# Supplementary material for: Motion onset VEPs can see through the blur
Source: Sci Rep. 2024 Sep 12;14:21296. doi: 10.1038/s41598-024-72483-z (PMC11393312; doi:10.1038/s41598-024-72483-z)
Supplement: Supplementary file 3 — Supplementary Information 3. [file 41598_2024_72483_MOESM3_ESM.zip › VEP_raw_data/source_data/SourceBlurVEP-S008_VEP_2023-04-05_14-39-03.txt]

0.000	0.000	99999.999	6250.000	50.000	-2193.000	-2061.000	6248.000	7.000	100.000	5.000	2.000	1.000	1.000	0.000	0.000	0.000	0.000	0.000	0.000	0.000	0.000	0.000	0.000	0.000	0.000	0.000	0.452	0.445	0.439	0.432	0.428	0.424	0.421	0.418	0.416	0.416	0.416	0.416	0.419	0.422	0.426	0.431	0.436	0.444	0.452	0.461	0.471	0.482	0.492	0.505	0.520	0.534	0.549	0.565	0.582	0.600	0.619	0.638	0.658	0.679	0.700	0.721	0.741	0.764	0.788	0.811	0.834	0.858	0.881	0.905	0.929	0.952	0.976	1.000	1.024	1.046	1.070	1.092	1.114	1.135	1.158	1.178	1.198	1.218	1.236	1.255	1.271	1.289	1.304	1.320	1.332	1.346	1.360	1.371	1.382	1.392	1.401	1.410	1.416	1.424	1.430	1.434	1.439	1.442	1.445	1.448	1.449	1.450	1.450	1.449	1.449	1.446	1.445	1.442	1.441	1.438	1.435	1.431	1.429	1.426	1.422	1.419	1.415	1.412	1.409	1.406	1.405	1.402	1.401	1.399	1.398	1.398	1.396	1.399	1.399	1.400	1.402	1.405	1.408	1.411	1.415	1.421	1.426	1.432	1.440	1.448	1.455	1.465	1.474	1.484	1.494	1.505	1.516	1.529	1.541	1.554	1.568	1.580	1.595	1.610	1.624	1.639	1.654	1.670	1.685	1.701	1.716	1.731	1.749	1.764	1.780	1.796	1.812	1.828	1.844	1.860	1.875	1.890	1.905	1.921	1.935	1.949	1.964	1.978	1.991	2.004	2.016	2.030	2.041	2.054	2.065	2.076	2.086	2.096	2.106	2.115	2.124	2.132	2.141	2.149	2.156	2.162	2.169	2.175	2.180	2.185	2.190	2.194	2.198	2.201	2.204	2.206	2.208	2.210	2.210	2.211	2.211	2.211	2.211	2.210	2.209	2.206	2.204	2.201	2.199	2.195	2.191	2.188	2.184	2.179	2.172	2.169	2.162	2.158	2.150	2.144	2.138	2.130	2.124	2.116	2.109	2.101	2.094	2.086	2.078	2.071	2.062	2.054	2.046	2.038	2.030	2.021	2.013	2.005	1.995	1.988	1.980	1.971	1.962	1.954	1.946	1.938	1.930	1.921	1.912	1.904	1.896	1.888	1.879	1.870	1.861	1.852	1.844	1.835	1.826	1.818	1.808	1.799	1.789	1.779	1.768	1.758	1.748	1.736	1.725	1.712	1.701	1.688	1.676	1.662	1.649	1.635	1.620	1.605	1.589	1.572	1.556	1.539	1.521	1.504	1.485	1.465	1.446	1.426	1.405	1.384	1.362	1.340	1.318	1.295	1.272	1.249	1.225	1.200	1.176	1.151	1.126	1.101	1.076	1.051	1.026	1.001	0.975	0.951	0.926	0.902	0.879	0.855	0.832	0.808	0.785	0.765	0.742	0.722	0.702	0.682	0.664	0.646	0.630	0.614	0.598	0.584	0.570	0.558	0.548	0.538	0.528	0.519	0.511	0.505	0.500	0.495	0.492	0.490	0.489	0.488	0.489	0.490	0.492	0.495	0.500	0.504	0.509	0.515	0.522	0.529	0.536	0.545	0.554	0.562	0.571	0.580	0.590	0.600	0.609	0.620	0.630	0.639	0.648	0.659	0.668	0.675	0.684	0.691	0.700	0.708	0.714	0.719	0.724	0.729	0.734	0.738	0.740	0.742	0.744	0.745	0.745	0.744	0.742	0.740	0.738	0.735	0.731	0.725	0.720	0.715	0.708	0.700	0.694	0.684	0.676	0.668	0.658	0.648	0.636	0.626	0.616	0.605	0.594	0.582	0.570	0.559	0.548	0.536	0.524	0.512	0.501	0.490	0.479	0.469	0.459	0.449	0.439	0.429	0.419	0.410	0.401	0.392	0.386	0.379	0.372	0.365	0.360	0.354	0.349	0.345	0.340	0.336	0.332	0.330	0.328	0.326	0.324	0.322	0.321	0.322	0.321	0.321	0.322	0.324	0.325	0.326	0.328	0.330	0.332	0.335	0.338	0.339	0.342	0.345	0.349	0.351	0.354	0.358	0.361	0.364	0.366	0.369	0.371	0.375	0.376	0.380	0.381	0.384	0.385	0.386	0.389	0.390	0.391	0.391	0.392	0.392	0.392	0.391	0.391	0.390	0.389	0.388	0.385	0.384	0.381	0.379	0.376	0.374	0.370	0.366	0.364	0.359	0.356	0.352	0.348	0.344	0.340	0.336	0.331	0.328	0.322	0.319	0.316	0.311	0.308	0.305	0.301	0.299	0.295	0.292	0.290	0.288	0.286	0.285	0.282	0.281	0.281	0.282	0.282	0.282	0.285	0.286	0.288	0.291	0.295	0.299	0.302	0.306	0.311	0.318	0.324	0.330	0.338	0.345	0.352	0.360	0.370	0.379	0.389	0.399	0.408	0.419	0.430	0.442	0.454	0.466	0.478	0.491	0.504	0.516	0.530	0.542	0.558	0.570	0.582	0.598	0.611	0.624	0.639	0.652	0.666	0.679	0.692	0.706	0.719	0.731	0.745	0.756	0.770	0.782	0.794	0.805	0.816	0.829	0.840	0.850	0.859	0.869	0.879	0.888	0.896	0.904	0.911	0.919	0.925	0.930	0.936	0.941	0.946	0.950	0.954	0.956	0.958	0.960	0.961	0.961	0.961	0.961	0.961	0.959	0.956	0.954	0.950	0.945	0.941	0.936	0.931	0.924	0.916	0.909	0.901	0.891	0.882	0.872	0.862	0.851	0.839	0.828	0.815	0.802	0.790	0.775	0.762	0.748	0.732	0.719	0.704	0.690	0.675	0.659	0.645	0.630	0.615	0.601	0.586	0.572	0.558	0.544	0.531	0.518	0.505	0.492	0.481	0.469	0.459	0.449	0.439	0.429	0.421	0.412	0.405	0.400	0.394	0.389	0.385	0.381	0.379	0.376	0.375	0.375	0.374	0.374	0.375	0.378	0.379	0.382	0.384	0.388	0.390	0.395	0.399	0.402	0.408	0.412	0.416	0.421	0.425	0.430	0.434	0.438	0.440	0.444	0.446	0.448	0.449	0.450	0.450	0.449	0.446	0.445	0.441	0.438	0.432	0.426	0.419	0.411	0.402	0.392	0.381	0.370	0.358	0.344	0.329	0.312	0.296	0.279	0.261	0.241	0.221	0.200	0.179	0.156	0.135	0.110	0.086	0.062	0.039	0.014	-0.012	-0.038	-0.064	-0.089	-0.114	-0.138	-0.162	-0.189	-0.212	-0.235	-0.259	-0.282	-0.304	-0.325	-0.346	-0.368	-0.386	-0.404	-0.422	-0.439	-0.454	-0.469	-0.482	-0.495	-0.507	-0.518	-0.528	-0.536	-0.544	-0.550	-0.555	-0.560	-0.562	-0.565	-0.565	-0.565	-0.565	-0.562	-0.560	-0.556	-0.551	-0.546	-0.540	-0.534	-0.526	-0.519	-0.510	-0.501	-0.491	-0.482	-0.471	-0.460	-0.449	-0.439	-0.428	-0.416	-0.405	-0.395	-0.382	-0.371	-0.360	-0.349	-0.339	-0.328	-0.318	-0.308	-0.298	-0.288	-0.280	-0.270	-0.262	-0.254	-0.248	-0.241	-0.235	-0.229	-0.224	-0.219	-0.214	-0.211	-0.208	-0.204	-0.202	-0.200	-0.200	-0.198	-0.198	-0.198	-0.198	-0.198	-0.199	-0.200	-0.202	-0.202	-0.205	-0.208	-0.210	-0.212	-0.214	-0.216	-0.219	-0.221	-0.222	-0.226	-0.229	-0.230	-0.232	-0.235	-0.236	-0.236	-0.238	-0.239	-0.240	-0.239	-0.240	-0.239	-0.238	-0.238	-0.235	-0.232	-0.231	-0.228	-0.225	-0.220	-0.218	-0.211	-0.208	-0.201	-0.195	-0.190	-0.182	-0.176	-0.169	-0.161	-0.152	-0.144	-0.134	-0.124	-0.115	-0.104	-0.094	-0.082	-0.071	-0.060	-0.048	-0.035	-0.022	-0.010	0.002	0.016	0.030	0.044	0.059	0.072	0.086	0.100	0.115	0.130	0.145	0.160	0.175	0.189	0.204	0.219	0.234	0.249	0.264	0.278	0.292	0.308	0.321	0.335	0.349	0.361	0.375	0.388	0.400	0.411	0.422	0.434	0.444	0.455	0.464	0.472	0.481	0.489	0.496	0.502	0.509	0.514	0.518	0.521	0.524	0.526	0.528	0.528	0.528	0.526	0.526	0.522	0.520	0.516	0.511	0.505	0.500	0.494	0.485	0.478	0.469	0.459	0.450	0.440	0.429	0.419	0.406	0.395	0.382	0.370	0.358	0.345	0.331	0.318	0.305	0.292	0.278	0.265	0.252	0.239	0.228	0.214	0.201	0.190	0.179	0.168	0.156	0.145	0.135	0.125	0.116	0.106	0.099	0.091	0.085	0.078	0.071	0.065	0.060	0.054	0.049	0.046	0.041	0.038	0.035	0.034	0.031	0.030	0.029	0.028	0.026	0.026	0.025	0.026	0.025	0.026	0.026	0.028	0.028	0.029	0.029	0.030	0.031	0.032	0.032	0.034	0.035	0.034	0.035	0.035	0.034	0.035	0.034	0.034	0.032	0.032	0.031	0.030	0.028	0.025	0.024	0.021	0.018	0.015	0.011	0.008	0.004	-0.001	-0.006	-0.011	-0.018	-0.022	-0.029	-0.035	-0.041	-0.049	-0.056	-0.064	-0.071	-0.080	-0.089	-0.098	-0.106	-0.116	-0.125	-0.136	-0.146	-0.156	-0.166	-0.178	-0.190	-0.201	-0.212	-0.225	-0.236	-0.249	-0.262	-0.274	-0.286	-0.299	-0.312	-0.324	-0.336	-0.349	-0.362	-0.374	-0.386	-0.399	-0.410	-0.422	-0.435	-0.446	-0.456	-0.469	-0.479	-0.489	-0.499	-0.509	-0.519	-0.528	-0.536	-0.545	-0.551	-0.560	-0.566	-0.572	-0.579	-0.585	-0.590	-0.595	-0.598	-0.602	-0.606	-0.609	-0.612	-0.614	-0.615	-0.618	-0.618	-0.619	-0.619	-0.619	-0.620	-0.619	-0.618	-0.618	-0.616	-0.615	-0.615	-0.614	-0.612	-0.611	-0.611	-0.610	-0.609	-0.609	-0.609	-0.608	-0.608	-0.609	-0.609	-0.609	-0.610	-0.611	-0.612	-0.614	-0.615	-0.618	-0.620	-0.622	-0.626	-0.630	-0.634	-0.638	-0.641	-0.645	-0.650	-0.654	-0.659	-0.664	-0.669	-0.674	-0.679	-0.684	-0.690	-0.694	-0.700	-0.704	-0.709	-0.712	-0.718	-0.721	-0.725	-0.728	-0.731	-0.732	-0.736	-0.738	-0.740	-0.740	-0.741	-0.740	-0.740	-0.739	-0.736	-0.734	-0.732	-0.729	-0.725	-0.719	-0.714	-0.709	-0.702	-0.696	-0.688	-0.681	-0.672	-0.662	-0.654	-0.644	-0.632	-0.621	-0.611	-0.599	-0.588	-0.575	-0.562	-0.550	-0.538	-0.524	-0.510	-0.498	-0.484	-0.469	-0.456	-0.441	-0.428	-0.414	-0.400	-0.386	-0.372	-0.360	-0.346	-0.334	-0.321	-0.309	-0.298	-0.285	-0.275	-0.264	-0.254	-0.242	-0.234	-0.225	-0.216	-0.209	-0.201	-0.195	-0.189	-0.184	-0.180	-0.175	-0.171	-0.169	-0.166	-0.165	-0.164	-0.165	-0.166	-0.168	-0.169	-0.171	-0.175	-0.179	-0.184	-0.190	-0.196	-0.202	-0.210	-0.218	-0.228	-0.236	-0.246	-0.256	-0.268	-0.279	-0.290	-0.302	-0.316	-0.329	-0.342	-0.356	-0.370	-0.384	-0.398	-0.414	-0.429	-0.444	-0.458	-0.471	-0.488	-0.502	-0.516	-0.531	-0.545	-0.559	-0.572	-0.585	-0.599	-0.611	-0.622	-0.635	-0.645	-0.656	-0.666	-0.675	-0.684	-0.691	-0.699	-0.705	-0.710	-0.715	-0.719	-0.722	-0.724	-0.725	-0.726	-0.725	-0.724	-0.720	-0.718	-0.714	-0.708	-0.701	-0.695	-0.685	-0.676	-0.666	-0.655	-0.644	-0.630	-0.618	-0.602	-0.588	-0.571	-0.554	-0.536	-0.519	-0.499	-0.479	-0.459	-0.438	-0.416	-0.394	-0.371	-0.348	-0.324	-0.299	-0.275	-0.250	-0.225	-0.199	-0.172	-0.148	-0.121	-0.095	-0.069	-0.041	-0.016	0.010	0.038	0.062	0.089	0.114	0.140	0.164	0.190	0.214	0.239	0.261	0.285	0.308	0.330	0.351	0.374	0.394	0.414	0.432	0.452	0.471	0.488	0.505	0.521	0.538	0.552	0.566	0.580	0.594	0.606	0.619	0.630	0.640	0.651	0.660	0.669	0.678	0.686	0.694	0.701	0.708	0.714	0.720	0.724	0.730	0.734	0.739	0.744	0.748	0.751	0.755	0.759	0.762	0.765	0.769	0.774	0.776	0.780	0.785	0.788	0.792	0.798	0.802	0.808	0.814	0.819	0.824	0.831	0.838	0.844	0.851	0.859	0.868	0.875	0.885	0.892	0.902	0.912	0.922	0.932	0.942	0.955	0.966	0.976	0.989	1.000	1.014	1.025	1.039	1.050	1.064	1.076	1.089	1.101	1.114	1.126	1.139	1.151	1.164	1.175	1.188	1.199	1.210	1.220	1.231	1.240	1.250	1.260	1.268	1.276	1.285	1.292	1.299	1.304	1.310	1.315	1.320	1.324	1.328	1.330	1.332	1.334	1.335	1.335	1.335	1.334	1.332	1.330	1.328	1.325	1.321	1.316	1.311	1.306	1.301	1.294	1.288	1.280	1.272	1.262	1.255	1.245	1.236	1.228	1.218	1.208	1.196	1.185	1.175	1.164	1.151	1.141	1.129	1.118	1.106	1.094	1.084	1.070	1.059	1.048	1.036	1.024	1.012	1.002	0.991	0.980	0.970	0.960	0.949	0.939	0.931	0.921	0.911	0.902	0.894	0.886	0.879	0.870	0.864	0.856	0.850	0.844	0.838	0.832	0.828	0.822	0.818	0.814	0.809	0.806	0.802	0.800	0.796	0.794	0.791	0.790	0.788	0.785	0.784	0.782	0.781	0.780	0.778	0.776	0.775	0.774	0.771	0.771	0.769	0.766	0.765	0.762	0.760	0.759	0.755	0.752	0.750	0.748	0.744	0.739	0.735	0.731	0.726	0.720	0.716	0.710	0.702	0.696	0.689	0.682	0.675	0.666	0.659	0.649	0.640	0.630	0.620	0.609	0.598	0.588	0.576	0.562	0.550	0.538	0.525	0.510	0.496	0.482	0.466	0.452	0.436	0.421	0.405	0.389	0.371	0.355	0.338	0.320	0.304	0.285	0.268	0.249	0.231	0.212	0.194	0.175	0.155	0.138	0.118	0.100	0.081	0.061	0.042	0.024	0.006	-0.012	-0.030	-0.050	-0.069	-0.086	-0.104	-0.121	-0.139	-0.158	-0.174	-0.190	-0.208	-0.224	-0.240	-0.255	-0.272	-0.288	-0.301	-0.318	-0.331	-0.346	-0.360	-0.374	-0.386	-0.400	-0.414	-0.426	-0.438	-0.451	-0.462	-0.474	-0.486	-0.498	-0.509	-0.520	-0.530	-0.542	-0.552	-0.564	-0.574	-0.585	-0.595	-0.606	-0.618	-0.628	-0.639	-0.650	-0.660	-0.671	-0.682	-0.694	-0.704	-0.715	-0.728	-0.739	-0.750	-0.762	-0.774	-0.785	-0.798	-0.810	-0.820	-0.832	-0.845	-0.858	-0.870	-0.881	-0.892	-0.904	-0.916	-0.928	-0.939	-0.951	-0.961	-0.971	-0.981	-0.991	-1.001	-1.011	-1.020	-1.028	-1.035	-1.044	-1.049	-1.055	-1.061	-1.066	-1.070	-1.072	-1.076	-1.078	-1.079	-1.079	-1.079	-1.078	-1.075	-1.074	-1.070	-1.064	-1.059	-1.052	-1.046	-1.039	-1.029	-1.019	-1.008	-0.998	-0.984	-0.971	-0.958	-0.941	-0.926	-0.909	-0.892	-0.874	-0.855	-0.835	-0.814	-0.794	-0.771	-0.749	-0.726	-0.704	-0.679	-0.655	-0.630	-0.604	-0.578	-0.551	-0.525	-0.498	-0.470	-0.442	-0.414	-0.385	-0.358	-0.329	-0.300	-0.271	-0.241	-0.212	-0.182	-0.152	-0.124	-0.094	-0.065	-0.035	-0.005	0.025	0.054	0.084	0.112	0.142	0.171	0.200	0.229	0.258	0.286	0.315	0.344	0.372	0.399	0.426	0.455	0.481	0.509	0.534	0.561	0.586	0.614	0.639	0.665	0.689	0.715	0.739	0.762	0.788	0.811	0.835	0.858	0.881	0.904	0.926	0.949	0.970	0.992	1.014	1.036	1.058	1.078	1.099	1.119	1.140	1.160	1.180	1.200	1.220	1.240	1.259	1.280	1.300	1.319	1.339	1.358	1.378	1.396	1.416	1.438	1.456	1.476	1.495	1.515	1.535	1.555	1.575	1.595	1.615	1.635	1.656	1.676	1.696	1.718	1.739	1.759	1.779	1.800	1.820	1.840	1.860	1.881	1.901	1.921	1.941	1.960	1.979	1.998	2.016	2.035	2.051	2.069	2.086	2.101	2.116	2.131	2.145	2.159	2.171	2.184	2.194	2.205	2.214	2.222	2.230	2.236	2.242	2.246	2.250	2.252	2.255	2.254	2.254	2.251	2.250	2.245	2.240	2.235	2.228	2.220	2.211	2.201	2.191	2.179	2.168	2.155	2.140	2.126	2.111	2.095	2.080	2.064	2.046	2.029	2.011	1.994	1.975	1.956	1.939	1.919	1.900	1.881	1.862	1.845	1.826	1.809	1.790	1.772	1.755	1.740	1.724	1.708	1.692	1.676	1.662	1.649	1.634	1.622	1.610	1.598	1.585	1.575	1.564	1.554	1.545	1.535	1.526	1.519	1.511	1.504	1.495	1.489	1.482	1.475	1.469	1.464	1.458	1.451	1.445	1.440	1.434	1.428	1.420	1.414	1.408	1.400	1.394	1.386	1.378	1.369	1.360	1.350	1.341	1.330	1.320	1.308	1.296	1.284	1.271	1.256	1.241	1.226	1.210	1.194	1.178	1.160	1.141	1.121	1.102	1.082	1.062	1.040	1.018	0.995	0.972	0.949	0.924	0.900	0.875	0.849	0.824	0.798	0.770	0.744	0.716	0.689	0.661	0.634	0.606	0.578	0.550	0.521	0.494	0.466	0.438	0.410	0.382	0.354	0.328	0.299	0.272	0.246	0.220	0.194	0.169	0.144	0.119	0.095	0.070	0.048	0.024	0.001	-0.020	-0.041	-0.062	-0.082	-0.101	-0.120	-0.138	-0.155	-0.172	-0.188	-0.204	-0.219	-0.232	-0.245	-0.259	-0.270	-0.281	-0.291	-0.301	-0.311	-0.319	-0.328	-0.334	-0.340	-0.345	-0.351	-0.355	-0.358	-0.361	-0.365	-0.366	-0.368	-0.369	-0.370	-0.370	-0.369	-0.369	-0.368	-0.365	-0.362	-0.361	-0.359	-0.355	-0.352	-0.350	-0.346	-0.344	-0.340	-0.336	-0.332	-0.329	-0.325	-0.321	-0.319	-0.315	-0.312	-0.310	-0.308	-0.305	-0.302	-0.301	-0.300	-0.299	-0.299	-0.296	-0.298	-0.298	-0.298	-0.300	-0.301	-0.302	-0.305	-0.308	-0.311	-0.314	-0.318	-0.321	-0.326	-0.331	-0.335	-0.340	-0.346	-0.350	-0.356	-0.361	-0.368	-0.374	-0.378	-0.384	-0.389	-0.394	-0.400	-0.404	-0.408	-0.412	-0.416	-0.419	-0.422	-0.425	-0.426	-0.428	-0.429	-0.428	-0.426	-0.425	-0.422	-0.419	-0.414	-0.409	-0.402	-0.396	-0.388	-0.379	-0.369	-0.358	-0.344	-0.331	-0.318	-0.301	-0.285	-0.268	-0.249	-0.230	-0.209	-0.186	-0.165	-0.140	-0.116	-0.091	-0.064	-0.038	-0.008	0.021	0.051	0.081	0.111	0.144	0.176	0.209	0.242	0.276	0.311	0.346	0.381	0.416	0.451	0.488	0.524	0.559	0.595	0.630	0.668	0.702	0.738	0.774	0.809	0.844	0.879	0.912	0.946	0.979	1.011	1.044	1.076	1.108	1.138	1.168	1.196	1.225	1.254	1.281	1.306	1.332	1.358	1.381	1.406	1.428	1.450	1.470	1.490	1.510	1.529	1.548	1.565	1.580	1.596	1.611	1.625	1.639	1.652	1.664	1.675	1.686	1.696	1.706	1.716	1.724	1.732	1.739	1.746	1.754	1.760	1.766	1.771	1.775	1.781	1.785	1.790	1.792	1.796	1.800	1.802	1.806	1.809	1.812	1.815	1.818	1.820	1.824	1.826	1.829	1.830	1.834	1.836	1.839	1.842	1.845	1.848	1.850	1.852	1.855	1.859	1.861	1.864	1.866	1.870	1.874	1.876	1.880	1.882	1.885	1.888	1.890	1.892	1.895	1.898	1.900	1.901	1.902	1.905	1.906	1.906	1.908	1.906	1.906	1.905	1.905	1.902	1.901	1.899	1.896	1.894	1.890	1.885	1.880	1.875	1.869	1.862	1.856	1.849	1.840	1.832	1.822	1.812	1.802	1.792	1.781	1.770	1.758	1.745	1.732	1.719	1.705	1.690	1.676	1.661	1.646	1.631	1.615	1.599	1.584	1.569	1.551	1.535	1.519	1.504	1.486	1.471	1.454	1.439	1.422	1.409	1.392	1.378	1.364	1.349	1.336	1.324	1.310	1.299	1.286	1.276	1.265	1.256	1.246	1.239	1.231	1.224	1.219	1.214	1.209	1.205	1.202	1.202	1.200	1.201	1.202	1.204	1.206	1.210	1.215	1.220	1.226	1.232	1.240	1.249	1.259	1.269	1.279	1.291	1.302	1.315	1.328	1.341	1.355	1.369	1.384	1.399	1.412	1.429	1.444	1.459	1.474	1.489	1.504	1.518	1.531	1.545	1.558	1.570	1.582	1.594	1.604	1.612	1.621	1.629	1.634	1.640	1.644	1.646	1.648	1.649	1.648	1.644	1.640	1.636	1.629	1.620	1.610	1.600	1.586	1.572	1.558	1.540	1.521	1.502	1.481	1.459	1.435	1.411	1.385	1.359	1.331	1.302	1.272	1.241	1.210	1.179	1.146	1.112	1.080	1.045	1.011	0.978	0.944	0.910	0.878	0.842	0.810	0.778	0.745	0.714	0.682	0.652	0.622	0.594	0.566	0.540	0.514	0.489	0.465	0.444	0.421	0.401	0.382	0.364	0.349	0.334	0.319	0.306	0.294	0.285	0.275	0.268	0.260	0.255	0.250	0.246	0.244	0.241	0.240	0.241	0.241	0.241	0.244	0.245	0.248	0.250	0.254	0.258	0.260	0.265	0.266	0.270	0.274	0.276	0.280	0.282	0.282	0.284	0.285	0.285	0.285	0.284	0.281	0.279	0.275	0.270	0.265	0.259	0.250	0.242	0.232	0.222	0.210	0.198	0.184	0.169	0.154	0.136	0.118	0.099	0.080	0.059	0.038	0.015	-0.008	-0.032	-0.058	-0.084	-0.110	-0.138	-0.164	-0.192	-0.221	-0.249	-0.279	-0.308	-0.339	-0.369	-0.399	-0.429	-0.460	-0.490	-0.521	-0.550	-0.581	-0.611	-0.641	-0.670	-0.699	-0.728	-0.756	-0.784	-0.811	-0.839	-0.865	-0.891	-0.915	-0.940	-0.964	-0.988	-1.009	-1.031	-1.052	-1.071	-1.091	-1.110	-1.128	-1.145	-1.160	-1.175	-1.190	-1.204	-1.216	-1.228	-1.239	-1.248	-1.258	-1.266	-1.274	-1.280	-1.285	-1.290	-1.295	-1.298	-1.299	-1.301	-1.301	-1.300	-1.300	-1.298	-1.295	-1.291	-1.288	-1.282	-1.278	-1.270	-1.262	-1.255	-1.246	-1.238	-1.228	-1.216	-1.206	-1.195	-1.182	-1.170	-1.156	-1.142	-1.129	-1.115	-1.099	-1.085	-1.070	-1.054	-1.039	-1.022	-1.006	-0.990	-0.975	-0.959	-0.942	-0.926	-0.910	-0.895	-0.880	-0.864	-0.850	-0.835	-0.821	-0.808	-0.794	-0.781	-0.768	-0.756	-0.745	-0.735	-0.725	-0.715	-0.706	-0.699	-0.691	-0.684	-0.678	-0.672	-0.668	-0.664	-0.660	-0.658	-0.655	-0.654	-0.652	-0.651	-0.652	-0.654	-0.654	-0.655	-0.658	-0.660	-0.664	-0.666	-0.670	-0.675	-0.679	-0.684	-0.688	-0.691	-0.698	-0.701	-0.706	-0.710	-0.715	-0.720	-0.724	-0.728	-0.732	-0.736	-0.740	-0.742	-0.745	-0.748	-0.750	-0.751	-0.752	-0.755	-0.755	-0.755	-0.754	-0.755	-0.752	-0.752	-0.751	-0.749	-0.746	-0.744	-0.741	-0.738	-0.734	-0.731	-0.726	-0.722	-0.719	-0.714	-0.709	-0.704	-0.699	-0.694	-0.690	-0.685	-0.680	-0.675	-0.671	-0.666	-0.662	-0.659	-0.655	-0.651	-0.648	-0.645	-0.642	-0.640	-0.638	-0.635	-0.635	-0.632	-0.631	-0.631	-0.631	-0.631	-0.630	-0.631	-0.632	-0.634	-0.635	-0.636	-0.639	-0.640	-0.642	-0.645	-0.648	-0.650	-0.651	-0.655	-0.658	-0.660	-0.661	-0.662	-0.665	-0.668	-0.669	-0.670	-0.671	-0.670	-0.670	-0.670	-0.669	-0.668	-0.665	-0.664	-0.660	-0.656	-0.651	-0.646	-0.640	-0.634	-0.628	-0.619	-0.609	-0.600	-0.589	-0.579	-0.565	-0.552	-0.539	-0.524	-0.507	-0.491	-0.475	-0.455	-0.438	-0.418	-0.395	-0.375	-0.352	-0.330	-0.305	-0.281	-0.258	-0.231	-0.205	-0.179	-0.152	-0.124	-0.096	-0.068	-0.038	-0.009	0.021	0.051	0.081	0.112	0.142	0.174	0.205	0.236	0.266	0.298	0.330	0.360	0.391	0.422	0.454	0.484	0.514	0.545	0.575	0.604	0.634	0.662	0.691	0.720	0.749	0.776	0.804	0.830	0.858	0.882	0.908	0.934	0.959	0.984	1.006	1.030	1.054	1.075	1.098	1.120	1.141	1.161	1.181	1.201	1.221	1.241	1.259	1.278	1.296	1.314	1.331	1.349	1.366	1.382	1.399	1.414	1.430	1.445	1.460	1.475	1.490	1.504	1.519	1.532	1.546	1.559	1.572	1.585	1.598	1.609	1.621	1.634	1.645	1.656	1.669	1.679	1.690	1.701	1.711	1.721	1.731	1.741	1.750	1.759	1.766	1.775	1.784	1.791	1.798	1.804	1.810	1.816	1.821	1.826	1.830	1.834	1.838	1.840	1.842	1.845	1.846	1.848	1.848	1.846	1.846	1.845	1.842	1.840	1.836	1.832	1.828	1.824	1.818	1.811	1.804	1.798	1.789	1.780	1.771	1.761	1.750	1.740	1.729	1.718	1.704	1.690	1.678	1.662	1.649	1.634	1.619	1.602	1.586	1.570	1.554	1.536	1.519	1.501	1.482	1.465	1.446	1.428	1.408	1.389	1.369	1.350	1.331	1.311	1.292	1.272	1.252	1.234	1.214	1.195	1.176	1.158	1.140	1.121	1.102	1.086	1.069	1.052	1.036	1.021	1.005	0.991	0.976	0.964	0.950	0.938	0.926	0.916	0.906	0.896	0.888	0.881	0.874	0.868	0.862	0.859	0.855	0.852	0.850	0.850	0.850	0.851	0.854	0.856	0.859	0.864	0.870	0.875	0.882	0.889	0.899	0.908	0.918	0.928	0.939	0.950	0.961	0.975	0.989	1.002	1.016	1.031	1.045	1.060	1.075	1.090	1.108	1.122	1.138	1.154	1.169	1.185	1.199	1.215	1.230	1.244	1.258	1.272	1.285	1.299	1.312	1.324	1.336	1.348	1.358	1.369	1.378	1.386	1.395	1.402	1.410	1.416	1.422	1.428	1.431	1.436	1.439	1.440	1.442	1.442	1.444	1.444	1.442	1.441	1.439	1.436	1.432	1.429	1.424	1.420	1.414	1.408	1.401	1.394	1.388	1.380	1.371	1.364	1.354	1.345	1.335	1.326	1.316	1.305	1.296	1.285	1.275	1.264	1.254	1.242	1.231	1.221	1.211	1.201	1.190	1.181	1.171	1.161	1.151	1.142	1.135	1.125	1.116	1.109	1.102	1.095	1.089	1.081	1.076	1.071	1.068	1.062	1.060	1.058	1.055	1.052	1.051	1.050	1.050	1.050	1.051	1.051	1.052	1.055	1.059	1.060	1.064	1.068	1.071	1.075	1.080	1.085	1.089	1.092	1.098	1.102	1.108	1.111	1.115	1.120	1.124	1.128	1.131	1.132	1.136	1.138	1.139	1.140	1.140	1.140	1.139	1.136	1.134	1.131	1.128	1.122	1.118	1.111	1.104	1.096	1.088	1.079	1.069	1.056	1.046	1.032	1.019	1.006	0.992	0.976	0.961	0.945	0.928	0.911	0.894	0.876	0.858	0.840	0.822	0.804	0.785	0.768	0.749	0.731	0.712	0.695	0.679	0.661	0.645	0.629	0.614	0.599	0.585	0.571	0.559	0.548	0.538	0.528	0.519	0.511	0.505	0.499	0.494	0.490	0.489	0.486	0.488	0.488	0.490	0.494	0.499	0.504	0.511	0.519	0.529	0.539	0.551	0.564	0.579	0.594	0.609	0.626	0.644	0.662	0.682	0.704	0.725	0.748	0.771	0.794	0.819	0.844	0.870	0.895	0.921	0.948	0.975	1.002	1.030	1.056	1.085	1.112	1.141	1.168	1.195	1.222	1.250	1.276	1.304	1.329	1.355	1.380	1.405	1.429	1.452	1.475	1.498	1.518	1.539	1.559	1.578	1.595	1.612	1.630	1.645	1.659	1.672	1.685	1.696	1.708	1.718	1.726	1.734	1.741	1.748	1.752	1.758	1.761	1.765	1.766	1.769	1.770	1.770	1.769	1.768	1.765	1.762	1.760	1.758	1.754	1.749	1.745	1.740	1.735	1.729	1.724	1.719	1.712	1.705	1.700	1.695	1.688	1.681	1.676	1.670	1.664	1.659	1.654	1.648	1.642	1.638	1.634	1.629	1.625	1.621	1.618	1.614	1.611	1.608	1.605	1.602	1.600	1.598	1.596	1.595	1.594	1.591	1.591	1.590	1.589	1.588	1.586	1.585	1.584	1.584	1.582	1.580	1.579	1.578	1.575	1.572	1.570	1.568	1.562	1.560	1.556	1.551	1.546	1.540	1.534	1.526	1.519	1.511	1.502	1.494	1.482	1.471	1.461	1.448	1.435	1.420	1.405	1.390	1.374	1.355	1.338	1.318	1.298	1.276	1.255	1.231	1.208	1.184	1.160	1.134	1.106	1.080	1.052	1.024	0.995	0.966	0.935	0.905	0.874	0.842	0.811	0.779	0.748	0.714	0.681	0.650	0.618	0.585	0.552	0.521	0.489	0.458	0.426	0.395	0.364	0.335	0.306	0.276	0.249	0.221	0.194	0.169	0.145	0.120	0.098	0.075	0.054	0.034	0.015	-0.004	-0.020	-0.036	-0.051	-0.065	-0.079	-0.090	-0.099	-0.108	-0.116	-0.124	-0.129	-0.134	-0.138	-0.140	-0.142	-0.142	-0.141	-0.140	-0.138	-0.134	-0.130	-0.125	-0.120	-0.112	-0.105	-0.098	-0.090	-0.081	-0.071	-0.060	-0.050	-0.039	-0.029	-0.016	-0.004	0.008	0.020	0.032	0.045	0.058	0.070	0.082	0.096	0.109	0.120	0.132	0.145	0.156	0.169	0.180	0.191	0.202	0.211	0.221	0.231	0.241	0.249	0.259	0.265	0.272	0.280	0.286	0.292	0.299	0.302	0.308	0.311	0.314	0.318	0.320	0.324	0.325	0.326	0.328	0.328	0.328	0.328	0.326	0.325	0.324	0.321	0.319	0.318	0.314	0.311	0.308	0.304	0.300	0.296	0.292	0.289	0.285	0.280	0.276	0.272	0.268	0.262	0.260	0.256	0.251	0.249	0.245	0.241	0.239	0.236	0.232	0.230	0.229	0.226	0.225	0.224	0.224	0.224	0.224	0.225	0.225	0.228	0.228	0.231	0.232	0.236	0.240	0.244	0.248	0.252	0.259	0.265	0.271	0.278	0.284	0.291	0.299	0.306	0.314	0.322	0.331	0.339	0.350	0.359	0.368	0.378	0.386	0.396	0.406	0.415	0.425	0.435	0.444	0.454	0.461	0.470	0.479	0.486	0.494	0.501	0.506	0.514	0.519	0.524	0.529	0.532	0.536	0.539	0.540	0.541	0.542	0.541	0.539	0.538	0.535	0.531	0.528	0.521	0.515	0.507	0.500	0.491	0.481	0.471	0.460	0.448	0.435	0.421	0.408	0.392	0.378	0.361	0.345	0.328	0.309	0.291	0.272	0.254	0.235	0.215	0.196	0.175	0.156	0.136	0.116	0.096	0.078	0.058	0.039	0.019	0.000	-0.019	-0.036	-0.054	-0.070	-0.086	-0.102	-0.118	-0.132	-0.145	-0.159	-0.170	-0.180	-0.191	-0.201	-0.210	-0.218	-0.224	-0.229	-0.235	-0.239	-0.240	-0.242	-0.244	-0.244	-0.242	-0.240	-0.238	-0.234	-0.229	-0.224	-0.216	-0.209	-0.200	-0.191	-0.182	-0.172	-0.161	-0.149	-0.136	-0.124	-0.110	-0.096	-0.081	-0.068	-0.052	-0.036	-0.021	-0.005	0.011	0.028	0.044	0.060	0.078	0.095	0.111	0.128	0.145	0.161	0.179	0.194	0.210	0.226	0.242	0.258	0.274	0.289	0.304	0.319	0.334	0.348	0.361	0.376	0.390	0.402	0.416	0.430	0.442	0.455	0.468	0.480	0.491	0.505	0.516	0.529	0.540	0.552	0.565	0.578	0.590	0.601	0.614	0.625	0.638	0.651	0.662	0.675	0.689	0.701	0.714	0.726	0.741	0.755	0.768	0.780	0.795	0.809	0.822	0.836	0.851	0.865	0.880	0.894	0.909	0.924	0.938	0.951	0.966	0.981	0.995	1.008	1.022	1.035	1.048	1.060	1.072	1.085	1.096	1.109	1.118	1.129	1.138	1.146	1.155	1.161	1.169	1.175	1.180	1.185	1.189	1.191	1.194	1.195	1.195	1.195	1.194	1.191	1.189	1.184	1.179	1.174	1.166	1.159	1.150	1.140	1.129	1.118	1.105	1.090	1.076	1.061	1.044	1.028	1.009	0.990	0.970	0.949	0.928	0.905	0.882	0.860	0.836	0.810	0.785	0.759	0.731	0.705	0.678	0.649	0.621	0.592	0.564	0.535	0.505	0.476	0.446	0.416	0.386	0.356	0.326	0.298	0.268	0.239	0.210	0.181	0.154	0.125	0.098	0.071	0.045	0.020	-0.006	-0.030	-0.054	-0.076	-0.099	-0.120	-0.141	-0.160	-0.178	-0.196	-0.212	-0.229	-0.242	-0.256	-0.269	-0.280	-0.290	-0.299	-0.306	-0.312	-0.319	-0.322	-0.326	-0.329	-0.330	-0.330	-0.329	-0.326	-0.324	-0.320	-0.314	-0.308	-0.301	-0.294	-0.286	-0.276	-0.266	-0.256	-0.245	-0.234	-0.221	-0.209	-0.195	-0.182	-0.169	-0.154	-0.140	-0.125	-0.110	-0.096	-0.081	-0.066	-0.052	-0.039	-0.022	-0.009	0.005	0.019	0.032	0.045	0.059	0.070	0.082	0.094	0.105	0.118	0.128	0.138	0.148	0.156	0.165	0.172	0.181	0.189	0.196	0.204	0.211	0.216	0.222	0.229	0.234	0.240	0.245	0.250	0.255	0.260	0.265	0.270	0.274	0.279	0.284	0.290	0.295	0.300	0.305	0.311	0.316	0.324	0.329	0.335	0.342	0.350	0.358	0.365	0.374	0.381	0.390	0.399	0.409	0.419	0.429	0.440	0.450	0.461	0.471	0.484	0.495	0.507	0.519	0.531	0.544	0.556	0.570	0.582	0.594	0.608	0.620	0.631	0.644	0.656	0.668	0.679	0.690	0.701	0.711	0.720	0.729	0.738	0.745	0.752	0.759	0.765	0.770	0.774	0.778	0.779	0.780	0.780	0.779	0.778	0.774	0.770	0.765	0.758	0.749	0.741	0.729	0.719	0.705	0.691	0.675	0.659	0.639	0.620	0.600	0.578	0.555	0.530	0.504	0.478	0.449	0.420	0.390	0.359	0.328	0.294	0.259	0.225	0.190	0.152	0.118	0.079	0.041	0.004	-0.035	-0.072	-0.112	-0.151	-0.190	-0.229	-0.268	-0.306	-0.344	-0.381	-0.419	-0.456	-0.491	-0.528	-0.562	-0.595	-0.628	-0.661	-0.690	-0.720	-0.750	-0.778	-0.802	-0.826	-0.850	-0.871	-0.892	-0.911	-0.928	-0.944	-0.959	-0.970	-0.981	-0.991	-0.998	-1.004	-1.009	-1.012	-1.014	-1.014	-1.012	-1.009	-1.004	-0.998	-0.990	-0.982	-0.971	-0.960	-0.948	-0.934	-0.919	-0.904	-0.888	-0.869	-0.851	-0.831	-0.811	-0.792	-0.771	-0.749	-0.728	-0.705	-0.681	-0.660	-0.636	-0.614	-0.591	-0.568	-0.544	-0.522	-0.499	-0.478	-0.454	-0.431	-0.411	-0.389	-0.369	-0.349	-0.330	-0.310	-0.291	-0.272	-0.256	-0.240	-0.222	-0.208	-0.192	-0.176	-0.162	-0.150	-0.136	-0.124	-0.112	-0.100	-0.089	-0.079	-0.069	-0.059	-0.049	-0.041	-0.032	-0.024	-0.016	-0.008	0.000	0.008	0.014	0.022	0.029	0.036	0.042	0.050	0.058	0.065	0.071	0.080	0.088	0.095	0.104	0.111	0.120	0.129	0.138	0.146	0.156	0.166	0.176	0.186	0.199	0.209	0.220	0.232	0.245	0.258	0.270	0.284	0.298	0.311	0.325	0.340	0.354	0.370	0.385	0.400	0.416	0.432	0.449	0.465	0.481	0.498	0.515	0.530	0.548	0.565	0.581	0.599	0.614	0.630	0.648	0.662	0.680	0.695	0.710	0.725	0.740	0.754	0.768	0.781	0.794	0.806	0.818	0.829	0.839	0.850	0.859	0.866	0.874	0.881	0.888	0.891	0.895	0.899	0.900	0.901	0.901	0.900	0.899	0.896	0.892	0.888	0.882	0.874	0.866	0.858	0.848	0.836	0.824	0.811	0.796	0.782	0.766	0.749	0.731	0.714	0.692	0.674	0.652	0.632	0.610	0.588	0.565	0.541	0.518	0.494	0.470	0.446	0.421	0.398	0.372	0.348	0.324	0.300	0.276	0.252	0.230	0.208	0.185	0.164	0.144	0.122	0.104	0.085	0.068	0.051	0.035	0.019	0.005	-0.008	-0.020	-0.031	-0.040	-0.050	-0.059	-0.065	-0.070	-0.074	-0.076	-0.079	-0.080	-0.080	-0.078	-0.075	-0.072	-0.068	-0.062	-0.055	-0.048	-0.039	-0.029	-0.019	-0.008	0.005	0.019	0.032	0.046	0.061	0.078	0.094	0.110	0.128	0.145	0.164	0.181	0.200	0.218	0.238	0.258	0.276	0.295	0.315	0.334	0.354	0.371	0.391	0.410	0.428	0.445	0.462	0.480	0.498	0.514	0.529	0.545	0.560	0.575	0.589	0.602	0.615	0.628	0.640	0.651	0.660	0.671	0.681	0.689	0.698	0.705	0.712	0.718	0.725	0.730	0.735	0.739	0.742	0.745	0.750	0.751	0.754	0.755	0.758	0.759	0.759	0.760	0.760	0.761	0.761	0.762	0.761	0.762	0.762	0.762	0.764	0.762	0.764	0.764	0.766	0.768	0.768	0.770	0.772	0.775	0.779	0.781	0.785	0.789	0.794	0.799	0.805	0.811	0.818	0.825	0.832	0.841	0.850	0.860	0.871	0.881	0.894	0.905	0.918	0.932	0.946	0.960	0.976	0.991	1.008	1.025	1.041	1.059	1.078	1.096	1.115	1.134	1.154	1.172	1.194	1.214	1.234	1.255	1.275	1.296	1.318	1.338	1.358	1.379	1.399	1.419	1.439	1.458	1.476	1.495	1.512	1.531	1.548	1.564	1.580	1.594	1.609	1.622	1.636	1.648	1.658	1.669	1.678	1.685	1.692	1.699	1.704	1.708	1.711	1.711	1.714	1.714	1.711	1.710	1.706	1.701	1.696	1.689	1.682	1.675	1.665	1.654	1.644	1.632	1.619	1.606	1.592	1.576	1.562	1.546	1.530	1.514	1.498	1.479	1.461	1.444	1.426	1.408	1.390	1.371	1.355	1.336	1.319	1.300	1.284	1.266	1.251	1.235	1.219	1.204	1.191	1.178	1.164	1.152	1.140	1.129	1.119	1.110	1.101	1.094	1.086	1.080	1.075	1.071	1.068	1.065	1.064	1.061	1.060	1.062	1.062	1.065	1.068	1.071	1.075	1.080	1.084	1.090	1.098	1.104	1.111	1.119	1.126	1.134	1.144	1.152	1.161	1.171	1.180	1.189	1.200	1.209	1.219	1.228	1.238	1.246	1.256	1.265	1.272	1.281	1.289	1.296	1.305	1.311	1.318	1.324	1.330	1.335	1.340	1.344	1.350	1.354	1.356	1.359	1.361	1.365	1.366	1.369	1.369	1.371	1.371	1.372	1.374	1.374	1.374	1.374	1.375	1.375	1.375	1.375	1.376	1.376	1.379	1.380	1.381	1.384	1.386	1.390	1.392	1.396	1.401	1.405	1.411	1.418	1.424	1.432	1.440	1.449	1.459	1.469	1.480	1.492	1.504	1.519	1.532	1.546	1.561	1.578	1.594	1.611	1.629	1.648	1.666	1.686	1.705	1.726	1.746	1.768	1.788	1.810	1.830	1.851	1.872	1.894	1.915	1.936	1.956	1.978	1.996	2.016	2.035	2.052	2.070	2.088	2.104	2.119	2.134	2.148	2.159	2.171	2.181	2.191	2.200	2.206	2.212	2.216	2.220	2.222	2.222	2.221	2.220	2.215	2.210	2.204	2.195	2.186	2.175	2.164	2.150	2.134	2.118	2.100	2.080	2.061	2.038	2.016	1.991	1.965	1.939	1.910	1.882	1.851	1.821	1.790	1.758	1.724	1.689	1.654	1.619	1.582	1.546	1.508	1.471	1.432	1.395	1.356	1.318	1.278	1.240	1.201	1.161	1.124	1.085	1.046	1.009	0.971	0.935	0.899	0.862	0.828	0.794	0.759	0.726	0.695	0.665	0.634	0.605	0.576	0.550	0.524	0.499	0.476	0.452	0.431	0.411	0.392	0.375	0.359	0.344	0.330	0.319	0.306	0.298	0.288	0.281	0.275	0.269	0.265	0.262	0.261	0.260	0.260	0.261	0.264	0.266	0.271	0.275	0.281	0.288	0.294	0.300	0.309	0.318	0.325	0.334	0.344	0.354	0.364	0.372	0.384	0.392	0.404	0.412	0.422	0.431	0.441	0.449	0.458	0.465	0.474	0.480	0.486	0.492	0.499	0.504	0.509	0.512	0.516	0.519	0.521	0.524	0.525	0.524	0.525	0.524	0.524	0.524	0.521	0.520	0.516	0.515	0.511	0.509	0.506	0.502	0.499	0.495	0.491	0.489	0.485	0.482	0.479	0.476	0.474	0.474	0.471	0.470	0.470	0.471	0.472	0.474	0.476	0.480	0.484	0.489	0.495	0.500	0.509	0.516	0.528	0.538	0.549	0.560	0.574	0.589	0.604	0.620	0.636	0.656	0.674	0.694	0.715	0.736	0.759	0.781	0.805	0.830	0.855	0.880	0.905	0.931	0.958	0.984	1.010	1.036	1.062	1.090	1.116	1.144	1.169	1.194	1.221	1.246	1.269	1.294	1.316	1.339	1.360	1.380	1.400	1.419	1.436	1.452	1.468	1.481	1.494	1.506	1.516	1.525	1.531	1.536	1.541	1.544	1.545	1.546	1.544	1.541	1.535	1.529	1.521	1.512	1.501	1.490	1.476	1.461	1.444	1.428	1.409	1.388	1.368	1.345	1.321	1.298	1.272	1.246	1.219	1.191	1.164	1.134	1.104	1.075	1.045	1.015	0.982	0.952	0.921	0.891	0.860	0.830	0.800	0.770	0.741	0.712	0.684	0.656	0.629	0.602	0.578	0.554	0.530	0.507	0.486	0.465	0.448	0.429	0.412	0.396	0.382	0.370	0.358	0.348	0.339	0.330	0.325	0.320	0.316	0.312	0.312	0.312	0.314	0.316	0.320	0.325	0.331	0.338	0.346	0.355	0.365	0.376	0.388	0.401	0.414	0.428	0.442	0.456	0.472	0.488	0.504	0.521	0.538	0.555	0.571	0.588	0.605	0.622	0.640	0.656	0.672	0.689	0.705	0.721	0.736	0.750	0.765	0.779	0.792	0.805	0.819	0.830	0.841	0.851	0.861	0.871	0.880	0.889	0.896	0.904	0.910	0.914	0.920	0.924	0.928	0.931	0.934	0.936	0.938	0.939	0.940	0.940	0.940	0.940	0.939	0.938	0.936	0.935	0.934	0.931	0.929	0.926	0.924	0.921	0.919	0.916	0.914	0.911	0.909	0.906	0.905	0.901	0.900	0.899	0.898	0.896	0.895	0.894	0.894	0.892	0.894	0.894	0.895	0.896	0.896	0.898	0.900	0.902	0.904	0.906	0.910	0.912	0.916	0.919	0.922	0.926	0.929	0.934	0.936	0.940	0.944	0.948	0.950	0.954	0.958	0.960	0.961	0.965	0.968	0.968	0.970	0.970	0.970	0.970	0.969	0.966	0.964	0.960	0.956	0.952	0.946	0.940	0.934	0.925	0.915	0.906	0.896	0.884	0.870	0.858	0.842	0.826	0.810	0.792	0.772	0.752	0.732	0.711	0.689	0.665	0.640	0.614	0.588	0.560	0.531	0.502	0.472	0.442	0.410	0.379	0.346	0.312	0.280	0.245	0.210	0.175	0.139	0.105	0.068	0.032	-0.005	-0.041	-0.078	-0.115	-0.151	-0.188	-0.224	-0.261	-0.298	-0.332	-0.369	-0.404	-0.439	-0.474	-0.507	-0.541	-0.574	-0.606	-0.639	-0.670	-0.700	-0.730	-0.759	-0.789	-0.816	-0.842	-0.869	-0.895	-0.920	-0.944	-0.968	-0.990	-1.011	-1.032	-1.052	-1.071	-1.090	-1.109	-1.125	-1.141	-1.156	-1.170	-1.185	-1.198	-1.210	-1.221	-1.232	-1.242	-1.251	-1.261	-1.269	-1.278	-1.285	-1.292	-1.298	-1.304	-1.309	-1.314	-1.319	-1.321	-1.326	-1.330	-1.334	-1.335	-1.338	-1.341	-1.342	-1.345	-1.349	-1.350	-1.352	-1.355	-1.358	-1.359	-1.361	-1.365	-1.368	-1.370	-1.372	-1.376	-1.380	-1.382	-1.388	-1.391	-1.396	-1.400	-1.406	-1.411	-1.418	-1.422	-1.429	-1.436	-1.441	-1.450	-1.456	-1.464	-1.471	-1.479	-1.489	-1.496	-1.505	-1.514	-1.522	-1.531	-1.540	-1.549	-1.559	-1.568	-1.576	-1.586	-1.595	-1.602	-1.612	-1.620	-1.628	-1.636	-1.642	-1.650	-1.656	-1.662	-1.669	-1.672	-1.678	-1.681	-1.685	-1.686	-1.689	-1.690	-1.690	-1.691	-1.689	-1.688	-1.685	-1.682	-1.678	-1.672	-1.668	-1.660	-1.652	-1.644	-1.634	-1.624	-1.612	-1.601	-1.589	-1.574	-1.560	-1.544	-1.529	-1.511	-1.494	-1.476	-1.455	-1.436	-1.416	-1.395	-1.374	-1.351	-1.329	-1.305	-1.281	-1.258	-1.234	-1.209	-1.186	-1.161	-1.135	-1.110	-1.084	-1.059	-1.034	-1.009	-0.982	-0.958	-0.934	-0.909	-0.885	-0.861	-0.838	-0.814	-0.791	-0.769	-0.748	-0.725	-0.705	-0.685	-0.665	-0.646	-0.628	-0.610	-0.594	-0.576	-0.560	-0.545	-0.530	-0.518	-0.502	-0.490	-0.479	-0.468	-0.458	-0.446	-0.438	-0.429	-0.420	-0.412	-0.405	-0.398	-0.390	-0.385	-0.379	-0.372	-0.368	-0.362	-0.358	-0.352	-0.348	-0.344	-0.339	-0.334	-0.329	-0.324	-0.318	-0.312	-0.306	-0.299	-0.292	-0.286	-0.278	-0.270	-0.261	-0.251	-0.242	-0.231	-0.220	-0.208	-0.195	-0.181	-0.168	-0.152	-0.136	-0.120	-0.102	-0.084	-0.064	-0.044	-0.022	0.000	0.022	0.046	0.071	0.096	0.124	0.150	0.178	0.208	0.236	0.266	0.298	0.329	0.360	0.392	0.425	0.459	0.492	0.526	0.561	0.595	0.630	0.665	0.700	0.735	0.770	0.805	0.839	0.874	0.908	0.941	0.975	1.008	1.041	1.072	1.104	1.134	1.164	1.192	1.221	1.249	1.276	1.301	1.326	1.350	1.374	1.395	1.416	1.436	1.455	1.474	1.490	1.505	1.520	1.532	1.545	1.556	1.566	1.576	1.584	1.591	1.598	1.602	1.608	1.611	1.614	1.616	1.616	1.618	1.616	1.616	1.615	1.612	1.610	1.608	1.604	1.599	1.596	1.591	1.588	1.582	1.578	1.572	1.568	1.564	1.558	1.554	1.549	1.545	1.541	1.538	1.534	1.531	1.528	1.525	1.522	1.521	1.520	1.519	1.518	1.518	1.518	1.518	1.519	1.520	1.522	1.524	1.526	1.530	1.532	1.536	1.540	1.544	1.548	1.552	1.558	1.564	1.569	1.575	1.580	1.588	1.594	1.600	1.606	1.614	1.620	1.626	1.634	1.640	1.649	1.655	1.662	1.669	1.676	1.682	1.690	1.696	1.702	1.709	1.716	1.721	1.729	1.734	1.740	1.745	1.751	1.758	1.761	1.766	1.771	1.776	1.780	1.784	1.788	1.791	1.794	1.798	1.800	1.802	1.804	1.808	1.809	1.810	1.810	1.811	1.811	1.811	1.811	1.810	1.809	1.808	1.806	1.804	1.801	1.799	1.795	1.792	1.789	1.784	1.780	1.775	1.771	1.765	1.760	1.755	1.749	1.741	1.735	1.729	1.721	1.715	1.708	1.701	1.694	1.685	1.678	1.670	1.662	1.655	1.646	1.640	1.631	1.624	1.615	1.608	1.600	1.594	1.585	1.578	1.570	1.562	1.555	1.548	1.541	1.534	1.526	1.520	1.512	1.506	1.500	1.494	1.485	1.479	1.472	1.465	1.460	1.452	1.446	1.439	1.431	1.424	1.416	1.409	1.401	1.392	1.385	1.376	1.369	1.359	1.350	1.340	1.329	1.319	1.306	1.295	1.282	1.270	1.258	1.244	1.229	1.215	1.200	1.184	1.168	1.150	1.134	1.114	1.096	1.076	1.056	1.035	1.015	0.994	0.971	0.948	0.924	0.900	0.876	0.852	0.828	0.802	0.775	0.749	0.722	0.696	0.669	0.642	0.615	0.586	0.560	0.531	0.505	0.476	0.449	0.421	0.395	0.368	0.340	0.314	0.288	0.261	0.236	0.211	0.186	0.162	0.139	0.116	0.094	0.072	0.051	0.031	0.012	-0.008	-0.024	-0.041	-0.058	-0.071	-0.086	-0.098	-0.110	-0.121	-0.131	-0.140	-0.148	-0.155	-0.162	-0.166	-0.170	-0.174	-0.176	-0.178	-0.178	-0.176	-0.175	-0.172	-0.170	-0.166	-0.162	-0.158	-0.151	-0.146	-0.139	-0.132	-0.125	-0.116	-0.109	-0.100	-0.091	-0.082	-0.075	-0.066	-0.058	-0.049	-0.041	-0.034	-0.026	-0.020	-0.014	-0.008	-0.002	0.002	0.005	0.009	0.010	0.012	0.012	0.012	0.011	0.010	0.008	0.002	-0.001	-0.008	-0.015	-0.024	-0.032	-0.042	-0.054	-0.065	-0.078	-0.091	-0.106	-0.122	-0.138	-0.154	-0.172	-0.190	-0.209	-0.229	-0.249	-0.268	-0.289	-0.309	-0.330	-0.350	-0.372	-0.392	-0.414	-0.436	-0.456	-0.478	-0.498	-0.518	-0.538	-0.556	-0.575	-0.594	-0.610	-0.628	-0.644	-0.660	-0.675	-0.689	-0.702	-0.715	-0.728	-0.738	-0.749	-0.758	-0.766	-0.774	-0.781	-0.788	-0.791	-0.796	-0.800	-0.802	-0.804	-0.806	-0.808	-0.806	-0.806	-0.805	-0.802	-0.799	-0.798	-0.794	-0.788	-0.784	-0.779	-0.772	-0.766	-0.761	-0.754	-0.746	-0.739	-0.731	-0.725	-0.716	-0.708	-0.699	-0.691	-0.681	-0.674	-0.664	-0.655	-0.646	-0.636	-0.628	-0.618	-0.609	-0.600	-0.589	-0.580	-0.571	-0.561	-0.552	-0.544	-0.534	-0.525	-0.516	-0.507	-0.499	-0.490	-0.481	-0.474	-0.466	-0.458	-0.451	-0.442	-0.435	-0.429	-0.422	-0.416	-0.410	-0.405	-0.399	-0.395	-0.390	-0.386	-0.382	-0.379	-0.376	-0.375	-0.372	-0.371	-0.371	-0.371	-0.371	-0.372	-0.374	-0.376	-0.378	-0.380	-0.385	-0.388	-0.392	-0.399	-0.402	-0.409	-0.415	-0.422	-0.429	-0.438	-0.445	-0.454	-0.461	-0.471	-0.480	-0.489	-0.499	-0.507	-0.518	-0.528	-0.538	-0.548	-0.558	-0.568	-0.578	-0.586	-0.596	-0.605	-0.614	-0.622	-0.630	-0.638	-0.646	-0.652	-0.660	-0.666	-0.671	-0.676	-0.682	-0.686	-0.689	-0.692	-0.694	-0.695	-0.696	-0.696	-0.696	-0.696	-0.694	-0.691	-0.688	-0.684	-0.680	-0.675	-0.669	-0.664	-0.656	-0.649	-0.641	-0.632	-0.624	-0.615	-0.605	-0.595	-0.584	-0.572	-0.561	-0.549	-0.538	-0.526	-0.512	-0.500	-0.488	-0.474	-0.461	-0.449	-0.436	-0.424	-0.410	-0.398	-0.385	-0.374	-0.361	-0.350	-0.339	-0.328	-0.318	-0.308	-0.298	-0.289	-0.280	-0.271	-0.264	-0.256	-0.249	-0.244	-0.238	-0.232	-0.226	-0.222	-0.220	-0.216	-0.214	-0.212	-0.211	-0.210	-0.210	-0.210	-0.210	-0.211	-0.211	-0.214	-0.216	-0.218	-0.220	-0.222	-0.226	-0.229	-0.231	-0.235	-0.239	-0.241	-0.245	-0.249	-0.252	-0.255	-0.259	-0.261	-0.262	-0.265	-0.268	-0.270	-0.271	-0.271	-0.272	-0.272	-0.271	-0.271	-0.270	-0.269	-0.266	-0.265	-0.260	-0.258	-0.254	-0.251	-0.245	-0.241	-0.238	-0.231	-0.226	-0.220	-0.215	-0.208	-0.201	-0.196	-0.189	-0.182	-0.176	-0.170	-0.164	-0.158	-0.151	-0.146	-0.141	-0.136	-0.132	-0.128	-0.124	-0.120	-0.118	-0.116	-0.115	-0.114	-0.114	-0.114	-0.115	-0.118	-0.121	-0.124	-0.128	-0.132	-0.139	-0.146	-0.152	-0.161	-0.170	-0.180	-0.191	-0.202	-0.215	-0.228	-0.242	-0.256	-0.271	-0.288	-0.302	-0.320	-0.338	-0.354	-0.374	-0.391	-0.409	-0.429	-0.448	-0.466	-0.485	-0.505	-0.524	-0.542	-0.561	-0.579	-0.598	-0.615	-0.634	-0.650	-0.666	-0.681	-0.698	-0.711	-0.725	-0.738	-0.749	-0.760	-0.770	-0.779	-0.786	-0.794	-0.799	-0.804	-0.808	-0.810	-0.811	-0.811	-0.810	-0.809	-0.805	-0.800	-0.795	-0.789	-0.780	-0.770	-0.761	-0.749	-0.736	-0.724	-0.710	-0.694	-0.678	-0.661	-0.644	-0.624	-0.605	-0.584	-0.562	-0.540	-0.519	-0.496	-0.472	-0.448	-0.425	-0.399	-0.375	-0.350	-0.324	-0.298	-0.272	-0.246	-0.220	-0.195	-0.169	-0.142	-0.116	-0.091	-0.066	-0.041	-0.016	0.009	0.034	0.058	0.081	0.106	0.129	0.152	0.175	0.198	0.220	0.241	0.264	0.284	0.305	0.325	0.345	0.364	0.384	0.402	0.421	0.439	0.458	0.475	0.492	0.510	0.526	0.544	0.560	0.576	0.591	0.608	0.622	0.638	0.652	0.668	0.681	0.696	0.710	0.725	0.739	0.752	0.766	0.779	0.794	0.806	0.820	0.832	0.845	0.859	0.870	0.884	0.898	0.909	0.921	0.934	0.946	0.959	0.972	0.985	0.998	1.011	1.022	1.035	1.049	1.061	1.074	1.088	1.100	1.114	1.126	1.140	1.155	1.169	1.182	1.196	1.211	1.225	1.240	1.255	1.269	1.284	1.300	1.316	1.331	1.348	1.364	1.380	1.398	1.414	1.431	1.448	1.466	1.482	1.500	1.518	1.535	1.554	1.570	1.589	1.605	1.624	1.640	1.658	1.674	1.691	1.708	1.722	1.739	1.755	1.769	1.782	1.798	1.811	1.822	1.835	1.846	1.856	1.866	1.875	1.884	1.891	1.899	1.904	1.908	1.912	1.915	1.916	1.918	1.918	1.916	1.914	1.911	1.908	1.901	1.896	1.888	1.881	1.871	1.861	1.850	1.838	1.825	1.811	1.796	1.781	1.765	1.749	1.731	1.712	1.694	1.675	1.655	1.635	1.614	1.592	1.572	1.551	1.530	1.508	1.486	1.465	1.442	1.421	1.400	1.379	1.358	1.338	1.318	1.298	1.280	1.260	1.242	1.226	1.210	1.194	1.179	1.165	1.151	1.139	1.128	1.118	1.109	1.100	1.091	1.085	1.079	1.075	1.071	1.068	1.066	1.065	1.066	1.068	1.069	1.071	1.075	1.079	1.085	1.091	1.098	1.104	1.111	1.119	1.126	1.136	1.144	1.154	1.162	1.171	1.181	1.190	1.199	1.209	1.218	1.225	1.232	1.240	1.246	1.254	1.258	1.262	1.268	1.271	1.272	1.274	1.275	1.275	1.272	1.271	1.268	1.262	1.256	1.250	1.241	1.231	1.222	1.210	1.198	1.184	1.169	1.154	1.136	1.119	1.100	1.080	1.061	1.039	1.018	0.995	0.971	0.949	0.924	0.900	0.875	0.850	0.825	0.800	0.774	0.750	0.724	0.699	0.674	0.649	0.625	0.601	0.578	0.555	0.534	0.511	0.490	0.471	0.451	0.434	0.415	0.399	0.382	0.366	0.354	0.339	0.328	0.316	0.305	0.295	0.286	0.279	0.270	0.264	0.259	0.254	0.249	0.245	0.242	0.240	0.238	0.235	0.234	0.232	0.231	0.231	0.230	0.229	0.229	0.229	0.229	0.228	0.226	0.225	0.224	0.222	0.221	0.219	0.216	0.212	0.209	0.205	0.200	0.195	0.189	0.184	0.175	0.169	0.160	0.152	0.141	0.132	0.121	0.111	0.100	0.088	0.075	0.061	0.048	0.034	0.019	0.005	-0.011	-0.026	-0.042	-0.059	-0.075	-0.091	-0.109	-0.125	-0.142	-0.159	-0.176	-0.194	-0.210	-0.228	-0.245	-0.261	-0.278	-0.294	-0.310	-0.326	-0.342	-0.358	-0.372	-0.388	-0.401	-0.415	-0.429	-0.441	-0.454	-0.466	-0.478	-0.488	-0.499	-0.509	-0.519	-0.528	-0.536	-0.544	-0.551	-0.558	-0.564	-0.569	-0.574	-0.579	-0.582	-0.586	-0.589	-0.592	-0.594	-0.595	-0.596	-0.596	-0.595	-0.595	-0.594	-0.592	-0.591	-0.589	-0.586	-0.584	-0.581	-0.578	-0.574	-0.570	-0.565	-0.562	-0.558	-0.554	-0.550	-0.545	-0.541	-0.535	-0.531	-0.528	-0.524	-0.519	-0.516	-0.512	-0.509	-0.506	-0.504	-0.500	-0.499	-0.498	-0.496	-0.495	-0.494	-0.495	-0.494	-0.495	-0.496	-0.498	-0.499	-0.502	-0.505	-0.509	-0.511	-0.516	-0.521	-0.525	-0.531	-0.538	-0.544	-0.550	-0.556	-0.564	-0.571	-0.579	-0.586	-0.594	-0.602	-0.610	-0.619	-0.628	-0.636	-0.645	-0.654	-0.661	-0.670	-0.678	-0.688	-0.695	-0.702	-0.710	-0.716	-0.722	-0.730	-0.735	-0.741	-0.746	-0.751	-0.756	-0.760	-0.762	-0.765	-0.769	-0.770	-0.771	-0.770	-0.770	-0.769	-0.768	-0.765	-0.761	-0.758	-0.754	-0.749	-0.744	-0.738	-0.730	-0.724	-0.714	-0.705	-0.695	-0.685	-0.675	-0.664	-0.651	-0.639	-0.626	-0.611	-0.599	-0.582	-0.569	-0.554	-0.538	-0.521	-0.505	-0.488	-0.470	-0.452	-0.435	-0.418	-0.399	-0.381	-0.362	-0.346	-0.328	-0.309	-0.291	-0.272	-0.255	-0.239	-0.220	-0.202	-0.186	-0.169	-0.152	-0.136	-0.122	-0.106	-0.091	-0.078	-0.065	-0.050	-0.038	-0.026	-0.016	-0.005	0.005	0.014	0.022	0.030	0.038	0.044	0.049	0.054	0.058	0.061	0.062	0.064	0.065	0.065	0.064	0.061	0.059	0.056	0.052	0.048	0.040	0.035	0.029	0.020	0.011	0.004	-0.006	-0.016	-0.026	-0.039	-0.050	-0.061	-0.074	-0.086	-0.099	-0.112	-0.125	-0.138	-0.151	-0.164	-0.178	-0.190	-0.202	-0.215	-0.228	-0.239	-0.251	-0.262	-0.272	-0.284	-0.292	-0.301	-0.310	-0.318	-0.324	-0.330	-0.335	-0.339	-0.342	-0.345	-0.346	-0.346	-0.346	-0.345	-0.342	-0.339	-0.335	-0.330	-0.324	-0.318	-0.310	-0.300	-0.291	-0.280	-0.269	-0.258	-0.244	-0.231	-0.218	-0.202	-0.189	-0.174	-0.158	-0.142	-0.126	-0.110	-0.094	-0.078	-0.060	-0.044	-0.028	-0.011	0.004	0.019	0.034	0.048	0.062	0.076	0.089	0.101	0.112	0.122	0.132	0.142	0.151	0.160	0.168	0.172	0.179	0.184	0.186	0.189	0.191	0.194	0.194	0.194	0.194	0.194	0.191	0.190	0.186	0.184	0.180	0.178	0.172	0.169	0.165	0.160	0.156	0.151	0.148	0.144	0.139	0.135	0.132	0.130	0.128	0.125	0.124	0.122	0.122	0.124	0.125	0.126	0.129	0.131	0.136	0.141	0.148	0.154	0.161	0.169	0.178	0.188	0.199	0.209	0.221	0.234	0.246	0.260	0.276	0.290	0.305	0.322	0.339	0.355	0.374	0.391	0.409	0.428	0.445	0.464	0.484	0.502	0.520	0.540	0.559	0.578	0.595	0.614	0.631	0.649	0.666	0.684	0.699	0.715	0.731	0.745	0.760	0.772	0.786	0.799	0.810	0.821	0.831	0.841	0.850	0.859	0.865	0.871	0.876	0.881	0.884	0.888	0.889	0.889	0.890	0.889	0.886	0.882	0.880	0.875	0.869	0.861	0.855	0.846	0.838	0.826	0.816	0.804	0.792	0.780	0.765	0.750	0.735	0.719	0.702	0.685	0.668	0.650	0.630	0.611	0.591	0.571	0.551	0.531	0.511	0.490	0.469	0.448	0.426	0.406	0.386	0.365	0.344	0.324	0.304	0.284	0.265	0.246	0.228	0.210	0.192	0.176	0.159	0.145	0.129	0.116	0.102	0.089	0.078	0.066	0.056	0.046	0.038	0.030	0.022	0.016	0.011	0.005	0.002	-0.002	-0.005	-0.006	-0.008	-0.008	-0.008	-0.008	-0.006	-0.006	-0.005	-0.002	0.000	0.002	0.006	0.009	0.011	0.015	0.019	0.020	0.024	0.026	0.029	0.031	0.034	0.034	0.035	0.035	0.036	0.036	0.034	0.034	0.031	0.029	0.026	0.021	0.018	0.012	0.005	-0.001	-0.008	-0.015	-0.024	-0.032	-0.042	-0.052	-0.064	-0.074	-0.086	-0.098	-0.110	-0.122	-0.135	-0.148	-0.161	-0.175	-0.188	-0.200	-0.212	-0.225	-0.239	-0.251	-0.262	-0.274	-0.285	-0.296	-0.306	-0.316	-0.325	-0.334	-0.340	-0.348	-0.352	-0.358	-0.362	-0.365	-0.368	-0.369	-0.369	-0.368	-0.365	-0.361	-0.358	-0.351	-0.345	-0.338	-0.328	-0.318	-0.306	-0.295	-0.281	-0.266	-0.251	-0.235	-0.218	-0.200	-0.180	-0.160	-0.139	-0.118	-0.094	-0.071	-0.048	-0.021	0.004	0.030	0.056	0.084	0.111	0.140	0.168	0.195	0.224	0.254	0.282	0.312	0.342	0.372	0.401	0.432	0.461	0.491	0.521	0.549	0.579	0.608	0.635	0.662	0.690	0.718	0.744	0.770	0.796	0.821	0.846	0.869	0.891	0.916	0.936	0.959	0.980	1.000	1.019	1.036	1.055	1.071	1.088	1.104	1.119	1.134	1.148	1.160	1.172	1.184	1.194	1.205	1.215	1.225	1.234	1.241	1.249	1.256	1.262	1.269	1.272	1.279	1.284	1.288	1.292	1.296	1.299	1.304	1.306	1.310	1.312	1.315	1.319	1.321	1.325	1.326	1.330	1.332	1.336	1.340	1.342	1.346	1.350	1.354	1.359	1.364	1.369	1.374	1.379	1.384	1.390	1.398	1.404	1.410	1.418	1.426	1.434	1.442	1.451	1.460	1.469	1.479	1.488	1.498	1.509	1.519	1.530	1.540	1.551	1.561	1.572	1.585	1.595	1.606	1.618	1.629	1.640	1.651	1.662	1.672	1.684	1.695	1.705	1.715	1.725	1.735	1.744	1.752	1.762	1.771	1.779	1.788	1.794	1.801	1.808	1.815	1.820	1.826	1.830	1.834	1.839	1.841	1.844	1.846	1.849	1.850	1.851	1.852	1.851	1.851	1.850	1.848	1.846	1.844	1.841	1.836	1.834	1.829	1.825	1.820	1.815	1.809	1.802	1.798	1.790	1.784	1.778	1.771	1.764	1.756	1.750	1.742	1.735	1.729	1.721	1.715	1.709	1.701	1.695	1.690	1.684	1.680	1.675	1.671	1.666	1.662	1.660	1.658	1.655	1.654	1.652	1.652	1.654	1.654	1.656	1.659	1.661	1.665	1.669	1.674	1.680	1.686	1.692	1.700	1.709	1.716	1.726	1.736	1.748	1.759	1.770	1.781	1.794	1.808	1.821	1.835	1.849	1.864	1.878	1.892	1.909	1.924	1.939	1.955	1.971	1.988	2.004	2.019	2.036	2.051	2.068	2.084	2.100	2.115	2.130	2.146	2.161	2.176	2.190	2.204	2.218	2.231	2.245	2.259	2.271	2.282	2.295	2.306	2.318	2.328	2.338	2.348	2.358	2.365	2.375	2.382	2.390	2.398	2.404	2.410	2.416	2.421	2.426	2.431	2.435	2.440	2.442	2.446	2.449	2.450	2.452	2.454	2.455	2.456	2.456	2.458	2.456	2.458	2.458	2.456	2.455	2.454	2.452	2.451	2.450	2.448	2.446	2.444	2.442	2.440	2.436	2.434	2.431	2.429	2.426	2.424	2.421	2.420	2.416	2.414	2.410	2.408	2.405	2.402	2.400	2.396	2.392	2.391	2.388	2.385	2.382	2.379	2.376	2.372	2.370	2.366	2.362	2.360	2.356	2.354	2.349	2.345	2.341	2.336	2.332	2.326	2.322	2.318	2.311	2.305	2.300	2.294	2.286	2.280	2.271	2.264	2.255	2.246	2.238	2.228	2.219	2.209	2.196	2.185	2.174	2.161	2.149	2.138	2.124	2.110	2.095	2.081	2.065	2.050	2.035	2.019	2.002	1.986	1.969	1.951	1.934	1.915	1.896	1.878	1.859	1.840	1.821	1.801	1.782	1.762	1.744	1.722	1.702	1.682	1.662	1.642	1.622	1.602	1.582	1.561	1.542	1.522	1.502	1.482	1.462	1.442	1.425	1.405	1.386	1.368	1.350	1.331	1.315	1.298	1.280	1.264	1.248	1.231	1.216	1.201	1.188	1.174	1.160	1.148	1.135	1.124	1.112	1.102	1.092	1.082	1.075	1.068	1.060	1.054	1.049	1.042	1.040	1.035	1.032	1.031	1.029	1.029	1.029	1.030	1.031	1.034	1.035	1.039	1.042	1.049	1.054	1.060	1.065	1.072	1.080	1.088	1.096	1.104	1.112	1.122	1.132	1.141	1.152	1.162	1.171	1.182	1.192	1.202	1.214	1.225	1.235	1.245	1.255	1.265	1.275	1.285	1.292	1.302	1.310	1.320	1.328	1.335	1.342	1.349	1.356	1.361	1.368	1.372	1.379	1.382	1.388	1.391	1.395	1.399	1.400	1.404	1.405	1.408	1.409	1.410	1.411	1.411	1.412	1.412	1.411	1.412	1.411	1.410	1.410	1.408	1.408	1.405	1.404	1.401	1.400	1.398	1.395	1.394	1.391	1.389	1.386	1.384	1.381	1.378	1.375	1.372	1.369	1.365	1.362	1.359	1.355	1.351	1.346	1.342	1.338	1.334	1.329	1.325	1.319	1.315	1.309	1.302	1.296	1.291	1.285	1.278	1.271	1.264	1.258	1.250	1.241	1.234	1.225	1.218	1.209	1.200	1.190	1.180	1.171	1.160	1.151	1.140	1.130	1.119	1.108	1.096	1.085	1.074	1.062	1.049	1.036	1.025	1.012	0.999	0.986	0.974	0.960	0.946	0.934	0.920	0.905	0.892	0.878	0.864	0.849	0.835	0.821	0.808	0.792	0.779	0.764	0.750	0.735	0.722	0.708	0.694	0.680	0.666	0.652	0.639	0.625	0.612	0.599	0.588	0.575	0.564	0.551	0.540	0.529	0.520	0.510	0.501	0.492	0.484	0.476	0.470	0.464	0.459	0.452	0.449	0.446	0.444	0.442	0.442	0.442	0.444	0.445	0.449	0.451	0.458	0.462	0.470	0.478	0.488	0.498	0.507	0.520	0.534	0.546	0.561	0.576	0.592	0.610	0.629	0.649	0.668	0.689	0.710	0.732	0.754	0.778	0.801	0.825	0.850	0.875	0.901	0.928	0.952	0.980	1.006	1.032	1.060	1.086	1.112	1.139	1.166	1.192	1.218	1.242	1.268	1.292	1.316	1.341	1.364	1.386	1.406	1.429	1.448	1.468	1.486	1.504	1.521	1.538	1.552	1.566	1.580	1.592	1.604	1.614	1.624	1.632	1.641	1.648	1.654	1.660	1.664	1.668	1.670	1.671	1.672	1.672	1.674	1.672	1.672	1.670	1.669	1.665	1.662	1.659	1.656	1.652	1.649	1.645	1.641	1.636	1.631	1.629	1.625	1.621	1.618	1.614	1.611	1.609	1.606	1.605	1.604	1.602	1.602	1.602	1.604	1.605	1.608	1.610	1.614	1.618	1.622	1.628	1.632	1.640	1.648	1.655	1.664	1.674	1.682	1.692	1.704	1.715	1.728	1.740	1.752	1.766	1.779	1.794	1.808	1.822	1.838	1.854	1.869	1.885	1.900	1.915	1.932	1.949	1.964	1.980	1.996	2.013	2.027	2.044	2.060	2.075	2.090	2.105	2.119	2.135	2.149	2.161	2.176	2.189	2.201	2.214	2.226	2.238	2.249	2.260	2.270	2.280	2.290	2.300	2.308	2.318	2.324	2.331	2.339	2.346	2.352	2.359	2.365	2.369	2.375	2.379	2.384	2.388	2.391	2.394	2.396	2.400	2.402	2.405	2.406	2.408	2.409	2.410	2.410	2.410	2.410	2.411	2.410	2.410	2.409	2.406	2.406	2.405	2.402	2.400	2.399	2.398	2.394	2.391	2.389	2.386	2.384	2.380	2.378	2.372	2.370	2.366	2.362	2.359	2.355	2.351	2.348	2.342	2.340	2.335	2.330	2.326	2.321	2.318	2.312	2.308	2.302	2.299	2.292	2.289	2.284	2.278	2.272	2.268	2.262	2.256	2.250	2.244	2.240	2.234	2.226	2.220	2.214	2.206	2.199	2.191	2.184	2.175	2.168	2.159	2.150	2.140	2.130	2.120	2.109	2.098	2.086	2.075	2.061	2.049	2.034	2.020	2.006	1.990	1.974	1.958	1.940	1.922	1.905	1.886	1.868	1.848	1.828	1.806	1.785	1.765	1.742	1.720	1.696	1.674	1.650	1.628	1.602	1.579	1.555	1.531	1.506	1.482	1.458	1.432	1.410	1.385	1.361	1.338	1.315	1.291	1.270	1.248	1.226	1.205	1.186	1.165	1.146	1.129	1.111	1.095	1.080	1.064	1.050	1.036	1.024	1.011	1.001	0.991	0.982	0.975	0.968	0.960	0.955	0.951	0.946	0.944	0.941	0.940	0.938	0.938	0.939	0.939	0.940	0.942	0.945	0.949	0.951	0.955	0.959	0.962	0.968	0.971	0.975	0.979	0.984	0.988	0.991	0.996	1.000	1.004	1.008	1.010	1.012	1.015	1.016	1.019	1.020	1.020	1.020	1.020	1.019	1.018	1.015	1.012	1.009	1.005	1.001	0.996	0.991	0.986	0.979	0.972	0.965	0.959	0.950	0.941	0.934	0.922	0.914	0.904	0.894	0.882	0.874	0.861	0.850	0.840	0.828	0.816	0.805	0.792	0.781	0.769	0.758	0.746	0.734	0.722	0.712	0.701	0.690	0.679	0.669	0.658	0.649	0.638	0.629	0.619	0.610	0.600	0.592	0.585	0.576	0.569	0.561	0.555	0.548	0.542	0.536	0.531	0.525	0.521	0.516	0.512	0.507	0.504	0.501	0.499	0.495	0.494	0.491	0.489	0.488	0.486	0.485	0.484	0.485	0.484	0.485	0.484	0.485	0.486	0.486	0.488	0.489	0.490	0.491	0.492	0.495	0.498	0.500	0.501	0.505	0.507	0.510	0.512	0.516	0.519	0.522	0.525	0.529	0.532	0.535	0.539	0.542	0.546	0.549	0.554	0.558	0.560	0.565	0.568	0.570	0.575	0.579	0.581	0.585	0.588	0.592	0.595	0.599	0.601	0.605	0.609	0.611	0.615	0.618	0.621	0.624	0.626	0.629	0.632	0.635	0.638	0.640	0.642	0.644	0.648	0.650	0.652	0.654	0.656	0.659	0.661	0.662	0.666	0.668	0.670	0.672	0.675	0.678	0.680	0.682	0.685	0.688	0.691	0.694	0.698	0.701	0.702	0.708	0.711	0.715	0.718	0.722	0.726	0.731	0.735	0.740	0.745	0.752	0.758	0.762	0.769	0.776	0.781	0.789	0.796	0.802	0.811	0.819	0.826	0.835	0.844	0.851	0.860	0.869	0.878	0.886	0.895	0.904	0.914	0.922	0.931	0.941	0.950	0.959	0.969	0.978	0.988	0.995	1.005	1.014	1.021	1.031	1.039	1.046	1.055	1.062	1.069	1.076	1.081	1.088	1.094	1.099	1.104	1.108	1.111	1.115	1.119	1.121	1.122	1.125	1.126	1.126	1.128	1.126	1.125	1.124	1.121	1.119	1.115	1.111	1.108	1.102	1.098	1.091	1.085	1.078	1.070	1.062	1.054	1.044	1.035	1.025	1.015	1.005	0.994	0.982	0.971	0.960	0.948	0.936	0.925	0.911	0.900	0.888	0.875	0.862	0.850	0.840	0.828	0.815	0.805	0.794	0.782	0.772	0.764	0.754	0.744	0.736	0.728	0.721	0.714	0.708	0.701	0.696	0.692	0.690	0.686	0.684	0.681	0.681	0.680	0.681	0.682	0.684	0.688	0.690	0.694	0.699	0.702	0.708	0.712	0.719	0.725	0.732	0.739	0.745	0.754	0.760	0.769	0.775	0.782	0.790	0.798	0.804	0.811	0.816	0.822	0.828	0.832	0.836	0.840	0.842	0.845	0.846	0.846	0.845	0.844	0.841	0.838	0.834	0.830	0.822	0.815	0.808	0.798	0.786	0.776	0.764	0.750	0.736	0.721	0.704	0.686	0.668	0.649	0.629	0.609	0.588	0.565	0.542	0.519	0.495	0.471	0.448	0.422	0.396	0.372	0.346	0.321	0.296	0.271	0.248	0.221	0.198	0.174	0.150	0.126	0.105	0.082	0.061	0.041	0.020	0.002	-0.016	-0.034	-0.051	-0.066	-0.081	-0.095	-0.108	-0.119	-0.130	-0.140	-0.149	-0.156	-0.162	-0.169	-0.174	-0.178	-0.181	-0.182	-0.182	-0.184	-0.184	-0.182	-0.180	-0.176	-0.174	-0.170	-0.164	-0.159	-0.152	-0.146	-0.139	-0.132	-0.125	-0.116	-0.108	-0.100	-0.091	-0.084	-0.075	-0.066	-0.056	-0.049	-0.040	-0.031	-0.022	-0.016	-0.008	0.000	0.008	0.014	0.020	0.026	0.031	0.038	0.041	0.046	0.050	0.052	0.056	0.059	0.060	0.062	0.064	0.064	0.064	0.064	0.064	0.062	0.061	0.060	0.058	0.055	0.052	0.050	0.046	0.044	0.040	0.036	0.034	0.030	0.026	0.024	0.020	0.018	100.000	5.000	2.000	1.000	2.000	0.000	0.000	0.000	0.000	0.000	0.000	0.000	0.000	0.000	0.000	0.000	0.000	0.000	0.326	0.320	0.312	0.309	0.302	0.298	0.295	0.291	0.289	0.286	0.286	0.286	0.286	0.289	0.290	0.294	0.298	0.302	0.308	0.314	0.321	0.329	0.338	0.348	0.358	0.368	0.380	0.394	0.406	0.421	0.435	0.451	0.466	0.484	0.500	0.519	0.538	0.556	0.575	0.595	0.615	0.634	0.655	0.675	0.696	0.718	0.739	0.759	0.780	0.800	0.821	0.842	0.862	0.884	0.902	0.922	0.941	0.960	0.978	0.996	1.012	1.030	1.045	1.061	1.075	1.090	1.104	1.116	1.129	1.141	1.151	1.160	1.171	1.179	1.186	1.194	1.199	1.206	1.211	1.215	1.218	1.221	1.224	1.225	1.226	1.226	1.225	1.226	1.224	1.222	1.221	1.219	1.215	1.212	1.209	1.206	1.202	1.199	1.195	1.191	1.186	1.182	1.179	1.176	1.171	1.168	1.164	1.161	1.158	1.155	1.152	1.150	1.149	1.148	1.145	1.146	1.145	1.145	1.146	1.146	1.149	1.150	1.152	1.155	1.159	1.162	1.166	1.171	1.178	1.182	1.189	1.195	1.202	1.210	1.218	1.225	1.234	1.242	1.251	1.260	1.269	1.280	1.290	1.300	1.310	1.322	1.332	1.344	1.355	1.366	1.378	1.389	1.400	1.411	1.422	1.434	1.445	1.456	1.468	1.478	1.489	1.500	1.510	1.520	1.530	1.539	1.549	1.558	1.568	1.576	1.584	1.591	1.599	1.606	1.612	1.619	1.625	1.631	1.636	1.641	1.645	1.649	1.652	1.655	1.658	1.659	1.660	1.662	1.662	1.662	1.662	1.661	1.659	1.658	1.655	1.652	1.649	1.646	1.642	1.638	1.634	1.628	1.622	1.616	1.610	1.604	1.598	1.590	1.582	1.575	1.568	1.560	1.551	1.542	1.535	1.525	1.516	1.509	1.499	1.490	1.480	1.472	1.464	1.455	1.444	1.435	1.426	1.418	1.410	1.401	1.392	1.382	1.375	1.366	1.359	1.351	1.342	1.335	1.328	1.320	1.312	1.305	1.298	1.290	1.284	1.276	1.270	1.262	1.256	1.249	1.242	1.235	1.228	1.220	1.212	1.205	1.198	1.190	1.182	1.175	1.166	1.158	1.149	1.140	1.130	1.120	1.109	1.099	1.089	1.078	1.064	1.052	1.040	1.025	1.012	0.999	0.982	0.968	0.952	0.935	0.919	0.901	0.884	0.866	0.848	0.828	0.809	0.789	0.770	0.749	0.729	0.708	0.686	0.665	0.644	0.622	0.601	0.579	0.558	0.538	0.515	0.495	0.472	0.452	0.432	0.412	0.391	0.372	0.354	0.336	0.319	0.302	0.285	0.270	0.255	0.241	0.229	0.216	0.204	0.192	0.184	0.175	0.166	0.159	0.152	0.146	0.142	0.140	0.136	0.134	0.134	0.134	0.135	0.136	0.139	0.142	0.146	0.151	0.156	0.162	0.169	0.176	0.185	0.192	0.201	0.211	0.220	0.230	0.240	0.250	0.260	0.270	0.281	0.291	0.301	0.312	0.322	0.332	0.344	0.352	0.362	0.371	0.381	0.389	0.398	0.404	0.412	0.418	0.425	0.430	0.436	0.440	0.444	0.448	0.450	0.452	0.455	0.456	0.458	0.458	0.458	0.455	0.454	0.452	0.450	0.448	0.444	0.440	0.435	0.430	0.425	0.420	0.415	0.409	0.402	0.396	0.390	0.382	0.376	0.368	0.360	0.354	0.345	0.338	0.330	0.322	0.314	0.306	0.300	0.291	0.284	0.276	0.269	0.262	0.255	0.248	0.242	0.235	0.229	0.224	0.218	0.212	0.206	0.201	0.198	0.191	0.188	0.184	0.180	0.178	0.174	0.171	0.168	0.165	0.162	0.161	0.160	0.158	0.158	0.155	0.155	0.154	0.154	0.154	0.154	0.154	0.154	0.154	0.154	0.155	0.156	0.156	0.158	0.159	0.159	0.160	0.162	0.162	0.164	0.165	0.165	0.166	0.168	0.169	0.170	0.171	0.171	0.171	0.171	0.172	0.172	0.171	0.171	0.171	0.171	0.171	0.169	0.169	0.168	0.166	0.165	0.162	0.161	0.160	0.158	0.155	0.154	0.150	0.148	0.144	0.141	0.139	0.135	0.132	0.130	0.126	0.122	0.119	0.116	0.112	0.110	0.106	0.102	0.099	0.096	0.092	0.089	0.086	0.082	0.080	0.076	0.074	0.072	0.070	0.068	0.066	0.065	0.062	0.062	0.061	0.061	0.060	0.060	0.060	0.061	0.061	0.062	0.064	0.066	0.068	0.070	0.072	0.076	0.080	0.084	0.088	0.091	0.096	0.102	0.106	0.112	0.120	0.125	0.131	0.139	0.146	0.152	0.160	0.168	0.176	0.185	0.192	0.201	0.210	0.219	0.229	0.236	0.246	0.255	0.265	0.274	0.284	0.292	0.301	0.311	0.321	0.330	0.339	0.348	0.355	0.365	0.372	0.381	0.389	0.396	0.404	0.411	0.418	0.424	0.430	0.436	0.441	0.446	0.451	0.454	0.459	0.461	0.464	0.468	0.470	0.470	0.471	0.472	0.471	0.470	0.469	0.468	0.466	0.464	0.460	0.456	0.451	0.448	0.441	0.435	0.430	0.422	0.415	0.408	0.400	0.391	0.382	0.374	0.364	0.355	0.345	0.335	0.325	0.314	0.304	0.292	0.282	0.271	0.261	0.250	0.240	0.230	0.221	0.211	0.202	0.192	0.185	0.176	0.169	0.161	0.152	0.148	0.141	0.136	0.131	0.126	0.124	0.121	0.119	0.116	0.118	0.116	0.116	0.118	0.119	0.121	0.124	0.128	0.131	0.136	0.140	0.145	0.151	0.158	0.164	0.169	0.175	0.182	0.190	0.196	0.204	0.211	0.218	0.224	0.230	0.236	0.242	0.246	0.251	0.256	0.260	0.262	0.264	0.266	0.266	0.265	0.265	0.262	0.259	0.255	0.249	0.242	0.236	0.228	0.218	0.208	0.196	0.184	0.170	0.155	0.140	0.122	0.104	0.086	0.066	0.045	0.024	0.001	-0.021	-0.045	-0.069	-0.094	-0.119	-0.144	-0.171	-0.198	-0.224	-0.251	-0.278	-0.304	-0.331	-0.358	-0.384	-0.410	-0.436	-0.461	-0.486	-0.511	-0.535	-0.558	-0.580	-0.601	-0.624	-0.644	-0.664	-0.682	-0.699	-0.716	-0.732	-0.748	-0.761	-0.774	-0.786	-0.799	-0.809	-0.816	-0.825	-0.832	-0.839	-0.844	-0.849	-0.851	-0.854	-0.856	-0.858	-0.858	-0.856	-0.856	-0.854	-0.851	-0.849	-0.845	-0.841	-0.838	-0.832	-0.828	-0.821	-0.815	-0.809	-0.804	-0.796	-0.791	-0.784	-0.779	-0.771	-0.764	-0.758	-0.752	-0.745	-0.739	-0.734	-0.728	-0.722	-0.718	-0.712	-0.709	-0.704	-0.700	-0.696	-0.694	-0.691	-0.688	-0.686	-0.684	-0.684	-0.682	-0.682	-0.681	-0.681	-0.682	-0.682	-0.684	-0.685	-0.686	-0.689	-0.691	-0.694	-0.696	-0.700	-0.702	-0.705	-0.709	-0.712	-0.716	-0.721	-0.724	-0.728	-0.732	-0.736	-0.739	-0.744	-0.748	-0.750	-0.754	-0.759	-0.761	-0.764	-0.768	-0.769	-0.771	-0.772	-0.774	-0.776	-0.776	-0.778	-0.778	-0.778	-0.776	-0.776	-0.774	-0.772	-0.770	-0.768	-0.764	-0.760	-0.755	-0.750	-0.744	-0.739	-0.731	-0.724	-0.716	-0.706	-0.699	-0.688	-0.679	-0.666	-0.655	-0.644	-0.630	-0.618	-0.604	-0.589	-0.574	-0.559	-0.544	-0.525	-0.509	-0.491	-0.474	-0.455	-0.438	-0.419	-0.399	-0.379	-0.360	-0.340	-0.320	-0.299	-0.278	-0.256	-0.236	-0.215	-0.194	-0.172	-0.152	-0.132	-0.110	-0.090	-0.070	-0.050	-0.031	-0.011	0.006	0.026	0.045	0.062	0.079	0.096	0.112	0.128	0.141	0.156	0.170	0.182	0.195	0.206	0.216	0.226	0.236	0.244	0.251	0.258	0.264	0.270	0.274	0.278	0.280	0.281	0.284	0.284	0.284	0.284	0.282	0.280	0.278	0.275	0.270	0.268	0.262	0.256	0.251	0.245	0.239	0.231	0.225	0.218	0.210	0.202	0.195	0.188	0.179	0.171	0.162	0.155	0.146	0.139	0.130	0.122	0.114	0.106	0.100	0.092	0.085	0.079	0.071	0.065	0.059	0.052	0.048	0.041	0.036	0.031	0.026	0.021	0.016	0.012	0.009	0.005	0.001	-0.002	-0.006	-0.009	-0.011	-0.014	-0.018	-0.019	-0.022	-0.024	-0.025	-0.028	-0.029	-0.031	-0.032	-0.035	-0.036	-0.039	-0.040	-0.042	-0.044	-0.045	-0.048	-0.050	-0.051	-0.054	-0.056	-0.058	-0.060	-0.062	-0.065	-0.068	-0.071	-0.074	-0.076	-0.079	-0.084	-0.086	-0.091	-0.095	-0.099	-0.102	-0.108	-0.114	-0.119	-0.124	-0.129	-0.135	-0.141	-0.148	-0.154	-0.160	-0.168	-0.175	-0.182	-0.190	-0.199	-0.208	-0.216	-0.225	-0.235	-0.244	-0.254	-0.264	-0.274	-0.284	-0.295	-0.305	-0.318	-0.328	-0.340	-0.351	-0.361	-0.374	-0.385	-0.398	-0.409	-0.420	-0.431	-0.442	-0.454	-0.465	-0.476	-0.488	-0.498	-0.507	-0.519	-0.529	-0.538	-0.546	-0.555	-0.564	-0.572	-0.579	-0.588	-0.594	-0.600	-0.605	-0.611	-0.615	-0.620	-0.624	-0.626	-0.629	-0.632	-0.634	-0.635	-0.636	-0.636	-0.636	-0.636	-0.636	-0.635	-0.632	-0.631	-0.629	-0.626	-0.624	-0.621	-0.618	-0.615	-0.611	-0.608	-0.604	-0.600	-0.596	-0.592	-0.589	-0.585	-0.581	-0.579	-0.575	-0.572	-0.570	-0.566	-0.564	-0.560	-0.559	-0.556	-0.555	-0.554	-0.552	-0.551	-0.550	-0.550	-0.550	-0.549	-0.549	-0.549	-0.550	-0.550	-0.551	-0.552	-0.554	-0.554	-0.555	-0.556	-0.558	-0.558	-0.560	-0.561	-0.561	-0.564	-0.564	-0.565	-0.566	-0.566	-0.568	-0.566	-0.566	-0.566	-0.565	-0.565	-0.564	-0.564	-0.561	-0.559	-0.558	-0.555	-0.552	-0.550	-0.546	-0.541	-0.539	-0.534	-0.530	-0.524	-0.519	-0.515	-0.509	-0.502	-0.496	-0.489	-0.481	-0.475	-0.468	-0.460	-0.452	-0.444	-0.436	-0.428	-0.420	-0.410	-0.402	-0.392	-0.384	-0.374	-0.364	-0.355	-0.344	-0.335	-0.325	-0.315	-0.304	-0.295	-0.285	-0.274	-0.265	-0.255	-0.244	-0.235	-0.225	-0.215	-0.206	-0.196	-0.186	-0.178	-0.170	-0.161	-0.152	-0.145	-0.136	-0.129	-0.122	-0.116	-0.111	-0.105	-0.100	-0.095	-0.091	-0.086	-0.082	-0.081	-0.079	-0.078	-0.076	-0.076	-0.076	-0.078	-0.079	-0.081	-0.084	-0.088	-0.091	-0.096	-0.101	-0.108	-0.115	-0.121	-0.129	-0.138	-0.148	-0.156	-0.166	-0.175	-0.186	-0.196	-0.209	-0.220	-0.231	-0.245	-0.256	-0.269	-0.282	-0.294	-0.308	-0.319	-0.330	-0.344	-0.355	-0.368	-0.379	-0.389	-0.400	-0.410	-0.419	-0.429	-0.438	-0.446	-0.454	-0.460	-0.466	-0.471	-0.475	-0.480	-0.482	-0.485	-0.485	-0.486	-0.485	-0.484	-0.481	-0.480	-0.475	-0.470	-0.464	-0.458	-0.450	-0.441	-0.432	-0.421	-0.411	-0.400	-0.386	-0.372	-0.359	-0.345	-0.329	-0.312	-0.295	-0.278	-0.260	-0.240	-0.222	-0.201	-0.181	-0.160	-0.139	-0.118	-0.096	-0.074	-0.051	-0.030	-0.006	0.016	0.039	0.062	0.085	0.109	0.132	0.154	0.178	0.200	0.222	0.245	0.268	0.289	0.311	0.332	0.352	0.372	0.392	0.412	0.431	0.449	0.466	0.484	0.500	0.516	0.531	0.545	0.559	0.572	0.586	0.598	0.609	0.620	0.629	0.639	0.646	0.655	0.661	0.668	0.674	0.679	0.682	0.688	0.690	0.692	0.694	0.695	0.695	0.695	0.696	0.695	0.695	0.691	0.690	0.689	0.686	0.682	0.680	0.678	0.674	0.671	0.668	0.665	0.661	0.658	0.655	0.651	0.649	0.646	0.645	0.642	0.640	0.640	0.639	0.638	0.638	0.638	0.639	0.640	0.641	0.644	0.646	0.650	0.652	0.659	0.662	0.669	0.674	0.680	0.688	0.695	0.702	0.711	0.721	0.730	0.740	0.751	0.761	0.772	0.784	0.795	0.808	0.819	0.831	0.844	0.856	0.869	0.882	0.895	0.906	0.920	0.932	0.945	0.958	0.970	0.981	0.994	1.005	1.016	1.026	1.038	1.046	1.056	1.065	1.075	1.082	1.090	1.098	1.104	1.110	1.115	1.120	1.124	1.128	1.131	1.134	1.135	1.136	1.138	1.136	1.136	1.135	1.134	1.130	1.128	1.124	1.121	1.116	1.111	1.105	1.100	1.095	1.088	1.081	1.075	1.068	1.059	1.051	1.044	1.036	1.028	1.019	1.011	1.002	0.995	0.986	0.978	0.969	0.961	0.952	0.946	0.939	0.930	0.924	0.916	0.910	0.904	0.899	0.892	0.888	0.882	0.879	0.875	0.870	0.866	0.865	0.862	0.860	0.859	0.858	0.858	0.856	0.856	0.858	0.858	0.858	0.860	0.861	0.864	0.866	0.869	0.871	0.875	0.878	0.881	0.885	0.890	0.892	0.898	0.901	0.905	0.910	0.912	0.916	0.920	0.924	0.928	0.931	0.935	0.938	0.941	0.942	0.945	0.948	0.950	0.950	0.952	0.952	0.952	0.952	0.952	0.951	0.949	0.949	0.945	0.942	0.940	0.936	0.932	0.928	0.922	0.918	0.911	0.905	0.898	0.890	0.882	0.874	0.865	0.855	0.845	0.835	0.824	0.812	0.800	0.789	0.776	0.762	0.750	0.736	0.721	0.708	0.692	0.678	0.662	0.646	0.630	0.614	0.596	0.581	0.564	0.546	0.529	0.511	0.494	0.476	0.458	0.440	0.422	0.405	0.386	0.369	0.350	0.334	0.316	0.299	0.280	0.262	0.246	0.229	0.212	0.195	0.180	0.162	0.148	0.131	0.116	0.101	0.086	0.071	0.058	0.044	0.030	0.016	0.004	-0.009	-0.021	-0.032	-0.044	-0.055	-0.066	-0.078	-0.088	-0.098	-0.108	-0.118	-0.126	-0.136	-0.145	-0.154	-0.162	-0.171	-0.179	-0.188	-0.196	-0.202	-0.211	-0.220	-0.228	-0.236	-0.242	-0.251	-0.259	-0.268	-0.275	-0.284	-0.291	-0.300	-0.309	-0.316	-0.325	-0.334	-0.342	-0.351	-0.360	-0.369	-0.379	-0.388	-0.398	-0.406	-0.416	-0.426	-0.435	-0.445	-0.455	-0.464	-0.474	-0.482	-0.491	-0.501	-0.510	-0.519	-0.526	-0.535	-0.542	-0.551	-0.559	-0.565	-0.571	-0.579	-0.584	-0.588	-0.592	-0.598	-0.600	-0.602	-0.605	-0.608	-0.609	-0.608	-0.608	-0.606	-0.605	-0.601	-0.598	-0.592	-0.588	-0.581	-0.575	-0.566	-0.559	-0.549	-0.539	-0.526	-0.515	-0.501	-0.488	-0.472	-0.458	-0.440	-0.424	-0.405	-0.386	-0.368	-0.348	-0.325	-0.305	-0.281	-0.259	-0.235	-0.210	-0.186	-0.161	-0.136	-0.109	-0.082	-0.055	-0.029	-0.001	0.026	0.055	0.081	0.110	0.140	0.168	0.196	0.224	0.254	0.282	0.310	0.340	0.368	0.395	0.422	0.451	0.479	0.506	0.531	0.559	0.585	0.610	0.636	0.661	0.686	0.711	0.735	0.758	0.781	0.804	0.826	0.848	0.869	0.890	0.910	0.930	0.950	0.969	0.989	1.008	1.026	1.044	1.060	1.078	1.094	1.110	1.128	1.144	1.160	1.175	1.190	1.206	1.221	1.236	1.250	1.266	1.281	1.296	1.310	1.326	1.341	1.356	1.372	1.388	1.402	1.420	1.436	1.452	1.469	1.485	1.502	1.520	1.539	1.556	1.574	1.592	1.612	1.631	1.651	1.671	1.691	1.712	1.734	1.756	1.776	1.799	1.822	1.845	1.868	1.890	1.912	1.935	1.960	1.982	2.005	2.030	2.052	2.076	2.099	2.121	2.142	2.166	2.189	2.209	2.230	2.251	2.271	2.290	2.309	2.326	2.345	2.361	2.378	2.392	2.406	2.420	2.432	2.444	2.455	2.464	2.472	2.479	2.485	2.491	2.495	2.499	2.500	2.500	2.500	2.498	2.495	2.491	2.486	2.480	2.474	2.465	2.456	2.446	2.436	2.424	2.412	2.399	2.385	2.370	2.354	2.339	2.322	2.304	2.288	2.269	2.251	2.231	2.212	2.192	2.174	2.154	2.134	2.114	2.096	2.076	2.056	2.036	2.018	1.998	1.979	1.960	1.942	1.924	1.905	1.889	1.870	1.854	1.836	1.821	1.805	1.790	1.774	1.759	1.745	1.730	1.716	1.701	1.689	1.675	1.664	1.650	1.638	1.625	1.612	1.600	1.589	1.575	1.564	1.552	1.539	1.528	1.514	1.502	1.489	1.478	1.464	1.450	1.436	1.422	1.408	1.392	1.378	1.361	1.346	1.330	1.312	1.295	1.276	1.259	1.240	1.220	1.200	1.180	1.159	1.136	1.115	1.091	1.069	1.045	1.020	0.996	0.970	0.945	0.919	0.891	0.865	0.838	0.809	0.781	0.752	0.724	0.694	0.666	0.636	0.606	0.576	0.546	0.516	0.486	0.456	0.426	0.398	0.366	0.338	0.308	0.278	0.249	0.220	0.192	0.164	0.136	0.110	0.082	0.056	0.030	0.005	-0.019	-0.044	-0.066	-0.089	-0.111	-0.132	-0.152	-0.174	-0.192	-0.210	-0.229	-0.245	-0.260	-0.275	-0.290	-0.302	-0.316	-0.326	-0.338	-0.348	-0.356	-0.364	-0.371	-0.378	-0.384	-0.388	-0.391	-0.395	-0.396	-0.398	-0.399	-0.399	-0.398	-0.398	-0.394	-0.391	-0.389	-0.385	-0.380	-0.375	-0.369	-0.364	-0.358	-0.351	-0.344	-0.336	-0.330	-0.322	-0.315	-0.306	-0.299	-0.291	-0.284	-0.275	-0.268	-0.260	-0.251	-0.245	-0.236	-0.230	-0.224	-0.216	-0.210	-0.205	-0.199	-0.195	-0.190	-0.186	-0.182	-0.179	-0.175	-0.172	-0.171	-0.170	-0.169	-0.168	-0.168	-0.168	-0.169	-0.169	-0.170	-0.171	-0.174	-0.175	-0.178	-0.180	-0.182	-0.185	-0.188	-0.191	-0.195	-0.198	-0.201	-0.204	-0.206	-0.209	-0.211	-0.214	-0.216	-0.218	-0.218	-0.219	-0.219	-0.219	-0.218	-0.218	-0.215	-0.212	-0.209	-0.205	-0.200	-0.195	-0.189	-0.181	-0.175	-0.165	-0.155	-0.145	-0.134	-0.121	-0.109	-0.095	-0.080	-0.064	-0.049	-0.030	-0.012	0.008	0.028	0.048	0.069	0.091	0.115	0.139	0.162	0.188	0.214	0.240	0.268	0.295	0.322	0.350	0.379	0.409	0.438	0.468	0.498	0.528	0.558	0.588	0.619	0.649	0.680	0.709	0.740	0.769	0.799	0.829	0.858	0.888	0.916	0.944	0.971	0.999	1.025	1.051	1.076	1.101	1.125	1.149	1.172	1.194	1.216	1.236	1.258	1.276	1.295	1.311	1.329	1.344	1.360	1.374	1.388	1.400	1.411	1.422	1.432	1.441	1.450	1.456	1.464	1.470	1.475	1.480	1.484	1.488	1.490	1.491	1.492	1.492	1.494	1.494	1.491	1.491	1.489	1.488	1.485	1.481	1.478	1.475	1.471	1.468	1.464	1.459	1.455	1.450	1.446	1.442	1.438	1.434	1.430	1.425	1.421	1.418	1.414	1.410	1.406	1.404	1.401	1.399	1.396	1.394	1.391	1.391	1.390	1.388	1.388	1.386	1.386	1.386	1.386	1.386	1.388	1.388	1.388	1.389	1.390	1.391	1.392	1.392	1.395	1.396	1.398	1.398	1.399	1.400	1.401	1.401	1.401	1.402	1.401	1.401	1.400	1.399	1.398	1.395	1.394	1.391	1.389	1.385	1.380	1.376	1.371	1.365	1.360	1.354	1.346	1.339	1.331	1.324	1.315	1.305	1.296	1.286	1.275	1.264	1.252	1.241	1.229	1.218	1.205	1.191	1.179	1.166	1.152	1.139	1.126	1.111	1.099	1.084	1.071	1.058	1.044	1.031	1.019	1.006	0.994	0.981	0.970	0.959	0.948	0.938	0.929	0.919	0.910	0.902	0.895	0.889	0.882	0.878	0.872	0.870	0.866	0.865	0.864	0.865	0.865	0.868	0.870	0.872	0.878	0.884	0.889	0.896	0.904	0.912	0.921	0.931	0.942	0.955	0.966	0.980	0.994	1.009	1.024	1.039	1.054	1.071	1.088	1.104	1.121	1.138	1.154	1.171	1.189	1.205	1.222	1.239	1.254	1.270	1.284	1.299	1.312	1.326	1.338	1.349	1.359	1.368	1.376	1.382	1.390	1.394	1.396	1.399	1.399	1.399	1.395	1.391	1.388	1.380	1.371	1.362	1.351	1.338	1.324	1.308	1.290	1.272	1.251	1.230	1.208	1.184	1.158	1.132	1.105	1.078	1.048	1.018	0.988	0.955	0.924	0.891	0.859	0.826	0.792	0.759	0.726	0.692	0.660	0.626	0.594	0.562	0.531	0.501	0.471	0.441	0.414	0.386	0.360	0.335	0.311	0.289	0.266	0.248	0.229	0.211	0.195	0.181	0.169	0.158	0.146	0.138	0.131	0.125	0.121	0.118	0.116	0.118	0.119	0.121	0.125	0.130	0.136	0.144	0.151	0.160	0.170	0.180	0.192	0.204	0.216	0.229	0.242	0.255	0.269	0.282	0.298	0.311	0.325	0.339	0.352	0.366	0.379	0.391	0.402	0.414	0.425	0.435	0.445	0.452	0.461	0.469	0.475	0.479	0.482	0.486	0.489	0.490	0.490	0.490	0.488	0.485	0.481	0.476	0.471	0.465	0.456	0.449	0.439	0.428	0.418	0.404	0.390	0.378	0.362	0.346	0.331	0.315	0.298	0.280	0.261	0.242	0.222	0.204	0.184	0.162	0.144	0.122	0.101	0.079	0.058	0.038	0.015	-0.006	-0.028	-0.049	-0.070	-0.091	-0.112	-0.132	-0.154	-0.174	-0.194	-0.215	-0.235	-0.254	-0.272	-0.291	-0.310	-0.328	-0.345	-0.362	-0.379	-0.395	-0.410	-0.425	-0.440	-0.454	-0.469	-0.481	-0.494	-0.505	-0.518	-0.529	-0.539	-0.549	-0.558	-0.566	-0.575	-0.581	-0.589	-0.595	-0.600	-0.605	-0.610	-0.614	-0.616	-0.620	-0.621	-0.622	-0.624	-0.624	-0.622	-0.622	-0.621	-0.619	-0.616	-0.612	-0.610	-0.605	-0.600	-0.595	-0.590	-0.584	-0.578	-0.571	-0.564	-0.558	-0.550	-0.542	-0.534	-0.526	-0.519	-0.511	-0.502	-0.495	-0.486	-0.479	-0.470	-0.462	-0.455	-0.448	-0.441	-0.434	-0.428	-0.422	-0.416	-0.410	-0.405	-0.401	-0.398	-0.394	-0.391	-0.389	-0.388	-0.386	-0.386	-0.388	-0.388	-0.389	-0.391	-0.394	-0.396	-0.401	-0.405	-0.410	-0.415	-0.422	-0.429	-0.436	-0.444	-0.451	-0.460	-0.470	-0.479	-0.489	-0.499	-0.509	-0.519	-0.531	-0.541	-0.552	-0.564	-0.575	-0.586	-0.598	-0.609	-0.620	-0.631	-0.641	-0.652	-0.664	-0.674	-0.684	-0.694	-0.704	-0.712	-0.721	-0.730	-0.739	-0.746	-0.754	-0.762	-0.769	-0.776	-0.781	-0.788	-0.794	-0.799	-0.804	-0.809	-0.814	-0.818	-0.822	-0.825	-0.828	-0.831	-0.835	-0.838	-0.840	-0.842	-0.844	-0.848	-0.849	-0.851	-0.854	-0.856	-0.858	-0.860	-0.862	-0.865	-0.868	-0.870	-0.872	-0.875	-0.878	-0.880	-0.884	-0.888	-0.891	-0.895	-0.898	-0.901	-0.905	-0.909	-0.914	-0.918	-0.921	-0.925	-0.930	-0.934	-0.939	-0.942	-0.946	-0.951	-0.955	-0.958	-0.961	-0.965	-0.969	-0.971	-0.974	-0.975	-0.979	-0.980	-0.980	-0.980	-0.980	-0.979	-0.979	-0.975	-0.972	-0.969	-0.965	-0.961	-0.955	-0.948	-0.941	-0.932	-0.924	-0.914	-0.904	-0.891	-0.879	-0.865	-0.851	-0.835	-0.819	-0.801	-0.782	-0.762	-0.741	-0.721	-0.699	-0.675	-0.651	-0.625	-0.600	-0.572	-0.545	-0.516	-0.488	-0.458	-0.426	-0.394	-0.362	-0.330	-0.296	-0.261	-0.228	-0.191	-0.155	-0.120	-0.084	-0.046	-0.009	0.029	0.066	0.104	0.142	0.181	0.220	0.259	0.298	0.335	0.374	0.412	0.450	0.490	0.526	0.565	0.602	0.640	0.678	0.715	0.751	0.789	0.825	0.860	0.895	0.930	0.964	0.999	1.034	1.066	1.099	1.131	1.164	1.195	1.226	1.258	1.289	1.318	1.348	1.376	1.404	1.432	1.460	1.488	1.514	1.541	1.566	1.592	1.618	1.644	1.668	1.691	1.715	1.739	1.761	1.784	1.806	1.829	1.850	1.871	1.892	1.912	1.934	1.952	1.972	1.991	2.011	2.030	2.047	2.066	2.084	2.101	2.118	2.134	2.151	2.168	2.182	2.198	2.212	2.226	2.241	2.254	2.269	2.281	2.292	2.306	2.318	2.328	2.339	2.350	2.359	2.369	2.378	2.385	2.394	2.401	2.409	2.414	2.421	2.426	2.431	2.436	2.440	2.444	2.446	2.448	2.450	2.452	2.452	2.454	2.454	2.452	2.451	2.450	2.448	2.446	2.442	2.439	2.435	2.431	2.426	2.421	2.415	2.409	2.402	2.396	2.389	2.381	2.374	2.366	2.358	2.348	2.340	2.330	2.321	2.310	2.301	2.291	2.281	2.270	2.260	2.249	2.239	2.228	2.218	2.206	2.196	2.185	2.175	2.165	2.155	2.146	2.136	2.128	2.118	2.109	2.101	2.092	2.086	2.079	2.072	2.066	2.061	2.055	2.051	2.047	2.044	2.042	2.040	2.040	2.039	2.039	2.041	2.042	2.045	2.049	2.052	2.058	2.064	2.070	2.078	2.086	2.095	2.105	2.115	2.126	2.139	2.151	2.164	2.178	2.192	2.208	2.224	2.240	2.258	2.275	2.292	2.311	2.329	2.349	2.368	2.388	2.409	2.428	2.449	2.470	2.489	2.510	2.530	2.551	2.571	2.592	2.614	2.634	2.654	2.672	2.691	2.711	2.729	2.749	2.766	2.784	2.801	2.818	2.834	2.850	2.864	2.879	2.892	2.906	2.919	2.931	2.942	2.954	2.964	2.971	2.981	2.989	2.996	3.002	3.009	3.015	3.019	3.022	3.026	3.029	3.030	3.032	3.032	3.032	3.032	3.031	3.030	3.026	3.024	3.020	3.016	3.011	3.005	2.999	2.992	2.986	2.979	2.970	2.962	2.954	2.944	2.935	2.925	2.915	2.904	2.894	2.882	2.871	2.860	2.849	2.835	2.824	2.811	2.799	2.788	2.774	2.761	2.749	2.735	2.722	2.710	2.698	2.685	2.672	2.660	2.648	2.636	2.622	2.611	2.599	2.586	2.575	2.562	2.552	2.540	2.529	2.518	2.506	2.495	2.484	2.472	2.461	2.450	2.439	2.428	2.415	2.404	2.391	2.380	2.368	2.355	2.341	2.329	2.315	2.302	2.288	2.272	2.258	2.242	2.226	2.210	2.192	2.174	2.156	2.136	2.118	2.098	2.078	2.055	2.034	2.010	1.986	1.962	1.938	1.912	1.888	1.860	1.834	1.806	1.776	1.749	1.719	1.690	1.660	1.630	1.599	1.569	1.538	1.506	1.474	1.444	1.411	1.381	1.350	1.319	1.288	1.256	1.228	1.198	1.168	1.139	1.110	1.082	1.055	1.029	1.002	0.978	0.954	0.931	0.909	0.888	0.868	0.848	0.830	0.814	0.798	0.782	0.769	0.758	0.746	0.736	0.729	0.720	0.715	0.710	0.706	0.704	0.704	0.704	0.706	0.710	0.714	0.719	0.726	0.734	0.744	0.754	0.765	0.779	0.792	0.808	0.822	0.840	0.858	0.876	0.896	0.916	0.938	0.958	0.981	1.004	1.026	1.050	1.075	1.100	1.125	1.151	1.175	1.201	1.228	1.254	1.280	1.306	1.331	1.358	1.382	1.408	1.432	1.458	1.481	1.506	1.530	1.551	1.574	1.596	1.618	1.638	1.658	1.675	1.694	1.711	1.728	1.745	1.759	1.774	1.786	1.800	1.812	1.824	1.834	1.844	1.852	1.861	1.869	1.875	1.881	1.888	1.891	1.896	1.900	1.902	1.906	1.908	1.909	1.910	1.910	1.911	1.911	1.911	1.910	1.910	1.908	1.908	1.906	1.905	1.902	1.901	1.900	1.899	1.898	1.895	1.894	1.894	1.891	1.890	1.890	1.888	1.888	1.888	1.886	1.886	1.886	1.886	1.886	1.886	1.888	1.888	1.888	1.889	1.888	1.889	1.890	1.889	1.890	1.890	1.891	1.891	1.891	1.890	1.890	1.889	1.888	1.886	1.884	1.881	1.876	1.874	1.870	1.866	1.860	1.855	1.849	1.841	1.834	1.826	1.816	1.806	1.795	1.782	1.771	1.758	1.744	1.729	1.712	1.695	1.678	1.659	1.638	1.618	1.596	1.572	1.550	1.525	1.500	1.472	1.445	1.418	1.389	1.359	1.329	1.296	1.265	1.232	1.199	1.165	1.130	1.095	1.060	1.025	0.986	0.950	0.914	0.876	0.839	0.801	0.765	0.728	0.689	0.651	0.614	0.578	0.541	0.504	0.468	0.432	0.398	0.362	0.328	0.295	0.262	0.231	0.199	0.169	0.140	0.112	0.084	0.058	0.032	0.006	-0.018	-0.039	-0.060	-0.080	-0.100	-0.118	-0.134	-0.149	-0.164	-0.175	-0.189	-0.198	-0.208	-0.216	-0.224	-0.229	-0.234	-0.238	-0.240	-0.241	-0.241	-0.241	-0.240	-0.238	-0.232	-0.229	-0.224	-0.216	-0.211	-0.202	-0.194	-0.185	-0.175	-0.164	-0.154	-0.141	-0.129	-0.116	-0.104	-0.090	-0.078	-0.062	-0.048	-0.034	-0.019	-0.004	0.011	0.026	0.041	0.056	0.072	0.088	0.101	0.118	0.132	0.146	0.161	0.174	0.189	0.202	0.215	0.229	0.241	0.252	0.265	0.278	0.288	0.299	0.309	0.320	0.329	0.339	0.348	0.355	0.364	0.370	0.378	0.384	0.390	0.396	0.401	0.405	0.411	0.415	0.419	0.421	0.425	0.428	0.429	0.431	0.432	0.434	0.435	0.436	0.438	0.438	0.438	0.438	0.439	0.438	0.438	0.438	0.438	0.436	0.436	0.436	0.435	0.434	0.434	0.434	0.434	0.434	0.432	0.432	0.432	0.432	0.432	0.434	0.434	0.435	0.435	0.436	0.439	0.439	0.441	0.442	0.444	0.448	0.449	0.452	0.455	0.458	0.460	0.462	0.466	0.469	0.472	0.476	0.480	0.482	0.486	0.490	0.492	0.496	0.499	0.502	0.505	0.506	0.510	0.511	0.512	0.515	0.515	0.518	0.518	0.516	0.516	0.515	0.514	0.512	0.509	0.506	0.502	0.499	0.494	0.489	0.481	0.475	0.468	0.459	0.450	0.440	0.429	0.419	0.406	0.394	0.380	0.365	0.351	0.335	0.320	0.302	0.286	0.268	0.248	0.229	0.210	0.189	0.169	0.148	0.126	0.104	0.081	0.060	0.036	0.015	-0.009	-0.032	-0.055	-0.078	-0.101	-0.124	-0.148	-0.170	-0.192	-0.215	-0.236	-0.259	-0.279	-0.300	-0.320	-0.340	-0.359	-0.378	-0.394	-0.411	-0.428	-0.444	-0.458	-0.471	-0.484	-0.495	-0.506	-0.516	-0.526	-0.534	-0.540	-0.546	-0.551	-0.555	-0.558	-0.559	-0.560	-0.560	-0.559	-0.556	-0.552	-0.548	-0.542	-0.535	-0.528	-0.520	-0.510	-0.500	-0.488	-0.476	-0.464	-0.450	-0.435	-0.420	-0.404	-0.389	-0.371	-0.355	-0.336	-0.319	-0.299	-0.280	-0.261	-0.241	-0.221	-0.200	-0.180	-0.159	-0.139	-0.119	-0.098	-0.076	-0.056	-0.036	-0.016	0.005	0.025	0.045	0.065	0.085	0.104	0.122	0.142	0.161	0.179	0.198	0.215	0.232	0.251	0.268	0.285	0.302	0.319	0.335	0.351	0.368	0.382	0.399	0.414	0.430	0.445	0.460	0.475	0.491	0.505	0.521	0.536	0.551	0.566	0.581	0.596	0.611	0.626	0.641	0.656	0.671	0.686	0.701	0.716	0.731	0.746	0.761	0.776	0.791	0.806	0.820	0.836	0.849	0.864	0.878	0.891	0.905	0.918	0.930	0.941	0.955	0.966	0.976	0.985	0.995	1.005	1.012	1.020	1.026	1.034	1.040	1.044	1.046	1.050	1.052	1.052	1.052	1.052	1.051	1.049	1.045	1.040	1.035	1.028	1.019	1.011	1.001	0.991	0.978	0.965	0.951	0.938	0.921	0.905	0.886	0.869	0.849	0.828	0.806	0.785	0.762	0.738	0.714	0.689	0.664	0.638	0.611	0.584	0.556	0.526	0.499	0.470	0.440	0.411	0.380	0.351	0.321	0.290	0.260	0.230	0.200	0.170	0.139	0.109	0.079	0.050	0.021	-0.008	-0.036	-0.064	-0.091	-0.119	-0.145	-0.171	-0.196	-0.221	-0.246	-0.269	-0.291	-0.314	-0.335	-0.355	-0.375	-0.394	-0.412	-0.429	-0.445	-0.461	-0.475	-0.489	-0.501	-0.512	-0.522	-0.532	-0.540	-0.548	-0.555	-0.561	-0.566	-0.570	-0.574	-0.575	-0.578	-0.578	-0.576	-0.576	-0.574	-0.571	-0.569	-0.564	-0.560	-0.554	-0.548	-0.541	-0.534	-0.526	-0.519	-0.509	-0.501	-0.491	-0.481	-0.471	-0.462	-0.451	-0.441	-0.430	-0.419	-0.408	-0.396	-0.385	-0.374	-0.364	-0.352	-0.341	-0.331	-0.320	-0.309	-0.299	-0.289	-0.278	-0.269	-0.259	-0.249	-0.239	-0.230	-0.221	-0.212	-0.204	-0.195	-0.186	-0.179	-0.170	-0.162	-0.155	-0.146	-0.139	-0.131	-0.122	-0.116	-0.108	-0.100	-0.092	-0.085	-0.076	-0.068	-0.060	-0.051	-0.042	-0.034	-0.024	-0.015	-0.005	0.005	0.015	0.026	0.036	0.049	0.060	0.072	0.085	0.099	0.112	0.125	0.139	0.154	0.169	0.184	0.199	0.216	0.231	0.248	0.265	0.281	0.299	0.315	0.332	0.351	0.369	0.388	0.404	0.421	0.440	0.458	0.474	0.491	0.506	0.522	0.539	0.554	0.569	0.582	0.598	0.610	0.622	0.634	0.645	0.655	0.664	0.672	0.680	0.685	0.691	0.695	0.699	0.700	0.701	0.701	0.700	0.698	0.692	0.686	0.680	0.672	0.664	0.654	0.642	0.629	0.615	0.599	0.584	0.566	0.548	0.526	0.506	0.484	0.461	0.436	0.411	0.386	0.359	0.331	0.304	0.274	0.245	0.214	0.185	0.152	0.122	0.091	0.060	0.028	-0.004	-0.035	-0.069	-0.100	-0.130	-0.161	-0.192	-0.222	-0.252	-0.281	-0.311	-0.339	-0.365	-0.392	-0.418	-0.444	-0.468	-0.490	-0.511	-0.531	-0.551	-0.570	-0.588	-0.602	-0.618	-0.631	-0.642	-0.654	-0.664	-0.671	-0.679	-0.684	-0.689	-0.691	-0.694	-0.694	-0.692	-0.691	-0.688	-0.684	-0.678	-0.670	-0.664	-0.655	-0.645	-0.635	-0.624	-0.611	-0.598	-0.584	-0.570	-0.554	-0.539	-0.522	-0.505	-0.488	-0.470	-0.451	-0.434	-0.415	-0.396	-0.378	-0.359	-0.340	-0.320	-0.302	-0.282	-0.265	-0.245	-0.228	-0.209	-0.191	-0.172	-0.156	-0.139	-0.122	-0.106	-0.091	-0.076	-0.061	-0.046	-0.032	-0.020	-0.006	0.008	0.019	0.031	0.042	0.054	0.065	0.076	0.086	0.096	0.105	0.115	0.124	0.132	0.141	0.149	0.158	0.166	0.174	0.182	0.190	0.199	0.206	0.214	0.222	0.231	0.239	0.249	0.256	0.265	0.275	0.284	0.295	0.304	0.315	0.326	0.338	0.349	0.360	0.372	0.385	0.399	0.412	0.425	0.440	0.455	0.470	0.485	0.502	0.519	0.536	0.552	0.570	0.588	0.606	0.625	0.644	0.662	0.682	0.704	0.722	0.742	0.762	0.784	0.804	0.824	0.845	0.864	0.885	0.905	0.925	0.945	0.964	0.984	1.002	1.021	1.039	1.058	1.075	1.090	1.106	1.121	1.138	1.151	1.162	1.176	1.188	1.198	1.209	1.216	1.225	1.231	1.236	1.241	1.245	1.248	1.249	1.249	1.248	1.246	1.241	1.238	1.232	1.226	1.218	1.209	1.198	1.186	1.172	1.159	1.145	1.129	1.111	1.095	1.076	1.056	1.035	1.014	0.991	0.969	0.945	0.920	0.896	0.870	0.845	0.819	0.792	0.765	0.739	0.711	0.684	0.655	0.628	0.601	0.574	0.546	0.521	0.494	0.468	0.442	0.418	0.394	0.370	0.346	0.324	0.302	0.281	0.260	0.241	0.222	0.204	0.188	0.172	0.158	0.144	0.131	0.120	0.109	0.099	0.090	0.082	0.076	0.071	0.066	0.064	0.061	0.060	0.059	0.060	0.061	0.064	0.068	0.072	0.076	0.081	0.089	0.096	0.104	0.112	0.121	0.131	0.141	0.151	0.162	0.174	0.186	0.198	0.210	0.222	0.234	0.246	0.260	0.272	0.285	0.299	0.311	0.322	0.335	0.348	0.359	0.371	0.382	0.392	0.402	0.414	0.424	0.434	0.441	0.451	0.459	0.465	0.474	0.480	0.486	0.492	0.498	0.501	0.506	0.510	0.514	0.516	0.519	0.521	0.522	0.524	0.525	0.525	0.525	0.525	0.525	0.524	0.522	0.522	0.521	0.521	0.519	0.518	0.518	0.516	0.514	0.514	0.512	0.511	0.511	0.511	0.511	0.511	0.511	0.512	0.514	0.516	0.519	0.521	0.525	0.529	0.532	0.538	0.544	0.549	0.556	0.562	0.572	0.580	0.590	0.601	0.611	0.624	0.638	0.650	0.665	0.680	0.695	0.711	0.729	0.748	0.766	0.786	0.806	0.828	0.850	0.871	0.895	0.918	0.942	0.966	0.992	1.018	1.045	1.071	1.099	1.126	1.152	1.181	1.209	1.236	1.265	1.294	1.321	1.350	1.379	1.405	1.434	1.460	1.486	1.512	1.539	1.564	1.590	1.612	1.636	1.659	1.681	1.701	1.721	1.739	1.758	1.774	1.790	1.804	1.818	1.829	1.840	1.849	1.858	1.864	1.869	1.872	1.875	1.878	1.878	1.876	1.874	1.870	1.865	1.859	1.850	1.841	1.831	1.820	1.809	1.795	1.781	1.766	1.750	1.734	1.716	1.699	1.680	1.661	1.641	1.621	1.600	1.580	1.559	1.539	1.516	1.496	1.476	1.454	1.434	1.414	1.394	1.374	1.355	1.336	1.319	1.301	1.285	1.269	1.254	1.239	1.225	1.214	1.201	1.191	1.181	1.172	1.165	1.158	1.151	1.146	1.142	1.139	1.136	1.135	1.135	1.135	1.138	1.139	1.142	1.146	1.151	1.158	1.162	1.170	1.178	1.185	1.192	1.202	1.212	1.221	1.232	1.242	1.255	1.265	1.278	1.289	1.300	1.312	1.324	1.336	1.348	1.360	1.371	1.384	1.395	1.405	1.418	1.428	1.439	1.449	1.459	1.469	1.478	1.488	1.498	1.505	1.514	1.521	1.530	1.536	1.544	1.551	1.559	1.565	1.572	1.579	1.585	1.592	1.598	1.604	1.610	1.616	1.622	1.630	1.635	1.642	1.650	1.656	1.664	1.672	1.680	1.688	1.696	1.705	1.715	1.725	1.735	1.746	1.756	1.769	1.781	1.794	1.808	1.821	1.835	1.850	1.865	1.881	1.898	1.914	1.931	1.948	1.965	1.984	2.002	2.021	2.039	2.059	2.078	2.098	2.116	2.136	2.156	2.175	2.194	2.212	2.232	2.250	2.269	2.288	2.304	2.321	2.339	2.354	2.369	2.384	2.398	2.411	2.422	2.435	2.444	2.454	2.464	2.471	2.478	2.482	2.488	2.491	2.492	2.494	2.494	2.491	2.489	2.485	2.480	2.472	2.465	2.456	2.445	2.434	2.420	2.406	2.391	2.374	2.356	2.336	2.316	2.295	2.271	2.248	2.222	2.196	2.168	2.141	2.111	2.080	2.050	2.018	1.985	1.951	1.918	1.881	1.846	1.810	1.774	1.736	1.699	1.661	1.622	1.584	1.545	1.505	1.466	1.428	1.389	1.350	1.311	1.274	1.236	1.198	1.160	1.124	1.086	1.051	1.016	0.981	0.948	0.915	0.881	0.851	0.820	0.791	0.761	0.734	0.708	0.682	0.658	0.634	0.611	0.590	0.570	0.551	0.534	0.516	0.501	0.486	0.474	0.460	0.450	0.440	0.431	0.422	0.415	0.410	0.405	0.401	0.398	0.395	0.392	0.391	0.390	0.391	0.392	0.394	0.395	0.396	0.399	0.402	0.405	0.410	0.412	0.416	0.421	0.425	0.428	0.432	0.436	0.440	0.444	0.448	0.450	0.454	0.455	0.459	0.460	0.461	0.464	0.464	0.465	0.465	0.464	0.464	0.464	0.462	0.460	0.459	0.458	0.454	0.451	0.449	0.446	0.442	0.439	0.435	0.431	0.428	0.424	0.420	0.416	0.412	0.409	0.405	0.404	0.400	0.399	0.396	0.395	0.392	0.392	0.392	0.392	0.395	0.396	0.399	0.404	0.406	0.412	0.418	0.424	0.431	0.441	0.449	0.459	0.471	0.484	0.496	0.510	0.525	0.540	0.558	0.575	0.594	0.612	0.632	0.655	0.676	0.699	0.722	0.746	0.770	0.796	0.821	0.849	0.874	0.901	0.929	0.955	0.982	1.010	1.038	1.065	1.094	1.120	1.148	1.175	1.201	1.228	1.254	1.278	1.302	1.326	1.350	1.372	1.392	1.414	1.432	1.452	1.469	1.486	1.501	1.515	1.528	1.540	1.550	1.559	1.566	1.572	1.578	1.580	1.581	1.582	1.580	1.578	1.575	1.569	1.562	1.555	1.545	1.535	1.521	1.509	1.494	1.479	1.461	1.444	1.422	1.404	1.382	1.359	1.336	1.312	1.288	1.262	1.235	1.209	1.182	1.154	1.125	1.098	1.068	1.040	1.010	0.981	0.952	0.924	0.895	0.866	0.838	0.809	0.781	0.755	0.729	0.702	0.676	0.651	0.628	0.602	0.580	0.559	0.538	0.518	0.498	0.480	0.461	0.445	0.430	0.415	0.401	0.389	0.378	0.366	0.356	0.348	0.339	0.332	0.325	0.321	0.316	0.312	0.309	0.308	0.306	0.305	0.305	0.306	0.306	0.309	0.310	0.312	0.316	0.319	0.322	0.326	0.330	0.334	0.339	0.344	0.348	0.352	0.356	0.361	0.365	0.369	0.372	0.378	0.380	0.384	0.386	0.390	0.391	0.392	0.395	0.396	0.398	0.398	0.398	0.398	0.398	0.395	0.395	0.392	0.390	0.388	0.384	0.381	0.378	0.372	0.369	0.364	0.359	0.354	0.349	0.344	0.338	0.332	0.325	0.320	0.314	0.309	0.302	0.296	0.291	0.285	0.280	0.274	0.269	0.265	0.261	0.256	0.252	0.250	0.248	0.244	0.242	0.240	0.240	0.239	0.239	0.239	0.240	0.241	0.244	0.246	0.250	0.252	0.258	0.261	0.268	0.272	0.280	0.286	0.294	0.302	0.310	0.319	0.326	0.336	0.346	0.356	0.366	0.376	0.388	0.396	0.408	0.418	0.429	0.440	0.451	0.461	0.471	0.481	0.491	0.501	0.510	0.520	0.528	0.535	0.542	0.550	0.556	0.562	0.568	0.571	0.576	0.580	0.582	0.584	0.585	0.586	0.586	0.585	0.581	0.580	0.575	0.571	0.565	0.560	0.554	0.545	0.536	0.526	0.516	0.505	0.494	0.481	0.466	0.451	0.436	0.421	0.405	0.388	0.369	0.350	0.331	0.312	0.291	0.270	0.249	0.226	0.204	0.181	0.158	0.132	0.109	0.084	0.059	0.032	0.008	-0.019	-0.046	-0.072	-0.100	-0.128	-0.154	-0.181	-0.209	-0.236	-0.262	-0.291	-0.319	-0.346	-0.374	-0.400	-0.428	-0.455	-0.481	-0.509	-0.535	-0.562	-0.586	-0.612	-0.639	-0.662	-0.689	-0.712	-0.736	-0.760	-0.781	-0.805	-0.828	-0.849	-0.869	-0.890	-0.909	-0.929	-0.948	-0.965	-0.984	-1.000	-1.016	-1.032	-1.048	-1.062	-1.076	-1.090	-1.104	-1.115	-1.128	-1.138	-1.149	-1.159	-1.169	-1.178	-1.188	-1.195	-1.202	-1.211	-1.218	-1.225	-1.231	-1.236	-1.242	-1.249	-1.255	-1.260	-1.266	-1.270	-1.276	-1.281	-1.286	-1.291	-1.295	-1.301	-1.306	-1.311	-1.316	-1.321	-1.328	-1.334	-1.341	-1.346	-1.354	-1.360	-1.368	-1.374	-1.381	-1.390	-1.398	-1.405	-1.414	-1.421	-1.430	-1.439	-1.449	-1.458	-1.468	-1.476	-1.486	-1.496	-1.506	-1.515	-1.525	-1.534	-1.544	-1.552	-1.562	-1.570	-1.579	-1.588	-1.596	-1.604	-1.610	-1.618	-1.624	-1.630	-1.635	-1.640	-1.644	-1.648	-1.650	-1.652	-1.655	-1.655	-1.655	-1.655	-1.655	-1.652	-1.649	-1.644	-1.640	-1.634	-1.626	-1.620	-1.611	-1.601	-1.591	-1.580	-1.568	-1.555	-1.541	-1.525	-1.510	-1.494	-1.475	-1.458	-1.439	-1.419	-1.396	-1.375	-1.352	-1.330	-1.308	-1.282	-1.258	-1.232	-1.208	-1.180	-1.152	-1.126	-1.099	-1.071	-1.042	-1.014	-0.985	-0.958	-0.928	-0.899	-0.871	-0.842	-0.814	-0.786	-0.758	-0.729	-0.701	-0.675	-0.648	-0.621	-0.595	-0.569	-0.544	-0.520	-0.495	-0.472	-0.450	-0.428	-0.405	-0.385	-0.364	-0.344	-0.325	-0.308	-0.290	-0.274	-0.258	-0.241	-0.226	-0.214	-0.200	-0.186	-0.175	-0.162	-0.152	-0.141	-0.132	-0.121	-0.112	-0.104	-0.096	-0.088	-0.080	-0.072	-0.064	-0.056	-0.050	-0.042	-0.035	-0.029	-0.020	-0.014	-0.005	0.002	0.011	0.020	0.029	0.036	0.048	0.058	0.068	0.080	0.091	0.104	0.116	0.130	0.144	0.159	0.175	0.191	0.209	0.226	0.245	0.264	0.284	0.305	0.325	0.348	0.370	0.392	0.418	0.441	0.466	0.492	0.518	0.544	0.570	0.598	0.625	0.652	0.680	0.708	0.735	0.764	0.791	0.819	0.848	0.875	0.902	0.929	0.955	0.981	1.008	1.034	1.058	1.082	1.106	1.129	1.151	1.171	1.191	1.211	1.230	1.248	1.264	1.280	1.295	1.309	1.320	1.332	1.342	1.350	1.360	1.365	1.371	1.376	1.380	1.381	1.382	1.382	1.382	1.380	1.378	1.374	1.368	1.362	1.354	1.348	1.339	1.329	1.319	1.309	1.298	1.285	1.271	1.260	1.245	1.231	1.216	1.202	1.188	1.172	1.158	1.142	1.126	1.111	1.096	1.081	1.065	1.051	1.035	1.021	1.006	0.994	0.980	0.966	0.954	0.941	0.929	0.919	0.908	0.898	0.888	0.879	0.869	0.861	0.852	0.845	0.839	0.832	0.826	0.821	0.818	0.814	0.811	0.808	0.805	0.804	0.802	0.801	0.801	0.802	0.802	0.804	0.806	0.808	0.809	0.812	0.816	0.819	0.822	0.828	0.831	0.836	0.841	0.848	0.852	0.859	0.864	0.870	0.878	0.884	0.890	0.898	0.904	0.911	0.918	0.925	0.932	0.939	0.946	0.954	0.961	0.969	0.975	0.982	0.989	0.995	1.002	1.009	1.014	1.020	1.026	1.031	1.038	1.042	1.048	1.051	1.058	1.060	1.064	1.068	1.070	1.074	1.075	1.078	1.079	1.080	1.081	1.081	1.082	1.082	1.081	1.081	1.080	1.078	1.076	1.074	1.071	1.069	1.066	1.062	1.059	1.055	1.050	1.046	1.041	1.036	1.031	1.026	1.020	1.015	1.009	1.004	0.998	0.991	0.985	0.979	0.972	0.966	0.959	0.952	0.945	0.938	0.931	0.924	0.918	0.911	0.904	0.898	0.889	0.881	0.875	0.868	0.860	0.852	0.845	0.839	0.831	0.824	0.816	0.809	0.800	0.792	0.785	0.778	0.769	0.760	0.751	0.742	0.734	0.725	0.715	0.705	0.695	0.684	0.674	0.662	0.651	0.640	0.628	0.615	0.602	0.590	0.576	0.562	0.549	0.534	0.519	0.502	0.488	0.470	0.452	0.436	0.418	0.399	0.380	0.361	0.341	0.321	0.301	0.280	0.259	0.236	0.215	0.191	0.169	0.146	0.122	0.098	0.074	0.050	0.025	0.000	-0.026	-0.050	-0.076	-0.100	-0.126	-0.151	-0.178	-0.202	-0.228	-0.252	-0.279	-0.302	-0.326	-0.351	-0.374	-0.398	-0.421	-0.444	-0.466	-0.488	-0.507	-0.528	-0.548	-0.568	-0.585	-0.602	-0.620	-0.636	-0.651	-0.664	-0.679	-0.690	-0.702	-0.712	-0.722	-0.732	-0.740	-0.746	-0.754	-0.759	-0.764	-0.766	-0.769	-0.771	-0.774	-0.774	-0.774	-0.772	-0.771	-0.769	-0.768	-0.762	-0.760	-0.756	-0.751	-0.746	-0.741	-0.736	-0.731	-0.726	-0.721	-0.716	-0.711	-0.708	-0.702	-0.699	-0.694	-0.691	-0.688	-0.686	-0.685	-0.682	-0.682	-0.682	-0.684	-0.685	-0.688	-0.691	-0.695	-0.700	-0.706	-0.712	-0.721	-0.730	-0.740	-0.750	-0.761	-0.775	-0.788	-0.801	-0.816	-0.831	-0.849	-0.866	-0.884	-0.902	-0.921	-0.941	-0.960	-0.981	-1.002	-1.024	-1.045	-1.069	-1.090	-1.112	-1.134	-1.158	-1.179	-1.201	-1.222	-1.245	-1.266	-1.288	-1.309	-1.330	-1.350	-1.369	-1.389	-1.408	-1.424	-1.442	-1.459	-1.475	-1.490	-1.505	-1.519	-1.532	-1.544	-1.555	-1.565	-1.575	-1.584	-1.592	-1.600	-1.606	-1.611	-1.616	-1.620	-1.624	-1.626	-1.626	-1.629	-1.628	-1.628	-1.626	-1.624	-1.620	-1.618	-1.612	-1.609	-1.602	-1.596	-1.590	-1.584	-1.576	-1.568	-1.559	-1.550	-1.540	-1.530	-1.520	-1.509	-1.498	-1.485	-1.474	-1.461	-1.449	-1.436	-1.424	-1.411	-1.398	-1.384	-1.370	-1.356	-1.344	-1.329	-1.315	-1.301	-1.288	-1.275	-1.260	-1.248	-1.234	-1.221	-1.208	-1.195	-1.184	-1.171	-1.160	-1.148	-1.138	-1.128	-1.116	-1.106	-1.098	-1.089	-1.081	-1.074	-1.066	-1.061	-1.055	-1.050	-1.046	-1.041	-1.040	-1.036	-1.035	-1.034	-1.034	-1.034	-1.035	-1.036	-1.039	-1.041	-1.045	-1.049	-1.052	-1.058	-1.064	-1.069	-1.075	-1.081	-1.089	-1.096	-1.104	-1.112	-1.120	-1.128	-1.136	-1.145	-1.152	-1.161	-1.169	-1.178	-1.185	-1.192	-1.200	-1.206	-1.214	-1.220	-1.226	-1.231	-1.236	-1.240	-1.244	-1.246	-1.249	-1.250	-1.251	-1.250	-1.250	-1.249	-1.248	-1.245	-1.240	-1.236	-1.230	-1.224	-1.218	-1.209	-1.200	-1.190	-1.179	-1.169	-1.156	-1.144	-1.130	-1.116	-1.101	-1.086	-1.070	-1.054	-1.038	-1.020	-1.001	-0.984	-0.964	-0.945	-0.925	-0.905	-0.885	-0.865	-0.844	-0.824	-0.802	-0.782	-0.761	-0.741	-0.721	-0.700	-0.680	-0.660	-0.641	-0.621	-0.602	-0.584	-0.566	-0.549	-0.531	-0.515	-0.499	-0.484	-0.469	-0.456	-0.441	-0.429	-0.418	-0.406	-0.395	-0.385	-0.376	-0.368	-0.360	-0.354	-0.348	-0.341	-0.338	-0.334	-0.331	-0.329	-0.326	-0.325	-0.325	-0.325	-0.328	-0.328	-0.330	-0.332	-0.336	-0.339	-0.344	-0.348	-0.351	-0.358	-0.364	-0.368	-0.374	-0.380	-0.386	-0.391	-0.399	-0.405	-0.411	-0.416	-0.422	-0.429	-0.435	-0.440	-0.445	-0.450	-0.455	-0.460	-0.464	-0.468	-0.471	-0.475	-0.479	-0.482	-0.484	-0.486	-0.488	-0.490	-0.491	-0.492	-0.494	-0.494	-0.495	-0.495	-0.495	-0.495	-0.494	-0.494	-0.494	-0.494	-0.494	-0.492	-0.492	-0.491	-0.492	-0.492	-0.491	-0.494	-0.494	-0.495	-0.496	-0.498	-0.500	-0.502	-0.505	-0.510	-0.514	-0.519	-0.524	-0.529	-0.535	-0.541	-0.550	-0.558	-0.566	-0.576	-0.586	-0.596	-0.609	-0.620	-0.631	-0.645	-0.659	-0.672	-0.688	-0.701	-0.718	-0.734	-0.750	-0.766	-0.784	-0.800	-0.819	-0.836	-0.854	-0.871	-0.889	-0.908	-0.925	-0.944	-0.961	-0.979	-0.996	-1.014	-1.031	-1.048	-1.064	-1.079	-1.094	-1.109	-1.122	-1.135	-1.149	-1.161	-1.172	-1.182	-1.192	-1.201	-1.210	-1.218	-1.224	-1.229	-1.235	-1.239	-1.241	-1.244	-1.245	-1.245	-1.245	-1.244	-1.241	-1.239	-1.235	-1.230	-1.224	-1.218	-1.211	-1.202	-1.195	-1.185	-1.175	-1.164	-1.152	-1.141	-1.128	-1.115	-1.101	-1.088	-1.074	-1.058	-1.042	-1.028	-1.011	-0.995	-0.979	-0.962	-0.945	-0.929	-0.911	-0.894	-0.876	-0.859	-0.841	-0.825	-0.808	-0.790	-0.774	-0.756	-0.739	-0.722	-0.705	-0.689	-0.672	-0.656	-0.640	-0.625	-0.609	-0.594	-0.578	-0.562	-0.549	-0.534	-0.519	-0.505	-0.491	-0.478	-0.464	-0.451	-0.438	-0.425	-0.412	-0.400	-0.389	-0.376	-0.366	-0.355	-0.344	-0.334	-0.322	-0.312	-0.304	-0.294	-0.284	-0.275	-0.266	-0.258	-0.249	-0.240	-0.232	-0.224	-0.218	-0.209	-0.202	-0.195	-0.188	-0.180	-0.174	-0.168	-0.160	-0.154	-0.146	-0.140	-0.132	-0.126	-0.119	-0.112	-0.106	-0.099	-0.091	-0.084	-0.076	-0.069	-0.060	-0.052	-0.044	-0.035	-0.026	-0.016	-0.006	0.004	0.014	0.025	0.038	0.048	0.061	0.074	0.085	0.099	0.114	0.128	0.144	0.159	0.175	0.191	0.209	0.225	0.242	0.260	0.279	0.298	0.316	0.335	0.355	0.374	0.392	0.412	0.432	0.451	0.471	0.492	0.511	0.530	0.549	0.568	0.585	0.604	0.620	0.639	0.655	0.671	0.685	0.699	0.712	0.726	0.739	0.750	0.760	0.770	0.779	0.786	0.792	0.798	0.801	0.805	0.808	0.808	0.808	0.808	0.805	0.802	0.798	0.792	0.785	0.778	0.769	0.760	0.750	0.738	0.725	0.712	0.699	0.684	0.668	0.651	0.635	0.618	0.600	0.580	0.562	0.542	0.524	0.504	0.484	0.464	0.444	0.425	0.405	0.385	0.365	0.346	0.328	0.309	0.290	0.272	0.256	0.239	0.224	0.209	0.195	0.181	0.168	0.156	0.145	0.135	0.126	0.118	0.110	0.104	0.099	0.094	0.090	0.088	0.086	0.086	0.086	0.088	0.091	0.094	0.098	0.102	0.108	0.114	0.120	0.128	0.136	0.145	0.152	0.162	0.174	0.182	0.192	0.202	0.214	0.224	0.235	0.245	0.255	0.264	0.275	0.284	0.292	0.300	0.309	0.316	0.322	0.328	0.332	0.338	0.340	0.344	0.345	0.346	0.345	0.345	0.342	0.339	0.335	0.329	0.324	0.316	0.309	0.299	0.289	0.278	0.266	0.252	0.240	0.225	0.210	0.195	0.178	0.160	0.144	0.126	0.109	0.089	0.071	0.051	0.032	0.014	-0.006	-0.025	-0.042	-0.061	-0.080	-0.098	-0.115	-0.132	-0.150	-0.166	-0.181	-0.196	-0.210	-0.225	-0.236	-0.249	-0.259	-0.269	-0.279	-0.288	-0.294	-0.301	-0.308	-0.311	-0.315	-0.318	-0.320	-0.321	-0.321	-0.321	-0.320	-0.318	-0.315	-0.312	-0.309	-0.305	-0.300	-0.295	-0.290	-0.285	-0.278	-0.271	-0.265	-0.260	-0.254	-0.246	-0.241	-0.234	-0.229	-0.222	-0.218	-0.212	-0.208	-0.204	-0.201	-0.198	-0.195	-0.194	-0.192	-0.192	-0.191	-0.192	-0.194	-0.196	-0.199	-0.202	-0.206	-0.212	-0.218	-0.225	-0.231	-0.240	-0.250	-0.259	-0.269	-0.280	-0.292	-0.304	-0.316	-0.330	-0.344	-0.358	-0.372	-0.389	-0.404	-0.420	-0.436	-0.452	-0.469	-0.486	-0.505	-0.522	-0.540	-0.559	-0.578	-0.595	-0.614	-0.632	-0.649	-0.669	-0.686	-0.705	-0.721	-0.740	-0.758	-0.775	-0.792	-0.810	-0.825	-0.842	-0.859	-0.874	-0.890	-0.905	-0.920	-0.932	-0.946	-0.960	-0.972	-0.985	-0.996	-1.008	-1.019	-1.029	-1.039	-1.048	-1.056	-1.064	-1.071	-1.078	-1.084	-1.090	-1.094	-1.099	-1.102	-1.106	-1.109	-1.110	-1.112	-1.114	-1.114	-1.115	-1.115	-1.114	-1.112	-1.111	-1.109	-1.108	-1.104	-1.101	-1.099	-1.095	-1.091	-1.089	-1.084	-1.080	-1.078	-1.074	-1.069	-1.065	-1.061	-1.059	-1.055	-1.052	-1.050	-1.046	-1.045	-1.044	-1.040	-1.040	-1.039	-1.038	-1.038	-1.038	-1.038	-1.040	-1.041	-1.042	-1.045	-1.049	-1.050	-1.055	-1.058	-1.062	-1.068	-1.071	-1.078	-1.082	-1.089	-1.094	-1.100	-1.106	-1.112	-1.120	-1.126	-1.131	-1.139	-1.145	-1.151	-1.158	-1.162	-1.169	-1.174	-1.180	-1.185	-1.188	-1.192	-1.196	-1.199	-1.201	-1.204	-1.205	-1.205	-1.205	-1.205	-1.204	-1.202	-1.199	-1.195	-1.191	-1.185	-1.179	-1.172	-1.164	-1.156	-1.146	-1.136	-1.125	-1.114	-1.100	-1.088	-1.072	-1.058	-1.041	-1.025	-1.006	-0.989	-0.970	-0.951	-0.930	-0.909	-0.888	-0.866	-0.844	-0.820	-0.796	-0.772	-0.746	-0.722	-0.696	-0.671	-0.645	-0.619	-0.591	-0.566	-0.539	-0.511	-0.485	-0.458	-0.431	-0.404	-0.378	-0.351	-0.325	-0.299	-0.272	-0.246	-0.221	-0.196	-0.171	-0.148	-0.122	-0.100	-0.078	-0.056	-0.035	-0.014	0.005	0.024	0.044	0.061	0.078	0.094	0.109	0.124	0.138	0.149	0.160	0.171	0.181	0.190	0.198	0.204	0.210	0.215	0.218	0.221	0.224	0.224	0.225	0.224	0.222	0.220	0.216	0.212	0.208	0.202	0.196	0.190	0.181	0.174	0.164	0.156	0.146	0.136	0.125	0.115	0.105	0.094	0.082	0.071	0.060	0.049	0.039	0.028	0.018	0.006	-0.004	-0.014	-0.022	-0.031	-0.040	-0.048	-0.054	-0.060	-0.066	-0.072	-0.076	-0.080	-0.082	-0.085	-0.088	-0.088	-0.088	-0.085	-0.084	-0.081	-0.079	-0.074	-0.070	-0.064	-0.056	-0.050	-0.042	-0.035	-0.025	-0.016	-0.006	0.004	0.015	0.025	0.038	0.048	0.060	0.071	0.082	0.094	0.105	0.118	0.129	0.139	0.149	0.159	0.170	0.179	0.188	0.196	0.204	0.210	0.216	0.222	0.228	0.231	0.235	0.238	0.240	0.241	0.240	0.240	0.239	0.236	0.234	0.230	0.225	0.220	0.215	0.209	0.202	0.195	0.188	0.179	0.170	0.161	0.151	0.142	0.134	0.124	0.114	0.104	0.094	0.084	0.074	0.065	0.056	0.046	0.038	0.030	0.022	0.015	0.009	0.004	-0.004	-0.008	-0.012	-0.015	-0.019	-0.020	-0.021	-0.022	-0.022	-0.022	-0.020	-0.019	-0.016	-0.012	-0.008	-0.004	0.004	0.009	0.016	0.024	0.031	0.040	0.049	0.059	0.069	0.079	0.091	0.102	0.114	0.125	0.138	0.149	0.162	0.176	0.189	0.201	0.215	0.226	0.240	0.254	0.266	0.279	0.291	0.304	0.316	0.328	0.340	0.351	0.362	0.374	0.384	0.394	0.404	0.412	0.421	0.430	0.438	0.445	0.450	0.456	0.462	0.466	0.470	0.474	0.476	0.478	0.479	0.480	0.479	0.478	0.478	0.474	0.471	0.468	0.462	0.458	0.451	0.444	0.438	0.429	0.419	0.409	0.399	0.388	0.376	0.362	0.350	0.335	0.322	0.308	0.291	0.275	0.259	0.241	0.225	0.208	0.190	0.171	0.154	0.135	0.116	0.098	0.080	0.060	0.041	0.024	0.005	-0.014	-0.031	-0.050	-0.068	-0.084	-0.101	-0.116	-0.132	-0.148	-0.162	-0.176	-0.190	-0.202	-0.215	-0.226	-0.238	-0.248	-0.258	-0.266	-0.274	-0.280	-0.288	-0.294	-0.299	-0.302	-0.306	-0.310	-0.312	-0.312	-0.315	-0.315	-0.315	-0.315	-0.314	-0.312	-0.309	-0.308	-0.305	-0.301	-0.298	-0.294	-0.291	-0.286	-0.282	-0.279	-0.274	-0.270	-0.266	-0.262	-0.259	-0.254	-0.250	-0.248	-0.244	-0.241	-0.238	-0.235	-0.234	-0.232	-0.231	-0.230	-0.229	-0.229	-0.229	-0.230	-0.230	-0.231	-0.232	-0.235	-0.236	-0.240	-0.242	-0.245	-0.249	-0.252	-0.256	-0.260	-0.265	-0.268	-0.272	-0.276	-0.281	-0.286	-0.290	-0.294	-0.298	-0.302	-0.305	-0.309	-0.311	-0.314	-0.318	-0.319	-0.321	-0.321	-0.324	-0.322	-0.322	-0.321	-0.319	-0.318	-0.314	-0.310	-0.305	-0.300	-0.295	-0.288	-0.280	-0.272	-0.264	-0.254	-0.242	-0.231	-0.219	-0.206	-0.191	-0.178	-0.161	-0.145	-0.129	-0.110	-0.091	-0.071	-0.052	-0.031	-0.010	0.012	0.035	0.058	0.081	0.106	0.130	0.155	0.180	0.206	0.232	0.259	0.285	0.312	0.339	0.366	0.392	0.420	0.448	0.475	0.500	0.528	0.554	0.580	0.606	0.630	0.655	0.680	0.702	0.726	0.748	0.771	0.791	0.812	0.831	0.851	0.870	0.886	0.904	0.920	0.934	0.949	0.961	0.974	0.985	0.996	1.005	1.014	1.022	1.029	1.034	1.039	1.044	1.048	1.050	1.051	1.052	1.052	1.051	1.050	1.048	1.045	1.042	1.039	1.034	1.029	1.024	1.018	1.012	1.005	0.998	0.991	0.984	0.976	0.969	0.960	0.952	0.945	0.936	0.930	0.921	0.914	0.906	0.899	0.891	0.885	0.879	0.872	0.866	0.860	0.855	0.850	0.845	0.841	0.838	0.835	0.831	0.829	0.828	0.828	0.825	0.825	0.825	0.826	0.828	0.829	0.831	0.832	0.836	0.840	0.844	0.848	0.854	0.858	0.864	0.870	0.876	0.882	0.889	0.896	0.904	0.911	0.920	0.928	0.935	0.944	0.952	0.960	0.968	0.976	0.985	0.994	1.001	1.010	1.018	1.025	1.032	1.040	1.048	1.054	1.060	1.066	1.072	1.076	1.081	1.086	1.090	1.092	1.096	1.099	1.100	1.101	1.102	1.104	1.102	1.102	1.101	1.099	1.096	1.094	1.090	1.088	1.084	1.078	1.072	1.068	1.062	1.056	1.050	1.042	1.036	1.029	1.021	1.015	1.008	1.000	0.992	0.985	0.978	0.971	0.964	0.958	0.951	0.945	0.939	0.934	0.929	0.924	0.920	0.918	0.914	0.911	0.910	0.909	0.909	0.909	0.910	0.912	0.915	0.919	0.922	0.928	0.934	0.941	0.948	0.956	0.966	0.975	0.986	0.998	1.010	1.024	1.038	1.051	1.065	1.081	1.099	1.115	1.132	1.150	1.170	1.189	1.208	1.228	1.248	1.269	1.289	1.311	1.332	1.354	1.375	1.398	1.419	1.441	1.464	1.485	1.508	1.530	1.551	1.572	1.594	1.615	1.636	1.656	1.678	1.698	1.718	1.736	1.756	1.775	1.792	1.811	1.829	1.845	1.862	1.878	1.894	1.909	1.924	1.939	1.952	1.966	1.979	1.992	2.004	2.016	2.027	2.038	2.049	2.058	2.068	2.078	2.086	2.094	2.102	2.111	2.119	2.126	2.134	2.141	2.146	2.154	2.160	2.166	2.174	2.179	2.185	2.190	2.196	2.202	2.209	2.212	2.219	2.225	2.230	2.236	2.242	2.248	2.254	2.260	2.265	2.271	2.278	2.281	2.288	2.294	2.300	2.306	2.311	2.318	2.324	2.330	2.336	2.341	2.346	2.352	2.359	2.362	2.369	2.372	2.379	2.382	2.388	2.391	2.396	2.400	2.404	2.406	2.409	2.412	2.415	2.416	2.418	2.419	2.420	2.420	2.420	2.419	2.419	2.416	2.415	2.411	2.409	2.406	2.401	2.398	2.391	2.386	2.381	2.375	2.368	2.360	2.351	2.342	2.335	2.326	2.316	2.306	2.294	2.282	2.271	2.259	2.246	2.232	2.220	2.206	2.192	2.178	2.162	2.148	2.131	2.115	2.099	2.082	2.064	2.047	2.030	2.013	1.992	1.974	1.955	1.936	1.918	1.898	1.880	1.860	1.840	1.820	1.800	1.780	1.760	1.740	1.721	1.700	1.681	1.661	1.641	1.621	1.602	1.584	1.565	1.546	1.529	1.510	1.492	1.478	1.460	1.444	1.429	1.414	1.400	1.386	1.372	1.360	1.348	1.336	1.325	1.316	1.308	1.299	1.290	1.282	1.276	1.271	1.265	1.262	1.259	1.256	1.252	1.252	1.251	1.251	1.251	1.251	1.254	1.255	1.258	1.261	1.265	1.269	1.274	1.279	1.284	1.290	1.295	1.301	1.306	1.312	1.320	1.326	1.332	1.339	1.345	1.352	1.359	1.364	1.370	1.376	1.382	1.388	1.394	1.399	1.404	1.409	1.412	1.416	1.420	1.424	1.426	1.430	1.432	1.435	1.436	1.438	1.440	1.441	1.440	1.441	1.441	1.441	1.440	1.440	1.439	1.438	1.438	1.435	1.432	1.431	1.429	1.428	1.424	1.421	1.418	1.416	1.412	1.409	1.406	1.402	1.399	1.396	1.391	1.388	1.385	1.381	1.378	1.374	1.370	1.366	1.362	1.359	1.354	1.350	1.346	1.342	1.339	1.335	1.330	1.326	1.322	1.319	1.314	1.310	1.306	1.300	1.296	1.292	1.289	1.284	1.279	1.275	1.270	1.265	1.260	1.256	1.251	1.246	1.241	1.236	1.230	1.226	1.221	1.215	1.210	1.205	1.199	1.194	1.188	1.181	1.174	1.168	1.161	1.155	1.149	1.141	1.135	1.128	1.121	1.112	1.105	1.098	1.089	1.081	1.072	1.065	1.055	1.046	1.039	1.030	1.021	1.011	1.001	0.992	0.984	0.974	0.965	0.955	0.946	0.938	0.926	0.918	0.909	0.900	0.891	0.882	0.875	0.866	0.859	0.851	0.844	0.836	0.830	0.825	0.820	0.814	0.810	0.805	0.802	0.800	0.798	0.796	0.795	0.795	0.795	0.796	0.798	0.800	0.804	0.808	0.814	0.819	0.825	0.834	0.841	0.850	0.860	0.871	0.881	0.894	0.906	0.920	0.934	0.949	0.965	0.981	0.998	1.015	1.034	1.051	1.071	1.091	1.111	1.131	1.152	1.174	1.195	1.218	1.240	1.262	1.285	1.306	1.330	1.351	1.375	1.398	1.420	1.441	1.464	1.486	1.506	1.529	1.550	1.570	1.589	1.609	1.628	1.646	1.664	1.681	1.698	1.714	1.729	1.744	1.756	1.770	1.782	1.794	1.804	1.815	1.824	1.831	1.839	1.845	1.852	1.858	1.861	1.866	1.869	1.870	1.872	1.874	1.874	1.872	1.872	1.871	1.869	1.866	1.864	1.860	1.856	1.851	1.848	1.842	1.839	1.834	1.828	1.822	1.819	1.812	1.808	1.801	1.796	1.792	1.788	1.782	1.778	1.774	1.770	1.768	1.764	1.761	1.760	1.759	1.758	1.758	1.756	1.758	1.759	1.760	1.762	1.765	1.768	1.772	1.776	1.780	1.786	1.792	1.799	1.806	1.812	1.821	1.830	1.839	1.848	1.858	1.868	1.876	1.889	1.899	1.910	1.921	1.932	1.945	1.956	1.969	1.981	1.994	2.005	2.016	2.030	2.042	2.052	2.065	2.076	2.089	2.100	2.110	2.122	2.132	2.142	2.152	2.164	2.172	2.181	2.191	2.200	2.208	2.216	2.224	2.230	2.238	2.244	2.250	2.255	2.261	2.266	2.271	2.275	2.279	2.282	2.286	2.290	2.292	2.295	2.296	2.299	2.300	2.301	2.301	2.302	2.302	2.302	2.302	2.301	2.301	2.300	2.299	2.298	2.296	2.294	2.294	2.291	2.289	2.286	2.285	2.281	2.280	2.276	2.274	2.270	2.268	2.265	2.261	2.259	2.255	2.252	2.249	2.245	2.241	2.238	2.234	2.230	2.226	2.222	2.219	2.215	2.210	2.208	2.202	2.199	2.195	2.191	2.185	2.181	2.178	2.172	2.169	2.164	2.159	2.154	2.149	2.145	2.140	2.134	2.129	2.124	2.118	2.112	2.106	2.100	2.094	2.088	2.080	2.072	2.065	2.058	2.049	2.041	2.033	2.024	2.014	2.005	1.994	1.982	1.972	1.961	1.949	1.938	1.924	1.910	1.896	1.882	1.868	1.852	1.836	1.820	1.804	1.788	1.770	1.752	1.734	1.716	1.698	1.678	1.659	1.639	1.618	1.599	1.578	1.558	1.536	1.516	1.495	1.475	1.452	1.432	1.411	1.392	1.371	1.351	1.332	1.311	1.292	1.274	1.256	1.239	1.221	1.205	1.189	1.172	1.160	1.145	1.132	1.120	1.108	1.096	1.086	1.076	1.068	1.059	1.051	1.046	1.040	1.035	1.030	1.028	1.024	1.022	1.021	1.020	1.020	1.021	1.022	1.024	1.025	1.028	1.031	1.035	1.039	1.044	1.048	1.052	1.058	1.062	1.068	1.072	1.079	1.084	1.089	1.094	1.100	1.104	1.110	1.115	1.119	1.122	1.128	1.131	1.134	1.138	1.141	1.142	1.145	1.148	1.148	1.149	1.150	1.150	1.149	1.148	1.148	1.146	1.142	1.140	1.138	1.135	1.130	1.126	1.122	1.118	1.112	1.108	1.101	1.095	1.089	1.081	1.075	1.068	1.060	1.051	1.044	1.036	1.026	1.019	1.010	1.000	0.992	0.984	0.974	0.964	0.955	0.946	0.938	0.928	0.918	0.908	0.899	0.890	0.880	0.871	0.862	0.854	0.844	0.835	0.826	0.818	0.811	0.802	0.794	0.786	0.778	0.771	0.764	0.756	0.750	0.742	0.738	0.731	0.726	0.721	0.716	0.710	0.706	0.702	0.699	0.695	0.691	0.689	0.688	0.685	0.684	0.681	0.681	0.681	0.680	0.681	0.681	0.681	0.682	0.684	0.686	0.688	0.690	0.694	0.698	0.700	0.704	0.708	0.712	0.718	0.721	0.726	0.732	0.736	0.742	0.748	0.754	0.759	0.765	0.771	0.778	0.782	0.790	0.795	0.801	0.806	0.814	0.818	0.824	0.830	0.835	0.840	0.844	0.849	0.852	0.858	0.861	0.865	0.868	0.871	0.874	0.876	0.879	0.880	0.881	0.882	0.884	0.884	0.885	0.884	0.884	0.882	0.880	0.879	0.876	0.874	0.872	0.870	0.868	0.862	0.860	0.856	0.852	0.848	0.845	0.841	0.836	0.831	0.826	0.822	0.819	0.812	0.809	0.805	0.800	0.796	0.792	0.789	0.785	0.782	0.779	0.776	0.774	0.771	0.770	0.769	0.766	0.766	0.765	0.765	0.765	0.765	0.766	0.768	0.769	0.770	0.772	0.775	0.779	0.781	0.785	0.789	0.792	0.796	0.802	0.808	0.812	0.819	0.824	0.830	0.836	0.842	0.848	0.855	0.860	0.868	0.874	0.881	0.886	0.894	0.900	0.906	0.912	0.919	0.924	0.929	0.934	0.940	0.945	0.949	0.954	0.958	0.960	0.965	0.968	0.970	0.971	0.974	0.974	0.976	0.976	0.976	0.976	0.976	0.974	0.974	0.971	0.969	0.965	0.962	0.958	0.955	0.950	0.945	0.940	0.935	0.929	0.924	0.916	0.910	0.904	0.898	0.890	0.882	0.876	0.869	0.862	0.856	0.849	0.841	0.835	0.829	0.822	0.816	0.810	0.805	0.800	0.795	0.790	0.786	0.782	0.780	0.776	0.775	0.774	0.772	0.771	0.771	0.772	0.774	0.775	0.778	0.781	0.784	0.789	0.792	0.798	0.802	0.810	0.816	0.821	0.830	0.838	0.845	0.854	0.861	0.870	0.879	0.886	0.896	0.905	0.914	0.922	0.930	0.939	0.946	0.955	0.961	0.969	0.974	0.980	0.985	0.989	0.992	0.995	0.998	0.998	0.999	0.999	0.996	0.994	0.991	0.986	0.980	0.975	0.968	0.959	0.950	0.940	0.928	0.915	0.901	0.888	0.872	0.855	0.839	0.820	0.801	0.781	0.761	0.740	0.719	0.695	0.672	0.649	0.625	0.600	0.576	0.551	0.526	0.501	0.476	0.451	0.426	0.401	0.376	0.351	0.328	0.302	0.279	0.256	0.234	0.211	0.190	0.169	0.149	0.129	0.109	0.091	0.074	0.058	0.041	0.025	0.011	-0.001	-0.015	-0.025	-0.038	-0.046	-0.056	-0.065	-0.072	-0.080	-0.085	-0.091	-0.096	-0.099	-0.102	-0.105	-0.106	-0.106	-0.108	-0.108	-0.108	-0.108	-0.106	-0.102	-0.101	-0.099	-0.096	-0.094	-0.090	-0.086	-0.082	-0.079	-0.075	-0.071	-0.069	-0.064	-0.060	-0.056	-0.052	-0.050	-0.046	-0.044	-0.040	-0.038	-0.035	-0.032	-0.031	-0.029	-0.029	-0.028	-0.026	-0.025	-0.026	-0.026	-0.026	-0.028	-0.029	-0.030	-0.031	-0.034	-0.036	-0.039	-0.041	-0.045	-0.049	-0.052	-0.056	-0.060	-0.064	-0.068	-0.072	-0.076	-0.082	-0.086	-0.091	100.000	5.000	2.000	1.000	3.000	0.000	0.000	0.000	0.000	0.000	0.000	0.000	0.000	0.000	0.000	0.000	0.000	0.000	-0.422	-0.422	-0.422	-0.421	-0.421	-0.419	-0.416	-0.414	-0.411	-0.408	-0.402	-0.398	-0.391	-0.385	-0.379	-0.371	-0.364	-0.354	-0.346	-0.335	-0.325	-0.315	-0.304	-0.291	-0.280	-0.268	-0.254	-0.240	-0.226	-0.210	-0.196	-0.180	-0.164	-0.149	-0.131	-0.115	-0.098	-0.080	-0.062	-0.045	-0.026	-0.010	0.009	0.026	0.045	0.062	0.081	0.098	0.115	0.134	0.151	0.168	0.185	0.201	0.216	0.232	0.249	0.262	0.278	0.291	0.304	0.318	0.330	0.342	0.352	0.364	0.374	0.384	0.392	0.401	0.409	0.415	0.421	0.426	0.432	0.436	0.441	0.444	0.446	0.449	0.450	0.451	0.451	0.451	0.451	0.451	0.449	0.448	0.445	0.442	0.439	0.436	0.432	0.430	0.426	0.422	0.418	0.414	0.409	0.404	0.401	0.396	0.392	0.388	0.384	0.380	0.376	0.372	0.369	0.366	0.362	0.359	0.356	0.355	0.352	0.351	0.350	0.349	0.348	0.348	0.348	0.348	0.348	0.348	0.349	0.350	0.352	0.354	0.356	0.358	0.361	0.364	0.366	0.370	0.374	0.378	0.381	0.385	0.389	0.392	0.398	0.401	0.406	0.411	0.416	0.420	0.425	0.430	0.435	0.439	0.444	0.448	0.451	0.456	0.460	0.464	0.469	0.471	0.475	0.479	0.481	0.486	0.488	0.491	0.495	0.496	0.499	0.501	0.502	0.505	0.506	0.509	0.510	0.511	0.511	0.511	0.511	0.511	0.511	0.511	0.511	0.510	0.510	0.509	0.507	0.506	0.505	0.504	0.501	0.499	0.498	0.494	0.492	0.490	0.486	0.482	0.480	0.476	0.474	0.470	0.466	0.462	0.459	0.456	0.452	0.449	0.445	0.441	0.436	0.432	0.429	0.425	0.420	0.416	0.411	0.408	0.404	0.400	0.396	0.394	0.390	0.386	0.382	0.379	0.376	0.372	0.370	0.366	0.365	0.362	0.359	0.358	0.355	0.354	0.351	0.350	0.349	0.349	0.348	0.346	0.346	0.345	0.345	0.345	0.344	0.345	0.345	0.345	0.346	0.346	0.348	0.348	0.349	0.350	0.351	0.351	0.352	0.352	0.355	0.355	0.356	0.355	0.356	0.356	0.356	0.358	0.356	0.356	0.355	0.355	0.352	0.351	0.349	0.346	0.344	0.341	0.339	0.335	0.331	0.328	0.322	0.319	0.312	0.308	0.301	0.296	0.289	0.281	0.275	0.269	0.260	0.252	0.245	0.236	0.229	0.220	0.212	0.204	0.195	0.186	0.178	0.170	0.161	0.154	0.146	0.139	0.131	0.125	0.119	0.114	0.108	0.101	0.098	0.094	0.090	0.086	0.084	0.082	0.081	0.080	0.080	0.081	0.082	0.085	0.086	0.090	0.095	0.100	0.105	0.111	0.119	0.125	0.134	0.141	0.150	0.160	0.170	0.180	0.192	0.202	0.215	0.226	0.239	0.251	0.265	0.276	0.290	0.304	0.316	0.329	0.341	0.355	0.368	0.380	0.394	0.405	0.418	0.428	0.439	0.450	0.460	0.470	0.479	0.488	0.495	0.504	0.510	0.518	0.522	0.528	0.532	0.536	0.540	0.541	0.545	0.545	0.546	0.546	0.545	0.545	0.542	0.540	0.538	0.534	0.530	0.525	0.520	0.515	0.509	0.502	0.495	0.489	0.482	0.474	0.466	0.456	0.449	0.440	0.431	0.422	0.414	0.405	0.395	0.386	0.376	0.368	0.358	0.349	0.340	0.330	0.321	0.312	0.304	0.295	0.286	0.278	0.270	0.262	0.254	0.248	0.240	0.232	0.226	0.219	0.212	0.206	0.200	0.194	0.189	0.184	0.179	0.174	0.169	0.164	0.160	0.155	0.151	0.148	0.144	0.140	0.136	0.134	0.130	0.126	0.124	0.121	0.119	0.115	0.112	0.110	0.108	0.105	0.101	0.099	0.096	0.094	0.090	0.088	0.085	0.081	0.079	0.074	0.071	0.068	0.064	0.060	0.056	0.052	0.048	0.042	0.038	0.032	0.028	0.021	0.016	0.010	0.005	-0.001	-0.009	-0.016	-0.022	-0.030	-0.038	-0.045	-0.054	-0.061	-0.071	-0.079	-0.088	-0.098	-0.106	-0.116	-0.125	-0.135	-0.145	-0.156	-0.166	-0.176	-0.186	-0.196	-0.208	-0.219	-0.230	-0.239	-0.250	-0.261	-0.271	-0.282	-0.292	-0.302	-0.312	-0.322	-0.334	-0.344	-0.354	-0.362	-0.371	-0.381	-0.389	-0.398	-0.405	-0.414	-0.420	-0.428	-0.434	-0.440	-0.446	-0.451	-0.458	-0.462	-0.468	-0.470	-0.474	-0.476	-0.479	-0.480	-0.482	-0.484	-0.484	-0.484	-0.484	-0.482	-0.481	-0.481	-0.479	-0.476	-0.474	-0.471	-0.469	-0.465	-0.461	-0.458	-0.452	-0.449	-0.444	-0.440	-0.434	-0.430	-0.425	-0.419	-0.414	-0.409	-0.402	-0.398	-0.392	-0.389	-0.384	-0.379	-0.374	-0.369	-0.365	-0.361	-0.358	-0.354	-0.350	-0.348	-0.345	-0.344	-0.342	-0.340	-0.340	-0.340	-0.339	-0.339	-0.341	-0.341	-0.342	-0.345	-0.349	-0.350	-0.354	-0.359	-0.364	-0.368	-0.374	-0.379	-0.385	-0.391	-0.398	-0.405	-0.412	-0.420	-0.430	-0.439	-0.448	-0.456	-0.465	-0.476	-0.485	-0.495	-0.505	-0.515	-0.525	-0.535	-0.545	-0.555	-0.565	-0.575	-0.585	-0.594	-0.604	-0.612	-0.621	-0.630	-0.639	-0.646	-0.654	-0.660	-0.668	-0.674	-0.680	-0.684	-0.690	-0.694	-0.698	-0.701	-0.702	-0.705	-0.706	-0.706	-0.706	-0.706	-0.704	-0.702	-0.699	-0.696	-0.692	-0.689	-0.684	-0.678	-0.671	-0.665	-0.659	-0.650	-0.644	-0.635	-0.626	-0.616	-0.608	-0.598	-0.589	-0.579	-0.568	-0.558	-0.548	-0.538	-0.528	-0.515	-0.506	-0.496	-0.486	-0.476	-0.468	-0.460	-0.450	-0.442	-0.436	-0.429	-0.422	-0.416	-0.411	-0.408	-0.405	-0.402	-0.400	-0.399	-0.398	-0.399	-0.400	-0.402	-0.406	-0.410	-0.414	-0.420	-0.426	-0.434	-0.441	-0.450	-0.460	-0.471	-0.482	-0.494	-0.507	-0.520	-0.535	-0.550	-0.564	-0.580	-0.596	-0.612	-0.630	-0.646	-0.664	-0.681	-0.698	-0.715	-0.734	-0.751	-0.769	-0.785	-0.802	-0.819	-0.835	-0.851	-0.868	-0.884	-0.898	-0.911	-0.926	-0.939	-0.952	-0.964	-0.975	-0.986	-0.996	-1.005	-1.014	-1.021	-1.029	-1.035	-1.041	-1.045	-1.049	-1.054	-1.055	-1.058	-1.059	-1.060	-1.059	-1.060	-1.059	-1.056	-1.054	-1.050	-1.048	-1.044	-1.040	-1.035	-1.031	-1.025	-1.020	-1.014	-1.008	-1.001	-0.995	-0.989	-0.982	-0.976	-0.970	-0.962	-0.955	-0.950	-0.944	-0.936	-0.930	-0.925	-0.919	-0.912	-0.906	-0.902	-0.898	-0.892	-0.889	-0.884	-0.880	-0.876	-0.872	-0.870	-0.866	-0.864	-0.862	-0.860	-0.859	-0.858	-0.858	-0.855	-0.855	-0.855	-0.855	-0.855	-0.855	-0.856	-0.858	-0.859	-0.860	-0.861	-0.862	-0.864	-0.866	-0.868	-0.870	-0.871	-0.874	-0.876	-0.879	-0.881	-0.882	-0.885	-0.888	-0.890	-0.892	-0.895	-0.896	-0.899	-0.900	-0.902	-0.902	-0.905	-0.906	-0.908	-0.908	-0.909	-0.909	-0.910	-0.910	-0.910	-0.909	-0.909	-0.908	-0.906	-0.906	-0.904	-0.901	-0.900	-0.896	-0.892	-0.889	-0.885	-0.881	-0.876	-0.871	-0.866	-0.859	-0.854	-0.846	-0.839	-0.831	-0.824	-0.814	-0.805	-0.795	-0.785	-0.775	-0.764	-0.754	-0.741	-0.729	-0.716	-0.704	-0.690	-0.676	-0.664	-0.649	-0.634	-0.619	-0.602	-0.588	-0.570	-0.554	-0.538	-0.521	-0.505	-0.488	-0.470	-0.452	-0.436	-0.419	-0.401	-0.384	-0.366	-0.349	-0.332	-0.315	-0.299	-0.281	-0.265	-0.249	-0.232	-0.216	-0.201	-0.186	-0.171	-0.156	-0.142	-0.129	-0.115	-0.102	-0.091	-0.079	-0.068	-0.056	-0.046	-0.036	-0.026	-0.016	-0.009	0.000	0.008	0.015	0.021	0.028	0.034	0.039	0.045	0.048	0.052	0.056	0.060	0.062	0.066	0.069	0.071	0.072	0.075	0.076	0.078	0.079	0.079	0.080	0.081	0.081	0.081	0.082	0.081	0.082	0.082	0.082	0.082	0.082	0.082	0.082	0.082	0.084	0.082	0.084	0.084	0.084	0.084	0.085	0.085	0.085	0.086	0.086	0.088	0.088	0.088	0.089	0.089	0.090	0.090	0.091	0.091	0.094	0.094	0.094	0.095	0.096	0.096	0.098	0.098	0.098	0.099	0.099	0.100	0.099	0.100	0.100	0.100	0.099	0.099	0.099	0.098	0.096	0.096	0.095	0.094	0.092	0.090	0.089	0.086	0.084	0.081	0.078	0.074	0.070	0.066	0.061	0.056	0.051	0.046	0.040	0.034	0.026	0.020	0.012	0.004	-0.004	-0.012	-0.022	-0.032	-0.042	-0.054	-0.065	-0.078	-0.089	-0.101	-0.115	-0.128	-0.142	-0.158	-0.172	-0.188	-0.204	-0.220	-0.238	-0.254	-0.271	-0.289	-0.308	-0.324	-0.344	-0.362	-0.381	-0.399	-0.419	-0.438	-0.456	-0.478	-0.498	-0.515	-0.535	-0.554	-0.574	-0.592	-0.611	-0.631	-0.649	-0.668	-0.685	-0.702	-0.720	-0.738	-0.754	-0.771	-0.788	-0.802	-0.819	-0.834	-0.849	-0.862	-0.876	-0.890	-0.904	-0.916	-0.930	-0.940	-0.952	-0.964	-0.976	-0.986	-0.998	-1.008	-1.018	-1.028	-1.038	-1.048	-1.056	-1.065	-1.075	-1.085	-1.094	-1.102	-1.111	-1.120	-1.130	-1.138	-1.146	-1.156	-1.165	-1.175	-1.184	-1.192	-1.202	-1.211	-1.221	-1.231	-1.240	-1.250	-1.260	-1.270	-1.280	-1.290	-1.300	-1.309	-1.320	-1.330	-1.340	-1.349	-1.359	-1.369	-1.378	-1.388	-1.396	-1.405	-1.412	-1.421	-1.430	-1.438	-1.445	-1.452	-1.459	-1.465	-1.471	-1.476	-1.480	-1.485	-1.490	-1.494	-1.496	-1.500	-1.501	-1.502	-1.504	-1.504	-1.504	-1.504	-1.501	-1.500	-1.498	-1.495	-1.491	-1.488	-1.482	-1.478	-1.471	-1.466	-1.459	-1.452	-1.444	-1.435	-1.428	-1.419	-1.409	-1.399	-1.389	-1.378	-1.366	-1.355	-1.342	-1.331	-1.318	-1.305	-1.292	-1.278	-1.264	-1.250	-1.235	-1.221	-1.206	-1.191	-1.176	-1.162	-1.148	-1.130	-1.115	-1.100	-1.085	-1.069	-1.055	-1.040	-1.024	-1.009	-0.995	-0.980	-0.966	-0.952	-0.939	-0.925	-0.914	-0.901	-0.889	-0.878	-0.866	-0.856	-0.846	-0.836	-0.828	-0.820	-0.811	-0.804	-0.799	-0.792	-0.788	-0.784	-0.780	-0.778	-0.776	-0.774	-0.774	-0.774	-0.774	-0.775	-0.778	-0.780	-0.784	-0.788	-0.792	-0.798	-0.804	-0.809	-0.816	-0.822	-0.830	-0.839	-0.846	-0.854	-0.864	-0.872	-0.881	-0.890	-0.899	-0.908	-0.918	-0.926	-0.935	-0.944	-0.951	-0.960	-0.968	-0.975	-0.981	-0.989	-0.995	-1.000	-1.005	-1.010	-1.014	-1.018	-1.020	-1.022	-1.022	-1.024	-1.024	-1.022	-1.021	-1.019	-1.015	-1.011	-1.008	-1.002	-0.996	-0.990	-0.982	-0.975	-0.965	-0.956	-0.946	-0.935	-0.925	-0.912	-0.900	-0.886	-0.874	-0.859	-0.845	-0.830	-0.814	-0.799	-0.782	-0.766	-0.749	-0.732	-0.715	-0.698	-0.680	-0.661	-0.645	-0.628	-0.608	-0.590	-0.572	-0.554	-0.536	-0.519	-0.501	-0.484	-0.466	-0.449	-0.431	-0.415	-0.399	-0.381	-0.366	-0.350	-0.335	-0.320	-0.305	-0.291	-0.278	-0.264	-0.250	-0.238	-0.226	-0.214	-0.201	-0.191	-0.181	-0.170	-0.161	-0.151	-0.144	-0.135	-0.126	-0.120	-0.112	-0.105	-0.100	-0.094	-0.089	-0.082	-0.078	-0.075	-0.070	-0.066	-0.064	-0.060	-0.058	-0.054	-0.052	-0.050	-0.049	-0.046	-0.045	-0.042	-0.041	-0.040	-0.039	-0.038	-0.038	-0.035	-0.035	-0.034	-0.032	-0.030	-0.029	-0.028	-0.025	-0.024	-0.022	-0.019	-0.018	-0.014	-0.011	-0.009	-0.005	-0.001	0.004	0.008	0.011	0.018	0.021	0.028	0.034	0.039	0.045	0.051	0.060	0.066	0.074	0.081	0.089	0.098	0.105	0.115	0.124	0.132	0.142	0.151	0.161	0.171	0.180	0.190	0.200	0.210	0.220	0.230	0.240	0.250	0.260	0.269	0.280	0.289	0.299	0.308	0.316	0.325	0.334	0.342	0.351	0.358	0.365	0.372	0.379	0.386	0.394	0.399	0.404	0.410	0.415	0.420	0.424	0.428	0.431	0.434	0.436	0.440	0.441	0.444	0.445	0.446	0.448	0.448	0.448	0.448	0.448	0.448	0.446	0.445	0.445	0.442	0.441	0.440	0.438	0.436	0.434	0.431	0.429	0.428	0.424	0.422	0.420	0.416	0.415	0.411	0.410	0.406	0.405	0.402	0.400	0.398	0.396	0.395	0.391	0.390	0.389	0.388	0.386	0.385	0.384	0.382	0.382	0.381	0.380	0.380	0.379	0.379	0.379	0.379	0.379	0.379	0.379	0.379	0.379	0.379	0.379	0.379	0.380	0.380	0.380	0.380	0.381	0.381	0.380	0.381	0.381	0.380	0.379	0.380	0.379	0.378	0.376	0.375	0.371	0.370	0.369	0.365	0.361	0.359	0.355	0.351	0.346	0.342	0.338	0.332	0.326	0.320	0.315	0.308	0.301	0.294	0.286	0.279	0.270	0.261	0.252	0.242	0.234	0.222	0.214	0.202	0.191	0.180	0.169	0.158	0.146	0.132	0.121	0.108	0.095	0.081	0.068	0.055	0.041	0.026	0.014	-0.001	-0.015	-0.030	-0.044	-0.059	-0.074	-0.088	-0.102	-0.118	-0.131	-0.148	-0.161	-0.176	-0.190	-0.206	-0.220	-0.234	-0.249	-0.264	-0.278	-0.291	-0.305	-0.319	-0.331	-0.344	-0.358	-0.370	-0.384	-0.395	-0.408	-0.419	-0.431	-0.442	-0.452	-0.464	-0.475	-0.485	-0.495	-0.504	-0.514	-0.522	-0.531	-0.540	-0.549	-0.558	-0.564	-0.571	-0.579	-0.586	-0.592	-0.599	-0.605	-0.611	-0.618	-0.621	-0.628	-0.632	-0.638	-0.641	-0.646	-0.650	-0.654	-0.659	-0.662	-0.668	-0.671	-0.675	-0.679	-0.684	-0.686	-0.691	-0.694	-0.699	-0.702	-0.706	-0.711	-0.715	-0.720	-0.725	-0.728	-0.732	-0.739	-0.744	-0.749	-0.752	-0.759	-0.764	-0.770	-0.776	-0.781	-0.788	-0.795	-0.801	-0.809	-0.815	-0.821	-0.829	-0.835	-0.841	-0.849	-0.855	-0.862	-0.870	-0.876	-0.882	-0.889	-0.896	-0.901	-0.908	-0.914	-0.919	-0.925	-0.930	-0.934	-0.938	-0.942	-0.946	-0.949	-0.951	-0.955	-0.956	-0.958	-0.958	-0.959	-0.958	-0.958	-0.956	-0.954	-0.951	-0.949	-0.944	-0.941	-0.935	-0.930	-0.924	-0.916	-0.909	-0.900	-0.892	-0.882	-0.872	-0.861	-0.851	-0.840	-0.828	-0.814	-0.801	-0.788	-0.774	-0.760	-0.744	-0.729	-0.714	-0.699	-0.681	-0.665	-0.649	-0.631	-0.615	-0.598	-0.580	-0.564	-0.546	-0.530	-0.512	-0.495	-0.478	-0.460	-0.445	-0.428	-0.411	-0.394	-0.379	-0.362	-0.348	-0.332	-0.318	-0.302	-0.289	-0.274	-0.261	-0.249	-0.236	-0.224	-0.211	-0.200	-0.188	-0.178	-0.168	-0.158	-0.148	-0.139	-0.129	-0.121	-0.112	-0.105	-0.098	-0.090	-0.082	-0.076	-0.070	-0.064	-0.056	-0.051	-0.046	-0.039	-0.034	-0.028	-0.022	-0.016	-0.012	-0.006	0.000	0.005	0.010	0.016	0.021	0.029	0.034	0.041	0.046	0.054	0.060	0.069	0.075	0.084	0.091	0.100	0.109	0.116	0.126	0.136	0.146	0.156	0.166	0.178	0.190	0.201	0.212	0.225	0.239	0.251	0.265	0.279	0.292	0.306	0.321	0.336	0.352	0.368	0.382	0.399	0.414	0.431	0.446	0.464	0.480	0.496	0.514	0.530	0.546	0.564	0.579	0.596	0.611	0.629	0.644	0.660	0.675	0.690	0.705	0.719	0.732	0.746	0.759	0.771	0.784	0.795	0.808	0.818	0.826	0.836	0.845	0.854	0.860	0.868	0.874	0.879	0.884	0.888	0.891	0.894	0.896	0.898	0.898	0.899	0.898	0.896	0.895	0.892	0.890	0.888	0.884	0.879	0.875	0.870	0.865	0.859	0.852	0.846	0.840	0.832	0.826	0.818	0.811	0.802	0.795	0.789	0.780	0.772	0.765	0.758	0.750	0.744	0.736	0.729	0.724	0.716	0.710	0.704	0.699	0.694	0.689	0.684	0.680	0.675	0.671	0.668	0.664	0.661	0.659	0.656	0.654	0.652	0.651	0.650	0.649	0.649	0.648	0.648	0.648	0.648	0.648	0.648	0.646	0.646	0.648	0.648	0.648	0.648	0.649	0.648	0.648	0.648	0.646	0.645	0.645	0.644	0.641	0.640	0.638	0.635	0.631	0.628	0.625	0.621	0.616	0.611	0.606	0.600	0.594	0.588	0.581	0.572	0.565	0.556	0.548	0.539	0.528	0.518	0.507	0.495	0.484	0.471	0.460	0.446	0.434	0.420	0.406	0.392	0.379	0.362	0.348	0.332	0.319	0.302	0.288	0.272	0.255	0.240	0.224	0.208	0.191	0.175	0.160	0.144	0.128	0.112	0.096	0.082	0.066	0.051	0.036	0.021	0.008	-0.006	-0.020	-0.034	-0.046	-0.059	-0.071	-0.084	-0.096	-0.106	-0.119	-0.129	-0.138	-0.148	-0.158	-0.166	-0.175	-0.182	-0.190	-0.198	-0.205	-0.210	-0.218	-0.222	-0.229	-0.232	-0.239	-0.242	-0.248	-0.250	-0.254	-0.256	-0.260	-0.264	-0.265	-0.269	-0.272	-0.274	-0.276	-0.279	-0.281	-0.282	-0.286	-0.289	-0.291	-0.294	-0.296	-0.300	-0.304	-0.306	-0.310	-0.315	-0.319	-0.324	-0.328	-0.332	-0.339	-0.346	-0.351	-0.359	-0.368	-0.375	-0.384	-0.391	-0.401	-0.411	-0.421	-0.432	-0.444	-0.455	-0.468	-0.480	-0.492	-0.506	-0.521	-0.535	-0.550	-0.565	-0.580	-0.595	-0.610	-0.626	-0.641	-0.659	-0.675	-0.691	-0.708	-0.724	-0.740	-0.756	-0.774	-0.789	-0.805	-0.820	-0.838	-0.852	-0.868	-0.882	-0.896	-0.910	-0.924	-0.936	-0.950	-0.961	-0.972	-0.982	-0.994	-1.004	-1.012	-1.021	-1.030	-1.036	-1.042	-1.049	-1.054	-1.058	-1.061	-1.064	-1.066	-1.068	-1.069	-1.069	-1.068	-1.066	-1.065	-1.061	-1.058	-1.054	-1.050	-1.044	-1.038	-1.031	-1.025	-1.016	-1.008	-0.999	-0.990	-0.980	-0.969	-0.959	-0.948	-0.936	-0.924	-0.911	-0.899	-0.885	-0.871	-0.858	-0.844	-0.829	-0.815	-0.800	-0.785	-0.771	-0.756	-0.741	-0.726	-0.711	-0.695	-0.680	-0.665	-0.650	-0.635	-0.620	-0.605	-0.590	-0.575	-0.560	-0.548	-0.532	-0.518	-0.505	-0.490	-0.476	-0.464	-0.451	-0.438	-0.425	-0.412	-0.401	-0.390	-0.378	-0.366	-0.356	-0.346	-0.335	-0.326	-0.316	-0.308	-0.299	-0.290	-0.281	-0.274	-0.265	-0.258	-0.250	-0.242	-0.236	-0.230	-0.224	-0.218	-0.211	-0.206	-0.201	-0.196	-0.190	-0.185	-0.180	-0.175	-0.171	-0.166	-0.162	-0.158	-0.154	-0.150	-0.145	-0.141	-0.138	-0.132	-0.129	-0.124	-0.119	-0.115	-0.110	-0.106	-0.101	-0.098	-0.092	-0.088	-0.082	-0.078	-0.072	-0.068	-0.061	-0.056	-0.050	-0.045	-0.040	-0.034	-0.028	-0.021	-0.015	-0.009	-0.002	0.004	0.010	0.018	0.024	0.031	0.038	0.044	0.051	0.058	0.064	0.070	0.076	0.084	0.089	0.094	0.100	0.106	0.111	0.118	0.122	0.128	0.132	0.138	0.141	0.145	0.149	0.152	0.155	0.159	0.161	0.164	0.166	0.168	0.169	0.170	0.170	0.171	0.172	0.171	0.171	0.170	0.169	0.169	0.168	0.165	0.164	0.161	0.159	0.156	0.154	0.151	0.149	0.146	0.144	0.140	0.138	0.135	0.131	0.129	0.126	0.124	0.122	0.120	0.118	0.118	0.115	0.114	0.114	0.112	0.114	0.114	0.115	0.116	0.118	0.120	0.122	0.128	0.131	0.135	0.141	0.148	0.154	0.160	0.170	0.178	0.188	0.196	0.208	0.218	0.230	0.242	0.255	0.269	0.282	0.298	0.312	0.329	0.345	0.361	0.379	0.396	0.414	0.432	0.450	0.469	0.489	0.507	0.526	0.546	0.565	0.585	0.604	0.622	0.641	0.660	0.678	0.695	0.714	0.730	0.746	0.762	0.778	0.792	0.806	0.819	0.832	0.844	0.854	0.864	0.871	0.880	0.888	0.892	0.898	0.901	0.904	0.905	0.905	0.905	0.904	0.901	0.898	0.892	0.886	0.880	0.872	0.864	0.855	0.845	0.834	0.822	0.810	0.796	0.784	0.769	0.755	0.740	0.725	0.710	0.694	0.678	0.662	0.646	0.631	0.614	0.599	0.584	0.570	0.555	0.541	0.526	0.514	0.501	0.490	0.478	0.468	0.458	0.448	0.440	0.432	0.425	0.420	0.414	0.411	0.408	0.405	0.404	0.402	0.404	0.405	0.406	0.410	0.412	0.418	0.421	0.428	0.434	0.440	0.448	0.455	0.464	0.471	0.481	0.489	0.498	0.507	0.518	0.526	0.535	0.545	0.554	0.562	0.571	0.580	0.588	0.595	0.602	0.609	0.615	0.620	0.626	0.630	0.632	0.636	0.639	0.639	0.639	0.639	0.638	0.635	0.632	0.629	0.624	0.618	0.612	0.604	0.595	0.586	0.578	0.568	0.555	0.542	0.530	0.516	0.501	0.486	0.470	0.454	0.436	0.419	0.400	0.381	0.361	0.342	0.322	0.300	0.280	0.259	0.236	0.215	0.192	0.171	0.148	0.125	0.101	0.080	0.056	0.032	0.010	-0.014	-0.036	-0.060	-0.084	-0.106	-0.130	-0.152	-0.175	-0.198	-0.220	-0.244	-0.265	-0.288	-0.309	-0.331	-0.352	-0.374	-0.396	-0.415	-0.436	-0.456	-0.476	-0.496	-0.515	-0.535	-0.554	-0.572	-0.589	-0.608	-0.625	-0.641	-0.658	-0.674	-0.689	-0.705	-0.719	-0.732	-0.746	-0.759	-0.772	-0.784	-0.795	-0.806	-0.818	-0.828	-0.836	-0.845	-0.852	-0.860	-0.868	-0.874	-0.879	-0.884	-0.889	-0.892	-0.894	-0.898	-0.899	-0.901	-0.901	-0.902	-0.902	-0.902	-0.900	-0.899	-0.898	-0.895	-0.892	-0.890	-0.886	-0.884	-0.880	-0.875	-0.871	-0.868	-0.862	-0.858	-0.854	-0.849	-0.844	-0.839	-0.835	-0.831	-0.828	-0.824	-0.820	-0.816	-0.814	-0.811	-0.809	-0.808	-0.806	-0.804	-0.804	-0.805	-0.805	-0.805	-0.808	-0.809	-0.811	-0.814	-0.818	-0.821	-0.826	-0.831	-0.836	-0.842	-0.848	-0.855	-0.864	-0.870	-0.879	-0.888	-0.896	-0.906	-0.916	-0.926	-0.936	-0.946	-0.956	-0.968	-0.979	-0.990	-1.001	-1.012	-1.024	-1.036	-1.048	-1.059	-1.070	-1.081	-1.094	-1.104	-1.115	-1.126	-1.136	-1.148	-1.158	-1.166	-1.176	-1.185	-1.194	-1.202	-1.212	-1.220	-1.228	-1.236	-1.242	-1.250	-1.258	-1.262	-1.269	-1.275	-1.280	-1.285	-1.289	-1.294	-1.298	-1.302	-1.305	-1.309	-1.311	-1.316	-1.319	-1.321	-1.322	-1.325	-1.328	-1.329	-1.330	-1.332	-1.334	-1.334	-1.335	-1.336	-1.338	-1.338	-1.338	-1.339	-1.339	-1.340	-1.340	-1.340	-1.339	-1.340	-1.340	-1.339	-1.339	-1.338	-1.338	-1.336	-1.335	-1.334	-1.332	-1.330	-1.329	-1.326	-1.324	-1.320	-1.318	-1.315	-1.311	-1.306	-1.302	-1.298	-1.292	-1.286	-1.281	-1.275	-1.266	-1.260	-1.251	-1.244	-1.234	-1.224	-1.215	-1.202	-1.191	-1.180	-1.168	-1.155	-1.141	-1.126	-1.112	-1.096	-1.080	-1.064	-1.046	-1.026	-1.009	-0.989	-0.969	-0.949	-0.926	-0.905	-0.884	-0.860	-0.838	-0.812	-0.789	-0.764	-0.739	-0.712	-0.688	-0.661	-0.634	-0.606	-0.580	-0.552	-0.524	-0.496	-0.469	-0.439	-0.411	-0.382	-0.354	-0.325	-0.296	-0.268	-0.239	-0.210	-0.181	-0.154	-0.125	-0.098	-0.069	-0.041	-0.014	0.012	0.040	0.066	0.092	0.119	0.142	0.168	0.192	0.216	0.240	0.264	0.286	0.309	0.331	0.352	0.372	0.392	0.414	0.432	0.451	0.470	0.486	0.504	0.521	0.538	0.552	0.569	0.582	0.598	0.611	0.625	0.638	0.650	0.661	0.672	0.684	0.695	0.706	0.715	0.725	0.734	0.742	0.751	0.759	0.768	0.775	0.784	0.790	0.798	0.805	0.811	0.818	0.824	0.830	0.836	0.842	0.848	0.854	0.859	0.866	0.871	0.876	0.881	0.889	0.894	0.900	0.905	0.911	0.916	0.922	0.928	0.934	0.940	0.946	0.951	0.958	0.964	0.970	0.976	0.982	0.989	0.996	1.002	1.009	1.016	1.022	1.029	1.038	1.044	1.051	1.058	1.065	1.072	1.080	1.088	1.095	1.104	1.111	1.118	1.125	1.132	1.140	1.148	1.155	1.162	1.171	1.178	1.185	1.192	1.199	1.206	1.212	1.220	1.226	1.232	1.239	1.245	1.251	1.258	1.264	1.269	1.275	1.280	1.285	1.289	1.294	1.298	1.302	1.306	1.310	1.315	1.319	1.321	1.325	1.329	1.332	1.335	1.339	1.341	1.345	1.348	1.350	1.354	1.356	1.360	1.362	1.365	1.369	1.371	1.375	1.378	1.382	1.386	1.391	1.394	1.400	1.405	1.410	1.415	1.422	1.429	1.435	1.442	1.450	1.458	1.466	1.476	1.485	1.496	1.505	1.518	1.529	1.541	1.552	1.566	1.580	1.594	1.608	1.624	1.640	1.655	1.671	1.689	1.706	1.725	1.742	1.761	1.780	1.800	1.820	1.840	1.860	1.880	1.901	1.922	1.944	1.965	1.988	2.009	2.030	2.051	2.072	2.094	2.115	2.136	2.158	2.178	2.199	2.220	2.239	2.259	2.278	2.298	2.316	2.334	2.351	2.368	2.384	2.400	2.415	2.430	2.444	2.456	2.469	2.480	2.491	2.501	2.511	2.519	2.526	2.534	2.540	2.545	2.550	2.552	2.556	2.558	2.559	2.559	2.558	2.556	2.554	2.550	2.546	2.541	2.535	2.529	2.522	2.514	2.505	2.496	2.486	2.476	2.465	2.454	2.441	2.429	2.415	2.402	2.389	2.375	2.360	2.345	2.330	2.315	2.299	2.285	2.269	2.254	2.238	2.222	2.206	2.191	2.176	2.161	2.148	2.131	2.118	2.104	2.090	2.075	2.061	2.049	2.036	2.024	2.013	1.999	1.988	1.978	1.966	1.956	1.946	1.935	1.925	1.915	1.906	1.896	1.888	1.879	1.870	1.861	1.852	1.844	1.836	1.828	1.819	1.810	1.800	1.791	1.782	1.772	1.761	1.752	1.741	1.731	1.720	1.708	1.695	1.684	1.670	1.658	1.644	1.629	1.615	1.600	1.584	1.568	1.551	1.534	1.515	1.498	1.479	1.460	1.440	1.420	1.400	1.380	1.359	1.338	1.316	1.295	1.272	1.250	1.229	1.206	1.182	1.160	1.139	1.116	1.094	1.072	1.050	1.029	1.008	0.988	0.966	0.945	0.926	0.908	0.889	0.870	0.852	0.835	0.819	0.804	0.788	0.775	0.760	0.748	0.736	0.726	0.715	0.706	0.698	0.689	0.682	0.678	0.674	0.669	0.666	0.664	0.664	0.664	0.664	0.666	0.670	0.674	0.678	0.684	0.690	0.698	0.705	0.715	0.725	0.735	0.748	0.759	0.771	0.785	0.800	0.812	0.829	0.845	0.861	0.878	0.895	0.912	0.930	0.949	0.968	0.986	1.005	1.024	1.042	1.061	1.080	1.099	1.119	1.136	1.156	1.174	1.192	1.210	1.228	1.244	1.261	1.278	1.294	1.309	1.322	1.339	1.352	1.365	1.379	1.390	1.401	1.412	1.422	1.432	1.442	1.451	1.458	1.466	1.472	1.478	1.484	1.489	1.492	1.496	1.499	1.502	1.505	1.506	1.508	1.508	1.509	1.509	1.509	1.509	1.506	1.505	1.504	1.501	1.500	1.499	1.495	1.494	1.491	1.489	1.486	1.482	1.480	1.479	1.475	1.472	1.470	1.466	1.465	1.462	1.460	1.459	1.458	1.456	1.452	1.451	1.451	1.450	1.449	1.449	1.448	1.448	1.446	1.446	1.448	1.446	1.448	1.448	1.449	1.449	1.449	1.449	1.450	1.451	1.451	1.450	1.451	1.452	1.451	1.452	1.452	1.452	1.452	1.451	1.450	1.450	1.449	1.446	1.445	1.442	1.440	1.436	1.434	1.430	1.426	1.421	1.416	1.410	1.404	1.396	1.390	1.382	1.374	1.366	1.356	1.346	1.336	1.326	1.314	1.302	1.290	1.276	1.264	1.249	1.235	1.220	1.204	1.189	1.172	1.156	1.139	1.121	1.102	1.085	1.066	1.048	1.029	1.010	0.990	0.970	0.951	0.931	0.912	0.892	0.872	0.854	0.834	0.814	0.795	0.775	0.758	0.739	0.720	0.702	0.684	0.666	0.649	0.632	0.616	0.600	0.585	0.570	0.555	0.541	0.529	0.515	0.504	0.492	0.481	0.471	0.461	0.451	0.442	0.435	0.428	0.420	0.415	0.410	0.405	0.401	0.396	0.394	0.391	0.389	0.388	0.388	0.386	0.386	0.388	0.389	0.390	0.391	0.395	0.399	0.402	0.405	0.410	0.415	0.419	0.424	0.429	0.435	0.440	0.448	0.452	0.459	0.466	0.471	0.479	0.486	0.492	0.499	0.506	0.512	0.519	0.526	0.532	0.539	0.545	0.551	0.558	0.564	0.570	0.575	0.580	0.585	0.589	0.592	0.598	0.601	0.605	0.609	0.611	0.614	0.616	0.618	0.619	0.620	0.620	0.620	0.620	0.619	0.619	0.618	0.615	0.612	0.610	0.608	0.605	0.600	0.598	0.592	0.588	0.584	0.578	0.572	0.566	0.561	0.555	0.549	0.542	0.535	0.528	0.521	0.514	0.506	0.499	0.491	0.484	0.476	0.469	0.461	0.455	0.448	0.441	0.434	0.428	0.420	0.414	0.408	0.402	0.396	0.391	0.386	0.382	0.379	0.375	0.372	0.368	0.365	0.364	0.361	0.360	0.359	0.359	0.359	0.359	0.360	0.360	0.361	0.364	0.366	0.369	0.371	0.375	0.379	0.382	0.386	0.391	0.395	0.400	0.404	0.409	0.414	0.419	0.424	0.428	0.434	0.439	0.442	0.448	0.451	0.456	0.460	0.464	0.468	0.471	0.474	0.476	0.478	0.479	0.480	0.480	0.481	0.480	0.479	0.478	0.475	0.472	0.469	0.465	0.460	0.455	0.450	0.444	0.438	0.429	0.422	0.414	0.405	0.396	0.386	0.376	0.365	0.355	0.342	0.332	0.320	0.308	0.295	0.284	0.271	0.258	0.245	0.232	0.220	0.206	0.194	0.181	0.169	0.156	0.144	0.131	0.120	0.109	0.098	0.086	0.076	0.066	0.058	0.048	0.040	0.031	0.024	0.016	0.011	0.005	0.000	-0.004	-0.008	-0.011	-0.014	-0.015	-0.018	-0.018	-0.018	-0.016	-0.016	-0.014	-0.011	-0.009	-0.005	-0.001	0.002	0.008	0.012	0.019	0.025	0.032	0.039	0.045	0.055	0.062	0.070	0.079	0.086	0.096	0.105	0.114	0.124	0.131	0.140	0.150	0.159	0.168	0.178	0.186	0.194	0.202	0.210	0.219	0.226	0.234	0.241	0.246	0.254	0.261	0.266	0.271	0.278	0.282	0.286	0.291	0.294	0.298	0.301	0.304	0.306	0.309	0.310	0.312	0.314	0.315	0.315	0.315	0.316	0.316	0.316	0.316	0.316	0.316	0.315	0.315	0.315	0.312	0.312	0.312	0.311	0.310	0.309	0.308	0.308	0.306	0.306	0.305	0.304	0.304	0.304	0.302	0.302	0.302	0.302	0.302	0.302	0.301	0.302	0.302	0.302	0.301	0.302	0.302	0.302	0.302	0.301	0.301	0.300	0.300	0.300	0.298	0.298	0.295	0.294	0.292	0.290	0.286	0.285	0.282	0.279	0.275	0.271	0.268	0.262	0.258	0.251	0.246	0.240	0.232	0.226	0.219	0.210	0.202	0.194	0.185	0.175	0.166	0.156	0.145	0.134	0.122	0.111	0.100	0.088	0.075	0.062	0.049	0.036	0.024	0.010	-0.004	-0.019	-0.031	-0.046	-0.060	-0.074	-0.088	-0.102	-0.116	-0.131	-0.145	-0.159	-0.172	-0.186	-0.200	-0.214	-0.226	-0.241	-0.254	-0.266	-0.279	-0.291	-0.302	-0.315	-0.326	-0.339	-0.350	-0.360	-0.371	-0.380	-0.391	-0.400	-0.410	-0.419	-0.428	-0.434	-0.442	-0.449	-0.458	-0.464	-0.470	-0.475	-0.480	-0.485	-0.490	-0.494	-0.498	-0.501	-0.504	-0.506	-0.509	-0.510	-0.511	-0.512	-0.512	-0.514	-0.512	-0.511	-0.511	-0.510	-0.509	-0.506	-0.505	-0.502	-0.499	-0.496	-0.492	-0.490	-0.486	-0.484	-0.480	-0.475	-0.471	-0.468	-0.462	-0.459	-0.454	-0.450	-0.446	-0.441	-0.438	-0.434	-0.429	-0.426	-0.422	-0.419	-0.415	-0.412	-0.410	-0.408	-0.406	-0.404	-0.402	-0.401	-0.400	-0.399	-0.399	-0.399	-0.400	-0.399	-0.400	-0.402	-0.404	-0.406	-0.408	-0.410	-0.412	-0.415	-0.419	-0.421	-0.425	-0.429	-0.434	-0.438	-0.441	-0.446	-0.450	-0.455	-0.460	-0.464	-0.469	-0.472	-0.478	-0.481	-0.486	-0.490	-0.492	-0.496	-0.500	-0.504	-0.506	-0.509	-0.511	-0.512	-0.514	-0.515	-0.516	-0.516	-0.518	-0.518	-0.516	-0.515	-0.515	-0.514	-0.512	-0.509	-0.506	-0.504	-0.501	-0.496	-0.494	-0.490	-0.486	-0.481	-0.476	-0.472	-0.468	-0.462	-0.458	-0.454	-0.448	-0.444	-0.438	-0.432	-0.429	-0.424	-0.419	-0.414	-0.409	-0.405	-0.401	-0.399	-0.395	-0.392	-0.390	-0.388	-0.385	-0.384	-0.382	-0.381	-0.381	-0.381	-0.382	-0.384	-0.385	-0.386	-0.390	-0.392	-0.396	-0.400	-0.404	-0.410	-0.415	-0.420	-0.428	-0.434	-0.440	-0.449	-0.456	-0.466	-0.474	-0.482	-0.492	-0.502	-0.512	-0.522	-0.534	-0.544	-0.555	-0.565	-0.576	-0.588	-0.599	-0.609	-0.621	-0.631	-0.642	-0.654	-0.664	-0.675	-0.685	-0.696	-0.705	-0.715	-0.725	-0.734	-0.742	-0.750	-0.758	-0.765	-0.772	-0.779	-0.785	-0.790	-0.795	-0.799	-0.802	-0.805	-0.808	-0.809	-0.811	-0.811	-0.811	-0.811	-0.810	-0.808	-0.805	-0.801	-0.798	-0.794	-0.790	-0.784	-0.778	-0.771	-0.764	-0.758	-0.748	-0.740	-0.731	-0.721	-0.711	-0.702	-0.692	-0.681	-0.670	-0.659	-0.648	-0.636	-0.625	-0.612	-0.600	-0.589	-0.576	-0.565	-0.552	-0.540	-0.529	-0.518	-0.506	-0.494	-0.482	-0.471	-0.460	-0.449	-0.439	-0.429	-0.420	-0.410	-0.401	-0.391	-0.384	-0.376	-0.369	-0.361	-0.356	-0.350	-0.344	-0.340	-0.335	-0.330	-0.326	-0.322	-0.319	-0.318	-0.315	-0.314	-0.312	-0.312	-0.311	-0.311	-0.311	-0.312	-0.314	-0.315	-0.316	-0.320	-0.321	-0.324	-0.328	-0.330	-0.334	-0.336	-0.340	-0.345	-0.349	-0.352	-0.356	-0.360	-0.364	-0.369	-0.372	-0.376	-0.381	-0.384	-0.388	-0.391	-0.395	-0.399	-0.402	-0.404	-0.406	-0.410	-0.412	-0.414	-0.416	-0.418	-0.419	-0.420	-0.421	-0.421	-0.422	-0.421	-0.421	-0.421	-0.420	-0.418	-0.418	-0.416	-0.414	-0.411	-0.408	-0.405	-0.402	-0.400	-0.398	-0.392	-0.390	-0.386	-0.381	-0.378	-0.372	-0.369	-0.365	-0.360	-0.355	-0.351	-0.348	-0.342	-0.339	-0.334	-0.330	-0.326	-0.321	-0.319	-0.314	-0.311	-0.306	-0.304	-0.301	-0.299	-0.296	-0.294	-0.292	-0.291	-0.290	-0.290	-0.289	-0.289	-0.290	-0.290	-0.291	-0.291	-0.292	-0.295	-0.298	-0.300	-0.302	-0.306	-0.309	-0.314	-0.318	-0.321	-0.328	-0.331	-0.338	-0.342	-0.348	-0.354	-0.359	-0.365	-0.371	-0.378	-0.385	-0.391	-0.398	-0.404	-0.410	-0.416	-0.422	-0.429	-0.434	-0.441	-0.446	-0.451	-0.458	-0.462	-0.466	-0.471	-0.475	-0.479	-0.482	-0.486	-0.488	-0.491	-0.492	-0.494	-0.494	-0.495	-0.494	-0.495	-0.494	-0.492	-0.490	-0.488	-0.484	-0.480	-0.476	-0.471	-0.466	-0.460	-0.452	-0.448	-0.440	-0.431	-0.422	-0.414	-0.405	-0.395	-0.384	-0.375	-0.364	-0.352	-0.341	-0.329	-0.318	-0.304	-0.291	-0.279	-0.265	-0.252	-0.239	-0.226	-0.212	-0.199	-0.185	-0.172	-0.159	-0.145	-0.132	-0.120	-0.108	-0.095	-0.082	-0.070	-0.059	-0.049	-0.036	-0.026	-0.016	-0.006	0.001	0.010	0.019	0.026	0.034	0.040	0.046	0.051	0.056	0.060	0.064	0.066	0.069	0.070	0.071	0.072	0.071	0.070	0.069	0.066	0.064	0.060	0.055	0.051	0.046	0.040	0.034	0.026	0.019	0.011	0.004	-0.006	-0.015	-0.024	-0.035	-0.045	-0.055	-0.065	-0.076	-0.088	-0.099	-0.110	-0.121	-0.134	-0.145	-0.156	-0.168	-0.180	-0.190	-0.201	-0.211	-0.222	-0.232	-0.242	-0.252	-0.261	-0.269	-0.278	-0.286	-0.292	-0.300	-0.305	-0.311	-0.315	-0.320	-0.322	-0.325	-0.328	-0.328	-0.328	-0.326	-0.325	-0.322	-0.320	-0.315	-0.310	-0.304	-0.298	-0.289	-0.280	-0.271	-0.260	-0.249	-0.238	-0.224	-0.209	-0.195	-0.180	-0.164	-0.146	-0.129	-0.110	-0.091	-0.071	-0.051	-0.029	-0.008	0.014	0.036	0.060	0.081	0.105	0.129	0.152	0.175	0.200	0.224	0.248	0.271	0.295	0.319	0.342	0.364	0.388	0.410	0.432	0.454	0.474	0.495	0.515	0.534	0.552	0.571	0.588	0.605	0.620	0.635	0.650	0.664	0.676	0.689	0.700	0.710	0.720	0.729	0.738	0.746	0.752	0.759	0.765	0.769	0.774	0.776	0.780	0.782	0.785	0.786	0.788	0.789	0.788	0.788	0.788	0.788	0.786	0.785	0.784	0.782	0.781	0.780	0.779	0.776	0.775	0.772	0.771	0.771	0.770	0.769	0.769	0.768	0.769	0.769	0.770	0.771	0.771	0.772	0.775	0.776	0.779	0.782	0.785	0.789	0.791	0.796	0.801	0.805	0.810	0.815	0.821	0.826	0.832	0.839	0.845	0.852	0.859	0.865	0.872	0.880	0.888	0.895	0.901	0.909	0.915	0.924	0.930	0.938	0.945	0.951	0.959	0.964	0.970	0.978	0.982	0.988	0.992	0.998	1.001	1.006	1.009	1.014	1.016	1.019	1.021	1.024	1.025	1.025	1.026	1.026	1.026	1.026	1.025	1.024	1.022	1.021	1.019	1.016	1.012	1.010	1.006	1.001	0.996	0.992	0.988	0.982	0.978	0.972	0.966	0.960	0.955	0.949	0.944	0.936	0.930	0.925	0.919	0.912	0.906	0.899	0.892	0.888	0.881	0.875	0.870	0.864	0.859	0.852	0.848	0.842	0.836	0.832	0.828	0.822	0.818	0.814	0.810	0.808	0.802	0.799	0.796	0.792	0.789	0.786	0.784	0.781	0.778	0.776	0.772	0.771	0.769	0.766	0.765	0.762	0.761	0.759	0.756	0.755	0.754	0.751	0.749	0.748	0.744	0.742	0.740	0.739	0.736	0.732	0.730	0.726	0.725	0.721	0.718	0.714	0.709	0.706	0.701	0.696	0.691	0.686	0.681	0.675	0.669	0.662	0.656	0.650	0.641	0.634	0.625	0.618	0.609	0.600	0.590	0.581	0.570	0.561	0.550	0.539	0.528	0.516	0.504	0.491	0.479	0.466	0.454	0.440	0.426	0.412	0.399	0.385	0.370	0.356	0.341	0.326	0.311	0.296	0.282	0.268	0.251	0.238	0.222	0.209	0.194	0.180	0.165	0.151	0.139	0.125	0.112	0.099	0.088	0.074	0.062	0.052	0.041	0.030	0.020	0.010	0.002	-0.006	-0.014	-0.022	-0.029	-0.035	-0.041	-0.048	-0.051	-0.056	-0.060	-0.064	-0.068	-0.070	-0.071	-0.074	-0.075	-0.075	-0.076	-0.076	-0.076	-0.076	-0.075	-0.075	-0.074	-0.072	-0.071	-0.069	-0.069	-0.066	-0.064	-0.061	-0.060	-0.059	-0.056	-0.055	-0.052	-0.051	-0.050	-0.049	-0.048	-0.046	-0.046	-0.046	-0.046	-0.048	-0.048	-0.049	-0.050	-0.051	-0.054	-0.056	-0.060	-0.062	-0.065	-0.069	-0.074	-0.079	-0.082	-0.088	-0.094	-0.100	-0.105	-0.111	-0.119	-0.125	-0.132	-0.139	-0.146	-0.154	-0.161	-0.169	-0.176	-0.184	-0.194	-0.201	-0.208	-0.216	-0.224	-0.231	-0.239	-0.246	-0.252	-0.260	-0.266	-0.271	-0.276	-0.282	-0.288	-0.291	-0.296	-0.300	-0.302	-0.305	-0.308	-0.308	-0.309	-0.310	-0.310	-0.309	-0.308	-0.304	-0.301	-0.298	-0.294	-0.289	-0.284	-0.278	-0.269	-0.262	-0.254	-0.245	-0.235	-0.225	-0.215	-0.204	-0.192	-0.180	-0.168	-0.155	-0.141	-0.126	-0.112	-0.098	-0.082	-0.068	-0.052	-0.036	-0.019	-0.004	0.012	0.028	0.045	0.061	0.076	0.092	0.109	0.125	0.140	0.155	0.170	0.185	0.199	0.212	0.226	0.239	0.252	0.264	0.276	0.288	0.299	0.308	0.318	0.326	0.335	0.344	0.351	0.356	0.364	0.369	0.374	0.379	0.382	0.386	0.389	0.392	0.394	0.396	0.398	0.399	0.399	0.399	0.399	0.399	0.396	0.396	0.395	0.394	0.392	0.391	0.389	0.388	0.386	0.384	0.381	0.380	0.379	0.378	0.376	0.375	0.375	0.374	0.374	0.374	0.374	0.375	0.376	0.376	0.379	0.380	0.382	0.386	0.388	0.391	0.396	0.400	0.404	0.410	0.414	0.420	0.426	0.432	0.440	0.446	0.454	0.460	0.469	0.478	0.485	0.495	0.502	0.511	0.520	0.531	0.540	0.550	0.559	0.569	0.579	0.588	0.598	0.606	0.616	0.625	0.635	0.644	0.654	0.661	0.670	0.679	0.688	0.696	0.704	0.711	0.718	0.724	0.730	0.738	0.742	0.748	0.752	0.756	0.761	0.765	0.769	0.771	0.774	0.774	0.776	0.778	0.778	0.776	0.776	0.775	0.774	0.770	0.768	0.764	0.760	0.756	0.751	0.745	0.740	0.734	0.726	0.719	0.711	0.702	0.694	0.685	0.674	0.665	0.654	0.644	0.631	0.620	0.609	0.596	0.582	0.571	0.558	0.545	0.531	0.518	0.505	0.490	0.476	0.462	0.448	0.434	0.419	0.406	0.391	0.378	0.362	0.349	0.335	0.320	0.308	0.294	0.280	0.268	0.255	0.241	0.229	0.218	0.205	0.192	0.181	0.170	0.160	0.148	0.138	0.128	0.118	0.108	0.099	0.090	0.081	0.072	0.065	0.056	0.049	0.041	0.034	0.026	0.020	0.012	0.005	-0.002	-0.008	-0.014	-0.021	-0.026	-0.032	-0.038	-0.044	-0.049	-0.054	-0.060	-0.065	-0.072	-0.078	-0.082	-0.089	-0.095	-0.100	-0.106	-0.111	-0.118	-0.124	-0.130	-0.136	-0.142	-0.149	-0.156	-0.162	-0.170	-0.178	-0.184	-0.191	-0.200	-0.208	-0.216	-0.225	-0.232	-0.242	-0.251	-0.261	-0.269	-0.280	-0.290	-0.300	-0.311	-0.320	-0.331	-0.342	-0.354	-0.366	-0.378	-0.390	-0.402	-0.415	-0.428	-0.441	-0.455	-0.469	-0.481	-0.495	-0.509	-0.522	-0.536	-0.551	-0.565	-0.580	-0.595	-0.609	-0.622	-0.639	-0.652	-0.666	-0.681	-0.696	-0.711	-0.725	-0.739	-0.752	-0.766	-0.780	-0.794	-0.806	-0.819	-0.832	-0.844	-0.856	-0.868	-0.879	-0.890	-0.901	-0.911	-0.921	-0.930	-0.939	-0.948	-0.956	-0.964	-0.971	-0.979	-0.985	-0.991	-0.996	-1.001	-1.008	-1.012	-1.018	-1.021	-1.024	-1.028	-1.031	-1.034	-1.036	-1.039	-1.041	-1.045	-1.046	-1.048	-1.051	-1.052	-1.055	-1.058	-1.059	-1.062	-1.065	-1.068	-1.070	-1.074	-1.078	-1.081	-1.086	-1.090	-1.096	-1.100	-1.106	-1.112	-1.119	-1.126	-1.132	-1.141	-1.150	-1.159	-1.168	-1.178	-1.188	-1.198	-1.209	-1.220	-1.232	-1.245	-1.258	-1.270	-1.282	-1.298	-1.311	-1.325	-1.339	-1.352	-1.366	-1.382	-1.396	-1.411	-1.425	-1.440	-1.452	-1.468	-1.480	-1.494	-1.506	-1.520	-1.531	-1.544	-1.554	-1.566	-1.575	-1.585	-1.595	-1.602	-1.610	-1.616	-1.622	-1.628	-1.632	-1.635	-1.638	-1.639	-1.640	-1.640	-1.639	-1.636	-1.632	-1.628	-1.622	-1.616	-1.609	-1.600	-1.590	-1.580	-1.569	-1.556	-1.542	-1.528	-1.512	-1.496	-1.480	-1.461	-1.442	-1.424	-1.402	-1.382	-1.360	-1.338	-1.314	-1.290	-1.266	-1.241	-1.215	-1.190	-1.164	-1.136	-1.110	-1.082	-1.055	-1.028	-1.000	-0.972	-0.944	-0.916	-0.889	-0.861	-0.832	-0.805	-0.779	-0.750	-0.724	-0.698	-0.671	-0.645	-0.620	-0.594	-0.569	-0.545	-0.522	-0.498	-0.475	-0.454	-0.431	-0.411	-0.391	-0.370	-0.351	-0.331	-0.314	-0.295	-0.278	-0.261	-0.245	-0.229	-0.214	-0.199	-0.185	-0.170	-0.156	-0.144	-0.131	-0.119	-0.106	-0.095	-0.082	-0.071	-0.060	-0.049	-0.038	-0.026	-0.016	-0.005	0.006	0.019	0.029	0.040	0.051	0.064	0.076	0.088	0.099	0.112	0.125	0.138	0.151	0.166	0.180	0.195	0.210	0.225	0.241	0.256	0.272	0.290	0.308	0.325	0.344	0.361	0.379	0.400	0.419	0.438	0.458	0.476	0.498	0.518	0.538	0.559	0.579	0.599	0.620	0.640	0.660	0.681	0.701	0.720	0.741	0.760	0.779	0.798	0.815	0.832	0.850	0.866	0.882	0.898	0.912	0.926	0.940	0.954	0.965	0.978	0.988	0.996	1.006	1.014	1.021	1.028	1.034	1.039	1.042	1.046	1.049	1.050	1.051	1.051	1.050	1.050	1.048	1.044	1.041	1.038	1.032	1.028	1.022	1.015	1.010	1.002	0.995	0.986	0.979	0.971	0.962	0.954	0.944	0.935	0.926	0.918	0.909	0.899	0.890	0.882	0.872	0.865	0.856	0.849	0.840	0.834	0.825	0.819	0.812	0.806	0.800	0.795	0.790	0.786	0.780	0.776	0.774	0.772	0.770	0.768	0.765	0.764	0.764	0.762	0.762	0.762	0.762	0.764	0.766	0.768	0.769	0.771	0.774	0.776	0.780	0.784	0.788	0.791	0.795	0.799	0.804	0.809	0.812	0.818	0.822	0.828	0.831	0.836	0.842	0.848	0.852	0.859	0.862	0.868	0.874	0.878	0.884	0.888	0.894	0.898	0.902	0.908	0.912	0.916	0.921	0.924	0.929	0.934	0.936	0.940	0.945	0.948	0.950	0.954	0.956	0.959	0.961	0.964	0.966	0.969	0.970	0.971	0.971	0.972	0.974	0.975	0.975	0.975	0.975	0.975	0.975	0.974	0.974	0.972	0.970	0.969	0.968	0.965	0.962	0.960	0.956	0.954	0.950	0.946	0.942	0.939	0.934	0.930	0.925	0.920	0.915	0.909	0.902	0.896	0.890	0.884	0.876	0.870	0.862	0.855	0.848	0.839	0.830	0.821	0.812	0.802	0.794	0.784	0.774	0.764	0.752	0.741	0.731	0.719	0.708	0.695	0.682	0.670	0.658	0.645	0.631	0.618	0.604	0.590	0.575	0.560	0.545	0.530	0.514	0.499	0.484	0.468	0.450	0.434	0.419	0.401	0.382	0.366	0.349	0.331	0.312	0.294	0.276	0.258	0.239	0.220	0.201	0.182	0.164	0.144	0.125	0.105	0.085	0.065	0.045	0.025	0.005	-0.015	-0.036	-0.056	-0.078	-0.099	-0.118	-0.139	-0.161	-0.181	-0.202	-0.224	-0.246	-0.266	-0.288	-0.309	-0.331	-0.352	-0.374	-0.395	-0.418	-0.439	-0.461	-0.482	-0.504	-0.525	-0.546	-0.568	-0.590	-0.611	-0.631	-0.652	-0.672	-0.695	-0.715	-0.735	-0.755	-0.775	-0.795	-0.812	-0.832	-0.851	-0.870	-0.889	-0.906	-0.922	-0.940	-0.958	-0.972	-0.989	-1.004	-1.018	-1.032	-1.045	-1.058	-1.071	-1.084	-1.094	-1.106	-1.116	-1.126	-1.136	-1.144	-1.154	-1.161	-1.169	-1.176	-1.182	-1.189	-1.194	-1.199	-1.205	-1.210	-1.214	-1.219	-1.221	-1.225	-1.229	-1.230	-1.234	-1.236	-1.238	-1.241	-1.242	-1.246	-1.249	-1.250	-1.254	-1.255	-1.259	-1.260	-1.264	-1.268	-1.271	-1.275	-1.279	-1.282	-1.288	-1.292	-1.298	-1.304	-1.310	-1.316	-1.322	-1.330	-1.338	-1.345	-1.354	-1.362	-1.372	-1.381	-1.391	-1.400	-1.410	-1.421	-1.432	-1.444	-1.454	-1.466	-1.479	-1.490	-1.501	-1.512	-1.526	-1.538	-1.550	-1.561	-1.574	-1.585	-1.596	-1.609	-1.620	-1.630	-1.640	-1.652	-1.662	-1.671	-1.681	-1.690	-1.698	-1.706	-1.715	-1.722	-1.729	-1.735	-1.741	-1.748	-1.752	-1.758	-1.761	-1.765	-1.769	-1.771	-1.772	-1.775	-1.776	-1.776	-1.776	-1.776	-1.775	-1.775	-1.772	-1.770	-1.768	-1.765	-1.761	-1.758	-1.754	-1.750	-1.746	-1.740	-1.735	-1.730	-1.722	-1.716	-1.711	-1.704	-1.698	-1.690	-1.682	-1.675	-1.666	-1.658	-1.650	-1.641	-1.634	-1.624	-1.615	-1.606	-1.596	-1.588	-1.579	-1.569	-1.560	-1.550	-1.539	-1.530	-1.521	-1.510	-1.501	-1.491	-1.482	-1.472	-1.462	-1.454	-1.444	-1.435	-1.426	-1.416	-1.409	-1.401	-1.392	-1.385	-1.378	-1.370	-1.362	-1.356	-1.350	-1.345	-1.339	-1.334	-1.329	-1.325	-1.321	-1.318	-1.315	-1.314	-1.312	-1.310	-1.310	-1.310	-1.310	-1.311	-1.312	-1.315	-1.318	-1.320	-1.324	-1.328	-1.331	-1.336	-1.341	-1.346	-1.352	-1.359	-1.365	-1.371	-1.379	-1.388	-1.394	-1.402	-1.410	-1.418	-1.426	-1.435	-1.442	-1.450	-1.459	-1.466	-1.475	-1.482	-1.491	-1.498	-1.505	-1.512	-1.519	-1.524	-1.530	-1.536	-1.541	-1.546	-1.551	-1.554	-1.559	-1.561	-1.564	-1.565	-1.566	-1.568	-1.568	-1.569	-1.569	-1.568	-1.566	-1.564	-1.561	-1.558	-1.555	-1.551	-1.546	-1.542	-1.536	-1.531	-1.526	-1.520	-1.514	-1.508	-1.500	-1.492	-1.486	-1.479	-1.471	-1.464	-1.456	-1.448	-1.440	-1.431	-1.424	-1.416	-1.409	-1.401	-1.392	-1.386	-1.380	-1.371	-1.365	-1.359	-1.352	-1.348	-1.341	-1.336	-1.332	-1.328	-1.322	-1.320	-1.315	-1.314	-1.311	-1.308	-1.306	-1.305	-1.305	-1.304	-1.304	-1.305	-1.305	-1.308	-1.309	-1.311	-1.314	-1.316	-1.320	-1.325	-1.328	-1.331	-1.338	-1.342	-1.348	-1.352	-1.359	-1.364	-1.371	-1.376	-1.382	-1.390	-1.395	-1.402	-1.409	-1.416	-1.422	-1.429	-1.435	-1.440	-1.446	-1.452	-1.459	-1.464	-1.468	-1.474	-1.478	-1.481	-1.485	-1.489	-1.491	-1.494	-1.495	-1.498	-1.499	-1.499	-1.498	-1.499	-1.498	-1.496	-1.495	-1.492	-1.489	-1.486	-1.484	-1.479	-1.475	-1.469	-1.465	-1.458	-1.452	-1.446	-1.439	-1.432	-1.425	-1.418	-1.410	-1.401	-1.394	-1.385	-1.376	-1.369	-1.359	-1.350	-1.342	-1.332	-1.324	-1.315	-1.306	-1.298	-1.289	-1.280	-1.272	-1.265	-1.256	-1.249	-1.240	-1.232	-1.226	-1.220	-1.212	-1.206	-1.201	-1.195	-1.189	-1.184	-1.179	-1.175	-1.170	-1.165	-1.162	-1.158	-1.154	-1.150	-1.149	-1.145	-1.142	-1.139	-1.138	-1.135	-1.131	-1.130	-1.128	-1.126	-1.124	-1.121	-1.120	-1.116	-1.115	-1.112	-1.110	-1.108	-1.104	-1.102	-1.099	-1.095	-1.092	-1.089	-1.084	-1.081	-1.075	-1.071	-1.065	-1.061	-1.055	-1.049	-1.042	-1.036	-1.030	-1.022	-1.015	-1.008	-0.999	-0.990	-0.981	-0.972	-0.964	-0.954	-0.944	-0.934	-0.924	-0.912	-0.902	-0.891	-0.880	-0.869	-0.856	-0.845	-0.832	-0.820	-0.808	-0.795	-0.784	-0.771	-0.758	-0.746	-0.732	-0.720	-0.708	-0.695	-0.682	-0.670	-0.658	-0.645	-0.632	-0.621	-0.609	-0.596	-0.585	-0.574	-0.561	-0.550	-0.539	-0.528	-0.518	-0.506	-0.496	-0.485	-0.475	-0.465	-0.455	-0.445	-0.436	-0.428	-0.418	-0.409	-0.401	-0.392	-0.384	-0.378	-0.369	-0.361	-0.354	-0.346	-0.340	-0.334	-0.328	-0.321	-0.315	-0.310	-0.304	-0.299	-0.292	-0.289	-0.284	-0.280	-0.276	-0.272	-0.269	-0.265	-0.261	-0.259	-0.255	-0.254	-0.251	-0.249	-0.248	-0.246	-0.244	-0.244	-0.242	-0.241	-0.241	-0.240	-0.240	-0.240	-0.240	-0.239	-0.239	-0.239	-0.240	-0.240	-0.241	-0.241	-0.242	-0.242	-0.242	-0.242	-0.244	-0.245	-0.245	-0.245	-0.244	-0.245	-0.244	-0.244	-0.242	-0.242	-0.240	-0.239	-0.238	-0.236	-0.232	-0.230	-0.228	-0.224	-0.220	-0.215	-0.211	-0.206	-0.200	-0.196	-0.189	-0.182	-0.178	-0.170	-0.162	-0.155	-0.148	-0.139	-0.131	-0.122	-0.114	-0.105	-0.095	-0.086	-0.078	-0.069	-0.059	-0.050	-0.040	-0.031	-0.021	-0.014	-0.004	0.005	0.012	0.020	0.029	0.036	0.042	0.050	0.055	0.061	0.066	0.071	0.075	0.079	0.082	0.085	0.086	0.089	0.090	0.090	0.090	0.089	0.086	0.085	0.081	0.079	0.075	0.070	0.066	0.060	0.054	0.048	0.040	0.032	0.025	0.016	0.008	-0.001	-0.011	-0.020	-0.031	-0.041	-0.051	-0.062	-0.072	-0.084	-0.095	-0.104	-0.115	-0.125	-0.136	-0.146	-0.158	-0.168	-0.176	-0.186	-0.195	-0.204	-0.212	-0.221	-0.229	-0.236	-0.241	-0.249	-0.254	-0.259	-0.264	-0.268	-0.271	-0.275	-0.278	-0.280	-0.281	-0.282	-0.282	-0.284	-0.282	-0.281	-0.280	-0.279	-0.276	-0.274	-0.271	-0.269	-0.265	-0.262	-0.258	-0.255	-0.251	-0.248	-0.242	-0.240	-0.235	-0.232	-0.229	-0.226	-0.224	-0.220	-0.218	-0.216	-0.215	-0.215	-0.214	-0.215	-0.216	-0.218	-0.220	-0.224	-0.228	-0.231	-0.238	-0.242	-0.250	-0.258	-0.266	-0.276	-0.285	-0.296	-0.310	-0.321	-0.335	-0.350	-0.365	-0.381	-0.398	-0.414	-0.432	-0.451	-0.470	-0.490	-0.509	-0.529	-0.549	-0.571	-0.591	-0.614	-0.634	-0.656	-0.678	-0.699	-0.720	-0.741	-0.761	-0.782	-0.802	-0.824	-0.842	-0.860	-0.880	-0.898	-0.915	-0.931	-0.948	-0.962	-0.978	-0.991	-1.005	-1.016	-1.028	-1.039	-1.049	-1.059	-1.066	-1.074	-1.080	-1.086	-1.091	-1.096	-1.100	-1.104	-1.105	-1.108	-1.108	-1.110	-1.110	-1.110	-1.110	-1.109	-1.109	-1.106	-1.105	-1.104	-1.101	-1.100	-1.099	-1.098	-1.095	-1.094	-1.094	-1.092	-1.092	-1.092	-1.091	-1.092	-1.094	-1.095	-1.096	-1.099	-1.101	-1.104	-1.108	-1.112	-1.118	-1.124	-1.129	-1.135	-1.142	-1.150	-1.159	-1.166	-1.176	-1.186	-1.195	-1.206	-1.219	-1.230	-1.241	-1.252	-1.266	-1.279	-1.292	-1.305	-1.319	-1.334	-1.346	-1.360	-1.376	-1.390	-1.405	-1.419	-1.432	-1.448	-1.462	-1.476	-1.491	-1.505	-1.520	-1.532	-1.548	-1.561	-1.575	-1.588	-1.600	-1.612	-1.625	-1.638	-1.650	-1.661	-1.672	-1.684	-1.694	-1.704	-1.714	-1.724	-1.731	-1.740	-1.749	-1.756	-1.764	-1.770	-1.776	-1.784	-1.789	-1.794	-1.798	-1.802	-1.806	-1.809	-1.811	-1.814	-1.815	-1.816	-1.818	-1.818	-1.818	-1.816	-1.815	-1.814	-1.811	-1.810	-1.808	-1.804	-1.801	-1.796	-1.792	-1.788	-1.781	-1.776	-1.771	-1.765	-1.759	-1.754	-1.746	-1.740	-1.734	-1.728	-1.720	-1.712	-1.708	-1.700	-1.692	-1.686	-1.680	-1.674	-1.666	-1.661	-1.656	-1.650	-1.645	-1.640	-1.636	-1.631	-1.628	-1.624	-1.620	-1.618	-1.615	-1.614	-1.612	-1.611	-1.611	-1.610	-1.610	-1.612	-1.612	-1.615	-1.616	-1.619	-1.621	-1.625	-1.629	-1.632	-1.636	-1.640	-1.645	-1.650	-1.654	-1.660	-1.665	-1.670	-1.675	-1.680	-1.685	-1.691	-1.696	-1.701	-1.706	-1.711	-1.716	-1.719	-1.724	-1.728	-1.730	-1.734	-1.736	-1.739	-1.740	-1.741	-1.741	-1.741	-1.740	-1.740	-1.739	-1.736	-1.732	-1.730	-1.726	-1.721	-1.715	-1.710	-1.704	-1.696	-1.690	-1.681	-1.672	-1.662	-1.652	-1.642	-1.631	-1.621	-1.609	-1.596	-1.584	-1.570	-1.556	-1.541	-1.528	-1.512	-1.498	-1.481	-1.466	-1.451	-1.435	-1.418	-1.402	-1.385	-1.369	-1.352	-1.336	-1.320	-1.304	-1.288	-1.271	-1.255	-1.239	-1.222	-1.208	-1.191	-1.176	-1.161	-1.146	-1.132	-1.118	-1.104	-1.091	-1.078	-1.065	-1.052	-1.041	-1.031	-1.020	-1.010	-1.000	-0.991	-0.981	-0.972	-0.965	-0.958	-0.951	-0.945	-0.939	-0.934	-0.930	-0.926	-0.921	-0.920	-0.916	-0.915	-0.912	-0.911	-0.910	-0.910	-0.910	-0.910	-0.911	-0.912	-0.914	-0.915	-0.918	-0.920	-0.921	-0.924	-0.926	-0.929	-0.932	-0.935	-0.938	-0.941	-0.944	-0.946	-0.950	-0.951	-0.954	-0.955	-0.958	-0.959	-0.959	-0.960	-0.961	-0.961	-0.961	-0.960	-0.959	-0.956	-0.954	-0.951	-0.948	-0.944	-0.940	-0.934	-0.929	-0.922	-0.916	-0.908	-0.900	-0.891	-0.882	-0.874	-0.864	-0.854	-0.844	-0.831	-0.819	-0.808	-0.795	-0.782	-0.769	-0.756	-0.744	-0.731	-0.718	-0.704	-0.691	-0.679	-0.665	-0.652	-0.640	-0.629	-0.616	-0.605	-0.594	-0.585	-0.574	-0.565	-0.556	-0.549	-0.542	-0.535	-0.530	-0.525	-0.520	-0.518	-0.514	-0.512	-0.511	-0.512	-0.514	-0.515	-0.518	-0.520	-0.525	-0.530	-0.536	-0.541	-0.550	-0.559	-0.568	-0.576	-0.586	-0.596	-0.606	-0.619	-0.630	-0.642	-0.655	-0.666	-0.680	-0.692	-0.706	-0.720	-0.732	-0.746	-0.759	-0.771	-0.785	-0.798	-0.810	-0.821	-0.834	-0.845	-0.856	-0.866	-0.878	-0.888	-0.896	-0.905	-0.914	-0.921	-0.929	-0.934	-0.941	-0.946	-0.951	-0.956	-0.959	-0.964	-0.965	-0.969	-0.971	-0.972	-0.974	-0.975	-0.974	-0.975	-0.974	-0.974	-0.972	-0.971	-0.969	-0.968	-0.965	-0.964	-0.961	-0.958	-0.955	-0.952	-0.950	-0.946	-0.945	-0.941	-0.939	-0.936	-0.934	-0.930	-0.929	-0.926	-0.925	-0.922	-0.921	-0.919	-0.918	-0.916	-0.915	-0.915	-0.914	-0.914	-0.915	-0.916	-0.915	-0.918	-0.920	-0.921	-0.924	-0.928	-0.930	-0.934	-0.938	-0.941	-0.946	-0.952	-0.958	-0.964	-0.971	-0.978	-0.986	-0.992	-1.001	-1.010	-1.019	-1.029	-1.039	-1.048	-1.059	-1.070	-1.081	-1.094	-1.105	-1.118	-1.130	-1.142	-1.155	-1.169	-1.181	-1.195	-1.209	-1.221	-1.235	-1.248	-1.261	-1.275	-1.289	-1.301	-1.315	-1.328	-1.340	-1.352	-1.366	-1.378	-1.389	-1.400	-1.411	-1.421	-1.431	-1.441	-1.449	-1.458	-1.465	-1.472	-1.480	-1.486	-1.491	-1.495	-1.500	-1.504	-1.505	-1.508	-1.509	-1.510	-1.510	-1.509	-1.508	-1.505	-1.502	-1.500	-1.496	-1.492	-1.488	-1.482	-1.476	-1.470	-1.462	-1.455	-1.449	-1.440	-1.431	-1.424	-1.414	-1.406	-1.396	-1.386	-1.379	-1.369	-1.359	-1.350	-1.340	-1.330	-1.321	-1.312	-1.304	-1.295	-1.286	-1.278	-1.270	-1.262	-1.255	-1.248	-1.241	-1.235	-1.229	-1.222	-1.218	-1.212	-1.208	-1.204	-1.200	-1.196	-1.194	-1.190	-1.189	-1.186	-1.185	-1.185	-1.184	-1.182	-1.181	-1.181	-1.181	-1.181	-1.182	-1.182	-1.182	-1.184	-1.185	-1.185	-1.186	-1.186	-1.188	-1.189	-1.189	-1.189	-1.190	-1.190	-1.190	-1.190	-1.189	-1.189	-1.188	-1.185	-1.185	-1.182	-1.180	-1.178	-1.174	-1.171	-1.168	-1.162	-1.156	-1.151	-1.146	-1.140	-1.134	-1.128	-1.119	-1.111	-1.102	-1.094	-1.084	-1.075	-1.065	-1.055	-1.042	-1.032	-1.020	-1.009	-0.996	-0.982	-0.970	-0.956	-0.944	-0.930	-0.916	-0.901	-0.886	-0.871	-0.858	-0.842	-0.828	-0.812	-0.798	-0.782	-0.768	-0.752	-0.738	-0.722	-0.708	-0.692	-0.679	-0.665	-0.650	-0.636	-0.624	-0.610	-0.598	-0.585	-0.572	-0.562	-0.550	-0.540	-0.529	-0.519	-0.510	-0.501	-0.494	-0.485	-0.478	-0.470	-0.464	-0.458	-0.452	-0.448	-0.444	-0.439	-0.436	-0.432	-0.430	-0.428	-0.426	-0.426	-0.425	-0.425	-0.425	-0.425	-0.428	-0.429	-0.430	-0.431	-0.434	-0.438	-0.440	-0.442	-0.446	-0.450	-0.454	-0.458	-0.461	-0.466	-0.470	-0.474	-0.479	-0.482	-0.488	-0.492	-0.496	-0.501	-0.505	-0.509	-0.512	-0.515	-0.520	-0.522	-0.525	-0.528	-0.531	-0.534	-0.535	-0.536	-0.538	-0.539	-0.540	-0.539	-0.540	-0.539	-0.539	-0.538	-0.535	-0.534	-0.530	-0.528	-0.525	-0.520	-0.516	-0.511	-0.506	-0.501	-0.494	-0.489	-0.481	-0.474	-0.465	-0.456	-0.449	-0.440	-0.431	-0.421	-0.411	-0.401	-0.390	-0.379	-0.369	-0.358	-0.345	-0.334	-0.322	-0.309	-0.298	-0.286	-0.272	-0.260	-0.248	-0.235	-0.224	-0.211	-0.199	-0.186	-0.175	-0.162	-0.151	-0.140	-0.129	-0.119	-0.108	-0.098	-0.089	-0.079	-0.070	-0.061	-0.054	-0.046	-0.039	-0.032	-0.026	-0.020	-0.015	-0.010	-0.005	-0.001	0.002	0.005	0.008	0.010	0.011	0.012	0.014	0.015	0.015	0.015	0.015	0.016	0.015	0.014	0.014	0.012	0.012	0.012	0.011	0.011	0.010	0.010	0.010	0.010	0.010	0.011	0.011	0.014	0.015	0.018	0.020	0.024	0.029	0.032	0.038	0.042	0.049	0.056	0.065	0.072	0.081	0.091	0.102	0.112	0.125	0.139	0.151	0.165	0.180	0.196	0.212	0.229	0.246	0.264	0.281	0.301	0.321	0.341	0.361	0.382	0.404	0.425	0.448	0.470	0.492	0.516	0.539	0.561	0.585	0.609	0.632	0.655	0.679	0.702	0.725	0.748	0.771	0.794	0.816	0.839	0.860	0.881	0.902	0.924	0.945	0.965	0.985	1.004	1.022	1.041	1.058	1.075	1.092	1.108	1.124	1.139	1.154	1.166	1.180	1.194	1.205	1.216	1.228	1.238	1.249	1.259	1.266	1.276	1.284	1.291	1.299	1.306	1.312	1.319	1.324	1.330	1.335	1.339	1.342	1.348	1.351	1.354	1.358	1.361	1.365	1.368	1.370	1.372	1.375	1.378	1.380	1.382	1.385	1.388	1.390	1.391	1.394	1.395	1.399	1.400	1.402	1.405	1.406	1.409	1.411	1.412	1.415	1.418	1.420	1.422	1.424	1.426	1.430	1.431	1.434	1.436	1.436	1.439	1.441	1.442	1.444	1.446	1.448	1.448	1.450	1.451	1.451	1.452	1.451	1.451	1.451	1.451	1.451	1.449	1.448	1.446	1.444	1.441	1.439	1.436	1.432	1.429	1.425	1.420	1.416	1.410	1.406	1.400	1.394	1.388	1.380	1.372	1.365	1.356	1.349	1.340	1.330	1.321	1.311	1.300	1.290	1.279	1.268	1.256	1.244	1.231	1.219	1.206	1.191	1.179	1.165	1.150	1.136	1.120	1.104	1.090	1.074	1.058	1.041	1.025	1.008	0.991	0.974	0.956	0.939	0.921	0.904	0.886	0.868	0.849	0.831	0.814	0.794	0.776	0.759	0.740	0.722	0.704	0.685	0.668	0.650	0.632	0.615	0.598	0.580	0.564	0.549	0.531	0.516	0.500	0.485	0.470	0.456	0.442	0.429	0.415	0.404	0.391	0.380	0.369	0.358	0.346	0.336	0.328	0.319	0.310	0.301	0.295	0.288	0.280	0.274	0.269	0.264	0.258	0.254	0.249	0.245	0.240	0.238	0.234	0.231	0.229	0.226	0.224	0.221	0.220	0.219	0.216	0.215	0.214	0.212	0.210	0.210	0.209	0.208	0.206	0.205	0.204	0.201	0.200	0.199	0.198	0.195	0.192	0.191	0.189	0.188	0.185	0.184	0.181	0.179	0.176	0.174	0.172	0.169	0.166	0.164	0.161	0.159	0.156	0.152	0.151	0.148	0.145	0.141	0.139	0.136	0.134	0.131	0.129	0.126	0.124	0.121	0.119	0.116	0.114	0.111	0.109	0.108	0.105	0.104	0.102	0.100	0.098	0.096	0.094	0.092	0.090	0.089	0.086	0.085	0.082	0.080	0.079	0.076	0.074	0.074	0.071	0.068	0.066	0.064	0.061	0.059	0.056	0.052	0.050	0.048	0.045	0.042	0.039	0.035	0.032	0.029	0.025	0.021	0.018	0.012	0.009	0.004	0.001	-0.004	-0.009	-0.014	-0.018	-0.022	-0.029	-0.032	-0.039	-0.044	-0.050	-0.055	-0.060	-0.065	-0.071	-0.076	-0.084	-0.090	-0.095	-0.101	-0.108	-0.114	-0.120	-0.128	-0.132	-0.139	-0.145	-0.151	-0.158	-0.164	-0.170	-0.176	-0.182	-0.188	-0.195	-0.200	-0.205	-0.211	-0.218	-0.222	-0.228	-0.232	-0.235	-0.240	-0.244	-0.249	-0.251	-0.255	-0.256	-0.259	-0.261	-0.264	-0.265	-0.264	-0.265	-0.265	-0.264	-0.262	-0.260	-0.259	-0.256	-0.252	-0.248	-0.244	-0.239	-0.232	-0.226	-0.220	-0.212	-0.204	-0.195	-0.186	-0.175	-0.165	-0.155	-0.142	-0.130	-0.119	-0.105	-0.091	-0.078	-0.062	-0.048	-0.032	-0.016	0.001	0.018	0.035	0.052	0.070	0.088	0.105	0.124	0.142	0.162	0.181	0.200	0.219	0.238	0.256	0.275	0.294	0.311	0.330	0.348	0.366	0.384	0.400	0.419	0.434	0.451	0.466	0.481	0.496	0.510	0.524	0.538	0.551	0.562	0.575	0.585	0.596	0.606	0.614	0.624	0.631	0.638	0.644	0.650	0.655	0.660	0.665	0.668	0.670	0.672	0.675	0.676	0.676	0.676	0.676	0.676	0.674	0.674	0.671	0.669	0.666	0.664	0.661	0.658	0.654	0.650	0.648	0.642	0.640	0.635	0.631	0.629	0.625	0.620	0.618	0.614	0.610	0.608	0.605	0.601	0.600	0.598	0.596	0.594	0.592	0.592	0.592	0.591	0.592	0.592	0.594	0.594	0.595	0.596	0.600	0.601	0.605	0.608	0.610	0.615	0.618	0.622	0.628	0.631	0.636	0.640	0.645	0.651	0.655	0.661	0.666	0.672	0.678	0.682	0.689	0.694	0.699	0.705	0.710	0.714	0.719	0.724	0.729	0.732	0.738	0.741	0.745	0.748	0.751	0.755	0.758	0.760	0.762	0.765	0.766	0.768	0.770	0.771	0.771	0.772	0.774	0.774	0.774	0.774	0.772	0.772	0.772	0.771	0.771	0.769	0.768	0.766	0.765	0.765	0.762	0.761	0.760	0.758	0.756	0.755	0.752	0.751	0.750	0.749	0.748	0.746	0.744	0.742	0.742	0.741	0.739	0.739	0.738	0.736	0.735	0.734	0.734	0.734	0.732	0.732	0.731	0.731	0.731	0.731	0.730	0.730	0.730	0.730	0.731	0.731	0.731	0.731	0.731	0.732	0.732	0.732	0.735	0.735	0.735	0.736	0.736	0.738	0.739	0.739	0.740	0.741	0.742	0.742	0.744	0.745	0.746	0.746	0.748	0.749	0.750	0.751	0.752	0.754	0.755	0.756	0.758	0.759	0.760	0.761	0.762	0.764	0.765	0.765	0.765	0.768	0.768	0.768	0.768	0.769	0.769	0.768	0.768	0.768	0.766	0.765	0.764	0.762	0.760	0.759	0.756	0.754	0.750	0.748	0.744	0.741	0.736	0.734	0.729	0.724	0.719	0.714	0.709	0.702	0.698	0.690	0.685	0.679	0.672	0.666	0.660	0.654	0.648	0.641	0.635	0.628	0.621	0.618	0.611	0.605	0.600	0.595	0.590	0.586	0.581	0.579	0.575	0.572	0.571	0.569	0.569	0.568	0.568	0.568	0.569	0.571	0.572	0.575	0.579	0.582	0.588	0.592	0.599	0.605	0.611	0.619	0.626	0.635	0.642	0.652	0.661	0.671	0.681	0.691	0.702	0.714	0.725	0.736	0.746	0.758	0.769	0.781	0.792	0.802	0.814	0.824	0.836	0.846	0.856	0.866	0.875	0.885	0.894	0.901	0.910	0.918	0.924	0.931	0.936	0.942	0.948	0.951	0.955	0.958	0.961	0.962	0.964	0.965	0.965	0.964	0.962	0.961	0.959	0.956	0.952	0.949	0.945	0.940	0.935	0.929	0.922	0.916	0.909	0.901	0.892	0.884	0.875	0.866	0.856	0.848	0.838	0.828	0.816	0.806	0.796	0.785	0.774	0.762	0.752	0.740	0.730	0.719	0.706	0.695	0.685	0.674	0.662	0.651	0.640	0.630	0.619	0.609	0.598	0.588	0.578	0.568	0.558	0.549	0.540	0.530	0.521	0.512	0.505	0.496	0.489	0.481	0.474	0.466	0.460	0.452	0.448	0.441	0.436	0.430	0.426	0.420	0.416	0.412	0.409	0.405	0.401	0.399	0.395	0.392	0.390	0.389	0.386	0.385	0.382	0.381	0.380	0.381	0.380	0.380	0.379	0.379	0.379	0.379	0.380	0.380	0.380	0.380	0.380	0.381	0.381	0.381	0.381	0.381	0.381	0.382	0.381	0.382	0.381	0.380	0.379	0.378	0.376	0.375	0.374	0.372	0.369	0.366	0.364	0.360	0.356	0.352	0.348	0.342	0.338	0.332	0.326	0.320	0.314	0.306	0.300	0.291	0.284	0.275	0.266	0.256	0.246	0.238	0.228	0.218	0.205	0.195	0.184	0.172	0.161	0.149	0.138	0.125	0.114	0.101	0.089	0.078	0.065	0.052	0.040	0.028	0.016	0.004	-0.008	-0.019	-0.031	-0.041	-0.051	-0.062	-0.072	-0.082	-0.090	-0.100	-0.108	-0.116	-0.124	-0.131	-0.139	-0.144	-0.150	-0.155	-0.160	-0.165	-0.170	-0.174	-0.176	-0.179	-0.181	-0.184	-0.186	-0.188	-0.189	-0.189	-0.190	-0.190	-0.189	-0.188	-0.188	-0.186	-0.185	-0.184	-0.181	-0.179	-0.178	-0.176	-0.175	-0.172	-0.171	-0.169	-0.166	-0.164	-0.162	-0.161	-0.160	-0.160	-0.159	-0.158	-0.158	-0.158	-0.158	-0.156	-0.158	-0.159	-0.160	-0.161	-0.164	-0.166	-0.168	-0.171	-0.174	-0.178	-0.181	-0.185	-0.190	-0.194	-0.200	-0.204	-0.210	-0.216	-0.221	-0.229	-0.235	-0.242	-0.250	-0.256	-0.264	-0.270	-0.278	-0.285	-0.292	-0.300	-0.306	-0.314	-0.320	-0.328	-0.334	-0.340	-0.346	-0.354	-0.359	-0.364	-0.369	-0.374	-0.378	-0.382	-0.386	-0.390	-0.392	-0.394	-0.396	-0.398	-0.398	-0.399	-0.398	-0.396	-0.395	-0.394	-0.390	-0.389	-0.385	-0.380	-0.376	-0.370	-0.365	-0.359	-0.352	-0.345	-0.338	-0.329	-0.321	-0.312	-0.304	-0.294	-0.285	-0.275	-0.265	-0.256	-0.245	-0.235	-0.225	-0.214	-0.204	-0.194	-0.185	-0.174	-0.165	-0.156	-0.146	-0.138	-0.130	-0.122	-0.115	-0.109	-0.102	-0.096	-0.092	-0.086	-0.084	-0.081	-0.079	-0.078	-0.076	-0.078	-0.078	-0.079	-0.081	-0.085	-0.089	-0.092	-0.099	-0.106	-0.112	-0.121	-0.130	-0.139	-0.150	-0.161	-0.174	-0.185	-0.198	-0.211	-0.226	-0.241	-0.256	-0.272	-0.288	-0.304	-0.320	-0.338	-0.355	-0.370	-0.389	-0.406	-0.422	-0.440	-0.456	-0.472	-0.490	-0.506	-0.522	-0.539	-0.554	-0.569	-0.584	-0.598	-0.611	-0.624	-0.636	-0.648	-0.660	-0.670	-0.680	-0.689	-0.699	-0.706	-0.714	-0.719	-0.725	-0.730	-0.735	-0.739	-0.741	-0.744	-0.745	-0.746	-0.746	-0.746	-0.745	-0.745	-0.742	-0.739	-0.736	-0.734	-0.730	-0.725	-0.720	-0.715	-0.710	-0.705	-0.699	-0.692	-0.688	-0.681	-0.675	-0.668	-0.661	-0.655	-0.648	-0.641	-0.634	-0.629	-0.621	-0.615	-0.610	-0.604	-0.598	-0.591	-0.586	-0.581	-0.576	-0.571	-0.566	-0.562	-0.559	-0.555	-0.551	-0.549	-0.545	-0.542	-0.541	-0.538	-0.536	-0.535	-0.532	-0.531	-0.531	-0.531	-0.530	-0.530	-0.530	-0.530	-0.529	-0.530	-0.530	-0.531	-0.531	-0.532	-0.532	100.000	5.000	2.000	1.000	4.000	0.000	0.000	0.000	0.000	0.000	0.000	0.000	0.000	0.000	0.000	0.000	0.000	0.000	-1.080	-1.091	-1.100	-1.108	-1.114	-1.119	-1.122	-1.124	-1.125	-1.125	-1.122	-1.119	-1.112	-1.106	-1.098	-1.088	-1.076	-1.064	-1.049	-1.034	-1.016	-0.999	-0.979	-0.958	-0.935	-0.912	-0.888	-0.861	-0.835	-0.809	-0.781	-0.751	-0.721	-0.691	-0.660	-0.630	-0.599	-0.566	-0.534	-0.502	-0.470	-0.439	-0.406	-0.375	-0.342	-0.311	-0.282	-0.251	-0.221	-0.192	-0.166	-0.138	-0.111	-0.086	-0.061	-0.039	-0.018	0.004	0.024	0.042	0.060	0.075	0.090	0.104	0.115	0.126	0.135	0.142	0.150	0.156	0.159	0.162	0.165	0.164	0.164	0.162	0.159	0.155	0.150	0.144	0.138	0.130	0.120	0.111	0.102	0.091	0.080	0.068	0.056	0.045	0.032	0.020	0.008	-0.005	-0.016	-0.030	-0.042	-0.054	-0.065	-0.078	-0.088	-0.098	-0.108	-0.118	-0.125	-0.134	-0.141	-0.149	-0.154	-0.159	-0.162	-0.168	-0.170	-0.172	-0.172	-0.172	-0.172	-0.170	-0.168	-0.165	-0.160	-0.155	-0.150	-0.142	-0.136	-0.128	-0.119	-0.109	-0.099	-0.089	-0.078	-0.066	-0.054	-0.041	-0.029	-0.015	-0.001	0.014	0.028	0.041	0.055	0.069	0.085	0.099	0.114	0.129	0.142	0.156	0.171	0.184	0.198	0.210	0.224	0.235	0.246	0.258	0.269	0.280	0.289	0.298	0.306	0.315	0.321	0.329	0.335	0.340	0.345	0.350	0.352	0.355	0.356	0.359	0.359	0.359	0.358	0.356	0.354	0.352	0.349	0.345	0.340	0.336	0.330	0.325	0.318	0.310	0.304	0.296	0.288	0.280	0.271	0.262	0.254	0.245	0.235	0.225	0.216	0.208	0.198	0.189	0.180	0.170	0.161	0.154	0.145	0.136	0.129	0.121	0.115	0.108	0.101	0.096	0.091	0.088	0.084	0.079	0.076	0.074	0.074	0.072	0.074	0.072	0.075	0.076	0.079	0.084	0.088	0.092	0.098	0.104	0.110	0.119	0.126	0.135	0.144	0.154	0.164	0.174	0.186	0.196	0.209	0.221	0.234	0.246	0.259	0.271	0.284	0.298	0.310	0.322	0.336	0.349	0.361	0.374	0.385	0.396	0.408	0.418	0.428	0.438	0.445	0.454	0.461	0.468	0.472	0.478	0.482	0.485	0.488	0.488	0.489	0.488	0.486	0.484	0.480	0.475	0.469	0.462	0.455	0.446	0.438	0.428	0.415	0.404	0.391	0.378	0.362	0.349	0.332	0.318	0.301	0.284	0.268	0.250	0.234	0.215	0.199	0.180	0.164	0.148	0.130	0.114	0.098	0.082	0.068	0.052	0.040	0.026	0.015	0.004	-0.005	-0.014	-0.021	-0.029	-0.032	-0.038	-0.040	-0.042	-0.042	-0.041	-0.039	-0.036	-0.030	-0.024	-0.016	-0.009	0.001	0.012	0.025	0.039	0.054	0.069	0.086	0.102	0.121	0.140	0.160	0.179	0.200	0.221	0.242	0.265	0.286	0.309	0.331	0.352	0.374	0.395	0.416	0.438	0.458	0.476	0.496	0.514	0.531	0.548	0.562	0.578	0.589	0.601	0.612	0.621	0.629	0.635	0.640	0.644	0.646	0.646	0.645	0.642	0.639	0.634	0.626	0.619	0.609	0.598	0.585	0.570	0.556	0.539	0.520	0.501	0.481	0.460	0.438	0.414	0.389	0.364	0.338	0.311	0.284	0.256	0.228	0.198	0.169	0.139	0.110	0.080	0.050	0.021	-0.010	-0.039	-0.069	-0.098	-0.125	-0.152	-0.181	-0.208	-0.232	-0.259	-0.282	-0.308	-0.330	-0.352	-0.374	-0.394	-0.414	-0.431	-0.449	-0.464	-0.480	-0.494	-0.506	-0.519	-0.529	-0.538	-0.546	-0.554	-0.559	-0.565	-0.570	-0.571	-0.575	-0.576	-0.575	-0.575	-0.574	-0.571	-0.568	-0.565	-0.561	-0.556	-0.550	-0.544	-0.538	-0.531	-0.522	-0.516	-0.507	-0.500	-0.492	-0.484	-0.476	-0.469	-0.461	-0.454	-0.445	-0.438	-0.431	-0.425	-0.419	-0.412	-0.408	-0.402	-0.399	-0.396	-0.392	-0.391	-0.389	-0.389	-0.389	-0.390	-0.391	-0.394	-0.396	-0.400	-0.404	-0.410	-0.416	-0.422	-0.430	-0.439	-0.448	-0.456	-0.468	-0.479	-0.490	-0.501	-0.514	-0.526	-0.540	-0.554	-0.568	-0.582	-0.598	-0.611	-0.628	-0.641	-0.658	-0.672	-0.688	-0.705	-0.720	-0.735	-0.750	-0.765	-0.780	-0.794	-0.809	-0.822	-0.836	-0.849	-0.861	-0.872	-0.885	-0.895	-0.906	-0.916	-0.925	-0.934	-0.940	-0.949	-0.954	-0.960	-0.965	-0.969	-0.972	-0.975	-0.979	-0.980	-0.979	-0.980	-0.978	-0.976	-0.974	-0.970	-0.966	-0.962	-0.956	-0.951	-0.945	-0.938	-0.931	-0.922	-0.914	-0.905	-0.896	-0.886	-0.876	-0.868	-0.856	-0.845	-0.835	-0.824	-0.812	-0.802	-0.791	-0.780	-0.770	-0.759	-0.748	-0.736	-0.728	-0.718	-0.709	-0.699	-0.690	-0.682	-0.674	-0.668	-0.661	-0.656	-0.650	-0.646	-0.641	-0.639	-0.636	-0.635	-0.635	-0.635	-0.636	-0.638	-0.640	-0.644	-0.649	-0.655	-0.661	-0.668	-0.676	-0.685	-0.695	-0.705	-0.718	-0.730	-0.741	-0.755	-0.771	-0.785	-0.801	-0.816	-0.835	-0.851	-0.870	-0.888	-0.906	-0.926	-0.945	-0.965	-0.984	-1.004	-1.022	-1.041	-1.061	-1.081	-1.100	-1.119	-1.136	-1.154	-1.170	-1.186	-1.202	-1.219	-1.231	-1.245	-1.258	-1.269	-1.279	-1.289	-1.298	-1.304	-1.310	-1.315	-1.319	-1.321	-1.321	-1.322	-1.320	-1.318	-1.314	-1.308	-1.300	-1.292	-1.282	-1.272	-1.260	-1.248	-1.232	-1.218	-1.201	-1.184	-1.165	-1.146	-1.128	-1.106	-1.085	-1.064	-1.041	-1.019	-0.998	-0.972	-0.951	-0.929	-0.905	-0.882	-0.861	-0.839	-0.816	-0.796	-0.775	-0.756	-0.738	-0.720	-0.704	-0.688	-0.674	-0.661	-0.650	-0.640	-0.631	-0.625	-0.619	-0.615	-0.614	-0.614	-0.614	-0.618	-0.622	-0.629	-0.638	-0.646	-0.660	-0.672	-0.688	-0.705	-0.722	-0.742	-0.765	-0.789	-0.812	-0.839	-0.865	-0.894	-0.922	-0.954	-0.985	-1.018	-1.050	-1.084	-1.118	-1.154	-1.188	-1.224	-1.259	-1.294	-1.329	-1.364	-1.399	-1.432	-1.466	-1.499	-1.532	-1.564	-1.595	-1.625	-1.654	-1.681	-1.709	-1.734	-1.758	-1.780	-1.802	-1.824	-1.842	-1.859	-1.875	-1.890	-1.902	-1.915	-1.925	-1.934	-1.941	-1.946	-1.951	-1.954	-1.956	-1.956	-1.955	-1.952	-1.949	-1.945	-1.940	-1.935	-1.926	-1.919	-1.910	-1.900	-1.890	-1.880	-1.868	-1.856	-1.844	-1.832	-1.819	-1.808	-1.795	-1.782	-1.770	-1.758	-1.745	-1.734	-1.722	-1.711	-1.700	-1.690	-1.681	-1.672	-1.664	-1.656	-1.649	-1.644	-1.639	-1.634	-1.631	-1.629	-1.626	-1.625	-1.625	-1.626	-1.628	-1.629	-1.632	-1.636	-1.640	-1.646	-1.652	-1.660	-1.668	-1.675	-1.685	-1.695	-1.705	-1.715	-1.726	-1.739	-1.750	-1.762	-1.774	-1.788	-1.800	-1.814	-1.828	-1.840	-1.854	-1.868	-1.881	-1.892	-1.906	-1.919	-1.931	-1.942	-1.954	-1.966	-1.976	-1.986	-1.996	-2.005	-2.014	-2.021	-2.029	-2.036	-2.041	-2.046	-2.052	-2.055	-2.058	-2.060	-2.061	-2.062	-2.062	-2.061	-2.059	-2.056	-2.052	-2.049	-2.044	-2.036	-2.030	-2.021	-2.013	-2.004	-1.992	-1.982	-1.970	-1.958	-1.945	-1.931	-1.916	-1.900	-1.884	-1.868	-1.851	-1.834	-1.815	-1.796	-1.778	-1.759	-1.739	-1.719	-1.699	-1.679	-1.658	-1.636	-1.616	-1.595	-1.574	-1.552	-1.532	-1.512	-1.491	-1.471	-1.451	-1.431	-1.412	-1.394	-1.375	-1.359	-1.341	-1.324	-1.309	-1.294	-1.279	-1.265	-1.251	-1.239	-1.228	-1.216	-1.208	-1.199	-1.191	-1.184	-1.178	-1.172	-1.169	-1.165	-1.162	-1.161	-1.161	-1.161	-1.162	-1.165	-1.168	-1.172	-1.176	-1.181	-1.188	-1.195	-1.202	-1.211	-1.219	-1.228	-1.238	-1.248	-1.258	-1.268	-1.278	-1.289	-1.300	-1.310	-1.321	-1.332	-1.344	-1.355	-1.365	-1.375	-1.385	-1.394	-1.404	-1.412	-1.420	-1.429	-1.436	-1.442	-1.448	-1.454	-1.459	-1.462	-1.466	-1.470	-1.471	-1.472	-1.472	-1.474	-1.472	-1.471	-1.469	-1.466	-1.464	-1.460	-1.454	-1.450	-1.444	-1.438	-1.431	-1.424	-1.416	-1.409	-1.400	-1.391	-1.382	-1.374	-1.365	-1.355	-1.346	-1.336	-1.328	-1.316	-1.308	-1.298	-1.288	-1.279	-1.270	-1.261	-1.252	-1.245	-1.236	-1.229	-1.222	-1.215	-1.210	-1.204	-1.199	-1.194	-1.191	-1.186	-1.184	-1.182	-1.180	-1.180	-1.180	-1.180	-1.181	-1.184	-1.186	-1.190	-1.194	-1.199	-1.205	-1.211	-1.219	-1.228	-1.236	-1.246	-1.256	-1.268	-1.279	-1.291	-1.305	-1.319	-1.334	-1.350	-1.365	-1.381	-1.399	-1.416	-1.434	-1.451	-1.471	-1.490	-1.511	-1.530	-1.551	-1.571	-1.592	-1.614	-1.634	-1.655	-1.676	-1.696	-1.719	-1.739	-1.759	-1.779	-1.799	-1.818	-1.836	-1.856	-1.872	-1.891	-1.908	-1.924	-1.940	-1.955	-1.969	-1.981	-1.994	-2.005	-2.016	-2.026	-2.034	-2.042	-2.049	-2.055	-2.060	-2.064	-2.068	-2.069	-2.071	-2.072	-2.071	-2.070	-2.068	-2.064	-2.060	-2.056	-2.051	-2.045	-2.039	-2.031	-2.024	-2.015	-2.006	-1.998	-1.989	-1.979	-1.969	-1.960	-1.950	-1.940	-1.930	-1.921	-1.911	-1.901	-1.892	-1.882	-1.874	-1.866	-1.858	-1.850	-1.842	-1.835	-1.829	-1.822	-1.818	-1.812	-1.809	-1.804	-1.800	-1.798	-1.795	-1.792	-1.791	-1.790	-1.789	-1.789	-1.789	-1.789	-1.789	-1.790	-1.790	-1.792	-1.792	-1.794	-1.795	-1.795	-1.796	-1.796	-1.796	-1.796	-1.795	-1.795	-1.794	-1.791	-1.789	-1.786	-1.782	-1.779	-1.774	-1.768	-1.761	-1.754	-1.746	-1.735	-1.726	-1.715	-1.702	-1.690	-1.676	-1.661	-1.645	-1.630	-1.612	-1.594	-1.575	-1.555	-1.535	-1.512	-1.491	-1.468	-1.442	-1.419	-1.394	-1.368	-1.341	-1.315	-1.289	-1.261	-1.234	-1.205	-1.178	-1.149	-1.121	-1.094	-1.065	-1.036	-1.009	-0.981	-0.954	-0.926	-0.899	-0.872	-0.848	-0.824	-0.799	-0.775	-0.752	-0.730	-0.709	-0.688	-0.670	-0.650	-0.632	-0.618	-0.602	-0.589	-0.576	-0.565	-0.555	-0.546	-0.538	-0.532	-0.526	-0.524	-0.522	-0.520	-0.521	-0.522	-0.525	-0.529	-0.534	-0.541	-0.549	-0.558	-0.569	-0.581	-0.592	-0.608	-0.622	-0.638	-0.655	-0.672	-0.691	-0.711	-0.731	-0.752	-0.774	-0.796	-0.819	-0.842	-0.865	-0.890	-0.914	-0.939	-0.962	-0.986	-1.011	-1.035	-1.059	-1.082	-1.106	-1.129	-1.151	-1.172	-1.194	-1.214	-1.235	-1.254	-1.271	-1.289	-1.305	-1.320	-1.335	-1.349	-1.360	-1.370	-1.380	-1.388	-1.396	-1.401	-1.405	-1.409	-1.410	-1.410	-1.409	-1.406	-1.402	-1.396	-1.390	-1.381	-1.372	-1.361	-1.350	-1.338	-1.322	-1.308	-1.291	-1.272	-1.255	-1.234	-1.215	-1.191	-1.170	-1.146	-1.122	-1.098	-1.071	-1.046	-1.020	-0.992	-0.965	-0.938	-0.910	-0.881	-0.852	-0.824	-0.796	-0.768	-0.739	-0.711	-0.684	-0.656	-0.629	-0.602	-0.576	-0.550	-0.524	-0.499	-0.475	-0.452	-0.430	-0.408	-0.386	-0.366	-0.346	-0.329	-0.310	-0.294	-0.279	-0.264	-0.250	-0.236	-0.225	-0.214	-0.205	-0.196	-0.189	-0.181	-0.175	-0.170	-0.166	-0.161	-0.160	-0.158	-0.156	-0.158	-0.156	-0.158	-0.160	-0.162	-0.165	-0.168	-0.172	-0.176	-0.180	-0.185	-0.189	-0.194	-0.200	-0.205	-0.210	-0.215	-0.220	-0.225	-0.229	-0.234	-0.238	-0.241	-0.245	-0.248	-0.250	-0.252	-0.254	-0.254	-0.255	-0.254	-0.252	-0.251	-0.248	-0.244	-0.240	-0.235	-0.230	-0.222	-0.215	-0.208	-0.200	-0.190	-0.180	-0.170	-0.159	-0.148	-0.135	-0.122	-0.109	-0.095	-0.081	-0.066	-0.051	-0.036	-0.021	-0.006	0.010	0.025	0.041	0.058	0.074	0.089	0.104	0.119	0.134	0.148	0.162	0.175	0.189	0.200	0.212	0.222	0.235	0.244	0.252	0.261	0.269	0.276	0.281	0.286	0.291	0.295	0.298	0.299	0.301	0.301	0.300	0.300	0.298	0.294	0.291	0.286	0.281	0.276	0.271	0.264	0.256	0.250	0.242	0.234	0.225	0.216	0.208	0.198	0.188	0.179	0.169	0.160	0.150	0.140	0.131	0.122	0.114	0.105	0.098	0.090	0.082	0.076	0.070	0.065	0.060	0.055	0.051	0.048	0.046	0.042	0.041	0.041	0.042	0.042	0.044	0.046	0.049	0.052	0.058	0.062	0.069	0.075	0.082	0.090	0.099	0.108	0.118	0.128	0.138	0.149	0.161	0.172	0.185	0.198	0.211	0.225	0.239	0.252	0.266	0.281	0.295	0.310	0.324	0.340	0.354	0.369	0.381	0.396	0.410	0.424	0.436	0.450	0.462	0.474	0.486	0.498	0.507	0.519	0.529	0.538	0.545	0.552	0.561	0.566	0.572	0.578	0.582	0.585	0.588	0.590	0.591	0.591	0.591	0.591	0.589	0.586	0.582	0.579	0.574	0.569	0.562	0.555	0.546	0.539	0.530	0.520	0.510	0.499	0.488	0.476	0.464	0.451	0.438	0.425	0.410	0.395	0.381	0.366	0.351	0.334	0.319	0.302	0.286	0.270	0.254	0.239	0.221	0.205	0.189	0.172	0.156	0.141	0.125	0.108	0.092	0.078	0.061	0.046	0.032	0.018	0.002	-0.012	-0.028	-0.040	-0.054	-0.066	-0.080	-0.091	-0.104	-0.116	-0.128	-0.139	-0.150	-0.161	-0.172	-0.182	-0.192	-0.202	-0.211	-0.221	-0.231	-0.241	-0.250	-0.259	-0.268	-0.276	-0.285	-0.294	-0.304	-0.312	-0.321	-0.330	-0.339	-0.348	-0.356	-0.366	-0.375	-0.385	-0.396	-0.405	-0.418	-0.428	-0.440	-0.451	-0.462	-0.475	-0.489	-0.501	-0.515	-0.529	-0.542	-0.559	-0.574	-0.589	-0.606	-0.622	-0.640	-0.658	-0.675	-0.694	-0.712	-0.732	-0.751	-0.771	-0.792	-0.812	-0.835	-0.855	-0.876	-0.899	-0.920	-0.941	-0.962	-0.985	-1.008	-1.029	-1.050	-1.072	-1.094	-1.115	-1.136	-1.156	-1.176	-1.196	-1.215	-1.232	-1.251	-1.269	-1.285	-1.301	-1.316	-1.330	-1.344	-1.356	-1.368	-1.378	-1.388	-1.396	-1.404	-1.410	-1.415	-1.419	-1.422	-1.425	-1.425	-1.424	-1.424	-1.419	-1.415	-1.410	-1.404	-1.396	-1.388	-1.378	-1.366	-1.355	-1.341	-1.328	-1.311	-1.296	-1.279	-1.260	-1.241	-1.221	-1.200	-1.179	-1.158	-1.135	-1.111	-1.088	-1.064	-1.039	-1.012	-0.989	-0.962	-0.936	-0.909	-0.882	-0.856	-0.829	-0.802	-0.776	-0.750	-0.724	-0.698	-0.672	-0.648	-0.622	-0.598	-0.574	-0.549	-0.525	-0.502	-0.480	-0.459	-0.436	-0.415	-0.395	-0.376	-0.356	-0.339	-0.321	-0.304	-0.289	-0.272	-0.258	-0.242	-0.229	-0.215	-0.204	-0.190	-0.179	-0.168	-0.158	-0.146	-0.136	-0.128	-0.118	-0.109	-0.100	-0.092	-0.084	-0.075	-0.068	-0.059	-0.051	-0.044	-0.035	-0.026	-0.019	-0.009	0.000	0.009	0.019	0.029	0.039	0.050	0.061	0.072	0.086	0.099	0.111	0.126	0.141	0.155	0.172	0.190	0.206	0.225	0.244	0.262	0.284	0.305	0.328	0.350	0.372	0.396	0.421	0.446	0.472	0.499	0.526	0.554	0.582	0.610	0.640	0.669	0.699	0.729	0.761	0.791	0.822	0.854	0.885	0.915	0.948	0.979	1.010	1.041	1.072	1.102	1.134	1.164	1.192	1.221	1.249	1.278	1.304	1.330	1.354	1.379	1.401	1.424	1.445	1.466	1.484	1.502	1.519	1.534	1.549	1.561	1.572	1.582	1.591	1.599	1.605	1.609	1.611	1.612	1.612	1.611	1.608	1.605	1.599	1.592	1.584	1.575	1.564	1.552	1.539	1.525	1.510	1.494	1.478	1.460	1.441	1.422	1.402	1.382	1.361	1.341	1.319	1.298	1.276	1.254	1.231	1.210	1.188	1.168	1.145	1.124	1.104	1.084	1.065	1.046	1.029	1.011	0.994	0.979	0.964	0.949	0.936	0.924	0.912	0.901	0.892	0.885	0.878	0.871	0.865	0.861	0.858	0.854	0.852	0.852	0.851	0.852	0.855	0.856	0.859	0.862	0.868	0.871	0.876	0.882	0.888	0.894	0.900	0.906	0.912	0.918	0.924	0.930	0.935	0.941	0.946	0.951	0.955	0.959	0.962	0.964	0.965	0.966	0.968	0.966	0.964	0.961	0.958	0.952	0.948	0.940	0.932	0.924	0.914	0.902	0.891	0.878	0.864	0.848	0.831	0.812	0.795	0.776	0.755	0.732	0.711	0.689	0.664	0.639	0.612	0.586	0.560	0.532	0.502	0.475	0.446	0.416	0.386	0.358	0.328	0.296	0.266	0.236	0.206	0.176	0.148	0.119	0.089	0.061	0.032	0.005	-0.021	-0.048	-0.074	-0.098	-0.121	-0.144	-0.168	-0.188	-0.209	-0.228	-0.246	-0.262	-0.280	-0.295	-0.309	-0.321	-0.334	-0.345	-0.354	-0.362	-0.369	-0.375	-0.381	-0.385	-0.388	-0.391	-0.391	-0.391	-0.390	-0.388	-0.385	-0.381	-0.378	-0.371	-0.365	-0.359	-0.351	-0.342	-0.335	-0.326	-0.316	-0.306	-0.296	-0.286	-0.276	-0.268	-0.256	-0.245	-0.234	-0.225	-0.214	-0.204	-0.195	-0.185	-0.176	-0.168	-0.160	-0.152	-0.146	-0.139	-0.134	-0.129	-0.125	-0.121	-0.120	-0.118	-0.118	-0.119	-0.119	-0.121	-0.125	-0.129	-0.134	-0.139	-0.146	-0.155	-0.162	-0.172	-0.184	-0.196	-0.208	-0.221	-0.235	-0.250	-0.266	-0.281	-0.299	-0.316	-0.335	-0.352	-0.371	-0.390	-0.409	-0.428	-0.448	-0.466	-0.486	-0.505	-0.525	-0.544	-0.564	-0.581	-0.599	-0.616	-0.634	-0.651	-0.666	-0.681	-0.696	-0.709	-0.721	-0.734	-0.744	-0.754	-0.761	-0.770	-0.775	-0.780	-0.784	-0.788	-0.789	-0.789	-0.788	-0.785	-0.781	-0.776	-0.770	-0.762	-0.755	-0.745	-0.735	-0.724	-0.710	-0.696	-0.682	-0.666	-0.650	-0.631	-0.614	-0.594	-0.574	-0.554	-0.531	-0.511	-0.489	-0.465	-0.442	-0.419	-0.396	-0.372	-0.349	-0.325	-0.300	-0.276	-0.252	-0.230	-0.205	-0.181	-0.159	-0.138	-0.115	-0.092	-0.072	-0.051	-0.031	-0.012	0.008	0.025	0.042	0.060	0.076	0.091	0.106	0.120	0.132	0.145	0.156	0.168	0.178	0.188	0.196	0.205	0.212	0.218	0.225	0.229	0.234	0.239	0.242	0.245	0.249	0.250	0.252	0.252	0.254	0.255	0.255	0.255	0.255	0.256	0.255	0.255	0.255	0.255	0.255	0.254	0.255	0.255	0.255	0.255	0.256	0.259	0.260	0.262	0.265	0.269	0.272	0.278	0.281	0.286	0.292	0.299	0.305	0.314	0.321	0.330	0.340	0.351	0.362	0.375	0.386	0.401	0.414	0.428	0.444	0.459	0.475	0.492	0.509	0.528	0.545	0.564	0.582	0.602	0.621	0.641	0.660	0.680	0.701	0.721	0.741	0.762	0.782	0.801	0.822	0.841	0.861	0.881	0.899	0.918	0.935	0.951	0.968	0.982	0.999	1.011	1.026	1.038	1.049	1.061	1.071	1.079	1.088	1.095	1.100	1.106	1.110	1.111	1.114	1.115	1.114	1.112	1.110	1.106	1.101	1.096	1.090	1.082	1.075	1.065	1.054	1.044	1.031	1.019	1.006	0.991	0.976	0.962	0.946	0.930	0.914	0.898	0.880	0.862	0.845	0.828	0.810	0.792	0.775	0.756	0.740	0.721	0.705	0.689	0.674	0.659	0.644	0.629	0.615	0.602	0.589	0.578	0.566	0.558	0.548	0.540	0.532	0.528	0.522	0.518	0.514	0.514	0.512	0.512	0.514	0.516	0.520	0.524	0.530	0.536	0.544	0.552	0.562	0.572	0.585	0.596	0.610	0.625	0.639	0.654	0.671	0.686	0.704	0.721	0.740	0.758	0.775	0.794	0.812	0.831	0.850	0.868	0.886	0.904	0.921	0.938	0.955	0.971	0.985	1.000	1.014	1.025	1.036	1.046	1.055	1.064	1.070	1.075	1.080	1.084	1.084	1.085	1.082	1.080	1.075	1.069	1.062	1.054	1.042	1.031	1.018	1.002	0.988	0.970	0.951	0.932	0.910	0.889	0.865	0.841	0.816	0.791	0.764	0.739	0.710	0.681	0.654	0.625	0.596	0.568	0.538	0.510	0.481	0.452	0.425	0.398	0.370	0.345	0.320	0.296	0.272	0.250	0.229	0.210	0.190	0.172	0.158	0.142	0.129	0.118	0.106	0.098	0.090	0.084	0.079	0.076	0.076	0.076	0.079	0.081	0.085	0.091	0.100	0.109	0.119	0.130	0.141	0.156	0.170	0.185	0.201	0.218	0.236	0.255	0.272	0.291	0.310	0.330	0.349	0.368	0.386	0.405	0.422	0.441	0.459	0.476	0.492	0.507	0.522	0.535	0.548	0.559	0.569	0.576	0.584	0.590	0.594	0.596	0.599	0.598	0.595	0.591	0.585	0.578	0.569	0.558	0.544	0.530	0.514	0.495	0.476	0.455	0.431	0.405	0.379	0.351	0.321	0.290	0.258	0.224	0.189	0.151	0.114	0.075	0.035	-0.006	-0.046	-0.089	-0.132	-0.176	-0.220	-0.265	-0.310	-0.355	-0.400	-0.446	-0.491	-0.536	-0.580	-0.625	-0.670	-0.712	-0.756	-0.800	-0.841	-0.884	-0.922	-0.964	-1.001	-1.039	-1.075	-1.111	-1.146	-1.179	-1.210	-1.241	-1.271	-1.299	-1.325	-1.349	-1.374	-1.395	-1.415	-1.435	-1.452	-1.469	-1.484	-1.496	-1.509	-1.519	-1.528	-1.536	-1.541	-1.546	-1.550	-1.552	-1.554	-1.552	-1.550	-1.549	-1.545	-1.539	-1.534	-1.526	-1.520	-1.511	-1.500	-1.490	-1.480	-1.468	-1.456	-1.442	-1.430	-1.418	-1.402	-1.390	-1.376	-1.360	-1.346	-1.332	-1.319	-1.305	-1.290	-1.276	-1.264	-1.251	-1.239	-1.226	-1.215	-1.204	-1.194	-1.184	-1.174	-1.166	-1.159	-1.151	-1.145	-1.140	-1.136	-1.132	-1.129	-1.128	-1.126	-1.126	-1.126	-1.128	-1.130	-1.134	-1.136	-1.142	-1.148	-1.152	-1.160	-1.166	-1.174	-1.182	-1.191	-1.200	-1.208	-1.218	-1.228	-1.238	-1.248	-1.258	-1.266	-1.276	-1.285	-1.294	-1.302	-1.311	-1.319	-1.328	-1.335	-1.340	-1.346	-1.351	-1.356	-1.359	-1.362	-1.364	-1.364	-1.364	-1.362	-1.360	-1.355	-1.351	-1.346	-1.339	-1.331	-1.322	-1.312	-1.301	-1.289	-1.275	-1.261	-1.245	-1.230	-1.212	-1.194	-1.175	-1.155	-1.135	-1.112	-1.091	-1.069	-1.045	-1.021	-0.998	-0.972	-0.948	-0.921	-0.896	-0.870	-0.842	-0.818	-0.791	-0.765	-0.739	-0.712	-0.688	-0.662	-0.638	-0.612	-0.588	-0.564	-0.540	-0.518	-0.495	-0.474	-0.452	-0.432	-0.411	-0.392	-0.374	-0.356	-0.339	-0.322	-0.308	-0.292	-0.278	-0.265	-0.251	-0.240	-0.229	-0.216	-0.206	-0.196	-0.188	-0.179	-0.170	-0.162	-0.154	-0.148	-0.140	-0.134	-0.126	-0.120	-0.115	-0.108	-0.101	-0.094	-0.088	-0.080	-0.074	-0.065	-0.058	-0.049	-0.040	-0.031	-0.021	-0.010	0.002	0.014	0.026	0.041	0.056	0.070	0.088	0.105	0.124	0.144	0.164	0.186	0.209	0.232	0.258	0.284	0.311	0.340	0.370	0.400	0.432	0.465	0.500	0.534	0.570	0.606	0.645	0.684	0.724	0.762	0.804	0.846	0.889	0.931	0.976	1.020	1.065	1.110	1.155	1.201	1.246	1.292	1.339	1.384	1.430	1.475	1.521	1.568	1.611	1.656	1.700	1.742	1.786	1.828	1.870	1.910	1.949	1.989	2.027	2.064	2.100	2.135	2.169	2.202	2.235	2.265	2.294	2.322	2.350	2.376	2.401	2.424	2.448	2.469	2.488	2.506	2.525	2.541	2.558	2.571	2.585	2.598	2.608	2.619	2.628	2.638	2.645	2.651	2.659	2.664	2.669	2.674	2.676	2.680	2.681	2.685	2.686	2.688	2.689	2.689	2.690	2.690	2.692	2.692	2.692	2.692	2.692	2.694	2.694	2.696	2.698	2.699	2.700	2.701	2.702	2.705	2.706	2.709	2.711	2.715	2.718	2.721	2.726	2.730	2.734	2.739	2.744	2.748	2.754	2.759	2.764	2.769	2.776	2.781	2.788	2.791	2.798	2.804	2.809	2.814	2.819	2.824	2.829	2.834	2.836	2.839	2.842	2.845	2.848	2.850	2.851	2.851	2.852	2.852	2.850	2.849	2.846	2.842	2.839	2.834	2.828	2.821	2.814	2.806	2.798	2.786	2.776	2.765	2.752	2.739	2.724	2.710	2.694	2.678	2.660	2.641	2.622	2.601	2.581	2.560	2.538	2.515	2.491	2.469	2.444	2.419	2.392	2.366	2.341	2.315	2.288	2.261	2.235	2.208	2.180	2.154	2.126	2.100	2.074	2.047	2.022	1.998	1.971	1.948	1.924	1.900	1.879	1.856	1.836	1.816	1.798	1.779	1.762	1.746	1.731	1.719	1.705	1.695	1.685	1.675	1.668	1.660	1.655	1.651	1.648	1.648	1.646	1.648	1.649	1.652	1.656	1.662	1.669	1.676	1.685	1.694	1.705	1.716	1.728	1.741	1.755	1.770	1.784	1.800	1.815	1.832	1.849	1.866	1.884	1.900	1.918	1.935	1.952	1.970	1.988	2.004	2.021	2.038	2.054	2.070	2.084	2.099	2.112	2.126	2.139	2.151	2.162	2.172	2.184	2.192	2.200	2.208	2.215	2.220	2.225	2.229	2.231	2.232	2.235	2.235	2.235	2.234	2.232	2.229	2.226	2.221	2.218	2.211	2.206	2.200	2.191	2.184	2.175	2.168	2.158	2.149	2.139	2.129	2.119	2.108	2.098	2.085	2.074	2.064	2.052	2.041	2.030	2.020	2.009	1.999	1.989	1.979	1.969	1.961	1.951	1.944	1.936	1.929	1.921	1.915	1.910	1.904	1.899	1.895	1.891	1.888	1.886	1.884	1.882	1.882	1.881	1.882	1.884	1.885	1.888	1.890	1.892	1.898	1.900	1.904	1.909	1.915	1.919	1.925	1.929	1.935	1.940	1.946	1.951	1.958	1.962	1.968	1.971	1.975	1.978	1.981	1.984	1.986	1.988	1.988	1.988	1.986	1.984	1.981	1.976	1.971	1.965	1.958	1.950	1.940	1.928	1.915	1.902	1.886	1.871	1.852	1.834	1.812	1.791	1.769	1.744	1.719	1.690	1.664	1.634	1.602	1.571	1.539	1.505	1.470	1.435	1.398	1.361	1.322	1.285	1.245	1.206	1.166	1.125	1.085	1.045	1.004	0.964	0.924	0.882	0.844	0.804	0.765	0.728	0.689	0.651	0.616	0.580	0.546	0.514	0.481	0.450	0.421	0.394	0.365	0.340	0.316	0.295	0.274	0.254	0.236	0.220	0.205	0.194	0.182	0.172	0.165	0.158	0.155	0.152	0.151	0.152	0.155	0.159	0.164	0.171	0.180	0.190	0.201	0.214	0.228	0.244	0.260	0.278	0.295	0.315	0.335	0.355	0.376	0.399	0.421	0.444	0.466	0.490	0.512	0.536	0.560	0.584	0.606	0.630	0.652	0.674	0.695	0.716	0.736	0.756	0.775	0.792	0.809	0.825	0.840	0.852	0.866	0.878	0.886	0.895	0.902	0.909	0.914	0.918	0.919	0.919	0.919	0.916	0.914	0.910	0.904	0.896	0.889	0.880	0.870	0.858	0.846	0.834	0.820	0.806	0.791	0.774	0.759	0.741	0.724	0.706	0.688	0.670	0.651	0.634	0.616	0.598	0.580	0.562	0.545	0.529	0.512	0.498	0.481	0.468	0.454	0.440	0.428	0.418	0.406	0.398	0.389	0.381	0.375	0.369	0.364	0.360	0.358	0.356	0.356	0.356	0.358	0.360	0.364	0.368	0.372	0.378	0.384	0.392	0.400	0.409	0.418	0.428	0.438	0.449	0.459	0.470	0.481	0.492	0.502	0.515	0.526	0.536	0.548	0.558	0.566	0.575	0.584	0.592	0.600	0.606	0.612	0.616	0.621	0.624	0.626	0.626	0.626	0.625	0.622	0.618	0.612	0.606	0.599	0.589	0.578	0.566	0.551	0.538	0.520	0.502	0.484	0.462	0.440	0.416	0.392	0.366	0.340	0.311	0.282	0.252	0.221	0.189	0.156	0.122	0.089	0.052	0.018	-0.019	-0.055	-0.092	-0.130	-0.168	-0.204	-0.241	-0.279	-0.316	-0.352	-0.390	-0.425	-0.461	-0.496	-0.530	-0.562	-0.596	-0.628	-0.658	-0.688	-0.715	-0.742	-0.768	-0.792	-0.815	-0.838	-0.856	-0.875	-0.892	-0.906	-0.921	-0.932	-0.944	-0.952	-0.960	-0.966	-0.970	-0.971	-0.972	-0.970	-0.969	-0.964	-0.958	-0.950	-0.941	-0.931	-0.920	-0.908	-0.892	-0.878	-0.861	-0.844	-0.825	-0.806	-0.786	-0.765	-0.744	-0.722	-0.699	-0.675	-0.651	-0.628	-0.604	-0.580	-0.555	-0.531	-0.506	-0.482	-0.458	-0.434	-0.411	-0.389	-0.365	-0.344	-0.322	-0.302	-0.282	-0.262	-0.244	-0.226	-0.209	-0.192	-0.178	-0.162	-0.149	-0.136	-0.124	-0.114	-0.104	-0.096	-0.088	-0.081	-0.074	-0.069	-0.066	-0.062	-0.060	-0.059	-0.056	-0.056	-0.058	-0.059	-0.060	-0.061	-0.065	-0.069	-0.072	-0.078	-0.081	-0.086	-0.092	-0.098	-0.104	-0.109	-0.116	-0.121	-0.128	-0.134	-0.140	-0.145	-0.151	-0.156	-0.161	-0.166	-0.171	-0.175	-0.178	-0.181	-0.184	-0.188	-0.189	-0.189	-0.191	-0.190	-0.190	-0.190	-0.189	-0.186	-0.184	-0.180	-0.178	-0.172	-0.166	-0.161	-0.155	-0.149	-0.142	-0.135	-0.126	-0.119	-0.110	-0.101	-0.090	-0.080	-0.070	-0.060	-0.050	-0.039	-0.026	-0.015	-0.004	0.008	0.020	0.030	0.041	0.054	0.064	0.074	0.085	0.095	0.105	0.115	0.124	0.134	0.140	0.148	0.155	0.161	0.166	0.171	0.175	0.179	0.180	0.182	0.182	0.181	0.179	0.178	0.174	0.169	0.164	0.158	0.150	0.141	0.132	0.121	0.110	0.096	0.084	0.069	0.054	0.036	0.020	0.001	-0.019	-0.039	-0.059	-0.081	-0.104	-0.128	-0.152	-0.176	-0.201	-0.228	-0.252	-0.280	-0.306	-0.334	-0.361	-0.389	-0.415	-0.442	-0.470	-0.498	-0.525	-0.552	-0.578	-0.605	-0.631	-0.656	-0.681	-0.706	-0.730	-0.752	-0.775	-0.796	-0.819	-0.838	-0.858	-0.875	-0.892	-0.909	-0.925	-0.939	-0.951	-0.964	-0.974	-0.984	-0.992	-1.000	-1.006	-1.011	-1.016	-1.019	-1.020	-1.021	-1.022	-1.020	-1.016	-1.014	-1.009	-1.004	-0.996	-0.989	-0.981	-0.970	-0.961	-0.950	-0.938	-0.925	-0.911	-0.899	-0.884	-0.869	-0.854	-0.839	-0.821	-0.805	-0.789	-0.772	-0.755	-0.738	-0.721	-0.704	-0.686	-0.670	-0.652	-0.636	-0.620	-0.604	-0.589	-0.572	-0.558	-0.544	-0.530	-0.518	-0.504	-0.492	-0.480	-0.469	-0.459	-0.449	-0.441	-0.431	-0.424	-0.418	-0.410	-0.405	-0.400	-0.396	-0.391	-0.388	-0.385	-0.384	-0.382	-0.380	-0.380	-0.380	-0.379	-0.380	-0.380	-0.380	-0.382	-0.382	-0.384	-0.384	-0.386	-0.388	-0.388	-0.389	-0.389	-0.390	-0.390	-0.390	-0.390	-0.389	-0.386	-0.386	-0.384	-0.381	-0.378	-0.375	-0.370	-0.365	-0.360	-0.354	-0.348	-0.340	-0.332	-0.324	-0.315	-0.306	-0.296	-0.286	-0.276	-0.265	-0.254	-0.242	-0.230	-0.218	-0.205	-0.194	-0.180	-0.168	-0.155	-0.142	-0.131	-0.120	-0.109	-0.098	-0.086	-0.076	-0.068	-0.059	-0.050	-0.044	-0.036	-0.029	-0.024	-0.020	-0.016	-0.014	-0.012	-0.012	-0.014	-0.015	-0.019	-0.022	-0.029	-0.035	-0.042	-0.052	-0.062	-0.074	-0.088	-0.102	-0.118	-0.134	-0.152	-0.171	-0.191	-0.212	-0.235	-0.259	-0.284	-0.309	-0.336	-0.364	-0.391	-0.421	-0.450	-0.481	-0.512	-0.545	-0.576	-0.610	-0.642	-0.676	-0.710	-0.744	-0.778	-0.812	-0.848	-0.880	-0.915	-0.949	-0.982	-1.016	-1.049	-1.081	-1.114	-1.145	-1.176	-1.208	-1.238	-1.266	-1.295	-1.324	-1.350	-1.375	-1.401	-1.425	-1.449	-1.471	-1.492	-1.512	-1.531	-1.550	-1.568	-1.584	-1.599	-1.612	-1.626	-1.636	-1.646	-1.656	-1.665	-1.672	-1.679	-1.685	-1.690	-1.694	-1.695	-1.699	-1.700	-1.699	-1.699	-1.698	-1.695	-1.692	-1.689	-1.686	-1.682	-1.678	-1.672	-1.668	-1.662	-1.658	-1.651	-1.645	-1.640	-1.634	-1.628	-1.622	-1.616	-1.610	-1.605	-1.600	-1.596	-1.591	-1.586	-1.584	-1.581	-1.578	-1.575	-1.574	-1.571	-1.571	-1.570	-1.570	-1.571	-1.574	-1.575	-1.578	-1.580	-1.584	-1.588	-1.591	-1.596	-1.601	-1.606	-1.612	-1.619	-1.624	-1.631	-1.636	-1.644	-1.650	-1.655	-1.662	-1.669	-1.674	-1.680	-1.686	-1.691	-1.696	-1.701	-1.704	-1.708	-1.710	-1.714	-1.715	-1.714	-1.715	-1.714	-1.711	-1.709	-1.706	-1.701	-1.696	-1.689	-1.682	-1.674	-1.665	-1.655	-1.642	-1.631	-1.618	-1.604	-1.589	-1.572	-1.556	-1.539	-1.520	-1.500	-1.481	-1.460	-1.440	-1.416	-1.394	-1.371	-1.348	-1.324	-1.300	-1.276	-1.252	-1.229	-1.205	-1.180	-1.155	-1.132	-1.109	-1.085	-1.064	-1.040	-1.019	-0.999	-0.979	-0.960	-0.941	-0.922	-0.905	-0.890	-0.876	-0.862	-0.851	-0.840	-0.831	-0.822	-0.815	-0.811	-0.806	-0.804	-0.804	-0.805	-0.808	-0.810	-0.815	-0.822	-0.831	-0.841	-0.852	-0.865	-0.880	-0.896	-0.914	-0.932	-0.954	-0.975	-0.998	-1.022	-1.049	-1.075	-1.102	-1.131	-1.162	-1.192	-1.224	-1.256	-1.289	-1.322	-1.356	-1.390	-1.425	-1.460	-1.495	-1.530	-1.566	-1.600	-1.635	-1.671	-1.705	-1.739	-1.771	-1.804	-1.836	-1.868	-1.899	-1.928	-1.958	-1.985	-2.010	-2.035	-2.060	-2.081	-2.102	-2.121	-2.140	-2.158	-2.171	-2.184	-2.196	-2.206	-2.215	-2.221	-2.226	-2.230	-2.232	-2.232	-2.231	-2.228	-2.222	-2.216	-2.209	-2.198	-2.186	-2.174	-2.161	-2.146	-2.129	-2.111	-2.092	-2.072	-2.050	-2.029	-2.005	-1.981	-1.959	-1.932	-1.906	-1.880	-1.854	-1.828	-1.800	-1.772	-1.745	-1.718	-1.691	-1.664	-1.636	-1.610	-1.584	-1.558	-1.531	-1.506	-1.482	-1.458	-1.435	-1.412	-1.391	-1.370	-1.350	-1.331	-1.312	-1.295	-1.279	-1.264	-1.250	-1.236	-1.222	-1.211	-1.200	-1.189	-1.180	-1.171	-1.164	-1.156	-1.150	-1.144	-1.140	-1.135	-1.131	-1.129	-1.125	-1.122	-1.121	-1.119	-1.119	-1.116	-1.115	-1.115	-1.112	-1.111	-1.111	-1.110	-1.108	-1.106	-1.104	-1.101	-1.099	-1.095	-1.090	-1.086	-1.081	-1.075	-1.069	-1.061	-1.052	-1.044	-1.035	-1.025	-1.014	-1.001	-0.989	-0.975	-0.961	-0.945	-0.929	-0.911	-0.894	-0.874	-0.855	-0.835	-0.812	-0.791	-0.768	-0.745	-0.720	-0.695	-0.670	-0.645	-0.619	-0.591	-0.565	-0.536	-0.510	-0.482	-0.454	-0.426	-0.398	-0.370	-0.342	-0.315	-0.288	-0.260	-0.232	-0.205	-0.180	-0.155	-0.130	-0.106	-0.084	-0.061	-0.040	-0.020	0.000	0.019	0.036	0.052	0.068	0.081	0.094	0.105	0.115	0.122	0.130	0.135	0.139	0.141	0.144	0.144	0.141	0.139	0.134	0.128	0.121	0.111	0.101	0.090	0.076	0.064	0.048	0.030	0.012	-0.006	-0.025	-0.046	-0.068	-0.090	-0.114	-0.138	-0.160	-0.186	-0.211	-0.238	-0.264	-0.290	-0.316	-0.342	-0.370	-0.395	-0.421	-0.448	-0.472	-0.498	-0.522	-0.546	-0.570	-0.592	-0.615	-0.636	-0.656	-0.675	-0.692	-0.710	-0.728	-0.742	-0.755	-0.768	-0.780	-0.790	-0.798	-0.806	-0.811	-0.816	-0.820	-0.821	-0.822	-0.821	-0.820	-0.816	-0.811	-0.806	-0.798	-0.790	-0.780	-0.769	-0.758	-0.744	-0.730	-0.715	-0.699	-0.682	-0.665	-0.646	-0.628	-0.606	-0.586	-0.565	-0.544	-0.521	-0.499	-0.476	-0.454	-0.431	-0.408	-0.384	-0.361	-0.338	-0.315	-0.291	-0.269	-0.246	-0.224	-0.202	-0.181	-0.160	-0.140	-0.120	-0.101	-0.084	-0.065	-0.049	-0.032	-0.016	-0.002	0.012	0.025	0.038	0.050	0.060	0.070	0.079	0.088	0.095	0.102	0.109	0.114	0.119	0.122	0.125	0.128	0.130	0.132	0.132	0.134	0.132	0.132	0.132	0.131	0.129	0.128	0.126	0.124	0.122	0.121	0.119	0.118	0.116	0.115	0.114	0.112	0.112	0.112	0.114	0.116	0.118	0.120	0.124	0.126	0.132	0.136	0.144	0.150	0.159	0.168	0.178	0.188	0.199	0.211	0.225	0.239	0.255	0.271	0.288	0.306	0.325	0.345	0.365	0.388	0.410	0.432	0.458	0.481	0.506	0.532	0.560	0.586	0.614	0.641	0.669	0.698	0.725	0.754	0.784	0.812	0.840	0.869	0.896	0.925	0.952	0.979	1.006	1.031	1.058	1.082	1.106	1.129	1.150	1.172	1.192	1.211	1.229	1.245	1.260	1.274	1.286	1.298	1.308	1.315	1.321	1.326	1.330	1.331	1.331	1.330	1.326	1.321	1.315	1.306	1.298	1.286	1.274	1.259	1.244	1.225	1.208	1.186	1.165	1.142	1.119	1.094	1.068	1.040	1.012	0.984	0.954	0.924	0.892	0.861	0.829	0.798	0.765	0.732	0.700	0.666	0.635	0.601	0.570	0.538	0.506	0.475	0.445	0.415	0.386	0.359	0.330	0.304	0.278	0.254	0.231	0.208	0.188	0.168	0.149	0.131	0.115	0.100	0.088	0.075	0.065	0.055	0.048	0.041	0.036	0.032	0.030	0.028	0.026	0.028	0.030	0.032	0.038	0.042	0.049	0.055	0.064	0.071	0.081	0.091	0.101	0.112	0.124	0.136	0.148	0.160	0.174	0.188	0.199	0.212	0.226	0.239	0.251	0.264	0.278	0.289	0.300	0.311	0.322	0.332	0.342	0.351	0.360	0.368	0.376	0.382	0.389	0.394	0.399	0.404	0.408	0.410	0.414	0.415	0.415	0.416	0.416	0.416	0.416	0.415	0.415	0.412	0.411	0.409	0.408	0.405	0.402	0.401	0.399	0.396	0.395	0.394	0.391	0.391	0.391	0.391	0.392	0.394	0.396	0.399	0.402	0.406	0.411	0.419	0.425	0.432	0.441	0.451	0.464	0.475	0.488	0.501	0.516	0.532	0.549	0.568	0.586	0.606	0.628	0.649	0.671	0.694	0.719	0.744	0.770	0.796	0.824	0.851	0.879	0.908	0.936	0.966	0.995	1.024	1.054	1.084	1.114	1.142	1.171	1.200	1.229	1.258	1.284	1.310	1.338	1.362	1.388	1.411	1.434	1.455	1.475	1.495	1.514	1.530	1.546	1.561	1.572	1.585	1.594	1.604	1.610	1.615	1.619	1.621	1.621	1.620	1.616	1.612	1.605	1.598	1.588	1.576	1.564	1.549	1.532	1.515	1.496	1.474	1.452	1.429	1.402	1.376	1.348	1.320	1.290	1.259	1.225	1.192	1.159	1.124	1.088	1.051	1.014	0.976	0.939	0.900	0.860	0.822	0.784	0.744	0.705	0.668	0.628	0.590	0.552	0.515	0.479	0.442	0.406	0.371	0.338	0.305	0.274	0.242	0.212	0.184	0.156	0.131	0.105	0.081	0.060	0.039	0.019	0.001	-0.016	-0.032	-0.045	-0.058	-0.069	-0.078	-0.086	-0.092	-0.098	-0.101	-0.104	-0.106	-0.106	-0.105	-0.102	-0.099	-0.095	-0.090	-0.082	-0.075	-0.068	-0.059	-0.050	-0.039	-0.029	-0.018	-0.006	0.006	0.018	0.030	0.044	0.055	0.068	0.081	0.094	0.106	0.118	0.130	0.141	0.152	0.162	0.174	0.182	0.191	0.200	0.208	0.215	0.221	0.226	0.231	0.235	0.239	0.241	0.242	0.244	0.245	0.245	0.244	0.242	0.240	0.236	0.234	0.230	0.225	0.220	0.216	0.210	0.204	0.198	0.191	0.185	0.178	0.171	0.164	0.158	0.151	0.146	0.140	0.135	0.130	0.125	0.121	0.118	0.116	0.112	0.112	0.111	0.112	0.114	0.115	0.119	0.124	0.130	0.136	0.145	0.154	0.164	0.175	0.189	0.202	0.219	0.235	0.252	0.271	0.291	0.312	0.336	0.360	0.385	0.410	0.436	0.465	0.492	0.522	0.552	0.584	0.615	0.648	0.680	0.712	0.745	0.779	0.812	0.845	0.879	0.912	0.946	0.979	1.010	1.042	1.074	1.104	1.134	1.161	1.189	1.216	1.241	1.266	1.288	1.310	1.330	1.348	1.365	1.381	1.394	1.405	1.415	1.424	1.429	1.434	1.435	1.435	1.432	1.430	1.424	1.415	1.406	1.395	1.380	1.365	1.349	1.329	1.308	1.285	1.261	1.235	1.208	1.179	1.149	1.116	1.084	1.050	1.015	0.980	0.942	0.905	0.866	0.828	0.789	0.749	0.710	0.670	0.630	0.591	0.551	0.512	0.472	0.435	0.398	0.360	0.324	0.290	0.255	0.222	0.190	0.160	0.130	0.101	0.074	0.049	0.025	0.002	-0.020	-0.039	-0.058	-0.074	-0.089	-0.101	-0.114	-0.122	-0.131	-0.138	-0.144	-0.146	-0.150	-0.150	-0.150	-0.149	-0.145	-0.140	-0.135	-0.129	-0.120	-0.112	-0.102	-0.092	-0.081	-0.069	-0.056	-0.042	-0.030	-0.016	-0.002	0.012	0.026	0.041	0.055	0.069	0.084	0.098	0.110	0.124	0.136	0.148	0.160	0.171	0.181	0.191	0.201	0.210	0.216	0.222	0.229	0.232	0.238	0.241	0.242	0.244	0.245	0.244	0.244	0.241	0.238	0.235	0.230	0.224	0.218	0.211	0.204	0.195	0.185	0.176	0.166	0.155	0.145	0.134	0.122	0.111	0.099	0.088	0.075	0.064	0.051	0.040	0.029	0.018	0.005	-0.005	-0.015	-0.025	-0.035	-0.044	-0.051	-0.059	-0.065	-0.071	-0.076	-0.081	-0.086	-0.089	-0.091	-0.092	-0.094	-0.092	-0.091	-0.090	-0.086	-0.084	-0.079	-0.072	-0.068	-0.060	-0.052	-0.045	-0.036	-0.026	-0.016	-0.004	0.006	0.019	0.030	0.042	0.055	0.069	0.081	0.094	0.106	0.120	0.132	0.145	0.158	0.170	0.181	0.192	0.202	0.212	0.222	0.230	0.238	0.245	0.250	0.256	0.259	0.262	0.265	0.266	0.265	0.264	0.260	0.256	0.250	0.244	0.235	0.226	0.215	0.201	0.188	0.172	0.155	0.139	0.119	0.098	0.075	0.051	0.026	0.001	-0.026	-0.055	-0.085	-0.116	-0.148	-0.181	-0.215	-0.250	-0.286	-0.322	-0.360	-0.399	-0.438	-0.476	-0.516	-0.556	-0.599	-0.639	-0.680	-0.722	-0.764	-0.806	-0.849	-0.890	-0.932	-0.974	-1.015	-1.056	-1.098	-1.139	-1.179	-1.219	-1.258	-1.296	-1.335	-1.372	-1.409	-1.445	-1.480	-1.514	-1.548	-1.580	-1.611	-1.642	-1.672	-1.701	-1.730	-1.756	-1.781	-1.806	-1.830	-1.854	-1.875	-1.895	-1.914	-1.932	-1.950	-1.966	-1.981	-1.996	-2.010	-2.022	-2.034	-2.045	-2.055	-2.064	-2.071	-2.080	-2.086	-2.092	-2.098	-2.102	-2.106	-2.110	-2.114	-2.118	-2.119	-2.122	-2.125	-2.126	-2.129	-2.130	-2.131	-2.134	-2.136	-2.139	-2.140	-2.144	-2.146	-2.149	-2.152	-2.158	-2.161	-2.166	-2.171	-2.178	-2.185	-2.192	-2.200	-2.208	-2.218	-2.228	-2.239	-2.250	-2.262	-2.274	-2.288	-2.302	-2.318	-2.332	-2.349	-2.365	-2.382	-2.400	-2.416	-2.435	-2.454	-2.474	-2.492	-2.512	-2.532	-2.552	-2.572	-2.592	-2.611	-2.631	-2.651	-2.670	-2.689	-2.708	-2.725	-2.742	-2.759	-2.775	-2.790	-2.805	-2.818	-2.831	-2.841	-2.852	-2.861	-2.870	-2.878	-2.882	-2.888	-2.891	-2.892	-2.894	-2.892	-2.889	-2.886	-2.881	-2.874	-2.866	-2.858	-2.846	-2.834	-2.821	-2.805	-2.789	-2.770	-2.751	-2.731	-2.709	-2.686	-2.662	-2.638	-2.611	-2.584	-2.555	-2.526	-2.496	-2.465	-2.434	-2.401	-2.368	-2.335	-2.300	-2.266	-2.232	-2.196	-2.161	-2.126	-2.091	-2.056	-2.020	-1.984	-1.949	-1.914	-1.880	-1.845	-1.811	-1.779	-1.746	-1.714	-1.682	-1.652	-1.622	-1.594	-1.565	-1.536	-1.510	-1.485	-1.460	-1.436	-1.412	-1.392	-1.371	-1.351	-1.332	-1.314	-1.298	-1.280	-1.266	-1.251	-1.239	-1.226	-1.214	-1.204	-1.194	-1.185	-1.176	-1.169	-1.162	-1.155	-1.149	-1.142	-1.138	-1.132	-1.126	-1.121	-1.116	-1.112	-1.106	-1.101	-1.095	-1.090	-1.082	-1.076	-1.069	-1.061	-1.051	-1.042	-1.031	-1.020	-1.008	-0.995	-0.980	-0.964	-0.946	-0.929	-0.910	-0.889	-0.866	-0.844	-0.819	-0.792	-0.765	-0.736	-0.706	-0.674	-0.641	-0.606	-0.569	-0.532	-0.494	-0.454	-0.411	-0.369	-0.325	-0.280	-0.234	-0.186	-0.139	-0.089	-0.039	0.011	0.062	0.114	0.166	0.220	0.274	0.328	0.380	0.435	0.489	0.542	0.595	0.649	0.700	0.754	0.806	0.858	0.908	0.956	1.006	1.055	1.101	1.146	1.191	1.235	1.276	1.318	1.358	1.395	1.431	1.468	1.500	1.532	1.562	1.591	1.618	1.642	1.666	1.688	1.708	1.728	1.745	1.760	1.774	1.786	1.796	1.806	1.814	1.820	1.825	1.829	1.831	1.832	1.832	1.831	1.830	1.828	1.822	1.819	1.812	1.808	1.799	1.792	1.785	1.776	1.769	1.759	1.751	1.742	1.734	1.725	1.715	1.706	1.698	1.690	1.681	1.674	1.666	1.659	1.652	1.646	1.641	1.636	1.631	1.628	1.625	1.621	1.619	1.618	1.616	1.616	1.616	1.616	1.618	1.620	1.621	1.624	1.626	1.629	1.634	1.636	1.641	1.645	1.650	1.655	1.659	1.664	1.670	1.674	1.679	1.684	1.688	1.692	1.696	1.700	1.704	1.706	1.709	1.711	1.712	1.714	1.715	1.714	1.714	1.712	1.710	1.708	1.704	1.699	1.694	1.689	1.681	1.672	1.665	1.656	1.645	1.634	1.621	1.609	1.596	1.581	1.565	1.549	1.531	1.514	1.495	1.476	1.455	1.435	1.412	1.390	1.368	1.342	1.319	1.294	1.268	1.242	1.215	1.189	1.161	1.134	1.105	1.078	1.050	1.020	0.992	0.964	0.935	0.905	0.876	0.849	0.819	0.791	0.764	0.735	0.708	0.681	0.655	0.628	0.602	0.576	0.551	0.528	0.504	0.480	0.459	0.435	0.415	0.394	0.375	0.355	0.336	0.319	0.301	0.286	0.271	0.256	0.241	0.228	0.216	0.202	0.191	0.180	0.169	0.159	0.150	0.140	0.131	0.122	0.114	0.106	0.098	0.090	0.082	0.075	0.068	0.060	0.052	0.045	0.036	0.028	0.019	0.011	0.001	-0.009	-0.020	-0.030	-0.041	-0.054	-0.068	-0.081	-0.095	-0.110	-0.126	-0.142	-0.161	-0.180	-0.199	-0.219	-0.240	-0.262	-0.286	-0.309	-0.335	-0.360	-0.386	-0.415	-0.442	-0.472	-0.501	-0.532	-0.564	-0.596	-0.630	-0.662	-0.698	-0.731	-0.766	-0.801	-0.838	-0.872	-0.909	-0.945	-0.981	-1.018	-1.054	-1.090	-1.125	-1.161	-1.196	-1.231	-1.266	-1.300	-1.332	-1.365	-1.398	-1.428	-1.459	-1.488	-1.516	-1.542	-1.570	-1.595	-1.618	-1.641	-1.664	-1.682	-1.701	-1.719	-1.735	-1.750	-1.764	-1.776	-1.786	-1.795	-1.802	-1.810	-1.814	-1.816	-1.818	-1.819	-1.819	-1.815	-1.812	-1.808	-1.801	-1.794	-1.785	-1.775	-1.765	-1.752	-1.740	-1.728	-1.712	-1.699	-1.682	-1.666	-1.649	-1.632	-1.615	-1.596	-1.580	-1.561	-1.542	-1.525	-1.508	-1.490	-1.471	-1.455	-1.439	-1.422	-1.406	-1.391	-1.378	-1.364	-1.351	-1.339	-1.328	-1.319	-1.310	-1.302	-1.296	-1.290	-1.288	-1.284	-1.282	-1.282	-1.282	-1.285	-1.289	-1.294	-1.300	-1.308	-1.315	-1.326	-1.338	-1.349	-1.362	-1.378	-1.392	-1.409	-1.426	-1.445	-1.464	-1.484	-1.504	-1.524	-1.545	-1.568	-1.590	-1.612	-1.635	-1.658	-1.681	-1.704	-1.726	-1.749	-1.771	-1.794	-1.815	-1.835	-1.856	-1.876	-1.894	-1.914	-1.930	-1.948	-1.964	-1.978	-1.991	-2.004	-2.016	-2.026	-2.036	-2.045	-2.052	-2.059	-2.064	-2.068	-2.071	-2.072	-2.072	-2.071	-2.070	-2.068	-2.064	-2.059	-2.054	-2.047	-2.040	-2.031	-2.022	-2.013	-2.002	-1.991	-1.980	-1.969	-1.955	-1.942	-1.929	-1.915	-1.900	-1.888	-1.872	-1.859	-1.844	-1.829	-1.816	-1.801	-1.786	-1.772	-1.759	-1.745	-1.731	-1.719	-1.705	-1.692	-1.681	-1.669	-1.659	-1.649	-1.639	-1.629	-1.621	-1.612	-1.605	-1.599	-1.592	-1.588	-1.584	-1.580	-1.576	-1.574	-1.571	-1.571	-1.571	-1.571	-1.572	-1.575	-1.579	-1.582	-1.588	-1.591	-1.598	-1.605	-1.611	-1.620	-1.629	-1.639	-1.649	-1.660	-1.671	-1.684	-1.698	-1.710	-1.724	-1.739	-1.754	-1.769	-1.785	-1.801	-1.818	-1.834	-1.851	-1.869	-1.886	-1.904	-1.921	-1.940	-1.956	-1.975	-1.992	-2.010	-2.027	-2.045	-2.061	-2.078	-2.094	-2.109	-2.125	-2.140	-2.155	-2.169	-2.182	-2.195	-2.206	-2.219	-2.229	-2.239	-2.248	-2.255	-2.264	-2.270	-2.275	-2.281	-2.285	-2.289	-2.291	-2.292	-2.294	-2.295	-2.294	-2.292	-2.290	-2.288	-2.284	-2.280	-2.274	-2.269	-2.262	-2.255	-2.249	-2.241	-2.232	-2.225	-2.215	-2.206	-2.196	-2.186	-2.176	-2.166	-2.155	-2.145	-2.135	-2.125	-2.115	-2.105	-2.095	-2.086	-2.076	-2.068	-2.059	-2.050	-2.042	-2.034	-2.026	-2.020	-2.013	-2.006	-2.000	-1.996	-1.992	-1.989	-1.985	-1.982	-1.979	-1.979	-1.976	-1.976	-1.976	-1.976	-1.979	-1.980	-1.982	-1.985	-1.988	-1.991	-1.995	-2.000	-2.004	-2.010	-2.014	-2.020	-2.026	-2.033	-2.039	-2.044	-2.050	-2.058	-2.064	-2.070	-2.076	-2.082	-2.089	-2.095	-2.101	-2.106	-2.110	-2.115	-2.120	-2.124	-2.126	-2.129	-2.130	-2.132	-2.134	-2.134	-2.134	-2.132	-2.131	-2.129	-2.125	-2.120	-2.116	-2.110	-2.102	-2.098	-2.089	-2.079	-2.070	-2.059	-2.049	-2.036	-2.024	-2.010	-1.996	-1.982	-1.968	-1.952	-1.936	-1.920	-1.904	-1.888	-1.870	-1.854	-1.835	-1.819	-1.801	-1.784	-1.766	-1.750	-1.734	-1.718	-1.702	-1.686	-1.672	-1.659	-1.645	-1.632	-1.621	-1.610	-1.601	-1.594	-1.586	-1.579	-1.574	-1.569	-1.568	-1.565	-1.565	-1.565	-1.568	-1.571	-1.575	-1.582	-1.589	-1.598	-1.608	-1.619	-1.631	-1.644	-1.658	-1.674	-1.690	-1.709	-1.726	-1.746	-1.766	-1.788	-1.809	-1.831	-1.854	-1.878	-1.900	-1.924	-1.948	-1.970	-1.995	-2.018	-2.042	-2.065	-2.086	-2.110	-2.131	-2.151	-2.171	-2.191	-2.210	-2.226	-2.244	-2.259	-2.272	-2.285	-2.296	-2.308	-2.316	-2.324	-2.330	-2.334	-2.336	-2.339	-2.338	-2.336	-2.332	-2.328	-2.321	-2.312	-2.304	-2.292	-2.280	-2.266	-2.251	-2.235	-2.216	-2.198	-2.176	-2.156	-2.134	-2.109	-2.086	-2.061	-2.034	-2.007	-1.980	-1.951	-1.922	-1.894	-1.865	-1.835	-1.805	-1.775	-1.745	-1.714	-1.685	-1.655	-1.625	-1.596	-1.566	-1.538	-1.510	-1.482	-1.456	-1.430	-1.404	-1.380	-1.356	-1.332	-1.310	-1.289	-1.268	-1.248	-1.229	-1.211	-1.195	-1.180	-1.165	-1.151	-1.139	-1.126	-1.116	-1.106	-1.098	-1.090	-1.082	-1.076	-1.070	-1.065	-1.062	-1.059	-1.056	-1.055	-1.054	-1.054	-1.054	-1.055	-1.056	-1.058	-1.059	-1.061	-1.064	-1.066	-1.070	-1.072	-1.075	-1.079	-1.082	-1.086	-1.089	-1.091	-1.095	-1.098	-1.100	-1.102	-1.105	-1.108	-1.108	-1.109	-1.111	-1.110	-1.110	-1.110	-1.109	-1.108	-1.106	-1.102	-1.099	-1.096	-1.091	-1.086	-1.080	-1.074	-1.068	-1.059	-1.051	-1.042	-1.034	-1.024	-1.014	-1.002	-0.991	-0.980	-0.968	-0.955	-0.942	-0.929	-0.914	-0.900	-0.886	-0.870	-0.855	-0.840	-0.822	-0.806	-0.791	-0.775	-0.759	-0.741	-0.725	-0.709	-0.692	-0.676	-0.660	-0.644	-0.628	-0.612	-0.598	-0.582	-0.570	-0.555	-0.542	-0.530	-0.519	-0.507	-0.496	-0.488	-0.479	-0.470	-0.462	-0.456	-0.451	-0.448	-0.444	-0.441	-0.440	-0.439	-0.441	-0.442	-0.445	-0.450	-0.456	-0.462	-0.470	-0.479	-0.489	-0.500	-0.512	-0.525	-0.539	-0.554	-0.571	-0.588	-0.605	-0.625	-0.645	-0.666	-0.686	-0.709	-0.732	-0.755	-0.779	-0.804	-0.829	-0.855	-0.880	-0.905	-0.932	-0.959	-0.985	-1.011	-1.039	-1.064	-1.090	-1.118	-1.142	-1.169	-1.194	-1.218	-1.244	-1.268	-1.290	-1.312	-1.335	-1.356	-1.376	-1.396	-1.415	-1.434	-1.451	-1.468	-1.482	-1.498	-1.511	-1.524	-1.534	-1.546	-1.555	-1.564	-1.571	-1.578	-1.582	-1.586	-1.590	-1.592	-1.594	-1.595	-1.595	-1.592	-1.590	-1.588	-1.585	-1.580	-1.574	-1.569	-1.561	-1.555	-1.546	-1.539	-1.530	-1.521	-1.511	-1.502	-1.494	-1.484	-1.474	-1.464	-1.454	-1.445	-1.435	-1.426	-1.419	-1.410	-1.402	-1.395	-1.388	-1.381	-1.376	-1.370	-1.366	-1.364	-1.361	-1.359	-1.358	-1.358	-1.359	-1.360	-1.362	-1.368	-1.371	-1.378	-1.384	-1.391	-1.400	-1.409	-1.420	-1.431	-1.444	-1.456	-1.469	-1.484	-1.498	-1.514	-1.530	-1.546	-1.564	-1.580	-1.598	-1.616	-1.635	-1.652	-1.670	-1.689	-1.706	-1.724	-1.740	-1.758	-1.774	-1.790	-1.805	-1.819	-1.832	-1.846	-1.858	-1.869	-1.880	-1.890	-1.898	-1.906	-1.911	-1.916	-1.920	-1.924	-1.925	-1.925	-1.925	-1.924	-1.920	-1.916	-1.910	-1.904	-1.898	-1.889	-1.879	-1.869	-1.856	-1.845	-1.832	-1.819	-1.805	-1.790	-1.775	-1.759	-1.744	-1.728	-1.712	-1.696	-1.681	-1.665	-1.649	-1.635	-1.619	-1.605	-1.592	-1.579	-1.566	-1.555	-1.545	-1.535	-1.526	-1.519	-1.512	-1.508	-1.504	-1.501	-1.499	-1.500	-1.501	-1.504	-1.509	-1.515	-1.521	-1.530	-1.540	-1.551	-1.562	-1.576	-1.592	-1.609	-1.626	-1.645	-1.666	-1.688	-1.709	-1.732	-1.756	-1.781	-1.808	-1.834	-1.860	-1.889	-1.916	-1.945	-1.974	-2.002	-2.033	-2.061	-2.091	-2.120	-2.149	-2.178	-2.206	-2.235	-2.264	-2.291	-2.316	-2.342	-2.368	-2.394	-2.416	-2.439	-2.461	-2.482	-2.502	-2.521	-2.539	-2.556	-2.571	-2.585	-2.599	-2.611	-2.622	-2.632	-2.641	-2.648	-2.655	-2.660	-2.664	-2.666	-2.668	-2.669	-2.669	-2.668	-2.665	-2.661	-2.658	-2.652	-2.646	-2.639	-2.631	-2.624	-2.615	-2.606	-2.596	-2.585	-2.576	-2.565	-2.554	-2.542	-2.532	-2.520	-2.509	-2.496	-2.486	-2.474	-2.462	-2.452	-2.441	-2.432	-2.421	-2.412	-2.404	-2.396	-2.389	-2.381	-2.375	-2.370	-2.365	-2.360	-2.358	-2.354	-2.352	-2.351	-2.351	-2.351	-2.354	-2.354	-2.356	-2.361	-2.365	-2.370	-2.375	-2.381	-2.389	-2.396	-2.405	-2.412	-2.421	-2.430	-2.441	-2.450	-2.461	-2.471	-2.482	-2.492	-2.504	-2.514	-2.525	-2.536	-2.546	-2.556	-2.566	-2.575	-2.585	-2.594	-2.601	-2.609	-2.616	-2.621	-2.626	-2.631	-2.635	-2.638	-2.639	-2.640	-2.640	-2.639	-2.636	-2.632	-2.629	-2.622	-2.616	-2.608	-2.599	-2.589	-2.579	-2.566	-2.551	-2.538	-2.520	-2.505	-2.486	-2.468	-2.448	-2.425	-2.404	-2.381	-2.356	-2.332	-2.306	-2.280	-2.254	-2.226	-2.198	-2.169	-2.140	-2.111	-2.080	-2.050	-2.020	-1.990	-1.959	-1.929	-1.898	-1.868	-1.838	-1.806	-1.776	-1.748	-1.716	-1.688	-1.660	-1.631	-1.605	-1.579	-1.552	-1.529	-1.504	-1.481	-1.460	-1.439	-1.418	-1.399	-1.381	-1.364	-1.348	-1.332	-1.320	-1.308	-1.296	-1.288	-1.279	-1.271	-1.266	-1.261	-1.258	-1.256	-1.255	-1.256	-1.259	-1.261	-1.265	-1.271	-1.278	-1.285	-1.294	-1.305	-1.315	-1.328	-1.341	-1.355	-1.370	-1.386	-1.402	-1.419	-1.438	-1.456	-1.475	-1.494	-1.514	-1.535	-1.555	-1.575	-1.595	-1.616	-1.638	-1.659	-1.679	-1.699	-1.720	-1.740	-1.759	-1.778	-1.796	-1.814	-1.831	-1.848	-1.862	-1.878	-1.892	-1.905	-1.918	-1.928	-1.936	-1.946	-1.954	-1.961	-1.965	-1.971	-1.972	-1.975	-1.976	-1.975	-1.972	-1.970	-1.966	-1.961	-1.954	-1.946	-1.938	-1.928	-1.916	-1.905	-1.892	-1.879	-1.864	-1.849	-1.832	-1.816	-1.799	-1.781	-1.762	-1.745	-1.726	-1.708	-1.688	-1.670	-1.650	-1.631	-1.612	-1.595	-1.578	-1.559	-1.541	-1.525	-1.510	-1.495	-1.481	-1.468	-1.455	-1.442	-1.432	-1.424	-1.415	-1.408	-1.401	-1.396	-1.392	-1.389	-1.389	-1.388	-1.388	-1.390	-1.392	-1.396	-1.401	-1.408	-1.414	-1.422	-1.431	-1.441	-1.451	-1.462	-1.474	-1.486	-1.498	-1.510	-1.522	-1.538	-1.550	-1.562	-1.575	-1.588	-1.600	-1.611	-1.622	-1.634	-1.644	-1.652	-1.662	-1.669	-1.676	-1.681	-1.685	-1.689	-1.691	-1.692	-1.691	-1.690	-1.686	-1.681	-1.675	-1.668	-1.658	-1.648	-1.636	-1.621	-1.606	-1.590	-1.571	-1.552	-1.532	-1.510	-1.488	-1.462	-1.438	-1.411	-1.384	-1.355	-1.326	-1.296	-1.265	-1.235	-1.202	-1.171	-1.138	-1.105	-1.071	-1.038	-1.005	-0.971	-0.939	-0.905	-0.872	-0.840	-0.808	-0.776	-0.745	-0.715	-0.685	-0.656	-0.629	-0.601	-0.575	-0.550	-0.526	-0.502	-0.480	-0.460	-0.440	-0.421	-0.405	-0.389	-0.374	-0.360	-0.349	-0.338	-0.329	-0.320	-0.314	-0.309	-0.305	-0.302	-0.301	-0.301	-0.302	-0.305	-0.309	-0.315	-0.320	-0.328	-0.336	-0.346	-0.358	-0.369	-0.381	-0.394	-0.409	-0.424	-0.440	-0.456	-0.474	-0.491	-0.509	-0.526	-0.546	-0.566	-0.585	-0.606	-0.626	-0.646	-0.668	-0.688	-0.708	-0.728	-0.748	-0.768	-0.788	-0.806	-0.825	-0.844	-0.861	-0.879	-0.895	-0.911	-0.926	-0.942	-0.955	-0.969	-0.981	-0.992	-1.004	-1.014	-1.024	-1.031	-1.038	-1.045	-1.050	-1.055	-1.058	-1.061	-1.062	-1.064	-1.064	-1.062	-1.061	-1.059	-1.058	-1.054	-1.049	-1.045	-1.039	-1.032	-1.026	-1.020	-1.014	-1.008	-1.000	-0.994	-0.985	-0.979	-0.971	-0.964	-0.959	-0.951	-0.946	-0.940	-0.934	-0.930	-0.925	-0.922	-0.920	-0.919	-0.918	-0.918	-0.918	-0.919	-0.921	-0.924	-0.929	-0.934	-0.941	-0.948	-0.956	-0.965	-0.975	-0.988	-0.999	-1.011	-1.025	-1.040	-1.056	-1.071	-1.089	-1.108	-1.125	-1.144	-1.164	-1.184	-1.204	-1.225	-1.244	-1.265	-1.286	-1.306	-1.328	-1.348	-1.368	-1.386	-1.406	-1.425	-1.444	-1.461	-1.478	-1.492	-1.509	-1.522	-1.535	-1.548	-1.559	-1.569	-1.576	-1.584	-1.589	-1.592	-1.595	-1.596	-1.596	-1.595	-1.592	-1.588	-1.581	-1.574	-1.564	-1.552	-1.541	-1.528	-1.512	-1.496	-1.479	-1.460	-1.439	-1.416	-1.394	-1.371	-1.345	-1.320	-1.292	-1.265	-1.238	-1.208	-1.178	-1.146	-1.116	-1.084	-1.052	-1.021	-0.988	-0.956	-0.924	-0.891	-0.860	-0.828	-0.796	-0.764	-0.734	-0.704	-0.672	-0.644	-0.616	-0.588	-0.561	-0.536	-0.511	-0.488	-0.465	-0.442	-0.422	-0.405	-0.386	-0.370	-0.355	-0.341	-0.329	-0.319	-0.309	-0.300	-0.292	-0.289	-0.284	-0.281	-0.280	-0.280	-0.282	-0.284	-0.289	-0.294	-0.300	-0.308	-0.315	-0.325	-0.336	-0.348	-0.359	-0.371	-0.385	-0.399	-0.415	-0.430	-0.445	-0.461	-0.479	-0.495	-0.511	-0.529	-0.545	-0.561	-0.578	-0.594	-0.610	-0.625	-0.641	-0.655	-0.670	-0.682	-0.694	-0.706	-0.718	-0.728	-0.736	-0.745	-0.752	-0.759	-0.762	-0.766	-0.770	-0.772	-0.772	-0.771	-0.769	-0.766	-0.762	-0.756	-0.750	-0.741	-0.734	-0.722	-0.712	-0.700	-0.686	-0.671	-0.656	-0.640	-0.624	-0.606	-0.588	-0.566	-0.548	-0.526	-0.504	-0.482	-0.459	-0.436	-0.414	-0.390	-0.365	-0.341	-0.316	-0.291	-0.269	-0.244	-0.219	-0.195	-0.170	-0.146	-0.124	-0.100	-0.079	-0.056	-0.034	-0.014	0.008	0.026	0.045	0.064	0.081	0.098	0.114	0.128	0.142	0.155	0.169	0.179	0.189	0.199	0.206	0.214	0.221	0.225	0.230	0.234	0.236	0.238	0.238	0.238	0.238	0.236	0.232	0.229	0.225	0.220	0.215	0.209	0.202	0.196	0.189	0.180	0.174	0.165	0.156	0.148	0.140	0.131	0.122	0.115	0.108	0.099	0.092	0.085	0.079	0.072	0.069	0.062	0.059	0.056	0.052	0.052	0.051	0.051	0.052	0.054	0.058	0.061	0.066	0.072	0.080	0.088	0.096	0.106	0.119	0.130	0.144	0.159	0.174	0.190	0.206	0.225	0.245	0.264	0.284	0.306	0.328	0.350	0.372	0.396	0.420	0.444	0.469	0.494	0.519	0.544	0.569	0.594	0.619	0.642	0.668	0.691	0.715	0.739	0.761	0.784	0.805	0.826	0.848	0.866	0.886	0.904	0.920	0.936	0.951	0.966	0.979	0.992	1.002	1.014	1.022	1.030	1.036	1.042	1.048	1.051	1.054	1.056	1.056	1.056	1.055	1.051	1.049	1.045	1.039	1.034	1.026	1.019	1.011	1.002	0.992	0.982	0.972	0.961	0.949	0.939	0.925	0.914	0.901	0.888	0.876	0.862	0.850	0.838	0.825	0.812	0.800	0.788	0.776	0.765	0.754	0.744	0.732	0.722	0.714	0.705	0.698	0.690	0.681	0.675	0.670	0.664	0.660	0.656	0.652	0.649	0.648	0.645	0.644	0.644	0.642	0.644	0.644	0.645	0.648	0.650	0.652	0.655	0.658	0.661	0.666	0.670	0.674	0.678	0.681	0.685	0.689	0.692	0.698	0.701	0.704	0.708	0.710	0.712	0.715	0.715	0.718	0.718	0.718	0.718	0.716	0.714	0.710	0.708	0.702	0.699	0.692	0.686	0.680	0.671	0.662	0.654	0.642	0.631	0.619	0.606	0.592	0.579	0.562	0.546	0.530	0.512	0.495	0.478	0.458	0.438	0.416	0.396	0.375	0.354	0.332	0.309	0.286	0.264	0.240	0.218	0.194	0.170	0.146	0.122	0.099	0.075	0.052	0.029	0.006	-0.016	-0.039	-0.060	-0.081	-0.102	-0.122	-0.144	-0.162	-0.181	-0.199	-0.216	-0.232	-0.249	-0.264	-0.279	-0.291	-0.304	-0.315	-0.326	-0.338	-0.346	-0.352	-0.360	-0.366	-0.370	-0.374	-0.378	-0.379	-0.380	-0.380	-0.378	-0.375	-0.372	-0.368	-0.362	-0.358	-0.350	-0.341	-0.332	-0.324	-0.312	-0.301	-0.289	-0.276	-0.262	-0.249	-0.236	-0.220	-0.204	-0.189	-0.172	-0.155	-0.139	-0.122	-0.105	-0.086	-0.069	-0.051	-0.035	-0.018	0.000	0.016	0.034	0.050	0.066	0.082	0.098	0.114	0.128	0.142	0.155	0.169	0.181	0.192	0.204	0.215	0.226	0.235	0.244	0.252	0.260	0.268	0.275	0.280	0.285	0.290	0.294	0.299	0.302	0.304	0.308	0.309	0.311	0.314	0.315	0.316	0.316	0.318	0.319	0.319	0.320	0.320	0.321	0.322	0.322	0.325	0.325	0.328	0.329	0.331	0.332	0.335	0.338	0.340	0.345	0.349	0.352	0.356	0.361	0.366	0.371	0.378	0.384	0.389	0.396	0.404	0.410	0.418	0.425	0.434	0.441	0.449	0.458	0.464	0.471	0.480	0.488	0.495	0.502	0.510	0.518	0.524	0.530	0.536	0.542	0.548	0.552	0.555	0.559	0.562	0.565	0.566	0.569	0.569	0.570	0.570	0.568	0.566	0.562	0.559	0.555	0.549	0.542	0.536	0.528	0.520	0.510	0.500	0.489	0.478	0.465	0.452	0.438	0.422	0.408	0.390	0.374	0.356	0.338	0.318	0.298	0.276	0.256	0.234	0.211	0.188	0.165	0.141	0.116	0.092	0.068	0.042	0.016	-0.008	-0.034	-0.059	-0.085	-0.110	-0.136	-0.161	-0.186	-0.210	-0.235	-0.259	-0.284	-0.305	-0.328	-0.349	-0.370	-0.390	-0.410	-0.428	-0.445	-0.460	-0.476	-0.490	-0.502	-0.515	-0.524	-0.532	-0.540	-0.546	-0.551	-0.555	-0.555	-0.556	-0.555	-0.551	-0.546	-0.540	-0.532	-0.524	-0.512	-0.500	-0.486	-0.470	-0.454	-0.436	-0.416	-0.395	-0.374	-0.350	-0.325	-0.300	-0.274	-0.246	-0.216	-0.188	-0.158	-0.126	-0.095	-0.061	-0.030	0.002	0.036	0.069	0.104	0.138	0.171	0.204	0.239	0.271	0.302	0.335	0.366	0.398	0.428	0.458	0.486	0.514	0.540	0.568	0.591	0.616	0.638	0.659	0.679	0.698	0.714	0.731	0.745	0.759	0.771	0.781	0.791	0.799	0.805	0.811	0.815	0.818	0.819	0.819	0.818	0.814	0.811	0.806	0.800	0.794	0.786	0.779	0.769	0.758	0.748	0.736	0.724	0.712	0.699	0.685	0.672	0.659	0.645	0.631	0.618	0.604	0.589	0.576	0.564	0.551	0.539	0.528	0.515	0.506	0.495	0.485	0.478	0.469	0.462	0.458	0.451	0.448	0.444	0.441	0.440	0.440	0.440	0.441	0.445	0.448	0.452	0.458	0.465	0.472	0.480	0.489	0.500	0.510	0.521	0.534	0.548	0.561	0.576	0.590	0.606	0.622	0.638	0.655	0.672	0.690	0.706	0.725	0.742	0.760	0.778	0.795	0.814	0.831	0.849	0.865	0.882	0.899	0.915	0.930	0.945	0.959	0.974	0.986	0.999	1.010	1.021	1.032	1.042	1.051	1.060	1.066	1.074	1.080	1.085	1.090	1.094	1.096	1.099	1.100	1.101	1.101	1.101	1.100	1.099	1.096	1.094	1.091	1.088	1.082	1.080	1.075	1.069	1.064	1.058	1.052	1.046	1.040	1.032	1.028	1.021	1.014	1.009	1.002	0.996	0.991	0.986	0.979	0.974	0.970	0.965	0.961	0.958	0.955	0.952	0.950	0.948	0.946	0.946	0.945	0.946	0.946	0.949	0.949	0.952	0.956	0.960	0.964	0.969	0.975	0.981	0.988	0.995	1.004	1.012	1.020	1.030	1.041	1.051	1.062	1.074	1.086	1.098	1.110	1.122	1.135	1.149	1.162	1.176	1.190	1.204	1.218	1.231	1.246	1.259	1.274	1.288	1.300	1.312	1.326	1.338	1.350	1.361	1.371	1.382	1.391	1.401	1.409	1.416	1.422	1.429	1.435	1.439	1.441	1.444	1.446	1.448	1.446	1.445	1.444	1.440	1.435	1.430	1.424	1.416	1.409	1.399	1.390	1.379	1.368	1.355	1.342	1.329	1.315	1.300	1.285	1.269	1.252	1.235	1.220	1.202	1.185	1.168	1.151	1.134	1.119	1.101	1.085	1.069	1.054	1.039	1.024	1.011	0.998	0.986	0.975	0.964	0.955	0.948	0.940	0.934	0.929	0.924	0.920	0.919	0.919	0.919	0.920	0.921	0.926	0.931	0.938	0.945	0.952	0.961	0.971	0.982	0.995	1.006	1.019	1.034	1.048	1.061	1.078	1.094	1.109	1.125	1.141	1.158	1.172	1.189	1.205	1.221	1.235	1.250	1.264	1.278	1.290	1.302	1.314	1.324	1.334	1.342	1.350	1.356	1.361	1.366	1.368	1.370	1.370	1.369	1.366	1.364	1.358	1.351	1.344	1.335	1.325	1.314	1.301	1.286	1.271	1.255	1.236	1.218	1.199	1.178	1.155	1.132	1.109	1.084	1.058	1.031	1.004	0.976	0.949	0.919	0.890	0.861	0.830	0.800	0.770	0.739	0.708	0.678	0.646	0.616	0.586	0.556	0.528	0.499	0.469	0.442	0.414	0.386	0.360	0.335	0.310	0.286	0.264	0.241	0.220	0.199	0.180	0.161	0.145	0.129	0.114	0.100	0.088	0.075	0.064	0.055	0.048	0.040	0.034	0.029	0.025	0.022	0.021	0.020	0.020	0.022	0.024	0.028	0.031	0.036	0.042	0.050	0.056	0.064	0.074	0.082	0.094	0.102	0.114	0.125	0.136	0.148	0.160	0.172	0.184	0.198	0.210	0.221	0.234	0.246	0.258	0.270	0.282	0.292	0.304	0.314	0.324	0.334	0.342	0.350	0.359	0.365	0.371	0.378	0.384	0.388	0.391	0.395	0.396	0.399	0.399	0.399	0.399	0.396	0.395	0.391	0.389	0.382	0.379	0.374	0.366	0.359	0.351	0.344	0.334	0.325	0.315	0.306	0.295	0.284	0.272	0.259	0.246	0.235	0.221	0.209	0.195	0.181	0.169	0.155	0.141	0.128	0.114	0.101	0.089	0.076	0.064	0.051	0.039	0.026	0.016	0.005	-0.006	-0.016	-0.026	-0.035	-0.044	-0.052	-0.060	-0.066	-0.074	-0.078	-0.084	-0.089	-0.091	-0.095	-0.098	-0.099	-0.100	-0.101	-0.101	-0.100	-0.099	-0.098	-0.095	-0.092	-0.090	-0.085	-0.081	-0.078	-0.072	-0.068	-0.061	-0.056	-0.050	-0.045	-0.038	-0.031	-0.024	-0.018	-0.011	-0.004	0.002	0.009	0.015	0.020	0.026	0.030	0.036	0.040	0.044	0.048	0.051	0.052	0.055	0.056	0.056	0.055	0.056	0.054	0.051	0.048	0.044	0.040	0.035	0.028	0.021	0.014	0.005	-0.005	-0.014	-0.025	-0.036	-0.049	-0.062	-0.076	-0.090	-0.105	-0.121	-0.136	-0.152	-0.170	-0.188	-0.205	-0.224	-0.241	-0.260	-0.279	-0.298	-0.316	-0.335	-0.352	-0.370	-0.389	-0.406	-0.424	-0.440	-0.456	-0.471	-0.486	-0.501	-0.514	-0.525	-0.538	-0.548	-0.559	-0.566	-0.574	-0.580	-0.585	-0.589	-0.591	-0.594	-0.594	-0.592	-0.591	-0.586	-0.581	-0.575	-0.568	-0.558	-0.548	-0.535	-0.522	-0.509	-0.494	-0.478	-0.459	-0.440	-0.421	-0.401	-0.380	-0.358	-0.336	-0.312	-0.289	-0.264	-0.240	-0.214	-0.190	-0.165	-0.140	-0.115	-0.089	-0.065	-0.041	-0.018	0.006	0.029	0.049	0.069	0.090	0.108	0.126	0.142	0.156	0.170	0.182	0.194	0.202	0.210	0.215	0.220	0.222	0.222	0.222	0.219	0.215	0.209	0.200	0.191	0.179	0.166	0.152	0.135	0.116	0.098	0.075	0.054	0.029	0.004	-0.022	-0.051	-0.080	-0.110	-0.141	-0.171	-0.204	-0.238	-0.271	-0.305	-0.338	-0.372	-0.406	-0.441	-0.475	-0.507	-0.541	-0.574	-0.608	-0.640	-0.670	-0.701	-0.730	-0.759	-0.786	-0.812	-0.838	-0.862	-0.885	-0.906	-0.928	-0.945	-0.962	-0.980	-0.994	-1.008	-1.019	-1.029	-1.038	-1.045	-1.050	-1.055	-1.058	-1.060	-1.060	-1.060	-1.059	-1.056	-1.051	-1.046	-1.039	-1.032	-1.024	-1.016	-1.006	-0.996	-0.984	-0.974	-0.962	-0.949	-0.938	-0.925	-0.911	-0.900	-0.888	-0.874	-0.861	-0.849	-0.836	-0.825	-0.814	-0.801	-0.792	-0.781	-0.772	-0.765	-0.756	-0.750	-0.742	-0.738	-0.732	-0.729	-0.725	-0.722	-0.721	-0.721	-0.721	-0.721	-0.724	-0.726	-0.729	-0.734	-0.739	-0.745	-0.750	-0.758	-0.765	-0.772	-0.781	-0.791	-0.801	-0.811	-0.821	-0.832	-0.842	-0.854	-0.866	-0.878	-0.889	-0.900	100.000	5.000	2.000	1.000	5.000	0.000	0.000	0.000	0.000	0.000	0.000	0.000	0.000	0.000	0.000	0.000	0.000	0.000	-0.399	-0.405	-0.410	-0.414	-0.418	-0.420	-0.421	-0.421	-0.421	-0.419	-0.416	-0.411	-0.405	-0.399	-0.390	-0.381	-0.370	-0.359	-0.346	-0.331	-0.318	-0.302	-0.285	-0.266	-0.246	-0.228	-0.208	-0.185	-0.162	-0.139	-0.115	-0.090	-0.065	-0.040	-0.014	0.012	0.038	0.065	0.092	0.120	0.146	0.174	0.200	0.228	0.254	0.280	0.305	0.330	0.354	0.378	0.400	0.422	0.444	0.464	0.482	0.501	0.519	0.535	0.549	0.562	0.575	0.586	0.596	0.605	0.611	0.619	0.622	0.625	0.628	0.629	0.629	0.626	0.622	0.619	0.614	0.606	0.598	0.590	0.579	0.569	0.556	0.542	0.529	0.514	0.499	0.482	0.465	0.448	0.430	0.411	0.394	0.375	0.356	0.335	0.316	0.298	0.278	0.259	0.240	0.221	0.202	0.185	0.166	0.149	0.132	0.115	0.100	0.084	0.069	0.056	0.041	0.030	0.018	0.006	-0.005	-0.012	-0.021	-0.030	-0.036	-0.042	-0.048	-0.052	-0.055	-0.059	-0.060	-0.061	-0.062	-0.061	-0.060	-0.059	-0.055	-0.051	-0.048	-0.044	-0.038	-0.032	-0.025	-0.019	-0.011	-0.004	0.005	0.012	0.024	0.032	0.042	0.052	0.062	0.074	0.085	0.095	0.108	0.118	0.129	0.140	0.151	0.162	0.174	0.184	0.195	0.205	0.215	0.225	0.235	0.244	0.255	0.264	0.271	0.280	0.288	0.296	0.302	0.309	0.315	0.320	0.325	0.330	0.334	0.338	0.340	0.342	0.345	0.348	0.349	0.349	0.349	0.349	0.348	0.346	0.345	0.342	0.340	0.338	0.334	0.330	0.326	0.321	0.318	0.312	0.308	0.302	0.298	0.291	0.286	0.281	0.275	0.270	0.264	0.260	0.254	0.249	0.244	0.239	0.235	0.231	0.228	0.224	0.220	0.218	0.215	0.214	0.214	0.212	0.214	0.214	0.215	0.218	0.219	0.222	0.225	0.230	0.235	0.240	0.246	0.254	0.261	0.270	0.278	0.288	0.298	0.306	0.319	0.329	0.340	0.352	0.364	0.376	0.389	0.402	0.416	0.429	0.442	0.456	0.469	0.482	0.495	0.507	0.520	0.532	0.544	0.555	0.565	0.576	0.585	0.594	0.601	0.609	0.616	0.620	0.625	0.628	0.630	0.631	0.632	0.631	0.630	0.626	0.622	0.618	0.610	0.602	0.594	0.584	0.574	0.561	0.549	0.535	0.519	0.502	0.486	0.469	0.451	0.430	0.411	0.390	0.370	0.349	0.328	0.305	0.282	0.260	0.238	0.216	0.194	0.171	0.150	0.128	0.106	0.088	0.068	0.048	0.029	0.012	-0.005	-0.020	-0.035	-0.049	-0.061	-0.072	-0.084	-0.094	-0.101	-0.110	-0.115	-0.120	-0.122	-0.124	-0.126	-0.125	-0.124	-0.122	-0.119	-0.115	-0.110	-0.102	-0.095	-0.088	-0.079	-0.070	-0.060	-0.049	-0.038	-0.028	-0.016	-0.004	0.009	0.020	0.032	0.045	0.055	0.068	0.079	0.091	0.101	0.111	0.121	0.130	0.139	0.146	0.152	0.159	0.164	0.166	0.170	0.172	0.172	0.172	0.170	0.168	0.165	0.160	0.154	0.148	0.139	0.130	0.120	0.110	0.098	0.085	0.070	0.055	0.040	0.022	0.005	-0.014	-0.032	-0.051	-0.072	-0.094	-0.114	-0.138	-0.159	-0.182	-0.205	-0.229	-0.252	-0.275	-0.299	-0.322	-0.345	-0.369	-0.391	-0.414	-0.438	-0.459	-0.481	-0.501	-0.522	-0.542	-0.562	-0.582	-0.600	-0.618	-0.634	-0.650	-0.665	-0.679	-0.692	-0.706	-0.718	-0.729	-0.738	-0.748	-0.755	-0.761	-0.769	-0.774	-0.776	-0.781	-0.781	-0.784	-0.782	-0.782	-0.780	-0.778	-0.774	-0.770	-0.764	-0.758	-0.751	-0.745	-0.736	-0.726	-0.718	-0.706	-0.696	-0.685	-0.672	-0.661	-0.649	-0.636	-0.622	-0.610	-0.596	-0.584	-0.569	-0.555	-0.542	-0.528	-0.514	-0.500	-0.488	-0.474	-0.461	-0.448	-0.436	-0.424	-0.412	-0.401	-0.390	-0.381	-0.371	-0.362	-0.354	-0.345	-0.339	-0.331	-0.325	-0.320	-0.314	-0.311	-0.306	-0.304	-0.301	-0.299	-0.299	-0.298	-0.299	-0.299	-0.300	-0.301	-0.304	-0.308	-0.310	-0.314	-0.319	-0.322	-0.329	-0.334	-0.341	-0.346	-0.352	-0.360	-0.368	-0.375	-0.384	-0.391	-0.399	-0.406	-0.415	-0.424	-0.431	-0.440	-0.449	-0.456	-0.465	-0.474	-0.481	-0.488	-0.496	-0.504	-0.510	-0.516	-0.524	-0.530	-0.535	-0.542	-0.548	-0.552	-0.556	-0.562	-0.566	-0.569	-0.571	-0.574	-0.575	-0.578	-0.579	-0.579	-0.579	-0.579	-0.579	-0.578	-0.578	-0.574	-0.572	-0.570	-0.569	-0.565	-0.562	-0.559	-0.555	-0.551	-0.548	-0.542	-0.539	-0.532	-0.529	-0.524	-0.519	-0.515	-0.509	-0.504	-0.499	-0.495	-0.490	-0.485	-0.481	-0.478	-0.475	-0.471	-0.469	-0.468	-0.465	-0.464	-0.464	-0.464	-0.464	-0.465	-0.466	-0.469	-0.472	-0.476	-0.480	-0.485	-0.491	-0.498	-0.505	-0.514	-0.522	-0.532	-0.544	-0.555	-0.568	-0.580	-0.592	-0.608	-0.621	-0.638	-0.654	-0.670	-0.688	-0.705	-0.722	-0.741	-0.760	-0.780	-0.800	-0.820	-0.841	-0.860	-0.881	-0.902	-0.922	-0.941	-0.961	-0.981	-1.001	-1.020	-1.039	-1.059	-1.075	-1.092	-1.109	-1.125	-1.140	-1.155	-1.169	-1.180	-1.192	-1.202	-1.214	-1.222	-1.231	-1.238	-1.244	-1.249	-1.251	-1.254	-1.255	-1.255	-1.254	-1.252	-1.249	-1.245	-1.240	-1.235	-1.228	-1.220	-1.211	-1.201	-1.190	-1.180	-1.169	-1.156	-1.142	-1.130	-1.116	-1.101	-1.088	-1.072	-1.059	-1.045	-1.030	-1.015	-1.001	-0.986	-0.972	-0.959	-0.945	-0.932	-0.920	-0.909	-0.898	-0.888	-0.879	-0.869	-0.862	-0.856	-0.851	-0.846	-0.842	-0.842	-0.841	-0.841	-0.844	-0.848	-0.851	-0.856	-0.862	-0.871	-0.880	-0.890	-0.901	-0.915	-0.929	-0.942	-0.960	-0.976	-0.995	-1.014	-1.034	-1.055	-1.076	-1.099	-1.122	-1.146	-1.170	-1.195	-1.220	-1.245	-1.271	-1.296	-1.322	-1.348	-1.372	-1.400	-1.425	-1.449	-1.474	-1.498	-1.520	-1.544	-1.565	-1.586	-1.608	-1.628	-1.646	-1.664	-1.680	-1.698	-1.712	-1.725	-1.738	-1.750	-1.761	-1.770	-1.779	-1.786	-1.792	-1.799	-1.802	-1.804	-1.806	-1.808	-1.808	-1.805	-1.804	-1.801	-1.798	-1.794	-1.789	-1.782	-1.776	-1.770	-1.762	-1.755	-1.748	-1.739	-1.730	-1.720	-1.712	-1.702	-1.694	-1.685	-1.676	-1.669	-1.661	-1.652	-1.645	-1.636	-1.630	-1.624	-1.618	-1.614	-1.609	-1.604	-1.602	-1.600	-1.598	-1.598	-1.598	-1.599	-1.601	-1.602	-1.606	-1.611	-1.616	-1.622	-1.629	-1.638	-1.646	-1.655	-1.665	-1.676	-1.689	-1.700	-1.714	-1.726	-1.741	-1.756	-1.772	-1.789	-1.806	-1.822	-1.840	-1.859	-1.876	-1.895	-1.914	-1.934	-1.952	-1.972	-1.992	-2.013	-2.033	-2.052	-2.071	-2.091	-2.111	-2.131	-2.151	-2.171	-2.189	-2.209	-2.228	-2.246	-2.264	-2.281	-2.298	-2.315	-2.332	-2.349	-2.365	-2.380	-2.395	-2.410	-2.424	-2.438	-2.450	-2.462	-2.475	-2.488	-2.499	-2.509	-2.518	-2.526	-2.534	-2.544	-2.549	-2.556	-2.562	-2.568	-2.572	-2.576	-2.579	-2.581	-2.584	-2.584	-2.586	-2.585	-2.585	-2.582	-2.580	-2.576	-2.574	-2.570	-2.565	-2.560	-2.555	-2.549	-2.541	-2.534	-2.526	-2.518	-2.508	-2.499	-2.489	-2.479	-2.469	-2.459	-2.446	-2.436	-2.424	-2.412	-2.401	-2.390	-2.378	-2.366	-2.355	-2.344	-2.331	-2.320	-2.309	-2.298	-2.288	-2.278	-2.268	-2.259	-2.249	-2.240	-2.232	-2.224	-2.218	-2.211	-2.204	-2.199	-2.195	-2.190	-2.186	-2.184	-2.180	-2.179	-2.178	-2.176	-2.175	-2.175	-2.175	-2.178	-2.178	-2.180	-2.184	-2.185	-2.188	-2.191	-2.195	-2.199	-2.202	-2.206	-2.210	-2.215	-2.219	-2.222	-2.226	-2.230	-2.234	-2.238	-2.240	-2.244	-2.246	-2.249	-2.251	-2.252	-2.255	-2.255	-2.256	-2.256	-2.256	-2.256	-2.254	-2.250	-2.249	-2.246	-2.242	-2.239	-2.232	-2.228	-2.222	-2.218	-2.210	-2.204	-2.196	-2.190	-2.181	-2.172	-2.164	-2.155	-2.145	-2.135	-2.125	-2.115	-2.105	-2.092	-2.082	-2.071	-2.061	-2.050	-2.038	-2.026	-2.015	-2.004	-1.992	-1.981	-1.971	-1.959	-1.949	-1.939	-1.929	-1.920	-1.910	-1.900	-1.891	-1.882	-1.874	-1.866	-1.859	-1.851	-1.846	-1.840	-1.835	-1.830	-1.825	-1.822	-1.819	-1.818	-1.816	-1.816	-1.815	-1.816	-1.818	-1.819	-1.821	-1.825	-1.830	-1.834	-1.840	-1.846	-1.854	-1.861	-1.870	-1.879	-1.890	-1.901	-1.914	-1.925	-1.939	-1.952	-1.966	-1.981	-1.998	-2.014	-2.030	-2.047	-2.065	-2.082	-2.101	-2.120	-2.139	-2.158	-2.176	-2.195	-2.215	-2.235	-2.254	-2.272	-2.291	-2.310	-2.329	-2.346	-2.365	-2.381	-2.399	-2.415	-2.429	-2.444	-2.458	-2.471	-2.484	-2.495	-2.506	-2.516	-2.525	-2.534	-2.540	-2.546	-2.551	-2.555	-2.559	-2.561	-2.562	-2.562	-2.561	-2.560	-2.556	-2.554	-2.548	-2.542	-2.535	-2.530	-2.521	-2.514	-2.504	-2.494	-2.484	-2.472	-2.461	-2.450	-2.439	-2.425	-2.414	-2.401	-2.389	-2.375	-2.362	-2.351	-2.338	-2.325	-2.312	-2.301	-2.290	-2.278	-2.268	-2.256	-2.245	-2.235	-2.225	-2.218	-2.209	-2.199	-2.192	-2.185	-2.178	-2.170	-2.165	-2.160	-2.154	-2.149	-2.144	-2.140	-2.136	-2.132	-2.128	-2.124	-2.120	-2.116	-2.112	-2.109	-2.104	-2.101	-2.096	-2.090	-2.085	-2.080	-2.074	-2.069	-2.061	-2.054	-2.046	-2.036	-2.027	-2.018	-2.007	-1.995	-1.982	-1.970	-1.956	-1.941	-1.926	-1.909	-1.892	-1.875	-1.856	-1.838	-1.818	-1.796	-1.775	-1.752	-1.729	-1.706	-1.681	-1.656	-1.632	-1.606	-1.581	-1.554	-1.528	-1.500	-1.472	-1.446	-1.419	-1.391	-1.364	-1.336	-1.309	-1.282	-1.255	-1.229	-1.202	-1.176	-1.151	-1.126	-1.101	-1.079	-1.056	-1.034	-1.012	-0.991	-0.971	-0.952	-0.934	-0.916	-0.901	-0.886	-0.872	-0.859	-0.846	-0.838	-0.826	-0.819	-0.811	-0.805	-0.801	-0.798	-0.795	-0.794	-0.795	-0.795	-0.798	-0.801	-0.805	-0.812	-0.819	-0.828	-0.836	-0.848	-0.859	-0.871	-0.885	-0.899	-0.914	-0.930	-0.948	-0.966	-0.985	-1.004	-1.025	-1.046	-1.068	-1.089	-1.112	-1.136	-1.159	-1.182	-1.208	-1.231	-1.256	-1.280	-1.305	-1.330	-1.355	-1.379	-1.404	-1.428	-1.451	-1.475	-1.498	-1.520	-1.542	-1.564	-1.585	-1.605	-1.625	-1.645	-1.662	-1.680	-1.696	-1.711	-1.726	-1.740	-1.752	-1.764	-1.775	-1.784	-1.791	-1.798	-1.804	-1.809	-1.811	-1.814	-1.815	-1.814	-1.814	-1.810	-1.806	-1.802	-1.796	-1.788	-1.779	-1.770	-1.759	-1.748	-1.735	-1.721	-1.708	-1.691	-1.675	-1.658	-1.640	-1.620	-1.600	-1.580	-1.559	-1.536	-1.516	-1.494	-1.470	-1.446	-1.424	-1.401	-1.376	-1.352	-1.329	-1.305	-1.282	-1.258	-1.235	-1.212	-1.190	-1.168	-1.145	-1.125	-1.104	-1.084	-1.065	-1.046	-1.029	-1.011	-0.994	-0.979	-0.965	-0.950	-0.939	-0.926	-0.915	-0.905	-0.896	-0.889	-0.881	-0.875	-0.870	-0.865	-0.862	-0.860	-0.858	-0.858	-0.858	-0.859	-0.860	-0.862	-0.866	-0.869	-0.874	-0.878	-0.882	-0.889	-0.894	-0.900	-0.908	-0.914	-0.920	-0.929	-0.935	-0.941	-0.948	-0.955	-0.961	-0.968	-0.974	-0.978	-0.984	-0.989	-0.994	-0.998	-1.000	-1.002	-1.005	-1.006	-1.005	-1.006	-1.005	-1.004	-1.000	-0.998	-0.994	-0.990	-0.984	-0.980	-0.972	-0.966	-0.958	-0.950	-0.941	-0.932	-0.922	-0.912	-0.902	-0.891	-0.880	-0.869	-0.855	-0.844	-0.832	-0.821	-0.808	-0.796	-0.784	-0.772	-0.760	-0.749	-0.738	-0.728	-0.718	-0.709	-0.699	-0.690	-0.682	-0.675	-0.669	-0.662	-0.658	-0.654	-0.649	-0.646	-0.644	-0.642	-0.642	-0.642	-0.644	-0.645	-0.649	-0.651	-0.655	-0.661	-0.666	-0.672	-0.680	-0.688	-0.696	-0.705	-0.714	-0.724	-0.734	-0.744	-0.754	-0.765	-0.776	-0.788	-0.799	-0.811	-0.822	-0.834	-0.846	-0.858	-0.870	-0.880	-0.891	-0.901	-0.912	-0.922	-0.930	-0.940	-0.949	-0.956	-0.964	-0.970	-0.978	-0.984	-0.989	-0.992	-0.996	-1.000	-1.002	-1.005	-1.006	-1.006	-1.008	-1.006	-1.006	-1.005	-1.002	-0.999	-0.996	-0.992	-0.988	-0.982	-0.978	-0.971	-0.965	-0.959	-0.951	-0.945	-0.936	-0.929	-0.920	-0.911	-0.902	-0.892	-0.884	-0.874	-0.865	-0.855	-0.846	-0.836	-0.825	-0.816	-0.808	-0.796	-0.788	-0.778	-0.769	-0.759	-0.750	-0.741	-0.731	-0.724	-0.715	-0.706	-0.700	-0.691	-0.685	-0.679	-0.671	-0.666	-0.660	-0.655	-0.650	-0.646	-0.641	-0.638	-0.635	-0.632	-0.630	-0.628	-0.625	-0.625	-0.625	-0.624	-0.624	-0.626	-0.626	-0.629	-0.631	-0.634	-0.636	-0.640	-0.644	-0.649	-0.652	-0.659	-0.662	-0.669	-0.675	-0.681	-0.689	-0.696	-0.704	-0.711	-0.720	-0.729	-0.738	-0.746	-0.755	-0.765	-0.774	-0.785	-0.795	-0.804	-0.815	-0.825	-0.836	-0.846	-0.858	-0.868	-0.878	-0.889	-0.900	-0.910	-0.920	-0.932	-0.942	-0.954	-0.964	-0.975	-0.985	-0.994	-1.004	-1.014	-1.022	-1.032	-1.041	-1.051	-1.059	-1.068	-1.076	-1.084	-1.091	-1.100	-1.106	-1.115	-1.120	-1.128	-1.134	-1.140	-1.146	-1.151	-1.158	-1.164	-1.169	-1.174	-1.180	-1.184	-1.189	-1.192	-1.196	-1.200	-1.205	-1.209	-1.212	-1.216	-1.220	-1.224	-1.229	-1.232	-1.238	-1.241	-1.245	-1.250	-1.255	-1.260	-1.265	-1.270	-1.275	-1.281	-1.286	-1.292	-1.300	-1.306	-1.312	-1.320	-1.328	-1.336	-1.344	-1.352	-1.360	-1.369	-1.378	-1.388	-1.396	-1.408	-1.416	-1.426	-1.436	-1.446	-1.458	-1.469	-1.479	-1.490	-1.500	-1.511	-1.521	-1.532	-1.542	-1.551	-1.561	-1.571	-1.581	-1.590	-1.599	-1.608	-1.615	-1.622	-1.629	-1.635	-1.641	-1.646	-1.650	-1.655	-1.658	-1.659	-1.661	-1.661	-1.661	-1.661	-1.659	-1.656	-1.652	-1.648	-1.642	-1.635	-1.628	-1.620	-1.610	-1.600	-1.590	-1.578	-1.565	-1.551	-1.536	-1.521	-1.505	-1.488	-1.470	-1.451	-1.432	-1.411	-1.391	-1.370	-1.348	-1.325	-1.302	-1.280	-1.255	-1.231	-1.208	-1.182	-1.158	-1.131	-1.106	-1.081	-1.056	-1.030	-1.004	-0.979	-0.954	-0.930	-0.904	-0.881	-0.856	-0.832	-0.810	-0.786	-0.765	-0.742	-0.722	-0.701	-0.681	-0.660	-0.642	-0.622	-0.606	-0.588	-0.572	-0.556	-0.541	-0.528	-0.514	-0.501	-0.489	-0.478	-0.466	-0.456	-0.446	-0.436	-0.429	-0.420	-0.414	-0.408	-0.400	-0.395	-0.389	-0.384	-0.380	-0.374	-0.370	-0.368	-0.362	-0.360	-0.356	-0.352	-0.349	-0.345	-0.341	-0.338	-0.334	-0.330	-0.326	-0.321	-0.316	-0.312	-0.308	-0.302	-0.296	-0.290	-0.284	-0.278	-0.269	-0.261	-0.254	-0.244	-0.235	-0.226	-0.216	-0.205	-0.192	-0.181	-0.169	-0.156	-0.142	-0.129	-0.115	-0.100	-0.085	-0.070	-0.054	-0.038	-0.020	-0.004	0.014	0.031	0.049	0.066	0.084	0.104	0.122	0.140	0.159	0.179	0.195	0.214	0.234	0.251	0.270	0.288	0.305	0.320	0.338	0.352	0.369	0.384	0.398	0.410	0.422	0.434	0.445	0.455	0.462	0.472	0.479	0.484	0.489	0.492	0.495	0.498	0.496	0.496	0.494	0.490	0.485	0.479	0.471	0.462	0.452	0.442	0.430	0.416	0.401	0.386	0.369	0.351	0.331	0.312	0.291	0.269	0.246	0.224	0.199	0.175	0.149	0.124	0.098	0.072	0.045	0.019	-0.009	-0.035	-0.061	-0.088	-0.114	-0.140	-0.165	-0.191	-0.214	-0.239	-0.261	-0.284	-0.305	-0.326	-0.345	-0.362	-0.380	-0.398	-0.412	-0.426	-0.439	-0.451	-0.462	-0.470	-0.478	-0.484	-0.489	-0.492	-0.496	-0.496	-0.498	-0.496	-0.494	-0.490	-0.484	-0.478	-0.471	-0.462	-0.454	-0.444	-0.432	-0.421	-0.408	-0.394	-0.379	-0.365	-0.350	-0.332	-0.318	-0.301	-0.285	-0.268	-0.250	-0.231	-0.214	-0.196	-0.180	-0.161	-0.145	-0.129	-0.112	-0.098	-0.081	-0.066	-0.052	-0.040	-0.026	-0.015	-0.002	0.008	0.019	0.026	0.036	0.042	0.050	0.055	0.061	0.064	0.068	0.070	0.071	0.071	0.071	0.070	0.068	0.065	0.061	0.058	0.052	0.046	0.040	0.034	0.025	0.018	0.010	0.001	-0.009	-0.018	-0.028	-0.038	-0.048	-0.059	-0.069	-0.079	-0.089	-0.100	-0.109	-0.119	-0.129	-0.139	-0.148	-0.155	-0.164	-0.172	-0.179	-0.186	-0.192	-0.199	-0.205	-0.210	-0.212	-0.218	-0.220	-0.222	-0.225	-0.226	-0.226	-0.226	-0.225	-0.222	-0.221	-0.219	-0.215	-0.212	-0.208	-0.202	-0.198	-0.191	-0.185	-0.178	-0.170	-0.164	-0.155	-0.148	-0.139	-0.130	-0.121	-0.112	-0.104	-0.095	-0.086	-0.079	-0.070	-0.062	-0.054	-0.046	-0.039	-0.031	-0.024	-0.018	-0.011	-0.005	0.000	0.002	0.008	0.010	0.012	0.015	0.015	0.015	0.015	0.014	0.011	0.008	0.004	-0.001	-0.008	-0.015	-0.022	-0.032	-0.041	-0.052	-0.064	-0.076	-0.091	-0.105	-0.120	-0.136	-0.155	-0.172	-0.191	-0.211	-0.231	-0.251	-0.274	-0.295	-0.319	-0.340	-0.364	-0.389	-0.412	-0.436	-0.461	-0.486	-0.510	-0.535	-0.559	-0.584	-0.609	-0.632	-0.656	-0.680	-0.702	-0.725	-0.748	-0.769	-0.789	-0.809	-0.829	-0.849	-0.866	-0.884	-0.899	-0.914	-0.929	-0.942	-0.955	-0.965	-0.975	-0.985	-0.994	-1.001	-1.006	-1.010	-1.014	-1.016	-1.019	-1.019	-1.020	-1.019	-1.016	-1.012	-1.009	-1.004	-0.999	-0.991	-0.985	-0.976	-0.968	-0.959	-0.949	-0.938	-0.928	-0.915	-0.904	-0.891	-0.880	-0.868	-0.854	-0.840	-0.828	-0.814	-0.799	-0.786	-0.772	-0.759	-0.746	-0.732	-0.719	-0.708	-0.695	-0.681	-0.670	-0.659	-0.646	-0.636	-0.626	-0.616	-0.605	-0.596	-0.588	-0.579	-0.571	-0.564	-0.556	-0.550	-0.542	-0.538	-0.531	-0.526	-0.521	-0.515	-0.511	-0.506	-0.502	-0.500	-0.496	-0.492	-0.490	-0.488	-0.485	-0.482	-0.479	-0.476	-0.474	-0.471	-0.469	-0.466	-0.464	-0.460	-0.456	-0.452	-0.448	-0.444	-0.439	-0.434	-0.428	-0.421	-0.415	-0.408	-0.399	-0.390	-0.381	-0.371	-0.360	-0.350	-0.338	-0.325	-0.311	-0.296	-0.282	-0.266	-0.250	-0.232	-0.214	-0.195	-0.175	-0.154	-0.131	-0.109	-0.086	-0.061	-0.036	-0.011	0.016	0.042	0.070	0.098	0.128	0.156	0.188	0.218	0.249	0.280	0.311	0.344	0.376	0.409	0.441	0.475	0.507	0.541	0.574	0.608	0.641	0.674	0.708	0.739	0.771	0.804	0.835	0.865	0.896	0.925	0.955	0.984	1.012	1.039	1.066	1.091	1.118	1.140	1.165	1.186	1.209	1.230	1.249	1.268	1.285	1.301	1.318	1.332	1.345	1.358	1.369	1.379	1.389	1.396	1.404	1.411	1.415	1.420	1.422	1.425	1.426	1.426	1.426	1.424	1.422	1.420	1.415	1.411	1.406	1.400	1.395	1.388	1.379	1.371	1.364	1.355	1.345	1.338	1.328	1.318	1.308	1.299	1.289	1.278	1.268	1.258	1.249	1.239	1.230	1.220	1.211	1.204	1.195	1.188	1.180	1.172	1.168	1.162	1.158	1.152	1.149	1.146	1.144	1.142	1.141	1.141	1.140	1.141	1.144	1.145	1.148	1.151	1.155	1.159	1.164	1.170	1.176	1.182	1.190	1.196	1.204	1.210	1.219	1.228	1.236	1.245	1.254	1.261	1.270	1.279	1.286	1.294	1.301	1.308	1.314	1.320	1.325	1.329	1.332	1.336	1.339	1.340	1.340	1.340	1.339	1.336	1.332	1.328	1.322	1.315	1.306	1.298	1.288	1.276	1.264	1.250	1.235	1.218	1.201	1.182	1.162	1.141	1.120	1.096	1.074	1.049	1.022	0.996	0.970	0.941	0.912	0.882	0.854	0.822	0.792	0.760	0.730	0.699	0.666	0.635	0.602	0.571	0.540	0.507	0.478	0.446	0.415	0.385	0.356	0.326	0.298	0.269	0.241	0.216	0.189	0.164	0.139	0.116	0.091	0.070	0.050	0.030	0.010	-0.009	-0.025	-0.042	-0.059	-0.074	-0.086	-0.101	-0.114	-0.124	-0.135	-0.145	-0.154	-0.162	-0.171	-0.179	-0.185	-0.191	-0.198	-0.204	-0.210	-0.215	-0.220	-0.225	-0.230	-0.234	-0.239	-0.244	-0.249	-0.252	-0.258	-0.262	-0.269	-0.274	-0.280	-0.288	-0.294	-0.302	-0.310	-0.319	-0.329	-0.340	-0.350	-0.362	-0.376	-0.390	-0.404	-0.419	-0.435	-0.451	-0.469	-0.489	-0.507	-0.529	-0.550	-0.571	-0.595	-0.619	-0.644	-0.670	-0.696	-0.722	-0.751	-0.780	-0.810	-0.841	-0.872	-0.902	-0.935	-0.968	-1.000	-1.034	-1.068	-1.101	-1.136	-1.170	-1.205	-1.240	-1.275	-1.309	-1.344	-1.380	-1.414	-1.448	-1.482	-1.516	-1.550	-1.584	-1.616	-1.649	-1.681	-1.712	-1.744	-1.774	-1.804	-1.832	-1.860	-1.888	-1.914	-1.941	-1.966	-1.990	-2.014	-2.035	-2.058	-2.078	-2.099	-2.116	-2.135	-2.152	-2.168	-2.182	-2.196	-2.211	-2.222	-2.235	-2.244	-2.255	-2.264	-2.270	-2.278	-2.284	-2.289	-2.292	-2.296	-2.299	-2.301	-2.304	-2.304	-2.304	-2.304	-2.301	-2.299	-2.296	-2.292	-2.290	-2.285	-2.281	-2.276	-2.270	-2.265	-2.260	-2.254	-2.248	-2.241	-2.235	-2.229	-2.222	-2.216	-2.209	-2.204	-2.198	-2.192	-2.188	-2.181	-2.176	-2.170	-2.166	-2.162	-2.159	-2.155	-2.151	-2.150	-2.146	-2.145	-2.144	-2.144	-2.142	-2.142	-2.142	-2.144	-2.145	-2.148	-2.149	-2.151	-2.154	-2.158	-2.160	-2.164	-2.168	-2.171	-2.176	-2.180	-2.184	-2.189	-2.192	-2.196	-2.199	-2.202	-2.206	-2.208	-2.210	-2.214	-2.214	-2.216	-2.216	-2.216	-2.216	-2.214	-2.212	-2.209	-2.205	-2.200	-2.195	-2.189	-2.180	-2.172	-2.162	-2.151	-2.139	-2.128	-2.114	-2.098	-2.081	-2.064	-2.045	-2.026	-2.006	-1.985	-1.962	-1.939	-1.915	-1.889	-1.862	-1.835	-1.808	-1.779	-1.749	-1.718	-1.686	-1.655	-1.622	-1.590	-1.556	-1.522	-1.488	-1.452	-1.416	-1.381	-1.346	-1.310	-1.275	-1.239	-1.204	-1.168	-1.132	-1.096	-1.062	-1.026	-0.992	-0.958	-0.925	-0.891	-0.859	-0.828	-0.795	-0.764	-0.732	-0.704	-0.675	-0.646	-0.619	-0.591	-0.565	-0.539	-0.515	-0.491	-0.468	-0.445	-0.422	-0.401	-0.381	-0.361	-0.342	-0.325	-0.306	-0.289	-0.272	-0.258	-0.241	-0.225	-0.210	-0.196	-0.182	-0.169	-0.155	-0.141	-0.129	-0.116	-0.102	-0.091	-0.078	-0.066	-0.054	-0.041	-0.029	-0.016	-0.002	0.010	0.022	0.038	0.051	0.065	0.079	0.095	0.109	0.125	0.141	0.158	0.174	0.192	0.209	0.228	0.246	0.266	0.286	0.306	0.328	0.349	0.370	0.391	0.414	0.436	0.459	0.482	0.505	0.529	0.554	0.578	0.601	0.628	0.651	0.678	0.701	0.728	0.751	0.778	0.801	0.828	0.852	0.878	0.901	0.928	0.951	0.975	0.998	1.020	1.044	1.066	1.088	1.109	1.129	1.150	1.170	1.188	1.206	1.224	1.241	1.259	1.274	1.289	1.304	1.318	1.331	1.344	1.354	1.365	1.375	1.385	1.394	1.402	1.411	1.416	1.424	1.429	1.434	1.439	1.442	1.446	1.450	1.451	1.454	1.456	1.458	1.459	1.459	1.459	1.460	1.459	1.459	1.459	1.458	1.456	1.456	1.455	1.454	1.452	1.451	1.451	1.450	1.450	1.449	1.449	1.448	1.448	1.449	1.449	1.449	1.450	1.451	1.452	1.452	1.454	1.456	1.459	1.461	1.464	1.465	1.470	1.472	1.475	1.479	1.482	1.486	1.490	1.494	1.499	1.502	1.506	1.511	1.514	1.519	1.524	1.528	1.531	1.535	1.539	1.542	1.546	1.549	1.551	1.555	1.558	1.561	1.564	1.564	1.566	1.568	1.568	1.569	1.568	1.568	1.565	1.564	1.561	1.559	1.555	1.551	1.545	1.541	1.534	1.528	1.520	1.512	1.504	1.495	1.485	1.475	1.464	1.451	1.439	1.425	1.412	1.398	1.381	1.365	1.349	1.331	1.314	1.295	1.276	1.256	1.236	1.216	1.195	1.174	1.151	1.130	1.108	1.085	1.062	1.040	1.016	0.994	0.971	0.949	0.925	0.902	0.880	0.858	0.835	0.814	0.792	0.771	0.752	0.732	0.712	0.694	0.676	0.659	0.642	0.625	0.611	0.596	0.582	0.569	0.556	0.545	0.534	0.526	0.516	0.509	0.501	0.495	0.490	0.485	0.481	0.479	0.475	0.474	0.474	0.474	0.474	0.475	0.476	0.479	0.481	0.485	0.489	0.494	0.498	0.502	0.507	0.512	0.519	0.525	0.530	0.536	0.542	0.549	0.555	0.561	0.568	0.572	0.579	0.585	0.590	0.596	0.601	0.606	0.611	0.615	0.619	0.622	0.626	0.630	0.632	0.635	0.638	0.639	0.640	0.641	0.641	0.641	0.642	0.641	0.641	0.640	0.639	0.636	0.635	0.632	0.630	0.628	0.625	0.622	0.618	0.615	0.610	0.606	0.602	0.599	0.594	0.589	0.584	0.580	0.575	0.570	0.566	0.560	0.556	0.551	0.548	0.542	0.539	0.536	0.531	0.528	0.526	0.522	0.521	0.519	0.518	0.515	0.514	0.514	0.514	0.514	0.515	0.515	0.518	0.519	0.521	0.526	0.530	0.535	0.541	0.546	0.552	0.560	0.569	0.576	0.585	0.592	0.602	0.612	0.622	0.634	0.645	0.656	0.669	0.681	0.692	0.705	0.718	0.730	0.742	0.755	0.766	0.779	0.791	0.801	0.814	0.825	0.835	0.845	0.855	0.864	0.871	0.879	0.885	0.890	0.895	0.899	0.901	0.902	0.904	0.902	0.901	0.899	0.895	0.889	0.882	0.875	0.865	0.855	0.844	0.830	0.816	0.802	0.785	0.768	0.749	0.729	0.708	0.686	0.664	0.640	0.614	0.590	0.562	0.536	0.509	0.480	0.452	0.422	0.394	0.364	0.335	0.305	0.275	0.245	0.216	0.186	0.158	0.129	0.100	0.074	0.046	0.019	-0.006	-0.031	-0.055	-0.078	-0.100	-0.121	-0.141	-0.159	-0.176	-0.192	-0.208	-0.220	-0.234	-0.244	-0.255	-0.262	-0.269	-0.274	-0.276	-0.279	-0.279	-0.279	-0.275	-0.272	-0.266	-0.260	-0.251	-0.242	-0.231	-0.219	-0.205	-0.190	-0.174	-0.158	-0.139	-0.119	-0.100	-0.079	-0.058	-0.036	-0.012	0.010	0.032	0.058	0.081	0.106	0.131	0.156	0.182	0.206	0.231	0.255	0.280	0.302	0.326	0.348	0.370	0.390	0.410	0.430	0.449	0.465	0.482	0.498	0.512	0.525	0.536	0.548	0.558	0.565	0.571	0.578	0.582	0.585	0.588	0.588	0.588	0.585	0.582	0.579	0.572	0.566	0.560	0.552	0.542	0.532	0.522	0.511	0.499	0.486	0.474	0.460	0.446	0.432	0.419	0.404	0.389	0.375	0.360	0.346	0.331	0.319	0.305	0.291	0.280	0.268	0.255	0.245	0.235	0.226	0.218	0.210	0.202	0.196	0.191	0.186	0.184	0.180	0.179	0.176	0.178	0.179	0.181	0.184	0.186	0.192	0.196	0.202	0.209	0.216	0.224	0.234	0.242	0.251	0.262	0.272	0.284	0.295	0.305	0.316	0.328	0.339	0.351	0.362	0.372	0.384	0.394	0.402	0.412	0.422	0.431	0.440	0.448	0.455	0.461	0.466	0.470	0.475	0.479	0.480	0.481	0.482	0.481	0.479	0.476	0.472	0.466	0.460	0.454	0.444	0.435	0.424	0.412	0.400	0.386	0.372	0.356	0.339	0.321	0.302	0.284	0.265	0.244	0.221	0.199	0.176	0.152	0.129	0.104	0.079	0.054	0.028	0.001	-0.025	-0.050	-0.078	-0.104	-0.130	-0.156	-0.182	-0.208	-0.232	-0.259	-0.284	-0.308	-0.331	-0.355	-0.376	-0.399	-0.421	-0.441	-0.460	-0.479	-0.496	-0.514	-0.530	-0.545	-0.559	-0.572	-0.584	-0.596	-0.606	-0.615	-0.624	-0.631	-0.636	-0.641	-0.645	-0.648	-0.650	-0.650	-0.650	-0.649	-0.648	-0.645	-0.641	-0.638	-0.632	-0.628	-0.620	-0.614	-0.605	-0.598	-0.590	-0.581	-0.571	-0.561	-0.551	-0.542	-0.531	-0.522	-0.511	-0.501	-0.490	-0.480	-0.470	-0.459	-0.449	-0.439	-0.429	-0.421	-0.412	-0.404	-0.396	-0.389	-0.382	-0.376	-0.369	-0.364	-0.360	-0.355	-0.352	-0.349	-0.346	-0.345	-0.345	-0.345	-0.345	-0.346	-0.348	-0.351	-0.354	-0.359	-0.362	-0.369	-0.375	-0.381	-0.388	-0.395	-0.402	-0.412	-0.421	-0.431	-0.441	-0.452	-0.462	-0.475	-0.486	-0.499	-0.510	-0.524	-0.536	-0.550	-0.564	-0.578	-0.591	-0.605	-0.620	-0.634	-0.648	-0.662	-0.676	-0.691	-0.705	-0.720	-0.732	-0.746	-0.761	-0.775	-0.788	-0.801	-0.814	-0.828	-0.840	-0.852	-0.865	-0.878	-0.890	-0.900	-0.911	-0.921	-0.932	-0.942	-0.951	-0.961	-0.971	-0.979	-0.988	-0.996	-1.002	-1.010	-1.016	-1.024	-1.029	-1.034	-1.039	-1.044	-1.049	-1.052	-1.055	-1.059	-1.061	-1.065	-1.066	-1.069	-1.071	-1.072	-1.072	-1.074	-1.074	-1.074	-1.075	-1.074	-1.075	-1.075	-1.076	-1.075	-1.075	-1.075	-1.076	-1.076	-1.076	-1.078	-1.079	-1.080	-1.081	-1.084	-1.085	-1.089	-1.091	-1.095	-1.099	-1.102	-1.108	-1.112	-1.119	-1.125	-1.131	-1.140	-1.149	-1.156	-1.166	-1.176	-1.186	-1.199	-1.210	-1.224	-1.236	-1.250	-1.264	-1.279	-1.295	-1.310	-1.326	-1.344	-1.361	-1.379	-1.396	-1.415	-1.434	-1.452	-1.470	-1.490	-1.509	-1.528	-1.546	-1.566	-1.585	-1.602	-1.621	-1.640	-1.659	-1.676	-1.694	-1.711	-1.728	-1.744	-1.761	-1.775	-1.791	-1.805	-1.819	-1.832	-1.844	-1.855	-1.865	-1.875	-1.884	-1.892	-1.899	-1.905	-1.911	-1.916	-1.919	-1.922	-1.924	-1.925	-1.925	-1.924	-1.921	-1.919	-1.914	-1.909	-1.904	-1.896	-1.889	-1.881	-1.871	-1.862	-1.852	-1.840	-1.828	-1.814	-1.801	-1.786	-1.771	-1.756	-1.741	-1.725	-1.709	-1.691	-1.675	-1.658	-1.639	-1.622	-1.604	-1.586	-1.569	-1.551	-1.532	-1.515	-1.499	-1.481	-1.465	-1.448	-1.431	-1.416	-1.400	-1.385	-1.372	-1.358	-1.345	-1.332	-1.320	-1.308	-1.298	-1.288	-1.278	-1.270	-1.260	-1.252	-1.246	-1.240	-1.234	-1.229	-1.224	-1.220	-1.216	-1.214	-1.211	-1.208	-1.206	-1.205	-1.204	-1.204	-1.201	-1.201	-1.201	-1.200	-1.201	-1.200	-1.200	-1.199	-1.199	-1.199	-1.198	-1.195	-1.195	-1.194	-1.191	-1.189	-1.186	-1.182	-1.179	-1.175	-1.170	-1.168	-1.160	-1.154	-1.148	-1.141	-1.134	-1.126	-1.118	-1.109	-1.100	-1.090	-1.082	-1.071	-1.061	-1.051	-1.040	-1.030	-1.019	-1.008	-0.998	-0.986	-0.976	-0.966	-0.956	-0.946	-0.936	-0.929	-0.920	-0.911	-0.904	-0.896	-0.890	-0.884	-0.880	-0.875	-0.871	-0.868	-0.866	-0.866	-0.865	-0.868	-0.869	-0.872	-0.878	-0.882	-0.889	-0.896	-0.905	-0.915	-0.925	-0.939	-0.950	-0.965	-0.981	-0.996	-1.014	-1.032	-1.052	-1.074	-1.095	-1.118	-1.140	-1.165	-1.190	-1.215	-1.242	-1.269	-1.298	-1.326	-1.355	-1.385	-1.415	-1.446	-1.478	-1.508	-1.540	-1.571	-1.605	-1.638	-1.670	-1.701	-1.734	-1.766	-1.799	-1.831	-1.864	-1.895	-1.926	-1.959	-1.989	-2.021	-2.051	-2.080	-2.110	-2.139	-2.169	-2.198	-2.225	-2.252	-2.279	-2.306	-2.331	-2.358	-2.381	-2.405	-2.429	-2.450	-2.472	-2.494	-2.516	-2.536	-2.556	-2.575	-2.595	-2.614	-2.631	-2.649	-2.665	-2.682	-2.699	-2.714	-2.730	-2.745	-2.760	-2.775	-2.789	-2.804	-2.818	-2.832	-2.846	-2.861	-2.875	-2.889	-2.902	-2.916	-2.930	-2.944	-2.959	-2.974	-2.989	-3.004	-3.019	-3.035	-3.050	-3.066	-3.082	-3.100	-3.116	-3.134	-3.151	-3.169	-3.189	-3.206	-3.226	-3.245	-3.265	-3.285	-3.305	-3.325	-3.346	-3.366	-3.388	-3.408	-3.429	-3.451	-3.472	-3.492	-3.514	-3.534	-3.555	-3.575	-3.595	-3.615	-3.634	-3.654	-3.672	-3.690	-3.708	-3.724	-3.741	-3.758	-3.771	-3.785	-3.799	-3.811	-3.822	-3.834	-3.844	-3.852	-3.861	-3.868	-3.875	-3.879	-3.882	-3.885	-3.889	-3.889	-3.889	-3.886	-3.885	-3.882	-3.879	-3.874	-3.868	-3.860	-3.852	-3.844	-3.835	-3.825	-3.814	-3.802	-3.790	-3.776	-3.764	-3.749	-3.734	-3.720	-3.704	-3.688	-3.672	-3.656	-3.640	-3.624	-3.608	-3.591	-3.575	-3.559	-3.542	-3.525	-3.510	-3.495	-3.479	-3.464	-3.450	-3.435	-3.422	-3.409	-3.396	-3.384	-3.372	-3.361	-3.351	-3.341	-3.334	-3.325	-3.318	-3.311	-3.306	-3.301	-3.296	-3.292	-3.290	-3.288	-3.288	-3.285	-3.288	-3.288	-3.290	-3.292	-3.295	-3.299	-3.304	-3.310	-3.315	-3.321	-3.329	-3.336	-3.344	-3.351	-3.361	-3.370	-3.379	-3.389	-3.398	-3.408	-3.419	-3.429	-3.439	-3.448	-3.458	-3.468	-3.479	-3.488	-3.496	-3.505	-3.515	-3.522	-3.529	-3.536	-3.544	-3.549	-3.552	-3.558	-3.561	-3.565	-3.566	-3.566	-3.566	-3.565	-3.564	-3.560	-3.555	-3.550	-3.542	-3.536	-3.528	-3.518	-3.506	-3.494	-3.481	-3.469	-3.452	-3.436	-3.419	-3.399	-3.380	-3.359	-3.338	-3.315	-3.291	-3.268	-3.241	-3.215	-3.189	-3.161	-3.134	-3.105	-3.076	-3.045	-3.016	-2.985	-2.954	-2.924	-2.891	-2.860	-2.829	-2.798	-2.766	-2.735	-2.705	-2.672	-2.642	-2.611	-2.581	-2.551	-2.521	-2.492	-2.464	-2.435	-2.409	-2.381	-2.355	-2.330	-2.306	-2.282	-2.259	-2.236	-2.215	-2.195	-2.175	-2.155	-2.138	-2.120	-2.102	-2.085	-2.070	-2.056	-2.041	-2.029	-2.016	-2.004	-1.992	-1.982	-1.972	-1.962	-1.954	-1.946	-1.938	-1.930	-1.922	-1.918	-1.910	-1.904	-1.899	-1.891	-1.886	-1.880	-1.875	-1.869	-1.865	-1.859	-1.854	-1.849	-1.841	-1.836	-1.830	-1.824	-1.818	-1.810	-1.804	-1.795	-1.788	-1.779	-1.770	-1.761	-1.751	-1.741	-1.730	-1.719	-1.708	-1.695	-1.682	-1.669	-1.655	-1.640	-1.626	-1.610	-1.594	-1.578	-1.559	-1.542	-1.524	-1.505	-1.486	-1.468	-1.448	-1.428	-1.406	-1.386	-1.365	-1.344	-1.322	-1.301	-1.280	-1.259	-1.236	-1.215	-1.194	-1.171	-1.151	-1.130	-1.109	-1.089	-1.069	-1.050	-1.029	-1.011	-0.992	-0.975	-0.959	-0.941	-0.926	-0.911	-0.899	-0.886	-0.874	-0.862	-0.852	-0.844	-0.836	-0.829	-0.824	-0.819	-0.815	-0.814	-0.811	-0.811	-0.812	-0.815	-0.818	-0.822	-0.828	-0.834	-0.842	-0.850	-0.860	-0.871	-0.882	-0.895	-0.909	-0.922	-0.938	-0.951	-0.969	-0.984	-1.001	-1.018	-1.036	-1.054	-1.072	-1.090	-1.109	-1.128	-1.146	-1.165	-1.182	-1.200	-1.218	-1.234	-1.251	-1.268	-1.282	-1.298	-1.312	-1.326	-1.339	-1.350	-1.362	-1.371	-1.382	-1.391	-1.398	-1.404	-1.410	-1.415	-1.418	-1.420	-1.421	-1.421	-1.420	-1.418	-1.416	-1.411	-1.405	-1.400	-1.391	-1.384	-1.374	-1.365	-1.354	-1.340	-1.329	-1.315	-1.300	-1.285	-1.270	-1.254	-1.235	-1.219	-1.200	-1.181	-1.162	-1.144	-1.122	-1.102	-1.082	-1.061	-1.042	-1.021	-1.001	-0.979	-0.959	-0.938	-0.919	-0.898	-0.878	-0.858	-0.839	-0.819	-0.801	-0.782	-0.765	-0.748	-0.731	-0.714	-0.699	-0.682	-0.668	-0.654	-0.640	-0.626	-0.614	-0.602	-0.591	-0.580	-0.571	-0.562	-0.554	-0.545	-0.539	-0.531	-0.526	-0.520	-0.515	-0.511	-0.507	-0.505	-0.502	-0.500	-0.498	-0.496	-0.495	-0.495	-0.495	-0.494	-0.494	-0.495	-0.495	-0.495	-0.496	-0.496	-0.498	-0.498	-0.499	-0.499	-0.499	-0.499	-0.499	-0.499	-0.498	-0.496	-0.494	-0.491	-0.489	-0.485	-0.481	-0.478	-0.472	-0.466	-0.460	-0.452	-0.446	-0.436	-0.428	-0.419	-0.408	-0.395	-0.382	-0.370	-0.356	-0.341	-0.325	-0.310	-0.292	-0.276	-0.256	-0.238	-0.219	-0.198	-0.176	-0.155	-0.132	-0.111	-0.088	-0.064	-0.040	-0.018	0.008	0.031	0.056	0.081	0.106	0.130	0.156	0.181	0.205	0.230	0.254	0.276	0.300	0.322	0.345	0.366	0.386	0.406	0.426	0.445	0.462	0.479	0.495	0.509	0.522	0.535	0.548	0.558	0.566	0.575	0.581	0.586	0.590	0.594	0.595	0.596	0.595	0.594	0.590	0.586	0.581	0.574	0.566	0.558	0.548	0.536	0.525	0.512	0.499	0.484	0.470	0.452	0.438	0.421	0.404	0.386	0.366	0.349	0.331	0.311	0.294	0.274	0.256	0.238	0.219	0.200	0.182	0.165	0.150	0.132	0.118	0.104	0.088	0.075	0.061	0.050	0.039	0.028	0.019	0.010	0.002	-0.004	-0.010	-0.015	-0.018	-0.019	-0.020	-0.020	-0.020	-0.019	-0.015	-0.012	-0.008	-0.004	0.004	0.010	0.019	0.028	0.038	0.048	0.059	0.070	0.081	0.094	0.108	0.121	0.135	0.149	0.162	0.178	0.192	0.208	0.222	0.239	0.252	0.269	0.284	0.299	0.314	0.329	0.342	0.358	0.370	0.385	0.398	0.409	0.422	0.434	0.445	0.455	0.466	0.476	0.484	0.492	0.501	0.509	0.515	0.522	0.529	0.534	0.539	0.542	0.548	0.551	0.555	0.558	0.560	0.562	0.565	0.566	0.569	0.570	0.572	0.574	0.575	0.576	0.579	0.580	0.582	0.585	0.588	0.590	0.594	0.598	0.602	0.606	0.612	0.618	0.625	0.632	0.639	0.649	0.658	0.668	0.679	0.690	0.704	0.716	0.730	0.745	0.760	0.778	0.794	0.812	0.831	0.851	0.871	0.891	0.914	0.936	0.960	0.984	1.008	1.034	1.059	1.084	1.110	1.136	1.164	1.191	1.218	1.246	1.274	1.302	1.329	1.356	1.384	1.411	1.439	1.465	1.491	1.518	1.542	1.568	1.591	1.616	1.639	1.661	1.682	1.702	1.722	1.741	1.759	1.775	1.790	1.805	1.818	1.830	1.840	1.849	1.858	1.864	1.869	1.874	1.875	1.878	1.878	1.875	1.871	1.868	1.861	1.852	1.845	1.835	1.822	1.809	1.795	1.779	1.762	1.745	1.725	1.706	1.684	1.661	1.638	1.614	1.588	1.561	1.535	1.508	1.479	1.450	1.419	1.389	1.359	1.328	1.298	1.265	1.235	1.202	1.171	1.141	1.110	1.079	1.049	1.018	0.988	0.959	0.930	0.902	0.875	0.848	0.822	0.798	0.774	0.749	0.726	0.706	0.685	0.665	0.646	0.629	0.612	0.598	0.584	0.570	0.559	0.548	0.538	0.529	0.521	0.514	0.509	0.504	0.500	0.498	0.495	0.492	0.492	0.492	0.494	0.495	0.498	0.501	0.504	0.507	0.511	0.515	0.520	0.525	0.530	0.536	0.541	0.546	0.552	0.559	0.562	0.568	0.572	0.576	0.581	0.585	0.589	0.592	0.594	0.596	0.598	0.598	0.599	0.599	0.598	0.596	0.595	0.591	0.588	0.584	0.580	0.575	0.570	0.562	0.555	0.549	0.540	0.532	0.524	0.512	0.504	0.492	0.481	0.471	0.460	0.449	0.436	0.425	0.412	0.401	0.389	0.378	0.364	0.352	0.342	0.330	0.320	0.310	0.299	0.289	0.280	0.271	0.264	0.256	0.250	0.244	0.239	0.235	0.231	0.229	0.228	0.228	0.228	0.229	0.230	0.234	0.239	0.244	0.251	0.258	0.268	0.278	0.288	0.300	0.312	0.326	0.341	0.356	0.372	0.389	0.408	0.425	0.444	0.464	0.485	0.505	0.526	0.548	0.570	0.592	0.614	0.635	0.658	0.680	0.702	0.722	0.744	0.764	0.785	0.805	0.825	0.842	0.861	0.876	0.892	0.908	0.921	0.934	0.945	0.955	0.964	0.971	0.978	0.981	0.984	0.985	0.985	0.985	0.981	0.976	0.970	0.962	0.954	0.942	0.930	0.915	0.900	0.882	0.865	0.844	0.824	0.801	0.778	0.752	0.725	0.699	0.671	0.641	0.611	0.581	0.549	0.518	0.485	0.451	0.419	0.384	0.351	0.316	0.282	0.249	0.215	0.181	0.149	0.116	0.084	0.051	0.020	-0.009	-0.039	-0.068	-0.096	-0.122	-0.149	-0.174	-0.198	-0.220	-0.241	-0.262	-0.281	-0.299	-0.316	-0.332	-0.348	-0.360	-0.371	-0.381	-0.391	-0.399	-0.408	-0.412	-0.418	-0.421	-0.424	-0.426	-0.428	-0.428	-0.428	-0.425	-0.422	-0.420	-0.416	-0.412	-0.408	-0.401	-0.398	-0.390	-0.384	-0.379	-0.371	-0.366	-0.360	-0.352	-0.346	-0.340	-0.334	-0.328	-0.322	-0.318	-0.311	-0.308	-0.304	-0.300	-0.298	-0.295	-0.294	-0.291	-0.292	-0.291	-0.292	-0.292	-0.295	-0.298	-0.300	-0.304	-0.309	-0.312	-0.318	-0.324	-0.331	-0.339	-0.346	-0.354	-0.362	-0.371	-0.381	-0.390	-0.400	-0.411	-0.421	-0.431	-0.441	-0.452	-0.462	-0.474	-0.484	-0.494	-0.504	-0.514	-0.522	-0.532	-0.541	-0.549	-0.558	-0.565	-0.571	-0.576	-0.582	-0.586	-0.591	-0.595	-0.598	-0.600	-0.601	-0.601	-0.600	-0.599	-0.598	-0.594	-0.591	-0.586	-0.580	-0.575	-0.568	-0.560	-0.551	-0.544	-0.534	-0.522	-0.512	-0.499	-0.488	-0.475	-0.462	-0.449	-0.435	-0.421	-0.406	-0.392	-0.378	-0.362	-0.349	-0.334	-0.320	-0.305	-0.291	-0.276	-0.262	-0.250	-0.238	-0.225	-0.214	-0.202	-0.192	-0.182	-0.174	-0.166	-0.159	-0.151	-0.146	-0.141	-0.138	-0.134	-0.132	-0.131	-0.131	-0.134	-0.136	-0.139	-0.144	-0.149	-0.155	-0.164	-0.172	-0.182	-0.194	-0.206	-0.219	-0.234	-0.250	-0.266	-0.284	-0.302	-0.322	-0.342	-0.364	-0.386	-0.410	-0.434	-0.459	-0.485	-0.510	-0.538	-0.565	-0.594	-0.622	-0.651	-0.680	-0.711	-0.741	-0.772	-0.802	-0.835	-0.866	-0.898	-0.930	-0.962	-0.994	-1.026	-1.059	-1.091	-1.122	-1.155	-1.186	-1.219	-1.250	-1.281	-1.312	-1.342	-1.372	-1.402	-1.432	-1.461	-1.490	-1.518	-1.546	-1.572	-1.599	-1.625	-1.651	-1.676	-1.701	-1.725	-1.748	-1.769	-1.791	-1.811	-1.832	-1.852	-1.871	-1.890	-1.909	-1.925	-1.944	-1.958	-1.974	-1.989	-2.002	-2.018	-2.031	-2.044	-2.055	-2.068	-2.079	-2.089	-2.100	-2.110	-2.120	-2.129	-2.139	-2.148	-2.155	-2.164	-2.171	-2.180	-2.188	-2.195	-2.202	-2.210	-2.219	-2.226	-2.234	-2.242	-2.250	-2.259	-2.266	-2.275	-2.284	-2.292	-2.301	-2.311	-2.321	-2.330	-2.340	-2.351	-2.361	-2.372	-2.385	-2.395	-2.408	-2.419	-2.430	-2.442	-2.455	-2.468	-2.480	-2.492	-2.505	-2.518	-2.530	-2.542	-2.555	-2.568	-2.579	-2.590	-2.602	-2.612	-2.625	-2.635	-2.644	-2.654	-2.661	-2.670	-2.678	-2.685	-2.691	-2.696	-2.701	-2.704	-2.708	-2.710	-2.710	-2.710	-2.710	-2.706	-2.705	-2.700	-2.695	-2.689	-2.682	-2.674	-2.665	-2.654	-2.642	-2.631	-2.618	-2.604	-2.588	-2.570	-2.552	-2.534	-2.514	-2.492	-2.472	-2.450	-2.426	-2.402	-2.378	-2.352	-2.326	-2.299	-2.271	-2.242	-2.214	-2.185	-2.155	-2.125	-2.094	-2.064	-2.031	-2.000	-1.968	-1.936	-1.905	-1.872	-1.840	-1.808	-1.775	-1.742	-1.710	-1.678	-1.646	-1.615	-1.584	-1.552	-1.521	-1.491	-1.462	-1.432	-1.404	-1.376	-1.349	-1.320	-1.294	-1.269	-1.244	-1.219	-1.195	-1.172	-1.150	-1.128	-1.108	-1.088	-1.068	-1.050	-1.031	-1.015	-0.998	-0.982	-0.969	-0.954	-0.941	-0.928	-0.915	-0.904	-0.894	-0.884	-0.872	-0.864	-0.855	-0.845	-0.838	-0.829	-0.820	-0.814	-0.805	-0.796	-0.790	-0.781	-0.772	-0.765	-0.755	-0.746	-0.738	-0.728	-0.715	-0.705	-0.694	-0.681	-0.668	-0.652	-0.639	-0.624	-0.608	-0.590	-0.571	-0.552	-0.532	-0.510	-0.489	-0.466	-0.441	-0.414	-0.388	-0.359	-0.331	-0.300	-0.270	-0.239	-0.205	-0.171	-0.136	-0.100	-0.065	-0.028	0.011	0.050	0.089	0.129	0.170	0.211	0.252	0.294	0.335	0.378	0.420	0.461	0.504	0.546	0.588	0.629	0.671	0.711	0.752	0.792	0.831	0.871	0.909	0.946	0.982	1.018	1.052	1.086	1.119	1.150	1.181	1.211	1.239	1.266	1.292	1.316	1.340	1.362	1.382	1.402	1.421	1.439	1.455	1.470	1.484	1.496	1.509	1.520	1.529	1.538	1.544	1.551	1.556	1.561	1.565	1.569	1.571	1.572	1.574	1.574	1.574	1.572	1.572	1.571	1.570	1.568	1.565	1.562	1.561	1.558	1.556	1.554	1.550	1.549	1.546	1.545	1.542	1.541	1.540	1.538	1.536	1.535	1.535	1.534	1.534	1.534	1.534	1.535	1.536	1.536	1.538	1.540	1.542	1.542	1.545	1.545	1.548	1.549	1.551	1.552	1.554	1.555	1.555	1.558	1.558	1.559	1.558	1.558	1.556	1.556	1.555	1.552	1.550	1.548	1.544	1.539	1.535	1.529	1.524	1.518	1.510	1.502	1.494	1.484	1.475	1.464	1.452	1.439	1.426	1.411	1.396	1.381	1.365	1.349	1.331	1.312	1.294	1.272	1.251	1.230	1.209	1.185	1.162	1.139	1.112	1.088	1.061	1.034	1.008	0.980	0.950	0.921	0.891	0.862	0.830	0.800	0.768	0.736	0.704	0.671	0.639	0.605	0.571	0.536	0.502	0.469	0.435	0.400	0.365	0.330	0.296	0.261	0.226	0.192	0.158	0.124	0.090	0.056	0.022	-0.010	-0.042	-0.075	-0.106	-0.138	-0.168	-0.198	-0.226	-0.255	-0.284	-0.310	-0.338	-0.362	-0.389	-0.412	-0.436	-0.459	-0.479	-0.500	-0.520	-0.539	-0.558	-0.575	-0.591	-0.606	-0.621	-0.636	-0.649	-0.661	-0.672	-0.684	-0.692	-0.704	-0.711	-0.720	-0.729	-0.736	-0.742	-0.750	-0.755	-0.761	-0.768	-0.774	-0.778	-0.782	-0.788	-0.791	-0.796	-0.802	-0.806	-0.812	-0.818	-0.822	-0.829	-0.835	-0.842	-0.849	-0.856	-0.866	-0.874	-0.882	-0.892	-0.902	-0.912	-0.925	-0.936	-0.949	-0.962	-0.975	-0.990	-1.004	-1.019	-1.035	-1.051	-1.068	-1.085	-1.102	-1.121	-1.139	-1.158	-1.176	-1.195	-1.214	-1.234	-1.252	-1.271	-1.290	-1.309	-1.328	-1.345	-1.364	-1.381	-1.399	-1.415	-1.431	-1.448	-1.461	-1.475	-1.489	-1.502	-1.512	-1.524	-1.534	-1.542	-1.550	-1.558	-1.562	-1.566	-1.570	-1.571	-1.572	-1.572	-1.570	-1.566	-1.562	-1.556	-1.550	-1.542	-1.534	-1.522	-1.510	-1.496	-1.482	-1.468	-1.450	-1.431	-1.412	-1.394	-1.372	-1.349	-1.328	-1.304	-1.278	-1.254	-1.228	-1.200	-1.174	-1.145	-1.118	-1.088	-1.060	-1.030	-1.001	-0.972	-0.942	-0.915	-0.885	-0.856	-0.826	-0.799	-0.770	-0.742	-0.716	-0.690	-0.665	-0.640	-0.616	-0.592	-0.570	-0.549	-0.529	-0.511	-0.492	-0.476	-0.460	-0.446	-0.431	-0.421	-0.410	-0.401	-0.392	-0.386	-0.381	-0.376	-0.375	-0.372	-0.372	-0.375	-0.378	-0.381	-0.388	-0.392	-0.400	-0.408	-0.418	-0.429	-0.439	-0.451	-0.465	-0.479	-0.492	-0.509	-0.524	-0.540	-0.558	-0.572	-0.590	-0.609	-0.626	-0.645	-0.662	-0.680	-0.698	-0.716	-0.734	-0.751	-0.769	-0.786	-0.802	-0.819	-0.835	-0.850	-0.866	-0.880	-0.895	-0.909	-0.921	-0.934	-0.945	-0.958	-0.968	-0.979	-0.989	-0.999	-1.006	-1.014	-1.022	-1.029	-1.036	-1.042	-1.048	-1.054	-1.059	-1.062	-1.066	-1.071	-1.074	-1.078	-1.080	-1.082	-1.086	-1.088	-1.090	-1.091	-1.094	-1.095	-1.096	-1.098	-1.100	-1.101	-1.104	-1.105	-1.105	-1.108	-1.108	-1.110	-1.110	-1.111	-1.114	-1.115	-1.118	-1.119	-1.120	-1.121	-1.124	-1.126	-1.129	-1.131	-1.135	-1.138	-1.140	-1.144	-1.148	-1.150	-1.155	-1.160	-1.164	-1.170	-1.174	-1.180	-1.186	-1.192	-1.200	-1.206	-1.215	-1.224	-1.231	-1.240	-1.250	-1.260	-1.270	-1.281	-1.294	-1.305	-1.318	-1.331	-1.346	-1.360	-1.374	-1.390	-1.406	-1.424	-1.439	-1.456	-1.475	-1.492	-1.511	-1.531	-1.549	-1.569	-1.590	-1.609	-1.630	-1.650	-1.671	-1.691	-1.712	-1.732	-1.752	-1.774	-1.794	-1.815	-1.835	-1.855	-1.874	-1.892	-1.911	-1.930	-1.948	-1.964	-1.980	-1.996	-2.011	-2.026	-2.040	-2.052	-2.065	-2.076	-2.088	-2.098	-2.105	-2.114	-2.121	-2.126	-2.132	-2.136	-2.140	-2.142	-2.144	-2.144	-2.144	-2.142	-2.141	-2.138	-2.135	-2.131	-2.125	-2.120	-2.111	-2.105	-2.098	-2.088	-2.079	-2.070	-2.059	-2.049	-2.038	-2.026	-2.016	-2.002	-1.991	-1.979	-1.966	-1.954	-1.941	-1.928	-1.914	-1.902	-1.889	-1.876	-1.864	-1.851	-1.839	-1.828	-1.815	-1.804	-1.792	-1.781	-1.771	-1.761	-1.751	-1.742	-1.734	-1.725	-1.718	-1.709	-1.702	-1.695	-1.689	-1.684	-1.678	-1.672	-1.669	-1.665	-1.660	-1.656	-1.655	-1.651	-1.649	-1.646	-1.645	-1.642	-1.641	-1.641	-1.640	-1.639	-1.639	-1.638	-1.636	-1.636	-1.634	-1.634	-1.634	-1.631	-1.630	-1.628	-1.626	-1.624	-1.621	-1.619	-1.615	-1.612	-1.608	-1.602	-1.596	-1.590	-1.584	-1.578	-1.570	-1.561	-1.552	-1.542	-1.532	-1.521	-1.511	-1.499	-1.486	-1.474	-1.459	-1.445	-1.431	-1.416	-1.401	-1.385	-1.369	-1.354	-1.338	-1.321	-1.304	-1.288	-1.270	-1.254	-1.238	-1.221	-1.205	-1.189	-1.174	-1.159	-1.145	-1.130	-1.118	-1.106	-1.094	-1.082	-1.072	-1.064	-1.055	-1.049	-1.042	-1.038	-1.034	-1.030	-1.028	-1.028	-1.029	-1.030	-1.032	-1.036	-1.042	-1.050	-1.056	-1.065	-1.075	-1.086	-1.098	-1.111	-1.125	-1.140	-1.155	-1.172	-1.190	-1.208	-1.226	-1.245	-1.265	-1.285	-1.305	-1.325	-1.346	-1.368	-1.388	-1.408	-1.429	-1.448	-1.468	-1.488	-1.505	-1.524	-1.541	-1.558	-1.574	-1.589	-1.604	-1.616	-1.628	-1.639	-1.649	-1.658	-1.664	-1.670	-1.675	-1.678	-1.679	-1.680	-1.679	-1.678	-1.672	-1.666	-1.659	-1.651	-1.641	-1.630	-1.619	-1.605	-1.589	-1.572	-1.555	-1.536	-1.516	-1.495	-1.472	-1.450	-1.426	-1.401	-1.376	-1.349	-1.322	-1.295	-1.265	-1.236	-1.208	-1.178	-1.148	-1.116	-1.085	-1.055	-1.024	-0.992	-0.961	-0.930	-0.900	-0.869	-0.840	-0.810	-0.780	-0.751	-0.722	-0.695	-0.666	-0.640	-0.614	-0.589	-0.562	-0.538	-0.515	-0.491	-0.469	-0.449	-0.428	-0.408	-0.389	-0.371	-0.354	-0.336	-0.321	-0.306	-0.292	-0.279	-0.266	-0.255	-0.244	-0.234	-0.224	-0.215	-0.206	-0.199	-0.192	-0.186	-0.180	-0.175	-0.170	-0.166	-0.162	-0.159	-0.156	-0.154	-0.151	-0.149	-0.148	-0.146	-0.145	-0.144	-0.142	-0.142	-0.141	-0.140	-0.140	-0.139	-0.139	-0.139	-0.139	-0.138	-0.136	-0.135	-0.134	-0.134	-0.131	-0.130	-0.129	-0.128	-0.125	-0.121	-0.119	-0.116	-0.112	-0.108	-0.104	-0.101	-0.096	-0.091	-0.088	-0.082	-0.078	-0.072	-0.068	-0.061	-0.055	-0.050	-0.044	-0.036	-0.031	-0.024	-0.018	-0.012	-0.006	0.001	0.006	0.012	0.020	0.026	0.031	0.038	0.042	0.048	0.052	0.056	0.060	0.064	0.068	0.070	0.071	0.074	0.074	0.074	0.072	0.071	0.070	0.066	0.062	0.059	0.052	0.048	0.040	0.031	0.022	0.012	0.000	-0.012	-0.025	-0.039	-0.054	-0.071	-0.089	-0.106	-0.125	-0.145	-0.166	-0.189	-0.212	-0.236	-0.261	-0.288	-0.314	-0.341	-0.369	-0.398	-0.428	-0.458	-0.488	-0.519	-0.550	-0.582	-0.615	-0.648	-0.680	-0.714	-0.746	-0.780	-0.812	-0.846	-0.880	-0.914	-0.946	-0.979	-1.011	-1.042	-1.075	-1.106	-1.138	-1.168	-1.199	-1.226	-1.256	-1.284	-1.311	-1.338	-1.362	-1.389	-1.411	-1.435	-1.458	-1.479	-1.499	-1.518	-1.538	-1.555	-1.570	-1.585	-1.600	-1.614	-1.626	-1.638	-1.648	-1.658	-1.666	-1.672	-1.679	-1.685	-1.689	-1.694	-1.696	-1.699	-1.699	-1.699	-1.699	-1.696	-1.694	-1.691	-1.688	-1.682	-1.679	-1.674	-1.668	-1.662	-1.656	-1.650	-1.644	-1.636	-1.629	-1.621	-1.615	-1.608	-1.600	-1.594	-1.586	-1.580	-1.572	-1.566	-1.561	-1.555	-1.550	-1.546	-1.541	-1.538	-1.535	-1.531	-1.530	-1.529	-1.528	-1.529	-1.528	-1.530	-1.531	-1.534	-1.536	-1.540	-1.545	-1.551	-1.556	-1.562	-1.569	-1.576	-1.584	-1.591	-1.601	-1.609	-1.619	-1.628	-1.636	-1.648	-1.656	-1.666	-1.675	-1.685	-1.694	-1.702	-1.711	-1.719	-1.729	-1.735	-1.741	-1.748	-1.752	-1.759	-1.764	-1.766	-1.770	-1.771	-1.772	-1.771	-1.770	-1.768	-1.765	-1.760	-1.755	-1.749	-1.742	-1.734	-1.725	-1.714	-1.702	-1.690	-1.676	-1.662	-1.646	-1.630	-1.612	-1.595	-1.576	-1.558	-1.538	-1.518	-1.498	-1.476	-1.455	-1.434	-1.411	-1.390	-1.368	-1.346	-1.325	-1.304	-1.282	-1.264	-1.242	-1.222	-1.205	-1.186	-1.170	-1.154	-1.138	-1.122	-1.110	-1.098	-1.086	-1.078	-1.068	-1.060	-1.054	-1.050	-1.045	-1.042	-1.042	-1.044	-1.046	-1.049	-1.054	-1.060	-1.066	-1.076	-1.085	-1.096	-1.110	-1.122	-1.138	-1.152	-1.169	-1.188	-1.205	-1.224	-1.244	-1.265	-1.286	-1.308	-1.330	-1.351	-1.375	-1.398	-1.420	-1.444	-1.466	-1.489	-1.511	-1.534	-1.556	-1.578	-1.599	-1.619	-1.639	-1.659	-1.676	-1.695	-1.712	-1.729	-1.744	-1.758	-1.771	-1.784	-1.795	-1.806	-1.815	-1.825	-1.831	-1.838	-1.842	-1.848	-1.850	-1.852	-1.854	-1.854	-1.854	-1.851	-1.849	-1.845	-1.840	-1.836	-1.831	-1.824	-1.816	-1.810	-1.801	-1.791	-1.782	-1.772	-1.764	-1.752	-1.742	-1.732	-1.722	-1.712	-1.701	-1.690	-1.680	-1.670	-1.660	-1.650	-1.641	-1.631	-1.624	-1.615	-1.609	-1.601	-1.596	-1.590	-1.586	-1.582	-1.579	-1.576	-1.575	-1.574	-1.575	-1.575	-1.576	-1.579	-1.582	-1.586	-1.591	-1.598	-1.604	-1.611	-1.619	-1.628	-1.639	-1.648	-1.659	-1.670	-1.681	-1.694	-1.708	-1.721	-1.734	-1.748	-1.762	-1.776	-1.791	-1.806	-1.820	-1.834	-1.849	-1.864	-1.879	-1.891	-1.905	-1.920	-1.932	-1.945	-1.956	-1.969	-1.980	-1.990	-2.000	-2.010	-2.018	-2.025	-2.033	-2.039	-2.044	-2.049	-2.052	-2.055	-2.058	-2.059	-2.059	-2.058	-2.058	-2.055	-2.051	-2.047	-2.041	-2.036	-2.029	-2.021	-2.013	-2.005	-1.994	-1.984	-1.972	-1.960	-1.948	-1.935	-1.921	-1.906	-1.892	-1.879	-1.862	-1.848	-1.831	-1.814	-1.798	-1.781	-1.764	-1.748	-1.730	-1.714	-1.696	-1.679	-1.661	-1.644	-1.628	-1.611	-1.594	-1.578	-1.561	-1.546	-1.531	-1.516	-1.502	-1.489	-1.475	-1.464	-1.451	-1.440	-1.430	-1.419	-1.409	-1.401	-1.392	-1.385	-1.379	-1.372	-1.368	-1.362	-1.360	-1.356	-1.355	-1.355	-1.355	-1.358	-1.359	-1.361	-1.366	-1.370	-1.376	-1.382	-1.389	-1.398	-1.408	-1.415	-1.426	-1.439	-1.450	-1.464	-1.476	-1.491	-1.506	-1.521	-1.538	-1.554	-1.570	-1.586	-1.604	-1.622	-1.640	-1.658	-1.676	-1.695	-1.712	-1.731	-1.749	-1.766	-1.785	-1.802	-1.819	-1.836	-1.852	-1.869	-1.882	-1.898	-1.911	-1.924	-1.935	-1.946	-1.956	-1.965	-1.972	-1.980	-1.986	-1.991	-1.994	-1.996	-1.998	-1.998	-1.996	-1.994	-1.990	-1.984	-1.978	-1.970	-1.961	-1.951	-1.939	-1.926	-1.912	-1.898	-1.882	-1.865	-1.849	-1.830	-1.810	-1.790	-1.769	-1.746	-1.724	-1.700	-1.678	-1.654	-1.630	-1.606	-1.581	-1.558	-1.534	-1.510	-1.486	-1.461	-1.439	-1.415	-1.394	-1.371	-1.350	-1.330	-1.310	-1.291	-1.274	-1.256	-1.240	-1.225	-1.210	-1.196	-1.184	-1.171	-1.161	-1.151	-1.142	-1.135	-1.129	-1.122	-1.118	-1.114	-1.110	-1.108	-1.106	-1.105	-1.105	-1.104	-1.105	-1.105	-1.106	-1.108	-1.109	-1.110	-1.110	-1.111	-1.111	-1.111	-1.111	-1.110	-1.109	-1.108	-1.105	-1.101	-1.096	-1.091	-1.084	-1.078	-1.068	-1.058	-1.046	-1.034	-1.021	-1.005	-0.989	-0.971	-0.952	-0.932	-0.910	-0.886	-0.861	-0.836	-0.809	-0.780	-0.751	-0.720	-0.689	-0.656	-0.622	-0.589	-0.552	-0.516	-0.479	-0.442	-0.404	-0.366	-0.326	-0.288	-0.249	-0.210	-0.170	-0.131	-0.092	-0.054	-0.016	0.022	0.059	0.098	0.134	0.169	0.202	0.238	0.269	0.301	0.332	0.362	0.390	0.418	0.444	0.469	0.492	0.515	0.535	0.554	0.571	0.588	0.604	0.616	0.630	0.640	0.649	0.658	0.664	0.668	0.671	0.674	0.675	0.674	0.671	0.668	0.664	0.659	0.651	0.642	0.634	0.624	0.612	0.600	0.586	0.572	0.559	0.542	0.526	0.510	0.492	0.474	0.456	0.438	0.419	0.398	0.379	0.359	0.339	0.318	0.299	0.279	0.258	0.238	0.219	0.199	0.180	0.161	0.144	0.125	0.108	0.091	0.075	0.059	0.044	0.029	0.015	0.002	-0.011	-0.022	-0.032	-0.041	-0.050	-0.059	-0.066	-0.072	-0.078	-0.082	-0.086	-0.089	-0.092	-0.094	-0.092	-0.094	-0.092	-0.091	-0.089	-0.086	-0.082	-0.079	-0.075	-0.070	-0.065	-0.060	-0.055	-0.049	-0.042	-0.036	-0.030	-0.024	-0.019	-0.012	-0.008	-0.002	0.004	0.008	0.011	0.014	0.016	0.019	0.020	0.021	0.020	0.019	0.018	0.014	0.010	0.005	0.000	-0.008	-0.016	-0.025	-0.035	-0.046	-0.059	-0.071	-0.086	-0.101	-0.116	-0.132	-0.151	-0.170	-0.190	-0.210	-0.231	-0.252	-0.275	-0.298	-0.321	-0.344	-0.369	-0.392	-0.416	-0.441	-0.465	-0.490	-0.515	-0.539	-0.562	-0.586	-0.609	-0.631	-0.655	-0.676	-0.695	-0.716	-0.734	-0.754	-0.771	-0.786	-0.802	-0.816	-0.829	-0.840	-0.851	-0.861	-0.869	-0.875	-0.881	-0.886	-0.889	-0.890	-0.890	-0.890	-0.886	-0.884	-0.878	-0.872	-0.865	-0.856	-0.848	-0.838	-0.825	-0.812	-0.800	-0.785	-0.770	-0.755	-0.738	-0.720	-0.702	-0.685	-0.666	-0.648	-0.628	-0.609	-0.589	-0.570	-0.551	-0.532	-0.512	-0.495	-0.475	-0.456	-0.439	-0.422	-0.405	-0.389	-0.374	-0.359	-0.345	-0.332	-0.320	-0.310	-0.299	-0.290	-0.282	-0.276	-0.271	-0.266	-0.265	-0.262	-0.262	-0.264	-0.265	-0.268	-0.272	-0.279	-0.285	-0.294	-0.302	-0.314	-0.325	-0.339	-0.352	-0.368	-0.384	-0.401	-0.418	-0.436	-0.456	-0.475	-0.496	-0.516	-0.539	-0.561	-0.584	-0.606	-0.629	-0.652	-0.676	-0.699	-0.721	-0.745	-0.768	-0.790	-0.812	-0.835	-0.855	-0.876	-0.896	-0.916	-0.936	-0.955	-0.971	-0.989	-1.004	-1.019	-1.032	-1.046	-1.058	-1.069	-1.079	-1.086	-1.095	-1.101	-1.108	-1.111	-1.114	-1.115	-1.115	-1.115	-1.114	-1.111	-1.108	-1.102	-1.096	-1.090	-1.081	-1.074	-1.064	-1.052	-1.041	-1.028	-1.015	-1.001	-0.986	-0.971	-0.955	-0.939	-0.921	-0.904	-0.885	-0.868	-0.849	-0.830	-0.810	-0.791	-0.770	-0.751	-0.731	-0.711	-0.691	-0.672	-0.652	-0.635	-0.615	-0.596	-0.579	-0.560	-0.542	-0.526	-0.510	-0.494	-0.479	-0.465	-0.450	-0.438	-0.425	-0.412	-0.402	-0.392	-0.384	-0.375	-0.366	-0.360	-0.354	-0.349	-0.344	-0.341	-0.339	-0.336	-0.335	-0.335	-0.336	-0.336	-0.339	-0.341	-0.344	-0.348	-0.351	-0.358	-0.362	-0.369	-0.375	-0.381	-0.389	-0.395	-0.404	-0.410	-0.418	-0.425	-0.432	-0.439	-0.448	-0.454	-0.460	-0.468	-0.474	-0.478	-0.482	-0.488	-0.491	-0.494	-0.498	-0.499	-0.501	-0.501	-0.502	-0.502	-0.500	-0.499	-0.495	-0.490	-0.485	-0.479	-0.472	-0.466	-0.459	-0.449	-0.439	-0.429	-0.419	-0.406	-0.394	-0.381	-0.366	-0.352	-0.338	-0.321	-0.306	-0.290	-0.274	-0.258	-0.239	-0.221	-0.205	-0.188	-0.170	-0.151	-0.135	-0.118	-0.100	-0.082	-0.066	-0.051	-0.035	-0.020	-0.005	0.010	0.024	0.036	0.050	0.061	0.074	0.084	0.094	0.102	0.110	0.118	0.124	0.129	0.135	0.139	0.141	0.144	0.145	0.146	0.145	0.144	0.142	0.138	0.135	0.130	0.124	0.118	0.111	0.104	0.095	0.088	0.078	0.068	0.056	0.044	0.032	0.020	0.006	-0.006	-0.020	-0.034	-0.049	-0.062	-0.078	-0.092	-0.109	-0.124	-0.140	-0.155	-0.169	-0.185	-0.201	-0.216	-0.231	-0.246	-0.261	-0.275	-0.290	-0.304	-0.318	-0.331	-0.345	-0.356	-0.370	-0.381	-0.392	-0.405	-0.415	-0.424	-0.435	-0.444	-0.451	-0.461	-0.468	-0.475	-0.482	-0.489	-0.495	-0.500	-0.505	-0.510	-0.514	-0.518	-0.521	-0.522	-0.526	-0.529	-0.530	-0.531	-0.532	-0.534	-0.534	-0.535	-0.535	-0.535	-0.535	-0.535	-0.535	-0.534	-0.534	-0.532	-0.532	-0.534	-0.534	-0.534	-0.534	-0.535	-0.535	-0.536	-0.539	-0.540	-0.541	-0.544	-0.546	-0.550	-0.554	-0.558	-0.562	-0.568	-0.574	-0.579	-0.585	-0.592	-0.600	-0.609	-0.618	-0.626	-0.638	-0.646	-0.658	-0.670	-0.681	-0.694	-0.706	-0.719	-0.732	-0.746	-0.760	-0.775	-0.790	-0.805	-0.820	-0.836	-0.852	-0.868	-0.885	-0.901	-0.916	-0.934	-0.949	-0.966	-0.981	-0.996	-1.012	-1.026	-1.042	-1.056	-1.070	-1.084	-1.098	-1.109	-1.120	-1.131	-1.141	-1.152	-1.161	-1.170	-1.176	-1.184	-1.189	-1.194	-1.199	-1.200	-1.202	-1.204	-1.204	-1.202	-1.201	-1.198	-1.194	-1.189	-1.184	-1.175	-1.168	-1.159	-1.149	-1.139	-1.126	-1.114	-1.099	-1.086	-1.069	-1.054	-1.038	-1.019	-1.001	-0.982	-0.962	-0.942	-0.921	-0.901	-0.880	-0.858	-0.836	-0.814	-0.791	-0.769	-0.746	-0.722	-0.701	-0.679	-0.656	-0.634	-0.611	-0.589	-0.569	-0.546	-0.525	-0.505	-0.484	-0.465	-0.445	-0.426	-0.408	-0.390	-0.371	-0.355	-0.339	-0.322	-0.306	-0.292	-0.278	-0.265	-0.252	-0.239	-0.228	-0.215	-0.205	-0.194	-0.184	-0.174	-0.164	-0.154	-0.145	-0.136	-0.128	-0.119	-0.111	-0.104	-0.095	-0.086	-0.079	-0.070	-0.062	-0.054	-0.046	-0.039	-0.031	-0.022	-0.014	-0.005	0.004	0.012	0.021	0.031	0.040	0.049	0.059	0.070	0.079	0.089	0.099	0.109	0.120	0.130	0.140	0.152	0.162	0.174	0.184	0.192	0.204	0.214	0.224	0.232	0.242	0.251	0.260	0.269	0.276	0.285	0.292	0.299	0.305	0.312	0.318	0.322	0.326	0.331	0.335	0.336	0.339	0.340	0.341	0.342	0.341	0.341	0.340	0.338	0.334	0.331	0.328	0.321	0.316	0.310	0.304	0.296	0.289	0.280	0.270	0.260	0.249	0.239	0.228	0.215	0.202	0.189	0.175	0.161	0.148	0.131	0.116	0.100	0.082	0.066	0.049	0.031	0.012	-0.006	-0.024	-0.042	-0.061	-0.081	-0.100	-0.120	-0.140	-0.160	-0.180	-0.200	-0.219	-0.238	-0.258	-0.276	-0.295	-0.314	-0.332	-0.350	-0.368	-0.384	-0.400	-0.416	-0.431	-0.445	-0.459	-0.471	-0.484	-0.494	-0.505	-0.514	-0.522	-0.529	-0.536	-0.541	-0.544	-0.546	-0.548	-0.549	-0.548	-0.545	-0.542	-0.536	-0.530	-0.522	-0.514	-0.504	-0.494	-0.480	-0.466	-0.451	-0.436	-0.419	-0.401	-0.381	-0.362	-0.341	-0.320	-0.298	-0.274	-0.249	-0.225	-0.200	-0.174	-0.149	-0.120	-0.094	-0.069	-0.040	-0.012	0.015	0.041	0.070	0.098	0.124	0.150	0.176	0.200	0.225	0.249	0.272	0.295	0.316	0.338	0.356	0.376	0.394	0.409	0.425	0.438	0.451	0.464	0.472	0.482	0.489	0.495	0.500	0.502	0.505	0.505	0.505	0.502	0.499	0.494	0.488	0.480	0.471	0.461	0.450	0.439	0.425	0.410	0.394	0.379	0.360	0.341	0.322	0.302	0.282	0.261	0.239	0.218	0.195	0.172	0.150	0.126	0.104	0.080	0.056	0.035	0.011	-0.011	-0.034	-0.056	-0.078	-0.099	-0.119	-0.140	-0.159	-0.178	-0.196	-0.212	-0.230	-0.245	-0.261	-0.274	-0.286	-0.299	-0.309	-0.319	-0.329	-0.336	-0.342	-0.349	-0.354	-0.358	-0.360	-0.361	-0.362	-0.362	-0.361	-0.359	-0.356	-0.351	-0.348	-0.341	-0.334	-0.326	-0.319	-0.310	-0.301	-0.291	-0.281	-0.270	-0.258	-0.246	-0.234	-0.220	-0.208	-0.194	-0.181	-0.168	-0.152	-0.139	-0.126	-0.111	-0.099	-0.084	-0.071	-0.058	-0.045	-0.032	-0.020	-0.008	0.004	0.015	0.026	0.038	0.048	0.056	0.065	0.072	0.081	0.089	0.095	0.101	0.106	0.111	0.115	0.119	0.122	0.126	0.128	0.130	0.131	0.131	0.132	0.131	0.131	0.129	0.128	0.125	0.122	0.120	0.118	0.114	0.110	0.106	0.102	0.099	0.095	0.090	0.088	0.082	0.079	0.075	0.071	0.066	0.064	0.060	0.058	0.055	0.052	0.051	0.049	0.048	0.046	0.046	0.046	0.048	0.049	0.051	0.054	0.056	0.061	0.065	0.070	0.076	0.084	0.090	0.098	0.108	0.116	0.126	0.138	0.149	0.160	0.172	0.185	0.199	0.212	0.228	0.241	0.259	0.274	0.289	0.305	0.322	0.340	0.358	0.375	0.391	0.409	0.426	0.442	0.459	0.476	0.492	0.509	0.524	0.539	0.552	0.568	0.580	0.592	0.604	0.615	0.624	0.634	0.641	0.649	0.654	0.659	0.662	0.665	0.665	0.666	0.665	0.664	0.660	0.655	0.650	0.642	0.635	0.625	0.615	0.604	0.591	0.579	0.564	0.549	0.534	0.516	0.500	0.482	0.464	0.445	0.425	0.406	0.386	0.368	0.348	0.328	0.306	0.288	0.268	0.248	0.230	0.211	0.194	0.176	0.160	0.144	0.129	0.114	0.101	0.089	0.078	0.068	0.058	0.049	0.041	0.035	0.030	0.025	0.022	0.020	0.019	0.019	0.020	0.021	0.024	0.028	0.030	0.035	0.041	0.046	0.054	0.061	0.068	0.076	0.085	0.094	0.102	0.111	0.120	0.129	0.139	0.145	0.154	0.161	0.170	0.178	0.184	0.190	0.196	0.200	0.205	0.209	0.212	0.212	0.215	0.214	0.214	0.211	0.210	0.205	0.201	0.196	0.190	0.182	0.175	0.166	0.156	0.145	0.132	0.121	0.109	0.094	0.079	0.064	0.046	0.030	0.012	-0.006	-0.025	-0.044	-0.064	-0.084	-0.104	-0.124	-0.145	-0.168	-0.188	-0.210	-0.232	-0.252	-0.275	-0.296	-0.318	-0.340	-0.360	-0.380	-0.401	-0.420	-0.440	-0.459	-0.476	-0.496	-0.512	-0.529	-0.545	-0.561	-0.575	-0.589	-0.601	-0.612	-0.624	-0.635	-0.644	-0.652	-0.659	-0.666	-0.672	-0.676	-0.680	-0.682	-0.685	-0.685	-0.684	-0.682	-0.679	-0.676	-0.671	-0.666	-0.659	-0.651	-0.644	-0.634	-0.624	-0.614	-0.600	-0.589	-0.575	-0.560	-0.545	-0.529	-0.512	-0.496	-0.479	-0.461	-0.441	-0.422	-0.405	-0.385	-0.365	-0.346	-0.325	-0.305	-0.284	-0.262	-0.242	-0.221	-0.201	-0.181	-0.161	-0.140	-0.121	-0.102	-0.084	-0.064	-0.046	-0.029	-0.011	0.005	0.021	0.036	0.051	0.065	0.079	0.091	0.102	0.115	0.125	0.135	0.144	0.152	0.159	0.165	0.171	0.176	0.179	0.184	0.185	0.186	0.189	0.188	0.186	0.185	0.182	0.180	0.175	0.171	0.166	0.160	0.152	0.148	0.139	0.130	0.121	0.112	0.102	0.092	0.082	0.071	0.060	0.048	0.035	0.025	0.012	0.000	-0.012	-0.025	-0.039	-0.050	-0.062	-0.075	-0.088	-0.101	-0.112	-0.125	-0.138	-0.149	-0.159	-0.169	-0.180	-0.190	-0.199	-0.208	-0.218	-0.226	-0.234	-0.241	-0.249	-0.255	-0.261	-0.266	-0.272	-0.278	-0.281	-0.286	-0.289	-0.291	-0.295	-0.298	-0.299	-0.300	-0.302	-0.304	-0.305	-0.305	-0.305	-0.305	-0.305	-0.305	-0.305	-0.304	-0.305	-0.304	-0.304	-0.305	-0.305	-0.305	-0.306	-0.308	-0.309	-0.311	-0.312	-0.315	-0.318	-0.322	-0.326	-0.331	-0.336	-0.341	-0.349	-0.356	-0.364	-0.371	-0.380	-0.390	-0.401	-0.412	-0.424	-0.435	-0.449	-0.464	-0.476	-0.492	-0.507	-0.525	-0.541	-0.559	-0.578	-0.595	-0.615	-0.634	-0.652	-0.674	-0.694	-0.714	-0.734	-0.755	-0.776	-0.798	-0.818	-0.838	-0.858	-0.879	-0.898	-0.918	-0.935	-0.955	-0.971	-0.989	-1.006	-1.021	-1.036	-1.051	-1.065	-1.076	-1.090	-1.100	-1.110	-1.120	-1.129	-1.135	-1.139	-1.144	-1.148	-1.151	-1.151	-1.152	-1.151	-1.150	-1.146	-1.142	-1.138	-1.132	-1.125	-1.116	-1.109	-1.099	-1.089	-1.079	-1.068	-1.055	-1.042	-1.029	-1.016	-1.001	-0.989	-0.974	-0.960	-0.945	-0.930	-0.916	-0.901	-0.888	-0.875	-0.862	-0.849	-0.838	-0.825	-0.815	-0.805	-0.795	-0.788	-0.779	-0.774	-0.769	-0.764	-0.762	-0.761	-0.760	-0.761	-0.764	-0.766	-0.771	-0.778	-0.785	-0.794	-0.804	-0.815	-0.826	-0.840	-0.855	-0.872	-0.889	-0.906	-0.928	-0.948	-0.969	-0.991	-1.015	-1.040	-1.064	-1.090	-1.116	-1.144	-1.170	-1.198	-1.226	-1.252	-1.281	-1.309	-1.338	-1.365	-1.392	-1.420	-1.446	-1.474	-1.498	-1.524	-1.548	-1.572	-1.595	-1.616	-1.638	-1.658	-1.676	-1.695	-1.711	-1.726	-1.741	-1.755	-1.768	-1.779	-1.789	-1.798	-1.804	-1.810	-1.814	-1.818	-1.820	-1.821	-1.822	-1.821	-1.819	-1.815	-1.811	-1.806	-1.800	-1.794	-1.788	-1.779	-1.770	-1.760	-1.750	-1.739	-1.729	-1.718	-1.706	-1.695	-1.682	-1.670	-1.660	-1.649	-1.636	-1.624	-1.612	-1.601	-1.591	-1.580	-1.570	-1.561	-1.551	-1.544	-1.536	-1.529	-1.522	-1.516	-1.512	-1.508	-1.505	-1.502	-1.500	-1.499	-1.498	-1.499	-1.500	-1.502	-1.505	-1.509	-1.512	-1.518	-1.522	-1.529	-1.536	-1.542	-1.551	-1.560	-1.570	-1.579	-1.589	-1.599	-1.609	-1.621	-1.632	-1.644	-1.656	-1.668	-1.680	100.000	5.000	2.000	1.000	6.000	0.000	0.000	0.000	0.000	0.000	0.000	0.000	0.000	0.000	0.000	0.000	0.000	0.000	0.642	0.641	0.641	0.642	0.642	0.645	0.649	0.652	0.656	0.662	0.669	0.678	0.685	0.694	0.704	0.714	0.726	0.740	0.752	0.766	0.782	0.798	0.814	0.831	0.849	0.868	0.889	0.908	0.928	0.949	0.971	0.994	1.015	1.038	1.061	1.084	1.108	1.131	1.155	1.179	1.202	1.225	1.249	1.271	1.294	1.316	1.338	1.359	1.380	1.400	1.420	1.439	1.458	1.474	1.491	1.506	1.521	1.534	1.548	1.558	1.569	1.579	1.586	1.595	1.600	1.605	1.610	1.612	1.615	1.615	1.615	1.614	1.610	1.608	1.604	1.598	1.591	1.584	1.576	1.566	1.558	1.546	1.534	1.522	1.509	1.495	1.481	1.468	1.452	1.436	1.422	1.406	1.390	1.374	1.358	1.341	1.325	1.309	1.291	1.275	1.260	1.244	1.228	1.211	1.198	1.181	1.168	1.154	1.140	1.126	1.112	1.101	1.088	1.076	1.066	1.055	1.046	1.038	1.028	1.020	1.011	1.005	0.998	0.991	0.986	0.981	0.976	0.972	0.968	0.965	0.964	0.961	0.959	0.958	0.958	0.956	0.956	0.958	0.959	0.960	0.961	0.962	0.965	0.969	0.971	0.975	0.979	0.984	0.988	0.992	0.996	1.001	1.008	1.012	1.018	1.024	1.029	1.035	1.042	1.048	1.054	1.061	1.066	1.074	1.081	1.088	1.094	1.101	1.108	1.114	1.120	1.125	1.132	1.139	1.144	1.151	1.156	1.161	1.166	1.172	1.176	1.181	1.186	1.190	1.195	1.199	1.201	1.205	1.208	1.211	1.214	1.216	1.219	1.219	1.221	1.222	1.224	1.225	1.226	1.226	1.228	1.228	1.228	1.228	1.229	1.229	1.229	1.228	1.228	1.228	1.228	1.229	1.229	1.229	1.229	1.230	1.229	1.230	1.231	1.234	1.235	1.238	1.239	1.241	1.245	1.248	1.251	1.255	1.260	1.264	1.269	1.275	1.280	1.285	1.291	1.299	1.305	1.314	1.320	1.329	1.336	1.345	1.352	1.361	1.370	1.379	1.388	1.398	1.406	1.414	1.424	1.432	1.441	1.449	1.456	1.465	1.471	1.479	1.485	1.491	1.496	1.500	1.504	1.508	1.511	1.512	1.514	1.512	1.512	1.510	1.508	1.504	1.499	1.492	1.485	1.478	1.469	1.458	1.446	1.435	1.421	1.408	1.392	1.376	1.360	1.341	1.322	1.304	1.282	1.262	1.240	1.218	1.195	1.171	1.148	1.124	1.099	1.074	1.049	1.024	0.999	0.974	0.949	0.924	0.900	0.876	0.852	0.829	0.806	0.785	0.762	0.742	0.721	0.704	0.684	0.668	0.650	0.634	0.619	0.605	0.591	0.580	0.569	0.559	0.550	0.542	0.535	0.529	0.524	0.519	0.515	0.512	0.510	0.509	0.507	0.507	0.507	0.509	0.509	0.511	0.512	0.516	0.518	0.520	0.522	0.525	0.528	0.530	0.534	0.535	0.538	0.540	0.541	0.542	0.544	0.545	0.544	0.544	0.542	0.541	0.539	0.536	0.532	0.529	0.524	0.518	0.511	0.505	0.498	0.490	0.481	0.472	0.462	0.452	0.441	0.430	0.419	0.406	0.394	0.381	0.368	0.352	0.339	0.325	0.310	0.295	0.280	0.265	0.249	0.232	0.216	0.200	0.185	0.169	0.152	0.136	0.121	0.105	0.090	0.075	0.060	0.046	0.031	0.018	0.004	-0.010	-0.022	-0.036	-0.049	-0.061	-0.071	-0.084	-0.094	-0.104	-0.114	-0.122	-0.131	-0.139	-0.146	-0.154	-0.160	-0.166	-0.171	-0.176	-0.181	-0.185	-0.189	-0.191	-0.192	-0.194	-0.195	-0.195	-0.195	-0.194	-0.192	-0.190	-0.188	-0.185	-0.181	-0.178	-0.172	-0.169	-0.162	-0.156	-0.149	-0.142	-0.135	-0.126	-0.119	-0.109	-0.101	-0.091	-0.081	-0.071	-0.061	-0.050	-0.039	-0.028	-0.016	-0.002	0.009	0.020	0.032	0.046	0.058	0.070	0.084	0.095	0.108	0.120	0.132	0.145	0.158	0.169	0.180	0.192	0.202	0.215	0.225	0.235	0.245	0.254	0.264	0.272	0.281	0.289	0.296	0.304	0.310	0.315	0.321	0.326	0.330	0.335	0.338	0.340	0.342	0.344	0.345	0.345	0.344	0.342	0.342	0.339	0.338	0.334	0.330	0.325	0.320	0.316	0.310	0.304	0.298	0.290	0.284	0.278	0.269	0.261	0.254	0.245	0.236	0.228	0.219	0.210	0.201	0.192	0.182	0.175	0.165	0.158	0.149	0.142	0.135	0.128	0.121	0.115	0.110	0.104	0.098	0.094	0.089	0.086	0.082	0.079	0.078	0.076	0.075	0.074	0.072	0.072	0.075	0.075	0.078	0.080	0.082	0.086	0.090	0.094	0.099	0.102	0.109	0.114	0.119	0.125	0.131	0.138	0.142	0.150	0.156	0.162	0.169	0.175	0.180	0.186	0.192	0.198	0.202	0.206	0.210	0.215	0.218	0.220	0.222	0.225	0.225	0.225	0.225	0.225	0.224	0.221	0.219	0.215	0.211	0.205	0.201	0.195	0.188	0.180	0.171	0.164	0.154	0.144	0.134	0.122	0.110	0.099	0.086	0.074	0.060	0.046	0.034	0.020	0.006	-0.006	-0.021	-0.035	-0.048	-0.061	-0.074	-0.086	-0.099	-0.111	-0.121	-0.132	-0.142	-0.154	-0.162	-0.170	-0.178	-0.185	-0.190	-0.196	-0.199	-0.202	-0.205	-0.206	-0.205	-0.205	-0.204	-0.199	-0.196	-0.191	-0.185	-0.178	-0.169	-0.160	-0.151	-0.140	-0.128	-0.115	-0.101	-0.088	-0.071	-0.056	-0.041	-0.024	-0.006	0.012	0.030	0.048	0.066	0.085	0.104	0.122	0.142	0.161	0.181	0.199	0.219	0.236	0.254	0.271	0.288	0.305	0.321	0.336	0.350	0.362	0.376	0.388	0.399	0.409	0.416	0.424	0.431	0.436	0.441	0.444	0.448	0.449	0.449	0.448	0.445	0.442	0.439	0.434	0.428	0.420	0.412	0.404	0.392	0.382	0.371	0.359	0.344	0.331	0.315	0.301	0.285	0.269	0.251	0.234	0.216	0.199	0.180	0.162	0.145	0.126	0.109	0.090	0.071	0.054	0.036	0.020	0.004	-0.014	-0.029	-0.045	-0.060	-0.074	-0.089	-0.101	-0.115	-0.128	-0.139	-0.150	-0.160	-0.170	-0.180	-0.188	-0.194	-0.201	-0.208	-0.212	-0.218	-0.222	-0.226	-0.228	-0.231	-0.232	-0.234	-0.235	-0.235	-0.234	-0.235	-0.234	-0.231	-0.230	-0.228	-0.226	-0.224	-0.221	-0.219	-0.216	-0.214	-0.211	-0.209	-0.205	-0.202	-0.200	-0.198	-0.196	-0.194	-0.191	-0.191	-0.190	-0.189	-0.189	-0.190	-0.189	-0.190	-0.192	-0.195	-0.196	-0.200	-0.202	-0.208	-0.211	-0.216	-0.222	-0.229	-0.236	-0.242	-0.250	-0.259	-0.268	-0.276	-0.286	-0.298	-0.308	-0.319	-0.331	-0.342	-0.356	-0.369	-0.382	-0.398	-0.411	-0.426	-0.441	-0.458	-0.474	-0.490	-0.506	-0.525	-0.541	-0.559	-0.576	-0.595	-0.614	-0.632	-0.650	-0.670	-0.689	-0.709	-0.728	-0.748	-0.766	-0.786	-0.808	-0.826	-0.845	-0.866	-0.885	-0.904	-0.924	-0.942	-0.961	-0.981	-1.000	-1.018	-1.036	-1.055	-1.072	-1.089	-1.104	-1.121	-1.136	-1.151	-1.168	-1.181	-1.195	-1.208	-1.219	-1.231	-1.242	-1.252	-1.261	-1.271	-1.278	-1.286	-1.292	-1.299	-1.304	-1.308	-1.310	-1.312	-1.315	-1.318	-1.319	-1.318	-1.315	-1.315	-1.311	-1.309	-1.305	-1.301	-1.296	-1.292	-1.286	-1.280	-1.274	-1.268	-1.260	-1.252	-1.245	-1.238	-1.230	-1.222	-1.215	-1.206	-1.200	-1.191	-1.184	-1.176	-1.169	-1.162	-1.156	-1.150	-1.144	-1.139	-1.134	-1.130	-1.126	-1.122	-1.120	-1.116	-1.114	-1.114	-1.112	-1.111	-1.112	-1.112	-1.115	-1.116	-1.119	-1.120	-1.124	-1.126	-1.130	-1.134	-1.138	-1.142	-1.146	-1.151	-1.155	-1.161	-1.165	-1.171	-1.175	-1.179	-1.185	-1.189	-1.192	-1.196	-1.199	-1.204	-1.206	-1.209	-1.210	-1.212	-1.214	-1.214	-1.214	-1.214	-1.212	-1.211	-1.209	-1.205	-1.201	-1.198	-1.192	-1.188	-1.182	-1.175	-1.169	-1.161	-1.152	-1.145	-1.136	-1.126	-1.116	-1.108	-1.096	-1.085	-1.074	-1.061	-1.051	-1.039	-1.026	-1.014	-1.001	-0.988	-0.976	-0.964	-0.951	-0.939	-0.926	-0.914	-0.901	-0.890	-0.878	-0.866	-0.856	-0.845	-0.834	-0.825	-0.815	-0.806	-0.798	-0.788	-0.780	-0.772	-0.765	-0.760	-0.754	-0.748	-0.744	-0.739	-0.736	-0.732	-0.730	-0.729	-0.728	-0.728	-0.728	-0.729	-0.730	-0.731	-0.735	-0.738	-0.742	-0.748	-0.752	-0.759	-0.765	-0.771	-0.779	-0.788	-0.795	-0.805	-0.814	-0.825	-0.835	-0.846	-0.858	-0.869	-0.881	-0.894	-0.906	-0.919	-0.934	-0.946	-0.960	-0.974	-0.988	-1.001	-1.015	-1.030	-1.044	-1.056	-1.070	-1.082	-1.095	-1.108	-1.120	-1.132	-1.145	-1.155	-1.165	-1.176	-1.186	-1.194	-1.202	-1.210	-1.216	-1.222	-1.228	-1.232	-1.236	-1.240	-1.244	-1.244	-1.246	-1.246	-1.245	-1.244	-1.242	-1.240	-1.236	-1.232	-1.229	-1.224	-1.218	-1.211	-1.204	-1.196	-1.189	-1.180	-1.171	-1.161	-1.152	-1.142	-1.132	-1.122	-1.112	-1.102	-1.092	-1.082	-1.071	-1.062	-1.052	-1.042	-1.034	-1.024	-1.015	-1.006	-0.998	-0.991	-0.984	-0.975	-0.970	-0.964	-0.958	-0.952	-0.948	-0.942	-0.939	-0.934	-0.931	-0.928	-0.926	-0.924	-0.922	-0.921	-0.920	-0.918	-0.918	-0.916	-0.916	-0.915	-0.914	-0.914	-0.912	-0.911	-0.910	-0.909	-0.908	-0.905	-0.902	-0.900	-0.896	-0.892	-0.888	-0.882	-0.878	-0.871	-0.865	-0.858	-0.849	-0.840	-0.830	-0.820	-0.809	-0.796	-0.782	-0.770	-0.755	-0.740	-0.724	-0.708	-0.690	-0.672	-0.654	-0.634	-0.614	-0.594	-0.571	-0.550	-0.528	-0.505	-0.481	-0.458	-0.435	-0.410	-0.386	-0.361	-0.336	-0.311	-0.286	-0.261	-0.236	-0.212	-0.186	-0.162	-0.139	-0.114	-0.091	-0.068	-0.045	-0.022	-0.001	0.020	0.040	0.060	0.080	0.098	0.116	0.134	0.150	0.165	0.179	0.194	0.205	0.218	0.229	0.239	0.248	0.255	0.262	0.268	0.272	0.276	0.279	0.281	0.281	0.281	0.280	0.279	0.275	0.271	0.266	0.260	0.254	0.245	0.236	0.228	0.216	0.205	0.194	0.180	0.168	0.152	0.138	0.122	0.105	0.088	0.069	0.051	0.032	0.012	-0.006	-0.026	-0.048	-0.068	-0.089	-0.110	-0.132	-0.154	-0.174	-0.196	-0.219	-0.240	-0.262	-0.284	-0.305	-0.328	-0.348	-0.369	-0.389	-0.409	-0.429	-0.449	-0.468	-0.488	-0.505	-0.522	-0.540	-0.555	-0.571	-0.585	-0.599	-0.611	-0.624	-0.635	-0.645	-0.655	-0.664	-0.672	-0.679	-0.684	-0.689	-0.694	-0.696	-0.699	-0.699	-0.699	-0.698	-0.695	-0.692	-0.688	-0.682	-0.676	-0.669	-0.660	-0.652	-0.641	-0.631	-0.619	-0.606	-0.591	-0.576	-0.561	-0.546	-0.530	-0.512	-0.495	-0.478	-0.459	-0.439	-0.420	-0.401	-0.381	-0.360	-0.341	-0.320	-0.300	-0.280	-0.260	-0.240	-0.221	-0.201	-0.182	-0.164	-0.145	-0.129	-0.111	-0.095	-0.079	-0.064	-0.049	-0.035	-0.022	-0.011	0.000	0.011	0.020	0.029	0.036	0.044	0.050	0.055	0.060	0.062	0.065	0.066	0.068	0.068	0.068	0.066	0.065	0.061	0.059	0.054	0.050	0.045	0.039	0.034	0.028	0.021	0.014	0.008	0.000	-0.006	-0.014	-0.020	-0.028	-0.035	-0.042	-0.048	-0.055	-0.062	-0.068	-0.072	-0.078	-0.082	-0.086	-0.091	-0.094	-0.096	-0.099	-0.101	-0.102	-0.104	-0.104	-0.104	-0.102	-0.101	-0.100	-0.098	-0.095	-0.092	-0.089	-0.085	-0.080	-0.075	-0.071	-0.066	-0.061	-0.055	-0.049	-0.044	-0.038	-0.031	-0.026	-0.019	-0.014	-0.008	-0.002	0.002	0.006	0.012	0.016	0.019	0.022	0.026	0.028	0.030	0.031	0.031	0.032	0.031	0.030	0.029	0.025	0.022	0.019	0.014	0.009	0.002	-0.004	-0.011	-0.020	-0.029	-0.038	-0.049	-0.059	-0.070	-0.082	-0.094	-0.108	-0.121	-0.135	-0.149	-0.164	-0.179	-0.194	-0.210	-0.228	-0.244	-0.260	-0.278	-0.295	-0.312	-0.330	-0.348	-0.366	-0.384	-0.401	-0.419	-0.436	-0.454	-0.471	-0.489	-0.505	-0.524	-0.540	-0.556	-0.571	-0.589	-0.605	-0.620	-0.635	-0.650	-0.665	-0.680	-0.694	-0.709	-0.721	-0.732	-0.746	-0.758	-0.770	-0.781	-0.792	-0.802	-0.812	-0.822	-0.831	-0.840	-0.849	-0.858	-0.865	-0.871	-0.879	-0.885	-0.890	-0.896	-0.902	-0.906	-0.911	-0.916	-0.920	-0.924	-0.928	-0.930	-0.932	-0.935	-0.938	-0.939	-0.941	-0.942	-0.945	-0.945	-0.948	-0.949	-0.950	-0.951	-0.952	-0.954	-0.955	-0.956	-0.958	-0.960	-0.961	-0.964	-0.964	-0.966	-0.969	-0.971	-0.974	-0.978	-0.980	-0.982	-0.986	-0.991	-0.995	-0.999	-1.004	-1.009	-1.014	-1.020	-1.025	-1.031	-1.038	-1.045	-1.050	-1.059	-1.065	-1.072	-1.080	-1.089	-1.098	-1.105	-1.114	-1.121	-1.131	-1.140	-1.149	-1.159	-1.168	-1.178	-1.186	-1.195	-1.204	-1.214	-1.222	-1.231	-1.240	-1.249	-1.259	-1.268	-1.275	-1.284	-1.291	-1.300	-1.308	-1.315	-1.322	-1.330	-1.338	-1.345	-1.351	-1.358	-1.362	-1.368	-1.374	-1.379	-1.382	-1.388	-1.392	-1.395	-1.400	-1.404	-1.406	-1.410	-1.411	-1.415	-1.416	-1.419	-1.421	-1.421	-1.422	-1.424	-1.425	-1.425	-1.426	-1.426	-1.428	-1.426	-1.426	-1.426	-1.425	-1.424	-1.422	-1.421	-1.421	-1.419	-1.418	-1.415	-1.414	-1.411	-1.410	-1.408	-1.405	-1.404	-1.401	-1.399	-1.396	-1.394	-1.391	-1.389	-1.386	-1.384	-1.381	-1.379	-1.376	-1.374	-1.371	-1.368	-1.366	-1.364	-1.361	-1.359	-1.356	-1.354	-1.351	-1.349	-1.346	-1.344	-1.342	-1.340	-1.338	-1.335	-1.332	-1.330	-1.329	-1.326	-1.325	-1.322	-1.321	-1.318	-1.315	-1.314	-1.311	-1.309	-1.306	-1.304	-1.301	-1.298	-1.295	-1.292	-1.288	-1.284	-1.281	-1.276	-1.272	-1.268	-1.262	-1.258	-1.251	-1.246	-1.239	-1.232	-1.226	-1.219	-1.211	-1.201	-1.192	-1.184	-1.174	-1.164	-1.154	-1.144	-1.131	-1.119	-1.108	-1.094	-1.080	-1.066	-1.052	-1.038	-1.021	-1.006	-0.990	-0.974	-0.956	-0.940	-0.922	-0.905	-0.888	-0.869	-0.850	-0.831	-0.812	-0.794	-0.775	-0.755	-0.736	-0.716	-0.698	-0.678	-0.659	-0.640	-0.621	-0.602	-0.585	-0.568	-0.550	-0.532	-0.516	-0.500	-0.484	-0.469	-0.454	-0.439	-0.425	-0.412	-0.400	-0.388	-0.376	-0.365	-0.355	-0.345	-0.338	-0.329	-0.321	-0.315	-0.309	-0.302	-0.298	-0.294	-0.289	-0.286	-0.284	-0.281	-0.280	-0.279	-0.278	-0.278	-0.276	-0.278	-0.278	-0.278	-0.280	-0.280	-0.281	-0.284	-0.285	-0.286	-0.288	-0.288	-0.290	-0.290	-0.292	-0.292	-0.292	-0.294	-0.292	-0.292	-0.292	-0.291	-0.290	-0.289	-0.285	-0.284	-0.281	-0.276	-0.272	-0.268	-0.264	-0.258	-0.251	-0.245	-0.238	-0.230	-0.222	-0.214	-0.204	-0.194	-0.184	-0.175	-0.165	-0.154	-0.142	-0.130	-0.119	-0.106	-0.092	-0.080	-0.066	-0.054	-0.040	-0.026	-0.012	0.000	0.014	0.026	0.041	0.054	0.068	0.080	0.092	0.104	0.116	0.126	0.138	0.146	0.156	0.165	0.172	0.181	0.188	0.194	0.199	0.204	0.206	0.209	0.210	0.212	0.212	0.210	0.209	0.208	0.204	0.199	0.192	0.186	0.179	0.170	0.161	0.151	0.140	0.128	0.115	0.101	0.088	0.071	0.055	0.038	0.021	0.002	-0.015	-0.035	-0.054	-0.074	-0.094	-0.112	-0.134	-0.155	-0.175	-0.196	-0.218	-0.236	-0.258	-0.278	-0.298	-0.318	-0.338	-0.358	-0.375	-0.394	-0.411	-0.426	-0.442	-0.458	-0.472	-0.486	-0.499	-0.511	-0.522	-0.532	-0.542	-0.550	-0.559	-0.564	-0.569	-0.574	-0.578	-0.580	-0.581	-0.582	-0.580	-0.579	-0.576	-0.572	-0.569	-0.562	-0.558	-0.549	-0.541	-0.532	-0.522	-0.512	-0.501	-0.489	-0.478	-0.464	-0.451	-0.438	-0.424	-0.409	-0.394	-0.379	-0.364	-0.349	-0.332	-0.318	-0.302	-0.288	-0.274	-0.258	-0.244	-0.229	-0.215	-0.202	-0.190	-0.178	-0.166	-0.155	-0.144	-0.134	-0.124	-0.115	-0.108	-0.100	-0.094	-0.088	-0.082	-0.078	-0.075	-0.071	-0.069	-0.069	-0.068	-0.068	-0.068	-0.069	-0.071	-0.074	-0.076	-0.080	-0.085	-0.090	-0.095	-0.100	-0.106	-0.112	-0.119	-0.125	-0.132	-0.139	-0.145	-0.152	-0.159	-0.165	-0.171	-0.178	-0.184	-0.189	-0.195	-0.200	-0.204	-0.208	-0.212	-0.215	-0.219	-0.221	-0.222	-0.224	-0.225	-0.225	-0.224	-0.224	-0.222	-0.220	-0.218	-0.214	-0.211	-0.206	-0.200	-0.195	-0.190	-0.182	-0.176	-0.168	-0.161	-0.152	-0.144	-0.134	-0.125	-0.115	-0.105	-0.095	-0.085	-0.075	-0.064	-0.055	-0.044	-0.032	-0.022	-0.012	-0.002	0.008	0.018	0.026	0.036	0.046	0.056	0.065	0.072	0.080	0.088	0.096	0.101	0.109	0.115	0.120	0.125	0.129	0.132	0.135	0.138	0.139	0.141	0.140	0.140	0.139	0.138	0.135	0.131	0.128	0.122	0.116	0.110	0.104	0.095	0.086	0.076	0.068	0.055	0.044	0.031	0.018	0.005	-0.009	-0.024	-0.039	-0.055	-0.071	-0.089	-0.105	-0.122	-0.140	-0.158	-0.176	-0.195	-0.214	-0.232	-0.252	-0.271	-0.290	-0.309	-0.328	-0.345	-0.364	-0.382	-0.400	-0.419	-0.436	-0.454	-0.470	-0.485	-0.501	-0.518	-0.530	-0.545	-0.558	-0.570	-0.582	-0.595	-0.605	-0.615	-0.625	-0.634	-0.641	-0.649	-0.654	-0.660	-0.665	-0.670	-0.674	-0.676	-0.680	-0.682	-0.682	-0.684	-0.684	-0.682	-0.681	-0.680	-0.678	-0.675	-0.671	-0.669	-0.665	-0.660	-0.656	-0.651	-0.646	-0.641	-0.635	-0.629	-0.622	-0.616	-0.609	-0.602	-0.596	-0.588	-0.581	-0.575	-0.568	-0.560	-0.552	-0.545	-0.538	-0.531	-0.522	-0.516	-0.509	-0.501	-0.494	-0.486	-0.480	-0.474	-0.465	-0.459	-0.451	-0.444	-0.438	-0.430	-0.421	-0.415	-0.408	-0.401	-0.392	-0.385	-0.378	-0.370	-0.362	-0.356	-0.348	-0.340	-0.332	-0.324	-0.315	-0.306	-0.299	-0.289	-0.280	-0.271	-0.261	-0.251	-0.240	-0.231	-0.220	-0.208	-0.198	-0.185	-0.174	-0.161	-0.148	-0.135	-0.120	-0.105	-0.091	-0.075	-0.060	-0.044	-0.026	-0.010	0.009	0.026	0.045	0.065	0.085	0.105	0.126	0.149	0.171	0.194	0.216	0.241	0.265	0.290	0.315	0.341	0.368	0.395	0.422	0.450	0.478	0.506	0.534	0.562	0.592	0.622	0.652	0.682	0.712	0.742	0.775	0.804	0.835	0.865	0.896	0.928	0.958	0.989	1.019	1.049	1.079	1.109	1.138	1.166	1.196	1.224	1.251	1.278	1.306	1.332	1.358	1.384	1.409	1.431	1.456	1.479	1.501	1.524	1.545	1.564	1.585	1.604	1.621	1.639	1.656	1.672	1.686	1.701	1.715	1.729	1.740	1.751	1.762	1.774	1.782	1.790	1.799	1.806	1.812	1.819	1.824	1.829	1.832	1.835	1.839	1.841	1.842	1.844	1.845	1.846	1.846	1.845	1.845	1.844	1.844	1.841	1.840	1.838	1.835	1.832	1.830	1.828	1.825	1.821	1.819	1.816	1.812	1.810	1.809	1.805	1.804	1.801	1.799	1.799	1.796	1.795	1.795	1.792	1.792	1.792	1.792	1.794	1.794	1.795	1.798	1.799	1.800	1.802	1.805	1.809	1.811	1.815	1.820	1.824	1.829	1.832	1.838	1.841	1.848	1.854	1.859	1.864	1.870	1.875	1.881	1.886	1.891	1.898	1.902	1.908	1.911	1.916	1.919	1.924	1.926	1.929	1.931	1.932	1.934	1.934	1.934	1.932	1.931	1.929	1.925	1.921	1.918	1.911	1.905	1.899	1.891	1.882	1.874	1.862	1.851	1.839	1.826	1.814	1.799	1.784	1.768	1.750	1.732	1.715	1.695	1.676	1.656	1.635	1.612	1.590	1.566	1.544	1.520	1.495	1.471	1.446	1.420	1.395	1.369	1.344	1.316	1.290	1.264	1.236	1.210	1.182	1.156	1.130	1.102	1.076	1.049	1.022	0.996	0.970	0.944	0.919	0.892	0.868	0.844	0.819	0.795	0.771	0.749	0.725	0.704	0.681	0.660	0.639	0.618	0.596	0.576	0.558	0.538	0.519	0.501	0.481	0.464	0.446	0.429	0.412	0.394	0.379	0.362	0.348	0.331	0.316	0.301	0.285	0.271	0.256	0.242	0.228	0.212	0.199	0.185	0.170	0.156	0.141	0.126	0.111	0.098	0.081	0.066	0.051	0.035	0.020	0.004	-0.012	-0.028	-0.045	-0.062	-0.078	-0.095	-0.112	-0.130	-0.148	-0.166	-0.185	-0.204	-0.222	-0.241	-0.261	-0.281	-0.300	-0.321	-0.341	-0.361	-0.381	-0.402	-0.424	-0.444	-0.465	-0.486	-0.507	-0.528	-0.549	-0.570	-0.591	-0.611	-0.632	-0.652	-0.674	-0.694	-0.714	-0.734	-0.754	-0.775	-0.794	-0.812	-0.831	-0.850	-0.869	-0.886	-0.905	-0.921	-0.939	-0.955	-0.971	-0.989	-1.004	-1.018	-1.032	-1.046	-1.060	-1.072	-1.086	-1.099	-1.110	-1.121	-1.131	-1.142	-1.152	-1.161	-1.171	-1.180	-1.186	-1.195	-1.201	-1.208	-1.214	-1.219	-1.224	-1.228	-1.232	-1.238	-1.240	-1.241	-1.245	-1.246	-1.248	-1.248	-1.248	-1.248	-1.248	-1.248	-1.246	-1.245	-1.244	-1.242	-1.241	-1.239	-1.236	-1.234	-1.231	-1.229	-1.226	-1.224	-1.221	-1.218	-1.216	-1.214	-1.211	-1.209	-1.208	-1.205	-1.204	-1.202	-1.201	-1.200	-1.200	-1.199	-1.200	-1.201	-1.201	-1.204	-1.205	-1.206	-1.210	-1.212	-1.216	-1.221	-1.225	-1.230	-1.235	-1.240	-1.245	-1.251	-1.258	-1.264	-1.271	-1.278	-1.285	-1.292	-1.299	-1.306	-1.314	-1.321	-1.328	-1.334	-1.340	-1.348	-1.354	-1.359	-1.365	-1.370	-1.375	-1.379	-1.382	-1.386	-1.389	-1.391	-1.391	-1.392	-1.391	-1.390	-1.389	-1.385	-1.382	-1.376	-1.371	-1.365	-1.359	-1.350	-1.340	-1.331	-1.320	-1.309	-1.295	-1.282	-1.268	-1.252	-1.236	-1.219	-1.201	-1.182	-1.162	-1.142	-1.121	-1.101	-1.080	-1.058	-1.034	-1.010	-0.986	-0.961	-0.935	-0.910	-0.885	-0.859	-0.832	-0.806	-0.780	-0.754	-0.726	-0.701	-0.675	-0.649	-0.622	-0.595	-0.570	-0.544	-0.518	-0.492	-0.469	-0.444	-0.419	-0.395	-0.372	-0.349	-0.326	-0.304	-0.281	-0.260	-0.240	-0.219	-0.200	-0.180	-0.161	-0.142	-0.124	-0.106	-0.089	-0.071	-0.055	-0.040	-0.025	-0.009	0.005	0.020	0.035	0.049	0.062	0.075	0.089	0.102	0.114	0.126	0.140	0.151	0.164	0.174	0.186	0.199	0.209	0.220	0.231	0.242	0.254	0.264	0.276	0.286	0.298	0.308	0.319	0.329	0.341	0.351	0.362	0.374	0.385	0.396	0.408	0.418	0.429	0.441	0.451	0.462	0.472	0.485	0.495	0.506	0.516	0.529	0.539	0.549	0.559	0.569	0.580	0.590	0.600	0.610	0.620	0.630	0.639	0.648	0.658	0.666	0.675	0.684	0.692	0.700	0.708	0.715	0.722	0.729	0.735	0.741	0.748	0.752	0.759	0.762	0.769	0.772	0.776	0.780	0.784	0.786	0.789	0.791	0.794	0.794	0.795	0.796	0.798	0.798	0.798	0.798	0.796	0.796	0.795	0.794	0.792	0.791	0.789	0.788	0.785	0.784	0.781	0.779	0.776	0.774	0.770	0.768	0.765	0.762	0.759	0.758	0.754	0.751	0.749	0.746	0.744	0.741	0.739	0.738	0.735	0.734	0.732	0.731	0.731	0.729	0.729	0.729	0.728	0.728	0.728	0.726	0.726	0.726	0.728	0.728	0.728	0.729	0.729	0.730	0.731	0.731	0.732	0.734	0.734	0.735	0.735	0.735	0.736	0.736	0.735	0.736	0.736	0.735	0.734	0.734	0.732	0.731	0.730	0.729	0.726	0.724	0.720	0.718	0.715	0.712	0.709	0.705	0.700	0.695	0.691	0.685	0.680	0.674	0.666	0.660	0.654	0.648	0.639	0.631	0.622	0.614	0.605	0.596	0.586	0.576	0.566	0.558	0.546	0.535	0.525	0.514	0.501	0.490	0.478	0.465	0.452	0.441	0.428	0.415	0.401	0.388	0.374	0.360	0.346	0.332	0.319	0.304	0.290	0.275	0.261	0.248	0.232	0.218	0.204	0.190	0.176	0.161	0.149	0.135	0.121	0.109	0.095	0.081	0.070	0.058	0.046	0.034	0.024	0.012	0.002	-0.008	-0.018	-0.026	-0.035	-0.044	-0.051	-0.059	-0.066	-0.072	-0.078	-0.082	-0.088	-0.092	-0.096	-0.100	-0.104	-0.105	-0.108	-0.109	-0.110	-0.111	-0.111	-0.111	-0.110	-0.109	-0.108	-0.106	-0.104	-0.101	-0.099	-0.096	-0.092	-0.089	-0.085	-0.082	-0.079	-0.075	-0.070	-0.066	-0.061	-0.058	-0.052	-0.049	-0.044	-0.040	-0.036	-0.031	-0.026	-0.022	-0.019	-0.015	-0.011	-0.008	-0.005	-0.001	0.002	0.005	0.008	0.010	0.012	0.014	0.015	0.016	0.018	0.018	0.019	0.019	0.019	0.019	0.018	0.018	0.015	0.014	0.011	0.010	0.008	0.004	0.001	-0.001	-0.005	-0.008	-0.012	-0.016	-0.021	-0.026	-0.031	-0.038	-0.042	-0.048	-0.052	-0.059	-0.065	-0.070	-0.076	-0.082	-0.089	-0.092	-0.099	-0.105	-0.110	-0.115	-0.120	-0.125	-0.130	-0.134	-0.139	-0.142	-0.146	-0.150	-0.152	-0.155	-0.156	-0.159	-0.159	-0.159	-0.158	-0.156	-0.154	-0.151	-0.150	-0.145	-0.141	-0.136	-0.131	-0.125	-0.118	-0.110	-0.102	-0.094	-0.084	-0.074	-0.064	-0.052	-0.041	-0.030	-0.018	-0.006	0.008	0.020	0.032	0.046	0.061	0.075	0.089	0.102	0.116	0.130	0.142	0.155	0.169	0.181	0.192	0.204	0.214	0.224	0.234	0.242	0.250	0.258	0.264	0.270	0.274	0.278	0.280	0.281	0.282	0.282	0.280	0.279	0.274	0.270	0.264	0.256	0.250	0.240	0.231	0.220	0.209	0.196	0.182	0.168	0.152	0.136	0.120	0.102	0.085	0.066	0.048	0.028	0.009	-0.012	-0.032	-0.055	-0.075	-0.096	-0.118	-0.138	-0.159	-0.179	-0.200	-0.220	-0.240	-0.259	-0.278	-0.296	-0.314	-0.330	-0.346	-0.362	-0.376	-0.389	-0.401	-0.414	-0.424	-0.434	-0.442	-0.450	-0.456	-0.462	-0.465	-0.469	-0.470	-0.470	-0.469	-0.468	-0.464	-0.458	-0.452	-0.445	-0.438	-0.426	-0.416	-0.404	-0.391	-0.378	-0.361	-0.346	-0.329	-0.311	-0.292	-0.274	-0.254	-0.234	-0.214	-0.192	-0.171	-0.149	-0.126	-0.105	-0.082	-0.060	-0.038	-0.015	0.006	0.028	0.049	0.069	0.089	0.108	0.126	0.145	0.162	0.180	0.195	0.209	0.224	0.235	0.248	0.259	0.268	0.275	0.282	0.289	0.294	0.298	0.301	0.301	0.302	0.301	0.301	0.299	0.295	0.291	0.286	0.280	0.274	0.266	0.259	0.250	0.240	0.231	0.221	0.210	0.200	0.190	0.178	0.166	0.156	0.144	0.134	0.122	0.112	0.101	0.092	0.084	0.074	0.066	0.058	0.051	0.044	0.038	0.031	0.026	0.022	0.019	0.016	0.014	0.012	0.012	0.012	0.012	0.014	0.018	0.020	0.022	0.028	0.032	0.038	0.044	0.050	0.058	0.064	0.072	0.080	0.089	0.098	0.106	0.115	0.124	0.132	0.142	0.151	0.160	0.169	0.178	0.185	0.194	0.200	0.208	0.215	0.220	0.228	0.232	0.238	0.241	0.244	0.248	0.249	0.251	0.252	0.252	0.251	0.251	0.249	0.245	0.241	0.238	0.231	0.225	0.218	0.209	0.200	0.190	0.180	0.168	0.156	0.142	0.129	0.115	0.099	0.085	0.069	0.051	0.034	0.016	-0.001	-0.021	-0.041	-0.060	-0.080	-0.101	-0.121	-0.142	-0.162	-0.185	-0.206	-0.228	-0.249	-0.270	-0.291	-0.312	-0.334	-0.355	-0.375	-0.395	-0.415	-0.435	-0.454	-0.474	-0.492	-0.510	-0.528	-0.544	-0.560	-0.576	-0.591	-0.606	-0.621	-0.634	-0.648	-0.660	-0.671	-0.682	-0.694	-0.704	-0.714	-0.722	-0.729	-0.736	-0.744	-0.750	-0.756	-0.762	-0.766	-0.770	-0.775	-0.779	-0.781	-0.784	-0.788	-0.790	-0.791	-0.794	-0.794	-0.796	-0.798	-0.798	-0.799	-0.801	-0.801	-0.802	-0.804	-0.805	-0.806	-0.808	-0.808	-0.810	-0.811	-0.812	-0.815	-0.818	-0.820	-0.822	-0.826	-0.829	-0.832	-0.836	-0.840	-0.844	-0.849	-0.854	-0.859	-0.865	-0.870	-0.875	-0.882	-0.889	-0.896	-0.902	-0.910	-0.919	-0.926	-0.934	-0.942	-0.951	-0.960	-0.969	-0.978	-0.986	-0.995	-1.005	-1.015	-1.024	-1.034	-1.042	-1.052	-1.062	-1.071	-1.081	-1.090	-1.100	-1.110	-1.119	-1.129	-1.139	-1.148	-1.156	-1.165	-1.174	-1.184	-1.192	-1.201	-1.210	-1.218	-1.225	-1.232	-1.240	-1.248	-1.255	-1.262	-1.269	-1.276	-1.284	-1.289	-1.295	-1.301	-1.308	-1.312	-1.319	-1.324	-1.329	-1.332	-1.338	-1.341	-1.345	-1.349	-1.352	-1.355	-1.359	-1.361	-1.364	-1.365	-1.368	-1.369	-1.371	-1.371	-1.372	-1.372	-1.372	-1.372	-1.372	-1.371	-1.371	-1.369	-1.366	-1.366	-1.364	-1.362	-1.359	-1.355	-1.352	-1.349	-1.346	-1.341	-1.338	-1.334	-1.330	-1.325	-1.321	-1.316	-1.311	-1.308	-1.302	-1.298	-1.292	-1.289	-1.285	-1.281	-1.276	-1.272	-1.268	-1.265	-1.261	-1.259	-1.255	-1.252	-1.250	-1.248	-1.245	-1.245	-1.244	-1.242	-1.244	-1.244	-1.245	-1.245	-1.248	-1.251	-1.254	-1.258	-1.261	-1.265	-1.271	-1.278	-1.282	-1.290	-1.298	-1.306	-1.314	-1.322	-1.332	-1.341	-1.352	-1.362	-1.375	-1.386	-1.399	-1.410	-1.424	-1.436	-1.450	-1.464	-1.479	-1.492	-1.506	-1.521	-1.535	-1.551	-1.565	-1.581	-1.596	-1.611	-1.626	-1.641	-1.656	-1.670	-1.684	-1.699	-1.712	-1.726	-1.739	-1.751	-1.764	-1.776	-1.788	-1.800	-1.810	-1.819	-1.829	-1.838	-1.845	-1.854	-1.861	-1.866	-1.872	-1.878	-1.880	-1.884	-1.886	-1.889	-1.891	-1.891	-1.891	-1.890	-1.889	-1.888	-1.885	-1.882	-1.879	-1.874	-1.869	-1.864	-1.859	-1.854	-1.848	-1.840	-1.834	-1.826	-1.820	-1.812	-1.805	-1.799	-1.790	-1.782	-1.776	-1.769	-1.761	-1.755	-1.749	-1.741	-1.735	-1.730	-1.725	-1.719	-1.715	-1.711	-1.708	-1.705	-1.701	-1.700	-1.698	-1.696	-1.695	-1.696	-1.696	-1.698	-1.699	-1.699	-1.701	-1.704	-1.706	-1.710	-1.714	-1.718	-1.721	-1.725	-1.730	-1.735	-1.740	-1.745	-1.750	-1.755	-1.759	-1.764	-1.768	-1.772	-1.776	-1.780	-1.782	-1.786	-1.790	-1.791	-1.794	-1.795	-1.796	-1.796	-1.796	-1.796	-1.795	-1.792	-1.791	-1.788	-1.785	-1.781	-1.775	-1.770	-1.766	-1.759	-1.754	-1.746	-1.739	-1.730	-1.722	-1.714	-1.705	-1.698	-1.688	-1.679	-1.670	-1.661	-1.652	-1.644	-1.635	-1.626	-1.618	-1.610	-1.601	-1.594	-1.586	-1.579	-1.572	-1.566	-1.561	-1.555	-1.551	-1.548	-1.544	-1.541	-1.540	-1.539	-1.539	-1.539	-1.540	-1.542	-1.544	-1.548	-1.552	-1.558	-1.562	-1.569	-1.578	-1.585	-1.594	-1.604	-1.614	-1.625	-1.636	-1.649	-1.661	-1.674	-1.688	-1.702	-1.719	-1.732	-1.749	-1.765	-1.781	-1.798	-1.815	-1.831	-1.850	-1.868	-1.885	-1.902	-1.920	-1.940	-1.956	-1.975	-1.994	-2.013	-2.030	-2.049	-2.066	-2.085	-2.104	-2.121	-2.140	-2.158	-2.175	-2.191	-2.209	-2.226	-2.244	-2.260	-2.278	-2.294	-2.310	-2.326	-2.344	-2.359	-2.375	-2.391	-2.405	-2.420	-2.436	-2.451	-2.466	-2.480	-2.495	-2.510	-2.525	-2.539	-2.554	-2.568	-2.581	-2.596	-2.610	-2.624	-2.638	-2.652	-2.668	-2.681	-2.696	-2.710	-2.726	-2.740	-2.756	-2.770	-2.786	-2.801	-2.816	-2.832	-2.848	-2.864	-2.879	-2.896	-2.912	-2.929	-2.946	-2.964	-2.980	-2.998	-3.015	-3.034	-3.050	-3.069	-3.086	-3.105	-3.124	-3.141	-3.160	-3.180	-3.199	-3.218	-3.236	-3.254	-3.274	-3.292	-3.311	-3.330	-3.348	-3.365	-3.384	-3.401	-3.419	-3.435	-3.452	-3.469	-3.484	-3.500	-3.515	-3.529	-3.544	-3.556	-3.569	-3.581	-3.592	-3.604	-3.614	-3.624	-3.634	-3.641	-3.649	-3.655	-3.661	-3.666	-3.671	-3.675	-3.678	-3.680	-3.681	-3.682	-3.682	-3.682	-3.681	-3.680	-3.676	-3.674	-3.671	-3.666	-3.662	-3.658	-3.652	-3.645	-3.640	-3.632	-3.626	-3.619	-3.611	-3.602	-3.595	-3.586	-3.579	-3.570	-3.561	-3.552	-3.544	-3.536	-3.528	-3.519	-3.511	-3.502	-3.494	-3.486	-3.479	-3.470	-3.462	-3.455	-3.448	-3.440	-3.434	-3.428	-3.421	-3.414	-3.408	-3.402	-3.396	-3.390	-3.385	-3.380	-3.375	-3.369	-3.365	-3.361	-3.355	-3.351	-3.346	-3.342	-3.339	-3.335	-3.330	-3.326	-3.322	-3.318	-3.315	-3.311	-3.306	-3.302	-3.300	-3.296	-3.291	-3.288	-3.284	-3.280	-3.275	-3.271	-3.266	-3.262	-3.258	-3.252	-3.248	-3.242	-3.238	-3.232	-3.226	-3.221	-3.215	-3.208	-3.201	-3.195	-3.188	-3.181	-3.174	-3.166	-3.159	-3.149	-3.141	-3.132	-3.122	-3.114	-3.104	-3.094	-3.082	-3.071	-3.060	-3.049	-3.035	-3.022	-3.010	-2.995	-2.982	-2.968	-2.952	-2.938	-2.921	-2.905	-2.889	-2.872	-2.855	-2.838	-2.819	-2.800	-2.780	-2.761	-2.741	-2.721	-2.700	-2.680	-2.659	-2.638	-2.616	-2.594	-2.571	-2.548	-2.526	-2.502	-2.480	-2.456	-2.434	-2.410	-2.388	-2.364	-2.339	-2.316	-2.292	-2.269	-2.246	-2.222	-2.200	-2.175	-2.152	-2.129	-2.106	-2.084	-2.061	-2.038	-2.016	-1.994	-1.974	-1.952	-1.931	-1.911	-1.890	-1.870	-1.851	-1.832	-1.812	-1.794	-1.775	-1.759	-1.740	-1.724	-1.706	-1.690	-1.674	-1.659	-1.644	-1.629	-1.615	-1.600	-1.586	-1.572	-1.560	-1.546	-1.534	-1.524	-1.511	-1.499	-1.489	-1.478	-1.466	-1.456	-1.446	-1.438	-1.428	-1.418	-1.409	-1.400	-1.390	-1.381	-1.372	-1.365	-1.356	-1.349	-1.339	-1.331	-1.324	-1.315	-1.306	-1.299	-1.289	-1.281	-1.272	-1.264	-1.256	-1.246	-1.236	-1.228	-1.219	-1.208	-1.199	-1.189	-1.179	-1.168	-1.158	-1.145	-1.132	-1.121	-1.109	-1.098	-1.084	-1.071	-1.059	-1.045	-1.031	-1.016	-1.002	-0.989	-0.974	-0.959	-0.944	-0.928	-0.912	-0.896	-0.881	-0.865	-0.850	-0.834	-0.819	-0.802	-0.788	-0.771	-0.755	-0.740	-0.725	-0.710	-0.695	-0.680	-0.668	-0.654	-0.639	-0.626	-0.615	-0.604	-0.592	-0.581	-0.571	-0.562	-0.552	-0.545	-0.538	-0.530	-0.525	-0.519	-0.515	-0.510	-0.506	-0.505	-0.502	-0.502	-0.502	-0.501	-0.504	-0.505	-0.507	-0.510	-0.515	-0.518	-0.524	-0.529	-0.534	-0.540	-0.546	-0.554	-0.560	-0.569	-0.576	-0.584	-0.592	-0.601	-0.610	-0.619	-0.628	-0.635	-0.644	-0.652	-0.660	-0.669	-0.676	-0.684	-0.690	-0.698	-0.704	-0.710	-0.716	-0.720	-0.725	-0.729	-0.732	-0.736	-0.739	-0.740	-0.742	-0.742	-0.744	-0.742	-0.742	-0.740	-0.739	-0.735	-0.732	-0.728	-0.724	-0.719	-0.714	-0.708	-0.700	-0.694	-0.686	-0.679	-0.670	-0.661	-0.652	-0.644	-0.634	-0.624	-0.614	-0.604	-0.594	-0.582	-0.571	-0.561	-0.550	-0.539	-0.528	-0.516	-0.506	-0.495	-0.482	-0.472	-0.461	-0.450	-0.440	-0.430	-0.420	-0.411	-0.400	-0.391	-0.382	-0.375	-0.366	-0.358	-0.351	-0.342	-0.336	-0.330	-0.324	-0.316	-0.311	-0.306	-0.301	-0.299	-0.294	-0.290	-0.288	-0.285	-0.282	-0.280	-0.279	-0.279	-0.278	-0.278	-0.278	-0.279	-0.280	-0.280	-0.282	-0.284	-0.286	-0.289	-0.291	-0.295	-0.299	-0.302	-0.306	-0.310	-0.314	-0.319	-0.322	-0.326	-0.331	-0.336	-0.340	-0.345	-0.350	-0.355	-0.358	-0.362	-0.368	-0.371	-0.375	-0.379	-0.382	-0.385	-0.389	-0.391	-0.395	-0.396	-0.399	-0.400	-0.401	-0.402	-0.404	-0.404	-0.404	-0.402	-0.401	-0.400	-0.399	-0.396	-0.394	-0.391	-0.389	-0.385	-0.380	-0.376	-0.372	-0.368	-0.362	-0.356	-0.351	-0.345	-0.339	-0.334	-0.328	-0.320	-0.314	-0.306	-0.300	-0.295	-0.288	-0.280	-0.274	-0.268	-0.261	-0.255	-0.248	-0.242	-0.236	-0.231	-0.226	-0.221	-0.218	-0.214	-0.210	-0.206	-0.204	-0.201	-0.201	-0.199	-0.198	-0.199	-0.199	-0.200	-0.201	-0.204	-0.206	-0.210	-0.212	-0.218	-0.222	-0.228	-0.234	-0.240	-0.248	-0.254	-0.262	-0.271	-0.279	-0.289	-0.299	-0.308	-0.318	-0.328	-0.339	-0.350	-0.361	-0.370	-0.381	-0.394	-0.404	-0.414	-0.426	-0.436	-0.448	-0.458	-0.468	-0.479	-0.488	-0.498	-0.506	-0.515	-0.524	-0.531	-0.539	-0.546	-0.552	-0.558	-0.564	-0.569	-0.574	-0.576	-0.580	-0.584	-0.585	-0.588	-0.589	-0.590	-0.589	-0.589	-0.588	-0.586	-0.582	-0.580	-0.576	-0.574	-0.569	-0.564	-0.559	-0.554	-0.548	-0.541	-0.535	-0.528	-0.520	-0.511	-0.504	-0.495	-0.486	-0.478	-0.469	-0.459	-0.450	-0.441	-0.431	-0.420	-0.411	-0.400	-0.390	-0.379	-0.369	-0.359	-0.349	-0.339	-0.328	-0.318	-0.308	-0.298	-0.288	-0.278	-0.268	-0.258	-0.248	-0.238	-0.228	-0.219	-0.209	-0.200	-0.190	-0.181	-0.172	-0.162	-0.155	-0.146	-0.136	-0.129	-0.120	-0.111	-0.104	-0.094	-0.085	-0.078	-0.068	-0.059	-0.049	-0.041	-0.030	-0.021	-0.011	-0.001	0.009	0.019	0.030	0.040	0.052	0.064	0.076	0.089	0.101	0.115	0.129	0.142	0.156	0.171	0.188	0.204	0.220	0.236	0.255	0.272	0.291	0.310	0.330	0.350	0.370	0.390	0.411	0.432	0.454	0.476	0.499	0.522	0.546	0.569	0.594	0.618	0.641	0.666	0.690	0.715	0.739	0.762	0.788	0.811	0.836	0.860	0.884	0.909	0.931	0.955	0.976	1.000	1.021	1.044	1.065	1.085	1.105	1.125	1.144	1.162	1.180	1.198	1.214	1.229	1.244	1.258	1.271	1.284	1.295	1.306	1.316	1.325	1.334	1.341	1.348	1.352	1.358	1.361	1.364	1.366	1.369	1.369	1.368	1.366	1.364	1.361	1.358	1.352	1.348	1.341	1.334	1.326	1.319	1.310	1.300	1.290	1.280	1.270	1.258	1.246	1.235	1.221	1.209	1.196	1.182	1.169	1.156	1.142	1.129	1.115	1.101	1.088	1.075	1.061	1.049	1.036	1.024	1.011	0.999	0.988	0.978	0.966	0.958	0.948	0.939	0.931	0.922	0.915	0.910	0.902	0.899	0.892	0.889	0.885	0.882	0.879	0.879	0.878	0.878	0.879	0.879	0.879	0.881	0.885	0.886	0.890	0.894	0.898	0.902	0.908	0.912	0.918	0.922	0.926	0.932	0.939	0.945	0.949	0.955	0.960	0.966	0.971	0.975	0.980	0.985	0.989	0.994	0.996	1.000	1.002	1.005	1.006	1.008	1.009	1.009	1.009	1.008	1.006	1.004	1.001	0.999	0.994	0.990	0.985	0.980	0.974	0.968	0.960	0.952	0.945	0.938	0.929	0.920	0.909	0.900	0.890	0.879	0.869	0.856	0.846	0.834	0.822	0.811	0.799	0.788	0.775	0.764	0.751	0.739	0.728	0.716	0.705	0.694	0.682	0.672	0.661	0.651	0.641	0.631	0.624	0.614	0.606	0.599	0.591	0.585	0.579	0.574	0.569	0.564	0.560	0.559	0.555	0.554	0.552	0.552	0.552	0.554	0.554	0.556	0.559	0.562	0.566	0.572	0.576	0.582	0.590	0.598	0.604	0.611	0.620	0.629	0.639	0.648	0.658	0.668	0.678	0.689	0.700	0.711	0.722	0.734	0.746	0.758	0.769	0.779	0.790	0.800	0.812	0.822	0.832	0.841	0.851	0.861	0.869	0.878	0.884	0.890	0.896	0.901	0.906	0.910	0.914	0.915	0.916	0.916	0.916	0.915	0.914	0.911	0.906	0.901	0.895	0.889	0.881	0.872	0.862	0.851	0.841	0.829	0.815	0.801	0.788	0.771	0.756	0.739	0.721	0.704	0.684	0.665	0.645	0.625	0.604	0.582	0.561	0.539	0.518	0.496	0.474	0.451	0.429	0.408	0.385	0.364	0.341	0.320	0.299	0.278	0.258	0.238	0.219	0.199	0.181	0.162	0.145	0.129	0.112	0.096	0.082	0.069	0.055	0.041	0.030	0.019	0.009	-0.001	-0.010	-0.018	-0.025	-0.032	-0.039	-0.044	-0.048	-0.052	-0.056	-0.059	-0.061	-0.062	-0.065	-0.065	-0.066	-0.066	-0.066	-0.065	-0.064	-0.062	-0.062	-0.060	-0.058	-0.056	-0.056	-0.054	-0.051	-0.050	-0.048	-0.046	-0.045	-0.044	-0.042	-0.042	-0.041	-0.041	-0.042	-0.042	-0.042	-0.044	-0.046	-0.048	-0.050	-0.054	-0.058	-0.061	-0.065	-0.070	-0.075	-0.079	-0.085	-0.091	-0.099	-0.106	-0.114	-0.121	-0.129	-0.138	-0.145	-0.154	-0.164	-0.171	-0.181	-0.190	-0.200	-0.209	-0.219	-0.228	-0.236	-0.246	-0.255	-0.265	-0.272	-0.281	-0.290	-0.298	-0.305	-0.312	-0.319	-0.325	-0.330	-0.335	-0.340	-0.344	-0.346	-0.350	-0.351	-0.354	-0.355	-0.354	-0.355	-0.354	-0.354	-0.351	-0.348	-0.346	-0.342	-0.338	-0.334	-0.329	-0.324	-0.316	-0.311	-0.304	-0.296	-0.289	-0.280	-0.272	-0.265	-0.256	-0.248	-0.238	-0.229	-0.220	-0.211	-0.202	-0.194	-0.185	-0.178	-0.169	-0.160	-0.152	-0.145	-0.138	-0.131	-0.124	-0.118	-0.114	-0.109	-0.104	-0.100	-0.096	-0.092	-0.091	-0.089	-0.088	-0.086	-0.086	-0.088	-0.089	-0.090	-0.092	-0.095	-0.099	-0.102	-0.106	-0.112	-0.119	-0.124	-0.131	-0.139	-0.148	-0.156	-0.165	-0.174	-0.184	-0.195	-0.206	-0.218	-0.229	-0.241	-0.254	-0.266	-0.280	-0.294	-0.308	-0.321	-0.336	-0.350	-0.366	-0.380	-0.396	-0.411	-0.428	-0.444	-0.460	-0.476	-0.492	-0.509	-0.525	-0.542	-0.559	-0.575	-0.592	-0.609	-0.628	-0.644	-0.661	-0.678	-0.695	-0.712	-0.730	-0.746	-0.764	-0.781	-0.798	-0.814	-0.830	-0.848	-0.864	-0.880	-0.896	-0.912	-0.929	-0.944	-0.960	-0.975	-0.990	-1.004	-1.019	-1.032	-1.046	-1.060	-1.074	-1.086	-1.100	-1.112	-1.124	-1.136	-1.146	-1.159	-1.169	-1.179	-1.189	-1.199	-1.208	-1.216	-1.226	-1.234	-1.241	-1.249	-1.256	-1.264	-1.270	-1.275	-1.282	-1.286	-1.292	-1.298	-1.302	-1.309	-1.312	-1.316	-1.321	-1.326	-1.330	-1.334	-1.338	-1.341	-1.346	-1.349	-1.354	-1.358	-1.361	-1.365	-1.369	-1.374	-1.378	-1.381	-1.386	-1.390	-1.395	-1.401	-1.405	-1.411	-1.415	-1.420	-1.425	-1.431	-1.435	-1.441	-1.446	-1.451	-1.456	-1.462	-1.466	-1.471	-1.476	-1.481	-1.485	-1.490	-1.495	-1.499	-1.502	-1.506	-1.510	-1.511	-1.514	-1.516	-1.518	-1.519	-1.520	-1.520	-1.519	-1.518	-1.516	-1.514	-1.511	-1.508	-1.504	-1.500	-1.495	-1.489	-1.482	-1.476	-1.469	-1.461	-1.451	-1.442	-1.432	-1.422	-1.411	-1.399	-1.386	-1.374	-1.359	-1.345	-1.331	-1.316	-1.300	-1.284	-1.266	-1.249	-1.231	-1.214	-1.194	-1.175	-1.156	-1.136	-1.115	-1.095	-1.074	-1.052	-1.031	-1.008	-0.986	-0.965	-0.942	-0.920	-0.896	-0.874	-0.850	-0.826	-0.804	-0.780	-0.756	-0.734	-0.710	-0.688	-0.664	-0.641	-0.619	-0.596	-0.574	-0.551	-0.530	-0.509	-0.488	-0.468	-0.446	-0.428	-0.409	-0.390	-0.371	-0.354	-0.338	-0.320	-0.305	-0.290	-0.275	-0.262	-0.249	-0.236	-0.224	-0.214	-0.202	-0.194	-0.182	-0.175	-0.166	-0.160	-0.152	-0.146	-0.141	-0.136	-0.131	-0.126	-0.124	-0.119	-0.116	-0.112	-0.110	-0.108	-0.105	-0.101	-0.100	-0.096	-0.094	-0.090	-0.086	-0.082	-0.080	-0.076	-0.070	-0.065	-0.060	-0.054	-0.046	-0.040	-0.031	-0.021	-0.012	-0.001	0.010	0.022	0.036	0.050	0.066	0.082	0.100	0.118	0.136	0.156	0.178	0.200	0.222	0.246	0.271	0.295	0.322	0.349	0.378	0.405	0.435	0.465	0.494	0.525	0.558	0.589	0.621	0.654	0.686	0.719	0.752	0.785	0.819	0.851	0.884	0.918	0.949	0.981	1.012	1.045	1.076	1.106	1.136	1.166	1.195	1.222	1.251	1.278	1.304	1.329	1.354	1.376	1.399	1.421	1.442	1.462	1.481	1.500	1.518	1.534	1.550	1.566	1.579	1.594	1.606	1.618	1.630	1.640	1.649	1.659	1.668	1.675	1.681	1.689	1.695	1.701	1.706	1.711	1.715	1.719	1.722	1.726	1.730	1.732	1.735	1.738	1.741	1.742	1.745	1.748	1.749	1.750	1.752	1.754	1.756	1.758	1.759	1.761	1.762	1.764	1.765	1.766	1.768	1.769	1.769	1.770	1.770	1.772	1.772	1.772	1.772	1.772	1.770	1.770	1.769	1.766	1.764	1.761	1.759	1.754	1.751	1.745	1.741	1.736	1.729	1.721	1.715	1.706	1.699	1.689	1.679	1.669	1.656	1.645	1.632	1.619	1.605	1.591	1.576	1.560	1.544	1.526	1.508	1.489	1.470	1.450	1.429	1.409	1.386	1.364	1.340	1.316	1.292	1.268	1.244	1.216	1.191	1.165	1.138	1.110	1.081	1.054	1.024	0.995	0.965	0.934	0.904	0.874	0.842	0.810	0.779	0.746	0.715	0.682	0.650	0.618	0.584	0.550	0.518	0.484	0.451	0.416	0.382	0.349	0.316	0.282	0.249	0.215	0.181	0.150	0.116	0.084	0.051	0.020	-0.011	-0.042	-0.074	-0.102	-0.134	-0.162	-0.191	-0.218	-0.246	-0.272	-0.299	-0.322	-0.348	-0.371	-0.395	-0.416	-0.438	-0.459	-0.478	-0.496	-0.512	-0.530	-0.545	-0.561	-0.576	-0.590	-0.601	-0.614	-0.624	-0.634	-0.644	-0.652	-0.660	-0.669	-0.675	-0.680	-0.685	-0.690	-0.695	-0.699	-0.701	-0.704	-0.708	-0.710	-0.711	-0.712	-0.714	-0.715	-0.716	-0.718	-0.719	-0.720	-0.721	-0.721	-0.724	-0.725	-0.726	-0.729	-0.732	-0.735	-0.738	-0.740	-0.744	-0.748	-0.752	-0.758	-0.762	-0.768	-0.775	-0.781	-0.788	-0.796	-0.804	-0.812	-0.821	-0.830	-0.839	-0.849	-0.859	-0.870	-0.879	-0.890	-0.900	-0.911	-0.921	-0.932	-0.944	-0.955	-0.965	-0.975	-0.986	-0.996	-1.005	-1.015	-1.025	-1.032	-1.040	-1.048	-1.055	-1.061	-1.068	-1.072	-1.076	-1.081	-1.082	-1.085	-1.086	-1.086	-1.086	-1.085	-1.082	-1.080	-1.075	-1.070	-1.065	-1.058	-1.050	-1.042	-1.032	-1.022	-1.011	-0.999	-0.984	-0.971	-0.956	-0.940	-0.924	-0.906	-0.888	-0.870	-0.850	-0.830	-0.810	-0.789	-0.768	-0.746	-0.724	-0.701	-0.679	-0.655	-0.632	-0.609	-0.585	-0.561	-0.540	-0.516	-0.492	-0.471	-0.448	-0.425	-0.402	-0.381	-0.359	-0.338	-0.318	-0.299	-0.279	-0.260	-0.242	-0.225	-0.209	-0.194	-0.178	-0.164	-0.151	-0.138	-0.126	-0.115	-0.106	-0.096	-0.089	-0.080	-0.074	-0.069	-0.064	-0.061	-0.058	-0.056	-0.055	-0.055	-0.055	-0.056	-0.059	-0.061	-0.064	-0.069	-0.074	-0.078	-0.084	-0.089	-0.096	-0.102	-0.110	-0.118	-0.125	-0.132	-0.141	-0.150	-0.159	-0.166	-0.175	-0.184	-0.192	-0.200	-0.209	-0.216	-0.225	-0.232	-0.240	-0.248	-0.254	-0.261	-0.268	-0.274	-0.280	-0.286	-0.291	-0.298	-0.302	-0.306	-0.311	-0.316	-0.320	-0.325	-0.329	-0.331	-0.334	-0.338	-0.340	-0.344	-0.346	-0.349	-0.352	-0.355	-0.358	-0.360	-0.362	-0.365	-0.369	-0.371	-0.375	-0.378	-0.380	-0.382	-0.386	-0.390	-0.392	-0.395	-0.400	-0.402	-0.408	-0.411	-0.414	-0.418	-0.422	-0.425	-0.429	-0.432	-0.436	-0.439	-0.444	-0.446	-0.450	-0.452	-0.458	-0.460	-0.464	-0.466	-0.470	-0.474	-0.476	-0.479	-0.482	-0.485	-0.488	-0.491	-0.494	-0.496	-0.500	-0.502	-0.505	-0.509	-0.511	-0.516	-0.519	-0.524	-0.528	-0.532	-0.538	-0.542	-0.549	-0.554	-0.560	-0.568	-0.576	-0.584	-0.592	-0.601	-0.611	-0.622	-0.632	-0.645	-0.658	-0.671	-0.685	-0.699	-0.714	-0.730	-0.746	-0.764	-0.780	-0.799	-0.818	-0.838	-0.856	-0.878	-0.898	-0.918	-0.939	-0.961	-0.982	-1.005	-1.028	-1.050	-1.072	-1.095	-1.118	-1.139	-1.162	-1.184	-1.204	-1.225	-1.246	-1.266	-1.286	-1.306	-1.324	-1.342	-1.359	-1.375	-1.391	-1.406	-1.420	-1.432	-1.445	-1.456	-1.466	-1.476	-1.484	-1.491	-1.499	-1.504	-1.509	-1.511	-1.515	-1.518	-1.518	-1.516	-1.515	-1.512	-1.510	-1.505	-1.500	-1.495	-1.488	-1.481	-1.474	-1.466	-1.456	-1.449	-1.438	-1.426	-1.416	-1.405	-1.392	-1.380	-1.368	-1.356	-1.342	-1.329	-1.315	-1.302	-1.289	-1.274	-1.261	-1.246	-1.234	-1.220	-1.208	-1.194	-1.181	-1.168	-1.155	-1.142	-1.130	-1.118	-1.106	-1.094	-1.082	-1.072	-1.061	-1.051	-1.040	-1.031	-1.021	-1.012	-1.004	-0.995	-0.988	-0.979	-0.971	-0.964	-0.956	-0.949	-0.942	-0.935	-0.930	-0.922	-0.918	-0.911	-0.905	-0.899	-0.894	-0.888	-0.881	-0.876	-0.870	-0.864	-0.859	-0.851	-0.846	-0.840	-0.832	-0.826	-0.818	-0.810	-0.802	-0.794	-0.785	-0.776	-0.766	-0.756	-0.746	-0.735	-0.725	-0.712	-0.701	-0.689	-0.676	-0.662	-0.650	-0.635	-0.621	-0.606	-0.592	-0.578	-0.561	-0.546	-0.531	-0.516	-0.500	-0.484	-0.469	-0.451	-0.435	-0.421	-0.405	-0.389	-0.375	-0.360	-0.346	-0.332	-0.320	-0.306	-0.294	-0.284	-0.272	-0.261	-0.252	-0.244	-0.236	-0.229	-0.221	-0.218	-0.212	-0.209	-0.206	-0.204	-0.204	-0.202	-0.204	-0.206	-0.209	-0.212	-0.218	-0.222	-0.230	-0.238	-0.245	-0.254	-0.264	-0.274	-0.285	-0.296	-0.309	-0.320	-0.334	-0.346	-0.360	-0.372	-0.388	-0.401	-0.416	-0.429	-0.444	-0.456	-0.471	-0.484	-0.498	-0.510	-0.522	-0.535	-0.546	-0.556	-0.568	-0.578	-0.585	-0.595	-0.602	-0.609	-0.614	-0.620	-0.624	-0.628	-0.630	-0.632	-0.632	-0.632	-0.631	-0.629	-0.625	-0.622	-0.618	-0.612	-0.608	-0.600	-0.591	-0.584	-0.574	-0.565	-0.555	-0.542	-0.531	-0.519	-0.505	-0.492	-0.479	-0.465	-0.450	-0.434	-0.419	-0.402	-0.388	-0.371	-0.355	-0.338	-0.322	-0.305	-0.288	-0.271	-0.254	-0.238	-0.221	-0.204	-0.188	-0.171	-0.156	-0.140	-0.124	-0.109	-0.094	-0.079	-0.064	-0.050	-0.036	-0.022	-0.009	0.004	0.015	0.026	0.039	0.050	0.060	0.070	0.080	0.089	0.098	0.106	0.115	0.122	0.130	0.135	0.141	0.148	0.151	0.156	0.161	0.164	0.168	0.170	0.172	0.175	0.176	0.178	0.178	0.179	0.178	0.179	0.178	0.176	0.175	0.174	0.171	0.170	0.166	0.164	0.160	0.159	0.155	0.151	0.148	0.144	0.140	0.136	0.132	0.130	0.125	0.121	0.119	0.115	0.110	0.108	0.105	0.102	0.100	0.098	0.095	0.094	0.091	0.090	0.089	0.086	0.086	0.086	0.086	0.086	0.086	0.088	0.089	0.090	0.091	0.094	0.096	0.099	0.102	0.105	0.108	0.112	0.115	0.119	0.125	0.129	0.132	0.138	0.141	0.146	0.150	0.154	0.160	0.162	0.168	0.170	0.174	0.178	0.180	0.182	0.185	0.186	0.186	0.188	0.186	0.186	0.184	0.182	0.180	0.176	0.172	0.168	0.161	0.154	0.148	0.139	0.129	0.120	0.109	0.098	0.085	0.071	0.056	0.042	0.026	0.009	-0.009	-0.026	-0.045	-0.064	-0.084	-0.105	-0.126	-0.148	-0.170	-0.192	-0.215	-0.240	-0.264	-0.288	-0.311	-0.336	-0.361	-0.386	-0.411	-0.436	-0.461	-0.486	-0.509	-0.534	-0.559	-0.582	-0.605	-0.630	-0.652	-0.676	-0.698	-0.720	-0.740	-0.761	-0.781	-0.801	-0.820	-0.839	-0.856	-0.872	-0.889	-0.905	-0.920	-0.935	-0.949	-0.961	-0.974	-0.985	-0.996	-1.006	-1.016	-1.025	-1.032	-1.040	-1.048	-1.054	-1.059	-1.064	-1.069	-1.074	-1.078	-1.079	-1.082	-1.084	-1.086	-1.088	-1.088	-1.089	-1.089	-1.089	-1.089	-1.090	-1.090	-1.090	-1.089	-1.090	-1.090	-1.090	-1.090	-1.090	-1.092	-1.092	-1.094	-1.095	-1.098	-1.100	-1.102	-1.105	-1.109	-1.114	-1.119	-1.124	-1.130	-1.136	-1.144	-1.150	-1.159	-1.169	-1.178	-1.188	-1.199	-1.210	-1.222	-1.235	-1.249	-1.262	-1.276	-1.291	-1.306	-1.322	-1.339	-1.355	-1.371	-1.389	-1.406	-1.424	-1.442	-1.459	-1.478	-1.495	-1.514	-1.532	-1.550	-1.568	-1.585	-1.602	-1.619	-1.636	-1.651	-1.666	-1.682	-1.696	-1.710	-1.724	-1.736	-1.748	-1.759	-1.770	-1.779	-1.786	-1.794	-1.801	-1.806	-1.812	-1.815	-1.819	-1.820	-1.821	-1.821	-1.820	-1.818	-1.815	-1.810	-1.805	-1.799	-1.791	-1.784	-1.776	-1.766	-1.755	-1.745	-1.734	-1.721	-1.710	-1.696	-1.682	-1.669	-1.655	-1.640	-1.625	-1.611	-1.595	-1.580	-1.565	-1.551	-1.536	-1.521	-1.506	-1.492	-1.480	-1.465	-1.452	-1.440	-1.429	-1.419	-1.408	-1.396	-1.388	-1.380	-1.372	-1.366	-1.360	-1.355	-1.350	-1.346	-1.345	-1.341	-1.341	-1.341	-1.341	-1.344	-1.346	-1.350	-1.352	-1.358	-1.365	-1.370	-1.378	-1.385	-1.394	-1.402	-1.411	-1.421	-1.431	-1.442	-1.452	-1.465	-1.476	-1.488	-1.499	-1.511	-1.525	-1.536	-1.549	-1.560	-1.572	-1.584	-1.595	-1.608	-1.619	-1.629	-1.639	-1.649	-1.659	-1.668	-1.678	-1.685	-1.692	-1.700	-1.706	-1.712	-1.719	-1.724	-1.728	-1.731	-1.735	-1.738	-1.739	-1.740	-1.741	-1.741	-1.741	-1.741	-1.740	-1.738	-1.736	-1.732	-1.730	-1.728	-1.722	-1.719	-1.714	-1.709	-1.704	-1.699	-1.694	-1.689	-1.684	-1.679	-1.672	-1.668	-1.661	-1.656	-1.650	-1.645	-1.640	-1.636	-1.631	-1.628	-1.624	-1.619	-1.615	-1.612	-1.610	-1.609	-1.608	-1.606	-1.606	-1.605	-1.606	-1.606	-1.609	-1.610	-1.611	-1.615	-1.619	-1.622	-1.628	-1.631	-1.638	-1.642	-1.649	-1.655	-1.662	-1.670	-1.678	-1.685	-1.692	-1.701	-1.711	-1.720	-1.728	-1.738	-1.748	-1.755	-1.765	-1.775	-1.784	-1.794	-1.802	-1.811	-1.821	-1.829	-1.838	-1.845	-1.852	-1.860	-1.868	-1.874	-1.880	-1.885	-1.890	-1.895	-1.899	-1.901	-1.906	-1.908	-1.910	-1.911	-1.912	-1.911	-1.912	-1.911	-1.909	-1.908	-1.905	-1.901	-1.896	-1.891	-1.886	-1.881	-1.875	-1.869	-1.861	-1.855	-1.845	-1.838	-1.828	-1.819	-1.809	-1.800	-1.789	-1.778	-1.768	-1.755	-1.745	-1.732	-1.721	-1.710	-1.698	-1.686	-1.674	-1.662	-1.649	-1.638	-1.624	-1.611	-1.600	-1.586	-1.574	-1.562	-1.550	-1.539	-1.526	-1.516	-1.504	-1.492	-1.482	-1.472	-1.461	-1.450	-1.440	-1.431	-1.421	-1.411	-1.404	-1.394	-1.385	-1.378	-1.370	-1.361	-1.354	-1.348	-1.340	-1.334	-1.329	-1.322	-1.318	-1.314	-1.309	-1.304	-1.300	-1.296	-1.294	-1.291	-1.289	-1.285	-1.284	-1.282	-1.281	-1.280	-1.280	-1.279	-1.279	-1.280	-1.279	-1.280	-1.281	-1.281	-1.282	-1.284	-1.285	-1.286	-1.288	-1.289	-1.290	-1.291	-1.292	-1.294	-1.295	-1.296	-1.296	-1.298	-1.298	-1.298	-1.296	-1.296	-1.296	-1.295	-1.292	-1.289	-1.286	-1.282	-1.279	-1.274	-1.268	-1.262	-1.255	-1.248	-1.240	-1.231	-1.221	-1.210	-1.200	-1.189	-1.176	-1.161	-1.149	-1.134	-1.118	-1.101	-1.084	-1.066	-1.048	-1.029	-1.009	-0.990	-0.970	-0.948	-0.926	-0.904	-0.880	-0.858	-0.835	-0.811	-0.788	-0.765	-0.741	-0.718	-0.694	-0.671	-0.648	-0.625	-0.602	-0.580	-0.558	-0.536	-0.515	-0.494	-0.474	-0.455	-0.435	-0.418	-0.400	-0.384	-0.366	-0.350	-0.336	-0.322	-0.309	-0.295	-0.282	-0.272	-0.261	-0.251	-0.241	-0.232	-0.225	-0.216	-0.210	-0.204	-0.198	-0.191	-0.186	-0.180	-0.176	-0.170	-0.165	-0.160	-0.155	-0.150	-0.144	-0.139	-0.134	-0.126	-0.120	-0.112	-0.105	-0.096	-0.088	-0.078	-0.066	-0.056	-0.045	-0.031	-0.019	-0.004	0.011	0.028	0.045	0.062	0.081	0.101	0.121	0.142	0.164	0.188	0.211	0.236	0.261	0.286	0.312	0.340	0.368	0.396	0.422	0.451	0.481	0.510	0.539	0.569	0.598	0.626	0.655	0.685	0.712	0.741	0.769	0.798	0.824	0.850	0.875	0.901	0.925	0.949	0.971	0.994	1.014	1.034	1.052	1.070	1.088	1.102	1.116	1.130	1.142	1.154	1.162	1.171	1.180	1.185	1.190	1.194	1.195	1.198	1.198	1.195	1.194	1.189	1.185	1.179	1.171	1.162	1.154	1.144	1.131	1.119	1.105	1.091	1.076	1.060	1.044	1.026	1.008	0.990	0.970	0.950	0.930	0.909	0.888	0.866	0.844	0.822	0.799	0.776	0.754	0.731	0.708	0.685	0.662	0.640	0.618	0.594	0.572	0.551	0.530	0.509	0.489	0.469	0.449	0.430	0.411	0.395	0.376	0.360	0.344	0.330	0.314	0.301	0.290	0.278	0.266	0.255	0.246	0.239	0.230	0.224	0.216	0.212	0.206	0.204	0.200	0.199	0.196	0.195	0.195	0.195	0.196	0.198	0.200	0.201	0.204	0.208	0.211	0.214	0.218	0.222	0.226	0.231	0.235	0.239	0.242	0.248	0.251	0.254	0.258	0.261	0.262	0.266	0.268	0.269	0.270	0.270	0.270	0.269	0.266	0.265	0.261	0.259	0.255	0.250	0.245	0.239	0.232	0.225	0.219	0.210	0.201	0.192	0.184	0.174	0.162	0.151	0.140	0.130	0.118	0.106	0.094	0.081	0.070	0.058	0.046	0.035	0.022	0.012	0.001	-0.010	-0.020	-0.029	-0.039	-0.049	-0.056	-0.062	-0.071	-0.078	-0.082	-0.086	-0.091	-0.094	-0.096	-0.098	-0.099	-0.099	-0.098	-0.095	-0.094	-0.089	-0.085	-0.080	-0.074	-0.066	-0.059	-0.050	-0.041	-0.030	-0.020	-0.009	0.002	0.015	0.029	0.041	0.055	0.070	0.084	0.099	0.114	0.130	0.145	0.160	0.176	0.191	0.208	0.221	0.238	0.252	0.268	0.281	0.295	0.308	0.321	0.334	0.346	0.356	0.369	0.378	0.389	0.398	0.405	0.411	0.419	0.424	0.429	0.432	0.435	0.436	0.438	0.439	0.438	0.435	0.434	0.430	0.425	0.420	0.414	0.406	0.399	0.390	0.380	0.370	0.360	0.348	0.335	0.321	0.308	0.294	0.279	0.264	0.248	0.230	0.215	0.198	0.180	0.162	0.145	0.126	0.109	0.090	0.072	0.055	0.036	0.019	0.001	-0.015	-0.032	-0.050	-0.065	-0.081	-0.098	-0.112	-0.128	-0.142	-0.156	-0.169	-0.181	-0.194	-0.205	-0.215	-0.225	-0.235	-0.244	-0.252	-0.259	-0.266	-0.272	-0.276	-0.281	-0.285	-0.288	-0.289	-0.290	-0.290	-0.290	-0.289	-0.288	-0.285	-0.281	-0.279	-0.274	-0.269	-0.262	-0.256	-0.249	-0.241	-0.232	-0.225	-0.215	-0.204	-0.194	-0.184	-0.172	-0.160	-0.148	-0.135	-0.122	-0.109	-0.095	-0.081	-0.068	-0.052	-0.038	-0.024	-0.010	0.005	0.020	0.035	0.050	0.064	0.078	0.092	0.106	0.120	0.134	0.146	0.159	0.171	0.184	0.195	0.206	0.216	0.226	0.235	0.244	0.252	0.260	0.266	0.274	0.279	0.284	0.290	0.294	0.296	0.299	0.301	0.302	0.302	0.302	0.302	0.301	0.300	0.298	0.295	0.291	0.290	0.286	0.281	0.278	0.274	0.269	0.264	0.259	0.255	0.250	0.245	0.240	0.236	0.231	0.228	0.224	0.220	0.218	0.215	0.211	0.211	0.209	0.209	0.209	0.209	0.210	0.210	0.212	0.214	0.218	0.221	0.226	0.230	0.235	0.242	0.248	0.255	0.264	0.271	0.280	0.289	0.299	0.308	0.319	0.329	0.340	0.350	0.362	0.374	0.385	0.398	0.410	0.422	0.432	0.445	0.456	0.468	0.479	0.490	0.501	0.511	0.521	0.530	0.540	0.549	0.558	0.565	0.571	0.578	0.584	0.590	0.595	0.599	0.602	0.605	0.608	0.610	0.610	0.611	0.611	0.610	0.608	0.606	0.602	0.599	0.595	0.590	0.585	0.579	0.571	0.566	0.559	0.550	0.541	0.532	0.524	0.514	0.504	0.492	0.482	0.472	0.460	0.449	0.436	0.425	0.414	0.401	0.389	0.376	0.364	0.351	0.339	0.326	0.315	0.302	0.290	0.279	0.266	0.255	0.244	0.231	0.220	0.209	0.199	0.189	0.178	0.168	0.158	0.149	0.139	0.130	0.121	0.112	0.104	0.096	0.089	0.081	0.074	0.066	0.060	0.051	0.045	0.040	0.034	0.028	0.021	0.015	0.010	0.004	-0.001	-0.006	-0.011	-0.018	-0.022	-0.028	-0.031	-0.038	-0.041	-0.048	-0.052	-0.058	-0.062	-0.068	-0.074	-0.079	-0.084	-0.089	-0.095	-0.100	-0.106	-0.112	-0.119	-0.124	-0.131	-0.138	-0.145	-0.151	-0.159	-0.165	-0.172	-0.181	-0.188	-0.196	-0.205	-0.212	-0.221	-0.230	-0.239	-0.248	-0.258	-0.268	-0.278	-0.288	-0.299	-0.309	-0.320	-0.330	-0.341	-0.351	-0.364	-0.375	-0.388	-0.399	-0.410	-0.422	-0.435	-0.446	-0.458	-0.470	-0.484	-0.496	-0.509	-0.521	-0.534	-0.545	-0.559	-0.570	-0.582	-0.594	-0.606	-0.618	-0.629	-0.640	-0.651	-0.661	-0.672	-0.681	-0.691	-0.701	-0.709	-0.718	-0.725	-0.732	-0.739	-0.746	-0.751	-0.758	-0.761	-0.764	-0.768	-0.770	-0.772	-0.772	-0.772	-0.772	-0.771	-0.770	-0.768	-0.764	-0.760	-0.755	-0.750	-0.744	-0.738	-0.730	-0.721	-0.712	-0.702	-0.692	-0.681	-0.670	-0.658	-0.646	-0.634	-0.620	-0.605	-0.591	-0.576	-0.561	-0.545	-0.530	-0.514	-0.496	-0.481	-0.465	-0.449	-0.431	-0.415	-0.398	-0.381	-0.365	-0.349	-0.332	-0.315	-0.300	-0.284	-0.268	-0.252	-0.236	-0.222	-0.209	-0.194	-0.179	-0.165	-0.151	-0.139	-0.126	-0.114	-0.104	-0.091	-0.080	-0.069	-0.059	-0.049	-0.039	-0.029	-0.020	-0.011	-0.002	0.006	0.014	0.022	0.031	0.039	0.048	0.055	0.062	0.071	0.079	0.086	0.094	0.101	0.110	0.118	0.125	0.134	0.142	0.150	0.159	0.166	0.176	0.184	0.192	0.202	0.212	0.222	0.230	0.241	0.251	0.261	0.270	0.281	0.291	0.302	0.312	0.322	0.332	0.344	0.355	0.365	0.375	0.386	0.395	0.405	0.415	0.426	0.435	0.445	0.454	0.462	0.472	0.480	0.489	0.496	0.504	0.511	0.518	0.524	0.530	0.536	0.542	0.548	0.552	0.555	0.560	0.562	0.566	0.569	0.570	0.572	0.572	0.574	0.574	0.572	0.572	0.571	0.569	0.569	0.566	0.562	0.560	0.556	0.551	0.548	0.542	0.538	0.531	0.526	0.519	0.514	0.506	0.499	0.490	0.482	0.475	0.466	0.456	0.449	0.439	0.429	0.420	0.411	0.401	0.391	0.381	0.372	0.362	0.354	0.344	0.334	0.325	0.316	0.308	0.300	0.292	0.284	0.278	0.270	0.264	0.259	0.252	0.249	0.245	0.241	0.239	0.236	0.235	0.235	0.235	0.236	0.238	0.241	0.245	0.249	0.255	0.260	0.269	0.278	0.285	0.296	0.306	0.319	0.331	0.346	0.360	0.375	0.391	0.408	0.425	0.442	0.462	0.481	0.501	0.521	0.542	0.564	0.586	0.609	0.630	0.654	0.678	0.699	0.721	0.746	0.769	0.792	0.815	0.838	0.859	0.881	0.904	0.925	0.945	0.964	0.984	1.002	1.020	1.038	1.054	1.069	1.084	1.098	1.110	1.121	1.131	1.141	1.149	1.155	1.162	1.166	1.170	1.174	1.175	1.174	1.172	1.170	1.168	1.162	1.158	1.150	1.142	1.134	1.124	1.111	1.100	1.088	1.074	1.058	1.044	1.028	1.010	0.992	0.975	0.956	0.936	0.918	0.898	0.878	0.858	0.836	0.816	0.794	0.774	0.752	0.732	0.712	0.692	0.671	0.652	0.632	0.614	0.595	0.576	0.559	0.541	0.524	0.509	0.492	0.478	0.464	0.451	0.438	0.426	0.415	0.404	0.395	0.385	0.376	0.370	0.362	0.358	0.352	0.348	0.345	0.342	0.340	0.338	0.338	0.336	0.339	0.339	0.340	0.344	0.346	0.350	0.354	0.358	0.362	0.370	0.375	0.381	0.389	0.396	0.404	0.411	0.419	0.426	0.435	0.442	0.451	0.460	0.469	0.478	0.486	0.495	0.504	0.511	0.521	0.530	0.539	0.546	0.555	0.562	0.571	0.580	0.588	0.595	0.601	0.609	0.615	0.621	0.629	0.634	0.640	0.646	0.651	0.656	0.662	0.668	0.671	0.676	0.680	0.685	0.688	0.691	0.695	0.699	0.701	0.704	0.708	0.710	0.712	0.715	0.718	0.720	0.722	0.725	0.728	0.730	0.732	0.735	0.738	0.740	0.742	0.746	0.749	0.751	0.755	0.758	0.762	0.765	0.769	0.774	0.779	0.784	0.789	0.795	0.800	0.808	0.814	0.821	0.828	0.835	0.844	0.852	0.861	0.870	0.879	0.889	0.899	0.910	0.920	0.931	0.942	0.952	0.965	0.978	0.989	1.001	1.014	1.026	1.039	1.051	1.064	1.076	1.089	1.101	1.112	1.125	1.136	1.148	1.158	1.168	1.178	1.186	1.195	1.202	1.211	1.218	1.222	1.228	1.231	1.235	1.236	1.238	1.239	1.239	1.235	1.234	1.229	1.224	1.219	1.211	1.202	1.194	1.182	1.172	1.160	1.146	1.132	1.118	1.101	1.084	1.068	1.049	1.029	1.010	0.989	0.969	0.948	0.925	0.904	0.881	0.860	0.838	0.815	0.792	0.771	0.748	0.725	0.704	0.682	0.661	0.641	0.621	0.601	0.584	0.565	0.548	0.530	0.515	0.499	0.485	0.471	0.459	0.446	0.435	0.424	0.415	0.408	0.399	0.391	0.385	0.380	0.375	0.370	0.366	0.362	0.361	0.358	0.356	0.355	0.354	0.354	0.352	0.352	0.351	0.351	0.352	0.352	0.352	0.351	0.351	0.351	0.350	0.349	0.348	0.346	0.344	0.341	0.339	0.336	0.332	0.329	0.325	0.319	0.314	0.309	0.301	0.295	0.288	0.280	0.271	0.262	0.254	0.245	0.235	0.225	0.214	0.204	0.191	0.180	0.169	0.158	0.145	0.132	0.120	0.108	0.095	0.081	0.069	0.056	0.044	0.030	0.018	0.004	-0.010	-0.022	-0.035	-0.048	-0.060	-0.072	-0.085	-0.098	-0.110	-0.121	-0.132	-0.144	-0.155	-0.166	-0.176	-0.186	-0.196	-0.206	-0.215	-0.225	-0.232	-0.242	-0.250	-0.258	-0.265	-0.271	-0.278	-0.284	-0.289	-0.294	-0.299	-0.301	-0.306	-0.309	-0.312	-0.315	-0.316	-0.316	-0.316	-0.316	-0.316	-0.314	-0.311	-0.309	-0.306	-0.301	-0.298	-0.292	-0.286	-0.279	-0.271	-0.264	-0.255	-0.246	-0.236	-0.226	-0.215	-0.204	-0.191	-0.179	-0.166	-0.152	-0.138	-0.122	-0.108	-0.091	-0.074	-0.058	-0.040	-0.024	-0.005	0.012	0.031	0.050	0.069	0.088	0.106	0.126	0.145	0.164	0.182	0.201	0.220	0.239	0.256	0.274	0.292	0.310	0.326	0.342	0.359	0.374	0.389	0.402	0.416	0.429	0.441	0.454	0.464	0.474	0.482	0.492	0.499	0.506	0.512	0.518	0.521	0.525	0.528	0.529	0.529	0.529	0.528	0.525	0.522	0.519	0.514	0.509	0.504	0.496	0.488	0.480	0.471	0.461	0.451	0.441	0.430	0.419	0.406	0.394	0.381	0.368	0.355	0.341	0.326	0.314	0.299	0.285	0.270	0.256	0.244	0.231	0.218	0.204	0.191	0.179	0.168	0.155	0.144	0.132	0.122	0.114	0.104	0.095	0.086	0.079	0.070	0.064	0.058	0.052	0.048	0.042	0.039	0.035	0.032	0.030	0.029	0.028	0.025	0.025	0.025	0.026	0.026	0.029	0.030	0.031	0.032	0.035	0.036	0.039	0.041	0.044	0.046	0.046	0.049	0.051	0.052	0.055	0.055	0.056	0.056	0.056	0.056	0.055	0.054	0.051	0.049	0.048	0.042	0.039	0.035	0.029	0.024	0.018	0.010	0.002	-0.005	-0.014	-0.024	-0.034	-0.045	-0.056	-0.068	-0.080	-0.092	-0.106	-0.120	-0.134	-0.148	-0.162	-0.176	-0.191	-0.206	-0.220	-0.236	-0.250	-0.265	-0.280	-0.294	-0.309	-0.321	-0.335	-0.348	-0.360	-0.371	-0.384	-0.394	-0.404	-0.412	-0.421	-0.429	-0.436	-0.442	-0.446	-0.450	-0.452	-0.455	-0.455	-0.455	-0.454	-0.451	-0.448	-0.442	-0.438	-0.431	-0.424	-0.415	-0.405	-0.395	-0.382	-0.372	-0.358	-0.345	-0.330	-0.315	-0.300	-0.284	-0.268	-0.250	-0.232	-0.216	-0.198	-0.180	-0.161	-0.144	-0.125	-0.106	-0.089	-0.071	-0.054	-0.038	-0.021	-0.005	0.010	0.025	0.039	0.051	0.064	0.076	0.085	0.095	0.104	0.111	0.116	0.121	0.126	0.129	0.130	0.131	0.131	0.129	0.126	0.122	0.118	0.111	0.104	0.095	0.086	0.076	0.064	0.051	0.039	0.025	0.009	-0.008	-0.024	-0.041	-0.059	-0.078	-0.096	-0.116	-0.136	-0.155	-0.175	-0.198	-0.218	-0.238	-0.258	-0.279	-0.299	-0.319	-0.339	-0.358	-0.378	-0.396	-0.414	-0.432	-0.449	-0.465	-0.480	-0.496	-0.511	-0.525	-0.538	-0.550	-0.562	-0.572	-0.582	-0.592	-0.599	-0.606	-0.612	-0.618	-0.624	-0.628	-0.630	-0.632	-0.634	-0.635	-0.635	-0.634	-0.634	-0.631	-0.629	-0.625	-0.622	-0.618	-0.612	-0.609	-0.604	-0.598	-0.591	-0.585	-0.580	-0.574	-0.566	-0.560	-0.552	-0.545	-0.540	-0.532	-0.526	-0.520	-0.514	-0.509	-0.502	-0.498	-0.494	-0.489	-0.485	-0.480	-0.478	-0.475	-0.472	-0.471	-0.470	-0.469	-0.469	-0.469	-0.470	-0.470	-0.472	-0.476	-0.479	-0.482	-0.485	-0.491	-0.495	-0.500	-0.506	-0.512	-0.520	-0.528	-0.535	-0.542	-0.551	-0.560	-0.570	-0.580	-0.589	-0.600	100.000	5.000	2.000	1.000	7.000	0.000	0.000	0.000	0.000	0.000	0.000	0.000	0.000	0.000	0.000	0.000	0.000	0.000	-0.316	-0.321	-0.329	-0.334	-0.340	-0.348	-0.354	-0.361	-0.368	-0.375	-0.384	-0.391	-0.399	-0.405	-0.414	-0.421	-0.429	-0.438	-0.445	-0.454	-0.461	-0.469	-0.478	-0.485	-0.491	-0.500	-0.507	-0.514	-0.521	-0.529	-0.536	-0.541	-0.549	-0.555	-0.560	-0.565	-0.570	-0.575	-0.580	-0.584	-0.588	-0.591	-0.594	-0.596	-0.598	-0.599	-0.599	-0.600	-0.600	-0.600	-0.599	-0.596	-0.594	-0.591	-0.588	-0.584	-0.579	-0.574	-0.569	-0.564	-0.556	-0.549	-0.541	-0.534	-0.525	-0.515	-0.506	-0.496	-0.486	-0.475	-0.465	-0.452	-0.441	-0.429	-0.416	-0.404	-0.391	-0.379	-0.365	-0.352	-0.338	-0.325	-0.310	-0.298	-0.282	-0.270	-0.256	-0.241	-0.229	-0.214	-0.201	-0.188	-0.174	-0.161	-0.148	-0.134	-0.121	-0.109	-0.096	-0.084	-0.072	-0.061	-0.049	-0.038	-0.026	-0.015	-0.004	0.008	0.019	0.029	0.039	0.049	0.059	0.070	0.080	0.089	0.099	0.108	0.118	0.128	0.136	0.145	0.154	0.164	0.172	0.182	0.190	0.199	0.208	0.216	0.226	0.234	0.244	0.251	0.260	0.269	0.276	0.285	0.292	0.300	0.309	0.316	0.325	0.331	0.339	0.346	0.352	0.360	0.368	0.374	0.381	0.388	0.394	0.399	0.405	0.410	0.416	0.421	0.425	0.430	0.435	0.439	0.442	0.446	0.449	0.452	0.455	0.459	0.460	0.462	0.464	0.466	0.466	0.468	0.469	0.470	0.469	0.469	0.469	0.469	0.468	0.466	0.466	0.465	0.462	0.461	0.459	0.458	0.454	0.451	0.449	0.445	0.442	0.439	0.434	0.430	0.426	0.421	0.416	0.411	0.406	0.401	0.394	0.388	0.382	0.375	0.370	0.362	0.355	0.348	0.340	0.331	0.322	0.315	0.306	0.298	0.288	0.279	0.268	0.258	0.246	0.235	0.225	0.214	0.200	0.189	0.176	0.164	0.150	0.138	0.124	0.110	0.095	0.081	0.068	0.052	0.038	0.024	0.008	-0.008	-0.024	-0.039	-0.054	-0.070	-0.086	-0.102	-0.118	-0.134	-0.150	-0.166	-0.181	-0.198	-0.212	-0.229	-0.244	-0.258	-0.274	-0.288	-0.302	-0.316	-0.330	-0.342	-0.356	-0.369	-0.381	-0.391	-0.402	-0.414	-0.424	-0.432	-0.442	-0.451	-0.459	-0.466	-0.472	-0.480	-0.485	-0.491	-0.496	-0.499	-0.502	-0.505	-0.509	-0.511	-0.511	-0.512	-0.512	-0.514	-0.514	-0.512	-0.511	-0.510	-0.509	-0.506	-0.504	-0.501	-0.499	-0.494	-0.491	-0.488	-0.484	-0.480	-0.476	-0.471	-0.468	-0.464	-0.459	-0.455	-0.451	-0.448	-0.444	-0.440	-0.436	-0.432	-0.429	-0.425	-0.421	-0.418	-0.415	-0.411	-0.409	-0.406	-0.402	-0.400	-0.398	-0.395	-0.391	-0.390	-0.388	-0.384	-0.381	-0.379	-0.375	-0.371	-0.369	-0.365	-0.361	-0.356	-0.354	-0.348	-0.344	-0.339	-0.334	-0.326	-0.321	-0.315	-0.308	-0.301	-0.294	-0.285	-0.278	-0.269	-0.260	-0.251	-0.242	-0.231	-0.221	-0.210	-0.199	-0.188	-0.176	-0.165	-0.152	-0.140	-0.126	-0.114	-0.100	-0.088	-0.074	-0.060	-0.046	-0.032	-0.019	-0.005	0.009	0.022	0.035	0.050	0.062	0.076	0.089	0.102	0.114	0.128	0.140	0.151	0.164	0.175	0.186	0.198	0.209	0.220	0.230	0.240	0.249	0.259	0.268	0.276	0.284	0.292	0.300	0.308	0.312	0.320	0.326	0.331	0.336	0.342	0.346	0.350	0.355	0.359	0.361	0.365	0.368	0.370	0.372	0.374	0.375	0.376	0.376	0.378	0.378	0.378	0.378	0.376	0.375	0.375	0.372	0.371	0.369	0.365	0.362	0.360	0.355	0.352	0.348	0.342	0.339	0.334	0.328	0.322	0.316	0.310	0.302	0.296	0.289	0.281	0.274	0.266	0.256	0.248	0.240	0.230	0.220	0.211	0.200	0.190	0.179	0.169	0.159	0.146	0.136	0.124	0.112	0.100	0.089	0.076	0.065	0.052	0.040	0.029	0.016	0.004	-0.009	-0.021	-0.032	-0.045	-0.056	-0.068	-0.080	-0.090	-0.101	-0.111	-0.122	-0.132	-0.142	-0.152	-0.161	-0.170	-0.179	-0.186	-0.194	-0.201	-0.206	-0.212	-0.218	-0.222	-0.228	-0.230	-0.234	-0.238	-0.239	-0.240	-0.240	-0.240	-0.240	-0.239	-0.238	-0.235	-0.232	-0.229	-0.225	-0.220	-0.215	-0.210	-0.202	-0.196	-0.190	-0.182	-0.174	-0.166	-0.158	-0.149	-0.140	-0.131	-0.121	-0.111	-0.100	-0.089	-0.079	-0.069	-0.059	-0.049	-0.038	-0.028	-0.016	-0.006	0.004	0.012	0.024	0.034	0.042	0.052	0.061	0.069	0.078	0.086	0.095	0.102	0.110	0.116	0.122	0.130	0.136	0.141	0.146	0.152	0.156	0.161	0.165	0.169	0.174	0.176	0.179	0.182	0.185	0.188	0.190	0.192	0.195	0.198	0.199	0.202	0.205	0.206	0.209	0.210	0.212	0.215	0.218	0.220	0.222	0.226	0.229	0.231	0.236	0.240	0.242	0.246	0.252	0.256	0.261	0.266	0.271	0.275	0.280	0.286	0.290	0.296	0.301	0.309	0.314	0.319	0.325	0.330	0.336	0.341	0.348	0.352	0.356	0.362	0.366	0.371	0.376	0.379	0.382	0.385	0.388	0.390	0.391	0.392	0.394	0.395	0.395	0.394	0.392	0.391	0.389	0.386	0.384	0.379	0.375	0.370	0.366	0.360	0.352	0.346	0.340	0.331	0.322	0.315	0.306	0.298	0.288	0.278	0.268	0.255	0.245	0.234	0.222	0.211	0.199	0.188	0.176	0.164	0.151	0.140	0.128	0.115	0.102	0.091	0.079	0.068	0.054	0.042	0.030	0.019	0.005	-0.006	-0.018	-0.029	-0.042	-0.054	-0.065	-0.076	-0.088	-0.100	-0.110	-0.121	-0.132	-0.144	-0.155	-0.165	-0.176	-0.188	-0.198	-0.209	-0.220	-0.231	-0.241	-0.252	-0.262	-0.274	-0.285	-0.295	-0.306	-0.316	-0.328	-0.338	-0.349	-0.359	-0.370	-0.380	-0.390	-0.400	-0.410	-0.420	-0.430	-0.439	-0.450	-0.458	-0.468	-0.478	-0.485	-0.494	-0.502	-0.511	-0.519	-0.526	-0.534	-0.541	-0.549	-0.554	-0.560	-0.566	-0.574	-0.579	-0.584	-0.589	-0.594	-0.599	-0.602	-0.605	-0.610	-0.612	-0.615	-0.618	-0.619	-0.622	-0.624	-0.625	-0.626	-0.626	-0.626	-0.628	-0.626	-0.628	-0.626	-0.625	-0.624	-0.624	-0.622	-0.620	-0.619	-0.616	-0.615	-0.611	-0.609	-0.606	-0.602	-0.600	-0.596	-0.594	-0.590	-0.586	-0.582	-0.579	-0.575	-0.571	-0.568	-0.562	-0.559	-0.554	-0.549	-0.544	-0.539	-0.534	-0.529	-0.524	-0.518	-0.512	-0.506	-0.500	-0.494	-0.488	-0.480	-0.474	-0.468	-0.460	-0.454	-0.446	-0.439	-0.431	-0.422	-0.415	-0.406	-0.399	-0.389	-0.380	-0.371	-0.362	-0.352	-0.342	-0.332	-0.322	-0.311	-0.301	-0.290	-0.278	-0.266	-0.254	-0.241	-0.229	-0.216	-0.201	-0.189	-0.174	-0.159	-0.144	-0.129	-0.111	-0.095	-0.079	-0.062	-0.044	-0.026	-0.008	0.011	0.030	0.050	0.070	0.090	0.110	0.131	0.152	0.174	0.196	0.219	0.241	0.265	0.288	0.311	0.335	0.358	0.382	0.406	0.431	0.456	0.479	0.504	0.529	0.552	0.578	0.601	0.626	0.650	0.674	0.698	0.720	0.745	0.768	0.790	0.811	0.834	0.855	0.878	0.898	0.918	0.939	0.959	0.978	0.995	1.014	1.031	1.049	1.066	1.082	1.099	1.114	1.129	1.142	1.158	1.169	1.182	1.195	1.206	1.219	1.230	1.241	1.251	1.261	1.270	1.280	1.288	1.296	1.304	1.311	1.319	1.326	1.334	1.339	1.346	1.352	1.358	1.362	1.368	1.372	1.376	1.381	1.385	1.390	1.392	1.396	1.399	1.401	1.405	1.406	1.409	1.410	1.411	1.412	1.412	1.412	1.412	1.412	1.412	1.410	1.409	1.406	1.404	1.401	1.399	1.395	1.391	1.386	1.382	1.378	1.371	1.365	1.359	1.351	1.344	1.336	1.329	1.320	1.310	1.301	1.290	1.280	1.270	1.258	1.248	1.235	1.222	1.210	1.198	1.185	1.171	1.156	1.142	1.130	1.115	1.101	1.086	1.071	1.058	1.041	1.026	1.012	0.998	0.982	0.968	0.952	0.939	0.922	0.909	0.894	0.880	0.866	0.854	0.840	0.826	0.814	0.801	0.789	0.776	0.765	0.754	0.744	0.732	0.722	0.712	0.704	0.694	0.686	0.678	0.670	0.662	0.656	0.649	0.644	0.639	0.634	0.629	0.624	0.620	0.618	0.615	0.611	0.610	0.608	0.606	0.605	0.604	0.604	0.604	0.604	0.604	0.605	0.606	0.606	0.609	0.610	0.611	0.614	0.615	0.618	0.620	0.621	0.625	0.626	0.629	0.632	0.635	0.638	0.640	0.641	0.644	0.646	0.649	0.649	0.651	0.652	0.655	0.655	0.656	0.658	0.658	0.658	0.658	0.658	0.656	0.655	0.654	0.652	0.650	0.649	0.646	0.644	0.641	0.638	0.634	0.631	0.628	0.622	0.618	0.614	0.609	0.604	0.599	0.591	0.586	0.581	0.575	0.569	0.562	0.556	0.550	0.542	0.536	0.529	0.522	0.515	0.509	0.501	0.496	0.489	0.482	0.476	0.469	0.464	0.458	0.452	0.446	0.440	0.435	0.430	0.424	0.420	0.415	0.411	0.406	0.404	0.399	0.395	0.391	0.389	0.385	0.382	0.380	0.378	0.375	0.372	0.371	0.369	0.368	0.365	0.362	0.361	0.360	0.358	0.355	0.352	0.351	0.349	0.345	0.344	0.341	0.338	0.334	0.330	0.326	0.322	0.316	0.312	0.306	0.301	0.294	0.288	0.281	0.272	0.265	0.256	0.248	0.238	0.228	0.216	0.206	0.195	0.182	0.171	0.159	0.145	0.131	0.119	0.105	0.090	0.075	0.060	0.045	0.029	0.014	-0.001	-0.018	-0.034	-0.049	-0.065	-0.080	-0.096	-0.112	-0.128	-0.142	-0.158	-0.171	-0.186	-0.200	-0.214	-0.228	-0.239	-0.251	-0.262	-0.275	-0.284	-0.295	-0.305	-0.314	-0.321	-0.330	-0.338	-0.342	-0.349	-0.352	-0.359	-0.362	-0.365	-0.368	-0.370	-0.371	-0.371	-0.372	-0.372	-0.370	-0.370	-0.368	-0.365	-0.362	-0.359	-0.355	-0.351	-0.348	-0.341	-0.338	-0.331	-0.326	-0.320	-0.314	-0.309	-0.302	-0.295	-0.289	-0.281	-0.274	-0.266	-0.259	-0.251	-0.242	-0.235	-0.228	-0.218	-0.210	-0.202	-0.194	-0.185	-0.176	-0.168	-0.159	-0.150	-0.140	-0.131	-0.121	-0.112	-0.102	-0.092	-0.082	-0.072	-0.062	-0.051	-0.041	-0.030	-0.019	-0.008	0.004	0.015	0.028	0.039	0.051	0.064	0.076	0.088	0.101	0.114	0.126	0.139	0.151	0.164	0.176	0.189	0.201	0.215	0.228	0.240	0.252	0.265	0.276	0.289	0.300	0.311	0.321	0.334	0.344	0.354	0.362	0.374	0.382	0.392	0.400	0.409	0.416	0.424	0.431	0.438	0.444	0.450	0.455	0.460	0.465	0.470	0.474	0.478	0.481	0.485	0.489	0.492	0.495	0.498	0.500	0.502	0.505	0.506	0.509	0.511	0.514	0.516	0.518	0.520	0.522	0.524	0.526	0.530	0.532	0.536	0.539	0.541	0.545	0.549	0.552	0.556	0.560	0.564	0.570	0.574	0.579	0.584	0.589	0.595	0.600	0.605	0.610	0.616	0.622	0.628	0.634	0.640	0.645	0.651	0.656	0.661	0.666	0.672	0.678	0.682	0.688	0.692	0.696	0.700	0.705	0.709	0.712	0.716	0.720	0.722	0.726	0.728	0.730	0.731	0.734	0.735	0.736	0.739	0.739	0.740	0.740	0.741	0.742	0.742	0.742	0.742	0.744	0.744	0.745	0.746	0.748	0.748	0.749	0.750	0.752	0.752	0.755	0.759	0.761	0.764	0.768	0.771	0.775	0.781	0.786	0.791	0.799	0.804	0.812	0.820	0.829	0.838	0.846	0.856	0.866	0.878	0.890	0.901	0.914	0.928	0.940	0.955	0.969	0.984	0.998	1.014	1.030	1.045	1.062	1.078	1.094	1.111	1.128	1.146	1.164	1.181	1.198	1.214	1.231	1.249	1.266	1.282	1.300	1.315	1.332	1.348	1.364	1.379	1.394	1.408	1.422	1.436	1.451	1.465	1.478	1.489	1.501	1.512	1.525	1.536	1.545	1.555	1.565	1.574	1.582	1.592	1.599	1.608	1.615	1.621	1.630	1.636	1.642	1.649	1.655	1.661	1.668	1.671	1.676	1.682	1.686	1.691	1.696	1.700	1.705	1.710	1.714	1.719	1.724	1.728	1.732	1.736	1.740	1.745	1.750	1.754	1.758	1.762	1.769	1.772	1.776	1.781	1.786	1.791	1.796	1.800	1.805	1.811	1.815	1.820	1.826	1.831	1.835	1.841	1.846	1.852	1.858	1.862	1.868	1.874	1.878	1.884	1.889	1.894	1.899	1.904	1.909	1.915	1.919	1.924	1.929	1.932	1.938	1.941	1.948	1.951	1.955	1.960	1.964	1.968	1.970	1.974	1.978	1.980	1.982	1.985	1.988	1.990	1.991	1.992	1.994	1.995	1.995	1.996	1.995	1.995	1.994	1.994	1.991	1.989	1.986	1.984	1.980	1.976	1.972	1.968	1.962	1.958	1.951	1.944	1.936	1.929	1.921	1.914	1.905	1.896	1.886	1.876	1.866	1.855	1.844	1.832	1.820	1.808	1.795	1.782	1.769	1.756	1.744	1.729	1.715	1.701	1.688	1.672	1.658	1.644	1.629	1.614	1.599	1.585	1.570	1.555	1.541	1.526	1.512	1.498	1.484	1.470	1.456	1.441	1.429	1.415	1.401	1.389	1.375	1.362	1.351	1.339	1.326	1.314	1.301	1.290	1.279	1.268	1.256	1.244	1.232	1.224	1.212	1.201	1.191	1.180	1.170	1.159	1.149	1.139	1.128	1.118	1.106	1.095	1.086	1.075	1.065	1.054	1.042	1.032	1.021	1.010	0.999	0.989	0.978	0.966	0.954	0.942	0.931	0.919	0.908	0.896	0.884	0.872	0.860	0.850	0.838	0.826	0.814	0.802	0.790	0.779	0.768	0.756	0.745	0.732	0.722	0.711	0.700	0.689	0.679	0.669	0.659	0.649	0.639	0.629	0.620	0.611	0.602	0.594	0.585	0.578	0.569	0.562	0.556	0.549	0.542	0.538	0.532	0.526	0.521	0.518	0.514	0.510	0.506	0.505	0.502	0.500	0.500	0.499	0.500	0.499	0.500	0.502	0.504	0.506	0.509	0.512	0.515	0.519	0.524	0.530	0.536	0.542	0.550	0.556	0.565	0.574	0.584	0.594	0.604	0.615	0.626	0.639	0.651	0.665	0.679	0.692	0.706	0.722	0.738	0.754	0.771	0.788	0.805	0.824	0.841	0.861	0.880	0.900	0.920	0.939	0.959	0.979	1.000	1.021	1.041	1.062	1.084	1.104	1.125	1.145	1.166	1.186	1.208	1.229	1.249	1.268	1.289	1.308	1.328	1.346	1.365	1.382	1.400	1.418	1.435	1.451	1.468	1.482	1.499	1.512	1.529	1.542	1.556	1.568	1.581	1.594	1.606	1.618	1.629	1.640	1.651	1.660	1.670	1.679	1.689	1.698	1.708	1.715	1.725	1.732	1.740	1.749	1.756	1.764	1.772	1.780	1.789	1.798	1.805	1.812	1.821	1.830	1.839	1.848	1.856	1.866	1.875	1.885	1.895	1.906	1.915	1.926	1.938	1.949	1.960	1.972	1.984	1.996	2.010	2.022	2.036	2.049	2.064	2.078	2.091	2.106	2.121	2.135	2.150	2.166	2.180	2.196	2.211	2.226	2.241	2.255	2.271	2.286	2.300	2.315	2.330	2.344	2.358	2.372	2.385	2.399	2.411	2.424	2.436	2.448	2.459	2.470	2.480	2.491	2.500	2.509	2.516	2.525	2.532	2.540	2.545	2.550	2.555	2.559	2.562	2.565	2.568	2.569	2.569	2.570	2.568	2.568	2.565	2.562	2.558	2.554	2.549	2.542	2.535	2.529	2.520	2.511	2.502	2.492	2.481	2.470	2.458	2.445	2.431	2.416	2.402	2.388	2.370	2.354	2.335	2.318	2.299	2.279	2.259	2.239	2.216	2.195	2.172	2.149	2.126	2.101	2.078	2.052	2.027	2.001	1.975	1.949	1.921	1.895	1.866	1.839	1.810	1.781	1.752	1.724	1.695	1.665	1.636	1.608	1.579	1.549	1.520	1.490	1.460	1.431	1.402	1.374	1.344	1.315	1.288	1.259	1.230	1.202	1.175	1.146	1.119	1.092	1.065	1.039	1.011	0.986	0.960	0.934	0.909	0.884	0.859	0.834	0.809	0.785	0.760	0.736	0.712	0.689	0.665	0.641	0.619	0.595	0.572	0.549	0.526	0.502	0.480	0.456	0.432	0.410	0.388	0.365	0.341	0.318	0.295	0.271	0.249	0.226	0.204	0.180	0.159	0.135	0.112	0.091	0.069	0.046	0.025	0.004	-0.018	-0.039	-0.060	-0.080	-0.100	-0.120	-0.140	-0.159	-0.176	-0.195	-0.212	-0.230	-0.246	-0.262	-0.276	-0.292	-0.306	-0.319	-0.332	-0.344	-0.355	-0.365	-0.375	-0.384	-0.391	-0.400	-0.406	-0.411	-0.416	-0.421	-0.425	-0.428	-0.430	-0.431	-0.432	-0.432	-0.432	-0.431	-0.430	-0.426	-0.424	-0.419	-0.416	-0.410	-0.405	-0.399	-0.392	-0.385	-0.378	-0.369	-0.361	-0.351	-0.341	-0.331	-0.321	-0.311	-0.300	-0.288	-0.278	-0.265	-0.252	-0.240	-0.226	-0.214	-0.199	-0.186	-0.172	-0.159	-0.145	-0.129	-0.115	-0.100	-0.085	-0.070	-0.055	-0.040	-0.025	-0.009	0.006	0.022	0.039	0.055	0.070	0.086	0.102	0.118	0.135	0.151	0.169	0.184	0.201	0.216	0.234	0.251	0.268	0.285	0.302	0.319	0.336	0.354	0.371	0.388	0.405	0.424	0.441	0.460	0.479	0.496	0.515	0.534	0.552	0.571	0.591	0.610	0.630	0.650	0.671	0.691	0.711	0.732	0.752	0.774	0.795	0.816	0.839	0.861	0.882	0.905	0.929	0.951	0.974	0.998	1.020	1.045	1.068	1.091	1.115	1.138	1.160	1.185	1.208	1.231	1.254	1.278	1.301	1.322	1.345	1.368	1.390	1.411	1.432	1.454	1.474	1.494	1.514	1.531	1.550	1.568	1.584	1.600	1.616	1.631	1.646	1.660	1.672	1.684	1.695	1.705	1.715	1.724	1.730	1.738	1.742	1.748	1.751	1.754	1.755	1.756	1.756	1.755	1.754	1.750	1.746	1.741	1.735	1.728	1.720	1.711	1.701	1.690	1.679	1.666	1.652	1.639	1.624	1.608	1.590	1.572	1.555	1.536	1.515	1.495	1.474	1.451	1.429	1.405	1.381	1.358	1.332	1.306	1.281	1.255	1.228	1.200	1.174	1.146	1.116	1.089	1.060	1.031	1.001	0.972	0.944	0.914	0.884	0.854	0.824	0.794	0.764	0.734	0.704	0.674	0.642	0.614	0.584	0.554	0.525	0.494	0.465	0.435	0.406	0.378	0.348	0.320	0.290	0.262	0.234	0.206	0.179	0.150	0.122	0.095	0.069	0.041	0.015	-0.012	-0.040	-0.065	-0.091	-0.118	-0.142	-0.169	-0.192	-0.219	-0.244	-0.269	-0.292	-0.316	-0.340	-0.362	-0.386	-0.410	-0.432	-0.455	-0.476	-0.499	-0.520	-0.540	-0.561	-0.581	-0.601	-0.620	-0.639	-0.658	-0.676	-0.694	-0.711	-0.728	-0.744	-0.759	-0.774	-0.788	-0.801	-0.816	-0.829	-0.840	-0.851	-0.862	-0.871	-0.881	-0.890	-0.899	-0.906	-0.911	-0.918	-0.922	-0.926	-0.931	-0.934	-0.935	-0.938	-0.939	-0.939	-0.938	-0.936	-0.935	-0.932	-0.930	-0.925	-0.921	-0.916	-0.910	-0.905	-0.896	-0.890	-0.881	-0.874	-0.864	-0.855	-0.846	-0.835	-0.825	-0.814	-0.802	-0.792	-0.781	-0.770	-0.758	-0.745	-0.734	-0.722	-0.710	-0.699	-0.688	-0.676	-0.665	-0.652	-0.642	-0.632	-0.622	-0.612	-0.604	-0.594	-0.585	-0.578	-0.570	-0.564	-0.558	-0.552	-0.546	-0.542	-0.539	-0.536	-0.534	-0.532	-0.532	-0.531	-0.534	-0.535	-0.538	-0.540	-0.544	-0.548	-0.554	-0.559	-0.566	-0.572	-0.580	-0.588	-0.596	-0.605	-0.615	-0.624	-0.635	-0.645	-0.655	-0.666	-0.678	-0.689	-0.700	-0.710	-0.721	-0.731	-0.741	-0.751	-0.760	-0.770	-0.779	-0.786	-0.794	-0.800	-0.806	-0.811	-0.816	-0.819	-0.821	-0.822	-0.824	-0.822	-0.821	-0.818	-0.814	-0.808	-0.801	-0.794	-0.785	-0.774	-0.762	-0.750	-0.738	-0.721	-0.706	-0.689	-0.670	-0.651	-0.630	-0.609	-0.586	-0.562	-0.538	-0.514	-0.488	-0.460	-0.434	-0.406	-0.378	-0.349	-0.319	-0.290	-0.260	-0.230	-0.199	-0.169	-0.139	-0.109	-0.079	-0.050	-0.020	0.009	0.039	0.066	0.095	0.122	0.149	0.176	0.201	0.226	0.251	0.275	0.298	0.320	0.342	0.362	0.382	0.401	0.420	0.438	0.454	0.471	0.485	0.500	0.514	0.526	0.539	0.549	0.560	0.569	0.579	0.586	0.595	0.601	0.608	0.614	0.619	0.624	0.629	0.631	0.635	0.638	0.641	0.644	0.645	0.646	0.648	0.649	0.650	0.650	0.650	0.650	0.650	0.650	0.649	0.648	0.646	0.648	0.646	0.644	0.642	0.642	0.641	0.640	0.639	0.638	0.636	0.634	0.632	0.631	0.630	0.629	0.629	0.628	0.626	0.624	0.624	0.622	0.621	0.620	0.619	0.619	0.618	0.618	0.616	0.615	0.615	0.615	0.615	0.614	0.614	0.614	0.612	0.614	0.614	0.614	0.615	0.614	0.615	0.616	0.619	0.619	0.620	0.622	0.622	0.625	0.628	0.629	0.631	0.634	0.635	0.639	0.641	0.644	0.649	0.651	0.655	0.660	0.664	0.669	0.672	0.676	0.682	0.688	0.694	0.699	0.704	0.709	0.715	0.721	0.728	0.734	0.740	0.746	0.754	0.760	0.766	0.774	0.780	0.786	0.794	0.800	0.808	0.814	0.820	0.826	0.831	0.838	0.844	0.849	0.855	0.859	0.864	0.868	0.871	0.875	0.878	0.880	0.882	0.884	0.885	0.885	0.885	0.885	0.884	0.881	0.879	0.875	0.872	0.868	0.862	0.856	0.850	0.842	0.835	0.826	0.816	0.808	0.796	0.784	0.771	0.759	0.745	0.730	0.714	0.699	0.682	0.665	0.648	0.630	0.610	0.590	0.570	0.550	0.528	0.506	0.484	0.460	0.438	0.414	0.389	0.364	0.339	0.314	0.289	0.262	0.236	0.209	0.181	0.155	0.128	0.099	0.071	0.042	0.014	-0.014	-0.042	-0.071	-0.099	-0.128	-0.158	-0.185	-0.214	-0.244	-0.271	-0.299	-0.329	-0.356	-0.384	-0.412	-0.440	-0.468	-0.495	-0.521	-0.548	-0.574	-0.600	-0.626	-0.651	-0.678	-0.702	-0.726	-0.750	-0.774	-0.796	-0.819	-0.841	-0.862	-0.882	-0.902	-0.921	-0.941	-0.960	-0.978	-0.994	-1.010	-1.025	-1.041	-1.055	-1.069	-1.081	-1.094	-1.105	-1.114	-1.124	-1.132	-1.139	-1.146	-1.152	-1.158	-1.161	-1.164	-1.166	-1.168	-1.168	-1.168	-1.165	-1.162	-1.159	-1.154	-1.149	-1.141	-1.134	-1.125	-1.116	-1.105	-1.094	-1.081	-1.069	-1.054	-1.040	-1.025	-1.006	-0.990	-0.971	-0.952	-0.932	-0.911	-0.889	-0.868	-0.845	-0.820	-0.796	-0.771	-0.746	-0.720	-0.694	-0.666	-0.639	-0.610	-0.582	-0.554	-0.524	-0.494	-0.464	-0.434	-0.404	-0.372	-0.341	-0.309	-0.279	-0.246	-0.214	-0.182	-0.150	-0.119	-0.086	-0.054	-0.021	0.011	0.044	0.076	0.109	0.141	0.172	0.206	0.238	0.270	0.301	0.334	0.365	0.398	0.429	0.460	0.490	0.521	0.551	0.582	0.612	0.642	0.672	0.701	0.731	0.760	0.789	0.816	0.844	0.872	0.899	0.925	0.952	0.978	1.004	1.029	1.054	1.079	1.104	1.126	1.149	1.172	1.194	1.216	1.238	1.258	1.278	1.299	1.318	1.335	1.354	1.372	1.390	1.406	1.422	1.439	1.455	1.470	1.485	1.499	1.511	1.525	1.538	1.550	1.562	1.572	1.585	1.595	1.604	1.615	1.624	1.632	1.641	1.650	1.658	1.665	1.674	1.680	1.686	1.694	1.700	1.706	1.711	1.718	1.722	1.728	1.732	1.736	1.741	1.745	1.750	1.754	1.756	1.760	1.762	1.766	1.770	1.772	1.775	1.778	1.780	1.782	1.785	1.786	1.789	1.791	1.794	1.796	1.798	1.800	1.801	1.804	1.805	1.806	1.808	1.810	1.812	1.814	1.816	1.818	1.820	1.822	1.825	1.828	1.831	1.834	1.836	1.840	1.844	1.849	1.852	1.858	1.861	1.866	1.872	1.878	1.884	1.890	1.898	1.904	1.911	1.919	1.928	1.935	1.944	1.954	1.962	1.974	1.984	1.994	2.005	2.016	2.029	2.040	2.054	2.066	2.080	2.094	2.108	2.121	2.138	2.151	2.168	2.182	2.199	2.214	2.231	2.248	2.265	2.281	2.298	2.315	2.334	2.350	2.369	2.386	2.404	2.421	2.440	2.456	2.475	2.492	2.510	2.528	2.545	2.561	2.579	2.596	2.612	2.630	2.648	2.662	2.680	2.695	2.710	2.726	2.740	2.755	2.769	2.782	2.796	2.810	2.824	2.836	2.849	2.860	2.871	2.884	2.894	2.904	2.914	2.922	2.932	2.941	2.949	2.956	2.964	2.971	2.979	2.985	2.990	2.995	3.000	3.005	3.010	3.014	3.018	3.020	3.022	3.025	3.028	3.029	3.031	3.031	3.032	3.032	3.034	3.031	3.031	3.031	3.030	3.029	3.025	3.024	3.021	3.018	3.015	3.011	3.006	3.004	2.999	2.992	2.988	2.982	2.976	2.969	2.962	2.954	2.948	2.939	2.930	2.921	2.911	2.901	2.890	2.880	2.870	2.858	2.844	2.831	2.818	2.804	2.788	2.772	2.758	2.741	2.724	2.708	2.689	2.670	2.651	2.631	2.611	2.590	2.570	2.548	2.526	2.504	2.480	2.458	2.434	2.409	2.384	2.359	2.334	2.308	2.281	2.254	2.229	2.201	2.172	2.146	2.118	2.090	2.062	2.035	2.006	1.979	1.951	1.924	1.896	1.868	1.840	1.814	1.786	1.760	1.734	1.708	1.681	1.656	1.631	1.608	1.584	1.559	1.536	1.514	1.492	1.471	1.450	1.429	1.410	1.391	1.372	1.355	1.339	1.322	1.308	1.292	1.279	1.265	1.254	1.241	1.230	1.219	1.210	1.201	1.192	1.185	1.179	1.172	1.168	1.161	1.158	1.154	1.150	1.149	1.148	1.145	1.144	1.142	1.144	1.144	1.145	1.145	1.146	1.149	1.150	1.152	1.155	1.158	1.160	1.164	1.166	1.170	1.174	1.176	1.180	1.184	1.186	1.190	1.194	1.196	1.200	1.202	1.205	1.208	1.211	1.214	1.216	1.220	1.221	1.224	1.228	1.230	1.232	1.235	1.238	1.241	1.244	1.248	1.249	1.252	1.255	1.259	1.261	1.265	1.269	1.272	1.278	1.284	1.289	1.294	1.300	1.305	1.311	1.319	1.326	1.334	1.342	1.351	1.360	1.370	1.379	1.390	1.401	1.411	1.424	1.435	1.446	1.459	1.472	1.485	1.499	1.511	1.525	1.539	1.552	1.566	1.581	1.595	1.609	1.622	1.638	1.651	1.665	1.679	1.692	1.705	1.719	1.731	1.744	1.755	1.766	1.778	1.789	1.798	1.808	1.816	1.824	1.831	1.839	1.846	1.852	1.856	1.861	1.865	1.869	1.872	1.874	1.875	1.876	1.878	1.878	1.875	1.875	1.872	1.870	1.866	1.864	1.860	1.854	1.849	1.844	1.838	1.831	1.824	1.816	1.810	1.801	1.794	1.785	1.776	1.768	1.758	1.749	1.739	1.729	1.719	1.709	1.699	1.689	1.678	1.668	1.656	1.645	1.634	1.622	1.612	1.601	1.590	1.579	1.566	1.556	1.542	1.531	1.520	1.508	1.496	1.484	1.471	1.459	1.446	1.434	1.421	1.410	1.396	1.384	1.370	1.358	1.344	1.331	1.316	1.304	1.290	1.275	1.260	1.246	1.231	1.216	1.202	1.186	1.171	1.156	1.141	1.125	1.109	1.092	1.078	1.061	1.046	1.029	1.012	0.998	0.981	0.965	0.948	0.932	0.916	0.899	0.884	0.869	0.851	0.836	0.820	0.806	0.790	0.775	0.760	0.746	0.732	0.719	0.704	0.691	0.679	0.668	0.656	0.644	0.634	0.624	0.614	0.605	0.596	0.588	0.580	0.575	0.569	0.562	0.559	0.555	0.552	0.549	0.548	0.548	0.548	0.548	0.550	0.551	0.555	0.559	0.564	0.570	0.575	0.582	0.591	0.600	0.610	0.621	0.631	0.642	0.655	0.669	0.681	0.696	0.711	0.728	0.744	0.760	0.778	0.796	0.814	0.832	0.851	0.871	0.891	0.911	0.931	0.951	0.972	0.992	1.015	1.036	1.058	1.079	1.099	1.121	1.141	1.164	1.184	1.205	1.225	1.245	1.265	1.286	1.306	1.325	1.342	1.362	1.380	1.399	1.416	1.432	1.450	1.466	1.481	1.496	1.511	1.526	1.540	1.552	1.565	1.578	1.590	1.601	1.612	1.624	1.634	1.644	1.652	1.661	1.670	1.679	1.686	1.694	1.701	1.708	1.714	1.721	1.726	1.732	1.738	1.744	1.748	1.752	1.759	1.761	1.766	1.770	1.775	1.779	1.782	1.786	1.789	1.792	1.795	1.800	1.802	1.805	1.808	1.810	1.812	1.816	1.819	1.820	1.822	1.824	1.826	1.829	1.829	1.831	1.831	1.834	1.834	1.835	1.835	1.836	1.835	1.835	1.835	1.834	1.832	1.831	1.830	1.828	1.826	1.824	1.820	1.818	1.814	1.810	1.805	1.801	1.796	1.791	1.785	1.780	1.774	1.768	1.760	1.752	1.745	1.738	1.729	1.720	1.711	1.701	1.692	1.682	1.671	1.661	1.651	1.641	1.630	1.620	1.609	1.596	1.585	1.574	1.562	1.550	1.539	1.526	1.515	1.504	1.491	1.479	1.468	1.458	1.445	1.434	1.422	1.412	1.401	1.391	1.381	1.372	1.362	1.352	1.344	1.335	1.328	1.321	1.314	1.308	1.301	1.296	1.291	1.286	1.282	1.279	1.275	1.272	1.271	1.269	1.268	1.268	1.268	1.268	1.269	1.271	1.272	1.275	1.278	1.282	1.286	1.290	1.295	1.300	1.306	1.311	1.318	1.324	1.332	1.339	1.346	1.355	1.364	1.371	1.381	1.389	1.399	1.408	1.418	1.429	1.439	1.449	1.460	1.471	1.481	1.492	1.504	1.515	1.528	1.540	1.552	1.564	1.578	1.589	1.602	1.616	1.630	1.642	1.656	1.670	1.685	1.699	1.714	1.729	1.744	1.759	1.776	1.791	1.808	1.824	1.841	1.858	1.875	1.892	1.910	1.928	1.946	1.965	1.984	2.004	2.021	2.041	2.060	2.080	2.100	2.120	2.140	2.160	2.180	2.200	2.221	2.240	2.260	2.280	2.299	2.319	2.338	2.358	2.376	2.394	2.412	2.431	2.448	2.464	2.480	2.498	2.512	2.528	2.542	2.556	2.569	2.581	2.594	2.605	2.615	2.626	2.635	2.644	2.650	2.658	2.664	2.669	2.674	2.678	2.680	2.681	2.684	2.685	2.684	2.684	2.682	2.680	2.676	2.674	2.670	2.665	2.660	2.654	2.646	2.639	2.631	2.622	2.614	2.605	2.595	2.585	2.574	2.562	2.552	2.541	2.528	2.516	2.504	2.491	2.479	2.466	2.452	2.439	2.425	2.411	2.398	2.384	2.370	2.355	2.341	2.328	2.314	2.300	2.285	2.271	2.258	2.244	2.230	2.216	2.201	2.188	2.174	2.161	2.149	2.134	2.122	2.109	2.096	2.085	2.072	2.060	2.049	2.038	2.026	2.015	2.005	1.995	1.985	1.975	1.966	1.959	1.949	1.942	1.935	1.928	1.922	1.918	1.912	1.908	1.905	1.901	1.899	1.898	1.896	1.898	1.898	1.900	1.902	1.905	1.908	1.912	1.918	1.924	1.931	1.940	1.949	1.958	1.969	1.979	1.991	2.005	2.018	2.033	2.049	2.064	2.080	2.100	2.118	2.136	2.156	2.178	2.199	2.221	2.244	2.268	2.291	2.315	2.340	2.366	2.391	2.418	2.445	2.471	2.499	2.528	2.555	2.584	2.611	2.641	2.669	2.698	2.728	2.756	2.785	2.814	2.842	2.872	2.901	2.930	2.959	2.988	3.015	3.044	3.071	3.099	3.126	3.154	3.179	3.205	3.231	3.256	3.281	3.305	3.330	3.352	3.378	3.400	3.421	3.442	3.464	3.485	3.505	3.525	3.544	3.564	3.582	3.599	3.616	3.632	3.650	3.666	3.682	3.698	3.711	3.726	3.740	3.754	3.768	3.781	3.795	3.806	3.820	3.831	3.842	3.854	3.866	3.878	3.889	3.900	3.910	3.921	3.932	3.942	3.951	3.961	3.971	3.982	3.990	4.000	4.010	4.019	4.028	4.035	4.044	4.051	4.058	4.065	4.071	4.077	4.082	4.088	4.093	4.096	4.100	4.102	4.105	4.105	4.106	4.108	4.105	4.104	4.101	4.098	4.093	4.086	4.080	4.071	4.062	4.052	4.041	4.029	4.016	4.000	3.985	3.968	3.949	3.930	3.910	3.889	3.866	3.842	3.816	3.790	3.764	3.736	3.708	3.678	3.646	3.615	3.582	3.550	3.515	3.482	3.446	3.411	3.375	3.339	3.302	3.265	3.228	3.190	3.152	3.116	3.078	3.040	3.002	2.965	2.928	2.891	2.855	2.819	2.784	2.749	2.715	2.680	2.646	2.614	2.582	2.551	2.520	2.490	2.461	2.432	2.405	2.379	2.352	2.328	2.304	2.281	2.259	2.239	2.218	2.198	2.179	2.161	2.145	2.129	2.112	2.099	2.084	2.070	2.058	2.046	2.035	2.024	2.015	2.005	1.996	1.988	1.980	1.972	1.966	1.959	1.952	1.946	1.940	1.935	1.930	1.925	1.920	1.915	1.911	1.906	1.902	1.898	1.892	1.889	1.884	1.879	1.875	1.870	1.865	1.860	1.856	1.851	1.846	1.840	1.835	1.830	1.825	1.818	1.812	1.808	1.801	1.796	1.790	1.784	1.778	1.771	1.766	1.760	1.755	1.749	1.742	1.738	1.732	1.728	1.722	1.718	1.712	1.709	1.705	1.701	1.698	1.695	1.691	1.690	1.688	1.685	1.684	1.684	1.684	1.684	1.684	1.685	1.686	1.688	1.691	1.694	1.696	1.700	1.705	1.709	1.714	1.719	1.724	1.730	1.736	1.744	1.751	1.759	1.766	1.772	1.781	1.790	1.798	1.805	1.815	1.824	1.831	1.841	1.849	1.858	1.865	1.872	1.881	1.889	1.896	1.904	1.911	1.916	1.922	1.929	1.935	1.939	1.942	1.946	1.950	1.954	1.955	1.956	1.956	1.958	1.958	1.956	1.954	1.951	1.948	1.945	1.940	1.934	1.928	1.921	1.912	1.905	1.895	1.886	1.876	1.865	1.854	1.841	1.828	1.814	1.800	1.786	1.771	1.756	1.739	1.722	1.706	1.689	1.671	1.654	1.635	1.615	1.598	1.579	1.559	1.539	1.519	1.500	1.480	1.459	1.440	1.420	1.399	1.379	1.359	1.339	1.319	1.299	1.280	1.260	1.241	1.222	1.204	1.184	1.166	1.149	1.130	1.112	1.095	1.079	1.062	1.045	1.030	1.014	1.000	0.985	0.970	0.956	0.942	0.930	0.918	0.905	0.894	0.882	0.871	0.861	0.851	0.842	0.834	0.825	0.816	0.810	0.802	0.796	0.789	0.784	0.778	0.772	0.770	0.765	0.761	0.758	0.755	0.752	0.750	0.749	0.746	0.746	0.745	0.745	0.745	0.745	0.745	0.745	0.746	0.746	0.749	0.750	0.751	0.752	0.754	0.756	0.758	0.760	0.762	0.764	0.765	0.768	0.770	0.772	0.774	0.776	0.778	0.780	0.781	0.782	0.784	0.786	0.788	0.789	0.790	0.792	0.792	0.794	0.795	0.795	0.798	0.798	0.799	0.799	0.800	0.800	0.801	0.801	0.802	0.802	0.805	0.805	0.806	0.808	0.808	0.810	0.811	0.812	0.815	0.816	0.819	0.822	0.825	0.828	0.831	0.835	0.839	0.844	0.848	0.852	0.856	0.862	0.868	0.875	0.881	0.888	0.895	0.902	0.911	0.919	0.928	0.938	0.948	0.958	0.968	0.979	0.991	1.002	1.015	1.028	1.040	1.052	1.068	1.080	1.095	1.111	1.126	1.142	1.158	1.174	1.191	1.209	1.225	1.244	1.262	1.281	1.300	1.319	1.338	1.359	1.378	1.399	1.418	1.439	1.460	1.481	1.502	1.524	1.545	1.566	1.589	1.610	1.632	1.654	1.675	1.696	1.718	1.740	1.761	1.782	1.802	1.822	1.844	1.862	1.882	1.901	1.920	1.939	1.956	1.972	1.990	2.006	2.021	2.035	2.049	2.062	2.075	2.086	2.098	2.108	2.116	2.125	2.131	2.139	2.145	2.150	2.152	2.156	2.159	2.160	2.160	2.160	2.158	2.156	2.152	2.149	2.144	2.138	2.131	2.124	2.116	2.108	2.099	2.089	2.079	2.068	2.056	2.044	2.033	2.020	2.006	1.994	1.980	1.966	1.951	1.938	1.925	1.910	1.896	1.882	1.869	1.855	1.841	1.829	1.816	1.802	1.790	1.779	1.768	1.756	1.745	1.735	1.725	1.716	1.708	1.699	1.690	1.684	1.678	1.670	1.665	1.660	1.655	1.651	1.648	1.644	1.641	1.639	1.638	1.636	1.635	1.634	1.634	1.632	1.634	1.634	1.634	1.636	1.636	1.638	1.639	1.641	1.642	1.644	1.645	1.648	1.649	1.651	1.652	1.654	1.655	1.656	1.658	1.658	1.660	1.660	1.660	1.661	1.660	1.661	1.661	1.660	1.659	1.658	1.658	1.655	1.654	1.651	1.649	1.648	1.644	1.641	1.639	1.635	1.631	1.628	1.625	1.621	1.618	1.614	1.610	1.605	1.601	1.596	1.591	1.588	1.581	1.578	1.572	1.568	1.562	1.559	1.554	1.549	1.545	1.539	1.534	1.530	1.525	1.520	1.516	1.511	1.506	1.501	1.498	1.492	1.488	1.484	1.480	1.475	1.470	1.465	1.460	1.455	1.450	1.445	1.440	1.435	1.430	1.425	1.420	1.414	1.408	1.402	1.395	1.389	1.382	1.375	1.369	1.361	1.354	1.345	1.336	1.328	1.320	1.310	1.301	1.291	1.279	1.269	1.258	1.245	1.234	1.221	1.210	1.196	1.182	1.169	1.154	1.139	1.124	1.108	1.092	1.075	1.059	1.041	1.024	1.006	0.986	0.969	0.949	0.930	0.910	0.890	0.869	0.848	0.826	0.805	0.784	0.762	0.739	0.716	0.694	0.670	0.648	0.622	0.600	0.575	0.551	0.526	0.502	0.478	0.451	0.428	0.402	0.378	0.352	0.326	0.301	0.276	0.250	0.225	0.199	0.174	0.149	0.124	0.098	0.074	0.049	0.024	-0.001	-0.025	-0.049	-0.072	-0.095	-0.119	-0.141	-0.164	-0.186	-0.208	-0.228	-0.249	-0.268	-0.289	-0.309	-0.328	-0.345	-0.361	-0.379	-0.396	-0.411	-0.425	-0.440	-0.454	-0.466	-0.479	-0.491	-0.502	-0.512	-0.521	-0.530	-0.539	-0.546	-0.552	-0.559	-0.564	-0.570	-0.572	-0.576	-0.579	-0.581	-0.584	-0.584	-0.584	-0.584	-0.584	-0.581	-0.580	-0.578	-0.575	-0.572	-0.569	-0.565	-0.561	-0.556	-0.551	-0.545	-0.540	-0.534	-0.528	-0.524	-0.516	-0.510	-0.504	-0.496	-0.489	-0.482	-0.475	-0.469	-0.460	-0.454	-0.446	-0.439	-0.431	-0.422	-0.416	-0.408	-0.400	-0.392	-0.384	-0.376	-0.368	-0.359	-0.351	-0.342	-0.335	-0.325	-0.316	-0.308	-0.299	-0.289	-0.280	-0.269	-0.259	-0.248	-0.238	-0.228	-0.215	-0.204	-0.192	-0.181	-0.168	-0.155	-0.142	-0.129	-0.115	-0.101	-0.088	-0.074	-0.058	-0.042	-0.026	-0.011	0.005	0.020	0.038	0.054	0.071	0.086	0.105	0.122	0.139	0.156	0.175	0.191	0.210	0.228	0.245	0.262	0.280	0.298	0.315	0.331	0.349	0.365	0.381	0.398	0.414	0.430	0.444	0.459	0.474	0.488	0.502	0.515	0.528	0.539	0.551	0.561	0.574	0.584	0.592	0.601	0.610	0.619	0.626	0.634	0.639	0.646	0.651	0.656	0.659	0.664	0.666	0.669	0.671	0.674	0.674	0.674	0.674	0.674	0.672	0.672	0.670	0.669	0.666	0.662	0.660	0.656	0.652	0.648	0.644	0.639	0.634	0.629	0.622	0.616	0.611	0.605	0.599	0.592	0.586	0.580	0.574	0.566	0.559	0.551	0.545	0.538	0.531	0.524	0.518	0.511	0.504	0.498	0.490	0.484	0.478	0.471	0.465	0.459	0.451	0.446	0.441	0.435	0.430	0.425	0.420	0.416	0.411	0.406	0.402	0.398	0.394	0.391	0.388	0.385	0.384	0.381	0.379	0.378	0.375	0.374	0.372	0.372	0.371	0.371	0.371	0.370	0.372	0.372	0.372	0.374	0.375	0.378	0.379	0.381	0.384	0.386	0.389	0.391	0.392	0.396	0.399	0.402	0.406	0.410	0.414	0.418	0.422	0.426	0.431	0.435	0.440	0.444	0.449	0.454	0.458	0.462	0.468	0.471	0.476	0.481	0.486	0.490	0.495	0.500	0.505	0.509	0.514	0.518	0.522	0.526	0.531	0.535	0.539	0.542	0.548	0.550	0.554	0.556	0.560	0.562	0.566	0.569	0.571	0.575	0.576	0.579	0.580	0.582	0.584	0.586	0.588	0.589	0.589	0.590	0.591	0.592	0.592	0.594	0.594	0.594	0.594	0.594	0.595	0.594	0.595	0.595	0.595	0.595	0.596	0.596	0.596	0.598	0.596	0.598	0.598	0.599	0.599	0.600	0.601	0.601	0.602	0.605	0.606	0.609	0.610	0.612	0.614	0.616	0.618	0.621	0.624	0.625	0.628	0.631	0.635	0.636	0.640	0.644	0.646	0.649	0.652	0.654	0.658	0.660	0.662	0.666	0.669	0.670	0.672	0.675	0.676	0.679	0.680	0.681	0.682	0.682	0.684	0.684	0.684	0.682	0.682	0.681	0.680	0.679	0.676	0.675	0.671	0.669	0.666	0.661	0.658	0.654	0.649	0.644	0.638	0.632	0.626	0.621	0.614	0.606	0.600	0.592	0.584	0.576	0.568	0.559	0.550	0.541	0.531	0.521	0.512	0.502	0.492	0.484	0.472	0.462	0.452	0.442	0.431	0.421	0.411	0.401	0.390	0.380	0.369	0.360	0.349	0.339	0.329	0.319	0.309	0.300	0.290	0.281	0.271	0.262	0.255	0.245	0.238	0.229	0.221	0.212	0.205	0.198	0.191	0.184	0.176	0.170	0.165	0.159	0.152	0.148	0.141	0.136	0.131	0.126	0.122	0.118	0.115	0.110	0.108	0.104	0.101	0.098	0.095	0.092	0.089	0.088	0.085	0.082	0.081	0.079	0.078	0.076	0.075	0.074	0.072	0.071	0.070	0.069	0.068	0.066	0.066	0.065	0.062	0.062	0.061	0.060	0.058	0.056	0.056	0.054	0.052	0.051	0.048	0.046	0.044	0.041	0.039	0.036	0.032	0.030	0.026	0.022	0.018	0.014	0.009	0.004	0.000	-0.005	-0.010	-0.016	-0.021	-0.029	-0.034	-0.041	-0.048	-0.055	-0.061	-0.069	-0.076	-0.084	-0.091	-0.100	-0.108	-0.115	-0.124	-0.131	-0.140	-0.149	-0.155	-0.164	-0.171	-0.179	-0.188	-0.195	-0.201	-0.209	-0.216	-0.222	-0.229	-0.235	-0.240	-0.246	-0.251	-0.256	-0.260	-0.265	-0.268	-0.271	-0.274	-0.276	-0.278	-0.280	-0.281	-0.281	-0.282	-0.282	-0.281	-0.280	-0.279	-0.278	-0.276	-0.274	-0.271	-0.268	-0.264	-0.260	-0.256	-0.252	-0.249	-0.244	-0.239	-0.234	-0.228	-0.222	-0.218	-0.212	-0.206	-0.201	-0.195	-0.190	-0.184	-0.178	-0.172	-0.166	-0.160	-0.154	-0.149	-0.142	-0.136	-0.130	-0.124	-0.118	-0.112	-0.106	-0.100	-0.094	-0.089	-0.084	-0.076	-0.071	-0.066	-0.060	-0.055	-0.050	-0.044	-0.039	-0.032	-0.028	-0.021	-0.016	-0.011	-0.005	-0.001	0.005	0.011	0.015	0.021	0.026	0.030	0.036	0.040	0.045	0.049	0.054	0.058	0.062	0.066	0.071	0.074	0.078	0.082	0.085	0.088	0.090	0.094	0.096	0.099	0.101	0.104	0.105	0.106	0.108	0.109	0.109	0.110	0.110	0.109	0.109	0.109	0.108	0.108	0.105	0.105	0.102	0.101	0.098	0.095	0.094	0.090	0.086	0.082	0.079	0.076	0.072	0.068	0.064	0.059	0.055	0.050	0.044	0.040	0.035	0.030	0.024	0.019	0.011	0.006	0.000	-0.005	-0.011	-0.019	-0.025	-0.031	-0.038	-0.045	-0.052	-0.059	-0.066	-0.074	-0.081	-0.089	-0.096	-0.105	-0.114	-0.122	-0.131	-0.140	-0.149	-0.159	-0.169	-0.180	-0.190	-0.201	-0.212	-0.224	-0.235	-0.248	-0.261	-0.272	-0.286	-0.300	-0.314	-0.328	-0.342	-0.358	-0.372	-0.388	-0.402	-0.419	-0.435	-0.451	-0.468	-0.485	-0.501	-0.518	-0.536	-0.552	-0.570	-0.588	-0.605	-0.622	-0.639	-0.656	-0.674	-0.691	-0.706	-0.724	-0.740	-0.756	-0.771	-0.785	-0.800	-0.814	-0.828	-0.840	-0.852	-0.865	-0.875	-0.885	-0.894	-0.904	-0.911	-0.919	-0.924	-0.930	-0.934	-0.936	-0.940	-0.941	-0.941	-0.940	-0.939	-0.935	-0.932	-0.926	-0.920	-0.914	-0.906	-0.895	-0.885	-0.875	-0.861	-0.848	-0.832	-0.818	-0.800	-0.782	-0.764	-0.744	-0.722	-0.701	-0.679	-0.655	-0.630	-0.605	-0.579	-0.552	-0.525	-0.496	-0.466	-0.436	-0.406	-0.375	-0.342	-0.310	-0.278	-0.244	-0.210	-0.176	-0.141	-0.106	-0.071	-0.035	0.001	0.038	0.075	0.111	0.148	0.184	0.222	0.260	0.296	0.334	0.370	0.408	0.444	0.481	0.518	0.554	0.590	0.626	0.661	0.696	0.731	0.766	0.801	0.834	0.868	0.900	0.932	0.964	0.995	1.025	1.055	1.084	1.112	1.139	1.165	1.191	1.218	1.241	1.265	1.286	1.309	1.329	1.349	1.368	1.386	1.404	1.420	1.435	1.449	1.462	1.475	1.485	1.495	1.505	1.514	1.521	1.528	1.532	1.538	1.541	1.545	1.548	1.549	1.550	1.550	1.549	1.549	1.546	1.544	1.540	1.538	1.534	1.528	1.524	1.519	1.511	1.506	1.499	1.492	1.485	1.478	1.469	1.462	1.454	1.446	1.439	1.430	1.422	1.414	1.406	1.398	1.389	1.380	1.372	1.365	1.356	1.349	1.339	1.331	1.322	1.315	1.306	1.299	1.290	1.282	1.274	1.266	1.256	1.249	1.240	1.231	1.221	1.212	1.201	1.191	1.180	1.170	1.159	1.146	1.134	1.121	1.109	1.094	1.080	1.065	1.050	1.032	1.016	0.999	0.980	0.961	0.941	0.921	0.900	0.879	0.856	0.832	0.810	0.785	0.760	0.735	0.709	0.682	0.655	0.628	0.599	0.571	0.542	0.512	0.485	0.455	0.425	0.395	0.365	0.335	0.305	0.275	0.245	0.216	0.186	0.158	0.128	0.099	0.070	0.042	0.014	-0.012	-0.040	-0.066	-0.091	-0.116	-0.141	-0.165	-0.189	-0.210	-0.231	-0.254	-0.274	-0.294	-0.312	-0.331	-0.349	-0.365	-0.382	-0.399	-0.414	-0.429	-0.442	-0.456	-0.470	-0.481	-0.494	-0.505	-0.518	-0.528	-0.538	-0.549	-0.559	-0.568	-0.576	-0.586	-0.595	-0.604	-0.612	-0.622	-0.631	-0.639	-0.648	-0.658	-0.665	-0.675	-0.685	-0.694	-0.702	-0.712	-0.722	-0.734	-0.744	-0.754	-0.764	-0.776	-0.788	-0.799	-0.811	-0.822	-0.836	-0.849	-0.860	-0.874	-0.888	-0.901	-0.914	-0.929	-0.941	-0.956	-0.970	-0.985	-0.999	-1.014	-1.028	-1.041	-1.055	-1.069	-1.081	-1.095	-1.108	-1.121	-1.132	-1.145	-1.158	-1.169	-1.179	-1.190	-1.199	-1.208	-1.215	-1.224	-1.231	-1.239	-1.244	-1.249	-1.252	-1.258	-1.260	-1.261	-1.262	-1.264	-1.262	-1.261	-1.260	-1.256	-1.254	-1.249	-1.244	-1.238	-1.231	-1.224	-1.216	-1.208	-1.199	-1.188	-1.176	-1.166	-1.154	-1.141	-1.129	-1.115	-1.101	-1.088	-1.074	-1.058	-1.044	-1.029	-1.011	-0.996	-0.980	-0.964	-0.948	-0.931	-0.914	-0.898	-0.881	-0.864	-0.848	-0.831	-0.814	-0.798	-0.781	-0.764	-0.749	-0.732	-0.716	-0.700	-0.684	-0.668	-0.652	-0.636	-0.621	-0.605	-0.590	-0.575	-0.559	-0.544	-0.529	-0.514	-0.499	-0.482	-0.469	-0.454	-0.439	-0.424	-0.409	-0.394	-0.380	-0.365	-0.350	-0.334	-0.320	-0.305	-0.290	-0.275	-0.260	-0.245	-0.230	-0.216	-0.201	-0.186	-0.171	-0.158	-0.142	-0.128	-0.112	-0.099	-0.084	-0.069	-0.055	-0.041	-0.026	-0.014	0.001	0.015	0.028	0.040	0.054	0.068	0.080	0.092	0.105	0.116	0.129	0.139	0.151	0.162	0.174	0.184	0.195	0.205	0.216	0.225	0.235	0.245	0.254	0.264	0.272	0.281	0.291	0.300	0.309	0.316	0.325	0.332	0.340	0.349	0.356	0.364	0.372	0.380	0.388	0.395	0.402	0.410	0.418	0.426	0.434	0.440	0.448	0.455	0.464	0.470	0.478	0.485	0.492	0.500	0.506	0.514	0.520	0.528	0.534	0.540	0.546	0.552	0.560	0.565	0.571	0.576	0.582	0.586	0.591	0.595	0.600	0.604	0.608	0.609	0.612	0.615	0.616	0.619	0.619	0.620	0.620	0.619	0.618	0.616	0.614	0.611	0.609	0.606	0.601	0.596	0.591	0.586	0.580	0.572	0.565	0.558	0.550	0.540	0.531	0.521	0.511	0.500	0.489	0.478	0.465	0.451	0.438	0.424	0.410	0.396	0.381	0.365	0.351	0.334	0.318	0.302	0.285	0.269	0.251	0.234	0.218	0.200	0.181	0.164	0.146	0.129	0.111	0.094	0.076	0.059	0.041	0.025	0.008	-0.009	-0.025	-0.042	-0.059	-0.074	-0.089	-0.104	-0.119	-0.132	-0.146	-0.159	-0.172	-0.185	-0.196	-0.209	-0.219	-0.230	-0.240	-0.250	-0.259	-0.266	-0.275	-0.282	-0.290	-0.298	-0.302	-0.309	-0.315	-0.319	-0.324	-0.328	-0.332	-0.336	-0.339	-0.342	-0.345	-0.349	-0.351	-0.354	-0.356	-0.358	-0.360	-0.362	-0.364	-0.366	-0.369	-0.370	-0.374	-0.376	-0.379	-0.382	-0.385	-0.389	-0.392	-0.396	-0.401	-0.405	-0.410	-0.415	-0.420	-0.426	-0.432	-0.440	-0.446	-0.454	-0.461	-0.469	-0.476	-0.486	-0.494	-0.504	-0.512	-0.521	-0.530	-0.541	-0.551	-0.560	-0.571	-0.581	-0.591	-0.601	-0.611	-0.622	-0.632	-0.641	-0.652	-0.662	-0.671	-0.681	-0.691	-0.699	-0.708	-0.716	-0.724	-0.732	-0.739	-0.748	-0.754	-0.760	-0.766	-0.772	-0.776	-0.781	-0.786	-0.790	-0.794	-0.798	-0.800	-0.802	-0.804	-0.805	-0.808	-0.808	-0.808	-0.808	-0.808	-0.805	-0.804	-0.802	-0.801	-0.799	-0.795	-0.792	-0.789	-0.785	-0.781	-0.776	-0.771	-0.766	-0.761	-0.755	-0.749	-0.742	-0.736	-0.730	-0.722	-0.715	-0.709	-0.700	-0.691	-0.684	-0.675	-0.665	-0.656	-0.648	-0.638	-0.629	-0.619	-0.608	-0.598	-0.588	-0.578	-0.566	-0.555	-0.544	-0.532	-0.522	-0.511	-0.499	-0.489	-0.476	-0.465	-0.452	-0.441	-0.430	-0.419	-0.408	-0.395	-0.382	-0.372	-0.361	-0.350	-0.339	-0.328	-0.318	-0.306	-0.296	-0.285	-0.275	-0.264	-0.254	-0.245	-0.235	-0.226	-0.216	-0.208	-0.198	-0.190	-0.180	-0.171	-0.164	-0.155	-0.146	-0.139	-0.130	-0.121	-0.112	-0.105	-0.096	-0.088	-0.079	-0.071	-0.062	-0.052	-0.044	-0.035	-0.025	-0.015	-0.006	0.005	0.015	0.026	0.039	0.049	0.061	0.075	0.089	0.101	0.116	0.130	0.145	0.161	0.178	0.194	0.210	0.229	0.246	0.266	0.285	0.305	0.324	0.346	0.368	0.389	0.410	0.431	0.455	0.478	0.500	0.524	0.548	0.570	0.595	0.618	0.642	0.665	0.690	0.712	0.736	0.759	0.784	0.806	0.828	0.850	0.872	0.892	0.912	0.934	0.952	0.972	0.990	1.008	1.025	1.041	1.058	1.072	1.086	1.100	1.111	1.124	1.134	1.144	1.154	1.162	1.170	1.176	1.182	1.188	1.192	1.196	1.199	1.201	1.204	1.206	1.206	1.206	1.206	1.205	1.204	1.202	1.201	1.199	1.198	1.195	1.191	1.189	1.186	1.184	1.181	1.179	1.176	1.174	1.171	1.169	1.166	1.165	1.165	1.164	1.162	1.162	1.165	1.165	1.168	1.169	1.171	1.174	1.178	1.181	1.186	1.191	1.198	1.204	1.211	1.218	1.225	1.234	1.244	1.252	1.264	1.272	1.284	1.295	1.306	1.318	1.329	1.342	1.354	1.368	1.380	1.392	1.405	1.419	1.431	1.445	1.458	1.470	1.484	1.495	1.508	1.520	1.531	1.544	1.554	1.565	1.576	1.586	1.595	1.604	1.612	1.620	1.629	1.636	1.642	1.648	1.654	1.658	1.662	1.666	1.669	1.670	1.672	1.674	1.674	1.674	1.674	1.674	1.672	1.670	1.668	1.664	1.660	1.656	1.651	1.649	1.644	1.638	1.632	1.626	1.620	1.612	1.605	1.598	1.590	1.582	1.574	1.566	1.558	1.551	1.542	1.534	1.525	1.516	1.508	1.498	1.490	1.480	1.471	1.462	1.454	1.445	1.436	1.426	1.418	1.408	1.399	1.391	1.382	1.374	1.365	1.355	1.346	1.339	1.330	1.320	1.311	1.304	1.295	1.286	1.278	1.270	1.261	1.252	1.245	1.236	1.229	1.220	1.211	1.204	1.196	1.189	1.180	1.172	1.165	1.158	1.151	1.144	1.136	1.130	1.122	1.116	1.110	1.102	1.096	1.090	1.084	1.079	1.072	1.066	1.061	1.055	1.050	1.044	1.039	1.032	1.028	1.022	1.018	1.011	1.005	1.000	0.995	0.990	0.984	0.978	0.971	0.965	0.959	0.952	0.946	0.939	0.931	0.925	0.918	0.909	0.901	0.892	0.885	0.876	0.866	0.858	0.849	0.839	0.829	0.819	0.808	0.799	0.788	0.778	0.766	0.756	0.744	0.734	0.722	0.712	0.701	0.690	0.680	0.669	0.659	0.649	0.639	0.629	0.620	0.610	0.601	0.592	0.585	0.578	0.571	0.564	0.558	0.551	0.546	0.542	0.538	0.534	0.530	0.529	0.528	0.525	0.524	0.524	0.524	0.525	0.526	0.528	0.530	0.532	0.535	0.540	0.542	0.548	0.552	0.558	0.562	0.568	0.574	0.579	0.585	0.591	0.599	0.605	0.611	0.616	0.624	0.630	0.636	0.642	0.648	0.654	0.659	0.664	0.669	0.675	0.680	0.684	0.689	0.692	0.696	0.699	0.701	0.705	0.706	0.709	0.710	0.712	0.712	0.715	0.715	0.716	0.715	0.715	0.715	0.715	0.714	0.714	0.712	0.711	0.710	0.709	0.709	0.708	0.706	0.705	0.704	0.702	0.702	0.701	0.702	0.701	0.701	0.701	0.702	0.704	0.705	0.706	0.710	0.711	0.715	0.718	0.721	0.725	0.731	0.736	0.742	0.748	0.755	0.762	0.770	0.779	0.789	0.798	0.808	0.818	0.829	0.840	0.852	0.864	0.876	0.890	0.904	0.918	0.931	0.946	0.961	0.976	0.992	1.008	1.024	1.040	1.058	1.072	1.089	1.106	1.122	1.140	1.156	1.172	1.190	1.205	1.221	1.238	1.254	1.269	1.285	1.300	1.314	1.329	1.342	1.356	1.370	1.381	1.395	1.405	1.416	1.428	1.438	1.446	1.455	1.464	1.471	1.478	1.484	1.489	1.494	1.498	1.501	1.504	1.505	1.506	1.508	1.506	1.505	1.502	1.500	1.498	1.492	1.488	1.482	1.476	1.468	1.460	1.452	1.442	1.434	1.422	1.412	1.401	1.390	1.376	1.364	1.350	1.336	1.321	1.306	1.291	1.275	1.259	1.242	1.226	1.209	1.191	1.174	1.158	1.140	1.122	1.104	1.086	1.069	1.051	1.032	1.015	0.998	0.980	0.962	0.946	0.929	0.912	0.896	0.880	0.864	0.848	0.831	0.818	0.801	0.788	0.774	0.760	0.746	0.734	0.721	0.709	0.698	0.685	0.674	0.662	0.652	0.642	0.631	0.622	0.612	0.604	0.596	0.588	0.579	0.571	0.562	0.555	0.546	0.540	0.531	0.522	0.515	0.507	0.499	0.491	0.482	0.474	0.465	0.456	0.448	0.438	0.428	0.416	0.408	0.396	0.384	0.372	0.360	0.348	0.335	0.320	0.306	0.291	0.275	0.260	0.242	0.226	0.209	0.190	0.172	0.152	0.131	0.112	0.092	0.071	0.049	0.026	0.005	-0.019	-0.041	-0.065	-0.089	-0.111	-0.136	-0.161	-0.186	-0.210	-0.235	-0.259	-0.282	-0.308	-0.331	-0.355	-0.380	-0.402	-0.426	-0.449	-0.472	-0.495	-0.515	-0.538	-0.558	-0.578	-0.598	-0.615	-0.634	-0.651	-0.668	-0.684	-0.699	-0.711	-0.726	-0.738	-0.750	-0.761	-0.770	-0.779	-0.788	-0.794	-0.800	-0.805	-0.808	-0.811	-0.812	-0.815	-0.814	-0.814	-0.812	-0.809	-0.806	-0.801	-0.796	-0.790	-0.784	-0.776	-0.768	-0.759	-0.749	-0.739	-0.728	-0.716	-0.705	-0.691	-0.680	-0.666	-0.654	-0.640	-0.625	-0.611	-0.599	-0.584	-0.570	-0.555	-0.540	-0.528	-0.512	-0.499	-0.485	-0.472	-0.460	-0.448	-0.435	-0.422	-0.412	-0.401	-0.391	-0.381	-0.372	-0.364	-0.356	-0.349	-0.342	-0.336	-0.331	-0.326	-0.324	-0.320	-0.318	-0.315	-0.315	-0.314	-0.315	-0.315	-0.318	-0.319	-0.322	-0.325	-0.330	-0.334	-0.339	-0.345	-0.350	-0.358	-0.364	-0.371	-0.379	-0.386	-0.394	-0.402	-0.411	-0.419	-0.429	-0.436	-0.445	-0.452	-0.461	-0.470	-0.478	-0.485	-0.492	-0.500	-0.509	-0.515	-0.521	-0.526	-0.532	-0.538	-0.541	-0.546	-0.550	-0.554	-0.555	-0.558	-0.559	-0.560	-0.560	-0.560	-0.558	-0.556	-0.555	-0.552	-0.549	-0.545	-0.540	-0.535	-0.530	-0.524	-0.516	-0.510	-0.502	-0.494	-0.488	-0.478	-0.469	-0.460	-0.451	-0.441	-0.432	-0.421	-0.412	-0.402	-0.392	-0.382	-0.372	-0.362	-0.352	-0.342	-0.334	-0.325	-0.316	-0.308	-0.299	-0.291	-0.284	-0.278	-0.270	-0.264	-0.258	-0.252	-0.248	-0.242	-0.239	-0.235	-0.232	-0.229	-0.228	-0.225	-0.225	-0.224	-0.222	-0.224	-0.224	-0.225	-0.225	-0.228	-0.229	-0.230	-0.232	-0.235	-0.238	-0.240	-0.242	-0.245	-0.248	-0.250	-0.252	-0.255	-0.256	-0.259	-0.260	-0.261	-0.261	-0.262	-0.262	-0.260	-0.260	-0.258	-0.256	-0.252	-0.248	-0.244	-0.239	-0.232	-0.226	-0.219	-0.210	-0.201	-0.190	-0.178	-0.166	-0.154	-0.140	-0.125	-0.110	-0.092	-0.076	-0.058	-0.039	-0.019	0.001	0.024	0.046	0.069	0.091	0.116	0.141	0.166	0.192	0.219	0.245	0.272	0.300	0.329	0.356	0.385	0.414	0.442	0.471	0.499	0.528	0.556	0.584	0.612	0.641	0.668	0.695	0.721	0.748	0.774	0.799	0.824	0.849	0.872	0.895	0.918	0.939	0.959	0.979	0.998	1.015	1.032	1.049	1.064	1.079	1.092	1.104	1.116	1.128	1.138	1.145	1.154	1.161	1.168	1.174	1.178	1.181	1.185	1.188	1.189	1.189	1.189	1.189	1.188	1.186	1.182	1.180	1.176	1.172	1.168	1.161	1.158	1.150	1.144	1.138	1.130	1.122	1.115	1.108	1.100	1.091	1.084	1.075	1.066	1.058	1.049	1.040	1.031	1.022	1.014	1.005	0.995	0.988	0.979	0.970	0.961	0.952	0.945	0.936	0.928	0.920	0.914	0.905	0.899	0.891	0.884	0.878	0.871	0.865	0.860	0.854	0.849	0.842	0.839	0.835	0.831	0.826	0.822	0.819	0.816	0.814	0.811	0.810	0.808	0.805	0.805	0.802	0.801	0.801	0.801	0.800	0.800	0.800	0.800	0.800	0.800	0.800	0.801	0.800	0.801	0.801	0.802	0.801	0.802	0.801	0.801	0.800	0.800	0.799	0.799	0.796	0.795	0.794	0.791	0.789	0.786	0.782	0.780	0.776	0.772	0.768	0.764	0.759	0.754	0.749	0.742	0.736	0.731	0.725	0.718	0.712	0.706	0.700	0.692	0.686	0.680	0.674	0.668	0.661	0.655	0.650	0.644	0.639	0.635	0.629	0.625	0.622	0.619	0.616	0.615	0.612	0.612	0.612	0.612	0.614	0.615	0.618	0.621	0.626	0.630	0.636	0.644	0.650	0.659	0.668	0.678	0.688	0.699	0.712	0.724	0.739	0.754	0.769	0.785	0.802	0.820	0.839	0.858	0.878	0.898	0.918	0.940	0.961	0.984	1.006	1.030	1.054	1.078	1.102	1.126	1.151	1.176	1.201	1.226	1.252	1.279	1.304	1.329	1.355	1.380	1.406	1.431	1.455	1.480	1.505	1.530	1.554	1.579	1.602	1.625	1.649	1.671	1.694	1.715	1.736	1.759	1.780	1.800	1.819	1.840	1.859	1.878	1.896	1.915	1.932	1.950	1.966	1.984	2.000	2.016	2.031	2.047	2.062	2.078	2.092	2.106	2.120	2.134	2.148	2.160	2.174	2.188	2.200	2.211	2.225	2.238	2.249	2.261	2.272	2.285	2.298	2.308	2.319	2.330	2.341	2.352	2.364	2.374	2.385	2.395	2.406	2.416	2.426	2.438	2.446	2.455	2.466	2.475	2.485	2.494	2.501	2.511	2.519	2.528	2.535	2.542	2.550	2.559	2.565	2.572	2.578	2.584	2.590	2.595	2.600	2.605	2.610	2.615	2.619	2.622	2.626	2.629	2.632	2.635	2.638	2.640	2.642	2.644	2.645	2.646	2.646	2.646	2.646	2.648	2.646	2.645	2.644	2.642	2.641	2.639	2.636	2.634	2.631	2.628	2.624	2.619	2.616	2.610	2.605	2.600	2.594	2.588	2.580	2.574	2.566	2.559	2.549	2.541	2.531	2.522	2.511	2.501	2.489	2.478	2.466	2.452	2.440	2.425	2.412	2.398	2.382	2.366	2.351	2.334	2.319	2.301	2.282	2.266	2.248	2.230	2.211	2.192	2.174	2.154	2.135	2.116	2.096	2.078	2.056	2.038	2.019	1.998	1.979	1.960	1.940	1.922	1.902	1.885	1.866	1.849	1.830	1.814	1.796	1.780	1.764	1.748	1.732	1.718	1.704	1.690	1.675	1.662	1.650	1.638	1.626	1.615	1.604	1.594	1.582	1.574	1.564	1.556	1.548	1.539	1.532	1.525	1.518	1.510	1.504	1.498	1.490	1.485	1.480	1.472	1.469	1.462	1.456	1.451	1.445	1.440	1.435	1.430	1.424	1.419	1.411	1.405	1.399	1.392	1.385	1.379	1.370	1.364	1.355	1.346	1.339	1.330	1.321	1.311	1.301	1.291	1.281	1.271	1.259	1.248	1.238	1.225	1.212	1.200	1.188	1.174	1.161	1.149	1.135	1.121	1.108	1.092	1.080	1.065	1.050	1.036	1.022	1.008	0.992	0.979	0.965	0.950	0.936	0.922	0.909	0.895	0.882	0.868	0.855	0.841	0.829	0.816	0.805	0.792	0.781	0.770	0.759	0.749	0.738	0.729	0.718	0.709	0.700	0.691	0.682	0.676	0.668	0.661	0.655	0.649	0.642	0.636	0.630	0.626	0.621	0.618	0.614	0.610	0.605	0.601	0.599	0.598	0.595	0.592	0.591	0.589	0.586	0.586	0.585	0.584	0.584	0.582	0.582	0.582	0.581	0.581	0.581	0.581	0.581	0.581	0.582	0.582	0.582	0.582	0.584	0.582	0.584	0.584	0.584	0.584	0.584	0.582	0.584	0.582	0.582	0.581	0.580	0.579	0.579	0.578	0.576	0.575	0.572	0.571	0.570	0.568	0.565	0.562	0.560	0.556	0.554	0.550	0.546	0.542	0.539	0.535	0.531	0.526	0.522	0.519	0.514	0.509	0.505	0.500	0.496	0.490	0.486	0.481	0.476	0.471	0.468	0.462	0.460	0.455	0.451	0.448	0.444	0.440	0.438	0.434	0.431	0.430	0.428	0.426	0.425	0.424	0.424	0.424	0.425	0.425	0.428	0.430	0.431	0.435	0.439	0.444	0.448	0.452	0.459	0.465	0.471	0.479	0.488	0.496	0.505	0.514	0.525	0.535	0.546	0.559	0.570	0.582	0.596	0.609	0.624	0.638	0.651	0.668	0.681	0.698	0.712	0.729	0.745	0.761	0.779	0.795	0.812	0.830	0.846	0.864	0.881	0.899	0.915	0.932	0.950	0.966	0.982	1.000	1.016	1.032	1.049	1.064	1.080	1.096	1.111	1.126	1.141	1.155	1.170	1.184	1.198	1.211	1.224	1.238	1.250	1.264	1.275	1.288	1.299	1.310	1.321	1.331	1.341	1.352	1.364	1.374	1.382	1.392	1.401	1.410	1.420	1.429	1.436	1.445	1.452	1.461	1.469	1.476	1.484	1.490	1.498	1.504	1.511	1.518	1.524	1.530	1.536	1.540	1.546	1.552	1.556	1.561	1.566	1.570	1.575	1.579	1.582	1.588	1.590	1.594	1.596	1.600	1.602	1.605	1.608	1.609	1.611	1.612	1.615	1.618	1.618	1.619	1.620	1.621	1.621	1.621	1.622	1.622	1.621	1.622	1.622	1.621	1.621	1.621	1.619	1.619	1.618	1.616	1.615	1.614	1.611	1.611	1.609	1.606	1.605	1.602	1.600	1.599	1.595	1.592	1.590	1.586	1.584	1.580	1.576	1.572	1.570	1.566	1.561	1.558	1.552	1.548	1.542	1.538	1.531	1.526	1.519	1.514	1.506	1.499	1.492	1.485	1.478	1.469	1.460	1.451	1.441	1.431	1.421	1.410	1.399	1.388	1.375	1.362	1.350	1.336	1.324	1.310	1.296	1.281	1.266	1.250	1.236	1.220	1.202	1.186	1.170	1.152	1.136	1.119	1.101	1.082	1.065	1.048	1.029	1.011	0.994	0.976	0.958	0.940	0.922	0.906	0.889	0.871	0.854	0.838	0.821	0.806	0.791	0.776	0.761	0.748	0.735	0.722	0.711	0.699	0.688	0.678	0.668	0.658	0.650	0.641	0.634	0.626	0.621	0.615	0.610	0.606	0.601	0.599	0.596	0.594	0.591	0.589	0.589	0.589	0.589	0.589	0.589	0.589	0.589	0.591	0.592	0.594	0.596	0.598	0.600	0.604	0.605	0.608	0.610	0.612	0.615	0.616	0.620	0.622	0.624	0.626	0.629	0.630	0.632	0.634	0.635	0.638	0.639	0.641	0.642	0.644	0.645	0.646	0.648	0.650	0.650	0.652	0.654	0.656	0.658	0.659	0.662	0.665	0.666	0.670	0.672	0.675	0.679	0.684	0.688	0.691	0.695	0.700	0.705	0.711	0.718	0.722	0.730	0.736	0.742	0.750	0.758	0.765	0.774	0.781	0.790	0.799	0.809	0.818	0.826	0.836	0.845	0.856	0.865	0.876	0.885	0.895	0.905	0.915	0.925	0.934	0.944	0.952	0.962	0.972	0.980	0.990	0.999	1.006	1.015	1.022	1.031	1.039	1.045	1.051	1.059	1.065	1.071	1.076	1.082	1.086	1.092	1.096	1.100	1.104	1.108	1.110	1.114	1.115	1.119	1.120	1.121	1.121	1.124	1.124	1.124	1.124	1.124	1.122	1.122	1.121	1.120	1.119	1.115	1.114	1.110	1.108	1.104	1.100	1.096	1.092	1.089	1.082	1.079	1.072	1.066	1.060	1.054	1.048	1.040	1.034	1.025	1.018	1.008	1.000	0.991	0.981	0.971	0.962	0.951	0.940	0.930	0.919	0.909	0.896	0.884	0.872	0.860	0.846	0.835	0.821	0.809	0.795	0.782	0.768	0.755	0.740	0.726	0.712	0.699	0.685	0.671	0.658	0.644	0.631	0.616	0.604	0.590	0.578	0.565	0.551	0.539	0.526	0.515	0.504	0.491	0.481	0.470	0.460	0.450	0.441	0.432	0.424	0.415	0.408	0.401	0.394	0.388	0.382	0.376	0.371	0.369	0.365	0.362	0.359	0.358	0.356	0.355	0.355	0.356	0.358	0.359	0.360	0.362	0.365	0.369	0.372	0.378	0.382	0.388	0.392	0.399	0.405	0.411	0.419	0.426	0.434	0.442	0.450	0.460	0.469	0.478	0.488	0.496	0.507	0.516	0.526	0.536	0.546	0.556	0.565	0.575	0.586	0.596	0.605	0.615	0.624	0.635	0.644	0.654	0.661	0.671	0.679	0.689	0.698	0.705	0.712	0.721	0.729	0.736	0.742	0.749	0.756	0.764	0.770	0.776	0.781	0.788	0.792	0.798	0.802	0.809	0.812	0.818	0.822	0.828	0.831	0.836	0.840	0.845	0.849	0.852	0.858	0.861	0.865	0.870	0.874	0.880	0.884	0.889	0.892	0.899	0.904	0.909	0.914	0.921	0.926	0.932	0.939	0.945	0.952	0.959	0.966	0.974	0.981	0.989	0.998	1.004	1.012	1.021	1.030	1.039	1.048	1.056	1.065	1.074	1.082	1.091	1.100	1.108	1.118	1.125	1.134	1.141	1.150	1.156	1.164	1.171	1.178	1.184	1.190	1.196	1.201	1.205	1.210	1.214	1.218	1.221	1.224	1.226	1.228	1.229	1.230	1.230	1.229	1.228	1.226	1.225	1.222	1.220	1.218	1.212	1.209	1.204	1.199	1.194	1.186	1.181	1.174	1.168	1.160	1.152	1.145	1.138	1.129	1.120	1.111	1.102	1.094	1.085	1.076	1.066	1.056	1.046	1.038	1.028	1.018	1.008	0.998	0.989	0.979	0.970	0.959	0.950	0.941	0.931	0.922	0.914	0.904	0.894	0.886	0.878	0.869	0.860	0.851	0.844	0.836	0.829	0.821	0.812	0.805	0.799	0.791	0.784	0.776	0.770	0.762	0.756	0.750	0.744	0.736	0.731	0.725	0.720	0.714	0.708	0.702	0.698	0.692	0.688	0.682	0.678	0.672	0.669	0.664	0.659	0.655	0.651	0.646	0.642	0.639	0.634	0.630	0.625	0.621	0.618	0.614	0.610	0.606	0.602	0.599	0.595	0.591	0.588	0.585	0.580	0.578	0.574	0.570	0.566	0.561	0.559	0.555	0.550	0.548	0.544	0.540	0.536	0.532	0.529	0.525	0.521	0.518	0.514	0.511	0.507	0.504	0.500	0.496	0.492	0.490	0.486	0.484	0.480	0.476	0.474	0.470	0.468	0.465	0.462	0.460	0.458	0.455	0.452	0.451	0.450	0.449	0.448	0.446	0.445	0.444	0.442	0.442	0.442	0.442	0.442	0.442	0.444	0.444	0.445	0.448	0.449	0.450	0.451	0.454	0.456	0.459	0.461	0.465	0.468	0.471	0.475	0.479	0.484	0.488	0.492	0.498	0.504	0.509	
