# Supplementary material for: Motion onset VEPs can see through the blur
Source: Sci Rep. 2024 Sep 12;14:21296. doi: 10.1038/s41598-024-72483-z (PMC11393312; doi:10.1038/s41598-024-72483-z)
Supplement: Supplementary file 3 — Supplementary Information 3. [file 41598_2024_72483_MOESM3_ESM.zip › VEP_raw_data/source_data/SourceBlurVEP-S008_VEP_2023-04-05_14-42-24.txt]

0.000	0.000	99999.999	6250.000	50.000	-2193.000	-2061.000	6248.000	7.000	100.000	5.000	2.000	1.000	1.000	0.000	0.000	0.000	0.000	0.000	0.000	0.000	0.000	0.000	0.000	0.000	0.000	0.000	2.082	2.079	2.074	2.070	2.066	2.061	2.056	2.049	2.044	2.038	2.033	2.026	2.020	2.013	2.006	1.999	1.991	1.984	1.976	1.970	1.962	1.954	1.948	1.939	1.931	1.924	1.916	1.909	1.901	1.895	1.886	1.879	1.871	1.866	1.859	1.851	1.845	1.838	1.832	1.826	1.821	1.815	1.809	1.805	1.799	1.795	1.790	1.786	1.781	1.778	1.774	1.770	1.768	1.765	1.762	1.759	1.756	1.756	1.754	1.752	1.750	1.749	1.749	1.749	1.748	1.748	1.746	1.748	1.748	1.748	1.748	1.749	1.750	1.750	1.751	1.751	1.754	1.755	1.756	1.758	1.760	1.761	1.764	1.765	1.768	1.769	1.772	1.774	1.776	1.779	1.781	1.785	1.789	1.791	1.796	1.799	1.802	1.806	1.811	1.815	1.821	1.825	1.831	1.836	1.842	1.849	1.855	1.861	1.869	1.875	1.882	1.890	1.900	1.906	1.915	1.925	1.934	1.944	1.954	1.965	1.974	1.985	1.995	2.007	2.018	2.029	2.041	2.052	2.064	2.076	2.088	2.100	2.112	2.124	2.135	2.148	2.160	2.170	2.182	2.194	2.205	2.215	2.226	2.236	2.246	2.255	2.265	2.274	2.282	2.290	2.298	2.304	2.310	2.316	2.322	2.328	2.331	2.335	2.338	2.341	2.344	2.344	2.344	2.344	2.344	2.342	2.340	2.338	2.335	2.332	2.328	2.322	2.318	2.312	2.305	2.300	2.292	2.285	2.276	2.269	2.260	2.251	2.242	2.232	2.222	2.212	2.202	2.192	2.182	2.171	2.161	2.150	2.140	2.129	2.119	2.108	2.099	2.088	2.078	2.069	2.059	2.049	2.040	2.031	2.022	2.015	2.006	1.998	1.991	1.984	1.978	1.971	1.965	1.959	1.954	1.950	1.945	1.941	1.936	1.934	1.930	1.929	1.926	1.925	1.922	1.921	1.921	1.920	1.921	1.921	1.922	1.922	1.922	1.925	1.926	1.929	1.930	1.931	1.935	1.936	1.940	1.942	1.944	1.948	1.950	1.954	1.956	1.959	1.962	1.965	1.968	1.971	1.972	1.975	1.979	1.980	1.982	1.984	1.985	1.986	1.988	1.988	1.989	1.989	1.989	1.988	1.988	1.985	1.985	1.982	1.980	1.978	1.974	1.971	1.968	1.962	1.958	1.952	1.946	1.941	1.934	1.928	1.920	1.911	1.904	1.895	1.886	1.878	1.868	1.856	1.846	1.836	1.825	1.814	1.802	1.790	1.778	1.765	1.754	1.741	1.728	1.714	1.701	1.689	1.675	1.661	1.649	1.634	1.621	1.608	1.595	1.581	1.569	1.554	1.541	1.528	1.516	1.504	1.491	1.479	1.468	1.455	1.444	1.434	1.422	1.412	1.402	1.392	1.382	1.375	1.366	1.358	1.351	1.344	1.338	1.330	1.325	1.320	1.314	1.310	1.306	1.301	1.298	1.295	1.292	1.290	1.288	1.286	1.285	1.284	1.284	1.284	1.284	1.284	1.285	1.285	1.288	1.288	1.290	1.291	1.294	1.295	1.298	1.300	1.302	1.305	1.306	1.309	1.311	1.314	1.315	1.318	1.320	1.321	1.322	1.324	1.325	1.326	1.326	1.326	1.326	1.326	1.324	1.322	1.320	1.318	1.315	1.312	1.308	1.302	1.298	1.291	1.285	1.278	1.270	1.261	1.254	1.244	1.232	1.222	1.210	1.198	1.185	1.171	1.158	1.142	1.129	1.112	1.095	1.080	1.062	1.044	1.025	1.008	0.989	0.969	0.950	0.930	0.911	0.891	0.871	0.850	0.831	0.810	0.790	0.770	0.751	0.730	0.712	0.692	0.674	0.655	0.636	0.619	0.601	0.584	0.568	0.552	0.538	0.522	0.507	0.494	0.482	0.470	0.458	0.448	0.438	0.426	0.418	0.409	0.402	0.395	0.389	0.382	0.378	0.375	0.370	0.368	0.364	0.362	0.360	0.360	0.359	0.359	0.359	0.360	0.360	0.362	0.364	0.366	0.368	0.370	0.372	0.374	0.378	0.379	0.382	0.384	0.386	0.389	0.391	0.394	0.395	0.398	0.399	0.400	0.401	0.402	0.402	0.402	0.404	0.402	0.401	0.400	0.399	0.396	0.394	0.391	0.389	0.384	0.380	0.375	0.371	0.366	0.360	0.354	0.348	0.340	0.334	0.326	0.320	0.311	0.304	0.294	0.286	0.276	0.269	0.260	0.250	0.241	0.232	0.221	0.212	0.202	0.195	0.185	0.175	0.166	0.158	0.149	0.140	0.132	0.125	0.118	0.110	0.101	0.096	0.090	0.084	0.078	0.074	0.069	0.065	0.061	0.060	0.058	0.055	0.055	0.054	0.055	0.055	0.056	0.059	0.061	0.065	0.070	0.074	0.079	0.085	0.090	0.099	0.105	0.114	0.122	0.131	0.140	0.150	0.160	0.170	0.181	0.192	0.204	0.214	0.225	0.236	0.249	0.260	0.271	0.284	0.295	0.306	0.318	0.328	0.338	0.348	0.359	0.368	0.376	0.384	0.392	0.399	0.406	0.412	0.416	0.421	0.426	0.429	0.431	0.434	0.435	0.435	0.434	0.434	0.431	0.429	0.425	0.421	0.416	0.412	0.405	0.399	0.391	0.382	0.375	0.366	0.356	0.346	0.335	0.325	0.314	0.300	0.289	0.276	0.264	0.251	0.238	0.224	0.210	0.198	0.182	0.170	0.155	0.142	0.129	0.115	0.101	0.089	0.076	0.064	0.050	0.039	0.026	0.014	0.002	-0.009	-0.021	-0.031	-0.042	-0.051	-0.062	-0.072	-0.081	-0.090	-0.099	-0.108	-0.115	-0.125	-0.131	-0.139	-0.146	-0.154	-0.161	-0.168	-0.174	-0.180	-0.185	-0.192	-0.198	-0.204	-0.209	-0.215	-0.220	-0.226	-0.232	-0.238	-0.242	-0.248	-0.254	-0.259	-0.264	-0.269	-0.275	-0.280	-0.286	-0.291	-0.296	-0.302	-0.308	-0.314	-0.319	-0.325	-0.331	-0.336	-0.341	-0.348	-0.352	-0.359	-0.364	-0.370	-0.375	-0.381	-0.385	-0.391	-0.398	-0.401	-0.406	-0.411	-0.416	-0.420	-0.425	-0.429	-0.432	-0.436	-0.439	-0.442	-0.445	-0.448	-0.450	-0.451	-0.452	-0.454	-0.455	-0.455	-0.454	-0.454	-0.452	-0.451	-0.449	-0.446	-0.442	-0.440	-0.435	-0.430	-0.424	-0.419	-0.411	-0.405	-0.396	-0.388	-0.379	-0.369	-0.358	-0.345	-0.334	-0.321	-0.308	-0.294	-0.279	-0.264	-0.248	-0.231	-0.214	-0.196	-0.178	-0.159	-0.140	-0.121	-0.101	-0.080	-0.059	-0.038	-0.015	0.006	0.029	0.051	0.074	0.098	0.120	0.144	0.166	0.190	0.212	0.235	0.259	0.281	0.304	0.326	0.349	0.370	0.391	0.412	0.434	0.454	0.472	0.492	0.511	0.529	0.546	0.565	0.581	0.596	0.611	0.626	0.640	0.654	0.665	0.678	0.690	0.700	0.709	0.719	0.728	0.736	0.744	0.749	0.755	0.760	0.765	0.769	0.772	0.775	0.778	0.780	0.781	0.781	0.781	0.781	0.781	0.780	0.780	0.778	0.776	0.774	0.771	0.769	0.766	0.762	0.759	0.755	0.752	0.749	0.745	0.740	0.736	0.731	0.728	0.725	0.720	0.718	0.714	0.710	0.705	0.702	0.700	0.696	0.694	0.691	0.690	0.688	0.685	0.684	0.682	0.682	0.680	0.680	0.681	0.681	0.681	0.684	0.684	0.686	0.689	0.691	0.694	0.698	0.701	0.706	0.710	0.714	0.720	0.725	0.731	0.738	0.744	0.751	0.758	0.766	0.774	0.782	0.790	0.800	0.809	0.818	0.828	0.838	0.846	0.856	0.868	0.878	0.888	0.899	0.909	0.920	0.931	0.941	0.951	0.961	0.972	0.982	0.992	1.001	1.011	1.021	1.030	1.038	1.045	1.054	1.061	1.068	1.074	1.080	1.085	1.090	1.094	1.096	1.100	1.101	1.104	1.105	1.104	1.102	1.101	1.099	1.096	1.091	1.086	1.081	1.075	1.066	1.059	1.050	1.039	1.028	1.016	1.004	0.991	0.978	0.962	0.948	0.931	0.915	0.899	0.880	0.861	0.842	0.824	0.805	0.785	0.764	0.745	0.724	0.704	0.682	0.662	0.641	0.620	0.600	0.580	0.560	0.540	0.519	0.500	0.481	0.462	0.445	0.428	0.410	0.395	0.379	0.362	0.349	0.334	0.321	0.309	0.298	0.286	0.275	0.266	0.258	0.249	0.241	0.235	0.229	0.222	0.218	0.212	0.209	0.205	0.202	0.199	0.198	0.195	0.192	0.191	0.189	0.189	0.186	0.185	0.184	0.182	0.180	0.180	0.178	0.176	0.174	0.170	0.169	0.165	0.161	0.156	0.154	0.149	0.144	0.138	0.131	0.125	0.118	0.111	0.101	0.094	0.085	0.076	0.066	0.056	0.045	0.035	0.024	0.012	0.001	-0.010	-0.022	-0.035	-0.046	-0.060	-0.072	-0.085	-0.098	-0.109	-0.122	-0.134	-0.146	-0.158	-0.169	-0.180	-0.191	-0.202	-0.212	-0.221	-0.231	-0.240	-0.248	-0.255	-0.262	-0.269	-0.275	-0.280	-0.285	-0.288	-0.291	-0.294	-0.296	-0.296	-0.296	-0.295	-0.295	-0.291	-0.290	-0.285	-0.281	-0.275	-0.270	-0.262	-0.254	-0.246	-0.236	-0.228	-0.216	-0.205	-0.195	-0.181	-0.168	-0.154	-0.140	-0.126	-0.110	-0.095	-0.078	-0.061	-0.045	-0.028	-0.010	0.008	0.025	0.042	0.061	0.079	0.098	0.115	0.132	0.150	0.168	0.184	0.201	0.216	0.232	0.249	0.264	0.278	0.291	0.304	0.316	0.328	0.338	0.349	0.356	0.365	0.372	0.379	0.385	0.389	0.391	0.395	0.396	0.396	0.395	0.394	0.391	0.386	0.382	0.376	0.371	0.364	0.355	0.346	0.336	0.326	0.315	0.302	0.291	0.278	0.265	0.251	0.236	0.221	0.206	0.191	0.178	0.161	0.146	0.131	0.115	0.100	0.084	0.070	0.055	0.040	0.026	0.012	0.000	-0.012	-0.026	-0.038	-0.049	-0.060	-0.070	-0.080	-0.090	-0.098	-0.105	-0.112	-0.119	-0.126	-0.131	-0.136	-0.140	-0.144	-0.148	-0.149	-0.152	-0.154	-0.155	-0.155	-0.155	-0.155	-0.154	-0.154	-0.152	-0.151	-0.149	-0.148	-0.145	-0.142	-0.140	-0.138	-0.134	-0.131	-0.129	-0.128	-0.124	-0.121	-0.119	-0.115	-0.114	-0.110	-0.109	-0.105	-0.102	-0.101	-0.098	-0.096	-0.094	-0.092	-0.091	-0.088	-0.086	-0.085	-0.084	-0.081	-0.080	-0.079	-0.078	-0.075	-0.074	-0.074	-0.071	-0.070	-0.068	-0.066	-0.064	-0.061	-0.060	-0.058	-0.055	-0.052	-0.050	-0.046	-0.042	-0.040	-0.035	-0.032	-0.028	-0.022	-0.019	-0.014	-0.009	-0.002	0.002	0.009	0.015	0.022	0.029	0.036	0.042	0.051	0.059	0.068	0.076	0.085	0.092	0.102	0.112	0.122	0.132	0.142	0.152	0.162	0.174	0.185	0.195	0.206	0.219	0.229	0.241	0.252	0.265	0.276	0.289	0.301	0.312	0.325	0.338	0.350	0.362	0.375	0.388	0.400	0.414	0.426	0.439	0.451	0.465	0.478	0.490	0.502	0.516	0.529	0.541	0.555	0.569	0.581	0.594	0.606	0.619	0.631	0.644	0.656	0.669	0.681	0.692	0.705	0.718	0.729	0.740	0.752	0.764	0.775	0.785	0.798	0.809	0.819	0.830	0.840	0.850	0.859	0.869	0.878	0.886	0.895	0.904	0.912	0.920	0.928	0.935	0.942	0.949	0.956	0.962	0.969	0.972	0.979	0.982	0.988	0.992	0.996	1.000	1.002	1.005	1.008	1.010	1.011	1.012	1.014	1.014	1.016	1.015	1.015	1.015	1.014	1.014	1.012	1.010	1.008	1.006	1.004	1.002	1.000	0.996	0.992	0.990	0.986	0.982	0.979	0.974	0.970	0.965	0.961	0.956	0.950	0.945	0.940	0.934	0.929	0.922	0.916	0.910	0.904	0.898	0.890	0.884	0.876	0.869	0.861	0.852	0.846	0.836	0.829	0.819	0.810	0.801	0.791	0.781	0.771	0.761	0.750	0.740	0.728	0.715	0.705	0.691	0.680	0.668	0.654	0.641	0.629	0.615	0.601	0.588	0.574	0.560	0.545	0.531	0.518	0.504	0.490	0.476	0.461	0.448	0.432	0.419	0.405	0.392	0.379	0.366	0.354	0.341	0.329	0.318	0.305	0.295	0.285	0.275	0.265	0.256	0.248	0.240	0.232	0.226	0.220	0.214	0.210	0.205	0.202	0.200	0.199	0.198	0.198	0.198	0.198	0.200	0.201	0.205	0.209	0.212	0.218	0.222	0.230	0.236	0.244	0.252	0.260	0.270	0.280	0.290	0.300	0.311	0.322	0.335	0.348	0.359	0.372	0.385	0.398	0.412	0.425	0.439	0.452	0.465	0.480	0.494	0.506	0.521	0.534	0.548	0.561	0.572	0.586	0.599	0.610	0.622	0.634	0.645	0.655	0.666	0.676	0.685	0.695	0.704	0.711	0.719	0.726	0.732	0.739	0.745	0.750	0.755	0.759	0.762	0.766	0.769	0.771	0.772	0.775	0.776	0.776	0.776	0.776	0.776	0.775	0.774	0.772	0.770	0.770	0.768	0.764	0.761	0.759	0.755	0.752	0.748	0.745	0.741	0.738	0.734	0.730	0.725	0.721	0.718	0.714	0.710	0.705	0.701	0.696	0.692	0.688	0.685	0.681	0.676	0.672	0.668	0.664	0.660	0.656	0.652	0.650	0.646	0.642	0.638	0.635	0.632	0.630	0.626	0.622	0.620	0.618	0.615	0.614	0.611	0.609	0.608	0.608	0.606	0.605	0.604	0.604	0.604	0.604	0.604	0.604	0.606	0.606	0.609	0.609	0.612	0.614	0.618	0.620	0.622	0.626	0.630	0.634	0.638	0.644	0.648	0.651	0.658	0.662	0.668	0.672	0.678	0.682	0.688	0.692	0.698	0.701	0.705	0.709	0.712	0.715	0.718	0.719	0.721	0.721	0.722	0.721	0.720	0.718	0.715	0.711	0.705	0.700	0.694	0.685	0.676	0.666	0.655	0.644	0.631	0.616	0.601	0.585	0.569	0.550	0.530	0.511	0.489	0.468	0.444	0.421	0.396	0.371	0.345	0.318	0.290	0.262	0.235	0.206	0.178	0.149	0.120	0.090	0.061	0.031	0.002	-0.026	-0.056	-0.084	-0.111	-0.139	-0.166	-0.192	-0.218	-0.244	-0.266	-0.290	-0.312	-0.335	-0.355	-0.375	-0.394	-0.411	-0.429	-0.444	-0.459	-0.472	-0.485	-0.498	-0.506	-0.518	-0.526	-0.532	-0.540	-0.545	-0.550	-0.554	-0.556	-0.559	-0.561	-0.562	-0.561	-0.561	-0.560	-0.560	-0.558	-0.555	-0.552	-0.549	-0.546	-0.542	-0.540	-0.536	-0.532	-0.528	-0.525	-0.521	-0.518	-0.514	-0.511	-0.507	-0.505	-0.502	-0.500	-0.498	-0.495	-0.494	-0.492	-0.491	-0.490	-0.489	-0.488	-0.488	-0.488	-0.488	-0.488	-0.488	-0.488	-0.488	-0.486	-0.488	-0.486	-0.486	-0.485	-0.486	-0.485	-0.482	-0.481	-0.480	-0.476	-0.474	-0.471	-0.466	-0.461	-0.458	-0.451	-0.445	-0.436	-0.428	-0.420	-0.409	-0.398	-0.388	-0.375	-0.361	-0.348	-0.331	-0.316	-0.299	-0.281	-0.261	-0.242	-0.222	-0.200	-0.179	-0.155	-0.131	-0.106	-0.081	-0.055	-0.028	-0.001	0.029	0.056	0.088	0.116	0.148	0.179	0.211	0.242	0.275	0.308	0.341	0.374	0.406	0.441	0.474	0.507	0.541	0.576	0.610	0.644	0.676	0.710	0.744	0.775	0.809	0.840	0.872	0.902	0.934	0.964	0.995	1.024	1.052	1.081	1.108	1.135	1.160	1.186	1.210	1.234	1.256	1.279	1.299	1.319	1.338	1.356	1.374	1.389	1.404	1.418	1.430	1.442	1.452	1.462	1.471	1.479	1.485	1.490	1.494	1.496	1.499	1.500	1.499	1.496	1.494	1.490	1.485	1.479	1.472	1.464	1.455	1.445	1.434	1.421	1.410	1.396	1.381	1.366	1.350	1.334	1.316	1.299	1.280	1.261	1.241	1.221	1.200	1.180	1.159	1.138	1.115	1.092	1.071	1.049	1.028	1.005	0.982	0.960	0.939	0.916	0.895	0.872	0.851	0.830	0.810	0.790	0.770	0.750	0.731	0.712	0.695	0.678	0.661	0.645	0.629	0.615	0.600	0.586	0.572	0.560	0.549	0.538	0.526	0.518	0.507	0.500	0.491	0.484	0.478	0.472	0.466	0.461	0.456	0.454	0.451	0.449	0.446	0.444	0.444	0.442	0.442	0.442	0.442	0.444	0.444	0.446	0.446	0.448	0.449	0.451	0.451	0.454	0.455	0.456	0.456	0.459	0.459	0.459	0.460	0.460	0.459	0.459	0.458	0.455	0.452	0.450	0.446	0.442	0.439	0.434	0.429	0.422	0.415	0.408	0.400	0.391	0.381	0.372	0.361	0.350	0.338	0.325	0.312	0.299	0.285	0.270	0.255	0.239	0.222	0.206	0.189	0.171	0.154	0.135	0.118	0.099	0.081	0.062	0.045	0.026	0.008	-0.011	-0.030	-0.048	-0.065	-0.082	-0.099	-0.116	-0.132	-0.149	-0.165	-0.180	-0.194	-0.208	-0.221	-0.234	-0.246	-0.258	-0.269	-0.279	-0.289	-0.298	-0.305	-0.314	-0.320	-0.326	-0.332	-0.338	-0.342	-0.346	-0.349	-0.352	-0.355	-0.356	-0.359	-0.360	-0.361	-0.362	-0.362	-0.364	-0.365	-0.364	-0.365	-0.366	-0.365	-0.366	-0.368	-0.368	-0.369	-0.371	-0.372	-0.376	-0.379	-0.382	-0.388	-0.391	-0.398	-0.402	-0.409	-0.418	-0.424	-0.432	-0.442	-0.452	-0.464	-0.475	-0.488	-0.500	-0.514	-0.528	-0.542	-0.559	-0.574	-0.592	-0.609	-0.626	-0.645	-0.664	-0.684	-0.702	-0.722	-0.742	-0.764	-0.784	-0.805	-0.825	-0.846	-0.868	-0.888	-0.908	-0.928	-0.949	-0.968	-0.989	-1.006	-1.026	-1.044	-1.061	-1.079	-1.095	-1.111	-1.126	-1.139	-1.154	-1.166	-1.178	-1.189	-1.200	-1.209	-1.216	-1.222	-1.230	-1.235	-1.239	-1.242	-1.245	-1.245	-1.245	-1.244	-1.241	-1.239	-1.235	-1.230	-1.224	-1.216	-1.208	-1.199	-1.189	-1.178	-1.165	-1.152	-1.139	-1.125	-1.109	-1.092	-1.076	-1.058	-1.040	-1.021	-1.002	-0.982	-0.961	-0.941	-0.919	-0.899	-0.876	-0.854	-0.831	-0.809	-0.786	-0.764	-0.740	-0.718	-0.695	-0.672	-0.650	-0.629	-0.606	-0.585	-0.564	-0.542	-0.522	-0.502	-0.484	-0.465	-0.446	-0.429	-0.414	-0.396	-0.382	-0.366	-0.352	-0.340	-0.329	-0.318	-0.308	-0.298	-0.289	-0.281	-0.275	-0.269	-0.264	-0.259	-0.256	-0.252	-0.251	-0.251	-0.250	-0.250	-0.251	-0.252	-0.256	-0.259	-0.262	-0.268	-0.270	-0.276	-0.281	-0.286	-0.292	-0.300	-0.306	-0.312	-0.320	-0.326	-0.332	-0.339	-0.346	-0.352	-0.360	-0.365	-0.370	-0.376	-0.382	-0.386	-0.390	-0.394	-0.398	-0.400	-0.401	-0.402	-0.404	-0.404	-0.404	-0.402	-0.401	-0.396	-0.394	-0.390	-0.385	-0.380	-0.372	-0.366	-0.358	-0.349	-0.340	-0.330	-0.319	-0.308	-0.295	-0.282	-0.270	-0.256	-0.242	-0.226	-0.211	-0.195	-0.180	-0.162	-0.146	-0.128	-0.111	-0.092	-0.074	-0.055	-0.038	-0.019	0.000	0.020	0.039	0.056	0.075	0.095	0.114	0.132	0.151	0.169	0.186	0.205	0.222	0.239	0.258	0.274	0.290	0.306	0.322	0.338	0.354	0.368	0.382	0.396	0.410	0.422	0.436	0.449	0.460	0.472	0.485	0.495	0.507	0.518	0.529	0.539	0.548	0.558	0.568	0.578	0.586	0.595	0.605	0.614	0.622	0.632	0.641	0.650	0.659	0.669	0.678	0.689	0.698	0.708	0.718	0.729	0.739	0.750	0.761	0.772	0.785	0.798	0.810	0.822	0.836	0.849	0.864	0.878	0.894	0.909	0.924	0.940	0.956	0.972	0.990	1.006	1.025	1.042	1.061	1.079	1.099	1.118	1.136	1.156	1.175	1.195	1.215	1.234	1.254	1.275	1.295	1.315	1.335	1.354	1.374	1.394	1.412	1.432	1.451	1.470	1.488	1.505	1.522	1.539	1.556	1.572	1.588	1.602	1.618	1.631	1.646	1.658	1.670	1.682	1.692	1.704	1.714	1.722	1.730	1.738	1.745	1.751	1.758	1.762	1.766	1.769	1.772	1.774	1.775	1.778	1.776	1.778	1.775	1.775	1.772	1.770	1.768	1.765	1.760	1.756	1.752	1.748	1.742	1.738	1.732	1.726	1.721	1.715	1.710	1.705	1.699	1.692	1.688	1.681	1.678	1.672	1.668	1.662	1.660	1.656	1.652	1.651	1.649	1.648	1.646	1.646	1.646	1.648	1.649	1.651	1.655	1.658	1.662	1.668	1.674	1.680	1.688	1.696	1.704	1.714	1.725	1.735	1.748	1.760	1.772	1.786	1.800	1.815	1.831	1.846	1.862	1.880	1.896	1.914	1.931	1.949	1.966	1.986	2.005	2.022	2.040	2.059	2.076	2.096	2.114	2.130	2.148	2.164	2.180	2.196	2.211	2.225	2.239	2.252	2.264	2.275	2.286	2.296	2.305	2.312	2.320	2.326	2.331	2.335	2.338	2.340	2.340	2.339	2.338	2.335	2.331	2.326	2.321	2.312	2.305	2.296	2.285	2.275	2.262	2.250	2.235	2.221	2.204	2.189	2.170	2.154	2.135	2.116	2.095	2.075	2.055	2.034	2.013	1.991	1.969	1.948	1.924	1.902	1.880	1.858	1.836	1.815	1.791	1.771	1.750	1.729	1.709	1.689	1.669	1.651	1.632	1.616	1.600	1.584	1.569	1.555	1.541	1.530	1.519	1.508	1.499	1.490	1.482	1.476	1.471	1.466	1.464	1.461	1.461	1.461	1.462	1.465	1.469	1.472	1.479	1.486	1.494	1.502	1.514	1.524	1.536	1.549	1.564	1.579	1.594	1.610	1.628	1.646	1.664	1.682	1.704	1.724	1.746	1.766	1.789	1.811	1.834	1.856	1.879	1.902	1.925	1.950	1.972	1.996	2.019	2.042	2.064	2.086	2.109	2.130	2.151	2.174	2.192	2.212	2.232	2.251	2.269	2.285	2.301	2.318	2.332	2.348	2.360	2.372	2.384	2.395	2.405	2.414	2.421	2.429	2.435	2.440	2.445	2.449	2.452	2.454	2.455	2.455	2.456	2.455	2.454	2.451	2.450	2.446	2.442	2.438	2.432	2.428	2.422	2.416	2.410	2.404	2.398	2.389	2.382	2.375	2.368	2.360	2.351	2.344	2.336	2.330	2.321	2.314	2.306	2.298	2.290	2.284	2.276	2.268	2.260	2.255	2.248	2.240	2.234	2.226	2.220	2.214	2.208	2.200	2.194	2.188	2.181	2.175	2.168	2.160	2.154	2.148	2.140	2.132	2.125	2.118	2.110	2.101	2.092	2.082	2.075	2.065	2.055	2.044	2.034	2.022	2.011	2.000	1.988	1.975	1.962	1.949	1.936	1.921	1.909	1.894	1.879	1.862	1.848	1.831	1.815	1.800	1.782	1.766	1.749	1.731	1.715	1.698	1.680	1.664	1.645	1.629	1.611	1.595	1.578	1.561	1.544	1.529	1.511	1.496	1.481	1.466	1.451	1.438	1.424	1.409	1.396	1.384	1.372	1.360	1.349	1.339	1.328	1.319	1.310	1.301	1.294	1.286	1.279	1.274	1.266	1.262	1.258	1.254	1.250	1.246	1.245	1.242	1.241	1.240	1.241	1.240	1.241	1.242	1.244	1.246	1.249	1.250	1.254	1.258	1.261	1.266	1.270	1.275	1.279	1.284	1.290	1.295	1.300	1.305	1.310	1.316	1.321	1.326	1.331	1.338	1.342	1.346	1.351	1.356	1.360	1.364	1.368	1.371	1.372	1.375	1.378	1.379	1.379	1.379	1.379	1.379	1.378	1.375	1.371	1.369	1.365	1.360	1.355	1.349	1.342	1.335	1.326	1.319	1.309	1.299	1.288	1.276	1.265	1.252	1.240	1.228	1.212	1.198	1.184	1.169	1.154	1.138	1.122	1.106	1.090	1.074	1.056	1.041	1.025	1.009	0.994	0.978	0.962	0.946	0.931	0.918	0.904	0.890	0.879	0.866	0.855	0.844	0.834	0.825	0.815	0.808	0.802	0.796	0.791	0.788	0.784	0.781	0.780	0.780	0.782	0.784	0.786	0.791	0.795	0.801	0.808	0.816	0.825	0.834	0.845	0.856	0.869	0.881	0.895	0.910	0.925	0.941	0.959	0.976	0.995	1.014	1.032	1.052	1.074	1.094	1.115	1.138	1.160	1.182	1.206	1.229	1.252	1.276	1.300	1.324	1.348	1.372	1.396	1.421	1.446	1.470	1.495	1.520	1.544	1.569	1.592	1.616	1.640	1.664	1.688	1.711	1.735	1.758	1.781	1.804	1.826	1.850	1.872	1.894	1.916	1.936	1.958	1.979	2.000	2.020	2.041	2.061	2.080	2.100	2.120	2.139	2.159	2.178	2.196	2.216	2.234	2.252	2.272	2.290	2.309	2.329	2.348	2.366	2.385	2.405	2.424	2.444	2.464	2.484	2.504	2.525	2.546	2.568	2.590	2.611	2.635	2.658	2.681	2.706	2.731	2.758	2.782	2.810	2.838	2.865	2.894	2.924	2.952	2.982	3.014	3.046	3.078	3.111	3.144	3.179	3.212	3.248	3.281	3.318	3.354	3.390	3.428	3.462	3.500	3.538	3.575	3.611	3.650	3.685	3.722	3.760	3.796	3.832	3.869	3.904	3.940	3.974	4.008	4.041	4.074	4.105	4.138	4.168	4.198	4.225	4.254	4.280	4.306	4.331	4.354	4.378	4.398	4.419	4.438	4.456	4.474	4.489	4.504	4.516	4.530	4.541	4.551	4.560	4.569	4.575	4.581	4.588	4.591	4.594	4.596	4.598	4.599	4.598	4.598	4.596	4.594	4.590	4.588	4.584	4.578	4.574	4.569	4.562	4.556	4.550	4.544	4.538	4.531	4.524	4.519	4.511	4.504	4.499	4.491	4.486	4.480	4.475	4.469	4.464	4.459	4.454	4.449	4.445	4.441	4.438	4.435	4.431	4.429	4.426	4.425	4.422	4.421	4.421	4.419	4.419	4.418	4.419	4.419	4.418	4.416	4.418	4.416	4.418	4.416	4.415	4.415	4.412	4.411	4.410	4.408	4.405	4.402	4.398	4.394	4.389	4.384	4.376	4.369	4.361	4.352	4.344	4.331	4.321	4.308	4.294	4.279	4.262	4.246	4.228	4.208	4.186	4.165	4.141	4.118	4.093	4.065	4.036	4.008	3.978	3.946	3.914	3.879	3.844	3.809	3.771	3.732	3.692	3.652	3.611	3.569	3.526	3.482	3.439	3.394	3.348	3.301	3.255	3.206	3.159	3.111	3.062	3.014	2.966	2.918	2.869	2.820	2.771	2.722	2.675	2.626	2.579	2.531	2.486	2.440	2.395	2.350	2.306	2.262	2.220	2.179	2.139	2.099	2.060	2.022	1.985	1.950	1.915	1.880	1.848	1.818	1.786	1.756	1.730	1.702	1.676	1.651	1.628	1.604	1.582	1.562	1.542	1.525	1.506	1.490	1.472	1.459	1.444	1.431	1.418	1.405	1.395	1.384	1.372	1.364	1.354	1.346	1.336	1.328	1.320	1.312	1.305	1.298	1.291	1.284	1.276	1.270	1.261	1.254	1.248	1.239	1.232	1.222	1.216	1.206	1.198	1.189	1.179	1.169	1.159	1.148	1.138	1.125	1.112	1.101	1.088	1.075	1.061	1.046	1.032	1.018	1.004	0.988	0.972	0.956	0.940	0.924	0.908	0.891	0.874	0.856	0.840	0.822	0.805	0.788	0.770	0.754	0.736	0.720	0.702	0.686	0.671	0.655	0.640	0.625	0.610	0.598	0.584	0.570	0.558	0.545	0.534	0.522	0.512	0.504	0.495	0.486	0.480	0.474	0.468	0.462	0.458	0.455	0.452	0.451	0.449	0.450	0.450	0.451	0.454	0.456	0.460	0.464	0.469	0.475	0.480	0.488	0.496	0.502	0.511	0.520	0.531	0.540	0.550	0.560	0.571	0.582	0.594	0.604	0.615	0.626	0.638	0.649	0.658	0.669	0.679	0.688	0.696	0.706	0.712	0.720	0.726	0.732	0.738	0.741	0.745	0.746	0.748	0.748	0.748	0.745	0.742	0.738	0.732	0.724	0.716	0.708	0.698	0.685	0.671	0.656	0.641	0.624	0.605	0.585	0.564	0.541	0.519	0.495	0.468	0.441	0.414	0.385	0.355	0.326	0.295	0.261	0.229	0.196	0.162	0.129	0.095	0.059	0.025	-0.010	-0.045	-0.080	-0.115	-0.150	-0.184	-0.218	-0.251	-0.285	-0.316	-0.349	-0.380	-0.410	-0.439	-0.466	-0.494	-0.521	-0.546	-0.570	-0.592	-0.614	-0.634	-0.654	-0.671	-0.688	-0.702	-0.716	-0.728	-0.739	-0.748	-0.755	-0.761	-0.765	-0.770	-0.771	-0.771	-0.771	-0.769	-0.766	-0.761	-0.756	-0.749	-0.741	-0.732	-0.724	-0.714	-0.701	-0.689	-0.676	-0.662	-0.648	-0.632	-0.619	-0.602	-0.586	-0.569	-0.552	-0.536	-0.520	-0.502	-0.485	-0.468	-0.451	-0.435	-0.419	-0.402	-0.386	-0.371	-0.356	-0.341	-0.328	-0.314	-0.301	-0.288	-0.275	-0.264	-0.254	-0.242	-0.232	-0.224	-0.216	-0.209	-0.201	-0.195	-0.189	-0.184	-0.180	-0.175	-0.172	-0.170	-0.168	-0.165	-0.165	-0.164	-0.164	-0.164	-0.165	-0.166	-0.166	-0.169	-0.170	-0.172	-0.174	-0.176	-0.179	-0.181	-0.184	-0.188	-0.189	-0.192	-0.195	-0.196	-0.199	-0.200	-0.201	-0.204	-0.205	-0.205	-0.206	-0.205	-0.205	-0.204	-0.202	-0.201	-0.200	-0.196	-0.194	-0.190	-0.186	-0.181	-0.176	-0.171	-0.165	-0.158	-0.151	-0.144	-0.136	-0.129	-0.119	-0.111	-0.101	-0.091	-0.082	-0.072	-0.061	-0.052	-0.041	-0.030	-0.020	-0.010	0.001	0.011	0.021	0.031	0.041	0.050	0.059	0.069	0.076	0.084	0.091	0.098	0.102	0.108	0.112	0.116	0.118	0.120	0.120	0.120	0.119	0.116	0.114	0.109	0.104	0.098	0.090	0.080	0.071	0.061	0.048	0.036	0.020	0.006	-0.010	-0.028	-0.046	-0.064	-0.085	-0.106	-0.128	-0.150	-0.174	-0.199	-0.222	-0.248	-0.272	-0.299	-0.326	-0.352	-0.379	-0.406	-0.432	-0.460	-0.488	-0.514	-0.540	-0.566	-0.592	-0.616	-0.642	-0.666	-0.689	-0.712	-0.734	-0.754	-0.774	-0.792	-0.810	-0.828	-0.844	-0.856	-0.870	-0.881	-0.890	-0.900	-0.906	-0.912	-0.916	-0.919	-0.920	-0.920	-0.918	-0.914	-0.909	-0.901	-0.892	-0.882	-0.871	-0.856	-0.842	-0.826	-0.809	-0.790	-0.770	-0.748	-0.724	-0.700	-0.674	-0.648	-0.620	-0.591	-0.561	-0.531	-0.500	-0.468	-0.435	-0.401	-0.369	-0.334	-0.300	-0.265	-0.230	-0.194	-0.159	-0.125	-0.088	-0.052	-0.019	0.016	0.050	0.084	0.116	0.149	0.180	0.211	0.242	0.272	0.300	0.329	0.355	0.380	0.405	0.429	0.451	0.472	0.494	0.512	0.529	0.546	0.561	0.576	0.588	0.600	0.610	0.619	0.626	0.632	0.638	0.641	0.645	0.646	0.648	0.648	0.645	0.641	0.639	0.634	0.628	0.622	0.615	0.606	0.598	0.588	0.578	0.568	0.555	0.544	0.531	0.518	0.505	0.491	0.478	0.464	0.449	0.435	0.420	0.405	0.391	0.376	0.362	0.348	0.334	0.320	0.306	0.292	0.280	0.268	0.255	0.244	0.231	0.221	0.209	0.199	0.189	0.180	0.171	0.162	0.155	0.148	0.141	0.135	0.129	0.122	0.118	0.112	0.109	0.105	0.101	0.099	0.095	0.092	0.090	0.088	0.085	0.084	0.082	0.081	0.079	0.078	0.076	0.075	0.074	0.072	0.069	0.068	0.065	0.061	0.059	0.055	0.051	0.048	0.042	0.038	0.031	0.025	0.019	0.011	0.004	-0.005	-0.014	-0.024	-0.034	-0.045	-0.056	-0.069	-0.081	-0.095	-0.108	-0.122	-0.138	-0.154	-0.168	-0.184	-0.202	-0.219	-0.236	-0.254	-0.272	-0.290	-0.309	-0.328	-0.345	-0.364	-0.381	-0.400	-0.419	-0.436	-0.454	-0.471	-0.488	-0.505	-0.520	-0.535	-0.550	-0.564	-0.576	-0.589	-0.600	-0.611	-0.620	-0.629	-0.636	-0.644	-0.649	-0.654	-0.656	-0.658	-0.658	-0.658	-0.655	-0.652	-0.648	-0.642	-0.635	-0.626	-0.616	-0.605	-0.592	-0.580	-0.565	-0.549	-0.532	-0.514	-0.495	-0.474	-0.452	-0.430	-0.408	-0.384	-0.359	-0.332	-0.306	-0.280	-0.251	-0.224	-0.195	-0.165	-0.135	-0.106	-0.075	-0.046	-0.015	0.015	0.046	0.076	0.106	0.135	0.165	0.195	0.224	0.251	0.281	0.308	0.335	0.361	0.388	0.411	0.436	0.460	0.482	0.504	0.525	0.545	0.564	0.582	0.599	0.615	0.630	0.644	0.656	0.669	0.680	0.690	0.700	0.708	0.714	0.721	0.726	0.730	0.734	0.738	0.739	0.740	0.739	0.739	0.738	0.735	0.732	0.729	0.726	0.721	0.716	0.712	0.708	0.702	0.695	0.689	0.684	0.678	0.671	0.665	0.656	0.650	0.645	0.639	0.631	0.625	0.620	0.615	0.610	0.605	0.600	0.596	0.592	0.590	0.586	0.584	0.582	0.581	0.579	0.579	0.579	0.579	0.580	0.581	0.582	0.584	0.586	0.589	0.591	0.595	0.599	0.601	0.605	0.609	0.614	0.618	0.621	0.626	0.629	0.634	0.638	0.641	0.644	0.646	0.649	0.651	0.652	0.654	0.652	0.654	0.651	0.649	0.646	0.642	0.638	0.632	0.624	0.616	0.608	0.598	0.585	0.572	0.559	0.544	0.526	0.507	0.490	0.469	0.446	0.424	0.399	0.372	0.346	0.319	0.288	0.258	0.226	0.194	0.159	0.124	0.088	0.050	0.012	-0.025	-0.065	-0.105	-0.145	-0.186	-0.228	-0.269	-0.311	-0.354	-0.395	-0.439	-0.480	-0.522	-0.565	-0.605	-0.646	-0.688	-0.726	-0.766	-0.805	-0.842	-0.879	-0.915	-0.950	-0.982	-1.015	-1.046	-1.076	-1.105	-1.131	-1.158	-1.181	-1.205	-1.226	-1.248	-1.264	-1.281	-1.296	-1.310	-1.322	-1.331	-1.341	-1.348	-1.354	-1.359	-1.361	-1.362	-1.361	-1.361	-1.358	-1.352	-1.348	-1.340	-1.332	-1.322	-1.312	-1.301	-1.289	-1.275	-1.261	-1.245	-1.230	-1.214	-1.196	-1.179	-1.160	-1.141	-1.121	-1.102	-1.082	-1.064	-1.042	-1.021	-1.001	-0.981	-0.961	-0.941	-0.921	-0.901	-0.881	-0.862	-0.844	-0.824	-0.806	-0.789	-0.771	-0.755	-0.739	-0.724	-0.709	-0.694	-0.680	-0.666	-0.654	-0.640	-0.629	-0.618	-0.609	-0.599	-0.590	-0.581	-0.572	-0.566	-0.559	-0.554	-0.548	-0.542	-0.536	-0.532	-0.529	-0.524	-0.521	-0.518	-0.516	-0.512	-0.510	-0.507	-0.506	-0.504	-0.501	-0.500	-0.496	-0.495	-0.491	-0.489	-0.486	-0.482	-0.480	-0.475	-0.471	-0.466	-0.461	-0.455	-0.450	-0.442	-0.435	-0.426	-0.418	-0.409	-0.398	-0.388	-0.375	-0.364	-0.350	-0.336	-0.322	-0.306	-0.291	-0.274	-0.256	-0.239	-0.220	-0.200	-0.180	-0.160	-0.139	-0.116	-0.096	-0.072	-0.050	-0.028	-0.002	0.020	0.044	0.068	0.091	0.116	0.140	0.164	0.188	0.211	0.234	0.259	0.280	0.302	0.324	0.344	0.364	0.384	0.402	0.421	0.439	0.454	0.470	0.485	0.498	0.509	0.520	0.531	0.540	0.548	0.555	0.560	0.564	0.568	0.569	0.569	0.569	0.566	0.564	0.560	0.554	0.549	0.542	0.534	0.524	0.515	0.504	0.491	0.479	0.466	0.452	0.438	0.422	0.408	0.391	0.375	0.359	0.342	0.326	0.310	0.294	0.276	0.260	0.244	0.229	0.214	0.200	0.185	0.172	0.159	0.148	0.136	0.126	0.118	0.109	0.102	0.098	0.091	0.088	0.086	0.085	0.085	0.088	0.090	0.094	0.099	0.106	0.115	0.125	0.135	0.148	0.161	0.178	0.192	0.210	0.229	0.249	0.270	0.292	0.316	0.340	0.365	0.391	0.419	0.445	0.474	0.502	0.532	0.562	0.592	0.622	0.654	0.685	0.716	0.748	0.779	0.811	0.842	0.872	0.902	0.934	0.964	0.994	1.021	1.049	1.076	1.104	1.130	1.155	1.179	1.202	1.225	1.246	1.266	1.286	1.305	1.322	1.339	1.352	1.368	1.380	1.392	1.402	1.411	1.421	1.428	1.435	1.440	1.445	1.448	1.451	1.452	1.452	1.452	1.452	1.449	1.448	1.444	1.441	1.436	1.432	1.426	1.422	1.416	1.410	1.405	1.398	1.391	1.385	1.380	1.372	1.368	1.361	1.356	1.350	1.345	1.341	1.336	1.332	1.330	1.326	1.325	1.322	1.321	1.321	1.321	1.322	1.322	1.324	1.326	1.330	1.332	1.336	1.341	1.346	1.351	1.356	1.362	1.369	1.376	1.382	1.390	1.398	1.404	1.412	1.420	1.426	1.435	1.442	1.450	1.456	1.462	1.470	1.475	1.481	1.485	1.491	1.495	1.498	1.501	1.504	1.505	1.505	1.505	1.505	1.502	1.500	1.498	1.491	1.486	1.480	1.472	1.464	1.455	1.445	1.434	1.421	1.409	1.394	1.379	1.362	1.346	1.328	1.310	1.290	1.269	1.248	1.226	1.204	1.181	1.158	1.134	1.108	1.082	1.058	1.030	1.004	0.976	0.950	0.922	0.895	0.868	0.839	0.811	0.784	0.756	0.729	0.702	0.675	0.649	0.622	0.598	0.571	0.548	0.524	0.500	0.478	0.456	0.435	0.415	0.396	0.378	0.360	0.344	0.330	0.314	0.301	0.290	0.279	0.270	0.260	0.254	0.248	0.244	0.240	0.238	0.236	0.238	0.240	0.242	0.245	0.252	0.258	0.266	0.275	0.285	0.296	0.309	0.321	0.335	0.351	0.368	0.385	0.401	0.421	0.440	0.460	0.480	0.500	0.522	0.544	0.565	0.588	0.611	0.634	0.656	0.679	0.702	0.724	0.746	0.769	0.790	0.811	0.831	0.852	0.872	0.891	0.909	0.926	0.944	0.960	0.975	0.989	1.004	1.016	1.028	1.038	1.046	1.055	1.064	1.069	1.076	1.080	1.082	1.086	1.088	1.088	1.086	1.086	1.084	1.080	1.076	1.072	1.066	1.060	1.052	1.045	1.038	1.029	1.020	1.010	1.000	0.991	0.980	0.970	0.959	0.949	0.936	0.925	0.915	0.904	0.892	0.882	0.872	0.862	0.851	0.842	0.832	0.824	0.815	0.806	0.799	0.791	0.785	0.779	0.772	0.766	0.762	0.758	0.754	0.750	0.748	0.744	0.741	0.740	0.738	0.738	0.736	0.738	0.736	0.738	0.739	0.739	0.741	0.741	0.744	0.746	0.748	0.751	0.752	0.754	0.758	0.759	0.761	0.762	0.765	0.766	0.769	0.769	0.770	0.770	0.770	0.770	0.770	0.769	0.768	0.766	0.764	0.761	0.756	0.751	0.746	0.741	0.736	0.729	0.721	0.714	0.704	0.695	0.685	0.674	0.661	0.649	0.636	0.622	0.608	0.592	0.576	0.560	0.542	0.524	0.506	0.486	0.466	0.446	0.424	0.402	0.380	0.358	0.334	0.311	0.286	0.261	0.236	0.211	0.186	0.161	0.135	0.110	0.085	0.058	0.032	0.006	-0.019	-0.045	-0.070	-0.094	-0.119	-0.142	-0.168	-0.191	-0.214	-0.236	-0.258	-0.279	-0.300	-0.320	-0.339	-0.356	-0.375	-0.391	-0.408	-0.422	-0.436	-0.449	-0.461	-0.472	-0.481	-0.490	-0.499	-0.505	-0.510	-0.515	-0.520	-0.522	-0.524	-0.524	-0.524	-0.521	-0.520	-0.516	-0.511	-0.506	-0.500	-0.492	-0.484	-0.476	-0.466	-0.456	-0.445	-0.434	-0.421	-0.408	-0.395	-0.380	-0.368	-0.352	-0.338	-0.322	-0.306	-0.291	-0.275	-0.259	-0.242	-0.228	-0.211	-0.195	-0.180	-0.164	-0.149	-0.132	-0.118	-0.102	-0.088	-0.072	-0.059	-0.045	-0.030	-0.018	-0.005	0.008	0.020	0.032	0.042	0.055	0.066	0.078	0.088	0.099	0.108	0.119	0.128	0.139	0.148	0.158	0.166	0.176	0.185	0.194	0.204	0.214	0.224	0.232	0.242	0.254	0.264	0.275	0.286	0.298	0.310	0.321	0.335	0.348	0.361	0.376	0.390	0.406	0.421	0.439	0.455	0.472	0.490	0.509	0.528	0.546	0.566	0.586	0.609	0.629	0.651	0.674	0.696	0.719	0.742	0.765	0.788	0.812	0.835	0.859	0.884	0.906	0.930	0.954	0.978	1.001	1.022	1.045	1.066	1.089	1.110	1.131	1.150	1.169	1.188	1.205	1.222	1.239	1.252	1.268	1.281	1.292	1.302	1.312	1.322	1.330	1.335	1.340	1.344	1.346	1.348	1.346	1.345	1.342	1.339	1.334	1.326	1.318	1.309	1.299	1.286	1.272	1.258	1.241	1.225	1.206	1.186	1.166	1.144	1.122	1.099	1.074	1.049	1.024	0.996	0.969	0.941	0.912	0.882	0.854	0.824	0.792	0.764	0.732	0.702	0.670	0.640	0.610	0.579	0.550	0.520	0.490	0.462	0.434	0.406	0.379	0.352	0.328	0.302	0.279	0.256	0.235	0.215	0.195	0.178	0.160	0.144	0.130	0.115	0.104	0.092	0.084	0.076	0.069	0.062	0.059	0.056	0.055	0.054	0.056	0.059	0.062	0.066	0.072	0.080	0.089	0.099	0.110	0.121	0.134	0.146	0.161	0.176	0.192	0.209	0.226	0.244	0.262	0.281	0.300	0.321	0.341	0.361	0.381	0.401	0.422	0.442	0.464	0.484	0.505	0.525	0.544	0.565	0.582	0.602	0.621	0.640	0.656	0.674	0.691	0.708	0.724	0.739	0.754	0.766	0.781	0.792	0.806	0.818	0.829	0.840	0.849	0.859	0.868	0.875	0.882	0.890	0.898	0.904	0.910	0.915	0.920	0.925	0.930	0.934	0.938	0.942	0.946	0.950	0.952	0.956	0.960	0.964	0.968	0.971	0.975	0.979	0.984	0.989	0.994	0.999	1.004	1.010	1.018	1.024	1.031	1.039	1.048	1.055	1.064	1.074	1.085	1.096	1.106	1.119	1.131	1.145	1.159	1.172	1.186	1.201	1.216	1.231	1.249	1.265	1.282	1.299	1.316	1.335	1.352	1.371	1.390	1.408	1.426	1.444	1.462	1.481	1.499	1.516	1.535	1.551	1.569	1.586	1.601	1.618	1.632	1.648	1.660	1.674	1.685	1.698	1.709	1.718	1.728	1.735	1.742	1.748	1.754	1.758	1.760	1.762	1.764	1.764	1.761	1.760	1.756	1.752	1.746	1.740	1.731	1.722	1.714	1.704	1.691	1.680	1.665	1.651	1.636	1.621	1.604	1.586	1.569	1.551	1.534	1.514	1.494	1.474	1.454	1.434	1.414	1.392	1.372	1.351	1.330	1.310	1.290	1.271	1.250	1.231	1.211	1.194	1.176	1.158	1.141	1.125	1.109	1.094	1.079	1.065	1.052	1.040	1.028	1.016	1.006	0.998	0.988	0.980	0.972	0.966	0.961	0.955	0.951	0.948	0.945	0.942	0.941	0.941	0.940	0.940	0.941	0.942	0.945	0.948	0.950	0.952	0.956	0.961	0.965	0.970	0.975	0.980	0.985	0.991	0.996	1.004	1.009	1.016	1.021	1.028	1.035	1.041	1.048	1.054	1.060	1.066	1.072	1.080	1.085	1.091	1.096	1.102	1.106	1.112	1.118	1.121	1.126	1.130	1.134	1.138	1.140	1.144	1.146	1.148	1.151	1.152	1.154	1.156	1.156	1.158	1.156	1.158	1.156	1.156	1.155	1.155	1.154	1.152	1.151	1.149	1.149	1.146	1.144	1.142	1.140	1.139	1.136	1.135	1.132	1.131	1.129	1.128	1.128	1.126	1.125	1.124	1.125	1.124	1.125	1.124	1.126	1.128	1.130	1.131	1.134	1.136	1.141	1.145	1.149	1.155	1.161	1.165	1.172	1.180	1.188	1.196	1.204	1.212	1.221	1.231	1.241	1.251	1.262	1.272	1.284	1.295	1.308	1.319	1.330	1.342	1.354	1.365	1.376	1.389	1.400	1.411	1.421	1.432	1.442	1.452	1.461	1.470	1.479	1.486	1.494	1.501	1.508	1.512	1.518	1.521	1.525	1.528	1.529	1.530	1.529	1.528	1.526	1.524	1.519	1.515	1.510	1.504	1.498	1.489	1.480	1.470	1.459	1.448	1.436	1.424	1.409	1.395	1.380	1.364	1.348	1.330	1.312	1.294	1.275	1.255	1.235	1.215	1.195	1.172	1.151	1.130	1.108	1.085	1.061	1.040	1.016	0.994	0.970	0.946	0.924	0.900	0.878	0.854	0.831	0.809	0.786	0.764	0.742	0.721	0.699	0.679	0.659	0.639	0.619	0.600	0.582	0.564	0.546	0.530	0.514	0.499	0.484	0.470	0.458	0.444	0.432	0.422	0.412	0.402	0.394	0.385	0.379	0.372	0.368	0.362	0.359	0.355	0.354	0.351	0.351	0.350	0.350	0.351	0.352	0.355	0.358	0.360	0.364	0.368	0.371	0.376	0.381	0.386	0.391	0.396	0.401	0.406	0.411	0.418	0.421	0.426	0.430	0.432	0.436	0.440	0.442	0.444	0.444	0.445	0.445	0.444	0.442	0.439	0.436	0.432	0.428	0.421	0.414	0.405	0.398	0.388	0.378	0.366	0.354	0.341	0.326	0.311	0.295	0.280	0.264	0.245	0.228	0.208	0.188	0.169	0.149	0.129	0.108	0.085	0.064	0.042	0.021	0.001	-0.021	-0.041	-0.062	-0.082	-0.104	-0.122	-0.141	-0.160	-0.178	-0.195	-0.211	-0.226	-0.242	-0.256	-0.270	-0.282	-0.294	-0.305	-0.314	-0.322	-0.331	-0.338	-0.344	-0.349	-0.352	-0.356	-0.359	-0.361	-0.362	-0.362	-0.362	-0.362	-0.361	-0.359	-0.356	-0.354	-0.351	-0.349	-0.346	-0.342	-0.339	-0.335	-0.332	-0.330	-0.326	-0.324	-0.321	-0.320	-0.319	-0.319	-0.319	-0.319	-0.320	-0.322	-0.325	-0.330	-0.334	-0.339	-0.346	-0.354	-0.361	-0.371	-0.381	-0.394	-0.405	-0.418	-0.432	-0.448	-0.464	-0.481	-0.499	-0.518	-0.536	-0.558	-0.578	-0.600	-0.622	-0.645	-0.669	-0.692	-0.716	-0.741	-0.766	-0.790	-0.816	-0.841	-0.868	-0.891	-0.918	-0.941	-0.968	-0.991	-1.015	-1.039	-1.062	-1.085	-1.106	-1.129	-1.149	-1.169	-1.189	-1.208	-1.226	-1.242	-1.259	-1.272	-1.288	-1.300	-1.312	-1.325	-1.335	-1.345	-1.352	-1.360	-1.366	-1.372	-1.378	-1.381	-1.384	-1.385	-1.385	-1.386	-1.385	-1.384	-1.381	-1.379	-1.374	-1.370	-1.364	-1.356	-1.350	-1.342	-1.335	-1.326	-1.318	-1.308	-1.298	-1.288	-1.276	-1.265	-1.254	-1.244	-1.231	-1.220	-1.208	-1.196	-1.184	-1.171	-1.160	-1.149	-1.136	-1.125	-1.115	-1.104	-1.094	-1.084	-1.072	-1.064	-1.055	-1.046	-1.039	-1.031	-1.024	-1.019	-1.012	-1.008	-1.004	-1.000	-0.998	-0.995	-0.994	-0.992	-0.994	-0.994	-0.996	-0.999	-1.001	-1.006	-1.010	-1.016	-1.021	-1.029	-1.036	-1.044	-1.054	-1.064	-1.074	-1.084	-1.096	-1.106	-1.119	-1.132	-1.145	-1.158	-1.171	-1.185	-1.198	-1.211	-1.225	-1.240	-1.254	-1.268	-1.280	-1.294	-1.306	-1.320	-1.331	-1.344	-1.354	-1.365	-1.375	-1.384	-1.392	-1.400	-1.409	-1.415	-1.419	-1.424	-1.428	-1.430	-1.431	-1.431	-1.431	-1.429	-1.426	-1.422	-1.418	-1.412	-1.405	-1.396	-1.386	-1.376	-1.364	-1.351	-1.338	-1.322	-1.306	-1.290	-1.272	-1.252	-1.234	-1.212	-1.190	-1.169	-1.146	-1.121	-1.098	-1.072	-1.048	-1.021	-0.995	-0.968	-0.941	-0.914	-0.886	-0.859	-0.831	-0.804	-0.776	-0.749	-0.721	-0.692	-0.666	-0.639	-0.612	-0.588	-0.562	-0.538	-0.512	-0.490	-0.466	-0.445	-0.424	-0.402	-0.384	-0.365	-0.348	-0.331	-0.316	-0.301	-0.289	-0.276	-0.265	-0.255	-0.248	-0.240	-0.232	-0.229	-0.225	-0.221	-0.220	-0.220	-0.221	-0.222	-0.226	-0.230	-0.235	-0.242	-0.250	-0.259	-0.268	-0.279	-0.290	-0.301	-0.314	-0.328	-0.342	-0.358	-0.372	-0.388	-0.404	-0.421	-0.436	-0.454	-0.471	-0.489	-0.505	-0.522	-0.540	-0.558	-0.572	-0.590	-0.605	-0.620	-0.635	-0.650	-0.664	-0.676	-0.689	-0.700	-0.711	-0.721	-0.730	-0.738	-0.745	-0.752	-0.758	-0.762	-0.765	-0.768	-0.769	-0.770	-0.769	-0.768	-0.766	-0.762	-0.758	-0.754	-0.748	-0.742	-0.734	-0.726	-0.719	-0.710	-0.700	-0.690	-0.680	-0.669	-0.658	-0.648	-0.635	-0.624	-0.612	-0.600	-0.590	-0.578	-0.566	-0.555	-0.545	-0.534	-0.524	-0.514	-0.504	-0.496	-0.488	-0.480	-0.474	-0.466	-0.460	-0.455	-0.450	-0.446	-0.444	-0.441	-0.439	-0.439	-0.439	-0.439	-0.439	-0.440	-0.442	-0.445	-0.448	-0.450	-0.455	-0.460	-0.464	-0.469	-0.475	-0.481	-0.486	-0.492	-0.499	-0.505	-0.511	-0.518	-0.524	-0.529	-0.534	-0.540	-0.545	-0.550	-0.554	-0.558	-0.561	-0.564	-0.566	-0.568	-0.569	-0.569	-0.568	-0.568	-0.566	-0.564	-0.559	-0.556	-0.551	-0.544	-0.538	-0.530	-0.522	-0.514	-0.504	-0.494	-0.482	-0.471	-0.459	-0.445	-0.432	-0.418	-0.402	-0.388	-0.370	-0.354	-0.336	-0.320	-0.301	-0.284	-0.265	-0.246	-0.228	-0.208	-0.189	-0.169	-0.149	-0.129	-0.109	-0.089	-0.069	-0.048	-0.029	-0.009	0.011	0.030	0.050	0.070	0.088	0.108	0.126	0.145	0.162	0.180	0.198	0.215	0.231	0.248	0.264	0.280	0.294	0.309	0.322	0.336	0.349	0.361	0.374	0.385	0.395	0.405	0.415	0.424	0.431	0.439	0.446	0.452	0.458	0.462	0.466	0.469	0.471	0.474	0.474	0.474	0.472	0.472	0.469	0.466	0.461	0.456	0.451	0.444	0.436	0.430	0.421	0.411	0.401	0.390	0.379	0.368	0.355	0.341	0.328	0.314	0.299	0.284	0.270	0.254	0.239	0.222	0.206	0.191	0.176	0.160	0.145	0.130	0.115	0.101	0.086	0.072	0.059	0.045	0.032	0.022	0.011	0.000	-0.009	-0.018	-0.025	-0.032	-0.039	-0.044	-0.049	-0.051	-0.054	-0.055	-0.056	-0.056	-0.054	-0.052	-0.050	-0.046	-0.041	-0.036	-0.029	-0.022	-0.015	-0.008	0.001	0.010	0.020	0.030	0.040	0.051	0.062	0.074	0.085	0.096	0.108	0.119	0.130	0.141	0.151	0.162	0.171	0.181	0.191	0.200	0.209	0.216	0.222	0.229	0.235	0.240	0.244	0.248	0.250	0.251	0.251	0.252	0.251	0.250	0.249	0.245	0.241	0.236	0.231	0.225	0.218	0.210	0.201	0.192	0.184	0.174	0.162	0.151	0.140	0.129	0.116	0.104	0.090	0.078	0.064	0.051	0.038	0.025	0.010	-0.004	-0.016	-0.029	-0.044	-0.056	-0.069	-0.081	-0.094	-0.106	-0.119	-0.130	-0.140	-0.151	-0.161	-0.171	-0.180	-0.190	-0.198	-0.205	-0.212	-0.219	-0.225	-0.230	-0.236	-0.240	-0.244	-0.248	-0.250	-0.252	-0.255	-0.256	-0.256	-0.259	-0.259	-0.258	-0.256	-0.255	-0.254	-0.251	-0.249	-0.244	-0.241	-0.238	-0.234	-0.230	-0.225	-0.220	-0.214	-0.209	-0.204	-0.199	-0.192	-0.186	-0.180	-0.172	-0.168	-0.161	-0.154	-0.148	-0.141	-0.135	-0.129	-0.122	-0.115	-0.110	-0.104	-0.098	-0.092	-0.086	-0.081	-0.076	-0.071	-0.066	-0.062	-0.058	-0.054	-0.050	-0.046	-0.044	-0.041	-0.039	-0.036	-0.035	-0.034	-0.034	-0.032	-0.032	-0.034	-0.035	-0.036	-0.038	-0.041	-0.044	-0.046	-0.050	-0.055	-0.059	-0.065	-0.070	-0.076	-0.082	-0.090	-0.096	-0.105	-0.112	-0.121	-0.130	-0.139	-0.149	-0.159	-0.168	-0.179	-0.189	-0.200	-0.211	-0.221	-0.232	-0.244	-0.255	-0.266	-0.279	-0.289	-0.301	-0.312	-0.324	-0.335	-0.345	-0.356	-0.366	-0.376	-0.386	-0.395	-0.405	-0.412	-0.421	-0.429	-0.436	-0.444	-0.450	-0.456	-0.462	-0.468	-0.471	-0.475	-0.479	-0.482	-0.485	-0.486	-0.488	-0.489	-0.489	-0.489	-0.489	-0.486	-0.485	-0.482	-0.480	-0.476	-0.472	-0.469	-0.465	-0.459	-0.455	-0.449	-0.444	-0.438	-0.430	-0.425	-0.418	-0.412	-0.405	-0.398	-0.391	-0.385	-0.378	-0.370	-0.364	-0.356	-0.350	-0.345	-0.339	-0.332	-0.328	-0.322	-0.319	-0.314	-0.309	-0.306	-0.302	-0.300	-0.298	-0.294	-0.294	-0.291	-0.291	-0.290	-0.291	-0.291	-0.292	-0.292	-0.296	-0.296	-0.300	-0.302	-0.306	-0.310	-0.312	-0.318	-0.321	-0.326	-0.330	-0.335	-0.340	-0.345	-0.350	-0.355	-0.360	-0.364	-0.369	-0.372	-0.378	-0.381	-0.385	-0.390	-0.392	-0.395	-0.399	-0.400	-0.402	-0.404	-0.404	-0.404	-0.404	-0.404	-0.402	-0.400	-0.396	-0.394	-0.390	-0.384	-0.379	-0.374	-0.366	-0.359	-0.351	-0.341	-0.332	-0.321	-0.311	-0.300	-0.288	-0.274	-0.260	-0.246	-0.231	-0.216	-0.200	-0.184	-0.166	-0.149	-0.132	-0.114	-0.095	-0.076	-0.058	-0.039	-0.019	0.000	0.021	0.041	0.061	0.080	0.100	0.119	0.139	0.159	0.178	0.196	0.215	0.234	0.252	0.270	0.286	0.304	0.320	0.335	0.351	0.366	0.380	0.394	0.406	0.419	0.429	0.440	0.450	0.459	0.468	0.475	0.481	0.489	0.494	0.499	0.502	0.506	0.509	0.511	0.511	0.512	0.511	0.510	0.509	0.507	0.505	0.501	0.496	0.494	0.489	0.484	0.478	0.471	0.466	0.459	0.452	0.446	0.440	0.432	0.426	0.419	0.412	0.404	0.398	0.391	0.386	0.379	0.372	0.368	0.361	0.358	0.352	0.350	0.346	0.342	0.340	0.339	0.336	0.336	0.335	0.335	0.336	0.338	0.340	0.342	0.346	0.350	0.354	0.360	0.365	0.370	0.378	0.385	0.391	0.399	0.408	0.416	0.425	0.435	0.444	0.454	0.462	0.472	0.484	0.494	0.504	0.515	0.524	0.534	0.544	0.552	0.562	0.571	0.581	0.589	0.598	0.605	0.612	0.619	0.625	0.631	0.636	0.641	0.646	0.650	0.654	0.656	0.658	0.660	0.661	0.661	0.660	0.660	0.659	0.658	0.656	0.654	0.650	0.646	0.642	0.640	0.635	0.630	0.626	0.620	0.616	0.610	0.604	0.599	0.594	0.589	0.582	0.579	0.574	0.569	0.564	0.560	0.556	0.552	0.549	0.548	0.545	0.544	0.542	0.542	0.541	0.542	0.544	0.545	0.549	0.552	0.555	0.560	0.566	0.572	0.578	0.586	0.594	0.602	0.612	0.621	0.631	0.642	0.655	0.666	0.679	0.691	0.705	0.719	0.732	0.748	0.762	0.778	0.792	0.808	0.822	0.839	0.854	0.870	0.885	0.900	0.916	0.931	0.946	0.961	0.976	0.991	1.005	1.019	1.032	1.045	1.059	1.071	1.082	1.095	1.106	1.116	1.126	1.138	1.146	1.154	1.164	1.171	1.178	1.185	1.191	1.196	1.202	1.206	1.211	1.214	1.216	1.219	1.222	1.224	1.225	1.226	1.228	1.228	1.226	1.226	1.226	1.225	1.224	1.221	1.219	1.218	1.215	1.212	1.210	1.208	1.205	1.202	1.200	1.198	1.194	1.191	1.189	1.186	1.184	1.182	1.180	1.179	1.176	1.176	1.174	1.174	1.174	1.172	1.174	1.174	1.176	1.176	1.179	1.181	1.184	1.186	1.191	1.195	1.199	1.205	1.210	1.216	1.222	1.230	1.238	1.245	1.254	1.262	1.272	1.281	1.291	1.301	1.311	1.322	1.334	1.345	1.358	1.369	1.381	1.392	1.405	1.416	1.430	1.442	1.454	1.466	1.479	1.490	1.501	1.512	1.524	1.535	1.545	1.554	1.565	1.572	1.581	1.589	1.596	1.602	1.609	1.614	1.619	1.621	1.625	1.626	1.628	1.629	1.628	1.628	1.624	1.621	1.618	1.612	1.608	1.600	1.591	1.584	1.574	1.564	1.552	1.540	1.526	1.514	1.499	1.482	1.466	1.450	1.434	1.415	1.396	1.378	1.358	1.336	1.316	1.295	1.272	1.251	1.229	1.208	1.184	1.162	1.139	1.116	1.094	1.071	1.049	1.025	1.004	0.981	0.960	0.940	0.918	0.898	0.878	0.859	0.839	0.820	0.801	0.785	0.768	0.751	0.736	0.721	0.708	0.694	0.681	0.670	0.659	0.649	0.639	0.631	0.622	0.615	0.610	0.604	0.599	0.594	0.591	0.588	0.586	0.582	0.581	0.582	0.581	0.581	0.581	0.582	0.584	0.585	0.586	0.589	0.591	0.592	0.595	0.598	0.599	0.600	0.601	0.604	0.605	0.606	0.606	0.608	0.606	0.605	0.604	0.604	0.601	0.598	0.595	0.590	0.586	0.581	0.575	0.569	0.561	0.554	0.545	0.535	0.525	0.515	0.504	0.492	0.480	0.468	0.454	0.440	0.425	0.410	0.396	0.380	0.364	0.348	0.330	0.314	0.298	0.280	0.264	0.246	0.230	0.212	0.195	0.179	0.161	0.146	0.129	0.114	0.099	0.084	0.069	0.055	0.042	0.029	0.018	0.005	-0.006	-0.018	-0.026	-0.036	-0.044	-0.052	-0.060	-0.066	-0.071	-0.076	-0.081	-0.084	-0.088	-0.089	-0.090	-0.091	-0.091	-0.090	-0.089	-0.088	-0.085	-0.082	-0.079	-0.075	-0.071	-0.065	-0.060	-0.055	-0.049	-0.042	-0.036	-0.029	-0.021	-0.014	-0.008	0.000	0.009	0.016	0.025	0.031	0.040	0.048	0.054	0.061	0.069	0.076	0.082	0.089	0.095	0.101	0.106	0.111	0.116	0.121	0.125	0.129	0.131	0.135	0.136	0.138	0.140	0.140	0.140	0.140	0.139	0.138	0.135	0.132	0.130	0.126	0.121	0.116	0.110	0.105	0.098	0.091	0.082	0.075	0.066	0.058	0.048	0.038	0.028	0.016	0.005	-0.006	-0.019	-0.030	-0.042	-0.056	-0.069	-0.081	-0.094	-0.108	-0.120	-0.132	-0.146	-0.159	-0.171	-0.184	-0.198	-0.209	-0.220	-0.232	-0.242	-0.254	-0.264	-0.275	-0.284	-0.292	-0.300	-0.308	-0.315	-0.321	-0.326	-0.331	-0.335	-0.339	-0.341	-0.342	-0.344	-0.344	-0.342	-0.341	-0.339	-0.336	-0.331	-0.328	-0.321	-0.315	-0.309	-0.300	-0.291	-0.282	-0.272	-0.262	-0.251	-0.239	-0.226	-0.214	-0.201	-0.186	-0.172	-0.159	-0.144	-0.129	-0.112	-0.098	-0.081	-0.066	-0.051	-0.036	-0.021	-0.005	0.010	0.026	0.040	0.054	0.068	0.082	0.096	0.108	0.121	0.134	0.144	0.156	0.166	0.176	0.185	0.195	0.202	0.210	0.218	0.222	0.230	0.235	0.239	0.242	0.246	0.249	0.251	0.252	0.254	0.254	0.255	0.255	0.254	0.252	0.251	0.250	0.248	0.246	0.244	0.241	0.239	0.236	0.234	0.230	0.228	0.225	0.224	0.221	0.220	0.218	0.216	0.215	0.214	0.214	0.214	0.214	0.214	0.216	0.218	0.220	0.222	0.225	0.230	0.234	0.239	0.244	0.250	0.256	0.262	0.270	0.278	0.285	0.292	0.302	0.311	0.321	0.331	0.341	0.351	0.362	0.374	0.384	0.394	0.405	0.416	0.428	0.438	0.449	0.458	0.468	0.478	0.488	0.495	0.505	0.512	0.520	0.528	0.534	0.539	0.545	0.549	0.552	0.555	0.558	0.559	0.559	0.559	0.558	0.555	0.552	0.549	0.544	0.538	0.531	0.525	0.516	0.509	0.499	0.488	0.478	0.465	0.454	0.440	0.426	0.412	0.398	0.382	0.366	0.350	0.334	0.316	0.299	0.281	0.265	0.246	0.228	0.211	0.192	0.174	0.156	0.139	0.120	0.102	0.085	0.069	0.050	0.034	0.018	0.000	-0.015	-0.032	-0.046	-0.062	-0.076	-0.091	-0.105	-0.119	-0.132	-0.145	-0.158	-0.171	-0.182	-0.195	-0.206	-0.218	-0.229	-0.240	-0.249	-0.259	-0.270	-0.279	-0.289	-0.299	-0.306	-0.316	-0.325	-0.334	-0.342	-0.350	-0.359	-0.366	-0.375	-0.382	-0.390	-0.398	-0.405	-0.412	-0.419	-0.425	-0.432	-0.440	-0.445	-0.452	-0.459	-0.464	-0.470	-0.475	-0.480	-0.485	-0.490	-0.495	-0.499	-0.502	-0.506	-0.511	-0.514	-0.518	-0.519	-0.521	-0.525	-0.528	-0.529	-0.530	-0.531	-0.534	-0.534	-0.535	-0.535	-0.536	-0.538	-0.536	-0.538	-0.538	-0.538	-0.539	-0.539	-0.539	-0.540	-0.539	-0.540	-0.540	-0.540	-0.541	-0.542	-0.544	-0.545	-0.546	-0.548	-0.549	-0.550	-0.552	-0.555	-0.558	-0.559	-0.562	-0.565	-0.569	-0.571	-0.574	-0.578	-0.581	-0.584	-0.588	-0.590	-0.592	-0.596	-0.599	-0.602	-0.604	-0.606	-0.608	-0.609	-0.610	-0.611	-0.610	-0.610	-0.609	-0.608	-0.605	-0.601	-0.599	-0.594	-0.589	-0.582	-0.576	-0.568	-0.560	-0.551	-0.541	-0.530	-0.518	-0.506	-0.491	-0.476	-0.461	-0.446	-0.429	-0.411	-0.391	-0.372	-0.352	-0.331	-0.310	-0.286	-0.264	-0.241	-0.216	-0.191	-0.166	-0.140	-0.114	-0.086	-0.060	-0.034	-0.005	0.021	0.049	0.076	0.104	0.132	0.160	0.186	0.215	0.241	0.269	0.294	0.320	0.346	0.371	0.395	0.420	0.444	0.466	0.489	0.511	0.531	0.552	0.572	0.591	0.610	0.626	0.644	0.660	0.675	0.689	0.704	0.716	0.729	0.739	0.749	0.760	0.770	0.778	0.786	0.792	0.800	0.805	0.811	0.816	0.820	0.825	0.829	0.831	0.836	0.839	0.841	0.842	0.845	0.848	0.850	0.851	0.852	0.856	0.858	0.860	0.862	0.866	0.869	0.871	0.875	0.879	0.884	0.888	0.892	0.898	0.904	0.911	0.918	0.925	0.931	0.940	0.949	0.958	0.966	0.978	0.988	0.998	1.009	1.020	1.032	1.045	1.058	1.069	1.082	1.096	1.109	1.121	1.135	1.148	1.161	1.174	1.188	1.200	1.212	1.226	1.238	1.249	1.260	1.272	1.282	1.292	1.301	1.311	1.319	1.326	1.335	1.341	1.346	1.351	1.356	1.360	1.362	1.365	1.366	1.368	1.369	1.368	1.365	1.365	1.362	1.358	1.354	1.350	1.345	1.339	1.332	1.325	1.319	1.311	1.304	1.295	1.286	1.278	1.269	1.260	1.250	1.241	1.231	1.221	1.212	1.202	1.194	1.185	1.176	1.168	1.159	1.151	1.144	1.136	1.130	1.124	1.118	1.112	1.109	1.105	1.101	1.099	1.098	1.095	1.094	1.094	1.095	1.096	1.098	1.100	1.102	1.106	1.111	1.116	1.122	1.129	1.135	1.142	1.152	1.160	1.169	1.179	1.189	1.199	1.211	1.221	1.234	1.244	1.258	1.269	1.282	1.294	1.306	1.319	1.332	1.345	1.358	1.371	1.382	1.395	1.406	1.419	1.430	1.441	1.452	1.464	1.474	1.484	1.492	1.502	1.511	1.519	1.526	1.534	1.540	1.546	1.552	1.556	1.561	1.565	1.569	1.571	1.574	1.575	1.575	1.576	1.576	1.576	1.575	1.575	1.572	1.570	1.568	1.565	1.561	1.558	1.554	1.549	1.545	1.540	1.534	1.529	1.524	1.519	1.512	1.506	1.501	1.495	1.490	1.485	1.479	1.472	1.468	1.462	1.456	1.452	1.448	1.444	1.440	1.435	1.431	1.428	1.425	1.421	1.419	1.416	1.415	1.412	1.411	1.410	1.410	1.410	1.409	1.410	1.410	1.410	1.411	1.412	1.414	1.416	1.419	1.421	1.424	1.426	1.429	1.432	1.435	1.439	1.444	1.446	1.450	1.454	1.460	1.464	1.468	1.472	1.476	1.482	1.486	1.491	1.495	1.501	1.505	1.511	1.515	1.520	1.526	1.531	1.536	1.541	1.548	1.551	1.558	1.564	1.569	1.574	1.580	1.586	1.592	1.599	1.604	1.610	1.615	1.621	1.629	1.635	1.640	1.646	1.654	1.659	1.666	1.672	1.679	1.685	1.691	1.698	1.705	1.710	1.718	1.722	1.729	1.735	1.741	1.746	1.751	1.758	1.761	1.766	1.772	1.776	1.780	1.784	1.786	1.791	1.794	1.796	1.798	1.799	1.800	1.801	1.801	1.802	1.801	1.801	1.800	1.799	1.795	1.794	1.791	1.788	1.784	1.780	1.775	1.770	1.765	1.758	1.752	1.746	1.739	1.731	1.724	1.716	1.708	1.699	1.690	1.681	1.671	1.662	1.652	1.641	1.631	1.621	1.612	1.601	1.591	1.581	1.571	1.561	1.550	1.540	1.529	1.520	1.510	1.499	1.490	1.481	1.471	1.462	1.455	1.446	1.438	1.430	1.421	1.415	1.409	1.402	1.396	1.390	1.384	1.378	1.374	1.369	1.365	1.361	1.358	1.354	1.351	1.349	1.346	1.345	1.342	1.341	1.340	1.339	1.339	1.339	1.339	1.339	1.339	1.340	1.340	1.341	1.342	1.344	1.346	1.348	1.349	1.351	1.352	1.355	1.358	1.359	1.361	1.364	1.366	1.369	1.372	1.375	1.378	1.380	1.384	1.386	1.390	1.392	1.396	1.399	1.404	1.408	1.411	1.415	1.420	1.425	1.430	1.436	1.441	1.446	1.452	1.459	1.465	1.472	1.480	1.488	1.495	1.502	1.512	1.520	1.530	1.540	1.549	1.560	1.570	1.581	1.592	1.604	1.615	1.628	1.639	1.651	1.664	1.676	1.690	1.702	1.715	1.729	1.741	1.754	1.768	1.780	1.794	1.806	1.819	1.830	1.842	1.855	1.866	1.876	1.889	1.899	1.909	1.919	1.928	1.936	1.945	1.954	1.960	1.966	1.974	1.980	1.985	1.989	1.994	1.998	2.000	2.002	2.005	2.006	2.006	2.006	2.006	2.005	2.005	2.002	2.000	1.998	1.994	1.990	1.986	1.981	1.976	1.970	1.966	1.959	1.952	1.946	1.939	1.932	1.925	1.916	1.909	1.900	1.891	1.882	1.875	1.866	1.856	1.848	1.839	1.830	1.820	1.811	1.802	1.794	1.785	1.776	1.766	1.759	1.750	1.740	1.732	1.724	1.716	1.709	1.700	1.691	1.685	1.678	1.670	1.662	1.656	1.650	1.642	1.638	1.632	1.626	1.621	1.618	1.612	1.608	1.605	1.600	1.598	1.594	1.592	1.590	1.588	1.585	1.585	1.584	1.581	1.581	1.581	1.581	1.581	1.582	1.582	1.582	1.585	1.585	1.586	1.588	1.590	1.590	1.591	1.594	1.595	1.596	1.598	1.599	1.600	1.601	1.601	1.604	1.602	1.604	1.604	1.604	1.604	1.602	1.601	1.600	1.598	1.594	1.592	1.589	1.585	1.580	1.576	1.570	1.564	1.559	1.552	1.545	1.536	1.528	1.519	1.510	1.499	1.490	1.479	1.466	1.455	1.442	1.430	1.416	1.404	1.389	1.375	1.360	1.345	1.330	1.315	1.299	1.282	1.269	1.252	1.236	1.220	1.204	1.188	1.170	1.154	1.139	1.121	1.106	1.091	1.074	1.059	1.044	1.030	1.015	0.999	0.985	0.972	0.959	0.945	0.932	0.920	0.909	0.896	0.885	0.875	0.865	0.854	0.845	0.836	0.828	0.819	0.811	0.805	0.798	0.791	0.784	0.779	0.774	0.769	0.764	0.760	0.755	0.751	0.748	0.744	0.742	0.739	0.738	0.735	0.732	0.731	0.730	0.729	0.728	0.726	0.725	0.724	0.722	0.722	0.721	0.721	0.720	0.719	0.718	0.716	0.715	0.714	0.712	0.710	0.709	0.706	0.704	0.700	0.698	0.694	0.691	0.686	0.684	0.679	0.674	0.669	0.662	0.658	0.650	0.642	0.636	0.628	0.620	0.611	0.601	0.594	0.582	0.572	0.561	0.549	0.538	0.525	0.512	0.499	0.485	0.471	0.456	0.441	0.426	0.411	0.396	0.380	0.364	0.349	0.332	0.315	0.299	0.282	0.265	0.249	0.232	0.216	0.200	0.184	0.168	0.152	0.138	0.121	0.108	0.094	0.080	0.066	0.054	0.041	0.030	0.020	0.009	-0.001	-0.010	-0.019	-0.028	-0.034	-0.040	-0.046	-0.050	-0.055	-0.059	-0.061	-0.062	-0.065	-0.065	-0.066	-0.065	-0.064	-0.062	-0.059	-0.056	-0.052	-0.049	-0.044	-0.039	-0.034	-0.028	-0.021	-0.015	-0.008	-0.001	0.006	0.014	0.021	0.029	0.036	0.044	0.052	0.060	0.069	0.075	0.082	0.090	0.098	0.104	0.111	0.118	0.124	0.129	0.135	0.140	0.145	0.148	0.152	0.155	0.159	0.160	0.164	0.165	0.165	0.166	0.166	0.166	0.166	0.165	0.162	0.161	0.158	0.155	0.151	0.148	0.144	0.139	0.134	0.129	0.124	0.119	0.112	0.108	0.100	0.095	0.088	0.081	0.075	0.068	0.062	0.055	0.049	0.041	0.035	0.029	0.024	0.018	0.012	0.008	0.001	-0.004	-0.006	-0.011	-0.015	-0.018	-0.020	-0.022	-0.024	-0.025	-0.025	-0.025	-0.025	-0.024	-0.022	-0.020	-0.016	-0.012	-0.009	-0.004	0.002	0.008	0.015	0.021	0.030	0.038	0.046	0.055	0.065	0.075	0.088	0.099	0.109	0.121	0.134	0.146	0.159	0.171	0.184	0.196	0.210	0.222	0.235	0.249	0.261	0.274	0.286	0.299	0.310	0.322	0.332	0.342	0.354	0.364	0.372	0.380	0.389	0.395	0.402	0.408	0.412	0.416	0.420	0.422	0.424	0.425	0.426	0.425	0.424	0.422	0.419	0.415	0.411	0.405	0.399	0.392	0.384	0.375	0.366	0.356	0.346	0.336	0.322	0.311	0.299	0.286	0.272	0.258	0.244	0.229	0.214	0.199	0.182	0.168	0.151	0.135	0.120	0.102	0.088	0.071	0.055	0.040	0.022	0.008	-0.009	-0.024	-0.039	-0.054	-0.069	-0.082	-0.096	-0.109	-0.122	-0.135	-0.149	-0.161	-0.172	-0.184	-0.195	-0.205	-0.216	-0.226	-0.238	-0.246	-0.255	-0.264	-0.271	-0.281	-0.289	-0.296	-0.304	-0.311	-0.318	-0.325	-0.331	-0.338	-0.344	-0.350	-0.355	-0.361	-0.368	-0.374	-0.379	-0.384	-0.390	-0.395	-0.401	-0.408	-0.411	-0.418	-0.424	-0.429	-0.435	-0.440	-0.446	-0.451	-0.456	-0.462	-0.470	-0.475	-0.481	-0.488	-0.492	-0.499	-0.505	-0.511	-0.516	-0.522	-0.529	-0.534	-0.540	-0.546	-0.552	-0.556	-0.562	-0.568	-0.574	-0.579	-0.584	-0.589	-0.592	-0.596	-0.601	-0.604	-0.608	-0.611	-0.615	-0.616	-0.619	-0.621	-0.622	-0.624	-0.625	-0.625	-0.625	-0.625	-0.624	-0.622	-0.621	-0.619	-0.618	-0.614	-0.609	-0.606	-0.601	-0.596	-0.590	-0.584	-0.578	-0.570	-0.562	-0.552	-0.544	-0.534	-0.524	-0.512	-0.501	-0.489	-0.478	-0.464	-0.450	-0.435	-0.421	-0.406	-0.391	-0.374	-0.358	-0.340	-0.322	-0.305	-0.288	-0.269	-0.250	-0.231	-0.211	-0.194	-0.172	-0.152	-0.134	-0.114	-0.094	-0.074	-0.055	-0.035	-0.015	0.004	0.024	0.041	0.061	0.079	0.098	0.114	0.131	0.148	0.164	0.179	0.194	0.209	0.222	0.235	0.248	0.259	0.270	0.280	0.290	0.299	0.308	0.315	0.321	0.328	0.334	0.338	0.341	0.345	0.346	0.349	0.350	0.350	0.350	0.349	0.348	0.345	100.000	5.000	2.000	1.000	2.000	0.000	0.000	0.000	0.000	0.000	0.000	0.000	0.000	0.000	0.000	0.000	0.000	0.000	2.286	2.281	2.276	2.270	2.265	2.259	2.252	2.246	2.239	2.231	2.225	2.218	2.209	2.201	2.194	2.185	2.176	2.168	2.159	2.150	2.141	2.134	2.125	2.118	2.108	2.100	2.091	2.084	2.075	2.066	2.060	2.051	2.044	2.036	2.030	2.022	2.015	2.009	2.004	1.998	1.992	1.986	1.981	1.976	1.972	1.969	1.965	1.961	1.958	1.954	1.951	1.950	1.946	1.945	1.942	1.941	1.940	1.940	1.939	1.938	1.939	1.938	1.939	1.938	1.938	1.939	1.939	1.940	1.940	1.941	1.941	1.942	1.944	1.944	1.945	1.946	1.946	1.948	1.948	1.948	1.948	1.949	1.949	1.949	1.949	1.949	1.949	1.949	1.948	1.948	1.948	1.945	1.945	1.944	1.944	1.941	1.940	1.939	1.938	1.936	1.935	1.934	1.934	1.931	1.930	1.929	1.926	1.926	1.925	1.924	1.922	1.921	1.920	1.920	1.918	1.918	1.918	1.916	1.918	1.916	1.918	1.918	1.918	1.918	1.919	1.919	1.919	1.920	1.921	1.921	1.922	1.924	1.925	1.926	1.928	1.929	1.929	1.930	1.931	1.932	1.932	1.934	1.935	1.935	1.936	1.936	1.936	1.936	1.938	1.936	1.936	1.935	1.934	1.932	1.930	1.929	1.926	1.924	1.921	1.919	1.915	1.911	1.908	1.904	1.899	1.894	1.889	1.882	1.878	1.870	1.864	1.858	1.849	1.842	1.834	1.828	1.819	1.810	1.800	1.791	1.782	1.771	1.761	1.752	1.741	1.731	1.720	1.708	1.696	1.686	1.674	1.662	1.650	1.639	1.626	1.614	1.602	1.589	1.576	1.564	1.552	1.540	1.528	1.515	1.502	1.491	1.479	1.466	1.454	1.442	1.430	1.418	1.408	1.395	1.385	1.374	1.364	1.352	1.342	1.332	1.322	1.312	1.304	1.295	1.286	1.280	1.271	1.264	1.258	1.251	1.245	1.239	1.234	1.229	1.224	1.221	1.218	1.212	1.210	1.209	1.206	1.205	1.204	1.201	1.201	1.201	1.201	1.202	1.202	1.204	1.205	1.206	1.209	1.210	1.212	1.215	1.218	1.220	1.222	1.225	1.228	1.230	1.234	1.236	1.238	1.241	1.242	1.245	1.248	1.249	1.250	1.252	1.252	1.254	1.254	1.254	1.252	1.252	1.251	1.250	1.248	1.245	1.241	1.239	1.235	1.230	1.225	1.219	1.214	1.208	1.201	1.194	1.186	1.178	1.169	1.160	1.151	1.141	1.130	1.120	1.109	1.098	1.086	1.074	1.061	1.049	1.036	1.024	1.011	0.998	0.985	0.972	0.958	0.945	0.931	0.918	0.904	0.891	0.879	0.865	0.851	0.839	0.826	0.814	0.802	0.791	0.780	0.769	0.759	0.748	0.738	0.728	0.719	0.710	0.701	0.694	0.686	0.679	0.674	0.666	0.661	0.656	0.651	0.648	0.644	0.640	0.639	0.636	0.634	0.632	0.632	0.632	0.632	0.634	0.634	0.636	0.638	0.640	0.644	0.646	0.650	0.654	0.659	0.662	0.669	0.672	0.678	0.684	0.690	0.696	0.702	0.709	0.715	0.721	0.729	0.734	0.741	0.748	0.752	0.760	0.766	0.771	0.778	0.784	0.788	0.794	0.798	0.801	0.805	0.809	0.812	0.816	0.818	0.820	0.821	0.821	0.822	0.821	0.821	0.820	0.818	0.815	0.811	0.808	0.804	0.799	0.794	0.788	0.781	0.774	0.766	0.759	0.750	0.741	0.732	0.722	0.712	0.701	0.691	0.680	0.669	0.658	0.645	0.634	0.622	0.609	0.598	0.585	0.574	0.562	0.550	0.539	0.528	0.516	0.504	0.492	0.481	0.472	0.462	0.452	0.442	0.434	0.426	0.416	0.410	0.402	0.396	0.389	0.384	0.379	0.374	0.370	0.365	0.361	0.359	0.358	0.355	0.354	0.351	0.351	0.351	0.351	0.352	0.352	0.355	0.355	0.358	0.359	0.362	0.365	0.366	0.370	0.372	0.376	0.380	0.382	0.386	0.390	0.394	0.396	0.401	0.404	0.408	0.410	0.412	0.415	0.418	0.420	0.422	0.425	0.425	0.428	0.429	0.430	0.429	0.430	0.430	0.429	0.428	0.426	0.425	0.422	0.421	0.418	0.414	0.410	0.406	0.401	0.398	0.392	0.386	0.381	0.374	0.369	0.361	0.355	0.348	0.340	0.332	0.325	0.318	0.308	0.300	0.291	0.284	0.275	0.266	0.258	0.249	0.240	0.231	0.224	0.216	0.209	0.201	0.194	0.186	0.180	0.174	0.168	0.162	0.156	0.154	0.149	0.145	0.142	0.140	0.138	0.138	0.138	0.136	0.139	0.140	0.141	0.144	0.148	0.151	0.156	0.161	0.168	0.175	0.181	0.189	0.199	0.206	0.216	0.226	0.238	0.248	0.259	0.270	0.281	0.295	0.306	0.319	0.331	0.344	0.356	0.369	0.381	0.394	0.406	0.419	0.430	0.442	0.452	0.464	0.475	0.484	0.494	0.502	0.511	0.518	0.525	0.532	0.538	0.542	0.548	0.551	0.554	0.556	0.556	0.559	0.559	0.556	0.555	0.554	0.550	0.546	0.541	0.536	0.530	0.525	0.519	0.510	0.501	0.492	0.484	0.474	0.464	0.454	0.444	0.432	0.422	0.410	0.399	0.386	0.374	0.361	0.349	0.336	0.324	0.311	0.300	0.288	0.275	0.264	0.252	0.239	0.228	0.218	0.206	0.195	0.185	0.174	0.164	0.155	0.145	0.136	0.129	0.120	0.111	0.105	0.098	0.090	0.082	0.078	0.071	0.066	0.060	0.055	0.050	0.046	0.041	0.038	0.035	0.030	0.028	0.024	0.021	0.019	0.016	0.014	0.011	0.009	0.006	0.005	0.002	0.000	-0.002	-0.004	-0.006	-0.009	-0.010	-0.012	-0.015	-0.018	-0.020	-0.022	-0.025	-0.029	-0.031	-0.034	-0.038	-0.040	-0.044	-0.048	-0.051	-0.055	-0.060	-0.064	-0.069	-0.074	-0.079	-0.084	-0.089	-0.094	-0.101	-0.106	-0.112	-0.119	-0.125	-0.131	-0.136	-0.144	-0.150	-0.158	-0.164	-0.170	-0.176	-0.184	-0.190	-0.196	-0.204	-0.210	-0.216	-0.221	-0.228	-0.232	-0.238	-0.244	-0.248	-0.252	-0.258	-0.261	-0.265	-0.266	-0.270	-0.272	-0.275	-0.275	-0.276	-0.276	-0.278	-0.278	-0.275	-0.274	-0.271	-0.269	-0.266	-0.262	-0.259	-0.255	-0.249	-0.244	-0.238	-0.231	-0.224	-0.218	-0.209	-0.201	-0.192	-0.184	-0.175	-0.166	-0.156	-0.146	-0.136	-0.126	-0.115	-0.105	-0.094	-0.084	-0.074	-0.061	-0.051	-0.041	-0.030	-0.020	-0.009	0.001	0.010	0.021	0.030	0.039	0.049	0.056	0.065	0.072	0.081	0.088	0.095	0.101	0.106	0.114	0.119	0.122	0.128	0.131	0.135	0.138	0.140	0.142	0.145	0.146	0.146	0.148	0.146	0.146	0.145	0.144	0.141	0.140	0.138	0.135	0.131	0.128	0.125	0.121	0.116	0.111	0.108	0.102	0.096	0.090	0.085	0.079	0.074	0.066	0.060	0.054	0.048	0.041	0.034	0.029	0.021	0.015	0.009	0.002	-0.005	-0.011	-0.016	-0.022	-0.029	-0.034	-0.039	-0.045	-0.049	-0.052	-0.058	-0.061	-0.064	-0.068	-0.070	-0.072	-0.074	-0.076	-0.076	-0.078	-0.076	-0.076	-0.075	-0.074	-0.071	-0.069	-0.065	-0.061	-0.056	-0.052	-0.048	-0.041	-0.035	-0.026	-0.020	-0.011	-0.004	0.006	0.015	0.026	0.036	0.046	0.059	0.070	0.082	0.094	0.106	0.120	0.134	0.148	0.160	0.174	0.189	0.201	0.216	0.231	0.245	0.258	0.272	0.286	0.299	0.312	0.325	0.338	0.350	0.362	0.375	0.385	0.396	0.405	0.415	0.425	0.432	0.440	0.448	0.454	0.460	0.464	0.469	0.471	0.474	0.474	0.475	0.475	0.474	0.472	0.469	0.465	0.460	0.456	0.450	0.441	0.434	0.425	0.415	0.406	0.394	0.382	0.370	0.356	0.342	0.329	0.314	0.298	0.282	0.265	0.249	0.231	0.215	0.198	0.181	0.162	0.145	0.128	0.110	0.094	0.075	0.059	0.042	0.026	0.010	-0.005	-0.021	-0.035	-0.050	-0.062	-0.075	-0.086	-0.098	-0.108	-0.118	-0.128	-0.135	-0.141	-0.148	-0.154	-0.158	-0.161	-0.164	-0.166	-0.168	-0.168	-0.166	-0.164	-0.162	-0.159	-0.155	-0.150	-0.144	-0.139	-0.131	-0.124	-0.116	-0.108	-0.099	-0.089	-0.079	-0.070	-0.059	-0.048	-0.036	-0.025	-0.014	-0.002	0.010	0.021	0.032	0.045	0.056	0.068	0.079	0.090	0.101	0.111	0.121	0.131	0.141	0.151	0.161	0.170	0.179	0.186	0.194	0.202	0.209	0.216	0.222	0.228	0.234	0.238	0.244	0.248	0.251	0.256	0.260	0.262	0.265	0.268	0.270	0.271	0.275	0.278	0.279	0.280	0.282	0.284	0.285	0.286	0.289	0.290	0.291	0.294	0.295	0.298	0.300	0.302	0.306	0.309	0.312	0.318	0.322	0.328	0.332	0.338	0.344	0.350	0.359	0.366	0.374	0.384	0.392	0.404	0.415	0.425	0.438	0.450	0.464	0.478	0.492	0.509	0.524	0.541	0.558	0.576	0.592	0.612	0.631	0.651	0.671	0.692	0.712	0.734	0.755	0.776	0.799	0.820	0.842	0.864	0.886	0.909	0.930	0.951	0.972	0.994	1.014	1.034	1.054	1.071	1.090	1.108	1.125	1.140	1.155	1.169	1.184	1.195	1.205	1.215	1.225	1.234	1.240	1.245	1.249	1.251	1.254	1.254	1.254	1.251	1.249	1.244	1.239	1.231	1.224	1.215	1.205	1.195	1.182	1.170	1.155	1.140	1.126	1.109	1.092	1.075	1.056	1.038	1.019	0.999	0.980	0.960	0.940	0.919	0.899	0.878	0.858	0.838	0.816	0.796	0.778	0.758	0.739	0.720	0.701	0.684	0.665	0.648	0.631	0.616	0.600	0.586	0.571	0.558	0.545	0.532	0.521	0.509	0.499	0.489	0.479	0.470	0.461	0.454	0.446	0.440	0.432	0.428	0.421	0.416	0.411	0.408	0.402	0.399	0.395	0.391	0.389	0.385	0.382	0.380	0.376	0.374	0.370	0.369	0.366	0.364	0.361	0.360	0.356	0.355	0.354	0.350	0.349	0.348	0.344	0.342	0.341	0.339	0.338	0.336	0.334	0.332	0.331	0.330	0.328	0.328	0.326	0.325	0.326	0.325	0.324	0.325	0.326	0.326	0.328	0.329	0.330	0.332	0.335	0.339	0.341	0.344	0.349	0.352	0.358	0.362	0.368	0.374	0.379	0.385	0.391	0.400	0.406	0.415	0.424	0.432	0.441	0.450	0.459	0.469	0.479	0.489	0.499	0.510	0.521	0.532	0.544	0.556	0.566	0.579	0.591	0.604	0.615	0.628	0.640	0.652	0.665	0.678	0.690	0.702	0.715	0.728	0.740	0.754	0.766	0.778	0.790	0.804	0.815	0.829	0.842	0.855	0.868	0.879	0.892	0.905	0.918	0.930	0.942	0.956	0.969	0.981	0.994	1.006	1.019	1.032	1.045	1.058	1.070	1.082	1.096	1.110	1.121	1.134	1.148	1.160	1.172	1.185	1.199	1.210	1.224	1.236	1.249	1.261	1.274	1.286	1.298	1.310	1.322	1.334	1.345	1.356	1.368	1.378	1.389	1.399	1.410	1.420	1.430	1.439	1.449	1.456	1.465	1.472	1.481	1.489	1.496	1.501	1.508	1.514	1.520	1.526	1.530	1.535	1.539	1.542	1.545	1.549	1.551	1.554	1.556	1.556	1.559	1.560	1.560	1.560	1.560	1.560	1.559	1.559	1.556	1.556	1.555	1.551	1.550	1.546	1.545	1.542	1.539	1.536	1.531	1.528	1.524	1.520	1.515	1.511	1.508	1.502	1.498	1.492	1.488	1.481	1.476	1.471	1.465	1.459	1.454	1.448	1.441	1.435	1.428	1.421	1.414	1.408	1.400	1.391	1.384	1.376	1.368	1.359	1.351	1.341	1.332	1.324	1.314	1.304	1.295	1.285	1.275	1.265	1.254	1.244	1.234	1.222	1.211	1.200	1.189	1.178	1.165	1.155	1.142	1.130	1.120	1.106	1.095	1.084	1.071	1.059	1.048	1.035	1.024	1.012	1.001	0.989	0.978	0.966	0.955	0.945	0.934	0.924	0.914	0.904	0.894	0.884	0.875	0.866	0.858	0.850	0.842	0.835	0.828	0.821	0.814	0.809	0.802	0.798	0.791	0.788	0.782	0.779	0.775	0.772	0.770	0.768	0.766	0.765	0.764	0.762	0.762	0.764	0.764	0.764	0.765	0.766	0.770	0.771	0.774	0.776	0.779	0.784	0.788	0.791	0.795	0.799	0.802	0.808	0.812	0.818	0.822	0.828	0.834	0.839	0.844	0.849	0.855	0.860	0.866	0.871	0.878	0.882	0.888	0.894	0.899	0.904	0.908	0.914	0.919	0.922	0.928	0.931	0.936	0.940	0.944	0.948	0.951	0.956	0.960	0.962	0.966	0.969	0.971	0.974	0.976	0.978	0.980	0.982	0.984	0.985	0.986	0.988	0.989	0.990	0.991	0.991	0.992	0.992	0.994	0.994	0.994	0.992	0.992	0.992	0.992	0.991	0.990	0.990	0.988	0.988	0.986	0.984	0.982	0.980	0.978	0.976	0.974	0.971	0.969	0.965	0.962	0.960	0.958	0.954	0.950	0.946	0.944	0.940	0.936	0.932	0.929	0.926	0.922	0.919	0.915	0.912	0.908	0.906	0.902	0.899	0.896	0.894	0.891	0.889	0.888	0.885	0.884	0.881	0.881	0.880	0.880	0.879	0.879	0.879	0.879	0.880	0.880	0.882	0.884	0.885	0.888	0.889	0.891	0.892	0.896	0.899	0.900	0.902	0.904	0.906	0.909	0.910	0.911	0.912	0.914	0.915	0.914	0.914	0.912	0.912	0.911	0.908	0.905	0.901	0.896	0.891	0.885	0.879	0.870	0.861	0.851	0.841	0.830	0.819	0.805	0.792	0.778	0.761	0.745	0.729	0.710	0.691	0.672	0.651	0.631	0.610	0.588	0.565	0.542	0.519	0.495	0.471	0.446	0.421	0.396	0.372	0.346	0.322	0.296	0.272	0.248	0.222	0.200	0.176	0.152	0.130	0.108	0.086	0.065	0.044	0.025	0.005	-0.014	-0.031	-0.048	-0.065	-0.080	-0.094	-0.108	-0.120	-0.132	-0.145	-0.156	-0.165	-0.174	-0.182	-0.190	-0.199	-0.204	-0.209	-0.214	-0.219	-0.222	-0.226	-0.229	-0.231	-0.234	-0.235	-0.238	-0.238	-0.239	-0.240	-0.240	-0.241	-0.241	-0.241	-0.241	-0.241	-0.241	-0.241	-0.242	-0.242	-0.244	-0.244	-0.246	-0.248	-0.249	-0.249	-0.251	-0.254	-0.255	-0.258	-0.261	-0.264	-0.268	-0.270	-0.272	-0.276	-0.281	-0.284	-0.289	-0.291	-0.296	-0.300	-0.304	-0.306	-0.311	-0.315	-0.319	-0.321	-0.325	-0.328	-0.330	-0.332	-0.335	-0.336	-0.336	-0.338	-0.338	-0.336	-0.335	-0.334	-0.331	-0.329	-0.324	-0.319	-0.315	-0.309	-0.301	-0.294	-0.285	-0.276	-0.266	-0.256	-0.244	-0.231	-0.218	-0.202	-0.189	-0.172	-0.155	-0.138	-0.119	-0.100	-0.079	-0.059	-0.036	-0.012	0.009	0.034	0.059	0.085	0.110	0.138	0.165	0.192	0.221	0.250	0.279	0.308	0.339	0.370	0.400	0.430	0.461	0.494	0.525	0.556	0.589	0.619	0.651	0.681	0.712	0.742	0.774	0.804	0.832	0.862	0.892	0.920	0.949	0.975	1.002	1.028	1.052	1.078	1.101	1.124	1.145	1.166	1.186	1.205	1.222	1.240	1.256	1.270	1.284	1.298	1.310	1.320	1.329	1.338	1.344	1.350	1.355	1.359	1.361	1.361	1.362	1.360	1.359	1.355	1.351	1.345	1.339	1.331	1.324	1.315	1.304	1.292	1.281	1.269	1.255	1.240	1.225	1.210	1.194	1.176	1.159	1.141	1.122	1.104	1.085	1.065	1.046	1.028	1.008	0.988	0.966	0.948	0.926	0.906	0.886	0.868	0.848	0.828	0.808	0.789	0.770	0.752	0.734	0.716	0.699	0.682	0.666	0.650	0.635	0.620	0.606	0.592	0.580	0.568	0.555	0.544	0.534	0.525	0.515	0.506	0.498	0.490	0.484	0.478	0.471	0.468	0.461	0.458	0.455	0.452	0.450	0.448	0.446	0.446	0.446	0.446	0.448	0.448	0.449	0.450	0.451	0.454	0.455	0.458	0.461	0.462	0.466	0.469	0.471	0.474	0.475	0.479	0.481	0.481	0.484	0.485	0.486	0.486	0.486	0.488	0.486	0.485	0.482	0.481	0.479	0.475	0.472	0.468	0.461	0.456	0.449	0.441	0.434	0.425	0.416	0.406	0.395	0.384	0.371	0.359	0.345	0.331	0.316	0.300	0.285	0.268	0.250	0.234	0.215	0.196	0.178	0.159	0.139	0.120	0.099	0.080	0.060	0.040	0.020	0.000	-0.020	-0.040	-0.060	-0.079	-0.098	-0.118	-0.135	-0.152	-0.171	-0.188	-0.205	-0.220	-0.236	-0.250	-0.264	-0.278	-0.290	-0.302	-0.314	-0.325	-0.334	-0.344	-0.352	-0.360	-0.368	-0.372	-0.379	-0.384	-0.389	-0.392	-0.395	-0.398	-0.399	-0.401	-0.402	-0.402	-0.402	-0.404	-0.402	-0.401	-0.400	-0.400	-0.399	-0.398	-0.396	-0.395	-0.394	-0.392	-0.392	-0.391	-0.391	-0.391	-0.391	-0.392	-0.394	-0.395	-0.398	-0.399	-0.402	-0.405	-0.409	-0.414	-0.420	-0.425	-0.431	-0.438	-0.446	-0.454	-0.462	-0.471	-0.482	-0.492	-0.504	-0.515	-0.526	-0.539	-0.551	-0.565	-0.579	-0.592	-0.606	-0.621	-0.635	-0.650	-0.665	-0.680	-0.695	-0.711	-0.726	-0.741	-0.756	-0.771	-0.786	-0.800	-0.814	-0.828	-0.841	-0.855	-0.868	-0.879	-0.890	-0.901	-0.912	-0.921	-0.931	-0.939	-0.946	-0.952	-0.959	-0.965	-0.970	-0.972	-0.975	-0.976	-0.979	-0.978	-0.978	-0.975	-0.972	-0.970	-0.965	-0.960	-0.952	-0.946	-0.938	-0.929	-0.919	-0.908	-0.895	-0.884	-0.870	-0.855	-0.841	-0.825	-0.809	-0.792	-0.774	-0.756	-0.738	-0.719	-0.699	-0.679	-0.658	-0.636	-0.615	-0.594	-0.572	-0.549	-0.528	-0.505	-0.482	-0.460	-0.439	-0.415	-0.394	-0.371	-0.350	-0.329	-0.308	-0.286	-0.266	-0.245	-0.226	-0.208	-0.189	-0.171	-0.152	-0.136	-0.121	-0.105	-0.090	-0.076	-0.062	-0.051	-0.039	-0.028	-0.016	-0.008	0.001	0.009	0.016	0.022	0.029	0.032	0.038	0.041	0.044	0.046	0.048	0.049	0.049	0.049	0.048	0.046	0.044	0.042	0.040	0.036	0.032	0.029	0.025	0.020	0.016	0.011	0.008	0.001	-0.002	-0.008	-0.012	-0.018	-0.022	-0.026	-0.031	-0.035	-0.039	-0.041	-0.045	-0.048	-0.050	-0.051	-0.052	-0.052	-0.054	-0.052	-0.052	-0.050	-0.049	-0.046	-0.042	-0.039	-0.034	-0.029	-0.024	-0.016	-0.009	-0.001	0.009	0.018	0.028	0.038	0.050	0.061	0.074	0.088	0.101	0.116	0.131	0.146	0.162	0.179	0.195	0.212	0.231	0.249	0.266	0.285	0.304	0.324	0.341	0.361	0.380	0.400	0.419	0.439	0.458	0.478	0.496	0.516	0.535	0.554	0.571	0.591	0.609	0.626	0.642	0.660	0.676	0.692	0.709	0.724	0.740	0.754	0.769	0.781	0.795	0.809	0.821	0.832	0.845	0.856	0.868	0.879	0.889	0.900	0.909	0.919	0.929	0.939	0.946	0.956	0.965	0.975	0.984	0.991	1.001	1.010	1.020	1.029	1.038	1.048	1.058	1.066	1.076	1.089	1.099	1.109	1.120	1.131	1.144	1.156	1.169	1.181	1.195	1.208	1.222	1.238	1.251	1.266	1.281	1.298	1.312	1.329	1.345	1.361	1.378	1.395	1.412	1.429	1.448	1.464	1.481	1.499	1.516	1.532	1.550	1.569	1.585	1.601	1.618	1.635	1.651	1.666	1.682	1.698	1.712	1.726	1.741	1.752	1.766	1.779	1.790	1.801	1.812	1.822	1.831	1.840	1.848	1.856	1.862	1.868	1.874	1.879	1.882	1.886	1.888	1.891	1.892	1.891	1.892	1.891	1.890	1.889	1.886	1.884	1.879	1.875	1.870	1.866	1.860	1.854	1.848	1.840	1.834	1.826	1.819	1.810	1.802	1.794	1.785	1.776	1.768	1.759	1.749	1.741	1.731	1.722	1.714	1.706	1.698	1.689	1.681	1.674	1.668	1.661	1.655	1.648	1.642	1.638	1.634	1.630	1.628	1.625	1.622	1.621	1.621	1.621	1.622	1.625	1.626	1.630	1.634	1.638	1.644	1.650	1.658	1.665	1.674	1.684	1.694	1.704	1.715	1.728	1.741	1.755	1.769	1.785	1.800	1.815	1.832	1.849	1.868	1.885	1.904	1.924	1.944	1.962	1.981	2.002	2.022	2.042	2.062	2.084	2.104	2.124	2.144	2.164	2.184	2.202	2.222	2.241	2.259	2.278	2.295	2.311	2.329	2.344	2.360	2.374	2.388	2.401	2.414	2.426	2.438	2.448	2.456	2.466	2.472	2.480	2.486	2.491	2.496	2.500	2.504	2.505	2.508	2.508	2.508	2.508	2.505	2.504	2.501	2.499	2.494	2.490	2.485	2.480	2.474	2.469	2.461	2.455	2.449	2.440	2.434	2.425	2.418	2.411	2.404	2.396	2.389	2.381	2.375	2.368	2.361	2.355	2.351	2.346	2.342	2.338	2.335	2.332	2.331	2.330	2.330	2.330	2.331	2.334	2.336	2.340	2.346	2.351	2.359	2.366	2.375	2.385	2.396	2.408	2.420	2.434	2.450	2.466	2.482	2.500	2.520	2.539	2.560	2.582	2.605	2.629	2.652	2.678	2.704	2.730	2.758	2.785	2.814	2.842	2.871	2.901	2.931	2.962	2.992	3.024	3.054	3.086	3.118	3.148	3.180	3.210	3.241	3.272	3.302	3.332	3.362	3.391	3.420	3.448	3.476	3.502	3.529	3.555	3.580	3.605	3.628	3.650	3.672	3.694	3.714	3.732	3.751	3.769	3.785	3.801	3.815	3.829	3.841	3.854	3.865	3.875	3.884	3.894	3.901	3.906	3.914	3.919	3.922	3.926	3.929	3.931	3.934	3.935	3.935	3.934	3.934	3.932	3.930	3.926	3.924	3.921	3.916	3.911	3.906	3.902	3.898	3.890	3.884	3.878	3.870	3.862	3.855	3.848	3.839	3.829	3.821	3.811	3.801	3.790	3.780	3.769	3.758	3.746	3.734	3.721	3.709	3.695	3.681	3.668	3.651	3.638	3.621	3.605	3.589	3.571	3.554	3.536	3.518	3.498	3.478	3.456	3.435	3.414	3.391	3.369	3.345	3.321	3.298	3.272	3.248	3.221	3.195	3.169	3.142	3.115	3.088	3.059	3.031	3.002	2.974	2.945	2.915	2.886	2.856	2.828	2.798	2.769	2.740	2.711	2.681	2.654	2.625	2.598	2.570	2.541	2.515	2.489	2.462	2.436	2.412	2.388	2.365	2.341	2.320	2.298	2.278	2.258	2.239	2.220	2.204	2.186	2.170	2.156	2.141	2.129	2.118	2.106	2.095	2.085	2.076	2.069	2.064	2.056	2.052	2.047	2.044	2.042	2.041	2.040	2.040	2.041	2.042	2.045	2.047	2.052	2.055	2.061	2.068	2.072	2.080	2.088	2.095	2.102	2.111	2.120	2.129	2.139	2.149	2.159	2.169	2.180	2.190	2.200	2.211	2.221	2.231	2.242	2.254	2.264	2.274	2.285	2.295	2.304	2.314	2.324	2.332	2.340	2.349	2.356	2.365	2.371	2.378	2.384	2.389	2.394	2.399	2.402	2.406	2.409	2.412	2.414	2.415	2.416	2.418	2.418	2.418	2.418	2.416	2.414	2.412	2.410	2.406	2.404	2.401	2.398	2.395	2.390	2.386	2.382	2.379	2.374	2.370	2.366	2.361	2.358	2.354	2.351	2.348	2.344	2.341	2.340	2.338	2.336	2.335	2.334	2.334	2.335	2.335	2.336	2.339	2.341	2.344	2.349	2.352	2.359	2.364	2.371	2.378	2.385	2.395	2.404	2.412	2.422	2.434	2.446	2.459	2.470	2.484	2.498	2.512	2.526	2.541	2.558	2.575	2.590	2.608	2.624	2.641	2.660	2.678	2.698	2.715	2.734	2.754	2.771	2.791	2.810	2.830	2.849	2.870	2.890	2.909	2.929	2.949	2.969	2.989	3.009	3.028	3.049	3.068	3.086	3.108	3.126	3.146	3.165	3.185	3.204	3.222	3.242	3.261	3.281	3.299	3.319	3.338	3.356	3.375	3.395	3.412	3.432	3.450	3.470	3.488	3.508	3.526	3.545	3.564	3.584	3.602	3.622	3.641	3.661	3.680	3.701	3.720	3.740	3.761	3.781	3.802	3.824	3.844	3.865	3.888	3.909	3.931	3.954	3.976	4.000	4.022	4.048	4.071	4.095	4.121	4.146	4.171	4.198	4.225	4.251	4.279	4.306	4.335	4.364	4.392	4.421	4.451	4.482	4.512	4.544	4.576	4.608	4.640	4.674	4.705	4.739	4.772	4.808	4.841	4.875	4.909	4.944	4.978	5.012	5.048	5.082	5.116	5.151	5.186	5.220	5.255	5.289	5.321	5.355	5.388	5.420	5.451	5.482	5.514	5.545	5.574	5.602	5.631	5.660	5.688	5.714	5.739	5.764	5.788	5.812	5.834	5.856	5.876	5.896	5.915	5.934	5.951	5.968	5.982	5.998	6.011	6.024	6.036	6.048	6.059	6.069	6.078	6.086	6.094	6.101	6.108	6.112	6.119	6.122	6.128	6.130	6.134	6.136	6.138	6.140	6.142	6.142	6.144	6.145	6.144	6.145	6.145	6.145	6.144	6.142	6.142	6.141	6.140	6.140	6.139	6.138	6.138	6.136	6.135	6.134	6.132	6.132	6.130	6.129	6.128	6.126	6.125	6.125	6.122	6.122	6.120	6.119	6.115	6.114	6.111	6.110	6.108	6.104	6.101	6.098	6.094	6.090	6.085	6.081	6.075	6.070	6.062	6.056	6.050	6.041	6.032	6.024	6.014	6.002	5.991	5.980	5.966	5.952	5.938	5.922	5.906	5.889	5.870	5.851	5.831	5.810	5.789	5.766	5.741	5.716	5.690	5.662	5.635	5.606	5.576	5.544	5.512	5.479	5.444	5.410	5.374	5.335	5.298	5.259	5.219	5.178	5.136	5.094	5.050	5.006	4.961	4.915	4.870	4.824	4.776	4.729	4.681	4.632	4.584	4.535	4.486	4.436	4.388	4.338	4.289	4.240	4.190	4.141	4.093	4.043	3.995	3.946	3.900	3.852	3.806	3.760	3.715	3.670	3.626	3.582	3.540	3.499	3.458	3.418	3.379	3.341	3.304	3.268	3.232	3.198	3.164	3.131	3.100	3.069	3.040	3.011	2.984	2.956	2.930	2.905	2.881	2.858	2.835	2.814	2.794	2.772	2.752	2.734	2.716	2.699	2.682	2.665	2.649	2.634	2.619	2.604	2.589	2.575	2.561	2.548	2.534	2.520	2.508	2.494	2.481	2.468	2.454	2.441	2.428	2.415	2.401	2.386	2.374	2.360	2.344	2.330	2.315	2.300	2.284	2.269	2.254	2.236	2.221	2.202	2.186	2.169	2.150	2.132	2.114	2.095	2.076	2.056	2.039	2.018	1.998	1.979	1.959	1.938	1.918	1.896	1.876	1.855	1.834	1.814	1.792	1.772	1.751	1.730	1.709	1.689	1.669	1.648	1.628	1.608	1.589	1.569	1.550	1.531	1.512	1.495	1.476	1.460	1.444	1.428	1.410	1.395	1.381	1.366	1.352	1.339	1.326	1.314	1.301	1.291	1.280	1.270	1.261	1.252	1.244	1.235	1.229	1.222	1.216	1.210	1.206	1.202	1.199	1.195	1.191	1.190	1.188	1.186	1.185	1.184	1.184	1.182	1.184	1.184	1.184	1.185	1.186	1.186	1.188	1.189	1.189	1.190	1.190	1.190	1.190	1.190	1.189	1.188	1.186	1.185	1.181	1.179	1.175	1.170	1.166	1.160	1.152	1.145	1.138	1.128	1.116	1.106	1.095	1.080	1.068	1.052	1.036	1.019	1.001	0.981	0.961	0.940	0.918	0.895	0.870	0.845	0.819	0.792	0.764	0.736	0.706	0.676	0.645	0.612	0.581	0.549	0.515	0.481	0.448	0.412	0.379	0.344	0.309	0.274	0.239	0.202	0.169	0.134	0.099	0.066	0.031	-0.001	-0.034	-0.065	-0.096	-0.126	-0.156	-0.185	-0.212	-0.239	-0.264	-0.289	-0.312	-0.334	-0.355	-0.375	-0.394	-0.411	-0.426	-0.440	-0.454	-0.465	-0.476	-0.484	-0.491	-0.498	-0.501	-0.504	-0.506	-0.506	-0.505	-0.504	-0.499	-0.494	-0.488	-0.480	-0.472	-0.462	-0.451	-0.439	-0.426	-0.412	-0.399	-0.382	-0.366	-0.349	-0.331	-0.314	-0.294	-0.274	-0.255	-0.234	-0.214	-0.192	-0.171	-0.150	-0.129	-0.106	-0.085	-0.064	-0.041	-0.021	0.001	0.021	0.042	0.064	0.084	0.104	0.124	0.142	0.161	0.179	0.198	0.215	0.231	0.248	0.264	0.280	0.295	0.309	0.322	0.336	0.349	0.361	0.372	0.384	0.394	0.405	0.415	0.424	0.432	0.441	0.450	0.456	0.464	0.471	0.478	0.485	0.491	0.498	0.504	0.509	0.515	0.519	0.525	0.530	0.536	0.541	0.546	0.552	0.556	0.562	0.568	0.574	0.579	0.586	0.591	0.599	0.605	0.610	0.618	0.624	0.632	0.640	0.646	0.655	0.662	0.671	0.679	0.688	0.696	0.705	0.714	0.722	0.730	0.740	0.749	0.758	0.766	0.774	0.782	0.790	0.798	0.806	0.812	0.819	0.826	0.832	0.838	0.842	0.848	0.850	0.854	0.856	0.858	0.858	0.859	0.858	0.855	0.852	0.848	0.844	0.838	0.829	0.821	0.811	0.801	0.789	0.776	0.762	0.746	0.730	0.711	0.694	0.672	0.651	0.629	0.606	0.581	0.555	0.528	0.500	0.470	0.440	0.410	0.379	0.346	0.312	0.279	0.244	0.209	0.172	0.136	0.100	0.062	0.026	-0.011	-0.049	-0.085	-0.122	-0.160	-0.198	-0.232	-0.269	-0.305	-0.340	-0.375	-0.409	-0.441	-0.475	-0.506	-0.536	-0.565	-0.594	-0.620	-0.646	-0.672	-0.695	-0.718	-0.739	-0.759	-0.776	-0.794	-0.809	-0.822	-0.835	-0.845	-0.855	-0.862	-0.869	-0.874	-0.876	-0.878	-0.878	-0.875	-0.872	-0.869	-0.861	-0.854	-0.846	-0.836	-0.825	-0.812	-0.800	-0.784	-0.769	-0.751	-0.734	-0.715	-0.695	-0.675	-0.654	-0.632	-0.610	-0.588	-0.564	-0.540	-0.518	-0.492	-0.469	-0.444	-0.419	-0.394	-0.369	-0.345	-0.320	-0.296	-0.271	-0.248	-0.225	-0.201	-0.180	-0.159	-0.138	-0.115	-0.096	-0.078	-0.058	-0.040	-0.022	-0.006	0.009	0.025	0.039	0.051	0.065	0.076	0.086	0.096	0.105	0.114	0.120	0.128	0.132	0.138	0.141	0.145	0.149	0.150	0.151	0.151	0.151	0.151	0.150	0.148	0.145	0.142	0.139	0.135	0.131	0.126	0.121	0.115	0.110	0.105	0.098	0.091	0.084	0.078	0.071	0.064	0.056	0.049	0.041	0.034	0.026	0.019	0.011	0.004	-0.002	-0.011	-0.018	-0.025	-0.031	-0.039	-0.045	-0.051	-0.058	-0.064	-0.070	-0.075	-0.080	-0.086	-0.091	-0.096	-0.100	-0.106	-0.110	-0.114	-0.119	-0.122	-0.126	-0.129	-0.134	-0.136	-0.139	-0.142	-0.145	-0.148	-0.151	-0.155	-0.156	-0.160	-0.161	-0.165	-0.168	-0.171	-0.172	-0.175	-0.179	-0.181	-0.185	-0.189	-0.192	-0.195	-0.200	-0.205	-0.209	-0.214	-0.219	-0.224	-0.230	-0.235	-0.242	-0.249	-0.256	-0.264	-0.271	-0.280	-0.289	-0.298	-0.306	-0.318	-0.326	-0.338	-0.348	-0.360	-0.370	-0.382	-0.395	-0.408	-0.421	-0.432	-0.446	-0.460	-0.474	-0.488	-0.500	-0.515	-0.529	-0.542	-0.555	-0.569	-0.582	-0.595	-0.609	-0.621	-0.634	-0.645	-0.658	-0.668	-0.679	-0.689	-0.699	-0.708	-0.715	-0.722	-0.730	-0.735	-0.740	-0.744	-0.746	-0.749	-0.750	-0.750	-0.749	-0.748	-0.744	-0.740	-0.735	-0.728	-0.721	-0.712	-0.702	-0.691	-0.680	-0.668	-0.652	-0.638	-0.620	-0.604	-0.585	-0.566	-0.545	-0.524	-0.501	-0.478	-0.455	-0.430	-0.404	-0.378	-0.350	-0.321	-0.294	-0.265	-0.236	-0.205	-0.175	-0.144	-0.112	-0.081	-0.050	-0.019	0.014	0.046	0.076	0.109	0.141	0.172	0.204	0.235	0.266	0.296	0.328	0.358	0.386	0.416	0.445	0.474	0.501	0.528	0.554	0.580	0.605	0.630	0.652	0.675	0.698	0.720	0.741	0.762	0.781	0.801	0.820	0.838	0.854	0.870	0.886	0.901	0.916	0.930	0.944	0.956	0.969	0.981	0.992	1.005	1.016	1.026	1.038	1.049	1.058	1.068	1.078	1.088	1.098	1.106	1.116	1.125	1.135	1.145	1.155	1.164	1.175	1.185	1.195	1.206	1.218	1.229	1.239	1.250	1.262	1.275	1.286	1.300	1.312	1.325	1.339	1.351	1.365	1.379	1.392	1.405	1.419	1.434	1.448	1.461	1.474	1.486	1.500	1.514	1.525	1.539	1.550	1.561	1.572	1.581	1.592	1.601	1.609	1.618	1.624	1.629	1.634	1.639	1.641	1.642	1.644	1.642	1.641	1.639	1.634	1.628	1.621	1.612	1.602	1.591	1.578	1.564	1.549	1.530	1.511	1.491	1.469	1.446	1.421	1.395	1.368	1.338	1.308	1.275	1.242	1.209	1.172	1.136	1.098	1.059	1.019	0.978	0.935	0.892	0.850	0.806	0.761	0.716	0.670	0.625	0.578	0.532	0.485	0.439	0.394	0.348	0.301	0.255	0.210	0.165	0.121	0.078	0.035	-0.008	-0.049	-0.090	-0.129	-0.168	-0.204	-0.241	-0.275	-0.309	-0.342	-0.372	-0.404	-0.431	-0.459	-0.485	-0.509	-0.532	-0.554	-0.574	-0.591	-0.609	-0.625	-0.640	-0.652	-0.664	-0.674	-0.682	-0.690	-0.696	-0.701	-0.705	-0.706	-0.709	-0.709	-0.706	-0.704	-0.701	-0.698	-0.692	-0.686	-0.679	-0.671	-0.664	-0.654	-0.644	-0.634	-0.622	-0.611	-0.599	-0.586	-0.574	-0.561	-0.548	-0.534	-0.520	-0.505	-0.491	-0.476	-0.462	-0.449	-0.434	-0.420	-0.405	-0.391	-0.378	-0.362	-0.350	-0.336	-0.322	-0.309	-0.296	-0.284	-0.271	-0.258	-0.245	-0.234	-0.222	-0.211	-0.200	-0.189	-0.179	-0.169	-0.158	-0.148	-0.139	-0.129	-0.120	-0.110	-0.101	-0.091	-0.082	-0.075	-0.066	-0.058	-0.049	-0.039	-0.030	-0.021	-0.012	-0.002	0.006	0.016	0.025	0.036	0.046	0.056	0.066	0.078	0.090	0.101	0.114	0.126	0.139	0.152	0.168	0.180	0.195	0.210	0.226	0.241	0.258	0.275	0.292	0.310	0.329	0.346	0.365	0.385	0.404	0.424	0.444	0.464	0.484	0.505	0.525	0.546	0.568	0.589	0.610	0.630	0.650	0.671	0.691	0.711	0.731	0.750	0.769	0.786	0.804	0.821	0.838	0.854	0.868	0.882	0.896	0.909	0.920	0.930	0.940	0.949	0.955	0.961	0.968	0.972	0.975	0.976	0.976	0.976	0.974	0.971	0.968	0.961	0.955	0.948	0.938	0.928	0.916	0.904	0.890	0.875	0.860	0.842	0.825	0.806	0.786	0.766	0.745	0.724	0.701	0.679	0.655	0.631	0.606	0.581	0.558	0.531	0.506	0.480	0.455	0.430	0.404	0.379	0.354	0.330	0.306	0.282	0.260	0.238	0.216	0.194	0.175	0.155	0.136	0.120	0.102	0.088	0.074	0.061	0.049	0.039	0.030	0.022	0.015	0.010	0.005	0.004	0.002	0.002	0.004	0.008	0.012	0.018	0.026	0.035	0.045	0.056	0.069	0.084	0.099	0.116	0.134	0.152	0.172	0.194	0.216	0.240	0.264	0.289	0.315	0.341	0.368	0.396	0.425	0.454	0.482	0.514	0.542	0.574	0.605	0.636	0.666	0.698	0.729	0.758	0.789	0.820	0.849	0.879	0.908	0.936	0.965	0.994	1.020	1.046	1.072	1.098	1.122	1.148	1.171	1.194	1.215	1.236	1.258	1.276	1.296	1.314	1.331	1.349	1.364	1.380	1.395	1.409	1.424	1.436	1.449	1.460	1.471	1.482	1.494	1.504	1.514	1.525	1.534	1.542	1.552	1.562	1.571	1.580	1.590	1.599	1.609	1.618	1.629	1.638	1.649	1.660	1.671	1.684	1.695	1.708	1.720	1.734	1.748	1.762	1.776	1.791	1.808	1.824	1.840	1.858	1.874	1.894	1.911	1.930	1.948	1.966	1.988	2.006	2.025	2.045	2.065	2.084	2.102	2.122	2.142	2.160	2.179	2.198	2.215	2.232	2.249	2.266	2.280	2.295	2.309	2.321	2.334	2.346	2.356	2.366	2.374	2.380	2.386	2.391	2.395	2.398	2.399	2.399	2.396	2.392	2.390	2.384	2.375	2.368	2.359	2.346	2.334	2.320	2.305	2.289	2.271	2.251	2.231	2.210	2.188	2.164	2.139	2.114	2.086	2.059	2.030	2.000	1.970	1.939	1.906	1.874	1.841	1.808	1.774	1.739	1.704	1.669	1.632	1.596	1.561	1.524	1.488	1.451	1.416	1.379	1.344	1.309	1.274	1.239	1.204	1.171	1.136	1.105	1.072	1.040	1.010	0.980	0.951	0.922	0.894	0.868	0.844	0.819	0.795	0.772	0.750	0.730	0.712	0.694	0.676	0.662	0.648	0.635	0.624	0.612	0.604	0.596	0.589	0.584	0.579	0.576	0.575	0.574	0.574	0.576	0.580	0.584	0.588	0.594	0.601	0.610	0.619	0.628	0.638	0.650	0.661	0.675	0.688	0.701	0.716	0.730	0.745	0.761	0.776	0.792	0.808	0.824	0.840	0.855	0.872	0.888	0.902	0.919	0.934	0.948	0.962	0.976	0.990	1.002	1.015	1.028	1.039	1.049	1.059	1.068	1.076	1.084	1.091	1.098	1.102	1.108	1.112	1.116	1.118	1.121	1.122	1.124	1.124	1.124	1.122	1.121	1.120	1.118	1.116	1.112	1.109	1.106	1.102	1.099	1.094	1.090	1.086	1.082	1.079	1.075	1.070	1.066	1.064	1.060	1.058	1.054	1.051	1.050	1.048	1.046	1.045	1.045	1.044	1.045	1.046	1.046	1.048	1.050	1.052	1.056	1.059	1.062	1.068	1.071	1.076	1.082	1.089	1.095	1.101	1.109	1.115	1.122	1.130	1.139	1.146	1.154	1.162	1.171	1.179	1.186	1.195	1.202	1.210	1.216	1.225	1.231	1.238	1.244	1.249	1.255	1.259	1.264	1.268	1.270	1.272	1.274	1.275	1.275	1.275	1.272	1.271	1.269	1.265	1.260	1.254	1.246	1.239	1.230	1.220	1.210	1.198	1.185	1.171	1.156	1.141	1.124	1.106	1.088	1.069	1.048	1.026	1.005	0.981	0.958	0.932	0.908	0.881	0.854	0.825	0.799	0.769	0.739	0.710	0.680	0.649	0.616	0.586	0.555	0.522	0.490	0.459	0.426	0.394	0.364	0.331	0.299	0.268	0.236	0.206	0.175	0.145	0.115	0.086	0.059	0.030	0.002	-0.024	-0.049	-0.074	-0.099	-0.121	-0.145	-0.166	-0.186	-0.206	-0.225	-0.242	-0.261	-0.276	-0.291	-0.305	-0.319	-0.330	-0.341	-0.351	-0.359	-0.368	-0.374	-0.381	-0.385	-0.390	-0.392	-0.395	-0.396	-0.396	-0.396	-0.395	-0.394	-0.391	-0.388	-0.384	-0.379	-0.374	-0.369	-0.362	-0.355	-0.350	-0.341	-0.334	-0.326	-0.318	-0.309	-0.300	-0.290	-0.281	-0.272	-0.262	-0.254	-0.244	-0.234	-0.224	-0.215	-0.205	-0.195	-0.186	-0.175	-0.166	-0.156	-0.148	-0.139	-0.129	-0.120	-0.109	-0.100	-0.090	-0.081	-0.071	-0.062	-0.052	-0.044	-0.034	-0.024	-0.012	-0.002	0.008	0.019	0.030	0.041	0.052	0.065	0.079	0.091	0.104	0.118	0.132	0.148	0.164	0.180	0.196	0.214	0.234	0.251	0.271	0.291	0.312	0.334	0.356	0.379	0.404	0.426	0.451	0.479	0.504	0.531	0.558	0.586	0.615	0.644	0.675	0.704	0.734	0.765	0.796	0.828	0.859	0.890	0.922	0.954	0.986	1.018	1.049	1.080	1.111	1.142	1.172	1.202	1.231	1.261	1.290	1.316	1.344	1.369	1.395	1.420	1.442	1.466	1.488	1.508	1.528	1.546	1.562	1.579	1.594	1.606	1.618	1.629	1.638	1.646	1.651	1.658	1.661	1.662	1.664	1.664	1.661	1.658	1.652	1.646	1.639	1.630	1.619	1.608	1.595	1.581	1.565	1.548	1.530	1.511	1.490	1.470	1.448	1.424	1.400	1.375	1.349	1.322	1.295	1.268	1.239	1.210	1.180	1.150	1.120	1.089	1.059	1.026	0.995	0.965	0.932	0.901	0.870	0.840	0.809	0.779	0.749	0.718	0.689	0.661	0.632	0.605	0.579	0.552	0.526	0.501	0.478	0.455	0.434	0.412	0.392	0.374	0.355	0.339	0.324	0.309	0.295	0.282	0.271	0.261	0.251	0.244	0.238	0.231	0.228	0.224	0.221	0.220	0.220	0.221	0.222	0.226	0.230	0.235	0.240	0.246	0.254	0.261	0.271	0.280	0.291	0.301	0.312	0.325	0.338	0.349	0.361	0.376	0.389	0.402	0.416	0.430	0.445	0.459	0.472	0.486	0.501	0.515	0.529	0.541	0.556	0.568	0.581	0.592	0.605	0.618	0.629	0.640	0.651	0.660	0.671	0.680	0.690	0.698	0.706	0.715	0.722	0.730	0.736	0.742	0.750	0.756	0.761	0.766	0.772	0.778	0.784	0.789	0.795	0.800	0.805	0.810	0.818	0.822	0.828	0.835	0.841	0.848	0.856	0.864	0.872	0.880	0.890	0.900	0.911	0.921	0.934	0.946	0.960	0.972	0.989	1.004	1.021	1.036	1.055	1.074	1.094	1.114	1.135	1.155	1.179	1.201	1.226	1.249	1.275	1.301	1.326	1.354	1.381	1.409	1.436	1.465	1.494	1.524	1.552	1.582	1.610	1.640	1.669	1.698	1.728	1.756	1.784	1.812	1.840	1.866	1.894	1.920	1.945	1.969	1.992	2.015	2.038	2.058	2.078	2.096	2.114	2.130	2.145	2.159	2.171	2.182	2.192	2.201	2.210	2.216	2.220	2.222	2.225	2.226	2.225	2.222	2.220	2.215	2.209	2.201	2.192	2.184	2.172	2.160	2.146	2.132	2.118	2.102	2.084	2.068	2.047	2.029	2.007	1.986	1.966	1.944	1.921	1.900	1.876	1.854	1.830	1.805	1.781	1.759	1.734	1.710	1.688	1.662	1.640	1.618	1.595	1.572	1.550	1.530	1.508	1.488	1.466	1.446	1.428	1.410	1.391	1.374	1.358	1.341	1.325	1.311	1.298	1.282	1.270	1.258	1.245	1.235	1.224	1.214	1.205	1.195	1.188	1.180	1.172	1.165	1.159	1.154	1.149	1.144	1.139	1.134	1.131	1.128	1.124	1.121	1.118	1.116	1.114	1.112	1.110	1.109	1.108	1.106	1.105	1.104	1.104	1.101	1.101	1.100	1.099	1.098	1.096	1.096	1.095	1.094	1.092	1.091	1.090	1.088	1.086	1.085	1.084	1.080	1.079	1.076	1.074	1.071	1.069	1.066	1.062	1.060	1.058	1.054	1.051	1.048	1.044	1.040	1.036	1.032	1.029	1.025	1.021	1.018	1.015	1.011	1.008	1.004	1.000	0.998	0.995	0.992	0.989	0.988	0.984	0.982	0.980	0.979	0.978	0.976	0.975	0.975	0.975	0.975	0.976	0.976	0.979	0.979	0.982	0.984	0.988	0.990	0.994	0.999	1.002	1.008	1.012	1.019	1.025	1.031	1.039	1.046	1.054	1.062	1.070	1.079	1.088	1.096	1.106	1.115	1.126	1.136	1.146	1.156	1.168	1.178	1.189	1.199	1.210	1.221	1.231	1.241	1.252	1.262	1.274	1.284	1.294	1.304	1.312	1.321	1.330	1.340	1.348	1.355	1.362	1.369	1.376	1.382	1.388	1.392	1.398	1.401	1.405	1.409	1.410	1.412	1.414	1.414	1.414	1.414	1.412	1.411	1.408	1.405	1.401	1.396	1.392	1.386	1.379	1.372	1.365	1.358	1.349	1.340	1.330	1.319	1.308	1.296	1.284	1.271	1.258	1.245	1.230	1.215	1.201	1.186	1.169	1.154	1.138	1.120	1.104	1.086	1.069	1.050	1.032	1.015	0.996	0.979	0.961	0.944	0.924	0.906	0.889	0.871	0.852	0.836	0.818	0.800	0.784	0.766	0.751	0.735	0.720	0.704	0.689	0.675	0.660	0.648	0.634	0.621	0.609	0.599	0.588	0.576	0.566	0.558	0.546	0.538	0.530	0.521	0.514	0.507	0.500	0.494	0.488	0.481	0.476	0.471	0.466	0.461	0.458	0.452	0.448	0.442	0.439	0.434	0.428	0.424	0.418	0.412	0.406	0.400	0.394	0.386	0.379	0.371	0.362	0.354	0.345	0.335	0.322	0.311	0.300	0.286	0.274	0.259	0.246	0.230	0.214	0.198	0.180	0.162	0.142	0.124	0.104	0.084	0.062	0.042	0.021	-0.002	-0.024	-0.048	-0.070	-0.094	-0.118	-0.140	-0.164	-0.188	-0.212	-0.236	-0.259	-0.282	-0.305	-0.328	-0.350	-0.372	-0.394	-0.415	-0.435	-0.454	-0.474	-0.491	-0.510	-0.526	-0.541	-0.558	-0.571	-0.585	-0.599	-0.610	-0.621	-0.630	-0.640	-0.649	-0.655	-0.661	-0.668	-0.672	-0.678	-0.681	-0.682	-0.685	-0.686	-0.688	-0.688	-0.688	-0.686	-0.685	-0.682	-0.681	-0.679	-0.675	-0.674	-0.670	-0.666	-0.664	-0.660	-0.656	-0.654	-0.651	-0.649	-0.645	-0.644	-0.641	-0.640	-0.639	-0.638	-0.636	-0.636	-0.636	-0.636	-0.638	-0.639	-0.642	-0.645	-0.649	-0.652	-0.658	-0.661	-0.668	-0.674	-0.681	-0.688	-0.695	-0.704	-0.712	-0.721	-0.732	-0.741	-0.751	-0.762	-0.775	-0.785	-0.796	-0.809	-0.821	-0.834	-0.845	-0.859	-0.871	-0.884	-0.896	-0.910	-0.922	-0.934	-0.948	-0.960	-0.971	-0.984	-0.996	-1.009	-1.020	-1.031	-1.041	-1.052	-1.062	-1.072	-1.082	-1.092	-1.101	-1.110	-1.118	-1.126	-1.134	-1.141	-1.146	-1.152	-1.159	-1.164	-1.169	-1.172	-1.178	-1.181	-1.184	-1.188	-1.190	-1.191	-1.192	-1.194	-1.194	-1.194	-1.194	-1.194	-1.192	-1.190	-1.189	-1.188	-1.184	-1.181	-1.178	-1.174	-1.170	-1.165	-1.162	-1.158	-1.152	-1.148	-1.141	-1.136	-1.130	-1.124	-1.119	-1.112	-1.106	-1.100	-1.094	-1.086	-1.080	-1.074	-1.068	-1.061	-1.055	-1.049	-1.042	-1.038	-1.031	-1.025	-1.021	-1.015	-1.010	-1.006	-1.001	-0.998	-0.995	-0.991	-0.988	-0.985	-0.982	-0.981	-0.979	-0.978	-0.978	-0.976	-0.976	-0.976	-0.978	-0.979	-0.980	-0.980	-0.984	-0.985	-0.988	-0.990	-0.992	-0.995	-0.999	-1.002	-1.005	-1.009	-1.012	-1.016	-1.019	-1.022	-1.025	-1.029	-1.032	-1.035	-1.038	-1.040	-1.040	-1.041	-1.044	-1.042	-1.044	-1.042	-1.042	-1.041	-1.039	-1.036	-1.032	-1.029	-1.024	-1.018	-1.011	-1.005	-0.996	-0.986	-0.978	-0.966	-0.956	-0.944	-0.930	-0.916	-0.901	-0.886	-0.870	-0.852	-0.834	-0.815	-0.795	-0.775	-0.754	-0.731	-0.708	-0.685	-0.661	-0.636	-0.610	-0.585	-0.559	-0.531	-0.504	-0.478	-0.449	-0.420	-0.391	-0.362	-0.334	-0.305	-0.276	-0.246	-0.218	-0.189	-0.159	-0.130	-0.102	-0.074	-0.046	-0.019	0.008	0.034	0.060	0.085	0.109	0.132	0.156	0.178	0.199	0.219	0.238	0.258	0.274	0.290	0.306	0.319	0.331	0.344	0.355	0.365	0.372	0.380	0.386	0.390	0.394	0.396	0.396	0.398	0.395	0.392	0.389	0.384	0.378	0.370	0.362	0.352	0.342	0.331	0.319	0.306	0.292	0.278	0.262	0.246	0.230	0.212	0.196	0.178	0.159	0.141	0.121	0.102	0.082	0.065	0.045	0.026	0.006	-0.012	-0.031	-0.050	-0.068	-0.086	-0.104	-0.121	-0.138	-0.154	-0.169	-0.184	-0.198	-0.211	-0.226	-0.238	-0.250	-0.261	-0.271	-0.281	-0.290	-0.300	-0.308	-0.314	-0.321	-0.328	-0.334	-0.339	-0.342	-0.346	-0.351	-0.354	-0.356	-0.359	-0.361	-0.362	-0.365	-0.366	-0.366	-0.368	-0.369	-0.370	-0.369	-0.370	-0.370	-0.371	-0.371	-0.372	-0.375	-0.375	-0.376	-0.379	-0.380	-0.382	-0.385	-0.386	-0.389	-0.391	-0.395	-0.399	-0.401	-0.406	-0.410	-0.415	-0.419	-0.424	-0.428	-0.434	-0.439	-0.444	-0.450	-0.455	-0.460	-0.465	-0.470	-0.476	-0.481	-0.485	-0.491	-0.495	-0.499	-0.502	-0.506	-0.510	-0.512	-0.515	-0.518	-0.519	-0.519	-0.520	-0.520	-0.519	-0.519	-0.518	-0.514	-0.511	-0.507	-0.502	-0.499	-0.492	-0.488	-0.480	-0.471	-0.464	-0.455	-0.446	-0.436	-0.426	-0.415	-0.404	-0.392	-0.380	-0.368	-0.354	-0.340	-0.326	-0.312	-0.298	-0.284	-0.268	-0.251	-0.236	-0.221	-0.205	-0.189	-0.172	-0.156	-0.140	-0.124	-0.108	-0.090	-0.074	-0.058	-0.040	-0.024	-0.009	0.008	0.024	0.040	0.056	0.071	0.088	0.101	0.118	0.131	0.146	0.160	0.174	0.188	0.201	0.215	0.228	0.240	0.252	0.264	0.276	0.288	0.298	0.309	0.319	0.328	0.338	0.345	0.352	0.360	0.368	0.374	0.379	0.385	0.389	0.394	0.396	0.400	0.401	0.402	0.404	0.402	0.402	0.400	0.399	0.395	0.390	0.386	0.380	0.374	0.368	0.359	0.350	0.341	0.331	0.320	0.308	0.296	0.282	0.270	0.255	0.241	0.226	0.210	0.195	0.178	0.160	0.144	0.126	0.108	0.090	0.072	0.054	0.036	0.018	0.000	-0.018	-0.035	-0.052	-0.070	-0.086	-0.104	-0.120	-0.135	-0.150	-0.164	-0.179	-0.192	-0.205	-0.218	-0.229	-0.240	-0.250	-0.260	-0.268	-0.276	-0.284	-0.290	-0.296	-0.301	-0.305	-0.310	-0.312	-0.315	-0.316	-0.318	-0.318	-0.318	-0.318	-0.318	-0.315	-0.314	-0.311	-0.309	-0.306	-0.304	-0.300	-0.296	-0.294	-0.289	-0.286	-0.282	-0.280	-0.275	-0.272	-0.269	-0.266	-0.264	-0.260	-0.259	-0.256	-0.255	-0.254	-0.254	-0.252	-0.252	-0.252	-0.254	-0.254	-0.255	-0.258	-0.260	-0.262	-0.266	-0.270	-0.275	-0.279	-0.284	-0.289	-0.295	-0.300	-0.306	-0.312	-0.320	-0.328	-0.335	-0.342	-0.350	-0.358	-0.366	-0.375	-0.382	-0.392	-0.401	-0.410	-0.419	-0.429	-0.436	-0.446	-0.455	-0.465	-0.475	-0.484	-0.492	-0.501	-0.510	-0.519	-0.528	-0.538	-0.546	-0.555	-0.562	-0.572	-0.580	-0.588	-0.596	-0.604	-0.611	-0.618	-0.625	-0.632	-0.639	-0.645	-0.651	-0.658	-0.665	-0.670	-0.676	-0.681	-0.686	-0.691	-0.695	-0.700	-0.704	-0.708	-0.711	-0.715	-0.718	-0.721	-0.725	-0.728	-0.729	-0.731	-0.732	-0.734	-0.735	-0.736	-0.736	-0.736	-0.738	-0.738	-0.738	-0.738	-0.738	-0.736	-0.735	-0.735	-0.732	-0.732	-0.731	-0.730	-0.729	-0.728	-0.725	-0.724	-0.722	-0.721	-0.720	-0.719	-0.718	-0.716	-0.716	-0.715	-0.715	-0.715	-0.715	-0.715	-0.715	-0.716	-0.718	-0.720	-0.721	-0.722	-0.726	-0.729	-0.731	-0.736	-0.740	-0.745	-0.750	-0.756	-0.762	-0.769	-0.775	-0.782	-0.790	-0.799	-0.808	-0.816	-0.825	-0.835	-0.846	-0.855	-0.866	-0.878	-0.889	-0.900	-0.911	-0.924	-0.936	-0.949	-0.960	-0.974	-0.985	-0.999	-1.010	-1.022	-1.035	-1.046	-1.058	-1.069	-1.081	-1.091	-1.102	-1.111	-1.122	-1.130	-1.140	-1.149	-1.158	-1.164	-1.171	-1.176	-1.182	-1.188	-1.191	-1.195	-1.199	-1.200	-1.201	-1.202	-1.202	-1.202	-1.200	-1.199	-1.195	-1.191	-1.188	-1.184	-1.178	-1.171	-1.164	-1.156	-1.148	-1.139	-1.129	-1.120	-1.109	-1.098	-1.086	-1.075	-1.062	-1.050	-1.038	-1.024	-1.010	-0.998	-0.982	-0.969	-0.955	-0.941	-0.926	-0.912	-0.899	-0.885	-0.870	-0.856	-0.842	-0.829	-0.818	-0.804	-0.790	-0.779	-0.768	-0.755	-0.745	-0.735	-0.724	-0.714	-0.705	-0.696	-0.688	-0.680	-0.672	-0.666	-0.660	-0.654	-0.649	-0.644	-0.639	-0.634	-0.630	-0.628	-0.624	-0.620	-0.619	-0.616	-0.615	-0.612	-0.610	-0.610	-0.608	-0.606	-0.605	-0.604	-0.602	-0.601	-0.599	-0.598	-0.595	-0.594	-0.591	-0.588	-0.584	-0.581	-0.578	-0.571	-0.568	-0.561	-0.555	-0.548	-0.541	-0.532	-0.524	-0.514	-0.504	-0.492	-0.481	-0.470	-0.456	-0.441	-0.426	-0.411	-0.395	-0.379	-0.361	-0.344	-0.325	-0.305	-0.284	-0.264	-0.242	-0.220	-0.198	-0.174	-0.150	-0.126	-0.102	-0.078	-0.051	-0.028	-0.001	0.025	0.050	0.076	0.102	0.129	0.155	0.180	0.206	0.231	0.256	0.281	0.306	0.330	0.352	0.378	0.400	0.421	0.442	0.464	0.482	0.502	0.520	0.539	0.555	0.570	0.586	0.599	0.612	0.625	0.636	0.646	0.655	0.662	0.671	0.676	0.681	0.686	0.689	0.691	0.691	0.692	0.692	0.690	0.686	0.684	0.680	0.675	0.669	0.661	0.655	0.646	0.639	0.629	0.620	0.609	0.599	0.588	0.576	0.564	0.552	0.541	0.528	0.515	0.502	0.491	0.478	0.464	0.451	0.441	0.428	0.416	0.404	0.394	0.382	0.371	0.361	0.351	0.340	0.331	0.324	0.315	0.308	0.300	0.292	0.286	0.280	0.275	0.271	0.266	0.262	0.260	0.258	0.255	0.252	0.250	0.250	0.250	0.250	0.249	0.250	0.250	0.251	0.252	0.254	0.255	0.258	0.259	0.260	0.262	0.265	0.266	0.269	0.271	0.272	0.274	0.275	0.278	0.279	0.280	0.281	0.281	0.282	0.282	0.282	0.281	0.280	0.281	0.279	0.278	0.276	0.272	0.271	0.268	0.265	0.261	0.259	0.254	0.250	0.246	0.241	0.236	0.232	0.226	0.221	0.216	0.210	0.204	0.199	0.194	0.188	0.181	0.176	0.170	0.164	0.159	0.154	0.149	0.144	0.139	0.134	0.130	0.126	0.122	0.119	0.116	0.114	0.111	0.110	0.109	0.108	0.106	0.106	0.106	0.108	0.110	0.111	0.114	0.116	0.119	0.124	0.128	0.131	0.138	0.144	0.149	0.156	0.162	0.170	0.178	0.185	0.194	0.202	0.211	0.221	0.230	0.240	0.250	0.260	0.270	0.280	0.290	0.301	0.311	0.322	0.332	0.342	0.355	0.365	0.375	0.384	0.394	0.404	0.412	0.424	0.432	0.440	0.449	0.456	0.465	0.471	0.479	0.485	0.491	0.496	0.502	0.506	0.511	0.515	0.518	0.521	0.524	0.526	0.528	0.529	0.530	0.530	0.531	0.530	0.530	0.529	0.528	0.525	0.524	0.520	0.518	0.516	0.511	0.509	0.505	0.501	0.498	0.494	0.489	0.485	0.480	0.476	0.472	0.468	0.464	0.460	0.455	0.451	0.448	0.444	0.441	0.436	0.434	0.432	0.429	0.426	0.425	0.422	0.421	0.420	0.420	0.419	0.419	0.421	0.421	0.424	0.424	0.426	0.430	0.432	0.436	0.440	0.444	0.449	0.452	0.459	0.465	0.471	0.478	0.484	0.491	0.498	0.506	0.514	0.522	0.530	0.539	0.548	0.556	0.565	0.574	0.582	0.591	0.601	0.610	0.619	0.628	0.635	0.644	0.652	0.660	0.668	0.675	0.682	0.688	0.694	0.700	0.704	0.709	0.712	0.716	0.719	0.721	0.722	0.724	0.724	0.722	0.722	0.719	0.716	0.714	0.709	0.702	0.698	0.690	0.684	0.675	0.665	0.655	0.645	0.634	0.621	0.609	0.595	0.581	0.566	0.550	0.535	0.519	0.502	0.485	0.466	0.449	0.430	0.411	0.392	0.374	0.354	0.334	0.315	0.296	0.276	0.258	0.239	0.220	0.201	0.182	0.165	0.148	0.130	0.114	0.098	0.082	0.068	0.052	0.040	0.028	0.016	0.005	-0.005	-0.014	-0.024	-0.030	-0.036	-0.042	-0.048	-0.050	-0.052	-0.055	-0.055	-0.055	-0.054	-0.052	-0.050	-0.045	-0.041	-0.035	-0.029	-0.021	-0.014	-0.005	0.004	0.014	0.025	0.036	0.048	0.060	0.072	0.085	0.099	0.110	0.125	0.138	0.151	0.165	0.179	0.192	0.206	0.219	0.232	0.246	0.258	0.270	0.281	0.294	0.304	0.314	0.324	0.334	0.341	0.349	0.356	0.362	0.369	0.375	0.379	0.381	0.385	0.386	0.389	0.390	0.389	0.389	0.388	0.386	0.384	0.379	0.376	0.371	0.366	0.361	0.355	0.350	0.342	0.335	0.328	0.320	0.312	0.302	0.294	0.286	0.276	0.268	0.259	0.249	0.240	0.231	0.221	0.212	0.204	0.196	0.186	0.179	0.171	0.162	0.156	0.148	0.140	0.135	0.128	0.122	0.116	0.111	0.108	0.101	0.098	0.094	0.091	0.088	0.085	0.082	0.080	0.079	0.078	0.076	0.076	0.075	0.074	0.074	0.075	0.075	0.075	0.075	0.076	0.078	0.079	0.080	0.080	0.082	0.084	0.085	0.088	0.088	0.089	0.090	0.091	0.092	0.092	0.094	0.094	0.094	0.095	0.094	0.094	0.092	0.091	0.090	0.089	0.086	0.085	0.082	0.080	0.076	0.072	0.069	0.065	0.060	0.054	0.049	0.042	0.038	0.030	0.022	0.015	0.008	-0.001	-0.011	-0.020	-0.030	-0.040	-0.050	-0.060	-0.072	-0.084	-0.095	-0.108	-0.120	-0.132	-0.145	-0.159	-0.171	-0.185	-0.199	-0.211	-0.226	-0.240	-0.254	-0.268	-0.281	-0.295	-0.309	-0.324	-0.336	-0.349	-0.362	-0.375	-0.388	-0.400	-0.411	-0.422	-0.434	-0.445	-0.455	-0.464	-0.472	-0.480	-0.488	-0.495	-0.501	-0.507	-0.511	-0.515	-0.520	-0.521	-0.524	-0.524	-0.525	-0.524	-0.522	-0.520	-0.518	-0.514	-0.509	-0.504	-0.498	-0.490	-0.482	-0.474	-0.465	-0.455	-0.446	-0.435	-0.422	-0.410	-0.398	-0.382	-0.370	-0.355	-0.341	-0.326	-0.310	-0.295	-0.279	-0.262	-0.246	-0.229	-0.212	-0.196	-0.181	-0.164	-0.148	-0.131	-0.115	-0.099	-0.082	-0.068	-0.052	-0.038	-0.022	-0.009	0.005	0.019	0.030	0.042	0.055	0.066	0.076	0.088	0.096	0.106	0.114	0.122	0.130	0.136	0.142	0.148	0.152	0.156	0.161	0.164	0.166	0.170	0.171	0.172	0.174	0.175	0.175	0.175	0.175	0.174	0.174	0.172	0.171	0.169	0.168	0.166	0.164	0.162	0.161	0.159	0.158	0.156	0.155	0.154	0.151	0.151	0.151	0.151	0.151	0.151	0.152	0.152	0.154	0.155	0.158	0.159	0.162	0.165	0.169	0.172	0.176	0.180	0.185	0.190	0.194	0.200	0.205	0.211	0.218	0.222	0.230	0.235	0.242	0.250	0.255	0.261	0.269	0.275	0.281	0.288	0.292	0.299	0.304	0.309	0.314	0.318	0.321	0.325	0.329	0.331	0.332	0.334	0.335	0.335	0.335	0.334	0.332	0.330	0.328	0.325	0.320	0.315	0.310	0.304	0.296	0.289	0.280	0.271	0.261	0.251	0.240	0.229	0.216	0.204	0.190	0.178	0.162	0.146	0.131	0.116	0.099	0.082	0.065	0.048	0.029	0.011	-0.008	-0.026	-0.045	-0.065	-0.085	-0.105	-0.124	-0.144	-0.164	-0.184	-0.205	-0.225	-0.246	-0.266	-0.286	-0.306	-0.328	-0.349	-0.369	-0.389	-0.410	-0.429	-0.449	-0.470	-0.490	-0.509	-0.529	-0.548	-0.566	-0.586	-0.604	-0.622	-0.641	-0.659	-0.678	-0.695	-0.711	-0.730	-0.746	-0.762	-0.779	-0.794	-0.810	-0.824	-0.839	-0.852	-0.866	-0.880	-0.892	-0.906	-0.918	-0.929	-0.940	-0.950	-0.961	-0.970	-0.979	-0.988	-0.994	-1.002	-1.009	-1.015	-1.020	-1.026	-1.031	-1.035	-1.038	-1.041	-1.044	-1.046	-1.048	-1.049	-1.050	-1.050	-1.051	-1.051	-1.049	-1.049	-1.048	-1.048	-1.045	-1.044	-1.041	-1.040	-1.038	-1.036	-1.034	-1.032	-1.029	-1.026	-1.025	-1.022	-1.021	-1.019	-1.019	-1.018	-1.015	-1.015	-1.014	-1.014	-1.012	-1.012	-1.012	-1.012	-1.012	-1.012	-1.012	-1.014	-1.015	-1.015	-1.016	-1.018	-1.018	-1.019	-1.020	-1.021	-1.021	-1.022	-1.022	-1.024	-1.022	-1.022	-1.022	-1.022	-1.020	-1.019	-1.018	-1.015	-1.011	-1.009	-1.005	-1.000	-0.994	-0.989	-0.981	-0.975	-0.968	-0.958	-0.949	-0.939	-0.928	-0.916	-0.904	-0.890	-0.876	-0.861	-0.848	-0.831	-0.814	-0.796	-0.778	-0.759	-0.739	-0.719	-0.699	-0.676	-0.654	-0.632	-0.609	-0.585	-0.561	-0.536	-0.510	-0.485	-0.459	-0.434	-0.406	-0.381	-0.355	-0.328	-0.300	-0.274	-0.245	-0.219	-0.191	-0.164	-0.139	-0.111	-0.085	-0.058	-0.031	-0.005	0.020	0.045	0.070	0.095	0.119	0.142	0.165	0.189	0.211	0.232	0.254	0.275	0.295	0.314	0.334	0.352	0.369	0.388	0.404	0.420	0.435	0.450	0.465	0.479	0.492	0.505	0.516	0.529	0.540	0.550	0.560	0.571	0.580	0.589	0.598	0.606	0.614	0.621	0.629	0.635	0.642	0.649	0.656	0.662	0.669	0.674	0.680	0.686	0.691	0.698	0.704	0.709	0.715	0.721	0.729	0.735	0.741	0.748	0.755	0.762	0.769	0.776	0.784	0.791	0.799	0.808	0.815	0.824	0.832	0.841	0.849	0.859	0.868	0.878	0.888	0.896	0.906	0.916	0.926	0.936	0.945	0.955	0.965	0.974	0.984	0.995	1.004	1.012	1.022	1.031	1.040	1.049	1.056	1.065	1.072	1.080	1.088	1.094	1.101	1.108	1.114	1.118	1.124	1.129	1.132	1.138	1.141	1.144	1.148	1.149	1.151	1.152	1.154	1.155	1.155	1.155	1.155	1.154	1.152	1.152	1.150	1.148	1.146	1.144	1.140	1.138	1.134	1.131	1.126	1.122	1.120	1.115	1.111	1.106	1.102	1.098	1.094	1.088	1.084	1.080	1.075	1.071	1.068	1.062	1.060	1.056	1.052	1.050	1.046	1.045	1.041	1.040	1.038	1.035	1.034	1.035	1.034	1.034	1.035	1.035	1.036	1.038	1.039	1.041	1.045	1.048	1.052	1.056	1.060	1.066	1.071	1.076	1.082	1.090	1.096	1.104	1.111	1.120	1.126	1.135	1.144	1.154	1.162	1.171	1.181	1.191	1.201	1.211	1.221	1.231	1.241	1.252	1.261	1.272	1.282	1.292	1.302	1.314	1.322	1.332	1.341	1.350	1.360	1.369	1.376	1.385	1.392	1.401	1.408	1.416	1.422	1.429	1.435	1.441	1.446	1.452	1.458	1.461	1.466	1.470	1.474	1.478	1.481	1.484	1.486	1.489	1.491	1.492	1.495	1.495	1.496	1.498	1.499	1.499	1.499	1.500	1.500	1.500	1.500	1.500	1.500	1.499	1.499	1.498	1.499	1.498	1.496	1.496	1.495	1.495	1.494	1.494	1.492	1.492	1.492	1.491	1.490	1.490	1.489	1.489	1.488	1.488	1.486	1.486	1.485	1.484	1.482	1.482	1.482	1.482	1.481	1.480	1.480	1.480	1.479	1.479	1.478	1.479	1.478	1.478	1.478	1.476	1.478	1.478	1.479	1.478	1.478	1.479	1.479	1.481	1.481	1.482	1.484	1.486	1.488	1.490	1.492	1.494	1.496	1.500	1.502	1.506	1.509	1.514	1.516	1.520	1.525	1.529	1.534	1.539	1.542	1.549	1.554	1.558	1.565	1.570	1.575	1.581	1.586	1.592	1.598	1.602	1.609	1.614	1.620	1.625	1.630	1.635	1.640	1.645	1.650	1.654	1.656	1.661	1.665	1.668	1.670	1.671	1.674	1.675	1.676	1.676	1.676	1.676	1.676	1.675	1.674	1.671	1.670	1.666	1.664	1.659	1.655	1.651	1.646	1.640	1.635	1.629	1.622	1.616	1.608	1.601	1.592	1.585	1.576	1.568	1.559	1.550	1.540	1.531	1.522	1.511	1.502	1.492	1.482	1.474	1.464	1.454	1.445	1.435	1.426	1.416	1.408	1.399	1.391	1.382	1.375	1.368	1.360	1.352	1.346	1.339	1.334	1.329	1.322	1.319	1.315	1.311	1.306	1.304	1.301	1.299	1.296	1.296	1.294	1.292	1.292	1.294	1.292	1.294	1.294	1.296	1.298	1.299	1.301	1.304	1.306	1.309	1.311	1.314	1.316	1.320	1.322	1.326	1.330	1.334	1.336	1.340	1.342	1.346	1.350	1.352	1.355	1.358	1.361	1.364	1.366	1.368	1.370	1.371	1.374	1.375	1.376	1.378	1.379	1.380	1.380	1.381	1.382	1.382	1.382	1.384	1.384	1.385	1.384	1.385	1.385	1.386	1.385	1.386	1.386	1.386	1.389	1.389	1.389	1.391	1.391	1.394	1.394	1.395	1.398	1.400	1.401	1.404	1.405	1.408	1.411	1.414	1.416	1.419	1.422	1.425	1.429	1.432	1.435	1.439	1.441	1.445	1.449	1.452	1.455	1.459	1.462	1.465	1.468	1.470	1.472	1.475	1.478	1.479	1.480	1.482	1.482	1.484	1.484	1.484	1.485	1.484	1.482	1.482	1.481	1.480	1.478	1.475	1.472	1.470	1.466	1.461	1.458	1.454	1.449	1.442	1.439	1.432	1.426	1.420	1.414	1.406	1.400	1.392	1.385	1.376	1.368	1.360	1.351	1.341	1.332	1.322	1.312	1.302	1.292	1.280	1.270	1.258	1.248	1.235	1.222	1.211	1.199	1.185	1.172	1.159	1.146	1.132	1.119	1.104	1.090	1.076	1.061	1.048	1.031	1.018	1.001	0.986	0.970	0.955	0.939	0.924	0.909	0.892	0.878	0.861	0.846	0.830	0.815	0.800	0.785	0.770	0.756	0.741	0.728	0.712	0.700	0.686	0.674	0.661	0.650	0.638	0.626	0.615	0.605	0.595	0.585	0.576	0.568	0.560	0.552	0.545	0.539	0.531	0.526	0.521	0.516	0.512	0.509	0.504	0.501	0.499	0.495	0.494	0.491	0.490	0.488	0.485	0.485	0.484	0.482	0.482	0.480	0.480	0.478	0.476	0.475	0.474	0.472	0.471	0.469	0.466	0.464	0.461	0.458	0.454	0.449	0.445	0.440	0.435	0.429	0.424	0.416	0.410	0.401	0.394	0.385	0.375	0.366	0.356	0.348	0.335	0.325	0.314	0.301	0.290	0.278	0.264	0.251	0.238	0.224	0.210	0.195	0.181	0.168	0.152	0.139	0.124	0.109	0.095	0.080	0.066	0.051	0.038	0.022	0.009	-0.004	-0.018	-0.032	-0.045	-0.058	-0.070	-0.082	-0.092	-0.105	-0.115	-0.128	-0.138	-0.146	-0.156	-0.165	-0.174	-0.182	-0.190	-0.198	-0.204	-0.210	-0.216	-0.221	-0.228	-0.231	-0.236	-0.239	-0.242	-0.246	-0.249	-0.250	-0.251	-0.252	-0.254	-0.254	-0.254	-0.254	-0.254	-0.252	-0.250	-0.249	-0.248	-0.245	-0.241	-0.239	-0.236	-0.232	-0.229	-0.225	-0.220	-0.216	-0.211	-0.208	-0.201	-0.198	-0.192	-0.188	-0.182	-0.176	-0.172	-0.166	-0.161	-0.156	-0.151	-0.146	-0.140	-0.136	-0.131	-0.126	-0.122	-0.118	-0.115	-0.111	-0.108	-0.105	-0.102	-0.100	-0.098	-0.096	-0.094	-0.092	-0.094	-0.092	-0.094	-0.094	-0.095	-0.096	-0.098	-0.100	-0.104	-0.106	-0.110	-0.114	-0.118	-0.122	-0.126	-0.132	-0.138	-0.142	-0.150	-0.155	-0.162	-0.169	-0.175	-0.181	-0.189	-0.196	-0.201	-0.208	-0.215	-0.221	-0.228	-0.234	-0.240	-0.245	-0.251	-0.256	-0.261	-0.266	-0.269	-0.272	-0.276	-0.280	-0.282	-0.284	-0.286	-0.286	-0.286	-0.286	-0.285	-0.285	-0.282	-0.281	-0.278	-0.274	-0.271	-0.266	-0.261	-0.255	-0.250	-0.244	-0.236	-0.230	-0.222	-0.214	-0.205	-0.196	-0.188	-0.179	-0.170	-0.160	-0.150	-0.140	-0.130	-0.120	-0.110	-0.100	-0.090	-0.080	-0.070	-0.060	-0.050	-0.040	-0.031	-0.021	-0.014	-0.004	0.004	0.011	0.019	0.028	0.035	0.041	0.048	0.054	0.060	0.065	0.069	0.072	0.078	0.080	0.084	0.085	0.088	0.089	0.089	0.089	0.090	0.090	0.089	0.088	0.086	0.084	0.081	0.079	0.075	0.072	0.069	0.065	0.060	0.056	0.051	0.048	0.041	0.038	0.032	0.026	0.021	0.016	0.011	0.005	0.000	-0.004	-0.009	-0.015	-0.018	-0.022	-0.026	-0.030	-0.032	-0.036	-0.038	-0.040	-0.042	-0.042	-0.044	-0.044	-0.044	-0.042	-0.041	-0.039	-0.036	-0.034	-0.029	-0.025	-0.021	-0.015	-0.010	-0.002	0.005	0.012	0.021	0.030	0.039	0.049	0.059	0.069	0.080	0.091	0.102	0.115	0.126	0.139	0.151	0.162	0.175	0.188	0.201	0.212	0.225	0.236	0.249	0.261	0.271	0.282	0.292	0.304	0.314	0.322	0.330	0.339	0.346	0.352	0.359	0.364	0.369	0.374	0.376	0.379	0.380	0.381	0.381	0.380	0.379	0.376	0.374	0.370	0.366	0.361	0.354	0.348	0.340	0.332	0.324	0.315	0.304	0.294	0.284	0.271	0.260	0.246	0.234	0.220	0.208	0.194	0.180	0.164	0.150	0.135	0.121	0.105	0.090	0.075	0.060	0.045	0.030	0.015	0.000	-0.014	-0.029	-0.044	-0.056	-0.071	-0.085	-0.098	-0.111	-0.125	-0.136	-0.149	-0.160	-0.171	-0.182	-0.194	-0.204	-0.214	-0.224	-0.232	-0.242	-0.251	-0.260	-0.268	-0.275	-0.282	-0.289	-0.296	-0.304	-0.309	-0.315	-0.320	-0.325	-0.330	-0.335	-0.340	-0.344	-0.349	-0.351	-0.356	-0.360	-0.364	-0.368	-0.371	-0.374	-0.376	-0.381	-0.384	-0.386	-0.391	-0.394	-0.396	-0.400	-0.402	-0.406	-0.411	-0.414	-0.418	-0.421	-0.426	-0.430	-0.434	-0.438	-0.442	-0.448	-0.451	-0.458	-0.462	-0.469	-0.474	-0.480	-0.485	-0.491	-0.498	-0.504	-0.510	-0.516	-0.522	-0.530	-0.536	-0.544	-0.551	-0.558	-0.565	-0.572	-0.580	-0.588	-0.594	-0.602	-0.609	-0.616	-0.624	-0.631	-0.636	-0.644	-0.651	-0.658	-0.664	-0.669	-0.675	-0.680	-0.685	-0.690	-0.695	-0.699	-0.704	-0.708	-0.710	-0.712	-0.715	-0.718	-0.719	-0.719	-0.720	-0.720	-0.720	-0.719	-0.718	-0.716	-0.714	-0.711	-0.708	-0.705	-0.700	-0.698	-0.692	-0.686	-0.681	-0.675	-0.669	-0.664	-0.658	-0.650	-0.644	-0.636	-0.630	-0.621	-0.614	-0.606	-0.599	-0.591	-0.582	-0.575	-0.568	-0.560	-0.552	-0.546	-0.540	-0.532	-0.526	-0.521	-0.515	-0.510	-0.504	-0.499	-0.495	-0.491	-0.488	-0.484	-0.481	-0.479	-0.478	-0.475	-0.475	-0.475	-0.475	-0.475	-0.476	-0.478	-0.479	-0.482	-0.484	-0.488	-0.490	-0.495	-0.499	-0.504	-0.509	100.000	5.000	2.000	1.000	3.000	0.000	0.000	0.000	0.000	0.000	0.000	0.000	0.000	0.000	0.000	0.000	0.000	0.000	1.158	1.155	1.150	1.146	1.141	1.136	1.131	1.125	1.120	1.115	1.109	1.104	1.096	1.091	1.085	1.079	1.072	1.066	1.059	1.052	1.045	1.039	1.032	1.026	1.020	1.014	1.006	1.000	0.994	0.988	0.981	0.975	0.969	0.964	0.958	0.951	0.945	0.940	0.935	0.930	0.924	0.920	0.914	0.910	0.905	0.900	0.896	0.891	0.888	0.882	0.879	0.875	0.871	0.868	0.864	0.859	0.856	0.852	0.849	0.845	0.841	0.839	0.835	0.832	0.829	0.825	0.821	0.819	0.815	0.811	0.808	0.804	0.800	0.796	0.792	0.790	0.785	0.781	0.778	0.774	0.770	0.765	0.761	0.758	0.754	0.749	0.745	0.741	0.738	0.734	0.730	0.725	0.721	0.718	0.714	0.711	0.708	0.704	0.701	0.699	0.696	0.692	0.690	0.689	0.688	0.686	0.684	0.682	0.682	0.682	0.681	0.681	0.682	0.684	0.684	0.685	0.688	0.690	0.691	0.695	0.698	0.700	0.705	0.709	0.712	0.718	0.721	0.728	0.731	0.738	0.742	0.749	0.755	0.761	0.768	0.775	0.781	0.788	0.794	0.801	0.808	0.815	0.821	0.829	0.836	0.842	0.850	0.858	0.864	0.871	0.876	0.882	0.890	0.895	0.901	0.906	0.912	0.918	0.921	0.926	0.931	0.935	0.939	0.942	0.945	0.948	0.950	0.952	0.955	0.955	0.958	0.959	0.959	0.959	0.959	0.958	0.958	0.955	0.955	0.952	0.950	0.948	0.944	0.941	0.938	0.935	0.930	0.925	0.920	0.916	0.910	0.905	0.900	0.894	0.888	0.882	0.876	0.870	0.864	0.858	0.851	0.845	0.838	0.831	0.825	0.819	0.812	0.805	0.800	0.794	0.789	0.782	0.778	0.771	0.766	0.762	0.758	0.752	0.749	0.746	0.742	0.740	0.738	0.735	0.734	0.731	0.731	0.730	0.731	0.730	0.731	0.732	0.734	0.736	0.739	0.741	0.745	0.748	0.752	0.756	0.761	0.766	0.772	0.776	0.782	0.789	0.796	0.804	0.810	0.818	0.825	0.832	0.840	0.849	0.856	0.862	0.871	0.879	0.886	0.894	0.902	0.909	0.916	0.922	0.930	0.935	0.941	0.948	0.952	0.958	0.962	0.966	0.970	0.972	0.976	0.978	0.980	0.981	0.981	0.982	0.982	0.980	0.979	0.978	0.974	0.970	0.966	0.961	0.956	0.950	0.945	0.938	0.931	0.924	0.915	0.908	0.898	0.888	0.878	0.868	0.856	0.845	0.834	0.822	0.810	0.798	0.785	0.774	0.760	0.748	0.734	0.721	0.709	0.695	0.681	0.669	0.656	0.644	0.630	0.618	0.605	0.594	0.581	0.569	0.558	0.546	0.535	0.525	0.515	0.505	0.495	0.486	0.478	0.469	0.461	0.454	0.446	0.440	0.434	0.429	0.422	0.418	0.414	0.410	0.406	0.404	0.401	0.399	0.396	0.395	0.394	0.394	0.395	0.395	0.395	0.398	0.399	0.401	0.404	0.406	0.410	0.415	0.418	0.422	0.429	0.432	0.438	0.445	0.451	0.458	0.465	0.472	0.479	0.486	0.494	0.502	0.510	0.520	0.528	0.536	0.546	0.554	0.564	0.572	0.582	0.591	0.600	0.610	0.619	0.629	0.636	0.646	0.655	0.662	0.671	0.680	0.689	0.695	0.704	0.711	0.718	0.724	0.730	0.738	0.744	0.749	0.755	0.760	0.762	0.768	0.771	0.776	0.779	0.782	0.786	0.789	0.791	0.792	0.795	0.796	0.798	0.798	0.799	0.800	0.800	0.800	0.800	0.800	0.801	0.801	0.800	0.800	0.800	0.800	0.799	0.799	0.798	0.798	0.798	0.798	0.798	0.796	0.796	0.795	0.795	0.796	0.796	0.795	0.796	0.796	0.796	0.796	0.795	0.796	0.795	0.795	0.796	0.796	0.795	0.795	0.796	0.795	0.794	0.794	0.794	0.791	0.790	0.790	0.788	0.786	0.784	0.781	0.779	0.776	0.772	0.770	0.766	0.761	0.758	0.752	0.748	0.741	0.736	0.730	0.722	0.718	0.709	0.702	0.695	0.686	0.678	0.669	0.659	0.650	0.640	0.630	0.620	0.609	0.598	0.586	0.575	0.562	0.551	0.539	0.526	0.514	0.500	0.488	0.472	0.460	0.446	0.432	0.420	0.405	0.391	0.376	0.364	0.350	0.335	0.321	0.308	0.294	0.280	0.268	0.254	0.240	0.228	0.214	0.200	0.188	0.176	0.162	0.152	0.141	0.130	0.119	0.109	0.098	0.089	0.080	0.070	0.061	0.055	0.046	0.040	0.034	0.028	0.022	0.018	0.012	0.010	0.006	0.004	0.001	0.000	-0.001	-0.002	-0.002	-0.002	-0.001	0.001	0.001	0.004	0.008	0.011	0.014	0.018	0.021	0.026	0.030	0.034	0.040	0.045	0.049	0.055	0.060	0.066	0.071	0.075	0.081	0.085	0.090	0.095	0.099	0.104	0.108	0.110	0.112	0.115	0.119	0.120	0.121	0.122	0.124	0.124	0.124	0.122	0.122	0.120	0.119	0.115	0.112	0.109	0.105	0.101	0.098	0.091	0.088	0.082	0.076	0.071	0.064	0.058	0.051	0.045	0.038	0.031	0.025	0.019	0.011	0.004	-0.001	-0.009	-0.015	-0.020	-0.026	-0.031	-0.038	-0.042	-0.048	-0.051	-0.056	-0.059	-0.062	-0.066	-0.068	-0.070	-0.070	-0.071	-0.072	-0.074	-0.072	-0.071	-0.071	-0.069	-0.066	-0.065	-0.061	-0.059	-0.054	-0.050	-0.045	-0.041	-0.035	-0.030	-0.024	-0.019	-0.011	-0.005	0.002	0.010	0.016	0.024	0.030	0.039	0.048	0.054	0.062	0.070	0.078	0.085	0.094	0.101	0.109	0.116	0.124	0.131	0.139	0.145	0.152	0.159	0.165	0.171	0.178	0.184	0.190	0.195	0.201	0.205	0.210	0.215	0.218	0.222	0.226	0.229	0.232	0.235	0.236	0.239	0.240	0.242	0.244	0.245	0.245	0.246	0.246	0.246	0.246	0.246	0.245	0.245	0.244	0.242	0.241	0.240	0.239	0.238	0.234	0.232	0.231	0.229	0.228	0.225	0.222	0.221	0.219	0.218	0.215	0.214	0.212	0.211	0.209	0.208	0.208	0.206	0.206	0.206	0.206	0.205	0.206	0.208	0.209	0.210	0.211	0.214	0.216	0.219	0.222	0.226	0.229	0.234	0.238	0.242	0.248	0.254	0.259	0.265	0.272	0.279	0.285	0.292	0.299	0.308	0.315	0.324	0.330	0.339	0.348	0.356	0.364	0.372	0.381	0.390	0.399	0.408	0.416	0.425	0.434	0.442	0.450	0.458	0.466	0.474	0.480	0.489	0.495	0.502	0.509	0.515	0.521	0.528	0.532	0.536	0.542	0.546	0.551	0.554	0.558	0.560	0.564	0.565	0.568	0.569	0.570	0.571	0.571	0.572	0.572	0.571	0.571	0.570	0.569	0.568	0.566	0.564	0.561	0.560	0.558	0.554	0.551	0.548	0.545	0.541	0.538	0.534	0.530	0.526	0.522	0.519	0.515	0.511	0.509	0.504	0.500	0.496	0.494	0.490	0.488	0.482	0.480	0.476	0.475	0.472	0.470	0.468	0.466	0.466	0.464	0.464	0.462	0.464	0.464	0.464	0.465	0.466	0.468	0.469	0.472	0.474	0.478	0.481	0.485	0.490	0.494	0.499	0.505	0.510	0.516	0.522	0.528	0.535	0.542	0.550	0.558	0.565	0.574	0.581	0.589	0.598	0.606	0.615	0.624	0.632	0.640	0.649	0.658	0.666	0.675	0.681	0.689	0.696	0.704	0.711	0.719	0.725	0.730	0.736	0.741	0.745	0.749	0.752	0.756	0.759	0.760	0.761	0.762	0.762	0.761	0.761	0.759	0.756	0.752	0.749	0.744	0.739	0.732	0.726	0.720	0.711	0.702	0.694	0.684	0.672	0.661	0.650	0.638	0.624	0.611	0.596	0.582	0.569	0.552	0.536	0.521	0.504	0.488	0.470	0.452	0.436	0.418	0.400	0.382	0.365	0.346	0.329	0.310	0.292	0.275	0.258	0.240	0.224	0.206	0.189	0.174	0.158	0.141	0.126	0.112	0.099	0.085	0.072	0.060	0.048	0.036	0.026	0.016	0.006	-0.001	-0.009	-0.016	-0.024	-0.029	-0.035	-0.039	-0.044	-0.045	-0.048	-0.050	-0.050	-0.050	-0.051	-0.049	-0.048	-0.045	-0.042	-0.040	-0.035	-0.031	-0.026	-0.022	-0.016	-0.010	-0.004	0.002	0.010	0.018	0.025	0.032	0.041	0.049	0.059	0.066	0.074	0.084	0.091	0.101	0.110	0.118	0.128	0.136	0.144	0.152	0.161	0.170	0.179	0.186	0.194	0.202	0.210	0.218	0.225	0.231	0.239	0.246	0.254	0.260	0.266	0.274	0.280	0.288	0.292	0.299	0.305	0.311	0.318	0.324	0.330	0.336	0.342	0.349	0.355	0.361	0.368	0.374	0.380	0.386	0.395	0.401	0.409	0.416	0.424	0.431	0.440	0.449	0.458	0.466	0.475	0.485	0.495	0.506	0.516	0.528	0.539	0.551	0.562	0.575	0.589	0.602	0.616	0.630	0.644	0.659	0.675	0.691	0.706	0.724	0.740	0.756	0.774	0.791	0.810	0.829	0.848	0.866	0.885	0.904	0.924	0.942	0.962	0.982	1.001	1.021	1.040	1.060	1.079	1.098	1.116	1.134	1.152	1.170	1.188	1.204	1.219	1.235	1.250	1.265	1.278	1.291	1.302	1.314	1.325	1.334	1.341	1.349	1.356	1.361	1.365	1.369	1.371	1.372	1.372	1.371	1.369	1.365	1.361	1.355	1.348	1.340	1.331	1.321	1.310	1.298	1.285	1.271	1.256	1.240	1.222	1.205	1.188	1.169	1.149	1.128	1.108	1.085	1.065	1.042	1.019	0.996	0.974	0.950	0.928	0.904	0.879	0.855	0.831	0.809	0.785	0.764	0.740	0.718	0.695	0.672	0.652	0.631	0.610	0.590	0.570	0.551	0.534	0.515	0.496	0.480	0.464	0.448	0.432	0.418	0.402	0.390	0.376	0.364	0.351	0.340	0.329	0.316	0.308	0.298	0.288	0.279	0.271	0.261	0.254	0.246	0.239	0.231	0.225	0.218	0.211	0.205	0.198	0.191	0.186	0.181	0.175	0.169	0.164	0.158	0.154	0.149	0.144	0.139	0.134	0.129	0.125	0.121	0.116	0.112	0.109	0.105	0.101	0.099	0.094	0.091	0.088	0.086	0.084	0.081	0.080	0.079	0.078	0.076	0.076	0.075	0.076	0.076	0.078	0.079	0.081	0.082	0.085	0.088	0.092	0.095	0.099	0.104	0.109	0.115	0.120	0.128	0.132	0.140	0.148	0.155	0.164	0.172	0.180	0.189	0.198	0.209	0.218	0.228	0.239	0.249	0.260	0.270	0.282	0.292	0.304	0.315	0.326	0.338	0.349	0.361	0.372	0.384	0.395	0.406	0.418	0.429	0.440	0.451	0.462	0.472	0.484	0.494	0.505	0.514	0.524	0.534	0.545	0.554	0.564	0.572	0.582	0.590	0.600	0.609	0.616	0.625	0.634	0.641	0.649	0.656	0.664	0.672	0.680	0.686	0.694	0.700	0.708	0.714	0.721	0.726	0.734	0.740	0.746	0.752	0.759	0.765	0.771	0.776	0.782	0.788	0.794	0.800	0.805	0.810	0.816	0.821	0.828	0.831	0.836	0.842	0.846	0.851	0.856	0.860	0.865	0.869	0.874	0.878	0.881	0.885	0.890	0.892	0.895	0.899	0.902	0.905	0.909	0.911	0.914	0.916	0.918	0.921	0.921	0.924	0.926	0.928	0.929	0.930	0.930	0.931	0.931	0.932	0.934	0.935	0.934	0.935	0.934	0.935	0.935	0.934	0.934	0.934	0.934	0.932	0.931	0.931	0.931	0.929	0.929	0.929	0.926	0.926	0.925	0.925	0.922	0.922	0.921	0.920	0.919	0.919	0.916	0.915	0.914	0.914	0.911	0.910	0.909	0.906	0.905	0.904	0.901	0.900	0.896	0.895	0.892	0.890	0.886	0.884	0.881	0.878	0.875	0.871	0.868	0.864	0.860	0.856	0.851	0.848	0.842	0.839	0.834	0.828	0.824	0.818	0.812	0.806	0.800	0.794	0.789	0.781	0.775	0.769	0.762	0.756	0.750	0.742	0.735	0.729	0.722	0.716	0.710	0.702	0.696	0.690	0.684	0.678	0.671	0.665	0.660	0.655	0.649	0.645	0.640	0.636	0.631	0.629	0.624	0.622	0.619	0.616	0.614	0.612	0.611	0.610	0.610	0.609	0.609	0.610	0.611	0.611	0.614	0.616	0.619	0.621	0.625	0.630	0.632	0.638	0.642	0.649	0.652	0.659	0.665	0.671	0.679	0.685	0.691	0.699	0.706	0.712	0.721	0.729	0.736	0.744	0.752	0.760	0.768	0.775	0.782	0.790	0.799	0.805	0.812	0.819	0.828	0.834	0.840	0.845	0.851	0.859	0.862	0.868	0.872	0.878	0.881	0.885	0.890	0.892	0.895	0.898	0.899	0.902	0.902	0.904	0.905	0.905	0.905	0.905	0.902	0.901	0.900	0.898	0.896	0.894	0.890	0.888	0.884	0.879	0.875	0.870	0.865	0.860	0.854	0.848	0.842	0.835	0.829	0.821	0.814	0.808	0.800	0.790	0.782	0.774	0.765	0.756	0.748	0.736	0.728	0.718	0.708	0.698	0.688	0.676	0.666	0.655	0.644	0.632	0.622	0.611	0.601	0.590	0.580	0.569	0.559	0.548	0.536	0.526	0.518	0.507	0.496	0.488	0.479	0.471	0.461	0.454	0.446	0.439	0.432	0.426	0.421	0.415	0.411	0.406	0.402	0.399	0.395	0.394	0.394	0.392	0.391	0.391	0.392	0.394	0.396	0.399	0.400	0.404	0.408	0.412	0.416	0.421	0.426	0.431	0.438	0.442	0.449	0.455	0.461	0.468	0.474	0.480	0.486	0.492	0.499	0.505	0.509	0.515	0.519	0.525	0.529	0.532	0.536	0.539	0.542	0.544	0.545	0.546	0.548	0.548	0.548	0.546	0.545	0.544	0.540	0.538	0.535	0.531	0.528	0.522	0.519	0.512	0.507	0.502	0.495	0.489	0.482	0.476	0.470	0.464	0.456	0.450	0.442	0.436	0.430	0.424	0.418	0.412	0.405	0.400	0.395	0.390	0.385	0.381	0.378	0.374	0.371	0.369	0.366	0.365	0.364	0.362	0.361	0.362	0.362	0.362	0.362	0.365	0.366	0.369	0.370	0.372	0.376	0.379	0.381	0.385	0.389	0.392	0.396	0.400	0.402	0.408	0.411	0.415	0.419	0.421	0.425	0.428	0.430	0.432	0.435	0.438	0.438	0.440	0.440	0.441	0.441	0.441	0.440	0.439	0.438	0.435	0.434	0.430	0.428	0.424	0.420	0.416	0.411	0.406	0.401	0.395	0.390	0.384	0.378	0.370	0.364	0.358	0.350	0.342	0.335	0.329	0.320	0.312	0.306	0.299	0.291	0.285	0.278	0.271	0.265	0.259	0.254	0.248	0.242	0.240	0.235	0.232	0.229	0.226	0.225	0.224	0.224	0.224	0.225	0.226	0.228	0.231	0.235	0.240	0.245	0.251	0.258	0.265	0.274	0.282	0.292	0.302	0.314	0.328	0.339	0.352	0.368	0.382	0.399	0.415	0.432	0.450	0.469	0.488	0.507	0.528	0.548	0.568	0.589	0.610	0.632	0.655	0.676	0.700	0.722	0.745	0.769	0.791	0.814	0.836	0.858	0.881	0.902	0.925	0.946	0.968	0.989	1.009	1.029	1.048	1.066	1.084	1.101	1.118	1.134	1.149	1.162	1.176	1.189	1.200	1.211	1.221	1.230	1.239	1.245	1.251	1.256	1.260	1.264	1.266	1.266	1.266	1.265	1.264	1.260	1.256	1.251	1.246	1.239	1.231	1.222	1.212	1.201	1.191	1.179	1.168	1.154	1.140	1.125	1.110	1.095	1.079	1.061	1.044	1.026	1.009	0.990	0.971	0.952	0.934	0.914	0.894	0.875	0.855	0.836	0.818	0.796	0.778	0.759	0.739	0.720	0.701	0.682	0.664	0.645	0.628	0.611	0.594	0.576	0.561	0.545	0.530	0.515	0.501	0.488	0.474	0.461	0.449	0.436	0.425	0.414	0.404	0.394	0.384	0.375	0.368	0.360	0.352	0.346	0.340	0.335	0.329	0.324	0.319	0.316	0.312	0.310	0.308	0.305	0.304	0.302	0.301	0.300	0.300	0.300	0.300	0.301	0.301	0.301	0.302	0.304	0.304	0.306	0.306	0.308	0.310	0.310	0.311	0.312	0.314	0.314	0.314	0.314	0.315	0.315	0.314	0.314	0.312	0.311	0.310	0.309	0.306	0.304	0.300	0.296	0.294	0.288	0.284	0.279	0.272	0.266	0.260	0.251	0.244	0.236	0.228	0.219	0.210	0.200	0.189	0.179	0.168	0.156	0.145	0.132	0.120	0.108	0.095	0.082	0.070	0.055	0.042	0.030	0.015	0.002	-0.010	-0.025	-0.038	-0.050	-0.065	-0.078	-0.090	-0.101	-0.114	-0.125	-0.136	-0.148	-0.158	-0.169	-0.179	-0.188	-0.198	-0.206	-0.214	-0.222	-0.229	-0.235	-0.242	-0.246	-0.252	-0.258	-0.261	-0.266	-0.269	-0.272	-0.275	-0.278	-0.279	-0.281	-0.281	-0.282	-0.282	-0.284	-0.284	-0.284	-0.284	-0.284	-0.282	-0.282	-0.282	-0.281	-0.281	-0.281	-0.281	-0.281	-0.281	-0.282	-0.281	-0.282	-0.284	-0.285	-0.286	-0.289	-0.291	-0.292	-0.295	-0.299	-0.302	-0.306	-0.311	-0.315	-0.320	-0.325	-0.331	-0.338	-0.344	-0.351	-0.358	-0.366	-0.372	-0.381	-0.389	-0.398	-0.406	-0.415	-0.425	-0.434	-0.442	-0.452	-0.462	-0.471	-0.481	-0.491	-0.501	-0.509	-0.519	-0.529	-0.538	-0.548	-0.555	-0.565	-0.572	-0.581	-0.589	-0.596	-0.604	-0.610	-0.616	-0.624	-0.629	-0.634	-0.639	-0.644	-0.649	-0.652	-0.655	-0.658	-0.659	-0.661	-0.662	-0.664	-0.662	-0.664	-0.662	-0.661	-0.660	-0.656	-0.654	-0.651	-0.648	-0.642	-0.638	-0.632	-0.626	-0.620	-0.614	-0.605	-0.599	-0.590	-0.581	-0.572	-0.564	-0.554	-0.544	-0.534	-0.524	-0.514	-0.501	-0.491	-0.480	-0.469	-0.456	-0.445	-0.434	-0.421	-0.409	-0.398	-0.385	-0.374	-0.362	-0.350	-0.339	-0.328	-0.316	-0.305	-0.294	-0.284	-0.272	-0.262	-0.254	-0.244	-0.235	-0.226	-0.218	-0.210	-0.201	-0.194	-0.188	-0.181	-0.175	-0.170	-0.165	-0.161	-0.156	-0.152	-0.149	-0.148	-0.145	-0.142	-0.141	-0.141	-0.139	-0.140	-0.140	-0.140	-0.141	-0.142	-0.144	-0.146	-0.149	-0.151	-0.155	-0.159	-0.161	-0.165	-0.169	-0.172	-0.178	-0.181	-0.185	-0.191	-0.196	-0.200	-0.204	-0.209	-0.214	-0.218	-0.221	-0.225	-0.229	-0.232	-0.235	-0.239	-0.241	-0.244	-0.245	-0.246	-0.248	-0.249	-0.248	-0.248	-0.246	-0.245	-0.244	-0.241	-0.238	-0.232	-0.229	-0.224	-0.219	-0.212	-0.205	-0.198	-0.190	-0.180	-0.171	-0.161	-0.150	-0.139	-0.126	-0.114	-0.101	-0.088	-0.072	-0.058	-0.044	-0.028	-0.012	0.005	0.020	0.038	0.055	0.072	0.090	0.108	0.125	0.144	0.161	0.179	0.198	0.215	0.232	0.251	0.268	0.286	0.302	0.320	0.338	0.352	0.370	0.385	0.401	0.415	0.430	0.444	0.459	0.472	0.486	0.499	0.511	0.524	0.535	0.548	0.559	0.569	0.580	0.590	0.601	0.611	0.622	0.631	0.641	0.650	0.660	0.670	0.680	0.690	0.700	0.711	0.721	0.732	0.742	0.752	0.764	0.775	0.788	0.800	0.812	0.825	0.839	0.852	0.866	0.881	0.895	0.910	0.926	0.942	0.959	0.975	0.992	1.010	1.028	1.045	1.062	1.081	1.100	1.119	1.138	1.156	1.176	1.195	1.214	1.234	1.252	1.271	1.290	1.308	1.326	1.344	1.361	1.380	1.396	1.412	1.429	1.444	1.460	1.474	1.489	1.502	1.514	1.526	1.539	1.549	1.559	1.568	1.578	1.585	1.592	1.600	1.605	1.610	1.614	1.619	1.621	1.624	1.626	1.628	1.628	1.629	1.628	1.626	1.625	1.622	1.619	1.616	1.612	1.609	1.604	1.600	1.594	1.590	1.584	1.578	1.571	1.565	1.559	1.551	1.546	1.539	1.532	1.525	1.519	1.511	1.505	1.499	1.491	1.486	1.480	1.474	1.468	1.462	1.456	1.452	1.446	1.442	1.436	1.432	1.428	1.425	1.420	1.418	1.414	1.410	1.409	1.406	1.404	1.401	1.400	1.399	1.398	1.396	1.396	1.396	1.395	1.395	1.396	1.396	1.398	1.398	1.399	1.401	1.401	1.402	1.404	1.406	1.409	1.410	1.411	1.415	1.416	1.419	1.421	1.422	1.425	1.428	1.430	1.432	1.435	1.438	1.440	1.442	1.444	1.446	1.449	1.451	1.452	1.454	1.455	1.456	1.456	1.458	1.459	1.460	1.459	1.460	1.459	1.459	1.458	1.456	1.455	1.452	1.450	1.448	1.444	1.441	1.436	1.432	1.429	1.422	1.418	1.411	1.405	1.399	1.390	1.384	1.375	1.366	1.356	1.348	1.338	1.326	1.316	1.305	1.294	1.281	1.270	1.258	1.244	1.230	1.216	1.202	1.189	1.174	1.160	1.144	1.129	1.114	1.099	1.082	1.066	1.052	1.036	1.020	1.005	0.989	0.975	0.960	0.945	0.930	0.915	0.901	0.888	0.875	0.862	0.849	0.838	0.826	0.816	0.805	0.795	0.786	0.778	0.770	0.764	0.756	0.751	0.746	0.742	0.740	0.738	0.735	0.735	0.735	0.736	0.738	0.740	0.744	0.748	0.752	0.759	0.766	0.772	0.782	0.791	0.801	0.811	0.822	0.834	0.848	0.860	0.874	0.888	0.902	0.918	0.931	0.948	0.964	0.981	0.996	1.014	1.031	1.048	1.064	1.081	1.099	1.115	1.132	1.149	1.166	1.182	1.199	1.214	1.230	1.245	1.259	1.274	1.288	1.300	1.312	1.326	1.339	1.350	1.359	1.370	1.380	1.388	1.396	1.404	1.411	1.419	1.425	1.430	1.435	1.440	1.444	1.446	1.450	1.452	1.455	1.458	1.458	1.458	1.460	1.460	1.460	1.458	1.458	1.456	1.455	1.454	1.452	1.450	1.448	1.445	1.442	1.440	1.438	1.435	1.432	1.430	1.428	1.424	1.421	1.418	1.415	1.412	1.410	1.408	1.404	1.401	1.398	1.394	1.391	1.388	1.385	1.382	1.378	1.375	1.371	1.368	1.364	1.360	1.355	1.352	1.348	1.344	1.339	1.334	1.329	1.325	1.319	1.314	1.308	1.301	1.295	1.289	1.281	1.275	1.266	1.260	1.252	1.245	1.236	1.229	1.220	1.212	1.204	1.194	1.186	1.176	1.166	1.159	1.149	1.139	1.129	1.121	1.111	1.101	1.092	1.082	1.074	1.065	1.055	1.048	1.039	1.030	1.021	1.014	1.006	0.999	0.991	0.985	0.978	0.972	0.968	0.961	0.956	0.952	0.948	0.945	0.941	0.939	0.936	0.935	0.932	0.932	0.931	0.931	0.932	0.932	0.934	0.936	0.940	0.941	0.945	0.949	0.952	0.958	0.964	0.969	0.975	0.981	0.988	0.994	1.002	1.010	1.019	1.028	1.036	1.045	1.055	1.064	1.074	1.085	1.095	1.106	1.116	1.128	1.139	1.150	1.161	1.172	1.184	1.195	1.208	1.219	1.230	1.240	1.252	1.264	1.275	1.285	1.296	1.306	1.318	1.328	1.338	1.346	1.355	1.365	1.374	1.382	1.389	1.398	1.404	1.410	1.416	1.422	1.428	1.432	1.438	1.441	1.445	1.449	1.450	1.454	1.456	1.458	1.458	1.458	1.459	1.458	1.458	1.456	1.455	1.454	1.451	1.449	1.446	1.444	1.440	1.438	1.434	1.430	1.426	1.424	1.420	1.415	1.411	1.408	1.404	1.401	1.396	1.394	1.390	1.388	1.384	1.382	1.379	1.378	1.376	1.374	1.374	1.372	1.372	1.371	1.372	1.374	1.375	1.378	1.379	1.382	1.386	1.389	1.394	1.399	1.404	1.410	1.415	1.422	1.429	1.438	1.446	1.455	1.464	1.474	1.484	1.496	1.506	1.519	1.531	1.544	1.556	1.571	1.585	1.600	1.615	1.631	1.648	1.664	1.680	1.698	1.716	1.734	1.752	1.772	1.792	1.812	1.834	1.854	1.875	1.898	1.920	1.942	1.966	1.989	2.013	2.036	2.061	2.086	2.111	2.136	2.161	2.188	2.214	2.241	2.268	2.295	2.321	2.349	2.376	2.404	2.431	2.459	2.488	2.515	2.542	2.571	2.599	2.628	2.654	2.682	2.709	2.738	2.764	2.792	2.819	2.845	2.871	2.899	2.924	2.950	2.975	3.000	3.025	3.049	3.074	3.098	3.120	3.144	3.166	3.189	3.210	3.232	3.254	3.275	3.295	3.314	3.335	3.354	3.371	3.390	3.409	3.426	3.444	3.460	3.478	3.494	3.509	3.525	3.540	3.555	3.570	3.585	3.599	3.612	3.626	3.639	3.652	3.664	3.678	3.689	3.700	3.712	3.724	3.735	3.745	3.756	3.765	3.775	3.785	3.794	3.801	3.811	3.818	3.825	3.834	3.841	3.848	3.854	3.860	3.866	3.870	3.876	3.880	3.884	3.888	3.890	3.894	3.896	3.899	3.900	3.900	3.901	3.901	3.902	3.901	3.900	3.899	3.898	3.895	3.892	3.890	3.886	3.882	3.879	3.875	3.870	3.864	3.859	3.854	3.848	3.841	3.835	3.829	3.821	3.815	3.806	3.799	3.791	3.784	3.775	3.768	3.759	3.750	3.741	3.732	3.724	3.715	3.706	3.698	3.688	3.679	3.670	3.661	3.652	3.644	3.635	3.628	3.619	3.610	3.602	3.594	3.585	3.576	3.569	3.560	3.552	3.545	3.536	3.530	3.521	3.514	3.508	3.500	3.494	3.486	3.479	3.471	3.465	3.459	3.451	3.445	3.439	3.431	3.426	3.419	3.414	3.406	3.400	3.394	3.388	3.380	3.374	3.366	3.360	3.352	3.346	3.339	3.331	3.325	3.316	3.310	3.301	3.295	3.286	3.279	3.269	3.260	3.252	3.242	3.232	3.224	3.214	3.202	3.191	3.181	3.171	3.159	3.148	3.135	3.122	3.110	3.098	3.085	3.071	3.058	3.045	3.029	3.015	3.000	2.986	2.971	2.955	2.939	2.925	2.909	2.892	2.876	2.860	2.844	2.828	2.811	2.795	2.779	2.762	2.745	2.729	2.712	2.696	2.681	2.665	2.650	2.634	2.619	2.604	2.588	2.574	2.560	2.546	2.532	2.520	2.506	2.494	2.481	2.470	2.458	2.446	2.436	2.425	2.416	2.406	2.398	2.388	2.380	2.371	2.364	2.358	2.350	2.344	2.338	2.332	2.326	2.321	2.316	2.312	2.309	2.304	2.300	2.296	2.294	2.290	2.288	2.285	2.281	2.279	2.276	2.274	2.271	2.270	2.266	2.264	2.261	2.258	2.256	2.254	2.250	2.248	2.244	2.240	2.236	2.232	2.229	2.225	2.220	2.215	2.209	2.204	2.198	2.190	2.184	2.178	2.169	2.161	2.152	2.144	2.135	2.125	2.114	2.104	2.092	2.080	2.069	2.056	2.042	2.029	2.015	2.001	1.986	1.972	1.956	1.940	1.925	1.908	1.889	1.872	1.855	1.836	1.819	1.799	1.780	1.760	1.741	1.721	1.700	1.681	1.661	1.640	1.620	1.600	1.579	1.559	1.539	1.518	1.498	1.478	1.458	1.438	1.418	1.399	1.380	1.361	1.342	1.325	1.306	1.289	1.274	1.256	1.241	1.226	1.211	1.196	1.182	1.170	1.158	1.146	1.135	1.124	1.114	1.105	1.096	1.089	1.081	1.075	1.070	1.064	1.060	1.055	1.052	1.049	1.048	1.045	1.045	1.045	1.044	1.044	1.045	1.045	1.048	1.050	1.051	1.054	1.056	1.059	1.061	1.064	1.068	1.070	1.071	1.074	1.076	1.079	1.080	1.082	1.084	1.085	1.086	1.086	1.086	1.085	1.084	1.082	1.080	1.076	1.072	1.069	1.064	1.059	1.052	1.045	1.038	1.029	1.021	1.011	1.000	0.990	0.979	0.968	0.954	0.941	0.926	0.912	0.898	0.882	0.868	0.851	0.834	0.818	0.801	0.784	0.768	0.750	0.731	0.714	0.696	0.680	0.662	0.644	0.628	0.611	0.595	0.578	0.562	0.548	0.532	0.518	0.505	0.490	0.478	0.465	0.455	0.444	0.434	0.424	0.415	0.408	0.401	0.394	0.389	0.385	0.380	0.378	0.375	0.375	0.372	0.374	0.375	0.378	0.379	0.382	0.386	0.391	0.396	0.402	0.410	0.416	0.424	0.432	0.441	0.451	0.460	0.470	0.480	0.491	0.502	0.515	0.526	0.539	0.550	0.562	0.575	0.588	0.600	0.611	0.624	0.636	0.648	0.660	0.671	0.684	0.694	0.705	0.715	0.724	0.735	0.744	0.752	0.760	0.769	0.775	0.782	0.789	0.792	0.799	0.802	0.806	0.809	0.811	0.812	0.814	0.814	0.814	0.812	0.812	0.810	0.808	0.802	0.799	0.795	0.790	0.782	0.778	0.771	0.762	0.755	0.746	0.739	0.730	0.720	0.710	0.700	0.690	0.680	0.669	0.658	0.646	0.636	0.625	0.614	0.602	0.591	0.580	0.569	0.558	0.549	0.538	0.526	0.516	0.505	0.496	0.488	0.479	0.469	0.461	0.451	0.444	0.438	0.429	0.422	0.416	0.410	0.404	0.396	0.391	0.386	0.381	0.376	0.371	0.368	0.364	0.360	0.356	0.351	0.348	0.345	0.340	0.338	0.334	0.329	0.325	0.321	0.316	0.312	0.309	0.302	0.298	0.292	0.286	0.280	0.274	0.266	0.259	0.250	0.242	0.234	0.224	0.214	0.202	0.192	0.181	0.169	0.156	0.142	0.130	0.116	0.101	0.086	0.071	0.055	0.038	0.021	0.004	-0.012	-0.030	-0.049	-0.068	-0.086	-0.105	-0.124	-0.144	-0.162	-0.182	-0.201	-0.221	-0.240	-0.260	-0.280	-0.299	-0.318	-0.336	-0.354	-0.372	-0.390	-0.409	-0.425	-0.441	-0.458	-0.474	-0.489	-0.504	-0.518	-0.532	-0.545	-0.556	-0.569	-0.580	-0.590	-0.600	-0.609	-0.618	-0.625	-0.632	-0.638	-0.644	-0.648	-0.651	-0.655	-0.658	-0.660	-0.660	-0.660	-0.659	-0.659	-0.656	-0.654	-0.651	-0.646	-0.642	-0.638	-0.631	-0.626	-0.619	-0.611	-0.604	-0.595	-0.588	-0.579	-0.570	-0.560	-0.551	-0.541	-0.530	-0.520	-0.509	-0.498	-0.486	-0.476	-0.465	-0.455	-0.444	-0.432	-0.422	-0.412	-0.401	-0.391	-0.381	-0.372	-0.362	-0.355	-0.346	-0.339	-0.331	-0.324	-0.318	-0.311	-0.305	-0.301	-0.296	-0.292	-0.290	-0.288	-0.286	-0.285	-0.285	-0.285	-0.286	-0.289	-0.290	-0.294	-0.299	-0.302	-0.309	-0.314	-0.321	-0.329	-0.338	-0.345	-0.355	-0.365	-0.376	-0.388	-0.400	-0.411	-0.425	-0.439	-0.454	-0.468	-0.482	-0.499	-0.514	-0.530	-0.548	-0.564	-0.580	-0.598	-0.616	-0.634	-0.651	-0.669	-0.688	-0.705	-0.722	-0.741	-0.760	-0.778	-0.795	-0.812	-0.830	-0.848	-0.864	-0.880	-0.896	-0.912	-0.929	-0.944	-0.959	-0.974	-0.988	-1.000	-1.014	-1.026	-1.039	-1.050	-1.061	-1.071	-1.081	-1.091	-1.100	-1.109	-1.115	-1.122	-1.129	-1.135	-1.140	-1.145	-1.149	-1.151	-1.154	-1.156	-1.159	-1.160	-1.160	-1.160	-1.159	-1.158	-1.158	-1.155	-1.152	-1.150	-1.148	-1.144	-1.139	-1.135	-1.131	-1.125	-1.121	-1.115	-1.109	-1.104	-1.098	-1.091	-1.084	-1.078	-1.071	-1.064	-1.058	-1.050	-1.044	-1.036	-1.029	-1.022	-1.016	-1.009	-1.002	-0.995	-0.988	-0.981	-0.975	-0.969	-0.961	-0.955	-0.949	-0.942	-0.938	-0.931	-0.925	-0.919	-0.912	-0.908	-0.901	-0.895	-0.889	-0.884	-0.878	-0.871	-0.865	-0.859	-0.852	-0.846	-0.840	-0.834	-0.826	-0.819	-0.812	-0.805	-0.795	-0.788	-0.779	-0.770	-0.761	-0.752	-0.741	-0.731	-0.720	-0.709	-0.698	-0.685	-0.672	-0.660	-0.646	-0.632	-0.619	-0.604	-0.589	-0.571	-0.555	-0.539	-0.521	-0.504	-0.485	-0.466	-0.448	-0.428	-0.409	-0.388	-0.366	-0.345	-0.324	-0.302	-0.280	-0.256	-0.234	-0.211	-0.188	-0.165	-0.140	-0.116	-0.092	-0.070	-0.045	-0.021	0.002	0.026	0.050	0.074	0.098	0.121	0.144	0.168	0.190	0.212	0.234	0.255	0.278	0.299	0.318	0.339	0.358	0.378	0.395	0.414	0.431	0.448	0.465	0.479	0.495	0.509	0.522	0.536	0.549	0.561	0.572	0.582	0.592	0.602	0.612	0.619	0.628	0.635	0.641	0.646	0.654	0.659	0.664	0.666	0.670	0.674	0.676	0.680	0.681	0.682	0.685	0.686	0.688	0.689	0.689	0.690	0.690	0.690	0.690	0.690	0.690	0.690	0.690	0.690	0.690	0.690	0.690	0.690	0.691	0.691	0.691	0.691	0.692	0.694	0.694	0.695	0.696	0.698	0.699	0.700	0.701	0.702	0.704	0.706	0.708	0.710	0.710	0.711	0.714	0.715	0.716	0.718	0.719	0.719	0.720	0.720	0.721	0.720	0.720	0.720	0.718	0.716	0.714	0.711	0.708	0.704	0.700	0.695	0.690	0.685	0.678	0.671	0.661	0.654	0.645	0.635	0.625	0.614	0.601	0.589	0.576	0.562	0.548	0.532	0.516	0.500	0.484	0.466	0.449	0.430	0.410	0.391	0.371	0.351	0.330	0.310	0.289	0.268	0.246	0.226	0.204	0.182	0.160	0.139	0.116	0.095	0.075	0.052	0.031	0.012	-0.009	-0.029	-0.049	-0.068	-0.086	-0.105	-0.122	-0.140	-0.156	-0.172	-0.189	-0.202	-0.216	-0.230	-0.244	-0.255	-0.268	-0.279	-0.290	-0.299	-0.308	-0.315	-0.322	-0.329	-0.335	-0.340	-0.345	-0.349	-0.352	-0.355	-0.358	-0.359	-0.360	-0.360	-0.360	-0.360	-0.359	-0.356	-0.354	-0.350	-0.348	-0.342	-0.340	-0.335	-0.330	-0.325	-0.319	-0.312	-0.305	-0.299	-0.292	-0.285	-0.276	-0.269	-0.261	-0.252	-0.245	-0.236	-0.228	-0.220	-0.211	-0.201	-0.194	-0.185	-0.176	-0.168	-0.159	-0.150	-0.142	-0.134	-0.126	-0.118	-0.110	-0.102	-0.095	-0.089	-0.082	-0.076	-0.069	-0.064	-0.059	-0.054	-0.049	-0.045	-0.041	-0.038	-0.034	-0.032	-0.030	-0.029	-0.028	-0.026	-0.026	-0.026	-0.026	-0.029	-0.031	-0.032	-0.035	-0.038	-0.041	-0.045	-0.050	-0.054	-0.060	-0.065	-0.071	-0.078	-0.084	-0.091	-0.099	-0.105	-0.112	-0.120	-0.129	-0.136	-0.145	-0.154	-0.161	-0.170	-0.179	-0.188	-0.196	-0.204	-0.214	-0.221	-0.230	-0.238	-0.246	-0.254	-0.262	-0.270	-0.279	-0.285	-0.292	-0.300	-0.308	-0.314	-0.320	-0.326	-0.332	-0.340	-0.345	-0.351	-0.358	-0.362	-0.368	-0.374	-0.379	-0.384	-0.389	-0.395	-0.400	-0.405	-0.409	-0.415	-0.420	-0.425	-0.430	-0.435	-0.440	-0.445	-0.451	-0.456	-0.464	-0.470	-0.475	-0.481	-0.489	-0.495	-0.501	-0.509	-0.516	-0.524	-0.531	-0.539	-0.548	-0.556	-0.565	-0.574	-0.582	-0.591	-0.601	-0.611	-0.620	-0.630	-0.640	-0.650	-0.660	-0.670	-0.680	-0.690	-0.700	-0.710	-0.720	-0.730	-0.739	-0.749	-0.758	-0.768	-0.778	-0.785	-0.792	-0.801	-0.809	-0.816	-0.822	-0.829	-0.835	-0.840	-0.844	-0.848	-0.851	-0.854	-0.856	-0.858	-0.858	-0.858	-0.858	-0.855	-0.852	-0.850	-0.845	-0.840	-0.834	-0.826	-0.819	-0.810	-0.799	-0.789	-0.778	-0.764	-0.750	-0.736	-0.721	-0.705	-0.686	-0.670	-0.650	-0.630	-0.609	-0.588	-0.565	-0.541	-0.518	-0.494	-0.469	-0.441	-0.416	-0.388	-0.361	-0.332	-0.304	-0.275	-0.245	-0.216	-0.186	-0.156	-0.125	-0.094	-0.064	-0.034	-0.002	0.028	0.058	0.089	0.119	0.149	0.178	0.208	0.236	0.265	0.292	0.320	0.346	0.372	0.399	0.424	0.448	0.472	0.495	0.516	0.538	0.559	0.579	0.599	0.616	0.634	0.651	0.666	0.681	0.696	0.709	0.721	0.734	0.745	0.756	0.764	0.774	0.782	0.790	0.796	0.802	0.808	0.814	0.819	0.822	0.826	0.830	0.832	0.836	0.838	0.840	0.841	0.844	0.845	0.846	0.848	0.849	0.850	0.851	0.852	0.854	0.855	0.856	0.859	0.860	0.861	0.864	0.865	0.868	0.870	0.874	0.876	0.880	0.882	0.885	0.890	0.894	0.898	0.901	0.905	0.909	0.914	0.918	0.922	0.926	0.931	0.935	0.939	0.944	0.948	0.950	0.955	0.959	0.961	0.964	0.965	0.968	0.970	0.971	0.972	0.972	0.972	0.972	0.972	0.971	0.970	0.966	0.965	0.960	0.956	0.951	0.946	0.941	0.934	0.928	0.920	0.912	0.904	0.894	0.884	0.874	0.864	0.852	0.841	0.830	0.818	0.804	0.791	0.778	0.764	0.750	0.735	0.721	0.706	0.692	0.676	0.661	0.648	0.631	0.616	0.601	0.586	0.571	0.555	0.541	0.526	0.511	0.498	0.484	0.469	0.456	0.442	0.430	0.418	0.405	0.395	0.382	0.372	0.362	0.352	0.342	0.335	0.328	0.320	0.312	0.305	0.300	0.295	0.290	0.286	0.284	0.280	0.278	0.278	0.278	0.278	0.279	0.280	0.282	0.285	0.289	0.292	0.298	0.304	0.310	0.318	0.324	0.334	0.342	0.351	0.361	0.372	0.384	0.395	0.409	0.421	0.434	0.449	0.464	0.476	0.492	0.509	0.524	0.540	0.555	0.572	0.589	0.605	0.622	0.639	0.656	0.672	0.689	0.706	0.721	0.738	0.754	0.770	0.784	0.799	0.814	0.828	0.840	0.854	0.866	0.878	0.889	0.899	0.908	0.918	0.926	0.932	0.940	0.945	0.951	0.954	0.958	0.961	0.962	0.962	0.962	0.961	0.960	0.956	0.954	0.950	0.944	0.939	0.932	0.925	0.916	0.908	0.899	0.889	0.879	0.868	0.855	0.844	0.831	0.819	0.805	0.791	0.779	0.764	0.750	0.735	0.721	0.706	0.692	0.678	0.662	0.649	0.634	0.619	0.605	0.591	0.578	0.564	0.551	0.539	0.525	0.514	0.501	0.489	0.479	0.469	0.458	0.449	0.438	0.429	0.420	0.412	0.405	0.398	0.391	0.385	0.379	0.372	0.369	0.362	0.359	0.355	0.350	0.345	0.344	0.340	0.336	0.335	0.331	0.330	0.328	0.326	0.322	0.321	0.319	0.318	0.315	0.314	0.311	0.309	0.306	0.304	0.301	0.299	0.296	0.294	0.289	0.286	0.282	0.279	0.274	0.269	0.265	0.260	0.252	0.248	0.242	0.235	0.228	0.222	0.215	0.206	0.199	0.191	0.182	0.174	0.165	0.155	0.146	0.138	0.128	0.116	0.108	0.098	0.088	0.078	0.068	0.058	0.046	0.036	0.026	0.015	0.005	-0.004	-0.015	-0.024	-0.034	-0.044	-0.052	-0.061	-0.070	-0.079	-0.088	-0.094	-0.102	-0.109	-0.116	-0.122	-0.129	-0.135	-0.140	-0.145	-0.150	-0.152	-0.158	-0.160	-0.162	-0.165	-0.168	-0.169	-0.170	-0.169	-0.170	-0.169	-0.168	-0.166	-0.165	-0.162	-0.160	-0.156	-0.152	-0.148	-0.144	-0.139	-0.134	-0.128	-0.122	-0.116	-0.109	-0.102	-0.095	-0.088	-0.079	-0.071	-0.064	-0.055	-0.046	-0.039	-0.029	-0.020	-0.011	-0.002	0.006	0.016	0.025	0.034	0.042	0.052	0.061	0.070	0.079	0.088	0.096	0.105	0.111	0.120	0.128	0.135	0.142	0.149	0.158	0.164	0.170	0.175	0.181	0.188	0.192	0.199	0.204	0.208	0.214	0.219	0.222	0.228	0.231	0.235	0.239	0.244	0.248	0.250	0.255	0.258	0.262	0.266	0.270	0.274	0.278	0.281	0.286	0.291	0.295	0.300	0.305	0.311	0.316	0.322	0.329	0.335	0.341	0.349	0.356	0.362	0.371	0.379	0.388	0.395	0.405	0.415	0.425	0.434	0.444	0.455	0.465	0.476	0.488	0.498	0.509	0.520	0.531	0.542	0.554	0.565	0.578	0.589	0.600	0.611	0.621	0.631	0.642	0.652	0.662	0.672	0.681	0.690	0.700	0.708	0.715	0.722	0.730	0.735	0.741	0.746	0.750	0.754	0.758	0.760	0.761	0.762	0.762	0.762	0.761	0.760	0.758	0.755	0.751	0.745	0.740	0.734	0.728	0.720	0.712	0.704	0.694	0.684	0.674	0.662	0.651	0.639	0.625	0.612	0.599	0.584	0.569	0.554	0.539	0.524	0.507	0.491	0.475	0.458	0.441	0.425	0.409	0.391	0.374	0.356	0.341	0.324	0.308	0.290	0.275	0.259	0.244	0.228	0.212	0.198	0.184	0.171	0.158	0.145	0.131	0.121	0.109	0.099	0.089	0.079	0.070	0.062	0.055	0.048	0.042	0.038	0.034	0.030	0.025	0.022	0.022	0.021	0.021	0.021	0.022	0.025	0.028	0.031	0.035	0.040	0.045	0.051	0.059	0.066	0.075	0.082	0.091	0.101	0.111	0.121	0.132	0.145	0.156	0.169	0.182	0.195	0.209	0.221	0.236	0.249	0.264	0.276	0.291	0.305	0.320	0.334	0.348	0.362	0.376	0.389	0.402	0.416	0.430	0.442	0.455	0.468	0.479	0.491	0.502	0.512	0.522	0.534	0.542	0.551	0.560	0.568	0.575	0.582	0.588	0.594	0.600	0.604	0.608	0.612	0.615	0.618	0.620	0.621	0.622	0.622	0.622	0.624	0.622	0.621	0.620	0.619	0.616	0.614	0.611	0.609	0.608	0.604	0.600	0.598	0.595	0.591	0.589	0.585	0.582	0.580	0.578	0.575	0.574	0.572	0.570	0.570	0.569	0.569	0.569	0.569	0.571	0.572	0.575	0.576	0.580	0.584	0.588	0.594	0.598	0.605	0.610	0.618	0.625	0.632	0.642	0.651	0.661	0.670	0.680	0.691	0.702	0.715	0.726	0.739	0.751	0.764	0.778	0.790	0.804	0.816	0.830	0.844	0.858	0.870	0.884	0.896	0.910	0.922	0.936	0.948	0.960	0.972	0.984	0.994	1.005	1.014	1.024	1.034	1.042	1.050	1.058	1.065	1.071	1.078	1.084	1.088	1.092	1.096	1.099	1.102	1.104	1.105	1.106	1.106	1.106	1.106	1.106	1.105	1.102	1.100	1.099	1.096	1.094	1.091	1.086	1.084	1.080	1.076	1.072	1.069	1.065	1.061	1.058	1.054	1.050	1.046	1.044	1.041	1.039	1.036	1.034	1.034	1.031	1.030	1.030	1.029	1.029	1.030	1.031	1.032	1.035	1.036	1.041	1.044	1.048	1.052	1.058	1.062	1.069	1.074	1.081	1.089	1.096	1.105	1.112	1.121	1.130	1.141	1.150	1.161	1.172	1.182	1.194	1.205	1.218	1.229	1.241	1.254	1.265	1.278	1.291	1.304	1.318	1.330	1.342	1.355	1.368	1.380	1.392	1.405	1.416	1.429	1.440	1.452	1.462	1.474	1.485	1.495	1.505	1.514	1.522	1.532	1.540	1.548	1.555	1.561	1.568	1.574	1.579	1.584	1.588	1.591	1.594	1.596	1.598	1.600	1.599	1.600	1.600	1.599	1.598	1.595	1.594	1.590	1.588	1.582	1.579	1.574	1.568	1.564	1.556	1.551	1.544	1.538	1.530	1.522	1.515	1.508	1.500	1.491	1.482	1.474	1.465	1.456	1.449	1.440	1.431	1.422	1.412	1.405	1.395	1.388	1.379	1.371	1.362	1.355	1.348	1.340	1.334	1.326	1.320	1.314	1.308	1.301	1.296	1.291	1.286	1.281	1.276	1.271	1.269	1.264	1.261	1.259	1.255	1.252	1.250	1.248	1.245	1.244	1.242	1.241	1.240	1.239	1.236	1.236	1.236	1.235	1.234	1.235	1.235	1.235	1.234	1.234	1.232	1.232	1.232	1.231	1.231	1.231	1.230	1.229	1.229	1.229	1.226	1.226	1.224	1.222	1.221	1.219	1.218	1.215	1.212	1.209	1.206	1.202	1.200	1.196	1.191	1.188	1.184	1.179	1.174	1.169	1.162	1.158	1.151	1.146	1.139	1.132	1.126	1.119	1.111	1.104	1.096	1.089	1.080	1.071	1.062	1.054	1.045	1.036	1.028	1.019	1.008	0.999	0.989	0.980	0.969	0.960	0.950	0.940	0.930	0.920	0.910	0.900	0.890	0.880	0.871	0.861	0.852	0.842	0.834	0.825	0.816	0.806	0.798	0.790	0.781	0.774	0.766	0.759	0.751	0.745	0.739	0.731	0.726	0.720	0.715	0.710	0.705	0.699	0.695	0.691	0.686	0.682	0.680	0.676	0.674	0.670	0.668	0.664	0.662	0.659	0.658	0.655	0.652	0.651	0.648	0.646	0.644	0.641	0.639	0.636	0.634	0.630	0.628	0.624	0.620	0.618	0.612	0.609	0.604	0.599	0.592	0.589	0.581	0.575	0.569	0.561	0.554	0.546	0.538	0.529	0.520	0.510	0.501	0.491	0.480	0.470	0.459	0.448	0.436	0.425	0.412	0.401	0.389	0.376	0.364	0.351	0.339	0.325	0.312	0.301	0.289	0.275	0.264	0.252	0.241	0.230	0.220	0.209	0.199	0.189	0.180	0.171	0.162	0.155	0.149	0.141	0.135	0.130	0.124	0.120	0.116	0.114	0.111	0.108	0.106	0.106	0.105	0.105	0.106	0.106	0.109	0.110	0.112	0.115	0.119	0.122	0.126	0.130	0.135	0.140	0.144	0.149	0.152	0.159	0.162	0.169	0.172	0.178	0.182	0.188	0.191	0.196	0.200	0.204	0.208	0.211	0.214	0.216	0.219	0.220	0.222	0.224	0.224	0.225	0.224	0.224	0.222	0.221	0.220	0.218	0.214	0.211	0.208	0.202	0.200	0.195	0.189	0.184	0.179	0.171	0.166	0.159	0.151	0.144	0.138	0.130	0.121	0.114	0.106	0.098	0.089	0.081	0.074	0.065	0.058	0.049	0.040	0.032	0.024	0.016	0.008	0.000	-0.008	-0.015	-0.022	-0.030	-0.036	-0.042	-0.050	-0.056	-0.061	-0.068	-0.072	-0.078	-0.082	-0.086	-0.091	-0.095	-0.099	-0.102	-0.105	-0.108	-0.111	-0.114	-0.115	-0.116	-0.118	-0.119	-0.119	-0.119	-0.119	-0.119	-0.119	-0.118	-0.116	-0.115	-0.112	-0.110	-0.108	-0.106	-0.102	-0.100	-0.096	-0.092	-0.089	-0.085	-0.082	-0.078	-0.072	-0.069	-0.065	-0.060	-0.056	-0.051	-0.045	-0.041	-0.035	-0.031	-0.028	-0.022	-0.018	-0.012	-0.009	-0.004	0.000	0.005	0.008	0.011	0.015	0.018	0.021	0.024	0.026	0.029	0.030	0.032	0.034	0.035	0.035	0.035	0.036	0.036	0.036	0.035	0.034	0.031	0.030	0.028	0.025	0.022	0.021	0.019	0.015	0.011	0.008	0.004	0.000	-0.005	-0.010	-0.015	-0.019	-0.022	-0.028	-0.032	-0.038	-0.042	-0.048	-0.052	-0.056	-0.061	-0.065	-0.070	-0.074	-0.078	-0.082	-0.085	-0.088	-0.090	-0.094	-0.096	-0.098	-0.099	-0.100	-0.101	-0.101	-0.100	-0.100	-0.100	-0.098	-0.095	-0.092	-0.089	-0.086	-0.082	-0.078	-0.072	-0.068	-0.060	-0.054	-0.046	-0.038	-0.030	-0.021	-0.012	-0.002	0.009	0.019	0.030	0.041	0.054	0.065	0.078	0.091	0.105	0.118	0.132	0.146	0.161	0.175	0.190	0.205	0.220	0.235	0.249	0.264	0.279	0.292	0.308	0.320	0.335	0.349	0.361	0.374	0.386	0.399	0.410	0.421	0.432	0.441	0.451	0.459	0.468	0.475	0.482	0.488	0.492	0.499	0.501	0.505	0.507	0.509	0.509	0.510	0.509	0.506	0.505	0.501	0.499	0.494	0.489	0.482	0.476	0.470	0.462	0.455	0.446	0.438	0.429	0.419	0.409	0.399	0.389	0.379	0.368	0.356	0.345	0.336	0.325	0.314	0.304	0.294	0.284	0.274	0.266	0.258	0.249	0.240	0.234	0.226	0.219	0.214	0.209	0.204	0.200	0.196	0.195	0.192	0.191	0.190	0.190	0.190	0.191	0.194	0.196	0.199	0.202	0.206	0.212	0.216	0.222	0.229	0.235	0.241	0.250	0.256	0.264	0.272	0.280	0.288	0.295	0.304	0.312	0.321	0.330	0.338	0.345	0.354	0.360	0.368	0.375	0.381	0.389	0.394	0.399	0.404	0.409	0.412	0.416	0.419	0.421	0.422	0.424	0.426	0.426	0.425	0.425	0.424	0.421	0.419	0.418	0.414	0.410	0.406	0.401	0.396	0.391	0.385	0.379	0.372	0.366	0.360	0.352	0.346	0.339	0.331	0.324	0.318	0.310	0.302	0.295	0.288	0.281	0.274	0.268	0.262	0.256	0.250	0.245	0.240	0.235	0.231	0.226	0.222	0.220	0.216	0.214	0.211	0.211	0.209	0.209	0.209	0.209	0.209	0.209	0.210	0.212	0.214	0.216	0.219	0.222	0.226	0.230	0.234	0.239	0.244	0.248	0.254	0.259	0.265	0.271	0.278	0.285	0.290	0.298	0.305	0.311	0.319	0.325	0.334	0.341	0.349	0.356	0.364	0.371	0.380	0.386	0.395	0.404	0.410	0.418	0.426	0.434	0.440	0.448	0.455	0.462	0.469	0.476	0.482	0.489	0.494	0.500	0.506	0.512	0.516	0.521	0.526	0.530	0.534	0.538	0.540	0.542	0.545	0.546	0.548	0.549	0.549	0.549	0.548	0.546	0.545	0.542	0.539	0.535	0.530	0.526	0.520	0.514	0.507	0.499	0.491	0.482	0.474	0.462	0.452	0.442	0.430	0.419	0.405	0.391	0.379	0.365	0.350	0.336	0.321	0.305	0.290	0.274	0.259	0.244	0.226	0.211	0.195	0.179	0.162	0.148	0.131	0.116	0.100	0.085	0.070	0.056	0.042	0.030	0.015	0.002	-0.010	-0.021	-0.032	-0.044	-0.052	-0.062	-0.071	-0.080	-0.086	-0.094	-0.100	-0.106	-0.111	-0.116	-0.120	-0.124	-0.126	-0.129	-0.131	-0.132	-0.134	-0.135	-0.135	-0.132	-0.132	-0.131	-0.131	-0.129	-0.126	-0.124	-0.121	-0.120	-0.116	-0.114	-0.110	-0.108	-0.104	-0.101	-0.098	-0.095	-0.092	-0.090	-0.088	-0.084	-0.081	-0.080	-0.076	-0.074	-0.072	-0.070	-0.070	-0.068	-0.068	-0.065	-0.065	-0.065	-0.064	-0.064	-0.064	-0.065	-0.065	-0.066	-0.066	-0.066	-0.069	-0.069	-0.071	-0.072	-0.075	-0.075	-0.078	-0.080	-0.081	-0.084	-0.085	-0.088	-0.090	-0.092	-0.095	-0.098	-0.100	-0.102	-0.105	-0.106	-0.109	-0.112	-0.114	-0.118	-0.119	-0.121	-0.124	-0.126	-0.129	-0.131	-0.134	-0.136	-0.139	-0.140	-0.142	-0.145	-0.146	-0.149	-0.150	-0.152	-0.154	-0.156	-0.159	-0.160	-0.161	-0.164	-0.165	-0.166	-0.169	-0.169	-0.171	-0.172	-0.172	-0.174	-0.175	-0.176	-0.178	-0.178	-0.178	-0.178	-0.178	-0.179	-0.179	-0.178	-0.178	-0.176	-0.176	-0.175	-0.175	-0.172	-0.171	-0.170	-0.169	-0.168	-0.165	-0.162	-0.160	-0.158	-0.155	-0.152	-0.149	-0.146	-0.144	-0.140	-0.136	-0.134	-0.131	-0.126	-0.122	-0.120	-0.116	-0.111	-0.109	-0.104	-0.100	-0.096	-0.092	-0.089	-0.086	-0.082	-0.080	-0.076	-0.072	-0.070	-0.068	-0.065	-0.062	-0.060	-0.058	-0.055	-0.052	-0.050	-0.050	-0.048	-0.046	-0.046	-0.044	-0.042	-0.041	-0.042	-0.041	-0.041	-0.040	-0.040	-0.040	-0.040	-0.040	-0.039	-0.040	-0.039	-0.040	-0.040	-0.040	-0.039	-0.040	-0.039	-0.039	-0.038	-0.036	-0.036	-0.035	-0.032	-0.031	-0.030	-0.028	-0.024	-0.022	-0.019	-0.015	-0.011	-0.009	-0.004	0.001	0.006	0.011	0.019	0.024	0.030	0.038	0.044	0.052	0.061	0.070	0.079	0.088	0.096	0.108	0.116	0.128	0.139	0.150	0.161	0.174	0.185	0.196	0.209	0.221	0.232	0.246	0.258	0.271	0.285	0.296	0.310	0.321	0.335	0.346	0.359	0.371	0.382	0.395	0.406	0.416	0.428	0.439	0.449	0.460	0.469	0.479	0.486	0.496	0.504	0.511	0.520	0.526	0.532	0.539	0.542	0.549	0.554	0.558	0.561	0.564	0.568	0.570	0.571	0.574	0.575	0.576	0.575	0.576	0.576	0.575	0.575	0.575	0.574	0.571	0.571	0.569	0.568	0.565	0.564	0.561	0.560	0.559	0.556	0.555	0.552	0.551	0.550	0.549	0.548	0.546	0.546	0.546	0.546	0.546	0.548	0.549	0.550	0.551	0.555	0.556	0.560	0.564	0.568	0.572	0.578	0.584	0.589	0.595	0.602	0.609	0.616	0.624	0.632	0.642	0.652	0.661	0.671	0.681	0.692	0.704	0.715	0.726	0.739	0.750	0.762	0.775	0.788	0.800	0.812	0.825	0.839	0.851	0.864	0.875	0.888	0.899	0.910	0.922	0.934	0.944	0.956	0.966	0.975	0.985	0.995	1.004	1.010	1.018	1.025	1.030	1.038	1.041	1.046	1.049	1.052	1.054	1.056	1.058	1.056	1.056	1.055	1.052	1.050	1.048	1.042	1.038	1.032	1.026	1.020	1.012	1.005	0.996	0.988	0.978	0.966	0.958	0.946	0.935	0.922	0.911	0.898	0.886	0.872	0.860	0.846	0.834	0.819	0.806	0.792	0.779	0.765	0.751	0.739	0.725	0.711	0.700	0.688	0.675	0.662	0.651	0.640	0.629	0.618	0.606	0.598	0.588	0.579	0.571	0.562	0.554	0.548	0.540	0.535	0.529	0.524	0.518	0.514	0.509	0.506	0.501	0.499	0.498	0.494	0.492	0.491	0.489	0.489	0.488	0.486	0.486	0.486	0.485	0.486	0.486	0.485	0.486	0.486	0.486	0.486	0.488	0.486	0.488	0.488	0.486	0.486	0.485	0.485	0.485	0.482	0.482	0.480	0.479	0.478	0.475	0.472	0.470	0.468	0.464	0.461	0.459	0.455	0.451	0.448	0.442	0.439	0.434	0.429	0.424	0.420	0.415	0.410	0.405	0.400	0.395	0.390	0.385	0.381	0.375	0.371	0.366	0.362	0.359	0.355	0.350	0.346	0.344	0.340	0.338	0.335	0.332	0.331	0.330	0.329	0.328	0.328	0.328	0.328	0.328	0.329	0.331	0.332	0.336	0.339	0.342	0.346	0.350	0.355	0.360	0.365	0.370	0.378	0.384	0.390	0.398	0.405	0.412	0.420	0.429	0.436	0.445	0.454	0.462	0.471	0.480	0.490	0.499	0.506	0.516	0.525	0.535	0.542	0.552	0.561	0.569	0.579	0.585	0.592	0.601	0.608	0.615	0.621	0.628	0.634	0.639	0.644	0.649	0.652	0.656	0.659	0.662	0.665	0.666	0.669	0.669	0.669	0.669	0.669	0.668	0.665	0.664	0.660	0.658	0.654	0.651	0.646	0.641	0.636	0.631	0.625	0.620	0.614	0.606	0.600	0.591	0.585	0.578	0.570	0.562	0.554	0.546	0.539	0.531	0.522	0.514	0.507	0.499	0.490	0.484	0.476	0.470	0.462	0.456	0.449	0.442	0.438	0.432	0.426	0.421	0.418	0.412	0.409	0.406	0.404	0.401	0.400	0.398	0.398	0.396	0.396	0.398	0.398	0.400	0.401	0.405	0.408	0.411	0.414	0.419	0.424	0.429	0.434	0.440	0.446	0.452	0.460	0.468	0.475	0.482	0.491	0.500	0.509	0.518	0.526	0.535	0.545	0.554	0.562	0.571	0.580	0.590	0.599	0.608	0.615	0.625	0.632	0.639	0.648	0.655	0.662	0.669	0.674	0.680	0.685	0.690	0.694	0.698	0.701	0.705	0.706	0.709	0.709	0.709	0.709	0.709	0.706	0.705	0.701	0.698	0.695	0.689	0.685	0.679	0.672	0.666	0.658	0.650	0.642	0.634	0.625	0.615	0.605	0.594	0.584	0.572	0.562	0.550	0.539	0.528	0.515	0.504	0.491	0.480	0.469	0.456	0.445	0.434	0.422	0.412	0.401	0.391	0.382	0.372	0.364	0.354	0.346	0.339	0.331	0.325	0.320	0.314	0.310	0.306	0.302	0.299	0.298	0.296	0.295	0.296	0.296	0.298	0.300	0.301	0.305	0.309	0.314	0.318	0.324	0.329	0.336	0.342	0.350	0.358	0.365	0.374	0.381	0.391	0.400	0.409	0.418	0.428	0.436	0.446	0.456	0.465	0.474	0.482	0.491	0.500	0.509	0.516	0.524	0.531	0.538	0.544	0.550	0.556	0.561	0.566	0.569	0.572	0.575	0.578	0.579	0.580	0.580	0.580	0.580	0.580	0.579	0.575	0.572	0.569	0.565	0.560	0.556	0.551	0.545	0.539	0.532	0.525	0.519	0.511	0.504	0.495	0.486	0.479	0.471	0.461	0.454	0.444	0.435	0.426	0.418	0.409	0.401	0.391	0.382	0.375	0.368	0.359	0.352	0.344	0.338	0.330	0.324	0.316	0.311	0.306	0.299	0.295	0.290	0.285	0.281	0.278	0.274	0.271	0.269	0.265	0.264	0.261	0.260	0.260	0.258	0.258	0.258	0.258	0.258	0.258	0.258	0.259	0.259	0.260	0.260	0.261	0.262	0.264	0.266	0.266	0.268	0.269	0.271	0.272	0.274	0.275	0.278	0.279	0.279	0.280	0.281	0.281	0.284	0.284	0.284	0.285	0.285	0.285	0.285	0.284	0.282	0.281	0.281	0.280	0.278	0.276	0.275	0.272	0.270	0.268	0.265	0.261	0.258	0.254	0.251	0.248	0.242	0.239	0.234	0.229	0.222	0.216	0.211	0.206	0.199	0.192	0.186	0.180	0.172	0.166	0.160	0.151	0.145	0.138	0.129	0.121	0.114	0.106	0.098	0.090	0.082	0.076	0.068	0.060	0.052	0.045	0.038	0.030	0.024	0.016	0.010	0.002	-0.002	-0.009	-0.015	-0.020	-0.025	-0.029	-0.034	-0.038	-0.041	-0.044	-0.048	-0.049	-0.050	-0.051	-0.052	-0.054	-0.054	-0.054	-0.052	-0.051	-0.049	-0.046	-0.044	-0.040	-0.036	-0.031	-0.028	-0.022	-0.016	-0.010	-0.004	0.002	0.010	0.019	0.026	0.035	0.044	0.052	0.062	0.071	0.081	0.091	0.101	0.111	0.122	0.131	0.142	0.152	0.164	0.174	0.184	0.194	0.204	0.214	0.224	0.232	0.241	0.251	0.260	0.269	0.278	0.284	0.292	0.300	0.306	0.312	0.319	0.325	0.330	0.335	0.340	0.342	0.346	0.350	0.352	0.355	0.356	0.359	0.360	0.360	0.361	0.361	0.361	0.361	0.361	0.359	0.359	0.358	0.356	0.355	0.352	0.351	0.349	0.346	0.346	0.342	0.341	0.340	0.339	0.336	0.335	0.334	0.334	0.332	0.332	0.331	0.331	0.331	0.331	0.332	0.334	0.335	0.338	0.340	0.341	0.344	0.348	0.350	0.354	0.359	0.362	0.366	0.372	0.376	0.382	0.388	0.392	0.399	0.405	0.411	0.418	0.424	0.430	0.435	0.441	0.448	0.454	0.460	0.465	0.471	0.476	0.481	0.486	0.490	0.495	0.499	0.502	0.505	0.507	0.510	0.511	0.511	0.511	0.512	0.511	0.509	0.507	0.504	0.500	0.496	0.491	0.486	0.480	0.474	0.466	0.459	0.449	0.440	0.430	0.420	0.409	0.396	0.384	0.371	0.358	0.344	0.329	0.314	0.298	0.282	0.266	0.249	0.232	0.215	0.198	0.179	0.161	0.141	0.124	0.105	0.085	0.066	0.049	0.029	0.010	-0.010	-0.029	-0.049	-0.069	-0.088	-0.106	-0.126	-0.145	-0.164	-0.184	-0.201	-0.220	-0.239	-0.258	-0.275	-0.294	-0.311	-0.329	-0.345	-0.362	-0.379	-0.395	-0.411	-0.426	-0.442	-0.458	-0.472	-0.488	-0.501	-0.516	-0.529	-0.542	-0.555	-0.569	-0.580	-0.591	-0.604	-0.615	-0.625	-0.636	-0.646	-0.656	-0.665	-0.674	-0.682	-0.691	-0.699	-0.705	-0.712	-0.719	-0.725	-0.731	-0.736	-0.741	-0.746	-0.750	-0.754	-0.759	-0.761	-0.765	-0.766	-0.770	-0.772	-0.774	-0.776	-0.778	-0.778	-0.780	-0.781	-0.781	-0.782	-0.782	-0.784	-0.784	-0.785	-0.786	-0.788	-0.788	-0.789	-0.790	-0.791	-0.792	-0.792	-0.795	-0.796	-0.798	-0.800	-0.802	-0.804	-0.806	-0.809	-0.811	-0.814	-0.816	-0.821	-0.824	-0.826	-0.830	-0.834	-0.838	-0.841	-0.845	-0.849	-0.851	-0.855	-0.860	-0.864	-0.868	-0.870	-0.874	-0.876	-0.880	-0.882	-0.884	-0.886	-0.888	-0.889	-0.890	-0.890	-0.890	-0.890	-0.890	-0.888	-0.885	-0.884	-0.880	-0.876	-0.871	-0.866	-0.861	-0.854	-0.846	-0.839	-0.831	-0.821	-0.811	-0.801	-0.790	-0.778	-0.764	-0.751	-0.738	-0.721	-0.708	-0.690	-0.674	-0.655	-0.638	-0.619	-0.600	-0.580	-0.559	-0.538	-0.516	-0.494	-0.471	-0.449	-0.425	-0.401	-0.378	-0.352	-0.329	-0.304	-0.279	-0.254	-0.228	-0.202	-0.176	-0.151	-0.125	-0.100	-0.075	-0.050	-0.025	0.000	0.024	0.049	0.072	0.098	0.120	0.142	0.165	0.188	0.209	0.230	0.251	0.271	0.290	0.310	0.328	0.346	0.364	0.380	0.396	0.411	0.426	0.440	0.454	0.466	0.479	0.491	0.501	0.512	0.522	0.531	0.540	0.549	0.556	0.565	0.571	0.578	0.584	0.590	0.595	0.600	0.605	0.609	0.614	0.619	0.621	0.626	0.630	0.634	0.638	0.640	0.644	0.648	0.651	0.655	0.659	0.664	0.666	0.671	0.676	0.681	0.686	0.691	0.696	0.701	0.708	0.714	0.720	0.726	0.734	0.741	0.748	0.756	0.764	0.772	0.781	0.790	0.799	0.808	0.816	0.826	0.836	0.846	0.856	0.866	0.876	0.888	0.898	0.909	0.918	0.929	0.940	0.950	0.960	0.970	0.980	0.990	1.000	1.010	1.020	1.030	1.039	1.049	1.056	1.066	1.074	1.082	1.090	1.099	1.105	1.112	1.119	1.125	1.131	1.138	1.142	1.149	1.152	1.158	1.161	1.164	1.169	1.171	1.174	1.176	1.178	1.179	1.180	1.181	1.182	1.182	1.181	1.181	1.180	1.180	1.179	1.176	1.174	1.172	1.170	1.168	1.165	1.161	1.159	1.156	1.152	1.150	1.146	1.142	1.139	1.135	1.130	1.128	1.124	1.120	1.116	1.112	1.110	1.108	1.104	1.100	1.098	1.096	1.092	1.090	1.089	1.086	1.086	1.084	1.084	1.082	1.082	1.082	1.082	1.084	1.084	1.085	1.088	1.089	1.091	1.094	1.095	1.099	1.101	1.105	1.109	1.112	1.118	1.121	1.125	1.130	1.135	1.139	1.144	1.150	1.155	1.160	1.165	1.170	1.175	1.180	1.185	1.190	1.196	1.201	1.205	1.210	1.214	1.219	1.222	1.226	1.230	1.232	1.236	1.239	1.241	1.244	1.246	1.248	1.249	1.250	1.250	1.250	1.251	1.250	1.250	1.249	1.248	1.246	1.244	1.241	1.239	1.236	1.232	1.229	1.225	1.221	1.218	1.212	1.209	1.204	1.199	1.191	1.186	1.180	1.175	1.169	1.162	1.155	1.149	1.141	1.135	1.128	1.120	1.114	1.106	1.099	1.091	1.084	1.076	1.070	1.061	1.054	1.048	1.040	1.032	1.025	1.018	1.011	1.004	0.998	0.990	0.984	0.978	0.971	0.965	0.960	0.954	0.949	0.942	0.938	0.934	0.929	0.925	0.920	0.916	0.912	0.909	0.906	0.904	0.902	0.900	0.899	0.898	0.896	0.895	0.894	0.894	0.895	0.895	0.895	0.898	0.898	0.899	0.901	0.902	0.906	0.909	0.911	0.915	0.918	0.920	0.924	0.928	0.931	0.935	0.939	0.944	0.946	0.951	0.955	0.959	0.964	0.968	0.971	0.975	0.979	0.982	0.985	0.989	0.992	0.996	0.999	1.000	1.004	1.005	1.006	1.009	1.009	1.010	1.010	1.011	1.010	1.010	1.010	1.009	1.008	1.006	1.005	1.001	1.000	0.996	0.994	0.991	0.986	0.982	0.979	0.974	0.969	0.964	0.959	0.954	0.949	0.942	0.938	0.931	0.926	0.920	0.912	0.908	0.901	0.895	0.889	0.881	0.875	0.870	0.862	0.858	0.851	0.845	0.840	0.834	0.829	0.824	0.819	0.812	0.808	0.804	0.799	0.795	0.790	0.786	0.782	0.780	0.776	0.772	0.770	0.768	0.766	0.764	0.762	0.761	0.759	0.758	0.758	0.755	0.754	0.754	0.754	0.752	0.752	0.752	0.752	0.751	0.751	0.751	0.751	0.751	0.751	0.751	0.750	0.749	0.750	0.749	0.748	0.748	0.748	0.745	0.744	0.742	0.741	0.740	0.738	0.736	0.734	0.731	0.729	0.725	0.724	0.720	0.716	0.712	0.709	0.706	0.702	0.699	0.695	0.691	0.688	0.684	0.679	0.676	0.674	0.669	0.666	0.662	0.659	0.656	0.654	0.651	0.649	0.648	0.645	0.644	0.642	0.641	0.640	0.640	0.639	0.640	0.640	0.641	0.642	0.644	0.648	0.649	0.651	0.655	0.658	0.661	0.665	0.670	0.674	0.679	0.684	0.689	0.694	0.700	0.706	0.712	0.719	0.725	0.731	0.738	0.744	0.750	0.756	0.764	0.770	0.776	0.782	0.790	0.795	0.802	0.808	0.815	0.820	0.825	0.831	0.836	0.841	0.846	0.850	0.855	0.860	0.862	0.866	0.870	0.874	0.876	0.879	0.881	0.882	0.885	0.886	0.886	0.889	0.889	0.889	0.889	0.888	0.888	0.886	0.884	0.882	0.880	0.878	0.875	0.872	0.869	0.865	0.860	0.856	0.851	0.846	0.841	0.835	0.830	0.822	0.818	0.810	0.804	0.796	0.789	0.782	0.774	0.766	0.759	0.750	0.741	0.732	0.725	0.715	0.706	0.698	0.689	0.680	0.671	0.664	0.654	0.645	0.638	0.629	0.620	0.611	0.605	0.596	0.589	0.581	0.576	0.569	0.562	0.556	0.550	0.546	0.541	0.538	0.532	0.530	0.526	0.524	0.520	0.519	0.518	0.516	0.516	0.515	0.515	0.515	0.516	0.518	0.519	0.521	0.522	0.526	0.529	0.531	0.534	0.538	0.541	0.545	0.549	0.552	0.556	0.560	0.564	0.569	0.571	0.575	0.578	0.582	0.585	0.588	0.591	0.592	0.595	0.596	0.599	0.600	0.600	0.600	0.600	0.599	0.599	0.596	0.595	0.592	0.590	0.586	0.582	0.578	0.574	0.568	0.561	0.555	0.549	0.541	0.534	0.526	0.518	0.510	0.501	0.490	0.481	0.471	0.460	0.451	0.440	0.429	0.419	0.408	0.396	0.385	0.375	0.362	0.351	0.341	0.329	0.319	0.308	0.296	0.286	0.275	0.265	0.255	0.244	0.235	0.225	0.216	0.208	0.199	0.191	0.182	0.175	0.168	0.161	0.154	0.148	0.141	0.136	0.131	0.126	0.122	0.118	0.114	0.110	0.108	0.105	0.101	0.100	0.098	0.095	0.095	0.094	0.092	0.092	0.091	0.092	0.094	0.095	0.096	0.096	0.098	0.100	0.104	0.106	0.109	0.111	0.116	0.119	0.124	0.128	0.132	0.138	0.142	0.148	0.154	0.160	0.165	0.171	0.179	0.185	0.192	0.199	0.206	0.215	0.222	0.230	0.239	0.248	0.255	0.264	0.272	0.280	0.289	0.299	0.308	0.316	0.325	0.334	0.342	0.351	0.360	0.369	0.378	0.385	0.394	0.401	0.409	0.416	0.425	0.431	0.439	0.448	0.454	0.460	0.466	0.472	0.479	0.485	0.490	0.496	0.501	0.506	0.511	0.518	0.521	0.526	0.530	0.534	0.539	0.542	0.548	0.551	0.556	0.560	0.564	0.569	0.572	0.576	0.581	0.585	0.589	0.594	0.599	0.604	0.608	0.611	0.618	0.622	0.628	0.632	0.639	0.642	0.649	0.655	0.660	0.665	0.670	0.676	0.682	0.689	0.694	0.700	0.705	0.711	0.716	0.722	0.726	0.732	0.738	0.741	0.746	0.750	0.755	0.758	0.761	0.765	0.766	0.770	0.771	0.772	0.774	0.775	0.775	0.774	0.774	0.772	0.771	0.769	0.768	0.765	0.761	0.758	0.754	0.749	0.744	0.739	0.731	0.725	0.719	0.711	0.702	0.695	0.686	0.679	0.669	0.659	0.649	0.639	0.629	0.618	0.608	0.596	0.584	0.574	0.561	0.550	0.539	0.526	0.514	0.502	0.490	0.479	0.468	0.455	0.445	0.432	0.421	0.410	0.399	0.389	0.378	0.366	0.358	0.348	0.339	0.330	0.320	0.311	0.304	0.296	0.289	0.282	0.276	0.270	0.265	0.260	0.256	0.252	0.249	0.246	0.244	0.242	0.241	0.240	0.241	0.241	0.242	0.244	0.245	0.246	0.249	0.252	0.256	0.260	0.264	0.268	0.274	0.279	0.282	0.290	0.295	0.301	0.308	0.312	0.319	0.324	0.330	0.336	0.342	0.348	0.352	0.359	0.364	0.369	0.372	0.378	0.381	0.384	0.388	0.390	0.392	0.392	0.395	0.396	0.395	0.395	0.394	0.392	0.391	0.389	0.386	0.382	0.378	0.374	0.370	0.365	0.359	0.352	0.346	0.340	0.334	0.325	0.318	0.311	0.302	0.294	0.285	0.278	0.269	0.260	0.251	0.242	0.234	0.226	0.218	0.210	0.202	0.194	0.186	0.180	0.172	0.165	0.160	0.154	0.148	0.142	0.138	0.132	0.129	0.125	0.121	0.118	0.116	0.115	0.112	0.111	0.110	0.110	0.110	0.110	0.110	0.111	0.112	0.115	0.116	0.119	0.121	0.125	0.128	0.131	0.135	0.139	0.142	0.148	0.151	0.156	0.161	0.164	0.169	0.174	0.179	0.184	0.189	0.194	0.199	0.204	0.206	0.211	0.216	0.220	0.225	0.228	0.232	0.235	0.240	0.242	0.246	0.249	0.251	0.254	0.256	0.258	0.260	0.261	0.262	0.264	0.265	0.265	0.266	0.265	0.265	0.265	0.264	0.264	0.262	0.260	0.259	0.258	0.255	0.252	0.250	0.248	0.245	0.242	0.239	0.235	0.231	0.228	0.225	0.220	0.216	0.212	0.209	0.204	0.199	0.195	0.190	0.186	0.181	0.178	0.174	0.169	0.165	0.160	0.156	0.152	0.149	0.145	0.142	0.139	0.136	0.134	0.131	0.129	0.128	0.125	0.124	0.122	0.121	0.121	0.120	0.121	0.121	0.122	0.124	0.125	0.126	0.129	0.131	0.132	0.136	0.140	0.142	0.148	0.151	0.155	0.160	0.165	0.170	0.174	0.179	0.185	0.191	0.196	0.201	0.208	0.214	0.219	0.226	0.231	0.236	0.242	0.249	0.254	0.259	0.264	0.270	0.274	0.279	0.284	0.288	0.291	0.295	0.298	0.301	0.304	0.306	0.309	0.310	0.312	0.312	0.314	0.314	0.314	0.314	0.314	0.312	0.311	0.310	0.309	0.306	0.305	0.302	0.300	0.296	100.000	5.000	2.000	1.000	4.000	0.000	0.000	0.000	0.000	0.000	0.000	0.000	0.000	0.000	0.000	0.000	0.000	0.000	1.428	1.405	1.384	1.361	1.340	1.319	1.298	1.278	1.259	1.239	1.221	1.204	1.186	1.170	1.152	1.136	1.121	1.106	1.091	1.078	1.065	1.051	1.039	1.026	1.015	1.005	0.992	0.982	0.974	0.964	0.954	0.945	0.935	0.928	0.918	0.910	0.901	0.892	0.885	0.876	0.869	0.860	0.852	0.844	0.835	0.828	0.818	0.809	0.799	0.790	0.780	0.770	0.759	0.749	0.738	0.726	0.715	0.702	0.689	0.678	0.664	0.650	0.636	0.621	0.606	0.592	0.576	0.560	0.544	0.528	0.511	0.495	0.478	0.461	0.442	0.425	0.409	0.390	0.372	0.354	0.338	0.320	0.301	0.285	0.268	0.251	0.236	0.219	0.204	0.190	0.175	0.160	0.148	0.135	0.124	0.114	0.104	0.094	0.086	0.078	0.071	0.066	0.062	0.060	0.058	0.056	0.056	0.058	0.060	0.064	0.069	0.075	0.082	0.091	0.101	0.111	0.124	0.136	0.150	0.165	0.182	0.199	0.216	0.235	0.256	0.276	0.298	0.320	0.341	0.365	0.389	0.414	0.438	0.462	0.488	0.512	0.538	0.562	0.588	0.614	0.639	0.664	0.688	0.712	0.736	0.759	0.782	0.805	0.825	0.845	0.865	0.885	0.902	0.920	0.936	0.951	0.965	0.978	0.990	1.000	1.010	1.019	1.025	1.031	1.036	1.040	1.041	1.042	1.042	1.041	1.038	1.035	1.030	1.024	1.016	1.009	1.000	0.990	0.979	0.966	0.954	0.941	0.926	0.911	0.895	0.880	0.862	0.845	0.826	0.809	0.790	0.772	0.754	0.734	0.715	0.698	0.679	0.659	0.641	0.624	0.606	0.589	0.572	0.556	0.541	0.525	0.511	0.498	0.486	0.472	0.462	0.452	0.442	0.435	0.428	0.421	0.416	0.412	0.410	0.408	0.408	0.409	0.410	0.412	0.416	0.421	0.429	0.435	0.442	0.452	0.462	0.474	0.486	0.499	0.514	0.528	0.544	0.559	0.578	0.594	0.612	0.630	0.650	0.669	0.688	0.709	0.729	0.750	0.770	0.790	0.811	0.831	0.851	0.871	0.890	0.910	0.929	0.946	0.965	0.981	0.998	1.014	1.028	1.041	1.055	1.068	1.079	1.090	1.100	1.108	1.115	1.122	1.129	1.132	1.136	1.138	1.140	1.140	1.140	1.138	1.135	1.131	1.128	1.121	1.116	1.108	1.100	1.092	1.082	1.071	1.062	1.051	1.039	1.026	1.015	1.001	0.989	0.975	0.961	0.949	0.934	0.920	0.908	0.894	0.881	0.868	0.856	0.844	0.831	0.821	0.810	0.801	0.791	0.782	0.775	0.768	0.761	0.755	0.750	0.746	0.744	0.741	0.741	0.740	0.741	0.745	0.746	0.751	0.756	0.761	0.770	0.778	0.786	0.796	0.808	0.819	0.831	0.845	0.859	0.875	0.890	0.908	0.924	0.942	0.960	0.979	0.998	1.019	1.038	1.058	1.079	1.100	1.121	1.142	1.164	1.186	1.208	1.228	1.250	1.271	1.292	1.311	1.332	1.352	1.372	1.391	1.410	1.426	1.445	1.461	1.478	1.492	1.508	1.521	1.534	1.546	1.559	1.568	1.579	1.588	1.594	1.601	1.608	1.612	1.616	1.619	1.621	1.622	1.622	1.621	1.620	1.618	1.614	1.609	1.605	1.599	1.591	1.582	1.574	1.566	1.555	1.545	1.534	1.521	1.509	1.496	1.484	1.470	1.456	1.441	1.428	1.412	1.399	1.384	1.369	1.355	1.340	1.326	1.312	1.299	1.285	1.271	1.259	1.246	1.235	1.224	1.212	1.202	1.192	1.184	1.175	1.168	1.161	1.156	1.150	1.145	1.141	1.138	1.135	1.132	1.132	1.131	1.130	1.131	1.132	1.134	1.136	1.139	1.141	1.145	1.149	1.152	1.156	1.160	1.165	1.169	1.174	1.178	1.181	1.185	1.189	1.192	1.195	1.198	1.200	1.201	1.202	1.201	1.202	1.201	1.199	1.195	1.192	1.189	1.184	1.176	1.170	1.162	1.152	1.142	1.132	1.121	1.108	1.094	1.080	1.064	1.046	1.030	1.011	0.992	0.972	0.952	0.930	0.909	0.886	0.862	0.838	0.814	0.788	0.762	0.738	0.711	0.684	0.658	0.630	0.604	0.576	0.550	0.521	0.495	0.469	0.441	0.416	0.390	0.364	0.339	0.315	0.290	0.268	0.245	0.222	0.200	0.180	0.160	0.141	0.122	0.105	0.089	0.072	0.059	0.045	0.032	0.021	0.011	0.002	-0.005	-0.012	-0.018	-0.022	-0.028	-0.030	-0.030	-0.030	-0.030	-0.028	-0.024	-0.021	-0.015	-0.009	-0.001	0.006	0.016	0.026	0.038	0.049	0.060	0.074	0.088	0.102	0.116	0.132	0.149	0.164	0.181	0.199	0.216	0.232	0.250	0.266	0.284	0.301	0.318	0.335	0.350	0.365	0.381	0.396	0.410	0.422	0.436	0.448	0.459	0.470	0.479	0.488	0.495	0.501	0.506	0.510	0.514	0.515	0.515	0.515	0.514	0.511	0.507	0.502	0.498	0.489	0.482	0.472	0.461	0.451	0.439	0.426	0.412	0.399	0.382	0.368	0.351	0.335	0.316	0.299	0.281	0.264	0.244	0.226	0.208	0.189	0.170	0.151	0.132	0.115	0.098	0.080	0.064	0.046	0.031	0.016	0.002	-0.012	-0.025	-0.038	-0.049	-0.060	-0.069	-0.079	-0.086	-0.092	-0.099	-0.104	-0.108	-0.111	-0.114	-0.114	-0.114	-0.114	-0.112	-0.110	-0.108	-0.104	-0.098	-0.094	-0.086	-0.079	-0.072	-0.065	-0.056	-0.048	-0.038	-0.028	-0.018	-0.008	0.004	0.015	0.026	0.038	0.049	0.060	0.071	0.081	0.092	0.104	0.114	0.124	0.132	0.141	0.151	0.159	0.166	0.174	0.181	0.188	0.192	0.198	0.201	0.206	0.209	0.210	0.212	0.212	0.212	0.212	0.211	0.210	0.208	0.204	0.199	0.195	0.190	0.185	0.179	0.172	0.165	0.156	0.150	0.141	0.132	0.124	0.115	0.106	0.096	0.088	0.078	0.069	0.059	0.050	0.041	0.032	0.024	0.016	0.009	0.001	-0.005	-0.010	-0.016	-0.020	-0.025	-0.026	-0.029	-0.031	-0.031	-0.031	-0.029	-0.026	-0.024	-0.020	-0.014	-0.009	0.000	0.009	0.020	0.030	0.041	0.055	0.070	0.085	0.101	0.119	0.138	0.156	0.176	0.198	0.219	0.242	0.266	0.290	0.314	0.340	0.368	0.392	0.420	0.448	0.475	0.502	0.530	0.559	0.586	0.615	0.642	0.671	0.699	0.726	0.754	0.780	0.806	0.831	0.858	0.881	0.905	0.929	0.950	0.971	0.991	1.011	1.030	1.048	1.065	1.080	1.095	1.108	1.120	1.131	1.141	1.151	1.160	1.166	1.171	1.178	1.181	1.184	1.185	1.185	1.185	1.184	1.181	1.179	1.174	1.169	1.164	1.158	1.149	1.142	1.134	1.124	1.114	1.104	1.094	1.082	1.072	1.059	1.048	1.035	1.024	1.011	0.999	0.988	0.974	0.962	0.950	0.939	0.926	0.915	0.904	0.892	0.882	0.872	0.864	0.854	0.846	0.839	0.831	0.824	0.818	0.814	0.809	0.805	0.802	0.800	0.800	0.798	0.799	0.800	0.802	0.804	0.808	0.811	0.818	0.822	0.830	0.836	0.845	0.854	0.862	0.872	0.885	0.895	0.908	0.920	0.932	0.946	0.959	0.974	0.989	1.002	1.019	1.034	1.049	1.065	1.079	1.095	1.111	1.125	1.141	1.155	1.170	1.184	1.199	1.212	1.225	1.238	1.249	1.261	1.271	1.281	1.290	1.300	1.308	1.314	1.319	1.325	1.329	1.331	1.334	1.335	1.335	1.335	1.332	1.330	1.326	1.321	1.315	1.308	1.300	1.291	1.281	1.270	1.258	1.245	1.231	1.216	1.201	1.185	1.168	1.150	1.132	1.112	1.094	1.072	1.052	1.030	1.009	0.986	0.964	0.941	0.918	0.896	0.872	0.849	0.825	0.802	0.779	0.756	0.734	0.710	0.689	0.666	0.645	0.625	0.602	0.582	0.564	0.544	0.526	0.509	0.491	0.475	0.460	0.445	0.431	0.418	0.405	0.394	0.384	0.372	0.365	0.355	0.348	0.342	0.336	0.330	0.325	0.322	0.319	0.316	0.315	0.314	0.314	0.312	0.314	0.315	0.315	0.318	0.319	0.321	0.324	0.326	0.329	0.331	0.334	0.338	0.339	0.341	0.344	0.345	0.346	0.349	0.350	0.350	0.350	0.349	0.349	0.349	0.346	0.344	0.341	0.338	0.334	0.329	0.324	0.319	0.311	0.305	0.298	0.290	0.281	0.272	0.262	0.252	0.242	0.232	0.222	0.211	0.200	0.189	0.178	0.166	0.155	0.144	0.132	0.121	0.111	0.099	0.090	0.079	0.069	0.061	0.052	0.045	0.038	0.030	0.024	0.019	0.015	0.012	0.009	0.008	0.006	0.006	0.009	0.011	0.014	0.019	0.025	0.032	0.040	0.049	0.060	0.071	0.084	0.098	0.112	0.129	0.145	0.164	0.182	0.202	0.224	0.245	0.269	0.292	0.318	0.342	0.369	0.396	0.424	0.451	0.480	0.510	0.539	0.570	0.601	0.631	0.662	0.694	0.725	0.756	0.789	0.820	0.850	0.881	0.911	0.941	0.972	1.001	1.030	1.060	1.086	1.114	1.140	1.165	1.189	1.214	1.236	1.258	1.279	1.299	1.316	1.334	1.349	1.364	1.379	1.390	1.401	1.410	1.420	1.425	1.431	1.436	1.439	1.441	1.442	1.441	1.439	1.435	1.431	1.426	1.418	1.411	1.402	1.391	1.381	1.369	1.358	1.344	1.330	1.315	1.299	1.284	1.268	1.251	1.234	1.216	1.199	1.181	1.164	1.146	1.130	1.112	1.096	1.079	1.062	1.046	1.030	1.016	1.001	0.986	0.972	0.961	0.949	0.936	0.926	0.918	0.908	0.899	0.891	0.884	0.879	0.874	0.869	0.866	0.864	0.861	0.860	0.859	0.859	0.859	0.860	0.861	0.865	0.866	0.870	0.872	0.876	0.881	0.885	0.890	0.895	0.900	0.904	0.909	0.914	0.918	0.922	0.926	0.930	0.934	0.938	0.940	0.944	0.945	0.948	0.949	0.950	0.951	0.952	0.951	0.951	0.950	0.949	0.946	0.944	0.941	0.938	0.935	0.931	0.928	0.922	0.918	0.912	0.908	0.902	0.896	0.892	0.886	0.880	0.875	0.871	0.865	0.860	0.856	0.850	0.846	0.842	0.840	0.836	0.835	0.834	0.832	0.832	0.831	0.832	0.835	0.835	0.839	0.842	0.846	0.852	0.859	0.865	0.872	0.881	0.890	0.900	0.910	0.921	0.934	0.946	0.960	0.974	0.990	1.005	1.021	1.038	1.055	1.072	1.091	1.110	1.130	1.149	1.169	1.189	1.209	1.229	1.249	1.270	1.290	1.310	1.331	1.351	1.371	1.391	1.411	1.430	1.449	1.468	1.486	1.504	1.520	1.538	1.554	1.569	1.584	1.599	1.612	1.624	1.636	1.648	1.658	1.668	1.676	1.684	1.691	1.698	1.701	1.706	1.710	1.712	1.712	1.714	1.714	1.712	1.711	1.708	1.705	1.700	1.694	1.689	1.681	1.674	1.665	1.656	1.646	1.636	1.626	1.615	1.602	1.591	1.579	1.565	1.552	1.539	1.524	1.510	1.495	1.481	1.466	1.452	1.438	1.422	1.408	1.394	1.379	1.365	1.351	1.338	1.325	1.311	1.299	1.288	1.275	1.264	1.252	1.242	1.234	1.224	1.215	1.206	1.199	1.192	1.186	1.181	1.175	1.171	1.168	1.165	1.162	1.160	1.160	1.159	1.159	1.160	1.161	1.162	1.164	1.166	1.169	1.171	1.176	1.180	1.184	1.188	1.192	1.198	1.202	1.208	1.212	1.218	1.221	1.228	1.231	1.236	1.241	1.245	1.250	1.252	1.255	1.258	1.260	1.261	1.262	1.262	1.262	1.261	1.260	1.258	1.254	1.250	1.245	1.240	1.234	1.226	1.219	1.209	1.200	1.190	1.178	1.166	1.152	1.139	1.124	1.108	1.091	1.075	1.058	1.038	1.019	1.000	0.979	0.958	0.938	0.915	0.892	0.870	0.848	0.824	0.801	0.778	0.752	0.730	0.706	0.682	0.660	0.636	0.614	0.591	0.569	0.548	0.526	0.506	0.486	0.468	0.449	0.431	0.415	0.399	0.384	0.370	0.356	0.345	0.334	0.324	0.316	0.309	0.302	0.296	0.292	0.290	0.289	0.289	0.290	0.292	0.295	0.299	0.305	0.311	0.320	0.328	0.338	0.349	0.361	0.374	0.388	0.401	0.418	0.432	0.449	0.465	0.484	0.501	0.519	0.538	0.558	0.576	0.594	0.614	0.632	0.652	0.671	0.690	0.709	0.726	0.745	0.761	0.778	0.795	0.810	0.824	0.839	0.851	0.865	0.878	0.888	0.899	0.906	0.915	0.922	0.929	0.934	0.939	0.941	0.944	0.945	0.945	0.944	0.944	0.940	0.936	0.931	0.926	0.920	0.912	0.905	0.896	0.886	0.876	0.866	0.854	0.842	0.829	0.815	0.802	0.788	0.774	0.758	0.742	0.728	0.711	0.696	0.679	0.662	0.648	0.630	0.614	0.596	0.581	0.565	0.548	0.532	0.516	0.500	0.485	0.470	0.455	0.441	0.426	0.412	0.399	0.385	0.374	0.360	0.350	0.338	0.328	0.316	0.308	0.298	0.290	0.281	0.275	0.268	0.261	0.256	0.250	0.246	0.242	0.239	0.235	0.234	0.231	0.231	0.230	0.230	0.230	0.231	0.232	0.234	0.236	0.239	0.241	0.245	0.249	0.252	0.258	0.261	0.265	0.270	0.275	0.279	0.284	0.288	0.292	0.296	0.300	0.304	0.306	0.309	0.311	0.312	0.314	0.314	0.315	0.314	0.311	0.310	0.306	0.302	0.298	0.292	0.285	0.276	0.268	0.259	0.248	0.236	0.224	0.209	0.195	0.179	0.162	0.145	0.126	0.108	0.088	0.066	0.045	0.022	0.000	-0.024	-0.046	-0.070	-0.096	-0.121	-0.146	-0.170	-0.196	-0.221	-0.248	-0.271	-0.296	-0.320	-0.345	-0.368	-0.391	-0.414	-0.436	-0.456	-0.476	-0.496	-0.515	-0.531	-0.549	-0.564	-0.578	-0.591	-0.604	-0.614	-0.624	-0.632	-0.640	-0.646	-0.651	-0.655	-0.658	-0.659	-0.659	-0.659	-0.658	-0.655	-0.652	-0.646	-0.642	-0.636	-0.630	-0.622	-0.614	-0.605	-0.598	-0.588	-0.578	-0.569	-0.559	-0.550	-0.540	-0.530	-0.521	-0.511	-0.502	-0.494	-0.485	-0.479	-0.470	-0.465	-0.460	-0.454	-0.450	-0.446	-0.445	-0.444	-0.441	-0.442	-0.444	-0.446	-0.450	-0.454	-0.459	-0.465	-0.472	-0.480	-0.489	-0.499	-0.509	-0.520	-0.532	-0.546	-0.560	-0.574	-0.588	-0.602	-0.619	-0.635	-0.651	-0.668	-0.684	-0.700	-0.718	-0.734	-0.750	-0.766	-0.782	-0.798	-0.814	-0.828	-0.840	-0.854	-0.865	-0.876	-0.888	-0.898	-0.905	-0.912	-0.919	-0.925	-0.929	-0.931	-0.932	-0.931	-0.930	-0.928	-0.922	-0.918	-0.910	-0.901	-0.891	-0.879	-0.866	-0.851	-0.836	-0.818	-0.800	-0.780	-0.758	-0.734	-0.710	-0.685	-0.658	-0.629	-0.600	-0.570	-0.540	-0.507	-0.475	-0.441	-0.408	-0.372	-0.338	-0.301	-0.264	-0.229	-0.191	-0.154	-0.116	-0.079	-0.042	-0.005	0.031	0.068	0.105	0.140	0.175	0.210	0.244	0.276	0.308	0.340	0.369	0.399	0.426	0.452	0.478	0.502	0.525	0.548	0.566	0.585	0.601	0.616	0.630	0.642	0.654	0.662	0.669	0.675	0.679	0.681	0.681	0.681	0.678	0.674	0.669	0.661	0.651	0.640	0.630	0.615	0.601	0.585	0.569	0.549	0.530	0.509	0.488	0.465	0.442	0.416	0.391	0.366	0.340	0.312	0.286	0.259	0.231	0.202	0.174	0.146	0.119	0.090	0.062	0.035	0.008	-0.020	-0.048	-0.074	-0.099	-0.124	-0.149	-0.171	-0.194	-0.216	-0.238	-0.258	-0.276	-0.295	-0.312	-0.329	-0.344	-0.358	-0.371	-0.382	-0.394	-0.402	-0.411	-0.419	-0.425	-0.430	-0.434	-0.438	-0.439	-0.439	-0.440	-0.439	-0.435	-0.432	-0.428	-0.424	-0.418	-0.411	-0.404	-0.395	-0.386	-0.376	-0.368	-0.356	-0.345	-0.334	-0.321	-0.309	-0.296	-0.284	-0.271	-0.258	-0.244	-0.232	-0.219	-0.205	-0.192	-0.180	-0.168	-0.156	-0.144	-0.134	-0.124	-0.112	-0.102	-0.094	-0.085	-0.078	-0.070	-0.064	-0.058	-0.052	-0.049	-0.045	-0.042	-0.040	-0.039	-0.038	-0.039	-0.041	-0.044	-0.046	-0.049	-0.054	-0.059	-0.065	-0.071	-0.079	-0.086	-0.096	-0.104	-0.114	-0.125	-0.135	-0.145	-0.158	-0.169	-0.181	-0.191	-0.204	-0.216	-0.228	-0.240	-0.252	-0.264	-0.275	-0.286	-0.296	-0.306	-0.316	-0.326	-0.335	-0.342	-0.350	-0.358	-0.362	-0.368	-0.372	-0.375	-0.378	-0.380	-0.380	-0.380	-0.378	-0.378	-0.372	-0.370	-0.364	-0.359	-0.351	-0.344	-0.335	-0.326	-0.316	-0.305	-0.294	-0.281	-0.268	-0.255	-0.241	-0.226	-0.211	-0.196	-0.180	-0.165	-0.150	-0.134	-0.118	-0.101	-0.086	-0.070	-0.055	-0.041	-0.026	-0.012	0.001	0.015	0.026	0.038	0.048	0.058	0.066	0.075	0.081	0.088	0.092	0.096	0.099	0.100	0.100	0.100	0.098	0.094	0.090	0.084	0.079	0.070	0.061	0.051	0.041	0.028	0.016	0.001	-0.014	-0.030	-0.046	-0.062	-0.081	-0.101	-0.120	-0.140	-0.160	-0.180	-0.201	-0.222	-0.244	-0.265	-0.286	-0.308	-0.329	-0.349	-0.370	-0.390	-0.410	-0.430	-0.449	-0.468	-0.484	-0.501	-0.518	-0.532	-0.548	-0.560	-0.571	-0.582	-0.592	-0.601	-0.610	-0.616	-0.621	-0.625	-0.629	-0.630	-0.630	-0.629	-0.625	-0.621	-0.616	-0.610	-0.601	-0.592	-0.581	-0.570	-0.556	-0.542	-0.526	-0.510	-0.492	-0.474	-0.454	-0.432	-0.410	-0.388	-0.364	-0.340	-0.314	-0.289	-0.262	-0.235	-0.209	-0.181	-0.151	-0.124	-0.094	-0.066	-0.038	-0.008	0.021	0.050	0.079	0.106	0.135	0.162	0.190	0.216	0.242	0.268	0.292	0.316	0.339	0.362	0.384	0.404	0.424	0.444	0.461	0.478	0.494	0.507	0.522	0.534	0.545	0.555	0.565	0.572	0.580	0.586	0.591	0.594	0.598	0.600	0.601	0.601	0.600	0.599	0.596	0.592	0.590	0.585	0.580	0.575	0.569	0.562	0.556	0.549	0.541	0.535	0.528	0.519	0.512	0.505	0.498	0.491	0.484	0.479	0.472	0.466	0.462	0.458	0.455	0.452	0.450	0.449	0.448	0.448	0.449	0.450	0.452	0.456	0.462	0.468	0.475	0.482	0.491	0.501	0.512	0.524	0.538	0.551	0.566	0.582	0.600	0.618	0.638	0.658	0.676	0.699	0.720	0.744	0.766	0.791	0.816	0.841	0.868	0.894	0.920	0.948	0.974	1.001	1.030	1.058	1.085	1.112	1.140	1.168	1.195	1.221	1.248	1.274	1.300	1.325	1.349	1.374	1.398	1.420	1.441	1.464	1.484	1.502	1.521	1.540	1.556	1.572	1.588	1.602	1.615	1.628	1.639	1.649	1.659	1.668	1.675	1.681	1.688	1.692	1.698	1.700	1.704	1.705	1.706	1.708	1.708	1.708	1.708	1.705	1.705	1.704	1.701	1.700	1.698	1.696	1.694	1.691	1.690	1.689	1.688	1.686	1.686	1.686	1.686	1.688	1.689	1.691	1.694	1.698	1.701	1.706	1.712	1.719	1.725	1.734	1.742	1.751	1.762	1.774	1.785	1.799	1.811	1.826	1.841	1.856	1.872	1.888	1.905	1.922	1.941	1.959	1.978	1.996	2.015	2.034	2.052	2.072	2.091	2.110	2.129	2.148	2.165	2.181	2.199	2.216	2.231	2.246	2.261	2.275	2.288	2.299	2.309	2.319	2.328	2.335	2.340	2.345	2.350	2.351	2.352	2.354	2.352	2.350	2.346	2.341	2.335	2.328	2.319	2.309	2.298	2.285	2.271	2.258	2.242	2.226	2.209	2.190	2.171	2.152	2.131	2.111	2.090	2.069	2.046	2.025	2.001	1.980	1.958	1.935	1.912	1.891	1.870	1.850	1.829	1.810	1.791	1.772	1.755	1.739	1.724	1.709	1.696	1.685	1.674	1.664	1.656	1.650	1.645	1.642	1.640	1.639	1.640	1.644	1.648	1.654	1.661	1.671	1.681	1.694	1.709	1.724	1.742	1.761	1.781	1.804	1.828	1.851	1.878	1.905	1.932	1.962	1.994	2.025	2.056	2.090	2.125	2.159	2.195	2.230	2.265	2.302	2.339	2.376	2.412	2.449	2.486	2.521	2.559	2.594	2.629	2.665	2.699	2.731	2.764	2.795	2.826	2.855	2.884	2.911	2.936	2.960	2.984	3.005	3.025	3.042	3.058	3.074	3.086	3.098	3.106	3.115	3.121	3.124	3.126	3.126	3.125	3.121	3.116	3.109	3.100	3.088	3.076	3.061	3.045	3.026	3.006	2.985	2.964	2.939	2.912	2.886	2.858	2.829	2.799	2.768	2.735	2.701	2.668	2.632	2.596	2.561	2.525	2.488	2.451	2.414	2.378	2.340	2.302	2.266	2.229	2.194	2.159	2.124	2.090	2.056	2.024	1.991	1.961	1.931	1.902	1.875	1.850	1.825	1.801	1.779	1.759	1.740	1.722	1.706	1.691	1.679	1.668	1.658	1.650	1.644	1.639	1.635	1.632	1.632	1.632	1.635	1.639	1.644	1.651	1.659	1.668	1.678	1.689	1.701	1.714	1.728	1.744	1.760	1.776	1.792	1.810	1.828	1.846	1.866	1.884	1.902	1.922	1.941	1.959	1.979	1.996	2.015	2.031	2.047	2.065	2.080	2.095	2.109	2.122	2.134	2.146	2.156	2.166	2.175	2.181	2.189	2.192	2.198	2.200	2.201	2.202	2.202	2.201	2.198	2.194	2.188	2.182	2.175	2.166	2.158	2.148	2.136	2.125	2.111	2.099	2.085	2.070	2.055	2.040	2.024	2.009	1.991	1.976	1.959	1.944	1.928	1.911	1.895	1.881	1.865	1.851	1.836	1.825	1.811	1.800	1.789	1.778	1.769	1.760	1.754	1.746	1.742	1.738	1.735	1.732	1.734	1.732	1.735	1.739	1.742	1.748	1.754	1.760	1.769	1.779	1.789	1.800	1.812	1.826	1.839	1.852	1.869	1.885	1.901	1.918	1.935	1.954	1.971	1.989	2.007	2.024	2.041	2.060	2.078	2.095	2.111	2.129	2.144	2.159	2.174	2.186	2.200	2.211	2.222	2.232	2.241	2.249	2.256	2.261	2.266	2.269	2.270	2.272	2.271	2.270	2.266	2.262	2.258	2.251	2.244	2.235	2.224	2.212	2.200	2.188	2.174	2.158	2.141	2.125	2.108	2.089	2.070	2.051	2.030	2.010	1.989	1.969	1.949	1.926	1.905	1.884	1.862	1.842	1.821	1.801	1.781	1.762	1.744	1.726	1.708	1.691	1.675	1.660	1.645	1.632	1.620	1.609	1.599	1.589	1.581	1.574	1.569	1.564	1.561	1.559	1.558	1.558	1.560	1.561	1.566	1.570	1.578	1.585	1.592	1.602	1.614	1.625	1.639	1.651	1.666	1.681	1.698	1.715	1.732	1.750	1.769	1.789	1.809	1.829	1.849	1.870	1.890	1.911	1.932	1.954	1.975	1.996	2.018	2.038	2.058	2.078	2.098	2.116	2.134	2.151	2.168	2.184	2.199	2.212	2.226	2.239	2.250	2.260	2.270	2.279	2.286	2.291	2.296	2.301	2.302	2.305	2.305	2.304	2.301	2.298	2.294	2.289	2.281	2.275	2.266	2.256	2.246	2.235	2.222	2.210	2.198	2.182	2.169	2.154	2.138	2.121	2.105	2.089	2.072	2.055	2.039	2.021	2.006	1.989	1.974	1.958	1.944	1.930	1.916	1.902	1.890	1.879	1.868	1.859	1.850	1.842	1.836	1.831	1.826	1.824	1.822	1.822	1.824	1.825	1.829	1.834	1.839	1.846	1.855	1.865	1.876	1.890	1.902	1.919	1.934	1.951	1.969	1.989	2.009	2.029	2.051	2.075	2.098	2.121	2.146	2.171	2.198	2.224	2.250	2.278	2.304	2.331	2.359	2.386	2.412	2.440	2.466	2.494	2.520	2.546	2.571	2.596	2.621	2.644	2.668	2.690	2.712	2.734	2.754	2.774	2.792	2.810	2.826	2.842	2.858	2.872	2.884	2.898	2.908	2.919	2.928	2.936	2.944	2.950	2.956	2.961	2.966	2.970	2.971	2.974	2.975	2.976	2.976	2.976	2.975	2.974	2.971	2.970	2.968	2.966	2.962	2.960	2.959	2.955	2.952	2.950	2.949	2.946	2.944	2.942	2.942	2.942	2.942	2.944	2.945	2.948	2.950	2.954	2.958	2.964	2.969	2.975	2.982	2.992	3.001	3.011	3.024	3.036	3.049	3.064	3.079	3.094	3.111	3.129	3.149	3.169	3.189	3.209	3.231	3.254	3.276	3.300	3.324	3.349	3.374	3.400	3.425	3.450	3.476	3.502	3.529	3.554	3.580	3.605	3.631	3.656	3.681	3.704	3.728	3.751	3.772	3.795	3.815	3.835	3.854	3.872	3.889	3.905	3.920	3.934	3.946	3.958	3.966	3.975	3.982	3.990	3.994	3.998	4.000	4.000	4.000	3.998	3.994	3.990	3.985	3.978	3.970	3.960	3.949	3.939	3.925	3.911	3.896	3.881	3.865	3.848	3.829	3.810	3.790	3.770	3.749	3.726	3.705	3.682	3.660	3.638	3.614	3.590	3.568	3.544	3.520	3.496	3.474	3.450	3.428	3.405	3.384	3.361	3.340	3.320	3.299	3.279	3.260	3.241	3.224	3.206	3.190	3.174	3.159	3.145	3.131	3.119	3.105	3.094	3.082	3.072	3.064	3.055	3.046	3.039	3.032	3.026	3.020	3.014	3.010	3.004	2.999	2.996	2.991	2.988	2.984	2.980	2.976	2.972	2.969	2.964	2.960	2.954	2.948	2.942	2.936	2.929	2.921	2.912	2.902	2.891	2.881	2.868	2.855	2.841	2.825	2.809	2.790	2.770	2.750	2.729	2.705	2.680	2.654	2.626	2.598	2.568	2.536	2.502	2.469	2.434	2.396	2.359	2.319	2.279	2.236	2.194	2.149	2.104	2.058	2.011	1.965	1.915	1.866	1.816	1.766	1.715	1.664	1.612	1.561	1.510	1.458	1.406	1.355	1.304	1.254	1.202	1.152	1.104	1.054	1.006	0.959	0.912	0.868	0.824	0.780	0.739	0.699	0.659	0.621	0.585	0.550	0.518	0.484	0.454	0.426	0.399	0.374	0.350	0.328	0.305	0.286	0.270	0.254	0.239	0.228	0.216	0.208	0.199	0.192	0.188	0.184	0.181	0.181	0.180	0.181	0.185	0.189	0.192	0.198	0.205	0.211	0.219	0.228	0.236	0.246	0.255	0.265	0.276	0.288	0.298	0.309	0.319	0.330	0.341	0.351	0.361	0.371	0.380	0.390	0.399	0.406	0.414	0.421	0.428	0.431	0.436	0.441	0.444	0.446	0.448	0.448	0.446	0.446	0.444	0.440	0.435	0.430	0.424	0.418	0.409	0.400	0.390	0.380	0.368	0.356	0.344	0.329	0.315	0.300	0.284	0.268	0.249	0.232	0.215	0.195	0.178	0.158	0.138	0.119	0.098	0.078	0.059	0.038	0.019	-0.002	-0.021	-0.042	-0.061	-0.080	-0.099	-0.116	-0.134	-0.150	-0.168	-0.182	-0.198	-0.212	-0.226	-0.239	-0.251	-0.262	-0.272	-0.282	-0.290	-0.299	-0.305	-0.311	-0.315	-0.319	-0.321	-0.324	-0.324	-0.325	-0.324	-0.321	-0.319	-0.315	-0.310	-0.305	-0.299	-0.292	-0.285	-0.276	-0.269	-0.259	-0.249	-0.239	-0.229	-0.218	-0.208	-0.196	-0.185	-0.175	-0.164	-0.154	-0.142	-0.132	-0.122	-0.112	-0.104	-0.095	-0.088	-0.080	-0.075	-0.069	-0.065	-0.060	-0.058	-0.058	-0.056	-0.056	-0.059	-0.062	-0.066	-0.071	-0.079	-0.086	-0.095	-0.106	-0.119	-0.131	-0.146	-0.161	-0.179	-0.196	-0.215	-0.236	-0.258	-0.280	-0.304	-0.329	-0.355	-0.381	-0.409	-0.438	-0.465	-0.494	-0.524	-0.555	-0.585	-0.615	-0.645	-0.678	-0.708	-0.739	-0.769	-0.799	-0.829	-0.859	-0.888	-0.916	-0.944	-0.970	-0.996	-1.020	-1.045	-1.066	-1.089	-1.109	-1.128	-1.145	-1.161	-1.176	-1.190	-1.201	-1.212	-1.220	-1.228	-1.232	-1.236	-1.239	-1.240	-1.236	-1.235	-1.229	-1.222	-1.215	-1.205	-1.194	-1.182	-1.169	-1.152	-1.136	-1.118	-1.098	-1.078	-1.056	-1.034	-1.010	-0.985	-0.960	-0.934	-0.908	-0.879	-0.851	-0.822	-0.795	-0.766	-0.736	-0.708	-0.679	-0.650	-0.620	-0.592	-0.564	-0.536	-0.510	-0.482	-0.456	-0.431	-0.406	-0.384	-0.361	-0.340	-0.319	-0.299	-0.281	-0.264	-0.248	-0.232	-0.220	-0.208	-0.196	-0.188	-0.180	-0.172	-0.168	-0.164	-0.161	-0.159	-0.159	-0.161	-0.164	-0.166	-0.171	-0.179	-0.186	-0.195	-0.204	-0.214	-0.225	-0.239	-0.251	-0.265	-0.280	-0.295	-0.310	-0.326	-0.344	-0.360	-0.378	-0.395	-0.412	-0.430	-0.448	-0.465	-0.484	-0.500	-0.516	-0.532	-0.549	-0.565	-0.580	-0.592	-0.608	-0.620	-0.632	-0.644	-0.654	-0.664	-0.671	-0.680	-0.686	-0.691	-0.696	-0.701	-0.702	-0.705	-0.705	-0.704	-0.702	-0.700	-0.696	-0.692	-0.688	-0.682	-0.674	-0.668	-0.659	-0.650	-0.640	-0.630	-0.620	-0.609	-0.598	-0.586	-0.574	-0.562	-0.550	-0.538	-0.526	-0.515	-0.505	-0.494	-0.484	-0.474	-0.464	-0.455	-0.448	-0.441	-0.435	-0.431	-0.428	-0.425	-0.424	-0.425	-0.426	-0.428	-0.434	-0.439	-0.445	-0.454	-0.464	-0.475	-0.489	-0.504	-0.520	-0.536	-0.556	-0.578	-0.599	-0.622	-0.648	-0.674	-0.701	-0.730	-0.759	-0.790	-0.821	-0.855	-0.888	-0.922	-0.958	-0.992	-1.030	-1.065	-1.101	-1.138	-1.174	-1.210	-1.248	-1.284	-1.319	-1.354	-1.386	-1.421	-1.452	-1.485	-1.516	-1.545	-1.572	-1.600	-1.625	-1.649	-1.670	-1.691	-1.710	-1.728	-1.742	-1.756	-1.769	-1.776	-1.784	-1.791	-1.794	-1.796	-1.796	-1.794	-1.789	-1.784	-1.775	-1.765	-1.752	-1.739	-1.724	-1.706	-1.688	-1.666	-1.644	-1.621	-1.596	-1.569	-1.542	-1.514	-1.482	-1.452	-1.420	-1.388	-1.355	-1.321	-1.288	-1.252	-1.218	-1.184	-1.149	-1.115	-1.080	-1.045	-1.011	-0.979	-0.945	-0.912	-0.881	-0.851	-0.821	-0.794	-0.766	-0.739	-0.715	-0.690	-0.669	-0.646	-0.629	-0.610	-0.594	-0.579	-0.566	-0.555	-0.546	-0.539	-0.532	-0.529	-0.526	-0.526	-0.528	-0.530	-0.536	-0.541	-0.551	-0.561	-0.572	-0.586	-0.601	-0.619	-0.638	-0.658	-0.679	-0.701	-0.726	-0.751	-0.779	-0.805	-0.834	-0.865	-0.894	-0.926	-0.958	-0.991	-1.024	-1.059	-1.092	-1.128	-1.162	-1.199	-1.232	-1.269	-1.305	-1.340	-1.374	-1.409	-1.444	-1.478	-1.512	-1.545	-1.578	-1.610	-1.640	-1.672	-1.700	-1.730	-1.758	-1.785	-1.810	-1.836	-1.860	-1.882	-1.905	-1.926	-1.946	-1.964	-1.982	-2.000	-2.015	-2.029	-2.042	-2.055	-2.066	-2.078	-2.086	-2.095	-2.104	-2.111	-2.118	-2.122	-2.126	-2.131	-2.135	-2.139	-2.141	-2.144	-2.146	-2.148	-2.148	-2.149	-2.150	-2.151	-2.151	-2.152	-2.154	-2.155	-2.156	-2.159	-2.160	-2.162	-2.166	-2.169	-2.172	-2.178	-2.182	-2.189	-2.194	-2.201	-2.209	-2.218	-2.226	-2.236	-2.246	-2.256	-2.269	-2.282	-2.295	-2.309	-2.324	-2.338	-2.354	-2.371	-2.388	-2.404	-2.422	-2.440	-2.459	-2.478	-2.496	-2.515	-2.535	-2.554	-2.572	-2.591	-2.610	-2.629	-2.648	-2.664	-2.681	-2.698	-2.714	-2.729	-2.742	-2.758	-2.770	-2.781	-2.792	-2.801	-2.810	-2.816	-2.822	-2.828	-2.829	-2.831	-2.831	-2.830	-2.828	-2.822	-2.816	-2.809	-2.800	-2.789	-2.776	-2.764	-2.748	-2.730	-2.711	-2.691	-2.669	-2.645	-2.620	-2.595	-2.568	-2.539	-2.509	-2.478	-2.445	-2.412	-2.378	-2.342	-2.305	-2.269	-2.231	-2.192	-2.152	-2.114	-2.072	-2.034	-1.992	-1.952	-1.911	-1.871	-1.829	-1.789	-1.748	-1.708	-1.668	-1.628	-1.589	-1.551	-1.512	-1.476	-1.440	-1.404	-1.370	-1.336	-1.304	-1.272	-1.241	-1.211	-1.182	-1.155	-1.129	-1.104	-1.081	-1.059	-1.038	-1.018	-0.999	-0.980	-0.964	-0.950	-0.935	-0.924	-0.911	-0.901	-0.891	-0.884	-0.876	-0.870	-0.864	-0.861	-0.858	-0.855	-0.854	-0.852	-0.851	-0.851	-0.851	-0.852	-0.854	-0.858	-0.859	-0.861	-0.862	-0.866	-0.869	-0.871	-0.872	-0.875	-0.878	-0.879	-0.881	-0.881	-0.882	-0.882	-0.882	-0.880	-0.880	-0.876	-0.874	-0.870	-0.866	-0.860	-0.855	-0.849	-0.840	-0.832	-0.822	-0.812	-0.800	-0.789	-0.776	-0.762	-0.749	-0.734	-0.718	-0.702	-0.685	-0.668	-0.650	-0.631	-0.611	-0.592	-0.574	-0.554	-0.534	-0.514	-0.494	-0.472	-0.452	-0.432	-0.412	-0.395	-0.375	-0.358	-0.339	-0.321	-0.304	-0.289	-0.274	-0.260	-0.246	-0.235	-0.224	-0.214	-0.205	-0.198	-0.192	-0.186	-0.185	-0.181	-0.182	-0.182	-0.185	-0.190	-0.195	-0.204	-0.214	-0.222	-0.236	-0.250	-0.265	-0.281	-0.301	-0.320	-0.341	-0.365	-0.389	-0.414	-0.440	-0.468	-0.496	-0.528	-0.558	-0.589	-0.621	-0.655	-0.690	-0.725	-0.760	-0.795	-0.831	-0.866	-0.902	-0.939	-0.974	-1.010	-1.046	-1.081	-1.115	-1.150	-1.182	-1.215	-1.248	-1.279	-1.310	-1.339	-1.366	-1.394	-1.420	-1.445	-1.466	-1.489	-1.510	-1.528	-1.545	-1.561	-1.576	-1.589	-1.600	-1.610	-1.618	-1.624	-1.629	-1.631	-1.634	-1.634	-1.632	-1.630	-1.625	-1.619	-1.611	-1.602	-1.594	-1.581	-1.569	-1.555	-1.540	-1.524	-1.506	-1.489	-1.469	-1.449	-1.428	-1.406	-1.384	-1.361	-1.338	-1.315	-1.289	-1.264	-1.240	-1.215	-1.189	-1.164	-1.139	-1.114	-1.088	-1.061	-1.038	-1.014	-0.988	-0.964	-0.941	-0.918	-0.896	-0.875	-0.854	-0.834	-0.814	-0.794	-0.776	-0.759	-0.741	-0.726	-0.711	-0.698	-0.685	-0.672	-0.661	-0.651	-0.642	-0.634	-0.625	-0.619	-0.614	-0.609	-0.605	-0.601	-0.599	-0.596	-0.595	-0.595	-0.595	-0.595	-0.596	-0.598	-0.599	-0.600	-0.602	-0.605	-0.608	-0.610	-0.612	-0.616	-0.618	-0.620	-0.621	-0.622	-0.625	-0.625	-0.626	-0.625	-0.624	-0.622	-0.620	-0.618	-0.614	-0.609	-0.604	-0.598	-0.589	-0.581	-0.572	-0.562	-0.550	-0.538	-0.524	-0.510	-0.492	-0.478	-0.460	-0.440	-0.420	-0.400	-0.379	-0.358	-0.334	-0.310	-0.285	-0.259	-0.234	-0.206	-0.180	-0.152	-0.125	-0.096	-0.069	-0.040	-0.011	0.018	0.045	0.072	0.101	0.129	0.156	0.182	0.210	0.235	0.260	0.284	0.308	0.330	0.351	0.371	0.391	0.410	0.426	0.441	0.458	0.470	0.481	0.492	0.502	0.509	0.515	0.520	0.524	0.525	0.526	0.526	0.524	0.520	0.515	0.510	0.501	0.494	0.484	0.472	0.460	0.448	0.435	0.419	0.404	0.389	0.370	0.352	0.335	0.318	0.299	0.279	0.260	0.240	0.221	0.201	0.184	0.165	0.146	0.129	0.111	0.095	0.079	0.064	0.049	0.036	0.025	0.014	0.004	-0.005	-0.012	-0.019	-0.024	-0.026	-0.028	-0.028	-0.026	-0.024	-0.019	-0.012	-0.004	0.005	0.018	0.030	0.045	0.061	0.080	0.100	0.121	0.144	0.169	0.194	0.221	0.250	0.280	0.311	0.344	0.376	0.411	0.446	0.482	0.520	0.558	0.598	0.636	0.675	0.715	0.754	0.795	0.836	0.876	0.916	0.958	0.998	1.036	1.076	1.115	1.152	1.190	1.228	1.262	1.298	1.331	1.365	1.396	1.428	1.458	1.485	1.512	1.539	1.564	1.586	1.608	1.629	1.648	1.665	1.682	1.696	1.711	1.722	1.732	1.742	1.751	1.759	1.764	1.768	1.772	1.775	1.776	1.776	1.776	1.775	1.774	1.770	1.768	1.764	1.759	1.754	1.749	1.744	1.739	1.734	1.728	1.722	1.716	1.711	1.706	1.702	1.698	1.694	1.691	1.689	1.686	1.686	1.685	1.686	1.688	1.689	1.692	1.695	1.700	1.706	1.712	1.720	1.729	1.738	1.749	1.760	1.771	1.784	1.798	1.812	1.826	1.841	1.858	1.875	1.891	1.910	1.928	1.945	1.965	1.982	2.001	2.020	2.039	2.058	2.075	2.092	2.111	2.128	2.144	2.159	2.174	2.189	2.202	2.215	2.226	2.238	2.248	2.256	2.264	2.269	2.274	2.276	2.279	2.279	2.278	2.275	2.271	2.265	2.259	2.250	2.240	2.229	2.215	2.200	2.185	2.166	2.148	2.129	2.106	2.082	2.059	2.034	2.006	1.979	1.951	1.921	1.890	1.859	1.826	1.794	1.760	1.726	1.691	1.656	1.621	1.585	1.550	1.514	1.479	1.442	1.406	1.371	1.336	1.301	1.266	1.234	1.201	1.169	1.136	1.106	1.078	1.048	1.020	0.994	0.968	0.944	0.920	0.899	0.878	0.858	0.840	0.824	0.808	0.795	0.782	0.772	0.762	0.755	0.749	0.744	0.740	0.739	0.738	0.739	0.741	0.744	0.749	0.755	0.764	0.771	0.780	0.791	0.804	0.816	0.830	0.845	0.861	0.878	0.894	0.911	0.931	0.949	0.968	0.986	1.008	1.026	1.048	1.068	1.088	1.108	1.128	1.148	1.168	1.186	1.204	1.222	1.241	1.258	1.274	1.290	1.305	1.319	1.331	1.345	1.356	1.368	1.376	1.385	1.392	1.398	1.404	1.408	1.411	1.414	1.414	1.414	1.412	1.410	1.406	1.402	1.396	1.391	1.382	1.375	1.366	1.356	1.345	1.334	1.321	1.309	1.294	1.281	1.266	1.251	1.235	1.221	1.204	1.188	1.172	1.155	1.140	1.122	1.106	1.090	1.074	1.059	1.042	1.028	1.012	0.999	0.985	0.972	0.959	0.946	0.935	0.924	0.914	0.904	0.895	0.886	0.879	0.871	0.866	0.860	0.855	0.851	0.848	0.845	0.844	0.842	0.841	0.841	0.842	0.842	0.844	0.846	0.850	0.852	0.855	0.860	0.862	0.868	0.871	0.876	0.880	0.884	0.889	0.892	0.896	0.901	0.905	0.909	0.911	0.915	0.916	0.919	0.919	0.920	0.920	0.920	0.918	0.915	0.912	0.909	0.904	0.898	0.891	0.884	0.875	0.866	0.856	0.844	0.831	0.818	0.804	0.788	0.771	0.754	0.735	0.716	0.695	0.674	0.652	0.630	0.605	0.581	0.555	0.530	0.502	0.478	0.449	0.421	0.394	0.364	0.335	0.305	0.276	0.246	0.218	0.189	0.159	0.130	0.101	0.074	0.045	0.018	-0.009	-0.035	-0.061	-0.086	-0.110	-0.134	-0.156	-0.178	-0.198	-0.218	-0.235	-0.254	-0.270	-0.285	-0.299	-0.311	-0.322	-0.332	-0.341	-0.350	-0.355	-0.360	-0.364	-0.365	-0.366	-0.366	-0.365	-0.362	-0.358	-0.352	-0.345	-0.339	-0.330	-0.319	-0.309	-0.296	-0.284	-0.270	-0.255	-0.240	-0.224	-0.208	-0.189	-0.171	-0.152	-0.132	-0.112	-0.092	-0.072	-0.051	-0.030	-0.009	0.011	0.034	0.055	0.076	0.099	0.119	0.140	0.160	0.181	0.201	0.221	0.240	0.260	0.279	0.298	0.315	0.332	0.350	0.366	0.382	0.398	0.414	0.429	0.442	0.456	0.470	0.482	0.495	0.507	0.520	0.531	0.542	0.554	0.565	0.575	0.586	0.598	0.608	0.619	0.630	0.640	0.651	0.662	0.674	0.686	0.698	0.711	0.725	0.738	0.754	0.768	0.784	0.800	0.818	0.835	0.854	0.875	0.895	0.916	0.940	0.964	0.988	1.014	1.040	1.069	1.098	1.128	1.158	1.189	1.221	1.255	1.289	1.325	1.361	1.398	1.436	1.474	1.512	1.552	1.592	1.634	1.674	1.715	1.756	1.799	1.841	1.882	1.925	1.966	2.007	2.049	2.090	2.129	2.169	2.208	2.246	2.285	2.320	2.356	2.390	2.424	2.458	2.488	2.519	2.546	2.572	2.599	2.621	2.645	2.665	2.684	2.700	2.716	2.729	2.740	2.750	2.758	2.764	2.769	2.770	2.770	2.769	2.765	2.760	2.752	2.744	2.732	2.720	2.706	2.690	2.674	2.654	2.635	2.614	2.590	2.565	2.540	2.512	2.486	2.459	2.428	2.399	2.368	2.336	2.304	2.272	2.239	2.206	2.174	2.140	2.106	2.072	2.040	2.007	1.975	1.944	1.911	1.881	1.850	1.821	1.792	1.765	1.738	1.711	1.686	1.662	1.640	1.618	1.598	1.578	1.559	1.541	1.526	1.512	1.499	1.488	1.478	1.469	1.460	1.454	1.449	1.445	1.442	1.440	1.440	1.440	1.442	1.445	1.450	1.455	1.460	1.468	1.475	1.484	1.494	1.502	1.514	1.524	1.535	1.548	1.560	1.572	1.585	1.599	1.611	1.625	1.639	1.652	1.665	1.679	1.690	1.704	1.715	1.726	1.739	1.749	1.759	1.768	1.778	1.786	1.794	1.800	1.808	1.812	1.818	1.821	1.824	1.825	1.828	1.828	1.829	1.828	1.824	1.822	1.819	1.814	1.808	1.802	1.795	1.788	1.779	1.770	1.760	1.750	1.740	1.728	1.715	1.704	1.690	1.676	1.664	1.650	1.634	1.620	1.606	1.591	1.578	1.562	1.548	1.534	1.519	1.505	1.492	1.479	1.466	1.452	1.441	1.430	1.419	1.410	1.400	1.391	1.382	1.376	1.369	1.364	1.360	1.355	1.351	1.349	1.348	1.348	1.349	1.349	1.352	1.354	1.358	1.362	1.368	1.374	1.380	1.389	1.396	1.405	1.415	1.424	1.434	1.445	1.455	1.466	1.478	1.489	1.500	1.511	1.522	1.532	1.544	1.555	1.565	1.574	1.584	1.592	1.600	1.609	1.615	1.620	1.625	1.630	1.632	1.634	1.634	1.634	1.632	1.630	1.626	1.621	1.615	1.606	1.598	1.588	1.576	1.564	1.550	1.535	1.518	1.500	1.481	1.461	1.439	1.416	1.394	1.369	1.344	1.319	1.291	1.264	1.235	1.208	1.178	1.148	1.118	1.086	1.056	1.025	0.995	0.964	0.932	0.901	0.871	0.841	0.811	0.782	0.752	0.724	0.696	0.669	0.642	0.618	0.592	0.569	0.546	0.524	0.502	0.484	0.464	0.448	0.430	0.414	0.400	0.386	0.374	0.364	0.352	0.345	0.338	0.330	0.325	0.320	0.316	0.314	0.312	0.311	0.311	0.312	0.315	0.318	0.320	0.324	0.329	0.332	0.339	0.344	0.350	0.356	0.364	0.370	0.378	0.384	0.391	0.399	0.405	0.411	0.418	0.424	0.430	0.436	0.441	0.446	0.451	0.455	0.458	0.461	0.464	0.466	0.466	0.466	0.466	0.464	0.462	0.460	0.456	0.451	0.446	0.441	0.435	0.428	0.419	0.409	0.400	0.390	0.379	0.368	0.355	0.342	0.330	0.315	0.301	0.286	0.271	0.255	0.240	0.225	0.209	0.194	0.178	0.161	0.146	0.130	0.114	0.100	0.084	0.071	0.058	0.045	0.031	0.020	0.010	-0.001	-0.011	-0.019	-0.026	-0.032	-0.039	-0.042	-0.046	-0.049	-0.049	-0.049	-0.048	-0.045	-0.041	-0.035	-0.029	-0.022	-0.014	-0.002	0.009	0.020	0.035	0.050	0.066	0.084	0.101	0.121	0.141	0.162	0.184	0.206	0.230	0.255	0.279	0.305	0.331	0.356	0.382	0.410	0.438	0.464	0.491	0.518	0.544	0.570	0.596	0.622	0.648	0.672	0.696	0.720	0.744	0.764	0.786	0.805	0.824	0.842	0.859	0.874	0.890	0.902	0.914	0.924	0.932	0.940	0.946	0.951	0.955	0.956	0.958	0.956	0.954	0.950	0.944	0.938	0.929	0.919	0.909	0.896	0.882	0.868	0.852	0.834	0.816	0.796	0.776	0.755	0.734	0.711	0.686	0.662	0.638	0.611	0.585	0.558	0.531	0.505	0.478	0.450	0.421	0.394	0.365	0.339	0.311	0.285	0.258	0.230	0.206	0.180	0.155	0.131	0.108	0.086	0.064	0.044	0.024	0.005	-0.014	-0.031	-0.046	-0.061	-0.075	-0.088	-0.099	-0.109	-0.119	-0.125	-0.131	-0.136	-0.140	-0.144	-0.145	-0.144	-0.144	-0.141	-0.138	-0.134	-0.128	-0.121	-0.114	-0.104	-0.094	-0.084	-0.072	-0.060	-0.048	-0.032	-0.019	-0.004	0.011	0.028	0.042	0.060	0.076	0.094	0.110	0.128	0.144	0.161	0.176	0.194	0.209	0.225	0.239	0.252	0.266	0.279	0.291	0.301	0.312	0.321	0.330	0.336	0.342	0.348	0.351	0.354	0.355	0.355	0.354	0.352	0.348	0.344	0.336	0.330	0.321	0.312	0.302	0.290	0.278	0.264	0.249	0.234	0.218	0.200	0.182	0.165	0.145	0.128	0.106	0.086	0.068	0.046	0.028	0.006	-0.014	-0.032	-0.052	-0.070	-0.089	-0.106	-0.124	-0.139	-0.154	-0.168	-0.181	-0.192	-0.204	-0.214	-0.222	-0.229	-0.234	-0.239	-0.242	-0.242	-0.242	-0.241	-0.239	-0.235	-0.229	-0.221	-0.214	-0.204	-0.192	-0.180	-0.166	-0.151	-0.135	-0.120	-0.102	-0.082	-0.062	-0.044	-0.022	-0.001	0.019	0.041	0.064	0.086	0.108	0.130	0.150	0.172	0.194	0.214	0.232	0.251	0.270	0.288	0.304	0.318	0.331	0.345	0.355	0.366	0.374	0.381	0.386	0.390	0.392	0.392	0.391	0.389	0.384	0.376	0.368	0.358	0.346	0.331	0.316	0.299	0.279	0.259	0.238	0.214	0.189	0.162	0.134	0.105	0.074	0.042	0.010	-0.024	-0.059	-0.094	-0.130	-0.166	-0.205	-0.241	-0.280	-0.319	-0.358	-0.395	-0.434	-0.474	-0.511	-0.550	-0.588	-0.625	-0.661	-0.699	-0.735	-0.769	-0.802	-0.836	-0.869	-0.901	-0.931	-0.961	-0.990	-1.016	-1.042	-1.068	-1.091	-1.114	-1.134	-1.155	-1.172	-1.190	-1.206	-1.221	-1.234	-1.246	-1.258	-1.266	-1.274	-1.281	-1.288	-1.291	-1.296	-1.299	-1.299	-1.300	-1.300	-1.298	-1.296	-1.292	-1.290	-1.284	-1.280	-1.274	-1.268	-1.261	-1.254	-1.246	-1.239	-1.232	-1.224	-1.216	-1.210	-1.200	-1.192	-1.186	-1.179	-1.171	-1.165	-1.159	-1.154	-1.149	-1.145	-1.141	-1.138	-1.135	-1.132	-1.132	-1.131	-1.132	-1.134	-1.136	-1.139	-1.142	-1.148	-1.154	-1.161	-1.169	-1.176	-1.186	-1.196	-1.208	-1.219	-1.231	-1.245	-1.259	-1.274	-1.289	-1.304	-1.321	-1.338	-1.355	-1.372	-1.390	-1.408	-1.425	-1.442	-1.460	-1.478	-1.495	-1.512	-1.529	-1.546	-1.561	-1.578	-1.592	-1.606	-1.619	-1.631	-1.644	-1.655	-1.664	-1.672	-1.679	-1.685	-1.690	-1.692	-1.695	-1.696	-1.695	-1.692	-1.689	-1.684	-1.678	-1.668	-1.658	-1.648	-1.634	-1.619	-1.602	-1.585	-1.565	-1.544	-1.521	-1.498	-1.471	-1.445	-1.416	-1.386	-1.355	-1.324	-1.291	-1.256	-1.221	-1.185	-1.148	-1.110	-1.071	-1.032	-0.992	-0.952	-0.912	-0.871	-0.830	-0.789	-0.748	-0.708	-0.666	-0.625	-0.585	-0.545	-0.505	-0.466	-0.428	-0.390	-0.355	-0.319	-0.284	-0.250	-0.219	-0.188	-0.158	-0.129	-0.102	-0.078	-0.052	-0.032	-0.011	0.008	0.024	0.040	0.054	0.066	0.076	0.084	0.091	0.095	0.099	0.100	0.099	0.098	0.094	0.089	0.081	0.072	0.062	0.051	0.039	0.024	0.009	-0.009	-0.025	-0.044	-0.064	-0.084	-0.104	-0.126	-0.148	-0.170	-0.192	-0.215	-0.239	-0.261	-0.282	-0.306	-0.328	-0.350	-0.371	-0.391	-0.410	-0.430	-0.446	-0.464	-0.479	-0.494	-0.507	-0.519	-0.529	-0.539	-0.546	-0.551	-0.556	-0.559	-0.561	-0.560	-0.558	-0.555	-0.550	-0.542	-0.534	-0.524	-0.511	-0.498	-0.482	-0.468	-0.449	-0.430	-0.411	-0.390	-0.366	-0.344	-0.320	-0.295	-0.269	-0.241	-0.216	-0.188	-0.160	-0.132	-0.104	-0.078	-0.049	-0.020	0.006	0.034	0.061	0.086	0.112	0.136	0.161	0.184	0.205	0.226	0.245	0.264	0.280	0.296	0.311	0.324	0.335	0.346	0.354	0.361	0.366	0.370	0.372	0.374	0.372	0.371	0.369	0.364	0.356	0.350	0.341	0.331	0.320	0.308	0.295	0.281	0.268	0.252	0.236	0.220	0.201	0.185	0.168	0.150	0.130	0.114	0.096	0.078	0.060	0.044	0.026	0.010	-0.005	-0.019	-0.034	-0.046	-0.059	-0.070	-0.080	-0.089	-0.096	-0.102	-0.108	-0.112	-0.115	-0.116	-0.116	-0.116	-0.112	-0.109	-0.104	-0.096	-0.089	-0.080	-0.070	-0.058	-0.045	-0.030	-0.014	0.002	0.020	0.039	0.059	0.079	0.100	0.122	0.146	0.169	0.192	0.219	0.242	0.269	0.295	0.321	0.348	0.374	0.400	0.426	0.454	0.480	0.505	0.531	0.556	0.581	0.605	0.629	0.652	0.675	0.696	0.718	0.738	0.758	0.775	0.792	0.810	0.825	0.839	0.851	0.864	0.875	0.885	0.894	0.900	0.906	0.911	0.915	0.916	0.918	0.918	0.915	0.914	0.909	0.904	0.896	0.889	0.881	0.870	0.859	0.848	0.832	0.820	0.804	0.788	0.769	0.751	0.734	0.712	0.694	0.671	0.649	0.628	0.605	0.582	0.559	0.535	0.511	0.488	0.464	0.440	0.416	0.392	0.369	0.346	0.322	0.301	0.279	0.259	0.239	0.219	0.201	0.182	0.166	0.151	0.136	0.122	0.110	0.099	0.088	0.080	0.071	0.065	0.061	0.056	0.055	0.055	0.055	0.056	0.060	0.065	0.070	0.078	0.086	0.095	0.106	0.118	0.131	0.145	0.159	0.175	0.191	0.208	0.226	0.244	0.262	0.282	0.301	0.321	0.340	0.361	0.380	0.400	0.420	0.439	0.458	0.476	0.492	0.510	0.526	0.540	0.555	0.568	0.580	0.591	0.601	0.609	0.616	0.624	0.628	0.630	0.632	0.632	0.631	0.628	0.624	0.619	0.611	0.602	0.592	0.581	0.568	0.554	0.538	0.521	0.502	0.482	0.462	0.441	0.419	0.396	0.372	0.346	0.321	0.295	0.269	0.241	0.214	0.186	0.159	0.131	0.104	0.076	0.048	0.021	-0.006	-0.031	-0.059	-0.084	-0.108	-0.132	-0.155	-0.178	-0.200	-0.220	-0.239	-0.258	-0.274	-0.290	-0.306	-0.320	-0.331	-0.344	-0.354	-0.364	-0.371	-0.378	-0.382	-0.386	-0.389	-0.391	-0.392	-0.391	-0.390	-0.388	-0.384	-0.381	-0.375	-0.369	-0.362	-0.355	-0.348	-0.340	-0.330	-0.322	-0.312	-0.304	-0.294	-0.282	-0.274	-0.262	-0.254	-0.245	-0.235	-0.226	-0.219	-0.210	-0.202	-0.198	-0.190	-0.185	-0.181	-0.178	-0.175	-0.172	-0.171	-0.171	-0.174	-0.176	-0.179	-0.182	-0.190	-0.196	-0.204	-0.214	-0.224	-0.236	-0.249	-0.261	-0.278	-0.294	-0.310	-0.329	-0.349	-0.369	-0.390	-0.412	-0.435	-0.460	-0.485	-0.511	-0.538	-0.565	-0.592	-0.620	-0.649	-0.680	-0.709	-0.739	-0.769	-0.800	-0.830	-0.861	-0.892	-0.922	-0.954	-0.982	-1.012	-1.042	-1.072	-1.100	-1.129	-1.156	-1.182	-1.210	-1.235	-1.259	-1.282	-1.305	-1.326	-1.348	-1.368	-1.385	-1.402	-1.419	-1.434	-1.446	-1.459	-1.470	-1.480	-1.488	-1.494	-1.499	-1.504	-1.505	-1.508	-1.506	-1.504	-1.501	-1.498	-1.490	-1.484	-1.475	-1.464	-1.452	-1.441	-1.428	-1.414	-1.396	-1.379	-1.361	-1.342	-1.322	-1.302	-1.279	-1.258	-1.235	-1.211	-1.186	-1.161	-1.136	-1.109	-1.084	-1.058	-1.031	-1.004	-0.978	-0.951	-0.925	-0.898	-0.872	-0.846	-0.821	-0.796	-0.771	-0.749	-0.725	-0.702	-0.680	-0.659	-0.639	-0.619	-0.600	-0.582	-0.566	-0.551	-0.536	-0.521	-0.509	-0.498	-0.486	-0.478	-0.468	-0.461	-0.455	-0.450	-0.445	-0.442	-0.439	-0.439	-0.438	-0.438	-0.439	-0.440	-0.442	-0.446	-0.450	-0.455	-0.460	-0.466	-0.472	-0.479	-0.484	-0.491	-0.499	-0.505	-0.512	-0.519	-0.526	-0.532	-0.539	-0.545	-0.550	-0.555	-0.560	-0.564	-0.568	-0.570	-0.572	-0.574	-0.574	-0.572	-0.572	-0.570	-0.566	-0.561	-0.555	-0.549	-0.541	-0.532	-0.522	-0.511	-0.499	-0.485	-0.471	-0.455	-0.439	-0.420	-0.401	-0.382	-0.361	-0.340	-0.316	-0.292	-0.269	-0.244	-0.218	-0.190	-0.164	-0.136	-0.109	-0.080	-0.051	-0.021	0.008	0.038	0.068	0.096	0.126	0.155	0.184	0.212	0.240	0.269	0.295	0.320	0.346	0.371	0.394	0.418	0.440	0.460	0.480	0.499	0.516	0.532	0.548	0.562	0.575	0.586	0.596	0.604	0.611	0.616	0.620	0.624	0.625	0.625	0.624	0.621	0.618	0.611	0.605	0.599	0.589	0.580	0.568	0.558	0.544	0.530	0.516	0.500	0.486	0.469	0.451	0.435	0.418	0.400	0.381	0.364	0.345	0.326	0.308	0.290	0.272	0.256	0.239	0.224	0.208	0.192	0.178	0.164	0.150	0.139	0.128	0.118	0.108	0.100	0.092	0.088	0.081	0.079	0.075	0.074	0.072	0.074	0.075	0.079	0.082	0.089	0.095	0.101	0.111	0.119	0.129	0.140	0.152	0.165	0.179	0.192	0.206	0.222	0.238	0.254	0.269	0.285	0.302	0.319	0.335	0.351	0.368	0.384	0.399	0.415	0.429	0.444	0.456	0.469	0.481	0.492	0.502	0.512	0.520	0.528	0.532	0.539	0.542	0.545	0.546	0.546	0.545	0.544	0.539	0.535	0.528	0.521	0.511	0.501	0.491	0.479	0.464	0.450	0.435	0.418	0.400	0.381	0.361	0.341	0.320	0.298	0.275	0.252	0.230	0.206	0.181	0.158	0.134	0.110	0.085	0.061	0.036	0.014	-0.010	-0.032	-0.055	-0.078	-0.099	-0.119	-0.139	-0.159	-0.176	-0.194	-0.209	-0.224	-0.238	-0.251	-0.262	-0.274	-0.282	-0.290	-0.296	-0.301	-0.306	-0.309	-0.310	-0.310	-0.309	-0.306	-0.302	-0.299	-0.292	-0.286	-0.278	-0.269	-0.259	-0.248	-0.236	-0.222	-0.210	-0.195	-0.180	-0.165	-0.149	-0.132	-0.116	-0.099	-0.081	-0.065	-0.048	-0.030	-0.012	0.004	0.022	0.039	0.054	0.070	0.086	0.100	0.114	0.126	0.140	0.152	0.162	0.172	0.181	0.189	0.195	0.201	0.206	0.210	0.211	0.212	0.212	0.210	0.208	0.205	0.200	0.192	0.185	0.175	0.165	0.154	0.141	0.128	0.112	0.098	0.081	0.062	0.045	0.025	0.005	-0.018	-0.038	-0.060	-0.084	-0.108	-0.130	-0.155	-0.179	-0.205	-0.229	-0.252	-0.279	-0.302	-0.328	-0.351	-0.374	-0.399	-0.421	-0.444	-0.464	-0.486	-0.506	-0.524	-0.542	-0.560	-0.576	-0.591	-0.605	-0.618	-0.629	-0.640	-0.649	-0.656	-0.662	-0.669	-0.672	-0.674	-0.675	-0.674	-0.671	-0.668	-0.661	-0.655	-0.648	-0.639	-0.628	-0.615	-0.601	-0.586	-0.571	-0.554	-0.535	-0.515	-0.495	-0.475	-0.452	-0.429	-0.405	-0.380	-0.355	-0.330	-0.304	-0.278	-0.251	-0.224	-0.196	-0.169	-0.141	-0.115	-0.089	-0.061	-0.036	-0.011	0.015	0.039	0.062	0.085	0.106	0.129	0.149	0.168	0.185	0.202	0.219	0.231	0.245	0.255	0.265	0.275	0.281	0.288	0.291	0.294	0.294	0.294	0.291	0.288	0.282	0.275	0.266	0.256	0.245	0.232	0.219	0.204	0.186	0.169	0.149	0.129	0.108	0.086	0.062	0.039	0.012	-0.012	-0.038	-0.065	-0.091	-0.119	-0.146	-0.174	-0.201	-0.229	-0.256	-0.282	-0.310	-0.336	-0.362	-0.388	-0.412	-0.436	-0.459	-0.480	-0.502	-0.521	-0.541	-0.559	-0.576	-0.592	-0.606	-0.619	-0.629	-0.639	-0.648	-0.655	-0.661	-0.664	-0.668	-0.666	-0.666	-0.665	-0.661	-0.656	-0.650	-0.641	-0.631	-0.621	-0.609	-0.596	-0.582	-0.568	-0.550	-0.534	-0.515	-0.496	-0.478	-0.456	-0.435	-0.414	-0.391	-0.369	-0.346	-0.324	-0.301	-0.279	-0.256	-0.235	-0.211	-0.190	-0.170	-0.149	-0.129	-0.109	-0.091	-0.072	-0.058	-0.040	-0.026	-0.012	0.000	0.011	0.021	0.030	0.039	0.045	0.050	0.055	0.058	0.059	0.058	0.058	0.055	0.051	0.048	0.041	0.034	0.026	0.016	0.008	-0.004	-0.015	-0.028	-0.040	-0.052	-0.068	-0.081	-0.096	-0.111	-0.126	-0.141	-0.158	-0.171	-0.186	-0.201	-0.216	-0.230	-0.242	-0.256	-0.268	-0.279	-0.290	-0.299	-0.308	-0.316	-0.322	-0.329	-0.332	-0.336	-0.339	-0.340	-0.339	-0.338	-0.335	-0.331	-0.325	-0.318	-0.310	-0.301	-0.290	-0.278	-0.265	-0.251	-0.235	-0.219	-0.201	-0.182	-0.162	-0.144	-0.122	-0.099	-0.078	-0.054	-0.030	-0.006	0.019	0.042	0.069	0.095	0.120	0.145	0.170	0.195	0.220	0.245	0.269	0.294	0.318	0.340	0.362	0.382	0.404	0.424	0.442	0.460	0.478	0.492	0.507	0.520	0.534	0.545	0.555	0.562	0.570	0.578	0.581	0.584	0.588	0.588	0.588	0.585	0.582	0.578	0.572	0.565	0.558	0.549	0.538	0.526	0.515	0.501	0.486	0.470	0.454	0.436	0.419	0.400	0.381	0.361	0.340	0.320	0.299	0.278	0.255	0.234	0.212	0.190	0.168	0.145	0.124	0.102	0.081	0.060	0.039	0.020	0.000	-0.018	-0.036	-0.054	-0.070	-0.086	-0.100	-0.115	-0.128	-0.140	-0.151	-0.161	-0.170	-0.178	-0.185	-0.190	-0.192	-0.196	-0.199	-0.199	-0.199	-0.198	-0.194	-0.190	-0.186	-0.180	-0.172	-0.165	-0.156	-0.145	-0.135	-0.122	-0.110	-0.098	-0.084	-0.070	-0.054	-0.039	-0.024	-0.008	0.009	0.025	0.042	0.059	0.076	0.092	0.109	0.125	0.141	0.155	0.170	0.184	0.198	0.210	0.222	0.232	0.244	0.252	0.260	0.268	0.272	0.278	0.281	0.282	0.284	0.282	0.281	0.279	0.272	0.268	0.260	0.250	0.240	0.229	0.216	0.202	0.186	0.170	0.151	0.131	0.111	0.089	0.066	0.042	0.018	-0.008	-0.034	-0.061	-0.090	-0.118	-0.146	-0.176	-0.205	-0.235	-0.265	-0.296	-0.326	-0.356	-0.386	-0.415	-0.444	-0.472	-0.501	-0.529	-0.555	-0.582	-0.608	-0.632	-0.656	-0.678	-0.700	-0.720	-0.739	-0.758	-0.774	-0.789	-0.802	-0.816	-0.828	-0.838	-0.845	-0.851	-0.859	-0.862	-0.866	-0.868	-0.869	-0.868	-0.865	-0.862	-0.856	-0.852	-0.845	-0.839	-0.829	-0.820	-0.809	-0.799	-0.788	-0.775	-0.762	-0.749	-0.736	-0.722	-0.710	-0.695	-0.681	-0.668	-0.654	-0.640	-0.626	-0.614	-0.601	-0.591	-0.579	-0.569	-0.559	-0.551	-0.544	-0.536	-0.529	-0.525	-0.521	-0.519	-0.516	-0.516	-0.516	-0.519	-0.522	-0.526	-0.531	-0.539	-0.545	-0.555	-0.565	-0.576	-0.590	-0.604	-0.618	-0.634	-0.650	-0.668	-0.686	-0.706	-0.726	-0.748	-0.769	-0.791	-0.814	-0.836	-0.860	-0.884	-0.908	-0.932	-0.956	-0.981	-1.005	-1.029	-1.054	-1.076	-1.100	-1.124	-1.145	-1.168	-1.189	-1.210	-1.230	-1.249	-1.268	-1.285	-1.302	-1.319	-1.334	-1.348	-1.361	-1.374	-1.385	-1.396	-1.405	-1.412	-1.419	-1.425	-1.431	-1.435	-1.436	-1.438	-1.438	-1.439	-1.436	-1.434	-1.430	-1.425	-1.420	-1.414	-1.408	-1.399	-1.391	-1.381	-1.371	-1.359	-1.349	-1.336	-1.324	-1.309	-1.296	-1.281	-1.266	-1.252	-1.238	-1.220	-1.205	-1.189	-1.171	-1.156	-1.140	-1.122	-1.106	-1.089	-1.072	-1.056	-1.040	-1.024	-1.008	-0.992	-0.978	-0.962	-0.948	-0.932	-0.919	-0.906	-0.892	-0.880	-0.869	-0.856	-0.845	-0.835	-0.826	-0.816	-0.808	-0.800	-0.792	-0.785	-0.780	-0.775	-0.770	-0.766	-0.762	-0.760	-0.758	-0.756	-0.755	-0.755	-0.755	-0.756	-0.758	-0.760	-0.761	-0.764	-0.766	-0.770	-0.774	-0.778	-0.782	-0.785	-0.790	-0.795	-0.800	-0.805	-0.809	-0.814	-0.819	-0.822	-0.826	-0.830	-0.834	-0.836	-0.840	-0.841	-0.844	-0.844	-0.845	-0.845	-0.845	-0.842	-0.841	-0.839	-0.835	-0.831	-0.825	-0.819	-0.812	-0.804	-0.795	-0.785	-0.775	-0.762	-0.751	-0.739	-0.724	-0.709	-0.694	-0.678	-0.660	-0.641	-0.622	-0.604	-0.582	-0.562	-0.541	-0.520	-0.498	-0.474	-0.451	-0.428	-0.404	-0.379	-0.354	-0.330	-0.305	-0.280	-0.256	-0.231	-0.208	-0.182	-0.160	-0.135	-0.114	-0.090	-0.069	-0.046	-0.025	-0.005	0.014	0.034	0.051	0.069	0.085	0.099	0.115	0.128	0.140	0.151	0.162	0.171	0.180	0.188	0.192	0.198	0.202	0.206	0.208	0.209	0.208	0.206	0.205	0.202	0.199	0.194	0.188	0.182	0.176	0.168	0.160	0.152	0.142	0.132	0.124	0.114	0.104	0.094	0.084	0.074	0.062	0.054	0.044	0.034	0.025	0.016	0.008	0.000	-0.006	-0.012	-0.018	-0.024	-0.028	-0.030	-0.032	-0.034	-0.034	-0.032	-0.031	-0.029	-0.022	-0.019	-0.011	-0.004	0.005	0.014	0.025	0.036	0.050	0.064	0.079	0.094	0.112	0.129	0.148	0.168	0.189	0.209	0.230	0.252	0.275	0.299	0.322	0.346	0.370	0.395	0.420	0.444	0.470	0.494	0.518	0.542	0.566	0.590	0.614	0.638	0.659	0.681	0.702	0.722	0.742	0.762	0.780	0.798	0.814	0.830	0.844	0.859	0.871	0.882	0.894	0.904	0.911	0.920	0.925	0.931	0.936	0.939	0.942	0.942	0.942	0.941	0.940	0.939	0.935	0.930	0.925	0.919	0.912	0.905	0.896	0.889	0.880	0.870	0.859	0.849	0.838	0.826	0.815	0.804	0.791	0.780	0.768	0.756	0.745	0.734	0.722	0.712	0.701	0.691	0.682	0.672	0.664	0.656	0.650	0.642	0.638	0.632	0.629	0.625	0.622	0.622	0.621	0.622	0.625	0.629	0.632	0.638	0.645	0.651	0.661	0.671	0.681	0.692	0.705	0.720	0.735	0.751	0.768	0.786	0.805	0.824	0.844	0.865	0.888	0.909	0.932	0.955	0.979	1.004	1.028	1.052	1.078	1.102	1.126	1.151	1.176	1.201	1.224	1.248	1.271	1.295	1.318	1.339	1.359	1.380	1.399	1.416	1.434	1.451	1.466	1.481	1.494	1.508	1.518	1.528	1.536	1.545	1.550	1.556	1.560	1.564	1.566	1.565	1.566	1.564	1.561	1.559	1.554	1.548	1.541	1.534	1.526	1.516	1.508	1.498	1.486	1.475	1.464	1.451	1.439	1.426	1.414	1.400	1.386	1.374	1.361	1.348	1.335	1.322	1.310	1.299	1.288	1.276	1.266	1.255	1.246	1.236	1.229	1.221	1.215	1.208	1.202	1.198	1.194	1.190	1.188	1.186	1.186	1.186	1.186	1.188	1.189	1.191	1.195	1.199	1.204	1.209	1.215	1.221	1.229	1.236	1.244	1.252	1.261	1.270	1.279	1.290	1.299	1.309	1.319	1.329	1.339	1.349	1.358	1.368	1.378	1.388	1.398	1.406	1.415	1.424	1.432	1.439	1.446	1.452	1.459	1.464	1.469	1.472	1.476	1.480	1.481	1.482	1.484	1.482	1.482	1.481	1.479	1.475	1.470	1.466	1.459	1.452	1.444	1.436	1.426	1.416	1.405	1.394	1.380	1.366	1.352	1.336	1.321	1.305	1.286	1.269	1.250	1.231	1.211	1.190	1.169	1.148	1.125	1.102	1.079	1.055	1.032	1.009	0.984	0.960	0.936	0.911	0.886	0.862	0.838	0.812	0.789	0.765	0.741	0.718	0.694	0.670	0.646	0.625	0.602	0.580	0.559	0.539	0.518	0.499	0.480	0.461	0.442	0.425	0.409	0.392	0.378	0.362	0.348	0.332	0.320	0.309	0.296	0.285	0.274	0.264	0.254	0.245	0.236	0.229	0.220	0.212	0.205	0.200	0.192	0.186	0.181	0.175	0.170	0.165	0.160	0.155	0.151	0.145	0.141	0.136	0.131	0.125	0.120	0.115	0.109	0.102	0.096	0.090	0.082	0.076	0.068	0.060	0.051	0.042	0.032	0.022	0.012	0.002	-0.010	-0.020	-0.032	-0.045	-0.058	-0.070	-0.085	-0.099	-0.112	-0.126	-0.142	-0.158	-0.171	-0.188	-0.202	-0.218	-0.234	-0.250	-0.265	-0.280	-0.295	-0.310	-0.325	-0.338	-0.352	-0.365	-0.379	-0.390	-0.401	-0.412	-0.422	-0.431	-0.440	-0.448	-0.454	-0.459	-0.464	-0.468	-0.470	-0.471	-0.471	-0.470	-0.468	-0.464	-0.459	-0.452	-0.446	-0.438	-0.428	-0.416	-0.404	-0.390	-0.376	-0.361	-0.344	-0.326	-0.308	-0.288	-0.268	-0.246	-0.224	-0.201	-0.178	-0.154	-0.129	-0.104	-0.078	-0.051	-0.025	0.000	0.026	0.054	0.080	0.106	0.132	0.159	0.184	0.209	0.234	0.258	0.282	0.306	0.328	0.349	0.370	0.390	0.409	0.428	0.444	0.460	0.475	0.489	0.502	0.514	0.524	0.534	0.542	0.550	0.555	0.560	0.562	0.566	0.566	0.566	0.565	0.564	0.560	0.556	0.550	0.544	0.538	0.529	0.519	0.507	0.498	0.486	0.474	0.460	0.446	0.431	0.416	0.400	0.385	0.368	0.350	0.332	0.315	0.298	0.280	0.261	0.245	0.228	0.209	0.192	0.174	0.156	0.140	0.122	0.108	0.091	0.076	0.061	0.048	0.034	0.020	0.008	-0.004	-0.015	-0.025	-0.034	-0.042	-0.050	-0.058	-0.064	-0.068	-0.071	-0.074	-0.076	-0.078	-0.078	-0.076	-0.075	-0.072	-0.069	-0.065	-0.059	-0.052	-0.046	-0.038	-0.030	-0.019	-0.009	0.002	0.012	0.025	0.038	0.051	0.065	0.079	0.092	0.108	0.122	0.138	0.152	0.168	0.184	0.199	0.214	0.229	0.244	0.258	0.272	0.286	0.300	0.312	0.325	0.336	0.348	0.358	0.368	0.376	0.385	0.391	0.399	0.404	0.409	0.412	0.416	0.419	0.419	0.419	0.419	0.416	0.414	0.410	0.405	0.400	0.394	0.388	0.379	0.370	0.360	0.350	0.340	0.329	0.316	0.302	0.290	0.278	0.264	0.250	0.235	0.221	0.206	0.192	0.176	0.162	0.149	0.134	0.120	0.106	0.094	0.080	0.068	0.056	0.045	0.035	0.025	0.016	0.006	0.000	-0.008	-0.014	-0.019	-0.022	-0.026	-0.028	-0.030	-0.030	-0.029	-0.026	-0.024	-0.020	-0.015	-0.009	-0.002	0.005	0.015	0.024	0.036	0.046	0.059	0.072	0.088	0.101	0.118	0.134	0.150	0.169	0.186	0.206	0.224	0.244	0.262	0.282	0.302	0.324	0.344	0.365	0.385	0.405	0.425	0.446	0.466	0.486	0.506	0.525	0.544	0.562	0.580	0.598	0.614	0.630	0.646	0.661	0.675	0.689	0.700	0.712	0.724	0.734	0.744	0.752	0.760	0.768	0.774	0.778	0.782	0.786	0.789	0.790	0.791	0.790	0.790	0.786	0.785	0.781	0.776	0.771	0.765	0.759	0.751	0.742	0.734	0.724	0.714	0.704	0.692	0.681	0.669	0.656	0.644	0.631	0.618	0.604	0.591	0.578	0.565	0.550	0.538	0.524	0.511	0.499	0.486	0.474	0.461	0.450	0.439	0.428	0.419	0.408	0.400	0.391	0.385	0.378	0.371	0.366	0.361	0.358	0.354	0.351	0.350	0.350	0.349	0.350	0.351	0.354	0.356	0.360	0.364	0.369	0.374	0.380	0.386	0.392	0.400	0.408	0.415	0.424	0.431	0.440	0.449	0.458	0.465	0.474	0.482	0.490	0.498	0.505	0.511	0.519	0.525	0.530	0.534	0.539	0.541	0.544	0.546	0.546	0.548	0.546	0.545	0.541	0.538	0.534	0.529	0.521	0.514	0.506	0.496	0.485	0.474	0.461	0.448	0.432	0.418	0.401	0.384	0.366	0.348	0.328	0.308	0.286	0.265	0.244	0.222	0.199	0.176	0.152	0.129	0.104	0.080	0.056	0.032	0.008	-0.016	-0.041	-0.065	-0.088	-0.110	-0.132	-0.155	-0.178	-0.199	-0.219	-0.239	-0.258	-0.275	-0.294	-0.310	-0.326	-0.340	-0.355	-0.368	-0.380	-0.390	-0.400	-0.408	-0.415	-0.421	-0.428	-0.431	-0.434	-0.435	-0.436	-0.435	-0.432	-0.430	-0.426	-0.421	-0.414	-0.406	-0.398	-0.388	-0.378	-0.365	-0.351	-0.339	-0.324	-0.310	-0.294	-0.278	-0.260	-0.242	-0.224	-0.205	-0.185	-0.166	-0.146	-0.126	-0.106	-0.086	-0.066	-0.046	-0.028	-0.008	0.011	0.030	0.049	0.066	0.082	0.100	0.116	0.131	0.144	0.158	0.170	0.181	0.192	0.200	0.209	0.215	0.221	0.226	0.229	0.231	0.231	0.231	0.230	0.226	0.222	0.218	0.210	0.202	0.195	0.185	0.174	0.162	0.149	0.135	0.121	0.105	0.088	0.071	0.054	0.035	0.016	-0.002	-0.022	-0.041	-0.061	-0.082	-0.102	-0.122	-0.142	-0.162	-0.181	-0.201	-0.220	-0.240	-0.258	-0.276	-0.294	-0.310	-0.328	-0.342	-0.356	-0.371	-0.385	-0.396	-0.408	-0.419	-0.429	-0.436	-0.445	-0.451	-0.456	-0.462	-0.466	-0.469	-0.471	-0.472	-0.472	-0.472	-0.471	-0.470	-0.466	-0.462	-0.459	-0.452	-0.448	-0.442	-0.435	-0.428	-0.420	-0.412	-0.405	-0.396	-0.386	-0.378	-0.369	-0.359	-0.350	-0.341	-0.332	-0.322	-0.314	-0.305	-0.298	-0.290	-0.281	-0.275	-0.269	-0.261	-0.256	-0.251	-0.246	-0.241	-0.239	-0.236	-0.234	-0.231	-0.231	-0.230	-0.231	-0.232	-0.234	-0.236	-0.240	-0.245	-0.249	-0.254	-0.260	-0.266	-0.274	-0.281	-0.289	-0.298	-0.308	-0.316	-0.326	-0.336	-0.348	-0.358	-0.369	-0.379	-0.390	-0.402	-0.412	-0.424	-0.436	-0.445	-0.456	-0.466	-0.478	-0.486	-0.496	-0.505	-0.514	-0.521	-0.529	-0.534	-0.540	-0.545	-0.550	-0.554	-0.556	-0.556	-0.559	-0.558	-0.556	-0.554	-0.551	-0.548	-0.542	-0.535	-0.528	-0.519	-0.510	-0.499	-0.488	-0.476	-0.462	-0.448	-0.431	-0.415	-0.398	-0.380	-0.360	-0.340	-0.320	-0.300	-0.278	-0.255	-0.231	-0.208	-0.184	-0.159	-0.134	-0.110	-0.085	-0.060	-0.034	-0.009	0.016	0.041	0.068	0.092	0.116	0.141	0.165	0.188	0.210	0.232	0.252	0.275	0.294	0.312	0.331	0.349	0.365	0.381	0.395	0.408	0.420	0.432	0.442	0.451	0.459	0.466	0.472	0.478	0.481	0.484	0.485	0.485	0.485	0.484	0.480	0.478	0.472	0.468	0.460	0.454	0.446	0.438	0.429	100.000	5.000	2.000	1.000	5.000	0.000	0.000	0.000	0.000	0.000	0.000	0.000	0.000	0.000	0.000	0.000	0.000	0.000	0.866	0.850	0.834	0.820	0.804	0.789	0.774	0.759	0.744	0.730	0.715	0.701	0.689	0.675	0.662	0.650	0.638	0.625	0.612	0.601	0.589	0.578	0.568	0.556	0.545	0.534	0.524	0.514	0.504	0.494	0.482	0.474	0.464	0.454	0.442	0.432	0.422	0.412	0.404	0.394	0.384	0.372	0.362	0.352	0.341	0.331	0.320	0.309	0.299	0.288	0.276	0.264	0.251	0.240	0.228	0.215	0.202	0.189	0.176	0.162	0.149	0.136	0.122	0.109	0.094	0.080	0.065	0.051	0.036	0.022	0.008	-0.006	-0.021	-0.035	-0.050	-0.064	-0.079	-0.092	-0.105	-0.119	-0.132	-0.145	-0.159	-0.171	-0.182	-0.194	-0.205	-0.216	-0.225	-0.235	-0.244	-0.252	-0.259	-0.266	-0.272	-0.278	-0.281	-0.284	-0.286	-0.289	-0.289	-0.289	-0.288	-0.285	-0.281	-0.278	-0.271	-0.265	-0.258	-0.248	-0.239	-0.229	-0.215	-0.204	-0.189	-0.174	-0.156	-0.140	-0.121	-0.101	-0.081	-0.061	-0.038	-0.016	0.009	0.032	0.058	0.084	0.110	0.138	0.165	0.192	0.221	0.250	0.280	0.309	0.339	0.369	0.399	0.428	0.458	0.488	0.516	0.546	0.575	0.604	0.632	0.660	0.688	0.714	0.739	0.765	0.790	0.812	0.836	0.856	0.878	0.898	0.916	0.934	0.950	0.965	0.979	0.992	1.004	1.015	1.024	1.031	1.039	1.044	1.048	1.050	1.050	1.051	1.050	1.048	1.042	1.039	1.031	1.025	1.016	1.005	0.994	0.982	0.969	0.955	0.941	0.925	0.908	0.890	0.872	0.855	0.835	0.816	0.796	0.776	0.755	0.735	0.714	0.694	0.672	0.651	0.632	0.611	0.592	0.572	0.554	0.536	0.516	0.500	0.484	0.468	0.452	0.439	0.425	0.414	0.401	0.390	0.382	0.375	0.368	0.361	0.358	0.355	0.351	0.350	0.351	0.351	0.355	0.359	0.364	0.369	0.376	0.384	0.392	0.404	0.414	0.425	0.439	0.452	0.466	0.480	0.496	0.512	0.528	0.545	0.562	0.580	0.598	0.616	0.635	0.652	0.671	0.689	0.708	0.724	0.742	0.759	0.774	0.791	0.805	0.820	0.834	0.848	0.860	0.872	0.882	0.894	0.902	0.910	0.919	0.924	0.929	0.932	0.936	0.939	0.940	0.940	0.940	0.938	0.935	0.931	0.926	0.920	0.914	0.906	0.898	0.890	0.879	0.869	0.858	0.846	0.834	0.821	0.809	0.795	0.781	0.769	0.754	0.740	0.726	0.711	0.698	0.684	0.670	0.658	0.645	0.632	0.620	0.609	0.598	0.586	0.578	0.569	0.560	0.552	0.545	0.540	0.535	0.530	0.526	0.524	0.522	0.522	0.524	0.525	0.528	0.532	0.536	0.542	0.549	0.556	0.564	0.574	0.585	0.596	0.608	0.620	0.634	0.648	0.664	0.679	0.695	0.712	0.729	0.746	0.765	0.784	0.801	0.820	0.840	0.861	0.881	0.901	0.921	0.940	0.960	0.980	0.999	1.020	1.039	1.058	1.076	1.094	1.112	1.129	1.146	1.162	1.179	1.194	1.208	1.222	1.235	1.248	1.260	1.271	1.282	1.291	1.300	1.308	1.315	1.322	1.328	1.331	1.335	1.338	1.340	1.341	1.341	1.340	1.340	1.338	1.335	1.331	1.326	1.322	1.315	1.309	1.301	1.294	1.285	1.276	1.266	1.255	1.245	1.234	1.222	1.211	1.199	1.186	1.175	1.162	1.149	1.138	1.124	1.111	1.099	1.086	1.074	1.061	1.049	1.038	1.026	1.014	1.004	0.992	0.982	0.974	0.966	0.958	0.950	0.944	0.936	0.930	0.925	0.920	0.915	0.911	0.908	0.905	0.905	0.902	0.901	0.901	0.901	0.901	0.902	0.905	0.905	0.908	0.910	0.912	0.914	0.918	0.921	0.924	0.928	0.930	0.934	0.938	0.940	0.941	0.944	0.948	0.948	0.949	0.951	0.951	0.950	0.951	0.949	0.948	0.945	0.942	0.940	0.935	0.930	0.924	0.919	0.912	0.904	0.896	0.888	0.878	0.868	0.856	0.846	0.832	0.821	0.808	0.794	0.780	0.764	0.749	0.734	0.718	0.702	0.685	0.668	0.650	0.632	0.615	0.598	0.580	0.561	0.544	0.525	0.509	0.490	0.472	0.456	0.438	0.421	0.405	0.389	0.372	0.358	0.342	0.330	0.315	0.302	0.290	0.278	0.266	0.255	0.246	0.236	0.229	0.220	0.212	0.206	0.201	0.196	0.194	0.190	0.188	0.185	0.185	0.186	0.188	0.189	0.191	0.195	0.199	0.205	0.211	0.218	0.225	0.232	0.241	0.251	0.261	0.272	0.282	0.294	0.306	0.319	0.330	0.345	0.359	0.372	0.388	0.401	0.416	0.431	0.445	0.459	0.474	0.488	0.501	0.515	0.528	0.540	0.552	0.564	0.575	0.585	0.595	0.602	0.611	0.618	0.625	0.630	0.634	0.638	0.640	0.641	0.640	0.640	0.638	0.634	0.629	0.624	0.618	0.608	0.600	0.589	0.579	0.565	0.551	0.538	0.521	0.505	0.488	0.469	0.450	0.431	0.410	0.390	0.369	0.346	0.324	0.300	0.279	0.255	0.231	0.208	0.184	0.160	0.136	0.112	0.090	0.066	0.044	0.021	0.000	-0.022	-0.044	-0.064	-0.082	-0.101	-0.120	-0.138	-0.154	-0.170	-0.185	-0.198	-0.210	-0.224	-0.235	-0.245	-0.254	-0.261	-0.269	-0.276	-0.281	-0.286	-0.290	-0.294	-0.295	-0.296	-0.296	-0.296	-0.295	-0.294	-0.290	-0.286	-0.282	-0.278	-0.272	-0.268	-0.264	-0.256	-0.249	-0.241	-0.234	-0.225	-0.218	-0.209	-0.201	-0.192	-0.184	-0.174	-0.166	-0.158	-0.149	-0.141	-0.134	-0.125	-0.118	-0.109	-0.101	-0.095	-0.089	-0.081	-0.075	-0.070	-0.065	-0.060	-0.056	-0.051	-0.049	-0.045	-0.042	-0.041	-0.040	-0.039	-0.038	-0.036	-0.036	-0.038	-0.038	-0.040	-0.042	-0.045	-0.046	-0.049	-0.052	-0.056	-0.060	-0.064	-0.068	-0.072	-0.076	-0.080	-0.085	-0.089	-0.092	-0.098	-0.101	-0.105	-0.109	-0.112	-0.116	-0.119	-0.121	-0.122	-0.125	-0.126	-0.126	-0.126	-0.125	-0.125	-0.122	-0.120	-0.118	-0.112	-0.108	-0.102	-0.096	-0.088	-0.079	-0.071	-0.060	-0.050	-0.038	-0.025	-0.011	0.002	0.018	0.035	0.051	0.069	0.088	0.108	0.128	0.149	0.169	0.191	0.215	0.238	0.261	0.285	0.310	0.335	0.360	0.386	0.411	0.438	0.462	0.490	0.516	0.541	0.569	0.594	0.619	0.644	0.669	0.694	0.718	0.741	0.764	0.786	0.809	0.829	0.850	0.870	0.889	0.906	0.924	0.940	0.955	0.969	0.982	0.996	1.008	1.019	1.029	1.038	1.045	1.051	1.058	1.062	1.066	1.069	1.071	1.072	1.072	1.071	1.070	1.069	1.064	1.061	1.056	1.050	1.045	1.039	1.031	1.022	1.015	1.006	0.998	0.988	0.979	0.969	0.958	0.948	0.936	0.926	0.915	0.904	0.894	0.882	0.871	0.860	0.850	0.840	0.830	0.820	0.810	0.801	0.791	0.782	0.775	0.769	0.762	0.755	0.749	0.744	0.739	0.736	0.732	0.730	0.728	0.726	0.725	0.726	0.726	0.728	0.730	0.732	0.736	0.740	0.745	0.750	0.756	0.762	0.770	0.778	0.785	0.795	0.804	0.814	0.822	0.834	0.845	0.856	0.869	0.880	0.891	0.904	0.916	0.928	0.940	0.952	0.964	0.975	0.988	1.000	1.011	1.021	1.032	1.042	1.052	1.062	1.071	1.079	1.088	1.095	1.100	1.108	1.112	1.116	1.120	1.124	1.125	1.128	1.128	1.126	1.126	1.125	1.122	1.118	1.114	1.109	1.102	1.098	1.090	1.081	1.072	1.062	1.054	1.042	1.031	1.020	1.008	0.995	0.981	0.968	0.954	0.941	0.926	0.911	0.896	0.882	0.866	0.852	0.838	0.822	0.808	0.792	0.776	0.762	0.749	0.735	0.720	0.708	0.695	0.682	0.672	0.660	0.650	0.639	0.630	0.620	0.611	0.605	0.598	0.591	0.585	0.579	0.574	0.570	0.568	0.564	0.561	0.559	0.559	0.559	0.559	0.559	0.560	0.560	0.562	0.564	0.568	0.571	0.574	0.578	0.581	0.585	0.588	0.592	0.596	0.600	0.604	0.608	0.610	0.614	0.616	0.620	0.622	0.624	0.626	0.626	0.628	0.626	0.626	0.625	0.622	0.619	0.616	0.611	0.606	0.600	0.594	0.586	0.578	0.569	0.559	0.549	0.538	0.525	0.512	0.499	0.484	0.469	0.454	0.438	0.420	0.402	0.385	0.366	0.348	0.328	0.309	0.289	0.269	0.249	0.229	0.209	0.188	0.169	0.148	0.128	0.109	0.089	0.071	0.052	0.035	0.018	0.001	-0.015	-0.030	-0.044	-0.059	-0.071	-0.082	-0.094	-0.104	-0.111	-0.119	-0.126	-0.130	-0.134	-0.136	-0.139	-0.139	-0.139	-0.138	-0.134	-0.129	-0.124	-0.115	-0.108	-0.099	-0.088	-0.076	-0.062	-0.049	-0.035	-0.019	-0.001	0.018	0.036	0.056	0.078	0.099	0.121	0.145	0.170	0.195	0.221	0.246	0.272	0.300	0.326	0.355	0.382	0.410	0.439	0.468	0.496	0.522	0.551	0.579	0.608	0.635	0.661	0.689	0.715	0.742	0.768	0.792	0.818	0.840	0.864	0.886	0.908	0.929	0.949	0.968	0.986	1.004	1.020	1.036	1.051	1.066	1.078	1.090	1.101	1.111	1.120	1.130	1.136	1.144	1.149	1.155	1.159	1.162	1.165	1.168	1.169	1.169	1.170	1.170	1.169	1.168	1.168	1.166	1.164	1.161	1.159	1.156	1.154	1.152	1.150	1.148	1.145	1.142	1.141	1.140	1.139	1.138	1.136	1.136	1.138	1.139	1.141	1.142	1.145	1.148	1.152	1.155	1.160	1.168	1.172	1.179	1.186	1.195	1.204	1.214	1.222	1.232	1.244	1.255	1.268	1.280	1.292	1.306	1.320	1.332	1.346	1.361	1.376	1.390	1.406	1.420	1.436	1.450	1.466	1.480	1.495	1.509	1.522	1.536	1.550	1.564	1.576	1.589	1.600	1.611	1.622	1.632	1.642	1.652	1.661	1.670	1.678	1.684	1.690	1.698	1.702	1.706	1.711	1.715	1.718	1.721	1.722	1.725	1.725	1.725	1.726	1.725	1.725	1.724	1.722	1.721	1.720	1.718	1.716	1.714	1.711	1.709	1.706	1.705	1.702	1.700	1.698	1.696	1.695	1.694	1.692	1.692	1.691	1.691	1.691	1.692	1.692	1.694	1.696	1.699	1.701	1.702	1.706	1.710	1.714	1.718	1.722	1.728	1.732	1.740	1.746	1.754	1.760	1.766	1.775	1.781	1.789	1.798	1.805	1.812	1.821	1.829	1.838	1.845	1.852	1.861	1.869	1.878	1.884	1.890	1.896	1.904	1.910	1.914	1.920	1.925	1.929	1.934	1.936	1.939	1.941	1.942	1.942	1.942	1.942	1.941	1.939	1.936	1.932	1.928	1.922	1.918	1.911	1.902	1.895	1.885	1.875	1.865	1.854	1.841	1.828	1.815	1.800	1.785	1.769	1.751	1.734	1.715	1.698	1.678	1.658	1.638	1.616	1.595	1.572	1.550	1.528	1.504	1.479	1.454	1.430	1.406	1.380	1.354	1.330	1.302	1.278	1.251	1.225	1.199	1.172	1.146	1.120	1.094	1.068	1.042	1.018	0.991	0.966	0.941	0.916	0.892	0.868	0.845	0.822	0.799	0.776	0.754	0.732	0.711	0.690	0.670	0.651	0.632	0.615	0.596	0.580	0.562	0.546	0.530	0.516	0.501	0.486	0.474	0.460	0.449	0.436	0.424	0.415	0.404	0.394	0.385	0.376	0.366	0.359	0.350	0.342	0.336	0.328	0.322	0.316	0.311	0.304	0.299	0.294	0.288	0.282	0.278	0.271	0.265	0.260	0.254	0.249	0.244	0.236	0.231	0.224	0.218	0.211	0.204	0.196	0.188	0.181	0.172	0.164	0.155	0.145	0.135	0.125	0.114	0.104	0.092	0.081	0.069	0.058	0.044	0.031	0.018	0.004	-0.009	-0.024	-0.038	-0.051	-0.066	-0.080	-0.095	-0.110	-0.125	-0.139	-0.154	-0.168	-0.182	-0.195	-0.209	-0.222	-0.235	-0.248	-0.260	-0.271	-0.282	-0.292	-0.304	-0.312	-0.321	-0.329	-0.336	-0.341	-0.348	-0.352	-0.358	-0.360	-0.362	-0.365	-0.365	-0.365	-0.364	-0.362	-0.358	-0.354	-0.349	-0.342	-0.338	-0.330	-0.320	-0.312	-0.301	-0.291	-0.279	-0.268	-0.255	-0.241	-0.228	-0.212	-0.198	-0.182	-0.165	-0.150	-0.132	-0.118	-0.099	-0.082	-0.066	-0.049	-0.032	-0.015	0.002	0.019	0.035	0.051	0.066	0.081	0.098	0.111	0.125	0.138	0.151	0.164	0.174	0.184	0.195	0.202	0.212	0.220	0.226	0.231	0.238	0.241	0.244	0.248	0.250	0.250	0.250	0.249	0.249	0.245	0.242	0.239	0.235	0.229	0.224	0.218	0.210	0.202	0.195	0.186	0.176	0.168	0.158	0.148	0.138	0.126	0.116	0.105	0.094	0.082	0.070	0.059	0.048	0.036	0.025	0.014	0.001	-0.009	-0.020	-0.031	-0.041	-0.051	-0.062	-0.070	-0.080	-0.090	-0.099	-0.106	-0.114	-0.122	-0.130	-0.136	-0.142	-0.149	-0.154	-0.159	-0.162	-0.166	-0.170	-0.172	-0.175	-0.176	-0.178	-0.179	-0.179	-0.179	-0.178	-0.176	-0.174	-0.172	-0.170	-0.166	-0.162	-0.159	-0.154	-0.149	-0.144	-0.138	-0.131	-0.125	-0.119	-0.112	-0.105	-0.096	-0.090	-0.081	-0.072	-0.065	-0.056	-0.048	-0.040	-0.031	-0.025	-0.016	-0.010	-0.002	0.004	0.011	0.018	0.022	0.028	0.032	0.036	0.040	0.042	0.045	0.045	0.046	0.046	0.045	0.042	0.040	0.036	0.032	0.026	0.020	0.012	0.004	-0.006	-0.016	-0.028	-0.040	-0.052	-0.066	-0.081	-0.098	-0.114	-0.130	-0.149	-0.166	-0.186	-0.205	-0.226	-0.246	-0.266	-0.289	-0.310	-0.331	-0.352	-0.375	-0.398	-0.419	-0.440	-0.462	-0.484	-0.505	-0.525	-0.546	-0.565	-0.585	-0.602	-0.621	-0.639	-0.655	-0.671	-0.686	-0.701	-0.715	-0.728	-0.740	-0.750	-0.760	-0.770	-0.778	-0.785	-0.792	-0.799	-0.805	-0.809	-0.812	-0.816	-0.818	-0.820	-0.821	-0.821	-0.821	-0.821	-0.821	-0.819	-0.819	-0.818	-0.814	-0.812	-0.810	-0.810	-0.808	-0.806	-0.805	-0.802	-0.802	-0.801	-0.801	-0.801	-0.802	-0.804	-0.805	-0.808	-0.811	-0.816	-0.820	-0.825	-0.831	-0.839	-0.846	-0.854	-0.864	-0.874	-0.884	-0.896	-0.908	-0.921	-0.935	-0.950	-0.965	-0.981	-0.996	-1.012	-1.031	-1.049	-1.066	-1.085	-1.104	-1.124	-1.142	-1.161	-1.181	-1.201	-1.221	-1.240	-1.260	-1.279	-1.299	-1.316	-1.334	-1.351	-1.369	-1.386	-1.401	-1.416	-1.431	-1.444	-1.456	-1.469	-1.479	-1.489	-1.496	-1.504	-1.510	-1.515	-1.520	-1.522	-1.524	-1.524	-1.522	-1.521	-1.516	-1.511	-1.505	-1.498	-1.489	-1.480	-1.468	-1.455	-1.441	-1.426	-1.409	-1.391	-1.372	-1.351	-1.330	-1.308	-1.285	-1.260	-1.235	-1.210	-1.182	-1.156	-1.128	-1.099	-1.070	-1.039	-1.009	-0.978	-0.946	-0.915	-0.884	-0.852	-0.820	-0.788	-0.758	-0.725	-0.694	-0.662	-0.631	-0.601	-0.571	-0.541	-0.512	-0.485	-0.458	-0.431	-0.404	-0.380	-0.356	-0.334	-0.311	-0.290	-0.271	-0.254	-0.236	-0.221	-0.206	-0.192	-0.181	-0.170	-0.160	-0.152	-0.146	-0.140	-0.138	-0.135	-0.132	-0.134	-0.135	-0.138	-0.142	-0.148	-0.155	-0.161	-0.171	-0.181	-0.192	-0.205	-0.219	-0.232	-0.248	-0.264	-0.280	-0.298	-0.316	-0.334	-0.352	-0.374	-0.392	-0.414	-0.434	-0.454	-0.476	-0.496	-0.518	-0.540	-0.561	-0.582	-0.601	-0.622	-0.642	-0.662	-0.681	-0.700	-0.720	-0.738	-0.755	-0.771	-0.788	-0.802	-0.819	-0.832	-0.846	-0.858	-0.869	-0.880	-0.891	-0.900	-0.909	-0.915	-0.922	-0.928	-0.934	-0.938	-0.940	-0.942	-0.944	-0.946	-0.945	-0.944	-0.942	-0.941	-0.938	-0.932	-0.929	-0.924	-0.919	-0.912	-0.906	-0.898	-0.890	-0.881	-0.871	-0.861	-0.851	-0.841	-0.831	-0.820	-0.810	-0.798	-0.786	-0.775	-0.762	-0.751	-0.739	-0.728	-0.716	-0.704	-0.691	-0.680	-0.669	-0.658	-0.648	-0.636	-0.625	-0.615	-0.605	-0.595	-0.586	-0.578	-0.569	-0.561	-0.552	-0.545	-0.539	-0.531	-0.525	-0.519	-0.514	-0.507	-0.504	-0.500	-0.496	-0.492	-0.489	-0.486	-0.484	-0.481	-0.480	-0.478	-0.476	-0.475	-0.474	-0.472	-0.471	-0.469	-0.468	-0.466	-0.465	-0.462	-0.461	-0.459	-0.456	-0.454	-0.451	-0.448	-0.442	-0.439	-0.434	-0.429	-0.422	-0.416	-0.409	-0.402	-0.394	-0.384	-0.376	-0.364	-0.354	-0.342	-0.330	-0.316	-0.302	-0.289	-0.274	-0.259	-0.242	-0.225	-0.209	-0.192	-0.174	-0.155	-0.136	-0.118	-0.098	-0.078	-0.058	-0.038	-0.018	0.004	0.024	0.044	0.064	0.084	0.104	0.122	0.142	0.161	0.179	0.198	0.214	0.230	0.246	0.261	0.276	0.290	0.301	0.314	0.324	0.334	0.342	0.351	0.358	0.364	0.369	0.371	0.375	0.375	0.376	0.375	0.372	0.370	0.366	0.361	0.356	0.349	0.341	0.332	0.321	0.311	0.299	0.286	0.274	0.260	0.246	0.230	0.214	0.198	0.181	0.164	0.146	0.129	0.110	0.092	0.074	0.055	0.036	0.019	-0.001	-0.019	-0.038	-0.055	-0.072	-0.090	-0.108	-0.124	-0.140	-0.156	-0.172	-0.188	-0.200	-0.214	-0.228	-0.240	-0.251	-0.261	-0.274	-0.281	-0.291	-0.299	-0.306	-0.312	-0.318	-0.321	-0.325	-0.329	-0.331	-0.334	-0.334	-0.334	-0.334	-0.331	-0.329	-0.326	-0.322	-0.319	-0.314	-0.308	-0.301	-0.294	-0.285	-0.279	-0.270	-0.261	-0.251	-0.241	-0.232	-0.221	-0.211	-0.200	-0.189	-0.176	-0.166	-0.154	-0.142	-0.130	-0.120	-0.108	-0.098	-0.086	-0.075	-0.065	-0.054	-0.044	-0.035	-0.026	-0.018	-0.009	-0.001	0.008	0.015	0.020	0.026	0.031	0.035	0.040	0.044	0.046	0.048	0.049	0.050	0.051	0.050	0.049	0.048	0.046	0.044	0.040	0.038	0.032	0.029	0.024	0.019	0.014	0.009	0.004	-0.002	-0.008	-0.014	-0.019	-0.025	-0.031	-0.036	-0.040	-0.045	-0.050	-0.054	-0.056	-0.060	-0.061	-0.064	-0.065	-0.065	-0.065	-0.062	-0.061	-0.059	-0.055	-0.051	-0.045	-0.039	-0.031	-0.021	-0.012	-0.002	0.010	0.025	0.039	0.054	0.070	0.088	0.105	0.126	0.146	0.168	0.191	0.215	0.239	0.265	0.291	0.318	0.346	0.375	0.405	0.435	0.466	0.496	0.529	0.561	0.595	0.628	0.660	0.694	0.728	0.761	0.795	0.830	0.862	0.896	0.930	0.964	0.996	1.029	1.060	1.091	1.122	1.151	1.181	1.210	1.238	1.265	1.290	1.316	1.340	1.364	1.386	1.408	1.428	1.446	1.465	1.481	1.498	1.512	1.526	1.538	1.550	1.560	1.569	1.578	1.584	1.589	1.595	1.599	1.602	1.604	1.606	1.606	1.606	1.605	1.604	1.602	1.599	1.596	1.592	1.589	1.584	1.580	1.575	1.570	1.566	1.560	1.556	1.551	1.546	1.541	1.538	1.532	1.530	1.526	1.524	1.521	1.519	1.518	1.516	1.515	1.516	1.515	1.516	1.518	1.519	1.522	1.525	1.529	1.532	1.538	1.542	1.548	1.552	1.559	1.565	1.572	1.579	1.586	1.594	1.600	1.609	1.615	1.622	1.630	1.636	1.644	1.649	1.655	1.660	1.665	1.670	1.674	1.678	1.680	1.681	1.682	1.684	1.682	1.680	1.679	1.674	1.670	1.665	1.658	1.650	1.640	1.631	1.619	1.608	1.592	1.580	1.562	1.546	1.529	1.510	1.490	1.469	1.448	1.425	1.400	1.376	1.351	1.325	1.298	1.271	1.242	1.215	1.185	1.158	1.128	1.098	1.069	1.039	1.009	0.980	0.949	0.921	0.892	0.864	0.836	0.809	0.781	0.756	0.731	0.708	0.685	0.662	0.641	0.621	0.602	0.585	0.570	0.555	0.541	0.530	0.520	0.511	0.502	0.498	0.492	0.490	0.489	0.489	0.491	0.494	0.500	0.506	0.514	0.524	0.535	0.549	0.564	0.579	0.596	0.614	0.634	0.655	0.675	0.699	0.722	0.748	0.775	0.801	0.830	0.858	0.888	0.916	0.946	0.976	1.009	1.040	1.071	1.104	1.135	1.166	1.199	1.230	1.262	1.294	1.324	1.356	1.386	1.415	1.445	1.474	1.501	1.529	1.555	1.579	1.604	1.626	1.650	1.670	1.691	1.710	1.728	1.744	1.759	1.774	1.786	1.798	1.808	1.816	1.824	1.830	1.834	1.838	1.839	1.840	1.839	1.836	1.832	1.826	1.821	1.812	1.805	1.794	1.782	1.770	1.756	1.741	1.726	1.710	1.691	1.674	1.655	1.635	1.615	1.594	1.571	1.549	1.526	1.502	1.480	1.455	1.431	1.408	1.384	1.359	1.336	1.312	1.289	1.265	1.241	1.219	1.198	1.176	1.155	1.135	1.115	1.095	1.078	1.059	1.044	1.029	1.014	1.000	0.988	0.975	0.964	0.954	0.945	0.936	0.930	0.925	0.920	0.915	0.914	0.912	0.911	0.911	0.912	0.915	0.918	0.921	0.926	0.932	0.939	0.945	0.952	0.960	0.969	0.978	0.989	0.999	1.009	1.019	1.030	1.041	1.052	1.062	1.072	1.084	1.095	1.105	1.115	1.125	1.135	1.142	1.152	1.160	1.168	1.174	1.181	1.186	1.191	1.195	1.199	1.202	1.204	1.205	1.205	1.205	1.204	1.201	1.199	1.195	1.191	1.186	1.180	1.174	1.166	1.159	1.150	1.142	1.131	1.122	1.111	1.101	1.091	1.080	1.069	1.058	1.048	1.035	1.025	1.012	1.002	0.992	0.982	0.972	0.964	0.956	0.948	0.940	0.934	0.928	0.922	0.919	0.916	0.914	0.911	0.911	0.912	0.912	0.916	0.920	0.925	0.932	0.940	0.948	0.956	0.969	0.980	0.992	1.006	1.021	1.038	1.054	1.071	1.090	1.110	1.130	1.150	1.172	1.195	1.218	1.240	1.264	1.289	1.312	1.339	1.361	1.386	1.412	1.438	1.462	1.488	1.511	1.535	1.559	1.582	1.605	1.628	1.649	1.670	1.690	1.709	1.729	1.746	1.762	1.778	1.792	1.808	1.820	1.832	1.842	1.852	1.861	1.869	1.875	1.880	1.885	1.888	1.890	1.891	1.891	1.890	1.888	1.885	1.881	1.876	1.871	1.864	1.858	1.850	1.841	1.831	1.822	1.812	1.802	1.791	1.779	1.768	1.756	1.745	1.732	1.721	1.710	1.699	1.686	1.675	1.665	1.654	1.645	1.634	1.625	1.616	1.609	1.601	1.594	1.589	1.584	1.579	1.575	1.571	1.570	1.569	1.568	1.569	1.570	1.572	1.576	1.581	1.585	1.591	1.599	1.606	1.614	1.624	1.634	1.645	1.656	1.669	1.681	1.696	1.710	1.726	1.740	1.758	1.772	1.790	1.806	1.824	1.841	1.859	1.876	1.894	1.912	1.930	1.948	1.965	1.981	2.000	2.016	2.033	2.049	2.062	2.079	2.091	2.105	2.118	2.130	2.141	2.151	2.161	2.170	2.178	2.185	2.191	2.196	2.200	2.202	2.204	2.205	2.206	2.205	2.202	2.200	2.196	2.190	2.185	2.179	2.170	2.161	2.151	2.141	2.130	2.119	2.106	2.094	2.080	2.066	2.051	2.036	2.020	2.005	1.990	1.974	1.958	1.941	1.926	1.910	1.894	1.878	1.862	1.848	1.834	1.820	1.806	1.794	1.782	1.770	1.759	1.750	1.740	1.731	1.724	1.718	1.712	1.706	1.702	1.700	1.699	1.698	1.698	1.700	1.702	1.706	1.710	1.716	1.722	1.729	1.738	1.748	1.756	1.768	1.779	1.792	1.804	1.819	1.832	1.848	1.862	1.879	1.896	1.911	1.929	1.946	1.964	1.981	1.999	2.016	2.035	2.052	2.070	2.088	2.105	2.122	2.139	2.154	2.171	2.186	2.200	2.214	2.228	2.240	2.252	2.264	2.274	2.284	2.292	2.301	2.308	2.314	2.320	2.324	2.328	2.331	2.332	2.332	2.332	2.331	2.329	2.326	2.322	2.316	2.311	2.305	2.298	2.289	2.279	2.270	2.259	2.248	2.235	2.222	2.209	2.195	2.180	2.165	2.150	2.132	2.118	2.100	2.082	2.065	2.047	2.030	2.011	1.994	1.975	1.958	1.940	1.922	1.905	1.886	1.869	1.852	1.835	1.818	1.801	1.785	1.769	1.754	1.740	1.725	1.711	1.696	1.684	1.672	1.662	1.651	1.640	1.630	1.621	1.611	1.604	1.596	1.588	1.581	1.575	1.569	1.565	1.560	1.555	1.550	1.548	1.544	1.541	1.539	1.536	1.534	1.531	1.530	1.526	1.525	1.524	1.521	1.520	1.518	1.515	1.514	1.511	1.509	1.506	1.502	1.500	1.496	1.491	1.488	1.482	1.478	1.471	1.466	1.459	1.452	1.445	1.436	1.428	1.419	1.409	1.399	1.389	1.378	1.366	1.354	1.341	1.329	1.316	1.302	1.288	1.274	1.259	1.242	1.228	1.212	1.196	1.181	1.165	1.149	1.132	1.116	1.100	1.082	1.068	1.051	1.035	1.020	1.002	0.989	0.974	0.959	0.945	0.931	0.918	0.905	0.892	0.881	0.869	0.860	0.850	0.841	0.831	0.825	0.818	0.811	0.804	0.800	0.795	0.791	0.789	0.786	0.785	0.785	0.785	0.786	0.789	0.790	0.794	0.796	0.800	0.806	0.812	0.818	0.824	0.830	0.838	0.846	0.854	0.861	0.870	0.878	0.888	0.895	0.904	0.911	0.920	0.929	0.936	0.944	0.951	0.959	0.964	0.970	0.975	0.981	0.985	0.989	0.990	0.991	0.992	0.992	0.991	0.989	0.985	0.980	0.975	0.969	0.961	0.952	0.942	0.931	0.919	0.905	0.891	0.875	0.858	0.840	0.820	0.799	0.778	0.754	0.731	0.706	0.681	0.654	0.626	0.599	0.569	0.539	0.510	0.479	0.448	0.415	0.382	0.350	0.318	0.285	0.251	0.218	0.185	0.152	0.120	0.088	0.055	0.022	-0.008	-0.038	-0.069	-0.098	-0.126	-0.152	-0.181	-0.206	-0.232	-0.255	-0.279	-0.301	-0.322	-0.342	-0.361	-0.380	-0.396	-0.411	-0.426	-0.439	-0.450	-0.461	-0.470	-0.479	-0.485	-0.491	-0.496	-0.500	-0.502	-0.504	-0.505	-0.502	-0.501	-0.499	-0.495	-0.491	-0.488	-0.481	-0.475	-0.468	-0.460	-0.451	-0.442	-0.434	-0.424	-0.414	-0.405	-0.394	-0.382	-0.371	-0.361	-0.350	-0.339	-0.328	-0.316	-0.306	-0.296	-0.285	-0.276	-0.266	-0.258	-0.249	-0.240	-0.232	-0.225	-0.219	-0.212	-0.208	-0.202	-0.199	-0.195	-0.192	-0.191	-0.190	-0.189	-0.190	-0.191	-0.194	-0.198	-0.200	-0.205	-0.210	-0.216	-0.222	-0.230	-0.239	-0.248	-0.256	-0.268	-0.279	-0.291	-0.302	-0.316	-0.330	-0.342	-0.358	-0.372	-0.388	-0.402	-0.419	-0.435	-0.451	-0.468	-0.484	-0.501	-0.518	-0.534	-0.551	-0.568	-0.585	-0.600	-0.616	-0.631	-0.646	-0.661	-0.676	-0.690	-0.702	-0.716	-0.729	-0.740	-0.751	-0.761	-0.770	-0.780	-0.788	-0.795	-0.800	-0.808	-0.811	-0.815	-0.819	-0.821	-0.822	-0.824	-0.824	-0.822	-0.820	-0.818	-0.815	-0.811	-0.808	-0.801	-0.796	-0.790	-0.782	-0.776	-0.769	-0.760	-0.751	-0.744	-0.735	-0.726	-0.718	-0.706	-0.698	-0.689	-0.680	-0.671	-0.662	-0.655	-0.648	-0.640	-0.632	-0.628	-0.621	-0.616	-0.612	-0.609	-0.606	-0.604	-0.602	-0.602	-0.602	-0.604	-0.606	-0.610	-0.614	-0.619	-0.626	-0.634	-0.641	-0.650	-0.661	-0.672	-0.685	-0.698	-0.711	-0.726	-0.741	-0.759	-0.775	-0.794	-0.811	-0.831	-0.851	-0.871	-0.891	-0.914	-0.934	-0.956	-0.978	-1.000	-1.022	-1.045	-1.066	-1.089	-1.110	-1.132	-1.154	-1.174	-1.195	-1.216	-1.235	-1.255	-1.274	-1.291	-1.309	-1.324	-1.339	-1.354	-1.369	-1.381	-1.394	-1.405	-1.415	-1.424	-1.432	-1.439	-1.445	-1.450	-1.454	-1.455	-1.458	-1.458	-1.458	-1.456	-1.454	-1.450	-1.446	-1.441	-1.434	-1.426	-1.419	-1.410	-1.400	-1.390	-1.379	-1.366	-1.355	-1.342	-1.329	-1.315	-1.301	-1.288	-1.272	-1.258	-1.241	-1.226	-1.211	-1.195	-1.180	-1.165	-1.150	-1.135	-1.120	-1.106	-1.091	-1.079	-1.065	-1.054	-1.040	-1.029	-1.019	-1.009	-0.999	-0.991	-0.982	-0.976	-0.970	-0.965	-0.960	-0.958	-0.954	-0.954	-0.952	-0.952	-0.955	-0.956	-0.960	-0.964	-0.969	-0.976	-0.982	-0.990	-0.999	-1.009	-1.020	-1.030	-1.042	-1.055	-1.068	-1.082	-1.098	-1.111	-1.128	-1.145	-1.160	-1.178	-1.194	-1.211	-1.229	-1.246	-1.265	-1.281	-1.299	-1.316	-1.334	-1.350	-1.366	-1.382	-1.398	-1.414	-1.429	-1.442	-1.456	-1.469	-1.481	-1.492	-1.502	-1.514	-1.522	-1.530	-1.538	-1.542	-1.548	-1.551	-1.555	-1.556	-1.558	-1.559	-1.558	-1.556	-1.554	-1.550	-1.545	-1.540	-1.534	-1.528	-1.519	-1.510	-1.501	-1.491	-1.481	-1.470	-1.458	-1.446	-1.434	-1.421	-1.409	-1.396	-1.381	-1.369	-1.356	-1.341	-1.330	-1.316	-1.304	-1.291	-1.280	-1.270	-1.259	-1.249	-1.240	-1.230	-1.222	-1.216	-1.209	-1.205	-1.199	-1.196	-1.194	-1.191	-1.190	-1.191	-1.192	-1.195	-1.198	-1.202	-1.208	-1.212	-1.220	-1.228	-1.236	-1.245	-1.256	-1.268	-1.280	-1.291	-1.304	-1.316	-1.331	-1.345	-1.359	-1.374	-1.388	-1.401	-1.415	-1.430	-1.444	-1.458	-1.470	-1.484	-1.495	-1.506	-1.518	-1.528	-1.538	-1.545	-1.551	-1.559	-1.562	-1.566	-1.570	-1.571	-1.571	-1.570	-1.568	-1.565	-1.560	-1.552	-1.545	-1.535	-1.525	-1.512	-1.500	-1.485	-1.469	-1.451	-1.431	-1.411	-1.391	-1.368	-1.345	-1.320	-1.294	-1.268	-1.239	-1.210	-1.181	-1.151	-1.121	-1.091	-1.059	-1.028	-0.996	-0.962	-0.930	-0.898	-0.865	-0.834	-0.801	-0.770	-0.740	-0.709	-0.678	-0.649	-0.620	-0.591	-0.565	-0.538	-0.512	-0.489	-0.465	-0.444	-0.424	-0.405	-0.386	-0.371	-0.355	-0.344	-0.331	-0.322	-0.312	-0.308	-0.302	-0.299	-0.299	-0.298	-0.301	-0.305	-0.311	-0.319	-0.328	-0.340	-0.354	-0.369	-0.385	-0.404	-0.425	-0.445	-0.470	-0.495	-0.522	-0.550	-0.580	-0.611	-0.644	-0.676	-0.711	-0.749	-0.785	-0.825	-0.862	-0.904	-0.944	-0.986	-1.030	-1.072	-1.116	-1.160	-1.205	-1.250	-1.295	-1.340	-1.386	-1.431	-1.476	-1.522	-1.568	-1.612	-1.656	-1.701	-1.745	-1.789	-1.832	-1.874	-1.915	-1.956	-1.996	-2.036	-2.074	-2.111	-2.148	-2.184	-2.219	-2.252	-2.286	-2.319	-2.350	-2.380	-2.410	-2.438	-2.464	-2.491	-2.516	-2.540	-2.565	-2.588	-2.609	-2.630	-2.650	-2.670	-2.689	-2.706	-2.722	-2.741	-2.758	-2.774	-2.788	-2.802	-2.818	-2.831	-2.844	-2.858	-2.870	-2.884	-2.896	-2.909	-2.922	-2.935	-2.949	-2.961	-2.974	-2.988	-3.001	-3.015	-3.029	-3.042	-3.058	-3.072	-3.088	-3.102	-3.118	-3.134	-3.151	-3.168	-3.184	-3.201	-3.219	-3.236	-3.255	-3.272	-3.291	-3.310	-3.328	-3.348	-3.365	-3.385	-3.402	-3.422	-3.441	-3.459	-3.478	-3.495	-3.512	-3.529	-3.546	-3.561	-3.578	-3.592	-3.608	-3.620	-3.634	-3.645	-3.656	-3.668	-3.676	-3.685	-3.692	-3.699	-3.704	-3.708	-3.710	-3.712	-3.712	-3.712	-3.710	-3.708	-3.702	-3.696	-3.690	-3.682	-3.672	-3.662	-3.650	-3.635	-3.621	-3.606	-3.589	-3.570	-3.551	-3.531	-3.510	-3.489	-3.465	-3.441	-3.416	-3.391	-3.365	-3.338	-3.310	-3.281	-3.252	-3.222	-3.192	-3.162	-3.132	-3.102	-3.070	-3.040	-3.009	-2.979	-2.948	-2.916	-2.885	-2.854	-2.825	-2.795	-2.765	-2.736	-2.709	-2.681	-2.654	-2.628	-2.602	-2.578	-2.552	-2.530	-2.508	-2.485	-2.465	-2.445	-2.426	-2.409	-2.392	-2.376	-2.362	-2.349	-2.338	-2.326	-2.316	-2.306	-2.299	-2.292	-2.286	-2.281	-2.278	-2.275	-2.272	-2.272	-2.272	-2.274	-2.275	-2.279	-2.281	-2.286	-2.291	-2.298	-2.304	-2.309	-2.318	-2.325	-2.332	-2.341	-2.350	-2.359	-2.366	-2.376	-2.386	-2.394	-2.404	-2.412	-2.421	-2.430	-2.439	-2.448	-2.454	-2.461	-2.469	-2.475	-2.480	-2.486	-2.491	-2.494	-2.498	-2.501	-2.502	-2.504	-2.505	-2.504	-2.502	-2.500	-2.498	-2.495	-2.490	-2.485	-2.480	-2.474	-2.468	-2.459	-2.451	-2.442	-2.431	-2.422	-2.411	-2.400	-2.389	-2.375	-2.364	-2.350	-2.336	-2.322	-2.309	-2.296	-2.284	-2.269	-2.255	-2.240	-2.226	-2.214	-2.200	-2.186	-2.172	-2.161	-2.149	-2.138	-2.126	-2.116	-2.105	-2.098	-2.088	-2.080	-2.074	-2.066	-2.061	-2.056	-2.052	-2.047	-2.046	-2.044	-2.044	-2.044	-2.045	-2.046	-2.049	-2.052	-2.056	-2.062	-2.068	-2.074	-2.082	-2.089	-2.099	-2.108	-2.118	-2.129	-2.139	-2.151	-2.161	-2.174	-2.186	-2.199	-2.211	-2.224	-2.236	-2.249	-2.261	-2.274	-2.286	-2.298	-2.310	-2.321	-2.331	-2.342	-2.352	-2.360	-2.369	-2.376	-2.382	-2.389	-2.395	-2.399	-2.401	-2.405	-2.406	-2.405	-2.405	-2.402	-2.400	-2.396	-2.390	-2.384	-2.376	-2.368	-2.356	-2.344	-2.331	-2.318	-2.302	-2.285	-2.269	-2.250	-2.230	-2.209	-2.188	-2.164	-2.140	-2.115	-2.090	-2.062	-2.034	-2.006	-1.976	-1.945	-1.914	-1.882	-1.850	-1.816	-1.784	-1.750	-1.715	-1.680	-1.644	-1.609	-1.574	-1.536	-1.500	-1.465	-1.429	-1.392	-1.356	-1.320	-1.284	-1.249	-1.215	-1.180	-1.146	-1.112	-1.080	-1.049	-1.016	-0.985	-0.954	-0.925	-0.898	-0.869	-0.842	-0.816	-0.791	-0.766	-0.745	-0.721	-0.700	-0.680	-0.661	-0.644	-0.626	-0.610	-0.596	-0.581	-0.569	-0.558	-0.546	-0.536	-0.526	-0.519	-0.510	-0.504	-0.499	-0.492	-0.488	-0.484	-0.480	-0.478	-0.475	-0.474	-0.471	-0.469	-0.469	-0.466	-0.466	-0.465	-0.465	-0.462	-0.461	-0.460	-0.458	-0.456	-0.455	-0.451	-0.449	-0.445	-0.441	-0.436	-0.431	-0.425	-0.419	-0.411	-0.402	-0.394	-0.384	-0.374	-0.364	-0.351	-0.338	-0.325	-0.310	-0.296	-0.280	-0.262	-0.245	-0.228	-0.209	-0.190	-0.170	-0.150	-0.129	-0.106	-0.085	-0.062	-0.040	-0.016	0.005	0.029	0.052	0.078	0.101	0.124	0.148	0.171	0.194	0.218	0.240	0.261	0.284	0.305	0.325	0.345	0.365	0.384	0.400	0.418	0.435	0.450	0.464	0.478	0.491	0.502	0.514	0.522	0.531	0.539	0.545	0.550	0.555	0.559	0.561	0.562	0.562	0.562	0.560	0.559	0.556	0.550	0.546	0.541	0.534	0.528	0.519	0.511	0.502	0.494	0.484	0.472	0.462	0.452	0.442	0.431	0.421	0.410	0.400	0.390	0.380	0.370	0.362	0.352	0.345	0.338	0.330	0.324	0.318	0.314	0.309	0.305	0.304	0.302	0.302	0.304	0.305	0.308	0.311	0.316	0.324	0.330	0.339	0.349	0.359	0.371	0.384	0.398	0.414	0.429	0.446	0.465	0.484	0.504	0.525	0.546	0.570	0.592	0.618	0.641	0.666	0.692	0.718	0.745	0.770	0.798	0.825	0.854	0.881	0.909	0.936	0.964	0.991	1.019	1.044	1.071	1.096	1.121	1.146	1.170	1.195	1.218	1.239	1.260	1.280	1.300	1.319	1.335	1.352	1.368	1.381	1.395	1.406	1.418	1.428	1.436	1.445	1.451	1.455	1.460	1.462	1.465	1.465	1.464	1.462	1.460	1.456	1.451	1.446	1.440	1.432	1.425	1.416	1.408	1.398	1.386	1.376	1.364	1.351	1.339	1.326	1.314	1.300	1.288	1.274	1.261	1.246	1.234	1.221	1.210	1.198	1.185	1.175	1.162	1.152	1.142	1.134	1.125	1.118	1.109	1.104	1.098	1.092	1.088	1.085	1.082	1.080	1.079	1.078	1.079	1.079	1.080	1.084	1.085	1.089	1.094	1.099	1.104	1.109	1.115	1.120	1.128	1.135	1.142	1.149	1.156	1.164	1.170	1.176	1.182	1.190	1.196	1.202	1.209	1.214	1.220	1.224	1.226	1.230	1.232	1.232	1.235	1.234	1.234	1.231	1.229	1.225	1.220	1.214	1.208	1.200	1.192	1.182	1.171	1.160	1.148	1.134	1.120	1.105	1.089	1.071	1.054	1.035	1.018	0.996	0.976	0.955	0.934	0.911	0.890	0.865	0.842	0.819	0.796	0.771	0.748	0.724	0.700	0.675	0.651	0.628	0.605	0.581	0.559	0.538	0.515	0.494	0.472	0.454	0.435	0.416	0.399	0.381	0.366	0.351	0.338	0.325	0.312	0.301	0.292	0.284	0.275	0.269	0.264	0.258	0.255	0.252	0.251	0.252	0.254	0.256	0.260	0.265	0.270	0.278	0.285	0.294	0.304	0.314	0.326	0.339	0.354	0.368	0.384	0.399	0.415	0.432	0.451	0.470	0.489	0.509	0.529	0.550	0.570	0.591	0.612	0.634	0.656	0.679	0.700	0.722	0.744	0.766	0.788	0.809	0.829	0.850	0.870	0.890	0.910	0.928	0.946	0.962	0.980	0.996	1.011	1.026	1.040	1.054	1.066	1.076	1.088	1.098	1.106	1.114	1.120	1.126	1.131	1.134	1.138	1.140	1.140	1.141	1.140	1.139	1.136	1.134	1.129	1.124	1.118	1.112	1.105	1.098	1.089	1.081	1.072	1.061	1.052	1.042	1.031	1.021	1.010	0.999	0.989	0.976	0.966	0.954	0.944	0.932	0.922	0.911	0.901	0.892	0.882	0.874	0.865	0.856	0.849	0.840	0.832	0.828	0.821	0.818	0.812	0.809	0.806	0.804	0.800	0.800	0.799	0.799	0.800	0.801	0.802	0.805	0.809	0.812	0.818	0.821	0.826	0.832	0.839	0.845	0.852	0.859	0.868	0.874	0.882	0.891	0.900	0.909	0.916	0.926	0.935	0.942	0.952	0.960	0.968	0.976	0.984	0.991	0.999	1.006	1.011	1.018	1.022	1.028	1.031	1.035	1.038	1.041	1.042	1.042	1.044	1.044	1.041	1.040	1.038	1.034	1.030	1.026	1.020	1.014	1.008	0.999	0.990	0.981	0.971	0.961	0.950	0.938	0.926	0.914	0.900	0.886	0.872	0.858	0.842	0.828	0.812	0.798	0.781	0.766	0.749	0.734	0.718	0.701	0.686	0.670	0.655	0.640	0.625	0.611	0.598	0.582	0.570	0.556	0.545	0.532	0.522	0.511	0.501	0.491	0.482	0.474	0.466	0.461	0.455	0.450	0.446	0.442	0.439	0.436	0.435	0.435	0.434	0.435	0.436	0.439	0.441	0.445	0.449	0.455	0.459	0.465	0.471	0.478	0.486	0.492	0.501	0.510	0.519	0.528	0.536	0.548	0.556	0.568	0.578	0.588	0.598	0.608	0.618	0.629	0.638	0.649	0.658	0.669	0.678	0.688	0.695	0.705	0.714	0.721	0.729	0.736	0.744	0.751	0.758	0.765	0.770	0.776	0.781	0.786	0.790	0.795	0.799	0.802	0.806	0.810	0.812	0.815	0.819	0.821	0.824	0.826	0.829	0.831	0.835	0.838	0.840	0.844	0.848	0.852	0.856	0.860	0.866	0.872	0.879	0.885	0.894	0.901	0.910	0.921	0.931	0.942	0.955	0.970	0.984	0.999	1.016	1.034	1.054	1.072	1.094	1.115	1.138	1.162	1.186	1.214	1.240	1.269	1.300	1.329	1.361	1.394	1.428	1.460	1.495	1.530	1.568	1.602	1.640	1.679	1.716	1.755	1.792	1.832	1.871	1.910	1.950	1.990	2.029	2.066	2.105	2.142	2.180	2.216	2.252	2.289	2.324	2.358	2.390	2.421	2.452	2.482	2.511	2.539	2.565	2.589	2.612	2.634	2.655	2.674	2.691	2.706	2.721	2.734	2.745	2.755	2.762	2.770	2.774	2.778	2.780	2.779	2.778	2.775	2.770	2.765	2.759	2.750	2.740	2.729	2.718	2.705	2.690	2.675	2.660	2.644	2.625	2.608	2.588	2.569	2.549	2.529	2.508	2.488	2.468	2.446	2.424	2.404	2.381	2.361	2.340	2.320	2.299	2.279	2.261	2.241	2.224	2.205	2.189	2.172	2.156	2.142	2.128	2.114	2.102	2.090	2.079	2.069	2.060	2.051	2.044	2.039	2.033	2.027	2.024	2.021	2.019	2.016	2.016	2.016	2.016	2.018	2.020	2.021	2.025	2.027	2.033	2.036	2.041	2.046	2.051	2.058	2.062	2.069	2.074	2.080	2.084	2.090	2.096	2.102	2.106	2.112	2.118	2.121	2.125	2.129	2.131	2.134	2.136	2.138	2.138	2.138	2.138	2.136	2.135	2.132	2.129	2.124	2.119	2.114	2.108	2.100	2.091	2.084	2.074	2.064	2.051	2.040	2.027	2.014	1.999	1.984	1.969	1.951	1.935	1.916	1.899	1.879	1.860	1.840	1.819	1.799	1.776	1.755	1.734	1.711	1.688	1.665	1.642	1.619	1.594	1.570	1.548	1.524	1.500	1.478	1.454	1.431	1.409	1.388	1.365	1.344	1.322	1.302	1.281	1.261	1.242	1.224	1.205	1.189	1.171	1.158	1.141	1.128	1.114	1.100	1.090	1.079	1.068	1.059	1.050	1.042	1.034	1.028	1.022	1.018	1.014	1.009	1.006	1.004	1.004	1.001	1.000	1.001	1.000	1.001	1.002	1.004	1.005	1.008	1.008	1.009	1.011	1.012	1.015	1.016	1.018	1.019	1.019	1.019	1.019	1.019	1.016	1.015	1.012	1.010	1.005	1.000	0.995	0.989	0.981	0.974	0.964	0.955	0.944	0.932	0.920	0.906	0.892	0.876	0.860	0.844	0.825	0.805	0.785	0.765	0.744	0.721	0.698	0.674	0.649	0.624	0.599	0.571	0.545	0.516	0.489	0.461	0.432	0.404	0.375	0.346	0.318	0.288	0.260	0.230	0.201	0.172	0.144	0.115	0.089	0.061	0.034	0.008	-0.018	-0.044	-0.069	-0.094	-0.116	-0.139	-0.161	-0.182	-0.204	-0.225	-0.244	-0.262	-0.280	-0.296	-0.314	-0.328	-0.342	-0.356	-0.369	-0.380	-0.392	-0.404	-0.412	-0.422	-0.430	-0.439	-0.445	-0.452	-0.458	-0.462	-0.468	-0.472	-0.475	-0.479	-0.481	-0.484	-0.486	-0.488	-0.489	-0.491	-0.492	-0.492	-0.495	-0.494	-0.495	-0.495	-0.495	-0.496	-0.498	-0.498	-0.498	-0.499	-0.500	-0.500	-0.502	-0.504	-0.506	-0.509	-0.512	-0.515	-0.518	-0.521	-0.528	-0.531	-0.536	-0.541	-0.548	-0.554	-0.561	-0.568	-0.575	-0.582	-0.591	-0.599	-0.608	-0.618	-0.628	-0.638	-0.648	-0.656	-0.668	-0.679	-0.689	-0.700	-0.711	-0.721	-0.732	-0.742	-0.754	-0.764	-0.772	-0.782	-0.791	-0.800	-0.808	-0.816	-0.825	-0.830	-0.838	-0.842	-0.848	-0.852	-0.855	-0.858	-0.860	-0.861	-0.861	-0.860	-0.858	-0.855	-0.851	-0.846	-0.841	-0.835	-0.826	-0.819	-0.809	-0.798	-0.788	-0.774	-0.759	-0.745	-0.729	-0.712	-0.695	-0.676	-0.659	-0.638	-0.618	-0.595	-0.572	-0.550	-0.528	-0.502	-0.478	-0.454	-0.428	-0.401	-0.375	-0.349	-0.321	-0.295	-0.269	-0.241	-0.215	-0.188	-0.162	-0.135	-0.109	-0.082	-0.056	-0.032	-0.008	0.018	0.040	0.062	0.086	0.108	0.128	0.148	0.166	0.185	0.201	0.219	0.232	0.248	0.261	0.274	0.285	0.294	0.304	0.311	0.318	0.322	0.328	0.330	0.331	0.332	0.332	0.331	0.329	0.325	0.320	0.315	0.308	0.300	0.291	0.282	0.271	0.261	0.249	0.236	0.224	0.209	0.194	0.179	0.162	0.148	0.130	0.114	0.096	0.079	0.061	0.044	0.026	0.009	-0.009	-0.026	-0.042	-0.060	-0.076	-0.094	-0.109	-0.125	-0.139	-0.154	-0.168	-0.180	-0.192	-0.204	-0.215	-0.225	-0.235	-0.244	-0.250	-0.256	-0.261	-0.266	-0.270	-0.272	-0.274	-0.275	-0.272	-0.272	-0.270	-0.265	-0.260	-0.255	-0.248	-0.240	-0.231	-0.221	-0.211	-0.200	-0.188	-0.174	-0.160	-0.145	-0.131	-0.115	-0.099	-0.082	-0.065	-0.048	-0.029	-0.011	0.008	0.025	0.045	0.064	0.081	0.100	0.118	0.135	0.152	0.171	0.186	0.204	0.219	0.234	0.249	0.261	0.275	0.288	0.299	0.308	0.319	0.328	0.334	0.341	0.346	0.351	0.356	0.358	0.360	0.361	0.361	0.360	0.358	0.356	0.352	0.348	0.342	0.336	0.330	0.322	0.315	0.308	0.298	0.289	0.280	0.269	0.259	0.250	0.240	0.230	0.219	0.209	0.200	0.191	0.181	0.172	0.165	0.158	0.150	0.144	0.139	0.134	0.129	0.126	0.124	0.121	0.120	0.121	0.120	0.122	0.124	0.128	0.132	0.138	0.144	0.149	0.156	0.164	0.172	0.182	0.191	0.201	0.212	0.224	0.234	0.245	0.256	0.268	0.280	0.291	0.302	0.315	0.325	0.335	0.345	0.355	0.362	0.371	0.379	0.386	0.391	0.396	0.400	0.404	0.406	0.405	0.406	0.404	0.401	0.396	0.391	0.385	0.376	0.368	0.356	0.344	0.330	0.316	0.299	0.282	0.264	0.242	0.222	0.199	0.176	0.151	0.125	0.100	0.071	0.042	0.014	-0.016	-0.048	-0.080	-0.111	-0.144	-0.178	-0.211	-0.245	-0.279	-0.312	-0.346	-0.382	-0.415	-0.450	-0.484	-0.518	-0.551	-0.585	-0.618	-0.650	-0.681	-0.712	-0.744	-0.774	-0.802	-0.831	-0.859	-0.886	-0.912	-0.938	-0.961	-0.985	-1.009	-1.030	-1.050	-1.070	-1.089	-1.106	-1.124	-1.140	-1.155	-1.170	-1.182	-1.196	-1.206	-1.216	-1.225	-1.234	-1.242	-1.249	-1.255	-1.261	-1.265	-1.270	-1.272	-1.275	-1.278	-1.280	-1.280	-1.281	-1.281	-1.281	-1.281	-1.280	-1.279	-1.278	-1.275	-1.274	-1.271	-1.270	-1.269	-1.269	-1.266	-1.264	-1.264	-1.262	-1.262	-1.261	-1.261	-1.261	-1.262	-1.262	-1.265	-1.266	-1.269	-1.272	-1.275	-1.280	-1.285	-1.290	-1.295	-1.302	-1.309	-1.318	-1.325	-1.335	-1.344	-1.355	-1.366	-1.378	-1.390	-1.402	-1.415	-1.430	-1.444	-1.459	-1.474	-1.489	-1.505	-1.520	-1.536	-1.552	-1.570	-1.585	-1.602	-1.619	-1.635	-1.652	-1.668	-1.684	-1.699	-1.714	-1.729	-1.742	-1.755	-1.769	-1.781	-1.791	-1.802	-1.812	-1.821	-1.829	-1.836	-1.841	-1.848	-1.850	-1.852	-1.854	-1.854	-1.852	-1.850	-1.846	-1.840	-1.834	-1.826	-1.818	-1.806	-1.795	-1.781	-1.766	-1.750	-1.732	-1.714	-1.695	-1.672	-1.650	-1.628	-1.602	-1.576	-1.549	-1.521	-1.494	-1.464	-1.434	-1.401	-1.370	-1.338	-1.305	-1.270	-1.236	-1.201	-1.166	-1.132	-1.098	-1.061	-1.028	-0.991	-0.956	-0.921	-0.888	-0.854	-0.820	-0.786	-0.754	-0.722	-0.691	-0.661	-0.632	-0.605	-0.578	-0.551	-0.526	-0.504	-0.481	-0.460	-0.440	-0.422	-0.405	-0.390	-0.376	-0.364	-0.352	-0.342	-0.335	-0.329	-0.324	-0.320	-0.319	-0.318	-0.318	-0.320	-0.324	-0.329	-0.335	-0.341	-0.350	-0.360	-0.371	-0.382	-0.395	-0.409	-0.422	-0.438	-0.452	-0.469	-0.484	-0.500	-0.518	-0.534	-0.551	-0.568	-0.585	-0.601	-0.616	-0.632	-0.648	-0.661	-0.675	-0.688	-0.700	-0.709	-0.720	-0.729	-0.736	-0.742	-0.748	-0.751	-0.754	-0.754	-0.752	-0.751	-0.749	-0.744	-0.738	-0.728	-0.719	-0.708	-0.694	-0.680	-0.665	-0.648	-0.629	-0.610	-0.588	-0.566	-0.542	-0.519	-0.492	-0.466	-0.439	-0.411	-0.382	-0.352	-0.324	-0.292	-0.262	-0.231	-0.200	-0.170	-0.139	-0.109	-0.078	-0.046	-0.016	0.012	0.041	0.069	0.098	0.124	0.150	0.174	0.199	0.220	0.242	0.261	0.281	0.298	0.314	0.330	0.342	0.356	0.366	0.375	0.384	0.390	0.395	0.399	0.401	0.401	0.402	0.401	0.399	0.394	0.389	0.384	0.376	0.368	0.359	0.350	0.339	0.329	0.316	0.304	0.291	0.278	0.264	0.250	0.238	0.224	0.209	0.196	0.182	0.169	0.156	0.144	0.131	0.120	0.109	0.099	0.089	0.080	0.071	0.064	0.058	0.052	0.048	0.044	0.041	0.040	0.039	0.038	0.039	0.041	0.044	0.048	0.052	0.058	0.065	0.074	0.081	0.091	0.102	0.114	0.125	0.139	0.152	0.166	0.181	0.198	0.214	0.230	0.246	0.265	0.282	0.301	0.319	0.339	0.359	0.378	0.398	0.418	0.438	0.456	0.476	0.498	0.516	0.536	0.556	0.575	0.595	0.614	0.632	0.651	0.669	0.686	0.704	0.720	0.736	0.751	0.768	0.781	0.796	0.809	0.822	0.834	0.845	0.856	0.866	0.875	0.884	0.891	0.899	0.904	0.910	0.914	0.918	0.920	0.922	0.922	0.922	0.922	0.921	0.919	0.915	0.912	0.908	0.901	0.895	0.889	0.881	0.874	0.864	0.855	0.845	0.834	0.824	0.811	0.800	0.789	0.776	0.764	0.751	0.739	0.726	0.714	0.701	0.689	0.678	0.666	0.655	0.644	0.632	0.622	0.612	0.605	0.596	0.589	0.582	0.576	0.571	0.566	0.564	0.561	0.561	0.561	0.561	0.564	0.568	0.571	0.576	0.582	0.590	0.599	0.608	0.618	0.629	0.641	0.655	0.669	0.684	0.699	0.715	0.732	0.750	0.768	0.788	0.805	0.824	0.844	0.864	0.884	0.904	0.924	0.945	0.964	0.984	1.001	1.021	1.039	1.056	1.074	1.090	1.105	1.120	1.135	1.148	1.159	1.170	1.179	1.189	1.196	1.202	1.208	1.212	1.216	1.218	1.218	1.218	1.215	1.212	1.209	1.202	1.196	1.190	1.181	1.171	1.160	1.149	1.136	1.122	1.110	1.095	1.079	1.062	1.046	1.029	1.011	0.994	0.976	0.959	0.940	0.922	0.902	0.885	0.868	0.849	0.831	0.815	0.798	0.780	0.765	0.749	0.735	0.720	0.706	0.694	0.682	0.670	0.660	0.650	0.641	0.634	0.626	0.620	0.615	0.610	0.608	0.604	0.602	0.601	0.601	0.601	0.601	0.604	0.606	0.609	0.612	0.616	0.621	0.626	0.631	0.636	0.642	0.649	0.655	0.660	0.668	0.674	0.680	0.685	0.691	0.696	0.702	0.708	0.711	0.716	0.720	0.724	0.726	0.729	0.729	0.730	0.730	0.729	0.726	0.725	0.721	0.716	0.712	0.705	0.700	0.691	0.682	0.674	0.664	0.651	0.640	0.628	0.614	0.599	0.584	0.568	0.550	0.532	0.514	0.495	0.475	0.455	0.432	0.412	0.390	0.368	0.344	0.320	0.296	0.271	0.248	0.222	0.198	0.171	0.146	0.121	0.096	0.069	0.044	0.019	-0.006	-0.032	-0.056	-0.081	-0.105	-0.129	-0.152	-0.175	-0.199	-0.220	-0.241	-0.262	-0.282	-0.301	-0.321	-0.340	-0.358	-0.374	-0.389	-0.404	-0.419	-0.432	-0.445	-0.458	-0.468	-0.476	-0.486	-0.494	-0.500	-0.506	-0.511	-0.516	-0.519	-0.522	-0.524	-0.524	-0.524	-0.522	-0.521	-0.519	-0.514	-0.510	-0.505	-0.500	-0.494	-0.485	-0.478	-0.470	-0.460	-0.452	-0.441	-0.431	-0.420	-0.409	-0.396	-0.385	-0.374	-0.362	-0.350	-0.338	-0.326	-0.312	-0.301	-0.290	-0.278	-0.266	-0.256	-0.245	-0.234	-0.225	-0.214	-0.205	-0.196	-0.188	-0.181	-0.174	-0.168	-0.161	-0.158	-0.152	-0.149	-0.146	-0.145	-0.142	-0.142	-0.142	-0.144	-0.145	-0.148	-0.151	-0.155	-0.160	-0.164	-0.170	-0.176	-0.184	-0.191	-0.199	-0.209	-0.218	-0.228	-0.236	-0.248	-0.258	-0.268	-0.279	-0.290	-0.301	-0.311	-0.321	-0.332	-0.344	-0.354	-0.364	-0.374	-0.384	-0.392	-0.401	-0.410	-0.418	-0.424	-0.430	-0.438	-0.442	-0.446	-0.451	-0.454	-0.456	-0.456	-0.456	-0.456	-0.455	-0.452	-0.449	-0.445	-0.440	-0.435	-0.428	-0.419	-0.411	-0.401	-0.391	-0.380	-0.368	-0.355	-0.341	-0.326	-0.311	-0.296	-0.281	-0.264	-0.246	-0.229	-0.211	-0.192	-0.174	-0.155	-0.135	-0.115	-0.096	-0.078	-0.056	-0.038	-0.019	-0.001	0.019	0.036	0.055	0.071	0.088	0.105	0.120	0.135	0.149	0.162	0.175	0.188	0.198	0.208	0.218	0.225	0.231	0.238	0.242	0.246	0.249	0.250	0.251	0.251	0.250	0.246	0.242	0.238	0.232	0.226	0.218	0.209	0.200	0.189	0.178	0.165	0.152	0.140	0.125	0.111	0.096	0.081	0.064	0.048	0.031	0.015	-0.001	-0.019	-0.035	-0.051	-0.069	-0.084	-0.100	-0.115	-0.130	-0.145	-0.159	-0.171	-0.185	-0.196	-0.208	-0.218	-0.228	-0.235	-0.242	-0.250	-0.255	-0.259	-0.261	-0.264	-0.264	-0.264	-0.262	-0.260	-0.256	-0.251	-0.244	-0.238	-0.229	-0.219	-0.208	-0.196	-0.182	-0.170	-0.155	-0.140	-0.124	-0.106	-0.089	-0.070	-0.051	-0.031	-0.012	0.008	0.029	0.050	0.071	0.094	0.114	0.135	0.156	0.178	0.198	0.218	0.238	0.256	0.275	0.291	0.310	0.325	0.341	0.356	0.370	0.382	0.395	0.406	0.415	0.424	0.431	0.438	0.442	0.448	0.450	0.451	0.452	0.451	0.450	0.448	0.444	0.440	0.432	0.426	0.419	0.410	0.400	0.389	0.379	0.368	0.354	0.341	0.328	0.315	0.301	0.286	0.271	0.256	0.241	0.226	0.212	0.198	0.182	0.169	0.155	0.141	0.129	0.116	0.102	0.091	0.081	0.070	0.061	0.052	0.045	0.038	0.031	0.026	0.022	0.019	0.016	0.014	0.012	0.014	0.016	0.018	0.020	0.025	0.029	0.034	0.041	0.048	0.056	0.064	0.074	0.084	0.094	0.105	0.116	0.129	0.140	0.154	0.166	0.179	0.192	0.205	0.218	0.231	0.244	0.256	0.270	0.281	0.294	0.305	0.318	0.329	0.339	0.349	0.358	0.366	0.375	0.381	0.388	0.394	0.398	0.401	0.405	0.406	0.408	0.408	0.406	0.404	0.401	0.398	0.392	0.388	0.380	0.371	0.362	0.352	0.342	0.330	0.318	0.304	0.290	0.275	0.259	0.241	0.225	0.206	0.189	0.169	0.149	0.129	0.108	0.086	0.065	0.042	0.021	0.000	-0.024	-0.046	-0.068	-0.090	-0.111	-0.134	-0.155	-0.176	-0.198	-0.219	-0.238	-0.258	-0.276	-0.295	-0.311	-0.329	-0.345	-0.360	-0.375	-0.389	-0.401	-0.414	-0.425	-0.435	-0.444	-0.451	-0.459	-0.465	-0.468	-0.471	-0.474	-0.475	-0.475	-0.474	-0.471	-0.469	-0.464	-0.459	-0.451	-0.444	-0.435	-0.424	-0.415	-0.401	-0.390	-0.375	-0.361	-0.346	-0.330	-0.312	-0.296	-0.278	-0.260	-0.241	-0.221	-0.201	-0.180	-0.159	-0.139	-0.118	-0.096	-0.075	-0.055	-0.034	-0.014	0.008	0.028	0.046	0.066	0.085	0.102	0.120	0.138	0.155	0.169	0.184	0.198	0.210	0.222	0.232	0.241	0.250	0.258	0.264	0.270	0.272	0.276	0.276	0.278	0.275	0.274	0.269	0.265	0.259	0.251	0.244	0.234	0.222	0.211	0.199	0.185	0.170	0.155	0.139	0.121	0.102	0.085	0.066	0.046	0.026	0.008	-0.014	-0.035	-0.055	-0.076	-0.098	-0.118	-0.138	-0.158	-0.178	-0.196	-0.216	-0.235	-0.251	-0.270	-0.286	-0.300	-0.316	-0.330	-0.342	-0.355	-0.365	-0.374	-0.382	-0.389	-0.395	-0.399	-0.402	-0.404	-0.405	-0.404	-0.402	-0.399	-0.395	-0.389	-0.381	-0.374	-0.365	-0.354	-0.342	-0.330	-0.315	-0.300	-0.285	-0.269	-0.251	-0.232	-0.215	-0.195	-0.175	-0.154	-0.134	-0.111	-0.090	-0.069	-0.046	-0.025	-0.002	0.019	0.040	0.061	0.082	0.102	0.121	0.141	0.160	0.179	0.195	0.211	0.228	0.241	0.255	0.268	0.280	0.290	0.300	0.309	0.315	0.322	0.328	0.331	0.335	0.335	0.338	0.335	0.335	0.331	0.328	0.324	0.319	0.312	0.305	0.298	0.290	0.280	0.271	0.261	0.250	0.240	0.229	0.216	0.205	0.194	0.182	0.171	0.160	0.149	0.139	0.129	0.119	0.110	0.101	0.092	0.085	0.079	0.074	0.068	0.065	0.061	0.059	0.058	0.059	0.060	0.061	0.064	0.069	0.075	0.082	0.090	0.099	0.109	0.120	0.132	0.146	0.160	0.175	0.191	0.208	0.226	0.245	0.265	0.285	0.305	0.328	0.349	0.371	0.394	0.416	0.440	0.462	0.486	0.507	0.531	0.555	0.580	0.602	0.625	0.648	0.669	0.690	0.711	0.731	0.751	0.770	0.788	0.804	0.821	0.836	0.850	0.862	0.876	0.888	0.896	0.905	0.912	0.920	0.925	0.929	0.932	0.935	0.934	0.934	0.932	0.930	0.925	0.920	0.914	0.906	0.898	0.888	0.876	0.865	0.852	0.839	0.824	0.809	0.792	0.775	0.758	0.740	0.721	0.704	0.682	0.664	0.644	0.622	0.602	0.581	0.561	0.540	0.520	0.499	0.479	0.459	0.439	0.420	0.400	0.382	0.364	0.346	0.330	0.314	0.299	0.284	0.269	0.256	0.244	0.234	0.221	0.211	0.204	0.196	0.189	0.184	0.179	0.175	0.172	0.170	0.169	0.168	0.169	0.169	0.172	0.175	0.179	0.182	0.188	0.194	0.200	0.206	0.214	0.222	0.230	0.239	0.248	0.255	0.264	0.274	0.284	0.292	0.302	0.311	0.321	0.329	0.338	0.345	0.352	0.360	0.365	0.370	0.375	0.379	0.382	0.385	0.386	0.388	0.386	0.384	0.381	0.379	0.374	0.369	0.361	0.352	0.344	0.332	0.321	0.309	0.295	0.279	0.262	0.245	0.226	0.208	0.185	0.164	0.141	0.116	0.091	0.066	0.039	0.012	-0.016	-0.045	-0.075	-0.104	-0.134	-0.165	-0.196	-0.228	-0.260	-0.290	-0.322	-0.355	-0.386	-0.418	-0.449	-0.480	-0.510	-0.540	-0.570	-0.600	-0.629	-0.655	-0.682	-0.710	-0.735	-0.760	-0.784	-0.806	-0.829	-0.849	-0.869	-0.889	-0.905	-0.921	-0.936	-0.950	-0.964	-0.976	-0.988	-0.998	-1.008	-1.015	-1.022	-1.028	-1.034	-1.038	-1.041	-1.044	-1.045	-1.046	-1.046	-1.046	-1.046	-1.045	-1.044	-1.041	-1.040	-1.039	-1.036	-1.032	-1.030	-1.028	-1.025	-1.022	-1.020	-1.019	-1.018	-1.015	-1.014	-1.015	-1.015	-1.016	-1.018	-1.019	-1.022	-1.026	-1.030	-1.035	-1.041	-1.048	-1.055	-1.062	-1.072	-1.082	-1.092	-1.104	-1.116	-1.130	-1.144	-1.159	-1.174	-1.190	-1.206	-1.224	-1.241	-1.260	-1.278	-1.299	-1.318	-1.339	-1.358	-1.379	-1.400	-1.420	-1.442	-1.462	-1.484	-1.505	-1.526	-1.548	-1.568	-1.588	-1.608	-1.628	-1.646	-1.665	-1.682	-1.700	-1.718	-1.734	-1.749	-1.764	-1.778	-1.791	-1.802	-1.815	-1.826	-1.835	-1.845	-1.854	-1.860	-1.866	-1.872	-1.878	-1.881	-1.884	-1.885	-1.885	-1.885	-1.884	-1.882	-1.880	-1.876	-1.871	-1.866	-1.859	-1.852	-1.844	-1.836	-1.826	-1.815	-1.805	-1.792	-1.780	-1.766	-1.754	-1.739	-1.724	-1.709	-1.692	-1.676	-1.660	-1.642	-1.625	-1.606	-1.588	-1.569	-1.549	-1.530	-1.510	-1.490	-1.470	-1.450	-1.430	-1.410	-1.389	-1.369	-1.349	-1.330	-1.310	-1.290	-1.270	-1.251	-1.232	-1.214	-1.196	-1.178	-1.160	-1.144	-1.128	-1.111	-1.096	-1.082	-1.069	-1.056	-1.044	-1.031	-1.021	-1.011	-1.002	-0.992	-0.986	-0.979	-0.972	-0.968	-0.962	-0.959	-0.956	-0.954	-0.954	-0.952	-0.954	-0.954	-0.956	-0.959	-0.962	-0.966	-0.970	-0.975	-0.981	-0.986	-0.992	-1.000	-1.006	-1.014	-1.020	-1.029	-1.036	-1.044	-1.051	-1.060	-1.069	-1.075	-1.082	-1.090	-1.098	-1.105	-1.110	-1.118	-1.122	-1.126	-1.130	-1.134	-1.138	-1.140	-1.142	-1.144	-1.144	-1.145	-1.144	-1.141	-1.139	-1.136	-1.132	-1.128	-1.122	-1.116	-1.110	-1.102	-1.094	-1.086	-1.075	-1.066	-1.055	-1.045	-1.034	-1.021	-1.008	-0.995	-0.981	-0.968	-0.954	-0.940	-0.925	-0.911	-0.896	-0.882	-0.868	-0.854	-0.839	-0.825	-0.811	-0.798	-0.784	-0.770	-0.758	-0.748	-0.735	-0.724	-0.714	-0.705	-0.695	-0.686	-0.680	-0.674	-0.668	-0.662	-0.659	-0.654	-0.651	-0.650	-0.649	-0.649	-0.649	-0.650	-0.652	-0.656	-0.660	-0.664	-0.670	-0.676	-0.684	-0.690	-0.698	-0.706	-0.716	-0.725	-0.735	-0.745	-0.755	-0.766	-0.776	-0.788	-0.799	-0.810	-0.820	-0.832	-0.842	-0.852	-0.862	-0.872	-0.882	-0.891	-0.899	-0.908	-0.915	-0.921	-0.928	-0.931	-0.936	-0.940	-0.942	-0.945	-0.946	-0.945	-0.942	-0.941	-0.939	-0.935	-0.929	-0.924	-0.916	-0.909	-0.900	-0.891	-0.880	-0.869	-0.856	-0.842	-0.829	-0.815	-0.799	-0.782	-0.766	-0.749	-0.731	-0.712	-0.695	-0.675	-0.658	-0.638	-0.618	-0.598	-0.578	-0.556	-0.536	-0.516	-0.496	-0.478	-0.458	-0.439	-0.420	-0.401	-0.384	-0.366	-0.349	-0.332	-0.316	-0.301	-0.285	-0.272	-0.259	-0.246	-0.235	-0.224	-0.212	-0.202	-0.195	-0.186	-0.179	-0.172	-0.168	-0.162	-0.159	-0.156	-0.154	-0.152	-0.152	-0.152	-0.154	-0.155	-0.158	-0.160	-0.165	-0.169	-0.174	-0.180	-0.185	-0.192	-0.199	-0.206	-0.215	-0.222	-0.232	-0.241	-0.251	-0.260	-0.270	-0.279	-0.289	-0.298	-0.308	-0.318	-0.328	-0.336	-0.346	-0.354	-0.362	-0.370	-0.378	-0.386	-0.392	-0.399	-0.404	-0.409	-0.414	-0.419	-0.421	-0.422	-0.424	-0.425	-0.425	-0.422	-0.421	-0.419	-0.415	-0.410	-0.405	-0.398	-0.391	-0.382	-0.374	-0.364	-0.354	-0.341	-0.329	-0.316	-0.301	-0.286	-0.271	-0.255	-0.239	-0.221	-0.205	-0.186	-0.166	-0.149	-0.129	-0.109	-0.089	-0.069	-0.050	-0.030	-0.010	0.010	0.029	0.049	0.068	0.085	0.104	0.121	0.139	0.155	0.171	0.186	0.201	0.214	0.228	0.240	0.251	0.261	0.270	0.279	0.286	0.294	0.299	0.304	0.306	0.310	0.311	0.312	0.312	0.311	0.309	0.306	0.302	0.298	0.294	0.288	0.280	0.274	0.266	0.258	0.249	0.240	0.230	0.220	0.210	0.200	0.190	0.179	0.169	0.158	0.148	0.138	0.126	0.116	0.106	0.098	0.088	0.079	0.070	0.062	0.055	0.048	0.040	0.034	0.030	0.024	0.020	0.016	0.014	0.010	0.010	0.009	0.008	0.008	0.008	0.009	0.010	0.012	0.015	0.019	0.024	0.028	0.032	0.038	0.044	0.050	0.056	0.064	0.070	0.078	0.085	0.092	0.101	0.109	0.118	0.125	0.134	0.142	0.150	0.159	0.168	0.176	0.184	0.192	0.199	0.206	0.212	0.220	0.226	0.232	0.239	0.244	0.248	0.252	0.258	0.260	0.262	0.265	0.266	0.269	0.269	0.269	0.268	0.268	0.265	0.262	0.259	0.256	0.251	0.245	0.240	0.234	0.228	0.219	0.211	0.201	0.192	0.181	0.171	0.160	0.148	0.134	0.121	0.108	0.094	0.079	0.064	0.048	0.032	0.016	0.000	-0.019	-0.035	-0.054	-0.071	-0.090	-0.108	-0.126	-0.145	-0.162	-0.182	-0.200	-0.220	-0.239	-0.258	-0.276	-0.295	-0.314	-0.332	-0.350	-0.368	-0.386	-0.404	-0.421	-0.438	-0.454	-0.471	-0.486	-0.501	-0.516	-0.534	-0.546	-0.561	-0.576	-0.590	-0.602	-0.615	-0.629	-0.640	-0.652	-0.664	-0.674	-0.685	-0.695	-0.705	-0.715	-0.725	-0.734	-0.742	-0.752	-0.760	-0.769	-0.776	-0.784	-0.791	-0.800	-0.806	-0.814	-0.822	-0.829	-0.836	-0.844	-0.851	-0.859	-0.866	-0.874	-0.882	-0.890	-0.899	-0.906	-0.915	-0.924	-0.932	-0.941	-0.950	-0.961	-0.970	-0.980	-0.990	-1.001	-1.011	-1.022	-1.034	-1.044	-1.055	-1.066	-1.079	-1.091	-1.102	-1.114	-1.126	-1.138	-1.149	-1.161	-1.172	-1.184	-1.195	-1.205	-1.216	-1.226	-1.236	-1.245	-1.255	-1.264	-1.271	-1.279	-1.284	-1.289	-1.294	-1.299	-1.302	-1.304	-1.305	-1.305	-1.304	-1.302	-1.300	-1.296	-1.291	-1.284	-1.276	-1.269	-1.259	-1.248	-1.236	-1.224	-1.210	-1.194	-1.176	-1.159	-1.140	-1.120	-1.099	-1.078	-1.054	-1.031	-1.006	-0.981	-0.954	-0.928	-0.900	-0.871	-0.841	-0.812	-0.782	-0.752	-0.722	-0.690	-0.659	-0.629	-0.598	-0.566	-0.536	-0.505	-0.474	-0.442	-0.412	-0.382	-0.354	-0.324	-0.296	-0.269	-0.241	-0.215	-0.190	-0.166	-0.142	-0.120	-0.098	-0.076	-0.056	-0.039	-0.021	-0.005	0.011	0.025	0.038	0.049	0.060	0.069	0.078	0.085	0.090	0.095	0.098	0.100	0.100	0.100	0.099	0.096	0.091	0.088	0.081	0.074	0.065	0.056	0.046	0.036	0.024	0.011	-0.001	-0.016	-0.031	-0.046	-0.061	-0.078	-0.095	-0.111	-0.129	-0.148	-0.165	-0.182	-0.200	-0.218	-0.235	-0.252	-0.270	-0.286	-0.304	-0.320	-0.335	-0.351	-0.365	-0.380	-0.392	-0.406	-0.419	-0.430	-0.440	-0.450	-0.458	-0.466	-0.472	-0.478	-0.482	-0.485	-0.488	-0.489	-0.489	-0.489	-0.488	-0.484	-0.480	-0.474	-0.469	-0.461	-0.454	-0.444	-0.435	-0.424	-0.411	-0.400	-0.388	-0.374	-0.359	-0.342	-0.329	-0.312	-0.296	-0.279	-0.262	-0.245	-0.228	-0.210	-0.191	-0.175	-0.156	-0.139	-0.124	-0.106	-0.090	-0.074	-0.059	-0.044	-0.029	-0.015	-0.002	0.010	0.021	0.032	0.041	0.050	0.058	0.065	0.072	0.076	0.080	0.084	0.086	0.088	0.088	0.086	0.085	0.082	0.079	0.074	0.069	0.061	0.055	0.046	0.038	0.029	0.018	0.008	-0.004	-0.016	-0.029	-0.041	-0.054	-0.066	-0.080	-0.092	-0.106	-0.119	-0.132	-0.145	-0.158	-0.170	-0.182	-0.194	-0.205	-0.215	-0.225	-0.235	-0.244	-0.251	-0.259	-0.265	-0.271	-0.276	-0.279	-0.282	-0.284	-0.284	-0.285	-0.284	-0.281	-0.276	-0.271	-0.266	-0.260	-0.252	-0.244	-0.234	-0.222	-0.211	-0.199	-0.185	-0.170	-0.155	-0.139	-0.122	-0.105	-0.086	-0.068	-0.048	-0.028	-0.008	0.014	0.034	0.056	0.076	0.098	0.120	0.142	0.165	0.188	0.209	0.231	0.252	0.274	0.295	0.315	0.336	0.356	0.376	0.394	0.412	0.430	0.446	0.464	0.480	0.494	0.509	0.521	0.534	0.546	0.556	0.566	0.575	0.582	0.591	0.598	0.602	0.608	0.611	0.614	0.615	0.616	0.616	0.616	0.614	0.610	0.609	0.602	0.599	0.592	0.585	0.579	0.569	0.561	0.551	0.541	0.529	0.519	0.506	0.494	0.480	0.466	0.452	0.438	0.424	0.409	0.394	0.379	0.362	0.346	0.331	0.315	0.300	0.284	0.269	0.252	0.238	0.221	0.208	0.191	0.178	0.162	0.149	0.136	0.124	0.111	0.100	0.088	0.078	0.066	0.056	0.048	0.039	0.030	0.024	0.016	0.010	0.005	-0.001	-0.005	-0.010	-0.012	-0.016	-0.018	-0.021	-0.022	-0.022	-0.025	-0.025	-0.026	-0.025	-0.025	-0.024	-0.024	-0.022	-0.021	-0.021	-0.020	-0.019	-0.018	-0.018	-0.018	-0.016	-0.018	-0.018	-0.019	-0.019	-0.021	-0.022	-0.025	-0.028	-0.031	-0.035	-0.039	-0.042	-0.049	-0.055	-0.062	-0.069	-0.076	-0.085	-0.095	-0.104	-0.114	-0.125	-0.136	-0.148	-0.160	-0.174	-0.186	-0.200	-0.215	-0.229	-0.244	-0.259	-0.274	-0.290	-0.306	-0.322	-0.339	-0.355	-0.372	-0.388	-0.404	-0.421	-0.436	-0.452	-0.469	-0.484	-0.498	-0.514	-0.528	-0.541	-0.555	-0.568	-0.579	-0.592	-0.602	-0.612	-0.622	-0.631	-0.640	-0.648	-0.655	-0.661	-0.666	-0.671	-0.675	-0.676	-0.679	-0.679	-0.679	-0.679	-0.676	-0.672	-0.670	-0.665	-0.659	-0.654	-0.645	-0.638	-0.629	-0.619	-0.609	-0.598	-0.586	-0.572	-0.560	-0.545	-0.531	-0.516	-0.500	-0.485	-0.468	-0.451	-0.434	-0.416	-0.399	-0.380	-0.362	-0.345	-0.326	-0.309	-0.292	-0.274	-0.258	-0.241	-0.225	-0.210	-0.195	-0.179	-0.166	-0.152	-0.140	-0.129	-0.118	-0.108	-0.100	-0.091	-0.085	-0.080	-0.075	-0.071	-0.069	-0.069	-0.069	-0.070	-0.071	-0.076	-0.081	-0.088	-0.094	-0.102	-0.114	-0.124	-0.136	-0.149	-0.164	-0.179	-0.194	-0.211	-0.229	-0.248	-0.268	-0.288	-0.308	-0.328	-0.350	-0.371	-0.394	-0.416	-0.439	-0.461	-0.485	-0.507	-0.530	-0.554	-0.576	-0.599	-0.620	-0.642	-0.662	-0.684	-0.705	-0.724	-0.744	-0.761	-0.779	-0.796	-0.814	-0.829	-0.842	-0.856	-0.869	-0.880	-0.891	-0.901	-0.910	-0.919	-0.925	-0.931	-0.938	-0.941	-0.945	-0.948	-0.950	-0.951	-0.950	-0.950	-0.949	-0.946	-0.945	-0.941	-0.936	-0.932	-0.928	-0.922	-0.919	-0.911	-0.904	-0.898	-0.890	-0.882	-0.876	-0.869	-0.861	-0.852	-0.846	-0.839	-0.831	-0.824	-0.818	-0.810	-0.804	-0.798	-0.791	-0.786	-0.781	-0.776	-0.772	-0.769	-0.766	-0.762	-0.760	-0.759	-0.758	-0.756	-0.756	-0.758	-0.759	-0.760	-0.764	-0.766	-0.770	-0.772	-0.778	-0.782	-0.789	-0.795	-0.801	-0.808	-0.815	-0.822	-0.830	-0.839	-0.848	-0.855	-0.864	-0.872	-0.881	-0.891	-0.900	-0.909	-0.918	-0.925	-0.934	-0.942	-0.950	-0.956	-0.965	-0.971	-0.976	-0.982	-0.988	-0.991	-0.995	-0.998	-1.001	-1.002	-1.002	-1.001	-1.001	-1.000	-0.995	-0.992	-0.988	-0.980	-0.972	-0.965	-0.956	-0.946	-0.934	-0.922	-0.908	-0.894	-0.879	-0.861	-0.845	-0.825	-0.806	-0.786	-0.764	-0.742	-0.719	-0.696	-0.671	-0.645	-0.620	-0.594	-0.566	-0.540	-0.514	-0.485	-0.456	-0.426	-0.398	-0.369	-0.339	-0.309	-0.281	-0.251	-0.222	-0.195	-0.166	-0.138	-0.111	-0.084	-0.058	-0.032	-0.008	0.018	0.042	0.065	0.086	0.108	0.129	0.149	0.168	0.185	0.201	0.218	0.231	0.245	0.258	0.270	0.280	0.290	0.299	0.305	0.312	0.318	0.321	0.325	0.326	0.330	0.330	0.330	0.329	100.000	5.000	2.000	1.000	6.000	0.000	0.000	0.000	0.000	0.000	0.000	0.000	0.000	0.000	0.000	0.000	0.000	0.000	-0.288	-0.292	-0.298	-0.302	-0.308	-0.312	-0.318	-0.322	-0.326	-0.331	-0.334	-0.338	-0.341	-0.344	-0.349	-0.351	-0.354	-0.358	-0.361	-0.364	-0.368	-0.371	-0.375	-0.378	-0.382	-0.385	-0.390	-0.392	-0.398	-0.402	-0.406	-0.411	-0.418	-0.422	-0.428	-0.434	-0.440	-0.446	-0.454	-0.460	-0.468	-0.475	-0.482	-0.491	-0.500	-0.509	-0.518	-0.529	-0.539	-0.548	-0.559	-0.570	-0.580	-0.592	-0.602	-0.615	-0.628	-0.639	-0.652	-0.665	-0.678	-0.690	-0.704	-0.718	-0.730	-0.744	-0.758	-0.770	-0.785	-0.799	-0.811	-0.825	-0.838	-0.852	-0.865	-0.878	-0.891	-0.904	-0.916	-0.929	-0.941	-0.952	-0.964	-0.975	-0.988	-0.998	-1.008	-1.016	-1.026	-1.035	-1.044	-1.052	-1.059	-1.065	-1.072	-1.078	-1.082	-1.088	-1.092	-1.095	-1.099	-1.100	-1.101	-1.102	-1.102	-1.102	-1.101	-1.100	-1.098	-1.094	-1.091	-1.086	-1.081	-1.076	-1.071	-1.062	-1.056	-1.048	-1.039	-1.030	-1.020	-1.010	-1.000	-0.989	-0.978	-0.965	-0.952	-0.940	-0.926	-0.914	-0.900	-0.886	-0.872	-0.859	-0.844	-0.830	-0.815	-0.801	-0.786	-0.771	-0.759	-0.744	-0.729	-0.715	-0.700	-0.686	-0.672	-0.660	-0.646	-0.632	-0.620	-0.609	-0.596	-0.585	-0.574	-0.564	-0.554	-0.545	-0.536	-0.528	-0.519	-0.511	-0.505	-0.499	-0.494	-0.488	-0.484	-0.480	-0.476	-0.475	-0.472	-0.471	-0.471	-0.471	-0.472	-0.472	-0.474	-0.476	-0.480	-0.482	-0.486	-0.491	-0.495	-0.501	-0.507	-0.512	-0.520	-0.526	-0.534	-0.542	-0.550	-0.558	-0.565	-0.574	-0.582	-0.590	-0.599	-0.608	-0.616	-0.624	-0.631	-0.640	-0.646	-0.654	-0.660	-0.668	-0.674	-0.680	-0.684	-0.689	-0.692	-0.696	-0.700	-0.701	-0.704	-0.704	-0.704	-0.704	-0.701	-0.700	-0.696	-0.692	-0.688	-0.682	-0.675	-0.668	-0.660	-0.651	-0.641	-0.630	-0.620	-0.608	-0.595	-0.581	-0.568	-0.551	-0.536	-0.520	-0.504	-0.486	-0.469	-0.450	-0.431	-0.411	-0.394	-0.374	-0.352	-0.332	-0.311	-0.291	-0.270	-0.249	-0.230	-0.209	-0.189	-0.169	-0.149	-0.129	-0.110	-0.091	-0.072	-0.055	-0.038	-0.020	-0.004	0.012	0.028	0.042	0.055	0.069	0.080	0.092	0.104	0.112	0.122	0.130	0.139	0.144	0.150	0.155	0.159	0.162	0.164	0.166	0.168	0.168	0.166	0.165	0.162	0.160	0.158	0.152	0.149	0.144	0.138	0.131	0.125	0.118	0.110	0.101	0.094	0.085	0.078	0.069	0.060	0.051	0.041	0.032	0.024	0.015	0.006	-0.004	-0.012	-0.022	-0.030	-0.039	-0.048	-0.055	-0.062	-0.070	-0.078	-0.085	-0.091	-0.098	-0.104	-0.109	-0.114	-0.119	-0.122	-0.126	-0.131	-0.135	-0.138	-0.139	-0.142	-0.144	-0.145	-0.146	-0.148	-0.149	-0.148	-0.148	-0.148	-0.148	-0.146	-0.146	-0.145	-0.144	-0.142	-0.141	-0.139	-0.136	-0.135	-0.132	-0.129	-0.128	-0.125	-0.122	-0.118	-0.115	-0.112	-0.109	-0.108	-0.104	-0.100	-0.098	-0.094	-0.090	-0.088	-0.085	-0.081	-0.079	-0.076	-0.072	-0.069	-0.068	-0.064	-0.061	-0.060	-0.056	-0.054	-0.051	-0.050	-0.048	-0.046	-0.044	-0.044	-0.041	-0.040	-0.039	-0.038	-0.038	-0.038	-0.036	-0.036	-0.035	-0.036	-0.036	-0.036	-0.038	-0.038	-0.040	-0.040	-0.041	-0.042	-0.045	-0.046	-0.048	-0.049	-0.050	-0.051	-0.054	-0.055	-0.056	-0.059	-0.060	-0.061	-0.062	-0.065	-0.065	-0.066	-0.066	-0.068	-0.068	-0.068	-0.068	-0.068	-0.066	-0.064	-0.062	-0.060	-0.058	-0.055	-0.051	-0.049	-0.044	-0.040	-0.035	-0.030	-0.024	-0.019	-0.012	-0.005	0.001	0.010	0.018	0.026	0.034	0.042	0.051	0.060	0.070	0.079	0.088	0.098	0.108	0.118	0.128	0.138	0.148	0.156	0.166	0.175	0.185	0.194	0.202	0.211	0.219	0.228	0.235	0.242	0.249	0.254	0.260	0.266	0.270	0.276	0.279	0.284	0.286	0.289	0.291	0.292	0.295	0.295	0.295	0.295	0.295	0.292	0.292	0.290	0.288	0.285	0.282	0.279	0.274	0.270	0.266	0.261	0.256	0.250	0.244	0.239	0.232	0.226	0.219	0.214	0.208	0.200	0.194	0.186	0.180	0.172	0.165	0.158	0.151	0.145	0.139	0.131	0.125	0.120	0.114	0.108	0.102	0.098	0.092	0.088	0.082	0.079	0.074	0.070	0.068	0.065	0.062	0.061	0.059	0.059	0.058	0.058	0.058	0.058	0.059	0.061	0.062	0.065	0.069	0.072	0.076	0.081	0.086	0.091	0.098	0.104	0.111	0.118	0.125	0.132	0.140	0.149	0.158	0.168	0.176	0.186	0.195	0.205	0.215	0.224	0.235	0.244	0.254	0.262	0.271	0.280	0.289	0.296	0.304	0.311	0.318	0.322	0.329	0.334	0.338	0.340	0.344	0.345	0.345	0.345	0.345	0.344	0.340	0.336	0.332	0.326	0.320	0.312	0.304	0.295	0.285	0.274	0.261	0.248	0.235	0.220	0.205	0.189	0.172	0.155	0.136	0.119	0.100	0.080	0.061	0.041	0.020	-0.001	-0.022	-0.042	-0.062	-0.084	-0.106	-0.128	-0.148	-0.169	-0.190	-0.210	-0.230	-0.250	-0.270	-0.288	-0.306	-0.325	-0.342	-0.359	-0.375	-0.391	-0.406	-0.421	-0.434	-0.448	-0.460	-0.471	-0.482	-0.492	-0.502	-0.510	-0.519	-0.526	-0.534	-0.539	-0.545	-0.550	-0.554	-0.558	-0.559	-0.562	-0.562	-0.565	-0.565	-0.565	-0.565	-0.564	-0.564	-0.561	-0.559	-0.558	-0.555	-0.551	-0.549	-0.545	-0.541	-0.538	-0.535	-0.530	-0.526	-0.522	-0.519	-0.515	-0.510	-0.507	-0.504	-0.500	-0.498	-0.494	-0.491	-0.488	-0.485	-0.482	-0.480	-0.480	-0.479	-0.478	-0.478	-0.476	-0.476	-0.478	-0.479	-0.479	-0.481	-0.482	-0.485	-0.488	-0.492	-0.496	-0.500	-0.504	-0.509	-0.514	-0.519	-0.525	-0.531	-0.538	-0.544	-0.550	-0.558	-0.564	-0.571	-0.579	-0.586	-0.592	-0.601	-0.609	-0.616	-0.624	-0.631	-0.638	-0.644	-0.651	-0.658	-0.664	-0.670	-0.676	-0.681	-0.686	-0.690	-0.695	-0.699	-0.702	-0.705	-0.708	-0.710	-0.711	-0.711	-0.712	-0.712	-0.712	-0.712	-0.710	-0.709	-0.705	-0.702	-0.699	-0.696	-0.691	-0.686	-0.681	-0.676	-0.669	-0.664	-0.656	-0.650	-0.641	-0.635	-0.626	-0.619	-0.610	-0.602	-0.594	-0.585	-0.578	-0.568	-0.560	-0.551	-0.542	-0.534	-0.525	-0.518	-0.509	-0.501	-0.494	-0.485	-0.479	-0.472	-0.465	-0.459	-0.452	-0.446	-0.440	-0.435	-0.430	-0.426	-0.420	-0.416	-0.414	-0.410	-0.406	-0.405	-0.401	-0.400	-0.399	-0.396	-0.396	-0.396	-0.395	-0.395	-0.396	-0.396	-0.398	-0.399	-0.399	-0.401	-0.404	-0.405	-0.408	-0.411	-0.412	-0.416	-0.420	-0.422	-0.426	-0.429	-0.432	-0.438	-0.440	-0.444	-0.448	-0.451	-0.455	-0.459	-0.464	-0.468	-0.470	-0.474	-0.478	-0.481	-0.485	-0.486	-0.490	-0.492	-0.495	-0.498	-0.500	-0.501	-0.502	-0.504	-0.505	-0.505	-0.505	-0.504	-0.504	-0.501	-0.500	-0.498	-0.495	-0.492	-0.489	-0.485	-0.480	-0.476	-0.470	-0.465	-0.458	-0.451	-0.442	-0.435	-0.426	-0.419	-0.409	-0.399	-0.390	-0.380	-0.369	-0.358	-0.346	-0.334	-0.321	-0.310	-0.296	-0.284	-0.271	-0.259	-0.245	-0.231	-0.219	-0.206	-0.192	-0.179	-0.166	-0.154	-0.141	-0.129	-0.116	-0.105	-0.094	-0.082	-0.071	-0.060	-0.050	-0.041	-0.032	-0.024	-0.015	-0.009	-0.001	0.005	0.011	0.016	0.021	0.025	0.028	0.030	0.032	0.035	0.035	0.036	0.036	0.034	0.034	0.031	0.029	0.026	0.022	0.019	0.015	0.009	0.004	-0.001	-0.008	-0.014	-0.020	-0.026	-0.034	-0.041	-0.048	-0.056	-0.064	-0.071	-0.080	-0.088	-0.095	-0.104	-0.111	-0.120	-0.128	-0.135	-0.144	-0.151	-0.158	-0.165	-0.171	-0.178	-0.185	-0.191	-0.198	-0.202	-0.208	-0.214	-0.218	-0.222	-0.226	-0.230	-0.234	-0.238	-0.240	-0.244	-0.246	-0.248	-0.250	-0.251	-0.252	-0.254	-0.255	-0.255	-0.256	-0.258	-0.258	-0.256	-0.258	-0.258	-0.256	-0.256	-0.256	-0.256	-0.256	-0.256	-0.255	-0.256	-0.255	-0.256	-0.258	-0.258	-0.259	-0.260	-0.262	-0.265	-0.268	-0.270	-0.272	-0.276	-0.280	-0.284	-0.290	-0.295	-0.301	-0.308	-0.315	-0.321	-0.330	-0.339	-0.348	-0.356	-0.368	-0.378	-0.389	-0.400	-0.412	-0.425	-0.438	-0.451	-0.465	-0.479	-0.494	-0.509	-0.525	-0.540	-0.556	-0.571	-0.588	-0.604	-0.621	-0.636	-0.654	-0.670	-0.688	-0.702	-0.719	-0.735	-0.751	-0.768	-0.782	-0.798	-0.811	-0.828	-0.840	-0.854	-0.868	-0.879	-0.891	-0.901	-0.912	-0.922	-0.932	-0.940	-0.948	-0.952	-0.960	-0.965	-0.969	-0.971	-0.974	-0.975	-0.976	-0.976	-0.975	-0.972	-0.970	-0.966	-0.961	-0.956	-0.949	-0.941	-0.932	-0.924	-0.914	-0.904	-0.891	-0.878	-0.865	-0.851	-0.838	-0.821	-0.804	-0.788	-0.769	-0.751	-0.731	-0.712	-0.694	-0.672	-0.651	-0.631	-0.610	-0.586	-0.565	-0.542	-0.520	-0.498	-0.474	-0.451	-0.429	-0.405	-0.381	-0.359	-0.335	-0.311	-0.289	-0.268	-0.244	-0.222	-0.199	-0.176	-0.156	-0.134	-0.114	-0.094	-0.072	-0.052	-0.034	-0.014	0.005	0.022	0.040	0.058	0.075	0.091	0.108	0.124	0.138	0.152	0.166	0.181	0.194	0.209	0.221	0.232	0.245	0.256	0.269	0.280	0.291	0.302	0.314	0.322	0.334	0.345	0.354	0.365	0.375	0.385	0.396	0.406	0.416	0.426	0.438	0.449	0.459	0.470	0.482	0.494	0.506	0.519	0.531	0.544	0.556	0.570	0.584	0.599	0.614	0.628	0.642	0.658	0.674	0.690	0.706	0.724	0.740	0.758	0.775	0.792	0.810	0.829	0.846	0.865	0.884	0.902	0.921	0.940	0.959	0.978	0.996	1.015	1.032	1.052	1.070	1.088	1.105	1.122	1.140	1.155	1.172	1.188	1.202	1.218	1.232	1.246	1.260	1.272	1.286	1.298	1.309	1.320	1.330	1.340	1.350	1.359	1.366	1.374	1.380	1.386	1.392	1.399	1.402	1.408	1.411	1.415	1.418	1.420	1.421	1.424	1.425	1.426	1.428	1.428	1.429	1.429	1.429	1.429	1.429	1.429	1.429	1.428	1.429	1.429	1.429	1.429	1.429	1.429	1.431	1.431	1.432	1.435	1.436	1.438	1.439	1.442	1.445	1.448	1.450	1.455	1.458	1.462	1.466	1.472	1.478	1.482	1.489	1.495	1.500	1.506	1.514	1.519	1.526	1.534	1.541	1.548	1.555	1.562	1.569	1.576	1.584	1.591	1.598	1.606	1.612	1.619	1.625	1.631	1.638	1.645	1.650	1.656	1.661	1.666	1.670	1.675	1.679	1.682	1.685	1.688	1.690	1.690	1.691	1.691	1.691	1.691	1.690	1.689	1.686	1.684	1.679	1.675	1.671	1.666	1.659	1.654	1.646	1.639	1.630	1.621	1.612	1.602	1.591	1.580	1.569	1.556	1.544	1.530	1.516	1.502	1.488	1.472	1.458	1.440	1.424	1.408	1.390	1.372	1.355	1.338	1.318	1.299	1.280	1.261	1.241	1.221	1.201	1.182	1.162	1.142	1.121	1.101	1.081	1.061	1.041	1.021	1.000	0.980	0.961	0.940	0.920	0.901	0.881	0.861	0.842	0.824	0.805	0.788	0.769	0.750	0.734	0.716	0.699	0.682	0.665	0.649	0.632	0.618	0.601	0.588	0.572	0.558	0.544	0.530	0.516	0.502	0.490	0.479	0.465	0.452	0.441	0.430	0.419	0.408	0.396	0.386	0.376	0.366	0.356	0.346	0.338	0.328	0.319	0.309	0.300	0.290	0.281	0.271	0.262	0.254	0.245	0.236	0.226	0.218	0.209	0.200	0.190	0.181	0.171	0.161	0.152	0.142	0.134	0.122	0.112	0.102	0.092	0.082	0.072	0.061	0.050	0.039	0.029	0.018	0.006	-0.005	-0.016	-0.028	-0.040	-0.050	-0.062	-0.072	-0.085	-0.095	-0.108	-0.118	-0.129	-0.140	-0.150	-0.161	-0.171	-0.180	-0.190	-0.200	-0.209	-0.218	-0.226	-0.234	-0.241	-0.249	-0.255	-0.261	-0.266	-0.272	-0.276	-0.281	-0.285	-0.288	-0.290	-0.291	-0.292	-0.292	-0.291	-0.291	-0.289	-0.286	-0.284	-0.280	-0.275	-0.270	-0.265	-0.259	-0.252	-0.245	-0.236	-0.228	-0.219	-0.209	-0.199	-0.188	-0.176	-0.165	-0.152	-0.141	-0.128	-0.115	-0.102	-0.089	-0.075	-0.061	-0.046	-0.031	-0.018	-0.004	0.010	0.025	0.039	0.052	0.066	0.080	0.094	0.106	0.119	0.132	0.144	0.156	0.168	0.179	0.190	0.200	0.210	0.219	0.228	0.236	0.244	0.250	0.258	0.264	0.270	0.276	0.280	0.284	0.288	0.291	0.294	0.296	0.298	0.300	0.301	0.301	0.302	0.302	0.301	0.301	0.300	0.299	0.296	0.296	0.294	0.291	0.289	0.288	0.284	0.281	0.279	0.275	0.272	0.269	0.265	0.264	0.260	0.256	0.254	0.251	0.248	0.245	0.241	0.239	0.236	0.232	0.231	0.229	0.225	0.222	0.221	0.221	0.220	0.219	0.216	0.215	0.214	0.214	0.214	0.212	0.214	0.214	0.212	0.214	0.215	0.215	0.216	0.218	0.219	0.220	0.221	0.224	0.226	0.229	0.230	0.232	0.235	0.236	0.240	0.242	0.246	0.249	0.251	0.255	0.258	0.260	0.264	0.266	0.268	0.271	0.274	0.275	0.276	0.278	0.279	0.280	0.280	0.280	0.280	0.280	0.279	0.278	0.276	0.274	0.271	0.266	0.264	0.260	0.254	0.249	0.242	0.238	0.230	0.222	0.214	0.206	0.196	0.188	0.178	0.166	0.156	0.145	0.134	0.121	0.109	0.096	0.085	0.071	0.058	0.044	0.031	0.018	0.004	-0.010	-0.024	-0.038	-0.050	-0.064	-0.078	-0.090	-0.102	-0.115	-0.128	-0.139	-0.151	-0.161	-0.172	-0.181	-0.192	-0.201	-0.210	-0.219	-0.226	-0.234	-0.240	-0.246	-0.251	-0.258	-0.261	-0.266	-0.270	-0.274	-0.276	-0.279	-0.281	-0.282	-0.285	-0.286	-0.286	-0.288	-0.288	-0.288	-0.288	-0.289	-0.288	-0.288	-0.288	-0.288	-0.288	-0.288	-0.288	-0.289	-0.288	-0.289	-0.290	-0.291	-0.292	-0.294	-0.298	-0.300	-0.302	-0.306	-0.310	-0.314	-0.319	-0.325	-0.330	-0.336	-0.344	-0.351	-0.359	-0.368	-0.376	-0.385	-0.395	-0.405	-0.415	-0.426	-0.438	-0.449	-0.460	-0.474	-0.485	-0.498	-0.510	-0.524	-0.538	-0.550	-0.562	-0.576	-0.590	-0.604	-0.616	-0.630	-0.642	-0.656	-0.669	-0.681	-0.694	-0.706	-0.716	-0.729	-0.739	-0.750	-0.759	-0.769	-0.778	-0.785	-0.794	-0.801	-0.808	-0.812	-0.819	-0.822	-0.828	-0.831	-0.834	-0.835	-0.836	-0.836	-0.838	-0.836	-0.835	-0.832	-0.830	-0.826	-0.824	-0.819	-0.812	-0.805	-0.799	-0.791	-0.782	-0.775	-0.766	-0.755	-0.746	-0.735	-0.724	-0.711	-0.700	-0.688	-0.675	-0.662	-0.648	-0.635	-0.621	-0.606	-0.592	-0.578	-0.564	-0.549	-0.534	-0.521	-0.506	-0.492	-0.478	-0.464	-0.450	-0.436	-0.424	-0.411	-0.398	-0.386	-0.374	-0.362	-0.352	-0.341	-0.332	-0.322	-0.315	-0.308	-0.300	-0.295	-0.289	-0.284	-0.279	-0.275	-0.272	-0.271	-0.269	-0.269	-0.270	-0.270	-0.271	-0.275	-0.279	-0.282	-0.289	-0.294	-0.301	-0.309	-0.316	-0.325	-0.335	-0.345	-0.356	-0.366	-0.379	-0.391	-0.405	-0.418	-0.431	-0.446	-0.460	-0.476	-0.491	-0.506	-0.522	-0.539	-0.555	-0.571	-0.588	-0.604	-0.620	-0.636	-0.652	-0.669	-0.685	-0.700	-0.715	-0.731	-0.746	-0.760	-0.775	-0.790	-0.802	-0.816	-0.829	-0.840	-0.852	-0.864	-0.875	-0.884	-0.892	-0.901	-0.910	-0.919	-0.925	-0.931	-0.936	-0.941	-0.945	-0.949	-0.951	-0.954	-0.954	-0.955	-0.955	-0.954	-0.951	-0.950	-0.946	-0.942	-0.939	-0.932	-0.928	-0.921	-0.915	-0.908	-0.899	-0.889	-0.880	-0.870	-0.860	-0.849	-0.838	-0.826	-0.814	-0.802	-0.789	-0.775	-0.762	-0.749	-0.736	-0.721	-0.709	-0.694	-0.679	-0.665	-0.651	-0.638	-0.622	-0.610	-0.596	-0.581	-0.569	-0.556	-0.542	-0.530	-0.519	-0.506	-0.496	-0.484	-0.474	-0.464	-0.455	-0.445	-0.435	-0.428	-0.420	-0.412	-0.405	-0.399	-0.392	-0.388	-0.382	-0.378	-0.372	-0.370	-0.366	-0.364	-0.360	-0.358	-0.355	-0.354	-0.351	-0.350	-0.349	-0.346	-0.344	-0.342	-0.341	-0.340	-0.339	-0.335	-0.334	-0.331	-0.329	-0.326	-0.322	-0.320	-0.315	-0.311	-0.306	-0.301	-0.296	-0.289	-0.281	-0.274	-0.266	-0.258	-0.249	-0.240	-0.229	-0.219	-0.208	-0.196	-0.185	-0.172	-0.159	-0.146	-0.132	-0.118	-0.105	-0.090	-0.075	-0.061	-0.045	-0.031	-0.015	0.000	0.015	0.030	0.045	0.060	0.074	0.089	0.102	0.118	0.129	0.142	0.155	0.166	0.178	0.188	0.198	0.206	0.214	0.222	0.229	0.235	0.239	0.244	0.246	0.249	0.250	0.251	0.250	0.249	0.246	0.244	0.240	0.235	0.229	0.222	0.215	0.206	0.198	0.188	0.176	0.165	0.154	0.141	0.128	0.114	0.100	0.086	0.070	0.055	0.039	0.022	0.006	-0.011	-0.026	-0.044	-0.061	-0.078	-0.095	-0.112	-0.130	-0.146	-0.164	-0.180	-0.196	-0.211	-0.228	-0.242	-0.258	-0.272	-0.288	-0.302	-0.315	-0.329	-0.342	-0.355	-0.366	-0.379	-0.389	-0.400	-0.410	-0.420	-0.428	-0.436	-0.445	-0.452	-0.460	-0.466	-0.472	-0.479	-0.486	-0.490	-0.495	-0.500	-0.504	-0.509	-0.511	-0.515	-0.518	-0.520	-0.522	-0.524	-0.528	-0.529	-0.530	-0.532	-0.535	-0.536	-0.538	-0.539	-0.541	-0.544	-0.545	-0.546	-0.549	-0.550	-0.552	-0.555	-0.558	-0.559	-0.561	-0.565	-0.568	-0.571	-0.575	-0.580	-0.584	-0.589	-0.594	-0.598	-0.602	-0.609	-0.615	-0.621	-0.628	-0.634	-0.640	-0.648	-0.655	-0.662	-0.670	-0.679	-0.686	-0.695	-0.704	-0.711	-0.720	-0.729	-0.738	-0.746	-0.755	-0.762	-0.772	-0.780	-0.788	-0.796	-0.804	-0.811	-0.819	-0.825	-0.832	-0.839	-0.844	-0.849	-0.854	-0.856	-0.861	-0.864	-0.866	-0.869	-0.869	-0.870	-0.870	-0.869	-0.868	-0.865	-0.861	-0.858	-0.852	-0.848	-0.841	-0.832	-0.825	-0.816	-0.806	-0.795	-0.784	-0.771	-0.759	-0.744	-0.729	-0.712	-0.696	-0.679	-0.660	-0.642	-0.622	-0.601	-0.580	-0.559	-0.536	-0.514	-0.490	-0.466	-0.442	-0.416	-0.392	-0.366	-0.340	-0.314	-0.286	-0.261	-0.234	-0.206	-0.180	-0.151	-0.124	-0.098	-0.070	-0.044	-0.018	0.009	0.035	0.061	0.086	0.112	0.138	0.161	0.184	0.208	0.230	0.252	0.272	0.295	0.314	0.334	0.351	0.370	0.388	0.404	0.419	0.434	0.448	0.461	0.472	0.485	0.496	0.506	0.515	0.524	0.532	0.539	0.546	0.551	0.556	0.561	0.566	0.569	0.572	0.575	0.576	0.579	0.580	0.580	0.581	0.580	0.581	0.580	0.580	0.580	0.579	0.579	0.578	0.578	0.576	0.575	0.575	0.574	0.575	0.574	0.574	0.575	0.575	0.575	0.576	0.578	0.578	0.580	0.580	0.582	0.585	0.588	0.591	0.592	0.596	0.599	0.602	0.606	0.610	0.612	0.616	0.619	0.624	0.628	0.631	0.634	0.636	0.640	0.642	0.645	0.648	0.650	0.650	0.652	0.651	0.651	0.651	0.651	0.650	0.646	0.644	0.641	0.636	0.632	0.626	0.619	0.612	0.604	0.595	0.584	0.575	0.562	0.550	0.538	0.522	0.509	0.494	0.476	0.460	0.442	0.422	0.404	0.384	0.362	0.341	0.320	0.298	0.274	0.251	0.228	0.202	0.179	0.154	0.130	0.104	0.080	0.054	0.029	0.004	-0.021	-0.046	-0.070	-0.094	-0.118	-0.141	-0.164	-0.188	-0.209	-0.230	-0.250	-0.270	-0.289	-0.308	-0.324	-0.340	-0.356	-0.370	-0.384	-0.398	-0.409	-0.419	-0.429	-0.436	-0.445	-0.450	-0.456	-0.461	-0.464	-0.466	-0.466	-0.468	-0.465	-0.464	-0.460	-0.456	-0.450	-0.445	-0.438	-0.430	-0.422	-0.412	-0.402	-0.391	-0.380	-0.366	-0.354	-0.340	-0.326	-0.311	-0.298	-0.281	-0.266	-0.250	-0.232	-0.216	-0.199	-0.182	-0.164	-0.148	-0.130	-0.112	-0.095	-0.078	-0.060	-0.041	-0.025	-0.008	0.009	0.026	0.041	0.058	0.072	0.088	0.102	0.118	0.132	0.145	0.158	0.171	0.182	0.195	0.205	0.215	0.225	0.234	0.242	0.250	0.256	0.264	0.268	0.274	0.278	0.280	0.284	0.285	0.286	0.286	0.286	0.285	0.284	0.280	0.278	0.274	0.269	0.264	0.259	0.251	0.244	0.236	0.228	0.219	0.210	0.199	0.189	0.178	0.166	0.155	0.144	0.130	0.118	0.104	0.091	0.079	0.064	0.051	0.038	0.024	0.010	-0.004	-0.018	-0.030	-0.044	-0.058	-0.070	-0.082	-0.094	-0.106	-0.118	-0.128	-0.139	-0.148	-0.158	-0.166	-0.175	-0.182	-0.190	-0.196	-0.202	-0.208	-0.212	-0.216	-0.220	-0.222	-0.225	-0.225	-0.226	-0.226	-0.225	-0.225	-0.222	-0.220	-0.216	-0.212	-0.210	-0.204	-0.199	-0.192	-0.186	-0.180	-0.172	-0.165	-0.158	-0.149	-0.141	-0.132	-0.124	-0.115	-0.108	-0.099	-0.090	-0.081	-0.072	-0.064	-0.055	-0.046	-0.039	-0.030	-0.022	-0.016	-0.009	-0.002	0.004	0.010	0.015	0.020	0.025	0.030	0.032	0.035	0.039	0.041	0.041	0.042	0.044	0.044	0.045	0.044	0.042	0.041	0.039	0.038	0.035	0.032	0.030	0.026	0.024	0.020	0.018	0.014	0.011	0.009	0.006	0.004	0.002	0.000	-0.002	-0.002	-0.002	-0.002	-0.002	-0.001	0.000	0.002	0.006	0.010	0.015	0.021	0.028	0.035	0.044	0.052	0.062	0.074	0.088	0.101	0.115	0.130	0.146	0.165	0.182	0.202	0.222	0.244	0.266	0.290	0.312	0.338	0.364	0.389	0.415	0.442	0.470	0.499	0.529	0.558	0.586	0.618	0.646	0.676	0.706	0.736	0.766	0.798	0.828	0.858	0.886	0.915	0.944	0.972	0.999	1.026	1.052	1.079	1.102	1.128	1.150	1.172	1.194	1.214	1.235	1.254	1.270	1.288	1.304	1.318	1.331	1.344	1.355	1.365	1.375	1.382	1.391	1.396	1.401	1.406	1.410	1.412	1.414	1.414	1.415	1.414	1.412	1.411	1.408	1.405	1.401	1.398	1.392	1.388	1.382	1.376	1.370	1.365	1.359	1.352	1.346	1.340	1.334	1.328	1.322	1.316	1.311	1.306	1.301	1.296	1.291	1.288	1.284	1.281	1.278	1.275	1.275	1.274	1.272	1.271	1.272	1.274	1.275	1.278	1.280	1.284	1.288	1.291	1.296	1.301	1.306	1.312	1.319	1.326	1.334	1.341	1.350	1.358	1.366	1.375	1.384	1.394	1.402	1.411	1.421	1.430	1.440	1.450	1.459	1.469	1.478	1.486	1.495	1.504	1.512	1.520	1.528	1.535	1.541	1.548	1.554	1.559	1.562	1.568	1.570	1.572	1.575	1.576	1.576	1.578	1.575	1.575	1.572	1.569	1.565	1.560	1.555	1.549	1.541	1.534	1.525	1.515	1.506	1.495	1.482	1.470	1.458	1.444	1.430	1.414	1.399	1.382	1.365	1.348	1.330	1.312	1.294	1.276	1.256	1.236	1.218	1.198	1.178	1.159	1.140	1.119	1.100	1.080	1.062	1.042	1.024	1.006	0.989	0.971	0.954	0.938	0.921	0.906	0.891	0.878	0.864	0.851	0.840	0.829	0.819	0.809	0.801	0.794	0.786	0.780	0.775	0.771	0.766	0.764	0.762	0.760	0.759	0.759	0.760	0.762	0.764	0.768	0.770	0.775	0.779	0.784	0.789	0.794	0.800	0.806	0.812	0.818	0.825	0.832	0.840	0.848	0.854	0.860	0.868	0.874	0.880	0.885	0.891	0.896	0.901	0.905	0.908	0.911	0.914	0.916	0.918	0.918	0.918	0.916	0.916	0.914	0.910	0.906	0.902	0.896	0.891	0.882	0.876	0.868	0.859	0.848	0.838	0.826	0.814	0.801	0.788	0.772	0.758	0.742	0.726	0.710	0.692	0.675	0.656	0.638	0.619	0.599	0.578	0.559	0.538	0.516	0.496	0.475	0.452	0.431	0.411	0.389	0.368	0.345	0.324	0.302	0.280	0.259	0.239	0.218	0.195	0.175	0.155	0.135	0.114	0.095	0.076	0.058	0.039	0.020	0.002	-0.014	-0.031	-0.046	-0.064	-0.079	-0.092	-0.109	-0.122	-0.136	-0.150	-0.162	-0.174	-0.186	-0.198	-0.209	-0.220	-0.230	-0.240	-0.250	-0.259	-0.268	-0.276	-0.284	-0.292	-0.300	-0.308	-0.315	-0.322	-0.329	-0.335	-0.341	-0.348	-0.354	-0.360	-0.365	-0.372	-0.378	-0.384	-0.390	-0.396	-0.401	-0.408	-0.414	-0.420	-0.426	-0.432	-0.440	-0.446	-0.454	-0.460	-0.469	-0.475	-0.482	-0.491	-0.499	-0.506	-0.515	-0.524	-0.532	-0.541	-0.550	-0.559	-0.569	-0.578	-0.586	-0.596	-0.606	-0.616	-0.625	-0.635	-0.644	-0.654	-0.664	-0.674	-0.682	-0.691	-0.701	-0.709	-0.716	-0.725	-0.732	-0.741	-0.746	-0.754	-0.760	-0.766	-0.771	-0.775	-0.779	-0.782	-0.785	-0.788	-0.789	-0.790	-0.790	-0.789	-0.788	-0.785	-0.782	-0.779	-0.775	-0.770	-0.764	-0.758	-0.749	-0.742	-0.732	-0.724	-0.714	-0.702	-0.691	-0.680	-0.666	-0.652	-0.639	-0.625	-0.610	-0.595	-0.580	-0.564	-0.549	-0.532	-0.515	-0.499	-0.482	-0.466	-0.449	-0.434	-0.418	-0.401	-0.385	-0.370	-0.354	-0.339	-0.325	-0.310	-0.298	-0.284	-0.272	-0.260	-0.251	-0.240	-0.231	-0.224	-0.215	-0.210	-0.204	-0.199	-0.195	-0.192	-0.191	-0.190	-0.190	-0.192	-0.195	-0.199	-0.202	-0.209	-0.216	-0.224	-0.232	-0.242	-0.254	-0.265	-0.279	-0.291	-0.306	-0.321	-0.338	-0.355	-0.372	-0.390	-0.409	-0.429	-0.449	-0.469	-0.491	-0.511	-0.532	-0.555	-0.578	-0.600	-0.621	-0.644	-0.666	-0.689	-0.710	-0.732	-0.754	-0.775	-0.796	-0.816	-0.836	-0.855	-0.875	-0.892	-0.911	-0.929	-0.945	-0.960	-0.975	-0.989	-1.002	-1.015	-1.028	-1.039	-1.049	-1.058	-1.065	-1.071	-1.079	-1.084	-1.088	-1.092	-1.094	-1.096	-1.098	-1.096	-1.096	-1.094	-1.092	-1.089	-1.085	-1.080	-1.075	-1.069	-1.062	-1.056	-1.048	-1.039	-1.030	-1.021	-1.011	-1.001	-0.991	-0.980	-0.970	-0.959	-0.948	-0.936	-0.925	-0.914	-0.901	-0.891	-0.879	-0.868	-0.856	-0.846	-0.835	-0.824	-0.814	-0.804	-0.795	-0.785	-0.776	-0.769	-0.761	-0.752	-0.746	-0.740	-0.734	-0.729	-0.724	-0.719	-0.716	-0.712	-0.711	-0.708	-0.706	-0.706	-0.705	-0.705	-0.708	-0.708	-0.710	-0.714	-0.716	-0.720	-0.724	-0.729	-0.734	-0.740	-0.745	-0.751	-0.758	-0.765	-0.772	-0.779	-0.788	-0.796	-0.804	-0.811	-0.820	-0.829	-0.838	-0.846	-0.854	-0.864	-0.871	-0.880	-0.888	-0.896	-0.904	-0.911	-0.919	-0.925	-0.932	-0.939	-0.945	-0.951	-0.955	-0.960	-0.964	-0.968	-0.971	-0.974	-0.976	-0.978	-0.980	-0.980	-0.980	-0.980	-0.978	-0.976	-0.974	-0.972	-0.969	-0.965	-0.960	-0.956	-0.950	-0.944	-0.938	-0.932	-0.924	-0.918	-0.910	-0.902	-0.895	-0.886	-0.878	-0.870	-0.860	-0.852	-0.844	-0.835	-0.826	-0.819	-0.810	-0.801	-0.794	-0.786	-0.779	-0.771	-0.765	-0.760	-0.752	-0.748	-0.742	-0.739	-0.734	-0.731	-0.728	-0.726	-0.724	-0.722	-0.722	-0.722	-0.724	-0.725	-0.726	-0.730	-0.731	-0.736	-0.740	-0.746	-0.751	-0.758	-0.764	-0.771	-0.779	-0.788	-0.795	-0.805	-0.814	-0.824	-0.834	-0.844	-0.855	-0.865	-0.876	-0.888	-0.900	-0.911	-0.922	-0.934	-0.946	-0.958	-0.969	-0.980	-0.991	-1.002	-1.014	-1.024	-1.035	-1.046	-1.055	-1.065	-1.075	-1.084	-1.092	-1.101	-1.109	-1.118	-1.125	-1.130	-1.136	-1.141	-1.146	-1.152	-1.156	-1.160	-1.164	-1.168	-1.169	-1.171	-1.174	-1.174	-1.175	-1.175	-1.175	-1.175	-1.175	-1.174	-1.171	-1.170	-1.168	-1.166	-1.164	-1.160	-1.159	-1.156	-1.152	-1.149	-1.145	-1.141	-1.138	-1.134	-1.129	-1.126	-1.121	-1.119	-1.115	-1.111	-1.108	-1.104	-1.101	-1.099	-1.095	-1.094	-1.091	-1.090	-1.089	-1.088	-1.086	-1.086	-1.086	-1.086	-1.086	-1.089	-1.089	-1.090	-1.094	-1.096	-1.099	-1.102	-1.108	-1.111	-1.116	-1.121	-1.128	-1.134	-1.140	-1.146	-1.152	-1.160	-1.168	-1.175	-1.184	-1.192	-1.201	-1.210	-1.219	-1.228	-1.238	-1.248	-1.255	-1.265	-1.274	-1.282	-1.291	-1.300	-1.309	-1.318	-1.325	-1.334	-1.340	-1.348	-1.354	-1.360	-1.366	-1.370	-1.375	-1.379	-1.384	-1.385	-1.389	-1.390	-1.390	-1.391	-1.390	-1.388	-1.386	-1.382	-1.379	-1.375	-1.369	-1.364	-1.358	-1.350	-1.341	-1.334	-1.322	-1.314	-1.302	-1.291	-1.279	-1.266	-1.254	-1.241	-1.228	-1.212	-1.199	-1.184	-1.170	-1.155	-1.139	-1.124	-1.108	-1.092	-1.076	-1.061	-1.046	-1.032	-1.018	-1.002	-0.989	-0.975	-0.962	-0.950	-0.939	-0.928	-0.916	-0.905	-0.896	-0.888	-0.880	-0.871	-0.865	-0.859	-0.854	-0.850	-0.845	-0.842	-0.840	-0.839	-0.838	-0.838	-0.839	-0.839	-0.841	-0.844	-0.848	-0.850	-0.854	-0.859	-0.862	-0.868	-0.872	-0.879	-0.884	-0.890	-0.896	-0.901	-0.908	-0.912	-0.918	-0.922	-0.926	-0.930	-0.934	-0.936	-0.940	-0.940	-0.942	-0.942	-0.941	-0.941	-0.939	-0.936	-0.931	-0.926	-0.921	-0.914	-0.906	-0.896	-0.886	-0.876	-0.864	-0.851	-0.836	-0.822	-0.805	-0.789	-0.769	-0.750	-0.729	-0.708	-0.685	-0.662	-0.639	-0.614	-0.588	-0.562	-0.535	-0.507	-0.479	-0.451	-0.422	-0.392	-0.362	-0.334	-0.302	-0.274	-0.242	-0.212	-0.184	-0.154	-0.124	-0.095	-0.066	-0.038	-0.009	0.019	0.045	0.071	0.098	0.121	0.146	0.169	0.191	0.211	0.231	0.250	0.268	0.285	0.300	0.312	0.326	0.336	0.346	0.354	0.361	0.366	0.370	0.371	0.374	0.372	0.370	0.366	0.361	0.354	0.346	0.335	0.324	0.310	0.296	0.280	0.262	0.245	0.224	0.202	0.180	0.156	0.131	0.105	0.078	0.049	0.020	-0.011	-0.041	-0.074	-0.106	-0.139	-0.174	-0.209	-0.244	-0.280	-0.316	-0.354	-0.390	-0.428	-0.465	-0.502	-0.540	-0.578	-0.616	-0.654	-0.691	-0.729	-0.766	-0.802	-0.840	-0.876	-0.911	-0.948	-0.984	-1.018	-1.051	-1.085	-1.118	-1.151	-1.184	-1.215	-1.246	-1.276	-1.308	-1.336	-1.365	-1.392	-1.421	-1.448	-1.475	-1.500	-1.526	-1.551	-1.576	-1.600	-1.622	-1.646	-1.670	-1.692	-1.715	-1.736	-1.759	-1.780	-1.802	-1.822	-1.842	-1.864	-1.884	-1.904	-1.925	-1.946	-1.966	-1.988	-2.009	-2.029	-2.050	-2.071	-2.092	-2.114	-2.136	-2.158	-2.180	-2.202	-2.224	-2.246	-2.270	-2.294	-2.316	-2.341	-2.364	-2.389	-2.414	-2.439	-2.464	-2.489	-2.515	-2.540	-2.566	-2.591	-2.618	-2.642	-2.669	-2.695	-2.721	-2.748	-2.772	-2.799	-2.822	-2.849	-2.874	-2.898	-2.921	-2.946	-2.970	-2.991	-3.015	-3.036	-3.058	-3.079	-3.098	-3.116	-3.135	-3.154	-3.170	-3.186	-3.201	-3.216	-3.230	-3.241	-3.252	-3.262	-3.272	-3.281	-3.289	-3.295	-3.300	-3.304	-3.308	-3.310	-3.310	-3.311	-3.310	-3.308	-3.304	-3.301	-3.295	-3.290	-3.282	-3.275	-3.266	-3.256	-3.246	-3.236	-3.222	-3.211	-3.198	-3.185	-3.170	-3.155	-3.140	-3.124	-3.108	-3.091	-3.075	-3.058	-3.040	-3.024	-3.006	-2.989	-2.971	-2.954	-2.936	-2.920	-2.904	-2.888	-2.871	-2.855	-2.840	-2.825	-2.811	-2.798	-2.784	-2.772	-2.760	-2.749	-2.739	-2.729	-2.720	-2.711	-2.705	-2.699	-2.694	-2.689	-2.685	-2.682	-2.680	-2.680	-2.680	-2.681	-2.684	-2.686	-2.690	-2.695	-2.700	-2.706	-2.714	-2.721	-2.731	-2.740	-2.750	-2.761	-2.774	-2.785	-2.799	-2.811	-2.826	-2.840	-2.855	-2.870	-2.885	-2.900	-2.916	-2.931	-2.946	-2.962	-2.978	-2.995	-3.010	-3.025	-3.040	-3.054	-3.069	-3.082	-3.096	-3.110	-3.121	-3.134	-3.145	-3.156	-3.166	-3.175	-3.184	-3.192	-3.198	-3.204	-3.209	-3.212	-3.216	-3.220	-3.220	-3.222	-3.222	-3.221	-3.220	-3.218	-3.215	-3.210	-3.205	-3.200	-3.195	-3.188	-3.180	-3.171	-3.162	-3.154	-3.144	-3.134	-3.125	-3.114	-3.102	-3.091	-3.080	-3.069	-3.058	-3.046	-3.034	-3.022	-3.012	-3.001	-2.991	-2.980	-2.970	-2.960	-2.951	-2.944	-2.935	-2.926	-2.920	-2.914	-2.908	-2.902	-2.899	-2.895	-2.892	-2.890	-2.888	-2.886	-2.886	-2.886	-2.886	-2.888	-2.891	-2.894	-2.896	-2.901	-2.906	-2.910	-2.915	-2.921	-2.928	-2.935	-2.942	-2.949	-2.956	-2.962	-2.970	-2.979	-2.985	-2.992	-3.000	-3.006	-3.014	-3.020	-3.025	-3.031	-3.035	-3.039	-3.044	-3.048	-3.049	-3.051	-3.052	-3.052	-3.051	-3.051	-3.048	-3.046	-3.041	-3.035	-3.030	-3.022	-3.015	-3.006	-2.996	-2.985	-2.974	-2.960	-2.946	-2.931	-2.915	-2.898	-2.880	-2.860	-2.841	-2.820	-2.798	-2.776	-2.752	-2.728	-2.702	-2.676	-2.650	-2.622	-2.595	-2.566	-2.536	-2.508	-2.476	-2.445	-2.414	-2.381	-2.349	-2.316	-2.284	-2.250	-2.216	-2.181	-2.148	-2.112	-2.079	-2.044	-2.009	-1.974	-1.940	-1.905	-1.871	-1.836	-1.802	-1.768	-1.735	-1.702	-1.669	-1.636	-1.605	-1.572	-1.542	-1.511	-1.481	-1.451	-1.422	-1.395	-1.368	-1.341	-1.315	-1.290	-1.265	-1.241	-1.219	-1.196	-1.176	-1.155	-1.136	-1.118	-1.099	-1.084	-1.068	-1.051	-1.038	-1.024	-1.012	-1.001	-0.989	-0.980	-0.970	-0.962	-0.954	-0.946	-0.940	-0.935	-0.929	-0.924	-0.920	-0.915	-0.911	-0.909	-0.906	-0.904	-0.902	-0.899	-0.898	-0.896	-0.894	-0.892	-0.891	-0.890	-0.889	-0.886	-0.884	-0.882	-0.880	-0.879	-0.875	-0.871	-0.868	-0.862	-0.859	-0.854	-0.848	-0.842	-0.836	-0.829	-0.822	-0.814	-0.805	-0.798	-0.788	-0.778	-0.768	-0.758	-0.746	-0.734	-0.722	-0.710	-0.696	-0.684	-0.670	-0.656	-0.644	-0.629	-0.614	-0.599	-0.584	-0.569	-0.555	-0.539	-0.524	-0.510	-0.495	-0.480	-0.465	-0.450	-0.436	-0.421	-0.408	-0.394	-0.380	-0.368	-0.355	-0.342	-0.330	-0.319	-0.308	-0.298	-0.288	-0.278	-0.268	-0.259	-0.252	-0.244	-0.236	-0.229	-0.224	-0.218	-0.211	-0.208	-0.202	-0.198	-0.194	-0.190	-0.188	-0.185	-0.182	-0.180	-0.178	-0.176	-0.176	-0.174	-0.172	-0.172	-0.171	-0.170	-0.169	-0.169	-0.169	-0.168	-0.165	-0.165	-0.162	-0.161	-0.159	-0.158	-0.155	-0.152	-0.149	-0.146	-0.141	-0.138	-0.134	-0.129	-0.124	-0.118	-0.111	-0.105	-0.098	-0.091	-0.081	-0.072	-0.064	-0.054	-0.044	-0.032	-0.022	-0.010	0.002	0.015	0.029	0.041	0.055	0.069	0.084	0.099	0.112	0.129	0.144	0.160	0.175	0.190	0.208	0.222	0.239	0.254	0.270	0.286	0.301	0.318	0.331	0.348	0.362	0.375	0.390	0.402	0.415	0.429	0.440	0.451	0.462	0.472	0.481	0.490	0.498	0.505	0.511	0.516	0.521	0.525	0.529	0.530	0.531	0.532	0.530	0.529	0.526	0.522	0.518	0.512	0.506	0.499	0.491	0.482	0.472	0.461	0.450	0.439	0.425	0.411	0.398	0.382	0.366	0.350	0.334	0.316	0.299	0.280	0.262	0.244	0.225	0.206	0.188	0.169	0.149	0.130	0.111	0.094	0.075	0.056	0.039	0.021	0.005	-0.012	-0.029	-0.044	-0.058	-0.072	-0.086	-0.099	-0.111	-0.122	-0.134	-0.144	-0.152	-0.160	-0.168	-0.175	-0.180	-0.185	-0.189	-0.192	-0.196	-0.199	-0.200	-0.201	-0.200	-0.199	-0.198	-0.196	-0.194	-0.192	-0.189	-0.184	-0.180	-0.175	-0.171	-0.166	-0.161	-0.156	-0.151	-0.145	-0.140	-0.135	-0.129	-0.124	-0.119	-0.112	-0.109	-0.104	-0.100	-0.095	-0.091	-0.089	-0.086	-0.084	-0.082	-0.081	-0.079	-0.079	-0.080	-0.080	-0.080	-0.082	-0.084	-0.086	-0.090	-0.094	-0.098	-0.101	-0.108	-0.112	-0.119	-0.125	-0.131	-0.139	-0.146	-0.154	-0.161	-0.170	-0.179	-0.186	-0.195	-0.204	-0.212	-0.221	-0.230	-0.239	-0.248	-0.258	-0.266	-0.275	-0.284	-0.291	-0.299	-0.306	-0.315	-0.321	-0.328	-0.334	-0.339	-0.345	-0.349	-0.352	-0.356	-0.360	-0.364	-0.365	-0.366	-0.368	-0.368	-0.369	-0.368	-0.365	-0.364	-0.361	-0.358	-0.354	-0.349	-0.342	-0.336	-0.329	-0.321	-0.314	-0.305	-0.295	-0.285	-0.275	-0.262	-0.250	-0.238	-0.224	-0.211	-0.196	-0.181	-0.165	-0.148	-0.131	-0.114	-0.095	-0.078	-0.059	-0.039	-0.020	-0.001	0.020	0.041	0.062	0.082	0.105	0.126	0.149	0.170	0.192	0.214	0.236	0.259	0.280	0.301	0.322	0.345	0.366	0.386	0.406	0.426	0.446	0.466	0.485	0.504	0.521	0.539	0.555	0.571	0.586	0.601	0.615	0.628	0.640	0.652	0.664	0.674	0.684	0.692	0.700	0.706	0.712	0.719	0.722	0.728	0.730	0.732	0.734	0.734	0.735	0.735	0.732	0.731	0.729	0.726	0.721	0.719	0.714	0.709	0.702	0.698	0.691	0.685	0.679	0.672	0.665	0.659	0.651	0.644	0.638	0.630	0.622	0.616	0.609	0.602	0.596	0.590	0.585	0.580	0.575	0.571	0.568	0.564	0.560	0.556	0.555	0.554	0.552	0.552	0.552	0.554	0.555	0.558	0.560	0.564	0.568	0.571	0.578	0.582	0.590	0.596	0.605	0.612	0.622	0.630	0.640	0.651	0.661	0.672	0.684	0.696	0.708	0.721	0.734	0.748	0.760	0.772	0.786	0.800	0.814	0.826	0.841	0.854	0.868	0.880	0.894	0.905	0.919	0.930	0.942	0.954	0.965	0.976	0.986	0.996	1.005	1.014	1.021	1.030	1.036	1.044	1.050	1.056	1.060	1.065	1.069	1.072	1.076	1.076	1.079	1.080	1.080	1.080	1.079	1.078	1.076	1.074	1.072	1.070	1.066	1.064	1.059	1.055	1.051	1.046	1.042	1.036	1.032	1.028	1.021	1.018	1.011	1.006	1.001	0.995	0.990	0.985	0.980	0.975	0.970	0.966	0.960	0.956	0.952	0.949	0.945	0.942	0.939	0.936	0.934	0.931	0.930	0.928	0.925	0.924	0.922	0.921	0.920	0.919	0.920	0.919	0.919	0.918	0.919	0.919	0.919	0.919	0.919	0.919	0.919	0.919	0.920	0.920	0.920	0.921	0.920	0.920	0.920	0.920	0.919	0.919	0.918	0.916	0.915	0.912	0.912	0.910	0.908	0.906	0.904	0.900	0.898	0.894	0.890	0.888	0.884	0.879	0.875	0.871	0.865	0.861	0.856	0.851	0.848	0.841	0.836	0.831	0.826	0.821	0.815	0.810	0.806	0.801	0.798	0.794	0.789	0.785	0.782	0.779	0.776	0.774	0.772	0.770	0.770	0.770	0.770	0.771	0.771	0.774	0.778	0.780	0.784	0.789	0.795	0.802	0.809	0.818	0.826	0.836	0.848	0.858	0.871	0.882	0.898	0.911	0.928	0.944	0.961	0.980	0.998	1.018	1.039	1.059	1.080	1.102	1.125	1.148	1.171	1.196	1.221	1.245	1.271	1.298	1.324	1.350	1.375	1.402	1.429	1.455	1.482	1.509	1.535	1.561	1.588	1.614	1.640	1.665	1.690	1.715	1.739	1.762	1.785	1.808	1.830	1.851	1.872	1.891	1.910	1.929	1.946	1.964	1.979	1.994	2.009	2.022	2.035	2.046	2.058	2.068	2.076	2.085	2.091	2.099	2.105	2.109	2.112	2.116	2.119	2.121	2.122	2.124	2.124	2.122	2.121	2.120	2.118	2.116	2.111	2.109	2.105	2.101	2.098	2.092	2.088	2.082	2.078	2.072	2.066	2.061	2.058	2.052	2.046	2.042	2.036	2.033	2.029	2.024	2.020	2.016	2.014	2.011	2.007	2.005	2.002	2.001	1.999	1.999	1.996	1.996	1.996	1.996	1.998	1.999	2.000	2.001	2.004	2.005	2.007	2.010	2.013	2.016	2.019	2.022	2.025	2.030	2.033	2.036	2.040	2.044	2.047	2.052	2.056	2.059	2.062	2.065	2.069	2.071	2.074	2.078	2.080	2.082	2.084	2.085	2.086	2.088	2.089	2.088	2.088	2.086	2.085	2.084	2.081	2.079	2.075	2.071	2.068	2.062	2.058	2.052	2.046	2.040	2.033	2.024	2.016	2.007	1.999	1.989	1.979	1.968	1.956	1.945	1.932	1.920	1.908	1.892	1.879	1.865	1.849	1.834	1.819	1.802	1.786	1.770	1.752	1.735	1.718	1.700	1.682	1.665	1.648	1.628	1.610	1.592	1.574	1.556	1.538	1.520	1.501	1.484	1.468	1.449	1.432	1.416	1.399	1.384	1.369	1.354	1.338	1.324	1.311	1.296	1.284	1.272	1.260	1.249	1.239	1.229	1.220	1.210	1.202	1.195	1.189	1.182	1.176	1.170	1.166	1.161	1.158	1.154	1.151	1.149	1.148	1.145	1.144	1.142	1.141	1.141	1.140	1.139	1.139	1.138	1.136	1.136	1.136	1.135	1.135	1.132	1.131	1.129	1.126	1.124	1.120	1.115	1.111	1.106	1.100	1.094	1.086	1.080	1.071	1.062	1.052	1.042	1.031	1.020	1.006	0.994	0.979	0.965	0.950	0.932	0.916	0.900	0.881	0.862	0.844	0.824	0.804	0.782	0.762	0.741	0.719	0.698	0.675	0.652	0.630	0.608	0.584	0.561	0.539	0.516	0.494	0.471	0.449	0.428	0.405	0.384	0.361	0.341	0.321	0.300	0.280	0.260	0.241	0.224	0.206	0.188	0.171	0.154	0.139	0.124	0.109	0.094	0.080	0.065	0.054	0.040	0.029	0.016	0.006	-0.004	-0.014	-0.024	-0.032	-0.041	-0.051	-0.059	-0.066	-0.074	-0.080	-0.089	-0.095	-0.100	-0.108	-0.112	-0.119	-0.124	-0.130	-0.135	-0.140	-0.145	-0.150	-0.155	-0.160	-0.165	-0.170	-0.175	-0.180	-0.185	-0.190	-0.195	-0.200	-0.205	-0.210	-0.215	-0.220	-0.225	-0.231	-0.238	-0.244	-0.249	-0.256	-0.262	-0.270	-0.276	-0.284	-0.290	-0.298	-0.305	-0.312	-0.321	-0.330	-0.338	-0.346	-0.355	-0.364	-0.374	-0.384	-0.391	-0.401	-0.411	-0.421	-0.431	-0.442	-0.451	-0.462	-0.472	-0.482	-0.492	-0.504	-0.514	-0.522	-0.532	-0.542	-0.552	-0.561	-0.570	-0.579	-0.586	-0.594	-0.602	-0.610	-0.618	-0.624	-0.629	-0.635	-0.640	-0.645	-0.649	-0.651	-0.655	-0.658	-0.659	-0.660	-0.660	-0.660	-0.659	-0.658	-0.655	-0.651	-0.649	-0.645	-0.640	-0.634	-0.628	-0.620	-0.612	-0.604	-0.595	-0.586	-0.576	-0.565	-0.554	-0.541	-0.530	-0.518	-0.505	-0.490	-0.478	-0.462	-0.448	-0.432	-0.416	-0.402	-0.386	-0.370	-0.354	-0.339	-0.321	-0.306	-0.290	-0.275	-0.259	-0.242	-0.226	-0.210	-0.195	-0.180	-0.166	-0.150	-0.136	-0.124	-0.110	-0.098	-0.085	-0.072	-0.061	-0.050	-0.040	-0.030	-0.021	-0.012	-0.004	0.002	0.010	0.016	0.021	0.026	0.031	0.034	0.038	0.040	0.041	0.042	0.042	0.042	0.042	0.040	0.039	0.036	0.034	0.030	0.026	0.022	0.018	0.012	0.008	0.001	-0.005	-0.011	-0.018	-0.024	-0.031	-0.038	-0.044	-0.051	-0.058	-0.065	-0.071	-0.078	-0.085	-0.091	-0.098	-0.102	-0.108	-0.112	-0.118	-0.122	-0.126	-0.129	-0.132	-0.134	-0.136	-0.138	-0.139	-0.139	-0.139	-0.139	-0.136	-0.134	-0.131	-0.126	-0.122	-0.118	-0.111	-0.105	-0.098	-0.089	-0.080	-0.071	-0.062	-0.051	-0.040	-0.028	-0.016	-0.002	0.010	0.025	0.040	0.054	0.070	0.086	0.101	0.118	0.134	0.151	0.168	0.186	0.204	0.220	0.238	0.255	0.272	0.289	0.305	0.321	0.339	0.355	0.370	0.385	0.400	0.414	0.428	0.440	0.452	0.465	0.476	0.486	0.495	0.504	0.512	0.519	0.526	0.532	0.536	0.540	0.544	0.545	0.548	0.549	0.548	0.549	0.546	0.545	0.541	0.538	0.532	0.529	0.524	0.518	0.511	0.505	0.498	0.490	0.482	0.474	0.465	0.458	0.449	0.440	0.431	0.424	0.415	0.408	0.400	0.390	0.384	0.376	0.370	0.364	0.358	0.351	0.348	0.342	0.339	0.335	0.331	0.329	0.328	0.325	0.324	0.324	0.325	0.324	0.325	0.326	0.329	0.330	0.331	0.335	0.338	0.341	0.342	0.346	0.350	0.354	0.356	0.360	0.362	0.366	0.369	0.370	0.372	0.374	0.375	0.375	0.375	0.374	0.374	0.371	0.369	0.366	0.362	0.358	0.352	0.348	0.341	0.332	0.325	0.315	0.305	0.295	0.281	0.270	0.256	0.242	0.228	0.211	0.195	0.178	0.160	0.140	0.120	0.101	0.081	0.060	0.038	0.015	-0.006	-0.030	-0.052	-0.078	-0.100	-0.125	-0.149	-0.174	-0.198	-0.222	-0.246	-0.271	-0.296	-0.320	-0.344	-0.369	-0.392	-0.416	-0.440	-0.461	-0.485	-0.507	-0.530	-0.550	-0.572	-0.592	-0.612	-0.632	-0.652	-0.670	-0.689	-0.706	-0.724	-0.740	-0.756	-0.770	-0.785	-0.800	-0.812	-0.826	-0.839	-0.850	-0.861	-0.872	-0.882	-0.891	-0.901	-0.910	-0.916	-0.922	-0.929	-0.935	-0.940	-0.945	-0.950	-0.952	-0.956	-0.959	-0.960	-0.961	-0.962	-0.964	-0.962	-0.962	-0.962	-0.960	-0.960	-0.956	-0.955	-0.952	-0.949	-0.946	-0.944	-0.940	-0.936	-0.932	-0.929	-0.924	-0.921	-0.916	-0.912	-0.908	-0.904	-0.899	-0.896	-0.891	-0.888	-0.886	-0.882	-0.880	-0.876	-0.875	-0.872	-0.871	-0.869	-0.869	-0.869	-0.868	-0.869	-0.869	-0.870	-0.871	-0.875	-0.878	-0.881	-0.884	-0.889	-0.894	-0.898	-0.904	-0.909	-0.915	-0.924	-0.930	-0.938	-0.946	-0.954	-0.964	-0.971	-0.981	-0.991	-0.999	-1.009	-1.019	-1.029	-1.039	-1.049	-1.058	-1.068	-1.076	-1.086	-1.095	-1.102	-1.111	-1.119	-1.126	-1.134	-1.140	-1.146	-1.152	-1.156	-1.161	-1.165	-1.168	-1.170	-1.172	-1.172	-1.172	-1.171	-1.170	-1.169	-1.166	-1.161	-1.156	-1.151	-1.145	-1.138	-1.129	-1.120	-1.110	-1.100	-1.088	-1.076	-1.064	-1.050	-1.036	-1.022	-1.006	-0.991	-0.975	-0.958	-0.941	-0.922	-0.905	-0.886	-0.866	-0.849	-0.830	-0.810	-0.791	-0.770	-0.751	-0.731	-0.711	-0.692	-0.674	-0.654	-0.635	-0.618	-0.599	-0.580	-0.564	-0.548	-0.531	-0.516	-0.501	-0.488	-0.474	-0.461	-0.450	-0.439	-0.429	-0.419	-0.410	-0.402	-0.396	-0.390	-0.385	-0.380	-0.378	-0.374	-0.372	-0.372	-0.372	-0.374	-0.375	-0.379	-0.381	-0.388	-0.391	-0.398	-0.404	-0.411	-0.419	-0.428	-0.435	-0.445	-0.454	-0.464	-0.472	-0.482	-0.494	-0.504	-0.514	-0.524	-0.534	-0.544	-0.554	-0.564	-0.572	-0.580	-0.588	-0.596	-0.601	-0.609	-0.614	-0.619	-0.621	-0.625	-0.628	-0.629	-0.629	-0.629	-0.628	-0.624	-0.620	-0.616	-0.609	-0.602	-0.595	-0.586	-0.578	-0.566	-0.554	-0.541	-0.528	-0.514	-0.498	-0.482	-0.466	-0.448	-0.430	-0.411	-0.394	-0.374	-0.354	-0.334	-0.314	-0.292	-0.271	-0.250	-0.230	-0.211	-0.190	-0.169	-0.149	-0.130	-0.110	-0.091	-0.074	-0.055	-0.039	-0.022	-0.008	0.008	0.021	0.034	0.046	0.058	0.066	0.075	0.084	0.090	0.095	0.100	0.104	0.105	0.108	0.108	0.108	0.106	0.104	0.100	0.095	0.090	0.084	0.076	0.069	0.060	0.051	0.041	0.030	0.020	0.009	-0.002	-0.015	-0.028	-0.040	-0.052	-0.065	-0.078	-0.090	-0.102	-0.115	-0.128	-0.139	-0.151	-0.162	-0.172	-0.184	-0.194	-0.202	-0.211	-0.219	-0.228	-0.234	-0.240	-0.246	-0.251	-0.255	-0.259	-0.261	-0.264	-0.265	-0.268	-0.268	-0.266	-0.266	-0.265	-0.262	-0.260	-0.256	-0.251	-0.248	-0.242	-0.238	-0.231	-0.224	-0.218	-0.210	-0.202	-0.195	-0.188	-0.179	-0.170	-0.160	-0.151	-0.142	-0.134	-0.122	-0.114	-0.104	-0.094	-0.084	-0.074	-0.064	-0.055	-0.045	-0.034	-0.025	-0.015	-0.005	0.005	0.015	0.024	0.032	0.042	0.052	0.061	0.069	0.078	0.086	0.094	0.101	0.110	0.118	0.125	0.132	0.139	0.145	0.151	0.159	0.164	0.169	0.174	0.180	0.184	0.188	0.192	0.195	0.198	0.201	0.202	0.205	0.206	0.209	0.210	0.210	0.210	0.210	0.209	0.209	0.208	0.206	0.205	0.202	0.200	0.198	0.194	0.192	0.189	0.186	0.182	0.179	0.175	0.174	0.170	0.168	0.164	0.161	0.159	0.156	0.155	0.154	0.152	0.151	0.151	0.151	0.151	0.154	0.155	0.158	0.160	0.164	0.169	0.175	0.180	0.188	0.194	0.202	0.211	0.220	0.230	0.241	0.252	0.265	0.278	0.291	0.305	0.320	0.336	0.351	0.368	0.385	0.400	0.418	0.436	0.454	0.471	0.489	0.507	0.524	0.542	0.560	0.578	0.596	0.614	0.630	0.646	0.661	0.676	0.691	0.706	0.719	0.730	0.744	0.752	0.762	0.772	0.780	0.788	0.794	0.800	0.804	0.808	0.810	0.810	0.811	0.810	0.809	0.806	0.801	0.796	0.792	0.784	0.778	0.770	0.760	0.750	0.740	0.729	0.716	0.705	0.692	0.679	0.665	0.652	0.638	0.624	0.609	0.594	0.580	0.565	0.551	0.535	0.521	0.507	0.492	0.480	0.468	0.455	0.441	0.430	0.420	0.409	0.399	0.390	0.380	0.372	0.366	0.359	0.352	0.348	0.344	0.339	0.336	0.334	0.332	0.332	0.332	0.332	0.334	0.336	0.339	0.342	0.346	0.350	0.355	0.360	0.366	0.371	0.378	0.384	0.391	0.399	0.406	0.412	0.420	0.429	0.435	0.442	0.450	0.458	0.465	0.471	0.476	0.484	0.489	0.495	0.500	0.506	0.510	0.512	0.516	0.519	0.521	0.524	0.524	0.524	0.524	0.522	0.520	0.518	0.515	0.511	0.507	0.502	0.498	0.490	0.482	0.476	0.466	0.459	0.450	0.439	0.429	0.416	0.405	0.392	0.380	0.366	0.352	0.339	0.324	0.310	0.294	0.278	0.262	0.246	0.229	0.212	0.195	0.178	0.161	0.145	0.126	0.109	0.092	0.074	0.056	0.040	0.022	0.005	-0.010	-0.028	-0.044	-0.060	-0.076	-0.091	-0.106	-0.121	-0.136	-0.150	-0.164	-0.178	-0.191	-0.202	-0.215	-0.226	-0.238	-0.248	-0.258	-0.268	-0.274	-0.282	-0.289	-0.298	-0.304	-0.308	-0.314	-0.318	-0.321	-0.325	-0.328	-0.329	-0.330	-0.331	-0.331	-0.330	-0.329	-0.328	-0.326	-0.324	-0.321	-0.318	-0.312	-0.308	-0.302	-0.298	-0.292	-0.286	-0.279	-0.272	-0.266	-0.259	-0.251	-0.245	-0.236	-0.229	-0.221	-0.215	-0.208	-0.200	-0.192	-0.186	-0.179	-0.172	-0.166	-0.160	-0.154	-0.149	-0.144	-0.140	-0.135	-0.132	-0.129	-0.128	-0.126	-0.124	-0.124	-0.125	-0.126	-0.128	-0.130	-0.132	-0.136	-0.141	-0.146	-0.154	-0.160	-0.168	-0.175	-0.185	-0.194	-0.204	-0.215	-0.228	-0.240	-0.252	-0.265	-0.279	-0.292	-0.306	-0.321	-0.336	-0.352	-0.369	-0.384	-0.400	-0.416	-0.432	-0.449	-0.465	-0.481	-0.498	-0.512	-0.528	-0.544	-0.559	-0.574	-0.588	-0.601	-0.615	-0.628	-0.640	-0.651	-0.664	-0.672	-0.681	-0.692	-0.700	-0.708	-0.715	-0.720	-0.726	-0.730	-0.735	-0.738	-0.739	-0.741	-0.742	-0.744	-0.742	-0.741	-0.740	-0.736	-0.734	-0.730	-0.728	-0.722	-0.718	-0.711	-0.708	-0.701	-0.695	-0.688	-0.681	-0.674	-0.668	-0.660	-0.654	-0.648	-0.641	-0.634	-0.628	-0.621	-0.616	-0.612	-0.606	-0.602	-0.599	-0.595	-0.592	-0.590	-0.590	-0.589	-0.589	-0.590	-0.591	-0.594	-0.596	-0.599	-0.604	-0.610	-0.615	-0.622	-0.629	-0.639	-0.646	-0.656	-0.668	-0.679	-0.690	-0.704	-0.716	-0.730	-0.745	-0.759	-0.774	-0.790	-0.805	-0.822	-0.838	-0.854	-0.870	-0.888	-0.905	-0.920	-0.938	-0.954	-0.971	-0.986	-1.001	-1.018	-1.032	-1.046	-1.059	-1.072	-1.085	-1.096	-1.108	-1.118	-1.126	-1.135	-1.141	-1.149	-1.154	-1.159	-1.162	-1.164	-1.165	-1.166	-1.165	-1.161	-1.159	-1.154	-1.149	-1.142	-1.134	-1.124	-1.114	-1.104	-1.091	-1.078	-1.064	-1.049	-1.032	-1.015	-0.996	-0.978	-0.959	-0.939	-0.918	-0.898	-0.875	-0.852	-0.831	-0.808	-0.785	-0.761	-0.738	-0.714	-0.690	-0.666	-0.642	-0.620	-0.596	-0.574	-0.551	-0.529	-0.509	-0.488	-0.468	-0.448	-0.430	-0.411	-0.394	-0.378	-0.361	-0.346	-0.334	-0.320	-0.308	-0.296	-0.286	-0.278	-0.270	-0.262	-0.256	-0.251	-0.248	-0.242	-0.241	-0.239	-0.239	-0.239	-0.240	-0.240	-0.242	-0.245	-0.250	-0.252	-0.258	-0.262	-0.268	-0.274	-0.279	-0.286	-0.291	-0.298	-0.305	-0.310	-0.318	-0.322	-0.329	-0.334	-0.341	-0.346	-0.350	-0.355	-0.359	-0.362	-0.365	-0.368	-0.369	-0.370	-0.370	-0.370	-0.370	-0.368	-0.365	-0.362	-0.359	-0.355	-0.350	-0.342	-0.336	-0.330	-0.321	-0.312	-0.304	-0.294	-0.282	-0.272	-0.261	-0.248	-0.236	-0.222	-0.210	-0.196	-0.181	-0.169	-0.155	-0.140	-0.125	-0.110	-0.096	-0.081	-0.066	-0.052	-0.039	-0.024	-0.010	0.004	0.018	0.030	0.044	0.055	0.068	0.079	0.090	0.100	0.109	0.119	0.128	0.135	0.142	0.150	0.155	0.161	0.165	0.169	0.171	0.175	0.176	0.178	0.178	0.178	0.176	0.175	0.172	0.169	0.164	0.160	0.154	0.149	0.142	0.135	0.129	0.120	0.111	0.102	0.092	0.084	0.071	0.061	0.050	0.040	0.028	0.015	0.004	-0.009	-0.021	-0.034	-0.046	-0.060	-0.072	-0.085	-0.099	-0.111	-0.124	-0.136	-0.148	-0.160	-0.172	-0.184	-0.196	-0.206	-0.218	-0.229	-0.239	-0.248	-0.258	-0.266	-0.276	-0.284	-0.291	-0.299	-0.306	-0.312	-0.318	-0.322	-0.326	-0.331	-0.334	-0.338	-0.340	-0.341	-0.342	-0.344	-0.344	-0.344	-0.342	-0.341	-0.340	-0.336	-0.335	-0.331	-0.326	-0.324	-0.319	-0.314	-0.308	-0.301	-0.296	-0.290	-0.284	-0.276	-0.269	-0.262	-0.255	-0.246	-0.239	-0.232	-0.225	-0.218	-0.210	-0.205	-0.198	-0.191	-0.184	-0.179	-0.174	-0.169	-0.164	-0.160	-0.156	-0.152	-0.150	-0.150	-0.148	-0.149	-0.148	-0.149	-0.151	-0.154	-0.158	-0.162	-0.169	-0.174	-0.181	-0.190	-0.199	-0.208	-0.219	-0.230	-0.242	-0.256	-0.270	-0.285	-0.301	-0.318	-0.335	-0.352	-0.371	-0.389	-0.409	-0.429	-0.450	-0.471	-0.492	-0.515	-0.536	-0.558	-0.581	-0.602	-0.625	-0.646	-0.669	-0.691	-0.712	-0.732	-0.755	-0.774	-0.794	-0.814	-0.832	-0.851	-0.868	-0.885	-0.900	-0.915	-0.929	-0.942	-0.954	-0.965	-0.974	-0.982	-0.990	-0.996	-1.002	-1.006	-1.009	-1.011	-1.011	-1.011	-1.009	-1.005	-1.001	-0.996	-0.990	-0.982	-0.974	-0.964	-0.954	-0.941	-0.929	-0.915	-0.901	-0.888	-0.870	-0.854	-0.836	-0.819	-0.800	-0.780	-0.762	-0.742	-0.721	-0.702	-0.681	-0.660	-0.640	-0.620	-0.599	-0.579	-0.559	-0.539	-0.518	-0.499	-0.480	-0.460	-0.441	-0.424	-0.406	-0.389	-0.372	-0.356	-0.340	-0.325	-0.311	-0.296	-0.284	-0.270	-0.258	-0.246	-0.235	-0.224	-0.214	-0.205	-0.196	-0.188	-0.179	-0.170	-0.164	-0.156	-0.150	-0.142	-0.136	-0.130	-0.124	-0.118	-0.111	-0.105	-0.099	-0.092	-0.084	-0.078	-0.071	-0.064	-0.055	-0.048	-0.039	-0.030	-0.020	-0.009	0.001	0.012	0.025	0.036	0.049	0.064	0.078	0.092	0.108	0.124	0.141	0.159	0.178	0.195	0.215	0.235	0.255	0.276	0.298	0.320	0.341	0.365	0.388	0.410	0.434	0.458	0.481	0.505	0.529	0.552	0.576	0.600	0.624	0.646	0.670	0.692	0.715	0.735	0.758	0.779	0.799	0.818	0.838	0.855	0.874	0.891	0.906	0.921	0.936	0.949	0.960	0.971	0.982	0.991	0.999	1.006	1.012	1.019	1.021	1.025	1.026	1.028	1.028	1.025	1.024	1.020	1.015	1.009	1.002	0.996	0.988	0.978	0.968	0.956	0.944	0.930	0.916	0.902	0.886	0.871	0.855	0.836	0.819	0.800	0.781	0.761	0.741	0.720	0.700	0.679	0.658	0.636	0.614	0.592	0.569	0.548	0.526	0.502	0.481	0.458	0.436	0.414	0.391	0.370	0.348	0.326	0.306	0.285	0.265	0.244	0.224	0.204	0.184	0.166	0.148	0.129	0.111	0.094	0.078	0.061	0.045	0.031	0.015	0.000	-0.014	-0.026	-0.040	-0.052	-0.065	-0.078	-0.089	-0.101	-0.111	-0.121	-0.132	-0.142	-0.151	-0.161	-0.170	-0.179	-0.189	-0.198	-0.206	-0.214	-0.222	-0.230	-0.238	-0.246	-0.252	-0.261	-0.270	-0.278	-0.286	-0.294	-0.304	-0.312	-0.321	-0.330	-0.340	-0.350	-0.360	-0.370	-0.381	-0.392	-0.404	-0.416	-0.428	-0.440	-0.452	-0.465	-0.479	-0.494	-0.507	-0.524	-0.539	-0.554	-0.570	-0.585	-0.602	-0.620	-0.638	-0.655	-0.672	-0.691	-0.709	-0.728	-0.748	-0.766	-0.785	-0.805	-0.824	-0.844	-0.862	-0.882	-0.902	-0.921	-0.940	-0.959	-0.978	-0.996	-1.015	-1.032	-1.050	-1.066	-1.084	-1.100	-1.115	-1.131	-1.145	-1.160	-1.174	-1.186	-1.199	-1.210	-1.221	-1.231	-1.241	-1.250	-1.260	-1.266	-1.274	-1.279	-1.284	-1.289	-1.292	-1.296	-1.299	-1.301	-1.304	-1.304	-1.304	-1.304	-1.304	-1.302	-1.302	-1.300	-1.298	-1.295	-1.292	-1.290	-1.286	-1.284	-1.280	-1.276	-1.274	-1.270	-1.268	-1.265	-1.262	-1.260	-1.258	-1.255	-1.254	-1.251	-1.251	-1.251	-1.251	-1.252	-1.254	-1.255	-1.259	-1.262	-1.266	-1.271	-1.276	-1.282	-1.289	-1.296	-1.305	-1.315	-1.324	-1.334	-1.346	-1.356	-1.370	-1.382	-1.396	-1.411	-1.425	-1.440	-1.456	-1.472	-1.489	-1.506	-1.524	-1.542	-1.560	-1.579	-1.598	-1.615	-1.635	-1.652	-1.671	-1.691	-1.710	-1.728	-1.748	-1.765	-1.782	-1.800	-1.819	-1.835	-1.852	-1.869	-1.884	-1.899	-1.914	-1.928	-1.941	-1.955	-1.968	-1.979	-1.990	-2.000	-2.009	-2.019	-2.027	-2.035	-2.042	-2.049	-2.054	-2.060	-2.065	-2.069	-2.070	-2.071	-2.072	-2.074	-2.074	-2.074	-2.072	-2.070	-2.068	-2.064	-2.059	-2.055	-2.050	-2.044	-2.038	-2.031	-2.024	-2.015	-2.006	-1.998	-1.989	-1.979	-1.966	-1.956	-1.945	-1.932	-1.920	-1.906	-1.892	-1.879	-1.865	-1.851	-1.835	-1.821	-1.805	-1.790	-1.774	-1.758	-1.741	-1.725	-1.708	-1.690	-1.674	-1.656	-1.639	-1.622	-1.605	-1.589	-1.571	-1.554	-1.536	-1.521	-1.504	-1.489	-1.471	-1.456	-1.441	-1.426	-1.411	-1.398	-1.384	-1.370	-1.358	-1.345	-1.334	-1.321	-1.310	-1.300	-1.290	-1.281	-1.272	-1.265	-1.258	-1.251	-1.244	-1.239	-1.234	-1.228	-1.222	-1.219	-1.215	-1.214	-1.210	-1.209	-1.206	-1.205	-1.204	-1.204	-1.202	-1.202	-1.202	-1.201	-1.201	-1.201	-1.202	-1.201	-1.202	-1.202	-1.202	-1.202	-1.202	-1.201	-1.201	-1.201	-1.199	-1.198	-1.196	-1.195	-1.191	-1.190	-1.186	-1.182	-1.180	-1.175	-1.171	-1.166	-1.161	-1.156	-1.150	-1.145	-1.139	-1.131	-1.125	-1.118	-1.111	-1.104	-1.095	-1.088	-1.080	-1.072	-1.064	-1.055	-1.048	-1.039	-1.031	-1.022	-1.014	-1.006	-0.999	-0.991	-0.984	-0.975	-0.969	-0.962	-0.956	-0.950	-0.945	-0.940	-0.935	-0.931	-0.928	-0.924	-0.922	-0.920	-0.918	-0.918	-0.916	-0.918	-0.918	-0.919	-0.920	-0.922	-0.926	-0.930	-0.934	-0.939	-0.944	-0.949	-0.956	-0.962	-0.970	-0.978	-0.986	-0.994	-1.004	-1.012	-1.022	-1.032	-1.041	-1.051	-1.062	-1.072	-1.084	-1.094	-1.105	-1.116	-1.126	-1.138	-1.148	-1.159	-1.168	-1.178	-1.188	-1.196	-1.205	-1.214	-1.221	-1.229	-1.235	-1.241	-1.248	-1.251	-1.258	-1.260	-1.264	-1.268	-1.268	-1.270	-1.269	-1.269	-1.268	-1.266	-1.262	-1.260	-1.255	-1.250	-1.246	-1.239	-1.232	-1.224	-1.216	-1.208	-1.198	-1.186	-1.176	-1.165	-1.154	-1.142	-1.129	-1.116	-1.104	-1.089	-1.075	-1.062	-1.048	-1.032	-1.019	-1.004	-0.990	-0.974	-0.959	-0.944	-0.930	-0.915	-0.901	-0.888	-0.874	-0.860	-0.846	-0.834	-0.821	-0.809	-0.798	-0.786	-0.776	-0.764	-0.755	-0.745	-0.736	-0.728	-0.719	-0.711	-0.705	-0.699	-0.692	-0.686	-0.681	-0.676	-0.672	-0.669	-0.666	-0.664	-0.662	-0.661	-0.660	-0.659	-0.659	-0.659	-0.659	-0.660	-0.661	-0.662	-0.665	-0.668	-0.670	-0.672	-0.675	-0.678	-0.681	-0.685	-0.689	-0.691	-0.695	-0.699	-0.702	-0.705	-0.708	-0.711	-0.714	-0.718	-0.720	-0.721	-0.724	-0.725	-0.728	-0.729	-0.730	-0.730	-0.730	-0.730	-0.729	-0.728	-0.726	-0.722	-0.721	-0.718	-0.712	-0.709	-0.704	-0.699	-0.692	-0.685	-0.678	-0.670	-0.661	-0.652	-0.642	-0.632	-0.621	-0.610	-0.599	-0.588	-0.575	-0.562	-0.550	-0.536	-0.521	-0.507	-0.494	-0.480	-0.464	-0.449	-0.434	-0.419	-0.404	-0.389	-0.374	-0.359	-0.344	-0.329	-0.315	-0.301	-0.288	-0.274	-0.260	-0.248	-0.235	-0.222	-0.212	-0.200	-0.190	-0.181	-0.171	-0.162	-0.155	-0.146	-0.140	-0.134	-0.128	-0.122	-0.118	-0.114	-0.110	-0.106	-0.105	-0.102	-0.101	-0.101	-0.100	-0.100	-0.100	-0.101	-0.102	-0.104	-0.106	-0.109	-0.110	-0.114	-0.115	-0.119	-0.121	-0.125	-0.128	-0.131	-0.134	-0.136	-0.140	-0.142	-0.145	-0.149	-0.150	-0.151	-0.154	-0.156	-0.159	-0.160	-0.160	-0.161	-0.161	-0.161	-0.161	-0.160	-0.160	-0.160	-0.159	-0.158	-0.155	-0.151	-0.150	-0.146	-0.145	-0.141	-0.138	-0.135	-0.131	-0.128	-0.124	-0.120	-0.116	-0.112	-0.108	-0.104	-0.099	-0.095	-0.092	-0.088	-0.082	-0.080	-0.076	-0.071	-0.069	-0.065	-0.062	-0.060	-0.056	-0.052	-0.051	-0.049	-0.046	-0.044	-0.042	-0.041	-0.040	-0.039	-0.039	-0.039	-0.039	-0.039	-0.040	-0.041	-0.042	-0.044	-0.046	-0.048	-0.050	-0.054	-0.056	-0.060	-0.064	-0.069	-0.074	-0.079	-0.084	-0.089	-0.095	-0.101	-0.106	-0.114	-0.120	-0.128	-0.135	-0.141	-0.150	-0.159	-0.166	-0.175	-0.184	-0.192	-0.201	-0.210	-0.220	-0.229	-0.239	-0.249	-0.258	-0.269	-0.279	-0.289	-0.299	-0.309	-0.319	-0.329	-0.338	-0.348	-0.359	-0.368	-0.378	-0.388	-0.398	-0.406	-0.416	-0.426	-0.435	-0.444	-0.454	-0.462	-0.471	-0.480	-0.489	-0.499	-0.506	-0.515	-0.522	-0.530	-0.538	-0.545	-0.552	-0.560	-0.568	-0.574	-0.582	-0.589	-0.596	-0.602	-0.609	-0.616	-0.622	-0.629	-0.635	-0.642	-0.649	-0.655	-0.662	-0.669	-0.675	-0.682	-0.689	-0.696	-0.702	-0.709	-0.716	-0.724	-0.730	-0.738	-0.745	-0.752	-0.760	-0.769	-0.776	-0.785	-0.792	-0.801	-0.809	-0.819	-0.829	-0.836	-0.846	-0.858	-0.866	-0.876	-0.888	-0.898	-0.909	-0.920	-0.931	-0.942	-0.954	-0.966	-0.978	-0.989	-1.001	-1.014	-1.025	-1.038	-1.050	-1.062	-1.074	-1.086	-1.100	-1.112	-1.124	-1.136	-1.148	-1.160	-1.172	-1.182	-1.194	-1.205	-1.215	-1.225	-1.235	-1.244	-1.252	-1.262	-1.269	-1.278	-1.284	-1.290	-1.296	-1.301	-1.305	-1.309	-1.312	-1.315	-1.316	-1.318	-1.319	-1.319	-1.318	-1.315	-1.314	-1.310	-1.306	-1.302	-1.296	-1.290	-1.284	-1.276	-1.269	-1.259	-1.250	-1.240	-1.230	-1.219	-1.208	-1.196	-1.184	-1.170	-1.158	-1.144	-1.130	-1.116	-1.101	-1.086	-1.071	-1.058	-1.041	-1.028	-1.011	-0.996	-0.982	-0.968	-0.951	-0.936	-0.921	-0.908	-0.892	-0.878	-0.864	-0.850	-0.836	-0.824	-0.810	-0.799	-0.786	-0.775	-0.764	-0.754	-0.742	-0.734	-0.724	-0.715	-0.708	-0.699	-0.692	-0.685	-0.679	-0.672	-0.669	-0.664	-0.659	-0.656	-0.652	-0.649	-0.648	-0.645	-0.644	-0.644	-0.644	-0.644	-0.645	-0.646	-0.648	-0.649	-0.651	-0.654	-0.656	-0.660	-0.664	-0.668	-0.670	-0.675	-0.679	-0.684	-0.688	-0.691	-0.695	-0.700	-0.704	-0.708	-0.711	-0.715	-0.719	-0.721	-0.724	-0.726	-0.729	-0.730	-0.731	-0.731	-0.731	-0.731	-0.731	-0.730	-0.728	-0.725	-0.721	-0.718	-0.712	-0.708	-0.699	-0.692	-0.684	-0.676	-0.668	-0.658	-0.645	-0.635	-0.621	-0.609	-0.595	-0.580	-0.564	-0.548	-0.531	-0.515	-0.496	-0.478	-0.459	-0.440	-0.421	-0.400	-0.380	-0.359	-0.339	-0.316	-0.296	-0.274	-0.252	-0.230	-0.208	-0.186	-0.165	-0.144	-0.124	-0.101	-0.082	-0.061	-0.042	-0.022	-0.004	0.015	0.032	0.050	0.066	0.081	0.096	0.111	0.125	0.138	0.150	0.160	0.172	0.180	0.190	0.198	0.205	0.211	0.216	0.222	0.225	0.228	0.230	0.232	0.232	0.232	0.231	0.230	0.228	0.225	0.222	0.219	0.214	0.209	0.202	0.198	0.191	0.185	0.178	0.171	0.164	0.156	0.149	0.141	0.134	0.125	0.118	0.110	0.102	0.096	0.089	0.080	0.074	0.068	0.060	0.055	0.049	0.044	0.039	0.034	0.028	0.024	0.020	0.018	0.015	0.012	0.010	0.008	0.006	0.006	0.006	0.005	0.006	0.006	0.009	0.009	0.011	0.014	0.016	0.019	0.021	0.025	0.029	0.031	0.036	0.040	0.044	0.048	0.051	0.056	0.061	0.065	0.070	0.075	0.079	0.082	0.088	0.092	0.095	0.100	0.104	0.108	0.111	0.115	0.119	0.120	0.124	0.126	0.128	0.130	0.131	0.134	0.135	0.136	0.136	0.138	0.138	0.138	0.138	0.138	0.136	0.135	0.134	0.132	0.131	0.129	0.128	0.125	0.122	0.118	0.115	0.111	0.109	0.104	0.100	0.096	0.090	0.086	0.081	0.076	0.070	0.065	0.059	0.054	0.048	0.042	0.036	0.031	0.025	0.018	0.012	0.006	0.001	-0.005	-0.011	-0.018	-0.022	-0.028	-0.034	-0.039	-0.042	-0.048	-0.052	-0.056	-0.060	-0.064	-0.068	-0.070	-0.071	-0.074	-0.075	-0.078	-0.078	-0.078	-0.078	-0.078	-0.076	-0.074	-0.072	-0.070	-0.068	-0.065	-0.060	-0.056	-0.051	-0.046	-0.041	-0.035	-0.029	-0.022	-0.015	-0.008	0.000	0.008	0.015	0.024	0.032	0.041	0.050	0.058	0.068	0.076	0.085	0.094	0.102	0.111	0.120	0.128	0.136	0.142	0.151	0.159	0.165	0.172	0.178	0.184	0.189	0.194	0.200	0.202	0.208	0.211	0.214	0.215	0.218	0.219	0.220	0.220	0.220	0.220	0.219	0.218	0.215	0.212	0.210	0.208	0.204	0.200	0.195	0.191	0.186	0.181	0.176	0.171	0.164	0.159	0.151	0.146	0.140	0.132	0.126	0.120	0.114	0.108	0.101	0.095	0.088	0.081	0.076	0.071	0.065	0.059	0.055	0.050	0.045	0.041	0.036	0.034	0.030	0.026	0.025	0.022	0.022	0.021	0.021	0.021	0.021	0.024	0.024	0.026	0.029	0.032	0.035	0.040	0.045	0.050	0.055	0.062	0.069	0.076	0.084	0.092	0.101	0.109	0.118	0.128	0.138	0.148	0.158	0.169	0.180	0.191	0.202	0.214	0.225	0.238	0.249	0.260	0.271	0.281	0.291	0.302	0.312	0.322	0.331	0.340	0.349	0.356	0.364	0.369	0.375	0.380	0.385	0.389	0.390	0.391	0.394	0.394	0.391	0.390	0.386	0.382	0.379	0.372	0.366	0.359	0.350	0.340	0.330	0.319	0.308	0.294	0.280	0.266	0.250	0.235	0.218	0.201	0.182	0.166	0.146	0.129	0.109	0.089	0.070	0.050	0.029	0.010	-0.010	-0.031	-0.050	-0.070	-0.090	-0.110	-0.129	-0.148	-0.166	-0.184	-0.201	-0.219	-0.235	-0.251	-0.268	-0.282	-0.298	-0.310	-0.321	-0.334	-0.345	-0.356	-0.366	-0.376	-0.385	-0.392	-0.400	-0.406	-0.411	-0.416	-0.420	-0.424	-0.428	-0.429	-0.431	-0.431	-0.432	-0.431	-0.431	-0.430	-0.429	-0.426	-0.424	-0.422	-0.419	-0.415	-0.410	-0.408	-0.402	-0.398	-0.394	-0.389	-0.384	-0.380	-0.375	-0.370	-0.365	-0.360	-0.356	-0.352	-0.349	-0.345	-0.341	-0.338	-0.334	-0.332	-0.330	-0.328	-0.326	-0.326	-0.325	-0.325	-0.325	-0.326	-0.328	-0.330	-0.331	-0.334	-0.338	-0.341	-0.345	-0.350	-0.355	-0.361	-0.368	-0.374	-0.381	-0.389	-0.396	-0.404	-0.412	-0.421	-0.430	-0.439	-0.449	-0.459	-0.469	-0.479	-0.489	-0.499	-0.509	-0.519	-0.529	-0.539	-0.549	-0.558	-0.568	-0.578	-0.585	-0.595	-0.602	-0.611	-0.619	-0.625	-0.631	-0.638	-0.644	-0.650	-0.654	-0.658	-0.661	-0.665	-0.666	-0.669	-0.670	-0.669	-0.670	-0.669	-0.668	-0.665	-0.662	-0.659	-0.655	-0.651	-0.646	-0.640	-0.635	-0.629	-0.621	-0.614	-0.605	-0.598	-0.589	-0.580	-0.570	-0.561	-0.551	-0.541	-0.531	-0.521	-0.510	-0.499	-0.489	-0.478	-0.466	-0.456	-0.446	-0.435	-0.425	-0.415	-0.405	-0.395	-0.386	-0.375	-0.366	-0.359	-0.349	-0.341	-0.334	-0.326	-0.319	-0.312	-0.305	-0.300	-0.294	-0.289	-0.282	-0.279	-0.275	-0.271	-0.268	-0.265	-0.262	-0.259	-0.258	-0.255	-0.254	-0.252	-0.252	-0.252	-0.251	-0.251	-0.251	-0.251	100.000	5.000	2.000	1.000	7.000	0.000	0.000	0.000	0.000	0.000	0.000	0.000	0.000	0.000	0.000	0.000	0.000	0.000	2.571	2.572	2.572	2.572	2.571	2.570	2.569	2.566	2.565	2.561	2.558	2.552	2.549	2.544	2.539	2.534	2.530	2.525	2.519	2.514	2.509	2.502	2.499	2.494	2.489	2.484	2.479	2.475	2.471	2.468	2.464	2.461	2.459	2.458	2.455	2.455	2.455	2.454	2.455	2.456	2.458	2.461	2.464	2.466	2.471	2.476	2.481	2.488	2.495	2.501	2.509	2.516	2.526	2.536	2.546	2.556	2.568	2.578	2.590	2.601	2.614	2.628	2.641	2.654	2.668	2.681	2.695	2.709	2.724	2.738	2.751	2.766	2.781	2.794	2.809	2.822	2.836	2.849	2.862	2.876	2.888	2.900	2.911	2.922	2.934	2.944	2.954	2.964	2.972	2.981	2.989	2.996	3.002	3.009	3.015	3.019	3.022	3.025	3.029	3.031	3.032	3.034	3.034	3.032	3.031	3.030	3.028	3.025	3.021	3.016	3.011	3.006	3.001	2.995	2.988	2.979	2.972	2.964	2.955	2.945	2.936	2.926	2.916	2.905	2.894	2.881	2.870	2.859	2.846	2.834	2.821	2.809	2.796	2.784	2.770	2.756	2.742	2.729	2.716	2.702	2.690	2.676	2.661	2.649	2.635	2.621	2.608	2.594	2.580	2.568	2.555	2.541	2.529	2.516	2.504	2.491	2.479	2.468	2.455	2.444	2.432	2.422	2.411	2.401	2.391	2.381	2.371	2.361	2.352	2.344	2.335	2.326	2.319	2.312	2.305	2.298	2.290	2.284	2.279	2.272	2.266	2.261	2.256	2.251	2.248	2.242	2.238	2.234	2.229	2.225	2.221	2.218	2.214	2.211	2.208	2.202	2.200	2.195	2.191	2.186	2.182	2.178	2.172	2.168	2.162	2.156	2.150	2.144	2.138	2.130	2.122	2.114	2.105	2.096	2.086	2.076	2.066	2.054	2.042	2.031	2.018	2.005	1.991	1.976	1.962	1.946	1.931	1.915	1.898	1.881	1.865	1.846	1.828	1.809	1.790	1.771	1.751	1.732	1.712	1.694	1.674	1.654	1.634	1.614	1.594	1.572	1.554	1.534	1.514	1.494	1.474	1.455	1.438	1.418	1.400	1.382	1.365	1.349	1.331	1.315	1.300	1.284	1.270	1.255	1.241	1.229	1.215	1.204	1.191	1.179	1.169	1.159	1.150	1.140	1.131	1.122	1.115	1.108	1.101	1.094	1.088	1.081	1.076	1.071	1.066	1.061	1.058	1.054	1.050	1.046	1.042	1.040	1.036	1.032	1.031	1.028	1.025	1.022	1.019	1.016	1.012	1.011	1.008	1.004	1.001	0.998	0.994	0.991	0.986	0.982	0.979	0.974	0.969	0.966	0.960	0.955	0.951	0.945	0.940	0.934	0.929	0.922	0.918	0.911	0.905	0.898	0.892	0.886	0.880	0.872	0.868	0.861	0.855	0.848	0.842	0.836	0.830	0.825	0.820	0.814	0.809	0.804	0.799	0.794	0.790	0.785	0.782	0.779	0.775	0.774	0.770	0.768	0.766	0.764	0.762	0.762	0.761	0.761	0.761	0.761	0.761	0.764	0.764	0.766	0.768	0.770	0.772	0.775	0.776	0.780	0.782	0.786	0.790	0.792	0.796	0.800	0.804	0.808	0.811	0.815	0.819	0.824	0.828	0.830	0.834	0.836	0.840	0.842	0.846	0.849	0.851	0.852	0.854	0.856	0.856	0.858	0.858	0.858	0.856	0.856	0.855	0.854	0.851	0.849	0.846	0.842	0.839	0.834	0.829	0.825	0.819	0.811	0.805	0.798	0.790	0.781	0.774	0.764	0.755	0.745	0.735	0.724	0.712	0.701	0.689	0.676	0.664	0.651	0.636	0.622	0.609	0.595	0.581	0.566	0.551	0.536	0.521	0.506	0.491	0.475	0.460	0.445	0.430	0.414	0.399	0.384	0.370	0.355	0.340	0.326	0.312	0.299	0.286	0.272	0.260	0.249	0.236	0.225	0.215	0.204	0.195	0.185	0.176	0.168	0.160	0.152	0.146	0.140	0.135	0.130	0.125	0.121	0.119	0.116	0.114	0.111	0.110	0.110	0.110	0.110	0.110	0.112	0.112	0.115	0.116	0.119	0.122	0.125	0.129	0.131	0.135	0.139	0.142	0.146	0.151	0.154	0.158	0.162	0.166	0.170	0.174	0.176	0.180	0.182	0.188	0.190	0.192	0.194	0.195	0.198	0.199	0.200	0.201	0.201	0.202	0.201	0.201	0.200	0.199	0.196	0.195	0.192	0.190	0.188	0.184	0.180	0.178	0.174	0.169	0.164	0.160	0.155	0.150	0.144	0.138	0.132	0.128	0.120	0.115	0.109	0.102	0.096	0.090	0.085	0.078	0.072	0.066	0.060	0.055	0.049	0.044	0.039	0.035	0.029	0.025	0.021	0.018	0.014	0.011	0.008	0.005	0.004	0.001	0.000	0.000	0.000	0.000	0.001	0.002	0.005	0.006	0.009	0.012	0.016	0.021	0.026	0.032	0.038	0.045	0.052	0.060	0.068	0.078	0.088	0.096	0.106	0.118	0.130	0.141	0.152	0.165	0.179	0.191	0.205	0.219	0.234	0.248	0.262	0.276	0.291	0.308	0.321	0.338	0.351	0.366	0.381	0.398	0.412	0.428	0.441	0.456	0.470	0.484	0.498	0.510	0.522	0.535	0.548	0.560	0.570	0.581	0.591	0.601	0.610	0.619	0.628	0.635	0.642	0.649	0.655	0.661	0.666	0.670	0.675	0.679	0.681	0.682	0.685	0.686	0.688	0.688	0.688	0.688	0.686	0.684	0.684	0.681	0.679	0.676	0.672	0.668	0.664	0.660	0.656	0.651	0.646	0.640	0.635	0.630	0.624	0.619	0.612	0.606	0.600	0.594	0.586	0.580	0.575	0.568	0.561	0.555	0.549	0.542	0.535	0.529	0.522	0.516	0.511	0.505	0.500	0.494	0.489	0.482	0.478	0.474	0.469	0.464	0.460	0.455	0.451	0.449	0.444	0.441	0.438	0.436	0.432	0.430	0.428	0.425	0.425	0.422	0.420	0.420	0.419	0.419	0.418	0.418	0.418	0.418	0.416	0.416	0.418	0.418	0.418	0.419	0.419	0.420	0.421	0.422	0.422	0.424	0.425	0.425	0.426	0.426	0.428	0.429	0.429	0.429	0.430	0.431	0.431	0.432	0.432	0.432	0.434	0.434	0.434	0.434	0.435	0.434	0.435	0.435	0.435	0.435	0.435	0.435	0.435	0.435	0.435	0.435	0.435	0.435	0.436	0.436	0.438	0.438	0.438	0.438	0.440	0.440	0.441	0.442	0.444	0.445	0.445	0.448	0.449	0.450	0.451	0.454	0.456	0.458	0.461	0.462	0.466	0.468	0.471	0.474	0.476	0.479	0.481	0.484	0.488	0.490	0.492	0.498	0.499	0.502	0.505	0.507	0.511	0.514	0.516	0.520	0.521	0.525	0.526	0.529	0.532	0.534	0.535	0.538	0.539	0.540	0.542	0.544	0.545	0.545	0.546	0.546	0.548	0.548	0.548	0.548	0.548	0.548	0.548	0.545	0.545	0.545	0.542	0.541	0.540	0.539	0.536	0.535	0.532	0.529	0.528	0.524	0.521	0.519	0.515	0.511	0.507	0.505	0.501	0.496	0.492	0.489	0.484	0.480	0.476	0.470	0.465	0.460	0.455	0.449	0.444	0.439	0.434	0.428	0.422	0.416	0.410	0.405	0.399	0.394	0.388	0.381	0.375	0.370	0.364	0.359	0.352	0.348	0.341	0.336	0.332	0.328	0.322	0.319	0.314	0.309	0.306	0.302	0.300	0.296	0.294	0.291	0.290	0.289	0.288	0.286	0.286	0.286	0.286	0.288	0.289	0.290	0.292	0.295	0.298	0.301	0.305	0.309	0.312	0.318	0.322	0.328	0.334	0.339	0.345	0.351	0.358	0.364	0.370	0.378	0.384	0.391	0.398	0.404	0.411	0.418	0.424	0.430	0.436	0.441	0.446	0.451	0.456	0.460	0.464	0.468	0.470	0.472	0.474	0.475	0.476	0.476	0.474	0.474	0.471	0.469	0.465	0.461	0.456	0.452	0.446	0.439	0.432	0.425	0.418	0.408	0.400	0.390	0.380	0.370	0.359	0.348	0.336	0.324	0.312	0.301	0.289	0.276	0.264	0.251	0.240	0.228	0.216	0.205	0.195	0.182	0.172	0.162	0.154	0.144	0.136	0.128	0.121	0.114	0.108	0.102	0.099	0.095	0.092	0.091	0.089	0.089	0.089	0.090	0.092	0.096	0.100	0.106	0.111	0.118	0.125	0.134	0.144	0.154	0.165	0.176	0.190	0.202	0.216	0.232	0.248	0.264	0.280	0.299	0.316	0.334	0.354	0.374	0.392	0.414	0.435	0.456	0.478	0.499	0.521	0.542	0.566	0.588	0.611	0.634	0.656	0.679	0.702	0.724	0.748	0.769	0.792	0.814	0.836	0.858	0.879	0.900	0.920	0.940	0.960	0.980	0.999	1.018	1.036	1.054	1.070	1.088	1.102	1.119	1.134	1.148	1.162	1.176	1.189	1.200	1.211	1.222	1.234	1.244	1.251	1.261	1.269	1.276	1.284	1.290	1.296	1.301	1.306	1.311	1.315	1.319	1.322	1.326	1.329	1.331	1.332	1.335	1.336	1.338	1.339	1.340	1.340	1.341	1.342	1.342	1.342	1.344	1.344	1.344	1.344	1.342	1.344	1.342	1.344	1.342	1.342	1.342	1.341	1.341	1.341	1.340	1.339	1.338	1.336	1.335	1.334	1.332	1.330	1.328	1.326	1.322	1.319	1.315	1.311	1.306	1.300	1.295	1.289	1.281	1.275	1.266	1.258	1.249	1.239	1.228	1.216	1.204	1.190	1.176	1.162	1.148	1.130	1.112	1.095	1.076	1.058	1.036	1.016	0.994	0.971	0.949	0.925	0.900	0.875	0.850	0.822	0.796	0.769	0.740	0.711	0.682	0.652	0.624	0.592	0.564	0.532	0.502	0.471	0.439	0.409	0.378	0.345	0.314	0.282	0.250	0.219	0.188	0.156	0.125	0.095	0.062	0.031	0.002	-0.029	-0.059	-0.088	-0.116	-0.148	-0.176	-0.204	-0.232	-0.260	-0.288	-0.315	-0.342	-0.369	-0.395	-0.421	-0.445	-0.471	-0.495	-0.521	-0.545	-0.569	-0.591	-0.614	-0.636	-0.658	-0.680	-0.701	-0.721	-0.741	-0.762	-0.780	-0.800	-0.818	-0.836	-0.854	-0.870	-0.886	-0.902	-0.916	-0.931	-0.945	-0.960	-0.972	-0.984	-0.996	-1.008	-1.019	-1.028	-1.038	-1.046	-1.054	-1.061	-1.068	-1.074	-1.080	-1.084	-1.088	-1.092	-1.095	-1.098	-1.100	-1.100	-1.101	-1.101	-1.101	-1.100	-1.099	-1.096	-1.094	-1.091	-1.088	-1.085	-1.081	-1.076	-1.072	-1.068	-1.061	-1.056	-1.051	-1.046	-1.040	-1.034	-1.028	-1.021	-1.014	-1.009	-1.002	-0.995	-0.989	-0.982	-0.976	-0.970	-0.964	-0.956	-0.951	-0.945	-0.939	-0.932	-0.926	-0.921	-0.915	-0.910	-0.905	-0.899	-0.892	-0.889	-0.884	-0.878	-0.872	-0.868	-0.861	-0.856	-0.851	-0.846	-0.840	-0.835	-0.829	-0.822	-0.816	-0.810	-0.802	-0.796	-0.789	-0.782	-0.775	-0.766	-0.758	-0.749	-0.739	-0.729	-0.719	-0.708	-0.698	-0.685	-0.672	-0.661	-0.646	-0.634	-0.619	-0.604	-0.588	-0.571	-0.554	-0.536	-0.519	-0.500	-0.481	-0.461	-0.440	-0.420	-0.399	-0.376	-0.354	-0.331	-0.306	-0.284	-0.259	-0.235	-0.209	-0.184	-0.159	-0.131	-0.105	-0.079	-0.052	-0.026	0.001	0.028	0.055	0.082	0.110	0.138	0.165	0.192	0.220	0.245	0.272	0.300	0.325	0.351	0.376	0.402	0.428	0.451	0.478	0.501	0.524	0.548	0.571	0.592	0.615	0.636	0.656	0.676	0.698	0.718	0.736	0.754	0.771	0.789	0.806	0.821	0.838	0.852	0.868	0.881	0.895	0.908	0.920	0.932	0.944	0.955	0.965	0.975	0.985	0.995	1.004	1.011	1.020	1.026	1.034	1.040	1.046	1.051	1.056	1.061	1.066	1.071	1.075	1.078	1.081	1.084	1.086	1.088	1.090	1.091	1.092	1.094	1.095	1.096	1.096	1.096	1.096	1.096	1.095	1.096	1.096	1.095	1.094	1.092	1.091	1.090	1.090	1.089	1.088	1.086	1.085	1.084	1.082	1.081	1.080	1.080	1.079	1.078	1.078	1.076	1.076	1.075	1.075	1.075	1.074	1.074	1.074	1.074	1.074	1.072	1.072	1.072	1.072	1.072	1.072	1.074	1.074	1.074	1.074	1.074	1.075	1.075	1.075	1.075	1.075	1.075	1.074	1.075	1.074	1.072	1.071	1.071	1.069	1.068	1.066	1.064	1.061	1.059	1.056	1.052	1.049	1.045	1.041	1.038	1.032	1.028	1.022	1.018	1.012	1.006	1.000	0.994	0.988	0.980	0.974	0.966	0.959	0.951	0.942	0.934	0.928	0.919	0.910	0.901	0.892	0.884	0.875	0.866	0.858	0.850	0.840	0.831	0.822	0.815	0.808	0.799	0.790	0.784	0.775	0.769	0.762	0.754	0.748	0.741	0.736	0.730	0.725	0.720	0.715	0.711	0.708	0.704	0.700	0.698	0.695	0.692	0.690	0.690	0.688	0.688	0.686	0.686	0.686	0.686	0.686	0.688	0.689	0.690	0.691	0.692	0.694	0.695	0.698	0.700	0.701	0.704	0.706	0.708	0.709	0.711	0.714	0.715	0.718	0.719	0.720	0.721	0.721	0.722	0.724	0.724	0.724	0.725	0.725	0.724	0.724	0.722	0.721	0.720	0.720	0.719	0.715	0.714	0.711	0.709	0.706	0.704	0.701	0.698	0.695	0.692	0.689	0.686	0.682	0.680	0.676	0.672	0.669	0.666	0.662	0.659	0.656	0.654	0.651	0.649	0.646	0.644	0.642	0.639	0.638	0.635	0.634	0.634	0.631	0.630	0.630	0.630	0.630	0.629	0.629	0.629	0.630	0.631	0.631	0.631	0.631	0.632	0.634	0.634	0.635	0.636	0.636	0.636	0.638	0.636	0.636	0.636	0.636	0.636	0.635	0.634	0.634	0.631	0.629	0.626	0.624	0.621	0.618	0.614	0.610	0.605	0.600	0.594	0.588	0.581	0.575	0.568	0.559	0.551	0.542	0.534	0.524	0.514	0.504	0.494	0.482	0.471	0.460	0.448	0.436	0.422	0.411	0.399	0.386	0.372	0.360	0.346	0.334	0.320	0.308	0.294	0.281	0.269	0.258	0.245	0.231	0.220	0.209	0.198	0.186	0.175	0.164	0.154	0.145	0.135	0.126	0.119	0.110	0.102	0.095	0.089	0.084	0.078	0.072	0.068	0.064	0.060	0.058	0.055	0.052	0.051	0.050	0.050	0.049	0.049	0.051	0.051	0.052	0.055	0.059	0.060	0.064	0.068	0.072	0.076	0.080	0.086	0.091	0.096	0.102	0.109	0.116	0.122	0.129	0.136	0.144	0.151	0.160	0.166	0.175	0.184	0.191	0.200	0.210	0.219	0.228	0.238	0.246	0.255	0.266	0.275	0.285	0.295	0.305	0.315	0.326	0.336	0.346	0.358	0.369	0.380	0.391	0.402	0.414	0.426	0.438	0.449	0.461	0.474	0.486	0.499	0.511	0.524	0.538	0.551	0.564	0.578	0.590	0.605	0.619	0.634	0.648	0.662	0.678	0.692	0.708	0.724	0.738	0.755	0.770	0.785	0.801	0.818	0.832	0.849	0.865	0.882	0.899	0.915	0.932	0.950	0.966	0.982	1.001	1.018	1.034	1.051	1.069	1.086	1.102	1.119	1.138	1.152	1.170	1.188	1.204	1.221	1.238	1.254	1.270	1.286	1.301	1.319	1.334	1.349	1.365	1.380	1.394	1.409	1.425	1.439	1.452	1.466	1.480	1.492	1.506	1.520	1.531	1.544	1.555	1.566	1.578	1.590	1.600	1.610	1.619	1.629	1.638	1.646	1.655	1.662	1.670	1.678	1.684	1.690	1.695	1.701	1.706	1.710	1.714	1.718	1.721	1.724	1.726	1.729	1.730	1.731	1.731	1.731	1.731	1.731	1.730	1.729	1.726	1.724	1.722	1.719	1.715	1.711	1.708	1.702	1.699	1.692	1.688	1.681	1.675	1.670	1.662	1.656	1.649	1.641	1.635	1.626	1.619	1.609	1.601	1.591	1.584	1.575	1.565	1.556	1.548	1.538	1.529	1.518	1.509	1.498	1.489	1.478	1.468	1.458	1.446	1.436	1.425	1.415	1.404	1.394	1.382	1.371	1.361	1.349	1.339	1.328	1.316	1.305	1.295	1.282	1.272	1.260	1.249	1.238	1.226	1.216	1.204	1.192	1.181	1.169	1.159	1.148	1.135	1.124	1.112	1.100	1.089	1.078	1.065	1.052	1.041	1.029	1.018	1.005	0.992	0.980	0.968	0.955	0.941	0.929	0.915	0.902	0.889	0.875	0.861	0.846	0.832	0.818	0.804	0.788	0.772	0.756	0.740	0.725	0.706	0.690	0.672	0.656	0.636	0.619	0.600	0.580	0.561	0.540	0.521	0.500	0.479	0.458	0.436	0.414	0.391	0.369	0.346	0.322	0.299	0.275	0.251	0.226	0.204	0.179	0.154	0.128	0.102	0.079	0.054	0.029	0.004	-0.021	-0.045	-0.070	-0.094	-0.118	-0.141	-0.165	-0.188	-0.211	-0.234	-0.255	-0.278	-0.298	-0.319	-0.339	-0.358	-0.376	-0.395	-0.411	-0.430	-0.445	-0.461	-0.476	-0.491	-0.505	-0.519	-0.531	-0.542	-0.554	-0.565	-0.575	-0.582	-0.592	-0.600	-0.606	-0.614	-0.620	-0.625	-0.630	-0.634	-0.638	-0.641	-0.644	-0.646	-0.649	-0.651	-0.652	-0.654	-0.654	-0.654	-0.654	-0.654	-0.652	-0.652	-0.651	-0.650	-0.649	-0.648	-0.646	-0.645	-0.642	-0.641	-0.639	-0.636	-0.635	-0.632	-0.631	-0.630	-0.628	-0.626	-0.624	-0.621	-0.620	-0.619	-0.615	-0.614	-0.612	-0.610	-0.609	-0.608	-0.604	-0.602	-0.600	-0.599	-0.596	-0.594	-0.591	-0.588	-0.585	-0.582	-0.580	-0.576	-0.572	-0.569	-0.565	-0.559	-0.555	-0.550	-0.545	-0.539	-0.531	-0.525	-0.518	-0.511	-0.502	-0.494	-0.484	-0.474	-0.464	-0.454	-0.441	-0.430	-0.418	-0.404	-0.390	-0.376	-0.361	-0.345	-0.329	-0.312	-0.295	-0.276	-0.258	-0.238	-0.218	-0.199	-0.178	-0.155	-0.134	-0.111	-0.089	-0.065	-0.041	-0.018	0.006	0.032	0.058	0.081	0.108	0.134	0.160	0.185	0.211	0.239	0.264	0.290	0.316	0.342	0.369	0.394	0.419	0.445	0.469	0.495	0.519	0.542	0.565	0.588	0.610	0.631	0.652	0.672	0.692	0.711	0.729	0.746	0.764	0.779	0.794	0.808	0.820	0.832	0.845	0.854	0.864	0.872	0.879	0.885	0.891	0.896	0.899	0.901	0.902	0.902	0.902	0.901	0.898	0.894	0.889	0.884	0.878	0.871	0.862	0.854	0.845	0.834	0.822	0.810	0.799	0.785	0.771	0.756	0.741	0.725	0.710	0.694	0.678	0.660	0.642	0.625	0.608	0.589	0.570	0.552	0.534	0.516	0.498	0.480	0.460	0.442	0.425	0.408	0.390	0.374	0.356	0.340	0.325	0.309	0.295	0.280	0.268	0.254	0.240	0.229	0.216	0.206	0.196	0.186	0.178	0.169	0.161	0.154	0.149	0.142	0.138	0.135	0.130	0.129	0.126	0.125	0.125	0.125	0.126	0.128	0.129	0.132	0.134	0.138	0.142	0.148	0.152	0.158	0.164	0.171	0.178	0.185	0.191	0.200	0.208	0.216	0.225	0.234	0.242	0.252	0.260	0.270	0.280	0.289	0.300	0.309	0.319	0.329	0.339	0.349	0.358	0.369	0.378	0.386	0.398	0.406	0.416	0.425	0.435	0.445	0.454	0.464	0.474	0.484	0.494	0.502	0.512	0.521	0.531	0.540	0.551	0.561	0.570	0.581	0.592	0.601	0.612	0.624	0.635	0.645	0.658	0.669	0.680	0.692	0.705	0.718	0.731	0.744	0.759	0.772	0.786	0.801	0.816	0.832	0.848	0.865	0.881	0.899	0.916	0.934	0.954	0.971	0.991	1.010	1.030	1.051	1.072	1.094	1.115	1.136	1.159	1.181	1.204	1.228	1.250	1.274	1.298	1.322	1.346	1.371	1.396	1.420	1.445	1.470	1.495	1.520	1.544	1.568	1.592	1.616	1.641	1.665	1.689	1.711	1.734	1.758	1.779	1.800	1.821	1.841	1.862	1.881	1.899	1.918	1.934	1.951	1.966	1.982	1.996	2.010	2.022	2.035	2.045	2.055	2.065	2.074	2.080	2.086	2.092	2.099	2.101	2.106	2.109	2.111	2.111	2.112	2.111	2.110	2.109	2.108	2.104	2.100	2.098	2.092	2.089	2.084	2.078	2.071	2.066	2.060	2.054	2.047	2.042	2.035	2.029	2.022	2.018	2.011	2.005	2.000	1.995	1.990	1.986	1.981	1.978	1.974	1.970	1.968	1.966	1.964	1.962	1.962	1.962	1.962	1.964	1.964	1.966	1.969	1.971	1.974	1.978	1.981	1.986	1.991	1.995	2.001	2.006	2.013	2.019	2.026	2.033	2.040	2.047	2.055	2.062	2.071	2.079	2.086	2.096	2.104	2.112	2.120	2.129	2.138	2.146	2.154	2.162	2.170	2.179	2.186	2.195	2.202	2.211	2.219	2.228	2.234	2.241	2.249	2.256	2.265	2.271	2.278	2.285	2.291	2.299	2.305	2.311	2.318	2.325	2.330	2.338	2.344	2.350	2.356	2.362	2.369	2.375	2.381	2.386	2.392	2.400	2.406	2.412	2.419	2.425	2.431	2.438	2.445	2.451	2.459	2.465	2.472	2.481	2.488	2.496	2.504	2.512	2.521	2.530	2.539	2.549	2.558	2.568	2.578	2.588	2.599	2.610	2.621	2.634	2.646	2.659	2.672	2.685	2.699	2.714	2.729	2.742	2.759	2.775	2.791	2.808	2.825	2.842	2.861	2.879	2.898	2.918	2.939	2.959	2.979	3.000	3.021	3.042	3.064	3.086	3.110	3.132	3.156	3.179	3.202	3.226	3.250	3.274	3.298	3.322	3.346	3.371	3.396	3.419	3.444	3.468	3.491	3.515	3.539	3.561	3.584	3.606	3.629	3.650	3.671	3.691	3.711	3.731	3.750	3.768	3.786	3.802	3.819	3.832	3.848	3.861	3.872	3.885	3.895	3.904	3.911	3.919	3.925	3.929	3.932	3.935	3.935	3.935	3.934	3.931	3.926	3.921	3.915	3.906	3.896	3.886	3.872	3.860	3.844	3.828	3.809	3.789	3.769	3.748	3.722	3.699	3.672	3.644	3.616	3.586	3.554	3.521	3.488	3.452	3.418	3.380	3.342	3.304	3.262	3.222	3.180	3.138	3.095	3.051	3.006	2.961	2.915	2.869	2.821	2.774	2.726	2.679	2.630	2.581	2.534	2.485	2.435	2.388	2.340	2.291	2.242	2.194	2.148	2.100	2.052	2.007	1.961	1.916	1.871	1.826	1.784	1.741	1.699	1.659	1.618	1.580	1.540	1.502	1.466	1.430	1.396	1.364	1.330	1.299	1.268	1.239	1.210	1.184	1.156	1.131	1.108	1.084	1.061	1.040	1.020	1.001	0.982	0.965	0.950	0.934	0.920	0.905	0.892	0.880	0.869	0.859	0.849	0.840	0.832	0.824	0.816	0.810	0.804	0.799	0.794	0.789	0.784	0.781	0.778	0.775	0.772	0.770	0.768	0.766	0.765	0.764	0.761	0.761	0.760	0.760	0.760	0.759	0.760	0.760	0.760	0.761	0.761	0.761	0.761	0.762	0.764	0.764	0.765	0.766	0.766	0.768	0.769	0.769	0.771	0.772	0.774	0.774	0.776	0.778	0.779	0.781	0.782	0.784	0.786	0.789	0.790	0.792	0.795	0.799	0.801	0.804	0.808	0.810	0.814	0.819	0.821	0.825	0.831	0.835	0.840	0.846	0.851	0.858	0.864	0.869	0.875	0.882	0.891	0.899	0.906	0.915	0.925	0.934	0.944	0.954	0.965	0.975	0.989	1.000	1.014	1.026	1.040	1.052	1.068	1.082	1.099	1.115	1.130	1.146	1.164	1.181	1.199	1.218	1.235	1.254	1.272	1.292	1.311	1.331	1.350	1.371	1.391	1.411	1.431	1.452	1.472	1.492	1.514	1.534	1.555	1.574	1.594	1.614	1.634	1.654	1.671	1.691	1.710	1.728	1.745	1.764	1.781	1.799	1.814	1.831	1.848	1.862	1.878	1.894	1.909	1.922	1.938	1.951	1.964	1.979	1.991	2.005	2.018	2.031	2.044	2.058	2.070	2.082	2.096	2.109	2.121	2.135	2.149	2.162	2.178	2.191	2.206	2.222	2.239	2.254	2.271	2.289	2.306	2.325	2.344	2.364	2.385	2.406	2.428	2.451	2.474	2.498	2.524	2.548	2.575	2.601	2.630	2.660	2.689	2.720	2.750	2.784	2.816	2.850	2.884	2.919	2.954	2.990	3.029	3.066	3.105	3.144	3.184	3.225	3.265	3.308	3.350	3.392	3.435	3.479	3.524	3.568	3.614	3.659	3.704	3.750	3.798	3.844	3.891	3.939	3.986	4.035	4.084	4.131	4.180	4.229	4.278	4.326	4.376	4.425	4.474	4.524	4.574	4.621	4.671	4.720	4.769	4.818	4.866	4.915	4.962	5.010	5.058	5.105	5.151	5.199	5.245	5.290	5.336	5.381	5.426	5.469	5.512	5.555	5.598	5.639	5.679	5.720	5.760	5.798	5.835	5.872	5.909	5.945	5.980	6.014	6.046	6.080	6.111	6.142	6.172	6.201	6.230	6.258	6.284	6.310	6.336	6.360	6.384	6.408	6.429	6.451	6.471	6.492	6.511	6.531	6.550	6.566	6.584	6.600	6.618	6.634	6.648	6.664	6.678	6.691	6.704	6.718	6.731	6.742	6.755	6.766	6.778	6.788	6.799	6.809	6.819	6.828	6.836	6.845	6.854	6.861	6.868	6.876	6.882	6.889	6.892	6.899	6.904	6.906	6.911	6.914	6.916	6.918	6.918	6.919	6.918	6.916	6.915	6.912	6.909	6.904	6.899	6.892	6.886	6.879	6.870	6.859	6.850	6.838	6.825	6.811	6.798	6.781	6.765	6.748	6.729	6.709	6.689	6.668	6.645	6.621	6.598	6.571	6.546	6.519	6.491	6.461	6.432	6.402	6.371	6.340	6.308	6.275	6.240	6.206	6.171	6.135	6.100	6.064	6.026	5.990	5.951	5.914	5.875	5.838	5.799	5.760	5.721	5.682	5.642	5.604	5.565	5.526	5.488	5.449	5.410	5.372	5.335	5.296	5.259	5.221	5.185	5.149	5.112	5.078	5.041	5.006	4.974	4.939	4.906	4.872	4.840	4.810	4.778	4.748	4.718	4.688	4.660	4.631	4.604	4.578	4.551	4.525	4.499	4.475	4.450	4.426	4.404	4.381	4.359	4.336	4.315	4.295	4.274	4.255	4.234	4.215	4.198	4.179	4.159	4.141	4.124	4.106	4.089	4.072	4.055	4.037	4.021	4.005	3.988	3.970	3.952	3.936	3.919	3.901	3.884	3.866	3.849	3.832	3.814	3.796	3.776	3.758	3.739	3.719	3.700	3.679	3.659	3.639	3.616	3.595	3.572	3.551	3.529	3.506	3.482	3.460	3.436	3.411	3.388	3.362	3.338	3.312	3.286	3.261	3.236	3.209	3.184	3.158	3.131	3.105	3.079	3.051	3.025	2.999	2.972	2.946	2.920	2.894	2.868	2.842	2.818	2.791	2.768	2.742	2.719	2.695	2.671	2.649	2.626	2.605	2.582	2.561	2.541	2.521	2.501	2.482	2.465	2.448	2.429	2.412	2.398	2.382	2.368	2.354	2.340	2.328	2.315	2.304	2.292	2.282	2.274	2.264	2.255	2.248	2.241	2.232	2.228	2.220	2.215	2.211	2.205	2.202	2.199	2.195	2.192	2.189	2.186	2.185	2.182	2.181	2.180	2.179	2.176	2.175	2.174	2.174	2.172	2.171	2.170	2.168	2.168	2.165	2.164	2.161	2.160	2.158	2.154	2.152	2.149	2.145	2.140	2.136	2.131	2.126	2.120	2.114	2.108	2.100	2.092	2.084	2.075	2.066	2.055	2.045	2.034	2.022	2.010	1.998	1.982	1.969	1.954	1.939	1.922	1.906	1.889	1.871	1.852	1.835	1.815	1.795	1.775	1.752	1.731	1.709	1.688	1.664	1.641	1.616	1.592	1.569	1.544	1.519	1.494	1.468	1.441	1.416	1.391	1.365	1.339	1.312	1.286	1.260	1.235	1.208	1.182	1.156	1.131	1.108	1.082	1.058	1.034	1.010	0.986	0.964	0.944	0.921	0.900	0.881	0.860	0.842	0.825	0.808	0.790	0.775	0.760	0.746	0.734	0.721	0.710	0.700	0.690	0.682	0.674	0.669	0.662	0.659	0.655	0.652	0.650	0.651	0.650	0.652	0.654	0.658	0.662	0.668	0.672	0.680	0.686	0.695	0.704	0.714	0.724	0.736	0.748	0.760	0.772	0.786	0.800	0.815	0.829	0.846	0.861	0.878	0.895	0.910	0.928	0.945	0.961	0.980	0.998	1.016	1.032	1.051	1.069	1.088	1.105	1.124	1.141	1.160	1.178	1.196	1.214	1.231	1.250	1.268	1.284	1.301	1.319	1.336	1.352	1.370	1.388	1.402	1.420	1.436	1.452	1.469	1.485	1.500	1.518	1.532	1.548	1.565	1.580	1.595	1.611	1.626	1.641	1.656	1.672	1.686	1.702	1.718	1.732	1.748	1.761	1.776	1.791	1.805	1.820	1.834	1.849	1.862	1.875	1.890	1.902	1.915	1.928	1.941	1.952	1.965	1.976	1.988	1.999	2.009	2.019	2.027	2.038	2.046	2.054	2.060	2.068	2.074	2.080	2.084	2.089	2.091	2.095	2.098	2.098	2.100	2.099	2.099	2.098	2.094	2.090	2.086	2.081	2.075	2.068	2.060	2.051	2.041	2.031	2.020	2.007	1.995	1.981	1.966	1.951	1.934	1.918	1.899	1.881	1.861	1.841	1.819	1.799	1.775	1.752	1.728	1.704	1.679	1.654	1.628	1.600	1.574	1.546	1.518	1.489	1.460	1.430	1.400	1.370	1.340	1.311	1.280	1.249	1.218	1.186	1.155	1.122	1.091	1.060	1.029	0.996	0.964	0.932	0.900	0.869	0.836	0.805	0.772	0.741	0.710	0.679	0.649	0.618	0.588	0.556	0.525	0.496	0.465	0.436	0.406	0.378	0.349	0.320	0.291	0.264	0.236	0.209	0.182	0.155	0.130	0.104	0.079	0.054	0.030	0.005	-0.018	-0.041	-0.064	-0.085	-0.108	-0.128	-0.148	-0.168	-0.186	-0.206	-0.224	-0.240	-0.258	-0.274	-0.290	-0.305	-0.320	-0.332	-0.346	-0.359	-0.370	-0.381	-0.391	-0.402	-0.411	-0.419	-0.428	-0.434	-0.440	-0.445	-0.451	-0.455	-0.459	-0.461	-0.464	-0.465	-0.466	-0.466	-0.465	-0.464	-0.462	-0.460	-0.456	-0.452	-0.448	-0.441	-0.435	-0.429	-0.421	-0.412	-0.404	-0.394	-0.384	-0.372	-0.361	-0.348	-0.334	-0.320	-0.306	-0.290	-0.274	-0.258	-0.240	-0.221	-0.204	-0.182	-0.162	-0.141	-0.121	-0.099	-0.075	-0.052	-0.029	-0.004	0.021	0.046	0.071	0.099	0.126	0.154	0.181	0.209	0.236	0.266	0.295	0.324	0.354	0.384	0.414	0.445	0.475	0.505	0.535	0.565	0.596	0.626	0.658	0.688	0.718	0.748	0.778	0.806	0.836	0.865	0.894	0.922	0.951	0.980	1.008	1.035	1.060	1.088	1.114	1.140	1.165	1.190	1.215	1.240	1.264	1.288	1.310	1.335	1.356	1.378	1.400	1.421	1.444	1.464	1.484	1.505	1.525	1.544	1.564	1.584	1.602	1.621	1.639	1.658	1.676	1.694	1.711	1.729	1.748	1.764	1.781	1.799	1.816	1.832	1.850	1.866	1.884	1.900	1.916	1.932	1.950	1.965	1.981	1.998	2.014	2.029	2.045	2.061	2.076	2.091	2.108	2.121	2.136	2.151	2.166	2.180	2.194	2.209	2.222	2.235	2.249	2.261	2.275	2.286	2.299	2.311	2.322	2.332	2.345	2.355	2.366	2.378	2.386	2.396	2.405	2.415	2.422	2.431	2.440	2.449	2.456	2.465	2.472	2.480	2.486	2.494	2.500	2.506	2.512	2.519	2.526	2.532	2.539	2.545	2.551	2.558	2.564	2.570	2.575	2.581	2.589	2.595	2.601	2.609	2.615	2.622	2.630	2.638	2.645	2.652	2.661	2.670	2.678	2.688	2.696	2.706	2.716	2.726	2.736	2.746	2.758	2.769	2.781	2.794	2.806	2.819	2.831	2.845	2.858	2.872	2.888	2.902	2.916	2.932	2.949	2.965	2.981	2.999	3.016	3.034	3.051	3.069	3.089	3.106	3.126	3.145	3.166	3.185	3.206	3.226	3.248	3.269	3.291	3.312	3.335	3.356	3.380	3.402	3.425	3.449	3.472	3.495	3.520	3.544	3.569	3.592	3.618	3.642	3.668	3.692	3.718	3.744	3.769	3.794	3.820	3.845	3.871	3.898	3.924	3.948	3.974	4.000	4.025	4.051	4.076	4.101	4.126	4.151	4.175	4.201	4.225	4.248	4.271	4.295	4.318	4.341	4.362	4.384	4.405	4.426	4.448	4.468	4.486	4.505	4.522	4.539	4.556	4.571	4.586	4.601	4.615	4.628	4.640	4.651	4.661	4.671	4.681	4.688	4.695	4.701	4.705	4.710	4.714	4.715	4.718	4.718	4.716	4.716	4.714	4.709	4.705	4.700	4.692	4.685	4.676	4.666	4.656	4.645	4.632	4.619	4.605	4.589	4.572	4.556	4.538	4.519	4.499	4.479	4.456	4.434	4.411	4.386	4.361	4.336	4.310	4.281	4.254	4.225	4.196	4.165	4.134	4.102	4.070	4.037	4.005	3.970	3.935	3.900	3.864	3.828	3.791	3.755	3.719	3.680	3.641	3.604	3.565	3.525	3.486	3.446	3.406	3.368	3.328	3.286	3.246	3.206	3.165	3.126	3.085	3.045	3.005	2.964	2.924	2.885	2.845	2.805	2.766	2.728	2.689	2.651	2.614	2.576	2.539	2.501	2.465	2.429	2.394	2.358	2.324	2.289	2.255	2.221	2.190	2.156	2.125	2.094	2.062	2.033	2.002	1.974	1.944	1.915	1.888	1.860	1.834	1.806	1.780	1.754	1.729	1.704	1.679	1.654	1.630	1.606	1.584	1.560	1.538	1.515	1.492	1.471	1.449	1.428	1.408	1.386	1.366	1.346	1.326	1.306	1.288	1.269	1.250	1.231	1.215	1.196	1.180	1.162	1.146	1.130	1.115	1.100	1.085	1.071	1.058	1.044	1.032	1.019	1.008	0.998	0.986	0.978	0.969	0.960	0.951	0.945	0.939	0.934	0.928	0.924	0.920	0.918	0.915	0.914	0.914	0.914	0.915	0.918	0.919	0.922	0.926	0.931	0.936	0.941	0.949	0.956	0.964	0.972	0.980	0.991	1.000	1.010	1.022	1.032	1.045	1.056	1.069	1.082	1.096	1.109	1.124	1.136	1.150	1.164	1.179	1.192	1.206	1.219	1.232	1.248	1.260	1.274	1.286	1.299	1.312	1.324	1.335	1.348	1.358	1.368	1.376	1.386	1.395	1.402	1.409	1.415	1.421	1.426	1.430	1.434	1.436	1.438	1.439	1.439	1.439	1.436	1.434	1.431	1.426	1.420	1.415	1.408	1.399	1.391	1.381	1.370	1.359	1.346	1.332	1.319	1.302	1.288	1.271	1.254	1.235	1.216	1.198	1.176	1.155	1.134	1.112	1.090	1.066	1.044	1.019	0.995	0.970	0.945	0.919	0.892	0.868	0.841	0.814	0.788	0.761	0.735	0.708	0.681	0.654	0.628	0.601	0.576	0.550	0.524	0.498	0.474	0.449	0.424	0.401	0.378	0.355	0.332	0.311	0.290	0.269	0.250	0.231	0.214	0.195	0.179	0.164	0.149	0.134	0.120	0.109	0.098	0.086	0.076	0.068	0.060	0.052	0.046	0.041	0.036	0.034	0.031	0.030	0.030	0.029	0.031	0.034	0.038	0.040	0.045	0.052	0.058	0.066	0.074	0.082	0.094	0.104	0.115	0.128	0.140	0.154	0.168	0.182	0.199	0.214	0.230	0.248	0.265	0.282	0.300	0.319	0.339	0.358	0.378	0.399	0.419	0.440	0.461	0.482	0.504	0.526	0.549	0.571	0.595	0.618	0.641	0.665	0.688	0.711	0.735	0.760	0.785	0.809	0.834	0.859	0.884	0.909	0.935	0.960	0.985	1.012	1.039	1.064	1.091	1.118	1.145	1.172	1.199	1.226	1.254	1.281	1.309	1.338	1.365	1.394	1.422	1.450	1.479	1.508	1.536	1.564	1.594	1.622	1.651	1.679	1.708	1.736	1.764	1.792	1.821	1.849	1.876	1.904	1.931	1.958	1.985	2.010	2.036	2.061	2.085	2.110	2.134	2.158	2.180	2.202	2.224	2.245	2.265	2.284	2.304	2.321	2.340	2.356	2.372	2.386	2.400	2.414	2.425	2.438	2.448	2.458	2.466	2.474	2.480	2.486	2.491	2.494	2.499	2.499	2.500	2.500	2.500	2.496	2.495	2.490	2.485	2.479	2.472	2.465	2.458	2.448	2.438	2.426	2.415	2.401	2.389	2.372	2.359	2.342	2.326	2.309	2.290	2.272	2.252	2.232	2.212	2.191	2.169	2.146	2.125	2.101	2.078	2.052	2.027	2.004	1.978	1.952	1.925	1.900	1.872	1.845	1.818	1.791	1.762	1.735	1.706	1.679	1.651	1.622	1.594	1.566	1.539	1.509	1.481	1.452	1.426	1.398	1.371	1.344	1.316	1.290	1.262	1.238	1.211	1.185	1.161	1.136	1.112	1.089	1.066	1.044	1.021	1.000	0.978	0.958	0.938	0.919	0.899	0.881	0.864	0.848	0.830	0.814	0.799	0.785	0.771	0.758	0.744	0.731	0.720	0.708	0.698	0.686	0.678	0.668	0.659	0.650	0.641	0.634	0.626	0.619	0.611	0.604	0.598	0.590	0.585	0.578	0.572	0.566	0.561	0.555	0.549	0.544	0.538	0.532	0.526	0.522	0.516	0.510	0.506	0.500	0.494	0.489	0.484	0.479	0.472	0.468	0.462	0.455	0.450	0.445	0.440	0.434	0.429	0.425	0.420	0.414	0.410	0.406	0.402	0.399	0.394	0.390	0.388	0.385	0.381	0.380	0.378	0.376	0.375	0.374	0.374	0.374	0.374	0.375	0.378	0.379	0.381	0.384	0.386	0.389	0.392	0.398	0.401	0.406	0.411	0.418	0.424	0.430	0.436	0.442	0.450	0.458	0.464	0.472	0.479	0.486	0.494	0.502	0.509	0.516	0.524	0.531	0.538	0.544	0.550	0.555	0.562	0.566	0.571	0.576	0.580	0.582	0.586	0.588	0.590	0.590	0.591	0.590	0.589	0.588	0.585	0.581	0.578	0.572	0.566	0.559	0.552	0.544	0.534	0.525	0.514	0.502	0.490	0.476	0.461	0.448	0.431	0.414	0.398	0.379	0.361	0.340	0.321	0.300	0.279	0.256	0.234	0.210	0.185	0.161	0.136	0.110	0.085	0.058	0.031	0.004	-0.024	-0.051	-0.079	-0.108	-0.136	-0.165	-0.194	-0.222	-0.252	-0.282	-0.310	-0.340	-0.370	-0.399	-0.428	-0.456	-0.486	-0.515	-0.544	-0.572	-0.601	-0.629	-0.656	-0.684	-0.711	-0.738	-0.764	-0.790	-0.816	-0.841	-0.866	-0.889	-0.914	-0.938	-0.960	-0.981	-1.004	-1.024	-1.044	-1.064	-1.082	-1.101	-1.118	-1.136	-1.152	-1.168	-1.182	-1.196	-1.209	-1.222	-1.234	-1.245	-1.254	-1.264	-1.272	-1.280	-1.288	-1.294	-1.299	-1.302	-1.306	-1.310	-1.312	-1.314	-1.314	-1.314	-1.314	-1.310	-1.309	-1.306	-1.302	-1.299	-1.292	-1.288	-1.281	-1.275	-1.269	-1.260	-1.251	-1.242	-1.234	-1.224	-1.214	-1.202	-1.192	-1.181	-1.170	-1.158	-1.145	-1.134	-1.120	-1.108	-1.095	-1.081	-1.068	-1.054	-1.040	-1.026	-1.011	-0.999	-0.984	-0.970	-0.955	-0.940	-0.928	-0.912	-0.898	-0.884	-0.869	-0.854	-0.840	-0.825	-0.810	-0.796	-0.781	-0.766	-0.752	-0.738	-0.724	-0.709	-0.694	-0.679	-0.664	-0.650	-0.636	-0.622	-0.609	-0.594	-0.580	-0.565	-0.551	-0.538	-0.524	-0.510	-0.496	-0.482	-0.469	-0.456	-0.442	-0.430	-0.418	-0.405	-0.392	-0.380	-0.369	-0.356	-0.345	-0.335	-0.322	-0.312	-0.302	-0.292	-0.282	-0.274	-0.265	-0.258	-0.249	-0.241	-0.234	-0.228	-0.221	-0.215	-0.211	-0.206	-0.202	-0.199	-0.196	-0.195	-0.192	-0.191	-0.191	-0.191	-0.191	-0.192	-0.195	-0.199	-0.201	-0.206	-0.211	-0.216	-0.222	-0.229	-0.236	-0.244	-0.252	-0.262	-0.271	-0.282	-0.292	-0.305	-0.316	-0.330	-0.342	-0.358	-0.372	-0.388	-0.404	-0.420	-0.436	-0.452	-0.471	-0.490	-0.507	-0.528	-0.548	-0.568	-0.589	-0.610	-0.631	-0.652	-0.674	-0.698	-0.720	-0.744	-0.768	-0.792	-0.816	-0.840	-0.866	-0.891	-0.916	-0.941	-0.968	-0.992	-1.019	-1.044	-1.070	-1.096	-1.124	-1.149	-1.175	-1.201	-1.228	-1.252	-1.279	-1.305	-1.329	-1.354	-1.380	-1.404	-1.428	-1.451	-1.475	-1.498	-1.520	-1.541	-1.562	-1.582	-1.602	-1.622	-1.641	-1.659	-1.676	-1.692	-1.708	-1.722	-1.736	-1.749	-1.760	-1.771	-1.780	-1.790	-1.796	-1.805	-1.810	-1.815	-1.819	-1.822	-1.822	-1.825	-1.824	-1.822	-1.821	-1.818	-1.814	-1.808	-1.801	-1.795	-1.788	-1.779	-1.770	-1.760	-1.749	-1.738	-1.725	-1.711	-1.698	-1.682	-1.669	-1.652	-1.636	-1.620	-1.601	-1.584	-1.566	-1.549	-1.529	-1.510	-1.491	-1.471	-1.451	-1.431	-1.411	-1.390	-1.370	-1.349	-1.328	-1.306	-1.286	-1.264	-1.244	-1.221	-1.200	-1.178	-1.156	-1.135	-1.112	-1.090	-1.069	-1.046	-1.024	-1.002	-0.979	-0.956	-0.934	-0.911	-0.888	-0.864	-0.840	-0.816	-0.794	-0.770	-0.745	-0.720	-0.695	-0.671	-0.646	-0.620	-0.594	-0.568	-0.541	-0.515	-0.489	-0.461	-0.434	-0.406	-0.379	-0.350	-0.321	-0.292	-0.262	-0.234	-0.204	-0.175	-0.145	-0.115	-0.085	-0.054	-0.024	0.008	0.039	0.069	0.100	0.130	0.161	0.192	0.224	0.255	0.286	0.316	0.348	0.379	0.409	0.440	0.470	0.500	0.530	0.560	0.589	0.619	0.649	0.676	0.705	0.732	0.760	0.788	0.814	0.840	0.866	0.892	0.919	0.942	0.968	0.991	1.014	1.036	1.059	1.081	1.101	1.121	1.141	1.160	1.180	1.198	1.214	1.231	1.248	1.262	1.278	1.291	1.304	1.318	1.329	1.340	1.351	1.361	1.370	1.378	1.386	1.394	1.400	1.406	1.410	1.416	1.420	1.422	1.425	1.428	1.429	1.429	1.430	1.430	1.429	1.428	1.426	1.424	1.421	1.419	1.415	1.412	1.409	1.404	1.400	1.396	1.390	1.386	1.380	1.375	1.370	1.366	1.360	1.355	1.350	1.344	1.339	1.335	1.330	1.325	1.321	1.316	1.312	1.309	1.304	1.300	1.298	1.295	1.292	1.289	1.286	1.285	1.282	1.281	1.280	1.280	1.279	1.279	1.279	1.280	1.280	1.281	1.281	1.284	1.285	1.288	1.291	1.292	1.295	1.298	1.301	1.305	1.309	1.312	1.315	1.319	1.324	1.329	1.334	1.339	1.342	1.348	1.354	1.359	1.365	1.370	1.376	1.382	1.389	1.394	1.400	1.408	1.412	1.420	1.426	1.432	1.439	1.446	1.452	1.460	1.466	1.472	1.480	1.486	1.494	1.500	1.506	1.514	1.520	1.526	1.534	1.539	1.545	1.551	1.558	1.564	1.570	1.575	1.580	1.585	1.590	1.595	1.600	1.604	1.609	1.612	1.616	1.620	1.622	1.626	1.628	1.631	1.632	1.634	1.636	1.638	1.639	1.639	1.640	1.640	1.640	1.640	1.640	1.639	1.638	1.636	1.635	1.632	1.631	1.628	1.625	1.622	1.620	1.616	1.612	1.609	1.605	1.601	1.598	1.594	1.590	1.584	1.580	1.575	1.570	1.565	1.560	1.555	1.549	1.544	1.539	1.534	1.528	1.522	1.516	1.511	1.505	1.499	1.494	1.489	1.482	1.478	1.471	1.466	1.461	1.455	1.450	1.445	1.439	1.434	1.430	1.424	1.419	1.414	1.409	1.404	1.399	1.394	1.390	1.384	1.380	1.375	1.370	1.365	1.361	1.355	1.351	1.346	1.340	1.335	1.330	1.325	1.320	1.315	1.309	1.304	1.296	1.290	1.284	1.278	1.271	1.264	1.255	1.248	1.239	1.231	1.221	1.212	1.204	1.194	1.182	1.171	1.160	1.149	1.138	1.125	1.111	1.098	1.084	1.070	1.055	1.040	1.025	1.009	0.992	0.975	0.958	0.941	0.924	0.904	0.886	0.866	0.848	0.828	0.808	0.788	0.766	0.746	0.726	0.705	0.684	0.661	0.639	0.618	0.595	0.572	0.551	0.529	0.506	0.484	0.461	0.439	0.415	0.394	0.372	0.350	0.328	0.304	0.281	0.259	0.238	0.216	0.194	0.171	0.150	0.128	0.106	0.085	0.064	0.042	0.021	0.001	-0.020	-0.040	-0.060	-0.081	-0.101	-0.121	-0.141	-0.161	-0.181	-0.200	-0.219	-0.239	-0.258	-0.276	-0.295	-0.314	-0.332	-0.350	-0.369	-0.386	-0.405	-0.421	-0.440	-0.458	-0.474	-0.491	-0.509	-0.525	-0.541	-0.559	-0.574	-0.590	-0.608	-0.624	-0.638	-0.654	-0.670	-0.684	-0.699	-0.714	-0.728	-0.742	-0.756	-0.770	-0.784	-0.798	-0.810	-0.824	-0.836	-0.849	-0.860	-0.872	-0.884	-0.895	-0.906	-0.916	-0.926	-0.935	-0.945	-0.954	-0.962	-0.971	-0.979	-0.986	-0.994	-1.000	-1.005	-1.011	-1.016	-1.021	-1.026	-1.029	-1.034	-1.036	-1.039	-1.040	-1.041	-1.042	-1.042	-1.042	-1.041	-1.041	-1.039	-1.038	-1.034	-1.031	-1.028	-1.024	-1.019	-1.014	-1.009	-1.004	-0.996	-0.990	-0.982	-0.975	-0.968	-0.959	-0.950	-0.942	-0.932	-0.922	-0.914	-0.904	-0.892	-0.882	-0.871	-0.860	-0.849	-0.838	-0.826	-0.816	-0.804	-0.791	-0.779	-0.768	-0.755	-0.744	-0.731	-0.719	-0.708	-0.695	-0.682	-0.671	-0.659	-0.646	-0.635	-0.622	-0.611	-0.599	-0.588	-0.576	-0.565	-0.554	-0.542	-0.531	-0.521	-0.510	-0.500	-0.489	-0.479	-0.469	-0.459	-0.449	-0.440	-0.430	-0.420	-0.411	-0.402	-0.394	-0.385	-0.376	-0.368	-0.361	-0.352	-0.345	-0.338	-0.330	-0.321	-0.314	-0.308	-0.301	-0.294	-0.288	-0.281	-0.275	-0.270	-0.264	-0.259	-0.252	-0.246	-0.242	-0.236	-0.232	-0.228	-0.222	-0.219	-0.214	-0.210	-0.206	-0.201	-0.199	-0.195	-0.191	-0.188	-0.185	-0.182	-0.179	-0.176	-0.174	-0.170	-0.168	-0.165	-0.162	-0.160	-0.158	-0.155	-0.154	-0.151	-0.150	-0.148	-0.145	-0.142	-0.141	-0.139	-0.136	-0.134	-0.131	-0.131	-0.128	-0.125	-0.122	-0.121	-0.119	-0.116	-0.112	-0.110	-0.108	-0.105	-0.101	-0.098	-0.095	-0.091	-0.088	-0.084	-0.080	-0.075	-0.071	-0.068	-0.062	-0.058	-0.052	-0.049	-0.042	-0.038	-0.031	-0.025	-0.020	-0.014	-0.008	-0.001	0.005	0.011	0.019	0.025	0.032	0.040	0.046	0.054	0.062	0.070	0.078	0.085	0.094	0.101	0.110	0.118	0.125	0.135	0.142	0.151	0.160	0.169	0.179	0.188	0.195	0.205	0.214	0.222	0.232	0.241	0.250	0.260	0.269	0.278	0.288	0.296	0.306	0.315	0.325	0.334	0.344	0.352	0.362	0.372	0.382	0.390	0.401	0.410	0.420	0.430	0.439	0.449	0.459	0.469	0.478	0.488	0.496	0.506	0.515	0.525	0.534	0.542	0.554	0.562	0.572	0.581	0.590	0.600	0.609	0.618	0.628	0.635	0.645	0.652	0.661	0.670	0.679	0.686	0.694	0.701	0.709	0.715	0.722	0.730	0.736	0.742	0.749	0.754	0.760	0.764	0.769	0.772	0.778	0.780	0.782	0.785	0.788	0.789	0.790	0.790	0.790	0.790	0.788	0.786	0.784	0.780	0.778	0.772	0.768	0.761	0.755	0.749	0.740	0.731	0.722	0.712	0.704	0.691	0.680	0.668	0.654	0.640	0.626	0.610	0.595	0.578	0.561	0.544	0.525	0.507	0.488	0.468	0.448	0.426	0.405	0.384	0.361	0.339	0.318	0.294	0.271	0.246	0.222	0.199	0.175	0.151	0.128	0.102	0.079	0.055	0.030	0.006	-0.016	-0.040	-0.064	-0.086	-0.110	-0.132	-0.154	-0.176	-0.196	-0.219	-0.239	-0.259	-0.278	-0.298	-0.315	-0.332	-0.349	-0.366	-0.381	-0.395	-0.410	-0.424	-0.436	-0.448	-0.459	-0.469	-0.478	-0.486	-0.495	-0.501	-0.507	-0.514	-0.518	-0.521	-0.524	-0.526	-0.528	-0.529	-0.528	-0.526	-0.525	-0.522	-0.520	-0.515	-0.511	-0.505	-0.500	-0.494	-0.488	-0.479	-0.470	-0.462	-0.452	-0.444	-0.435	-0.424	-0.412	-0.402	-0.391	-0.380	-0.368	-0.356	-0.345	-0.332	-0.320	-0.308	-0.295	-0.282	-0.270	-0.258	-0.245	-0.232	-0.220	-0.208	-0.195	-0.182	-0.171	-0.160	-0.148	-0.136	-0.124	-0.114	-0.101	-0.090	-0.080	-0.070	-0.059	-0.049	-0.040	-0.030	-0.021	-0.011	-0.002	0.008	0.016	0.024	0.032	0.040	0.048	0.055	0.062	0.070	0.076	0.084	0.091	0.096	0.104	0.109	0.115	0.121	0.126	0.131	0.138	0.142	0.148	0.152	0.158	0.161	0.165	0.169	0.174	0.176	0.181	0.184	0.188	0.190	0.192	0.196	0.199	0.201	0.202	0.205	0.208	0.209	0.210	0.210	0.211	0.210	0.210	0.210	0.210	0.210	0.208	0.206	0.205	0.202	0.199	0.198	0.194	0.190	0.185	0.181	0.176	0.170	0.165	0.159	0.152	0.145	0.138	0.129	0.121	0.111	0.102	0.092	0.082	0.070	0.059	0.046	0.035	0.022	0.009	-0.005	-0.019	-0.035	-0.050	-0.065	-0.081	-0.098	-0.115	-0.132	-0.150	-0.168	-0.186	-0.205	-0.225	-0.244	-0.262	-0.282	-0.302	-0.322	-0.344	-0.364	-0.385	-0.406	-0.426	-0.448	-0.469	-0.490	-0.511	-0.531	-0.554	-0.574	-0.594	-0.615	-0.635	-0.655	-0.675	-0.695	-0.714	-0.734	-0.752	-0.770	-0.789	-0.805	-0.822	-0.839	-0.856	-0.871	-0.886	-0.901	-0.915	-0.929	-0.941	-0.952	-0.965	-0.976	-0.986	-0.996	-1.006	-1.014	-1.021	-1.028	-1.035	-1.041	-1.045	-1.050	-1.054	-1.056	-1.060	-1.060	-1.062	-1.062	-1.062	-1.061	-1.060	-1.059	-1.055	-1.052	-1.050	-1.046	-1.041	-1.038	-1.032	-1.028	-1.021	-1.015	-1.010	-1.004	-0.998	-0.991	-0.985	-0.978	-0.971	-0.966	-0.959	-0.952	-0.946	-0.941	-0.935	-0.930	-0.925	-0.920	-0.916	-0.911	-0.909	-0.906	-0.902	-0.901	-0.899	-0.900	-0.899	-0.899	-0.900	-0.901	-0.902	-0.906	-0.909	-0.914	-0.918	-0.922	-0.929	-0.934	-0.941	-0.950	-0.956	-0.965	-0.974	-0.984	-0.992	-1.002	-1.014	-1.024	-1.034	-1.046	-1.056	-1.068	-1.080	-1.091	-1.102	-1.112	-1.124	-1.134	-1.145	-1.155	-1.166	-1.175	-1.185	-1.194	-1.201	-1.210	-1.218	-1.224	-1.231	-1.238	-1.241	-1.246	-1.250	-1.252	-1.255	-1.256	-1.258	-1.258	-1.256	-1.255	-1.252	-1.249	-1.246	-1.241	-1.236	-1.230	-1.224	-1.216	-1.209	-1.201	-1.192	-1.184	-1.172	-1.164	-1.152	-1.142	-1.130	-1.120	-1.108	-1.095	-1.084	-1.070	-1.059	-1.046	-1.032	-1.021	-1.009	-0.998	-0.985	-0.972	-0.961	-0.950	-0.939	-0.929	-0.918	-0.908	-0.899	-0.889	-0.881	-0.871	-0.864	-0.856	-0.850	-0.844	-0.838	-0.831	-0.826	-0.824	-0.819	-0.816	-0.812	-0.811	-0.809	-0.808	-0.806	-0.806	-0.806	-0.806	-0.808	-0.809	-0.809	-0.811	-0.812	-0.815	-0.819	-0.821	-0.824	-0.828	-0.830	-0.834	-0.838	-0.841	-0.845	-0.849	-0.851	-0.855	-0.859	-0.864	-0.866	-0.870	-0.872	-0.876	-0.879	-0.881	-0.882	-0.885	-0.886	-0.888	-0.889	-0.890	-0.890	-0.889	-0.889	-0.889	-0.888	-0.885	-0.884	-0.881	-0.878	-0.875	-0.871	-0.866	-0.862	-0.856	-0.850	-0.844	-0.838	-0.830	-0.822	-0.812	-0.805	-0.795	-0.786	-0.775	-0.764	-0.752	-0.741	-0.730	-0.716	-0.704	-0.690	-0.676	-0.662	-0.648	-0.632	-0.618	-0.601	-0.585	-0.570	-0.552	-0.536	-0.519	-0.502	-0.485	-0.466	-0.449	-0.431	-0.412	-0.395	-0.376	-0.359	-0.340	-0.321	-0.304	-0.285	-0.268	-0.250	-0.231	-0.214	-0.196	-0.178	-0.160	-0.142	-0.125	-0.108	-0.090	-0.072	-0.058	-0.040	-0.024	-0.006	0.009	0.025	0.040	0.056	0.072	0.088	0.101	0.116	0.131	0.146	0.161	0.175	0.190	0.202	0.218	0.231	0.246	0.260	0.274	0.288	0.301	0.316	0.331	0.345	0.359	0.374	0.389	0.404	0.419	0.434	0.449	0.466	0.482	0.499	0.515	0.531	0.550	0.566	0.584	0.602	0.621	0.641	0.660	0.680	0.700	0.721	0.741	0.762	0.784	0.805	0.828	0.850	0.874	0.896	0.920	0.942	0.966	0.991	1.015	1.039	1.064	1.089	1.112	1.138	1.161	1.186	1.210	1.234	1.259	1.281	1.305	1.328	1.351	1.374	1.395	1.415	1.436	1.456	1.478	1.496	1.512	1.531	1.548	1.564	1.579	1.592	1.605	1.618	1.630	1.640	1.649	1.658	1.665	1.671	1.676	1.680	1.682	1.685	1.685	1.685	1.682	1.680	1.678	1.671	1.666	1.659	1.650	1.641	1.631	1.620	1.608	1.594	1.579	1.565	1.549	1.532	1.515	1.495	1.476	1.458	1.436	1.415	1.395	1.371	1.350	1.328	1.302	1.280	1.256	1.232	1.208	1.184	1.159	1.134	1.109	1.085	1.060	1.036	1.012	0.989	0.964	0.940	0.918	0.895	0.874	0.851	0.830	0.810	0.790	0.770	0.751	0.734	0.715	0.699	0.682	0.668	0.652	0.639	0.626	0.614	0.601	0.590	0.579	0.570	0.561	0.554	0.546	0.539	0.532	0.528	0.521	0.519	0.514	0.511	0.509	0.506	0.505	0.502	0.501	0.501	0.500	0.500	0.500	0.501	0.501	0.501	0.501	0.502	0.504	0.504	0.505	0.506	0.505	0.505	0.506	0.506	0.506	0.506	0.505	0.502	0.502	0.501	0.499	0.496	0.494	0.490	0.488	0.484	0.480	0.476	0.471	0.468	0.461	0.458	0.451	0.446	0.439	0.434	0.428	0.421	0.414	0.408	0.400	0.394	0.386	0.380	0.374	0.368	0.359	0.352	0.346	0.341	0.335	0.329	0.324	0.318	0.312	0.308	0.304	0.299	0.295	0.291	0.289	0.285	0.282	0.280	0.279	0.278	0.276	0.276	0.275	0.276	0.278	0.279	0.280	0.281	0.284	0.286	0.290	0.292	0.296	0.300	0.305	0.310	0.315	0.320	0.326	0.332	0.338	0.345	0.351	0.358	0.366	0.372	0.380	0.388	0.395	0.405	0.412	0.420	0.429	0.438	0.445	0.454	0.462	0.471	0.480	0.489	0.498	0.507	0.515	0.524	0.534	0.541	0.550	0.559	0.568	0.576	0.585	0.592	0.600	0.609	0.618	0.625	0.632	0.640	0.649	0.656	0.664	0.671	0.679	0.685	0.692	0.700	0.706	0.714	0.721	0.726	0.732	0.739	0.745	0.751	0.756	0.762	0.769	0.774	0.779	0.784	0.789	0.794	0.799	0.802	0.808	0.811	0.815	0.819	0.822	0.826	0.829	0.832	0.836	0.839	0.841	0.845	0.846	0.850	0.851	0.854	0.855	0.858	0.858	0.860	0.861	0.861	0.864	0.864	0.865	0.866	0.866	0.868	0.868	0.868	0.870	0.870	0.870	0.870	0.871	0.871	0.871	0.871	0.874	0.874	0.874	0.875	0.875	0.876	0.878	0.878	0.879	0.880	0.881	0.882	0.884	0.886	0.888	0.889	0.891	0.894	0.896	0.898	0.900	0.902	0.905	0.908	0.910	0.912	0.915	0.919	0.921	0.925	0.928	0.930	0.932	0.935	0.939	0.941	0.944	0.948	0.950	0.952	0.954	0.958	0.959	0.961	0.964	0.964	0.966	0.968	0.969	0.970	0.970	0.971	0.971	0.972	0.971	0.971	0.971	0.970	0.969	0.969	0.966	0.964	0.962	0.960	0.958	0.955	0.951	0.950	0.946	0.942	0.939	0.935	0.931	0.926	0.922	0.916	0.912	0.908	0.902	0.896	0.891	0.885	0.879	0.872	0.866	0.860	0.854	0.848	0.841	0.834	0.829	0.821	0.814	0.806	0.800	0.792	0.785	0.778	0.770	0.764	0.755	0.746	0.739	0.731	0.724	0.715	0.706	0.699	0.689	0.681	0.672	0.662	0.654	0.644	0.635	0.625	0.615	0.606	0.595	0.585	0.575	0.562	0.552	0.541	0.530	0.518	0.506	0.492	0.481	0.468	0.454	0.440	0.426	0.411	0.396	0.381	0.365	0.349	0.332	0.315	0.299	0.281	0.262	0.244	0.225	0.205	0.186	0.165	0.144	0.122	0.102	0.080	0.059	0.036	0.012	-0.010	-0.035	-0.059	-0.082	-0.106	-0.131	-0.156	-0.180	-0.205	-0.230	-0.255	-0.280	-0.305	-0.330	-0.355	-0.379	-0.404	-0.429	-0.452	-0.476	-0.501	-0.524	-0.546	-0.569	-0.591	-0.612	-0.634	-0.655	-0.674	-0.694	-0.712	-0.731	-0.749	-0.768	-0.784	-0.798	-0.814	-0.828	-0.841	-0.854	-0.865	-0.876	-0.888	-0.895	-0.905	-0.912	-0.920	-0.926	-0.931	-0.936	-0.940	-0.944	-0.946	-0.948	-0.949	-0.950	-0.949	-0.949	-0.948	-0.945	-0.942	-0.939	-0.936	-0.931	-0.928	-0.922	-0.918	-0.911	-0.905	-0.899	-0.891	-0.885	-0.879	-0.870	-0.862	-0.855	-0.848	-0.839	-0.831	-0.822	-0.815	-0.806	-0.798	-0.790	-0.781	-0.772	-0.765	-0.755	-0.748	-0.739	-0.730	-0.722	-0.714	-0.706	-0.698	-0.689	-0.680	-0.671	-0.664	-0.655	-0.645	-0.638	-0.628	-0.619	-0.610	-0.600	-0.591	-0.581	-0.572	-0.562	-0.551	-0.541	-0.530	-0.519	-0.507	-0.495	-0.482	-0.470	-0.458	-0.445	-0.430	-0.416	-0.401	-0.386	-0.370	-0.355	-0.338	-0.321	-0.304	-0.285	-0.266	-0.246	-0.228	-0.208	-0.186	-0.166	-0.145	-0.122	-0.101	-0.079	-0.055	-0.031	-0.008	0.016	0.042	0.066	0.092	0.118	0.144	0.171	0.198	0.224	0.251	0.279	0.305	0.332	0.360	0.389	0.416	0.444	0.471	0.500	0.528	0.555	0.582	0.610	0.636	0.664	0.691	0.718	0.744	0.770	0.795	0.821	0.846	0.871	0.895	0.919	0.942	0.966	0.990	1.012	1.032	1.055	1.075	1.096	1.115	1.135	1.154	1.172	1.189	1.206	1.222	1.239	1.254	1.269	1.282	1.296	1.309	1.321	1.334	1.345	1.356	1.366	1.376	1.385	1.394	1.402	1.411	1.419	1.425	1.432	1.439	1.444	1.450	1.455	1.460	1.465	1.470	1.474	1.478	1.481	1.485	1.490	1.492	1.496	1.499	1.502	1.505	1.508	1.511	1.514	1.518	1.520	1.525	1.528	1.531	1.534	1.538	1.542	1.545	1.549	1.554	1.558	1.561	1.566	1.570	1.576	1.581	1.586	1.591	1.596	1.601	1.608	1.612	1.619	1.625	1.631	1.636	1.642	1.650	1.655	1.661	1.668	1.674	1.680	1.686	1.691	1.699	1.704	1.709	1.714	1.719	1.725	1.729	1.734	1.738	1.741	1.746	1.749	1.751	1.754	1.756	1.758	1.759	1.759	1.759	1.759	1.759	1.756	1.755	1.752	1.749	1.745	1.741	1.736	1.730	1.724	1.718	1.710	1.702	1.692	1.684	1.674	1.664	1.651	1.640	1.628	1.615	1.601	1.586	1.571	1.556	1.540	1.524	1.506	1.489	1.471	1.452	1.434	1.414	1.394	1.374	1.354	1.332	1.311	1.290	1.268	1.246	1.224	1.201	1.178	1.155	1.132	1.109	1.086	1.062	1.040	1.016	0.995	0.972	0.948	0.925	0.902	0.880	0.859	0.836	0.814	0.792	0.771	0.750	0.729	0.708	0.688	0.668	0.649	0.629	0.611	0.592	0.574	0.556	0.540	0.521	0.505	0.490	0.474	0.459	0.445	0.430	0.415	0.402	0.389	0.378	0.366	0.354	0.342	0.332	0.320	0.311	0.301	0.292	0.284	0.275	0.268	0.260	0.252	0.246	0.240	0.232	0.228	0.221	0.218	0.212	0.208	0.204	0.200	0.196	0.194	0.191	0.188	0.186	0.184	0.184	0.182	0.180	0.180	0.180	0.180	0.180	0.181	0.182	0.182	0.184	0.186	0.189	0.191	0.194	0.198	0.201	0.205	0.209	0.214	0.219	0.224	0.230	0.236	0.242	0.249	0.256	0.264	0.272	0.281	0.290	0.299	0.309	0.319	0.330	0.341	0.354	0.366	0.379	0.391	0.405	0.419	0.434	0.449	0.464	0.480	0.495	0.512	0.530	0.548	0.566	0.585	0.604	0.622	0.644	0.664	0.685	0.706	0.728	0.750	0.772	0.795	0.818	0.841	0.866	0.890	0.914	0.939	0.964	0.989	1.014	1.040	1.065	1.090	1.116	1.141	1.169	1.194	1.221	1.246	1.272	1.299	1.324	1.349	1.375	1.399	1.425	1.450	1.474	1.498	1.522	1.546	1.569	1.591	1.614	1.636	1.658	1.679	1.699	1.719	1.739	1.758	1.775	1.792	1.811	1.826	1.842	1.858	1.872	1.886	1.899	1.911	1.922	1.934	1.945	1.955	1.962	1.972	1.980	1.986	1.994	1.999	2.004	2.009	2.013	2.015	2.019	2.021	2.022	2.024	2.025	2.025	2.025	2.024	2.022	2.021	2.020	2.018	2.015	2.011	2.007	2.005	2.001	1.998	1.994	1.989	1.985	1.980	1.975	1.970	1.965	1.960	1.955	1.950	1.944	1.939	1.934	1.929	1.922	1.919	1.912	1.908	1.904	1.898	1.894	1.888	1.884	1.880	1.874	1.870	1.865	1.861	1.856	1.854	1.850	1.846	1.841	1.839	1.835	1.831	1.829	1.826	1.824	1.820	1.818	1.815	1.812	1.810	1.808	1.806	1.804	1.802	1.800	1.799	1.798	1.796	1.794	1.792	1.791	1.790	1.789	1.788	1.786	1.786	1.784	1.784	1.782	1.781	1.781	1.780	1.779	1.778	1.778	1.775	1.775	1.774	1.772	1.771	1.770	1.769	1.768	1.766	1.764	1.762	1.760	1.759	1.756	1.754	1.751	1.749	1.748	1.745	1.741	1.739	1.735	1.732	1.729	1.725	1.721	1.718	1.712	1.709	1.705	1.700	1.695	1.690	1.686	1.681	1.676	1.671	1.666	1.661	1.656	1.650	1.646	1.641	1.636	1.631	1.626	1.622	1.618	1.614	1.609	1.605	1.601	1.598	1.594	1.590	1.586	1.584	1.581	1.579	1.576	1.575	1.572	1.572	1.571	1.570	1.570	1.569	1.570	1.571	1.570	1.571	1.574	1.574	1.576	1.578	1.580	1.581	1.585	1.586	1.590	1.594	1.596	1.599	1.602	1.606	1.609	1.612	1.616	1.620	1.624	1.626	1.630	1.632	1.635	1.638	1.641	1.644	1.646	1.648	1.650	1.651	1.652	1.654	1.655	1.655	1.655	1.655	1.655	1.655	1.654	1.652	1.651	1.650	1.648	1.645	1.642	1.640	1.636	1.634	1.631	1.628	1.622	1.619	1.615	1.611	1.608	1.601	1.598	1.594	1.589	1.584	1.580	1.576	1.571	1.568	1.562	1.559	1.556	1.551	1.549	1.546	1.544	1.541	1.539	1.538	1.535	1.535	1.535	1.535	1.534	1.535	1.538	1.539	1.540	1.544	1.546	1.550	1.555	1.560	1.565	1.571	1.578	1.584	1.591	1.600	1.608	1.616	1.625	1.635	1.645	1.655	1.666	1.676	1.688	1.700	1.712	1.724	1.738	1.749	1.762	1.774	1.788	1.800	1.814	1.826	1.838	1.851	1.864	1.876	1.888	1.900	1.912	1.924	1.935	1.946	1.956	1.966	1.976	1.986	1.995	2.004	2.011	2.020	2.026	2.033	2.039	2.045	2.050	2.055	2.059	2.062	2.066	2.069	2.070	2.072	2.075	2.075	2.075	2.075	2.075	2.074	2.074	2.072	2.070	2.069	2.066	2.065	2.061	2.059	2.056	2.054	2.051	2.049	2.046	2.044	2.041	2.039	2.038	2.036	2.034	2.033	2.031	2.031	2.030	2.031	2.031	2.033	2.033	2.034	2.036	2.040	2.042	2.046	2.050	2.055	2.060	2.066	2.074	2.079	2.086	2.096	2.104	2.112	2.124	2.134	2.144	2.155	2.168	2.179	2.192	2.204	2.218	2.231	2.245	2.261	2.275	2.290	2.305	2.320	2.335	2.351	2.366	2.381	2.398	2.412	2.429	2.444	2.459	2.474	2.489	2.504	2.516	2.531	2.544	2.558	2.570	2.582	2.595	2.606	2.615	2.626	2.636	2.645	2.654	2.661	2.669	2.675	2.682	2.688	2.691	2.696	2.700	2.702	2.704	2.705	2.706	2.708	2.706	2.706	2.705	2.702	2.700	2.698	2.694	2.689	2.684	2.679	2.672	2.666	2.659	2.651	2.644	2.636	2.629	2.619	2.610	2.600	2.590	2.580	2.570	2.559	2.548	2.536	2.525	2.514	2.501	2.489	2.478	2.465	2.454	2.441	2.428	2.414	2.401	2.388	2.375	2.362	2.349	2.336	2.322	2.309	2.296	2.282	2.270	2.258	2.244	2.232	2.219	2.206	2.194	2.182	2.170	2.159	2.146	2.135	2.124	2.112	2.101	2.091	2.081	2.070	2.060	2.051	2.041	2.031	2.022	2.014	2.004	1.996	1.988	1.979	1.971	1.962	1.954	1.948	1.939	1.931	1.922	1.914	1.908	1.899	1.891	1.882	1.874	1.865	1.856	1.846	1.838	1.828	1.818	1.806	1.795	1.784	1.771	1.759	1.746	1.732	1.719	1.704	1.689	1.672	1.656	1.640	1.621	1.602	1.584	1.564	1.544	1.522	1.501	1.479	1.456	1.432	1.409	1.385	1.360	1.335	1.310	1.282	1.256	1.230	1.204	1.176	1.149	1.120	1.092	1.065	1.038	1.009	0.981	0.954	0.926	0.898	0.871	0.844	0.818	0.791	0.765	0.739	0.714	0.689	0.664	0.640	0.616	0.595	0.572	0.550	0.530	0.509	0.489	0.469	0.450	0.432	0.414	0.398	0.381	0.366	0.350	0.336	0.321	0.309	0.296	0.284	0.271	0.261	0.250	0.240	0.230	0.221	0.211	0.202	0.194	0.185	0.178	0.171	0.164	0.156	0.150	0.142	0.136	0.130	0.122	0.118	0.111	0.105	0.100	0.094	0.086	0.081	0.075	0.069	0.062	0.056	0.050	0.044	0.036	0.030	0.022	0.015	0.009	0.000	-0.008	-0.014	-0.022	-0.030	-0.039	-0.048	-0.055	-0.062	-0.072	-0.080	-0.088	-0.098	-0.108	-0.115	-0.124	-0.134	-0.142	-0.152	-0.160	-0.169	-0.178	-0.188	-0.196	-0.206	-0.214	-0.222	-0.231	-0.240	-0.246	-0.255	-0.262	-0.270	-0.276	-0.284	-0.290	-0.296	-0.301	-0.308	-0.314	-0.318	-0.322	-0.328	-0.331	-0.334	-0.336	-0.340	-0.341	-0.342	-0.345	-0.345	-0.345	-0.345	-0.345	-0.344	-0.342	-0.341	-0.339	-0.336	-0.332	-0.330	-0.326	-0.321	-0.318	-0.312	-0.309	-0.302	-0.298	-0.292	-0.285	-0.280	-0.274	-0.268	-0.260	-0.254	-0.248	-0.241	-0.235	-0.229	-0.221	-0.215	-0.208	-0.201	-0.195	-0.190	-0.184	-0.179	-0.172	-0.166	-0.162	-0.158	-0.154	-0.149	-0.145	-0.142	-0.138	-0.135	-0.134	-0.130	-0.129	-0.128	-0.126	-0.125	-0.126	-0.125	-0.126	-0.126	-0.128	-0.129	-0.130	-0.132	-0.134	-0.136	-0.140	-0.142	-0.146	-0.150	-0.155	-0.159	-0.164	-0.168	-0.171	-0.176	-0.181	-0.188	-0.192	-0.198	-0.202	-0.208	-0.212	-0.219	-0.224	-0.229	-0.234	-0.239	-0.244	-0.248	-0.252	-0.256	-0.260	-0.265	-0.269	-0.271	-0.275	-0.279	-0.280	-0.282	-0.284	-0.288	-0.289	-0.289	-0.290	-0.290	-0.289	-0.289	-0.288	-0.286	-0.285	-0.282	-0.280	-0.278	-0.274	-0.270	-0.268	-0.264	-0.258	-0.254	-0.249	-0.242	-0.238	-0.231	-0.225	-0.219	-0.212	-0.205	-0.199	-0.191	-0.185	-0.176	-0.169	-0.162	-0.155	-0.148	-0.140	-0.132	-0.126	-0.119	-0.111	-0.104	-0.098	-0.091	-0.085	-0.079	-0.072	-0.066	-0.062	-0.056	-0.051	-0.048	-0.044	-0.040	-0.036	-0.032	-0.029	-0.028	-0.025	-0.024	-0.022	-0.021	-0.021	-0.020	-0.020	-0.021	-0.021	-0.022	-0.024	-0.026	-0.028	-0.030	-0.032	-0.035	-0.039	-0.041	-0.045	-0.049	-0.051	-0.056	-0.060	-0.065	-0.068	-0.072	-0.078	-0.081	-0.086	-0.091	-0.095	-0.099	-0.102	-0.108	-0.111	-0.115	-0.119	-0.121	-0.126	-0.129	-0.131	-0.134	-0.136	-0.138	-0.140	-0.142	-0.142	-0.144	-0.144	-0.145	-0.144	-0.144	-0.142	-0.141	-0.140	-0.139	-0.136	-0.134	-0.129	-0.126	-0.122	-0.118	-0.112	-0.108	-0.101	-0.095	-0.090	-0.082	-0.075	-0.069	-0.060	-0.052	-0.044	-0.035	-0.026	-0.018	-0.008	0.002	0.012	0.021	0.032	0.042	0.052	0.062	0.075	0.085	0.096	0.106	0.118	0.128	0.138	0.148	0.158	0.169	0.178	0.188	0.196	0.206	0.215	0.222	0.230	0.239	0.246	0.252	0.259	0.265	0.271	0.276	0.280	0.284	0.288	0.291	0.294	0.296	0.296	0.298	0.299	0.299	0.299	0.296	0.295	0.292	0.290	0.288	0.284	0.279	0.275	0.270	0.265	0.258	0.252	0.246	0.239	0.232	0.224	0.216	0.208	0.200	0.191	0.182	0.174	0.164	0.155	0.145	0.136	0.128	0.118	0.108	0.099	0.089	0.080	0.070	0.060	0.051	0.042	0.032	0.024	0.015	0.008	0.000	-0.009	-0.016	-0.024	-0.031	-0.039	-0.044	-0.050	-0.056	-0.061	-0.068	-0.071	-0.076	-0.080	-0.084	-0.088	-0.089	-0.092	-0.095	-0.096	-0.098	-0.099	-0.100	-0.100	-0.100	-0.100	-0.099	-0.099	-0.098	-0.096	-0.094	-0.092	-0.091	-0.089	-0.086	-0.084	-0.081	-0.079	-0.076	-0.074	-0.071	-0.068	-0.065	-0.061	-0.059	-0.056	-0.054	-0.051	-0.049	-0.048	-0.045	-0.042	-0.041	-0.039	-0.039	-0.038	-0.036	-0.036	-0.035	-0.034	-0.035	-0.034	-0.035	-0.035	-0.036	-0.039	-0.039	-0.041	-0.044	-0.045	-0.048	-0.049	-0.052	-0.055	-0.058	-0.061	-0.064	-0.068	-0.071	-0.074	-0.078	-0.081	-0.085	-0.089	-0.092	-0.096	-0.100	-0.104	-0.108	-0.110	-0.114	-0.118	-0.121	-0.124	-0.128	-0.131	-0.135	-0.138	-0.140	-0.142	-0.146	-0.150	-0.151	-0.154	-0.158	-0.159	-0.162	-0.164	-0.166	-0.170	-0.171	-0.174	-0.176	-0.179	-0.180	-0.184	-0.185	-0.188	-0.191	-0.192	-0.196	-0.200	-0.202	-0.205	-0.208	-0.212	-0.215	-0.219	-0.222	-0.226	-0.230	-0.234	-0.239	-0.241	-0.246	-0.251	-0.256	
