# Supplementary material for: Motion onset VEPs can see through the blur
Source: Sci Rep. 2024 Sep 12;14:21296. doi: 10.1038/s41598-024-72483-z (PMC11393312; doi:10.1038/s41598-024-72483-z)
Supplement: Supplementary file 3 — Supplementary Information 3. [file 41598_2024_72483_MOESM3_ESM.zip › VEP_raw_data/source_data/SourceBlurVEP-S008_VEP_2023-04-05_14-44-36.txt]

0.000	0.000	99999.999	6250.000	50.000	-2193.000	-2061.000	6248.000	7.000	100.000	5.000	2.000	1.000	1.000	0.000	0.000	0.000	0.000	0.000	0.000	0.000	0.000	0.000	0.000	0.000	0.000	0.000	-2.029	-2.039	-2.047	-2.056	-2.066	-2.075	-2.084	-2.092	-2.100	-2.109	-2.116	-2.124	-2.131	-2.138	-2.144	-2.151	-2.158	-2.164	-2.169	-2.175	-2.181	-2.186	-2.192	-2.198	-2.202	-2.208	-2.212	-2.218	-2.222	-2.226	-2.231	-2.235	-2.240	-2.244	-2.249	-2.252	-2.258	-2.262	-2.266	-2.270	-2.275	-2.279	-2.284	-2.289	-2.294	-2.299	-2.304	-2.309	-2.315	-2.320	-2.326	-2.332	-2.339	-2.344	-2.350	-2.358	-2.365	-2.371	-2.379	-2.386	-2.394	-2.402	-2.410	-2.419	-2.426	-2.435	-2.442	-2.451	-2.460	-2.470	-2.479	-2.488	-2.498	-2.506	-2.515	-2.525	-2.534	-2.542	-2.552	-2.561	-2.571	-2.579	-2.588	-2.596	-2.606	-2.615	-2.622	-2.631	-2.639	-2.646	-2.654	-2.662	-2.670	-2.676	-2.684	-2.690	-2.698	-2.704	-2.710	-2.716	-2.722	-2.729	-2.734	-2.739	-2.744	-2.749	-2.754	-2.759	-2.764	-2.768	-2.772	-2.778	-2.782	-2.786	-2.791	-2.795	-2.800	-2.805	-2.810	-2.815	-2.821	-2.826	-2.832	-2.839	-2.844	-2.851	-2.858	-2.865	-2.871	-2.879	-2.886	-2.895	-2.904	-2.912	-2.921	-2.930	-2.941	-2.951	-2.962	-2.974	-2.985	-2.996	-3.009	-3.021	-3.034	-3.046	-3.061	-3.074	-3.089	-3.102	-3.118	-3.131	-3.146	-3.161	-3.176	-3.191	-3.206	-3.222	-3.238	-3.254	-3.269	-3.284	-3.299	-3.314	-3.330	-3.344	-3.360	-3.374	-3.389	-3.402	-3.418	-3.431	-3.446	-3.460	-3.474	-3.486	-3.500	-3.512	-3.526	-3.538	-3.550	-3.562	-3.575	-3.588	-3.598	-3.610	-3.621	-3.632	-3.644	-3.655	-3.666	-3.678	-3.689	-3.700	-3.710	-3.722	-3.734	-3.745	-3.758	-3.768	-3.780	-3.791	-3.804	-3.816	-3.829	-3.841	-3.854	-3.866	-3.879	-3.892	-3.905	-3.919	-3.932	-3.946	-3.960	-3.972	-3.986	-4.001	-4.015	-4.029	-4.043	-4.056	-4.069	-4.082	-4.095	-4.109	-4.122	-4.135	-4.146	-4.159	-4.169	-4.180	-4.191	-4.200	-4.211	-4.219	-4.228	-4.235	-4.241	-4.249	-4.254	-4.258	-4.262	-4.266	-4.269	-4.270	-4.271	-4.271	-4.270	-4.269	-4.266	-4.265	-4.260	-4.256	-4.251	-4.244	-4.239	-4.231	-4.221	-4.214	-4.204	-4.194	-4.182	-4.171	-4.160	-4.146	-4.134	-4.120	-4.106	-4.091	-4.077	-4.062	-4.048	-4.031	-4.016	-3.999	-3.982	-3.968	-3.950	-3.932	-3.916	-3.899	-3.882	-3.865	-3.849	-3.831	-3.815	-3.796	-3.779	-3.761	-3.744	-3.726	-3.710	-3.692	-3.675	-3.656	-3.640	-3.621	-3.602	-3.586	-3.568	-3.549	-3.531	-3.512	-3.494	-3.475	-3.456	-3.436	-3.416	-3.396	-3.376	-3.356	-3.336	-3.315	-3.294	-3.271	-3.249	-3.228	-3.204	-3.180	-3.158	-3.132	-3.109	-3.082	-3.058	-3.031	-3.005	-2.979	-2.952	-2.924	-2.896	-2.868	-2.839	-2.810	-2.780	-2.751	-2.720	-2.690	-2.660	-2.629	-2.599	-2.568	-2.536	-2.505	-2.474	-2.442	-2.410	-2.379	-2.348	-2.314	-2.282	-2.251	-2.220	-2.188	-2.156	-2.125	-2.094	-2.064	-2.033	-2.002	-1.972	-1.942	-1.914	-1.885	-1.855	-1.828	-1.800	-1.772	-1.745	-1.719	-1.692	-1.666	-1.641	-1.616	-1.591	-1.568	-1.544	-1.522	-1.500	-1.476	-1.455	-1.435	-1.415	-1.395	-1.376	-1.356	-1.338	-1.320	-1.302	-1.286	-1.269	-1.252	-1.238	-1.221	-1.206	-1.192	-1.178	-1.165	-1.150	-1.138	-1.125	-1.112	-1.100	-1.088	-1.075	-1.062	-1.052	-1.040	-1.029	-1.016	-1.006	-0.995	-0.984	-0.971	-0.960	-0.949	-0.936	-0.925	-0.915	-0.902	-0.891	-0.879	-0.868	-0.855	-0.842	-0.831	-0.818	-0.805	-0.792	-0.779	-0.765	-0.752	-0.739	-0.725	-0.711	-0.696	-0.682	-0.668	-0.654	-0.639	-0.624	-0.609	-0.595	-0.580	-0.565	-0.550	-0.535	-0.520	-0.506	-0.491	-0.478	-0.462	-0.449	-0.434	-0.420	-0.405	-0.392	-0.379	-0.366	-0.352	-0.340	-0.328	-0.316	-0.305	-0.294	-0.282	-0.272	-0.262	-0.252	-0.242	-0.234	-0.225	-0.216	-0.209	-0.201	-0.194	-0.186	-0.180	-0.172	-0.168	-0.161	-0.155	-0.150	-0.145	-0.141	-0.138	-0.132	-0.129	-0.124	-0.121	-0.118	-0.115	-0.112	-0.109	-0.106	-0.105	-0.101	-0.100	-0.098	-0.095	-0.094	-0.092	-0.091	-0.089	-0.088	-0.088	-0.086	-0.085	-0.084	-0.082	-0.082	-0.082	-0.082	-0.082	-0.082	-0.082	-0.084	-0.085	-0.085	-0.088	-0.088	-0.090	-0.092	-0.095	-0.098	-0.101	-0.105	-0.109	-0.114	-0.119	-0.122	-0.129	-0.136	-0.141	-0.150	-0.156	-0.164	-0.172	-0.181	-0.191	-0.201	-0.212	-0.224	-0.235	-0.248	-0.259	-0.272	-0.288	-0.301	-0.316	-0.331	-0.348	-0.365	-0.380	-0.398	-0.418	-0.435	-0.454	-0.471	-0.491	-0.510	-0.531	-0.551	-0.571	-0.592	-0.614	-0.634	-0.655	-0.676	-0.696	-0.716	-0.739	-0.759	-0.780	-0.800	-0.820	-0.841	-0.860	-0.879	-0.900	-0.918	-0.936	-0.955	-0.972	-0.989	-1.005	-1.021	-1.035	-1.050	-1.064	-1.078	-1.090	-1.102	-1.114	-1.122	-1.134	-1.142	-1.150	-1.158	-1.164	-1.170	-1.175	-1.180	-1.184	-1.186	-1.189	-1.190	-1.192	-1.192	-1.194	-1.192	-1.191	-1.190	-1.188	-1.186	-1.182	-1.181	-1.178	-1.174	-1.170	-1.166	-1.162	-1.158	-1.154	-1.149	-1.145	-1.140	-1.135	-1.130	-1.128	-1.122	-1.118	-1.114	-1.110	-1.105	-1.101	-1.098	-1.092	-1.090	-1.086	-1.082	-1.079	-1.076	-1.072	-1.069	-1.066	-1.062	-1.060	-1.056	-1.052	-1.050	-1.046	-1.042	-1.039	-1.035	-1.031	-1.026	-1.021	-1.018	-1.012	-1.008	-1.001	-0.995	-0.989	-0.982	-0.975	-0.968	-0.960	-0.951	-0.944	-0.935	-0.925	-0.916	-0.906	-0.896	-0.886	-0.876	-0.865	-0.854	-0.842	-0.831	-0.819	-0.808	-0.796	-0.784	-0.772	-0.760	-0.749	-0.738	-0.726	-0.715	-0.702	-0.692	-0.681	-0.671	-0.661	-0.651	-0.642	-0.634	-0.625	-0.619	-0.611	-0.605	-0.599	-0.592	-0.589	-0.585	-0.581	-0.578	-0.575	-0.574	-0.572	-0.572	-0.571	-0.572	-0.572	-0.575	-0.576	-0.579	-0.582	-0.585	-0.589	-0.594	-0.599	-0.602	-0.608	-0.614	-0.619	-0.625	-0.630	-0.636	-0.641	-0.646	-0.654	-0.659	-0.664	-0.669	-0.674	-0.679	-0.684	-0.689	-0.692	-0.696	-0.699	-0.702	-0.705	-0.706	-0.709	-0.709	-0.710	-0.709	-0.710	-0.709	-0.708	-0.704	-0.701	-0.699	-0.695	-0.691	-0.686	-0.682	-0.678	-0.670	-0.665	-0.659	-0.651	-0.645	-0.636	-0.630	-0.621	-0.614	-0.605	-0.596	-0.588	-0.579	-0.569	-0.560	-0.551	-0.542	-0.534	-0.525	-0.515	-0.507	-0.499	-0.491	-0.484	-0.475	-0.468	-0.461	-0.454	-0.448	-0.441	-0.435	-0.429	-0.422	-0.418	-0.412	-0.409	-0.405	-0.401	-0.398	-0.395	-0.392	-0.390	-0.389	-0.388	-0.386	-0.386	-0.386	-0.386	-0.386	-0.386	-0.389	-0.390	-0.391	-0.394	-0.395	-0.398	-0.400	-0.402	-0.406	-0.410	-0.414	-0.418	-0.420	-0.425	-0.428	-0.431	-0.436	-0.440	-0.444	-0.449	-0.454	-0.458	-0.461	-0.465	-0.469	-0.474	-0.476	-0.481	-0.484	-0.488	-0.490	-0.492	-0.496	-0.499	-0.500	-0.502	-0.504	-0.506	-0.506	-0.507	-0.509	-0.509	-0.510	-0.510	-0.510	-0.509	-0.509	-0.507	-0.505	-0.504	-0.502	-0.500	-0.498	-0.495	-0.491	-0.488	-0.485	-0.482	-0.479	-0.474	-0.469	-0.465	-0.460	-0.455	-0.450	-0.445	-0.439	-0.434	-0.429	-0.422	-0.416	-0.411	-0.405	-0.400	-0.392	-0.386	-0.381	-0.375	-0.369	-0.362	-0.358	-0.351	-0.346	-0.340	-0.335	-0.329	-0.324	-0.319	-0.314	-0.309	-0.305	-0.300	-0.295	-0.291	-0.286	-0.281	-0.278	-0.274	-0.270	-0.268	-0.264	-0.260	-0.256	-0.254	-0.251	-0.249	-0.246	-0.244	-0.241	-0.239	-0.238	-0.234	-0.232	-0.230	-0.229	-0.228	-0.226	-0.224	-0.222	-0.221	-0.220	-0.218	-0.216	-0.216	-0.214	-0.212	-0.211	-0.210	-0.209	-0.208	-0.206	-0.205	-0.204	-0.202	-0.201	-0.200	-0.199	-0.198	-0.195	-0.194	-0.192	-0.191	-0.189	-0.188	-0.185	-0.184	-0.181	-0.180	-0.178	-0.176	-0.174	-0.171	-0.170	-0.166	-0.164	-0.162	-0.160	-0.158	-0.155	-0.151	-0.149	-0.146	-0.144	-0.141	-0.139	-0.136	-0.134	-0.131	-0.128	-0.125	-0.122	-0.120	-0.116	-0.115	-0.112	-0.109	-0.108	-0.104	-0.102	-0.099	-0.096	-0.094	-0.091	-0.089	-0.086	-0.082	-0.080	-0.078	-0.075	-0.072	-0.070	-0.068	-0.064	-0.061	-0.059	-0.056	-0.052	-0.050	-0.045	-0.042	-0.040	-0.036	-0.032	-0.029	-0.025	-0.021	-0.018	-0.012	-0.009	-0.005	0.001	0.005	0.010	0.014	0.020	0.026	0.031	0.036	0.042	0.049	0.055	0.061	0.068	0.074	0.081	0.089	0.095	0.101	0.110	0.116	0.124	0.131	0.140	0.148	0.155	0.164	0.171	0.179	0.186	0.195	0.204	0.211	0.220	0.229	0.236	0.246	0.255	0.262	0.272	0.280	0.289	0.298	0.308	0.315	0.324	0.332	0.341	0.350	0.360	0.368	0.378	0.385	0.395	0.402	0.411	0.420	0.429	0.436	0.445	0.454	0.462	0.470	0.478	0.485	0.492	0.500	0.506	0.515	0.521	0.526	0.534	0.539	0.545	0.550	0.555	0.560	0.564	0.569	0.571	0.575	0.578	0.581	0.582	0.584	0.585	0.586	0.588	0.586	0.586	0.585	0.584	0.582	0.580	0.578	0.575	0.571	0.569	0.565	0.561	0.558	0.554	0.549	0.545	0.541	0.536	0.531	0.528	0.522	0.519	0.515	0.511	0.507	0.505	0.501	0.499	0.496	0.495	0.494	0.492	0.494	0.494	0.495	0.498	0.500	0.502	0.507	0.511	0.516	0.524	0.531	0.539	0.549	0.559	0.569	0.581	0.595	0.608	0.622	0.638	0.654	0.670	0.688	0.706	0.725	0.745	0.765	0.786	0.808	0.830	0.854	0.876	0.899	0.922	0.949	0.972	0.998	1.022	1.046	1.072	1.098	1.122	1.148	1.171	1.196	1.221	1.245	1.269	1.292	1.315	1.338	1.360	1.381	1.401	1.422	1.442	1.461	1.479	1.496	1.512	1.529	1.542	1.556	1.571	1.582	1.595	1.605	1.616	1.624	1.632	1.640	1.646	1.654	1.658	1.662	1.665	1.668	1.670	1.671	1.671	1.671	1.671	1.669	1.668	1.665	1.662	1.659	1.655	1.651	1.648	1.642	1.638	1.632	1.629	1.624	1.619	1.615	1.610	1.605	1.601	1.598	1.594	1.590	1.589	1.586	1.584	1.582	1.584	1.582	1.584	1.586	1.589	1.592	1.595	1.600	1.608	1.614	1.621	1.630	1.640	1.650	1.662	1.675	1.689	1.702	1.718	1.734	1.751	1.769	1.788	1.806	1.828	1.849	1.871	1.892	1.915	1.940	1.962	1.988	2.013	2.038	2.064	2.089	2.115	2.140	2.166	2.192	2.218	2.244	2.269	2.292	2.319	2.341	2.365	2.389	2.410	2.431	2.452	2.472	2.491	2.509	2.528	2.542	2.559	2.572	2.586	2.598	2.609	2.619	2.628	2.635	2.641	2.646	2.651	2.655	2.656	2.656	2.656	2.655	2.652	2.649	2.644	2.639	2.632	2.626	2.618	2.610	2.600	2.589	2.580	2.568	2.558	2.546	2.534	2.521	2.509	2.496	2.484	2.471	2.458	2.445	2.432	2.420	2.408	2.396	2.385	2.375	2.365	2.355	2.345	2.336	2.328	2.321	2.312	2.308	2.301	2.296	2.292	2.289	2.285	2.282	2.281	2.280	2.281	2.281	2.281	2.284	2.285	2.288	2.290	2.294	2.298	2.301	2.306	2.310	2.315	2.320	2.324	2.330	2.334	2.339	2.342	2.348	2.351	2.355	2.359	2.361	2.365	2.366	2.369	2.371	2.371	2.371	2.371	2.370	2.369	2.366	2.362	2.360	2.355	2.350	2.345	2.338	2.330	2.324	2.315	2.305	2.296	2.285	2.275	2.264	2.251	2.239	2.225	2.211	2.196	2.181	2.168	2.150	2.135	2.118	2.102	2.085	2.066	2.050	2.033	2.015	1.996	1.979	1.961	1.944	1.925	1.906	1.889	1.872	1.854	1.838	1.820	1.802	1.786	1.770	1.754	1.739	1.722	1.708	1.692	1.678	1.664	1.650	1.636	1.624	1.611	1.599	1.588	1.576	1.566	1.555	1.545	1.536	1.526	1.519	1.510	1.502	1.495	1.489	1.482	1.476	1.470	1.465	1.460	1.456	1.451	1.449	1.445	1.441	1.439	1.436	1.432	1.430	1.429	1.426	1.425	1.422	1.421	1.419	1.418	1.415	1.412	1.411	1.410	1.406	1.405	1.402	1.400	1.398	1.395	1.391	1.389	1.384	1.380	1.376	1.371	1.366	1.361	1.355	1.349	1.342	1.335	1.329	1.320	1.312	1.304	1.296	1.288	1.278	1.269	1.259	1.249	1.238	1.228	1.218	1.208	1.196	1.186	1.176	1.165	1.155	1.144	1.134	1.124	1.112	1.102	1.091	1.082	1.074	1.065	1.055	1.046	1.039	1.030	1.024	1.018	1.010	1.005	0.999	0.995	0.990	0.986	0.982	0.980	0.978	0.976	0.974	0.972	0.972	0.971	0.971	0.972	0.972	0.974	0.976	0.978	0.981	0.984	0.988	0.990	0.994	0.998	1.002	1.005	1.011	1.016	1.020	1.025	1.031	1.036	1.041	1.046	1.052	1.058	1.062	1.069	1.075	1.080	1.086	1.091	1.098	1.102	1.108	1.114	1.119	1.125	1.130	1.135	1.140	1.145	1.150	1.154	1.159	1.164	1.169	1.174	1.178	1.181	1.186	1.190	1.195	1.199	1.201	1.205	1.209	1.212	1.215	1.219	1.221	1.224	1.226	1.229	1.231	1.232	1.235	1.236	1.239	1.240	1.241	1.242	1.244	1.245	1.246	1.248	1.248	1.249	1.249	1.250	1.250	1.250	1.250	1.250	1.250	1.250	1.249	1.249	1.249	1.248	1.246	1.246	1.245	1.245	1.244	1.242	1.242	1.240	1.240	1.239	1.238	1.238	1.236	1.235	1.234	1.232	1.231	1.231	1.230	1.228	1.228	1.226	1.225	1.224	1.222	1.221	1.219	1.219	1.218	1.216	1.215	1.214	1.212	1.212	1.210	1.210	1.209	1.209	1.208	1.206	1.206	1.205	1.204	1.204	1.204	1.202	1.201	1.201	1.201	1.201	1.200	1.200	1.199	1.199	1.199	1.200	1.199	1.200	1.200	1.200	1.201	1.201	1.202	1.201	1.202	1.202	1.204	1.202	1.204	1.202	1.204	1.204	1.204	1.204	1.202	1.202	1.202	1.202	1.201	1.200	1.200	1.199	1.198	1.196	1.195	1.194	1.191	1.190	1.188	1.186	1.182	1.180	1.178	1.175	1.171	1.168	1.165	1.162	1.159	1.155	1.150	1.148	1.144	1.139	1.135	1.130	1.126	1.122	1.119	1.114	1.110	1.106	1.101	1.098	1.094	1.090	1.088	1.082	1.079	1.076	1.074	1.071	1.069	1.066	1.064	1.064	1.061	1.060	1.060	1.059	1.059	1.059	1.059	1.059	1.061	1.062	1.064	1.065	1.068	1.069	1.071	1.075	1.078	1.080	1.085	1.089	1.091	1.096	1.100	1.104	1.110	1.114	1.119	1.122	1.128	1.132	1.136	1.141	1.146	1.150	1.155	1.159	1.162	1.168	1.171	1.175	1.179	1.181	1.185	1.188	1.190	1.192	1.194	1.195	1.198	1.199	1.199	1.199	1.199	1.199	1.198	1.198	1.196	1.194	1.191	1.189	1.185	1.182	1.179	1.175	1.171	1.166	1.161	1.156	1.150	1.145	1.139	1.134	1.126	1.120	1.112	1.106	1.099	1.091	1.085	1.078	1.071	1.062	1.055	1.046	1.038	1.030	1.022	1.014	1.004	0.995	0.986	0.976	0.968	0.959	0.949	0.939	0.929	0.919	0.909	0.898	0.888	0.876	0.865	0.852	0.841	0.829	0.816	0.804	0.790	0.776	0.761	0.746	0.732	0.716	0.700	0.685	0.669	0.651	0.635	0.618	0.598	0.580	0.560	0.542	0.522	0.502	0.482	0.462	0.442	0.421	0.400	0.379	0.359	0.338	0.315	0.295	0.274	0.252	0.231	0.210	0.190	0.170	0.150	0.130	0.111	0.092	0.075	0.058	0.040	0.024	0.009	-0.006	-0.021	-0.035	-0.048	-0.060	-0.071	-0.081	-0.091	-0.100	-0.109	-0.115	-0.121	-0.126	-0.131	-0.135	-0.138	-0.140	-0.141	-0.141	-0.140	-0.140	-0.139	-0.136	-0.132	-0.130	-0.125	-0.121	-0.116	-0.110	-0.104	-0.098	-0.090	-0.084	-0.076	-0.069	-0.061	-0.052	-0.046	-0.038	-0.030	-0.022	-0.015	-0.009	-0.001	0.006	0.012	0.019	0.025	0.031	0.038	0.042	0.046	0.050	0.055	0.058	0.060	0.064	0.065	0.066	0.068	0.069	0.069	0.069	0.068	0.066	0.065	0.062	0.060	0.059	0.055	0.052	0.048	0.044	0.040	0.035	0.030	0.026	0.020	0.016	0.011	0.005	0.000	-0.005	-0.010	-0.014	-0.019	-0.022	-0.029	-0.032	-0.036	-0.040	-0.045	-0.049	-0.052	-0.056	-0.059	-0.061	-0.064	-0.066	-0.069	-0.071	-0.071	-0.074	-0.074	-0.076	-0.076	-0.078	-0.078	-0.076	-0.078	-0.076	-0.076	-0.075	-0.075	-0.075	-0.074	-0.072	-0.071	-0.070	-0.070	-0.069	-0.069	-0.068	-0.068	-0.065	-0.065	-0.065	-0.064	-0.064	-0.065	-0.065	-0.065	-0.065	-0.068	-0.069	-0.069	-0.070	-0.072	-0.074	-0.078	-0.079	-0.081	-0.084	-0.088	-0.091	-0.094	-0.098	-0.101	-0.105	-0.109	-0.112	-0.118	-0.121	-0.126	-0.131	-0.136	-0.141	-0.145	-0.150	-0.155	-0.160	-0.165	-0.170	-0.175	-0.179	-0.185	-0.190	-0.194	-0.199	-0.202	-0.208	-0.212	-0.218	-0.221	-0.226	-0.230	-0.235	-0.239	-0.244	-0.248	-0.251	-0.256	-0.260	-0.264	-0.268	-0.270	-0.275	-0.278	-0.282	-0.286	-0.289	-0.292	-0.296	-0.300	-0.304	-0.306	-0.310	-0.315	-0.318	-0.321	-0.324	-0.329	-0.331	-0.335	-0.339	-0.342	-0.346	-0.351	-0.354	-0.359	-0.362	-0.366	-0.371	-0.375	-0.379	-0.382	-0.388	-0.392	-0.395	-0.400	-0.404	-0.409	-0.412	-0.418	-0.421	-0.425	-0.430	-0.434	-0.438	-0.441	-0.445	-0.449	-0.451	-0.455	-0.458	-0.461	-0.464	-0.466	-0.468	-0.470	-0.471	-0.474	-0.474	-0.475	-0.475	-0.475	-0.474	-0.474	-0.471	-0.470	-0.468	-0.465	-0.461	-0.458	-0.454	-0.449	-0.444	-0.438	-0.430	-0.422	-0.416	-0.409	-0.399	-0.390	-0.380	-0.369	-0.358	-0.346	-0.335	-0.321	-0.310	-0.296	-0.281	-0.268	-0.252	-0.238	-0.221	-0.205	-0.189	-0.172	-0.154	-0.138	-0.119	-0.101	-0.082	-0.064	-0.045	-0.028	-0.008	0.011	0.031	0.050	0.069	0.088	0.106	0.126	0.145	0.164	0.181	0.199	0.218	0.236	0.252	0.271	0.288	0.305	0.321	0.338	0.354	0.369	0.385	0.400	0.412	0.428	0.441	0.454	0.466	0.480	0.491	0.502	0.514	0.525	0.535	0.545	0.555	0.564	0.572	0.581	0.589	0.598	0.606	0.612	0.619	0.628	0.632	0.640	0.645	0.651	0.656	0.664	0.669	0.674	0.680	0.685	0.690	0.696	0.701	0.706	0.712	0.719	0.724	0.731	0.738	0.742	0.750	0.756	0.764	0.771	0.779	0.788	0.796	0.804	0.815	0.822	0.832	0.844	0.852	0.865	0.875	0.886	0.898	0.910	0.921	0.934	0.945	0.959	0.971	0.984	0.996	1.009	1.022	1.035	1.048	1.061	1.074	1.086	1.098	1.110	1.122	1.132	1.144	1.154	1.164	1.172	1.180	1.188	1.195	1.201	1.206	1.211	1.214	1.216	1.218	1.218	1.216	1.212	1.210	1.206	1.199	1.191	1.182	1.172	1.161	1.149	1.134	1.118	1.100	1.082	1.062	1.041	1.019	0.995	0.969	0.942	0.916	0.888	0.858	0.826	0.795	0.761	0.728	0.692	0.656	0.620	0.584	0.545	0.507	0.469	0.430	0.392	0.352	0.314	0.275	0.235	0.196	0.158	0.120	0.081	0.045	0.009	-0.028	-0.062	-0.096	-0.130	-0.162	-0.194	-0.224	-0.252	-0.280	-0.308	-0.332	-0.356	-0.378	-0.398	-0.416	-0.434	-0.450	-0.464	-0.476	-0.488	-0.496	-0.504	-0.509	-0.514	-0.516	-0.516	-0.515	-0.512	-0.509	-0.504	-0.498	-0.489	-0.479	-0.468	-0.456	-0.442	-0.428	-0.411	-0.395	-0.378	-0.359	-0.339	-0.320	-0.299	-0.278	-0.256	-0.234	-0.211	-0.190	-0.168	-0.144	-0.121	-0.099	-0.076	-0.054	-0.032	-0.011	0.011	0.031	0.051	0.071	0.090	0.108	0.125	0.142	0.159	0.174	0.188	0.202	0.215	0.228	0.238	0.248	0.258	0.266	0.274	0.281	0.288	0.292	0.298	0.301	0.305	0.308	0.310	0.312	0.312	0.315	0.314	0.315	0.314	0.315	0.312	0.312	0.311	0.311	0.310	0.310	0.309	0.309	0.309	0.309	0.309	0.310	0.311	0.312	0.315	0.318	0.320	0.324	0.328	0.332	0.338	0.344	0.350	0.358	0.365	0.372	0.382	0.391	0.402	0.414	0.425	0.439	0.451	0.464	0.479	0.495	0.511	0.528	0.544	0.561	0.580	0.599	0.619	0.638	0.660	0.680	0.701	0.724	0.746	0.770	0.792	0.816	0.840	0.865	0.890	0.915	0.940	0.966	0.991	1.018	1.042	1.070	1.095	1.121	1.149	1.174	1.200	1.225	1.251	1.278	1.302	1.328	1.351	1.375	1.399	1.422	1.444	1.465	1.486	1.506	1.525	1.542	1.560	1.576	1.591	1.604	1.616	1.628	1.638	1.646	1.652	1.658	1.661	1.662	1.664	1.662	1.660	1.654	1.648	1.640	1.630	1.619	1.605	1.589	1.572	1.552	1.532	1.509	1.484	1.459	1.430	1.400	1.370	1.338	1.304	1.268	1.231	1.192	1.152	1.112	1.070	1.028	0.984	0.940	0.895	0.848	0.801	0.754	0.705	0.656	0.606	0.558	0.507	0.458	0.406	0.356	0.305	0.254	0.202	0.152	0.100	0.049	-0.001	-0.052	-0.104	-0.155	-0.206	-0.256	-0.308	-0.359	-0.409	-0.459	-0.510	-0.560	-0.611	-0.661	-0.712	-0.764	-0.814	-0.865	-0.916	-0.968	-1.019	-1.070	-1.122	-1.174	-1.226	-1.280	-1.332	-1.386	-1.439	-1.494	-1.549	-1.602	-1.658	-1.714	-1.770	-1.826	-1.884	-1.942	-2.000	-2.058	-2.118	-2.176	-2.236	-2.298	-2.358	-2.419	-2.480	-2.542	-2.605	-2.668	-2.731	-2.795	-2.859	-2.924	-2.988	-3.052	-3.118	-3.184	-3.249	-3.314	-3.381	-3.448	-3.514	-3.580	-3.646	-3.712	-3.780	-3.846	-3.912	-3.979	-4.044	-4.110	-4.175	-4.240	-4.305	-4.370	-4.435	-4.499	-4.561	-4.625	-4.686	-4.748	-4.808	-4.868	-4.926	-4.984	-5.041	-5.096	-5.151	-5.205	-5.256	-5.306	-5.356	-5.405	-5.450	-5.495	-5.539	-5.580	-5.620	-5.658	-5.694	-5.728	-5.760	-5.790	-5.819	-5.845	-5.870	-5.892	-5.912	-5.930	-5.946	-5.961	-5.972	-5.982	-5.989	-5.994	-5.998	-5.999	-5.998	-5.995	-5.990	-5.984	-5.975	-5.964	-5.952	-5.939	-5.924	-5.906	-5.888	-5.868	-5.848	-5.825	-5.800	-5.776	-5.749	-5.722	-5.694	-5.666	-5.635	-5.606	-5.575	-5.542	-5.511	-5.479	-5.446	-5.414	-5.380	-5.346	-5.311	-5.279	-5.244	-5.210	-5.176	-5.141	-5.108	-5.072	-5.039	-5.004	-4.970	-4.936	-4.902	-4.868	-4.832	-4.799	-4.765	-4.731	-4.695	-4.661	-4.626	-4.591	-4.556	-4.521	-4.485	-4.449	-4.411	-4.374	-4.336	-4.300	-4.261	-4.222	-4.182	-4.141	-4.101	-4.060	-4.018	-3.975	-3.931	-3.886	-3.841	-3.796	-3.750	-3.702	-3.654	-3.606	-3.558	-3.506	-3.456	-3.404	-3.354	-3.301	-3.248	-3.194	-3.140	-3.086	-3.030	-2.976	-2.920	-2.864	-2.809	-2.752	-2.696	-2.640	-2.585	-2.529	-2.472	-2.416	-2.361	-2.306	-2.251	-2.198	-2.142	-2.089	-2.038	-1.985	-1.934	-1.882	-1.834	-1.784	-1.736	-1.689	-1.641	-1.596	-1.552	-1.510	-1.468	-1.425	-1.385	-1.346	-1.309	-1.272	-1.236	-1.202	-1.170	-1.138	-1.108	-1.078	-1.049	-1.021	-0.995	-0.970	-0.946	-0.922	-0.901	-0.881	-0.860	-0.842	-0.825	-0.808	-0.792	-0.776	-0.761	-0.750	-0.736	-0.725	-0.714	-0.704	-0.692	-0.684	-0.675	-0.666	-0.659	-0.651	-0.645	-0.639	-0.632	-0.626	-0.620	-0.614	-0.608	-0.602	-0.598	-0.591	-0.586	-0.580	-0.575	-0.569	-0.562	-0.556	-0.549	-0.542	-0.535	-0.528	-0.520	-0.511	-0.502	-0.494	-0.484	-0.474	-0.462	-0.451	-0.440	-0.428	-0.415	-0.400	-0.386	-0.371	-0.355	-0.340	-0.322	-0.304	-0.286	-0.266	-0.248	-0.225	-0.205	-0.182	-0.159	-0.136	-0.112	-0.088	-0.062	-0.036	-0.010	0.018	0.045	0.074	0.101	0.131	0.160	0.190	0.220	0.251	0.282	0.312	0.344	0.376	0.408	0.439	0.470	0.501	0.534	0.565	0.596	0.628	0.656	0.688	0.716	0.746	0.775	0.802	0.830	0.858	0.884	0.909	0.934	0.958	0.980	1.002	1.022	1.042	1.060	1.079	1.095	1.110	1.124	1.136	1.149	1.159	1.168	1.175	1.182	1.186	1.190	1.192	1.194	1.195	1.192	1.190	1.185	1.180	1.174	1.168	1.159	1.149	1.139	1.126	1.114	1.100	1.085	1.070	1.054	1.038	1.020	1.001	0.982	0.964	0.945	0.925	0.905	0.885	0.865	0.844	0.822	0.802	0.781	0.761	0.740	0.719	0.699	0.679	0.659	0.640	0.620	0.601	0.584	0.564	0.546	0.530	0.512	0.496	0.479	0.462	0.448	0.432	0.418	0.402	0.389	0.374	0.360	0.348	0.334	0.320	0.308	0.294	0.281	0.270	0.258	0.244	0.231	0.219	0.206	0.194	0.180	0.166	0.154	0.140	0.125	0.111	0.098	0.082	0.066	0.051	0.035	0.020	0.001	-0.015	-0.031	-0.050	-0.068	-0.085	-0.105	-0.124	-0.144	-0.162	-0.181	-0.201	-0.222	-0.242	-0.262	-0.284	-0.304	-0.325	-0.345	-0.366	-0.388	-0.409	-0.430	-0.450	-0.471	-0.492	-0.514	-0.534	-0.554	-0.574	-0.594	-0.614	-0.635	-0.654	-0.674	-0.691	-0.711	-0.730	-0.749	-0.766	-0.784	-0.802	-0.819	-0.836	-0.854	-0.870	-0.888	-0.902	-0.920	-0.936	-0.951	-0.966	-0.981	-0.998	-1.012	-1.029	-1.042	-1.058	-1.071	-1.088	-1.100	-1.115	-1.130	-1.142	-1.158	-1.171	-1.186	-1.200	-1.212	-1.228	-1.241	-1.254	-1.268	-1.281	-1.294	-1.308	-1.320	-1.332	-1.345	-1.358	-1.370	-1.381	-1.395	-1.406	-1.418	-1.429	-1.440	-1.451	-1.461	-1.472	-1.482	-1.492	-1.501	-1.511	-1.521	-1.530	-1.539	-1.548	-1.555	-1.564	-1.571	-1.579	-1.586	-1.594	-1.601	-1.608	-1.614	-1.620	-1.626	-1.632	-1.639	-1.644	-1.650	-1.656	-1.661	-1.668	-1.672	-1.679	-1.685	-1.690	-1.696	-1.702	-1.706	-1.712	-1.719	-1.726	-1.731	-1.739	-1.744	-1.750	-1.758	-1.765	-1.771	-1.779	-1.786	-1.794	-1.801	-1.810	-1.819	-1.825	-1.834	-1.842	-1.851	-1.859	-1.868	-1.876	-1.885	-1.894	-1.902	-1.911	-1.920	-1.929	-1.936	-1.946	-1.954	-1.962	-1.970	-1.979	-1.986	-1.994	-2.002	-2.010	-2.018	-2.024	-2.031	-2.038	-2.044	-2.050	-2.056	-2.062	-2.069	-2.074	-2.079	-2.084	-2.089	-2.092	-2.098	-2.102	-2.106	-2.110	-2.112	-2.118	-2.121	-2.124	-2.129	-2.131	-2.136	-2.140	-2.145	-2.148	-2.152	-2.158	-2.162	-2.166	-2.171	-2.178	-2.181	-2.188	-2.195	-2.201	-2.209	-2.215	-2.222	-2.230	-2.239	-2.248	-2.258	-2.266	-2.276	-2.288	-2.298	-2.309	-2.321	-2.332	-2.344	-2.358	-2.370	-2.382	-2.396	-2.411	-2.425	-2.439	-2.455	-2.469	-2.484	-2.498	-2.512	-2.528	-2.542	-2.558	-2.574	-2.589	-2.602	-2.619	-2.632	-2.648	-2.661	-2.676	-2.690	-2.705	-2.718	-2.732	-2.745	-2.759	-2.771	-2.784	-2.795	-2.808	-2.820	-2.831	-2.842	-2.854	-2.864	-2.875	-2.886	-2.896	-2.906	-2.916	-2.928	-2.936	-2.948	-2.958	-2.966	-2.976	-2.988	-2.998	-3.008	-3.018	-3.028	-3.038	-3.049	-3.059	-3.070	-3.081	-3.092	-3.104	-3.115	-3.128	-3.139	-3.152	-3.164	-3.176	-3.188	-3.201	-3.214	-3.225	-3.239	-3.251	-3.264	-3.276	-3.290	-3.301	-3.315	-3.326	-3.339	-3.350	-3.362	-3.374	-3.385	-3.396	-3.406	-3.415	-3.425	-3.434	-3.442	-3.450	-3.458	-3.465	-3.470	-3.476	-3.480	-3.484	-3.488	-3.490	-3.492	-3.492	-3.494	-3.494	-3.494	-3.491	-3.490	-3.488	-3.482	-3.479	-3.474	-3.470	-3.462	-3.456	-3.449	-3.442	-3.432	-3.424	-3.415	-3.405	-3.395	-3.385	-3.375	-3.364	-3.351	-3.340	-3.328	-3.315	-3.304	-3.290	-3.278	-3.265	-3.251	-3.239	-3.225	-3.211	-3.199	-3.184	-3.171	-3.156	-3.142	-3.129	-3.114	-3.100	-3.085	-3.071	-3.056	-3.041	-3.026	-3.011	-2.995	-2.979	-2.964	-2.948	-2.930	-2.912	-2.896	-2.879	-2.861	-2.842	-2.824	-2.805	-2.785	-2.765	-2.745	-2.724	-2.701	-2.680	-2.658	-2.634	-2.611	-2.586	-2.561	-2.536	-2.510	-2.484	-2.456	-2.430	-2.400	-2.372	-2.342	-2.312	-2.282	-2.252	-2.221	-2.189	-2.158	-2.124	-2.091	-2.058	-2.025	-1.991	-1.956	-1.921	-1.888	-1.852	-1.816	-1.782	-1.746	-1.711	-1.675	-1.640	-1.605	-1.569	-1.535	-1.499	-1.464	-1.430	-1.395	-1.360	-1.326	-1.292	-1.259	-1.228	-1.194	-1.161	-1.130	-1.099	-1.069	-1.039	-1.009	-0.980	-0.951	-0.924	-0.895	-0.869	-0.844	-0.818	-0.792	-0.768	-0.744	-0.720	-0.699	-0.676	-0.655	-0.634	-0.614	-0.595	-0.575	-0.556	-0.539	-0.521	-0.504	-0.488	-0.471	-0.456	-0.442	-0.426	-0.412	-0.399	-0.385	-0.372	-0.360	-0.346	-0.334	-0.322	-0.310	-0.298	-0.286	-0.275	-0.264	-0.252	-0.241	-0.229	-0.219	-0.208	-0.195	-0.184	-0.172	-0.160	-0.149	-0.136	-0.125	-0.112	-0.100	-0.089	-0.076	-0.064	-0.051	-0.038	-0.025	-0.011	0.002	0.016	0.030	0.044	0.059	0.072	0.089	0.102	0.118	0.131	0.146	0.161	0.176	0.190	0.205	0.220	0.234	0.249	0.264	0.278	0.292	0.306	0.320	0.334	0.348	0.361	0.374	0.388	0.400	0.411	0.424	0.436	0.448	0.459	0.469	0.480	0.490	0.499	0.509	0.518	0.525	0.534	0.542	0.550	0.556	0.562	0.569	0.575	0.580	0.585	0.591	0.596	0.600	0.604	0.608	0.611	0.612	0.616	0.619	0.621	0.622	0.624	0.625	0.628	0.628	0.629	0.630	0.630	0.630	0.630	0.630	0.630	0.629	0.629	0.629	0.626	0.626	0.625	0.625	0.622	0.621	0.621	0.620	0.618	0.615	0.614	0.611	0.610	0.606	0.605	0.601	0.599	0.596	0.592	0.590	0.586	0.582	0.576	0.572	0.569	0.564	0.559	0.554	0.548	0.541	0.535	0.528	0.521	0.514	0.506	0.499	0.490	0.480	0.471	0.460	0.451	0.440	0.428	0.416	0.404	0.391	0.378	0.362	0.349	0.334	0.318	0.301	0.286	0.269	0.251	0.235	0.216	0.198	0.179	0.160	0.141	0.121	0.101	0.081	0.062	0.042	0.021	0.001	-0.019	-0.040	-0.060	-0.079	-0.099	-0.119	-0.139	-0.158	-0.176	-0.194	-0.212	-0.230	-0.246	-0.262	-0.279	-0.294	-0.308	-0.321	-0.335	-0.348	-0.359	-0.369	-0.379	-0.389	-0.398	-0.405	-0.411	-0.418	-0.422	-0.426	-0.430	-0.432	-0.434	-0.436	-0.436	-0.435	-0.435	-0.432	-0.430	-0.428	-0.424	-0.421	-0.416	-0.412	-0.406	-0.401	-0.396	-0.390	-0.384	-0.376	-0.370	-0.364	-0.358	-0.351	-0.345	-0.338	-0.331	-0.324	-0.318	-0.312	-0.305	-0.300	-0.294	-0.289	-0.282	-0.278	-0.272	-0.268	-0.264	-0.258	-0.254	-0.249	-0.245	-0.241	-0.236	-0.232	-0.229	-0.225	-0.221	-0.216	-0.212	-0.209	-0.205	-0.200	-0.195	-0.190	-0.185	-0.180	-0.174	-0.168	-0.161	-0.154	-0.148	-0.140	-0.131	-0.122	-0.115	-0.105	-0.096	-0.088	-0.076	-0.068	-0.056	-0.046	-0.034	-0.022	-0.010	0.001	0.014	0.025	0.038	0.050	0.062	0.075	0.089	0.100	0.112	0.125	0.138	0.150	0.161	0.172	0.182	0.195	0.204	0.214	0.224	0.232	0.240	0.248	0.255	0.261	0.268	0.272	0.278	0.281	0.285	0.289	0.290	0.292	0.292	0.294	0.294	0.292	0.291	0.290	0.288	0.285	0.281	0.279	0.275	0.270	0.266	0.262	0.258	0.254	0.248	0.244	0.238	0.234	0.228	0.224	0.219	0.215	0.210	0.205	0.202	0.199	0.195	0.192	0.189	0.188	0.185	0.184	0.184	0.182	0.182	0.181	0.182	0.184	0.186	0.188	0.189	0.192	0.195	0.199	0.202	0.206	0.211	0.215	0.221	0.226	0.231	0.236	0.242	0.249	0.255	0.261	0.266	0.274	0.280	0.286	0.292	0.300	0.305	0.311	0.318	0.322	0.328	0.334	0.339	0.344	0.349	0.352	0.356	0.360	0.365	0.368	0.371	0.375	0.378	0.381	0.382	0.385	0.388	0.389	0.390	0.392	0.392	0.394	0.394	0.395	0.395	0.394	0.394	0.394	0.395	0.394	0.392	0.392	0.392	0.391	0.390	0.389	0.389	0.388	0.386	0.385	0.385	0.384	0.382	0.381	0.380	0.380	0.378	0.376	0.376	0.375	0.375	0.374	0.372	0.371	0.371	0.371	0.370	0.369	0.369	0.369	0.368	0.368	0.369	0.368	0.369	0.369	0.369	0.370	0.370	0.370	0.371	0.372	0.372	0.374	0.375	0.376	0.378	0.379	0.380	0.384	0.385	0.386	0.390	0.391	0.394	0.396	0.399	0.401	0.405	0.408	0.410	0.415	0.418	0.421	0.425	0.430	0.434	0.438	0.441	0.446	0.450	0.455	0.460	0.464	0.469	0.474	0.478	0.484	0.488	0.494	0.499	0.504	0.509	0.515	0.520	0.525	0.530	0.535	0.540	0.545	0.551	0.555	0.561	0.566	0.571	0.576	0.581	0.586	0.591	0.596	0.601	0.605	0.609	0.614	0.619	0.622	0.626	0.631	0.634	0.639	0.641	0.646	0.649	0.651	0.655	0.658	0.660	0.661	0.664	0.666	0.668	0.669	0.670	0.671	0.671	0.672	0.672	0.674	0.672	0.672	0.672	0.671	0.671	0.670	0.668	0.666	0.665	0.664	0.662	0.660	0.658	0.655	0.654	0.651	0.649	0.648	0.645	0.642	0.640	0.638	0.635	0.634	0.631	0.629	0.629	0.626	0.625	0.622	0.622	0.621	0.621	0.620	0.621	0.621	0.621	0.622	0.624	0.625	0.626	0.628	0.631	0.634	0.636	0.639	0.642	0.646	0.650	0.655	0.659	0.665	0.669	0.674	0.680	0.685	0.692	0.698	0.704	0.710	0.716	0.722	0.730	0.736	0.742	0.749	0.756	0.762	0.770	0.776	0.782	0.790	0.796	0.802	0.809	0.815	0.821	0.826	0.834	0.839	0.845	0.850	0.856	0.861	0.865	0.870	0.875	0.880	0.885	0.890	0.895	0.899	0.904	0.909	0.912	0.918	0.921	0.926	0.931	0.935	0.940	0.944	0.949	0.954	0.960	0.965	0.970	0.975	0.980	0.985	0.992	0.998	1.005	1.011	1.019	1.026	1.032	1.040	1.049	1.056	1.064	1.072	1.082	1.091	1.100	1.110	1.120	1.130	1.141	1.151	1.162	1.172	1.184	1.196	1.206	1.219	1.231	1.242	1.255	1.268	1.279	1.290	1.302	1.315	1.326	1.340	1.351	1.362	1.375	1.385	1.398	1.409	1.419	1.429	1.440	1.449	1.459	1.466	1.476	1.484	1.491	1.499	1.506	1.512	1.518	1.522	1.528	1.531	1.535	1.538	1.540	1.542	1.542	1.542	1.544	1.542	1.541	1.541	1.539	1.536	1.534	1.530	1.526	1.524	1.519	1.515	1.510	1.505	1.500	1.495	1.490	1.485	1.480	1.475	1.470	1.465	1.461	1.458	1.454	1.450	1.448	1.445	1.444	1.442	1.441	1.442	1.444	1.444	1.446	1.450	1.455	1.460	1.465	1.472	1.480	1.489	1.498	1.509	1.520	1.532	1.546	1.560	1.575	1.591	1.609	1.626	1.645	1.664	1.685	1.706	1.728	1.750	1.772	1.796	1.820	1.844	1.869	1.894	1.919	1.944	1.970	1.996	2.021	2.047	2.074	2.099	2.124	2.149	2.174	2.198	2.222	2.245	2.268	2.291	2.312	2.334	2.355	2.375	2.394	2.412	2.430	2.446	2.462	2.478	2.491	2.505	2.518	2.530	2.541	2.551	2.560	2.569	2.576	2.582	2.589	2.594	2.599	2.601	2.605	2.608	2.608	2.609	2.610	2.610	2.609	2.609	2.606	2.605	2.602	2.600	2.599	2.596	2.592	2.590	2.586	2.582	2.581	2.578	2.575	2.572	2.570	2.569	2.568	2.565	2.565	2.565	2.564	2.565	2.566	2.569	2.571	2.575	2.579	2.582	2.589	2.594	2.602	2.610	2.619	2.628	2.639	2.650	2.662	2.675	2.689	2.704	2.719	2.735	2.752	2.770	2.789	2.808	2.828	2.848	2.869	2.891	2.914	2.936	2.959	2.982	3.006	3.030	3.054	3.079	3.102	3.128	3.152	3.175	3.200	3.224	3.246	3.271	3.292	3.315	3.336	3.358	3.378	3.396	3.415	3.434	3.450	3.465	3.480	3.494	3.508	3.519	3.530	3.540	3.549	3.555	3.561	3.568	3.571	3.572	3.575	3.575	3.574	3.572	3.570	3.565	3.560	3.554	3.548	3.540	3.530	3.521	3.510	3.499	3.488	3.475	3.462	3.449	3.435	3.421	3.406	3.391	3.378	3.364	3.349	3.332	3.319	3.304	3.289	3.275	3.261	3.248	3.235	3.222	3.211	3.198	3.188	3.176	3.166	3.156	3.148	3.140	3.132	3.125	3.119	3.112	3.109	3.104	3.100	3.098	3.094	3.092	3.091	3.090	3.089	3.089	3.089	3.090	3.090	3.091	3.092	3.094	3.095	3.096	3.098	3.100	3.100	3.101	3.102	3.102	3.102	3.102	3.102	3.101	3.100	3.098	3.095	3.094	3.089	3.085	3.081	3.076	3.069	3.062	3.055	3.046	3.039	3.029	3.019	3.009	2.998	2.985	2.972	2.959	2.945	2.930	2.915	2.900	2.884	2.868	2.850	2.831	2.814	2.795	2.776	2.758	2.736	2.718	2.696	2.676	2.656	2.635	2.615	2.594	2.572	2.552	2.531	2.510	2.490	2.471	2.450	2.430	2.411	2.392	2.372	2.354	2.335	2.319	2.301	2.284	2.266	2.250	2.235	2.220	2.205	2.191	2.176	2.164	2.150	2.139	2.128	2.118	2.106	2.098	2.086	2.078	2.069	2.062	2.054	2.047	2.041	2.035	2.030	2.024	2.020	2.015	2.013	2.009	2.005	2.002	2.000	1.998	1.996	1.992	1.991	1.990	1.988	1.986	1.985	1.984	1.981	1.980	1.979	1.979	1.976	1.974	1.972	1.971	1.969	1.968	1.965	1.964	1.961	1.959	1.956	1.954	1.950	1.946	1.944	1.939	1.935	1.930	1.926	1.921	1.916	1.912	1.906	1.902	1.896	1.891	1.886	1.879	1.874	1.869	1.862	1.858	1.851	1.846	1.840	1.835	1.829	1.825	1.820	1.815	1.810	1.806	1.802	1.799	1.795	1.791	1.788	1.786	1.782	1.781	1.780	1.779	1.778	1.776	1.776	1.778	1.779	1.779	1.780	1.781	1.784	1.786	1.790	1.792	1.795	1.800	1.804	1.808	1.811	1.816	1.822	1.826	1.832	1.838	1.842	1.848	1.854	1.860	1.865	1.871	1.878	1.882	1.889	1.894	1.900	1.908	1.912	1.918	1.924	1.928	1.934	1.939	1.942	1.949	1.952	1.956	1.961	1.965	1.968	1.972	1.975	1.979	1.981	1.985	1.988	1.990	1.991	1.994	1.996	1.999	2.000	2.001	2.002	2.004	2.005	2.006	2.006	2.006	2.006	2.007	2.007	2.007	2.007	2.007	2.009	2.007	2.007	2.006	2.006	2.005	2.005	2.004	2.004	2.002	2.002	2.001	2.000	2.000	2.000	1.999	1.998	1.998	1.996	1.995	1.995	1.994	1.992	1.991	1.991	1.990	1.989	1.988	1.988	1.986	1.984	1.984	1.981	1.981	1.980	1.979	1.978	1.976	1.975	1.974	1.972	1.970	1.969	1.966	1.966	1.964	1.962	1.961	1.959	1.958	1.955	1.954	1.950	1.949	1.945	1.944	1.941	1.938	1.935	1.932	1.930	1.926	1.924	1.920	1.919	1.915	1.912	1.909	1.906	1.902	1.900	1.896	1.894	1.890	1.888	1.884	1.880	1.878	1.874	1.871	1.869	1.865	1.862	1.860	1.856	1.854	1.852	1.849	1.846	1.845	1.842	1.840	1.839	1.836	1.835	1.834	1.831	1.830	1.830	1.829	1.826	1.826	1.825	1.824	1.822	1.822	1.821	1.821	1.821	1.820	1.820	1.820	1.819	1.819	1.819	1.819	1.819	1.819	1.819	1.818	1.819	1.819	1.819	1.818	1.818	1.819	1.818	1.818	1.818	1.816	1.816	1.816	1.815	1.814	1.814	1.814	1.811	1.811	1.810	1.809	1.808	1.805	1.805	1.802	1.800	1.799	1.796	1.795	1.792	1.791	1.789	1.786	1.784	1.782	1.779	1.776	1.775	1.771	1.770	1.768	1.765	1.762	1.760	1.759	1.756	1.754	1.752	1.750	1.748	1.746	1.745	1.742	1.741	1.740	1.739	1.738	1.738	1.736	1.736	1.735	1.735	1.735	1.735	1.735	1.735	1.735	1.735	1.738	1.738	1.739	1.740	1.740	1.741	1.742	1.742	1.745	1.746	1.748	1.749	1.750	1.751	1.754	1.754	1.756	1.758	1.758	1.759	1.760	1.761	1.761	1.761	1.761	1.762	1.762	1.762	1.762	1.761	1.761	1.760	1.759	1.756	1.755	1.754	1.750	1.749	1.746	1.742	1.739	1.736	1.732	1.729	1.725	1.721	1.716	1.711	1.708	1.702	1.698	1.691	1.686	1.681	1.674	1.669	1.662	1.656	1.650	1.642	1.635	1.629	1.621	1.612	1.606	1.598	1.589	1.580	1.570	1.561	1.552	1.542	1.531	1.522	1.511	1.500	1.490	1.478	1.466	1.452	1.440	1.428	1.414	1.399	1.385	1.370	1.354	1.339	1.322	1.306	1.289	1.272	1.255	1.236	1.219	1.200	1.181	1.164	1.144	1.125	1.105	1.086	1.065	1.045	1.025	1.005	0.985	0.965	0.945	0.925	0.905	0.885	0.866	0.848	0.829	0.810	0.792	0.774	0.758	0.741	0.724	0.709	0.694	0.680	0.666	0.654	0.641	0.629	0.618	0.608	0.599	0.589	0.580	0.574	0.566	0.561	0.556	0.551	0.548	0.544	0.541	0.540	0.540	0.539	0.539	0.540	0.542	0.544	0.546	0.549	0.552	0.556	0.560	0.564	0.570	0.575	0.581	0.585	0.591	0.598	0.605	0.610	0.616	0.622	0.629	0.635	0.641	0.649	0.654	0.659	0.665	0.670	0.676	0.681	0.686	0.690	0.696	0.700	0.704	0.708	0.710	0.712	0.716	0.719	0.721	0.722	0.725	0.725	0.726	0.726	0.728	0.728	0.726	0.726	0.725	0.725	0.724	0.721	0.719	0.718	0.715	0.714	0.710	0.709	0.705	0.702	0.700	0.698	0.694	0.691	0.688	0.685	0.681	0.679	0.676	0.672	0.670	0.666	0.662	0.661	0.658	0.654	0.651	0.650	0.646	0.644	0.641	0.639	0.636	0.635	0.632	0.630	0.629	0.628	0.625	0.622	0.621	0.620	0.619	0.618	0.615	0.615	0.614	0.612	0.611	0.610	0.610	0.609	0.608	0.606	0.606	0.606	0.605	0.604	0.602	0.602	0.601	0.600	0.599	0.600	0.599	0.598	0.596	0.596	0.594	0.592	0.592	0.592	0.591	0.590	0.589	0.588	0.586	0.586	0.585	0.584	0.584	0.582	0.582	0.581	0.580	0.579	0.578	0.578	0.576	0.575	0.574	0.574	0.572	0.572	0.571	0.570	0.569	0.569	0.566	0.565	0.564	0.564	0.562	0.561	0.560	0.558	0.556	0.555	0.554	0.551	0.550	0.549	0.546	0.544	0.541	0.540	0.536	0.534	0.531	0.529	0.526	0.522	0.520	0.516	0.514	0.510	0.506	0.502	0.499	0.495	0.490	0.486	0.482	0.479	0.475	0.470	0.465	0.461	0.458	0.451	0.446	0.442	0.438	0.432	0.429	0.424	0.420	0.415	0.410	0.406	0.400	0.396	0.392	0.388	0.384	0.380	0.376	0.372	0.370	0.366	0.362	0.360	0.359	0.356	0.354	0.352	0.351	0.352	0.351	0.351	0.351	0.352	0.354	0.356	0.359	0.361	0.365	0.369	0.374	0.378	0.384	0.390	0.396	0.402	0.411	0.419	0.428	0.436	0.446	0.456	0.466	0.478	0.490	0.502	0.515	0.529	0.542	0.556	0.571	0.585	0.600	0.616	0.631	0.648	0.664	0.681	0.698	0.715	0.732	0.750	0.766	0.784	0.802	0.820	0.839	0.856	0.874	0.891	0.910	0.926	0.944	0.961	0.979	0.995	1.011	1.028	1.044	1.059	1.074	1.089	1.104	1.119	1.132	1.146	1.160	1.172	1.185	1.198	1.209	1.220	1.231	1.242	1.251	1.261	1.271	1.279	1.289	1.296	1.304	1.311	1.319	1.325	1.332	1.339	1.345	1.350	1.356	1.362	1.366	1.371	1.376	1.381	1.386	1.391	1.396	1.401	1.406	1.410	1.416	1.421	1.428	1.432	1.439	1.444	1.450	1.456	1.462	1.469	1.476	1.485	1.492	1.501	1.509	1.518	1.528	1.538	1.546	1.558	1.569	1.580	1.591	1.604	1.615	1.629	1.641	1.654	1.668	1.681	1.695	1.710	1.724	1.739	1.754	1.768	1.782	1.796	1.812	1.828	1.841	1.856	1.871	1.886	1.900	1.912	1.926	1.939	1.952	1.964	1.976	1.988	1.998	2.007	2.016	2.025	2.033	2.039	2.044	2.050	2.052	2.055	2.058	2.058	2.056	2.054	2.051	2.047	2.040	2.034	2.025	2.015	2.005	1.992	1.979	1.964	1.948	1.931	1.912	1.891	1.870	1.848	1.824	1.799	1.772	1.746	1.718	1.688	1.658	1.626	1.594	1.562	1.528	1.494	1.460	1.424	1.388	1.352	1.315	1.279	1.242	1.206	1.169	1.132	1.096	1.060	1.024	0.989	0.954	0.919	0.886	0.852	0.821	0.789	0.759	0.729	0.702	0.674	0.649	0.624	0.600	0.578	0.556	0.538	0.520	0.502	0.488	0.475	0.461	0.451	0.442	0.434	0.428	0.424	0.421	0.420	0.419	0.420	0.422	0.426	0.432	0.439	0.445	0.454	0.465	0.475	0.488	0.501	0.515	0.530	0.546	0.562	0.579	0.598	0.615	0.634	0.651	0.670	0.690	0.709	0.729	0.748	0.766	0.786	0.804	0.822	0.841	0.859	0.875	0.892	0.909	0.924	0.939	0.954	0.966	0.980	0.992	1.005	1.014	1.025	1.034	1.041	1.049	1.055	1.061	1.065	1.070	1.074	1.075	1.079	1.080	1.080	1.080	1.080	1.079	1.076	1.074	1.071	1.069	1.065	1.062	1.059	1.055	1.051	1.049	1.044	1.040	1.036	1.032	1.030	1.028	1.025	1.022	1.020	1.019	1.019	1.018	1.018	1.019	1.020	1.022	1.025	1.029	1.031	1.038	1.042	1.049	1.056	1.064	1.074	1.082	1.092	1.105	1.116	1.129	1.144	1.158	1.172	1.189	1.206	1.224	1.241	1.260	1.280	1.300	1.320	1.342	1.364	1.388	1.410	1.432	1.456	1.481	1.505	1.531	1.555	1.581	1.606	1.632	1.659	1.685	1.711	1.736	1.762	1.788	1.814	1.840	1.865	1.889	1.914	1.938	1.961	1.984	2.006	2.029	2.049	2.069	2.089	2.108	2.125	2.141	2.158	2.172	2.185	2.198	2.208	2.218	2.225	2.231	2.236	2.240	2.242	2.244	2.242	2.240	2.235	2.229	2.220	2.211	2.201	2.188	2.172	2.156	2.139	2.120	2.098	2.075	2.050	2.024	1.998	1.969	1.938	1.905	1.871	1.836	1.801	1.764	1.725	1.685	1.646	1.605	1.562	1.519	1.476	1.431	1.388	1.341	1.295	1.250	1.202	1.155	1.109	1.061	1.012	0.965	0.918	0.870	0.820	0.772	0.725	0.676	0.628	0.579	0.531	0.482	0.434	0.386	0.338	0.290	0.240	0.192	0.144	0.096	0.046	-0.002	-0.051	-0.101	-0.151	-0.201	-0.251	-0.301	-0.352	-0.404	-0.455	-0.507	-0.560	-0.611	-0.666	-0.719	-0.772	-0.829	-0.884	-0.940	-0.996	-1.052	-1.110	-1.168	-1.225	-1.285	-1.342	-1.402	-1.462	-1.522	-1.584	-1.645	-1.705	-1.769	-1.830	-1.891	-1.955	-2.018	-2.081	-2.144	-2.206	-2.270	-2.334	-2.398	-2.461	-2.526	-2.590	-2.654	-2.716	-2.781	-2.845	-2.909	-2.972	-3.036	-3.100	-3.162	-3.226	-3.289	-3.352	-3.414	-3.478	-3.540	-3.600	-3.662	-3.722	-3.784	-3.844	-3.904	-3.962	-4.020	-4.079	-4.136	-4.194	-4.250	-4.304	-4.359	-4.412	-4.464	-4.516	-4.566	-4.615	-4.662	-4.710	-4.755	-4.799	-4.841	-4.882	-4.922	-4.961	-4.996	-5.031	-5.065	-5.096	-5.126	-5.154	-5.180	-5.202	-5.225	-5.245	-5.261	-5.278	-5.290	-5.301	-5.311	-5.318	-5.322	-5.325	-5.328	-5.325	-5.321	-5.318	-5.310	-5.301	-5.291	-5.278	-5.264	-5.248	-5.230	-5.210	-5.190	-5.168	-5.144	-5.119	-5.092	-5.065	-5.036	-5.008	-4.978	-4.946	-4.915	-4.882	-4.850	-4.816	-4.782	-4.748	-4.712	-4.679	-4.642	-4.608	-4.572	-4.535	-4.500	-4.465	-4.428	-4.392	-4.356	-4.320	-4.285	-4.249	-4.214	-4.178	-4.144	-4.108	-4.072	-4.037	-4.001	-3.966	-3.931	-3.895	-3.860	-3.824	-3.788	-3.751	-3.714	-3.676	-3.640	-3.601	-3.564	-3.525	-3.485	-3.445	-3.406	-3.364	-3.322	-3.281	-3.238	-3.194	-3.150	-3.105	-3.059	-3.012	-2.966	-2.919	-2.870	-2.821	-2.771	-2.721	-2.671	-2.619	-2.568	-2.516	-2.462	-2.409	-2.356	-2.301	-2.248	-2.192	-2.138	-2.082	-2.027	-1.971	-1.918	-1.862	-1.808	-1.752	-1.699	-1.645	-1.591	-1.538	-1.485	-1.432	-1.381	-1.330	-1.280	-1.229	-1.180	-1.132	-1.085	-1.039	-0.994	-0.949	-0.905	-0.862	-0.821	-0.780	-0.741	-0.702	-0.665	-0.630	-0.594	-0.561	-0.528	-0.496	-0.465	-0.436	-0.408	-0.381	-0.355	-0.330	-0.306	-0.282	-0.260	-0.240	-0.220	-0.202	-0.184	-0.166	-0.150	-0.135	-0.121	-0.108	-0.094	-0.081	-0.071	-0.060	-0.049	-0.040	-0.031	-0.022	-0.015	-0.006	0.000	0.006	0.014	0.020	0.025	0.030	0.036	0.041	0.048	0.051	0.056	0.062	0.066	0.072	0.078	0.082	0.088	0.094	0.100	0.105	0.111	0.118	0.124	0.132	0.139	0.148	0.155	0.164	0.174	0.182	0.192	0.204	0.215	0.228	0.239	0.252	0.266	0.281	0.295	0.311	0.328	0.344	0.361	0.379	0.398	0.418	0.436	0.458	0.478	0.500	0.522	0.545	0.569	0.591	0.616	0.641	0.666	0.691	0.718	0.744	0.771	0.796	0.824	0.852	0.880	0.908	0.935	0.964	0.990	1.019	1.046	1.075	1.102	1.129	1.158	1.184	1.210	1.236	1.260	1.286	1.310	1.335	1.358	1.380	1.402	1.424	1.444	1.462	1.481	1.500	1.516	1.532	1.546	1.560	1.572	1.584	1.594	1.602	1.611	1.618	1.624	1.629	1.631	1.634	1.634	1.634	1.632	1.629	1.625	1.620	1.615	1.608	1.599	1.589	1.579	1.566	1.555	1.541	1.528	1.512	1.496	1.480	1.464	1.446	1.428	1.410	1.390	1.371	1.351	1.331	1.312	1.291	1.271	1.250	1.230	1.211	1.190	1.170	1.150	1.130	1.111	1.092	1.072	1.055	1.036	1.020	1.002	0.985	0.970	0.954	0.939	0.924	0.909	0.895	0.880	0.868	0.855	0.841	0.830	0.818	0.806	0.795	0.784	0.772	0.762	0.751	0.741	0.731	0.720	0.709	0.699	0.688	0.678	0.665	0.655	0.642	0.630	0.619	0.606	0.592	0.580	0.566	0.551	0.536	0.520	0.505	0.489	0.471	0.455	0.438	0.419	0.400	0.381	0.361	0.342	0.322	0.301	0.280	0.260	0.238	0.216	0.194	0.171	0.149	0.125	0.102	0.080	0.056	0.034	0.010	-0.012	-0.036	-0.059	-0.081	-0.105	-0.128	-0.149	-0.171	-0.194	-0.215	-0.238	-0.258	-0.279	-0.300	-0.320	-0.340	-0.360	-0.379	-0.398	-0.418	-0.436	-0.455	-0.472	-0.490	-0.506	-0.524	-0.541	-0.559	-0.575	-0.591	-0.606	-0.622	-0.639	-0.654	-0.670	-0.684	-0.700	-0.715	-0.730	-0.744	-0.759	-0.772	-0.788	-0.801	-0.815	-0.829	-0.842	-0.856	-0.870	-0.884	-0.896	-0.910	-0.922	-0.935	-0.948	-0.960	-0.972	-0.982	-0.995	-1.006	-1.018	-1.029	-1.040	-1.051	-1.061	-1.070	-1.080	-1.090	-1.098	-1.108	-1.115	-1.124	-1.130	-1.139	-1.146	-1.152	-1.159	-1.166	-1.172	-1.178	-1.184	-1.189	-1.194	-1.200	-1.205	-1.210	-1.214	-1.218	-1.222	-1.228	-1.231	-1.236	-1.240	-1.245	-1.250	-1.255	-1.259	-1.264	-1.268	-1.274	-1.279	-1.282	-1.289	-1.294	-1.299	-1.305	-1.311	-1.318	-1.322	-1.330	-1.336	-1.342	-1.349	-1.356	-1.362	-1.369	-1.376	-1.382	-1.390	-1.396	-1.404	-1.411	-1.418	-1.425	-1.431	-1.438	-1.445	-1.451	-1.456	-1.462	-1.469	-1.475	-1.480	-1.485	-1.490	-1.495	-1.499	-1.504	-1.506	-1.510	-1.514	-1.518	-1.520	-1.522	-1.524	-1.526	-1.526	-1.529	-1.530	-1.530	-1.531	-1.531	-1.532	-1.532	-1.532	-1.532	-1.534	-1.534	-1.534	-1.534	-1.535	-1.535	-1.536	-1.536	-1.538	-1.540	-1.541	-1.542	-1.544	-1.546	-1.550	-1.552	-1.556	-1.560	-1.565	-1.569	-1.575	-1.580	-1.585	-1.591	-1.600	-1.606	-1.614	-1.622	-1.631	-1.640	-1.649	-1.659	-1.668	-1.679	-1.689	-1.700	-1.711	-1.722	-1.734	-1.745	-1.758	-1.770	-1.782	-1.794	-1.806	-1.819	-1.830	-1.842	-1.855	-1.868	-1.879	-1.891	-1.904	-1.915	-1.928	-1.939	-1.950	-1.961	-1.971	-1.982	-1.994	-2.004	-2.015	-2.025	-2.035	-2.044	-2.054	-2.064	-2.072	-2.082	-2.091	-2.101	-2.110	-2.118	-2.128	-2.138	-2.146	-2.155	-2.164	-2.174	-2.182	-2.192	-2.201	-2.211	-2.221	-2.230	-2.240	-2.251	-2.262	-2.271	-2.282	-2.294	-2.305	-2.316	-2.329	-2.340	-2.351	-2.364	-2.375	-2.389	-2.400	-2.414	-2.425	-2.439	-2.451	-2.462	-2.476	-2.489	-2.501	-2.514	-2.526	-2.539	-2.551	-2.562	-2.574	-2.585	-2.596	-2.606	-2.616	-2.626	-2.635	-2.645	-2.654	-2.660	-2.669	-2.675	-2.681	-2.688	-2.694	-2.699	-2.702	-2.706	-2.709	-2.712	-2.715	-2.716	-2.716	-2.718	-2.718	-2.718	-2.716	-2.715	-2.714	-2.710	-2.709	-2.705	-2.701	-2.698	-2.692	-2.686	-2.682	-2.676	-2.670	-2.664	-2.658	-2.651	-2.645	-2.638	-2.630	-2.622	-2.615	-2.606	-2.599	-2.591	-2.582	-2.575	-2.566	-2.559	-2.549	-2.540	-2.531	-2.522	-2.514	-2.505	-2.495	-2.486	-2.476	-2.466	-2.458	-2.446	-2.436	-2.425	-2.415	-2.404	-2.392	-2.380	-2.369	-2.356	-2.344	-2.330	-2.318	-2.304	-2.289	-2.275	-2.260	-2.245	-2.229	-2.212	-2.196	-2.179	-2.161	-2.142	-2.125	-2.106	-2.085	-2.066	-2.045	-2.024	-2.002	-1.980	-1.958	-1.935	-1.910	-1.888	-1.862	-1.839	-1.812	-1.788	-1.761	-1.735	-1.709	-1.681	-1.655	-1.628	-1.600	-1.572	-1.545	-1.516	-1.489	-1.460	-1.431	-1.404	-1.375	-1.346	-1.318	-1.290	-1.261	-1.234	-1.205	-1.178	-1.150	-1.122	-1.095	-1.069	-1.041	-1.016	-0.991	-0.965	-0.940	-0.914	-0.890	-0.865	-0.842	-0.819	-0.796	-0.772	-0.750	-0.729	-0.708	-0.685	-0.665	-0.645	-0.625	-0.606	-0.586	-0.568	-0.550	-0.531	-0.512	-0.495	-0.479	-0.460	-0.444	-0.428	-0.411	-0.395	-0.380	-0.364	-0.348	-0.332	-0.316	-0.302	-0.288	-0.271	-0.258	-0.241	-0.228	-0.212	-0.198	-0.182	-0.169	-0.152	-0.139	-0.122	-0.109	-0.092	-0.078	-0.062	-0.046	-0.030	-0.015	0.001	0.018	0.032	0.049	0.065	0.081	0.099	0.114	0.131	0.149	0.165	0.184	0.200	0.218	0.235	0.252	0.270	0.288	0.305	0.324	0.341	0.358	0.376	0.394	0.411	0.429	0.446	0.462	0.480	0.496	0.512	0.530	0.545	0.562	0.579	0.594	0.610	0.626	0.641	0.656	0.671	0.685	0.700	0.714	0.728	0.741	0.754	0.768	0.780	0.792	0.802	0.815	0.826	0.836	0.848	0.856	0.866	0.876	0.885	0.894	0.902	0.910	0.919	0.926	0.934	0.940	0.948	0.954	0.959	0.965	0.970	0.976	0.981	0.986	0.990	0.994	0.998	1.002	1.006	1.010	1.011	1.015	1.018	1.020	1.022	1.024	1.028	1.029	1.030	1.031	1.032	1.034	1.035	1.035	1.036	1.036	1.038	1.038	1.036	1.038	1.036	1.035	1.035	1.034	1.032	1.029	1.028	1.026	1.022	1.020	1.016	1.014	1.010	1.006	1.002	0.998	0.992	0.986	0.981	0.975	0.969	0.961	0.954	0.946	0.936	0.929	0.919	0.909	0.899	0.888	0.876	0.865	0.851	0.839	0.825	0.810	0.796	0.780	0.765	0.749	0.734	0.716	0.700	0.681	0.665	0.646	0.628	0.610	0.590	0.571	0.551	0.532	0.512	0.492	0.472	0.452	0.434	0.412	0.392	0.374	0.355	0.336	0.316	0.299	0.280	0.262	0.245	0.228	0.211	0.196	0.181	0.166	0.152	0.140	0.128	0.116	0.105	0.094	0.085	0.075	0.068	0.060	0.054	0.048	0.042	0.039	0.035	0.031	0.030	0.028	0.028	0.028	0.028	0.029	0.029	0.032	0.034	0.036	0.040	0.044	0.048	0.052	0.058	0.061	0.068	0.072	0.078	0.084	0.088	0.094	0.100	0.105	0.111	0.116	0.121	0.128	0.132	0.138	0.142	0.148	0.152	0.158	0.162	0.168	0.171	0.176	0.181	0.185	0.189	0.194	0.199	0.202	0.208	0.211	0.216	0.220	0.225	0.230	0.235	0.240	0.246	0.252	0.258	0.265	0.270	0.278	0.284	0.291	0.299	0.308	0.315	0.324	0.331	0.340	0.349	0.358	0.366	0.376	0.385	0.395	0.405	0.415	0.425	0.434	0.444	0.454	0.464	0.474	0.482	0.492	0.502	0.510	0.520	0.529	0.536	0.545	0.552	0.559	0.566	0.572	0.579	0.584	0.589	0.592	0.596	0.600	0.602	0.605	0.606	0.608	0.608	0.609	0.609	0.609	0.606	0.605	0.602	0.600	0.598	0.594	0.590	0.586	0.582	0.578	0.574	0.570	0.565	0.560	0.554	0.550	0.544	0.539	0.534	0.529	0.524	0.519	0.514	0.510	0.505	0.501	0.496	0.492	0.489	0.486	0.484	0.480	0.478	0.476	0.475	0.472	0.471	0.470	0.470	0.470	0.469	0.470	0.471	0.472	0.472	0.475	0.476	0.479	0.480	0.482	0.485	0.489	0.491	0.494	0.499	0.502	0.505	0.509	0.512	0.516	0.521	0.525	0.530	0.534	0.538	0.542	0.546	0.549	0.554	0.558	0.561	0.566	0.570	0.572	0.578	0.581	0.584	0.588	0.591	0.594	0.596	0.600	0.602	0.605	0.608	0.610	0.612	0.614	0.616	0.618	0.619	0.620	0.621	0.621	0.622	0.622	0.622	0.621	0.621	0.621	0.620	0.619	0.619	0.616	0.615	0.612	0.611	0.609	0.606	0.602	0.600	0.596	0.594	0.590	0.586	0.582	0.580	0.575	0.571	0.568	0.564	0.559	0.555	0.550	0.546	0.542	0.539	0.535	0.531	0.528	0.525	0.521	0.519	0.515	0.514	0.510	0.509	0.506	0.505	0.504	0.504	0.504	0.502	0.504	0.504	0.505	0.506	0.507	0.510	0.514	0.516	0.519	0.522	0.528	0.531	0.535	0.540	0.546	0.551	0.558	0.564	0.570	0.576	0.582	0.591	0.598	0.606	0.614	0.621	0.629	0.636	0.644	0.652	0.660	0.669	0.678	0.686	0.694	0.701	0.710	0.718	0.725	0.734	0.741	0.749	0.755	0.762	0.769	0.775	0.782	0.789	0.795	0.800	0.806	0.811	0.816	0.821	0.826	0.831	0.835	0.840	0.844	0.848	0.851	0.854	0.858	0.861	0.864	0.866	0.869	0.871	0.874	0.876	0.879	0.880	0.881	0.884	0.885	0.886	0.888	0.889	0.889	0.890	0.891	0.892	0.892	0.892	0.894	0.894	0.895	0.895	0.895	0.895	0.896	0.896	0.898	0.899	0.898	0.899	0.900	0.900	0.901	0.902	0.904	0.904	0.906	0.908	0.908	0.910	0.912	0.914	0.916	0.919	0.920	0.924	0.926	0.929	0.932	0.935	0.940	0.944	0.948	0.952	0.956	0.960	0.966	0.971	0.976	0.981	0.988	0.992	0.999	1.004	1.011	1.016	1.022	1.030	1.035	1.042	1.049	1.055	1.061	1.069	1.075	1.080	1.088	1.094	1.099	1.105	1.111	1.116	1.122	1.129	1.134	1.139	1.144	1.150	1.155	1.159	1.162	1.169	1.172	1.176	1.181	1.185	1.189	1.191	1.196	1.200	1.202	1.206	1.209	1.214	1.216	1.220	1.224	1.226	1.231	1.235	1.239	1.242	1.248	1.251	1.255	1.261	1.265	1.270	1.276	1.281	1.286	1.294	1.300	1.306	1.314	1.321	1.329	1.338	1.346	1.355	1.364	1.374	1.384	1.392	1.404	1.414	1.426	1.436	1.449	1.460	1.472	1.485	1.498	1.510	1.524	1.538	1.550	1.564	1.576	1.591	1.605	1.619	1.632	1.646	1.660	1.674	1.689	1.701	1.715	1.729	1.742	1.755	1.768	1.780	1.794	1.805	1.816	1.829	1.839	1.850	1.860	1.870	1.879	1.889	1.896	1.905	1.912	1.920	1.926	1.931	1.939	1.942	1.948	1.951	1.954	1.958	1.960	1.961	1.962	1.964	1.964	1.964	1.962	1.962	1.960	1.959	1.956	1.952	1.950	1.948	1.944	1.940	1.936	1.932	1.929	1.924	1.920	1.915	1.911	1.906	1.902	1.899	1.894	1.890	1.886	1.884	1.881	1.879	1.876	1.875	1.874	1.872	1.872	1.872	1.875	1.876	1.879	1.882	1.885	1.891	1.896	1.902	1.909	1.916	1.924	1.934	1.944	1.954	1.966	1.980	1.992	2.006	2.021	2.036	2.051	2.069	2.086	2.104	2.122	2.142	2.162	2.181	2.202	2.224	2.244	2.266	2.288	2.310	2.332	2.355	2.378	2.400	2.422	2.445	2.466	2.490	2.511	2.532	2.555	2.575	2.596	2.616	2.636	2.656	2.676	2.694	2.712	2.730	2.748	2.764	2.779	2.794	2.810	2.822	2.836	2.849	2.861	2.872	2.882	2.892	2.902	2.911	2.919	2.926	2.932	2.940	2.945	2.949	2.954	2.959	2.961	2.964	2.968	2.969	2.970	2.971	2.971	2.972	2.972	2.972	2.971	2.971	2.971	2.970	2.970	2.969	2.968	2.966	2.966	2.965	2.965	2.966	2.965	2.966	2.966	2.968	2.969	2.971	2.974	2.976	2.980	2.985	2.990	2.995	3.001	3.008	3.015	3.024	3.032	3.042	3.052	3.065	3.076	3.090	3.102	3.118	3.132	3.149	3.166	3.182	3.201	3.220	3.240	3.261	3.281	3.304	3.325	3.349	3.371	3.394	3.419	3.442	3.466	3.491	3.516	3.541	3.565	3.590	3.614	3.639	3.662	3.685	3.708	3.731	3.752	3.774	3.795	3.815	3.832	3.851	3.869	3.885	3.899	3.912	3.926	3.938	3.948	3.956	3.965	3.971	3.978	3.981	3.984	3.985	3.985	3.984	3.980	3.976	3.971	3.965	3.958	3.948	3.939	3.928	3.915	3.904	3.890	3.875	3.860	3.844	3.828	3.810	3.792	3.774	3.756	3.738	3.719	3.700	3.682	3.664	3.646	3.628	3.611	3.594	3.578	3.561	3.546	3.531	3.516	3.504	3.491	3.480	3.469	3.459	3.450	3.442	3.435	3.429	3.424	3.420	3.416	3.414	3.412	3.412	3.411	3.412	3.415	3.418	3.420	3.425	3.429	3.434	3.440	3.444	3.450	3.458	3.464	3.469	3.476	3.482	3.489	3.495	3.501	3.506	3.511	3.516	3.520	3.524	3.528	3.529	3.531	3.532	3.532	3.532	3.531	3.528	3.525	3.521	3.516	3.510	3.504	3.495	3.486	3.476	3.466	3.455	3.442	3.429	3.415	3.400	3.384	3.368	3.350	3.332	3.314	3.295	3.274	3.254	3.232	3.211	3.190	3.168	3.145	3.122	3.100	3.076	3.054	3.030	3.008	2.984	2.960	2.939	2.915	2.892	2.871	2.849	2.828	2.806	2.785	2.765	2.745	2.726	2.706	2.688	2.671	2.652	2.636	2.620	2.605	2.590	2.576	2.562	2.550	2.539	2.526	2.515	2.505	2.495	2.486	2.478	2.470	2.461	2.455	2.449	2.444	2.439	2.434	2.429	2.425	2.421	2.419	2.415	2.414	2.411	2.410	2.408	2.408	2.405	2.404	2.402	2.402	2.401	2.400	2.400	2.399	2.398	2.396	2.395	2.394	2.392	2.391	2.390	2.388	2.386	2.384	2.380	2.379	2.375	2.372	2.369	2.364	2.360	2.356	2.350	2.346	2.341	2.336	2.329	2.324	2.318	2.311	2.305	2.299	2.290	2.284	2.276	2.269	2.261	2.255	2.248	2.240	2.234	2.225	2.219	2.212	2.205	2.199	2.192	2.186	2.180	2.174	2.168	2.162	2.158	2.152	2.148	2.144	2.140	2.138	2.134	2.131	2.130	2.129	2.128	2.126	2.125	2.126	2.125	2.126	2.128	2.130	2.131	2.134	2.138	2.140	2.142	2.148	2.150	2.155	2.160	2.165	2.171	2.176	2.181	2.188	2.194	2.199	2.206	2.212	2.220	2.226	2.234	2.240	2.246	2.252	2.260	2.268	2.272	2.279	2.286	2.292	2.299	2.305	2.310	2.316	2.322	2.328	2.331	2.338	2.341	2.346	2.350	2.355	2.358	2.360	2.362	2.365	2.369	2.370	2.371	2.374	2.374	2.375	2.375	2.376	2.376	2.376	2.375	2.375	2.374	2.371	2.371	2.369	2.368	2.365	2.362	2.361	2.359	2.356	2.354	2.351	2.349	2.346	2.344	2.341	2.339	2.336	2.335	2.332	2.331	2.329	2.328	2.325	2.324	2.322	2.322	2.321	2.320	2.319	2.319	2.319	2.319	2.319	2.319	2.320	2.320	2.321	2.321	2.324	2.325	2.326	2.329	2.331	2.332	2.334	2.338	2.340	2.342	2.345	2.348	2.350	2.354	2.355	2.359	2.361	2.364	2.368	2.370	2.372	2.375	2.376	2.380	2.381	2.385	2.386	2.389	2.391	2.392	2.394	2.398	2.399	2.400	2.401	2.402	2.404	2.405	2.406	2.406	2.409	2.408	2.409	2.410	2.410	2.410	2.410	2.410	2.411	2.410	2.410	2.410	2.410	2.410	2.409	2.409	2.409	2.409	2.406	2.406	2.405	2.405	2.404	2.402	2.401	2.401	2.400	2.399	2.398	2.396	2.395	2.394	2.392	2.391	2.390	2.390	2.388	2.388	2.385	2.385	2.384	2.382	2.381	2.381	2.380	2.379	2.378	2.378	2.376	2.376	2.374	2.374	2.374	2.372	2.372	2.371	2.371	2.371	2.370	2.371	2.370	2.370	2.370	2.370	2.369	2.370	2.370	2.370	2.370	2.369	2.369	2.369	2.368	2.368	2.368	2.368	2.368	2.368	2.368	2.365	2.365	2.365	2.364	2.364	2.362	2.362	2.360	2.359	2.358	2.356	2.354	2.351	2.349	2.348	2.344	2.341	2.339	2.336	2.332	2.330	2.326	2.322	2.319	2.314	2.310	2.306	2.301	2.296	2.291	2.285	2.280	2.275	2.270	2.264	2.259	2.251	2.245	2.240	2.234	2.226	2.220	2.214	2.208	2.200	2.194	2.186	2.180	2.172	2.165	2.159	2.151	2.144	2.136	2.129	2.122	2.115	2.108	2.100	2.094	2.086	2.079	2.071	2.065	2.058	2.049	2.042	2.035	2.027	2.020	2.014	2.006	2.000	1.994	1.986	1.979	1.972	1.966	1.959	1.952	1.946	1.939	1.932	1.925	1.919	1.911	1.904	1.896	1.890	1.881	1.874	1.866	1.858	1.849	1.840	1.830	1.821	1.811	1.801	1.791	1.780	1.768	1.756	1.744	1.731	1.719	1.705	1.690	1.676	1.661	1.645	1.629	1.612	1.595	1.576	1.559	1.540	1.520	1.501	1.481	1.461	1.439	1.419	1.398	1.375	1.352	1.330	1.308	1.285	1.262	1.240	1.218	1.195	1.171	1.149	1.126	1.105	1.082	1.061	1.039	1.018	0.998	0.976	0.958	0.939	0.920	0.901	0.885	0.868	0.851	0.838	0.821	0.809	0.796	0.784	0.772	0.762	0.752	0.744	0.735	0.729	0.722	0.716	0.712	0.709	0.706	0.704	0.702	0.701	0.701	0.702	0.702	0.705	0.708	0.711	0.715	0.719	0.724	0.730	0.735	0.741	0.748	0.755	0.761	0.769	0.776	0.785	0.792	0.800	0.809	0.816	0.825	0.832	0.840	0.849	0.858	0.865	0.872	0.880	0.888	0.895	0.901	0.908	0.914	0.920	0.925	0.931	0.936	0.940	0.945	0.949	0.952	0.956	0.959	0.961	0.964	0.966	0.968	0.968	0.968	0.969	0.969	0.968	0.968	0.966	0.965	0.962	0.960	0.958	0.954	0.951	0.949	0.946	0.941	0.938	0.934	0.930	0.926	0.922	0.919	0.912	0.909	0.904	0.900	0.895	0.891	0.888	0.884	0.879	0.875	0.872	0.869	0.866	0.862	0.860	0.856	0.854	0.852	0.850	0.848	0.848	0.846	0.845	0.845	0.844	0.844	0.845	0.845	0.846	0.846	0.849	0.849	0.850	0.852	0.855	0.859	0.860	0.864	0.866	0.869	0.872	0.876	0.880	0.884	0.886	0.890	0.894	0.896	0.900	0.904	0.908	0.910	100.000	5.000	2.000	1.000	2.000	0.000	0.000	0.000	0.000	0.000	0.000	0.000	0.000	0.000	0.000	0.000	0.000	0.000	-1.771	-1.782	-1.792	-1.801	-1.811	-1.820	-1.829	-1.839	-1.846	-1.856	-1.864	-1.871	-1.880	-1.888	-1.896	-1.902	-1.911	-1.919	-1.926	-1.934	-1.941	-1.948	-1.956	-1.962	-1.970	-1.979	-1.986	-1.994	-2.001	-2.009	-2.018	-2.025	-2.033	-2.041	-2.049	-2.056	-2.066	-2.074	-2.082	-2.091	-2.101	-2.109	-2.119	-2.128	-2.139	-2.148	-2.158	-2.169	-2.179	-2.190	-2.200	-2.211	-2.224	-2.234	-2.246	-2.259	-2.271	-2.284	-2.296	-2.310	-2.322	-2.336	-2.349	-2.362	-2.378	-2.392	-2.406	-2.421	-2.436	-2.451	-2.468	-2.482	-2.498	-2.514	-2.529	-2.545	-2.560	-2.576	-2.592	-2.609	-2.624	-2.640	-2.656	-2.671	-2.686	-2.702	-2.718	-2.732	-2.749	-2.762	-2.778	-2.791	-2.806	-2.821	-2.835	-2.848	-2.861	-2.875	-2.888	-2.900	-2.911	-2.925	-2.936	-2.948	-2.959	-2.970	-2.981	-2.992	-3.004	-3.014	-3.024	-3.034	-3.045	-3.054	-3.064	-3.074	-3.084	-3.094	-3.104	-3.115	-3.125	-3.136	-3.148	-3.159	-3.170	-3.182	-3.195	-3.208	-3.221	-3.234	-3.248	-3.261	-3.278	-3.292	-3.309	-3.325	-3.342	-3.360	-3.378	-3.398	-3.418	-3.438	-3.459	-3.480	-3.504	-3.525	-3.549	-3.572	-3.598	-3.621	-3.648	-3.674	-3.700	-3.726	-3.755	-3.782	-3.811	-3.840	-3.869	-3.899	-3.928	-3.958	-3.988	-4.016	-4.046	-4.076	-4.108	-4.136	-4.166	-4.196	-4.228	-4.256	-4.286	-4.316	-4.345	-4.375	-4.404	-4.432	-4.461	-4.490	-4.518	-4.546	-4.574	-4.600	-4.628	-4.655	-4.682	-4.709	-4.734	-4.760	-4.786	-4.812	-4.838	-4.862	-4.888	-4.914	-4.938	-4.962	-4.988	-5.011	-5.035	-5.060	-5.084	-5.109	-5.132	-5.156	-5.181	-5.205	-5.229	-5.251	-5.276	-5.300	-5.322	-5.348	-5.370	-5.394	-5.416	-5.439	-5.460	-5.484	-5.505	-5.528	-5.549	-5.570	-5.590	-5.611	-5.631	-5.650	-5.670	-5.689	-5.706	-5.724	-5.741	-5.756	-5.771	-5.786	-5.800	-5.814	-5.825	-5.836	-5.848	-5.858	-5.868	-5.874	-5.882	-5.888	-5.894	-5.898	-5.901	-5.904	-5.905	-5.906	-5.906	-5.905	-5.904	-5.900	-5.898	-5.892	-5.889	-5.882	-5.876	-5.868	-5.861	-5.852	-5.842	-5.832	-5.821	-5.811	-5.800	-5.786	-5.775	-5.762	-5.749	-5.735	-5.721	-5.708	-5.692	-5.678	-5.664	-5.649	-5.632	-5.618	-5.602	-5.586	-5.571	-5.555	-5.539	-5.524	-5.506	-5.490	-5.474	-5.458	-5.442	-5.425	-5.409	-5.392	-5.375	-5.359	-5.341	-5.324	-5.308	-5.289	-5.271	-5.254	-5.235	-5.216	-5.198	-5.178	-5.159	-5.139	-5.119	-5.098	-5.078	-5.055	-5.034	-5.011	-4.989	-4.965	-4.941	-4.916	-4.891	-4.865	-4.840	-4.812	-4.785	-4.756	-4.728	-4.699	-4.669	-4.638	-4.606	-4.575	-4.542	-4.510	-4.478	-4.442	-4.409	-4.372	-4.338	-4.301	-4.265	-4.228	-4.190	-4.151	-4.112	-4.075	-4.034	-3.995	-3.955	-3.914	-3.875	-3.834	-3.792	-3.751	-3.709	-3.668	-3.625	-3.584	-3.541	-3.500	-3.458	-3.416	-3.374	-3.332	-3.291	-3.249	-3.208	-3.166	-3.126	-3.084	-3.044	-3.004	-2.964	-2.924	-2.885	-2.846	-2.808	-2.770	-2.731	-2.695	-2.658	-2.621	-2.586	-2.550	-2.515	-2.481	-2.446	-2.412	-2.380	-2.348	-2.315	-2.285	-2.252	-2.222	-2.194	-2.164	-2.135	-2.106	-2.078	-2.050	-2.022	-1.996	-1.970	-1.942	-1.918	-1.892	-1.868	-1.842	-1.818	-1.792	-1.769	-1.744	-1.721	-1.696	-1.674	-1.649	-1.626	-1.602	-1.580	-1.555	-1.532	-1.509	-1.485	-1.462	-1.439	-1.415	-1.391	-1.368	-1.342	-1.319	-1.295	-1.271	-1.245	-1.221	-1.196	-1.171	-1.146	-1.120	-1.095	-1.069	-1.044	-1.019	-0.992	-0.968	-0.941	-0.915	-0.889	-0.864	-0.838	-0.812	-0.788	-0.761	-0.736	-0.711	-0.686	-0.661	-0.636	-0.612	-0.589	-0.566	-0.542	-0.520	-0.498	-0.475	-0.452	-0.432	-0.411	-0.392	-0.371	-0.352	-0.335	-0.318	-0.300	-0.282	-0.266	-0.251	-0.236	-0.222	-0.208	-0.195	-0.182	-0.170	-0.159	-0.148	-0.138	-0.129	-0.119	-0.111	-0.104	-0.096	-0.090	-0.084	-0.079	-0.074	-0.070	-0.065	-0.062	-0.060	-0.058	-0.055	-0.054	-0.054	-0.054	-0.054	-0.055	-0.056	-0.059	-0.060	-0.064	-0.066	-0.071	-0.075	-0.080	-0.084	-0.090	-0.095	-0.101	-0.108	-0.115	-0.121	-0.131	-0.139	-0.146	-0.156	-0.166	-0.176	-0.186	-0.198	-0.209	-0.220	-0.232	-0.245	-0.258	-0.270	-0.284	-0.298	-0.312	-0.326	-0.341	-0.356	-0.372	-0.389	-0.405	-0.421	-0.439	-0.455	-0.474	-0.491	-0.510	-0.529	-0.545	-0.566	-0.585	-0.604	-0.624	-0.642	-0.662	-0.682	-0.702	-0.721	-0.742	-0.762	-0.782	-0.802	-0.822	-0.844	-0.862	-0.882	-0.902	-0.921	-0.941	-0.961	-0.979	-0.998	-1.016	-1.034	-1.051	-1.069	-1.086	-1.102	-1.119	-1.135	-1.150	-1.165	-1.179	-1.192	-1.206	-1.219	-1.231	-1.242	-1.254	-1.264	-1.272	-1.281	-1.290	-1.299	-1.306	-1.312	-1.319	-1.324	-1.328	-1.331	-1.335	-1.339	-1.341	-1.342	-1.344	-1.344	-1.345	-1.345	-1.344	-1.344	-1.341	-1.339	-1.338	-1.335	-1.332	-1.329	-1.326	-1.322	-1.319	-1.315	-1.311	-1.306	-1.302	-1.298	-1.294	-1.289	-1.285	-1.280	-1.276	-1.272	-1.268	-1.264	-1.259	-1.256	-1.251	-1.248	-1.242	-1.239	-1.235	-1.231	-1.228	-1.225	-1.221	-1.218	-1.214	-1.210	-1.208	-1.204	-1.201	-1.198	-1.194	-1.190	-1.186	-1.182	-1.179	-1.176	-1.171	-1.168	-1.164	-1.159	-1.154	-1.150	-1.144	-1.139	-1.134	-1.128	-1.120	-1.115	-1.109	-1.102	-1.095	-1.089	-1.082	-1.075	-1.068	-1.060	-1.052	-1.045	-1.038	-1.029	-1.021	-1.014	-1.005	-0.998	-0.990	-0.982	-0.975	-0.968	-0.960	-0.954	-0.946	-0.940	-0.934	-0.928	-0.921	-0.916	-0.912	-0.908	-0.904	-0.899	-0.896	-0.894	-0.891	-0.890	-0.889	-0.889	-0.888	-0.888	-0.888	-0.889	-0.891	-0.892	-0.895	-0.899	-0.901	-0.906	-0.910	-0.914	-0.919	-0.924	-0.930	-0.935	-0.940	-0.946	-0.952	-0.959	-0.965	-0.971	-0.978	-0.982	-0.989	-0.995	-1.001	-1.006	-1.012	-1.018	-1.022	-1.026	-1.031	-1.035	-1.039	-1.041	-1.044	-1.046	-1.048	-1.049	-1.049	-1.049	-1.049	-1.049	-1.046	-1.045	-1.041	-1.040	-1.035	-1.031	-1.026	-1.021	-1.016	-1.010	-1.004	-0.996	-0.989	-0.982	-0.974	-0.966	-0.956	-0.948	-0.939	-0.929	-0.919	-0.909	-0.899	-0.889	-0.879	-0.868	-0.858	-0.848	-0.839	-0.829	-0.819	-0.810	-0.800	-0.790	-0.781	-0.772	-0.764	-0.756	-0.748	-0.740	-0.732	-0.725	-0.719	-0.712	-0.706	-0.701	-0.695	-0.691	-0.686	-0.682	-0.679	-0.675	-0.671	-0.670	-0.668	-0.665	-0.664	-0.662	-0.661	-0.661	-0.660	-0.661	-0.660	-0.660	-0.662	-0.662	-0.664	-0.665	-0.668	-0.669	-0.671	-0.672	-0.675	-0.676	-0.679	-0.681	-0.685	-0.686	-0.689	-0.694	-0.696	-0.699	-0.701	-0.705	-0.708	-0.710	-0.712	-0.716	-0.720	-0.721	-0.725	-0.728	-0.729	-0.732	-0.735	-0.736	-0.740	-0.741	-0.744	-0.745	-0.748	-0.750	-0.751	-0.752	-0.754	-0.755	-0.756	-0.758	-0.759	-0.760	-0.760	-0.761	-0.760	-0.760	-0.761	-0.761	-0.760	-0.759	-0.759	-0.759	-0.756	-0.756	-0.754	-0.752	-0.750	-0.749	-0.746	-0.745	-0.741	-0.739	-0.736	-0.734	-0.730	-0.728	-0.725	-0.721	-0.718	-0.714	-0.711	-0.708	-0.704	-0.700	-0.698	-0.694	-0.690	-0.686	-0.684	-0.679	-0.675	-0.672	-0.669	-0.665	-0.664	-0.660	-0.658	-0.655	-0.651	-0.650	-0.648	-0.645	-0.642	-0.641	-0.640	-0.639	-0.638	-0.636	-0.635	-0.635	-0.635	-0.635	-0.635	-0.634	-0.635	-0.635	-0.636	-0.636	-0.639	-0.639	-0.640	-0.641	-0.644	-0.645	-0.646	-0.649	-0.651	-0.651	-0.654	-0.656	-0.658	-0.661	-0.664	-0.665	-0.668	-0.670	-0.672	-0.675	-0.676	-0.680	-0.681	-0.684	-0.686	-0.688	-0.690	-0.692	-0.694	-0.696	-0.698	-0.700	-0.701	-0.702	-0.705	-0.706	-0.708	-0.710	-0.711	-0.712	-0.714	-0.715	-0.718	-0.719	-0.720	-0.721	-0.722	-0.724	-0.726	-0.728	-0.730	-0.731	-0.734	-0.735	-0.738	-0.740	-0.741	-0.745	-0.748	-0.751	-0.754	-0.758	-0.760	-0.764	-0.766	-0.770	-0.774	-0.778	-0.782	-0.786	-0.790	-0.795	-0.799	-0.805	-0.810	-0.814	-0.820	-0.825	-0.831	-0.835	-0.841	-0.848	-0.854	-0.859	-0.864	-0.870	-0.876	-0.882	-0.888	-0.894	-0.899	-0.906	-0.911	-0.918	-0.924	-0.929	-0.934	-0.940	-0.946	-0.950	-0.956	-0.960	-0.966	-0.971	-0.975	-0.980	-0.984	-0.988	-0.992	-0.996	-1.000	-1.004	-1.006	-1.010	-1.012	-1.016	-1.018	-1.021	-1.024	-1.025	-1.028	-1.029	-1.031	-1.032	-1.034	-1.035	-1.035	-1.036	-1.036	-1.038	-1.036	-1.038	-1.036	-1.036	-1.036	-1.035	-1.034	-1.034	-1.031	-1.030	-1.029	-1.028	-1.026	-1.024	-1.022	-1.020	-1.019	-1.015	-1.012	-1.010	-1.008	-1.005	-1.002	-1.000	-0.998	-0.994	-0.991	-0.989	-0.985	-0.982	-0.979	-0.976	-0.974	-0.970	-0.969	-0.966	-0.964	-0.960	-0.958	-0.955	-0.954	-0.951	-0.949	-0.948	-0.945	-0.944	-0.942	-0.941	-0.940	-0.939	-0.938	-0.936	-0.936	-0.936	-0.935	-0.936	-0.936	-0.935	-0.936	-0.936	-0.936	-0.936	-0.938	-0.936	-0.936	-0.936	-0.938	-0.938	-0.938	-0.938	-0.938	-0.936	-0.936	-0.935	-0.934	-0.932	-0.931	-0.929	-0.928	-0.925	-0.921	-0.919	-0.914	-0.910	-0.905	-0.899	-0.894	-0.888	-0.880	-0.872	-0.865	-0.855	-0.846	-0.835	-0.825	-0.814	-0.801	-0.789	-0.774	-0.760	-0.746	-0.730	-0.714	-0.698	-0.681	-0.662	-0.645	-0.625	-0.605	-0.585	-0.565	-0.544	-0.522	-0.500	-0.478	-0.455	-0.431	-0.409	-0.385	-0.362	-0.338	-0.312	-0.290	-0.265	-0.241	-0.218	-0.194	-0.169	-0.146	-0.122	-0.100	-0.078	-0.055	-0.032	-0.012	0.009	0.029	0.049	0.069	0.088	0.105	0.121	0.138	0.152	0.168	0.181	0.195	0.206	0.218	0.228	0.239	0.246	0.254	0.261	0.268	0.272	0.278	0.280	0.282	0.285	0.285	0.285	0.285	0.284	0.281	0.279	0.276	0.272	0.269	0.262	0.259	0.252	0.248	0.241	0.235	0.229	0.222	0.216	0.210	0.204	0.199	0.192	0.188	0.182	0.178	0.174	0.169	0.166	0.162	0.161	0.160	0.159	0.159	0.160	0.162	0.165	0.168	0.174	0.178	0.185	0.191	0.201	0.209	0.220	0.231	0.244	0.256	0.271	0.285	0.301	0.318	0.336	0.355	0.374	0.394	0.415	0.436	0.458	0.480	0.504	0.528	0.551	0.575	0.600	0.624	0.650	0.675	0.700	0.726	0.751	0.778	0.801	0.826	0.852	0.875	0.900	0.922	0.946	0.970	0.991	1.012	1.032	1.052	1.072	1.091	1.109	1.128	1.142	1.159	1.172	1.186	1.200	1.212	1.224	1.235	1.244	1.252	1.260	1.268	1.272	1.278	1.281	1.285	1.289	1.290	1.290	1.291	1.291	1.290	1.289	1.286	1.282	1.280	1.278	1.272	1.269	1.264	1.259	1.254	1.249	1.242	1.238	1.231	1.226	1.221	1.215	1.209	1.204	1.199	1.195	1.189	1.185	1.181	1.178	1.174	1.170	1.168	1.166	1.164	1.161	1.161	1.160	1.160	1.160	1.161	1.162	1.165	1.166	1.169	1.171	1.175	1.180	1.182	1.188	1.191	1.196	1.201	1.206	1.211	1.218	1.222	1.226	1.232	1.238	1.242	1.249	1.252	1.258	1.261	1.266	1.269	1.272	1.275	1.278	1.281	1.281	1.284	1.285	1.284	1.284	1.282	1.281	1.279	1.276	1.272	1.269	1.264	1.259	1.252	1.246	1.240	1.232	1.222	1.215	1.205	1.195	1.184	1.174	1.162	1.150	1.138	1.125	1.111	1.098	1.085	1.070	1.056	1.042	1.028	1.011	0.998	0.984	0.969	0.954	0.939	0.924	0.909	0.895	0.880	0.866	0.854	0.840	0.826	0.814	0.802	0.790	0.779	0.769	0.756	0.748	0.736	0.728	0.719	0.710	0.704	0.696	0.690	0.682	0.678	0.672	0.668	0.664	0.660	0.658	0.655	0.651	0.650	0.649	0.648	0.648	0.648	0.648	0.648	0.649	0.650	0.651	0.652	0.655	0.656	0.658	0.659	0.661	0.664	0.665	0.666	0.669	0.670	0.671	0.672	0.672	0.674	0.675	0.675	0.675	0.674	0.672	0.671	0.669	0.668	0.665	0.662	0.659	0.655	0.650	0.646	0.641	0.635	0.628	0.620	0.614	0.606	0.598	0.589	0.580	0.570	0.562	0.551	0.541	0.530	0.520	0.509	0.496	0.486	0.475	0.462	0.451	0.440	0.429	0.416	0.406	0.394	0.384	0.372	0.360	0.350	0.340	0.330	0.320	0.311	0.302	0.294	0.285	0.278	0.270	0.262	0.258	0.250	0.245	0.240	0.235	0.231	0.228	0.224	0.221	0.218	0.215	0.214	0.211	0.211	0.210	0.210	0.210	0.210	0.210	0.210	0.211	0.211	0.214	0.214	0.215	0.216	0.218	0.219	0.220	0.221	0.222	0.224	0.225	0.226	0.228	0.229	0.229	0.229	0.229	0.230	0.230	0.229	0.229	0.229	0.226	0.226	0.224	0.224	0.221	0.219	0.216	0.214	0.211	0.209	0.205	0.201	0.198	0.194	0.189	0.185	0.181	0.176	0.170	0.165	0.160	0.154	0.149	0.142	0.136	0.130	0.124	0.116	0.111	0.104	0.096	0.090	0.082	0.075	0.069	0.061	0.054	0.048	0.039	0.031	0.025	0.018	0.011	0.004	-0.004	-0.011	-0.018	-0.024	-0.032	-0.039	-0.045	-0.051	-0.059	-0.065	-0.070	-0.078	-0.082	-0.089	-0.095	-0.100	-0.106	-0.110	-0.115	-0.121	-0.125	-0.130	-0.134	-0.138	-0.141	-0.146	-0.150	-0.152	-0.156	-0.160	-0.162	-0.165	-0.169	-0.171	-0.175	-0.176	-0.179	-0.182	-0.184	-0.186	-0.189	-0.191	-0.192	-0.194	-0.196	-0.199	-0.199	-0.201	-0.202	-0.204	-0.205	-0.206	-0.208	-0.209	-0.210	-0.211	-0.212	-0.214	-0.215	-0.216	-0.216	-0.216	-0.218	-0.219	-0.218	-0.219	-0.219	-0.219	-0.219	-0.219	-0.219	-0.218	-0.218	-0.218	-0.216	-0.215	-0.214	-0.214	-0.214	-0.212	-0.211	-0.209	-0.208	-0.206	-0.204	-0.202	-0.201	-0.199	-0.196	-0.195	-0.194	-0.191	-0.189	-0.188	-0.186	-0.184	-0.181	-0.180	-0.178	-0.176	-0.174	-0.172	-0.170	-0.169	-0.166	-0.165	-0.162	-0.161	-0.160	-0.159	-0.158	-0.156	-0.156	-0.154	-0.154	-0.151	-0.151	-0.150	-0.149	-0.148	-0.148	-0.146	-0.145	-0.145	-0.144	-0.142	-0.141	-0.141	-0.139	-0.139	-0.138	-0.135	-0.134	-0.132	-0.131	-0.129	-0.126	-0.125	-0.122	-0.120	-0.116	-0.114	-0.111	-0.108	-0.104	-0.100	-0.096	-0.091	-0.088	-0.082	-0.078	-0.072	-0.068	-0.062	-0.056	-0.050	-0.044	-0.039	-0.031	-0.024	-0.019	-0.011	-0.004	0.004	0.011	0.018	0.026	0.034	0.040	0.048	0.055	0.062	0.070	0.078	0.085	0.092	0.100	0.108	0.115	0.122	0.129	0.136	0.142	0.149	0.155	0.161	0.166	0.172	0.179	0.182	0.188	0.192	0.198	0.201	0.205	0.209	0.212	0.215	0.219	0.220	0.224	0.226	0.226	0.228	0.230	0.231	0.231	0.232	0.232	0.232	0.232	0.232	0.232	0.232	0.231	0.231	0.230	0.229	0.228	0.228	0.225	0.224	0.222	0.220	0.219	0.218	0.215	0.214	0.211	0.209	0.206	0.204	0.201	0.199	0.195	0.192	0.189	0.185	0.182	0.179	0.175	0.171	0.168	0.162	0.158	0.154	0.149	0.142	0.138	0.131	0.126	0.119	0.111	0.105	0.098	0.090	0.082	0.074	0.065	0.056	0.048	0.038	0.029	0.019	0.009	-0.002	-0.014	-0.024	-0.035	-0.045	-0.056	-0.068	-0.080	-0.091	-0.101	-0.114	-0.125	-0.138	-0.148	-0.159	-0.169	-0.181	-0.191	-0.200	-0.210	-0.220	-0.228	-0.238	-0.245	-0.254	-0.259	-0.266	-0.272	-0.278	-0.282	-0.286	-0.289	-0.291	-0.294	-0.295	-0.296	-0.296	-0.295	-0.294	-0.292	-0.289	-0.285	-0.281	-0.276	-0.271	-0.265	-0.258	-0.251	-0.244	-0.235	-0.226	-0.218	-0.208	-0.198	-0.188	-0.178	-0.166	-0.155	-0.144	-0.132	-0.120	-0.109	-0.098	-0.085	-0.074	-0.062	-0.051	-0.040	-0.029	-0.019	-0.009	0.002	0.012	0.022	0.031	0.039	0.048	0.056	0.062	0.069	0.075	0.081	0.086	0.092	0.096	0.100	0.102	0.106	0.108	0.109	0.110	0.110	0.110	0.109	0.109	0.108	0.105	0.101	0.099	0.095	0.091	0.088	0.082	0.079	0.072	0.068	0.061	0.056	0.050	0.045	0.038	0.031	0.025	0.019	0.012	0.005	-0.002	-0.009	-0.015	-0.022	-0.029	-0.036	-0.042	-0.050	-0.055	-0.062	-0.069	-0.075	-0.081	-0.089	-0.094	-0.100	-0.106	-0.112	-0.118	-0.124	-0.129	-0.135	-0.141	-0.146	-0.152	-0.158	-0.162	-0.170	-0.175	-0.180	-0.188	-0.194	-0.199	-0.205	-0.212	-0.218	-0.225	-0.231	-0.239	-0.246	-0.254	-0.261	-0.270	-0.278	-0.285	-0.295	-0.304	-0.311	-0.321	-0.331	-0.341	-0.351	-0.361	-0.372	-0.382	-0.394	-0.404	-0.416	-0.428	-0.439	-0.450	-0.462	-0.474	-0.485	-0.498	-0.509	-0.522	-0.534	-0.546	-0.559	-0.570	-0.582	-0.595	-0.605	-0.618	-0.629	-0.641	-0.652	-0.664	-0.675	-0.685	-0.695	-0.706	-0.716	-0.726	-0.738	-0.746	-0.755	-0.765	-0.774	-0.782	-0.791	-0.800	-0.808	-0.814	-0.822	-0.829	-0.838	-0.844	-0.850	-0.856	-0.864	-0.869	-0.874	-0.880	-0.885	-0.890	-0.895	-0.899	-0.904	-0.909	-0.914	-0.918	-0.921	-0.925	-0.929	-0.932	-0.936	-0.940	-0.944	-0.946	-0.950	-0.952	-0.955	-0.959	-0.961	-0.964	-0.968	-0.969	-0.971	-0.974	-0.975	-0.979	-0.980	-0.982	-0.984	-0.986	-0.988	-0.989	-0.990	-0.991	-0.992	-0.994	-0.995	-0.995	-0.994	-0.995	-0.994	-0.995	-0.994	-0.992	-0.991	-0.990	-0.988	-0.985	-0.982	-0.980	-0.976	-0.972	-0.969	-0.965	-0.960	-0.954	-0.949	-0.942	-0.936	-0.930	-0.922	-0.915	-0.906	-0.898	-0.889	-0.880	-0.869	-0.859	-0.848	-0.838	-0.826	-0.814	-0.801	-0.790	-0.776	-0.762	-0.749	-0.735	-0.721	-0.708	-0.692	-0.678	-0.662	-0.648	-0.631	-0.615	-0.600	-0.584	-0.568	-0.551	-0.536	-0.520	-0.504	-0.489	-0.472	-0.456	-0.440	-0.426	-0.410	-0.395	-0.379	-0.365	-0.349	-0.335	-0.321	-0.308	-0.294	-0.280	-0.268	-0.254	-0.241	-0.229	-0.216	-0.206	-0.194	-0.184	-0.172	-0.164	-0.152	-0.144	-0.135	-0.126	-0.118	-0.110	-0.102	-0.095	-0.089	-0.082	-0.076	-0.070	-0.064	-0.059	-0.054	-0.049	-0.044	-0.039	-0.035	-0.031	-0.028	-0.024	-0.021	-0.018	-0.015	-0.011	-0.009	-0.005	-0.002	0.001	0.004	0.008	0.010	0.012	0.016	0.019	0.021	0.025	0.029	0.032	0.035	0.039	0.042	0.048	0.052	0.056	0.061	0.066	0.071	0.076	0.081	0.088	0.094	0.100	0.106	0.112	0.119	0.125	0.132	0.139	0.145	0.152	0.159	0.166	0.171	0.179	0.185	0.191	0.198	0.204	0.210	0.214	0.219	0.224	0.229	0.231	0.235	0.238	0.239	0.240	0.240	0.240	0.240	0.238	0.235	0.231	0.226	0.220	0.214	0.205	0.195	0.185	0.174	0.161	0.148	0.132	0.115	0.098	0.079	0.059	0.036	0.012	-0.011	-0.038	-0.065	-0.092	-0.121	-0.151	-0.184	-0.216	-0.250	-0.284	-0.320	-0.358	-0.394	-0.431	-0.471	-0.509	-0.549	-0.589	-0.630	-0.670	-0.712	-0.752	-0.794	-0.835	-0.875	-0.915	-0.954	-0.992	-1.031	-1.069	-1.106	-1.141	-1.176	-1.211	-1.242	-1.274	-1.304	-1.331	-1.358	-1.384	-1.406	-1.428	-1.446	-1.464	-1.479	-1.492	-1.504	-1.512	-1.519	-1.524	-1.525	-1.525	-1.524	-1.518	-1.511	-1.502	-1.489	-1.475	-1.459	-1.440	-1.420	-1.396	-1.370	-1.344	-1.314	-1.282	-1.249	-1.214	-1.176	-1.139	-1.098	-1.055	-1.011	-0.966	-0.920	-0.872	-0.824	-0.774	-0.724	-0.671	-0.619	-0.566	-0.512	-0.458	-0.404	-0.350	-0.292	-0.238	-0.182	-0.128	-0.072	-0.018	0.038	0.094	0.148	0.201	0.255	0.309	0.360	0.411	0.464	0.515	0.565	0.612	0.662	0.709	0.758	0.802	0.849	0.892	0.938	0.980	1.021	1.064	1.104	1.144	1.184	1.221	1.259	1.296	1.332	1.369	1.404	1.438	1.471	1.505	1.538	1.569	1.601	1.632	1.664	1.694	1.724	1.752	1.782	1.811	1.839	1.868	1.895	1.922	1.949	1.975	2.002	2.027	2.052	2.078	2.102	2.126	2.150	2.174	2.196	2.219	2.241	2.264	2.285	2.305	2.325	2.344	2.362	2.382	2.400	2.418	2.432	2.449	2.465	2.479	2.492	2.506	2.519	2.530	2.540	2.551	2.561	2.570	2.578	2.584	2.590	2.595	2.600	2.604	2.606	2.608	2.608	2.609	2.606	2.604	2.601	2.598	2.592	2.585	2.578	2.569	2.560	2.548	2.536	2.522	2.508	2.491	2.474	2.455	2.435	2.415	2.390	2.366	2.340	2.311	2.281	2.251	2.218	2.182	2.146	2.106	2.066	2.024	1.980	1.932	1.884	1.834	1.781	1.726	1.669	1.609	1.549	1.485	1.420	1.352	1.282	1.211	1.136	1.060	0.982	0.902	0.821	0.738	0.651	0.564	0.476	0.384	0.292	0.199	0.104	0.008	-0.091	-0.190	-0.290	-0.390	-0.494	-0.595	-0.699	-0.802	-0.908	-1.012	-1.119	-1.224	-1.330	-1.436	-1.542	-1.649	-1.755	-1.860	-1.968	-2.072	-2.176	-2.282	-2.386	-2.491	-2.594	-2.696	-2.799	-2.900	-3.001	-3.101	-3.201	-3.300	-3.398	-3.495	-3.591	-3.688	-3.782	-3.878	-3.971	-4.064	-4.158	-4.249	-4.340	-4.430	-4.519	-4.609	-4.698	-4.785	-4.871	-4.959	-5.045	-5.130	-5.216	-5.299	-5.384	-5.468	-5.549	-5.632	-5.714	-5.796	-5.876	-5.956	-6.036	-6.116	-6.195	-6.272	-6.351	-6.428	-6.505	-6.580	-6.656	-6.731	-6.806	-6.880	-6.952	-7.026	-7.098	-7.169	-7.241	-7.310	-7.380	-7.449	-7.516	-7.584	-7.650	-7.716	-7.781	-7.844	-7.908	-7.969	-8.030	-8.090	-8.150	-8.208	-8.265	-8.321	-8.376	-8.430	-8.482	-8.535	-8.585	-8.634	-8.681	-8.728	-8.772	-8.816	-8.858	-8.899	-8.938	-8.975	-9.011	-9.045	-9.076	-9.106	-9.135	-9.162	-9.186	-9.209	-9.230	-9.248	-9.265	-9.279	-9.291	-9.301	-9.309	-9.314	-9.318	-9.318	-9.316	-9.312	-9.306	-9.298	-9.286	-9.274	-9.258	-9.239	-9.218	-9.194	-9.169	-9.140	-9.109	-9.078	-9.041	-9.004	-8.964	-8.921	-8.878	-8.830	-8.781	-8.731	-8.679	-8.625	-8.568	-8.509	-8.449	-8.388	-8.324	-8.259	-8.192	-8.125	-8.055	-7.984	-7.912	-7.840	-7.765	-7.689	-7.612	-7.535	-7.456	-7.378	-7.298	-7.216	-7.135	-7.052	-6.970	-6.885	-6.802	-6.718	-6.631	-6.546	-6.460	-6.372	-6.286	-6.199	-6.111	-6.022	-5.935	-5.846	-5.755	-5.666	-5.576	-5.485	-5.394	-5.301	-5.210	-5.118	-5.025	-4.931	-4.838	-4.742	-4.649	-4.554	-4.458	-4.361	-4.265	-4.168	-4.070	-3.971	-3.874	-3.775	-3.675	-3.575	-3.475	-3.374	-3.272	-3.171	-3.069	-2.966	-2.864	-2.761	-2.658	-2.555	-2.451	-2.348	-2.244	-2.140	-2.036	-1.932	-1.830	-1.726	-1.622	-1.519	-1.418	-1.315	-1.212	-1.111	-1.009	-0.909	-0.810	-0.710	-0.612	-0.514	-0.418	-0.321	-0.228	-0.132	-0.041	0.051	0.142	0.231	0.319	0.406	0.492	0.576	0.659	0.740	0.820	0.899	0.976	1.051	1.125	1.196	1.269	1.336	1.404	1.470	1.534	1.596	1.659	1.718	1.775	1.831	1.886	1.939	1.990	2.040	2.090	2.136	2.182	2.226	2.269	2.310	2.350	2.389	2.426	2.462	2.498	2.530	2.564	2.595	2.626	2.656	2.684	2.711	2.738	2.762	2.788	2.812	2.835	2.858	2.880	2.901	2.921	2.941	2.961	2.979	2.998	3.015	3.032	3.050	3.066	3.082	3.099	3.115	3.129	3.145	3.160	3.174	3.188	3.202	3.215	3.229	3.241	3.255	3.268	3.280	3.292	3.305	3.318	3.330	3.342	3.354	3.366	3.378	3.390	3.401	3.412	3.422	3.434	3.445	3.455	3.465	3.475	3.485	3.495	3.504	3.514	3.522	3.531	3.539	3.546	3.555	3.562	3.570	3.576	3.582	3.589	3.594	3.599	3.605	3.609	3.612	3.618	3.619	3.621	3.624	3.625	3.625	3.625	3.625	3.624	3.620	3.619	3.615	3.611	3.606	3.600	3.594	3.586	3.579	3.570	3.560	3.549	3.538	3.526	3.512	3.498	3.482	3.468	3.450	3.432	3.414	3.394	3.374	3.351	3.330	3.306	3.281	3.256	3.231	3.204	3.178	3.148	3.120	3.089	3.060	3.028	2.995	2.962	2.930	2.896	2.861	2.826	2.790	2.755	2.719	2.681	2.645	2.608	2.570	2.532	2.494	2.456	2.418	2.379	2.340	2.301	2.262	2.224	2.185	2.146	2.109	2.069	2.031	1.994	1.956	1.919	1.881	1.844	1.808	1.770	1.734	1.698	1.662	1.626	1.591	1.556	1.520	1.486	1.451	1.418	1.384	1.350	1.316	1.284	1.250	1.218	1.185	1.152	1.119	1.088	1.055	1.024	0.991	0.959	0.928	0.895	0.862	0.831	0.800	0.768	0.735	0.704	0.671	0.640	0.608	0.575	0.542	0.510	0.478	0.445	0.412	0.380	0.348	0.315	0.282	0.249	0.218	0.184	0.152	0.120	0.088	0.055	0.024	-0.008	-0.040	-0.071	-0.102	-0.134	-0.165	-0.196	-0.225	-0.256	-0.286	-0.315	-0.344	-0.372	-0.401	-0.429	-0.456	-0.482	-0.510	-0.536	-0.561	-0.585	-0.610	-0.635	-0.658	-0.681	-0.704	-0.725	-0.748	-0.769	-0.789	-0.809	-0.829	-0.849	-0.868	-0.886	-0.904	-0.921	-0.939	-0.955	-0.971	-0.986	-1.004	-1.018	-1.032	-1.048	-1.061	-1.076	-1.089	-1.104	-1.116	-1.130	-1.142	-1.155	-1.169	-1.181	-1.194	-1.206	-1.218	-1.231	-1.242	-1.255	-1.266	-1.279	-1.289	-1.301	-1.312	-1.325	-1.338	-1.349	-1.360	-1.371	-1.382	-1.394	-1.406	-1.418	-1.430	-1.441	-1.452	-1.464	-1.476	-1.486	-1.499	-1.510	-1.522	-1.534	-1.545	-1.558	-1.569	-1.580	-1.592	-1.605	-1.615	-1.628	-1.640	-1.651	-1.664	-1.676	-1.689	-1.701	-1.712	-1.726	-1.739	-1.751	-1.764	-1.778	-1.789	-1.802	-1.816	-1.829	-1.842	-1.856	-1.870	-1.884	-1.898	-1.911	-1.925	-1.940	-1.954	-1.969	-1.982	-1.996	-2.011	-2.026	-2.041	-2.055	-2.070	-2.085	-2.100	-2.114	-2.129	-2.142	-2.158	-2.172	-2.185	-2.200	-2.214	-2.229	-2.242	-2.255	-2.269	-2.281	-2.295	-2.308	-2.320	-2.334	-2.346	-2.358	-2.370	-2.380	-2.392	-2.404	-2.414	-2.425	-2.435	-2.445	-2.455	-2.466	-2.476	-2.485	-2.494	-2.504	-2.512	-2.522	-2.531	-2.541	-2.550	-2.559	-2.569	-2.579	-2.589	-2.599	-2.609	-2.620	-2.630	-2.641	-2.654	-2.665	-2.678	-2.690	-2.704	-2.718	-2.731	-2.746	-2.761	-2.778	-2.794	-2.811	-2.830	-2.848	-2.868	-2.886	-2.908	-2.929	-2.950	-2.972	-2.995	-3.019	-3.044	-3.069	-3.094	-3.120	-3.146	-3.174	-3.201	-3.230	-3.258	-3.288	-3.318	-3.345	-3.375	-3.405	-3.438	-3.468	-3.498	-3.529	-3.560	-3.590	-3.621	-3.652	-3.682	-3.714	-3.745	-3.775	-3.806	-3.835	-3.866	-3.895	-3.926	-3.955	-3.984	-4.014	-4.041	-4.070	-4.098	-4.125	-4.152	-4.179	-4.206	-4.232	-4.260	-4.285	-4.311	-4.336	-4.361	-4.388	-4.411	-4.436	-4.460	-4.485	-4.509	-4.534	-4.558	-4.581	-4.605	-4.630	-4.654	-4.676	-4.700	-4.724	-4.748	-4.770	-4.794	-4.818	-4.840	-4.864	-4.885	-4.909	-4.931	-4.954	-4.975	-4.998	-5.020	-5.041	-5.062	-5.084	-5.104	-5.124	-5.144	-5.164	-5.182	-5.200	-5.219	-5.236	-5.252	-5.269	-5.284	-5.299	-5.312	-5.325	-5.338	-5.350	-5.360	-5.370	-5.379	-5.388	-5.395	-5.402	-5.408	-5.411	-5.416	-5.419	-5.420	-5.421	-5.422	-5.422	-5.420	-5.419	-5.416	-5.414	-5.409	-5.404	-5.398	-5.390	-5.384	-5.375	-5.366	-5.359	-5.349	-5.339	-5.328	-5.316	-5.305	-5.292	-5.281	-5.269	-5.255	-5.242	-5.229	-5.215	-5.200	-5.186	-5.172	-5.158	-5.144	-5.129	-5.112	-5.098	-5.082	-5.068	-5.051	-5.036	-5.020	-5.004	-4.989	-4.971	-4.955	-4.938	-4.921	-4.904	-4.885	-4.868	-4.850	-4.831	-4.812	-4.792	-4.774	-4.754	-4.734	-4.712	-4.692	-4.671	-4.649	-4.626	-4.604	-4.579	-4.555	-4.531	-4.506	-4.480	-4.454	-4.426	-4.399	-4.371	-4.341	-4.312	-4.281	-4.251	-4.219	-4.186	-4.154	-4.120	-4.086	-4.051	-4.015	-3.979	-3.942	-3.905	-3.868	-3.829	-3.790	-3.750	-3.710	-3.670	-3.629	-3.586	-3.545	-3.502	-3.459	-3.416	-3.372	-3.329	-3.284	-3.240	-3.195	-3.151	-3.105	-3.060	-3.015	-2.970	-2.924	-2.879	-2.834	-2.788	-2.744	-2.699	-2.652	-2.608	-2.565	-2.520	-2.476	-2.432	-2.390	-2.348	-2.304	-2.262	-2.221	-2.180	-2.139	-2.100	-2.060	-2.021	-1.982	-1.946	-1.909	-1.872	-1.836	-1.801	-1.768	-1.734	-1.701	-1.669	-1.636	-1.605	-1.575	-1.545	-1.516	-1.488	-1.460	-1.432	-1.405	-1.379	-1.354	-1.329	-1.304	-1.280	-1.256	-1.231	-1.210	-1.186	-1.164	-1.142	-1.120	-1.098	-1.076	-1.055	-1.034	-1.012	-0.991	-0.970	-0.950	-0.929	-0.908	-0.886	-0.865	-0.842	-0.821	-0.800	-0.778	-0.755	-0.734	-0.711	-0.689	-0.665	-0.642	-0.619	-0.596	-0.572	-0.549	-0.525	-0.500	-0.476	-0.452	-0.428	-0.402	-0.378	-0.354	-0.329	-0.304	-0.280	-0.254	-0.230	-0.204	-0.180	-0.155	-0.131	-0.106	-0.084	-0.059	-0.036	-0.012	0.010	0.032	0.055	0.078	0.098	0.119	0.139	0.159	0.179	0.198	0.216	0.234	0.251	0.268	0.282	0.300	0.315	0.328	0.341	0.355	0.368	0.379	0.390	0.400	0.410	0.419	0.428	0.435	0.442	0.448	0.454	0.459	0.464	0.469	0.471	0.474	0.476	0.478	0.479	0.479	0.479	0.479	0.476	0.476	0.474	0.470	0.468	0.462	0.460	0.455	0.449	0.445	0.439	0.431	0.425	0.419	0.411	0.404	0.395	0.386	0.378	0.369	0.359	0.350	0.340	0.330	0.318	0.308	0.296	0.285	0.272	0.261	0.249	0.235	0.224	0.210	0.198	0.184	0.170	0.155	0.141	0.126	0.112	0.096	0.081	0.066	0.050	0.034	0.016	0.000	-0.016	-0.034	-0.051	-0.069	-0.086	-0.105	-0.122	-0.141	-0.159	-0.178	-0.196	-0.215	-0.234	-0.254	-0.272	-0.291	-0.310	-0.329	-0.349	-0.368	-0.386	-0.405	-0.424	-0.442	-0.461	-0.479	-0.496	-0.515	-0.532	-0.549	-0.565	-0.582	-0.598	-0.614	-0.629	-0.644	-0.658	-0.671	-0.682	-0.695	-0.706	-0.719	-0.729	-0.739	-0.748	-0.755	-0.764	-0.771	-0.778	-0.782	-0.789	-0.792	-0.796	-0.800	-0.802	-0.804	-0.806	-0.806	-0.806	-0.806	-0.805	-0.804	-0.802	-0.799	-0.798	-0.794	-0.790	-0.786	-0.782	-0.779	-0.774	-0.769	-0.765	-0.760	-0.755	-0.750	-0.745	-0.739	-0.735	-0.729	-0.725	-0.719	-0.714	-0.710	-0.705	-0.701	-0.696	-0.691	-0.688	-0.684	-0.680	-0.675	-0.671	-0.668	-0.664	-0.661	-0.658	-0.654	-0.650	-0.648	-0.644	-0.641	-0.638	-0.635	-0.631	-0.628	-0.624	-0.621	-0.618	-0.614	-0.610	-0.605	-0.600	-0.596	-0.591	-0.586	-0.581	-0.575	-0.570	-0.564	-0.558	-0.551	-0.545	-0.539	-0.531	-0.525	-0.518	-0.510	-0.502	-0.495	-0.488	-0.480	-0.472	-0.465	-0.455	-0.448	-0.440	-0.432	-0.425	-0.418	-0.410	-0.402	-0.395	-0.388	-0.381	-0.374	-0.368	-0.362	-0.358	-0.351	-0.348	-0.344	-0.339	-0.335	-0.331	-0.329	-0.328	-0.324	-0.322	-0.322	-0.320	-0.320	-0.321	-0.321	-0.322	-0.324	-0.325	-0.326	-0.329	-0.331	-0.334	-0.338	-0.340	-0.344	-0.346	-0.350	-0.352	-0.356	-0.360	-0.364	-0.366	-0.370	-0.374	-0.376	-0.379	-0.382	-0.385	-0.388	-0.389	-0.390	-0.392	-0.392	-0.394	-0.395	-0.394	-0.394	-0.392	-0.391	-0.390	-0.388	-0.385	-0.381	-0.379	-0.375	-0.371	-0.365	-0.361	-0.356	-0.350	-0.345	-0.338	-0.331	-0.325	-0.318	-0.310	-0.302	-0.295	-0.286	-0.279	-0.270	-0.261	-0.254	-0.245	-0.236	-0.228	-0.219	-0.210	-0.202	-0.195	-0.186	-0.178	-0.171	-0.162	-0.156	-0.148	-0.141	-0.135	-0.129	-0.121	-0.115	-0.110	-0.104	-0.099	-0.094	-0.089	-0.085	-0.080	-0.076	-0.072	-0.068	-0.065	-0.062	-0.059	-0.056	-0.052	-0.051	-0.049	-0.048	-0.045	-0.044	-0.042	-0.041	-0.040	-0.038	-0.036	-0.036	-0.035	-0.035	-0.034	-0.034	-0.032	-0.032	-0.031	-0.031	-0.030	-0.030	-0.030	-0.030	-0.030	-0.029	-0.029	-0.029	-0.029	-0.029	-0.029	-0.029	-0.029	-0.029	-0.029	-0.030	-0.030	-0.030	-0.030	-0.030	-0.031	-0.031	-0.031	-0.032	-0.032	-0.034	-0.035	-0.035	-0.035	-0.036	-0.038	-0.039	-0.039	-0.040	-0.040	-0.041	-0.042	-0.042	-0.044	-0.045	-0.046	-0.046	-0.048	-0.049	-0.049	-0.049	-0.049	-0.049	-0.049	-0.049	-0.050	-0.050	-0.049	-0.048	-0.049	-0.048	-0.046	-0.045	-0.045	-0.042	-0.041	-0.040	-0.038	-0.035	-0.034	-0.031	-0.029	-0.026	-0.024	-0.021	-0.018	-0.015	-0.012	-0.009	-0.005	-0.002	0.001	0.005	0.008	0.011	0.015	0.018	0.022	0.025	0.029	0.031	0.036	0.039	0.042	0.044	0.048	0.050	0.052	0.055	0.058	0.060	0.061	0.064	0.065	0.066	0.066	0.068	0.069	0.069	0.070	0.069	0.069	0.069	0.069	0.068	0.066	0.064	0.061	0.060	0.056	0.055	0.052	0.049	0.046	0.041	0.038	0.034	0.029	0.025	0.020	0.016	0.010	0.006	0.000	-0.005	-0.010	-0.015	-0.021	-0.026	-0.032	-0.039	-0.044	-0.050	-0.055	-0.060	-0.065	-0.071	-0.076	-0.082	-0.089	-0.092	-0.099	-0.104	-0.108	-0.112	-0.118	-0.121	-0.126	-0.130	-0.134	-0.136	-0.140	-0.144	-0.148	-0.151	-0.154	-0.158	-0.159	-0.162	-0.165	-0.168	-0.170	-0.172	-0.174	-0.176	-0.179	-0.181	-0.182	-0.185	-0.186	-0.189	-0.191	-0.192	-0.196	-0.198	-0.200	-0.202	-0.205	-0.208	-0.211	-0.212	-0.216	-0.219	-0.224	-0.226	-0.230	-0.234	-0.239	-0.241	-0.246	-0.251	-0.255	-0.261	-0.266	-0.271	-0.276	-0.282	-0.288	-0.294	-0.300	-0.305	-0.311	-0.316	-0.321	-0.328	-0.334	-0.340	-0.346	-0.351	-0.356	-0.361	-0.368	-0.372	-0.378	-0.382	-0.386	-0.391	-0.396	-0.400	-0.402	-0.408	-0.410	-0.412	-0.415	-0.416	-0.419	-0.419	-0.421	-0.421	-0.422	-0.422	-0.421	-0.421	-0.420	-0.418	-0.416	-0.415	-0.412	-0.410	-0.406	-0.402	-0.399	-0.395	-0.390	-0.386	-0.381	-0.376	-0.370	-0.366	-0.360	-0.354	-0.349	-0.342	-0.336	-0.331	-0.324	-0.318	-0.312	-0.305	-0.299	-0.294	-0.288	-0.282	-0.275	-0.270	-0.264	-0.259	-0.255	-0.249	-0.244	-0.240	-0.236	-0.231	-0.228	-0.224	-0.222	-0.219	-0.216	-0.214	-0.211	-0.211	-0.209	-0.209	-0.208	-0.208	-0.206	-0.206	-0.208	-0.208	-0.208	-0.209	-0.210	-0.211	-0.212	-0.214	-0.216	-0.218	-0.219	-0.221	-0.222	-0.224	-0.226	-0.228	-0.228	-0.230	-0.230	-0.230	-0.231	-0.231	-0.231	-0.230	-0.229	-0.228	-0.224	-0.222	-0.218	-0.215	-0.210	-0.205	-0.200	-0.192	-0.185	-0.178	-0.169	-0.160	-0.150	-0.139	-0.126	-0.114	-0.100	-0.088	-0.072	-0.056	-0.040	-0.022	-0.005	0.015	0.034	0.054	0.074	0.095	0.118	0.139	0.162	0.185	0.209	0.234	0.256	0.281	0.306	0.332	0.358	0.382	0.408	0.434	0.458	0.484	0.507	0.534	0.558	0.580	0.605	0.629	0.650	0.672	0.694	0.715	0.735	0.754	0.774	0.791	0.809	0.825	0.839	0.855	0.868	0.881	0.892	0.904	0.914	0.922	0.931	0.939	0.945	0.951	0.955	0.960	0.962	0.965	0.966	0.968	0.966	0.966	0.965	0.964	0.961	0.959	0.955	0.951	0.948	0.944	0.939	0.934	0.929	0.925	0.920	0.915	0.910	0.906	0.902	0.899	0.894	0.891	0.889	0.886	0.885	0.882	0.882	0.881	0.884	0.884	0.886	0.889	0.892	0.896	0.902	0.909	0.915	0.922	0.931	0.941	0.952	0.964	0.975	0.989	1.002	1.018	1.034	1.049	1.066	1.085	1.104	1.122	1.142	1.162	1.185	1.206	1.229	1.252	1.275	1.298	1.321	1.345	1.370	1.394	1.418	1.442	1.466	1.490	1.514	1.539	1.561	1.585	1.608	1.630	1.651	1.672	1.694	1.714	1.732	1.751	1.769	1.786	1.802	1.819	1.834	1.846	1.859	1.871	1.884	1.894	1.902	1.911	1.919	1.926	1.931	1.936	1.941	1.944	1.946	1.948	1.948	1.948	1.948	1.946	1.945	1.941	1.939	1.934	1.930	1.925	1.920	1.914	1.908	1.901	1.896	1.889	1.882	1.876	1.869	1.862	1.856	1.850	1.842	1.836	1.830	1.825	1.819	1.814	1.808	1.802	1.799	1.795	1.791	1.786	1.784	1.781	1.779	1.778	1.776	1.775	1.775	1.774	1.774	1.774	1.775	1.776	1.778	1.779	1.780	1.782	1.785	1.786	1.790	1.791	1.794	1.796	1.799	1.800	1.804	1.805	1.806	1.808	1.809	1.811	1.811	1.810	1.810	1.810	1.809	1.806	1.805	1.802	1.800	1.796	1.791	1.788	1.781	1.775	1.769	1.760	1.754	1.745	1.736	1.726	1.715	1.705	1.694	1.681	1.668	1.655	1.641	1.628	1.612	1.598	1.581	1.566	1.550	1.532	1.515	1.498	1.480	1.464	1.445	1.428	1.410	1.391	1.374	1.356	1.336	1.319	1.302	1.284	1.268	1.250	1.232	1.216	1.201	1.185	1.169	1.155	1.140	1.126	1.112	1.100	1.088	1.076	1.064	1.054	1.044	1.034	1.026	1.018	1.010	1.002	0.996	0.990	0.985	0.980	0.975	0.972	0.969	0.966	0.964	0.961	0.961	0.960	0.959	0.959	0.960	0.960	0.960	0.962	0.962	0.964	0.966	0.966	0.969	0.970	0.972	0.974	0.975	0.976	0.978	0.979	0.980	0.981	0.981	0.981	0.981	0.981	0.982	0.981	0.980	0.979	0.978	0.976	0.974	0.972	0.970	0.966	0.964	0.960	0.956	0.951	0.946	0.942	0.938	0.931	0.926	0.921	0.915	0.910	0.904	0.898	0.891	0.885	0.879	0.874	0.868	0.862	0.856	0.850	0.845	0.839	0.834	0.830	0.825	0.821	0.816	0.812	0.810	0.806	0.804	0.801	0.799	0.798	0.796	0.795	0.795	0.795	0.795	0.796	0.798	0.799	0.801	0.802	0.805	0.808	0.810	0.814	0.818	0.821	0.825	0.830	0.835	0.839	0.844	0.849	0.854	0.858	0.862	0.868	0.872	0.878	0.882	0.888	0.891	0.895	0.899	0.904	0.908	0.910	0.914	0.916	0.919	0.920	0.922	0.924	0.926	0.926	0.926	0.928	0.926	0.925	0.924	0.922	0.921	0.919	0.916	0.914	0.910	0.906	0.902	0.896	0.892	0.888	0.881	0.876	0.870	0.864	0.858	0.851	0.844	0.836	0.829	0.821	0.812	0.806	0.798	0.790	0.780	0.772	0.762	0.755	0.746	0.738	0.729	0.720	0.711	0.704	0.694	0.685	0.678	0.669	0.660	0.652	0.644	0.636	0.628	0.620	0.614	0.605	0.599	0.590	0.584	0.576	0.570	0.562	0.556	0.550	0.544	0.536	0.531	0.525	0.519	0.514	0.507	0.502	0.498	0.491	0.488	0.482	0.478	0.472	0.468	0.464	0.459	0.455	0.450	0.446	0.441	0.438	0.434	0.430	0.425	0.421	0.416	0.414	0.409	0.405	0.401	0.398	0.394	0.389	0.385	0.381	0.376	0.372	0.369	0.366	0.361	0.358	0.354	0.350	0.346	0.341	0.338	0.334	0.330	0.326	0.322	0.319	0.315	0.311	0.308	0.305	0.301	0.299	0.296	0.292	0.289	0.286	0.284	0.281	0.279	0.278	0.275	0.272	0.271	0.270	0.268	0.266	0.265	0.264	0.262	0.262	0.261	0.261	0.260	0.260	0.259	0.259	0.259	0.260	0.260	0.261	0.260	0.261	0.262	0.262	0.264	0.265	0.268	0.269	0.270	0.270	0.272	0.274	0.275	0.278	0.280	0.280	0.281	0.284	0.285	0.288	0.290	0.291	0.294	0.295	0.296	0.298	0.300	0.301	0.302	0.304	0.306	0.308	0.309	0.311	0.312	0.312	0.315	0.316	0.319	0.320	0.321	0.322	0.324	0.325	0.326	0.328	0.330	0.331	0.332	0.335	0.336	0.338	0.340	0.342	0.344	0.346	0.348	0.350	0.352	0.355	0.358	0.361	0.364	0.366	0.370	0.374	0.376	0.380	0.384	0.388	0.391	0.395	0.399	0.402	0.408	0.411	0.416	0.420	0.424	0.428	0.434	0.439	0.442	0.448	0.452	0.458	0.462	0.466	0.471	0.476	0.481	0.486	0.490	0.495	0.500	0.504	0.507	0.512	0.516	0.521	0.525	0.528	0.532	0.536	0.539	0.542	0.545	0.549	0.551	0.554	0.558	0.560	0.561	0.564	0.565	0.569	0.570	0.572	0.572	0.575	0.576	0.578	0.578	0.579	0.580	0.582	0.584	0.584	0.584	0.585	0.585	0.585	0.585	0.585	0.585	0.584	0.584	0.584	0.581	0.581	0.579	0.579	0.576	0.574	0.572	0.570	0.566	0.564	0.560	0.558	0.554	0.550	0.545	0.541	0.535	0.530	0.525	0.518	0.511	0.506	0.498	0.491	0.484	0.475	0.468	0.460	0.451	0.442	0.434	0.424	0.414	0.404	0.395	0.385	0.375	0.365	0.355	0.344	0.334	0.325	0.315	0.304	0.294	0.284	0.275	0.266	0.256	0.248	0.240	0.232	0.225	0.216	0.210	0.204	0.199	0.192	0.188	0.184	0.180	0.176	0.174	0.172	0.170	0.170	0.170	0.171	0.171	0.172	0.176	0.178	0.182	0.186	0.190	0.195	0.201	0.209	0.215	0.222	0.230	0.239	0.246	0.255	0.265	0.275	0.286	0.295	0.306	0.318	0.328	0.339	0.350	0.361	0.372	0.384	0.396	0.406	0.419	0.430	0.440	0.451	0.462	0.472	0.482	0.494	0.502	0.512	0.521	0.530	0.539	0.548	0.554	0.561	0.568	0.575	0.581	0.586	0.591	0.596	0.600	0.604	0.606	0.610	0.612	0.615	0.615	0.616	0.616	0.616	0.615	0.614	0.614	0.612	0.610	0.608	0.605	0.601	0.598	0.594	0.590	0.586	0.581	0.576	0.572	0.566	0.561	0.556	0.550	0.544	0.539	0.531	0.525	0.520	0.512	0.506	0.499	0.492	0.485	0.479	0.471	0.464	0.458	0.450	0.444	0.435	0.428	0.422	0.415	0.408	0.400	0.392	0.385	0.378	0.370	0.362	0.355	0.348	0.340	0.334	0.325	0.319	0.310	0.302	0.295	0.288	0.279	0.271	0.262	0.255	0.246	0.239	0.230	0.221	0.212	0.204	0.195	0.186	0.178	0.169	0.159	0.150	0.140	0.131	0.122	0.114	0.104	0.095	0.085	0.076	0.068	0.058	0.049	0.040	0.031	0.021	0.014	0.005	-0.005	-0.014	-0.021	-0.030	-0.039	-0.048	-0.055	-0.064	-0.071	-0.080	-0.086	-0.094	-0.102	-0.109	-0.116	-0.124	-0.131	-0.136	-0.144	-0.150	-0.158	-0.164	-0.170	-0.176	-0.181	-0.188	-0.194	-0.200	-0.206	-0.211	-0.216	-0.222	-0.228	-0.232	-0.238	-0.242	-0.248	-0.252	-0.258	-0.262	-0.268	-0.272	-0.278	-0.281	-0.286	-0.291	-0.295	-0.301	-0.305	-0.309	-0.314	-0.318	-0.322	-0.326	-0.331	-0.334	-0.338	-0.342	-0.346	-0.349	-0.352	-0.355	-0.359	-0.361	-0.365	-0.366	-0.370	-0.371	-0.374	-0.375	-0.378	-0.379	-0.379	-0.380	-0.381	-0.381	-0.380	-0.380	-0.380	-0.379	-0.376	-0.374	-0.372	-0.369	-0.366	-0.362	-0.359	-0.354	-0.349	-0.342	-0.339	-0.331	-0.325	-0.318	-0.310	-0.301	-0.294	-0.285	-0.275	-0.266	-0.256	-0.245	-0.235	-0.224	-0.211	-0.199	-0.188	-0.174	-0.162	-0.149	-0.135	-0.121	-0.108	-0.092	-0.080	-0.065	-0.050	-0.035	-0.020	-0.005	0.010	0.025	0.040	0.054	0.070	0.084	0.099	0.114	0.129	0.142	0.156	0.171	0.185	0.198	0.211	0.224	0.236	0.249	0.261	0.274	0.284	0.295	0.306	0.318	0.326	0.338	0.346	0.355	0.364	0.372	0.380	0.388	0.394	0.402	0.409	0.414	0.420	0.425	0.431	0.436	0.440	0.445	0.449	0.452	0.456	0.459	0.462	0.465	0.469	0.471	0.474	0.476	0.479	0.481	0.482	0.485	0.488	0.490	0.492	0.495	0.498	0.500	0.502	0.506	0.509	0.512	0.515	0.519	0.524	0.526	0.531	0.536	0.541	0.546	0.551	0.558	0.562	0.569	0.576	0.582	0.590	0.596	0.605	0.614	0.621	0.630	0.640	0.649	0.658	0.666	0.676	0.686	0.696	0.706	0.716	0.726	0.736	0.746	0.756	0.766	0.776	0.786	0.795	0.804	0.812	0.822	0.830	0.836	0.844	0.851	0.858	0.862	0.868	0.871	0.875	0.876	0.879	0.880	0.879	0.878	0.875	0.871	0.866	0.860	0.852	0.845	0.835	0.824	0.811	0.798	0.782	0.765	0.749	0.730	0.709	0.686	0.664	0.639	0.612	0.585	0.556	0.528	0.496	0.464	0.430	0.398	0.361	0.326	0.289	0.250	0.212	0.174	0.132	0.094	0.052	0.012	-0.028	-0.069	-0.109	-0.151	-0.191	-0.231	-0.271	-0.310	-0.348	-0.385	-0.421	-0.458	-0.492	-0.526	-0.559	-0.589	-0.618	-0.646	-0.672	-0.698	-0.720	-0.741	-0.760	-0.778	-0.792	-0.806	-0.816	-0.825	-0.832	-0.836	-0.839	-0.838	-0.836	-0.831	-0.824	-0.815	-0.804	-0.790	-0.774	-0.756	-0.735	-0.714	-0.689	-0.662	-0.634	-0.604	-0.571	-0.538	-0.502	-0.465	-0.425	-0.385	-0.342	-0.300	-0.256	-0.210	-0.162	-0.116	-0.068	-0.018	0.032	0.082	0.134	0.186	0.238	0.290	0.342	0.396	0.449	0.501	0.554	0.606	0.658	0.710	0.761	0.814	0.864	0.914	0.964	1.014	1.061	1.110	1.156	1.204	1.250	1.295	1.340	1.382	1.426	1.468	1.510	1.550	1.589	1.629	1.666	1.704	1.741	1.778	1.812	1.848	1.882	1.916	1.949	1.982	2.014	2.045	2.076	2.106	2.136	2.165	2.195	2.224	2.251	2.279	2.306	2.334	2.360	2.386	2.412	2.439	2.464	2.489	2.514	2.539	2.564	2.588	2.610	2.634	2.656	2.680	2.701	2.722	2.745	2.766	2.786	2.806	2.826	2.846	2.865	2.884	2.901	2.918	2.935	2.951	2.968	2.981	2.996	3.010	3.022	3.034	3.046	3.056	3.065	3.074	3.082	3.090	3.096	3.101	3.106	3.110	3.112	3.115	3.115	3.115	3.112	3.111	3.108	3.102	3.096	3.089	3.081	3.071	3.060	3.049	3.034	3.019	3.002	2.985	2.966	2.945	2.922	2.899	2.874	2.846	2.818	2.788	2.756	2.721	2.686	2.649	2.609	2.568	2.524	2.479	2.432	2.382	2.331	2.279	2.224	2.166	2.108	2.045	1.981	1.916	1.849	1.780	1.709	1.635	1.561	1.484	1.404	1.324	1.241	1.158	1.072	0.985	0.896	0.805	0.714	0.621	0.526	0.431	0.334	0.238	0.139	0.040	-0.060	-0.160	-0.262	-0.364	-0.465	-0.568	-0.670	-0.772	-0.875	-0.978	-1.081	-1.184	-1.286	-1.388	-1.491	-1.592	-1.695	-1.795	-1.896	-1.998	-2.096	-2.196	-2.295	-2.392	-2.491	-2.589	-2.685	-2.781	-2.876	-2.971	-3.065	-3.159	-3.252	-3.345	-3.438	-3.529	-3.620	-3.710	-3.800	-3.890	-3.979	-4.068	-4.155	-4.244	-4.330	-4.418	-4.504	-4.590	-4.676	-4.761	-4.846	-4.930	-5.014	-5.098	-5.180	-5.264	-5.345	-5.426	-5.508	-5.589	-5.668	-5.748	-5.826	-5.904	-5.982	-6.059	-6.135	-6.210	-6.286	-6.360	-6.434	-6.506	-6.579	-6.650	-6.720	-6.789	-6.859	-6.926	-6.992	-7.059	-7.124	-7.188	-7.251	-7.314	-7.374	-7.434	-7.491	-7.550	-7.606	-7.662	-7.716	-7.770	-7.822	-7.874	-7.924	-7.971	-8.019	-8.065	-8.109	-8.152	-8.195	-8.235	-8.275	-8.312	-8.349	-8.382	-8.416	-8.449	-8.478	-8.505	-8.531	-8.556	-8.580	-8.601	-8.619	-8.636	-8.651	-8.665	-8.676	-8.685	-8.691	-8.696	-8.699	-8.700	-8.698	-8.694	-8.688	-8.679	-8.668	-8.655	-8.638	-8.620	-8.600	-8.576	-8.550	-8.522	-8.492	-8.460	-8.425	-8.388	-8.349	-8.306	-8.264	-8.216	-8.169	-8.119	-8.066	-8.012	-7.956	-7.899	-7.839	-7.776	-7.714	-7.649	-7.582	-7.514	-7.445	-7.375	-7.302	-7.229	-7.155	-7.080	-7.004	-6.926	-6.848	-6.769	-6.689	-6.608	-6.526	-6.445	-6.361	-6.279	-6.195	-6.110	-6.025	-5.940	-5.855	-5.768	-5.681	-5.595	-5.508	-5.419	-5.331	-5.244	-5.154	-5.065	-4.975	-4.885	-4.795	-4.705	-4.612	-4.521	-4.429	-4.338	-4.244	-4.151	-4.058	-3.962	-3.869	-3.772	-3.678	-3.580	-3.484	-3.388	-3.289	-3.190	-3.092	-2.992	-2.892	-2.792	-2.692	-2.591	-2.490	-2.389	-2.286	-2.185	-2.082	-1.980	-1.876	-1.774	-1.671	-1.568	-1.465	-1.361	-1.259	-1.156	-1.052	-0.951	-0.849	-0.748	-0.646	-0.546	-0.445	-0.345	-0.246	-0.148	-0.051	0.046	0.141	0.235	0.330	0.422	0.514	0.605	0.695	0.782	0.869	0.954	1.039	1.121	1.202	1.282	1.361	1.439	1.514	1.589	1.660	1.730	1.800	1.866	1.932	1.998	2.060	2.121	2.180	2.239	2.294	2.349	2.402	2.454	2.505	2.552	2.600	2.645	2.689	2.731	2.772	2.811	2.850	2.886	2.921	2.956	2.990	3.021	3.052	3.081	3.109	3.136	3.162	3.189	3.212	3.236	3.259	3.279	3.301	3.320	3.340	3.359	3.376	3.392	3.410	3.426	3.441	3.456	3.471	3.485	3.498	3.511	3.524	3.538	3.549	3.561	3.572	3.584	3.595	3.606	3.616	3.626	3.636	3.646	3.656	3.665	3.675	3.685	3.695	3.704	3.712	3.721	3.730	3.739	3.748	3.756	3.765	3.772	3.780	3.789	3.796	3.804	3.811	3.819	3.826	3.832	3.839	3.846	3.851	3.858	3.864	3.869	3.874	3.880	3.884	3.889	3.892	3.896	3.899	3.901	3.904	3.905	3.906	3.908	3.908	3.908	3.908	3.906	3.904	3.901	3.899	3.895	3.890	3.885	3.879	3.872	3.866	3.859	3.850	3.840	3.830	3.820	3.809	3.796	3.784	3.770	3.755	3.739	3.724	3.706	3.689	3.670	3.651	3.630	3.610	3.588	3.564	3.541	3.518	3.492	3.465	3.439	3.412	3.385	3.355	3.328	3.296	3.266	3.235	3.202	3.171	3.138	3.104	3.070	3.035	3.001	2.966	2.931	2.895	2.860	2.824	2.788	2.749	2.712	2.676	2.640	2.601	2.565	2.529	2.491	2.455	2.418	2.381	2.344	2.308	2.271	2.236	2.200	2.165	2.130	2.095	2.060	2.026	1.992	1.959	1.926	1.892	1.860	1.826	1.794	1.764	1.732	1.700	1.669	1.639	1.609	1.578	1.548	1.518	1.488	1.459	1.429	1.399	1.370	1.341	1.311	1.282	1.252	1.222	1.194	1.165	1.134	1.105	1.075	1.044	1.014	0.984	0.954	0.922	0.891	0.860	0.828	0.796	0.764	0.732	0.701	0.668	0.635	0.602	0.570	0.538	0.504	0.471	0.439	0.405	0.372	0.339	0.306	0.272	0.239	0.208	0.175	0.142	0.110	0.079	0.048	0.016	-0.015	-0.045	-0.075	-0.105	-0.134	-0.162	-0.191	-0.218	-0.246	-0.272	-0.298	-0.324	-0.348	-0.374	-0.396	-0.420	-0.442	-0.464	-0.485	-0.506	-0.526	-0.546	-0.566	-0.584	-0.602	-0.621	-0.638	-0.654	-0.670	-0.686	-0.701	-0.716	-0.731	-0.746	-0.760	-0.772	-0.788	-0.800	-0.812	-0.825	-0.838	-0.851	-0.862	-0.875	-0.888	-0.899	-0.910	-0.922	-0.934	-0.945	-0.956	-0.968	-0.980	-0.990	-1.001	-1.012	-1.024	-1.035	-1.048	-1.059	-1.070	-1.082	-1.092	-1.105	-1.116	-1.128	-1.139	-1.150	-1.161	-1.172	-1.185	-1.195	-1.208	-1.218	-1.230	-1.241	-1.254	-1.264	-1.276	-1.288	-1.299	-1.311	-1.322	-1.334	-1.346	-1.358	-1.370	-1.382	-1.394	-1.406	-1.419	-1.431	-1.444	-1.456	-1.469	-1.481	-1.495	-1.508	-1.521	-1.534	-1.549	-1.562	-1.575	-1.590	-1.602	-1.618	-1.632	-1.645	-1.660	-1.675	-1.689	-1.702	-1.718	-1.732	-1.746	-1.761	-1.774	-1.789	-1.802	-1.818	-1.830	-1.844	-1.858	-1.871	-1.884	-1.898	-1.910	-1.922	-1.934	-1.948	-1.959	-1.969	-1.980	-1.991	-2.002	-2.011	-2.021	-2.031	-2.040	-2.049	-2.056	-2.065	-2.074	-2.081	-2.088	-2.096	-2.102	-2.109	-2.115	-2.121	-2.128	-2.134	-2.140	-2.146	-2.151	-2.158	-2.165	-2.171	-2.178	-2.184	-2.191	-2.199	-2.206	-2.215	-2.222	-2.231	-2.241	-2.250	-2.261	-2.272	-2.284	-2.296	-2.309	-2.321	-2.336	-2.351	-2.368	-2.384	-2.400	-2.418	-2.436	-2.455	-2.475	-2.495	-2.516	-2.539	-2.561	-2.585	-2.608	-2.632	-2.658	-2.682	-2.709	-2.736	-2.762	-2.790	-2.818	-2.846	-2.874	-2.901	-2.931	-2.959	-2.989	-3.018	-3.048	-3.076	-3.105	-3.134	-3.164	-3.192	-3.221	-3.250	-3.279	-3.306	-3.334	-3.362	-3.390	-3.416	-3.444	-3.470	-3.496	-3.522	-3.548	-3.574	-3.598	-3.622	-3.648	-3.671	-3.695	-3.719	-3.741	-3.766	-3.789	-3.811	-3.834	-3.854	-3.876	-3.898	-3.919	-3.941	-3.962	-3.984	-4.005	-4.025	-4.045	-4.066	-4.088	-4.108	-4.128	-4.149	-4.168	-4.189	-4.209	-4.228	-4.249	-4.266	-4.286	-4.306	-4.325	-4.344	-4.362	-4.380	-4.399	-4.416	-4.434	-4.452	-4.469	-4.485	-4.501	-4.516	-4.531	-4.546	-4.560	-4.574	-4.588	-4.600	-4.611	-4.622	-4.634	-4.644	-4.654	-4.662	-4.670	-4.679	-4.686	-4.691	-4.698	-4.702	-4.708	-4.710	-4.714	-4.716	-4.718	-4.719	-4.719	-4.719	-4.719	-4.718	-4.715	-4.714	-4.711	-4.708	-4.702	-4.699	-4.694	-4.688	-4.682	-4.678	-4.670	-4.664	-4.656	-4.649	-4.641	-4.634	-4.626	-4.616	-4.609	-4.599	-4.590	-4.580	-4.571	-4.561	-4.552	-4.542	-4.532	-4.521	-4.511	-4.500	-4.489	-4.479	-4.466	-4.455	-4.442	-4.431	-4.419	-4.406	-4.392	-4.380	-4.366	-4.351	-4.338	-4.322	-4.308	-4.292	-4.276	-4.260	-4.244	-4.226	-4.208	-4.190	-4.171	-4.150	-4.131	-4.110	-4.090	-4.068	-4.045	-4.022	-4.000	-3.975	-3.950	-3.925	-3.899	-3.872	-3.845	-3.818	-3.789	-3.759	-3.730	-3.700	-3.669	-3.638	-3.606	-3.572	-3.539	-3.505	-3.471	-3.438	-3.402	-3.366	-3.331	-3.294	-3.256	-3.220	-3.182	-3.145	-3.106	-3.068	-3.028	-2.990	-2.950	-2.911	-2.871	-2.831	-2.792	-2.752	-2.712	-2.671	-2.632	-2.592	-2.552	-2.514	-2.474	-2.434	-2.395	-2.355	-2.316	-2.278	-2.239	-2.201	-2.164	-2.126	-2.089	-2.052	-2.015	-1.980	-1.944	-1.908	-1.872	-1.839	-1.805	-1.771	-1.739	-1.706	-1.672	-1.641	-1.610	-1.579	-1.549	-1.519	-1.490	-1.460	-1.431	-1.404	-1.376	-1.349	-1.322	-1.295	-1.268	-1.242	-1.218	-1.191	-1.166	-1.142	-1.118	-1.094	-1.070	-1.046	-1.021	-0.998	-0.974	-0.951	-0.928	-0.905	-0.881	-0.859	-0.835	-0.812	-0.789	-0.765	-0.742	-0.719	-0.695	-0.672	-0.649	-0.625	-0.600	-0.575	-0.551	-0.526	-0.502	-0.478	-0.452	-0.428	-0.402	-0.376	-0.352	-0.328	-0.301	-0.275	-0.250	-0.225	-0.199	-0.174	-0.148	-0.122	-0.096	-0.071	-0.045	-0.020	0.006	0.031	0.056	0.081	0.105	0.130	0.154	0.178	0.201	0.224	0.248	0.269	0.291	0.312	0.334	0.355	0.375	0.395	0.414	0.432	0.451	0.468	0.485	0.501	0.516	0.532	0.546	0.561	0.575	0.588	0.599	0.611	0.621	0.631	0.642	0.650	0.659	0.668	0.674	0.681	0.686	0.692	0.698	0.701	0.704	0.708	0.711	0.712	0.714	0.715	0.715	0.715	0.715	0.714	0.712	0.710	0.709	0.706	0.702	0.699	0.695	0.691	0.686	0.681	0.675	0.669	0.664	0.656	0.650	0.641	0.634	0.626	0.618	0.609	0.599	0.590	0.580	0.570	0.560	0.550	0.539	0.528	0.516	0.505	0.491	0.479	0.466	0.452	0.440	0.426	0.412	0.398	0.384	0.368	0.352	0.336	0.321	0.305	0.289	0.271	0.254	0.236	0.220	0.202	0.184	0.165	0.148	0.129	0.110	0.091	0.072	0.054	0.035	0.016	-0.004	-0.022	-0.042	-0.061	-0.080	-0.099	-0.118	-0.136	-0.155	-0.174	-0.191	-0.209	-0.226	-0.245	-0.261	-0.278	-0.292	-0.309	-0.324	-0.338	-0.352	-0.366	-0.380	-0.391	-0.404	-0.415	-0.426	-0.436	-0.445	-0.454	-0.462	-0.470	-0.478	-0.482	-0.489	-0.495	-0.500	-0.504	-0.506	-0.510	-0.511	-0.514	-0.514	-0.515	-0.515	-0.515	-0.515	-0.514	-0.511	-0.510	-0.509	-0.506	-0.504	-0.500	-0.498	-0.494	-0.491	-0.489	-0.485	-0.480	-0.478	-0.475	-0.470	-0.466	-0.464	-0.459	-0.456	-0.452	-0.449	-0.445	-0.441	-0.438	-0.435	-0.431	-0.429	-0.425	-0.422	-0.419	-0.416	-0.412	-0.410	-0.406	-0.402	-0.401	-0.398	-0.394	-0.390	-0.388	-0.384	-0.380	-0.376	-0.372	-0.368	-0.364	-0.359	-0.354	-0.349	-0.344	-0.339	-0.334	-0.328	-0.322	-0.315	-0.310	-0.304	-0.298	-0.291	-0.284	-0.278	-0.270	-0.264	-0.256	-0.250	-0.244	-0.238	-0.230	-0.224	-0.216	-0.210	-0.202	-0.198	-0.191	-0.185	-0.180	-0.174	-0.169	-0.165	-0.160	-0.155	-0.152	-0.149	-0.146	-0.144	-0.141	-0.140	-0.139	-0.139	-0.138	-0.139	-0.139	-0.140	-0.141	-0.144	-0.145	-0.148	-0.150	-0.154	-0.159	-0.161	-0.166	-0.170	-0.175	-0.180	-0.185	-0.190	-0.195	-0.201	-0.206	-0.211	-0.216	-0.221	-0.226	-0.232	-0.236	-0.240	-0.245	-0.250	-0.254	-0.256	-0.261	-0.264	-0.266	-0.269	-0.271	-0.272	-0.272	-0.274	-0.274	-0.274	-0.274	-0.272	-0.272	-0.270	-0.268	-0.266	-0.262	-0.259	-0.254	-0.250	-0.245	-0.241	-0.236	-0.229	-0.224	-0.218	-0.210	-0.204	-0.198	-0.190	-0.182	-0.174	-0.166	-0.159	-0.150	-0.142	-0.134	-0.125	-0.116	-0.109	-0.100	-0.091	-0.084	-0.075	-0.066	-0.059	-0.050	-0.042	-0.035	-0.028	-0.020	-0.011	-0.005	0.002	0.009	0.016	0.021	0.028	0.035	0.039	0.045	0.050	0.055	0.060	0.065	0.069	0.072	0.076	0.080	0.084	0.086	0.088	0.091	0.092	0.095	0.096	0.098	0.099	0.099	0.100	0.099	0.099	0.099	0.098	0.098	0.098	0.095	0.094	0.092	0.091	0.089	0.086	0.084	0.082	0.079	0.076	0.074	0.070	0.066	0.064	0.060	0.058	0.054	0.050	0.048	0.044	0.040	0.036	0.035	0.031	0.029	0.025	0.021	0.020	0.016	0.015	0.011	0.010	0.008	0.006	0.005	0.004	0.002	0.002	0.001	0.001	0.001	0.002	0.001	0.004	0.004	0.006	0.006	0.008	0.011	0.012	0.016	0.019	0.022	0.025	0.030	0.034	0.038	0.041	0.048	0.051	0.056	0.061	0.066	0.071	0.078	0.082	0.089	0.094	0.100	0.105	0.111	0.116	0.122	0.128	0.134	0.139	0.144	0.150	0.154	0.159	0.164	0.169	0.172	0.176	0.180	0.184	0.188	0.191	0.194	0.198	0.200	0.201	0.204	0.206	0.208	0.209	0.210	0.211	0.211	0.211	0.211	0.212	0.212	0.210	0.210	0.209	0.209	0.206	0.205	0.202	0.201	0.199	0.196	0.194	0.191	0.189	0.186	0.182	0.180	0.176	0.174	0.170	0.166	0.162	0.159	0.156	0.152	0.150	0.145	0.142	0.140	0.136	0.132	0.130	0.126	0.124	0.120	0.118	0.115	0.112	0.110	0.108	0.106	0.102	0.101	0.099	0.098	0.096	0.095	0.094	0.092	0.092	0.091	0.090	0.090	0.090	0.090	0.090	0.089	0.089	0.089	0.090	0.090	0.089	0.089	0.090	0.090	0.089	0.090	0.090	0.089	0.090	0.089	0.088	0.088	0.086	0.085	0.084	0.082	0.080	0.079	0.076	0.075	0.071	0.069	0.066	0.062	0.059	0.055	0.050	0.046	0.041	0.036	0.031	0.026	0.021	0.015	0.008	0.002	-0.004	-0.011	-0.018	-0.025	-0.031	-0.038	-0.045	-0.051	-0.060	-0.066	-0.074	-0.080	-0.088	-0.094	-0.101	-0.106	-0.112	-0.119	-0.125	-0.130	-0.135	-0.140	-0.145	-0.149	-0.152	-0.156	-0.160	-0.162	-0.165	-0.166	-0.169	-0.169	-0.170	-0.170	-0.170	-0.170	-0.169	-0.168	-0.166	-0.164	-0.161	-0.158	-0.155	-0.150	-0.146	-0.142	-0.138	-0.134	-0.128	-0.122	-0.118	-0.111	-0.105	-0.098	-0.092	-0.086	-0.079	-0.072	-0.065	-0.059	-0.052	-0.045	-0.039	-0.032	-0.025	-0.019	-0.011	-0.005	0.001	0.006	0.012	0.019	0.024	0.029	0.035	0.039	0.045	0.049	0.054	0.056	0.061	0.064	0.068	0.070	0.072	0.076	0.078	0.080	0.081	0.082	0.084	0.085	0.086	0.088	0.089	0.089	0.089	0.090	0.089	0.089	0.089	0.090	0.090	0.089	0.089	0.089	0.089	0.088	0.089	0.089	0.090	0.090	0.090	0.091	0.092	0.094	0.096	0.098	0.099	0.102	0.106	0.109	0.112	0.116	0.122	0.126	0.131	0.138	0.145	0.151	0.160	0.168	0.178	0.186	0.196	0.206	0.218	0.229	0.241	0.255	0.268	0.281	0.295	0.311	0.326	0.342	0.359	0.376	0.394	0.411	0.430	0.449	0.468	0.488	0.506	0.528	0.548	0.569	0.589	0.610	0.630	0.651	0.672	0.692	0.714	0.734	0.754	0.775	0.795	0.815	0.835	0.852	0.872	0.890	0.908	0.925	0.942	0.960	0.976	0.991	1.006	1.020	1.035	1.046	1.059	1.070	1.082	1.092	1.102	1.111	1.120	1.129	1.135	1.141	1.148	1.152	1.158	1.160	1.164	1.166	1.169	1.170	1.171	1.171	1.172	1.172	1.171	1.171	1.170	1.168	1.166	1.164	1.162	1.161	1.159	1.156	1.154	1.152	1.150	1.149	1.146	1.145	1.145	1.144	1.144	1.142	1.144	1.144	1.145	1.148	1.151	1.154	1.158	1.162	1.168	1.174	1.179	1.188	1.195	1.204	1.214	1.224	1.236	1.248	1.260	1.274	1.288	1.302	1.319	1.335	1.352	1.371	1.389	1.409	1.429	1.449	1.470	1.492	1.515	1.538	1.560	1.584	1.606	1.631	1.655	1.680	1.704	1.728	1.751	1.776	1.800	1.822	1.848	1.870	1.892	1.915	1.936	1.958	1.979	1.999	2.018	2.036	2.054	2.070	2.086	2.102	2.116	2.129	2.142	2.154	2.162	2.172	2.181	2.189	2.194	2.199	2.202	2.206	2.208	2.208	2.208	2.208	2.205	2.202	2.199	2.194	2.189	2.184	2.176	2.169	2.161	2.152	2.144	2.134	2.125	2.115	2.106	2.095	2.085	2.075	2.065	2.054	2.045	2.034	2.025	2.016	2.006	1.999	1.990	1.982	1.975	1.969	1.964	1.958	1.952	1.949	1.945	1.942	1.941	1.939	1.938	1.938	1.939	1.940	1.942	1.944	1.948	1.950	1.955	1.959	1.965	1.970	1.976	1.980	1.988	1.994	2.000	2.006	2.014	2.020	2.026	2.033	2.039	2.045	2.051	2.056	2.062	2.066	2.071	2.074	2.078	2.080	2.084	2.085	2.085	2.086	2.085	2.084	2.082	2.080	2.076	2.071	2.066	2.061	2.055	2.047	2.040	2.031	2.022	2.011	2.000	1.989	1.978	1.964	1.950	1.936	1.922	1.906	1.890	1.875	1.858	1.841	1.825	1.806	1.789	1.771	1.752	1.735	1.716	1.699	1.680	1.662	1.645	1.628	1.609	1.591	1.575	1.559	1.542	1.526	1.510	1.495	1.480	1.466	1.454	1.439	1.428	1.415	1.404	1.394	1.382	1.372	1.365	1.356	1.349	1.342	1.336	1.330	1.326	1.320	1.318	1.314	1.310	1.309	1.308	1.305	1.305	1.305	1.305	1.305	1.306	1.308	1.309	1.310	1.312	1.314	1.316	1.318	1.320	1.322	1.324	1.326	1.329	1.329	1.331	1.332	1.332	1.335	1.335	1.335	1.336	1.335	1.334	1.332	1.331	1.329	1.328	1.325	1.322	1.318	1.314	1.310	1.305	1.299	1.292	1.288	1.281	1.275	1.266	1.259	1.251	1.244	1.236	1.228	1.219	1.211	1.202	1.194	1.185	1.176	1.168	1.159	1.150	1.142	1.134	1.126	1.118	1.110	1.104	1.096	1.090	1.084	1.078	1.071	1.066	1.061	1.058	1.054	1.050	1.048	1.045	1.044	1.042	1.041	1.040	1.040	1.040	1.041	1.042	1.044	1.046	1.049	1.051	1.055	1.058	1.061	1.065	1.070	1.075	1.079	1.084	1.088	1.094	1.099	1.104	1.110	1.115	1.121	1.126	1.131	1.136	1.140	1.146	1.151	1.155	1.159	1.162	1.166	1.170	1.174	1.176	1.179	1.180	1.182	1.185	1.185	1.185	1.186	1.185	1.185	1.184	1.182	1.180	1.178	1.174	1.171	1.166	1.164	1.159	1.154	1.148	1.141	1.136	1.129	1.122	1.115	1.108	1.100	1.092	1.082	1.074	1.066	1.056	1.048	1.038	1.029	1.018	1.009	0.999	0.989	0.980	0.970	0.960	0.951	0.941	0.932	0.924	0.915	0.905	0.896	0.889	0.881	0.872	0.865	0.858	0.851	0.844	0.839	0.832	0.826	0.821	0.816	0.811	0.806	0.802	0.799	0.794	0.791	0.789	0.785	0.784	0.781	0.780	0.779	0.778	0.776	0.775	0.775	0.775	0.774	0.775	0.775	0.774	0.775	0.775	0.775	0.776	0.776	0.778	0.778	0.779	0.780	0.779	0.780	0.781	0.782	0.782	0.784	0.784	0.784	0.785	0.785	0.786	0.786	0.786	0.785	0.785	0.785	0.785	0.785	0.785	0.784	0.784	0.782	0.781	0.780	0.780	0.779	0.779	0.778	0.776	0.775	0.774	0.772	0.772	0.771	0.769	0.768	0.766	0.765	0.764	0.762	0.761	0.760	0.759	0.758	0.756	0.755	0.754	0.754	0.752	0.751	0.750	0.749	0.749	0.748	0.748	0.748	0.748	0.746	0.746	0.748	0.746	0.748	0.749	0.748	0.750	0.750	0.750	0.751	0.752	0.754	0.755	0.758	0.759	0.760	0.762	0.764	0.766	0.768	0.771	0.772	0.775	0.778	0.780	0.782	0.785	0.788	0.790	0.792	0.795	0.798	0.800	0.802	0.804	0.808	0.809	0.811	0.812	0.815	0.818	0.819	0.820	0.821	0.822	0.824	0.825	0.825	0.826	0.826	0.826	0.826	0.825	0.825	0.824	0.825	0.824	0.821	0.820	0.820	0.818	0.815	0.814	0.811	0.809	0.806	0.804	0.801	0.798	0.795	0.791	0.789	0.785	0.781	0.778	0.775	0.772	0.769	0.765	0.761	0.758	0.754	0.751	0.746	0.744	0.740	0.736	0.734	0.730	0.728	0.725	0.722	0.720	0.718	0.715	0.712	0.710	0.709	0.706	0.704	0.702	0.701	0.699	0.699	0.698	0.696	0.695	0.694	0.692	0.692	0.692	0.692	0.692	0.692	0.692	0.692	0.692	0.692	0.692	0.694	0.694	0.695	0.695	0.695	0.696	0.696	0.698	0.698	0.698	0.698	0.696	0.696	0.695	0.694	0.692	0.692	0.690	0.688	0.686	0.682	0.681	0.678	0.674	0.669	0.665	0.660	0.655	0.649	0.644	0.638	0.631	0.622	0.615	0.608	0.599	0.590	0.580	0.571	0.561	0.551	0.541	0.530	0.519	0.507	0.496	0.485	0.474	0.462	0.450	0.438	0.426	0.414	0.402	0.391	0.380	0.369	0.358	0.345	0.335	0.325	0.314	0.304	0.294	0.286	0.276	0.269	0.261	0.254	0.248	0.241	0.236	0.231	0.226	0.224	0.220	0.219	0.216	0.215	0.215	0.214	0.215	0.218	0.219	0.222	0.225	0.229	0.232	0.239	0.242	0.249	0.256	0.262	0.271	0.279	0.288	0.296	0.306	0.315	0.325	0.336	0.346	0.356	0.368	0.380	0.391	0.404	0.415	0.426	0.438	0.450	0.462	0.475	0.486	0.498	0.510	0.521	0.532	0.544	0.555	0.565	0.576	0.586	0.596	0.605	0.615	0.622	0.632	0.640	0.648	0.654	0.661	0.666	0.672	0.678	0.682	0.686	0.690	0.694	0.698	0.699	0.700	0.701	0.701	0.702	0.701	0.700	0.699	0.698	0.695	0.692	0.689	0.685	0.681	0.678	0.674	0.668	0.664	0.658	0.651	0.646	0.640	0.634	0.628	0.621	0.615	0.608	0.602	0.595	0.589	0.582	0.575	0.569	0.561	0.555	0.549	0.542	0.538	0.531	0.525	0.519	0.514	0.507	0.502	0.498	0.492	0.489	0.484	0.479	0.475	0.470	0.466	0.462	0.458	0.455	0.450	0.446	0.444	0.440	0.436	0.432	0.429	0.425	0.421	0.416	0.414	0.409	0.405	0.400	0.395	0.390	100.000	5.000	2.000	1.000	3.000	0.000	0.000	0.000	0.000	0.000	0.000	0.000	0.000	0.000	0.000	0.000	0.000	0.000	-2.331	-2.348	-2.365	-2.381	-2.398	-2.414	-2.431	-2.446	-2.462	-2.480	-2.496	-2.511	-2.528	-2.542	-2.559	-2.574	-2.590	-2.606	-2.621	-2.636	-2.651	-2.666	-2.681	-2.695	-2.710	-2.725	-2.739	-2.754	-2.768	-2.781	-2.794	-2.809	-2.821	-2.834	-2.848	-2.860	-2.872	-2.884	-2.896	-2.909	-2.921	-2.931	-2.944	-2.955	-2.966	-2.978	-2.989	-2.999	-3.010	-3.020	-3.030	-3.041	-3.051	-3.062	-3.072	-3.082	-3.091	-3.102	-3.112	-3.121	-3.132	-3.141	-3.151	-3.161	-3.171	-3.180	-3.190	-3.199	-3.210	-3.219	-3.229	-3.238	-3.248	-3.256	-3.266	-3.275	-3.284	-3.292	-3.302	-3.310	-3.318	-3.325	-3.332	-3.340	-3.348	-3.354	-3.361	-3.366	-3.372	-3.378	-3.382	-3.386	-3.390	-3.394	-3.396	-3.399	-3.400	-3.401	-3.401	-3.402	-3.401	-3.399	-3.398	-3.395	-3.391	-3.388	-3.382	-3.378	-3.372	-3.365	-3.359	-3.351	-3.341	-3.334	-3.324	-3.314	-3.304	-3.292	-3.282	-3.270	-3.259	-3.245	-3.234	-3.221	-3.208	-3.195	-3.182	-3.169	-3.155	-3.141	-3.128	-3.115	-3.101	-3.088	-3.075	-3.061	-3.050	-3.038	-3.025	-3.014	-3.001	-2.991	-2.980	-2.970	-2.960	-2.951	-2.941	-2.932	-2.925	-2.916	-2.909	-2.904	-2.896	-2.891	-2.885	-2.881	-2.878	-2.874	-2.870	-2.868	-2.864	-2.862	-2.860	-2.860	-2.858	-2.856	-2.858	-2.858	-2.858	-2.858	-2.859	-2.860	-2.862	-2.864	-2.865	-2.868	-2.870	-2.872	-2.875	-2.878	-2.881	-2.885	-2.888	-2.891	-2.895	-2.898	-2.902	-2.908	-2.910	-2.915	-2.920	-2.925	-2.930	-2.934	-2.940	-2.945	-2.950	-2.956	-2.961	-2.968	-2.972	-2.980	-2.986	-2.992	-2.999	-3.006	-3.014	-3.020	-3.028	-3.036	-3.044	-3.051	-3.059	-3.068	-3.075	-3.082	-3.090	-3.099	-3.108	-3.115	-3.122	-3.131	-3.139	-3.146	-3.154	-3.162	-3.170	-3.178	-3.185	-3.191	-3.198	-3.204	-3.210	-3.215	-3.221	-3.226	-3.231	-3.235	-3.239	-3.242	-3.245	-3.248	-3.250	-3.252	-3.252	-3.254	-3.254	-3.254	-3.252	-3.252	-3.251	-3.249	-3.246	-3.244	-3.240	-3.238	-3.232	-3.229	-3.225	-3.220	-3.215	-3.210	-3.204	-3.199	-3.192	-3.186	-3.180	-3.174	-3.166	-3.161	-3.154	-3.148	-3.141	-3.135	-3.129	-3.122	-3.116	-3.110	-3.104	-3.099	-3.092	-3.088	-3.081	-3.076	-3.071	-3.066	-3.061	-3.056	-3.052	-3.048	-3.044	-3.040	-3.035	-3.031	-3.029	-3.025	-3.021	-3.016	-3.014	-3.009	-3.005	-3.001	-2.998	-2.994	-2.989	-2.984	-2.980	-2.975	-2.970	-2.962	-2.958	-2.952	-2.945	-2.938	-2.930	-2.922	-2.914	-2.906	-2.898	-2.888	-2.878	-2.868	-2.856	-2.844	-2.831	-2.819	-2.804	-2.790	-2.775	-2.760	-2.744	-2.728	-2.710	-2.692	-2.675	-2.656	-2.638	-2.619	-2.598	-2.578	-2.556	-2.535	-2.512	-2.490	-2.468	-2.444	-2.421	-2.398	-2.374	-2.350	-2.325	-2.299	-2.275	-2.250	-2.225	-2.200	-2.175	-2.150	-2.124	-2.100	-2.075	-2.050	-2.026	-2.001	-1.978	-1.955	-1.931	-1.908	-1.885	-1.862	-1.840	-1.820	-1.798	-1.778	-1.759	-1.739	-1.720	-1.702	-1.684	-1.668	-1.651	-1.636	-1.620	-1.606	-1.592	-1.580	-1.568	-1.556	-1.545	-1.535	-1.525	-1.516	-1.508	-1.500	-1.494	-1.486	-1.481	-1.475	-1.471	-1.466	-1.462	-1.460	-1.456	-1.452	-1.451	-1.449	-1.448	-1.445	-1.442	-1.442	-1.441	-1.439	-1.439	-1.436	-1.435	-1.434	-1.431	-1.430	-1.428	-1.426	-1.422	-1.419	-1.415	-1.411	-1.408	-1.404	-1.398	-1.392	-1.385	-1.379	-1.370	-1.362	-1.352	-1.344	-1.334	-1.324	-1.311	-1.301	-1.289	-1.274	-1.261	-1.246	-1.232	-1.218	-1.201	-1.186	-1.170	-1.152	-1.135	-1.118	-1.100	-1.081	-1.064	-1.045	-1.026	-1.008	-0.988	-0.969	-0.950	-0.931	-0.914	-0.894	-0.876	-0.858	-0.840	-0.822	-0.806	-0.789	-0.772	-0.756	-0.741	-0.726	-0.712	-0.698	-0.685	-0.672	-0.661	-0.650	-0.639	-0.629	-0.619	-0.611	-0.602	-0.595	-0.590	-0.584	-0.579	-0.574	-0.570	-0.569	-0.566	-0.565	-0.564	-0.564	-0.564	-0.564	-0.566	-0.569	-0.571	-0.574	-0.578	-0.582	-0.586	-0.592	-0.598	-0.604	-0.610	-0.618	-0.624	-0.631	-0.639	-0.646	-0.655	-0.662	-0.670	-0.679	-0.688	-0.696	-0.705	-0.714	-0.724	-0.732	-0.741	-0.750	-0.759	-0.768	-0.778	-0.786	-0.795	-0.802	-0.811	-0.820	-0.826	-0.835	-0.842	-0.850	-0.858	-0.865	-0.872	-0.879	-0.885	-0.891	-0.898	-0.902	-0.908	-0.914	-0.918	-0.924	-0.928	-0.931	-0.936	-0.940	-0.944	-0.948	-0.951	-0.952	-0.956	-0.960	-0.961	-0.962	-0.964	-0.968	-0.969	-0.970	-0.970	-0.971	-0.972	-0.971	-0.972	-0.972	-0.971	-0.972	-0.972	-0.971	-0.970	-0.970	-0.968	-0.966	-0.965	-0.964	-0.961	-0.960	-0.958	-0.956	-0.954	-0.950	-0.948	-0.945	-0.942	-0.939	-0.935	-0.931	-0.928	-0.924	-0.919	-0.915	-0.911	-0.906	-0.901	-0.896	-0.890	-0.886	-0.880	-0.874	-0.868	-0.861	-0.855	-0.849	-0.842	-0.836	-0.829	-0.821	-0.814	-0.806	-0.800	-0.791	-0.784	-0.776	-0.768	-0.760	-0.750	-0.742	-0.734	-0.725	-0.716	-0.709	-0.700	-0.690	-0.682	-0.672	-0.665	-0.655	-0.646	-0.638	-0.629	-0.619	-0.610	-0.600	-0.592	-0.582	-0.572	-0.564	-0.554	-0.545	-0.535	-0.526	-0.515	-0.506	-0.496	-0.488	-0.476	-0.466	-0.458	-0.448	-0.436	-0.426	-0.416	-0.405	-0.395	-0.384	-0.372	-0.362	-0.351	-0.339	-0.328	-0.316	-0.305	-0.292	-0.281	-0.270	-0.256	-0.245	-0.232	-0.220	-0.209	-0.195	-0.184	-0.171	-0.160	-0.148	-0.135	-0.124	-0.111	-0.100	-0.089	-0.078	-0.066	-0.055	-0.045	-0.035	-0.025	-0.016	-0.006	0.002	0.010	0.019	0.026	0.032	0.038	0.045	0.050	0.054	0.058	0.060	0.064	0.066	0.068	0.068	0.069	0.068	0.068	0.065	0.062	0.060	0.058	0.054	0.049	0.044	0.039	0.032	0.026	0.020	0.014	0.006	0.000	-0.008	-0.015	-0.024	-0.031	-0.039	-0.048	-0.054	-0.062	-0.070	-0.078	-0.085	-0.091	-0.098	-0.104	-0.110	-0.116	-0.120	-0.125	-0.129	-0.132	-0.135	-0.138	-0.139	-0.140	-0.140	-0.141	-0.140	-0.138	-0.136	-0.132	-0.129	-0.125	-0.120	-0.115	-0.109	-0.101	-0.094	-0.086	-0.078	-0.069	-0.060	-0.050	-0.039	-0.028	-0.016	-0.005	0.008	0.019	0.031	0.044	0.056	0.070	0.082	0.095	0.108	0.120	0.134	0.144	0.156	0.169	0.181	0.191	0.202	0.212	0.224	0.232	0.242	0.251	0.259	0.268	0.275	0.281	0.288	0.292	0.298	0.304	0.308	0.310	0.314	0.314	0.315	0.316	0.316	0.316	0.316	0.315	0.312	0.310	0.308	0.305	0.300	0.296	0.291	0.286	0.281	0.275	0.269	0.261	0.255	0.249	0.241	0.234	0.225	0.218	0.210	0.201	0.192	0.184	0.175	0.166	0.158	0.149	0.140	0.131	0.122	0.114	0.105	0.096	0.088	0.081	0.072	0.064	0.056	0.049	0.041	0.034	0.026	0.019	0.012	0.006	-0.001	-0.006	-0.012	-0.019	-0.024	-0.029	-0.034	-0.039	-0.042	-0.045	-0.050	-0.054	-0.056	-0.060	-0.061	-0.065	-0.068	-0.068	-0.070	-0.071	-0.071	-0.072	-0.072	-0.072	-0.072	-0.072	-0.071	-0.071	-0.070	-0.068	-0.066	-0.064	-0.062	-0.061	-0.059	-0.056	-0.055	-0.052	-0.050	-0.048	-0.045	-0.042	-0.040	-0.036	-0.035	-0.032	-0.030	-0.028	-0.026	-0.024	-0.022	-0.020	-0.019	-0.018	-0.016	-0.015	-0.015	-0.014	-0.012	-0.014	-0.014	-0.014	-0.014	-0.015	-0.016	-0.018	-0.019	-0.020	-0.022	-0.025	-0.028	-0.030	-0.032	-0.035	-0.040	-0.042	-0.046	-0.049	-0.054	-0.058	-0.061	-0.065	-0.070	-0.074	-0.079	-0.082	-0.086	-0.092	-0.096	-0.100	-0.105	-0.108	-0.112	-0.116	-0.120	-0.124	-0.126	-0.131	-0.134	-0.138	-0.140	-0.142	-0.145	-0.148	-0.149	-0.150	-0.151	-0.152	-0.154	-0.155	-0.156	-0.156	-0.158	-0.158	-0.158	-0.158	-0.156	-0.156	-0.156	-0.155	-0.155	-0.152	-0.152	-0.152	-0.150	-0.150	-0.148	-0.148	-0.146	-0.145	-0.145	-0.144	-0.144	-0.144	-0.142	-0.142	-0.142	-0.142	-0.144	-0.144	-0.144	-0.144	-0.146	-0.148	-0.149	-0.150	-0.152	-0.155	-0.156	-0.160	-0.162	-0.165	-0.169	-0.172	-0.176	-0.181	-0.185	-0.190	-0.195	-0.199	-0.205	-0.210	-0.216	-0.220	-0.226	-0.232	-0.239	-0.245	-0.251	-0.258	-0.264	-0.271	-0.278	-0.284	-0.291	-0.298	-0.305	-0.311	-0.319	-0.324	-0.331	-0.339	-0.344	-0.351	-0.358	-0.364	-0.370	-0.378	-0.382	-0.389	-0.395	-0.400	-0.406	-0.412	-0.418	-0.424	-0.429	-0.434	-0.438	-0.444	-0.449	-0.452	-0.458	-0.460	-0.465	-0.469	-0.472	-0.475	-0.480	-0.482	-0.485	-0.488	-0.490	-0.492	-0.494	-0.498	-0.498	-0.500	-0.501	-0.502	-0.502	-0.504	-0.505	-0.506	-0.505	-0.506	-0.506	-0.506	-0.506	-0.505	-0.505	-0.504	-0.502	-0.502	-0.501	-0.500	-0.500	-0.498	-0.498	-0.496	-0.494	-0.494	-0.492	-0.490	-0.489	-0.488	-0.486	-0.485	-0.484	-0.482	-0.482	-0.481	-0.480	-0.480	-0.479	-0.479	-0.478	-0.478	-0.476	-0.476	-0.478	-0.478	-0.479	-0.479	-0.479	-0.480	-0.481	-0.481	-0.482	-0.484	-0.485	-0.486	-0.488	-0.490	-0.490	-0.492	-0.494	-0.495	-0.498	-0.499	-0.501	-0.501	-0.502	-0.504	-0.505	-0.506	-0.506	-0.507	-0.507	-0.507	-0.506	-0.505	-0.504	-0.502	-0.501	-0.498	-0.495	-0.491	-0.488	-0.484	-0.479	-0.474	-0.466	-0.460	-0.452	-0.445	-0.436	-0.428	-0.418	-0.408	-0.396	-0.386	-0.374	-0.361	-0.348	-0.334	-0.320	-0.306	-0.290	-0.275	-0.259	-0.241	-0.226	-0.209	-0.190	-0.172	-0.155	-0.136	-0.118	-0.099	-0.080	-0.061	-0.042	-0.024	-0.005	0.014	0.032	0.050	0.069	0.086	0.102	0.119	0.135	0.151	0.166	0.180	0.194	0.206	0.220	0.230	0.241	0.251	0.261	0.270	0.278	0.284	0.290	0.295	0.299	0.304	0.305	0.308	0.309	0.310	0.308	0.306	0.305	0.301	0.298	0.294	0.289	0.284	0.278	0.271	0.264	0.258	0.250	0.242	0.235	0.226	0.219	0.211	0.202	0.195	0.186	0.179	0.171	0.165	0.158	0.151	0.145	0.140	0.135	0.130	0.128	0.124	0.122	0.120	0.120	0.120	0.121	0.122	0.125	0.129	0.134	0.139	0.145	0.154	0.161	0.170	0.181	0.191	0.202	0.216	0.230	0.244	0.259	0.276	0.291	0.309	0.329	0.346	0.366	0.386	0.408	0.428	0.450	0.471	0.494	0.516	0.540	0.561	0.586	0.609	0.634	0.656	0.680	0.704	0.728	0.751	0.774	0.796	0.819	0.841	0.865	0.886	0.908	0.928	0.949	0.969	0.989	1.008	1.028	1.044	1.061	1.080	1.095	1.111	1.126	1.141	1.155	1.169	1.180	1.194	1.205	1.215	1.225	1.235	1.244	1.251	1.259	1.266	1.272	1.280	1.284	1.290	1.294	1.298	1.302	1.306	1.309	1.311	1.314	1.316	1.318	1.320	1.321	1.322	1.324	1.325	1.325	1.326	1.328	1.329	1.330	1.330	1.331	1.331	1.334	1.334	1.335	1.336	1.338	1.339	1.340	1.344	1.345	1.348	1.350	1.352	1.356	1.359	1.362	1.365	1.370	1.374	1.378	1.381	1.386	1.390	1.395	1.399	1.404	1.409	1.412	1.418	1.421	1.425	1.430	1.434	1.438	1.441	1.445	1.449	1.452	1.454	1.456	1.459	1.461	1.461	1.464	1.464	1.464	1.464	1.462	1.461	1.459	1.456	1.454	1.450	1.446	1.442	1.438	1.431	1.425	1.419	1.412	1.404	1.396	1.386	1.378	1.368	1.358	1.346	1.335	1.324	1.312	1.300	1.288	1.275	1.261	1.249	1.236	1.221	1.208	1.194	1.180	1.165	1.151	1.138	1.124	1.109	1.095	1.081	1.068	1.054	1.042	1.029	1.016	1.004	0.991	0.980	0.969	0.959	0.948	0.938	0.929	0.919	0.910	0.902	0.894	0.886	0.880	0.874	0.868	0.862	0.856	0.851	0.848	0.844	0.840	0.836	0.834	0.831	0.829	0.828	0.825	0.824	0.822	0.820	0.820	0.819	0.818	0.816	0.815	0.815	0.814	0.811	0.810	0.809	0.806	0.804	0.802	0.800	0.796	0.794	0.790	0.785	0.780	0.776	0.771	0.765	0.760	0.754	0.748	0.740	0.732	0.724	0.715	0.705	0.696	0.686	0.675	0.665	0.654	0.641	0.629	0.618	0.605	0.591	0.580	0.566	0.552	0.539	0.525	0.511	0.498	0.482	0.469	0.455	0.441	0.428	0.414	0.400	0.389	0.375	0.361	0.349	0.336	0.324	0.312	0.301	0.289	0.279	0.268	0.259	0.250	0.240	0.231	0.222	0.215	0.208	0.201	0.194	0.188	0.181	0.176	0.171	0.166	0.161	0.158	0.154	0.151	0.146	0.144	0.141	0.140	0.136	0.135	0.132	0.131	0.130	0.129	0.128	0.125	0.124	0.122	0.121	0.120	0.120	0.119	0.118	0.116	0.115	0.114	0.111	0.110	0.109	0.108	0.105	0.104	0.101	0.099	0.096	0.095	0.091	0.089	0.086	0.081	0.079	0.075	0.071	0.068	0.062	0.059	0.054	0.050	0.045	0.039	0.034	0.029	0.022	0.018	0.011	0.004	-0.002	-0.009	-0.015	-0.022	-0.030	-0.036	-0.045	-0.052	-0.060	-0.070	-0.078	-0.086	-0.095	-0.102	-0.112	-0.120	-0.130	-0.140	-0.149	-0.158	-0.166	-0.176	-0.186	-0.195	-0.205	-0.215	-0.224	-0.234	-0.244	-0.252	-0.262	-0.272	-0.281	-0.290	-0.299	-0.309	-0.318	-0.326	-0.335	-0.342	-0.352	-0.360	-0.368	-0.375	-0.382	-0.390	-0.396	-0.404	-0.410	-0.416	-0.422	-0.429	-0.434	-0.440	-0.445	-0.451	-0.456	-0.461	-0.465	-0.469	-0.472	-0.478	-0.481	-0.485	-0.488	-0.491	-0.492	-0.495	-0.498	-0.500	-0.502	-0.504	-0.505	-0.507	-0.507	-0.507	-0.509	-0.510	-0.510	-0.510	-0.510	-0.510	-0.510	-0.510	-0.509	-0.507	-0.506	-0.505	-0.504	-0.502	-0.500	-0.498	-0.496	-0.494	-0.492	-0.489	-0.486	-0.482	-0.480	-0.476	-0.474	-0.470	-0.468	-0.464	-0.459	-0.456	-0.452	-0.449	-0.445	-0.442	-0.439	-0.435	-0.431	-0.428	-0.425	-0.421	-0.419	-0.415	-0.414	-0.410	-0.408	-0.406	-0.404	-0.402	-0.400	-0.400	-0.398	-0.398	-0.398	-0.398	-0.396	-0.396	-0.398	-0.398	-0.400	-0.401	-0.401	-0.404	-0.406	-0.408	-0.410	-0.414	-0.416	-0.419	-0.421	-0.425	-0.429	-0.431	-0.436	-0.439	-0.442	-0.446	-0.449	-0.452	-0.455	-0.459	-0.462	-0.465	-0.468	-0.470	-0.472	-0.474	-0.476	-0.478	-0.479	-0.479	-0.479	-0.480	-0.479	-0.478	-0.478	-0.475	-0.472	-0.471	-0.468	-0.464	-0.460	-0.456	-0.450	-0.446	-0.440	-0.435	-0.428	-0.421	-0.415	-0.406	-0.399	-0.391	-0.382	-0.374	-0.366	-0.358	-0.348	-0.339	-0.330	-0.320	-0.310	-0.302	-0.292	-0.282	-0.272	-0.262	-0.255	-0.245	-0.236	-0.228	-0.220	-0.211	-0.202	-0.196	-0.189	-0.181	-0.175	-0.169	-0.164	-0.158	-0.152	-0.149	-0.144	-0.140	-0.138	-0.134	-0.131	-0.130	-0.129	-0.128	-0.126	-0.126	-0.126	-0.128	-0.128	-0.130	-0.130	-0.132	-0.135	-0.136	-0.140	-0.142	-0.145	-0.149	-0.152	-0.155	-0.159	-0.162	-0.166	-0.170	-0.174	-0.176	-0.181	-0.185	-0.189	-0.192	-0.195	-0.199	-0.202	-0.205	-0.209	-0.211	-0.215	-0.218	-0.219	-0.222	-0.225	-0.226	-0.229	-0.230	-0.231	-0.234	-0.235	-0.236	-0.238	-0.238	-0.239	-0.240	-0.240	-0.241	-0.242	-0.242	-0.242	-0.244	-0.244	-0.245	-0.245	-0.246	-0.246	-0.246	-0.246	-0.248	-0.248	-0.249	-0.249	-0.249	-0.250	-0.250	-0.251	-0.251	-0.251	-0.251	-0.251	-0.252	-0.252	-0.252	-0.252	-0.254	-0.252	-0.251	-0.251	-0.251	-0.251	-0.250	-0.248	-0.248	-0.245	-0.245	-0.241	-0.240	-0.238	-0.235	-0.231	-0.228	-0.225	-0.221	-0.218	-0.214	-0.210	-0.205	-0.200	-0.195	-0.190	-0.184	-0.179	-0.171	-0.166	-0.160	-0.154	-0.148	-0.140	-0.134	-0.128	-0.120	-0.114	-0.108	-0.100	-0.092	-0.086	-0.079	-0.072	-0.066	-0.060	-0.054	-0.048	-0.042	-0.036	-0.031	-0.025	-0.020	-0.015	-0.011	-0.006	-0.002	0.002	0.005	0.008	0.011	0.014	0.016	0.019	0.020	0.020	0.022	0.024	0.024	0.024	0.024	0.024	0.022	0.022	0.021	0.020	0.018	0.018	0.015	0.012	0.010	0.008	0.006	0.002	0.000	-0.004	-0.005	-0.009	-0.011	-0.015	-0.018	-0.022	-0.025	-0.028	-0.031	-0.035	-0.038	-0.040	-0.044	-0.048	-0.049	-0.051	-0.056	-0.059	-0.061	-0.064	-0.066	-0.069	-0.070	-0.072	-0.076	-0.078	-0.080	-0.081	-0.084	-0.085	-0.089	-0.090	-0.091	-0.094	-0.095	-0.098	-0.099	-0.101	-0.104	-0.104	-0.106	-0.109	-0.111	-0.114	-0.116	-0.119	-0.121	-0.124	-0.126	-0.130	-0.134	-0.136	-0.141	-0.145	-0.149	-0.152	-0.158	-0.161	-0.166	-0.171	-0.178	-0.182	-0.189	-0.194	-0.201	-0.208	-0.214	-0.221	-0.229	-0.235	-0.244	-0.250	-0.258	-0.266	-0.274	-0.281	-0.291	-0.299	-0.308	-0.315	-0.324	-0.332	-0.341	-0.350	-0.359	-0.366	-0.375	-0.384	-0.391	-0.400	-0.409	-0.416	-0.426	-0.434	-0.441	-0.449	-0.456	-0.462	-0.471	-0.479	-0.485	-0.491	-0.499	-0.505	-0.511	-0.518	-0.524	-0.530	-0.535	-0.541	-0.546	-0.551	-0.558	-0.562	-0.566	-0.571	-0.576	-0.581	-0.585	-0.590	-0.594	-0.599	-0.602	-0.606	-0.610	-0.615	-0.619	-0.622	-0.626	-0.631	-0.635	-0.639	-0.644	-0.648	-0.651	-0.656	-0.660	-0.665	-0.669	-0.672	-0.679	-0.682	-0.688	-0.691	-0.698	-0.701	-0.706	-0.711	-0.716	-0.721	-0.728	-0.734	-0.738	-0.744	-0.749	-0.755	-0.761	-0.766	-0.771	-0.776	-0.782	-0.788	-0.792	-0.798	-0.802	-0.809	-0.812	-0.819	-0.822	-0.828	-0.831	-0.835	-0.839	-0.842	-0.846	-0.849	-0.851	-0.854	-0.855	-0.858	-0.859	-0.860	-0.860	-0.860	-0.860	-0.860	-0.859	-0.858	-0.856	-0.854	-0.851	-0.848	-0.845	-0.841	-0.836	-0.832	-0.828	-0.821	-0.816	-0.809	-0.801	-0.795	-0.788	-0.779	-0.771	-0.762	-0.754	-0.745	-0.735	-0.725	-0.716	-0.706	-0.695	-0.685	-0.674	-0.664	-0.652	-0.641	-0.629	-0.619	-0.608	-0.596	-0.585	-0.575	-0.564	-0.552	-0.541	-0.531	-0.520	-0.509	-0.499	-0.489	-0.480	-0.470	-0.461	-0.452	-0.444	-0.435	-0.428	-0.420	-0.412	-0.405	-0.400	-0.394	-0.388	-0.382	-0.379	-0.374	-0.371	-0.368	-0.364	-0.362	-0.360	-0.359	-0.359	-0.358	-0.356	-0.358	-0.359	-0.360	-0.361	-0.364	-0.366	-0.369	-0.372	-0.376	-0.379	-0.384	-0.389	-0.394	-0.399	-0.404	-0.410	-0.415	-0.421	-0.426	-0.432	-0.439	-0.445	-0.451	-0.458	-0.464	-0.470	-0.476	-0.482	-0.488	-0.494	-0.500	-0.506	-0.511	-0.516	-0.521	-0.526	-0.531	-0.535	-0.539	-0.544	-0.548	-0.551	-0.552	-0.556	-0.560	-0.561	-0.562	-0.565	-0.566	-0.568	-0.569	-0.569	-0.569	-0.569	-0.569	-0.569	-0.568	-0.568	-0.566	-0.565	-0.565	-0.562	-0.562	-0.561	-0.560	-0.559	-0.559	-0.556	-0.555	-0.556	-0.555	-0.555	-0.555	-0.555	-0.556	-0.558	-0.559	-0.561	-0.562	-0.565	-0.568	-0.571	-0.575	-0.581	-0.585	-0.590	-0.598	-0.604	-0.611	-0.620	-0.628	-0.636	-0.646	-0.656	-0.666	-0.678	-0.689	-0.701	-0.714	-0.726	-0.740	-0.754	-0.768	-0.782	-0.798	-0.812	-0.829	-0.844	-0.861	-0.876	-0.892	-0.909	-0.925	-0.942	-0.959	-0.975	-0.991	-1.008	-1.024	-1.039	-1.055	-1.069	-1.085	-1.099	-1.114	-1.126	-1.140	-1.151	-1.164	-1.175	-1.186	-1.196	-1.206	-1.215	-1.222	-1.231	-1.238	-1.244	-1.249	-1.254	-1.258	-1.261	-1.262	-1.264	-1.265	-1.265	-1.265	-1.264	-1.262	-1.260	-1.256	-1.251	-1.248	-1.242	-1.238	-1.231	-1.224	-1.216	-1.209	-1.200	-1.192	-1.184	-1.174	-1.165	-1.155	-1.145	-1.135	-1.125	-1.115	-1.102	-1.092	-1.081	-1.071	-1.060	-1.050	-1.039	-1.030	-1.019	-1.008	-0.999	-0.988	-0.979	-0.969	-0.959	-0.949	-0.940	-0.932	-0.922	-0.915	-0.906	-0.899	-0.890	-0.884	-0.876	-0.869	-0.864	-0.856	-0.850	-0.845	-0.838	-0.834	-0.828	-0.821	-0.818	-0.812	-0.808	-0.802	-0.799	-0.794	-0.789	-0.785	-0.781	-0.776	-0.772	-0.769	-0.764	-0.761	-0.758	-0.754	-0.750	-0.746	-0.742	-0.738	-0.735	-0.730	-0.728	-0.724	-0.720	-0.716	-0.714	-0.710	-0.706	-0.702	-0.699	-0.696	-0.692	-0.688	-0.685	-0.681	-0.678	-0.675	-0.671	-0.669	-0.665	-0.661	-0.658	-0.654	-0.650	-0.646	-0.642	-0.639	-0.635	-0.631	-0.628	-0.622	-0.618	-0.614	-0.609	-0.604	-0.598	-0.594	-0.588	-0.581	-0.575	-0.569	-0.562	-0.555	-0.548	-0.541	-0.532	-0.525	-0.515	-0.506	-0.498	-0.489	-0.478	-0.468	-0.458	-0.448	-0.438	-0.426	-0.415	-0.404	-0.391	-0.381	-0.369	-0.356	-0.346	-0.334	-0.322	-0.311	-0.301	-0.290	-0.280	-0.269	-0.260	-0.250	-0.241	-0.234	-0.226	-0.219	-0.214	-0.209	-0.204	-0.200	-0.199	-0.198	-0.196	-0.196	-0.199	-0.201	-0.205	-0.210	-0.216	-0.224	-0.232	-0.242	-0.252	-0.265	-0.280	-0.295	-0.311	-0.328	-0.348	-0.368	-0.390	-0.412	-0.435	-0.460	-0.486	-0.512	-0.540	-0.570	-0.600	-0.630	-0.662	-0.695	-0.729	-0.764	-0.799	-0.834	-0.870	-0.908	-0.945	-0.984	-1.022	-1.061	-1.100	-1.140	-1.180	-1.221	-1.261	-1.302	-1.344	-1.385	-1.426	-1.468	-1.510	-1.551	-1.592	-1.634	-1.675	-1.716	-1.758	-1.799	-1.840	-1.880	-1.921	-1.961	-2.001	-2.041	-2.081	-2.121	-2.161	-2.199	-2.238	-2.276	-2.315	-2.352	-2.390	-2.428	-2.464	-2.500	-2.536	-2.572	-2.609	-2.644	-2.679	-2.712	-2.746	-2.780	-2.814	-2.846	-2.879	-2.911	-2.942	-2.975	-3.006	-3.038	-3.069	-3.100	-3.130	-3.161	-3.191	-3.221	-3.251	-3.280	-3.310	-3.339	-3.369	-3.398	-3.428	-3.458	-3.486	-3.516	-3.545	-3.575	-3.604	-3.634	-3.662	-3.692	-3.722	-3.752	-3.781	-3.812	-3.842	-3.872	-3.904	-3.934	-3.964	-3.995	-4.026	-4.056	-4.086	-4.118	-4.149	-4.179	-4.209	-4.240	-4.271	-4.300	-4.330	-4.360	-4.388	-4.418	-4.445	-4.474	-4.501	-4.528	-4.552	-4.579	-4.604	-4.628	-4.651	-4.674	-4.695	-4.715	-4.736	-4.755	-4.772	-4.789	-4.805	-4.819	-4.831	-4.845	-4.855	-4.865	-4.872	-4.880	-4.886	-4.890	-4.894	-4.895	-4.896	-4.895	-4.894	-4.891	-4.888	-4.881	-4.874	-4.866	-4.858	-4.848	-4.836	-4.825	-4.811	-4.796	-4.781	-4.765	-4.749	-4.730	-4.710	-4.691	-4.671	-4.650	-4.629	-4.605	-4.582	-4.559	-4.534	-4.510	-4.484	-4.458	-4.431	-4.406	-4.379	-4.351	-4.324	-4.296	-4.268	-4.239	-4.210	-4.181	-4.152	-4.122	-4.093	-4.062	-4.032	-4.001	-3.971	-3.940	-3.910	-3.879	-3.848	-3.816	-3.785	-3.754	-3.721	-3.689	-3.658	-3.625	-3.592	-3.561	-3.529	-3.495	-3.464	-3.430	-3.396	-3.362	-3.330	-3.296	-3.262	-3.229	-3.195	-3.160	-3.125	-3.091	-3.056	-3.021	-2.988	-2.951	-2.918	-2.881	-2.846	-2.810	-2.775	-2.739	-2.704	-2.669	-2.634	-2.598	-2.562	-2.526	-2.491	-2.455	-2.419	-2.385	-2.349	-2.314	-2.279	-2.244	-2.210	-2.175	-2.141	-2.108	-2.074	-2.040	-2.007	-1.974	-1.941	-1.910	-1.878	-1.846	-1.816	-1.785	-1.755	-1.725	-1.696	-1.668	-1.639	-1.612	-1.585	-1.559	-1.534	-1.508	-1.482	-1.459	-1.434	-1.411	-1.389	-1.368	-1.345	-1.325	-1.304	-1.284	-1.266	-1.246	-1.229	-1.211	-1.195	-1.179	-1.162	-1.146	-1.132	-1.118	-1.104	-1.091	-1.078	-1.066	-1.054	-1.041	-1.031	-1.020	-1.010	-0.999	-0.990	-0.980	-0.970	-0.962	-0.952	-0.945	-0.935	-0.928	-0.920	-0.911	-0.904	-0.896	-0.889	-0.882	-0.875	-0.868	-0.860	-0.852	-0.845	-0.838	-0.831	-0.824	-0.816	-0.809	-0.801	-0.792	-0.784	-0.778	-0.769	-0.760	-0.751	-0.742	-0.732	-0.724	-0.714	-0.704	-0.694	-0.684	-0.672	-0.661	-0.650	-0.638	-0.625	-0.614	-0.600	-0.588	-0.572	-0.559	-0.544	-0.530	-0.515	-0.499	-0.484	-0.468	-0.450	-0.434	-0.416	-0.399	-0.381	-0.362	-0.344	-0.326	-0.308	-0.288	-0.269	-0.249	-0.230	-0.210	-0.190	-0.171	-0.151	-0.131	-0.112	-0.092	-0.072	-0.052	-0.034	-0.014	0.005	0.024	0.041	0.060	0.079	0.096	0.112	0.130	0.145	0.160	0.175	0.190	0.205	0.218	0.231	0.242	0.255	0.266	0.276	0.286	0.295	0.304	0.311	0.319	0.324	0.329	0.335	0.340	0.342	0.345	0.348	0.349	0.350	0.350	0.350	0.349	0.348	0.346	0.342	0.340	0.336	0.331	0.328	0.321	0.315	0.310	0.304	0.296	0.288	0.280	0.272	0.265	0.255	0.248	0.239	0.229	0.219	0.209	0.199	0.189	0.179	0.169	0.159	0.148	0.136	0.126	0.115	0.105	0.092	0.081	0.070	0.059	0.046	0.035	0.024	0.012	0.000	-0.012	-0.025	-0.036	-0.049	-0.061	-0.075	-0.088	-0.100	-0.112	-0.126	-0.140	-0.152	-0.166	-0.180	-0.194	-0.208	-0.221	-0.236	-0.251	-0.266	-0.282	-0.298	-0.312	-0.329	-0.345	-0.361	-0.378	-0.395	-0.411	-0.430	-0.446	-0.465	-0.482	-0.501	-0.520	-0.536	-0.555	-0.575	-0.594	-0.614	-0.632	-0.652	-0.671	-0.691	-0.711	-0.731	-0.751	-0.771	-0.792	-0.812	-0.832	-0.852	-0.874	-0.894	-0.914	-0.935	-0.955	-0.976	-0.996	-1.016	-1.038	-1.056	-1.078	-1.098	-1.118	-1.138	-1.158	-1.178	-1.198	-1.218	-1.239	-1.258	-1.278	-1.298	-1.318	-1.336	-1.356	-1.376	-1.396	-1.415	-1.434	-1.452	-1.472	-1.492	-1.511	-1.531	-1.550	-1.570	-1.589	-1.609	-1.628	-1.646	-1.666	-1.685	-1.705	-1.724	-1.744	-1.762	-1.782	-1.801	-1.819	-1.839	-1.858	-1.876	-1.895	-1.914	-1.932	-1.951	-1.970	-1.989	-2.006	-2.024	-2.042	-2.060	-2.078	-2.095	-2.112	-2.130	-2.146	-2.164	-2.179	-2.196	-2.212	-2.229	-2.244	-2.260	-2.275	-2.290	-2.304	-2.319	-2.332	-2.348	-2.361	-2.375	-2.389	-2.401	-2.415	-2.428	-2.441	-2.452	-2.465	-2.478	-2.489	-2.500	-2.511	-2.522	-2.534	-2.546	-2.558	-2.566	-2.578	-2.588	-2.599	-2.609	-2.618	-2.628	-2.639	-2.648	-2.658	-2.665	-2.674	-2.684	-2.692	-2.700	-2.709	-2.716	-2.724	-2.731	-2.739	-2.745	-2.751	-2.758	-2.764	-2.770	-2.774	-2.779	-2.784	-2.788	-2.790	-2.794	-2.796	-2.798	-2.799	-2.800	-2.801	-2.801	-2.801	-2.800	-2.799	-2.796	-2.794	-2.790	-2.786	-2.782	-2.778	-2.771	-2.765	-2.759	-2.752	-2.745	-2.736	-2.728	-2.720	-2.709	-2.699	-2.689	-2.679	-2.668	-2.656	-2.645	-2.634	-2.621	-2.610	-2.596	-2.585	-2.571	-2.560	-2.546	-2.534	-2.521	-2.509	-2.496	-2.484	-2.471	-2.460	-2.449	-2.438	-2.425	-2.415	-2.405	-2.394	-2.385	-2.375	-2.366	-2.358	-2.350	-2.341	-2.334	-2.328	-2.321	-2.315	-2.310	-2.305	-2.301	-2.296	-2.294	-2.290	-2.288	-2.285	-2.284	-2.282	-2.280	-2.280	-2.280	-2.280	-2.280	-2.281	-2.282	-2.284	-2.285	-2.288	-2.289	-2.291	-2.294	-2.298	-2.300	-2.304	-2.308	-2.310	-2.314	-2.319	-2.321	-2.326	-2.331	-2.336	-2.340	-2.345	-2.350	-2.354	-2.360	-2.365	-2.370	-2.376	-2.381	-2.388	-2.394	-2.400	-2.406	-2.412	-2.420	-2.425	-2.432	-2.440	-2.446	-2.454	-2.461	-2.469	-2.476	-2.485	-2.492	-2.500	-2.509	-2.516	-2.525	-2.534	-2.541	-2.550	-2.559	-2.568	-2.575	-2.584	-2.592	-2.601	-2.610	-2.618	-2.625	-2.632	-2.640	-2.649	-2.655	-2.662	-2.669	-2.675	-2.681	-2.686	-2.692	-2.698	-2.701	-2.706	-2.710	-2.714	-2.718	-2.719	-2.721	-2.722	-2.724	-2.725	-2.725	-2.725	-2.724	-2.724	-2.722	-2.721	-2.718	-2.716	-2.712	-2.710	-2.708	-2.704	-2.699	-2.695	-2.690	-2.686	-2.681	-2.676	-2.670	-2.666	-2.660	-2.654	-2.649	-2.642	-2.638	-2.631	-2.626	-2.620	-2.615	-2.610	-2.605	-2.600	-2.594	-2.589	-2.584	-2.580	-2.575	-2.571	-2.565	-2.561	-2.558	-2.554	-2.549	-2.545	-2.541	-2.536	-2.534	-2.529	-2.525	-2.521	-2.518	-2.512	-2.509	-2.504	-2.500	-2.494	-2.490	-2.485	-2.479	-2.472	-2.468	-2.460	-2.454	-2.448	-2.441	-2.432	-2.424	-2.416	-2.408	-2.398	-2.388	-2.378	-2.366	-2.354	-2.342	-2.329	-2.316	-2.304	-2.289	-2.272	-2.259	-2.242	-2.226	-2.208	-2.190	-2.172	-2.152	-2.134	-2.114	-2.092	-2.072	-2.051	-2.029	-2.006	-1.982	-1.960	-1.935	-1.910	-1.885	-1.860	-1.835	-1.810	-1.784	-1.758	-1.730	-1.702	-1.676	-1.649	-1.621	-1.596	-1.569	-1.541	-1.514	-1.488	-1.460	-1.434	-1.408	-1.381	-1.356	-1.330	-1.305	-1.280	-1.256	-1.232	-1.209	-1.186	-1.164	-1.142	-1.122	-1.101	-1.082	-1.062	-1.044	-1.028	-1.011	-0.995	-0.980	-0.966	-0.952	-0.940	-0.929	-0.918	-0.908	-0.899	-0.891	-0.882	-0.876	-0.870	-0.865	-0.860	-0.855	-0.852	-0.850	-0.848	-0.846	-0.845	-0.844	-0.844	-0.842	-0.844	-0.844	-0.845	-0.846	-0.848	-0.848	-0.849	-0.850	-0.851	-0.852	-0.852	-0.854	-0.854	-0.854	-0.854	-0.854	-0.851	-0.851	-0.849	-0.846	-0.842	-0.839	-0.835	-0.830	-0.825	-0.818	-0.811	-0.804	-0.796	-0.786	-0.778	-0.768	-0.756	-0.745	-0.734	-0.721	-0.709	-0.694	-0.680	-0.665	-0.651	-0.635	-0.620	-0.604	-0.588	-0.570	-0.552	-0.535	-0.518	-0.500	-0.481	-0.465	-0.448	-0.429	-0.411	-0.394	-0.376	-0.359	-0.342	-0.326	-0.310	-0.294	-0.278	-0.264	-0.249	-0.235	-0.221	-0.209	-0.196	-0.184	-0.172	-0.162	-0.152	-0.142	-0.135	-0.128	-0.120	-0.114	-0.109	-0.104	-0.100	-0.095	-0.092	-0.091	-0.090	-0.090	-0.090	-0.090	-0.092	-0.094	-0.098	-0.100	-0.104	-0.108	-0.112	-0.119	-0.124	-0.131	-0.136	-0.144	-0.151	-0.160	-0.168	-0.176	-0.185	-0.192	-0.202	-0.210	-0.220	-0.229	-0.239	-0.249	-0.256	-0.266	-0.275	-0.284	-0.292	-0.302	-0.311	-0.320	-0.328	-0.335	-0.342	-0.351	-0.358	-0.365	-0.370	-0.378	-0.382	-0.389	-0.394	-0.399	-0.404	-0.408	-0.411	-0.415	-0.418	-0.421	-0.424	-0.425	-0.429	-0.430	-0.430	-0.432	-0.434	-0.434	-0.435	-0.435	-0.436	-0.436	-0.435	-0.435	-0.434	-0.434	-0.434	-0.432	-0.432	-0.431	-0.430	-0.429	-0.426	-0.426	-0.425	-0.424	-0.422	-0.421	-0.420	-0.419	-0.418	-0.415	-0.415	-0.414	-0.411	-0.410	-0.409	-0.408	-0.406	-0.405	-0.404	-0.401	-0.399	-0.398	-0.396	-0.394	-0.392	-0.389	-0.388	-0.385	-0.381	-0.380	-0.376	-0.372	-0.370	-0.366	-0.362	-0.359	-0.355	-0.351	-0.346	-0.342	-0.336	-0.332	-0.326	-0.321	-0.315	-0.309	-0.304	-0.298	-0.291	-0.284	-0.278	-0.270	-0.262	-0.255	-0.248	-0.240	-0.232	-0.225	-0.216	-0.208	-0.200	-0.192	-0.184	-0.174	-0.166	-0.158	-0.149	-0.139	-0.130	-0.120	-0.111	-0.102	-0.092	-0.084	-0.074	-0.064	-0.054	-0.044	-0.035	-0.025	-0.014	-0.005	0.006	0.016	0.026	0.038	0.048	0.059	0.070	0.081	0.092	0.105	0.115	0.128	0.139	0.151	0.164	0.176	0.188	0.200	0.212	0.225	0.238	0.250	0.264	0.275	0.289	0.301	0.314	0.325	0.339	0.350	0.362	0.375	0.388	0.400	0.411	0.422	0.434	0.445	0.455	0.466	0.475	0.485	0.494	0.504	0.511	0.519	0.526	0.532	0.539	0.545	0.550	0.555	0.560	0.564	0.565	0.569	0.570	0.571	0.571	0.571	0.570	0.569	0.568	0.565	0.562	0.560	0.558	0.552	0.548	0.544	0.538	0.534	0.526	0.521	0.515	0.510	0.502	0.496	0.491	0.484	0.478	0.472	0.466	0.460	0.454	0.449	0.444	0.439	0.434	0.430	0.428	0.425	0.421	0.419	0.418	0.416	0.416	0.415	0.418	0.418	0.420	0.422	0.425	0.430	0.432	0.438	0.442	0.449	0.455	0.464	0.471	0.479	0.488	0.496	0.505	0.515	0.525	0.535	0.546	0.558	0.569	0.580	0.591	0.602	0.614	0.626	0.638	0.649	0.660	0.672	0.684	0.695	0.705	0.716	0.726	0.736	0.746	0.755	0.765	0.774	0.781	0.790	0.796	0.804	0.810	0.816	0.821	0.826	0.830	0.835	0.839	0.841	0.844	0.846	0.848	0.849	0.850	0.850	0.850	0.849	0.848	0.846	0.845	0.842	0.841	0.838	0.835	0.831	0.829	0.824	0.820	0.816	0.811	0.806	0.801	0.796	0.792	0.786	0.781	0.776	0.770	0.764	0.758	0.752	0.746	0.740	0.735	0.730	0.722	0.718	0.711	0.705	0.700	0.694	0.688	0.682	0.678	0.672	0.666	0.661	0.656	0.651	0.645	0.641	0.635	0.631	0.626	0.621	0.618	0.614	0.609	0.605	0.601	0.598	0.594	0.591	0.588	0.584	0.582	0.579	0.576	0.575	0.572	0.571	0.570	0.569	0.568	0.566	0.566	0.566	0.566	0.566	0.566	0.568	0.569	0.570	0.570	0.571	0.572	0.575	0.578	0.579	0.581	0.584	0.585	0.589	0.591	0.594	0.596	0.599	0.601	0.605	0.608	0.610	0.612	0.616	0.618	0.621	0.622	0.625	0.628	0.629	0.630	0.632	0.634	0.635	0.636	0.638	0.639	0.638	0.638	0.639	0.638	0.638	0.635	0.634	0.634	0.632	0.629	0.626	0.625	0.621	0.619	0.615	0.611	0.608	0.604	0.599	0.595	0.590	0.586	0.581	0.576	0.571	0.565	0.560	0.554	0.549	0.542	0.539	0.532	0.526	0.521	0.514	0.509	0.504	0.499	0.492	0.489	0.482	0.479	0.474	0.470	0.465	0.460	0.456	0.452	0.449	0.446	0.442	0.440	0.436	0.434	0.431	0.429	0.428	0.426	0.424	0.422	0.421	0.421	0.420	0.419	0.420	0.419	0.418	0.418	0.418	0.416	0.418	0.418	0.416	0.416	0.416	0.416	0.416	0.416	0.415	0.415	0.414	0.415	0.414	0.412	0.411	0.410	0.409	0.408	0.405	0.402	0.401	0.398	0.395	0.392	0.389	0.385	0.381	0.379	0.374	0.369	0.365	0.360	0.355	0.350	0.345	0.339	0.334	0.328	0.321	0.315	0.309	0.302	0.296	0.290	0.282	0.276	0.269	0.262	0.256	0.249	0.242	0.236	0.230	0.224	0.218	0.211	0.205	0.199	0.192	0.188	0.181	0.178	0.172	0.168	0.162	0.159	0.154	0.150	0.146	0.142	0.139	0.136	0.135	0.131	0.129	0.128	0.126	0.124	0.122	0.121	0.121	0.120	0.120	0.120	0.120	0.120	0.121	0.120	0.121	0.122	0.124	0.124	0.126	0.129	0.129	0.130	0.132	0.134	0.136	0.138	0.139	0.141	0.142	0.145	0.146	0.149	0.149	0.151	0.152	0.154	0.155	0.156	0.158	0.158	0.159	0.158	0.159	0.159	0.159	0.158	0.158	0.158	0.155	0.155	0.154	0.151	0.149	0.146	0.144	0.141	0.139	0.136	0.131	0.128	0.124	0.120	0.118	0.112	0.108	0.104	0.099	0.095	0.090	0.085	0.080	0.075	0.071	0.068	0.062	0.058	0.055	0.050	0.048	0.045	0.041	0.039	0.036	0.034	0.032	0.031	0.032	0.032	0.032	0.034	0.035	0.039	0.041	0.045	0.050	0.055	0.061	0.068	0.075	0.084	0.092	0.102	0.112	0.124	0.135	0.149	0.162	0.176	0.190	0.206	0.222	0.239	0.256	0.272	0.291	0.311	0.330	0.349	0.369	0.389	0.409	0.429	0.450	0.470	0.491	0.511	0.531	0.551	0.572	0.592	0.612	0.630	0.650	0.668	0.685	0.702	0.720	0.736	0.751	0.766	0.779	0.792	0.805	0.818	0.829	0.838	0.848	0.856	0.862	0.869	0.875	0.881	0.885	0.888	0.890	0.892	0.892	0.894	0.892	0.892	0.890	0.888	0.885	0.881	0.876	0.872	0.869	0.862	0.859	0.852	0.846	0.841	0.835	0.829	0.824	0.819	0.812	0.806	0.802	0.798	0.794	0.789	0.785	0.782	0.780	0.779	0.776	0.776	0.776	0.778	0.779	0.780	0.782	0.788	0.791	0.798	0.802	0.811	0.819	0.828	0.836	0.846	0.859	0.871	0.884	0.898	0.912	0.928	0.944	0.960	0.978	0.995	1.014	1.032	1.052	1.074	1.094	1.115	1.138	1.159	1.180	1.202	1.226	1.249	1.271	1.294	1.318	1.340	1.362	1.386	1.409	1.431	1.454	1.475	1.496	1.518	1.539	1.559	1.579	1.599	1.619	1.638	1.654	1.672	1.689	1.705	1.721	1.736	1.751	1.764	1.778	1.790	1.801	1.812	1.822	1.832	1.842	1.850	1.859	1.865	1.872	1.878	1.884	1.888	1.892	1.896	1.900	1.902	1.905	1.906	1.908	1.910	1.910	1.911	1.911	1.912	1.912	1.911	1.912	1.911	1.911	1.911	1.910	1.909	1.909	1.908	1.908	1.908	1.906	1.906	1.906	1.906	1.906	1.906	1.906	1.908	1.908	1.908	1.909	1.911	1.911	1.912	1.916	1.918	1.919	1.921	1.924	1.925	1.928	1.931	1.932	1.935	1.938	1.941	1.942	1.945	1.948	1.950	1.951	1.954	1.955	1.958	1.958	1.959	1.960	1.960	1.960	1.960	1.959	1.959	1.958	1.955	1.952	1.950	1.948	1.944	1.939	1.935	1.929	1.924	1.918	1.910	1.902	1.895	1.886	1.879	1.869	1.859	1.849	1.838	1.826	1.815	1.802	1.789	1.776	1.762	1.749	1.735	1.720	1.705	1.690	1.675	1.659	1.644	1.629	1.614	1.596	1.581	1.565	1.550	1.534	1.519	1.502	1.488	1.471	1.458	1.442	1.428	1.414	1.400	1.388	1.375	1.362	1.350	1.339	1.328	1.318	1.306	1.296	1.289	1.279	1.271	1.264	1.256	1.251	1.244	1.239	1.234	1.229	1.225	1.220	1.218	1.214	1.211	1.209	1.208	1.205	1.204	1.204	1.201	1.201	1.199	1.199	1.199	1.196	1.196	1.195	1.195	1.194	1.192	1.191	1.190	1.188	1.186	1.184	1.181	1.179	1.175	1.172	1.168	1.162	1.159	1.154	1.149	1.144	1.138	1.131	1.125	1.118	1.111	1.102	1.095	1.086	1.079	1.069	1.060	1.050	1.041	1.031	1.020	1.010	1.000	0.989	0.979	0.968	0.958	0.946	0.938	0.926	0.916	0.906	0.896	0.886	0.876	0.868	0.858	0.849	0.840	0.831	0.824	0.815	0.808	0.800	0.794	0.786	0.781	0.775	0.771	0.765	0.761	0.758	0.754	0.750	0.746	0.744	0.740	0.739	0.736	0.735	0.734	0.732	0.732	0.731	0.730	0.730	0.729	0.729	0.729	0.729	0.729	0.729	0.729	0.729	0.729	0.728	0.729	0.728	0.728	0.726	0.726	0.726	0.725	0.722	0.721	0.720	0.719	0.716	0.714	0.711	0.709	0.705	0.702	0.699	0.696	0.691	0.688	0.684	0.679	0.672	0.669	0.664	0.659	0.651	0.646	0.640	0.634	0.626	0.621	0.614	0.608	0.600	0.594	0.585	0.578	0.570	0.564	0.555	0.548	0.540	0.531	0.524	0.515	0.507	0.499	0.491	0.481	0.474	0.465	0.458	0.449	0.441	0.431	0.424	0.415	0.408	0.399	0.391	0.381	0.374	0.366	0.358	0.349	0.341	0.334	0.325	0.316	0.309	0.301	0.294	0.285	0.278	0.270	0.261	0.254	0.246	0.239	0.231	0.224	0.216	0.210	0.201	0.195	0.189	0.181	0.175	0.169	0.161	0.155	0.149	0.141	0.136	0.129	0.124	0.119	0.112	0.106	0.100	0.096	0.090	0.085	0.080	0.075	0.070	0.066	0.061	0.058	0.052	0.049	0.045	0.041	0.039	0.034	0.031	0.028	0.025	0.021	0.020	0.018	0.014	0.012	0.011	0.009	0.008	0.006	0.005	0.002	0.002	0.001	0.001	0.000	0.000	0.000	0.001	0.001	0.001	0.001	0.004	0.004	0.004	0.006	0.006	0.009	0.009	0.011	0.012	0.015	0.015	0.018	0.019	0.021	0.022	0.024	0.026	0.028	0.028	0.030	0.031	0.032	0.034	0.035	0.036	0.036	0.038	0.039	0.039	0.040	0.040	0.039	0.040	0.039	0.038	0.038	0.036	0.035	0.034	0.032	0.031	0.029	0.028	0.025	0.022	0.021	0.019	0.016	0.014	0.011	0.009	0.005	0.002	-0.001	-0.002	-0.006	-0.009	-0.011	-0.014	-0.016	-0.019	-0.020	-0.022	-0.025	-0.026	-0.029	-0.029	-0.030	-0.031	-0.032	-0.031	-0.032	-0.031	-0.031	-0.030	-0.029	-0.028	-0.026	-0.024	-0.021	-0.019	-0.015	-0.011	-0.009	-0.005	0.000	0.005	0.009	0.014	0.019	0.025	0.031	0.036	0.042	0.049	0.055	0.061	0.069	0.075	0.081	0.088	0.095	0.101	0.109	0.115	0.122	0.130	0.135	0.142	0.149	0.155	0.161	0.169	0.174	0.179	0.185	0.191	0.195	0.200	0.205	0.209	0.214	0.218	0.220	0.225	0.228	0.231	0.232	0.236	0.239	0.240	0.241	0.244	0.245	0.246	0.248	0.250	0.250	0.250	0.251	0.252	0.252	0.252	0.252	0.254	0.254	0.252	0.254	0.254	0.254	0.254	0.254	0.252	0.252	0.252	0.252	0.252	0.252	0.252	0.252	0.252	0.252	0.252	0.252	0.254	0.254	0.254	0.254	0.254	0.254	0.251	0.251	0.252	0.252	0.252	0.251	0.251	0.251	0.250	0.250	0.250	0.249	0.248	0.249	0.248	0.248	0.246	0.245	0.245	0.244	0.244	0.242	0.244	0.242	0.242	0.242	0.241	0.240	0.241	0.240	0.241	0.240	0.240	0.242	0.242	0.244	0.245	0.245	0.246	0.249	0.251	0.252	0.255	0.259	0.260	0.264	0.268	0.271	0.275	0.279	0.284	0.289	0.292	0.299	0.304	0.309	0.315	0.321	0.326	0.334	0.340	0.346	0.354	0.361	0.368	0.375	0.382	0.390	0.398	0.405	0.411	0.419	0.426	0.434	0.441	0.448	0.456	0.462	0.469	0.476	0.482	0.490	0.495	0.501	0.509	0.512	0.519	0.524	0.529	0.534	0.539	0.542	0.548	0.550	0.555	0.559	0.561	0.564	0.568	0.570	0.571	0.574	0.575	0.578	0.578	0.579	0.580	0.581	0.581	0.581	0.581	0.581	0.581	0.580	0.580	0.579	0.578	0.576	0.575	0.574	0.571	0.571	0.569	0.566	0.565	0.562	0.560	0.559	0.556	0.554	0.552	0.549	0.546	0.545	0.541	0.539	0.536	0.532	0.530	0.526	0.524	0.521	0.518	0.515	0.511	0.507	0.505	0.500	0.498	0.494	0.489	0.486	0.482	0.479	0.474	0.470	0.466	0.462	0.458	0.454	0.449	0.445	0.440	0.435	0.430	0.425	0.419	0.415	0.409	0.404	0.399	0.392	0.388	0.381	0.375	0.370	0.364	0.356	0.350	0.344	0.338	0.331	0.324	0.316	0.311	0.304	0.296	0.290	0.281	0.275	0.268	0.260	0.254	0.246	0.239	0.232	0.225	0.218	0.211	0.205	0.199	0.191	0.185	0.178	0.171	0.165	0.160	0.154	0.148	0.141	0.136	0.130	0.125	0.119	0.115	0.110	0.105	0.101	0.096	0.091	0.086	0.084	0.079	0.075	0.072	0.069	0.065	0.061	0.059	0.056	0.052	0.049	0.046	0.044	0.041	0.038	0.035	0.032	0.029	0.026	0.025	0.021	0.019	0.015	0.012	0.010	0.006	0.004	0.000	-0.002	-0.005	-0.009	-0.012	-0.016	-0.020	-0.024	-0.028	-0.034	-0.038	-0.041	-0.046	-0.051	-0.055	-0.061	-0.066	-0.071	-0.078	-0.082	-0.088	-0.092	-0.100	-0.105	-0.111	-0.118	-0.122	-0.129	-0.135	-0.141	-0.148	-0.152	-0.160	-0.165	-0.171	-0.178	-0.184	-0.189	-0.194	-0.200	-0.205	-0.210	-0.214	-0.219	-0.222	-0.226	-0.229	-0.232	-0.236	-0.239	-0.241	-0.244	-0.245	-0.246	-0.248	-0.249	-0.249	-0.249	-0.249	-0.248	-0.246	-0.245	-0.242	-0.240	-0.238	-0.235	-0.231	-0.226	-0.222	-0.219	-0.214	-0.209	-0.202	-0.198	-0.190	-0.184	-0.178	-0.171	-0.164	-0.156	-0.149	-0.141	-0.134	-0.126	-0.118	-0.109	-0.101	-0.094	-0.085	-0.078	-0.069	-0.061	-0.052	-0.045	-0.036	-0.029	-0.022	-0.015	-0.008	0.001	0.008	0.014	0.021	0.028	0.032	0.040	0.045	0.050	0.056	0.060	0.064	0.069	0.072	0.075	0.079	0.081	0.084	0.085	0.086	0.089	0.089	0.090	0.090	0.090	0.089	0.089	0.088	0.086	0.085	0.082	0.080	0.078	0.075	0.072	0.069	0.065	0.062	0.058	0.054	0.050	0.045	0.041	0.036	0.031	0.026	0.021	0.016	0.012	0.006	0.002	-0.004	-0.008	-0.012	-0.016	-0.022	-0.025	-0.030	-0.034	-0.038	-0.041	-0.045	-0.049	-0.051	-0.054	-0.058	-0.059	-0.061	-0.062	-0.064	-0.065	-0.066	-0.066	-0.066	-0.068	-0.068	-0.065	-0.065	-0.064	-0.061	-0.061	-0.059	-0.056	-0.055	-0.052	-0.050	-0.048	-0.044	-0.041	-0.038	-0.035	-0.032	-0.030	-0.026	-0.025	-0.021	-0.019	-0.016	-0.014	-0.012	-0.011	-0.010	-0.009	-0.009	-0.008	-0.009	-0.009	-0.010	-0.011	-0.014	-0.016	-0.020	-0.024	-0.028	-0.032	-0.038	-0.045	-0.050	-0.058	-0.066	-0.075	-0.084	-0.092	-0.104	-0.115	-0.126	-0.138	-0.151	-0.164	-0.176	-0.190	-0.204	-0.219	-0.235	-0.249	-0.265	-0.281	-0.296	-0.312	-0.329	-0.346	-0.361	-0.379	-0.395	-0.410	-0.428	-0.442	-0.459	-0.474	-0.490	-0.505	-0.519	-0.534	-0.548	-0.560	-0.574	-0.586	-0.598	-0.609	-0.619	-0.630	-0.639	-0.646	-0.655	-0.662	-0.669	-0.675	-0.680	-0.685	-0.689	-0.691	-0.694	-0.696	-0.698	-0.696	-0.696	-0.696	-0.695	-0.691	-0.690	-0.686	-0.681	-0.678	-0.671	-0.666	-0.660	-0.655	-0.648	-0.641	-0.634	-0.625	-0.618	-0.610	-0.601	-0.592	-0.584	-0.576	-0.566	-0.558	-0.549	-0.541	-0.531	-0.522	-0.514	-0.505	-0.498	-0.489	-0.481	-0.472	-0.465	-0.456	-0.449	-0.441	-0.434	-0.429	-0.421	-0.415	-0.409	-0.402	-0.396	-0.391	-0.386	-0.381	-0.376	-0.372	-0.366	-0.362	-0.359	-0.355	-0.350	-0.346	-0.342	-0.339	-0.336	-0.331	-0.329	-0.325	-0.322	-0.319	-0.316	-0.312	-0.309	-0.305	-0.302	-0.299	-0.296	-0.292	-0.289	-0.285	-0.282	-0.279	-0.275	-0.271	-0.269	-0.264	-0.261	-0.256	-0.252	-0.249	-0.245	-0.241	-0.238	-0.232	-0.229	-0.225	-0.221	-0.218	-0.214	-0.209	-0.205	-0.201	-0.196	-0.192	-0.189	-0.185	-0.181	-0.176	-0.172	-0.169	-0.164	-0.161	-0.156	-0.154	-0.149	-0.144	-0.140	-0.135	-0.131	-0.126	-0.121	-0.118	-0.112	-0.108	-0.102	-0.098	-0.091	-0.086	-0.080	-0.074	-0.068	-0.062	-0.055	-0.049	-0.041	-0.035	-0.028	-0.019	-0.012	-0.005	0.002	0.011	0.020	0.029	0.038	0.045	0.055	0.064	0.071	0.080	0.089	0.098	0.105	0.114	0.120	0.128	0.135	0.141	0.146	0.152	0.156	0.161	0.166	0.170	0.171	0.174	0.175	0.175	0.175	0.174	0.170	0.168	0.164	0.159	0.152	0.145	0.138	0.129	0.118	0.105	0.094	0.080	0.065	0.050	0.034	0.015	-0.004	-0.025	-0.045	-0.068	-0.090	-0.114	-0.139	-0.165	-0.191	-0.219	-0.248	-0.275	-0.306	-0.336	-0.368	-0.400	-0.432	-0.465	-0.499	-0.534	-0.569	-0.604	-0.639	-0.675	-0.712	-0.749	-0.786	-0.824	-0.861	-0.900	-0.939	-0.978	-1.016	-1.055	-1.094	-1.134	-1.174	-1.211	-1.251	-1.291	-1.330	-1.370	-1.410	-1.448	-1.488	-1.526	-1.566	-1.604	-1.642	-1.681	-1.720	-1.759	-1.795	-1.834	-1.871	-1.909	-1.945	-1.981	-2.019	-2.055	-2.090	-2.125	-2.160	-2.195	-2.229	-2.262	-2.296	-2.329	-2.362	-2.394	-2.425	-2.458	-2.488	-2.519	-2.550	-2.580	-2.610	-2.639	-2.669	-2.698	-2.728	-2.755	-2.784	-2.811	-2.840	-2.866	-2.895	-2.922	-2.950	-2.978	-3.005	-3.032	-3.060	-3.088	-3.115	-3.142	-3.170	-3.198	-3.226	-3.254	-3.281	-3.309	-3.338	-3.365	-3.394	-3.422	-3.452	-3.480	-3.509	-3.538	-3.566	-3.595	-3.624	-3.651	-3.680	-3.709	-3.736	-3.764	-3.791	-3.819	-3.845	-3.871	-3.896	-3.922	-3.948	-3.971	-3.996	-4.018	-4.040	-4.062	-4.082	-4.101	-4.120	-4.138	-4.155	-4.170	-4.185	-4.198	-4.210	-4.221	-4.231	-4.239	-4.246	-4.252	-4.258	-4.262	-4.264	-4.266	-4.266	-4.265	-4.262	-4.259	-4.254	-4.249	-4.241	-4.232	-4.225	-4.214	-4.202	-4.191	-4.178	-4.164	-4.149	-4.134	-4.116	-4.099	-4.080	-4.062	-4.043	-4.022	-4.003	-3.981	-3.961	-3.939	-3.915	-3.894	-3.871	-3.846	-3.824	-3.800	-3.775	-3.751	-3.726	-3.701	-3.676	-3.650	-3.625	-3.600	-3.574	-3.548	-3.522	-3.495	-3.469	-3.442	-3.415	-3.389	-3.361	-3.334	-3.308	-3.280	-3.251	-3.224	-3.196	-3.168	-3.139	-3.109	-3.081	-3.051	-3.022	-2.992	-2.961	-2.931	-2.901	-2.870	-2.839	-2.808	-2.776	-2.744	-2.712	-2.680	-2.648	-2.615	-2.581	-2.548	-2.514	-2.481	-2.448	-2.412	-2.379	-2.344	-2.309	-2.274	-2.240	-2.205	-2.170	-2.136	-2.101	-2.065	-2.030	-1.996	-1.961	-1.926	-1.892	-1.858	-1.824	-1.790	-1.755	-1.722	-1.689	-1.655	-1.622	-1.591	-1.559	-1.526	-1.495	-1.465	-1.434	-1.404	-1.375	-1.346	-1.318	-1.290	-1.262	-1.236	-1.209	-1.184	-1.159	-1.134	-1.110	-1.086	-1.064	-1.041	-1.020	-0.999	-0.979	-0.960	-0.940	-0.921	-0.904	-0.888	-0.870	-0.854	-0.840	-0.824	-0.810	-0.798	-0.784	-0.770	-0.759	-0.748	-0.736	-0.726	-0.716	-0.706	-0.698	-0.689	-0.680	-0.672	-0.665	-0.658	-0.650	-0.644	-0.638	-0.630	-0.625	-0.620	-0.614	-0.608	-0.602	-0.598	-0.592	-0.588	-0.581	-0.578	-0.572	-0.568	-0.562	-0.556	-0.551	-0.548	-0.541	-0.536	-0.530	-0.524	-0.518	-0.511	-0.505	-0.499	-0.491	-0.485	-0.476	-0.469	-0.461	-0.451	-0.442	-0.434	-0.424	-0.414	-0.404	-0.394	-0.382	-0.371	-0.359	-0.348	-0.335	-0.321	-0.309	-0.295	-0.281	-0.266	-0.252	-0.236	-0.221	-0.206	-0.190	-0.174	-0.156	-0.139	-0.121	-0.104	-0.086	-0.069	-0.050	-0.032	-0.014	0.005	0.025	0.044	0.061	0.080	0.100	0.119	0.138	0.158	0.175	0.195	0.212	0.231	0.250	0.268	0.286	0.304	0.321	0.339	0.355	0.372	0.388	0.404	0.419	0.434	0.448	0.461	0.475	0.489	0.501	0.512	0.524	0.535	0.545	0.555	0.564	0.572	0.580	0.588	0.595	0.600	0.605	0.611	0.615	0.619	0.621	0.624	0.626	0.629	0.630	0.629	0.630	0.629	0.628	0.626	0.625	0.622	0.620	0.616	0.614	0.610	0.606	0.601	0.598	0.591	0.588	0.581	0.576	0.569	0.564	0.556	0.550	0.544	0.538	0.530	0.525	0.516	0.510	0.502	0.495	0.488	0.480	0.472	0.465	0.458	0.449	0.441	0.434	0.425	0.416	0.408	0.399	0.391	0.382	0.374	0.365	0.354	0.345	0.335	0.325	0.316	0.305	0.294	0.282	0.271	0.260	0.248	0.236	0.224	0.210	0.196	0.182	0.169	0.154	0.140	0.122	0.108	0.091	0.075	0.058	0.040	0.022	0.004	-0.014	-0.034	-0.052	-0.071	-0.092	-0.112	-0.132	-0.152	-0.174	-0.195	-0.219	-0.240	-0.261	-0.282	-0.306	-0.328	-0.351	-0.374	-0.396	-0.420	-0.442	-0.465	-0.488	-0.511	-0.534	-0.556	-0.578	-0.601	-0.622	-0.646	-0.669	-0.690	-0.712	-0.734	-0.756	-0.778	-0.799	-0.820	-0.842	-0.864	-0.884	-0.905	-0.926	-0.946	-0.966	-0.988	-1.008	-1.029	-1.048	-1.068	-1.088	-1.109	-1.128	-1.148	-1.168	-1.188	-1.208	-1.226	-1.246	-1.266	-1.286	-1.306	-1.326	-1.345	-1.365	-1.385	-1.405	-1.425	-1.444	-1.464	-1.484	-1.502	-1.522	-1.542	-1.562	-1.581	-1.600	-1.620	-1.639	-1.659	-1.676	-1.696	-1.714	-1.731	-1.751	-1.768	-1.786	-1.804	-1.821	-1.839	-1.856	-1.874	-1.889	-1.905	-1.921	-1.936	-1.952	-1.968	-1.982	-1.998	-2.013	-2.026	-2.041	-2.054	-2.069	-2.081	-2.095	-2.108	-2.121	-2.134	-2.146	-2.159	-2.171	-2.182	-2.195	-2.208	-2.219	-2.230	-2.242	-2.252	-2.264	-2.275	-2.286	-2.298	-2.308	-2.318	-2.328	-2.338	-2.348	-2.358	-2.368	-2.376	-2.386	-2.396	-2.405	-2.411	-2.420	-2.428	-2.435	-2.442	-2.450	-2.455	-2.461	-2.466	-2.472	-2.476	-2.481	-2.484	-2.486	-2.489	-2.491	-2.491	-2.492	-2.492	-2.491	-2.491	-2.489	-2.485	-2.482	-2.479	-2.474	-2.469	-2.462	-2.456	-2.449	-2.440	-2.431	-2.422	-2.414	-2.402	-2.391	-2.380	-2.368	-2.355	-2.342	-2.330	-2.318	-2.302	-2.289	-2.275	-2.260	-2.245	-2.231	-2.215	-2.201	-2.186	-2.171	-2.156	-2.141	-2.126	-2.114	-2.099	-2.085	-2.071	-2.059	-2.045	-2.034	-2.021	-2.010	-1.999	-1.988	-1.978	-1.966	-1.958	-1.948	-1.940	-1.931	-1.924	-1.918	-1.910	-1.905	-1.899	-1.894	-1.889	-1.885	-1.881	-1.878	-1.875	-1.872	-1.870	-1.869	-1.866	-1.865	-1.865	-1.862	-1.862	-1.862	-1.862	-1.864	-1.862	-1.862	-1.864	-1.865	-1.865	-1.866	-1.868	-1.869	-1.870	-1.870	-1.871	-1.872	-1.874	-1.875	-1.878	-1.878	-1.879	-1.881	-1.882	-1.884	-1.885	-1.888	-1.888	-1.890	-1.891	-1.894	-1.895	-1.898	-1.899	-1.900	-1.902	-1.905	-1.908	-1.910	-1.912	-1.915	-1.918	-1.921	-1.924	-1.928	-1.930	-1.934	-1.936	-1.941	-1.945	-1.948	-1.951	-1.956	-1.960	-1.964	-1.968	-1.971	-1.975	-1.979	-1.984	-1.989	-1.992	-1.996	-2.000	-2.002	-2.006	-2.010	-2.013	-2.016	-2.019	-2.021	-2.024	-2.026	-2.029	-2.030	-2.031	-2.034	-2.034	-2.036	-2.036	-2.036	-2.038	-2.038	-2.036	-2.036	-2.036	-2.035	-2.034	-2.033	-2.033	-2.030	-2.029	-2.027	-2.025	-2.022	-2.021	-2.019	-2.018	-2.015	-2.013	-2.011	-2.009	-2.006	-2.005	-2.002	-2.001	-1.999	-1.996	-1.995	-1.994	-1.992	-1.991	-1.990	-1.989	-1.988	-1.988	-1.986	-1.985	-1.985	-1.984	-1.984	-1.982	-1.982	-1.982	-1.982	-1.981	-1.981	-1.980	-1.980	-1.979	-1.978	-1.978	-1.976	-1.975	-1.974	-1.971	-1.969	-1.966	-1.964	-1.961	-1.958	-1.954	-1.949	-1.945	-1.940	-1.934	-1.928	-1.921	-1.914	-1.906	-1.898	-1.889	-1.880	-1.870	-1.859	-1.848	-1.836	-1.824	-1.811	-1.799	-1.785	-1.770	-1.754	-1.739	-1.722	-1.705	-1.689	-1.671	-1.652	-1.634	-1.615	-1.595	-1.575	-1.554	-1.532	-1.512	-1.490	-1.469	-1.446	-1.424	-1.401	-1.379	-1.355	-1.332	-1.309	-1.285	-1.262	-1.239	-1.215	-1.192	-1.169	-1.146	-1.124	-1.100	-1.078	-1.056	-1.035	-1.014	-0.991	-0.970	-0.951	-0.931	-0.911	-0.892	-0.874	-0.856	-0.839	-0.822	-0.806	-0.791	-0.776	-0.762	-0.749	-0.736	-0.724	-0.712	-0.701	-0.692	-0.682	-0.674	-0.666	-0.659	-0.652	-0.646	-0.641	-0.636	-0.634	-0.630	-0.628	-0.626	-0.624	-0.621	-0.621	-0.621	-0.621	-0.621	-0.622	-0.624	-0.625	-0.626	-0.629	-0.630	-0.632	-0.634	-0.636	-0.638	-0.640	-0.641	-0.642	-0.645	-0.645	-0.646	-0.646	-0.648	-0.648	-0.646	-0.645	-0.644	-0.641	-0.639	-0.636	-0.632	-0.628	-0.622	-0.618	-0.610	-0.604	-0.596	-0.588	-0.580	-0.570	-0.561	-0.550	-0.539	-0.528	-0.516	-0.504	-0.490	-0.476	-0.462	-0.448	-0.432	-0.418	-0.401	-0.386	-0.370	-0.352	-0.335	-0.319	-0.301	-0.285	-0.268	-0.251	-0.235	-0.216	-0.200	-0.184	-0.168	-0.151	-0.135	-0.120	-0.104	-0.090	-0.076	-0.061	-0.049	-0.036	-0.022	-0.011	0.000	0.010	0.020	0.030	0.039	0.046	0.054	0.060	0.066	0.071	0.075	0.080	0.082	0.086	0.086	0.089	0.089	0.089	0.088	0.088	0.085	0.082	0.080	0.076	0.072	0.068	0.062	0.058	0.052	0.046	0.040	0.034	0.026	0.021	0.014	0.006	-0.001	-0.009	-0.016	-0.024	-0.031	-0.040	-0.048	-0.055	-0.062	-0.070	-0.078	-0.084	-0.091	-0.098	-0.104	-0.111	-0.118	-0.122	-0.128	-0.132	-0.139	-0.144	-0.149	-0.152	-0.156	-0.160	-0.164	-0.168	-0.170	-0.172	-0.175	-0.178	-0.180	-0.182	-0.182	-0.185	-0.186	-0.188	-0.189	-0.190	-0.190	-0.191	-0.191	-0.192	-0.192	-0.194	-0.192	-0.194	-0.194	-0.194	-0.194	-0.194	-0.194	-0.194	-0.195	-0.194	-0.194	-0.195	-0.194	-0.194	-0.195	-0.195	-0.194	-0.195	-0.195	-0.195	-0.194	-0.195	-0.195	-0.195	-0.194	-0.194	-0.194	-0.194	-0.192	-0.192	-0.191	-0.190	-0.189	-0.188	-0.186	-0.184	-0.182	-0.181	-0.179	-0.176	-0.174	-0.171	-0.169	-0.165	-0.161	-0.158	-0.154	-0.150	-0.146	-0.141	-0.136	-0.132	-0.128	-0.122	-0.118	-0.111	-0.106	-0.100	-0.094	-0.088	-0.081	-0.075	-0.069	-0.061	-0.054	-0.048	-0.041	-0.032	-0.026	-0.019	-0.011	-0.004	0.004	0.012	0.020	0.026	0.035	0.044	0.052	0.060	0.070	0.078	0.086	0.094	0.104	0.114	0.122	0.131	0.142	0.151	0.161	0.171	0.182	0.192	0.204	0.214	0.225	0.236	0.249	0.260	0.272	0.284	0.296	0.310	0.322	0.335	0.350	0.362	0.375	0.390	0.402	0.416	0.431	0.445	0.459	0.472	0.486	0.500	0.512	0.528	0.540	0.552	0.565	0.578	0.591	0.602	0.614	0.625	0.636	0.646	0.656	0.666	0.676	0.685	0.691	0.700	0.706	0.714	0.719	0.722	0.726	0.730	0.732	0.734	0.735	0.736	0.736	0.736	0.735	0.731	0.730	0.726	0.722	0.719	0.712	0.708	0.702	0.695	0.689	0.681	0.674	0.666	0.658	0.651	0.642	0.632	0.625	0.618	0.609	0.600	0.592	0.584	0.576	0.570	0.561	0.555	0.548	0.542	0.536	0.532	0.526	0.524	0.519	0.516	0.514	0.512	0.510	0.509	0.510	0.510	0.511	0.514	0.515	0.520	0.522	0.528	0.531	0.538	0.544	0.551	0.559	0.566	0.574	0.582	0.591	0.601	0.611	0.621	0.631	0.642	0.652	0.664	0.675	0.686	0.699	0.709	0.721	0.732	0.745	0.756	0.768	0.778	0.789	0.800	0.810	0.820	0.831	0.840	0.849	0.859	0.868	0.876	0.884	0.891	0.896	0.904	0.910	0.916	0.920	0.925	0.929	0.932	0.935	0.939	0.940	0.941	0.942	0.942	0.942	0.942	0.941	0.939	0.939	0.935	0.932	0.929	0.925	0.921	0.916	0.911	0.905	0.900	0.895	0.888	0.881	0.875	0.868	0.860	0.852	0.844	0.836	0.829	0.819	0.810	0.801	0.792	0.784	0.775	0.766	0.758	0.749	0.740	0.731	0.724	0.715	0.708	0.699	0.691	0.684	0.676	0.669	0.661	0.655	0.649	0.642	0.638	0.631	0.625	0.621	0.616	0.612	0.609	0.605	0.601	0.600	0.598	0.595	0.592	0.591	0.591	0.591	0.591	0.591	0.592	0.594	0.595	0.596	0.599	0.602	0.605	0.608	0.610	0.614	0.619	0.622	0.626	0.631	0.635	0.640	0.645	0.649	0.655	0.660	0.664	0.670	0.675	0.679	0.684	0.689	0.694	0.698	0.702	0.706	0.710	0.715	0.719	0.721	0.724	0.728	0.730	0.731	0.734	0.736	0.738	0.739	0.738	0.739	0.739	0.739	0.738	0.738	0.736	0.735	0.732	0.730	0.729	0.725	0.721	0.719	0.715	0.711	0.708	0.704	0.699	0.695	0.690	0.685	0.680	0.675	0.670	0.665	0.659	0.654	0.649	0.642	0.638	0.632	0.626	0.621	0.616	0.611	0.608	0.602	0.598	0.594	0.590	0.584	0.580	0.578	0.574	0.571	0.569	0.566	0.564	0.562	0.559	0.558	0.556	0.556	0.555	0.555	0.555	0.555	0.556	0.556	0.558	0.558	0.560	0.561	0.562	0.565	0.566	0.569	0.571	0.574	0.576	0.578	0.581	0.584	0.585	0.588	0.590	0.592	0.594	0.596	0.598	0.600	0.600	0.601	0.602	0.604	0.604	0.604	0.602	0.602	0.601	0.601	0.599	0.598	0.595	0.594	0.591	0.588	0.584	0.580	0.576	0.571	0.568	0.562	0.556	0.551	0.545	0.539	0.532	0.525	0.518	0.512	0.505	0.498	0.490	0.482	0.475	0.466	0.459	0.451	0.445	0.438	0.429	0.422	0.415	0.408	0.400	0.394	0.386	0.380	0.374	0.369	0.362	0.358	0.352	0.348	0.342	0.340	0.335	0.332	0.329	0.326	0.324	0.321	0.320	0.319	0.316	0.316	0.315	0.315	0.316	0.316	0.316	0.319	0.319	0.321	0.321	0.324	0.325	0.329	0.331	0.334	0.336	0.339	0.342	0.345	0.348	0.351	0.355	0.358	0.361	0.362	0.366	0.370	0.371	0.374	0.378	0.380	0.382	0.385	0.386	0.389	0.390	0.392	0.392	0.394	0.395	0.396	0.396	0.398	0.398	0.398	0.398	0.396	0.396	0.395	0.394	0.394	0.391	0.389	0.388	0.386	0.382	0.381	0.379	0.375	0.372	0.369	0.366	0.364	0.360	0.356	0.354	0.350	0.346	0.344	0.340	0.335	0.332	0.329	0.326	0.322	0.320	0.318	0.314	0.312	0.310	0.309	0.308	0.306	0.305	0.305	0.304	0.304	0.305	0.305	0.306	0.309	0.311	0.314	0.318	0.320	0.325	0.330	0.336	0.341	0.349	0.356	0.365	0.372	0.381	0.391	0.402	0.412	0.424	0.436	0.450	0.462	0.476	0.490	0.505	0.519	0.535	0.551	0.568	0.585	0.601	0.618	0.635	0.652	0.670	0.688	0.706	0.722	0.741	0.759	0.776	0.794	0.811	0.828	0.844	0.860	0.876	0.892	0.908	0.922	0.938	0.951	0.964	0.976	0.989	1.000	1.011	1.021	1.031	1.040	1.048	1.056	1.062	1.070	1.074	1.080	1.084	1.088	1.090	1.092	1.095	1.095	1.095	1.096	1.095	1.094	1.092	1.090	1.088	1.085	1.082	1.079	1.075	1.071	1.068	1.064	1.060	1.056	1.052	1.049	1.045	1.041	1.038	1.034	1.030	1.029	1.026	1.025	1.024	1.021	1.022	1.022	1.024	1.024	1.026	1.030	1.032	1.036	1.041	1.046	1.054	1.061	1.070	1.078	1.088	1.099	1.109	1.121	1.135	1.148	1.162	1.178	1.194	1.210	1.228	1.246	1.264	1.284	1.305	1.325	1.345	1.368	1.389	1.411	1.434	1.456	1.480	1.504	1.528	1.551	1.575	1.599	1.624	1.648	1.671	1.695	1.719	1.742	1.765	1.786	1.809	1.831	1.852	1.874	1.895	1.914	1.934	1.951	1.970	1.988	2.004	2.019	2.035	2.049	2.062	2.075	2.088	2.099	2.109	2.119	2.128	2.136	2.142	2.150	2.156	2.160	2.164	2.169	2.171	2.174	2.175	2.176	2.178	2.178	2.178	2.176	2.176	2.175	2.172	2.171	2.169	2.168	2.165	2.162	2.160	2.156	2.154	2.151	2.149	2.148	2.145	2.142	2.140	2.139	2.136	2.136	2.135	2.134	2.135	2.134	2.135	2.135	2.136	2.138	2.139	2.140	2.142	2.145	2.148	2.151	2.154	2.158	2.161	2.165	2.169	2.172	2.179	2.182	2.188	2.191	2.196	2.201	2.204	2.209	2.212	2.218	2.220	2.224	2.226	2.230	2.232	2.235	2.238	2.240	2.241	2.240	2.241	2.241	2.240	2.240	2.238	2.235	2.232	2.229	2.224	2.220	2.215	2.209	2.202	2.195	2.188	2.180	2.171	2.161	2.152	2.141	2.130	2.119	2.108	2.095	2.082	2.069	2.056	2.041	2.027	2.013	1.999	1.982	1.969	1.952	1.938	1.921	1.906	1.890	1.875	1.859	1.844	1.828	1.812	1.798	1.782	1.768	1.754	1.739	1.726	1.712	1.700	1.686	1.675	1.662	1.652	1.641	1.631	1.620	1.611	1.604	1.595	1.588	1.580	1.574	1.568	1.561	1.556	1.551	1.546	1.542	1.540	1.536	1.534	1.531	1.530	1.528	1.526	1.525	1.524	1.522	1.521	1.521	1.521	1.520	1.519	1.519	1.518	1.518	1.516	1.515	1.512	1.512	1.510	1.508	1.505	1.501	1.500	1.495	1.491	1.488	1.482	1.478	1.472	1.466	1.461	1.454	1.448	1.439	1.431	1.424	1.415	1.406	1.395	1.386	1.376	1.365	1.356	1.345	1.332	1.322	1.311	1.300	1.288	1.276	1.265	1.252	1.241	1.230	1.219	1.208	1.195	1.184	1.174	1.162	1.152	1.142	1.132	1.122	1.112	1.102	1.094	1.086	1.078	1.070	1.062	1.055	1.049	1.042	1.038	1.031	1.026	1.021	1.016	1.012	1.010	1.006	1.004	1.001	0.999	0.998	0.995	0.994	0.991	0.991	0.990	0.990	0.989	0.989	0.989	0.989	0.989	0.988	0.988	0.988	0.988	0.988	0.988	0.988	0.988	0.986	0.986	0.986	0.986	0.985	0.985	0.984	0.982	0.981	0.980	0.979	0.976	0.974	0.971	0.969	0.966	0.964	0.961	0.958	0.955	0.950	0.946	0.941	0.936	0.931	0.926	0.921	0.916	0.909	0.902	0.898	0.890	0.884	0.876	0.869	0.861	0.855	0.846	0.838	0.830	0.821	0.814	0.804	0.796	0.788	0.779	0.769	0.761	0.751	0.742	0.734	0.724	0.716	0.708	0.698	0.689	0.680	0.671	0.662	0.654	0.646	0.638	0.630	0.621	0.612	0.606	0.598	0.591	0.584	0.576	0.569	0.562	0.556	0.549	0.544	0.538	0.532	0.528	0.521	0.518	0.511	0.507	0.504	0.500	0.496	0.492	0.489	0.485	0.482	0.479	0.476	0.472	0.471	0.469	0.466	0.465	0.462	0.460	0.460	0.459	0.456	0.456	0.455	0.455	0.454	0.454	0.452	0.452	0.452	0.452	0.452	0.452	0.451	0.451	0.452	0.452	0.454	0.454	0.455	0.456	0.456	0.458	0.458	0.459	0.461	0.461	0.462	0.464	0.465	0.468	0.468	0.470	0.471	0.472	0.475	0.476	0.478	0.480	0.481	0.482	0.486	0.488	0.489	0.490	0.491	0.492	0.495	0.498	0.499	0.500	0.500	0.501	0.502	0.504	0.505	0.506	0.505	0.506	0.507	0.507	0.507	0.509	0.507	0.507	0.509	0.507	0.506	0.506	0.505	0.505	0.504	0.502	0.502	0.500	0.499	0.498	0.496	0.494	0.492	0.490	0.489	0.486	0.485	0.482	0.480	0.479	0.476	0.474	0.471	0.469	0.466	0.465	0.464	0.460	0.458	0.455	0.455	0.451	0.450	0.448	0.445	0.444	0.442	0.441	0.438	0.436	0.436	0.434	0.432	0.430	0.429	0.429	0.428	0.426	0.426	0.425	0.424	0.422	0.422	0.422	0.421	0.420	0.420	0.420	0.420	0.420	0.419	0.420	0.419	0.420	0.419	0.420	0.419	0.420	0.420	0.421	0.420	0.421	0.421	0.422	0.422	0.422	0.424	0.422	0.424	0.424	0.424	0.425	0.425	0.426	0.426	0.426	0.428	0.428	0.429	0.429	0.429	0.430	0.429	0.430	0.430	0.430	0.431	0.431	0.431	0.431	0.432	0.432	0.434	0.434	0.434	0.435	0.436	0.436	0.436	0.438	0.438	0.439	0.439	0.440	0.440	0.441	0.441	0.442	0.442	0.442	0.442	0.444	0.444	0.444	0.444	0.445	0.444	0.445	0.445	0.444	0.445	0.444	0.444	0.442	0.444	0.442	0.441	0.440	0.440	0.439	0.438	0.436	0.435	0.434	0.432	0.431	0.429	0.428	0.426	0.424	0.422	0.421	0.419	0.419	0.416	0.414	0.412	0.411	0.410	0.409	0.408	0.406	0.406	0.404	0.404	0.404	0.402	0.402	0.402	0.402	0.402	0.402	0.404	0.404	0.405	0.408	0.409	0.410	0.412	0.415	0.419	0.422	0.424	0.428	0.431	0.436	0.440	0.445	0.449	0.454	0.459	0.464	0.469	0.474	0.479	0.485	0.491	0.496	0.502	0.510	0.515	0.521	0.528	0.535	0.540	0.546	0.554	0.560	0.566	0.571	0.578	0.585	0.590	0.598	0.602	0.609	0.614	0.620	0.626	0.630	0.636	0.641	0.646	0.650	0.655	0.660	0.665	0.668	0.672	0.676	0.680	0.682	0.686	0.689	0.692	0.694	0.696	0.699	0.700	0.701	0.702	0.704	0.705	0.706	0.706	0.706	0.706	0.706	0.706	0.705	0.705	0.704	0.702	0.700	0.699	0.696	0.695	0.694	0.691	0.686	0.684	0.681	0.678	0.675	0.671	0.668	0.665	0.661	0.658	0.654	0.650	0.646	0.641	0.638	0.634	0.630	0.625	0.621	0.618	0.614	0.609	0.605	0.600	0.598	0.592	0.589	0.586	0.581	0.578	0.575	0.570	0.566	0.564	0.560	0.556	0.552	0.549	0.546	0.542	0.540	0.536	0.532	0.530	0.528	0.522	0.520	0.516	0.514	0.510	0.505	0.502	0.499	0.495	0.491	0.486	0.482	0.479	0.474	0.468	0.462	100.000	5.000	2.000	1.000	4.000	0.000	0.000	0.000	0.000	0.000	0.000	0.000	0.000	0.000	0.000	0.000	0.000	0.000	-2.264	-2.302	-2.341	-2.378	-2.414	-2.450	-2.484	-2.519	-2.551	-2.584	-2.615	-2.646	-2.675	-2.705	-2.732	-2.759	-2.785	-2.810	-2.835	-2.859	-2.880	-2.902	-2.922	-2.942	-2.962	-2.981	-2.998	-3.014	-3.029	-3.045	-3.059	-3.071	-3.084	-3.095	-3.106	-3.118	-3.128	-3.136	-3.146	-3.154	-3.161	-3.170	-3.176	-3.184	-3.190	-3.196	-3.201	-3.208	-3.214	-3.221	-3.228	-3.234	-3.240	-3.245	-3.251	-3.259	-3.266	-3.274	-3.281	-3.289	-3.296	-3.305	-3.314	-3.324	-3.334	-3.344	-3.354	-3.365	-3.378	-3.389	-3.401	-3.415	-3.428	-3.441	-3.455	-3.469	-3.482	-3.498	-3.512	-3.528	-3.541	-3.556	-3.571	-3.588	-3.601	-3.616	-3.630	-3.645	-3.659	-3.671	-3.684	-3.696	-3.709	-3.720	-3.729	-3.740	-3.749	-3.756	-3.764	-3.771	-3.778	-3.781	-3.785	-3.788	-3.790	-3.790	-3.790	-3.789	-3.786	-3.782	-3.779	-3.772	-3.766	-3.759	-3.750	-3.740	-3.730	-3.719	-3.708	-3.695	-3.681	-3.668	-3.652	-3.638	-3.621	-3.606	-3.589	-3.571	-3.555	-3.536	-3.519	-3.500	-3.482	-3.464	-3.446	-3.428	-3.411	-3.394	-3.376	-3.360	-3.342	-3.328	-3.312	-3.299	-3.284	-3.270	-3.258	-3.245	-3.234	-3.224	-3.215	-3.206	-3.198	-3.191	-3.185	-3.180	-3.176	-3.172	-3.171	-3.169	-3.169	-3.169	-3.170	-3.172	-3.176	-3.180	-3.185	-3.190	-3.198	-3.205	-3.214	-3.222	-3.234	-3.244	-3.256	-3.268	-3.281	-3.295	-3.310	-3.325	-3.341	-3.356	-3.374	-3.391	-3.410	-3.429	-3.448	-3.466	-3.488	-3.508	-3.529	-3.549	-3.570	-3.592	-3.614	-3.638	-3.659	-3.681	-3.705	-3.729	-3.751	-3.775	-3.800	-3.824	-3.846	-3.870	-3.894	-3.919	-3.942	-3.965	-3.989	-4.012	-4.036	-4.059	-4.081	-4.102	-4.125	-4.146	-4.168	-4.189	-4.209	-4.228	-4.248	-4.266	-4.285	-4.302	-4.320	-4.336	-4.352	-4.368	-4.381	-4.396	-4.408	-4.420	-4.432	-4.442	-4.452	-4.461	-4.470	-4.478	-4.484	-4.491	-4.496	-4.500	-4.505	-4.508	-4.510	-4.512	-4.512	-4.514	-4.514	-4.512	-4.512	-4.511	-4.509	-4.508	-4.505	-4.501	-4.499	-4.495	-4.491	-4.489	-4.484	-4.480	-4.476	-4.472	-4.469	-4.464	-4.460	-4.456	-4.454	-4.449	-4.446	-4.444	-4.441	-4.439	-4.438	-4.435	-4.434	-4.432	-4.432	-4.431	-4.432	-4.431	-4.432	-4.432	-4.434	-4.435	-4.436	-4.438	-4.439	-4.441	-4.442	-4.445	-4.446	-4.448	-4.449	-4.450	-4.451	-4.452	-4.452	-4.452	-4.452	-4.451	-4.449	-4.448	-4.445	-4.442	-4.439	-4.434	-4.428	-4.421	-4.414	-4.405	-4.396	-4.386	-4.376	-4.364	-4.350	-4.335	-4.320	-4.302	-4.285	-4.266	-4.246	-4.225	-4.202	-4.179	-4.155	-4.130	-4.104	-4.076	-4.046	-4.018	-3.986	-3.955	-3.924	-3.890	-3.858	-3.822	-3.789	-3.752	-3.715	-3.680	-3.641	-3.605	-3.566	-3.529	-3.491	-3.452	-3.412	-3.375	-3.336	-3.298	-3.259	-3.221	-3.182	-3.145	-3.108	-3.071	-3.035	-2.999	-2.965	-2.930	-2.895	-2.864	-2.830	-2.799	-2.768	-2.739	-2.709	-2.681	-2.654	-2.628	-2.601	-2.578	-2.554	-2.531	-2.510	-2.489	-2.469	-2.450	-2.432	-2.415	-2.398	-2.381	-2.368	-2.354	-2.340	-2.326	-2.315	-2.304	-2.291	-2.282	-2.271	-2.262	-2.252	-2.244	-2.235	-2.226	-2.218	-2.209	-2.200	-2.191	-2.181	-2.172	-2.164	-2.154	-2.142	-2.131	-2.121	-2.108	-2.096	-2.082	-2.069	-2.054	-2.039	-2.022	-2.005	-1.988	-1.969	-1.949	-1.928	-1.906	-1.884	-1.861	-1.838	-1.811	-1.785	-1.758	-1.731	-1.701	-1.672	-1.641	-1.611	-1.579	-1.548	-1.514	-1.481	-1.448	-1.414	-1.380	-1.345	-1.310	-1.276	-1.242	-1.206	-1.172	-1.139	-1.105	-1.071	-1.039	-1.008	-0.976	-0.945	-0.915	-0.885	-0.858	-0.829	-0.804	-0.778	-0.754	-0.731	-0.711	-0.690	-0.671	-0.654	-0.639	-0.625	-0.611	-0.601	-0.591	-0.582	-0.576	-0.571	-0.568	-0.566	-0.566	-0.568	-0.570	-0.574	-0.579	-0.585	-0.594	-0.602	-0.614	-0.625	-0.638	-0.651	-0.668	-0.682	-0.699	-0.718	-0.735	-0.755	-0.776	-0.795	-0.818	-0.839	-0.860	-0.884	-0.906	-0.929	-0.954	-0.976	-1.000	-1.024	-1.048	-1.070	-1.094	-1.118	-1.140	-1.162	-1.186	-1.208	-1.230	-1.251	-1.274	-1.295	-1.316	-1.336	-1.356	-1.376	-1.395	-1.415	-1.434	-1.451	-1.469	-1.488	-1.505	-1.521	-1.539	-1.555	-1.571	-1.588	-1.604	-1.619	-1.635	-1.650	-1.665	-1.681	-1.696	-1.712	-1.728	-1.744	-1.760	-1.778	-1.794	-1.810	-1.828	-1.845	-1.864	-1.881	-1.901	-1.919	-1.940	-1.960	-1.981	-2.002	-2.024	-2.046	-2.069	-2.094	-2.118	-2.144	-2.169	-2.195	-2.221	-2.250	-2.276	-2.306	-2.335	-2.365	-2.395	-2.426	-2.458	-2.490	-2.524	-2.556	-2.590	-2.624	-2.659	-2.694	-2.729	-2.765	-2.800	-2.836	-2.871	-2.908	-2.945	-2.981	-3.018	-3.054	-3.091	-3.126	-3.162	-3.199	-3.234	-3.269	-3.305	-3.339	-3.374	-3.406	-3.440	-3.472	-3.505	-3.536	-3.568	-3.599	-3.628	-3.656	-3.684	-3.712	-3.739	-3.764	-3.789	-3.812	-3.835	-3.856	-3.878	-3.898	-3.916	-3.935	-3.952	-3.969	-3.982	-3.998	-4.010	-4.020	-4.032	-4.041	-4.050	-4.059	-4.065	-4.071	-4.076	-4.079	-4.082	-4.082	-4.085	-4.084	-4.082	-4.080	-4.077	-4.074	-4.069	-4.064	-4.058	-4.050	-4.043	-4.034	-4.025	-4.015	-4.005	-3.994	-3.982	-3.970	-3.959	-3.946	-3.932	-3.920	-3.905	-3.891	-3.876	-3.862	-3.849	-3.832	-3.819	-3.804	-3.789	-3.775	-3.760	-3.745	-3.731	-3.718	-3.705	-3.691	-3.679	-3.666	-3.655	-3.642	-3.632	-3.622	-3.612	-3.602	-3.595	-3.588	-3.580	-3.575	-3.569	-3.564	-3.561	-3.558	-3.555	-3.554	-3.554	-3.555	-3.556	-3.558	-3.561	-3.565	-3.571	-3.578	-3.584	-3.591	-3.600	-3.609	-3.619	-3.630	-3.641	-3.654	-3.665	-3.679	-3.692	-3.708	-3.722	-3.738	-3.751	-3.768	-3.782	-3.799	-3.815	-3.831	-3.846	-3.861	-3.878	-3.892	-3.906	-3.920	-3.934	-3.948	-3.961	-3.972	-3.982	-3.994	-4.004	-4.012	-4.020	-4.028	-4.034	-4.037	-4.043	-4.045	-4.048	-4.048	-4.046	-4.045	-4.041	-4.037	-4.032	-4.026	-4.019	-4.010	-4.000	-3.989	-3.978	-3.964	-3.950	-3.935	-3.920	-3.904	-3.885	-3.868	-3.850	-3.831	-3.811	-3.791	-3.771	-3.750	-3.729	-3.708	-3.686	-3.664	-3.642	-3.621	-3.600	-3.578	-3.558	-3.538	-3.518	-3.499	-3.479	-3.461	-3.444	-3.426	-3.410	-3.395	-3.380	-3.365	-3.352	-3.341	-3.329	-3.319	-3.309	-3.301	-3.294	-3.286	-3.281	-3.276	-3.272	-3.269	-3.268	-3.266	-3.265	-3.265	-3.268	-3.270	-3.272	-3.276	-3.280	-3.284	-3.289	-3.295	-3.301	-3.308	-3.315	-3.322	-3.330	-3.338	-3.344	-3.352	-3.360	-3.368	-3.376	-3.382	-3.390	-3.398	-3.404	-3.411	-3.418	-3.424	-3.429	-3.434	-3.438	-3.442	-3.444	-3.448	-3.449	-3.449	-3.449	-3.448	-3.446	-3.444	-3.441	-3.436	-3.431	-3.425	-3.419	-3.410	-3.402	-3.392	-3.382	-3.370	-3.359	-3.346	-3.332	-3.319	-3.302	-3.286	-3.270	-3.252	-3.235	-3.216	-3.196	-3.178	-3.158	-3.138	-3.116	-3.095	-3.074	-3.052	-3.031	-3.009	-2.988	-2.965	-2.944	-2.920	-2.899	-2.878	-2.856	-2.835	-2.815	-2.794	-2.775	-2.755	-2.738	-2.719	-2.701	-2.685	-2.669	-2.654	-2.639	-2.625	-2.612	-2.600	-2.588	-2.578	-2.568	-2.559	-2.550	-2.542	-2.536	-2.531	-2.526	-2.522	-2.519	-2.515	-2.514	-2.512	-2.512	-2.511	-2.512	-2.512	-2.515	-2.516	-2.519	-2.522	-2.525	-2.529	-2.530	-2.534	-2.538	-2.541	-2.545	-2.549	-2.552	-2.555	-2.558	-2.560	-2.562	-2.564	-2.565	-2.566	-2.566	-2.565	-2.565	-2.564	-2.560	-2.558	-2.554	-2.549	-2.544	-2.536	-2.530	-2.521	-2.512	-2.504	-2.494	-2.481	-2.469	-2.455	-2.441	-2.425	-2.410	-2.394	-2.376	-2.358	-2.339	-2.319	-2.298	-2.276	-2.254	-2.232	-2.209	-2.185	-2.161	-2.138	-2.114	-2.089	-2.062	-2.039	-2.013	-1.988	-1.961	-1.936	-1.910	-1.885	-1.860	-1.836	-1.811	-1.788	-1.764	-1.741	-1.719	-1.696	-1.675	-1.654	-1.634	-1.615	-1.598	-1.579	-1.561	-1.545	-1.530	-1.516	-1.502	-1.489	-1.476	-1.466	-1.456	-1.448	-1.439	-1.431	-1.425	-1.420	-1.415	-1.410	-1.408	-1.405	-1.404	-1.402	-1.402	-1.402	-1.404	-1.405	-1.408	-1.411	-1.412	-1.416	-1.420	-1.425	-1.429	-1.434	-1.438	-1.442	-1.448	-1.452	-1.458	-1.462	-1.466	-1.471	-1.475	-1.480	-1.482	-1.486	-1.489	-1.492	-1.494	-1.496	-1.496	-1.499	-1.499	-1.499	-1.499	-1.498	-1.496	-1.494	-1.491	-1.488	-1.484	-1.481	-1.475	-1.470	-1.464	-1.458	-1.450	-1.442	-1.435	-1.428	-1.419	-1.409	-1.399	-1.389	-1.379	-1.368	-1.356	-1.346	-1.334	-1.321	-1.310	-1.298	-1.286	-1.272	-1.261	-1.249	-1.236	-1.224	-1.211	-1.199	-1.188	-1.175	-1.164	-1.152	-1.141	-1.131	-1.120	-1.110	-1.101	-1.091	-1.084	-1.076	-1.069	-1.061	-1.055	-1.050	-1.046	-1.041	-1.039	-1.035	-1.034	-1.032	-1.032	-1.032	-1.034	-1.035	-1.038	-1.041	-1.045	-1.051	-1.056	-1.064	-1.071	-1.079	-1.088	-1.096	-1.106	-1.118	-1.129	-1.140	-1.151	-1.164	-1.178	-1.189	-1.204	-1.216	-1.230	-1.244	-1.256	-1.271	-1.284	-1.298	-1.310	-1.322	-1.336	-1.348	-1.359	-1.369	-1.379	-1.389	-1.398	-1.406	-1.412	-1.419	-1.424	-1.426	-1.430	-1.431	-1.432	-1.431	-1.429	-1.426	-1.421	-1.416	-1.409	-1.400	-1.390	-1.379	-1.366	-1.352	-1.338	-1.321	-1.304	-1.285	-1.266	-1.245	-1.222	-1.201	-1.176	-1.152	-1.128	-1.101	-1.075	-1.049	-1.021	-0.994	-0.966	-0.938	-0.910	-0.881	-0.854	-0.826	-0.799	-0.772	-0.745	-0.719	-0.695	-0.670	-0.646	-0.624	-0.601	-0.581	-0.562	-0.544	-0.528	-0.512	-0.499	-0.486	-0.476	-0.466	-0.460	-0.454	-0.449	-0.448	-0.446	-0.449	-0.451	-0.455	-0.461	-0.470	-0.479	-0.490	-0.502	-0.516	-0.531	-0.549	-0.566	-0.586	-0.608	-0.630	-0.654	-0.678	-0.702	-0.729	-0.756	-0.785	-0.812	-0.841	-0.871	-0.899	-0.929	-0.959	-0.988	-1.018	-1.046	-1.075	-1.104	-1.130	-1.158	-1.184	-1.209	-1.234	-1.256	-1.278	-1.299	-1.319	-1.336	-1.354	-1.368	-1.381	-1.394	-1.402	-1.411	-1.418	-1.422	-1.425	-1.425	-1.424	-1.421	-1.416	-1.409	-1.399	-1.389	-1.374	-1.360	-1.342	-1.324	-1.302	-1.280	-1.256	-1.229	-1.202	-1.172	-1.142	-1.110	-1.076	-1.041	-1.005	-0.968	-0.930	-0.890	-0.850	-0.809	-0.768	-0.726	-0.685	-0.641	-0.599	-0.556	-0.512	-0.471	-0.428	-0.386	-0.345	-0.302	-0.262	-0.222	-0.184	-0.145	-0.109	-0.072	-0.039	-0.004	0.029	0.059	0.089	0.118	0.144	0.170	0.194	0.216	0.236	0.256	0.275	0.290	0.305	0.318	0.329	0.339	0.348	0.355	0.360	0.365	0.368	0.370	0.370	0.370	0.369	0.366	0.362	0.358	0.354	0.348	0.342	0.338	0.330	0.324	0.318	0.311	0.304	0.298	0.292	0.286	0.281	0.276	0.271	0.268	0.265	0.262	0.261	0.261	0.262	0.262	0.265	0.269	0.274	0.279	0.285	0.292	0.302	0.311	0.324	0.335	0.349	0.362	0.379	0.395	0.412	0.430	0.449	0.469	0.488	0.509	0.530	0.551	0.572	0.596	0.618	0.639	0.661	0.684	0.705	0.728	0.749	0.768	0.789	0.808	0.826	0.844	0.860	0.876	0.890	0.904	0.916	0.928	0.938	0.946	0.954	0.959	0.962	0.965	0.966	0.965	0.962	0.959	0.952	0.946	0.938	0.926	0.915	0.901	0.888	0.870	0.852	0.832	0.812	0.790	0.766	0.741	0.716	0.689	0.660	0.631	0.600	0.569	0.536	0.504	0.470	0.436	0.402	0.366	0.331	0.295	0.260	0.224	0.188	0.151	0.115	0.079	0.045	0.009	-0.026	-0.060	-0.095	-0.128	-0.160	-0.192	-0.224	-0.252	-0.282	-0.311	-0.338	-0.365	-0.390	-0.412	-0.435	-0.458	-0.479	-0.498	-0.515	-0.531	-0.546	-0.561	-0.574	-0.585	-0.595	-0.604	-0.612	-0.619	-0.624	-0.628	-0.631	-0.632	-0.632	-0.634	-0.631	-0.629	-0.626	-0.622	-0.618	-0.614	-0.609	-0.601	-0.596	-0.589	-0.581	-0.575	-0.566	-0.560	-0.552	-0.545	-0.539	-0.532	-0.525	-0.520	-0.515	-0.510	-0.505	-0.501	-0.499	-0.498	-0.495	-0.495	-0.496	-0.499	-0.501	-0.505	-0.510	-0.515	-0.522	-0.530	-0.540	-0.549	-0.560	-0.572	-0.586	-0.600	-0.615	-0.632	-0.649	-0.666	-0.686	-0.704	-0.724	-0.745	-0.766	-0.788	-0.810	-0.832	-0.855	-0.879	-0.901	-0.926	-0.949	-0.972	-0.996	-1.020	-1.042	-1.066	-1.088	-1.110	-1.131	-1.152	-1.174	-1.192	-1.212	-1.231	-1.249	-1.265	-1.281	-1.296	-1.311	-1.324	-1.338	-1.349	-1.359	-1.369	-1.379	-1.386	-1.392	-1.399	-1.404	-1.408	-1.410	-1.411	-1.412	-1.412	-1.411	-1.410	-1.406	-1.402	-1.399	-1.392	-1.386	-1.379	-1.370	-1.361	-1.351	-1.341	-1.330	-1.318	-1.305	-1.292	-1.279	-1.265	-1.250	-1.235	-1.220	-1.204	-1.188	-1.170	-1.154	-1.138	-1.120	-1.101	-1.085	-1.068	-1.050	-1.032	-1.015	-0.996	-0.980	-0.962	-0.945	-0.929	-0.911	-0.896	-0.880	-0.865	-0.850	-0.835	-0.821	-0.808	-0.794	-0.782	-0.770	-0.759	-0.748	-0.738	-0.728	-0.719	-0.710	-0.702	-0.695	-0.689	-0.681	-0.676	-0.671	-0.666	-0.662	-0.659	-0.655	-0.652	-0.650	-0.648	-0.646	-0.644	-0.642	-0.642	-0.641	-0.641	-0.640	-0.640	-0.639	-0.638	-0.638	-0.636	-0.635	-0.635	-0.632	-0.631	-0.629	-0.628	-0.624	-0.621	-0.618	-0.614	-0.609	-0.604	-0.598	-0.591	-0.585	-0.578	-0.570	-0.561	-0.554	-0.542	-0.534	-0.524	-0.512	-0.500	-0.489	-0.475	-0.461	-0.449	-0.434	-0.419	-0.404	-0.389	-0.371	-0.354	-0.338	-0.319	-0.301	-0.282	-0.264	-0.245	-0.226	-0.205	-0.186	-0.166	-0.145	-0.125	-0.104	-0.084	-0.062	-0.042	-0.020	0.000	0.021	0.041	0.064	0.084	0.105	0.125	0.146	0.166	0.188	0.206	0.228	0.246	0.265	0.284	0.301	0.320	0.338	0.352	0.370	0.385	0.400	0.414	0.428	0.441	0.454	0.465	0.475	0.485	0.495	0.504	0.512	0.519	0.524	0.530	0.534	0.538	0.540	0.541	0.542	0.542	0.542	0.541	0.538	0.536	0.531	0.528	0.522	0.516	0.511	0.504	0.496	0.489	0.481	0.471	0.462	0.454	0.444	0.435	0.425	0.415	0.406	0.396	0.386	0.378	0.369	0.361	0.352	0.345	0.336	0.330	0.325	0.319	0.314	0.310	0.308	0.305	0.302	0.302	0.302	0.302	0.306	0.308	0.312	0.316	0.322	0.329	0.338	0.345	0.355	0.366	0.376	0.389	0.401	0.415	0.430	0.445	0.461	0.478	0.494	0.511	0.529	0.548	0.565	0.584	0.601	0.621	0.639	0.659	0.676	0.695	0.712	0.731	0.749	0.765	0.782	0.796	0.812	0.828	0.840	0.852	0.865	0.875	0.885	0.895	0.901	0.909	0.914	0.919	0.921	0.924	0.925	0.925	0.924	0.921	0.916	0.912	0.906	0.900	0.890	0.882	0.871	0.860	0.849	0.836	0.821	0.809	0.792	0.778	0.761	0.744	0.726	0.710	0.691	0.674	0.655	0.635	0.616	0.598	0.578	0.559	0.539	0.520	0.501	0.484	0.465	0.446	0.428	0.409	0.392	0.375	0.358	0.341	0.325	0.310	0.294	0.279	0.265	0.250	0.236	0.224	0.210	0.198	0.185	0.172	0.160	0.148	0.135	0.125	0.114	0.102	0.091	0.081	0.070	0.060	0.049	0.039	0.029	0.019	0.009	0.000	-0.010	-0.020	-0.031	-0.040	-0.050	-0.059	-0.069	-0.078	-0.088	-0.096	-0.105	-0.114	-0.124	-0.131	-0.140	-0.148	-0.155	-0.162	-0.169	-0.176	-0.182	-0.189	-0.195	-0.200	-0.205	-0.209	-0.214	-0.215	-0.219	-0.221	-0.222	-0.224	-0.225	-0.225	-0.225	-0.224	-0.221	-0.220	-0.219	-0.215	-0.212	-0.209	-0.205	-0.201	-0.196	-0.190	-0.185	-0.180	-0.175	-0.169	-0.162	-0.156	-0.150	-0.144	-0.138	-0.130	-0.124	-0.118	-0.111	-0.106	-0.100	-0.094	-0.089	-0.085	-0.079	-0.075	-0.071	-0.068	-0.064	-0.061	-0.058	-0.055	-0.054	-0.051	-0.050	-0.049	-0.049	-0.048	-0.048	-0.049	-0.049	-0.049	-0.050	-0.051	-0.052	-0.054	-0.056	-0.058	-0.060	-0.061	-0.065	-0.066	-0.068	-0.070	-0.071	-0.074	-0.076	-0.078	-0.080	-0.081	-0.082	-0.084	-0.085	-0.085	-0.086	-0.086	-0.088	-0.086	-0.086	-0.086	-0.085	-0.084	-0.082	-0.082	-0.080	-0.079	-0.078	-0.075	-0.075	-0.072	-0.071	-0.069	-0.068	-0.066	-0.065	-0.062	-0.062	-0.062	-0.060	-0.060	-0.060	-0.060	-0.061	-0.061	-0.062	-0.064	-0.066	-0.070	-0.072	-0.076	-0.080	-0.085	-0.090	-0.095	-0.101	-0.109	-0.116	-0.125	-0.132	-0.141	-0.151	-0.162	-0.172	-0.185	-0.196	-0.208	-0.221	-0.235	-0.248	-0.261	-0.275	-0.290	-0.305	-0.319	-0.334	-0.350	-0.365	-0.380	-0.395	-0.410	-0.426	-0.441	-0.455	-0.470	-0.485	-0.500	-0.514	-0.526	-0.540	-0.554	-0.565	-0.578	-0.589	-0.599	-0.610	-0.619	-0.628	-0.636	-0.644	-0.651	-0.659	-0.664	-0.670	-0.675	-0.679	-0.682	-0.684	-0.688	-0.689	-0.690	-0.690	-0.690	-0.690	-0.689	-0.688	-0.685	-0.682	-0.680	-0.678	-0.675	-0.671	-0.668	-0.664	-0.659	-0.655	-0.650	-0.645	-0.640	-0.636	-0.631	-0.626	-0.622	-0.616	-0.612	-0.609	-0.602	-0.600	-0.596	-0.592	-0.589	-0.586	-0.585	-0.582	-0.580	-0.578	-0.578	-0.578	-0.576	-0.576	-0.576	-0.578	-0.579	-0.580	-0.582	-0.584	-0.586	-0.590	-0.594	-0.598	-0.601	-0.605	-0.610	-0.614	-0.619	-0.624	-0.629	-0.635	-0.640	-0.645	-0.649	-0.655	-0.659	-0.665	-0.669	-0.674	-0.678	-0.680	-0.684	-0.686	-0.689	-0.691	-0.691	-0.691	-0.691	-0.691	-0.690	-0.688	-0.684	-0.680	-0.675	-0.669	-0.662	-0.654	-0.645	-0.634	-0.624	-0.611	-0.598	-0.584	-0.569	-0.551	-0.534	-0.515	-0.495	-0.474	-0.452	-0.429	-0.405	-0.379	-0.354	-0.326	-0.298	-0.269	-0.239	-0.209	-0.176	-0.144	-0.111	-0.078	-0.044	-0.009	0.026	0.061	0.098	0.135	0.171	0.208	0.244	0.281	0.318	0.355	0.391	0.428	0.464	0.500	0.535	0.570	0.604	0.639	0.671	0.702	0.735	0.766	0.796	0.825	0.854	0.881	0.908	0.934	0.958	0.981	1.002	1.024	1.042	1.061	1.079	1.094	1.109	1.122	1.135	1.146	1.156	1.165	1.172	1.179	1.184	1.189	1.192	1.194	1.194	1.194	1.194	1.192	1.189	1.185	1.180	1.175	1.170	1.164	1.156	1.149	1.141	1.131	1.124	1.114	1.105	1.096	1.086	1.076	1.068	1.059	1.049	1.041	1.032	1.024	1.016	1.010	1.002	0.995	0.990	0.985	0.981	0.978	0.975	0.972	0.971	0.970	0.970	0.970	0.972	0.975	0.979	0.982	0.988	0.994	1.000	1.006	1.015	1.025	1.035	1.045	1.055	1.068	1.080	1.092	1.106	1.119	1.134	1.148	1.162	1.179	1.194	1.209	1.224	1.239	1.255	1.269	1.285	1.300	1.312	1.328	1.340	1.354	1.366	1.379	1.390	1.401	1.411	1.421	1.430	1.439	1.446	1.452	1.459	1.464	1.469	1.474	1.476	1.479	1.481	1.482	1.482	1.482	1.482	1.481	1.479	1.478	1.475	1.472	1.470	1.466	1.464	1.460	1.458	1.455	1.451	1.449	1.448	1.445	1.444	1.444	1.444	1.444	1.445	1.446	1.449	1.454	1.458	1.464	1.471	1.479	1.489	1.499	1.510	1.525	1.539	1.554	1.572	1.590	1.610	1.631	1.654	1.678	1.704	1.729	1.758	1.786	1.816	1.849	1.880	1.914	1.949	1.984	2.020	2.056	2.094	2.131	2.170	2.209	2.248	2.288	2.326	2.366	2.405	2.444	2.484	2.521	2.559	2.596	2.632	2.668	2.702	2.738	2.770	2.800	2.831	2.860	2.886	2.912	2.936	2.959	2.980	2.999	3.016	3.031	3.044	3.056	3.066	3.074	3.080	3.082	3.085	3.085	3.082	3.078	3.071	3.062	3.052	3.040	3.026	3.009	2.991	2.972	2.950	2.926	2.901	2.874	2.845	2.816	2.785	2.751	2.718	2.681	2.646	2.608	2.568	2.529	2.486	2.445	2.401	2.358	2.312	2.266	2.221	2.174	2.126	2.079	2.031	1.982	1.932	1.884	1.834	1.784	1.734	1.684	1.634	1.584	1.534	1.482	1.434	1.384	1.334	1.285	1.235	1.188	1.138	1.090	1.044	0.995	0.949	0.904	0.858	0.814	0.770	0.725	0.682	0.641	0.600	0.561	0.520	0.482	0.445	0.409	0.374	0.340	0.306	0.274	0.242	0.212	0.184	0.156	0.129	0.104	0.079	0.056	0.034	0.012	-0.008	-0.026	-0.042	-0.060	-0.075	-0.091	-0.105	-0.118	-0.129	-0.141	-0.152	-0.161	-0.171	-0.180	-0.188	-0.195	-0.204	-0.210	-0.218	-0.225	-0.232	-0.239	-0.246	-0.255	-0.262	-0.272	-0.280	-0.290	-0.300	-0.311	-0.324	-0.336	-0.350	-0.365	-0.380	-0.398	-0.415	-0.434	-0.454	-0.476	-0.499	-0.522	-0.548	-0.575	-0.602	-0.632	-0.661	-0.694	-0.726	-0.760	-0.796	-0.831	-0.870	-0.908	-0.946	-0.986	-1.026	-1.068	-1.109	-1.151	-1.192	-1.235	-1.278	-1.320	-1.362	-1.404	-1.448	-1.489	-1.530	-1.571	-1.612	-1.652	-1.691	-1.729	-1.766	-1.802	-1.839	-1.872	-1.906	-1.938	-1.969	-1.999	-2.027	-2.054	-2.080	-2.104	-2.128	-2.148	-2.169	-2.188	-2.205	-2.221	-2.235	-2.249	-2.261	-2.274	-2.282	-2.291	-2.299	-2.306	-2.311	-2.316	-2.320	-2.322	-2.325	-2.326	-2.328	-2.328	-2.328	-2.326	-2.325	-2.322	-2.321	-2.320	-2.316	-2.315	-2.311	-2.309	-2.308	-2.304	-2.301	-2.299	-2.298	-2.295	-2.295	-2.294	-2.294	-2.294	-2.295	-2.296	-2.299	-2.300	-2.302	-2.306	-2.310	-2.315	-2.321	-2.328	-2.335	-2.344	-2.351	-2.361	-2.371	-2.381	-2.392	-2.406	-2.418	-2.431	-2.446	-2.460	-2.476	-2.492	-2.509	-2.525	-2.542	-2.561	-2.579	-2.599	-2.616	-2.636	-2.656	-2.675	-2.694	-2.714	-2.732	-2.752	-2.771	-2.790	-2.809	-2.826	-2.842	-2.861	-2.878	-2.891	-2.906	-2.920	-2.932	-2.945	-2.956	-2.965	-2.974	-2.980	-2.988	-2.991	-2.996	-2.998	-2.999	-2.998	-2.995	-2.991	-2.985	-2.978	-2.969	-2.959	-2.946	-2.932	-2.918	-2.900	-2.881	-2.861	-2.840	-2.816	-2.792	-2.768	-2.740	-2.712	-2.682	-2.652	-2.620	-2.588	-2.554	-2.519	-2.482	-2.448	-2.409	-2.371	-2.332	-2.294	-2.255	-2.216	-2.178	-2.136	-2.098	-2.058	-2.018	-1.976	-1.938	-1.898	-1.858	-1.820	-1.780	-1.742	-1.705	-1.668	-1.630	-1.594	-1.556	-1.521	-1.486	-1.452	-1.419	-1.384	-1.351	-1.320	-1.288	-1.256	-1.224	-1.192	-1.162	-1.132	-1.102	-1.074	-1.042	-1.014	-0.984	-0.956	-0.928	-0.898	-0.869	-0.840	-0.810	-0.781	-0.751	-0.721	-0.691	-0.661	-0.631	-0.600	-0.569	-0.536	-0.504	-0.471	-0.438	-0.402	-0.369	-0.334	-0.298	-0.262	-0.225	-0.188	-0.150	-0.111	-0.071	-0.031	0.008	0.049	0.091	0.132	0.175	0.218	0.260	0.305	0.349	0.391	0.436	0.480	0.525	0.570	0.614	0.659	0.704	0.749	0.792	0.836	0.880	0.924	0.968	1.010	1.051	1.092	1.134	1.175	1.214	1.254	1.292	1.329	1.365	1.401	1.438	1.470	1.504	1.536	1.566	1.598	1.628	1.655	1.681	1.708	1.734	1.758	1.781	1.802	1.824	1.844	1.862	1.880	1.896	1.914	1.929	1.942	1.955	1.968	1.979	1.990	2.000	2.009	2.018	2.025	2.033	2.039	2.045	2.051	2.056	2.060	2.065	2.069	2.072	2.076	2.079	2.082	2.085	2.090	2.092	2.095	2.099	2.102	2.106	2.110	2.114	2.118	2.122	2.128	2.132	2.140	2.146	2.152	2.161	2.169	2.178	2.188	2.198	2.208	2.220	2.232	2.246	2.260	2.276	2.291	2.309	2.326	2.344	2.364	2.384	2.405	2.428	2.450	2.474	2.498	2.524	2.551	2.576	2.605	2.634	2.664	2.692	2.724	2.755	2.788	2.819	2.852	2.886	2.920	2.954	2.988	3.022	3.056	3.091	3.125	3.160	3.194	3.229	3.261	3.295	3.328	3.360	3.392	3.421	3.452	3.482	3.510	3.538	3.565	3.590	3.615	3.638	3.660	3.680	3.700	3.718	3.734	3.749	3.762	3.774	3.785	3.792	3.799	3.804	3.809	3.810	3.810	3.809	3.805	3.800	3.794	3.785	3.774	3.762	3.750	3.735	3.719	3.700	3.681	3.660	3.638	3.614	3.588	3.561	3.534	3.506	3.476	3.445	3.414	3.381	3.348	3.315	3.280	3.244	3.208	3.171	3.134	3.096	3.059	3.020	2.981	2.944	2.905	2.865	2.826	2.789	2.749	2.711	2.672	2.634	2.595	2.558	2.520	2.481	2.445	2.408	2.370	2.334	2.298	2.261	2.226	2.190	2.155	2.120	2.085	2.050	2.016	1.981	1.949	1.915	1.880	1.846	1.814	1.780	1.746	1.712	1.679	1.645	1.611	1.576	1.542	1.506	1.471	1.436	1.401	1.365	1.328	1.290	1.252	1.215	1.175	1.136	1.096	1.055	1.014	0.972	0.930	0.886	0.844	0.799	0.754	0.709	0.661	0.615	0.569	0.520	0.471	0.422	0.372	0.322	0.272	0.221	0.170	0.118	0.066	0.012	-0.040	-0.094	-0.148	-0.200	-0.255	-0.309	-0.364	-0.418	-0.471	-0.526	-0.581	-0.635	-0.690	-0.744	-0.798	-0.851	-0.905	-0.959	-1.011	-1.065	-1.118	-1.170	-1.222	-1.275	-1.326	-1.378	-1.429	-1.479	-1.529	-1.578	-1.628	-1.675	-1.724	-1.770	-1.818	-1.864	-1.909	-1.955	-1.999	-2.042	-2.085	-2.126	-2.169	-2.209	-2.249	-2.289	-2.328	-2.365	-2.404	-2.439	-2.475	-2.509	-2.541	-2.575	-2.606	-2.638	-2.668	-2.695	-2.724	-2.751	-2.778	-2.801	-2.825	-2.849	-2.871	-2.891	-2.911	-2.931	-2.949	-2.966	-2.982	-2.998	-3.012	-3.025	-3.038	-3.050	-3.061	-3.071	-3.081	-3.090	-3.099	-3.106	-3.114	-3.120	-3.126	-3.132	-3.138	-3.144	-3.149	-3.154	-3.159	-3.164	-3.168	-3.174	-3.178	-3.182	-3.189	-3.192	-3.199	-3.205	-3.211	-3.218	-3.224	-3.230	-3.238	-3.246	-3.254	-3.262	-3.271	-3.281	-3.291	-3.301	-3.311	-3.324	-3.334	-3.346	-3.359	-3.371	-3.384	-3.396	-3.409	-3.421	-3.434	-3.448	-3.460	-3.472	-3.484	-3.496	-3.509	-3.520	-3.530	-3.541	-3.551	-3.560	-3.569	-3.576	-3.582	-3.590	-3.595	-3.601	-3.605	-3.608	-3.609	-3.610	-3.610	-3.608	-3.605	-3.601	-3.598	-3.592	-3.584	-3.576	-3.568	-3.558	-3.545	-3.532	-3.520	-3.505	-3.490	-3.475	-3.458	-3.441	-3.422	-3.404	-3.386	-3.366	-3.346	-3.325	-3.304	-3.284	-3.262	-3.241	-3.219	-3.198	-3.176	-3.156	-3.135	-3.115	-3.094	-3.074	-3.056	-3.038	-3.019	-3.001	-2.984	-2.970	-2.954	-2.940	-2.928	-2.915	-2.904	-2.894	-2.885	-2.876	-2.869	-2.862	-2.859	-2.855	-2.852	-2.850	-2.851	-2.851	-2.854	-2.856	-2.860	-2.864	-2.871	-2.878	-2.886	-2.895	-2.906	-2.916	-2.929	-2.941	-2.955	-2.970	-2.985	-3.000	-3.016	-3.034	-3.052	-3.071	-3.090	-3.109	-3.129	-3.151	-3.172	-3.192	-3.215	-3.238	-3.260	-3.282	-3.306	-3.330	-3.352	-3.376	-3.401	-3.425	-3.449	-3.474	-3.498	-3.522	-3.548	-3.571	-3.595	-3.620	-3.645	-3.669	-3.692	-3.716	-3.739	-3.762	-3.786	-3.809	-3.831	-3.854	-3.876	-3.898	-3.919	-3.939	-3.960	-3.980	-3.998	-4.018	-4.035	-4.052	-4.069	-4.086	-4.102	-4.118	-4.131	-4.146	-4.160	-4.171	-4.184	-4.195	-4.206	-4.216	-4.225	-4.234	-4.241	-4.249	-4.255	-4.261	-4.268	-4.271	-4.275	-4.279	-4.281	-4.284	-4.286	-4.289	-4.290	-4.291	-4.291	-4.291	-4.291	-4.291	-4.292	-4.291	-4.291	-4.290	-4.290	-4.289	-4.289	-4.288	-4.288	-4.288	-4.286	-4.286	-4.286	-4.286	-4.286	-4.289	-4.290	-4.291	-4.294	-4.295	-4.298	-4.301	-4.302	-4.306	-4.311	-4.315	-4.319	-4.322	-4.328	-4.331	-4.336	-4.341	-4.346	-4.350	-4.355	-4.360	-4.364	-4.368	-4.372	-4.375	-4.379	-4.381	-4.384	-4.384	-4.385	-4.385	-4.385	-4.384	-4.382	-4.380	-4.376	-4.371	-4.365	-4.359	-4.351	-4.342	-4.332	-4.321	-4.309	-4.295	-4.281	-4.265	-4.248	-4.230	-4.211	-4.190	-4.168	-4.144	-4.120	-4.095	-4.068	-4.040	-4.011	-3.981	-3.950	-3.919	-3.886	-3.854	-3.819	-3.784	-3.749	-3.711	-3.675	-3.636	-3.599	-3.559	-3.520	-3.480	-3.440	-3.401	-3.361	-3.321	-3.280	-3.240	-3.201	-3.160	-3.121	-3.081	-3.042	-3.002	-2.965	-2.928	-2.891	-2.854	-2.818	-2.782	-2.749	-2.714	-2.681	-2.649	-2.618	-2.588	-2.558	-2.529	-2.500	-2.474	-2.448	-2.422	-2.399	-2.376	-2.352	-2.331	-2.311	-2.292	-2.272	-2.255	-2.239	-2.222	-2.208	-2.194	-2.179	-2.166	-2.152	-2.141	-2.130	-2.119	-2.109	-2.099	-2.088	-2.079	-2.070	-2.060	-2.051	-2.042	-2.034	-2.024	-2.015	-2.006	-1.996	-1.986	-1.976	-1.965	-1.954	-1.942	-1.930	-1.916	-1.902	-1.888	-1.872	-1.856	-1.840	-1.822	-1.804	-1.785	-1.764	-1.742	-1.721	-1.698	-1.674	-1.648	-1.622	-1.596	-1.568	-1.539	-1.510	-1.480	-1.449	-1.416	-1.385	-1.352	-1.319	-1.286	-1.251	-1.218	-1.182	-1.148	-1.111	-1.076	-1.042	-1.008	-0.971	-0.938	-0.902	-0.869	-0.838	-0.804	-0.772	-0.740	-0.709	-0.679	-0.650	-0.622	-0.595	-0.570	-0.545	-0.522	-0.500	-0.479	-0.461	-0.444	-0.426	-0.412	-0.399	-0.388	-0.378	-0.369	-0.362	-0.358	-0.354	-0.352	-0.352	-0.352	-0.356	-0.361	-0.368	-0.375	-0.384	-0.394	-0.405	-0.419	-0.432	-0.449	-0.466	-0.485	-0.504	-0.524	-0.545	-0.566	-0.590	-0.614	-0.638	-0.661	-0.688	-0.714	-0.740	-0.766	-0.794	-0.820	-0.848	-0.875	-0.902	-0.930	-0.958	-0.984	-1.010	-1.038	-1.064	-1.089	-1.115	-1.140	-1.165	-1.189	-1.211	-1.236	-1.259	-1.280	-1.301	-1.324	-1.344	-1.364	-1.382	-1.401	-1.420	-1.438	-1.454	-1.470	-1.486	-1.502	-1.518	-1.532	-1.548	-1.560	-1.575	-1.589	-1.602	-1.615	-1.629	-1.642	-1.656	-1.670	-1.684	-1.699	-1.712	-1.728	-1.742	-1.759	-1.774	-1.791	-1.809	-1.826	-1.844	-1.864	-1.882	-1.902	-1.924	-1.946	-1.969	-1.991	-2.015	-2.040	-2.066	-2.092	-2.120	-2.148	-2.178	-2.208	-2.238	-2.269	-2.301	-2.334	-2.366	-2.401	-2.436	-2.471	-2.506	-2.544	-2.580	-2.618	-2.655	-2.694	-2.730	-2.769	-2.808	-2.846	-2.885	-2.924	-2.961	-3.000	-3.039	-3.076	-3.114	-3.151	-3.188	-3.225	-3.261	-3.296	-3.332	-3.368	-3.400	-3.434	-3.466	-3.499	-3.529	-3.559	-3.589	-3.616	-3.644	-3.670	-3.695	-3.720	-3.744	-3.766	-3.788	-3.808	-3.826	-3.844	-3.861	-3.878	-3.892	-3.906	-3.920	-3.931	-3.941	-3.951	-3.960	-3.966	-3.972	-3.979	-3.982	-3.985	-3.988	-3.990	-3.989	-3.989	-3.986	-3.984	-3.980	-3.976	-3.970	-3.965	-3.959	-3.950	-3.942	-3.932	-3.924	-3.914	-3.902	-3.891	-3.880	-3.868	-3.855	-3.841	-3.828	-3.815	-3.801	-3.786	-3.772	-3.758	-3.742	-3.728	-3.712	-3.699	-3.685	-3.670	-3.656	-3.642	-3.629	-3.616	-3.604	-3.591	-3.580	-3.568	-3.558	-3.548	-3.538	-3.529	-3.520	-3.512	-3.506	-3.500	-3.494	-3.490	-3.485	-3.481	-3.480	-3.478	-3.476	-3.478	-3.478	-3.480	-3.482	-3.486	-3.490	-3.494	-3.500	-3.506	-3.514	-3.522	-3.531	-3.540	-3.549	-3.559	-3.570	-3.580	-3.592	-3.604	-3.616	-3.629	-3.641	-3.652	-3.666	-3.679	-3.691	-3.704	-3.715	-3.728	-3.739	-3.749	-3.760	-3.770	-3.780	-3.789	-3.798	-3.804	-3.811	-3.818	-3.822	-3.826	-3.830	-3.832	-3.834	-3.835	-3.834	-3.831	-3.829	-3.825	-3.820	-3.814	-3.808	-3.799	-3.789	-3.779	-3.768	-3.755	-3.741	-3.728	-3.712	-3.696	-3.680	-3.661	-3.642	-3.624	-3.605	-3.585	-3.564	-3.542	-3.521	-3.500	-3.479	-3.456	-3.434	-3.412	-3.390	-3.368	-3.346	-3.325	-3.304	-3.282	-3.261	-3.242	-3.222	-3.204	-3.186	-3.169	-3.151	-3.135	-3.121	-3.106	-3.092	-3.081	-3.069	-3.059	-3.049	-3.040	-3.031	-3.024	-3.018	-3.014	-3.010	-3.006	-3.002	-3.001	-3.000	-3.000	-3.001	-3.002	-3.005	-3.006	-3.011	-3.015	-3.019	-3.025	-3.030	-3.035	-3.041	-3.049	-3.054	-3.060	-3.068	-3.074	-3.081	-3.088	-3.094	-3.100	-3.108	-3.111	-3.118	-3.124	-3.128	-3.131	-3.136	-3.140	-3.142	-3.145	-3.146	-3.148	-3.148	-3.148	-3.146	-3.144	-3.140	-3.138	-3.132	-3.128	-3.121	-3.115	-3.106	-3.098	-3.088	-3.078	-3.066	-3.055	-3.041	-3.028	-3.012	-2.998	-2.982	-2.965	-2.948	-2.929	-2.911	-2.892	-2.871	-2.852	-2.831	-2.810	-2.789	-2.766	-2.745	-2.724	-2.701	-2.679	-2.655	-2.632	-2.610	-2.588	-2.566	-2.544	-2.522	-2.500	-2.479	-2.458	-2.438	-2.416	-2.398	-2.378	-2.360	-2.341	-2.325	-2.309	-2.294	-2.278	-2.264	-2.251	-2.238	-2.226	-2.215	-2.205	-2.196	-2.189	-2.180	-2.174	-2.169	-2.162	-2.159	-2.156	-2.154	-2.151	-2.150	-2.150	-2.150	-2.151	-2.152	-2.155	-2.158	-2.160	-2.164	-2.168	-2.172	-2.176	-2.181	-2.186	-2.190	-2.195	-2.200	-2.205	-2.211	-2.215	-2.220	-2.224	-2.229	-2.232	-2.238	-2.240	-2.242	-2.244	-2.248	-2.249	-2.249	-2.249	-2.249	-2.248	-2.245	-2.244	-2.240	-2.236	-2.232	-2.226	-2.220	-2.214	-2.205	-2.198	-2.188	-2.176	-2.166	-2.155	-2.142	-2.129	-2.116	-2.101	-2.086	-2.069	-2.054	-2.036	-2.018	-2.000	-1.980	-1.961	-1.941	-1.921	-1.900	-1.880	-1.859	-1.838	-1.815	-1.792	-1.770	-1.749	-1.726	-1.704	-1.681	-1.659	-1.638	-1.616	-1.594	-1.572	-1.551	-1.531	-1.511	-1.491	-1.471	-1.454	-1.435	-1.418	-1.401	-1.384	-1.369	-1.354	-1.340	-1.326	-1.314	-1.301	-1.290	-1.280	-1.270	-1.261	-1.254	-1.248	-1.240	-1.234	-1.230	-1.225	-1.222	-1.220	-1.218	-1.218	-1.216	-1.216	-1.218	-1.219	-1.220	-1.222	-1.225	-1.229	-1.232	-1.236	-1.240	-1.244	-1.248	-1.251	-1.256	-1.261	-1.265	-1.270	-1.272	-1.276	-1.281	-1.284	-1.286	-1.290	-1.292	-1.295	-1.296	-1.296	-1.298	-1.296	-1.296	-1.295	-1.291	-1.290	-1.286	-1.282	-1.278	-1.271	-1.266	-1.259	-1.251	-1.244	-1.235	-1.225	-1.215	-1.205	-1.194	-1.182	-1.170	-1.156	-1.142	-1.129	-1.114	-1.100	-1.085	-1.070	-1.052	-1.036	-1.021	-1.005	-0.988	-0.970	-0.954	-0.936	-0.920	-0.904	-0.888	-0.870	-0.855	-0.839	-0.824	-0.808	-0.792	-0.779	-0.765	-0.751	-0.738	-0.726	-0.715	-0.704	-0.692	-0.684	-0.675	-0.669	-0.661	-0.655	-0.650	-0.646	-0.642	-0.640	-0.639	-0.639	-0.640	-0.641	-0.642	-0.648	-0.651	-0.658	-0.664	-0.670	-0.678	-0.688	-0.698	-0.708	-0.719	-0.730	-0.744	-0.758	-0.770	-0.785	-0.799	-0.814	-0.829	-0.844	-0.859	-0.875	-0.890	-0.905	-0.921	-0.936	-0.951	-0.965	-0.980	-0.992	-1.005	-1.018	-1.029	-1.039	-1.048	-1.056	-1.064	-1.070	-1.075	-1.079	-1.081	-1.084	-1.084	-1.081	-1.079	-1.075	-1.070	-1.062	-1.054	-1.044	-1.032	-1.019	-1.005	-0.990	-0.974	-0.955	-0.935	-0.914	-0.892	-0.870	-0.846	-0.820	-0.795	-0.769	-0.741	-0.714	-0.685	-0.656	-0.628	-0.598	-0.569	-0.539	-0.510	-0.480	-0.452	-0.422	-0.395	-0.368	-0.341	-0.315	-0.290	-0.266	-0.242	-0.221	-0.200	-0.181	-0.162	-0.146	-0.131	-0.118	-0.105	-0.095	-0.086	-0.079	-0.074	-0.070	-0.069	-0.068	-0.069	-0.072	-0.076	-0.084	-0.092	-0.101	-0.114	-0.126	-0.140	-0.155	-0.172	-0.191	-0.211	-0.232	-0.255	-0.278	-0.301	-0.326	-0.350	-0.376	-0.404	-0.430	-0.458	-0.485	-0.512	-0.541	-0.569	-0.596	-0.624	-0.650	-0.678	-0.704	-0.729	-0.752	-0.778	-0.799	-0.821	-0.841	-0.860	-0.879	-0.896	-0.911	-0.925	-0.936	-0.948	-0.956	-0.964	-0.970	-0.974	-0.975	-0.976	-0.974	-0.970	-0.965	-0.956	-0.948	-0.936	-0.922	-0.906	-0.890	-0.871	-0.850	-0.829	-0.805	-0.780	-0.752	-0.722	-0.692	-0.661	-0.628	-0.594	-0.558	-0.521	-0.484	-0.445	-0.406	-0.368	-0.326	-0.285	-0.245	-0.204	-0.162	-0.120	-0.079	-0.038	0.004	0.044	0.084	0.124	0.162	0.200	0.236	0.274	0.308	0.342	0.375	0.406	0.436	0.465	0.494	0.519	0.544	0.566	0.589	0.606	0.626	0.642	0.658	0.670	0.682	0.694	0.701	0.709	0.716	0.721	0.724	0.725	0.726	0.728	0.726	0.724	0.721	0.716	0.711	0.706	0.701	0.694	0.688	0.680	0.674	0.668	0.660	0.652	0.646	0.640	0.634	0.629	0.624	0.619	0.615	0.612	0.609	0.608	0.608	0.608	0.609	0.611	0.614	0.618	0.622	0.629	0.636	0.645	0.655	0.665	0.675	0.689	0.701	0.715	0.730	0.745	0.761	0.779	0.796	0.814	0.831	0.851	0.870	0.889	0.908	0.929	0.948	0.966	0.985	1.005	1.022	1.040	1.056	1.072	1.089	1.104	1.118	1.131	1.142	1.152	1.162	1.170	1.179	1.184	1.188	1.192	1.192	1.192	1.191	1.188	1.184	1.178	1.170	1.160	1.150	1.138	1.124	1.108	1.090	1.072	1.051	1.030	1.008	0.982	0.958	0.930	0.901	0.872	0.841	0.810	0.776	0.742	0.709	0.672	0.636	0.600	0.564	0.526	0.488	0.450	0.411	0.372	0.332	0.294	0.256	0.218	0.179	0.141	0.104	0.068	0.030	-0.005	-0.040	-0.075	-0.109	-0.141	-0.172	-0.204	-0.232	-0.262	-0.289	-0.315	-0.340	-0.364	-0.386	-0.408	-0.426	-0.445	-0.461	-0.478	-0.491	-0.505	-0.518	-0.526	-0.536	-0.545	-0.551	-0.556	-0.560	-0.564	-0.565	-0.566	-0.565	-0.564	-0.562	-0.559	-0.555	-0.551	-0.546	-0.541	-0.534	-0.528	-0.521	-0.514	-0.506	-0.499	-0.491	-0.484	-0.476	-0.469	-0.461	-0.454	-0.448	-0.441	-0.436	-0.430	-0.425	-0.421	-0.416	-0.414	-0.411	-0.410	-0.409	-0.410	-0.410	-0.411	-0.414	-0.419	-0.422	-0.428	-0.434	-0.441	-0.448	-0.456	-0.466	-0.476	-0.488	-0.499	-0.511	-0.524	-0.538	-0.551	-0.566	-0.581	-0.596	-0.612	-0.629	-0.645	-0.662	-0.679	-0.696	-0.712	-0.730	-0.748	-0.764	-0.781	-0.798	-0.815	-0.831	-0.846	-0.861	-0.876	-0.891	-0.905	-0.918	-0.931	-0.942	-0.955	-0.965	-0.976	-0.985	-0.994	-1.002	-1.009	-1.016	-1.021	-1.026	-1.031	-1.034	-1.038	-1.039	-1.039	-1.040	-1.040	-1.038	-1.036	-1.032	-1.028	-1.025	-1.019	-1.014	-1.006	-0.999	-0.990	-0.981	-0.972	-0.962	-0.952	-0.940	-0.929	-0.916	-0.904	-0.890	-0.876	-0.862	-0.849	-0.834	-0.820	-0.805	-0.789	-0.774	-0.758	-0.741	-0.725	-0.710	-0.694	-0.678	-0.661	-0.646	-0.631	-0.614	-0.599	-0.584	-0.569	-0.554	-0.540	-0.525	-0.511	-0.498	-0.484	-0.472	-0.459	-0.448	-0.436	-0.425	-0.415	-0.405	-0.396	-0.388	-0.379	-0.371	-0.364	-0.356	-0.350	-0.344	-0.339	-0.334	-0.329	-0.325	-0.321	-0.319	-0.315	-0.312	-0.310	-0.309	-0.306	-0.305	-0.305	-0.304	-0.302	-0.302	-0.302	-0.302	-0.302	-0.301	-0.301	-0.301	-0.301	-0.300	-0.300	-0.299	-0.298	-0.296	-0.294	-0.291	-0.290	-0.288	-0.285	-0.280	-0.276	-0.271	-0.268	-0.262	-0.256	-0.250	-0.242	-0.236	-0.229	-0.220	-0.211	-0.202	-0.192	-0.181	-0.171	-0.159	-0.148	-0.134	-0.121	-0.108	-0.092	-0.079	-0.064	-0.048	-0.031	-0.015	0.002	0.019	0.038	0.056	0.074	0.092	0.111	0.131	0.151	0.170	0.190	0.210	0.231	0.251	0.271	0.292	0.311	0.332	0.352	0.372	0.394	0.412	0.432	0.452	0.471	0.489	0.507	0.526	0.544	0.560	0.576	0.592	0.608	0.622	0.638	0.650	0.664	0.675	0.686	0.698	0.708	0.716	0.725	0.732	0.739	0.745	0.750	0.755	0.759	0.760	0.762	0.764	0.764	0.764	0.761	0.760	0.758	0.754	0.749	0.745	0.740	0.734	0.728	0.721	0.714	0.706	0.699	0.691	0.681	0.672	0.665	0.655	0.646	0.638	0.628	0.620	0.610	0.602	0.594	0.586	0.579	0.571	0.564	0.558	0.551	0.548	0.542	0.539	0.535	0.532	0.530	0.529	0.529	0.529	0.529	0.530	0.534	0.536	0.541	0.545	0.550	0.558	0.565	0.572	0.580	0.589	0.599	0.610	0.619	0.631	0.642	0.654	0.668	0.679	0.692	0.705	0.719	0.734	0.746	0.760	0.774	0.786	0.800	0.814	0.826	0.840	0.851	0.862	0.874	0.885	0.895	0.905	0.912	0.921	0.929	0.936	0.942	0.948	0.951	0.956	0.958	0.959	0.960	0.959	0.959	0.956	0.952	0.949	0.945	0.940	0.932	0.925	0.918	0.909	0.899	0.888	0.878	0.865	0.854	0.840	0.828	0.814	0.799	0.785	0.769	0.754	0.739	0.722	0.708	0.691	0.674	0.658	0.642	0.625	0.609	0.591	0.575	0.558	0.542	0.526	0.510	0.494	0.478	0.462	0.446	0.431	0.418	0.402	0.388	0.374	0.360	0.345	0.332	0.319	0.306	0.294	0.281	0.268	0.256	0.245	0.232	0.221	0.210	0.199	0.188	0.178	0.166	0.156	0.145	0.136	0.126	0.116	0.106	0.098	0.089	0.080	0.071	0.062	0.055	0.046	0.039	0.031	0.024	0.018	0.011	0.005	-0.001	-0.006	-0.011	-0.016	-0.021	-0.024	-0.028	-0.031	-0.034	-0.036	-0.038	-0.039	-0.040	-0.040	-0.040	-0.039	-0.038	-0.036	-0.034	-0.032	-0.030	-0.028	-0.024	-0.020	-0.016	-0.011	-0.008	-0.001	0.004	0.009	0.015	0.021	0.028	0.034	0.039	0.046	0.052	0.059	0.065	0.072	0.079	0.085	0.091	0.098	0.104	0.109	0.115	0.120	0.126	0.131	0.136	0.141	0.146	0.150	0.155	0.159	0.162	0.166	0.170	0.172	0.178	0.180	0.182	0.185	0.188	0.190	0.192	0.195	0.199	0.201	0.204	0.205	0.209	0.210	0.212	0.215	0.218	0.220	0.222	0.225	0.228	0.230	0.234	0.236	0.239	0.241	0.245	0.249	0.252	0.255	0.259	0.261	0.266	0.269	0.272	0.276	0.280	0.284	0.288	0.291	0.294	0.296	0.300	0.302	0.305	0.308	0.309	0.310	0.312	0.314	0.314	0.315	0.315	0.314	0.314	0.311	0.309	0.308	0.304	0.301	0.296	0.292	0.288	0.281	0.275	0.269	0.262	0.254	0.246	0.236	0.228	0.218	0.208	0.196	0.185	0.172	0.160	0.148	0.134	0.120	0.108	0.092	0.079	0.064	0.050	0.035	0.019	0.004	-0.011	-0.026	-0.042	-0.058	-0.072	-0.088	-0.102	-0.118	-0.132	-0.146	-0.160	-0.174	-0.186	-0.199	-0.211	-0.222	-0.235	-0.245	-0.254	-0.265	-0.274	-0.281	-0.289	-0.296	-0.301	-0.309	-0.312	-0.318	-0.321	-0.325	-0.328	-0.329	-0.329	-0.330	-0.330	-0.329	-0.328	-0.326	-0.324	-0.321	-0.318	-0.314	-0.310	-0.304	-0.300	-0.294	-0.288	-0.281	-0.275	-0.269	-0.262	-0.255	-0.248	-0.241	-0.234	-0.226	-0.219	-0.211	-0.204	-0.198	-0.190	-0.184	-0.178	-0.171	-0.164	-0.158	-0.152	-0.148	-0.142	-0.138	-0.134	-0.130	-0.125	-0.122	-0.120	-0.119	-0.116	-0.116	-0.114	-0.114	-0.114	-0.115	-0.115	-0.118	-0.119	-0.121	-0.124	-0.126	-0.129	-0.132	-0.138	-0.140	-0.145	-0.149	-0.154	-0.158	-0.162	-0.166	-0.171	-0.175	-0.180	-0.184	-0.188	-0.191	-0.194	-0.198	-0.200	-0.201	-0.204	-0.204	-0.204	-0.202	-0.202	-0.200	-0.198	-0.194	-0.189	-0.185	-0.178	-0.171	-0.162	-0.154	-0.144	-0.131	-0.119	-0.106	-0.091	-0.076	-0.060	-0.042	-0.024	-0.004	0.018	0.040	0.062	0.086	0.111	0.136	0.162	0.191	0.220	0.249	0.279	0.309	0.340	0.371	0.404	0.436	0.470	0.504	0.538	0.572	0.608	0.641	0.676	0.711	0.746	0.780	0.815	0.849	0.882	0.916	0.949	0.981	1.012	1.044	1.075	1.106	1.135	1.162	1.190	1.218	1.242	1.268	1.291	1.314	1.336	1.356	1.376	1.394	1.411	1.428	1.441	1.455	1.469	1.480	1.489	1.498	1.505	1.512	1.516	1.521	1.525	1.528	1.529	1.529	1.529	1.528	1.524	1.522	1.518	1.512	1.508	1.501	1.496	1.488	1.481	1.472	1.465	1.458	1.448	1.439	1.430	1.421	1.412	1.404	1.395	1.388	1.379	1.371	1.362	1.358	1.350	1.345	1.340	1.334	1.331	1.328	1.325	1.322	1.321	1.321	1.322	1.324	1.325	1.329	1.331	1.336	1.342	1.348	1.355	1.362	1.372	1.382	1.392	1.404	1.416	1.429	1.442	1.456	1.471	1.486	1.501	1.518	1.535	1.551	1.569	1.586	1.604	1.622	1.640	1.658	1.675	1.692	1.710	1.726	1.744	1.760	1.776	1.791	1.806	1.821	1.835	1.849	1.860	1.872	1.884	1.895	1.904	1.912	1.921	1.929	1.935	1.941	1.946	1.951	1.954	1.958	1.960	1.960	1.961	1.961	1.961	1.960	1.959	1.956	1.955	1.952	1.949	1.946	1.942	1.940	1.938	1.934	1.931	1.929	1.926	1.925	1.924	1.922	1.922	1.924	1.925	1.928	1.931	1.935	1.939	1.945	1.952	1.961	1.971	1.981	1.994	2.007	2.021	2.038	2.055	2.074	2.094	2.116	2.139	2.162	2.188	2.214	2.242	2.272	2.301	2.332	2.365	2.399	2.432	2.468	2.504	2.541	2.578	2.615	2.654	2.692	2.730	2.770	2.809	2.848	2.886	2.926	2.964	3.002	3.040	3.078	3.112	3.148	3.181	3.215	3.246	3.278	3.308	3.335	3.362	3.386	3.410	3.432	3.451	3.470	3.486	3.501	3.514	3.525	3.532	3.540	3.544	3.548	3.548	3.546	3.544	3.538	3.529	3.520	3.508	3.494	3.478	3.460	3.441	3.419	3.396	3.370	3.342	3.314	3.284	3.252	3.219	3.184	3.149	3.111	3.071	3.031	2.991	2.949	2.905	2.862	2.818	2.771	2.725	2.679	2.631	2.582	2.534	2.485	2.435	2.385	2.335	2.285	2.235	2.184	2.134	2.082	2.033	1.982	1.932	1.882	1.832	1.784	1.734	1.686	1.636	1.590	1.542	1.495	1.450	1.404	1.359	1.315	1.271	1.229	1.186	1.146	1.105	1.066	1.028	0.989	0.951	0.916	0.880	0.846	0.814	0.781	0.750	0.720	0.690	0.662	0.635	0.608	0.582	0.559	0.535	0.512	0.491	0.470	0.451	0.431	0.414	0.395	0.380	0.362	0.349	0.332	0.320	0.305	0.292	0.280	0.268	0.256	0.244	0.231	0.221	0.210	0.198	0.186	0.174	0.161	0.149	0.136	0.122	0.109	0.094	0.080	0.064	0.045	0.029	0.010	-0.010	-0.030	-0.051	-0.074	-0.096	-0.121	-0.148	-0.175	-0.201	-0.230	-0.260	-0.291	-0.322	-0.355	-0.389	-0.424	-0.459	-0.495	-0.534	-0.570	-0.609	-0.649	-0.688	-0.728	-0.769	-0.808	-0.849	-0.890	-0.930	-0.971	-1.011	-1.051	-1.091	-1.130	-1.169	-1.206	-1.244	-1.281	-1.318	-1.351	-1.386	-1.420	-1.452	-1.482	-1.514	-1.542	-1.570	-1.596	-1.621	-1.645	-1.669	-1.690	-1.710	-1.729	-1.748	-1.764	-1.780	-1.794	-1.808	-1.819	-1.831	-1.840	-1.849	-1.858	-1.865	-1.870	-1.876	-1.880	-1.884	-1.888	-1.890	-1.892	-1.894	-1.895	-1.896	-1.896	-1.896	-1.898	-1.898	-1.898	-1.896	-1.895	-1.895	-1.895	-1.895	-1.894	-1.894	-1.894	-1.895	-1.895	-1.895	-1.896	-1.899	-1.899	-1.902	-1.905	-1.906	-1.910	-1.914	-1.919	-1.924	-1.928	-1.934	-1.941	-1.948	-1.954	-1.961	-1.970	-1.979	-1.989	-1.999	-2.010	-2.020	-2.031	-2.042	-2.056	-2.069	-2.081	-2.095	-2.110	-2.124	-2.139	-2.154	-2.169	-2.186	-2.201	-2.218	-2.234	-2.250	-2.268	-2.284	-2.300	-2.315	-2.331	-2.349	-2.364	-2.379	-2.394	-2.406	-2.420	-2.434	-2.445	-2.456	-2.466	-2.476	-2.485	-2.492	-2.500	-2.505	-2.509	-2.512	-2.515	-2.515	-2.514	-2.511	-2.509	-2.502	-2.496	-2.488	-2.478	-2.465	-2.451	-2.438	-2.420	-2.402	-2.384	-2.362	-2.340	-2.318	-2.291	-2.266	-2.238	-2.208	-2.179	-2.146	-2.115	-2.080	-2.046	-2.010	-1.974	-1.938	-1.900	-1.860	-1.822	-1.782	-1.744	-1.702	-1.662	-1.622	-1.582	-1.542	-1.502	-1.464	-1.424	-1.384	-1.345	-1.306	-1.269	-1.230	-1.194	-1.156	-1.120	-1.085	-1.050	-1.016	-0.982	-0.949	-0.918	-0.886	-0.855	-0.824	-0.795	-0.765	-0.736	-0.709	-0.680	-0.652	-0.625	-0.599	-0.571	-0.544	-0.519	-0.491	-0.465	-0.439	-0.412	-0.385	-0.358	-0.331	-0.304	-0.276	-0.248	-0.218	-0.189	-0.159	-0.129	-0.098	-0.066	-0.034	0.000	0.032	0.068	0.102	0.139	0.175	0.212	0.251	0.289	0.330	0.369	0.410	0.452	0.495	0.538	0.581	0.626	0.671	0.716	0.761	0.808	0.852	0.900	0.945	0.992	1.039	1.086	1.132	1.179	1.226	1.271	1.318	1.362	1.408	1.452	1.496	1.540	1.582	1.625	1.666	1.708	1.748	1.786	1.824	1.860	1.898	1.931	1.965	1.998	2.030	2.060	2.090	2.119	2.146	2.172	2.198	2.221	2.244	2.265	2.286	2.305	2.322	2.340	2.355	2.370	2.384	2.396	2.408	2.419	2.429	2.438	2.446	2.454	2.460	2.466	2.471	2.475	2.480	2.482	2.486	2.488	2.490	2.491	2.492	2.492	2.494	2.495	2.495	2.495	2.495	2.496	2.495	2.496	2.498	2.498	2.500	2.501	2.502	2.505	2.508	2.511	2.514	2.519	2.524	2.529	2.535	2.541	2.549	2.558	2.566	2.576	2.588	2.599	2.610	2.624	2.639	2.654	2.670	2.686	2.705	2.724	2.744	2.764	2.786	2.808	2.831	2.856	2.881	2.908	2.934	2.961	2.990	3.018	3.048	3.078	3.110	3.140	3.172	3.204	3.236	3.269	3.302	3.335	3.370	3.402	3.435	3.469	3.501	3.534	3.566	3.599	3.630	3.661	3.691	3.721	3.750	3.779	3.806	3.834	3.859	3.882	3.906	3.929	3.951	3.970	3.989	4.005	4.022	4.036	4.049	4.061	4.070	4.079	4.085	4.091	4.095	4.096	4.096	4.095	4.093	4.089	4.082	4.074	4.065	4.054	4.041	4.028	4.011	3.994	3.975	3.954	3.932	3.910	3.886	3.860	3.832	3.805	3.776	3.745	3.714	3.681	3.649	3.616	3.581	3.545	3.510	3.474	3.436	3.399	3.360	3.322	3.284	3.244	3.206	3.168	3.128	3.088	3.049	3.009	2.971	2.932	2.894	2.855	2.818	2.779	2.742	2.704	2.668	2.630	2.594	2.559	2.524	2.488	2.454	2.419	2.385	2.351	2.318	2.285	2.252	2.220	2.189	2.156	2.124	2.091	2.060	2.029	1.998	1.965	1.932	1.901	1.869	1.838	1.805	1.771	1.739	1.704	1.670	1.635	1.600	1.565	1.528	1.491	1.454	1.415	1.375	1.336	1.296	1.255	1.212	1.169	1.126	1.081	1.038	0.991	0.945	0.898	0.849	0.801	0.751	0.701	0.650	0.599	0.548	0.495	0.442	0.389	0.335	0.280	0.225	0.170	0.114	0.060	0.004	-0.052	-0.110	-0.165	-0.222	-0.278	-0.335	-0.391	-0.446	-0.504	-0.559	-0.615	-0.670	-0.726	-0.781	-0.835	-0.890	-0.945	-0.998	-1.051	-1.104	-1.158	-1.209	-1.261	-1.312	-1.362	-1.412	-1.462	-1.511	-1.559	-1.606	-1.654	-1.700	-1.746	-1.791	-1.836	-1.880	-1.922	-1.965	-2.006	-2.047	-2.088	-2.126	-2.165	-2.204	-2.240	-2.275	-2.311	-2.346	-2.379	-2.411	-2.444	-2.474	-2.502	-2.531	-2.560	-2.586	-2.612	-2.636	-2.661	-2.685	-2.706	-2.728	-2.748	-2.766	-2.785	-2.802	-2.819	-2.834	-2.849	-2.862	-2.876	-2.888	-2.901	-2.911	-2.921	-2.931	-2.941	-2.950	-2.959	-2.968	-2.975	-2.982	-2.990	-2.998	-3.004	-3.011	-3.019	-3.025	-3.032	-3.039	-3.046	-3.054	-3.061	-3.069	-3.078	-3.088	-3.096	-3.105	-3.114	-3.124	-3.132	-3.144	-3.155	-3.165	-3.178	-3.188	-3.201	-3.212	-3.225	-3.238	-3.250	-3.262	-3.276	-3.289	-3.301	-3.314	-3.325	-3.338	-3.350	-3.362	-3.374	-3.384	-3.395	-3.405	-3.415	-3.422	-3.431	-3.438	-3.444	-3.449	-3.454	-3.458	-3.459	-3.461	-3.461	-3.460	-3.459	-3.455	-3.451	-3.445	-3.439	-3.431	-3.421	-3.411	-3.400	-3.388	-3.374	-3.359	-3.344	-3.326	-3.309	-3.290	-3.271	-3.250	-3.230	-3.208	-3.185	-3.162	-3.139	-3.115	-3.091	-3.066	-3.042	-3.018	-2.991	-2.966	-2.941	-2.918	-2.892	-2.868	-2.842	-2.820	-2.796	-2.775	-2.752	-2.731	-2.711	-2.692	-2.672	-2.655	-2.638	-2.621	-2.605	-2.592	-2.579	-2.566	-2.556	-2.546	-2.536	-2.530	-2.522	-2.518	-2.512	-2.510	-2.508	-2.505	-2.505	-2.508	-2.509	-2.511	-2.516	-2.521	-2.528	-2.534	-2.542	-2.551	-2.562	-2.572	-2.584	-2.595	-2.609	-2.622	-2.638	-2.652	-2.669	-2.684	-2.701	-2.718	-2.735	-2.752	-2.771	-2.790	-2.810	-2.830	-2.849	-2.869	-2.891	-2.911	-2.931	-2.952	-2.974	-2.994	-3.015	-3.036	-3.058	-3.080	-3.101	-3.121	-3.144	-3.165	-3.185	-3.206	-3.226	-3.248	-3.268	-3.289	-3.309	-3.326	-3.346	-3.366	-3.384	-3.402	-3.420	-3.439	-3.455	-3.472	-3.489	-3.504	-3.520	-3.535	-3.550	-3.565	-3.578	-3.591	-3.604	-3.616	-3.629	-3.640	-3.651	-3.660	-3.670	-3.680	-3.689	-3.698	-3.704	-3.712	-3.720	-3.726	-3.734	-3.740	-3.745	-3.751	-3.756	-3.761	-3.766	-3.770	-3.774	-3.780	-3.784	-3.788	-3.791	-3.796	-3.801	-3.804	-3.809	-3.814	-3.819	-3.824	-3.828	-3.834	-3.839	-3.844	-3.850	-3.856	-3.862	-3.870	-3.876	-3.884	-3.892	-3.900	-3.909	-3.918	-3.926	-3.936	-3.945	-3.955	-3.965	-3.976	-3.985	-3.996	-4.006	-4.018	-4.029	-4.039	-4.050	-4.059	-4.070	-4.079	-4.090	-4.099	-4.108	-4.116	-4.124	-4.130	-4.138	-4.144	-4.149	-4.152	-4.156	-4.159	-4.161	-4.161	-4.161	-4.160	-4.156	-4.152	-4.149	-4.141	-4.135	-4.126	-4.116	-4.106	-4.093	-4.080	-4.065	-4.049	-4.031	-4.012	-3.992	-3.971	-3.949	-3.925	-3.900	-3.874	-3.846	-3.819	-3.790	-3.760	-3.728	-3.696	-3.664	-3.630	-3.598	-3.562	-3.526	-3.491	-3.454	-3.419	-3.381	-3.344	-3.306	-3.270	-3.232	-3.195	-3.158	-3.120	-3.082	-3.045	-3.009	-2.974	-2.938	-2.902	-2.866	-2.832	-2.800	-2.768	-2.735	-2.702	-2.672	-2.642	-2.614	-2.585	-2.559	-2.532	-2.508	-2.482	-2.459	-2.436	-2.414	-2.394	-2.374	-2.355	-2.336	-2.320	-2.302	-2.288	-2.272	-2.258	-2.244	-2.231	-2.219	-2.206	-2.196	-2.185	-2.175	-2.165	-2.155	-2.146	-2.138	-2.128	-2.119	-2.111	-2.102	-2.094	-2.085	-2.076	-2.068	-2.059	-2.049	-2.039	-2.029	-2.018	-2.006	-1.995	-1.981	-1.969	-1.955	-1.940	-1.925	-1.909	-1.891	-1.874	-1.854	-1.835	-1.814	-1.792	-1.770	-1.748	-1.724	-1.699	-1.672	-1.645	-1.618	-1.589	-1.559	-1.530	-1.500	-1.468	-1.435	-1.402	-1.369	-1.335	-1.300	-1.266	-1.231	-1.196	-1.161	-1.125	-1.091	-1.055	-1.019	-0.985	-0.949	-0.915	-0.880	-0.846	-0.812	-0.780	-0.748	-0.715	-0.685	-0.655	-0.626	-0.598	-0.570	-0.545	-0.520	-0.496	-0.474	-0.454	-0.435	-0.416	-0.399	-0.384	-0.370	-0.358	-0.346	-0.336	-0.329	-0.324	-0.319	-0.315	-0.314	-0.315	-0.316	-0.319	-0.322	-0.329	-0.336	-0.345	-0.355	-0.368	-0.380	-0.394	-0.409	-0.425	-0.442	-0.461	-0.480	-0.501	-0.521	-0.544	-0.566	-0.590	-0.614	-0.639	-0.664	-0.690	-0.715	-0.741	-0.768	-0.795	-0.820	-0.848	-0.875	-0.900	-0.928	-0.954	-0.980	-1.005	-1.031	-1.056	-1.082	-1.105	-1.130	-1.154	-1.176	-1.200	-1.222	-1.245	-1.266	-1.286	-1.308	-1.328	-1.346	-1.366	-1.385	-1.404	-1.420	-1.439	-1.455	-1.472	-1.489	-1.505	-1.521	-1.538	-1.552	-1.569	-1.586	-1.601	-1.618	-1.634	-1.650	-1.668	-1.684	-1.701	-1.719	-1.736	-1.755	-1.775	-1.794	-1.815	-1.835	-1.856	-1.879	-1.901	-1.925	-1.949	-1.972	-2.000	-2.025	-2.052	-2.080	-2.109	-2.139	-2.168	-2.199	-2.230	-2.262	-2.294	-2.328	-2.361	-2.396	-2.432	-2.468	-2.504	-2.540	-2.576	-2.612	-2.651	-2.689	-2.726	-2.764	-2.801	-2.840	-2.878	-2.915	-2.952	-2.990	-3.028	-3.065	-3.101	-3.138	-3.174	-3.210	-3.245	-3.278	-3.311	-3.345	-3.379	-3.410	-3.440	-3.471	-3.501	-3.530	-3.558	-3.585	-3.611	-3.638	-3.662	-3.686	-3.709	-3.730	-3.751	-3.771	-3.790	-3.809	-3.826	-3.841	-3.856	-3.871	-3.884	-3.898	-3.909	-3.919	-3.929	-3.938	-3.945	-3.951	-3.958	-3.961	-3.965	-3.969	-3.971	-3.972	-3.972	-3.972	-3.971	-3.968	-3.965	-3.961	-3.955	-3.951	-3.944	-3.938	-3.930	-3.921	-3.911	-3.902	-3.892	-3.881	-3.870	-3.858	-3.846	-3.832	-3.820	-3.806	-3.792	-3.779	-3.765	-3.750	-3.736	-3.720	-3.706	-3.692	-3.678	-3.664	-3.650	-3.636	-3.624	-3.610	-3.598	-3.585	-3.575	-3.564	-3.554	-3.544	-3.535	-3.526	-3.520	-3.512	-3.506	-3.501	-3.496	-3.494	-3.490	-3.489	-3.489	-3.489	-3.490	-3.492	-3.495	-3.499	-3.504	-3.510	-3.518	-3.525	-3.532	-3.542	-3.552	-3.564	-3.574	-3.586	-3.598	-3.611	-3.624	-3.639	-3.652	-3.666	-3.681	-3.695	-3.710	-3.725	-3.739	-3.752	-3.768	-3.781	-3.794	-3.808	-3.820	-3.830	-3.842	-3.852	-3.862	-3.871	-3.880	-3.889	-3.895	-3.899	-3.905	-3.908	-3.911	-3.912	-3.914	-3.912	-3.910	-3.908	-3.904	-3.899	-3.892	-3.886	-3.878	-3.869	-3.859	-3.848	-3.836	-3.822	-3.810	-3.795	-3.779	-3.764	-3.748	-3.729	-3.711	-3.694	-3.675	-3.655	-3.636	-3.618	-3.598	-3.578	-3.558	-3.538	-3.518	-3.498	-3.478	-3.458	-3.438	-3.419	-3.400	-3.381	-3.364	-3.346	-3.330	-3.314	-3.299	-3.284	-3.269	-3.255	-3.242	-3.230	-3.219	-3.208	-3.199	-3.189	-3.180	-3.174	-3.166	-3.160	-3.155	-3.151	-3.146	-3.142	-3.141	-3.140	-3.139	-3.139	-3.139	-3.140	-3.141	-3.144	-3.146	-3.149	-3.152	-3.156	-3.160	-3.165	-3.170	-3.176	-3.181	-3.186	-3.191	-3.199	-3.202	-3.209	-3.215	-3.220	-3.226	-3.231	-3.236	-3.240	-3.244	-3.249	-3.252	-3.255	-3.259	-3.260	-3.262	-3.262	-3.264	-3.262	-3.262	-3.260	-3.258	-3.254	-3.250	-3.246	-3.240	-3.232	-3.224	-3.216	-3.208	-3.198	-3.186	-3.174	-3.161	-3.148	-3.132	-3.118	-3.101	-3.085	-3.066	-3.048	-3.029	-3.009	-2.988	-2.968	-2.944	-2.921	-2.899	-2.876	-2.852	-2.829	-2.805	-2.780	-2.755	-2.730	-2.705	-2.680	-2.655	-2.630	-2.605	-2.581	-2.556	-2.532	-2.510	-2.486	-2.464	-2.441	-2.420	-2.400	-2.379	-2.360	-2.341	-2.324	-2.306	-2.291	-2.275	-2.260	-2.246	-2.234	-2.222	-2.212	-2.202	-2.192	-2.185	-2.179	-2.172	-2.168	-2.162	-2.159	-2.156	-2.155	-2.152	-2.152	-2.152	-2.154	-2.155	-2.158	-2.159	-2.161	-2.164	-2.169	-2.171	-2.175	-2.179	-2.182	-2.188	-2.190	-2.194	-2.198	-2.202	-2.204	-2.208	-2.210	-2.212	-2.215	-2.215	-2.216	-2.216	-2.215	-2.214	-2.212	-2.210	-2.208	-2.204	-2.199	-2.194	-2.188	-2.181	-2.172	-2.164	-2.154	-2.144	-2.131	-2.120	-2.108	-2.092	-2.079	-2.064	-2.046	-2.030	-2.013	-1.995	-1.976	-1.956	-1.936	-1.916	-1.895	-1.874	-1.850	-1.829	-1.806	-1.782	-1.759	-1.735	-1.712	-1.689	-1.664	-1.640	-1.616	-1.592	-1.569	-1.546	-1.522	-1.499	-1.476	-1.455	-1.432	-1.412	-1.391	-1.372	-1.352	-1.334	-1.315	-1.299	-1.281	-1.266	-1.251	-1.238	-1.224	-1.211	-1.200	-1.190	-1.181	-1.171	-1.164	-1.156	-1.151	-1.145	-1.142	-1.139	-1.136	-1.134	-1.132	-1.132	-1.134	-1.135	-1.138	-1.139	-1.142	-1.146	-1.150	-1.156	-1.161	-1.166	-1.172	-1.179	-1.184	-1.190	-1.196	-1.202	-1.209	-1.216	-1.222	-1.229	-1.232	-1.239	-1.244	-1.249	-1.252	-1.256	-1.260	-1.262	-1.264	-1.266	-1.266	-1.266	-1.265	-1.264	-1.262	-1.259	-1.255	-1.251	-1.245	-1.239	-1.232	-1.225	-1.216	-1.208	-1.198	-1.188	-1.176	-1.165	-1.151	-1.139	-1.125	-1.111	-1.096	-1.080	-1.066	-1.049	-1.032	-1.018	-1.000	-0.982	-0.966	-0.949	-0.931	-0.914	-0.896	-0.880	-0.862	-0.845	-0.829	-0.812	-0.796	-0.780	-0.765	-0.751	-0.736	-0.722	-0.710	-0.698	-0.686	-0.675	-0.665	-0.655	-0.646	-0.638	-0.631	-0.625	-0.620	-0.615	-0.611	-0.609	-0.606	-0.606	-0.606	-0.608	-0.610	-0.612	-0.616	-0.621	-0.626	-0.634	-0.640	-0.649	-0.658	-0.666	-0.678	-0.689	-0.700	-0.711	-0.724	-0.738	-0.751	-0.765	-0.779	-0.794	-0.808	-0.822	-0.838	-0.852	-0.866	-0.881	-0.895	-0.909	-0.922	-0.936	-0.949	-0.960	-0.972	-0.982	-0.992	-1.001	-1.009	-1.016	-1.022	-1.028	-1.031	-1.034	-1.036	-1.038	-1.036	-1.034	-1.031	-1.028	-1.021	-1.012	-1.005	-0.995	-0.984	-0.971	-0.958	-0.942	-0.928	-0.910	-0.892	-0.872	-0.852	-0.831	-0.808	-0.786	-0.761	-0.738	-0.711	-0.686	-0.660	-0.634	-0.608	-0.580	-0.552	-0.526	-0.500	-0.472	-0.446	-0.420	-0.394	-0.370	-0.346	-0.322	-0.299	-0.278	-0.256	-0.236	-0.218	-0.200	-0.185	-0.170	-0.155	-0.142	-0.132	-0.124	-0.116	-0.110	-0.105	-0.102	-0.100	-0.101	-0.104	-0.106	-0.111	-0.119	-0.126	-0.135	-0.146	-0.158	-0.172	-0.186	-0.204	-0.221	-0.239	-0.260	-0.281	-0.302	-0.325	-0.350	-0.375	-0.400	-0.425	-0.450	-0.478	-0.504	-0.531	-0.558	-0.584	-0.611	-0.638	-0.665	-0.690	-0.716	-0.741	-0.765	-0.789	-0.811	-0.832	-0.854	-0.872	-0.890	-0.909	-0.922	-0.938	-0.949	-0.961	-0.970	-0.979	-0.984	-0.988	-0.991	-0.991	-0.990	-0.986	-0.981	-0.975	-0.966	-0.954	-0.941	-0.926	-0.910	-0.890	-0.871	-0.848	-0.822	-0.798	-0.769	-0.740	-0.709	-0.676	-0.641	-0.606	-0.570	-0.531	-0.491	-0.451	-0.410	-0.369	-0.326	-0.282	-0.239	-0.195	-0.150	-0.105	-0.060	-0.015	0.030	0.074	0.118	0.161	0.205	0.246	0.289	0.329	0.368	0.406	0.442	0.480	0.514	0.546	0.578	0.608	0.636	0.662	0.688	0.711	0.734	0.754	0.771	0.788	0.802	0.816	0.826	0.835	0.844	0.850	0.855	0.858	0.859	0.860	0.859	0.856	0.852	0.849	0.844	0.839	0.831	0.824	0.815	0.806	0.799	0.789	0.780	0.771	0.762	0.754	0.744	0.736	0.729	0.721	0.715	0.710	0.705	0.701	0.699	0.696	0.694	0.694	0.696	0.698	0.700	0.705	0.711	0.719	0.726	0.736	0.746	0.759	0.771	0.785	0.800	0.815	0.831	0.850	0.869	0.888	0.906	0.926	0.948	0.969	0.990	1.011	1.034	1.055	1.076	1.098	1.119	1.139	1.159	1.180	1.198	1.216	1.234	1.250	1.265	1.279	1.292	1.305	1.315	1.325	1.332	1.340	1.344	1.348	1.350	1.350	1.349	1.346	1.341	1.335	1.328	1.318	1.306	1.292	1.279	1.264	1.245	1.226	1.205	1.182	1.159	1.134	1.108	1.079	1.050	1.019	0.988	0.955	0.921	0.888	0.852	0.816	0.779	0.742	0.704	0.666	0.629	0.590	0.551	0.512	0.474	0.436	0.398	0.359	0.321	0.284	0.248	0.210	0.176	0.140	0.106	0.075	0.041	0.011	-0.019	-0.048	-0.075	-0.101	-0.126	-0.150	-0.172	-0.192	-0.212	-0.230	-0.246	-0.262	-0.276	-0.289	-0.299	-0.309	-0.316	-0.324	-0.329	-0.332	-0.335	-0.338	-0.336	-0.336	-0.334	-0.331	-0.326	-0.322	-0.318	-0.310	-0.302	-0.295	-0.288	-0.279	-0.270	-0.260	-0.250	-0.241	-0.231	-0.221	-0.212	-0.204	-0.195	-0.186	-0.178	-0.169	-0.162	-0.155	-0.149	-0.144	-0.140	-0.136	-0.134	-0.132	-0.131	-0.131	-0.131	-0.134	-0.136	-0.140	-0.145	-0.150	-0.158	-0.166	-0.174	-0.184	-0.194	-0.206	-0.219	-0.231	-0.245	-0.260	-0.275	-0.290	-0.306	-0.324	-0.341	-0.359	-0.376	-0.395	-0.414	-0.432	-0.451	-0.471	-0.490	-0.510	-0.529	-0.548	-0.566	-0.585	-0.602	-0.621	-0.639	-0.656	-0.672	-0.689	-0.704	-0.720	-0.734	-0.746	-0.760	-0.772	-0.784	-0.794	-0.805	-0.815	-0.824	-0.831	-0.838	-0.844	-0.849	-0.854	-0.858	-0.861	-0.862	-0.862	-0.864	-0.862	-0.861	-0.860	-0.856	-0.852	-0.849	-0.844	-0.838	-0.830	-0.822	-0.814	-0.806	-0.796	-0.785	-0.776	-0.765	-0.752	-0.740	-0.726	-0.714	-0.700	-0.686	-0.672	-0.658	-0.642	-0.629	-0.612	-0.598	-0.581	-0.566	-0.550	-0.536	-0.520	-0.505	-0.489	-0.475	-0.460	-0.445	-0.430	-0.416	-0.402	-0.389	-0.376	-0.364	-0.351	-0.340	-0.328	-0.318	-0.306	-0.298	-0.288	-0.278	-0.269	-0.262	-0.255	-0.248	-0.241	-0.235	-0.229	-0.224	-0.219	-0.214	-0.210	-0.205	-0.201	-0.198	-0.195	-0.191	-0.190	-0.186	-0.185	-0.181	-0.179	-0.178	-0.174	-0.171	-0.170	-0.168	-0.165	-0.162	-0.158	-0.155	-0.151	-0.148	-0.144	-0.139	-0.132	-0.129	-0.122	-0.116	-0.109	-0.101	-0.092	-0.085	-0.076	-0.068	-0.056	-0.046	-0.035	-0.022	-0.011	0.001	0.014	0.028	0.040	0.055	0.069	0.085	0.100	0.118	0.134	0.151	0.170	0.188	0.206	0.224	0.242	0.261	0.282	0.301	0.322	0.342	0.362	0.384	0.404	0.425	0.446	0.466	0.488	0.507	0.530	0.550	0.571	0.592	0.612	0.632	0.652	0.672	0.691	0.711	0.730	0.750	0.769	0.786	0.802	0.820	0.836	0.854	0.869	0.884	0.898	0.911	0.925	0.936	0.949	0.960	0.971	0.980	0.989	0.998	1.005	1.012	1.020	1.025	1.030	1.035	1.038	1.041	1.044	1.045	1.046	1.046	1.046	1.045	1.044	1.041	1.039	1.035	1.032	1.028	1.024	1.020	1.014	1.009	1.002	0.998	0.991	0.985	0.978	0.971	0.965	0.959	0.950	0.945	0.938	0.931	0.924	0.916	0.911	0.905	0.899	0.895	0.889	0.884	0.880	0.875	0.871	0.868	0.865	0.861	0.859	0.856	0.856	0.854	0.852	0.852	0.852	0.852	0.854	0.854	0.856	0.858	0.860	0.864	0.865	0.869	0.872	0.876	0.880	0.884	0.888	0.892	0.896	0.901	0.906	0.911	0.915	0.921	0.925	0.929	0.934	0.938	0.944	0.948	0.950	0.955	0.958	0.960	0.964	0.966	0.968	0.970	0.971	0.971	0.971	0.971	0.970	0.970	0.968	0.966	0.964	0.961	0.956	0.952	0.948	0.942	0.936	0.930	0.924	0.915	0.908	0.899	0.890	0.880	0.871	0.861	0.850	0.839	0.828	0.816	0.804	0.792	0.780	0.768	0.755	0.741	0.729	0.714	0.701	0.686	0.672	0.659	0.644	0.630	0.615	0.600	0.586	0.571	0.556	0.540	0.526	0.511	0.496	0.481	0.466	0.451	0.438	0.422	0.408	0.392	0.379	0.364	0.350	0.336	0.321	0.308	0.294	0.279	0.265	0.252	0.239	0.226	0.214	0.200	0.188	0.175	0.164	0.151	0.140	0.128	0.118	0.106	0.098	0.088	0.078	0.069	0.061	0.051	0.045	0.038	0.031	0.024	0.019	0.014	0.009	0.004	0.001	-0.002	-0.005	-0.006	-0.009	-0.009	-0.010	-0.009	-0.009	-0.006	-0.005	-0.001	0.001	0.005	0.010	0.014	0.019	0.024	0.030	0.036	0.042	0.050	0.058	0.064	0.072	0.080	0.088	0.096	0.105	0.114	0.122	0.131	0.140	0.149	0.158	0.166	0.174	0.182	0.192	0.200	0.208	0.216	0.225	0.231	0.239	0.246	0.252	0.259	0.265	0.271	0.276	0.281	0.286	0.291	0.296	0.300	0.305	0.309	0.312	0.315	0.319	0.320	0.324	0.326	0.328	0.330	0.331	0.334	0.334	0.336	0.336	0.339	0.339	0.340	0.341	0.341	0.341	0.342	0.342	0.344	0.344	0.344	0.344	0.344	0.344	0.342	0.342	0.342	0.342	0.342	0.341	0.342	0.341	0.341	0.340	0.340	0.340	0.340	0.340	0.339	0.339	0.338	0.336	0.335	0.332	0.332	0.330	0.329	0.328	0.326	0.324	0.321	0.319	0.316	0.312	0.310	0.308	0.304	0.299	0.295	0.291	0.285	0.281	0.275	0.270	0.265	0.258	0.251	0.244	0.238	0.230	0.222	0.215	0.206	0.198	0.189	0.180	0.171	0.160	0.150	0.141	0.131	0.120	0.110	0.099	0.088	0.076	0.065	0.052	100.000	5.000	2.000	1.000	5.000	0.000	0.000	0.000	0.000	0.000	0.000	0.000	0.000	0.000	0.000	0.000	0.000	0.000	-0.849	-0.872	-0.896	-0.920	-0.942	-0.964	-0.986	-1.008	-1.028	-1.048	-1.068	-1.086	-1.104	-1.121	-1.139	-1.155	-1.171	-1.186	-1.201	-1.215	-1.228	-1.240	-1.252	-1.264	-1.274	-1.284	-1.292	-1.301	-1.308	-1.314	-1.320	-1.326	-1.330	-1.334	-1.338	-1.339	-1.341	-1.342	-1.344	-1.345	-1.344	-1.344	-1.341	-1.341	-1.339	-1.338	-1.335	-1.332	-1.330	-1.328	-1.325	-1.322	-1.320	-1.319	-1.316	-1.315	-1.312	-1.311	-1.310	-1.310	-1.310	-1.310	-1.311	-1.312	-1.314	-1.316	-1.319	-1.322	-1.326	-1.331	-1.338	-1.344	-1.350	-1.358	-1.365	-1.375	-1.384	-1.394	-1.404	-1.414	-1.426	-1.436	-1.449	-1.461	-1.474	-1.485	-1.498	-1.511	-1.524	-1.535	-1.548	-1.560	-1.572	-1.585	-1.596	-1.606	-1.618	-1.628	-1.638	-1.645	-1.654	-1.661	-1.669	-1.675	-1.680	-1.684	-1.688	-1.690	-1.691	-1.692	-1.692	-1.691	-1.690	-1.686	-1.682	-1.678	-1.672	-1.666	-1.660	-1.651	-1.644	-1.635	-1.624	-1.615	-1.604	-1.592	-1.580	-1.568	-1.556	-1.542	-1.529	-1.516	-1.502	-1.489	-1.475	-1.461	-1.448	-1.434	-1.421	-1.409	-1.396	-1.384	-1.371	-1.360	-1.348	-1.338	-1.328	-1.318	-1.308	-1.299	-1.291	-1.284	-1.278	-1.272	-1.266	-1.262	-1.259	-1.256	-1.254	-1.252	-1.251	-1.251	-1.251	-1.254	-1.255	-1.259	-1.262	-1.266	-1.271	-1.278	-1.284	-1.291	-1.299	-1.309	-1.318	-1.328	-1.339	-1.349	-1.361	-1.374	-1.388	-1.400	-1.414	-1.429	-1.444	-1.460	-1.475	-1.491	-1.508	-1.525	-1.542	-1.560	-1.578	-1.596	-1.615	-1.634	-1.651	-1.671	-1.691	-1.710	-1.730	-1.750	-1.769	-1.790	-1.809	-1.830	-1.850	-1.870	-1.889	-1.909	-1.928	-1.948	-1.966	-1.985	-2.004	-2.021	-2.039	-2.055	-2.072	-2.088	-2.104	-2.118	-2.131	-2.145	-2.159	-2.171	-2.182	-2.194	-2.205	-2.214	-2.222	-2.231	-2.238	-2.245	-2.250	-2.254	-2.259	-2.261	-2.264	-2.266	-2.266	-2.265	-2.265	-2.264	-2.262	-2.259	-2.256	-2.252	-2.246	-2.241	-2.236	-2.230	-2.224	-2.218	-2.210	-2.202	-2.195	-2.188	-2.180	-2.174	-2.165	-2.158	-2.150	-2.142	-2.135	-2.129	-2.121	-2.116	-2.110	-2.105	-2.099	-2.095	-2.091	-2.088	-2.085	-2.084	-2.082	-2.081	-2.082	-2.082	-2.084	-2.086	-2.088	-2.091	-2.096	-2.100	-2.106	-2.112	-2.120	-2.126	-2.134	-2.141	-2.150	-2.159	-2.168	-2.176	-2.186	-2.195	-2.206	-2.215	-2.225	-2.235	-2.245	-2.254	-2.264	-2.272	-2.281	-2.289	-2.296	-2.304	-2.310	-2.316	-2.320	-2.325	-2.330	-2.332	-2.334	-2.335	-2.336	-2.335	-2.332	-2.331	-2.326	-2.321	-2.315	-2.308	-2.300	-2.289	-2.279	-2.268	-2.255	-2.241	-2.228	-2.211	-2.195	-2.178	-2.159	-2.140	-2.119	-2.099	-2.078	-2.055	-2.033	-2.009	-1.984	-1.958	-1.932	-1.906	-1.881	-1.854	-1.828	-1.799	-1.771	-1.744	-1.716	-1.689	-1.660	-1.632	-1.605	-1.578	-1.551	-1.525	-1.498	-1.472	-1.448	-1.421	-1.398	-1.374	-1.351	-1.328	-1.306	-1.286	-1.266	-1.246	-1.229	-1.211	-1.194	-1.178	-1.162	-1.148	-1.135	-1.122	-1.111	-1.101	-1.091	-1.081	-1.074	-1.066	-1.059	-1.052	-1.048	-1.044	-1.040	-1.038	-1.036	-1.034	-1.032	-1.031	-1.031	-1.032	-1.032	-1.031	-1.032	-1.034	-1.035	-1.036	-1.038	-1.036	-1.038	-1.038	-1.038	-1.036	-1.036	-1.034	-1.032	-1.030	-1.026	-1.022	-1.018	-1.012	-1.006	-1.000	-0.992	-0.984	-0.974	-0.964	-0.954	-0.941	-0.928	-0.914	-0.899	-0.884	-0.866	-0.849	-0.830	-0.812	-0.791	-0.771	-0.750	-0.728	-0.706	-0.684	-0.660	-0.638	-0.614	-0.590	-0.566	-0.541	-0.519	-0.494	-0.470	-0.448	-0.424	-0.400	-0.378	-0.356	-0.334	-0.312	-0.292	-0.272	-0.254	-0.236	-0.220	-0.205	-0.189	-0.176	-0.164	-0.152	-0.142	-0.132	-0.126	-0.119	-0.115	-0.110	-0.109	-0.106	-0.108	-0.109	-0.111	-0.115	-0.120	-0.126	-0.134	-0.142	-0.151	-0.162	-0.175	-0.188	-0.201	-0.215	-0.231	-0.248	-0.264	-0.282	-0.301	-0.320	-0.340	-0.360	-0.381	-0.404	-0.425	-0.448	-0.470	-0.492	-0.515	-0.539	-0.561	-0.584	-0.608	-0.631	-0.654	-0.676	-0.700	-0.722	-0.745	-0.768	-0.791	-0.812	-0.834	-0.856	-0.878	-0.900	-0.920	-0.940	-0.961	-0.982	-1.004	-1.022	-1.042	-1.062	-1.081	-1.101	-1.119	-1.138	-1.156	-1.174	-1.191	-1.210	-1.228	-1.245	-1.262	-1.280	-1.298	-1.315	-1.331	-1.350	-1.366	-1.385	-1.401	-1.420	-1.438	-1.455	-1.472	-1.491	-1.510	-1.529	-1.548	-1.568	-1.586	-1.606	-1.625	-1.645	-1.665	-1.686	-1.706	-1.726	-1.748	-1.769	-1.791	-1.812	-1.836	-1.859	-1.881	-1.905	-1.928	-1.951	-1.976	-2.000	-2.025	-2.050	-2.076	-2.102	-2.128	-2.155	-2.181	-2.208	-2.235	-2.262	-2.290	-2.316	-2.345	-2.372	-2.400	-2.429	-2.458	-2.486	-2.515	-2.544	-2.572	-2.600	-2.630	-2.659	-2.688	-2.718	-2.745	-2.774	-2.802	-2.832	-2.861	-2.890	-2.918	-2.945	-2.974	-3.001	-3.029	-3.056	-3.082	-3.108	-3.135	-3.160	-3.185	-3.210	-3.235	-3.259	-3.281	-3.304	-3.326	-3.349	-3.369	-3.390	-3.411	-3.430	-3.449	-3.466	-3.485	-3.500	-3.516	-3.531	-3.545	-3.559	-3.571	-3.584	-3.595	-3.604	-3.615	-3.622	-3.631	-3.638	-3.644	-3.650	-3.654	-3.659	-3.661	-3.664	-3.666	-3.669	-3.669	-3.668	-3.668	-3.668	-3.665	-3.662	-3.660	-3.656	-3.652	-3.649	-3.644	-3.639	-3.635	-3.629	-3.624	-3.618	-3.614	-3.608	-3.602	-3.598	-3.591	-3.586	-3.582	-3.578	-3.574	-3.570	-3.566	-3.564	-3.561	-3.559	-3.558	-3.558	-3.556	-3.558	-3.559	-3.561	-3.564	-3.568	-3.571	-3.578	-3.582	-3.590	-3.599	-3.609	-3.618	-3.629	-3.640	-3.654	-3.668	-3.681	-3.699	-3.714	-3.731	-3.750	-3.769	-3.789	-3.809	-3.830	-3.852	-3.874	-3.898	-3.921	-3.946	-3.970	-3.995	-4.019	-4.044	-4.070	-4.095	-4.120	-4.146	-4.172	-4.198	-4.222	-4.248	-4.272	-4.296	-4.320	-4.345	-4.366	-4.390	-4.411	-4.434	-4.455	-4.474	-4.491	-4.511	-4.526	-4.544	-4.559	-4.572	-4.588	-4.599	-4.610	-4.621	-4.630	-4.638	-4.644	-4.651	-4.656	-4.660	-4.662	-4.664	-4.666	-4.665	-4.665	-4.664	-4.661	-4.659	-4.656	-4.650	-4.645	-4.639	-4.632	-4.625	-4.618	-4.608	-4.600	-4.591	-4.581	-4.572	-4.561	-4.552	-4.542	-4.532	-4.522	-4.512	-4.502	-4.492	-4.484	-4.475	-4.465	-4.456	-4.448	-4.440	-4.432	-4.425	-4.419	-4.411	-4.405	-4.400	-4.395	-4.391	-4.388	-4.384	-4.381	-4.379	-4.376	-4.375	-4.374	-4.375	-4.375	-4.375	-4.378	-4.380	-4.382	-4.385	-4.388	-4.392	-4.398	-4.401	-4.406	-4.411	-4.418	-4.424	-4.430	-4.436	-4.442	-4.449	-4.456	-4.464	-4.470	-4.478	-4.485	-4.491	-4.500	-4.506	-4.514	-4.520	-4.525	-4.532	-4.539	-4.544	-4.548	-4.554	-4.558	-4.562	-4.565	-4.568	-4.569	-4.571	-4.571	-4.571	-4.571	-4.570	-4.570	-4.568	-4.565	-4.561	-4.558	-4.552	-4.548	-4.541	-4.535	-4.528	-4.519	-4.511	-4.501	-4.491	-4.481	-4.471	-4.460	-4.449	-4.436	-4.425	-4.411	-4.399	-4.384	-4.370	-4.356	-4.341	-4.328	-4.312	-4.296	-4.282	-4.268	-4.254	-4.239	-4.224	-4.209	-4.195	-4.181	-4.168	-4.154	-4.140	-4.129	-4.115	-4.104	-4.093	-4.080	-4.070	-4.060	-4.050	-4.041	-4.032	-4.025	-4.016	-4.009	-4.003	-3.996	-3.990	-3.985	-3.980	-3.975	-3.971	-3.968	-3.965	-3.962	-3.959	-3.956	-3.954	-3.952	-3.949	-3.949	-3.946	-3.944	-3.941	-3.940	-3.938	-3.934	-3.931	-3.928	-3.925	-3.921	-3.916	-3.912	-3.908	-3.901	-3.895	-3.889	-3.880	-3.872	-3.864	-3.854	-3.844	-3.834	-3.821	-3.808	-3.795	-3.781	-3.766	-3.750	-3.734	-3.715	-3.698	-3.676	-3.656	-3.636	-3.614	-3.591	-3.568	-3.542	-3.519	-3.494	-3.468	-3.440	-3.412	-3.385	-3.358	-3.329	-3.299	-3.270	-3.239	-3.210	-3.180	-3.149	-3.119	-3.088	-3.058	-3.028	-2.996	-2.966	-2.936	-2.906	-2.878	-2.848	-2.819	-2.791	-2.762	-2.735	-2.709	-2.681	-2.656	-2.630	-2.605	-2.581	-2.558	-2.534	-2.511	-2.491	-2.469	-2.449	-2.429	-2.411	-2.392	-2.375	-2.359	-2.342	-2.326	-2.312	-2.298	-2.285	-2.272	-2.260	-2.248	-2.238	-2.226	-2.218	-2.209	-2.200	-2.191	-2.184	-2.175	-2.169	-2.161	-2.155	-2.149	-2.142	-2.138	-2.131	-2.126	-2.121	-2.118	-2.112	-2.108	-2.102	-2.098	-2.094	-2.090	-2.085	-2.080	-2.076	-2.072	-2.068	-2.064	-2.059	-2.055	-2.050	-2.046	-2.041	-2.038	-2.033	-2.029	-2.024	-2.020	-2.014	-2.009	-2.004	-1.999	-1.994	-1.989	-1.984	-1.979	-1.974	-1.968	-1.962	-1.956	-1.951	-1.946	-1.940	-1.935	-1.930	-1.924	-1.919	-1.914	-1.908	-1.902	-1.898	-1.892	-1.888	-1.882	-1.878	-1.874	-1.869	-1.865	-1.861	-1.856	-1.852	-1.848	-1.845	-1.841	-1.839	-1.838	-1.835	-1.834	-1.832	-1.831	-1.831	-1.830	-1.831	-1.831	-1.834	-1.835	-1.838	-1.840	-1.844	-1.848	-1.851	-1.856	-1.861	-1.868	-1.874	-1.880	-1.889	-1.895	-1.905	-1.912	-1.922	-1.932	-1.942	-1.952	-1.964	-1.975	-1.986	-1.998	-2.009	-2.020	-2.033	-2.045	-2.056	-2.068	-2.080	-2.091	-2.102	-2.112	-2.122	-2.134	-2.144	-2.152	-2.161	-2.170	-2.178	-2.182	-2.189	-2.194	-2.199	-2.200	-2.204	-2.204	-2.204	-2.202	-2.200	-2.198	-2.194	-2.188	-2.180	-2.171	-2.162	-2.151	-2.140	-2.128	-2.114	-2.098	-2.081	-2.064	-2.046	-2.026	-2.005	-1.985	-1.962	-1.940	-1.916	-1.892	-1.868	-1.842	-1.816	-1.791	-1.765	-1.738	-1.711	-1.686	-1.660	-1.634	-1.609	-1.582	-1.558	-1.535	-1.511	-1.489	-1.466	-1.445	-1.424	-1.405	-1.389	-1.371	-1.356	-1.342	-1.330	-1.319	-1.309	-1.301	-1.295	-1.290	-1.288	-1.285	-1.286	-1.288	-1.291	-1.298	-1.305	-1.314	-1.324	-1.335	-1.349	-1.364	-1.380	-1.398	-1.418	-1.438	-1.459	-1.481	-1.506	-1.530	-1.556	-1.584	-1.611	-1.639	-1.668	-1.698	-1.728	-1.756	-1.788	-1.818	-1.848	-1.879	-1.909	-1.938	-1.966	-1.995	-2.022	-2.050	-2.076	-2.101	-2.126	-2.150	-2.171	-2.192	-2.211	-2.230	-2.248	-2.262	-2.275	-2.288	-2.298	-2.305	-2.312	-2.318	-2.320	-2.321	-2.321	-2.318	-2.314	-2.306	-2.299	-2.288	-2.276	-2.261	-2.246	-2.228	-2.209	-2.189	-2.166	-2.142	-2.118	-2.090	-2.061	-2.033	-2.001	-1.969	-1.936	-1.902	-1.866	-1.831	-1.795	-1.758	-1.720	-1.682	-1.644	-1.605	-1.568	-1.529	-1.489	-1.451	-1.412	-1.374	-1.336	-1.300	-1.264	-1.228	-1.194	-1.160	-1.125	-1.092	-1.062	-1.031	-1.004	-0.975	-0.950	-0.924	-0.899	-0.878	-0.855	-0.835	-0.816	-0.800	-0.784	-0.768	-0.755	-0.742	-0.731	-0.721	-0.714	-0.706	-0.700	-0.695	-0.690	-0.688	-0.685	-0.682	-0.682	-0.682	-0.682	-0.684	-0.685	-0.688	-0.689	-0.691	-0.692	-0.695	-0.698	-0.700	-0.700	-0.701	-0.704	-0.704	-0.704	-0.704	-0.704	-0.701	-0.699	-0.695	-0.691	-0.686	-0.681	-0.675	-0.668	-0.659	-0.650	-0.640	-0.630	-0.618	-0.605	-0.592	-0.576	-0.562	-0.548	-0.530	-0.512	-0.495	-0.476	-0.458	-0.439	-0.419	-0.400	-0.380	-0.360	-0.340	-0.320	-0.300	-0.281	-0.262	-0.244	-0.225	-0.208	-0.192	-0.175	-0.161	-0.146	-0.134	-0.120	-0.110	-0.100	-0.090	-0.084	-0.079	-0.072	-0.070	-0.069	-0.068	-0.069	-0.072	-0.076	-0.082	-0.090	-0.100	-0.110	-0.124	-0.138	-0.154	-0.170	-0.189	-0.209	-0.230	-0.254	-0.279	-0.304	-0.332	-0.361	-0.390	-0.421	-0.454	-0.488	-0.521	-0.556	-0.594	-0.631	-0.668	-0.706	-0.746	-0.785	-0.825	-0.866	-0.906	-0.948	-0.989	-1.030	-1.072	-1.114	-1.155	-1.198	-1.238	-1.278	-1.319	-1.359	-1.399	-1.438	-1.476	-1.514	-1.551	-1.586	-1.624	-1.659	-1.691	-1.725	-1.756	-1.788	-1.818	-1.846	-1.875	-1.901	-1.928	-1.951	-1.975	-1.998	-2.019	-2.038	-2.058	-2.075	-2.091	-2.108	-2.121	-2.135	-2.146	-2.156	-2.166	-2.175	-2.184	-2.191	-2.198	-2.204	-2.208	-2.212	-2.216	-2.219	-2.221	-2.225	-2.226	-2.229	-2.230	-2.231	-2.232	-2.234	-2.236	-2.239	-2.240	-2.242	-2.244	-2.248	-2.250	-2.254	-2.258	-2.262	-2.268	-2.274	-2.280	-2.288	-2.296	-2.305	-2.315	-2.325	-2.336	-2.349	-2.361	-2.375	-2.389	-2.404	-2.420	-2.435	-2.452	-2.471	-2.489	-2.506	-2.526	-2.545	-2.566	-2.585	-2.606	-2.626	-2.648	-2.666	-2.688	-2.708	-2.729	-2.749	-2.769	-2.789	-2.808	-2.828	-2.845	-2.862	-2.881	-2.898	-2.914	-2.929	-2.944	-2.958	-2.970	-2.982	-2.994	-3.004	-3.012	-3.021	-3.029	-3.035	-3.040	-3.045	-3.049	-3.051	-3.052	-3.055	-3.054	-3.052	-3.051	-3.049	-3.044	-3.039	-3.034	-3.029	-3.021	-3.014	-3.004	-2.995	-2.985	-2.974	-2.962	-2.950	-2.938	-2.922	-2.909	-2.894	-2.878	-2.862	-2.845	-2.828	-2.810	-2.791	-2.774	-2.754	-2.734	-2.714	-2.694	-2.672	-2.652	-2.630	-2.609	-2.586	-2.565	-2.542	-2.519	-2.498	-2.475	-2.452	-2.430	-2.408	-2.384	-2.362	-2.340	-2.318	-2.295	-2.272	-2.251	-2.230	-2.210	-2.189	-2.170	-2.150	-2.130	-2.111	-2.094	-2.076	-2.059	-2.042	-2.027	-2.011	-1.998	-1.982	-1.970	-1.956	-1.945	-1.931	-1.921	-1.910	-1.900	-1.890	-1.881	-1.874	-1.866	-1.858	-1.851	-1.845	-1.839	-1.834	-1.829	-1.824	-1.819	-1.815	-1.811	-1.806	-1.802	-1.799	-1.795	-1.792	-1.789	-1.785	-1.782	-1.780	-1.776	-1.772	-1.769	-1.765	-1.761	-1.758	-1.752	-1.749	-1.744	-1.739	-1.734	-1.729	-1.724	-1.718	-1.712	-1.708	-1.702	-1.698	-1.691	-1.685	-1.679	-1.674	-1.666	-1.660	-1.655	-1.646	-1.639	-1.634	-1.626	-1.620	-1.612	-1.605	-1.599	-1.591	-1.585	-1.578	-1.571	-1.565	-1.558	-1.551	-1.544	-1.538	-1.531	-1.524	-1.518	-1.511	-1.504	-1.498	-1.491	-1.485	-1.480	-1.472	-1.466	-1.460	-1.454	-1.446	-1.441	-1.435	-1.429	-1.422	-1.416	-1.411	-1.406	-1.401	-1.396	-1.391	-1.388	-1.382	-1.380	-1.376	-1.372	-1.370	-1.368	-1.365	-1.364	-1.362	-1.362	-1.362	-1.362	-1.364	-1.365	-1.368	-1.370	-1.374	-1.378	-1.381	-1.386	-1.392	-1.399	-1.404	-1.411	-1.420	-1.428	-1.436	-1.445	-1.454	-1.465	-1.475	-1.485	-1.496	-1.506	-1.519	-1.529	-1.541	-1.551	-1.562	-1.574	-1.585	-1.595	-1.606	-1.615	-1.625	-1.634	-1.642	-1.650	-1.655	-1.662	-1.666	-1.670	-1.672	-1.675	-1.675	-1.675	-1.674	-1.670	-1.666	-1.660	-1.654	-1.645	-1.635	-1.625	-1.611	-1.598	-1.581	-1.565	-1.548	-1.528	-1.506	-1.484	-1.460	-1.435	-1.408	-1.380	-1.352	-1.322	-1.291	-1.260	-1.229	-1.196	-1.161	-1.126	-1.092	-1.056	-1.021	-0.985	-0.949	-0.912	-0.876	-0.839	-0.802	-0.766	-0.731	-0.696	-0.661	-0.625	-0.592	-0.559	-0.526	-0.495	-0.465	-0.435	-0.406	-0.379	-0.352	-0.328	-0.302	-0.280	-0.258	-0.238	-0.219	-0.200	-0.182	-0.168	-0.152	-0.139	-0.128	-0.115	-0.105	-0.098	-0.090	-0.081	-0.076	-0.070	-0.066	-0.061	-0.060	-0.058	-0.055	-0.054	-0.054	-0.054	-0.054	-0.054	-0.056	-0.056	-0.059	-0.061	-0.064	-0.065	-0.069	-0.072	-0.075	-0.079	-0.081	-0.084	-0.088	-0.091	-0.094	-0.098	-0.100	-0.104	-0.108	-0.110	-0.112	-0.118	-0.120	-0.124	-0.128	-0.131	-0.136	-0.140	-0.145	-0.150	-0.154	-0.159	-0.164	-0.169	-0.175	-0.181	-0.186	-0.192	-0.200	-0.208	-0.214	-0.221	-0.228	-0.235	-0.241	-0.250	-0.256	-0.265	-0.272	-0.280	-0.288	-0.294	-0.301	-0.308	-0.314	-0.321	-0.326	-0.332	-0.336	-0.341	-0.344	-0.348	-0.350	-0.352	-0.354	-0.354	-0.352	-0.351	-0.350	-0.346	-0.344	-0.338	-0.332	-0.328	-0.320	-0.311	-0.302	-0.292	-0.282	-0.270	-0.259	-0.245	-0.232	-0.219	-0.204	-0.189	-0.172	-0.158	-0.140	-0.124	-0.106	-0.090	-0.072	-0.056	-0.040	-0.021	-0.005	0.010	0.028	0.042	0.058	0.074	0.086	0.101	0.114	0.125	0.136	0.146	0.156	0.165	0.172	0.179	0.185	0.190	0.194	0.198	0.199	0.199	0.199	0.199	0.196	0.194	0.189	0.185	0.179	0.172	0.165	0.156	0.149	0.140	0.129	0.118	0.108	0.095	0.084	0.071	0.058	0.044	0.031	0.016	0.002	-0.012	-0.026	-0.041	-0.056	-0.070	-0.085	-0.099	-0.112	-0.128	-0.141	-0.154	-0.168	-0.181	-0.195	-0.209	-0.221	-0.234	-0.246	-0.259	-0.271	-0.284	-0.295	-0.306	-0.318	-0.329	-0.339	-0.350	-0.361	-0.372	-0.382	-0.392	-0.404	-0.414	-0.425	-0.435	-0.446	-0.456	-0.468	-0.479	-0.489	-0.500	-0.511	-0.522	-0.535	-0.546	-0.559	-0.571	-0.584	-0.595	-0.609	-0.621	-0.635	-0.649	-0.662	-0.678	-0.691	-0.706	-0.721	-0.736	-0.750	-0.766	-0.781	-0.795	-0.811	-0.826	-0.842	-0.858	-0.872	-0.889	-0.904	-0.919	-0.935	-0.950	-0.964	-0.979	-0.994	-1.008	-1.020	-1.035	-1.049	-1.061	-1.074	-1.086	-1.098	-1.110	-1.121	-1.131	-1.142	-1.152	-1.161	-1.171	-1.180	-1.188	-1.196	-1.204	-1.211	-1.219	-1.225	-1.231	-1.238	-1.242	-1.249	-1.254	-1.259	-1.264	-1.268	-1.272	-1.276	-1.280	-1.282	-1.288	-1.291	-1.294	-1.296	-1.300	-1.304	-1.308	-1.311	-1.312	-1.316	-1.320	-1.322	-1.326	-1.330	-1.332	-1.336	-1.340	-1.344	-1.346	-1.351	-1.355	-1.359	-1.364	-1.369	-1.372	-1.378	-1.381	-1.386	-1.391	-1.398	-1.402	-1.408	-1.414	-1.419	-1.425	-1.431	-1.438	-1.442	-1.449	-1.456	-1.462	-1.469	-1.475	-1.481	-1.488	-1.492	-1.499	-1.505	-1.511	-1.518	-1.522	-1.528	-1.532	-1.538	-1.542	-1.546	-1.550	-1.555	-1.558	-1.560	-1.562	-1.564	-1.565	-1.565	-1.565	-1.564	-1.562	-1.559	-1.556	-1.552	-1.548	-1.542	-1.535	-1.528	-1.520	-1.510	-1.499	-1.488	-1.475	-1.461	-1.448	-1.430	-1.414	-1.396	-1.378	-1.358	-1.336	-1.315	-1.291	-1.268	-1.242	-1.216	-1.189	-1.161	-1.132	-1.102	-1.070	-1.040	-1.008	-0.974	-0.940	-0.906	-0.871	-0.835	-0.799	-0.761	-0.725	-0.688	-0.650	-0.611	-0.574	-0.535	-0.496	-0.459	-0.420	-0.381	-0.344	-0.306	-0.268	-0.230	-0.194	-0.156	-0.120	-0.085	-0.049	-0.014	0.019	0.051	0.084	0.116	0.148	0.178	0.206	0.234	0.261	0.288	0.311	0.335	0.359	0.381	0.401	0.421	0.439	0.458	0.474	0.490	0.505	0.519	0.531	0.542	0.552	0.562	0.571	0.579	0.585	0.592	0.598	0.601	0.605	0.608	0.610	0.611	0.612	0.614	0.614	0.612	0.611	0.610	0.608	0.608	0.604	0.602	0.600	0.599	0.598	0.595	0.592	0.591	0.590	0.590	0.588	0.588	0.589	0.589	0.590	0.591	0.592	0.595	0.600	0.604	0.608	0.614	0.620	0.626	0.634	0.641	0.651	0.660	0.672	0.682	0.695	0.709	0.722	0.736	0.751	0.769	0.784	0.801	0.819	0.838	0.856	0.875	0.895	0.915	0.935	0.956	0.978	0.999	1.020	1.041	1.062	1.084	1.105	1.126	1.148	1.169	1.190	1.210	1.231	1.251	1.270	1.290	1.308	1.326	1.344	1.361	1.378	1.395	1.410	1.425	1.440	1.454	1.468	1.480	1.492	1.505	1.516	1.528	1.538	1.548	1.558	1.568	1.576	1.584	1.592	1.601	1.609	1.618	1.624	1.632	1.640	1.648	1.656	1.664	1.672	1.680	1.689	1.698	1.706	1.716	1.726	1.736	1.746	1.758	1.769	1.781	1.794	1.806	1.820	1.834	1.849	1.864	1.879	1.895	1.910	1.928	1.945	1.961	1.979	1.998	2.015	2.034	2.051	2.069	2.088	2.105	2.121	2.139	2.156	2.172	2.189	2.205	2.220	2.235	2.248	2.261	2.274	2.284	2.295	2.304	2.311	2.319	2.324	2.328	2.331	2.332	2.332	2.330	2.328	2.324	2.318	2.310	2.301	2.292	2.279	2.265	2.251	2.235	2.218	2.199	2.179	2.158	2.135	2.111	2.086	2.060	2.033	2.005	1.975	1.946	1.915	1.882	1.851	1.818	1.785	1.750	1.716	1.681	1.646	1.611	1.576	1.540	1.504	1.469	1.431	1.398	1.360	1.325	1.290	1.254	1.219	1.185	1.150	1.116	1.082	1.049	1.016	0.984	0.951	0.919	0.888	0.856	0.825	0.796	0.765	0.736	0.706	0.678	0.650	0.621	0.592	0.565	0.539	0.511	0.486	0.460	0.435	0.410	0.385	0.361	0.336	0.314	0.290	0.269	0.246	0.225	0.204	0.184	0.162	0.144	0.126	0.108	0.090	0.074	0.059	0.044	0.029	0.016	0.004	-0.009	-0.020	-0.030	-0.039	-0.046	-0.054	-0.060	-0.064	-0.068	-0.071	-0.074	-0.074	-0.074	-0.072	-0.070	-0.066	-0.064	-0.059	-0.052	-0.046	-0.039	-0.031	-0.022	-0.012	-0.001	0.009	0.020	0.031	0.045	0.056	0.069	0.081	0.095	0.106	0.120	0.131	0.144	0.156	0.168	0.178	0.188	0.198	0.208	0.216	0.224	0.230	0.236	0.241	0.246	0.249	0.251	0.252	0.251	0.251	0.250	0.246	0.242	0.238	0.232	0.225	0.216	0.208	0.199	0.188	0.176	0.164	0.150	0.138	0.124	0.110	0.095	0.081	0.065	0.051	0.035	0.020	0.005	-0.009	-0.025	-0.040	-0.052	-0.068	-0.080	-0.092	-0.105	-0.116	-0.128	-0.136	-0.146	-0.154	-0.162	-0.169	-0.175	-0.179	-0.182	-0.186	-0.188	-0.190	-0.189	-0.188	-0.186	-0.184	-0.179	-0.175	-0.170	-0.164	-0.156	-0.149	-0.140	-0.130	-0.121	-0.110	-0.099	-0.088	-0.075	-0.062	-0.049	-0.036	-0.022	-0.008	0.006	0.021	0.036	0.050	0.065	0.079	0.095	0.109	0.124	0.139	0.152	0.166	0.180	0.194	0.206	0.218	0.230	0.242	0.252	0.262	0.272	0.281	0.290	0.298	0.305	0.312	0.318	0.321	0.325	0.329	0.331	0.334	0.334	0.332	0.332	0.331	0.329	0.325	0.321	0.315	0.310	0.304	0.295	0.288	0.278	0.269	0.258	0.246	0.235	0.221	0.209	0.196	0.181	0.168	0.154	0.139	0.124	0.110	0.094	0.079	0.064	0.049	0.034	0.019	0.005	-0.010	-0.022	-0.036	-0.049	-0.061	-0.072	-0.082	-0.094	-0.104	-0.111	-0.121	-0.128	-0.134	-0.140	-0.144	-0.146	-0.150	-0.151	-0.151	-0.151	-0.149	-0.146	-0.144	-0.139	-0.135	-0.128	-0.121	-0.114	-0.105	-0.098	-0.088	-0.078	-0.066	-0.056	-0.044	-0.032	-0.020	-0.008	0.006	0.019	0.032	0.045	0.059	0.071	0.084	0.098	0.109	0.121	0.132	0.145	0.156	0.166	0.178	0.186	0.196	0.204	0.212	0.220	0.226	0.232	0.238	0.242	0.246	0.250	0.252	0.255	0.258	0.259	0.260	0.261	0.262	0.262	0.262	0.261	0.260	0.260	0.259	0.258	0.255	0.254	0.252	0.251	0.251	0.250	0.250	0.249	0.249	0.249	0.249	0.250	0.251	0.252	0.256	0.259	0.262	0.265	0.270	0.276	0.281	0.288	0.294	0.301	0.310	0.318	0.328	0.338	0.349	0.360	0.371	0.382	0.396	0.409	0.422	0.438	0.450	0.465	0.480	0.496	0.511	0.528	0.541	0.558	0.574	0.591	0.606	0.621	0.638	0.654	0.668	0.682	0.698	0.711	0.725	0.739	0.751	0.762	0.775	0.786	0.798	0.808	0.816	0.825	0.832	0.840	0.846	0.851	0.858	0.860	0.864	0.868	0.869	0.870	0.871	0.870	0.870	0.869	0.865	0.861	0.859	0.854	0.848	0.842	0.836	0.829	0.822	0.812	0.805	0.795	0.785	0.776	0.766	0.755	0.745	0.734	0.721	0.709	0.698	0.685	0.674	0.661	0.650	0.636	0.625	0.612	0.600	0.589	0.576	0.564	0.554	0.542	0.530	0.520	0.509	0.499	0.490	0.480	0.471	0.462	0.455	0.446	0.440	0.434	0.428	0.424	0.419	0.416	0.414	0.411	0.410	0.410	0.410	0.411	0.414	0.418	0.421	0.426	0.432	0.440	0.448	0.456	0.466	0.479	0.490	0.504	0.518	0.532	0.549	0.566	0.585	0.605	0.625	0.646	0.669	0.692	0.718	0.741	0.768	0.795	0.822	0.850	0.879	0.908	0.939	0.968	0.999	1.030	1.061	1.092	1.125	1.158	1.189	1.220	1.251	1.285	1.316	1.348	1.379	1.410	1.440	1.469	1.499	1.528	1.555	1.582	1.609	1.635	1.659	1.682	1.706	1.728	1.749	1.769	1.788	1.806	1.821	1.836	1.851	1.865	1.875	1.886	1.896	1.904	1.911	1.916	1.922	1.925	1.928	1.929	1.929	1.929	1.926	1.922	1.920	1.914	1.908	1.902	1.895	1.886	1.878	1.866	1.858	1.846	1.835	1.821	1.810	1.796	1.782	1.768	1.755	1.740	1.725	1.710	1.695	1.680	1.665	1.650	1.635	1.620	1.604	1.589	1.574	1.558	1.542	1.528	1.512	1.498	1.482	1.468	1.454	1.438	1.424	1.410	1.395	1.381	1.366	1.354	1.339	1.325	1.310	1.295	1.281	1.266	1.251	1.236	1.221	1.204	1.189	1.172	1.155	1.138	1.119	1.100	1.081	1.062	1.041	1.021	0.998	0.976	0.952	0.929	0.905	0.879	0.852	0.825	0.796	0.768	0.739	0.708	0.676	0.644	0.611	0.578	0.542	0.509	0.471	0.435	0.398	0.360	0.322	0.282	0.242	0.202	0.162	0.122	0.081	0.039	-0.002	-0.044	-0.086	-0.129	-0.171	-0.212	-0.255	-0.296	-0.340	-0.381	-0.422	-0.464	-0.505	-0.545	-0.586	-0.628	-0.666	-0.706	-0.745	-0.784	-0.821	-0.860	-0.896	-0.932	-0.970	-1.005	-1.041	-1.076	-1.109	-1.142	-1.176	-1.209	-1.239	-1.271	-1.300	-1.331	-1.360	-1.389	-1.416	-1.444	-1.471	-1.498	-1.522	-1.549	-1.574	-1.596	-1.620	-1.642	-1.665	-1.686	-1.706	-1.726	-1.746	-1.764	-1.782	-1.799	-1.815	-1.831	-1.845	-1.859	-1.871	-1.884	-1.895	-1.905	-1.915	-1.925	-1.931	-1.939	-1.945	-1.951	-1.955	-1.958	-1.961	-1.964	-1.966	-1.968	-1.966	-1.966	-1.965	-1.962	-1.961	-1.959	-1.955	-1.952	-1.949	-1.946	-1.942	-1.938	-1.934	-1.930	-1.926	-1.922	-1.918	-1.914	-1.911	-1.908	-1.905	-1.904	-1.901	-1.900	-1.900	-1.900	-1.901	-1.902	-1.904	-1.908	-1.911	-1.914	-1.920	-1.926	-1.932	-1.940	-1.948	-1.958	-1.966	-1.978	-1.986	-1.998	-2.010	-2.022	-2.036	-2.049	-2.061	-2.076	-2.090	-2.105	-2.119	-2.132	-2.148	-2.161	-2.174	-2.189	-2.201	-2.214	-2.228	-2.239	-2.250	-2.261	-2.271	-2.280	-2.289	-2.296	-2.302	-2.309	-2.314	-2.318	-2.320	-2.321	-2.321	-2.321	-2.320	-2.318	-2.314	-2.309	-2.302	-2.296	-2.289	-2.280	-2.271	-2.261	-2.250	-2.239	-2.226	-2.214	-2.200	-2.186	-2.171	-2.158	-2.142	-2.126	-2.110	-2.094	-2.078	-2.062	-2.045	-2.029	-2.014	-1.999	-1.982	-1.968	-1.954	-1.939	-1.925	-1.912	-1.900	-1.888	-1.876	-1.865	-1.855	-1.846	-1.838	-1.831	-1.824	-1.818	-1.812	-1.809	-1.804	-1.802	-1.800	-1.799	-1.799	-1.799	-1.800	-1.802	-1.806	-1.810	-1.815	-1.820	-1.826	-1.832	-1.841	-1.849	-1.859	-1.869	-1.879	-1.890	-1.901	-1.914	-1.926	-1.940	-1.952	-1.968	-1.982	-1.996	-2.013	-2.027	-2.044	-2.059	-2.076	-2.092	-2.110	-2.126	-2.144	-2.161	-2.180	-2.196	-2.214	-2.232	-2.251	-2.268	-2.286	-2.304	-2.322	-2.340	-2.359	-2.375	-2.392	-2.410	-2.426	-2.442	-2.458	-2.474	-2.490	-2.505	-2.519	-2.534	-2.546	-2.560	-2.572	-2.582	-2.594	-2.605	-2.615	-2.624	-2.632	-2.640	-2.648	-2.654	-2.661	-2.665	-2.669	-2.674	-2.676	-2.679	-2.679	-2.681	-2.681	-2.680	-2.678	-2.676	-2.674	-2.670	-2.668	-2.662	-2.658	-2.652	-2.646	-2.640	-2.634	-2.626	-2.621	-2.612	-2.606	-2.600	-2.592	-2.586	-2.580	-2.572	-2.566	-2.560	-2.554	-2.549	-2.542	-2.539	-2.534	-2.530	-2.526	-2.524	-2.521	-2.520	-2.519	-2.519	-2.520	-2.521	-2.524	-2.526	-2.530	-2.535	-2.540	-2.545	-2.552	-2.560	-2.569	-2.576	-2.585	-2.595	-2.605	-2.615	-2.626	-2.638	-2.649	-2.661	-2.672	-2.685	-2.696	-2.708	-2.720	-2.731	-2.742	-2.754	-2.765	-2.774	-2.784	-2.792	-2.801	-2.809	-2.816	-2.824	-2.828	-2.834	-2.838	-2.840	-2.841	-2.842	-2.841	-2.841	-2.839	-2.835	-2.829	-2.824	-2.816	-2.809	-2.799	-2.788	-2.776	-2.764	-2.750	-2.734	-2.718	-2.701	-2.684	-2.664	-2.645	-2.624	-2.601	-2.580	-2.556	-2.534	-2.509	-2.482	-2.458	-2.431	-2.405	-2.378	-2.350	-2.322	-2.294	-2.266	-2.239	-2.209	-2.181	-2.154	-2.124	-2.095	-2.068	-2.040	-2.013	-1.985	-1.959	-1.932	-1.906	-1.881	-1.856	-1.831	-1.809	-1.785	-1.764	-1.742	-1.721	-1.701	-1.681	-1.664	-1.646	-1.629	-1.614	-1.598	-1.582	-1.569	-1.556	-1.545	-1.534	-1.522	-1.514	-1.504	-1.495	-1.489	-1.481	-1.475	-1.471	-1.465	-1.461	-1.459	-1.455	-1.452	-1.450	-1.449	-1.448	-1.446	-1.445	-1.444	-1.444	-1.444	-1.442	-1.441	-1.441	-1.440	-1.439	-1.438	-1.436	-1.434	-1.432	-1.429	-1.426	-1.421	-1.415	-1.411	-1.404	-1.398	-1.390	-1.381	-1.372	-1.362	-1.351	-1.340	-1.328	-1.314	-1.299	-1.284	-1.268	-1.251	-1.232	-1.212	-1.194	-1.174	-1.152	-1.130	-1.109	-1.085	-1.061	-1.038	-1.012	-0.989	-0.962	-0.936	-0.911	-0.885	-0.859	-0.834	-0.808	-0.782	-0.758	-0.732	-0.708	-0.682	-0.658	-0.635	-0.611	-0.590	-0.568	-0.548	-0.528	-0.510	-0.492	-0.476	-0.460	-0.446	-0.434	-0.421	-0.411	-0.402	-0.395	-0.389	-0.384	-0.380	-0.378	-0.376	-0.378	-0.379	-0.382	-0.388	-0.394	-0.401	-0.410	-0.421	-0.432	-0.445	-0.459	-0.474	-0.490	-0.509	-0.526	-0.546	-0.568	-0.588	-0.610	-0.632	-0.656	-0.681	-0.706	-0.732	-0.759	-0.785	-0.811	-0.839	-0.868	-0.895	-0.922	-0.951	-0.979	-1.006	-1.034	-1.062	-1.089	-1.116	-1.144	-1.170	-1.198	-1.224	-1.250	-1.275	-1.300	-1.325	-1.349	-1.374	-1.396	-1.421	-1.442	-1.465	-1.488	-1.508	-1.529	-1.549	-1.569	-1.588	-1.606	-1.625	-1.644	-1.661	-1.678	-1.695	-1.712	-1.729	-1.745	-1.762	-1.779	-1.796	-1.812	-1.829	-1.846	-1.862	-1.880	-1.898	-1.915	-1.932	-1.950	-1.969	-1.988	-2.006	-2.025	-2.046	-2.066	-2.086	-2.108	-2.129	-2.151	-2.174	-2.196	-2.220	-2.245	-2.269	-2.295	-2.320	-2.346	-2.372	-2.400	-2.429	-2.458	-2.485	-2.514	-2.545	-2.575	-2.605	-2.638	-2.668	-2.700	-2.731	-2.764	-2.795	-2.829	-2.861	-2.894	-2.928	-2.960	-2.992	-3.026	-3.060	-3.092	-3.126	-3.159	-3.192	-3.224	-3.258	-3.290	-3.322	-3.354	-3.386	-3.418	-3.449	-3.479	-3.510	-3.540	-3.569	-3.598	-3.626	-3.654	-3.682	-3.709	-3.736	-3.761	-3.786	-3.811	-3.835	-3.859	-3.881	-3.904	-3.924	-3.945	-3.965	-3.984	-4.003	-4.020	-4.037	-4.052	-4.069	-4.082	-4.095	-4.109	-4.120	-4.131	-4.141	-4.151	-4.160	-4.168	-4.174	-4.179	-4.185	-4.189	-4.192	-4.195	-4.198	-4.198	-4.199	-4.199	-4.199	-4.196	-4.194	-4.191	-4.189	-4.185	-4.180	-4.176	-4.171	-4.164	-4.159	-4.152	-4.146	-4.140	-4.132	-4.126	-4.119	-4.112	-4.106	-4.099	-4.094	-4.088	-4.081	-4.076	-4.071	-4.066	-4.062	-4.058	-4.055	-4.052	-4.051	-4.049	-4.048	-4.049	-4.049	-4.050	-4.052	-4.056	-4.059	-4.064	-4.069	-4.075	-4.082	-4.090	-4.100	-4.110	-4.121	-4.132	-4.145	-4.158	-4.171	-4.186	-4.202	-4.219	-4.236	-4.254	-4.271	-4.290	-4.310	-4.330	-4.351	-4.371	-4.391	-4.414	-4.434	-4.455	-4.478	-4.499	-4.520	-4.541	-4.562	-4.584	-4.605	-4.625	-4.645	-4.666	-4.685	-4.705	-4.722	-4.740	-4.758	-4.775	-4.791	-4.806	-4.821	-4.834	-4.846	-4.859	-4.870	-4.880	-4.890	-4.898	-4.905	-4.912	-4.919	-4.922	-4.928	-4.930	-4.932	-4.934	-4.934	-4.935	-4.932	-4.931	-4.929	-4.926	-4.922	-4.918	-4.912	-4.908	-4.902	-4.895	-4.889	-4.881	-4.874	-4.866	-4.859	-4.850	-4.841	-4.832	-4.824	-4.815	-4.809	-4.800	-4.791	-4.784	-4.776	-4.769	-4.761	-4.754	-4.749	-4.741	-4.735	-4.731	-4.725	-4.721	-4.718	-4.714	-4.711	-4.709	-4.706	-4.704	-4.702	-4.702	-4.702	-4.702	-4.704	-4.704	-4.706	-4.708	-4.711	-4.714	-4.718	-4.721	-4.726	-4.730	-4.735	-4.741	-4.745	-4.751	-4.758	-4.762	-4.769	-4.775	-4.781	-4.788	-4.794	-4.800	-4.806	-4.812	-4.819	-4.824	-4.829	-4.835	-4.840	-4.845	-4.850	-4.855	-4.859	-4.862	-4.866	-4.870	-4.871	-4.875	-4.876	-4.878	-4.879	-4.878	-4.879	-4.876	-4.875	-4.872	-4.869	-4.866	-4.861	-4.858	-4.851	-4.846	-4.840	-4.832	-4.825	-4.818	-4.809	-4.799	-4.789	-4.779	-4.769	-4.758	-4.746	-4.734	-4.722	-4.710	-4.696	-4.684	-4.671	-4.658	-4.644	-4.630	-4.616	-4.601	-4.588	-4.574	-4.559	-4.545	-4.530	-4.518	-4.504	-4.490	-4.476	-4.464	-4.451	-4.440	-4.429	-4.416	-4.406	-4.395	-4.385	-4.376	-4.366	-4.358	-4.350	-4.341	-4.335	-4.328	-4.321	-4.316	-4.311	-4.306	-4.301	-4.296	-4.294	-4.290	-4.288	-4.285	-4.282	-4.281	-4.280	-4.279	-4.278	-4.276	-4.275	-4.274	-4.272	-4.271	-4.270	-4.270	-4.268	-4.266	-4.266	-4.264	-4.261	-4.259	-4.256	-4.254	-4.250	-4.246	-4.242	-4.238	-4.231	-4.225	-4.219	-4.211	-4.204	-4.195	-4.186	-4.176	-4.166	-4.155	-4.142	-4.130	-4.118	-4.104	-4.089	-4.072	-4.056	-4.040	-4.021	-4.004	-3.984	-3.964	-3.944	-3.922	-3.901	-3.879	-3.855	-3.831	-3.808	-3.782	-3.758	-3.732	-3.706	-3.680	-3.652	-3.626	-3.599	-3.570	-3.542	-3.514	-3.486	-3.458	-3.428	-3.399	-3.370	-3.341	-3.312	-3.282	-3.255	-3.226	-3.198	-3.170	-3.141	-3.114	-3.088	-3.060	-3.034	-3.006	-2.981	-2.956	-2.931	-2.906	-2.882	-2.859	-2.836	-2.815	-2.794	-2.772	-2.752	-2.734	-2.715	-2.696	-2.678	-2.661	-2.645	-2.630	-2.615	-2.601	-2.588	-2.576	-2.562	-2.551	-2.540	-2.531	-2.521	-2.512	-2.504	-2.498	-2.489	-2.484	-2.478	-2.471	-2.466	-2.461	-2.456	-2.451	-2.448	-2.444	-2.440	-2.438	-2.434	-2.431	-2.429	-2.425	-2.424	-2.421	-2.418	-2.416	-2.414	-2.410	-2.409	-2.405	-2.402	-2.400	-2.398	-2.395	-2.391	-2.388	-2.384	-2.380	-2.376	-2.371	-2.368	-2.364	-2.358	-2.354	-2.348	-2.342	-2.336	-2.331	-2.324	-2.319	-2.311	-2.305	-2.298	-2.291	-2.284	-2.276	-2.269	-2.261	-2.254	-2.245	-2.238	-2.230	-2.222	-2.214	-2.206	-2.199	-2.191	-2.182	-2.175	-2.168	-2.160	-2.154	-2.146	-2.139	-2.132	-2.126	-2.120	-2.116	-2.111	-2.108	-2.102	-2.099	-2.096	-2.094	-2.092	-2.091	-2.090	-2.090	-2.090	-2.091	-2.094	-2.096	-2.100	-2.105	-2.109	-2.115	-2.120	-2.128	-2.135	-2.142	-2.151	-2.161	-2.171	-2.181	-2.192	-2.204	-2.216	-2.228	-2.241	-2.252	-2.268	-2.280	-2.294	-2.308	-2.320	-2.334	-2.346	-2.360	-2.372	-2.385	-2.396	-2.408	-2.419	-2.430	-2.439	-2.448	-2.455	-2.461	-2.468	-2.472	-2.475	-2.478	-2.480	-2.480	-2.479	-2.476	-2.474	-2.469	-2.462	-2.454	-2.446	-2.435	-2.422	-2.410	-2.395	-2.379	-2.362	-2.344	-2.325	-2.304	-2.281	-2.259	-2.234	-2.210	-2.185	-2.159	-2.131	-2.105	-2.078	-2.049	-2.021	-1.992	-1.964	-1.936	-1.908	-1.880	-1.851	-1.825	-1.799	-1.772	-1.746	-1.722	-1.700	-1.676	-1.655	-1.635	-1.616	-1.599	-1.582	-1.568	-1.554	-1.544	-1.532	-1.524	-1.519	-1.514	-1.510	-1.509	-1.509	-1.511	-1.515	-1.521	-1.529	-1.538	-1.549	-1.561	-1.575	-1.590	-1.606	-1.626	-1.645	-1.665	-1.688	-1.711	-1.735	-1.760	-1.785	-1.812	-1.840	-1.869	-1.896	-1.926	-1.955	-1.985	-2.015	-2.044	-2.074	-2.102	-2.132	-2.160	-2.188	-2.215	-2.242	-2.269	-2.292	-2.318	-2.341	-2.362	-2.382	-2.402	-2.420	-2.438	-2.452	-2.466	-2.478	-2.489	-2.498	-2.504	-2.509	-2.514	-2.515	-2.514	-2.512	-2.509	-2.504	-2.496	-2.486	-2.474	-2.460	-2.446	-2.429	-2.411	-2.392	-2.371	-2.348	-2.324	-2.298	-2.269	-2.240	-2.211	-2.180	-2.148	-2.115	-2.080	-2.045	-2.009	-1.972	-1.936	-1.899	-1.861	-1.824	-1.788	-1.750	-1.711	-1.674	-1.635	-1.599	-1.562	-1.526	-1.491	-1.455	-1.421	-1.389	-1.356	-1.325	-1.294	-1.266	-1.238	-1.211	-1.184	-1.160	-1.138	-1.115	-1.094	-1.075	-1.056	-1.040	-1.024	-1.010	-0.996	-0.984	-0.972	-0.964	-0.954	-0.948	-0.940	-0.934	-0.929	-0.925	-0.921	-0.918	-0.915	-0.912	-0.911	-0.910	-0.909	-0.909	-0.908	-0.908	-0.906	-0.905	-0.902	-0.901	-0.899	-0.898	-0.894	-0.891	-0.886	-0.881	-0.876	-0.870	-0.862	-0.855	-0.848	-0.838	-0.826	-0.816	-0.804	-0.791	-0.779	-0.764	-0.749	-0.732	-0.716	-0.700	-0.682	-0.664	-0.645	-0.626	-0.606	-0.586	-0.566	-0.545	-0.525	-0.504	-0.484	-0.464	-0.444	-0.422	-0.404	-0.384	-0.366	-0.348	-0.331	-0.315	-0.299	-0.284	-0.270	-0.258	-0.246	-0.236	-0.228	-0.219	-0.212	-0.208	-0.204	-0.202	-0.201	-0.201	-0.204	-0.206	-0.212	-0.221	-0.229	-0.240	-0.251	-0.265	-0.280	-0.296	-0.315	-0.336	-0.356	-0.379	-0.404	-0.430	-0.458	-0.485	-0.515	-0.546	-0.578	-0.612	-0.648	-0.684	-0.720	-0.758	-0.798	-0.836	-0.876	-0.919	-0.959	-1.001	-1.045	-1.088	-1.131	-1.175	-1.219	-1.262	-1.306	-1.351	-1.395	-1.439	-1.482	-1.525	-1.569	-1.611	-1.654	-1.695	-1.736	-1.776	-1.816	-1.855	-1.894	-1.930	-1.968	-2.002	-2.036	-2.070	-2.102	-2.134	-2.165	-2.194	-2.221	-2.249	-2.274	-2.299	-2.321	-2.345	-2.365	-2.386	-2.405	-2.422	-2.439	-2.455	-2.470	-2.482	-2.495	-2.506	-2.516	-2.526	-2.535	-2.542	-2.551	-2.558	-2.562	-2.570	-2.575	-2.580	-2.584	-2.589	-2.592	-2.596	-2.599	-2.602	-2.606	-2.610	-2.614	-2.616	-2.620	-2.625	-2.630	-2.634	-2.639	-2.644	-2.650	-2.656	-2.662	-2.670	-2.679	-2.688	-2.698	-2.708	-2.718	-2.728	-2.739	-2.750	-2.764	-2.775	-2.790	-2.804	-2.818	-2.832	-2.848	-2.864	-2.880	-2.896	-2.912	-2.929	-2.945	-2.961	-2.978	-2.994	-3.010	-3.026	-3.042	-3.059	-3.074	-3.089	-3.105	-3.119	-3.134	-3.146	-3.160	-3.172	-3.185	-3.195	-3.206	-3.216	-3.224	-3.234	-3.240	-3.248	-3.252	-3.258	-3.261	-3.265	-3.266	-3.269	-3.269	-3.269	-3.269	-3.268	-3.265	-3.261	-3.258	-3.252	-3.246	-3.241	-3.234	-3.226	-3.219	-3.210	-3.200	-3.190	-3.179	-3.166	-3.155	-3.142	-3.129	-3.115	-3.101	-3.086	-3.071	-3.056	-3.040	-3.024	-3.006	-2.990	-2.972	-2.955	-2.938	-2.919	-2.900	-2.881	-2.861	-2.842	-2.824	-2.804	-2.784	-2.764	-2.744	-2.724	-2.702	-2.684	-2.664	-2.642	-2.621	-2.602	-2.582	-2.561	-2.541	-2.521	-2.502	-2.482	-2.464	-2.444	-2.425	-2.408	-2.389	-2.370	-2.352	-2.335	-2.319	-2.301	-2.285	-2.269	-2.254	-2.239	-2.224	-2.210	-2.196	-2.182	-2.170	-2.158	-2.145	-2.132	-2.121	-2.111	-2.101	-2.091	-2.081	-2.072	-2.065	-2.055	-2.047	-2.041	-2.034	-2.027	-2.020	-2.014	-2.009	-2.004	-1.999	-1.994	-1.990	-1.984	-1.981	-1.978	-1.972	-1.969	-1.966	-1.961	-1.959	-1.956	-1.951	-1.949	-1.945	-1.942	-1.939	-1.936	-1.934	-1.930	-1.928	-1.924	-1.921	-1.918	-1.915	-1.912	-1.909	-1.906	-1.902	-1.900	-1.895	-1.891	-1.886	-1.882	-1.879	-1.875	-1.870	-1.865	-1.860	-1.855	-1.850	-1.845	-1.839	-1.832	-1.828	-1.821	-1.815	-1.809	-1.802	-1.796	-1.789	-1.781	-1.775	-1.769	-1.761	-1.754	-1.746	-1.739	-1.731	-1.722	-1.715	-1.708	-1.699	-1.691	-1.684	-1.676	-1.670	-1.662	-1.655	-1.648	-1.642	-1.635	-1.630	-1.625	-1.620	-1.615	-1.610	-1.608	-1.604	-1.600	-1.596	-1.595	-1.594	-1.592	-1.591	-1.592	-1.594	-1.594	-1.596	-1.600	-1.602	-1.606	-1.611	-1.616	-1.622	-1.629	-1.636	-1.642	-1.651	-1.659	-1.668	-1.676	-1.686	-1.696	-1.706	-1.715	-1.726	-1.738	-1.749	-1.759	-1.769	-1.779	-1.790	-1.800	-1.809	-1.819	-1.826	-1.836	-1.842	-1.850	-1.858	-1.862	-1.866	-1.870	-1.874	-1.875	-1.876	-1.876	-1.875	-1.874	-1.870	-1.865	-1.860	-1.852	-1.845	-1.835	-1.824	-1.812	-1.799	-1.784	-1.769	-1.750	-1.732	-1.712	-1.691	-1.670	-1.646	-1.622	-1.598	-1.571	-1.545	-1.518	-1.489	-1.459	-1.430	-1.399	-1.369	-1.338	-1.305	-1.272	-1.241	-1.209	-1.175	-1.142	-1.109	-1.075	-1.042	-1.010	-0.978	-0.946	-0.915	-0.884	-0.854	-0.824	-0.794	-0.765	-0.738	-0.710	-0.684	-0.659	-0.634	-0.611	-0.589	-0.566	-0.545	-0.526	-0.506	-0.489	-0.472	-0.458	-0.442	-0.429	-0.416	-0.402	-0.392	-0.382	-0.372	-0.364	-0.356	-0.349	-0.342	-0.336	-0.332	-0.326	-0.324	-0.320	-0.319	-0.316	-0.315	-0.312	-0.312	-0.312	-0.314	-0.315	-0.315	-0.318	-0.319	-0.321	-0.325	-0.328	-0.331	-0.334	-0.338	-0.341	-0.345	-0.351	-0.355	-0.360	-0.365	-0.370	-0.375	-0.381	-0.386	-0.394	-0.400	-0.408	-0.414	-0.421	-0.428	-0.435	-0.442	-0.450	-0.459	-0.466	-0.475	-0.482	-0.491	-0.499	-0.507	-0.516	-0.524	-0.532	-0.540	-0.548	-0.556	-0.562	-0.570	-0.578	-0.585	-0.591	-0.598	-0.604	-0.609	-0.614	-0.619	-0.622	-0.625	-0.628	-0.630	-0.631	-0.631	-0.631	-0.630	-0.629	-0.626	-0.624	-0.620	-0.614	-0.608	-0.602	-0.595	-0.586	-0.579	-0.569	-0.559	-0.548	-0.536	-0.524	-0.511	-0.498	-0.484	-0.470	-0.455	-0.440	-0.424	-0.409	-0.392	-0.376	-0.360	-0.344	-0.328	-0.311	-0.294	-0.279	-0.264	-0.248	-0.231	-0.218	-0.202	-0.188	-0.174	-0.160	-0.149	-0.136	-0.125	-0.114	-0.104	-0.094	-0.086	-0.076	-0.070	-0.062	-0.058	-0.052	-0.048	-0.044	-0.040	-0.039	-0.036	-0.035	-0.034	-0.035	-0.035	-0.036	-0.039	-0.041	-0.044	-0.048	-0.052	-0.058	-0.061	-0.068	-0.074	-0.080	-0.086	-0.092	-0.100	-0.109	-0.116	-0.124	-0.132	-0.141	-0.150	-0.159	-0.168	-0.178	-0.188	-0.198	-0.208	-0.218	-0.228	-0.238	-0.248	-0.258	-0.270	-0.280	-0.291	-0.302	-0.314	-0.326	-0.338	-0.350	-0.361	-0.374	-0.386	-0.399	-0.411	-0.425	-0.439	-0.452	-0.466	-0.480	-0.495	-0.509	-0.524	-0.540	-0.555	-0.570	-0.586	-0.602	-0.619	-0.636	-0.651	-0.669	-0.686	-0.702	-0.720	-0.739	-0.755	-0.774	-0.791	-0.809	-0.828	-0.845	-0.864	-0.882	-0.900	-0.919	-0.938	-0.955	-0.972	-0.991	-1.009	-1.026	-1.045	-1.061	-1.079	-1.095	-1.112	-1.128	-1.144	-1.160	-1.175	-1.190	-1.204	-1.218	-1.231	-1.245	-1.258	-1.269	-1.281	-1.292	-1.302	-1.314	-1.322	-1.331	-1.340	-1.348	-1.355	-1.362	-1.370	-1.376	-1.382	-1.389	-1.394	-1.398	-1.402	-1.408	-1.410	-1.412	-1.416	-1.419	-1.421	-1.422	-1.425	-1.426	-1.428	-1.429	-1.430	-1.430	-1.431	-1.431	-1.432	-1.432	-1.432	-1.434	-1.434	-1.435	-1.434	-1.435	-1.436	-1.436	-1.436	-1.438	-1.439	-1.439	-1.439	-1.440	-1.441	-1.442	-1.444	-1.446	-1.446	-1.449	-1.450	-1.452	-1.454	-1.456	-1.459	-1.461	-1.464	-1.466	-1.469	-1.472	-1.476	-1.479	-1.482	-1.486	-1.490	-1.494	-1.498	-1.501	-1.504	-1.509	-1.511	-1.515	-1.519	-1.521	-1.525	-1.529	-1.531	-1.534	-1.535	-1.539	-1.540	-1.540	-1.542	-1.544	-1.542	-1.542	-1.541	-1.541	-1.539	-1.535	-1.531	-1.528	-1.524	-1.519	-1.512	-1.504	-1.496	-1.488	-1.479	-1.468	-1.455	-1.442	-1.430	-1.415	-1.400	-1.384	-1.366	-1.349	-1.330	-1.309	-1.288	-1.266	-1.242	-1.219	-1.194	-1.168	-1.141	-1.114	-1.086	-1.056	-1.026	-0.996	-0.964	-0.931	-0.899	-0.866	-0.832	-0.799	-0.762	-0.729	-0.692	-0.656	-0.621	-0.585	-0.549	-0.511	-0.475	-0.439	-0.402	-0.366	-0.331	-0.295	-0.260	-0.225	-0.192	-0.158	-0.125	-0.091	-0.059	-0.028	0.004	0.034	0.062	0.090	0.119	0.145	0.170	0.196	0.220	0.242	0.264	0.285	0.305	0.322	0.340	0.358	0.372	0.386	0.400	0.412	0.424	0.434	0.444	0.451	0.460	0.466	0.471	0.476	0.481	0.485	0.486	0.489	0.490	0.489	0.490	0.489	0.489	0.486	0.485	0.482	0.480	0.478	0.475	0.470	0.468	0.464	0.462	0.458	0.455	0.454	0.450	0.449	0.446	0.445	0.445	0.444	0.444	0.444	0.445	0.446	0.449	0.451	0.455	0.460	0.464	0.470	0.476	0.484	0.491	0.500	0.507	0.519	0.530	0.542	0.555	0.569	0.582	0.598	0.614	0.630	0.648	0.665	0.682	0.701	0.721	0.741	0.761	0.782	0.804	0.825	0.848	0.869	0.891	0.912	0.936	0.959	0.981	1.004	1.025	1.048	1.069	1.091	1.112	1.134	1.155	1.175	1.195	1.216	1.235	1.254	1.271	1.289	1.306	1.322	1.340	1.355	1.370	1.385	1.399	1.411	1.424	1.436	1.449	1.459	1.470	1.480	1.490	1.499	1.508	1.518	1.526	1.534	1.542	1.550	1.559	1.566	1.575	1.582	1.591	1.599	1.608	1.616	1.626	1.635	1.644	1.655	1.665	1.675	1.686	1.699	1.710	1.724	1.735	1.750	1.764	1.779	1.794	1.810	1.826	1.842	1.860	1.878	1.896	1.915	1.934	1.952	1.972	1.992	2.013	2.033	2.052	2.071	2.092	2.111	2.130	2.150	2.169	2.188	2.205	2.222	2.240	2.256	2.272	2.288	2.301	2.315	2.326	2.338	2.348	2.355	2.362	2.369	2.374	2.376	2.378	2.378	2.378	2.374	2.370	2.365	2.359	2.349	2.339	2.328	2.314	2.300	2.284	2.268	2.250	2.229	2.209	2.186	2.162	2.138	2.112	2.086	2.059	2.030	1.999	1.969	1.938	1.905	1.874	1.840	1.806	1.772	1.738	1.704	1.669	1.634	1.599	1.562	1.528	1.492	1.458	1.422	1.388	1.352	1.318	1.284	1.250	1.218	1.182	1.150	1.118	1.085	1.055	1.022	0.991	0.961	0.931	0.902	0.874	0.846	0.818	0.790	0.764	0.738	0.711	0.686	0.661	0.639	0.615	0.591	0.569	0.548	0.526	0.505	0.485	0.465	0.448	0.429	0.411	0.395	0.378	0.362	0.346	0.331	0.319	0.305	0.294	0.281	0.270	0.261	0.251	0.242	0.234	0.226	0.220	0.215	0.209	0.205	0.202	0.199	0.199	0.198	0.196	0.198	0.199	0.200	0.202	0.206	0.209	0.214	0.219	0.224	0.229	0.235	0.242	0.250	0.258	0.265	0.272	0.280	0.289	0.298	0.305	0.312	0.320	0.328	0.335	0.342	0.349	0.354	0.360	0.365	0.369	0.372	0.375	0.379	0.380	0.380	0.380	0.380	0.379	0.376	0.372	0.369	0.364	0.359	0.352	0.346	0.338	0.329	0.320	0.310	0.299	0.286	0.275	0.262	0.251	0.238	0.224	0.210	0.196	0.184	0.169	0.156	0.141	0.129	0.115	0.104	0.090	0.079	0.068	0.055	0.045	0.035	0.026	0.018	0.010	0.002	-0.004	-0.010	-0.015	-0.019	-0.021	-0.024	-0.025	-0.026	-0.026	-0.025	-0.024	-0.021	-0.018	-0.014	-0.010	-0.004	0.001	0.008	0.015	0.024	0.031	0.040	0.049	0.059	0.068	0.079	0.090	0.100	0.111	0.121	0.132	0.144	0.155	0.165	0.178	0.189	0.199	0.209	0.221	0.232	0.242	0.252	0.262	0.272	0.282	0.292	0.302	0.311	0.320	0.328	0.335	0.342	0.350	0.356	0.364	0.369	0.374	0.380	0.384	0.388	0.391	0.394	0.396	0.398	0.399	0.399	0.399	0.399	0.398	0.395	0.394	0.390	0.386	0.381	0.376	0.370	0.364	0.358	0.350	0.342	0.334	0.324	0.314	0.304	0.294	0.282	0.270	0.258	0.245	0.234	0.220	0.208	0.195	0.181	0.169	0.155	0.142	0.130	0.118	0.105	0.092	0.081	0.069	0.059	0.049	0.039	0.029	0.021	0.012	0.005	-0.001	-0.008	-0.011	-0.015	-0.019	-0.020	-0.021	-0.021	-0.020	-0.018	-0.014	-0.011	-0.006	-0.001	0.005	0.012	0.020	0.029	0.038	0.048	0.058	0.069	0.080	0.091	0.104	0.118	0.130	0.144	0.156	0.170	0.184	0.196	0.209	0.222	0.234	0.248	0.259	0.270	0.280	0.291	0.300	0.310	0.319	0.326	0.334	0.340	0.346	0.351	0.355	0.359	0.362	0.364	0.365	0.366	0.366	0.365	0.364	0.361	0.359	0.356	0.352	0.350	0.346	0.341	0.338	0.334	0.328	0.324	0.320	0.315	0.310	0.308	0.304	0.300	0.298	0.295	0.294	0.292	0.291	0.291	0.292	0.294	0.296	0.299	0.302	0.308	0.314	0.319	0.326	0.335	0.344	0.354	0.365	0.376	0.388	0.401	0.415	0.430	0.445	0.461	0.479	0.495	0.512	0.530	0.549	0.568	0.588	0.606	0.626	0.646	0.665	0.685	0.704	0.724	0.744	0.762	0.781	0.800	0.818	0.835	0.852	0.868	0.884	0.899	0.912	0.926	0.939	0.951	0.962	0.972	0.981	0.990	0.998	1.004	1.010	1.014	1.018	1.021	1.022	1.024	1.024	1.024	1.021	1.019	1.015	1.011	1.005	1.000	0.992	0.985	0.978	0.968	0.958	0.948	0.936	0.925	0.914	0.900	0.888	0.874	0.861	0.846	0.832	0.818	0.804	0.789	0.772	0.758	0.742	0.728	0.711	0.698	0.681	0.666	0.651	0.638	0.622	0.608	0.595	0.580	0.566	0.554	0.542	0.530	0.519	0.507	0.498	0.488	0.479	0.470	0.462	0.456	0.450	0.445	0.440	0.436	0.434	0.431	0.431	0.431	0.434	0.436	0.439	0.442	0.448	0.455	0.462	0.471	0.480	0.491	0.502	0.515	0.529	0.545	0.561	0.578	0.596	0.615	0.635	0.656	0.679	0.701	0.725	0.749	0.774	0.800	0.828	0.854	0.882	0.910	0.939	0.968	0.996	1.028	1.058	1.088	1.118	1.148	1.178	1.208	1.238	1.266	1.296	1.326	1.355	1.382	1.411	1.439	1.465	1.491	1.516	1.540	1.565	1.589	1.610	1.631	1.652	1.670	1.690	1.706	1.724	1.738	1.751	1.765	1.776	1.788	1.796	1.805	1.812	1.818	1.822	1.826	1.828	1.830	1.830	1.829	1.828	1.824	1.820	1.815	1.809	1.801	1.794	1.786	1.775	1.765	1.754	1.742	1.730	1.718	1.702	1.689	1.674	1.660	1.644	1.629	1.612	1.596	1.580	1.562	1.548	1.530	1.512	1.496	1.479	1.462	1.446	1.430	1.414	1.398	1.382	1.366	1.350	1.335	1.320	1.305	1.289	1.276	1.261	1.248	1.234	1.220	1.206	1.194	1.180	1.168	1.154	1.140	1.128	1.115	1.101	1.088	1.074	1.060	1.045	1.030	1.015	1.000	0.985	0.968	0.951	0.934	0.914	0.895	0.874	0.854	0.832	0.810	0.788	0.764	0.738	0.712	0.686	0.658	0.629	0.600	0.569	0.538	0.505	0.472	0.438	0.404	0.368	0.331	0.292	0.255	0.215	0.176	0.136	0.095	0.054	0.012	-0.030	-0.071	-0.114	-0.158	-0.200	-0.244	-0.286	-0.330	-0.374	-0.416	-0.460	-0.502	-0.546	-0.589	-0.630	-0.672	-0.714	-0.756	-0.796	-0.836	-0.876	-0.916	-0.954	-0.994	-1.031	-1.069	-1.105	-1.142	-1.178	-1.212	-1.246	-1.281	-1.314	-1.346	-1.379	-1.410	-1.440	-1.470	-1.500	-1.529	-1.558	-1.584	-1.612	-1.639	-1.664	-1.690	-1.714	-1.738	-1.761	-1.785	-1.806	-1.828	-1.849	-1.869	-1.889	-1.906	-1.926	-1.942	-1.960	-1.975	-1.991	-2.005	-2.019	-2.031	-2.044	-2.055	-2.065	-2.075	-2.082	-2.090	-2.098	-2.104	-2.110	-2.114	-2.119	-2.121	-2.125	-2.126	-2.128	-2.128	-2.129	-2.128	-2.126	-2.124	-2.121	-2.120	-2.116	-2.114	-2.111	-2.108	-2.104	-2.102	-2.099	-2.095	-2.092	-2.088	-2.085	-2.082	-2.081	-2.080	-2.079	-2.076	-2.078	-2.076	-2.078	-2.079	-2.081	-2.082	-2.088	-2.090	-2.095	-2.100	-2.106	-2.112	-2.120	-2.128	-2.136	-2.145	-2.154	-2.164	-2.172	-2.184	-2.195	-2.206	-2.218	-2.229	-2.240	-2.252	-2.262	-2.275	-2.286	-2.296	-2.308	-2.318	-2.328	-2.338	-2.346	-2.354	-2.361	-2.368	-2.374	-2.379	-2.382	-2.386	-2.388	-2.390	-2.389	-2.389	-2.386	-2.382	-2.378	-2.374	-2.366	-2.359	-2.350	-2.340	-2.329	-2.316	-2.304	-2.290	-2.276	-2.261	-2.245	-2.229	-2.211	-2.192	-2.175	-2.155	-2.136	-2.116	-2.095	-2.075	-2.055	-2.034	-2.014	-1.992	-1.972	-1.952	-1.932	-1.912	-1.894	-1.875	-1.856	-1.839	-1.822	-1.806	-1.790	-1.775	-1.760	-1.748	-1.736	-1.724	-1.714	-1.704	-1.695	-1.688	-1.680	-1.676	-1.671	-1.668	-1.664	-1.661	-1.661	-1.662	-1.662	-1.665	-1.668	-1.671	-1.676	-1.681	-1.688	-1.695	-1.704	-1.712	-1.721	-1.732	-1.744	-1.755	-1.768	-1.780	-1.792	-1.808	-1.821	-1.836	-1.851	-1.866	-1.882	-1.899	-1.915	-1.931	-1.949	-1.966	-1.982	-2.000	-2.018	-2.035	-2.052	-2.071	-2.088	-2.106	-2.124	-2.141	-2.159	-2.175	-2.192	-2.209	-2.226	-2.242	-2.259	-2.275	-2.291	-2.306	-2.321	-2.336	-2.350	-2.364	-2.379	-2.391	-2.405	-2.418	-2.429	-2.441	-2.451	-2.461	-2.472	-2.482	-2.491	-2.499	-2.508	-2.516	-2.522	-2.530	-2.536	-2.541	-2.548	-2.552	-2.556	-2.561	-2.564	-2.568	-2.570	-2.572	-2.574	-2.578	-2.579	-2.581	-2.582	-2.582	-2.584	-2.584	-2.585	-2.586	-2.586	-2.588	-2.589	-2.590	-2.591	-2.592	-2.595	-2.598	-2.600	-2.602	-2.606	-2.610	-2.615	-2.620	-2.625	-2.630	-2.636	-2.642	-2.651	-2.659	-2.669	-2.678	-2.688	-2.699	-2.710	-2.722	-2.735	-2.749	-2.762	-2.778	-2.792	-2.809	-2.824	-2.841	-2.859	-2.876	-2.894	-2.911	-2.930	-2.948	-2.966	-2.985	-3.004	-3.022	-3.040	-3.058	-3.076	-3.094	-3.110	-3.126	-3.144	-3.158	-3.172	-3.188	-3.200	-3.211	-3.224	-3.234	-3.244	-3.251	-3.260	-3.265	-3.271	-3.275	-3.279	-3.280	-3.280	-3.280	-3.278	-3.275	-3.271	-3.265	-3.258	-3.250	-3.240	-3.230	-3.218	-3.205	-3.191	-3.175	-3.160	-3.142	-3.125	-3.105	-3.086	-3.065	-3.044	-3.022	-2.999	-2.976	-2.952	-2.928	-2.902	-2.878	-2.852	-2.828	-2.802	-2.778	-2.751	-2.724	-2.698	-2.672	-2.648	-2.621	-2.596	-2.570	-2.546	-2.522	-2.499	-2.475	-2.451	-2.430	-2.409	-2.388	-2.366	-2.348	-2.329	-2.310	-2.292	-2.276	-2.260	-2.245	-2.230	-2.216	-2.204	-2.192	-2.180	-2.170	-2.160	-2.150	-2.142	-2.135	-2.128	-2.121	-2.116	-2.110	-2.106	-2.101	-2.098	-2.094	-2.092	-2.090	-2.089	-2.088	-2.086	-2.085	-2.085	-2.084	-2.084	-2.082	-2.082	-2.081	-2.081	-2.081	-2.080	-2.079	-2.076	-2.075	-2.072	-2.070	-2.066	-2.062	-2.058	-2.052	-2.046	-2.040	-2.031	-2.024	-2.015	-2.005	-1.994	-1.981	-1.970	-1.958	-1.942	-1.928	-1.910	-1.894	-1.876	-1.858	-1.836	-1.816	-1.794	-1.772	-1.749	-1.725	-1.701	-1.676	-1.650	-1.624	-1.596	-1.570	-1.542	-1.515	-1.486	-1.458	-1.430	-1.401	-1.372	-1.345	-1.316	-1.289	-1.260	-1.231	-1.204	-1.178	-1.151	-1.124	-1.099	-1.074	-1.051	-1.029	-1.006	-0.985	-0.965	-0.946	-0.929	-0.912	-0.898	-0.882	-0.870	-0.859	-0.849	-0.840	-0.832	-0.826	-0.821	-0.819	-0.816	-0.815	-0.816	-0.818	-0.821	-0.828	-0.834	-0.841	-0.850	-0.861	-0.872	-0.885	-0.899	-0.915	-0.931	-0.949	-0.968	-0.986	-1.008	-1.029	-1.051	-1.075	-1.098	-1.122	-1.148	-1.172	-1.200	-1.226	-1.252	-1.280	-1.308	-1.336	-1.362	-1.391	-1.420	-1.448	-1.476	-1.504	-1.532	-1.560	-1.588	-1.615	-1.642	-1.669	-1.696	-1.722	-1.749	-1.775	-1.800	-1.825	-1.850	-1.874	-1.898	-1.920	-1.944	-1.965	-1.988	-2.009	-2.029	-2.051	-2.070	-2.090	-2.111	-2.130	-2.149	-2.169	-2.188	-2.206	-2.224	-2.242	-2.262	-2.280	-2.299	-2.318	-2.335	-2.354	-2.374	-2.392	-2.411	-2.430	-2.450	-2.469	-2.489	-2.510	-2.530	-2.551	-2.572	-2.594	-2.615	-2.639	-2.661	-2.684	-2.708	-2.732	-2.756	-2.780	-2.806	-2.830	-2.856	-2.882	-2.909	-2.936	-2.962	-2.990	-3.018	-3.045	-3.075	-3.102	-3.130	-3.159	-3.186	-3.216	-3.245	-3.274	-3.302	-3.332	-3.361	-3.390	-3.418	-3.448	-3.475	-3.504	-3.532	-3.560	-3.589	-3.616	-3.644	-3.671	-3.699	-3.725	-3.752	-3.779	-3.805	-3.830	-3.855	-3.880	-3.905	-3.928	-3.951	-3.974	-3.998	-4.020	-4.041	-4.064	-4.084	-4.105	-4.124	-4.144	-4.164	-4.181	-4.199	-4.216	-4.232	-4.249	-4.264	-4.279	-4.292	-4.305	-4.318	-4.329	-4.340	-4.350	-4.360	-4.368	-4.375	-4.382	-4.389	-4.394	-4.398	-4.401	-4.404	-4.406	-4.408	-4.408	-4.408	-4.406	-4.404	-4.401	-4.399	-4.394	-4.390	-4.385	-4.379	-4.371	-4.365	-4.358	-4.350	-4.341	-4.332	-4.324	-4.315	-4.305	-4.298	-4.288	-4.279	-4.270	-4.261	-4.254	-4.246	-4.239	-4.231	-4.224	-4.219	-4.212	-4.208	-4.204	-4.200	-4.196	-4.195	-4.194	-4.194	-4.194	-4.195	-4.198	-4.201	-4.206	-4.212	-4.219	-4.226	-4.235	-4.245	-4.256	-4.269	-4.281	-4.295	-4.310	-4.326	-4.341	-4.359	-4.378	-4.398	-4.416	-4.436	-4.458	-4.479	-4.501	-4.522	-4.546	-4.569	-4.591	-4.614	-4.638	-4.661	-4.684	-4.708	-4.730	-4.752	-4.775	-4.798	-4.820	-4.840	-4.862	-4.882	-4.901	-4.921	-4.940	-4.959	-4.976	-4.992	-5.008	-5.022	-5.038	-5.051	-5.064	-5.075	-5.088	-5.096	-5.106	-5.116	-5.124	-5.131	-5.138	-5.144	-5.149	-5.152	-5.158	-5.160	-5.162	-5.164	-5.166	-5.168	-5.168	-5.166	-5.168	-5.166	-5.165	-5.164	-5.161	-5.159	-5.156	-5.154	-5.150	-5.148	-5.144	-5.141	-5.138	-5.134	-5.131	-5.126	-5.124	-5.121	-5.118	-5.114	-5.111	-5.109	-5.106	-5.102	-5.100	-5.099	-5.096	-5.095	-5.092	-5.092	-5.090	-5.090	-5.089	-5.089	-5.089	-5.089	-5.089	-5.090	-5.090	-5.091	-5.092	-5.094	-5.096	-5.098	-5.100	-5.102	-5.106	-5.110	-5.112	-5.116	-5.121	-5.125	-5.129	-5.134	-5.138	-5.142	-5.146	-5.152	-5.158	-5.162	-5.168	-5.172	-5.179	-5.182	-5.189	-5.194	-5.199	-5.205	-5.210	-5.215	-5.219	-5.225	-5.230	-5.234	-5.238	-5.241	-5.245	-5.248	-5.250	-5.254	-5.255	-5.256	-5.255	-5.256	-5.256	-5.256	-5.254	-5.251	-5.249	-5.246	-5.241	-5.239	-5.234	-5.228	-5.220	-5.214	-5.205	-5.198	-5.189	-5.179	-5.168	-5.158	-5.146	-5.135	-5.122	-5.109	-5.096	-5.082	-5.069	-5.052	-5.038	-5.022	-5.006	-4.990	-4.975	-4.958	-4.941	-4.925	-4.909	-4.892	-4.875	-4.859	-4.842	-4.826	-4.811	-4.795	-4.780	-4.766	-4.751	-4.736	-4.724	-4.710	-4.698	-4.685	-4.674	-4.662	-4.652	-4.642	-4.634	-4.625	-4.616	-4.608	-4.601	-4.595	-4.589	-4.582	-4.578	-4.572	-4.569	-4.565	-4.561	-4.558	-4.555	-4.552	-4.551	-4.548	-4.546	-4.544	-4.541	-4.539	-4.538	-4.535	-4.534	-4.531	-4.529	-4.525	-4.521	-4.518	-4.515	-4.510	-4.505	-4.499	-4.492	-4.486	-4.479	-4.472	-4.464	-4.454	-4.444	-4.432	-4.421	-4.410	-4.398	-4.384	-4.370	-4.354	-4.338	-4.321	-4.304	-4.285	-4.266	-4.246	-4.225	-4.205	-4.182	-4.161	-4.138	-4.112	-4.089	-4.064	-4.037	-4.011	-3.985	-3.958	-3.931	-3.904	-3.875	-3.846	-3.818	-3.789	-3.759	-3.730	-3.700	-3.670	-3.640	-3.611	-3.581	-3.551	-3.521	-3.492	-3.462	-3.434	-3.405	-3.376	-3.349	-3.320	-3.292	-3.266	-3.239	-3.212	-3.188	-3.162	-3.138	-3.114	-3.089	-3.066	-3.045	-3.022	-3.001	-2.981	-2.962	-2.942	-2.924	-2.908	-2.890	-2.874	-2.859	-2.845	-2.830	-2.816	-2.804	-2.791	-2.781	-2.770	-2.760	-2.750	-2.742	-2.734	-2.725	-2.719	-2.712	-2.706	-2.700	-2.695	-2.689	-2.685	-2.680	-2.678	-2.672	-2.670	-2.666	-2.662	-2.660	-2.658	-2.655	-2.651	-2.649	-2.646	-2.644	-2.641	-2.639	-2.635	-2.632	-2.629	-2.626	-2.621	-2.619	-2.615	-2.610	-2.606	-2.601	-2.596	-2.591	-2.588	-2.581	-2.576	-2.569	-2.564	-2.556	-2.551	-2.544	-2.538	-2.529	-2.522	-2.515	-2.506	-2.499	-2.491	-2.484	-2.475	-2.469	-2.460	-2.452	-2.444	-2.435	-2.428	-2.420	-2.412	-2.404	-2.396	-2.389	-2.382	-2.375	-2.369	-2.361	-2.355	-2.349	-2.345	-2.339	-2.335	-2.330	-2.326	-2.324	-2.320	-2.318	-2.316	-2.314	-2.312	-2.312	-2.312	-2.314	-2.315	-2.318	-2.319	-2.322	-2.326	-2.331	-2.336	-2.341	-2.348	-2.354	-2.360	-2.368	-2.376	-2.385	-2.392	-2.402	-2.412	-2.421	-2.432	-2.442	-2.454	-2.464	-2.475	-2.485	-2.496	-2.508	-2.518	-2.529	-2.539	-2.549	-2.559	-2.568	-2.576	-2.584	-2.591	-2.598	-2.604	-2.609	-2.614	-2.618	-2.619	-2.620	-2.621	-2.621	-2.619	-2.616	-2.614	-2.608	-2.601	-2.594	-2.585	-2.575	-2.564	-2.551	-2.538	-2.522	-2.506	-2.488	-2.470	-2.450	-2.429	-2.406	-2.384	-2.360	-2.334	-2.309	-2.282	-2.255	-2.228	-2.200	-2.171	-2.144	-2.114	-2.085	-2.056	-2.026	-1.998	-1.969	-1.940	-1.911	-1.884	-1.858	-1.831	-1.806	-1.781	-1.758	-1.735	-1.712	-1.692	-1.672	-1.656	-1.639	-1.624	-1.610	-1.599	-1.588	-1.579	-1.571	-1.565	-1.561	-1.559	-1.559	-1.560	-1.562	-1.566	-1.572	-1.580	-1.589	-1.599	-1.610	-1.624	-1.639	-1.654	-1.672	-1.691	-1.710	-1.731	-1.754	-1.776	-1.800	-1.824	-1.849	-1.875	-1.901	-1.928	-1.955	-1.981	-2.009	-2.036	-2.064	-2.091	-2.118	-2.145	-2.171	-2.196	-2.221	-2.245	-2.269	-2.291	-2.314	-2.334	-2.354	-2.372	-2.390	-2.405	-2.420	-2.432	-2.445	-2.455	-2.462	-2.470	-2.475	-2.478	-2.480	-2.480	-2.478	-2.475	-2.469	-2.461	-2.451	-2.441	-2.429	-2.414	-2.399	-2.381	-2.361	-2.340	-2.318	-2.292	-2.268	-2.239	-2.211	-2.181	-2.150	-2.118	-2.085	-2.050	-2.015	-1.979	-1.941	-1.904	-1.866	-1.829	-1.790	-1.750	-1.711	-1.671	-1.632	-1.594	-1.555	-1.516	-1.479	-1.440	-1.404	-1.368	-1.332	-1.298	-1.265	-1.232	-1.201	-1.171	-1.142	-1.115	-1.088	-1.064	-1.040	-1.019	-0.998	-0.978	-0.960	-0.944	-0.928	-0.915	-0.901	-0.891	-0.882	-0.874	-0.866	-0.861	-0.856	-0.852	-0.850	-0.849	-0.848	-0.848	-0.848	-0.850	-0.851	-0.852	-0.856	-0.859	-0.861	-0.864	-0.868	-0.871	-0.874	-0.876	-0.879	-0.881	-0.884	-0.885	-0.885	-0.884	-0.884	-0.881	-0.880	-0.876	-0.872	-0.868	-0.862	-0.856	-0.848	-0.840	-0.830	-0.820	-0.810	-0.798	-0.784	-0.771	-0.758	-0.742	-0.726	-0.710	-0.694	-0.676	-0.660	-0.641	-0.624	-0.605	-0.589	-0.570	-0.551	-0.534	-0.516	-0.500	-0.484	-0.466	-0.450	-0.435	-0.422	-0.409	-0.396	-0.385	-0.375	-0.365	-0.359	-0.352	-0.346	-0.341	-0.338	-0.336	-0.336	-0.338	-0.341	-0.346	-0.352	-0.359	-0.369	-0.380	-0.392	-0.408	-0.422	-0.440	-0.459	-0.479	-0.500	-0.524	-0.550	-0.576	-0.604	-0.632	-0.664	-0.695	-0.728	-0.762	-0.798	-0.835	-0.871	-0.910	-0.950	-0.990	-1.030	-1.072	-1.115	-1.158	-1.201	-1.244	-1.289	-1.334	-1.378	-1.422	-1.466	-1.511	-1.555	-1.600	-1.644	-1.688	-1.731	-1.772	-1.815	-1.858	-1.898	-1.939	-1.978	-2.015	-2.052	-2.089	-2.125	-2.160	-2.192	-2.225	-2.255	-2.285	-2.314	-2.340	-2.365	-2.389	-2.412	-2.434	-2.455	-2.474	-2.491	-2.509	-2.524	-2.538	-2.550	-2.561	-2.571	-2.580	-2.589	-2.595	-2.601	-2.608	-2.612	-2.615	-2.619	-2.621	-2.622	-2.625	-2.626	-2.626	-2.626	-2.626	-2.626	-2.626	-2.626	-2.628	-2.626	-2.628	-2.628	-2.630	-2.631	-2.634	-2.635	-2.638	-2.642	-2.645	-2.651	-2.658	-2.662	-2.670	-2.678	-2.685	-2.695	-2.705	-2.715	-2.726	-2.739	-2.751	-2.764	-2.779	-2.794	-2.808	-2.824	-2.840	-2.856	-2.874	-2.890	-2.908	-2.925	-2.942	-2.960	-2.978	-2.996	-3.012	-3.030	-3.049	-3.065	-3.082	-3.099	-3.115	-3.131	-3.148	-3.162	-3.179	-3.192	-3.206	-3.219	-3.231	-3.244	-3.255	-3.265	-3.275	-3.284	-3.291	-3.300	-3.306	-3.312	-3.319	-3.324	-3.328	-3.331	-3.335	-3.336	-3.339	-3.339	-3.339	-3.339	-3.338	-3.335	-3.332	-3.330	-3.326	-3.321	-3.318	-3.311	-3.306	-3.299	-3.292	-3.284	-3.275	-3.266	-3.258	-3.246	-3.236	-3.225	-3.215	-3.202	-3.189	-3.178	-3.164	-3.150	-3.136	-3.121	-3.106	-3.091	-3.076	-3.060	-3.042	-3.026	-3.010	-2.992	-2.975	-2.958	-2.941	-2.922	-2.906	-2.888	-2.870	-2.851	-2.834	-2.816	-2.798	-2.780	-2.764	-2.746	-2.729	-2.712	-2.696	-2.680	-2.664	-2.649	-2.634	-2.619	-2.604	-2.590	-2.576	-2.564	-2.551	-2.538	-2.526	-2.516	-2.504	-2.494	-2.484	-2.474	-2.464	-2.456	-2.448	-2.439	-2.431	-2.424	-2.416	-2.410	-2.405	-2.398	-2.392	-2.388	-2.381	-2.378	-2.372	-2.368	-2.364	-2.360	-2.356	-2.351	-2.348	-2.344	-2.339	-2.335	-2.330	-2.328	-2.322	-2.319	-2.314	-2.310	-2.305	-2.300	-2.295	-2.290	-2.285	-2.280	-2.275	-2.270	-2.264	-2.259	-2.252	-2.248	-2.242	-2.236	-2.230	-2.224	-2.218	-2.211	-2.204	-2.198	-2.190	-2.184	-2.178	-2.170	-2.164	-2.155	-2.149	-2.141	-2.134	-2.126	-2.120	-2.111	-2.104	-2.096	-2.090	-2.082	-2.075	-2.066	-2.059	-2.051	-2.044	-2.036	-2.027	-2.021	-2.014	-2.005	-1.998	-1.990	-1.982	-1.975	-1.968	-1.960	-1.954	-1.945	-1.939	-1.932	-1.925	-1.919	-1.912	-1.908	-1.901	-1.895	-1.889	-1.884	-1.879	-1.874	-1.870	-1.866	-1.861	-1.859	-1.854	-1.851	-1.849	-1.846	-1.844	-1.842	-1.841	-1.840	-1.839	-1.839	-1.839	-1.839	-1.839	-1.840	-1.841	-1.842	-1.844	-1.846	-1.848	-1.849	-1.851	-1.852	-1.856	-1.858	-1.860	-1.862	-1.865	-1.868	-1.869	-1.871	-1.874	-1.875	-1.876	-1.879	-1.879	-1.879	-1.880	-1.879	-1.878	-1.876	-1.875	-1.872	-1.870	-1.865	-1.861	-1.856	-1.850	-1.844	-1.838	-1.830	-1.822	-1.812	-1.802	-1.791	-1.780	-1.768	-1.755	-1.741	-1.728	-1.711	-1.695	-1.679	-1.661	-1.642	-1.622	-1.604	-1.582	-1.562	-1.541	-1.519	-1.498	-1.474	-1.450	-1.426	-1.401	-1.376	-1.351	-1.326	-1.300	-1.274	-1.248	-1.221	-1.195	-1.168	-1.141	-1.114	-1.088	-1.061	-1.035	-1.008	-0.982	-0.956	-0.930	-0.904	-0.879	-0.855	-0.830	-0.806	-0.782	-0.760	-0.738	-0.715	-0.694	-0.672	-0.652	-0.634	-0.615	-0.596	-0.579	-0.561	-0.546	-0.530	-0.514	-0.500	-0.486	-0.472	-0.461	-0.450	-0.439	-0.428	-0.418	-0.409	-0.400	-0.391	-0.385	-0.379	-0.372	-0.368	-0.364	-0.360	-0.358	-0.355	-0.354	-0.354	-0.352	-0.354	-0.356	-0.358	-0.360	-0.364	-0.366	-0.371	-0.376	-0.382	-0.388	-0.395	-0.401	-0.409	-0.416	-0.425	-0.434	-0.444	-0.452	-0.464	-0.474	-0.485	-0.495	-0.506	-0.518	-0.528	-0.540	-0.551	-0.562	-0.574	-0.585	-0.596	-0.608	-0.618	-0.628	-0.638	-0.648	-0.656	-0.665	-0.672	-0.680	-0.686	-0.692	-0.699	-0.702	-0.706	-0.710	-0.714	-0.715	-0.715	-0.715	-0.714	-0.711	-0.709	-0.704	-0.699	-0.692	-0.686	-0.679	-0.670	-0.660	-0.649	-0.638	-0.625	-0.612	-0.599	-0.584	-0.569	-0.551	-0.535	-0.519	-0.500	-0.481	-0.464	-0.444	-0.425	-0.405	-0.385	-0.365	-0.346	-0.325	-0.305	-0.285	-0.265	-0.246	-0.226	-0.208	-0.188	-0.170	-0.151	-0.134	-0.116	-0.101	-0.085	-0.070	-0.055	-0.042	-0.029	-0.016	-0.006	0.005	0.014	0.024	0.031	0.039	0.045	0.051	0.055	0.059	0.061	0.064	0.065	0.065	0.064	0.062	0.061	0.058	0.054	0.049	0.045	0.038	0.032	0.024	0.016	0.006	-0.002	-0.012	-0.022	-0.034	-0.046	-0.058	-0.071	-0.085	-0.098	-0.112	-0.128	-0.142	-0.158	-0.174	-0.190	-0.205	-0.222	-0.239	-0.256	-0.272	-0.290	-0.308	-0.325	-0.341	-0.360	-0.378	-0.396	-0.415	-0.432	-0.451	-0.469	-0.486	-0.504	-0.522	-0.541	-0.559	-0.576	-0.594	-0.612	-0.630	-0.648	-0.665	-0.684	-0.700	-0.718	-0.736	-0.752	-0.769	-0.786	-0.802	-0.820	-0.838	-0.852	-0.870	-0.885	-0.901	-0.918	-0.934	-0.949	-0.964	-0.980	-0.996	-1.011	-1.026	-1.040	-1.056	-1.071	-1.085	-1.099	-1.114	-1.129	-1.142	-1.158	100.000	5.000	2.000	1.000	6.000	0.000	0.000	0.000	0.000	0.000	0.000	0.000	0.000	0.000	0.000	0.000	0.000	0.000	-0.382	-0.401	-0.419	-0.435	-0.454	-0.470	-0.486	-0.500	-0.516	-0.532	-0.546	-0.559	-0.572	-0.585	-0.598	-0.610	-0.621	-0.632	-0.642	-0.654	-0.662	-0.672	-0.681	-0.690	-0.698	-0.705	-0.712	-0.719	-0.724	-0.729	-0.734	-0.738	-0.741	-0.744	-0.748	-0.750	-0.752	-0.752	-0.754	-0.755	-0.755	-0.755	-0.754	-0.754	-0.752	-0.752	-0.750	-0.750	-0.748	-0.746	-0.745	-0.742	-0.741	-0.740	-0.739	-0.738	-0.738	-0.736	-0.736	-0.736	-0.736	-0.738	-0.740	-0.741	-0.744	-0.746	-0.750	-0.754	-0.760	-0.765	-0.771	-0.779	-0.786	-0.795	-0.805	-0.814	-0.825	-0.836	-0.850	-0.861	-0.875	-0.889	-0.902	-0.918	-0.932	-0.949	-0.965	-0.981	-0.998	-1.015	-1.032	-1.050	-1.066	-1.084	-1.101	-1.119	-1.135	-1.151	-1.169	-1.185	-1.200	-1.216	-1.230	-1.245	-1.259	-1.272	-1.284	-1.296	-1.308	-1.318	-1.328	-1.335	-1.344	-1.351	-1.358	-1.361	-1.366	-1.370	-1.372	-1.375	-1.376	-1.378	-1.378	-1.375	-1.375	-1.371	-1.370	-1.366	-1.362	-1.358	-1.351	-1.346	-1.341	-1.334	-1.326	-1.320	-1.312	-1.305	-1.298	-1.290	-1.284	-1.275	-1.268	-1.260	-1.254	-1.246	-1.239	-1.232	-1.225	-1.220	-1.214	-1.209	-1.204	-1.200	-1.196	-1.192	-1.190	-1.188	-1.186	-1.185	-1.185	-1.185	-1.184	-1.185	-1.188	-1.191	-1.194	-1.198	-1.202	-1.208	-1.212	-1.219	-1.226	-1.235	-1.242	-1.252	-1.262	-1.272	-1.284	-1.295	-1.308	-1.320	-1.332	-1.346	-1.361	-1.375	-1.389	-1.404	-1.420	-1.435	-1.451	-1.468	-1.484	-1.500	-1.518	-1.534	-1.550	-1.568	-1.585	-1.602	-1.620	-1.638	-1.655	-1.671	-1.689	-1.706	-1.722	-1.740	-1.756	-1.772	-1.789	-1.804	-1.819	-1.835	-1.849	-1.864	-1.878	-1.890	-1.904	-1.915	-1.926	-1.938	-1.948	-1.958	-1.968	-1.976	-1.985	-1.992	-2.000	-2.006	-2.013	-2.018	-2.021	-2.026	-2.030	-2.031	-2.034	-2.036	-2.036	-2.038	-2.038	-2.036	-2.035	-2.033	-2.031	-2.027	-2.025	-2.022	-2.019	-2.014	-2.010	-2.005	-1.999	-1.995	-1.990	-1.985	-1.979	-1.974	-1.969	-1.965	-1.960	-1.955	-1.951	-1.946	-1.942	-1.939	-1.936	-1.932	-1.930	-1.929	-1.926	-1.925	-1.925	-1.926	-1.925	-1.928	-1.930	-1.931	-1.935	-1.940	-1.944	-1.950	-1.956	-1.962	-1.969	-1.978	-1.986	-1.995	-2.005	-2.015	-2.026	-2.039	-2.049	-2.061	-2.074	-2.088	-2.101	-2.114	-2.128	-2.142	-2.156	-2.170	-2.185	-2.199	-2.212	-2.226	-2.241	-2.255	-2.268	-2.281	-2.294	-2.306	-2.320	-2.331	-2.341	-2.351	-2.362	-2.371	-2.380	-2.388	-2.394	-2.400	-2.406	-2.410	-2.414	-2.416	-2.418	-2.419	-2.419	-2.419	-2.418	-2.414	-2.410	-2.406	-2.401	-2.395	-2.389	-2.381	-2.371	-2.362	-2.352	-2.342	-2.331	-2.319	-2.305	-2.292	-2.279	-2.264	-2.249	-2.234	-2.219	-2.202	-2.185	-2.169	-2.151	-2.135	-2.118	-2.100	-2.084	-2.066	-2.049	-2.033	-2.015	-1.999	-1.982	-1.966	-1.952	-1.936	-1.922	-1.909	-1.894	-1.881	-1.869	-1.856	-1.846	-1.835	-1.825	-1.816	-1.808	-1.800	-1.792	-1.786	-1.780	-1.775	-1.770	-1.766	-1.764	-1.760	-1.759	-1.758	-1.758	-1.756	-1.758	-1.759	-1.760	-1.761	-1.765	-1.768	-1.771	-1.774	-1.778	-1.781	-1.786	-1.790	-1.792	-1.798	-1.801	-1.805	-1.809	-1.811	-1.815	-1.818	-1.819	-1.821	-1.822	-1.824	-1.824	-1.824	-1.824	-1.822	-1.820	-1.818	-1.815	-1.810	-1.806	-1.801	-1.796	-1.789	-1.781	-1.774	-1.764	-1.755	-1.745	-1.736	-1.724	-1.712	-1.700	-1.688	-1.674	-1.660	-1.648	-1.632	-1.619	-1.602	-1.589	-1.575	-1.560	-1.544	-1.531	-1.516	-1.501	-1.488	-1.474	-1.460	-1.446	-1.434	-1.421	-1.409	-1.398	-1.388	-1.378	-1.368	-1.360	-1.351	-1.345	-1.339	-1.332	-1.329	-1.325	-1.322	-1.320	-1.319	-1.319	-1.320	-1.321	-1.324	-1.326	-1.331	-1.335	-1.341	-1.348	-1.355	-1.364	-1.372	-1.382	-1.392	-1.404	-1.415	-1.428	-1.439	-1.451	-1.466	-1.480	-1.495	-1.510	-1.526	-1.541	-1.558	-1.574	-1.591	-1.609	-1.626	-1.644	-1.661	-1.681	-1.699	-1.718	-1.736	-1.755	-1.772	-1.791	-1.811	-1.829	-1.848	-1.866	-1.885	-1.904	-1.922	-1.941	-1.960	-1.979	-1.996	-2.015	-2.033	-2.052	-2.070	-2.089	-2.106	-2.125	-2.141	-2.160	-2.178	-2.194	-2.211	-2.229	-2.246	-2.262	-2.279	-2.295	-2.311	-2.328	-2.344	-2.359	-2.375	-2.390	-2.405	-2.420	-2.434	-2.450	-2.464	-2.479	-2.491	-2.506	-2.520	-2.534	-2.548	-2.560	-2.574	-2.586	-2.600	-2.611	-2.624	-2.636	-2.649	-2.660	-2.671	-2.682	-2.695	-2.706	-2.718	-2.730	-2.741	-2.751	-2.761	-2.772	-2.784	-2.795	-2.806	-2.816	-2.828	-2.839	-2.850	-2.862	-2.872	-2.885	-2.896	-2.909	-2.919	-2.931	-2.944	-2.956	-2.969	-2.981	-2.994	-3.008	-3.021	-3.035	-3.049	-3.064	-3.078	-3.092	-3.108	-3.122	-3.139	-3.154	-3.170	-3.186	-3.202	-3.220	-3.236	-3.255	-3.271	-3.289	-3.306	-3.325	-3.341	-3.360	-3.379	-3.396	-3.415	-3.431	-3.451	-3.469	-3.486	-3.504	-3.522	-3.540	-3.556	-3.574	-3.590	-3.606	-3.624	-3.639	-3.654	-3.669	-3.685	-3.699	-3.711	-3.724	-3.738	-3.748	-3.760	-3.770	-3.780	-3.789	-3.799	-3.806	-3.814	-3.819	-3.825	-3.830	-3.835	-3.839	-3.842	-3.845	-3.846	-3.849	-3.849	-3.849	-3.849	-3.848	-3.846	-3.844	-3.842	-3.839	-3.835	-3.831	-3.828	-3.824	-3.819	-3.815	-3.809	-3.804	-3.800	-3.795	-3.790	-3.785	-3.780	-3.776	-3.772	-3.768	-3.764	-3.760	-3.759	-3.755	-3.754	-3.752	-3.752	-3.751	-3.751	-3.752	-3.755	-3.758	-3.760	-3.764	-3.769	-3.775	-3.782	-3.789	-3.798	-3.806	-3.818	-3.829	-3.841	-3.852	-3.868	-3.881	-3.896	-3.914	-3.930	-3.948	-3.966	-3.985	-4.005	-4.026	-4.048	-4.069	-4.091	-4.114	-4.139	-4.162	-4.185	-4.210	-4.235	-4.260	-4.285	-4.310	-4.335	-4.361	-4.386	-4.411	-4.436	-4.461	-4.486	-4.511	-4.534	-4.559	-4.581	-4.605	-4.628	-4.648	-4.670	-4.690	-4.710	-4.728	-4.746	-4.764	-4.780	-4.795	-4.811	-4.825	-4.839	-4.850	-4.861	-4.872	-4.882	-4.890	-4.898	-4.905	-4.910	-4.915	-4.919	-4.922	-4.925	-4.926	-4.928	-4.928	-4.926	-4.926	-4.924	-4.920	-4.918	-4.912	-4.909	-4.904	-4.898	-4.891	-4.885	-4.879	-4.871	-4.865	-4.856	-4.850	-4.842	-4.835	-4.828	-4.819	-4.812	-4.805	-4.798	-4.791	-4.784	-4.778	-4.771	-4.765	-4.759	-4.754	-4.749	-4.742	-4.740	-4.735	-4.731	-4.729	-4.726	-4.724	-4.722	-4.720	-4.721	-4.721	-4.721	-4.722	-4.724	-4.725	-4.726	-4.730	-4.732	-4.736	-4.740	-4.744	-4.750	-4.755	-4.760	-4.765	-4.771	-4.778	-4.782	-4.790	-4.796	-4.804	-4.810	-4.818	-4.825	-4.831	-4.839	-4.846	-4.852	-4.859	-4.864	-4.871	-4.876	-4.882	-4.888	-4.892	-4.896	-4.900	-4.902	-4.906	-4.909	-4.911	-4.912	-4.914	-4.915	-4.914	-4.912	-4.912	-4.910	-4.908	-4.905	-4.901	-4.896	-4.891	-4.886	-4.880	-4.872	-4.866	-4.858	-4.850	-4.841	-4.832	-4.822	-4.812	-4.801	-4.790	-4.778	-4.766	-4.754	-4.741	-4.728	-4.714	-4.701	-4.688	-4.674	-4.660	-4.646	-4.631	-4.618	-4.602	-4.589	-4.575	-4.561	-4.548	-4.534	-4.520	-4.506	-4.492	-4.481	-4.468	-4.455	-4.444	-4.430	-4.419	-4.408	-4.396	-4.385	-4.374	-4.365	-4.354	-4.344	-4.334	-4.325	-4.315	-4.306	-4.298	-4.289	-4.280	-4.272	-4.262	-4.255	-4.246	-4.239	-4.230	-4.221	-4.212	-4.205	-4.196	-4.186	-4.178	-4.169	-4.159	-4.148	-4.138	-4.128	-4.116	-4.105	-4.091	-4.079	-4.066	-4.052	-4.039	-4.024	-4.008	-3.994	-3.978	-3.960	-3.941	-3.924	-3.905	-3.885	-3.865	-3.844	-3.822	-3.800	-3.778	-3.755	-3.731	-3.706	-3.681	-3.655	-3.630	-3.604	-3.578	-3.550	-3.522	-3.495	-3.468	-3.439	-3.411	-3.382	-3.352	-3.325	-3.296	-3.266	-3.239	-3.210	-3.181	-3.154	-3.124	-3.096	-3.069	-3.041	-3.014	-2.988	-2.961	-2.936	-2.910	-2.885	-2.862	-2.838	-2.815	-2.792	-2.770	-2.749	-2.728	-2.708	-2.688	-2.669	-2.650	-2.634	-2.616	-2.600	-2.585	-2.570	-2.556	-2.542	-2.529	-2.518	-2.506	-2.496	-2.486	-2.476	-2.468	-2.460	-2.452	-2.446	-2.440	-2.434	-2.429	-2.424	-2.419	-2.416	-2.412	-2.410	-2.409	-2.406	-2.405	-2.404	-2.404	-2.402	-2.402	-2.402	-2.402	-2.404	-2.404	-2.406	-2.406	-2.409	-2.410	-2.411	-2.414	-2.415	-2.418	-2.420	-2.422	-2.426	-2.429	-2.431	-2.434	-2.436	-2.439	-2.442	-2.445	-2.448	-2.449	-2.451	-2.454	-2.456	-2.460	-2.461	-2.464	-2.465	-2.469	-2.470	-2.472	-2.474	-2.475	-2.478	-2.479	-2.481	-2.481	-2.484	-2.485	-2.488	-2.489	-2.491	-2.492	-2.495	-2.498	-2.500	-2.501	-2.504	-2.506	-2.508	-2.510	-2.514	-2.515	-2.519	-2.522	-2.526	-2.530	-2.534	-2.539	-2.544	-2.549	-2.555	-2.560	-2.566	-2.571	-2.579	-2.586	-2.594	-2.601	-2.609	-2.616	-2.625	-2.635	-2.642	-2.652	-2.662	-2.671	-2.682	-2.692	-2.704	-2.715	-2.725	-2.736	-2.748	-2.759	-2.770	-2.781	-2.792	-2.804	-2.814	-2.825	-2.836	-2.846	-2.856	-2.866	-2.876	-2.885	-2.894	-2.901	-2.910	-2.918	-2.925	-2.931	-2.936	-2.941	-2.946	-2.949	-2.952	-2.955	-2.956	-2.958	-2.958	-2.956	-2.954	-2.951	-2.948	-2.944	-2.939	-2.934	-2.926	-2.919	-2.910	-2.901	-2.891	-2.880	-2.869	-2.858	-2.844	-2.831	-2.816	-2.802	-2.786	-2.771	-2.754	-2.738	-2.720	-2.702	-2.685	-2.668	-2.649	-2.631	-2.612	-2.594	-2.576	-2.558	-2.539	-2.521	-2.502	-2.485	-2.470	-2.452	-2.435	-2.420	-2.404	-2.390	-2.375	-2.362	-2.350	-2.338	-2.328	-2.316	-2.306	-2.299	-2.290	-2.284	-2.279	-2.274	-2.271	-2.268	-2.266	-2.265	-2.266	-2.269	-2.270	-2.275	-2.280	-2.285	-2.291	-2.300	-2.308	-2.316	-2.326	-2.336	-2.349	-2.361	-2.374	-2.388	-2.402	-2.416	-2.432	-2.450	-2.465	-2.482	-2.500	-2.518	-2.534	-2.551	-2.570	-2.588	-2.604	-2.622	-2.639	-2.656	-2.672	-2.689	-2.704	-2.719	-2.734	-2.749	-2.764	-2.776	-2.789	-2.800	-2.811	-2.820	-2.830	-2.839	-2.846	-2.852	-2.858	-2.861	-2.865	-2.868	-2.869	-2.869	-2.870	-2.868	-2.865	-2.861	-2.856	-2.850	-2.844	-2.836	-2.829	-2.820	-2.809	-2.798	-2.788	-2.775	-2.761	-2.746	-2.732	-2.719	-2.702	-2.686	-2.669	-2.652	-2.635	-2.618	-2.600	-2.582	-2.564	-2.546	-2.528	-2.510	-2.491	-2.474	-2.455	-2.439	-2.421	-2.405	-2.388	-2.372	-2.356	-2.341	-2.326	-2.312	-2.299	-2.285	-2.272	-2.261	-2.250	-2.239	-2.230	-2.221	-2.211	-2.205	-2.198	-2.190	-2.185	-2.179	-2.175	-2.171	-2.168	-2.165	-2.162	-2.160	-2.160	-2.159	-2.159	-2.159	-2.159	-2.160	-2.161	-2.161	-2.162	-2.165	-2.166	-2.168	-2.170	-2.170	-2.172	-2.172	-2.172	-2.174	-2.175	-2.174	-2.174	-2.174	-2.172	-2.170	-2.169	-2.168	-2.164	-2.160	-2.156	-2.150	-2.146	-2.140	-2.132	-2.126	-2.119	-2.111	-2.102	-2.092	-2.084	-2.072	-2.062	-2.051	-2.040	-2.027	-2.016	-2.001	-1.989	-1.975	-1.962	-1.949	-1.934	-1.920	-1.906	-1.894	-1.879	-1.866	-1.852	-1.839	-1.826	-1.814	-1.801	-1.790	-1.778	-1.768	-1.758	-1.748	-1.739	-1.731	-1.724	-1.716	-1.711	-1.708	-1.702	-1.700	-1.698	-1.696	-1.696	-1.698	-1.699	-1.702	-1.708	-1.711	-1.719	-1.726	-1.734	-1.744	-1.755	-1.766	-1.779	-1.794	-1.808	-1.824	-1.840	-1.858	-1.878	-1.896	-1.918	-1.939	-1.961	-1.984	-2.007	-2.031	-2.058	-2.084	-2.110	-2.138	-2.165	-2.194	-2.221	-2.250	-2.279	-2.309	-2.338	-2.368	-2.396	-2.428	-2.456	-2.486	-2.515	-2.544	-2.574	-2.602	-2.630	-2.659	-2.686	-2.715	-2.742	-2.768	-2.794	-2.819	-2.844	-2.868	-2.891	-2.914	-2.935	-2.958	-2.978	-2.996	-3.015	-3.034	-3.050	-3.068	-3.082	-3.096	-3.110	-3.124	-3.136	-3.148	-3.158	-3.168	-3.178	-3.185	-3.192	-3.200	-3.208	-3.214	-3.219	-3.225	-3.230	-3.234	-3.238	-3.241	-3.245	-3.249	-3.252	-3.256	-3.260	-3.264	-3.266	-3.270	-3.274	-3.279	-3.282	-3.288	-3.291	-3.298	-3.304	-3.309	-3.315	-3.322	-3.330	-3.339	-3.346	-3.356	-3.368	-3.378	-3.389	-3.400	-3.412	-3.425	-3.440	-3.452	-3.468	-3.482	-3.498	-3.515	-3.530	-3.546	-3.564	-3.582	-3.600	-3.618	-3.635	-3.652	-3.671	-3.689	-3.708	-3.725	-3.742	-3.760	-3.778	-3.794	-3.811	-3.828	-3.844	-3.859	-3.874	-3.889	-3.901	-3.915	-3.928	-3.939	-3.950	-3.960	-3.969	-3.976	-3.984	-3.990	-3.996	-4.000	-4.004	-4.008	-4.009	-4.010	-4.009	-4.009	-4.008	-4.004	-4.000	-3.995	-3.989	-3.982	-3.975	-3.966	-3.956	-3.946	-3.935	-3.921	-3.910	-3.895	-3.880	-3.865	-3.849	-3.832	-3.814	-3.795	-3.775	-3.755	-3.735	-3.712	-3.690	-3.669	-3.645	-3.621	-3.598	-3.574	-3.549	-3.524	-3.498	-3.472	-3.446	-3.420	-3.394	-3.366	-3.340	-3.312	-3.286	-3.259	-3.234	-3.206	-3.180	-3.155	-3.128	-3.102	-3.078	-3.051	-3.028	-3.002	-2.979	-2.956	-2.932	-2.910	-2.889	-2.869	-2.848	-2.826	-2.809	-2.789	-2.770	-2.754	-2.736	-2.720	-2.705	-2.690	-2.675	-2.661	-2.649	-2.636	-2.624	-2.611	-2.600	-2.590	-2.580	-2.570	-2.560	-2.551	-2.544	-2.535	-2.528	-2.521	-2.512	-2.506	-2.499	-2.491	-2.486	-2.480	-2.474	-2.468	-2.461	-2.455	-2.449	-2.445	-2.439	-2.432	-2.426	-2.420	-2.415	-2.409	-2.404	-2.398	-2.392	-2.386	-2.380	-2.375	-2.370	-2.365	-2.360	-2.355	-2.351	-2.348	-2.342	-2.340	-2.335	-2.332	-2.330	-2.328	-2.326	-2.324	-2.322	-2.321	-2.320	-2.319	-2.320	-2.320	-2.321	-2.321	-2.324	-2.326	-2.329	-2.331	-2.335	-2.340	-2.344	-2.348	-2.354	-2.358	-2.364	-2.370	-2.376	-2.381	-2.388	-2.395	-2.401	-2.409	-2.415	-2.421	-2.429	-2.434	-2.441	-2.449	-2.455	-2.462	-2.469	-2.475	-2.481	-2.488	-2.494	-2.500	-2.505	-2.511	-2.516	-2.522	-2.528	-2.534	-2.539	-2.542	-2.548	-2.551	-2.556	-2.560	-2.565	-2.569	-2.572	-2.578	-2.581	-2.585	-2.589	-2.594	-2.598	-2.601	-2.605	-2.610	-2.614	-2.618	-2.622	-2.628	-2.632	-2.635	-2.641	-2.645	-2.650	-2.655	-2.660	-2.665	-2.670	-2.675	-2.680	-2.684	-2.688	-2.692	-2.698	-2.701	-2.706	-2.709	-2.712	-2.716	-2.720	-2.721	-2.724	-2.725	-2.726	-2.726	-2.728	-2.725	-2.724	-2.721	-2.719	-2.716	-2.711	-2.705	-2.700	-2.692	-2.684	-2.674	-2.664	-2.652	-2.641	-2.628	-2.612	-2.598	-2.581	-2.564	-2.546	-2.526	-2.505	-2.484	-2.462	-2.439	-2.414	-2.390	-2.364	-2.338	-2.311	-2.282	-2.254	-2.225	-2.194	-2.165	-2.134	-2.104	-2.072	-2.040	-2.007	-1.975	-1.944	-1.912	-1.880	-1.849	-1.818	-1.785	-1.754	-1.724	-1.694	-1.662	-1.634	-1.605	-1.578	-1.550	-1.524	-1.498	-1.471	-1.448	-1.424	-1.401	-1.378	-1.356	-1.336	-1.316	-1.296	-1.278	-1.260	-1.241	-1.225	-1.210	-1.195	-1.180	-1.166	-1.151	-1.139	-1.126	-1.112	-1.101	-1.090	-1.079	-1.068	-1.056	-1.046	-1.035	-1.025	-1.016	-1.006	-0.998	-0.988	-0.978	-0.968	-0.959	-0.949	-0.940	-0.931	-0.921	-0.912	-0.902	-0.894	-0.885	-0.875	-0.866	-0.858	-0.848	-0.839	-0.830	-0.821	-0.814	-0.805	-0.798	-0.789	-0.782	-0.776	-0.768	-0.761	-0.756	-0.749	-0.742	-0.738	-0.732	-0.728	-0.724	-0.720	-0.716	-0.714	-0.710	-0.708	-0.704	-0.701	-0.700	-0.698	-0.694	-0.692	-0.691	-0.689	-0.688	-0.685	-0.682	-0.680	-0.676	-0.675	-0.671	-0.666	-0.662	-0.658	-0.652	-0.646	-0.640	-0.632	-0.625	-0.616	-0.608	-0.598	-0.586	-0.575	-0.562	-0.550	-0.535	-0.520	-0.506	-0.489	-0.472	-0.455	-0.436	-0.418	-0.398	-0.378	-0.356	-0.335	-0.314	-0.291	-0.269	-0.245	-0.222	-0.200	-0.176	-0.152	-0.129	-0.106	-0.082	-0.060	-0.038	-0.016	0.006	0.028	0.049	0.068	0.088	0.106	0.124	0.141	0.158	0.172	0.188	0.200	0.214	0.224	0.235	0.244	0.252	0.260	0.266	0.271	0.275	0.278	0.279	0.280	0.280	0.279	0.275	0.272	0.269	0.264	0.256	0.250	0.241	0.231	0.224	0.212	0.201	0.189	0.176	0.164	0.150	0.135	0.120	0.105	0.089	0.072	0.056	0.040	0.022	0.005	-0.012	-0.031	-0.049	-0.066	-0.085	-0.104	-0.122	-0.141	-0.160	-0.180	-0.200	-0.219	-0.238	-0.258	-0.276	-0.295	-0.315	-0.335	-0.354	-0.374	-0.394	-0.412	-0.432	-0.452	-0.472	-0.491	-0.511	-0.532	-0.551	-0.571	-0.591	-0.611	-0.631	-0.651	-0.671	-0.691	-0.710	-0.731	-0.751	-0.770	-0.790	-0.811	-0.830	-0.850	-0.870	-0.890	-0.909	-0.929	-0.949	-0.968	-0.986	-1.006	-1.025	-1.042	-1.061	-1.079	-1.096	-1.114	-1.131	-1.149	-1.165	-1.181	-1.198	-1.212	-1.228	-1.242	-1.256	-1.270	-1.284	-1.298	-1.311	-1.322	-1.335	-1.346	-1.358	-1.369	-1.380	-1.390	-1.401	-1.411	-1.420	-1.430	-1.439	-1.448	-1.456	-1.465	-1.474	-1.484	-1.491	-1.499	-1.509	-1.516	-1.525	-1.534	-1.542	-1.551	-1.560	-1.570	-1.579	-1.589	-1.598	-1.608	-1.619	-1.629	-1.639	-1.650	-1.661	-1.671	-1.682	-1.695	-1.706	-1.719	-1.731	-1.744	-1.756	-1.769	-1.781	-1.794	-1.806	-1.819	-1.832	-1.845	-1.858	-1.871	-1.884	-1.895	-1.909	-1.921	-1.932	-1.945	-1.956	-1.968	-1.979	-1.990	-2.000	-2.010	-2.020	-2.029	-2.039	-2.046	-2.054	-2.062	-2.069	-2.075	-2.081	-2.086	-2.091	-2.095	-2.100	-2.102	-2.105	-2.108	-2.108	-2.109	-2.110	-2.109	-2.108	-2.105	-2.104	-2.100	-2.096	-2.091	-2.088	-2.080	-2.075	-2.068	-2.060	-2.051	-2.042	-2.031	-2.021	-2.010	-1.998	-1.985	-1.971	-1.958	-1.942	-1.928	-1.912	-1.895	-1.878	-1.860	-1.840	-1.821	-1.801	-1.781	-1.759	-1.736	-1.714	-1.691	-1.668	-1.645	-1.619	-1.594	-1.569	-1.541	-1.515	-1.488	-1.460	-1.432	-1.405	-1.376	-1.348	-1.320	-1.290	-1.261	-1.232	-1.202	-1.172	-1.144	-1.115	-1.085	-1.055	-1.026	-0.998	-0.968	-0.940	-0.911	-0.882	-0.855	-0.828	-0.800	-0.774	-0.748	-0.722	-0.696	-0.671	-0.648	-0.624	-0.601	-0.578	-0.556	-0.534	-0.514	-0.494	-0.474	-0.455	-0.438	-0.420	-0.404	-0.389	-0.374	-0.359	-0.345	-0.332	-0.320	-0.308	-0.298	-0.288	-0.278	-0.269	-0.260	-0.254	-0.246	-0.240	-0.236	-0.231	-0.228	-0.222	-0.220	-0.218	-0.216	-0.215	-0.214	-0.214	-0.214	-0.215	-0.216	-0.218	-0.219	-0.222	-0.225	-0.228	-0.230	-0.234	-0.236	-0.241	-0.245	-0.248	-0.252	-0.256	-0.261	-0.264	-0.269	-0.274	-0.276	-0.281	-0.285	-0.289	-0.292	-0.295	-0.299	-0.302	-0.305	-0.308	-0.311	-0.311	-0.312	-0.315	-0.316	-0.316	-0.318	-0.318	-0.316	-0.318	-0.316	-0.315	-0.312	-0.311	-0.310	-0.308	-0.306	-0.302	-0.300	-0.298	-0.294	-0.291	-0.286	-0.284	-0.280	-0.278	-0.274	-0.270	-0.265	-0.262	-0.259	-0.255	-0.251	-0.248	-0.244	-0.241	-0.238	-0.234	-0.231	-0.228	-0.226	-0.222	-0.220	-0.218	-0.215	-0.212	-0.210	-0.208	-0.206	-0.204	-0.201	-0.199	-0.196	-0.194	-0.192	-0.190	-0.186	-0.184	-0.181	-0.179	-0.175	-0.171	-0.169	-0.165	-0.160	-0.156	-0.150	-0.144	-0.139	-0.132	-0.126	-0.120	-0.111	-0.104	-0.095	-0.086	-0.078	-0.068	-0.056	-0.046	-0.035	-0.024	-0.012	-0.001	0.011	0.024	0.038	0.050	0.062	0.076	0.090	0.104	0.118	0.131	0.144	0.156	0.169	0.181	0.194	0.205	0.216	0.228	0.236	0.245	0.255	0.262	0.270	0.275	0.281	0.285	0.288	0.291	0.292	0.292	0.291	0.289	0.286	0.281	0.275	0.269	0.259	0.250	0.239	0.228	0.215	0.200	0.184	0.169	0.150	0.132	0.112	0.092	0.070	0.048	0.026	0.001	-0.022	-0.046	-0.071	-0.098	-0.122	-0.148	-0.174	-0.200	-0.228	-0.254	-0.281	-0.308	-0.334	-0.360	-0.385	-0.411	-0.436	-0.461	-0.485	-0.510	-0.532	-0.556	-0.579	-0.600	-0.620	-0.640	-0.661	-0.679	-0.698	-0.715	-0.732	-0.749	-0.765	-0.779	-0.794	-0.808	-0.820	-0.832	-0.846	-0.858	-0.868	-0.879	-0.889	-0.900	-0.909	-0.919	-0.928	-0.935	-0.942	-0.951	-0.959	-0.966	-0.974	-0.980	-0.988	-0.994	-1.000	-1.006	-1.012	-1.018	-1.024	-1.028	-1.034	-1.039	-1.042	-1.048	-1.051	-1.056	-1.060	-1.064	-1.065	-1.068	-1.070	-1.071	-1.072	-1.072	-1.074	-1.072	-1.071	-1.070	-1.068	-1.065	-1.061	-1.058	-1.051	-1.045	-1.039	-1.032	-1.022	-1.015	-1.006	-0.995	-0.984	-0.972	-0.960	-0.948	-0.934	-0.919	-0.905	-0.890	-0.874	-0.858	-0.840	-0.824	-0.805	-0.788	-0.769	-0.751	-0.732	-0.715	-0.695	-0.678	-0.659	-0.640	-0.624	-0.606	-0.588	-0.571	-0.554	-0.539	-0.522	-0.509	-0.494	-0.480	-0.468	-0.455	-0.444	-0.434	-0.424	-0.414	-0.406	-0.398	-0.391	-0.385	-0.380	-0.376	-0.372	-0.370	-0.368	-0.366	-0.366	-0.366	-0.366	-0.369	-0.370	-0.374	-0.375	-0.379	-0.382	-0.386	-0.391	-0.395	-0.399	-0.405	-0.409	-0.414	-0.418	-0.424	-0.426	-0.431	-0.436	-0.440	-0.442	-0.446	-0.450	-0.451	-0.454	-0.456	-0.456	-0.458	-0.458	-0.458	-0.456	-0.456	-0.452	-0.451	-0.449	-0.445	-0.440	-0.436	-0.431	-0.425	-0.420	-0.412	-0.406	-0.399	-0.391	-0.382	-0.374	-0.365	-0.355	-0.346	-0.338	-0.326	-0.316	-0.306	-0.296	-0.286	-0.275	-0.264	-0.254	-0.242	-0.232	-0.222	-0.210	-0.201	-0.190	-0.180	-0.170	-0.161	-0.151	-0.142	-0.134	-0.126	-0.118	-0.110	-0.104	-0.096	-0.091	-0.085	-0.080	-0.078	-0.072	-0.069	-0.066	-0.064	-0.062	-0.062	-0.061	-0.062	-0.064	-0.065	-0.068	-0.071	-0.074	-0.079	-0.084	-0.089	-0.095	-0.101	-0.109	-0.116	-0.125	-0.132	-0.141	-0.151	-0.161	-0.172	-0.182	-0.194	-0.205	-0.216	-0.228	-0.239	-0.251	-0.264	-0.275	-0.286	-0.296	-0.309	-0.319	-0.330	-0.340	-0.350	-0.359	-0.369	-0.376	-0.385	-0.392	-0.399	-0.405	-0.411	-0.415	-0.420	-0.424	-0.426	-0.428	-0.430	-0.429	-0.430	-0.428	-0.425	-0.421	-0.418	-0.414	-0.409	-0.404	-0.398	-0.390	-0.382	-0.374	-0.366	-0.356	-0.348	-0.338	-0.328	-0.318	-0.308	-0.296	-0.285	-0.275	-0.264	-0.252	-0.242	-0.231	-0.221	-0.212	-0.202	-0.194	-0.184	-0.176	-0.169	-0.161	-0.155	-0.148	-0.141	-0.138	-0.134	-0.129	-0.126	-0.125	-0.124	-0.122	-0.122	-0.124	-0.125	-0.128	-0.130	-0.134	-0.138	-0.144	-0.148	-0.155	-0.160	-0.168	-0.175	-0.182	-0.191	-0.199	-0.208	-0.216	-0.225	-0.235	-0.245	-0.254	-0.264	-0.272	-0.281	-0.291	-0.300	-0.309	-0.318	-0.326	-0.334	-0.342	-0.350	-0.356	-0.364	-0.369	-0.374	-0.379	-0.384	-0.389	-0.391	-0.395	-0.398	-0.399	-0.400	-0.400	-0.400	-0.400	-0.399	-0.398	-0.395	-0.392	-0.389	-0.385	-0.381	-0.378	-0.372	-0.366	-0.360	-0.355	-0.349	-0.344	-0.336	-0.329	-0.321	-0.314	-0.308	-0.300	-0.292	-0.286	-0.279	-0.271	-0.265	-0.259	-0.252	-0.246	-0.240	-0.235	-0.229	-0.224	-0.220	-0.216	-0.212	-0.210	-0.206	-0.206	-0.204	-0.202	-0.204	-0.202	-0.204	-0.205	-0.205	-0.209	-0.212	-0.215	-0.219	-0.224	-0.229	-0.235	-0.241	-0.248	-0.255	-0.264	-0.271	-0.281	-0.290	-0.299	-0.309	-0.319	-0.330	-0.341	-0.354	-0.364	-0.376	-0.389	-0.401	-0.414	-0.426	-0.440	-0.452	-0.465	-0.478	-0.491	-0.504	-0.516	-0.529	-0.541	-0.552	-0.566	-0.578	-0.589	-0.599	-0.610	-0.621	-0.630	-0.639	-0.649	-0.656	-0.665	-0.671	-0.678	-0.684	-0.689	-0.692	-0.695	-0.698	-0.700	-0.700	-0.699	-0.698	-0.696	-0.692	-0.688	-0.682	-0.675	-0.669	-0.660	-0.650	-0.640	-0.628	-0.615	-0.601	-0.586	-0.571	-0.552	-0.535	-0.516	-0.495	-0.474	-0.451	-0.428	-0.404	-0.379	-0.352	-0.326	-0.299	-0.270	-0.241	-0.211	-0.181	-0.151	-0.120	-0.089	-0.058	-0.026	0.008	0.040	0.071	0.104	0.138	0.169	0.201	0.234	0.266	0.298	0.329	0.360	0.391	0.421	0.452	0.481	0.510	0.539	0.566	0.592	0.620	0.645	0.670	0.694	0.718	0.740	0.761	0.784	0.802	0.821	0.840	0.856	0.872	0.889	0.904	0.918	0.930	0.942	0.954	0.964	0.974	0.982	0.990	0.998	1.005	1.010	1.015	1.020	1.022	1.028	1.030	1.031	1.034	1.034	1.035	1.035	1.035	1.035	1.034	1.034	1.031	1.029	1.028	1.025	1.024	1.022	1.020	1.018	1.016	1.014	1.011	1.010	1.008	1.005	1.005	1.002	1.001	0.999	0.998	0.996	0.995	0.995	0.994	0.992	0.991	0.991	0.991	0.992	0.991	0.991	0.991	0.991	0.991	0.991	0.991	0.991	0.990	0.990	0.989	0.988	0.985	0.982	0.981	0.978	0.974	0.970	0.965	0.960	0.954	0.946	0.939	0.930	0.920	0.910	0.899	0.886	0.874	0.859	0.844	0.828	0.810	0.791	0.772	0.752	0.731	0.709	0.685	0.660	0.635	0.609	0.582	0.554	0.525	0.495	0.464	0.434	0.401	0.369	0.336	0.302	0.269	0.235	0.200	0.166	0.130	0.096	0.060	0.025	-0.010	-0.045	-0.080	-0.116	-0.151	-0.185	-0.220	-0.252	-0.288	-0.321	-0.354	-0.386	-0.419	-0.450	-0.481	-0.514	-0.544	-0.574	-0.602	-0.632	-0.660	-0.688	-0.715	-0.742	-0.768	-0.792	-0.818	-0.842	-0.865	-0.889	-0.912	-0.934	-0.956	-0.978	-0.999	-1.020	-1.039	-1.059	-1.078	-1.096	-1.115	-1.132	-1.149	-1.165	-1.182	-1.198	-1.212	-1.228	-1.241	-1.255	-1.269	-1.280	-1.292	-1.304	-1.315	-1.325	-1.335	-1.345	-1.352	-1.361	-1.368	-1.375	-1.381	-1.386	-1.391	-1.396	-1.400	-1.404	-1.406	-1.408	-1.410	-1.411	-1.412	-1.412	-1.414	-1.414	-1.414	-1.412	-1.411	-1.411	-1.411	-1.409	-1.409	-1.408	-1.408	-1.408	-1.406	-1.406	-1.406	-1.408	-1.408	-1.410	-1.411	-1.414	-1.415	-1.419	-1.424	-1.429	-1.434	-1.440	-1.446	-1.455	-1.462	-1.472	-1.481	-1.492	-1.504	-1.516	-1.530	-1.542	-1.556	-1.571	-1.588	-1.602	-1.619	-1.636	-1.652	-1.671	-1.689	-1.708	-1.726	-1.745	-1.764	-1.782	-1.801	-1.820	-1.839	-1.858	-1.875	-1.892	-1.910	-1.926	-1.944	-1.959	-1.974	-1.989	-2.002	-2.015	-2.027	-2.039	-2.049	-2.059	-2.068	-2.074	-2.081	-2.086	-2.090	-2.094	-2.096	-2.099	-2.100	-2.099	-2.098	-2.096	-2.094	-2.090	-2.086	-2.080	-2.075	-2.069	-2.060	-2.054	-2.044	-2.035	-2.026	-2.016	-2.006	-1.996	-1.985	-1.975	-1.964	-1.954	-1.944	-1.932	-1.921	-1.910	-1.901	-1.890	-1.881	-1.872	-1.864	-1.855	-1.848	-1.840	-1.834	-1.828	-1.821	-1.818	-1.812	-1.809	-1.806	-1.805	-1.802	-1.802	-1.801	-1.804	-1.804	-1.806	-1.809	-1.814	-1.819	-1.825	-1.830	-1.838	-1.845	-1.854	-1.862	-1.872	-1.884	-1.895	-1.906	-1.919	-1.931	-1.944	-1.958	-1.971	-1.986	-2.000	-2.014	-2.030	-2.045	-2.061	-2.076	-2.092	-2.108	-2.124	-2.140	-2.156	-2.172	-2.188	-2.205	-2.220	-2.236	-2.251	-2.266	-2.281	-2.296	-2.311	-2.325	-2.339	-2.351	-2.365	-2.376	-2.390	-2.401	-2.412	-2.422	-2.432	-2.442	-2.452	-2.460	-2.468	-2.475	-2.481	-2.488	-2.494	-2.499	-2.504	-2.508	-2.511	-2.514	-2.516	-2.520	-2.521	-2.522	-2.522	-2.524	-2.524	-2.522	-2.521	-2.520	-2.519	-2.518	-2.516	-2.514	-2.511	-2.509	-2.505	-2.502	-2.500	-2.496	-2.494	-2.491	-2.489	-2.486	-2.484	-2.481	-2.480	-2.479	-2.476	-2.476	-2.476	-2.476	-2.476	-2.478	-2.478	-2.479	-2.481	-2.484	-2.486	-2.491	-2.494	-2.499	-2.505	-2.510	-2.518	-2.525	-2.532	-2.540	-2.549	-2.559	-2.569	-2.579	-2.590	-2.601	-2.612	-2.625	-2.638	-2.650	-2.664	-2.678	-2.691	-2.705	-2.719	-2.732	-2.748	-2.761	-2.775	-2.790	-2.802	-2.816	-2.830	-2.844	-2.856	-2.869	-2.881	-2.892	-2.904	-2.915	-2.925	-2.934	-2.942	-2.951	-2.959	-2.966	-2.972	-2.978	-2.982	-2.986	-2.990	-2.992	-2.992	-2.995	-2.994	-2.992	-2.990	-2.988	-2.984	-2.979	-2.974	-2.969	-2.961	-2.954	-2.946	-2.938	-2.928	-2.916	-2.906	-2.895	-2.882	-2.870	-2.858	-2.842	-2.830	-2.815	-2.799	-2.784	-2.768	-2.752	-2.736	-2.720	-2.702	-2.686	-2.669	-2.651	-2.635	-2.618	-2.600	-2.582	-2.565	-2.550	-2.532	-2.516	-2.501	-2.484	-2.469	-2.455	-2.440	-2.426	-2.411	-2.398	-2.385	-2.372	-2.361	-2.349	-2.339	-2.328	-2.318	-2.309	-2.300	-2.291	-2.284	-2.278	-2.271	-2.265	-2.260	-2.255	-2.251	-2.248	-2.244	-2.241	-2.240	-2.239	-2.238	-2.238	-2.238	-2.238	-2.239	-2.240	-2.241	-2.242	-2.245	-2.248	-2.249	-2.252	-2.255	-2.258	-2.260	-2.261	-2.265	-2.266	-2.269	-2.270	-2.272	-2.274	-2.274	-2.274	-2.274	-2.272	-2.271	-2.271	-2.269	-2.265	-2.261	-2.258	-2.254	-2.249	-2.242	-2.236	-2.229	-2.221	-2.211	-2.202	-2.192	-2.181	-2.170	-2.159	-2.146	-2.132	-2.120	-2.106	-2.092	-2.078	-2.062	-2.047	-2.031	-2.015	-2.000	-1.984	-1.969	-1.952	-1.938	-1.920	-1.905	-1.890	-1.875	-1.859	-1.845	-1.830	-1.816	-1.805	-1.791	-1.780	-1.770	-1.759	-1.750	-1.741	-1.734	-1.728	-1.721	-1.716	-1.712	-1.711	-1.709	-1.709	-1.709	-1.711	-1.714	-1.716	-1.722	-1.726	-1.734	-1.741	-1.751	-1.761	-1.772	-1.784	-1.796	-1.810	-1.826	-1.841	-1.858	-1.875	-1.892	-1.912	-1.932	-1.952	-1.972	-1.994	-2.015	-2.039	-2.061	-2.084	-2.108	-2.131	-2.156	-2.181	-2.205	-2.231	-2.256	-2.281	-2.305	-2.330	-2.355	-2.379	-2.405	-2.429	-2.454	-2.478	-2.501	-2.525	-2.549	-2.572	-2.595	-2.618	-2.640	-2.662	-2.684	-2.706	-2.728	-2.748	-2.768	-2.788	-2.806	-2.826	-2.845	-2.862	-2.880	-2.898	-2.915	-2.930	-2.946	-2.962	-2.979	-2.994	-3.009	-3.024	-3.038	-3.051	-3.065	-3.080	-3.092	-3.106	-3.119	-3.132	-3.145	-3.158	-3.171	-3.182	-3.195	-3.208	-3.219	-3.231	-3.244	-3.256	-3.269	-3.280	-3.292	-3.304	-3.316	-3.328	-3.341	-3.352	-3.364	-3.376	-3.389	-3.401	-3.414	-3.426	-3.439	-3.452	-3.465	-3.479	-3.492	-3.505	-3.520	-3.532	-3.546	-3.561	-3.575	-3.589	-3.604	-3.619	-3.634	-3.648	-3.665	-3.680	-3.695	-3.711	-3.726	-3.742	-3.760	-3.776	-3.792	-3.810	-3.828	-3.844	-3.862	-3.879	-3.898	-3.915	-3.932	-3.951	-3.969	-3.988	-4.005	-4.022	-4.041	-4.059	-4.076	-4.094	-4.112	-4.129	-4.146	-4.164	-4.181	-4.198	-4.215	-4.231	-4.248	-4.264	-4.278	-4.292	-4.308	-4.321	-4.335	-4.348	-4.360	-4.370	-4.382	-4.392	-4.402	-4.411	-4.420	-4.428	-4.434	-4.440	-4.446	-4.451	-4.455	-4.459	-4.461	-4.464	-4.465	-4.465	-4.465	-4.465	-4.464	-4.461	-4.460	-4.458	-4.454	-4.450	-4.445	-4.441	-4.436	-4.430	-4.424	-4.418	-4.411	-4.406	-4.400	-4.394	-4.389	-4.381	-4.376	-4.370	-4.365	-4.360	-4.356	-4.351	-4.348	-4.344	-4.340	-4.339	-4.336	-4.336	-4.335	-4.335	-4.336	-4.336	-4.340	-4.342	-4.346	-4.350	-4.356	-4.362	-4.370	-4.379	-4.386	-4.396	-4.408	-4.419	-4.431	-4.442	-4.458	-4.471	-4.486	-4.502	-4.519	-4.536	-4.554	-4.572	-4.592	-4.611	-4.631	-4.651	-4.672	-4.692	-4.714	-4.735	-4.758	-4.779	-4.801	-4.822	-4.844	-4.866	-4.886	-4.909	-4.930	-4.951	-4.971	-4.992	-5.012	-5.031	-5.052	-5.071	-5.089	-5.108	-5.124	-5.140	-5.156	-5.172	-5.186	-5.200	-5.214	-5.226	-5.238	-5.249	-5.259	-5.269	-5.278	-5.286	-5.292	-5.300	-5.306	-5.311	-5.316	-5.319	-5.322	-5.325	-5.328	-5.329	-5.330	-5.330	-5.331	-5.330	-5.329	-5.326	-5.325	-5.322	-5.320	-5.316	-5.312	-5.310	-5.306	-5.302	-5.299	-5.292	-5.289	-5.286	-5.281	-5.278	-5.272	-5.270	-5.266	-5.262	-5.259	-5.255	-5.252	-5.250	-5.248	-5.244	-5.242	-5.240	-5.239	-5.238	-5.236	-5.235	-5.234	-5.235	-5.234	-5.234	-5.235	-5.235	-5.238	-5.239	-5.240	-5.242	-5.245	-5.248	-5.250	-5.254	-5.255	-5.259	-5.262	-5.266	-5.269	-5.272	-5.276	-5.280	-5.284	-5.286	-5.290	-5.295	-5.298	-5.301	-5.304	-5.308	-5.310	-5.312	-5.315	-5.318	-5.320	-5.321	-5.324	-5.325	-5.326	-5.326	-5.326	-5.326	-5.325	-5.325	-5.324	-5.321	-5.320	-5.316	-5.314	-5.309	-5.306	-5.301	-5.296	-5.290	-5.285	-5.279	-5.272	-5.265	-5.256	-5.249	-5.241	-5.232	-5.224	-5.214	-5.205	-5.194	-5.184	-5.172	-5.161	-5.150	-5.140	-5.129	-5.116	-5.105	-5.092	-5.080	-5.068	-5.056	-5.042	-5.030	-5.019	-5.006	-4.994	-4.982	-4.970	-4.959	-4.946	-4.935	-4.924	-4.911	-4.901	-4.890	-4.880	-4.869	-4.859	-4.849	-4.839	-4.829	-4.820	-4.811	-4.802	-4.794	-4.785	-4.776	-4.769	-4.761	-4.754	-4.745	-4.738	-4.730	-4.722	-4.715	-4.708	-4.700	-4.692	-4.685	-4.679	-4.670	-4.662	-4.654	-4.646	-4.638	-4.629	-4.620	-4.611	-4.601	-4.592	-4.582	-4.572	-4.561	-4.550	-4.539	-4.528	-4.515	-4.502	-4.490	-4.475	-4.461	-4.446	-4.430	-4.415	-4.399	-4.382	-4.365	-4.349	-4.330	-4.311	-4.292	-4.272	-4.252	-4.231	-4.211	-4.189	-4.168	-4.145	-4.122	-4.099	-4.076	-4.051	-4.026	-4.004	-3.979	-3.954	-3.928	-3.902	-3.876	-3.850	-3.824	-3.799	-3.772	-3.745	-3.720	-3.692	-3.666	-3.639	-3.612	-3.586	-3.561	-3.534	-3.509	-3.482	-3.456	-3.431	-3.406	-3.382	-3.358	-3.334	-3.309	-3.286	-3.262	-3.240	-3.218	-3.196	-3.176	-3.155	-3.135	-3.116	-3.096	-3.078	-3.061	-3.044	-3.028	-3.011	-2.996	-2.981	-2.968	-2.955	-2.942	-2.930	-2.919	-2.909	-2.899	-2.890	-2.882	-2.874	-2.868	-2.861	-2.856	-2.850	-2.846	-2.842	-2.840	-2.838	-2.836	-2.834	-2.834	-2.834	-2.834	-2.834	-2.836	-2.836	-2.839	-2.841	-2.842	-2.845	-2.849	-2.851	-2.855	-2.859	-2.861	-2.866	-2.869	-2.872	-2.876	-2.880	-2.885	-2.889	-2.891	-2.896	-2.899	-2.901	-2.905	-2.909	-2.911	-2.912	-2.916	-2.918	-2.920	-2.922	-2.925	-2.926	-2.928	-2.929	-2.929	-2.929	-2.930	-2.930	-2.930	-2.930	-2.930	-2.929	-2.930	-2.929	-2.929	-2.928	-2.926	-2.926	-2.925	-2.925	-2.924	-2.924	-2.922	-2.922	-2.922	-2.921	-2.921	-2.921	-2.922	-2.922	-2.924	-2.925	-2.928	-2.928	-2.930	-2.932	-2.936	-2.939	-2.944	-2.948	-2.951	-2.956	-2.961	-2.966	-2.972	-2.979	-2.986	-2.992	-3.000	-3.008	-3.016	-3.025	-3.035	-3.044	-3.054	-3.064	-3.072	-3.084	-3.094	-3.105	-3.116	-3.126	-3.139	-3.149	-3.160	-3.171	-3.182	-3.194	-3.204	-3.215	-3.225	-3.234	-3.244	-3.254	-3.264	-3.271	-3.280	-3.288	-3.294	-3.301	-3.306	-3.311	-3.315	-3.319	-3.322	-3.325	-3.326	-3.326	-3.325	-3.324	-3.321	-3.319	-3.315	-3.310	-3.304	-3.298	-3.290	-3.281	-3.272	-3.261	-3.250	-3.239	-3.225	-3.212	-3.196	-3.182	-3.166	-3.149	-3.132	-3.114	-3.096	-3.078	-3.058	-3.039	-3.019	-3.000	-2.979	-2.960	-2.940	-2.920	-2.899	-2.879	-2.859	-2.840	-2.820	-2.801	-2.782	-2.765	-2.748	-2.731	-2.715	-2.699	-2.685	-2.671	-2.658	-2.646	-2.635	-2.625	-2.616	-2.608	-2.601	-2.595	-2.591	-2.588	-2.586	-2.585	-2.585	-2.586	-2.589	-2.592	-2.596	-2.602	-2.609	-2.618	-2.626	-2.635	-2.646	-2.658	-2.670	-2.684	-2.698	-2.712	-2.728	-2.744	-2.761	-2.778	-2.796	-2.814	-2.832	-2.850	-2.870	-2.888	-2.906	-2.925	-2.944	-2.962	-2.981	-3.000	-3.018	-3.035	-3.052	-3.069	-3.086	-3.101	-3.116	-3.131	-3.144	-3.158	-3.169	-3.181	-3.191	-3.200	-3.209	-3.216	-3.222	-3.229	-3.232	-3.235	-3.238	-3.240	-3.240	-3.240	-3.238	-3.234	-3.231	-3.226	-3.220	-3.214	-3.206	-3.198	-3.189	-3.179	-3.168	-3.156	-3.144	-3.130	-3.116	-3.101	-3.088	-3.070	-3.054	-3.039	-3.020	-3.004	-2.988	-2.969	-2.951	-2.934	-2.916	-2.899	-2.881	-2.865	-2.848	-2.830	-2.814	-2.796	-2.781	-2.764	-2.750	-2.735	-2.720	-2.706	-2.694	-2.681	-2.670	-2.658	-2.646	-2.638	-2.628	-2.619	-2.611	-2.604	-2.596	-2.590	-2.584	-2.580	-2.574	-2.570	-2.566	-2.564	-2.560	-2.558	-2.556	-2.555	-2.554	-2.552	-2.551	-2.550	-2.550	-2.549	-2.548	-2.548	-2.546	-2.546	-2.545	-2.544	-2.541	-2.539	-2.538	-2.534	-2.531	-2.529	-2.524	-2.520	-2.515	-2.509	-2.502	-2.496	-2.489	-2.481	-2.472	-2.464	-2.454	-2.444	-2.434	-2.422	-2.410	-2.399	-2.385	-2.372	-2.359	-2.344	-2.330	-2.315	-2.301	-2.286	-2.270	-2.254	-2.239	-2.224	-2.208	-2.192	-2.178	-2.161	-2.146	-2.131	-2.118	-2.101	-2.089	-2.075	-2.062	-2.049	-2.038	-2.026	-2.016	-2.006	-1.998	-1.989	-1.981	-1.975	-1.969	-1.964	-1.961	-1.958	-1.955	-1.955	-1.955	-1.956	-1.958	-1.961	-1.965	-1.970	-1.978	-1.985	-1.994	-2.002	-2.014	-2.025	-2.039	-2.051	-2.066	-2.081	-2.099	-2.116	-2.135	-2.154	-2.174	-2.196	-2.218	-2.240	-2.265	-2.289	-2.314	-2.340	-2.366	-2.394	-2.421	-2.450	-2.478	-2.506	-2.535	-2.564	-2.594	-2.624	-2.654	-2.684	-2.715	-2.745	-2.775	-2.804	-2.835	-2.865	-2.894	-2.924	-2.952	-2.980	-3.009	-3.036	-3.064	-3.091	-3.118	-3.144	-3.169	-3.194	-3.218	-3.240	-3.264	-3.285	-3.308	-3.328	-3.348	-3.366	-3.385	-3.402	-3.420	-3.436	-3.451	-3.466	-3.480	-3.494	-3.506	-3.518	-3.530	-3.540	-3.550	-3.560	-3.569	-3.578	-3.586	-3.594	-3.601	-3.610	-3.616	-3.622	-3.630	-3.636	-3.642	-3.649	-3.655	-3.660	-3.666	-3.674	-3.679	-3.686	-3.692	-3.699	-3.706	-3.714	-3.720	-3.728	-3.736	-3.744	-3.752	-3.762	-3.771	-3.781	-3.792	-3.802	-3.814	-3.825	-3.838	-3.849	-3.862	-3.875	-3.889	-3.902	-3.916	-3.930	-3.945	-3.960	-3.975	-3.990	-4.005	-4.020	-4.036	-4.050	-4.066	-4.081	-4.095	-4.111	-4.125	-4.140	-4.155	-4.169	-4.181	-4.195	-4.208	-4.220	-4.231	-4.242	-4.254	-4.264	-4.272	-4.281	-4.290	-4.298	-4.304	-4.309	-4.314	-4.318	-4.321	-4.324	-4.325	-4.325	-4.325	-4.324	-4.321	-4.319	-4.315	-4.309	-4.304	-4.296	-4.290	-4.281	-4.272	-4.261	-4.250	-4.239	-4.225	-4.211	-4.196	-4.181	-4.166	-4.149	-4.131	-4.112	-4.093	-4.074	-4.052	-4.032	-4.010	-3.989	-3.966	-3.944	-3.919	-3.895	-3.871	-3.846	-3.821	-3.795	-3.770	-3.745	-3.719	-3.691	-3.666	-3.640	-3.612	-3.586	-3.560	-3.534	-3.509	-3.482	-3.455	-3.430	-3.404	-3.379	-3.355	-3.330	-3.305	-3.281	-3.259	-3.235	-3.212	-3.190	-3.169	-3.148	-3.128	-3.108	-3.088	-3.069	-3.050	-3.031	-3.015	-2.998	-2.982	-2.965	-2.951	-2.935	-2.921	-2.908	-2.894	-2.881	-2.869	-2.858	-2.846	-2.835	-2.824	-2.815	-2.805	-2.796	-2.786	-2.779	-2.771	-2.762	-2.756	-2.749	-2.742	-2.736	-2.730	-2.724	-2.719	-2.712	-2.709	-2.702	-2.699	-2.695	-2.690	-2.686	-2.682	-2.678	-2.675	-2.671	-2.669	-2.666	-2.664	-2.661	-2.659	-2.658	-2.655	-2.654	-2.652	-2.651	-2.651	-2.651	-2.651	-2.652	-2.651	-2.652	-2.654	-2.655	-2.656	-2.658	-2.660	-2.661	-2.665	-2.668	-2.670	-2.672	-2.675	-2.679	-2.682	-2.688	-2.691	-2.695	-2.700	-2.704	-2.709	-2.714	-2.718	-2.722	-2.728	-2.732	-2.736	-2.742	-2.748	-2.752	-2.756	-2.761	-2.766	-2.770	-2.775	-2.780	-2.782	-2.788	-2.791	-2.796	-2.800	-2.805	-2.808	-2.811	-2.816	-2.820	-2.822	-2.825	-2.829	-2.832	-2.835	-2.839	-2.841	-2.844	-2.848	-2.849	-2.851	-2.854	-2.858	-2.860	-2.862	-2.866	-2.868	-2.871	-2.875	-2.878	-2.880	-2.882	-2.886	-2.889	-2.891	-2.894	-2.898	-2.900	-2.904	-2.905	-2.909	-2.911	-2.914	-2.918	-2.920	-2.922	-2.925	-2.928	-2.929	-2.930	-2.932	-2.932	-2.934	-2.934	-2.935	-2.934	-2.934	-2.931	-2.931	-2.929	-2.925	-2.922	-2.919	-2.915	-2.909	-2.904	-2.898	-2.891	-2.882	-2.874	-2.865	-2.855	-2.844	-2.832	-2.819	-2.805	-2.791	-2.776	-2.760	-2.742	-2.726	-2.706	-2.686	-2.666	-2.646	-2.625	-2.602	-2.579	-2.555	-2.530	-2.505	-2.480	-2.454	-2.428	-2.400	-2.371	-2.344	-2.315	-2.286	-2.256	-2.228	-2.198	-2.166	-2.138	-2.108	-2.076	-2.047	-2.016	-1.988	-1.958	-1.928	-1.898	-1.869	-1.840	-1.812	-1.784	-1.758	-1.730	-1.704	-1.678	-1.652	-1.628	-1.602	-1.580	-1.556	-1.534	-1.512	-1.490	-1.470	-1.449	-1.430	-1.412	-1.392	-1.375	-1.358	-1.341	-1.325	-1.309	-1.294	-1.279	-1.265	-1.251	-1.238	-1.224	-1.212	-1.200	-1.189	-1.178	-1.165	-1.155	-1.144	-1.134	-1.125	-1.115	-1.105	-1.098	-1.089	-1.081	-1.072	-1.065	-1.056	-1.050	-1.042	-1.035	-1.028	-1.022	-1.016	-1.010	-1.004	-0.999	-0.994	-0.990	-0.985	-0.980	-0.976	-0.974	-0.970	-0.968	-0.965	-0.961	-0.959	-0.956	-0.955	-0.954	-0.952	-0.950	-0.950	-0.949	-0.948	-0.946	-0.946	-0.945	-0.945	-0.942	-0.942	-0.941	-0.941	-0.940	-0.938	-0.936	-0.934	-0.931	-0.929	-0.925	-0.921	-0.918	-0.911	-0.908	-0.901	-0.895	-0.888	-0.880	-0.871	-0.861	-0.851	-0.840	-0.829	-0.816	-0.804	-0.790	-0.776	-0.761	-0.745	-0.730	-0.712	-0.695	-0.676	-0.658	-0.638	-0.618	-0.598	-0.576	-0.556	-0.535	-0.512	-0.491	-0.470	-0.448	-0.425	-0.402	-0.381	-0.358	-0.336	-0.315	-0.294	-0.271	-0.250	-0.230	-0.210	-0.191	-0.172	-0.154	-0.136	-0.119	-0.101	-0.086	-0.071	-0.056	-0.041	-0.029	-0.016	-0.005	0.006	0.016	0.025	0.032	0.040	0.046	0.052	0.058	0.061	0.065	0.068	0.069	0.070	0.070	0.070	0.068	0.065	0.062	0.059	0.054	0.050	0.044	0.036	0.029	0.020	0.011	0.002	-0.009	-0.019	-0.031	-0.044	-0.056	-0.070	-0.084	-0.099	-0.114	-0.129	-0.145	-0.162	-0.179	-0.198	-0.216	-0.235	-0.254	-0.274	-0.295	-0.316	-0.338	-0.359	-0.381	-0.405	-0.428	-0.451	-0.476	-0.500	-0.525	-0.550	-0.575	-0.601	-0.628	-0.654	-0.680	-0.706	-0.734	-0.760	-0.788	-0.814	-0.842	-0.870	-0.896	-0.924	-0.950	-0.978	-1.004	-1.030	-1.056	-1.081	-1.109	-1.134	-1.159	-1.184	-1.208	-1.231	-1.255	-1.280	-1.302	-1.324	-1.346	-1.368	-1.388	-1.408	-1.428	-1.446	-1.465	-1.481	-1.499	-1.515	-1.530	-1.546	-1.560	-1.574	-1.586	-1.599	-1.611	-1.622	-1.632	-1.642	-1.651	-1.660	-1.669	-1.676	-1.685	-1.691	-1.698	-1.704	-1.711	-1.718	-1.722	-1.729	-1.732	-1.739	-1.744	-1.749	-1.754	-1.759	-1.764	-1.769	-1.774	-1.780	-1.785	-1.790	-1.796	-1.802	-1.809	-1.815	-1.821	-1.828	-1.835	-1.842	-1.850	-1.858	-1.866	-1.875	-1.882	-1.892	-1.901	-1.911	-1.920	-1.930	-1.940	-1.949	-1.959	-1.969	-1.980	-1.990	-2.000	-2.010	-2.020	-2.031	-2.040	-2.050	-2.060	-2.070	-2.080	-2.089	-2.099	-2.106	-2.115	-2.125	-2.132	-2.140	-2.146	-2.154	-2.160	-2.168	-2.172	-2.178	-2.182	-2.188	-2.191	-2.195	-2.196	-2.200	-2.201	-2.202	-2.204	-2.204	-2.202	-2.202	-2.201	-2.199	-2.196	-2.192	-2.188	-2.184	-2.178	-2.172	-2.165	-2.159	-2.149	-2.140	-2.130	-2.121	-2.111	-2.099	-2.085	-2.072	-2.059	-2.045	-2.030	-2.014	-1.998	-1.980	-1.962	-1.945	-1.924	-1.905	-1.884	-1.864	-1.841	-1.820	-1.796	-1.772	-1.749	-1.725	-1.699	-1.672	-1.646	-1.620	-1.592	-1.565	-1.538	-1.510	-1.481	-1.452	-1.424	-1.394	-1.365	-1.335	-1.306	-1.276	-1.246	-1.216	-1.188	-1.158	-1.129	-1.099	-1.070	-1.042	-1.015	-0.986	-0.960	-0.931	-0.905	-0.879	-0.854	-0.829	-0.804	-0.780	-0.758	-0.735	-0.712	-0.692	-0.671	-0.651	-0.632	-0.614	-0.598	-0.580	-0.565	-0.550	-0.535	-0.521	-0.509	-0.498	-0.486	-0.478	-0.466	-0.459	-0.451	-0.444	-0.438	-0.432	-0.428	-0.422	-0.420	-0.418	-0.414	-0.414	-0.412	-0.412	-0.412	-0.412	-0.414	-0.416	-0.418	-0.419	-0.422	-0.426	-0.430	-0.434	-0.438	-0.441	-0.446	-0.450	-0.456	-0.460	-0.465	-0.470	-0.475	-0.480	-0.484	-0.488	-0.492	-0.498	-0.501	-0.506	-0.510	-0.514	-0.518	-0.520	-0.522	-0.525	-0.528	-0.529	-0.531	-0.531	-0.534	-0.534	-0.534	-0.534	-0.532	-0.530	-0.529	-0.526	-0.525	-0.522	-0.518	-0.515	-0.511	-0.507	-0.502	-0.498	-0.492	-0.489	-0.482	-0.476	-0.471	-0.465	-0.459	-0.454	-0.449	-0.442	-0.436	-0.431	-0.425	-0.419	-0.412	-0.408	-0.401	-0.396	-0.391	-0.386	-0.380	-0.376	-0.372	-0.366	-0.362	-0.359	-0.355	-0.351	-0.348	-0.345	-0.341	-0.338	-0.334	-0.331	-0.329	-0.326	-0.322	-0.320	-0.319	-0.315	-0.314	-0.310	-0.308	-0.304	-0.301	-0.299	-0.294	-0.291	-0.288	-0.282	-0.279	-0.274	-0.268	-0.261	-0.256	-0.250	-0.242	-0.235	-0.228	-0.220	-0.211	-0.202	-0.192	-0.182	-0.172	-0.162	-0.151	-0.140	-0.128	-0.115	-0.102	-0.090	-0.076	-0.064	-0.050	-0.036	-0.022	-0.009	0.005	0.019	0.032	0.046	0.060	0.074	0.086	0.099	0.111	0.122	0.135	0.145	0.155	0.165	0.174	0.181	0.189	0.196	0.201	0.208	0.211	0.214	0.218	0.219	0.219	0.218	0.215	0.212	0.209	0.204	0.198	0.190	0.182	0.174	0.162	0.152	0.140	0.128	0.112	0.098	0.082	0.066	0.049	0.031	0.014	-0.005	-0.024	-0.044	-0.062	-0.084	-0.105	-0.125	-0.146	-0.168	-0.190	-0.210	-0.231	-0.252	-0.275	-0.295	-0.316	-0.336	-0.356	-0.376	-0.395	-0.414	-0.432	-0.451	-0.468	-0.485	-0.501	-0.516	-0.532	-0.548	-0.561	-0.575	-0.588	-0.600	-0.611	-0.624	-0.635	-0.645	-0.655	-0.664	-0.672	-0.682	-0.690	-0.698	-0.705	-0.711	-0.718	-0.724	-0.730	-0.735	-0.741	-0.746	-0.751	-0.755	-0.759	-0.764	-0.768	-0.770	-0.774	-0.776	-0.780	-0.782	-0.785	-0.786	-0.789	-0.789	-0.790	-0.792	-0.792	-0.792	-0.794	-0.794	-0.792	-0.792	-0.791	-0.789	-0.786	-0.785	-0.781	-0.778	-0.775	-0.770	-0.765	-0.761	-0.754	-0.749	-0.741	-0.734	-0.726	-0.719	-0.709	-0.700	-0.690	-0.680	-0.670	-0.659	-0.648	-0.635	-0.624	-0.611	-0.599	-0.585	-0.572	-0.559	-0.546	-0.531	-0.518	-0.505	-0.491	-0.478	-0.464	-0.450	-0.438	-0.424	-0.411	-0.399	-0.389	-0.376	-0.366	-0.356	-0.346	-0.338	-0.328	-0.320	-0.312	-0.305	-0.300	-0.294	-0.290	-0.285	-0.281	-0.279	-0.275	-0.274	-0.272	-0.272	-0.272	-0.274	-0.275	-0.276	-0.279	-0.281	-0.285	-0.289	-0.291	-0.296	-0.300	-0.304	-0.308	-0.314	-0.318	-0.321	-0.326	-0.330	-0.334	-0.338	-0.342	-0.345	-0.349	-0.351	-0.354	-0.355	-0.358	-0.359	-0.360	-0.360	-0.359	-0.358	-0.356	-0.356	-0.354	-0.350	-0.348	-0.344	-0.341	-0.336	-0.331	-0.326	-0.320	-0.314	-0.306	-0.300	-0.292	-0.286	-0.279	-0.270	-0.262	-0.254	-0.245	-0.236	-0.228	-0.219	-0.209	-0.201	-0.191	-0.184	-0.175	-0.165	-0.158	-0.149	-0.140	-0.132	-0.125	-0.119	-0.111	-0.104	-0.096	-0.090	-0.084	-0.078	-0.071	-0.066	-0.062	-0.056	-0.052	-0.049	-0.045	-0.042	-0.040	-0.038	-0.038	-0.036	-0.034	-0.034	-0.035	-0.035	-0.036	-0.038	-0.041	-0.044	-0.048	-0.051	-0.055	-0.059	-0.064	-0.070	-0.076	-0.084	-0.090	-0.098	-0.106	-0.115	-0.124	-0.134	-0.142	-0.154	-0.164	-0.175	-0.188	-0.199	-0.210	-0.222	-0.235	-0.248	-0.259	-0.272	-0.285	-0.298	-0.310	-0.322	-0.335	-0.346	-0.358	-0.370	-0.380	-0.391	-0.401	-0.411	-0.420	-0.429	-0.439	-0.445	-0.452	-0.460	-0.465	-0.470	-0.475	-0.479	-0.481	-0.482	-0.484	-0.484	-0.484	-0.482	-0.480	-0.478	-0.475	-0.470	-0.465	-0.459	-0.454	-0.446	-0.439	-0.431	-0.424	-0.415	-0.406	-0.398	-0.386	-0.378	-0.366	-0.358	-0.348	-0.336	-0.326	-0.316	-0.308	-0.299	-0.289	-0.280	-0.272	-0.264	-0.256	-0.250	-0.244	-0.239	-0.234	-0.230	-0.226	-0.224	-0.221	-0.220	-0.219	-0.220	-0.220	-0.224	-0.226	-0.229	-0.234	-0.240	-0.245	-0.251	-0.259	-0.266	-0.275	-0.284	-0.292	-0.302	-0.312	-0.322	-0.334	-0.345	-0.355	-0.366	-0.378	-0.389	-0.400	-0.411	-0.421	-0.432	-0.442	-0.452	-0.461	-0.470	-0.479	-0.488	-0.495	-0.501	-0.507	-0.512	-0.518	-0.522	-0.525	-0.528	-0.530	-0.530	-0.530	-0.530	-0.529	-0.528	-0.524	-0.520	-0.516	-0.511	-0.506	-0.499	-0.492	-0.485	-0.476	-0.469	-0.459	-0.450	-0.439	-0.429	-0.419	-0.408	-0.396	-0.385	-0.374	-0.362	-0.352	-0.341	-0.330	-0.318	-0.308	-0.298	-0.288	-0.276	-0.268	-0.259	-0.250	-0.242	-0.234	-0.228	-0.221	-0.215	-0.210	-0.206	-0.204	-0.201	-0.199	-0.198	-0.196	-0.196	-0.198	-0.199	-0.201	-0.205	-0.209	-0.214	-0.219	-0.226	-0.232	-0.240	-0.249	-0.259	-0.269	-0.279	-0.289	-0.301	-0.312	-0.326	-0.339	-0.352	-0.366	-0.381	-0.396	-0.411	-0.426	-0.444	-0.459	-0.475	-0.492	-0.509	-0.526	-0.541	-0.559	-0.575	-0.591	-0.608	-0.624	-0.640	-0.656	-0.671	-0.686	-0.701	-0.716	-0.730	-0.744	-0.758	-0.770	-0.781	-0.792	-0.802	-0.812	-0.821	-0.829	-0.836	-0.842	-0.848	-0.851	-0.855	-0.858	-0.859	-0.859	-0.858	-0.856	-0.852	-0.848	-0.842	-0.836	-0.829	-0.820	-0.810	-0.799	-0.788	-0.774	-0.759	-0.744	-0.728	-0.709	-0.690	-0.671	-0.651	-0.629	-0.606	-0.582	-0.560	-0.535	-0.507	-0.482	-0.455	-0.428	-0.400	-0.371	-0.342	-0.314	-0.284	-0.255	-0.225	-0.195	-0.165	-0.135	-0.105	-0.075	-0.046	-0.016	0.012	0.042	0.070	0.099	0.128	0.155	0.181	0.208	0.234	0.259	0.284	0.308	0.331	0.354	0.376	0.398	0.418	0.438	0.456	0.475	0.492	0.510	0.525	0.540	0.554	0.569	0.581	0.592	0.604	0.615	0.625	0.634	0.642	0.650	0.656	0.662	0.670	0.674	0.679	0.682	0.685	0.689	0.691	0.692	0.695	0.695	0.695	0.696	0.696	0.695	0.695	0.694	0.692	0.691	0.689	0.689	0.686	0.684	0.681	0.680	0.679	0.675	0.674	0.672	0.670	0.669	0.666	0.665	0.662	0.662	0.660	0.660	0.659	0.656	0.656	0.655	0.654	0.654	0.654	0.652	0.652	0.652	0.652	0.651	0.650	0.650	0.650	0.649	0.648	0.646	0.645	0.644	0.640	0.638	0.634	0.630	0.625	0.621	0.615	0.609	0.601	0.592	0.584	0.575	0.565	0.554	0.540	0.529	0.514	0.499	0.482	0.466	0.448	0.428	0.409	0.388	0.364	0.341	0.318	0.292	0.266	0.240	0.212	0.184	0.154	0.124	0.094	0.062	0.031	-0.001	-0.035	-0.069	-0.102	-0.136	-0.171	-0.205	-0.239	-0.274	-0.309	-0.344	-0.378	-0.412	-0.446	-0.480	-0.514	-0.546	-0.580	-0.612	-0.646	-0.678	-0.709	-0.739	-0.770	-0.800	-0.830	-0.859	-0.888	-0.915	-0.941	-0.969	-0.995	-1.020	-1.045	-1.070	-1.092	-1.118	-1.140	-1.161	-1.182	-1.204	-1.224	-1.244	-1.264	-1.282	-1.301	-1.319	-1.338	-1.355	-1.372	-1.389	-1.405	-1.420	-1.435	-1.450	-1.464	-1.478	-1.491	-1.505	-1.518	-1.528	-1.540	-1.551	-1.561	-1.571	-1.581	-1.589	-1.599	-1.605	-1.614	-1.620	-1.626	-1.631	-1.636	-1.641	-1.645	-1.648	-1.651	-1.655	-1.656	-1.656	-1.659	-1.659	-1.660	-1.660	-1.659	-1.658	-1.658	-1.656	-1.655	-1.655	-1.652	-1.652	-1.650	-1.650	-1.648	-1.648	-1.648	-1.646	-1.646	-1.646	-1.648	-1.649	-1.650	-1.652	-1.655	-1.659	-1.662	-1.666	-1.671	-1.678	-1.684	-1.691	-1.699	-1.708	-1.718	-1.728	-1.739	-1.750	-1.761	-1.774	-1.786	-1.800	-1.814	-1.829	-1.844	-1.859	-1.874	-1.891	-1.908	-1.922	-1.939	-1.955	-1.972	-1.988	-2.005	-2.021	-2.036	-2.051	-2.065	-2.080	-2.094	-2.106	-2.120	-2.131	-2.142	-2.152	-2.162	-2.171	-2.179	-2.186	-2.192	-2.196	-2.201	-2.204	-2.206	-2.208	-2.208	-2.206	-2.204	-2.201	-2.198	-2.194	-2.188	-2.182	-2.175	-2.168	-2.159	-2.150	-2.140	-2.130	-2.119	-2.108	-2.096	-2.084	-2.071	-2.059	-2.046	-2.033	-2.021	-2.007	-1.995	-1.984	-1.970	-1.959	-1.948	-1.936	-1.925	-1.914	-1.904	-1.894	-1.885	-1.878	-1.870	-1.862	-1.858	-1.851	-1.848	-1.842	-1.841	-1.838	-1.836	-1.836	-1.838	-1.838	-1.839	-1.842	-1.845	-1.850	-1.855	-1.861	-1.869	-1.876	-1.885	-1.895	-1.905	-1.915	-1.926	-1.939	-1.951	-1.964	-1.978	-1.990	-2.006	-2.020	-2.035	-2.050	-2.066	-2.081	-2.098	-2.112	-2.130	-2.146	-2.162	-2.179	-2.195	-2.211	-2.228	-2.244	-2.260	-2.275	-2.290	-2.306	-2.321	-2.336	-2.350	-2.365	-2.379	-2.392	-2.406	-2.418	-2.431	-2.442	-2.455	-2.466	-2.475	-2.486	-2.496	-2.505	-2.515	-2.522	-2.531	-2.539	-2.546	-2.552	-2.560	-2.566	-2.572	-2.579	-2.584	-2.589	-2.594	-2.598	-2.602	-2.606	-2.609	-2.612	-2.616	-2.619	-2.622	-2.626	-2.629	-2.632	-2.635	-2.636	-2.640	-2.642	-2.648	-2.649	-2.652	-2.656	-2.660	-2.662	-2.666	-2.671	-2.676	-2.680	-2.685	-2.691	-2.699	-2.705	-2.711	-2.719	-2.726	-2.734	-2.742	-2.751	-2.760	-2.770	-2.781	-2.792	-2.802	-2.815	-2.828	-2.841	-2.854	-2.869	-2.884	-2.899	-2.914	-2.929	-2.946	-2.961	-2.979	-2.996	-3.015	-3.032	-3.051	-3.069	-3.089	-3.108	-3.126	-3.146	-3.165	-3.184	-3.204	-3.224	-3.242	-3.261	-3.279	-3.298	-3.316	-3.334	-3.351	-3.368	-3.384	-3.399	-3.414	-3.429	-3.442	-3.455	-3.469	-3.480	-3.491	-3.500	-3.510	-3.518	-3.525	-3.531	-3.538	-3.542	-3.546	-3.549	-3.552	-3.552	-3.552	-3.552	-3.550	-3.548	-3.545	-3.540	-3.535	-3.531	-3.524	-3.518	-3.510	-3.501	-3.491	-3.482	-3.472	-3.461	-3.451	-3.439	-3.428	-3.415	-3.402	-3.390	-3.376	-3.362	-3.349	-3.336	-3.322	-3.309	-3.294	-3.280	-3.266	-3.252	-3.239	-3.226	-3.212	-3.200	-3.186	-3.174	-3.162	-3.151	-3.139	-3.128	-3.118	-3.106	-3.096	-3.088	-3.078	-3.069	-3.060	-3.052	-3.045	-3.039	-3.031	-3.025	-3.020	-3.014	-3.010	-3.004	-3.000	-2.998	-2.994	-2.990	-2.988	-2.985	-2.982	-2.981	-2.979	-2.979	-2.978	-2.976	-2.976	-2.976	-2.978	-2.976	-2.976	-2.978	-2.979	-2.978	-2.979	-2.980	-2.980	-2.981	-2.980	-2.980	-2.980	-2.980	-2.979	-2.978	-2.976	-2.975	-2.972	-2.969	-2.966	-2.962	-2.959	-2.954	-2.950	-2.944	-2.938	-2.931	-2.924	-2.915	-2.906	-2.898	-2.888	-2.876	-2.865	-2.854	-2.841	-2.828	-2.814	-2.799	-2.784	-2.768	-2.752	-2.736	-2.720	-2.702	-2.684	-2.666	-2.648	-2.629	-2.610	-2.591	-2.572	-2.554	-2.535	-2.515	-2.498	-2.479	-2.460	-2.440	-2.422	-2.404	-2.388	-2.369	-2.352	-2.338	-2.322	-2.308	-2.292	-2.280	-2.266	-2.255	-2.245	-2.234	-2.226	-2.218	-2.210	-2.204	-2.199	-2.195	-2.191	-2.189	-2.189	-2.189	-2.190	-2.192	-2.196	-2.200	-2.206	-2.211	-2.220	-2.229	-2.238	-2.249	-2.261	-2.274	-2.286	-2.301	-2.318	-2.334	-2.351	-2.369	-2.386	-2.406	-2.426	-2.446	-2.469	-2.490	-2.512	-2.535	-2.559	-2.582	-2.606	-2.630	-2.655	-2.679	-2.705	-2.730	-2.755	-2.779	-2.805	-2.830	-2.855	-2.879	-2.905	-2.929	-2.954	-2.976	-3.001	-3.025	-3.049	-3.072	-3.095	-3.116	-3.139	-3.160	-3.181	-3.202	-3.221	-3.241	-3.260	-3.280	-3.298	-3.315	-3.334	-3.350	-3.366	-3.382	-3.399	-3.414	-3.429	-3.442	-3.456	-3.470	-3.484	-3.498	-3.509	-3.521	-3.534	-3.545	-3.556	-3.568	-3.579	-3.590	-3.601	-3.611	-3.621	-3.631	-3.642	-3.652	-3.661	-3.672	-3.682	-3.691	-3.701	-3.711	-3.721	-3.731	-3.741	-3.751	-3.761	-3.771	-3.781	-3.792	-3.802	-3.812	-3.824	-3.834	-3.845	-3.856	-3.866	-3.879	-3.889	-3.901	-3.911	-3.924	-3.935	-3.948	-3.960	-3.971	-3.984	-3.996	-4.009	-4.021	-4.034	-4.046	-4.059	-4.072	-4.085	-4.100	-4.112	-4.126	-4.140	-4.154	-4.168	-4.181	-4.195	-4.210	-4.224	-4.236	-4.251	-4.265	-4.280	-4.292	-4.308	-4.321	-4.336	-4.350	-4.364	-4.376	-4.390	-4.404	-4.419	-4.431	-4.445	-4.456	-4.469	-4.481	-4.492	-4.504	-4.514	-4.524	-4.535	-4.544	-4.554	-4.561	-4.569	-4.576	-4.582	-4.589	-4.592	-4.599	-4.601	-4.605	-4.608	-4.610	-4.611	-4.611	-4.611	-4.611	-4.610	-4.608	-4.605	-4.601	-4.598	-4.594	-4.589	-4.584	-4.578	-4.572	-4.565	-4.558	-4.551	-4.544	-4.536	-4.529	-4.521	-4.514	-4.506	-4.500	-4.491	-4.485	-4.479	-4.472	-4.468	-4.461	-4.458	-4.452	-4.450	-4.446	-4.444	-4.442	-4.442	-4.442	-4.442	-4.444	-4.446	-4.450	-4.455	-4.460	-4.466	-4.474	-4.481	-4.492	-4.501	-4.512	-4.525	-4.539	-4.552	-4.566	-4.582	-4.600	-4.618	-4.635	-4.654	-4.674	-4.694	-4.714	-4.735	-4.758	-4.780	-4.802	-4.828	-4.850	-4.874	-4.898	-4.922	-4.945	-4.970	-4.994	-5.018	-5.042	-5.066	-5.091	-5.114	-5.138	-5.160	-5.182	-5.206	-5.228	-5.250	-5.270	-5.291	-5.311	-5.331	-5.350	-5.369	-5.385	-5.404	-5.420	-5.435	-5.451	-5.466	-5.480	-5.494	-5.508	-5.519	-5.530	-5.541	-5.551	-5.561	-5.571	-5.579	-5.586	-5.594	-5.601	-5.608	-5.614	-5.619	-5.625	-5.629	-5.632	-5.636	-5.639	-5.642	-5.645	-5.646	-5.649	-5.650	-5.651	-5.652	-5.652	-5.654	-5.654	-5.655	-5.655	-5.655	-5.655	-5.655	-5.656	-5.656	-5.655	-5.656	-5.656	-5.656	-5.655	-5.656	-5.656	-5.658	-5.658	-5.658	-5.659	-5.659	-5.660	-5.660	-5.661	-5.661	-5.662	-5.664	-5.666	-5.668	-5.670	-5.672	-5.675	-5.678	-5.680	-5.682	-5.685	-5.688	-5.691	-5.694	-5.696	-5.700	-5.704	-5.708	-5.710	-5.714	-5.716	-5.720	-5.724	-5.726	-5.729	-5.732	-5.735	-5.738	-5.741	-5.744	-5.745	-5.748	-5.750	-5.751	-5.752	-5.754	-5.755	-5.755	-5.754	-5.754	-5.754	-5.752	-5.750	-5.748	-5.745	-5.741	-5.738	-5.734	-5.729	-5.724	-5.718	-5.712	-5.705	-5.698	-5.690	-5.681	-5.671	-5.662	-5.654	-5.642	-5.631	-5.620	-5.608	-5.596	-5.582	-5.570	-5.558	-5.544	-5.529	-5.515	-5.500	-5.486	-5.471	-5.456	-5.440	-5.425	-5.409	-5.394	-5.378	-5.362	-5.346	-5.332	-5.316	-5.301	-5.286	-5.271	-5.258	-5.242	-5.229	-5.215	-5.201	-5.190	-5.176	-5.164	-5.152	-5.141	-5.130	-5.119	-5.109	-5.099	-5.089	-5.080	-5.071	-5.061	-5.054	-5.046	-5.038	-5.030	-5.024	-5.016	-5.010	-5.002	-4.996	-4.990	-4.984	-4.976	-4.970	-4.964	-4.956	-4.950	-4.944	-4.936	-4.928	-4.920	-4.912	-4.904	-4.895	-4.885	-4.876	-4.865	-4.855	-4.844	-4.832	-4.820	-4.808	-4.794	-4.779	-4.765	-4.749	-4.734	-4.718	-4.700	-4.681	-4.662	-4.644	-4.624	-4.602	-4.581	-4.559	-4.536	-4.514	-4.490	-4.466	-4.441	-4.416	-4.390	-4.364	-4.339	-4.311	-4.284	-4.256	-4.228	-4.199	-4.171	-4.141	-4.114	-4.085	-4.055	-4.026	-3.998	-3.969	-3.940	-3.910	-3.881	-3.852	-3.824	-3.795	-3.768	-3.740	-3.712	-3.686	-3.659	-3.632	-3.606	-3.581	-3.556	-3.531	-3.508	-3.484	-3.460	-3.439	-3.418	-3.396	-3.376	-3.356	-3.338	-3.319	-3.300	-3.284	-3.268	-3.251	-3.238	-3.224	-3.210	-3.198	-3.184	-3.174	-3.162	-3.152	-3.142	-3.135	-3.128	-3.120	-3.112	-3.108	-3.101	-3.098	-3.092	-3.089	-3.086	-3.084	-3.082	-3.081	-3.080	-3.079	-3.078	-3.079	-3.079	-3.079	-3.081	-3.082	-3.084	-3.085	-3.086	-3.089	-3.091	-3.092	-3.095	-3.096	-3.099	-3.101	-3.104	-3.106	-3.108	-3.109	-3.110	-3.112	-3.114	-3.116	-3.116	-3.118	-3.120	-3.120	-3.121	-3.122	-3.121	-3.122	-3.124	-3.122	-3.124	-3.122	-3.122	-3.122	-3.122	-3.122	-3.121	-3.121	-3.121	-3.120	-3.120	-3.120	-3.120	-3.119	-3.119	-3.120	-3.120	-3.121	-3.122	-3.122	-3.124	-3.125	-3.126	-3.129	-3.130	-3.134	-3.136	-3.140	-3.142	-3.148	-3.150	-3.155	-3.160	-3.166	-3.171	-3.178	-3.182	-3.189	-3.195	-3.202	-3.209	-3.218	-3.225	-3.232	-3.241	-3.250	-3.259	-3.268	-3.276	-3.285	-3.295	-3.304	-3.314	-3.324	-3.332	-3.341	-3.351	-3.360	-3.369	-3.378	-3.386	-3.395	-3.404	-3.411	-3.419	-3.426	-3.434	-3.440	-3.446	-3.450	-3.456	-3.461	-3.465	-3.468	-3.470	-3.472	-3.475	-3.475	-3.475	-3.475	-3.474	-3.471	-3.469	-3.464	-3.460	-3.455	-3.449	-3.442	-3.435	-3.426	-3.419	-3.409	-3.399	-3.389	-3.375	-3.364	-3.350	-3.335	-3.320	-3.306	-3.290	-3.274	-3.256	-3.239	-3.220	-3.202	-3.182	-3.164	-3.145	-3.125	-3.105	-3.085	-3.065	-3.045	-3.025	-3.005	-2.985	-2.965	-2.945	-2.925	-2.906	-2.888	-2.869	-2.850	-2.834	-2.815	-2.799	-2.784	-2.769	-2.754	-2.740	-2.728	-2.716	-2.705	-2.694	-2.684	-2.675	-2.668	-2.660	-2.655	-2.650	-2.646	-2.642	-2.641	-2.641	-2.640	-2.642	-2.644	-2.646	-2.650	-2.655	-2.660	-2.666	-2.675	-2.682	-2.690	-2.700	-2.710	-2.721	-2.734	-2.745	-2.758	-2.771	-2.785	-2.800	-2.814	-2.829	-2.844	-2.859	-2.874	-2.889	-2.904	-2.920	-2.935	-2.950	-2.965	-2.980	-2.995	-3.009	-3.022	-3.036	-3.050	-3.062	-3.076	-3.088	-3.098	-3.108	-3.118	-3.126	-3.135	-3.142	-3.149	-3.154	-3.159	-3.162	-3.165	-3.168	-3.170	-3.170	-3.169	-3.166	-3.164	-3.160	-3.156	-3.151	-3.145	-3.139	-3.130	-3.120	-3.111	-3.100	-3.088	-3.076	-3.064	-3.050	-3.035	-3.020	-3.004	-2.988	-2.971	-2.954	-2.936	-2.918	-2.900	-2.882	-2.864	-2.844	-2.825	-2.808	-2.788	-2.769	-2.750	-2.731	-2.712	-2.695	-2.676	-2.659	-2.642	-2.625	-2.610	-2.594	-2.578	-2.564	-2.550	-2.538	-2.525	-2.512	-2.502	-2.492	-2.482	-2.475	-2.466	-2.459	-2.452	-2.446	-2.442	-2.438	-2.434	-2.431	-2.429	-2.428	-2.428	-2.428	-2.426	-2.428	-2.429	-2.430	-2.431	-2.434	-2.436	-2.439	-2.441	-2.444	-2.446	-2.449	-2.452	-2.455	-2.458	-2.460	-2.462	-2.465	-2.466	-2.469	-2.469	-2.469	-2.469	-2.469	-2.468	-2.466	-2.465	-2.462	-2.459	-2.456	-2.451	-2.446	-2.442	-2.435	-2.430	-2.424	-2.416	-2.409	-2.400	-2.391	-2.382	-2.372	-2.364	-2.354	-2.344	-2.334	-2.324	-2.312	-2.302	-2.292	-2.281	-2.271	-2.261	-2.251	-2.240	-2.231	-2.222	-2.212	-2.205	-2.198	-2.190	-2.184	-2.176	-2.171	-2.166	-2.164	-2.160	-2.156	-2.154	-2.152	-2.154	-2.154	-2.156	-2.159	-2.162	-2.168	-2.174	-2.180	-2.188	-2.196	-2.205	-2.216	-2.228	-2.241	-2.255	-2.270	-2.286	-2.302	-2.321	-2.339	-2.359	-2.379	-2.401	-2.424	-2.446	-2.471	-2.495	-2.522	-2.548	-2.575	-2.602	-2.631	-2.660	-2.689	-2.720	-2.749	-2.779	-2.810	-2.841	-2.872	-2.905	-2.936	-2.968	-2.998	-3.030	-3.061	-3.092	-3.124	-3.154	-3.184	-3.214	-3.244	-3.272	-3.301	-3.329	-3.356	-3.382	-3.408	-3.432	-3.456	-3.480	-3.501	-3.524	-3.544	-3.564	-3.581	-3.599	-3.615	-3.631	-3.645	-3.659	-3.672	-3.684	-3.694	-3.704	-3.712	-3.720	-3.728	-3.735	-3.740	-3.744	-3.749	-3.752	-3.756	-3.759	-3.761	-3.762	-3.764	-3.766	-3.766	-3.766	-3.768	-3.768	-3.769	-3.770	-3.771	-3.772	-3.772	-3.774	-3.776	-3.778	-3.781	-3.784	-3.788	-3.791	-3.796	-3.801	-3.808	-3.812	-3.820	-3.829	-3.836	-3.845	-3.854	-3.865	-3.875	-3.886	-3.898	-3.911	-3.924	-3.938	-3.951	-3.965	-3.980	-3.995	-4.010	-4.025	-4.041	-4.056	-4.072	-4.088	-4.104	-4.119	-4.135	-4.150	-4.165	-4.180	-4.195	-4.210	-4.224	-4.238	-4.251	-4.265	-4.276	-4.289	-4.300	-4.310	-4.320	-4.330	-4.338	-4.345	-4.352	-4.360	-4.365	-4.370	-4.374	-4.378	-4.379	-4.381	-4.382	-4.382	-4.381	-4.380	-4.378	-4.375	-4.371	-4.366	-4.361	-4.355	-4.348	-4.340	-4.332	-4.322	-4.312	-4.301	-4.290	-4.279	-4.265	-4.251	-4.239	-4.224	-4.208	-4.191	-4.176	-4.159	-4.141	-4.122	-4.105	-4.085	-4.065	-4.046	-4.026	-4.005	-3.985	-3.962	-3.942	-3.920	-3.899	-3.876	-3.854	-3.832	-3.810	-3.786	-3.766	-3.744	-3.721	-3.699	-3.676	-3.654	-3.632	-3.611	-3.591	-3.570	-3.550	-3.530	-3.511	-3.490	-3.471	-3.454	-3.435	-3.418	-3.402	-3.385	-3.369	-3.352	-3.339	-3.322	-3.309	-3.295	-3.281	-3.269	-3.256	-3.244	-3.232	-3.221	-3.211	-3.200	-3.190	-3.180	-3.171	-3.162	-3.154	-3.146	-3.138	-3.130	-3.121	-3.114	-3.106	-3.100	-3.092	-3.088	-3.081	-3.074	-3.069	-3.062	-3.058	-3.051	-3.045	-3.040	-3.035	-3.029	-3.025	-3.020	-3.015	-3.010	-3.005	-3.001	-2.998	-2.994	-2.989	-2.985	-2.982	-2.980	-2.978	-2.975	-2.974	-2.972	-2.972	-2.970	-2.970	-2.970	-2.971	-2.971	-2.972	-2.974	-2.976	-2.979	-2.981	-2.984	-2.988	-2.991	-2.996	-3.000	-3.005	-3.010	-3.016	-3.022	-3.028	-3.035	-3.041	-3.048	-3.055	-3.062	-3.069	-3.076	-3.084	-3.091	-3.100	-3.108	-3.114	-3.121	-3.129	-3.134	-3.141	-3.149	-3.155	-3.161	-3.168	-3.172	-3.178	-3.182	-3.188	-3.192	-3.196	-3.199	-3.204	-3.205	-3.209	-3.210	-3.211	-3.214	-3.214	-3.214	-3.212	-3.212	-3.211	-3.210	-3.208	-3.205	-3.204	-3.200	-3.196	-3.192	-3.189	-3.185	-3.180	-3.175	-3.170	-3.164	-3.159	-3.152	-3.146	-3.140	-3.132	-3.126	-3.119	-3.112	-3.105	-3.096	-3.090	-3.082	-3.075	-3.066	-3.059	-3.051	-3.042	-3.035	-3.026	-3.019	-3.010	-3.002	-2.994	-2.986	-2.978	-2.969	-2.960	-2.951	-2.941	-2.932	-2.925	-2.915	-2.905	-2.896	-2.886	-2.876	-2.866	-2.855	-2.845	-2.834	-2.822	-2.811	-2.800	-2.786	-2.774	-2.761	-2.748	-2.732	-2.719	-2.702	-2.689	-2.672	-2.656	-2.639	-2.621	-2.604	-2.586	-2.568	-2.548	-2.528	-2.508	-2.485	-2.465	-2.442	-2.420	-2.396	-2.372	-2.349	-2.324	-2.299	-2.272	-2.246	-2.220	-2.194	-2.166	-2.140	-2.112	-2.084	-2.056	-2.029	-2.000	-1.971	-1.942	-1.914	-1.886	-1.858	-1.829	-1.801	-1.774	-1.745	-1.718	-1.690	-1.664	-1.636	-1.610	-1.585	-1.559	-1.534	-1.508	-1.484	-1.460	-1.436	-1.414	-1.391	-1.369	-1.348	-1.326	-1.306	-1.288	-1.268	-1.249	-1.231	-1.214	-1.198	-1.181	-1.165	-1.151	-1.138	-1.124	-1.112	-1.100	-1.090	-1.079	-1.069	-1.060	-1.052	-1.044	-1.038	-1.030	-1.024	-1.019	-1.014	-1.009	-1.006	-1.002	-1.000	-0.998	-0.996	-0.995	-0.994	-0.994	-0.994	-0.994	-0.995	-0.995	-0.996	-0.999	-0.999	-1.001	-1.002	-1.005	-1.006	-1.009	-1.010	-1.011	-1.012	-1.014	-1.015	-1.016	-1.016	-1.015	-1.016	-1.015	-1.014	-1.011	-1.009	-1.006	-1.004	-0.999	-0.995	-0.989	-0.982	-0.975	-0.968	-0.959	-0.950	-0.940	-0.929	-0.916	-0.904	-0.890	-0.875	-0.860	-0.845	-0.828	-0.810	-0.791	-0.774	-0.754	-0.732	-0.712	-0.690	-0.669	-0.646	-0.624	-0.601	-0.578	-0.554	-0.529	-0.505	-0.480	-0.455	-0.431	-0.406	-0.381	-0.358	-0.334	-0.309	-0.285	-0.261	-0.238	-0.215	-0.194	-0.172	-0.150	-0.130	-0.111	-0.091	-0.072	-0.055	-0.039	-0.022	-0.008	0.008	0.021	0.035	0.046	0.056	0.068	0.076	0.084	0.091	0.098	0.102	0.106	0.110	0.111	0.114	0.114	0.112	0.111	0.110	0.105	0.101	0.096	0.090	0.082	0.075	0.066	0.058	0.048	0.035	0.024	0.010	-0.002	-0.016	-0.032	-0.046	-0.064	-0.080	-0.098	-0.116	-0.134	-0.154	-0.172	-0.192	-0.212	-0.234	-0.255	-0.276	-0.299	-0.321	-0.344	-0.368	-0.390	-0.414	-0.438	-0.461	-0.485	-0.510	-0.535	-0.560	-0.585	-0.609	-0.634	-0.660	-0.685	-0.710	-0.734	-0.760	-0.784	-0.810	-0.835	-0.860	-0.884	-0.909	-0.932	-0.956	-0.981	-1.004	-1.028	-1.050	-1.074	-1.095	-1.118	-1.140	-1.161	-1.182	-1.204	-1.225	-1.245	-1.265	-1.284	-1.304	-1.322	-1.341	-1.359	-1.376	100.000	5.000	2.000	1.000	7.000	0.000	0.000	0.000	0.000	0.000	0.000	0.000	0.000	0.000	0.000	0.000	0.000	0.000	-1.391	-1.382	-1.375	-1.366	-1.359	-1.352	-1.345	-1.338	-1.331	-1.325	-1.319	-1.314	-1.309	-1.304	-1.299	-1.294	-1.290	-1.286	-1.284	-1.281	-1.279	-1.278	-1.275	-1.274	-1.275	-1.274	-1.275	-1.276	-1.279	-1.281	-1.284	-1.289	-1.292	-1.298	-1.301	-1.308	-1.315	-1.321	-1.330	-1.338	-1.346	-1.355	-1.366	-1.375	-1.386	-1.396	-1.408	-1.420	-1.431	-1.444	-1.456	-1.469	-1.482	-1.496	-1.509	-1.522	-1.534	-1.548	-1.561	-1.574	-1.586	-1.599	-1.611	-1.624	-1.636	-1.646	-1.658	-1.668	-1.678	-1.688	-1.696	-1.705	-1.711	-1.719	-1.725	-1.730	-1.736	-1.741	-1.745	-1.748	-1.751	-1.752	-1.754	-1.754	-1.755	-1.755	-1.754	-1.752	-1.750	-1.749	-1.746	-1.744	-1.740	-1.738	-1.734	-1.730	-1.726	-1.722	-1.719	-1.716	-1.712	-1.710	-1.708	-1.705	-1.702	-1.700	-1.699	-1.698	-1.696	-1.696	-1.698	-1.700	-1.701	-1.704	-1.709	-1.714	-1.719	-1.725	-1.732	-1.740	-1.750	-1.760	-1.771	-1.784	-1.796	-1.811	-1.826	-1.842	-1.860	-1.878	-1.896	-1.916	-1.938	-1.960	-1.982	-2.006	-2.031	-2.055	-2.081	-2.108	-2.135	-2.164	-2.192	-2.221	-2.251	-2.280	-2.311	-2.341	-2.372	-2.404	-2.435	-2.466	-2.498	-2.529	-2.560	-2.591	-2.622	-2.652	-2.684	-2.714	-2.745	-2.772	-2.802	-2.831	-2.860	-2.888	-2.915	-2.941	-2.966	-2.990	-3.015	-3.038	-3.060	-3.082	-3.102	-3.124	-3.141	-3.160	-3.179	-3.196	-3.212	-3.226	-3.242	-3.256	-3.270	-3.281	-3.294	-3.305	-3.316	-3.326	-3.338	-3.346	-3.355	-3.364	-3.372	-3.380	-3.389	-3.395	-3.404	-3.411	-3.418	-3.425	-3.431	-3.439	-3.446	-3.451	-3.459	-3.466	-3.474	-3.480	-3.490	-3.498	-3.505	-3.514	-3.522	-3.531	-3.540	-3.549	-3.560	-3.570	-3.580	-3.590	-3.602	-3.612	-3.624	-3.636	-3.648	-3.660	-3.671	-3.682	-3.695	-3.708	-3.719	-3.731	-3.744	-3.755	-3.768	-3.779	-3.791	-3.802	-3.812	-3.824	-3.834	-3.842	-3.852	-3.861	-3.870	-3.876	-3.885	-3.891	-3.898	-3.902	-3.908	-3.912	-3.915	-3.918	-3.919	-3.920	-3.920	-3.919	-3.918	-3.915	-3.911	-3.908	-3.902	-3.895	-3.888	-3.879	-3.870	-3.861	-3.850	-3.839	-3.825	-3.811	-3.798	-3.781	-3.765	-3.748	-3.729	-3.710	-3.690	-3.670	-3.648	-3.625	-3.602	-3.579	-3.555	-3.529	-3.504	-3.476	-3.450	-3.422	-3.394	-3.365	-3.336	-3.306	-3.276	-3.245	-3.215	-3.182	-3.151	-3.120	-3.088	-3.055	-3.024	-2.990	-2.958	-2.924	-2.891	-2.859	-2.825	-2.791	-2.759	-2.726	-2.692	-2.660	-2.628	-2.595	-2.561	-2.530	-2.498	-2.466	-2.434	-2.402	-2.372	-2.341	-2.311	-2.280	-2.250	-2.221	-2.191	-2.162	-2.134	-2.105	-2.078	-2.049	-2.021	-1.994	-1.966	-1.940	-1.912	-1.886	-1.860	-1.834	-1.809	-1.782	-1.756	-1.732	-1.706	-1.681	-1.658	-1.631	-1.606	-1.581	-1.559	-1.534	-1.509	-1.484	-1.459	-1.435	-1.411	-1.385	-1.360	-1.334	-1.309	-1.284	-1.258	-1.230	-1.205	-1.179	-1.150	-1.124	-1.096	-1.068	-1.040	-1.011	-0.982	-0.955	-0.926	-0.895	-0.866	-0.836	-0.806	-0.776	-0.745	-0.715	-0.684	-0.654	-0.621	-0.591	-0.559	-0.528	-0.496	-0.465	-0.434	-0.402	-0.370	-0.340	-0.308	-0.276	-0.245	-0.215	-0.185	-0.154	-0.125	-0.095	-0.066	-0.038	-0.010	0.019	0.046	0.072	0.099	0.124	0.149	0.174	0.198	0.221	0.242	0.265	0.288	0.308	0.328	0.349	0.368	0.386	0.402	0.420	0.438	0.454	0.469	0.485	0.499	0.514	0.528	0.540	0.552	0.566	0.578	0.590	0.601	0.612	0.624	0.635	0.646	0.658	0.669	0.679	0.691	0.701	0.714	0.724	0.735	0.748	0.759	0.770	0.782	0.795	0.809	0.820	0.834	0.846	0.861	0.875	0.890	0.905	0.920	0.935	0.950	0.968	0.984	1.001	1.018	1.035	1.054	1.071	1.090	1.109	1.128	1.146	1.165	1.184	1.205	1.224	1.242	1.264	1.282	1.302	1.321	1.341	1.361	1.381	1.401	1.420	1.440	1.459	1.479	1.498	1.516	1.535	1.552	1.571	1.589	1.606	1.624	1.641	1.658	1.675	1.690	1.705	1.720	1.735	1.749	1.762	1.776	1.789	1.801	1.814	1.825	1.836	1.848	1.856	1.868	1.876	1.885	1.892	1.900	1.908	1.915	1.921	1.928	1.931	1.936	1.940	1.944	1.946	1.949	1.951	1.952	1.952	1.954	1.954	1.952	1.951	1.951	1.948	1.946	1.942	1.939	1.935	1.931	1.926	1.921	1.916	1.909	1.902	1.898	1.890	1.882	1.876	1.868	1.860	1.852	1.845	1.836	1.829	1.820	1.811	1.804	1.795	1.786	1.779	1.771	1.762	1.756	1.749	1.742	1.735	1.730	1.725	1.719	1.714	1.711	1.708	1.704	1.702	1.700	1.699	1.700	1.701	1.701	1.704	1.706	1.711	1.715	1.722	1.728	1.735	1.744	1.752	1.764	1.775	1.786	1.798	1.812	1.826	1.841	1.858	1.874	1.891	1.909	1.928	1.946	1.966	1.986	2.006	2.026	2.049	2.070	2.091	2.112	2.135	2.158	2.179	2.201	2.222	2.245	2.266	2.288	2.310	2.330	2.351	2.371	2.390	2.410	2.429	2.445	2.464	2.481	2.498	2.512	2.526	2.541	2.555	2.568	2.580	2.590	2.602	2.611	2.621	2.629	2.638	2.644	2.651	2.656	2.662	2.668	2.674	2.676	2.680	2.684	2.688	2.690	2.691	2.694	2.696	2.699	2.700	2.701	2.704	2.705	2.706	2.708	2.710	2.711	2.714	2.718	2.720	2.722	2.726	2.730	2.735	2.740	2.744	2.749	2.755	2.761	2.769	2.776	2.784	2.792	2.801	2.810	2.820	2.830	2.841	2.852	2.864	2.878	2.890	2.902	2.918	2.931	2.946	2.960	2.978	2.992	3.009	3.025	3.042	3.059	3.078	3.094	3.112	3.131	3.149	3.168	3.186	3.205	3.224	3.242	3.261	3.281	3.300	3.320	3.339	3.358	3.376	3.395	3.415	3.434	3.452	3.472	3.490	3.509	3.528	3.546	3.564	3.582	3.600	3.616	3.635	3.651	3.668	3.684	3.700	3.715	3.731	3.748	3.761	3.775	3.789	3.802	3.818	3.829	3.841	3.854	3.865	3.878	3.888	3.899	3.909	3.919	3.928	3.936	3.946	3.954	3.961	3.968	3.975	3.982	3.988	3.992	3.999	4.004	4.008	4.011	4.015	4.019	4.021	4.025	4.028	4.030	4.031	4.034	4.036	4.037	4.039	4.040	4.041	4.041	4.044	4.044	4.045	4.045	4.045	4.046	4.046	4.046	4.048	4.049	4.049	4.049	4.050	4.051	4.052	4.052	4.054	4.056	4.058	4.060	4.061	4.064	4.066	4.068	4.071	4.074	4.077	4.080	4.084	4.086	4.090	4.094	4.098	4.101	4.105	4.110	4.114	4.118	4.122	4.126	4.130	4.134	4.138	4.142	4.146	4.149	4.152	4.156	4.160	4.161	4.164	4.166	4.168	4.170	4.170	4.170	4.171	4.170	4.169	4.169	4.166	4.165	4.162	4.159	4.156	4.152	4.148	4.142	4.138	4.132	4.126	4.119	4.111	4.104	4.096	4.089	4.079	4.070	4.061	4.051	4.043	4.031	4.021	4.010	3.999	3.989	3.978	3.966	3.955	3.945	3.934	3.922	3.911	3.900	3.889	3.879	3.868	3.856	3.846	3.836	3.825	3.815	3.805	3.796	3.786	3.778	3.768	3.759	3.750	3.742	3.735	3.726	3.719	3.711	3.704	3.696	3.690	3.681	3.675	3.669	3.661	3.654	3.646	3.640	3.632	3.626	3.619	3.610	3.602	3.595	3.586	3.579	3.569	3.561	3.551	3.541	3.531	3.521	3.509	3.498	3.485	3.472	3.459	3.445	3.431	3.416	3.401	3.384	3.368	3.350	3.331	3.314	3.294	3.274	3.254	3.231	3.210	3.188	3.165	3.141	3.118	3.092	3.066	3.041	3.014	2.988	2.960	2.934	2.905	2.876	2.848	2.818	2.790	2.760	2.730	2.700	2.670	2.640	2.610	2.580	2.549	2.518	2.488	2.458	2.428	2.399	2.369	2.339	2.310	2.281	2.252	2.224	2.196	2.168	2.141	2.114	2.088	2.060	2.035	2.009	1.985	1.960	1.938	1.914	1.890	1.868	1.846	1.825	1.805	1.784	1.765	1.746	1.728	1.710	1.692	1.676	1.659	1.644	1.629	1.615	1.600	1.588	1.574	1.562	1.550	1.540	1.529	1.519	1.509	1.500	1.492	1.484	1.478	1.469	1.462	1.456	1.450	1.446	1.441	1.438	1.432	1.429	1.425	1.422	1.420	1.418	1.415	1.414	1.412	1.411	1.410	1.410	1.409	1.410	1.410	1.410	1.410	1.411	1.411	1.412	1.414	1.415	1.416	1.418	1.420	1.422	1.425	1.426	1.428	1.430	1.432	1.435	1.439	1.441	1.444	1.448	1.449	1.452	1.456	1.460	1.462	1.466	1.470	1.475	1.479	1.484	1.489	1.492	1.498	1.502	1.508	1.512	1.519	1.525	1.530	1.538	1.544	1.551	1.558	1.565	1.572	1.580	1.589	1.598	1.606	1.614	1.622	1.632	1.642	1.651	1.661	1.671	1.681	1.691	1.702	1.712	1.722	1.735	1.745	1.758	1.768	1.779	1.790	1.801	1.812	1.824	1.835	1.845	1.856	1.866	1.878	1.889	1.899	1.909	1.919	1.929	1.939	1.949	1.958	1.966	1.975	1.982	1.991	1.999	2.007	2.015	2.021	2.027	2.034	2.040	2.046	2.051	2.058	2.062	2.068	2.071	2.075	2.079	2.082	2.086	2.090	2.094	2.096	2.099	2.102	2.105	2.108	2.111	2.112	2.115	2.118	2.120	2.122	2.126	2.129	2.131	2.134	2.138	2.141	2.145	2.149	2.154	2.158	2.162	2.166	2.172	2.178	2.182	2.189	2.195	2.202	2.210	2.218	2.226	2.234	2.242	2.251	2.261	2.271	2.281	2.292	2.304	2.315	2.328	2.339	2.352	2.364	2.378	2.390	2.405	2.419	2.432	2.446	2.461	2.476	2.492	2.508	2.522	2.538	2.554	2.569	2.584	2.599	2.614	2.629	2.642	2.658	2.672	2.688	2.701	2.716	2.730	2.744	2.758	2.771	2.784	2.798	2.810	2.822	2.835	2.846	2.858	2.868	2.879	2.889	2.900	2.909	2.918	2.926	2.936	2.945	2.952	2.961	2.969	2.978	2.984	2.991	2.999	3.005	3.011	3.019	3.024	3.030	3.036	3.042	3.049	3.054	3.060	3.065	3.071	3.076	3.082	3.089	3.092	3.100	3.105	3.110	3.118	3.122	3.129	3.135	3.140	3.148	3.154	3.160	3.166	3.172	3.179	3.186	3.192	3.199	3.206	3.214	3.221	3.228	3.236	3.242	3.250	3.256	3.265	3.272	3.280	3.288	3.295	3.301	3.309	3.316	3.324	3.331	3.338	3.345	3.351	3.360	3.365	3.372	3.379	3.385	3.391	3.396	3.402	3.408	3.412	3.419	3.422	3.428	3.431	3.435	3.438	3.441	3.444	3.446	3.448	3.450	3.450	3.451	3.451	3.450	3.450	3.449	3.448	3.445	3.442	3.440	3.436	3.431	3.428	3.422	3.416	3.410	3.405	3.398	3.391	3.384	3.375	3.368	3.359	3.350	3.340	3.330	3.320	3.309	3.299	3.289	3.279	3.266	3.256	3.245	3.234	3.222	3.210	3.199	3.189	3.178	3.165	3.155	3.144	3.134	3.122	3.112	3.102	3.094	3.084	3.074	3.066	3.058	3.049	3.041	3.035	3.028	3.021	3.015	3.009	3.005	2.999	2.995	2.992	2.989	2.986	2.984	2.981	2.981	2.979	2.979	2.980	2.980	2.981	2.984	2.985	2.988	2.990	2.994	2.999	3.002	3.008	3.012	3.020	3.025	3.031	3.039	3.046	3.055	3.064	3.072	3.081	3.090	3.100	3.110	3.121	3.132	3.142	3.156	3.168	3.180	3.192	3.208	3.220	3.234	3.248	3.262	3.276	3.291	3.306	3.320	3.336	3.351	3.366	3.382	3.398	3.414	3.429	3.446	3.461	3.478	3.492	3.509	3.525	3.540	3.556	3.571	3.586	3.601	3.616	3.631	3.645	3.660	3.672	3.688	3.701	3.714	3.726	3.739	3.750	3.762	3.774	3.785	3.795	3.805	3.815	3.825	3.832	3.842	3.850	3.858	3.866	3.874	3.880	3.886	3.894	3.900	3.905	3.910	3.916	3.920	3.926	3.930	3.935	3.939	3.942	3.948	3.951	3.956	3.960	3.964	3.969	3.972	3.976	3.980	3.984	3.989	3.992	3.998	4.003	4.006	4.011	4.015	4.021	4.026	4.032	4.036	4.041	4.048	4.054	4.059	4.065	4.070	4.077	4.084	4.090	4.096	4.102	4.110	4.115	4.122	4.129	4.135	4.141	4.149	4.155	4.160	4.166	4.172	4.179	4.182	4.189	4.194	4.199	4.204	4.209	4.212	4.216	4.219	4.222	4.225	4.226	4.229	4.230	4.230	4.231	4.230	4.230	4.229	4.228	4.225	4.222	4.219	4.215	4.210	4.205	4.199	4.192	4.184	4.176	4.168	4.158	4.148	4.136	4.124	4.112	4.099	4.084	4.069	4.052	4.036	4.019	4.000	3.981	3.961	3.940	3.920	3.898	3.874	3.851	3.828	3.802	3.776	3.751	3.725	3.698	3.671	3.644	3.614	3.586	3.556	3.526	3.498	3.468	3.438	3.408	3.378	3.348	3.318	3.286	3.256	3.228	3.198	3.169	3.140	3.110	3.081	3.052	3.025	2.999	2.970	2.945	2.918	2.892	2.868	2.844	2.820	2.796	2.772	2.750	2.729	2.708	2.688	2.668	2.648	2.629	2.610	2.594	2.576	2.560	2.542	2.528	2.511	2.496	2.482	2.469	2.455	2.441	2.429	2.416	2.402	2.390	2.379	2.368	2.356	2.345	2.334	2.324	2.314	2.302	2.292	2.282	2.274	2.264	2.254	2.245	2.236	2.228	2.218	2.210	2.201	2.194	2.186	2.179	2.171	2.165	2.159	2.154	2.148	2.142	2.138	2.134	2.130	2.126	2.124	2.121	2.119	2.115	2.115	2.114	2.112	2.114	2.114	2.115	2.116	2.119	2.121	2.124	2.128	2.131	2.135	2.140	2.145	2.151	2.158	2.164	2.169	2.176	2.182	2.190	2.196	2.204	2.211	2.219	2.228	2.234	2.242	2.250	2.258	2.265	2.274	2.281	2.290	2.296	2.305	2.312	2.319	2.328	2.334	2.341	2.349	2.355	2.362	2.369	2.375	2.381	2.388	2.392	2.400	2.405	2.411	2.416	2.422	2.428	2.434	2.439	2.445	2.450	2.456	2.461	2.468	2.472	2.479	2.484	2.490	2.495	2.500	2.506	2.511	2.519	2.524	2.530	2.535	2.540	2.546	2.551	2.558	2.562	2.568	2.574	2.578	2.584	2.588	2.592	2.596	2.599	2.602	2.606	2.609	2.611	2.612	2.614	2.615	2.614	2.615	2.614	2.611	2.609	2.605	2.601	2.596	2.590	2.584	2.576	2.569	2.560	2.550	2.539	2.528	2.515	2.501	2.488	2.472	2.456	2.439	2.422	2.405	2.385	2.365	2.345	2.324	2.302	2.280	2.258	2.235	2.210	2.186	2.161	2.136	2.111	2.086	2.060	2.035	2.009	1.982	1.958	1.931	1.906	1.880	1.856	1.831	1.808	1.782	1.759	1.735	1.712	1.690	1.668	1.646	1.626	1.605	1.585	1.565	1.546	1.529	1.510	1.492	1.475	1.459	1.442	1.426	1.411	1.398	1.382	1.368	1.355	1.341	1.328	1.315	1.302	1.290	1.278	1.265	1.254	1.241	1.229	1.218	1.205	1.194	1.181	1.169	1.156	1.144	1.131	1.119	1.106	1.094	1.081	1.069	1.055	1.041	1.028	1.015	1.000	0.986	0.972	0.958	0.944	0.930	0.915	0.901	0.886	0.872	0.858	0.842	0.828	0.815	0.799	0.784	0.770	0.756	0.742	0.728	0.714	0.699	0.685	0.672	0.658	0.644	0.630	0.618	0.604	0.590	0.576	0.564	0.550	0.538	0.524	0.510	0.496	0.484	0.469	0.456	0.442	0.429	0.415	0.401	0.388	0.372	0.358	0.344	0.330	0.315	0.300	0.285	0.270	0.255	0.241	0.225	0.209	0.195	0.179	0.164	0.149	0.132	0.116	0.101	0.085	0.070	0.055	0.040	0.026	0.010	-0.004	-0.018	-0.031	-0.045	-0.058	-0.070	-0.082	-0.095	-0.105	-0.116	-0.126	-0.136	-0.145	-0.154	-0.161	-0.169	-0.175	-0.181	-0.186	-0.191	-0.194	-0.198	-0.200	-0.202	-0.204	-0.205	-0.205	-0.204	-0.202	-0.200	-0.199	-0.196	-0.192	-0.188	-0.184	-0.179	-0.172	-0.168	-0.161	-0.154	-0.148	-0.139	-0.131	-0.122	-0.115	-0.106	-0.096	-0.088	-0.078	-0.068	-0.058	-0.048	-0.038	-0.028	-0.016	-0.005	0.005	0.016	0.028	0.039	0.050	0.062	0.074	0.085	0.098	0.109	0.120	0.132	0.145	0.156	0.170	0.182	0.195	0.208	0.220	0.232	0.246	0.260	0.272	0.285	0.300	0.314	0.326	0.341	0.354	0.368	0.382	0.396	0.410	0.425	0.439	0.454	0.466	0.481	0.496	0.510	0.524	0.538	0.551	0.565	0.579	0.591	0.605	0.618	0.630	0.644	0.655	0.668	0.679	0.690	0.701	0.711	0.721	0.730	0.739	0.748	0.755	0.762	0.769	0.776	0.782	0.788	0.791	0.796	0.800	0.804	0.806	0.808	0.810	0.812	0.812	0.814	0.814	0.812	0.811	0.811	0.810	0.808	0.806	0.804	0.802	0.800	0.798	0.796	0.794	0.791	0.789	0.786	0.784	0.782	0.781	0.780	0.779	0.779	0.779	0.778	0.779	0.779	0.779	0.781	0.782	0.786	0.788	0.791	0.796	0.800	0.805	0.810	0.815	0.821	0.826	0.834	0.841	0.849	0.856	0.865	0.872	0.881	0.890	0.899	0.908	0.916	0.925	0.935	0.945	0.954	0.962	0.971	0.980	0.989	0.998	1.006	1.015	1.022	1.030	1.039	1.046	1.054	1.060	1.066	1.072	1.076	1.082	1.088	1.091	1.096	1.099	1.102	1.106	1.109	1.110	1.111	1.114	1.114	1.115	1.115	1.114	1.115	1.114	1.112	1.110	1.109	1.108	1.104	1.101	1.098	1.095	1.091	1.088	1.082	1.078	1.072	1.068	1.062	1.056	1.051	1.045	1.039	1.032	1.025	1.018	1.011	1.004	0.995	0.988	0.979	0.969	0.961	0.952	0.942	0.932	0.922	0.911	0.901	0.890	0.880	0.868	0.856	0.845	0.832	0.821	0.809	0.795	0.784	0.770	0.756	0.744	0.730	0.716	0.702	0.689	0.675	0.660	0.646	0.632	0.619	0.604	0.590	0.575	0.561	0.548	0.534	0.520	0.506	0.492	0.479	0.465	0.454	0.440	0.426	0.415	0.402	0.391	0.379	0.368	0.356	0.345	0.335	0.325	0.316	0.306	0.298	0.290	0.281	0.274	0.266	0.260	0.254	0.249	0.242	0.238	0.234	0.230	0.228	0.225	0.221	0.220	0.219	0.219	0.219	0.219	0.221	0.221	0.224	0.228	0.230	0.234	0.239	0.242	0.249	0.255	0.261	0.268	0.274	0.281	0.289	0.298	0.306	0.314	0.325	0.334	0.344	0.352	0.364	0.372	0.384	0.394	0.405	0.414	0.425	0.434	0.445	0.455	0.464	0.474	0.482	0.490	0.499	0.506	0.512	0.520	0.526	0.531	0.536	0.541	0.544	0.546	0.548	0.549	0.549	0.548	0.546	0.542	0.539	0.534	0.529	0.521	0.512	0.504	0.494	0.482	0.469	0.455	0.440	0.424	0.405	0.386	0.366	0.345	0.322	0.298	0.272	0.246	0.220	0.191	0.161	0.131	0.099	0.066	0.031	-0.002	-0.040	-0.076	-0.114	-0.154	-0.192	-0.234	-0.274	-0.315	-0.358	-0.400	-0.444	-0.486	-0.530	-0.574	-0.618	-0.661	-0.706	-0.750	-0.794	-0.839	-0.882	-0.925	-0.968	-1.010	-1.050	-1.092	-1.131	-1.170	-1.209	-1.245	-1.282	-1.315	-1.350	-1.380	-1.411	-1.440	-1.466	-1.492	-1.515	-1.536	-1.556	-1.574	-1.589	-1.601	-1.612	-1.621	-1.629	-1.631	-1.634	-1.632	-1.628	-1.622	-1.614	-1.601	-1.588	-1.570	-1.551	-1.528	-1.504	-1.475	-1.446	-1.414	-1.379	-1.340	-1.300	-1.258	-1.211	-1.165	-1.115	-1.064	-1.009	-0.952	-0.894	-0.834	-0.772	-0.709	-0.642	-0.575	-0.507	-0.438	-0.366	-0.295	-0.222	-0.148	-0.074	0.001	0.078	0.152	0.230	0.305	0.382	0.459	0.535	0.610	0.688	0.762	0.838	0.911	0.984	1.058	1.130	1.200	1.271	1.340	1.408	1.474	1.540	1.605	1.669	1.730	1.791	1.852	1.910	1.968	2.022	2.078	2.131	2.184	2.235	2.285	2.334	2.381	2.428	2.472	2.518	2.560	2.602	2.644	2.685	2.725	2.764	2.801	2.838	2.875	2.911	2.945	2.979	3.012	3.045	3.078	3.109	3.140	3.170	3.199	3.228	3.256	3.284	3.310	3.336	3.361	3.386	3.410	3.432	3.455	3.476	3.498	3.516	3.535	3.552	3.569	3.584	3.599	3.611	3.622	3.634	3.642	3.650	3.656	3.661	3.665	3.668	3.669	3.668	3.664	3.660	3.654	3.645	3.636	3.625	3.612	3.596	3.580	3.562	3.541	3.519	3.496	3.470	3.442	3.414	3.381	3.349	3.312	3.276	3.238	3.196	3.155	3.110	3.064	3.015	2.965	2.915	2.861	2.805	2.749	2.690	2.630	2.568	2.504	2.439	2.372	2.304	2.235	2.162	2.090	2.016	1.940	1.864	1.785	1.706	1.625	1.542	1.460	1.375	1.289	1.201	1.112	1.024	0.934	0.844	0.751	0.659	0.564	0.471	0.375	0.279	0.182	0.086	-0.011	-0.110	-0.209	-0.309	-0.409	-0.509	-0.608	-0.709	-0.810	-0.911	-1.014	-1.115	-1.216	-1.319	-1.420	-1.522	-1.626	-1.729	-1.830	-1.932	-2.035	-2.138	-2.239	-2.341	-2.442	-2.545	-2.645	-2.748	-2.848	-2.949	-3.050	-3.151	-3.251	-3.351	-3.452	-3.551	-3.651	-3.751	-3.849	-3.948	-4.048	-4.145	-4.242	-4.341	-4.439	-4.535	-4.631	-4.728	-4.824	-4.920	-5.014	-5.109	-5.202	-5.296	-5.389	-5.482	-5.574	-5.665	-5.755	-5.846	-5.935	-6.024	-6.112	-6.199	-6.285	-6.370	-6.455	-6.539	-6.621	-6.701	-6.781	-6.861	-6.940	-7.018	-7.094	-7.168	-7.241	-7.312	-7.384	-7.454	-7.521	-7.589	-7.652	-7.718	-7.779	-7.839	-7.898	-7.956	-8.012	-8.066	-8.119	-8.170	-8.220	-8.268	-8.314	-8.359	-8.401	-8.442	-8.481	-8.519	-8.555	-8.589	-8.621	-8.652	-8.681	-8.710	-8.735	-8.759	-8.781	-8.801	-8.820	-8.838	-8.854	-8.868	-8.879	-8.890	-8.899	-8.905	-8.911	-8.914	-8.915	-8.916	-8.915	-8.912	-8.906	-8.900	-8.892	-8.884	-8.871	-8.859	-8.844	-8.828	-8.810	-8.790	-8.769	-8.746	-8.722	-8.695	-8.668	-8.638	-8.608	-8.574	-8.539	-8.502	-8.465	-8.425	-8.384	-8.341	-8.296	-8.251	-8.202	-8.152	-8.102	-8.050	-7.996	-7.940	-7.882	-7.822	-7.762	-7.700	-7.636	-7.571	-7.505	-7.436	-7.366	-7.296	-7.222	-7.149	-7.072	-6.996	-6.919	-6.840	-6.759	-6.678	-6.594	-6.509	-6.422	-6.338	-6.249	-6.160	-6.068	-5.978	-5.884	-5.791	-5.696	-5.601	-5.504	-5.408	-5.309	-5.210	-5.110	-5.010	-4.909	-4.808	-4.705	-4.601	-4.498	-4.395	-4.290	-4.185	-4.080	-3.974	-3.868	-3.760	-3.654	-3.546	-3.440	-3.332	-3.226	-3.118	-3.011	-2.902	-2.795	-2.690	-2.582	-2.475	-2.369	-2.264	-2.158	-2.052	-1.948	-1.844	-1.740	-1.636	-1.534	-1.432	-1.331	-1.230	-1.131	-1.030	-0.932	-0.836	-0.739	-0.642	-0.548	-0.454	-0.361	-0.269	-0.178	-0.089	0.000	0.089	0.175	0.261	0.345	0.429	0.510	0.591	0.671	0.751	0.829	0.905	0.980	1.055	1.128	1.200	1.271	1.341	1.410	1.478	1.545	1.609	1.674	1.738	1.800	1.861	1.920	1.980	2.038	2.095	2.151	2.205	2.261	2.312	2.366	2.418	2.468	2.518	2.565	2.614	2.660	2.708	2.752	2.796	2.841	2.884	2.926	2.968	3.008	3.048	3.088	3.126	3.164	3.201	3.239	3.275	3.310	3.345	3.379	3.412	3.445	3.476	3.509	3.540	3.569	3.599	3.628	3.655	3.682	3.709	3.735	3.760	3.785	3.808	3.831	3.851	3.874	3.892	3.912	3.930	3.948	3.964	3.980	3.992	4.006	4.019	4.029	4.037	4.046	4.054	4.060	4.065	4.069	4.071	4.074	4.072	4.072	4.070	4.066	4.061	4.055	4.048	4.039	4.029	4.018	4.004	3.991	3.976	3.959	3.942	3.922	3.902	3.882	3.860	3.836	3.812	3.788	3.760	3.734	3.706	3.678	3.648	3.616	3.585	3.554	3.521	3.488	3.455	3.420	3.385	3.349	3.314	3.276	3.240	3.202	3.165	3.128	3.089	3.049	3.010	2.971	2.932	2.892	2.852	2.812	2.772	2.732	2.692	2.652	2.611	2.571	2.530	2.490	2.450	2.409	2.369	2.329	2.288	2.248	2.208	2.166	2.125	2.086	2.045	2.006	1.966	1.926	1.886	1.846	1.808	1.768	1.729	1.689	1.651	1.612	1.574	1.535	1.498	1.460	1.421	1.384	1.346	1.309	1.272	1.235	1.198	1.162	1.126	1.090	1.052	1.016	0.981	0.946	0.909	0.874	0.839	0.804	0.769	0.734	0.699	0.665	0.630	0.595	0.561	0.528	0.494	0.460	0.426	0.392	0.359	0.326	0.292	0.260	0.226	0.194	0.161	0.129	0.098	0.065	0.034	0.002	-0.028	-0.058	-0.089	-0.118	-0.146	-0.175	-0.202	-0.230	-0.255	-0.282	-0.308	-0.330	-0.355	-0.378	-0.400	-0.420	-0.440	-0.460	-0.478	-0.495	-0.512	-0.528	-0.541	-0.554	-0.566	-0.578	-0.588	-0.596	-0.604	-0.610	-0.616	-0.621	-0.624	-0.628	-0.629	-0.629	-0.629	-0.626	-0.624	-0.621	-0.618	-0.612	-0.608	-0.601	-0.594	-0.586	-0.578	-0.570	-0.560	-0.550	-0.540	-0.530	-0.519	-0.507	-0.496	-0.484	-0.471	-0.460	-0.448	-0.434	-0.421	-0.410	-0.396	-0.384	-0.371	-0.359	-0.346	-0.334	-0.322	-0.310	-0.299	-0.286	-0.275	-0.265	-0.254	-0.242	-0.232	-0.224	-0.212	-0.204	-0.194	-0.185	-0.178	-0.169	-0.161	-0.154	-0.146	-0.139	-0.132	-0.128	-0.122	-0.116	-0.111	-0.106	-0.104	-0.099	-0.096	-0.094	-0.091	-0.090	-0.090	-0.089	-0.090	-0.090	-0.090	-0.092	-0.095	-0.099	-0.102	-0.106	-0.111	-0.116	-0.124	-0.129	-0.136	-0.144	-0.154	-0.161	-0.171	-0.181	-0.192	-0.202	-0.214	-0.226	-0.238	-0.250	-0.262	-0.276	-0.289	-0.301	-0.315	-0.329	-0.342	-0.356	-0.369	-0.382	-0.395	-0.409	-0.421	-0.435	-0.446	-0.459	-0.470	-0.480	-0.491	-0.501	-0.510	-0.519	-0.528	-0.535	-0.541	-0.548	-0.554	-0.558	-0.561	-0.565	-0.568	-0.570	-0.571	-0.571	-0.571	-0.570	-0.569	-0.566	-0.562	-0.560	-0.556	-0.551	-0.548	-0.542	-0.538	-0.531	-0.525	-0.519	-0.512	-0.506	-0.500	-0.492	-0.488	-0.481	-0.475	-0.470	-0.465	-0.460	-0.456	-0.452	-0.450	-0.448	-0.446	-0.445	-0.445	-0.446	-0.448	-0.450	-0.454	-0.459	-0.465	-0.471	-0.479	-0.489	-0.500	-0.510	-0.522	-0.536	-0.551	-0.568	-0.585	-0.602	-0.621	-0.642	-0.662	-0.686	-0.710	-0.735	-0.761	-0.788	-0.815	-0.842	-0.872	-0.902	-0.932	-0.964	-0.996	-1.029	-1.061	-1.094	-1.128	-1.162	-1.196	-1.231	-1.265	-1.300	-1.332	-1.368	-1.402	-1.436	-1.470	-1.502	-1.536	-1.569	-1.602	-1.634	-1.665	-1.695	-1.725	-1.754	-1.784	-1.810	-1.838	-1.864	-1.889	-1.914	-1.938	-1.960	-1.981	-2.002	-2.022	-2.042	-2.060	-2.078	-2.094	-2.110	-2.125	-2.139	-2.152	-2.165	-2.179	-2.190	-2.202	-2.212	-2.224	-2.232	-2.242	-2.252	-2.261	-2.270	-2.279	-2.288	-2.296	-2.304	-2.314	-2.321	-2.330	-2.338	-2.348	-2.356	-2.365	-2.375	-2.384	-2.394	-2.405	-2.415	-2.428	-2.438	-2.450	-2.462	-2.475	-2.489	-2.501	-2.516	-2.530	-2.544	-2.558	-2.574	-2.589	-2.604	-2.620	-2.635	-2.651	-2.666	-2.682	-2.699	-2.714	-2.730	-2.744	-2.760	-2.774	-2.789	-2.802	-2.816	-2.830	-2.841	-2.854	-2.865	-2.875	-2.886	-2.895	-2.904	-2.911	-2.918	-2.924	-2.929	-2.932	-2.935	-2.938	-2.939	-2.939	-2.938	-2.935	-2.931	-2.928	-2.921	-2.914	-2.906	-2.896	-2.888	-2.876	-2.864	-2.850	-2.836	-2.821	-2.805	-2.788	-2.770	-2.751	-2.730	-2.710	-2.689	-2.665	-2.641	-2.618	-2.592	-2.568	-2.542	-2.515	-2.488	-2.460	-2.431	-2.402	-2.374	-2.344	-2.315	-2.285	-2.254	-2.224	-2.192	-2.162	-2.131	-2.099	-2.069	-2.038	-2.005	-1.974	-1.942	-1.912	-1.881	-1.850	-1.819	-1.789	-1.758	-1.728	-1.696	-1.666	-1.638	-1.606	-1.578	-1.548	-1.518	-1.490	-1.461	-1.432	-1.404	-1.375	-1.349	-1.321	-1.294	-1.266	-1.239	-1.211	-1.185	-1.158	-1.131	-1.105	-1.079	-1.051	-1.025	-0.999	-0.971	-0.946	-0.919	-0.892	-0.866	-0.840	-0.814	-0.788	-0.760	-0.734	-0.708	-0.680	-0.652	-0.625	-0.598	-0.571	-0.542	-0.515	-0.488	-0.459	-0.430	-0.402	-0.374	-0.345	-0.316	-0.288	-0.258	-0.228	-0.199	-0.168	-0.138	-0.109	-0.078	-0.048	-0.016	0.015	0.046	0.078	0.109	0.139	0.170	0.201	0.232	0.264	0.295	0.326	0.358	0.389	0.420	0.451	0.481	0.512	0.542	0.574	0.602	0.634	0.664	0.694	0.722	0.751	0.781	0.810	0.839	0.868	0.895	0.921	0.950	0.976	1.002	1.029	1.054	1.080	1.104	1.129	1.151	1.175	1.198	1.220	1.241	1.262	1.284	1.302	1.322	1.341	1.360	1.378	1.395	1.411	1.428	1.444	1.459	1.474	1.488	1.501	1.515	1.528	1.540	1.552	1.564	1.575	1.586	1.596	1.608	1.616	1.626	1.636	1.645	1.654	1.664	1.672	1.681	1.690	1.699	1.708	1.716	1.725	1.734	1.744	1.752	1.762	1.772	1.782	1.792	1.804	1.814	1.825	1.836	1.849	1.861	1.874	1.888	1.901	1.916	1.931	1.945	1.961	1.978	1.994	2.011	2.029	2.046	2.064	2.082	2.101	2.121	2.141	2.161	2.182	2.204	2.225	2.246	2.269	2.290	2.312	2.335	2.358	2.381	2.404	2.426	2.450	2.472	2.496	2.518	2.540	2.562	2.586	2.608	2.630	2.652	2.674	2.695	2.716	2.736	2.756	2.775	2.794	2.812	2.831	2.849	2.865	2.882	2.899	2.914	2.929	2.941	2.956	2.969	2.981	2.992	3.004	3.014	3.024	3.034	3.041	3.049	3.056	3.062	3.069	3.072	3.078	3.081	3.085	3.086	3.089	3.090	3.091	3.091	3.090	3.089	3.089	3.086	3.084	3.080	3.076	3.074	3.069	3.065	3.059	3.055	3.049	3.042	3.036	3.030	3.024	3.018	3.010	3.002	2.996	2.990	2.982	2.975	2.968	2.961	2.955	2.948	2.941	2.935	2.929	2.924	2.918	2.912	2.909	2.904	2.900	2.898	2.895	2.892	2.892	2.891	2.891	2.892	2.892	2.895	2.898	2.902	2.906	2.911	2.918	2.925	2.932	2.941	2.951	2.961	2.972	2.985	2.999	3.011	3.026	3.041	3.059	3.075	3.091	3.110	3.129	3.149	3.168	3.188	3.209	3.230	3.251	3.272	3.294	3.318	3.339	3.361	3.382	3.405	3.428	3.450	3.471	3.492	3.514	3.535	3.555	3.575	3.594	3.612	3.630	3.648	3.664	3.680	3.696	3.710	3.724	3.736	3.749	3.761	3.770	3.781	3.790	3.798	3.805	3.812	3.818	3.824	3.828	3.831	3.835	3.839	3.840	3.841	3.842	3.845	3.845	3.845	3.845	3.846	3.845	3.844	3.844	3.844	3.842	3.842	3.842	3.842	3.844	3.844	3.845	3.848	3.849	3.851	3.854	3.858	3.860	3.865	3.870	3.875	3.882	3.889	3.895	3.904	3.911	3.921	3.931	3.941	3.952	3.965	3.976	3.989	4.003	4.016	4.030	4.046	4.060	4.076	4.094	4.110	4.126	4.142	4.161	4.179	4.198	4.216	4.234	4.254	4.272	4.291	4.310	4.329	4.349	4.368	4.386	4.405	4.425	4.442	4.462	4.480	4.499	4.516	4.535	4.554	4.570	4.589	4.605	4.622	4.639	4.656	4.672	4.689	4.704	4.721	4.735	4.750	4.764	4.780	4.792	4.806	4.820	4.832	4.846	4.859	4.870	4.882	4.894	4.905	4.915	4.925	4.936	4.946	4.955	4.965	4.972	4.981	4.990	4.999	5.006	5.014	5.021	5.029	5.035	5.041	5.048	5.054	5.059	5.065	5.070	5.075	5.079	5.084	5.088	5.091	5.096	5.100	5.104	5.108	5.111	5.114	5.119	5.121	5.125	5.128	5.131	5.135	5.138	5.140	5.144	5.148	5.150	5.154	5.156	5.160	5.164	5.166	5.170	5.174	5.178	5.181	5.184	5.188	5.191	5.196	5.200	5.204	5.209	5.212	5.218	5.221	5.225	5.230	5.234	5.239	5.242	5.246	5.251	5.256	5.260	5.264	5.268	5.271	5.275	5.278	5.281	5.284	5.288	5.289	5.291	5.292	5.295	5.296	5.296	5.298	5.299	5.298	5.296	5.296	5.294	5.292	5.289	5.286	5.282	5.278	5.274	5.269	5.262	5.258	5.250	5.242	5.235	5.228	5.219	5.210	5.200	5.191	5.181	5.171	5.160	5.150	5.139	5.126	5.116	5.104	5.092	5.080	5.068	5.056	5.044	5.031	5.019	5.008	4.995	4.982	4.970	4.960	4.949	4.936	4.928	4.916	4.905	4.896	4.886	4.876	4.868	4.859	4.851	4.844	4.835	4.829	4.821	4.814	4.809	4.802	4.796	4.791	4.786	4.781	4.778	4.772	4.768	4.764	4.760	4.755	4.751	4.748	4.742	4.739	4.735	4.730	4.725	4.720	4.715	4.710	4.704	4.699	4.691	4.684	4.676	4.669	4.660	4.651	4.641	4.631	4.620	4.609	4.598	4.584	4.569	4.555	4.540	4.524	4.509	4.491	4.472	4.454	4.434	4.414	4.394	4.372	4.349	4.326	4.302	4.278	4.252	4.228	4.200	4.174	4.145	4.118	4.089	4.061	4.031	4.000	3.971	3.940	3.910	3.880	3.849	3.816	3.785	3.754	3.722	3.690	3.659	3.626	3.595	3.564	3.532	3.501	3.470	3.440	3.410	3.379	3.349	3.320	3.291	3.262	3.235	3.208	3.179	3.152	3.128	3.101	3.075	3.051	3.028	3.004	2.981	2.959	2.936	2.916	2.895	2.876	2.856	2.838	2.820	2.804	2.786	2.770	2.754	2.740	2.726	2.711	2.699	2.686	2.674	2.662	2.651	2.641	2.631	2.622	2.614	2.605	2.598	2.589	2.582	2.576	2.570	2.564	2.558	2.554	2.548	2.544	2.539	2.535	2.531	2.528	2.524	2.521	2.519	2.516	2.514	2.511	2.510	2.508	2.506	2.505	2.505	2.502	2.502	2.502	2.500	2.500	2.501	2.500	2.500	2.500	2.500	2.501	2.501	2.502	2.502	2.504	2.505	2.506	2.508	2.510	2.511	2.514	2.515	2.518	2.520	2.522	2.525	2.529	2.531	2.535	2.539	2.542	2.546	2.551	2.555	2.560	2.565	2.570	2.576	2.580	2.586	2.592	2.599	2.606	2.612	2.619	2.628	2.634	2.642	2.650	2.659	2.668	2.676	2.685	2.694	2.702	2.712	2.722	2.731	2.741	2.752	2.762	2.772	2.782	2.794	2.804	2.815	2.825	2.836	2.848	2.858	2.868	2.878	2.889	2.899	2.910	2.920	2.930	2.940	2.949	2.960	2.969	2.979	2.988	2.998	3.005	3.014	3.021	3.030	3.038	3.044	3.051	3.059	3.065	3.070	3.076	3.082	3.088	3.092	3.098	3.100	3.105	3.109	3.112	3.115	3.119	3.121	3.124	3.125	3.128	3.130	3.131	3.134	3.135	3.136	3.138	3.139	3.140	3.141	3.142	3.144	3.144	3.146	3.146	3.149	3.151	3.152	3.155	3.158	3.160	3.164	3.166	3.170	3.174	3.178	3.182	3.188	3.192	3.198	3.204	3.210	3.218	3.225	3.232	3.240	3.249	3.258	3.266	3.278	3.288	3.298	3.309	3.321	3.331	3.344	3.358	3.370	3.382	3.398	3.411	3.425	3.441	3.455	3.470	3.486	3.502	3.518	3.534	3.549	3.566	3.581	3.599	3.614	3.631	3.648	3.664	3.680	3.696	3.712	3.728	3.744	3.760	3.775	3.791	3.806	3.821	3.836	3.851	3.865	3.879	3.894	3.908	3.920	3.934	3.946	3.959	3.972	3.985	3.996	4.008	4.019	4.031	4.043	4.052	4.062	4.072	4.084	4.094	4.102	4.111	4.121	4.129	4.139	4.148	4.155	4.164	4.171	4.180	4.188	4.195	4.202	4.210	4.218	4.225	4.232	4.239	4.246	4.254	4.261	4.266	4.274	4.281	4.286	4.294	4.301	4.308	4.314	4.320	4.326	4.334	4.339	4.346	4.354	4.360	4.366	4.372	4.379	4.386	4.392	4.399	4.405	4.411	4.418	4.424	4.429	4.435	4.441	4.446	4.451	4.458	4.461	4.466	4.471	4.476	4.480	4.484	4.489	4.491	4.494	4.496	4.500	4.501	4.502	4.504	4.505	4.506	4.505	4.505	4.505	4.502	4.500	4.499	4.496	4.492	4.489	4.484	4.479	4.472	4.466	4.460	4.452	4.445	4.436	4.429	4.419	4.409	4.399	4.389	4.376	4.365	4.354	4.341	4.328	4.315	4.301	4.286	4.272	4.259	4.244	4.229	4.212	4.199	4.184	4.168	4.152	4.136	4.121	4.106	4.091	4.075	4.060	4.046	4.031	4.016	4.001	3.988	3.975	3.961	3.948	3.935	3.921	3.910	3.898	3.886	3.875	3.865	3.854	3.845	3.835	3.826	3.816	3.809	3.800	3.794	3.786	3.780	3.774	3.769	3.765	3.760	3.756	3.752	3.749	3.746	3.744	3.741	3.740	3.740	3.740	3.740	3.740	3.741	3.742	3.744	3.746	3.750	3.752	3.755	3.759	3.764	3.768	3.774	3.779	3.785	3.791	3.799	3.806	3.814	3.822	3.831	3.840	3.849	3.859	3.870	3.880	3.891	3.904	3.915	3.928	3.939	3.952	3.965	3.979	3.992	4.006	4.020	4.035	4.050	4.065	4.080	4.094	4.110	4.126	4.141	4.158	4.172	4.189	4.204	4.220	4.236	4.251	4.268	4.282	4.298	4.314	4.328	4.344	4.358	4.371	4.386	4.400	4.415	4.428	4.441	4.454	4.465	4.478	4.489	4.501	4.511	4.524	4.534	4.544	4.554	4.562	4.572	4.582	4.590	4.599	4.606	4.614	4.621	4.629	4.635	4.642	4.649	4.656	4.661	4.669	4.674	4.680	4.686	4.691	4.696	4.704	4.709	4.715	4.720	4.726	4.732	4.739	4.745	4.751	4.756	4.764	4.770	4.778	4.784	4.792	4.799	4.806	4.815	4.822	4.831	4.840	4.849	4.859	4.868	4.878	4.888	4.896	4.906	4.918	4.928	4.938	4.948	4.959	4.968	4.979	4.989	5.000	5.010	5.021	5.030	5.040	5.050	5.060	5.069	5.078	5.086	5.095	5.104	5.110	5.118	5.124	5.130	5.135	5.140	5.144	5.148	5.150	5.152	5.154	5.155	5.154	5.154	5.151	5.149	5.145	5.141	5.135	5.129	5.121	5.112	5.105	5.094	5.081	5.070	5.056	5.042	5.028	5.010	4.994	4.975	4.956	4.936	4.915	4.892	4.870	4.846	4.822	4.798	4.771	4.745	4.718	4.690	4.661	4.632	4.602	4.574	4.542	4.511	4.480	4.448	4.418	4.386	4.354	4.321	4.289	4.256	4.224	4.191	4.160	4.129	4.096	4.065	4.034	4.003	3.972	3.941	3.912	3.884	3.855	3.826	3.799	3.771	3.745	3.719	3.694	3.669	3.644	3.620	3.598	3.575	3.552	3.531	3.511	3.491	3.471	3.452	3.434	3.416	3.400	3.384	3.368	3.352	3.336	3.321	3.309	3.295	3.281	3.269	3.258	3.245	3.234	3.224	3.212	3.202	3.192	3.182	3.174	3.165	3.156	3.148	3.139	3.131	3.124	3.116	3.109	3.102	3.096	3.089	3.084	3.078	3.072	3.068	3.062	3.058	3.054	3.049	3.046	3.042	3.039	3.038	3.034	3.031	3.029	3.026	3.025	3.022	3.021	3.021	3.020	3.019	3.018	3.019	3.018	3.019	3.019	3.019	3.020	3.021	3.022	3.024	3.025	3.028	3.029	3.031	3.032	3.035	3.038	3.040	3.041	3.044	3.046	3.049	3.051	3.054	3.058	3.060	3.062	3.065	3.068	3.071	3.075	3.078	3.080	3.084	3.086	3.090	3.094	3.096	3.100	3.104	3.106	3.110	3.114	3.118	3.121	3.124	3.129	3.132	3.136	3.141	3.145	3.150	3.154	3.159	3.162	3.168	3.172	3.176	3.181	3.186	3.191	3.195	3.201	3.205	3.210	3.214	3.219	3.222	3.226	3.230	3.234	3.238	3.240	3.244	3.246	3.248	3.250	3.251	3.252	3.254	3.254	3.254	3.252	3.252	3.250	3.248	3.245	3.241	3.238	3.232	3.228	3.221	3.214	3.208	3.199	3.190	3.181	3.170	3.159	3.148	3.135	3.121	3.108	3.092	3.078	3.061	3.044	3.028	3.009	2.990	2.970	2.951	2.930	2.909	2.888	2.865	2.842	2.820	2.798	2.772	2.749	2.725	2.700	2.675	2.650	2.625	2.600	2.574	2.549	2.524	2.499	2.472	2.448	2.424	2.398	2.374	2.349	2.325	2.301	2.278	2.255	2.234	2.210	2.189	2.168	2.146	2.126	2.106	2.086	2.068	2.049	2.030	2.011	1.995	1.979	1.962	1.946	1.930	1.915	1.900	1.886	1.872	1.859	1.846	1.834	1.821	1.809	1.798	1.785	1.774	1.762	1.752	1.740	1.730	1.720	1.710	1.700	1.690	1.680	1.670	1.661	1.651	1.642	1.632	1.622	1.612	1.604	1.594	1.585	1.575	1.565	1.555	1.545	1.536	1.526	1.516	1.506	1.496	1.488	1.476	1.466	1.456	1.446	1.436	1.426	1.416	1.405	1.395	1.385	1.375	1.365	1.354	1.344	1.332	1.321	1.311	1.299	1.289	1.278	1.266	1.255	1.242	1.231	1.220	1.208	1.195	1.182	1.171	1.159	1.145	1.132	1.119	1.105	1.092	1.079	1.064	1.049	1.036	1.021	1.006	0.992	0.976	0.961	0.946	0.931	0.916	0.901	0.886	0.871	0.856	0.840	0.825	0.810	0.794	0.780	0.765	0.750	0.736	0.721	0.708	0.694	0.681	0.669	0.656	0.645	0.632	0.621	0.610	0.600	0.590	0.581	0.572	0.565	0.558	0.551	0.544	0.538	0.532	0.528	0.522	0.520	0.516	0.512	0.511	0.509	0.507	0.507	0.506	0.506	0.506	0.507	0.509	0.511	0.514	0.516	0.519	0.522	0.526	0.530	0.535	0.540	0.545	0.550	0.556	0.561	0.568	0.575	0.581	0.589	0.596	0.604	0.611	0.619	0.628	0.636	0.646	0.656	0.665	0.675	0.685	0.696	0.708	0.719	0.730	0.742	0.754	0.766	0.780	0.792	0.808	0.821	0.836	0.850	0.866	0.881	0.898	0.914	0.930	0.949	0.965	0.982	1.001	1.020	1.039	1.058	1.076	1.095	1.115	1.134	1.155	1.174	1.194	1.214	1.234	1.254	1.272	1.292	1.311	1.330	1.349	1.368	1.386	1.404	1.421	1.439	1.456	1.471	1.489	1.504	1.519	1.532	1.546	1.560	1.572	1.584	1.596	1.605	1.616	1.625	1.634	1.640	1.649	1.655	1.660	1.665	1.670	1.674	1.676	1.680	1.681	1.682	1.684	1.685	1.684	1.684	1.682	1.681	1.680	1.679	1.676	1.674	1.671	1.669	1.666	1.664	1.661	1.659	1.656	1.654	1.651	1.649	1.648	1.645	1.644	1.642	1.642	1.640	1.640	1.640	1.640	1.640	1.642	1.642	1.644	1.646	1.648	1.651	1.654	1.658	1.661	1.665	1.669	1.674	1.678	1.682	1.689	1.692	1.699	1.704	1.709	1.714	1.720	1.726	1.730	1.738	1.742	1.748	1.754	1.758	1.764	1.769	1.772	1.778	1.782	1.788	1.792	1.796	1.799	1.802	1.805	1.809	1.811	1.814	1.816	1.818	1.819	1.820	1.821	1.822	1.822	1.822	1.822	1.822	1.822	1.821	1.820	1.820	1.819	1.818	1.815	1.812	1.811	1.808	1.805	1.802	1.798	1.794	1.790	1.786	1.781	1.776	1.771	1.766	1.761	1.755	1.749	1.742	1.735	1.729	1.722	1.715	1.706	1.699	1.690	1.681	1.672	1.662	1.654	1.642	1.632	1.621	1.610	1.599	1.586	1.574	1.561	1.548	1.535	1.521	1.509	1.494	1.480	1.465	1.450	1.435	1.420	1.404	1.389	1.372	1.358	1.341	1.325	1.309	1.292	1.276	1.260	1.245	1.229	1.214	1.199	1.182	1.168	1.152	1.138	1.124	1.109	1.095	1.081	1.069	1.055	1.044	1.030	1.019	1.008	0.996	0.986	0.976	0.968	0.960	0.951	0.944	0.938	0.931	0.925	0.920	0.916	0.914	0.910	0.908	0.906	0.904	0.904	0.904	0.905	0.908	0.909	0.910	0.914	0.919	0.922	0.928	0.932	0.940	0.948	0.955	0.962	0.970	0.979	0.989	0.998	1.008	1.019	1.030	1.041	1.051	1.064	1.076	1.088	1.100	1.112	1.125	1.139	1.151	1.164	1.176	1.189	1.201	1.212	1.225	1.236	1.249	1.260	1.270	1.281	1.291	1.301	1.309	1.319	1.326	1.332	1.340	1.345	1.350	1.354	1.358	1.360	1.362	1.362	1.362	1.361	1.359	1.356	1.351	1.346	1.340	1.334	1.324	1.315	1.304	1.292	1.280	1.265	1.249	1.232	1.214	1.195	1.175	1.152	1.130	1.106	1.081	1.054	1.026	0.999	0.969	0.938	0.905	0.872	0.838	0.802	0.766	0.729	0.691	0.652	0.614	0.572	0.531	0.490	0.448	0.405	0.361	0.319	0.275	0.230	0.186	0.142	0.098	0.052	0.009	-0.035	-0.079	-0.122	-0.165	-0.206	-0.249	-0.289	-0.330	-0.368	-0.405	-0.442	-0.479	-0.514	-0.548	-0.579	-0.609	-0.636	-0.664	-0.690	-0.712	-0.735	-0.754	-0.771	-0.788	-0.801	-0.811	-0.820	-0.828	-0.832	-0.835	-0.835	-0.832	-0.829	-0.821	-0.811	-0.799	-0.785	-0.766	-0.748	-0.725	-0.700	-0.675	-0.645	-0.614	-0.580	-0.544	-0.505	-0.465	-0.422	-0.380	-0.332	-0.284	-0.234	-0.182	-0.129	-0.074	-0.016	0.041	0.100	0.161	0.224	0.286	0.350	0.415	0.480	0.546	0.612	0.680	0.748	0.816	0.884	0.951	1.018	1.086	1.154	1.221	1.288	1.355	1.421	1.488	1.551	1.616	1.680	1.741	1.804	1.865	1.925	1.984	2.041	2.099	2.155	2.210	2.264	2.316	2.369	2.419	2.468	2.516	2.562	2.610	2.655	2.699	2.741	2.784	2.825	2.865	2.904	2.942	2.980	3.018	3.052	3.088	3.122	3.155	3.188	3.221	3.251	3.282	3.312	3.342	3.370	3.400	3.428	3.454	3.480	3.505	3.530	3.555	3.579	3.602	3.624	3.645	3.666	3.688	3.706	3.724	3.742	3.759	3.775	3.790	3.804	3.816	3.829	3.840	3.850	3.858	3.865	3.871	3.875	3.879	3.881	3.882	3.881	3.880	3.876	3.871	3.865	3.856	3.846	3.835	3.822	3.808	3.790	3.772	3.752	3.731	3.709	3.682	3.656	3.628	3.599	3.566	3.532	3.496	3.460	3.421	3.381	3.338	3.294	3.249	3.201	3.151	3.100	3.049	2.994	2.939	2.881	2.821	2.761	2.699	2.635	2.571	2.504	2.436	2.368	2.298	2.225	2.150	2.076	2.000	1.922	1.842	1.764	1.682	1.600	1.516	1.432	1.346	1.260	1.171	1.084	0.994	0.904	0.812	0.721	0.629	0.535	0.440	0.345	0.250	0.154	0.058	-0.039	-0.138	-0.236	-0.334	-0.432	-0.532	-0.631	-0.731	-0.830	-0.931	-1.031	-1.132	-1.232	-1.334	-1.435	-1.536	-1.636	-1.739	-1.839	-1.941	-2.041	-2.141	-2.242	-2.344	-2.444	-2.544	-2.644	-2.744	-2.845	-2.945	-3.044	-3.142	-3.242	-3.341	-3.440	-3.536	-3.635	-3.734	-3.830	-3.928	-4.024	-4.120	-4.215	-4.311	-4.406	-4.500	-4.594	-4.688	-4.780	-4.871	-4.964	-5.054	-5.144	-5.232	-5.321	-5.410	-5.496	-5.582	-5.669	-5.754	-5.836	-5.919	-6.001	-6.081	-6.161	-6.240	-6.316	-6.392	-6.468	-6.541	-6.614	-6.685	-6.754	-6.822	-6.890	-6.955	-7.019	-7.081	-7.142	-7.202	-7.261	-7.318	-7.372	-7.426	-7.478	-7.529	-7.578	-7.625	-7.670	-7.715	-7.756	-7.798	-7.836	-7.874	-7.910	-7.944	-7.975	-8.006	-8.035	-8.062	-8.089	-8.111	-8.134	-8.155	-8.174	-8.191	-8.206	-8.220	-8.232	-8.242	-8.251	-8.260	-8.265	-8.269	-8.272	-8.272	-8.272	-8.269	-8.265	-8.260	-8.251	-8.242	-8.232	-8.220	-8.205	-8.191	-8.174	-8.155	-8.134	-8.113	-8.090	-8.065	-8.039	-8.010	-7.980	-7.949	-7.916	-7.881	-7.845	-7.806	-7.769	-7.726	-7.684	-7.641	-7.595	-7.548	-7.499	-7.449	-7.398	-7.345	-7.290	-7.234	-7.176	-7.116	-7.056	-6.992	-6.929	-6.865	-6.798	-6.729	-6.660	-6.590	-6.516	-6.442	-6.368	-6.291	-6.212	-6.134	-6.054	-5.971	-5.889	-5.805	-5.719	-5.631	-5.544	-5.454	-5.364	-5.272	-5.180	-5.085	-4.991	-4.894	-4.798	-4.699	-4.600	-4.501	-4.400	-4.299	-4.198	-4.094	-3.991	-3.888	-3.782	-3.678	-3.572	-3.468	-3.360	-3.254	-3.148	-3.040	-2.932	-2.826	-2.719	-2.611	-2.505	-2.396	-2.290	-2.182	-2.076	-1.970	-1.865	-1.760	-1.655	-1.551	-1.448	-1.345	-1.241	-1.140	-1.039	-0.939	-0.839	-0.740	-0.642	-0.545	-0.449	-0.355	-0.260	-0.168	-0.075	0.016	0.106	0.195	0.282	0.370	0.456	0.540	0.624	0.706	0.788	0.868	0.948	1.026	1.102	1.179	1.254	1.328	1.400	1.472	1.544	1.614	1.682	1.751	1.818	1.884	1.949	2.014	2.076	2.138	2.200	2.261	2.320	2.380	2.436	2.494	2.550	2.605	2.660	2.715	2.768	2.820	2.871	2.922	2.972	3.021	3.070	3.119	3.166	3.212	3.259	3.304	3.348	3.391	3.435	3.478	3.520	3.560	3.601	3.640	3.680	3.718	3.756	3.792	3.831	3.866	3.901	3.936	3.970	4.004	4.035	4.066	4.099	4.128	4.159	4.186	4.215	4.241	4.268	4.294	4.319	4.342	4.366	4.388	4.409	4.430	4.449	4.466	4.484	4.499	4.515	4.529	4.541	4.552	4.562	4.572	4.580	4.586	4.592	4.596	4.600	4.601	4.602	4.601	4.599	4.596	4.592	4.586	4.579	4.570	4.561	4.550	4.538	4.524	4.510	4.494	4.478	4.459	4.439	4.420	4.398	4.375	4.352	4.328	4.302	4.276	4.249	4.221	4.194	4.164	4.134	4.102	4.072	4.040	4.008	3.975	3.942	3.908	3.874	3.839	3.804	3.769	3.732	3.696	3.660	3.625	3.588	3.550	3.514	3.478	3.440	3.402	3.365	3.328	3.289	3.252	3.215	3.176	3.139	3.101	3.064	3.025	2.988	2.950	2.912	2.874	2.836	2.799	2.761	2.724	2.685	2.648	2.610	2.572	2.535	2.499	2.461	2.424	2.386	2.349	2.311	2.275	2.238	2.201	2.164	2.128	2.092	2.056	2.019	1.984	1.948	1.912	1.878	1.841	1.806	1.772	1.738	1.702	1.669	1.634	1.600	1.566	1.532	1.499	1.464	1.431	1.399	1.365	1.332	1.301	1.269	1.236	1.205	1.174	1.141	1.111	1.080	1.049	1.019	0.989	0.958	0.929	0.899	0.869	0.840	0.811	0.782	0.754	0.728	0.699	0.672	0.645	0.619	0.594	0.569	0.545	0.520	0.498	0.475	0.452	0.431	0.410	0.390	0.370	0.351	0.332	0.316	0.299	0.284	0.269	0.254	0.241	0.229	0.218	0.206	0.198	0.188	0.180	0.172	0.166	0.160	0.156	0.152	0.150	0.148	0.146	0.145	0.145	0.146	0.149	0.150	0.152	0.158	0.161	0.165	0.170	0.176	0.181	0.188	0.194	0.202	0.210	0.218	0.225	0.234	0.242	0.250	0.259	0.268	0.276	0.286	0.295	0.305	0.312	0.322	0.331	0.341	0.350	0.360	0.368	0.376	0.385	0.392	0.401	0.409	0.418	0.425	0.431	0.439	0.446	0.452	0.459	0.465	0.471	0.478	0.481	0.486	0.491	0.496	0.499	0.504	0.506	0.509	0.511	0.512	0.514	0.515	0.516	0.516	0.516	0.515	0.514	0.511	0.510	0.506	0.502	0.499	0.494	0.489	0.484	0.476	0.470	0.461	0.454	0.446	0.436	0.428	0.418	0.406	0.396	0.385	0.372	0.361	0.349	0.336	0.322	0.311	0.299	0.284	0.271	0.258	0.245	0.230	0.218	0.205	0.191	0.179	0.166	0.154	0.141	0.130	0.119	0.109	0.098	0.089	0.079	0.070	0.061	0.054	0.048	0.040	0.035	0.030	0.026	0.022	0.019	0.018	0.014	0.014	0.012	0.012	0.012	0.015	0.016	0.019	0.021	0.024	0.028	0.030	0.035	0.039	0.044	0.049	0.052	0.058	0.061	0.066	0.070	0.074	0.078	0.081	0.084	0.086	0.089	0.091	0.092	0.092	0.092	0.091	0.090	0.088	0.084	0.079	0.074	0.069	0.061	0.054	0.044	0.035	0.024	0.012	-0.001	-0.015	-0.031	-0.046	-0.064	-0.081	-0.101	-0.121	-0.141	-0.164	-0.188	-0.211	-0.235	-0.261	-0.288	-0.315	-0.342	-0.371	-0.399	-0.429	-0.458	-0.489	-0.519	-0.549	-0.580	-0.611	-0.642	-0.675	-0.706	-0.736	-0.769	-0.799	-0.831	-0.860	-0.891	-0.921	-0.950	-0.979	-1.008	-1.035	-1.064	-1.090	-1.116	-1.141	-1.166	-1.190	-1.212	-1.235	-1.256	-1.276	-1.296	-1.316	-1.334	-1.351	-1.368	-1.382	-1.398	-1.411	-1.424	-1.438	-1.449	-1.460	-1.471	-1.480	-1.490	-1.499	-1.509	-1.516	-1.524	-1.531	-1.538	-1.545	-1.551	-1.559	-1.565	-1.571	-1.578	-1.584	-1.591	-1.596	-1.604	-1.609	-1.616	-1.624	-1.631	-1.639	-1.648	-1.655	-1.664	-1.672	-1.681	-1.691	-1.701	-1.711	-1.721	-1.731	-1.742	-1.754	-1.765	-1.776	-1.788	-1.800	-1.812	-1.825	-1.836	-1.850	-1.861	-1.874	-1.886	-1.898	-1.909	-1.920	-1.932	-1.942	-1.954	-1.964	-1.974	-1.981	-1.991	-1.998	-2.006	-2.013	-2.018	-2.024	-2.027	-2.031	-2.034	-2.036	-2.038	-2.038	-2.036	-2.036	-2.033	-2.030	-2.025	-2.020	-2.014	-2.005	-1.998	-1.989	-1.978	-1.965	-1.954	-1.940	-1.925	-1.911	-1.894	-1.878	-1.859	-1.841	-1.821	-1.801	-1.779	-1.756	-1.734	-1.711	-1.686	-1.661	-1.635	-1.610	-1.582	-1.555	-1.528	-1.500	-1.471	-1.441	-1.412	-1.382	-1.352	-1.321	-1.292	-1.261	-1.230	-1.200	-1.169	-1.138	-1.108	-1.076	-1.045	-1.014	-0.984	-0.954	-0.922	-0.892	-0.861	-0.832	-0.802	-0.774	-0.744	-0.716	-0.688	-0.660	-0.631	-0.604	-0.576	-0.550	-0.524	-0.498	-0.471	-0.446	-0.421	-0.396	-0.371	-0.348	-0.322	-0.299	-0.275	-0.250	-0.228	-0.204	-0.180	-0.159	-0.135	-0.111	-0.089	-0.066	-0.042	-0.019	0.004	0.028	0.050	0.074	0.098	0.121	0.144	0.169	0.194	0.219	0.242	0.268	0.292	0.319	0.344	0.370	0.396	0.422	0.450	0.476	0.504	0.532	0.560	0.588	0.618	0.645	0.675	0.704	0.734	0.764	0.792	0.822	0.854	0.884	0.915	0.945	0.975	1.006	1.038	1.068	1.099	1.129	1.160	1.190	1.220	1.251	1.281	1.311	1.341	1.371	1.401	1.431	1.459	1.489	1.518	1.546	1.575	1.604	1.630	1.659	1.685	1.712	1.739	1.765	1.791	1.815	1.840	1.864	1.888	1.911	1.934	1.956	1.979	1.999	2.020	2.040	2.060	2.080	2.099	2.116	2.134	2.151	2.168	2.184	2.198	2.212	2.228	2.241	2.255	2.268	2.279	2.291	2.302	2.312	2.324	2.332	2.342	2.351	2.361	2.369	2.376	2.385	2.391	2.399	2.406	2.412	2.420	2.426	2.434	2.440	2.448	2.452	2.460	2.468	2.472	2.480	2.488	2.494	2.501	2.509	2.516	2.524	2.532	2.541	2.550	2.560	2.570	2.580	2.590	2.601	2.612	2.625	2.638	2.650	2.664	2.678	2.692	2.708	2.722	2.739	2.755	2.771	2.789	2.806	2.824	2.842	2.862	2.881	2.901	2.920	2.941	2.962	2.984	3.005	3.028	3.049	3.071	3.094	3.115	3.138	3.160	3.184	3.206	3.229	3.252	3.275	3.298	3.320	3.342	3.365	3.386	3.408	3.430	3.450	3.471	3.491	3.511	3.530	3.550	3.568	3.586	3.602	3.620	3.636	3.652	3.666	3.681	3.695	3.708	3.719	3.731	3.742	3.752	3.761	3.769	3.778	3.785	3.790	3.796	3.800	3.804	3.808	3.809	3.811	3.811	3.812	3.811	3.810	3.808	3.805	3.802	3.799	3.794	3.789	3.782	3.776	3.770	3.764	3.758	3.749	3.741	3.732	3.724	3.716	3.706	3.698	3.689	3.679	3.670	3.660	3.651	3.642	3.634	3.625	3.616	3.608	3.599	3.591	3.584	3.576	3.570	3.564	3.559	3.552	3.549	3.545	3.540	3.539	3.536	3.535	3.532	3.534	3.534	3.535	3.536	3.540	3.544	3.548	3.552	3.559	3.565	3.571	3.580	3.589	3.598	3.609	3.619	3.630	3.642	3.655	3.668	3.682	3.696	3.710	3.726	3.741	3.756	3.774	3.789	3.805	3.822	3.839	3.856	3.874	3.891	3.909	3.925	3.941	3.959	3.975	3.992	4.009	4.024	4.039	4.054	4.068	4.081	4.094	4.108	4.120	4.131	4.142	4.152	4.162	4.171	4.179	4.188	4.195	4.200	4.205	4.210	4.215	4.219	4.222	4.225	4.228	4.229	4.230	4.232	4.232	4.232	4.232	4.231	4.230	4.229	4.228	4.226	4.225	4.222	4.222	4.220	4.220	4.218	4.218	4.218	4.216	4.216	4.218	4.218	4.219	4.221	4.222	4.225	4.229	4.232	4.238	4.241	4.246	4.252	4.260	4.266	4.274	4.284	4.292	4.301	4.312	4.324	4.335	4.348	4.360	4.372	4.386	4.400	4.416	4.431	4.448	4.462	4.479	4.495	4.512	4.530	4.548	4.566	4.584	4.602	4.620	4.639	4.659	4.678	4.695	4.714	4.734	4.751	4.771	4.790	4.809	4.828	4.846	4.865	4.884	4.904	4.921	4.940	4.958	4.976	4.994	5.011	5.029	5.046	5.064	5.080	5.098	5.114	5.130	5.146	5.162	5.179	5.195	5.210	5.225	5.240	5.255	5.270	5.284	5.299	5.312	5.328	5.340	5.354	5.366	5.379	5.391	5.404	5.418	5.429	5.441	5.452	5.464	5.474	5.485	5.496	5.506	5.516	5.528	5.536	5.546	5.555	5.565	5.574	5.581	5.590	5.599	5.606	5.615	5.622	5.630	5.638	5.645	5.652	5.660	5.666	5.674	5.680	5.686	5.692	5.699	5.705	5.711	5.716	5.722	5.728	5.732	5.738	5.742	5.748	5.752	5.758	5.762	5.768	5.771	5.775	5.780	5.782	5.788	5.791	5.795	5.798	5.801	5.804	5.806	5.809	5.811	5.814	5.815	5.816	5.818	5.819	5.820	5.820	5.820	5.821	5.821	5.820	5.819	5.818	5.816	5.815	5.811	5.810	5.806	5.802	5.800	5.795	5.790	5.785	5.779	5.775	5.768	5.761	5.754	5.748	5.740	5.731	5.724	5.715	5.705	5.696	5.685	5.676	5.666	5.656	5.645	5.635	5.622	5.612	5.600	5.589	5.578	5.566	5.554	5.542	5.530	5.518	5.506	5.495	5.482	5.471	5.460	5.448	5.438	5.426	5.416	5.405	5.395	5.384	5.375	5.365	5.356	5.348	5.339	5.330	5.322	5.314	5.308	5.300	5.294	5.288	5.281	5.275	5.269	5.264	5.259	5.254	5.250	5.245	5.240	5.236	5.232	5.228	5.224	5.220	5.215	5.211	5.208	5.201	5.198	5.192	5.188	5.182	5.175	5.169	5.162	5.156	5.149	5.141	5.132	5.125	5.115	5.105	5.094	5.082	5.071	5.058	5.045	5.030	5.016	5.000	4.984	4.966	4.949	4.930	4.911	4.892	4.871	4.850	4.828	4.805	4.781	4.758	4.732	4.708	4.681	4.655	4.629	4.601	4.572	4.544	4.515	4.488	4.458	4.428	4.398	4.368	4.336	4.306	4.276	4.246	4.215	4.184	4.154	4.124	4.093	4.062	4.034	4.003	3.974	3.944	3.915	3.888	3.859	3.831	3.804	3.776	3.749	3.724	3.696	3.671	3.648	3.622	3.599	3.575	3.551	3.530	3.508	3.486	3.466	3.445	3.425	3.405	3.386	3.369	3.350	3.332	3.315	3.298	3.282	3.266	3.251	3.236	3.221	3.209	3.195	3.182	3.170	3.158	3.145	3.135	3.124	3.114	3.102	3.092	3.084	3.075	3.066	3.058	3.050	3.042	3.035	3.028	3.021	3.015	3.009	3.002	2.998	2.992	2.989	2.984	2.979	2.975	2.971	2.969	2.965	2.962	2.960	2.958	2.956	2.955	2.954	2.952	2.951	2.951	2.951	2.951	2.951	2.951	2.952	2.954	2.955	2.958	2.959	2.962	2.964	2.968	2.970	2.972	2.976	2.980	2.985	2.990	2.995	2.999	3.005	3.010	3.016	3.022	3.029	3.036	3.042	3.050	3.058	3.065	3.074	3.081	3.090	3.098	3.108	3.116	3.126	3.135	3.145	3.155	3.165	3.175	3.185	3.196	3.206	3.218	3.229	3.239	3.249	3.260	3.271	3.282	3.294	3.304	3.315	3.326	3.338	3.349	3.360	3.370	3.381	3.391	3.402	3.411	3.421	3.431	3.441	3.451	3.460	3.469	3.478	3.486	3.494	3.502	3.509	3.516	3.522	3.530	3.536	3.541	3.548	3.551	3.556	3.561	3.564	3.569	3.571	3.574	3.578	3.579	3.580	3.581	3.582	3.584	3.584	3.584	3.584	3.582	3.581	3.581	3.579	3.579	3.578	3.576	3.572	3.571	3.569	3.566	3.564	3.561	3.559	3.556	3.554	3.551	3.549	3.546	3.545	3.542	3.540	3.539	3.538	3.536	3.535	3.535	3.535	3.535	3.534	3.535	3.536	3.536	3.539	3.540	3.542	3.546	3.549	3.552	3.556	3.561	3.565	3.570	3.576	3.584	3.590	3.596	3.605	3.612	3.621	3.629	3.639	3.648	3.658	3.669	3.679	3.690	3.701	3.714	3.726	3.738	3.750	3.765	3.776	3.790	3.802	3.818	3.831	3.844	3.859	3.872	3.888	3.901	3.915	3.930	3.945	3.960	3.972	3.988	4.001	4.016	4.029	4.044	4.056	4.070	4.084	4.096	4.110	4.122	4.136	4.149	4.161	4.174	4.185	4.198	4.209	4.221	4.231	4.242	4.254	4.264	4.275	4.284	4.294	4.304	4.312	4.322	4.331	4.340	4.349	4.358	4.366	4.375	4.382	4.390	4.398	4.405	4.412	4.420	4.428	4.434	4.441	4.448	4.454	4.461	4.469	4.475	4.480	4.486	4.492	4.499	4.504	4.510	4.516	4.521	4.528	4.534	4.539	4.545	4.550	4.555	4.560	4.565	4.571	4.576	4.580	4.585	4.590	4.594	4.598	4.602	4.605	4.610	4.614	4.616	4.620	4.624	4.626	4.629	4.631	4.634	4.635	4.638	4.639	4.640	4.641	4.641	4.642	4.642	4.642	4.642	4.641	4.639	4.639	4.636	4.634	4.631	4.628	4.624	4.621	4.618	4.612	4.608	4.601	4.596	4.589	4.584	4.576	4.569	4.561	4.554	4.546	4.539	4.531	4.522	4.514	4.505	4.495	4.486	4.478	4.469	4.459	4.449	4.439	4.430	4.420	4.411	4.401	4.392	4.384	4.374	4.366	4.358	4.349	4.341	4.332	4.324	4.318	4.310	4.304	4.296	4.290	4.285	4.279	4.274	4.269	4.264	4.260	4.256	4.252	4.250	4.246	4.244	4.241	4.240	4.238	4.236	4.236	4.235	4.234	4.234	4.234	4.235	4.235	4.238	4.238	4.240	4.241	4.244	4.246	4.249	4.251	4.255	4.258	4.260	4.265	4.269	4.272	4.278	4.282	4.288	4.292	4.299	4.304	4.310	4.316	4.324	4.331	4.338	4.346	4.355	4.362	4.371	4.381	4.391	4.401	4.411	4.421	4.432	4.444	4.456	4.468	4.479	4.492	4.506	4.519	4.532	4.546	4.560	4.575	4.590	4.605	4.620	4.636	4.651	4.668	4.681	4.698	4.714	4.730	4.745	4.761	4.778	4.792	4.808	4.822	4.839	4.852	4.866	4.881	4.895	4.909	4.921	4.934	4.946	4.959	4.970	4.980	4.991	5.001	5.010	5.019	5.028	5.035	5.042	5.050	5.056	5.062	5.068	5.074	5.079	5.084	5.088	5.090	5.094	5.095	5.099	5.100	5.102	5.104	5.105	5.108	5.109	5.110	5.111	5.111	5.114	5.114	5.115	5.116	5.118	5.119	5.121	5.122	5.124	5.128	5.129	5.131	5.134	5.136	5.141	5.144	5.148	5.151	5.156	5.161	5.165	5.171	5.176	5.184	5.190	5.196	5.202	5.210	5.216	5.224	5.231	5.239	5.246	5.254	5.262	5.270	5.279	5.286	5.295	5.302	5.310	5.320	5.328	5.336	5.344	5.351	5.359	5.366	5.375	5.381	5.388	5.395	5.401	5.406	5.412	5.419	5.422	5.428	5.431	5.436	5.439	5.442	5.444	5.445	5.446	5.446	5.446	5.446	5.446	5.444	5.441	5.438	5.434	5.429	5.424	5.418	5.411	5.404	5.395	5.385	5.375	5.364	5.352	5.340	5.326	5.312	5.298	5.281	5.265	5.249	5.230	5.211	5.191	5.171	5.150	5.129	5.106	5.082	5.060	5.036	5.010	4.985	4.960	4.934	4.908	4.880	4.854	4.826	4.798	4.770	4.742	4.715	4.686	4.659	4.630	4.602	4.575	4.548	4.521	4.492	4.466	4.440	4.414	4.388	4.362	4.339	4.314	4.290	4.266	4.244	4.221	4.199	4.178	4.158	4.136	4.118	4.098	4.080	4.062	4.045	4.029	4.014	3.998	3.984	3.969	3.955	3.942	3.930	3.916	3.906	3.895	3.884	3.874	3.864	3.856	3.848	3.839	3.831	3.822	3.816	3.810	3.804	3.799	3.792	3.788	3.782	3.776	3.774	3.769	3.765	3.762	3.760	3.758	3.755	3.754	3.752	3.752	3.752	3.752	3.752	3.754	3.755	3.756	3.758	3.760	3.762	3.765	3.768	3.771	3.775	3.780	3.784	3.788	3.792	3.798	3.804	3.810	3.814	3.821	3.826	3.832	3.840	3.846	3.852	3.859	3.864	3.871	3.878	3.884	3.890	3.896	3.902	3.908	3.914	3.918	3.924	3.929	3.932	3.938	3.942	3.945	3.949	3.952	3.955	3.958	3.959	3.961	3.962	3.964	3.964	3.964	3.964	3.964	3.962	3.961	3.960	3.959	3.956	3.955	3.952	3.950	3.946	3.942	3.940	3.936	3.934	3.929	3.925	3.921	3.916	3.911	3.908	3.902	3.899	3.894	3.888	3.884	3.878	3.872	3.868	3.862	3.856	3.851	3.846	3.840	3.836	3.830	3.825	3.819	3.812	3.808	3.801	3.795	3.789	3.782	3.775	3.768	3.761	3.754	3.746	3.739	3.730	3.722	3.712	3.705	3.694	3.685	3.674	3.662	3.650	3.639	3.625	3.612	3.600	3.585	3.570	3.554	3.539	3.521	3.504	3.486	3.468	3.448	3.428	3.408	3.386	3.364	3.341	3.318	3.294	3.270	3.245	3.219	3.194	3.166	3.140	3.111	3.084	3.055	3.025	2.996	2.966	2.938	2.906	2.876	2.845	2.814	2.784	2.751	2.721	2.690	2.660	2.629	2.598	2.568	2.538	2.508	2.478	2.448	2.420	2.391	2.364	2.335	2.308	2.281	2.254	2.229	2.202	2.178	2.155	2.131	2.108	2.085	2.064	2.042	2.022	2.002	1.982	1.965	1.946	1.930	1.912	1.896	1.881	1.865	1.851	1.838	1.824	1.811	1.799	1.786	1.775	1.764	1.754	1.742	1.732	1.722	1.712	1.704	1.695	1.686	1.678	1.669	1.661	1.651	1.644	1.636	1.628	1.620	1.611	1.604	1.595	1.586	1.579	1.570	1.561	1.554	1.545	1.535	1.526	1.518	1.508	1.498	1.488	1.478	1.468	1.455	1.444	1.432	1.421	1.409	1.396	1.384	1.371	1.358	1.345	1.330	1.316	1.301	1.286	1.271	1.255	1.239	1.222	1.206	1.189	1.171	1.154	1.138	1.120	1.101	1.084	1.065	1.046	1.028	1.009	0.991	0.971	0.952	0.934	0.915	0.896	0.878	0.860	0.841	0.824	0.805	0.788	0.770	0.754	0.736	0.721	0.704	0.689	0.675	0.660	0.646	0.632	0.621	0.609	0.598	0.586	0.578	0.568	0.559	0.551	0.544	0.538	0.532	0.526	0.522	0.519	0.516	0.514	0.512	0.511	0.511	0.511	0.512	0.514	0.516	0.519	0.524	0.528	0.532	0.538	0.544	0.549	0.556	0.562	0.570	0.579	0.588	0.596	0.605	0.615	0.625	0.635	0.646	0.658	0.668	0.680	0.691	0.704	0.716	0.729	0.741	0.754	0.768	0.781	0.794	0.809	0.824	0.838	0.852	0.866	0.881	0.896	0.912	0.929	0.945	0.961	0.976	0.992	1.010	1.028	1.045	1.061	1.080	1.099	1.116	1.135	1.154	1.174	1.192	1.210	1.230	1.250	1.269	1.289	1.309	1.330	1.349	1.369	1.389	1.410	1.429	1.449	1.469	1.488	1.506	1.525	1.544	1.562	1.582	1.600	1.618	1.635	1.651	1.668	1.684	1.700	1.715	1.729	1.742	1.756	1.769	
