# Supplementary material for: Motion onset VEPs can see through the blur
Source: Sci Rep. 2024 Sep 12;14:21296. doi: 10.1038/s41598-024-72483-z (PMC11393312; doi:10.1038/s41598-024-72483-z)
Supplement: Supplementary file 3 — Supplementary Information 3. [file 41598_2024_72483_MOESM3_ESM.zip › VEP_raw_data/source_data/SourceBlurVEP-S008_VEP_2023-04-05_14-46-29.txt]

0.000	0.000	99999.999	6250.000	50.000	-2193.000	-2061.000	6248.000	7.000	100.000	5.000	2.000	1.000	1.000	0.000	0.000	0.000	0.000	0.000	0.000	0.000	0.000	0.000	0.000	0.000	0.000	0.000	-1.899	-1.884	-1.869	-1.854	-1.839	-1.821	-1.805	-1.789	-1.771	-1.754	-1.735	-1.719	-1.700	-1.681	-1.662	-1.644	-1.624	-1.605	-1.586	-1.565	-1.545	-1.525	-1.504	-1.484	-1.464	-1.441	-1.421	-1.400	-1.378	-1.358	-1.336	-1.315	-1.292	-1.271	-1.250	-1.228	-1.208	-1.185	-1.165	-1.144	-1.122	-1.101	-1.080	-1.060	-1.039	-1.019	-0.999	-0.980	-0.960	-0.941	-0.922	-0.905	-0.886	-0.870	-0.852	-0.835	-0.820	-0.804	-0.788	-0.772	-0.759	-0.745	-0.731	-0.718	-0.705	-0.692	-0.681	-0.669	-0.659	-0.649	-0.639	-0.629	-0.620	-0.611	-0.602	-0.595	-0.589	-0.580	-0.574	-0.568	-0.561	-0.555	-0.550	-0.544	-0.540	-0.535	-0.530	-0.526	-0.521	-0.518	-0.512	-0.509	-0.505	-0.502	-0.498	-0.495	-0.491	-0.489	-0.485	-0.481	-0.479	-0.475	-0.471	-0.469	-0.464	-0.461	-0.458	-0.454	-0.450	-0.445	-0.442	-0.439	-0.434	-0.430	-0.425	-0.420	-0.415	-0.410	-0.405	-0.399	-0.394	-0.388	-0.381	-0.375	-0.369	-0.361	-0.355	-0.348	-0.340	-0.331	-0.324	-0.315	-0.306	-0.298	-0.289	-0.279	-0.269	-0.260	-0.250	-0.239	-0.229	-0.219	-0.208	-0.196	-0.186	-0.175	-0.164	-0.151	-0.140	-0.128	-0.116	-0.105	-0.094	-0.082	-0.071	-0.059	-0.048	-0.036	-0.025	-0.014	-0.002	0.008	0.018	0.028	0.038	0.048	0.056	0.065	0.075	0.082	0.091	0.100	0.106	0.114	0.121	0.129	0.135	0.141	0.148	0.154	0.160	0.164	0.170	0.175	0.180	0.186	0.190	0.195	0.200	0.206	0.211	0.215	0.221	0.226	0.232	0.239	0.245	0.251	0.259	0.266	0.274	0.281	0.290	0.299	0.308	0.318	0.326	0.338	0.349	0.360	0.371	0.384	0.396	0.410	0.422	0.436	0.450	0.465	0.479	0.494	0.507	0.522	0.538	0.552	0.568	0.581	0.595	0.610	0.624	0.638	0.650	0.662	0.675	0.685	0.696	0.705	0.715	0.722	0.730	0.738	0.742	0.745	0.748	0.750	0.751	0.750	0.749	0.746	0.742	0.736	0.729	0.722	0.714	0.702	0.691	0.678	0.665	0.650	0.635	0.618	0.599	0.580	0.560	0.540	0.519	0.496	0.474	0.451	0.428	0.404	0.380	0.355	0.331	0.308	0.284	0.259	0.235	0.211	0.189	0.165	0.142	0.121	0.100	0.081	0.061	0.042	0.025	0.008	-0.008	-0.024	-0.038	-0.050	-0.062	-0.074	-0.084	-0.094	-0.101	-0.110	-0.116	-0.121	-0.126	-0.130	-0.134	-0.135	-0.138	-0.139	-0.140	-0.140	-0.139	-0.139	-0.138	-0.136	-0.135	-0.132	-0.131	-0.130	-0.129	-0.128	-0.125	-0.125	-0.124	-0.124	-0.124	-0.124	-0.126	-0.126	-0.129	-0.131	-0.135	-0.139	-0.144	-0.149	-0.155	-0.161	-0.170	-0.176	-0.185	-0.195	-0.206	-0.216	-0.226	-0.239	-0.251	-0.265	-0.278	-0.292	-0.306	-0.321	-0.338	-0.354	-0.370	-0.386	-0.401	-0.419	-0.436	-0.452	-0.471	-0.489	-0.507	-0.525	-0.542	-0.561	-0.578	-0.596	-0.615	-0.632	-0.650	-0.668	-0.685	-0.702	-0.720	-0.738	-0.754	-0.770	-0.786	-0.802	-0.819	-0.834	-0.849	-0.864	-0.879	-0.891	-0.905	-0.918	-0.929	-0.941	-0.952	-0.964	-0.974	-0.984	-0.992	-1.000	-1.009	-1.015	-1.021	-1.026	-1.031	-1.035	-1.039	-1.041	-1.042	-1.044	-1.044	-1.042	-1.041	-1.039	-1.035	-1.030	-1.026	-1.020	-1.012	-1.005	-0.996	-0.986	-0.978	-0.968	-0.955	-0.942	-0.931	-0.918	-0.905	-0.891	-0.876	-0.862	-0.848	-0.831	-0.816	-0.800	-0.785	-0.770	-0.755	-0.739	-0.724	-0.710	-0.696	-0.681	-0.668	-0.655	-0.642	-0.631	-0.620	-0.610	-0.600	-0.592	-0.585	-0.578	-0.572	-0.568	-0.565	-0.562	-0.560	-0.560	-0.562	-0.565	-0.568	-0.572	-0.578	-0.585	-0.592	-0.601	-0.611	-0.622	-0.635	-0.648	-0.662	-0.679	-0.695	-0.712	-0.731	-0.751	-0.770	-0.791	-0.812	-0.835	-0.856	-0.880	-0.905	-0.928	-0.951	-0.976	-1.000	-1.026	-1.050	-1.075	-1.100	-1.124	-1.148	-1.172	-1.196	-1.219	-1.242	-1.265	-1.286	-1.306	-1.328	-1.348	-1.366	-1.384	-1.401	-1.416	-1.432	-1.448	-1.460	-1.472	-1.482	-1.492	-1.501	-1.509	-1.515	-1.521	-1.525	-1.529	-1.530	-1.530	-1.531	-1.530	-1.526	-1.524	-1.519	-1.512	-1.508	-1.500	-1.491	-1.481	-1.472	-1.462	-1.451	-1.439	-1.426	-1.412	-1.399	-1.385	-1.371	-1.358	-1.342	-1.329	-1.312	-1.299	-1.284	-1.269	-1.255	-1.239	-1.225	-1.212	-1.198	-1.185	-1.172	-1.160	-1.149	-1.138	-1.126	-1.116	-1.109	-1.100	-1.092	-1.086	-1.080	-1.075	-1.070	-1.066	-1.064	-1.062	-1.060	-1.060	-1.061	-1.062	-1.064	-1.069	-1.071	-1.078	-1.082	-1.090	-1.096	-1.104	-1.114	-1.122	-1.132	-1.144	-1.154	-1.165	-1.179	-1.191	-1.204	-1.219	-1.232	-1.248	-1.262	-1.278	-1.292	-1.308	-1.324	-1.341	-1.356	-1.372	-1.389	-1.405	-1.422	-1.438	-1.454	-1.470	-1.486	-1.501	-1.516	-1.531	-1.545	-1.559	-1.572	-1.586	-1.598	-1.610	-1.620	-1.631	-1.640	-1.649	-1.658	-1.665	-1.670	-1.675	-1.680	-1.684	-1.686	-1.688	-1.689	-1.689	-1.688	-1.684	-1.681	-1.676	-1.669	-1.664	-1.656	-1.646	-1.636	-1.625	-1.612	-1.600	-1.585	-1.569	-1.552	-1.534	-1.515	-1.496	-1.475	-1.454	-1.432	-1.408	-1.385	-1.359	-1.334	-1.308	-1.281	-1.254	-1.225	-1.198	-1.169	-1.139	-1.110	-1.080	-1.050	-1.020	-0.989	-0.959	-0.930	-0.899	-0.869	-0.840	-0.809	-0.780	-0.751	-0.724	-0.695	-0.669	-0.642	-0.616	-0.590	-0.566	-0.542	-0.520	-0.498	-0.476	-0.458	-0.438	-0.419	-0.404	-0.388	-0.372	-0.360	-0.348	-0.336	-0.326	-0.316	-0.309	-0.301	-0.296	-0.292	-0.289	-0.288	-0.285	-0.285	-0.286	-0.289	-0.291	-0.295	-0.299	-0.304	-0.310	-0.316	-0.322	-0.331	-0.339	-0.348	-0.356	-0.365	-0.372	-0.382	-0.391	-0.400	-0.409	-0.418	-0.425	-0.432	-0.440	-0.446	-0.452	-0.458	-0.462	-0.466	-0.468	-0.470	-0.471	-0.471	-0.470	-0.468	-0.465	-0.460	-0.454	-0.446	-0.439	-0.430	-0.419	-0.405	-0.391	-0.378	-0.361	-0.344	-0.325	-0.304	-0.282	-0.260	-0.236	-0.211	-0.184	-0.158	-0.130	-0.100	-0.070	-0.039	-0.009	0.025	0.058	0.091	0.125	0.160	0.194	0.229	0.264	0.299	0.335	0.370	0.405	0.440	0.475	0.509	0.544	0.576	0.610	0.641	0.674	0.705	0.734	0.762	0.791	0.818	0.842	0.868	0.891	0.914	0.934	0.954	0.972	0.990	1.005	1.019	1.032	1.044	1.054	1.062	1.070	1.075	1.080	1.084	1.085	1.086	1.085	1.084	1.080	1.076	1.072	1.066	1.059	1.051	1.042	1.032	1.022	1.012	1.001	0.989	0.978	0.965	0.952	0.940	0.929	0.915	0.904	0.892	0.880	0.870	0.860	0.850	0.840	0.832	0.825	0.819	0.814	0.810	0.805	0.804	0.801	0.802	0.804	0.806	0.810	0.816	0.822	0.830	0.840	0.851	0.862	0.876	0.890	0.906	0.922	0.941	0.961	0.981	1.004	1.025	1.049	1.074	1.098	1.124	1.149	1.176	1.204	1.231	1.259	1.286	1.315	1.342	1.371	1.400	1.428	1.455	1.482	1.510	1.536	1.562	1.588	1.614	1.636	1.660	1.681	1.704	1.724	1.744	1.762	1.779	1.795	1.810	1.824	1.835	1.846	1.858	1.866	1.872	1.879	1.884	1.888	1.889	1.890	1.890	1.888	1.885	1.880	1.875	1.869	1.861	1.852	1.842	1.831	1.819	1.806	1.791	1.776	1.760	1.742	1.725	1.705	1.686	1.666	1.645	1.622	1.602	1.579	1.555	1.532	1.508	1.482	1.460	1.434	1.409	1.384	1.360	1.334	1.309	1.284	1.259	1.232	1.209	1.185	1.161	1.138	1.114	1.091	1.069	1.046	1.025	1.005	0.985	0.966	0.948	0.929	0.912	0.895	0.881	0.865	0.852	0.839	0.826	0.815	0.805	0.795	0.786	0.778	0.771	0.764	0.758	0.752	0.748	0.742	0.740	0.736	0.735	0.732	0.731	0.730	0.729	0.730	0.730	0.730	0.730	0.730	0.731	0.732	0.732	0.732	0.732	0.734	0.732	0.731	0.731	0.730	0.728	0.726	0.724	0.720	0.716	0.712	0.706	0.701	0.695	0.688	0.680	0.671	0.661	0.651	0.641	0.630	0.618	0.604	0.590	0.576	0.560	0.545	0.529	0.512	0.494	0.476	0.458	0.440	0.420	0.400	0.380	0.360	0.339	0.319	0.298	0.276	0.256	0.234	0.212	0.192	0.171	0.151	0.131	0.111	0.091	0.071	0.054	0.036	0.019	0.001	-0.014	-0.029	-0.044	-0.058	-0.070	-0.081	-0.092	-0.102	-0.111	-0.120	-0.126	-0.132	-0.138	-0.141	-0.145	-0.146	-0.148	-0.148	-0.145	-0.142	-0.140	-0.135	-0.130	-0.124	-0.116	-0.109	-0.099	-0.090	-0.080	-0.069	-0.058	-0.045	-0.032	-0.019	-0.005	0.008	0.021	0.036	0.050	0.065	0.080	0.095	0.110	0.125	0.139	0.152	0.166	0.180	0.192	0.205	0.218	0.229	0.239	0.250	0.259	0.268	0.276	0.282	0.289	0.295	0.299	0.302	0.306	0.309	0.310	0.311	0.310	0.310	0.309	0.305	0.302	0.299	0.292	0.289	0.282	0.276	0.268	0.260	0.251	0.242	0.235	0.225	0.215	0.205	0.195	0.185	0.175	0.166	0.155	0.146	0.135	0.126	0.116	0.108	0.099	0.090	0.082	0.075	0.069	0.061	0.055	0.050	0.046	0.042	0.039	0.036	0.034	0.032	0.034	0.034	0.036	0.039	0.041	0.044	0.050	0.054	0.060	0.066	0.075	0.082	0.091	0.101	0.112	0.124	0.135	0.148	0.160	0.174	0.188	0.202	0.218	0.232	0.248	0.264	0.280	0.296	0.312	0.329	0.346	0.362	0.380	0.396	0.411	0.428	0.444	0.460	0.475	0.490	0.505	0.519	0.534	0.546	0.560	0.571	0.582	0.594	0.604	0.614	0.624	0.631	0.639	0.646	0.652	0.658	0.662	0.666	0.670	0.672	0.674	0.676	0.676	0.675	0.676	0.675	0.672	0.670	0.668	0.665	0.661	0.658	0.652	0.648	0.644	0.638	0.634	0.628	0.621	0.616	0.611	0.605	0.600	0.595	0.590	0.585	0.581	0.576	0.572	0.569	0.566	0.562	0.561	0.560	0.559	0.559	0.559	0.559	0.560	0.561	0.564	0.568	0.571	0.575	0.581	0.586	0.592	0.600	0.608	0.615	0.624	0.634	0.644	0.654	0.665	0.676	0.689	0.700	0.712	0.726	0.740	0.754	0.768	0.782	0.796	0.812	0.826	0.841	0.858	0.872	0.889	0.904	0.919	0.934	0.950	0.965	0.981	0.996	1.011	1.026	1.041	1.056	1.071	1.084	1.098	1.111	1.125	1.139	1.151	1.164	1.175	1.186	1.198	1.209	1.219	1.229	1.238	1.246	1.256	1.264	1.271	1.278	1.284	1.290	1.295	1.301	1.306	1.310	1.314	1.316	1.319	1.321	1.321	1.322	1.324	1.324	1.324	1.321	1.321	1.319	1.316	1.312	1.310	1.306	1.301	1.298	1.291	1.286	1.280	1.274	1.266	1.259	1.251	1.244	1.235	1.226	1.216	1.209	1.199	1.188	1.179	1.169	1.158	1.146	1.136	1.126	1.115	1.105	1.092	1.081	1.071	1.060	1.049	1.039	1.028	1.016	1.006	0.996	0.986	0.976	0.968	0.958	0.949	0.940	0.932	0.924	0.916	0.909	0.902	0.896	0.890	0.885	0.880	0.874	0.870	0.865	0.861	0.859	0.856	0.854	0.851	0.849	0.849	0.846	0.845	0.845	0.844	0.844	0.844	0.844	0.844	0.844	0.844	0.844	0.844	0.844	0.842	0.844	0.842	0.841	0.840	0.839	0.838	0.835	0.832	0.828	0.825	0.821	0.816	0.810	0.805	0.799	0.791	0.784	0.775	0.765	0.756	0.746	0.735	0.724	0.711	0.700	0.686	0.672	0.658	0.642	0.629	0.614	0.598	0.581	0.565	0.549	0.531	0.515	0.498	0.480	0.462	0.446	0.430	0.412	0.396	0.380	0.362	0.348	0.331	0.316	0.301	0.288	0.274	0.260	0.248	0.234	0.222	0.211	0.201	0.192	0.182	0.174	0.165	0.159	0.151	0.145	0.140	0.136	0.130	0.126	0.124	0.121	0.119	0.116	0.115	0.115	0.114	0.114	0.114	0.114	0.115	0.116	0.118	0.120	0.121	0.122	0.124	0.125	0.128	0.130	0.132	0.132	0.135	0.138	0.139	0.140	0.141	0.142	0.144	0.145	0.146	0.148	0.148	0.149	0.149	0.149	0.149	0.148	0.148	0.148	0.146	0.145	0.145	0.144	0.142	0.142	0.140	0.139	0.138	0.135	0.134	0.131	0.130	0.128	0.124	0.122	0.120	0.116	0.112	0.111	0.108	0.104	0.101	0.098	0.094	0.090	0.086	0.082	0.079	0.074	0.070	0.066	0.061	0.056	0.052	0.048	0.042	0.039	0.034	0.028	0.022	0.019	0.014	0.010	0.005	0.000	-0.004	-0.009	-0.012	-0.016	-0.020	-0.024	-0.026	-0.029	-0.031	-0.032	-0.035	-0.036	-0.036	-0.036	-0.036	-0.035	-0.034	-0.031	-0.030	-0.026	-0.022	-0.018	-0.012	-0.008	-0.001	0.005	0.012	0.021	0.030	0.039	0.049	0.058	0.069	0.081	0.092	0.105	0.118	0.131	0.144	0.158	0.171	0.185	0.200	0.214	0.229	0.245	0.259	0.274	0.288	0.302	0.316	0.330	0.345	0.359	0.371	0.385	0.398	0.411	0.424	0.435	0.446	0.456	0.468	0.478	0.488	0.496	0.505	0.514	0.521	0.529	0.535	0.542	0.549	0.554	0.560	0.565	0.569	0.574	0.578	0.582	0.586	0.589	0.592	0.596	0.599	0.602	0.605	0.609	0.612	0.615	0.619	0.621	0.626	0.630	0.634	0.638	0.644	0.648	0.652	0.658	0.664	0.669	0.675	0.681	0.688	0.695	0.702	0.711	0.719	0.728	0.736	0.745	0.755	0.765	0.775	0.785	0.796	0.808	0.819	0.831	0.842	0.855	0.868	0.880	0.894	0.906	0.920	0.935	0.948	0.962	0.978	0.991	1.006	1.022	1.038	1.054	1.070	1.086	1.102	1.120	1.136	1.154	1.171	1.189	1.206	1.225	1.244	1.261	1.281	1.299	1.318	1.336	1.355	1.375	1.392	1.411	1.431	1.450	1.469	1.488	1.505	1.524	1.541	1.559	1.576	1.592	1.609	1.625	1.641	1.656	1.672	1.686	1.701	1.714	1.726	1.739	1.751	1.761	1.771	1.781	1.790	1.799	1.805	1.811	1.818	1.824	1.828	1.831	1.835	1.838	1.840	1.842	1.842	1.842	1.842	1.841	1.841	1.839	1.838	1.835	1.831	1.829	1.825	1.822	1.819	1.815	1.811	1.808	1.804	1.800	1.796	1.792	1.790	1.786	1.784	1.780	1.778	1.776	1.774	1.774	1.772	1.771	1.771	1.771	1.771	1.772	1.774	1.775	1.778	1.780	1.782	1.786	1.790	1.792	1.798	1.801	1.806	1.810	1.815	1.819	1.824	1.829	1.834	1.838	1.842	1.846	1.851	1.855	1.859	1.861	1.865	1.866	1.868	1.870	1.870	1.869	1.869	1.868	1.865	1.862	1.859	1.854	1.849	1.844	1.835	1.829	1.819	1.809	1.799	1.788	1.775	1.761	1.746	1.731	1.715	1.698	1.680	1.660	1.641	1.621	1.600	1.576	1.554	1.530	1.506	1.481	1.456	1.431	1.404	1.378	1.350	1.321	1.294	1.265	1.236	1.208	1.179	1.149	1.120	1.091	1.062	1.032	1.004	0.976	0.948	0.919	0.891	0.862	0.836	0.809	0.782	0.756	0.730	0.706	0.681	0.658	0.635	0.612	0.590	0.569	0.549	0.529	0.510	0.491	0.472	0.455	0.439	0.422	0.408	0.392	0.379	0.365	0.354	0.341	0.330	0.319	0.309	0.300	0.290	0.281	0.272	0.265	0.256	0.249	0.242	0.236	0.229	0.224	0.218	0.212	0.208	0.202	0.198	0.192	0.188	0.182	0.179	0.174	0.168	0.162	0.159	0.154	0.149	0.145	0.139	0.135	0.129	0.125	0.119	0.115	0.110	0.104	0.100	0.095	0.089	0.084	0.079	0.072	0.069	0.064	0.059	0.052	0.049	0.044	0.039	0.035	0.030	0.026	0.022	0.018	0.014	0.011	0.008	0.004	0.001	-0.001	-0.004	-0.006	-0.008	-0.009	-0.010	-0.012	-0.014	-0.014	-0.015	-0.015	-0.015	-0.015	-0.015	-0.014	-0.014	-0.012	-0.011	-0.009	-0.008	-0.006	-0.004	-0.001	0.002	0.004	0.008	0.009	0.012	0.015	0.018	0.021	0.024	0.026	0.029	0.031	0.035	0.039	0.041	0.044	0.046	0.049	0.051	0.054	0.056	0.058	0.060	0.061	0.062	0.064	0.066	0.066	0.068	0.068	0.069	0.070	0.069	0.069	0.070	0.069	0.069	0.069	0.068	0.066	0.066	0.064	0.062	0.061	0.059	0.058	0.056	0.055	0.052	0.050	0.048	0.045	0.042	0.041	0.038	0.035	0.032	0.030	0.028	0.024	0.020	0.019	0.016	0.011	0.009	0.006	0.002	0.000	-0.002	-0.006	-0.009	-0.011	-0.014	-0.016	-0.020	-0.022	-0.025	-0.026	-0.029	-0.030	-0.031	-0.032	-0.034	-0.035	-0.035	-0.035	-0.036	-0.035	-0.034	-0.032	-0.030	-0.029	-0.028	-0.024	-0.019	-0.015	-0.010	-0.005	0.002	0.008	0.015	0.024	0.032	0.041	0.051	0.062	0.074	0.086	0.099	0.111	0.126	0.141	0.156	0.172	0.190	0.208	0.226	0.245	0.265	0.285	0.306	0.329	0.350	0.372	0.396	0.419	0.444	0.469	0.494	0.519	0.545	0.571	0.598	0.622	0.650	0.676	0.702	0.729	0.754	0.780	0.806	0.832	0.859	0.884	0.910	0.934	0.959	0.982	1.006	1.029	1.052	1.074	1.095	1.115	1.136	1.155	1.174	1.191	1.209	1.225	1.240	1.255	1.269	1.281	1.294	1.304	1.315	1.324	1.332	1.340	1.346	1.351	1.356	1.361	1.364	1.366	1.368	1.369	1.369	1.368	1.365	1.364	1.361	1.358	1.352	1.348	1.342	1.336	1.331	1.324	1.316	1.310	1.302	1.295	1.288	1.279	1.270	1.262	1.255	1.246	1.239	1.231	1.224	1.215	1.208	1.202	1.195	1.189	1.184	1.179	1.174	1.169	1.165	1.162	1.160	1.158	1.156	1.155	1.155	1.155	1.156	1.158	1.160	1.162	1.166	1.169	1.172	1.178	1.184	1.189	1.195	1.202	1.209	1.216	1.225	1.231	1.240	1.248	1.256	1.265	1.272	1.280	1.288	1.295	1.302	1.310	1.316	1.324	1.329	1.335	1.340	1.345	1.349	1.352	1.355	1.356	1.356	1.358	1.358	1.355	1.352	1.350	1.346	1.341	1.335	1.329	1.321	1.314	1.304	1.294	1.284	1.271	1.259	1.245	1.231	1.216	1.201	1.186	1.170	1.154	1.135	1.119	1.100	1.081	1.064	1.044	1.025	1.006	0.986	0.966	0.948	0.928	0.910	0.890	0.872	0.854	0.835	0.819	0.800	0.785	0.768	0.752	0.738	0.722	0.709	0.695	0.682	0.671	0.659	0.650	0.640	0.630	0.621	0.614	0.608	0.600	0.595	0.590	0.586	0.582	0.580	0.578	0.576	0.575	0.574	0.575	0.575	0.576	0.578	0.579	0.581	0.582	0.585	0.588	0.590	0.592	0.595	0.598	0.600	0.602	0.605	0.608	0.610	0.611	0.611	0.614	0.614	0.614	0.612	0.611	0.610	0.608	0.605	0.601	0.596	0.592	0.586	0.580	0.572	0.565	0.556	0.546	0.535	0.525	0.512	0.500	0.486	0.472	0.458	0.442	0.425	0.409	0.392	0.374	0.355	0.338	0.318	0.299	0.279	0.260	0.239	0.219	0.200	0.179	0.159	0.139	0.120	0.101	0.081	0.062	0.045	0.028	0.010	-0.006	-0.020	-0.036	-0.050	-0.062	-0.074	-0.084	-0.094	-0.104	-0.111	-0.116	-0.121	-0.125	-0.129	-0.130	-0.130	-0.129	-0.126	-0.122	-0.119	-0.111	-0.104	-0.095	-0.086	-0.074	-0.062	-0.050	-0.036	-0.021	-0.006	0.011	0.028	0.046	0.065	0.085	0.104	0.125	0.145	0.166	0.188	0.209	0.230	0.251	0.272	0.295	0.315	0.336	0.356	0.378	0.396	0.416	0.434	0.452	0.470	0.488	0.502	0.519	0.534	0.548	0.561	0.574	0.586	0.596	0.608	0.618	0.626	0.635	0.641	0.649	0.655	0.660	0.666	0.670	0.672	0.676	0.680	0.682	0.686	0.688	0.690	0.691	0.694	0.695	0.696	0.699	0.700	0.704	0.705	0.709	0.711	0.714	0.719	0.722	0.729	0.735	0.741	0.748	0.755	0.764	0.774	0.784	0.795	0.808	0.821	0.835	0.851	0.868	0.885	0.904	0.922	0.944	0.965	0.988	1.012	1.038	1.064	1.091	1.120	1.150	1.179	1.211	1.244	1.278	1.311	1.346	1.381	1.419	1.456	1.495	1.534	1.574	1.615	1.655	1.696	1.738	1.779	1.821	1.864	1.906	1.949	1.991	2.033	2.074	2.115	2.156	2.196	2.238	2.276	2.315	2.352	2.390	2.425	2.461	2.494	2.526	2.558	2.588	2.616	2.644	2.669	2.692	2.715	2.734	2.752	2.769	2.785	2.798	2.809	2.818	2.825	2.830	2.834	2.835	2.834	2.832	2.828	2.822	2.812	2.804	2.791	2.778	2.762	2.744	2.725	2.706	2.684	2.660	2.635	2.609	2.580	2.551	2.521	2.490	2.458	2.424	2.390	2.355	2.319	2.281	2.244	2.205	2.166	2.126	2.088	2.046	2.006	1.965	1.924	1.881	1.840	1.798	1.754	1.711	1.669	1.624	1.580	1.536	1.492	1.448	1.402	1.359	1.314	1.268	1.221	1.176	1.130	1.082	1.034	0.988	0.939	0.890	0.839	0.790	0.739	0.688	0.635	0.581	0.528	0.474	0.419	0.362	0.305	0.248	0.188	0.128	0.068	0.005	-0.059	-0.122	-0.189	-0.256	-0.322	-0.392	-0.462	-0.535	-0.608	-0.680	-0.755	-0.832	-0.909	-0.988	-1.068	-1.148	-1.230	-1.314	-1.398	-1.482	-1.569	-1.656	-1.744	-1.832	-1.922	-2.014	-2.105	-2.198	-2.291	-2.385	-2.479	-2.574	-2.669	-2.764	-2.861	-2.956	-3.054	-3.149	-3.246	-3.342	-3.440	-3.536	-3.631	-3.728	-3.822	-3.918	-4.011	-4.104	-4.196	-4.289	-4.380	-4.470	-4.560	-4.648	-4.734	-4.820	-4.904	-4.986	-5.068	-5.146	-5.225	-5.301	-5.375	-5.449	-5.519	-5.586	-5.652	-5.718	-5.779	-5.840	-5.896	-5.952	-6.005	-6.056	-6.104	-6.150	-6.194	-6.235	-6.274	-6.309	-6.344	-6.375	-6.404	-6.429	-6.454	-6.475	-6.492	-6.510	-6.524	-6.534	-6.544	-6.550	-6.554	-6.556	-6.556	-6.552	-6.549	-6.542	-6.534	-6.521	-6.508	-6.494	-6.476	-6.458	-6.438	-6.414	-6.390	-6.364	-6.336	-6.308	-6.276	-6.245	-6.211	-6.176	-6.141	-6.104	-6.065	-6.028	-5.986	-5.945	-5.904	-5.860	-5.816	-5.772	-5.726	-5.681	-5.635	-5.588	-5.540	-5.491	-5.442	-5.392	-5.344	-5.294	-5.242	-5.192	-5.142	-5.090	-5.039	-4.988	-4.935	-4.881	-4.829	-4.775	-4.722	-4.669	-4.615	-4.561	-4.505	-4.451	-4.395	-4.339	-4.284	-4.228	-4.170	-4.112	-4.054	-3.996	-3.936	-3.878	-3.818	-3.758	-3.696	-3.635	-3.572	-3.510	-3.446	-3.382	-3.319	-3.254	-3.188	-3.121	-3.054	-2.988	-2.920	-2.851	-2.782	-2.712	-2.642	-2.571	-2.501	-2.430	-2.359	-2.288	-2.215	-2.142	-2.071	-2.000	-1.928	-1.855	-1.784	-1.711	-1.640	-1.569	-1.499	-1.429	-1.359	-1.290	-1.221	-1.154	-1.088	-1.021	-0.956	-0.891	-0.829	-0.768	-0.706	-0.646	-0.589	-0.531	-0.476	-0.421	-0.369	-0.318	-0.268	-0.220	-0.172	-0.128	-0.084	-0.041	0.000	0.039	0.078	0.114	0.149	0.181	0.214	0.244	0.272	0.300	0.328	0.351	0.375	0.398	0.418	0.438	0.456	0.474	0.489	0.505	0.519	0.530	0.542	0.554	0.562	0.572	0.580	0.588	0.595	0.600	0.605	0.610	0.615	0.618	0.621	0.622	0.625	0.626	0.628	0.629	0.629	0.628	0.626	0.625	0.625	0.622	0.621	0.620	0.618	0.615	0.611	0.609	0.606	0.601	0.599	0.594	0.591	0.586	0.582	0.578	0.574	0.570	0.565	0.562	0.556	0.552	0.549	0.544	0.539	0.534	0.529	0.525	0.520	0.515	0.511	0.506	0.500	0.495	0.490	0.485	0.479	0.474	0.469	0.464	0.458	0.451	0.446	0.440	0.435	0.429	0.422	0.415	0.408	0.401	0.392	0.386	0.379	0.370	0.361	0.352	0.344	0.334	0.324	0.314	0.302	0.292	0.280	0.268	0.255	0.241	0.228	0.214	0.200	0.184	0.169	0.152	0.136	0.118	0.100	0.082	0.064	0.044	0.024	0.004	-0.019	-0.039	-0.061	-0.084	-0.106	-0.129	-0.152	-0.176	-0.201	-0.225	-0.250	-0.275	-0.300	-0.326	-0.351	-0.376	-0.402	-0.429	-0.455	-0.480	-0.507	-0.532	-0.560	-0.586	-0.611	-0.638	-0.662	-0.689	-0.714	-0.739	-0.762	-0.786	-0.811	-0.835	-0.858	-0.880	-0.904	-0.925	-0.945	-0.966	-0.988	-1.008	-1.026	-1.046	-1.065	-1.084	-1.101	-1.118	-1.135	-1.151	-1.166	-1.182	-1.198	-1.212	-1.226	-1.241	-1.255	-1.268	-1.281	-1.294	-1.305	-1.318	-1.330	-1.340	-1.352	-1.362	-1.374	-1.385	-1.394	-1.405	-1.414	-1.424	-1.435	-1.444	-1.454	-1.464	-1.472	-1.482	-1.492	-1.501	-1.511	-1.522	-1.531	-1.541	-1.551	-1.561	-1.571	-1.582	-1.592	-1.602	-1.612	-1.622	-1.634	-1.644	-1.655	-1.665	-1.676	-1.686	-1.696	-1.706	-1.718	-1.729	-1.740	-1.750	-1.760	-1.770	-1.780	-1.790	-1.800	-1.810	-1.820	-1.829	-1.838	-1.848	-1.855	-1.864	-1.871	-1.879	-1.885	-1.892	-1.899	-1.906	-1.911	-1.916	-1.920	-1.925	-1.929	-1.931	-1.934	-1.936	-1.938	-1.938	-1.939	-1.939	-1.938	-1.935	-1.934	-1.930	-1.926	-1.922	-1.918	-1.912	-1.906	-1.900	-1.892	-1.885	-1.875	-1.868	-1.858	-1.846	-1.835	-1.824	-1.812	-1.800	-1.786	-1.772	-1.758	-1.742	-1.726	-1.710	-1.694	-1.676	-1.659	-1.641	-1.621	-1.602	-1.582	-1.562	-1.541	-1.520	-1.499	-1.478	-1.454	-1.432	-1.409	-1.386	-1.362	-1.338	-1.314	-1.289	-1.265	-1.239	-1.214	-1.188	-1.162	-1.135	-1.110	-1.084	-1.058	-1.030	-1.004	-0.978	-0.950	-0.922	-0.898	-0.870	-0.844	-0.816	-0.790	-0.764	-0.738	-0.711	-0.686	-0.660	-0.635	-0.610	-0.585	-0.560	-0.535	-0.511	-0.489	-0.465	-0.442	-0.421	-0.399	-0.378	-0.356	-0.336	-0.318	-0.298	-0.279	-0.260	-0.242	-0.225	-0.208	-0.191	-0.175	-0.159	-0.144	-0.129	-0.116	-0.101	-0.089	-0.076	-0.065	-0.052	-0.041	-0.031	-0.020	-0.010	-0.001	0.009	0.018	0.026	0.034	0.042	0.050	0.058	0.065	0.071	0.079	0.085	0.091	0.098	0.104	0.109	0.115	0.121	0.126	0.131	0.138	0.144	0.149	0.154	0.159	0.165	0.170	0.176	0.181	0.188	0.194	0.200	0.205	0.211	0.218	0.224	0.230	0.236	0.242	0.250	0.258	0.264	0.271	0.280	0.288	0.295	0.302	0.310	0.319	0.328	0.338	0.346	0.355	0.365	0.374	0.384	0.394	0.402	0.412	0.422	0.432	0.442	0.451	0.462	0.471	0.481	0.490	0.501	0.510	0.520	0.529	0.539	0.549	0.559	0.566	0.575	0.585	0.592	0.601	0.609	0.616	0.622	0.630	0.638	0.644	0.650	0.655	0.661	0.666	0.671	0.676	0.680	0.685	0.689	0.692	0.695	0.699	0.702	0.705	0.708	0.710	0.714	0.716	0.718	0.719	0.721	0.724	0.728	0.730	0.732	0.736	0.738	0.742	0.745	0.750	0.754	0.759	0.764	0.770	0.776	0.781	0.790	0.796	0.805	0.814	0.822	0.832	0.841	0.851	0.862	0.875	0.886	0.899	0.910	0.924	0.936	0.950	0.964	0.979	0.992	1.008	1.021	1.036	1.051	1.066	1.081	1.095	1.110	1.124	1.136	1.150	1.162	1.175	1.186	1.196	1.208	1.216	1.225	1.232	1.239	1.245	1.250	1.254	1.256	1.258	1.258	1.258	1.256	1.252	1.248	1.244	1.236	1.229	1.221	1.211	1.200	1.189	1.175	1.160	1.145	1.129	1.112	1.095	1.076	1.058	1.039	1.018	0.996	0.975	0.954	0.931	0.910	0.888	0.865	0.842	0.821	0.799	0.776	0.756	0.734	0.714	0.694	0.675	0.655	0.638	0.619	0.601	0.586	0.570	0.555	0.541	0.530	0.516	0.506	0.496	0.485	0.478	0.470	0.464	0.456	0.451	0.448	0.442	0.440	0.436	0.434	0.431	0.431	0.430	0.429	0.429	0.429	0.429	0.429	0.429	0.429	0.429	0.429	0.429	0.428	0.426	0.426	0.424	0.421	0.419	0.416	0.412	0.409	0.405	0.399	0.392	0.386	0.379	0.370	0.361	0.352	0.342	0.332	0.321	0.310	0.298	0.284	0.271	0.256	0.242	0.228	0.212	0.196	0.180	0.164	0.148	0.131	0.114	0.098	0.080	0.064	0.046	0.029	0.010	-0.006	-0.024	-0.040	-0.058	-0.074	-0.091	-0.108	-0.124	-0.140	-0.154	-0.170	-0.185	-0.200	-0.214	-0.229	-0.241	-0.254	-0.266	-0.278	-0.290	-0.301	-0.310	-0.321	-0.330	-0.339	-0.346	-0.354	-0.361	-0.369	-0.374	-0.379	-0.382	-0.386	-0.390	-0.392	-0.394	-0.394	-0.395	-0.395	-0.395	-0.392	-0.390	-0.386	-0.384	-0.380	-0.374	-0.369	-0.362	-0.355	-0.349	-0.340	-0.331	-0.322	-0.312	-0.302	-0.292	-0.280	-0.270	-0.258	-0.245	-0.234	-0.221	-0.209	-0.195	-0.181	-0.169	-0.156	-0.144	-0.130	-0.118	-0.105	-0.094	-0.081	-0.070	-0.060	-0.049	-0.039	-0.030	-0.021	-0.012	-0.006	0.000	0.006	0.010	0.014	0.018	0.019	0.020	0.019	0.018	0.016	0.012	0.008	0.004	-0.004	-0.010	-0.019	-0.029	-0.039	-0.050	-0.062	-0.076	-0.091	-0.106	-0.122	-0.140	-0.158	-0.178	-0.196	-0.216	-0.239	-0.260	-0.284	-0.308	-0.330	-0.355	-0.379	-0.404	-0.429	-0.454	-0.480	-0.506	-0.532	-0.558	-0.584	-0.610	-0.636	-0.661	-0.688	-0.711	-0.736	-0.761	-0.784	-0.808	-0.830	-0.852	-0.874	-0.894	-0.914	-0.932	-0.951	-0.969	-0.985	-1.000	-1.015	-1.029	-1.040	-1.051	-1.061	-1.070	-1.079	-1.085	-1.090	-1.095	-1.099	-1.101	-1.101	-1.101	-1.100	-1.098	-1.094	-1.090	-1.085	-1.079	-1.070	-1.062	-1.054	-1.044	-1.032	-1.021	-1.010	-0.998	-0.984	-0.970	-0.956	-0.944	-0.929	-0.914	-0.900	-0.885	-0.871	-0.855	-0.841	-0.828	-0.812	-0.799	-0.786	-0.772	-0.760	-0.748	-0.736	-0.726	-0.716	-0.708	-0.699	-0.691	-0.684	-0.679	-0.674	-0.669	-0.666	-0.662	-0.661	-0.662	-0.662	-0.662	-0.665	-0.669	-0.674	-0.678	-0.685	-0.691	-0.699	-0.708	-0.718	-0.728	-0.738	-0.750	-0.761	-0.774	-0.788	-0.801	-0.815	-0.830	-0.845	-0.861	-0.876	-0.891	-0.908	-0.925	-0.941	-0.958	-0.974	-0.990	-1.006	-1.025	-1.041	-1.056	-1.072	-1.088	-1.102	-1.118	-1.132	-1.148	-1.160	-1.174	-1.185	-1.198	-1.209	-1.219	-1.229	-1.236	-1.245	-1.252	-1.259	-1.264	-1.269	-1.272	-1.275	-1.278	-1.278	-1.276	-1.275	-1.274	-1.270	-1.266	-1.260	-1.254	-1.246	-1.238	-1.228	-1.218	-1.205	-1.191	-1.178	-1.164	-1.148	-1.130	-1.112	-1.094	-1.072	-1.052	-1.030	-1.008	-0.985	-0.960	-0.935	-0.909	-0.882	-0.855	-0.828	-0.799	-0.770	-0.740	-0.711	-0.681	-0.651	-0.620	-0.590	-0.559	-0.529	-0.499	-0.468	-0.438	-0.408	-0.378	-0.349	-0.320	-0.290	-0.262	-0.235	-0.208	-0.181	-0.156	-0.131	-0.106	-0.084	-0.061	-0.040	-0.020	-0.001	0.018	0.035	0.050	0.065	0.078	0.091	0.101	0.111	0.121	0.129	0.135	0.140	0.145	0.149	0.151	0.152	0.152	0.152	0.151	0.149	0.145	0.140	0.135	0.130	0.124	0.118	0.111	0.102	0.095	0.088	0.080	0.070	0.062	0.055	0.046	0.039	0.030	0.022	0.015	0.009	0.002	-0.002	-0.009	-0.012	-0.016	-0.020	-0.021	-0.021	-0.022	-0.020	-0.019	-0.016	-0.011	-0.006	0.001	0.009	0.018	0.028	0.038	0.051	0.065	0.080	0.096	0.114	0.132	0.152	0.172	0.196	0.219	0.242	0.269	0.295	0.321	0.350	0.380	0.410	0.440	0.471	0.502	0.535	0.569	0.601	0.635	0.669	0.702	0.736	0.771	0.806	0.839	0.872	0.908	0.940	0.972	1.005	1.038	1.069	1.099	1.129	1.158	1.185	1.212	1.239	1.264	1.288	1.310	1.331	1.351	1.370	1.388	1.404	1.418	1.430	1.442	1.452	1.460	1.468	1.474	1.479	1.481	1.482	1.481	1.481	1.478	1.474	1.469	1.462	1.455	1.448	1.436	1.426	1.415	1.401	1.390	1.375	1.361	1.346	1.330	1.315	1.299	1.284	1.268	1.251	1.235	1.219	1.205	1.190	1.175	1.161	1.149	1.136	1.125	1.115	1.105	1.096	1.089	1.081	1.076	1.074	1.070	1.070	1.069	1.070	1.072	1.076	1.082	1.089	1.096	1.106	1.116	1.129	1.141	1.156	1.171	1.188	1.206	1.225	1.245	1.266	1.288	1.309	1.331	1.356	1.380	1.405	1.430	1.456	1.481	1.506	1.532	1.559	1.586	1.611	1.638	1.662	1.688	1.712	1.736	1.761	1.784	1.806	1.829	1.850	1.870	1.890	1.909	1.926	1.944	1.960	1.975	1.989	2.002	2.015	2.025	2.035	2.044	2.051	2.058	2.062	2.068	2.070	2.071	2.074	2.072	2.072	2.070	2.066	2.064	2.058	2.052	2.045	2.038	2.027	2.020	2.009	1.998	1.986	1.972	1.959	1.945	1.931	1.915	1.899	1.884	1.866	1.849	1.831	1.814	1.796	1.778	1.759	1.739	1.720	1.701	1.682	1.664	1.645	1.626	1.609	1.589	1.571	1.554	1.536	1.518	1.501	1.485	1.470	1.454	1.440	1.425	1.411	1.398	1.386	1.374	1.364	1.354	1.344	1.334	1.326	1.319	1.312	1.306	1.301	1.296	1.291	1.289	1.286	1.285	1.284	1.282	1.282	1.282	1.282	1.284	1.286	1.288	1.289	1.291	1.295	1.298	1.300	1.302	1.306	1.308	1.311	1.312	1.315	1.318	1.319	1.320	1.321	1.322	1.321	1.321	1.320	1.316	1.315	1.311	1.306	1.302	1.298	1.291	1.284	1.276	1.268	1.258	1.249	1.238	1.225	1.212	1.199	1.185	1.170	1.152	1.138	1.120	1.102	1.085	1.065	1.046	1.028	1.008	0.986	0.966	0.946	0.925	0.904	0.882	0.861	0.840	0.818	0.796	0.776	0.756	0.735	0.715	0.696	0.678	0.659	0.642	0.624	0.608	0.592	0.578	0.564	0.550	0.539	0.526	0.516	0.506	0.498	0.490	0.484	0.479	0.474	0.469	0.466	0.465	0.465	0.465	0.466	0.469	0.471	0.475	0.480	0.486	0.494	0.500	0.509	0.518	0.528	0.538	0.549	0.559	0.571	0.582	0.596	0.608	0.621	0.635	0.648	0.661	0.676	0.689	0.702	0.715	0.728	0.741	0.754	0.766	0.778	0.789	0.800	0.809	0.820	0.829	0.838	0.845	0.852	0.858	0.864	0.869	0.874	0.876	0.880	0.882	0.882	0.884	0.884	0.882	0.880	0.878	0.874	0.870	0.865	0.860	0.855	0.848	0.840	0.832	0.824	0.816	0.806	0.796	0.788	0.778	0.768	0.756	0.746	0.736	0.726	0.715	0.705	0.695	0.685	0.675	0.666	0.656	0.648	0.639	0.631	0.624	0.618	0.611	0.605	0.600	0.595	0.591	0.588	0.585	0.582	0.582	0.582	0.582	0.584	0.584	0.588	0.590	0.594	0.600	0.604	0.610	0.618	0.624	0.632	0.640	0.649	0.659	0.668	0.679	0.690	0.702	0.714	0.726	0.738	0.752	0.765	0.779	0.791	0.804	0.819	0.832	0.845	0.859	0.872	0.886	0.899	0.911	0.924	0.936	0.948	0.959	0.970	0.981	0.992	1.002	1.011	1.020	1.029	1.036	1.042	1.050	1.055	1.061	1.065	1.070	1.072	1.076	1.078	1.079	1.079	1.080	1.080	1.078	1.076	1.074	1.071	1.068	1.064	1.060	1.055	1.050	1.045	1.039	1.032	1.026	1.020	1.014	1.006	1.000	0.992	0.986	0.978	0.971	0.965	0.958	0.951	0.945	0.939	0.934	0.928	0.922	0.918	0.914	0.910	0.906	0.904	0.901	0.900	0.899	0.899	0.898	0.898	0.899	0.901	0.902	0.905	0.910	0.914	0.919	0.924	0.930	0.936	0.944	0.951	0.960	0.969	0.979	0.989	1.000	1.011	1.022	1.034	1.046	1.059	1.071	1.085	1.098	1.112	1.126	1.141	1.156	1.171	1.186	1.201	1.218	1.232	1.248	1.264	1.279	1.295	1.310	1.325	1.341	1.356	1.371	1.386	1.401	1.416	1.431	1.445	1.459	1.474	1.486	1.500	1.512	1.525	1.538	1.550	1.561	1.572	1.582	1.592	1.602	1.612	1.621	1.630	1.638	1.645	1.651	1.659	1.665	1.670	1.675	1.680	1.684	1.688	1.690	1.692	1.695	1.696	1.698	1.698	1.698	1.698	1.696	1.695	1.694	1.691	1.688	1.685	1.681	1.678	1.672	1.668	1.661	1.658	1.650	1.644	1.638	1.630	1.624	1.616	1.608	1.601	1.592	1.585	1.576	1.568	1.561	1.552	1.544	1.536	1.529	1.520	1.512	1.506	1.499	1.491	1.485	1.479	1.472	1.468	1.461	1.456	1.452	1.449	1.445	1.442	1.440	1.438	1.436	1.435	1.435	1.435	1.435	1.436	1.438	1.440	1.442	1.445	1.449	1.452	1.456	1.461	1.466	1.472	1.479	1.484	1.490	1.495	1.502	1.509	1.515	1.521	1.528	1.532	1.540	1.545	1.550	1.555	1.559	1.562	1.566	1.570	1.572	1.574	1.575	1.575	1.575	1.574	1.571	1.569	1.565	1.560	1.555	1.549	1.541	1.534	1.524	1.514	1.504	1.492	1.480	1.468	1.454	1.439	1.424	1.408	1.391	1.375	1.356	1.338	1.319	1.300	1.281	1.261	1.241	1.221	1.201	1.181	1.161	1.141	1.122	1.104	1.082	1.064	1.046	1.028	1.010	0.992	0.978	0.961	0.946	0.931	0.918	0.905	0.892	0.881	0.870	0.861	0.852	0.845	0.836	0.830	0.825	0.820	0.815	0.812	0.810	0.808	0.806	0.805	0.805	0.806	0.806	0.808	0.810	0.812	0.815	0.818	0.821	0.825	0.829	0.832	0.836	0.840	0.845	0.848	0.852	0.856	0.859	0.862	0.866	0.870	0.874	0.875	0.878	0.879	0.881	0.882	0.884	0.884	0.884	0.885	0.884	0.882	0.881	0.880	0.876	0.875	0.872	0.869	0.865	0.861	0.856	0.852	0.848	0.841	0.836	0.830	0.824	0.816	0.810	0.802	0.794	0.786	0.779	0.770	0.762	0.754	0.744	0.735	0.726	0.718	0.708	0.698	0.689	0.679	0.669	0.660	0.650	0.641	0.631	0.621	0.612	0.601	0.592	0.584	0.574	0.565	0.556	0.548	0.540	0.532	0.524	0.518	0.511	0.504	0.499	0.492	0.489	0.482	0.479	0.476	0.472	0.471	0.469	0.469	0.468	0.469	0.469	0.472	0.474	0.476	0.481	0.486	0.491	0.498	0.504	0.512	0.520	0.529	0.539	0.548	0.559	0.571	0.582	0.595	0.608	0.621	0.634	0.649	0.662	0.679	0.692	0.709	0.722	0.739	0.755	0.770	0.786	0.801	0.816	0.831	0.846	0.861	0.875	0.889	0.904	0.918	0.929	0.942	0.955	0.966	0.978	0.989	0.999	1.008	1.016	1.025	1.032	1.041	1.048	1.052	1.059	1.064	1.069	1.072	1.078	1.080	1.082	1.084	1.086	1.088	1.089	1.090	1.090	1.091	1.090	1.090	1.091	1.090	1.091	1.090	1.090	1.091	1.090	1.090	1.090	1.091	1.091	1.092	1.095	1.095	1.098	1.100	1.101	1.105	1.108	1.112	1.116	1.121	1.126	1.131	1.138	1.145	1.151	1.159	1.166	1.175	1.184	1.192	1.202	1.212	1.224	1.234	1.246	1.258	1.271	1.282	1.295	1.310	1.324	1.338	1.352	1.368	1.382	1.398	1.414	1.430	1.446	1.464	1.481	1.498	1.515	1.532	1.550	1.568	1.585	1.604	1.621	1.640	1.658	1.675	1.692	1.711	1.729	1.746	1.762	1.779	1.796	1.811	1.828	1.842	1.858	1.872	1.888	1.900	1.912	1.925	1.938	1.949	1.960	1.971	1.980	1.989	1.998	2.005	2.011	2.019	2.025	2.030	2.035	2.038	2.041	2.045	2.047	2.049	2.050	2.051	2.052	2.052	2.051	2.051	2.051	2.050	2.047	2.046	2.046	2.044	2.042	2.040	2.039	2.038	2.036	2.035	2.034	2.033	2.033	2.031	2.031	2.033	2.033	2.034	2.035	2.038	2.040	2.042	2.046	2.050	2.055	2.060	2.065	2.071	2.078	2.085	2.092	2.100	2.108	2.116	2.126	2.135	2.145	2.155	2.165	2.175	2.186	2.196	2.208	2.218	2.228	2.239	2.249	2.259	2.269	2.279	2.288	2.296	2.305	2.312	2.319	2.326	2.332	2.338	2.342	2.346	2.349	2.351	2.352	2.352	2.351	2.350	2.348	2.344	2.339	2.334	2.326	2.318	2.309	2.299	2.286	2.274	2.260	2.245	2.229	2.212	2.192	2.175	2.154	2.132	2.111	2.086	2.064	2.038	2.011	1.985	1.958	1.930	1.900	1.871	1.841	1.810	1.780	1.749	1.716	1.684	1.651	1.620	1.588	1.554	1.521	1.489	1.456	1.424	1.391	1.359	1.328	1.295	1.264	1.234	1.202	1.172	1.144	1.114	1.085	1.058	1.030	1.004	0.979	0.952	0.929	0.905	0.881	0.860	0.839	0.818	0.799	0.779	0.761	0.742	0.725	0.710	0.694	0.679	0.665	0.651	0.639	0.626	0.614	0.604	0.592	0.582	0.574	0.564	0.556	0.546	0.539	0.532	0.524	0.518	0.511	0.504	0.499	0.492	0.488	0.481	0.476	0.471	0.466	0.460	0.455	0.450	0.445	0.440	0.435	0.430	0.425	0.420	0.415	0.410	0.405	0.400	0.395	0.390	0.385	0.380	0.375	0.370	0.365	0.360	0.354	0.350	0.345	0.340	0.335	0.330	0.325	0.320	0.315	0.311	0.306	0.302	0.299	0.294	0.290	0.285	0.282	0.278	0.275	0.271	0.269	0.265	0.261	0.260	0.256	0.254	0.251	0.249	0.246	0.245	0.242	0.242	0.241	0.240	0.239	0.238	0.238	0.238	0.236	0.236	0.239	0.239	0.239	0.240	0.240	0.241	0.241	0.242	0.244	0.245	0.248	0.249	0.250	0.252	0.254	0.255	0.258	0.260	0.261	0.264	0.266	0.269	0.270	0.272	0.275	0.276	0.279	0.281	0.282	0.284	0.286	0.288	0.289	0.290	0.291	0.292	0.292	0.295	0.295	0.295	0.296	0.296	0.296	0.296	0.295	0.295	0.295	0.295	0.292	0.291	0.290	0.289	0.288	0.286	0.284	0.282	0.279	0.278	0.275	0.272	0.270	0.268	0.265	0.262	0.259	0.256	0.254	0.251	0.249	0.246	0.244	0.240	0.238	0.236	0.234	0.231	0.230	0.228	0.226	0.225	0.225	0.224	0.224	0.225	0.226	0.226	0.228	0.230	0.232	0.235	0.240	0.242	0.248	0.254	0.259	0.265	0.272	0.279	0.289	0.296	0.308	0.319	0.329	0.341	0.354	0.366	0.380	0.395	0.410	0.426	0.444	0.461	0.479	0.498	0.518	0.538	0.559	0.579	0.601	0.624	0.646	0.670	0.694	0.718	0.744	0.769	0.795	0.821	0.848	0.874	0.900	0.928	0.956	0.982	1.011	1.039	1.065	1.094	1.121	1.148	1.175	1.201	1.229	1.254	1.281	1.306	1.331	1.356	1.380	1.404	1.428	1.450	1.471	1.494	1.514	1.534	1.552	1.570	1.588	1.604	1.620	1.635	1.649	1.661	1.674	1.685	1.696	1.705	1.712	1.720	1.728	1.731	1.736	1.740	1.742	1.745	1.745	1.746	1.745	1.744	1.741	1.739	1.735	1.730	1.726	1.721	1.715	1.708	1.701	1.694	1.686	1.679	1.671	1.662	1.654	1.645	1.636	1.629	1.620	1.611	1.604	1.595	1.586	1.579	1.571	1.564	1.558	1.550	1.545	1.540	1.535	1.530	1.525	1.522	1.519	1.516	1.515	1.512	1.511	1.512	1.512	1.512	1.514	1.516	1.516	1.520	1.522	1.525	1.529	1.532	1.535	1.539	1.544	1.548	1.552	1.556	1.559	1.564	1.568	1.570	1.574	1.578	1.580	1.582	1.585	1.585	1.586	1.586	1.588	1.586	1.585	1.582	1.581	1.576	1.574	1.569	1.562	1.556	1.549	1.541	1.532	1.524	1.514	1.502	1.492	1.481	1.468	1.455	1.441	1.426	1.411	1.396	1.381	1.365	1.349	1.331	1.314	1.296	1.279	1.260	1.244	1.225	1.208	1.190	1.172	1.155	1.138	1.120	1.104	1.088	1.070	1.054	1.039	1.024	1.010	0.995	0.982	0.970	0.956	0.945	0.935	0.922	0.912	0.905	0.896	0.888	0.880	0.874	0.868	0.861	0.856	0.851	0.848	0.844	0.841	0.839	0.836	0.835	0.835	0.834	0.834	0.835	0.835	0.836	0.836	0.838	0.840	0.842	0.844	0.845	0.846	0.849	0.850	0.851	0.852	0.855	0.855	0.856	0.856	0.856	0.856	0.856	0.856	0.855	0.854	0.852	0.849	0.846	0.842	0.840	0.835	0.830	0.824	0.818	0.811	0.802	0.795	0.786	0.778	0.768	0.756	0.745	0.734	0.720	0.708	0.692	0.679	0.664	0.648	0.632	0.616	0.599	0.581	0.564	0.545	0.528	0.509	0.489	0.470	0.450	0.430	0.411	0.391	0.372	0.354	0.334	0.315	0.295	0.278	0.258	0.241	0.222	0.206	0.190	0.174	0.159	0.144	0.130	0.118	0.105	0.094	0.084	0.074	0.065	0.059	0.052	0.046	0.041	0.039	0.036	0.035	0.035	0.036	0.039	0.041	0.046	0.051	0.058	0.064	0.072	0.082	0.092	0.102	0.115	0.128	0.141	0.155	0.170	0.184	0.200	0.216	0.232	0.249	0.266	0.284	0.302	0.321	0.339	0.356	0.375	0.392	0.411	0.429	0.446	0.465	0.481	0.498	0.515	0.531	0.548	0.562	0.578	0.591	0.606	0.620	0.634	0.648	0.660	0.672	0.682	0.695	0.705	0.716	0.726	0.736	0.745	0.755	0.764	0.772	0.782	0.791	0.799	0.809	0.818	0.828	0.835	0.845	0.855	0.865	0.875	0.885	0.896	0.908	0.920	0.931	0.945	0.959	0.972	0.988	1.002	1.019	1.036	1.054	1.071	1.091	1.112	1.132	1.155	1.178	1.201	1.225	1.250	1.278	1.304	1.332	1.361	1.390	1.420	1.451	1.484	1.516	1.550	1.584	1.619	1.652	1.689	1.724	1.761	1.799	1.835	1.874	1.911	1.950	1.989	2.027	2.066	2.104	2.142	2.181	2.220	2.258	2.296	2.334	2.371	2.408	2.444	2.479	2.514	2.548	2.581	2.615	2.646	2.678	2.706	2.735	2.762	2.789	2.815	2.839	2.861	2.882	2.901	2.920	2.938	2.952	2.965	2.979	2.989	2.999	3.005	3.011	3.015	3.018	3.019	3.019	3.016	3.012	3.006	3.000	2.991	2.981	2.970	2.956	2.941	2.926	2.908	2.890	2.870	2.848	2.826	2.801	2.778	2.750	2.724	2.696	2.666	2.636	2.605	2.574	2.541	2.508	2.475	2.440	2.405	2.370	2.332	2.296	2.260	2.221	2.184	2.145	2.106	2.068	2.027	1.988	1.948	1.908	1.866	1.825	1.784	1.740	1.699	1.656	1.612	1.569	1.526	1.481	1.435	1.390	1.345	1.298	1.251	1.202	1.155	1.105	1.055	1.004	0.952	0.900	0.846	0.792	0.738	0.681	0.625	0.566	0.507	0.448	0.386	0.325	0.261	0.198	0.131	0.064	-0.004	-0.072	-0.144	-0.215	-0.288	-0.362	-0.438	-0.515	-0.594	-0.672	-0.751	-0.834	-0.918	-1.000	-1.085	-1.171	-1.259	-1.348	-1.435	-1.525	-1.618	-1.709	-1.801	-1.896	-1.990	-2.085	-2.180	-2.276	-2.374	-2.470	-2.569	-2.668	-2.765	-2.864	-2.962	-3.060	-3.160	-3.258	-3.358	-3.455	-3.552	-3.650	-3.748	-3.845	-3.940	-4.036	-4.131	-4.224	-4.318	-4.409	-4.500	-4.589	-4.676	-4.764	-4.849	-4.934	-5.015	-5.096	-5.175	-5.252	-5.328	-5.401	-5.472	-5.542	-5.610	-5.674	-5.738	-5.799	-5.856	-5.914	-5.966	-6.019	-6.066	-6.114	-6.158	-6.199	-6.239	-6.275	-6.309	-6.340	-6.369	-6.396	-6.420	-6.441	-6.461	-6.478	-6.491	-6.502	-6.512	-6.520	-6.525	-6.528	-6.528	-6.525	-6.521	-6.514	-6.506	-6.496	-6.485	-6.470	-6.454	-6.436	-6.416	-6.395	-6.371	-6.348	-6.321	-6.294	-6.264	-6.234	-6.202	-6.170	-6.136	-6.101	-6.064	-6.026	-5.989	-5.949	-5.909	-5.868	-5.826	-5.784	-5.740	-5.696	-5.651	-5.605	-5.559	-5.512	-5.465	-5.418	-5.370	-5.320	-5.271	-5.222	-5.171	-5.122	-5.071	-5.019	-4.969	-4.916	-4.864	-4.810	-4.758	-4.702	-4.649	-4.594	-4.539	-4.484	-4.426	-4.370	-4.312	-4.255	-4.196	-4.138	-4.077	-4.018	-3.956	-3.896	-3.834	-3.771	-3.708	-3.642	-3.579	-3.514	-3.446	-3.381	-3.312	-3.246	-3.176	-3.108	-3.039	-2.968	-2.896	-2.824	-2.752	-2.679	-2.606	-2.532	-2.460	-2.385	-2.310	-2.235	-2.160	-2.085	-2.010	-1.936	-1.861	-1.786	-1.711	-1.636	-1.564	-1.489	-1.416	-1.344	-1.272	-1.200	-1.130	-1.061	-0.992	-0.924	-0.856	-0.791	-0.728	-0.664	-0.602	-0.541	-0.482	-0.424	-0.369	-0.314	-0.260	-0.209	-0.159	-0.110	-0.062	-0.019	0.025	0.068	0.109	0.146	0.184	0.219	0.254	0.285	0.316	0.345	0.374	0.400	0.425	0.448	0.471	0.491	0.510	0.529	0.546	0.562	0.576	0.590	0.604	0.616	0.628	0.638	0.648	0.655	0.664	0.671	0.678	0.684	0.691	0.696	0.700	0.705	0.710	0.714	0.718	0.720	0.724	0.728	0.729	0.731	0.734	0.736	0.739	0.740	0.741	0.744	0.745	0.746	0.748	0.750	0.750	0.751	0.754	0.755	0.755	0.756	0.758	0.759	0.759	0.760	0.761	0.761	0.762	0.764	0.764	0.764	0.765	0.765	0.765	0.766	0.766	0.765	0.766	0.765	0.764	0.764	0.762	0.761	0.761	0.760	0.759	0.755	0.754	0.752	0.750	0.748	0.745	0.742	0.739	0.735	0.731	0.726	0.722	0.718	0.711	0.706	0.700	0.692	0.686	0.680	0.670	0.662	0.652	0.644	0.632	0.622	0.611	0.599	0.586	0.572	0.560	0.545	0.531	0.515	0.499	0.484	0.466	0.449	0.431	0.412	0.394	0.375	0.354	0.334	0.312	0.292	0.270	0.248	0.225	0.202	0.179	0.156	0.134	0.109	0.086	0.061	0.038	0.014	-0.010	-0.035	-0.059	-0.084	-0.108	-0.131	-0.155	-0.179	-0.202	-0.226	-0.249	-0.272	-0.294	-0.316	-0.339	-0.359	-0.381	-0.401	-0.421	-0.441	-0.461	-0.480	-0.499	-0.518	-0.534	-0.551	-0.568	-0.585	-0.600	-0.616	-0.631	-0.646	-0.660	-0.675	-0.688	-0.701	-0.714	-0.726	-0.739	-0.750	-0.761	-0.772	-0.784	-0.794	-0.805	-0.815	-0.825	-0.834	-0.844	-0.852	-0.862	-0.871	-0.880	-0.888	-0.896	-0.905	-0.912	-0.922	-0.930	-0.938	-0.945	-0.955	-0.962	-0.971	-0.979	-0.988	-0.995	-1.004	-1.011	-1.021	-1.029	-1.038	-1.046	-1.055	-1.064	-1.072	-1.081	-1.090	-1.099	-1.106	-1.116	-1.125	-1.135	-1.142	-1.152	-1.161	-1.170	-1.180	-1.188	-1.198	-1.206	-1.215	-1.225	-1.234	-1.242	-1.250	-1.259	-1.268	-1.276	-1.285	-1.292	-1.300	-1.308	-1.316	-1.322	-1.330	-1.336	-1.342	-1.349	-1.355	-1.361	-1.368	-1.372	-1.376	-1.381	-1.385	-1.389	-1.392	-1.394	-1.398	-1.399	-1.400	-1.401	-1.402	-1.402	-1.402	-1.401	-1.400	-1.399	-1.398	-1.394	-1.390	-1.386	-1.382	-1.378	-1.372	-1.366	-1.360	-1.352	-1.345	-1.336	-1.328	-1.319	-1.308	-1.298	-1.286	-1.275	-1.262	-1.249	-1.235	-1.221	-1.208	-1.191	-1.176	-1.160	-1.142	-1.126	-1.108	-1.089	-1.070	-1.051	-1.031	-1.011	-0.990	-0.969	-0.948	-0.926	-0.902	-0.881	-0.859	-0.835	-0.811	-0.788	-0.765	-0.740	-0.716	-0.692	-0.669	-0.644	-0.620	-0.595	-0.571	-0.546	-0.522	-0.500	-0.475	-0.452	-0.429	-0.405	-0.384	-0.360	-0.339	-0.316	-0.295	-0.275	-0.255	-0.234	-0.215	-0.196	-0.176	-0.159	-0.141	-0.125	-0.109	-0.092	-0.076	-0.061	-0.046	-0.034	-0.019	-0.006	0.006	0.019	0.029	0.041	0.051	0.061	0.070	0.079	0.088	0.096	0.105	0.112	0.120	0.126	0.134	0.140	0.145	0.151	0.158	0.162	0.168	0.172	0.178	0.182	0.188	0.191	0.195	0.200	0.204	0.209	0.214	0.218	0.222	0.226	0.232	0.236	0.241	0.248	0.252	0.258	0.262	0.269	0.275	0.282	0.288	0.295	0.301	0.309	0.318	0.325	0.334	0.341	0.350	0.359	0.369	0.378	0.388	0.398	0.409	0.420	0.431	0.442	0.454	0.466	0.479	0.491	0.505	0.518	0.530	0.544	0.556	0.570	0.584	0.598	0.610	0.624	0.638	0.651	0.665	0.679	0.692	0.705	0.719	0.731	0.744	0.756	0.768	0.780	0.791	0.804	0.814	0.825	0.835	0.845	0.855	0.864	0.871	0.880	0.888	0.896	0.902	0.910	0.915	0.921	0.926	0.932	0.936	0.941	0.945	0.949	0.952	0.956	0.960	0.961	0.965	0.968	0.970	0.972	0.975	0.978	0.979	0.982	0.984	0.988	0.990	0.992	0.996	1.000	1.004	1.008	1.012	1.016	1.021	1.028	1.034	1.040	1.046	1.054	1.061	1.068	1.075	1.084	1.092	1.102	1.112	1.121	1.131	1.142	1.152	1.164	1.174	1.185	1.198	1.209	1.219	1.230	1.241	1.254	1.264	1.275	1.286	1.295	1.306	1.316	1.325	1.332	1.341	1.349	1.355	1.362	1.368	1.372	1.376	1.380	1.381	1.384	1.384	1.384	1.384	1.380	1.378	1.374	1.368	1.362	1.355	1.346	1.339	1.329	1.318	1.306	1.294	1.279	1.265	1.250	1.234	1.218	1.200	1.181	1.164	1.145	1.125	1.105	1.085	1.064	1.044	1.022	1.001	0.980	0.959	0.939	0.918	0.898	0.878	0.856	0.838	0.818	0.799	0.781	0.761	0.746	0.729	0.712	0.698	0.682	0.669	0.655	0.642	0.631	0.620	0.609	0.600	0.590	0.582	0.574	0.569	0.561	0.555	0.550	0.545	0.540	0.536	0.532	0.530	0.526	0.524	0.521	0.519	0.518	0.515	0.512	0.510	0.509	0.506	0.504	0.501	0.499	0.495	0.492	0.489	0.485	0.481	0.476	0.471	0.465	0.461	0.454	0.448	0.441	0.434	0.426	0.419	0.410	0.401	0.394	0.384	0.374	0.364	0.354	0.344	0.334	0.324	0.312	0.301	0.290	0.280	0.269	0.258	0.246	0.235	0.224	0.212	0.201	0.191	0.180	0.169	0.159	0.149	0.138	0.126	0.116	0.108	0.096	0.086	0.078	0.068	0.058	0.049	0.039	0.031	0.022	0.014	0.006	-0.004	-0.011	-0.019	-0.026	-0.032	-0.040	-0.048	-0.054	-0.061	-0.068	-0.072	-0.079	-0.084	-0.089	-0.094	-0.098	-0.102	-0.106	-0.109	-0.112	-0.114	-0.116	-0.119	-0.119	-0.120	-0.121	-0.120	-0.119	-0.118	-0.116	-0.114	-0.111	-0.109	-0.105	-0.100	-0.096	-0.090	-0.084	-0.079	-0.071	-0.065	-0.058	-0.050	-0.041	-0.034	-0.024	-0.016	-0.006	0.002	0.011	0.021	0.029	0.039	0.048	0.055	0.065	0.072	0.080	0.088	0.094	0.100	0.105	0.111	0.116	0.120	0.122	0.125	0.125	0.126	0.125	0.125	0.122	0.119	0.115	0.110	0.104	0.098	0.089	0.080	0.071	0.060	0.048	0.035	0.021	0.006	-0.009	-0.025	-0.044	-0.060	-0.079	-0.100	-0.119	-0.140	-0.161	-0.184	-0.205	-0.229	-0.251	-0.275	-0.298	-0.322	-0.345	-0.370	-0.394	-0.418	-0.441	-0.464	-0.488	-0.511	-0.534	-0.555	-0.579	-0.600	-0.620	-0.640	-0.660	-0.679	-0.698	-0.714	-0.731	-0.746	-0.762	-0.776	-0.790	-0.801	-0.812	-0.824	-0.832	-0.841	-0.849	-0.855	-0.861	-0.865	-0.869	-0.871	-0.872	-0.872	-0.871	-0.871	-0.869	-0.865	-0.861	-0.856	-0.851	-0.845	-0.838	-0.830	-0.821	-0.814	-0.804	-0.795	-0.784	-0.774	-0.762	-0.751	-0.740	-0.729	-0.718	-0.706	-0.694	-0.684	-0.672	-0.661	-0.651	-0.640	-0.630	-0.621	-0.611	-0.602	-0.594	-0.586	-0.579	-0.572	-0.568	-0.562	-0.559	-0.556	-0.554	-0.552	-0.551	-0.551	-0.554	-0.555	-0.558	-0.561	-0.566	-0.572	-0.580	-0.588	-0.596	-0.605	-0.616	-0.628	-0.639	-0.652	-0.666	-0.680	-0.695	-0.711	-0.728	-0.744	-0.761	-0.781	-0.799	-0.819	-0.836	-0.856	-0.876	-0.896	-0.918	-0.938	-0.958	-0.979	-1.000	-1.020	-1.040	-1.061	-1.081	-1.100	-1.119	-1.138	-1.156	-1.174	-1.190	-1.208	-1.222	-1.238	-1.252	-1.265	-1.276	-1.289	-1.299	-1.309	-1.316	-1.324	-1.330	-1.335	-1.340	-1.342	-1.345	-1.346	-1.345	-1.344	-1.340	-1.336	-1.330	-1.325	-1.318	-1.308	-1.299	-1.288	-1.276	-1.262	-1.249	-1.234	-1.219	-1.200	-1.182	-1.164	-1.144	-1.124	-1.102	-1.081	-1.059	-1.036	-1.012	-0.988	-0.964	-0.939	-0.912	-0.886	-0.861	-0.835	-0.810	-0.784	-0.758	-0.732	-0.705	-0.680	-0.655	-0.630	-0.605	-0.581	-0.558	-0.534	-0.512	-0.489	-0.468	-0.446	-0.428	-0.408	-0.388	-0.370	-0.354	-0.338	-0.321	-0.308	-0.294	-0.281	-0.271	-0.260	-0.250	-0.242	-0.235	-0.229	-0.222	-0.219	-0.215	-0.212	-0.211	-0.210	-0.210	-0.211	-0.214	-0.215	-0.220	-0.222	-0.228	-0.232	-0.239	-0.246	-0.252	-0.260	-0.268	-0.275	-0.284	-0.291	-0.300	-0.310	-0.318	-0.326	-0.335	-0.342	-0.351	-0.359	-0.366	-0.374	-0.379	-0.385	-0.391	-0.396	-0.400	-0.404	-0.405	-0.408	-0.408	-0.408	-0.406	-0.404	-0.401	-0.396	-0.391	-0.385	-0.378	-0.368	-0.358	-0.346	-0.334	-0.320	-0.304	-0.288	-0.269	-0.249	-0.229	-0.208	-0.184	-0.160	-0.135	-0.109	-0.080	-0.051	-0.021	0.010	0.041	0.075	0.109	0.144	0.179	0.215	0.251	0.289	0.328	0.366	0.405	0.444	0.484	0.522	0.562	0.602	0.641	0.681	0.720	0.759	0.796	0.835	0.872	0.909	0.944	0.980	1.012	1.048	1.079	1.109	1.139	1.168	1.195	1.221	1.245	1.269	1.291	1.310	1.329	1.346	1.362	1.376	1.388	1.399	1.409	1.415	1.421	1.425	1.429	1.430	1.430	1.429	1.425	1.421	1.416	1.410	1.402	1.394	1.384	1.372	1.361	1.349	1.335	1.322	1.309	1.292	1.279	1.264	1.249	1.232	1.218	1.204	1.189	1.174	1.161	1.148	1.135	1.122	1.112	1.101	1.091	1.082	1.075	1.069	1.064	1.059	1.056	1.054	1.052	1.052	1.055	1.058	1.061	1.068	1.074	1.082	1.091	1.102	1.115	1.126	1.141	1.156	1.171	1.189	1.208	1.226	1.246	1.266	1.288	1.309	1.331	1.354	1.378	1.402	1.428	1.451	1.476	1.501	1.526	1.551	1.576	1.601	1.626	1.651	1.676	1.700	1.724	1.748	1.771	1.794	1.815	1.836	1.858	1.878	1.896	1.915	1.934	1.950	1.968	1.982	1.998	2.010	2.022	2.035	2.045	2.056	2.065	2.074	2.080	2.086	2.090	2.095	2.098	2.099	2.101	2.100	2.100	2.098	2.094	2.090	2.085	2.080	2.072	2.065	2.055	2.047	2.036	2.025	2.014	2.001	1.988	1.974	1.960	1.944	1.930	1.914	1.898	1.880	1.865	1.846	1.829	1.811	1.795	1.778	1.760	1.742	1.725	1.708	1.690	1.674	1.658	1.640	1.625	1.610	1.595	1.581	1.568	1.554	1.542	1.530	1.519	1.509	1.499	1.490	1.481	1.474	1.468	1.461	1.456	1.451	1.448	1.444	1.441	1.439	1.438	1.436	1.435	1.436	1.435	1.436	1.438	1.438	1.440	1.441	1.444	1.446	1.448	1.450	1.451	1.455	1.456	1.458	1.459	1.460	1.460	1.460	1.460	1.459	1.456	1.455	1.452	1.449	1.445	1.440	1.434	1.428	1.420	1.412	1.404	1.394	1.384	1.372	1.360	1.348	1.334	1.320	1.304	1.289	1.272	1.255	1.238	1.219	1.201	1.181	1.161	1.141	1.122	1.101	1.080	1.059	1.038	1.016	0.995	0.974	0.951	0.931	0.909	0.889	0.869	0.848	0.829	0.810	0.790	0.771	0.755	0.738	0.720	0.705	0.690	0.675	0.661	0.650	0.638	0.626	0.618	0.608	0.600	0.592	0.586	0.580	0.576	0.572	0.570	0.569	0.568	0.569	0.570	0.571	0.575	0.578	0.584	0.589	0.595	0.601	0.610	0.618	0.626	0.636	0.646	0.656	0.668	0.679	0.690	0.701	0.714	0.728	0.739	0.752	0.764	0.778	0.790	0.801	0.814	0.826	0.838	0.849	0.860	0.871	0.881	0.890	0.900	0.909	0.916	0.924	0.930	0.936	0.942	0.948	0.951	0.954	0.956	0.959	0.959	0.959	0.958	0.958	0.955	0.951	0.949	0.944	0.939	0.932	0.928	0.921	0.912	0.905	0.898	0.888	0.879	0.869	0.859	0.848	0.838	0.826	0.815	0.805	0.794	0.784	0.772	0.761	0.751	0.741	0.731	0.721	0.712	0.704	0.696	0.688	0.681	0.674	0.668	0.662	0.658	0.652	0.650	0.648	0.645	0.644	0.644	0.644	0.645	0.648	0.650	0.654	0.658	0.662	0.669	0.676	0.681	0.690	0.699	0.708	0.718	0.728	0.738	0.749	0.761	0.772	0.785	0.799	0.812	0.825	0.839	0.852	0.868	0.881	0.895	0.910	0.924	0.938	0.951	0.965	0.979	0.991	1.004	1.018	1.030	1.041	1.052	1.065	1.075	1.085	1.095	1.105	1.114	1.122	1.130	1.139	1.145	1.151	1.156	1.162	1.168	1.171	1.174	1.179	1.180	1.181	1.184	1.185	1.185	1.186	1.185	1.185	1.184	1.182	1.181	1.179	1.176	1.172	1.170	1.166	1.162	1.159	1.155	1.150	1.148	1.142	1.138	1.134	1.129	1.125	1.120	1.116	1.112	1.109	1.105	1.102	1.099	1.096	1.094	1.092	1.090	1.088	1.088	1.088	1.088	1.086	1.089	1.089	1.090	1.092	1.095	1.098	1.102	1.106	1.112	1.116	1.122	1.130	1.138	1.144	1.152	1.161	1.170	1.181	1.191	1.201	1.214	1.225	1.238	1.250	1.264	1.278	1.291	1.305	1.319	1.332	1.349	1.364	1.379	1.395	1.410	1.426	1.441	1.458	1.475	1.490	1.506	1.521	1.536	1.551	1.568	1.582	1.598	1.611	1.625	1.640	1.654	1.666	1.680	1.692	1.704	1.716	1.728	1.738	1.749	1.758	1.768	1.775	1.784	1.791	1.799	1.805	1.811	1.818	1.821	1.826	1.831	1.834	1.836	1.840	1.841	1.844	1.845	1.845	1.845	1.846	1.846	1.845	1.844	1.841	1.841	1.838	1.835	1.834	1.830	1.826	1.824	1.819	1.815	1.810	1.806	1.801	1.796	1.791	1.786	1.781	1.776	1.771	1.765	1.760	1.754	1.749	1.742	1.738	1.731	1.726	1.720	1.715	1.709	1.704	1.700	1.695	1.689	1.685	1.681	1.676	1.671	1.668	1.664	1.661	1.659	1.655	1.652	1.650	1.650	1.648	1.646	1.645	1.645	1.645	1.645	1.645	1.646	1.648	1.648	1.650	1.652	1.655	1.658	1.661	1.662	1.666	1.670	1.674	1.676	1.680	1.685	1.688	1.691	1.695	1.699	1.701	1.704	1.708	1.710	1.711	1.714	1.716	1.716	1.716	1.716	1.716	1.715	1.714	1.711	1.709	1.704	1.700	1.695	1.690	1.682	1.675	1.668	1.659	1.649	1.640	1.628	1.616	1.605	1.591	1.579	1.564	1.549	1.534	1.518	1.501	1.485	1.468	1.450	1.432	1.414	1.396	1.376	1.359	1.340	1.321	1.302	1.282	1.265	1.245	1.228	1.209	1.191	1.174	1.156	1.140	1.124	1.108	1.092	1.078	1.064	1.050	1.036	1.024	1.011	1.001	0.990	0.980	0.970	0.961	0.952	0.945	0.938	0.931	0.925	0.919	0.914	0.909	0.905	0.901	0.898	0.895	0.891	0.889	0.886	0.884	0.882	0.880	0.879	0.878	0.878	0.875	0.875	0.874	0.872	0.871	0.870	0.868	0.868	0.865	0.864	0.862	0.860	0.858	0.856	0.852	0.850	0.848	0.845	0.842	0.838	0.835	0.831	0.826	0.822	0.818	0.812	0.809	0.802	0.798	0.791	0.786	0.779	0.774	0.768	0.761	0.754	0.746	0.738	0.730	0.722	0.715	0.708	0.699	0.691	0.682	0.674	0.664	0.655	0.646	0.638	0.629	0.619	0.610	0.600	0.591	0.581	0.572	0.564	0.554	0.545	0.535	0.528	0.518	0.509	0.500	0.492	0.484	0.476	0.470	0.462	0.456	0.450	0.444	0.439	0.435	0.430	0.426	0.424	0.422	0.420	0.420	0.419	0.420	0.421	0.424	0.428	0.430	0.435	0.441	0.446	0.452	0.461	0.470	0.480	0.489	0.500	0.511	0.524	0.536	0.550	0.566	0.580	0.596	0.612	0.629	0.645	0.664	0.680	0.699	0.718	0.735	0.755	0.774	0.792	0.811	0.830	0.849	0.868	0.885	0.904	0.921	0.939	0.956	0.972	0.989	1.005	1.021	1.036	1.051	1.065	1.079	1.091	1.104	1.116	1.128	1.136	1.148	1.156	1.165	1.174	1.181	1.189	1.195	1.200	1.206	1.211	1.216	1.221	1.225	1.229	1.232	1.236	1.240	1.242	1.246	1.249	1.252	1.255	1.258	1.261	1.265	1.268	1.271	1.275	1.279	1.284	1.289	1.292	1.298	1.304	1.310	1.316	1.324	1.331	1.339	1.348	1.355	1.365	1.374	1.384	1.394	1.406	1.418	1.429	1.442	1.454	1.468	1.481	1.495	1.510	1.524	1.540	1.555	1.572	1.588	1.605	1.621	1.639	1.658	1.675	1.694	1.712	1.731	1.751	1.771	1.790	1.810	1.830	1.851	1.870	1.891	1.912	1.932	1.954	1.974	1.995	2.015	2.036	2.056	2.076	2.096	2.116	2.136	2.156	2.175	2.194	2.211	2.230	2.246	2.264	2.279	2.296	2.311	2.326	2.340	2.352	2.365	2.378	2.389	2.400	2.409	2.418	2.426	2.434	2.440	2.445	2.451	2.455	2.458	2.461	2.464	2.464	2.465	2.465	2.464	2.462	2.461	2.459	2.455	2.451	2.449	2.445	2.440	2.435	2.430	2.426	2.420	2.415	2.410	2.405	2.399	2.394	2.389	2.385	2.380	2.375	2.371	2.368	2.365	2.362	2.360	2.358	2.356	2.356	2.356	2.356	2.358	2.360	2.361	2.364	2.368	2.371	2.376	2.380	2.386	2.392	2.398	2.405	2.411	2.420	2.428	2.436	2.444	2.452	2.461	2.470	2.479	2.488	2.496	2.505	2.512	2.522	2.530	2.538	2.545	2.551	2.559	2.565	2.570	2.574	2.579	2.581	2.585	2.586	2.588	2.589	2.588	2.586	2.584	2.580	2.576	2.571	2.565	2.558	2.550	2.541	2.530	2.519	2.508	2.495	2.481	2.465	2.450	2.432	2.415	2.396	2.379	2.358	2.338	2.315	2.294	2.270	2.246	2.222	2.199	2.172	2.148	2.122	2.096	2.069	2.042	2.015	1.989	1.961	1.934	1.906	1.879	1.851	1.822	1.796	1.769	1.741	1.715	1.689	1.662	1.636	1.611	1.585	1.561	1.536	1.512	1.490	1.468	1.445	1.424	1.402	1.381	1.361	1.342	1.324	1.306	1.289	1.272	1.255	1.240	1.225	1.211	1.198	1.184	1.172	1.160	1.149	1.139	1.129	1.119	1.110	1.101	1.092	1.084	1.078	1.070	1.064	1.056	1.051	1.046	1.040	1.035	1.030	1.025	1.020	1.015	1.011	1.006	1.002	0.999	0.992	0.989	0.985	0.979	0.975	0.970	0.964	0.960	0.954	0.949	0.944	0.938	0.931	0.925	0.919	0.912	0.905	0.899	0.891	0.885	0.876	0.869	0.860	0.852	0.844	0.835	0.826	0.818	0.808	0.799	0.789	0.780	0.770	0.761	0.751	0.741	0.731	0.721	0.711	0.701	0.691	0.681	0.672	0.661	0.651	0.642	0.634	0.624	0.615	0.605	0.596	0.589	0.580	0.572	0.564	0.558	0.550	0.542	0.536	0.530	0.524	0.519	0.512	0.507	0.501	0.496	0.492	0.489	0.485	0.480	0.476	0.472	0.470	0.468	0.464	0.462	0.460	0.458	0.455	0.452	0.451	0.450	0.448	0.448	0.446	0.444	0.442	0.441	0.440	0.438	0.436	0.435	0.434	0.432	0.430	0.429	0.426	0.424	0.421	0.419	0.416	0.414	0.410	0.408	0.404	0.401	0.398	0.394	0.390	0.386	0.382	0.376	0.372	0.369	0.364	0.359	0.355	0.350	0.345	0.340	0.335	0.330	0.324	0.319	0.314	0.309	0.304	0.299	0.294	0.289	0.284	0.280	0.275	0.271	0.268	0.264	0.260	0.256	0.252	0.250	0.246	100.000	5.000	2.000	1.000	2.000	0.000	0.000	0.000	0.000	0.000	0.000	0.000	0.000	0.000	0.000	0.000	0.000	0.000	-1.714	-1.711	-1.710	-1.708	-1.704	-1.701	-1.699	-1.695	-1.691	-1.688	-1.684	-1.680	-1.676	-1.671	-1.666	-1.661	-1.656	-1.651	-1.646	-1.640	-1.635	-1.629	-1.621	-1.615	-1.608	-1.600	-1.592	-1.584	-1.576	-1.568	-1.559	-1.549	-1.539	-1.529	-1.520	-1.509	-1.499	-1.486	-1.476	-1.465	-1.452	-1.441	-1.429	-1.416	-1.404	-1.391	-1.379	-1.366	-1.354	-1.341	-1.329	-1.315	-1.302	-1.290	-1.278	-1.265	-1.252	-1.240	-1.228	-1.215	-1.204	-1.191	-1.180	-1.170	-1.158	-1.148	-1.136	-1.126	-1.116	-1.106	-1.096	-1.088	-1.078	-1.069	-1.061	-1.052	-1.045	-1.038	-1.030	-1.024	-1.018	-1.010	-1.005	-0.999	-0.994	-0.989	-0.984	-0.979	-0.975	-0.971	-0.966	-0.962	-0.960	-0.956	-0.954	-0.951	-0.949	-0.948	-0.945	-0.944	-0.941	-0.941	-0.940	-0.939	-0.938	-0.936	-0.936	-0.936	-0.936	-0.936	-0.935	-0.935	-0.936	-0.935	-0.936	-0.936	-0.935	-0.936	-0.936	-0.936	-0.936	-0.936	-0.936	-0.935	-0.936	-0.935	-0.934	-0.932	-0.932	-0.930	-0.930	-0.928	-0.925	-0.922	-0.920	-0.918	-0.915	-0.911	-0.908	-0.904	-0.899	-0.894	-0.890	-0.884	-0.878	-0.872	-0.866	-0.859	-0.852	-0.846	-0.838	-0.830	-0.822	-0.815	-0.806	-0.799	-0.789	-0.781	-0.772	-0.764	-0.754	-0.745	-0.736	-0.728	-0.718	-0.709	-0.701	-0.692	-0.682	-0.674	-0.666	-0.658	-0.649	-0.640	-0.632	-0.625	-0.618	-0.610	-0.602	-0.595	-0.589	-0.581	-0.576	-0.569	-0.562	-0.558	-0.551	-0.545	-0.539	-0.532	-0.528	-0.521	-0.515	-0.509	-0.502	-0.496	-0.490	-0.484	-0.476	-0.470	-0.462	-0.456	-0.449	-0.440	-0.432	-0.424	-0.414	-0.406	-0.396	-0.386	-0.376	-0.366	-0.355	-0.345	-0.332	-0.321	-0.309	-0.298	-0.284	-0.271	-0.259	-0.246	-0.232	-0.219	-0.206	-0.192	-0.180	-0.166	-0.152	-0.139	-0.126	-0.114	-0.101	-0.089	-0.078	-0.068	-0.056	-0.045	-0.035	-0.026	-0.018	-0.010	-0.002	0.004	0.009	0.015	0.019	0.024	0.026	0.028	0.030	0.030	0.030	0.028	0.026	0.024	0.021	0.016	0.012	0.006	0.000	-0.006	-0.012	-0.021	-0.029	-0.038	-0.046	-0.056	-0.065	-0.075	-0.085	-0.095	-0.106	-0.116	-0.126	-0.135	-0.145	-0.155	-0.164	-0.174	-0.182	-0.190	-0.199	-0.206	-0.214	-0.220	-0.228	-0.232	-0.239	-0.244	-0.248	-0.251	-0.255	-0.256	-0.259	-0.261	-0.261	-0.262	-0.264	-0.262	-0.262	-0.262	-0.261	-0.260	-0.259	-0.256	-0.255	-0.252	-0.251	-0.249	-0.248	-0.245	-0.242	-0.241	-0.239	-0.238	-0.236	-0.236	-0.235	-0.235	-0.235	-0.235	-0.235	-0.238	-0.239	-0.241	-0.242	-0.245	-0.248	-0.251	-0.256	-0.260	-0.265	-0.271	-0.276	-0.281	-0.289	-0.295	-0.301	-0.310	-0.318	-0.324	-0.332	-0.340	-0.349	-0.356	-0.364	-0.374	-0.381	-0.390	-0.399	-0.406	-0.415	-0.422	-0.430	-0.439	-0.446	-0.454	-0.461	-0.468	-0.475	-0.482	-0.488	-0.495	-0.501	-0.507	-0.512	-0.518	-0.525	-0.529	-0.534	-0.539	-0.544	-0.548	-0.552	-0.555	-0.559	-0.564	-0.565	-0.569	-0.571	-0.574	-0.575	-0.579	-0.580	-0.581	-0.581	-0.584	-0.584	-0.584	-0.585	-0.584	-0.585	-0.584	-0.582	-0.580	-0.579	-0.576	-0.574	-0.571	-0.568	-0.564	-0.560	-0.556	-0.551	-0.546	-0.541	-0.535	-0.529	-0.521	-0.515	-0.507	-0.500	-0.492	-0.485	-0.475	-0.468	-0.459	-0.450	-0.440	-0.431	-0.422	-0.412	-0.404	-0.394	-0.385	-0.376	-0.368	-0.359	-0.350	-0.342	-0.335	-0.329	-0.321	-0.316	-0.309	-0.304	-0.300	-0.296	-0.292	-0.290	-0.289	-0.289	-0.288	-0.289	-0.291	-0.294	-0.298	-0.300	-0.306	-0.312	-0.319	-0.326	-0.335	-0.344	-0.355	-0.365	-0.378	-0.390	-0.404	-0.418	-0.432	-0.449	-0.465	-0.481	-0.499	-0.516	-0.534	-0.554	-0.572	-0.592	-0.612	-0.632	-0.652	-0.672	-0.692	-0.714	-0.734	-0.755	-0.775	-0.795	-0.814	-0.834	-0.852	-0.872	-0.891	-0.908	-0.926	-0.944	-0.960	-0.976	-0.991	-1.006	-1.020	-1.035	-1.048	-1.060	-1.071	-1.081	-1.092	-1.101	-1.110	-1.118	-1.125	-1.131	-1.138	-1.141	-1.146	-1.150	-1.151	-1.155	-1.156	-1.156	-1.156	-1.156	-1.155	-1.154	-1.151	-1.149	-1.145	-1.142	-1.139	-1.135	-1.130	-1.126	-1.120	-1.115	-1.110	-1.105	-1.098	-1.092	-1.088	-1.081	-1.075	-1.070	-1.064	-1.059	-1.054	-1.049	-1.044	-1.039	-1.035	-1.030	-1.026	-1.021	-1.018	-1.014	-1.011	-1.009	-1.006	-1.005	-1.004	-1.001	-1.001	-1.000	-1.000	-1.001	-1.002	-1.002	-1.004	-1.005	-1.008	-1.009	-1.012	-1.016	-1.020	-1.022	-1.028	-1.032	-1.036	-1.041	-1.048	-1.054	-1.059	-1.065	-1.072	-1.079	-1.086	-1.094	-1.101	-1.110	-1.118	-1.126	-1.134	-1.144	-1.152	-1.162	-1.171	-1.181	-1.191	-1.201	-1.212	-1.224	-1.234	-1.245	-1.256	-1.268	-1.279	-1.290	-1.301	-1.314	-1.324	-1.336	-1.349	-1.360	-1.371	-1.382	-1.394	-1.405	-1.415	-1.425	-1.435	-1.445	-1.455	-1.464	-1.472	-1.480	-1.488	-1.496	-1.502	-1.509	-1.514	-1.519	-1.522	-1.526	-1.529	-1.531	-1.532	-1.532	-1.532	-1.530	-1.529	-1.526	-1.521	-1.516	-1.511	-1.505	-1.498	-1.489	-1.479	-1.469	-1.458	-1.444	-1.431	-1.418	-1.402	-1.388	-1.370	-1.352	-1.334	-1.315	-1.295	-1.276	-1.255	-1.234	-1.211	-1.190	-1.166	-1.144	-1.120	-1.096	-1.074	-1.049	-1.024	-1.001	-0.976	-0.952	-0.928	-0.905	-0.881	-0.858	-0.835	-0.812	-0.791	-0.770	-0.749	-0.729	-0.709	-0.691	-0.672	-0.658	-0.640	-0.625	-0.611	-0.598	-0.585	-0.574	-0.564	-0.555	-0.546	-0.539	-0.534	-0.529	-0.524	-0.521	-0.520	-0.519	-0.518	-0.518	-0.521	-0.522	-0.526	-0.530	-0.536	-0.541	-0.548	-0.554	-0.562	-0.570	-0.579	-0.586	-0.596	-0.605	-0.615	-0.624	-0.634	-0.642	-0.652	-0.661	-0.670	-0.679	-0.688	-0.694	-0.702	-0.709	-0.715	-0.721	-0.725	-0.730	-0.734	-0.736	-0.739	-0.739	-0.740	-0.740	-0.738	-0.735	-0.731	-0.728	-0.721	-0.715	-0.708	-0.699	-0.689	-0.679	-0.668	-0.655	-0.642	-0.628	-0.612	-0.596	-0.580	-0.562	-0.545	-0.525	-0.506	-0.486	-0.465	-0.444	-0.422	-0.400	-0.378	-0.355	-0.331	-0.308	-0.284	-0.261	-0.236	-0.214	-0.189	-0.166	-0.142	-0.118	-0.095	-0.071	-0.049	-0.026	-0.005	0.016	0.038	0.059	0.078	0.096	0.115	0.134	0.150	0.166	0.181	0.196	0.210	0.222	0.235	0.246	0.256	0.266	0.275	0.282	0.289	0.295	0.299	0.305	0.308	0.309	0.311	0.312	0.312	0.312	0.310	0.310	0.308	0.304	0.300	0.296	0.292	0.289	0.284	0.280	0.274	0.269	0.265	0.261	0.256	0.252	0.249	0.245	0.242	0.240	0.239	0.238	0.238	0.238	0.239	0.241	0.245	0.249	0.255	0.260	0.266	0.275	0.285	0.295	0.306	0.319	0.334	0.348	0.364	0.381	0.400	0.419	0.439	0.460	0.482	0.505	0.529	0.552	0.578	0.604	0.630	0.656	0.684	0.711	0.739	0.766	0.794	0.822	0.850	0.879	0.906	0.934	0.961	0.988	1.014	1.041	1.066	1.091	1.115	1.140	1.162	1.184	1.205	1.226	1.245	1.264	1.281	1.299	1.314	1.328	1.341	1.352	1.365	1.375	1.384	1.391	1.399	1.405	1.410	1.414	1.416	1.418	1.419	1.418	1.416	1.414	1.411	1.406	1.400	1.394	1.386	1.379	1.370	1.360	1.349	1.338	1.324	1.311	1.296	1.281	1.265	1.248	1.231	1.212	1.194	1.174	1.154	1.132	1.111	1.089	1.066	1.044	1.019	0.995	0.970	0.945	0.919	0.892	0.868	0.841	0.814	0.786	0.759	0.731	0.704	0.676	0.649	0.621	0.594	0.566	0.540	0.512	0.485	0.459	0.434	0.408	0.382	0.359	0.332	0.310	0.286	0.264	0.242	0.221	0.200	0.181	0.161	0.144	0.125	0.109	0.092	0.078	0.062	0.048	0.034	0.022	0.010	-0.001	-0.011	-0.020	-0.029	-0.038	-0.045	-0.054	-0.060	-0.066	-0.071	-0.076	-0.081	-0.085	-0.090	-0.094	-0.096	-0.101	-0.105	-0.108	-0.111	-0.114	-0.118	-0.121	-0.124	-0.128	-0.130	-0.134	-0.139	-0.142	-0.148	-0.152	-0.158	-0.162	-0.169	-0.175	-0.181	-0.190	-0.196	-0.205	-0.214	-0.222	-0.231	-0.240	-0.250	-0.260	-0.270	-0.281	-0.291	-0.304	-0.315	-0.328	-0.339	-0.351	-0.364	-0.375	-0.389	-0.401	-0.414	-0.426	-0.439	-0.450	-0.462	-0.475	-0.486	-0.498	-0.510	-0.520	-0.530	-0.540	-0.550	-0.559	-0.568	-0.575	-0.582	-0.589	-0.595	-0.601	-0.605	-0.609	-0.612	-0.615	-0.616	-0.618	-0.618	-0.616	-0.615	-0.612	-0.610	-0.605	-0.601	-0.596	-0.589	-0.582	-0.575	-0.566	-0.558	-0.548	-0.536	-0.525	-0.514	-0.502	-0.489	-0.478	-0.464	-0.450	-0.435	-0.421	-0.406	-0.391	-0.376	-0.361	-0.346	-0.330	-0.315	-0.300	-0.285	-0.271	-0.256	-0.241	-0.228	-0.214	-0.202	-0.190	-0.178	-0.166	-0.154	-0.144	-0.134	-0.125	-0.116	-0.108	-0.101	-0.094	-0.089	-0.084	-0.079	-0.075	-0.072	-0.071	-0.069	-0.068	-0.069	-0.069	-0.070	-0.072	-0.075	-0.078	-0.081	-0.086	-0.090	-0.095	-0.101	-0.108	-0.112	-0.119	-0.126	-0.132	-0.139	-0.145	-0.152	-0.159	-0.165	-0.172	-0.179	-0.185	-0.190	-0.196	-0.201	-0.205	-0.209	-0.212	-0.216	-0.219	-0.220	-0.220	-0.220	-0.220	-0.219	-0.216	-0.214	-0.210	-0.206	-0.200	-0.194	-0.186	-0.179	-0.170	-0.160	-0.150	-0.139	-0.128	-0.114	-0.100	-0.085	-0.070	-0.055	-0.038	-0.021	-0.004	0.015	0.032	0.052	0.071	0.091	0.110	0.131	0.151	0.170	0.191	0.211	0.231	0.250	0.270	0.290	0.309	0.328	0.346	0.362	0.381	0.398	0.414	0.429	0.444	0.458	0.470	0.484	0.495	0.506	0.516	0.525	0.534	0.541	0.549	0.555	0.560	0.565	0.569	0.571	0.574	0.575	0.576	0.575	0.575	0.574	0.572	0.570	0.568	0.564	0.561	0.556	0.552	0.549	0.542	0.539	0.532	0.528	0.522	0.518	0.512	0.507	0.502	0.498	0.492	0.490	0.485	0.482	0.479	0.476	0.474	0.471	0.470	0.470	0.469	0.469	0.469	0.470	0.472	0.474	0.476	0.480	0.484	0.488	0.492	0.498	0.504	0.510	0.518	0.525	0.532	0.540	0.548	0.558	0.568	0.576	0.586	0.596	0.608	0.618	0.630	0.640	0.651	0.662	0.674	0.686	0.698	0.709	0.722	0.734	0.745	0.758	0.770	0.781	0.792	0.804	0.816	0.828	0.839	0.849	0.860	0.871	0.881	0.891	0.901	0.911	0.920	0.929	0.939	0.946	0.955	0.961	0.969	0.976	0.981	0.989	0.994	0.998	1.002	1.006	1.010	1.012	1.015	1.018	1.019	1.019	1.019	1.018	1.016	1.015	1.011	1.009	1.004	1.000	0.995	0.989	0.982	0.975	0.968	0.959	0.950	0.940	0.929	0.918	0.906	0.894	0.881	0.868	0.852	0.838	0.822	0.806	0.790	0.774	0.756	0.739	0.720	0.701	0.684	0.665	0.645	0.626	0.606	0.588	0.566	0.548	0.529	0.507	0.489	0.469	0.450	0.431	0.412	0.394	0.376	0.358	0.340	0.322	0.306	0.290	0.275	0.260	0.245	0.231	0.219	0.206	0.194	0.182	0.172	0.161	0.152	0.144	0.135	0.128	0.121	0.115	0.110	0.105	0.101	0.098	0.094	0.091	0.089	0.089	0.088	0.086	0.086	0.086	0.088	0.088	0.089	0.090	0.091	0.092	0.095	0.096	0.099	0.100	0.101	0.102	0.104	0.105	0.105	0.106	0.106	0.106	0.105	0.104	0.104	0.101	0.100	0.098	0.094	0.090	0.085	0.081	0.076	0.071	0.065	0.059	0.051	0.044	0.036	0.029	0.020	0.011	0.001	-0.008	-0.018	-0.029	-0.039	-0.050	-0.060	-0.070	-0.081	-0.092	-0.102	-0.114	-0.124	-0.135	-0.146	-0.156	-0.168	-0.176	-0.188	-0.198	-0.206	-0.215	-0.224	-0.231	-0.240	-0.248	-0.255	-0.261	-0.269	-0.274	-0.279	-0.285	-0.290	-0.294	-0.296	-0.300	-0.304	-0.308	-0.309	-0.311	-0.312	-0.315	-0.315	-0.315	-0.316	-0.316	-0.316	-0.316	-0.315	-0.314	-0.312	-0.312	-0.311	-0.310	-0.308	-0.306	-0.305	-0.302	-0.301	-0.299	-0.298	-0.295	-0.294	-0.292	-0.290	-0.288	-0.286	-0.284	-0.282	-0.281	-0.279	-0.278	-0.275	-0.272	-0.271	-0.269	-0.268	-0.265	-0.264	-0.261	-0.260	-0.258	-0.256	-0.254	-0.251	-0.249	-0.248	-0.245	-0.242	-0.241	-0.239	-0.236	-0.234	-0.231	-0.229	-0.228	-0.225	-0.224	-0.220	-0.219	-0.216	-0.215	-0.214	-0.211	-0.209	-0.209	-0.206	-0.205	-0.204	-0.202	-0.201	-0.201	-0.200	-0.199	-0.199	-0.199	-0.198	-0.199	-0.198	-0.199	-0.199	-0.200	-0.200	-0.201	-0.201	-0.202	-0.204	-0.204	-0.205	-0.206	-0.208	-0.208	-0.209	-0.209	-0.210	-0.210	-0.210	-0.210	-0.210	-0.210	-0.210	-0.209	-0.208	-0.206	-0.205	-0.202	-0.200	-0.199	-0.195	-0.191	-0.189	-0.184	-0.180	-0.176	-0.171	-0.166	-0.161	-0.155	-0.149	-0.142	-0.136	-0.129	-0.122	-0.115	-0.108	-0.100	-0.092	-0.085	-0.078	-0.069	-0.061	-0.052	-0.045	-0.036	-0.029	-0.021	-0.014	-0.005	0.002	0.010	0.018	0.025	0.031	0.039	0.045	0.051	0.058	0.065	0.070	0.076	0.082	0.086	0.092	0.098	0.102	0.108	0.112	0.118	0.121	0.125	0.131	0.134	0.139	0.144	0.148	0.152	0.156	0.161	0.166	0.170	0.175	0.180	0.185	0.190	0.195	0.201	0.206	0.212	0.219	0.225	0.230	0.238	0.244	0.250	0.258	0.264	0.271	0.279	0.286	0.294	0.302	0.310	0.318	0.326	0.335	0.342	0.352	0.361	0.370	0.379	0.388	0.398	0.406	0.416	0.426	0.435	0.445	0.455	0.465	0.475	0.486	0.496	0.507	0.519	0.530	0.541	0.554	0.564	0.576	0.590	0.601	0.615	0.630	0.642	0.658	0.671	0.686	0.702	0.716	0.732	0.750	0.766	0.782	0.800	0.819	0.836	0.854	0.874	0.891	0.910	0.930	0.949	0.969	0.988	1.006	1.026	1.045	1.064	1.084	1.104	1.122	1.140	1.159	1.176	1.194	1.210	1.229	1.245	1.260	1.275	1.290	1.305	1.318	1.330	1.342	1.354	1.365	1.375	1.384	1.392	1.400	1.408	1.414	1.420	1.424	1.429	1.431	1.434	1.438	1.439	1.440	1.440	1.441	1.440	1.439	1.439	1.438	1.436	1.434	1.431	1.429	1.426	1.424	1.420	1.419	1.415	1.412	1.410	1.408	1.406	1.404	1.401	1.400	1.399	1.398	1.398	1.398	1.398	1.399	1.400	1.401	1.402	1.404	1.408	1.410	1.412	1.416	1.420	1.425	1.429	1.434	1.439	1.444	1.449	1.455	1.461	1.468	1.472	1.478	1.484	1.491	1.496	1.502	1.508	1.512	1.516	1.521	1.526	1.530	1.532	1.536	1.539	1.540	1.542	1.544	1.542	1.542	1.541	1.539	1.538	1.534	1.529	1.524	1.518	1.510	1.502	1.494	1.485	1.475	1.464	1.451	1.438	1.424	1.409	1.394	1.378	1.361	1.342	1.324	1.304	1.284	1.264	1.241	1.219	1.196	1.172	1.149	1.124	1.099	1.074	1.049	1.022	0.995	0.970	0.942	0.916	0.890	0.862	0.836	0.809	0.781	0.755	0.729	0.704	0.678	0.652	0.628	0.602	0.579	0.554	0.531	0.509	0.486	0.466	0.444	0.424	0.406	0.386	0.369	0.351	0.335	0.320	0.305	0.291	0.278	0.264	0.252	0.241	0.231	0.221	0.212	0.204	0.196	0.189	0.181	0.175	0.171	0.165	0.160	0.156	0.152	0.149	0.146	0.144	0.141	0.140	0.138	0.136	0.135	0.134	0.132	0.132	0.131	0.130	0.130	0.129	0.129	0.129	0.126	0.126	0.126	0.125	0.125	0.124	0.124	0.122	0.122	0.121	0.120	0.120	0.119	0.119	0.118	0.116	0.116	0.116	0.115	0.115	0.115	0.114	0.114	0.115	0.114	0.115	0.114	0.114	0.115	0.116	0.116	0.118	0.118	0.119	0.120	0.122	0.124	0.125	0.126	0.129	0.130	0.132	0.134	0.136	0.138	0.139	0.142	0.144	0.145	0.146	0.150	0.151	0.152	0.154	0.155	0.158	0.158	0.159	0.159	0.159	0.158	0.158	0.156	0.155	0.154	0.151	0.149	0.146	0.142	0.140	0.135	0.130	0.126	0.121	0.115	0.109	0.102	0.096	0.089	0.081	0.072	0.064	0.056	0.046	0.038	0.029	0.019	0.009	-0.001	-0.011	-0.021	-0.032	-0.042	-0.052	-0.064	-0.075	-0.085	-0.095	-0.106	-0.115	-0.125	-0.136	-0.145	-0.154	-0.162	-0.172	-0.180	-0.189	-0.196	-0.202	-0.209	-0.216	-0.222	-0.229	-0.232	-0.238	-0.241	-0.246	-0.249	-0.250	-0.254	-0.255	-0.256	-0.256	-0.256	-0.256	-0.255	-0.254	-0.251	-0.249	-0.245	-0.242	-0.239	-0.234	-0.230	-0.222	-0.218	-0.210	-0.204	-0.196	-0.189	-0.181	-0.171	-0.162	-0.152	-0.142	-0.132	-0.121	-0.110	-0.099	-0.086	-0.074	-0.061	-0.048	-0.034	-0.019	-0.005	0.009	0.024	0.040	0.055	0.071	0.086	0.102	0.120	0.138	0.154	0.171	0.189	0.208	0.225	0.244	0.261	0.280	0.298	0.316	0.336	0.354	0.374	0.391	0.411	0.430	0.449	0.468	0.486	0.505	0.524	0.542	0.560	0.579	0.598	0.615	0.632	0.649	0.665	0.682	0.699	0.715	0.730	0.746	0.761	0.775	0.790	0.804	0.818	0.830	0.842	0.855	0.866	0.878	0.889	0.899	0.909	0.918	0.928	0.936	0.944	0.951	0.958	0.965	0.970	0.976	0.981	0.986	0.990	0.994	0.996	1.000	1.002	1.004	1.005	1.006	1.008	1.008	1.006	1.006	1.006	1.005	1.002	1.001	1.000	0.998	0.994	0.991	0.989	0.985	0.981	0.978	0.974	0.970	0.966	0.961	0.958	0.955	0.950	0.946	0.942	0.938	0.935	0.932	0.929	0.926	0.922	0.921	0.919	0.916	0.915	0.914	0.912	0.911	0.912	0.911	0.914	0.914	0.915	0.918	0.920	0.922	0.925	0.929	0.932	0.938	0.941	0.946	0.952	0.958	0.964	0.971	0.976	0.984	0.991	0.999	1.006	1.014	1.021	1.029	1.036	1.044	1.051	1.059	1.065	1.074	1.080	1.086	1.092	1.099	1.105	1.109	1.114	1.116	1.121	1.125	1.126	1.128	1.129	1.129	1.130	1.129	1.128	1.124	1.121	1.118	1.114	1.108	1.102	1.095	1.089	1.080	1.071	1.062	1.052	1.042	1.031	1.020	1.009	0.996	0.984	0.971	0.958	0.944	0.930	0.916	0.901	0.888	0.874	0.859	0.845	0.830	0.815	0.801	0.788	0.774	0.761	0.748	0.736	0.722	0.711	0.700	0.690	0.679	0.669	0.660	0.651	0.642	0.635	0.629	0.621	0.616	0.610	0.606	0.602	0.598	0.596	0.592	0.591	0.590	0.590	0.590	0.590	0.590	0.591	0.592	0.595	0.596	0.598	0.601	0.602	0.605	0.609	0.611	0.614	0.615	0.618	0.619	0.620	0.621	0.624	0.624	0.622	0.624	0.622	0.620	0.619	0.615	0.612	0.609	0.604	0.599	0.592	0.585	0.578	0.569	0.560	0.550	0.539	0.526	0.515	0.501	0.488	0.472	0.456	0.440	0.424	0.406	0.389	0.370	0.351	0.332	0.312	0.294	0.274	0.254	0.234	0.214	0.195	0.176	0.156	0.138	0.120	0.102	0.085	0.069	0.052	0.039	0.024	0.012	0.001	-0.009	-0.018	-0.025	-0.031	-0.036	-0.039	-0.040	-0.040	-0.038	-0.034	-0.029	-0.021	-0.011	-0.001	0.012	0.028	0.045	0.064	0.086	0.110	0.134	0.161	0.190	0.221	0.254	0.289	0.325	0.364	0.402	0.444	0.488	0.531	0.578	0.625	0.675	0.725	0.776	0.828	0.881	0.936	0.991	1.048	1.105	1.162	1.221	1.280	1.340	1.400	1.460	1.521	1.581	1.642	1.704	1.766	1.828	1.889	1.950	2.011	2.072	2.132	2.194	2.255	2.316	2.376	2.436	2.496	2.556	2.616	2.675	2.734	2.791	2.850	2.908	2.965	3.021	3.079	3.136	3.192	3.249	3.305	3.361	3.416	3.472	3.528	3.584	3.638	3.692	3.748	3.802	3.858	3.912	3.966	4.021	4.075	4.129	4.182	4.239	4.292	4.345	4.399	4.452	4.506	4.561	4.614	4.668	4.720	4.772	4.826	4.879	4.931	4.984	5.036	5.088	5.140	5.191	5.241	5.291	5.342	5.392	5.441	5.490	5.538	5.585	5.632	5.679	5.724	5.769	5.812	5.856	5.898	5.940	5.980	6.019	6.058	6.094	6.130	6.164	6.196	6.229	6.259	6.288	6.314	6.340	6.364	6.385	6.405	6.424	6.439	6.454	6.466	6.478	6.484	6.490	6.492	6.494	6.494	6.489	6.484	6.475	6.462	6.449	6.432	6.412	6.391	6.366	6.339	6.309	6.276	6.240	6.201	6.161	6.118	6.070	6.021	5.970	5.915	5.858	5.798	5.735	5.670	5.602	5.532	5.460	5.385	5.308	5.229	5.148	5.064	4.978	4.890	4.800	4.709	4.615	4.519	4.422	4.324	4.225	4.122	4.020	3.915	3.809	3.702	3.594	3.484	3.374	3.262	3.150	3.036	2.922	2.806	2.691	2.574	2.456	2.338	2.220	2.100	1.980	1.859	1.738	1.616	1.492	1.371	1.248	1.124	0.999	0.874	0.749	0.622	0.496	0.370	0.242	0.115	-0.015	-0.142	-0.272	-0.402	-0.532	-0.664	-0.795	-0.926	-1.059	-1.191	-1.322	-1.458	-1.591	-1.726	-1.861	-1.996	-2.131	-2.269	-2.406	-2.544	-2.681	-2.820	-2.959	-3.099	-3.238	-3.378	-3.519	-3.659	-3.799	-3.941	-4.082	-4.225	-4.366	-4.508	-4.651	-4.794	-4.935	-5.078	-5.220	-5.362	-5.504	-5.646	-5.788	-5.929	-6.070	-6.210	-6.350	-6.490	-6.628	-6.766	-6.904	-7.039	-7.175	-7.309	-7.441	-7.574	-7.704	-7.832	-7.960	-8.086	-8.211	-8.334	-8.455	-8.575	-8.691	-8.808	-8.921	-9.032	-9.140	-9.248	-9.351	-9.452	-9.552	-9.649	-9.742	-9.834	-9.922	-10.008	-10.090	-10.170	-10.248	-10.321	-10.392	-10.460	-10.525	-10.586	-10.644	-10.699	-10.751	-10.801	-10.848	-10.890	-10.930	-10.968	-11.000	-11.030	-11.059	-11.082	-11.105	-11.122	-11.138	-11.151	-11.160	-11.168	-11.170	-11.172	-11.171	-11.165	-11.159	-11.149	-11.138	-11.121	-11.105	-11.085	-11.062	-11.039	-11.011	-10.981	-10.950	-10.916	-10.879	-10.841	-10.801	-10.758	-10.712	-10.666	-10.618	-10.566	-10.512	-10.458	-10.401	-10.342	-10.281	-10.219	-10.154	-10.089	-10.020	-9.949	-9.876	-9.804	-9.726	-9.649	-9.569	-9.488	-9.404	-9.320	-9.232	-9.144	-9.054	-8.961	-8.868	-8.772	-8.676	-8.576	-8.475	-8.372	-8.269	-8.164	-8.056	-7.948	-7.836	-7.725	-7.610	-7.495	-7.379	-7.260	-7.139	-7.019	-6.895	-6.771	-6.645	-6.519	-6.390	-6.261	-6.129	-5.996	-5.864	-5.729	-5.592	-5.456	-5.318	-5.178	-5.038	-4.898	-4.755	-4.612	-4.468	-4.322	-4.178	-4.031	-3.885	-3.738	-3.590	-3.441	-3.292	-3.142	-2.994	-2.842	-2.694	-2.544	-2.394	-2.244	-2.092	-1.944	-1.794	-1.644	-1.495	-1.345	-1.198	-1.049	-0.901	-0.756	-0.610	-0.465	-0.321	-0.178	-0.035	0.106	0.248	0.386	0.524	0.660	0.795	0.929	1.060	1.191	1.320	1.446	1.572	1.696	1.819	1.939	2.058	2.175	2.290	2.404	2.514	2.624	2.732	2.838	2.942	3.044	3.142	3.241	3.338	3.431	3.525	3.615	3.702	3.789	3.872	3.955	4.035	4.114	4.190	4.264	4.338	4.408	4.476	4.542	4.608	4.672	4.732	4.792	4.850	4.908	4.961	5.014	5.065	5.115	5.162	5.209	5.252	5.295	5.336	5.375	5.412	5.450	5.484	5.518	5.549	5.578	5.606	5.634	5.659	5.682	5.704	5.725	5.745	5.762	5.780	5.794	5.809	5.821	5.832	5.841	5.850	5.858	5.865	5.869	5.872	5.875	5.876	5.876	5.875	5.872	5.870	5.865	5.860	5.852	5.845	5.838	5.828	5.816	5.805	5.791	5.778	5.764	5.748	5.732	5.715	5.698	5.678	5.658	5.638	5.616	5.592	5.571	5.546	5.522	5.496	5.470	5.444	5.415	5.388	5.356	5.326	5.296	5.264	5.231	5.199	5.164	5.130	5.094	5.058	5.020	4.984	4.944	4.905	4.866	4.825	4.784	4.742	4.699	4.656	4.612	4.569	4.524	4.478	4.431	4.384	4.338	4.289	4.241	4.191	4.142	4.093	4.043	3.991	3.940	3.889	3.838	3.785	3.732	3.679	3.626	3.571	3.518	3.464	3.409	3.354	3.299	3.244	3.188	3.131	3.076	3.019	2.962	2.906	2.849	2.792	2.735	2.679	2.620	2.564	2.506	2.449	2.390	2.332	2.275	2.216	2.159	2.100	2.042	1.984	1.925	1.868	1.809	1.750	1.690	1.632	1.574	1.515	1.456	1.396	1.338	1.279	1.220	1.161	1.102	1.044	0.985	0.928	0.869	0.811	0.754	0.696	0.639	0.582	0.526	0.469	0.414	0.358	0.301	0.246	0.192	0.139	0.085	0.031	-0.021	-0.072	-0.124	-0.175	-0.225	-0.275	-0.325	-0.374	-0.420	-0.468	-0.514	-0.559	-0.604	-0.648	-0.690	-0.732	-0.774	-0.815	-0.854	-0.892	-0.930	-0.968	-1.002	-1.038	-1.071	-1.105	-1.136	-1.169	-1.199	-1.229	-1.256	-1.285	-1.311	-1.336	-1.361	-1.385	-1.408	-1.430	-1.450	-1.471	-1.490	-1.509	-1.525	-1.542	-1.559	-1.572	-1.588	-1.601	-1.612	-1.625	-1.636	-1.646	-1.656	-1.665	-1.674	-1.680	-1.688	-1.695	-1.700	-1.705	-1.710	-1.715	-1.718	-1.721	-1.724	-1.726	-1.729	-1.729	-1.730	-1.731	-1.730	-1.730	-1.730	-1.729	-1.728	-1.726	-1.724	-1.721	-1.720	-1.716	-1.712	-1.710	-1.705	-1.701	-1.696	-1.692	-1.688	-1.681	-1.676	-1.670	-1.664	-1.658	-1.651	-1.642	-1.636	-1.628	-1.620	-1.611	-1.602	-1.594	-1.584	-1.575	-1.565	-1.555	-1.544	-1.534	-1.521	-1.511	-1.499	-1.486	-1.474	-1.461	-1.449	-1.435	-1.421	-1.408	-1.392	-1.379	-1.365	-1.350	-1.335	-1.319	-1.304	-1.288	-1.272	-1.258	-1.241	-1.226	-1.209	-1.192	-1.179	-1.162	-1.146	-1.130	-1.115	-1.099	-1.085	-1.069	-1.054	-1.039	-1.024	-1.009	-0.996	-0.981	-0.966	-0.954	-0.940	-0.926	-0.914	-0.901	-0.890	-0.878	-0.866	-0.855	-0.845	-0.834	-0.824	-0.814	-0.804	-0.795	-0.786	-0.778	-0.771	-0.762	-0.756	-0.749	-0.741	-0.735	-0.729	-0.722	-0.718	-0.712	-0.708	-0.704	-0.699	-0.695	-0.691	-0.688	-0.684	-0.681	-0.678	-0.675	-0.671	-0.669	-0.666	-0.664	-0.660	-0.658	-0.656	-0.654	-0.650	-0.649	-0.645	-0.644	-0.641	-0.638	-0.635	-0.632	-0.629	-0.626	-0.622	-0.620	-0.615	-0.611	-0.608	-0.602	-0.599	-0.594	-0.589	-0.584	-0.578	-0.571	-0.565	-0.560	-0.552	-0.546	-0.539	-0.531	-0.525	-0.518	-0.510	-0.502	-0.494	-0.485	-0.478	-0.469	-0.461	-0.452	-0.444	-0.435	-0.426	-0.418	-0.410	-0.401	-0.394	-0.385	-0.376	-0.369	-0.362	-0.354	-0.348	-0.340	-0.332	-0.328	-0.321	-0.315	-0.310	-0.304	-0.300	-0.295	-0.290	-0.286	-0.282	-0.279	-0.276	-0.274	-0.270	-0.269	-0.266	-0.265	-0.262	-0.261	-0.260	-0.259	-0.259	-0.258	-0.256	-0.256	-0.255	-0.254	-0.251	-0.250	-0.249	-0.248	-0.245	-0.242	-0.240	-0.236	-0.232	-0.229	-0.225	-0.220	-0.215	-0.210	-0.204	-0.198	-0.190	-0.182	-0.174	-0.165	-0.158	-0.148	-0.138	-0.128	-0.115	-0.105	-0.092	-0.081	-0.068	-0.055	-0.041	-0.028	-0.014	0.000	0.015	0.029	0.044	0.058	0.071	0.086	0.100	0.114	0.128	0.141	0.155	0.168	0.180	0.191	0.204	0.214	0.224	0.234	0.242	0.251	0.259	0.266	0.272	0.279	0.282	0.288	0.290	0.294	0.294	0.296	0.296	0.295	0.294	0.292	0.290	0.286	0.281	0.278	0.272	0.268	0.260	0.255	0.248	0.239	0.231	0.224	0.215	0.206	0.196	0.189	0.180	0.170	0.161	0.151	0.142	0.134	0.125	0.116	0.109	0.101	0.092	0.085	0.079	0.071	0.065	0.059	0.054	0.048	0.042	0.039	0.034	0.030	0.028	0.025	0.021	0.019	0.016	0.015	0.014	0.011	0.010	0.010	0.009	0.008	0.008	0.006	0.005	0.004	0.004	0.002	0.001	0.000	-0.002	-0.004	-0.005	-0.008	-0.009	-0.012	-0.016	-0.019	-0.024	-0.026	-0.031	-0.038	-0.042	-0.048	-0.054	-0.060	-0.066	-0.072	-0.080	-0.088	-0.096	-0.104	-0.112	-0.121	-0.130	-0.139	-0.148	-0.156	-0.165	-0.175	-0.184	-0.194	-0.201	-0.211	-0.219	-0.229	-0.236	-0.244	-0.252	-0.260	-0.268	-0.275	-0.281	-0.288	-0.295	-0.300	-0.306	-0.311	-0.316	-0.320	-0.325	-0.328	-0.331	-0.335	-0.338	-0.339	-0.341	-0.342	-0.344	-0.345	-0.345	-0.345	-0.344	-0.342	-0.341	-0.340	-0.338	-0.335	-0.332	-0.330	-0.326	-0.322	-0.318	-0.314	-0.309	-0.305	-0.300	-0.294	-0.289	-0.282	-0.276	-0.269	-0.261	-0.254	-0.246	-0.240	-0.231	-0.222	-0.215	-0.206	-0.196	-0.188	-0.179	-0.170	-0.160	-0.150	-0.141	-0.131	-0.121	-0.111	-0.101	-0.091	-0.081	-0.071	-0.062	-0.054	-0.044	-0.035	-0.026	-0.018	-0.009	-0.001	0.006	0.012	0.020	0.025	0.031	0.036	0.041	0.045	0.048	0.049	0.051	0.052	0.052	0.051	0.050	0.049	0.044	0.041	0.036	0.030	0.024	0.018	0.010	0.000	-0.009	-0.019	-0.030	-0.041	-0.054	-0.068	-0.081	-0.095	-0.110	-0.125	-0.141	-0.159	-0.175	-0.192	-0.211	-0.229	-0.249	-0.268	-0.286	-0.306	-0.325	-0.345	-0.365	-0.386	-0.405	-0.425	-0.445	-0.465	-0.485	-0.504	-0.524	-0.542	-0.561	-0.580	-0.599	-0.616	-0.634	-0.651	-0.666	-0.684	-0.700	-0.715	-0.730	-0.744	-0.758	-0.771	-0.784	-0.795	-0.808	-0.819	-0.829	-0.839	-0.848	-0.855	-0.864	-0.871	-0.878	-0.884	-0.889	-0.895	-0.898	-0.901	-0.905	-0.908	-0.910	-0.911	-0.912	-0.912	-0.912	-0.911	-0.911	-0.910	-0.908	-0.906	-0.904	-0.900	-0.898	-0.894	-0.891	-0.888	-0.884	-0.880	-0.876	-0.871	-0.868	-0.864	-0.860	-0.855	-0.851	-0.846	-0.842	-0.839	-0.836	-0.832	-0.829	-0.826	-0.822	-0.820	-0.818	-0.815	-0.814	-0.812	-0.812	-0.811	-0.810	-0.811	-0.811	-0.812	-0.814	-0.816	-0.818	-0.821	-0.822	-0.826	-0.831	-0.834	-0.839	-0.844	-0.850	-0.856	-0.861	-0.868	-0.875	-0.881	-0.890	-0.898	-0.906	-0.914	-0.922	-0.931	-0.940	-0.949	-0.960	-0.969	-0.979	-0.989	-1.000	-1.009	-1.020	-1.031	-1.041	-1.052	-1.062	-1.074	-1.086	-1.096	-1.106	-1.119	-1.129	-1.139	-1.150	-1.161	-1.170	-1.181	-1.190	-1.200	-1.209	-1.219	-1.228	-1.236	-1.244	-1.251	-1.259	-1.265	-1.271	-1.278	-1.282	-1.288	-1.291	-1.295	-1.299	-1.301	-1.302	-1.304	-1.304	-1.302	-1.301	-1.300	-1.298	-1.295	-1.291	-1.286	-1.280	-1.274	-1.266	-1.259	-1.250	-1.240	-1.230	-1.219	-1.206	-1.194	-1.180	-1.165	-1.150	-1.135	-1.119	-1.101	-1.084	-1.066	-1.046	-1.026	-1.008	-0.988	-0.968	-0.946	-0.925	-0.904	-0.882	-0.861	-0.839	-0.818	-0.795	-0.774	-0.752	-0.731	-0.710	-0.688	-0.668	-0.648	-0.629	-0.609	-0.590	-0.572	-0.555	-0.538	-0.522	-0.506	-0.492	-0.478	-0.465	-0.454	-0.442	-0.432	-0.424	-0.416	-0.409	-0.402	-0.396	-0.392	-0.390	-0.388	-0.385	-0.385	-0.385	-0.386	-0.388	-0.391	-0.395	-0.399	-0.405	-0.410	-0.416	-0.424	-0.431	-0.439	-0.446	-0.456	-0.464	-0.474	-0.482	-0.492	-0.501	-0.511	-0.520	-0.530	-0.539	-0.548	-0.555	-0.564	-0.571	-0.579	-0.585	-0.591	-0.596	-0.601	-0.606	-0.609	-0.611	-0.614	-0.615	-0.615	-0.614	-0.612	-0.610	-0.606	-0.601	-0.596	-0.590	-0.582	-0.574	-0.564	-0.554	-0.542	-0.530	-0.516	-0.502	-0.488	-0.471	-0.455	-0.438	-0.419	-0.400	-0.380	-0.359	-0.339	-0.316	-0.295	-0.271	-0.249	-0.225	-0.201	-0.178	-0.152	-0.129	-0.104	-0.078	-0.054	-0.029	-0.004	0.021	0.045	0.069	0.092	0.118	0.140	0.162	0.184	0.206	0.228	0.248	0.266	0.285	0.304	0.320	0.336	0.352	0.368	0.381	0.394	0.405	0.415	0.425	0.434	0.441	0.448	0.454	0.458	0.461	0.465	0.466	0.466	0.468	0.466	0.465	0.462	0.460	0.456	0.451	0.448	0.442	0.436	0.430	0.424	0.418	0.411	0.404	0.398	0.390	0.385	0.378	0.372	0.366	0.361	0.356	0.352	0.350	0.346	0.345	0.344	0.344	0.344	0.345	0.349	0.351	0.356	0.361	0.369	0.376	0.385	0.395	0.406	0.418	0.431	0.446	0.461	0.476	0.494	0.512	0.531	0.550	0.571	0.594	0.615	0.638	0.661	0.684	0.708	0.732	0.758	0.782	0.808	0.832	0.858	0.884	0.909	0.932	0.958	0.982	1.006	1.030	1.054	1.078	1.099	1.120	1.141	1.161	1.181	1.200	1.219	1.236	1.252	1.269	1.284	1.298	1.311	1.324	1.335	1.345	1.356	1.365	1.372	1.379	1.385	1.390	1.395	1.398	1.400	1.402	1.402	1.402	1.401	1.401	1.399	1.395	1.391	1.386	1.381	1.375	1.369	1.360	1.352	1.342	1.334	1.324	1.312	1.300	1.289	1.275	1.261	1.248	1.234	1.218	1.201	1.186	1.169	1.152	1.134	1.116	1.098	1.080	1.061	1.041	1.021	1.002	0.982	0.961	0.941	0.920	0.901	0.881	0.860	0.840	0.820	0.799	0.780	0.760	0.741	0.721	0.702	0.684	0.668	0.650	0.632	0.616	0.600	0.585	0.570	0.555	0.541	0.530	0.516	0.504	0.494	0.484	0.472	0.464	0.456	0.448	0.440	0.432	0.426	0.421	0.415	0.410	0.406	0.402	0.399	0.395	0.392	0.391	0.389	0.386	0.384	0.381	0.380	0.378	0.376	0.374	0.372	0.370	0.366	0.365	0.361	0.359	0.356	0.351	0.346	0.342	0.338	0.331	0.326	0.320	0.312	0.305	0.296	0.289	0.279	0.269	0.259	0.248	0.238	0.225	0.214	0.201	0.188	0.175	0.162	0.148	0.134	0.120	0.105	0.091	0.076	0.060	0.045	0.030	0.015	0.001	-0.014	-0.029	-0.042	-0.058	-0.071	-0.085	-0.099	-0.111	-0.124	-0.135	-0.146	-0.158	-0.168	-0.178	-0.186	-0.195	-0.202	-0.210	-0.216	-0.222	-0.228	-0.231	-0.235	-0.239	-0.241	-0.242	-0.244	-0.244	-0.242	-0.241	-0.239	-0.236	-0.232	-0.228	-0.222	-0.218	-0.211	-0.206	-0.199	-0.190	-0.182	-0.172	-0.164	-0.154	-0.145	-0.134	-0.124	-0.114	-0.102	-0.091	-0.079	-0.068	-0.056	-0.044	-0.032	-0.020	-0.009	0.002	0.015	0.025	0.035	0.048	0.058	0.068	0.078	0.086	0.095	0.105	0.112	0.120	0.128	0.134	0.140	0.146	0.150	0.155	0.158	0.162	0.164	0.168	0.169	0.169	0.169	0.169	0.168	0.166	0.162	0.160	0.158	0.154	0.149	0.144	0.139	0.134	0.128	0.121	0.115	0.108	0.100	0.094	0.085	0.078	0.070	0.064	0.056	0.049	0.041	0.034	0.028	0.020	0.014	0.009	0.004	-0.002	-0.008	-0.011	-0.014	-0.018	-0.020	-0.021	-0.022	-0.024	-0.022	-0.021	-0.019	-0.018	-0.014	-0.009	-0.005	0.001	0.008	0.015	0.022	0.031	0.040	0.051	0.061	0.074	0.085	0.099	0.112	0.126	0.141	0.156	0.172	0.188	0.205	0.221	0.238	0.256	0.272	0.290	0.308	0.326	0.342	0.360	0.378	0.395	0.411	0.428	0.445	0.460	0.475	0.491	0.504	0.519	0.532	0.545	0.558	0.569	0.580	0.591	0.600	0.609	0.618	0.624	0.631	0.636	0.642	0.646	0.650	0.652	0.655	0.656	0.658	0.658	0.658	0.656	0.655	0.652	0.650	0.646	0.642	0.639	0.635	0.629	0.625	0.620	0.614	0.609	0.604	0.596	0.591	0.586	0.581	0.575	0.570	0.565	0.559	0.555	0.551	0.548	0.544	0.539	0.536	0.534	0.532	0.531	0.529	0.529	0.528	0.529	0.529	0.530	0.532	0.534	0.538	0.540	0.545	0.549	0.554	0.560	0.566	0.572	0.579	0.586	0.595	0.604	0.612	0.621	0.631	0.641	0.651	0.661	0.672	0.684	0.695	0.708	0.719	0.731	0.744	0.758	0.770	0.782	0.795	0.809	0.821	0.835	0.849	0.862	0.875	0.888	0.901	0.914	0.928	0.940	0.952	0.965	0.978	0.990	1.001	1.012	1.024	1.035	1.046	1.055	1.066	1.076	1.084	1.092	1.101	1.109	1.116	1.122	1.129	1.134	1.139	1.142	1.146	1.149	1.151	1.152	1.155	1.155	1.154	1.154	1.152	1.149	1.146	1.141	1.138	1.131	1.126	1.120	1.112	1.104	1.095	1.086	1.076	1.065	1.054	1.042	1.029	1.016	1.002	0.988	0.974	0.959	0.945	0.929	0.912	0.898	0.881	0.864	0.848	0.831	0.814	0.798	0.780	0.765	0.748	0.731	0.715	0.699	0.684	0.670	0.655	0.641	0.628	0.615	0.602	0.590	0.579	0.569	0.558	0.550	0.541	0.534	0.526	0.520	0.515	0.511	0.507	0.504	0.501	0.500	0.499	0.500	0.500	0.502	0.505	0.509	0.511	0.516	0.521	0.528	0.534	0.540	0.548	0.554	0.561	0.570	0.579	0.586	0.595	0.604	0.611	0.621	0.629	0.636	0.645	0.652	0.660	0.666	0.674	0.680	0.685	0.691	0.695	0.699	0.701	0.704	0.706	0.706	0.706	0.706	0.705	0.702	0.700	0.698	0.694	0.689	0.681	0.675	0.668	0.660	0.650	0.640	0.630	0.619	0.608	0.595	0.582	0.569	0.556	0.541	0.528	0.512	0.498	0.482	0.468	0.454	0.438	0.422	0.406	0.391	0.376	0.362	0.346	0.332	0.318	0.304	0.292	0.279	0.268	0.254	0.244	0.232	0.222	0.212	0.204	0.195	0.188	0.181	0.174	0.168	0.161	0.156	0.152	0.149	0.145	0.142	0.140	0.138	0.136	0.136	0.135	0.136	0.135	0.136	0.138	0.138	0.139	0.141	0.142	0.145	0.148	0.150	0.151	0.154	0.158	0.159	0.161	0.164	0.165	0.168	0.170	0.172	0.174	0.176	0.179	0.179	0.181	0.181	0.184	0.184	0.185	0.186	0.186	0.186	0.186	0.186	0.186	0.185	0.185	0.184	0.184	0.182	0.181	0.180	0.178	0.176	0.174	0.172	0.170	0.168	0.164	0.162	0.159	0.156	0.152	0.149	0.146	0.144	0.140	0.136	0.132	0.130	0.125	0.121	0.118	0.114	0.110	0.106	0.101	0.098	0.092	0.090	0.086	0.082	0.078	0.075	0.071	0.068	0.064	0.062	0.059	0.056	0.054	0.052	0.050	0.048	0.048	0.045	0.045	0.045	0.045	0.045	0.048	0.048	0.050	0.051	0.055	0.058	0.061	0.065	0.070	0.075	0.080	0.086	0.092	0.099	0.106	0.112	0.120	0.129	0.138	0.145	0.155	0.164	0.174	0.184	0.194	0.205	0.215	0.225	0.235	0.246	0.256	0.268	0.276	0.288	0.299	0.308	0.318	0.329	0.338	0.348	0.356	0.366	0.375	0.382	0.391	0.399	0.406	0.414	0.421	0.429	0.434	0.441	0.446	0.452	0.458	0.462	0.466	0.470	0.475	0.478	0.481	0.485	0.488	0.491	0.494	0.496	0.498	0.501	0.502	0.504	0.506	0.507	0.510	0.511	0.512	0.515	0.518	0.519	0.521	0.522	0.525	0.528	0.530	0.532	0.535	0.539	0.541	0.545	0.549	0.552	0.556	0.560	0.564	0.569	0.574	0.579	0.584	0.590	0.596	0.602	0.609	0.616	0.624	0.631	0.639	0.646	0.654	0.664	0.672	0.681	0.690	0.701	0.710	0.721	0.732	0.744	0.755	0.766	0.779	0.791	0.805	0.818	0.831	0.845	0.860	0.874	0.889	0.904	0.919	0.935	0.951	0.966	0.982	0.999	1.015	1.031	1.048	1.065	1.081	1.098	1.114	1.130	1.146	1.162	1.179	1.194	1.210	1.224	1.239	1.254	1.266	1.281	1.294	1.306	1.319	1.331	1.342	1.352	1.362	1.372	1.381	1.390	1.398	1.405	1.411	1.419	1.422	1.429	1.434	1.438	1.441	1.445	1.448	1.450	1.452	1.454	1.455	1.456	1.458	1.459	1.459	1.459	1.459	1.460	1.460	1.460	1.460	1.461	1.461	1.462	1.461	1.464	1.464	1.465	1.466	1.469	1.471	1.474	1.476	1.480	1.482	1.488	1.492	1.496	1.502	1.508	1.514	1.520	1.526	1.534	1.541	1.549	1.556	1.565	1.574	1.582	1.591	1.601	1.610	1.619	1.629	1.639	1.649	1.658	1.668	1.676	1.686	1.695	1.705	1.712	1.721	1.730	1.738	1.744	1.751	1.759	1.764	1.769	1.774	1.778	1.781	1.784	1.785	1.786	1.788	1.786	1.785	1.782	1.780	1.775	1.770	1.765	1.758	1.750	1.741	1.731	1.720	1.709	1.695	1.681	1.668	1.652	1.635	1.618	1.599	1.580	1.559	1.539	1.516	1.494	1.470	1.446	1.422	1.396	1.370	1.344	1.316	1.289	1.260	1.232	1.204	1.175	1.146	1.116	1.086	1.056	1.028	0.999	0.968	0.939	0.910	0.880	0.851	0.822	0.795	0.768	0.740	0.712	0.686	0.660	0.635	0.610	0.586	0.561	0.539	0.518	0.496	0.475	0.455	0.436	0.416	0.399	0.381	0.366	0.350	0.334	0.320	0.308	0.295	0.282	0.270	0.259	0.249	0.239	0.230	0.221	0.212	0.206	0.199	0.192	0.185	0.179	0.174	0.169	0.165	0.160	0.155	0.151	0.148	0.144	0.141	0.138	0.135	0.131	0.129	0.125	0.124	0.121	0.119	0.116	0.114	0.111	0.108	0.106	0.104	0.102	0.100	0.098	0.096	0.094	0.091	0.090	0.088	0.086	0.085	0.084	0.081	0.080	0.079	0.076	0.075	0.074	0.072	0.071	0.071	0.070	0.070	0.069	0.069	0.069	0.068	0.068	0.068	0.068	0.066	0.068	0.068	0.068	0.069	0.068	0.069	0.070	0.069	0.070	0.071	0.071	0.072	0.072	0.074	0.075	0.076	0.076	0.076	0.078	0.078	0.078	0.078	0.078	0.078	0.076	0.078	0.076	0.075	0.075	0.074	0.072	0.071	0.070	0.068	0.065	0.064	0.061	0.059	0.055	0.052	0.050	0.046	0.042	0.039	0.035	0.031	0.026	0.024	0.019	0.014	0.010	0.005	0.000	-0.005	-0.010	-0.015	-0.020	-0.026	-0.030	-0.035	-0.040	-0.046	-0.050	-0.055	-0.061	-0.065	-0.070	-0.074	-0.079	-0.082	-0.086	-0.089	-0.092	-0.095	-0.099	-0.101	-0.102	-0.105	-0.108	-0.109	-0.109	-0.110	-0.110	-0.110	-0.110	-0.110	-0.109	-0.106	-0.105	-0.104	-0.100	-0.096	-0.094	-0.090	-0.085	-0.081	-0.076	-0.071	-0.064	-0.059	-0.052	-0.044	-0.036	-0.029	-0.019	-0.010	-0.001	0.008	0.019	0.029	0.040	0.051	0.062	0.075	0.088	0.100	0.115	0.128	0.142	0.158	0.171	0.186	0.201	0.216	0.234	0.249	0.265	0.281	0.299	0.316	0.334	0.351	0.369	0.388	0.405	0.422	0.440	0.459	0.478	0.496	0.515	0.532	0.552	0.571	0.591	0.610	0.629	0.648	0.666	0.685	0.704	0.722	0.740	0.759	0.776	0.795	0.812	0.830	0.848	0.865	0.882	0.898	0.915	0.931	0.948	0.961	0.976	0.991	1.006	1.020	1.034	1.046	1.059	1.072	1.084	1.095	1.106	1.118	1.128	1.136	1.145	1.154	1.161	1.169	1.176	1.182	1.188	1.194	1.198	1.202	1.206	1.209	1.212	1.215	1.218	1.218	1.218	1.219	1.219	1.218	1.216	1.215	1.214	1.212	1.209	1.206	1.204	1.200	1.196	1.192	1.188	1.184	1.180	1.175	1.171	1.166	1.162	1.158	1.154	1.149	1.145	1.140	1.136	1.132	1.129	1.126	1.122	1.119	1.116	1.114	1.111	1.110	1.108	1.108	1.106	1.106	1.106	1.105	1.108	1.108	1.109	1.110	1.111	1.115	1.118	1.120	1.124	1.126	1.130	1.135	1.139	1.142	1.148	1.151	1.156	1.161	1.166	1.170	1.175	1.179	1.184	1.188	1.191	1.196	1.200	1.204	1.208	1.210	1.212	1.215	1.218	1.219	1.220	1.221	1.221	1.221	1.220	1.219	1.218	1.215	1.212	1.210	1.206	1.201	1.198	1.192	1.186	1.180	1.174	1.168	1.160	1.151	1.144	1.134	1.125	1.115	1.105	1.096	1.085	1.074	1.065	1.054	1.041	1.031	1.020	1.009	0.996	0.986	0.975	0.964	0.952	0.942	0.931	0.921	0.911	0.901	0.892	0.882	0.874	0.865	0.858	0.849	0.841	0.834	0.829	0.822	0.818	0.811	0.806	0.802	0.798	0.794	0.791	0.790	0.786	0.785	0.784	0.782	0.782	0.782	0.782	0.782	0.782	0.782	0.784	0.785	0.785	0.786	0.786	0.789	0.788	0.789	0.790	0.790	0.790	0.790	0.790	0.788	0.788	0.786	0.782	0.781	0.779	0.774	0.770	0.765	0.759	0.752	0.745	0.739	0.729	0.720	0.711	0.699	0.689	0.676	0.662	0.650	0.635	0.620	0.605	0.589	0.572	0.554	0.535	0.518	0.499	0.479	0.459	0.439	0.419	0.399	0.378	0.358	0.336	0.316	0.296	0.276	0.256	0.236	0.218	0.199	0.181	0.165	0.148	0.132	0.118	0.105	0.091	0.081	0.070	0.062	0.054	0.049	0.042	0.040	0.039	0.039	0.040	0.044	0.048	0.055	0.062	0.074	0.086	0.100	0.116	0.134	0.154	0.175	0.198	0.224	0.250	0.278	0.309	0.340	0.374	0.409	0.446	0.484	0.525	0.565	0.609	0.652	0.698	0.745	0.791	0.841	0.891	0.942	0.994	1.048	1.101	1.155	1.210	1.266	1.324	1.380	1.439	1.496	1.555	1.614	1.674	1.734	1.794	1.854	1.915	1.975	2.036	2.098	2.159	2.220	2.282	2.344	2.405	2.466	2.528	2.590	2.651	2.712	2.774	2.836	2.899	2.960	3.021	3.084	3.146	3.209	3.270	3.332	3.395	3.456	3.520	3.582	3.645	3.706	3.770	3.832	3.895	3.958	4.021	4.084	4.146	4.210	4.271	4.335	4.398	4.460	4.522	4.585	4.648	4.709	4.771	4.832	4.892	4.954	5.015	5.075	5.135	5.194	5.252	5.311	5.369	5.426	5.482	5.539	5.594	5.648	5.701	5.754	5.804	5.854	5.904	5.952	6.000	6.046	6.090	6.132	6.175	6.216	6.255	6.292	6.329	6.362	6.396	6.428	6.458	6.485	6.511	6.535	6.556	6.576	6.595	6.610	6.625	6.636	6.646	6.652	6.658	6.660	6.661	6.660	6.655	6.649	6.640	6.629	6.615	6.598	6.579	6.558	6.534	6.506	6.476	6.444	6.410	6.372	6.332	6.291	6.246	6.199	6.149	6.096	6.041	5.984	5.925	5.862	5.798	5.731	5.661	5.590	5.516	5.441	5.364	5.284	5.201	5.118	5.031	4.944	4.854	4.762	4.670	4.574	4.478	4.380	4.280	4.180	4.077	3.974	3.869	3.762	3.655	3.548	3.438	3.328	3.215	3.104	2.991	2.876	2.761	2.646	2.530	2.412	2.294	2.176	2.058	1.938	1.818	1.696	1.576	1.452	1.331	1.208	1.084	0.960	0.836	0.711	0.586	0.460	0.332	0.208	0.079	-0.049	-0.178	-0.306	-0.436	-0.566	-0.696	-0.829	-0.960	-1.092	-1.225	-1.358	-1.492	-1.626	-1.762	-1.898	-2.034	-2.170	-2.308	-2.445	-2.584	-2.722	-2.862	-3.001	-3.142	-3.284	-3.424	-3.566	-3.709	-3.850	-3.994	-4.136	-4.280	-4.422	-4.568	-4.711	-4.855	-5.000	-5.144	-5.288	-5.431	-5.576	-5.720	-5.862	-6.006	-6.149	-6.291	-6.432	-6.574	-6.714	-6.854	-6.994	-7.131	-7.268	-7.404	-7.539	-7.672	-7.805	-7.936	-8.065	-8.192	-8.319	-8.444	-8.566	-8.686	-8.805	-8.922	-9.036	-9.149	-9.260	-9.368	-9.472	-9.575	-9.676	-9.772	-9.869	-9.960	-10.049	-10.136	-10.220	-10.300	-10.379	-10.454	-10.525	-10.594	-10.660	-10.721	-10.781	-10.836	-10.890	-10.940	-10.988	-11.030	-11.070	-11.109	-11.142	-11.174	-11.201	-11.226	-11.248	-11.268	-11.282	-11.295	-11.306	-11.314	-11.319	-11.320	-11.318	-11.315	-11.309	-11.299	-11.288	-11.274	-11.258	-11.239	-11.216	-11.192	-11.166	-11.139	-11.106	-11.074	-11.039	-11.001	-10.961	-10.920	-10.878	-10.831	-10.784	-10.734	-10.682	-10.629	-10.574	-10.515	-10.456	-10.395	-10.331	-10.268	-10.200	-10.132	-10.062	-9.990	-9.916	-9.840	-9.762	-9.682	-9.602	-9.519	-9.434	-9.349	-9.260	-9.170	-9.080	-8.985	-8.890	-8.795	-8.698	-8.598	-8.495	-8.391	-8.288	-8.180	-8.072	-7.964	-7.852	-7.739	-7.625	-7.510	-7.391	-7.274	-7.152	-7.031	-6.909	-6.784	-6.659	-6.531	-6.401	-6.272	-6.140	-6.008	-5.874	-5.739	-5.601	-5.465	-5.325	-5.186	-5.045	-4.904	-4.761	-4.618	-4.472	-4.328	-4.180	-4.034	-3.886	-3.736	-3.586	-3.438	-3.288	-3.136	-2.985	-2.832	-2.681	-2.529	-2.378	-2.225	-2.072	-1.920	-1.768	-1.616	-1.464	-1.312	-1.162	-1.011	-0.861	-0.714	-0.564	-0.416	-0.271	-0.125	0.019	0.162	0.305	0.445	0.585	0.722	0.860	0.995	1.128	1.260	1.390	1.519	1.644	1.768	1.891	2.011	2.130	2.246	2.360	2.472	2.582	2.692	2.798	2.902	3.004	3.105	3.201	3.298	3.391	3.482	3.572	3.660	3.745	3.829	3.909	3.989	4.066	4.141	4.215	4.286	4.358	4.425	4.491	4.556	4.618	4.679	4.740	4.796	4.854	4.909	4.961	5.012	5.062	5.111	5.159	5.205	5.250	5.291	5.335	5.374	5.414	5.451	5.488	5.521	5.555	5.588	5.619	5.648	5.676	5.702	5.728	5.752	5.775	5.798	5.818	5.838	5.854	5.871	5.888	5.900	5.914	5.924	5.935	5.944	5.952	5.958	5.964	5.969	5.971	5.972	5.972	5.972	5.971	5.968	5.964	5.958	5.952	5.945	5.935	5.926	5.914	5.902	5.890	5.876	5.861	5.845	5.829	5.810	5.791	5.771	5.751	5.730	5.708	5.684	5.659	5.634	5.609	5.581	5.552	5.524	5.495	5.464	5.432	5.400	5.368	5.334	5.299	5.262	5.226	5.190	5.151	5.114	5.075	5.034	4.995	4.952	4.911	4.869	4.825	4.781	4.738	4.692	4.648	4.601	4.554	4.508	4.459	4.411	4.362	4.312	4.264	4.214	4.165	4.114	4.064	4.012	3.960	3.909	3.855	3.804	3.751	3.698	3.645	3.591	3.538	3.484	3.430	3.375	3.320	3.266	3.211	3.158	3.102	3.048	2.991	2.936	2.881	2.825	2.770	2.714	2.658	2.601	2.545	2.489	2.432	2.376	2.320	2.262	2.206	2.149	2.091	2.035	1.976	1.919	1.861	1.804	1.746	1.690	1.631	1.574	1.516	1.459	1.401	1.342	1.286	1.229	1.171	1.115	1.059	1.001	0.945	0.890	0.834	0.779	0.724	0.669	0.614	0.560	0.507	0.454	0.401	0.350	0.299	0.248	0.198	0.149	0.099	0.050	0.004	-0.044	-0.090	-0.135	-0.180	-0.224	-0.266	-0.308	-0.350	-0.390	-0.429	-0.468	-0.505	-0.541	-0.578	-0.614	-0.646	-0.681	-0.712	-0.744	-0.774	-0.804	-0.832	-0.860	-0.888	-0.914	-0.940	-0.964	-0.988	-1.010	-1.032	-1.052	-1.072	-1.092	-1.111	-1.130	-1.148	-1.164	-1.180	-1.195	-1.209	-1.222	-1.236	-1.249	-1.260	-1.271	-1.284	-1.294	-1.304	-1.311	-1.320	-1.329	-1.336	-1.342	-1.350	-1.356	-1.362	-1.369	-1.372	-1.376	-1.381	-1.385	-1.389	-1.392	-1.394	-1.398	-1.399	-1.400	-1.402	-1.404	-1.402	-1.402	-1.402	-1.404	-1.402	-1.401	-1.400	-1.399	-1.396	-1.394	-1.392	-1.390	-1.386	-1.382	-1.379	-1.375	-1.370	-1.366	-1.361	-1.355	-1.349	-1.344	-1.338	-1.330	-1.324	-1.318	-1.309	-1.300	-1.294	-1.284	-1.276	-1.268	-1.258	-1.249	-1.239	-1.228	-1.216	-1.206	-1.196	-1.185	-1.174	-1.162	-1.151	-1.139	-1.128	-1.114	-1.102	-1.090	-1.078	-1.065	-1.051	-1.040	-1.028	-1.015	-1.001	-0.989	-0.976	-0.965	-0.951	-0.939	-0.928	-0.915	-0.902	-0.891	-0.879	-0.868	-0.856	-0.845	-0.834	-0.822	-0.812	-0.801	-0.791	-0.781	-0.771	-0.762	-0.754	-0.744	-0.735	-0.728	-0.719	-0.711	-0.704	-0.696	-0.689	-0.682	-0.678	-0.671	-0.665	-0.660	-0.654	-0.650	-0.645	-0.641	-0.638	-0.634	-0.629	-0.626	-0.622	-0.620	-0.618	-0.615	-0.611	-0.610	-0.608	-0.605	-0.602	-0.601	-0.599	-0.596	-0.594	-0.592	-0.590	-0.588	-0.585	-0.584	-0.580	-0.578	-0.575	-0.572	-0.569	-0.566	-0.561	-0.559	-0.555	-0.550	-0.546	-0.540	-0.534	-0.529	-0.522	-0.518	-0.510	-0.502	-0.496	-0.489	-0.480	-0.472	-0.464	-0.455	-0.446	-0.436	-0.428	-0.419	-0.410	-0.399	-0.390	-0.380	-0.370	-0.359	-0.350	-0.339	-0.329	-0.319	-0.309	-0.299	-0.290	-0.280	-0.271	-0.262	-0.254	-0.245	-0.238	-0.230	-0.222	-0.215	-0.209	-0.204	-0.198	-0.191	-0.186	-0.181	-0.179	-0.174	-0.171	-0.169	-0.165	-0.164	-0.162	-0.161	-0.160	-0.158	-0.158	-0.158	-0.158	-0.158	-0.158	-0.158	-0.158	-0.159	-0.159	-0.159	-0.161	-0.160	-0.161	-0.160	-0.160	-0.160	-0.159	-0.158	-0.156	-0.155	-0.152	-0.150	-0.148	-0.144	-0.141	-0.136	-0.131	-0.126	-0.121	-0.115	-0.109	-0.100	-0.094	-0.085	-0.076	-0.068	-0.059	-0.050	-0.040	-0.030	-0.020	-0.008	0.002	0.014	0.026	0.038	0.049	0.060	0.071	0.084	0.095	0.105	0.118	0.129	0.139	0.149	0.160	0.170	0.180	0.189	0.198	0.206	0.214	0.220	0.228	0.234	0.239	0.244	0.249	0.254	0.256	0.260	0.261	0.264	0.264	0.264	0.264	0.264	0.261	0.260	0.258	0.254	0.250	0.248	0.242	0.238	0.232	0.226	0.220	0.214	0.208	0.200	0.192	0.185	0.178	0.170	0.162	0.155	0.148	0.140	0.131	0.124	0.116	0.109	0.101	0.094	0.088	0.080	0.072	0.066	0.060	0.052	0.048	0.042	0.035	0.030	0.025	0.021	0.016	0.011	0.008	0.002	-0.001	-0.005	-0.009	-0.012	-0.016	-0.020	-0.022	-0.026	-0.029	-0.034	-0.036	-0.039	-0.042	-0.046	-0.050	-0.052	-0.056	-0.060	-0.065	-0.069	-0.072	-0.076	-0.080	-0.086	-0.090	-0.095	-0.101	-0.105	-0.110	-0.115	-0.120	-0.128	-0.132	-0.138	-0.144	-0.149	-0.155	-0.161	-0.166	-0.171	-0.176	-0.182	-0.188	-0.192	-0.199	-0.202	-0.208	-0.211	-0.216	-0.220	-0.224	-0.226	-0.230	-0.232	-0.235	-0.236	-0.239	-0.240	-0.241	-0.241	-0.242	-0.244	-0.242	-0.242	-0.242	-0.241	-0.240	-0.239	-0.236	-0.235	-0.232	-0.231	-0.229	-0.226	-0.222	-0.220	-0.216	-0.214	-0.210	-0.206	-0.204	-0.199	-0.195	-0.191	-0.188	-0.184	-0.180	-0.175	-0.172	-0.168	-0.164	-0.159	-0.155	-0.150	-0.146	-0.142	-0.138	-0.134	-0.130	-0.125	-0.120	-0.116	-0.111	-0.106	-0.101	-0.096	-0.091	-0.086	-0.080	-0.076	-0.070	-0.064	-0.059	-0.054	-0.048	-0.040	-0.035	-0.030	-0.024	-0.016	-0.010	-0.005	0.001	0.008	0.012	0.019	0.025	0.030	0.036	0.041	0.045	0.051	0.055	0.059	0.062	0.065	0.068	0.070	0.071	0.072	0.072	0.072	0.071	0.070	0.069	0.066	0.062	0.059	0.054	0.050	0.042	0.038	0.029	0.021	0.014	0.005	-0.005	-0.016	-0.026	-0.039	-0.051	-0.064	-0.078	-0.090	-0.105	-0.120	-0.135	-0.150	-0.166	-0.182	-0.199	-0.215	-0.232	-0.249	-0.266	-0.282	-0.300	-0.316	-0.334	-0.351	-0.368	-0.385	-0.401	-0.418	-0.432	-0.449	-0.464	-0.480	-0.495	-0.509	-0.524	-0.538	-0.551	-0.564	-0.576	-0.589	-0.599	-0.611	-0.621	-0.631	-0.641	-0.651	-0.660	-0.668	-0.675	-0.682	-0.689	-0.695	-0.701	-0.708	-0.711	-0.715	-0.720	-0.722	-0.725	-0.728	-0.731	-0.732	-0.734	-0.735	-0.736	-0.736	-0.736	-0.736	-0.735	-0.735	-0.735	-0.734	-0.734	-0.731	-0.730	-0.729	-0.728	-0.726	-0.724	-0.724	-0.722	-0.720	-0.720	-0.718	-0.716	-0.715	-0.715	-0.714	-0.714	-0.714	-0.714	-0.714	-0.714	-0.715	-0.716	-0.716	-0.719	-0.720	-0.724	-0.726	-0.729	-0.734	-0.738	-0.742	-0.746	-0.752	-0.758	-0.764	-0.771	-0.778	-0.786	-0.794	-0.804	-0.811	-0.821	-0.831	-0.842	-0.852	-0.864	-0.876	-0.889	-0.900	-0.912	-0.928	-0.940	-0.954	-0.968	-0.982	-0.998	-1.011	-1.028	-1.042	-1.059	-1.074	-1.090	-1.106	-1.122	-1.139	-1.155	-1.172	-1.189	-1.205	-1.221	-1.236	-1.254	-1.269	-1.284	-1.300	-1.315	-1.330	-1.344	-1.358	-1.371	-1.384	-1.396	-1.409	-1.421	-1.431	-1.441	-1.451	-1.461	-1.469	-1.476	-1.484	-1.490	-1.496	-1.500	-1.505	-1.509	-1.510	-1.511	-1.512	-1.512	-1.512	-1.510	-1.508	-1.505	-1.500	-1.496	-1.490	-1.482	-1.475	-1.466	-1.458	-1.448	-1.438	-1.426	-1.414	-1.402	-1.389	-1.374	-1.360	-1.345	-1.330	-1.315	-1.300	-1.282	-1.266	-1.249	-1.231	-1.214	-1.198	-1.180	-1.161	-1.144	-1.126	-1.109	-1.091	-1.075	-1.058	-1.041	-1.025	-1.009	-0.994	-0.979	-0.964	-0.949	-0.935	-0.922	-0.911	-0.899	-0.889	-0.878	-0.868	-0.860	-0.851	-0.845	-0.838	-0.832	-0.828	-0.824	-0.821	-0.819	-0.816	-0.816	-0.818	-0.818	-0.819	-0.822	-0.825	-0.829	-0.834	-0.838	-0.844	-0.850	-0.856	-0.864	-0.871	-0.880	-0.889	-0.898	-0.908	-0.915	-0.925	-0.936	-0.945	-0.955	-0.965	-0.974	-0.984	-0.992	-1.002	-1.012	-1.020	-1.029	-1.036	-1.045	-1.051	-1.059	-1.064	-1.069	-1.074	-1.078	-1.081	-1.082	-1.085	-1.086	-1.086	-1.085	-1.082	-1.081	-1.078	-1.071	-1.066	-1.060	-1.052	-1.044	-1.032	-1.024	-1.011	-0.999	-0.984	-0.970	-0.954	-0.938	-0.920	-0.901	-0.882	-0.862	-0.841	-0.820	-0.798	-0.775	-0.750	-0.726	-0.701	-0.676	-0.650	-0.624	-0.598	-0.570	-0.542	-0.516	-0.489	-0.460	-0.432	-0.405	-0.379	-0.350	-0.324	-0.298	-0.271	-0.246	-0.221	-0.196	-0.172	-0.150	-0.128	-0.106	-0.085	-0.065	-0.046	-0.029	-0.011	0.005	0.020	0.034	0.046	0.058	0.069	0.078	0.086	0.094	0.100	0.105	0.109	0.112	0.114	0.115	0.116	0.115	0.114	0.111	0.109	0.105	0.101	0.095	0.090	0.086	0.079	0.072	0.068	0.061	0.054	0.049	0.041	0.036	0.031	0.026	0.021	0.018	0.014	0.011	0.010	0.009	0.008	0.008	0.009	0.010	0.014	0.016	0.021	0.028	0.034	0.042	0.052	0.062	0.074	0.086	0.099	0.112	0.129	0.145	0.162	0.181	0.200	0.219	0.240	0.261	0.282	0.305	0.329	0.352	0.376	0.401	0.426	0.451	0.476	0.501	0.528	0.552	0.578	0.604	0.630	0.655	0.680	0.705	0.730	0.754	0.778	0.801	0.825	0.846	0.869	0.890	0.911	0.931	0.950	0.970	0.989	1.006	1.022	1.039	1.054	1.069	1.082	1.096	1.109	1.120	1.131	1.140	1.149	1.158	1.165	1.172	1.176	1.182	1.186	1.190	1.191	1.192	1.194	1.192	1.191	1.190	1.188	1.184	1.178	1.172	1.166	1.159	1.150	1.142	1.132	1.121	1.110	1.099	1.085	1.072	1.059	1.044	1.029	1.012	0.996	0.980	0.961	0.944	0.926	0.908	0.888	0.869	0.849	0.830	0.810	0.790	0.770	0.751	0.731	0.711	0.691	0.672	0.654	0.635	0.616	0.599	0.581	0.565	0.548	0.531	0.516	0.501	0.488	0.474	0.461	0.448	0.436	0.426	0.414	0.405	0.395	0.386	0.379	0.372	0.365	0.359	0.352	0.348	0.342	0.338	0.334	0.331	0.328	0.324	0.322	0.320	0.318	0.315	0.312	0.311	0.310	0.306	0.305	0.302	0.300	0.296	0.292	0.290	0.286	0.281	0.278	0.271	0.266	0.261	0.254	0.246	0.239	0.231	0.222	0.214	0.204	0.192	0.182	0.171	0.159	0.148	0.135	0.120	0.108	0.094	0.079	0.065	0.050	0.034	0.020	0.004	-0.012	-0.029	-0.044	-0.060	-0.076	-0.091	-0.108	-0.122	-0.139	-0.154	-0.169	-0.182	-0.198	-0.211	-0.226	-0.239	-0.251	-0.264	-0.275	-0.286	-0.298	-0.306	-0.316	-0.325	-0.332	-0.339	-0.346	-0.352	-0.358	-0.361	-0.366	-0.369	-0.371	-0.371	-0.372	-0.372	-0.372	-0.370	-0.368	-0.365	-0.362	-0.358	-0.352	-0.348	-0.340	-0.334	-0.326	-0.319	-0.309	-0.301	-0.291	-0.280	-0.270	-0.259	-0.248	-0.236	-0.224	-0.211	-0.199	-0.185	-0.172	-0.159	-0.146	-0.132	-0.119	-0.106	-0.092	-0.079	-0.066	-0.054	-0.040	-0.028	-0.016	-0.004	0.008	0.019	0.030	0.040	0.049	0.059	0.066	0.075	0.082	0.089	0.096	0.101	0.106	0.110	0.114	0.116	0.119	0.120	0.121	0.120	0.120	0.119	0.116	0.114	0.111	0.106	0.102	0.098	0.091	0.085	0.080	0.072	0.066	0.059	0.050	0.044	0.036	0.026	0.019	0.012	0.004	-0.004	-0.011	-0.018	-0.025	-0.032	-0.038	-0.044	-0.049	-0.054	-0.058	-0.061	-0.064	-0.066	-0.068	-0.068	-0.068	-0.068	-0.065	-0.061	-0.059	-0.052	-0.049	-0.041	-0.035	-0.028	-0.018	-0.008	0.001	0.014	0.025	0.038	0.052	0.066	0.081	0.098	0.112	0.130	0.148	0.166	0.184	0.202	0.220	0.240	0.259	0.279	0.299	0.319	0.338	0.358	0.376	0.395	0.415	0.434	0.451	0.471	0.489	0.506	0.522	0.539	0.555	0.570	0.585	0.599	0.612	0.626	0.639	0.651	0.662	0.672	0.682	0.691	0.700	0.709	0.716	0.722	0.728	0.732	0.738	0.742	0.745	0.748	0.751	0.754	0.754	0.755	0.755	0.755	0.754	0.752	0.751	0.750	0.749	0.745	0.742	0.740	0.738	0.734	0.730	0.726	0.722	0.719	0.715	0.711	0.709	0.705	0.700	0.698	0.694	0.691	0.688	0.685	0.682	0.679	0.678	0.676	0.674	0.672	0.671	0.670	0.670	0.670	0.670	0.671	0.672	0.674	0.675	0.678	0.680	0.682	0.686	0.690	0.695	0.700	0.706	0.710	0.716	0.724	0.730	0.738	0.744	0.752	0.760	0.769	0.779	0.788	0.798	0.808	0.818	0.828	0.838	0.849	0.859	0.870	0.881	0.891	0.902	0.914	0.925	0.936	0.946	0.958	0.968	0.979	0.989	0.999	1.009	1.018	1.028	1.036	1.044	1.052	1.061	1.069	1.075	1.081	1.088	1.094	1.098	1.101	1.106	1.109	1.111	1.114	1.115	1.116	1.118	1.116	1.116	1.115	1.114	1.111	1.108	1.104	1.099	1.094	1.090	1.082	1.078	1.071	1.062	1.056	1.048	1.039	1.029	1.020	1.010	0.999	0.989	0.978	0.966	0.955	0.944	0.930	0.919	0.906	0.892	0.881	0.868	0.854	0.841	0.828	0.815	0.802	0.789	0.776	0.764	0.751	0.739	0.728	0.715	0.704	0.692	0.681	0.670	0.660	0.650	0.640	0.631	0.622	0.615	0.608	0.600	0.594	0.588	0.582	0.579	0.574	0.570	0.568	0.565	0.564	0.561	0.562	0.562	0.562	0.564	0.565	0.568	0.570	0.572	0.578	0.581	0.585	0.591	0.595	0.601	0.608	0.614	0.619	0.625	0.630	0.636	0.644	0.649	0.654	0.661	0.666	0.671	0.676	0.681	0.684	0.689	0.691	0.694	0.696	0.698	0.698	0.698	0.698	0.696	0.695	0.692	0.690	0.686	0.681	0.676	0.670	0.664	0.655	0.648	0.639	0.629	0.620	0.609	0.596	0.586	0.572	0.560	0.548	0.535	0.520	0.506	0.491	0.478	0.462	0.449	0.432	0.419	0.404	0.389	0.374	0.359	0.345	0.331	0.318	0.304	0.290	0.278	0.265	0.254	0.242	0.231	0.221	0.210	0.202	0.192	0.185	0.178	0.170	0.164	0.158	0.151	0.148	0.142	0.139	0.136	0.132	0.130	0.129	0.128	0.126	0.126	0.125	0.125	0.126	0.126	0.128	0.129	0.130	0.132	0.135	0.136	0.139	0.141	0.144	0.146	0.148	0.150	0.152	0.155	0.158	0.160	0.162	0.165	0.166	0.170	0.171	0.172	0.175	0.176	0.178	0.179	0.180	0.181	0.182	0.184	0.184	0.185	0.185	0.185	0.185	0.185	0.184	0.184	0.182	0.181	0.179	0.179	0.178	0.174	0.172	0.170	0.169	0.166	0.164	0.160	0.156	0.154	0.150	0.146	0.142	0.139	0.135	0.130	0.126	0.121	0.118	0.114	0.109	0.102	0.099	0.094	0.090	0.085	0.080	0.075	0.071	0.066	0.062	0.059	0.055	0.051	0.048	0.045	0.042	0.040	0.036	0.035	0.034	0.034	0.032	0.031	0.032	0.034	0.035	0.036	0.038	0.040	0.044	0.046	0.051	0.056	0.060	0.065	0.071	0.079	0.085	0.091	0.100	0.109	0.116	0.125	0.135	0.145	0.155	0.165	0.175	0.185	0.196	0.208	0.219	0.229	0.240	0.251	0.261	0.274	0.284	0.295	0.306	0.316	0.325	0.336	0.346	0.356	0.365	0.374	0.384	0.392	0.401	0.409	0.416	0.424	0.430	0.438	0.444	0.450	0.456	0.462	0.466	0.472	0.476	0.481	0.485	0.490	0.494	0.498	0.501	0.505	0.507	0.511	0.515	0.519	0.521	0.525	0.529	0.531	0.535	0.539	0.542	0.546	0.551	0.554	0.559	0.564	0.568	0.574	0.579	0.584	0.590	0.596	0.602	0.609	0.615	0.622	0.629	0.636	0.645	0.652	0.661	0.670	0.679	0.688	0.698	0.708	0.718	0.728	0.739	0.749	0.760	0.772	0.782	0.795	0.808	0.819	0.831	0.844	0.858	0.871	0.884	0.899	0.911	0.926	0.941	0.956	0.971	0.985	1.001	1.018	1.034	1.049	1.065	1.082	1.099	1.115	1.132	1.149	1.165	1.181	1.199	1.215	1.232	1.249	1.266	1.282	1.299	1.314	1.330	1.345	1.361	1.375	1.390	1.404	1.418	1.430	1.442	1.455	1.466	1.478	1.488	1.498	1.506	1.515	1.524	1.530	1.538	1.544	1.548	1.552	1.556	1.560	1.561	1.564	1.565	1.565	1.566	1.565	1.564	1.564	1.561	1.559	1.556	1.554	1.550	1.546	1.544	1.539	1.534	1.530	1.526	1.521	1.516	1.512	1.509	1.505	1.500	1.498	1.494	1.490	1.488	1.484	1.482	1.481	1.479	1.479	1.478	1.479	1.479	1.480	1.481	1.484	1.486	1.489	1.492	1.496	1.501	1.506	1.510	1.516	1.522	1.529	1.535	1.541	1.550	1.558	1.565	1.572	1.580	1.589	1.598	1.605	1.612	1.620	1.629	1.636	1.644	1.651	1.658	1.665	1.671	1.678	1.682	1.688	1.692	1.696	1.700	1.702	1.705	1.706	1.706	1.708	1.706	1.705	1.702	1.699	1.695	1.691	1.686	1.680	1.672	1.664	1.655	1.646	1.635	1.624	1.612	1.599	1.586	1.571	1.556	1.540	1.525	1.508	1.490	1.471	1.454	1.434	1.414	1.394	1.372	1.352	1.330	1.309	1.286	1.265	1.242	1.219	1.196	1.172	1.151	1.128	1.105	1.082	1.059	1.036	1.014	0.992	0.971	0.948	0.928	0.906	0.886	0.865	0.845	0.826	0.808	0.789	0.771	0.755	0.738	0.721	0.706	0.691	0.676	0.662	0.649	0.636	0.624	0.612	0.601	0.591	0.581	0.571	0.564	0.556	0.548	0.540	0.534	0.526	0.521	0.515	0.510	0.505	0.501	0.496	0.492	0.490	0.486	0.484	0.482	0.480	0.478	0.475	0.474	0.471	0.470	0.468	0.466	0.465	0.462	0.461	0.460	0.459	0.456	0.455	0.452	0.451	0.450	0.448	0.445	0.445	0.442	0.440	0.438	0.436	0.434	0.430	0.429	0.426	0.422	0.421	0.418	0.415	0.412	0.409	0.406	0.402	0.400	0.396	0.394	0.391	0.388	0.385	0.380	0.378	0.375	0.371	0.368	0.364	0.361	0.358	0.355	0.350	0.348	0.344	0.342	0.339	0.335	0.332	0.330	0.326	0.322	0.321	0.318	0.315	0.311	0.309	0.305	0.302	0.300	0.296	0.291	0.289	0.286	0.282	0.279	0.275	0.270	0.266	0.262	0.258	0.254	0.249	0.245	0.239	0.235	0.229	0.224	0.218	0.212	0.208	0.201	0.194	0.188	0.181	0.175	0.168	0.162	0.155	0.148	0.141	0.132	0.126	0.119	0.111	0.104	0.096	0.089	0.081	0.074	0.066	0.060	0.052	0.046	0.039	0.032	0.025	0.019	0.014	0.009	0.002	-0.002	-0.009	-0.014	-0.018	-0.021	-0.026	-0.029	-0.031	-0.035	-0.038	-0.039	-0.041	-0.042	-0.044	-0.044	-0.045	-0.045	-0.044	-0.042	-0.041	-0.039	-0.038	-0.035	-0.032	-0.029	100.000	5.000	2.000	1.000	3.000	0.000	0.000	0.000	0.000	0.000	0.000	0.000	0.000	0.000	0.000	0.000	0.000	0.000	-1.850	-1.865	-1.880	-1.895	-1.910	-1.924	-1.939	-1.952	-1.965	-1.978	-1.989	-2.001	-2.013	-2.022	-2.031	-2.041	-2.047	-2.056	-2.062	-2.070	-2.075	-2.080	-2.084	-2.088	-2.090	-2.092	-2.094	-2.095	-2.094	-2.095	-2.094	-2.091	-2.090	-2.086	-2.084	-2.080	-2.075	-2.071	-2.066	-2.061	-2.056	-2.050	-2.045	-2.038	-2.031	-2.025	-2.019	-2.013	-2.006	-2.000	-1.994	-1.988	-1.981	-1.975	-1.970	-1.964	-1.959	-1.954	-1.950	-1.945	-1.940	-1.936	-1.934	-1.930	-1.928	-1.924	-1.921	-1.920	-1.918	-1.915	-1.915	-1.912	-1.912	-1.912	-1.911	-1.911	-1.911	-1.911	-1.911	-1.911	-1.911	-1.912	-1.911	-1.912	-1.911	-1.911	-1.911	-1.911	-1.911	-1.910	-1.908	-1.908	-1.905	-1.904	-1.901	-1.899	-1.896	-1.892	-1.888	-1.884	-1.879	-1.875	-1.869	-1.862	-1.856	-1.849	-1.841	-1.832	-1.824	-1.815	-1.805	-1.794	-1.782	-1.772	-1.761	-1.748	-1.735	-1.721	-1.706	-1.692	-1.678	-1.661	-1.645	-1.629	-1.611	-1.594	-1.576	-1.556	-1.538	-1.519	-1.498	-1.478	-1.456	-1.435	-1.415	-1.392	-1.370	-1.348	-1.325	-1.302	-1.280	-1.256	-1.232	-1.209	-1.185	-1.161	-1.138	-1.112	-1.089	-1.065	-1.041	-1.018	-0.994	-0.970	-0.948	-0.924	-0.901	-0.878	-0.856	-0.834	-0.812	-0.791	-0.770	-0.751	-0.731	-0.711	-0.692	-0.674	-0.658	-0.641	-0.624	-0.609	-0.594	-0.579	-0.564	-0.551	-0.539	-0.528	-0.516	-0.506	-0.496	-0.486	-0.478	-0.470	-0.462	-0.455	-0.449	-0.441	-0.436	-0.431	-0.426	-0.421	-0.416	-0.412	-0.409	-0.405	-0.401	-0.398	-0.394	-0.389	-0.386	-0.382	-0.379	-0.374	-0.370	-0.365	-0.361	-0.355	-0.351	-0.345	-0.340	-0.334	-0.326	-0.320	-0.312	-0.305	-0.298	-0.289	-0.279	-0.271	-0.260	-0.250	-0.241	-0.230	-0.220	-0.209	-0.198	-0.186	-0.175	-0.162	-0.151	-0.140	-0.129	-0.116	-0.105	-0.094	-0.082	-0.072	-0.062	-0.052	-0.042	-0.034	-0.024	-0.016	-0.008	-0.001	0.006	0.012	0.018	0.022	0.028	0.031	0.034	0.036	0.038	0.039	0.039	0.039	0.038	0.036	0.034	0.031	0.028	0.022	0.018	0.012	0.008	0.001	-0.005	-0.014	-0.021	-0.028	-0.038	-0.045	-0.052	-0.062	-0.070	-0.080	-0.088	-0.098	-0.106	-0.115	-0.124	-0.132	-0.141	-0.149	-0.158	-0.165	-0.174	-0.181	-0.188	-0.196	-0.202	-0.209	-0.214	-0.220	-0.225	-0.230	-0.235	-0.240	-0.242	-0.246	-0.250	-0.254	-0.256	-0.259	-0.261	-0.262	-0.265	-0.266	-0.268	-0.269	-0.270	-0.270	-0.271	-0.271	-0.272	-0.271	-0.272	-0.271	-0.271	-0.271	-0.271	-0.271	-0.269	-0.269	-0.268	-0.266	-0.265	-0.265	-0.264	-0.262	-0.260	-0.259	-0.258	-0.255	-0.252	-0.250	-0.248	-0.245	-0.242	-0.239	-0.236	-0.234	-0.229	-0.226	-0.221	-0.218	-0.214	-0.210	-0.205	-0.200	-0.195	-0.190	-0.185	-0.180	-0.175	-0.169	-0.164	-0.158	-0.152	-0.148	-0.141	-0.136	-0.130	-0.125	-0.120	-0.115	-0.110	-0.105	-0.101	-0.096	-0.094	-0.090	-0.086	-0.082	-0.080	-0.076	-0.075	-0.072	-0.071	-0.069	-0.068	-0.068	-0.068	-0.066	-0.066	-0.068	-0.068	-0.068	-0.070	-0.070	-0.071	-0.072	-0.074	-0.076	-0.078	-0.079	-0.081	-0.084	-0.085	-0.086	-0.089	-0.090	-0.091	-0.092	-0.094	-0.095	-0.094	-0.095	-0.095	-0.095	-0.094	-0.092	-0.091	-0.090	-0.088	-0.085	-0.082	-0.079	-0.076	-0.072	-0.069	-0.065	-0.060	-0.055	-0.050	-0.045	-0.039	-0.034	-0.028	-0.022	-0.016	-0.010	-0.004	0.002	0.008	0.014	0.020	0.025	0.030	0.035	0.039	0.044	0.049	0.052	0.056	0.059	0.061	0.064	0.065	0.068	0.069	0.069	0.069	0.069	0.068	0.066	0.064	0.061	0.058	0.055	0.051	0.045	0.041	0.035	0.029	0.022	0.015	0.009	0.000	-0.008	-0.016	-0.024	-0.034	-0.042	-0.052	-0.061	-0.071	-0.081	-0.090	-0.100	-0.109	-0.120	-0.129	-0.138	-0.148	-0.156	-0.166	-0.175	-0.184	-0.191	-0.200	-0.208	-0.215	-0.222	-0.229	-0.235	-0.241	-0.246	-0.251	-0.255	-0.260	-0.264	-0.268	-0.270	-0.271	-0.274	-0.275	-0.275	-0.276	-0.275	-0.275	-0.275	-0.272	-0.271	-0.270	-0.268	-0.265	-0.261	-0.258	-0.255	-0.250	-0.248	-0.242	-0.238	-0.232	-0.228	-0.222	-0.218	-0.214	-0.208	-0.202	-0.198	-0.192	-0.188	-0.181	-0.176	-0.171	-0.168	-0.162	-0.156	-0.152	-0.148	-0.142	-0.138	-0.134	-0.129	-0.125	-0.121	-0.116	-0.114	-0.109	-0.106	-0.102	-0.100	-0.096	-0.094	-0.091	-0.088	-0.085	-0.082	-0.080	-0.079	-0.078	-0.076	-0.075	-0.072	-0.072	-0.071	-0.071	-0.070	-0.070	-0.069	-0.071	-0.071	-0.072	-0.074	-0.075	-0.078	-0.079	-0.081	-0.085	-0.088	-0.092	-0.096	-0.101	-0.106	-0.112	-0.118	-0.125	-0.131	-0.139	-0.148	-0.156	-0.165	-0.175	-0.185	-0.196	-0.208	-0.220	-0.231	-0.244	-0.258	-0.271	-0.284	-0.299	-0.314	-0.328	-0.344	-0.359	-0.374	-0.389	-0.405	-0.420	-0.435	-0.450	-0.465	-0.480	-0.495	-0.510	-0.524	-0.536	-0.550	-0.562	-0.572	-0.585	-0.594	-0.604	-0.612	-0.620	-0.626	-0.632	-0.638	-0.641	-0.642	-0.644	-0.644	-0.642	-0.639	-0.634	-0.630	-0.622	-0.614	-0.605	-0.595	-0.581	-0.569	-0.554	-0.538	-0.520	-0.500	-0.481	-0.460	-0.439	-0.415	-0.391	-0.366	-0.339	-0.312	-0.285	-0.256	-0.228	-0.198	-0.168	-0.138	-0.106	-0.076	-0.044	-0.012	0.018	0.049	0.079	0.110	0.140	0.171	0.200	0.229	0.256	0.284	0.309	0.334	0.359	0.381	0.404	0.424	0.445	0.462	0.480	0.495	0.509	0.522	0.534	0.544	0.552	0.561	0.568	0.571	0.574	0.576	0.576	0.575	0.574	0.570	0.564	0.559	0.551	0.544	0.535	0.525	0.514	0.504	0.490	0.478	0.465	0.451	0.436	0.422	0.406	0.392	0.376	0.361	0.345	0.330	0.316	0.301	0.286	0.272	0.258	0.245	0.232	0.220	0.208	0.198	0.186	0.178	0.169	0.160	0.152	0.146	0.141	0.136	0.132	0.130	0.128	0.126	0.125	0.126	0.128	0.129	0.132	0.136	0.141	0.146	0.154	0.160	0.166	0.175	0.184	0.194	0.202	0.212	0.224	0.235	0.246	0.260	0.271	0.284	0.298	0.311	0.325	0.338	0.351	0.365	0.380	0.394	0.408	0.421	0.435	0.448	0.460	0.474	0.485	0.498	0.509	0.521	0.530	0.541	0.551	0.560	0.570	0.578	0.585	0.590	0.598	0.601	0.606	0.610	0.614	0.616	0.618	0.619	0.619	0.619	0.618	0.616	0.614	0.610	0.606	0.602	0.596	0.591	0.585	0.580	0.572	0.565	0.558	0.550	0.542	0.534	0.526	0.519	0.510	0.502	0.496	0.489	0.481	0.475	0.469	0.462	0.459	0.452	0.450	0.446	0.444	0.441	0.440	0.440	0.440	0.442	0.445	0.449	0.452	0.458	0.464	0.471	0.479	0.489	0.499	0.510	0.521	0.534	0.548	0.561	0.576	0.591	0.608	0.625	0.641	0.659	0.676	0.695	0.714	0.732	0.752	0.771	0.790	0.810	0.829	0.848	0.866	0.885	0.905	0.924	0.941	0.959	0.976	0.994	1.010	1.026	1.041	1.056	1.070	1.084	1.096	1.109	1.121	1.132	1.144	1.154	1.162	1.171	1.180	1.186	1.192	1.199	1.205	1.210	1.214	1.216	1.220	1.221	1.224	1.225	1.225	1.225	1.225	1.222	1.221	1.220	1.216	1.212	1.209	1.204	1.198	1.191	1.185	1.178	1.171	1.162	1.152	1.142	1.132	1.121	1.110	1.096	1.084	1.070	1.056	1.040	1.025	1.009	0.994	0.976	0.959	0.940	0.921	0.902	0.882	0.862	0.842	0.822	0.802	0.781	0.760	0.739	0.718	0.696	0.675	0.654	0.632	0.612	0.591	0.571	0.552	0.532	0.514	0.495	0.478	0.461	0.444	0.428	0.412	0.399	0.384	0.370	0.359	0.346	0.336	0.328	0.319	0.310	0.302	0.296	0.291	0.286	0.282	0.280	0.279	0.276	0.276	0.276	0.278	0.279	0.281	0.284	0.286	0.290	0.294	0.298	0.302	0.306	0.311	0.316	0.322	0.328	0.331	0.338	0.341	0.348	0.352	0.355	0.360	0.364	0.366	0.370	0.372	0.375	0.376	0.378	0.378	0.378	0.378	0.375	0.375	0.372	0.370	0.366	0.364	0.360	0.355	0.350	0.344	0.339	0.332	0.326	0.318	0.311	0.304	0.295	0.288	0.279	0.271	0.262	0.254	0.245	0.236	0.229	0.220	0.211	0.202	0.195	0.188	0.180	0.172	0.166	0.160	0.154	0.148	0.142	0.139	0.134	0.130	0.128	0.125	0.122	0.121	0.121	0.121	0.122	0.122	0.125	0.129	0.131	0.135	0.140	0.146	0.151	0.159	0.165	0.174	0.182	0.191	0.201	0.211	0.221	0.232	0.245	0.256	0.270	0.282	0.296	0.311	0.325	0.340	0.354	0.369	0.384	0.399	0.414	0.430	0.444	0.460	0.475	0.490	0.506	0.520	0.534	0.549	0.562	0.578	0.591	0.604	0.616	0.629	0.641	0.652	0.662	0.675	0.685	0.692	0.702	0.710	0.719	0.726	0.732	0.739	0.744	0.749	0.752	0.756	0.760	0.762	0.764	0.766	0.768	0.769	0.769	0.769	0.769	0.768	0.768	0.766	0.766	0.764	0.762	0.760	0.759	0.758	0.756	0.754	0.752	0.751	0.751	0.750	0.749	0.749	0.749	0.749	0.750	0.751	0.752	0.755	0.758	0.761	0.765	0.770	0.774	0.779	0.786	0.791	0.799	0.806	0.814	0.824	0.832	0.842	0.852	0.861	0.872	0.885	0.896	0.909	0.920	0.934	0.946	0.959	0.972	0.985	0.998	1.012	1.025	1.038	1.051	1.062	1.075	1.086	1.099	1.110	1.120	1.131	1.141	1.150	1.158	1.166	1.174	1.180	1.185	1.190	1.194	1.199	1.201	1.202	1.204	1.205	1.204	1.201	1.200	1.198	1.194	1.189	1.185	1.179	1.172	1.166	1.159	1.151	1.141	1.132	1.122	1.114	1.101	1.091	1.081	1.069	1.058	1.045	1.034	1.021	1.009	0.998	0.985	0.972	0.961	0.951	0.940	0.929	0.918	0.908	0.899	0.889	0.880	0.871	0.864	0.856	0.850	0.842	0.838	0.832	0.828	0.822	0.819	0.816	0.814	0.811	0.810	0.809	0.810	0.809	0.810	0.811	0.812	0.815	0.819	0.821	0.825	0.829	0.834	0.839	0.844	0.850	0.855	0.861	0.868	0.874	0.881	0.888	0.895	0.902	0.910	0.918	0.925	0.934	0.940	0.949	0.958	0.964	0.972	0.981	0.989	0.996	1.004	1.011	1.019	1.026	1.032	1.040	1.046	1.054	1.059	1.066	1.071	1.076	1.081	1.086	1.090	1.092	1.096	1.099	1.101	1.102	1.104	1.104	1.104	1.104	1.102	1.099	1.096	1.092	1.088	1.082	1.076	1.069	1.061	1.052	1.042	1.032	1.022	1.010	0.996	0.982	0.968	0.951	0.935	0.919	0.900	0.881	0.861	0.840	0.819	0.796	0.774	0.751	0.726	0.702	0.678	0.651	0.625	0.599	0.572	0.546	0.518	0.490	0.462	0.435	0.408	0.380	0.352	0.325	0.298	0.271	0.244	0.218	0.192	0.166	0.142	0.118	0.095	0.072	0.050	0.029	0.008	-0.012	-0.031	-0.050	-0.069	-0.085	-0.101	-0.116	-0.130	-0.144	-0.158	-0.169	-0.181	-0.190	-0.200	-0.210	-0.218	-0.225	-0.232	-0.238	-0.245	-0.249	-0.254	-0.258	-0.261	-0.265	-0.269	-0.271	-0.274	-0.276	-0.279	-0.281	-0.282	-0.285	-0.288	-0.290	-0.292	-0.296	-0.299	-0.302	-0.306	-0.309	-0.314	-0.319	-0.324	-0.330	-0.336	-0.344	-0.351	-0.359	-0.366	-0.376	-0.386	-0.396	-0.406	-0.418	-0.428	-0.440	-0.452	-0.466	-0.479	-0.494	-0.507	-0.521	-0.536	-0.551	-0.568	-0.582	-0.599	-0.615	-0.630	-0.648	-0.664	-0.679	-0.696	-0.711	-0.728	-0.744	-0.759	-0.774	-0.790	-0.805	-0.818	-0.832	-0.846	-0.859	-0.871	-0.884	-0.896	-0.908	-0.918	-0.928	-0.938	-0.946	-0.955	-0.962	-0.971	-0.978	-0.982	-0.989	-0.994	-0.999	-1.002	-1.005	-1.009	-1.011	-1.012	-1.012	-1.014	-1.014	-1.014	-1.014	-1.011	-1.010	-1.009	-1.005	-1.004	-1.000	-0.995	-0.992	-0.989	-0.984	-0.979	-0.974	-0.969	-0.964	-0.956	-0.951	-0.945	-0.939	-0.931	-0.925	-0.918	-0.910	-0.902	-0.895	-0.888	-0.879	-0.870	-0.864	-0.855	-0.846	-0.838	-0.826	-0.818	-0.809	-0.799	-0.789	-0.779	-0.769	-0.759	-0.748	-0.738	-0.726	-0.715	-0.704	-0.692	-0.681	-0.670	-0.658	-0.648	-0.636	-0.624	-0.612	-0.600	-0.589	-0.576	-0.565	-0.554	-0.542	-0.531	-0.520	-0.509	-0.498	-0.486	-0.475	-0.466	-0.455	-0.445	-0.435	-0.426	-0.416	-0.408	-0.399	-0.390	-0.382	-0.374	-0.366	-0.359	-0.352	-0.345	-0.340	-0.332	-0.328	-0.321	-0.318	-0.311	-0.308	-0.302	-0.299	-0.295	-0.290	-0.286	-0.284	-0.280	-0.276	-0.274	-0.270	-0.268	-0.265	-0.262	-0.260	-0.258	-0.254	-0.252	-0.250	-0.248	-0.245	-0.242	-0.240	-0.239	-0.235	-0.232	-0.229	-0.228	-0.224	-0.221	-0.219	-0.216	-0.211	-0.209	-0.205	-0.201	-0.198	-0.195	-0.191	-0.188	-0.182	-0.179	-0.175	-0.171	-0.168	-0.162	-0.160	-0.155	-0.151	-0.146	-0.142	-0.136	-0.132	-0.129	-0.124	-0.119	-0.114	-0.110	-0.105	-0.100	-0.095	-0.090	-0.085	-0.081	-0.076	-0.071	-0.065	-0.060	-0.056	-0.050	-0.045	-0.039	-0.034	-0.029	-0.024	-0.018	-0.011	-0.006	0.000	0.005	0.011	0.018	0.024	0.030	0.036	0.041	0.049	0.055	0.061	0.068	0.074	0.080	0.086	0.092	0.100	0.106	0.112	0.119	0.126	0.132	0.139	0.146	0.152	0.159	0.165	0.172	0.179	0.186	0.192	0.200	0.206	0.212	0.220	0.228	0.234	0.241	0.249	0.256	0.262	0.272	0.280	0.289	0.295	0.304	0.314	0.322	0.331	0.341	0.352	0.361	0.372	0.384	0.396	0.406	0.419	0.431	0.445	0.458	0.471	0.485	0.500	0.515	0.531	0.546	0.562	0.579	0.595	0.612	0.630	0.646	0.664	0.682	0.700	0.718	0.736	0.754	0.772	0.790	0.809	0.828	0.845	0.862	0.881	0.899	0.915	0.932	0.948	0.965	0.980	0.995	1.010	1.025	1.039	1.051	1.065	1.078	1.089	1.100	1.111	1.121	1.130	1.140	1.148	1.154	1.161	1.168	1.175	1.180	1.185	1.190	1.194	1.198	1.200	1.204	1.206	1.208	1.210	1.210	1.212	1.214	1.215	1.215	1.216	1.216	1.218	1.218	1.218	1.218	1.219	1.220	1.220	1.221	1.221	1.222	1.225	1.228	1.229	1.231	1.234	1.236	1.239	1.241	1.245	1.250	1.252	1.258	1.261	1.266	1.270	1.275	1.281	1.285	1.291	1.298	1.302	1.308	1.314	1.319	1.325	1.330	1.335	1.341	1.346	1.352	1.356	1.361	1.366	1.369	1.372	1.375	1.378	1.381	1.382	1.384	1.385	1.385	1.385	1.384	1.382	1.380	1.379	1.375	1.370	1.365	1.359	1.354	1.346	1.338	1.330	1.320	1.310	1.300	1.289	1.278	1.264	1.250	1.236	1.222	1.208	1.191	1.175	1.159	1.141	1.122	1.104	1.085	1.068	1.048	1.028	1.008	0.988	0.968	0.948	0.926	0.906	0.885	0.864	0.844	0.822	0.802	0.781	0.762	0.742	0.722	0.704	0.685	0.666	0.648	0.631	0.614	0.599	0.581	0.566	0.551	0.538	0.524	0.511	0.499	0.488	0.476	0.466	0.456	0.448	0.439	0.431	0.424	0.418	0.411	0.405	0.401	0.398	0.394	0.391	0.388	0.385	0.382	0.382	0.381	0.379	0.379	0.379	0.379	0.379	0.379	0.379	0.380	0.380	0.381	0.382	0.382	0.384	0.384	0.384	0.385	0.384	0.385	0.384	0.385	0.384	0.384	0.384	0.382	0.381	0.380	0.378	0.376	0.374	0.372	0.370	0.368	0.365	0.362	0.358	0.355	0.352	0.349	0.345	0.341	0.339	0.334	0.331	0.328	0.322	0.320	0.315	0.311	0.308	0.304	0.300	0.296	0.292	0.289	0.285	0.282	0.279	0.276	0.272	0.269	0.265	0.262	0.259	0.255	0.252	0.248	0.245	0.242	0.239	0.234	0.231	0.228	0.222	0.219	0.215	0.211	0.206	0.201	0.195	0.190	0.185	0.178	0.171	0.165	0.158	0.151	0.142	0.134	0.126	0.116	0.108	0.096	0.086	0.076	0.065	0.054	0.041	0.029	0.016	0.004	-0.010	-0.022	-0.038	-0.051	-0.065	-0.079	-0.094	-0.109	-0.124	-0.139	-0.152	-0.168	-0.182	-0.198	-0.212	-0.228	-0.241	-0.255	-0.270	-0.284	-0.296	-0.310	-0.321	-0.334	-0.346	-0.358	-0.368	-0.378	-0.389	-0.398	-0.408	-0.415	-0.422	-0.430	-0.436	-0.442	-0.449	-0.452	-0.456	-0.460	-0.462	-0.466	-0.466	-0.468	-0.469	-0.468	-0.468	-0.466	-0.464	-0.461	-0.458	-0.455	-0.450	-0.445	-0.440	-0.434	-0.428	-0.421	-0.414	-0.406	-0.399	-0.389	-0.380	-0.370	-0.360	-0.350	-0.339	-0.329	-0.318	-0.305	-0.294	-0.280	-0.268	-0.255	-0.241	-0.228	-0.214	-0.200	-0.185	-0.170	-0.156	-0.141	-0.126	-0.112	-0.098	-0.082	-0.066	-0.051	-0.035	-0.020	-0.005	0.010	0.026	0.041	0.058	0.071	0.088	0.101	0.116	0.131	0.145	0.159	0.172	0.186	0.200	0.212	0.225	0.238	0.249	0.261	0.271	0.282	0.292	0.301	0.311	0.320	0.329	0.336	0.344	0.351	0.358	0.364	0.370	0.374	0.379	0.382	0.386	0.389	0.392	0.394	0.396	0.396	0.399	0.399	0.398	0.399	0.398	0.396	0.395	0.394	0.391	0.389	0.386	0.384	0.381	0.378	0.374	0.370	0.366	0.361	0.358	0.354	0.349	0.344	0.339	0.335	0.330	0.325	0.320	0.314	0.310	0.305	0.300	0.295	0.290	0.285	0.281	0.278	0.272	0.269	0.265	0.261	0.256	0.254	0.251	0.248	0.245	0.244	0.241	0.240	0.238	0.238	0.238	0.238	0.238	0.239	0.240	0.240	0.241	0.244	0.248	0.250	0.254	0.258	0.262	0.268	0.272	0.279	0.284	0.291	0.299	0.306	0.314	0.322	0.331	0.340	0.350	0.359	0.370	0.379	0.389	0.400	0.411	0.422	0.432	0.442	0.454	0.466	0.476	0.486	0.498	0.509	0.519	0.529	0.539	0.548	0.558	0.566	0.575	0.582	0.590	0.596	0.604	0.609	0.615	0.620	0.624	0.628	0.630	0.632	0.635	0.636	0.636	0.636	0.635	0.634	0.632	0.629	0.626	0.622	0.620	0.615	0.610	0.605	0.598	0.592	0.586	0.580	0.572	0.566	0.559	0.551	0.542	0.536	0.529	0.521	0.515	0.507	0.500	0.494	0.489	0.482	0.476	0.471	0.468	0.462	0.459	0.456	0.454	0.452	0.450	0.450	0.450	0.451	0.452	0.454	0.458	0.461	0.465	0.470	0.476	0.482	0.491	0.499	0.507	0.516	0.528	0.539	0.550	0.562	0.575	0.588	0.602	0.616	0.631	0.646	0.662	0.678	0.694	0.710	0.726	0.744	0.760	0.778	0.792	0.810	0.828	0.844	0.861	0.876	0.892	0.909	0.925	0.940	0.956	0.970	0.985	0.999	1.012	1.025	1.039	1.050	1.062	1.072	1.084	1.094	1.102	1.111	1.120	1.128	1.135	1.142	1.148	1.155	1.160	1.164	1.169	1.174	1.178	1.180	1.184	1.186	1.189	1.191	1.194	1.196	1.198	1.200	1.201	1.204	1.205	1.206	1.210	1.211	1.214	1.216	1.219	1.222	1.226	1.230	1.234	1.238	1.242	1.248	1.254	1.260	1.266	1.274	1.281	1.289	1.298	1.305	1.315	1.325	1.335	1.345	1.355	1.368	1.378	1.390	1.401	1.414	1.428	1.440	1.452	1.466	1.479	1.492	1.505	1.519	1.532	1.545	1.558	1.571	1.585	1.598	1.610	1.621	1.634	1.645	1.655	1.666	1.676	1.688	1.695	1.705	1.712	1.720	1.729	1.735	1.741	1.748	1.752	1.758	1.761	1.764	1.768	1.770	1.771	1.772	1.774	1.774	1.772	1.771	1.770	1.768	1.765	1.762	1.759	1.754	1.750	1.745	1.740	1.734	1.728	1.721	1.714	1.708	1.700	1.692	1.685	1.676	1.669	1.660	1.650	1.642	1.632	1.624	1.615	1.606	1.596	1.586	1.578	1.568	1.559	1.550	1.540	1.531	1.521	1.512	1.504	1.495	1.485	1.479	1.470	1.461	1.454	1.446	1.440	1.434	1.426	1.420	1.414	1.409	1.404	1.399	1.394	1.390	1.386	1.384	1.380	1.378	1.375	1.374	1.372	1.372	1.371	1.372	1.371	1.374	1.374	1.376	1.379	1.380	1.384	1.386	1.389	1.392	1.398	1.400	1.405	1.410	1.414	1.419	1.424	1.429	1.432	1.438	1.442	1.446	1.451	1.455	1.459	1.462	1.466	1.469	1.472	1.475	1.476	1.478	1.478	1.479	1.479	1.478	1.476	1.475	1.471	1.470	1.465	1.460	1.455	1.449	1.442	1.435	1.425	1.416	1.405	1.395	1.384	1.370	1.356	1.342	1.328	1.311	1.294	1.276	1.258	1.239	1.218	1.196	1.174	1.151	1.128	1.104	1.079	1.051	1.025	0.996	0.968	0.939	0.909	0.878	0.846	0.814	0.780	0.746	0.711	0.676	0.640	0.604	0.565	0.526	0.488	0.449	0.408	0.366	0.325	0.282	0.239	0.195	0.150	0.106	0.060	0.014	-0.035	-0.082	-0.131	-0.179	-0.229	-0.279	-0.329	-0.380	-0.431	-0.485	-0.536	-0.590	-0.644	-0.698	-0.752	-0.805	-0.860	-0.918	-0.972	-1.029	-1.084	-1.141	-1.199	-1.256	-1.314	-1.372	-1.430	-1.488	-1.546	-1.605	-1.665	-1.724	-1.782	-1.842	-1.902	-1.961	-2.021	-2.081	-2.141	-2.201	-2.261	-2.321	-2.381	-2.442	-2.502	-2.562	-2.622	-2.684	-2.744	-2.805	-2.865	-2.925	-2.986	-3.046	-3.106	-3.166	-3.226	-3.286	-3.345	-3.405	-3.464	-3.522	-3.581	-3.640	-3.699	-3.756	-3.814	-3.871	-3.928	-3.984	-4.040	-4.095	-4.151	-4.205	-4.259	-4.312	-4.365	-4.418	-4.469	-4.519	-4.570	-4.619	-4.668	-4.716	-4.762	-4.810	-4.855	-4.900	-4.944	-4.986	-5.029	-5.069	-5.110	-5.149	-5.188	-5.224	-5.261	-5.298	-5.332	-5.365	-5.399	-5.430	-5.460	-5.491	-5.520	-5.546	-5.574	-5.600	-5.625	-5.649	-5.671	-5.692	-5.715	-5.734	-5.752	-5.770	-5.786	-5.802	-5.818	-5.830	-5.842	-5.854	-5.864	-5.872	-5.881	-5.888	-5.894	-5.898	-5.901	-5.904	-5.904	-5.904	-5.901	-5.899	-5.895	-5.889	-5.882	-5.874	-5.865	-5.855	-5.842	-5.830	-5.814	-5.799	-5.780	-5.761	-5.741	-5.720	-5.698	-5.671	-5.648	-5.620	-5.592	-5.562	-5.532	-5.500	-5.468	-5.434	-5.398	-5.361	-5.324	-5.286	-5.246	-5.206	-5.165	-5.122	-5.079	-5.036	-4.991	-4.946	-4.901	-4.855	-4.806	-4.760	-4.712	-4.662	-4.615	-4.565	-4.516	-4.465	-4.416	-4.366	-4.315	-4.265	-4.215	-4.164	-4.114	-4.062	-4.012	-3.962	-3.912	-3.861	-3.810	-3.760	-3.711	-3.661	-3.611	-3.562	-3.512	-3.464	-3.415	-3.366	-3.319	-3.270	-3.222	-3.175	-3.128	-3.080	-3.034	-2.988	-2.941	-2.895	-2.850	-2.805	-2.760	-2.715	-2.671	-2.626	-2.582	-2.540	-2.496	-2.454	-2.411	-2.369	-2.326	-2.286	-2.245	-2.205	-2.165	-2.126	-2.086	-2.047	-2.009	-1.971	-1.935	-1.899	-1.861	-1.825	-1.790	-1.755	-1.720	-1.686	-1.652	-1.620	-1.588	-1.555	-1.524	-1.494	-1.462	-1.432	-1.404	-1.375	-1.346	-1.319	-1.292	-1.268	-1.241	-1.215	-1.191	-1.168	-1.145	-1.122	-1.101	-1.079	-1.058	-1.039	-1.019	-1.000	-0.982	-0.965	-0.949	-0.932	-0.916	-0.901	-0.886	-0.872	-0.859	-0.846	-0.834	-0.822	-0.812	-0.801	-0.792	-0.784	-0.774	-0.766	-0.759	-0.752	-0.746	-0.740	-0.734	-0.730	-0.725	-0.722	-0.718	-0.715	-0.711	-0.709	-0.708	-0.705	-0.704	-0.704	-0.701	-0.700	-0.700	-0.699	-0.699	-0.699	-0.698	-0.698	-0.698	-0.696	-0.696	-0.695	-0.696	-0.695	-0.694	-0.692	-0.690	-0.689	-0.688	-0.685	-0.684	-0.681	-0.678	-0.674	-0.671	-0.665	-0.661	-0.656	-0.651	-0.645	-0.639	-0.632	-0.626	-0.619	-0.610	-0.601	-0.592	-0.584	-0.576	-0.566	-0.555	-0.546	-0.536	-0.525	-0.514	-0.502	-0.492	-0.480	-0.469	-0.458	-0.446	-0.434	-0.421	-0.410	-0.398	-0.385	-0.372	-0.361	-0.350	-0.338	-0.326	-0.315	-0.302	-0.291	-0.281	-0.270	-0.260	-0.250	-0.239	-0.230	-0.221	-0.211	-0.202	-0.194	-0.185	-0.178	-0.170	-0.164	-0.156	-0.151	-0.145	-0.140	-0.135	-0.131	-0.126	-0.122	-0.120	-0.118	-0.115	-0.115	-0.114	-0.112	-0.112	-0.114	-0.114	-0.116	-0.118	-0.121	-0.124	-0.126	-0.131	-0.136	-0.141	-0.148	-0.154	-0.160	-0.166	-0.175	-0.184	-0.194	-0.202	-0.212	-0.224	-0.234	-0.246	-0.258	-0.271	-0.284	-0.298	-0.312	-0.326	-0.341	-0.356	-0.372	-0.389	-0.404	-0.421	-0.439	-0.455	-0.472	-0.490	-0.507	-0.525	-0.544	-0.562	-0.580	-0.599	-0.618	-0.636	-0.654	-0.672	-0.691	-0.710	-0.728	-0.746	-0.764	-0.782	-0.800	-0.818	-0.835	-0.851	-0.869	-0.885	-0.901	-0.918	-0.934	-0.949	-0.964	-0.979	-0.994	-1.009	-1.022	-1.036	-1.050	-1.064	-1.078	-1.091	-1.102	-1.115	-1.128	-1.141	-1.152	-1.165	-1.176	-1.189	-1.200	-1.211	-1.224	-1.235	-1.248	-1.259	-1.270	-1.281	-1.294	-1.305	-1.316	-1.330	-1.341	-1.354	-1.366	-1.378	-1.391	-1.404	-1.416	-1.430	-1.444	-1.458	-1.470	-1.484	-1.498	-1.512	-1.526	-1.541	-1.555	-1.570	-1.585	-1.600	-1.615	-1.630	-1.644	-1.660	-1.674	-1.689	-1.704	-1.720	-1.734	-1.749	-1.764	-1.776	-1.791	-1.805	-1.818	-1.831	-1.845	-1.858	-1.870	-1.881	-1.894	-1.904	-1.915	-1.925	-1.934	-1.944	-1.952	-1.959	-1.966	-1.974	-1.980	-1.985	-1.990	-1.994	-1.998	-2.001	-2.004	-2.005	-2.007	-2.007	-2.007	-2.007	-2.006	-2.005	-2.002	-1.999	-1.998	-1.994	-1.989	-1.984	-1.980	-1.975	-1.969	-1.964	-1.956	-1.951	-1.944	-1.938	-1.930	-1.924	-1.916	-1.909	-1.901	-1.894	-1.886	-1.880	-1.872	-1.866	-1.860	-1.852	-1.846	-1.840	-1.834	-1.829	-1.821	-1.816	-1.812	-1.806	-1.801	-1.798	-1.792	-1.788	-1.784	-1.780	-1.776	-1.774	-1.770	-1.768	-1.764	-1.761	-1.759	-1.756	-1.752	-1.751	-1.749	-1.746	-1.744	-1.741	-1.739	-1.735	-1.732	-1.730	-1.726	-1.724	-1.720	-1.716	-1.711	-1.708	-1.702	-1.696	-1.691	-1.685	-1.679	-1.671	-1.664	-1.656	-1.649	-1.639	-1.630	-1.619	-1.609	-1.598	-1.584	-1.572	-1.559	-1.545	-1.530	-1.516	-1.500	-1.484	-1.466	-1.448	-1.430	-1.411	-1.391	-1.371	-1.351	-1.331	-1.309	-1.286	-1.264	-1.240	-1.215	-1.190	-1.165	-1.140	-1.114	-1.088	-1.062	-1.035	-1.008	-0.980	-0.954	-0.925	-0.898	-0.870	-0.842	-0.815	-0.786	-0.758	-0.730	-0.702	-0.675	-0.648	-0.621	-0.594	-0.568	-0.542	-0.516	-0.491	-0.466	-0.444	-0.420	-0.398	-0.375	-0.354	-0.332	-0.314	-0.295	-0.276	-0.259	-0.242	-0.226	-0.211	-0.198	-0.184	-0.172	-0.160	-0.150	-0.141	-0.131	-0.124	-0.116	-0.109	-0.104	-0.099	-0.094	-0.090	-0.086	-0.084	-0.082	-0.080	-0.079	-0.078	-0.078	-0.078	-0.076	-0.076	-0.075	-0.076	-0.076	-0.075	-0.075	-0.075	-0.074	-0.072	-0.071	-0.069	-0.068	-0.065	-0.062	-0.059	-0.055	-0.050	-0.045	-0.040	-0.032	-0.026	-0.019	-0.011	-0.002	0.006	0.016	0.028	0.038	0.049	0.061	0.074	0.088	0.101	0.115	0.130	0.142	0.158	0.174	0.189	0.205	0.219	0.235	0.251	0.266	0.281	0.296	0.311	0.326	0.340	0.354	0.368	0.381	0.394	0.406	0.418	0.429	0.440	0.449	0.459	0.466	0.475	0.482	0.489	0.494	0.499	0.502	0.506	0.510	0.511	0.511	0.512	0.512	0.511	0.510	0.507	0.505	0.501	0.498	0.492	0.488	0.481	0.476	0.469	0.462	0.456	0.448	0.440	0.431	0.424	0.415	0.406	0.398	0.390	0.381	0.371	0.362	0.354	0.345	0.336	0.328	0.320	0.311	0.304	0.295	0.289	0.281	0.274	0.268	0.260	0.254	0.248	0.241	0.236	0.231	0.226	0.221	0.218	0.211	0.209	0.204	0.201	0.198	0.194	0.192	0.190	0.188	0.185	0.182	0.181	0.180	0.178	0.178	0.175	0.175	0.174	0.175	0.174	0.175	0.174	0.175	0.175	0.176	0.176	0.178	0.179	0.180	0.181	0.182	0.185	0.186	0.189	0.191	0.195	0.198	0.201	0.204	0.208	0.210	0.215	0.219	0.224	0.229	0.234	0.239	0.242	0.249	0.252	0.260	0.265	0.270	0.275	0.281	0.288	0.292	0.298	0.302	0.308	0.314	0.319	0.324	0.329	0.332	0.338	0.341	0.346	0.350	0.354	0.358	0.360	0.364	0.368	0.369	0.371	0.374	0.375	0.378	0.378	0.379	0.380	0.380	0.381	0.380	0.381	0.381	0.380	0.380	0.380	0.379	0.378	0.378	0.376	0.376	0.374	0.374	0.374	0.372	0.372	0.372	0.372	0.371	0.372	0.372	0.372	0.374	0.375	0.375	0.378	0.379	0.380	0.381	0.384	0.386	0.389	0.391	0.394	0.398	0.400	0.402	0.408	0.410	0.414	0.416	0.420	0.424	0.428	0.430	0.434	0.436	0.439	0.441	0.444	0.446	0.448	0.450	0.451	0.454	0.454	0.455	0.455	0.455	0.454	0.454	0.452	0.451	0.450	0.448	0.445	0.441	0.439	0.435	0.430	0.426	0.421	0.416	0.411	0.405	0.398	0.391	0.385	0.378	0.370	0.362	0.354	0.346	0.339	0.330	0.320	0.311	0.302	0.294	0.286	0.276	0.268	0.259	0.249	0.240	0.231	0.222	0.214	0.205	0.196	0.188	0.180	0.171	0.165	0.156	0.149	0.142	0.135	0.129	0.121	0.116	0.110	0.105	0.100	0.095	0.091	0.088	0.084	0.080	0.078	0.076	0.074	0.072	0.070	0.070	0.070	0.069	0.069	0.069	0.070	0.071	0.072	0.074	0.078	0.080	0.081	0.086	0.089	0.091	0.096	0.099	0.104	0.108	0.112	0.116	0.121	0.126	0.131	0.136	0.141	0.146	0.152	0.158	0.162	0.168	0.172	0.178	0.182	0.188	0.191	0.198	0.201	0.205	0.209	0.212	0.218	0.220	0.224	0.226	0.230	0.232	0.234	0.235	0.238	0.239	0.240	0.240	0.240	0.240	0.240	0.239	0.238	0.236	0.234	0.231	0.229	0.225	0.221	0.218	0.212	0.209	0.202	0.196	0.190	0.182	0.175	0.168	0.160	0.151	0.141	0.132	0.121	0.112	0.101	0.089	0.078	0.065	0.051	0.039	0.026	0.011	-0.002	-0.016	-0.031	-0.046	-0.061	-0.076	-0.092	-0.106	-0.122	-0.138	-0.152	-0.168	-0.182	-0.198	-0.211	-0.225	-0.240	-0.254	-0.266	-0.279	-0.291	-0.301	-0.312	-0.322	-0.331	-0.340	-0.348	-0.354	-0.360	-0.365	-0.369	-0.371	-0.372	-0.372	-0.371	-0.369	-0.366	-0.361	-0.355	-0.349	-0.339	-0.330	-0.319	-0.306	-0.292	-0.278	-0.262	-0.245	-0.226	-0.206	-0.188	-0.165	-0.142	-0.120	-0.094	-0.070	-0.044	-0.019	0.010	0.038	0.066	0.095	0.124	0.152	0.181	0.211	0.241	0.271	0.300	0.329	0.359	0.386	0.414	0.441	0.469	0.494	0.519	0.544	0.565	0.589	0.609	0.629	0.649	0.666	0.682	0.698	0.711	0.725	0.736	0.746	0.755	0.762	0.769	0.774	0.776	0.779	0.780	0.779	0.776	0.774	0.770	0.765	0.758	0.750	0.742	0.732	0.721	0.711	0.700	0.686	0.674	0.660	0.648	0.631	0.618	0.601	0.588	0.571	0.556	0.540	0.525	0.510	0.495	0.480	0.465	0.450	0.438	0.424	0.411	0.400	0.388	0.376	0.366	0.358	0.349	0.341	0.334	0.328	0.322	0.319	0.315	0.312	0.310	0.310	0.310	0.312	0.314	0.318	0.320	0.326	0.331	0.338	0.345	0.352	0.362	0.371	0.381	0.392	0.405	0.418	0.430	0.444	0.458	0.471	0.486	0.501	0.516	0.532	0.549	0.565	0.581	0.598	0.615	0.631	0.648	0.664	0.680	0.695	0.711	0.728	0.741	0.756	0.770	0.782	0.796	0.809	0.821	0.832	0.842	0.851	0.861	0.869	0.876	0.884	0.889	0.895	0.899	0.901	0.905	0.906	0.908	0.909	0.909	0.908	0.906	0.904	0.901	0.898	0.894	0.889	0.884	0.879	0.872	0.866	0.859	0.852	0.846	0.840	0.834	0.828	0.821	0.814	0.808	0.802	0.798	0.792	0.788	0.784	0.780	0.778	0.775	0.772	0.772	0.772	0.772	0.774	0.775	0.779	0.782	0.786	0.792	0.799	0.805	0.814	0.822	0.831	0.842	0.852	0.864	0.875	0.889	0.902	0.915	0.930	0.944	0.960	0.975	0.990	1.008	1.024	1.040	1.056	1.072	1.089	1.106	1.122	1.139	1.155	1.171	1.188	1.204	1.218	1.232	1.248	1.262	1.276	1.290	1.302	1.314	1.328	1.339	1.349	1.360	1.370	1.380	1.389	1.398	1.406	1.414	1.420	1.428	1.432	1.439	1.444	1.448	1.451	1.455	1.459	1.461	1.464	1.465	1.466	1.468	1.468	1.468	1.466	1.466	1.464	1.464	1.461	1.456	1.454	1.450	1.445	1.440	1.435	1.429	1.422	1.416	1.408	1.400	1.391	1.384	1.374	1.364	1.352	1.342	1.331	1.320	1.306	1.295	1.281	1.268	1.254	1.240	1.226	1.211	1.198	1.181	1.166	1.152	1.136	1.121	1.106	1.091	1.075	1.061	1.048	1.031	1.018	1.004	0.991	0.978	0.965	0.954	0.941	0.930	0.920	0.910	0.900	0.892	0.884	0.876	0.869	0.864	0.858	0.854	0.850	0.846	0.842	0.841	0.840	0.839	0.840	0.840	0.841	0.841	0.844	0.846	0.850	0.852	0.855	0.859	0.864	0.866	0.870	0.875	0.879	0.882	0.886	0.890	0.894	0.898	0.901	0.902	0.906	0.909	0.910	0.911	0.912	0.912	0.912	0.911	0.910	0.909	0.905	0.902	0.899	0.894	0.889	0.885	0.878	0.871	0.865	0.858	0.849	0.841	0.832	0.822	0.814	0.804	0.794	0.782	0.772	0.760	0.750	0.738	0.728	0.715	0.705	0.694	0.681	0.671	0.660	0.650	0.639	0.629	0.620	0.609	0.600	0.591	0.584	0.575	0.569	0.560	0.554	0.548	0.544	0.538	0.534	0.530	0.526	0.522	0.521	0.519	0.519	0.518	0.518	0.519	0.520	0.521	0.522	0.526	0.530	0.534	0.538	0.541	0.548	0.552	0.559	0.565	0.572	0.579	0.586	0.594	0.601	0.610	0.619	0.629	0.638	0.646	0.656	0.665	0.675	0.684	0.695	0.704	0.715	0.724	0.734	0.742	0.754	0.762	0.771	0.781	0.791	0.799	0.808	0.816	0.825	0.832	0.841	0.848	0.856	0.864	0.870	0.875	0.881	0.886	0.891	0.896	0.899	0.904	0.906	0.909	0.911	0.914	0.915	0.915	0.915	0.918	0.916	0.915	0.915	0.915	0.912	0.911	0.910	0.908	0.905	0.904	0.901	0.898	0.895	0.892	0.891	0.889	0.885	0.884	0.881	0.879	0.878	0.876	0.875	0.874	0.874	0.872	0.874	0.874	0.875	0.878	0.879	0.881	0.884	0.888	0.891	0.895	0.901	0.906	0.912	0.919	0.926	0.934	0.942	0.951	0.960	0.970	0.980	0.990	1.001	1.011	1.024	1.034	1.046	1.059	1.070	1.082	1.094	1.108	1.119	1.131	1.142	1.155	1.166	1.178	1.188	1.199	1.209	1.218	1.228	1.235	1.242	1.250	1.258	1.264	1.269	1.274	1.278	1.280	1.282	1.284	1.285	1.285	1.285	1.284	1.281	1.279	1.275	1.270	1.265	1.260	1.254	1.246	1.239	1.230	1.221	1.212	1.202	1.192	1.182	1.171	1.160	1.149	1.136	1.125	1.112	1.101	1.089	1.078	1.065	1.054	1.041	1.030	1.019	1.009	0.998	0.988	0.979	0.969	0.960	0.952	0.944	0.936	0.930	0.924	0.918	0.911	0.908	0.904	0.900	0.898	0.895	0.894	0.892	0.891	0.892	0.894	0.895	0.898	0.900	0.902	0.906	0.910	0.916	0.921	0.928	0.934	0.940	0.948	0.954	0.961	0.970	0.978	0.988	0.996	1.005	1.015	1.024	1.034	1.045	1.054	1.065	1.075	1.085	1.096	1.106	1.118	1.129	1.139	1.149	1.160	1.170	1.181	1.191	1.201	1.211	1.221	1.230	1.239	1.246	1.255	1.264	1.271	1.279	1.285	1.291	1.298	1.301	1.306	1.310	1.314	1.316	1.319	1.319	1.319	1.319	1.318	1.316	1.312	1.310	1.305	1.300	1.294	1.286	1.278	1.269	1.260	1.249	1.238	1.224	1.210	1.196	1.180	1.164	1.146	1.129	1.110	1.091	1.070	1.050	1.028	1.006	0.984	0.960	0.936	0.912	0.889	0.862	0.838	0.812	0.788	0.761	0.735	0.710	0.684	0.660	0.634	0.609	0.585	0.560	0.536	0.512	0.491	0.469	0.446	0.426	0.406	0.388	0.369	0.350	0.334	0.318	0.302	0.288	0.275	0.262	0.250	0.240	0.231	0.222	0.214	0.209	0.201	0.198	0.192	0.190	0.188	0.185	0.184	0.184	0.185	0.185	0.186	0.189	0.191	0.194	0.196	0.201	0.205	0.208	0.212	0.216	0.220	0.225	0.229	0.232	0.234	0.238	0.241	0.242	0.245	0.246	0.248	0.248	0.246	0.246	0.245	0.241	0.239	0.235	0.231	0.226	0.219	0.212	0.205	0.196	0.188	0.179	0.169	0.158	0.145	0.132	0.119	0.106	0.090	0.076	0.060	0.044	0.028	0.010	-0.008	-0.025	-0.042	-0.060	-0.078	-0.096	-0.115	-0.132	-0.151	-0.170	-0.189	-0.205	-0.224	-0.241	-0.259	-0.276	-0.291	-0.309	-0.324	-0.340	-0.354	-0.368	-0.381	-0.395	-0.406	-0.418	-0.429	-0.439	-0.448	-0.458	-0.465	-0.472	-0.479	-0.485	-0.491	-0.495	-0.499	-0.501	-0.505	-0.507	-0.507	-0.509	-0.509	-0.509	-0.506	-0.505	-0.502	-0.500	-0.498	-0.494	-0.490	-0.486	-0.480	-0.475	-0.470	-0.464	-0.458	-0.450	-0.444	-0.436	-0.430	-0.422	-0.415	-0.406	-0.399	-0.390	-0.382	-0.374	-0.366	-0.358	-0.350	-0.341	-0.332	-0.324	-0.316	-0.306	-0.298	-0.290	-0.281	-0.271	-0.264	-0.255	-0.245	-0.238	-0.229	-0.220	-0.211	-0.205	-0.196	-0.188	-0.180	-0.172	-0.165	-0.156	-0.149	-0.141	-0.134	-0.128	-0.120	-0.112	-0.105	-0.099	-0.092	-0.086	-0.080	-0.075	-0.069	-0.064	-0.058	-0.052	-0.048	-0.044	-0.039	-0.034	-0.030	-0.025	-0.021	-0.019	-0.014	-0.011	-0.008	-0.005	-0.001	0.001	0.004	0.006	0.010	0.011	0.014	0.016	0.019	0.021	0.022	0.025	0.029	0.030	0.032	0.035	0.038	0.040	0.042	0.045	0.048	0.051	0.054	0.058	0.061	0.064	0.068	0.071	0.075	0.079	0.084	0.088	0.092	0.098	0.100	0.106	0.111	0.116	0.121	0.126	0.132	0.138	0.144	0.149	0.155	0.161	0.165	0.171	0.176	0.184	0.189	0.194	0.201	0.206	0.212	0.218	0.222	0.228	0.234	0.240	0.244	0.249	0.255	0.260	0.265	0.269	0.274	0.278	0.282	0.288	0.291	0.294	0.299	0.302	0.306	0.309	0.312	0.315	0.320	0.322	0.325	0.328	0.330	0.332	0.335	0.338	0.340	0.342	0.345	0.348	0.349	0.351	0.354	0.356	0.359	0.361	0.362	0.365	0.368	0.370	0.374	0.375	0.378	0.381	0.384	0.388	0.391	0.395	0.399	0.402	0.406	0.410	0.414	0.419	0.425	0.429	0.435	0.440	0.448	0.454	0.460	0.468	0.475	0.482	0.490	0.499	0.507	0.516	0.526	0.536	0.546	0.558	0.570	0.581	0.592	0.605	0.616	0.630	0.644	0.656	0.671	0.685	0.700	0.715	0.730	0.745	0.761	0.776	0.791	0.808	0.822	0.839	0.855	0.871	0.888	0.902	0.918	0.932	0.949	0.964	0.979	0.992	1.008	1.021	1.035	1.048	1.061	1.074	1.086	1.098	1.109	1.120	1.130	1.140	1.149	1.159	1.168	1.175	1.182	1.190	1.196	1.204	1.210	1.215	1.220	1.225	1.230	1.234	1.239	1.242	1.245	1.249	1.252	1.255	1.259	1.261	1.265	1.268	1.269	1.272	1.275	1.279	1.281	1.285	1.289	1.291	1.295	1.299	1.302	1.306	1.311	1.316	1.321	1.326	1.332	1.338	1.344	1.350	1.358	1.365	1.371	1.379	1.386	1.395	1.404	1.412	1.421	1.430	1.439	1.449	1.459	1.468	1.476	1.486	1.496	1.506	1.518	1.526	1.536	1.546	1.555	1.565	1.574	1.582	1.592	1.601	1.609	1.618	1.625	1.632	1.640	1.646	1.651	1.656	1.661	1.665	1.669	1.672	1.675	1.676	1.676	1.676	1.676	1.675	1.672	1.669	1.665	1.661	1.655	1.650	1.642	1.634	1.625	1.615	1.605	1.594	1.582	1.569	1.555	1.540	1.526	1.510	1.494	1.478	1.460	1.442	1.422	1.404	1.384	1.364	1.344	1.322	1.302	1.280	1.259	1.238	1.215	1.194	1.171	1.150	1.128	1.106	1.085	1.064	1.042	1.021	1.001	0.980	0.960	0.941	0.922	0.904	0.885	0.869	0.852	0.836	0.820	0.805	0.790	0.775	0.762	0.750	0.736	0.725	0.715	0.704	0.695	0.685	0.676	0.668	0.661	0.654	0.648	0.641	0.636	0.630	0.625	0.621	0.616	0.612	0.609	0.605	0.601	0.598	0.596	0.592	0.590	0.588	0.585	0.582	0.580	0.578	0.575	0.572	0.570	0.566	0.564	0.561	0.558	0.554	0.550	0.546	0.544	0.540	0.535	0.531	0.528	0.524	0.519	0.515	0.510	0.504	0.500	0.495	0.489	0.484	0.479	0.474	0.469	0.462	0.456	0.451	0.445	0.440	0.435	0.430	0.424	0.419	0.414	0.409	0.402	0.398	0.391	0.386	0.382	0.376	0.372	0.366	0.362	0.358	0.352	0.348	0.342	0.338	0.334	0.329	0.325	0.320	0.316	0.311	0.308	0.302	0.299	0.294	0.290	0.285	0.280	0.275	0.270	0.265	0.260	0.255	0.249	0.244	0.239	0.232	0.226	0.221	0.214	0.208	0.201	0.195	0.189	0.181	0.174	0.166	0.160	0.152	0.145	0.138	0.129	0.121	0.114	0.106	0.099	0.090	0.081	0.075	0.065	0.058	0.049	0.041	0.032	0.025	0.018	0.009	0.001	-0.006	-0.014	-0.021	-0.028	-0.035	-0.042	-0.049	-0.055	-0.061	-0.066	-0.072	-0.078	-0.084	-0.088	-0.092	-0.096	-0.101	-0.105	-0.109	-0.111	-0.112	-0.116	-0.118	-0.119	-0.120	-0.122	-0.122	-0.122	-0.121	-0.121	-0.120	-0.120	-0.119	-0.116	-0.115	-0.111	-0.108	-0.106	-0.102	-0.098	-0.094	-0.088	-0.084	-0.078	-0.072	-0.066	-0.059	-0.052	-0.046	-0.038	-0.030	-0.022	-0.012	-0.005	0.005	0.014	0.024	0.034	0.044	0.055	0.065	0.076	0.086	0.098	0.109	0.121	0.132	0.144	0.156	0.169	0.181	0.194	0.205	0.218	0.230	0.242	0.252	0.266	0.279	0.290	0.302	0.314	0.325	0.338	0.349	0.360	0.371	0.382	0.394	0.404	0.415	0.426	0.435	0.445	0.454	0.464	0.471	0.480	0.490	0.498	0.505	0.512	0.519	0.525	0.531	0.539	0.544	0.550	0.554	0.560	0.564	0.568	0.572	0.575	0.579	0.581	0.584	0.586	0.588	0.589	0.591	0.591	0.592	0.592	0.592	0.592	0.592	0.591	0.590	0.590	0.588	0.586	0.585	0.582	0.580	0.578	0.575	0.572	0.570	0.566	0.562	0.559	0.556	0.552	0.549	0.545	0.542	0.538	0.534	0.530	0.526	0.522	0.518	0.515	0.511	0.509	0.505	0.501	0.498	0.496	0.494	0.491	0.489	0.488	0.486	0.485	0.485	0.484	0.482	0.484	0.484	0.485	0.486	0.489	0.490	0.492	0.496	0.499	0.502	0.506	0.512	0.518	0.524	0.529	0.536	0.541	0.549	0.558	0.564	0.572	0.580	0.589	0.599	0.608	0.616	0.626	0.636	0.646	0.656	0.666	0.676	0.686	0.696	0.706	0.716	0.726	0.736	0.746	0.755	0.765	0.774	0.782	0.791	0.799	0.806	0.814	0.821	0.828	0.834	0.839	0.844	0.849	0.854	0.856	0.860	0.862	0.865	0.868	0.869	0.869	0.870	0.870	0.870	0.869	0.868	0.865	0.862	0.860	0.858	0.855	0.851	0.848	0.844	0.840	0.835	0.831	0.826	0.822	0.818	0.812	0.809	0.805	0.800	0.796	0.792	0.789	0.786	0.784	0.780	0.778	0.776	0.775	0.774	0.774	0.774	0.774	0.775	0.778	0.779	0.781	0.785	0.789	0.794	0.799	0.804	0.811	0.819	0.826	0.835	0.842	0.854	0.864	0.875	0.885	0.898	0.909	0.921	0.934	0.948	0.960	0.975	0.989	1.002	1.018	1.032	1.048	1.062	1.076	1.092	1.106	1.121	1.136	1.151	1.166	1.180	1.194	1.209	1.221	1.234	1.248	1.259	1.272	1.282	1.294	1.305	1.315	1.325	1.334	1.342	1.351	1.359	1.366	1.372	1.380	1.385	1.390	1.395	1.399	1.404	1.406	1.410	1.412	1.416	1.419	1.420	1.421	1.422	1.424	1.425	1.426	1.429	1.429	1.430	1.430	1.431	1.432	1.434	1.435	1.436	1.438	1.440	1.442	1.444	1.448	1.449	1.452	1.456	1.460	1.464	1.469	1.472	1.478	1.484	1.489	1.494	1.501	1.509	1.515	1.522	1.530	1.538	1.546	1.555	1.562	1.571	1.581	1.589	1.599	1.608	1.618	1.626	1.635	1.644	1.652	1.662	1.671	1.680	1.689	1.698	1.705	1.712	1.721	1.729	1.736	1.744	1.751	1.756	1.762	1.769	1.774	1.780	1.784	1.788	1.792	1.796	1.800	1.802	1.804	1.806	1.809	1.810	1.812	1.814	1.814	1.815	1.815	1.816	1.815	1.814	1.814	1.814	1.811	1.811	1.810	1.808	1.806	1.805	1.804	1.801	1.799	1.799	1.796	1.794	1.792	1.790	1.789	1.786	1.785	1.784	1.781	1.780	1.779	1.778	1.776	1.775	1.774	1.772	1.771	1.771	1.769	1.769	1.769	1.766	1.766	1.766	1.764	1.764	1.764	1.764	1.762	1.762	1.762	1.761	1.761	1.760	1.761	1.760	1.760	1.760	1.760	1.759	1.759	1.759	1.758	1.758	1.756	1.756	1.756	1.755	1.754	1.754	1.754	1.751	1.751	1.750	1.749	1.748	1.746	1.745	1.744	1.742	1.740	1.739	1.736	1.734	1.731	1.730	1.726	1.724	1.721	1.718	1.715	1.711	1.706	1.704	1.699	1.695	1.689	1.685	1.679	1.672	1.666	1.660	1.652	1.645	1.636	1.629	1.620	1.611	1.601	1.592	1.581	1.570	1.559	1.546	1.535	1.521	1.508	1.492	1.479	1.462	1.446	1.430	1.412	1.395	1.376	1.358	1.338	1.318	1.296	1.274	1.251	1.228	1.205	1.179	1.154	1.129	1.101	1.072	1.045	1.018	0.988	0.956	0.925	0.894	0.861	0.829	0.794	0.760	0.725	0.689	0.652	0.615	0.576	0.538	0.499	0.459	0.418	0.376	0.335	0.292	0.250	0.205	0.161	0.116	0.070	0.024	-0.022	-0.070	-0.118	-0.166	-0.215	-0.265	-0.315	-0.365	-0.416	-0.468	-0.520	-0.572	-0.625	-0.679	-0.732	-0.786	-0.840	-0.895	-0.949	-1.005	-1.061	-1.116	-1.172	-1.230	-1.288	-1.344	-1.402	-1.460	-1.518	-1.576	-1.635	-1.695	-1.752	-1.812	-1.872	-1.932	-1.992	-2.052	-2.112	-2.174	-2.234	-2.295	-2.355	-2.416	-2.478	-2.539	-2.600	-2.661	-2.722	-2.784	-2.845	-2.906	-2.968	-3.029	-3.090	-3.150	-3.211	-3.272	-3.334	-3.394	-3.454	-3.514	-3.574	-3.634	-3.692	-3.750	-3.810	-3.868	-3.925	-3.981	-4.039	-4.095	-4.151	-4.206	-4.260	-4.314	-4.366	-4.420	-4.471	-4.522	-4.572	-4.622	-4.672	-4.720	-4.766	-4.814	-4.859	-4.904	-4.948	-4.990	-5.031	-5.072	-5.112	-5.151	-5.189	-5.226	-5.264	-5.298	-5.332	-5.366	-5.399	-5.430	-5.461	-5.490	-5.519	-5.545	-5.572	-5.598	-5.622	-5.646	-5.668	-5.690	-5.710	-5.730	-5.749	-5.766	-5.784	-5.799	-5.814	-5.826	-5.839	-5.850	-5.860	-5.870	-5.878	-5.885	-5.891	-5.896	-5.900	-5.901	-5.904	-5.904	-5.902	-5.901	-5.896	-5.892	-5.886	-5.879	-5.871	-5.861	-5.850	-5.838	-5.824	-5.810	-5.792	-5.775	-5.758	-5.738	-5.715	-5.692	-5.668	-5.644	-5.618	-5.590	-5.560	-5.530	-5.500	-5.466	-5.435	-5.400	-5.364	-5.329	-5.290	-5.252	-5.212	-5.174	-5.132	-5.091	-5.049	-5.006	-4.962	-4.918	-4.872	-4.828	-4.782	-4.736	-4.689	-4.641	-4.594	-4.545	-4.498	-4.450	-4.400	-4.352	-4.304	-4.254	-4.205	-4.156	-4.106	-4.056	-4.008	-3.958	-3.908	-3.859	-3.809	-3.759	-3.709	-3.660	-3.610	-3.560	-3.511	-3.461	-3.411	-3.362	-3.314	-3.265	-3.215	-3.166	-3.119	-3.070	-3.021	-2.972	-2.924	-2.876	-2.830	-2.782	-2.735	-2.688	-2.641	-2.595	-2.549	-2.502	-2.459	-2.414	-2.369	-2.324	-2.281	-2.238	-2.195	-2.152	-2.111	-2.070	-2.030	-1.991	-1.951	-1.914	-1.875	-1.838	-1.801	-1.766	-1.731	-1.696	-1.662	-1.630	-1.599	-1.566	-1.536	-1.508	-1.478	-1.450	-1.422	-1.395	-1.369	-1.342	-1.319	-1.295	-1.271	-1.249	-1.226	-1.206	-1.185	-1.165	-1.145	-1.126	-1.109	-1.090	-1.072	-1.056	-1.039	-1.022	-1.008	-0.992	-0.978	-0.964	-0.949	-0.936	-0.922	-0.910	-0.896	-0.884	-0.872	-0.860	-0.850	-0.838	-0.828	-0.816	-0.806	-0.796	-0.786	-0.778	-0.768	-0.759	-0.750	-0.741	-0.734	-0.725	-0.718	-0.710	-0.701	-0.695	-0.688	-0.681	-0.674	-0.668	-0.661	-0.655	-0.649	-0.642	-0.638	-0.631	-0.626	-0.620	-0.615	-0.609	-0.604	-0.599	-0.592	-0.588	-0.581	-0.576	-0.570	-0.565	-0.559	-0.552	-0.548	-0.541	-0.534	-0.528	-0.520	-0.512	-0.505	-0.498	-0.490	-0.481	-0.472	-0.462	-0.455	-0.445	-0.436	-0.425	-0.415	-0.405	-0.395	-0.384	-0.372	-0.362	-0.350	-0.339	-0.328	-0.316	-0.304	-0.291	-0.280	-0.269	-0.256	-0.244	-0.231	-0.218	-0.206	-0.194	-0.181	-0.169	-0.158	-0.144	-0.132	-0.121	-0.109	-0.099	-0.088	-0.075	-0.065	-0.054	-0.045	-0.034	-0.025	-0.015	-0.005	0.002	0.012	0.021	0.029	0.036	0.044	0.050	0.056	0.062	0.069	0.072	0.079	0.082	0.086	0.090	0.092	0.096	0.099	0.100	0.101	0.101	0.102	0.102	0.101	0.099	0.098	0.096	0.094	0.090	0.086	0.081	0.076	0.071	0.066	0.059	0.051	0.045	0.036	0.029	0.019	0.009	-0.001	-0.012	-0.024	-0.036	-0.048	-0.061	-0.074	-0.088	-0.101	-0.116	-0.130	-0.145	-0.160	-0.175	-0.191	-0.208	-0.224	-0.240	-0.258	-0.274	-0.290	-0.308	-0.325	-0.341	-0.359	-0.375	-0.392	-0.409	-0.426	-0.442	-0.459	-0.475	-0.492	-0.507	-0.524	-0.540	-0.555	-0.570	-0.585	-0.599	-0.614	-0.628	-0.640	-0.655	-0.668	-0.680	-0.692	-0.705	-0.718	-0.729	-0.740	-0.751	-0.762	-0.774	-0.784	-0.796	-0.805	-0.816	-0.826	-0.838	-0.848	-0.858	-0.868	-0.878	-0.889	-0.899	-0.909	-0.920	-0.931	-0.941	-0.952	-0.964	-0.975	-0.986	-0.999	-1.011	-1.022	-1.035	-1.048	-1.060	-1.072	-1.086	-1.099	-1.114	-1.128	-1.141	-1.156	-1.171	-1.185	-1.199	-1.214	-1.230	-1.244	-1.259	-1.275	-1.290	-1.305	-1.320	-1.335	-1.350	-1.364	-1.379	-1.392	-1.408	-1.421	-1.435	-1.449	-1.461	-1.474	-1.486	-1.499	-1.510	-1.521	-1.532	-1.542	-1.552	-1.561	-1.570	-1.579	-1.586	-1.594	-1.601	-1.608	-1.612	-1.618	-1.622	-1.626	-1.630	-1.632	-1.636	-1.638	-1.639	-1.641	-1.641	-1.641	-1.641	-1.640	-1.639	-1.638	-1.636	-1.634	-1.632	-1.629	-1.628	-1.622	-1.620	-1.616	-1.612	-1.609	-1.605	-1.601	-1.598	-1.594	-1.590	-1.586	-1.582	-1.579	-1.575	-1.571	-1.569	-1.565	-1.561	-1.559	-1.556	-1.552	-1.550	-1.548	-1.546	-1.544	-1.541	-1.539	-1.539	-1.536	-1.536	-1.534	-1.534	-1.532	-1.531	-1.530	-1.530	-1.530	-1.529	-1.529	-1.529	-1.528	-1.528	-1.526	-1.526	-1.525	-1.524	-1.522	-1.521	-1.520	-1.519	-1.516	-1.514	-1.512	-1.509	-1.506	-1.502	-1.498	-1.494	-1.489	-1.484	-1.479	-1.472	-1.465	-1.459	-1.450	-1.441	-1.432	-1.422	-1.412	-1.401	-1.389	-1.376	-1.364	-1.351	-1.336	-1.320	-1.305	-1.288	-1.270	-1.252	-1.235	-1.215	-1.195	-1.174	-1.154	-1.130	-1.109	-1.085	-1.060	-1.036	-1.010	-0.985	-0.959	-0.931	-0.905	-0.878	-0.849	-0.820	-0.791	-0.764	-0.734	-0.705	-0.675	-0.646	-0.616	-0.588	-0.558	-0.529	-0.500	-0.471	-0.442	-0.414	-0.385	-0.358	-0.331	-0.304	-0.278	-0.252	-0.229	-0.204	-0.181	-0.158	-0.136	-0.115	-0.095	-0.076	-0.058	-0.039	-0.022	-0.006	0.009	0.021	0.035	0.048	0.058	0.069	0.079	0.086	0.094	0.101	0.109	0.114	0.118	0.121	0.124	0.126	0.129	0.130	0.132	0.132	0.132	0.132	0.132	0.132	0.131	0.131	0.131	0.130	0.130	0.129	0.129	0.129	0.129	0.130	0.130	0.131	0.132	0.135	0.138	0.140	0.144	0.146	0.151	0.156	0.161	0.169	0.175	0.181	0.189	0.198	0.205	0.215	0.225	0.235	0.245	0.256	0.268	0.279	0.292	0.304	0.316	0.329	0.341	0.354	0.369	0.381	0.394	0.408	0.420	0.434	0.445	0.458	0.470	0.481	0.494	0.505	0.516	0.526	0.536	0.546	0.556	0.564	0.571	0.580	0.588	0.594	0.599	0.605	0.609	0.612	0.616	0.619	0.621	0.624	0.625	0.626	0.625	0.625	0.624	0.622	0.619	0.616	0.612	0.609	0.606	0.601	0.596	0.590	0.585	0.579	0.572	0.565	0.559	0.551	0.544	0.538	0.529	0.521	0.512	0.505	0.496	0.488	0.480	0.471	0.464	0.455	0.446	0.439	0.431	0.422	0.415	0.408	0.400	0.392	0.385	0.379	0.371	0.364	0.358	0.350	0.344	0.338	0.332	0.326	0.321	0.315	0.310	0.306	0.301	0.298	0.292	0.289	0.284	0.281	0.279	0.276	0.274	0.271	0.269	0.268	0.266	0.265	0.265	0.264	0.264	0.264	0.265	0.265	0.268	0.269	0.271	0.272	0.275	0.279	0.281	0.285	0.290	0.294	0.299	0.302	0.308	0.312	0.319	0.324	0.331	0.338	0.344	0.350	0.358	0.365	0.372	0.380	0.386	0.395	0.402	0.410	0.416	0.425	0.431	0.440	0.446	0.452	0.460	0.466	0.474	0.479	0.485	0.490	0.496	0.501	0.506	0.510	0.515	0.519	0.522	0.525	0.529	0.531	0.532	0.535	0.536	0.539	0.540	0.540	0.540	0.541	0.541	0.540	0.540	0.540	0.540	0.539	0.538	0.538	0.536	0.536	0.534	0.534	0.532	0.532	0.532	0.532	0.531	0.532	0.532	0.532	0.532	0.534	0.536	0.538	0.539	0.541	0.544	0.546	0.549	0.552	0.555	0.559	0.564	0.568	0.571	0.576	0.582	0.586	0.591	0.598	0.602	0.608	0.612	0.618	0.622	0.628	0.632	0.638	0.642	0.648	0.651	0.656	0.660	0.662	0.668	0.670	0.672	0.675	0.676	0.679	0.681	0.681	0.682	0.681	0.681	0.681	0.679	0.679	0.676	0.672	0.671	0.668	0.665	0.661	0.655	0.651	0.646	0.641	0.635	0.630	0.624	0.618	0.611	0.604	0.596	0.589	0.582	0.575	0.566	0.560	0.552	0.545	0.538	0.530	0.521	0.514	0.506	0.499	0.492	0.484	0.478	0.471	0.465	0.458	0.451	0.446	0.441	0.435	0.429	0.424	0.419	0.416	0.411	0.408	0.404	0.401	0.398	0.396	0.392	0.391	0.390	0.389	0.388	0.386	0.388	0.386	0.388	0.388	0.389	0.390	0.391	0.392	0.394	0.396	0.399	0.401	0.404	0.408	0.410	0.414	0.416	0.420	0.424	0.428	0.430	0.434	0.438	0.441	0.445	0.450	0.454	0.456	0.461	0.464	0.468	0.471	0.475	0.479	0.481	0.482	0.485	0.489	0.490	0.491	0.492	0.494	0.495	0.496	0.496	0.496	0.495	0.494	0.494	0.492	0.490	0.488	0.484	0.480	0.476	0.472	0.466	0.462	0.455	0.449	0.441	0.434	0.426	0.419	0.409	0.400	0.390	0.379	0.366	0.355	0.342	0.330	0.316	0.301	0.288	0.272	0.258	0.241	0.224	0.208	0.190	0.172	0.155	0.136	0.118	0.099	0.080	0.060	0.040	0.020	0.000	-0.019	-0.038	-0.058	-0.078	-0.098	-0.116	-0.136	-0.154	-0.172	-0.191	-0.209	-0.226	-0.241	-0.258	-0.272	-0.288	-0.301	-0.315	-0.328	-0.339	-0.349	-0.360	-0.368	-0.375	-0.381	-0.388	-0.392	-0.394	-0.398	-0.398	-0.396	-0.396	-0.391	-0.388	-0.382	-0.376	-0.369	-0.359	-0.349	-0.338	-0.325	-0.310	-0.296	-0.281	-0.264	-0.246	-0.228	-0.208	-0.188	-0.166	-0.145	-0.122	-0.099	-0.075	-0.051	-0.026	-0.001	0.024	0.049	0.074	0.100	0.126	0.151	0.176	0.201	0.225	0.250	0.274	0.296	0.319	0.340	0.361	0.382	0.402	0.420	0.438	0.455	0.470	0.485	0.499	0.510	0.521	0.531	0.540	0.546	0.554	0.559	0.562	0.564	0.566	0.566	0.564	0.562	0.558	0.554	0.549	0.540	0.532	0.524	0.515	0.504	0.491	0.480	0.466	0.452	0.439	0.424	0.408	0.391	0.375	0.359	0.342	0.325	0.308	0.290	0.274	0.256	0.238	0.221	0.205	0.189	0.172	0.156	0.141	0.128	0.114	0.100	0.088	0.075	0.064	0.052	0.042	0.035	0.028	0.020	0.014	0.009	0.005	0.002	0.000	-0.001	-0.001	0.000	0.002	0.005	0.010	0.015	0.021	0.028	0.035	0.044	0.052	0.064	0.075	0.086	0.100	0.112	0.128	0.141	0.158	0.174	0.190	0.206	0.222	0.240	0.258	0.275	0.292	0.310	0.328	0.345	0.364	0.381	0.398	0.414	0.430	0.446	0.461	0.476	0.491	0.505	0.519	0.531	0.542	0.554	0.565	0.574	0.584	0.592	0.600	0.606	0.611	0.618	0.621	0.624	0.628	0.629	0.630	0.630	0.630	0.629	0.626	0.625	0.621	0.620	0.616	0.611	0.608	0.602	0.598	0.592	0.588	0.582	0.578	0.572	0.568	0.562	0.558	0.554	0.550	0.548	0.544	0.541	0.539	0.538	0.536	0.536	0.535	0.536	0.539	0.541	0.544	0.548	0.552	0.558	0.562	0.570	0.578	0.586	0.595	0.604	0.615	0.625	0.638	0.649	0.662	0.675	0.689	0.704	0.718	0.732	0.748	0.764	0.779	0.795	0.811	0.828	0.845	0.861	0.878	0.894	0.911	0.928	0.945	0.961	0.978	0.994	1.010	1.026	1.041	1.058	1.072	1.088	1.102	1.118	1.131	1.146	1.159	1.172	1.186	1.198	1.211	1.224	1.235	1.246	1.259	1.269	1.279	1.289	1.299	1.308	1.316	1.325	1.332	1.340	1.348	1.354	1.359	1.365	1.370	1.375	1.379	1.382	1.384	1.386	1.388	1.389	1.389	1.388	1.386	1.385	1.382	1.379	1.375	1.370	1.364	1.359	1.351	1.344	1.335	1.326	1.316	1.306	1.295	1.284	1.272	1.260	1.246	1.232	1.219	1.205	1.191	1.175	1.160	1.145	1.130	1.115	1.100	1.084	1.069	1.054	1.038	1.024	1.009	0.995	0.981	0.968	0.955	0.941	0.929	0.919	0.908	0.898	0.888	0.878	0.870	0.862	0.855	0.849	0.842	0.838	0.832	0.829	0.826	0.824	0.821	0.821	0.819	0.820	0.819	0.820	0.821	0.821	0.822	0.825	0.828	0.830	0.832	0.832	0.836	0.839	0.840	0.842	0.844	0.845	0.846	0.846	0.848	0.848	0.848	0.846	0.845	0.844	0.840	0.838	0.835	0.830	0.826	0.820	0.815	0.809	0.801	0.794	0.786	0.778	0.769	0.760	0.749	0.739	0.729	0.716	0.705	0.694	0.681	0.670	0.658	0.645	0.631	0.618	0.605	0.592	0.580	0.568	0.555	0.542	0.530	0.518	0.505	0.494	0.481	0.471	0.460	0.449	0.439	0.431	0.421	0.414	0.404	0.396	0.390	0.382	0.376	0.371	0.366	0.362	0.358	0.355	0.352	0.350	0.349	0.348	0.346	0.348	0.349	0.350	0.352	0.355	0.359	0.361	0.366	0.371	0.378	0.382	0.389	0.396	0.404	0.411	0.420	0.429	0.439	0.449	0.459	0.470	0.480	0.491	0.504	0.515	0.528	0.540	0.552	0.565	0.579	0.592	0.605	0.618	0.631	0.645	0.658	0.670	0.682	0.696	0.709	0.721	0.732	0.745	0.758	0.769	0.779	0.790	0.800	0.810	0.818	0.828	0.836	0.842	0.850	0.858	0.864	0.869	0.874	0.879	0.882	0.886	0.889	0.891	0.892	0.894	0.896	0.898	0.898	0.896	0.896	0.896	0.895	0.895	0.894	0.891	0.891	0.890	0.888	0.888	0.886	0.886	0.885	0.885	0.884	0.885	0.885	0.886	0.888	0.889	0.891	0.894	0.898	0.901	0.906	0.911	0.918	0.924	0.930	0.938	0.946	0.955	0.964	0.974	0.985	0.995	1.008	1.019	1.032	1.046	1.060	1.072	1.088	1.101	1.118	1.132	1.149	1.164	1.180	1.195	1.211	1.228	1.242	1.258	1.274	1.289	1.304	1.319	1.332	1.346	1.360	1.374	1.386	1.398	1.409	1.419	1.429	1.439	1.448	1.456	1.464	1.471	1.478	1.481	1.488	1.491	1.495	1.496	1.499	1.499	1.500	1.500	1.499	1.496	1.495	1.492	1.489	1.485	1.480	1.475	1.469	1.464	1.456	1.449	1.441	1.434	1.426	1.418	1.409	1.400	1.389	1.380	1.370	1.361	1.351	1.341	1.330	1.320	1.311	1.301	1.291	1.281	1.271	1.261	1.252	1.242	1.235	1.225	1.218	1.209	1.201	1.192	1.185	1.179	1.171	1.165	1.159	1.154	1.148	1.144	1.139	1.136	1.132	1.129	1.126	1.125	1.122	1.122	1.121	1.121	1.122	1.122	1.124	1.125	1.128	1.130	1.134	1.136	1.140	1.145	1.149	1.155	1.160	1.166	1.172	1.179	1.185	1.192	1.200	1.208	1.215	1.222	1.230	1.238	1.246	1.254	1.261	1.270	1.279	1.285	1.292	1.300	1.308	1.314	1.321	1.328	1.334	1.339	1.344	1.348	1.352	1.356	1.359	1.361	1.364	1.365	1.364	1.364	1.364	1.361	1.359	1.356	1.351	1.348	1.340	1.335	1.326	1.319	1.311	1.301	1.290	1.280	1.268	1.256	1.242	1.229	1.212	1.199	1.182	1.166	1.149	1.131	1.112	1.095	1.074	1.055	1.035	1.015	0.995	0.972	0.951	0.931	0.909	0.888	0.865	0.844	0.822	0.800	0.779	0.756	0.736	0.714	0.694	0.674	0.652	0.634	0.614	0.595	0.576	0.559	0.541	0.524	0.509	0.491	0.478	0.462	0.449	0.435	0.422	0.411	0.399	0.389	0.379	0.370	0.361	0.352	0.346	0.340	0.335	0.329	0.325	0.320	0.316	0.314	0.311	0.310	0.309	0.308	0.306	0.305	0.305	0.305	0.305	0.306	0.306	0.306	0.308	0.308	0.308	0.309	0.309	0.308	0.308	0.308	0.305	0.304	0.302	0.299	0.296	0.292	0.288	0.284	0.278	0.271	0.265	0.258	0.249	0.240	0.230	0.220	0.210	0.199	0.185	0.174	0.160	0.146	0.131	0.115	0.100	0.082	0.065	0.048	0.030	0.012	-0.006	-0.026	-0.045	-0.064	-0.084	-0.102	-0.122	-0.142	-0.162	-0.181	-0.200	-0.221	-0.240	-0.259	-0.276	-0.295	-0.311	-0.330	-0.346	-0.362	-0.379	-0.392	-0.408	-0.422	-0.435	-0.448	-0.459	-0.470	-0.480	-0.490	-0.499	-0.506	-0.514	-0.521	-0.526	-0.532	-0.536	-0.539	-0.542	-0.544	-0.546	-0.548	-0.548	-0.546	-0.545	-0.544	-0.541	-0.538	-0.535	-0.530	-0.528	-0.521	-0.516	-0.510	-0.504	-0.498	-0.490	-0.482	-0.475	-0.468	-0.459	-0.450	-0.441	-0.432	-0.424	-0.415	-0.405	-0.395	-0.386	-0.376	-0.366	-0.356	-0.346	-0.336	-0.326	-0.316	-0.305	-0.296	-0.285	-0.276	-0.265	-0.256	-0.245	-0.236	-0.226	-0.216	-0.208	-0.199	-0.189	-0.180	-0.171	-0.161	-0.154	-0.145	-0.136	-0.129	-0.120	-0.114	-0.106	-0.099	-0.092	-0.085	-0.078	-0.072	-0.066	-0.060	-0.055	-0.050	-0.044	-0.040	-0.036	-0.031	-0.028	-0.024	-0.020	-0.018	-0.014	-0.011	-0.009	-0.006	-0.005	-0.002	-0.001	0.001	0.002	0.004	0.005	0.006	0.008	0.009	0.009	0.010	0.011	0.012	0.014	0.014	0.015	0.016	0.019	0.019	0.020	0.021	0.024	0.025	0.028	0.029	0.030	0.032	0.035	0.038	0.040	0.044	0.048	0.050	0.054	0.058	0.061	0.066	0.070	0.075	0.079	0.084	0.089	0.094	0.099	0.104	0.109	0.115	0.120	0.125	0.131	0.136	0.142	0.148	0.152	0.159	0.165	0.171	0.176	0.181	0.188	0.192	0.199	0.205	0.210	0.215	0.220	0.225	0.231	0.235	0.240	0.245	0.250	0.255	0.259	0.264	0.268	0.271	0.276	0.280	0.285	0.289	0.291	0.296	0.300	0.305	0.308	0.311	0.316	0.319	0.324	0.328	0.331	0.336	0.340	0.344	0.349	0.352	0.358	0.361	0.366	0.372	0.376	0.381	0.386	0.392	0.398	0.404	0.409	0.415	0.421	0.429	0.435	0.442	0.449	0.456	0.465	0.472	0.480	0.489	0.498	0.506	0.515	0.524	0.534	0.544	0.552	0.564	0.574	0.585	0.598	0.608	0.620	0.631	0.644	0.655	0.669	0.681	0.695	0.708	0.722	0.736	0.750	0.765	0.779	0.794	0.808	0.824	0.838	0.852	0.868	0.882	0.898	0.912	0.928	0.944	0.958	0.972	0.986	1.000	1.015	1.029	1.042	1.056	1.069	1.082	1.094	1.108	1.119	1.129	1.141	1.151	1.161	1.171	1.180	1.188	1.196	1.204	1.211	1.218	1.224	1.230	1.235	1.240	1.244	1.249	1.252	1.254	1.258	1.260	1.262	1.264	1.265	1.266	1.266	1.268	1.269	1.269	1.269	1.269	1.269	1.269	1.269	1.269	1.269	1.269	1.269	1.269	1.270	1.270	1.271	1.271	1.272	1.274	1.276	1.278	1.280	1.282	1.286	1.289	1.292	1.296	1.301	1.306	1.311	1.316	1.321	1.328	1.334	1.340	1.348	1.354	1.362	1.370	1.378	1.386	1.395	1.402	1.411	1.420	1.429	1.438	1.446	1.455	1.464	1.472	1.481	1.490	1.499	1.506	1.515	1.522	1.530	1.536	1.544	1.551	1.555	1.561	1.568	1.571	1.576	1.580	1.582	1.584	1.586	1.586	1.588	1.588	1.586	1.585	1.584	1.580	1.578	1.572	1.569	1.562	1.556	1.549	1.541	1.532	1.524	1.515	1.504	1.494	1.482	1.470	1.459	1.445	1.432	1.418	1.404	1.390	1.375	1.360	1.344	1.328	1.311	1.296	1.280	1.262	1.248	1.230	1.214	1.198	1.181	1.164	1.148	1.132	1.116	1.100	1.084	1.070	1.055	1.040	1.026	1.011	0.999	0.986	0.972	0.961	0.949	0.938	0.928	0.916	0.906	0.896	0.888	0.879	0.871	0.862	0.855	0.849	0.842	0.835	0.830	0.824	0.820	0.815	0.811	0.806	0.802	0.799	0.796	0.792	0.790	0.786	0.784	0.781	0.780	0.776	0.775	0.774	0.771	0.769	0.768	0.765	0.762	0.761	0.759	0.755	0.754	0.750	0.748	0.745	0.741	0.739	0.735	0.732	0.729	0.725	0.721	0.718	0.712	0.710	0.705	0.700	0.695	0.690	0.685	0.681	0.676	0.670	0.665	0.660	0.654	0.649	0.642	0.636	0.631	0.625	0.619	0.612	0.608	0.601	0.595	0.590	0.584	0.579	0.572	0.566	0.561	0.555	0.549	0.544	0.538	0.532	0.528	0.521	0.518	0.511	0.506	0.501	0.496	0.492	0.486	0.481	0.476	0.472	0.468	0.461	0.458	0.451	0.448	0.441	0.436	0.430	0.426	0.420	0.415	0.409	0.402	0.398	0.390	0.384	0.378	0.371	0.364	0.358	0.351	0.342	0.336	0.329	0.320	0.314	0.305	0.298	0.290	0.281	0.272	0.264	0.255	0.248	0.239	0.230	0.221	0.214	0.204	0.196	0.188	0.180	0.170	0.162	0.155	0.146	0.140	0.132	0.125	0.119	0.111	0.105	0.099	0.094	0.089	0.084	0.079	0.075	0.070	0.068	0.065	0.062	0.060	0.059	0.056	0.056	0.056	0.055	0.058	0.058	0.059	0.061	0.062	0.066	0.069	0.072	0.076	0.081	0.086	0.091	100.000	5.000	2.000	1.000	4.000	0.000	0.000	0.000	0.000	0.000	0.000	0.000	0.000	0.000	0.000	0.000	0.000	0.000	-3.129	-3.148	-3.165	-3.181	-3.196	-3.211	-3.226	-3.239	-3.252	-3.264	-3.275	-3.286	-3.295	-3.305	-3.312	-3.321	-3.328	-3.334	-3.339	-3.344	-3.349	-3.352	-3.356	-3.358	-3.360	-3.361	-3.362	-3.364	-3.364	-3.364	-3.364	-3.362	-3.361	-3.360	-3.360	-3.358	-3.356	-3.355	-3.354	-3.352	-3.350	-3.348	-3.348	-3.345	-3.344	-3.342	-3.342	-3.341	-3.342	-3.342	-3.342	-3.344	-3.345	-3.346	-3.349	-3.350	-3.354	-3.356	-3.359	-3.362	-3.366	-3.371	-3.376	-3.380	-3.385	-3.391	-3.396	-3.402	-3.408	-3.414	-3.419	-3.425	-3.430	-3.436	-3.442	-3.448	-3.452	-3.458	-3.462	-3.466	-3.470	-3.474	-3.476	-3.478	-3.480	-3.481	-3.481	-3.481	-3.479	-3.478	-3.474	-3.470	-3.465	-3.459	-3.451	-3.444	-3.435	-3.425	-3.414	-3.401	-3.389	-3.375	-3.358	-3.342	-3.325	-3.305	-3.285	-3.265	-3.242	-3.219	-3.196	-3.171	-3.145	-3.118	-3.090	-3.061	-3.031	-3.002	-2.970	-2.939	-2.906	-2.872	-2.839	-2.805	-2.770	-2.735	-2.699	-2.662	-2.626	-2.590	-2.552	-2.515	-2.479	-2.441	-2.404	-2.366	-2.330	-2.292	-2.255	-2.219	-2.184	-2.146	-2.111	-2.075	-2.041	-2.007	-1.974	-1.940	-1.908	-1.875	-1.844	-1.814	-1.782	-1.754	-1.726	-1.699	-1.671	-1.645	-1.620	-1.595	-1.572	-1.550	-1.529	-1.508	-1.489	-1.469	-1.450	-1.434	-1.418	-1.402	-1.386	-1.372	-1.360	-1.346	-1.334	-1.321	-1.311	-1.300	-1.290	-1.279	-1.269	-1.260	-1.250	-1.240	-1.231	-1.222	-1.212	-1.202	-1.194	-1.184	-1.172	-1.161	-1.150	-1.138	-1.125	-1.110	-1.096	-1.081	-1.065	-1.048	-1.030	-1.011	-0.990	-0.969	-0.946	-0.924	-0.899	-0.874	-0.848	-0.820	-0.791	-0.761	-0.730	-0.699	-0.666	-0.632	-0.599	-0.564	-0.528	-0.491	-0.454	-0.416	-0.380	-0.341	-0.304	-0.265	-0.228	-0.190	-0.151	-0.114	-0.078	-0.040	-0.005	0.030	0.064	0.096	0.129	0.160	0.189	0.218	0.245	0.269	0.292	0.314	0.335	0.352	0.369	0.384	0.396	0.408	0.416	0.422	0.428	0.430	0.431	0.430	0.426	0.421	0.414	0.405	0.395	0.381	0.368	0.352	0.334	0.316	0.296	0.275	0.252	0.229	0.204	0.180	0.152	0.128	0.100	0.072	0.045	0.018	-0.010	-0.039	-0.066	-0.095	-0.121	-0.149	-0.175	-0.201	-0.226	-0.251	-0.275	-0.298	-0.320	-0.341	-0.361	-0.381	-0.399	-0.416	-0.431	-0.446	-0.460	-0.472	-0.485	-0.496	-0.505	-0.515	-0.522	-0.528	-0.535	-0.539	-0.544	-0.546	-0.548	-0.550	-0.551	-0.551	-0.551	-0.550	-0.549	-0.548	-0.546	-0.545	-0.541	-0.539	-0.536	-0.534	-0.530	-0.528	-0.525	-0.522	-0.519	-0.516	-0.514	-0.512	-0.511	-0.510	-0.509	-0.509	-0.509	-0.509	-0.511	-0.511	-0.514	-0.516	-0.519	-0.524	-0.528	-0.532	-0.539	-0.544	-0.551	-0.559	-0.566	-0.576	-0.586	-0.595	-0.608	-0.618	-0.631	-0.644	-0.658	-0.672	-0.688	-0.704	-0.721	-0.739	-0.758	-0.775	-0.796	-0.816	-0.838	-0.859	-0.881	-0.905	-0.928	-0.951	-0.976	-1.000	-1.025	-1.051	-1.076	-1.102	-1.129	-1.154	-1.181	-1.206	-1.232	-1.259	-1.284	-1.310	-1.335	-1.359	-1.384	-1.406	-1.429	-1.451	-1.471	-1.492	-1.511	-1.530	-1.546	-1.562	-1.576	-1.591	-1.602	-1.612	-1.624	-1.630	-1.638	-1.641	-1.646	-1.648	-1.648	-1.648	-1.644	-1.640	-1.636	-1.629	-1.620	-1.611	-1.601	-1.589	-1.576	-1.562	-1.548	-1.531	-1.514	-1.496	-1.479	-1.459	-1.441	-1.421	-1.401	-1.381	-1.361	-1.341	-1.321	-1.301	-1.282	-1.265	-1.246	-1.229	-1.212	-1.196	-1.182	-1.169	-1.156	-1.146	-1.136	-1.126	-1.120	-1.114	-1.110	-1.108	-1.108	-1.108	-1.110	-1.115	-1.120	-1.128	-1.136	-1.148	-1.160	-1.174	-1.190	-1.208	-1.226	-1.246	-1.269	-1.292	-1.316	-1.344	-1.370	-1.399	-1.429	-1.459	-1.490	-1.524	-1.556	-1.590	-1.625	-1.660	-1.696	-1.731	-1.768	-1.804	-1.839	-1.876	-1.912	-1.948	-1.982	-2.018	-2.052	-2.085	-2.119	-2.150	-2.181	-2.211	-2.241	-2.269	-2.296	-2.322	-2.346	-2.369	-2.391	-2.410	-2.430	-2.445	-2.460	-2.474	-2.486	-2.495	-2.504	-2.510	-2.514	-2.516	-2.518	-2.516	-2.514	-2.509	-2.501	-2.494	-2.484	-2.472	-2.459	-2.444	-2.428	-2.410	-2.389	-2.370	-2.346	-2.325	-2.299	-2.274	-2.248	-2.220	-2.192	-2.164	-2.134	-2.104	-2.072	-2.044	-2.013	-1.981	-1.950	-1.919	-1.889	-1.858	-1.828	-1.798	-1.770	-1.742	-1.715	-1.688	-1.662	-1.638	-1.615	-1.594	-1.572	-1.554	-1.536	-1.520	-1.505	-1.492	-1.482	-1.471	-1.465	-1.460	-1.455	-1.455	-1.455	-1.458	-1.462	-1.469	-1.476	-1.488	-1.500	-1.515	-1.530	-1.549	-1.569	-1.591	-1.615	-1.640	-1.668	-1.696	-1.728	-1.759	-1.792	-1.826	-1.862	-1.899	-1.936	-1.975	-2.015	-2.056	-2.096	-2.139	-2.180	-2.222	-2.264	-2.306	-2.349	-2.391	-2.432	-2.474	-2.514	-2.555	-2.594	-2.631	-2.669	-2.705	-2.739	-2.771	-2.804	-2.832	-2.861	-2.888	-2.912	-2.935	-2.955	-2.974	-2.990	-3.005	-3.018	-3.028	-3.034	-3.039	-3.042	-3.042	-3.041	-3.036	-3.030	-3.021	-3.011	-2.998	-2.984	-2.966	-2.946	-2.924	-2.900	-2.874	-2.846	-2.816	-2.786	-2.752	-2.720	-2.684	-2.648	-2.609	-2.570	-2.530	-2.489	-2.448	-2.405	-2.364	-2.319	-2.276	-2.232	-2.189	-2.145	-2.102	-2.059	-2.018	-1.975	-1.934	-1.892	-1.852	-1.814	-1.776	-1.740	-1.704	-1.670	-1.638	-1.606	-1.576	-1.549	-1.522	-1.498	-1.475	-1.454	-1.435	-1.418	-1.401	-1.389	-1.378	-1.368	-1.360	-1.354	-1.351	-1.349	-1.348	-1.351	-1.354	-1.359	-1.365	-1.374	-1.384	-1.395	-1.408	-1.421	-1.435	-1.451	-1.470	-1.488	-1.506	-1.526	-1.546	-1.568	-1.588	-1.609	-1.630	-1.651	-1.671	-1.691	-1.712	-1.732	-1.751	-1.770	-1.788	-1.804	-1.819	-1.834	-1.846	-1.856	-1.866	-1.876	-1.882	-1.888	-1.891	-1.892	-1.892	-1.890	-1.886	-1.880	-1.871	-1.862	-1.850	-1.835	-1.819	-1.800	-1.780	-1.756	-1.731	-1.705	-1.676	-1.646	-1.614	-1.580	-1.544	-1.508	-1.468	-1.429	-1.386	-1.345	-1.301	-1.256	-1.210	-1.164	-1.118	-1.069	-1.021	-0.972	-0.922	-0.874	-0.825	-0.776	-0.728	-0.679	-0.631	-0.584	-0.536	-0.491	-0.445	-0.400	-0.356	-0.315	-0.274	-0.235	-0.196	-0.160	-0.124	-0.090	-0.059	-0.029	0.000	0.028	0.051	0.075	0.096	0.115	0.132	0.148	0.160	0.171	0.182	0.190	0.195	0.199	0.201	0.201	0.200	0.198	0.192	0.188	0.181	0.171	0.161	0.151	0.139	0.125	0.111	0.098	0.082	0.066	0.050	0.034	0.018	0.000	-0.016	-0.032	-0.049	-0.064	-0.079	-0.092	-0.106	-0.119	-0.130	-0.140	-0.149	-0.156	-0.162	-0.168	-0.170	-0.170	-0.170	-0.168	-0.162	-0.156	-0.148	-0.138	-0.125	-0.110	-0.094	-0.075	-0.055	-0.031	-0.006	0.021	0.050	0.080	0.112	0.148	0.184	0.222	0.261	0.301	0.344	0.388	0.432	0.478	0.524	0.571	0.619	0.669	0.718	0.766	0.815	0.865	0.914	0.962	1.011	1.060	1.108	1.155	1.201	1.248	1.291	1.334	1.375	1.416	1.455	1.492	1.529	1.562	1.596	1.626	1.655	1.682	1.708	1.730	1.751	1.770	1.788	1.802	1.815	1.826	1.835	1.841	1.846	1.849	1.849	1.848	1.845	1.840	1.834	1.824	1.815	1.802	1.789	1.774	1.759	1.740	1.722	1.702	1.681	1.659	1.636	1.612	1.588	1.562	1.536	1.510	1.482	1.458	1.430	1.402	1.376	1.348	1.321	1.296	1.269	1.244	1.219	1.194	1.169	1.146	1.124	1.102	1.081	1.061	1.044	1.025	1.008	0.992	0.979	0.965	0.952	0.942	0.932	0.924	0.916	0.911	0.906	0.902	0.900	0.899	0.899	0.899	0.901	0.905	0.909	0.914	0.919	0.925	0.932	0.939	0.948	0.956	0.965	0.975	0.984	0.994	1.002	1.012	1.021	1.031	1.040	1.050	1.059	1.066	1.074	1.080	1.086	1.091	1.095	1.099	1.101	1.102	1.104	1.102	1.099	1.096	1.091	1.086	1.079	1.069	1.060	1.049	1.036	1.022	1.008	0.990	0.972	0.954	0.932	0.911	0.889	0.864	0.839	0.814	0.786	0.758	0.729	0.700	0.669	0.639	0.606	0.574	0.541	0.507	0.475	0.441	0.408	0.374	0.340	0.308	0.274	0.241	0.208	0.176	0.144	0.112	0.082	0.052	0.024	-0.005	-0.032	-0.059	-0.082	-0.106	-0.130	-0.150	-0.171	-0.190	-0.208	-0.222	-0.238	-0.251	-0.262	-0.272	-0.282	-0.289	-0.295	-0.300	-0.302	-0.304	-0.304	-0.302	-0.301	-0.298	-0.292	-0.285	-0.278	-0.270	-0.260	-0.249	-0.238	-0.225	-0.212	-0.199	-0.185	-0.170	-0.156	-0.141	-0.126	-0.111	-0.095	-0.080	-0.065	-0.050	-0.035	-0.021	-0.009	0.004	0.015	0.028	0.038	0.045	0.052	0.060	0.065	0.069	0.071	0.072	0.071	0.070	0.066	0.061	0.056	0.046	0.036	0.025	0.012	-0.002	-0.020	-0.038	-0.056	-0.078	-0.100	-0.122	-0.148	-0.174	-0.201	-0.230	-0.260	-0.290	-0.321	-0.352	-0.385	-0.419	-0.452	-0.486	-0.520	-0.555	-0.589	-0.624	-0.656	-0.691	-0.724	-0.755	-0.788	-0.818	-0.848	-0.878	-0.904	-0.930	-0.955	-0.979	-1.000	-1.021	-1.040	-1.058	-1.072	-1.088	-1.099	-1.109	-1.116	-1.121	-1.126	-1.128	-1.128	-1.125	-1.121	-1.114	-1.105	-1.095	-1.082	-1.069	-1.051	-1.034	-1.014	-0.994	-0.970	-0.946	-0.920	-0.891	-0.862	-0.832	-0.802	-0.770	-0.736	-0.702	-0.668	-0.632	-0.598	-0.561	-0.525	-0.488	-0.451	-0.415	-0.379	-0.342	-0.308	-0.272	-0.238	-0.205	-0.172	-0.140	-0.110	-0.080	-0.052	-0.026	0.000	0.022	0.046	0.066	0.085	0.104	0.119	0.132	0.144	0.154	0.162	0.168	0.172	0.175	0.175	0.174	0.170	0.165	0.159	0.150	0.140	0.128	0.114	0.098	0.081	0.064	0.044	0.024	0.001	-0.021	-0.046	-0.071	-0.096	-0.122	-0.150	-0.178	-0.206	-0.235	-0.262	-0.291	-0.320	-0.349	-0.378	-0.406	-0.434	-0.461	-0.488	-0.514	-0.539	-0.564	-0.588	-0.611	-0.632	-0.654	-0.672	-0.692	-0.709	-0.726	-0.740	-0.755	-0.768	-0.779	-0.789	-0.798	-0.805	-0.810	-0.815	-0.820	-0.822	-0.822	-0.822	-0.820	-0.818	-0.815	-0.810	-0.805	-0.798	-0.790	-0.781	-0.772	-0.762	-0.752	-0.740	-0.730	-0.718	-0.705	-0.691	-0.679	-0.665	-0.651	-0.638	-0.624	-0.610	-0.596	-0.582	-0.570	-0.558	-0.544	-0.531	-0.521	-0.509	-0.498	-0.488	-0.479	-0.469	-0.462	-0.454	-0.448	-0.441	-0.438	-0.432	-0.430	-0.429	-0.429	-0.429	-0.429	-0.431	-0.435	-0.440	-0.445	-0.451	-0.459	-0.469	-0.478	-0.489	-0.500	-0.514	-0.529	-0.544	-0.559	-0.578	-0.595	-0.615	-0.635	-0.655	-0.676	-0.699	-0.721	-0.745	-0.770	-0.794	-0.820	-0.845	-0.871	-0.899	-0.925	-0.952	-0.980	-1.006	-1.035	-1.062	-1.089	-1.118	-1.144	-1.171	-1.196	-1.222	-1.248	-1.272	-1.296	-1.320	-1.341	-1.364	-1.385	-1.402	-1.422	-1.440	-1.456	-1.472	-1.486	-1.499	-1.510	-1.520	-1.530	-1.538	-1.544	-1.549	-1.551	-1.554	-1.552	-1.552	-1.551	-1.546	-1.541	-1.536	-1.529	-1.520	-1.509	-1.499	-1.486	-1.472	-1.459	-1.444	-1.429	-1.411	-1.394	-1.376	-1.356	-1.338	-1.319	-1.299	-1.279	-1.258	-1.238	-1.216	-1.196	-1.178	-1.156	-1.138	-1.118	-1.099	-1.082	-1.064	-1.048	-1.032	-1.018	-1.004	-0.990	-0.979	-0.969	-0.959	-0.950	-0.942	-0.938	-0.932	-0.929	-0.926	-0.926	-0.926	-0.928	-0.930	-0.934	-0.939	-0.946	-0.954	-0.962	-0.971	-0.981	-0.992	-1.005	-1.018	-1.032	-1.045	-1.060	-1.075	-1.091	-1.108	-1.124	-1.140	-1.155	-1.172	-1.189	-1.205	-1.220	-1.235	-1.250	-1.264	-1.278	-1.290	-1.302	-1.314	-1.325	-1.335	-1.342	-1.350	-1.358	-1.362	-1.368	-1.371	-1.372	-1.374	-1.374	-1.371	-1.369	-1.365	-1.360	-1.354	-1.348	-1.339	-1.329	-1.319	-1.306	-1.294	-1.280	-1.266	-1.251	-1.234	-1.218	-1.200	-1.181	-1.162	-1.144	-1.124	-1.102	-1.081	-1.061	-1.040	-1.018	-0.996	-0.975	-0.954	-0.932	-0.910	-0.890	-0.870	-0.848	-0.828	-0.808	-0.788	-0.768	-0.749	-0.731	-0.712	-0.695	-0.679	-0.661	-0.646	-0.630	-0.616	-0.602	-0.589	-0.575	-0.564	-0.552	-0.541	-0.530	-0.521	-0.512	-0.504	-0.496	-0.489	-0.482	-0.476	-0.470	-0.466	-0.461	-0.458	-0.454	-0.451	-0.449	-0.448	-0.445	-0.444	-0.444	-0.444	-0.444	-0.444	-0.445	-0.445	-0.446	-0.446	-0.448	-0.449	-0.451	-0.452	-0.454	-0.455	-0.456	-0.458	-0.459	-0.460	-0.461	-0.460	-0.460	-0.460	-0.460	-0.458	-0.456	-0.452	-0.451	-0.448	-0.442	-0.438	-0.431	-0.425	-0.418	-0.410	-0.400	-0.391	-0.380	-0.369	-0.355	-0.341	-0.326	-0.311	-0.295	-0.276	-0.259	-0.239	-0.218	-0.196	-0.174	-0.150	-0.126	-0.100	-0.075	-0.048	-0.020	0.008	0.038	0.065	0.096	0.126	0.156	0.188	0.219	0.250	0.281	0.312	0.344	0.375	0.406	0.438	0.469	0.499	0.529	0.558	0.586	0.614	0.641	0.668	0.692	0.718	0.741	0.764	0.785	0.805	0.825	0.842	0.861	0.876	0.892	0.906	0.918	0.929	0.939	0.949	0.956	0.962	0.968	0.974	0.978	0.979	0.981	0.981	0.981	0.981	0.979	0.976	0.974	0.970	0.965	0.961	0.956	0.952	0.946	0.941	0.935	0.930	0.924	0.919	0.914	0.909	0.905	0.900	0.896	0.892	0.889	0.886	0.884	0.881	0.881	0.880	0.880	0.881	0.881	0.884	0.886	0.889	0.894	0.898	0.904	0.908	0.914	0.921	0.928	0.936	0.945	0.954	0.962	0.972	0.984	0.992	1.004	1.014	1.026	1.036	1.049	1.060	1.071	1.084	1.095	1.108	1.118	1.130	1.141	1.151	1.162	1.172	1.184	1.192	1.202	1.211	1.220	1.229	1.238	1.245	1.251	1.256	1.262	1.268	1.271	1.276	1.278	1.280	1.281	1.281	1.281	1.280	1.278	1.275	1.271	1.266	1.261	1.254	1.246	1.239	1.230	1.219	1.208	1.196	1.182	1.170	1.155	1.139	1.121	1.105	1.088	1.068	1.049	1.029	1.008	0.986	0.962	0.941	0.918	0.894	0.869	0.845	0.820	0.794	0.769	0.744	0.719	0.692	0.668	0.642	0.619	0.594	0.570	0.545	0.522	0.500	0.479	0.458	0.436	0.416	0.398	0.379	0.362	0.345	0.330	0.316	0.304	0.291	0.281	0.271	0.262	0.256	0.249	0.245	0.241	0.240	0.239	0.239	0.239	0.242	0.245	0.249	0.255	0.260	0.266	0.275	0.282	0.292	0.302	0.312	0.324	0.335	0.346	0.359	0.370	0.382	0.394	0.406	0.419	0.430	0.442	0.454	0.465	0.475	0.484	0.494	0.502	0.511	0.519	0.524	0.530	0.534	0.538	0.540	0.541	0.541	0.540	0.539	0.535	0.531	0.526	0.520	0.512	0.504	0.492	0.481	0.470	0.456	0.441	0.426	0.410	0.392	0.374	0.355	0.335	0.314	0.292	0.271	0.248	0.224	0.200	0.176	0.150	0.125	0.099	0.074	0.048	0.021	-0.006	-0.031	-0.058	-0.084	-0.110	-0.136	-0.161	-0.185	-0.210	-0.234	-0.258	-0.281	-0.304	-0.325	-0.346	-0.366	-0.386	-0.405	-0.422	-0.440	-0.456	-0.471	-0.485	-0.499	-0.510	-0.521	-0.531	-0.540	-0.549	-0.556	-0.562	-0.568	-0.571	-0.575	-0.578	-0.579	-0.579	-0.579	-0.576	-0.576	-0.571	-0.569	-0.564	-0.559	-0.554	-0.546	-0.540	-0.531	-0.524	-0.515	-0.506	-0.499	-0.489	-0.480	-0.470	-0.460	-0.450	-0.440	-0.429	-0.420	-0.410	-0.401	-0.390	-0.381	-0.372	-0.364	-0.356	-0.348	-0.340	-0.332	-0.325	-0.318	-0.312	-0.306	-0.301	-0.295	-0.291	-0.288	-0.284	-0.280	-0.278	-0.275	-0.274	-0.272	-0.272	-0.271	-0.270	-0.270	-0.271	-0.271	-0.272	-0.272	-0.275	-0.275	-0.278	-0.279	-0.281	-0.282	-0.285	-0.286	-0.288	-0.290	-0.292	-0.294	-0.295	-0.295	-0.296	-0.298	-0.298	-0.299	-0.298	-0.299	-0.298	-0.296	-0.295	-0.292	-0.290	-0.288	-0.285	-0.280	-0.276	-0.272	-0.266	-0.261	-0.255	-0.249	-0.241	-0.234	-0.225	-0.218	-0.208	-0.199	-0.190	-0.179	-0.169	-0.158	-0.146	-0.135	-0.122	-0.110	-0.098	-0.085	-0.072	-0.059	-0.045	-0.031	-0.019	-0.004	0.010	0.024	0.038	0.051	0.064	0.078	0.091	0.104	0.116	0.130	0.141	0.152	0.165	0.176	0.186	0.196	0.206	0.214	0.224	0.231	0.238	0.245	0.251	0.256	0.261	0.265	0.268	0.271	0.272	0.274	0.274	0.274	0.271	0.270	0.266	0.264	0.259	0.254	0.248	0.241	0.235	0.228	0.219	0.210	0.201	0.192	0.181	0.171	0.161	0.151	0.140	0.129	0.119	0.108	0.096	0.085	0.076	0.065	0.056	0.048	0.038	0.030	0.022	0.016	0.010	0.004	0.000	-0.004	-0.006	-0.006	-0.006	-0.005	-0.002	0.000	0.005	0.011	0.019	0.029	0.039	0.050	0.064	0.078	0.092	0.110	0.129	0.148	0.170	0.191	0.216	0.241	0.269	0.295	0.325	0.355	0.385	0.418	0.451	0.485	0.519	0.555	0.590	0.626	0.665	0.702	0.740	0.779	0.818	0.856	0.894	0.932	0.972	1.010	1.049	1.085	1.122	1.159	1.195	1.230	1.265	1.299	1.330	1.362	1.394	1.424	1.451	1.479	1.505	1.529	1.552	1.575	1.595	1.615	1.632	1.649	1.664	1.676	1.688	1.698	1.706	1.714	1.718	1.722	1.725	1.726	1.726	1.724	1.721	1.718	1.710	1.704	1.695	1.686	1.676	1.665	1.652	1.639	1.625	1.611	1.595	1.579	1.562	1.545	1.528	1.510	1.492	1.475	1.455	1.438	1.420	1.404	1.385	1.369	1.352	1.336	1.321	1.306	1.292	1.280	1.268	1.258	1.248	1.239	1.231	1.225	1.220	1.216	1.214	1.212	1.212	1.214	1.216	1.221	1.228	1.234	1.244	1.254	1.265	1.276	1.291	1.306	1.322	1.340	1.359	1.379	1.400	1.422	1.445	1.469	1.492	1.518	1.542	1.569	1.595	1.621	1.648	1.675	1.701	1.729	1.755	1.780	1.806	1.831	1.855	1.880	1.904	1.926	1.948	1.969	1.988	2.005	2.022	2.039	2.051	2.065	2.076	2.086	2.095	2.102	2.108	2.111	2.114	2.114	2.114	2.111	2.106	2.101	2.095	2.086	2.076	2.065	2.052	2.039	2.022	2.007	1.989	1.971	1.952	1.932	1.912	1.890	1.868	1.845	1.821	1.799	1.774	1.750	1.726	1.701	1.678	1.654	1.630	1.606	1.584	1.561	1.539	1.516	1.496	1.476	1.458	1.439	1.421	1.405	1.390	1.375	1.362	1.350	1.339	1.328	1.319	1.311	1.305	1.299	1.295	1.292	1.290	1.289	1.290	1.291	1.295	1.299	1.304	1.309	1.316	1.324	1.332	1.341	1.352	1.362	1.374	1.385	1.398	1.411	1.424	1.438	1.451	1.466	1.479	1.494	1.508	1.522	1.536	1.550	1.564	1.576	1.589	1.602	1.615	1.628	1.638	1.650	1.659	1.669	1.678	1.686	1.694	1.702	1.708	1.715	1.720	1.724	1.728	1.731	1.734	1.736	1.738	1.739	1.740	1.741	1.741	1.741	1.740	1.740	1.739	1.739	1.738	1.736	1.738	1.738	1.739	1.739	1.739	1.741	1.744	1.748	1.751	1.755	1.761	1.769	1.776	1.786	1.796	1.808	1.821	1.835	1.850	1.868	1.888	1.906	1.929	1.951	1.976	2.002	2.030	2.060	2.091	2.124	2.158	2.194	2.230	2.268	2.308	2.349	2.391	2.434	2.478	2.522	2.569	2.614	2.661	2.709	2.759	2.806	2.855	2.906	2.955	3.004	3.052	3.102	3.151	3.200	3.246	3.294	3.341	3.386	3.430	3.474	3.516	3.558	3.596	3.635	3.671	3.708	3.740	3.772	3.802	3.831	3.856	3.881	3.904	3.925	3.945	3.961	3.976	3.989	4.000	4.008	4.014	4.019	4.022	4.021	4.020	4.018	4.011	4.004	3.995	3.984	3.971	3.958	3.941	3.922	3.904	3.881	3.860	3.835	3.810	3.784	3.756	3.728	3.698	3.668	3.635	3.601	3.568	3.534	3.500	3.464	3.428	3.391	3.354	3.318	3.280	3.244	3.206	3.168	3.131	3.094	3.058	3.020	2.984	2.948	2.911	2.876	2.842	2.809	2.775	2.741	2.710	2.679	2.648	2.618	2.589	2.560	2.532	2.506	2.481	2.456	2.432	2.409	2.386	2.366	2.345	2.325	2.306	2.289	2.271	2.254	2.239	2.222	2.209	2.195	2.181	2.169	2.155	2.142	2.131	2.120	2.108	2.098	2.088	2.076	2.065	2.055	2.045	2.034	2.024	2.013	2.001	1.991	1.979	1.968	1.954	1.941	1.929	1.915	1.900	1.888	1.872	1.858	1.841	1.825	1.809	1.791	1.772	1.755	1.736	1.718	1.698	1.678	1.658	1.636	1.616	1.594	1.574	1.551	1.530	1.508	1.486	1.464	1.441	1.419	1.396	1.374	1.351	1.330	1.309	1.288	1.266	1.246	1.226	1.205	1.188	1.168	1.150	1.132	1.115	1.099	1.082	1.069	1.054	1.039	1.026	1.014	1.002	0.991	0.981	0.972	0.964	0.956	0.948	0.941	0.936	0.930	0.926	0.922	0.920	0.918	0.915	0.914	0.912	0.912	0.912	0.912	0.914	0.914	0.916	0.916	0.918	0.920	0.922	0.924	0.926	0.928	0.930	0.931	0.931	0.932	0.934	0.932	0.932	0.932	0.930	0.928	0.924	0.920	0.915	0.909	0.902	0.894	0.884	0.875	0.862	0.850	0.836	0.820	0.804	0.785	0.765	0.744	0.720	0.695	0.669	0.641	0.611	0.580	0.548	0.512	0.476	0.439	0.399	0.358	0.315	0.271	0.225	0.179	0.130	0.080	0.029	-0.024	-0.078	-0.131	-0.188	-0.244	-0.301	-0.359	-0.418	-0.478	-0.538	-0.599	-0.659	-0.719	-0.780	-0.841	-0.901	-0.962	-1.022	-1.081	-1.141	-1.200	-1.259	-1.315	-1.371	-1.426	-1.480	-1.532	-1.584	-1.634	-1.682	-1.730	-1.775	-1.820	-1.862	-1.902	-1.941	-1.979	-2.015	-2.047	-2.080	-2.110	-2.138	-2.164	-2.188	-2.210	-2.230	-2.249	-2.265	-2.280	-2.292	-2.304	-2.312	-2.320	-2.325	-2.329	-2.331	-2.332	-2.331	-2.329	-2.326	-2.320	-2.314	-2.305	-2.296	-2.286	-2.274	-2.261	-2.248	-2.234	-2.218	-2.201	-2.184	-2.166	-2.148	-2.128	-2.109	-2.088	-2.066	-2.045	-2.022	-2.001	-1.979	-1.955	-1.932	-1.908	-1.884	-1.860	-1.835	-1.811	-1.786	-1.762	-1.738	-1.712	-1.688	-1.662	-1.638	-1.611	-1.586	-1.562	-1.535	-1.510	-1.485	-1.460	-1.432	-1.408	-1.381	-1.355	-1.329	-1.301	-1.275	-1.248	-1.220	-1.192	-1.165	-1.136	-1.108	-1.079	-1.049	-1.019	-0.988	-0.956	-0.925	-0.892	-0.860	-0.826	-0.792	-0.758	-0.724	-0.688	-0.650	-0.614	-0.576	-0.538	-0.498	-0.458	-0.418	-0.376	-0.335	-0.292	-0.249	-0.205	-0.161	-0.116	-0.071	-0.026	0.021	0.068	0.114	0.161	0.209	0.256	0.302	0.351	0.399	0.448	0.496	0.542	0.591	0.638	0.686	0.732	0.779	0.825	0.870	0.915	0.960	1.004	1.048	1.089	1.130	1.171	1.211	1.250	1.289	1.325	1.362	1.398	1.432	1.466	1.499	1.530	1.561	1.591	1.620	1.649	1.675	1.701	1.726	1.750	1.774	1.796	1.818	1.839	1.859	1.878	1.896	1.914	1.930	1.946	1.961	1.976	1.990	2.004	2.018	2.030	2.041	2.052	2.064	2.075	2.085	2.096	2.105	2.115	2.125	2.135	2.144	2.152	2.161	2.171	2.179	2.189	2.199	2.206	2.216	2.225	2.235	2.244	2.254	2.262	2.272	2.282	2.292	2.304	2.314	2.325	2.336	2.348	2.360	2.372	2.385	2.398	2.410	2.424	2.438	2.452	2.466	2.481	2.495	2.510	2.525	2.541	2.558	2.571	2.588	2.604	2.620	2.636	2.652	2.669	2.684	2.700	2.715	2.731	2.746	2.761	2.776	2.790	2.805	2.818	2.831	2.844	2.855	2.865	2.876	2.885	2.894	2.902	2.909	2.915	2.920	2.924	2.926	2.928	2.928	2.926	2.925	2.921	2.916	2.910	2.902	2.894	2.882	2.871	2.859	2.844	2.828	2.811	2.792	2.772	2.750	2.728	2.704	2.678	2.651	2.624	2.595	2.565	2.534	2.501	2.468	2.432	2.399	2.361	2.324	2.286	2.248	2.209	2.169	2.128	2.088	2.046	2.004	1.961	1.919	1.875	1.832	1.789	1.745	1.701	1.659	1.615	1.571	1.529	1.485	1.442	1.400	1.358	1.316	1.275	1.234	1.192	1.152	1.112	1.072	1.032	0.994	0.955	0.918	0.879	0.842	0.805	0.768	0.731	0.695	0.659	0.625	0.589	0.554	0.520	0.485	0.451	0.416	0.382	0.349	0.316	0.282	0.249	0.215	0.181	0.149	0.115	0.082	0.049	0.016	-0.018	-0.051	-0.086	-0.120	-0.155	-0.190	-0.224	-0.260	-0.295	-0.330	-0.366	-0.402	-0.439	-0.476	-0.512	-0.550	-0.589	-0.626	-0.664	-0.704	-0.742	-0.781	-0.821	-0.861	-0.901	-0.941	-0.981	-1.022	-1.064	-1.105	-1.146	-1.189	-1.230	-1.271	-1.314	-1.356	-1.399	-1.440	-1.482	-1.525	-1.569	-1.611	-1.654	-1.695	-1.738	-1.780	-1.821	-1.864	-1.906	-1.946	-1.988	-2.029	-2.070	-2.110	-2.150	-2.191	-2.231	-2.270	-2.310	-2.348	-2.388	-2.425	-2.462	-2.499	-2.536	-2.572	-2.608	-2.644	-2.679	-2.714	-2.748	-2.780	-2.814	-2.848	-2.879	-2.910	-2.941	-2.971	-3.000	-3.029	-3.058	-3.085	-3.112	-3.139	-3.165	-3.190	-3.214	-3.238	-3.260	-3.282	-3.304	-3.325	-3.345	-3.365	-3.384	-3.400	-3.418	-3.434	-3.449	-3.465	-3.478	-3.491	-3.504	-3.515	-3.526	-3.536	-3.545	-3.554	-3.561	-3.569	-3.575	-3.580	-3.586	-3.590	-3.592	-3.596	-3.598	-3.600	-3.601	-3.601	-3.601	-3.601	-3.601	-3.600	-3.599	-3.596	-3.595	-3.591	-3.589	-3.585	-3.582	-3.580	-3.575	-3.571	-3.568	-3.565	-3.561	-3.558	-3.555	-3.552	-3.548	-3.546	-3.542	-3.541	-3.539	-3.536	-3.535	-3.532	-3.531	-3.530	-3.530	-3.529	-3.530	-3.530	-3.530	-3.530	-3.530	-3.530	-3.532	-3.532	-3.535	-3.535	-3.536	-3.538	-3.539	-3.539	-3.540	-3.541	-3.541	-3.542	-3.541	-3.541	-3.540	-3.539	-3.536	-3.534	-3.531	-3.528	-3.522	-3.518	-3.512	-3.505	-3.498	-3.488	-3.480	-3.469	-3.458	-3.445	-3.432	-3.418	-3.401	-3.385	-3.368	-3.349	-3.330	-3.309	-3.286	-3.264	-3.240	-3.215	-3.189	-3.161	-3.134	-3.105	-3.075	-3.044	-3.014	-2.981	-2.949	-2.914	-2.880	-2.845	-2.810	-2.774	-2.736	-2.700	-2.661	-2.625	-2.586	-2.548	-2.510	-2.471	-2.432	-2.395	-2.358	-2.319	-2.281	-2.244	-2.206	-2.170	-2.132	-2.098	-2.061	-2.027	-1.992	-1.960	-1.926	-1.894	-1.864	-1.834	-1.804	-1.775	-1.748	-1.719	-1.692	-1.669	-1.644	-1.621	-1.599	-1.578	-1.558	-1.539	-1.520	-1.504	-1.488	-1.471	-1.456	-1.442	-1.430	-1.418	-1.406	-1.395	-1.385	-1.375	-1.365	-1.358	-1.349	-1.340	-1.332	-1.325	-1.319	-1.310	-1.302	-1.295	-1.289	-1.281	-1.272	-1.265	-1.255	-1.246	-1.236	-1.226	-1.214	-1.201	-1.189	-1.174	-1.159	-1.144	-1.128	-1.110	-1.090	-1.071	-1.050	-1.029	-1.005	-0.981	-0.956	-0.929	-0.901	-0.872	-0.844	-0.812	-0.781	-0.749	-0.716	-0.682	-0.648	-0.612	-0.576	-0.540	-0.504	-0.466	-0.430	-0.392	-0.355	-0.316	-0.280	-0.244	-0.206	-0.170	-0.135	-0.100	-0.066	-0.032	-0.001	0.030	0.060	0.088	0.115	0.142	0.166	0.189	0.210	0.229	0.248	0.262	0.278	0.290	0.301	0.310	0.318	0.322	0.325	0.326	0.326	0.322	0.319	0.312	0.305	0.295	0.285	0.271	0.258	0.241	0.224	0.205	0.185	0.165	0.144	0.121	0.096	0.071	0.046	0.020	-0.005	-0.032	-0.059	-0.086	-0.114	-0.141	-0.168	-0.195	-0.221	-0.248	-0.275	-0.299	-0.325	-0.349	-0.371	-0.394	-0.416	-0.438	-0.459	-0.478	-0.495	-0.514	-0.529	-0.545	-0.559	-0.571	-0.584	-0.595	-0.605	-0.614	-0.622	-0.629	-0.636	-0.641	-0.645	-0.649	-0.651	-0.655	-0.656	-0.655	-0.656	-0.655	-0.655	-0.654	-0.651	-0.648	-0.646	-0.644	-0.640	-0.638	-0.634	-0.630	-0.626	-0.624	-0.621	-0.618	-0.615	-0.612	-0.611	-0.609	-0.608	-0.606	-0.606	-0.605	-0.606	-0.606	-0.608	-0.609	-0.611	-0.615	-0.618	-0.621	-0.628	-0.632	-0.639	-0.646	-0.652	-0.660	-0.670	-0.678	-0.688	-0.699	-0.709	-0.721	-0.734	-0.746	-0.761	-0.774	-0.789	-0.804	-0.820	-0.836	-0.852	-0.870	-0.888	-0.905	-0.924	-0.942	-0.962	-0.980	-1.000	-1.020	-1.039	-1.059	-1.078	-1.096	-1.116	-1.135	-1.155	-1.172	-1.191	-1.210	-1.226	-1.244	-1.261	-1.276	-1.291	-1.306	-1.320	-1.332	-1.345	-1.356	-1.366	-1.376	-1.385	-1.392	-1.399	-1.404	-1.408	-1.411	-1.412	-1.412	-1.412	-1.410	-1.408	-1.404	-1.399	-1.392	-1.385	-1.376	-1.368	-1.356	-1.345	-1.334	-1.320	-1.306	-1.292	-1.278	-1.261	-1.245	-1.230	-1.212	-1.195	-1.178	-1.160	-1.142	-1.125	-1.109	-1.090	-1.074	-1.058	-1.042	-1.028	-1.014	-0.999	-0.988	-0.975	-0.964	-0.955	-0.945	-0.939	-0.931	-0.926	-0.924	-0.921	-0.920	-0.920	-0.922	-0.926	-0.930	-0.936	-0.944	-0.952	-0.965	-0.976	-0.990	-1.005	-1.022	-1.040	-1.059	-1.080	-1.101	-1.125	-1.150	-1.175	-1.202	-1.231	-1.259	-1.290	-1.320	-1.352	-1.385	-1.418	-1.450	-1.485	-1.519	-1.554	-1.589	-1.624	-1.659	-1.694	-1.729	-1.765	-1.799	-1.834	-1.868	-1.900	-1.934	-1.965	-1.996	-2.027	-2.056	-2.085	-2.114	-2.140	-2.165	-2.189	-2.211	-2.232	-2.252	-2.271	-2.288	-2.302	-2.318	-2.328	-2.338	-2.346	-2.352	-2.358	-2.360	-2.361	-2.360	-2.358	-2.352	-2.346	-2.339	-2.328	-2.316	-2.302	-2.288	-2.271	-2.252	-2.231	-2.211	-2.189	-2.165	-2.140	-2.114	-2.085	-2.058	-2.027	-1.998	-1.966	-1.935	-1.904	-1.871	-1.838	-1.806	-1.772	-1.740	-1.708	-1.675	-1.642	-1.611	-1.580	-1.550	-1.521	-1.491	-1.464	-1.439	-1.414	-1.390	-1.368	-1.346	-1.328	-1.309	-1.294	-1.280	-1.268	-1.256	-1.249	-1.241	-1.238	-1.234	-1.235	-1.236	-1.240	-1.246	-1.254	-1.264	-1.276	-1.290	-1.306	-1.324	-1.345	-1.366	-1.390	-1.415	-1.442	-1.470	-1.501	-1.532	-1.565	-1.600	-1.635	-1.671	-1.709	-1.748	-1.786	-1.825	-1.866	-1.906	-1.948	-1.989	-2.030	-2.070	-2.110	-2.150	-2.191	-2.230	-2.269	-2.306	-2.342	-2.378	-2.412	-2.446	-2.478	-2.508	-2.538	-2.564	-2.589	-2.614	-2.635	-2.655	-2.672	-2.688	-2.701	-2.712	-2.721	-2.729	-2.732	-2.735	-2.736	-2.732	-2.729	-2.722	-2.714	-2.704	-2.689	-2.675	-2.658	-2.639	-2.616	-2.594	-2.569	-2.541	-2.514	-2.482	-2.451	-2.419	-2.385	-2.349	-2.311	-2.274	-2.235	-2.196	-2.156	-2.115	-2.074	-2.033	-1.991	-1.950	-1.909	-1.869	-1.828	-1.788	-1.748	-1.708	-1.669	-1.631	-1.595	-1.559	-1.524	-1.491	-1.459	-1.428	-1.399	-1.370	-1.345	-1.321	-1.298	-1.276	-1.258	-1.240	-1.224	-1.211	-1.200	-1.190	-1.182	-1.176	-1.172	-1.171	-1.171	-1.172	-1.176	-1.181	-1.189	-1.199	-1.208	-1.220	-1.234	-1.249	-1.265	-1.281	-1.300	-1.320	-1.340	-1.362	-1.382	-1.406	-1.430	-1.454	-1.476	-1.500	-1.524	-1.548	-1.572	-1.596	-1.618	-1.641	-1.661	-1.684	-1.702	-1.722	-1.740	-1.756	-1.772	-1.788	-1.800	-1.811	-1.821	-1.829	-1.836	-1.840	-1.842	-1.844	-1.844	-1.839	-1.834	-1.829	-1.819	-1.808	-1.795	-1.780	-1.762	-1.745	-1.722	-1.700	-1.676	-1.650	-1.621	-1.591	-1.560	-1.526	-1.492	-1.456	-1.420	-1.380	-1.341	-1.300	-1.258	-1.216	-1.172	-1.129	-1.082	-1.038	-0.992	-0.948	-0.901	-0.856	-0.810	-0.765	-0.719	-0.675	-0.630	-0.586	-0.544	-0.501	-0.461	-0.420	-0.381	-0.344	-0.308	-0.274	-0.239	-0.208	-0.176	-0.148	-0.121	-0.096	-0.072	-0.051	-0.031	-0.012	0.002	0.016	0.029	0.038	0.048	0.052	0.056	0.060	0.060	0.059	0.056	0.051	0.045	0.038	0.029	0.016	0.006	-0.009	-0.021	-0.038	-0.054	-0.070	-0.089	-0.106	-0.125	-0.145	-0.165	-0.184	-0.202	-0.222	-0.241	-0.260	-0.278	-0.295	-0.311	-0.328	-0.342	-0.355	-0.366	-0.378	-0.386	-0.395	-0.400	-0.405	-0.408	-0.409	-0.408	-0.404	-0.399	-0.391	-0.382	-0.371	-0.359	-0.342	-0.326	-0.305	-0.284	-0.260	-0.235	-0.206	-0.179	-0.146	-0.112	-0.079	-0.044	-0.006	0.032	0.074	0.115	0.158	0.200	0.245	0.290	0.336	0.381	0.428	0.474	0.520	0.566	0.614	0.659	0.704	0.750	0.795	0.839	0.881	0.922	0.964	1.004	1.042	1.080	1.115	1.149	1.182	1.214	1.242	1.271	1.298	1.322	1.344	1.365	1.385	1.401	1.416	1.429	1.440	1.451	1.458	1.465	1.469	1.471	1.472	1.470	1.469	1.464	1.460	1.452	1.445	1.435	1.425	1.414	1.401	1.386	1.372	1.358	1.341	1.325	1.308	1.290	1.271	1.254	1.235	1.216	1.198	1.179	1.161	1.142	1.124	1.106	1.089	1.072	1.056	1.041	1.026	1.012	1.000	0.988	0.976	0.966	0.958	0.949	0.941	0.935	0.930	0.928	0.924	0.922	0.924	0.924	0.928	0.930	0.935	0.941	0.946	0.955	0.964	0.974	0.985	0.996	1.009	1.022	1.036	1.051	1.066	1.082	1.099	1.115	1.131	1.148	1.165	1.182	1.200	1.218	1.232	1.249	1.265	1.281	1.295	1.310	1.324	1.338	1.349	1.360	1.370	1.380	1.388	1.394	1.400	1.404	1.406	1.408	1.408	1.406	1.404	1.398	1.392	1.385	1.376	1.366	1.354	1.341	1.326	1.310	1.292	1.274	1.254	1.231	1.209	1.184	1.159	1.131	1.105	1.076	1.048	1.016	0.986	0.956	0.924	0.891	0.859	0.825	0.794	0.760	0.726	0.692	0.660	0.628	0.595	0.562	0.530	0.500	0.469	0.439	0.410	0.382	0.355	0.329	0.304	0.280	0.258	0.236	0.215	0.196	0.179	0.162	0.148	0.134	0.121	0.110	0.100	0.091	0.085	0.079	0.075	0.071	0.070	0.069	0.070	0.071	0.074	0.078	0.082	0.089	0.095	0.102	0.110	0.119	0.128	0.138	0.149	0.159	0.170	0.181	0.192	0.202	0.214	0.225	0.236	0.245	0.256	0.266	0.274	0.284	0.291	0.298	0.304	0.309	0.312	0.316	0.318	0.318	0.318	0.318	0.314	0.309	0.305	0.296	0.289	0.279	0.269	0.256	0.242	0.228	0.211	0.194	0.175	0.155	0.134	0.110	0.088	0.061	0.035	0.009	-0.019	-0.048	-0.076	-0.108	-0.136	-0.168	-0.199	-0.232	-0.264	-0.296	-0.329	-0.360	-0.392	-0.425	-0.456	-0.488	-0.519	-0.549	-0.578	-0.606	-0.634	-0.660	-0.686	-0.709	-0.732	-0.754	-0.775	-0.792	-0.810	-0.825	-0.840	-0.851	-0.861	-0.870	-0.878	-0.882	-0.886	-0.886	-0.885	-0.882	-0.879	-0.872	-0.864	-0.854	-0.842	-0.830	-0.814	-0.796	-0.778	-0.758	-0.736	-0.714	-0.689	-0.664	-0.636	-0.608	-0.579	-0.549	-0.518	-0.486	-0.454	-0.420	-0.388	-0.354	-0.320	-0.286	-0.251	-0.218	-0.185	-0.151	-0.119	-0.088	-0.055	-0.024	0.005	0.034	0.062	0.088	0.114	0.138	0.159	0.180	0.200	0.218	0.235	0.250	0.261	0.274	0.282	0.289	0.295	0.299	0.299	0.299	0.298	0.292	0.288	0.279	0.269	0.258	0.245	0.230	0.214	0.196	0.176	0.155	0.132	0.110	0.085	0.059	0.032	0.004	-0.024	-0.054	-0.082	-0.112	-0.145	-0.175	-0.208	-0.238	-0.269	-0.300	-0.331	-0.362	-0.391	-0.422	-0.451	-0.480	-0.507	-0.534	-0.561	-0.585	-0.610	-0.632	-0.655	-0.675	-0.695	-0.712	-0.729	-0.745	-0.760	-0.772	-0.784	-0.794	-0.804	-0.810	-0.815	-0.821	-0.824	-0.825	-0.826	-0.826	-0.822	-0.820	-0.816	-0.810	-0.804	-0.796	-0.788	-0.779	-0.770	-0.759	-0.748	-0.735	-0.722	-0.710	-0.696	-0.684	-0.669	-0.655	-0.640	-0.625	-0.611	-0.596	-0.582	-0.569	-0.555	-0.541	-0.528	-0.516	-0.504	-0.492	-0.481	-0.471	-0.461	-0.452	-0.445	-0.438	-0.430	-0.425	-0.420	-0.416	-0.414	-0.412	-0.412	-0.414	-0.415	-0.419	-0.422	-0.426	-0.432	-0.440	-0.449	-0.458	-0.469	-0.481	-0.495	-0.509	-0.522	-0.540	-0.556	-0.574	-0.592	-0.614	-0.632	-0.654	-0.678	-0.701	-0.724	-0.749	-0.774	-0.799	-0.825	-0.850	-0.878	-0.905	-0.931	-0.960	-0.988	-1.014	-1.041	-1.070	-1.096	-1.124	-1.150	-1.176	-1.202	-1.228	-1.252	-1.276	-1.299	-1.321	-1.342	-1.364	-1.384	-1.401	-1.420	-1.435	-1.450	-1.464	-1.476	-1.488	-1.498	-1.505	-1.511	-1.516	-1.520	-1.522	-1.524	-1.522	-1.520	-1.515	-1.510	-1.504	-1.495	-1.486	-1.475	-1.462	-1.450	-1.434	-1.418	-1.401	-1.384	-1.364	-1.344	-1.322	-1.301	-1.278	-1.255	-1.231	-1.208	-1.182	-1.158	-1.134	-1.108	-1.084	-1.058	-1.032	-1.009	-0.986	-0.961	-0.939	-0.916	-0.896	-0.876	-0.856	-0.838	-0.820	-0.804	-0.789	-0.774	-0.761	-0.750	-0.740	-0.731	-0.724	-0.718	-0.714	-0.711	-0.709	-0.710	-0.711	-0.714	-0.718	-0.722	-0.729	-0.736	-0.746	-0.756	-0.768	-0.780	-0.792	-0.808	-0.822	-0.838	-0.854	-0.871	-0.888	-0.905	-0.924	-0.940	-0.959	-0.978	-0.995	-1.014	-1.031	-1.048	-1.065	-1.081	-1.098	-1.112	-1.128	-1.140	-1.154	-1.165	-1.175	-1.184	-1.194	-1.201	-1.208	-1.211	-1.215	-1.218	-1.218	-1.218	-1.216	-1.214	-1.210	-1.205	-1.198	-1.190	-1.180	-1.170	-1.159	-1.146	-1.132	-1.118	-1.102	-1.086	-1.069	-1.051	-1.032	-1.012	-0.992	-0.972	-0.952	-0.930	-0.909	-0.888	-0.866	-0.842	-0.821	-0.800	-0.778	-0.756	-0.734	-0.714	-0.692	-0.672	-0.651	-0.632	-0.614	-0.595	-0.578	-0.560	-0.545	-0.528	-0.514	-0.499	-0.488	-0.474	-0.462	-0.451	-0.442	-0.434	-0.425	-0.418	-0.411	-0.406	-0.401	-0.398	-0.394	-0.391	-0.390	-0.390	-0.389	-0.389	-0.391	-0.392	-0.395	-0.399	-0.401	-0.406	-0.410	-0.415	-0.421	-0.426	-0.431	-0.438	-0.444	-0.450	-0.455	-0.461	-0.466	-0.472	-0.478	-0.484	-0.490	-0.494	-0.499	-0.502	-0.505	-0.509	-0.511	-0.514	-0.515	-0.515	-0.514	-0.514	-0.510	-0.506	-0.504	-0.498	-0.492	-0.485	-0.476	-0.468	-0.458	-0.446	-0.432	-0.420	-0.404	-0.388	-0.371	-0.351	-0.331	-0.311	-0.289	-0.265	-0.240	-0.215	-0.188	-0.159	-0.131	-0.101	-0.070	-0.039	-0.006	0.026	0.060	0.095	0.130	0.165	0.201	0.238	0.274	0.311	0.348	0.384	0.421	0.458	0.495	0.531	0.566	0.602	0.638	0.671	0.705	0.738	0.770	0.801	0.830	0.859	0.888	0.915	0.940	0.964	0.986	1.009	1.030	1.048	1.066	1.082	1.098	1.111	1.122	1.134	1.142	1.150	1.158	1.162	1.168	1.170	1.171	1.171	1.171	1.169	1.166	1.162	1.158	1.152	1.145	1.139	1.131	1.122	1.115	1.105	1.095	1.086	1.076	1.066	1.059	1.049	1.039	1.030	1.019	1.010	1.002	0.994	0.986	0.979	0.971	0.965	0.960	0.955	0.950	0.946	0.944	0.941	0.939	0.939	0.939	0.939	0.940	0.942	0.945	0.949	0.952	0.956	0.962	0.968	0.974	0.981	0.989	0.995	1.004	1.011	1.020	1.028	1.038	1.046	1.056	1.065	1.075	1.085	1.094	1.102	1.112	1.121	1.130	1.138	1.146	1.155	1.161	1.169	1.175	1.181	1.186	1.191	1.195	1.199	1.201	1.202	1.204	1.204	1.204	1.201	1.199	1.195	1.190	1.185	1.179	1.171	1.162	1.152	1.142	1.131	1.118	1.105	1.090	1.075	1.058	1.041	1.021	1.002	0.982	0.961	0.940	0.916	0.894	0.870	0.845	0.820	0.795	0.770	0.744	0.716	0.689	0.662	0.635	0.609	0.582	0.555	0.529	0.504	0.476	0.452	0.428	0.402	0.379	0.355	0.334	0.312	0.291	0.272	0.254	0.236	0.219	0.202	0.189	0.176	0.164	0.152	0.144	0.136	0.129	0.122	0.119	0.115	0.112	0.114	0.114	0.115	0.119	0.121	0.128	0.134	0.140	0.149	0.156	0.166	0.176	0.189	0.200	0.212	0.224	0.238	0.250	0.264	0.276	0.290	0.304	0.318	0.331	0.342	0.356	0.368	0.380	0.390	0.401	0.411	0.419	0.429	0.435	0.442	0.446	0.450	0.454	0.456	0.456	0.456	0.456	0.452	0.449	0.444	0.436	0.430	0.420	0.410	0.400	0.386	0.374	0.358	0.341	0.324	0.306	0.286	0.265	0.244	0.221	0.199	0.174	0.150	0.124	0.099	0.072	0.045	0.016	-0.010	-0.040	-0.068	-0.096	-0.125	-0.154	-0.182	-0.211	-0.239	-0.268	-0.296	-0.324	-0.351	-0.378	-0.404	-0.430	-0.454	-0.478	-0.501	-0.525	-0.546	-0.568	-0.589	-0.608	-0.625	-0.644	-0.659	-0.675	-0.689	-0.701	-0.714	-0.725	-0.735	-0.744	-0.752	-0.759	-0.764	-0.769	-0.772	-0.776	-0.779	-0.780	-0.779	-0.779	-0.778	-0.775	-0.771	-0.769	-0.764	-0.759	-0.754	-0.748	-0.741	-0.734	-0.726	-0.719	-0.711	-0.704	-0.694	-0.686	-0.679	-0.670	-0.661	-0.652	-0.645	-0.636	-0.628	-0.620	-0.611	-0.604	-0.598	-0.591	-0.584	-0.579	-0.572	-0.568	-0.564	-0.560	-0.556	-0.552	-0.549	-0.546	-0.545	-0.542	-0.542	-0.541	-0.541	-0.541	-0.542	-0.544	-0.545	-0.548	-0.550	-0.551	-0.554	-0.558	-0.560	-0.564	-0.569	-0.572	-0.576	-0.580	-0.585	-0.589	-0.594	-0.598	-0.601	-0.606	-0.610	-0.615	-0.618	-0.621	-0.625	-0.628	-0.630	-0.634	-0.635	-0.636	-0.638	-0.639	-0.639	-0.639	-0.638	-0.636	-0.634	-0.630	-0.628	-0.622	-0.618	-0.611	-0.606	-0.599	-0.591	-0.582	-0.574	-0.564	-0.554	-0.542	-0.530	-0.518	-0.504	-0.490	-0.475	-0.460	-0.445	-0.428	-0.411	-0.392	-0.375	-0.358	-0.338	-0.319	-0.299	-0.279	-0.258	-0.239	-0.218	-0.196	-0.176	-0.156	-0.135	-0.116	-0.095	-0.076	-0.056	-0.036	-0.018	0.000	0.019	0.035	0.052	0.069	0.082	0.098	0.111	0.125	0.136	0.148	0.158	0.166	0.175	0.182	0.189	0.194	0.198	0.201	0.205	0.205	0.205	0.205	0.202	0.201	0.198	0.194	0.189	0.182	0.176	0.169	0.161	0.152	0.145	0.135	0.126	0.116	0.108	0.096	0.086	0.076	0.066	0.056	0.046	0.036	0.026	0.018	0.011	0.002	-0.004	-0.010	-0.015	-0.019	-0.022	-0.025	-0.028	-0.026	-0.026	-0.025	-0.021	-0.016	-0.010	-0.002	0.006	0.016	0.029	0.041	0.055	0.070	0.088	0.106	0.126	0.148	0.170	0.194	0.220	0.245	0.272	0.301	0.332	0.362	0.395	0.429	0.462	0.498	0.534	0.570	0.606	0.644	0.684	0.721	0.761	0.800	0.840	0.880	0.921	0.961	1.001	1.041	1.080	1.119	1.159	1.196	1.235	1.271	1.309	1.344	1.380	1.414	1.448	1.480	1.511	1.541	1.570	1.598	1.624	1.649	1.674	1.696	1.718	1.738	1.755	1.771	1.786	1.800	1.812	1.824	1.832	1.840	1.845	1.850	1.854	1.855	1.855	1.854	1.851	1.848	1.842	1.836	1.829	1.820	1.810	1.799	1.788	1.775	1.761	1.748	1.734	1.719	1.702	1.688	1.671	1.655	1.639	1.621	1.606	1.590	1.575	1.559	1.544	1.530	1.516	1.502	1.491	1.479	1.469	1.460	1.451	1.445	1.439	1.435	1.431	1.429	1.429	1.429	1.431	1.435	1.440	1.445	1.454	1.462	1.472	1.485	1.498	1.512	1.528	1.545	1.562	1.582	1.602	1.624	1.645	1.668	1.691	1.715	1.740	1.764	1.790	1.815	1.841	1.868	1.892	1.918	1.944	1.968	1.994	2.016	2.040	2.062	2.085	2.106	2.126	2.146	2.164	2.181	2.198	2.211	2.225	2.236	2.248	2.256	2.262	2.270	2.274	2.276	2.279	2.279	2.278	2.275	2.270	2.265	2.258	2.249	2.239	2.229	2.216	2.202	2.188	2.171	2.156	2.138	2.120	2.101	2.081	2.060	2.040	2.019	1.998	1.975	1.952	1.930	1.909	1.885	1.862	1.841	1.819	1.798	1.776	1.755	1.734	1.714	1.695	1.676	1.659	1.641	1.625	1.609	1.595	1.581	1.569	1.555	1.545	1.535	1.526	1.519	1.510	1.505	1.500	1.496	1.492	1.491	1.490	1.490	1.490	1.492	1.496	1.499	1.504	1.509	1.514	1.521	1.528	1.535	1.542	1.551	1.560	1.569	1.580	1.589	1.599	1.610	1.619	1.630	1.641	1.651	1.661	1.671	1.682	1.691	1.701	1.711	1.720	1.729	1.738	1.745	1.752	1.759	1.766	1.771	1.778	1.781	1.786	1.790	1.794	1.796	1.798	1.800	1.801	1.801	1.801	1.802	1.800	1.800	1.798	1.796	1.795	1.791	1.789	1.788	1.784	1.782	1.779	1.776	1.775	1.772	1.771	1.769	1.769	1.768	1.769	1.769	1.770	1.774	1.776	1.780	1.785	1.791	1.799	1.806	1.816	1.826	1.839	1.852	1.866	1.882	1.899	1.918	1.938	1.959	1.982	2.006	2.033	2.059	2.089	2.118	2.149	2.182	2.215	2.250	2.286	2.324	2.361	2.401	2.441	2.481	2.521	2.564	2.606	2.650	2.694	2.738	2.781	2.825	2.870	2.914	2.958	3.001	3.045	3.089	3.130	3.172	3.215	3.255	3.294	3.332	3.370	3.408	3.442	3.476	3.509	3.541	3.570	3.599	3.625	3.650	3.674	3.695	3.716	3.734	3.750	3.766	3.779	3.790	3.799	3.808	3.812	3.816	3.819	3.819	3.819	3.815	3.809	3.804	3.795	3.786	3.775	3.762	3.749	3.732	3.716	3.699	3.680	3.659	3.639	3.615	3.591	3.568	3.542	3.516	3.489	3.461	3.432	3.405	3.376	3.345	3.316	3.285	3.255	3.224	3.192	3.161	3.130	3.099	3.069	3.038	3.006	2.976	2.946	2.916	2.886	2.858	2.830	2.801	2.772	2.745	2.718	2.691	2.665	2.640	2.614	2.590	2.566	2.542	2.519	2.496	2.474	2.454	2.432	2.411	2.391	2.372	2.352	2.334	2.316	2.298	2.280	2.264	2.246	2.229	2.214	2.196	2.180	2.165	2.149	2.132	2.118	2.102	2.086	2.070	2.055	2.040	2.024	2.006	1.990	1.974	1.958	1.941	1.922	1.906	1.888	1.870	1.851	1.832	1.814	1.795	1.775	1.755	1.735	1.714	1.694	1.672	1.651	1.630	1.609	1.586	1.564	1.542	1.519	1.496	1.474	1.451	1.428	1.405	1.382	1.359	1.336	1.315	1.291	1.270	1.248	1.225	1.205	1.184	1.162	1.141	1.122	1.102	1.085	1.066	1.049	1.030	1.014	0.999	0.982	0.969	0.954	0.941	0.929	0.916	0.906	0.895	0.885	0.878	0.868	0.861	0.854	0.849	0.841	0.836	0.834	0.829	0.826	0.825	0.822	0.821	0.820	0.819	0.819	0.819	0.820	0.821	0.821	0.822	0.824	0.825	0.826	0.826	0.829	0.829	0.830	0.830	0.830	0.830	0.830	0.829	0.825	0.824	0.820	0.815	0.811	0.805	0.799	0.790	0.782	0.771	0.760	0.748	0.734	0.719	0.701	0.684	0.665	0.642	0.621	0.596	0.570	0.544	0.514	0.484	0.452	0.418	0.382	0.346	0.306	0.268	0.225	0.181	0.136	0.090	0.042	-0.006	-0.056	-0.109	-0.162	-0.216	-0.272	-0.329	-0.386	-0.444	-0.502	-0.562	-0.622	-0.684	-0.745	-0.806	-0.868	-0.930	-0.991	-1.052	-1.115	-1.176	-1.238	-1.298	-1.358	-1.416	-1.476	-1.534	-1.590	-1.646	-1.701	-1.754	-1.806	-1.858	-1.908	-1.955	-2.001	-2.046	-2.089	-2.130	-2.169	-2.208	-2.242	-2.278	-2.310	-2.340	-2.370	-2.396	-2.421	-2.444	-2.465	-2.484	-2.501	-2.518	-2.531	-2.544	-2.554	-2.561	-2.569	-2.572	-2.576	-2.579	-2.579	-2.579	-2.575	-2.571	-2.566	-2.559	-2.551	-2.542	-2.532	-2.521	-2.509	-2.495	-2.481	-2.465	-2.450	-2.432	-2.414	-2.396	-2.376	-2.358	-2.338	-2.316	-2.296	-2.274	-2.251	-2.229	-2.205	-2.181	-2.158	-2.132	-2.110	-2.085	-2.059	-2.034	-2.009	-1.982	-1.956	-1.930	-1.904	-1.878	-1.851	-1.824	-1.796	-1.769	-1.741	-1.714	-1.685	-1.658	-1.628	-1.599	-1.570	-1.540	-1.510	-1.480	-1.449	-1.419	-1.388	-1.355	-1.322	-1.289	-1.256	-1.222	-1.189	-1.154	-1.118	-1.081	-1.044	-1.008	-0.970	-0.931	-0.891	-0.852	-0.812	-0.771	-0.729	-0.686	-0.642	-0.600	-0.554	-0.510	-0.464	-0.416	-0.369	-0.322	-0.275	-0.225	-0.176	-0.126	-0.076	-0.026	0.025	0.076	0.128	0.179	0.229	0.280	0.332	0.384	0.435	0.485	0.538	0.588	0.638	0.688	0.735	0.785	0.832	0.881	0.926	0.972	1.019	1.062	1.105	1.148	1.189	1.230	1.269	1.308	1.344	1.380	1.415	1.449	1.481	1.512	1.544	1.574	1.601	1.629	1.655	1.679	1.702	1.726	1.749	1.770	1.790	1.810	1.828	1.845	1.862	1.879	1.894	1.909	1.924	1.938	1.950	1.962	1.975	1.988	1.999	2.011	2.022	2.034	2.045	2.056	2.068	2.078	2.089	2.100	2.111	2.122	2.134	2.145	2.156	2.169	2.181	2.194	2.206	2.219	2.231	2.246	2.259	2.272	2.286	2.301	2.316	2.330	2.346	2.361	2.376	2.392	2.409	2.425	2.441	2.459	2.475	2.492	2.510	2.528	2.544	2.562	2.580	2.598	2.615	2.632	2.651	2.668	2.686	2.704	2.720	2.738	2.755	2.771	2.788	2.804	2.819	2.835	2.850	2.864	2.879	2.892	2.906	2.919	2.930	2.941	2.952	2.962	2.972	2.980	2.989	2.995	3.000	3.005	3.008	3.011	3.012	3.012	3.012	3.010	3.008	3.002	2.996	2.989	2.981	2.971	2.959	2.948	2.934	2.919	2.902	2.885	2.866	2.846	2.825	2.801	2.778	2.752	2.726	2.699	2.670	2.640	2.609	2.578	2.544	2.510	2.475	2.440	2.402	2.365	2.326	2.288	2.249	2.210	2.169	2.128	2.086	2.045	2.004	1.961	1.918	1.875	1.832	1.790	1.748	1.705	1.662	1.620	1.578	1.536	1.494	1.451	1.410	1.370	1.329	1.289	1.249	1.209	1.170	1.131	1.092	1.055	1.018	0.980	0.944	0.906	0.870	0.835	0.799	0.764	0.729	0.695	0.660	0.626	0.594	0.560	0.526	0.494	0.460	0.428	0.395	0.362	0.330	0.299	0.266	0.234	0.201	0.170	0.138	0.105	0.072	0.040	0.008	-0.026	-0.059	-0.091	-0.125	-0.158	-0.191	-0.225	-0.260	-0.295	-0.329	-0.364	-0.399	-0.434	-0.470	-0.506	-0.542	-0.579	-0.616	-0.652	-0.689	-0.728	-0.764	-0.801	-0.840	-0.879	-0.918	-0.956	-0.994	-1.034	-1.072	-1.112	-1.152	-1.191	-1.232	-1.272	-1.312	-1.352	-1.394	-1.435	-1.475	-1.516	-1.558	-1.599	-1.639	-1.680	-1.720	-1.761	-1.801	-1.842	-1.881	-1.922	-1.962	-2.004	-2.042	-2.082	-2.121	-2.161	-2.200	-2.239	-2.278	-2.315	-2.354	-2.391	-2.428	-2.465	-2.501	-2.538	-2.572	-2.608	-2.644	-2.678	-2.710	-2.744	-2.776	-2.808	-2.839	-2.870	-2.900	-2.930	-2.959	-2.986	-3.014	-3.040	-3.066	-3.091	-3.115	-3.139	-3.161	-3.184	-3.205	-3.225	-3.245	-3.264	-3.282	-3.300	-3.315	-3.331	-3.345	-3.360	-3.372	-3.386	-3.396	-3.408	-3.419	-3.428	-3.435	-3.444	-3.451	-3.458	-3.464	-3.469	-3.474	-3.479	-3.482	-3.485	-3.488	-3.490	-3.491	-3.494	-3.495	-3.496	-3.496	-3.499	-3.498	-3.499	-3.499	-3.498	-3.499	-3.498	-3.499	-3.498	-3.499	-3.499	-3.500	-3.500	-3.501	-3.502	-3.504	-3.506	-3.508	-3.510	-3.512	-3.515	-3.519	-3.522	-3.525	-3.530	-3.534	-3.539	-3.544	-3.549	-3.554	-3.559	-3.565	-3.570	-3.576	-3.582	-3.589	-3.594	-3.601	-3.606	-3.612	-3.618	-3.622	-3.628	-3.632	-3.636	-3.640	-3.645	-3.648	-3.650	-3.652	-3.652	-3.654	-3.654	-3.652	-3.650	-3.648	-3.644	-3.638	-3.632	-3.626	-3.619	-3.609	-3.600	-3.589	-3.576	-3.562	-3.549	-3.532	-3.516	-3.498	-3.478	-3.456	-3.435	-3.412	-3.388	-3.364	-3.338	-3.310	-3.281	-3.252	-3.221	-3.191	-3.159	-3.125	-3.091	-3.055	-3.021	-2.984	-2.948	-2.909	-2.872	-2.832	-2.794	-2.754	-2.715	-2.675	-2.634	-2.594	-2.554	-2.512	-2.472	-2.432	-2.392	-2.354	-2.314	-2.276	-2.236	-2.199	-2.162	-2.125	-2.089	-2.054	-2.020	-1.986	-1.952	-1.920	-1.890	-1.860	-1.831	-1.802	-1.775	-1.750	-1.726	-1.701	-1.679	-1.656	-1.636	-1.616	-1.598	-1.581	-1.564	-1.549	-1.535	-1.521	-1.508	-1.495	-1.485	-1.474	-1.464	-1.455	-1.446	-1.438	-1.430	-1.422	-1.415	-1.408	-1.401	-1.394	-1.389	-1.381	-1.375	-1.368	-1.360	-1.352	-1.342	-1.335	-1.325	-1.315	-1.302	-1.292	-1.279	-1.265	-1.251	-1.236	-1.220	-1.202	-1.185	-1.165	-1.144	-1.122	-1.100	-1.076	-1.051	-1.025	-0.999	-0.970	-0.941	-0.912	-0.881	-0.850	-0.818	-0.785	-0.752	-0.716	-0.682	-0.648	-0.611	-0.576	-0.540	-0.504	-0.469	-0.432	-0.398	-0.361	-0.328	-0.294	-0.259	-0.226	-0.195	-0.162	-0.132	-0.102	-0.075	-0.049	-0.022	0.001	0.024	0.045	0.065	0.084	0.099	0.115	0.129	0.139	0.148	0.155	0.161	0.165	0.168	0.168	0.166	0.162	0.156	0.150	0.140	0.130	0.118	0.105	0.090	0.072	0.054	0.035	0.015	-0.008	-0.030	-0.054	-0.080	-0.104	-0.130	-0.159	-0.185	-0.214	-0.242	-0.270	-0.299	-0.328	-0.356	-0.385	-0.414	-0.442	-0.470	-0.496	-0.524	-0.550	-0.576	-0.601	-0.626	-0.649	-0.670	-0.692	-0.712	-0.732	-0.752	-0.769	-0.788	-0.801	-0.818	-0.830	-0.842	-0.854	-0.864	-0.874	-0.882	-0.890	-0.896	-0.901	-0.905	-0.909	-0.911	-0.912	-0.914	-0.914	-0.914	-0.912	-0.910	-0.908	-0.905	-0.901	-0.899	-0.894	-0.890	-0.885	-0.880	-0.875	-0.870	-0.865	-0.859	-0.855	-0.849	-0.844	-0.839	-0.835	-0.830	-0.825	-0.822	-0.819	-0.815	-0.814	-0.810	-0.809	-0.808	-0.808	-0.808	-0.808	-0.809	-0.810	-0.811	-0.815	-0.818	-0.822	-0.828	-0.832	-0.840	-0.846	-0.854	-0.862	-0.871	-0.880	-0.891	-0.901	-0.914	-0.926	-0.939	-0.954	-0.968	-0.982	-0.998	-1.014	-1.029	-1.045	-1.062	-1.080	-1.098	-1.115	-1.134	-1.151	-1.169	-1.188	-1.206	-1.224	-1.242	-1.260	-1.276	-1.294	-1.311	-1.326	-1.344	-1.359	-1.372	-1.388	-1.400	-1.411	-1.424	-1.435	-1.444	-1.452	-1.461	-1.468	-1.472	-1.478	-1.480	-1.482	-1.484	-1.482	-1.482	-1.479	-1.476	-1.471	-1.465	-1.458	-1.450	-1.440	-1.430	-1.419	-1.408	-1.394	-1.381	-1.366	-1.351	-1.336	-1.320	-1.302	-1.286	-1.270	-1.252	-1.234	-1.216	-1.199	-1.182	-1.165	-1.150	-1.134	-1.119	-1.105	-1.091	-1.078	-1.065	-1.055	-1.044	-1.035	-1.028	-1.021	-1.016	-1.011	-1.009	-1.008	-1.009	-1.010	-1.014	-1.018	-1.025	-1.032	-1.042	-1.052	-1.065	-1.080	-1.095	-1.112	-1.131	-1.151	-1.172	-1.194	-1.219	-1.244	-1.269	-1.298	-1.325	-1.355	-1.384	-1.416	-1.448	-1.479	-1.512	-1.546	-1.580	-1.614	-1.649	-1.684	-1.719	-1.752	-1.786	-1.821	-1.855	-1.889	-1.922	-1.955	-1.986	-2.018	-2.049	-2.078	-2.106	-2.134	-2.160	-2.186	-2.211	-2.234	-2.255	-2.275	-2.294	-2.311	-2.328	-2.341	-2.352	-2.364	-2.374	-2.381	-2.386	-2.390	-2.392	-2.394	-2.392	-2.389	-2.384	-2.378	-2.370	-2.360	-2.349	-2.336	-2.321	-2.306	-2.289	-2.270	-2.250	-2.230	-2.209	-2.184	-2.160	-2.135	-2.109	-2.082	-2.056	-2.027	-2.000	-1.971	-1.942	-1.914	-1.885	-1.856	-1.828	-1.800	-1.772	-1.745	-1.718	-1.692	-1.668	-1.642	-1.620	-1.599	-1.578	-1.558	-1.541	-1.525	-1.510	-1.498	-1.485	-1.475	-1.468	-1.461	-1.458	-1.456	-1.456	-1.460	-1.465	-1.470	-1.480	-1.490	-1.504	-1.519	-1.536	-1.555	-1.576	-1.600	-1.626	-1.654	-1.682	-1.712	-1.745	-1.780	-1.815	-1.852	-1.891	-1.931	-1.974	-2.014	-2.059	-2.102	-2.148	-2.192	-2.238	-2.284	-2.330	-2.376	-2.421	-2.468	-2.514	-2.560	-2.604	-2.646	-2.690	-2.732	-2.772	-2.811	-2.849	-2.886	-2.921	-2.954	-2.985	-3.015	-3.041	-3.066	-3.091	-3.111	-3.130	-3.148	-3.160	-3.172	-3.182	-3.189	-3.194	-3.195	-3.195	-3.192	-3.186	-3.180	-3.170	-3.158	-3.142	-3.128	-3.108	-3.086	-3.064	-3.039	-3.012	-2.984	-2.954	-2.922	-2.889	-2.855	-2.819	-2.782	-2.744	-2.706	-2.668	-2.628	-2.586	-2.546	-2.505	-2.464	-2.424	-2.382	-2.342	-2.302	-2.262	-2.224	-2.186	-2.149	-2.112	-2.078	-2.042	-2.010	-1.978	-1.948	-1.919	-1.891	-1.866	-1.841	-1.820	-1.799	-1.780	-1.764	-1.749	-1.736	-1.725	-1.716	-1.709	-1.704	-1.700	-1.700	-1.700	-1.702	-1.708	-1.714	-1.720	-1.730	-1.741	-1.754	-1.768	-1.784	-1.800	-1.819	-1.838	-1.858	-1.880	-1.901	-1.925	-1.948	-1.971	-1.996	-2.022	-2.046	-2.072	-2.098	-2.122	-2.148	-2.171	-2.196	-2.220	-2.242	-2.265	-2.286	-2.306	-2.325	-2.344	-2.360	-2.376	-2.390	-2.402	-2.415	-2.422	-2.432	-2.438	-2.442	-2.445	-2.445	-2.444	-2.441	-2.435	-2.428	-2.419	-2.408	-2.395	-2.380	-2.362	-2.341	-2.320	-2.298	-2.272	-2.245	-2.216	-2.186	-2.154	-2.120	-2.085	-2.049	-2.010	-1.970	-1.930	-1.888	-1.846	-1.801	-1.758	-1.711	-1.666	-1.620	-1.572	-1.525	-1.478	-1.430	-1.384	-1.335	-1.289	-1.241	-1.196	-1.150	-1.105	-1.061	-1.018	-0.975	-0.935	-0.894	-0.856	-0.819	-0.784	-0.749	-0.715	-0.685	-0.656	-0.629	-0.604	-0.579	-0.558	-0.539	-0.520	-0.504	-0.490	-0.479	-0.468	-0.460	-0.454	-0.449	-0.448	-0.446	-0.448	-0.450	-0.454	-0.461	-0.469	-0.478	-0.488	-0.499	-0.512	-0.526	-0.540	-0.555	-0.572	-0.589	-0.606	-0.624	-0.641	-0.660	-0.678	-0.694	-0.712	-0.730	-0.745	-0.761	-0.776	-0.790	-0.802	-0.814	-0.824	-0.834	-0.840	-0.848	-0.851	-0.855	-0.855	-0.855	-0.854	-0.848	-0.841	-0.834	-0.824	-0.811	-0.798	-0.782	-0.764	-0.744	-0.721	-0.696	-0.670	-0.642	-0.612	-0.582	-0.549	-0.515	-0.479	-0.441	-0.402	-0.362	-0.322	-0.279	-0.236	-0.192	-0.149	-0.104	-0.059	-0.012	0.034	0.080	0.126	0.172	0.218	0.264	0.309	0.354	0.398	0.442	0.484	0.526	0.568	0.608	0.646	0.684	0.719	0.754	0.789	0.821	0.851	0.881	0.909	0.935	0.959	0.982	1.004	1.022	1.041	1.058	1.072	1.085	1.098	1.106	1.115	1.121	1.128	1.130	1.132	1.134	1.134	1.131	1.128	1.124	1.118	1.111	1.104	1.094	1.084	1.074	1.062	1.050	1.038	1.024	1.010	0.995	0.980	0.965	0.950	0.934	0.919	0.904	0.889	0.874	0.859	0.844	0.829	0.815	0.802	0.790	0.778	0.766	0.756	0.745	0.736	0.728	0.721	0.715	0.710	0.705	0.701	0.700	0.699	0.698	0.699	0.701	0.705	0.710	0.715	0.721	0.729	0.736	0.746	0.755	0.766	0.779	0.791	0.805	0.818	0.832	0.848	0.862	0.879	0.894	0.910	0.925	0.941	0.958	0.974	0.989	1.004	1.018	1.034	1.046	1.059	1.072	1.084	1.095	1.105	1.112	1.120	1.126	1.131	1.136	1.138	1.139	1.139	1.138	1.134	1.129	1.122	1.115	1.106	1.095	1.082	1.069	1.052	1.036	1.019	0.999	0.979	0.955	0.931	0.908	0.881	0.854	0.826	0.796	0.768	0.736	0.704	0.672	0.640	0.606	0.574	0.541	0.506	0.472	0.440	0.405	0.371	0.339	0.305	0.272	0.240	0.209	0.179	0.149	0.120	0.091	0.064	0.039	0.014	-0.010	-0.032	-0.054	-0.074	-0.092	-0.109	-0.125	-0.141	-0.152	-0.165	-0.176	-0.185	-0.192	-0.198	-0.202	-0.206	-0.209	-0.210	-0.209	-0.208	-0.204	-0.201	-0.196	-0.190	-0.182	-0.175	-0.166	-0.158	-0.148	-0.138	-0.125	-0.114	-0.102	-0.090	-0.079	-0.068	-0.054	-0.042	-0.030	-0.019	-0.008	0.004	0.015	0.024	0.034	0.041	0.049	0.055	0.061	0.065	0.069	0.071	0.072	0.072	0.071	0.069	0.065	0.060	0.054	0.045	0.036	0.024	0.012	-0.001	-0.016	-0.034	-0.051	-0.071	-0.091	-0.114	-0.136	-0.160	-0.185	-0.211	-0.239	-0.268	-0.296	-0.326	-0.356	-0.388	-0.419	-0.451	-0.482	-0.515	-0.548	-0.580	-0.614	-0.646	-0.678	-0.710	-0.741	-0.771	-0.801	-0.830	-0.859	-0.886	-0.912	-0.936	-0.960	-0.982	-1.004	-1.022	-1.040	-1.056	-1.071	-1.085	-1.095	-1.104	-1.111	-1.116	-1.121	-1.122	-1.122	-1.120	-1.116	-1.110	-1.102	-1.091	-1.080	-1.066	-1.051	-1.035	-1.016	-0.996	-0.974	-0.951	-0.928	-0.901	-0.874	-0.848	-0.818	-0.788	-0.756	-0.725	-0.694	-0.661	-0.629	-0.594	-0.560	-0.528	-0.494	-0.461	-0.429	-0.396	-0.364	-0.332	-0.301	-0.272	-0.242	-0.215	-0.189	-0.164	-0.139	-0.115	-0.094	-0.074	-0.055	-0.039	-0.022	-0.009	0.004	0.014	0.022	0.030	0.034	0.038	0.039	0.039	0.038	0.032	0.028	0.020	0.011	0.001	-0.011	-0.024	-0.039	-0.055	-0.072	-0.091	-0.111	-0.134	-0.155	-0.179	-0.202	-0.228	-0.254	-0.279	-0.306	-0.335	-0.362	-0.390	-0.419	-0.448	-0.476	-0.504	-0.532	-0.561	-0.589	-0.616	-0.644	-0.670	-0.696	-0.721	-0.746	-0.769	-0.792	-0.815	-0.836	-0.855	-0.876	-0.892	-0.911	-0.926	-0.941	-0.955	-0.968	-0.979	-0.990	-0.998	-1.005	-1.012	-1.018	-1.021	-1.025	-1.026	-1.028	-1.028	-1.025	-1.022	-1.020	-1.015	-1.010	-1.005	-0.999	-0.991	-0.981	-0.974	-0.964	-0.954	-0.942	-0.932	-0.921	-0.910	-0.899	-0.886	-0.875	-0.862	-0.851	-0.839	-0.826	-0.815	-0.805	-0.792	-0.782	-0.774	-0.764	-0.755	-0.745	-0.739	-0.731	-0.726	-0.720	-0.715	-0.711	-0.709	-0.708	-0.708	-0.708	-0.709	-0.711	-0.714	-0.718	-0.724	-0.730	-0.739	-0.746	-0.758	-0.768	-0.780	-0.792	-0.806	-0.821	-0.838	-0.855	-0.872	-0.891	-0.911	-0.931	-0.951	-0.974	-0.996	-1.019	-1.042	-1.066	-1.091	-1.116	-1.140	-1.166	-1.191	-1.218	-1.242	-1.269	-1.294	-1.319	-1.344	-1.369	-1.392	-1.418	-1.440	-1.465	-1.486	-1.509	-1.530	-1.549	-1.569	-1.588	-1.605	-1.622	-1.638	-1.652	-1.666	-1.678	-1.689	-1.699	-1.706	-1.715	-1.720	-1.724	-1.728	-1.729	-1.729	-1.729	-1.726	-1.722	-1.718	-1.712	-1.704	-1.695	-1.685	-1.674	-1.661	-1.648	-1.634	-1.618	-1.601	-1.584	-1.564	-1.545	-1.525	-1.504	-1.484	-1.461	-1.440	-1.416	-1.394	-1.370	-1.348	-1.324	-1.300	-1.278	-1.255	-1.231	-1.210	-1.189	-1.166	-1.148	-1.126	-1.108	-1.090	-1.071	-1.056	-1.041	-1.026	-1.014	-1.000	-0.990	-0.981	-0.972	-0.965	-0.960	-0.955	-0.952	-0.950	-0.950	-0.950	-0.954	-0.956	-0.960	-0.966	-0.972	-0.981	-0.990	-0.999	-1.010	-1.021	-1.034	-1.046	-1.059	-1.074	-1.089	-1.102	-1.119	-1.134	-1.150	-1.165	-1.180	-1.196	-1.211	-1.226	-1.240	-1.255	-1.268	-1.281	-1.294	-1.305	-1.316	-1.326	-1.335	-1.344	-1.351	-1.358	-1.361	-1.366	-1.370	-1.371	-1.372	-1.371	-1.370	-1.366	-1.362	-1.358	-1.351	-1.344	-1.335	-1.325	-1.315	-1.304	-1.291	-1.276	-1.264	-1.248	-1.232	-1.215	-1.199	-1.180	-1.161	-1.142	-1.124	-1.104	-1.082	-1.062	-1.042	-1.021	-1.001	-0.980	-0.960	-0.939	-0.919	-0.899	-0.879	-0.858	-0.839	-0.820	-0.801	-0.784	-0.765	-0.748	-0.730	-0.715	-0.699	-0.684	-0.670	-0.655	-0.642	-0.630	-0.619	-0.608	-0.598	-0.588	-0.579	-0.570	-0.562	-0.556	-0.549	-0.544	-0.539	-0.534	-0.531	-0.528	-0.525	-0.524	-0.522	-0.522	-0.521	-0.522	-0.522	-0.524	-0.526	-0.528	-0.530	-0.532	-0.536	-0.539	-0.542	-0.545	-0.548	-0.551	-0.554	-0.559	-0.561	-0.565	-0.568	-0.570	-0.572	-0.575	-0.576	-0.578	-0.578	-0.579	-0.579	-0.579	-0.576	-0.574	-0.570	-0.568	-0.561	-0.556	-0.550	-0.542	-0.535	-0.526	-0.515	-0.505	-0.492	-0.478	-0.464	-0.448	-0.432	-0.415	-0.395	-0.375	-0.354	-0.332	-0.310	-0.285	-0.260	-0.234	-0.208	-0.180	-0.151	-0.122	-0.092	-0.061	-0.031	0.001	0.034	0.066	0.099	0.132	0.166	0.200	0.232	0.268	0.301	0.335	0.368	0.400	0.432	0.465	0.496	0.528	0.558	0.586	0.616	0.644	0.670	0.696	0.721	0.745	0.768	0.789	0.810	0.829	0.846	0.864	0.879	0.894	0.906	0.918	0.928	0.938	0.945	0.951	0.958	0.961	0.966	0.969	0.969	0.969	0.970	0.969	0.965	0.962	0.959	0.956	0.951	0.946	0.940	0.934	0.929	0.922	0.916	0.910	0.905	0.899	0.892	0.888	0.882	0.878	0.872	0.869	0.865	0.862	0.859	0.858	0.856	0.856	0.856	0.859	0.860	0.862	0.865	0.869	0.874	0.881	0.886	0.894	0.901	0.910	0.920	0.930	0.940	0.952	0.964	0.976	0.989	1.002	1.016	1.030	1.045	1.060	1.075	1.090	1.105	1.121	1.136	1.151	1.168	1.182	1.199	1.212	1.228	1.242	1.256	1.270	1.282	1.296	1.309	1.320	1.330	1.340	1.350	1.359	1.366	1.374	1.380	1.385	1.389	1.391	1.394	1.395	1.394	1.391	1.390	1.385	1.380	1.374	1.366	1.358	1.348	1.338	1.324	1.311	1.296	1.279	1.262	1.244	1.225	1.204	1.181	1.159	1.135	1.110	1.084	1.058	1.030	1.001	0.974	0.944	0.914	0.884	0.854	0.822	0.791	0.760	0.729	0.698	0.668	0.636	0.605	0.575	0.544	0.515	0.486	0.459	0.431	0.404	0.380	0.354	0.330	0.308	0.286	0.265	0.245	0.228	0.210	0.195	0.181	0.168	0.156	0.146	0.138	0.130	0.125	0.120	0.116	0.115	0.114	0.114	0.116	0.118	0.122	0.128	0.132	0.140	0.146	0.155	0.164	0.172	0.184	0.194	0.205	0.216	0.228	0.239	0.251	0.262	0.274	0.285	0.295	0.306	0.316	0.326	0.335	0.344	0.351	0.359	0.364	0.369	0.374	0.376	0.379	0.381	0.381	0.379	0.378	0.372	0.369	0.362	0.356	0.348	0.339	0.329	0.318	0.304	0.290	0.275	0.259	0.242	0.224	0.204	0.185	0.164	0.142	0.121	0.098	0.074	0.050	0.025	0.000	-0.025	-0.051	-0.078	-0.104	-0.130	-0.156	-0.184	-0.210	-0.236	-0.262	-0.288	-0.315	-0.340	-0.365	-0.389	-0.414	-0.438	-0.461	-0.482	-0.504	-0.525	-0.546	-0.565	-0.584	-0.601	-0.618	-0.634	-0.649	-0.662	-0.676	-0.688	-0.698	-0.709	-0.718	-0.726	-0.732	-0.738	-0.742	-0.746	-0.750	-0.751	-0.752	-0.752	-0.751	-0.749	-0.746	-0.742	-0.739	-0.732	-0.726	-0.720	-0.711	-0.704	-0.695	-0.685	-0.678	-0.666	-0.656	-0.644	-0.632	-0.621	-0.609	-0.598	-0.584	-0.572	-0.560	-0.546	-0.535	-0.522	-0.510	-0.499	-0.486	-0.476	-0.465	-0.454	-0.445	-0.434	-0.425	-0.416	-0.408	-0.401	-0.394	-0.388	-0.381	-0.376	-0.371	-0.368	-0.365	-0.362	-0.360	-0.360	-0.359	-0.360	-0.361	-0.362	-0.364	-0.368	-0.370	-0.374	-0.379	-0.384	-0.389	-0.395	-0.401	-0.409	-0.416	-0.422	-0.430	-0.438	-0.445	-0.454	-0.461	-0.470	-0.479	-0.486	-0.494	-0.501	-0.510	-0.516	-0.524	-0.530	-0.535	-0.541	-0.546	-0.550	-0.552	-0.556	-0.559	-0.559	-0.560	-0.561	-0.560	-0.558	-0.555	-0.552	-0.548	-0.544	-0.538	-0.531	-0.524	-0.516	-0.506	-0.496	-0.488	-0.475	-0.462	-0.451	-0.438	-0.422	-0.408	-0.392	-0.378	-0.361	-0.345	-0.328	-0.311	-0.292	-0.275	-0.258	-0.239	-0.221	-0.204	-0.185	-0.168	-0.150	-0.132	-0.116	-0.099	-0.082	-0.066	-0.051	-0.036	-0.022	-0.009	0.005	0.018	0.028	0.039	0.050	0.059	0.066	0.074	0.081	0.086	0.091	0.096	0.099	0.101	0.102	0.104	0.102	0.102	0.100	0.098	0.094	0.089	0.085	0.079	0.074	0.068	0.060	0.052	0.045	0.038	0.029	0.020	0.011	0.002	-0.005	-0.014	-0.022	-0.031	-0.039	100.000	5.000	2.000	1.000	5.000	0.000	0.000	0.000	0.000	0.000	0.000	0.000	0.000	0.000	0.000	0.000	0.000	0.000	-2.274	-2.288	-2.302	-2.316	-2.330	-2.344	-2.358	-2.370	-2.382	-2.394	-2.406	-2.416	-2.428	-2.439	-2.449	-2.458	-2.469	-2.476	-2.485	-2.494	-2.501	-2.510	-2.516	-2.524	-2.530	-2.536	-2.541	-2.546	-2.551	-2.556	-2.561	-2.565	-2.569	-2.572	-2.576	-2.580	-2.584	-2.586	-2.589	-2.591	-2.594	-2.598	-2.600	-2.604	-2.606	-2.610	-2.612	-2.616	-2.620	-2.622	-2.628	-2.631	-2.636	-2.640	-2.645	-2.651	-2.655	-2.661	-2.668	-2.674	-2.680	-2.686	-2.692	-2.700	-2.706	-2.714	-2.721	-2.729	-2.736	-2.744	-2.751	-2.759	-2.768	-2.775	-2.782	-2.790	-2.799	-2.806	-2.812	-2.820	-2.826	-2.834	-2.840	-2.845	-2.851	-2.855	-2.859	-2.861	-2.865	-2.868	-2.869	-2.870	-2.870	-2.869	-2.869	-2.868	-2.864	-2.860	-2.856	-2.850	-2.845	-2.838	-2.829	-2.820	-2.811	-2.800	-2.789	-2.776	-2.762	-2.750	-2.735	-2.719	-2.701	-2.685	-2.666	-2.646	-2.628	-2.605	-2.584	-2.562	-2.538	-2.514	-2.490	-2.465	-2.439	-2.414	-2.385	-2.358	-2.330	-2.301	-2.274	-2.244	-2.214	-2.184	-2.154	-2.124	-2.091	-2.061	-2.030	-2.000	-1.969	-1.938	-1.906	-1.875	-1.845	-1.812	-1.782	-1.751	-1.720	-1.690	-1.661	-1.631	-1.602	-1.575	-1.546	-1.519	-1.491	-1.465	-1.439	-1.415	-1.390	-1.366	-1.342	-1.320	-1.299	-1.278	-1.259	-1.239	-1.221	-1.202	-1.186	-1.169	-1.154	-1.139	-1.125	-1.112	-1.099	-1.088	-1.075	-1.065	-1.054	-1.045	-1.035	-1.025	-1.018	-1.009	-1.000	-0.992	-0.985	-0.978	-0.970	-0.961	-0.954	-0.946	-0.938	-0.929	-0.920	-0.911	-0.901	-0.891	-0.881	-0.870	-0.859	-0.846	-0.832	-0.819	-0.805	-0.790	-0.775	-0.759	-0.741	-0.724	-0.708	-0.689	-0.670	-0.650	-0.629	-0.610	-0.588	-0.566	-0.545	-0.522	-0.500	-0.479	-0.456	-0.435	-0.412	-0.392	-0.371	-0.350	-0.330	-0.309	-0.290	-0.272	-0.256	-0.239	-0.224	-0.210	-0.196	-0.185	-0.175	-0.166	-0.159	-0.154	-0.149	-0.146	-0.145	-0.145	-0.148	-0.151	-0.155	-0.162	-0.171	-0.182	-0.194	-0.208	-0.222	-0.240	-0.259	-0.279	-0.300	-0.324	-0.349	-0.374	-0.400	-0.428	-0.456	-0.486	-0.518	-0.548	-0.580	-0.612	-0.646	-0.679	-0.712	-0.746	-0.780	-0.814	-0.848	-0.882	-0.915	-0.949	-0.980	-1.012	-1.044	-1.074	-1.104	-1.135	-1.162	-1.191	-1.218	-1.244	-1.269	-1.292	-1.316	-1.338	-1.359	-1.380	-1.398	-1.416	-1.432	-1.450	-1.465	-1.478	-1.491	-1.504	-1.515	-1.525	-1.535	-1.544	-1.551	-1.559	-1.565	-1.571	-1.576	-1.580	-1.585	-1.589	-1.592	-1.595	-1.596	-1.599	-1.600	-1.601	-1.601	-1.602	-1.602	-1.602	-1.602	-1.602	-1.601	-1.601	-1.601	-1.600	-1.599	-1.599	-1.598	-1.596	-1.596	-1.596	-1.595	-1.594	-1.592	-1.592	-1.592	-1.592	-1.592	-1.594	-1.594	-1.595	-1.595	-1.598	-1.599	-1.601	-1.602	-1.605	-1.609	-1.612	-1.615	-1.621	-1.626	-1.631	-1.639	-1.646	-1.654	-1.661	-1.671	-1.681	-1.691	-1.704	-1.716	-1.729	-1.742	-1.758	-1.772	-1.789	-1.805	-1.822	-1.840	-1.859	-1.878	-1.898	-1.918	-1.939	-1.960	-1.980	-2.001	-2.024	-2.045	-2.068	-2.090	-2.111	-2.134	-2.156	-2.178	-2.198	-2.218	-2.238	-2.258	-2.276	-2.295	-2.312	-2.328	-2.345	-2.358	-2.371	-2.384	-2.396	-2.405	-2.415	-2.422	-2.429	-2.434	-2.438	-2.441	-2.442	-2.442	-2.442	-2.441	-2.439	-2.435	-2.430	-2.424	-2.419	-2.410	-2.402	-2.394	-2.384	-2.372	-2.364	-2.351	-2.340	-2.329	-2.316	-2.306	-2.294	-2.282	-2.271	-2.261	-2.250	-2.240	-2.231	-2.222	-2.214	-2.206	-2.200	-2.195	-2.191	-2.188	-2.185	-2.182	-2.182	-2.184	-2.188	-2.190	-2.195	-2.201	-2.208	-2.216	-2.226	-2.238	-2.249	-2.262	-2.278	-2.294	-2.310	-2.328	-2.346	-2.368	-2.389	-2.410	-2.432	-2.458	-2.481	-2.506	-2.532	-2.558	-2.585	-2.612	-2.641	-2.668	-2.696	-2.725	-2.752	-2.781	-2.810	-2.838	-2.866	-2.892	-2.920	-2.948	-2.974	-3.000	-3.025	-3.050	-3.075	-3.098	-3.120	-3.141	-3.162	-3.182	-3.200	-3.218	-3.235	-3.250	-3.265	-3.276	-3.288	-3.298	-3.306	-3.314	-3.319	-3.322	-3.326	-3.328	-3.326	-3.325	-3.322	-3.318	-3.311	-3.304	-3.294	-3.284	-3.272	-3.259	-3.244	-3.229	-3.211	-3.192	-3.172	-3.152	-3.129	-3.106	-3.082	-3.056	-3.031	-3.005	-2.976	-2.949	-2.919	-2.890	-2.860	-2.830	-2.800	-2.769	-2.738	-2.706	-2.676	-2.646	-2.615	-2.586	-2.556	-2.528	-2.499	-2.471	-2.445	-2.419	-2.394	-2.369	-2.346	-2.324	-2.302	-2.282	-2.265	-2.249	-2.234	-2.220	-2.209	-2.198	-2.190	-2.184	-2.178	-2.175	-2.174	-2.174	-2.176	-2.180	-2.186	-2.194	-2.202	-2.214	-2.226	-2.241	-2.258	-2.275	-2.294	-2.314	-2.336	-2.360	-2.384	-2.410	-2.436	-2.464	-2.492	-2.522	-2.552	-2.584	-2.615	-2.646	-2.679	-2.710	-2.742	-2.774	-2.806	-2.838	-2.869	-2.899	-2.929	-2.959	-2.988	-3.015	-3.041	-3.065	-3.089	-3.111	-3.132	-3.152	-3.170	-3.186	-3.200	-3.212	-3.225	-3.234	-3.241	-3.246	-3.249	-3.250	-3.250	-3.248	-3.242	-3.238	-3.228	-3.218	-3.206	-3.191	-3.175	-3.156	-3.136	-3.115	-3.091	-3.066	-3.040	-3.011	-2.981	-2.951	-2.918	-2.884	-2.850	-2.812	-2.776	-2.739	-2.701	-2.661	-2.621	-2.580	-2.540	-2.498	-2.456	-2.415	-2.372	-2.331	-2.289	-2.248	-2.205	-2.164	-2.121	-2.081	-2.041	-2.002	-1.962	-1.925	-1.886	-1.850	-1.815	-1.780	-1.746	-1.714	-1.682	-1.652	-1.624	-1.596	-1.569	-1.545	-1.520	-1.499	-1.476	-1.458	-1.439	-1.422	-1.408	-1.394	-1.381	-1.370	-1.359	-1.350	-1.344	-1.338	-1.334	-1.331	-1.328	-1.328	-1.328	-1.330	-1.331	-1.334	-1.339	-1.344	-1.349	-1.355	-1.361	-1.369	-1.378	-1.385	-1.392	-1.400	-1.409	-1.416	-1.424	-1.432	-1.440	-1.445	-1.452	-1.459	-1.464	-1.468	-1.471	-1.474	-1.476	-1.478	-1.478	-1.476	-1.474	-1.470	-1.465	-1.459	-1.451	-1.444	-1.434	-1.422	-1.409	-1.395	-1.379	-1.361	-1.342	-1.324	-1.302	-1.281	-1.256	-1.231	-1.205	-1.179	-1.151	-1.122	-1.092	-1.061	-1.030	-0.998	-0.964	-0.931	-0.898	-0.862	-0.828	-0.794	-0.759	-0.724	-0.689	-0.652	-0.618	-0.582	-0.549	-0.515	-0.481	-0.448	-0.416	-0.385	-0.354	-0.325	-0.296	-0.268	-0.241	-0.216	-0.192	-0.170	-0.149	-0.128	-0.110	-0.092	-0.076	-0.061	-0.049	-0.038	-0.028	-0.020	-0.014	-0.009	-0.005	-0.002	-0.002	-0.004	-0.006	-0.011	-0.015	-0.022	-0.030	-0.040	-0.050	-0.060	-0.072	-0.085	-0.100	-0.115	-0.130	-0.146	-0.164	-0.180	-0.198	-0.215	-0.232	-0.251	-0.268	-0.285	-0.302	-0.318	-0.334	-0.349	-0.364	-0.378	-0.390	-0.401	-0.411	-0.421	-0.429	-0.434	-0.439	-0.442	-0.444	-0.445	-0.444	-0.440	-0.435	-0.429	-0.420	-0.410	-0.396	-0.382	-0.366	-0.349	-0.329	-0.306	-0.284	-0.259	-0.231	-0.202	-0.172	-0.141	-0.108	-0.074	-0.038	-0.001	0.038	0.076	0.116	0.156	0.198	0.240	0.282	0.326	0.369	0.412	0.456	0.500	0.545	0.589	0.631	0.675	0.716	0.759	0.801	0.841	0.881	0.919	0.958	0.995	1.030	1.064	1.098	1.130	1.160	1.189	1.216	1.244	1.268	1.291	1.312	1.334	1.351	1.369	1.384	1.396	1.409	1.419	1.428	1.435	1.442	1.445	1.450	1.450	1.451	1.450	1.448	1.445	1.440	1.434	1.428	1.420	1.410	1.401	1.390	1.379	1.368	1.354	1.342	1.328	1.315	1.300	1.286	1.272	1.259	1.244	1.230	1.215	1.202	1.188	1.175	1.162	1.151	1.138	1.126	1.116	1.105	1.096	1.088	1.080	1.071	1.065	1.060	1.055	1.051	1.048	1.045	1.042	1.042	1.042	1.044	1.045	1.046	1.050	1.052	1.058	1.062	1.068	1.074	1.079	1.086	1.092	1.100	1.106	1.114	1.121	1.128	1.135	1.141	1.148	1.154	1.160	1.166	1.171	1.176	1.180	1.184	1.186	1.189	1.190	1.189	1.188	1.186	1.184	1.179	1.174	1.166	1.159	1.150	1.139	1.129	1.116	1.101	1.086	1.070	1.052	1.032	1.011	0.990	0.968	0.944	0.919	0.892	0.864	0.836	0.806	0.775	0.742	0.710	0.676	0.642	0.606	0.570	0.534	0.495	0.458	0.419	0.380	0.341	0.300	0.260	0.220	0.179	0.139	0.098	0.056	0.016	-0.024	-0.065	-0.105	-0.145	-0.184	-0.222	-0.260	-0.299	-0.335	-0.371	-0.406	-0.441	-0.475	-0.507	-0.540	-0.571	-0.601	-0.630	-0.659	-0.686	-0.711	-0.736	-0.760	-0.781	-0.804	-0.822	-0.842	-0.860	-0.876	-0.891	-0.906	-0.919	-0.931	-0.942	-0.952	-0.961	-0.970	-0.978	-0.984	-0.991	-0.995	-1.000	-1.005	-1.008	-1.011	-1.015	-1.019	-1.021	-1.024	-1.028	-1.030	-1.034	-1.038	-1.041	-1.045	-1.050	-1.055	-1.061	-1.069	-1.075	-1.085	-1.094	-1.105	-1.116	-1.129	-1.142	-1.156	-1.174	-1.191	-1.209	-1.229	-1.250	-1.271	-1.295	-1.319	-1.344	-1.370	-1.398	-1.426	-1.455	-1.485	-1.516	-1.548	-1.581	-1.614	-1.648	-1.681	-1.716	-1.751	-1.786	-1.822	-1.858	-1.891	-1.926	-1.961	-1.995	-2.029	-2.061	-2.094	-2.125	-2.155	-2.185	-2.211	-2.239	-2.264	-2.289	-2.311	-2.332	-2.351	-2.369	-2.385	-2.400	-2.412	-2.424	-2.431	-2.439	-2.444	-2.446	-2.448	-2.446	-2.444	-2.438	-2.431	-2.421	-2.411	-2.398	-2.384	-2.366	-2.349	-2.328	-2.306	-2.284	-2.258	-2.231	-2.205	-2.175	-2.145	-2.114	-2.081	-2.049	-2.014	-1.979	-1.942	-1.906	-1.870	-1.832	-1.795	-1.758	-1.720	-1.684	-1.645	-1.609	-1.574	-1.536	-1.501	-1.466	-1.432	-1.399	-1.366	-1.336	-1.305	-1.278	-1.250	-1.224	-1.199	-1.175	-1.154	-1.132	-1.114	-1.098	-1.082	-1.069	-1.058	-1.046	-1.039	-1.032	-1.028	-1.025	-1.024	-1.025	-1.028	-1.031	-1.038	-1.045	-1.054	-1.065	-1.078	-1.091	-1.106	-1.122	-1.141	-1.159	-1.179	-1.200	-1.221	-1.245	-1.269	-1.292	-1.319	-1.344	-1.370	-1.398	-1.424	-1.450	-1.478	-1.505	-1.532	-1.559	-1.586	-1.612	-1.639	-1.664	-1.689	-1.712	-1.739	-1.761	-1.784	-1.806	-1.826	-1.848	-1.866	-1.886	-1.904	-1.920	-1.936	-1.950	-1.964	-1.978	-1.989	-1.999	-2.009	-2.016	-2.024	-2.030	-2.035	-2.040	-2.042	-2.046	-2.047	-2.047	-2.047	-2.047	-2.045	-2.042	-2.040	-2.035	-2.031	-2.026	-2.020	-2.014	-2.006	-2.000	-1.992	-1.984	-1.975	-1.968	-1.958	-1.949	-1.939	-1.929	-1.919	-1.909	-1.900	-1.890	-1.881	-1.871	-1.862	-1.852	-1.845	-1.836	-1.829	-1.821	-1.815	-1.808	-1.802	-1.798	-1.792	-1.788	-1.785	-1.781	-1.781	-1.779	-1.779	-1.780	-1.781	-1.784	-1.786	-1.791	-1.796	-1.802	-1.809	-1.816	-1.826	-1.835	-1.846	-1.859	-1.871	-1.885	-1.899	-1.914	-1.929	-1.946	-1.964	-1.982	-2.001	-2.020	-2.040	-2.061	-2.082	-2.104	-2.125	-2.146	-2.170	-2.192	-2.215	-2.236	-2.259	-2.281	-2.302	-2.325	-2.346	-2.366	-2.388	-2.408	-2.426	-2.445	-2.462	-2.479	-2.494	-2.509	-2.524	-2.536	-2.546	-2.559	-2.566	-2.574	-2.580	-2.585	-2.588	-2.590	-2.591	-2.589	-2.588	-2.584	-2.578	-2.571	-2.562	-2.552	-2.541	-2.529	-2.515	-2.499	-2.484	-2.466	-2.448	-2.428	-2.408	-2.385	-2.362	-2.340	-2.316	-2.291	-2.266	-2.240	-2.214	-2.186	-2.160	-2.134	-2.106	-2.079	-2.052	-2.026	-2.000	-1.974	-1.949	-1.922	-1.899	-1.875	-1.852	-1.830	-1.809	-1.788	-1.769	-1.751	-1.734	-1.716	-1.701	-1.688	-1.675	-1.662	-1.651	-1.641	-1.632	-1.625	-1.618	-1.614	-1.608	-1.605	-1.601	-1.600	-1.599	-1.599	-1.599	-1.600	-1.601	-1.604	-1.606	-1.609	-1.611	-1.615	-1.619	-1.621	-1.626	-1.630	-1.631	-1.635	-1.638	-1.641	-1.642	-1.644	-1.644	-1.645	-1.644	-1.642	-1.641	-1.639	-1.635	-1.631	-1.626	-1.620	-1.614	-1.606	-1.598	-1.588	-1.578	-1.566	-1.554	-1.541	-1.528	-1.512	-1.498	-1.480	-1.462	-1.446	-1.426	-1.409	-1.389	-1.369	-1.348	-1.328	-1.305	-1.282	-1.260	-1.238	-1.214	-1.191	-1.168	-1.144	-1.120	-1.096	-1.071	-1.049	-1.024	-1.001	-0.979	-0.955	-0.931	-0.909	-0.886	-0.864	-0.840	-0.819	-0.796	-0.775	-0.754	-0.732	-0.712	-0.691	-0.671	-0.652	-0.634	-0.615	-0.596	-0.578	-0.560	-0.542	-0.526	-0.509	-0.494	-0.478	-0.462	-0.448	-0.434	-0.419	-0.405	-0.392	-0.380	-0.366	-0.355	-0.344	-0.334	-0.324	-0.314	-0.304	-0.296	-0.288	-0.280	-0.272	-0.266	-0.260	-0.254	-0.249	-0.245	-0.240	-0.236	-0.232	-0.230	-0.228	-0.225	-0.224	-0.222	-0.220	-0.219	-0.219	-0.219	-0.219	-0.218	-0.218	-0.218	-0.218	-0.218	-0.216	-0.216	-0.216	-0.215	-0.215	-0.212	-0.211	-0.210	-0.206	-0.204	-0.200	-0.196	-0.190	-0.185	-0.179	-0.171	-0.164	-0.155	-0.146	-0.136	-0.125	-0.114	-0.101	-0.086	-0.072	-0.058	-0.041	-0.024	-0.008	0.011	0.030	0.050	0.071	0.092	0.112	0.135	0.158	0.180	0.205	0.229	0.254	0.278	0.302	0.328	0.352	0.378	0.402	0.426	0.450	0.475	0.499	0.521	0.545	0.568	0.589	0.609	0.631	0.651	0.670	0.689	0.706	0.724	0.739	0.755	0.769	0.781	0.795	0.806	0.818	0.826	0.836	0.842	0.850	0.858	0.862	0.866	0.870	0.871	0.875	0.876	0.875	0.875	0.874	0.874	0.871	0.868	0.865	0.861	0.858	0.852	0.849	0.844	0.839	0.832	0.828	0.821	0.815	0.809	0.802	0.798	0.790	0.784	0.776	0.770	0.764	0.756	0.750	0.744	0.738	0.730	0.724	0.718	0.710	0.704	0.698	0.691	0.685	0.679	0.672	0.665	0.659	0.652	0.645	0.639	0.632	0.625	0.618	0.610	0.602	0.596	0.589	0.581	0.572	0.565	0.558	0.549	0.541	0.531	0.524	0.514	0.505	0.494	0.485	0.476	0.466	0.456	0.446	0.435	0.424	0.412	0.400	0.389	0.376	0.365	0.352	0.339	0.326	0.312	0.299	0.284	0.269	0.252	0.238	0.222	0.205	0.189	0.170	0.152	0.134	0.115	0.095	0.076	0.055	0.034	0.012	-0.010	-0.032	-0.055	-0.079	-0.104	-0.129	-0.154	-0.180	-0.205	-0.232	-0.259	-0.286	-0.314	-0.341	-0.370	-0.399	-0.428	-0.456	-0.484	-0.514	-0.541	-0.571	-0.600	-0.628	-0.656	-0.685	-0.714	-0.741	-0.769	-0.795	-0.821	-0.848	-0.872	-0.898	-0.921	-0.945	-0.968	-0.990	-1.011	-1.031	-1.051	-1.070	-1.088	-1.104	-1.120	-1.135	-1.149	-1.161	-1.172	-1.184	-1.194	-1.204	-1.211	-1.219	-1.226	-1.231	-1.236	-1.241	-1.245	-1.246	-1.250	-1.251	-1.252	-1.252	-1.254	-1.252	-1.252	-1.251	-1.251	-1.250	-1.249	-1.246	-1.245	-1.244	-1.242	-1.241	-1.240	-1.239	-1.239	-1.239	-1.239	-1.240	-1.241	-1.241	-1.244	-1.246	-1.249	-1.252	-1.258	-1.262	-1.268	-1.274	-1.280	-1.289	-1.295	-1.304	-1.314	-1.324	-1.334	-1.344	-1.356	-1.369	-1.381	-1.394	-1.406	-1.420	-1.435	-1.450	-1.464	-1.480	-1.495	-1.511	-1.526	-1.542	-1.559	-1.575	-1.591	-1.608	-1.622	-1.639	-1.655	-1.671	-1.685	-1.701	-1.715	-1.730	-1.744	-1.758	-1.771	-1.784	-1.796	-1.808	-1.819	-1.830	-1.840	-1.849	-1.858	-1.865	-1.871	-1.879	-1.885	-1.889	-1.894	-1.896	-1.899	-1.900	-1.901	-1.901	-1.900	-1.898	-1.895	-1.891	-1.888	-1.882	-1.878	-1.871	-1.864	-1.855	-1.846	-1.838	-1.826	-1.815	-1.802	-1.790	-1.776	-1.762	-1.748	-1.732	-1.716	-1.701	-1.684	-1.666	-1.649	-1.631	-1.612	-1.595	-1.574	-1.555	-1.534	-1.512	-1.492	-1.471	-1.450	-1.428	-1.406	-1.384	-1.362	-1.341	-1.319	-1.296	-1.274	-1.252	-1.230	-1.208	-1.185	-1.162	-1.140	-1.118	-1.095	-1.074	-1.052	-1.030	-1.008	-0.986	-0.965	-0.942	-0.921	-0.901	-0.880	-0.859	-0.839	-0.819	-0.799	-0.779	-0.758	-0.739	-0.720	-0.700	-0.680	-0.662	-0.644	-0.625	-0.606	-0.589	-0.571	-0.554	-0.536	-0.519	-0.502	-0.486	-0.470	-0.454	-0.438	-0.422	-0.406	-0.391	-0.376	-0.360	-0.344	-0.330	-0.315	-0.299	-0.285	-0.270	-0.255	-0.240	-0.226	-0.211	-0.198	-0.184	-0.170	-0.156	-0.141	-0.128	-0.112	-0.098	-0.082	-0.069	-0.055	-0.040	-0.025	-0.011	0.004	0.019	0.032	0.048	0.062	0.078	0.091	0.106	0.121	0.136	0.150	0.165	0.179	0.192	0.208	0.221	0.234	0.248	0.260	0.274	0.285	0.298	0.309	0.320	0.331	0.341	0.351	0.360	0.370	0.378	0.386	0.391	0.398	0.404	0.409	0.412	0.415	0.418	0.420	0.420	0.420	0.420	0.418	0.415	0.411	0.408	0.402	0.398	0.390	0.382	0.375	0.366	0.358	0.346	0.335	0.325	0.312	0.301	0.288	0.275	0.261	0.249	0.234	0.221	0.206	0.192	0.179	0.165	0.151	0.138	0.125	0.112	0.100	0.089	0.078	0.066	0.055	0.046	0.038	0.030	0.024	0.019	0.012	0.010	0.006	0.004	0.004	0.002	0.004	0.008	0.010	0.015	0.020	0.026	0.035	0.044	0.055	0.066	0.079	0.092	0.106	0.121	0.139	0.155	0.174	0.194	0.212	0.234	0.255	0.278	0.300	0.324	0.348	0.371	0.396	0.421	0.446	0.470	0.495	0.520	0.545	0.569	0.594	0.619	0.642	0.665	0.689	0.711	0.734	0.755	0.775	0.795	0.812	0.831	0.848	0.862	0.878	0.891	0.904	0.914	0.924	0.934	0.940	0.948	0.951	0.955	0.958	0.959	0.959	0.958	0.954	0.950	0.944	0.939	0.930	0.921	0.911	0.901	0.889	0.876	0.861	0.846	0.831	0.814	0.798	0.779	0.761	0.741	0.722	0.702	0.684	0.664	0.644	0.624	0.604	0.584	0.566	0.548	0.529	0.511	0.494	0.478	0.461	0.446	0.432	0.420	0.408	0.398	0.389	0.379	0.372	0.366	0.362	0.359	0.358	0.356	0.358	0.361	0.364	0.370	0.378	0.386	0.396	0.408	0.420	0.434	0.449	0.464	0.482	0.500	0.521	0.541	0.562	0.585	0.609	0.632	0.656	0.681	0.706	0.731	0.758	0.784	0.808	0.834	0.860	0.884	0.909	0.934	0.958	0.980	1.004	1.025	1.046	1.066	1.085	1.102	1.120	1.134	1.149	1.161	1.172	1.182	1.190	1.198	1.204	1.208	1.210	1.211	1.211	1.209	1.205	1.200	1.195	1.186	1.178	1.169	1.158	1.144	1.130	1.116	1.099	1.082	1.065	1.048	1.028	1.008	0.986	0.965	0.942	0.920	0.898	0.875	0.851	0.828	0.804	0.781	0.759	0.735	0.711	0.689	0.666	0.645	0.622	0.601	0.580	0.560	0.541	0.522	0.505	0.486	0.470	0.454	0.439	0.424	0.410	0.398	0.385	0.374	0.362	0.352	0.345	0.336	0.330	0.322	0.318	0.314	0.309	0.306	0.304	0.301	0.300	0.299	0.299	0.299	0.300	0.300	0.301	0.304	0.306	0.309	0.311	0.314	0.316	0.320	0.324	0.326	0.329	0.334	0.336	0.340	0.344	0.346	0.350	0.354	0.355	0.359	0.362	0.364	0.366	0.369	0.370	0.371	0.372	0.374	0.374	0.375	0.375	0.376	0.375	0.375	0.375	0.375	0.375	0.375	0.374	0.374	0.374	0.374	0.374	0.374	0.374	0.375	0.376	0.379	0.380	0.382	0.386	0.390	0.394	0.399	0.405	0.411	0.419	0.426	0.436	0.445	0.458	0.469	0.482	0.498	0.511	0.528	0.546	0.565	0.585	0.605	0.628	0.652	0.676	0.701	0.730	0.758	0.786	0.816	0.849	0.881	0.914	0.948	0.981	1.018	1.054	1.091	1.129	1.166	1.204	1.242	1.281	1.320	1.360	1.400	1.439	1.479	1.518	1.556	1.595	1.634	1.671	1.708	1.744	1.780	1.815	1.850	1.882	1.915	1.946	1.978	2.006	2.033	2.060	2.085	2.109	2.131	2.152	2.171	2.190	2.206	2.221	2.235	2.248	2.258	2.268	2.274	2.280	2.284	2.288	2.289	2.288	2.285	2.282	2.278	2.271	2.264	2.255	2.245	2.232	2.219	2.205	2.190	2.174	2.155	2.136	2.116	2.095	2.074	2.051	2.027	2.002	1.979	1.952	1.926	1.900	1.872	1.845	1.818	1.789	1.761	1.732	1.704	1.675	1.645	1.618	1.589	1.560	1.532	1.504	1.476	1.450	1.422	1.396	1.371	1.346	1.321	1.296	1.272	1.250	1.228	1.206	1.185	1.165	1.144	1.126	1.108	1.090	1.072	1.056	1.041	1.025	1.011	0.998	0.985	0.971	0.959	0.948	0.936	0.926	0.916	0.908	0.898	0.889	0.880	0.871	0.864	0.856	0.849	0.840	0.832	0.828	0.819	0.812	0.806	0.799	0.792	0.785	0.779	0.771	0.765	0.759	0.751	0.744	0.738	0.731	0.725	0.719	0.712	0.705	0.700	0.694	0.689	0.682	0.676	0.671	0.666	0.661	0.658	0.654	0.650	0.648	0.644	0.642	0.641	0.640	0.640	0.640	0.641	0.642	0.645	0.649	0.651	0.656	0.661	0.668	0.674	0.682	0.691	0.700	0.711	0.722	0.735	0.749	0.762	0.778	0.794	0.810	0.829	0.848	0.866	0.888	0.909	0.931	0.954	0.979	1.002	1.029	1.055	1.082	1.110	1.139	1.168	1.198	1.230	1.261	1.292	1.326	1.360	1.394	1.429	1.464	1.499	1.536	1.574	1.610	1.648	1.686	1.724	1.762	1.801	1.841	1.881	1.921	1.960	2.001	2.041	2.081	2.121	2.161	2.201	2.240	2.280	2.319	2.358	2.395	2.434	2.471	2.506	2.542	2.579	2.612	2.646	2.680	2.711	2.742	2.772	2.800	2.829	2.856	2.880	2.905	2.928	2.949	2.970	2.988	3.005	3.021	3.035	3.048	3.059	3.068	3.078	3.084	3.090	3.094	3.096	3.096	3.096	3.094	3.091	3.086	3.081	3.072	3.065	3.055	3.045	3.034	3.021	3.008	2.994	2.978	2.962	2.945	2.928	2.910	2.891	2.872	2.852	2.832	2.814	2.794	2.772	2.754	2.732	2.714	2.692	2.672	2.654	2.634	2.615	2.596	2.578	2.559	2.540	2.522	2.506	2.490	2.474	2.458	2.442	2.429	2.415	2.402	2.389	2.376	2.365	2.354	2.344	2.332	2.322	2.314	2.305	2.296	2.289	2.281	2.275	2.269	2.261	2.256	2.250	2.244	2.240	2.235	2.229	2.225	2.221	2.216	2.211	2.208	2.202	2.199	2.194	2.190	2.185	2.179	2.174	2.169	2.162	2.158	2.150	2.144	2.138	2.130	2.122	2.115	2.105	2.098	2.088	2.078	2.068	2.056	2.045	2.033	2.020	2.007	1.992	1.979	1.964	1.949	1.931	1.915	1.898	1.881	1.862	1.844	1.824	1.804	1.782	1.762	1.741	1.720	1.696	1.675	1.651	1.628	1.605	1.581	1.558	1.532	1.508	1.482	1.458	1.432	1.406	1.381	1.356	1.331	1.305	1.279	1.252	1.226	1.201	1.175	1.150	1.124	1.098	1.072	1.046	1.021	0.996	0.970	0.944	0.920	0.894	0.868	0.842	0.818	0.792	0.766	0.740	0.715	0.690	0.664	0.639	0.611	0.586	0.559	0.534	0.506	0.481	0.455	0.426	0.399	0.372	0.344	0.316	0.288	0.259	0.231	0.201	0.172	0.142	0.114	0.084	0.054	0.024	-0.005	-0.035	-0.066	-0.096	-0.126	-0.156	-0.186	-0.218	-0.249	-0.279	-0.309	-0.339	-0.369	-0.399	-0.428	-0.459	-0.488	-0.516	-0.545	-0.575	-0.604	-0.632	-0.660	-0.689	-0.716	-0.744	-0.770	-0.796	-0.824	-0.849	-0.874	-0.900	-0.922	-0.948	-0.971	-0.995	-1.018	-1.040	-1.061	-1.082	-1.102	-1.122	-1.142	-1.161	-1.180	-1.199	-1.216	-1.232	-1.249	-1.265	-1.279	-1.294	-1.308	-1.320	-1.331	-1.342	-1.352	-1.364	-1.372	-1.380	-1.388	-1.394	-1.399	-1.405	-1.409	-1.411	-1.414	-1.414	-1.415	-1.415	-1.412	-1.410	-1.408	-1.404	-1.399	-1.394	-1.388	-1.381	-1.372	-1.365	-1.355	-1.346	-1.336	-1.326	-1.315	-1.302	-1.291	-1.279	-1.265	-1.252	-1.239	-1.226	-1.212	-1.199	-1.185	-1.171	-1.159	-1.145	-1.132	-1.120	-1.108	-1.095	-1.084	-1.074	-1.062	-1.052	-1.042	-1.034	-1.026	-1.020	-1.012	-1.006	-1.002	-0.998	-0.994	-0.990	-0.989	-0.986	-0.985	-0.985	-0.986	-0.988	-0.989	-0.992	-0.996	-0.999	-1.004	-1.010	-1.014	-1.020	-1.026	-1.034	-1.041	-1.048	-1.056	-1.064	-1.071	-1.080	-1.089	-1.098	-1.105	-1.114	-1.122	-1.131	-1.139	-1.146	-1.155	-1.162	-1.170	-1.178	-1.184	-1.191	-1.199	-1.204	-1.209	-1.214	-1.219	-1.224	-1.228	-1.232	-1.235	-1.238	-1.241	-1.244	-1.245	-1.246	-1.249	-1.249	-1.250	-1.251	-1.251	-1.252	-1.252	-1.252	-1.252	-1.252	-1.254	-1.252	-1.254	-1.254	-1.255	-1.255	-1.255	-1.256	-1.259	-1.260	-1.261	-1.262	-1.265	-1.268	-1.269	-1.271	-1.275	-1.278	-1.281	-1.286	-1.290	-1.295	-1.300	-1.306	-1.312	-1.318	-1.325	-1.332	-1.340	-1.348	-1.355	-1.364	-1.374	-1.382	-1.391	-1.402	-1.411	-1.422	-1.432	-1.442	-1.455	-1.466	-1.476	-1.489	-1.500	-1.512	-1.524	-1.536	-1.549	-1.560	-1.572	-1.585	-1.598	-1.610	-1.622	-1.636	-1.649	-1.662	-1.676	-1.689	-1.701	-1.715	-1.729	-1.742	-1.756	-1.769	-1.781	-1.795	-1.809	-1.822	-1.838	-1.850	-1.865	-1.879	-1.892	-1.906	-1.921	-1.936	-1.950	-1.965	-1.980	-1.995	-2.010	-2.025	-2.040	-2.056	-2.071	-2.088	-2.104	-2.120	-2.136	-2.154	-2.170	-2.188	-2.205	-2.221	-2.239	-2.256	-2.272	-2.291	-2.309	-2.326	-2.344	-2.361	-2.379	-2.398	-2.415	-2.432	-2.450	-2.466	-2.484	-2.501	-2.518	-2.535	-2.551	-2.568	-2.584	-2.600	-2.614	-2.629	-2.644	-2.659	-2.671	-2.685	-2.698	-2.710	-2.722	-2.734	-2.745	-2.756	-2.765	-2.775	-2.784	-2.791	-2.799	-2.808	-2.814	-2.820	-2.826	-2.831	-2.835	-2.840	-2.844	-2.846	-2.850	-2.852	-2.855	-2.855	-2.858	-2.859	-2.859	-2.859	-2.860	-2.861	-2.860	-2.860	-2.861	-2.860	-2.860	-2.860	-2.860	-2.860	-2.860	-2.861	-2.861	-2.861	-2.861	-2.862	-2.862	-2.864	-2.865	-2.866	-2.868	-2.870	-2.872	-2.875	-2.876	-2.879	-2.881	-2.884	-2.886	-2.890	-2.892	-2.895	-2.900	-2.902	-2.906	-2.909	-2.911	-2.915	-2.918	-2.920	-2.922	-2.924	-2.926	-2.928	-2.929	-2.928	-2.929	-2.929	-2.926	-2.925	-2.924	-2.920	-2.916	-2.912	-2.908	-2.901	-2.895	-2.889	-2.880	-2.871	-2.862	-2.851	-2.840	-2.828	-2.815	-2.801	-2.786	-2.772	-2.756	-2.739	-2.721	-2.701	-2.682	-2.662	-2.641	-2.621	-2.599	-2.575	-2.551	-2.526	-2.502	-2.478	-2.451	-2.424	-2.398	-2.371	-2.342	-2.314	-2.286	-2.258	-2.229	-2.199	-2.170	-2.140	-2.111	-2.081	-2.052	-2.024	-1.995	-1.966	-1.936	-1.908	-1.879	-1.851	-1.822	-1.795	-1.768	-1.742	-1.716	-1.690	-1.664	-1.639	-1.616	-1.592	-1.569	-1.546	-1.526	-1.505	-1.485	-1.465	-1.446	-1.429	-1.411	-1.395	-1.380	-1.364	-1.350	-1.336	-1.322	-1.310	-1.299	-1.288	-1.278	-1.266	-1.256	-1.248	-1.239	-1.231	-1.222	-1.215	-1.209	-1.201	-1.194	-1.188	-1.180	-1.174	-1.166	-1.159	-1.152	-1.144	-1.136	-1.129	-1.120	-1.110	-1.101	-1.092	-1.081	-1.071	-1.060	-1.048	-1.035	-1.021	-1.009	-0.994	-0.979	-0.964	-0.948	-0.931	-0.914	-0.896	-0.878	-0.860	-0.841	-0.822	-0.802	-0.781	-0.761	-0.740	-0.721	-0.700	-0.680	-0.659	-0.639	-0.620	-0.600	-0.582	-0.562	-0.545	-0.528	-0.512	-0.496	-0.482	-0.469	-0.455	-0.445	-0.435	-0.425	-0.418	-0.411	-0.406	-0.404	-0.401	-0.400	-0.400	-0.402	-0.408	-0.411	-0.418	-0.428	-0.436	-0.449	-0.461	-0.476	-0.491	-0.509	-0.528	-0.549	-0.569	-0.591	-0.615	-0.640	-0.666	-0.694	-0.721	-0.750	-0.779	-0.810	-0.840	-0.871	-0.905	-0.938	-0.969	-1.002	-1.035	-1.069	-1.101	-1.135	-1.168	-1.200	-1.232	-1.264	-1.295	-1.326	-1.356	-1.386	-1.416	-1.444	-1.472	-1.499	-1.525	-1.551	-1.575	-1.599	-1.622	-1.644	-1.665	-1.685	-1.705	-1.722	-1.739	-1.756	-1.771	-1.786	-1.800	-1.814	-1.826	-1.836	-1.848	-1.858	-1.866	-1.875	-1.882	-1.890	-1.895	-1.901	-1.906	-1.911	-1.915	-1.919	-1.921	-1.925	-1.926	-1.929	-1.930	-1.931	-1.932	-1.932	-1.934	-1.934	-1.934	-1.934	-1.934	-1.934	-1.932	-1.932	-1.931	-1.931	-1.931	-1.930	-1.930	-1.929	-1.928	-1.928	-1.928	-1.928	-1.928	-1.928	-1.926	-1.926	-1.928	-1.928	-1.929	-1.929	-1.931	-1.932	-1.934	-1.938	-1.939	-1.942	-1.945	-1.949	-1.952	-1.958	-1.962	-1.966	-1.972	-1.979	-1.986	-1.991	-1.999	-2.006	-2.015	-2.022	-2.031	-2.040	-2.050	-2.058	-2.068	-2.078	-2.088	-2.098	-2.108	-2.118	-2.128	-2.139	-2.149	-2.158	-2.168	-2.179	-2.188	-2.196	-2.205	-2.214	-2.222	-2.230	-2.238	-2.244	-2.250	-2.256	-2.261	-2.265	-2.270	-2.272	-2.274	-2.275	-2.276	-2.278	-2.276	-2.275	-2.274	-2.270	-2.266	-2.262	-2.259	-2.252	-2.248	-2.241	-2.235	-2.226	-2.219	-2.211	-2.201	-2.194	-2.185	-2.174	-2.164	-2.155	-2.145	-2.136	-2.126	-2.116	-2.109	-2.099	-2.091	-2.082	-2.076	-2.069	-2.061	-2.056	-2.050	-2.045	-2.042	-2.039	-2.036	-2.036	-2.035	-2.035	-2.036	-2.039	-2.042	-2.045	-2.051	-2.056	-2.062	-2.070	-2.079	-2.089	-2.100	-2.111	-2.122	-2.136	-2.151	-2.166	-2.181	-2.198	-2.216	-2.234	-2.252	-2.272	-2.292	-2.314	-2.334	-2.356	-2.379	-2.401	-2.425	-2.448	-2.472	-2.496	-2.520	-2.545	-2.568	-2.592	-2.616	-2.641	-2.665	-2.689	-2.712	-2.735	-2.759	-2.780	-2.804	-2.825	-2.845	-2.866	-2.885	-2.905	-2.924	-2.940	-2.958	-2.972	-2.986	-2.999	-3.011	-3.022	-3.032	-3.040	-3.048	-3.054	-3.058	-3.060	-3.061	-3.062	-3.060	-3.058	-3.054	-3.046	-3.039	-3.031	-3.020	-3.008	-2.995	-2.979	-2.962	-2.946	-2.926	-2.906	-2.885	-2.861	-2.838	-2.811	-2.785	-2.758	-2.730	-2.700	-2.670	-2.639	-2.608	-2.575	-2.542	-2.510	-2.476	-2.444	-2.410	-2.376	-2.344	-2.310	-2.278	-2.246	-2.212	-2.181	-2.152	-2.122	-2.095	-2.066	-2.039	-2.014	-1.990	-1.968	-1.945	-1.925	-1.906	-1.890	-1.875	-1.862	-1.850	-1.840	-1.832	-1.826	-1.824	-1.821	-1.820	-1.822	-1.826	-1.831	-1.839	-1.848	-1.859	-1.870	-1.885	-1.901	-1.919	-1.938	-1.959	-1.980	-2.004	-2.029	-2.055	-2.082	-2.109	-2.139	-2.169	-2.199	-2.229	-2.260	-2.291	-2.322	-2.355	-2.385	-2.418	-2.449	-2.480	-2.510	-2.540	-2.569	-2.598	-2.625	-2.651	-2.676	-2.700	-2.722	-2.744	-2.764	-2.782	-2.799	-2.812	-2.826	-2.838	-2.846	-2.855	-2.860	-2.864	-2.866	-2.866	-2.862	-2.860	-2.854	-2.845	-2.835	-2.824	-2.810	-2.794	-2.776	-2.756	-2.736	-2.712	-2.689	-2.662	-2.635	-2.606	-2.575	-2.544	-2.510	-2.476	-2.441	-2.405	-2.369	-2.331	-2.291	-2.252	-2.212	-2.172	-2.134	-2.092	-2.052	-2.011	-1.971	-1.930	-1.890	-1.851	-1.811	-1.771	-1.734	-1.695	-1.658	-1.620	-1.585	-1.550	-1.516	-1.482	-1.451	-1.421	-1.391	-1.362	-1.336	-1.310	-1.286	-1.262	-1.241	-1.221	-1.202	-1.185	-1.170	-1.155	-1.144	-1.131	-1.122	-1.114	-1.106	-1.101	-1.096	-1.094	-1.091	-1.091	-1.092	-1.094	-1.098	-1.101	-1.106	-1.112	-1.120	-1.128	-1.136	-1.145	-1.155	-1.165	-1.175	-1.186	-1.198	-1.209	-1.220	-1.231	-1.242	-1.254	-1.264	-1.275	-1.285	-1.295	-1.304	-1.312	-1.321	-1.328	-1.334	-1.340	-1.345	-1.348	-1.350	-1.352	-1.354	-1.352	-1.350	-1.346	-1.344	-1.338	-1.330	-1.322	-1.312	-1.302	-1.290	-1.276	-1.262	-1.246	-1.230	-1.212	-1.194	-1.172	-1.151	-1.129	-1.106	-1.081	-1.058	-1.031	-1.005	-0.978	-0.949	-0.921	-0.892	-0.864	-0.834	-0.804	-0.775	-0.745	-0.715	-0.685	-0.656	-0.626	-0.598	-0.569	-0.540	-0.512	-0.485	-0.460	-0.434	-0.409	-0.385	-0.362	-0.341	-0.320	-0.301	-0.284	-0.266	-0.250	-0.236	-0.224	-0.212	-0.204	-0.195	-0.188	-0.182	-0.180	-0.178	-0.178	-0.178	-0.181	-0.185	-0.190	-0.196	-0.205	-0.215	-0.226	-0.238	-0.250	-0.265	-0.281	-0.298	-0.314	-0.332	-0.351	-0.370	-0.391	-0.411	-0.432	-0.452	-0.474	-0.495	-0.516	-0.536	-0.558	-0.578	-0.596	-0.616	-0.634	-0.650	-0.666	-0.681	-0.695	-0.708	-0.719	-0.728	-0.736	-0.744	-0.749	-0.752	-0.755	-0.754	-0.752	-0.750	-0.745	-0.739	-0.729	-0.718	-0.705	-0.690	-0.674	-0.656	-0.635	-0.614	-0.591	-0.565	-0.539	-0.510	-0.480	-0.449	-0.416	-0.384	-0.348	-0.312	-0.276	-0.239	-0.200	-0.160	-0.121	-0.081	-0.041	0.000	0.040	0.081	0.122	0.164	0.205	0.246	0.286	0.326	0.364	0.404	0.441	0.479	0.515	0.550	0.584	0.619	0.651	0.682	0.712	0.741	0.769	0.796	0.820	0.845	0.866	0.889	0.909	0.926	0.944	0.959	0.972	0.986	0.999	1.009	1.020	1.028	1.034	1.040	1.045	1.050	1.052	1.054	1.056	1.056	1.055	1.054	1.052	1.050	1.048	1.044	1.040	1.035	1.031	1.026	1.021	1.016	1.011	1.006	1.001	0.998	0.992	0.988	0.984	0.981	0.978	0.974	0.972	0.971	0.969	0.969	0.969	0.970	0.971	0.974	0.976	0.979	0.984	0.989	0.994	1.001	1.010	1.016	1.025	1.035	1.045	1.056	1.066	1.079	1.091	1.104	1.118	1.130	1.145	1.158	1.172	1.186	1.201	1.216	1.231	1.245	1.260	1.274	1.286	1.300	1.312	1.325	1.336	1.348	1.359	1.369	1.378	1.386	1.392	1.399	1.404	1.409	1.410	1.412	1.414	1.411	1.410	1.406	1.401	1.395	1.388	1.379	1.369	1.358	1.344	1.331	1.315	1.298	1.280	1.261	1.239	1.218	1.195	1.170	1.144	1.118	1.090	1.061	1.031	1.000	0.969	0.936	0.902	0.870	0.835	0.801	0.766	0.730	0.694	0.658	0.621	0.584	0.546	0.510	0.472	0.435	0.399	0.361	0.325	0.290	0.254	0.219	0.184	0.150	0.116	0.084	0.051	0.020	-0.010	-0.040	-0.069	-0.098	-0.126	-0.152	-0.178	-0.202	-0.226	-0.250	-0.272	-0.292	-0.312	-0.332	-0.351	-0.369	-0.386	-0.401	-0.416	-0.431	-0.444	-0.456	-0.469	-0.480	-0.491	-0.501	-0.511	-0.520	-0.529	-0.536	-0.544	-0.551	-0.559	-0.566	-0.572	-0.581	-0.588	-0.595	-0.601	-0.609	-0.616	-0.624	-0.631	-0.639	-0.648	-0.656	-0.666	-0.676	-0.688	-0.699	-0.711	-0.724	-0.738	-0.751	-0.768	-0.784	-0.800	-0.818	-0.838	-0.856	-0.878	-0.898	-0.920	-0.942	-0.966	-0.991	-1.016	-1.042	-1.070	-1.096	-1.125	-1.154	-1.184	-1.212	-1.244	-1.275	-1.306	-1.338	-1.369	-1.400	-1.434	-1.465	-1.498	-1.530	-1.560	-1.592	-1.622	-1.654	-1.682	-1.712	-1.741	-1.769	-1.795	-1.820	-1.845	-1.869	-1.890	-1.911	-1.931	-1.949	-1.966	-1.981	-1.996	-2.009	-2.019	-2.026	-2.035	-2.040	-2.044	-2.046	-2.046	-2.045	-2.041	-2.038	-2.031	-2.021	-2.011	-1.999	-1.985	-1.970	-1.954	-1.935	-1.915	-1.895	-1.872	-1.848	-1.822	-1.796	-1.769	-1.740	-1.711	-1.681	-1.651	-1.620	-1.588	-1.555	-1.521	-1.489	-1.456	-1.422	-1.391	-1.359	-1.326	-1.294	-1.262	-1.231	-1.201	-1.172	-1.142	-1.116	-1.090	-1.064	-1.040	-1.016	-0.996	-0.976	-0.958	-0.940	-0.925	-0.911	-0.899	-0.889	-0.881	-0.874	-0.869	-0.865	-0.864	-0.864	-0.865	-0.870	-0.875	-0.881	-0.891	-0.902	-0.914	-0.928	-0.942	-0.960	-0.978	-0.996	-1.016	-1.038	-1.061	-1.085	-1.109	-1.134	-1.161	-1.188	-1.215	-1.242	-1.270	-1.299	-1.328	-1.358	-1.385	-1.414	-1.441	-1.469	-1.496	-1.524	-1.550	-1.576	-1.601	-1.626	-1.650	-1.672	-1.695	-1.716	-1.736	-1.756	-1.774	-1.791	-1.808	-1.822	-1.836	-1.849	-1.860	-1.869	-1.879	-1.886	-1.892	-1.899	-1.901	-1.904	-1.906	-1.908	-1.906	-1.905	-1.902	-1.899	-1.895	-1.890	-1.884	-1.878	-1.870	-1.861	-1.852	-1.842	-1.832	-1.821	-1.811	-1.799	-1.788	-1.775	-1.761	-1.749	-1.736	-1.722	-1.710	-1.696	-1.682	-1.669	-1.656	-1.644	-1.630	-1.618	-1.606	-1.594	-1.582	-1.572	-1.561	-1.551	-1.542	-1.534	-1.526	-1.518	-1.511	-1.506	-1.500	-1.495	-1.492	-1.490	-1.489	-1.489	-1.489	-1.490	-1.492	-1.496	-1.501	-1.506	-1.514	-1.521	-1.529	-1.539	-1.550	-1.562	-1.575	-1.588	-1.602	-1.619	-1.636	-1.654	-1.671	-1.690	-1.710	-1.731	-1.754	-1.775	-1.798	-1.821	-1.846	-1.870	-1.894	-1.919	-1.945	-1.969	-1.995	-2.019	-2.045	-2.069	-2.095	-2.119	-2.142	-2.165	-2.189	-2.210	-2.231	-2.252	-2.271	-2.290	-2.308	-2.324	-2.340	-2.354	-2.366	-2.378	-2.386	-2.395	-2.402	-2.408	-2.411	-2.414	-2.414	-2.412	-2.411	-2.406	-2.401	-2.394	-2.385	-2.375	-2.362	-2.350	-2.335	-2.319	-2.300	-2.282	-2.262	-2.241	-2.220	-2.198	-2.172	-2.146	-2.122	-2.095	-2.069	-2.041	-2.014	-1.986	-1.958	-1.930	-1.901	-1.872	-1.846	-1.819	-1.791	-1.766	-1.740	-1.715	-1.690	-1.666	-1.645	-1.622	-1.601	-1.582	-1.564	-1.546	-1.530	-1.516	-1.502	-1.491	-1.480	-1.470	-1.462	-1.456	-1.450	-1.446	-1.442	-1.440	-1.439	-1.439	-1.440	-1.442	-1.446	-1.450	-1.456	-1.461	-1.469	-1.476	-1.484	-1.491	-1.500	-1.509	-1.518	-1.526	-1.536	-1.545	-1.554	-1.562	-1.571	-1.579	-1.588	-1.594	-1.601	-1.608	-1.612	-1.618	-1.620	-1.624	-1.626	-1.626	-1.628	-1.626	-1.624	-1.620	-1.616	-1.611	-1.606	-1.599	-1.589	-1.579	-1.568	-1.556	-1.544	-1.530	-1.515	-1.499	-1.482	-1.465	-1.448	-1.428	-1.408	-1.388	-1.365	-1.344	-1.321	-1.299	-1.275	-1.251	-1.228	-1.204	-1.178	-1.154	-1.130	-1.106	-1.080	-1.056	-1.031	-1.006	-0.981	-0.958	-0.934	-0.910	-0.886	-0.865	-0.842	-0.820	-0.798	-0.776	-0.756	-0.736	-0.716	-0.698	-0.680	-0.661	-0.644	-0.628	-0.612	-0.596	-0.581	-0.568	-0.555	-0.541	-0.529	-0.519	-0.507	-0.498	-0.489	-0.480	-0.471	-0.465	-0.458	-0.451	-0.446	-0.441	-0.438	-0.434	-0.430	-0.426	-0.425	-0.422	-0.421	-0.420	-0.420	-0.420	-0.420	-0.420	-0.421	-0.422	-0.424	-0.425	-0.426	-0.429	-0.430	-0.431	-0.434	-0.435	-0.436	-0.439	-0.439	-0.441	-0.441	-0.441	-0.441	-0.440	-0.440	-0.438	-0.435	-0.432	-0.430	-0.425	-0.421	-0.415	-0.409	-0.401	-0.392	-0.384	-0.374	-0.362	-0.351	-0.339	-0.324	-0.309	-0.292	-0.276	-0.258	-0.238	-0.219	-0.198	-0.175	-0.152	-0.129	-0.104	-0.078	-0.051	-0.025	0.002	0.031	0.060	0.089	0.119	0.151	0.181	0.212	0.244	0.274	0.306	0.338	0.369	0.400	0.430	0.461	0.491	0.521	0.549	0.578	0.605	0.632	0.659	0.685	0.709	0.731	0.754	0.775	0.796	0.816	0.832	0.850	0.865	0.880	0.894	0.904	0.915	0.924	0.932	0.938	0.944	0.948	0.950	0.952	0.952	0.951	0.949	0.946	0.941	0.938	0.930	0.924	0.915	0.906	0.898	0.888	0.876	0.865	0.854	0.841	0.828	0.815	0.800	0.786	0.771	0.758	0.742	0.728	0.711	0.696	0.681	0.665	0.649	0.635	0.619	0.604	0.589	0.572	0.558	0.542	0.528	0.514	0.500	0.485	0.470	0.456	0.442	0.429	0.415	0.402	0.389	0.375	0.361	0.350	0.336	0.324	0.311	0.298	0.285	0.274	0.261	0.249	0.238	0.225	0.212	0.200	0.188	0.176	0.164	0.152	0.140	0.128	0.115	0.102	0.089	0.076	0.062	0.050	0.036	0.021	0.009	-0.006	-0.022	-0.036	-0.052	-0.069	-0.084	-0.101	-0.119	-0.135	-0.154	-0.172	-0.191	-0.210	-0.230	-0.251	-0.271	-0.294	-0.316	-0.338	-0.361	-0.385	-0.409	-0.434	-0.459	-0.484	-0.510	-0.535	-0.564	-0.590	-0.618	-0.645	-0.672	-0.701	-0.729	-0.758	-0.785	-0.814	-0.842	-0.871	-0.899	-0.926	-0.955	-0.982	-1.009	-1.035	-1.061	-1.088	-1.114	-1.139	-1.162	-1.186	-1.209	-1.230	-1.251	-1.271	-1.291	-1.310	-1.329	-1.344	-1.361	-1.375	-1.390	-1.402	-1.414	-1.425	-1.435	-1.444	-1.451	-1.459	-1.464	-1.469	-1.472	-1.475	-1.479	-1.480	-1.480	-1.480	-1.480	-1.479	-1.478	-1.474	-1.471	-1.469	-1.465	-1.461	-1.456	-1.452	-1.448	-1.442	-1.439	-1.435	-1.429	-1.425	-1.420	-1.416	-1.412	-1.409	-1.406	-1.402	-1.401	-1.400	-1.399	-1.398	-1.398	-1.399	-1.399	-1.400	-1.404	-1.406	-1.411	-1.416	-1.421	-1.428	-1.434	-1.442	-1.451	-1.460	-1.470	-1.481	-1.492	-1.504	-1.516	-1.530	-1.544	-1.558	-1.571	-1.588	-1.601	-1.618	-1.634	-1.650	-1.668	-1.684	-1.700	-1.718	-1.735	-1.751	-1.769	-1.786	-1.802	-1.819	-1.835	-1.851	-1.866	-1.882	-1.898	-1.911	-1.925	-1.939	-1.951	-1.962	-1.975	-1.985	-1.996	-2.005	-2.014	-2.021	-2.027	-2.035	-2.039	-2.044	-2.047	-2.050	-2.051	-2.052	-2.052	-2.051	-2.050	-2.047	-2.042	-2.039	-2.033	-2.026	-2.020	-2.013	-2.004	-1.994	-1.985	-1.974	-1.962	-1.951	-1.939	-1.925	-1.912	-1.898	-1.882	-1.866	-1.852	-1.836	-1.819	-1.802	-1.785	-1.768	-1.751	-1.734	-1.715	-1.696	-1.679	-1.659	-1.641	-1.621	-1.602	-1.584	-1.564	-1.546	-1.526	-1.509	-1.489	-1.470	-1.451	-1.432	-1.415	-1.395	-1.378	-1.359	-1.341	-1.322	-1.305	-1.288	-1.270	-1.252	-1.235	-1.219	-1.201	-1.184	-1.168	-1.150	-1.134	-1.118	-1.102	-1.086	-1.070	-1.055	-1.039	-1.024	-1.009	-0.994	-0.978	-0.964	-0.948	-0.934	-0.919	-0.904	-0.890	-0.876	-0.861	-0.848	-0.834	-0.820	-0.805	-0.791	-0.779	-0.764	-0.750	-0.735	-0.720	-0.705	-0.691	-0.676	-0.660	-0.645	-0.629	-0.614	-0.598	-0.580	-0.564	-0.548	-0.530	-0.512	-0.495	-0.476	-0.458	-0.438	-0.419	-0.399	-0.379	-0.358	-0.336	-0.315	-0.294	-0.271	-0.249	-0.226	-0.202	-0.180	-0.156	-0.132	-0.109	-0.084	-0.060	-0.035	-0.011	0.014	0.039	0.061	0.086	0.110	0.132	0.156	0.179	0.201	0.224	0.245	0.266	0.286	0.305	0.325	0.342	0.359	0.376	0.390	0.404	0.419	0.430	0.441	0.451	0.461	0.469	0.476	0.481	0.485	0.488	0.491	0.491	0.491	0.490	0.488	0.482	0.479	0.472	0.466	0.459	0.449	0.440	0.430	0.419	0.406	0.394	0.381	0.366	0.352	0.338	0.322	0.308	0.292	0.278	0.262	0.246	0.231	0.216	0.201	0.186	0.172	0.159	0.145	0.131	0.120	0.110	0.098	0.089	0.079	0.072	0.065	0.059	0.054	0.050	0.048	0.045	0.045	0.046	0.048	0.050	0.052	0.058	0.065	0.071	0.080	0.090	0.101	0.112	0.126	0.140	0.155	0.170	0.188	0.205	0.224	0.244	0.265	0.286	0.308	0.331	0.355	0.379	0.404	0.429	0.454	0.480	0.506	0.531	0.558	0.584	0.610	0.638	0.662	0.689	0.714	0.739	0.764	0.788	0.812	0.835	0.858	0.879	0.900	0.920	0.939	0.956	0.972	0.989	1.004	1.016	1.029	1.040	1.050	1.059	1.066	1.071	1.076	1.079	1.081	1.081	1.080	1.079	1.075	1.070	1.064	1.058	1.049	1.038	1.028	1.016	1.002	0.990	0.975	0.960	0.944	0.926	0.910	0.891	0.875	0.856	0.838	0.819	0.801	0.784	0.765	0.748	0.730	0.712	0.696	0.680	0.665	0.650	0.638	0.625	0.614	0.604	0.595	0.586	0.580	0.575	0.570	0.569	0.568	0.566	0.568	0.571	0.576	0.581	0.588	0.598	0.608	0.618	0.630	0.645	0.659	0.675	0.691	0.710	0.728	0.748	0.766	0.789	0.810	0.832	0.854	0.876	0.900	0.922	0.944	0.968	0.990	1.011	1.034	1.055	1.074	1.094	1.114	1.132	1.150	1.168	1.181	1.196	1.210	1.222	1.234	1.244	1.251	1.259	1.264	1.269	1.272	1.274	1.274	1.272	1.270	1.266	1.261	1.254	1.246	1.238	1.228	1.218	1.205	1.192	1.178	1.162	1.146	1.130	1.112	1.095	1.076	1.056	1.038	1.018	0.996	0.976	0.955	0.935	0.914	0.894	0.872	0.852	0.831	0.811	0.791	0.771	0.751	0.734	0.714	0.696	0.679	0.662	0.646	0.630	0.615	0.601	0.588	0.574	0.562	0.551	0.540	0.530	0.520	0.511	0.504	0.496	0.490	0.482	0.478	0.472	0.469	0.465	0.461	0.460	0.459	0.458	0.456	0.455	0.455	0.456	0.456	0.456	0.459	0.460	0.461	0.464	0.465	0.468	0.469	0.472	0.474	0.476	0.479	0.481	0.484	0.486	0.489	0.490	0.492	0.494	0.496	0.498	0.500	0.501	0.502	0.505	0.505	0.506	0.506	0.506	0.506	0.506	0.506	0.507	0.506	0.506	0.505	0.505	0.504	0.502	0.501	0.500	0.500	0.499	0.498	0.498	0.498	0.496	0.496	0.498	0.496	0.496	0.499	0.500	0.501	0.502	0.506	0.509	0.512	0.518	0.521	0.528	0.534	0.540	0.549	0.556	0.566	0.576	0.588	0.599	0.611	0.625	0.640	0.655	0.671	0.689	0.709	0.728	0.748	0.769	0.791	0.814	0.838	0.864	0.888	0.914	0.942	0.969	0.998	1.026	1.056	1.086	1.115	1.146	1.176	1.208	1.239	1.272	1.304	1.336	1.368	1.399	1.430	1.462	1.492	1.524	1.554	1.584	1.614	1.642	1.670	1.696	1.724	1.750	1.774	1.799	1.821	1.844	1.865	1.884	1.902	1.920	1.936	1.950	1.964	1.978	1.988	1.998	2.006	2.014	2.019	2.024	2.027	2.029	2.029	2.027	2.025	2.022	2.018	2.011	2.005	1.996	1.989	1.978	1.966	1.954	1.941	1.926	1.910	1.895	1.879	1.861	1.842	1.822	1.804	1.784	1.764	1.742	1.721	1.700	1.678	1.655	1.634	1.611	1.589	1.566	1.544	1.521	1.500	1.478	1.455	1.432	1.412	1.391	1.370	1.350	1.330	1.311	1.292	1.274	1.256	1.238	1.221	1.205	1.189	1.174	1.159	1.144	1.130	1.118	1.104	1.091	1.079	1.066	1.055	1.044	1.035	1.024	1.014	1.004	0.994	0.985	0.978	0.969	0.960	0.952	0.944	0.936	0.929	0.921	0.914	0.906	0.898	0.891	0.884	0.876	0.869	0.861	0.854	0.846	0.839	0.831	0.824	0.816	0.809	0.801	0.794	0.785	0.779	0.771	0.765	0.758	0.752	0.745	0.739	0.732	0.728	0.721	0.716	0.711	0.706	0.702	0.699	0.696	0.694	0.691	0.690	0.689	0.688	0.689	0.689	0.691	0.692	0.696	0.700	0.704	0.710	0.715	0.722	0.730	0.738	0.748	0.759	0.770	0.781	0.794	0.808	0.824	0.838	0.855	0.872	0.891	0.910	0.930	0.951	0.972	0.995	1.019	1.042	1.068	1.092	1.120	1.148	1.176	1.205	1.235	1.265	1.295	1.328	1.361	1.394	1.428	1.462	1.498	1.532	1.569	1.606	1.642	1.680	1.718	1.756	1.795	1.834	1.872	1.911	1.951	1.991	2.031	2.071	2.111	2.151	2.191	2.230	2.270	2.310	2.349	2.386	2.425	2.464	2.500	2.536	2.572	2.609	2.642	2.678	2.710	2.742	2.772	2.802	2.831	2.860	2.886	2.911	2.935	2.959	2.980	3.001	3.020	3.038	3.054	3.068	3.082	3.094	3.104	3.114	3.120	3.126	3.132	3.135	3.136	3.136	3.135	3.134	3.129	3.124	3.118	3.110	3.102	3.092	3.081	3.069	3.056	3.042	3.028	3.012	2.995	2.979	2.962	2.944	2.925	2.905	2.886	2.866	2.846	2.826	2.806	2.786	2.765	2.745	2.725	2.705	2.685	2.665	2.646	2.626	2.608	2.590	2.571	2.554	2.536	2.520	2.502	2.488	2.471	2.456	2.442	2.429	2.415	2.402	2.389	2.378	2.365	2.354	2.344	2.334	2.322	2.314	2.305	2.296	2.286	2.279	2.271	2.265	2.256	2.250	2.244	2.236	2.230	2.224	2.218	2.211	2.205	2.200	2.194	2.189	2.181	2.176	2.170	2.164	2.158	2.152	2.146	2.139	2.134	2.126	2.119	2.112	2.106	2.099	2.091	2.082	2.075	2.066	2.059	2.049	2.040	2.031	2.020	2.011	2.001	1.990	1.979	1.966	1.955	1.942	1.930	1.918	1.904	1.891	1.876	1.862	1.848	1.834	1.818	1.801	1.786	1.770	1.754	1.736	1.720	1.702	1.685	1.668	1.649	1.631	1.612	1.594	1.575	1.555	1.536	1.516	1.496	1.478	1.458	1.438	1.416	1.396	1.376	1.356	1.336	1.315	1.295	1.272	1.252	1.232	1.210	1.189	1.168	1.146	1.124	1.102	1.080	1.058	1.034	1.012	0.989	0.965	0.941	0.918	0.892	0.868	0.842	0.815	0.790	0.764	0.736	0.709	0.681	0.654	0.625	0.595	0.566	0.535	0.504	0.472	0.441	0.410	0.376	0.344	0.310	0.276	0.242	0.209	0.174	0.139	0.104	0.069	0.034	-0.002	-0.038	-0.072	-0.109	-0.142	-0.179	-0.212	-0.248	-0.282	-0.316	-0.350	-0.384	-0.416	-0.450	-0.482	-0.514	-0.545	-0.576	-0.606	-0.636	-0.666	-0.694	-0.720	-0.748	-0.774	-0.799	-0.824	-0.848	-0.870	-0.892	-0.914	-0.934	-0.955	-0.972	-0.991	-1.010	-1.026	-1.042	-1.058	-1.072	-1.088	-1.100	-1.112	-1.125	-1.135	-1.146	-1.156	-1.166	-1.175	-1.181	-1.189	-1.196	-1.201	-1.206	-1.212	-1.215	-1.220	-1.222	-1.224	-1.226	-1.228	-1.228	-1.228	-1.226	-1.226	-1.225	-1.222	-1.220	-1.218	-1.212	-1.210	-1.206	-1.200	-1.195	-1.190	-1.184	-1.178	-1.171	-1.165	-1.158	-1.149	-1.141	-1.134	-1.125	-1.118	-1.109	-1.099	-1.091	-1.082	-1.074	-1.065	-1.058	-1.050	-1.041	-1.034	-1.026	-1.020	-1.012	-1.006	-1.001	-0.995	-0.991	-0.986	-0.982	-0.980	-0.978	-0.975	-0.972	-0.970	-0.970	-0.970	-0.970	-0.971	-0.972	-0.975	-0.978	-0.981	-0.984	-0.988	-0.992	-0.998	-1.002	-1.009	-1.014	-1.021	-1.028	-1.035	-1.042	-1.050	-1.058	-1.066	-1.074	-1.081	-1.090	-1.099	-1.106	-1.115	-1.122	-1.130	-1.139	-1.146	-1.152	-1.161	-1.168	-1.175	-1.181	-1.186	-1.191	-1.199	-1.202	-1.208	-1.212	-1.218	-1.220	-1.224	-1.228	-1.231	-1.232	-1.235	-1.238	-1.239	-1.240	-1.242	-1.244	-1.245	-1.248	-1.248	-1.249	-1.249	-1.250	-1.251	-1.252	-1.252	-1.254	-1.255	-1.256	-1.258	-1.259	-1.261	-1.262	-1.265	-1.268	-1.270	-1.272	-1.275	-1.279	-1.281	-1.285	-1.290	-1.295	-1.299	-1.304	-1.310	-1.314	-1.321	-1.328	-1.334	-1.340	-1.349	-1.355	-1.362	-1.372	-1.380	-1.389	-1.398	-1.406	-1.416	-1.425	-1.434	-1.445	-1.455	-1.465	-1.474	-1.485	-1.495	-1.505	-1.515	-1.526	-1.538	-1.549	-1.559	-1.570	-1.582	-1.594	-1.605	-1.616	-1.629	-1.640	-1.652	-1.664	-1.678	-1.689	-1.702	-1.715	-1.728	-1.741	-1.754	-1.768	-1.780	-1.795	-1.809	-1.822	-1.838	-1.852	-1.868	-1.882	-1.898	-1.914	-1.930	-1.946	-1.964	-1.980	-1.998	-2.015	-2.033	-2.051	-2.070	-2.089	-2.109	-2.128	-2.148	-2.168	-2.188	-2.209	-2.229	-2.251	-2.271	-2.294	-2.315	-2.338	-2.359	-2.381	-2.402	-2.424	-2.446	-2.468	-2.489	-2.511	-2.532	-2.554	-2.576	-2.598	-2.619	-2.639	-2.660	-2.680	-2.700	-2.720	-2.739	-2.758	-2.776	-2.794	-2.811	-2.829	-2.844	-2.860	-2.876	-2.891	-2.906	-2.920	-2.932	-2.946	-2.959	-2.969	-2.980	-2.992	-3.001	-3.011	-3.020	-3.029	-3.038	-3.045	-3.051	-3.059	-3.066	-3.071	-3.078	-3.082	-3.088	-3.092	-3.096	-3.101	-3.105	-3.110	-3.114	-3.118	-3.121	-3.125	-3.130	-3.134	-3.138	-3.141	-3.145	-3.150	-3.152	-3.158	-3.162	-3.166	-3.171	-3.176	-3.180	-3.185	-3.190	-3.196	-3.201	-3.206	-3.212	-3.218	-3.224	-3.229	-3.234	-3.240	-3.245	-3.251	-3.256	-3.262	-3.268	-3.272	-3.278	-3.282	-3.286	-3.290	-3.294	-3.295	-3.299	-3.300	-3.302	-3.304	-3.302	-3.304	-3.301	-3.301	-3.298	-3.295	-3.291	-3.286	-3.281	-3.274	-3.266	-3.259	-3.250	-3.240	-3.228	-3.216	-3.202	-3.189	-3.174	-3.158	-3.140	-3.122	-3.104	-3.084	-3.062	-3.041	-3.019	-2.994	-2.970	-2.944	-2.918	-2.890	-2.861	-2.832	-2.802	-2.772	-2.740	-2.709	-2.676	-2.642	-2.609	-2.574	-2.539	-2.504	-2.469	-2.432	-2.398	-2.361	-2.324	-2.289	-2.251	-2.215	-2.178	-2.141	-2.105	-2.069	-2.033	-1.996	-1.961	-1.926	-1.891	-1.858	-1.824	-1.791	-1.758	-1.726	-1.695	-1.664	-1.636	-1.606	-1.579	-1.550	-1.525	-1.499	-1.475	-1.451	-1.428	-1.406	-1.386	-1.366	-1.346	-1.329	-1.311	-1.295	-1.279	-1.264	-1.249	-1.235	-1.224	-1.211	-1.200	-1.189	-1.179	-1.169	-1.160	-1.151	-1.144	-1.135	-1.128	-1.118	-1.110	-1.102	-1.095	-1.086	-1.079	-1.070	-1.061	-1.054	-1.044	-1.035	-1.025	-1.014	-1.004	-0.992	-0.981	-0.969	-0.958	-0.944	-0.930	-0.915	-0.900	-0.885	-0.869	-0.854	-0.836	-0.819	-0.802	-0.784	-0.765	-0.746	-0.729	-0.709	-0.689	-0.670	-0.652	-0.632	-0.615	-0.595	-0.578	-0.561	-0.542	-0.526	-0.511	-0.495	-0.481	-0.468	-0.454	-0.444	-0.432	-0.422	-0.414	-0.408	-0.401	-0.396	-0.394	-0.391	-0.391	-0.391	-0.395	-0.399	-0.404	-0.411	-0.420	-0.431	-0.444	-0.456	-0.472	-0.489	-0.506	-0.526	-0.548	-0.570	-0.594	-0.619	-0.645	-0.674	-0.702	-0.731	-0.762	-0.795	-0.828	-0.861	-0.895	-0.930	-0.966	-1.002	-1.039	-1.075	-1.111	-1.149	-1.185	-1.222	-1.259	-1.296	-1.332	-1.369	-1.404	-1.440	-1.475	-1.509	-1.542	-1.576	-1.608	-1.640	-1.670	-1.700	-1.729	-1.758	-1.784	-1.809	-1.835	-1.859	-1.881	-1.902	-1.924	-1.944	-1.962	-1.980	-1.998	-2.013	-2.027	-2.041	-2.052	-2.064	-2.074	-2.084	-2.092	-2.100	-2.106	-2.111	-2.118	-2.122	-2.125	-2.126	-2.128	-2.129	-2.129	-2.129	-2.128	-2.125	-2.124	-2.120	-2.119	-2.115	-2.110	-2.106	-2.101	-2.096	-2.091	-2.085	-2.079	-2.072	-2.068	-2.061	-2.054	-2.047	-2.040	-2.034	-2.027	-2.021	-2.015	-2.009	-2.002	-1.998	-1.991	-1.985	-1.980	-1.976	-1.971	-1.968	-1.965	-1.961	-1.959	-1.958	-1.955	-1.955	-1.955	-1.955	-1.956	-1.959	-1.960	-1.964	-1.968	-1.972	-1.978	-1.984	-1.990	-1.996	-2.004	-2.013	-2.020	-2.029	-2.039	-2.049	-2.060	-2.070	-2.081	-2.092	-2.105	-2.116	-2.129	-2.141	-2.152	-2.165	-2.178	-2.189	-2.201	-2.212	-2.222	-2.234	-2.244	-2.254	-2.262	-2.272	-2.280	-2.286	-2.294	-2.300	-2.305	-2.310	-2.312	-2.316	-2.318	-2.320	-2.320	-2.320	-2.318	-2.318	-2.314	-2.310	-2.306	-2.301	-2.296	-2.290	-2.282	-2.276	-2.268	-2.259	-2.251	-2.241	-2.232	-2.222	-2.212	-2.204	-2.195	-2.185	-2.175	-2.168	-2.159	-2.150	-2.142	-2.136	-2.129	-2.124	-2.119	-2.115	-2.110	-2.108	-2.106	-2.105	-2.105	-2.105	-2.108	-2.111	-2.114	-2.120	-2.125	-2.132	-2.141	-2.151	-2.161	-2.172	-2.186	-2.199	-2.214	-2.230	-2.248	-2.265	-2.284	-2.304	-2.324	-2.345	-2.366	-2.390	-2.412	-2.436	-2.462	-2.488	-2.512	-2.539	-2.565	-2.591	-2.619	-2.645	-2.671	-2.699	-2.726	-2.754	-2.780	-2.808	-2.834	-2.859	-2.885	-2.910	-2.935	-2.960	-2.984	-3.008	-3.030	-3.051	-3.074	-3.094	-3.112	-3.131	-3.149	-3.165	-3.180	-3.194	-3.208	-3.219	-3.230	-3.239	-3.248	-3.254	-3.259	-3.261	-3.264	-3.265	-3.265	-3.264	-3.260	-3.256	-3.250	-3.242	-3.234	-3.224	-3.212	-3.200	-3.186	-3.171	-3.155	-3.138	-3.119	-3.099	-3.080	-3.058	-3.036	-3.012	-2.989	-2.964	-2.939	-2.914	-2.888	-2.861	-2.835	-2.809	-2.782	-2.755	-2.729	-2.702	-2.676	-2.651	-2.625	-2.600	-2.578	-2.555	-2.532	-2.511	-2.491	-2.472	-2.454	-2.438	-2.424	-2.409	-2.398	-2.386	-2.378	-2.370	-2.365	-2.360	-2.359	-2.359	-2.361	-2.362	-2.369	-2.376	-2.385	-2.395	-2.408	-2.422	-2.438	-2.454	-2.474	-2.494	-2.516	-2.540	-2.565	-2.590	-2.618	-2.646	-2.675	-2.705	-2.738	-2.769	-2.801	-2.834	-2.866	-2.900	-2.934	-2.965	-2.999	-3.031	-3.064	-3.095	-3.126	-3.158	-3.186	-3.215	-3.242	-3.268	-3.291	-3.315	-3.336	-3.356	-3.374	-3.391	-3.406	-3.419	-3.429	-3.436	-3.442	-3.448	-3.450	-3.449	-3.446	-3.444	-3.436	-3.428	-3.416	-3.404	-3.389	-3.371	-3.351	-3.331	-3.308	-3.282	-3.255	-3.226	-3.195	-3.164	-3.130	-3.095	-3.059	-3.021	-2.982	-2.941	-2.901	-2.859	-2.816	-2.774	-2.730	-2.685	-2.641	-2.596	-2.552	-2.506	-2.462	-2.419	-2.372	-2.330	-2.288	-2.244	-2.201	-2.159	-2.120	-2.079	-2.040	-2.002	-1.965	-1.929	-1.895	-1.860	-1.828	-1.798	-1.769	-1.740	-1.714	-1.688	-1.665	-1.642	-1.621	-1.604	-1.586	-1.570	-1.555	-1.544	-1.532	-1.521	-1.515	-1.508	-1.502	-1.499	-1.496	-1.494	-1.495	-1.496	-1.499	-1.502	-1.508	-1.512	-1.520	-1.528	-1.536	-1.546	-1.556	-1.568	-1.579	-1.590	-1.602	-1.616	-1.629	-1.641	-1.655	-1.668	-1.681	-1.694	-1.708	-1.720	-1.732	-1.745	-1.756	-1.766	-1.778	-1.788	-1.798	-1.805	-1.812	-1.820	-1.826	-1.830	-1.834	-1.838	-1.840	-1.840	-1.839	-1.838	-1.834	-1.830	-1.825	-1.819	-1.810	-1.800	-1.790	-1.778	-1.766	-1.751	-1.736	-1.720	-1.702	-1.684	-1.664	-1.644	-1.621	-1.599	-1.575	-1.551	-1.526	-1.501	-1.475	-1.448	-1.421	-1.392	-1.365	-1.336	-1.308	-1.279	-1.249	-1.221	-1.192	-1.164	-1.135	-1.108	-1.080	-1.052	-1.028	-1.001	-0.976	-0.951	-0.929	-0.906	-0.885	-0.865	-0.845	-0.829	-0.811	-0.796	-0.782	-0.770	-0.759	-0.749	-0.740	-0.732	-0.728	-0.724	-0.721	-0.720	-0.720	-0.722	-0.725	-0.730	-0.735	-0.741	-0.750	-0.760	-0.770	-0.782	-0.794	-0.808	-0.822	-0.838	-0.852	-0.869	-0.885	-0.901	-0.920	-0.936	-0.954	-0.971	-0.988	-1.006	-1.021	-1.038	-1.054	-1.068	-1.081	-1.095	-1.106	-1.118	-1.126	-1.135	-1.142	-1.149	-1.152	-1.156	-1.159	-1.158	-1.156	-1.154	-1.149	-1.142	-1.134	-1.124	-1.112	-1.098	-1.082	-1.065	-1.048	-1.026	-1.004	-0.980	-0.955	-0.929	-0.900	-0.870	-0.839	-0.808	-0.774	-0.739	-0.704	-0.668	-0.630	-0.592	-0.554	-0.514	-0.474	-0.434	-0.392	-0.351	-0.310	-0.270	-0.228	-0.186	-0.145	-0.104	-0.062	-0.022	0.018	0.058	0.098	0.135	0.174	0.211	0.248	0.282	0.319	0.352	0.385	0.418	0.449	0.479	0.507	0.535	0.562	0.588	0.614	0.636	0.660	0.681	0.700	0.720	0.738	0.755	0.770	0.784	0.798	0.810	0.821	0.832	0.842	0.850	0.858	0.864	0.870	0.875	0.879	0.882	0.885	0.886	0.888	0.888	0.889	0.889	0.888	0.888	0.885	0.884	0.882	0.880	0.878	0.875	0.872	0.870	0.869	0.868	0.865	0.864	0.862	0.861	0.861	0.860	0.861	0.861	0.862	0.864	0.868	0.869	0.872	0.878	0.882	0.888	0.892	0.900	0.906	0.914	0.922	0.932	0.941	0.951	0.961	0.972	0.982	0.995	1.006	1.019	1.030	1.044	1.056	1.068	1.081	1.092	1.105	1.118	1.129	1.140	1.150	1.160	1.170	1.180	1.189	1.196	1.202	1.209	1.215	1.219	1.221	1.222	1.225	1.224	1.222	1.219	1.215	1.210	1.202	1.194	1.182	1.172	1.159	1.145	1.130	1.112	1.094	1.074	1.054	1.030	1.006	0.980	0.954	0.926	0.898	0.866	0.835	0.804	0.769	0.736	0.700	0.665	0.629	0.590	0.552	0.515	0.475	0.436	0.396	0.358	0.316	0.278	0.236	0.196	0.158	0.118	0.078	0.038	0.000	-0.039	-0.076	-0.114	-0.150	-0.186	-0.221	-0.255	-0.289	-0.321	-0.354	-0.384	-0.414	-0.444	-0.471	-0.499	-0.524	-0.550	-0.574	-0.598	-0.618	-0.640	-0.659	-0.678	-0.696	-0.712	-0.729	-0.744	-0.759	-0.771	-0.784	-0.795	-0.806	-0.816	-0.826	-0.836	-0.845	-0.852	-0.861	-0.869	-0.875	-0.882	-0.889	-0.896	-0.902	-0.910	-0.916	-0.922	-0.930	-0.936	-0.945	-0.952	-0.961	-0.971	-0.980	-0.990	-1.001	-1.011	-1.024	-1.038	-1.051	-1.066	-1.081	-1.099	-1.116	-1.134	-1.152	-1.174	-1.194	-1.218	-1.240	-1.262	-1.289	-1.314	-1.340	-1.368	-1.396	-1.425	-1.454	-1.484	-1.515	-1.546	-1.579	-1.610	-1.644	-1.676	-1.709	-1.742	-1.775	-1.809	-1.841	-1.875	-1.909	-1.940	-1.972	-2.004	-2.034	-2.064	-2.094	-2.121	-2.149	-2.175	-2.200	-2.224	-2.246	-2.269	-2.289	-2.308	-2.324	-2.339	-2.352	-2.365	-2.376	-2.385	-2.391	-2.398	-2.400	-2.402	-2.402	-2.401	-2.398	-2.391	-2.385	-2.376	-2.364	-2.352	-2.339	-2.324	-2.306	-2.289	-2.269	-2.249	-2.226	-2.202	-2.178	-2.152	-2.126	-2.099	-2.070	-2.041	-2.013	-1.982	-1.952	-1.922	-1.891	-1.860	-1.829	-1.799	-1.769	-1.739	-1.709	-1.680	-1.652	-1.624	-1.596	-1.570	-1.546	-1.521	-1.498	-1.476	-1.455	-1.436	-1.419	-1.401	-1.386	-1.372	-1.360	-1.349	-1.340	-1.332	-1.325	-1.321	-1.318	-1.316	-1.316	-1.318	-1.320	-1.325	-1.331	-1.339	-1.348	-1.359	-1.371	-1.384	-1.398	-1.414	-1.430	-1.449	-1.469	-1.488	-1.509	-1.530	-1.552	-1.576	-1.599	-1.624	-1.649	-1.675	-1.700	-1.726	-1.752	-1.780	-1.806	-1.832	-1.860	-1.886	-1.912	-1.938	-1.964	-1.989	-2.013	-2.038	-2.061	-2.084	-2.106	-2.129	-2.149	-2.171	-2.190	-2.209	-2.228	-2.244	-2.261	-2.275	-2.290	-2.304	-2.318	-2.329	-2.339	-2.349	-2.358	-2.365	-2.371	-2.378	-2.382	-2.388	-2.390	-2.392	-2.395	-2.395	-2.395	-2.394	-2.392	-2.390	-2.388	-2.384	-2.380	-2.375	-2.369	-2.362	-2.356	-2.350	-2.342	-2.336	-2.328	-2.319	-2.310	-2.301	-2.292	-2.284	-2.275	-2.266	-2.258	-2.249	-2.240	-2.232	-2.225	-2.216	-2.209	-2.201	-2.195	-2.188	-2.182	-2.176	-2.172	-2.168	-2.164	-2.160	-2.158	-2.155	-2.154	-2.154	-2.154	-2.155	-2.158	-2.160	-2.162	-2.166	-2.171	-2.176	-2.184	-2.190	-2.198	-2.208	-2.218	-2.226	-2.238	-2.249	-2.261	-2.274	-2.286	-2.301	-2.315	-2.330	-2.345	-2.360	-2.376	-2.391	-2.409	-2.425	-2.441	-2.459	-2.475	-2.492	-2.509	-2.526	-2.541	-2.558	-2.574	-2.590	-2.604	-2.619	-2.632	-2.646	-2.658	-2.671	-2.681	-2.692	-2.701	-2.709	-2.716	-2.724	-2.728	-2.731	-2.734	-2.736	-2.735	-2.735	-2.732	-2.729	-2.725	-2.718	-2.711	-2.701	-2.692	-2.680	-2.668	-2.652	-2.639	-2.621	-2.604	-2.585	-2.565	-2.545	-2.522	-2.501	-2.478	-2.452	-2.429	-2.402	-2.375	-2.348	-2.321	-2.292	-2.264	-2.236	-2.208	-2.180	-2.151	-2.124	-2.096	-2.068	-2.041	-2.014	-1.989	-1.964	-1.939	-1.915	-1.891	-1.869	-1.849	-1.828	-1.810	-1.790	-1.774	-1.759	-1.744	-1.730	-1.718	-1.708	-1.698	-1.689	-1.681	-1.675	-1.670	-1.666	-1.662	-1.660	-1.659	-1.659	-1.659	-1.661	-1.662	-1.666	-1.670	-1.672	-1.678	-1.682	-1.688	-1.694	-1.700	-1.704	-1.710	-1.716	-1.721	-1.726	-1.731	-1.736	-1.741	-1.745	-1.749	-1.750	-1.754	-1.755	-1.755	-1.755	-1.755	-1.754	-1.751	-1.749	-1.744	-1.739	-1.734	-1.726	-1.720	-1.711	-1.701	-1.691	-1.680	-1.668	-1.655	-1.641	-1.628	-1.612	-1.596	-1.580	-1.562	-1.546	-1.528	-1.509	-1.490	-1.470	-1.450	-1.430	-1.411	-1.390	-1.369	-1.348	-1.328	-1.305	-1.285	-1.264	-1.242	-1.221	-1.201	-1.179	-1.159	-1.139	-1.118	-1.098	-1.079	-1.059	-1.039	-1.020	-1.001	-0.984	-0.966	-0.949	-0.931	-0.915	-0.899	-0.884	-0.869	-0.852	-0.838	-0.824	-0.810	-0.798	-0.785	-0.772	-0.761	-0.750	-0.740	-0.729	-0.720	-0.711	-0.702	-0.695	-0.688	-0.681	-0.675	-0.669	-0.664	-0.659	-0.655	-0.651	-0.648	-0.645	-0.642	-0.640	-0.639	-0.638	-0.638	-0.636	-0.635	-0.635	-0.636	-0.636	-0.639	-0.639	-0.640	-0.641	-0.644	-0.645	-0.646	-0.648	-0.649	-0.650	-0.650	-0.651	-0.651	-0.651	-0.651	-0.650	-0.650	-0.648	-0.645	-0.642	-0.640	-0.636	-0.631	-0.626	-0.620	-0.614	-0.606	-0.598	-0.588	-0.578	-0.568	-0.554	-0.541	-0.528	-0.514	-0.499	-0.481	-0.464	-0.446	-0.429	-0.409	-0.389	-0.368	-0.346	-0.324	-0.301	-0.278	-0.254	-0.230	-0.204	-0.179	-0.154	-0.128	-0.101	-0.075	-0.049	-0.022	0.002	0.029	0.054	0.080	0.105	0.130	0.154	0.178	0.201	0.222	0.246	0.268	0.286	0.308	0.326	0.344	0.361	0.378	0.392	0.406	0.420	0.432	0.442	0.454	0.462	0.471	0.478	0.485	0.490	0.494	0.498	0.500	0.501	0.501	0.501	0.501	0.499	0.498	0.494	0.490	0.486	0.481	0.476	0.471	0.465	0.459	0.452	0.446	0.440	0.432	0.425	0.419	0.410	0.404	0.396	0.390	0.382	0.376	0.369	0.362	0.356	0.350	0.345	0.339	0.334	0.330	0.325	0.320	0.316	0.314	0.311	0.308	0.305	0.302	0.301	0.299	0.298	0.298	0.296	0.295	0.295	0.295	0.294	0.295	0.295	0.296	0.298	0.298	0.299	0.300	0.300	0.301	0.302	0.302	0.304	0.304	0.305	0.305	0.306	0.306	0.306	0.305	0.305	0.304	0.301	0.300	0.298	0.295	0.291	0.288	0.282	0.278	0.272	0.266	0.258	0.250	0.241	0.231	0.222	0.211	0.199	0.188	0.174	0.160	0.145	0.128	0.111	0.094	0.075	0.055	0.036	0.014	-0.008	-0.030	-0.054	-0.078	-0.102	-0.128	-0.154	-0.180	-0.206	-0.235	-0.262	-0.290	-0.320	-0.349	-0.378	-0.405	-0.435	-0.464	-0.494	-0.522	-0.551	-0.579	-0.608	-0.635	-0.661	-0.689	-0.714	-0.740	-0.765	-0.789	-0.812	-0.836	-0.858	-0.879	-0.899	-0.918	-0.936	-0.952	-0.969	-0.985	-0.999	-1.012	-1.022	-1.034	-1.044	-1.052	-1.061	-1.068	-1.072	-1.078	-1.082	-1.086	-1.088	-1.090	-1.090	-1.091	-1.091	-1.090	-1.090	-1.089	-1.085	-1.084	-1.080	-1.078	-1.076	-1.074	-1.071	-1.068	-1.065	-1.062	-1.061	-1.059	-1.056	-1.055	-1.055	-1.055	-1.055	-1.056	-1.058	-1.060	-1.064	-1.069	-1.074	-1.079	-1.085	-1.092	-1.100	-1.110	-1.119	-1.130	-1.140	-1.152	-1.166	-1.181	-1.195	-1.211	-1.228	-1.244	-1.262	-1.280	-1.300	-1.319	-1.339	-1.360	-1.381	-1.404	-1.425	-1.446	-1.469	-1.492	-1.515	-1.538	-1.561	-1.584	-1.606	-1.630	-1.654	-1.676	-1.699	-1.722	-1.744	-1.765	-1.786	-1.808	-1.828	-1.849	-1.868	-1.886	-1.904	-1.922	-1.939	-1.954	-1.969	-1.984	-1.998	-2.010	-2.022	-2.034	-2.044	-2.054	-2.062	-2.069	-2.076	-2.081	-2.086	-2.090	-2.092	-2.094	-2.094	-2.094	-2.092	-2.090	-2.088	-2.082	-2.078	-2.072	-2.064	-2.058	-2.047	-2.039	-2.027	-2.015	-2.002	-1.990	-1.976	-1.961	-1.945	-1.930	-1.912	-1.895	-1.878	-1.859	-1.840	-1.819	-1.798	-1.778	-1.756	-1.734	-1.712	-1.690	-1.666	-1.645	-1.621	-1.598	-1.575	-1.551	-1.529	-1.505	-1.482	-1.459	-1.438	-1.414	-1.391	-1.369	-1.348	-1.324	-1.302	-1.281	-1.261	-1.240	-1.221	-1.201	-1.181	-1.162	-1.145	-1.126	-1.109	-1.092	-1.075	-1.060	-1.045	-1.030	-1.015	-1.001	-0.988	-0.975	-0.962	-0.949	-0.939	-0.926	-0.915	-0.905	-0.894	-0.884	-0.874	-0.864	-0.855	-0.845	-0.836	-0.826	-0.816	-0.806	-0.798	-0.786	-0.776	-0.766	-0.755	-0.745	-0.734	-0.721	-0.710	-0.699	-0.685	-0.672	-0.659	-0.645	-0.631	-0.616	-0.602	-0.586	-0.569	-0.552	-0.534	-0.516	-0.499	-0.480	-0.461	-0.440	-0.421	-0.400	-0.379	-0.359	-0.336	-0.315	-0.292	-0.270	-0.248	-0.224	-0.202	-0.180	-0.158	-0.134	-0.111	-0.090	-0.066	-0.045	-0.024	-0.001	0.019	0.039	0.059	0.078	0.098	0.116	0.132	0.150	0.165	0.181	0.196	0.209	0.221	0.234	0.244	0.255	0.264	0.272	0.280	0.285	0.290	0.295	0.299	0.300	0.301	0.301	0.301	0.299	0.296	0.294	0.290	0.285	0.279	0.272	0.265	0.258	0.249	0.241	0.230	0.221	0.210	0.200	0.188	0.178	100.000	5.000	2.000	1.000	6.000	0.000	0.000	0.000	0.000	0.000	0.000	0.000	0.000	0.000	0.000	0.000	0.000	0.000	-0.659	-0.662	-0.668	-0.671	-0.675	-0.679	-0.682	-0.686	-0.689	-0.692	-0.696	-0.698	-0.700	-0.702	-0.705	-0.706	-0.708	-0.710	-0.712	-0.714	-0.714	-0.716	-0.718	-0.718	-0.718	-0.719	-0.720	-0.720	-0.720	-0.720	-0.721	-0.721	-0.721	-0.721	-0.722	-0.722	-0.724	-0.724	-0.725	-0.725	-0.726	-0.728	-0.729	-0.730	-0.731	-0.732	-0.735	-0.738	-0.739	-0.742	-0.746	-0.749	-0.754	-0.759	-0.764	-0.768	-0.774	-0.780	-0.785	-0.791	-0.799	-0.805	-0.812	-0.820	-0.829	-0.836	-0.845	-0.854	-0.862	-0.871	-0.881	-0.890	-0.900	-0.910	-0.920	-0.930	-0.941	-0.950	-0.961	-0.970	-0.981	-0.991	-1.000	-1.010	-1.019	-1.028	-1.038	-1.045	-1.052	-1.061	-1.068	-1.075	-1.081	-1.086	-1.091	-1.096	-1.101	-1.105	-1.109	-1.110	-1.112	-1.114	-1.114	-1.114	-1.114	-1.112	-1.110	-1.108	-1.104	-1.100	-1.095	-1.091	-1.085	-1.079	-1.071	-1.065	-1.055	-1.048	-1.038	-1.029	-1.018	-1.008	-0.995	-0.984	-0.972	-0.959	-0.948	-0.932	-0.920	-0.905	-0.891	-0.878	-0.864	-0.848	-0.834	-0.819	-0.804	-0.789	-0.774	-0.759	-0.745	-0.730	-0.715	-0.700	-0.685	-0.670	-0.656	-0.641	-0.628	-0.614	-0.600	-0.588	-0.575	-0.562	-0.550	-0.539	-0.526	-0.516	-0.505	-0.496	-0.486	-0.478	-0.469	-0.460	-0.451	-0.445	-0.438	-0.432	-0.426	-0.421	-0.415	-0.411	-0.406	-0.402	-0.400	-0.396	-0.392	-0.391	-0.389	-0.386	-0.384	-0.382	-0.381	-0.380	-0.379	-0.378	-0.376	-0.375	-0.374	-0.371	-0.369	-0.368	-0.365	-0.362	-0.358	-0.355	-0.350	-0.344	-0.340	-0.334	-0.328	-0.320	-0.312	-0.304	-0.295	-0.284	-0.274	-0.262	-0.250	-0.238	-0.224	-0.210	-0.196	-0.180	-0.165	-0.149	-0.131	-0.114	-0.098	-0.078	-0.060	-0.041	-0.022	-0.004	0.015	0.034	0.051	0.071	0.089	0.106	0.125	0.140	0.156	0.172	0.188	0.202	0.215	0.228	0.238	0.248	0.258	0.265	0.272	0.276	0.281	0.282	0.285	0.285	0.284	0.281	0.278	0.272	0.265	0.258	0.246	0.236	0.224	0.210	0.195	0.179	0.162	0.144	0.125	0.105	0.084	0.061	0.039	0.016	-0.008	-0.032	-0.056	-0.081	-0.106	-0.132	-0.156	-0.182	-0.209	-0.232	-0.258	-0.282	-0.306	-0.330	-0.352	-0.376	-0.398	-0.419	-0.440	-0.460	-0.479	-0.498	-0.515	-0.532	-0.548	-0.564	-0.579	-0.592	-0.605	-0.618	-0.629	-0.639	-0.649	-0.658	-0.666	-0.674	-0.681	-0.688	-0.695	-0.700	-0.705	-0.709	-0.714	-0.716	-0.720	-0.724	-0.726	-0.730	-0.732	-0.736	-0.738	-0.741	-0.744	-0.748	-0.750	-0.751	-0.754	-0.756	-0.760	-0.764	-0.766	-0.770	-0.774	-0.778	-0.781	-0.784	-0.789	-0.794	-0.799	-0.802	-0.808	-0.812	-0.818	-0.822	-0.829	-0.834	-0.840	-0.845	-0.851	-0.859	-0.865	-0.872	-0.879	-0.885	-0.892	-0.900	-0.906	-0.915	-0.921	-0.929	-0.938	-0.946	-0.955	-0.964	-0.972	-0.982	-0.992	-1.002	-1.014	-1.025	-1.035	-1.048	-1.060	-1.072	-1.086	-1.100	-1.114	-1.128	-1.142	-1.156	-1.171	-1.188	-1.204	-1.219	-1.236	-1.252	-1.269	-1.285	-1.302	-1.319	-1.338	-1.354	-1.370	-1.388	-1.405	-1.420	-1.436	-1.451	-1.466	-1.481	-1.496	-1.510	-1.524	-1.535	-1.548	-1.558	-1.569	-1.578	-1.586	-1.595	-1.601	-1.608	-1.612	-1.618	-1.620	-1.622	-1.624	-1.625	-1.624	-1.624	-1.621	-1.619	-1.615	-1.611	-1.606	-1.601	-1.595	-1.589	-1.581	-1.574	-1.565	-1.558	-1.549	-1.540	-1.531	-1.522	-1.515	-1.506	-1.498	-1.490	-1.482	-1.475	-1.470	-1.462	-1.459	-1.452	-1.450	-1.445	-1.444	-1.442	-1.441	-1.442	-1.444	-1.446	-1.450	-1.455	-1.461	-1.468	-1.475	-1.485	-1.495	-1.506	-1.519	-1.532	-1.548	-1.562	-1.580	-1.599	-1.616	-1.638	-1.659	-1.680	-1.704	-1.728	-1.752	-1.776	-1.802	-1.830	-1.856	-1.885	-1.912	-1.941	-1.970	-2.000	-2.030	-2.060	-2.089	-2.119	-2.149	-2.179	-2.209	-2.238	-2.266	-2.295	-2.324	-2.351	-2.379	-2.405	-2.432	-2.459	-2.482	-2.508	-2.530	-2.554	-2.575	-2.595	-2.615	-2.632	-2.651	-2.668	-2.681	-2.695	-2.709	-2.719	-2.729	-2.738	-2.745	-2.751	-2.756	-2.759	-2.760	-2.761	-2.760	-2.759	-2.755	-2.750	-2.745	-2.738	-2.730	-2.721	-2.710	-2.699	-2.688	-2.674	-2.659	-2.642	-2.628	-2.610	-2.592	-2.574	-2.555	-2.536	-2.515	-2.495	-2.475	-2.454	-2.431	-2.410	-2.389	-2.366	-2.345	-2.324	-2.302	-2.281	-2.260	-2.240	-2.221	-2.201	-2.182	-2.165	-2.146	-2.130	-2.112	-2.099	-2.084	-2.071	-2.058	-2.046	-2.035	-2.026	-2.019	-2.013	-2.006	-2.001	-1.999	-1.998	-1.996	-1.996	-1.998	-2.000	-2.005	-2.009	-2.016	-2.022	-2.030	-2.040	-2.050	-2.061	-2.074	-2.088	-2.101	-2.116	-2.132	-2.148	-2.166	-2.182	-2.201	-2.219	-2.239	-2.256	-2.275	-2.295	-2.314	-2.334	-2.352	-2.371	-2.390	-2.408	-2.426	-2.442	-2.460	-2.476	-2.490	-2.505	-2.519	-2.531	-2.541	-2.552	-2.561	-2.569	-2.575	-2.581	-2.585	-2.588	-2.589	-2.589	-2.588	-2.585	-2.580	-2.574	-2.568	-2.558	-2.549	-2.536	-2.525	-2.510	-2.495	-2.478	-2.459	-2.439	-2.419	-2.396	-2.372	-2.349	-2.322	-2.298	-2.270	-2.241	-2.211	-2.182	-2.151	-2.121	-2.089	-2.056	-2.025	-1.991	-1.958	-1.924	-1.889	-1.855	-1.821	-1.786	-1.754	-1.719	-1.686	-1.652	-1.620	-1.586	-1.552	-1.521	-1.489	-1.459	-1.429	-1.399	-1.369	-1.340	-1.312	-1.286	-1.259	-1.234	-1.209	-1.186	-1.164	-1.142	-1.121	-1.102	-1.082	-1.065	-1.050	-1.034	-1.019	-1.006	-0.994	-0.982	-0.971	-0.962	-0.954	-0.948	-0.940	-0.935	-0.930	-0.926	-0.924	-0.921	-0.920	-0.920	-0.920	-0.920	-0.922	-0.924	-0.926	-0.929	-0.932	-0.935	-0.939	-0.944	-0.946	-0.951	-0.955	-0.958	-0.961	-0.965	-0.969	-0.972	-0.975	-0.978	-0.980	-0.981	-0.982	-0.982	-0.982	-0.981	-0.981	-0.978	-0.975	-0.971	-0.968	-0.962	-0.956	-0.949	-0.941	-0.932	-0.922	-0.912	-0.901	-0.890	-0.878	-0.862	-0.849	-0.834	-0.819	-0.802	-0.785	-0.769	-0.751	-0.732	-0.714	-0.694	-0.675	-0.655	-0.635	-0.614	-0.595	-0.574	-0.554	-0.534	-0.512	-0.492	-0.474	-0.454	-0.435	-0.415	-0.396	-0.378	-0.360	-0.342	-0.326	-0.310	-0.294	-0.280	-0.265	-0.252	-0.240	-0.230	-0.219	-0.209	-0.200	-0.191	-0.186	-0.180	-0.175	-0.170	-0.168	-0.166	-0.166	-0.166	-0.166	-0.169	-0.172	-0.176	-0.181	-0.188	-0.195	-0.202	-0.210	-0.219	-0.229	-0.239	-0.250	-0.261	-0.274	-0.285	-0.298	-0.310	-0.324	-0.336	-0.350	-0.364	-0.378	-0.390	-0.402	-0.415	-0.428	-0.440	-0.450	-0.461	-0.470	-0.479	-0.488	-0.495	-0.501	-0.505	-0.509	-0.511	-0.514	-0.512	-0.511	-0.509	-0.505	-0.500	-0.492	-0.484	-0.474	-0.462	-0.449	-0.434	-0.416	-0.398	-0.379	-0.356	-0.334	-0.310	-0.284	-0.256	-0.228	-0.196	-0.165	-0.132	-0.099	-0.064	-0.029	0.009	0.046	0.085	0.124	0.165	0.206	0.246	0.288	0.330	0.372	0.415	0.458	0.500	0.542	0.586	0.629	0.671	0.712	0.755	0.796	0.836	0.876	0.916	0.955	0.994	1.030	1.066	1.102	1.139	1.172	1.204	1.238	1.266	1.298	1.326	1.354	1.380	1.406	1.430	1.454	1.475	1.496	1.516	1.535	1.554	1.570	1.586	1.600	1.614	1.626	1.638	1.650	1.659	1.668	1.675	1.682	1.689	1.692	1.698	1.701	1.704	1.706	1.708	1.709	1.708	1.708	1.708	1.706	1.704	1.701	1.698	1.696	1.692	1.689	1.685	1.680	1.676	1.671	1.666	1.662	1.658	1.651	1.648	1.641	1.636	1.631	1.626	1.621	1.618	1.612	1.609	1.604	1.599	1.596	1.591	1.589	1.585	1.582	1.579	1.576	1.574	1.571	1.569	1.568	1.565	1.564	1.562	1.560	1.559	1.556	1.554	1.552	1.550	1.548	1.545	1.544	1.541	1.539	1.536	1.532	1.529	1.525	1.520	1.515	1.510	1.504	1.498	1.490	1.481	1.472	1.464	1.454	1.444	1.431	1.419	1.406	1.392	1.378	1.361	1.346	1.328	1.311	1.291	1.272	1.251	1.230	1.208	1.185	1.160	1.138	1.111	1.085	1.059	1.031	1.002	0.974	0.945	0.915	0.885	0.855	0.824	0.792	0.761	0.730	0.698	0.665	0.632	0.601	0.569	0.536	0.504	0.472	0.441	0.410	0.379	0.348	0.319	0.289	0.260	0.231	0.202	0.176	0.149	0.124	0.099	0.075	0.051	0.029	0.006	-0.014	-0.035	-0.052	-0.072	-0.089	-0.105	-0.120	-0.135	-0.148	-0.160	-0.172	-0.182	-0.192	-0.201	-0.209	-0.216	-0.224	-0.230	-0.236	-0.241	-0.246	-0.249	-0.252	-0.256	-0.260	-0.262	-0.264	-0.268	-0.270	-0.274	-0.275	-0.279	-0.281	-0.285	-0.289	-0.292	-0.296	-0.302	-0.308	-0.314	-0.320	-0.329	-0.338	-0.346	-0.356	-0.368	-0.379	-0.392	-0.406	-0.421	-0.438	-0.455	-0.471	-0.490	-0.510	-0.530	-0.552	-0.575	-0.598	-0.622	-0.646	-0.671	-0.698	-0.724	-0.751	-0.780	-0.808	-0.838	-0.865	-0.895	-0.925	-0.954	-0.984	-1.014	-1.044	-1.074	-1.102	-1.131	-1.159	-1.188	-1.215	-1.242	-1.268	-1.292	-1.318	-1.341	-1.364	-1.384	-1.405	-1.424	-1.441	-1.459	-1.475	-1.489	-1.502	-1.514	-1.525	-1.532	-1.541	-1.546	-1.551	-1.555	-1.558	-1.558	-1.556	-1.554	-1.550	-1.545	-1.539	-1.531	-1.522	-1.511	-1.500	-1.489	-1.475	-1.460	-1.445	-1.428	-1.411	-1.392	-1.372	-1.354	-1.332	-1.312	-1.291	-1.269	-1.248	-1.225	-1.202	-1.179	-1.156	-1.132	-1.111	-1.088	-1.066	-1.044	-1.022	-1.000	-0.980	-0.959	-0.940	-0.920	-0.902	-0.885	-0.868	-0.852	-0.836	-0.824	-0.811	-0.799	-0.788	-0.778	-0.769	-0.761	-0.755	-0.750	-0.746	-0.744	-0.741	-0.741	-0.742	-0.744	-0.748	-0.751	-0.756	-0.764	-0.770	-0.779	-0.789	-0.799	-0.811	-0.824	-0.836	-0.850	-0.865	-0.880	-0.896	-0.914	-0.931	-0.949	-0.968	-0.986	-1.005	-1.024	-1.044	-1.062	-1.082	-1.102	-1.121	-1.140	-1.160	-1.179	-1.198	-1.216	-1.234	-1.251	-1.268	-1.286	-1.301	-1.318	-1.332	-1.346	-1.361	-1.374	-1.386	-1.399	-1.411	-1.421	-1.431	-1.440	-1.449	-1.456	-1.464	-1.470	-1.476	-1.481	-1.485	-1.489	-1.492	-1.495	-1.496	-1.498	-1.499	-1.499	-1.499	-1.499	-1.498	-1.495	-1.494	-1.492	-1.490	-1.486	-1.482	-1.480	-1.476	-1.472	-1.469	-1.464	-1.460	-1.455	-1.450	-1.445	-1.441	-1.436	-1.431	-1.425	-1.421	-1.416	-1.412	-1.408	-1.404	-1.400	-1.395	-1.391	-1.389	-1.385	-1.382	-1.379	-1.378	-1.376	-1.374	-1.372	-1.372	-1.372	-1.372	-1.372	-1.374	-1.375	-1.376	-1.380	-1.382	-1.386	-1.390	-1.395	-1.400	-1.406	-1.411	-1.418	-1.426	-1.434	-1.441	-1.450	-1.460	-1.470	-1.480	-1.492	-1.502	-1.515	-1.528	-1.539	-1.552	-1.565	-1.579	-1.592	-1.608	-1.621	-1.636	-1.650	-1.665	-1.680	-1.692	-1.708	-1.721	-1.735	-1.749	-1.761	-1.774	-1.788	-1.799	-1.810	-1.820	-1.831	-1.840	-1.849	-1.858	-1.864	-1.870	-1.875	-1.879	-1.882	-1.885	-1.885	-1.885	-1.885	-1.882	-1.879	-1.874	-1.869	-1.862	-1.855	-1.846	-1.836	-1.825	-1.814	-1.801	-1.786	-1.772	-1.758	-1.741	-1.724	-1.706	-1.688	-1.670	-1.650	-1.629	-1.609	-1.589	-1.566	-1.545	-1.524	-1.504	-1.481	-1.460	-1.439	-1.418	-1.398	-1.376	-1.356	-1.339	-1.319	-1.300	-1.284	-1.266	-1.251	-1.235	-1.220	-1.208	-1.194	-1.181	-1.171	-1.160	-1.151	-1.142	-1.134	-1.128	-1.122	-1.116	-1.111	-1.109	-1.105	-1.102	-1.101	-1.099	-1.098	-1.099	-1.098	-1.099	-1.100	-1.100	-1.102	-1.104	-1.104	-1.105	-1.108	-1.109	-1.110	-1.110	-1.110	-1.110	-1.110	-1.109	-1.109	-1.106	-1.104	-1.101	-1.098	-1.092	-1.089	-1.084	-1.078	-1.070	-1.064	-1.055	-1.046	-1.036	-1.025	-1.015	-1.004	-0.991	-0.979	-0.965	-0.951	-0.936	-0.921	-0.906	-0.890	-0.874	-0.856	-0.839	-0.820	-0.804	-0.785	-0.766	-0.748	-0.729	-0.710	-0.690	-0.671	-0.651	-0.631	-0.612	-0.591	-0.572	-0.552	-0.532	-0.514	-0.494	-0.475	-0.454	-0.435	-0.415	-0.395	-0.376	-0.358	-0.338	-0.318	-0.299	-0.280	-0.259	-0.240	-0.222	-0.202	-0.184	-0.164	-0.145	-0.126	-0.109	-0.090	-0.071	-0.052	-0.034	-0.016	0.002	0.020	0.038	0.055	0.072	0.089	0.105	0.121	0.138	0.152	0.166	0.182	0.196	0.209	0.222	0.234	0.246	0.258	0.269	0.279	0.289	0.298	0.305	0.312	0.320	0.326	0.331	0.335	0.340	0.344	0.345	0.348	0.349	0.350	0.350	0.350	0.350	0.349	0.346	0.345	0.342	0.339	0.336	0.332	0.330	0.326	0.322	0.320	0.315	0.311	0.309	0.305	0.302	0.301	0.299	0.298	0.296	0.296	0.296	0.296	0.296	0.299	0.301	0.305	0.308	0.314	0.318	0.324	0.331	0.339	0.348	0.356	0.365	0.376	0.389	0.400	0.412	0.425	0.439	0.454	0.468	0.484	0.500	0.516	0.532	0.549	0.566	0.584	0.601	0.619	0.636	0.654	0.671	0.689	0.705	0.722	0.739	0.756	0.772	0.789	0.802	0.819	0.834	0.848	0.862	0.876	0.889	0.901	0.912	0.925	0.935	0.946	0.955	0.965	0.974	0.981	0.990	0.998	1.004	1.010	1.016	1.021	1.028	1.031	1.036	1.040	1.044	1.049	1.051	1.055	1.059	1.061	1.065	1.068	1.070	1.072	1.075	1.079	1.080	1.082	1.085	1.088	1.090	1.092	1.095	1.096	1.099	1.100	1.102	1.105	1.108	1.109	1.111	1.112	1.114	1.116	1.118	1.120	1.121	1.121	1.122	1.124	1.124	1.124	1.124	1.124	1.125	1.124	1.122	1.121	1.120	1.119	1.118	1.114	1.112	1.109	1.106	1.102	1.099	1.095	1.090	1.085	1.079	1.075	1.069	1.064	1.058	1.050	1.044	1.038	1.030	1.021	1.014	1.004	0.996	0.988	0.978	0.966	0.958	0.946	0.935	0.922	0.911	0.899	0.886	0.872	0.859	0.845	0.830	0.816	0.800	0.785	0.768	0.751	0.735	0.716	0.699	0.681	0.662	0.642	0.622	0.602	0.584	0.562	0.541	0.521	0.500	0.478	0.456	0.434	0.412	0.390	0.368	0.345	0.322	0.301	0.279	0.258	0.235	0.214	0.192	0.171	0.151	0.130	0.111	0.091	0.071	0.052	0.035	0.016	0.000	-0.016	-0.034	-0.049	-0.064	-0.078	-0.091	-0.104	-0.116	-0.128	-0.139	-0.149	-0.158	-0.166	-0.174	-0.182	-0.189	-0.195	-0.201	-0.206	-0.211	-0.216	-0.220	-0.222	-0.226	-0.228	-0.230	-0.231	-0.234	-0.235	-0.235	-0.236	-0.238	-0.238	-0.239	-0.239	-0.240	-0.241	-0.240	-0.241	-0.242	-0.242	-0.242	-0.244	-0.245	-0.246	-0.248	-0.250	-0.251	-0.255	-0.256	-0.260	-0.262	-0.266	-0.270	-0.275	-0.279	-0.284	-0.289	-0.295	-0.300	-0.306	-0.312	-0.319	-0.326	-0.332	-0.339	-0.348	-0.354	-0.362	-0.370	-0.379	-0.388	-0.395	-0.405	-0.412	-0.422	-0.430	-0.440	-0.449	-0.459	-0.468	-0.476	-0.485	-0.495	-0.505	-0.514	-0.522	-0.531	-0.540	-0.549	-0.555	-0.564	-0.572	-0.580	-0.588	-0.594	-0.601	-0.609	-0.615	-0.621	-0.626	-0.632	-0.638	-0.642	-0.646	-0.650	-0.654	-0.658	-0.659	-0.661	-0.662	-0.664	-0.665	-0.666	-0.665	-0.664	-0.664	-0.661	-0.659	-0.658	-0.654	-0.651	-0.648	-0.644	-0.639	-0.634	-0.628	-0.622	-0.615	-0.609	-0.601	-0.594	-0.586	-0.578	-0.570	-0.561	-0.551	-0.542	-0.532	-0.524	-0.514	-0.504	-0.492	-0.482	-0.472	-0.461	-0.450	-0.439	-0.428	-0.418	-0.405	-0.395	-0.384	-0.371	-0.361	-0.350	-0.339	-0.328	-0.316	-0.305	-0.295	-0.284	-0.272	-0.262	-0.252	-0.242	-0.232	-0.222	-0.212	-0.202	-0.194	-0.184	-0.175	-0.166	-0.156	-0.148	-0.140	-0.131	-0.122	-0.115	-0.108	-0.099	-0.092	-0.085	-0.078	-0.071	-0.065	-0.059	-0.052	-0.046	-0.041	-0.036	-0.031	-0.028	-0.022	-0.019	-0.015	-0.011	-0.008	-0.005	-0.002	0.001	0.004	0.006	0.009	0.011	0.012	0.012	0.014	0.015	0.016	0.018	0.018	0.018	0.018	0.016	0.018	0.016	0.016	0.015	0.015	0.014	0.012	0.011	0.010	0.009	0.008	0.006	0.005	0.004	0.001	0.001	0.000	-0.001	-0.002	-0.005	-0.005	-0.006	-0.008	-0.009	-0.009	-0.010	-0.011	-0.011	-0.011	-0.012	-0.012	-0.012	-0.012	-0.014	-0.014	-0.014	-0.014	-0.014	-0.014	-0.014	-0.014	-0.014	-0.014	-0.012	-0.012	-0.012	-0.014	-0.012	-0.014	-0.014	-0.015	-0.015	-0.016	-0.018	-0.019	-0.019	-0.020	-0.022	-0.024	-0.026	-0.029	-0.030	-0.034	-0.035	-0.039	-0.041	-0.044	-0.048	-0.051	-0.055	-0.059	-0.062	-0.066	-0.071	-0.074	-0.078	-0.082	-0.086	-0.090	-0.094	-0.099	-0.101	-0.104	-0.109	-0.111	-0.114	-0.118	-0.119	-0.121	-0.121	-0.124	-0.124	-0.125	-0.124	-0.124	-0.121	-0.120	-0.119	-0.116	-0.112	-0.109	-0.105	-0.100	-0.095	-0.089	-0.082	-0.075	-0.068	-0.059	-0.050	-0.041	-0.031	-0.020	-0.009	0.002	0.016	0.029	0.042	0.056	0.071	0.086	0.101	0.118	0.132	0.150	0.166	0.184	0.200	0.216	0.235	0.251	0.268	0.285	0.302	0.320	0.336	0.352	0.369	0.384	0.399	0.414	0.428	0.441	0.455	0.468	0.479	0.489	0.499	0.507	0.516	0.522	0.529	0.534	0.538	0.540	0.542	0.544	0.542	0.541	0.538	0.534	0.528	0.521	0.514	0.505	0.495	0.484	0.471	0.458	0.442	0.426	0.410	0.391	0.372	0.351	0.331	0.309	0.286	0.262	0.239	0.214	0.189	0.164	0.138	0.111	0.084	0.056	0.030	0.004	-0.024	-0.051	-0.078	-0.104	-0.129	-0.155	-0.180	-0.204	-0.228	-0.251	-0.272	-0.294	-0.314	-0.334	-0.352	-0.369	-0.386	-0.401	-0.415	-0.428	-0.439	-0.449	-0.458	-0.465	-0.471	-0.475	-0.479	-0.481	-0.482	-0.482	-0.481	-0.479	-0.475	-0.471	-0.466	-0.459	-0.451	-0.442	-0.434	-0.425	-0.416	-0.405	-0.394	-0.384	-0.372	-0.360	-0.349	-0.338	-0.326	-0.315	-0.304	-0.292	-0.281	-0.272	-0.262	-0.254	-0.246	-0.239	-0.232	-0.228	-0.222	-0.219	-0.216	-0.215	-0.215	-0.215	-0.218	-0.220	-0.225	-0.229	-0.235	-0.244	-0.251	-0.261	-0.271	-0.284	-0.296	-0.309	-0.322	-0.339	-0.354	-0.371	-0.388	-0.405	-0.424	-0.442	-0.460	-0.481	-0.500	-0.519	-0.539	-0.559	-0.579	-0.598	-0.618	-0.635	-0.654	-0.671	-0.689	-0.706	-0.722	-0.740	-0.754	-0.769	-0.781	-0.795	-0.806	-0.816	-0.828	-0.836	-0.844	-0.851	-0.858	-0.862	-0.866	-0.869	-0.872	-0.872	-0.874	-0.872	-0.870	-0.869	-0.865	-0.860	-0.855	-0.849	-0.841	-0.832	-0.825	-0.815	-0.804	-0.794	-0.781	-0.771	-0.759	-0.744	-0.731	-0.718	-0.704	-0.689	-0.675	-0.659	-0.644	-0.629	-0.612	-0.596	-0.580	-0.564	-0.548	-0.532	-0.516	-0.500	-0.484	-0.468	-0.452	-0.436	-0.420	-0.405	-0.390	-0.375	-0.360	-0.345	-0.330	-0.316	-0.302	-0.289	-0.275	-0.262	-0.250	-0.239	-0.225	-0.214	-0.202	-0.191	-0.181	-0.170	-0.159	-0.150	-0.139	-0.130	-0.120	-0.110	-0.101	-0.091	-0.082	-0.074	-0.065	-0.056	-0.048	-0.038	-0.029	-0.020	-0.011	-0.001	0.009	0.018	0.028	0.038	0.050	0.060	0.072	0.084	0.096	0.110	0.124	0.139	0.152	0.169	0.185	0.201	0.219	0.236	0.255	0.275	0.294	0.316	0.336	0.359	0.381	0.404	0.428	0.452	0.478	0.502	0.528	0.554	0.579	0.606	0.632	0.659	0.686	0.714	0.742	0.769	0.798	0.824	0.851	0.878	0.905	0.931	0.956	0.982	1.006	1.032	1.056	1.079	1.100	1.122	1.144	1.162	1.182	1.200	1.218	1.232	1.248	1.261	1.272	1.285	1.296	1.304	1.311	1.319	1.324	1.329	1.331	1.332	1.332	1.332	1.330	1.326	1.324	1.316	1.310	1.302	1.294	1.282	1.272	1.261	1.248	1.232	1.219	1.202	1.186	1.169	1.151	1.132	1.114	1.092	1.074	1.052	1.031	1.010	0.989	0.966	0.944	0.922	0.901	0.879	0.856	0.835	0.814	0.791	0.771	0.750	0.730	0.710	0.690	0.672	0.654	0.638	0.620	0.602	0.588	0.574	0.560	0.546	0.534	0.522	0.511	0.500	0.491	0.482	0.475	0.468	0.461	0.456	0.451	0.446	0.444	0.440	0.438	0.436	0.436	0.435	0.435	0.436	0.436	0.438	0.440	0.441	0.444	0.446	0.449	0.451	0.456	0.459	0.462	0.466	0.470	0.472	0.476	0.480	0.484	0.488	0.491	0.494	0.499	0.501	0.505	0.507	0.510	0.514	0.518	0.520	0.524	0.529	0.532	0.536	0.540	0.544	0.549	0.552	0.559	0.564	0.569	0.575	0.582	0.589	0.596	0.604	0.612	0.622	0.632	0.644	0.654	0.666	0.680	0.692	0.708	0.722	0.739	0.755	0.772	0.791	0.810	0.830	0.852	0.874	0.896	0.919	0.944	0.969	0.994	1.020	1.049	1.076	1.104	1.132	1.162	1.194	1.224	1.255	1.288	1.319	1.351	1.385	1.419	1.451	1.488	1.521	1.555	1.591	1.626	1.661	1.698	1.732	1.769	1.805	1.841	1.878	1.914	1.950	1.986	2.022	2.059	2.094	2.131	2.168	2.204	2.240	2.275	2.311	2.346	2.381	2.416	2.451	2.486	2.520	2.555	2.589	2.621	2.655	2.688	2.720	2.751	2.784	2.814	2.844	2.872	2.902	2.930	2.959	2.986	3.011	3.038	3.062	3.086	3.110	3.132	3.154	3.174	3.194	3.212	3.231	3.248	3.264	3.279	3.294	3.306	3.320	3.331	3.341	3.350	3.360	3.369	3.375	3.381	3.386	3.392	3.396	3.399	3.401	3.404	3.406	3.406	3.408	3.406	3.406	3.405	3.404	3.402	3.400	3.398	3.394	3.391	3.388	3.385	3.381	3.378	3.374	3.370	3.366	3.362	3.358	3.355	3.350	3.348	3.342	3.340	3.336	3.331	3.329	3.325	3.321	3.318	3.314	3.310	3.306	3.302	3.299	3.296	3.291	3.289	3.285	3.280	3.276	3.272	3.269	3.264	3.260	3.254	3.250	3.245	3.240	3.234	3.229	3.224	3.216	3.210	3.204	3.198	3.190	3.182	3.175	3.168	3.159	3.151	3.141	3.132	3.124	3.114	3.102	3.094	3.082	3.071	3.060	3.046	3.034	3.022	3.009	2.996	2.982	2.968	2.954	2.938	2.922	2.906	2.890	2.875	2.858	2.839	2.820	2.801	2.782	2.764	2.742	2.722	2.700	2.679	2.656	2.632	2.610	2.586	2.561	2.535	2.510	2.484	2.456	2.430	2.402	2.374	2.344	2.316	2.285	2.255	2.224	2.192	2.161	2.129	2.096	2.062	2.029	1.995	1.961	1.925	1.890	1.855	1.819	1.784	1.746	1.710	1.672	1.635	1.598	1.560	1.521	1.484	1.444	1.405	1.366	1.326	1.286	1.246	1.206	1.166	1.125	1.082	1.041	1.001	0.960	0.918	0.875	0.832	0.789	0.745	0.702	0.660	0.616	0.572	0.528	0.482	0.438	0.394	0.349	0.302	0.258	0.211	0.166	0.120	0.075	0.029	-0.018	-0.062	-0.109	-0.155	-0.201	-0.246	-0.292	-0.336	-0.382	-0.426	-0.471	-0.518	-0.560	-0.604	-0.646	-0.690	-0.732	-0.775	-0.818	-0.859	-0.900	-0.940	-0.979	-1.019	-1.058	-1.096	-1.135	-1.172	-1.209	-1.245	-1.280	-1.316	-1.350	-1.384	-1.418	-1.450	-1.481	-1.514	-1.544	-1.572	-1.602	-1.631	-1.660	-1.689	-1.715	-1.741	-1.766	-1.791	-1.816	-1.840	-1.862	-1.885	-1.908	-1.929	-1.950	-1.969	-1.989	-2.006	-2.024	-2.040	-2.058	-2.072	-2.086	-2.100	-2.114	-2.125	-2.136	-2.146	-2.156	-2.165	-2.174	-2.181	-2.188	-2.192	-2.198	-2.201	-2.204	-2.205	-2.206	-2.208	-2.208	-2.206	-2.205	-2.202	-2.199	-2.195	-2.190	-2.185	-2.180	-2.171	-2.165	-2.158	-2.148	-2.139	-2.130	-2.119	-2.109	-2.099	-2.088	-2.075	-2.064	-2.051	-2.041	-2.027	-2.015	-2.002	-1.991	-1.979	-1.965	-1.952	-1.939	-1.926	-1.914	-1.901	-1.889	-1.878	-1.865	-1.852	-1.840	-1.829	-1.816	-1.805	-1.794	-1.781	-1.770	-1.760	-1.749	-1.738	-1.726	-1.716	-1.705	-1.695	-1.685	-1.674	-1.662	-1.652	-1.642	-1.631	-1.621	-1.611	-1.600	-1.590	-1.579	-1.568	-1.556	-1.545	-1.534	-1.522	-1.510	-1.499	-1.486	-1.475	-1.462	-1.450	-1.436	-1.422	-1.410	-1.396	-1.381	-1.368	-1.352	-1.338	-1.322	-1.306	-1.290	-1.275	-1.259	-1.241	-1.225	-1.209	-1.191	-1.174	-1.156	-1.140	-1.121	-1.105	-1.086	-1.069	-1.051	-1.034	-1.016	-0.999	-0.981	-0.964	-0.948	-0.930	-0.914	-0.898	-0.881	-0.866	-0.850	-0.835	-0.820	-0.805	-0.790	-0.775	-0.762	-0.749	-0.736	-0.724	-0.711	-0.699	-0.689	-0.678	-0.668	-0.658	-0.649	-0.640	-0.632	-0.625	-0.618	-0.611	-0.605	-0.599	-0.592	-0.588	-0.582	-0.580	-0.575	-0.574	-0.570	-0.568	-0.565	-0.562	-0.561	-0.560	-0.560	-0.559	-0.559	-0.559	-0.559	-0.560	-0.560	-0.561	-0.562	-0.562	-0.565	-0.566	-0.569	-0.571	-0.572	-0.574	-0.578	-0.579	-0.581	-0.584	-0.585	-0.588	-0.590	-0.592	-0.595	-0.599	-0.600	-0.602	-0.605	-0.609	-0.610	-0.612	-0.616	-0.618	-0.620	-0.624	-0.626	-0.628	-0.631	-0.634	-0.636	-0.640	-0.642	-0.646	-0.649	-0.652	-0.656	-0.659	-0.662	-0.666	-0.670	-0.674	-0.678	-0.682	-0.686	-0.690	-0.694	-0.699	-0.702	-0.708	-0.711	-0.716	-0.721	-0.726	-0.730	-0.735	-0.740	-0.744	-0.750	-0.755	-0.759	-0.764	-0.768	-0.772	-0.776	-0.781	-0.785	-0.790	-0.794	-0.798	-0.802	-0.805	-0.809	-0.812	-0.815	-0.818	-0.820	-0.824	-0.825	-0.828	-0.829	-0.831	-0.832	-0.834	-0.835	-0.835	-0.836	-0.838	-0.839	-0.839	-0.839	-0.838	-0.838	-0.838	-0.838	-0.836	-0.836	-0.835	-0.835	-0.834	-0.834	-0.834	-0.834	-0.834	-0.832	-0.834	-0.835	-0.834	-0.835	-0.836	-0.838	-0.838	-0.839	-0.841	-0.842	-0.845	-0.846	-0.849	-0.851	-0.854	-0.858	-0.861	-0.865	-0.869	-0.871	-0.876	-0.880	-0.885	-0.889	-0.894	-0.899	-0.902	-0.908	-0.912	-0.916	-0.921	-0.926	-0.931	-0.935	-0.940	-0.944	-0.948	-0.952	-0.955	-0.958	-0.960	-0.962	-0.965	-0.966	-0.968	-0.969	-0.969	-0.970	-0.969	-0.968	-0.965	-0.964	-0.961	-0.958	-0.955	-0.950	-0.945	-0.940	-0.934	-0.929	-0.922	-0.914	-0.906	-0.899	-0.890	-0.881	-0.871	-0.861	-0.850	-0.840	-0.829	-0.818	-0.805	-0.794	-0.782	-0.769	-0.756	-0.744	-0.730	-0.718	-0.705	-0.691	-0.678	-0.665	-0.651	-0.639	-0.628	-0.614	-0.601	-0.589	-0.578	-0.565	-0.554	-0.542	-0.530	-0.519	-0.510	-0.499	-0.490	-0.480	-0.471	-0.462	-0.455	-0.448	-0.440	-0.432	-0.426	-0.421	-0.416	-0.411	-0.406	-0.401	-0.399	-0.395	-0.392	-0.390	-0.389	-0.386	-0.385	-0.384	-0.384	-0.382	-0.382	-0.382	-0.382	-0.382	-0.382	-0.382	-0.382	-0.384	-0.384	-0.384	-0.384	-0.384	-0.382	-0.382	-0.381	-0.380	-0.378	-0.376	-0.372	-0.370	-0.366	-0.362	-0.358	-0.352	-0.345	-0.339	-0.331	-0.324	-0.316	-0.308	-0.296	-0.288	-0.276	-0.264	-0.252	-0.240	-0.228	-0.214	-0.200	-0.186	-0.171	-0.156	-0.141	-0.126	-0.110	-0.095	-0.080	-0.064	-0.049	-0.032	-0.019	-0.004	0.010	0.024	0.038	0.050	0.062	0.074	0.085	0.095	0.104	0.111	0.119	0.125	0.130	0.134	0.138	0.139	0.140	0.139	0.138	0.135	0.131	0.126	0.120	0.112	0.104	0.095	0.084	0.072	0.059	0.045	0.030	0.014	-0.002	-0.021	-0.039	-0.058	-0.079	-0.099	-0.121	-0.142	-0.165	-0.188	-0.211	-0.234	-0.258	-0.281	-0.306	-0.329	-0.354	-0.378	-0.401	-0.424	-0.448	-0.470	-0.494	-0.515	-0.538	-0.559	-0.579	-0.599	-0.619	-0.639	-0.656	-0.675	-0.692	-0.709	-0.725	-0.740	-0.755	-0.769	-0.782	-0.796	-0.808	-0.820	-0.831	-0.842	-0.852	-0.861	-0.871	-0.880	-0.889	-0.896	-0.904	-0.911	-0.916	-0.924	-0.930	-0.936	-0.941	-0.948	-0.952	-0.958	-0.962	-0.968	-0.972	-0.978	-0.982	-0.986	-0.991	-0.995	-1.000	-1.004	-1.009	-1.014	-1.018	-1.022	-1.028	-1.032	-1.036	-1.042	-1.046	-1.051	-1.055	-1.060	-1.065	-1.069	-1.074	-1.079	-1.084	-1.089	-1.092	-1.098	-1.101	-1.105	-1.110	-1.114	-1.118	-1.121	-1.126	-1.130	-1.135	-1.139	-1.142	-1.145	-1.149	-1.152	-1.158	-1.161	-1.165	-1.170	-1.174	-1.178	-1.182	-1.186	-1.190	-1.195	-1.200	-1.204	-1.209	-1.212	-1.219	-1.222	-1.228	-1.231	-1.235	-1.240	-1.245	-1.249	-1.254	-1.259	-1.262	-1.266	-1.271	-1.275	-1.279	-1.281	-1.286	-1.289	-1.292	-1.294	-1.296	-1.298	-1.300	-1.300	-1.301	-1.301	-1.301	-1.300	-1.299	-1.298	-1.296	-1.292	-1.290	-1.286	-1.284	-1.279	-1.274	-1.269	-1.264	-1.258	-1.251	-1.245	-1.239	-1.232	-1.225	-1.218	-1.210	-1.202	-1.196	-1.189	-1.179	-1.172	-1.165	-1.158	-1.151	-1.144	-1.136	-1.130	-1.126	-1.120	-1.116	-1.111	-1.108	-1.105	-1.102	-1.102	-1.101	-1.101	-1.102	-1.104	-1.108	-1.110	-1.114	-1.120	-1.128	-1.134	-1.141	-1.151	-1.161	-1.172	-1.184	-1.196	-1.211	-1.226	-1.242	-1.259	-1.276	-1.294	-1.314	-1.334	-1.355	-1.376	-1.400	-1.422	-1.448	-1.471	-1.496	-1.522	-1.549	-1.575	-1.602	-1.630	-1.658	-1.686	-1.714	-1.742	-1.771	-1.800	-1.829	-1.858	-1.888	-1.915	-1.942	-1.972	-2.000	-2.027	-2.054	-2.081	-2.108	-2.134	-2.158	-2.184	-2.208	-2.230	-2.252	-2.274	-2.295	-2.315	-2.332	-2.350	-2.368	-2.382	-2.396	-2.410	-2.422	-2.431	-2.441	-2.450	-2.455	-2.460	-2.465	-2.468	-2.469	-2.469	-2.468	-2.464	-2.460	-2.455	-2.449	-2.440	-2.432	-2.422	-2.410	-2.398	-2.384	-2.369	-2.354	-2.336	-2.319	-2.300	-2.281	-2.261	-2.241	-2.220	-2.198	-2.176	-2.152	-2.130	-2.106	-2.082	-2.060	-2.036	-2.014	-1.990	-1.966	-1.944	-1.922	-1.900	-1.880	-1.860	-1.840	-1.820	-1.801	-1.784	-1.766	-1.751	-1.736	-1.724	-1.711	-1.700	-1.691	-1.681	-1.674	-1.669	-1.665	-1.660	-1.659	-1.659	-1.659	-1.661	-1.665	-1.669	-1.674	-1.681	-1.690	-1.699	-1.709	-1.721	-1.734	-1.748	-1.761	-1.778	-1.794	-1.811	-1.829	-1.848	-1.866	-1.886	-1.906	-1.926	-1.946	-1.966	-1.988	-2.009	-2.027	-2.047	-2.068	-2.088	-2.106	-2.125	-2.142	-2.159	-2.176	-2.191	-2.205	-2.219	-2.230	-2.241	-2.251	-2.260	-2.268	-2.272	-2.278	-2.280	-2.282	-2.281	-2.281	-2.278	-2.274	-2.268	-2.260	-2.251	-2.241	-2.230	-2.216	-2.201	-2.186	-2.169	-2.149	-2.129	-2.109	-2.085	-2.062	-2.036	-2.011	-1.984	-1.956	-1.928	-1.899	-1.868	-1.838	-1.805	-1.772	-1.741	-1.709	-1.674	-1.641	-1.608	-1.574	-1.541	-1.508	-1.472	-1.441	-1.409	-1.375	-1.342	-1.310	-1.280	-1.249	-1.219	-1.188	-1.159	-1.130	-1.102	-1.075	-1.049	-1.024	-0.999	-0.975	-0.954	-0.932	-0.911	-0.891	-0.874	-0.856	-0.840	-0.825	-0.811	-0.799	-0.786	-0.775	-0.766	-0.758	-0.750	-0.744	-0.739	-0.735	-0.730	-0.729	-0.726	-0.725	-0.726	-0.726	-0.729	-0.731	-0.734	-0.739	-0.742	-0.748	-0.754	-0.760	-0.766	-0.774	-0.780	-0.788	-0.796	-0.804	-0.811	-0.819	-0.826	-0.834	-0.841	-0.849	-0.856	-0.862	-0.869	-0.875	-0.881	-0.886	-0.891	-0.895	-0.899	-0.901	-0.905	-0.905	-0.906	-0.906	-0.908	-0.905	-0.904	-0.900	-0.896	-0.891	-0.885	-0.880	-0.872	-0.865	-0.858	-0.849	-0.839	-0.828	-0.816	-0.804	-0.791	-0.778	-0.765	-0.750	-0.735	-0.720	-0.704	-0.688	-0.671	-0.654	-0.638	-0.620	-0.601	-0.585	-0.568	-0.550	-0.531	-0.515	-0.498	-0.480	-0.464	-0.448	-0.430	-0.414	-0.399	-0.384	-0.369	-0.355	-0.342	-0.330	-0.318	-0.306	-0.295	-0.286	-0.278	-0.270	-0.262	-0.258	-0.251	-0.248	-0.244	-0.242	-0.241	-0.242	-0.242	-0.246	-0.249	-0.252	-0.258	-0.264	-0.271	-0.279	-0.288	-0.296	-0.306	-0.319	-0.330	-0.342	-0.355	-0.369	-0.381	-0.395	-0.410	-0.424	-0.440	-0.454	-0.469	-0.484	-0.498	-0.512	-0.525	-0.540	-0.552	-0.564	-0.576	-0.586	-0.596	-0.605	-0.612	-0.620	-0.626	-0.630	-0.634	-0.636	-0.638	-0.636	-0.635	-0.630	-0.626	-0.620	-0.611	-0.601	-0.590	-0.578	-0.561	-0.546	-0.529	-0.509	-0.488	-0.465	-0.441	-0.418	-0.390	-0.362	-0.332	-0.302	-0.271	-0.238	-0.204	-0.169	-0.132	-0.096	-0.060	-0.021	0.016	0.056	0.096	0.135	0.175	0.216	0.258	0.298	0.339	0.381	0.421	0.461	0.502	0.541	0.581	0.620	0.659	0.698	0.734	0.771	0.808	0.841	0.876	0.910	0.944	0.976	1.006	1.036	1.066	1.094	1.121	1.148	1.172	1.196	1.219	1.241	1.261	1.282	1.301	1.319	1.336	1.352	1.369	1.382	1.396	1.409	1.420	1.430	1.441	1.450	1.459	1.466	1.472	1.478	1.484	1.489	1.492	1.496	1.500	1.501	1.504	1.506	1.508	1.509	1.509	1.509	1.508	1.509	1.509	1.508	1.506	1.505	1.505	1.505	1.504	1.502	1.502	1.500	1.501	1.500	1.499	1.499	1.499	1.500	1.500	1.501	1.502	1.504	1.504	1.506	1.509	1.510	1.512	1.515	1.519	1.521	1.524	1.528	1.531	1.535	1.538	1.542	1.545	1.550	1.552	1.556	1.559	1.562	1.565	1.568	1.570	1.572	1.574	1.576	1.576	1.578	1.578	1.576	1.575	1.574	1.570	1.568	1.564	1.558	1.552	1.545	1.539	1.530	1.520	1.510	1.500	1.488	1.475	1.461	1.446	1.431	1.414	1.396	1.378	1.359	1.339	1.318	1.296	1.274	1.250	1.226	1.201	1.176	1.150	1.124	1.096	1.069	1.040	1.011	0.982	0.954	0.925	0.895	0.865	0.836	0.808	0.776	0.748	0.718	0.688	0.660	0.630	0.601	0.574	0.546	0.520	0.492	0.468	0.442	0.418	0.395	0.371	0.349	0.328	0.306	0.286	0.266	0.248	0.230	0.212	0.196	0.181	0.166	0.152	0.139	0.126	0.116	0.105	0.095	0.085	0.078	0.068	0.061	0.055	0.048	0.042	0.038	0.031	0.028	0.022	0.019	0.015	0.012	0.009	0.005	0.002	0.000	-0.005	-0.008	-0.010	-0.014	-0.018	-0.021	-0.025	-0.030	-0.035	-0.039	-0.046	-0.051	-0.059	-0.066	-0.074	-0.081	-0.091	-0.101	-0.112	-0.124	-0.135	-0.148	-0.161	-0.174	-0.190	-0.205	-0.220	-0.238	-0.256	-0.274	-0.292	-0.312	-0.331	-0.352	-0.374	-0.396	-0.418	-0.440	-0.465	-0.488	-0.512	-0.536	-0.561	-0.586	-0.611	-0.636	-0.661	-0.686	-0.712	-0.738	-0.761	-0.786	-0.810	-0.835	-0.859	-0.881	-0.904	-0.925	-0.945	-0.966	-0.985	-1.004	-1.021	-1.039	-1.054	-1.069	-1.084	-1.096	-1.108	-1.118	-1.128	-1.135	-1.142	-1.148	-1.152	-1.155	-1.158	-1.158	-1.156	-1.154	-1.151	-1.146	-1.140	-1.134	-1.125	-1.116	-1.108	-1.095	-1.084	-1.070	-1.055	-1.040	-1.024	-1.008	-0.990	-0.971	-0.952	-0.932	-0.912	-0.892	-0.871	-0.850	-0.830	-0.809	-0.788	-0.768	-0.746	-0.725	-0.704	-0.684	-0.664	-0.644	-0.625	-0.608	-0.589	-0.572	-0.556	-0.541	-0.528	-0.514	-0.501	-0.490	-0.479	-0.470	-0.461	-0.455	-0.450	-0.445	-0.441	-0.440	-0.439	-0.440	-0.442	-0.445	-0.449	-0.455	-0.462	-0.470	-0.479	-0.489	-0.500	-0.514	-0.526	-0.541	-0.558	-0.574	-0.591	-0.609	-0.628	-0.648	-0.666	-0.688	-0.709	-0.730	-0.751	-0.772	-0.794	-0.816	-0.838	-0.860	-0.881	-0.904	-0.924	-0.945	-0.966	-0.985	-1.004	-1.024	-1.042	-1.060	-1.076	-1.094	-1.108	-1.124	-1.138	-1.151	-1.162	-1.175	-1.185	-1.195	-1.205	-1.211	-1.220	-1.225	-1.230	-1.234	-1.236	-1.239	-1.241	-1.241	-1.242	-1.241	-1.240	-1.238	-1.234	-1.231	-1.228	-1.222	-1.218	-1.211	-1.206	-1.200	-1.192	-1.185	-1.178	-1.170	-1.162	-1.155	-1.145	-1.138	-1.129	-1.120	-1.111	-1.102	-1.094	-1.085	-1.076	-1.068	-1.060	-1.051	-1.044	-1.036	-1.030	-1.022	-1.016	-1.009	-1.002	-0.998	-0.992	-0.988	-0.982	-0.979	-0.975	-0.972	-0.970	-0.968	-0.965	-0.964	-0.964	-0.964	-0.965	-0.966	-0.969	-0.971	-0.974	-0.978	-0.981	-0.988	-0.992	-0.999	-1.006	-1.014	-1.021	-1.030	-1.040	-1.049	-1.060	-1.071	-1.082	-1.095	-1.108	-1.121	-1.135	-1.149	-1.164	-1.179	-1.194	-1.209	-1.226	-1.241	-1.258	-1.274	-1.291	-1.308	-1.322	-1.339	-1.355	-1.370	-1.386	-1.401	-1.416	-1.430	-1.444	-1.456	-1.470	-1.481	-1.494	-1.504	-1.512	-1.521	-1.529	-1.536	-1.541	-1.545	-1.549	-1.551	-1.552	-1.552	-1.551	-1.549	-1.545	-1.540	-1.534	-1.526	-1.518	-1.510	-1.499	-1.486	-1.474	-1.460	-1.445	-1.430	-1.412	-1.395	-1.376	-1.358	-1.339	-1.319	-1.296	-1.276	-1.254	-1.232	-1.211	-1.188	-1.166	-1.145	-1.121	-1.100	-1.078	-1.056	-1.036	-1.015	-0.996	-0.976	-0.958	-0.940	-0.924	-0.908	-0.891	-0.876	-0.862	-0.850	-0.839	-0.829	-0.819	-0.810	-0.801	-0.796	-0.790	-0.786	-0.781	-0.778	-0.776	-0.775	-0.776	-0.775	-0.778	-0.779	-0.781	-0.784	-0.789	-0.792	-0.798	-0.802	-0.806	-0.812	-0.818	-0.824	-0.830	-0.836	-0.841	-0.846	-0.851	-0.856	-0.861	-0.866	-0.870	-0.872	-0.876	-0.878	-0.879	-0.880	-0.881	-0.881	-0.880	-0.878	-0.875	-0.871	-0.868	-0.862	-0.856	-0.849	-0.841	-0.832	-0.824	-0.814	-0.802	-0.792	-0.780	-0.766	-0.752	-0.738	-0.724	-0.708	-0.692	-0.675	-0.658	-0.641	-0.622	-0.604	-0.584	-0.565	-0.546	-0.526	-0.506	-0.486	-0.465	-0.445	-0.425	-0.405	-0.384	-0.362	-0.341	-0.320	-0.299	-0.279	-0.258	-0.236	-0.216	-0.196	-0.175	-0.156	-0.136	-0.116	-0.098	-0.079	-0.059	-0.040	-0.021	-0.005	0.014	0.031	0.048	0.065	0.081	0.098	0.112	0.128	0.142	0.158	0.170	0.184	0.196	0.208	0.220	0.231	0.241	0.252	0.261	0.271	0.280	0.288	0.295	0.301	0.309	0.315	0.321	0.326	0.330	0.335	0.338	0.342	0.345	0.346	0.349	0.349	0.350	0.351	0.351	0.352	0.351	0.350	0.351	0.350	0.349	0.349	0.348	0.348	0.346	0.346	0.345	0.345	0.345	0.345	0.345	0.346	0.348	0.350	0.351	0.355	0.358	0.362	0.366	0.372	0.378	0.384	0.391	0.400	0.409	0.418	0.429	0.440	0.451	0.465	0.478	0.492	0.507	0.522	0.540	0.558	0.575	0.592	0.611	0.632	0.652	0.672	0.694	0.716	0.736	0.759	0.781	0.804	0.826	0.849	0.871	0.894	0.915	0.938	0.959	0.981	1.002	1.024	1.044	1.064	1.082	1.102	1.120	1.139	1.155	1.171	1.188	1.202	1.216	1.229	1.242	1.255	1.265	1.276	1.285	1.294	1.301	1.309	1.315	1.320	1.325	1.329	1.331	1.334	1.336	1.338	1.338	1.336	1.338	1.336	1.335	1.332	1.330	1.328	1.325	1.321	1.318	1.314	1.310	1.305	1.300	1.295	1.290	1.285	1.280	1.274	1.269	1.262	1.258	1.251	1.246	1.240	1.235	1.228	1.221	1.215	1.210	1.204	1.198	1.191	1.185	1.179	1.171	1.165	1.158	1.151	1.144	1.136	1.129	1.121	1.114	1.106	1.099	1.090	1.082	1.075	1.066	1.058	1.049	1.041	1.032	1.022	1.014	1.005	0.995	0.986	0.976	0.968	0.958	0.946	0.936	0.925	0.914	0.902	0.892	0.881	0.869	0.856	0.844	0.831	0.820	0.806	0.792	0.779	0.765	0.750	0.735	0.720	0.704	0.688	0.672	0.656	0.639	0.621	0.604	0.585	0.568	0.548	0.530	0.509	0.490	0.471	0.450	0.430	0.409	0.389	0.368	0.346	0.325	0.304	0.282	0.261	0.240	0.219	0.198	0.176	0.158	0.136	0.116	0.096	0.078	0.059	0.040	0.021	0.004	-0.014	-0.030	-0.046	-0.061	-0.076	-0.090	-0.104	-0.115	-0.128	-0.139	-0.150	-0.159	-0.169	-0.178	-0.184	-0.190	-0.196	-0.201	-0.206	-0.209	-0.212	-0.215	-0.216	-0.218	-0.219	-0.218	-0.218	-0.216	-0.215	-0.212	-0.210	-0.208	-0.206	-0.202	-0.199	-0.196	-0.192	-0.189	-0.186	-0.181	-0.178	-0.175	-0.171	-0.168	-0.164	-0.160	-0.159	-0.155	-0.154	-0.151	-0.149	-0.148	-0.148	-0.146	-0.146	-0.146	-0.149	-0.149	-0.150	-0.152	-0.156	-0.158	-0.161	-0.165	-0.170	-0.175	-0.180	-0.185	-0.192	-0.198	-0.205	-0.212	-0.221	-0.228	-0.236	-0.244	-0.252	-0.262	-0.272	-0.281	-0.290	-0.300	-0.310	-0.319	-0.330	-0.340	-0.350	-0.360	-0.370	-0.380	-0.390	-0.399	-0.409	-0.416	-0.426	-0.435	-0.444	-0.452	-0.461	-0.468	-0.476	-0.482	-0.489	-0.496	-0.502	-0.507	-0.511	-0.518	-0.520	-0.524	-0.528	-0.529	-0.531	-0.534	-0.534	-0.535	-0.535	-0.534	-0.532	-0.531	-0.529	-0.526	-0.524	-0.520	-0.516	-0.511	-0.506	-0.502	-0.496	-0.490	-0.484	-0.476	-0.469	-0.461	-0.454	-0.445	-0.436	-0.428	-0.420	-0.410	-0.401	-0.392	-0.382	-0.372	-0.364	-0.352	-0.342	-0.332	-0.322	-0.311	-0.302	-0.291	-0.280	-0.270	-0.260	-0.249	-0.239	-0.229	-0.219	-0.209	-0.199	-0.189	-0.180	-0.170	-0.160	-0.150	-0.141	-0.132	-0.122	-0.114	-0.105	-0.096	-0.088	-0.079	-0.071	-0.062	-0.054	-0.048	-0.039	-0.031	-0.024	-0.016	-0.010	-0.002	0.004	0.011	0.016	0.022	0.029	0.035	0.040	0.045	0.050	0.054	0.059	0.064	0.068	0.071	0.075	0.079	0.081	0.084	0.086	0.089	0.091	0.094	0.095	0.098	0.099	0.101	0.104	0.105	0.106	0.109	0.110	0.110	0.111	0.114	0.115	0.116	0.118	0.119	0.120	0.121	0.124	0.125	0.128	0.130	0.132	0.135	0.139	0.141	0.144	0.148	0.151	0.155	0.160	0.164	0.168	0.172	0.176	0.182	0.188	0.192	0.199	0.205	0.209	0.215	0.221	0.226	0.232	0.239	0.244	0.250	0.255	0.261	0.268	0.272	0.278	0.281	0.286	0.290	0.294	0.299	0.302	0.305	0.308	0.310	0.312	0.314	0.315	0.316	0.316	0.316	0.316	0.315	0.314	0.312	0.310	0.306	0.302	0.300	0.295	0.291	0.288	0.282	0.276	0.271	0.265	0.259	0.251	0.245	0.238	0.231	0.224	0.216	0.210	0.201	0.194	0.188	0.180	0.172	0.165	0.159	0.152	0.146	0.140	0.134	0.129	0.124	0.118	0.114	0.110	0.106	0.104	0.101	0.099	0.096	0.096	0.095	0.095	0.095	0.096	0.099	0.101	0.104	0.106	0.110	0.116	0.121	0.126	0.134	0.140	0.149	0.158	0.166	0.176	0.185	0.196	0.209	0.220	0.232	0.246	0.261	0.274	0.289	0.304	0.320	0.335	0.351	0.368	0.382	0.400	0.416	0.434	0.450	0.466	0.484	0.500	0.518	0.532	0.549	0.564	0.579	0.594	0.608	0.620	0.632	0.645	0.655	0.666	0.676	0.685	0.691	0.699	0.704	0.709	0.711	0.714	0.715	0.715	0.714	0.710	0.706	0.701	0.695	0.688	0.679	0.668	0.658	0.644	0.631	0.615	0.600	0.584	0.565	0.546	0.526	0.505	0.484	0.461	0.439	0.416	0.392	0.370	0.344	0.320	0.296	0.271	0.246	0.222	0.199	0.175	0.151	0.128	0.106	0.084	0.062	0.042	0.022	0.004	-0.014	-0.030	-0.046	-0.060	-0.074	-0.085	-0.098	-0.106	-0.114	-0.121	-0.129	-0.132	-0.138	-0.139	-0.140	-0.140	-0.139	-0.138	-0.134	-0.130	-0.125	-0.120	-0.112	-0.105	-0.098	-0.089	-0.079	-0.070	-0.060	-0.050	-0.039	-0.029	-0.019	-0.009	0.001	0.011	0.020	0.030	0.039	0.048	0.056	0.064	0.070	0.075	0.081	0.085	0.089	0.091	0.092	0.092	0.091	0.090	0.089	0.084	0.080	0.074	0.069	0.060	0.051	0.042	0.031	0.021	0.009	-0.004	-0.018	-0.032	-0.046	-0.062	-0.078	-0.095	-0.111	-0.129	-0.146	-0.164	-0.181	-0.199	-0.216	-0.234	-0.251	-0.268	-0.285	-0.302	-0.319	-0.334	-0.349	-0.364	-0.379	-0.394	-0.406	-0.419	-0.429	-0.441	-0.450	-0.460	-0.469	-0.475	-0.482	-0.488	-0.492	-0.495	-0.499	-0.501	-0.501	-0.502	-0.501	-0.500	-0.499	-0.494	-0.491	-0.486	-0.480	-0.474	-0.468	-0.460	-0.452	-0.444	-0.432	-0.422	-0.412	-0.401	-0.390	-0.379	-0.366	-0.355	-0.341	-0.329	-0.315	-0.301	-0.289	-0.275	-0.261	-0.246	-0.234	-0.219	-0.205	-0.192	-0.178	-0.165	-0.150	-0.138	-0.122	-0.110	-0.098	-0.084	-0.070	-0.058	-0.045	-0.032	-0.021	-0.009	0.004	0.015	0.026	0.038	0.049	0.059	0.070	0.080	0.089	0.099	0.108	0.118	0.126	0.135	0.144	0.152	0.160	0.169	0.176	0.184	0.191	0.199	0.205	0.212	0.220	0.226	0.232	0.240	0.248	0.254	0.261	0.268	0.274	0.282	0.289	0.296	0.304	0.312	0.320	0.329	0.338	0.346	0.355	0.365	0.375	0.386	0.396	0.409	0.420	0.432	0.445	0.460	0.472	0.488	0.502	0.519	0.535	0.551	0.569	0.586	0.605	0.624	0.642	0.662	0.682	0.702	0.722	0.744	0.765	0.786	0.809	0.831	0.854	0.876	0.899	0.921	0.944	0.966	0.989	1.011	1.032	1.055	1.076	1.098	1.119	1.139	1.159	1.178	1.198	1.215	1.232	1.249	1.264	1.279	1.292	1.306	1.318	1.330	1.340	1.350	1.359	1.365	1.371	1.378	1.381	1.385	1.386	1.389	1.388	1.388	1.386	1.384	1.380	1.375	1.369	1.362	1.356	1.349	1.339	1.331	1.320	1.309	1.298	1.286	1.274	1.260	1.248	1.234	1.220	1.206	1.191	1.178	1.161	1.146	1.132	1.118	1.102	1.089	1.074	1.060	1.046	1.032	1.020	1.006	0.994	0.982	0.970	0.960	0.950	0.940	0.931	0.921	0.914	0.906	0.899	0.894	0.886	0.881	0.876	0.872	0.870	0.866	0.862	0.861	0.860	0.859	0.859	0.858	0.858	0.856	0.858	0.859	0.860	0.861	0.862	0.865	0.865	0.868	0.870	0.871	0.874	0.875	0.878	0.880	0.882	0.885	0.888	0.890	0.891	0.894	0.895	0.898	0.899	0.900	0.901	0.902	0.904	0.905	0.906	0.906	0.909	0.910	0.911	0.912	0.915	0.919	0.920	0.922	0.926	0.929	0.932	0.936	0.940	0.945	0.950	0.956	0.962	0.970	0.978	0.985	0.995	1.004	1.014	1.025	1.039	1.050	1.064	1.078	1.094	1.110	1.126	1.144	1.162	1.182	1.204	1.225	1.246	1.270	1.294	1.319	1.345	1.370	1.399	1.426	1.455	1.485	1.515	1.546	1.576	1.609	1.641	1.674	1.709	1.742	1.778	1.814	1.850	1.885	1.922	1.959	1.996	2.035	2.072	2.110	2.149	2.188	2.226	2.265	2.304	2.342	2.381	2.420	2.459	2.498	2.538	2.575	2.615	2.654	2.692	2.729	2.768	2.805	2.842	2.880	2.916	2.952	2.989	3.025	3.060	3.094	3.128	3.161	3.194	3.226	3.258	3.289	3.319	3.349	3.378	3.406	3.432	3.459	3.484	3.508	3.532	3.555	3.576	3.598	3.618	3.636	3.655	3.672	3.689	3.705	3.719	3.731	3.745	3.755	3.768	3.776	3.785	3.794	3.801	3.808	3.814	3.818	3.822	3.825	3.828	3.830	3.831	3.832	3.834	3.834	3.832	3.831	3.830	3.828	3.826	3.824	3.820	3.819	3.815	3.811	3.808	3.804	3.799	3.795	3.790	3.788	3.782	3.778	3.774	3.769	3.764	3.759	3.754	3.750	3.745	3.740	3.734	3.730	3.724	3.719	3.714	3.709	3.702	3.696	3.691	3.685	3.679	3.672	3.666	3.659	3.652	3.645	3.638	3.631	3.622	3.615	3.606	3.598	3.589	3.580	3.570	3.561	3.551	3.542	3.532	3.522	3.511	3.501	3.490	3.479	3.468	3.456	3.445	3.432	3.420	3.409	3.398	3.385	3.372	3.359	3.346	3.334	3.320	3.308	3.295	3.280	3.268	3.254	3.240	3.226	3.211	3.198	3.184	3.169	3.154	3.138	3.122	3.108	3.090	3.074	3.056	3.040	3.021	3.005	2.985	2.968	2.948	2.929	2.909	2.888	2.866	2.844	2.822	2.800	2.776	2.754	2.730	2.705	2.680	2.655	2.628	2.602	2.574	2.548	2.519	2.490	2.461	2.431	2.401	2.370	2.340	2.309	2.278	2.245	2.211	2.178	2.145	2.112	2.078	2.042	2.007	1.972	1.938	1.901	1.866	1.830	1.791	1.755	1.718	1.679	1.641	1.601	1.564	1.524	1.484	1.444	1.402	1.361	1.320	1.278	1.235	1.194	1.150	1.106	1.062	1.018	0.972	0.929	0.884	0.836	0.791	0.745	0.699	0.651	0.602	0.555	0.507	0.460	0.411	0.362	0.315	0.266	0.218	0.169	0.121	0.072	0.022	-0.025	-0.072	-0.120	-0.168	-0.214	-0.260	-0.306	-0.352	-0.398	-0.442	-0.485	-0.529	-0.571	-0.614	-0.655	-0.695	-0.735	-0.775	-0.812	-0.850	-0.886	-0.922	-0.958	-0.991	-1.024	-1.056	-1.088	-1.118	-1.148	-1.175	-1.204	-1.230	-1.256	-1.281	-1.306	-1.329	-1.352	-1.374	-1.395	-1.415	-1.435	-1.455	-1.474	-1.491	-1.509	-1.525	-1.540	-1.555	-1.569	-1.582	-1.595	-1.608	-1.619	-1.630	-1.640	-1.650	-1.659	-1.668	-1.675	-1.682	-1.689	-1.695	-1.700	-1.706	-1.710	-1.714	-1.718	-1.720	-1.721	-1.724	-1.724	-1.725	-1.725	-1.725	-1.724	-1.722	-1.720	-1.718	-1.714	-1.710	-1.706	-1.701	-1.696	-1.690	-1.684	-1.678	-1.671	-1.664	-1.656	-1.649	-1.642	-1.634	-1.625	-1.616	-1.608	-1.599	-1.590	-1.581	-1.572	-1.562	-1.554	-1.545	-1.536	-1.528	-1.519	-1.510	-1.500	-1.491	-1.481	-1.472	-1.464	-1.454	-1.446	-1.438	-1.429	-1.420	-1.410	-1.402	-1.394	-1.385	-1.376	-1.368	-1.359	-1.349	-1.341	-1.332	-1.324	-1.314	-1.305	-1.296	-1.286	-1.278	-1.268	-1.258	-1.248	-1.238	-1.226	-1.215	-1.205	-1.194	-1.181	-1.169	-1.158	-1.145	-1.131	-1.119	-1.105	-1.091	-1.078	-1.062	-1.049	-1.034	-1.019	-1.002	-0.988	-0.972	-0.956	-0.940	-0.924	-0.908	-0.891	-0.874	-0.858	-0.840	-0.822	-0.808	-0.789	-0.772	-0.756	-0.741	-0.724	-0.709	-0.692	-0.678	-0.661	-0.646	-0.631	-0.616	-0.604	-0.590	-0.576	-0.562	-0.550	-0.536	-0.524	-0.512	-0.501	-0.491	-0.481	-0.471	-0.462	-0.454	-0.445	-0.436	-0.430	-0.424	-0.416	-0.410	-0.406	-0.400	-0.396	-0.392	-0.389	-0.385	-0.382	-0.380	-0.379	-0.376	-0.375	-0.375	-0.374	-0.372	-0.374	-0.372	-0.374	-0.375	-0.375	-0.376	-0.378	-0.380	-0.381	-0.385	-0.388	-0.390	-0.392	-0.396	-0.400	-0.402	-0.406	-0.411	-0.415	-0.419	-0.425	-0.429	-0.434	-0.439	-0.444	-0.449	-0.454	-0.460	-0.466	-0.472	-0.479	-0.485	-0.491	-0.499	-0.505	-0.512	-0.519	-0.528	-0.534	-0.542	-0.550	-0.559	-0.569	-0.576	-0.585	-0.595	-0.605	-0.615	-0.625	-0.635	-0.645	-0.656	-0.666	-0.678	-0.688	-0.700	-0.710	-0.721	-0.734	-0.744	-0.755	-0.768	-0.778	-0.790	-0.801	-0.812	-0.824	-0.835	-0.846	-0.858	-0.869	-0.879	-0.890	-0.900	-0.910	-0.919	-0.929	-0.939	-0.948	-0.956	-0.964	-0.972	-0.979	-0.986	-0.994	-1.000	-1.008	-1.012	-1.018	-1.024	-1.028	-1.031	-1.036	-1.039	-1.042	-1.045	-1.048	-1.050	-1.052	-1.055	-1.056	-1.056	-1.059	-1.059	-1.060	-1.060	-1.060	-1.060	-1.060	-1.060	-1.060	-1.060	-1.061	-1.060	-1.061	-1.062	-1.062	-1.064	-1.064	-1.066	-1.066	-1.069	-1.071	-1.074	-1.075	-1.078	-1.080	-1.084	-1.088	-1.092	-1.096	-1.100	-1.105	-1.111	-1.116	-1.122	-1.128	-1.135	-1.141	-1.148	-1.155	-1.161	-1.169	-1.176	-1.185	-1.192	-1.199	-1.208	-1.216	-1.222	-1.230	-1.238	-1.245	-1.251	-1.259	-1.265	-1.271	-1.276	-1.282	-1.288	-1.294	-1.298	-1.301	-1.304	-1.306	-1.308	-1.309	-1.310	-1.310	-1.310	-1.308	-1.305	-1.302	-1.299	-1.294	-1.290	-1.284	-1.278	-1.270	-1.261	-1.254	-1.242	-1.232	-1.222	-1.210	-1.196	-1.184	-1.170	-1.155	-1.140	-1.124	-1.109	-1.091	-1.072	-1.055	-1.036	-1.018	-0.999	-0.979	-0.960	-0.940	-0.920	-0.900	-0.880	-0.860	-0.840	-0.819	-0.799	-0.779	-0.759	-0.739	-0.719	-0.700	-0.680	-0.662	-0.644	-0.625	-0.609	-0.591	-0.575	-0.558	-0.542	-0.526	-0.512	-0.499	-0.486	-0.472	-0.460	-0.450	-0.438	-0.428	-0.419	-0.410	-0.400	-0.394	-0.385	-0.379	-0.372	-0.368	-0.361	-0.356	-0.352	-0.349	-0.344	-0.341	-0.338	-0.335	-0.332	-0.330	-0.328	-0.326	-0.325	-0.322	-0.321	-0.318	-0.316	-0.314	-0.311	-0.309	-0.305	-0.301	-0.298	-0.294	-0.289	-0.284	-0.279	-0.272	-0.266	-0.259	-0.252	-0.245	-0.235	-0.228	-0.218	-0.208	-0.196	-0.185	-0.174	-0.162	-0.150	-0.138	-0.125	-0.114	-0.100	-0.085	-0.071	-0.058	-0.044	-0.030	-0.016	-0.001	0.012	0.025	0.039	0.051	0.065	0.076	0.088	0.099	0.109	0.119	0.128	0.136	0.144	0.150	0.156	0.161	0.165	0.168	0.170	0.170	0.170	0.169	0.166	0.162	0.159	0.151	0.144	0.136	0.126	0.116	0.102	0.090	0.076	0.061	0.044	0.028	0.010	-0.009	-0.030	-0.050	-0.071	-0.094	-0.118	-0.141	-0.165	-0.190	-0.215	-0.241	-0.268	-0.294	-0.320	-0.346	-0.372	-0.399	-0.425	-0.452	-0.479	-0.504	-0.529	-0.555	-0.580	-0.605	-0.629	-0.654	-0.676	-0.700	-0.721	-0.744	-0.764	-0.784	-0.804	-0.822	-0.841	-0.859	-0.876	-0.894	-0.908	-0.922	-0.938	-0.951	-0.964	-0.976	-0.988	-0.998	-1.009	-1.019	-1.028	-1.035	-1.044	-1.051	-1.059	-1.064	-1.070	-1.075	-1.080	-1.084	-1.089	-1.091	-1.095	-1.098	-1.100	-1.101	-1.104	-1.106	-1.106	-1.108	-1.109	-1.108	-1.109	-1.110	-1.109	-1.109	-1.109	-1.108	-1.106	-1.105	-1.105	-1.102	-1.101	-1.099	-1.099	-1.096	-1.096	-1.094	-1.092	-1.090	-1.089	-1.086	-1.085	-1.084	-1.081	-1.080	-1.079	-1.078	-1.076	-1.075	-1.074	-1.074	-1.074	-1.074	-1.075	-1.076	-1.076	-1.078	-1.079	-1.081	-1.085	-1.088	-1.090	-1.094	-1.099	-1.102	-1.108	-1.111	-1.118	-1.122	-1.129	-1.134	-1.140	-1.149	-1.155	-1.162	-1.169	-1.176	-1.185	-1.191	-1.200	-1.208	-1.215	-1.222	-1.230	-1.236	-1.242	-1.249	-1.256	-1.262	-1.268	-1.272	-1.278	-1.281	-1.286	-1.290	-1.291	-1.295	-1.296	-1.298	-1.298	-1.299	-1.298	-1.298	-1.295	-1.294	-1.291	-1.289	-1.285	-1.281	-1.276	-1.272	-1.268	-1.262	-1.258	-1.251	-1.245	-1.239	-1.232	-1.228	-1.221	-1.215	-1.209	-1.204	-1.199	-1.195	-1.190	-1.188	-1.184	-1.181	-1.180	-1.178	-1.179	-1.178	-1.179	-1.181	-1.184	-1.188	-1.192	-1.199	-1.206	-1.214	-1.221	-1.231	-1.242	-1.255	-1.268	-1.281	-1.296	-1.314	-1.331	-1.349	-1.369	-1.389	-1.410	-1.431	-1.455	-1.479	-1.504	-1.530	-1.555	-1.582	-1.610	-1.638	-1.666	-1.696	-1.725	-1.755	-1.785	-1.816	-1.848	-1.878	-1.909	-1.940	-1.971	-2.001	-2.034	-2.064	-2.094	-2.125	-2.155	-2.185	-2.215	-2.242	-2.271	-2.299	-2.326	-2.352	-2.379	-2.404	-2.428	-2.452	-2.475	-2.496	-2.516	-2.536	-2.555	-2.574	-2.590	-2.605	-2.619	-2.632	-2.642	-2.654	-2.664	-2.671	-2.679	-2.682	-2.688	-2.690	-2.692	-2.692	-2.691	-2.690	-2.688	-2.682	-2.678	-2.671	-2.662	-2.654	-2.644	-2.632	-2.621	-2.609	-2.595	-2.580	-2.565	-2.550	-2.534	-2.516	-2.498	-2.480	-2.461	-2.442	-2.422	-2.405	-2.385	-2.365	-2.346	-2.328	-2.308	-2.289	-2.271	-2.252	-2.236	-2.220	-2.204	-2.188	-2.174	-2.161	-2.148	-2.136	-2.126	-2.116	-2.108	-2.101	-2.096	-2.091	-2.088	-2.086	-2.086	-2.088	-2.090	-2.094	-2.099	-2.105	-2.114	-2.122	-2.134	-2.145	-2.159	-2.174	-2.189	-2.205	-2.222	-2.241	-2.261	-2.281	-2.304	-2.326	-2.349	-2.371	-2.395	-2.419	-2.444	-2.468	-2.491	-2.516	-2.540	-2.564	-2.588	-2.610	-2.632	-2.654	-2.674	-2.694	-2.714	-2.731	-2.748	-2.761	-2.776	-2.788	-2.800	-2.809	-2.816	-2.822	-2.826	-2.830	-2.831	-2.830	-2.828	-2.822	-2.815	-2.806	-2.796	-2.784	-2.771	-2.756	-2.739	-2.719	-2.699	-2.676	-2.652	-2.628	-2.600	-2.571	-2.542	-2.512	-2.481	-2.448	-2.414	-2.379	-2.344	-2.308	-2.270	-2.232	-2.195	-2.158	-2.119	-2.080	-2.041	-2.004	-1.965	-1.926	-1.889	-1.851	-1.814	-1.778	-1.742	-1.706	-1.671	-1.638	-1.605	-1.572	-1.541	-1.510	-1.480	-1.451	-1.424	-1.398	-1.371	-1.346	-1.324	-1.301	-1.280	-1.260	-1.241	-1.224	-1.208	-1.192	-1.179	-1.165	-1.152	-1.142	-1.132	-1.124	-1.116	-1.110	-1.105	-1.099	-1.095	-1.092	-1.090	-1.089	-1.088	-1.088	-1.089	-1.090	-1.092	-1.095	-1.099	-1.102	-1.108	-1.111	-1.116	-1.122	-1.128	-1.134	-1.140	-1.146	-1.154	-1.161	-1.168	-1.174	-1.180	-1.186	-1.194	-1.199	-1.205	-1.211	-1.218	-1.222	-1.228	-1.232	-1.236	-1.241	-1.244	-1.248	-1.250	-1.252	-1.254	-1.254	-1.254	-1.254	-1.252	-1.251	-1.249	-1.245	-1.241	-1.236	-1.231	-1.225	-1.219	-1.211	-1.202	-1.195	-1.185	-1.175	-1.165	-1.152	-1.141	-1.129	-1.116	-1.101	-1.088	-1.072	-1.058	-1.042	-1.026	-1.011	-0.994	-0.978	-0.960	-0.944	-0.926	-0.910	-0.892	-0.876	-0.859	-0.842	-0.826	-0.811	-0.795	-0.780	-0.764	-0.750	-0.736	-0.724	-0.710	-0.699	-0.688	-0.678	-0.668	-0.659	-0.651	-0.645	-0.639	-0.632	-0.629	-0.625	-0.624	-0.624	-0.624	-0.624	-0.626	-0.629	-0.632	-0.638	-0.644	-0.650	-0.656	-0.665	-0.674	-0.682	-0.692	-0.704	-0.715	-0.726	-0.739	-0.751	-0.762	-0.775	-0.789	-0.801	-0.815	-0.826	-0.840	-0.852	-0.864	-0.875	-0.886	-0.895	-0.905	-0.912	-0.921	-0.928	-0.934	-0.938	-0.941	-0.944	-0.945	-0.945	-0.944	-0.941	-0.936	-0.931	-0.925	-0.916	-0.908	-0.896	-0.884	-0.869	-0.852	-0.836	-0.818	-0.796	-0.775	-0.751	-0.728	-0.701	-0.675	-0.646	-0.618	-0.588	-0.556	-0.524	-0.490	-0.456	-0.420	-0.385	-0.349	-0.310	-0.272	-0.235	-0.195	-0.156	-0.118	-0.078	-0.036	0.005	0.045	0.086	0.125	0.166	0.208	0.248	0.288	0.326	0.366	0.406	0.444	0.482	0.520	0.558	0.595	0.631	0.668	0.702	0.738	0.771	0.805	0.838	0.870	0.900	0.931	0.961	0.990	1.019	1.046	1.074	1.099	1.125	1.149	1.172	1.195	1.216	1.238	1.259	1.278	1.298	1.315	1.332	1.349	1.365	1.379	1.392	1.406	1.419	1.430	1.441	1.452	1.461	1.471	1.479	1.488	1.494	1.501	1.508	1.512	1.518	1.522	1.528	1.531	1.535	1.539	1.542	1.544	1.546	1.550	1.551	1.555	1.556	1.558	1.560	1.562	1.564	1.566	1.569	1.570	1.572	1.575	1.578	1.580	1.582	1.586	1.588	1.591	1.595	1.596	1.600	1.604	1.608	1.610	1.614	1.618	1.621	1.624	1.628	1.630	1.631	1.634	1.635	1.638	1.640	1.641	1.641	1.641	1.641	1.641	1.639	1.638	1.635	1.631	1.628	1.621	1.616	1.609	1.600	1.591	1.582	1.572	1.560	1.546	1.532	1.519	1.501	1.485	1.466	1.448	1.429	1.406	1.385	1.361	1.339	1.312	1.286	1.260	1.232	1.205	1.175	1.146	1.115	1.084	1.052	1.022	0.990	0.958	0.924	0.891	0.858	0.825	0.791	0.758	0.725	0.691	0.659	0.626	0.594	0.561	0.530	0.499	0.468	0.439	0.409	0.380	0.352	0.325	0.299	0.272	0.248	0.224	0.200	0.178	0.156	0.135	0.115	0.096	0.078	0.060	0.044	0.029	0.012	-0.001	-0.014	-0.026	-0.039	-0.050	-0.061	-0.071	-0.080	-0.089	-0.096	-0.105	-0.112	-0.119	-0.126	-0.132	-0.138	-0.144	-0.150	-0.158	-0.162	-0.168	-0.175	-0.180	-0.186	-0.192	-0.199	-0.205	-0.214	-0.220	-0.228	-0.236	-0.245	-0.254	-0.264	-0.275	-0.285	-0.296	-0.310	-0.321	-0.336	-0.349	-0.365	-0.380	-0.396	-0.414	-0.431	-0.450	-0.469	-0.489	-0.509	-0.530	-0.554	-0.575	-0.598	-0.621	-0.646	-0.670	-0.695	-0.720	-0.746	-0.772	-0.799	-0.826	-0.852	-0.880	-0.908	-0.934	-0.961	-0.989	-1.015	-1.042	-1.069	-1.095	-1.121	-1.148	-1.171	-1.196	-1.219	-1.242	-1.265	-1.286	-1.306	-1.326	-1.345	-1.362	-1.379	-1.395	-1.409	-1.422	-1.434	-1.445	-1.455	-1.462	-1.469	-1.475	-1.480	-1.482	-1.484	-1.485	-1.484	-1.481	-1.476	-1.471	-1.465	-1.458	-1.450	-1.441	-1.430	-1.418	-1.405	-1.392	-1.378	-1.361	-1.345	-1.329	-1.311	-1.292	-1.274	-1.254	-1.235	-1.214	-1.194	-1.174	-1.152	-1.131	-1.112	-1.091	-1.072	-1.051	-1.032	-1.012	-0.995	-0.976	-0.959	-0.941	-0.926	-0.911	-0.896	-0.882	-0.870	-0.858	-0.846	-0.838	-0.829	-0.821	-0.815	-0.810	-0.805	-0.802	-0.800	-0.799	-0.799	-0.800	-0.802	-0.806	-0.810	-0.815	-0.821	-0.829	-0.839	-0.848	-0.858	-0.870	-0.881	-0.894	-0.908	-0.924	-0.938	-0.954	-0.970	-0.988	-1.005	-1.024	-1.041	-1.061	-1.080	-1.099	-1.119	-1.139	-1.159	-1.179	-1.199	-1.219	-1.239	-1.259	-1.278	-1.296	-1.315	-1.334	-1.351	-1.370	-1.388	-1.404	-1.420	-1.438	-1.452	-1.468	-1.482	-1.496	-1.510	-1.522	-1.534	-1.546	-1.556	-1.568	-1.576	-1.585	-1.592	-1.601	-1.608	-1.614	-1.619	-1.624	-1.628	-1.631	-1.634	-1.636	-1.638	-1.639	-1.639	-1.639	-1.638	-1.636	-1.635	-1.632	-1.629	-1.626	-1.622	-1.620	-1.615	-1.610	-1.606	-1.599	-1.594	-1.589	-1.581	-1.576	-1.570	-1.564	-1.558	-1.551	-1.545	-1.539	-1.532	-1.526	-1.520	-1.515	-1.509	-1.504	-1.498	-1.492	-1.488	-1.484	-1.479	-1.474	-1.470	-1.468	-1.464	-1.462	-1.460	-1.459	-1.458	-1.456	-1.456	-1.455	-1.456	-1.458	-1.459	-1.460	-1.462	-1.465	-1.470	-1.472	-1.476	-1.481	-1.486	-1.492	-1.498	-1.505	-1.511	-1.518	-1.525	-1.531	-1.539	-1.546	-1.556	-1.564	-1.572	-1.580	-1.589	-1.598	-1.606	-1.615	-1.624	-1.632	-1.641	-1.649	-1.658	-1.665	-1.672	-1.679	-1.686	-1.692	-1.699	-1.705	-1.710	-1.715	-1.719	-1.722	-1.724	-1.725	-1.726	-1.728	-1.726	-1.725	-1.721	-1.718	-1.714	-1.709	-1.702	-1.695	-1.688	-1.678	-1.668	-1.656	-1.644	-1.631	-1.618	-1.604	-1.588	-1.571	-1.554	-1.535	-1.516	-1.498	-1.478	-1.458	-1.435	-1.412	-1.391	-1.368	-1.344	-1.321	-1.298	-1.274	-1.251	-1.228	-1.204	-1.181	-1.159	-1.135	-1.114	-1.091	-1.070	-1.050	-1.029	-1.009	-0.990	-0.972	-0.956	-0.939	-0.924	-0.909	-0.895	-0.882	-0.870	-0.860	-0.850	-0.841	-0.832	-0.826	-0.820	-0.815	-0.810	-0.806	-0.804	-0.801	-0.800	-0.799	-0.799	-0.799	-0.801	-0.802	-0.805	-0.806	-0.810	-0.812	-0.816	-0.819	-0.821	-0.825	-0.829	-0.832	-0.835	-0.838	-0.839	-0.842	-0.845	-0.845	-0.846	-0.848	-0.848	-0.848	-0.846	-0.845	-0.842	-0.840	-0.836	-0.832	-0.829	-0.824	-0.819	-0.812	-0.805	-0.798	-0.789	-0.780	-0.771	-0.761	-0.751	-0.741	-0.730	-0.718	-0.708	-0.694	-0.681	-0.669	-0.655	-0.641	-0.629	-0.615	-0.600	-0.585	-0.571	-0.556	-0.542	-0.528	-0.512	-0.499	-0.484	-0.470	-0.455	-0.441	-0.425	-0.411	-0.398	-0.382	-0.369	-0.355	-0.340	-0.325	-0.311	-0.299	-0.284	-0.271	-0.258	-0.245	-0.231	-0.219	-0.206	-0.194	-0.180	-0.168	-0.156	-0.144	-0.134	-0.121	-0.110	-0.100	-0.089	-0.078	-0.068	-0.058	-0.048	-0.039	-0.030	-0.021	-0.014	-0.006	0.001	0.009	0.014	0.020	0.026	0.031	0.035	0.040	0.044	0.048	0.050	0.052	0.055	0.056	0.058	0.059	0.060	0.060	0.059	0.059	0.058	0.056	0.052	0.051	0.050	0.048	0.044	0.041	0.039	0.036	0.034	0.031	0.028	0.025	0.024	0.020	0.018	0.016	0.015	0.014	0.012	0.014	0.014	0.015	0.015	0.019	0.021	0.024	0.028	0.032	0.038	0.044	0.051	0.058	0.066	0.076	0.085	0.096	0.108	0.119	0.131	0.144	0.159	0.172	0.188	0.204	0.220	0.236	0.255	0.272	0.290	0.308	0.326	0.345	0.365	0.384	0.402	0.422	0.441	0.460	0.479	0.498	0.516	0.535	0.551	0.570	0.588	0.604	0.620	0.636	0.651	0.666	0.679	0.694	0.706	0.718	0.730	0.741	0.751	0.761	0.770	0.779	0.786	0.792	0.800	0.805	0.811	0.816	0.820	0.825	0.828	0.830	0.834	0.835	0.838	0.839	0.841	0.841	0.842	0.844	0.844	0.844	0.845	0.845	0.845	0.846	0.848	0.846	0.849	0.849	0.849	0.850	0.851	0.852	0.854	0.855	0.859	0.860	0.862	0.865	0.868	0.870	0.872	0.878	0.881	0.885	0.890	0.894	0.899	0.904	0.909	0.914	0.918	0.922	0.928	0.934	0.939	0.945	0.950	0.955	0.961	0.968	0.972	0.979	0.984	0.989	0.994	0.999	1.004	1.010	1.014	1.020	1.024	1.028	1.031	1.035	1.038	1.041	1.044	1.045	1.048	1.049	1.049	1.050	1.050	1.049	1.048	1.046	1.042	1.040	1.036	1.032	1.028	1.021	1.014	1.008	0.999	0.991	0.981	0.971	0.961	0.950	0.938	0.924	0.910	0.898	0.881	0.865	0.850	0.834	0.816	0.798	0.779	0.760	0.741	0.721	0.701	0.682	0.661	0.640	0.620	0.599	0.576	0.556	0.535	0.515	0.494	0.472	0.452	0.432	0.412	0.395	0.375	0.358	0.339	0.321	0.304	0.288	0.272	0.258	0.244	0.230	0.216	0.204	0.194	0.182	0.172	0.164	0.156	0.149	0.142	0.135	0.130	0.126	0.122	0.120	0.116	0.115	0.112	0.112	0.112	0.112	0.112	0.114	0.115	0.116	0.118	0.120	0.121	0.124	0.125	0.128	0.130	0.131	0.134	0.135	0.138	0.138	0.139	0.140	0.140	0.140	0.140	0.140	0.138	0.135	0.134	0.130	0.126	0.122	0.118	0.112	0.108	0.100	0.092	0.085	0.078	0.069	0.060	0.050	0.039	0.029	0.016	0.005	-0.008	-0.020	-0.034	-0.048	-0.060	-0.075	-0.090	-0.105	-0.119	-0.135	-0.150	-0.166	-0.181	-0.196	-0.212	-0.228	-0.242	-0.259	-0.274	-0.289	-0.305	-0.320	-0.335	-0.349	-0.362	-0.378	-0.390	-0.405	-0.416	-0.429	-0.441	-0.452	-0.464	-0.474	-0.484	-0.494	-0.502	-0.510	-0.519	-0.525	-0.532	-0.538	-0.542	-0.548	-0.551	-0.556	-0.559	-0.560	-0.561	-0.562	-0.562	-0.562	-0.561	-0.561	-0.559	-0.555	-0.551	-0.548	-0.544	-0.538	-0.531	-0.526	-0.519	-0.510	-0.502	-0.495	-0.485	-0.475	-0.465	-0.455	-0.444	-0.434	-0.422	-0.411	-0.398	-0.386	-0.372	-0.360	-0.346	-0.332	-0.319	-0.305	-0.291	-0.278	-0.264	-0.250	-0.236	-0.222	-0.208	-0.194	-0.180	-0.168	-0.154	-0.140	-0.126	-0.114	-0.102	-0.089	-0.078	-0.068	-0.055	-0.045	-0.034	-0.025	-0.015	-0.006	0.002	0.010	0.018	0.025	0.031	0.038	0.042	0.048	0.052	0.058	0.061	0.065	0.068	0.069	0.071	0.072	0.074	0.074	0.074	0.074	0.075	0.074	0.072	0.070	0.069	0.068	0.065	0.064	0.062	0.060	0.059	0.056	0.055	0.052	0.051	0.050	0.048	0.046	0.045	0.045	0.044	0.044	0.042	0.042	0.042	0.044	0.044	0.046	0.046	0.048	0.051	0.052	0.056	0.060	0.064	0.068	0.071	0.076	0.081	0.086	0.092	0.098	0.104	0.111	0.118	0.125	0.131	0.139	0.148	0.154	0.161	0.170	0.178	0.186	0.195	0.202	0.210	0.219	0.228	0.235	0.241	0.250	0.258	0.265	0.272	0.280	0.286	0.294	0.299	0.306	0.312	0.318	0.322	0.328	0.332	0.338	0.341	0.345	0.349	0.351	0.355	0.358	0.359	0.360	0.362	0.364	0.365	0.365	0.365	0.366	0.365	0.365	0.364	0.362	0.360	0.359	0.356	0.355	100.000	5.000	2.000	1.000	7.000	0.000	0.000	0.000	0.000	0.000	0.000	0.000	0.000	0.000	0.000	0.000	0.000	0.000	-1.056	-1.049	-1.042	-1.036	-1.029	-1.022	-1.016	-1.010	-1.002	-0.995	-0.989	-0.982	-0.976	-0.970	-0.962	-0.956	-0.949	-0.942	-0.935	-0.928	-0.921	-0.912	-0.906	-0.898	-0.890	-0.881	-0.874	-0.866	-0.856	-0.848	-0.838	-0.829	-0.819	-0.809	-0.798	-0.788	-0.775	-0.765	-0.752	-0.740	-0.728	-0.715	-0.701	-0.689	-0.675	-0.660	-0.645	-0.630	-0.615	-0.599	-0.582	-0.566	-0.549	-0.532	-0.515	-0.498	-0.480	-0.461	-0.442	-0.424	-0.406	-0.388	-0.369	-0.350	-0.331	-0.311	-0.292	-0.272	-0.254	-0.235	-0.216	-0.198	-0.178	-0.159	-0.141	-0.122	-0.104	-0.086	-0.069	-0.054	-0.036	-0.021	-0.004	0.011	0.025	0.040	0.054	0.066	0.078	0.090	0.101	0.111	0.121	0.130	0.138	0.146	0.152	0.158	0.162	0.166	0.170	0.172	0.174	0.175	0.175	0.174	0.172	0.170	0.168	0.164	0.161	0.155	0.150	0.142	0.135	0.128	0.120	0.111	0.101	0.091	0.081	0.070	0.059	0.048	0.036	0.024	0.011	0.000	-0.012	-0.025	-0.038	-0.049	-0.061	-0.074	-0.086	-0.099	-0.111	-0.122	-0.134	-0.144	-0.155	-0.165	-0.174	-0.184	-0.194	-0.201	-0.210	-0.218	-0.225	-0.231	-0.238	-0.242	-0.248	-0.252	-0.256	-0.260	-0.262	-0.264	-0.266	-0.268	-0.269	-0.268	-0.269	-0.266	-0.266	-0.265	-0.261	-0.260	-0.258	-0.254	-0.250	-0.246	-0.242	-0.239	-0.234	-0.229	-0.224	-0.219	-0.215	-0.209	-0.205	-0.199	-0.195	-0.189	-0.184	-0.179	-0.175	-0.170	-0.166	-0.161	-0.156	-0.154	-0.150	-0.146	-0.144	-0.141	-0.140	-0.138	-0.138	-0.136	-0.135	-0.135	-0.135	-0.136	-0.138	-0.139	-0.141	-0.142	-0.145	-0.149	-0.151	-0.155	-0.159	-0.164	-0.169	-0.174	-0.178	-0.182	-0.189	-0.194	-0.199	-0.204	-0.210	-0.215	-0.220	-0.226	-0.231	-0.236	-0.241	-0.245	-0.250	-0.255	-0.258	-0.262	-0.265	-0.268	-0.271	-0.272	-0.274	-0.275	-0.275	-0.275	-0.274	-0.272	-0.270	-0.269	-0.266	-0.262	-0.258	-0.252	-0.249	-0.241	-0.235	-0.229	-0.221	-0.212	-0.204	-0.194	-0.184	-0.174	-0.162	-0.150	-0.139	-0.126	-0.114	-0.101	-0.086	-0.072	-0.059	-0.044	-0.030	-0.015	0.000	0.016	0.030	0.046	0.061	0.078	0.092	0.108	0.122	0.138	0.152	0.168	0.184	0.198	0.212	0.226	0.240	0.254	0.266	0.280	0.292	0.305	0.318	0.330	0.341	0.354	0.364	0.375	0.385	0.395	0.404	0.414	0.421	0.430	0.438	0.445	0.452	0.460	0.465	0.471	0.476	0.482	0.488	0.491	0.496	0.500	0.504	0.505	0.509	0.511	0.512	0.514	0.515	0.516	0.516	0.518	0.518	0.516	0.516	0.515	0.514	0.514	0.511	0.510	0.509	0.506	0.504	0.502	0.500	0.498	0.495	0.492	0.491	0.489	0.486	0.484	0.484	0.481	0.479	0.479	0.476	0.476	0.475	0.475	0.475	0.475	0.476	0.478	0.479	0.481	0.485	0.488	0.490	0.495	0.500	0.506	0.511	0.519	0.525	0.532	0.542	0.551	0.560	0.570	0.582	0.594	0.605	0.618	0.631	0.645	0.659	0.674	0.689	0.705	0.720	0.736	0.752	0.769	0.785	0.802	0.820	0.836	0.855	0.871	0.889	0.905	0.922	0.939	0.955	0.971	0.986	1.002	1.018	1.031	1.046	1.060	1.072	1.085	1.098	1.109	1.120	1.130	1.140	1.149	1.158	1.165	1.172	1.179	1.184	1.189	1.192	1.198	1.200	1.202	1.205	1.206	1.208	1.206	1.205	1.205	1.204	1.201	1.199	1.198	1.194	1.190	1.186	1.182	1.178	1.174	1.170	1.165	1.160	1.155	1.151	1.146	1.141	1.136	1.132	1.128	1.125	1.120	1.116	1.112	1.110	1.108	1.104	1.102	1.101	1.100	1.100	1.099	1.099	1.100	1.100	1.102	1.105	1.109	1.111	1.115	1.119	1.125	1.130	1.136	1.142	1.150	1.159	1.168	1.176	1.186	1.196	1.205	1.216	1.228	1.240	1.252	1.264	1.278	1.291	1.304	1.316	1.331	1.344	1.359	1.372	1.388	1.401	1.415	1.430	1.442	1.456	1.471	1.484	1.496	1.509	1.520	1.532	1.544	1.554	1.564	1.572	1.581	1.589	1.596	1.602	1.608	1.611	1.616	1.619	1.620	1.621	1.620	1.619	1.618	1.615	1.611	1.606	1.601	1.595	1.586	1.578	1.568	1.558	1.545	1.534	1.521	1.508	1.492	1.476	1.461	1.445	1.428	1.411	1.392	1.374	1.355	1.338	1.318	1.298	1.279	1.259	1.240	1.220	1.201	1.181	1.162	1.145	1.126	1.108	1.091	1.074	1.059	1.041	1.028	1.014	1.000	0.988	0.976	0.965	0.955	0.946	0.939	0.931	0.924	0.919	0.915	0.911	0.909	0.906	0.905	0.905	0.905	0.908	0.909	0.911	0.915	0.920	0.925	0.930	0.936	0.942	0.949	0.956	0.962	0.970	0.979	0.985	0.992	1.000	1.008	1.015	1.022	1.030	1.036	1.042	1.049	1.055	1.060	1.065	1.070	1.072	1.075	1.078	1.079	1.081	1.081	1.080	1.079	1.078	1.074	1.070	1.066	1.061	1.056	1.049	1.041	1.034	1.026	1.018	1.008	0.999	0.988	0.978	0.966	0.955	0.941	0.930	0.918	0.904	0.891	0.879	0.866	0.852	0.840	0.826	0.811	0.799	0.785	0.772	0.760	0.748	0.735	0.724	0.711	0.700	0.688	0.678	0.666	0.658	0.648	0.638	0.628	0.619	0.610	0.601	0.592	0.585	0.578	0.570	0.562	0.556	0.549	0.542	0.536	0.530	0.525	0.519	0.512	0.506	0.501	0.496	0.490	0.485	0.480	0.474	0.470	0.464	0.460	0.454	0.449	0.442	0.439	0.432	0.428	0.422	0.416	0.410	0.405	0.400	0.394	0.389	0.384	0.378	0.371	0.366	0.361	0.356	0.350	0.344	0.339	0.334	0.328	0.322	0.318	0.312	0.305	0.301	0.296	0.290	0.285	0.280	0.275	0.270	0.265	0.260	0.258	0.251	0.248	0.244	0.239	0.235	0.232	0.228	0.224	0.221	0.216	0.214	0.211	0.208	0.205	0.202	0.200	0.199	0.195	0.194	0.192	0.191	0.190	0.189	0.189	0.189	0.189	0.189	0.189	0.189	0.190	0.191	0.194	0.195	0.196	0.199	0.201	0.205	0.209	0.212	0.216	0.221	0.226	0.230	0.236	0.241	0.248	0.254	0.261	0.268	0.275	0.282	0.290	0.299	0.308	0.316	0.324	0.332	0.342	0.351	0.361	0.370	0.381	0.391	0.401	0.412	0.422	0.432	0.444	0.454	0.465	0.476	0.486	0.498	0.509	0.520	0.530	0.540	0.550	0.561	0.571	0.581	0.591	0.601	0.610	0.620	0.629	0.639	0.646	0.655	0.664	0.672	0.680	0.688	0.695	0.702	0.709	0.715	0.721	0.726	0.731	0.736	0.741	0.746	0.750	0.754	0.758	0.760	0.762	0.764	0.765	0.768	0.768	0.769	0.768	0.766	0.766	0.764	0.762	0.759	0.756	0.752	0.748	0.742	0.738	0.731	0.725	0.718	0.710	0.702	0.694	0.684	0.674	0.664	0.652	0.641	0.629	0.616	0.604	0.589	0.575	0.561	0.546	0.530	0.514	0.498	0.480	0.462	0.444	0.425	0.406	0.388	0.369	0.348	0.329	0.308	0.288	0.266	0.245	0.224	0.202	0.181	0.160	0.138	0.116	0.094	0.072	0.051	0.029	0.008	-0.015	-0.036	-0.058	-0.079	-0.101	-0.121	-0.142	-0.164	-0.186	-0.206	-0.228	-0.248	-0.269	-0.289	-0.309	-0.331	-0.351	-0.371	-0.391	-0.412	-0.432	-0.452	-0.472	-0.494	-0.512	-0.534	-0.554	-0.575	-0.595	-0.616	-0.638	-0.659	-0.680	-0.700	-0.722	-0.744	-0.765	-0.788	-0.809	-0.830	-0.854	-0.875	-0.898	-0.920	-0.944	-0.965	-0.988	-1.010	-1.034	-1.055	-1.078	-1.100	-1.122	-1.145	-1.166	-1.189	-1.210	-1.231	-1.251	-1.272	-1.291	-1.312	-1.331	-1.351	-1.369	-1.386	-1.404	-1.420	-1.436	-1.452	-1.466	-1.480	-1.492	-1.505	-1.516	-1.526	-1.535	-1.545	-1.552	-1.560	-1.565	-1.570	-1.575	-1.578	-1.579	-1.581	-1.581	-1.580	-1.579	-1.576	-1.571	-1.568	-1.561	-1.555	-1.548	-1.539	-1.530	-1.520	-1.510	-1.498	-1.485	-1.474	-1.460	-1.445	-1.430	-1.415	-1.399	-1.381	-1.365	-1.348	-1.329	-1.312	-1.292	-1.275	-1.255	-1.235	-1.216	-1.196	-1.176	-1.155	-1.135	-1.115	-1.094	-1.074	-1.052	-1.032	-1.012	-0.991	-0.971	-0.951	-0.932	-0.911	-0.892	-0.872	-0.854	-0.836	-0.818	-0.799	-0.781	-0.764	-0.746	-0.729	-0.712	-0.695	-0.680	-0.664	-0.649	-0.632	-0.618	-0.602	-0.589	-0.575	-0.560	-0.548	-0.534	-0.521	-0.507	-0.494	-0.482	-0.470	-0.458	-0.445	-0.432	-0.421	-0.409	-0.396	-0.384	-0.371	-0.360	-0.346	-0.334	-0.321	-0.309	-0.295	-0.280	-0.268	-0.252	-0.238	-0.222	-0.208	-0.190	-0.175	-0.158	-0.140	-0.122	-0.104	-0.084	-0.065	-0.044	-0.024	-0.002	0.020	0.042	0.066	0.090	0.114	0.139	0.164	0.190	0.218	0.244	0.271	0.299	0.328	0.356	0.385	0.414	0.444	0.472	0.504	0.532	0.562	0.591	0.621	0.651	0.680	0.711	0.740	0.768	0.796	0.824	0.852	0.880	0.906	0.932	0.958	0.981	1.006	1.029	1.052	1.075	1.095	1.116	1.135	1.154	1.171	1.188	1.204	1.218	1.231	1.245	1.258	1.269	1.279	1.288	1.296	1.304	1.311	1.316	1.322	1.328	1.331	1.334	1.336	1.339	1.340	1.340	1.340	1.340	1.338	1.336	1.335	1.332	1.330	1.328	1.324	1.321	1.318	1.314	1.310	1.306	1.302	1.299	1.295	1.291	1.288	1.282	1.280	1.276	1.272	1.270	1.268	1.264	1.261	1.259	1.258	1.255	1.254	1.251	1.250	1.249	1.249	1.248	1.248	1.248	1.248	1.250	1.250	1.251	1.254	1.256	1.258	1.260	1.265	1.268	1.271	1.276	1.280	1.285	1.291	1.296	1.301	1.309	1.316	1.322	1.330	1.338	1.345	1.355	1.364	1.372	1.382	1.392	1.402	1.415	1.426	1.438	1.450	1.461	1.474	1.486	1.500	1.514	1.528	1.541	1.555	1.570	1.585	1.600	1.615	1.630	1.645	1.661	1.676	1.692	1.708	1.722	1.740	1.755	1.771	1.786	1.801	1.818	1.832	1.849	1.864	1.880	1.894	1.910	1.925	1.939	1.952	1.968	1.981	1.995	2.009	2.021	2.034	2.047	2.059	2.072	2.082	2.095	2.106	2.118	2.128	2.139	2.149	2.160	2.169	2.178	2.189	2.196	2.205	2.215	2.222	2.230	2.239	2.246	2.252	2.260	2.266	2.272	2.279	2.285	2.291	2.298	2.304	2.308	2.314	2.319	2.324	2.329	2.334	2.339	2.342	2.348	2.351	2.355	2.359	2.364	2.368	2.371	2.375	2.379	2.382	2.385	2.389	2.392	2.395	2.398	2.401	2.404	2.406	2.409	2.411	2.414	2.416	2.419	2.421	2.422	2.425	2.426	2.429	2.429	2.430	2.431	2.432	2.432	2.434	2.434	2.434	2.432	2.432	2.431	2.430	2.429	2.426	2.424	2.421	2.419	2.415	2.409	2.405	2.400	2.394	2.388	2.381	2.374	2.366	2.358	2.349	2.339	2.329	2.318	2.306	2.295	2.281	2.269	2.255	2.239	2.225	2.209	2.192	2.175	2.158	2.139	2.120	2.100	2.081	2.061	2.040	2.019	1.998	1.976	1.954	1.931	1.908	1.885	1.862	1.839	1.816	1.792	1.770	1.746	1.724	1.701	1.678	1.656	1.632	1.611	1.590	1.569	1.548	1.526	1.508	1.489	1.470	1.451	1.432	1.416	1.399	1.382	1.369	1.354	1.340	1.326	1.312	1.300	1.288	1.276	1.266	1.256	1.246	1.238	1.228	1.219	1.211	1.201	1.194	1.186	1.179	1.172	1.164	1.158	1.150	1.144	1.135	1.129	1.120	1.112	1.106	1.096	1.089	1.079	1.071	1.060	1.051	1.040	1.030	1.018	1.006	0.995	0.982	0.969	0.954	0.941	0.926	0.911	0.896	0.880	0.864	0.848	0.830	0.812	0.796	0.778	0.759	0.741	0.724	0.704	0.685	0.665	0.646	0.628	0.608	0.588	0.568	0.549	0.529	0.509	0.490	0.470	0.451	0.430	0.411	0.392	0.374	0.354	0.334	0.315	0.298	0.279	0.260	0.242	0.222	0.205	0.188	0.170	0.151	0.135	0.118	0.099	0.081	0.064	0.046	0.029	0.011	-0.006	-0.024	-0.041	-0.058	-0.075	-0.092	-0.110	-0.126	-0.144	-0.161	-0.178	-0.194	-0.211	-0.226	-0.242	-0.258	-0.275	-0.290	-0.305	-0.319	-0.334	-0.348	-0.362	-0.376	-0.390	-0.402	-0.414	-0.425	-0.436	-0.448	-0.458	-0.468	-0.476	-0.486	-0.495	-0.501	-0.509	-0.515	-0.521	-0.526	-0.531	-0.535	-0.539	-0.541	-0.544	-0.545	-0.548	-0.548	-0.549	-0.549	-0.549	-0.548	-0.548	-0.546	-0.545	-0.542	-0.540	-0.539	-0.536	-0.534	-0.531	-0.529	-0.526	-0.522	-0.520	-0.518	-0.516	-0.512	-0.511	-0.509	-0.509	-0.506	-0.506	-0.505	-0.505	-0.505	-0.505	-0.506	-0.506	-0.509	-0.511	-0.514	-0.516	-0.520	-0.524	-0.528	-0.532	-0.538	-0.542	-0.549	-0.554	-0.561	-0.568	-0.575	-0.582	-0.590	-0.599	-0.608	-0.616	-0.625	-0.634	-0.642	-0.652	-0.662	-0.671	-0.680	-0.690	-0.699	-0.709	-0.719	-0.729	-0.736	-0.746	-0.755	-0.764	-0.772	-0.781	-0.789	-0.798	-0.805	-0.811	-0.818	-0.825	-0.831	-0.838	-0.842	-0.849	-0.852	-0.858	-0.861	-0.865	-0.868	-0.871	-0.874	-0.875	-0.876	-0.878	-0.879	-0.880	-0.880	-0.880	-0.879	-0.878	-0.876	-0.875	-0.874	-0.871	-0.869	-0.866	-0.864	-0.861	-0.858	-0.854	-0.850	-0.846	-0.842	-0.838	-0.832	-0.828	-0.822	-0.818	-0.812	-0.808	-0.801	-0.795	-0.789	-0.782	-0.776	-0.769	-0.762	-0.755	-0.748	-0.741	-0.732	-0.725	-0.716	-0.708	-0.699	-0.689	-0.680	-0.670	-0.660	-0.649	-0.638	-0.625	-0.614	-0.600	-0.588	-0.574	-0.559	-0.545	-0.529	-0.514	-0.496	-0.479	-0.461	-0.442	-0.424	-0.404	-0.382	-0.362	-0.341	-0.318	-0.295	-0.271	-0.246	-0.221	-0.195	-0.169	-0.141	-0.114	-0.085	-0.056	-0.028	0.002	0.034	0.064	0.096	0.128	0.160	0.192	0.225	0.258	0.291	0.325	0.359	0.392	0.426	0.460	0.494	0.529	0.561	0.595	0.629	0.662	0.694	0.728	0.759	0.791	0.822	0.854	0.885	0.915	0.944	0.974	1.001	1.030	1.056	1.082	1.109	1.132	1.159	1.182	1.204	1.228	1.248	1.269	1.289	1.309	1.326	1.344	1.362	1.378	1.394	1.410	1.424	1.438	1.451	1.464	1.475	1.488	1.499	1.510	1.520	1.529	1.539	1.548	1.556	1.564	1.572	1.580	1.588	1.594	1.601	1.609	1.615	1.622	1.629	1.635	1.642	1.649	1.655	1.661	1.666	1.674	1.679	1.685	1.692	1.699	1.705	1.711	1.718	1.724	1.730	1.736	1.742	1.749	1.754	1.760	1.766	1.772	1.778	1.782	1.788	1.792	1.798	1.801	1.805	1.809	1.812	1.815	1.816	1.819	1.821	1.821	1.822	1.822	1.822	1.821	1.818	1.816	1.814	1.809	1.804	1.800	1.794	1.788	1.781	1.772	1.764	1.755	1.745	1.734	1.724	1.711	1.699	1.686	1.671	1.658	1.644	1.628	1.611	1.595	1.579	1.561	1.544	1.525	1.506	1.489	1.469	1.449	1.430	1.410	1.390	1.370	1.350	1.330	1.309	1.289	1.269	1.248	1.228	1.208	1.188	1.168	1.148	1.129	1.109	1.090	1.070	1.052	1.032	1.015	0.998	0.979	0.961	0.945	0.929	0.912	0.896	0.880	0.864	0.849	0.832	0.819	0.804	0.790	0.775	0.761	0.748	0.734	0.720	0.708	0.695	0.682	0.669	0.658	0.644	0.632	0.620	0.608	0.595	0.584	0.571	0.559	0.548	0.535	0.522	0.512	0.500	0.489	0.475	0.465	0.454	0.441	0.430	0.419	0.406	0.395	0.384	0.374	0.362	0.351	0.341	0.330	0.320	0.310	0.300	0.290	0.281	0.271	0.262	0.252	0.245	0.236	0.229	0.221	0.214	0.208	0.200	0.194	0.188	0.182	0.176	0.172	0.168	0.164	0.160	0.156	0.154	0.150	0.149	0.146	0.145	0.144	0.142	0.141	0.140	0.140	0.140	0.140	0.139	0.139	0.140	0.140	0.140	0.140	0.140	0.141	0.141	0.140	0.140	0.141	0.141	0.140	0.139	0.136	0.135	0.134	0.132	0.129	0.126	0.122	0.120	0.116	0.112	0.108	0.101	0.096	0.091	0.084	0.078	0.070	0.062	0.055	0.046	0.038	0.029	0.019	0.010	0.000	-0.010	-0.020	-0.030	-0.040	-0.050	-0.061	-0.071	-0.081	-0.091	-0.102	-0.112	-0.121	-0.131	-0.140	-0.150	-0.159	-0.166	-0.175	-0.181	-0.190	-0.195	-0.201	-0.208	-0.211	-0.216	-0.220	-0.222	-0.224	-0.226	-0.226	-0.226	-0.226	-0.225	-0.222	-0.221	-0.219	-0.212	-0.209	-0.204	-0.198	-0.191	-0.184	-0.176	-0.168	-0.159	-0.150	-0.140	-0.129	-0.119	-0.106	-0.095	-0.082	-0.070	-0.058	-0.045	-0.031	-0.018	-0.005	0.009	0.022	0.035	0.050	0.062	0.078	0.090	0.102	0.116	0.130	0.142	0.156	0.168	0.180	0.191	0.204	0.215	0.226	0.238	0.248	0.258	0.266	0.275	0.284	0.291	0.300	0.306	0.314	0.320	0.325	0.331	0.336	0.341	0.345	0.348	0.351	0.354	0.356	0.358	0.360	0.361	0.362	0.362	0.364	0.364	0.364	0.365	0.364	0.364	0.362	0.362	0.362	0.362	0.362	0.362	0.362	0.362	0.364	0.365	0.366	0.369	0.371	0.374	0.376	0.381	0.385	0.390	0.396	0.402	0.408	0.416	0.424	0.434	0.442	0.452	0.465	0.476	0.489	0.502	0.518	0.531	0.546	0.562	0.580	0.598	0.616	0.635	0.655	0.674	0.696	0.716	0.739	0.760	0.781	0.805	0.828	0.851	0.874	0.896	0.920	0.944	0.966	0.990	1.012	1.035	1.056	1.080	1.101	1.121	1.144	1.164	1.182	1.201	1.220	1.238	1.255	1.270	1.285	1.300	1.314	1.328	1.340	1.350	1.360	1.370	1.379	1.386	1.392	1.399	1.402	1.408	1.411	1.414	1.415	1.418	1.418	1.418	1.418	1.415	1.414	1.412	1.410	1.406	1.402	1.400	1.398	1.392	1.390	1.385	1.381	1.378	1.374	1.369	1.366	1.361	1.359	1.355	1.352	1.350	1.348	1.346	1.344	1.344	1.344	1.342	1.344	1.344	1.345	1.348	1.349	1.351	1.354	1.358	1.361	1.365	1.369	1.374	1.380	1.385	1.390	1.396	1.401	1.408	1.414	1.420	1.426	1.432	1.439	1.446	1.451	1.458	1.464	1.469	1.475	1.480	1.485	1.490	1.494	1.499	1.502	1.505	1.509	1.511	1.514	1.516	1.516	1.518	1.519	1.519	1.518	1.518	1.515	1.514	1.511	1.509	1.506	1.502	1.499	1.494	1.490	1.485	1.480	1.472	1.468	1.461	1.454	1.448	1.440	1.431	1.422	1.415	1.405	1.396	1.388	1.378	1.368	1.358	1.346	1.336	1.325	1.312	1.300	1.288	1.275	1.261	1.248	1.232	1.219	1.204	1.188	1.172	1.156	1.139	1.122	1.104	1.084	1.065	1.045	1.025	1.004	0.982	0.960	0.938	0.914	0.890	0.866	0.841	0.816	0.790	0.764	0.736	0.710	0.682	0.654	0.628	0.599	0.569	0.540	0.511	0.481	0.452	0.422	0.394	0.364	0.335	0.306	0.278	0.250	0.221	0.194	0.168	0.140	0.114	0.089	0.064	0.040	0.016	-0.005	-0.026	-0.048	-0.068	-0.086	-0.104	-0.121	-0.136	-0.151	-0.164	-0.176	-0.186	-0.198	-0.206	-0.212	-0.220	-0.224	-0.228	-0.229	-0.230	-0.230	-0.228	-0.224	-0.220	-0.214	-0.208	-0.198	-0.189	-0.178	-0.165	-0.150	-0.134	-0.119	-0.100	-0.081	-0.061	-0.040	-0.018	0.008	0.032	0.058	0.085	0.114	0.142	0.174	0.205	0.239	0.272	0.308	0.345	0.382	0.420	0.459	0.499	0.541	0.584	0.628	0.671	0.718	0.764	0.811	0.860	0.910	0.960	1.011	1.064	1.118	1.171	1.226	1.284	1.341	1.399	1.459	1.519	1.581	1.642	1.705	1.770	1.834	1.899	1.966	2.033	2.100	2.170	2.239	2.310	2.380	2.451	2.525	2.596	2.670	2.745	2.819	2.894	2.969	3.044	3.119	3.195	3.270	3.346	3.422	3.499	3.574	3.649	3.725	3.800	3.874	3.949	4.022	4.095	4.168	4.240	4.311	4.381	4.451	4.519	4.586	4.654	4.718	4.782	4.845	4.908	4.968	5.028	5.085	5.141	5.196	5.250	5.301	5.351	5.400	5.448	5.491	5.535	5.579	5.619	5.658	5.694	5.729	5.761	5.792	5.821	5.850	5.874	5.898	5.919	5.939	5.956	5.971	5.985	5.996	6.004	6.010	6.015	6.018	6.016	6.014	6.009	6.001	5.992	5.980	5.965	5.948	5.929	5.905	5.880	5.852	5.821	5.788	5.751	5.712	5.670	5.625	5.576	5.526	5.472	5.416	5.356	5.294	5.229	5.160	5.088	5.014	4.936	4.855	4.771	4.686	4.596	4.504	4.409	4.311	4.210	4.106	4.000	3.892	3.781	3.668	3.551	3.432	3.311	3.189	3.062	2.935	2.805	2.675	2.541	2.404	2.268	2.129	1.988	1.846	1.702	1.558	1.410	1.264	1.114	0.964	0.812	0.660	0.506	0.352	0.198	0.041	-0.116	-0.274	-0.434	-0.592	-0.752	-0.914	-1.075	-1.238	-1.400	-1.564	-1.726	-1.891	-2.056	-2.222	-2.389	-2.555	-2.722	-2.889	-3.058	-3.225	-3.394	-3.562	-3.732	-3.902	-4.072	-4.242	-4.412	-4.585	-4.755	-4.928	-5.099	-5.270	-5.441	-5.615	-5.786	-5.958	-6.130	-6.300	-6.472	-6.644	-6.815	-6.985	-7.155	-7.325	-7.495	-7.662	-7.831	-7.998	-8.164	-8.329	-8.495	-8.659	-8.821	-8.982	-9.141	-9.301	-9.459	-9.614	-9.769	-9.921	-10.072	-10.222	-10.370	-10.515	-10.660	-10.801	-10.941	-11.080	-11.215	-11.349	-11.479	-11.608	-11.735	-11.859	-11.979	-12.098	-12.214	-12.328	-12.439	-12.548	-12.652	-12.755	-12.855	-12.951	-13.046	-13.138	-13.225	-13.310	-13.392	-13.472	-13.548	-13.621	-13.691	-13.758	-13.821	-13.882	-13.941	-13.996	-14.046	-14.096	-14.141	-14.184	-14.221	-14.259	-14.291	-14.321	-14.349	-14.372	-14.394	-14.410	-14.426	-14.438	-14.445	-14.452	-14.456	-14.455	-14.452	-14.446	-14.439	-14.428	-14.414	-14.396	-14.378	-14.355	-14.330	-14.302	-14.272	-14.240	-14.204	-14.168	-14.126	-14.084	-14.039	-13.990	-13.941	-13.889	-13.834	-13.778	-13.716	-13.656	-13.591	-13.525	-13.456	-13.385	-13.311	-13.236	-13.159	-13.079	-12.996	-12.911	-12.824	-12.736	-12.645	-12.551	-12.456	-12.358	-12.258	-12.156	-12.051	-11.944	-11.835	-11.725	-11.611	-11.496	-11.379	-11.259	-11.136	-11.012	-10.886	-10.756	-10.626	-10.492	-10.358	-10.220	-10.081	-9.940	-9.796	-9.650	-9.502	-9.354	-9.201	-9.048	-8.891	-8.735	-8.575	-8.415	-8.251	-8.088	-7.921	-7.755	-7.585	-7.414	-7.241	-7.068	-6.892	-6.715	-6.538	-6.359	-6.179	-5.998	-5.815	-5.631	-5.448	-5.262	-5.076	-4.890	-4.704	-4.515	-4.326	-4.138	-3.949	-3.759	-3.570	-3.380	-3.190	-2.999	-2.809	-2.620	-2.430	-2.240	-2.050	-1.861	-1.674	-1.484	-1.296	-1.110	-0.922	-0.738	-0.552	-0.369	-0.186	-0.005	0.176	0.356	0.535	0.711	0.888	1.061	1.235	1.406	1.576	1.745	1.910	2.075	2.239	2.399	2.559	2.715	2.870	3.024	3.175	3.324	3.470	3.615	3.758	3.898	4.035	4.171	4.304	4.435	4.562	4.689	4.812	4.934	5.052	5.169	5.282	5.395	5.504	5.610	5.715	5.816	5.916	6.012	6.108	6.200	6.290	6.378	6.462	6.546	6.626	6.705	6.781	6.855	6.926	6.995	7.062	7.126	7.189	7.249	7.309	7.364	7.418	7.470	7.518	7.565	7.611	7.654	7.694	7.732	7.769	7.802	7.835	7.864	7.892	7.919	7.941	7.964	7.984	8.000	8.015	8.029	8.041	8.050	8.057	8.061	8.065	8.066	8.065	8.064	8.059	8.052	8.044	8.035	8.023	8.010	7.994	7.978	7.959	7.938	7.916	7.892	7.869	7.842	7.815	7.786	7.755	7.722	7.690	7.656	7.620	7.584	7.546	7.508	7.468	7.426	7.385	7.342	7.299	7.254	7.210	7.162	7.116	7.069	7.020	6.970	6.921	6.871	6.820	6.769	6.716	6.665	6.612	6.558	6.504	6.450	6.394	6.338	6.281	6.225	6.169	6.110	6.052	5.994	5.935	5.876	5.816	5.755	5.694	5.634	5.572	5.510	5.448	5.385	5.321	5.256	5.192	5.128	5.062	4.996	4.931	4.865	4.798	4.730	4.661	4.594	4.525	4.456	4.385	4.315	4.245	4.174	4.101	4.030	3.959	3.885	3.812	3.739	3.665	3.591	3.516	3.441	3.366	3.291	3.215	3.140	3.064	2.989	2.911	2.836	2.759	2.682	2.606	2.530	2.454	2.379	2.301	2.226	2.151	2.075	2.000	1.925	1.851	1.778	1.704	1.630	1.559	1.486	1.415	1.344	1.275	1.205	1.136	1.069	1.001	0.935	0.870	0.806	0.742	0.681	0.619	0.559	0.499	0.441	0.384	0.328	0.274	0.220	0.168	0.116	0.066	0.016	-0.031	-0.078	-0.124	-0.168	-0.211	-0.252	-0.294	-0.334	-0.371	-0.409	-0.444	-0.479	-0.512	-0.546	-0.576	-0.606	-0.636	-0.664	-0.690	-0.715	-0.740	-0.764	-0.788	-0.809	-0.830	-0.849	-0.868	-0.885	-0.902	-0.918	-0.932	-0.948	-0.961	-0.974	-0.985	-0.996	-1.006	-1.015	-1.024	-1.031	-1.038	-1.044	-1.050	-1.056	-1.060	-1.062	-1.066	-1.069	-1.071	-1.072	-1.071	-1.072	-1.071	-1.071	-1.070	-1.066	-1.064	-1.061	-1.058	-1.054	-1.050	-1.044	-1.038	-1.032	-1.026	-1.020	-1.012	-1.005	-0.998	-0.989	-0.980	-0.972	-0.962	-0.952	-0.942	-0.934	-0.922	-0.911	-0.901	-0.890	-0.879	-0.868	-0.855	-0.842	-0.830	-0.819	-0.806	-0.794	-0.779	-0.766	-0.754	-0.740	-0.726	-0.712	-0.700	-0.685	-0.671	-0.658	-0.644	-0.629	-0.614	-0.600	-0.586	-0.571	-0.556	-0.540	-0.526	-0.511	-0.498	-0.482	-0.466	-0.452	-0.438	-0.421	-0.406	-0.391	-0.376	-0.360	-0.345	-0.329	-0.314	-0.298	-0.282	-0.266	-0.250	-0.234	-0.218	-0.202	-0.186	-0.171	-0.155	-0.139	-0.124	-0.108	-0.091	-0.075	-0.060	-0.044	-0.029	-0.012	0.001	0.018	0.031	0.046	0.060	0.075	0.090	0.102	0.116	0.130	0.141	0.154	0.168	0.178	0.190	0.200	0.211	0.221	0.230	0.238	0.248	0.254	0.261	0.268	0.274	0.279	0.284	0.288	0.291	0.295	0.298	0.299	0.299	0.300	0.300	0.300	0.298	0.296	0.295	0.291	0.289	0.285	0.281	0.276	0.271	0.266	0.260	0.255	0.248	0.241	0.235	0.228	0.221	0.215	0.208	0.200	0.194	0.185	0.179	0.171	0.165	0.158	0.151	0.145	0.139	0.132	0.126	0.121	0.116	0.112	0.108	0.102	0.099	0.095	0.092	0.089	0.086	0.085	0.082	0.081	0.079	0.079	0.078	0.078	0.078	0.078	0.078	0.079	0.080	0.081	0.082	0.084	0.086	0.088	0.089	0.091	0.094	0.096	0.099	0.101	0.104	0.105	0.108	0.110	0.112	0.114	0.116	0.118	0.120	0.121	0.122	0.124	0.125	0.128	0.128	0.129	0.129	0.130	0.130	0.130	0.130	0.129	0.129	0.128	0.126	0.126	0.124	0.122	0.121	0.119	0.116	0.114	0.111	0.110	0.108	0.105	0.101	0.099	0.096	0.092	0.090	0.086	0.084	0.081	0.078	0.076	0.074	0.070	0.069	0.066	0.065	0.064	0.062	0.062	0.060	0.060	0.060	0.061	0.061	0.062	0.065	0.068	0.069	0.072	0.075	0.079	0.082	0.088	0.092	0.099	0.105	0.111	0.118	0.126	0.134	0.141	0.150	0.160	0.168	0.179	0.189	0.199	0.210	0.222	0.234	0.246	0.259	0.271	0.285	0.298	0.311	0.324	0.338	0.352	0.366	0.381	0.395	0.410	0.424	0.439	0.454	0.469	0.484	0.499	0.514	0.528	0.542	0.558	0.571	0.588	0.601	0.615	0.629	0.642	0.658	0.669	0.682	0.696	0.709	0.721	0.734	0.748	0.759	0.770	0.782	0.794	0.804	0.815	0.825	0.835	0.844	0.854	0.862	0.871	0.879	0.888	0.894	0.901	0.909	0.914	0.920	0.925	0.930	0.935	0.939	0.944	0.946	0.950	0.952	0.954	0.956	0.958	0.958	0.959	0.959	0.958	0.958	0.956	0.955	0.954	0.951	0.949	0.946	0.944	0.941	0.938	0.934	0.930	0.926	0.922	0.918	0.912	0.909	0.905	0.899	0.895	0.890	0.886	0.881	0.878	0.872	0.870	0.865	0.861	0.859	0.855	0.852	0.850	0.846	0.845	0.844	0.841	0.841	0.840	0.840	0.841	0.841	0.842	0.844	0.846	0.849	0.852	0.856	0.859	0.864	0.868	0.874	0.879	0.885	0.891	0.898	0.905	0.912	0.920	0.928	0.936	0.944	0.952	0.961	0.970	0.979	0.988	0.998	1.006	1.016	1.025	1.034	1.042	1.051	1.060	1.069	1.078	1.085	1.092	1.101	1.109	1.115	1.122	1.130	1.135	1.141	1.146	1.151	1.158	1.162	1.166	1.169	1.172	1.175	1.179	1.180	1.181	1.184	1.184	1.185	1.184	1.185	1.184	1.182	1.182	1.180	1.179	1.178	1.174	1.171	1.169	1.165	1.164	1.160	1.155	1.152	1.149	1.145	1.141	1.138	1.134	1.131	1.126	1.124	1.121	1.118	1.115	1.111	1.109	1.106	1.105	1.102	1.101	1.100	1.100	1.100	1.100	1.100	1.101	1.102	1.104	1.106	1.109	1.112	1.116	1.121	1.126	1.131	1.136	1.144	1.150	1.158	1.165	1.174	1.182	1.191	1.200	1.210	1.220	1.231	1.242	1.254	1.264	1.276	1.288	1.300	1.312	1.325	1.338	1.350	1.362	1.375	1.388	1.400	1.412	1.424	1.436	1.448	1.459	1.470	1.480	1.489	1.499	1.508	1.515	1.522	1.530	1.536	1.541	1.546	1.550	1.552	1.555	1.556	1.558	1.556	1.555	1.551	1.549	1.544	1.540	1.534	1.526	1.519	1.509	1.500	1.489	1.476	1.464	1.451	1.438	1.421	1.405	1.389	1.372	1.355	1.335	1.318	1.298	1.278	1.258	1.236	1.216	1.195	1.174	1.152	1.131	1.110	1.090	1.069	1.048	1.028	1.008	0.986	0.968	0.950	0.931	0.914	0.898	0.880	0.865	0.850	0.838	0.825	0.814	0.802	0.792	0.784	0.776	0.769	0.764	0.759	0.755	0.752	0.750	0.749	0.749	0.749	0.751	0.755	0.759	0.762	0.768	0.774	0.780	0.786	0.794	0.804	0.811	0.821	0.829	0.839	0.849	0.859	0.869	0.878	0.886	0.898	0.906	0.915	0.924	0.932	0.940	0.948	0.955	0.961	0.966	0.971	0.976	0.979	0.982	0.984	0.984	0.986	0.984	0.984	0.980	0.978	0.974	0.970	0.964	0.958	0.950	0.942	0.934	0.924	0.914	0.904	0.894	0.881	0.870	0.858	0.844	0.831	0.818	0.804	0.790	0.776	0.761	0.746	0.732	0.718	0.704	0.689	0.675	0.660	0.646	0.634	0.619	0.606	0.594	0.581	0.569	0.558	0.546	0.535	0.525	0.514	0.505	0.495	0.486	0.478	0.469	0.461	0.454	0.445	0.440	0.432	0.426	0.421	0.414	0.409	0.404	0.399	0.395	0.390	0.386	0.381	0.378	0.374	0.370	0.366	0.362	0.360	0.356	0.354	0.351	0.348	0.345	0.342	0.340	0.336	0.334	0.331	0.329	0.325	0.324	0.320	0.319	0.316	0.314	0.312	0.310	0.309	0.306	0.305	0.302	0.300	0.299	0.298	0.296	0.295	0.292	0.292	0.291	0.291	0.290	0.290	0.290	0.289	0.289	0.289	0.289	0.290	0.290	0.291	0.291	0.292	0.294	0.295	0.296	0.298	0.300	0.301	0.304	0.306	0.309	0.311	0.314	0.318	0.321	0.325	0.329	0.332	0.336	0.341	0.346	0.350	0.356	0.361	0.366	0.371	0.378	0.382	0.389	0.396	0.401	0.408	0.415	0.422	0.430	0.436	0.444	0.452	0.459	0.468	0.476	0.484	0.492	0.501	0.509	0.518	0.526	0.536	0.545	0.554	0.562	0.572	0.581	0.590	0.600	0.609	0.619	0.629	0.639	0.648	0.658	0.666	0.678	0.688	0.696	0.706	0.716	0.725	0.736	0.745	0.755	0.764	0.774	0.784	0.792	0.802	0.811	0.820	0.829	0.838	0.846	0.855	0.864	0.871	0.880	0.886	0.895	0.902	0.910	0.918	0.924	0.930	0.938	0.944	0.949	0.955	0.959	0.965	0.970	0.974	0.978	0.981	0.985	0.989	0.990	0.992	0.994	0.995	0.995	0.996	0.995	0.995	0.992	0.991	0.989	0.985	0.981	0.979	0.972	0.968	0.961	0.954	0.948	0.939	0.930	0.921	0.912	0.901	0.890	0.879	0.866	0.854	0.840	0.826	0.811	0.798	0.782	0.765	0.749	0.731	0.715	0.696	0.678	0.659	0.640	0.620	0.600	0.579	0.560	0.539	0.519	0.498	0.476	0.455	0.434	0.412	0.391	0.369	0.349	0.328	0.306	0.285	0.264	0.242	0.221	0.201	0.180	0.161	0.140	0.120	0.100	0.080	0.061	0.041	0.022	0.004	-0.014	-0.034	-0.052	-0.070	-0.088	-0.108	-0.125	-0.142	-0.161	-0.178	-0.196	-0.212	-0.231	-0.249	-0.266	-0.284	-0.302	-0.320	-0.339	-0.356	-0.375	-0.392	-0.410	-0.429	-0.448	-0.466	-0.485	-0.505	-0.524	-0.542	-0.561	-0.581	-0.601	-0.621	-0.641	-0.660	-0.680	-0.700	-0.720	-0.740	-0.760	-0.780	-0.800	-0.819	-0.839	-0.858	-0.876	-0.895	-0.914	-0.931	-0.949	-0.966	-0.982	-0.999	-1.015	-1.030	-1.045	-1.059	-1.072	-1.086	-1.098	-1.110	-1.120	-1.130	-1.140	-1.148	-1.156	-1.162	-1.169	-1.174	-1.179	-1.182	-1.185	-1.186	-1.188	-1.188	-1.188	-1.186	-1.182	-1.181	-1.178	-1.172	-1.166	-1.160	-1.154	-1.146	-1.139	-1.130	-1.120	-1.110	-1.100	-1.089	-1.078	-1.065	-1.052	-1.040	-1.028	-1.015	-1.001	-0.986	-0.972	-0.958	-0.944	-0.928	-0.914	-0.899	-0.884	-0.868	-0.852	-0.838	-0.822	-0.806	-0.791	-0.778	-0.761	-0.746	-0.731	-0.716	-0.701	-0.688	-0.672	-0.660	-0.645	-0.631	-0.618	-0.604	-0.591	-0.579	-0.566	-0.555	-0.541	-0.530	-0.518	-0.506	-0.495	-0.484	-0.472	-0.462	-0.450	-0.440	-0.429	-0.419	-0.409	-0.398	-0.388	-0.378	-0.368	-0.359	-0.348	-0.338	-0.328	-0.318	-0.308	-0.298	-0.286	-0.276	-0.265	-0.255	-0.244	-0.232	-0.221	-0.209	-0.198	-0.185	-0.172	-0.160	-0.148	-0.134	-0.119	-0.105	-0.091	-0.076	-0.061	-0.046	-0.030	-0.014	0.002	0.019	0.038	0.054	0.071	0.091	0.109	0.129	0.149	0.169	0.189	0.210	0.230	0.251	0.272	0.295	0.316	0.339	0.361	0.384	0.405	0.428	0.450	0.472	0.496	0.519	0.541	0.564	0.588	0.609	0.631	0.654	0.675	0.698	0.718	0.740	0.760	0.781	0.800	0.820	0.840	0.858	0.876	0.894	0.911	0.928	0.944	0.959	0.974	0.988	1.001	1.014	1.026	1.038	1.049	1.059	1.069	1.078	1.086	1.094	1.101	1.106	1.112	1.118	1.122	1.126	1.130	1.131	1.134	1.135	1.136	1.136	1.136	1.136	1.135	1.135	1.132	1.131	1.129	1.126	1.124	1.120	1.116	1.114	1.110	1.106	1.101	1.098	1.094	1.089	1.085	1.080	1.076	1.071	1.068	1.065	1.061	1.058	1.054	1.050	1.046	1.044	1.041	1.039	1.036	1.035	1.034	1.032	1.031	1.030	1.031	1.032	1.032	1.034	1.036	1.039	1.041	1.045	1.049	1.054	1.058	1.062	1.070	1.076	1.082	1.090	1.099	1.108	1.116	1.125	1.136	1.146	1.158	1.169	1.181	1.194	1.206	1.219	1.234	1.246	1.261	1.276	1.291	1.306	1.321	1.338	1.354	1.370	1.385	1.402	1.419	1.435	1.450	1.466	1.484	1.500	1.516	1.532	1.548	1.564	1.579	1.594	1.609	1.624	1.638	1.652	1.665	1.679	1.691	1.705	1.716	1.730	1.740	1.752	1.764	1.774	1.782	1.794	1.802	1.811	1.821	1.829	1.838	1.844	1.851	1.859	1.866	1.872	1.878	1.884	1.891	1.896	1.901	1.908	1.912	1.918	1.921	1.926	1.932	1.936	1.941	1.946	1.950	1.955	1.959	1.964	1.969	1.972	1.978	1.982	1.988	1.992	1.998	2.001	2.006	2.011	2.018	2.021	2.027	2.033	2.038	2.042	2.047	2.054	2.059	2.065	2.070	2.075	2.081	2.086	2.091	2.098	2.102	2.108	2.114	2.119	2.125	2.130	2.136	2.141	2.146	2.152	2.156	2.162	2.168	2.171	2.176	2.181	2.185	2.190	2.195	2.199	2.202	2.206	2.210	2.214	2.216	2.220	2.222	2.226	2.228	2.230	2.231	2.234	2.235	2.235	2.235	2.235	2.235	2.234	2.232	2.231	2.230	2.228	2.225	2.221	2.218	2.214	2.208	2.204	2.198	2.190	2.184	2.178	2.169	2.160	2.151	2.141	2.131	2.121	2.110	2.099	2.086	2.074	2.061	2.047	2.034	2.019	2.005	1.991	1.975	1.960	1.944	1.929	1.914	1.898	1.881	1.866	1.850	1.834	1.819	1.804	1.788	1.772	1.758	1.742	1.728	1.714	1.700	1.686	1.672	1.660	1.648	1.636	1.625	1.614	1.602	1.592	1.584	1.574	1.565	1.556	1.549	1.541	1.534	1.528	1.521	1.514	1.509	1.502	1.498	1.491	1.488	1.482	1.478	1.472	1.468	1.462	1.458	1.454	1.449	1.444	1.439	1.432	1.428	1.420	1.414	1.408	1.400	1.394	1.385	1.378	1.369	1.359	1.350	1.339	1.329	1.318	1.306	1.295	1.281	1.269	1.255	1.242	1.226	1.212	1.198	1.182	1.166	1.150	1.132	1.116	1.099	1.081	1.062	1.045	1.028	1.009	0.990	0.971	0.952	0.934	0.914	0.895	0.875	0.856	0.838	0.818	0.798	0.779	0.759	0.739	0.720	0.701	0.681	0.662	0.642	0.624	0.605	0.586	0.568	0.549	0.530	0.511	0.492	0.474	0.455	0.436	0.418	0.400	0.382	0.364	0.345	0.329	0.310	0.292	0.275	0.258	0.239	0.221	0.205	0.188	0.170	0.154	0.136	0.121	0.105	0.089	0.072	0.058	0.042	0.028	0.012	-0.001	-0.015	-0.030	-0.042	-0.055	-0.068	-0.081	-0.092	-0.104	-0.115	-0.126	-0.136	-0.146	-0.156	-0.165	-0.174	-0.184	-0.191	-0.198	-0.205	-0.212	-0.220	-0.225	-0.231	-0.236	-0.240	-0.246	-0.249	-0.254	-0.258	-0.261	-0.265	-0.268	-0.271	-0.274	-0.276	-0.279	-0.281	-0.285	-0.286	-0.289	-0.291	-0.294	-0.296	-0.299	-0.301	-0.304	-0.306	-0.309	-0.311	-0.316	-0.319	-0.324	-0.328	-0.331	-0.336	-0.341	-0.348	-0.354	-0.358	-0.365	-0.371	-0.379	-0.385	-0.395	-0.402	-0.411	-0.419	-0.429	-0.438	-0.448	-0.458	-0.468	-0.478	-0.489	-0.500	-0.511	-0.524	-0.534	-0.546	-0.558	-0.570	-0.581	-0.594	-0.606	-0.618	-0.629	-0.641	-0.652	-0.665	-0.676	-0.688	-0.698	-0.709	-0.719	-0.729	-0.739	-0.749	-0.758	-0.766	-0.774	-0.781	-0.790	-0.795	-0.802	-0.808	-0.814	-0.819	-0.824	-0.828	-0.830	-0.834	-0.835	-0.838	-0.838	-0.838	-0.839	-0.839	-0.838	-0.835	-0.834	-0.831	-0.829	-0.825	-0.822	-0.818	-0.812	-0.808	-0.802	-0.796	-0.791	-0.785	-0.778	-0.771	-0.762	-0.756	-0.748	-0.739	-0.730	-0.721	-0.712	-0.702	-0.691	-0.681	-0.671	-0.660	-0.650	-0.638	-0.625	-0.614	-0.601	-0.589	-0.576	-0.561	-0.548	-0.534	-0.520	-0.504	-0.489	-0.471	-0.455	-0.439	-0.421	-0.404	-0.385	-0.368	-0.349	-0.328	-0.309	-0.288	-0.268	-0.246	-0.224	-0.201	-0.179	-0.155	-0.131	-0.108	-0.084	-0.058	-0.032	-0.006	0.020	0.046	0.074	0.100	0.128	0.156	0.184	0.212	0.240	0.269	0.298	0.328	0.356	0.385	0.415	0.444	0.474	0.504	0.532	0.562	0.592	0.621	0.651	0.680	0.709	0.738	0.766	0.795	0.824	0.851	0.879	0.906	0.934	0.961	0.988	1.014	1.040	1.065	1.091	1.116	1.140	1.164	1.188	1.212	1.234	1.256	1.279	1.300	1.321	1.342	1.362	1.382	1.401	1.420	1.438	1.458	1.474	1.491	1.508	1.522	1.539	1.554	1.569	1.582	1.596	1.610	1.624	1.635	1.648	1.660	1.671	1.682	1.694	1.704	1.714	1.724	1.731	1.741	1.750	1.759	1.766	1.774	1.782	1.790	1.796	1.804	1.811	1.819	1.825	1.832	1.839	1.845	1.851	1.856	1.862	1.868	1.872	1.879	1.884	1.889	1.894	1.898	1.902	1.908	1.911	1.915	1.918	1.921	1.925	1.928	1.930	1.931	1.934	1.935	1.936	1.938	1.938	1.938	1.938	1.936	1.934	1.932	1.930	1.928	1.922	1.919	1.914	1.909	1.902	1.895	1.888	1.879	1.870	1.860	1.850	1.840	1.829	1.816	1.802	1.790	1.775	1.761	1.746	1.729	1.712	1.695	1.678	1.659	1.640	1.621	1.601	1.580	1.560	1.539	1.518	1.495	1.474	1.451	1.429	1.404	1.381	1.359	1.335	1.310	1.288	1.264	1.240	1.216	1.191	1.168	1.142	1.120	1.096	1.072	1.050	1.026	1.002	0.980	0.959	0.936	0.915	0.892	0.872	0.850	0.830	0.809	0.789	0.770	0.750	0.731	0.712	0.695	0.675	0.658	0.640	0.624	0.606	0.590	0.572	0.558	0.542	0.526	0.511	0.496	0.481	0.466	0.452	0.439	0.424	0.410	0.398	0.384	0.370	0.358	0.345	0.331	0.319	0.306	0.294	0.282	0.270	0.259	0.246	0.235	0.224	0.214	0.202	0.191	0.180	0.170	0.160	0.150	0.140	0.130	0.121	0.112	0.102	0.095	0.086	0.078	0.070	0.062	0.055	0.048	0.041	0.035	0.029	0.022	0.018	0.012	0.008	0.004	-0.001	-0.005	-0.008	-0.011	-0.014	-0.016	-0.018	-0.020	-0.022	-0.024	-0.025	-0.028	-0.028	-0.030	-0.030	-0.031	-0.031	-0.032	-0.034	-0.034	-0.035	-0.036	-0.038	-0.039	-0.040	-0.041	-0.044	-0.046	-0.049	-0.051	-0.054	-0.058	-0.061	-0.065	-0.069	-0.074	-0.079	-0.085	-0.091	-0.098	-0.105	-0.111	-0.120	-0.126	-0.136	-0.144	-0.152	-0.162	-0.171	-0.181	-0.191	-0.202	-0.212	-0.222	-0.234	-0.245	-0.256	-0.266	-0.278	-0.288	-0.298	-0.308	-0.318	-0.329	-0.339	-0.346	-0.355	-0.364	-0.372	-0.379	-0.386	-0.392	-0.399	-0.404	-0.409	-0.412	-0.416	-0.419	-0.420	-0.420	-0.421	-0.420	-0.419	-0.418	-0.415	-0.411	-0.406	-0.401	-0.395	-0.389	-0.382	-0.374	-0.365	-0.356	-0.346	-0.336	-0.324	-0.312	-0.301	-0.288	-0.274	-0.261	-0.246	-0.231	-0.216	-0.201	-0.186	-0.170	-0.154	-0.138	-0.121	-0.105	-0.088	-0.071	-0.055	-0.039	-0.021	-0.005	0.011	0.028	0.044	0.060	0.076	0.091	0.108	0.122	0.138	0.151	0.166	0.179	0.192	0.205	0.218	0.230	0.242	0.254	0.265	0.275	0.285	0.294	0.302	0.311	0.319	0.326	0.334	0.340	0.345	0.350	0.355	0.359	0.364	0.366	0.369	0.371	0.374	0.375	0.379	0.380	0.380	0.380	0.381	0.381	0.381	0.382	0.382	0.382	0.384	0.382	0.384	0.385	0.386	0.388	0.389	0.391	0.392	0.396	0.399	0.404	0.408	0.412	0.419	0.425	0.431	0.438	0.446	0.455	0.465	0.476	0.488	0.499	0.511	0.524	0.539	0.554	0.568	0.584	0.600	0.618	0.636	0.654	0.672	0.691	0.711	0.731	0.751	0.772	0.792	0.812	0.834	0.855	0.876	0.896	0.916	0.938	0.958	0.978	0.996	1.015	1.034	1.052	1.069	1.086	1.102	1.118	1.131	1.145	1.159	1.170	1.181	1.191	1.201	1.210	1.218	1.224	1.230	1.235	1.238	1.241	1.244	1.245	1.246	1.246	1.245	1.244	1.242	1.240	1.235	1.232	1.229	1.222	1.219	1.212	1.208	1.201	1.196	1.191	1.184	1.179	1.172	1.168	1.162	1.156	1.152	1.148	1.144	1.140	1.135	1.134	1.130	1.128	1.128	1.126	1.126	1.126	1.126	1.128	1.130	1.131	1.135	1.138	1.142	1.146	1.152	1.158	1.162	1.169	1.175	1.182	1.190	1.198	1.205	1.212	1.221	1.229	1.236	1.245	1.252	1.260	1.269	1.275	1.282	1.290	1.298	1.304	1.310	1.315	1.321	1.326	1.331	1.335	1.339	1.342	1.345	1.348	1.349	1.350	1.350	1.351	1.351	1.349	1.348	1.346	1.344	1.340	1.336	1.332	1.328	1.322	1.318	1.311	1.305	1.299	1.292	1.285	1.278	1.269	1.260	1.252	1.244	1.234	1.224	1.214	1.204	1.192	1.184	1.172	1.161	1.150	1.139	1.128	1.115	1.102	1.090	1.076	1.062	1.050	1.036	1.022	1.009	0.994	0.979	0.962	0.948	0.930	0.914	0.896	0.879	0.861	0.842	0.822	0.804	0.782	0.762	0.741	0.719	0.696	0.672	0.649	0.625	0.601	0.576	0.551	0.525	0.500	0.472	0.446	0.419	0.390	0.362	0.335	0.308	0.279	0.251	0.222	0.195	0.166	0.139	0.111	0.084	0.056	0.030	0.002	-0.022	-0.049	-0.072	-0.096	-0.119	-0.142	-0.164	-0.185	-0.204	-0.224	-0.241	-0.258	-0.274	-0.289	-0.302	-0.315	-0.326	-0.338	-0.345	-0.354	-0.359	-0.365	-0.369	-0.371	-0.374	-0.372	-0.371	-0.369	-0.365	-0.360	-0.354	-0.346	-0.336	-0.326	-0.315	-0.301	-0.288	-0.272	-0.256	-0.238	-0.219	-0.199	-0.179	-0.155	-0.132	-0.109	-0.084	-0.056	-0.029	-0.001	0.029	0.060	0.091	0.122	0.156	0.191	0.226	0.262	0.300	0.338	0.378	0.419	0.459	0.501	0.546	0.590	0.636	0.682	0.731	0.780	0.829	0.880	0.932	0.985	1.040	1.095	1.150	1.208	1.266	1.326	1.386	1.448	1.511	1.574	1.639	1.705	1.770	1.839	1.908	1.976	2.046	2.118	2.189	2.262	2.335	2.409	2.484	2.559	2.635	2.711	2.788	2.864	2.940	3.018	3.095	3.172	3.250	3.326	3.404	3.481	3.558	3.634	3.711	3.785	3.860	3.934	4.008	4.080	4.151	4.222	4.292	4.361	4.429	4.496	4.560	4.624	4.688	4.749	4.808	4.865	4.922	4.978	5.030	5.082	5.134	5.181	5.228	5.274	5.316	5.358	5.398	5.435	5.471	5.505	5.538	5.568	5.596	5.621	5.646	5.669	5.689	5.706	5.722	5.736	5.748	5.758	5.765	5.771	5.772	5.774	5.772	5.768	5.762	5.754	5.742	5.730	5.715	5.698	5.676	5.654	5.628	5.600	5.569	5.535	5.500	5.461	5.420	5.375	5.329	5.278	5.226	5.170	5.114	5.052	4.989	4.921	4.852	4.781	4.706	4.628	4.548	4.464	4.378	4.289	4.198	4.102	4.005	3.905	3.802	3.699	3.590	3.481	3.369	3.254	3.136	3.015	2.894	2.770	2.644	2.515	2.385	2.254	2.119	1.982	1.845	1.705	1.564	1.421	1.276	1.131	0.984	0.835	0.686	0.535	0.381	0.228	0.075	-0.081	-0.238	-0.396	-0.555	-0.714	-0.875	-1.035	-1.198	-1.361	-1.525	-1.689	-1.854	-2.020	-2.186	-2.352	-2.520	-2.688	-2.858	-3.026	-3.196	-3.365	-3.536	-3.708	-3.879	-4.050	-4.222	-4.395	-4.568	-4.740	-4.914	-5.088	-5.260	-5.434	-5.609	-5.782	-5.956	-6.131	-6.304	-6.478	-6.651	-6.824	-6.998	-7.170	-7.342	-7.515	-7.686	-7.858	-8.026	-8.195	-8.364	-8.532	-8.699	-8.865	-9.030	-9.194	-9.356	-9.518	-9.679	-9.838	-9.996	-10.151	-10.306	-10.460	-10.611	-10.760	-10.908	-11.054	-11.198	-11.340	-11.480	-11.618	-11.754	-11.886	-12.018	-12.148	-12.274	-12.398	-12.520	-12.639	-12.755	-12.869	-12.980	-13.090	-13.195	-13.299	-13.399	-13.496	-13.591	-13.684	-13.771	-13.856	-13.939	-14.019	-14.096	-14.170	-14.240	-14.308	-14.372	-14.432	-14.490	-14.545	-14.596	-14.644	-14.689	-14.731	-14.770	-14.805	-14.836	-14.866	-14.892	-14.915	-14.935	-14.951	-14.964	-14.974	-14.981	-14.985	-14.985	-14.984	-14.979	-14.971	-14.960	-14.946	-14.930	-14.910	-14.888	-14.864	-14.835	-14.806	-14.772	-14.738	-14.700	-14.659	-14.616	-14.571	-14.524	-14.474	-14.421	-14.366	-14.310	-14.250	-14.190	-14.126	-14.061	-13.994	-13.925	-13.854	-13.780	-13.705	-13.628	-13.548	-13.466	-13.382	-13.298	-13.210	-13.121	-13.030	-12.938	-12.842	-12.746	-12.648	-12.546	-12.442	-12.339	-12.232	-12.125	-12.014	-11.901	-11.786	-11.671	-11.552	-11.431	-11.310	-11.185	-11.059	-10.931	-10.800	-10.668	-10.534	-10.398	-10.259	-10.119	-9.976	-9.831	-9.685	-9.538	-9.388	-9.235	-9.081	-8.926	-8.769	-8.610	-8.449	-8.286	-8.121	-7.955	-7.788	-7.618	-7.446	-7.275	-7.100	-6.926	-6.749	-6.571	-6.392	-6.211	-6.031	-5.849	-5.665	-5.480	-5.295	-5.109	-4.922	-4.736	-4.548	-4.359	-4.170	-3.980	-3.790	-3.600	-3.409	-3.218	-3.026	-2.836	-2.645	-2.455	-2.264	-2.075	-1.885	-1.695	-1.506	-1.318	-1.131	-0.944	-0.759	-0.572	-0.388	-0.205	-0.024	0.156	0.336	0.515	0.691	0.866	1.040	1.212	1.382	1.550	1.718	1.884	2.046	2.208	2.366	2.522	2.679	2.830	2.981	3.130	3.274	3.418	3.559	3.696	3.832	3.966	4.096	4.225	4.351	4.474	4.595	4.712	4.829	4.941	5.052	5.160	5.266	5.368	5.468	5.565	5.660	5.752	5.844	5.931	6.016	6.099	6.180	6.259	6.334	6.408	6.479	6.549	6.615	6.680	6.742	6.802	6.861	6.916	6.971	7.022	7.072	7.121	7.166	7.210	7.251	7.292	7.330	7.365	7.400	7.431	7.461	7.490	7.516	7.540	7.564	7.584	7.602	7.619	7.635	7.648	7.660	7.669	7.676	7.682	7.686	7.690	7.691	7.690	7.686	7.682	7.678	7.669	7.660	7.649	7.636	7.622	7.608	7.590	7.571	7.550	7.529	7.508	7.481	7.456	7.430	7.401	7.371	7.340	7.308	7.275	7.240	7.205	7.170	7.132	7.092	7.054	7.014	6.971	6.930	6.888	6.844	6.799	6.752	6.709	6.660	6.614	6.565	6.516	6.466	6.416	6.366	6.315	6.262	6.210	6.158	6.104	6.049	5.994	5.939	5.882	5.826	5.770	5.712	5.655	5.595	5.538	5.479	5.419	5.359	5.298	5.236	5.175	5.114	5.050	4.988	4.924	4.860	4.795	4.730	4.665	4.599	4.532	4.465	4.399	4.330	4.261	4.194	4.124	4.055	3.985	3.915	3.842	3.772	3.701	3.629	3.558	3.484	3.412	3.339	3.265	3.192	3.119	3.045	2.971	2.898	2.824	2.750	2.675	2.602	2.528	2.455	2.381	2.308	2.235	2.162	2.090	2.018	1.946	1.875	1.804	1.734	1.664	1.594	1.526	1.459	1.391	1.325	1.260	1.194	1.131	1.068	1.005	0.944	0.885	0.825	0.766	0.710	0.654	0.598	0.544	0.491	0.440	0.389	0.339	0.290	0.244	0.198	0.152	0.109	0.066	0.024	-0.016	-0.056	-0.094	-0.130	-0.166	-0.201	-0.235	-0.266	-0.298	-0.329	-0.356	-0.384	-0.411	-0.438	-0.461	-0.485	-0.506	-0.529	-0.549	-0.568	-0.586	-0.604	-0.619	-0.635	-0.650	-0.664	-0.676	-0.688	-0.698	-0.708	-0.716	-0.725	-0.732	-0.738	-0.745	-0.750	-0.752	-0.756	-0.759	-0.760	-0.761	-0.761	-0.760	-0.760	-0.758	-0.755	-0.751	-0.748	-0.744	-0.739	-0.731	-0.725	-0.719	-0.711	-0.704	-0.695	-0.686	-0.678	-0.668	-0.658	-0.646	-0.636	-0.625	-0.614	-0.601	-0.590	-0.578	-0.565	-0.552	-0.540	-0.526	-0.512	-0.500	-0.485	-0.472	-0.460	-0.446	-0.432	-0.418	-0.405	-0.391	-0.378	-0.364	-0.351	-0.336	-0.322	-0.310	-0.296	-0.284	-0.270	-0.258	-0.244	-0.231	-0.218	-0.206	-0.194	-0.180	-0.168	-0.154	-0.141	-0.129	-0.116	-0.104	-0.091	-0.079	-0.066	-0.054	-0.042	-0.030	-0.018	-0.005	0.009	0.020	0.034	0.046	0.059	0.072	0.086	0.100	0.114	0.128	0.141	0.155	0.170	0.184	0.199	0.214	0.228	0.244	0.258	0.272	0.288	0.304	0.319	0.335	0.350	0.365	0.381	0.396	0.412	0.428	0.442	0.458	0.472	0.488	0.501	0.516	0.530	0.544	0.556	0.570	0.582	0.594	0.606	0.618	0.628	0.638	0.648	0.656	0.664	0.672	0.680	0.686	0.691	0.696	0.700	0.704	0.706	0.709	0.710	0.710	0.710	0.709	0.709	0.706	0.702	0.701	0.696	0.692	0.685	0.680	0.674	0.666	0.659	0.650	0.642	0.634	0.625	0.615	0.605	0.594	0.584	0.574	0.562	0.551	0.540	0.530	0.519	0.506	0.495	0.485	0.472	0.462	0.451	0.441	0.430	0.420	0.410	0.400	0.390	0.379	0.370	0.360	0.351	0.342	0.335	0.326	0.319	0.311	0.304	0.296	0.289	0.281	0.276	0.269	0.264	0.258	0.252	0.246	0.241	0.236	0.231	0.228	0.222	0.219	0.215	0.211	0.208	0.204	0.200	0.196	0.192	0.190	0.188	0.184	0.180	0.179	0.175	0.172	0.170	0.168	0.165	0.164	0.160	0.158	0.156	0.154	0.151	0.149	0.148	0.144	0.141	0.139	0.136	0.134	0.131	0.129	0.126	0.124	0.121	0.118	0.116	0.112	0.110	0.106	0.104	0.101	0.098	0.095	0.091	0.090	0.086	0.084	0.080	0.078	0.074	0.072	0.070	0.066	0.064	0.062	0.060	0.059	0.056	0.055	0.054	0.052	0.052	0.051	0.051	0.051	0.052	0.052	0.055	0.056	0.058	0.060	0.062	0.068	0.071	0.076	0.080	0.086	0.091	0.099	0.105	0.112	0.121	0.130	0.139	0.149	0.159	0.170	0.182	0.195	0.208	0.220	0.234	0.249	0.262	0.278	0.294	0.309	0.326	0.341	0.359	0.376	0.395	0.412	0.431	0.449	0.468	0.486	0.505	0.524	0.542	0.561	0.580	0.599	0.616	0.635	0.654	0.672	0.690	0.706	0.725	0.742	0.758	0.774	0.791	0.806	0.821	0.835	0.849	0.862	0.876	0.889	0.900	0.912	0.922	0.931	0.941	0.950	0.959	0.966	0.972	0.980	0.985	0.990	0.994	0.998	1.001	1.004	1.006	1.006	1.008	1.008	1.008	1.006	1.005	1.002	1.000	0.998	0.992	0.989	0.985	0.980	0.976	0.970	0.965	0.960	0.954	0.948	0.942	0.936	0.930	0.922	0.916	0.909	0.902	0.896	0.891	0.885	0.880	0.874	0.869	0.864	0.859	0.855	0.849	0.845	0.842	0.839	0.836	0.834	0.832	0.831	0.831	0.832	0.832	0.834	0.835	0.836	0.839	0.842	0.846	0.851	0.856	0.862	0.868	0.875	0.881	0.889	0.898	0.905	0.915	0.924	0.934	0.944	0.954	0.964	0.975	0.986	0.998	1.009	1.021	1.032	1.044	1.055	1.068	1.080	1.090	1.102	1.114	1.125	1.136	1.146	1.156	1.166	1.176	1.185	1.195	1.202	1.211	1.219	1.226	1.232	1.239	1.245	1.251	1.255	1.261	1.265	1.268	1.271	1.274	1.276	1.278	1.280	1.281	1.281	1.281	1.281	1.280	1.280	1.278	1.278	1.275	1.274	1.270	1.269	1.266	1.265	1.262	1.260	1.256	1.254	1.251	1.248	1.245	1.244	1.241	1.240	1.238	1.236	1.235	1.235	1.235	1.235	1.235	1.235	1.238	1.238	1.240	1.242	1.245	1.250	1.254	1.259	1.262	1.269	1.275	1.281	1.288	1.298	1.305	1.314	1.324	1.332	1.344	1.354	1.366	1.379	1.391	1.404	1.418	1.431	1.446	1.460	1.475	1.490	1.506	1.522	1.538	1.555	1.570	1.588	1.604	1.620	1.638	1.655	1.671	1.689	1.705	1.721	1.738	1.754	1.769	1.784	1.800	1.814	1.828	1.841	1.855	1.868	1.878	1.890	1.900	1.909	1.919	1.926	1.932	1.939	1.944	1.949	1.951	1.955	1.956	1.958	1.956	1.954	1.952	1.949	1.944	1.940	1.934	1.925	1.916	1.908	1.896	1.886	1.874	1.860	1.846	1.832	1.816	1.800	1.784	1.766	1.748	1.730	1.710	1.691	1.671	1.650	1.630	1.609	1.589	1.569	1.548	1.528	1.506	1.486	1.466	1.446	1.426	1.409	1.390	1.371	1.354	1.339	1.322	1.308	1.292	1.279	1.266	1.255	1.244	1.234	1.225	1.219	1.211	1.205	1.200	1.196	1.192	1.192	1.190	1.190	1.191	1.194	1.196	1.199	1.202	1.206	1.214	1.219	1.225	1.232	1.239	1.246	1.255	1.262	1.270	1.279	1.288	1.294	1.302	1.310	1.318	1.324	1.330	1.336	1.341	1.345	1.350	1.352	1.355	1.356	1.358	1.358	1.355	1.354	1.350	1.346	1.340	1.332	1.325	1.318	1.308	1.296	1.285	1.271	1.259	1.244	1.228	1.211	1.194	1.176	1.158	1.138	1.118	1.096	1.076	1.054	1.032	1.010	0.988	0.965	0.941	0.919	0.895	0.872	0.849	0.826	0.804	0.782	0.759	0.738	0.716	0.695	0.674	0.655	0.635	0.618	0.598	0.580	0.562	0.546	0.530	0.515	0.500	0.486	0.471	0.459	0.445	0.434	0.422	0.411	0.401	0.390	0.381	0.372	0.365	0.356	0.348	0.341	0.334	0.328	0.321	0.315	0.309	0.304	0.298	0.292	0.288	0.282	0.278	0.272	0.269	0.264	0.259	0.255	0.251	0.246	0.241	0.239	0.235	0.231	0.226	0.222	0.219	0.215	0.211	0.209	0.205	0.201	0.198	0.195	0.191	0.189	0.186	0.184	0.181	0.178	0.176	0.175	0.172	0.171	0.170	0.169	0.168	0.168	0.166	0.166	0.166	0.166	0.168	0.168	0.169	0.171	0.171	0.175	0.178	0.179	0.181	0.185	0.188	0.192	0.196	0.200	0.205	0.209	0.215	0.220	0.226	0.232	0.239	0.246	0.252	0.261	0.268	0.276	0.284	0.291	0.301	0.310	0.319	0.328	0.338	0.348	0.358	0.368	0.378	0.388	0.400	0.411	0.421	0.432	0.444	0.456	0.468	0.479	0.491	0.502	0.514	0.528	0.539	0.550	0.562	0.574	0.586	0.599	0.610	0.621	0.634	0.646	0.658	0.670	0.681	0.692	0.704	0.715	0.726	0.738	0.748	0.758	0.768	0.779	0.788	0.798	0.806	0.816	0.825	0.834	0.842	0.850	0.858	0.865	0.872	0.880	0.888	0.894	0.899	0.905	0.911	0.916	0.921	0.926	0.930	0.934	0.936	0.940	0.942	0.945	0.948	0.950	0.951	0.952	0.952	0.952	0.952	0.952	0.951	0.950	0.949	0.946	0.945	0.941	0.936	0.932	0.929	0.924	0.920	0.914	0.906	0.900	0.894	0.886	0.879	0.870	0.860	0.851	0.841	0.831	0.820	0.809	0.798	0.786	0.774	0.760	0.748	0.734	0.720	0.706	0.690	0.675	0.660	0.644	0.628	0.610	0.594	0.576	0.560	0.541	0.524	0.505	0.486	0.468	0.449	0.430	0.410	0.390	0.371	0.351	0.330	0.310	0.290	0.270	0.249	0.229	0.208	0.188	0.166	0.146	0.125	0.104	0.082	0.061	0.040	0.020	-0.002	-0.024	-0.045	-0.068	-0.089	-0.110	-0.131	-0.154	-0.176	-0.198	-0.220	-0.241	-0.264	-0.286	-0.309	-0.330	-0.354	-0.376	-0.399	-0.420	-0.444	-0.465	-0.489	-0.511	-0.534	-0.556	-0.580	-0.602	-0.625	-0.646	-0.670	-0.692	-0.715	-0.738	-0.760	-0.781	-0.804	-0.825	-0.846	-0.869	-0.890	-0.910	-0.931	-0.951	-0.971	-0.991	-1.010	-1.029	-1.048	-1.066	-1.082	-1.101	-1.118	-1.134	-1.149	-1.164	-1.179	-1.194	-1.206	-1.219	-1.230	-1.242	-1.252	-1.262	-1.271	-1.280	-1.288	-1.295	-1.300	-1.306	-1.311	-1.315	-1.318	-1.321	-1.322	-1.322	-1.322	-1.322	-1.320	-1.318	-1.315	-1.311	-1.306	-1.302	-1.296	-1.289	-1.282	-1.275	-1.265	-1.258	-1.246	-1.236	-1.225	-1.214	-1.201	-1.189	-1.176	-1.162	-1.149	-1.134	-1.120	-1.105	-1.089	-1.074	-1.059	-1.041	-1.025	-1.008	-0.991	-0.975	-0.958	-0.940	-0.922	-0.905	-0.889	-0.871	-0.854	-0.836	-0.819	-0.801	-0.784	-0.766	-0.750	-0.732	-0.715	-0.699	-0.681	-0.666	-0.650	-0.634	-0.618	-0.602	-0.589	-0.572	-0.559	-0.544	-0.530	-0.515	-0.501	-0.488	-0.475	-0.461	-0.448	-0.434	-0.421	-0.409	-0.395	-0.382	-0.370	-0.359	-0.345	-0.332	-0.320	-0.308	-0.295	-0.281	-0.268	-0.255	-0.241	-0.228	-0.215	-0.200	-0.185	-0.170	-0.155	-0.139	-0.122	-0.108	-0.090	-0.072	-0.055	-0.036	-0.019	0.000	0.021	0.041	0.061	0.082	0.104	0.126	0.149	0.172	0.196	0.220	0.244	0.269	0.295	0.320	0.345	0.372	0.400	0.426	0.452	0.481	0.507	0.536	0.564	0.592	0.621	0.649	0.676	0.705	0.731	0.759	0.786	0.814	0.840	0.866	0.894	0.919	0.944	0.969	0.992	1.018	1.040	1.062	1.085	1.106	1.128	1.148	1.168	1.186	1.204	1.222	1.239	1.255	1.269	1.284	1.298	1.310	1.321	1.334	1.344	1.352	1.361	1.370	1.379	1.385	1.390	1.396	1.401	1.405	1.409	1.412	1.414	1.416	1.418	1.418	1.419	1.419	1.418	1.418	1.416	1.414	1.412	1.411	1.409	1.408	1.405	1.402	1.399	1.396	1.394	1.391	1.389	1.386	1.384	1.381	1.379	1.376	1.375	1.374	1.372	1.371	1.370	1.371	1.370	1.370	1.371	1.372	1.372	1.374	1.376	1.378	1.381	1.385	1.389	1.392	1.398	1.402	1.408	1.414	1.421	1.428	1.436	1.444	1.452	1.461	1.471	1.481	1.491	1.502	1.514	1.526	1.538	1.550	1.564	1.576	1.589	1.604	1.618	1.631	1.648	1.662	1.678	1.694	1.709	1.724	1.741	1.756	1.774	1.789	1.805	1.822	1.839	1.855	1.872	1.888	1.905	1.921	1.938	1.954	1.969	1.985	2.000	2.016	2.031	2.045	2.060	2.074	2.089	2.102	2.116	2.130	2.142	2.155	2.168	2.180	2.192	2.204	2.215	2.226	2.238	2.248	2.258	2.268	2.276	2.286	2.295	2.305	2.314	2.322	2.330	2.339	2.346	2.354	2.360	2.368	2.375	2.382	2.388	2.395	2.401	2.408	2.412	2.420	2.425	2.431	2.436	2.442	2.448	2.452	2.458	2.462	2.468	2.472	2.476	2.481	2.485	2.491	2.496	2.500	2.505	2.509	2.512	2.516	2.521	2.525	2.529	2.531	2.535	2.539	2.541	2.545	2.549	2.551	2.554	2.558	2.560	2.562	2.565	2.566	2.570	2.571	2.572	2.575	2.576	2.579	2.580	2.581	2.582	2.584	2.585	2.586	2.586	2.586	2.588	2.588	2.588	2.586	2.586	2.586	2.585	2.584	2.582	2.581	2.579	2.578	2.575	2.572	2.569	2.566	2.562	2.559	2.555	2.550	2.545	2.540	2.534	2.528	2.521	2.514	2.508	2.499	2.491	2.481	2.472	2.462	2.452	2.441	2.429	2.418	2.405	2.391	2.378	2.364	2.349	2.334	2.318	2.301	2.285	2.268	2.250	2.232	2.214	2.196	2.178	2.159	2.138	2.119	2.099	2.079	2.059	2.039	2.019	1.998	1.978	1.958	1.938	1.919	1.899	1.880	1.860	1.842	1.824	1.805	1.789	1.771	1.754	1.739	1.722	1.706	1.691	1.678	1.665	1.651	1.638	1.626	1.615	1.604	1.592	1.584	1.574	1.565	1.555	1.546	1.540	1.531	1.524	1.518	1.510	1.502	1.495	1.489	1.482	1.476	1.469	1.461	1.455	1.448	1.441	1.434	1.426	1.418	1.410	1.400	1.391	1.381	1.371	1.362	1.351	1.341	1.329	1.316	1.305	1.291	1.278	1.265	1.250	1.235	1.220	1.205	1.189	1.174	1.158	1.140	1.122	1.105	1.089	1.071	1.054	1.036	1.018	0.999	0.982	0.964	0.946	0.929	0.911	0.892	0.875	0.859	0.840	0.824	0.808	0.791	0.774	0.758	0.741	0.728	0.711	0.696	0.681	0.668	0.654	0.640	0.625	0.612	0.600	0.588	0.574	0.561	0.549	0.538	0.525	0.512	0.501	0.489	0.479	0.466	0.455	0.444	0.432	0.422	0.411	0.400	0.389	0.379	0.368	0.356	0.346	0.335	0.324	0.314	0.302	0.292	0.282	0.272	0.261	0.251	0.241	0.232	0.221	0.212	0.204	0.195	0.186	0.178	0.168	0.160	0.152	0.144	0.136	0.129	0.122	0.114	0.109	0.102	0.096	0.090	0.085	0.080	0.075	0.070	0.066	0.061	0.059	0.055	0.052	0.050	0.046	0.045	0.042	0.040	0.038	0.035	0.034	0.032	0.030	0.029	0.028	0.028	0.026	0.026	0.024	0.024	0.022	0.020	0.020	0.019	0.018	0.015	0.014	0.011	0.010	0.006	0.004	0.001	-0.001	-0.005	-0.009	-0.012	-0.016	-0.020	-0.025	-0.030	-0.035	-0.041	-0.045	-0.051	-0.058	-0.064	-0.070	-0.078	-0.084	-0.090	-0.099	-0.106	-0.114	-0.121	-0.129	-0.136	-0.145	-0.154	-0.161	-0.169	-0.176	-0.185	-0.194	-0.201	-0.209	-0.218	-0.225	-0.232	-0.239	-0.246	-0.254	-0.260	-0.266	-0.272	-0.278	-0.282	-0.288	-0.292	-0.298	-0.301	-0.305	-0.309	-0.312	-0.315	-0.316	-0.320	-0.321	-0.322	-0.322	-0.322	-0.322	-0.322	-0.322	-0.321	-0.320	-0.320	-0.318	-0.316	-0.312	-0.311	-0.308	-0.306	-0.302	-0.299	-0.295	-0.291	-0.286	-0.282	-0.279	-0.275	-0.270	-0.265	-0.260	-0.255	-0.250	-0.245	-0.240	-0.235	-0.230	-0.225	-0.220	-0.215	-0.209	-0.204	-0.199	-0.192	-0.188	-0.182	-0.176	-0.170	-0.165	-0.159	-0.152	-0.146	-0.140	-0.132	-0.128	-0.120	-0.112	-0.105	-0.099	-0.091	-0.082	-0.075	-0.066	-0.056	-0.049	-0.039	-0.029	-0.019	-0.009	0.002	0.014	0.025	0.038	0.050	0.064	0.076	0.090	0.104	0.120	0.135	0.150	0.166	0.181	0.199	0.218	0.234	0.252	0.271	0.289	0.309	0.329	0.348	0.369	0.390	0.410	0.431	0.451	0.474	0.495	0.518	0.539	0.560	0.582	0.605	0.626	0.649	0.670	0.692	0.715	0.736	0.758	0.779	0.801	0.821	0.842	0.864	0.884	0.904	0.922	0.944	0.962	0.981	1.000	1.016	1.035	1.052	1.069	1.085	1.101	1.116	1.131	1.146	1.160	1.172	1.186	1.199	1.211	1.224	1.234	1.245	1.256	1.266	1.278	1.288	1.296	1.305	1.314	1.321	1.330	1.338	1.345	1.351	1.359	1.365	1.371	1.379	1.385	1.391	1.398	1.402	1.409	1.415	1.421	1.426	1.432	1.439	1.445	1.450	1.456	1.462	1.468	1.474	1.481	1.486	1.492	1.499	1.505	1.510	1.518	1.524	1.530	1.536	1.542	1.550	1.555	1.562	1.569	1.575	1.581	1.588	1.594	1.600	1.605	1.611	1.616	1.621	1.626	1.631	1.636	1.640	1.644	1.648	1.651	1.652	1.655	1.658	1.659	1.660	1.661	1.661	1.661	1.661	1.659	1.658	1.655	1.652	1.650	1.645	1.642	1.638	1.631	1.626	1.620	1.615	1.606	1.599	1.592	1.584	1.575	1.565	1.555	1.546	1.535	1.524	1.512	1.500	1.489	1.476	1.464	1.451	1.439	1.425	1.412	1.399	1.384	1.370	1.356	1.341	1.328	1.314	1.299	1.284	1.269	1.254	1.240	1.225	1.210	1.194	1.180	1.164	1.150	1.135	1.119	1.104	1.089	1.074	1.059	1.042	1.028	1.012	0.996	0.980	0.966	0.950	0.934	0.920	0.904	0.889	0.872	0.856	0.841	0.826	0.809	0.792	0.778	0.762	0.746	0.730	0.715	0.699	0.684	0.668	0.652	0.638	0.622	0.606	0.591	0.578	0.564	0.550	0.534	0.521	0.507	0.495	0.481	0.470	0.458	0.445	0.434	0.424	0.412	0.402	0.392	0.382	0.372	0.365	0.358	0.350	0.341	0.335	0.329	0.324	0.318	0.311	0.308	0.304	0.299	0.296	0.292	0.290	0.288	0.285	0.284	0.281	0.280	0.279	0.276	0.275	0.275	0.274	0.272	0.271	0.270	0.270	0.268	0.266	0.264	0.262	0.260	0.259	0.255	0.254	0.250	0.246	0.242	0.238	0.232	0.228	0.221	0.215	0.209	0.201	0.194	0.185	0.178	0.168	0.158	0.148	0.138	0.126	0.114	0.102	0.090	0.076	0.062	0.050	0.035	0.022	0.008	-0.008	-0.022	-0.038	-0.052	-0.069	-0.084	-0.099	-0.115	-0.130	-0.145	-0.161	-0.176	-0.191	-0.205	-0.220	-0.234	-0.248	-0.260	-0.272	-0.285	-0.298	-0.310	-0.321	-0.331	-0.341	-0.350	-0.359	-0.366	-0.374	-0.380	-0.386	-0.392	-0.396	-0.400	-0.402	-0.405	-0.408	-0.409	-0.409	-0.409	-0.408	-0.408	-0.405	-0.401	-0.398	-0.394	-0.389	-0.384	
