# Supplementary material for: Motion onset VEPs can see through the blur
Source: Sci Rep. 2024 Sep 12;14:21296. doi: 10.1038/s41598-024-72483-z (PMC11393312; doi:10.1038/s41598-024-72483-z)
Supplement: Supplementary file 3 — Supplementary Information 3. [file 41598_2024_72483_MOESM3_ESM.zip › VEP_raw_data/source_data/SourceBlurVEP-S008_VEP_2023-04-05_14-49-18.txt]

0.000	0.000	99999.999	6250.000	50.000	-2193.000	-2061.000	6248.000	7.000	100.000	5.000	2.000	1.000	1.000	0.000	0.000	0.000	0.000	0.000	0.000	0.000	0.000	0.000	0.000	0.000	0.000	0.000	-1.581	-1.572	-1.564	-1.554	-1.544	-1.532	-1.521	-1.510	-1.496	-1.484	-1.469	-1.454	-1.439	-1.422	-1.408	-1.391	-1.372	-1.355	-1.336	-1.318	-1.299	-1.280	-1.259	-1.239	-1.219	-1.198	-1.178	-1.156	-1.135	-1.112	-1.091	-1.069	-1.048	-1.025	-1.004	-0.982	-0.960	-0.939	-0.918	-0.896	-0.876	-0.856	-0.835	-0.816	-0.796	-0.779	-0.759	-0.741	-0.722	-0.706	-0.690	-0.674	-0.659	-0.645	-0.630	-0.616	-0.605	-0.592	-0.581	-0.570	-0.561	-0.552	-0.545	-0.538	-0.531	-0.525	-0.521	-0.518	-0.515	-0.514	-0.512	-0.512	-0.512	-0.515	-0.516	-0.520	-0.524	-0.528	-0.535	-0.541	-0.548	-0.558	-0.565	-0.575	-0.585	-0.596	-0.609	-0.621	-0.632	-0.646	-0.660	-0.674	-0.690	-0.705	-0.720	-0.735	-0.752	-0.769	-0.786	-0.804	-0.820	-0.838	-0.855	-0.872	-0.890	-0.908	-0.925	-0.942	-0.959	-0.978	-0.995	-1.011	-1.028	-1.044	-1.059	-1.074	-1.090	-1.105	-1.119	-1.132	-1.146	-1.159	-1.171	-1.184	-1.195	-1.206	-1.216	-1.226	-1.234	-1.244	-1.251	-1.260	-1.266	-1.274	-1.280	-1.284	-1.289	-1.294	-1.298	-1.300	-1.304	-1.306	-1.308	-1.309	-1.310	-1.310	-1.311	-1.310	-1.310	-1.309	-1.308	-1.306	-1.305	-1.304	-1.300	-1.298	-1.296	-1.294	-1.290	-1.288	-1.284	-1.281	-1.278	-1.275	-1.271	-1.268	-1.264	-1.261	-1.258	-1.255	-1.251	-1.249	-1.245	-1.242	-1.239	-1.238	-1.235	-1.232	-1.230	-1.229	-1.226	-1.225	-1.224	-1.222	-1.221	-1.221	-1.221	-1.221	-1.221	-1.221	-1.222	-1.224	-1.226	-1.228	-1.230	-1.231	-1.235	-1.239	-1.240	-1.244	-1.249	-1.252	-1.258	-1.262	-1.268	-1.272	-1.278	-1.282	-1.289	-1.294	-1.301	-1.308	-1.314	-1.320	-1.326	-1.332	-1.340	-1.346	-1.354	-1.360	-1.366	-1.374	-1.381	-1.389	-1.395	-1.402	-1.408	-1.415	-1.421	-1.428	-1.434	-1.441	-1.448	-1.454	-1.460	-1.465	-1.471	-1.478	-1.482	-1.489	-1.494	-1.500	-1.505	-1.510	-1.515	-1.520	-1.525	-1.530	-1.535	-1.540	-1.545	-1.550	-1.555	-1.561	-1.566	-1.572	-1.578	-1.584	-1.590	-1.598	-1.604	-1.610	-1.616	-1.624	-1.632	-1.640	-1.648	-1.656	-1.664	-1.672	-1.682	-1.691	-1.702	-1.711	-1.721	-1.732	-1.744	-1.755	-1.765	-1.776	-1.788	-1.801	-1.814	-1.826	-1.839	-1.851	-1.865	-1.878	-1.891	-1.906	-1.919	-1.932	-1.946	-1.960	-1.975	-1.989	-2.002	-2.018	-2.030	-2.045	-2.058	-2.072	-2.086	-2.100	-2.114	-2.126	-2.139	-2.152	-2.165	-2.178	-2.191	-2.202	-2.215	-2.228	-2.238	-2.250	-2.261	-2.271	-2.282	-2.292	-2.301	-2.311	-2.320	-2.328	-2.336	-2.346	-2.354	-2.360	-2.368	-2.375	-2.381	-2.386	-2.394	-2.399	-2.404	-2.409	-2.414	-2.418	-2.421	-2.424	-2.428	-2.431	-2.434	-2.435	-2.438	-2.439	-2.440	-2.441	-2.441	-2.442	-2.442	-2.442	-2.442	-2.441	-2.441	-2.440	-2.439	-2.438	-2.435	-2.434	-2.432	-2.430	-2.428	-2.425	-2.422	-2.419	-2.418	-2.414	-2.411	-2.409	-2.405	-2.401	-2.399	-2.395	-2.392	-2.390	-2.386	-2.382	-2.379	-2.376	-2.372	-2.370	-2.368	-2.364	-2.361	-2.359	-2.355	-2.354	-2.351	-2.348	-2.348	-2.344	-2.341	-2.340	-2.338	-2.335	-2.332	-2.330	-2.328	-2.326	-2.322	-2.320	-2.319	-2.316	-2.312	-2.310	-2.308	-2.305	-2.301	-2.299	-2.294	-2.291	-2.288	-2.282	-2.279	-2.274	-2.270	-2.264	-2.260	-2.254	-2.248	-2.241	-2.235	-2.229	-2.220	-2.214	-2.208	-2.199	-2.190	-2.181	-2.172	-2.162	-2.154	-2.145	-2.134	-2.124	-2.112	-2.101	-2.091	-2.080	-2.068	-2.056	-2.044	-2.033	-2.020	-2.009	-1.995	-1.982	-1.971	-1.959	-1.946	-1.935	-1.922	-1.910	-1.899	-1.888	-1.876	-1.865	-1.854	-1.844	-1.834	-1.824	-1.815	-1.805	-1.798	-1.790	-1.782	-1.776	-1.770	-1.764	-1.758	-1.754	-1.750	-1.746	-1.744	-1.741	-1.741	-1.740	-1.739	-1.740	-1.741	-1.744	-1.746	-1.750	-1.754	-1.758	-1.762	-1.770	-1.775	-1.782	-1.789	-1.796	-1.805	-1.814	-1.822	-1.832	-1.841	-1.851	-1.861	-1.870	-1.881	-1.891	-1.901	-1.911	-1.920	-1.930	-1.940	-1.950	-1.960	-1.969	-1.978	-1.985	-1.994	-1.999	-2.006	-2.011	-2.018	-2.021	-2.025	-2.029	-2.030	-2.034	-2.034	-2.033	-2.033	-2.031	-2.029	-2.026	-2.021	-2.018	-2.013	-2.006	-1.999	-1.991	-1.982	-1.974	-1.965	-1.954	-1.942	-1.931	-1.920	-1.906	-1.895	-1.881	-1.868	-1.854	-1.840	-1.825	-1.810	-1.798	-1.782	-1.768	-1.751	-1.738	-1.722	-1.709	-1.694	-1.680	-1.666	-1.652	-1.639	-1.626	-1.614	-1.602	-1.590	-1.580	-1.569	-1.559	-1.550	-1.541	-1.532	-1.525	-1.518	-1.511	-1.505	-1.500	-1.495	-1.491	-1.488	-1.485	-1.482	-1.481	-1.480	-1.481	-1.480	-1.481	-1.482	-1.484	-1.488	-1.490	-1.494	-1.496	-1.501	-1.506	-1.511	-1.516	-1.524	-1.529	-1.536	-1.542	-1.550	-1.558	-1.566	-1.574	-1.581	-1.589	-1.599	-1.608	-1.614	-1.622	-1.631	-1.640	-1.648	-1.656	-1.664	-1.671	-1.679	-1.686	-1.694	-1.700	-1.706	-1.711	-1.718	-1.722	-1.728	-1.731	-1.735	-1.738	-1.740	-1.742	-1.742	-1.744	-1.744	-1.742	-1.742	-1.739	-1.738	-1.735	-1.730	-1.726	-1.720	-1.715	-1.709	-1.701	-1.694	-1.686	-1.676	-1.669	-1.659	-1.648	-1.638	-1.626	-1.615	-1.604	-1.591	-1.580	-1.568	-1.555	-1.542	-1.531	-1.520	-1.508	-1.496	-1.485	-1.475	-1.464	-1.452	-1.444	-1.436	-1.428	-1.420	-1.412	-1.408	-1.402	-1.399	-1.396	-1.394	-1.392	-1.394	-1.394	-1.396	-1.400	-1.404	-1.411	-1.418	-1.425	-1.435	-1.446	-1.458	-1.471	-1.485	-1.500	-1.515	-1.532	-1.551	-1.570	-1.590	-1.611	-1.632	-1.655	-1.678	-1.700	-1.725	-1.750	-1.774	-1.799	-1.824	-1.850	-1.875	-1.900	-1.926	-1.950	-1.975	-2.000	-2.022	-2.046	-2.069	-2.091	-2.112	-2.132	-2.152	-2.172	-2.190	-2.206	-2.224	-2.238	-2.252	-2.264	-2.276	-2.286	-2.295	-2.301	-2.309	-2.314	-2.318	-2.320	-2.321	-2.321	-2.320	-2.318	-2.314	-2.308	-2.301	-2.294	-2.285	-2.276	-2.264	-2.252	-2.240	-2.226	-2.211	-2.196	-2.180	-2.164	-2.146	-2.128	-2.110	-2.090	-2.071	-2.050	-2.031	-2.010	-1.990	-1.969	-1.948	-1.926	-1.906	-1.886	-1.865	-1.845	-1.824	-1.804	-1.784	-1.765	-1.746	-1.728	-1.710	-1.691	-1.675	-1.659	-1.642	-1.626	-1.611	-1.598	-1.585	-1.572	-1.560	-1.548	-1.538	-1.528	-1.519	-1.509	-1.501	-1.495	-1.488	-1.481	-1.476	-1.472	-1.470	-1.465	-1.464	-1.461	-1.461	-1.461	-1.461	-1.461	-1.462	-1.465	-1.469	-1.471	-1.475	-1.479	-1.484	-1.490	-1.495	-1.501	-1.509	-1.515	-1.521	-1.530	-1.539	-1.548	-1.555	-1.565	-1.574	-1.584	-1.595	-1.604	-1.614	-1.625	-1.635	-1.645	-1.656	-1.666	-1.678	-1.689	-1.699	-1.710	-1.720	-1.731	-1.741	-1.751	-1.761	-1.771	-1.780	-1.789	-1.799	-1.806	-1.815	-1.822	-1.829	-1.836	-1.844	-1.850	-1.855	-1.860	-1.864	-1.869	-1.871	-1.875	-1.878	-1.879	-1.880	-1.881	-1.880	-1.880	-1.879	-1.878	-1.876	-1.874	-1.870	-1.866	-1.861	-1.858	-1.852	-1.848	-1.841	-1.835	-1.829	-1.821	-1.815	-1.808	-1.801	-1.792	-1.786	-1.778	-1.770	-1.762	-1.755	-1.748	-1.740	-1.734	-1.728	-1.720	-1.714	-1.708	-1.702	-1.698	-1.692	-1.688	-1.684	-1.680	-1.678	-1.675	-1.672	-1.671	-1.671	-1.670	-1.670	-1.672	-1.674	-1.675	-1.678	-1.681	-1.684	-1.688	-1.692	-1.699	-1.702	-1.709	-1.715	-1.721	-1.729	-1.735	-1.742	-1.749	-1.756	-1.762	-1.770	-1.778	-1.784	-1.791	-1.798	-1.804	-1.808	-1.814	-1.819	-1.824	-1.828	-1.830	-1.834	-1.835	-1.836	-1.838	-1.838	-1.836	-1.834	-1.832	-1.829	-1.825	-1.820	-1.812	-1.806	-1.798	-1.790	-1.780	-1.770	-1.758	-1.745	-1.732	-1.720	-1.704	-1.689	-1.672	-1.656	-1.639	-1.620	-1.602	-1.582	-1.562	-1.542	-1.521	-1.501	-1.480	-1.458	-1.436	-1.414	-1.392	-1.369	-1.349	-1.326	-1.304	-1.282	-1.260	-1.239	-1.218	-1.198	-1.178	-1.158	-1.138	-1.120	-1.100	-1.082	-1.065	-1.048	-1.032	-1.018	-1.002	-0.989	-0.976	-0.962	-0.951	-0.940	-0.930	-0.920	-0.912	-0.905	-0.898	-0.891	-0.885	-0.880	-0.876	-0.872	-0.870	-0.866	-0.866	-0.864	-0.864	-0.865	-0.865	-0.866	-0.870	-0.871	-0.875	-0.878	-0.882	-0.886	-0.891	-0.898	-0.902	-0.909	-0.915	-0.921	-0.928	-0.934	-0.942	-0.949	-0.955	-0.964	-0.971	-0.979	-0.986	-0.994	-1.001	-1.010	-1.016	-1.025	-1.032	-1.040	-1.048	-1.055	-1.062	-1.069	-1.075	-1.082	-1.089	-1.095	-1.100	-1.106	-1.112	-1.116	-1.121	-1.125	-1.129	-1.132	-1.136	-1.139	-1.142	-1.145	-1.146	-1.148	-1.150	-1.150	-1.150	-1.151	-1.151	-1.150	-1.149	-1.149	-1.148	-1.144	-1.141	-1.139	-1.135	-1.132	-1.129	-1.124	-1.120	-1.115	-1.111	-1.105	-1.100	-1.095	-1.089	-1.082	-1.078	-1.071	-1.065	-1.059	-1.052	-1.046	-1.041	-1.035	-1.029	-1.021	-1.016	-1.010	-1.004	-0.999	-0.992	-0.989	-0.982	-0.978	-0.972	-0.969	-0.964	-0.960	-0.956	-0.954	-0.950	-0.948	-0.944	-0.941	-0.939	-0.938	-0.935	-0.932	-0.931	-0.929	-0.928	-0.926	-0.925	-0.924	-0.924	-0.922	-0.921	-0.920	-0.919	-0.918	-0.916	-0.915	-0.912	-0.911	-0.910	-0.908	-0.905	-0.902	-0.900	-0.896	-0.892	-0.889	-0.885	-0.879	-0.874	-0.869	-0.862	-0.855	-0.849	-0.840	-0.832	-0.822	-0.814	-0.804	-0.794	-0.782	-0.772	-0.760	-0.746	-0.734	-0.720	-0.706	-0.691	-0.676	-0.661	-0.645	-0.630	-0.614	-0.596	-0.580	-0.562	-0.545	-0.528	-0.510	-0.494	-0.475	-0.458	-0.441	-0.422	-0.405	-0.389	-0.372	-0.356	-0.339	-0.324	-0.309	-0.294	-0.279	-0.265	-0.252	-0.239	-0.228	-0.216	-0.206	-0.196	-0.188	-0.180	-0.172	-0.166	-0.161	-0.158	-0.154	-0.151	-0.150	-0.149	-0.150	-0.152	-0.154	-0.159	-0.162	-0.169	-0.176	-0.184	-0.192	-0.202	-0.212	-0.225	-0.238	-0.250	-0.265	-0.280	-0.295	-0.311	-0.329	-0.345	-0.362	-0.382	-0.401	-0.421	-0.440	-0.460	-0.480	-0.501	-0.521	-0.541	-0.562	-0.584	-0.604	-0.624	-0.642	-0.664	-0.682	-0.702	-0.721	-0.738	-0.756	-0.772	-0.789	-0.804	-0.818	-0.831	-0.844	-0.855	-0.866	-0.876	-0.885	-0.892	-0.899	-0.904	-0.908	-0.910	-0.911	-0.912	-0.912	-0.910	-0.906	-0.902	-0.898	-0.890	-0.881	-0.872	-0.862	-0.850	-0.838	-0.824	-0.809	-0.792	-0.776	-0.759	-0.739	-0.720	-0.700	-0.679	-0.658	-0.634	-0.611	-0.588	-0.564	-0.540	-0.515	-0.490	-0.465	-0.440	-0.415	-0.389	-0.364	-0.339	-0.315	-0.289	-0.265	-0.241	-0.218	-0.195	-0.172	-0.150	-0.129	-0.108	-0.089	-0.070	-0.051	-0.035	-0.019	-0.004	0.011	0.024	0.036	0.048	0.059	0.068	0.076	0.082	0.089	0.094	0.096	0.100	0.101	0.101	0.100	0.099	0.098	0.092	0.089	0.084	0.076	0.070	0.062	0.054	0.044	0.034	0.022	0.011	0.000	-0.014	-0.026	-0.040	-0.055	-0.069	-0.084	-0.099	-0.114	-0.129	-0.144	-0.159	-0.175	-0.190	-0.205	-0.220	-0.235	-0.250	-0.265	-0.279	-0.292	-0.308	-0.321	-0.332	-0.346	-0.359	-0.369	-0.381	-0.391	-0.401	-0.410	-0.419	-0.428	-0.435	-0.441	-0.448	-0.454	-0.459	-0.464	-0.466	-0.470	-0.472	-0.474	-0.475	-0.476	-0.476	-0.475	-0.475	-0.472	-0.471	-0.468	-0.465	-0.462	-0.459	-0.455	-0.450	-0.446	-0.441	-0.436	-0.431	-0.426	-0.421	-0.416	-0.410	-0.405	-0.400	-0.394	-0.389	-0.385	-0.380	-0.376	-0.371	-0.368	-0.364	-0.361	-0.358	-0.355	-0.352	-0.351	-0.349	-0.348	-0.346	-0.348	-0.346	-0.346	-0.348	-0.349	-0.350	-0.351	-0.354	-0.355	-0.359	-0.360	-0.364	-0.368	-0.370	-0.375	-0.378	-0.381	-0.385	-0.390	-0.392	-0.398	-0.401	-0.405	-0.409	-0.412	-0.416	-0.419	-0.422	-0.425	-0.429	-0.430	-0.432	-0.435	-0.436	-0.438	-0.439	-0.439	-0.439	-0.439	-0.438	-0.438	-0.435	-0.432	-0.431	-0.428	-0.425	-0.421	-0.418	-0.412	-0.409	-0.404	-0.398	-0.391	-0.385	-0.378	-0.371	-0.362	-0.355	-0.348	-0.339	-0.330	-0.320	-0.311	-0.300	-0.290	-0.280	-0.269	-0.259	-0.246	-0.236	-0.224	-0.212	-0.201	-0.189	-0.178	-0.165	-0.154	-0.141	-0.129	-0.116	-0.105	-0.094	-0.081	-0.070	-0.059	-0.049	-0.038	-0.028	-0.018	-0.006	0.002	0.011	0.021	0.029	0.038	0.044	0.050	0.058	0.062	0.068	0.072	0.076	0.079	0.080	0.082	0.085	0.085	0.084	0.085	0.084	0.081	0.079	0.076	0.072	0.068	0.062	0.058	0.051	0.045	0.039	0.031	0.025	0.018	0.009	0.001	-0.008	-0.016	-0.025	-0.032	-0.041	-0.050	-0.059	-0.068	-0.076	-0.084	-0.090	-0.099	-0.106	-0.112	-0.119	-0.125	-0.131	-0.136	-0.140	-0.144	-0.148	-0.151	-0.154	-0.156	-0.158	-0.159	-0.159	-0.159	-0.159	-0.158	-0.156	-0.154	-0.151	-0.149	-0.145	-0.140	-0.136	-0.131	-0.126	-0.121	-0.116	-0.110	-0.104	-0.098	-0.091	-0.085	-0.079	-0.071	-0.065	-0.058	-0.051	-0.046	-0.039	-0.032	-0.026	-0.021	-0.015	-0.010	-0.004	0.001	0.006	0.010	0.015	0.018	0.022	0.025	0.026	0.029	0.030	0.032	0.034	0.034	0.034	0.032	0.032	0.031	0.030	0.028	0.025	0.022	0.019	0.015	0.011	0.008	0.002	-0.001	-0.006	-0.011	-0.018	-0.022	-0.029	-0.035	-0.040	-0.046	-0.054	-0.060	-0.066	-0.072	-0.079	-0.085	-0.091	-0.098	-0.102	-0.108	-0.112	-0.116	-0.122	-0.125	-0.130	-0.134	-0.136	-0.139	-0.141	-0.142	-0.145	-0.145	-0.146	-0.145	-0.145	-0.144	-0.142	-0.139	-0.136	-0.134	-0.129	-0.125	-0.120	-0.114	-0.109	-0.101	-0.094	-0.088	-0.079	-0.071	-0.062	-0.054	-0.045	-0.035	-0.026	-0.016	-0.006	0.004	0.015	0.025	0.034	0.045	0.055	0.065	0.075	0.085	0.094	0.104	0.114	0.122	0.130	0.138	0.145	0.154	0.160	0.166	0.174	0.179	0.182	0.188	0.191	0.195	0.198	0.199	0.200	0.201	0.201	0.200	0.200	0.199	0.196	0.194	0.191	0.186	0.182	0.178	0.171	0.166	0.160	0.152	0.146	0.139	0.131	0.122	0.114	0.106	0.096	0.088	0.079	0.070	0.059	0.050	0.040	0.030	0.021	0.010	0.001	-0.009	-0.019	-0.028	-0.036	-0.046	-0.054	-0.062	-0.070	-0.078	-0.085	-0.091	-0.098	-0.104	-0.110	-0.115	-0.119	-0.124	-0.126	-0.129	-0.131	-0.134	-0.134	-0.134	-0.134	-0.134	-0.134	-0.131	-0.129	-0.126	-0.122	-0.119	-0.115	-0.110	-0.104	-0.099	-0.091	-0.085	-0.076	-0.070	-0.061	-0.052	-0.044	-0.035	-0.026	-0.016	-0.008	0.004	0.012	0.022	0.032	0.042	0.052	0.062	0.074	0.082	0.092	0.104	0.114	0.124	0.134	0.142	0.152	0.161	0.170	0.179	0.188	0.196	0.204	0.211	0.219	0.226	0.234	0.240	0.248	0.254	0.261	0.268	0.272	0.279	0.284	0.290	0.294	0.300	0.305	0.310	0.314	0.319	0.324	0.329	0.334	0.338	0.341	0.346	0.350	0.354	0.358	0.361	0.365	0.369	0.372	0.375	0.378	0.382	0.385	0.388	0.390	0.392	0.394	0.396	0.398	0.400	0.401	0.401	0.402	0.404	0.404	0.404	0.404	0.402	0.402	0.401	0.399	0.398	0.395	0.394	0.390	0.388	0.384	0.380	0.376	0.371	0.366	0.360	0.355	0.350	0.344	0.338	0.331	0.325	0.318	0.311	0.304	0.296	0.289	0.282	0.274	0.266	0.259	0.250	0.244	0.235	0.228	0.220	0.212	0.206	0.199	0.192	0.185	0.178	0.171	0.165	0.159	0.154	0.148	0.142	0.136	0.131	0.128	0.124	0.120	0.115	0.111	0.109	0.104	0.101	0.099	0.096	0.094	0.091	0.089	0.088	0.085	0.084	0.082	0.080	0.079	0.078	0.076	0.075	0.074	0.072	0.070	0.069	0.068	0.065	0.064	0.061	0.059	0.056	0.052	0.050	0.046	0.042	0.039	0.035	0.031	0.026	0.022	0.016	0.011	0.006	0.000	-0.006	-0.012	-0.018	-0.025	-0.031	-0.039	-0.045	-0.051	-0.059	-0.066	-0.072	-0.081	-0.089	-0.095	-0.102	-0.110	-0.116	-0.124	-0.130	-0.136	-0.144	-0.148	-0.155	-0.160	-0.164	-0.169	-0.174	-0.178	-0.180	-0.184	-0.186	-0.189	-0.190	-0.190	-0.191	-0.191	-0.191	-0.191	-0.189	-0.188	-0.185	-0.184	-0.180	-0.176	-0.172	-0.169	-0.164	-0.159	-0.152	-0.149	-0.142	-0.136	-0.130	-0.124	-0.118	-0.111	-0.105	-0.099	-0.092	-0.086	-0.080	-0.074	-0.069	-0.062	-0.058	-0.052	-0.048	-0.042	-0.038	-0.034	-0.030	-0.028	-0.025	-0.021	-0.019	-0.018	-0.016	-0.015	-0.016	-0.016	-0.018	-0.019	-0.020	-0.022	-0.025	-0.028	-0.032	-0.036	-0.041	-0.048	-0.052	-0.059	-0.065	-0.072	-0.080	-0.088	-0.096	-0.105	-0.112	-0.122	-0.132	-0.141	-0.151	-0.161	-0.171	-0.182	-0.194	-0.204	-0.214	-0.226	-0.236	-0.249	-0.260	-0.271	-0.284	-0.294	-0.306	-0.316	-0.328	-0.339	-0.350	-0.359	-0.369	-0.380	-0.390	-0.399	-0.409	-0.418	-0.426	-0.435	-0.444	-0.451	-0.460	-0.466	-0.472	-0.479	-0.485	-0.491	-0.496	-0.500	-0.504	-0.509	-0.512	-0.515	-0.518	-0.520	-0.522	-0.525	-0.526	-0.526	-0.528	-0.529	-0.529	-0.529	-0.529	-0.529	-0.528	-0.528	-0.526	-0.525	-0.524	-0.522	-0.520	-0.520	-0.518	-0.516	-0.514	-0.512	-0.512	-0.512	-0.511	-0.510	-0.510	-0.510	-0.509	-0.509	-0.510	-0.510	-0.511	-0.512	-0.515	-0.516	-0.519	-0.522	-0.525	-0.529	-0.532	-0.538	-0.542	-0.549	-0.554	-0.560	-0.566	-0.574	-0.582	-0.590	-0.598	-0.606	-0.616	-0.625	-0.635	-0.645	-0.655	-0.665	-0.675	-0.686	-0.698	-0.709	-0.719	-0.731	-0.742	-0.754	-0.765	-0.776	-0.788	-0.799	-0.809	-0.820	-0.831	-0.841	-0.851	-0.861	-0.871	-0.880	-0.890	-0.898	-0.905	-0.912	-0.919	-0.925	-0.930	-0.935	-0.940	-0.944	-0.948	-0.949	-0.950	-0.952	-0.952	-0.952	-0.951	-0.951	-0.949	-0.946	-0.942	-0.939	-0.935	-0.930	-0.925	-0.919	-0.912	-0.906	-0.898	-0.890	-0.882	-0.874	-0.865	-0.858	-0.848	-0.839	-0.830	-0.820	-0.811	-0.802	-0.794	-0.786	-0.778	-0.769	-0.761	-0.755	-0.748	-0.740	-0.734	-0.729	-0.722	-0.719	-0.715	-0.711	-0.709	-0.708	-0.705	-0.705	-0.704	-0.705	-0.706	-0.706	-0.709	-0.712	-0.715	-0.720	-0.724	-0.729	-0.734	-0.739	-0.746	-0.752	-0.760	-0.766	-0.774	-0.781	-0.789	-0.798	-0.805	-0.812	-0.821	-0.829	-0.836	-0.842	-0.851	-0.859	-0.866	-0.872	-0.879	-0.885	-0.891	-0.896	-0.901	-0.906	-0.911	-0.914	-0.918	-0.921	-0.924	-0.926	-0.928	-0.929	-0.930	-0.932	-0.932	-0.931	-0.931	-0.931	-0.930	-0.929	-0.928	-0.926	-0.925	-0.921	-0.920	-0.918	-0.915	-0.914	-0.911	-0.909	-0.908	-0.906	-0.905	-0.904	-0.902	-0.902	-0.901	-0.902	-0.904	-0.905	-0.908	-0.909	-0.912	-0.918	-0.922	-0.928	-0.932	-0.941	-0.949	-0.958	-0.968	-0.979	-0.991	-1.005	-1.018	-1.034	-1.050	-1.068	-1.088	-1.108	-1.129	-1.151	-1.175	-1.201	-1.228	-1.256	-1.285	-1.315	-1.346	-1.380	-1.414	-1.449	-1.485	-1.524	-1.562	-1.602	-1.642	-1.685	-1.728	-1.771	-1.816	-1.860	-1.906	-1.954	-2.000	-2.047	-2.096	-2.144	-2.192	-2.241	-2.291	-2.339	-2.386	-2.436	-2.484	-2.531	-2.579	-2.625	-2.671	-2.716	-2.760	-2.804	-2.845	-2.886	-2.926	-2.966	-3.002	-3.039	-3.072	-3.105	-3.136	-3.165	-3.194	-3.220	-3.244	-3.266	-3.286	-3.305	-3.321	-3.338	-3.349	-3.360	-3.369	-3.375	-3.380	-3.382	-3.382	-3.382	-3.379	-3.374	-3.368	-3.359	-3.349	-3.336	-3.322	-3.308	-3.291	-3.272	-3.254	-3.232	-3.211	-3.188	-3.162	-3.138	-3.111	-3.082	-3.055	-3.026	-2.996	-2.966	-2.935	-2.904	-2.871	-2.840	-2.806	-2.775	-2.741	-2.708	-2.675	-2.641	-2.608	-2.575	-2.542	-2.509	-2.476	-2.445	-2.412	-2.380	-2.349	-2.319	-2.288	-2.258	-2.226	-2.198	-2.169	-2.140	-2.111	-2.084	-2.056	-2.030	-2.002	-1.976	-1.951	-1.925	-1.899	-1.874	-1.849	-1.824	-1.799	-1.774	-1.750	-1.725	-1.700	-1.676	-1.651	-1.626	-1.600	-1.575	-1.548	-1.522	-1.495	-1.468	-1.438	-1.408	-1.380	-1.348	-1.318	-1.285	-1.251	-1.216	-1.181	-1.146	-1.108	-1.070	-1.030	-0.989	-0.946	-0.902	-0.859	-0.814	-0.766	-0.718	-0.669	-0.618	-0.566	-0.514	-0.459	-0.402	-0.348	-0.290	-0.230	-0.171	-0.110	-0.049	0.012	0.075	0.139	0.202	0.268	0.331	0.396	0.461	0.526	0.591	0.658	0.722	0.788	0.852	0.916	0.980	1.041	1.104	1.165	1.225	1.285	1.342	1.400	1.455	1.509	1.561	1.612	1.661	1.709	1.755	1.799	1.840	1.880	1.918	1.954	1.988	2.018	2.046	2.074	2.098	2.120	2.140	2.156	2.170	2.182	2.192	2.201	2.205	2.208	2.210	2.206	2.202	2.195	2.185	2.175	2.160	2.144	2.126	2.105	2.082	2.058	2.031	2.001	1.971	1.938	1.902	1.866	1.826	1.785	1.744	1.699	1.654	1.605	1.556	1.505	1.452	1.399	1.342	1.285	1.226	1.168	1.106	1.044	0.980	0.916	0.849	0.782	0.712	0.642	0.572	0.500	0.428	0.351	0.278	0.200	0.122	0.042	-0.035	-0.118	-0.199	-0.281	-0.365	-0.449	-0.536	-0.622	-0.710	-0.798	-0.888	-0.978	-1.070	-1.161	-1.254	-1.349	-1.444	-1.539	-1.636	-1.732	-1.832	-1.930	-2.030	-2.130	-2.231	-2.332	-2.435	-2.538	-2.640	-2.744	-2.849	-2.952	-3.058	-3.161	-3.268	-3.374	-3.479	-3.584	-3.690	-3.794	-3.900	-4.005	-4.110	-4.215	-4.319	-4.422	-4.525	-4.628	-4.729	-4.830	-4.930	-5.030	-5.128	-5.224	-5.320	-5.415	-5.508	-5.600	-5.690	-5.779	-5.868	-5.954	-6.039	-6.122	-6.204	-6.284	-6.362	-6.439	-6.512	-6.586	-6.656	-6.725	-6.792	-6.858	-6.921	-6.982	-7.041	-7.100	-7.156	-7.210	-7.261	-7.311	-7.360	-7.406	-7.451	-7.494	-7.535	-7.574	-7.610	-7.646	-7.680	-7.711	-7.741	-7.770	-7.796	-7.820	-7.845	-7.865	-7.884	-7.902	-7.919	-7.932	-7.945	-7.955	-7.965	-7.974	-7.979	-7.984	-7.986	-7.988	-7.986	-7.984	-7.980	-7.975	-7.968	-7.958	-7.948	-7.934	-7.920	-7.905	-7.888	-7.869	-7.848	-7.826	-7.802	-7.776	-7.750	-7.721	-7.692	-7.661	-7.629	-7.595	-7.559	-7.522	-7.485	-7.446	-7.406	-7.364	-7.321	-7.278	-7.234	-7.188	-7.140	-7.092	-7.045	-6.996	-6.945	-6.895	-6.844	-6.791	-6.739	-6.686	-6.632	-6.578	-6.524	-6.469	-6.414	-6.358	-6.301	-6.245	-6.188	-6.130	-6.072	-6.015	-5.956	-5.898	-5.839	-5.780	-5.719	-5.660	-5.599	-5.538	-5.476	-5.415	-5.352	-5.290	-5.228	-5.162	-5.099	-5.035	-4.969	-4.904	-4.836	-4.770	-4.702	-4.634	-4.566	-4.496	-4.426	-4.356	-4.285	-4.214	-4.142	-4.069	-3.995	-3.922	-3.849	-3.775	-3.700	-3.625	-3.550	-3.475	-3.399	-3.322	-3.246	-3.170	-3.095	-3.019	-2.944	-2.868	-2.792	-2.716	-2.642	-2.568	-2.495	-2.421	-2.350	-2.278	-2.206	-2.136	-2.066	-1.998	-1.929	-1.862	-1.796	-1.731	-1.668	-1.604	-1.541	-1.480	-1.421	-1.361	-1.304	-1.248	-1.191	-1.138	-1.084	-1.031	-0.981	-0.931	-0.881	-0.834	-0.789	-0.744	-0.699	-0.656	-0.615	-0.574	-0.534	-0.495	-0.458	-0.421	-0.385	-0.350	-0.316	-0.284	-0.252	-0.222	-0.192	-0.162	-0.134	-0.108	-0.080	-0.055	-0.031	-0.008	0.015	0.038	0.059	0.080	0.099	0.118	0.136	0.152	0.169	0.185	0.199	0.214	0.228	0.240	0.251	0.262	0.272	0.281	0.291	0.299	0.306	0.312	0.320	0.325	0.330	0.335	0.339	0.342	0.345	0.348	0.350	0.351	0.352	0.352	0.352	0.352	0.351	0.351	0.350	0.348	0.346	0.344	0.340	0.338	0.335	0.331	0.326	0.324	0.319	0.314	0.310	0.305	0.300	0.294	0.289	0.282	0.276	0.269	0.262	0.255	0.248	0.240	0.232	0.222	0.214	0.204	0.194	0.182	0.171	0.160	0.148	0.135	0.121	0.108	0.094	0.078	0.061	0.045	0.029	0.010	-0.009	-0.028	-0.049	-0.069	-0.090	-0.112	-0.136	-0.160	-0.185	-0.209	-0.235	-0.262	-0.288	-0.316	-0.344	-0.372	-0.402	-0.431	-0.461	-0.492	-0.522	-0.554	-0.585	-0.615	-0.648	-0.678	-0.709	-0.740	-0.772	-0.802	-0.834	-0.865	-0.894	-0.925	-0.954	-0.984	-1.012	-1.040	-1.068	-1.094	-1.119	-1.144	-1.168	-1.191	-1.212	-1.234	-1.254	-1.272	-1.291	-1.308	-1.324	-1.338	-1.351	-1.362	-1.374	-1.385	-1.392	-1.401	-1.408	-1.412	-1.418	-1.421	-1.424	-1.424	-1.425	-1.424	-1.422	-1.420	-1.415	-1.411	-1.408	-1.401	-1.394	-1.388	-1.380	-1.372	-1.364	-1.355	-1.344	-1.335	-1.325	-1.315	-1.305	-1.294	-1.284	-1.274	-1.262	-1.252	-1.242	-1.232	-1.222	-1.214	-1.204	-1.195	-1.188	-1.179	-1.171	-1.164	-1.158	-1.150	-1.145	-1.140	-1.134	-1.130	-1.125	-1.121	-1.118	-1.115	-1.112	-1.111	-1.110	-1.109	-1.108	-1.108	-1.108	-1.108	-1.110	-1.110	-1.112	-1.114	-1.116	-1.120	-1.122	-1.125	-1.129	-1.131	-1.134	-1.139	-1.141	-1.145	-1.149	-1.152	-1.155	-1.159	-1.162	-1.165	-1.169	-1.171	-1.175	-1.178	-1.180	-1.182	-1.184	-1.186	-1.188	-1.188	-1.189	-1.189	-1.189	-1.188	-1.188	-1.186	-1.184	-1.182	-1.180	-1.176	-1.172	-1.168	-1.164	-1.158	-1.151	-1.145	-1.138	-1.130	-1.121	-1.112	-1.104	-1.092	-1.082	-1.071	-1.059	-1.046	-1.032	-1.019	-1.005	-0.990	-0.974	-0.958	-0.940	-0.924	-0.906	-0.888	-0.868	-0.848	-0.829	-0.808	-0.786	-0.765	-0.744	-0.721	-0.700	-0.676	-0.652	-0.629	-0.605	-0.581	-0.558	-0.532	-0.509	-0.485	-0.459	-0.435	-0.411	-0.386	-0.361	-0.338	-0.314	-0.290	-0.266	-0.244	-0.221	-0.198	-0.176	-0.155	-0.135	-0.114	-0.094	-0.075	-0.056	-0.039	-0.020	-0.004	0.011	0.026	0.041	0.055	0.066	0.078	0.088	0.098	0.105	0.112	0.120	0.126	0.131	0.134	0.136	0.138	0.139	0.139	0.136	0.135	0.131	0.128	0.122	0.115	0.109	0.101	0.092	0.082	0.072	0.062	0.050	0.039	0.026	0.012	-0.001	-0.016	-0.031	-0.046	-0.061	-0.078	-0.094	-0.110	-0.128	-0.144	-0.161	-0.178	-0.195	-0.212	-0.230	-0.245	-0.262	-0.279	-0.295	-0.311	-0.328	-0.344	-0.358	-0.372	-0.388	-0.400	-0.414	-0.426	-0.440	-0.451	-0.462	-0.474	-0.484	-0.494	-0.502	-0.511	-0.519	-0.526	-0.534	-0.540	-0.546	-0.551	-0.556	-0.560	-0.565	-0.568	-0.570	-0.572	-0.575	-0.576	-0.578	-0.578	-0.579	-0.580	-0.579	-0.579	-0.578	-0.576	-0.575	-0.575	-0.572	-0.572	-0.571	-0.570	-0.568	-0.565	-0.564	-0.562	-0.561	-0.560	-0.558	-0.556	-0.555	-0.552	-0.551	-0.550	-0.550	-0.548	-0.546	-0.546	-0.546	-0.546	-0.545	-0.545	-0.546	-0.546	-0.548	-0.549	-0.549	-0.550	-0.551	-0.554	-0.555	-0.556	-0.559	-0.561	-0.562	-0.565	-0.569	-0.571	-0.574	-0.578	-0.581	-0.584	-0.589	-0.591	-0.596	-0.601	-0.605	-0.610	-0.615	-0.619	-0.624	-0.628	-0.632	-0.639	-0.642	-0.648	-0.652	-0.656	-0.662	-0.668	-0.671	-0.676	-0.681	-0.686	-0.691	-0.696	-0.700	-0.705	-0.709	-0.715	-0.719	-0.722	-0.728	-0.731	-0.736	-0.740	-0.742	-0.748	-0.751	-0.756	-0.759	-0.764	-0.768	-0.771	-0.775	-0.779	-0.782	-0.786	-0.791	-0.795	-0.799	-0.804	-0.806	-0.811	-0.816	-0.820	-0.825	-0.830	-0.835	-0.841	-0.846	-0.852	-0.860	-0.866	-0.874	-0.881	-0.889	-0.898	-0.905	-0.915	-0.925	-0.934	-0.945	-0.955	-0.966	-0.979	-0.991	-1.004	-1.018	-1.030	-1.045	-1.059	-1.074	-1.090	-1.106	-1.122	-1.139	-1.156	-1.175	-1.194	-1.210	-1.230	-1.249	-1.269	-1.288	-1.308	-1.329	-1.349	-1.370	-1.390	-1.411	-1.434	-1.454	-1.475	-1.496	-1.518	-1.539	-1.560	-1.581	-1.602	-1.621	-1.644	-1.664	-1.684	-1.704	-1.724	-1.742	-1.762	-1.780	-1.799	-1.818	-1.835	-1.851	-1.869	-1.885	-1.901	-1.915	-1.930	-1.944	-1.958	-1.971	-1.984	-1.994	-2.006	-2.016	-2.027	-2.038	-2.046	-2.054	-2.062	-2.069	-2.076	-2.082	-2.088	-2.092	-2.098	-2.100	-2.104	-2.106	-2.108	-2.110	-2.111	-2.112	-2.111	-2.111	-2.110	-2.109	-2.108	-2.105	-2.102	-2.099	-2.096	-2.092	-2.089	-2.085	-2.080	-2.075	-2.070	-2.065	-2.060	-2.054	-2.050	-2.044	-2.038	-2.033	-2.026	-2.021	-2.014	-2.009	-2.002	-1.998	-1.991	-1.985	-1.980	-1.974	-1.969	-1.964	-1.958	-1.954	-1.948	-1.944	-1.939	-1.935	-1.930	-1.926	-1.922	-1.919	-1.915	-1.910	-1.908	-1.904	-1.899	-1.895	-1.891	-1.888	-1.882	-1.879	-1.876	-1.871	-1.866	-1.862	-1.858	-1.852	-1.846	-1.841	-1.836	-1.830	-1.824	-1.818	-1.811	-1.802	-1.795	-1.788	-1.779	-1.770	-1.761	-1.751	-1.740	-1.730	-1.718	-1.708	-1.695	-1.682	-1.670	-1.656	-1.644	-1.629	-1.614	-1.600	-1.584	-1.569	-1.554	-1.538	-1.520	-1.504	-1.488	-1.469	-1.452	-1.434	-1.416	-1.400	-1.381	-1.364	-1.346	-1.329	-1.311	-1.294	-1.276	-1.261	-1.244	-1.228	-1.211	-1.196	-1.181	-1.166	-1.152	-1.138	-1.126	-1.112	-1.101	-1.090	-1.080	-1.070	-1.061	-1.052	-1.046	-1.039	-1.032	-1.028	-1.022	-1.019	-1.018	-1.015	-1.014	-1.014	-1.015	-1.016	-1.019	-1.021	-1.025	-1.031	-1.035	-1.041	-1.049	-1.056	-1.065	-1.074	-1.082	-1.092	-1.102	-1.112	-1.124	-1.135	-1.148	-1.159	-1.170	-1.181	-1.194	-1.205	-1.218	-1.228	-1.239	-1.250	-1.261	-1.271	-1.281	-1.290	-1.299	-1.308	-1.315	-1.321	-1.326	-1.332	-1.338	-1.340	-1.342	-1.344	-1.345	-1.345	-1.344	-1.341	-1.339	-1.335	-1.330	-1.324	-1.316	-1.309	-1.300	-1.290	-1.280	-1.268	-1.256	-1.242	-1.229	-1.214	-1.200	-1.184	-1.168	-1.151	-1.132	-1.115	-1.098	-1.079	-1.060	-1.041	-1.022	-1.002	-0.984	-0.964	-0.944	-0.925	-0.905	-0.888	-0.868	-0.850	-0.832	-0.814	-0.798	-0.780	-0.765	-0.749	-0.734	-0.720	-0.705	-0.691	-0.680	-0.666	-0.655	-0.645	-0.635	-0.625	-0.618	-0.610	-0.602	-0.596	-0.591	-0.586	-0.582	-0.579	-0.578	-0.575	-0.575	-0.574	-0.574	-0.575	-0.576	-0.578	-0.581	-0.584	-0.588	-0.592	-0.596	-0.602	-0.609	-0.615	-0.621	-0.629	-0.635	-0.644	-0.651	-0.660	-0.668	-0.678	-0.685	-0.694	-0.702	-0.711	-0.720	-0.728	-0.738	-0.745	-0.752	-0.760	-0.768	-0.776	-0.782	-0.789	-0.795	-0.801	-0.806	-0.811	-0.815	-0.819	-0.822	-0.824	-0.826	-0.828	-0.828	-0.829	-0.829	-0.826	-0.825	-0.822	-0.820	-0.815	-0.812	-0.808	-0.801	-0.796	-0.790	-0.784	-0.776	-0.768	-0.760	-0.751	-0.742	-0.734	-0.725	-0.716	-0.706	-0.699	-0.689	-0.680	-0.671	-0.664	-0.655	-0.648	-0.641	-0.634	-0.628	-0.622	-0.616	-0.612	-0.609	-0.606	-0.605	-0.604	-0.604	-0.604	-0.606	-0.609	-0.614	-0.619	-0.625	-0.631	-0.639	-0.649	-0.660	-0.671	-0.684	-0.698	-0.714	-0.729	-0.746	-0.765	-0.784	-0.804	-0.824	-0.845	-0.869	-0.891	-0.915	-0.940	-0.964	-0.990	-1.016	-1.042	-1.070	-1.095	-1.122	-1.150	-1.178	-1.204	-1.230	-1.258	-1.284	-1.310	-1.335	-1.361	-1.384	-1.409	-1.431	-1.455	-1.475	-1.496	-1.516	-1.535	-1.552	-1.569	-1.585	-1.600	-1.612	-1.625	-1.636	-1.646	-1.655	-1.662	-1.669	-1.674	-1.676	-1.679	-1.680	-1.680	-1.679	-1.675	-1.671	-1.666	-1.660	-1.652	-1.642	-1.632	-1.622	-1.610	-1.598	-1.582	-1.568	-1.552	-1.535	-1.518	-1.500	-1.482	-1.464	-1.444	-1.424	-1.404	-1.384	-1.362	-1.342	-1.321	-1.300	-1.279	-1.258	-1.238	-1.216	-1.195	-1.175	-1.156	-1.136	-1.118	-1.099	-1.081	-1.064	-1.048	-1.031	-1.016	-1.000	-0.986	-0.974	-0.960	-0.949	-0.939	-0.928	-0.919	-0.910	-0.902	-0.896	-0.890	-0.885	-0.881	-0.876	-0.875	-0.871	-0.871	-0.869	-0.870	-0.871	-0.871	-0.874	-0.876	-0.880	-0.884	-0.889	-0.892	-0.899	-0.905	-0.909	-0.916	-0.922	-0.931	-0.938	-0.945	-0.954	-0.961	-0.970	-0.978	-0.988	-0.996	-1.005	-1.014	-1.022	-1.032	-1.041	-1.050	-1.059	-1.068	-1.076	-1.085	-1.094	-1.102	-1.111	-1.119	-1.126	-1.135	-1.142	-1.151	-1.159	-1.166	-1.174	-1.180	-1.186	-1.194	-1.200	-1.206	-1.210	-1.216	-1.221	-1.226	-1.231	-1.235	-1.239	-1.242	-1.245	-1.249	-1.250	-1.252	-1.255	-1.255	-1.256	-1.258	-1.258	-1.258	-1.258	-1.258	-1.256	-1.255	-1.254	-1.251	-1.249	-1.246	-1.244	-1.241	-1.238	-1.234	-1.231	-1.228	-1.222	-1.219	-1.215	-1.211	-1.206	-1.202	-1.198	-1.194	-1.190	-1.188	-1.184	-1.180	-1.176	-1.172	-1.171	-1.168	-1.166	-1.164	-1.162	-1.161	-1.160	-1.160	-1.159	-1.160	-1.160	-1.161	-1.162	-1.165	-1.166	-1.169	-1.172	-1.175	-1.179	-1.182	-1.188	-1.192	-1.198	-1.201	-1.208	-1.211	-1.219	-1.224	-1.229	-1.235	-1.240	-1.245	-1.250	-1.255	-1.260	-1.264	-1.268	-1.271	-1.274	-1.276	-1.278	-1.279	-1.280	-1.280	-1.279	-1.278	-1.275	-1.272	-1.268	-1.262	-1.256	-1.249	-1.241	-1.232	-1.221	-1.211	-1.199	-1.186	-1.171	-1.158	-1.141	-1.124	-1.105	-1.088	-1.066	-1.048	-1.025	-1.004	-0.980	-0.958	-0.934	-0.908	-0.882	-0.858	-0.830	-0.804	-0.778	-0.749	-0.721	-0.694	-0.666	-0.638	-0.610	-0.582	-0.555	-0.528	-0.500	-0.472	-0.446	-0.421	-0.395	-0.370	-0.346	-0.322	-0.298	-0.275	-0.254	-0.234	-0.212	-0.194	-0.175	-0.156	-0.141	-0.125	-0.110	-0.096	-0.084	-0.071	-0.060	-0.051	-0.041	-0.032	-0.025	-0.019	-0.014	-0.009	-0.006	-0.004	-0.001	0.000	0.000	-0.001	-0.001	-0.004	-0.008	-0.010	-0.014	-0.019	-0.024	-0.029	-0.036	-0.042	-0.051	-0.059	-0.068	-0.075	-0.084	-0.094	-0.104	-0.114	-0.122	-0.132	-0.144	-0.155	-0.166	-0.176	-0.188	-0.198	-0.209	-0.220	-0.231	-0.242	-0.252	-0.265	-0.275	-0.285	-0.296	-0.306	-0.318	-0.328	-0.338	-0.348	-0.358	-0.366	-0.375	-0.382	-0.391	-0.400	-0.406	-0.415	-0.421	-0.428	-0.434	-0.440	-0.445	-0.450	-0.455	-0.460	-0.462	-0.466	-0.469	-0.472	-0.475	-0.476	-0.478	-0.480	-0.480	-0.480	-0.479	-0.480	-0.478	-0.476	-0.475	-0.472	-0.471	-0.469	-0.465	-0.462	-0.459	-0.455	-0.451	-0.446	-0.442	-0.438	-0.434	-0.428	-0.424	-0.418	-0.412	-0.408	-0.402	-0.398	-0.392	-0.388	-0.382	-0.378	-0.372	-0.368	-0.364	-0.358	-0.354	-0.349	-0.346	-0.341	-0.338	-0.335	-0.331	-0.329	-0.325	-0.321	-0.320	-0.318	-0.314	-0.311	-0.309	-0.306	-0.305	-0.301	-0.300	-0.298	-0.295	-0.291	-0.290	-0.286	-0.284	-0.281	-0.279	-0.275	-0.271	-0.268	-0.264	-0.259	-0.254	-0.250	-0.245	-0.239	-0.231	-0.226	-0.219	-0.211	-0.204	-0.195	-0.186	-0.176	-0.168	-0.156	-0.145	-0.135	-0.122	-0.110	-0.096	-0.084	-0.070	-0.055	-0.041	-0.025	-0.009	0.008	0.025	0.041	0.059	0.076	0.095	0.112	0.132	0.151	0.170	0.190	0.209	0.228	0.248	0.266	0.286	0.305	0.325	0.342	0.361	0.380	0.398	0.416	0.432	0.450	0.466	0.482	0.498	0.511	0.526	0.540	0.552	0.564	0.574	0.585	0.595	0.602	0.610	0.616	0.622	0.628	0.631	0.632	0.634	0.635	0.634	0.632	0.630	0.625	0.620	0.614	0.606	0.599	0.589	0.579	0.568	0.555	0.542	0.528	0.512	0.498	0.481	0.464	0.446	0.428	0.409	0.389	0.369	0.349	0.328	0.308	0.286	0.265	0.244	0.222	0.201	0.179	0.159	0.138	0.118	0.096	0.076	0.058	0.039	0.021	0.002	-0.014	-0.030	-0.044	-0.058	-0.071	-0.082	-0.094	-0.102	-0.111	-0.119	-0.125	-0.131	-0.135	-0.138	-0.139	-0.139	-0.138	-0.136	-0.132	-0.128	-0.120	-0.114	-0.105	-0.095	-0.084	-0.072	-0.059	-0.045	-0.029	-0.014	0.004	0.022	0.041	0.061	0.081	0.102	0.125	0.146	0.169	0.194	0.216	0.241	0.265	0.291	0.315	0.340	0.365	0.390	0.415	0.440	0.464	0.489	0.511	0.535	0.559	0.581	0.602	0.625	0.645	0.665	0.684	0.702	0.720	0.738	0.752	0.769	0.782	0.795	0.808	0.819	0.830	0.839	0.848	0.854	0.860	0.865	0.868	0.871	0.872	0.874	0.872	0.871	0.869	0.864	0.859	0.854	0.846	0.839	0.829	0.819	0.809	0.795	0.784	0.770	0.755	0.740	0.724	0.708	0.690	0.672	0.655	0.635	0.616	0.598	0.578	0.558	0.538	0.516	0.498	0.478	0.456	0.435	0.416	0.396	0.376	0.356	0.338	0.319	0.300	0.282	0.265	0.248	0.231	0.216	0.201	0.186	0.172	0.161	0.149	0.136	0.126	0.118	0.108	0.100	0.094	0.088	0.080	0.076	0.074	0.070	0.068	0.065	0.065	0.064	0.065	0.065	0.066	0.069	0.070	0.072	0.075	0.079	0.080	0.084	0.089	0.092	0.095	0.099	0.101	0.106	0.109	0.111	0.114	0.115	0.116	0.118	0.119	0.118	0.118	0.118	0.116	0.112	0.111	0.108	0.104	0.098	0.094	0.088	0.080	0.072	0.065	0.058	0.049	0.039	0.029	0.019	0.008	-0.004	-0.015	-0.028	-0.039	-0.051	-0.064	-0.076	-0.090	-0.102	-0.115	-0.128	-0.140	-0.151	-0.162	-0.175	-0.186	-0.196	-0.208	-0.216	-0.226	-0.235	-0.244	-0.252	-0.260	-0.266	-0.271	-0.276	-0.281	-0.285	-0.288	-0.291	-0.292	-0.292	-0.291	-0.291	-0.290	-0.288	-0.284	-0.280	-0.276	-0.270	-0.262	-0.256	-0.249	-0.240	-0.231	-0.221	-0.210	-0.199	-0.188	-0.176	-0.162	-0.149	-0.136	-0.122	-0.108	-0.092	-0.076	-0.061	-0.045	-0.029	-0.012	0.004	0.020	0.039	0.055	0.072	0.089	0.105	0.122	0.140	0.156	0.172	0.189	0.204	0.220	0.235	0.249	0.264	0.278	0.291	0.304	0.316	0.329	0.340	0.350	0.359	0.369	0.376	0.385	0.391	0.396	0.402	0.408	0.411	0.414	0.415	0.418	0.419	0.419	0.418	0.416	0.414	0.411	0.409	0.405	0.400	0.395	0.389	0.384	0.378	0.371	0.364	0.358	0.350	0.342	0.335	0.329	0.320	0.312	0.306	0.298	0.291	0.284	0.278	0.270	0.264	0.259	0.254	0.249	0.244	0.240	0.236	0.232	0.230	0.229	0.226	0.225	0.225	0.225	0.225	0.225	0.228	0.229	0.231	0.234	0.238	0.241	0.245	0.248	0.252	0.258	0.262	0.268	0.274	0.280	0.285	0.291	0.298	0.304	0.310	0.316	0.321	0.329	0.334	0.340	0.345	0.352	0.356	0.361	0.366	0.372	0.376	0.380	0.385	0.389	0.392	0.396	0.400	0.402	0.405	0.406	0.409	0.411	0.412	0.414	0.415	0.415	0.416	0.416	0.416	0.418	0.416	0.416	0.415	0.414	0.412	0.412	0.411	0.409	0.408	0.406	0.405	0.402	0.401	0.399	0.396	0.394	0.392	0.390	0.389	0.386	0.384	0.382	0.381	0.379	0.379	0.376	0.376	0.375	0.374	0.374	0.374	0.374	0.374	0.374	0.375	0.376	0.378	0.378	0.380	0.382	0.386	0.389	0.392	0.396	0.401	0.405	0.410	0.416	0.421	0.428	0.434	0.440	0.446	0.455	0.462	0.470	0.479	0.486	0.495	0.504	0.512	0.521	0.530	0.539	0.549	0.559	0.568	0.576	0.585	0.594	0.602	0.611	0.620	0.628	0.635	0.642	0.650	0.658	0.664	0.669	0.675	0.680	0.685	0.689	0.692	0.696	0.699	0.701	0.702	0.704	0.704	0.702	0.702	0.700	0.699	0.695	0.692	0.688	0.684	0.679	0.674	0.668	0.661	0.655	0.646	0.639	0.630	0.621	0.614	0.604	0.595	0.585	0.575	0.564	0.555	0.545	0.534	0.524	0.512	0.501	0.492	0.481	0.471	0.460	0.450	0.441	0.431	0.421	0.414	0.405	0.396	0.388	0.381	0.374	0.366	0.360	0.355	0.350	0.345	0.340	0.336	0.334	0.331	0.330	0.329	0.328	0.326	0.326	0.328	0.329	0.330	0.334	0.336	0.340	0.344	0.349	0.355	0.360	0.366	0.374	0.380	0.388	0.396	0.404	0.412	0.422	0.431	0.441	0.451	0.460	0.470	0.481	0.491	0.502	0.514	0.524	0.536	0.548	0.558	0.569	0.581	0.592	0.604	0.615	0.625	0.638	0.649	0.660	0.670	0.681	0.692	0.702	0.712	0.722	0.732	0.742	0.751	0.761	0.770	0.779	0.788	0.796	0.806	0.814	0.822	0.830	0.838	0.845	0.852	0.860	0.866	0.874	0.881	0.888	0.892	0.899	0.906	0.912	0.916	0.922	0.926	0.932	0.936	0.941	0.945	0.948	0.952	0.955	0.958	0.961	0.962	0.964	0.966	0.966	0.968	0.968	0.968	0.968	0.968	0.966	0.965	0.964	0.961	0.959	0.955	0.952	0.949	0.944	0.940	0.935	0.930	0.925	0.919	0.912	0.906	0.899	0.892	0.885	0.876	0.870	0.861	0.854	0.845	0.836	0.829	0.820	0.811	0.801	0.794	0.784	0.776	0.768	0.759	0.750	0.742	0.734	0.726	0.719	0.711	0.705	0.698	0.691	0.685	0.679	0.672	0.668	0.662	0.658	0.654	0.650	0.646	0.642	0.640	0.639	0.636	0.635	0.632	0.632	0.632	0.631	0.631	0.632	0.632	0.632	0.634	0.635	0.635	0.636	0.639	0.640	0.641	0.642	0.644	0.646	0.648	0.649	0.650	0.651	0.652	0.652	0.652	0.652	0.652	0.652	0.652	0.650	0.649	0.646	0.644	0.641	0.638	0.632	0.629	0.625	0.619	0.612	0.608	0.601	0.594	0.586	0.580	0.571	0.564	0.555	0.545	0.536	0.528	0.518	0.509	0.499	0.489	0.480	0.469	0.459	0.450	0.440	0.431	0.422	0.414	0.405	0.396	0.388	0.381	0.374	0.366	0.359	0.354	0.349	0.342	0.338	0.335	0.330	0.328	0.325	0.322	0.321	0.320	0.320	0.320	0.320	0.321	0.322	0.324	0.325	0.328	0.331	0.334	0.336	0.339	0.344	0.346	0.350	0.354	0.356	0.360	0.364	0.368	0.371	0.375	0.378	0.380	0.384	0.386	0.388	0.390	0.391	0.392	0.392	0.395	0.395	0.394	0.394	0.392	0.391	0.388	0.386	0.384	0.380	0.376	0.371	0.368	0.361	0.356	0.350	0.344	0.338	0.329	0.321	0.314	0.305	0.296	0.289	0.279	0.270	0.259	0.250	0.240	0.230	0.219	0.209	0.198	0.188	0.176	0.165	0.155	0.144	0.131	0.121	0.110	0.100	0.089	0.079	0.069	0.060	0.050	0.041	0.031	0.022	0.014	0.005	-0.004	-0.010	-0.018	-0.025	-0.031	-0.039	-0.044	-0.049	-0.055	-0.059	-0.062	-0.066	-0.069	-0.071	-0.074	-0.075	-0.076	-0.078	-0.079	-0.078	-0.079	-0.078	-0.076	-0.075	-0.074	-0.072	-0.070	-0.069	-0.066	-0.064	-0.062	-0.060	-0.058	-0.055	-0.052	-0.051	-0.049	-0.046	-0.044	-0.044	-0.042	-0.041	-0.040	-0.040	-0.040	-0.040	-0.041	-0.042	-0.044	-0.045	-0.049	-0.052	-0.055	-0.060	-0.065	-0.070	-0.076	-0.082	-0.089	-0.096	-0.104	-0.112	-0.120	-0.130	-0.139	-0.149	-0.160	-0.170	-0.180	-0.192	-0.205	-0.215	-0.228	-0.240	-0.251	-0.264	-0.276	-0.289	-0.300	-0.312	-0.324	-0.336	-0.348	-0.359	-0.370	-0.381	-0.392	-0.402	-0.412	-0.422	-0.431	-0.440	-0.449	-0.458	-0.465	-0.471	-0.479	-0.485	-0.490	-0.495	-0.500	-0.505	-0.507	-0.510	-0.514	-0.515	-0.516	-0.518	-0.519	-0.518	-0.518	-0.516	-0.516	-0.514	-0.512	-0.510	-0.506	-0.504	-0.501	-0.498	-0.494	-0.490	-0.485	-0.481	-0.476	-0.470	-0.465	-0.460	-0.456	-0.449	-0.445	-0.439	-0.434	-0.429	-0.424	-0.418	-0.414	-0.409	-0.404	-0.400	-0.396	-0.392	-0.388	-0.385	-0.382	-0.379	-0.378	-0.376	-0.374	-0.371	-0.371	-0.371	-0.371	-0.371	-0.374	-0.375	-0.376	-0.379	-0.381	-0.384	-0.388	-0.391	-0.395	-0.400	-0.404	-0.410	-0.416	-0.421	-0.428	-0.434	-0.441	-0.446	-0.454	-0.461	-0.469	-0.474	-0.482	-0.489	-0.496	-0.504	-0.510	-0.516	-0.524	-0.530	-0.536	-0.542	-0.549	-0.554	-0.559	-0.565	-0.569	-0.574	-0.578	-0.580	-0.584	-0.586	-0.589	-0.591	-0.592	-0.594	-0.595	-0.595	-0.595	-0.595	-0.596	-0.595	-0.594	-0.591	-0.590	-0.588	-0.586	-0.584	-0.581	-0.580	-0.576	-0.572	-0.571	-0.568	-0.566	-0.564	-0.562	-0.559	-0.558	-0.558	-0.556	-0.555	-0.556	-0.556	-0.558	-0.559	-0.562	-0.565	-0.569	-0.574	-0.579	-0.586	-0.592	-0.600	-0.610	-0.621	-0.632	-0.646	-0.659	-0.675	-0.691	-0.709	-0.728	-0.748	-0.770	-0.792	-0.818	-0.844	-0.871	-0.900	-0.930	-0.961	-0.994	-1.029	-1.064	-1.100	-1.139	-1.179	-1.220	-1.261	-1.305	-1.349	-1.395	-1.440	-1.488	-1.535	-1.585	-1.634	-1.685	-1.736	-1.788	-1.840	-1.891	-1.944	-1.998	-2.050	-2.102	-2.155	-2.208	-2.259	-2.311	-2.362	-2.414	-2.464	-2.512	-2.560	-2.606	-2.652	-2.698	-2.741	-2.782	-2.824	-2.864	-2.901	-2.936	-2.971	-3.002	-3.035	-3.062	-3.089	-3.114	-3.136	-3.158	-3.175	-3.192	-3.206	-3.218	-3.229	-3.236	-3.241	-3.245	-3.246	-3.245	-3.242	-3.236	-3.230	-3.220	-3.210	-3.196	-3.181	-3.164	-3.146	-3.126	-3.104	-3.081	-3.055	-3.030	-3.002	-2.974	-2.944	-2.912	-2.881	-2.848	-2.814	-2.780	-2.744	-2.708	-2.672	-2.635	-2.599	-2.561	-2.525	-2.486	-2.449	-2.411	-2.374	-2.336	-2.300	-2.262	-2.226	-2.191	-2.156	-2.121	-2.086	-2.052	-2.019	-1.986	-1.954	-1.922	-1.891	-1.862	-1.832	-1.804	-1.776	-1.749	-1.722	-1.696	-1.671	-1.645	-1.620	-1.596	-1.572	-1.549	-1.526	-1.504	-1.481	-1.459	-1.436	-1.414	-1.391	-1.369	-1.346	-1.322	-1.299	-1.275	-1.250	-1.225	-1.200	-1.172	-1.145	-1.118	-1.089	-1.058	-1.026	-0.994	-0.960	-0.925	-0.889	-0.852	-0.814	-0.772	-0.731	-0.689	-0.645	-0.599	-0.552	-0.504	-0.452	-0.402	-0.349	-0.294	-0.239	-0.182	-0.124	-0.064	-0.004	0.058	0.120	0.182	0.246	0.312	0.378	0.445	0.511	0.579	0.645	0.712	0.780	0.848	0.915	0.982	1.049	1.115	1.181	1.245	1.310	1.374	1.435	1.496	1.556	1.614	1.671	1.726	1.780	1.832	1.882	1.931	1.978	2.021	2.064	2.104	2.141	2.178	2.210	2.241	2.269	2.295	2.318	2.339	2.358	2.374	2.386	2.398	2.405	2.411	2.414	2.414	2.412	2.408	2.401	2.391	2.379	2.366	2.349	2.330	2.310	2.286	2.261	2.232	2.204	2.171	2.139	2.102	2.066	2.027	1.985	1.944	1.900	1.854	1.806	1.758	1.708	1.656	1.602	1.549	1.494	1.436	1.379	1.319	1.260	1.198	1.136	1.072	1.009	0.944	0.876	0.810	0.741	0.672	0.602	0.531	0.459	0.386	0.312	0.238	0.162	0.086	0.009	-0.070	-0.149	-0.230	-0.311	-0.394	-0.476	-0.560	-0.645	-0.730	-0.818	-0.906	-0.994	-1.085	-1.175	-1.268	-1.360	-1.452	-1.548	-1.644	-1.740	-1.836	-1.935	-2.034	-2.134	-2.234	-2.335	-2.436	-2.538	-2.640	-2.742	-2.846	-2.950	-3.054	-3.158	-3.262	-3.366	-3.470	-3.574	-3.678	-3.781	-3.885	-3.988	-4.090	-4.191	-4.292	-4.394	-4.492	-4.591	-4.688	-4.785	-4.880	-4.975	-5.068	-5.159	-5.249	-5.338	-5.425	-5.511	-5.596	-5.679	-5.760	-5.840	-5.918	-5.992	-6.068	-6.139	-6.210	-6.279	-6.346	-6.410	-6.474	-6.535	-6.594	-6.651	-6.708	-6.762	-6.815	-6.865	-6.912	-6.960	-7.005	-7.049	-7.090	-7.130	-7.168	-7.204	-7.238	-7.271	-7.301	-7.331	-7.360	-7.385	-7.409	-7.432	-7.452	-7.472	-7.490	-7.506	-7.521	-7.534	-7.544	-7.552	-7.560	-7.566	-7.571	-7.574	-7.574	-7.574	-7.571	-7.568	-7.561	-7.554	-7.544	-7.532	-7.521	-7.506	-7.490	-7.471	-7.451	-7.431	-7.409	-7.385	-7.358	-7.330	-7.301	-7.270	-7.239	-7.205	-7.169	-7.134	-7.095	-7.055	-7.016	-6.974	-6.930	-6.888	-6.841	-6.796	-6.748	-6.700	-6.650	-6.600	-6.549	-6.498	-6.446	-6.392	-6.339	-6.285	-6.231	-6.175	-6.120	-6.062	-6.006	-5.949	-5.891	-5.832	-5.774	-5.716	-5.656	-5.596	-5.536	-5.476	-5.416	-5.355	-5.294	-5.230	-5.169	-5.105	-5.042	-4.979	-4.914	-4.850	-4.784	-4.719	-4.652	-4.586	-4.519	-4.451	-4.382	-4.314	-4.245	-4.175	-4.104	-4.032	-3.960	-3.889	-3.815	-3.742	-3.669	-3.595	-3.519	-3.444	-3.369	-3.292	-3.216	-3.140	-3.062	-2.986	-2.910	-2.832	-2.755	-2.679	-2.601	-2.524	-2.448	-2.371	-2.295	-2.220	-2.145	-2.070	-1.995	-1.921	-1.849	-1.778	-1.705	-1.635	-1.565	-1.495	-1.426	-1.359	-1.292	-1.228	-1.164	-1.100	-1.038	-0.978	-0.916	-0.858	-0.800	-0.742	-0.686	-0.632	-0.579	-0.525	-0.474	-0.424	-0.375	-0.326	-0.279	-0.232	-0.188	-0.144	-0.100	-0.058	-0.015	0.025	0.065	0.104	0.142	0.180	0.216	0.251	0.288	0.321	0.354	0.386	0.419	0.450	0.481	0.510	0.539	0.566	0.595	0.621	0.646	0.672	0.696	0.720	0.744	0.766	0.788	0.808	0.828	0.848	0.866	0.882	0.900	0.916	0.931	0.945	0.959	0.971	0.984	0.994	1.004	1.014	1.021	1.030	1.038	1.044	1.050	1.054	1.060	1.064	1.065	1.069	1.070	1.070	1.071	1.071	1.071	1.069	1.069	1.066	1.064	1.060	1.058	1.054	1.049	1.045	1.040	1.034	1.029	1.022	1.016	1.010	1.002	0.996	0.988	0.980	0.972	0.962	0.954	0.945	0.935	0.925	0.914	0.902	0.891	0.880	0.868	0.854	0.839	0.826	0.811	0.796	0.780	0.762	0.746	0.728	0.709	0.689	0.669	0.649	0.626	0.604	0.581	0.556	0.532	0.506	0.480	0.452	0.425	0.398	0.368	0.338	0.308	0.276	0.244	0.212	0.180	0.148	0.114	0.081	0.046	0.012	-0.021	-0.056	-0.090	-0.122	-0.158	-0.191	-0.225	-0.259	-0.291	-0.324	-0.356	-0.388	-0.419	-0.449	-0.480	-0.509	-0.536	-0.564	-0.591	-0.616	-0.641	-0.664	-0.688	-0.709	-0.729	-0.748	-0.766	-0.782	-0.798	-0.812	-0.826	-0.839	-0.849	-0.860	-0.868	-0.875	-0.881	-0.888	-0.892	-0.895	-0.898	-0.900	-0.899	-0.900	-0.899	-0.896	-0.895	-0.891	-0.888	-0.884	-0.879	-0.874	-0.868	-0.861	-0.855	-0.848	-0.841	-0.835	-0.826	-0.820	-0.812	-0.806	-0.799	-0.791	-0.786	-0.779	-0.772	-0.768	-0.761	-0.755	-0.750	-0.746	-0.741	-0.738	-0.734	-0.730	-0.728	-0.725	-0.722	-0.721	-0.719	-0.719	-0.718	-0.718	-0.716	-0.718	-0.718	-0.719	-0.720	-0.721	-0.724	-0.725	-0.728	-0.730	-0.732	-0.735	-0.738	-0.741	-0.742	-0.746	-0.750	-0.752	-0.756	-0.759	-0.762	-0.765	-0.768	-0.770	-0.772	-0.775	-0.778	-0.779	-0.781	-0.782	-0.784	-0.785	-0.785	-0.786	-0.786	-0.786	-0.786	-0.785	-0.785	-0.784	-0.781	-0.780	-0.776	-0.774	-0.772	-0.768	-0.765	-0.760	-0.755	-0.751	-0.745	-0.739	-0.732	-0.726	-0.719	-0.711	-0.704	-0.695	-0.685	-0.675	-0.665	-0.655	-0.645	-0.632	-0.621	-0.609	-0.596	-0.584	-0.570	-0.556	-0.541	-0.528	-0.511	-0.496	-0.480	-0.464	-0.446	-0.429	-0.412	-0.394	-0.376	-0.356	-0.338	-0.318	-0.298	-0.278	-0.258	-0.238	-0.218	-0.196	-0.175	-0.152	-0.132	-0.111	-0.089	-0.068	-0.046	-0.024	-0.002	0.019	0.040	0.061	0.081	0.102	0.124	0.144	0.164	0.185	0.204	0.221	0.241	0.260	0.276	0.294	0.310	0.326	0.341	0.356	0.370	0.384	0.395	0.408	0.418	0.429	0.436	0.446	0.452	0.459	0.465	0.470	0.474	0.476	0.479	0.480	0.480	0.479	0.478	0.475	0.471	0.468	0.461	0.455	0.450	0.441	0.434	0.424	0.414	0.402	0.391	0.380	0.368	0.355	0.340	0.328	0.312	0.296	0.282	0.266	0.251	0.235	0.218	0.202	0.185	0.169	0.152	0.136	0.120	0.102	0.088	0.072	0.055	0.040	0.025	0.011	-0.004	-0.016	-0.030	-0.042	-0.056	-0.068	-0.079	-0.089	-0.099	-0.109	-0.118	-0.126	-0.135	-0.141	-0.149	-0.155	-0.159	-0.164	-0.169	-0.172	-0.175	-0.178	-0.180	-0.181	-0.182	-0.184	-0.182	-0.182	-0.182	-0.181	-0.179	-0.178	-0.175	-0.172	-0.170	-0.168	-0.165	-0.161	-0.159	-0.155	-0.151	-0.148	-0.144	-0.141	-0.136	-0.134	-0.131	-0.128	-0.124	-0.120	-0.118	-0.115	-0.112	-0.109	-0.108	-0.105	-0.102	-0.101	-0.100	-0.099	-0.098	-0.098	-0.096	-0.096	-0.096	-0.096	-0.098	-0.098	-0.098	-0.100	-0.101	-0.102	-0.104	-0.106	-0.109	-0.112	-0.115	-0.118	-0.121	-0.124	-0.128	-0.131	-0.135	-0.139	-0.144	-0.148	-0.151	-0.156	-0.160	-0.165	-0.169	-0.174	-0.178	-0.182	-0.186	-0.191	-0.196	-0.200	-0.204	-0.210	-0.214	-0.218	-0.221	-0.226	-0.230	-0.234	-0.238	-0.241	-0.245	-0.248	-0.251	-0.255	-0.259	-0.262	-0.265	-0.269	-0.271	-0.275	-0.279	-0.281	-0.286	-0.289	-0.291	-0.296	-0.299	-0.304	-0.308	-0.311	-0.315	-0.320	-0.325	-0.329	-0.334	-0.339	-0.344	-0.350	-0.356	-0.364	-0.370	-0.378	-0.386	-0.394	-0.402	-0.411	-0.420	-0.431	-0.440	-0.451	-0.462	-0.474	-0.486	-0.499	-0.511	-0.525	-0.539	-0.552	-0.568	-0.582	-0.599	-0.615	-0.631	-0.648	-0.665	-0.681	-0.699	-0.718	-0.735	-0.754	-0.772	-0.792	-0.811	-0.830	-0.849	-0.869	-0.889	-0.909	-0.928	-0.949	-0.968	-0.988	-1.008	-1.028	-1.046	-1.065	-1.086	-1.105	-1.124	-1.142	-1.162	-1.180	-1.198	-1.216	-1.234	-1.251	-1.268	-1.285	-1.301	-1.316	-1.334	-1.349	-1.362	-1.378	-1.390	-1.404	-1.416	-1.429	-1.440	-1.451	-1.461	-1.471	-1.481	-1.490	-1.498	-1.505	-1.512	-1.520	-1.526	-1.531	-1.535	-1.540	-1.544	-1.545	-1.548	-1.549	-1.550	-1.550	-1.549	-1.549	-1.546	-1.545	-1.541	-1.539	-1.535	-1.529	-1.525	-1.520	-1.512	-1.508	-1.501	-1.492	-1.486	-1.478	-1.470	-1.461	-1.452	-1.444	-1.434	-1.425	-1.416	-1.408	-1.398	-1.388	-1.380	-1.370	-1.361	-1.351	-1.342	-1.334	-1.324	-1.316	-1.308	-1.300	-1.291	-1.284	-1.276	-1.269	-1.261	-1.256	-1.250	-1.244	-1.239	-1.234	-1.229	-1.225	-1.221	-1.216	-1.212	-1.210	-1.206	-1.204	-1.200	-1.198	-1.195	-1.192	-1.190	-1.188	-1.185	-1.182	-1.181	-1.179	-1.176	-1.174	-1.170	-1.168	-1.165	-1.162	-1.158	-1.154	-1.150	-1.146	-1.141	-1.135	-1.130	-1.124	-1.118	-1.110	-1.104	-1.096	-1.089	-1.080	-1.071	-1.062	-1.052	-1.042	-1.031	-1.020	-1.009	-0.998	-0.985	-0.974	-0.961	-0.948	-0.934	-0.921	-0.908	-0.892	-0.879	-0.865	-0.850	-0.836	-0.822	-0.808	-0.794	-0.780	-0.766	-0.752	-0.741	-0.728	-0.714	-0.702	-0.691	-0.679	-0.669	-0.658	-0.648	-0.638	-0.630	-0.621	-0.614	-0.608	-0.602	-0.596	-0.592	-0.589	-0.585	-0.584	-0.581	-0.582	-0.581	-0.582	-0.584	-0.588	-0.591	-0.595	-0.601	-0.606	-0.612	-0.620	-0.629	-0.636	-0.646	-0.656	-0.668	-0.678	-0.689	-0.701	-0.714	-0.728	-0.739	-0.752	-0.765	-0.780	-0.792	-0.808	-0.820	-0.834	-0.846	-0.859	-0.872	-0.884	-0.896	-0.908	-0.918	-0.929	-0.938	-0.948	-0.956	-0.964	-0.970	-0.975	-0.980	-0.984	-0.986	-0.990	-0.991	-0.990	-0.989	-0.988	-0.985	-0.980	-0.976	-0.970	-0.962	-0.954	-0.946	-0.936	-0.924	-0.912	-0.900	-0.888	-0.872	-0.859	-0.842	-0.828	-0.810	-0.792	-0.776	-0.758	-0.739	-0.721	-0.702	-0.684	-0.664	-0.645	-0.626	-0.606	-0.588	-0.569	-0.550	-0.531	-0.514	-0.495	-0.478	-0.461	-0.444	-0.429	-0.414	-0.399	-0.386	-0.371	-0.359	-0.348	-0.336	-0.326	-0.316	-0.306	-0.298	-0.291	-0.284	-0.279	-0.274	-0.270	-0.265	-0.262	-0.260	-0.259	-0.259	-0.260	-0.259	-0.261	-0.264	-0.266	-0.269	-0.272	-0.276	-0.281	-0.286	-0.291	-0.298	-0.302	-0.310	-0.316	-0.322	-0.330	-0.338	-0.345	-0.352	-0.360	-0.368	-0.374	-0.382	-0.390	-0.396	-0.404	-0.410	-0.416	-0.424	-0.429	-0.434	-0.440	-0.444	-0.448	-0.451	-0.455	-0.458	-0.461	-0.462	-0.464	-0.464	-0.464	-0.464	-0.462	-0.460	-0.458	-0.455	-0.451	-0.446	-0.441	-0.436	-0.430	-0.424	-0.416	-0.409	-0.400	-0.391	-0.382	-0.374	-0.364	-0.354	-0.342	-0.331	-0.321	-0.310	-0.298	-0.286	-0.274	-0.264	-0.251	-0.241	-0.230	-0.219	-0.209	-0.199	-0.189	-0.180	-0.171	-0.164	-0.156	-0.149	-0.144	-0.138	-0.134	-0.130	-0.129	-0.126	-0.126	-0.128	-0.129	-0.131	-0.136	-0.141	-0.149	-0.155	-0.165	-0.176	-0.188	-0.200	-0.214	-0.230	-0.246	-0.264	-0.282	-0.302	-0.322	-0.345	-0.369	-0.392	-0.418	-0.444	-0.470	-0.498	-0.525	-0.552	-0.582	-0.612	-0.642	-0.671	-0.702	-0.732	-0.764	-0.794	-0.824	-0.854	-0.882	-0.912	-0.941	-0.970	-0.999	-1.025	-1.052	-1.078	-1.101	-1.125	-1.148	-1.170	-1.191	-1.209	-1.229	-1.246	-1.261	-1.276	-1.289	-1.301	-1.311	-1.320	-1.329	-1.335	-1.340	-1.344	-1.348	-1.349	-1.348	-1.346	-1.344	-1.340	-1.334	-1.328	-1.321	-1.311	-1.301	-1.291	-1.279	-1.268	-1.254	-1.239	-1.225	-1.209	-1.194	-1.176	-1.160	-1.144	-1.125	-1.108	-1.089	-1.071	-1.052	-1.034	-1.016	-0.998	-0.980	-0.962	-0.944	-0.926	-0.910	-0.892	-0.876	-0.860	-0.845	-0.830	-0.816	-0.802	-0.790	-0.776	-0.765	-0.754	-0.742	-0.734	-0.724	-0.716	-0.708	-0.701	-0.695	-0.689	-0.684	-0.680	-0.676	-0.674	-0.670	-0.669	-0.666	-0.666	-0.666	-0.668	-0.669	-0.670	-0.671	-0.674	-0.676	-0.680	-0.684	-0.688	-0.691	-0.696	-0.701	-0.706	-0.711	-0.718	-0.722	-0.729	-0.735	-0.741	-0.748	-0.754	-0.760	-0.766	-0.772	-0.778	-0.785	-0.791	-0.798	-0.802	-0.809	-0.815	-0.821	-0.826	-0.832	-0.836	-0.841	-0.846	-0.850	-0.855	-0.859	-0.864	-0.868	-0.871	-0.876	-0.879	-0.881	-0.885	-0.888	-0.889	-0.891	-0.894	-0.895	-0.896	-0.898	-0.898	-0.899	-0.899	-0.899	-0.899	-0.899	-0.898	-0.896	-0.896	-0.895	-0.891	-0.890	-0.888	-0.886	-0.884	-0.880	-0.878	-0.875	-0.871	-0.868	-0.864	-0.861	-0.858	-0.852	-0.849	-0.845	-0.840	-0.835	-0.831	-0.828	-0.822	-0.818	-0.814	-0.809	-0.805	-0.802	-0.798	-0.794	-0.790	-0.786	-0.784	-0.780	-0.776	-0.774	-0.771	-0.769	-0.768	-0.765	-0.764	-0.762	-0.761	-0.760	-0.760	-0.760	-0.760	-0.760	-0.762	-0.762	-0.764	-0.765	-0.768	-0.769	-0.771	-0.775	-0.778	-0.781	-0.784	-0.788	-0.789	-0.792	-0.796	-0.799	-0.802	-0.805	-0.808	-0.811	-0.812	-0.815	-0.818	-0.819	-0.819	-0.820	-0.820	-0.820	-0.819	-0.818	-0.815	-0.812	-0.809	-0.805	-0.800	-0.795	-0.788	-0.781	-0.774	-0.764	-0.754	-0.744	-0.732	-0.720	-0.706	-0.694	-0.679	-0.662	-0.646	-0.630	-0.612	-0.595	-0.576	-0.555	-0.536	-0.514	-0.494	-0.472	-0.450	-0.428	-0.404	-0.381	-0.359	-0.335	-0.311	-0.288	-0.262	-0.240	-0.216	-0.192	-0.169	-0.145	-0.122	-0.100	-0.079	-0.056	-0.036	-0.015	0.005	0.025	0.045	0.062	0.081	0.098	0.115	0.130	0.145	0.159	0.171	0.185	0.196	0.206	0.218	0.228	0.235	0.244	0.249	0.256	0.262	0.266	0.269	0.272	0.275	0.276	0.278	0.279	0.279	0.278	0.276	0.275	0.272	0.269	0.265	0.261	0.258	0.254	0.248	0.242	0.236	0.229	0.222	0.215	0.208	0.200	0.192	0.184	0.175	0.166	0.159	0.149	0.140	0.130	0.121	0.112	0.102	0.094	0.084	0.074	0.064	0.055	0.046	0.036	0.028	0.018	0.009	0.000	-0.010	-0.018	-0.026	-0.035	-0.042	-0.050	-0.058	-0.065	-0.072	-0.078	-0.085	-0.091	-0.096	-0.101	-0.106	-0.110	-0.115	-0.118	-0.122	-0.125	-0.126	-0.128	-0.130	-0.130	-0.131	-0.131	-0.131	-0.130	-0.130	-0.128	-0.126	-0.122	-0.120	-0.118	-0.114	-0.110	-0.105	-0.100	-0.096	-0.091	-0.086	-0.080	-0.076	-0.070	-0.064	-0.058	-0.051	-0.045	-0.039	-0.032	-0.026	-0.020	-0.014	-0.008	-0.002	0.005	0.010	0.015	0.021	0.026	0.032	0.036	0.040	0.046	0.050	0.054	0.058	0.062	0.066	0.069	0.072	0.076	0.079	0.082	0.085	0.088	0.091	0.095	0.098	0.100	0.104	0.106	0.110	0.112	0.116	0.119	0.124	0.128	0.131	0.135	0.140	0.145	0.150	0.156	0.162	0.169	0.176	0.182	0.190	0.198	0.206	0.216	0.225	0.236	0.245	0.256	0.269	0.280	0.292	0.305	0.319	0.332	0.346	0.361	0.376	0.391	0.406	0.424	0.439	0.455	0.472	0.490	0.505	0.522	0.540	0.556	0.574	0.592	0.609	0.626	0.642	0.659	0.675	0.692	0.709	0.722	0.738	0.752	0.766	0.781	0.794	0.806	0.819	0.830	0.841	0.851	0.860	0.869	0.876	0.882	0.889	0.894	0.899	0.902	0.904	0.905	0.906	0.906	0.905	0.902	0.899	0.895	0.890	0.884	0.875	0.868	0.859	0.848	0.838	0.825	0.812	0.799	0.785	0.770	0.755	0.738	0.720	0.702	0.685	0.668	0.648	0.628	0.608	0.588	0.568	0.546	0.526	0.504	0.484	0.464	0.441	0.421	0.400	0.380	0.360	0.340	0.320	0.301	0.284	0.265	0.249	0.232	0.218	0.202	0.189	0.175	0.164	0.152	0.142	0.134	0.126	0.120	0.114	0.110	0.106	0.104	0.102	0.104	0.105	0.108	0.111	0.116	0.122	0.130	0.139	0.148	0.159	0.171	0.184	0.199	0.212	0.228	0.245	0.262	0.280	0.300	0.319	0.339	0.360	0.381	0.402	0.424	0.446	0.469	0.492	0.515	0.539	0.560	0.584	0.606	0.630	0.652	0.674	0.695	0.718	0.739	0.759	0.778	0.799	0.816	0.835	0.851	0.869	0.884	0.899	0.912	0.926	0.938	0.949	0.959	0.969	0.978	0.984	0.991	0.996	1.000	1.002	1.005	1.006	1.006	1.005	1.004	1.000	0.998	0.991	0.986	0.980	0.971	0.964	0.954	0.944	0.932	0.921	0.908	0.895	0.880	0.866	0.851	0.835	0.818	0.802	0.785	0.766	0.749	0.731	0.714	0.694	0.676	0.658	0.639	0.620	0.600	0.582	0.564	0.545	0.528	0.510	0.492	0.475	0.459	0.442	0.428	0.411	0.396	0.381	0.369	0.356	0.344	0.332	0.321	0.311	0.301	0.291	0.284	0.276	0.269	0.264	0.258	0.254	0.250	0.248	0.245	0.242	0.242	0.241	0.241	0.241	0.242	0.242	0.245	0.246	0.249	0.251	0.252	0.256	0.259	0.262	0.265	0.268	0.270	0.272	0.274	0.278	0.279	0.281	0.281	0.282	0.282	0.282	0.282	0.281	0.280	0.276	0.274	0.270	0.268	0.262	0.258	0.251	0.245	0.239	0.231	0.224	0.215	0.206	0.198	0.188	0.178	0.166	0.156	0.145	0.134	0.122	0.111	0.099	0.088	0.075	0.064	0.052	0.040	0.029	0.016	0.006	-0.005	-0.015	-0.025	-0.035	-0.045	-0.054	-0.061	-0.070	-0.078	-0.084	-0.090	-0.095	-0.100	-0.104	-0.106	-0.110	-0.112	-0.114	-0.114	-0.112	-0.112	-0.110	-0.109	-0.105	-0.101	-0.096	-0.090	-0.085	-0.079	-0.071	-0.062	-0.052	-0.042	-0.032	-0.022	-0.011	0.001	0.014	0.028	0.041	0.055	0.070	0.085	0.100	0.116	0.132	0.149	0.166	0.184	0.201	0.219	0.235	0.254	0.272	0.290	0.308	0.326	0.344	0.361	0.379	0.398	0.414	0.430	0.448	0.465	0.481	0.496	0.512	0.526	0.541	0.555	0.569	0.581	0.594	0.605	0.616	0.628	0.636	0.646	0.654	0.661	0.669	0.675	0.681	0.686	0.690	0.694	0.698	0.700	0.701	0.702	0.702	0.702	0.702	0.702	0.701	0.699	0.698	0.695	0.692	0.689	0.686	0.681	0.679	0.674	0.670	0.666	0.662	0.658	0.654	0.649	0.646	0.641	0.639	0.635	0.631	0.629	0.628	0.625	0.622	0.620	0.620	0.619	0.619	0.619	0.619	0.620	0.621	0.622	0.624	0.628	0.629	0.632	0.635	0.640	0.644	0.648	0.654	0.659	0.664	0.670	0.675	0.682	0.688	0.694	0.700	0.708	0.715	0.721	0.728	0.734	0.741	0.749	0.755	0.761	0.768	0.775	0.781	0.786	0.792	0.799	0.804	0.809	0.812	0.818	0.821	0.826	0.830	0.832	0.835	0.839	0.840	0.842	0.844	0.844	0.845	0.845	0.845	0.845	0.844	0.842	0.840	0.839	0.838	0.835	0.831	0.829	0.825	0.822	0.819	0.815	0.811	0.808	0.801	0.798	0.794	0.790	0.785	0.781	0.778	0.772	0.769	0.765	0.762	0.759	0.756	0.754	0.750	0.749	0.748	0.745	0.745	0.744	0.745	0.744	0.746	0.746	0.750	0.752	0.755	0.759	0.762	0.768	0.772	0.779	0.785	0.791	0.799	0.806	0.815	0.822	0.831	0.840	0.850	0.860	0.870	0.880	0.891	0.901	0.912	0.924	0.934	0.945	0.956	0.966	0.978	0.988	0.998	1.009	1.018	1.028	1.038	1.048	1.055	1.064	1.072	1.080	1.088	1.092	1.099	1.104	1.110	1.115	1.118	1.121	1.125	1.126	1.128	1.129	1.129	1.129	1.129	1.128	1.126	1.124	1.120	1.118	1.112	1.109	1.104	1.099	1.094	1.088	1.081	1.074	1.068	1.060	1.052	1.044	1.036	1.028	1.019	1.010	1.001	0.991	0.982	0.972	0.964	0.956	0.945	0.936	0.928	0.919	0.910	0.902	0.895	0.886	0.879	0.870	0.864	0.856	0.850	0.844	0.839	0.834	0.828	0.822	0.819	0.815	0.811	0.809	0.806	0.805	0.802	0.801	0.801	0.800	0.800	0.801	0.802	0.804	0.805	0.806	0.810	0.812	0.816	0.820	0.824	0.828	0.832	0.838	0.842	0.848	0.852	0.859	0.864	0.870	0.876	0.882	0.888	0.895	0.900	0.908	0.914	0.920	0.926	0.932	0.939	0.946	0.951	0.959	0.965	0.971	0.978	0.984	0.989	0.995	1.001	1.008	1.011	1.018	1.024	1.030	1.035	1.040	1.046	1.052	1.056	1.061	1.068	1.072	1.079	1.082	1.089	1.094	1.099	1.105	1.109	1.114	1.119	1.124	1.129	1.134	1.138	1.142	1.146	1.151	1.155	1.160	1.164	1.168	1.170	1.172	1.175	1.179	1.181	1.182	1.185	1.185	1.186	1.186	1.186	1.185	1.185	1.184	1.182	1.180	1.176	1.174	1.171	1.166	1.162	1.158	1.152	1.148	1.141	1.134	1.128	1.119	1.111	1.102	1.095	1.086	1.076	1.068	1.058	1.046	1.038	1.026	1.016	1.006	0.995	0.984	0.972	0.962	0.951	0.939	0.929	0.918	0.906	0.895	0.884	0.874	0.864	0.852	0.844	0.834	0.824	0.815	0.806	0.798	0.789	0.780	0.772	0.765	0.756	0.750	0.744	0.738	0.731	0.726	0.721	0.715	0.711	0.706	0.701	0.699	0.694	0.689	0.686	0.682	0.680	0.676	0.672	0.670	0.666	0.665	0.661	0.658	0.655	0.652	0.649	0.645	0.642	0.639	0.635	0.631	0.628	0.622	0.618	0.612	0.608	0.602	0.598	0.590	0.585	0.578	0.570	0.562	0.555	0.546	0.539	0.529	0.520	0.510	0.500	0.490	0.479	0.469	0.458	0.446	0.435	0.424	0.411	0.400	0.389	0.376	0.365	0.354	0.341	0.329	0.319	0.308	0.296	0.286	0.276	0.265	0.256	0.246	0.238	0.230	0.222	0.215	0.208	0.202	0.198	0.192	0.189	0.185	0.182	0.180	0.179	0.179	0.178	0.178	0.180	0.182	0.184	0.188	0.191	0.195	0.200	0.205	0.210	0.218	0.222	0.230	0.238	0.244	0.252	0.260	0.269	0.275	0.284	0.291	0.300	0.308	0.315	0.324	0.331	0.339	0.345	0.351	0.358	0.364	0.370	0.375	0.380	0.384	0.388	0.391	0.395	0.396	0.398	0.399	0.400	0.399	0.399	0.399	0.396	0.395	0.391	0.389	100.000	5.000	2.000	1.000	2.000	0.000	0.000	0.000	0.000	0.000	0.000	0.000	0.000	0.000	0.000	0.000	0.000	0.000	-1.982	-1.986	-1.991	-1.994	-1.996	-1.998	-2.000	-2.001	-2.000	-2.001	-2.000	-1.996	-1.994	-1.990	-1.986	-1.980	-1.975	-1.969	-1.961	-1.954	-1.944	-1.934	-1.925	-1.914	-1.901	-1.890	-1.878	-1.864	-1.850	-1.835	-1.820	-1.805	-1.789	-1.772	-1.756	-1.738	-1.720	-1.702	-1.684	-1.665	-1.646	-1.628	-1.609	-1.589	-1.569	-1.550	-1.531	-1.511	-1.492	-1.472	-1.454	-1.435	-1.416	-1.399	-1.381	-1.362	-1.346	-1.329	-1.311	-1.296	-1.281	-1.268	-1.252	-1.240	-1.226	-1.215	-1.204	-1.194	-1.184	-1.176	-1.168	-1.160	-1.154	-1.149	-1.144	-1.140	-1.138	-1.136	-1.135	-1.135	-1.138	-1.138	-1.141	-1.145	-1.150	-1.156	-1.162	-1.169	-1.178	-1.186	-1.196	-1.206	-1.218	-1.230	-1.242	-1.256	-1.270	-1.284	-1.300	-1.315	-1.331	-1.346	-1.364	-1.381	-1.399	-1.416	-1.435	-1.452	-1.471	-1.490	-1.508	-1.528	-1.545	-1.564	-1.582	-1.600	-1.616	-1.635	-1.652	-1.669	-1.685	-1.701	-1.718	-1.732	-1.746	-1.761	-1.774	-1.788	-1.800	-1.811	-1.822	-1.832	-1.842	-1.852	-1.860	-1.868	-1.875	-1.881	-1.886	-1.891	-1.895	-1.899	-1.901	-1.902	-1.905	-1.905	-1.905	-1.904	-1.902	-1.901	-1.899	-1.896	-1.894	-1.890	-1.885	-1.881	-1.876	-1.871	-1.865	-1.860	-1.855	-1.849	-1.841	-1.836	-1.829	-1.821	-1.815	-1.809	-1.802	-1.796	-1.790	-1.782	-1.776	-1.771	-1.765	-1.760	-1.755	-1.749	-1.744	-1.740	-1.735	-1.731	-1.728	-1.726	-1.722	-1.720	-1.719	-1.718	-1.716	-1.716	-1.716	-1.715	-1.718	-1.719	-1.720	-1.722	-1.725	-1.728	-1.731	-1.735	-1.740	-1.745	-1.749	-1.755	-1.760	-1.768	-1.772	-1.779	-1.786	-1.794	-1.800	-1.806	-1.814	-1.822	-1.830	-1.838	-1.846	-1.854	-1.862	-1.870	-1.879	-1.885	-1.894	-1.901	-1.910	-1.918	-1.924	-1.931	-1.938	-1.945	-1.951	-1.958	-1.964	-1.970	-1.976	-1.980	-1.985	-1.990	-1.995	-1.999	-2.002	-2.006	-2.010	-2.013	-2.015	-2.018	-2.019	-2.021	-2.021	-2.022	-2.024	-2.024	-2.025	-2.025	-2.025	-2.025	-2.025	-2.025	-2.024	-2.022	-2.022	-2.022	-2.020	-2.020	-2.019	-2.018	-2.018	-2.016	-2.015	-2.014	-2.013	-2.011	-2.011	-2.010	-2.010	-2.010	-2.009	-2.009	-2.009	-2.009	-2.010	-2.010	-2.010	-2.010	-2.011	-2.013	-2.015	-2.016	-2.019	-2.020	-2.022	-2.025	-2.026	-2.030	-2.033	-2.036	-2.039	-2.041	-2.046	-2.050	-2.052	-2.058	-2.061	-2.065	-2.070	-2.074	-2.079	-2.084	-2.088	-2.094	-2.098	-2.102	-2.108	-2.112	-2.118	-2.122	-2.128	-2.134	-2.138	-2.142	-2.146	-2.151	-2.156	-2.160	-2.164	-2.169	-2.171	-2.175	-2.178	-2.182	-2.185	-2.188	-2.191	-2.194	-2.195	-2.198	-2.199	-2.201	-2.201	-2.202	-2.202	-2.202	-2.202	-2.201	-2.201	-2.200	-2.199	-2.198	-2.195	-2.194	-2.190	-2.188	-2.184	-2.181	-2.178	-2.172	-2.169	-2.164	-2.160	-2.154	-2.149	-2.144	-2.136	-2.131	-2.125	-2.119	-2.111	-2.105	-2.099	-2.091	-2.084	-2.078	-2.071	-2.064	-2.055	-2.049	-2.041	-2.034	-2.027	-2.019	-2.011	-2.005	-1.998	-1.991	-1.984	-1.976	-1.970	-1.964	-1.956	-1.950	-1.944	-1.938	-1.931	-1.925	-1.920	-1.914	-1.908	-1.902	-1.896	-1.891	-1.885	-1.880	-1.875	-1.870	-1.865	-1.859	-1.855	-1.849	-1.845	-1.839	-1.835	-1.830	-1.825	-1.820	-1.815	-1.810	-1.805	-1.800	-1.796	-1.791	-1.785	-1.780	-1.775	-1.769	-1.764	-1.759	-1.754	-1.748	-1.741	-1.736	-1.731	-1.724	-1.718	-1.712	-1.705	-1.699	-1.692	-1.686	-1.678	-1.671	-1.665	-1.658	-1.650	-1.642	-1.636	-1.629	-1.620	-1.612	-1.605	-1.598	-1.590	-1.581	-1.575	-1.568	-1.560	-1.552	-1.544	-1.536	-1.529	-1.521	-1.514	-1.508	-1.500	-1.494	-1.488	-1.481	-1.476	-1.469	-1.465	-1.460	-1.455	-1.450	-1.446	-1.442	-1.438	-1.436	-1.434	-1.430	-1.429	-1.428	-1.428	-1.428	-1.428	-1.429	-1.430	-1.431	-1.434	-1.438	-1.440	-1.444	-1.449	-1.452	-1.458	-1.464	-1.470	-1.478	-1.484	-1.491	-1.499	-1.508	-1.515	-1.522	-1.532	-1.541	-1.550	-1.560	-1.570	-1.579	-1.589	-1.599	-1.608	-1.618	-1.629	-1.638	-1.646	-1.655	-1.665	-1.674	-1.682	-1.690	-1.698	-1.705	-1.712	-1.720	-1.726	-1.734	-1.739	-1.744	-1.749	-1.754	-1.758	-1.760	-1.764	-1.768	-1.769	-1.771	-1.772	-1.774	-1.774	-1.774	-1.774	-1.775	-1.774	-1.771	-1.770	-1.769	-1.766	-1.765	-1.762	-1.759	-1.756	-1.754	-1.750	-1.748	-1.742	-1.740	-1.736	-1.732	-1.730	-1.725	-1.722	-1.719	-1.716	-1.712	-1.710	-1.708	-1.704	-1.701	-1.700	-1.698	-1.696	-1.694	-1.694	-1.692	-1.691	-1.690	-1.690	-1.691	-1.692	-1.692	-1.695	-1.695	-1.698	-1.700	-1.702	-1.706	-1.709	-1.714	-1.716	-1.720	-1.725	-1.731	-1.736	-1.742	-1.748	-1.754	-1.760	-1.769	-1.775	-1.782	-1.791	-1.799	-1.809	-1.816	-1.826	-1.835	-1.844	-1.854	-1.864	-1.874	-1.884	-1.894	-1.904	-1.915	-1.925	-1.935	-1.944	-1.955	-1.965	-1.975	-1.985	-1.995	-2.005	-2.014	-2.024	-2.033	-2.041	-2.050	-2.059	-2.066	-2.074	-2.081	-2.088	-2.095	-2.100	-2.105	-2.111	-2.116	-2.121	-2.124	-2.128	-2.132	-2.135	-2.136	-2.139	-2.140	-2.141	-2.141	-2.141	-2.141	-2.140	-2.140	-2.139	-2.138	-2.136	-2.134	-2.132	-2.130	-2.128	-2.126	-2.124	-2.121	-2.119	-2.118	-2.115	-2.112	-2.112	-2.111	-2.110	-2.110	-2.110	-2.110	-2.110	-2.112	-2.114	-2.118	-2.120	-2.122	-2.128	-2.132	-2.139	-2.145	-2.152	-2.160	-2.170	-2.180	-2.191	-2.202	-2.215	-2.228	-2.241	-2.255	-2.271	-2.286	-2.304	-2.321	-2.339	-2.358	-2.378	-2.398	-2.418	-2.438	-2.459	-2.481	-2.502	-2.524	-2.546	-2.569	-2.591	-2.612	-2.635	-2.658	-2.680	-2.701	-2.722	-2.742	-2.764	-2.784	-2.802	-2.821	-2.839	-2.858	-2.874	-2.890	-2.905	-2.920	-2.934	-2.946	-2.959	-2.969	-2.980	-2.989	-2.998	-3.004	-3.010	-3.015	-3.019	-3.022	-3.024	-3.025	-3.025	-3.025	-3.021	-3.019	-3.015	-3.011	-3.005	-2.999	-2.991	-2.984	-2.975	-2.966	-2.956	-2.945	-2.935	-2.924	-2.912	-2.899	-2.888	-2.874	-2.860	-2.846	-2.834	-2.820	-2.805	-2.791	-2.778	-2.762	-2.750	-2.735	-2.721	-2.708	-2.694	-2.680	-2.666	-2.654	-2.640	-2.628	-2.615	-2.604	-2.591	-2.580	-2.568	-2.556	-2.548	-2.536	-2.528	-2.518	-2.508	-2.499	-2.491	-2.482	-2.476	-2.468	-2.461	-2.455	-2.449	-2.442	-2.436	-2.431	-2.426	-2.421	-2.416	-2.411	-2.409	-2.405	-2.401	-2.398	-2.395	-2.392	-2.390	-2.388	-2.386	-2.384	-2.382	-2.381	-2.380	-2.379	-2.379	-2.376	-2.376	-2.376	-2.376	-2.376	-2.375	-2.375	-2.375	-2.375	-2.376	-2.376	-2.376	-2.376	-2.376	-2.376	-2.376	-2.376	-2.376	-2.375	-2.376	-2.375	-2.375	-2.374	-2.374	-2.372	-2.370	-2.369	-2.366	-2.364	-2.361	-2.360	-2.356	-2.352	-2.349	-2.345	-2.340	-2.334	-2.329	-2.322	-2.316	-2.309	-2.301	-2.294	-2.285	-2.276	-2.268	-2.258	-2.246	-2.236	-2.225	-2.214	-2.201	-2.189	-2.176	-2.162	-2.149	-2.135	-2.121	-2.106	-2.092	-2.078	-2.062	-2.046	-2.031	-2.018	-2.001	-1.986	-1.971	-1.958	-1.942	-1.928	-1.914	-1.900	-1.886	-1.874	-1.861	-1.849	-1.838	-1.826	-1.816	-1.806	-1.796	-1.788	-1.780	-1.772	-1.765	-1.760	-1.755	-1.750	-1.745	-1.742	-1.740	-1.739	-1.739	-1.739	-1.739	-1.739	-1.741	-1.745	-1.748	-1.751	-1.755	-1.760	-1.765	-1.769	-1.775	-1.781	-1.788	-1.794	-1.800	-1.806	-1.814	-1.820	-1.825	-1.832	-1.838	-1.844	-1.849	-1.854	-1.859	-1.862	-1.866	-1.870	-1.872	-1.874	-1.875	-1.876	-1.876	-1.875	-1.872	-1.871	-1.868	-1.862	-1.859	-1.852	-1.846	-1.839	-1.831	-1.821	-1.812	-1.801	-1.791	-1.779	-1.765	-1.752	-1.739	-1.724	-1.709	-1.694	-1.676	-1.660	-1.644	-1.626	-1.608	-1.590	-1.571	-1.554	-1.535	-1.516	-1.498	-1.480	-1.462	-1.444	-1.426	-1.408	-1.390	-1.374	-1.358	-1.341	-1.325	-1.310	-1.295	-1.281	-1.268	-1.254	-1.242	-1.230	-1.219	-1.210	-1.200	-1.191	-1.182	-1.175	-1.169	-1.162	-1.159	-1.154	-1.150	-1.146	-1.145	-1.144	-1.144	-1.142	-1.144	-1.145	-1.148	-1.149	-1.152	-1.156	-1.161	-1.165	-1.170	-1.176	-1.182	-1.190	-1.196	-1.204	-1.212	-1.221	-1.230	-1.240	-1.249	-1.259	-1.269	-1.279	-1.289	-1.299	-1.310	-1.320	-1.332	-1.342	-1.354	-1.365	-1.376	-1.389	-1.400	-1.410	-1.422	-1.434	-1.445	-1.456	-1.468	-1.479	-1.489	-1.501	-1.511	-1.521	-1.532	-1.541	-1.552	-1.562	-1.571	-1.581	-1.590	-1.599	-1.608	-1.616	-1.624	-1.631	-1.639	-1.646	-1.652	-1.659	-1.665	-1.671	-1.676	-1.681	-1.686	-1.690	-1.694	-1.698	-1.700	-1.702	-1.705	-1.708	-1.709	-1.709	-1.710	-1.710	-1.710	-1.710	-1.710	-1.709	-1.708	-1.706	-1.705	-1.702	-1.701	-1.698	-1.696	-1.694	-1.690	-1.689	-1.686	-1.684	-1.680	-1.678	-1.675	-1.671	-1.669	-1.666	-1.664	-1.661	-1.659	-1.655	-1.654	-1.651	-1.651	-1.649	-1.649	-1.648	-1.648	-1.646	-1.645	-1.646	-1.646	-1.646	-1.646	-1.646	-1.648	-1.649	-1.650	-1.651	-1.651	-1.654	-1.655	-1.656	-1.658	-1.659	-1.660	-1.661	-1.662	-1.665	-1.665	-1.665	-1.666	-1.666	-1.666	-1.666	-1.666	-1.664	-1.664	-1.661	-1.659	-1.656	-1.654	-1.650	-1.645	-1.640	-1.635	-1.629	-1.624	-1.615	-1.609	-1.600	-1.592	-1.582	-1.572	-1.562	-1.551	-1.540	-1.526	-1.514	-1.501	-1.488	-1.474	-1.459	-1.444	-1.429	-1.412	-1.398	-1.380	-1.362	-1.346	-1.330	-1.311	-1.294	-1.276	-1.260	-1.241	-1.225	-1.206	-1.189	-1.172	-1.155	-1.139	-1.122	-1.106	-1.091	-1.075	-1.060	-1.046	-1.031	-1.018	-1.005	-0.994	-0.981	-0.971	-0.961	-0.952	-0.944	-0.936	-0.929	-0.922	-0.918	-0.914	-0.910	-0.908	-0.906	-0.905	-0.906	-0.908	-0.910	-0.912	-0.916	-0.921	-0.928	-0.934	-0.942	-0.950	-0.959	-0.969	-0.979	-0.990	-1.001	-1.014	-1.026	-1.040	-1.052	-1.068	-1.081	-1.096	-1.111	-1.126	-1.140	-1.156	-1.171	-1.186	-1.201	-1.216	-1.230	-1.245	-1.258	-1.271	-1.284	-1.296	-1.308	-1.319	-1.328	-1.338	-1.346	-1.352	-1.359	-1.362	-1.366	-1.370	-1.371	-1.372	-1.372	-1.369	-1.368	-1.362	-1.358	-1.350	-1.341	-1.331	-1.321	-1.309	-1.295	-1.280	-1.265	-1.248	-1.229	-1.211	-1.189	-1.169	-1.146	-1.122	-1.098	-1.072	-1.046	-1.020	-0.994	-0.965	-0.936	-0.908	-0.879	-0.849	-0.819	-0.790	-0.760	-0.730	-0.700	-0.670	-0.641	-0.612	-0.584	-0.556	-0.528	-0.500	-0.474	-0.448	-0.424	-0.399	-0.375	-0.352	-0.330	-0.310	-0.290	-0.271	-0.254	-0.238	-0.221	-0.208	-0.194	-0.181	-0.171	-0.160	-0.151	-0.144	-0.138	-0.132	-0.129	-0.125	-0.122	-0.122	-0.122	-0.122	-0.125	-0.128	-0.131	-0.136	-0.142	-0.149	-0.156	-0.164	-0.172	-0.181	-0.191	-0.202	-0.214	-0.226	-0.238	-0.251	-0.264	-0.278	-0.292	-0.306	-0.321	-0.336	-0.351	-0.366	-0.381	-0.398	-0.412	-0.428	-0.442	-0.459	-0.475	-0.490	-0.505	-0.520	-0.535	-0.550	-0.565	-0.579	-0.592	-0.605	-0.619	-0.632	-0.645	-0.658	-0.669	-0.679	-0.690	-0.700	-0.709	-0.718	-0.726	-0.734	-0.741	-0.748	-0.754	-0.759	-0.764	-0.768	-0.770	-0.772	-0.775	-0.776	-0.778	-0.776	-0.778	-0.776	-0.774	-0.771	-0.769	-0.766	-0.762	-0.759	-0.755	-0.749	-0.744	-0.738	-0.732	-0.726	-0.720	-0.712	-0.706	-0.699	-0.692	-0.685	-0.679	-0.671	-0.665	-0.659	-0.650	-0.644	-0.638	-0.631	-0.625	-0.619	-0.612	-0.608	-0.602	-0.598	-0.592	-0.589	-0.585	-0.581	-0.578	-0.575	-0.572	-0.570	-0.568	-0.566	-0.565	-0.564	-0.562	-0.561	-0.562	-0.561	-0.561	-0.562	-0.562	-0.564	-0.565	-0.565	-0.566	-0.568	-0.569	-0.569	-0.571	-0.572	-0.574	-0.575	-0.575	-0.576	-0.578	-0.578	-0.578	-0.579	-0.578	-0.578	-0.578	-0.576	-0.576	-0.575	-0.572	-0.571	-0.569	-0.568	-0.564	-0.561	-0.558	-0.555	-0.551	-0.548	-0.542	-0.538	-0.532	-0.528	-0.520	-0.515	-0.509	-0.502	-0.495	-0.489	-0.481	-0.474	-0.465	-0.458	-0.450	-0.441	-0.434	-0.425	-0.416	-0.409	-0.399	-0.391	-0.382	-0.374	-0.366	-0.358	-0.350	-0.341	-0.334	-0.328	-0.320	-0.314	-0.306	-0.300	-0.294	-0.289	-0.284	-0.280	-0.276	-0.272	-0.270	-0.268	-0.266	-0.265	-0.264	-0.264	-0.265	-0.265	-0.268	-0.270	-0.274	-0.278	-0.281	-0.286	-0.291	-0.296	-0.305	-0.311	-0.318	-0.326	-0.336	-0.344	-0.352	-0.362	-0.372	-0.382	-0.392	-0.404	-0.415	-0.425	-0.435	-0.445	-0.456	-0.466	-0.476	-0.486	-0.496	-0.505	-0.514	-0.522	-0.530	-0.538	-0.545	-0.551	-0.558	-0.564	-0.568	-0.571	-0.574	-0.578	-0.579	-0.580	-0.581	-0.580	-0.580	-0.579	-0.576	-0.572	-0.569	-0.565	-0.559	-0.554	-0.548	-0.541	-0.532	-0.524	-0.516	-0.506	-0.498	-0.486	-0.476	-0.465	-0.454	-0.441	-0.430	-0.418	-0.404	-0.392	-0.380	-0.368	-0.352	-0.341	-0.328	-0.314	-0.301	-0.288	-0.275	-0.261	-0.249	-0.236	-0.224	-0.211	-0.199	-0.186	-0.175	-0.164	-0.151	-0.141	-0.130	-0.119	-0.110	-0.099	-0.089	-0.080	-0.071	-0.062	-0.054	-0.046	-0.038	-0.031	-0.024	-0.016	-0.010	-0.004	0.002	0.008	0.014	0.019	0.024	0.028	0.032	0.036	0.040	0.044	0.048	0.051	0.054	0.056	0.060	0.062	0.065	0.068	0.070	0.072	0.075	0.076	0.079	0.081	0.084	0.085	0.088	0.090	0.092	0.094	0.095	0.098	0.100	0.102	0.105	0.108	0.110	0.114	0.118	0.120	0.122	0.126	0.130	0.134	0.138	0.141	0.146	0.150	0.152	0.158	0.161	0.165	0.169	0.174	0.178	0.182	0.185	0.189	0.194	0.196	0.200	0.204	0.206	0.210	0.212	0.215	0.218	0.219	0.221	0.222	0.224	0.224	0.224	0.224	0.222	0.222	0.221	0.219	0.216	0.212	0.211	0.208	0.202	0.198	0.191	0.188	0.180	0.174	0.166	0.159	0.149	0.141	0.132	0.121	0.111	0.100	0.090	0.079	0.066	0.054	0.041	0.029	0.016	0.001	-0.011	-0.025	-0.040	-0.054	-0.068	-0.082	-0.098	-0.111	-0.126	-0.140	-0.156	-0.170	-0.185	-0.200	-0.214	-0.229	-0.242	-0.256	-0.269	-0.281	-0.294	-0.306	-0.318	-0.330	-0.340	-0.350	-0.361	-0.371	-0.379	-0.388	-0.395	-0.402	-0.409	-0.415	-0.420	-0.425	-0.429	-0.431	-0.435	-0.436	-0.439	-0.439	-0.439	-0.439	-0.436	-0.435	-0.432	-0.429	-0.425	-0.421	-0.418	-0.411	-0.406	-0.399	-0.392	-0.386	-0.378	-0.370	-0.361	-0.352	-0.345	-0.335	-0.325	-0.315	-0.306	-0.295	-0.284	-0.274	-0.262	-0.251	-0.241	-0.230	-0.219	-0.208	-0.196	-0.186	-0.174	-0.162	-0.152	-0.141	-0.130	-0.119	-0.108	-0.098	-0.086	-0.076	-0.065	-0.055	-0.045	-0.034	-0.024	-0.014	-0.004	0.006	0.016	0.026	0.036	0.046	0.055	0.065	0.075	0.082	0.092	0.102	0.111	0.121	0.129	0.138	0.148	0.156	0.165	0.172	0.181	0.189	0.198	0.205	0.214	0.221	0.228	0.235	0.242	0.249	0.255	0.261	0.268	0.272	0.279	0.285	0.291	0.295	0.300	0.305	0.308	0.312	0.316	0.320	0.322	0.326	0.329	0.330	0.332	0.334	0.335	0.336	0.338	0.338	0.339	0.338	0.339	0.339	0.338	0.338	0.336	0.335	0.335	0.334	0.332	0.331	0.330	0.329	0.328	0.326	0.324	0.322	0.320	0.320	0.318	0.316	0.315	0.314	0.312	0.311	0.310	0.310	0.309	0.308	0.308	0.308	0.306	0.305	0.305	0.305	0.305	0.305	0.306	0.306	0.306	0.306	0.306	0.306	0.308	0.308	0.308	0.308	0.308	0.306	0.308	0.306	0.306	0.306	0.305	0.304	0.302	0.301	0.298	0.296	0.292	0.290	0.286	0.282	0.279	0.274	0.269	0.262	0.256	0.250	0.242	0.235	0.226	0.218	0.209	0.199	0.189	0.179	0.166	0.155	0.144	0.131	0.119	0.105	0.092	0.079	0.064	0.049	0.034	0.019	0.004	-0.010	-0.025	-0.041	-0.056	-0.070	-0.085	-0.100	-0.115	-0.129	-0.144	-0.158	-0.171	-0.184	-0.196	-0.209	-0.220	-0.231	-0.241	-0.252	-0.261	-0.270	-0.279	-0.286	-0.292	-0.299	-0.304	-0.310	-0.315	-0.318	-0.321	-0.325	-0.326	-0.328	-0.329	-0.329	-0.329	-0.328	-0.328	-0.326	-0.324	-0.321	-0.319	-0.316	-0.315	-0.311	-0.308	-0.306	-0.302	-0.300	-0.296	-0.294	-0.292	-0.290	-0.288	-0.285	-0.284	-0.282	-0.281	-0.280	-0.280	-0.280	-0.281	-0.281	-0.282	-0.285	-0.288	-0.290	-0.292	-0.296	-0.301	-0.306	-0.311	-0.316	-0.324	-0.330	-0.336	-0.344	-0.352	-0.360	-0.370	-0.379	-0.388	-0.398	-0.408	-0.418	-0.428	-0.439	-0.449	-0.460	-0.471	-0.482	-0.494	-0.504	-0.516	-0.528	-0.539	-0.550	-0.561	-0.572	-0.584	-0.594	-0.605	-0.615	-0.626	-0.636	-0.646	-0.656	-0.665	-0.674	-0.681	-0.691	-0.699	-0.705	-0.712	-0.719	-0.726	-0.732	-0.738	-0.742	-0.746	-0.750	-0.755	-0.759	-0.760	-0.762	-0.764	-0.765	-0.765	-0.765	-0.764	-0.764	-0.762	-0.761	-0.759	-0.755	-0.752	-0.749	-0.744	-0.740	-0.735	-0.729	-0.724	-0.716	-0.710	-0.702	-0.696	-0.689	-0.681	-0.674	-0.665	-0.658	-0.650	-0.641	-0.632	-0.624	-0.616	-0.606	-0.599	-0.591	-0.581	-0.574	-0.566	-0.558	-0.550	-0.542	-0.535	-0.529	-0.521	-0.515	-0.509	-0.504	-0.499	-0.494	-0.489	-0.485	-0.481	-0.478	-0.475	-0.472	-0.471	-0.470	-0.469	-0.468	-0.469	-0.469	-0.470	-0.471	-0.474	-0.475	-0.478	-0.481	-0.484	-0.488	-0.491	-0.495	-0.500	-0.504	-0.509	-0.514	-0.519	-0.525	-0.530	-0.535	-0.540	-0.546	-0.551	-0.558	-0.562	-0.568	-0.572	-0.578	-0.582	-0.588	-0.591	-0.595	-0.599	-0.601	-0.604	-0.608	-0.609	-0.610	-0.611	-0.611	-0.611	-0.610	-0.610	-0.608	-0.606	-0.602	-0.599	-0.595	-0.591	-0.586	-0.581	-0.575	-0.568	-0.561	-0.554	-0.546	-0.538	-0.529	-0.520	-0.510	-0.500	-0.489	-0.480	-0.469	-0.458	-0.446	-0.436	-0.424	-0.412	-0.402	-0.391	-0.380	-0.369	-0.359	-0.349	-0.339	-0.329	-0.319	-0.310	-0.301	-0.292	-0.285	-0.279	-0.271	-0.265	-0.260	-0.255	-0.251	-0.248	-0.245	-0.241	-0.240	-0.239	-0.238	-0.238	-0.238	-0.240	-0.240	-0.244	-0.245	-0.249	-0.251	-0.255	-0.259	-0.265	-0.269	-0.275	-0.280	-0.286	-0.292	-0.298	-0.305	-0.311	-0.318	-0.324	-0.331	-0.338	-0.344	-0.349	-0.356	-0.362	-0.368	-0.374	-0.380	-0.385	-0.392	-0.396	-0.402	-0.406	-0.411	-0.416	-0.421	-0.425	-0.430	-0.434	-0.438	-0.441	-0.445	-0.449	-0.454	-0.456	-0.460	-0.465	-0.470	-0.472	-0.478	-0.482	-0.488	-0.494	-0.498	-0.504	-0.511	-0.519	-0.526	-0.535	-0.545	-0.554	-0.564	-0.575	-0.588	-0.600	-0.614	-0.629	-0.645	-0.661	-0.679	-0.698	-0.718	-0.739	-0.761	-0.784	-0.810	-0.835	-0.862	-0.890	-0.921	-0.951	-0.985	-1.019	-1.054	-1.090	-1.128	-1.166	-1.208	-1.249	-1.291	-1.335	-1.380	-1.426	-1.474	-1.520	-1.570	-1.620	-1.670	-1.722	-1.775	-1.828	-1.881	-1.935	-1.989	-2.044	-2.098	-2.152	-2.209	-2.262	-2.316	-2.371	-2.425	-2.478	-2.531	-2.582	-2.634	-2.684	-2.734	-2.781	-2.828	-2.872	-2.916	-2.959	-3.000	-3.038	-3.075	-3.109	-3.142	-3.172	-3.201	-3.226	-3.251	-3.272	-3.291	-3.308	-3.321	-3.331	-3.340	-3.346	-3.349	-3.350	-3.348	-3.341	-3.335	-3.324	-3.310	-3.294	-3.275	-3.254	-3.230	-3.202	-3.174	-3.141	-3.108	-3.070	-3.031	-2.989	-2.946	-2.900	-2.852	-2.802	-2.751	-2.698	-2.642	-2.585	-2.526	-2.468	-2.406	-2.344	-2.279	-2.214	-2.148	-2.080	-2.013	-1.944	-1.874	-1.804	-1.732	-1.661	-1.590	-1.516	-1.444	-1.370	-1.298	-1.224	-1.150	-1.076	-1.004	-0.930	-0.856	-0.782	-0.708	-0.635	-0.561	-0.489	-0.416	-0.344	-0.271	-0.200	-0.128	-0.056	0.015	0.085	0.156	0.226	0.298	0.368	0.436	0.506	0.575	0.644	0.711	0.780	0.850	0.918	0.984	1.052	1.120	1.188	1.255	1.322	1.390	1.458	1.525	1.592	1.661	1.729	1.796	1.865	1.932	2.002	2.070	2.139	2.208	2.276	2.345	2.414	2.484	2.552	2.622	2.691	2.761	2.831	2.901	2.970	3.041	3.111	3.180	3.250	3.320	3.389	3.456	3.525	3.594	3.661	3.728	3.796	3.860	3.926	3.990	4.054	4.116	4.176	4.236	4.295	4.352	4.408	4.462	4.514	4.565	4.614	4.661	4.706	4.748	4.789	4.826	4.862	4.896	4.926	4.955	4.979	5.001	5.021	5.036	5.050	5.059	5.065	5.069	5.069	5.065	5.059	5.049	5.034	5.015	4.995	4.969	4.940	4.909	4.872	4.832	4.789	4.741	4.690	4.636	4.578	4.516	4.450	4.381	4.309	4.234	4.155	4.071	3.986	3.898	3.805	3.709	3.611	3.510	3.405	3.299	3.189	3.076	2.961	2.842	2.724	2.602	2.478	2.350	2.222	2.091	1.959	1.825	1.689	1.551	1.412	1.271	1.130	0.988	0.842	0.696	0.550	0.402	0.254	0.105	-0.046	-0.196	-0.349	-0.501	-0.654	-0.809	-0.961	-1.116	-1.271	-1.426	-1.581	-1.738	-1.892	-2.049	-2.205	-2.361	-2.516	-2.672	-2.830	-2.986	-3.141	-3.298	-3.452	-3.609	-3.764	-3.920	-4.074	-4.228	-4.382	-4.536	-4.690	-4.842	-4.996	-5.146	-5.299	-5.450	-5.600	-5.750	-5.899	-6.046	-6.194	-6.340	-6.486	-6.630	-6.774	-6.916	-7.059	-7.200	-7.339	-7.478	-7.614	-7.750	-7.885	-8.018	-8.150	-8.280	-8.410	-8.536	-8.661	-8.786	-8.909	-9.029	-9.148	-9.265	-9.380	-9.492	-9.604	-9.712	-9.820	-9.925	-10.029	-10.130	-10.229	-10.325	-10.420	-10.511	-10.601	-10.690	-10.775	-10.859	-10.941	-11.019	-11.095	-11.170	-11.241	-11.311	-11.379	-11.445	-11.508	-11.569	-11.628	-11.684	-11.738	-11.790	-11.839	-11.886	-11.931	-11.975	-12.015	-12.054	-12.090	-12.125	-12.158	-12.186	-12.215	-12.240	-12.264	-12.285	-12.304	-12.320	-12.335	-12.349	-12.358	-12.366	-12.371	-12.375	-12.378	-12.375	-12.374	-12.368	-12.360	-12.350	-12.339	-12.324	-12.308	-12.288	-12.266	-12.242	-12.216	-12.189	-12.158	-12.124	-12.089	-12.050	-12.011	-11.969	-11.924	-11.876	-11.826	-11.775	-11.720	-11.664	-11.606	-11.545	-11.481	-11.416	-11.349	-11.279	-11.208	-11.132	-11.058	-10.980	-10.900	-10.819	-10.735	-10.649	-10.561	-10.472	-10.381	-10.289	-10.195	-10.099	-10.001	-9.902	-9.801	-9.700	-9.596	-9.492	-9.386	-9.279	-9.169	-9.058	-8.948	-8.834	-8.720	-8.604	-8.488	-8.370	-8.250	-8.130	-8.009	-7.886	-7.762	-7.639	-7.512	-7.385	-7.258	-7.129	-6.999	-6.868	-6.735	-6.602	-6.469	-6.335	-6.199	-6.062	-5.925	-5.788	-5.648	-5.509	-5.369	-5.229	-5.086	-4.945	-4.802	-4.661	-4.519	-4.375	-4.231	-4.089	-3.945	-3.801	-3.658	-3.514	-3.372	-3.229	-3.086	-2.944	-2.802	-2.661	-2.520	-2.381	-2.242	-2.104	-1.966	-1.831	-1.695	-1.561	-1.429	-1.298	-1.166	-1.038	-0.910	-0.784	-0.658	-0.535	-0.412	-0.291	-0.171	-0.055	0.061	0.176	0.289	0.400	0.509	0.619	0.724	0.830	0.932	1.035	1.135	1.232	1.329	1.425	1.519	1.610	1.700	1.790	1.876	1.962	2.046	2.129	2.211	2.290	2.368	2.445	2.521	2.595	2.668	2.739	2.808	2.876	2.944	3.008	3.072	3.134	3.196	3.255	3.314	3.369	3.425	3.478	3.531	3.581	3.630	3.678	3.724	3.768	3.811	3.854	3.894	3.931	3.969	4.004	4.036	4.068	4.099	4.128	4.155	4.180	4.205	4.228	4.248	4.268	4.285	4.302	4.318	4.330	4.341	4.352	4.361	4.369	4.375	4.380	4.382	4.384	4.385	4.384	4.382	4.379	4.374	4.368	4.359	4.351	4.341	4.331	4.319	4.305	4.290	4.275	4.259	4.241	4.222	4.202	4.181	4.160	4.136	4.114	4.088	4.062	4.036	4.008	3.979	3.950	3.919	3.888	3.855	3.821	3.788	3.752	3.716	3.680	3.641	3.604	3.562	3.524	3.481	3.440	3.398	3.354	3.309	3.262	3.216	3.170	3.122	3.074	3.025	2.975	2.925	2.874	2.822	2.770	2.718	2.665	2.610	2.556	2.501	2.446	2.391	2.336	2.281	2.225	2.169	2.112	2.056	2.000	1.944	1.888	1.831	1.775	1.719	1.662	1.608	1.552	1.498	1.444	1.389	1.335	1.282	1.230	1.179	1.129	1.078	1.028	0.979	0.931	0.882	0.835	0.790	0.745	0.701	0.656	0.614	0.572	0.531	0.491	0.452	0.414	0.376	0.339	0.304	0.269	0.234	0.200	0.169	0.136	0.105	0.075	0.046	0.015	-0.012	-0.040	-0.068	-0.095	-0.121	-0.145	-0.171	-0.196	-0.220	-0.244	-0.269	-0.291	-0.314	-0.338	-0.360	-0.381	-0.404	-0.425	-0.449	-0.470	-0.490	-0.512	-0.534	-0.555	-0.576	-0.598	-0.619	-0.639	-0.660	-0.680	-0.701	-0.721	-0.742	-0.762	-0.782	-0.804	-0.824	-0.845	-0.865	-0.885	-0.905	-0.926	-0.945	-0.965	-0.986	-1.005	-1.025	-1.044	-1.064	-1.082	-1.101	-1.120	-1.139	-1.159	-1.178	-1.195	-1.214	-1.232	-1.249	-1.268	-1.285	-1.301	-1.319	-1.335	-1.351	-1.368	-1.382	-1.399	-1.415	-1.429	-1.445	-1.458	-1.471	-1.486	-1.499	-1.511	-1.524	-1.535	-1.546	-1.559	-1.569	-1.579	-1.589	-1.596	-1.605	-1.612	-1.619	-1.625	-1.632	-1.638	-1.641	-1.645	-1.649	-1.650	-1.651	-1.654	-1.652	-1.651	-1.651	-1.649	-1.645	-1.641	-1.636	-1.631	-1.624	-1.616	-1.609	-1.599	-1.589	-1.578	-1.566	-1.554	-1.541	-1.526	-1.511	-1.496	-1.479	-1.462	-1.445	-1.425	-1.405	-1.385	-1.365	-1.344	-1.322	-1.300	-1.278	-1.254	-1.230	-1.206	-1.182	-1.159	-1.135	-1.110	-1.085	-1.061	-1.035	-1.011	-0.986	-0.962	-0.938	-0.914	-0.890	-0.866	-0.844	-0.820	-0.799	-0.778	-0.756	-0.736	-0.715	-0.698	-0.679	-0.661	-0.645	-0.629	-0.615	-0.600	-0.588	-0.575	-0.565	-0.554	-0.546	-0.536	-0.530	-0.524	-0.519	-0.515	-0.512	-0.511	-0.510	-0.510	-0.512	-0.515	-0.519	-0.522	-0.528	-0.534	-0.541	-0.550	-0.559	-0.569	-0.579	-0.590	-0.602	-0.615	-0.628	-0.642	-0.656	-0.672	-0.688	-0.704	-0.720	-0.736	-0.754	-0.771	-0.789	-0.805	-0.824	-0.841	-0.859	-0.878	-0.895	-0.911	-0.930	-0.946	-0.964	-0.980	-0.996	-1.012	-1.028	-1.044	-1.058	-1.071	-1.085	-1.098	-1.110	-1.122	-1.134	-1.145	-1.155	-1.164	-1.174	-1.181	-1.189	-1.195	-1.202	-1.208	-1.211	-1.218	-1.221	-1.224	-1.226	-1.228	-1.230	-1.230	-1.231	-1.230	-1.230	-1.229	-1.228	-1.225	-1.224	-1.221	-1.218	-1.215	-1.212	-1.208	-1.205	-1.201	-1.198	-1.192	-1.188	-1.185	-1.180	-1.175	-1.171	-1.168	-1.162	-1.158	-1.155	-1.151	-1.148	-1.144	-1.140	-1.138	-1.134	-1.131	-1.130	-1.128	-1.126	-1.124	-1.122	-1.121	-1.121	-1.120	-1.121	-1.121	-1.121	-1.124	-1.124	-1.126	-1.128	-1.130	-1.132	-1.135	-1.139	-1.142	-1.146	-1.150	-1.155	-1.160	-1.164	-1.169	-1.175	-1.180	-1.185	-1.191	-1.198	-1.202	-1.209	-1.215	-1.221	-1.228	-1.234	-1.240	-1.248	-1.252	-1.260	-1.265	-1.271	-1.278	-1.284	-1.289	-1.295	-1.300	-1.305	-1.310	-1.315	-1.319	-1.324	-1.328	-1.331	-1.335	-1.339	-1.341	-1.345	-1.348	-1.350	-1.352	-1.355	-1.356	-1.356	-1.359	-1.359	-1.359	-1.360	-1.359	-1.358	-1.359	-1.358	-1.356	-1.355	-1.354	-1.352	-1.351	-1.350	-1.348	-1.346	-1.345	-1.344	-1.341	-1.340	-1.338	-1.336	-1.335	-1.335	-1.332	-1.331	-1.331	-1.330	-1.330	-1.330	-1.330	-1.330	-1.330	-1.331	-1.334	-1.335	-1.336	-1.339	-1.341	-1.344	-1.348	-1.350	-1.355	-1.359	-1.365	-1.369	-1.375	-1.381	-1.388	-1.392	-1.400	-1.408	-1.415	-1.422	-1.430	-1.439	-1.448	-1.456	-1.465	-1.475	-1.484	-1.494	-1.504	-1.514	-1.524	-1.532	-1.544	-1.554	-1.564	-1.574	-1.584	-1.594	-1.604	-1.614	-1.624	-1.632	-1.642	-1.650	-1.659	-1.668	-1.675	-1.682	-1.690	-1.698	-1.704	-1.709	-1.716	-1.721	-1.725	-1.730	-1.734	-1.739	-1.741	-1.744	-1.746	-1.748	-1.749	-1.749	-1.749	-1.749	-1.748	-1.746	-1.744	-1.741	-1.739	-1.735	-1.731	-1.728	-1.721	-1.716	-1.710	-1.704	-1.698	-1.691	-1.684	-1.676	-1.670	-1.661	-1.652	-1.644	-1.636	-1.626	-1.619	-1.609	-1.600	-1.590	-1.580	-1.570	-1.561	-1.551	-1.541	-1.532	-1.521	-1.512	-1.502	-1.494	-1.485	-1.475	-1.466	-1.458	-1.449	-1.439	-1.431	-1.424	-1.414	-1.408	-1.399	-1.391	-1.385	-1.378	-1.370	-1.362	-1.355	-1.349	-1.341	-1.336	-1.329	-1.324	-1.318	-1.311	-1.305	-1.300	-1.294	-1.289	-1.282	-1.278	-1.271	-1.266	-1.260	-1.254	-1.249	-1.242	-1.238	-1.231	-1.225	-1.218	-1.212	-1.206	-1.200	-1.192	-1.186	-1.180	-1.172	-1.166	-1.160	-1.151	-1.145	-1.136	-1.129	-1.121	-1.112	-1.104	-1.096	-1.089	-1.079	-1.070	-1.061	-1.052	-1.042	-1.034	-1.025	-1.015	-1.006	-0.996	-0.986	-0.979	-0.969	-0.959	-0.950	-0.941	-0.930	-0.921	-0.912	-0.904	-0.894	-0.886	-0.878	-0.869	-0.861	-0.854	-0.846	-0.839	-0.832	-0.826	-0.821	-0.816	-0.810	-0.806	-0.801	-0.799	-0.795	-0.792	-0.791	-0.789	-0.788	-0.789	-0.788	-0.789	-0.790	-0.792	-0.795	-0.798	-0.802	-0.806	-0.811	-0.816	-0.822	-0.829	-0.836	-0.842	-0.852	-0.860	-0.870	-0.879	-0.889	-0.898	-0.908	-0.918	-0.929	-0.939	-0.950	-0.960	-0.971	-0.981	-0.992	-1.004	-1.014	-1.024	-1.034	-1.044	-1.054	-1.064	-1.072	-1.080	-1.089	-1.096	-1.104	-1.110	-1.116	-1.121	-1.126	-1.131	-1.136	-1.139	-1.141	-1.144	-1.145	-1.146	-1.146	-1.146	-1.145	-1.144	-1.141	-1.140	-1.138	-1.132	-1.129	-1.125	-1.120	-1.115	-1.110	-1.104	-1.098	-1.091	-1.085	-1.078	-1.070	-1.062	-1.055	-1.048	-1.039	-1.031	-1.024	-1.018	-1.010	-1.001	-0.994	-0.986	-0.979	-0.972	-0.965	-0.958	-0.952	-0.945	-0.940	-0.935	-0.929	-0.924	-0.919	-0.916	-0.911	-0.909	-0.904	-0.901	-0.900	-0.899	-0.896	-0.895	-0.895	-0.895	-0.896	-0.896	-0.898	-0.899	-0.901	-0.902	-0.906	-0.910	-0.912	-0.916	-0.921	-0.926	-0.931	-0.936	-0.944	-0.950	-0.958	-0.964	-0.971	-0.979	-0.986	-0.996	-1.005	-1.014	-1.022	-1.031	-1.041	-1.051	-1.060	-1.070	-1.080	-1.089	-1.099	-1.109	-1.119	-1.128	-1.138	-1.146	-1.158	-1.166	-1.175	-1.184	-1.192	-1.200	-1.209	-1.218	-1.225	-1.231	-1.239	-1.245	-1.251	-1.258	-1.262	-1.268	-1.272	-1.276	-1.280	-1.285	-1.288	-1.291	-1.295	-1.298	-1.299	-1.300	-1.304	-1.304	-1.305	-1.306	-1.308	-1.308	-1.309	-1.310	-1.310	-1.311	-1.312	-1.312	-1.315	-1.316	-1.318	-1.319	-1.321	-1.322	-1.326	-1.329	-1.332	-1.336	-1.340	-1.345	-1.350	-1.358	-1.364	-1.371	-1.379	-1.388	-1.396	-1.406	-1.416	-1.428	-1.440	-1.452	-1.466	-1.480	-1.495	-1.511	-1.526	-1.542	-1.561	-1.579	-1.599	-1.618	-1.638	-1.659	-1.679	-1.701	-1.724	-1.745	-1.768	-1.791	-1.814	-1.839	-1.862	-1.886	-1.911	-1.934	-1.959	-1.982	-2.007	-2.030	-2.054	-2.078	-2.100	-2.124	-2.145	-2.168	-2.189	-2.209	-2.230	-2.249	-2.268	-2.286	-2.304	-2.319	-2.336	-2.350	-2.365	-2.379	-2.390	-2.402	-2.412	-2.424	-2.431	-2.440	-2.446	-2.452	-2.456	-2.461	-2.464	-2.465	-2.465	-2.466	-2.465	-2.464	-2.460	-2.456	-2.451	-2.446	-2.440	-2.434	-2.425	-2.418	-2.409	-2.399	-2.390	-2.378	-2.368	-2.356	-2.344	-2.331	-2.319	-2.308	-2.295	-2.281	-2.269	-2.255	-2.241	-2.229	-2.216	-2.202	-2.190	-2.176	-2.164	-2.151	-2.139	-2.128	-2.115	-2.105	-2.094	-2.084	-2.072	-2.064	-2.054	-2.045	-2.036	-2.029	-2.021	-2.014	-2.007	-2.001	-1.995	-1.990	-1.984	-1.980	-1.975	-1.971	-1.968	-1.965	-1.962	-1.960	-1.956	-1.954	-1.952	-1.951	-1.950	-1.949	-1.949	-1.946	-1.946	-1.945	-1.945	-1.944	-1.944	-1.944	-1.944	-1.944	-1.942	-1.944	-1.942	-1.942	-1.942	-1.941	-1.941	-1.941	-1.940	-1.939	-1.940	-1.939	-1.938	-1.936	-1.935	-1.932	-1.932	-1.930	-1.929	-1.928	-1.926	-1.922	-1.921	-1.920	-1.918	-1.914	-1.912	-1.909	-1.905	-1.902	-1.899	-1.895	-1.891	-1.886	-1.882	-1.878	-1.874	-1.868	-1.862	-1.858	-1.851	-1.845	-1.839	-1.831	-1.825	-1.819	-1.810	-1.802	-1.795	-1.786	-1.779	-1.770	-1.760	-1.751	-1.741	-1.731	-1.721	-1.711	-1.700	-1.690	-1.679	-1.669	-1.658	-1.646	-1.636	-1.625	-1.614	-1.602	-1.592	-1.582	-1.570	-1.560	-1.550	-1.539	-1.530	-1.520	-1.511	-1.502	-1.494	-1.486	-1.478	-1.471	-1.464	-1.458	-1.451	-1.446	-1.441	-1.438	-1.434	-1.430	-1.428	-1.425	-1.422	-1.422	-1.421	-1.421	-1.421	-1.422	-1.422	-1.424	-1.426	-1.428	-1.431	-1.434	-1.436	-1.439	-1.444	-1.446	-1.450	-1.454	-1.456	-1.460	-1.462	-1.465	-1.469	-1.470	-1.471	-1.474	-1.475	-1.475	-1.475	-1.475	-1.474	-1.471	-1.469	-1.465	-1.461	-1.456	-1.450	-1.444	-1.436	-1.428	-1.418	-1.409	-1.398	-1.386	-1.374	-1.360	-1.345	-1.330	-1.315	-1.298	-1.280	-1.262	-1.244	-1.225	-1.205	-1.185	-1.164	-1.142	-1.121	-1.099	-1.078	-1.055	-1.032	-1.009	-0.986	-0.962	-0.941	-0.918	-0.895	-0.872	-0.851	-0.829	-0.808	-0.788	-0.766	-0.748	-0.728	-0.709	-0.691	-0.674	-0.658	-0.641	-0.626	-0.611	-0.598	-0.585	-0.574	-0.562	-0.552	-0.542	-0.534	-0.528	-0.520	-0.515	-0.509	-0.506	-0.501	-0.499	-0.499	-0.498	-0.498	-0.498	-0.499	-0.502	-0.505	-0.509	-0.514	-0.519	-0.524	-0.530	-0.538	-0.544	-0.551	-0.560	-0.569	-0.579	-0.588	-0.598	-0.609	-0.619	-0.630	-0.641	-0.652	-0.664	-0.676	-0.688	-0.700	-0.712	-0.725	-0.738	-0.750	-0.762	-0.775	-0.788	-0.801	-0.814	-0.826	-0.839	-0.851	-0.864	-0.876	-0.889	-0.901	-0.912	-0.924	-0.936	-0.948	-0.959	-0.970	-0.981	-0.991	-1.001	-1.012	-1.022	-1.032	-1.041	-1.050	-1.059	-1.068	-1.075	-1.084	-1.090	-1.098	-1.105	-1.111	-1.116	-1.122	-1.128	-1.132	-1.136	-1.140	-1.144	-1.148	-1.151	-1.152	-1.155	-1.158	-1.159	-1.160	-1.160	-1.161	-1.161	-1.161	-1.161	-1.160	-1.159	-1.159	-1.156	-1.155	-1.154	-1.151	-1.150	-1.148	-1.145	-1.142	-1.140	-1.139	-1.136	-1.134	-1.131	-1.129	-1.126	-1.124	-1.121	-1.119	-1.118	-1.115	-1.114	-1.112	-1.111	-1.110	-1.110	-1.108	-1.108	-1.106	-1.106	-1.105	-1.105	-1.104	-1.104	-1.104	-1.102	-1.102	-1.102	-1.102	-1.101	-1.102	-1.101	-1.100	-1.100	-1.100	-1.099	-1.098	-1.096	-1.095	-1.092	-1.091	-1.089	-1.086	-1.084	-1.080	-1.076	-1.072	-1.069	-1.064	-1.058	-1.052	-1.045	-1.039	-1.031	-1.024	-1.015	-1.005	-0.996	-0.986	-0.975	-0.964	-0.951	-0.940	-0.926	-0.912	-0.899	-0.882	-0.868	-0.852	-0.836	-0.819	-0.802	-0.785	-0.766	-0.748	-0.730	-0.711	-0.691	-0.672	-0.652	-0.634	-0.612	-0.592	-0.572	-0.554	-0.532	-0.512	-0.494	-0.474	-0.455	-0.435	-0.418	-0.398	-0.380	-0.361	-0.345	-0.329	-0.312	-0.296	-0.282	-0.268	-0.255	-0.242	-0.231	-0.220	-0.210	-0.200	-0.192	-0.185	-0.180	-0.175	-0.170	-0.166	-0.165	-0.164	-0.165	-0.166	-0.169	-0.171	-0.176	-0.181	-0.188	-0.195	-0.204	-0.212	-0.221	-0.232	-0.244	-0.256	-0.269	-0.282	-0.298	-0.311	-0.328	-0.342	-0.359	-0.375	-0.391	-0.408	-0.424	-0.441	-0.458	-0.474	-0.491	-0.507	-0.522	-0.539	-0.554	-0.568	-0.581	-0.595	-0.608	-0.619	-0.629	-0.639	-0.646	-0.654	-0.661	-0.668	-0.671	-0.674	-0.676	-0.675	-0.675	-0.674	-0.671	-0.666	-0.660	-0.652	-0.645	-0.635	-0.622	-0.611	-0.598	-0.582	-0.566	-0.549	-0.531	-0.511	-0.491	-0.470	-0.448	-0.424	-0.399	-0.374	-0.349	-0.322	-0.296	-0.269	-0.241	-0.214	-0.185	-0.156	-0.129	-0.099	-0.070	-0.042	-0.014	0.015	0.044	0.071	0.099	0.126	0.151	0.178	0.204	0.228	0.251	0.275	0.296	0.318	0.339	0.358	0.376	0.394	0.411	0.426	0.441	0.454	0.466	0.478	0.488	0.498	0.505	0.510	0.518	0.521	0.525	0.526	0.528	0.528	0.526	0.525	0.521	0.518	0.511	0.506	0.499	0.490	0.482	0.471	0.461	0.450	0.436	0.424	0.409	0.394	0.379	0.362	0.345	0.329	0.311	0.292	0.274	0.255	0.235	0.216	0.196	0.176	0.156	0.136	0.116	0.095	0.075	0.054	0.035	0.014	-0.006	-0.025	-0.045	-0.062	-0.082	-0.100	-0.119	-0.135	-0.151	-0.168	-0.182	-0.198	-0.211	-0.225	-0.239	-0.250	-0.261	-0.272	-0.281	-0.291	-0.299	-0.305	-0.311	-0.318	-0.322	-0.326	-0.330	-0.331	-0.334	-0.335	-0.335	-0.335	-0.332	-0.331	-0.329	-0.326	-0.324	-0.319	-0.315	-0.310	-0.306	-0.301	-0.296	-0.291	-0.285	-0.280	-0.274	-0.269	-0.262	-0.259	-0.252	-0.249	-0.242	-0.239	-0.235	-0.230	-0.228	-0.225	-0.222	-0.221	-0.219	-0.218	-0.218	-0.216	-0.218	-0.218	-0.220	-0.221	-0.225	-0.228	-0.231	-0.234	-0.239	-0.244	-0.248	-0.254	-0.259	-0.266	-0.271	-0.279	-0.285	-0.292	-0.299	-0.305	-0.312	-0.320	-0.326	-0.334	-0.339	-0.346	-0.352	-0.359	-0.364	-0.370	-0.376	-0.380	-0.384	-0.388	-0.392	-0.395	-0.396	-0.399	-0.401	-0.401	-0.402	-0.402	-0.401	-0.400	-0.398	-0.396	-0.392	-0.390	-0.385	-0.381	-0.376	-0.370	-0.364	-0.356	-0.350	-0.341	-0.334	-0.324	-0.316	-0.306	-0.296	-0.286	-0.275	-0.264	-0.252	-0.241	-0.229	-0.218	-0.206	-0.194	-0.181	-0.170	-0.158	-0.145	-0.132	-0.121	-0.110	-0.098	-0.086	-0.075	-0.065	-0.054	-0.044	-0.034	-0.025	-0.015	-0.008	0.000	0.008	0.015	0.020	0.026	0.031	0.035	0.039	0.042	0.045	0.045	0.046	0.046	0.046	0.044	0.042	0.040	0.036	0.032	0.029	0.024	0.018	0.012	0.005	-0.001	-0.010	-0.018	-0.026	-0.034	-0.042	-0.051	-0.060	-0.071	-0.080	-0.090	-0.099	-0.108	-0.118	-0.126	-0.135	-0.144	-0.151	-0.160	-0.168	-0.175	-0.181	-0.189	-0.195	-0.199	-0.204	-0.208	-0.212	-0.215	-0.218	-0.219	-0.220	-0.220	-0.220	-0.220	-0.218	-0.218	-0.215	-0.211	-0.208	-0.204	-0.199	-0.194	-0.188	-0.181	-0.175	-0.168	-0.160	-0.151	-0.144	-0.135	-0.126	-0.116	-0.108	-0.098	-0.089	-0.079	-0.069	-0.058	-0.048	-0.038	-0.026	-0.016	-0.005	0.005	0.015	0.025	0.036	0.046	0.058	0.068	0.076	0.086	0.096	0.106	0.116	0.125	0.135	0.145	0.154	0.162	0.172	0.181	0.190	0.199	0.208	0.216	0.225	0.232	0.241	0.250	0.259	0.265	0.274	0.281	0.289	0.296	0.304	0.311	0.319	0.326	0.335	0.341	0.349	0.355	0.361	0.368	0.375	0.380	0.388	0.394	0.400	0.406	0.412	0.419	0.424	0.430	0.435	0.442	0.446	0.452	0.458	0.462	0.469	0.474	0.479	0.484	0.488	0.492	0.498	0.502	0.507	0.512	0.518	0.521	0.526	0.531	0.535	0.540	0.544	0.549	0.552	0.558	0.560	0.564	0.568	0.571	0.575	0.579	0.582	0.585	0.589	0.591	0.594	0.596	0.599	0.600	0.601	0.604	0.604	0.605	0.605	0.605	0.605	0.605	0.602	0.601	0.600	0.596	0.594	0.591	0.588	0.584	0.579	0.574	0.569	0.562	0.555	0.549	0.541	0.531	0.524	0.514	0.504	0.494	0.482	0.472	0.460	0.449	0.436	0.424	0.410	0.396	0.382	0.369	0.354	0.339	0.324	0.309	0.292	0.278	0.262	0.246	0.230	0.214	0.198	0.182	0.166	0.150	0.135	0.120	0.104	0.089	0.074	0.059	0.045	0.031	0.018	0.005	-0.009	-0.021	-0.034	-0.045	-0.056	-0.066	-0.078	-0.086	-0.094	-0.102	-0.111	-0.118	-0.125	-0.130	-0.135	-0.139	-0.142	-0.146	-0.150	-0.151	-0.154	-0.154	-0.154	-0.154	-0.152	-0.151	-0.149	-0.145	-0.141	-0.138	-0.132	-0.128	-0.121	-0.115	-0.110	-0.102	-0.095	-0.086	-0.078	-0.069	-0.061	-0.051	-0.041	-0.031	-0.020	-0.010	0.002	0.012	0.024	0.036	0.048	0.061	0.072	0.086	0.099	0.111	0.124	0.136	0.150	0.164	0.178	0.190	0.204	0.216	0.230	0.244	0.256	0.271	0.284	0.298	0.310	0.324	0.338	0.350	0.364	0.378	0.390	0.404	0.418	0.429	0.441	0.455	0.466	0.480	0.492	0.504	0.516	0.528	0.539	0.551	0.561	0.572	0.582	0.592	0.602	0.612	0.622	0.632	0.641	0.649	0.659	0.668	0.674	0.681	0.690	0.696	0.702	0.709	0.715	0.721	0.726	0.731	0.736	0.741	0.745	0.749	0.752	0.755	0.759	0.761	0.764	0.765	0.768	0.770	0.771	0.772	0.774	0.774	0.775	0.775	0.776	0.776	0.778	0.778	0.776	0.778	0.778	0.776	0.776	0.778	0.776	0.776	0.776	0.776	0.776	0.776	0.776	0.778	0.778	0.779	0.779	0.779	0.781	0.781	0.782	0.784	0.785	0.788	0.789	0.790	0.792	0.795	0.798	0.799	0.801	0.805	0.806	0.810	0.811	0.815	0.818	0.820	0.822	0.825	0.828	0.830	0.832	0.834	0.838	0.839	0.840	0.841	0.842	0.844	0.842	0.844	0.844	0.844	0.841	0.840	0.839	0.835	0.832	0.829	0.824	0.820	0.812	0.808	0.800	0.794	0.786	0.778	0.768	0.759	0.749	0.736	0.725	0.714	0.700	0.688	0.674	0.660	0.646	0.631	0.616	0.600	0.585	0.569	0.552	0.535	0.520	0.504	0.488	0.470	0.455	0.439	0.422	0.408	0.391	0.376	0.361	0.346	0.334	0.320	0.308	0.295	0.282	0.271	0.260	0.250	0.240	0.231	0.224	0.215	0.209	0.202	0.196	0.191	0.186	0.182	0.179	0.175	0.172	0.170	0.169	0.168	0.166	0.166	0.166	0.166	0.165	0.165	0.166	0.165	0.166	0.168	0.168	0.168	0.168	0.169	0.168	0.166	0.166	0.165	0.165	0.164	0.162	0.159	0.158	0.154	0.151	0.148	0.144	0.139	0.134	0.129	0.124	0.118	0.110	0.102	0.096	0.088	0.080	0.071	0.061	0.052	0.042	0.032	0.022	0.011	0.001	-0.010	-0.020	-0.031	-0.042	-0.054	-0.065	-0.076	-0.089	-0.099	-0.111	-0.122	-0.135	-0.146	-0.158	-0.169	-0.180	-0.192	-0.202	-0.212	-0.222	-0.232	-0.242	-0.252	-0.261	-0.269	-0.278	-0.286	-0.292	-0.300	-0.306	-0.312	-0.319	-0.325	-0.329	-0.334	-0.338	-0.341	-0.345	-0.348	-0.349	-0.350	-0.351	-0.351	-0.351	-0.351	-0.350	-0.349	-0.346	-0.344	-0.341	-0.339	-0.336	-0.331	-0.329	-0.324	-0.319	-0.314	-0.309	-0.304	-0.299	-0.292	-0.286	-0.281	-0.275	-0.270	-0.262	-0.258	-0.252	-0.246	-0.241	-0.236	-0.230	-0.225	-0.220	-0.216	-0.211	-0.208	-0.204	-0.200	-0.198	-0.195	-0.192	-0.190	-0.189	-0.188	-0.186	-0.186	-0.186	-0.185	-0.186	-0.188	-0.188	-0.189	-0.191	-0.194	-0.195	-0.198	-0.200	-0.204	-0.206	-0.210	-0.214	-0.218	-0.221	-0.225	-0.229	-0.232	-0.236	-0.240	-0.244	-0.248	-0.250	-0.254	-0.258	-0.260	-0.262	-0.266	-0.269	-0.271	-0.274	-0.275	-0.278	-0.279	-0.279	-0.280	-0.281	-0.281	-0.281	-0.281	-0.281	-0.279	-0.278	-0.276	-0.274	-0.271	-0.269	-0.266	-0.261	-0.259	-0.254	-0.250	-0.245	-0.240	-0.236	-0.230	-0.225	-0.220	-0.212	-0.206	-0.200	-0.194	-0.188	-0.180	-0.172	-0.166	-0.158	-0.150	-0.142	-0.135	-0.128	-0.119	-0.111	-0.104	-0.096	-0.088	-0.081	-0.074	-0.068	-0.060	-0.052	-0.046	-0.040	-0.034	-0.028	-0.022	-0.018	-0.012	-0.008	-0.004	0.000	0.004	0.006	0.009	0.010	0.012	0.014	0.014	0.014	0.014	0.012	0.011	0.011	0.008	0.005	0.001	0.000	-0.004	-0.009	-0.012	-0.018	-0.022	-0.028	-0.032	-0.039	-0.045	-0.050	-0.058	-0.064	-0.070	-0.076	-0.084	-0.090	-0.096	-0.104	-0.110	-0.116	-0.122	-0.129	-0.135	-0.141	-0.146	-0.152	-0.159	-0.164	-0.169	-0.174	-0.179	-0.182	-0.188	-0.191	-0.195	-0.200	-0.204	-0.209	-0.211	-0.215	-0.219	-0.222	-0.226	-0.230	-0.234	-0.239	-0.241	-0.246	-0.252	-0.256	-0.262	-0.269	-0.275	-0.282	-0.289	-0.298	-0.306	-0.318	-0.326	-0.338	-0.351	-0.364	-0.378	-0.392	-0.409	-0.426	-0.444	-0.462	-0.484	-0.505	-0.528	-0.551	-0.578	-0.605	-0.632	-0.661	-0.692	-0.725	-0.758	-0.792	-0.830	-0.866	-0.906	-0.948	-0.989	-1.032	-1.078	-1.121	-1.169	-1.216	-1.266	-1.315	-1.366	-1.419	-1.471	-1.525	-1.579	-1.635	-1.690	-1.746	-1.802	-1.860	-1.916	-1.975	-2.033	-2.090	-2.146	-2.204	-2.260	-2.316	-2.372	-2.428	-2.481	-2.535	-2.588	-2.639	-2.689	-2.739	-2.785	-2.831	-2.876	-2.919	-2.959	-2.999	-3.035	-3.070	-3.101	-3.132	-3.160	-3.186	-3.209	-3.229	-3.249	-3.264	-3.276	-3.286	-3.294	-3.298	-3.300	-3.299	-3.295	-3.289	-3.278	-3.265	-3.251	-3.231	-3.211	-3.188	-3.161	-3.131	-3.099	-3.065	-3.028	-2.988	-2.945	-2.900	-2.854	-2.804	-2.751	-2.699	-2.642	-2.585	-2.525	-2.464	-2.401	-2.336	-2.269	-2.201	-2.134	-2.062	-1.991	-1.919	-1.845	-1.771	-1.696	-1.619	-1.542	-1.465	-1.388	-1.310	-1.231	-1.152	-1.074	-0.995	-0.916	-0.838	-0.759	-0.680	-0.601	-0.522	-0.445	-0.366	-0.289	-0.211	-0.135	-0.059	0.018	0.092	0.168	0.242	0.316	0.390	0.464	0.536	0.609	0.681	0.752	0.824	0.895	0.965	1.035	1.104	1.174	1.242	1.312	1.380	1.450	1.518	1.586	1.655	1.722	1.791	1.860	1.929	1.996	2.066	2.135	2.205	2.274	2.344	2.414	2.484	2.554	2.624	2.695	2.765	2.835	2.908	2.978	3.050	3.121	3.192	3.265	3.336	3.408	3.481	3.552	3.625	3.695	3.768	3.838	3.909	3.978	4.049	4.116	4.185	4.251	4.319	4.384	4.449	4.511	4.574	4.634	4.692	4.750	4.806	4.859	4.911	4.961	5.010	5.055	5.098	5.139	5.176	5.212	5.245	5.275	5.301	5.326	5.346	5.365	5.380	5.390	5.398	5.402	5.402	5.401	5.394	5.384	5.370	5.351	5.331	5.305	5.276	5.244	5.208	5.166	5.121	5.074	5.021	4.966	4.906	4.842	4.778	4.705	4.631	4.554	4.472	4.389	4.301	4.210	4.116	4.019	3.918	3.814	3.709	3.600	3.488	3.374	3.256	3.138	3.016	2.892	2.768	2.640	2.510	2.379	2.245	2.110	1.974	1.836	1.696	1.556	1.414	1.271	1.128	0.981	0.836	0.690	0.542	0.394	0.245	0.095	-0.054	-0.205	-0.356	-0.507	-0.659	-0.811	-0.964	-1.118	-1.270	-1.422	-1.576	-1.730	-1.884	-2.038	-2.191	-2.345	-2.499	-2.654	-2.808	-2.961	-3.115	-3.268	-3.422	-3.576	-3.729	-3.882	-4.035	-4.188	-4.341	-4.494	-4.645	-4.796	-4.949	-5.099	-5.250	-5.400	-5.548	-5.696	-5.845	-5.992	-6.139	-6.285	-6.429	-6.572	-6.716	-6.858	-6.999	-7.139	-7.278	-7.414	-7.550	-7.685	-7.818	-7.949	-8.080	-8.208	-8.335	-8.460	-8.582	-8.705	-8.824	-8.942	-9.058	-9.171	-9.284	-9.392	-9.500	-9.605	-9.709	-9.811	-9.909	-10.006	-10.100	-10.192	-10.284	-10.371	-10.456	-10.540	-10.621	-10.701	-10.778	-10.851	-10.924	-10.994	-11.061	-11.128	-11.190	-11.251	-11.312	-11.369	-11.422	-11.476	-11.528	-11.576	-11.622	-11.666	-11.709	-11.749	-11.788	-11.822	-11.856	-11.890	-11.919	-11.946	-11.971	-11.996	-12.018	-12.036	-12.054	-12.069	-12.081	-12.092	-12.101	-12.108	-12.111	-12.112	-12.112	-12.110	-12.105	-12.099	-12.090	-12.078	-12.064	-12.048	-12.029	-12.008	-11.982	-11.958	-11.930	-11.898	-11.865	-11.830	-11.791	-11.750	-11.709	-11.664	-11.616	-11.565	-11.514	-11.459	-11.401	-11.342	-11.281	-11.218	-11.151	-11.084	-11.012	-10.941	-10.866	-10.790	-10.711	-10.632	-10.550	-10.465	-10.379	-10.291	-10.202	-10.110	-10.018	-9.922	-9.826	-9.729	-9.629	-9.529	-9.426	-9.322	-9.218	-9.110	-9.002	-8.892	-8.782	-8.670	-8.556	-8.441	-8.325	-8.208	-8.089	-7.970	-7.848	-7.726	-7.602	-7.476	-7.350	-7.224	-7.095	-6.965	-6.835	-6.702	-6.570	-6.436	-6.301	-6.165	-6.029	-5.891	-5.752	-5.612	-5.472	-5.331	-5.190	-5.048	-4.904	-4.760	-4.616	-4.471	-4.326	-4.182	-4.036	-3.891	-3.745	-3.600	-3.452	-3.308	-3.164	-3.018	-2.872	-2.729	-2.585	-2.441	-2.300	-2.158	-2.016	-1.876	-1.739	-1.600	-1.464	-1.328	-1.192	-1.060	-0.928	-0.796	-0.666	-0.539	-0.412	-0.288	-0.164	-0.042	0.080	0.198	0.315	0.431	0.546	0.658	0.770	0.879	0.986	1.092	1.198	1.300	1.402	1.502	1.601	1.698	1.794	1.888	1.981	2.071	2.161	2.250	2.338	2.422	2.508	2.591	2.672	2.752	2.832	2.909	2.986	3.061	3.136	3.209	3.279	3.349	3.419	3.485	3.551	3.616	3.679	3.741	3.800	3.860	3.918	3.974	4.029	4.081	4.134	4.184	4.232	4.280	4.325	4.368	4.411	4.451	4.490	4.528	4.562	4.598	4.629	4.660	4.690	4.716	4.742	4.766	4.789	4.809	4.829	4.845	4.861	4.875	4.888	4.898	4.908	4.916	4.921	4.926	4.930	4.931	4.931	4.931	4.928	4.924	4.919	4.911	4.904	4.895	4.884	4.872	4.860	4.846	4.830	4.815	4.798	4.778	4.759	4.738	4.716	4.694	4.669	4.644	4.619	4.591	4.562	4.534	4.504	4.474	4.441	4.409	4.375	4.340	4.304	4.268	4.230	4.191	4.152	4.112	4.071	4.029	3.986	3.942	3.898	3.852	3.805	3.758	3.710	3.661	3.611	3.561	3.510	3.458	3.406	3.352	3.300	3.246	3.191	3.135	3.080	3.025	2.969	2.914	2.856	2.800	2.744	2.688	2.630	2.574	2.518	2.461	2.405	2.348	2.292	2.236	2.182	2.128	2.072	2.019	1.966	1.912	1.861	1.809	1.759	1.709	1.660	1.612	1.565	1.518	1.472	1.428	1.384	1.340	1.298	1.256	1.215	1.176	1.136	1.098	1.061	1.024	0.989	0.952	0.919	0.885	0.852	0.821	0.790	0.759	0.728	0.699	0.669	0.640	0.612	0.585	0.556	0.531	0.504	0.478	0.451	0.426	0.400	0.375	0.350	0.324	0.300	0.274	0.250	0.225	0.201	0.178	0.152	0.129	0.105	0.080	0.056	0.032	0.009	-0.016	-0.039	-0.062	-0.086	-0.110	-0.134	-0.155	-0.179	-0.201	-0.225	-0.248	-0.270	-0.291	-0.314	-0.336	-0.358	-0.379	-0.400	-0.420	-0.441	-0.462	-0.481	-0.501	-0.521	-0.540	-0.559	-0.576	-0.596	-0.614	-0.631	-0.648	-0.665	-0.681	-0.699	-0.714	-0.730	-0.745	-0.761	-0.775	-0.790	-0.804	-0.819	-0.832	-0.845	-0.858	-0.871	-0.884	-0.896	-0.908	-0.919	-0.930	-0.941	-0.951	-0.962	-0.972	-0.982	-0.992	-1.000	-1.010	-1.019	-1.026	-1.034	-1.040	-1.048	-1.054	-1.060	-1.065	-1.070	-1.074	-1.078	-1.081	-1.085	-1.088	-1.090	-1.091	-1.091	-1.091	-1.091	-1.090	-1.089	-1.085	-1.082	-1.079	-1.074	-1.069	-1.062	-1.056	-1.048	-1.040	-1.031	-1.021	-1.011	-1.001	-0.989	-0.976	-0.964	-0.950	-0.935	-0.919	-0.904	-0.888	-0.871	-0.852	-0.835	-0.816	-0.799	-0.779	-0.759	-0.739	-0.719	-0.699	-0.676	-0.655	-0.635	-0.614	-0.591	-0.571	-0.550	-0.529	-0.507	-0.488	-0.466	-0.446	-0.426	-0.408	-0.389	-0.370	-0.352	-0.335	-0.319	-0.302	-0.288	-0.274	-0.260	-0.248	-0.235	-0.225	-0.214	-0.205	-0.196	-0.190	-0.184	-0.179	-0.174	-0.171	-0.170	-0.169	-0.169	-0.170	-0.174	-0.176	-0.180	-0.186	-0.194	-0.201	-0.210	-0.219	-0.229	-0.240	-0.252	-0.265	-0.279	-0.292	-0.308	-0.324	-0.340	-0.356	-0.374	-0.391	-0.410	-0.429	-0.448	-0.466	-0.486	-0.505	-0.525	-0.545	-0.564	-0.584	-0.602	-0.622	-0.640	-0.660	-0.678	-0.696	-0.714	-0.731	-0.749	-0.764	-0.780	-0.795	-0.810	-0.825	-0.836	-0.850	-0.862	-0.872	-0.884	-0.892	-0.901	-0.910	-0.919	-0.925	-0.931	-0.936	-0.941	-0.946	-0.949	-0.951	-0.954	-0.955	-0.955	-0.955	-0.955	-0.954	-0.952	-0.951	-0.949	-0.945	-0.942	-0.939	-0.936	-0.931	-0.928	-0.922	-0.919	-0.912	-0.908	-0.904	-0.899	-0.894	-0.889	-0.884	-0.878	-0.874	-0.869	-0.864	-0.859	-0.855	-0.851	-0.848	-0.845	-0.841	-0.839	-0.835	-0.834	-0.831	-0.830	-0.829	-0.828	-0.828	-0.826	-0.828	-0.829	-0.829	-0.830	-0.831	-0.832	-0.835	-0.838	-0.841	-0.844	-0.848	-0.851	-0.855	-0.859	-0.864	-0.869	-0.874	-0.879	-0.885	-0.890	-0.895	-0.900	-0.906	-0.912	-0.919	-0.924	-0.931	-0.936	-0.941	-0.949	-0.954	-0.959	-0.964	-0.971	-0.976	-0.981	-0.985	-0.990	-0.995	-1.000	-1.002	-1.008	-1.011	-1.014	-1.018	-1.021	-1.024	-1.026	-1.029	-1.030	-1.031	-1.034	-1.034	-1.036	-1.036	-1.038	-1.038	-1.039	-1.038	-1.038	-1.038	-1.036	-1.036	-1.034	-1.032	-1.032	-1.030	-1.030	-1.029	-1.028	-1.026	-1.025	-1.024	-1.021	-1.020	-1.019	-1.019	-1.018	-1.016	-1.015	-1.014	-1.014	-1.012	-1.012	-1.012	-1.012	-1.012	-1.014	-1.015	-1.015	-1.018	-1.019	-1.020	-1.021	-1.025	-1.026	-1.030	-1.032	-1.036	-1.040	-1.042	-1.048	-1.052	-1.056	-1.061	-1.068	-1.071	-1.078	-1.084	-1.090	-1.096	-1.101	-1.109	-1.116	-1.122	-1.130	-1.138	-1.145	-1.152	-1.160	-1.169	-1.176	-1.184	-1.192	-1.200	-1.209	-1.218	-1.225	-1.232	-1.241	-1.249	-1.258	-1.264	-1.271	-1.279	-1.285	-1.292	-1.299	-1.304	-1.310	-1.315	-1.321	-1.325	-1.330	-1.334	-1.338	-1.341	-1.342	-1.345	-1.348	-1.349	-1.349	-1.350	-1.349	-1.349	-1.346	-1.345	-1.342	-1.339	-1.335	-1.331	-1.326	-1.321	-1.316	-1.309	-1.302	-1.295	-1.286	-1.279	-1.270	-1.260	-1.250	-1.240	-1.230	-1.220	-1.209	-1.198	-1.186	-1.176	-1.164	-1.151	-1.140	-1.128	-1.116	-1.104	-1.091	-1.080	-1.068	-1.056	-1.044	-1.032	-1.021	-1.010	-0.998	-0.986	-0.976	-0.966	-0.956	-0.946	-0.938	-0.929	-0.920	-0.911	-0.902	-0.895	-0.888	-0.880	-0.875	-0.868	-0.861	-0.855	-0.849	-0.845	-0.839	-0.834	-0.829	-0.826	-0.821	-0.818	-0.814	-0.810	-0.806	-0.804	-0.800	-0.798	-0.794	-0.791	-0.788	-0.784	-0.781	-0.778	-0.774	-0.770	-0.768	-0.762	-0.760	-0.755	-0.751	-0.749	-0.742	-0.739	-0.734	-0.729	-0.724	-0.718	-0.712	-0.708	-0.701	-0.695	-0.689	-0.682	-0.675	-0.669	-0.661	-0.652	-0.645	-0.638	-0.630	-0.621	-0.614	-0.606	-0.599	-0.590	-0.581	-0.574	-0.565	-0.558	-0.549	-0.542	-0.534	-0.526	-0.519	-0.511	-0.504	-0.498	-0.490	-0.485	-0.479	-0.474	-0.469	-0.464	-0.461	-0.456	-0.454	-0.451	-0.449	-0.446	-0.446	-0.446	-0.445	-0.446	-0.448	-0.449	-0.451	-0.454	-0.458	-0.464	-0.468	-0.474	-0.479	-0.485	-0.492	-0.500	-0.510	-0.518	-0.528	-0.536	-0.548	-0.559	-0.569	-0.580	-0.591	-0.604	-0.615	-0.628	-0.640	-0.652	-0.665	-0.678	-0.689	-0.702	-0.714	-0.726	-0.736	-0.749	-0.760	-0.771	-0.781	-0.790	-0.800	-0.809	-0.818	-0.825	-0.834	-0.840	-0.846	-0.851	-0.858	-0.861	-0.865	-0.869	-0.871	-0.872	-0.874	-0.875	-0.875	-0.874	-0.872	-0.871	-0.868	-0.866	-0.862	-0.859	-0.855	-0.849	-0.845	-0.840	-0.834	-0.828	-0.821	-0.815	-0.809	-0.801	-0.795	-0.788	-0.780	-0.772	-0.766	-0.759	-0.752	-0.745	-0.739	-0.732	-0.726	-0.720	-0.715	-0.709	-0.704	-0.699	-0.694	-0.690	-0.686	-0.684	-0.680	-0.679	-0.675	-0.674	-0.672	-0.672	-0.671	-0.671	-0.671	-0.672	-0.675	-0.676	-0.679	-0.681	-0.684	-0.688	-0.692	-0.698	-0.701	-0.706	-0.711	-0.718	-0.724	-0.729	-0.736	-0.744	-0.750	-0.758	-0.766	-0.774	-0.781	-0.790	-0.800	-0.808	-0.816	-0.826	-0.834	-0.842	-0.852	-0.862	-0.870	-0.879	-0.889	-0.898	-0.906	-0.915	-0.922	-0.931	-0.939	-0.948	-0.955	-0.962	-0.969	-0.976	-0.984	-0.989	-0.995	-1.001	-1.006	-1.011	-1.016	-1.020	-1.024	-1.028	-1.030	-1.032	-1.035	-1.036	-1.038	-1.039	-1.040	-1.040	-1.040	-1.040	-1.039	-1.038	-1.036	-1.035	-1.034	-1.031	-1.029	-1.026	-1.024	-1.021	-1.019	-1.016	-1.014	-1.011	-1.010	-1.006	-1.005	-1.004	-1.001	-1.000	-0.999	-0.999	-0.998	-0.999	-0.999	-1.000	-1.002	-1.005	-1.009	-1.012	-1.016	-1.022	-1.028	-1.034	-1.041	-1.051	-1.060	-1.070	-1.081	-1.092	-1.105	-1.120	-1.134	-1.150	-1.165	-1.182	-1.201	-1.219	-1.239	-1.259	-1.279	-1.301	-1.324	-1.348	-1.370	-1.394	-1.419	-1.442	-1.469	-1.494	-1.519	-1.546	-1.572	-1.598	-1.625	-1.651	-1.678	-1.704	-1.729	-1.754	-1.779	-1.805	-1.829	-1.852	-1.876	-1.899	-1.920	-1.941	-1.962	-1.982	-2.000	-2.019	-2.036	-2.052	-2.068	-2.084	-2.096	-2.109	-2.121	-2.131	-2.141	-2.150	-2.156	-2.162	-2.169	-2.172	-2.176	-2.179	-2.180	-2.181	-2.180	-2.179	-2.176	-2.175	-2.170	-2.166	-2.161	-2.155	-2.148	-2.141	-2.134	-2.126	-2.119	-2.109	-2.100	-2.090	-2.080	-2.070	-2.060	-2.050	-2.039	-2.029	-2.019	-2.007	-1.998	-1.986	-1.978	-1.966	-1.956	-1.946	-1.936	-1.926	-1.918	-1.909	-1.900	-1.892	-1.882	-1.875	-1.869	-1.861	-1.854	-1.848	-1.841	-1.835	-1.830	-1.825	-1.820	-1.815	-1.810	-1.806	-1.802	-1.799	-1.795	-1.792	-1.790	-1.786	-1.785	-1.782	-1.780	-1.778	-1.776	-1.775	-1.774	-1.772	-1.770	-1.769	-1.768	-1.766	-1.765	-1.764	-1.762	-1.761	-1.760	-1.759	-1.758	-1.756	-1.755	-1.754	-1.751	-1.750	-1.749	-1.748	-1.744	-1.742	-1.741	-1.739	-1.736	-1.732	-1.730	-1.728	-1.725	-1.721	-1.718	-1.714	-1.711	-1.708	-1.704	-1.700	-1.696	-1.691	-1.686	-1.681	-1.676	-1.672	-1.666	-1.661	-1.655	-1.649	-1.642	-1.636	-1.629	-1.624	-1.616	-1.608	-1.600	-1.591	-1.584	-1.576	-1.568	-1.559	-1.549	-1.540	-1.530	-1.520	-1.510	-1.500	-1.489	-1.478	-1.466	-1.455	-1.444	-1.432	-1.421	-1.409	-1.398	-1.385	-1.374	-1.361	-1.350	-1.338	-1.326	-1.315	-1.302	-1.291	-1.280	-1.269	-1.258	-1.248	-1.236	-1.225	-1.216	-1.205	-1.196	-1.188	-1.179	-1.170	-1.162	-1.155	-1.149	-1.141	-1.136	-1.131	-1.126	-1.121	-1.118	-1.114	-1.110	-1.108	-1.106	-1.104	-1.102	-1.104	-1.102	-1.102	-1.104	-1.104	-1.105	-1.108	-1.109	-1.110	-1.114	-1.115	-1.116	-1.119	-1.121	-1.124	-1.126	-1.129	-1.130	-1.132	-1.132	-1.134	-1.135	-1.135	-1.135	-1.135	-1.134	-1.132	-1.130	-1.128	-1.125	-1.120	-1.115	-1.110	-1.104	-1.098	-1.090	-1.081	-1.072	-1.062	-1.052	-1.041	-1.030	-1.018	-1.005	-0.990	-0.975	-0.961	-0.946	-0.930	-0.912	-0.896	-0.879	-0.861	-0.842	-0.825	-0.806	-0.788	-0.769	-0.750	-0.731	-0.711	-0.694	-0.674	-0.656	-0.638	-0.619	-0.601	-0.585	-0.568	-0.550	-0.534	-0.519	-0.502	-0.489	-0.475	-0.460	-0.448	-0.435	-0.425	-0.414	-0.404	-0.395	-0.386	-0.378	-0.370	-0.364	-0.358	-0.352	-0.349	-0.346	-0.341	-0.340	-0.339	-0.338	-0.338	-0.338	-0.339	-0.341	-0.342	-0.346	-0.349	-0.352	-0.358	-0.362	-0.368	-0.374	-0.380	-0.386	-0.394	-0.401	-0.409	-0.416	-0.425	-0.434	-0.444	-0.452	-0.462	-0.471	-0.481	-0.492	-0.502	-0.514	-0.525	-0.535	-0.548	-0.558	-0.569	-0.581	-0.592	-0.604	-0.615	-0.628	-0.640	-0.651	-0.664	-0.674	-0.686	-0.698	-0.710	-0.720	-0.732	-0.744	-0.755	-0.766	-0.778	-0.788	-0.798	-0.808	-0.818	-0.829	-0.838	-0.848	-0.856	-0.864	-0.872	-0.881	-0.889	-0.895	-0.902	-0.909	-0.915	-0.921	-0.926	-0.931	-0.935	-0.940	-0.944	-0.946	-0.949	-0.951	-0.954	-0.955	-0.956	-0.958	-0.958	-0.958	-0.956	-0.956	-0.956	-0.955	-0.954	-0.951	-0.950	-0.948	-0.945	-0.942	-0.940	-0.936	-0.934	-0.930	-0.928	-0.924	-0.921	-0.918	-0.914	-0.910	-0.906	-0.904	-0.901	-0.898	-0.895	-0.891	-0.888	-0.885	-0.882	-0.881	-0.878	-0.875	-0.872	-0.870	-0.868	-0.865	-0.864	-0.861	-0.859	-0.856	-0.854	-0.851	-0.849	-0.846	-0.844	-0.841	-0.838	-0.835	-0.832	-0.828	-0.825	-0.821	-0.816	-0.812	-0.808	-0.802	-0.796	-0.791	-0.785	-0.779	-0.772	-0.765	-0.756	-0.749	-0.740	-0.731	-0.721	-0.711	-0.700	-0.690	-0.679	-0.668	-0.654	-0.641	-0.629	-0.615	-0.601	-0.586	-0.571	-0.556	-0.540	-0.525	-0.507	-0.491	-0.475	-0.458	-0.441	-0.424	-0.406	-0.389	-0.371	-0.354	-0.335	-0.319	-0.300	-0.282	-0.265	-0.249	-0.230	-0.214	-0.196	-0.181	-0.165	-0.149	-0.134	-0.119	-0.102	-0.089	-0.076	-0.062	-0.050	-0.038	-0.026	-0.016	-0.006	0.004	0.012	0.020	0.028	0.035	0.040	0.044	0.048	0.051	0.054	0.055	0.055	0.055	0.052	0.051	0.049	0.045	0.039	0.034	0.028	0.020	0.012	0.004	-0.005	-0.015	-0.026	-0.038	-0.049	-0.061	-0.075	-0.089	-0.101	-0.116	-0.130	-0.145	-0.161	-0.176	-0.191	-0.206	-0.221	-0.236	-0.252	-0.268	-0.282	-0.296	-0.311	-0.325	-0.339	-0.350	-0.364	-0.375	-0.384	-0.395	-0.404	-0.412	-0.419	-0.426	-0.431	-0.435	-0.439	-0.441	-0.442	-0.441	-0.441	-0.439	-0.435	-0.431	-0.425	-0.418	-0.409	-0.400	-0.389	-0.376	-0.365	-0.350	-0.335	-0.319	-0.301	-0.284	-0.265	-0.246	-0.224	-0.202	-0.181	-0.158	-0.135	-0.111	-0.086	-0.061	-0.036	-0.011	0.015	0.040	0.066	0.092	0.118	0.144	0.169	0.195	0.219	0.244	0.268	0.291	0.314	0.338	0.358	0.379	0.399	0.419	0.439	0.456	0.474	0.489	0.505	0.519	0.531	0.545	0.556	0.566	0.576	0.584	0.590	0.598	0.602	0.608	0.610	0.612	0.614	0.612	0.611	0.610	0.608	0.604	0.599	0.594	0.588	0.580	0.571	0.562	0.554	0.544	0.532	0.520	0.507	0.495	0.481	0.466	0.451	0.435	0.420	0.404	0.386	0.370	0.352	0.335	0.318	0.300	0.280	0.264	0.244	0.225	0.206	0.188	0.170	0.151	0.132	0.115	0.096	0.079	0.062	0.044	0.028	0.011	-0.005	-0.021	-0.035	-0.051	-0.065	-0.078	-0.091	-0.104	-0.115	-0.126	-0.138	-0.146	-0.156	-0.162	-0.171	-0.178	-0.182	-0.189	-0.194	-0.198	-0.201	-0.204	-0.205	-0.206	-0.206	-0.206	-0.205	-0.205	-0.202	-0.200	-0.199	-0.196	-0.192	-0.189	-0.185	-0.180	-0.176	-0.171	-0.166	-0.161	-0.156	-0.152	-0.148	-0.142	-0.139	-0.134	-0.130	-0.125	-0.122	-0.119	-0.116	-0.114	-0.111	-0.109	-0.109	-0.108	-0.108	-0.108	-0.108	-0.108	-0.109	-0.110	-0.112	-0.115	-0.118	-0.121	-0.125	-0.129	-0.134	-0.138	-0.144	-0.149	-0.155	-0.160	-0.166	-0.172	-0.179	-0.185	-0.191	-0.198	-0.204	-0.209	-0.216	-0.222	-0.228	-0.232	-0.239	-0.244	-0.249	-0.252	-0.258	-0.261	-0.264	-0.268	-0.270	-0.272	-0.272	-0.274	-0.275	-0.275	-0.274	-0.274	-0.272	-0.270	-0.268	-0.265	-0.261	-0.256	-0.251	-0.246	-0.241	-0.235	-0.229	-0.221	-0.214	-0.206	-0.198	-0.189	-0.179	-0.170	-0.159	-0.149	-0.138	-0.128	-0.116	-0.105	-0.094	-0.082	-0.070	-0.059	-0.048	-0.036	-0.024	-0.011	0.000	0.012	0.022	0.034	0.045	0.056	0.065	0.076	0.086	0.096	0.105	0.114	0.121	0.130	0.136	0.144	0.150	0.155	0.160	0.166	0.170	0.174	0.175	0.178	0.180	0.181	0.181	0.182	0.181	0.181	0.179	0.178	0.175	0.171	0.169	0.165	0.161	0.156	0.151	0.146	0.141	0.136	0.130	0.125	0.119	0.112	0.108	0.101	0.096	0.090	0.085	0.080	0.074	0.070	0.065	0.061	0.056	0.052	0.050	0.048	0.045	0.042	0.042	0.041	0.041	0.041	0.041	0.042	0.044	0.046	0.049	0.051	0.055	0.060	0.064	0.070	0.075	0.081	0.088	0.095	0.102	0.111	0.119	0.128	0.136	0.145	0.156	0.165	0.175	0.186	0.196	0.206	0.218	0.229	0.240	0.251	0.261	0.272	0.285	0.296	0.308	0.319	0.330	0.341	0.352	0.364	0.374	0.384	0.395	0.405	0.415	0.425	0.435	0.445	0.454	0.465	0.474	0.481	0.491	0.499	0.507	0.515	0.524	0.530	0.539	0.545	0.551	0.559	0.564	0.570	0.578	0.582	0.589	0.594	0.598	0.604	0.608	0.612	0.616	0.621	0.626	0.629	0.634	0.638	0.642	0.645	0.650	0.654	0.658	0.661	0.665	0.668	0.672	0.676	0.680	0.684	0.689	0.691	0.696	0.700	0.705	0.708	0.712	0.718	0.721	0.726	0.732	0.738	0.742	0.748	0.752	0.759	0.762	0.769	0.775	0.780	0.785	0.791	0.796	0.801	0.806	0.811	0.816	0.822	0.828	0.831	0.836	0.840	0.844	0.848	0.850	0.854	0.858	0.860	0.861	0.864	0.865	0.865	0.866	0.865	0.866	0.865	0.864	0.861	0.860	0.858	0.854	0.850	0.846	0.841	0.836	0.829	0.824	0.816	0.809	0.801	0.794	0.784	0.775	0.766	0.755	0.745	0.734	0.722	0.710	0.699	0.685	0.674	0.661	0.648	0.634	0.620	0.606	0.591	0.578	0.564	0.549	0.534	0.520	0.506	0.491	0.475	0.461	0.448	0.432	0.419	0.405	0.391	0.379	0.365	0.352	0.340	0.328	0.316	0.305	0.292	0.282	0.272	0.262	0.254	0.245	0.236	0.229	0.221	0.214	0.209	0.201	0.196	0.192	0.188	0.184	0.181	0.179	0.176	0.175	0.174	0.172	0.171	0.172	0.174	0.175	0.176	0.179	0.181	0.184	0.188	0.190	0.195	0.200	0.204	0.209	0.214	0.220	0.224	0.230	0.238	0.242	0.250	0.256	0.264	0.270	0.279	0.286	0.294	0.301	0.310	0.318	0.325	0.335	0.342	0.352	0.360	0.369	0.379	0.388	0.398	0.406	0.415	0.425	0.436	0.445	0.456	0.465	0.476	0.486	0.498	0.507	0.519	0.530	0.540	0.551	0.562	0.574	0.584	0.596	0.608	0.618	0.630	0.641	0.651	0.664	0.674	0.685	0.696	0.706	0.716	0.726	0.738	0.746	0.756	0.765	0.774	0.782	0.791	0.800	0.806	0.814	0.821	0.828	0.834	0.839	0.845	0.850	0.855	0.859	0.862	0.866	0.869	0.871	0.875	0.876	0.878	0.880	0.880	0.880	0.881	0.880	0.880	0.880	0.879	0.878	0.876	0.875	0.874	0.871	0.870	0.868	0.866	0.864	0.860	0.859	0.856	0.854	0.851	0.849	0.846	0.844	0.841	0.839	0.838	0.836	0.834	0.832	0.831	0.830	0.829	0.828	0.828	0.826	0.825	0.824	0.824	0.824	0.824	0.824	0.825	0.824	0.825	0.825	0.825	0.826	0.826	0.828	0.828	0.828	0.828	0.828	0.828	0.829	0.829	0.828	0.828	0.826	0.826	0.825	0.822	0.821	0.819	0.815	0.812	0.809	0.805	0.801	0.796	0.791	0.785	0.779	0.774	0.765	0.758	0.749	0.739	0.730	0.720	0.709	0.698	0.686	0.672	0.661	0.648	0.632	0.619	0.604	0.588	0.572	0.556	0.540	0.522	0.506	0.490	0.472	0.455	0.436	0.421	0.404	0.386	0.369	0.352	0.335	0.319	0.304	0.289	0.272	0.259	0.245	0.231	0.219	0.206	0.195	0.185	0.174	0.164	0.156	0.149	0.141	0.135	0.130	0.126	0.121	0.119	0.118	0.115	0.115	0.116	0.116	0.118	0.121	0.122	0.126	0.131	0.135	0.139	0.145	0.150	0.155	0.161	0.168	0.174	0.180	0.186	0.194	0.200	0.206	0.211	0.216	0.222	0.228	0.232	0.236	0.241	0.244	0.248	0.250	0.252	0.254	0.255	0.255	0.255	0.255	0.254	0.251	0.249	0.245	0.242	0.238	0.232	0.226	0.220	100.000	5.000	2.000	1.000	3.000	0.000	0.000	0.000	0.000	0.000	0.000	0.000	0.000	0.000	0.000	0.000	0.000	0.000	-1.331	-1.344	-1.356	-1.366	-1.379	-1.389	-1.399	-1.409	-1.418	-1.426	-1.435	-1.442	-1.449	-1.455	-1.461	-1.466	-1.470	-1.474	-1.478	-1.480	-1.481	-1.481	-1.481	-1.481	-1.480	-1.478	-1.476	-1.472	-1.469	-1.464	-1.458	-1.451	-1.444	-1.435	-1.429	-1.420	-1.409	-1.399	-1.389	-1.378	-1.366	-1.355	-1.342	-1.329	-1.316	-1.302	-1.289	-1.275	-1.260	-1.246	-1.231	-1.216	-1.201	-1.186	-1.172	-1.158	-1.144	-1.128	-1.114	-1.100	-1.086	-1.072	-1.059	-1.045	-1.034	-1.021	-1.010	-0.998	-0.988	-0.976	-0.966	-0.958	-0.949	-0.939	-0.931	-0.924	-0.916	-0.910	-0.905	-0.900	-0.896	-0.891	-0.889	-0.886	-0.885	-0.882	-0.881	-0.881	-0.881	-0.882	-0.884	-0.885	-0.886	-0.890	-0.892	-0.896	-0.900	-0.904	-0.908	-0.912	-0.916	-0.922	-0.928	-0.932	-0.939	-0.944	-0.951	-0.956	-0.961	-0.968	-0.972	-0.979	-0.984	-0.989	-0.994	-0.998	-1.001	-1.005	-1.009	-1.011	-1.012	-1.015	-1.018	-1.018	-1.018	-1.018	-1.018	-1.016	-1.015	-1.011	-1.009	-1.005	-1.001	-0.996	-0.989	-0.984	-0.976	-0.969	-0.960	-0.951	-0.942	-0.932	-0.922	-0.910	-0.900	-0.888	-0.875	-0.862	-0.849	-0.836	-0.822	-0.809	-0.794	-0.780	-0.765	-0.751	-0.738	-0.722	-0.709	-0.694	-0.680	-0.666	-0.651	-0.638	-0.624	-0.611	-0.598	-0.586	-0.574	-0.561	-0.551	-0.540	-0.530	-0.519	-0.510	-0.502	-0.492	-0.486	-0.479	-0.472	-0.466	-0.461	-0.456	-0.452	-0.449	-0.445	-0.442	-0.441	-0.440	-0.439	-0.439	-0.440	-0.441	-0.441	-0.444	-0.448	-0.450	-0.452	-0.458	-0.461	-0.466	-0.471	-0.476	-0.482	-0.488	-0.494	-0.500	-0.507	-0.514	-0.520	-0.526	-0.535	-0.541	-0.549	-0.556	-0.564	-0.570	-0.579	-0.586	-0.594	-0.601	-0.609	-0.616	-0.624	-0.630	-0.638	-0.645	-0.652	-0.659	-0.665	-0.671	-0.679	-0.684	-0.691	-0.698	-0.702	-0.709	-0.715	-0.720	-0.725	-0.731	-0.736	-0.740	-0.745	-0.750	-0.755	-0.760	-0.764	-0.768	-0.772	-0.776	-0.780	-0.785	-0.789	-0.791	-0.796	-0.800	-0.805	-0.808	-0.812	-0.816	-0.821	-0.824	-0.828	-0.834	-0.838	-0.842	-0.846	-0.851	-0.856	-0.861	-0.866	-0.872	-0.878	-0.882	-0.889	-0.895	-0.901	-0.908	-0.914	-0.921	-0.928	-0.935	-0.942	-0.951	-0.959	-0.968	-0.975	-0.984	-0.992	-1.002	-1.012	-1.021	-1.031	-1.040	-1.051	-1.061	-1.072	-1.081	-1.092	-1.102	-1.114	-1.125	-1.136	-1.148	-1.159	-1.169	-1.181	-1.191	-1.204	-1.215	-1.226	-1.238	-1.249	-1.259	-1.271	-1.281	-1.291	-1.302	-1.312	-1.324	-1.332	-1.342	-1.351	-1.361	-1.370	-1.379	-1.386	-1.394	-1.401	-1.409	-1.415	-1.422	-1.429	-1.435	-1.441	-1.445	-1.451	-1.455	-1.460	-1.462	-1.466	-1.469	-1.472	-1.474	-1.476	-1.478	-1.479	-1.479	-1.480	-1.480	-1.480	-1.479	-1.478	-1.476	-1.475	-1.474	-1.471	-1.469	-1.466	-1.462	-1.460	-1.456	-1.452	-1.449	-1.445	-1.440	-1.436	-1.432	-1.426	-1.421	-1.416	-1.411	-1.406	-1.400	-1.395	-1.389	-1.384	-1.379	-1.372	-1.368	-1.361	-1.356	-1.350	-1.345	-1.339	-1.334	-1.328	-1.324	-1.318	-1.312	-1.306	-1.302	-1.296	-1.291	-1.288	-1.282	-1.276	-1.272	-1.268	-1.262	-1.259	-1.254	-1.249	-1.246	-1.241	-1.238	-1.234	-1.229	-1.225	-1.221	-1.218	-1.214	-1.210	-1.206	-1.204	-1.200	-1.196	-1.194	-1.189	-1.186	-1.182	-1.180	-1.176	-1.172	-1.170	-1.166	-1.162	-1.159	-1.155	-1.152	-1.148	-1.144	-1.140	-1.136	-1.131	-1.126	-1.122	-1.118	-1.112	-1.108	-1.101	-1.096	-1.090	-1.085	-1.079	-1.072	-1.066	-1.060	-1.052	-1.046	-1.039	-1.032	-1.025	-1.018	-1.009	-1.001	-0.994	-0.985	-0.976	-0.969	-0.961	-0.952	-0.944	-0.935	-0.926	-0.918	-0.909	-0.901	-0.892	-0.885	-0.878	-0.869	-0.861	-0.852	-0.846	-0.839	-0.832	-0.825	-0.819	-0.812	-0.808	-0.801	-0.796	-0.791	-0.788	-0.782	-0.780	-0.776	-0.772	-0.770	-0.768	-0.768	-0.766	-0.764	-0.765	-0.765	-0.764	-0.765	-0.766	-0.768	-0.769	-0.771	-0.772	-0.775	-0.779	-0.780	-0.784	-0.788	-0.791	-0.796	-0.800	-0.804	-0.808	-0.812	-0.816	-0.820	-0.824	-0.829	-0.832	-0.836	-0.840	-0.845	-0.849	-0.851	-0.856	-0.859	-0.862	-0.865	-0.868	-0.871	-0.872	-0.875	-0.876	-0.878	-0.880	-0.881	-0.881	-0.881	-0.881	-0.881	-0.881	-0.880	-0.880	-0.879	-0.876	-0.874	-0.874	-0.871	-0.868	-0.864	-0.861	-0.858	-0.855	-0.850	-0.846	-0.841	-0.838	-0.832	-0.828	-0.822	-0.818	-0.812	-0.808	-0.802	-0.796	-0.791	-0.785	-0.780	-0.774	-0.769	-0.764	-0.759	-0.752	-0.746	-0.741	-0.736	-0.732	-0.726	-0.721	-0.716	-0.712	-0.710	-0.705	-0.701	-0.699	-0.695	-0.692	-0.690	-0.688	-0.686	-0.684	-0.684	-0.682	-0.682	-0.682	-0.682	-0.684	-0.685	-0.686	-0.688	-0.691	-0.695	-0.698	-0.701	-0.705	-0.710	-0.715	-0.720	-0.726	-0.734	-0.739	-0.746	-0.754	-0.761	-0.769	-0.776	-0.785	-0.794	-0.802	-0.812	-0.821	-0.831	-0.840	-0.850	-0.859	-0.869	-0.879	-0.889	-0.899	-0.908	-0.918	-0.926	-0.938	-0.945	-0.955	-0.964	-0.974	-0.981	-0.990	-0.998	-1.006	-1.014	-1.021	-1.029	-1.035	-1.041	-1.048	-1.054	-1.060	-1.065	-1.070	-1.074	-1.079	-1.082	-1.088	-1.092	-1.096	-1.100	-1.102	-1.108	-1.111	-1.114	-1.116	-1.120	-1.122	-1.128	-1.130	-1.134	-1.138	-1.140	-1.145	-1.150	-1.154	-1.158	-1.164	-1.169	-1.174	-1.181	-1.188	-1.194	-1.200	-1.209	-1.216	-1.226	-1.236	-1.245	-1.256	-1.266	-1.278	-1.290	-1.304	-1.316	-1.330	-1.344	-1.359	-1.374	-1.389	-1.405	-1.422	-1.440	-1.458	-1.475	-1.492	-1.511	-1.530	-1.549	-1.568	-1.588	-1.608	-1.628	-1.646	-1.666	-1.686	-1.705	-1.725	-1.745	-1.765	-1.784	-1.802	-1.821	-1.839	-1.856	-1.874	-1.891	-1.908	-1.924	-1.939	-1.955	-1.969	-1.982	-1.996	-2.010	-2.021	-2.033	-2.044	-2.054	-2.064	-2.072	-2.080	-2.088	-2.094	-2.099	-2.105	-2.110	-2.112	-2.116	-2.119	-2.121	-2.122	-2.124	-2.122	-2.124	-2.122	-2.121	-2.120	-2.118	-2.115	-2.112	-2.109	-2.106	-2.101	-2.098	-2.094	-2.089	-2.084	-2.079	-2.074	-2.069	-2.062	-2.058	-2.052	-2.047	-2.041	-2.036	-2.030	-2.025	-2.019	-2.014	-2.007	-2.002	-1.996	-1.992	-1.986	-1.981	-1.976	-1.971	-1.966	-1.961	-1.956	-1.952	-1.948	-1.942	-1.939	-1.934	-1.930	-1.926	-1.921	-1.916	-1.912	-1.909	-1.905	-1.901	-1.896	-1.892	-1.890	-1.885	-1.881	-1.878	-1.874	-1.870	-1.868	-1.862	-1.859	-1.856	-1.852	-1.849	-1.845	-1.841	-1.839	-1.836	-1.832	-1.830	-1.826	-1.822	-1.820	-1.816	-1.814	-1.810	-1.809	-1.805	-1.801	-1.800	-1.796	-1.794	-1.791	-1.789	-1.786	-1.782	-1.780	-1.776	-1.775	-1.771	-1.769	-1.766	-1.762	-1.759	-1.756	-1.751	-1.748	-1.744	-1.740	-1.736	-1.731	-1.726	-1.721	-1.718	-1.711	-1.705	-1.700	-1.692	-1.686	-1.679	-1.672	-1.665	-1.656	-1.649	-1.640	-1.631	-1.621	-1.614	-1.604	-1.592	-1.582	-1.572	-1.561	-1.550	-1.539	-1.528	-1.515	-1.505	-1.492	-1.481	-1.469	-1.458	-1.445	-1.434	-1.422	-1.411	-1.400	-1.390	-1.380	-1.369	-1.359	-1.349	-1.340	-1.330	-1.322	-1.315	-1.306	-1.299	-1.294	-1.288	-1.281	-1.278	-1.272	-1.269	-1.266	-1.262	-1.261	-1.260	-1.259	-1.259	-1.260	-1.261	-1.262	-1.264	-1.266	-1.270	-1.272	-1.278	-1.281	-1.285	-1.290	-1.296	-1.300	-1.306	-1.311	-1.318	-1.324	-1.330	-1.335	-1.341	-1.346	-1.352	-1.358	-1.362	-1.368	-1.372	-1.376	-1.381	-1.384	-1.386	-1.390	-1.392	-1.394	-1.395	-1.395	-1.395	-1.394	-1.392	-1.391	-1.389	-1.385	-1.381	-1.378	-1.371	-1.366	-1.360	-1.354	-1.346	-1.338	-1.330	-1.321	-1.311	-1.301	-1.291	-1.280	-1.269	-1.258	-1.246	-1.234	-1.221	-1.209	-1.195	-1.182	-1.169	-1.155	-1.144	-1.130	-1.116	-1.104	-1.090	-1.076	-1.065	-1.051	-1.040	-1.028	-1.016	-1.002	-0.992	-0.981	-0.970	-0.960	-0.950	-0.940	-0.931	-0.922	-0.914	-0.905	-0.898	-0.890	-0.884	-0.876	-0.871	-0.865	-0.860	-0.855	-0.851	-0.846	-0.842	-0.838	-0.836	-0.832	-0.830	-0.828	-0.826	-0.824	-0.821	-0.821	-0.820	-0.820	-0.819	-0.819	-0.818	-0.818	-0.819	-0.819	-0.819	-0.820	-0.820	-0.822	-0.822	-0.824	-0.825	-0.826	-0.826	-0.829	-0.829	-0.831	-0.832	-0.834	-0.835	-0.836	-0.838	-0.840	-0.841	-0.844	-0.845	-0.846	-0.848	-0.849	-0.851	-0.851	-0.852	-0.854	-0.856	-0.858	-0.859	-0.859	-0.859	-0.860	-0.860	-0.861	-0.860	-0.861	-0.861	-0.860	-0.860	-0.859	-0.859	-0.858	-0.856	-0.855	-0.852	-0.851	-0.850	-0.848	-0.844	-0.841	-0.838	-0.835	-0.831	-0.828	-0.824	-0.820	-0.815	-0.811	-0.808	-0.801	-0.796	-0.792	-0.788	-0.781	-0.776	-0.771	-0.766	-0.761	-0.755	-0.751	-0.745	-0.741	-0.735	-0.731	-0.728	-0.722	-0.719	-0.715	-0.711	-0.708	-0.705	-0.702	-0.700	-0.699	-0.698	-0.696	-0.696	-0.696	-0.696	-0.698	-0.699	-0.701	-0.702	-0.706	-0.709	-0.712	-0.716	-0.721	-0.726	-0.732	-0.738	-0.742	-0.750	-0.756	-0.762	-0.770	-0.779	-0.786	-0.794	-0.802	-0.810	-0.819	-0.828	-0.836	-0.846	-0.854	-0.862	-0.871	-0.880	-0.889	-0.896	-0.904	-0.912	-0.920	-0.928	-0.934	-0.941	-0.946	-0.954	-0.960	-0.965	-0.969	-0.974	-0.978	-0.981	-0.984	-0.986	-0.989	-0.990	-0.991	-0.992	-0.992	-0.992	-0.992	-0.991	-0.990	-0.989	-0.986	-0.984	-0.981	-0.978	-0.974	-0.970	-0.966	-0.962	-0.958	-0.952	-0.948	-0.944	-0.938	-0.932	-0.928	-0.922	-0.918	-0.912	-0.906	-0.901	-0.896	-0.891	-0.888	-0.882	-0.878	-0.875	-0.870	-0.866	-0.864	-0.861	-0.859	-0.858	-0.856	-0.855	-0.854	-0.854	-0.855	-0.856	-0.858	-0.860	-0.862	-0.866	-0.870	-0.875	-0.881	-0.886	-0.892	-0.900	-0.909	-0.916	-0.925	-0.935	-0.945	-0.956	-0.966	-0.979	-0.991	-1.004	-1.016	-1.029	-1.044	-1.056	-1.070	-1.085	-1.100	-1.115	-1.130	-1.145	-1.160	-1.175	-1.190	-1.205	-1.219	-1.234	-1.248	-1.261	-1.275	-1.288	-1.301	-1.312	-1.325	-1.335	-1.345	-1.354	-1.361	-1.370	-1.376	-1.382	-1.388	-1.391	-1.395	-1.398	-1.398	-1.399	-1.398	-1.395	-1.391	-1.388	-1.382	-1.375	-1.369	-1.359	-1.349	-1.339	-1.326	-1.314	-1.300	-1.286	-1.271	-1.254	-1.238	-1.219	-1.199	-1.180	-1.159	-1.138	-1.116	-1.095	-1.072	-1.050	-1.026	-1.004	-0.980	-0.958	-0.934	-0.909	-0.886	-0.861	-0.838	-0.815	-0.791	-0.770	-0.746	-0.725	-0.701	-0.680	-0.660	-0.639	-0.619	-0.599	-0.580	-0.561	-0.544	-0.526	-0.511	-0.495	-0.479	-0.465	-0.451	-0.436	-0.424	-0.414	-0.401	-0.391	-0.381	-0.371	-0.362	-0.355	-0.348	-0.341	-0.334	-0.328	-0.322	-0.319	-0.312	-0.309	-0.306	-0.302	-0.299	-0.296	-0.296	-0.294	-0.292	-0.292	-0.292	-0.292	-0.292	-0.292	-0.294	-0.294	-0.295	-0.296	-0.299	-0.300	-0.301	-0.305	-0.306	-0.308	-0.310	-0.314	-0.316	-0.319	-0.321	-0.325	-0.328	-0.331	-0.334	-0.338	-0.340	-0.344	-0.346	-0.350	-0.354	-0.356	-0.359	-0.362	-0.364	-0.366	-0.369	-0.371	-0.372	-0.374	-0.376	-0.378	-0.378	-0.378	-0.378	-0.378	-0.378	-0.375	-0.375	-0.374	-0.371	-0.370	-0.366	-0.364	-0.361	-0.358	-0.354	-0.348	-0.344	-0.339	-0.332	-0.328	-0.321	-0.316	-0.309	-0.302	-0.295	-0.289	-0.282	-0.275	-0.268	-0.260	-0.252	-0.245	-0.238	-0.231	-0.224	-0.216	-0.209	-0.201	-0.196	-0.189	-0.181	-0.176	-0.170	-0.164	-0.159	-0.154	-0.149	-0.144	-0.140	-0.135	-0.131	-0.129	-0.126	-0.122	-0.121	-0.118	-0.118	-0.115	-0.114	-0.112	-0.112	-0.111	-0.111	-0.112	-0.112	-0.114	-0.114	-0.115	-0.116	-0.118	-0.120	-0.121	-0.124	-0.125	-0.126	-0.130	-0.131	-0.134	-0.135	-0.138	-0.140	-0.142	-0.144	-0.148	-0.150	-0.151	-0.154	-0.156	-0.158	-0.161	-0.164	-0.166	-0.168	-0.170	-0.172	-0.175	-0.178	-0.180	-0.182	-0.185	-0.188	-0.189	-0.191	-0.194	-0.196	-0.199	-0.202	-0.205	-0.209	-0.212	-0.215	-0.219	-0.224	-0.226	-0.231	-0.235	-0.241	-0.245	-0.251	-0.258	-0.262	-0.270	-0.276	-0.284	-0.290	-0.299	-0.306	-0.315	-0.325	-0.335	-0.345	-0.355	-0.366	-0.378	-0.390	-0.402	-0.415	-0.428	-0.442	-0.456	-0.471	-0.486	-0.501	-0.516	-0.532	-0.549	-0.566	-0.582	-0.600	-0.618	-0.635	-0.652	-0.670	-0.689	-0.706	-0.725	-0.741	-0.760	-0.778	-0.795	-0.812	-0.830	-0.846	-0.862	-0.879	-0.894	-0.909	-0.925	-0.940	-0.952	-0.966	-0.978	-0.990	-1.001	-1.011	-1.021	-1.030	-1.039	-1.046	-1.054	-1.060	-1.064	-1.069	-1.072	-1.076	-1.078	-1.080	-1.081	-1.080	-1.080	-1.079	-1.079	-1.076	-1.072	-1.070	-1.066	-1.061	-1.056	-1.051	-1.048	-1.042	-1.036	-1.030	-1.024	-1.018	-1.011	-1.005	-1.000	-0.992	-0.988	-0.980	-0.975	-0.969	-0.964	-0.959	-0.954	-0.949	-0.945	-0.940	-0.936	-0.932	-0.930	-0.926	-0.924	-0.921	-0.920	-0.919	-0.916	-0.916	-0.916	-0.915	-0.915	-0.916	-0.916	-0.918	-0.919	-0.919	-0.921	-0.924	-0.925	-0.928	-0.929	-0.932	-0.934	-0.938	-0.940	-0.944	-0.946	-0.949	-0.951	-0.954	-0.958	-0.960	-0.962	-0.965	-0.969	-0.971	-0.974	-0.976	-0.979	-0.981	-0.984	-0.986	-0.988	-0.989	-0.991	-0.992	-0.994	-0.995	-0.995	-0.996	-0.996	-0.999	-0.999	-0.999	-0.998	-0.999	-0.998	-0.998	-0.998	-0.996	-0.995	-0.994	-0.992	-0.992	-0.990	-0.988	-0.986	-0.984	-0.981	-0.980	-0.978	-0.975	-0.971	-0.969	-0.965	-0.962	-0.960	-0.955	-0.952	-0.949	-0.945	-0.941	-0.938	-0.935	-0.931	-0.929	-0.924	-0.921	-0.918	-0.912	-0.910	-0.906	-0.904	-0.901	-0.898	-0.894	-0.892	-0.889	-0.888	-0.885	-0.884	-0.882	-0.880	-0.879	-0.878	-0.876	-0.876	-0.876	-0.876	-0.876	-0.876	-0.878	-0.879	-0.880	-0.881	-0.885	-0.888	-0.890	-0.892	-0.896	-0.900	-0.905	-0.909	-0.914	-0.918	-0.922	-0.928	-0.932	-0.939	-0.944	-0.951	-0.956	-0.964	-0.969	-0.976	-0.981	-0.989	-0.995	-1.002	-1.008	-1.015	-1.021	-1.028	-1.035	-1.040	-1.046	-1.052	-1.059	-1.062	-1.069	-1.074	-1.078	-1.081	-1.085	-1.089	-1.091	-1.094	-1.096	-1.099	-1.099	-1.100	-1.100	-1.100	-1.099	-1.098	-1.096	-1.092	-1.090	-1.086	-1.081	-1.076	-1.071	-1.066	-1.060	-1.054	-1.046	-1.039	-1.031	-1.021	-1.012	-1.002	-0.994	-0.984	-0.972	-0.962	-0.950	-0.939	-0.926	-0.914	-0.904	-0.891	-0.878	-0.865	-0.852	-0.840	-0.828	-0.814	-0.801	-0.788	-0.775	-0.762	-0.750	-0.738	-0.724	-0.712	-0.699	-0.688	-0.675	-0.664	-0.652	-0.640	-0.629	-0.618	-0.608	-0.596	-0.586	-0.576	-0.566	-0.555	-0.546	-0.536	-0.526	-0.518	-0.509	-0.500	-0.490	-0.482	-0.474	-0.464	-0.455	-0.448	-0.440	-0.431	-0.422	-0.415	-0.406	-0.398	-0.390	-0.382	-0.374	-0.365	-0.356	-0.349	-0.340	-0.331	-0.322	-0.315	-0.308	-0.299	-0.291	-0.282	-0.274	-0.265	-0.258	-0.249	-0.240	-0.231	-0.224	-0.214	-0.206	-0.198	-0.190	-0.181	-0.172	-0.164	-0.155	-0.148	-0.140	-0.131	-0.124	-0.115	-0.109	-0.100	-0.092	-0.085	-0.078	-0.070	-0.064	-0.056	-0.050	-0.042	-0.035	-0.029	-0.022	-0.016	-0.010	-0.004	0.002	0.009	0.014	0.020	0.025	0.031	0.036	0.041	0.048	0.052	0.056	0.061	0.068	0.072	0.076	0.081	0.088	0.091	0.095	0.100	0.104	0.109	0.112	0.116	0.121	0.125	0.129	0.132	0.136	0.141	0.145	0.149	0.151	0.155	0.159	0.162	0.165	0.168	0.171	0.174	0.176	0.179	0.181	0.184	0.185	0.186	0.188	0.190	0.191	0.191	0.192	0.191	0.191	0.191	0.190	0.190	0.188	0.186	0.184	0.181	0.179	0.175	0.172	0.168	0.162	0.158	0.152	0.148	0.141	0.135	0.128	0.120	0.112	0.105	0.096	0.088	0.078	0.069	0.060	0.049	0.039	0.028	0.019	0.008	-0.004	-0.015	-0.026	-0.038	-0.049	-0.060	-0.071	-0.081	-0.092	-0.104	-0.114	-0.125	-0.135	-0.145	-0.155	-0.164	-0.174	-0.181	-0.190	-0.198	-0.206	-0.212	-0.219	-0.225	-0.231	-0.236	-0.241	-0.246	-0.251	-0.254	-0.258	-0.260	-0.264	-0.265	-0.266	-0.268	-0.269	-0.270	-0.270	-0.270	-0.270	-0.270	-0.270	-0.269	-0.270	-0.269	-0.269	-0.268	-0.268	-0.266	-0.268	-0.266	-0.266	-0.266	-0.266	-0.268	-0.268	-0.268	-0.270	-0.270	-0.272	-0.274	-0.276	-0.279	-0.281	-0.285	-0.288	-0.292	-0.296	-0.301	-0.306	-0.312	-0.318	-0.324	-0.330	-0.335	-0.344	-0.350	-0.358	-0.365	-0.374	-0.381	-0.390	-0.398	-0.408	-0.416	-0.426	-0.434	-0.444	-0.454	-0.464	-0.474	-0.484	-0.494	-0.504	-0.512	-0.524	-0.534	-0.545	-0.556	-0.565	-0.576	-0.586	-0.598	-0.608	-0.619	-0.629	-0.639	-0.649	-0.660	-0.670	-0.679	-0.690	-0.699	-0.710	-0.719	-0.729	-0.738	-0.748	-0.756	-0.766	-0.774	-0.782	-0.790	-0.800	-0.806	-0.815	-0.822	-0.829	-0.836	-0.844	-0.850	-0.855	-0.861	-0.868	-0.871	-0.878	-0.882	-0.886	-0.890	-0.895	-0.898	-0.901	-0.902	-0.905	-0.909	-0.910	-0.911	-0.912	-0.912	-0.914	-0.914	-0.914	-0.914	-0.912	-0.911	-0.911	-0.910	-0.909	-0.906	-0.905	-0.902	-0.900	-0.898	-0.894	-0.891	-0.888	-0.885	-0.881	-0.878	-0.874	-0.870	-0.866	-0.864	-0.860	-0.855	-0.851	-0.848	-0.844	-0.840	-0.835	-0.831	-0.826	-0.822	-0.819	-0.815	-0.811	-0.808	-0.804	-0.799	-0.795	-0.792	-0.788	-0.785	-0.780	-0.776	-0.774	-0.770	-0.766	-0.762	-0.760	-0.758	-0.754	-0.751	-0.748	-0.745	-0.742	-0.740	-0.736	-0.734	-0.731	-0.729	-0.725	-0.722	-0.720	-0.718	-0.714	-0.711	-0.709	-0.705	-0.702	-0.699	-0.696	-0.691	-0.688	-0.685	-0.681	-0.676	-0.674	-0.670	-0.665	-0.661	-0.656	-0.651	-0.648	-0.642	-0.636	-0.631	-0.625	-0.620	-0.614	-0.609	-0.602	-0.596	-0.590	-0.584	-0.578	-0.571	-0.564	-0.558	-0.551	-0.545	-0.539	-0.532	-0.526	-0.520	-0.514	-0.509	-0.504	-0.498	-0.492	-0.488	-0.482	-0.478	-0.475	-0.470	-0.468	-0.464	-0.461	-0.460	-0.458	-0.456	-0.455	-0.454	-0.454	-0.454	-0.454	-0.455	-0.455	-0.456	-0.458	-0.460	-0.460	-0.462	-0.465	-0.468	-0.470	-0.474	-0.476	-0.480	-0.481	-0.485	-0.488	-0.491	-0.494	-0.496	-0.500	-0.501	-0.505	-0.506	-0.509	-0.510	-0.511	-0.514	-0.514	-0.514	-0.514	-0.514	-0.514	-0.512	-0.511	-0.510	-0.509	-0.505	-0.502	-0.499	-0.496	-0.492	-0.489	-0.484	-0.479	-0.475	-0.470	-0.464	-0.458	-0.452	-0.446	-0.440	-0.434	-0.429	-0.422	-0.416	-0.410	-0.402	-0.396	-0.391	-0.386	-0.380	-0.374	-0.370	-0.365	-0.360	-0.356	-0.354	-0.350	-0.348	-0.345	-0.344	-0.342	-0.341	-0.342	-0.342	-0.344	-0.345	-0.349	-0.352	-0.356	-0.362	-0.368	-0.374	-0.381	-0.391	-0.400	-0.410	-0.421	-0.434	-0.446	-0.460	-0.475	-0.490	-0.507	-0.524	-0.542	-0.562	-0.581	-0.602	-0.625	-0.646	-0.669	-0.692	-0.718	-0.742	-0.769	-0.796	-0.821	-0.849	-0.879	-0.906	-0.935	-0.965	-0.994	-1.025	-1.054	-1.085	-1.115	-1.145	-1.176	-1.206	-1.236	-1.265	-1.295	-1.324	-1.354	-1.382	-1.411	-1.439	-1.466	-1.492	-1.518	-1.544	-1.568	-1.591	-1.614	-1.636	-1.658	-1.679	-1.698	-1.715	-1.734	-1.750	-1.764	-1.779	-1.792	-1.805	-1.815	-1.825	-1.835	-1.842	-1.849	-1.855	-1.860	-1.864	-1.866	-1.869	-1.869	-1.870	-1.869	-1.869	-1.865	-1.864	-1.859	-1.855	-1.850	-1.844	-1.839	-1.831	-1.825	-1.818	-1.811	-1.802	-1.795	-1.786	-1.778	-1.769	-1.760	-1.752	-1.742	-1.734	-1.726	-1.718	-1.710	-1.701	-1.692	-1.686	-1.679	-1.671	-1.665	-1.659	-1.652	-1.646	-1.641	-1.636	-1.631	-1.628	-1.624	-1.620	-1.618	-1.615	-1.612	-1.610	-1.609	-1.606	-1.606	-1.605	-1.605	-1.605	-1.604	-1.605	-1.605	-1.604	-1.605	-1.605	-1.606	-1.606	-1.608	-1.608	-1.608	-1.606	-1.606	-1.606	-1.605	-1.602	-1.601	-1.599	-1.595	-1.590	-1.586	-1.581	-1.575	-1.569	-1.562	-1.554	-1.546	-1.535	-1.525	-1.512	-1.501	-1.488	-1.472	-1.458	-1.441	-1.422	-1.405	-1.385	-1.364	-1.342	-1.319	-1.295	-1.269	-1.242	-1.215	-1.186	-1.158	-1.128	-1.096	-1.064	-1.031	-0.998	-0.962	-0.926	-0.890	-0.854	-0.816	-0.779	-0.741	-0.702	-0.664	-0.625	-0.585	-0.545	-0.506	-0.466	-0.426	-0.388	-0.349	-0.310	-0.271	-0.234	-0.196	-0.160	-0.124	-0.088	-0.054	-0.021	0.011	0.042	0.071	0.100	0.129	0.155	0.179	0.201	0.222	0.242	0.260	0.276	0.291	0.302	0.314	0.322	0.330	0.336	0.339	0.340	0.339	0.336	0.331	0.326	0.316	0.306	0.292	0.278	0.262	0.244	0.224	0.200	0.178	0.151	0.124	0.095	0.064	0.031	-0.004	-0.039	-0.075	-0.114	-0.154	-0.194	-0.236	-0.280	-0.325	-0.370	-0.418	-0.465	-0.515	-0.564	-0.614	-0.665	-0.716	-0.769	-0.821	-0.876	-0.929	-0.984	-1.039	-1.094	-1.150	-1.205	-1.261	-1.319	-1.375	-1.431	-1.489	-1.545	-1.602	-1.660	-1.718	-1.775	-1.831	-1.889	-1.946	-2.004	-2.061	-2.119	-2.178	-2.234	-2.292	-2.349	-2.406	-2.465	-2.521	-2.579	-2.636	-2.695	-2.752	-2.810	-2.869	-2.926	-2.984	-3.042	-3.099	-3.158	-3.215	-3.274	-3.331	-3.389	-3.446	-3.505	-3.561	-3.620	-3.678	-3.736	-3.794	-3.851	-3.908	-3.966	-4.022	-4.080	-4.138	-4.194	-4.251	-4.306	-4.362	-4.418	-4.472	-4.529	-4.582	-4.636	-4.690	-4.742	-4.795	-4.849	-4.900	-4.951	-5.001	-5.050	-5.100	-5.148	-5.196	-5.244	-5.290	-5.336	-5.381	-5.426	-5.470	-5.512	-5.555	-5.596	-5.636	-5.678	-5.715	-5.754	-5.791	-5.828	-5.864	-5.899	-5.932	-5.966	-5.999	-6.030	-6.061	-6.091	-6.120	-6.149	-6.175	-6.202	-6.229	-6.252	-6.276	-6.300	-6.322	-6.344	-6.364	-6.382	-6.402	-6.420	-6.436	-6.451	-6.466	-6.480	-6.492	-6.505	-6.515	-6.525	-6.535	-6.542	-6.549	-6.555	-6.560	-6.564	-6.566	-6.568	-6.569	-6.568	-6.566	-6.564	-6.560	-6.555	-6.549	-6.542	-6.535	-6.526	-6.516	-6.506	-6.494	-6.481	-6.468	-6.454	-6.439	-6.421	-6.406	-6.388	-6.370	-6.350	-6.331	-6.311	-6.289	-6.268	-6.245	-6.221	-6.198	-6.174	-6.150	-6.125	-6.099	-6.074	-6.048	-6.021	-5.995	-5.968	-5.940	-5.912	-5.884	-5.856	-5.826	-5.798	-5.768	-5.739	-5.708	-5.678	-5.648	-5.618	-5.586	-5.554	-5.522	-5.490	-5.458	-5.424	-5.392	-5.359	-5.324	-5.290	-5.256	-5.220	-5.184	-5.149	-5.111	-5.075	-5.038	-5.000	-4.962	-4.922	-4.884	-4.845	-4.804	-4.764	-4.722	-4.681	-4.640	-4.599	-4.555	-4.514	-4.470	-4.426	-4.384	-4.340	-4.296	-4.251	-4.206	-4.162	-4.118	-4.074	-4.028	-3.982	-3.939	-3.894	-3.849	-3.804	-3.760	-3.715	-3.671	-3.626	-3.582	-3.539	-3.495	-3.451	-3.408	-3.365	-3.321	-3.280	-3.238	-3.195	-3.152	-3.111	-3.070	-3.029	-2.988	-2.948	-2.906	-2.866	-2.828	-2.788	-2.748	-2.709	-2.670	-2.631	-2.592	-2.554	-2.516	-2.476	-2.439	-2.401	-2.364	-2.326	-2.288	-2.251	-2.214	-2.178	-2.141	-2.104	-2.068	-2.031	-1.995	-1.959	-1.924	-1.889	-1.852	-1.818	-1.784	-1.749	-1.714	-1.680	-1.646	-1.614	-1.580	-1.548	-1.515	-1.484	-1.450	-1.420	-1.389	-1.359	-1.328	-1.299	-1.269	-1.240	-1.212	-1.184	-1.156	-1.129	-1.102	-1.076	-1.050	-1.024	-1.000	-0.975	-0.950	-0.925	-0.902	-0.879	-0.856	-0.834	-0.811	-0.789	-0.768	-0.745	-0.724	-0.702	-0.681	-0.662	-0.641	-0.620	-0.600	-0.580	-0.561	-0.540	-0.520	-0.501	-0.481	-0.461	-0.440	-0.420	-0.401	-0.381	-0.361	-0.340	-0.321	-0.301	-0.280	-0.261	-0.241	-0.221	-0.201	-0.182	-0.161	-0.141	-0.122	-0.102	-0.081	-0.062	-0.044	-0.024	-0.005	0.015	0.034	0.051	0.070	0.089	0.106	0.124	0.141	0.158	0.174	0.189	0.204	0.220	0.234	0.248	0.260	0.272	0.285	0.296	0.308	0.318	0.326	0.336	0.344	0.351	0.359	0.365	0.371	0.375	0.380	0.384	0.385	0.388	0.390	0.390	0.390	0.389	0.388	0.385	0.382	0.380	0.376	0.372	0.366	0.361	0.355	0.349	0.342	0.335	0.328	0.320	0.311	0.302	0.294	0.285	0.275	0.265	0.255	0.245	0.235	0.222	0.212	0.201	0.191	0.179	0.168	0.156	0.145	0.132	0.122	0.111	0.099	0.088	0.076	0.064	0.052	0.041	0.030	0.019	0.006	-0.005	-0.016	-0.029	-0.040	-0.051	-0.062	-0.074	-0.086	-0.098	-0.109	-0.121	-0.132	-0.144	-0.155	-0.166	-0.179	-0.191	-0.202	-0.214	-0.226	-0.239	-0.251	-0.262	-0.275	-0.286	-0.299	-0.311	-0.324	-0.336	-0.348	-0.359	-0.372	-0.384	-0.396	-0.408	-0.420	-0.434	-0.445	-0.459	-0.471	-0.484	-0.495	-0.507	-0.520	-0.532	-0.545	-0.558	-0.571	-0.584	-0.595	-0.609	-0.621	-0.635	-0.648	-0.661	-0.674	-0.688	-0.701	-0.714	-0.729	-0.742	-0.756	-0.770	-0.784	-0.799	-0.814	-0.828	-0.841	-0.856	-0.871	-0.888	-0.902	-0.918	-0.932	-0.948	-0.964	-0.979	-0.994	-1.009	-1.025	-1.041	-1.056	-1.071	-1.086	-1.100	-1.115	-1.130	-1.144	-1.158	-1.171	-1.184	-1.198	-1.210	-1.220	-1.232	-1.244	-1.254	-1.264	-1.272	-1.282	-1.290	-1.298	-1.302	-1.309	-1.314	-1.318	-1.320	-1.322	-1.324	-1.326	-1.326	-1.324	-1.324	-1.320	-1.318	-1.311	-1.308	-1.301	-1.294	-1.285	-1.278	-1.268	-1.256	-1.246	-1.234	-1.221	-1.209	-1.195	-1.180	-1.165	-1.150	-1.132	-1.118	-1.100	-1.081	-1.064	-1.046	-1.028	-1.010	-0.990	-0.972	-0.952	-0.932	-0.915	-0.896	-0.878	-0.859	-0.839	-0.820	-0.802	-0.784	-0.766	-0.749	-0.732	-0.716	-0.701	-0.685	-0.670	-0.656	-0.641	-0.628	-0.615	-0.602	-0.591	-0.580	-0.569	-0.559	-0.551	-0.542	-0.534	-0.528	-0.521	-0.515	-0.510	-0.506	-0.501	-0.498	-0.495	-0.492	-0.490	-0.490	-0.489	-0.489	-0.489	-0.489	-0.491	-0.491	-0.494	-0.495	-0.498	-0.500	-0.502	-0.505	-0.509	-0.511	-0.515	-0.518	-0.521	-0.525	-0.528	-0.531	-0.534	-0.536	-0.538	-0.539	-0.541	-0.542	-0.542	-0.544	-0.544	-0.545	-0.544	-0.542	-0.540	-0.539	-0.536	-0.532	-0.529	-0.524	-0.519	-0.514	-0.507	-0.501	-0.494	-0.485	-0.478	-0.468	-0.459	-0.449	-0.439	-0.428	-0.416	-0.404	-0.392	-0.380	-0.368	-0.355	-0.341	-0.328	-0.314	-0.301	-0.286	-0.272	-0.259	-0.245	-0.231	-0.218	-0.204	-0.190	-0.178	-0.164	-0.151	-0.138	-0.125	-0.114	-0.101	-0.090	-0.080	-0.068	-0.058	-0.049	-0.040	-0.031	-0.022	-0.015	-0.009	-0.002	0.004	0.010	0.015	0.020	0.024	0.028	0.029	0.032	0.034	0.035	0.036	0.038	0.038	0.038	0.036	0.035	0.034	0.032	0.030	0.028	0.024	0.021	0.018	0.014	0.009	0.006	0.001	-0.002	-0.008	-0.012	-0.016	-0.022	-0.028	-0.031	-0.038	-0.042	-0.048	-0.052	-0.059	-0.064	-0.069	-0.074	-0.079	-0.084	-0.088	-0.094	-0.098	-0.104	-0.108	-0.111	-0.116	-0.121	-0.125	-0.129	-0.132	-0.136	-0.140	-0.144	-0.146	-0.150	-0.152	-0.156	-0.160	-0.162	-0.166	-0.169	-0.171	-0.172	-0.175	-0.176	-0.180	-0.181	-0.182	-0.186	-0.188	-0.190	-0.191	-0.194	-0.196	-0.199	-0.200	-0.202	-0.205	-0.208	-0.210	-0.214	-0.215	-0.219	-0.222	-0.225	-0.230	-0.234	-0.239	-0.244	-0.249	-0.254	-0.259	-0.264	-0.270	-0.276	-0.284	-0.290	-0.298	-0.308	-0.315	-0.324	-0.334	-0.344	-0.352	-0.364	-0.375	-0.386	-0.399	-0.411	-0.424	-0.436	-0.450	-0.462	-0.478	-0.491	-0.506	-0.520	-0.536	-0.550	-0.566	-0.582	-0.598	-0.614	-0.630	-0.645	-0.661	-0.679	-0.695	-0.710	-0.728	-0.744	-0.759	-0.775	-0.790	-0.806	-0.820	-0.835	-0.850	-0.865	-0.878	-0.890	-0.904	-0.916	-0.929	-0.939	-0.951	-0.962	-0.972	-0.981	-0.991	-0.999	-1.009	-1.016	-1.022	-1.030	-1.035	-1.040	-1.046	-1.050	-1.052	-1.058	-1.060	-1.061	-1.064	-1.065	-1.065	-1.065	-1.065	-1.065	-1.064	-1.062	-1.060	-1.058	-1.056	-1.052	-1.050	-1.045	-1.042	-1.038	-1.034	-1.030	-1.024	-1.019	-1.014	-1.010	-1.004	-0.998	-0.992	-0.986	-0.981	-0.975	-0.970	-0.964	-0.958	-0.952	-0.946	-0.941	-0.935	-0.930	-0.925	-0.919	-0.915	-0.910	-0.905	-0.900	-0.896	-0.891	-0.888	-0.882	-0.879	-0.876	-0.872	-0.869	-0.865	-0.861	-0.859	-0.856	-0.854	-0.852	-0.850	-0.848	-0.846	-0.844	-0.841	-0.841	-0.840	-0.839	-0.838	-0.836	-0.835	-0.836	-0.835	-0.835	-0.834	-0.834	-0.832	-0.832	-0.832	-0.831	-0.831	-0.831	-0.831	-0.830	-0.830	-0.830	-0.829	-0.828	-0.826	-0.825	-0.824	-0.822	-0.820	-0.819	-0.816	-0.814	-0.811	-0.809	-0.805	-0.801	-0.799	-0.794	-0.790	-0.785	-0.780	-0.774	-0.769	-0.762	-0.756	-0.751	-0.744	-0.736	-0.729	-0.721	-0.714	-0.706	-0.699	-0.690	-0.681	-0.672	-0.664	-0.655	-0.645	-0.638	-0.629	-0.619	-0.611	-0.601	-0.594	-0.584	-0.576	-0.568	-0.559	-0.551	-0.544	-0.536	-0.529	-0.522	-0.515	-0.510	-0.504	-0.499	-0.494	-0.489	-0.485	-0.480	-0.476	-0.474	-0.471	-0.469	-0.468	-0.465	-0.464	-0.464	-0.462	-0.462	-0.464	-0.464	-0.465	-0.466	-0.468	-0.469	-0.470	-0.472	-0.475	-0.475	-0.479	-0.481	-0.484	-0.485	-0.488	-0.490	-0.491	-0.492	-0.495	-0.496	-0.499	-0.499	-0.501	-0.501	-0.502	-0.501	-0.502	-0.501	-0.501	-0.500	-0.500	-0.498	-0.495	-0.494	-0.491	-0.488	-0.485	-0.481	-0.478	-0.472	-0.469	-0.464	-0.459	-0.454	-0.448	-0.442	-0.436	-0.429	-0.424	-0.418	-0.410	-0.402	-0.396	-0.388	-0.380	-0.372	-0.364	-0.358	-0.350	-0.341	-0.334	-0.325	-0.318	-0.310	-0.301	-0.294	-0.286	-0.279	-0.271	-0.264	-0.256	-0.249	-0.241	-0.235	-0.226	-0.220	-0.214	-0.208	-0.201	-0.195	-0.190	-0.185	-0.179	-0.175	-0.170	-0.166	-0.161	-0.158	-0.155	-0.151	-0.149	-0.146	-0.144	-0.142	-0.140	-0.139	-0.139	-0.139	-0.138	-0.139	-0.140	-0.141	-0.142	-0.145	-0.148	-0.150	-0.154	-0.159	-0.161	-0.166	-0.171	-0.176	-0.181	-0.188	-0.194	-0.200	-0.208	-0.214	-0.220	-0.228	-0.236	-0.244	-0.251	-0.260	-0.268	-0.276	-0.285	-0.294	-0.302	-0.311	-0.320	-0.329	-0.338	-0.348	-0.355	-0.364	-0.372	-0.380	-0.390	-0.398	-0.406	-0.414	-0.421	-0.430	-0.438	-0.445	-0.452	-0.460	-0.468	-0.474	-0.480	-0.488	-0.494	-0.500	-0.506	-0.512	-0.519	-0.525	-0.531	-0.538	-0.542	-0.549	-0.555	-0.560	-0.566	-0.572	-0.578	-0.584	-0.590	-0.596	-0.602	-0.610	-0.618	-0.624	-0.631	-0.638	-0.646	-0.654	-0.661	-0.671	-0.680	-0.689	-0.700	-0.709	-0.719	-0.731	-0.741	-0.754	-0.766	-0.779	-0.791	-0.805	-0.819	-0.832	-0.849	-0.864	-0.880	-0.896	-0.912	-0.930	-0.946	-0.965	-0.982	-1.001	-1.021	-1.040	-1.060	-1.079	-1.100	-1.119	-1.140	-1.161	-1.182	-1.202	-1.224	-1.245	-1.266	-1.288	-1.309	-1.330	-1.350	-1.371	-1.391	-1.410	-1.431	-1.451	-1.470	-1.489	-1.506	-1.525	-1.542	-1.560	-1.576	-1.592	-1.608	-1.622	-1.636	-1.650	-1.662	-1.675	-1.686	-1.696	-1.706	-1.715	-1.725	-1.732	-1.739	-1.745	-1.750	-1.756	-1.760	-1.762	-1.765	-1.766	-1.769	-1.770	-1.770	-1.769	-1.769	-1.768	-1.765	-1.762	-1.760	-1.758	-1.754	-1.751	-1.746	-1.741	-1.738	-1.732	-1.728	-1.722	-1.718	-1.712	-1.708	-1.701	-1.696	-1.692	-1.688	-1.681	-1.676	-1.671	-1.668	-1.662	-1.659	-1.654	-1.650	-1.646	-1.644	-1.640	-1.636	-1.634	-1.630	-1.628	-1.624	-1.622	-1.620	-1.618	-1.616	-1.614	-1.611	-1.610	-1.609	-1.606	-1.605	-1.604	-1.601	-1.601	-1.599	-1.598	-1.596	-1.594	-1.592	-1.590	-1.589	-1.586	-1.584	-1.582	-1.580	-1.578	-1.575	-1.571	-1.570	-1.568	-1.564	-1.561	-1.558	-1.554	-1.551	-1.548	-1.544	-1.541	-1.538	-1.534	-1.530	-1.525	-1.522	-1.519	-1.514	-1.510	-1.506	-1.502	-1.499	-1.495	-1.490	-1.486	-1.482	-1.478	-1.475	-1.470	-1.465	-1.461	-1.456	-1.451	-1.448	-1.442	-1.439	-1.434	-1.429	-1.424	-1.418	-1.412	-1.408	-1.401	-1.395	-1.390	-1.384	-1.378	-1.371	-1.364	-1.358	-1.350	-1.342	-1.335	-1.326	-1.319	-1.311	-1.301	-1.294	-1.285	-1.275	-1.268	-1.258	-1.249	-1.239	-1.230	-1.220	-1.210	-1.201	-1.192	-1.182	-1.174	-1.164	-1.155	-1.145	-1.138	-1.129	-1.120	-1.112	-1.104	-1.096	-1.089	-1.082	-1.075	-1.069	-1.062	-1.058	-1.052	-1.048	-1.042	-1.039	-1.036	-1.031	-1.029	-1.026	-1.024	-1.024	-1.021	-1.020	-1.019	-1.020	-1.019	-1.019	-1.019	-1.020	-1.021	-1.021	-1.022	-1.022	-1.024	-1.024	-1.026	-1.026	-1.028	-1.028	-1.029	-1.029	-1.029	-1.029	-1.028	-1.026	-1.026	-1.024	-1.021	-1.019	-1.016	-1.012	-1.009	-1.004	-0.999	-0.994	-0.988	-0.981	-0.974	-0.966	-0.958	-0.949	-0.939	-0.929	-0.919	-0.910	-0.898	-0.886	-0.874	-0.862	-0.849	-0.836	-0.822	-0.810	-0.796	-0.782	-0.768	-0.754	-0.740	-0.725	-0.711	-0.698	-0.682	-0.669	-0.655	-0.642	-0.630	-0.616	-0.604	-0.591	-0.579	-0.566	-0.556	-0.545	-0.535	-0.524	-0.515	-0.505	-0.498	-0.489	-0.482	-0.475	-0.469	-0.462	-0.456	-0.452	-0.448	-0.442	-0.440	-0.436	-0.435	-0.432	-0.430	-0.430	-0.429	-0.429	-0.429	-0.429	-0.429	-0.430	-0.431	-0.434	-0.435	-0.438	-0.439	-0.441	-0.445	-0.448	-0.449	-0.452	-0.456	-0.459	-0.461	-0.465	-0.468	-0.472	-0.475	-0.478	-0.482	-0.485	-0.489	-0.491	-0.495	-0.496	-0.500	-0.504	-0.506	-0.509	-0.511	-0.514	-0.516	-0.518	-0.520	-0.522	-0.525	-0.528	-0.529	-0.531	-0.532	-0.534	-0.535	-0.536	-0.539	-0.538	-0.539	-0.540	-0.541	-0.541	-0.541	-0.541	-0.542	-0.541	-0.542	-0.541	-0.540	-0.540	-0.539	-0.538	-0.536	-0.535	-0.532	-0.531	-0.529	-0.528	-0.525	-0.522	-0.520	-0.516	-0.514	-0.510	-0.506	-0.502	-0.499	-0.494	-0.490	-0.486	-0.482	-0.479	-0.472	-0.469	-0.464	-0.460	-0.455	-0.451	-0.446	-0.441	-0.438	-0.432	-0.428	-0.424	-0.419	-0.416	-0.411	-0.408	-0.405	-0.401	-0.398	-0.395	-0.394	-0.392	-0.390	-0.389	-0.389	-0.389	-0.389	-0.389	-0.390	-0.390	-0.392	-0.395	-0.398	-0.400	-0.404	-0.408	-0.412	-0.416	-0.421	-0.426	-0.432	-0.439	-0.445	-0.452	-0.459	-0.466	-0.474	-0.481	-0.490	-0.498	-0.506	-0.515	-0.524	-0.532	-0.541	-0.550	-0.559	-0.568	-0.578	-0.585	-0.594	-0.601	-0.610	-0.619	-0.626	-0.634	-0.640	-0.648	-0.654	-0.660	-0.665	-0.671	-0.676	-0.680	-0.685	-0.688	-0.691	-0.694	-0.695	-0.698	-0.698	-0.698	-0.699	-0.699	-0.698	-0.695	-0.692	-0.690	-0.686	-0.682	-0.679	-0.675	-0.669	-0.664	-0.659	-0.652	-0.646	-0.640	-0.632	-0.626	-0.619	-0.611	-0.604	-0.596	-0.589	-0.581	-0.574	-0.566	-0.558	-0.550	-0.544	-0.536	-0.530	-0.524	-0.518	-0.512	-0.507	-0.502	-0.499	-0.494	-0.491	-0.489	-0.489	-0.488	-0.486	-0.488	-0.489	-0.490	-0.494	-0.496	-0.501	-0.506	-0.511	-0.519	-0.526	-0.534	-0.544	-0.552	-0.564	-0.574	-0.586	-0.598	-0.611	-0.625	-0.639	-0.652	-0.668	-0.681	-0.698	-0.714	-0.729	-0.746	-0.762	-0.779	-0.795	-0.812	-0.828	-0.844	-0.860	-0.876	-0.891	-0.906	-0.921	-0.935	-0.948	-0.961	-0.972	-0.984	-0.995	-1.005	-1.014	-1.021	-1.029	-1.034	-1.040	-1.042	-1.046	-1.048	-1.049	-1.048	-1.046	-1.044	-1.040	-1.035	-1.029	-1.021	-1.012	-1.002	-0.991	-0.979	-0.966	-0.952	-0.936	-0.922	-0.904	-0.888	-0.868	-0.849	-0.828	-0.808	-0.785	-0.764	-0.740	-0.716	-0.692	-0.669	-0.644	-0.619	-0.594	-0.569	-0.542	-0.516	-0.491	-0.466	-0.440	-0.415	-0.390	-0.365	-0.340	-0.315	-0.291	-0.268	-0.244	-0.221	-0.199	-0.178	-0.156	-0.134	-0.114	-0.094	-0.075	-0.056	-0.038	-0.021	-0.005	0.011	0.026	0.041	0.056	0.069	0.081	0.092	0.104	0.115	0.124	0.134	0.142	0.151	0.158	0.165	0.171	0.176	0.181	0.186	0.190	0.191	0.195	0.196	0.199	0.199	0.199	0.199	0.199	0.196	0.195	0.194	0.191	0.189	0.186	0.182	0.179	0.175	0.171	0.166	0.161	0.156	0.151	0.146	0.141	0.135	0.130	0.124	0.119	0.112	0.106	0.101	0.095	0.090	0.085	0.079	0.075	0.070	0.066	0.062	0.058	0.054	0.051	0.048	0.046	0.045	0.042	0.042	0.041	0.041	0.042	0.042	0.044	0.045	0.048	0.051	0.054	0.058	0.062	0.066	0.071	0.078	0.084	0.090	0.096	0.102	0.110	0.116	0.124	0.131	0.139	0.148	0.155	0.162	0.171	0.178	0.185	0.192	0.200	0.208	0.215	0.220	0.228	0.234	0.240	0.245	0.250	0.254	0.259	0.262	0.266	0.269	0.272	0.275	0.275	0.278	0.278	0.279	0.279	0.278	0.278	0.275	0.274	0.271	0.270	0.266	0.264	0.261	0.258	0.254	0.250	0.246	0.241	0.238	0.234	0.230	0.224	0.220	0.216	0.212	0.208	0.204	0.199	0.196	0.191	0.189	0.185	0.181	0.179	0.175	0.172	0.171	0.168	0.165	0.164	0.161	0.160	0.158	0.156	0.155	0.154	0.154	0.152	0.152	0.151	0.151	0.151	0.149	0.149	0.149	0.149	0.146	0.146	0.145	0.145	0.142	0.141	0.139	0.138	0.135	0.132	0.130	0.126	0.122	0.119	0.115	0.110	0.104	0.099	0.092	0.085	0.079	0.071	0.064	0.055	0.045	0.036	0.026	0.014	0.004	-0.009	-0.021	-0.034	-0.048	-0.060	-0.075	-0.090	-0.106	-0.120	-0.138	-0.154	-0.170	-0.188	-0.205	-0.222	-0.240	-0.259	-0.276	-0.294	-0.312	-0.331	-0.350	-0.368	-0.385	-0.404	-0.422	-0.440	-0.458	-0.472	-0.490	-0.506	-0.522	-0.539	-0.554	-0.568	-0.581	-0.595	-0.608	-0.619	-0.630	-0.641	-0.651	-0.661	-0.669	-0.678	-0.685	-0.691	-0.698	-0.702	-0.706	-0.710	-0.714	-0.716	-0.719	-0.719	-0.721	-0.721	-0.721	-0.721	-0.719	-0.719	-0.716	-0.715	-0.712	-0.710	-0.708	-0.704	-0.701	-0.699	-0.695	-0.692	-0.690	-0.686	-0.684	-0.681	-0.679	-0.676	-0.674	-0.671	-0.671	-0.669	-0.669	-0.668	-0.668	-0.668	-0.668	-0.669	-0.669	-0.670	-0.672	-0.674	-0.675	-0.679	-0.681	-0.684	-0.688	-0.691	-0.695	-0.699	-0.702	-0.706	-0.711	-0.715	-0.720	-0.724	-0.729	-0.732	-0.739	-0.742	-0.746	-0.751	-0.755	-0.759	-0.764	-0.768	-0.772	-0.775	-0.778	-0.781	-0.785	-0.788	-0.791	-0.794	-0.795	-0.798	-0.799	-0.801	-0.802	-0.802	-0.805	-0.806	-0.806	-0.806	-0.808	-0.806	-0.806	-0.806	-0.806	-0.805	-0.804	-0.802	-0.804	-0.801	-0.800	-0.800	-0.798	-0.796	-0.795	-0.794	-0.791	-0.789	-0.788	-0.785	-0.784	-0.781	-0.780	-0.778	-0.775	-0.772	-0.771	-0.768	-0.766	-0.765	-0.762	-0.760	-0.758	-0.755	-0.752	-0.751	-0.749	-0.748	-0.745	-0.744	-0.741	-0.739	-0.738	-0.736	-0.735	-0.734	-0.731	-0.731	-0.730	-0.729	-0.729	-0.729	-0.729	-0.728	-0.729	-0.729	-0.730	-0.731	-0.731	-0.734	-0.735	-0.738	-0.740	-0.742	-0.745	-0.749	-0.752	-0.755	-0.760	-0.765	-0.769	-0.774	-0.780	-0.786	-0.791	-0.798	-0.805	-0.811	-0.819	-0.825	-0.834	-0.842	-0.849	-0.858	-0.866	-0.874	-0.882	-0.891	-0.900	-0.910	-0.918	-0.926	-0.936	-0.944	-0.952	-0.961	-0.970	-0.979	-0.986	-0.994	-1.002	-1.009	-1.016	-1.024	-1.030	-1.036	-1.041	-1.048	-1.051	-1.055	-1.059	-1.062	-1.065	-1.068	-1.071	-1.071	-1.072	-1.072	-1.072	-1.072	-1.070	-1.069	-1.065	-1.062	-1.059	-1.055	-1.051	-1.045	-1.040	-1.032	-1.028	-1.020	-1.011	-1.004	-0.995	-0.986	-0.978	-0.966	-0.958	-0.946	-0.935	-0.924	-0.914	-0.901	-0.890	-0.878	-0.866	-0.854	-0.841	-0.829	-0.815	-0.802	-0.789	-0.776	-0.762	-0.750	-0.736	-0.722	-0.709	-0.695	-0.681	-0.669	-0.656	-0.641	-0.628	-0.615	-0.601	-0.588	-0.575	-0.561	-0.549	-0.535	-0.522	-0.510	-0.495	-0.482	-0.470	-0.458	-0.444	-0.430	-0.418	-0.404	-0.391	-0.379	-0.366	-0.352	-0.340	-0.328	-0.314	-0.301	-0.289	-0.275	-0.262	-0.250	-0.236	-0.225	-0.211	-0.198	-0.186	-0.172	-0.160	-0.149	-0.136	-0.124	-0.111	-0.099	-0.086	-0.074	-0.062	-0.050	-0.039	-0.028	-0.016	-0.004	0.008	0.019	0.030	0.041	0.052	0.062	0.074	0.084	0.094	0.105	0.114	0.124	0.134	0.144	0.154	0.162	0.172	0.180	0.190	0.199	0.208	0.215	0.224	0.232	0.240	0.248	0.256	0.262	0.271	0.279	0.286	0.292	0.300	0.308	0.314	0.321	0.328	0.335	0.341	0.348	0.355	0.361	0.368	0.374	0.380	0.388	0.394	0.400	0.406	0.412	0.419	0.425	0.430	0.436	0.444	0.449	0.455	0.461	0.466	0.474	0.479	0.485	0.490	0.496	0.502	0.507	0.512	0.518	0.522	0.529	0.532	0.539	0.542	0.548	0.551	0.555	0.560	0.564	0.568	0.570	0.572	0.575	0.578	0.580	0.581	0.582	0.584	0.584	0.585	0.582	0.582	0.581	0.580	0.576	0.575	0.571	0.568	0.564	0.558	0.554	0.549	0.541	0.535	0.528	0.520	0.512	0.504	0.496	0.486	0.476	0.466	0.458	0.446	0.435	0.425	0.415	0.402	0.392	0.381	0.371	0.360	0.349	0.338	0.328	0.316	0.306	0.296	0.286	0.276	0.266	0.259	0.249	0.240	0.232	0.225	0.218	0.210	0.205	0.199	0.194	0.188	0.182	0.178	0.174	0.171	0.166	0.164	0.161	0.160	0.158	0.155	0.154	0.152	0.151	0.150	0.149	0.148	0.148	0.146	0.144	0.142	0.141	0.140	0.139	0.139	0.136	0.135	0.132	0.130	0.128	0.125	0.120	0.118	0.114	0.110	0.105	0.100	0.095	0.089	0.082	0.076	0.070	0.062	0.056	0.049	0.040	0.031	0.024	0.014	0.005	-0.005	-0.014	-0.024	-0.035	-0.045	-0.056	-0.066	-0.078	-0.088	-0.099	-0.111	-0.122	-0.134	-0.145	-0.158	-0.169	-0.181	-0.194	-0.206	-0.218	-0.229	-0.241	-0.254	-0.265	-0.278	-0.290	-0.301	-0.312	-0.325	-0.336	-0.349	-0.360	-0.370	-0.381	-0.392	-0.404	-0.415	-0.425	-0.436	-0.446	-0.456	-0.466	-0.476	-0.486	-0.495	-0.504	-0.512	-0.521	-0.530	-0.539	-0.546	-0.555	-0.562	-0.569	-0.576	-0.584	-0.590	-0.596	-0.602	-0.609	-0.615	-0.620	-0.626	-0.631	-0.635	-0.641	-0.645	-0.650	-0.654	-0.659	-0.662	-0.666	-0.670	-0.672	-0.676	-0.679	-0.682	-0.685	-0.689	-0.691	-0.694	-0.695	-0.699	-0.701	-0.702	-0.704	-0.706	-0.709	-0.709	-0.711	-0.712	-0.714	-0.715	-0.715	-0.716	-0.716	-0.718	-0.716	-0.718	-0.718	-0.718	-0.718	-0.716	-0.716	-0.714	-0.714	-0.711	-0.710	-0.709	-0.706	-0.704	-0.701	-0.698	-0.695	-0.691	-0.689	-0.685	-0.680	-0.676	-0.671	-0.666	-0.661	-0.658	-0.651	-0.648	-0.641	-0.635	-0.630	-0.625	-0.619	-0.612	-0.606	-0.600	-0.595	-0.588	-0.581	-0.575	-0.569	-0.564	-0.556	-0.550	-0.544	-0.538	-0.531	-0.526	-0.520	-0.514	-0.507	-0.504	-0.498	-0.491	-0.488	-0.482	-0.478	-0.472	-0.468	-0.464	-0.459	-0.454	-0.450	-0.445	-0.442	-0.438	-0.434	-0.430	-0.428	-0.424	-0.421	-0.418	-0.414	-0.412	-0.410	-0.408	-0.404	-0.402	-0.401	-0.400	-0.398	-0.395	-0.395	-0.394	-0.392	-0.391	-0.391	-0.391	-0.390	-0.390	-0.391	-0.391	-0.392	-0.392	-0.394	-0.395	-0.396	-0.398	-0.401	-0.402	-0.404	-0.406	-0.409	-0.411	-0.414	-0.416	-0.419	-0.421	-0.425	-0.428	-0.430	-0.434	-0.436	-0.439	-0.441	-0.444	-0.448	-0.449	-0.451	-0.452	-0.455	-0.456	-0.458	-0.460	-0.460	-0.461	-0.461	-0.461	-0.461	-0.461	-0.459	-0.459	-0.458	-0.455	-0.452	-0.450	-0.448	-0.444	-0.441	-0.438	-0.434	-0.429	-0.424	-0.419	-0.414	-0.409	-0.402	-0.398	-0.392	-0.388	-0.381	-0.374	-0.370	-0.364	-0.358	-0.352	-0.346	-0.341	-0.336	-0.331	-0.328	-0.321	-0.318	-0.315	-0.311	-0.308	-0.306	-0.304	-0.304	-0.302	-0.302	-0.302	-0.302	-0.305	-0.306	-0.310	-0.312	-0.318	-0.321	-0.329	-0.335	-0.341	-0.350	-0.360	-0.369	-0.380	-0.391	-0.405	-0.418	-0.432	-0.446	-0.462	-0.479	-0.496	-0.515	-0.534	-0.554	-0.574	-0.595	-0.618	-0.640	-0.664	-0.688	-0.712	-0.738	-0.764	-0.790	-0.818	-0.845	-0.872	-0.901	-0.930	-0.959	-0.989	-1.019	-1.048	-1.079	-1.109	-1.139	-1.170	-1.200	-1.230	-1.260	-1.290	-1.319	-1.350	-1.379	-1.408	-1.436	-1.462	-1.491	-1.518	-1.544	-1.569	-1.594	-1.619	-1.642	-1.665	-1.686	-1.708	-1.728	-1.746	-1.765	-1.781	-1.798	-1.812	-1.826	-1.839	-1.851	-1.861	-1.871	-1.880	-1.888	-1.894	-1.899	-1.902	-1.905	-1.908	-1.909	-1.908	-1.906	-1.905	-1.902	-1.899	-1.894	-1.889	-1.881	-1.875	-1.868	-1.860	-1.850	-1.841	-1.832	-1.821	-1.811	-1.800	-1.789	-1.778	-1.766	-1.754	-1.742	-1.730	-1.719	-1.706	-1.695	-1.684	-1.672	-1.661	-1.651	-1.641	-1.631	-1.622	-1.614	-1.605	-1.598	-1.589	-1.584	-1.576	-1.570	-1.565	-1.560	-1.556	-1.551	-1.549	-1.546	-1.542	-1.541	-1.540	-1.539	-1.539	-1.539	-1.538	-1.538	-1.538	-1.539	-1.540	-1.541	-1.541	-1.542	-1.542	-1.544	-1.545	-1.545	-1.544	-1.544	-1.544	-1.541	-1.540	-1.536	-1.534	-1.530	-1.525	-1.519	-1.514	-1.506	-1.498	-1.489	-1.479	-1.468	-1.455	-1.442	-1.429	-1.412	-1.396	-1.379	-1.360	-1.340	-1.320	-1.296	-1.274	-1.249	-1.222	-1.196	-1.168	-1.139	-1.109	-1.076	-1.045	-1.011	-0.976	-0.941	-0.905	-0.868	-0.831	-0.792	-0.755	-0.715	-0.675	-0.635	-0.595	-0.555	-0.512	-0.472	-0.431	-0.390	-0.350	-0.309	-0.269	-0.229	-0.189	-0.150	-0.112	-0.075	-0.038	-0.001	0.034	0.068	0.100	0.131	0.161	0.191	0.218	0.245	0.269	0.292	0.314	0.332	0.351	0.366	0.380	0.392	0.404	0.411	0.419	0.422	0.425	0.425	0.424	0.420	0.415	0.408	0.398	0.385	0.372	0.356	0.339	0.319	0.299	0.276	0.251	0.224	0.196	0.165	0.134	0.101	0.066	0.030	-0.006	-0.045	-0.085	-0.125	-0.168	-0.211	-0.255	-0.300	-0.346	-0.392	-0.441	-0.488	-0.536	-0.586	-0.638	-0.688	-0.739	-0.789	-0.841	-0.892	-0.945	-0.998	-1.051	-1.104	-1.158	-1.211	-1.265	-1.319	-1.374	-1.426	-1.481	-1.535	-1.589	-1.644	-1.699	-1.754	-1.809	-1.862	-1.918	-1.972	-2.027	-2.084	-2.138	-2.194	-2.250	-2.305	-2.362	-2.418	-2.474	-2.531	-2.588	-2.645	-2.702	-2.759	-2.818	-2.875	-2.932	-2.990	-3.048	-3.106	-3.165	-3.224	-3.282	-3.340	-3.399	-3.458	-3.516	-3.575	-3.632	-3.691	-3.750	-3.808	-3.866	-3.924	-3.982	-4.039	-4.096	-4.152	-4.210	-4.266	-4.321	-4.376	-4.431	-4.485	-4.539	-4.592	-4.645	-4.696	-4.749	-4.800	-4.850	-4.899	-4.949	-4.996	-5.044	-5.090	-5.138	-5.182	-5.228	-5.271	-5.314	-5.356	-5.399	-5.440	-5.480	-5.520	-5.559	-5.596	-5.634	-5.671	-5.706	-5.742	-5.776	-5.810	-5.844	-5.875	-5.908	-5.938	-5.968	-5.998	-6.025	-6.052	-6.080	-6.105	-6.130	-6.155	-6.178	-6.200	-6.221	-6.242	-6.261	-6.281	-6.298	-6.316	-6.331	-6.346	-6.360	-6.374	-6.386	-6.396	-6.408	-6.415	-6.424	-6.430	-6.435	-6.440	-6.442	-6.445	-6.446	-6.446	-6.445	-6.442	-6.440	-6.436	-6.430	-6.424	-6.416	-6.408	-6.398	-6.388	-6.375	-6.361	-6.349	-6.335	-6.320	-6.302	-6.285	-6.269	-6.249	-6.229	-6.210	-6.189	-6.168	-6.145	-6.122	-6.099	-6.075	-6.051	-6.026	-6.001	-5.975	-5.950	-5.922	-5.896	-5.869	-5.842	-5.814	-5.786	-5.758	-5.729	-5.699	-5.670	-5.640	-5.610	-5.580	-5.549	-5.516	-5.485	-5.454	-5.421	-5.389	-5.356	-5.322	-5.289	-5.255	-5.220	-5.185	-5.150	-5.114	-5.078	-5.040	-5.004	-4.965	-4.926	-4.888	-4.849	-4.809	-4.769	-4.728	-4.686	-4.646	-4.604	-4.561	-4.519	-4.475	-4.431	-4.388	-4.344	-4.299	-4.255	-4.210	-4.164	-4.119	-4.074	-4.029	-3.984	-3.938	-3.891	-3.846	-3.801	-3.754	-3.709	-3.664	-3.619	-3.574	-3.529	-3.484	-3.440	-3.396	-3.351	-3.308	-3.265	-3.221	-3.179	-3.136	-3.094	-3.052	-3.011	-2.970	-2.929	-2.888	-2.848	-2.808	-2.768	-2.729	-2.688	-2.649	-2.611	-2.571	-2.532	-2.495	-2.456	-2.419	-2.381	-2.342	-2.305	-2.268	-2.229	-2.191	-2.154	-2.116	-2.079	-2.041	-2.005	-1.966	-1.929	-1.892	-1.854	-1.816	-1.780	-1.742	-1.705	-1.669	-1.632	-1.595	-1.559	-1.521	-1.486	-1.451	-1.415	-1.379	-1.344	-1.308	-1.274	-1.239	-1.204	-1.170	-1.136	-1.104	-1.071	-1.039	-1.008	-0.976	-0.946	-0.915	-0.885	-0.855	-0.826	-0.799	-0.769	-0.742	-0.715	-0.689	-0.662	-0.638	-0.611	-0.586	-0.562	-0.539	-0.515	-0.492	-0.469	-0.446	-0.425	-0.402	-0.382	-0.360	-0.340	-0.319	-0.299	-0.279	-0.258	-0.238	-0.219	-0.199	-0.179	-0.160	-0.140	-0.121	-0.100	-0.081	-0.061	-0.042	-0.024	-0.002	0.016	0.035	0.055	0.074	0.094	0.112	0.132	0.151	0.171	0.191	0.210	0.229	0.248	0.268	0.286	0.304	0.322	0.340	0.359	0.376	0.394	0.411	0.426	0.444	0.459	0.475	0.489	0.504	0.518	0.531	0.544	0.556	0.568	0.579	0.590	0.600	0.609	0.618	0.626	0.634	0.641	0.649	0.652	0.659	0.664	0.669	0.671	0.675	0.676	0.679	0.680	0.680	0.680	0.680	0.680	0.678	0.676	0.674	0.671	0.669	0.665	0.661	0.658	0.654	0.650	0.645	0.639	0.635	0.629	0.624	0.618	0.611	0.605	0.599	0.592	0.585	0.579	0.571	0.565	0.558	0.550	0.541	0.534	0.526	0.519	0.511	0.502	0.494	0.486	0.478	0.468	0.460	0.450	0.441	0.431	0.422	0.412	0.402	0.392	0.382	0.372	0.361	0.350	0.339	0.329	0.318	0.305	0.294	0.282	0.271	0.258	0.246	0.234	0.221	0.208	0.196	0.184	0.171	0.158	0.145	0.131	0.119	0.106	0.092	0.080	0.068	0.054	0.042	0.030	0.018	0.005	-0.009	-0.020	-0.032	-0.045	-0.056	-0.068	-0.080	-0.091	-0.104	-0.115	-0.128	-0.139	-0.150	-0.160	-0.172	-0.184	-0.195	-0.206	-0.218	-0.230	-0.240	-0.252	-0.264	-0.276	-0.288	-0.299	-0.311	-0.324	-0.336	-0.350	-0.362	-0.375	-0.389	-0.402	-0.416	-0.431	-0.445	-0.459	-0.474	-0.488	-0.502	-0.518	-0.534	-0.550	-0.565	-0.581	-0.596	-0.612	-0.629	-0.644	-0.661	-0.676	-0.692	-0.708	-0.722	-0.739	-0.754	-0.769	-0.784	-0.798	-0.812	-0.826	-0.839	-0.851	-0.864	-0.876	-0.888	-0.898	-0.906	-0.916	-0.925	-0.931	-0.940	-0.946	-0.950	-0.955	-0.959	-0.961	-0.964	-0.965	-0.965	-0.965	-0.962	-0.961	-0.956	-0.954	-0.949	-0.941	-0.935	-0.926	-0.919	-0.910	-0.899	-0.889	-0.876	-0.865	-0.852	-0.839	-0.825	-0.810	-0.795	-0.780	-0.762	-0.748	-0.731	-0.714	-0.698	-0.680	-0.662	-0.646	-0.628	-0.610	-0.594	-0.576	-0.559	-0.542	-0.526	-0.509	-0.494	-0.479	-0.464	-0.449	-0.435	-0.421	-0.408	-0.396	-0.384	-0.372	-0.361	-0.351	-0.344	-0.335	-0.326	-0.320	-0.314	-0.309	-0.304	-0.300	-0.295	-0.294	-0.291	-0.290	-0.290	-0.290	-0.291	-0.292	-0.294	-0.296	-0.299	-0.302	-0.306	-0.310	-0.315	-0.320	-0.325	-0.330	-0.338	-0.342	-0.349	-0.355	-0.361	-0.368	-0.375	-0.380	-0.386	-0.392	-0.396	-0.402	-0.408	-0.411	-0.416	-0.420	-0.424	-0.426	-0.429	-0.430	-0.432	-0.432	-0.432	-0.431	-0.430	-0.429	-0.426	-0.422	-0.418	-0.414	-0.409	-0.402	-0.396	-0.389	-0.380	-0.371	-0.362	-0.352	-0.341	-0.331	-0.320	-0.309	-0.296	-0.284	-0.271	-0.258	-0.244	-0.230	-0.218	-0.201	-0.188	-0.175	-0.160	-0.146	-0.131	-0.118	-0.104	-0.091	-0.078	-0.064	-0.051	-0.039	-0.028	-0.014	-0.004	0.008	0.018	0.028	0.038	0.046	0.054	0.061	0.069	0.075	0.081	0.086	0.091	0.096	0.099	0.102	0.105	0.106	0.109	0.109	0.110	0.109	0.109	0.108	0.105	0.104	0.101	0.099	0.096	0.091	0.089	0.084	0.080	0.075	0.071	0.066	0.061	0.056	0.051	0.046	0.040	0.036	0.031	0.025	0.020	0.015	0.010	0.004	0.000	-0.005	-0.009	-0.014	-0.018	-0.021	-0.026	-0.029	-0.032	-0.036	-0.039	-0.041	-0.044	-0.046	-0.049	-0.050	-0.051	-0.054	-0.055	-0.055	-0.056	-0.056	-0.058	-0.058	-0.059	-0.059	-0.059	-0.059	-0.060	-0.059	-0.058	-0.058	-0.058	-0.058	-0.056	-0.056	-0.056	-0.056	-0.056	-0.056	-0.058	-0.058	-0.059	-0.059	-0.059	-0.060	-0.062	-0.064	-0.065	-0.068	-0.070	-0.072	-0.076	-0.080	-0.082	-0.088	-0.092	-0.096	-0.102	-0.108	-0.114	-0.120	-0.126	-0.134	-0.141	-0.150	-0.159	-0.168	-0.178	-0.188	-0.198	-0.206	-0.219	-0.230	-0.241	-0.252	-0.265	-0.276	-0.290	-0.304	-0.316	-0.330	-0.344	-0.359	-0.371	-0.386	-0.401	-0.416	-0.430	-0.445	-0.460	-0.474	-0.490	-0.504	-0.519	-0.534	-0.548	-0.564	-0.578	-0.591	-0.605	-0.619	-0.632	-0.645	-0.658	-0.670	-0.681	-0.692	-0.705	-0.715	-0.724	-0.734	-0.744	-0.751	-0.759	-0.766	-0.775	-0.781	-0.788	-0.794	-0.798	-0.801	-0.806	-0.810	-0.812	-0.814	-0.815	-0.816	-0.816	-0.816	-0.815	-0.815	-0.814	-0.810	-0.808	-0.805	-0.801	-0.796	-0.792	-0.788	-0.781	-0.776	-0.769	-0.764	-0.758	-0.750	-0.744	-0.736	-0.729	-0.721	-0.714	-0.706	-0.698	-0.690	-0.681	-0.675	-0.666	-0.659	-0.650	-0.642	-0.635	-0.628	-0.620	-0.612	-0.605	-0.599	-0.592	-0.585	-0.579	-0.572	-0.568	-0.561	-0.558	-0.551	-0.548	-0.544	-0.539	-0.536	-0.531	-0.529	-0.525	-0.524	-0.521	-0.519	-0.518	-0.516	-0.515	-0.515	-0.514	-0.514	-0.514	-0.514	-0.515	-0.515	-0.516	-0.518	-0.519	-0.521	-0.522	-0.524	-0.525	-0.526	-0.529	-0.530	-0.532	-0.535	-0.536	-0.539	-0.540	-0.542	-0.544	-0.545	-0.548	-0.548	-0.549	-0.550	-0.550	-0.551	-0.551	-0.550	-0.551	-0.550	-0.549	-0.546	-0.546	-0.544	-0.541	-0.538	-0.535	-0.531	-0.528	-0.524	-0.519	-0.514	-0.509	-0.502	-0.498	-0.490	-0.484	-0.478	-0.470	-0.461	-0.455	-0.448	-0.439	-0.431	-0.422	-0.414	-0.406	-0.398	-0.390	-0.381	-0.374	-0.365	-0.358	-0.349	-0.341	-0.334	-0.326	-0.320	-0.312	-0.308	-0.301	-0.295	-0.290	-0.285	-0.281	-0.278	-0.274	-0.270	-0.268	-0.265	-0.264	-0.262	-0.262	-0.261	-0.262	-0.262	-0.264	-0.265	-0.268	-0.270	-0.271	-0.275	-0.279	-0.282	-0.286	-0.290	-0.294	-0.298	-0.301	-0.306	-0.311	-0.315	-0.320	-0.324	-0.328	-0.332	-0.336	-0.341	-0.344	-0.348	-0.350	-0.354	-0.356	-0.358	-0.360	-0.361	-0.362	-0.364	-0.365	-0.365	-0.364	-0.364	-0.361	-0.360	-0.359	-0.356	-0.352	-0.350	-0.346	-0.341	-0.338	-0.334	-0.328	-0.322	-0.316	-0.310	-0.305	-0.299	-0.292	-0.285	-0.278	-0.271	-0.264	-0.255	-0.248	-0.240	-0.231	-0.224	-0.216	-0.209	-0.200	-0.192	-0.184	-0.176	-0.169	-0.160	-0.154	-0.145	-0.138	-0.131	-0.124	-0.116	-0.110	-0.102	-0.096	-0.090	-0.084	-0.078	-0.071	-0.066	-0.060	-0.056	-0.051	-0.046	-0.041	-0.038	-0.034	-0.030	-0.028	-0.024	-0.021	-0.019	-0.016	-0.015	-0.012	-0.011	-0.010	-0.009	-0.009	-0.009	-0.009	-0.009	-0.010	-0.011	-0.014	-0.015	-0.016	-0.019	-0.021	-0.025	-0.029	-0.031	-0.036	-0.040	-0.045	-0.050	-0.055	-0.060	-0.066	-0.071	-0.076	-0.084	-0.089	-0.095	-0.102	-0.109	-0.116	-0.122	-0.130	-0.136	-0.144	-0.151	-0.158	-0.166	-0.174	-0.180	-0.188	-0.195	-0.201	-0.209	-0.216	-0.221	-0.229	-0.236	-0.242	-0.249	-0.255	-0.261	-0.268	-0.272	-0.279	-0.285	-0.290	-0.296	-0.301	-0.306	-0.311	-0.318	-0.322	-0.328	-0.332	-0.338	-0.342	-0.348	-0.354	-0.359	-0.364	-0.369	-0.374	-0.380	-0.386	-0.391	-0.399	-0.405	-0.411	-0.420	-0.426	-0.434	-0.442	-0.451	-0.460	-0.470	-0.480	-0.490	-0.501	-0.512	-0.525	-0.536	-0.551	-0.564	-0.578	-0.592	-0.609	-0.624	-0.641	-0.658	-0.675	-0.692	-0.711	-0.731	-0.751	-0.771	-0.792	-0.812	-0.835	-0.856	-0.879	-0.901	-0.924	-0.948	-0.970	-0.994	-1.016	-1.040	-1.064	-1.088	-1.111	-1.135	-1.159	-1.182	-1.206	-1.229	-1.251	-1.274	-1.295	-1.316	-1.338	-1.359	-1.379	-1.399	-1.418	-1.435	-1.454	-1.470	-1.488	-1.504	-1.519	-1.532	-1.546	-1.560	-1.571	-1.582	-1.594	-1.604	-1.612	-1.621	-1.629	-1.635	-1.641	-1.646	-1.652	-1.655	-1.659	-1.661	-1.664	-1.666	-1.668	-1.669	-1.669	-1.668	-1.668	-1.668	-1.666	-1.664	-1.662	-1.660	-1.659	-1.656	-1.652	-1.650	-1.646	-1.644	-1.641	-1.638	-1.634	-1.631	-1.628	-1.624	-1.621	-1.618	-1.615	-1.612	-1.609	-1.606	-1.604	-1.600	-1.598	-1.595	-1.592	-1.589	-1.588	-1.585	-1.582	-1.581	-1.578	-1.576	-1.572	-1.571	-1.569	-1.566	-1.564	-1.562	-1.560	-1.558	-1.555	-1.552	-1.550	-1.548	-1.545	-1.540	-1.538	-1.535	-1.532	-1.528	-1.525	-1.521	-1.516	-1.512	-1.510	-1.505	-1.501	-1.496	-1.491	-1.486	-1.482	-1.478	-1.471	-1.466	-1.461	-1.458	-1.451	-1.445	-1.440	-1.435	-1.428	-1.422	-1.416	-1.410	-1.404	-1.398	-1.391	-1.386	-1.380	-1.372	-1.366	-1.360	-1.352	-1.346	-1.340	-1.334	-1.326	-1.319	-1.312	-1.304	-1.298	-1.290	-1.281	-1.274	-1.266	-1.258	-1.249	-1.240	-1.231	-1.222	-1.212	-1.204	-1.194	-1.184	-1.174	-1.164	-1.152	-1.142	-1.131	-1.120	-1.109	-1.096	-1.085	-1.074	-1.061	-1.049	-1.036	-1.024	-1.011	-1.000	-0.988	-0.975	-0.961	-0.949	-0.938	-0.925	-0.914	-0.900	-0.889	-0.878	-0.866	-0.855	-0.844	-0.832	-0.822	-0.814	-0.804	-0.794	-0.785	-0.778	-0.769	-0.761	-0.754	-0.748	-0.741	-0.736	-0.730	-0.726	-0.722	-0.719	-0.716	-0.714	-0.710	-0.709	-0.709	-0.706	-0.706	-0.706	-0.708	-0.708	-0.709	-0.710	-0.712	-0.714	-0.715	-0.716	-0.719	-0.721	-0.724	-0.726	-0.729	-0.731	-0.732	-0.734	-0.738	-0.738	-0.740	-0.741	-0.742	-0.742	-0.742	-0.742	-0.742	-0.741	-0.739	-0.738	-0.735	-0.732	-0.729	-0.725	-0.721	-0.715	-0.711	-0.706	-0.699	-0.692	-0.686	-0.679	-0.670	-0.662	-0.654	-0.644	-0.635	-0.626	-0.616	-0.605	-0.596	-0.585	-0.574	-0.564	-0.552	-0.542	-0.531	-0.520	-0.510	-0.499	-0.489	-0.479	-0.468	-0.458	-0.449	-0.439	-0.430	-0.420	-0.411	-0.404	-0.395	-0.388	-0.381	-0.374	-0.366	-0.361	-0.355	-0.349	-0.345	-0.340	-0.335	-0.332	-0.329	-0.325	-0.322	-0.320	-0.319	-0.316	-0.314	-0.314	-0.312	-0.312	-0.311	-0.311	-0.311	-0.311	-0.311	-0.312	-0.312	-0.314	-0.314	-0.315	-0.316	-0.318	-0.319	-0.320	-0.321	-0.322	-0.324	-0.326	-0.329	-0.330	-0.331	-0.334	-0.336	-0.338	-0.341	-0.344	-0.345	-0.346	-0.350	-0.352	-0.355	-0.356	-0.360	-0.362	-0.365	-0.368	-0.371	-0.374	-0.378	-0.380	-0.384	-0.386	-0.390	-0.392	-0.396	-0.399	-0.402	-0.406	-0.410	-0.412	-0.416	-0.419	-0.421	-0.425	-0.428	-0.431	-0.434	-0.436	-0.439	-0.442	-0.444	-0.446	-0.448	-0.450	-0.451	-0.451	-0.452	-0.454	-0.454	-0.455	-0.455	-0.454	-0.454	-0.454	-0.451	-0.451	-0.450	-0.448	-0.446	-0.444	-0.441	-0.439	-0.435	-0.434	-0.430	-0.426	-0.424	-0.420	-0.416	-0.412	-0.410	-0.406	-0.402	-0.398	-0.395	-0.391	-0.388	-0.385	-0.381	-0.378	-0.375	-0.371	-0.370	-0.368	-0.366	-0.364	-0.362	-0.361	-0.359	-0.359	-0.359	-0.359	-0.359	-0.360	-0.360	-0.361	-0.361	-0.364	-0.365	-0.368	-0.370	-0.371	-0.375	-0.378	-0.380	-0.384	-0.386	-0.391	-0.394	-0.398	-0.402	-0.406	-0.410	-0.414	-0.418	-0.421	-0.425	-0.429	-0.432	-0.438	-0.440	-0.444	-0.448	-0.450	-0.454	-0.455	-0.458	-0.459	-0.461	-0.462	-0.464	-0.465	-0.466	-0.466	-0.466	-0.465	-0.466	-0.465	-0.462	-0.461	-0.460	-0.458	-0.455	-0.451	-0.449	-0.446	-0.442	-0.438	-0.434	-0.430	-0.426	-0.421	-0.416	-0.411	-0.406	-0.400	-0.395	-0.390	-0.385	-0.379	-0.372	-0.368	-0.364	-0.358	-0.352	-0.346	-0.341	-0.336	-0.331	-0.328	-0.322	-0.319	-0.315	-0.311	-0.308	-0.306	-0.304	-0.301	-0.299	-0.299	-0.298	-0.296	-0.296	-0.299	-0.299	-0.302	-0.304	-0.308	-0.311	-0.315	-0.321	-0.325	-0.332	-0.339	-0.346	-0.354	-0.362	-0.372	-0.381	-0.391	-0.402	-0.414	-0.425	-0.436	-0.449	-0.462	-0.475	-0.489	-0.502	-0.516	-0.530	-0.545	-0.559	-0.574	-0.589	-0.602	-0.618	-0.632	-0.646	-0.660	-0.675	-0.688	-0.700	-0.714	-0.725	-0.738	-0.749	-0.759	-0.769	-0.779	-0.786	-0.795	-0.802	-0.808	-0.812	-0.818	-0.821	-0.824	-0.825	-0.826	-0.826	-0.824	-0.822	-0.819	-0.815	-0.809	-0.802	-0.796	-0.788	-0.779	-0.768	-0.756	-0.745	-0.732	-0.718	-0.704	-0.689	-0.671	-0.654	-0.636	-0.619	-0.600	-0.580	-0.560	-0.540	-0.519	-0.498	-0.476	-0.455	-0.434	-0.411	-0.389	-0.366	-0.344	-0.321	-0.300	-0.278	-0.256	-0.235	-0.214	-0.192	-0.171	-0.150	-0.130	-0.111	-0.091	-0.072	-0.054	-0.035	-0.019	-0.001	0.015	0.031	0.048	0.061	0.078	0.090	0.104	0.116	0.129	0.140	0.151	0.162	0.171	0.181	0.190	0.199	0.206	0.214	0.221	0.228	0.234	0.240	0.244	0.250	0.254	0.258	0.260	0.264	0.266	0.269	0.270	0.272	0.274	0.274	0.275	0.275	0.276	0.275	0.275	0.274	0.272	0.270	0.270	0.268	0.266	0.264	0.262	0.260	0.258	0.254	0.252	0.250	0.245	0.242	0.241	0.238	0.234	0.231	0.229	0.226	0.224	0.221	0.219	0.216	0.214	0.214	0.212	0.211	0.210	0.209	0.209	0.209	0.209	0.210	0.211	0.212	0.215	0.216	0.219	0.222	0.225	0.229	0.234	0.238	0.244	0.249	0.254	0.260	0.265	0.272	0.278	0.285	0.291	0.299	0.306	0.312	0.320	0.328	0.334	0.342	0.350	0.356	0.364	0.370	0.378	0.384	0.390	0.396	0.402	0.408	0.411	0.416	0.421	0.425	0.429	0.432	0.435	0.436	0.439	0.440	0.442	0.442	0.442	0.442	0.441	0.440	0.439	0.438	0.436	0.432	0.430	0.426	0.424	0.420	0.415	0.411	0.406	0.401	0.398	0.392	0.386	0.382	0.376	0.371	0.366	0.360	0.354	0.349	0.345	0.339	0.332	0.329	0.322	0.318	0.312	0.308	0.302	0.298	0.294	0.290	0.284	0.280	0.275	0.272	0.268	0.264	0.260	0.256	0.252	0.248	0.245	0.241	0.236	0.234	0.230	0.225	0.222	0.219	0.214	0.210	0.206	0.201	0.198	0.192	0.188	0.182	0.178	0.171	0.166	0.159	0.152	0.146	0.139	0.131	0.124	0.116	0.108	0.099	0.090	0.080	0.070	0.060	0.049	0.039	0.026	0.015	0.002	-0.010	-0.021	-0.035	-0.049	-0.062	-0.078	-0.090	-0.105	-0.120	-0.135	-0.151	-0.165	-0.180	-0.196	-0.211	-0.226	-0.242	-0.258	-0.272	-0.289	-0.304	-0.318	-0.334	-0.348	-0.362	-0.376	-0.390	-0.402	-0.416	-0.428	-0.440	-0.451	-0.461	-0.472	-0.482	-0.492	-0.501	-0.510	-0.519	-0.525	-0.531	-0.539	-0.544	-0.549	-0.552	-0.556	-0.560	-0.562	-0.564	-0.566	-0.566	-0.568	-0.568	-0.569	-0.568	-0.565	-0.565	-0.564	-0.561	-0.560	-0.558	-0.555	-0.552	-0.549	-0.546	-0.544	-0.541	-0.539	-0.536	-0.534	-0.530	-0.529	-0.526	-0.525	-0.521	-0.520	-0.519	-0.519	-0.518	-0.518	-0.518	-0.518	-0.518	-0.519	-0.520	-0.521	-0.522	-0.525	-0.528	-0.531	-0.534	-0.536	-0.541	-0.545	-0.550	-0.554	-0.559	-0.564	-0.569	-0.574	-0.580	-0.585	-0.590	-0.595	-0.602	-0.608	-0.612	-0.620	-0.625	-0.631	-0.636	-0.641	-0.648	-0.652	-0.659	-0.664	-0.668	-0.672	-0.678	-0.681	-0.686	-0.690	-0.694	-0.698	-0.701	-0.702	-0.706	-0.708	-0.711	-0.712	-0.712	-0.714	-0.715	-0.715	-0.715	-0.716	-0.715	-0.715	-0.714	-0.712	-0.711	-0.710	-0.708	-0.706	-0.704	-0.701	-0.698	-0.694	-0.690	-0.688	-0.684	-0.680	-0.675	-0.671	-0.668	-0.662	-0.658	-0.654	-0.649	-0.645	-0.639	-0.635	-0.630	-0.626	-0.622	-0.618	-0.614	-0.610	-0.604	-0.600	-0.596	-0.594	-0.590	-0.588	-0.584	-0.581	-0.579	-0.576	-0.575	-0.572	-0.571	-0.570	-0.569	-0.569	-0.569	-0.569	-0.570	-0.570	-0.572	-0.574	-0.575	-0.579	-0.581	-0.584	-0.586	-0.590	-0.595	-0.599	-0.604	-0.609	-0.614	-0.620	-0.625	-0.631	-0.638	-0.644	-0.651	-0.659	-0.665	-0.674	-0.681	-0.689	-0.698	-0.705	-0.714	-0.722	-0.729	-0.738	-0.745	-0.754	-0.762	-0.770	-0.779	-0.788	-0.795	-0.804	-0.811	-0.818	-0.825	-0.832	-0.839	-0.846	-0.851	-0.856	-0.862	-0.868	-0.872	-0.876	-0.879	-0.882	-0.886	-0.888	-0.891	-0.891	-0.892	-0.892	-0.892	-0.892	-0.891	-0.890	-0.888	-0.885	-0.881	-0.878	-0.872	-0.869	-0.864	-0.858	-0.852	-0.845	-0.839	-0.831	-0.825	-0.816	-0.809	-0.800	-0.791	-0.781	-0.771	-0.762	-0.752	-0.741	-0.732	-0.722	-0.711	-0.701	-0.689	-0.679	-0.669	-0.658	-0.646	-0.635	-0.624	-0.612	-0.602	-0.591	-0.580	-0.569	-0.559	-0.546	-0.536	-0.525	-0.515	-0.504	-0.491	-0.481	-0.471	-0.460	-0.449	-0.439	-0.428	-0.416	-0.405	-0.392	-0.382	-0.370	-0.359	-0.348	-0.335	-0.325	-0.312	-0.300	-0.286	-0.275	-0.262	-0.250	-0.236	-0.224	-0.211	-0.198	-0.184	-0.171	-0.158	-0.142	-0.130	-0.115	-0.101	-0.088	-0.072	-0.059	-0.044	-0.030	-0.016	-0.001	0.012	0.028	0.041	0.054	0.069	0.082	0.095	0.109	0.121	0.135	0.148	0.161	0.174	0.188	0.199	0.210	0.222	0.235	0.245	0.256	0.266	0.278	0.288	0.298	0.308	0.318	0.326	0.335	0.344	0.351	0.360	0.368	0.375	0.382	0.390	0.398	0.404	0.411	0.416	0.424	0.430	0.435	0.440	0.446	0.451	0.458	0.462	0.468	0.472	0.478	0.482	0.488	0.491	0.496	0.501	0.505	0.510	0.514	0.518	0.521	0.526	0.530	0.534	0.539	0.542	0.546	0.550	0.554	0.558	0.561	0.564	0.568	0.571	0.574	0.578	0.580	0.582	0.585	0.589	0.590	0.592	0.595	0.598	0.599	0.600	0.601	0.602	0.602	0.604	0.604	0.604	0.602	0.602	0.601	0.599	0.596	0.595	0.591	0.589	0.585	0.580	0.576	0.570	0.565	0.559	0.552	0.545	0.538	0.530	0.521	0.512	0.502	0.492	0.482	0.470	0.460	0.448	0.435	0.424	0.411	0.398	0.385	0.370	0.356	0.344	0.330	0.316	0.302	0.289	0.275	0.261	0.249	0.235	0.222	0.210	0.198	0.186	0.174	0.164	0.152	0.142	0.132	0.122	0.115	0.106	0.099	0.092	0.086	0.081	0.075	0.071	0.066	0.064	0.061	0.059	0.056	0.056	0.055	0.056	0.056	0.056	0.058	0.060	0.061	0.064	0.065	0.068	0.070	0.072	0.076	0.079	0.081	0.084	0.086	0.089	0.092	0.094	0.096	0.096	0.099	0.100	0.100	0.101	0.101	0.101	0.100	0.099	0.098	0.095	0.092	0.090	0.086	0.081	0.078	0.072	0.068	0.062	0.056	0.049	100.000	5.000	2.000	1.000	4.000	0.000	0.000	0.000	0.000	0.000	0.000	0.000	0.000	0.000	0.000	0.000	0.000	0.000	-4.801	-4.818	-4.832	-4.848	-4.859	-4.870	-4.880	-4.886	-4.892	-4.898	-4.900	-4.900	-4.899	-4.896	-4.891	-4.885	-4.878	-4.868	-4.858	-4.845	-4.831	-4.816	-4.800	-4.781	-4.764	-4.742	-4.722	-4.700	-4.676	-4.652	-4.626	-4.600	-4.574	-4.546	-4.519	-4.491	-4.462	-4.435	-4.405	-4.376	-4.346	-4.318	-4.289	-4.259	-4.231	-4.202	-4.175	-4.148	-4.120	-4.094	-4.069	-4.043	-4.018	-3.994	-3.972	-3.950	-3.929	-3.909	-3.889	-3.870	-3.854	-3.836	-3.821	-3.808	-3.796	-3.784	-3.774	-3.764	-3.756	-3.749	-3.742	-3.738	-3.732	-3.729	-3.726	-3.725	-3.725	-3.725	-3.726	-3.729	-3.731	-3.735	-3.740	-3.744	-3.750	-3.756	-3.762	-3.769	-3.776	-3.784	-3.790	-3.798	-3.805	-3.812	-3.820	-3.829	-3.835	-3.842	-3.849	-3.856	-3.861	-3.866	-3.871	-3.875	-3.879	-3.882	-3.885	-3.886	-3.886	-3.888	-3.885	-3.884	-3.881	-3.876	-3.871	-3.864	-3.856	-3.848	-3.838	-3.826	-3.815	-3.802	-3.789	-3.774	-3.756	-3.739	-3.720	-3.701	-3.680	-3.658	-3.636	-3.612	-3.589	-3.564	-3.538	-3.511	-3.484	-3.456	-3.428	-3.399	-3.370	-3.340	-3.310	-3.279	-3.249	-3.218	-3.188	-3.158	-3.126	-3.096	-3.066	-3.038	-3.008	-2.980	-2.951	-2.924	-2.898	-2.871	-2.846	-2.822	-2.798	-2.775	-2.752	-2.731	-2.712	-2.692	-2.676	-2.658	-2.642	-2.628	-2.614	-2.602	-2.591	-2.581	-2.572	-2.564	-2.556	-2.550	-2.546	-2.542	-2.539	-2.538	-2.536	-2.536	-2.538	-2.539	-2.541	-2.545	-2.549	-2.552	-2.559	-2.565	-2.570	-2.578	-2.584	-2.592	-2.600	-2.609	-2.618	-2.626	-2.635	-2.644	-2.652	-2.661	-2.670	-2.679	-2.686	-2.694	-2.702	-2.710	-2.716	-2.725	-2.730	-2.736	-2.741	-2.748	-2.752	-2.756	-2.760	-2.764	-2.765	-2.768	-2.770	-2.770	-2.771	-2.771	-2.770	-2.770	-2.768	-2.766	-2.764	-2.761	-2.759	-2.754	-2.750	-2.746	-2.741	-2.738	-2.732	-2.726	-2.721	-2.716	-2.711	-2.705	-2.701	-2.696	-2.690	-2.685	-2.680	-2.676	-2.671	-2.668	-2.666	-2.662	-2.660	-2.659	-2.658	-2.658	-2.658	-2.659	-2.660	-2.664	-2.665	-2.670	-2.675	-2.680	-2.686	-2.694	-2.702	-2.711	-2.720	-2.731	-2.742	-2.754	-2.768	-2.781	-2.795	-2.810	-2.826	-2.842	-2.859	-2.878	-2.895	-2.915	-2.934	-2.952	-2.972	-2.994	-3.014	-3.035	-3.056	-3.078	-3.099	-3.119	-3.140	-3.161	-3.181	-3.200	-3.220	-3.240	-3.259	-3.278	-3.295	-3.312	-3.330	-3.345	-3.361	-3.376	-3.390	-3.402	-3.415	-3.426	-3.436	-3.446	-3.455	-3.461	-3.469	-3.475	-3.479	-3.482	-3.485	-3.488	-3.488	-3.488	-3.485	-3.484	-3.480	-3.476	-3.471	-3.466	-3.459	-3.451	-3.444	-3.435	-3.426	-3.416	-3.405	-3.395	-3.384	-3.370	-3.359	-3.346	-3.334	-3.320	-3.308	-3.294	-3.280	-3.266	-3.254	-3.240	-3.228	-3.215	-3.202	-3.189	-3.178	-3.165	-3.154	-3.142	-3.132	-3.122	-3.114	-3.104	-3.096	-3.088	-3.081	-3.074	-3.069	-3.062	-3.059	-3.055	-3.051	-3.049	-3.046	-3.045	-3.044	-3.045	-3.044	-3.045	-3.048	-3.049	-3.052	-3.054	-3.058	-3.061	-3.065	-3.070	-3.074	-3.080	-3.085	-3.090	-3.096	-3.101	-3.108	-3.111	-3.118	-3.122	-3.126	-3.131	-3.135	-3.140	-3.142	-3.146	-3.149	-3.150	-3.151	-3.152	-3.152	-3.151	-3.150	-3.149	-3.146	-3.142	-3.139	-3.134	-3.128	-3.120	-3.112	-3.105	-3.095	-3.085	-3.074	-3.062	-3.049	-3.035	-3.021	-3.006	-2.990	-2.972	-2.955	-2.938	-2.918	-2.899	-2.879	-2.858	-2.838	-2.815	-2.792	-2.769	-2.746	-2.722	-2.699	-2.674	-2.649	-2.625	-2.600	-2.575	-2.551	-2.525	-2.501	-2.476	-2.452	-2.429	-2.405	-2.382	-2.359	-2.336	-2.315	-2.292	-2.272	-2.252	-2.232	-2.214	-2.195	-2.179	-2.162	-2.149	-2.134	-2.122	-2.110	-2.100	-2.090	-2.080	-2.074	-2.069	-2.062	-2.060	-2.058	-2.056	-2.056	-2.058	-2.061	-2.065	-2.070	-2.076	-2.084	-2.094	-2.104	-2.115	-2.128	-2.140	-2.155	-2.170	-2.186	-2.204	-2.221	-2.241	-2.259	-2.278	-2.299	-2.320	-2.340	-2.360	-2.382	-2.404	-2.425	-2.445	-2.466	-2.486	-2.506	-2.528	-2.546	-2.565	-2.582	-2.599	-2.616	-2.631	-2.645	-2.658	-2.670	-2.680	-2.690	-2.699	-2.706	-2.711	-2.716	-2.720	-2.722	-2.722	-2.721	-2.720	-2.716	-2.712	-2.706	-2.699	-2.690	-2.680	-2.670	-2.658	-2.645	-2.631	-2.618	-2.601	-2.585	-2.569	-2.551	-2.534	-2.515	-2.496	-2.476	-2.459	-2.439	-2.419	-2.400	-2.381	-2.361	-2.342	-2.324	-2.308	-2.290	-2.272	-2.258	-2.241	-2.226	-2.214	-2.201	-2.189	-2.179	-2.169	-2.160	-2.154	-2.148	-2.141	-2.138	-2.135	-2.134	-2.134	-2.135	-2.136	-2.140	-2.146	-2.152	-2.159	-2.168	-2.179	-2.190	-2.201	-2.215	-2.230	-2.245	-2.261	-2.279	-2.298	-2.316	-2.336	-2.359	-2.380	-2.402	-2.426	-2.451	-2.475	-2.500	-2.526	-2.552	-2.578	-2.604	-2.631	-2.658	-2.685	-2.711	-2.739	-2.765	-2.791	-2.818	-2.844	-2.870	-2.895	-2.920	-2.945	-2.968	-2.990	-3.012	-3.034	-3.054	-3.072	-3.092	-3.109	-3.126	-3.142	-3.156	-3.170	-3.181	-3.194	-3.202	-3.212	-3.220	-3.225	-3.230	-3.234	-3.236	-3.238	-3.239	-3.238	-3.235	-3.232	-3.229	-3.224	-3.218	-3.210	-3.202	-3.194	-3.184	-3.172	-3.162	-3.150	-3.139	-3.126	-3.114	-3.101	-3.090	-3.078	-3.065	-3.054	-3.041	-3.030	-3.019	-3.008	-2.998	-2.989	-2.981	-2.974	-2.968	-2.964	-2.960	-2.956	-2.956	-2.956	-2.959	-2.961	-2.965	-2.972	-2.981	-2.990	-3.002	-3.016	-3.031	-3.048	-3.066	-3.086	-3.109	-3.132	-3.159	-3.185	-3.215	-3.244	-3.275	-3.309	-3.344	-3.378	-3.415	-3.452	-3.491	-3.530	-3.571	-3.612	-3.654	-3.695	-3.738	-3.780	-3.822	-3.865	-3.908	-3.950	-3.990	-4.032	-4.072	-4.112	-4.151	-4.189	-4.225	-4.261	-4.296	-4.329	-4.360	-4.391	-4.419	-4.446	-4.472	-4.495	-4.516	-4.536	-4.555	-4.570	-4.585	-4.598	-4.608	-4.615	-4.620	-4.625	-4.626	-4.626	-4.624	-4.620	-4.614	-4.606	-4.596	-4.585	-4.572	-4.556	-4.541	-4.522	-4.504	-4.484	-4.461	-4.439	-4.415	-4.390	-4.362	-4.336	-4.309	-4.280	-4.251	-4.221	-4.192	-4.161	-4.131	-4.100	-4.070	-4.040	-4.010	-3.979	-3.948	-3.919	-3.889	-3.860	-3.831	-3.802	-3.776	-3.749	-3.724	-3.698	-3.674	-3.650	-3.628	-3.606	-3.585	-3.565	-3.546	-3.530	-3.512	-3.496	-3.482	-3.470	-3.456	-3.445	-3.435	-3.426	-3.416	-3.410	-3.404	-3.399	-3.394	-3.390	-3.388	-3.386	-3.385	-3.386	-3.386	-3.388	-3.391	-3.394	-3.398	-3.401	-3.406	-3.412	-3.418	-3.424	-3.431	-3.438	-3.445	-3.452	-3.461	-3.469	-3.478	-3.485	-3.494	-3.504	-3.511	-3.519	-3.528	-3.536	-3.542	-3.551	-3.558	-3.564	-3.571	-3.576	-3.582	-3.588	-3.592	-3.596	-3.599	-3.602	-3.605	-3.606	-3.608	-3.608	-3.606	-3.606	-3.604	-3.601	-3.599	-3.594	-3.589	-3.584	-3.576	-3.569	-3.561	-3.552	-3.542	-3.532	-3.521	-3.509	-3.498	-3.485	-3.470	-3.456	-3.442	-3.426	-3.411	-3.395	-3.379	-3.362	-3.345	-3.328	-3.310	-3.292	-3.275	-3.259	-3.241	-3.224	-3.206	-3.190	-3.172	-3.158	-3.141	-3.128	-3.112	-3.099	-3.086	-3.074	-3.062	-3.052	-3.041	-3.034	-3.025	-3.020	-3.014	-3.010	-3.005	-3.004	-3.004	-3.002	-3.004	-3.008	-3.010	-3.014	-3.021	-3.028	-3.036	-3.045	-3.056	-3.068	-3.079	-3.092	-3.106	-3.121	-3.136	-3.154	-3.170	-3.188	-3.205	-3.224	-3.242	-3.260	-3.279	-3.298	-3.315	-3.334	-3.350	-3.368	-3.384	-3.400	-3.415	-3.430	-3.444	-3.458	-3.469	-3.478	-3.486	-3.495	-3.501	-3.506	-3.510	-3.511	-3.511	-3.511	-3.508	-3.502	-3.496	-3.489	-3.478	-3.466	-3.452	-3.436	-3.420	-3.401	-3.381	-3.360	-3.336	-3.311	-3.285	-3.258	-3.226	-3.198	-3.165	-3.132	-3.098	-3.064	-3.028	-2.991	-2.954	-2.918	-2.879	-2.840	-2.801	-2.762	-2.722	-2.684	-2.645	-2.605	-2.568	-2.529	-2.491	-2.455	-2.419	-2.384	-2.349	-2.315	-2.282	-2.250	-2.220	-2.189	-2.161	-2.134	-2.109	-2.082	-2.060	-2.039	-2.016	-1.998	-1.979	-1.962	-1.946	-1.932	-1.920	-1.908	-1.899	-1.889	-1.881	-1.874	-1.868	-1.864	-1.860	-1.858	-1.855	-1.852	-1.852	-1.854	-1.854	-1.855	-1.856	-1.859	-1.861	-1.864	-1.868	-1.870	-1.874	-1.875	-1.879	-1.882	-1.885	-1.889	-1.890	-1.894	-1.895	-1.895	-1.896	-1.896	-1.896	-1.896	-1.894	-1.892	-1.890	-1.886	-1.882	-1.879	-1.874	-1.868	-1.861	-1.854	-1.846	-1.838	-1.828	-1.818	-1.808	-1.796	-1.785	-1.772	-1.759	-1.748	-1.732	-1.718	-1.702	-1.689	-1.672	-1.656	-1.641	-1.625	-1.609	-1.591	-1.575	-1.559	-1.541	-1.525	-1.508	-1.491	-1.476	-1.460	-1.442	-1.428	-1.411	-1.396	-1.382	-1.368	-1.354	-1.340	-1.326	-1.315	-1.304	-1.292	-1.281	-1.271	-1.262	-1.254	-1.246	-1.240	-1.234	-1.229	-1.224	-1.220	-1.218	-1.216	-1.215	-1.215	-1.216	-1.216	-1.219	-1.224	-1.228	-1.232	-1.239	-1.245	-1.251	-1.260	-1.270	-1.279	-1.290	-1.301	-1.312	-1.325	-1.339	-1.352	-1.365	-1.380	-1.395	-1.410	-1.424	-1.440	-1.454	-1.469	-1.484	-1.499	-1.512	-1.528	-1.541	-1.555	-1.569	-1.581	-1.592	-1.604	-1.615	-1.625	-1.632	-1.640	-1.648	-1.654	-1.658	-1.661	-1.664	-1.665	-1.665	-1.662	-1.661	-1.656	-1.650	-1.642	-1.634	-1.625	-1.614	-1.600	-1.586	-1.570	-1.554	-1.536	-1.516	-1.496	-1.474	-1.451	-1.428	-1.402	-1.376	-1.349	-1.321	-1.292	-1.264	-1.234	-1.204	-1.172	-1.142	-1.112	-1.081	-1.050	-1.019	-0.990	-0.958	-0.928	-0.899	-0.870	-0.842	-0.815	-0.789	-0.764	-0.739	-0.716	-0.694	-0.674	-0.654	-0.635	-0.619	-0.605	-0.591	-0.579	-0.569	-0.561	-0.554	-0.549	-0.546	-0.544	-0.545	-0.546	-0.551	-0.556	-0.564	-0.574	-0.584	-0.596	-0.611	-0.626	-0.644	-0.664	-0.684	-0.705	-0.728	-0.754	-0.778	-0.805	-0.832	-0.861	-0.890	-0.920	-0.950	-0.980	-1.012	-1.044	-1.076	-1.109	-1.141	-1.172	-1.206	-1.238	-1.269	-1.300	-1.330	-1.360	-1.389	-1.419	-1.445	-1.472	-1.499	-1.522	-1.546	-1.569	-1.590	-1.609	-1.626	-1.644	-1.659	-1.672	-1.684	-1.694	-1.701	-1.708	-1.711	-1.715	-1.715	-1.715	-1.711	-1.708	-1.700	-1.692	-1.681	-1.670	-1.656	-1.640	-1.624	-1.605	-1.584	-1.561	-1.538	-1.512	-1.486	-1.459	-1.430	-1.399	-1.368	-1.335	-1.302	-1.268	-1.232	-1.196	-1.160	-1.124	-1.086	-1.049	-1.011	-0.974	-0.935	-0.898	-0.861	-0.824	-0.786	-0.750	-0.714	-0.679	-0.644	-0.611	-0.578	-0.545	-0.514	-0.485	-0.456	-0.428	-0.401	-0.376	-0.351	-0.330	-0.308	-0.288	-0.269	-0.251	-0.236	-0.221	-0.209	-0.198	-0.188	-0.179	-0.171	-0.165	-0.160	-0.158	-0.154	-0.154	-0.154	-0.155	-0.158	-0.161	-0.165	-0.170	-0.175	-0.182	-0.190	-0.198	-0.206	-0.216	-0.225	-0.235	-0.245	-0.255	-0.268	-0.278	-0.289	-0.300	-0.311	-0.322	-0.332	-0.344	-0.354	-0.364	-0.374	-0.384	-0.391	-0.401	-0.409	-0.415	-0.422	-0.428	-0.432	-0.438	-0.441	-0.444	-0.446	-0.450	-0.449	-0.450	-0.450	-0.449	-0.446	-0.444	-0.441	-0.436	-0.430	-0.425	-0.419	-0.411	-0.404	-0.395	-0.386	-0.376	-0.366	-0.355	-0.345	-0.332	-0.320	-0.309	-0.296	-0.282	-0.269	-0.256	-0.242	-0.229	-0.215	-0.201	-0.188	-0.174	-0.161	-0.149	-0.135	-0.122	-0.111	-0.099	-0.089	-0.078	-0.068	-0.059	-0.049	-0.041	-0.032	-0.028	-0.021	-0.016	-0.011	-0.008	-0.005	-0.004	-0.002	-0.002	-0.002	-0.005	-0.006	-0.010	-0.015	-0.019	-0.024	-0.030	-0.038	-0.044	-0.052	-0.061	-0.069	-0.079	-0.088	-0.098	-0.108	-0.119	-0.130	-0.140	-0.151	-0.160	-0.171	-0.182	-0.192	-0.202	-0.212	-0.221	-0.230	-0.239	-0.246	-0.254	-0.261	-0.268	-0.272	-0.278	-0.282	-0.285	-0.288	-0.289	-0.290	-0.290	-0.290	-0.288	-0.285	-0.281	-0.278	-0.272	-0.266	-0.259	-0.251	-0.244	-0.234	-0.225	-0.214	-0.204	-0.191	-0.179	-0.165	-0.151	-0.138	-0.122	-0.108	-0.091	-0.076	-0.059	-0.042	-0.025	-0.010	0.008	0.026	0.044	0.061	0.078	0.095	0.114	0.130	0.148	0.164	0.180	0.196	0.212	0.228	0.242	0.256	0.270	0.284	0.296	0.308	0.320	0.330	0.340	0.350	0.358	0.364	0.371	0.376	0.381	0.386	0.389	0.391	0.391	0.392	0.391	0.389	0.386	0.382	0.378	0.372	0.365	0.358	0.349	0.340	0.330	0.320	0.309	0.298	0.284	0.270	0.258	0.244	0.229	0.214	0.199	0.184	0.169	0.154	0.139	0.124	0.109	0.094	0.080	0.066	0.052	0.040	0.029	0.018	0.006	-0.004	-0.012	-0.021	-0.028	-0.032	-0.039	-0.042	-0.045	-0.046	-0.046	-0.045	-0.042	-0.039	-0.034	-0.028	-0.021	-0.012	-0.004	0.006	0.019	0.030	0.044	0.059	0.074	0.090	0.108	0.125	0.144	0.162	0.181	0.201	0.221	0.241	0.261	0.281	0.302	0.324	0.344	0.362	0.384	0.402	0.421	0.440	0.458	0.475	0.490	0.506	0.521	0.535	0.548	0.560	0.570	0.580	0.589	0.595	0.602	0.608	0.611	0.614	0.615	0.615	0.615	0.614	0.610	0.605	0.600	0.592	0.585	0.576	0.568	0.558	0.545	0.532	0.520	0.506	0.491	0.475	0.459	0.444	0.425	0.409	0.390	0.372	0.354	0.335	0.316	0.298	0.279	0.260	0.241	0.224	0.205	0.188	0.170	0.154	0.138	0.122	0.108	0.094	0.080	0.068	0.055	0.044	0.034	0.025	0.016	0.009	0.002	-0.002	-0.006	-0.009	-0.010	-0.011	-0.010	-0.009	-0.006	-0.002	0.002	0.009	0.016	0.024	0.032	0.044	0.054	0.066	0.078	0.091	0.105	0.120	0.135	0.150	0.166	0.182	0.199	0.216	0.234	0.250	0.268	0.284	0.301	0.318	0.335	0.351	0.366	0.382	0.396	0.411	0.424	0.435	0.448	0.458	0.468	0.476	0.484	0.490	0.495	0.499	0.502	0.504	0.504	0.502	0.500	0.496	0.491	0.485	0.478	0.469	0.458	0.446	0.432	0.419	0.404	0.386	0.369	0.351	0.331	0.310	0.289	0.268	0.244	0.220	0.196	0.171	0.145	0.120	0.094	0.068	0.041	0.014	-0.011	-0.039	-0.065	-0.090	-0.116	-0.141	-0.165	-0.189	-0.212	-0.235	-0.256	-0.278	-0.296	-0.315	-0.334	-0.350	-0.364	-0.379	-0.391	-0.402	-0.412	-0.421	-0.429	-0.434	-0.439	-0.442	-0.444	-0.444	-0.444	-0.440	-0.436	-0.431	-0.425	-0.418	-0.409	-0.399	-0.388	-0.376	-0.361	-0.349	-0.334	-0.318	-0.300	-0.284	-0.266	-0.248	-0.230	-0.210	-0.191	-0.172	-0.152	-0.134	-0.114	-0.095	-0.076	-0.058	-0.039	-0.021	-0.002	0.015	0.031	0.048	0.061	0.076	0.091	0.104	0.116	0.128	0.138	0.148	0.155	0.164	0.170	0.176	0.181	0.185	0.188	0.190	0.191	0.191	0.191	0.190	0.188	0.185	0.182	0.178	0.172	0.166	0.161	0.155	0.149	0.140	0.132	0.124	0.116	0.108	0.099	0.090	0.081	0.072	0.064	0.054	0.044	0.036	0.026	0.018	0.009	0.000	-0.008	-0.015	-0.022	-0.030	-0.036	-0.042	-0.049	-0.055	-0.060	-0.065	-0.069	-0.071	-0.075	-0.079	-0.080	-0.081	-0.082	-0.084	-0.084	-0.082	-0.081	-0.080	-0.078	-0.076	-0.072	-0.070	-0.065	-0.061	-0.058	-0.051	-0.046	-0.040	-0.034	-0.028	-0.020	-0.012	-0.005	0.002	0.010	0.019	0.026	0.036	0.044	0.052	0.060	0.070	0.079	0.086	0.096	0.105	0.112	0.121	0.130	0.138	0.146	0.152	0.160	0.166	0.172	0.179	0.185	0.191	0.195	0.200	0.204	0.208	0.210	0.212	0.214	0.215	0.216	0.216	0.215	0.214	0.212	0.210	0.206	0.204	0.199	0.194	0.189	0.182	0.176	0.169	0.160	0.152	0.142	0.132	0.124	0.112	0.101	0.089	0.076	0.065	0.051	0.038	0.024	0.009	-0.006	-0.020	-0.034	-0.051	-0.066	-0.081	-0.096	-0.112	-0.129	-0.144	-0.159	-0.174	-0.190	-0.204	-0.219	-0.232	-0.248	-0.261	-0.275	-0.288	-0.300	-0.311	-0.322	-0.332	-0.342	-0.352	-0.360	-0.368	-0.375	-0.381	-0.386	-0.390	-0.394	-0.395	-0.398	-0.398	-0.398	-0.396	-0.394	-0.390	-0.386	-0.381	-0.375	-0.369	-0.361	-0.352	-0.344	-0.334	-0.324	-0.312	-0.301	-0.289	-0.276	-0.264	-0.250	-0.236	-0.224	-0.210	-0.196	-0.181	-0.168	-0.155	-0.141	-0.129	-0.115	-0.105	-0.092	-0.081	-0.072	-0.062	-0.054	-0.046	-0.040	-0.034	-0.029	-0.026	-0.022	-0.020	-0.020	-0.020	-0.022	-0.026	-0.030	-0.035	-0.041	-0.049	-0.058	-0.069	-0.079	-0.091	-0.105	-0.119	-0.135	-0.151	-0.169	-0.186	-0.205	-0.225	-0.245	-0.266	-0.288	-0.309	-0.331	-0.355	-0.378	-0.401	-0.424	-0.448	-0.471	-0.494	-0.518	-0.540	-0.562	-0.585	-0.606	-0.628	-0.649	-0.669	-0.689	-0.708	-0.726	-0.744	-0.761	-0.778	-0.792	-0.806	-0.820	-0.832	-0.845	-0.855	-0.865	-0.872	-0.880	-0.886	-0.891	-0.895	-0.899	-0.901	-0.902	-0.904	-0.902	-0.900	-0.898	-0.895	-0.890	-0.885	-0.878	-0.871	-0.864	-0.854	-0.845	-0.836	-0.825	-0.815	-0.802	-0.791	-0.778	-0.765	-0.751	-0.739	-0.725	-0.710	-0.696	-0.682	-0.668	-0.652	-0.639	-0.624	-0.611	-0.596	-0.582	-0.569	-0.556	-0.542	-0.531	-0.519	-0.507	-0.496	-0.486	-0.476	-0.468	-0.459	-0.450	-0.444	-0.436	-0.430	-0.425	-0.421	-0.416	-0.414	-0.411	-0.410	-0.410	-0.410	-0.410	-0.411	-0.414	-0.416	-0.420	-0.425	-0.430	-0.435	-0.441	-0.448	-0.455	-0.462	-0.471	-0.479	-0.489	-0.498	-0.507	-0.516	-0.526	-0.536	-0.546	-0.556	-0.565	-0.575	-0.585	-0.595	-0.604	-0.614	-0.621	-0.630	-0.639	-0.646	-0.652	-0.659	-0.665	-0.670	-0.674	-0.678	-0.680	-0.681	-0.682	-0.684	-0.684	-0.681	-0.679	-0.675	-0.670	-0.664	-0.658	-0.650	-0.641	-0.631	-0.621	-0.609	-0.596	-0.582	-0.569	-0.554	-0.538	-0.520	-0.504	-0.485	-0.466	-0.448	-0.428	-0.408	-0.386	-0.365	-0.344	-0.322	-0.300	-0.279	-0.256	-0.235	-0.212	-0.192	-0.171	-0.150	-0.130	-0.111	-0.092	-0.075	-0.058	-0.042	-0.026	-0.012	0.001	0.014	0.025	0.035	0.044	0.050	0.056	0.061	0.064	0.066	0.068	0.066	0.064	0.061	0.056	0.050	0.042	0.034	0.024	0.014	0.001	-0.012	-0.026	-0.040	-0.056	-0.072	-0.091	-0.109	-0.128	-0.146	-0.165	-0.184	-0.205	-0.224	-0.244	-0.264	-0.282	-0.302	-0.321	-0.340	-0.358	-0.375	-0.392	-0.409	-0.424	-0.439	-0.452	-0.465	-0.478	-0.489	-0.499	-0.507	-0.515	-0.522	-0.528	-0.531	-0.535	-0.538	-0.538	-0.538	-0.538	-0.535	-0.532	-0.528	-0.521	-0.516	-0.509	-0.501	-0.492	-0.482	-0.472	-0.461	-0.450	-0.439	-0.426	-0.414	-0.401	-0.388	-0.375	-0.361	-0.348	-0.334	-0.320	-0.306	-0.294	-0.280	-0.269	-0.256	-0.246	-0.234	-0.224	-0.214	-0.205	-0.196	-0.189	-0.181	-0.175	-0.171	-0.165	-0.162	-0.160	-0.159	-0.159	-0.159	-0.160	-0.162	-0.168	-0.171	-0.178	-0.184	-0.191	-0.200	-0.209	-0.219	-0.230	-0.242	-0.254	-0.268	-0.281	-0.298	-0.311	-0.326	-0.342	-0.360	-0.376	-0.394	-0.410	-0.426	-0.445	-0.461	-0.479	-0.495	-0.511	-0.526	-0.541	-0.558	-0.571	-0.584	-0.598	-0.609	-0.619	-0.629	-0.638	-0.645	-0.652	-0.658	-0.660	-0.662	-0.664	-0.664	-0.661	-0.658	-0.652	-0.646	-0.639	-0.628	-0.616	-0.602	-0.588	-0.572	-0.554	-0.535	-0.514	-0.491	-0.468	-0.442	-0.416	-0.389	-0.359	-0.329	-0.296	-0.264	-0.230	-0.196	-0.161	-0.125	-0.089	-0.051	-0.014	0.024	0.061	0.099	0.138	0.175	0.214	0.251	0.289	0.326	0.362	0.398	0.434	0.466	0.500	0.531	0.562	0.592	0.621	0.648	0.675	0.699	0.721	0.741	0.762	0.779	0.794	0.808	0.821	0.830	0.839	0.845	0.849	0.852	0.851	0.850	0.846	0.841	0.832	0.824	0.812	0.799	0.782	0.765	0.745	0.724	0.702	0.678	0.651	0.624	0.595	0.565	0.532	0.500	0.465	0.429	0.392	0.355	0.318	0.279	0.238	0.198	0.156	0.115	0.074	0.032	-0.009	-0.052	-0.094	-0.134	-0.175	-0.216	-0.256	-0.296	-0.335	-0.372	-0.411	-0.448	-0.484	-0.518	-0.551	-0.584	-0.615	-0.645	-0.674	-0.701	-0.726	-0.751	-0.774	-0.795	-0.815	-0.834	-0.850	-0.865	-0.878	-0.890	-0.900	-0.909	-0.916	-0.922	-0.926	-0.930	-0.930	-0.931	-0.930	-0.928	-0.924	-0.920	-0.914	-0.908	-0.899	-0.890	-0.881	-0.871	-0.860	-0.849	-0.836	-0.824	-0.811	-0.798	-0.784	-0.770	-0.756	-0.744	-0.730	-0.715	-0.701	-0.689	-0.676	-0.664	-0.651	-0.640	-0.629	-0.619	-0.610	-0.600	-0.592	-0.585	-0.579	-0.572	-0.566	-0.564	-0.560	-0.558	-0.556	-0.556	-0.558	-0.558	-0.560	-0.564	-0.568	-0.572	-0.579	-0.585	-0.592	-0.601	-0.611	-0.621	-0.631	-0.642	-0.655	-0.666	-0.679	-0.692	-0.706	-0.721	-0.735	-0.750	-0.765	-0.780	-0.796	-0.812	-0.828	-0.844	-0.860	-0.875	-0.891	-0.908	-0.924	-0.939	-0.954	-0.969	-0.982	-0.998	-1.012	-1.026	-1.040	-1.052	-1.068	-1.079	-1.091	-1.104	-1.116	-1.128	-1.140	-1.151	-1.161	-1.172	-1.182	-1.194	-1.204	-1.215	-1.225	-1.236	-1.246	-1.256	-1.268	-1.278	-1.289	-1.300	-1.312	-1.324	-1.336	-1.349	-1.362	-1.375	-1.390	-1.405	-1.421	-1.438	-1.454	-1.472	-1.491	-1.510	-1.530	-1.550	-1.572	-1.595	-1.618	-1.642	-1.668	-1.692	-1.719	-1.746	-1.775	-1.802	-1.832	-1.864	-1.895	-1.928	-1.960	-1.992	-2.027	-2.061	-2.096	-2.131	-2.168	-2.204	-2.240	-2.276	-2.314	-2.349	-2.386	-2.424	-2.460	-2.498	-2.532	-2.570	-2.606	-2.642	-2.679	-2.712	-2.749	-2.782	-2.816	-2.850	-2.882	-2.915	-2.946	-2.978	-3.008	-3.036	-3.065	-3.092	-3.119	-3.146	-3.170	-3.195	-3.219	-3.241	-3.264	-3.284	-3.304	-3.324	-3.342	-3.359	-3.375	-3.391	-3.405	-3.419	-3.432	-3.445	-3.455	-3.466	-3.476	-3.484	-3.491	-3.499	-3.504	-3.510	-3.514	-3.518	-3.520	-3.522	-3.522	-3.522	-3.522	-3.521	-3.519	-3.516	-3.511	-3.508	-3.501	-3.495	-3.489	-3.480	-3.471	-3.461	-3.451	-3.440	-3.429	-3.416	-3.401	-3.388	-3.372	-3.356	-3.341	-3.325	-3.305	-3.288	-3.269	-3.249	-3.229	-3.208	-3.188	-3.165	-3.144	-3.120	-3.096	-3.074	-3.049	-3.025	-3.000	-2.975	-2.949	-2.924	-2.899	-2.872	-2.846	-2.820	-2.794	-2.766	-2.740	-2.712	-2.686	-2.658	-2.631	-2.604	-2.576	-2.549	-2.520	-2.492	-2.465	-2.436	-2.408	-2.379	-2.349	-2.320	-2.291	-2.261	-2.231	-2.200	-2.170	-2.139	-2.106	-2.076	-2.042	-2.010	-1.975	-1.941	-1.906	-1.870	-1.835	-1.798	-1.760	-1.721	-1.682	-1.642	-1.602	-1.561	-1.519	-1.476	-1.432	-1.389	-1.345	-1.300	-1.254	-1.208	-1.161	-1.114	-1.065	-1.018	-0.969	-0.919	-0.870	-0.819	-0.770	-0.719	-0.670	-0.620	-0.569	-0.519	-0.470	-0.420	-0.371	-0.322	-0.274	-0.226	-0.179	-0.131	-0.085	-0.039	0.005	0.050	0.092	0.135	0.178	0.216	0.258	0.295	0.332	0.368	0.404	0.439	0.471	0.504	0.534	0.564	0.591	0.619	0.644	0.668	0.691	0.714	0.735	0.755	0.772	0.790	0.806	0.821	0.835	0.849	0.860	0.870	0.881	0.890	0.898	0.904	0.910	0.916	0.921	0.925	0.928	0.930	0.932	0.934	0.934	0.934	0.932	0.932	0.930	0.929	0.926	0.924	0.921	0.918	0.915	0.910	0.906	0.902	0.899	0.895	0.890	0.886	0.881	0.878	0.875	0.870	0.866	0.864	0.861	0.858	0.855	0.854	0.852	0.850	0.849	0.848	0.846	0.846	0.848	0.846	0.848	0.848	0.849	0.851	0.852	0.854	0.856	0.859	0.861	0.864	0.868	0.870	0.872	0.878	0.880	0.882	0.886	0.890	0.891	0.894	0.895	0.898	0.899	0.900	0.900	0.898	0.898	0.895	0.892	0.889	0.884	0.879	0.871	0.865	0.855	0.846	0.835	0.822	0.809	0.794	0.779	0.760	0.742	0.721	0.700	0.678	0.654	0.626	0.600	0.570	0.540	0.509	0.478	0.442	0.409	0.371	0.334	0.295	0.256	0.215	0.172	0.131	0.088	0.044	-0.001	-0.046	-0.091	-0.138	-0.182	-0.230	-0.278	-0.324	-0.370	-0.418	-0.465	-0.511	-0.558	-0.604	-0.649	-0.694	-0.738	-0.781	-0.825	-0.865	-0.908	-0.948	-0.986	-1.025	-1.062	-1.098	-1.132	-1.166	-1.199	-1.231	-1.260	-1.290	-1.319	-1.344	-1.370	-1.395	-1.419	-1.441	-1.461	-1.482	-1.501	-1.519	-1.536	-1.552	-1.569	-1.585	-1.599	-1.612	-1.626	-1.639	-1.650	-1.662	-1.674	-1.685	-1.696	-1.708	-1.718	-1.730	-1.741	-1.752	-1.764	-1.775	-1.788	-1.801	-1.814	-1.828	-1.841	-1.856	-1.871	-1.888	-1.904	-1.921	-1.939	-1.959	-1.978	-1.999	-2.021	-2.042	-2.066	-2.089	-2.112	-2.139	-2.165	-2.191	-2.219	-2.246	-2.276	-2.306	-2.336	-2.369	-2.401	-2.434	-2.468	-2.501	-2.536	-2.571	-2.608	-2.642	-2.680	-2.718	-2.755	-2.792	-2.830	-2.870	-2.908	-2.948	-2.988	-3.026	-3.066	-3.106	-3.145	-3.185	-3.224	-3.264	-3.304	-3.342	-3.381	-3.420	-3.459	-3.496	-3.534	-3.571	-3.608	-3.644	-3.679	-3.714	-3.746	-3.780	-3.812	-3.844	-3.874	-3.904	-3.932	-3.960	-3.986	-4.010	-4.034	-4.056	-4.077	-4.096	-4.115	-4.131	-4.146	-4.161	-4.172	-4.182	-4.191	-4.200	-4.205	-4.210	-4.211	-4.212	-4.212	-4.209	-4.205	-4.199	-4.191	-4.181	-4.171	-4.159	-4.145	-4.129	-4.111	-4.094	-4.074	-4.052	-4.030	-4.008	-3.982	-3.958	-3.929	-3.902	-3.874	-3.844	-3.814	-3.781	-3.751	-3.719	-3.686	-3.652	-3.621	-3.588	-3.554	-3.520	-3.488	-3.454	-3.422	-3.389	-3.356	-3.325	-3.294	-3.264	-3.234	-3.205	-3.176	-3.149	-3.122	-3.096	-3.072	-3.049	-3.025	-3.005	-2.985	-2.965	-2.946	-2.931	-2.915	-2.901	-2.889	-2.876	-2.868	-2.858	-2.849	-2.842	-2.838	-2.831	-2.828	-2.825	-2.824	-2.824	-2.824	-2.826	-2.829	-2.831	-2.835	-2.840	-2.845	-2.851	-2.858	-2.864	-2.871	-2.878	-2.886	-2.894	-2.901	-2.910	-2.919	-2.925	-2.932	-2.940	-2.949	-2.956	-2.962	-2.968	-2.972	-2.978	-2.982	-2.986	-2.989	-2.991	-2.992	-2.992	-2.992	-2.990	-2.989	-2.985	-2.980	-2.974	-2.968	-2.960	-2.951	-2.941	-2.930	-2.918	-2.905	-2.890	-2.875	-2.859	-2.842	-2.824	-2.805	-2.785	-2.764	-2.744	-2.720	-2.698	-2.674	-2.649	-2.625	-2.600	-2.574	-2.549	-2.522	-2.496	-2.470	-2.442	-2.418	-2.390	-2.365	-2.339	-2.312	-2.288	-2.262	-2.239	-2.215	-2.192	-2.170	-2.148	-2.128	-2.109	-2.090	-2.071	-2.054	-2.039	-2.022	-2.010	-1.996	-1.984	-1.972	-1.964	-1.955	-1.948	-1.941	-1.935	-1.931	-1.929	-1.926	-1.925	-1.925	-1.926	-1.929	-1.931	-1.934	-1.939	-1.944	-1.950	-1.955	-1.962	-1.971	-1.979	-1.988	-1.998	-2.006	-2.016	-2.026	-2.036	-2.047	-2.058	-2.070	-2.080	-2.091	-2.102	-2.112	-2.125	-2.135	-2.145	-2.155	-2.165	-2.174	-2.182	-2.191	-2.199	-2.208	-2.214	-2.221	-2.228	-2.232	-2.239	-2.244	-2.249	-2.252	-2.255	-2.258	-2.260	-2.262	-2.262	-2.264	-2.264	-2.264	-2.264	-2.261	-2.261	-2.259	-2.256	-2.255	-2.251	-2.249	-2.246	-2.242	-2.240	-2.236	-2.232	-2.230	-2.226	-2.222	-2.219	-2.216	-2.212	-2.210	-2.208	-2.204	-2.201	-2.200	-2.199	-2.198	-2.198	-2.199	-2.199	-2.200	-2.202	-2.204	-2.208	-2.211	-2.216	-2.221	-2.228	-2.234	-2.241	-2.250	-2.260	-2.269	-2.280	-2.291	-2.304	-2.318	-2.330	-2.345	-2.361	-2.376	-2.394	-2.411	-2.429	-2.448	-2.468	-2.488	-2.508	-2.529	-2.549	-2.570	-2.592	-2.614	-2.638	-2.660	-2.682	-2.705	-2.728	-2.750	-2.772	-2.794	-2.816	-2.839	-2.859	-2.880	-2.899	-2.920	-2.939	-2.958	-2.976	-2.992	-3.009	-3.025	-3.040	-3.052	-3.066	-3.079	-3.090	-3.099	-3.108	-3.115	-3.122	-3.129	-3.131	-3.135	-3.138	-3.138	-3.138	-3.136	-3.134	-3.130	-3.125	-3.119	-3.112	-3.106	-3.096	-3.088	-3.078	-3.066	-3.055	-3.041	-3.026	-3.014	-2.998	-2.982	-2.966	-2.950	-2.932	-2.916	-2.899	-2.880	-2.864	-2.845	-2.828	-2.809	-2.790	-2.772	-2.754	-2.736	-2.719	-2.701	-2.685	-2.669	-2.652	-2.638	-2.621	-2.606	-2.592	-2.579	-2.565	-2.554	-2.542	-2.531	-2.521	-2.511	-2.502	-2.494	-2.485	-2.479	-2.472	-2.465	-2.460	-2.456	-2.452	-2.449	-2.446	-2.444	-2.441	-2.440	-2.439	-2.438	-2.436	-2.436	-2.436	-2.436	-2.436	-2.436	-2.435	-2.436	-2.435	-2.435	-2.434	-2.432	-2.432	-2.430	-2.429	-2.426	-2.422	-2.419	-2.415	-2.410	-2.404	-2.398	-2.391	-2.384	-2.375	-2.366	-2.356	-2.345	-2.334	-2.321	-2.306	-2.294	-2.278	-2.262	-2.244	-2.228	-2.209	-2.189	-2.169	-2.149	-2.128	-2.104	-2.081	-2.056	-2.033	-2.007	-1.982	-1.956	-1.929	-1.902	-1.875	-1.848	-1.819	-1.790	-1.761	-1.732	-1.702	-1.674	-1.645	-1.616	-1.586	-1.559	-1.530	-1.501	-1.474	-1.446	-1.419	-1.392	-1.366	-1.340	-1.315	-1.291	-1.268	-1.245	-1.224	-1.202	-1.184	-1.165	-1.148	-1.131	-1.116	-1.102	-1.090	-1.078	-1.068	-1.059	-1.051	-1.046	-1.041	-1.038	-1.036	-1.035	-1.038	-1.039	-1.044	-1.049	-1.055	-1.064	-1.074	-1.085	-1.098	-1.110	-1.124	-1.140	-1.158	-1.175	-1.194	-1.214	-1.234	-1.255	-1.276	-1.299	-1.320	-1.344	-1.368	-1.390	-1.412	-1.436	-1.460	-1.482	-1.504	-1.526	-1.548	-1.569	-1.589	-1.608	-1.626	-1.644	-1.661	-1.675	-1.690	-1.702	-1.714	-1.724	-1.732	-1.740	-1.746	-1.751	-1.754	-1.756	-1.756	-1.755	-1.752	-1.748	-1.741	-1.735	-1.726	-1.716	-1.705	-1.694	-1.680	-1.666	-1.651	-1.634	-1.618	-1.600	-1.581	-1.562	-1.542	-1.522	-1.502	-1.482	-1.461	-1.441	-1.421	-1.400	-1.380	-1.359	-1.340	-1.321	-1.302	-1.285	-1.269	-1.252	-1.238	-1.222	-1.210	-1.198	-1.186	-1.176	-1.166	-1.160	-1.152	-1.149	-1.144	-1.141	-1.140	-1.140	-1.141	-1.145	-1.149	-1.155	-1.162	-1.171	-1.180	-1.191	-1.204	-1.218	-1.231	-1.248	-1.264	-1.282	-1.301	-1.321	-1.341	-1.362	-1.385	-1.410	-1.434	-1.459	-1.484	-1.510	-1.536	-1.562	-1.591	-1.619	-1.646	-1.675	-1.702	-1.731	-1.759	-1.788	-1.815	-1.842	-1.870	-1.896	-1.922	-1.949	-1.975	-2.000	-2.024	-2.047	-2.070	-2.091	-2.112	-2.134	-2.151	-2.171	-2.188	-2.204	-2.220	-2.232	-2.246	-2.258	-2.269	-2.279	-2.288	-2.294	-2.300	-2.305	-2.309	-2.312	-2.315	-2.316	-2.315	-2.315	-2.312	-2.310	-2.306	-2.304	-2.299	-2.292	-2.288	-2.281	-2.274	-2.268	-2.260	-2.254	-2.246	-2.240	-2.234	-2.226	-2.220	-2.215	-2.210	-2.205	-2.200	-2.198	-2.194	-2.192	-2.192	-2.192	-2.194	-2.196	-2.201	-2.205	-2.214	-2.220	-2.230	-2.241	-2.252	-2.268	-2.282	-2.299	-2.318	-2.339	-2.359	-2.382	-2.408	-2.434	-2.461	-2.491	-2.521	-2.554	-2.586	-2.621	-2.656	-2.694	-2.731	-2.770	-2.809	-2.850	-2.890	-2.931	-2.975	-3.018	-3.059	-3.102	-3.146	-3.189	-3.232	-3.276	-3.318	-3.361	-3.402	-3.444	-3.484	-3.524	-3.562	-3.600	-3.636	-3.672	-3.706	-3.740	-3.771	-3.800	-3.829	-3.856	-3.881	-3.904	-3.926	-3.946	-3.965	-3.981	-3.996	-4.009	-4.020	-4.029	-4.036	-4.041	-4.044	-4.045	-4.044	-4.041	-4.036	-4.030	-4.022	-4.012	-4.000	-3.988	-3.972	-3.956	-3.939	-3.919	-3.899	-3.878	-3.855	-3.832	-3.808	-3.781	-3.756	-3.729	-3.701	-3.672	-3.645	-3.616	-3.586	-3.558	-3.529	-3.499	-3.470	-3.441	-3.411	-3.382	-3.355	-3.326	-3.300	-3.274	-3.248	-3.221	-3.198	-3.174	-3.150	-3.129	-3.109	-3.089	-3.069	-3.050	-3.034	-3.018	-3.004	-2.991	-2.979	-2.966	-2.956	-2.945	-2.938	-2.931	-2.925	-2.919	-2.915	-2.911	-2.910	-2.906	-2.908	-2.906	-2.908	-2.910	-2.911	-2.915	-2.918	-2.922	-2.928	-2.932	-2.936	-2.944	-2.949	-2.955	-2.962	-2.969	-2.975	-2.981	-2.989	-2.996	-3.002	-3.010	-3.016	-3.022	-3.029	-3.035	-3.040	-3.045	-3.050	-3.055	-3.059	-3.062	-3.066	-3.069	-3.070	-3.072	-3.074	-3.075	-3.075	-3.074	-3.074	-3.072	-3.069	-3.068	-3.064	-3.060	-3.055	-3.050	-3.044	-3.038	-3.031	-3.022	-3.016	-3.008	-2.998	-2.988	-2.978	-2.966	-2.956	-2.944	-2.931	-2.919	-2.908	-2.894	-2.881	-2.868	-2.854	-2.840	-2.824	-2.810	-2.795	-2.781	-2.765	-2.751	-2.736	-2.722	-2.709	-2.694	-2.680	-2.666	-2.655	-2.641	-2.630	-2.618	-2.606	-2.598	-2.586	-2.578	-2.570	-2.562	-2.555	-2.550	-2.545	-2.540	-2.538	-2.536	-2.534	-2.534	-2.535	-2.536	-2.539	-2.542	-2.546	-2.552	-2.559	-2.565	-2.572	-2.581	-2.591	-2.602	-2.612	-2.625	-2.638	-2.650	-2.662	-2.676	-2.690	-2.704	-2.719	-2.734	-2.748	-2.762	-2.776	-2.790	-2.804	-2.816	-2.829	-2.841	-2.851	-2.862	-2.871	-2.880	-2.888	-2.894	-2.899	-2.902	-2.906	-2.908	-2.908	-2.906	-2.902	-2.898	-2.892	-2.885	-2.875	-2.864	-2.851	-2.836	-2.821	-2.804	-2.784	-2.762	-2.740	-2.716	-2.691	-2.664	-2.636	-2.608	-2.576	-2.545	-2.511	-2.479	-2.444	-2.408	-2.372	-2.335	-2.298	-2.259	-2.220	-2.181	-2.142	-2.102	-2.064	-2.025	-1.986	-1.948	-1.910	-1.871	-1.834	-1.798	-1.762	-1.728	-1.694	-1.660	-1.629	-1.598	-1.568	-1.539	-1.511	-1.485	-1.459	-1.436	-1.412	-1.392	-1.374	-1.355	-1.338	-1.322	-1.309	-1.295	-1.284	-1.274	-1.265	-1.258	-1.250	-1.245	-1.240	-1.239	-1.235	-1.234	-1.234	-1.235	-1.235	-1.238	-1.240	-1.244	-1.246	-1.251	-1.255	-1.260	-1.264	-1.269	-1.274	-1.279	-1.285	-1.290	-1.295	-1.300	-1.304	-1.309	-1.312	-1.316	-1.320	-1.322	-1.325	-1.326	-1.328	-1.328	-1.328	-1.326	-1.325	-1.322	-1.321	-1.318	-1.314	-1.309	-1.304	-1.298	-1.291	-1.285	-1.276	-1.268	-1.259	-1.249	-1.239	-1.226	-1.215	-1.204	-1.191	-1.179	-1.165	-1.152	-1.139	-1.125	-1.110	-1.095	-1.080	-1.065	-1.051	-1.036	-1.020	-1.005	-0.990	-0.975	-0.960	-0.945	-0.930	-0.916	-0.901	-0.889	-0.874	-0.861	-0.849	-0.835	-0.824	-0.811	-0.800	-0.790	-0.780	-0.771	-0.761	-0.754	-0.745	-0.739	-0.732	-0.728	-0.722	-0.719	-0.715	-0.712	-0.710	-0.709	-0.708	-0.709	-0.709	-0.711	-0.712	-0.716	-0.720	-0.726	-0.730	-0.738	-0.744	-0.751	-0.760	-0.769	-0.778	-0.788	-0.798	-0.809	-0.819	-0.831	-0.842	-0.855	-0.866	-0.879	-0.890	-0.902	-0.914	-0.926	-0.938	-0.949	-0.960	-0.970	-0.980	-0.989	-0.998	-1.006	-1.012	-1.020	-1.025	-1.030	-1.034	-1.036	-1.039	-1.039	-1.038	-1.038	-1.034	-1.029	-1.022	-1.016	-1.008	-0.999	-0.986	-0.974	-0.960	-0.945	-0.928	-0.910	-0.891	-0.870	-0.848	-0.825	-0.801	-0.776	-0.749	-0.721	-0.691	-0.662	-0.632	-0.601	-0.569	-0.538	-0.504	-0.470	-0.436	-0.402	-0.369	-0.335	-0.300	-0.266	-0.232	-0.200	-0.168	-0.135	-0.102	-0.072	-0.042	-0.014	0.015	0.041	0.066	0.091	0.114	0.136	0.156	0.175	0.192	0.208	0.221	0.234	0.244	0.251	0.258	0.264	0.266	0.268	0.265	0.264	0.258	0.251	0.244	0.232	0.221	0.208	0.191	0.174	0.155	0.135	0.112	0.090	0.065	0.039	0.012	-0.016	-0.046	-0.076	-0.106	-0.139	-0.170	-0.204	-0.236	-0.270	-0.302	-0.336	-0.370	-0.404	-0.436	-0.469	-0.501	-0.532	-0.565	-0.595	-0.625	-0.654	-0.681	-0.708	-0.732	-0.756	-0.780	-0.801	-0.821	-0.839	-0.856	-0.871	-0.885	-0.896	-0.905	-0.912	-0.919	-0.921	-0.924	-0.924	-0.922	-0.919	-0.912	-0.905	-0.895	-0.884	-0.871	-0.856	-0.839	-0.821	-0.801	-0.779	-0.755	-0.730	-0.705	-0.678	-0.648	-0.618	-0.586	-0.555	-0.522	-0.488	-0.452	-0.418	-0.381	-0.345	-0.309	-0.272	-0.235	-0.198	-0.161	-0.124	-0.086	-0.050	-0.014	0.021	0.058	0.092	0.126	0.160	0.191	0.222	0.252	0.282	0.311	0.339	0.365	0.389	0.412	0.435	0.456	0.475	0.492	0.510	0.525	0.540	0.552	0.564	0.574	0.582	0.589	0.595	0.599	0.602	0.604	0.605	0.605	0.602	0.600	0.595	0.590	0.584	0.578	0.570	0.560	0.550	0.540	0.530	0.516	0.504	0.491	0.478	0.464	0.449	0.434	0.419	0.402	0.388	0.372	0.355	0.340	0.325	0.309	0.294	0.280	0.264	0.250	0.236	0.224	0.211	0.199	0.188	0.176	0.166	0.156	0.148	0.139	0.131	0.125	0.119	0.115	0.110	0.106	0.105	0.104	0.104	0.105	0.105	0.108	0.111	0.116	0.120	0.126	0.132	0.140	0.149	0.158	0.168	0.178	0.189	0.201	0.212	0.225	0.238	0.251	0.262	0.276	0.290	0.304	0.316	0.331	0.344	0.356	0.369	0.381	0.394	0.404	0.414	0.424	0.434	0.441	0.449	0.456	0.462	0.466	0.471	0.474	0.475	0.476	0.475	0.474	0.471	0.468	0.461	0.455	0.449	0.440	0.431	0.420	0.409	0.398	0.384	0.370	0.356	0.340	0.325	0.308	0.290	0.272	0.255	0.238	0.219	0.200	0.182	0.165	0.146	0.128	0.111	0.094	0.076	0.060	0.045	0.030	0.016	0.001	-0.010	-0.022	-0.032	-0.044	-0.051	-0.060	-0.066	-0.071	-0.075	-0.079	-0.080	-0.081	-0.080	-0.079	-0.076	-0.072	-0.068	-0.060	-0.052	-0.044	-0.035	-0.024	-0.012	0.000	0.014	0.028	0.042	0.059	0.075	0.092	0.111	0.129	0.149	0.169	0.189	0.209	0.229	0.249	0.271	0.292	0.312	0.334	0.355	0.376	0.398	0.418	0.439	0.458	0.478	0.496	0.515	0.534	0.551	0.568	0.584	0.600	0.615	0.628	0.642	0.654	0.665	0.675	0.685	0.694	0.701	0.709	0.714	0.719	0.722	0.725	0.728	0.728	0.726	0.726	0.722	0.719	0.715	0.710	0.704	0.696	0.689	0.681	0.671	0.662	0.651	0.640	0.629	0.616	0.605	0.592	0.580	0.566	0.554	0.541	0.528	0.516	0.502	0.491	0.479	0.468	0.458	0.448	0.438	0.429	0.420	0.412	0.406	0.400	0.395	0.391	0.390	0.388	0.388	0.388	0.389	0.392	0.396	0.401	0.406	0.412	0.421	0.430	0.440	0.450	0.462	0.475	0.489	0.502	0.516	0.532	0.548	0.564	0.581	0.598	0.615	0.634	0.651	0.669	0.686	0.704	0.721	0.739	0.756	0.774	0.789	0.805	0.820	0.835	0.849	0.862	0.875	0.886	0.898	0.906	0.916	0.925	0.931	0.938	0.941	0.946	0.950	0.951	0.952	0.952	0.951	0.949	0.948	0.942	0.938	0.932	0.926	0.919	0.911	0.902	0.892	0.882	0.871	0.860	0.848	0.836	0.824	0.810	0.796	0.782	0.769	0.755	0.740	0.726	0.711	0.698	0.681	0.668	0.654	0.640	0.628	0.615	0.601	0.590	0.578	0.566	0.558	0.548	0.539	0.530	0.522	0.516	0.510	0.505	0.501	0.499	0.496	0.495	0.494	0.495	0.495	0.499	0.501	0.506	0.511	0.519	0.525	0.534	0.542	0.552	0.562	0.575	0.588	0.601	0.614	0.628	0.644	0.659	0.674	0.690	0.706	0.724	0.740	0.756	0.774	0.791	0.809	0.824	0.841	0.858	0.875	0.890	0.905	0.919	0.932	0.945	0.958	0.970	0.980	0.989	0.998	1.005	1.011	1.016	1.020	1.024	1.025	1.025	1.024	1.021	1.018	1.011	1.005	0.996	0.988	0.976	0.964	0.950	0.935	0.919	0.901	0.884	0.864	0.842	0.820	0.798	0.774	0.749	0.722	0.696	0.670	0.642	0.615	0.586	0.558	0.528	0.499	0.469	0.440	0.411	0.381	0.352	0.325	0.296	0.269	0.242	0.215	0.190	0.165	0.142	0.119	0.098	0.075	0.055	0.038	0.020	0.004	-0.011	-0.025	-0.038	-0.050	-0.059	-0.066	-0.074	-0.079	-0.084	-0.086	-0.088	-0.088	-0.086	-0.084	-0.080	-0.075	-0.069	-0.061	-0.052	-0.042	-0.032	-0.021	-0.008	0.005	0.020	0.035	0.050	0.066	0.082	0.100	0.118	0.135	0.154	0.171	0.190	0.208	0.226	0.244	0.261	0.280	0.298	0.315	0.331	0.348	0.364	0.379	0.395	0.409	0.422	0.436	0.448	0.459	0.470	0.480	0.489	0.498	0.505	0.512	0.519	0.524	0.529	0.532	0.536	0.539	0.540	0.541	0.541	0.541	0.540	0.539	0.536	0.534	0.531	0.526	0.524	0.520	0.514	0.510	0.505	0.499	0.494	0.488	0.482	0.476	0.470	0.465	0.459	0.454	0.448	0.441	0.436	0.430	0.426	0.421	0.416	0.412	0.409	0.405	0.402	0.399	0.398	0.395	0.394	0.394	0.394	0.394	0.394	0.396	0.398	0.400	0.402	0.405	0.409	0.414	0.419	0.425	0.430	0.436	0.442	0.450	0.458	0.466	0.475	0.482	0.492	0.502	0.512	0.522	0.534	0.545	0.555	0.566	0.578	0.589	0.601	0.612	0.624	0.635	0.646	0.659	0.671	0.682	0.695	0.705	0.716	0.728	0.738	0.749	0.759	0.769	0.778	0.788	0.795	0.802	0.811	0.819	0.826	0.831	0.838	0.842	0.848	0.851	0.856	0.859	0.861	0.864	0.865	0.865	0.865	0.865	0.864	0.862	0.860	0.858	0.854	0.850	0.845	0.841	0.835	0.829	0.821	0.815	0.808	0.800	0.791	0.781	0.772	0.762	0.752	0.741	0.730	0.719	0.708	0.695	0.684	0.670	0.659	0.646	0.632	0.621	0.608	0.595	0.582	0.571	0.559	0.546	0.534	0.524	0.512	0.501	0.491	0.481	0.472	0.462	0.455	0.446	0.440	0.434	0.429	0.422	0.419	0.415	0.412	0.411	0.410	0.409	0.410	0.411	0.414	0.416	0.419	0.424	0.429	0.434	0.440	0.448	0.455	0.462	0.471	0.481	0.490	0.500	0.509	0.519	0.530	0.539	0.549	0.560	0.569	0.578	0.588	0.595	0.604	0.612	0.619	0.625	0.631	0.636	0.639	0.641	0.644	0.645	0.645	0.644	0.641	0.638	0.634	0.628	0.620	0.611	0.604	0.591	0.580	0.568	0.554	0.539	0.521	0.505	0.485	0.466	0.445	0.424	0.401	0.378	0.352	0.329	0.304	0.278	0.251	0.224	0.196	0.169	0.141	0.114	0.085	0.058	0.030	0.002	-0.026	-0.052	-0.080	-0.105	-0.132	-0.158	-0.181	-0.205	-0.230	-0.251	-0.274	-0.295	-0.316	-0.335	-0.352	-0.370	-0.388	-0.402	-0.415	-0.428	-0.440	-0.451	-0.460	-0.469	-0.476	-0.482	-0.488	-0.491	-0.494	-0.495	-0.496	-0.496	-0.495	-0.491	-0.489	-0.484	-0.479	-0.472	-0.466	-0.459	-0.449	-0.440	-0.430	-0.420	-0.408	-0.396	-0.384	-0.372	-0.359	-0.346	-0.334	-0.320	-0.306	-0.292	-0.280	-0.268	-0.254	-0.241	-0.229	-0.216	-0.205	-0.194	-0.184	-0.174	-0.164	-0.154	-0.146	-0.139	-0.131	-0.125	-0.120	-0.116	-0.111	-0.110	-0.108	-0.106	-0.106	-0.106	-0.109	-0.111	-0.115	-0.120	-0.124	-0.130	-0.138	-0.145	-0.152	-0.161	-0.170	-0.180	-0.191	-0.202	-0.214	-0.226	-0.239	-0.250	-0.262	-0.275	-0.288	-0.300	-0.314	-0.326	-0.338	-0.350	-0.362	-0.372	-0.384	-0.394	-0.404	-0.412	-0.421	-0.430	-0.436	-0.442	-0.448	-0.452	-0.456	-0.459	-0.460	-0.462	-0.461	-0.460	-0.459	-0.455	-0.451	-0.446	-0.441	-0.434	-0.425	-0.415	-0.405	-0.394	-0.381	-0.369	-0.355	-0.341	-0.325	-0.309	-0.291	-0.275	-0.256	-0.239	-0.219	-0.200	-0.180	-0.161	-0.140	-0.120	-0.099	-0.079	-0.058	-0.036	-0.016	0.005	0.025	0.046	0.066	0.086	0.104	0.122	0.140	0.158	0.175	0.190	0.205	0.220	0.232	0.245	0.256	0.266	0.275	0.284	0.291	0.296	0.302	0.306	0.308	0.310	0.310	0.309	0.306	0.304	0.298	0.292	0.285	0.278	0.269	0.259	0.248	0.236	0.222	0.209	0.195	0.179	0.164	0.146	0.130	0.112	0.095	0.076	0.058	0.039	0.020	0.002	-0.016	-0.035	-0.054	-0.072	-0.090	-0.106	-0.124	-0.140	-0.155	-0.170	-0.185	-0.199	-0.211	-0.222	-0.232	-0.244	-0.251	-0.260	-0.266	-0.272	-0.276	-0.281	-0.284	-0.285	-0.285	-0.284	-0.282	-0.280	-0.275	-0.270	-0.264	-0.256	-0.250	-0.240	-0.231	-0.221	-0.210	-0.199	-0.186	-0.174	-0.161	-0.149	-0.135	-0.121	-0.106	-0.092	-0.079	-0.065	-0.052	-0.038	-0.024	-0.012	0.001	0.012	0.024	0.035	0.046	0.055	0.065	0.074	0.081	0.086	0.092	0.098	0.101	0.104	0.105	0.106	0.105	0.104	0.100	0.098	0.091	0.086	0.079	0.070	0.060	0.050	0.040	0.026	0.014	0.000	-0.014	-0.030	-0.046	-0.062	-0.081	-0.099	-0.118	-0.136	-0.155	-0.175	-0.195	-0.214	-0.234	-0.255	-0.274	-0.292	-0.312	-0.330	-0.350	-0.366	-0.384	-0.400	-0.416	-0.430	-0.444	-0.456	-0.469	-0.479	-0.488	-0.496	-0.502	-0.507	-0.511	-0.514	-0.514	-0.512	-0.510	-0.506	-0.500	-0.491	-0.482	-0.471	-0.458	-0.444	-0.428	-0.410	-0.390	-0.369	-0.346	-0.321	-0.296	-0.268	-0.239	-0.209	-0.178	-0.145	-0.110	-0.075	-0.039	-0.002	0.035	0.074	0.115	0.154	0.194	0.235	0.276	0.318	0.359	0.400	0.441	0.482	0.522	0.562	0.601	0.640	0.678	0.715	0.750	0.785	0.818	0.850	0.881	0.910	0.938	0.964	0.988	1.010	1.030	1.049	1.065	1.079	1.091	1.101	1.110	1.115	1.120	1.121	1.120	1.116	1.111	1.104	1.094	1.081	1.069	1.052	1.032	1.014	0.991	0.968	0.941	0.915	0.885	0.855	0.822	0.789	0.754	0.718	0.680	0.641	0.602	0.561	0.521	0.480	0.438	0.395	0.352	0.310	0.268	0.225	0.182	0.140	0.099	0.059	0.018	-0.022	-0.060	-0.099	-0.136	-0.171	-0.206	-0.240	-0.271	-0.304	-0.332	-0.362	-0.388	-0.412	-0.438	-0.459	-0.480	-0.499	-0.516	-0.531	-0.545	-0.558	-0.568	-0.576	-0.582	-0.588	-0.591	-0.594	-0.595	-0.594	-0.591	-0.589	-0.584	-0.578	-0.570	-0.562	-0.552	-0.544	-0.532	-0.520	-0.507	-0.494	-0.479	-0.465	-0.450	-0.434	-0.419	-0.404	-0.386	-0.371	-0.354	-0.339	-0.324	-0.308	-0.292	-0.278	-0.264	-0.250	-0.238	-0.225	-0.214	-0.202	-0.192	-0.184	-0.175	-0.168	-0.160	-0.155	-0.151	-0.148	-0.145	-0.142	-0.142	-0.144	-0.145	-0.149	-0.151	-0.156	-0.162	-0.169	-0.176	-0.186	-0.194	-0.205	-0.216	-0.229	-0.241	-0.254	-0.266	-0.281	-0.296	-0.311	-0.328	-0.342	-0.360	-0.376	-0.391	-0.409	-0.425	-0.441	-0.458	-0.474	-0.491	-0.507	-0.522	-0.539	-0.554	-0.569	-0.584	-0.596	-0.610	-0.624	-0.635	-0.648	-0.659	-0.670	-0.680	-0.691	-0.700	-0.709	-0.718	-0.726	-0.735	-0.741	-0.749	-0.756	-0.764	-0.770	-0.776	-0.782	-0.789	-0.794	-0.800	-0.808	-0.814	-0.820	-0.828	-0.835	-0.844	-0.851	-0.860	-0.870	-0.880	-0.890	-0.902	-0.915	-0.929	-0.944	-0.958	-0.974	-0.991	-1.009	-1.028	-1.048	-1.068	-1.089	-1.112	-1.138	-1.161	-1.186	-1.212	-1.241	-1.270	-1.300	-1.329	-1.360	-1.392	-1.424	-1.458	-1.492	-1.526	-1.560	-1.596	-1.632	-1.668	-1.705	-1.741	-1.778	-1.815	-1.851	-1.889	-1.925	-1.962	-1.999	-2.035	-2.070	-2.105	-2.141	-2.176	-2.210	-2.245	-2.279	-2.311	-2.344	-2.375	-2.408	-2.436	-2.468	-2.496	-2.524	-2.552	-2.579	-2.605	-2.630	-2.655	-2.678	-2.701	-2.724	-2.745	-2.765	-2.785	-2.805	-2.822	-2.840	-2.856	-2.872	-2.888	-2.902	-2.915	-2.928	-2.939	-2.951	-2.961	-2.970	-2.979	-2.988	-2.994	-3.000	-3.005	-3.010	-3.012	-3.015	-3.018	-3.019	-3.019	-3.018	-3.016	-3.015	-3.011	-3.008	-3.002	-2.995	-2.990	-2.981	-2.971	-2.962	-2.952	-2.941	-2.929	-2.916	-2.902	-2.888	-2.871	-2.856	-2.839	-2.821	-2.802	-2.784	-2.764	-2.744	-2.722	-2.700	-2.678	-2.655	-2.631	-2.609	-2.584	-2.559	-2.534	-2.508	-2.482	-2.456	-2.429	-2.402	-2.378	-2.350	-2.322	-2.295	-2.268	-2.241	-2.212	-2.185	-2.158	-2.129	-2.101	-2.072	-2.044	-2.016	-1.988	-1.959	-1.930	-1.901	-1.871	-1.842	-1.812	-1.782	-1.751	-1.721	-1.690	-1.659	-1.626	-1.595	-1.561	-1.529	-1.495	-1.460	-1.425	-1.390	-1.352	-1.316	-1.279	-1.241	-1.202	-1.162	-1.122	-1.082	-1.040	-0.998	-0.955	-0.911	-0.868	-0.822	-0.778	-0.732	-0.685	-0.639	-0.592	-0.544	-0.495	-0.446	-0.399	-0.350	-0.301	-0.251	-0.202	-0.154	-0.105	-0.055	-0.006	0.041	0.089	0.138	0.185	0.232	0.279	0.324	0.370	0.412	0.458	0.500	0.541	0.582	0.624	0.662	0.700	0.738	0.774	0.808	0.842	0.876	0.908	0.939	0.969	0.998	1.024	1.050	1.075	1.099	1.120	1.142	1.164	1.182	1.201	1.218	1.234	1.250	1.264	1.278	1.290	1.300	1.311	1.321	1.330	1.339	1.345	1.352	1.359	1.364	1.369	1.372	1.375	1.379	1.381	1.384	1.385	1.386	1.388	1.388	1.388	1.388	1.386	1.385	1.385	1.384	1.382	1.381	1.380	1.378	1.376	1.374	1.372	1.371	1.369	1.368	1.368	1.366	1.365	1.364	1.364	1.364	1.364	1.364	1.364	1.365	1.366	1.366	1.368	1.369	1.372	1.374	1.376	1.379	1.382	1.384	1.388	1.391	1.396	1.400	1.404	1.409	1.412	1.416	1.421	1.425	1.430	1.434	1.438	1.441	1.445	1.448	1.451	1.454	1.455	1.458	1.458	1.458	1.456	1.455	1.452	1.449	1.445	1.440	1.432	1.426	1.418	1.409	1.398	1.385	1.371	1.356	1.340	1.322	1.304	1.284	1.261	1.238	1.214	1.188	1.160	1.131	1.101	1.069	1.035	1.000	0.965	0.929	0.890	0.852	0.811	0.770	0.729	0.688	0.644	0.600	0.556	0.510	0.466	0.420	0.375	0.329	0.282	0.238	0.191	0.146	0.101	0.056	0.012	-0.031	-0.075	-0.118	-0.159	-0.200	-0.240	-0.278	-0.316	-0.352	-0.389	-0.424	-0.456	-0.488	-0.519	-0.549	-0.578	-0.605	-0.630	-0.655	-0.679	-0.700	-0.721	-0.742	-0.761	-0.779	-0.795	-0.812	-0.828	-0.841	-0.855	-0.868	-0.879	-0.890	-0.902	-0.911	-0.922	-0.932	-0.941	-0.951	-0.960	-0.969	-0.979	-0.988	-0.996	-1.008	-1.018	-1.028	-1.039	-1.050	-1.062	-1.075	-1.088	-1.101	-1.116	-1.131	-1.146	-1.164	-1.181	-1.200	-1.219	-1.239	-1.260	-1.281	-1.302	-1.328	-1.351	-1.375	-1.401	-1.428	-1.455	-1.482	-1.510	-1.540	-1.570	-1.600	-1.631	-1.662	-1.695	-1.728	-1.761	-1.795	-1.829	-1.864	-1.898	-1.932	-1.969	-2.004	-2.041	-2.076	-2.112	-2.149	-2.186	-2.222	-2.259	-2.295	-2.332	-2.369	-2.404	-2.440	-2.478	-2.514	-2.549	-2.584	-2.620	-2.654	-2.689	-2.722	-2.756	-2.789	-2.822	-2.854	-2.885	-2.918	-2.946	-2.976	-3.005	-3.034	-3.061	-3.088	-3.114	-3.138	-3.161	-3.185	-3.206	-3.228	-3.246	-3.265	-3.281	-3.298	-3.314	-3.328	-3.339	-3.350	-3.360	-3.369	-3.376	-3.382	-3.388	-3.390	-3.391	-3.392	-3.391	-3.389	-3.385	-3.380	-3.374	-3.365	-3.356	-3.346	-3.334	-3.321	-3.308	-3.292	-3.276	-3.259	-3.241	-3.221	-3.201	-3.180	-3.158	-3.135	-3.111	-3.086	-3.062	-3.038	-3.011	-2.985	-2.959	-2.931	-2.905	-2.878	-2.850	-2.824	-2.798	-2.770	-2.742	-2.718	-2.690	-2.665	-2.640	-2.616	-2.591	-2.569	-2.545	-2.524	-2.502	-2.482	-2.464	-2.444	-2.428	-2.411	-2.395	-2.380	-2.366	-2.355	-2.344	-2.335	-2.325	-2.318	-2.310	-2.305	-2.300	-2.298	-2.295	-2.294	-2.292	-2.294	-2.295	-2.298	-2.301	-2.306	-2.311	-2.318	-2.324	-2.331	-2.339	-2.348	-2.356	-2.366	-2.375	-2.385	-2.395	-2.406	-2.416	-2.426	-2.438	-2.448	-2.458	-2.468	-2.476	-2.486	-2.494	-2.501	-2.509	-2.516	-2.522	-2.529	-2.532	-2.536	-2.540	-2.541	-2.541	-2.541	-2.540	-2.538	-2.534	-2.529	-2.522	-2.516	-2.508	-2.499	-2.488	-2.475	-2.462	-2.449	-2.432	-2.418	-2.400	-2.381	-2.361	-2.342	-2.320	-2.299	-2.276	-2.251	-2.228	-2.202	-2.178	-2.152	-2.125	-2.099	-2.071	-2.045	-2.018	-1.990	-1.962	-1.935	-1.910	-1.884	-1.856	-1.831	-1.806	-1.780	-1.758	-1.734	-1.711	-1.689	-1.669	-1.649	-1.630	-1.611	-1.595	-1.579	-1.562	-1.549	-1.536	-1.524	-1.512	-1.502	-1.494	-1.486	-1.480	-1.474	-1.470	-1.466	-1.465	-1.462	-1.462	-1.462	-1.464	-1.465	-1.468	-1.472	-1.475	-1.481	-1.486	-1.491	-1.499	-1.505	-1.514	-1.520	-1.529	-1.536	-1.545	-1.554	-1.562	-1.571	-1.580	-1.588	-1.595	-1.604	-1.611	-1.620	-1.628	-1.634	-1.641	-1.646	-1.652	-1.659	-1.664	-1.669	-1.671	-1.676	-1.679	-1.680	-1.684	-1.684	-1.685	-1.685	-1.684	-1.684	-1.681	-1.680	-1.678	-1.675	-1.672	-1.668	-1.664	-1.659	-1.654	-1.649	-1.642	-1.636	-1.631	-1.624	-1.619	-1.612	-1.606	-1.600	-1.592	-1.586	-1.580	-1.575	-1.568	-1.562	-1.556	-1.551	-1.545	-1.541	-1.538	-1.534	-1.531	-1.529	-1.528	-1.528	-1.528	-1.528	-1.529	-1.531	-1.534	-1.538	-1.542	-1.548	-1.554	-1.561	-1.570	-1.579	-1.589	-1.600	-1.611	-1.624	-1.639	-1.652	-1.668	-1.684	-1.701	-1.718	-1.738	-1.755	-1.774	-1.795	-1.815	-1.836	-1.859	-1.880	-1.902	-1.925	-1.949	-1.971	-1.995	-2.018	-2.041	-2.064	-2.088	-2.110	-2.131	-2.154	-2.175	-2.196	-2.218	-2.238	-2.258	-2.276	-2.295	-2.312	-2.328	-2.344	-2.358	-2.372	-2.385	-2.398	-2.409	-2.418	-2.426	-2.435	-2.440	-2.445	-2.450	-2.452	-2.454	-2.454	-2.454	-2.451	-2.448	-2.442	-2.438	-2.430	-2.422	-2.412	-2.404	-2.392	-2.381	-2.368	-2.354	-2.340	-2.324	-2.308	-2.291	-2.274	-2.255	-2.236	-2.218	-2.198	-2.176	-2.156	-2.135	-2.115	-2.092	-2.072	-2.051	-2.029	-2.009	-1.988	-1.965	-1.945	-1.924	-1.904	-1.885	-1.866	-1.846	-1.829	-1.810	-1.794	-1.778	-1.761	-1.748	-1.732	-1.720	-1.708	-1.696	-1.684	-1.674	-1.665	-1.655	-1.649	-1.641	-1.635	-1.630	-1.625	-1.621	-1.619	-1.616	-1.615	-1.612	-1.614	-1.614	-1.614	-1.616	-1.618	-1.619	-1.621	-1.625	-1.626	-1.629	-1.632	-1.635	-1.638	-1.640	-1.644	-1.645	-1.648	-1.649	-1.650	-1.651	-1.651	-1.651	-1.650	-1.650	-1.648	-1.644	-1.641	-1.635	-1.631	-1.625	-1.618	-1.609	-1.600	-1.590	-1.580	-1.569	-1.555	-1.542	-1.528	-1.512	-1.495	-1.479	-1.460	-1.440	-1.421	-1.400	-1.379	-1.356	-1.334	-1.310	-1.285	-1.260	-1.235	-1.210	-1.184	-1.156	-1.130	-1.104	-1.076	-1.049	-1.021	-0.995	-0.968	-0.940	-0.914	-0.888	-0.862	-0.836	-0.811	-0.786	-0.762	-0.739	-0.718	-0.695	-0.674	-0.655	-0.635	-0.619	-0.601	-0.586	-0.572	-0.560	-0.548	-0.538	-0.528	-0.520	-0.515	-0.510	-0.506	-0.505	-0.504	-0.505	-0.507	-0.512	-0.518	-0.524	-0.532	-0.542	-0.554	-0.565	-0.580	-0.595	-0.610	-0.629	-0.648	-0.666	-0.688	-0.708	-0.730	-0.752	-0.776	-0.800	-0.825	-0.849	-0.874	-0.900	-0.925	-0.951	-0.975	-1.000	-1.025	-1.050	-1.074	-1.096	-1.119	-1.140	-1.161	-1.181	-1.200	-1.218	-1.234	-1.249	-1.264	-1.275	-1.288	-1.296	-1.305	-1.312	-1.318	-1.321	-1.324	-1.325	-1.325	-1.322	-1.319	-1.314	-1.306	-1.299	-1.290	-1.280	-1.269	-1.256	-1.241	-1.228	-1.211	-1.195	-1.178	-1.160	-1.141	-1.122	-1.102	-1.082	-1.062	-1.042	-1.022	-1.001	-0.982	-0.961	-0.942	-0.924	-0.906	-0.889	-0.871	-0.854	-0.839	-0.824	-0.810	-0.798	-0.785	-0.775	-0.765	-0.758	-0.749	-0.744	-0.740	-0.736	-0.734	-0.732	-0.735	-0.736	-0.740	-0.745	-0.751	-0.759	-0.768	-0.778	-0.789	-0.802	-0.816	-0.831	-0.848	-0.865	-0.882	-0.902	-0.921	-0.941	-0.964	-0.986	-1.010	-1.032	-1.058	-1.082	-1.109	-1.134	-1.160	-1.188	-1.214	-1.239	-1.268	-1.294	-1.320	-1.348	-1.374	-1.400	-1.426	-1.451	-1.476	-1.501	-1.525	-1.549	-1.572	-1.594	-1.615	-1.636	-1.656	-1.675	-1.694	-1.710	-1.728	-1.742	-1.756	-1.770	-1.782	-1.794	-1.805	-1.814	-1.821	-1.829	-1.835	-1.839	-1.844	-1.845	-1.848	-1.849	-1.849	-1.849	-1.846	-1.844	-1.841	-1.836	-1.831	-1.825	-1.820	-1.812	-1.806	-1.798	-1.791	-1.782	-1.775	-1.768	-1.759	-1.751	-1.742	-1.736	-1.729	-1.722	-1.716	-1.711	-1.705	-1.701	-1.699	-1.696	-1.694	-1.695	-1.695	-1.698	-1.701	-1.706	-1.712	-1.720	-1.729	-1.740	-1.751	-1.765	-1.781	-1.798	-1.816	-1.836	-1.859	-1.884	-1.909	-1.935	-1.965	-1.994	-2.026	-2.059	-2.094	-2.129	-2.166	-2.204	-2.244	-2.285	-2.328	-2.369	-2.412	-2.456	-2.500	-2.545	-2.590	-2.636	-2.682	-2.729	-2.774	-2.819	-2.865	-2.910	-2.954	-2.998	-3.041	-3.082	-3.124	-3.162	-3.202	-3.240	-3.276	-3.311	-3.344	-3.375	-3.405	-3.432	-3.460	-3.484	-3.506	-3.528	-3.548	-3.564	-3.579	-3.591	-3.602	-3.611	-3.619	-3.622	-3.625	-3.626	-3.624	-3.620	-3.615	-3.609	-3.600	-3.589	-3.578	-3.562	-3.548	-3.530	-3.512	-3.492	-3.471	-3.449	-3.426	-3.402	-3.378	-3.351	-3.325	-3.298	-3.271	-3.241	-3.214	-3.185	-3.156	-3.128	-3.098	-3.069	-3.040	-3.011	-2.984	-2.954	-2.928	-2.899	-2.872	-2.848	-2.821	-2.798	-2.772	-2.749	-2.728	-2.705	-2.684	-2.665	-2.646	-2.629	-2.611	-2.595	-2.580	-2.566	-2.552	-2.541	-2.530	-2.519	-2.510	-2.501	-2.494	-2.488	-2.481	-2.475	-2.471	-2.468	-2.465	-2.462	-2.461	-2.460	-2.460	-2.460	-2.461	-2.462	-2.464	-2.466	-2.469	-2.471	-2.475	-2.478	-2.481	-2.484	-2.488	-2.491	-2.495	-2.499	-2.501	-2.505	-2.509	-2.511	-2.514	-2.516	-2.519	-2.520	-2.521	-2.524	-2.522	-2.524	-2.524	-2.522	-2.520	-2.519	-2.516	-2.514	-2.511	-2.506	-2.502	-2.498	-2.491	-2.485	-2.479	-2.471	-2.462	-2.455	-2.445	-2.436	-2.425	-2.414	-2.402	-2.390	-2.378	-2.365	-2.351	-2.339	-2.324	-2.309	-2.295	-2.279	-2.264	-2.249	-2.231	-2.216	-2.201	-2.184	-2.168	-2.151	-2.135	-2.119	-2.102	-2.086	-2.071	-2.055	-2.040	-2.026	-2.010	-1.998	-1.984	-1.970	-1.959	-1.946	-1.935	-1.926	-1.915	-1.906	-1.899	-1.891	-1.885	-1.880	-1.875	-1.871	-1.869	-1.866	-1.865	-1.865	-1.866	-1.869	-1.871	-1.875	-1.879	-1.885	-1.891	-1.899	-1.906	-1.915	-1.925	-1.934	-1.945	-1.956	-1.968	-1.980	-1.992	-2.005	-2.020	-2.033	-2.046	-2.060	-2.074	-2.088	-2.100	-2.112	-2.125	-2.138	-2.149	-2.161	-2.171	-2.181	-2.190	-2.198	-2.205	-2.211	-2.216	-2.220	-2.224	-2.225	-2.225	-2.224	-2.221	-2.218	-2.212	-2.205	-2.198	-2.189	-2.178	-2.165	-2.151	-2.135	-2.119	-2.101	-2.081	-2.061	-2.038	-2.014	-1.990	-1.965	-1.938	-1.911	-1.882	-1.854	-1.824	-1.792	-1.761	-1.730	-1.696	-1.664	-1.631	-1.599	-1.565	-1.531	-1.499	-1.466	-1.432	-1.400	-1.369	-1.338	-1.306	-1.276	-1.246	-1.218	-1.189	-1.162	-1.138	-1.112	-1.089	-1.065	-1.044	-1.022	-1.004	-0.986	-0.970	-0.954	-0.939	-0.926	-0.914	-0.904	-0.894	-0.885	-0.878	-0.872	-0.868	-0.864	-0.860	-0.858	-0.858	-0.856	-0.859	-0.859	-0.861	-0.865	-0.868	-0.871	-0.876	-0.881	-0.886	-0.892	-0.898	-0.904	-0.909	-0.916	-0.922	-0.929	-0.934	-0.940	-0.946	-0.951	-0.956	-0.961	-0.966	-0.971	-0.975	-0.980	-0.981	-0.985	-0.986	-0.989	-0.989	-0.989	-0.988	-0.986	-0.985	-0.982	-0.980	-0.976	-0.972	-0.968	-0.962	-0.958	-0.950	-0.942	-0.935	-0.926	-0.918	-0.909	-0.899	-0.889	-0.878	-0.866	-0.855	-0.844	-0.831	-0.819	-0.806	-0.792	-0.780	-0.766	-0.752	-0.739	-0.725	-0.711	-0.698	-0.682	-0.669	-0.655	-0.641	-0.628	-0.614	-0.600	-0.588	-0.574	-0.561	-0.549	-0.536	-0.525	-0.515	-0.504	-0.492	-0.484	-0.475	-0.465	-0.458	-0.450	-0.442	-0.436	-0.431	-0.425	-0.421	-0.418	-0.414	-0.411	-0.410	-0.410	-0.409	-0.409	-0.410	-0.412	-0.414	-0.418	-0.421	-0.425	-0.431	-0.436	-0.444	-0.450	-0.456	-0.465	-0.474	-0.481	-0.491	-0.499	-0.509	-0.518	-0.528	-0.538	-0.546	-0.556	-0.565	-0.574	-0.582	-0.591	-0.599	-0.605	-0.612	-0.619	-0.625	-0.630	-0.634	-0.638	-0.640	-0.641	-0.641	-0.641	-0.640	-0.636	-0.632	-0.628	-0.621	-0.614	-0.604	-0.594	-0.582	-0.570	-0.555	-0.539	-0.522	-0.504	-0.484	-0.464	-0.442	-0.419	-0.395	-0.370	-0.342	-0.315	-0.286	-0.256	-0.228	-0.196	-0.165	-0.132	-0.100	-0.068	-0.035	-0.001	0.032	0.068	0.100	0.134	0.166	0.199	0.231	0.264	0.295	0.325	0.355	0.382	0.411	0.438	0.464	0.488	0.510	0.532	0.552	0.571	0.589	0.604	0.619	0.631	0.641	0.651	0.658	0.664	0.668	0.670	0.670	0.668	0.665	0.660	0.652	0.644	0.634	0.621	0.608	0.594	0.576	0.558	0.539	0.518	0.495	0.471	0.448	0.421	0.395	0.368	0.339	0.311	0.281	0.251	0.221	0.190	0.159	0.129	0.096	0.066	0.035	0.005	-0.026	-0.056	-0.085	-0.114	-0.141	-0.169	-0.195	-0.221	-0.245	-0.268	-0.290	-0.311	-0.331	-0.349	-0.365	-0.381	-0.395	-0.408	-0.418	-0.426	-0.432	-0.438	-0.441	-0.442	-0.444	-0.441	-0.439	-0.434	-0.426	-0.418	-0.408	-0.394	-0.380	-0.366	-0.350	-0.331	-0.310	-0.290	-0.266	-0.242	-0.218	-0.191	-0.165	-0.136	-0.108	-0.076	-0.045	-0.014	0.019	0.050	0.084	0.116	0.151	0.184	0.216	0.251	0.284	0.318	0.349	0.382	0.414	0.445	0.476	0.505	0.535	0.562	0.591	0.616	0.642	0.666	0.689	0.710	0.731	0.751	0.769	0.786	0.801	0.815	0.829	0.840	0.851	0.859	0.866	0.872	0.879	0.881	0.884	0.885	0.885	0.884	0.881	0.878	0.872	0.869	0.861	0.852	0.845	0.835	0.825	0.815	0.802	0.791	0.779	0.766	0.752	0.739	0.724	0.708	0.694	0.679	0.662	0.648	0.632	0.616	0.600	0.585	0.570	0.555	0.540	0.526	0.511	0.498	0.485	0.471	0.460	0.448	0.436	0.425	0.415	0.408	0.398	0.390	0.384	0.376	0.371	0.368	0.362	0.359	0.358	0.356	0.355	0.355	0.356	0.358	0.360	0.364	0.368	0.372	0.379	0.384	0.391	0.399	0.408	0.416	0.425	0.435	0.445	0.456	0.468	0.478	0.489	0.501	0.511	0.524	0.535	0.546	0.558	0.569	0.580	0.590	0.600	0.609	0.618	0.625	0.634	0.640	0.646	0.651	0.655	0.659	0.661	0.664	0.664	0.664	0.662	0.660	0.656	0.652	0.646	0.640	0.632	0.622	0.612	0.602	0.591	0.580	0.566	0.552	0.538	0.524	0.507	0.491	0.474	0.458	0.439	0.421	0.404	0.385	0.368	0.349	0.331	0.312	0.296	0.279	0.262	0.245	0.230	0.215	0.200	0.188	0.175	0.162	0.150	0.140	0.131	0.122	0.115	0.109	0.104	0.100	0.096	0.095	0.095	0.094	0.096	0.098	0.102	0.106	0.112	0.119	0.126	0.135	0.145	0.155	0.166	0.180	0.192	0.206	0.221	0.236	0.251	0.269	0.285	0.302	0.320	0.339	0.356	0.376	0.396	0.414	0.434	0.454	0.472	0.492	0.511	0.530	0.550	0.569	0.586	0.605	0.622	0.640	0.658	0.674	0.690	0.706	0.721	0.735	0.749	0.762	0.774	0.786	0.796	0.806	0.816	0.825	0.832	0.839	0.846	0.850	0.855	0.859	0.861	0.864	0.865	0.865	0.865	0.862	0.861	0.859	0.855	0.852	0.848	0.842	0.836	0.830	0.822	0.816	0.810	0.802	0.794	0.788	0.780	0.771	0.764	0.755	0.749	0.741	0.735	0.729	0.721	0.716	0.711	0.706	0.702	0.700	0.698	0.695	0.694	0.694	0.694	0.695	0.698	0.700	0.705	0.710	0.716	0.722	0.730	0.739	0.749	0.759	0.770	0.782	0.795	0.809	0.822	0.838	0.852	0.869	0.885	0.902	0.919	0.935	0.954	0.972	0.989	1.008	1.025	1.044	1.061	1.079	1.096	1.112	1.129	1.145	1.160	1.174	1.189	1.201	1.215	1.226	1.238	1.248	1.258	1.265	1.271	1.278	1.282	1.285	1.289	1.291	1.291	1.290	1.288	1.285	1.281	1.278	1.272	1.266	1.258	1.249	1.239	1.229	1.218	1.206	1.192	1.179	1.165	1.150	1.135	1.120	1.102	1.088	1.070	1.052	1.036	1.019	1.002	0.985	0.968	0.950	0.934	0.918	0.901	0.885	0.871	0.858	0.842	0.830	0.819	0.808	0.798	0.786	0.779	0.770	0.762	0.758	0.752	0.749	0.746	0.745	0.745	0.745	0.746	0.750	0.754	0.760	0.766	0.772	0.782	0.791	0.802	0.814	0.826	0.840	0.854	0.869	0.885	0.901	0.918	0.935	0.952	0.970	0.989	1.008	1.026	1.045	1.064	1.084	1.101	1.120	1.139	1.156	1.174	1.190	1.208	1.222	1.238	1.251	1.265	1.278	1.288	1.299	1.308	1.315	1.324	1.329	1.334	1.336	1.339	1.339	1.339	1.338	1.335	1.329	1.322	1.316	1.309	1.299	1.286	1.274	1.261	1.246	1.230	1.214	1.195	1.176	1.156	1.135	1.112	1.090	1.068	1.042	1.018	0.992	0.968	0.941	0.915	0.889	0.861	0.834	0.808	0.781	0.754	0.728	0.701	0.675	0.651	0.625	0.601	0.579	0.555	0.534	0.512	0.494	0.474	0.458	0.439	0.424	0.409	0.395	0.384	0.372	0.362	0.354	0.346	0.341	0.336	0.334	0.332	0.331	0.334	0.335	0.339	0.342	0.349	0.355	0.362	0.372	0.382	0.394	0.406	0.418	0.431	0.446	0.460	0.476	0.491	0.509	0.526	0.544	0.561	0.579	0.596	0.614	0.631	0.649	0.668	0.684	0.702	0.719	0.735	0.751	0.768	0.784	0.799	0.812	0.826	0.840	0.851	0.864	0.874	0.885	0.895	0.904	0.911	0.919	0.925	0.931	0.938	0.942	0.945	0.949	0.951	0.952	0.955	0.956	0.955	0.956	0.955	0.954	0.951	0.948	0.945	0.942	0.940	0.935	0.931	0.928	0.922	0.918	0.914	0.908	0.902	0.898	0.892	0.886	0.881	0.876	0.871	0.866	0.861	0.856	0.851	0.846	0.841	0.838	0.832	0.829	0.825	0.822	0.820	0.818	0.815	0.814	0.811	0.810	0.810	0.810	0.810	0.810	0.811	0.812	0.814	0.816	0.819	0.821	0.825	0.829	0.831	0.836	0.841	0.846	0.851	0.858	0.864	0.870	0.876	0.884	0.890	0.898	0.906	0.912	0.920	0.928	0.935	0.944	0.950	0.958	0.965	0.972	0.980	0.988	0.994	1.000	1.008	1.012	1.018	1.024	1.029	1.032	1.036	1.040	1.042	1.046	1.049	1.049	1.050	1.050	1.050	1.049	1.048	1.045	1.041	1.038	1.034	1.029	1.022	1.016	1.009	1.001	0.994	0.984	0.974	0.964	0.952	0.941	0.929	0.915	0.902	0.889	0.875	0.860	0.845	0.830	0.814	0.798	0.781	0.764	0.748	0.729	0.712	0.694	0.676	0.659	0.640	0.622	0.604	0.586	0.568	0.550	0.532	0.515	0.498	0.480	0.464	0.448	0.432	0.418	0.402	0.389	0.375	0.361	0.349	0.336	0.326	0.316	0.306	0.299	0.291	0.284	0.279	0.272	0.269	0.266	0.264	0.262	0.262	0.262	0.264	0.266	0.270	0.274	0.278	0.284	0.290	0.298	0.305	0.314	0.321	0.331	0.341	0.351	0.361	0.372	0.384	0.395	0.406	0.418	0.429	0.439	0.450	0.459	0.469	0.478	0.486	0.495	0.502	0.509	0.515	0.519	0.524	0.526	0.529	0.529	0.529	0.528	0.524	0.521	0.516	0.510	0.502	0.494	0.485	0.474	0.462	0.449	0.434	0.419	0.402	0.385	0.366	0.346	0.326	0.304	0.282	0.260	0.236	0.212	0.188	100.000	5.000	2.000	1.000	5.000	0.000	0.000	0.000	0.000	0.000	0.000	0.000	0.000	0.000	0.000	0.000	0.000	0.000	-3.670	-3.688	-3.704	-3.719	-3.732	-3.746	-3.759	-3.770	-3.779	-3.788	-3.795	-3.800	-3.804	-3.808	-3.809	-3.809	-3.808	-3.806	-3.802	-3.798	-3.792	-3.785	-3.776	-3.766	-3.755	-3.744	-3.730	-3.716	-3.701	-3.684	-3.668	-3.650	-3.630	-3.610	-3.589	-3.569	-3.548	-3.525	-3.501	-3.479	-3.455	-3.431	-3.408	-3.382	-3.359	-3.335	-3.311	-3.286	-3.262	-3.240	-3.216	-3.192	-3.169	-3.148	-3.125	-3.104	-3.082	-3.062	-3.042	-3.022	-3.006	-2.988	-2.971	-2.956	-2.941	-2.928	-2.915	-2.902	-2.891	-2.880	-2.871	-2.862	-2.855	-2.849	-2.842	-2.838	-2.834	-2.830	-2.829	-2.828	-2.826	-2.826	-2.828	-2.829	-2.831	-2.835	-2.839	-2.842	-2.848	-2.851	-2.856	-2.862	-2.869	-2.874	-2.881	-2.888	-2.895	-2.900	-2.908	-2.915	-2.921	-2.926	-2.932	-2.939	-2.945	-2.949	-2.954	-2.959	-2.961	-2.964	-2.966	-2.969	-2.970	-2.969	-2.969	-2.966	-2.962	-2.959	-2.954	-2.948	-2.941	-2.934	-2.924	-2.915	-2.904	-2.891	-2.879	-2.865	-2.849	-2.834	-2.816	-2.798	-2.779	-2.759	-2.739	-2.716	-2.694	-2.670	-2.645	-2.621	-2.596	-2.570	-2.544	-2.516	-2.489	-2.461	-2.432	-2.405	-2.376	-2.349	-2.320	-2.291	-2.264	-2.236	-2.210	-2.182	-2.158	-2.131	-2.106	-2.081	-2.058	-2.034	-2.013	-1.990	-1.969	-1.950	-1.931	-1.914	-1.896	-1.880	-1.866	-1.852	-1.841	-1.829	-1.819	-1.810	-1.802	-1.795	-1.789	-1.785	-1.781	-1.779	-1.778	-1.778	-1.776	-1.778	-1.781	-1.784	-1.788	-1.792	-1.798	-1.804	-1.811	-1.819	-1.826	-1.835	-1.845	-1.855	-1.864	-1.875	-1.886	-1.896	-1.908	-1.919	-1.929	-1.940	-1.950	-1.961	-1.971	-1.981	-1.991	-2.000	-2.010	-2.018	-2.027	-2.035	-2.042	-2.050	-2.056	-2.062	-2.068	-2.072	-2.078	-2.081	-2.085	-2.088	-2.089	-2.091	-2.092	-2.092	-2.092	-2.092	-2.091	-2.089	-2.088	-2.085	-2.082	-2.079	-2.075	-2.070	-2.066	-2.061	-2.056	-2.051	-2.046	-2.041	-2.035	-2.030	-2.024	-2.018	-2.011	-2.006	-2.001	-1.995	-1.991	-1.986	-1.981	-1.979	-1.974	-1.971	-1.969	-1.968	-1.965	-1.964	-1.964	-1.962	-1.964	-1.965	-1.966	-1.970	-1.972	-1.976	-1.981	-1.986	-1.991	-1.996	-2.004	-2.011	-2.020	-2.029	-2.038	-2.047	-2.058	-2.069	-2.080	-2.091	-2.104	-2.116	-2.130	-2.142	-2.158	-2.171	-2.185	-2.199	-2.214	-2.226	-2.241	-2.254	-2.268	-2.281	-2.295	-2.309	-2.322	-2.335	-2.348	-2.360	-2.371	-2.381	-2.394	-2.402	-2.412	-2.421	-2.430	-2.438	-2.445	-2.451	-2.458	-2.462	-2.468	-2.471	-2.472	-2.476	-2.478	-2.478	-2.476	-2.476	-2.474	-2.472	-2.469	-2.465	-2.460	-2.455	-2.450	-2.444	-2.438	-2.429	-2.421	-2.412	-2.404	-2.392	-2.384	-2.372	-2.362	-2.351	-2.339	-2.328	-2.315	-2.302	-2.290	-2.278	-2.265	-2.252	-2.240	-2.226	-2.214	-2.201	-2.188	-2.174	-2.161	-2.150	-2.138	-2.125	-2.112	-2.101	-2.090	-2.079	-2.069	-2.058	-2.049	-2.038	-2.029	-2.020	-2.010	-2.004	-1.995	-1.988	-1.981	-1.974	-1.969	-1.962	-1.958	-1.952	-1.948	-1.944	-1.941	-1.938	-1.936	-1.934	-1.932	-1.931	-1.930	-1.930	-1.929	-1.929	-1.930	-1.930	-1.931	-1.931	-1.932	-1.934	-1.935	-1.936	-1.938	-1.940	-1.940	-1.942	-1.944	-1.946	-1.948	-1.949	-1.950	-1.952	-1.954	-1.955	-1.955	-1.956	-1.956	-1.956	-1.958	-1.958	-1.956	-1.955	-1.954	-1.952	-1.950	-1.949	-1.945	-1.942	-1.938	-1.932	-1.929	-1.922	-1.916	-1.911	-1.904	-1.896	-1.888	-1.879	-1.870	-1.860	-1.850	-1.839	-1.828	-1.815	-1.802	-1.789	-1.776	-1.762	-1.748	-1.732	-1.718	-1.701	-1.686	-1.670	-1.654	-1.638	-1.620	-1.602	-1.585	-1.568	-1.551	-1.534	-1.516	-1.500	-1.484	-1.468	-1.452	-1.438	-1.424	-1.409	-1.395	-1.382	-1.371	-1.360	-1.350	-1.341	-1.332	-1.325	-1.320	-1.314	-1.311	-1.308	-1.308	-1.308	-1.310	-1.311	-1.316	-1.321	-1.328	-1.336	-1.346	-1.356	-1.369	-1.381	-1.395	-1.411	-1.428	-1.446	-1.466	-1.485	-1.506	-1.528	-1.550	-1.574	-1.598	-1.621	-1.646	-1.671	-1.698	-1.724	-1.750	-1.775	-1.802	-1.828	-1.854	-1.879	-1.905	-1.929	-1.954	-1.978	-2.000	-2.024	-2.045	-2.068	-2.088	-2.108	-2.126	-2.145	-2.162	-2.179	-2.195	-2.209	-2.221	-2.235	-2.248	-2.258	-2.268	-2.276	-2.285	-2.292	-2.300	-2.306	-2.311	-2.316	-2.321	-2.325	-2.328	-2.330	-2.331	-2.332	-2.334	-2.335	-2.338	-2.338	-2.338	-2.339	-2.339	-2.340	-2.340	-2.340	-2.341	-2.342	-2.344	-2.345	-2.346	-2.349	-2.351	-2.355	-2.358	-2.361	-2.366	-2.370	-2.375	-2.381	-2.388	-2.394	-2.402	-2.410	-2.419	-2.428	-2.439	-2.449	-2.461	-2.472	-2.485	-2.499	-2.512	-2.526	-2.541	-2.558	-2.574	-2.591	-2.609	-2.626	-2.645	-2.664	-2.684	-2.704	-2.726	-2.748	-2.770	-2.792	-2.814	-2.838	-2.862	-2.886	-2.910	-2.935	-2.960	-2.984	-3.010	-3.035	-3.060	-3.086	-3.110	-3.136	-3.161	-3.185	-3.210	-3.235	-3.258	-3.281	-3.304	-3.325	-3.348	-3.369	-3.389	-3.408	-3.426	-3.445	-3.462	-3.478	-3.492	-3.508	-3.520	-3.532	-3.541	-3.551	-3.560	-3.566	-3.574	-3.579	-3.582	-3.585	-3.585	-3.586	-3.585	-3.582	-3.580	-3.575	-3.570	-3.562	-3.556	-3.548	-3.539	-3.529	-3.518	-3.508	-3.496	-3.484	-3.471	-3.459	-3.446	-3.434	-3.420	-3.408	-3.395	-3.381	-3.369	-3.356	-3.345	-3.334	-3.324	-3.314	-3.305	-3.298	-3.290	-3.284	-3.278	-3.274	-3.271	-3.269	-3.269	-3.270	-3.271	-3.276	-3.280	-3.288	-3.295	-3.304	-3.314	-3.326	-3.339	-3.352	-3.369	-3.385	-3.402	-3.421	-3.442	-3.462	-3.485	-3.508	-3.531	-3.555	-3.580	-3.608	-3.632	-3.659	-3.686	-3.712	-3.739	-3.766	-3.792	-3.820	-3.846	-3.872	-3.899	-3.924	-3.948	-3.971	-3.995	-4.018	-4.039	-4.060	-4.080	-4.099	-4.116	-4.132	-4.148	-4.162	-4.175	-4.186	-4.198	-4.206	-4.215	-4.221	-4.225	-4.229	-4.230	-4.231	-4.230	-4.228	-4.224	-4.219	-4.212	-4.206	-4.198	-4.188	-4.176	-4.164	-4.150	-4.135	-4.120	-4.104	-4.086	-4.068	-4.048	-4.028	-4.008	-3.986	-3.964	-3.940	-3.918	-3.892	-3.869	-3.842	-3.818	-3.791	-3.765	-3.736	-3.710	-3.682	-3.654	-3.626	-3.598	-3.570	-3.541	-3.512	-3.485	-3.456	-3.428	-3.400	-3.371	-3.344	-3.315	-3.288	-3.260	-3.234	-3.206	-3.179	-3.154	-3.128	-3.102	-3.076	-3.052	-3.028	-3.004	-2.981	-2.959	-2.938	-2.915	-2.895	-2.875	-2.856	-2.838	-2.819	-2.801	-2.786	-2.771	-2.756	-2.742	-2.730	-2.719	-2.708	-2.698	-2.689	-2.680	-2.674	-2.668	-2.662	-2.658	-2.654	-2.651	-2.651	-2.650	-2.650	-2.652	-2.654	-2.658	-2.660	-2.665	-2.670	-2.676	-2.682	-2.689	-2.698	-2.706	-2.714	-2.724	-2.734	-2.744	-2.755	-2.766	-2.778	-2.788	-2.799	-2.810	-2.821	-2.834	-2.845	-2.856	-2.866	-2.878	-2.889	-2.899	-2.909	-2.918	-2.928	-2.935	-2.944	-2.951	-2.959	-2.966	-2.972	-2.978	-2.984	-2.988	-2.991	-2.995	-2.998	-3.000	-3.001	-3.002	-3.002	-3.002	-3.002	-3.002	-3.000	-2.999	-2.998	-2.995	-2.992	-2.991	-2.989	-2.986	-2.984	-2.981	-2.979	-2.978	-2.975	-2.974	-2.972	-2.972	-2.971	-2.971	-2.972	-2.974	-2.975	-2.978	-2.980	-2.985	-2.990	-2.994	-2.999	-3.006	-3.014	-3.022	-3.031	-3.040	-3.050	-3.061	-3.072	-3.086	-3.098	-3.111	-3.126	-3.140	-3.155	-3.170	-3.186	-3.202	-3.218	-3.234	-3.250	-3.266	-3.282	-3.299	-3.314	-3.328	-3.342	-3.356	-3.370	-3.382	-3.395	-3.406	-3.415	-3.425	-3.434	-3.440	-3.446	-3.451	-3.454	-3.456	-3.458	-3.458	-3.455	-3.452	-3.448	-3.441	-3.432	-3.422	-3.412	-3.400	-3.386	-3.371	-3.354	-3.336	-3.316	-3.295	-3.274	-3.250	-3.225	-3.199	-3.172	-3.145	-3.116	-3.086	-3.055	-3.022	-2.990	-2.958	-2.925	-2.891	-2.858	-2.822	-2.788	-2.752	-2.716	-2.682	-2.646	-2.612	-2.576	-2.542	-2.509	-2.475	-2.441	-2.409	-2.378	-2.345	-2.315	-2.284	-2.255	-2.226	-2.199	-2.171	-2.145	-2.120	-2.095	-2.072	-2.049	-2.027	-2.006	-1.986	-1.968	-1.949	-1.932	-1.916	-1.900	-1.885	-1.870	-1.856	-1.844	-1.831	-1.819	-1.808	-1.798	-1.786	-1.778	-1.768	-1.758	-1.749	-1.740	-1.731	-1.722	-1.714	-1.706	-1.698	-1.689	-1.681	-1.672	-1.664	-1.655	-1.646	-1.638	-1.628	-1.618	-1.608	-1.598	-1.588	-1.576	-1.565	-1.552	-1.541	-1.530	-1.516	-1.504	-1.490	-1.478	-1.464	-1.450	-1.435	-1.421	-1.406	-1.391	-1.375	-1.360	-1.345	-1.329	-1.312	-1.296	-1.281	-1.264	-1.249	-1.232	-1.216	-1.200	-1.185	-1.169	-1.152	-1.139	-1.122	-1.108	-1.094	-1.080	-1.065	-1.051	-1.039	-1.026	-1.014	-1.001	-0.990	-0.979	-0.969	-0.959	-0.949	-0.940	-0.931	-0.924	-0.916	-0.910	-0.904	-0.899	-0.892	-0.889	-0.886	-0.884	-0.882	-0.881	-0.881	-0.881	-0.882	-0.885	-0.888	-0.892	-0.895	-0.901	-0.906	-0.912	-0.920	-0.929	-0.938	-0.946	-0.958	-0.968	-0.979	-0.991	-1.004	-1.018	-1.031	-1.048	-1.061	-1.076	-1.092	-1.110	-1.126	-1.142	-1.160	-1.176	-1.192	-1.211	-1.228	-1.245	-1.261	-1.276	-1.294	-1.309	-1.324	-1.338	-1.352	-1.365	-1.379	-1.390	-1.401	-1.411	-1.419	-1.428	-1.434	-1.439	-1.442	-1.445	-1.446	-1.446	-1.445	-1.442	-1.438	-1.431	-1.422	-1.414	-1.401	-1.389	-1.374	-1.359	-1.341	-1.321	-1.301	-1.280	-1.255	-1.230	-1.204	-1.175	-1.148	-1.115	-1.084	-1.052	-1.018	-0.984	-0.949	-0.912	-0.876	-0.839	-0.801	-0.764	-0.726	-0.688	-0.649	-0.611	-0.572	-0.535	-0.498	-0.460	-0.424	-0.389	-0.354	-0.320	-0.288	-0.255	-0.225	-0.195	-0.166	-0.140	-0.114	-0.090	-0.068	-0.046	-0.026	-0.009	0.008	0.022	0.035	0.046	0.055	0.062	0.069	0.074	0.075	0.076	0.075	0.072	0.068	0.062	0.055	0.046	0.035	0.024	0.011	-0.002	-0.018	-0.034	-0.051	-0.069	-0.089	-0.109	-0.129	-0.150	-0.171	-0.192	-0.215	-0.238	-0.260	-0.284	-0.306	-0.329	-0.351	-0.374	-0.395	-0.416	-0.436	-0.456	-0.476	-0.494	-0.512	-0.530	-0.545	-0.560	-0.574	-0.586	-0.599	-0.609	-0.619	-0.625	-0.631	-0.635	-0.638	-0.639	-0.639	-0.638	-0.634	-0.629	-0.622	-0.615	-0.604	-0.594	-0.580	-0.566	-0.550	-0.531	-0.512	-0.491	-0.470	-0.446	-0.420	-0.395	-0.366	-0.339	-0.308	-0.278	-0.245	-0.212	-0.178	-0.144	-0.109	-0.071	-0.035	0.002	0.040	0.076	0.115	0.152	0.191	0.229	0.268	0.305	0.342	0.380	0.418	0.452	0.489	0.524	0.556	0.590	0.622	0.654	0.684	0.714	0.741	0.768	0.794	0.819	0.842	0.865	0.886	0.906	0.925	0.940	0.956	0.970	0.984	0.995	1.005	1.015	1.022	1.029	1.034	1.039	1.041	1.044	1.044	1.045	1.042	1.040	1.038	1.035	1.030	1.024	1.019	1.012	1.004	0.998	0.989	0.980	0.971	0.961	0.951	0.942	0.932	0.921	0.911	0.901	0.891	0.881	0.871	0.861	0.852	0.844	0.835	0.828	0.820	0.812	0.805	0.799	0.792	0.788	0.782	0.779	0.775	0.772	0.771	0.769	0.768	0.768	0.768	0.769	0.771	0.774	0.778	0.781	0.785	0.791	0.798	0.802	0.810	0.818	0.825	0.835	0.845	0.854	0.864	0.875	0.885	0.896	0.908	0.919	0.929	0.940	0.952	0.964	0.975	0.986	0.998	1.008	1.019	1.029	1.038	1.048	1.056	1.064	1.071	1.078	1.085	1.089	1.094	1.098	1.100	1.104	1.105	1.105	1.104	1.102	1.101	1.099	1.095	1.090	1.084	1.079	1.072	1.064	1.055	1.046	1.035	1.026	1.015	1.002	0.991	0.979	0.966	0.952	0.940	0.926	0.912	0.898	0.884	0.869	0.856	0.841	0.828	0.814	0.800	0.786	0.772	0.760	0.748	0.735	0.722	0.711	0.700	0.689	0.678	0.668	0.659	0.650	0.641	0.634	0.626	0.620	0.612	0.606	0.601	0.595	0.591	0.586	0.581	0.579	0.575	0.571	0.569	0.566	0.565	0.562	0.561	0.560	0.560	0.558	0.558	0.558	0.558	0.558	0.558	0.559	0.560	0.560	0.561	0.562	0.562	0.564	0.565	0.566	0.568	0.568	0.569	0.569	0.570	0.570	0.571	0.570	0.571	0.570	0.570	0.570	0.568	0.566	0.565	0.564	0.560	0.558	0.555	0.550	0.546	0.541	0.535	0.530	0.522	0.514	0.506	0.498	0.488	0.478	0.466	0.454	0.442	0.429	0.415	0.400	0.385	0.370	0.354	0.336	0.320	0.301	0.282	0.264	0.245	0.226	0.205	0.186	0.165	0.146	0.125	0.105	0.084	0.065	0.045	0.025	0.006	-0.011	-0.031	-0.049	-0.065	-0.082	-0.098	-0.112	-0.128	-0.141	-0.152	-0.164	-0.174	-0.182	-0.191	-0.200	-0.206	-0.211	-0.216	-0.219	-0.222	-0.222	-0.225	-0.224	-0.222	-0.220	-0.218	-0.214	-0.209	-0.204	-0.198	-0.190	-0.184	-0.176	-0.169	-0.160	-0.151	-0.144	-0.134	-0.125	-0.115	-0.105	-0.098	-0.089	-0.080	-0.071	-0.065	-0.058	-0.050	-0.045	-0.039	-0.034	-0.030	-0.026	-0.024	-0.021	-0.021	-0.021	-0.022	-0.024	-0.026	-0.030	-0.034	-0.040	-0.046	-0.054	-0.060	-0.070	-0.080	-0.090	-0.100	-0.112	-0.126	-0.138	-0.152	-0.166	-0.182	-0.198	-0.214	-0.230	-0.246	-0.264	-0.281	-0.298	-0.315	-0.332	-0.351	-0.368	-0.385	-0.401	-0.419	-0.435	-0.450	-0.466	-0.480	-0.495	-0.509	-0.522	-0.532	-0.544	-0.556	-0.565	-0.574	-0.581	-0.588	-0.594	-0.599	-0.602	-0.605	-0.606	-0.608	-0.606	-0.605	-0.601	-0.598	-0.591	-0.584	-0.575	-0.566	-0.556	-0.545	-0.532	-0.519	-0.505	-0.490	-0.472	-0.455	-0.438	-0.418	-0.398	-0.378	-0.358	-0.336	-0.314	-0.291	-0.269	-0.245	-0.222	-0.199	-0.175	-0.151	-0.129	-0.104	-0.080	-0.056	-0.034	-0.010	0.011	0.032	0.054	0.074	0.092	0.112	0.129	0.148	0.162	0.178	0.192	0.205	0.216	0.228	0.236	0.245	0.252	0.259	0.262	0.265	0.268	0.269	0.269	0.266	0.264	0.259	0.254	0.246	0.239	0.230	0.220	0.208	0.196	0.184	0.169	0.155	0.140	0.122	0.106	0.089	0.071	0.052	0.035	0.015	-0.004	-0.024	-0.042	-0.062	-0.081	-0.100	-0.120	-0.139	-0.156	-0.174	-0.190	-0.206	-0.222	-0.236	-0.250	-0.264	-0.275	-0.288	-0.298	-0.306	-0.314	-0.320	-0.326	-0.331	-0.335	-0.336	-0.338	-0.336	-0.335	-0.331	-0.326	-0.321	-0.314	-0.306	-0.298	-0.288	-0.276	-0.264	-0.251	-0.236	-0.221	-0.206	-0.189	-0.172	-0.154	-0.135	-0.116	-0.096	-0.078	-0.058	-0.036	-0.016	0.004	0.024	0.045	0.065	0.086	0.105	0.126	0.146	0.165	0.184	0.201	0.220	0.236	0.254	0.270	0.285	0.300	0.314	0.326	0.339	0.351	0.361	0.371	0.381	0.389	0.396	0.404	0.410	0.416	0.420	0.425	0.428	0.431	0.432	0.435	0.435	0.436	0.436	0.435	0.434	0.432	0.430	0.428	0.425	0.422	0.418	0.414	0.410	0.406	0.401	0.396	0.391	0.386	0.381	0.375	0.370	0.364	0.359	0.351	0.346	0.340	0.335	0.329	0.322	0.316	0.310	0.304	0.298	0.292	0.286	0.281	0.275	0.270	0.265	0.259	0.254	0.249	0.244	0.239	0.234	0.230	0.225	0.221	0.218	0.212	0.209	0.204	0.201	0.198	0.195	0.190	0.188	0.185	0.182	0.180	0.179	0.176	0.175	0.172	0.171	0.170	0.168	0.168	0.166	0.165	0.164	0.162	0.164	0.164	0.162	0.162	0.162	0.164	0.164	0.162	0.164	0.164	0.164	0.164	0.164	0.164	0.164	0.164	0.165	0.164	0.162	0.162	0.162	0.161	0.159	0.159	0.156	0.155	0.152	0.149	0.148	0.144	0.141	0.136	0.132	0.128	0.124	0.118	0.111	0.105	0.099	0.091	0.084	0.075	0.066	0.058	0.048	0.038	0.029	0.018	0.005	-0.005	-0.018	-0.030	-0.042	-0.055	-0.069	-0.081	-0.095	-0.108	-0.122	-0.136	-0.150	-0.164	-0.179	-0.191	-0.206	-0.220	-0.234	-0.248	-0.259	-0.272	-0.285	-0.298	-0.309	-0.320	-0.330	-0.341	-0.351	-0.359	-0.366	-0.374	-0.380	-0.386	-0.390	-0.395	-0.398	-0.400	-0.401	-0.401	-0.401	-0.400	-0.399	-0.394	-0.391	-0.385	-0.381	-0.374	-0.366	-0.359	-0.350	-0.341	-0.331	-0.321	-0.310	-0.300	-0.288	-0.276	-0.264	-0.251	-0.239	-0.226	-0.214	-0.201	-0.190	-0.179	-0.168	-0.156	-0.146	-0.135	-0.126	-0.119	-0.110	-0.102	-0.096	-0.090	-0.085	-0.082	-0.079	-0.076	-0.076	-0.075	-0.076	-0.079	-0.080	-0.085	-0.090	-0.095	-0.104	-0.111	-0.120	-0.130	-0.141	-0.154	-0.166	-0.180	-0.195	-0.210	-0.226	-0.242	-0.259	-0.278	-0.296	-0.315	-0.334	-0.354	-0.374	-0.392	-0.412	-0.434	-0.454	-0.474	-0.495	-0.516	-0.536	-0.556	-0.576	-0.596	-0.615	-0.634	-0.654	-0.672	-0.690	-0.708	-0.726	-0.742	-0.759	-0.774	-0.790	-0.805	-0.818	-0.831	-0.844	-0.856	-0.868	-0.876	-0.888	-0.896	-0.905	-0.914	-0.920	-0.928	-0.932	-0.939	-0.942	-0.948	-0.951	-0.952	-0.955	-0.956	-0.958	-0.958	-0.958	-0.956	-0.956	-0.954	-0.952	-0.950	-0.946	-0.945	-0.941	-0.938	-0.934	-0.928	-0.924	-0.919	-0.914	-0.910	-0.905	-0.900	-0.895	-0.891	-0.888	-0.882	-0.879	-0.874	-0.871	-0.868	-0.865	-0.862	-0.860	-0.859	-0.856	-0.856	-0.856	-0.856	-0.856	-0.858	-0.860	-0.862	-0.865	-0.869	-0.875	-0.879	-0.885	-0.891	-0.899	-0.908	-0.916	-0.926	-0.935	-0.946	-0.958	-0.969	-0.982	-0.996	-1.010	-1.024	-1.039	-1.054	-1.070	-1.086	-1.102	-1.119	-1.136	-1.154	-1.171	-1.189	-1.206	-1.225	-1.242	-1.261	-1.278	-1.295	-1.314	-1.331	-1.348	-1.365	-1.381	-1.396	-1.412	-1.428	-1.441	-1.455	-1.469	-1.480	-1.492	-1.502	-1.511	-1.520	-1.529	-1.535	-1.541	-1.546	-1.551	-1.554	-1.556	-1.558	-1.558	-1.556	-1.554	-1.551	-1.549	-1.545	-1.540	-1.534	-1.526	-1.520	-1.511	-1.502	-1.492	-1.482	-1.472	-1.461	-1.450	-1.438	-1.426	-1.414	-1.401	-1.389	-1.376	-1.364	-1.351	-1.340	-1.329	-1.318	-1.308	-1.295	-1.285	-1.278	-1.269	-1.260	-1.254	-1.246	-1.241	-1.236	-1.232	-1.229	-1.226	-1.224	-1.224	-1.224	-1.226	-1.228	-1.230	-1.234	-1.238	-1.244	-1.249	-1.255	-1.262	-1.269	-1.276	-1.285	-1.294	-1.301	-1.311	-1.320	-1.329	-1.338	-1.346	-1.354	-1.362	-1.371	-1.379	-1.385	-1.391	-1.398	-1.402	-1.406	-1.410	-1.412	-1.414	-1.415	-1.414	-1.411	-1.410	-1.406	-1.402	-1.396	-1.389	-1.380	-1.372	-1.360	-1.350	-1.338	-1.322	-1.309	-1.292	-1.276	-1.259	-1.240	-1.220	-1.199	-1.179	-1.156	-1.134	-1.110	-1.086	-1.062	-1.038	-1.011	-0.986	-0.960	-0.934	-0.908	-0.882	-0.856	-0.830	-0.804	-0.779	-0.752	-0.726	-0.701	-0.676	-0.652	-0.629	-0.606	-0.581	-0.560	-0.538	-0.516	-0.495	-0.475	-0.456	-0.438	-0.419	-0.402	-0.386	-0.371	-0.356	-0.342	-0.330	-0.318	-0.306	-0.295	-0.286	-0.278	-0.269	-0.260	-0.254	-0.248	-0.241	-0.238	-0.234	-0.230	-0.226	-0.222	-0.221	-0.219	-0.218	-0.218	-0.215	-0.215	-0.215	-0.215	-0.214	-0.214	-0.214	-0.214	-0.212	-0.212	-0.211	-0.210	-0.209	-0.206	-0.204	-0.200	-0.196	-0.192	-0.186	-0.181	-0.175	-0.166	-0.158	-0.149	-0.139	-0.128	-0.116	-0.101	-0.088	-0.072	-0.056	-0.038	-0.019	0.001	0.021	0.044	0.068	0.091	0.116	0.142	0.169	0.198	0.226	0.256	0.288	0.320	0.351	0.385	0.418	0.452	0.486	0.521	0.559	0.594	0.630	0.666	0.702	0.739	0.775	0.811	0.848	0.884	0.919	0.954	0.989	1.022	1.056	1.088	1.120	1.150	1.180	1.210	1.239	1.265	1.291	1.316	1.340	1.362	1.382	1.401	1.419	1.436	1.451	1.464	1.475	1.485	1.492	1.499	1.504	1.508	1.508	1.508	1.506	1.501	1.495	1.489	1.478	1.466	1.454	1.440	1.422	1.404	1.385	1.362	1.341	1.315	1.290	1.262	1.234	1.204	1.172	1.139	1.105	1.070	1.034	0.996	0.958	0.919	0.880	0.839	0.799	0.758	0.716	0.674	0.631	0.589	0.546	0.504	0.461	0.419	0.378	0.335	0.294	0.252	0.212	0.172	0.134	0.095	0.056	0.021	-0.015	-0.050	-0.084	-0.116	-0.148	-0.179	-0.208	-0.236	-0.261	-0.288	-0.311	-0.332	-0.354	-0.375	-0.392	-0.410	-0.426	-0.441	-0.454	-0.466	-0.476	-0.488	-0.495	-0.502	-0.509	-0.514	-0.518	-0.520	-0.522	-0.522	-0.522	-0.521	-0.520	-0.518	-0.515	-0.510	-0.504	-0.499	-0.494	-0.488	-0.480	-0.472	-0.464	-0.458	-0.449	-0.440	-0.431	-0.422	-0.414	-0.404	-0.395	-0.386	-0.378	-0.369	-0.359	-0.350	-0.340	-0.332	-0.322	-0.315	-0.308	-0.299	-0.291	-0.282	-0.275	-0.268	-0.260	-0.252	-0.244	-0.238	-0.230	-0.224	-0.215	-0.209	-0.202	-0.195	-0.188	-0.180	-0.174	-0.166	-0.158	-0.150	-0.141	-0.132	-0.124	-0.114	-0.105	-0.094	-0.084	-0.072	-0.060	-0.049	-0.036	-0.022	-0.009	0.006	0.021	0.038	0.055	0.072	0.090	0.109	0.129	0.149	0.171	0.194	0.216	0.239	0.262	0.288	0.314	0.340	0.366	0.395	0.422	0.452	0.481	0.511	0.541	0.572	0.604	0.636	0.668	0.699	0.731	0.764	0.798	0.829	0.862	0.895	0.928	0.959	0.991	1.024	1.055	1.086	1.116	1.146	1.175	1.206	1.234	1.262	1.290	1.318	1.342	1.369	1.394	1.418	1.440	1.462	1.484	1.505	1.524	1.542	1.560	1.578	1.594	1.609	1.622	1.635	1.649	1.660	1.671	1.681	1.690	1.700	1.708	1.714	1.721	1.726	1.731	1.736	1.740	1.742	1.745	1.746	1.748	1.748	1.748	1.746	1.746	1.744	1.740	1.739	1.735	1.731	1.726	1.721	1.715	1.710	1.704	1.696	1.690	1.682	1.674	1.666	1.656	1.648	1.638	1.626	1.616	1.604	1.592	1.580	1.568	1.555	1.541	1.528	1.514	1.499	1.484	1.469	1.454	1.438	1.421	1.405	1.389	1.374	1.356	1.339	1.321	1.305	1.288	1.270	1.254	1.235	1.219	1.201	1.185	1.168	1.150	1.135	1.119	1.102	1.088	1.071	1.058	1.041	1.029	1.015	1.000	0.988	0.975	0.962	0.951	0.940	0.929	0.918	0.908	0.898	0.889	0.880	0.871	0.862	0.854	0.846	0.838	0.831	0.824	0.816	0.810	0.802	0.796	0.789	0.782	0.775	0.769	0.761	0.755	0.746	0.740	0.732	0.724	0.718	0.709	0.701	0.692	0.682	0.675	0.665	0.656	0.646	0.636	0.626	0.615	0.604	0.594	0.582	0.571	0.560	0.549	0.538	0.526	0.514	0.502	0.491	0.481	0.470	0.459	0.448	0.436	0.426	0.415	0.406	0.396	0.385	0.378	0.368	0.359	0.350	0.341	0.334	0.326	0.319	0.311	0.305	0.299	0.291	0.285	0.280	0.274	0.270	0.265	0.259	0.255	0.250	0.245	0.241	0.238	0.231	0.228	0.222	0.216	0.211	0.206	0.201	0.195	0.189	0.181	0.174	0.168	0.159	0.151	0.141	0.134	0.122	0.112	0.101	0.090	0.079	0.066	0.054	0.040	0.025	0.010	-0.006	-0.024	-0.041	-0.059	-0.078	-0.098	-0.118	-0.140	-0.161	-0.182	-0.206	-0.229	-0.254	-0.279	-0.304	-0.330	-0.356	-0.382	-0.410	-0.439	-0.468	-0.496	-0.526	-0.556	-0.586	-0.616	-0.648	-0.679	-0.709	-0.741	-0.772	-0.804	-0.836	-0.868	-0.899	-0.931	-0.962	-0.994	-1.026	-1.058	-1.088	-1.118	-1.148	-1.178	-1.206	-1.235	-1.262	-1.290	-1.316	-1.341	-1.366	-1.391	-1.414	-1.435	-1.458	-1.479	-1.496	-1.516	-1.532	-1.549	-1.564	-1.578	-1.591	-1.602	-1.612	-1.622	-1.631	-1.639	-1.645	-1.650	-1.654	-1.656	-1.658	-1.659	-1.658	-1.655	-1.654	-1.650	-1.645	-1.640	-1.635	-1.628	-1.621	-1.612	-1.605	-1.596	-1.589	-1.580	-1.571	-1.561	-1.552	-1.542	-1.534	-1.524	-1.516	-1.508	-1.499	-1.491	-1.485	-1.478	-1.471	-1.466	-1.461	-1.458	-1.455	-1.452	-1.451	-1.451	-1.452	-1.454	-1.456	-1.461	-1.466	-1.472	-1.480	-1.488	-1.496	-1.506	-1.519	-1.531	-1.544	-1.558	-1.572	-1.589	-1.605	-1.621	-1.639	-1.658	-1.676	-1.695	-1.715	-1.736	-1.755	-1.776	-1.798	-1.818	-1.839	-1.860	-1.880	-1.901	-1.922	-1.941	-1.961	-1.980	-1.999	-2.016	-2.033	-2.050	-2.065	-2.080	-2.094	-2.106	-2.120	-2.130	-2.141	-2.150	-2.158	-2.166	-2.172	-2.179	-2.182	-2.186	-2.190	-2.191	-2.191	-2.192	-2.192	-2.191	-2.189	-2.185	-2.184	-2.179	-2.174	-2.170	-2.164	-2.159	-2.151	-2.145	-2.139	-2.132	-2.124	-2.118	-2.111	-2.105	-2.098	-2.091	-2.085	-2.080	-2.072	-2.069	-2.064	-2.059	-2.055	-2.052	-2.049	-2.046	-2.046	-2.045	-2.045	-2.045	-2.047	-2.049	-2.051	-2.054	-2.058	-2.064	-2.068	-2.074	-2.080	-2.088	-2.096	-2.104	-2.114	-2.124	-2.134	-2.145	-2.158	-2.171	-2.184	-2.198	-2.212	-2.228	-2.244	-2.260	-2.276	-2.292	-2.311	-2.330	-2.349	-2.369	-2.388	-2.408	-2.429	-2.449	-2.470	-2.492	-2.514	-2.536	-2.559	-2.582	-2.605	-2.628	-2.652	-2.676	-2.701	-2.724	-2.749	-2.774	-2.798	-2.821	-2.846	-2.870	-2.894	-2.918	-2.941	-2.964	-2.986	-3.010	-3.031	-3.054	-3.075	-3.095	-3.115	-3.135	-3.154	-3.171	-3.188	-3.204	-3.219	-3.232	-3.248	-3.259	-3.270	-3.280	-3.290	-3.298	-3.304	-3.310	-3.314	-3.316	-3.319	-3.319	-3.318	-3.316	-3.311	-3.308	-3.301	-3.294	-3.286	-3.275	-3.265	-3.252	-3.240	-3.225	-3.210	-3.192	-3.176	-3.158	-3.138	-3.116	-3.096	-3.074	-3.051	-3.028	-3.005	-2.980	-2.955	-2.929	-2.905	-2.879	-2.852	-2.828	-2.801	-2.775	-2.750	-2.724	-2.699	-2.674	-2.649	-2.624	-2.600	-2.576	-2.554	-2.531	-2.509	-2.489	-2.469	-2.449	-2.430	-2.411	-2.395	-2.379	-2.364	-2.349	-2.338	-2.325	-2.314	-2.304	-2.295	-2.286	-2.279	-2.272	-2.268	-2.262	-2.259	-2.256	-2.256	-2.255	-2.255	-2.256	-2.258	-2.261	-2.264	-2.268	-2.274	-2.279	-2.284	-2.290	-2.296	-2.304	-2.311	-2.318	-2.326	-2.334	-2.341	-2.350	-2.358	-2.366	-2.374	-2.381	-2.390	-2.396	-2.404	-2.409	-2.416	-2.421	-2.426	-2.431	-2.434	-2.438	-2.440	-2.442	-2.442	-2.441	-2.440	-2.438	-2.434	-2.430	-2.426	-2.420	-2.412	-2.405	-2.396	-2.385	-2.375	-2.362	-2.350	-2.336	-2.322	-2.306	-2.290	-2.272	-2.255	-2.235	-2.216	-2.195	-2.175	-2.155	-2.132	-2.111	-2.089	-2.065	-2.042	-2.019	-1.995	-1.974	-1.950	-1.928	-1.905	-1.882	-1.861	-1.840	-1.819	-1.798	-1.779	-1.759	-1.740	-1.722	-1.706	-1.690	-1.675	-1.660	-1.648	-1.635	-1.624	-1.612	-1.602	-1.594	-1.588	-1.581	-1.575	-1.571	-1.568	-1.565	-1.564	-1.564	-1.565	-1.566	-1.568	-1.571	-1.575	-1.580	-1.585	-1.590	-1.598	-1.605	-1.612	-1.620	-1.629	-1.639	-1.646	-1.658	-1.668	-1.678	-1.688	-1.699	-1.709	-1.720	-1.730	-1.740	-1.751	-1.761	-1.771	-1.781	-1.790	-1.799	-1.808	-1.816	-1.824	-1.831	-1.839	-1.845	-1.852	-1.858	-1.864	-1.869	-1.871	-1.875	-1.879	-1.882	-1.884	-1.886	-1.888	-1.889	-1.890	-1.889	-1.889	-1.889	-1.886	-1.885	-1.882	-1.880	-1.879	-1.875	-1.871	-1.869	-1.866	-1.862	-1.859	-1.854	-1.849	-1.846	-1.842	-1.836	-1.832	-1.828	-1.824	-1.819	-1.815	-1.811	-1.808	-1.804	-1.801	-1.799	-1.796	-1.792	-1.791	-1.790	-1.789	-1.789	-1.788	-1.789	-1.790	-1.791	-1.792	-1.795	-1.799	-1.801	-1.805	-1.809	-1.815	-1.820	-1.828	-1.834	-1.841	-1.849	-1.859	-1.866	-1.876	-1.886	-1.898	-1.909	-1.920	-1.931	-1.944	-1.956	-1.969	-1.981	-1.995	-2.009	-2.024	-2.036	-2.050	-2.065	-2.079	-2.091	-2.105	-2.120	-2.134	-2.146	-2.160	-2.172	-2.184	-2.196	-2.209	-2.220	-2.231	-2.241	-2.251	-2.260	-2.269	-2.278	-2.285	-2.291	-2.298	-2.302	-2.306	-2.310	-2.314	-2.316	-2.316	-2.315	-2.315	-2.312	-2.311	-2.308	-2.302	-2.299	-2.292	-2.288	-2.279	-2.272	-2.262	-2.252	-2.242	-2.231	-2.219	-2.206	-2.194	-2.179	-2.166	-2.151	-2.135	-2.120	-2.102	-2.086	-2.070	-2.052	-2.034	-2.015	-1.998	-1.979	-1.959	-1.941	-1.921	-1.904	-1.884	-1.866	-1.846	-1.828	-1.810	-1.791	-1.774	-1.756	-1.739	-1.721	-1.705	-1.688	-1.671	-1.656	-1.641	-1.626	-1.611	-1.598	-1.584	-1.571	-1.559	-1.546	-1.536	-1.524	-1.514	-1.505	-1.495	-1.486	-1.478	-1.470	-1.462	-1.455	-1.449	-1.442	-1.436	-1.431	-1.426	-1.421	-1.416	-1.412	-1.408	-1.405	-1.400	-1.396	-1.394	-1.390	-1.386	-1.384	-1.380	-1.376	-1.372	-1.369	-1.366	-1.361	-1.359	-1.354	-1.349	-1.344	-1.339	-1.334	-1.328	-1.322	-1.316	-1.309	-1.302	-1.295	-1.288	-1.279	-1.269	-1.259	-1.249	-1.239	-1.226	-1.215	-1.202	-1.189	-1.176	-1.161	-1.146	-1.131	-1.115	-1.098	-1.080	-1.062	-1.042	-1.024	-1.004	-0.984	-0.964	-0.942	-0.921	-0.899	-0.876	-0.854	-0.830	-0.808	-0.782	-0.759	-0.734	-0.710	-0.686	-0.661	-0.638	-0.614	-0.590	-0.568	-0.545	-0.524	-0.501	-0.480	-0.460	-0.440	-0.421	-0.404	-0.386	-0.370	-0.355	-0.341	-0.329	-0.318	-0.306	-0.299	-0.292	-0.286	-0.281	-0.279	-0.278	-0.279	-0.280	-0.284	-0.289	-0.296	-0.304	-0.314	-0.325	-0.338	-0.351	-0.368	-0.384	-0.402	-0.422	-0.444	-0.464	-0.486	-0.511	-0.535	-0.560	-0.585	-0.612	-0.639	-0.666	-0.695	-0.722	-0.750	-0.779	-0.806	-0.834	-0.861	-0.889	-0.916	-0.941	-0.968	-0.992	-1.018	-1.041	-1.065	-1.088	-1.109	-1.130	-1.150	-1.169	-1.188	-1.205	-1.219	-1.234	-1.249	-1.261	-1.274	-1.285	-1.296	-1.305	-1.314	-1.321	-1.329	-1.335	-1.341	-1.346	-1.350	-1.355	-1.358	-1.361	-1.364	-1.366	-1.369	-1.370	-1.372	-1.374	-1.376	-1.379	-1.380	-1.381	-1.384	-1.385	-1.388	-1.390	-1.392	-1.396	-1.400	-1.404	-1.409	-1.415	-1.420	-1.426	-1.432	-1.440	-1.448	-1.456	-1.465	-1.475	-1.484	-1.496	-1.508	-1.520	-1.532	-1.546	-1.560	-1.575	-1.590	-1.606	-1.622	-1.640	-1.656	-1.675	-1.694	-1.712	-1.732	-1.754	-1.774	-1.796	-1.818	-1.840	-1.864	-1.888	-1.911	-1.935	-1.960	-1.985	-2.009	-2.034	-2.060	-2.085	-2.110	-2.136	-2.161	-2.188	-2.212	-2.238	-2.262	-2.288	-2.311	-2.336	-2.359	-2.384	-2.406	-2.429	-2.450	-2.471	-2.492	-2.512	-2.532	-2.550	-2.569	-2.585	-2.601	-2.618	-2.632	-2.646	-2.659	-2.670	-2.680	-2.690	-2.700	-2.708	-2.715	-2.721	-2.726	-2.731	-2.735	-2.736	-2.740	-2.740	-2.740	-2.740	-2.739	-2.738	-2.735	-2.732	-2.730	-2.726	-2.722	-2.720	-2.716	-2.712	-2.708	-2.704	-2.699	-2.696	-2.692	-2.689	-2.686	-2.682	-2.681	-2.680	-2.680	-2.680	-2.680	-2.681	-2.684	-2.688	-2.690	-2.696	-2.702	-2.709	-2.718	-2.726	-2.736	-2.748	-2.760	-2.775	-2.790	-2.805	-2.822	-2.841	-2.859	-2.879	-2.901	-2.922	-2.946	-2.969	-2.994	-3.019	-3.046	-3.072	-3.100	-3.128	-3.156	-3.185	-3.215	-3.245	-3.274	-3.304	-3.334	-3.364	-3.394	-3.422	-3.452	-3.480	-3.510	-3.538	-3.564	-3.591	-3.618	-3.642	-3.668	-3.690	-3.714	-3.734	-3.756	-3.775	-3.795	-3.812	-3.829	-3.844	-3.859	-3.871	-3.881	-3.891	-3.901	-3.909	-3.915	-3.919	-3.921	-3.922	-3.924	-3.922	-3.920	-3.918	-3.912	-3.906	-3.899	-3.890	-3.880	-3.869	-3.856	-3.844	-3.830	-3.815	-3.798	-3.781	-3.762	-3.744	-3.724	-3.704	-3.684	-3.661	-3.640	-3.618	-3.594	-3.570	-3.545	-3.521	-3.496	-3.470	-3.444	-3.419	-3.392	-3.366	-3.340	-3.315	-3.288	-3.261	-3.235	-3.209	-3.184	-3.159	-3.134	-3.108	-3.082	-3.058	-3.034	-3.010	-2.986	-2.964	-2.940	-2.916	-2.895	-2.874	-2.852	-2.831	-2.811	-2.791	-2.772	-2.754	-2.735	-2.716	-2.700	-2.684	-2.668	-2.652	-2.638	-2.622	-2.610	-2.598	-2.586	-2.574	-2.562	-2.551	-2.542	-2.534	-2.525	-2.518	-2.510	-2.504	-2.498	-2.492	-2.488	-2.484	-2.481	-2.478	-2.475	-2.474	-2.472	-2.471	-2.471	-2.472	-2.472	-2.474	-2.475	-2.478	-2.480	-2.482	-2.485	-2.489	-2.494	-2.496	-2.501	-2.505	-2.509	-2.514	-2.519	-2.522	-2.528	-2.531	-2.535	-2.540	-2.544	-2.549	-2.551	-2.555	-2.558	-2.561	-2.564	-2.566	-2.569	-2.571	-2.571	-2.572	-2.574	-2.575	-2.575	-2.575	-2.575	-2.574	-2.572	-2.571	-2.569	-2.568	-2.565	-2.562	-2.560	-2.558	-2.555	-2.551	-2.549	-2.546	-2.544	-2.542	-2.539	-2.536	-2.535	-2.532	-2.532	-2.531	-2.531	-2.531	-2.531	-2.532	-2.532	-2.535	-2.538	-2.540	-2.545	-2.549	-2.554	-2.559	-2.566	-2.572	-2.580	-2.588	-2.596	-2.605	-2.615	-2.626	-2.636	-2.648	-2.659	-2.671	-2.682	-2.696	-2.709	-2.721	-2.734	-2.748	-2.760	-2.772	-2.785	-2.796	-2.809	-2.820	-2.830	-2.840	-2.850	-2.859	-2.866	-2.874	-2.880	-2.885	-2.890	-2.892	-2.895	-2.896	-2.895	-2.892	-2.890	-2.885	-2.880	-2.872	-2.865	-2.855	-2.842	-2.830	-2.816	-2.800	-2.784	-2.766	-2.745	-2.725	-2.704	-2.680	-2.656	-2.631	-2.604	-2.578	-2.550	-2.520	-2.491	-2.460	-2.430	-2.398	-2.365	-2.332	-2.300	-2.266	-2.234	-2.200	-2.168	-2.134	-2.100	-2.068	-2.035	-2.001	-1.970	-1.938	-1.908	-1.876	-1.848	-1.818	-1.789	-1.761	-1.735	-1.709	-1.684	-1.659	-1.635	-1.611	-1.591	-1.569	-1.549	-1.531	-1.512	-1.495	-1.479	-1.462	-1.449	-1.436	-1.422	-1.410	-1.399	-1.389	-1.379	-1.370	-1.360	-1.352	-1.346	-1.338	-1.331	-1.325	-1.320	-1.314	-1.308	-1.302	-1.298	-1.292	-1.286	-1.281	-1.276	-1.271	-1.266	-1.260	-1.255	-1.250	-1.244	-1.238	-1.230	-1.224	-1.218	-1.210	-1.201	-1.194	-1.185	-1.176	-1.166	-1.158	-1.148	-1.136	-1.125	-1.115	-1.102	-1.091	-1.080	-1.068	-1.055	-1.042	-1.029	-1.015	-1.002	-0.988	-0.974	-0.960	-0.946	-0.931	-0.918	-0.901	-0.888	-0.872	-0.859	-0.844	-0.830	-0.816	-0.802	-0.789	-0.774	-0.760	-0.748	-0.734	-0.721	-0.709	-0.695	-0.684	-0.672	-0.661	-0.650	-0.639	-0.626	-0.618	-0.608	-0.598	-0.589	-0.580	-0.571	-0.564	-0.558	-0.550	-0.544	-0.538	-0.531	-0.528	-0.522	-0.519	-0.516	-0.514	-0.511	-0.509	-0.509	-0.509	-0.509	-0.510	-0.511	-0.514	-0.516	-0.520	-0.524	-0.529	-0.535	-0.540	-0.548	-0.555	-0.564	-0.571	-0.581	-0.591	-0.601	-0.612	-0.624	-0.636	-0.649	-0.661	-0.674	-0.686	-0.699	-0.712	-0.725	-0.738	-0.751	-0.764	-0.778	-0.790	-0.802	-0.814	-0.825	-0.835	-0.848	-0.855	-0.865	-0.874	-0.880	-0.888	-0.892	-0.896	-0.900	-0.901	-0.902	-0.901	-0.900	-0.896	-0.891	-0.886	-0.878	-0.868	-0.858	-0.845	-0.830	-0.815	-0.798	-0.779	-0.760	-0.736	-0.714	-0.689	-0.661	-0.634	-0.605	-0.575	-0.542	-0.510	-0.475	-0.440	-0.402	-0.366	-0.328	-0.289	-0.249	-0.210	-0.170	-0.129	-0.088	-0.048	-0.006	0.035	0.076	0.116	0.155	0.194	0.234	0.271	0.309	0.345	0.380	0.414	0.448	0.479	0.509	0.538	0.564	0.591	0.614	0.636	0.658	0.676	0.694	0.709	0.722	0.735	0.745	0.752	0.759	0.762	0.765	0.765	0.764	0.760	0.755	0.748	0.739	0.730	0.718	0.704	0.690	0.674	0.658	0.639	0.620	0.600	0.579	0.558	0.535	0.511	0.488	0.464	0.439	0.416	0.391	0.366	0.341	0.318	0.294	0.271	0.248	0.225	0.204	0.182	0.162	0.144	0.125	0.108	0.092	0.078	0.064	0.051	0.041	0.032	0.024	0.019	0.015	0.012	0.011	0.012	0.015	0.019	0.025	0.031	0.041	0.051	0.064	0.079	0.095	0.111	0.130	0.150	0.171	0.195	0.220	0.245	0.272	0.300	0.330	0.361	0.391	0.424	0.456	0.491	0.525	0.560	0.595	0.631	0.668	0.704	0.740	0.776	0.812	0.849	0.885	0.921	0.956	0.992	1.026	1.060	1.094	1.126	1.158	1.189	1.220	1.248	1.276	1.304	1.330	1.355	1.379	1.401	1.422	1.442	1.461	1.479	1.495	1.510	1.524	1.535	1.548	1.556	1.565	1.571	1.578	1.581	1.585	1.586	1.586	1.585	1.584	1.580	1.578	1.571	1.565	1.558	1.549	1.539	1.529	1.518	1.506	1.492	1.479	1.465	1.449	1.434	1.416	1.400	1.382	1.365	1.346	1.329	1.309	1.291	1.272	1.254	1.235	1.216	1.198	1.180	1.162	1.144	1.126	1.110	1.092	1.078	1.061	1.048	1.034	1.019	1.008	0.995	0.984	0.974	0.965	0.956	0.949	0.942	0.936	0.931	0.928	0.924	0.924	0.921	0.922	0.924	0.926	0.930	0.934	0.939	0.945	0.951	0.958	0.966	0.975	0.984	0.994	1.004	1.015	1.025	1.035	1.048	1.058	1.069	1.081	1.091	1.102	1.112	1.122	1.132	1.141	1.150	1.158	1.164	1.171	1.175	1.180	1.184	1.186	1.188	1.188	1.188	1.185	1.182	1.179	1.172	1.166	1.160	1.151	1.141	1.131	1.119	1.106	1.092	1.079	1.064	1.046	1.031	1.012	0.995	0.976	0.958	0.939	0.920	0.899	0.880	0.860	0.839	0.819	0.800	0.780	0.760	0.741	0.722	0.705	0.688	0.669	0.652	0.638	0.621	0.606	0.592	0.579	0.566	0.555	0.545	0.534	0.525	0.516	0.509	0.501	0.496	0.490	0.486	0.482	0.479	0.478	0.475	0.474	0.474	0.474	0.475	0.476	0.478	0.480	0.484	0.488	0.490	0.495	0.499	0.505	0.510	0.515	0.521	0.526	0.532	0.539	0.545	0.551	0.556	0.562	0.569	0.575	0.581	0.588	0.592	0.598	0.602	0.608	0.612	0.618	0.620	0.624	0.628	0.629	0.631	0.634	0.635	0.635	0.635	0.635	0.634	0.631	0.629	0.625	0.621	0.616	0.611	0.605	0.596	0.589	0.580	0.570	0.560	0.550	0.538	0.525	0.511	0.496	0.482	0.466	0.451	0.435	0.418	0.401	0.382	0.365	0.346	0.328	0.309	0.290	0.272	0.252	0.234	0.215	0.198	0.179	0.161	0.144	0.126	0.110	0.094	0.079	0.064	0.050	0.038	0.025	0.014	0.004	-0.006	-0.015	-0.024	-0.030	-0.036	-0.041	-0.045	-0.048	-0.051	-0.051	-0.052	-0.052	-0.051	-0.050	-0.048	-0.044	-0.040	-0.035	-0.030	-0.024	-0.019	-0.011	-0.005	0.001	0.010	0.018	0.025	0.032	0.041	0.048	0.055	0.062	0.069	0.075	0.081	0.086	0.091	0.096	0.101	0.104	0.108	0.110	0.110	0.111	0.111	0.111	0.109	0.108	0.104	0.101	0.096	0.092	0.088	0.081	0.075	0.068	0.060	0.051	0.044	0.035	0.025	0.015	0.005	-0.006	-0.016	-0.026	-0.038	-0.049	-0.060	-0.070	-0.081	-0.092	-0.102	-0.112	-0.122	-0.132	-0.141	-0.151	-0.159	-0.166	-0.174	-0.180	-0.186	-0.191	-0.196	-0.199	-0.201	-0.204	-0.204	-0.204	-0.202	-0.200	-0.199	-0.194	-0.189	-0.184	-0.176	-0.168	-0.159	-0.149	-0.139	-0.126	-0.112	-0.099	-0.082	-0.068	-0.049	-0.031	-0.012	0.009	0.029	0.050	0.072	0.096	0.119	0.144	0.169	0.194	0.219	0.245	0.271	0.299	0.325	0.352	0.379	0.406	0.432	0.459	0.485	0.512	0.539	0.564	0.590	0.615	0.638	0.662	0.685	0.708	0.728	0.748	0.768	0.785	0.802	0.819	0.834	0.849	0.860	0.872	0.884	0.892	0.900	0.906	0.910	0.914	0.918	0.918	0.918	0.915	0.912	0.909	0.902	0.896	0.888	0.879	0.869	0.858	0.845	0.831	0.816	0.801	0.785	0.769	0.751	0.732	0.714	0.694	0.674	0.654	0.634	0.612	0.591	0.570	0.550	0.529	0.509	0.488	0.468	0.448	0.429	0.410	0.391	0.375	0.358	0.341	0.326	0.311	0.298	0.285	0.274	0.262	0.254	0.245	0.238	0.231	0.226	0.222	0.220	0.219	0.219	0.220	0.221	0.225	0.229	0.234	0.240	0.248	0.258	0.266	0.278	0.289	0.300	0.312	0.328	0.342	0.358	0.372	0.389	0.405	0.422	0.439	0.458	0.472	0.491	0.510	0.528	0.545	0.564	0.581	0.599	0.616	0.634	0.651	0.666	0.682	0.699	0.714	0.728	0.741	0.755	0.768	0.780	0.791	0.801	0.811	0.820	0.828	0.836	0.842	0.849	0.854	0.859	0.864	0.866	0.869	0.870	0.871	0.872	0.872	0.871	0.869	0.869	0.866	0.862	0.859	0.855	0.850	0.845	0.840	0.834	0.828	0.822	0.816	0.809	0.801	0.794	0.785	0.778	0.770	0.761	0.752	0.744	0.735	0.726	0.718	0.708	0.699	0.690	0.682	0.672	0.665	0.656	0.648	0.640	0.631	0.624	0.616	0.608	0.600	0.594	0.585	0.578	0.572	0.566	0.559	0.552	0.548	0.542	0.538	0.532	0.528	0.524	0.519	0.515	0.512	0.509	0.506	0.504	0.501	0.499	0.498	0.495	0.494	0.492	0.491	0.491	0.490	0.489	0.490	0.490	0.490	0.491	0.491	0.492	0.494	0.495	0.496	0.498	0.499	0.500	0.501	0.502	0.504	0.505	0.506	0.507	0.507	0.509	0.510	0.511	0.510	0.511	0.511	0.511	0.510	0.510	0.509	0.507	0.506	0.505	0.502	0.499	0.496	0.494	0.490	0.485	0.481	0.476	0.471	0.466	0.459	0.452	0.445	0.438	0.430	0.422	0.412	0.405	0.394	0.385	0.374	0.364	0.352	0.341	0.330	0.319	0.306	0.292	0.281	0.269	0.256	0.244	0.230	0.219	0.206	0.194	0.181	0.168	0.156	0.145	0.134	0.122	0.112	0.102	0.092	0.085	0.078	0.069	0.062	0.058	0.051	0.048	0.042	0.040	0.038	0.036	0.036	0.036	0.036	0.039	0.042	0.045	0.050	0.055	0.061	0.069	0.075	0.084	0.091	0.100	0.110	0.119	0.130	0.140	0.151	0.161	0.172	0.185	0.195	0.206	0.216	0.228	0.238	0.246	0.256	0.264	0.272	0.280	0.286	0.291	0.298	0.301	0.305	0.308	0.310	0.310	0.310	0.309	0.306	0.304	0.299	0.294	0.286	0.280	0.271	0.261	0.251	0.240	0.228	0.214	0.199	0.184	0.169	0.151	0.134	0.114	0.096	0.076	0.055	0.035	0.015	-0.008	-0.029	-0.051	-0.075	-0.096	-0.119	-0.142	-0.165	-0.186	-0.210	-0.232	-0.256	-0.278	-0.300	-0.321	-0.344	-0.365	-0.386	-0.406	-0.426	-0.446	-0.465	-0.484	-0.501	-0.519	-0.536	-0.552	-0.568	-0.582	-0.595	-0.609	-0.621	-0.634	-0.644	-0.654	-0.664	-0.674	-0.681	-0.689	-0.695	-0.701	-0.706	-0.709	-0.714	-0.716	-0.718	-0.720	-0.720	-0.721	-0.721	-0.720	-0.718	-0.718	-0.715	-0.712	-0.709	-0.706	-0.702	-0.699	-0.695	-0.691	-0.686	-0.684	-0.680	-0.675	-0.671	-0.668	-0.666	-0.662	-0.660	-0.658	-0.656	-0.655	-0.655	-0.654	-0.655	-0.656	-0.658	-0.660	-0.662	-0.668	-0.671	-0.678	-0.684	-0.691	-0.699	-0.708	-0.718	-0.728	-0.739	-0.750	-0.765	-0.778	-0.792	-0.806	-0.824	-0.839	-0.856	-0.874	-0.892	-0.911	-0.930	-0.950	-0.969	-0.989	-1.010	-1.030	-1.051	-1.071	-1.091	-1.111	-1.132	-1.152	-1.172	-1.191	-1.210	-1.230	-1.248	-1.266	-1.284	-1.300	-1.316	-1.331	-1.348	-1.361	-1.375	-1.388	-1.399	-1.411	-1.420	-1.430	-1.439	-1.446	-1.451	-1.458	-1.462	-1.466	-1.469	-1.470	-1.471	-1.471	-1.470	-1.469	-1.466	-1.464	-1.459	-1.455	-1.450	-1.444	-1.438	-1.431	-1.424	-1.415	-1.406	-1.398	-1.388	-1.379	-1.369	-1.358	-1.348	-1.336	-1.326	-1.315	-1.304	-1.292	-1.282	-1.272	-1.262	-1.251	-1.242	-1.234	-1.225	-1.216	-1.209	-1.200	-1.194	-1.188	-1.181	-1.176	-1.171	-1.166	-1.162	-1.161	-1.159	-1.158	-1.158	-1.158	-1.158	-1.160	-1.161	-1.162	-1.166	-1.170	-1.174	-1.180	-1.184	-1.190	-1.196	-1.202	-1.208	-1.215	-1.221	-1.228	-1.235	-1.241	-1.248	-1.254	-1.260	-1.268	-1.272	-1.278	-1.282	-1.286	-1.290	-1.292	-1.295	-1.298	-1.298	-1.298	-1.298	-1.295	-1.292	-1.288	-1.284	-1.278	-1.270	-1.262	-1.254	-1.244	-1.232	-1.220	-1.208	-1.192	-1.178	-1.160	-1.144	-1.126	-1.106	-1.085	-1.065	-1.042	-1.020	-0.996	-0.972	-0.948	-0.922	-0.896	-0.870	-0.844	-0.818	-0.790	-0.764	-0.736	-0.708	-0.680	-0.652	-0.625	-0.598	-0.570	-0.544	-0.518	-0.491	-0.466	-0.440	-0.415	-0.391	-0.368	-0.344	-0.321	-0.300	-0.279	-0.258	-0.238	-0.220	-0.202	-0.184	-0.169	-0.152	-0.139	-0.125	-0.112	-0.101	-0.091	-0.080	-0.071	-0.064	-0.056	-0.049	-0.044	-0.039	-0.035	-0.030	-0.026	-0.024	-0.022	-0.021	-0.021	-0.020	-0.020	-0.020	-0.021	-0.022	-0.022	-0.025	-0.025	-0.026	-0.028	-0.029	-0.029	-0.029	-0.029	-0.029	-0.029	-0.028	-0.025	-0.021	-0.019	-0.015	-0.011	-0.005	0.001	0.010	0.019	0.028	0.038	0.050	0.064	0.078	0.092	0.109	0.126	0.146	0.166	0.188	0.211	0.234	0.259	0.285	0.312	0.341	0.371	0.402	0.434	0.466	0.500	0.535	0.571	0.606	0.644	0.682	0.720	0.759	0.799	0.838	0.878	0.918	0.958	1.000	1.040	1.080	1.120	1.160	1.199	1.239	1.276	1.314	1.350	1.386	1.421	1.456	1.489	1.521	1.552	1.581	1.610	1.636	1.662	1.685	1.706	1.728	1.745	1.762	1.778	1.790	1.801	1.809	1.816	1.821	1.825	1.825	1.822	1.820	1.814	1.808	1.798	1.785	1.772	1.756	1.739	1.719	1.698	1.674	1.650	1.622	1.595	1.565	1.532	1.500	1.466	1.430	1.392	1.355	1.316	1.275	1.235	1.192	1.150	1.106	1.062	1.019	0.974	0.931	0.886	0.841	0.796	0.752	0.709	0.665	0.621	0.579	0.536	0.495	0.454	0.415	0.376	0.338	0.300	0.262	0.228	0.194	0.160	0.129	0.099	0.069	0.041	0.016	-0.009	-0.032	-0.055	-0.076	-0.095	-0.114	-0.130	-0.146	-0.159	-0.171	-0.184	-0.194	-0.201	-0.210	-0.216	-0.221	-0.226	-0.230	-0.231	-0.232	-0.232	-0.231	-0.231	-0.228	-0.226	-0.222	-0.216	-0.211	-0.206	-0.200	-0.194	-0.186	-0.180	-0.171	-0.165	-0.158	-0.148	-0.140	-0.131	-0.124	-0.115	-0.108	-0.100	-0.091	-0.084	-0.076	-0.069	-0.062	-0.054	-0.048	-0.041	-0.035	-0.029	-0.024	-0.019	-0.012	-0.008	-0.002	0.001	0.005	0.010	0.014	0.018	0.021	0.024	0.028	0.031	0.035	0.039	0.041	0.045	0.049	0.054	0.058	0.062	0.069	0.074	0.081	0.088	0.095	0.104	0.111	0.121	0.132	0.142	0.154	0.166	0.181	0.195	0.210	0.226	0.244	0.262	0.282	0.302	0.325	0.348	0.370	0.394	0.419	0.445	0.474	0.500	0.530	0.560	0.591	0.622	0.654	0.688	0.720	0.755	0.790	0.824	0.860	0.896	0.932	0.968	1.004	1.041	1.076	1.112	1.150	1.185	1.221	1.256	1.291	1.325	1.360	1.392	1.426	1.459	1.490	1.521	1.551	1.581	1.610	1.638	1.665	1.691	1.716	1.741	1.765	1.788	1.810	1.831	1.851	1.871	1.889	1.906	1.924	1.939	1.955	1.969	1.982	1.995	2.006	2.019	2.030	2.040	2.050	2.059	2.068	2.074	2.081	2.089	2.094	2.100	2.104	2.108	2.111	2.114	2.118	2.120	2.121	2.121	2.122	2.122	2.121	2.120	2.118	2.116	2.112	2.110	2.105	2.100	2.096	2.089	2.084	2.076	2.069	2.060	2.050	2.041	2.031	2.021	2.010	1.998	1.986	1.972	1.960	1.946	1.932	1.916	1.902	1.886	1.870	1.855	1.839	1.822	1.805	1.789	1.772	1.754	1.738	1.720	1.702	1.685	1.669	1.652	1.635	1.619	1.602	1.586	1.571	1.555	1.541	1.528	1.512	1.500	1.486	1.474	1.461	1.450	1.439	1.428	1.418	1.409	1.400	1.391	1.382	1.375	1.368	1.361	1.354	1.349	1.342	1.338	1.331	1.326	1.321	1.316	1.311	1.308	1.301	1.296	1.292	1.288	1.282	1.276	1.271	1.266	1.260	1.254	1.248	1.241	1.235	1.228	1.219	1.211	1.204	1.195	1.186	1.178	1.168	1.159	1.148	1.139	1.128	1.116	1.105	1.094	1.082	1.071	1.060	1.049	1.038	1.026	1.014	1.001	0.991	0.979	0.968	0.956	0.945	0.934	0.922	0.911	0.901	0.890	0.881	0.870	0.860	0.850	0.840	0.831	0.821	0.814	0.804	0.795	0.786	0.778	0.769	0.762	0.754	0.746	0.738	0.730	0.721	0.712	0.705	0.696	0.689	0.680	0.670	0.661	0.652	0.641	0.632	0.621	0.610	0.599	0.588	0.575	0.564	0.551	0.538	0.524	0.509	0.495	0.480	0.464	0.449	0.432	0.414	0.398	0.379	0.360	0.341	0.320	0.301	0.280	0.258	0.238	0.215	0.192	0.169	0.145	0.121	0.096	0.071	0.048	0.021	-0.004	-0.031	-0.058	-0.085	-0.111	-0.140	-0.166	-0.195	-0.224	-0.251	-0.279	-0.309	-0.338	-0.366	-0.395	-0.422	-0.451	-0.480	-0.510	-0.538	-0.566	-0.595	-0.621	-0.650	-0.678	-0.705	-0.731	-0.758	-0.782	-0.808	-0.832	-0.856	-0.880	-0.902	-0.924	-0.945	-0.965	-0.985	-1.002	-1.020	-1.038	-1.054	-1.069	-1.082	-1.095	-1.108	-1.119	-1.129	-1.138	-1.145	-1.151	-1.158	-1.162	-1.165	-1.168	-1.169	-1.169	-1.168	-1.166	-1.164	-1.160	-1.155	-1.150	-1.144	-1.138	-1.130	-1.122	-1.114	-1.105	-1.096	-1.086	-1.076	-1.066	-1.056	-1.046	-1.036	-1.026	-1.018	-1.008	-1.000	-0.990	-0.982	-0.975	-0.968	-0.961	-0.956	-0.951	-0.948	-0.944	-0.941	-0.940	-0.940	-0.941	-0.942	-0.946	-0.950	-0.955	-0.961	-0.969	-0.978	-0.988	-0.999	-1.010	-1.021	-1.036	-1.050	-1.066	-1.082	-1.099	-1.116	-1.134	-1.152	-1.171	-1.191	-1.211	-1.231	-1.251	-1.272	-1.292	-1.312	-1.334	-1.354	-1.374	-1.395	-1.414	-1.434	-1.451	-1.470	-1.486	-1.504	-1.520	-1.535	-1.549	-1.562	-1.574	-1.585	-1.596	-1.606	-1.614	-1.621	-1.628	-1.632	-1.638	-1.640	-1.642	-1.644	-1.644	-1.644	-1.642	-1.640	-1.636	-1.632	-1.628	-1.622	-1.616	-1.610	-1.602	-1.595	-1.586	-1.579	-1.570	-1.561	-1.552	-1.544	-1.534	-1.525	-1.516	-1.509	-1.500	-1.491	-1.484	-1.476	-1.469	-1.464	-1.456	-1.451	-1.446	-1.442	-1.439	-1.436	-1.434	-1.431	-1.431	-1.431	-1.432	-1.432	-1.435	-1.438	-1.441	-1.445	-1.450	-1.455	-1.461	-1.468	-1.476	-1.482	-1.491	-1.501	-1.511	-1.521	-1.532	-1.544	-1.556	-1.569	-1.581	-1.595	-1.610	-1.624	-1.639	-1.655	-1.669	-1.685	-1.702	-1.719	-1.735	-1.754	-1.771	-1.789	-1.808	-1.825	-1.844	-1.862	-1.882	-1.901	-1.921	-1.940	-1.961	-1.980	-2.000	-2.021	-2.042	-2.062	-2.082	-2.104	-2.124	-2.144	-2.164	-2.184	-2.205	-2.225	-2.244	-2.265	-2.284	-2.304	-2.321	-2.340	-2.359	-2.376	-2.394	-2.410	-2.426	-2.442	-2.456	-2.472	-2.485	-2.498	-2.511	-2.522	-2.532	-2.544	-2.552	-2.561	-2.568	-2.574	-2.579	-2.584	-2.588	-2.589	-2.590	-2.591	-2.590	-2.589	-2.586	-2.581	-2.578	-2.571	-2.565	-2.558	-2.549	-2.539	-2.529	-2.516	-2.505	-2.492	-2.478	-2.462	-2.448	-2.432	-2.416	-2.398	-2.380	-2.361	-2.342	-2.325	-2.305	-2.285	-2.265	-2.245	-2.225	-2.205	-2.185	-2.165	-2.145	-2.125	-2.105	-2.086	-2.068	-2.049	-2.030	-2.014	-1.996	-1.980	-1.964	-1.949	-1.934	-1.921	-1.908	-1.896	-1.885	-1.875	-1.866	-1.858	-1.850	-1.844	-1.838	-1.832	-1.829	-1.825	-1.824	-1.822	-1.822	-1.822	-1.825	-1.828	-1.831	-1.834	-1.840	-1.846	-1.851	-1.859	-1.866	-1.875	-1.884	-1.892	-1.902	-1.911	-1.921	-1.934	-1.942	-1.954	-1.964	-1.975	-1.986	-1.996	-2.006	-2.018	-2.027	-2.036	-2.045	-2.054	-2.061	-2.069	-2.075	-2.082	-2.088	-2.090	-2.094	-2.095	-2.096	-2.096	-2.096	-2.094	-2.090	-2.086	-2.081	-2.075	-2.068	-2.059	-2.050	-2.039	-2.025	-2.013	-1.998	-1.984	-1.966	-1.949	-1.931	-1.911	-1.891	-1.870	-1.848	-1.826	-1.804	-1.780	-1.755	-1.730	-1.706	-1.680	-1.655	-1.629	-1.602	-1.579	-1.552	-1.528	-1.502	-1.478	-1.454	-1.429	-1.406	-1.384	-1.361	-1.340	-1.319	-1.300	-1.280	-1.262	-1.245	-1.229	-1.212	-1.198	-1.184	-1.171	-1.160	-1.149	-1.139	-1.131	-1.124	-1.118	-1.111	-1.106	-1.102	-1.100	-1.098	-1.096	-1.096	-1.096	-1.098	-1.099	-1.101	-1.105	-1.108	-1.111	-1.116	-1.122	-1.126	-1.132	-1.139	-1.145	-1.151	-1.158	-1.164	-1.170	-1.176	-1.182	-1.189	-1.194	-1.200	-1.205	-1.211	-1.216	-1.220	-1.224	-1.228	-1.231	-1.235	-1.236	-1.239	-1.240	-1.241	-1.242	-1.242	-1.240	-1.240	-1.238	-1.236	-1.232	-1.230	-1.225	-1.221	-1.216	-1.211	-1.205	-1.199	-1.191	-1.185	-1.178	-1.171	-1.162	-1.155	-1.146	-1.138	-1.129	-1.120	-1.111	-1.102	-1.094	-1.085	-1.076	-1.066	-1.059	-1.050	-1.041	-1.032	-1.026	-1.019	-1.011	-1.005	-1.000	-0.994	-0.989	-0.985	-0.982	-0.979	-0.976	-0.975	-0.974	-0.974	-0.975	-0.976	-0.979	-0.981	-0.985	-0.990	-0.995	-1.001	-1.009	-1.016	-1.025	-1.035	-1.045	-1.055	-1.068	-1.080	-1.092	-1.106	-1.121	-1.135	-1.150	-1.166	-1.182	-1.199	-1.215	-1.232	-1.250	-1.268	-1.285	-1.302	-1.320	-1.339	-1.356	-1.374	-1.391	-1.408	-1.424	-1.440	-1.456	-1.471	-1.486	-1.500	-1.514	-1.528	-1.540	-1.552	-1.564	-1.574	-1.582	-1.592	-1.600	-1.608	-1.614	-1.619	-1.624	-1.628	-1.629	-1.630	-1.630	-1.629	-1.628	-1.624	-1.620	-1.615	-1.610	-1.602	-1.595	-1.586	-1.578	-1.568	-1.556	-1.544	-1.531	-1.518	-1.502	-1.488	-1.472	-1.455	-1.439	-1.421	-1.402	-1.384	-1.364	-1.345	-1.325	-1.304	-1.284	-1.262	-1.241	-1.220	-1.199	-1.178	-1.156	-1.134	-1.112	-1.091	-1.070	-1.049	-1.028	-1.009	-0.989	-0.970	-0.950	-0.932	-0.914	-0.896	-0.879	-0.862	-0.848	-0.831	-0.818	-0.802	-0.790	-0.778	-0.765	-0.754	-0.744	-0.735	-0.726	-0.719	-0.711	-0.705	-0.700	-0.695	-0.690	-0.686	-0.684	-0.681	-0.680	-0.678	-0.678	-0.676	-0.678	-0.678	-0.679	-0.680	-0.682	-0.684	-0.686	-0.688	-0.690	-0.692	-0.695	-0.699	-0.701	-0.704	-0.706	-0.708	-0.711	-0.712	-0.712	-0.714	-0.714	-0.715	-0.714	-0.714	-0.711	-0.710	-0.709	-0.705	-0.702	-0.698	-0.692	-0.686	-0.680	-0.674	-0.666	-0.658	-0.648	-0.639	-0.628	-0.615	-0.604	-0.591	-0.576	-0.562	-0.548	-0.531	-0.514	-0.498	-0.480	-0.461	-0.444	-0.425	-0.404	-0.385	-0.365	-0.344	-0.324	-0.302	-0.281	-0.260	-0.240	-0.219	-0.196	-0.176	-0.155	-0.135	-0.116	-0.096	-0.079	-0.060	-0.044	-0.028	-0.011	0.004	0.018	0.030	0.044	0.054	0.064	0.072	0.079	0.085	0.089	0.094	0.095	0.095	0.094	0.092	0.088	0.081	0.075	0.066	0.056	0.045	0.031	0.019	0.002	-0.015	-0.032	-0.052	-0.072	-0.094	-0.118	-0.141	-0.165	-0.190	-0.215	-0.241	-0.269	-0.296	-0.324	-0.351	-0.380	-0.409	-0.436	-0.465	-0.491	-0.520	-0.546	-0.574	-0.600	-0.626	-0.650	-0.675	-0.698	-0.721	-0.742	-0.765	-0.785	-0.804	-0.822	-0.840	-0.856	-0.872	-0.885	-0.898	-0.910	-0.921	-0.931	-0.941	-0.949	-0.956	-0.964	-0.969	-0.974	-0.978	-0.981	-0.985	-0.988	-0.989	-0.990	-0.991	-0.992	-0.991	-0.992	-0.992	-0.992	-0.992	-0.991	-0.992	-0.992	-0.992	-0.992	-0.994	-0.994	-0.996	-0.998	-1.000	-1.002	-1.005	-1.010	-1.015	-1.019	-1.025	-1.031	-1.038	-1.045	-1.052	-1.061	-1.071	-1.081	-1.092	-1.104	-1.116	-1.128	-1.141	-1.158	-1.171	-1.188	-1.204	-1.220	-1.238	-1.256	-1.275	-1.294	-1.312	-1.334	-1.355	-1.376	-1.399	-1.420	-1.442	-1.466	-1.490	-1.515	-1.539	-1.564	-1.589	-1.612	-1.638	-1.664	-1.689	-1.714	-1.741	-1.766	-1.791	-1.818	-1.842	-1.868	-1.892	-1.918	-1.942	-1.968	-1.991	-2.014	-2.038	-2.060	-2.082	-2.104	-2.125	-2.145	-2.165	-2.184	-2.202	-2.220	-2.238	-2.254	-2.269	-2.282	-2.296	-2.309	-2.321	-2.331	-2.342	-2.352	-2.360	-2.369	-2.374	-2.381	-2.386	-2.390	-2.394	-2.396	-2.398	-2.400	-2.400	-2.400	-2.400	-2.399	-2.399	-2.398	-2.396	-2.395	-2.392	-2.390	-2.389	-2.386	-2.384	-2.381	-2.380	-2.379	-2.378	-2.378	-2.378	-2.379	-2.380	-2.382	-2.385	-2.389	-2.394	-2.400	-2.406	-2.414	-2.422	-2.432	-2.444	-2.456	-2.469	-2.484	-2.500	-2.516	-2.535	-2.555	-2.575	-2.598	-2.620	-2.644	-2.669	-2.695	-2.721	-2.750	-2.779	-2.809	-2.840	-2.870	-2.901	-2.934	-2.968	-3.000	-3.034	-3.066	-3.100	-3.134	-3.168	-3.201	-3.235	-3.268	-3.300	-3.332	-3.364	-3.395	-3.425	-3.454	-3.481	-3.510	-3.535	-3.561	-3.585	-3.608	-3.629	-3.649	-3.669	-3.686	-3.702	-3.719	-3.732	-3.744	-3.754	-3.764	-3.771	-3.776	-3.781	-3.784	-3.784	-3.784	-3.781	-3.779	-3.774	-3.768	-3.761	-3.751	-3.740	-3.729	-3.716	-3.702	-3.686	-3.670	-3.652	-3.635	-3.615	-3.595	-3.572	-3.552	-3.529	-3.505	-3.481	-3.456	-3.431	-3.405	-3.379	-3.351	-3.324	-3.295	-3.268	-3.239	-3.210	-3.181	-3.151	-3.122	-3.092	-3.064	-3.034	-3.005	-2.975	-2.946	-2.916	-2.888	-2.859	-2.830	-2.801	-2.774	-2.745	-2.718	-2.690	-2.662	-2.635	-2.610	-2.582	-2.556	-2.531	-2.508	-2.481	-2.458	-2.434	-2.411	-2.388	-2.366	-2.345	-2.324	-2.305	-2.285	-2.265	-2.248	-2.230	-2.212	-2.196	-2.180	-2.165	-2.151	-2.138	-2.124	-2.111	-2.100	-2.088	-2.079	-2.068	-2.058	-2.050	-2.041	-2.034	-2.027	-2.021	-2.015	-2.010	-2.005	-2.000	-1.996	-1.992	-1.990	-1.986	-1.984	-1.981	-1.979	-1.978	-1.976	-1.975	-1.974	-1.972	-1.971	-1.970	-1.970	-1.969	-1.966	-1.966	-1.965	-1.962	-1.962	-1.961	-1.959	-1.958	-1.954	-1.952	-1.949	-1.946	-1.944	-1.940	-1.936	-1.934	-1.930	-1.925	-1.921	-1.916	-1.912	-1.908	-1.901	-1.896	-1.891	-1.886	-1.880	-1.875	-1.870	-1.864	-1.860	-1.855	-1.850	-1.845	-1.841	-1.836	-1.834	-1.830	-1.828	-1.825	-1.824	-1.822	-1.821	-1.821	-1.821	-1.821	-1.824	-1.825	-1.830	-1.832	-1.836	-1.841	-1.848	-1.854	-1.860	-1.868	-1.876	-1.885	-1.895	-1.904	-1.915	-1.926	-1.938	-1.950	-1.962	-1.975	-1.989	-2.001	-2.015	-2.027	-2.042	-2.055	-2.069	-2.082	-2.095	-2.109	-2.120	-2.132	-2.144	-2.154	-2.165	-2.174	-2.184	-2.190	-2.198	-2.202	-2.209	-2.212	-2.215	-2.216	-2.218	-2.216	-2.215	-2.211	-2.208	-2.201	-2.194	-2.186	-2.176	-2.165	-2.152	-2.139	-2.124	-2.108	-2.089	-2.071	-2.051	-2.030	-2.007	-1.985	-1.961	-1.938	-1.911	-1.885	-1.858	-1.829	-1.801	-1.772	-1.742	-1.714	-1.682	-1.652	-1.622	-1.592	-1.562	-1.532	-1.500	-1.470	-1.441	-1.411	-1.382	-1.352	-1.326	-1.298	-1.270	-1.245	-1.218	-1.192	-1.169	-1.145	-1.122	-1.101	-1.080	-1.060	-1.040	-1.021	-1.004	-0.986	-0.970	-0.955	-0.941	-0.926	-0.915	-0.902	-0.891	-0.880	-0.871	-0.861	-0.854	-0.845	-0.839	-0.830	-0.824	-0.819	-0.812	-0.808	-0.802	-0.798	-0.792	-0.788	-0.785	-0.780	-0.776	-0.771	-0.768	-0.762	-0.760	-0.755	-0.751	-0.746	-0.742	-0.736	-0.732	-0.726	-0.722	-0.716	-0.710	-0.705	-0.699	-0.692	-0.685	-0.678	-0.670	-0.662	-0.654	-0.645	-0.638	-0.629	-0.620	-0.611	-0.602	-0.591	-0.582	-0.571	-0.561	-0.551	-0.541	-0.530	-0.519	-0.509	-0.498	-0.488	-0.475	-0.464	-0.452	-0.442	-0.431	-0.420	-0.409	-0.399	-0.388	-0.376	-0.366	-0.355	-0.345	-0.335	-0.325	-0.315	-0.306	-0.295	-0.286	-0.275	-0.266	-0.258	-0.249	-0.240	-0.231	-0.222	-0.216	-0.208	-0.201	-0.195	-0.188	-0.181	-0.176	-0.171	-0.165	-0.161	-0.158	-0.155	-0.151	-0.149	-0.146	-0.146	-0.144	-0.144	-0.145	-0.146	-0.148	-0.150	-0.151	-0.155	-0.159	-0.162	-0.169	-0.174	-0.181	-0.189	-0.196	-0.205	-0.214	-0.224	-0.232	-0.242	-0.254	-0.264	-0.275	-0.286	-0.298	-0.309	-0.320	-0.332	-0.344	-0.356	-0.366	-0.379	-0.389	-0.399	-0.409	-0.418	-0.428	-0.435	-0.442	-0.450	-0.456	-0.460	-0.464	-0.468	-0.470	-0.470	-0.470	-0.468	-0.464	-0.459	-0.454	-0.446	-0.438	-0.426	-0.414	-0.400	-0.385	-0.369	-0.350	-0.331	-0.310	-0.288	-0.264	-0.239	-0.211	-0.184	-0.154	-0.124	-0.092	-0.059	-0.025	0.010	0.044	0.081	0.118	0.156	0.194	0.231	0.269	0.309	0.348	0.388	0.426	0.465	0.502	0.540	0.578	0.614	0.650	0.685	0.720	0.754	0.786	0.816	0.846	0.875	0.902	0.929	0.952	0.976	0.998	1.018	1.035	1.051	1.066	1.080	1.091	1.100	1.109	1.115	1.120	1.122	1.124	1.122	1.120	1.116	1.111	1.104	1.096	1.085	1.074	1.061	1.048	1.034	1.018	1.001	0.984	0.965	0.945	0.925	0.905	0.884	0.861	0.841	0.818	0.796	0.774	0.752	0.731	0.709	0.688	0.666	0.646	0.626	0.606	0.588	0.569	0.551	0.536	0.521	0.507	0.494	0.481	0.471	0.461	0.452	0.448	0.442	0.439	0.436	0.436	0.436	0.440	0.442	0.449	0.456	0.464	0.475	0.486	0.499	0.512	0.529	0.546	0.565	0.586	0.606	0.629	0.652	0.678	0.704	0.731	0.759	0.786	0.816	0.848	0.879	0.911	0.942	0.975	1.008	1.040	1.072	1.106	1.139	1.172	1.205	1.238	1.270	1.302	1.334	1.364	1.394	1.424	1.452	1.480	1.508	1.534	1.559	1.582	1.605	1.628	1.649	1.669	1.686	1.702	1.720	1.734	1.746	1.759	1.770	1.779	1.786	1.794	1.799	1.804	1.806	1.809	1.809	1.808	1.805	1.802	1.799	1.792	1.786	1.779	1.771	1.760	1.751	1.740	1.726	1.714	1.700	1.685	1.669	1.654	1.638	1.620	1.602	1.585	1.565	1.546	1.526	1.509	1.489	1.468	1.448	1.429	1.409	1.388	1.369	1.349	1.330	1.311	1.291	1.274	1.255	1.238	1.220	1.205	1.189	1.172	1.159	1.145	1.132	1.119	1.108	1.098	1.089	1.079	1.071	1.065	1.058	1.054	1.050	1.046	1.044	1.042	1.041	1.042	1.045	1.048	1.050	1.056	1.060	1.065	1.072	1.080	1.086	1.096	1.104	1.114	1.122	1.132	1.142	1.152	1.161	1.171	1.180	1.190	1.200	1.209	1.218	1.224	1.232	1.239	1.245	1.250	1.255	1.259	1.261	1.262	1.262	1.262	1.261	1.259	1.256	1.251	1.246	1.239	1.230	1.221	1.211	1.200	1.188	1.175	1.160	1.145	1.130	1.114	1.096	1.079	1.061	1.041	1.021	1.001	0.982	0.961	0.940	0.920	0.899	0.879	0.859	0.838	0.816	0.798	0.778	0.759	0.740	0.722	0.705	0.688	0.671	0.655	0.639	0.626	0.612	0.600	0.588	0.578	0.566	0.556	0.548	0.540	0.534	0.526	0.521	0.516	0.512	0.509	0.506	0.504	0.502	0.502	0.501	0.501	0.502	0.505	0.507	0.509	0.511	0.515	0.519	0.524	0.528	0.532	0.538	0.544	0.548	0.554	0.560	0.565	0.571	0.578	0.584	0.590	0.596	0.601	0.609	0.614	0.620	0.626	0.631	0.636	0.641	0.646	0.650	0.655	0.659	0.661	0.665	0.668	0.669	0.671	0.674	0.674	0.672	0.672	0.672	0.670	0.668	0.665	0.660	0.656	0.651	0.645	0.639	0.631	0.625	0.616	0.608	0.598	0.588	0.576	0.564	0.554	0.541	0.526	0.514	0.500	0.486	0.471	0.458	0.442	0.428	0.414	0.399	0.384	0.370	0.355	0.341	0.326	0.312	0.299	0.286	0.274	0.261	0.251	0.239	0.229	0.220	0.212	0.205	0.199	0.192	0.186	0.182	0.179	0.176	0.175	0.174	0.172	0.174	0.175	0.178	0.180	0.185	0.189	0.195	0.200	0.206	0.215	0.221	0.229	0.239	0.246	0.255	0.265	0.274	0.284	0.294	0.304	0.312	0.322	0.331	0.340	0.350	0.358	0.365	0.372	0.380	0.386	0.391	0.396	0.401	0.405	0.409	0.410	0.411	0.411	0.411	0.410	0.409	0.406	0.404	0.400	0.395	0.390	0.384	0.378	0.370	0.362	0.354	0.345	0.336	0.326	0.315	0.304	0.294	0.282	0.271	0.261	0.250	0.238	0.228	0.216	0.205	0.195	0.185	0.175	0.165	0.158	0.149	0.141	0.135	0.129	0.122	0.119	0.116	0.112	0.111	0.111	0.111	0.112	0.115	0.119	0.124	0.130	0.136	0.144	0.152	0.162	0.174	0.186	0.201	0.216	0.232	0.249	0.268	0.286	0.308	0.328	0.349	0.372	0.395	0.420	0.445	0.471	0.496	0.522	0.550	0.576	0.605	0.632	0.660	0.688	0.716	0.744	0.772	0.799	0.826	0.854	0.880	0.908	0.932	0.958	0.982	1.008	1.031	1.054	1.074	1.096	1.116	1.134	1.151	1.168	1.184	1.199	1.211	1.224	1.235	1.244	1.251	1.260	1.265	1.270	1.272	1.275	1.276	1.275	1.274	1.271	1.268	1.261	1.254	1.248	1.239	1.228	1.216	1.205	1.192	1.179	1.164	1.149	1.134	1.116	1.099	1.080	1.064	1.042	1.024	1.005	0.986	0.965	0.946	0.926	0.906	0.886	0.868	0.849	0.831	0.812	0.796	0.779	0.762	0.746	0.731	0.719	0.705	0.692	0.682	0.671	0.662	0.654	0.646	0.640	0.635	0.631	0.629	0.629	0.628	0.629	0.630	0.634	0.639	0.644	0.650	0.656	0.666	0.675	0.685	0.698	0.710	0.722	0.736	0.751	0.765	0.781	0.798	0.814	0.831	0.848	0.865	0.882	0.900	0.918	0.936	0.954	0.972	0.990	1.006	1.024	1.041	1.058	1.072	1.089	1.104	1.119	1.134	1.148	1.160	1.172	1.184	1.195	1.206	1.216	1.225	1.235	1.241	1.250	1.255	1.261	1.266	1.271	1.274	1.279	1.281	1.282	1.284	1.285	1.285	1.284	1.282	1.281	1.279	1.276	1.272	1.269	1.265	1.261	1.256	1.251	1.245	1.240	1.234	1.228	1.220	1.212	1.205	1.196	1.189	1.181	1.171	1.164	1.154	1.145	1.136	1.126	1.118	1.108	1.098	1.089	1.079	1.070	1.060	1.050	1.040	1.031	1.022	1.014	1.004	0.995	0.986	0.978	0.970	0.961	0.952	0.944	0.935	0.929	0.921	0.915	0.908	0.901	0.894	0.889	0.882	0.876	0.871	0.866	0.861	0.856	0.852	0.848	0.844	0.840	0.835	0.831	0.829	0.825	0.822	0.820	0.818	0.815	0.812	0.810	0.808	0.805	0.804	0.800	0.798	0.795	0.794	0.791	0.789	0.786	0.782	0.780	0.778	0.774	0.771	0.768	0.762	0.759	0.754	0.750	0.745	0.740	0.734	0.729	0.722	0.716	0.709	0.701	0.694	0.686	0.678	0.669	0.660	0.650	0.640	0.630	0.620	0.609	0.599	0.588	0.574	0.562	0.550	0.536	0.524	0.510	0.496	0.481	0.468	0.454	0.439	0.424	0.410	0.395	0.380	0.365	0.350	0.335	0.320	0.305	0.291	0.276	0.262	0.248	0.235	0.222	0.209	0.198	0.185	0.175	0.165	0.155	0.146	0.138	0.130	0.124	0.119	0.112	0.109	0.105	0.102	0.100	0.100	0.100	0.101	0.102	0.106	0.109	0.115	0.120	0.126	0.134	0.140	0.149	0.158	0.168	0.176	0.188	0.199	0.211	0.221	0.234	0.245	0.258	0.269	0.280	0.292	0.304	0.314	0.325	0.335	0.345	0.354	0.361	0.370	0.376	0.382	0.388	0.392	0.396	0.398	0.400	0.399	0.400	0.398	0.394	0.390	0.385	0.380	0.372	0.364	0.354	0.344	0.332	0.320	0.306	0.291	0.276	0.260	0.242	0.224	0.205	0.185	100.000	5.000	2.000	1.000	6.000	0.000	0.000	0.000	0.000	0.000	0.000	0.000	0.000	0.000	0.000	0.000	0.000	0.000	-2.272	-2.285	-2.298	-2.308	-2.318	-2.326	-2.334	-2.341	-2.348	-2.351	-2.354	-2.356	-2.358	-2.356	-2.355	-2.352	-2.348	-2.342	-2.338	-2.329	-2.321	-2.311	-2.300	-2.289	-2.275	-2.261	-2.246	-2.230	-2.214	-2.196	-2.176	-2.158	-2.138	-2.118	-2.095	-2.074	-2.052	-2.030	-2.007	-1.985	-1.961	-1.938	-1.915	-1.891	-1.869	-1.845	-1.822	-1.800	-1.778	-1.758	-1.736	-1.716	-1.696	-1.676	-1.658	-1.639	-1.622	-1.606	-1.591	-1.576	-1.564	-1.551	-1.540	-1.530	-1.520	-1.512	-1.506	-1.500	-1.495	-1.492	-1.489	-1.488	-1.488	-1.489	-1.490	-1.492	-1.496	-1.501	-1.508	-1.514	-1.522	-1.531	-1.541	-1.551	-1.564	-1.575	-1.588	-1.601	-1.615	-1.629	-1.644	-1.660	-1.675	-1.690	-1.706	-1.724	-1.740	-1.756	-1.772	-1.789	-1.806	-1.822	-1.839	-1.855	-1.871	-1.886	-1.900	-1.915	-1.929	-1.942	-1.956	-1.969	-1.980	-1.991	-2.001	-2.009	-2.016	-2.024	-2.031	-2.036	-2.040	-2.044	-2.046	-2.047	-2.049	-2.049	-2.047	-2.045	-2.042	-2.039	-2.034	-2.027	-2.021	-2.014	-2.004	-1.995	-1.985	-1.974	-1.962	-1.951	-1.938	-1.924	-1.910	-1.895	-1.880	-1.865	-1.850	-1.834	-1.819	-1.802	-1.788	-1.771	-1.755	-1.740	-1.724	-1.709	-1.694	-1.680	-1.665	-1.651	-1.638	-1.624	-1.611	-1.599	-1.588	-1.578	-1.566	-1.556	-1.548	-1.540	-1.532	-1.525	-1.519	-1.512	-1.508	-1.504	-1.500	-1.498	-1.495	-1.494	-1.492	-1.492	-1.491	-1.492	-1.494	-1.495	-1.498	-1.500	-1.502	-1.506	-1.509	-1.512	-1.518	-1.521	-1.526	-1.531	-1.536	-1.541	-1.546	-1.551	-1.556	-1.561	-1.566	-1.571	-1.576	-1.579	-1.584	-1.588	-1.589	-1.592	-1.595	-1.596	-1.599	-1.600	-1.601	-1.601	-1.600	-1.600	-1.600	-1.598	-1.596	-1.594	-1.590	-1.588	-1.582	-1.579	-1.574	-1.569	-1.562	-1.556	-1.549	-1.542	-1.535	-1.528	-1.519	-1.510	-1.501	-1.492	-1.482	-1.472	-1.464	-1.452	-1.442	-1.432	-1.424	-1.412	-1.401	-1.391	-1.381	-1.370	-1.360	-1.349	-1.339	-1.329	-1.319	-1.310	-1.300	-1.292	-1.285	-1.276	-1.270	-1.262	-1.255	-1.250	-1.245	-1.240	-1.235	-1.231	-1.229	-1.225	-1.224	-1.221	-1.220	-1.220	-1.220	-1.221	-1.222	-1.224	-1.226	-1.229	-1.232	-1.236	-1.241	-1.246	-1.252	-1.258	-1.265	-1.271	-1.279	-1.286	-1.294	-1.302	-1.310	-1.320	-1.328	-1.336	-1.346	-1.355	-1.362	-1.372	-1.381	-1.389	-1.399	-1.408	-1.415	-1.425	-1.434	-1.440	-1.448	-1.456	-1.464	-1.471	-1.478	-1.484	-1.489	-1.495	-1.500	-1.505	-1.509	-1.512	-1.516	-1.519	-1.521	-1.522	-1.522	-1.524	-1.524	-1.525	-1.524	-1.521	-1.521	-1.519	-1.515	-1.512	-1.509	-1.504	-1.499	-1.495	-1.489	-1.482	-1.476	-1.469	-1.462	-1.454	-1.446	-1.438	-1.429	-1.420	-1.410	-1.401	-1.390	-1.381	-1.371	-1.360	-1.349	-1.338	-1.326	-1.315	-1.304	-1.292	-1.281	-1.270	-1.258	-1.246	-1.235	-1.224	-1.212	-1.201	-1.190	-1.180	-1.170	-1.160	-1.150	-1.140	-1.130	-1.121	-1.112	-1.104	-1.095	-1.089	-1.082	-1.075	-1.069	-1.062	-1.059	-1.054	-1.050	-1.048	-1.044	-1.041	-1.039	-1.039	-1.036	-1.036	-1.035	-1.036	-1.036	-1.038	-1.040	-1.041	-1.042	-1.045	-1.048	-1.051	-1.055	-1.058	-1.061	-1.066	-1.071	-1.076	-1.080	-1.084	-1.089	-1.095	-1.099	-1.104	-1.108	-1.112	-1.118	-1.122	-1.126	-1.131	-1.135	-1.139	-1.142	-1.145	-1.149	-1.151	-1.154	-1.155	-1.158	-1.159	-1.159	-1.160	-1.159	-1.159	-1.159	-1.156	-1.154	-1.151	-1.150	-1.146	-1.141	-1.138	-1.134	-1.128	-1.122	-1.116	-1.110	-1.104	-1.096	-1.089	-1.081	-1.072	-1.064	-1.055	-1.046	-1.036	-1.028	-1.018	-1.008	-0.998	-0.989	-0.979	-0.968	-0.958	-0.949	-0.939	-0.930	-0.922	-0.912	-0.904	-0.896	-0.889	-0.881	-0.875	-0.869	-0.862	-0.858	-0.854	-0.850	-0.848	-0.844	-0.842	-0.841	-0.841	-0.841	-0.844	-0.846	-0.849	-0.854	-0.858	-0.862	-0.870	-0.876	-0.885	-0.892	-0.902	-0.912	-0.924	-0.935	-0.946	-0.959	-0.972	-0.985	-1.000	-1.014	-1.029	-1.045	-1.060	-1.076	-1.092	-1.109	-1.126	-1.141	-1.159	-1.175	-1.191	-1.209	-1.225	-1.241	-1.259	-1.274	-1.291	-1.306	-1.324	-1.339	-1.354	-1.371	-1.386	-1.401	-1.415	-1.430	-1.445	-1.459	-1.472	-1.486	-1.500	-1.514	-1.528	-1.541	-1.554	-1.566	-1.580	-1.592	-1.605	-1.618	-1.630	-1.642	-1.655	-1.668	-1.679	-1.691	-1.704	-1.716	-1.729	-1.740	-1.754	-1.765	-1.778	-1.790	-1.801	-1.814	-1.826	-1.839	-1.851	-1.862	-1.876	-1.888	-1.900	-1.912	-1.925	-1.936	-1.949	-1.961	-1.972	-1.985	-1.996	-2.009	-2.020	-2.033	-2.044	-2.056	-2.068	-2.080	-2.092	-2.104	-2.115	-2.126	-2.138	-2.149	-2.160	-2.172	-2.185	-2.196	-2.208	-2.220	-2.231	-2.244	-2.256	-2.269	-2.281	-2.294	-2.306	-2.320	-2.332	-2.346	-2.360	-2.372	-2.386	-2.401	-2.415	-2.429	-2.442	-2.456	-2.470	-2.485	-2.499	-2.512	-2.528	-2.541	-2.554	-2.568	-2.581	-2.595	-2.606	-2.619	-2.630	-2.642	-2.654	-2.665	-2.674	-2.685	-2.694	-2.701	-2.710	-2.716	-2.722	-2.728	-2.732	-2.738	-2.741	-2.744	-2.745	-2.746	-2.746	-2.745	-2.744	-2.741	-2.738	-2.732	-2.728	-2.721	-2.714	-2.708	-2.699	-2.691	-2.682	-2.672	-2.662	-2.652	-2.642	-2.631	-2.620	-2.609	-2.596	-2.584	-2.572	-2.561	-2.550	-2.539	-2.528	-2.518	-2.508	-2.498	-2.489	-2.481	-2.472	-2.465	-2.459	-2.452	-2.449	-2.445	-2.442	-2.440	-2.439	-2.440	-2.441	-2.442	-2.446	-2.451	-2.456	-2.464	-2.470	-2.479	-2.489	-2.499	-2.509	-2.520	-2.532	-2.548	-2.561	-2.576	-2.591	-2.608	-2.625	-2.641	-2.658	-2.675	-2.692	-2.710	-2.728	-2.746	-2.762	-2.780	-2.798	-2.814	-2.830	-2.846	-2.860	-2.875	-2.889	-2.902	-2.914	-2.928	-2.939	-2.948	-2.956	-2.965	-2.972	-2.979	-2.985	-2.989	-2.992	-2.995	-2.996	-2.996	-2.996	-2.994	-2.990	-2.986	-2.981	-2.975	-2.969	-2.960	-2.951	-2.942	-2.932	-2.920	-2.909	-2.895	-2.881	-2.869	-2.854	-2.838	-2.822	-2.806	-2.789	-2.771	-2.755	-2.736	-2.716	-2.699	-2.679	-2.660	-2.640	-2.620	-2.600	-2.580	-2.559	-2.538	-2.518	-2.498	-2.475	-2.454	-2.432	-2.412	-2.391	-2.370	-2.349	-2.326	-2.305	-2.284	-2.262	-2.242	-2.220	-2.199	-2.179	-2.158	-2.136	-2.116	-2.096	-2.076	-2.055	-2.035	-2.016	-1.996	-1.978	-1.959	-1.941	-1.921	-1.904	-1.886	-1.870	-1.855	-1.839	-1.824	-1.809	-1.796	-1.782	-1.770	-1.760	-1.749	-1.740	-1.730	-1.722	-1.716	-1.709	-1.704	-1.700	-1.698	-1.695	-1.694	-1.694	-1.694	-1.696	-1.700	-1.704	-1.709	-1.715	-1.721	-1.729	-1.738	-1.749	-1.759	-1.771	-1.782	-1.796	-1.810	-1.825	-1.841	-1.856	-1.874	-1.891	-1.909	-1.925	-1.944	-1.962	-1.981	-2.000	-2.019	-2.038	-2.056	-2.075	-2.092	-2.111	-2.129	-2.146	-2.164	-2.180	-2.195	-2.211	-2.226	-2.240	-2.255	-2.266	-2.279	-2.290	-2.301	-2.311	-2.321	-2.329	-2.336	-2.342	-2.349	-2.354	-2.359	-2.361	-2.365	-2.368	-2.369	-2.370	-2.371	-2.371	-2.370	-2.371	-2.370	-2.369	-2.368	-2.365	-2.362	-2.361	-2.359	-2.358	-2.355	-2.354	-2.351	-2.350	-2.349	-2.348	-2.346	-2.346	-2.345	-2.345	-2.345	-2.346	-2.346	-2.349	-2.351	-2.354	-2.356	-2.360	-2.364	-2.369	-2.374	-2.378	-2.384	-2.390	-2.396	-2.401	-2.409	-2.416	-2.422	-2.430	-2.436	-2.444	-2.449	-2.456	-2.462	-2.469	-2.475	-2.480	-2.485	-2.490	-2.494	-2.496	-2.500	-2.501	-2.502	-2.504	-2.502	-2.502	-2.501	-2.498	-2.495	-2.491	-2.485	-2.480	-2.471	-2.462	-2.452	-2.442	-2.431	-2.419	-2.405	-2.390	-2.376	-2.360	-2.342	-2.324	-2.305	-2.286	-2.265	-2.244	-2.222	-2.200	-2.176	-2.152	-2.129	-2.104	-2.079	-2.054	-2.029	-2.002	-1.976	-1.950	-1.924	-1.896	-1.869	-1.844	-1.816	-1.790	-1.765	-1.739	-1.712	-1.689	-1.664	-1.639	-1.615	-1.591	-1.568	-1.545	-1.524	-1.502	-1.482	-1.461	-1.441	-1.421	-1.404	-1.385	-1.369	-1.352	-1.336	-1.320	-1.306	-1.292	-1.278	-1.266	-1.254	-1.240	-1.230	-1.219	-1.208	-1.198	-1.189	-1.179	-1.170	-1.161	-1.152	-1.146	-1.138	-1.130	-1.124	-1.118	-1.110	-1.104	-1.098	-1.091	-1.085	-1.079	-1.074	-1.068	-1.062	-1.056	-1.051	-1.046	-1.039	-1.034	-1.029	-1.024	-1.018	-1.012	-1.006	-1.001	-0.996	-0.990	-0.986	-0.981	-0.975	-0.971	-0.966	-0.960	-0.956	-0.951	-0.946	-0.942	-0.938	-0.934	-0.929	-0.926	-0.921	-0.919	-0.915	-0.912	-0.909	-0.908	-0.905	-0.902	-0.901	-0.900	-0.899	-0.899	-0.900	-0.899	-0.899	-0.900	-0.902	-0.904	-0.906	-0.908	-0.911	-0.914	-0.918	-0.921	-0.926	-0.930	-0.936	-0.940	-0.946	-0.952	-0.959	-0.966	-0.974	-0.981	-0.990	-0.999	-1.008	-1.016	-1.026	-1.038	-1.048	-1.059	-1.070	-1.081	-1.094	-1.106	-1.119	-1.132	-1.146	-1.159	-1.172	-1.188	-1.202	-1.218	-1.234	-1.248	-1.264	-1.281	-1.296	-1.312	-1.330	-1.346	-1.364	-1.380	-1.396	-1.412	-1.429	-1.445	-1.462	-1.479	-1.494	-1.509	-1.525	-1.539	-1.552	-1.568	-1.581	-1.594	-1.605	-1.618	-1.628	-1.639	-1.649	-1.656	-1.665	-1.672	-1.679	-1.684	-1.688	-1.691	-1.694	-1.695	-1.696	-1.695	-1.692	-1.690	-1.686	-1.680	-1.675	-1.668	-1.659	-1.650	-1.639	-1.629	-1.616	-1.602	-1.589	-1.574	-1.558	-1.542	-1.524	-1.506	-1.488	-1.468	-1.449	-1.429	-1.409	-1.388	-1.368	-1.346	-1.326	-1.304	-1.284	-1.264	-1.242	-1.222	-1.201	-1.182	-1.164	-1.145	-1.128	-1.111	-1.095	-1.079	-1.064	-1.050	-1.038	-1.026	-1.015	-1.005	-0.996	-0.989	-0.982	-0.978	-0.974	-0.971	-0.970	-0.970	-0.970	-0.972	-0.976	-0.980	-0.988	-0.994	-1.002	-1.012	-1.022	-1.034	-1.048	-1.061	-1.076	-1.092	-1.109	-1.126	-1.145	-1.164	-1.184	-1.205	-1.226	-1.249	-1.270	-1.294	-1.316	-1.340	-1.364	-1.386	-1.411	-1.436	-1.460	-1.484	-1.509	-1.532	-1.556	-1.580	-1.604	-1.626	-1.649	-1.670	-1.692	-1.712	-1.734	-1.754	-1.772	-1.791	-1.808	-1.824	-1.840	-1.855	-1.868	-1.880	-1.892	-1.901	-1.910	-1.918	-1.924	-1.929	-1.934	-1.935	-1.938	-1.936	-1.935	-1.934	-1.928	-1.924	-1.915	-1.908	-1.898	-1.886	-1.874	-1.859	-1.844	-1.826	-1.808	-1.789	-1.768	-1.746	-1.724	-1.699	-1.674	-1.646	-1.620	-1.590	-1.561	-1.531	-1.500	-1.469	-1.435	-1.402	-1.369	-1.335	-1.301	-1.266	-1.232	-1.196	-1.161	-1.126	-1.091	-1.056	-1.021	-0.988	-0.952	-0.919	-0.885	-0.854	-0.821	-0.790	-0.759	-0.729	-0.699	-0.669	-0.641	-0.614	-0.589	-0.562	-0.539	-0.516	-0.492	-0.472	-0.452	-0.434	-0.415	-0.399	-0.384	-0.369	-0.356	-0.342	-0.331	-0.321	-0.311	-0.302	-0.296	-0.289	-0.282	-0.279	-0.275	-0.271	-0.270	-0.269	-0.269	-0.270	-0.271	-0.272	-0.275	-0.278	-0.281	-0.285	-0.289	-0.294	-0.300	-0.305	-0.310	-0.316	-0.321	-0.328	-0.334	-0.340	-0.345	-0.351	-0.358	-0.362	-0.368	-0.374	-0.379	-0.384	-0.389	-0.391	-0.395	-0.399	-0.402	-0.404	-0.406	-0.408	-0.409	-0.409	-0.409	-0.408	-0.408	-0.405	-0.404	-0.400	-0.398	-0.392	-0.388	-0.382	-0.376	-0.371	-0.364	-0.358	-0.350	-0.342	-0.335	-0.325	-0.318	-0.308	-0.299	-0.289	-0.279	-0.270	-0.260	-0.251	-0.241	-0.232	-0.222	-0.214	-0.205	-0.196	-0.188	-0.181	-0.172	-0.166	-0.160	-0.154	-0.148	-0.144	-0.140	-0.136	-0.132	-0.130	-0.129	-0.128	-0.128	-0.128	-0.129	-0.129	-0.131	-0.134	-0.136	-0.140	-0.144	-0.149	-0.154	-0.160	-0.166	-0.172	-0.179	-0.185	-0.191	-0.200	-0.209	-0.215	-0.224	-0.232	-0.239	-0.248	-0.256	-0.264	-0.272	-0.281	-0.289	-0.298	-0.305	-0.312	-0.320	-0.329	-0.335	-0.342	-0.350	-0.356	-0.364	-0.370	-0.376	-0.381	-0.388	-0.394	-0.399	-0.404	-0.409	-0.415	-0.419	-0.424	-0.429	-0.432	-0.438	-0.441	-0.446	-0.450	-0.454	-0.458	-0.461	-0.465	-0.469	-0.471	-0.475	-0.479	-0.482	-0.485	-0.486	-0.490	-0.492	-0.495	-0.496	-0.499	-0.500	-0.501	-0.502	-0.504	-0.506	-0.506	-0.509	-0.509	-0.510	-0.509	-0.510	-0.510	-0.510	-0.510	-0.509	-0.510	-0.507	-0.507	-0.506	-0.506	-0.505	-0.505	-0.504	-0.502	-0.502	-0.502	-0.500	-0.500	-0.500	-0.501	-0.501	-0.502	-0.504	-0.504	-0.506	-0.507	-0.510	-0.514	-0.515	-0.519	-0.522	-0.526	-0.531	-0.535	-0.541	-0.546	-0.552	-0.559	-0.566	-0.572	-0.580	-0.588	-0.595	-0.602	-0.611	-0.619	-0.626	-0.635	-0.644	-0.650	-0.659	-0.668	-0.674	-0.681	-0.689	-0.696	-0.702	-0.709	-0.714	-0.720	-0.725	-0.729	-0.732	-0.736	-0.740	-0.741	-0.744	-0.745	-0.745	-0.746	-0.746	-0.745	-0.744	-0.742	-0.740	-0.736	-0.734	-0.730	-0.726	-0.721	-0.716	-0.711	-0.706	-0.700	-0.695	-0.689	-0.684	-0.678	-0.670	-0.664	-0.658	-0.651	-0.645	-0.640	-0.635	-0.629	-0.624	-0.618	-0.614	-0.609	-0.605	-0.601	-0.599	-0.596	-0.594	-0.591	-0.590	-0.589	-0.590	-0.590	-0.590	-0.592	-0.594	-0.595	-0.598	-0.601	-0.605	-0.609	-0.614	-0.618	-0.622	-0.628	-0.632	-0.639	-0.645	-0.652	-0.658	-0.665	-0.671	-0.679	-0.685	-0.692	-0.699	-0.706	-0.712	-0.720	-0.725	-0.732	-0.738	-0.744	-0.749	-0.754	-0.758	-0.762	-0.766	-0.769	-0.772	-0.774	-0.776	-0.776	-0.778	-0.778	-0.776	-0.776	-0.775	-0.772	-0.770	-0.765	-0.761	-0.758	-0.751	-0.745	-0.739	-0.732	-0.722	-0.714	-0.704	-0.695	-0.684	-0.672	-0.661	-0.649	-0.636	-0.622	-0.610	-0.595	-0.580	-0.565	-0.550	-0.535	-0.520	-0.504	-0.489	-0.472	-0.458	-0.441	-0.426	-0.410	-0.395	-0.379	-0.364	-0.349	-0.334	-0.320	-0.305	-0.291	-0.279	-0.265	-0.254	-0.241	-0.230	-0.219	-0.209	-0.200	-0.191	-0.184	-0.175	-0.169	-0.162	-0.158	-0.152	-0.149	-0.145	-0.144	-0.141	-0.140	-0.141	-0.141	-0.142	-0.145	-0.149	-0.151	-0.155	-0.160	-0.165	-0.171	-0.178	-0.185	-0.191	-0.200	-0.209	-0.216	-0.225	-0.234	-0.245	-0.254	-0.262	-0.272	-0.282	-0.291	-0.302	-0.311	-0.321	-0.330	-0.339	-0.348	-0.356	-0.365	-0.371	-0.379	-0.385	-0.391	-0.395	-0.400	-0.402	-0.406	-0.408	-0.409	-0.410	-0.409	-0.408	-0.406	-0.402	-0.399	-0.392	-0.388	-0.379	-0.372	-0.362	-0.352	-0.341	-0.331	-0.318	-0.304	-0.290	-0.275	-0.259	-0.242	-0.225	-0.208	-0.189	-0.170	-0.149	-0.129	-0.108	-0.086	-0.065	-0.042	-0.021	0.002	0.025	0.048	0.070	0.092	0.115	0.139	0.161	0.182	0.206	0.228	0.250	0.271	0.291	0.314	0.334	0.352	0.372	0.391	0.410	0.428	0.446	0.462	0.479	0.494	0.509	0.522	0.536	0.550	0.561	0.574	0.585	0.595	0.605	0.615	0.624	0.632	0.640	0.646	0.654	0.660	0.665	0.671	0.675	0.679	0.684	0.686	0.689	0.690	0.692	0.694	0.695	0.696	0.696	0.696	0.695	0.695	0.694	0.690	0.689	0.686	0.684	0.680	0.676	0.672	0.669	0.665	0.659	0.654	0.649	0.644	0.638	0.632	0.625	0.620	0.614	0.606	0.600	0.592	0.586	0.578	0.571	0.564	0.556	0.549	0.540	0.534	0.525	0.516	0.509	0.501	0.492	0.484	0.476	0.469	0.460	0.452	0.446	0.438	0.430	0.422	0.415	0.408	0.400	0.392	0.386	0.379	0.372	0.365	0.359	0.352	0.346	0.340	0.334	0.328	0.322	0.316	0.311	0.306	0.301	0.295	0.291	0.286	0.281	0.278	0.272	0.268	0.262	0.258	0.255	0.250	0.245	0.241	0.236	0.232	0.228	0.222	0.219	0.214	0.209	0.204	0.200	0.194	0.189	0.184	0.178	0.171	0.166	0.160	0.154	0.146	0.139	0.131	0.124	0.116	0.108	0.099	0.090	0.080	0.071	0.060	0.050	0.040	0.030	0.018	0.006	-0.006	-0.018	-0.030	-0.041	-0.054	-0.066	-0.080	-0.092	-0.108	-0.120	-0.132	-0.148	-0.160	-0.174	-0.188	-0.201	-0.214	-0.226	-0.239	-0.251	-0.262	-0.275	-0.285	-0.295	-0.305	-0.315	-0.324	-0.330	-0.339	-0.345	-0.350	-0.356	-0.359	-0.362	-0.366	-0.366	-0.368	-0.368	-0.365	-0.364	-0.360	-0.356	-0.351	-0.345	-0.339	-0.330	-0.322	-0.314	-0.302	-0.292	-0.281	-0.269	-0.256	-0.242	-0.230	-0.215	-0.200	-0.186	-0.171	-0.156	-0.141	-0.128	-0.112	-0.096	-0.082	-0.068	-0.054	-0.040	-0.026	-0.012	0.000	0.012	0.024	0.035	0.046	0.056	0.065	0.074	0.081	0.089	0.095	0.101	0.105	0.109	0.112	0.115	0.116	0.116	0.116	0.115	0.114	0.111	0.108	0.104	0.100	0.095	0.090	0.082	0.078	0.070	0.062	0.055	0.046	0.039	0.030	0.021	0.012	0.004	-0.005	-0.015	-0.022	-0.032	-0.042	-0.051	-0.060	-0.069	-0.078	-0.085	-0.094	-0.101	-0.109	-0.116	-0.122	-0.129	-0.135	-0.140	-0.144	-0.148	-0.151	-0.155	-0.158	-0.159	-0.161	-0.162	-0.164	-0.164	-0.162	-0.161	-0.159	-0.158	-0.155	-0.151	-0.149	-0.144	-0.140	-0.135	-0.130	-0.126	-0.120	-0.115	-0.109	-0.102	-0.096	-0.090	-0.084	-0.078	-0.071	-0.065	-0.059	-0.054	-0.049	-0.044	-0.040	-0.035	-0.031	-0.028	-0.025	-0.024	-0.022	-0.021	-0.021	-0.024	-0.024	-0.028	-0.030	-0.036	-0.040	-0.046	-0.055	-0.062	-0.072	-0.081	-0.092	-0.106	-0.119	-0.135	-0.150	-0.166	-0.185	-0.204	-0.222	-0.244	-0.266	-0.289	-0.312	-0.338	-0.362	-0.389	-0.416	-0.444	-0.472	-0.502	-0.531	-0.561	-0.592	-0.624	-0.654	-0.686	-0.718	-0.750	-0.781	-0.814	-0.846	-0.878	-0.910	-0.941	-0.972	-1.004	-1.035	-1.064	-1.094	-1.122	-1.152	-1.180	-1.208	-1.234	-1.260	-1.284	-1.309	-1.332	-1.354	-1.375	-1.394	-1.412	-1.431	-1.448	-1.462	-1.478	-1.491	-1.502	-1.514	-1.525	-1.534	-1.542	-1.550	-1.556	-1.561	-1.568	-1.570	-1.574	-1.576	-1.576	-1.578	-1.578	-1.576	-1.575	-1.574	-1.571	-1.569	-1.565	-1.562	-1.559	-1.556	-1.551	-1.549	-1.545	-1.542	-1.539	-1.535	-1.534	-1.531	-1.528	-1.526	-1.525	-1.524	-1.522	-1.522	-1.524	-1.525	-1.526	-1.528	-1.529	-1.532	-1.536	-1.541	-1.546	-1.550	-1.556	-1.561	-1.569	-1.575	-1.582	-1.590	-1.598	-1.605	-1.612	-1.620	-1.629	-1.636	-1.644	-1.652	-1.660	-1.666	-1.672	-1.680	-1.686	-1.690	-1.695	-1.700	-1.704	-1.705	-1.708	-1.708	-1.708	-1.708	-1.706	-1.702	-1.699	-1.695	-1.690	-1.682	-1.675	-1.668	-1.658	-1.646	-1.635	-1.622	-1.609	-1.595	-1.579	-1.564	-1.546	-1.529	-1.510	-1.491	-1.471	-1.450	-1.430	-1.408	-1.386	-1.364	-1.340	-1.318	-1.294	-1.270	-1.248	-1.224	-1.200	-1.176	-1.152	-1.129	-1.106	-1.081	-1.059	-1.038	-1.014	-0.991	-0.970	-0.949	-0.928	-0.908	-0.888	-0.869	-0.849	-0.830	-0.811	-0.794	-0.778	-0.761	-0.745	-0.731	-0.715	-0.702	-0.690	-0.676	-0.664	-0.652	-0.641	-0.632	-0.622	-0.612	-0.605	-0.598	-0.589	-0.582	-0.575	-0.569	-0.562	-0.558	-0.552	-0.546	-0.542	-0.538	-0.532	-0.529	-0.525	-0.521	-0.518	-0.514	-0.509	-0.505	-0.501	-0.496	-0.492	-0.486	-0.482	-0.476	-0.469	-0.464	-0.456	-0.449	-0.440	-0.431	-0.422	-0.412	-0.402	-0.390	-0.378	-0.365	-0.351	-0.336	-0.321	-0.305	-0.288	-0.269	-0.249	-0.229	-0.209	-0.188	-0.164	-0.141	-0.116	-0.091	-0.065	-0.039	-0.011	0.018	0.046	0.076	0.106	0.136	0.169	0.200	0.231	0.264	0.298	0.331	0.364	0.398	0.431	0.465	0.499	0.532	0.566	0.600	0.634	0.666	0.699	0.732	0.764	0.796	0.826	0.858	0.886	0.916	0.945	0.974	1.001	1.028	1.054	1.079	1.104	1.125	1.149	1.169	1.190	1.209	1.228	1.244	1.260	1.275	1.289	1.301	1.312	1.322	1.331	1.340	1.346	1.351	1.356	1.359	1.360	1.360	1.359	1.356	1.354	1.349	1.341	1.334	1.326	1.316	1.306	1.294	1.281	1.266	1.251	1.235	1.218	1.199	1.179	1.159	1.138	1.115	1.092	1.069	1.045	1.020	0.995	0.969	0.941	0.916	0.889	0.861	0.834	0.806	0.778	0.749	0.721	0.694	0.666	0.639	0.611	0.585	0.558	0.531	0.505	0.481	0.455	0.431	0.409	0.385	0.364	0.342	0.324	0.304	0.286	0.268	0.252	0.236	0.221	0.209	0.196	0.184	0.174	0.164	0.156	0.149	0.141	0.135	0.131	0.126	0.124	0.121	0.120	0.120	0.121	0.121	0.125	0.126	0.130	0.135	0.139	0.144	0.150	0.158	0.164	0.170	0.179	0.186	0.195	0.202	0.211	0.220	0.230	0.239	0.249	0.259	0.268	0.278	0.288	0.298	0.306	0.316	0.326	0.335	0.345	0.355	0.364	0.374	0.382	0.391	0.401	0.410	0.419	0.428	0.436	0.446	0.454	0.464	0.472	0.481	0.490	0.500	0.509	0.518	0.528	0.536	0.546	0.558	0.568	0.579	0.590	0.601	0.612	0.624	0.638	0.650	0.662	0.678	0.691	0.706	0.721	0.739	0.754	0.771	0.790	0.808	0.828	0.846	0.866	0.886	0.909	0.930	0.951	0.974	0.999	1.021	1.045	1.071	1.098	1.122	1.149	1.175	1.201	1.229	1.258	1.284	1.312	1.340	1.368	1.396	1.425	1.451	1.480	1.509	1.536	1.562	1.590	1.618	1.645	1.670	1.696	1.721	1.745	1.770	1.794	1.818	1.840	1.861	1.884	1.905	1.925	1.945	1.962	1.982	1.999	2.016	2.033	2.049	2.064	2.078	2.092	2.105	2.118	2.130	2.141	2.152	2.164	2.174	2.182	2.192	2.201	2.211	2.219	2.226	2.234	2.242	2.249	2.256	2.262	2.269	2.275	2.281	2.286	2.292	2.298	2.302	2.308	2.311	2.316	2.321	2.325	2.330	2.334	2.338	2.340	2.344	2.348	2.350	2.352	2.354	2.356	2.358	2.358	2.359	2.359	2.360	2.359	2.358	2.356	2.355	2.352	2.350	2.346	2.342	2.338	2.334	2.329	2.324	2.318	2.311	2.305	2.300	2.292	2.284	2.275	2.268	2.259	2.250	2.240	2.231	2.221	2.212	2.202	2.192	2.184	2.172	2.164	2.154	2.144	2.134	2.124	2.115	2.105	2.096	2.088	2.078	2.069	2.060	2.051	2.042	2.036	2.027	2.020	2.013	2.005	1.999	1.991	1.984	1.978	1.970	1.964	1.958	1.951	1.944	1.936	1.930	1.922	1.915	1.908	1.899	1.890	1.882	1.874	1.864	1.854	1.844	1.834	1.822	1.810	1.798	1.785	1.772	1.759	1.745	1.730	1.716	1.700	1.682	1.666	1.649	1.631	1.611	1.594	1.575	1.554	1.535	1.514	1.494	1.472	1.451	1.430	1.409	1.388	1.366	1.344	1.321	1.300	1.278	1.256	1.234	1.212	1.191	1.170	1.148	1.126	1.104	1.082	1.062	1.041	1.021	0.999	0.979	0.959	0.938	0.919	0.899	0.879	0.859	0.839	0.820	0.800	0.781	0.761	0.741	0.721	0.701	0.682	0.661	0.641	0.621	0.601	0.579	0.559	0.536	0.515	0.492	0.470	0.449	0.425	0.401	0.378	0.354	0.331	0.306	0.281	0.258	0.231	0.205	0.179	0.151	0.125	0.098	0.069	0.040	0.011	-0.018	-0.046	-0.076	-0.106	-0.136	-0.166	-0.199	-0.229	-0.261	-0.292	-0.324	-0.356	-0.389	-0.421	-0.454	-0.486	-0.519	-0.551	-0.585	-0.619	-0.651	-0.685	-0.718	-0.751	-0.784	-0.818	-0.851	-0.882	-0.916	-0.949	-0.982	-1.015	-1.048	-1.080	-1.112	-1.144	-1.175	-1.206	-1.236	-1.266	-1.296	-1.325	-1.354	-1.381	-1.409	-1.436	-1.462	-1.486	-1.511	-1.535	-1.559	-1.581	-1.602	-1.622	-1.642	-1.661	-1.679	-1.695	-1.711	-1.728	-1.742	-1.755	-1.768	-1.778	-1.788	-1.798	-1.804	-1.811	-1.816	-1.821	-1.826	-1.829	-1.831	-1.832	-1.832	-1.831	-1.830	-1.828	-1.825	-1.821	-1.818	-1.812	-1.808	-1.802	-1.796	-1.789	-1.782	-1.775	-1.769	-1.761	-1.752	-1.744	-1.736	-1.728	-1.720	-1.712	-1.705	-1.696	-1.689	-1.682	-1.676	-1.670	-1.664	-1.659	-1.654	-1.649	-1.646	-1.642	-1.640	-1.639	-1.636	-1.636	-1.636	-1.635	-1.636	-1.639	-1.641	-1.644	-1.646	-1.649	-1.652	-1.658	-1.661	-1.666	-1.672	-1.678	-1.684	-1.690	-1.695	-1.701	-1.709	-1.715	-1.722	-1.729	-1.736	-1.741	-1.749	-1.754	-1.760	-1.765	-1.770	-1.775	-1.779	-1.782	-1.785	-1.786	-1.789	-1.790	-1.790	-1.791	-1.790	-1.789	-1.788	-1.784	-1.781	-1.778	-1.774	-1.769	-1.762	-1.756	-1.749	-1.742	-1.734	-1.726	-1.718	-1.708	-1.698	-1.688	-1.678	-1.666	-1.655	-1.644	-1.632	-1.622	-1.610	-1.599	-1.588	-1.576	-1.565	-1.555	-1.545	-1.534	-1.524	-1.514	-1.505	-1.496	-1.488	-1.480	-1.472	-1.465	-1.460	-1.454	-1.449	-1.446	-1.442	-1.439	-1.438	-1.435	-1.435	-1.434	-1.435	-1.436	-1.439	-1.440	-1.442	-1.449	-1.452	-1.458	-1.464	-1.470	-1.478	-1.486	-1.495	-1.504	-1.515	-1.525	-1.536	-1.548	-1.561	-1.574	-1.586	-1.600	-1.615	-1.630	-1.646	-1.661	-1.678	-1.695	-1.711	-1.729	-1.748	-1.765	-1.784	-1.801	-1.821	-1.840	-1.860	-1.879	-1.899	-1.919	-1.939	-1.959	-1.980	-2.000	-2.020	-2.040	-2.060	-2.080	-2.099	-2.118	-2.136	-2.155	-2.174	-2.191	-2.209	-2.225	-2.240	-2.255	-2.270	-2.285	-2.298	-2.310	-2.321	-2.332	-2.341	-2.350	-2.359	-2.366	-2.372	-2.378	-2.381	-2.384	-2.385	-2.385	-2.384	-2.382	-2.379	-2.374	-2.369	-2.364	-2.356	-2.346	-2.336	-2.325	-2.314	-2.301	-2.286	-2.272	-2.256	-2.239	-2.221	-2.202	-2.184	-2.162	-2.142	-2.121	-2.100	-2.079	-2.056	-2.033	-2.010	-1.988	-1.964	-1.940	-1.919	-1.895	-1.872	-1.850	-1.828	-1.805	-1.784	-1.762	-1.741	-1.722	-1.702	-1.684	-1.666	-1.649	-1.632	-1.616	-1.601	-1.588	-1.574	-1.562	-1.551	-1.541	-1.534	-1.525	-1.519	-1.512	-1.509	-1.505	-1.502	-1.501	-1.500	-1.501	-1.502	-1.504	-1.508	-1.511	-1.516	-1.522	-1.531	-1.539	-1.548	-1.556	-1.566	-1.578	-1.589	-1.602	-1.614	-1.626	-1.641	-1.655	-1.669	-1.684	-1.699	-1.715	-1.730	-1.745	-1.760	-1.776	-1.791	-1.808	-1.822	-1.838	-1.851	-1.866	-1.881	-1.895	-1.909	-1.921	-1.935	-1.948	-1.959	-1.970	-1.979	-1.988	-1.996	-2.005	-2.010	-2.018	-2.022	-2.027	-2.031	-2.034	-2.035	-2.036	-2.036	-2.036	-2.034	-2.031	-2.027	-2.024	-2.019	-2.013	-2.006	-2.000	-1.991	-1.982	-1.974	-1.965	-1.954	-1.944	-1.932	-1.920	-1.909	-1.896	-1.884	-1.871	-1.859	-1.846	-1.834	-1.821	-1.810	-1.798	-1.785	-1.772	-1.762	-1.751	-1.741	-1.731	-1.722	-1.712	-1.704	-1.695	-1.689	-1.681	-1.675	-1.669	-1.664	-1.660	-1.655	-1.652	-1.650	-1.648	-1.648	-1.646	-1.646	-1.648	-1.648	-1.650	-1.651	-1.654	-1.656	-1.659	-1.661	-1.666	-1.669	-1.674	-1.678	-1.682	-1.686	-1.691	-1.696	-1.701	-1.705	-1.709	-1.714	-1.719	-1.722	-1.726	-1.730	-1.734	-1.736	-1.739	-1.741	-1.742	-1.744	-1.744	-1.745	-1.745	-1.744	-1.742	-1.741	-1.739	-1.736	-1.734	-1.730	-1.725	-1.720	-1.715	-1.710	-1.702	-1.696	-1.690	-1.682	-1.674	-1.666	-1.658	-1.648	-1.638	-1.628	-1.618	-1.608	-1.596	-1.586	-1.575	-1.564	-1.551	-1.541	-1.530	-1.518	-1.506	-1.495	-1.484	-1.471	-1.459	-1.448	-1.435	-1.424	-1.411	-1.401	-1.390	-1.379	-1.369	-1.358	-1.349	-1.340	-1.330	-1.322	-1.312	-1.305	-1.299	-1.291	-1.285	-1.279	-1.274	-1.269	-1.265	-1.260	-1.258	-1.255	-1.252	-1.252	-1.251	-1.251	-1.251	-1.252	-1.255	-1.256	-1.260	-1.264	-1.268	-1.272	-1.279	-1.284	-1.290	-1.298	-1.304	-1.311	-1.320	-1.329	-1.338	-1.346	-1.358	-1.368	-1.376	-1.386	-1.398	-1.408	-1.418	-1.429	-1.439	-1.450	-1.461	-1.471	-1.481	-1.491	-1.501	-1.511	-1.521	-1.530	-1.539	-1.548	-1.556	-1.564	-1.570	-1.578	-1.584	-1.589	-1.594	-1.598	-1.601	-1.604	-1.605	-1.608	-1.608	-1.608	-1.608	-1.605	-1.604	-1.600	-1.596	-1.591	-1.586	-1.580	-1.574	-1.565	-1.558	-1.549	-1.539	-1.528	-1.516	-1.505	-1.492	-1.480	-1.466	-1.451	-1.438	-1.422	-1.406	-1.391	-1.375	-1.358	-1.340	-1.322	-1.304	-1.286	-1.269	-1.250	-1.232	-1.215	-1.195	-1.178	-1.159	-1.141	-1.124	-1.106	-1.089	-1.071	-1.055	-1.038	-1.021	-1.006	-0.990	-0.975	-0.961	-0.946	-0.934	-0.920	-0.909	-0.896	-0.886	-0.875	-0.865	-0.855	-0.846	-0.839	-0.832	-0.825	-0.819	-0.812	-0.809	-0.804	-0.800	-0.795	-0.792	-0.790	-0.788	-0.786	-0.785	-0.784	-0.784	-0.782	-0.781	-0.782	-0.782	-0.784	-0.784	-0.785	-0.788	-0.789	-0.790	-0.790	-0.791	-0.794	-0.795	-0.795	-0.796	-0.798	-0.798	-0.798	-0.799	-0.798	-0.798	-0.798	-0.796	-0.795	-0.792	-0.791	-0.789	-0.786	-0.782	-0.779	-0.774	-0.770	-0.765	-0.760	-0.752	-0.746	-0.739	-0.730	-0.722	-0.714	-0.705	-0.695	-0.685	-0.674	-0.662	-0.650	-0.639	-0.626	-0.612	-0.600	-0.586	-0.572	-0.558	-0.544	-0.529	-0.512	-0.499	-0.482	-0.468	-0.451	-0.438	-0.421	-0.406	-0.392	-0.378	-0.364	-0.349	-0.336	-0.322	-0.309	-0.298	-0.285	-0.274	-0.262	-0.254	-0.244	-0.236	-0.229	-0.221	-0.216	-0.212	-0.208	-0.205	-0.202	-0.202	-0.201	-0.202	-0.204	-0.208	-0.211	-0.216	-0.222	-0.229	-0.236	-0.245	-0.255	-0.265	-0.275	-0.288	-0.299	-0.312	-0.328	-0.341	-0.356	-0.370	-0.386	-0.404	-0.420	-0.436	-0.454	-0.471	-0.489	-0.506	-0.524	-0.541	-0.559	-0.576	-0.595	-0.611	-0.630	-0.646	-0.665	-0.681	-0.699	-0.715	-0.731	-0.749	-0.765	-0.781	-0.796	-0.812	-0.826	-0.842	-0.858	-0.872	-0.886	-0.901	-0.915	-0.930	-0.945	-0.960	-0.974	-0.988	-1.001	-1.016	-1.030	-1.044	-1.059	-1.071	-1.086	-1.100	-1.115	-1.129	-1.144	-1.158	-1.172	-1.186	-1.201	-1.215	-1.231	-1.245	-1.260	-1.275	-1.289	-1.305	-1.319	-1.334	-1.349	-1.362	-1.379	-1.392	-1.406	-1.421	-1.436	-1.450	-1.464	-1.480	-1.494	-1.508	-1.521	-1.535	-1.550	-1.562	-1.576	-1.589	-1.602	-1.615	-1.630	-1.642	-1.654	-1.668	-1.681	-1.694	-1.706	-1.719	-1.732	-1.746	-1.759	-1.772	-1.785	-1.799	-1.811	-1.825	-1.839	-1.852	-1.865	-1.880	-1.892	-1.906	-1.920	-1.934	-1.948	-1.961	-1.975	-1.988	-2.001	-2.014	-2.027	-2.041	-2.054	-2.066	-2.080	-2.092	-2.105	-2.116	-2.128	-2.139	-2.150	-2.160	-2.171	-2.181	-2.189	-2.198	-2.205	-2.214	-2.220	-2.226	-2.232	-2.238	-2.242	-2.246	-2.251	-2.252	-2.256	-2.256	-2.259	-2.258	-2.259	-2.258	-2.256	-2.255	-2.252	-2.251	-2.248	-2.245	-2.241	-2.238	-2.234	-2.229	-2.225	-2.221	-2.215	-2.211	-2.206	-2.202	-2.199	-2.194	-2.190	-2.188	-2.184	-2.181	-2.180	-2.178	-2.176	-2.176	-2.176	-2.178	-2.179	-2.181	-2.184	-2.188	-2.192	-2.199	-2.206	-2.212	-2.221	-2.230	-2.240	-2.251	-2.264	-2.276	-2.290	-2.304	-2.319	-2.335	-2.351	-2.368	-2.386	-2.404	-2.422	-2.441	-2.462	-2.481	-2.501	-2.522	-2.544	-2.566	-2.586	-2.608	-2.629	-2.649	-2.670	-2.690	-2.711	-2.730	-2.750	-2.768	-2.788	-2.804	-2.821	-2.836	-2.852	-2.868	-2.881	-2.895	-2.908	-2.919	-2.929	-2.938	-2.948	-2.955	-2.961	-2.966	-2.971	-2.975	-2.978	-2.978	-2.978	-2.976	-2.975	-2.972	-2.968	-2.962	-2.956	-2.950	-2.942	-2.932	-2.922	-2.914	-2.902	-2.891	-2.878	-2.864	-2.851	-2.836	-2.821	-2.806	-2.790	-2.774	-2.756	-2.739	-2.721	-2.702	-2.684	-2.664	-2.645	-2.625	-2.606	-2.585	-2.565	-2.545	-2.525	-2.504	-2.484	-2.464	-2.442	-2.422	-2.401	-2.381	-2.360	-2.340	-2.319	-2.299	-2.279	-2.258	-2.238	-2.218	-2.199	-2.179	-2.160	-2.141	-2.121	-2.102	-2.085	-2.068	-2.049	-2.031	-2.015	-1.998	-1.982	-1.966	-1.951	-1.936	-1.922	-1.910	-1.896	-1.885	-1.874	-1.862	-1.851	-1.842	-1.834	-1.826	-1.818	-1.811	-1.806	-1.801	-1.798	-1.795	-1.791	-1.790	-1.790	-1.790	-1.791	-1.792	-1.796	-1.800	-1.804	-1.809	-1.815	-1.821	-1.828	-1.835	-1.844	-1.854	-1.862	-1.874	-1.884	-1.896	-1.908	-1.920	-1.932	-1.945	-1.958	-1.971	-1.985	-1.998	-2.010	-2.024	-2.036	-2.050	-2.062	-2.076	-2.088	-2.099	-2.110	-2.122	-2.132	-2.142	-2.152	-2.162	-2.170	-2.178	-2.185	-2.192	-2.199	-2.204	-2.209	-2.211	-2.215	-2.218	-2.220	-2.221	-2.222	-2.222	-2.222	-2.221	-2.220	-2.218	-2.216	-2.212	-2.211	-2.208	-2.205	-2.201	-2.198	-2.192	-2.189	-2.185	-2.181	-2.178	-2.174	-2.170	-2.168	-2.164	-2.161	-2.159	-2.156	-2.154	-2.152	-2.151	-2.150	-2.150	-2.150	-2.150	-2.151	-2.151	-2.152	-2.155	-2.158	-2.160	-2.162	-2.166	-2.170	-2.174	-2.178	-2.182	-2.186	-2.191	-2.195	-2.200	-2.205	-2.208	-2.212	-2.216	-2.219	-2.221	-2.224	-2.228	-2.229	-2.230	-2.231	-2.230	-2.229	-2.228	-2.226	-2.222	-2.218	-2.214	-2.208	-2.201	-2.195	-2.186	-2.178	-2.166	-2.154	-2.142	-2.129	-2.115	-2.099	-2.084	-2.066	-2.049	-2.030	-2.011	-1.990	-1.970	-1.948	-1.926	-1.902	-1.879	-1.855	-1.830	-1.805	-1.781	-1.756	-1.730	-1.704	-1.679	-1.652	-1.626	-1.600	-1.574	-1.548	-1.522	-1.496	-1.471	-1.448	-1.422	-1.399	-1.376	-1.354	-1.331	-1.309	-1.288	-1.266	-1.246	-1.228	-1.209	-1.190	-1.172	-1.158	-1.141	-1.125	-1.111	-1.098	-1.084	-1.071	-1.060	-1.048	-1.038	-1.028	-1.019	-1.010	-1.002	-0.994	-0.986	-0.980	-0.972	-0.966	-0.960	-0.955	-0.950	-0.944	-0.940	-0.935	-0.931	-0.926	-0.922	-0.918	-0.914	-0.910	-0.906	-0.902	-0.899	-0.895	-0.891	-0.888	-0.885	-0.880	-0.876	-0.872	-0.869	-0.865	-0.861	-0.856	-0.852	-0.849	-0.845	-0.841	-0.836	-0.832	-0.830	-0.825	-0.821	-0.819	-0.815	-0.811	-0.808	-0.805	-0.801	-0.799	-0.796	-0.794	-0.791	-0.790	-0.788	-0.785	-0.784	-0.782	-0.781	-0.781	-0.781	-0.781	-0.781	-0.782	-0.782	-0.785	-0.785	-0.786	-0.789	-0.791	-0.792	-0.796	-0.799	-0.802	-0.805	-0.809	-0.812	-0.816	-0.820	-0.824	-0.829	-0.834	-0.839	-0.844	-0.849	-0.854	-0.860	-0.865	-0.871	-0.878	-0.884	-0.891	-0.898	-0.905	-0.911	-0.919	-0.926	-0.934	-0.942	-0.951	-0.959	-0.968	-0.976	-0.986	-0.995	-1.006	-1.015	-1.026	-1.036	-1.048	-1.059	-1.071	-1.081	-1.094	-1.106	-1.119	-1.131	-1.144	-1.156	-1.170	-1.182	-1.195	-1.209	-1.222	-1.235	-1.249	-1.261	-1.274	-1.286	-1.299	-1.310	-1.322	-1.334	-1.344	-1.355	-1.365	-1.375	-1.384	-1.392	-1.400	-1.406	-1.414	-1.420	-1.424	-1.428	-1.431	-1.434	-1.434	-1.435	-1.435	-1.432	-1.430	-1.426	-1.420	-1.415	-1.409	-1.400	-1.392	-1.381	-1.371	-1.360	-1.348	-1.334	-1.318	-1.302	-1.286	-1.270	-1.251	-1.234	-1.214	-1.195	-1.174	-1.154	-1.132	-1.111	-1.090	-1.069	-1.046	-1.025	-1.002	-0.982	-0.961	-0.940	-0.919	-0.899	-0.880	-0.860	-0.842	-0.825	-0.808	-0.792	-0.778	-0.764	-0.750	-0.739	-0.729	-0.719	-0.710	-0.704	-0.698	-0.692	-0.689	-0.686	-0.688	-0.688	-0.689	-0.692	-0.698	-0.704	-0.711	-0.720	-0.730	-0.742	-0.754	-0.768	-0.784	-0.800	-0.816	-0.836	-0.855	-0.876	-0.896	-0.918	-0.940	-0.964	-0.988	-1.012	-1.036	-1.062	-1.088	-1.112	-1.139	-1.164	-1.190	-1.215	-1.241	-1.266	-1.291	-1.316	-1.341	-1.365	-1.388	-1.410	-1.434	-1.455	-1.475	-1.496	-1.515	-1.532	-1.550	-1.566	-1.581	-1.595	-1.606	-1.618	-1.629	-1.636	-1.644	-1.650	-1.655	-1.658	-1.660	-1.660	-1.659	-1.658	-1.654	-1.648	-1.641	-1.634	-1.624	-1.614	-1.601	-1.589	-1.572	-1.558	-1.539	-1.520	-1.500	-1.479	-1.456	-1.434	-1.409	-1.382	-1.356	-1.329	-1.300	-1.270	-1.240	-1.209	-1.179	-1.146	-1.114	-1.082	-1.049	-1.015	-0.980	-0.946	-0.912	-0.878	-0.844	-0.810	-0.776	-0.742	-0.709	-0.676	-0.644	-0.611	-0.580	-0.549	-0.519	-0.490	-0.460	-0.431	-0.405	-0.379	-0.352	-0.329	-0.305	-0.281	-0.260	-0.240	-0.220	-0.202	-0.185	-0.169	-0.154	-0.141	-0.129	-0.118	-0.108	-0.100	-0.092	-0.086	-0.081	-0.076	-0.075	-0.072	-0.072	-0.072	-0.076	-0.078	-0.082	-0.088	-0.095	-0.101	-0.110	-0.118	-0.129	-0.139	-0.150	-0.161	-0.175	-0.188	-0.202	-0.215	-0.230	-0.245	-0.260	-0.275	-0.290	-0.306	-0.322	-0.338	-0.352	-0.368	-0.382	-0.399	-0.412	-0.428	-0.442	-0.455	-0.469	-0.481	-0.492	-0.504	-0.515	-0.524	-0.534	-0.541	-0.550	-0.556	-0.564	-0.569	-0.572	-0.578	-0.579	-0.580	-0.581	-0.581	-0.580	-0.579	-0.575	-0.572	-0.568	-0.564	-0.559	-0.552	-0.546	-0.539	-0.531	-0.522	-0.514	-0.505	-0.496	-0.488	-0.478	-0.469	-0.459	-0.450	-0.440	-0.431	-0.422	-0.414	-0.406	-0.398	-0.391	-0.384	-0.378	-0.372	-0.368	-0.364	-0.360	-0.358	-0.355	-0.354	-0.354	-0.354	-0.355	-0.358	-0.360	-0.364	-0.368	-0.371	-0.376	-0.382	-0.390	-0.396	-0.405	-0.414	-0.422	-0.431	-0.441	-0.452	-0.462	-0.474	-0.484	-0.495	-0.505	-0.516	-0.528	-0.539	-0.549	-0.561	-0.571	-0.581	-0.592	-0.602	-0.612	-0.622	-0.631	-0.641	-0.650	-0.659	-0.666	-0.672	-0.681	-0.688	-0.694	-0.700	-0.705	-0.711	-0.715	-0.720	-0.724	-0.726	-0.731	-0.734	-0.736	-0.739	-0.740	-0.742	-0.744	-0.745	-0.746	-0.746	-0.746	-0.745	-0.745	-0.745	-0.745	-0.742	-0.742	-0.740	-0.738	-0.735	-0.734	-0.731	-0.729	-0.725	-0.722	-0.719	-0.716	-0.712	-0.709	-0.705	-0.701	-0.696	-0.692	-0.689	-0.685	-0.680	-0.675	-0.671	-0.666	-0.661	-0.656	-0.652	-0.648	-0.642	-0.639	-0.634	-0.629	-0.626	-0.621	-0.619	-0.615	-0.612	-0.610	-0.608	-0.606	-0.604	-0.604	-0.604	-0.602	-0.604	-0.604	-0.605	-0.606	-0.609	-0.611	-0.615	-0.619	-0.622	-0.626	-0.632	-0.638	-0.644	-0.649	-0.655	-0.662	-0.669	-0.676	-0.684	-0.690	-0.698	-0.706	-0.712	-0.721	-0.729	-0.735	-0.742	-0.750	-0.758	-0.764	-0.770	-0.776	-0.782	-0.788	-0.794	-0.799	-0.801	-0.806	-0.809	-0.812	-0.815	-0.818	-0.819	-0.820	-0.821	-0.821	-0.821	-0.821	-0.820	-0.818	-0.816	-0.814	-0.811	-0.808	-0.805	-0.801	-0.798	-0.794	-0.790	-0.786	-0.780	-0.775	-0.770	-0.766	-0.762	-0.758	-0.752	-0.748	-0.744	-0.740	-0.736	-0.732	-0.729	-0.726	-0.722	-0.719	-0.716	-0.715	-0.714	-0.712	-0.711	-0.710	-0.709	-0.709	-0.710	-0.710	-0.710	-0.710	-0.711	-0.712	-0.714	-0.715	-0.716	-0.718	-0.719	-0.721	-0.722	-0.724	-0.726	-0.728	-0.728	-0.730	-0.730	-0.731	-0.732	-0.732	-0.734	-0.732	-0.731	-0.731	-0.730	-0.729	-0.726	-0.722	-0.720	-0.716	-0.711	-0.706	-0.701	-0.695	-0.689	-0.681	-0.672	-0.664	-0.655	-0.645	-0.634	-0.624	-0.612	-0.600	-0.586	-0.575	-0.560	-0.545	-0.531	-0.515	-0.499	-0.482	-0.465	-0.448	-0.429	-0.410	-0.391	-0.372	-0.352	-0.332	-0.312	-0.292	-0.272	-0.251	-0.230	-0.210	-0.189	-0.169	-0.149	-0.128	-0.106	-0.088	-0.068	-0.049	-0.029	-0.010	0.008	0.026	0.044	0.061	0.079	0.095	0.110	0.125	0.139	0.152	0.166	0.179	0.190	0.200	0.210	0.220	0.228	0.235	0.242	0.249	0.254	0.259	0.264	0.266	0.269	0.271	0.271	0.271	0.270	0.269	0.268	0.264	0.260	0.256	0.251	0.246	0.240	0.234	0.226	0.220	0.212	0.204	0.195	0.186	0.178	0.169	0.160	0.151	0.141	0.132	0.122	0.114	0.104	0.094	0.086	0.076	0.069	0.061	0.052	0.046	0.039	0.032	0.028	0.022	0.018	0.014	0.011	0.009	0.006	0.005	0.005	0.005	0.006	0.009	0.011	0.014	0.019	0.024	0.030	0.036	0.045	0.052	0.062	0.072	0.082	0.095	0.106	0.119	0.132	0.148	0.162	0.178	0.194	0.210	0.228	0.245	0.261	0.280	0.299	0.318	0.338	0.355	0.375	0.394	0.412	0.431	0.451	0.471	0.490	0.509	0.528	0.548	0.565	0.582	0.601	0.619	0.635	0.652	0.669	0.685	0.699	0.714	0.728	0.741	0.755	0.768	0.778	0.790	0.800	0.810	0.819	0.829	0.836	0.844	0.851	0.856	0.862	0.868	0.871	0.876	0.879	0.881	0.884	0.885	0.886	0.886	0.886	0.884	0.884	0.882	0.879	0.878	0.874	0.870	0.866	0.861	0.856	0.851	0.845	0.840	0.832	0.826	0.819	0.810	0.802	0.794	0.785	0.776	0.768	0.759	0.749	0.739	0.729	0.719	0.709	0.699	0.689	0.679	0.668	0.656	0.645	0.635	0.624	0.614	0.602	0.592	0.581	0.570	0.560	0.549	0.539	0.528	0.518	0.507	0.498	0.488	0.478	0.468	0.459	0.449	0.439	0.430	0.421	0.412	0.402	0.395	0.386	0.379	0.371	0.364	0.356	0.349	0.342	0.336	0.330	0.324	0.318	0.312	0.306	0.301	0.296	0.291	0.286	0.282	0.278	0.272	0.269	0.265	0.261	0.258	0.254	0.250	0.246	0.242	0.240	0.238	0.234	0.230	0.228	0.224	0.220	0.216	0.214	0.209	0.206	0.202	0.199	0.195	0.189	0.185	0.180	0.175	0.171	0.165	0.159	0.152	0.146	0.139	0.132	0.125	0.118	0.109	0.101	0.092	0.084	0.074	0.062	0.052	0.042	0.032	0.021	0.010	0.000	-0.011	-0.024	-0.035	-0.048	-0.059	-0.070	-0.082	-0.094	-0.106	-0.118	-0.129	-0.140	-0.150	-0.161	-0.171	-0.179	-0.188	-0.195	-0.204	-0.211	-0.218	-0.222	-0.228	-0.231	-0.235	-0.238	-0.240	-0.241	-0.241	-0.241	-0.239	-0.236	-0.232	-0.228	-0.224	-0.216	-0.210	-0.202	-0.194	-0.185	-0.175	-0.164	-0.152	-0.140	-0.129	-0.115	-0.102	-0.089	-0.075	-0.061	-0.048	-0.032	-0.019	-0.004	0.010	0.025	0.038	0.052	0.065	0.079	0.091	0.104	0.115	0.126	0.136	0.148	0.156	0.165	0.172	0.180	0.186	0.194	0.199	0.201	0.206	0.208	0.210	0.210	0.211	0.210	0.209	0.205	0.202	0.199	0.194	0.188	0.181	0.175	0.168	0.160	0.152	0.142	0.134	0.125	0.114	0.104	0.092	0.082	0.070	0.060	0.048	0.036	0.025	0.012	0.000	-0.011	-0.024	-0.035	-0.048	-0.058	-0.069	-0.079	-0.090	-0.099	-0.109	-0.118	-0.126	-0.134	-0.141	-0.149	-0.155	-0.161	-0.166	-0.171	-0.176	-0.180	-0.184	-0.186	-0.188	-0.189	-0.190	-0.189	-0.188	-0.188	-0.185	-0.184	-0.180	-0.176	-0.172	-0.169	-0.165	-0.160	-0.155	-0.151	-0.146	-0.140	-0.135	-0.130	-0.125	-0.120	-0.115	-0.110	-0.106	-0.101	-0.099	-0.096	-0.094	-0.092	-0.091	-0.092	-0.092	-0.094	-0.096	-0.100	-0.104	-0.110	-0.116	-0.125	-0.135	-0.145	-0.155	-0.169	-0.181	-0.198	-0.214	-0.231	-0.250	-0.270	-0.291	-0.314	-0.338	-0.362	-0.388	-0.415	-0.444	-0.472	-0.502	-0.532	-0.565	-0.598	-0.630	-0.664	-0.698	-0.731	-0.766	-0.801	-0.836	-0.872	-0.908	-0.942	-0.978	-1.014	-1.048	-1.082	-1.118	-1.150	-1.184	-1.216	-1.249	-1.280	-1.310	-1.341	-1.370	-1.398	-1.425	-1.451	-1.476	-1.501	-1.525	-1.548	-1.570	-1.590	-1.608	-1.626	-1.642	-1.659	-1.672	-1.686	-1.699	-1.711	-1.721	-1.731	-1.740	-1.748	-1.754	-1.760	-1.765	-1.770	-1.774	-1.778	-1.780	-1.782	-1.782	-1.784	-1.784	-1.784	-1.784	-1.782	-1.781	-1.780	-1.779	-1.776	-1.774	-1.772	-1.771	-1.769	-1.766	-1.765	-1.762	-1.761	-1.761	-1.761	-1.759	-1.759	-1.758	-1.758	-1.759	-1.759	-1.760	-1.761	-1.762	-1.764	-1.766	-1.769	-1.772	-1.774	-1.778	-1.781	-1.786	-1.790	-1.795	-1.799	-1.804	-1.809	-1.814	-1.819	-1.822	-1.829	-1.834	-1.838	-1.842	-1.848	-1.851	-1.855	-1.860	-1.862	-1.866	-1.869	-1.870	-1.871	-1.872	-1.874	-1.874	-1.872	-1.870	-1.868	-1.865	-1.861	-1.856	-1.851	-1.846	-1.839	-1.831	-1.822	-1.812	-1.802	-1.791	-1.779	-1.766	-1.752	-1.738	-1.722	-1.706	-1.690	-1.672	-1.654	-1.634	-1.615	-1.595	-1.574	-1.552	-1.530	-1.509	-1.486	-1.461	-1.439	-1.415	-1.390	-1.368	-1.342	-1.319	-1.292	-1.270	-1.245	-1.221	-1.196	-1.171	-1.149	-1.124	-1.100	-1.078	-1.054	-1.032	-1.009	-0.988	-0.965	-0.944	-0.924	-0.904	-0.882	-0.864	-0.845	-0.826	-0.809	-0.792	-0.776	-0.761	-0.746	-0.731	-0.718	-0.704	-0.691	-0.680	-0.669	-0.659	-0.649	-0.640	-0.630	-0.621	-0.614	-0.606	-0.599	-0.591	-0.586	-0.580	-0.574	-0.569	-0.562	-0.559	-0.554	-0.549	-0.544	-0.540	-0.536	-0.531	-0.526	-0.521	-0.516	-0.510	-0.505	-0.499	-0.492	-0.485	-0.476	-0.469	-0.460	-0.451	-0.441	-0.430	-0.419	-0.406	-0.392	-0.379	-0.362	-0.348	-0.331	-0.312	-0.294	-0.274	-0.252	-0.231	-0.209	-0.185	-0.160	-0.134	-0.106	-0.079	-0.050	-0.020	0.010	0.041	0.074	0.106	0.140	0.174	0.209	0.244	0.279	0.316	0.352	0.390	0.428	0.466	0.504	0.541	0.580	0.618	0.656	0.695	0.731	0.770	0.806	0.844	0.880	0.915	0.951	0.985	1.019	1.052	1.085	1.116	1.146	1.178	1.205	1.234	1.260	1.285	1.310	1.332	1.355	1.375	1.394	1.411	1.428	1.442	1.455	1.468	1.476	1.486	1.494	1.500	1.502	1.505	1.508	1.508	1.505	1.500	1.495	1.490	1.481	1.472	1.461	1.450	1.436	1.422	1.406	1.389	1.370	1.350	1.329	1.306	1.284	1.260	1.235	1.210	1.184	1.155	1.128	1.099	1.070	1.040	1.011	0.981	0.950	0.920	0.890	0.860	0.829	0.798	0.766	0.736	0.708	0.678	0.649	0.620	0.591	0.562	0.536	0.509	0.482	0.459	0.432	0.409	0.386	0.365	0.344	0.325	0.306	0.289	0.271	0.255	0.240	0.228	0.214	0.204	0.192	0.182	0.174	0.168	0.161	0.155	0.150	0.146	0.144	0.141	0.141	0.141	0.141	0.144	0.145	0.149	0.152	0.156	0.161	0.166	0.172	0.179	0.185	0.192	0.199	0.208	0.214	0.222	0.230	0.240	0.248	0.256	0.264	0.272	0.280	0.289	0.296	0.305	0.314	0.320	0.328	0.336	0.342	0.349	0.356	0.362	0.369	0.375	0.381	0.386	0.392	0.398	0.402	0.409	0.414	0.419	0.424	0.429	0.434	0.440	0.446	0.451	0.458	0.462	0.469	0.476	0.484	0.491	0.499	0.509	0.518	0.529	0.539	0.550	0.561	0.575	0.589	0.602	0.618	0.634	0.650	0.669	0.688	0.706	0.726	0.749	0.770	0.794	0.818	0.842	0.868	0.894	0.921	0.948	0.978	1.008	1.036	1.068	1.099	1.130	1.162	1.194	1.226	1.260	1.292	1.326	1.359	1.392	1.425	1.459	1.492	1.525	1.556	1.589	1.621	1.652	1.682	1.712	1.742	1.770	1.799	1.826	1.852	1.879	1.904	1.929	1.952	1.976	1.998	2.019	2.040	2.059	2.079	2.096	2.114	2.130	2.146	2.162	2.176	2.191	2.204	2.218	2.230	2.241	2.254	2.265	2.275	2.286	2.298	2.306	2.316	2.326	2.335	2.345	2.352	2.361	2.371	2.379	2.388	2.394	2.402	2.411	2.418	2.426	2.432	2.441	2.448	2.455	2.461	2.468	2.475	2.480	2.486	2.492	2.496	2.501	2.506	2.510	2.514	2.518	2.520	2.522	2.524	2.525	2.528	2.528	2.528	2.525	2.524	2.522	2.520	2.518	2.514	2.510	2.505	2.501	2.495	2.489	2.481	2.476	2.469	2.461	2.454	2.444	2.436	2.426	2.418	2.409	2.399	2.390	2.380	2.370	2.360	2.351	2.341	2.332	2.322	2.314	2.305	2.295	2.288	2.279	2.270	2.262	2.254	2.246	2.240	2.234	2.226	2.220	2.214	2.208	2.202	2.196	2.191	2.186	2.181	2.176	2.171	2.165	2.160	2.155	2.149	2.142	2.138	2.131	2.124	2.119	2.111	2.104	2.095	2.086	2.078	2.069	2.058	2.049	2.038	2.025	2.013	2.001	1.988	1.972	1.958	1.942	1.928	1.910	1.892	1.876	1.859	1.840	1.821	1.800	1.780	1.760	1.739	1.718	1.698	1.675	1.652	1.630	1.608	1.586	1.562	1.540	1.516	1.494	1.471	1.448	1.425	1.401	1.378	1.355	1.331	1.309	1.285	1.262	1.239	1.216	1.192	1.169	1.148	1.124	1.100	1.079	1.056	1.032	1.011	0.988	0.965	0.944	0.920	0.898	0.874	0.851	0.828	0.805	0.781	0.756	0.732	0.709	0.684	0.659	0.634	0.609	0.582	0.558	0.532	0.505	0.478	0.452	0.426	0.399	0.372	0.345	0.318	0.289	0.261	0.234	0.205	0.176	0.148	0.119	0.090	0.061	0.032	0.002	-0.026	-0.055	-0.085	-0.114	-0.142	-0.172	-0.201	-0.231	-0.260	-0.290	-0.319	-0.349	-0.378	-0.406	-0.438	-0.466	-0.495	-0.524	-0.552	-0.582	-0.611	-0.640	-0.669	-0.698	-0.726	-0.755	-0.782	-0.811	-0.840	-0.868	-0.895	-0.922	-0.950	-0.976	-1.004	-1.031	-1.056	-1.082	-1.109	-1.132	-1.158	-1.181	-1.205	-1.228	-1.251	-1.274	-1.294	-1.315	-1.335	-1.355	-1.374	-1.392	-1.409	-1.425	-1.441	-1.456	-1.470	-1.484	-1.496	-1.509	-1.519	-1.529	-1.536	-1.545	-1.551	-1.556	-1.562	-1.566	-1.570	-1.571	-1.572	-1.574	-1.574	-1.572	-1.570	-1.569	-1.566	-1.562	-1.558	-1.554	-1.548	-1.542	-1.536	-1.530	-1.525	-1.518	-1.512	-1.505	-1.498	-1.490	-1.482	-1.476	-1.469	-1.462	-1.456	-1.450	-1.444	-1.439	-1.434	-1.430	-1.426	-1.424	-1.420	-1.418	-1.418	-1.416	-1.416	-1.416	-1.418	-1.420	-1.422	-1.425	-1.429	-1.432	-1.436	-1.442	-1.448	-1.452	-1.460	-1.465	-1.472	-1.480	-1.488	-1.495	-1.502	-1.510	-1.519	-1.526	-1.534	-1.541	-1.549	-1.556	-1.564	-1.571	-1.576	-1.584	-1.589	-1.594	-1.598	-1.601	-1.604	-1.608	-1.609	-1.609	-1.609	-1.609	-1.608	-1.606	-1.604	-1.600	-1.595	-1.590	-1.584	-1.579	-1.571	-1.562	-1.554	-1.545	-1.535	-1.524	-1.512	-1.502	-1.490	-1.478	-1.466	-1.452	-1.439	-1.425	-1.411	-1.398	-1.385	-1.370	-1.358	-1.344	-1.330	-1.316	-1.305	-1.292	-1.280	-1.269	-1.258	-1.248	-1.236	-1.228	-1.219	-1.210	-1.202	-1.195	-1.189	-1.182	-1.179	-1.174	-1.170	-1.168	-1.166	-1.164	-1.162	-1.162	-1.162	-1.165	-1.166	-1.169	-1.171	-1.176	-1.180	-1.185	-1.191	-1.198	-1.204	-1.211	-1.218	-1.226	-1.235	-1.244	-1.254	-1.265	-1.275	-1.285	-1.298	-1.309	-1.320	-1.332	-1.345	-1.358	-1.371	-1.385	-1.399	-1.412	-1.428	-1.442	-1.456	-1.471	-1.486	-1.502	-1.519	-1.534	-1.550	-1.565	-1.581	-1.599	-1.615	-1.631	-1.648	-1.664	-1.680	-1.696	-1.714	-1.729	-1.746	-1.761	-1.776	-1.792	-1.808	-1.822	-1.838	-1.851	-1.865	-1.878	-1.891	-1.902	-1.915	-1.926	-1.938	-1.946	-1.956	-1.965	-1.972	-1.980	-1.986	-1.991	-1.996	-2.000	-2.002	-2.004	-2.005	-2.005	-2.004	-2.002	-2.000	-1.998	-1.992	-1.986	-1.980	-1.972	-1.964	-1.955	-1.945	-1.935	-1.924	-1.911	-1.898	-1.885	-1.870	-1.855	-1.840	-1.824	-1.808	-1.791	-1.774	-1.758	-1.739	-1.721	-1.704	-1.686	-1.668	-1.650	-1.632	-1.615	-1.598	-1.581	-1.564	-1.549	-1.532	-1.518	-1.502	-1.488	-1.474	-1.460	-1.449	-1.438	-1.426	-1.416	-1.408	-1.399	-1.392	-1.385	-1.380	-1.376	-1.374	-1.370	-1.369	-1.369	-1.369	-1.370	-1.372	-1.375	-1.379	-1.384	-1.390	-1.396	-1.404	-1.412	-1.424	-1.432	-1.444	-1.456	-1.468	-1.481	-1.494	-1.508	-1.522	-1.538	-1.554	-1.568	-1.584	-1.601	-1.618	-1.634	-1.650	-1.666	-1.684	-1.700	-1.715	-1.731	-1.748	-1.764	-1.779	-1.795	-1.809	-1.822	-1.836	-1.849	-1.862	-1.872	-1.884	-1.892	-1.901	-1.909	-1.916	-1.924	-1.929	-1.934	-1.938	-1.939	-1.941	-1.942	-1.941	-1.941	-1.939	-1.936	-1.931	-1.926	-1.921	-1.914	-1.906	-1.898	-1.889	-1.879	-1.869	-1.859	-1.846	-1.834	-1.820	-1.808	-1.794	-1.780	-1.766	-1.751	-1.736	-1.724	-1.709	-1.695	-1.680	-1.665	-1.652	-1.638	-1.625	-1.611	-1.599	-1.586	-1.575	-1.564	-1.552	-1.542	-1.532	-1.522	-1.514	-1.505	-1.498	-1.491	-1.484	-1.479	-1.474	-1.470	-1.465	-1.461	-1.460	-1.458	-1.456	-1.455	-1.454	-1.454	-1.454	-1.454	-1.455	-1.455	-1.456	-1.459	-1.460	-1.462	-1.464	-1.466	-1.468	-1.470	-1.472	-1.474	-1.475	-1.476	-1.478	-1.479	-1.480	-1.481	-1.481	-1.480	-1.479	-1.479	-1.476	-1.474	-1.471	-1.469	-1.465	-1.461	-1.456	-1.451	-1.445	-1.440	-1.434	-1.425	-1.418	-1.409	-1.399	-1.389	-1.379	-1.368	-1.356	-1.345	-1.332	-1.320	-1.308	-1.294	-1.279	-1.265	-1.250	-1.236	-1.221	-1.206	-1.191	-1.175	-1.160	-1.144	-1.129	-1.112	-1.098	-1.081	-1.065	-1.050	-1.035	-1.020	-1.005	-0.989	-0.975	-0.961	-0.949	-0.936	-0.924	-0.912	-0.901	-0.890	-0.880	-0.871	-0.861	-0.854	-0.848	-0.841	-0.835	-0.831	-0.828	-0.824	-0.821	-0.820	-0.819	-0.820	-0.821	-0.824	-0.828	-0.830	-0.835	-0.840	-0.846	-0.852	-0.861	-0.869	-0.879	-0.889	-0.899	-0.909	-0.920	-0.932	-0.944	-0.958	-0.970	-0.984	-0.998	-1.010	-1.025	-1.039	-1.054	-1.068	-1.081	-1.096	-1.110	-1.124	-1.138	-1.151	-1.164	-1.176	-1.189	-1.201	-1.212	-1.224	-1.234	-1.244	-1.252	-1.262	-1.270	-1.276	-1.282	-1.289	-1.294	-1.298	-1.300	-1.302	-1.302	-1.304	-1.302	-1.300	-1.299	-1.295	-1.290	-1.286	-1.280	-1.272	-1.265	-1.256	-1.246	-1.238	-1.226	-1.214	-1.200	-1.186	-1.171	-1.156	-1.140	-1.124	-1.106	-1.088	-1.071	-1.051	-1.032	-1.011	-0.991	-0.971	-0.950	-0.929	-0.908	-0.885	-0.864	-0.841	-0.819	-0.798	-0.775	-0.754	-0.732	-0.712	-0.690	-0.670	-0.650	-0.630	-0.611	-0.592	-0.574	-0.558	-0.540	-0.524	-0.507	-0.492	-0.479	-0.465	-0.452	-0.441	-0.430	-0.420	-0.411	-0.402	-0.395	-0.389	-0.384	-0.379	-0.376	-0.372	-0.370	-0.370	-0.370	-0.370	-0.370	-0.372	-0.374	-0.378	-0.380	-0.385	-0.389	-0.394	-0.399	-0.405	-0.411	-0.419	-0.425	-0.431	-0.439	-0.446	-0.452	-0.461	-0.469	-0.475	-0.481	-0.489	-0.495	-0.501	-0.507	-0.512	-0.519	-0.522	-0.528	-0.532	-0.535	-0.538	-0.540	-0.542	-0.544	-0.545	-0.544	-0.544	-0.542	-0.540	-0.538	-0.534	-0.530	-0.525	-0.520	-0.514	-0.506	-0.499	-0.491	-0.482	-0.472	-0.462	-0.452	-0.441	-0.430	-0.418	-0.406	-0.394	-0.380	-0.366	-0.352	-0.339	-0.325	-0.310	-0.295	-0.281	-0.266	-0.252	-0.238	-0.224	-0.210	-0.196	-0.184	-0.171	-0.159	-0.146	-0.135	-0.124	-0.114	-0.104	-0.095	-0.086	-0.078	-0.071	-0.066	-0.061	-0.058	-0.054	-0.051	-0.050	-0.049	-0.051	-0.052	-0.055	-0.058	-0.062	-0.069	-0.075	-0.082	-0.091	-0.100	-0.110	-0.121	-0.132	-0.145	-0.158	-0.171	-0.186	-0.201	-0.216	-0.232	-0.249	-0.265	-0.281	-0.299	-0.315	-0.334	-0.350	-0.368	-0.384	-0.401	-0.419	-0.436	-0.452	-0.469	-0.486	-0.502	-0.519	-0.535	-0.549	-0.565	-0.580	-0.594	-0.609	-0.622	-0.636	-0.649	-0.661	-0.674	-0.686	-0.699	-0.711	-0.722	-0.734	-0.745	-0.756	-0.768	-0.780	-0.791	-0.802	-0.814	-0.824	-0.836	-0.848	-0.859	-0.870	-0.882	-0.894	-0.906	-0.919	-0.931	-0.945	-0.958	-0.971	-0.985	-0.999	-1.011	-1.026	-1.040	-1.055	-1.070	-1.085	-1.100	-1.115	-1.131	-1.146	-1.161	-1.178	-1.194	-1.210	-1.225	-1.242	-1.258	-1.274	-1.290	-1.306	-1.321	-1.338	-1.354	-1.370	-1.386	-1.401	-1.418	-1.432	-1.448	-1.464	-1.479	-1.495	-1.509	-1.524	-1.540	-1.555	-1.569	-1.585	-1.600	-1.615	-1.630	-1.645	-1.660	-1.675	-1.690	-1.705	-1.721	-1.735	-1.751	-1.766	-1.781	-1.796	-1.811	-1.828	-1.841	-1.858	-1.872	-1.888	-1.902	-1.916	-1.932	-1.946	-1.960	-1.975	-1.990	-2.002	-2.016	-2.029	-2.042	-2.055	-2.068	-2.079	-2.090	-2.101	-2.111	-2.121	-2.129	-2.138	-2.146	-2.154	-2.161	-2.168	-2.174	-2.179	-2.182	-2.185	-2.189	-2.191	-2.192	-2.192	-2.194	-2.192	-2.192	-2.191	-2.189	-2.186	-2.184	-2.181	-2.178	-2.174	-2.170	-2.165	-2.161	-2.156	-2.151	-2.146	-2.142	-2.138	-2.132	-2.129	-2.125	-2.122	-2.120	-2.118	-2.115	-2.114	-2.112	-2.114	-2.114	-2.115	-2.118	-2.121	-2.125	-2.130	-2.136	-2.144	-2.151	-2.160	-2.170	-2.182	-2.194	-2.206	-2.220	-2.235	-2.251	-2.268	-2.285	-2.302	-2.322	-2.341	-2.362	-2.382	-2.404	-2.426	-2.448	-2.471	-2.494	-2.516	-2.540	-2.562	-2.588	-2.610	-2.634	-2.656	-2.680	-2.701	-2.722	-2.745	-2.765	-2.785	-2.805	-2.822	-2.841	-2.858	-2.872	-2.889	-2.902	-2.916	-2.928	-2.940	-2.949	-2.959	-2.966	-2.972	-2.979	-2.982	-2.985	-2.988	-2.988	-2.986	-2.985	-2.982	-2.979	-2.974	-2.968	-2.961	-2.952	-2.942	-2.934	-2.922	-2.911	-2.898	-2.885	-2.871	-2.856	-2.841	-2.824	-2.808	-2.791	-2.772	-2.754	-2.735	-2.715	-2.696	-2.676	-2.655	-2.634	-2.612	-2.590	-2.569	-2.548	-2.525	-2.502	-2.480	-2.456	-2.434	-2.411	-2.389	-2.365	-2.341	-2.319	-2.295	-2.272	-2.249	-2.226	-2.202	-2.180	-2.158	-2.135	-2.111	-2.090	-2.068	-2.045	-2.024	-2.002	-1.981	-1.960	-1.940	-1.919	-1.899	-1.881	-1.862	-1.844	-1.826	-1.809	-1.791	-1.778	-1.761	-1.746	-1.732	-1.720	-1.708	-1.695	-1.684	-1.674	-1.665	-1.656	-1.649	-1.641	-1.636	-1.630	-1.626	-1.622	-1.620	-1.619	-1.618	-1.618	-1.619	-1.620	-1.621	-1.625	-1.629	-1.632	-1.638	-1.642	-1.649	-1.656	-1.662	-1.670	-1.679	-1.688	-1.696	-1.705	-1.715	-1.724	-1.734	-1.744	-1.752	-1.762	-1.772	-1.781	-1.791	-1.800	-1.808	-1.818	-1.825	-1.834	-1.840	-1.848	-1.855	-1.861	-1.868	-1.872	-1.878	-1.881	-1.885	-1.888	-1.890	-1.892	-1.895	-1.895	-1.895	-1.895	-1.895	-1.894	-1.891	-1.890	-1.888	-1.884	-1.881	-1.879	-1.875	-1.870	-1.868	-1.862	-1.859	-1.854	-1.850	-1.845	-1.841	-1.836	-1.832	-1.830	-1.826	-1.821	-1.819	-1.815	-1.812	-1.811	-1.809	-1.806	-1.805	-1.805	-1.804	-1.804	-1.804	-1.805	-1.805	-1.808	-1.809	-1.810	-1.814	-1.816	-1.818	-1.822	-1.825	-1.829	-1.832	-1.836	-1.840	-1.845	-1.849	-1.852	-1.855	-1.858	-1.861	-1.864	-1.866	-1.869	-1.870	-1.871	-1.871	-1.871	-1.871	-1.869	-1.868	-1.864	-1.861	-1.858	-1.852	-1.845	-1.839	-1.831	-1.824	-1.814	-1.804	-1.792	-1.779	-1.766	-1.751	-1.738	-1.721	-1.704	-1.686	-1.668	-1.648	-1.629	-1.608	-1.588	-1.565	-1.541	-1.520	-1.495	-1.471	-1.448	-1.424	-1.399	-1.374	-1.348	-1.324	-1.298	-1.272	-1.248	-1.222	-1.198	-1.171	-1.148	-1.122	-1.099	-1.075	-1.052	-1.030	-1.008	-0.985	-0.965	-0.944	-0.925	-0.904	-0.886	-0.868	-0.851	-0.834	-0.819	-0.802	-0.788	-0.774	-0.761	-0.748	-0.736	-0.725	-0.715	-0.704	-0.694	-0.685	-0.678	-0.670	-0.662	-0.655	-0.650	-0.642	-0.638	-0.632	-0.628	-0.622	-0.619	-0.614	-0.611	-0.608	-0.602	-0.600	-0.598	-0.594	-0.591	-0.589	-0.585	-0.582	-0.581	-0.579	-0.576	-0.574	-0.572	-0.570	-0.569	-0.568	-0.565	-0.564	-0.561	-0.559	-0.558	-0.555	-0.554	-0.552	-0.551	-0.550	-0.549	-0.548	-0.548	-0.546	-0.546	-0.545	-0.545	-0.545	-0.545	-0.544	-0.545	-0.545	-0.546	-0.548	-0.549	-0.549	-0.550	-0.552	-0.554	-0.558	-0.559	-0.561	-0.564	-0.566	-0.571	-0.574	-0.578	-0.581	-0.586	-0.589	-0.594	-0.599	-0.604	-0.609	-0.614	-0.619	-0.624	-0.629	-0.635	-0.640	-0.646	-0.652	-0.659	-0.665	-0.671	-0.678	-0.685	-0.691	-0.699	-0.706	-0.714	-0.722	-0.730	-0.738	-0.748	-0.755	-0.764	-0.774	-0.782	-0.792	-0.802	-0.811	-0.822	-0.834	-0.844	-0.855	-0.866	-0.878	-0.890	-0.902	-0.915	-0.928	-0.941	-0.955	-0.968	-0.982	-0.996	-1.009	-1.024	-1.038	-1.051	-1.065	-1.079	-1.094	-1.108	-1.119	-1.132	-1.146	-1.158	-1.170	-1.181	-1.192	-1.202	-1.212	-1.222	-1.231	-1.240	-1.248	-1.255	-1.260	-1.265	-1.270	-1.272	-1.274	-1.276	-1.275	-1.275	-1.274	-1.270	-1.266	-1.261	-1.254	-1.248	-1.238	-1.229	-1.218	-1.206	-1.192	-1.180	-1.165	-1.149	-1.134	-1.116	-1.098	-1.079	-1.059	-1.039	-1.018	-0.995	-0.974	-0.952	-0.930	-0.906	-0.884	-0.860	-0.838	-0.815	-0.792	-0.770	-0.748	-0.726	-0.705	-0.684	-0.664	-0.645	-0.626	-0.609	-0.590	-0.575	-0.560	-0.546	-0.534	-0.520	-0.510	-0.501	-0.492	-0.484	-0.479	-0.475	-0.471	-0.469	-0.469	-0.469	-0.471	-0.474	-0.479	-0.485	-0.491	-0.499	-0.509	-0.520	-0.531	-0.544	-0.559	-0.574	-0.590	-0.606	-0.625	-0.645	-0.664	-0.684	-0.705	-0.726	-0.749	-0.771	-0.794	-0.818	-0.841	-0.866	-0.890	-0.915	-0.938	-0.962	-0.988	-1.011	-1.035	-1.059	-1.082	-1.105	-1.128	-1.150	-1.172	-1.195	-1.215	-1.235	-1.255	-1.274	-1.291	-1.308	-1.324	-1.340	-1.354	-1.366	-1.380	-1.390	-1.399	-1.408	-1.416	-1.422	-1.426	-1.431	-1.432	-1.435	-1.434	-1.434	-1.430	-1.428	-1.421	-1.416	-1.408	-1.399	-1.388	-1.378	-1.364	-1.351	-1.335	-1.318	-1.301	-1.281	-1.262	-1.242	-1.220	-1.199	-1.175	-1.150	-1.124	-1.098	-1.072	-1.045	-1.016	-0.989	-0.961	-0.931	-0.904	-0.874	-0.845	-0.814	-0.785	-0.755	-0.725	-0.696	-0.666	-0.639	-0.610	-0.582	-0.555	-0.528	-0.501	-0.476	-0.450	-0.426	-0.402	-0.381	-0.358	-0.338	-0.318	-0.299	-0.280	-0.262	-0.248	-0.232	-0.218	-0.205	-0.194	-0.182	-0.172	-0.164	-0.156	-0.150	-0.145	-0.140	-0.138	-0.135	-0.134	-0.135	-0.135	-0.136	-0.140	-0.144	-0.150	-0.156	-0.162	-0.170	-0.179	-0.188	-0.198	-0.209	-0.220	-0.232	-0.245	-0.259	-0.271	-0.286	-0.300	-0.315	-0.331	-0.346	-0.362	-0.379	-0.394	-0.409	-0.426	-0.441	-0.458	-0.474	-0.489	-0.505	-0.519	-0.534	-0.548	-0.561	-0.575	-0.588	-0.600	-0.611	-0.622	-0.632	-0.642	-0.651	-0.660	-0.666	-0.674	-0.679	-0.685	-0.689	-0.694	-0.695	-0.696	-0.698	-0.696	-0.696	-0.695	-0.692	-0.690	-0.686	-0.681	-0.676	-0.670	-0.665	-0.658	-0.651	-0.642	-0.635	-0.628	-0.619	-0.611	-0.602	-0.594	-0.585	-0.576	-0.569	-0.561	-0.552	-0.545	-0.539	-0.531	-0.525	-0.519	-0.514	-0.510	-0.506	-0.502	-0.500	-0.498	-0.496	-0.496	-0.496	-0.498	-0.499	-0.501	-0.504	-0.507	-0.512	-0.516	-0.522	-0.529	-0.535	-0.542	-0.550	-0.558	-0.568	-0.576	-0.586	-0.595	-0.605	-0.614	-0.624	-0.634	-0.644	-0.655	-0.665	-0.675	-0.685	-0.694	-0.705	-0.714	-0.722	-0.732	-0.741	-0.749	-0.756	-0.765	-0.772	-0.779	-0.784	-0.790	-0.796	-0.801	-0.808	-0.812	-0.815	-0.820	-0.822	-0.826	-0.829	-0.831	-0.834	-0.835	-0.836	-0.838	-0.839	-0.840	-0.840	-0.840	-0.839	-0.839	-0.838	-0.836	-0.836	-0.834	-0.831	-0.831	-0.829	-0.825	-0.822	-0.820	-0.816	-0.814	-0.810	-0.806	-0.802	-0.798	-0.794	-0.790	-0.785	-0.781	-0.775	-0.771	-0.766	-0.760	-0.754	-0.750	-0.742	-0.738	-0.731	-0.726	-0.720	-0.714	-0.708	-0.701	-0.696	-0.689	-0.684	-0.678	-0.672	-0.666	-0.661	-0.656	-0.651	-0.648	-0.644	-0.640	-0.635	-0.632	-0.630	-0.628	-0.625	-0.622	-0.621	-0.621	-0.620	-0.620	-0.620	-0.621	-0.621	-0.622	-0.625	-0.628	-0.629	-0.631	-0.634	-0.636	-0.640	-0.642	-0.646	-0.650	-0.654	-0.658	-0.661	-0.665	-0.669	-0.672	-0.676	-0.680	-0.684	-0.685	-0.689	-0.690	-0.694	-0.695	-0.696	-0.698	-0.699	-0.699	-0.699	-0.699	-0.699	-0.699	-0.698	-0.695	-0.694	-0.691	-0.689	-0.685	-0.681	-0.678	-0.672	-0.669	-0.665	-0.659	-0.654	-0.649	-0.642	-0.636	-0.630	-0.625	-0.618	-0.611	-0.605	-0.599	-0.592	-0.586	-0.580	-0.575	-0.568	-0.562	-0.558	-0.552	-0.548	-0.542	-0.539	-0.534	-0.530	-0.528	-0.524	-0.521	-0.519	-0.518	-0.515	-0.514	-0.514	-0.512	-0.511	-0.511	-0.511	-0.511	-0.511	-0.512	-0.512	-0.514	-0.515	-0.516	-0.519	-0.520	-0.521	-0.524	-0.525	-0.525	-0.526	-0.528	-0.528	-0.529	-0.530	-0.530	-0.530	-0.529	-0.529	-0.528	-0.526	-0.525	-0.521	-0.519	-0.514	-0.510	-0.505	-0.499	-0.492	-0.488	-0.479	-0.471	-0.462	-0.454	-0.444	-0.434	-0.422	-0.411	-0.399	-0.386	-0.372	-0.359	-0.342	-0.328	-0.311	-0.295	-0.278	-0.260	-0.242	-0.224	-0.205	-0.186	-0.166	-0.146	-0.126	-0.106	-0.086	-0.066	-0.046	-0.026	-0.005	0.015	0.035	0.055	0.074	0.094	0.112	0.131	0.149	0.166	0.185	0.202	0.219	0.235	0.250	0.265	0.279	0.292	0.306	0.319	0.329	0.340	0.350	0.360	0.369	0.376	0.382	0.390	0.395	0.400	0.405	0.408	0.410	0.412	0.414	0.414	0.414	0.412	0.411	0.408	0.406	0.402	0.399	0.394	0.388	0.382	0.376	0.370	0.364	0.356	0.350	0.341	0.334	0.325	0.318	0.309	0.301	0.291	0.282	0.274	0.266	0.258	0.249	0.240	0.234	0.226	0.219	0.212	0.206	0.200	0.195	0.190	0.188	0.182	0.180	0.178	0.176	0.175	0.175	0.176	0.178	0.179	0.181	0.185	0.189	0.194	0.200	0.206	0.215	0.224	0.232	0.242	0.254	0.265	0.276	0.289	0.302	0.315	0.330	0.345	0.360	0.376	0.394	0.410	0.428	0.445	0.462	0.480	0.499	0.518	0.535	0.554	0.571	0.590	0.608	0.626	0.645	0.662	0.680	0.698	0.715	0.731	0.748	0.764	0.780	0.795	0.811	0.825	0.839	0.851	0.865	0.878	0.890	0.900	0.910	0.920	0.930	0.940	0.948	0.956	0.962	0.970	0.976	0.981	0.988	0.992	0.998	1.000	1.004	1.006	1.009	1.009	1.011	1.011	1.012	1.011	1.010	1.009	1.008	1.005	1.002	1.000	0.996	0.992	0.988	0.984	0.979	0.972	0.968	0.961	0.954	0.948	0.940	0.932	0.924	0.915	0.906	0.896	0.888	0.878	0.868	0.858	0.848	0.838	0.826	0.816	0.805	0.794	0.781	0.770	0.759	0.746	0.736	0.724	0.712	0.700	0.689	0.676	0.664	0.652	0.640	0.629	0.618	0.606	0.595	0.584	0.572	0.561	0.550	0.540	0.529	0.519	0.507	0.498	0.488	0.478	0.468	0.459	0.449	0.440	0.430	0.422	0.414	0.406	0.398	0.390	0.381	0.374	0.366	0.359	0.352	0.345	0.338	0.330	0.324	0.318	0.310	0.305	0.299	0.291	0.286	0.280	0.272	0.268	0.261	0.255	0.249	0.242	0.236	0.230	0.224	0.218	0.210	0.205	0.198	0.190	0.185	0.178	0.170	0.162	0.156	0.148	0.140	0.131	0.124	0.115	0.106	0.098	0.088	0.079	0.069	0.060	0.049	0.039	0.029	0.018	0.008	-0.005	-0.015	-0.028	-0.038	-0.049	-0.060	-0.072	-0.084	-0.096	-0.106	-0.119	-0.129	-0.141	-0.152	-0.162	-0.172	-0.182	-0.192	-0.201	-0.209	-0.218	-0.225	-0.231	-0.238	-0.244	-0.248	-0.252	-0.255	-0.258	-0.259	-0.260	-0.260	-0.259	-0.256	-0.255	-0.250	-0.245	-0.240	-0.234	-0.226	-0.218	-0.209	-0.199	-0.188	-0.176	-0.165	-0.151	-0.138	-0.124	-0.109	-0.094	-0.079	-0.062	-0.046	-0.030	-0.014	0.002	0.019	0.034	0.051	0.068	0.082	0.099	0.114	0.129	0.144	0.156	0.170	0.182	0.195	0.206	0.216	0.226	0.235	0.244	0.251	0.259	0.264	0.269	0.274	0.276	0.279	0.280	0.281	0.280	0.279	0.278	0.274	0.270	0.265	0.261	100.000	5.000	2.000	1.000	7.000	0.000	0.000	0.000	0.000	0.000	0.000	0.000	0.000	0.000	0.000	0.000	0.000	0.000	0.290	0.298	0.306	0.312	0.320	0.328	0.334	0.339	0.345	0.351	0.355	0.360	0.364	0.366	0.369	0.371	0.372	0.375	0.376	0.376	0.378	0.376	0.376	0.375	0.372	0.371	0.369	0.366	0.364	0.360	0.358	0.352	0.349	0.345	0.341	0.338	0.332	0.328	0.324	0.319	0.315	0.311	0.306	0.304	0.299	0.295	0.292	0.290	0.286	0.285	0.282	0.281	0.280	0.279	0.278	0.279	0.278	0.279	0.280	0.281	0.282	0.285	0.288	0.291	0.294	0.298	0.302	0.308	0.312	0.318	0.322	0.329	0.335	0.341	0.348	0.354	0.360	0.366	0.372	0.380	0.386	0.394	0.400	0.408	0.414	0.420	0.426	0.431	0.438	0.442	0.448	0.452	0.458	0.461	0.465	0.469	0.471	0.474	0.474	0.475	0.476	0.476	0.475	0.474	0.472	0.470	0.466	0.462	0.459	0.454	0.449	0.441	0.435	0.428	0.419	0.409	0.400	0.390	0.379	0.368	0.355	0.342	0.329	0.316	0.302	0.288	0.274	0.259	0.242	0.228	0.210	0.195	0.178	0.161	0.145	0.129	0.111	0.094	0.078	0.060	0.042	0.026	0.011	-0.006	-0.022	-0.039	-0.054	-0.069	-0.084	-0.098	-0.111	-0.125	-0.138	-0.150	-0.161	-0.171	-0.181	-0.191	-0.200	-0.209	-0.216	-0.222	-0.230	-0.235	-0.240	-0.244	-0.249	-0.251	-0.254	-0.255	-0.258	-0.258	-0.258	-0.258	-0.256	-0.255	-0.254	-0.251	-0.248	-0.245	-0.242	-0.239	-0.236	-0.232	-0.229	-0.225	-0.221	-0.218	-0.212	-0.209	-0.205	-0.202	-0.199	-0.195	-0.192	-0.190	-0.188	-0.185	-0.184	-0.184	-0.181	-0.182	-0.182	-0.182	-0.184	-0.186	-0.189	-0.191	-0.195	-0.199	-0.204	-0.210	-0.215	-0.221	-0.229	-0.236	-0.245	-0.252	-0.261	-0.271	-0.281	-0.291	-0.302	-0.314	-0.325	-0.338	-0.350	-0.362	-0.375	-0.388	-0.401	-0.415	-0.429	-0.442	-0.456	-0.470	-0.484	-0.499	-0.511	-0.525	-0.539	-0.552	-0.565	-0.579	-0.591	-0.605	-0.618	-0.629	-0.641	-0.652	-0.664	-0.675	-0.685	-0.696	-0.705	-0.714	-0.724	-0.731	-0.740	-0.746	-0.752	-0.759	-0.764	-0.769	-0.774	-0.778	-0.781	-0.784	-0.786	-0.788	-0.789	-0.790	-0.790	-0.790	-0.789	-0.789	-0.786	-0.785	-0.782	-0.780	-0.776	-0.771	-0.769	-0.765	-0.759	-0.755	-0.750	-0.744	-0.739	-0.734	-0.728	-0.721	-0.716	-0.710	-0.705	-0.699	-0.692	-0.688	-0.682	-0.678	-0.672	-0.668	-0.662	-0.658	-0.652	-0.649	-0.645	-0.642	-0.640	-0.636	-0.634	-0.631	-0.630	-0.629	-0.628	-0.628	-0.626	-0.628	-0.628	-0.629	-0.630	-0.632	-0.635	-0.638	-0.640	-0.642	-0.648	-0.650	-0.655	-0.659	-0.664	-0.669	-0.674	-0.681	-0.686	-0.692	-0.699	-0.705	-0.712	-0.719	-0.725	-0.734	-0.741	-0.748	-0.755	-0.762	-0.770	-0.778	-0.785	-0.792	-0.800	-0.806	-0.814	-0.821	-0.828	-0.835	-0.842	-0.849	-0.855	-0.862	-0.868	-0.874	-0.879	-0.885	-0.890	-0.895	-0.900	-0.905	-0.909	-0.912	-0.915	-0.919	-0.921	-0.924	-0.926	-0.928	-0.929	-0.930	-0.931	-0.931	-0.931	-0.930	-0.929	-0.928	-0.926	-0.924	-0.921	-0.918	-0.914	-0.910	-0.905	-0.900	-0.895	-0.890	-0.884	-0.879	-0.871	-0.864	-0.858	-0.850	-0.844	-0.835	-0.828	-0.818	-0.810	-0.801	-0.792	-0.784	-0.774	-0.765	-0.755	-0.745	-0.735	-0.726	-0.718	-0.706	-0.698	-0.688	-0.679	-0.669	-0.659	-0.650	-0.641	-0.631	-0.622	-0.614	-0.604	-0.596	-0.589	-0.580	-0.572	-0.565	-0.559	-0.552	-0.546	-0.540	-0.534	-0.529	-0.524	-0.520	-0.515	-0.511	-0.507	-0.504	-0.502	-0.500	-0.499	-0.496	-0.495	-0.494	-0.494	-0.492	-0.494	-0.494	-0.495	-0.495	-0.498	-0.499	-0.501	-0.504	-0.506	-0.509	-0.512	-0.515	-0.519	-0.522	-0.526	-0.530	-0.534	-0.538	-0.541	-0.546	-0.549	-0.552	-0.556	-0.561	-0.565	-0.569	-0.571	-0.575	-0.578	-0.580	-0.582	-0.586	-0.588	-0.590	-0.590	-0.592	-0.594	-0.594	-0.594	-0.594	-0.594	-0.594	-0.592	-0.592	-0.590	-0.588	-0.586	-0.584	-0.580	-0.576	-0.574	-0.568	-0.564	-0.560	-0.555	-0.549	-0.544	-0.539	-0.531	-0.525	-0.518	-0.511	-0.504	-0.498	-0.489	-0.481	-0.472	-0.465	-0.455	-0.448	-0.438	-0.429	-0.419	-0.409	-0.399	-0.388	-0.378	-0.366	-0.356	-0.345	-0.332	-0.321	-0.310	-0.298	-0.285	-0.272	-0.260	-0.246	-0.234	-0.220	-0.206	-0.192	-0.178	-0.164	-0.149	-0.134	-0.120	-0.104	-0.089	-0.074	-0.059	-0.042	-0.028	-0.012	0.004	0.021	0.036	0.052	0.068	0.084	0.099	0.114	0.129	0.144	0.159	0.174	0.189	0.202	0.216	0.231	0.244	0.258	0.270	0.282	0.294	0.306	0.318	0.328	0.339	0.350	0.359	0.368	0.378	0.386	0.394	0.402	0.410	0.418	0.424	0.430	0.436	0.442	0.448	0.452	0.459	0.464	0.469	0.474	0.478	0.482	0.486	0.490	0.494	0.498	0.502	0.506	0.510	0.514	0.518	0.521	0.525	0.529	0.532	0.536	0.540	0.544	0.549	0.551	0.556	0.560	0.562	0.566	0.571	0.574	0.578	0.581	0.585	0.588	0.591	0.594	0.598	0.599	0.601	0.604	0.606	0.606	0.608	0.609	0.610	0.609	0.610	0.609	0.608	0.606	0.604	0.601	0.599	0.596	0.592	0.588	0.584	0.578	0.572	0.566	0.559	0.552	0.545	0.538	0.530	0.521	0.512	0.502	0.494	0.484	0.474	0.462	0.451	0.441	0.430	0.419	0.408	0.396	0.385	0.372	0.362	0.350	0.339	0.328	0.315	0.305	0.292	0.281	0.271	0.261	0.250	0.240	0.230	0.220	0.211	0.202	0.194	0.184	0.176	0.168	0.160	0.152	0.145	0.138	0.131	0.125	0.119	0.112	0.106	0.100	0.095	0.090	0.085	0.080	0.076	0.071	0.068	0.064	0.059	0.055	0.050	0.048	0.044	0.039	0.036	0.032	0.029	0.026	0.021	0.019	0.015	0.011	0.008	0.002	0.000	-0.002	-0.008	-0.011	-0.015	-0.019	-0.022	-0.026	-0.031	-0.035	-0.039	-0.042	-0.046	-0.051	-0.055	-0.059	-0.062	-0.068	-0.071	-0.076	-0.080	-0.085	-0.089	-0.092	-0.098	-0.101	-0.106	-0.110	-0.116	-0.121	-0.125	-0.131	-0.135	-0.141	-0.146	-0.152	-0.158	-0.164	-0.170	-0.176	-0.184	-0.191	-0.198	-0.205	-0.212	-0.221	-0.229	-0.238	-0.246	-0.255	-0.265	-0.275	-0.285	-0.295	-0.305	-0.316	-0.328	-0.339	-0.351	-0.362	-0.375	-0.388	-0.400	-0.412	-0.426	-0.439	-0.452	-0.465	-0.478	-0.491	-0.504	-0.516	-0.530	-0.541	-0.554	-0.566	-0.578	-0.589	-0.599	-0.610	-0.620	-0.628	-0.638	-0.645	-0.652	-0.659	-0.664	-0.670	-0.674	-0.678	-0.680	-0.682	-0.682	-0.682	-0.681	-0.679	-0.676	-0.672	-0.666	-0.660	-0.655	-0.648	-0.638	-0.628	-0.618	-0.606	-0.592	-0.579	-0.565	-0.550	-0.534	-0.516	-0.499	-0.480	-0.461	-0.442	-0.422	-0.401	-0.381	-0.359	-0.338	-0.315	-0.292	-0.270	-0.246	-0.222	-0.199	-0.176	-0.152	-0.130	-0.105	-0.081	-0.059	-0.035	-0.012	0.010	0.032	0.055	0.076	0.099	0.119	0.140	0.160	0.180	0.199	0.219	0.238	0.256	0.274	0.290	0.308	0.324	0.339	0.354	0.370	0.385	0.398	0.411	0.425	0.438	0.449	0.461	0.474	0.484	0.494	0.505	0.515	0.525	0.532	0.542	0.550	0.559	0.566	0.574	0.580	0.586	0.594	0.600	0.606	0.611	0.616	0.622	0.626	0.631	0.635	0.639	0.642	0.646	0.649	0.652	0.655	0.658	0.659	0.660	0.661	0.662	0.664	0.664	0.664	0.662	0.661	0.661	0.660	0.659	0.655	0.654	0.651	0.649	0.645	0.641	0.638	0.634	0.629	0.625	0.620	0.615	0.610	0.605	0.599	0.592	0.586	0.580	0.572	0.566	0.560	0.552	0.545	0.538	0.530	0.522	0.515	0.507	0.500	0.492	0.484	0.476	0.468	0.460	0.452	0.444	0.436	0.428	0.420	0.412	0.404	0.396	0.388	0.380	0.371	0.364	0.355	0.346	0.340	0.331	0.322	0.315	0.306	0.298	0.290	0.281	0.272	0.265	0.256	0.249	0.239	0.230	0.222	0.214	0.204	0.195	0.186	0.176	0.168	0.158	0.148	0.138	0.128	0.118	0.108	0.096	0.086	0.076	0.064	0.052	0.041	0.030	0.018	0.005	-0.008	-0.020	-0.034	-0.046	-0.059	-0.074	-0.088	-0.102	-0.116	-0.131	-0.145	-0.160	-0.176	-0.190	-0.206	-0.222	-0.239	-0.255	-0.271	-0.288	-0.304	-0.320	-0.338	-0.354	-0.371	-0.388	-0.404	-0.421	-0.438	-0.455	-0.470	-0.486	-0.502	-0.519	-0.535	-0.551	-0.565	-0.581	-0.595	-0.610	-0.625	-0.638	-0.651	-0.664	-0.675	-0.688	-0.699	-0.709	-0.720	-0.730	-0.738	-0.746	-0.754	-0.761	-0.766	-0.772	-0.778	-0.781	-0.785	-0.788	-0.789	-0.789	-0.789	-0.789	-0.788	-0.785	-0.782	-0.779	-0.775	-0.771	-0.765	-0.759	-0.750	-0.744	-0.734	-0.725	-0.715	-0.705	-0.694	-0.682	-0.670	-0.658	-0.644	-0.630	-0.616	-0.601	-0.586	-0.571	-0.556	-0.540	-0.524	-0.507	-0.490	-0.474	-0.456	-0.439	-0.421	-0.405	-0.386	-0.369	-0.352	-0.335	-0.318	-0.300	-0.284	-0.265	-0.249	-0.232	-0.218	-0.201	-0.185	-0.170	-0.155	-0.141	-0.128	-0.114	-0.101	-0.089	-0.076	-0.065	-0.055	-0.044	-0.034	-0.025	-0.015	-0.008	-0.001	0.006	0.012	0.019	0.022	0.028	0.031	0.035	0.038	0.039	0.041	0.041	0.041	0.041	0.040	0.039	0.036	0.034	0.031	0.029	0.025	0.021	0.016	0.011	0.008	0.002	-0.002	-0.008	-0.012	-0.019	-0.024	-0.030	-0.035	-0.040	-0.045	-0.050	-0.054	-0.059	-0.062	-0.066	-0.069	-0.071	-0.074	-0.076	-0.078	-0.079	-0.079	-0.079	-0.078	-0.076	-0.074	-0.072	-0.069	-0.065	-0.059	-0.055	-0.049	-0.042	-0.035	-0.028	-0.019	-0.010	0.000	0.009	0.019	0.029	0.041	0.052	0.065	0.076	0.089	0.102	0.115	0.128	0.141	0.155	0.169	0.182	0.196	0.210	0.224	0.236	0.249	0.262	0.276	0.289	0.302	0.315	0.326	0.338	0.350	0.361	0.372	0.382	0.392	0.402	0.412	0.421	0.430	0.439	0.448	0.455	0.462	0.469	0.476	0.482	0.490	0.495	0.500	0.506	0.511	0.516	0.521	0.526	0.531	0.536	0.540	0.544	0.548	0.551	0.554	0.558	0.561	0.565	0.568	0.571	0.574	0.576	0.579	0.581	0.584	0.586	0.589	0.591	0.592	0.595	0.595	0.598	0.599	0.600	0.600	0.601	0.601	0.601	0.601	0.600	0.600	0.599	0.596	0.595	0.592	0.590	0.586	0.584	0.581	0.576	0.571	0.568	0.561	0.555	0.550	0.544	0.535	0.528	0.521	0.512	0.505	0.496	0.488	0.478	0.469	0.458	0.449	0.438	0.428	0.415	0.404	0.392	0.381	0.369	0.358	0.345	0.332	0.320	0.308	0.295	0.281	0.270	0.258	0.245	0.231	0.219	0.208	0.194	0.181	0.170	0.158	0.146	0.134	0.122	0.110	0.099	0.088	0.076	0.065	0.054	0.042	0.032	0.022	0.011	0.001	-0.009	-0.019	-0.029	-0.039	-0.049	-0.058	-0.068	-0.076	-0.088	-0.096	-0.105	-0.116	-0.125	-0.135	-0.144	-0.154	-0.164	-0.174	-0.181	-0.192	-0.202	-0.212	-0.221	-0.231	-0.241	-0.251	-0.261	-0.271	-0.281	-0.291	-0.301	-0.312	-0.321	-0.331	-0.341	-0.351	-0.361	-0.371	-0.380	-0.390	-0.399	-0.409	-0.418	-0.426	-0.435	-0.444	-0.451	-0.459	-0.466	-0.474	-0.480	-0.488	-0.492	-0.499	-0.502	-0.507	-0.511	-0.516	-0.519	-0.521	-0.522	-0.525	-0.526	-0.526	-0.526	-0.525	-0.524	-0.524	-0.521	-0.519	-0.515	-0.510	-0.506	-0.502	-0.496	-0.492	-0.486	-0.479	-0.472	-0.465	-0.459	-0.451	-0.444	-0.436	-0.429	-0.421	-0.412	-0.404	-0.396	-0.388	-0.379	-0.370	-0.362	-0.354	-0.345	-0.338	-0.330	-0.322	-0.314	-0.306	-0.300	-0.292	-0.285	-0.278	-0.271	-0.264	-0.258	-0.252	-0.245	-0.239	-0.234	-0.226	-0.220	-0.215	-0.209	-0.202	-0.198	-0.190	-0.185	-0.178	-0.172	-0.165	-0.160	-0.152	-0.146	-0.139	-0.131	-0.125	-0.118	-0.109	-0.101	-0.094	-0.085	-0.076	-0.066	-0.058	-0.049	-0.040	-0.031	-0.021	-0.010	-0.001	0.009	0.018	0.029	0.039	0.048	0.058	0.068	0.078	0.088	0.098	0.108	0.116	0.125	0.135	0.144	0.152	0.160	0.168	0.175	0.182	0.189	0.195	0.201	0.206	0.211	0.215	0.220	0.224	0.226	0.229	0.231	0.234	0.235	0.236	0.236	0.236	0.238	0.238	0.236	0.236	0.235	0.234	0.231	0.229	0.228	0.225	0.222	0.220	0.218	0.215	0.211	0.209	0.206	0.202	0.200	0.196	0.195	0.191	0.190	0.186	0.184	0.181	0.179	0.178	0.175	0.174	0.171	0.170	0.169	0.168	0.166	0.165	0.164	0.162	0.162	0.162	0.162	0.161	0.162	0.162	0.162	0.162	0.164	0.165	0.166	0.168	0.170	0.171	0.174	0.175	0.178	0.180	0.184	0.186	0.189	0.192	0.196	0.200	0.205	0.209	0.212	0.218	0.224	0.229	0.235	0.240	0.246	0.254	0.260	0.268	0.276	0.282	0.292	0.300	0.309	0.318	0.328	0.338	0.348	0.358	0.369	0.380	0.392	0.404	0.416	0.429	0.441	0.454	0.466	0.479	0.492	0.506	0.520	0.532	0.546	0.561	0.574	0.588	0.601	0.615	0.628	0.641	0.655	0.668	0.681	0.694	0.705	0.718	0.730	0.741	0.751	0.762	0.771	0.781	0.791	0.800	0.809	0.815	0.822	0.829	0.834	0.840	0.845	0.849	0.852	0.855	0.856	0.859	0.859	0.859	0.860	0.859	0.858	0.855	0.854	0.850	0.846	0.842	0.838	0.831	0.825	0.819	0.811	0.804	0.796	0.789	0.780	0.770	0.760	0.751	0.740	0.729	0.719	0.709	0.696	0.685	0.674	0.662	0.651	0.640	0.628	0.616	0.604	0.591	0.579	0.568	0.556	0.545	0.532	0.521	0.509	0.498	0.486	0.475	0.465	0.454	0.444	0.434	0.424	0.412	0.404	0.394	0.385	0.376	0.368	0.359	0.351	0.342	0.335	0.328	0.320	0.315	0.308	0.301	0.295	0.289	0.282	0.278	0.271	0.266	0.261	0.256	0.251	0.246	0.241	0.238	0.232	0.228	0.224	0.219	0.214	0.209	0.204	0.199	0.195	0.190	0.185	0.180	0.175	0.169	0.162	0.156	0.150	0.144	0.138	0.130	0.122	0.114	0.105	0.096	0.088	0.079	0.069	0.059	0.048	0.038	0.026	0.014	0.002	-0.010	-0.022	-0.035	-0.049	-0.062	-0.076	-0.090	-0.105	-0.119	-0.134	-0.149	-0.164	-0.179	-0.195	-0.210	-0.225	-0.241	-0.258	-0.272	-0.289	-0.304	-0.320	-0.335	-0.350	-0.366	-0.381	-0.394	-0.409	-0.422	-0.436	-0.450	-0.462	-0.476	-0.489	-0.500	-0.511	-0.522	-0.534	-0.544	-0.554	-0.564	-0.572	-0.580	-0.589	-0.595	-0.602	-0.609	-0.614	-0.620	-0.624	-0.628	-0.631	-0.634	-0.636	-0.639	-0.639	-0.640	-0.639	-0.639	-0.638	-0.638	-0.635	-0.634	-0.631	-0.628	-0.624	-0.620	-0.615	-0.610	-0.604	-0.600	-0.592	-0.586	-0.580	-0.571	-0.565	-0.556	-0.549	-0.540	-0.531	-0.522	-0.512	-0.502	-0.492	-0.482	-0.474	-0.462	-0.452	-0.442	-0.430	-0.420	-0.409	-0.398	-0.386	-0.376	-0.364	-0.354	-0.341	-0.331	-0.320	-0.309	-0.299	-0.288	-0.278	-0.266	-0.256	-0.246	-0.235	-0.225	-0.218	-0.208	-0.198	-0.189	-0.180	-0.172	-0.162	-0.155	-0.148	-0.139	-0.131	-0.124	-0.116	-0.110	-0.104	-0.098	-0.090	-0.084	-0.079	-0.072	-0.068	-0.061	-0.056	-0.050	-0.045	-0.040	-0.034	-0.030	-0.026	-0.021	-0.016	-0.011	-0.006	-0.002	0.001	0.006	0.010	0.015	0.019	0.024	0.029	0.034	0.038	0.042	0.046	0.051	0.056	0.060	0.065	0.070	0.075	0.080	0.084	0.089	0.092	0.098	0.102	0.106	0.111	0.116	0.121	0.125	0.131	0.135	0.140	0.142	0.148	0.151	0.155	0.159	0.162	0.166	0.170	0.174	0.176	0.180	0.181	0.184	0.186	0.189	0.191	0.192	0.194	0.195	0.196	0.196	0.198	0.198	0.199	0.199	0.198	0.198	0.198	0.196	0.195	0.194	0.191	0.190	0.188	0.186	0.184	0.181	0.176	0.174	0.170	0.166	0.162	0.158	0.152	0.146	0.142	0.136	0.131	0.124	0.118	0.111	0.105	0.096	0.089	0.081	0.072	0.064	0.055	0.046	0.036	0.028	0.016	0.006	-0.004	-0.014	-0.025	-0.036	-0.048	-0.059	-0.071	-0.084	-0.094	-0.106	-0.119	-0.131	-0.142	-0.155	-0.166	-0.179	-0.190	-0.202	-0.214	-0.226	-0.239	-0.250	-0.261	-0.272	-0.282	-0.294	-0.305	-0.315	-0.326	-0.336	-0.346	-0.355	-0.364	-0.374	-0.381	-0.390	-0.398	-0.405	-0.412	-0.420	-0.428	-0.432	-0.440	-0.445	-0.450	-0.455	-0.460	-0.464	-0.469	-0.472	-0.476	-0.480	-0.484	-0.488	-0.490	-0.494	-0.496	-0.499	-0.501	-0.504	-0.506	-0.507	-0.511	-0.514	-0.515	-0.518	-0.519	-0.521	-0.524	-0.525	-0.528	-0.530	-0.532	-0.534	-0.538	-0.539	-0.542	-0.545	-0.548	-0.551	-0.554	-0.559	-0.561	-0.565	-0.569	-0.572	-0.576	-0.580	-0.584	-0.588	-0.592	-0.596	-0.601	-0.605	-0.609	-0.614	-0.618	-0.621	-0.625	-0.629	-0.631	-0.635	-0.639	-0.641	-0.644	-0.646	-0.649	-0.649	-0.650	-0.651	-0.652	-0.652	-0.651	-0.650	-0.649	-0.646	-0.642	-0.639	-0.635	-0.630	-0.625	-0.619	-0.610	-0.604	-0.594	-0.585	-0.574	-0.564	-0.552	-0.539	-0.525	-0.511	-0.496	-0.481	-0.464	-0.446	-0.429	-0.410	-0.390	-0.370	-0.349	-0.328	-0.305	-0.281	-0.259	-0.235	-0.210	-0.185	-0.159	-0.134	-0.106	-0.080	-0.052	-0.025	0.002	0.030	0.058	0.085	0.114	0.141	0.170	0.198	0.226	0.254	0.281	0.309	0.336	0.364	0.391	0.416	0.442	0.469	0.492	0.519	0.542	0.566	0.589	0.612	0.635	0.656	0.676	0.698	0.718	0.736	0.755	0.772	0.790	0.806	0.821	0.838	0.852	0.866	0.880	0.892	0.906	0.918	0.930	0.940	0.951	0.961	0.972	0.981	0.990	0.999	1.008	1.016	1.024	1.032	1.040	1.048	1.055	1.062	1.070	1.076	1.084	1.091	1.100	1.106	1.114	1.122	1.130	1.138	1.145	1.154	1.162	1.170	1.179	1.188	1.196	1.204	1.214	1.222	1.231	1.240	1.249	1.259	1.268	1.276	1.285	1.295	1.302	1.311	1.320	1.329	1.336	1.345	1.352	1.359	1.366	1.372	1.379	1.384	1.389	1.392	1.396	1.400	1.401	1.402	1.405	1.404	1.404	1.402	1.400	1.399	1.395	1.390	1.384	1.378	1.370	1.362	1.354	1.344	1.332	1.320	1.308	1.295	1.281	1.265	1.250	1.232	1.215	1.198	1.178	1.159	1.139	1.118	1.096	1.072	1.050	1.026	1.002	0.978	0.951	0.926	0.899	0.871	0.845	0.818	0.790	0.760	0.731	0.702	0.672	0.641	0.610	0.579	0.548	0.515	0.484	0.451	0.418	0.382	0.349	0.315	0.279	0.244	0.208	0.171	0.134	0.095	0.058	0.016	-0.022	-0.062	-0.105	-0.145	-0.189	-0.231	-0.275	-0.320	-0.364	-0.411	-0.458	-0.504	-0.552	-0.602	-0.651	-0.702	-0.752	-0.805	-0.856	-0.910	-0.964	-1.019	-1.072	-1.128	-1.185	-1.241	-1.299	-1.355	-1.414	-1.471	-1.531	-1.589	-1.649	-1.708	-1.766	-1.826	-1.885	-1.942	-2.002	-2.061	-2.120	-2.179	-2.236	-2.292	-2.349	-2.405	-2.461	-2.515	-2.569	-2.621	-2.672	-2.724	-2.772	-2.821	-2.869	-2.914	-2.959	-3.001	-3.042	-3.082	-3.121	-3.156	-3.191	-3.224	-3.256	-3.284	-3.311	-3.336	-3.359	-3.380	-3.399	-3.415	-3.431	-3.442	-3.452	-3.461	-3.468	-3.470	-3.471	-3.471	-3.468	-3.461	-3.455	-3.445	-3.432	-3.419	-3.402	-3.384	-3.364	-3.341	-3.318	-3.291	-3.262	-3.232	-3.200	-3.166	-3.131	-3.094	-3.054	-3.014	-2.971	-2.928	-2.881	-2.835	-2.786	-2.738	-2.686	-2.634	-2.579	-2.525	-2.468	-2.411	-2.351	-2.292	-2.230	-2.168	-2.105	-2.041	-1.975	-1.909	-1.840	-1.771	-1.701	-1.631	-1.560	-1.486	-1.412	-1.338	-1.261	-1.185	-1.108	-1.030	-0.950	-0.870	-0.789	-0.706	-0.622	-0.540	-0.454	-0.369	-0.282	-0.195	-0.106	-0.018	0.071	0.162	0.254	0.345	0.438	0.530	0.624	0.719	0.812	0.909	1.004	1.099	1.196	1.292	1.389	1.485	1.581	1.679	1.775	1.872	1.968	2.064	2.161	2.256	2.351	2.445	2.539	2.632	2.724	2.815	2.906	2.996	3.084	3.171	3.258	3.341	3.425	3.508	3.588	3.665	3.742	3.816	3.889	3.960	4.028	4.095	4.159	4.221	4.281	4.339	4.394	4.445	4.494	4.540	4.584	4.625	4.661	4.696	4.729	4.756	4.781	4.804	4.822	4.838	4.849	4.858	4.864	4.865	4.862	4.858	4.848	4.836	4.819	4.799	4.775	4.749	4.718	4.682	4.644	4.601	4.555	4.506	4.454	4.396	4.336	4.271	4.205	4.134	4.059	3.981	3.900	3.815	3.726	3.635	3.540	3.442	3.341	3.236	3.129	3.019	2.905	2.789	2.670	2.549	2.424	2.296	2.166	2.034	1.899	1.761	1.621	1.479	1.334	1.186	1.038	0.888	0.734	0.579	0.424	0.264	0.105	-0.059	-0.222	-0.388	-0.555	-0.722	-0.892	-1.064	-1.236	-1.410	-1.584	-1.759	-1.936	-2.114	-2.292	-2.472	-2.654	-2.834	-3.016	-3.198	-3.380	-3.564	-3.746	-3.930	-4.114	-4.298	-4.481	-4.666	-4.849	-5.034	-5.218	-5.399	-5.582	-5.765	-5.946	-6.126	-6.308	-6.486	-6.666	-6.844	-7.020	-7.195	-7.370	-7.542	-7.716	-7.886	-8.056	-8.224	-8.390	-8.555	-8.719	-8.880	-9.040	-9.199	-9.355	-9.510	-9.664	-9.814	-9.962	-10.110	-10.255	-10.399	-10.539	-10.678	-10.814	-10.949	-11.082	-11.211	-11.340	-11.466	-11.590	-11.711	-11.830	-11.948	-12.061	-12.174	-12.284	-12.391	-12.496	-12.600	-12.700	-12.798	-12.894	-12.988	-13.078	-13.166	-13.252	-13.336	-13.416	-13.495	-13.571	-13.645	-13.716	-13.785	-13.851	-13.915	-13.978	-14.035	-14.091	-14.145	-14.195	-14.244	-14.290	-14.332	-14.375	-14.412	-14.449	-14.481	-14.511	-14.539	-14.564	-14.586	-14.606	-14.624	-14.639	-14.649	-14.660	-14.666	-14.669	-14.671	-14.670	-14.668	-14.660	-14.652	-14.641	-14.626	-14.609	-14.591	-14.569	-14.546	-14.519	-14.490	-14.460	-14.426	-14.390	-14.351	-14.311	-14.268	-14.222	-14.175	-14.125	-14.074	-14.020	-13.964	-13.905	-13.844	-13.781	-13.716	-13.649	-13.580	-13.509	-13.436	-13.361	-13.284	-13.205	-13.125	-13.042	-12.959	-12.871	-12.784	-12.692	-12.600	-12.505	-12.409	-12.311	-12.212	-12.111	-12.006	-11.901	-11.794	-11.685	-11.574	-11.460	-11.348	-11.230	-11.111	-10.991	-10.870	-10.746	-10.620	-10.492	-10.364	-10.232	-10.101	-9.966	-9.830	-9.692	-9.552	-9.411	-9.269	-9.125	-8.979	-8.832	-8.682	-8.534	-8.382	-8.230	-8.076	-7.921	-7.765	-7.609	-7.450	-7.291	-7.131	-6.971	-6.809	-6.648	-6.485	-6.322	-6.159	-5.995	-5.830	-5.666	-5.501	-5.338	-5.172	-5.008	-4.842	-4.679	-4.515	-4.351	-4.188	-4.025	-3.862	-3.701	-3.540	-3.380	-3.221	-3.062	-2.905	-2.748	-2.592	-2.438	-2.284	-2.130	-1.979	-1.829	-1.679	-1.531	-1.382	-1.238	-1.092	-0.949	-0.806	-0.665	-0.525	-0.386	-0.249	-0.112	0.022	0.155	0.288	0.418	0.549	0.675	0.804	0.929	1.054	1.178	1.300	1.421	1.541	1.660	1.778	1.895	2.009	2.124	2.235	2.348	2.458	2.566	2.675	2.782	2.888	2.991	3.095	3.196	3.298	3.396	3.495	3.591	3.688	3.780	3.874	3.965	4.054	4.142	4.230	4.315	4.399	4.481	4.562	4.641	4.719	4.795	4.869	4.940	5.011	5.080	5.146	5.211	5.274	5.335	5.395	5.450	5.505	5.558	5.609	5.658	5.704	5.748	5.789	5.829	5.866	5.901	5.934	5.962	5.991	6.018	6.041	6.061	6.080	6.096	6.111	6.124	6.134	6.140	6.144	6.148	6.149	6.146	6.141	6.135	6.128	6.118	6.104	6.090	6.072	6.055	6.034	6.012	5.989	5.962	5.935	5.906	5.875	5.844	5.810	5.775	5.739	5.701	5.662	5.622	5.581	5.540	5.496	5.452	5.408	5.362	5.315	5.269	5.220	5.171	5.122	5.072	5.024	4.971	4.921	4.871	4.820	4.768	4.718	4.665	4.614	4.561	4.509	4.458	4.406	4.355	4.302	4.251	4.199	4.148	4.096	4.045	3.992	3.942	3.891	3.841	3.790	3.739	3.690	3.639	3.589	3.540	3.491	3.441	3.392	3.344	3.295	3.246	3.196	3.149	3.101	3.052	3.004	2.958	2.910	2.862	2.815	2.768	2.721	2.672	2.626	2.580	2.534	2.488	2.441	2.396	2.350	2.304	2.259	2.215	2.170	2.125	2.081	2.038	1.994	1.950	1.908	1.865	1.824	1.782	1.741	1.700	1.660	1.620	1.582	1.542	1.505	1.468	1.431	1.395	1.359	1.324	1.290	1.255	1.222	1.191	1.159	1.128	1.098	1.069	1.039	1.011	0.984	0.958	0.932	0.908	0.884	0.860	0.838	0.816	0.795	0.775	0.756	0.738	0.719	0.701	0.685	0.669	0.654	0.640	0.625	0.612	0.600	0.590	0.579	0.569	0.559	0.551	0.542	0.535	0.530	0.522	0.518	0.512	0.509	0.505	0.502	0.500	0.499	0.498	0.498	0.498	0.498	0.499	0.500	0.502	0.505	0.509	0.512	0.516	0.520	0.525	0.530	0.536	0.542	0.548	0.554	0.561	0.568	0.575	0.581	0.590	0.598	0.605	0.612	0.620	0.629	0.635	0.642	0.651	0.658	0.666	0.672	0.680	0.686	0.694	0.700	0.708	0.714	0.720	0.725	0.731	0.735	0.740	0.745	0.749	0.752	0.755	0.759	0.761	0.764	0.766	0.769	0.770	0.771	0.774	0.774	0.775	0.775	0.778	0.778	0.778	0.778	0.778	0.778	0.779	0.778	0.779	0.779	0.779	0.779	0.779	0.780	0.781	0.782	0.784	0.785	0.786	0.789	0.791	0.794	0.798	0.800	0.805	0.809	0.812	0.818	0.822	0.829	0.834	0.839	0.846	0.852	0.859	0.866	0.874	0.880	0.888	0.896	0.905	0.914	0.922	0.929	0.938	0.948	0.955	0.965	0.972	0.981	0.990	0.996	1.005	1.012	1.021	1.029	1.036	1.042	1.050	1.056	1.062	1.068	1.074	1.079	1.084	1.088	1.091	1.095	1.098	1.100	1.101	1.104	1.104	1.105	1.105	1.104	1.104	1.101	1.100	1.096	1.094	1.090	1.088	1.082	1.078	1.070	1.065	1.058	1.051	1.042	1.034	1.025	1.016	1.006	0.996	0.986	0.974	0.962	0.950	0.940	0.928	0.914	0.901	0.889	0.874	0.860	0.846	0.832	0.819	0.805	0.790	0.776	0.762	0.748	0.735	0.721	0.706	0.692	0.680	0.666	0.654	0.642	0.629	0.618	0.608	0.596	0.586	0.576	0.568	0.559	0.550	0.542	0.538	0.530	0.524	0.520	0.516	0.511	0.509	0.506	0.504	0.502	0.501	0.501	0.501	0.502	0.502	0.505	0.506	0.509	0.511	0.515	0.519	0.521	0.525	0.529	0.532	0.536	0.540	0.544	0.549	0.552	0.555	0.559	0.562	0.565	0.568	0.571	0.572	0.575	0.575	0.575	0.576	0.576	0.575	0.574	0.571	0.569	0.566	0.562	0.558	0.552	0.548	0.540	0.534	0.526	0.519	0.511	0.501	0.492	0.481	0.472	0.461	0.449	0.438	0.426	0.412	0.401	0.388	0.374	0.361	0.346	0.332	0.318	0.304	0.290	0.276	0.261	0.248	0.232	0.218	0.205	0.191	0.178	0.164	0.150	0.138	0.125	0.112	0.100	0.089	0.076	0.065	0.054	0.044	0.032	0.024	0.015	0.005	-0.004	-0.010	-0.019	-0.025	-0.032	-0.039	-0.044	-0.050	-0.054	-0.059	-0.061	-0.066	-0.069	-0.071	-0.074	-0.076	-0.076	-0.078	-0.079	-0.080	-0.079	-0.079	-0.079	-0.078	-0.076	-0.075	-0.072	-0.071	-0.070	-0.066	-0.065	-0.062	-0.060	-0.056	-0.055	-0.051	-0.049	-0.046	-0.044	-0.041	-0.038	-0.035	-0.034	-0.031	-0.029	-0.028	-0.026	-0.024	-0.022	-0.022	-0.021	-0.021	-0.021	-0.021	-0.022	-0.024	-0.024	-0.025	-0.028	-0.030	-0.032	-0.035	-0.040	-0.044	-0.048	-0.052	-0.058	-0.064	-0.070	-0.075	-0.081	-0.090	-0.096	-0.104	-0.112	-0.120	-0.129	-0.139	-0.148	-0.158	-0.168	-0.178	-0.188	-0.199	-0.209	-0.220	-0.232	-0.244	-0.255	-0.266	-0.278	-0.290	-0.300	-0.312	-0.324	-0.336	-0.348	-0.360	-0.371	-0.381	-0.394	-0.404	-0.415	-0.426	-0.436	-0.446	-0.458	-0.468	-0.476	-0.485	-0.494	-0.502	-0.510	-0.519	-0.526	-0.532	-0.540	-0.545	-0.551	-0.556	-0.561	-0.565	-0.570	-0.572	-0.575	-0.578	-0.581	-0.582	-0.582	-0.584	-0.585	-0.585	-0.582	-0.582	-0.580	-0.579	-0.576	-0.574	-0.570	-0.568	-0.564	-0.560	-0.555	-0.550	-0.545	-0.540	-0.535	-0.530	-0.522	-0.518	-0.512	-0.505	-0.498	-0.492	-0.485	-0.479	-0.471	-0.464	-0.458	-0.449	-0.442	-0.435	-0.429	-0.421	-0.415	-0.409	-0.402	-0.395	-0.390	-0.382	-0.378	-0.371	-0.366	-0.361	-0.355	-0.351	-0.346	-0.342	-0.339	-0.334	-0.331	-0.329	-0.328	-0.325	-0.322	-0.322	-0.321	-0.321	-0.320	-0.321	-0.322	-0.322	-0.325	-0.328	-0.330	-0.334	-0.336	-0.340	-0.345	-0.349	-0.354	-0.360	-0.366	-0.372	-0.380	-0.386	-0.395	-0.401	-0.410	-0.419	-0.426	-0.435	-0.444	-0.452	-0.462	-0.471	-0.481	-0.490	-0.499	-0.509	-0.518	-0.526	-0.535	-0.544	-0.552	-0.560	-0.569	-0.576	-0.584	-0.591	-0.599	-0.604	-0.610	-0.615	-0.621	-0.626	-0.630	-0.634	-0.636	-0.639	-0.641	-0.642	-0.642	-0.644	-0.642	-0.642	-0.641	-0.640	-0.636	-0.635	-0.631	-0.628	-0.622	-0.616	-0.612	-0.605	-0.599	-0.591	-0.584	-0.576	-0.566	-0.558	-0.548	-0.538	-0.526	-0.516	-0.505	-0.492	-0.480	-0.468	-0.454	-0.440	-0.426	-0.412	-0.396	-0.382	-0.366	-0.350	-0.334	-0.318	-0.300	-0.284	-0.265	-0.246	-0.228	-0.210	-0.190	-0.171	-0.151	-0.131	-0.110	-0.090	-0.070	-0.048	-0.026	-0.005	0.016	0.039	0.060	0.082	0.105	0.126	0.149	0.171	0.192	0.215	0.236	0.258	0.280	0.301	0.322	0.344	0.364	0.384	0.405	0.424	0.442	0.462	0.481	0.499	0.516	0.534	0.550	0.566	0.582	0.598	0.612	0.626	0.640	0.652	0.665	0.676	0.689	0.700	0.710	0.720	0.729	0.739	0.746	0.755	0.761	0.769	0.776	0.784	0.790	0.795	0.801	0.806	0.811	0.816	0.821	0.825	0.830	0.834	0.838	0.842	0.846	0.851	0.854	0.859	0.862	0.865	0.869	0.874	0.878	0.881	0.885	0.889	0.892	0.895	0.900	0.904	0.908	0.911	0.914	0.919	0.922	0.925	0.929	0.931	0.935	0.938	0.940	0.942	0.946	0.948	0.949	0.951	0.952	0.952	0.955	0.954	0.955	0.954	0.952	0.952	0.950	0.948	0.946	0.942	0.940	0.936	0.931	0.928	0.922	0.918	0.911	0.906	0.899	0.892	0.885	0.878	0.870	0.862	0.854	0.844	0.836	0.828	0.818	0.809	0.799	0.789	0.780	0.770	0.761	0.751	0.741	0.732	0.724	0.712	0.705	0.695	0.686	0.678	0.670	0.661	0.654	0.645	0.638	0.631	0.625	0.618	0.611	0.605	0.600	0.595	0.590	0.585	0.579	0.575	0.571	0.568	0.565	0.561	0.559	0.555	0.554	0.551	0.549	0.548	0.546	0.544	0.542	0.541	0.540	0.539	0.536	0.535	0.534	0.534	0.532	0.531	0.530	0.529	0.529	0.526	0.526	0.525	0.524	0.522	0.521	0.519	0.519	0.516	0.515	0.512	0.511	0.509	0.506	0.505	0.502	0.500	0.499	0.496	0.492	0.491	0.488	0.485	0.482	0.480	0.476	0.472	0.469	0.466	0.462	0.458	0.454	0.449	0.444	0.440	0.435	0.430	0.422	0.418	0.411	0.404	0.398	0.390	0.381	0.375	0.365	0.358	0.348	0.339	0.329	0.319	0.309	0.298	0.286	0.274	0.262	0.250	0.238	0.225	0.211	0.199	0.184	0.171	0.156	0.142	0.128	0.114	0.099	0.085	0.071	0.055	0.041	0.028	0.015	0.000	-0.012	-0.025	-0.038	-0.050	-0.061	-0.072	-0.082	-0.092	-0.101	-0.110	-0.119	-0.125	-0.131	-0.136	-0.141	-0.146	-0.148	-0.150	-0.151	-0.151	-0.151	-0.149	-0.146	-0.142	-0.139	-0.132	-0.128	-0.120	-0.112	-0.104	-0.095	-0.084	-0.072	-0.061	-0.048	-0.034	-0.021	-0.006	0.008	0.024	0.039	0.055	0.072	0.089	0.106	0.124	0.141	0.159	0.176	0.195	0.212	0.230	0.248	0.265	0.282	0.300	0.318	0.335	0.350	0.368	0.382	0.399	0.414	0.429	0.444	0.458	0.470	0.482	0.496	0.509	0.521	0.531	0.542	0.554	0.564	0.574	0.582	0.591	0.600	0.609	0.616	0.622	0.631	0.638	0.644	0.650	0.656	0.661	0.666	0.672	0.678	0.682	0.686	0.691	0.695	0.699	0.702	0.706	0.710	0.714	0.718	0.721	0.724	0.728	0.730	0.732	0.735	0.738	0.740	0.742	0.745	0.746	0.749	0.751	0.752	0.754	0.755	0.756	0.758	0.759	0.760	0.760	0.760	0.760	0.760	0.761	0.759	0.759	0.759	0.758	0.756	0.755	0.754	0.751	0.750	0.749	0.746	0.744	0.742	0.739	0.736	0.734	0.730	0.728	0.725	0.721	0.718	0.714	0.710	0.706	0.704	0.700	0.695	0.691	0.689	0.685	0.681	0.678	0.674	0.670	0.666	0.662	0.660	0.656	0.652	0.649	0.646	0.642	0.639	0.636	0.632	0.630	0.626	0.624	0.620	0.618	0.615	0.611	0.608	0.605	0.602	0.600	0.596	0.592	0.589	0.586	0.582	0.579	0.575	0.571	0.566	0.562	0.559	0.555	0.549	0.545	0.539	0.534	0.528	0.522	0.516	0.510	0.502	0.495	0.489	0.481	0.471	0.464	0.454	0.446	0.436	0.425	0.415	0.404	0.394	0.382	0.370	0.358	0.345	0.331	0.318	0.304	0.290	0.276	0.261	0.248	0.231	0.216	0.200	0.184	0.169	0.152	0.135	0.120	0.102	0.085	0.069	0.052	0.035	0.020	0.002	-0.014	-0.030	-0.046	-0.061	-0.078	-0.092	-0.109	-0.124	-0.138	-0.152	-0.166	-0.180	-0.191	-0.205	-0.216	-0.228	-0.239	-0.250	-0.260	-0.270	-0.279	-0.286	-0.294	-0.301	-0.308	-0.312	-0.318	-0.321	-0.325	-0.329	-0.331	-0.334	-0.335	-0.336	-0.335	-0.336	-0.335	-0.332	-0.330	-0.328	-0.325	-0.321	-0.318	-0.312	-0.308	-0.301	-0.295	-0.289	-0.281	-0.274	-0.266	-0.259	-0.249	-0.240	-0.230	-0.221	-0.211	-0.200	-0.190	-0.179	-0.168	-0.156	-0.145	-0.132	-0.120	-0.109	-0.095	-0.082	-0.070	-0.058	-0.044	-0.031	-0.018	-0.004	0.010	0.024	0.038	0.050	0.065	0.079	0.091	0.105	0.119	0.132	0.146	0.159	0.171	0.185	0.198	0.209	0.221	0.232	0.245	0.256	0.266	0.278	0.288	0.298	0.306	0.316	0.325	0.332	0.340	0.349	0.355	0.361	0.368	0.371	0.378	0.381	0.384	0.388	0.389	0.392	0.394	0.395	0.396	0.396	0.396	0.396	0.395	0.394	0.392	0.390	0.389	0.385	0.384	0.380	0.378	0.374	0.371	0.369	0.365	0.361	0.360	0.358	0.354	0.352	0.350	0.349	0.346	0.346	0.346	0.346	0.346	0.348	0.349	0.351	0.354	0.358	0.361	0.365	0.370	0.375	0.382	0.389	0.396	0.406	0.414	0.422	0.434	0.444	0.455	0.466	0.478	0.491	0.504	0.518	0.530	0.545	0.559	0.574	0.589	0.602	0.618	0.634	0.648	0.662	0.679	0.692	0.708	0.721	0.738	0.750	0.765	0.779	0.791	0.804	0.816	0.828	0.840	0.850	0.861	0.871	0.881	0.890	0.899	0.906	0.915	0.922	0.929	0.935	0.942	0.948	0.951	0.956	0.960	0.964	0.968	0.970	0.972	0.976	0.978	0.980	0.980	0.981	0.982	0.982	0.984	0.984	0.984	0.984	0.984	0.982	0.982	0.982	0.981	0.981	0.980	0.979	0.979	0.978	0.975	0.974	0.972	0.971	0.970	0.968	0.966	0.964	0.961	0.959	0.956	0.954	0.951	0.949	0.944	0.940	0.938	0.934	0.929	0.925	0.921	0.916	0.911	0.905	0.900	0.894	0.888	0.881	0.875	0.868	0.860	0.855	0.848	0.839	0.831	0.822	0.815	0.808	0.798	0.789	0.780	0.771	0.762	0.754	0.745	0.736	0.726	0.718	0.708	0.698	0.689	0.680	0.670	0.661	0.652	0.644	0.636	0.626	0.619	0.610	0.602	0.594	0.585	0.579	0.571	0.562	0.558	0.550	0.544	0.536	0.530	0.524	0.518	0.512	0.506	0.501	0.495	0.490	0.485	0.480	0.475	0.470	0.465	0.461	0.456	0.451	0.446	0.441	0.436	0.432	0.428	0.421	0.418	0.412	0.408	0.401	0.396	0.391	0.385	0.380	0.374	0.369	0.361	0.356	0.350	0.344	0.336	0.331	0.324	0.316	0.310	0.302	0.296	0.289	0.281	0.275	0.268	0.260	0.252	0.245	0.238	0.231	0.224	0.216	0.210	0.204	0.196	0.191	0.184	0.178	0.172	0.166	0.162	0.156	0.152	0.148	0.144	0.140	0.136	0.134	0.131	0.129	0.126	0.125	0.125	0.124	0.124	0.124	0.125	0.126	0.128	0.129	0.131	0.134	0.135	0.138	0.142	0.145	0.149	0.152	0.156	0.161	0.164	0.169	0.174	0.179	0.184	0.188	0.192	0.196	0.201	0.206	0.210	0.215	0.220	0.224	0.228	0.232	0.236	0.240	0.244	0.249	0.251	0.255	0.260	0.262	0.268	0.270	0.275	0.278	0.280	0.285	0.288	0.292	0.295	0.300	0.304	0.308	0.312	0.316	0.321	0.326	0.331	0.338	0.342	0.349	0.354	0.361	0.368	0.375	0.381	0.389	0.396	0.404	0.412	0.420	0.429	0.438	0.446	0.454	0.464	0.472	0.481	0.490	0.499	0.507	0.518	0.526	0.535	0.544	0.551	0.560	0.569	0.576	0.584	0.590	0.598	0.605	0.611	0.618	0.622	0.628	0.632	0.636	0.640	0.644	0.646	0.649	0.651	0.651	0.654	0.654	0.654	0.654	0.654	0.652	0.652	0.651	0.650	0.649	0.645	0.644	0.641	0.639	0.636	0.632	0.630	0.628	0.624	0.621	0.619	0.615	0.612	0.609	0.606	0.604	0.601	0.599	0.595	0.594	0.592	0.590	0.589	0.588	0.585	0.585	0.584	0.582	0.582	0.582	0.582	0.582	0.584	0.584	0.585	0.585	0.586	0.588	0.589	0.590	0.592	0.594	0.598	0.599	0.601	0.604	0.606	0.610	0.614	0.616	0.620	0.622	0.626	0.630	0.634	0.638	0.642	0.645	0.649	0.655	0.659	0.664	0.668	0.672	0.679	0.684	0.689	0.694	0.700	0.706	0.714	0.719	0.726	0.734	0.740	0.748	0.755	0.764	0.771	0.780	0.789	0.798	0.806	0.815	0.825	0.835	0.844	0.854	0.864	0.874	0.884	0.895	0.905	0.915	0.925	0.935	0.946	0.955	0.965	0.975	0.985	0.995	1.002	1.012	1.021	1.030	1.038	1.045	1.052	1.059	1.065	1.071	1.075	1.081	1.085	1.088	1.090	1.092	1.095	1.095	1.096	1.095	1.094	1.091	1.089	1.085	1.081	1.076	1.071	1.065	1.059	1.051	1.042	1.034	1.025	1.015	1.005	0.994	0.981	0.969	0.955	0.941	0.928	0.914	0.899	0.884	0.869	0.852	0.838	0.820	0.805	0.788	0.771	0.755	0.738	0.720	0.704	0.688	0.670	0.654	0.636	0.621	0.605	0.589	0.572	0.556	0.540	0.525	0.510	0.496	0.480	0.466	0.452	0.439	0.426	0.411	0.399	0.386	0.375	0.362	0.352	0.341	0.330	0.319	0.309	0.299	0.289	0.280	0.270	0.260	0.252	0.244	0.235	0.228	0.220	0.211	0.205	0.198	0.190	0.184	0.176	0.169	0.162	0.156	0.150	0.144	0.136	0.130	0.124	0.118	0.111	0.105	0.098	0.091	0.085	0.079	0.071	0.065	0.058	0.050	0.042	0.035	0.028	0.020	0.011	0.004	-0.005	-0.015	-0.024	-0.032	-0.041	-0.051	-0.061	-0.071	-0.081	-0.092	-0.102	-0.114	-0.125	-0.136	-0.148	-0.160	-0.172	-0.185	-0.196	-0.209	-0.222	-0.234	-0.248	-0.259	-0.272	-0.285	-0.300	-0.312	-0.325	-0.339	-0.350	-0.364	-0.376	-0.390	-0.402	-0.414	-0.426	-0.438	-0.450	-0.461	-0.471	-0.482	-0.492	-0.501	-0.511	-0.520	-0.530	-0.538	-0.544	-0.551	-0.559	-0.565	-0.570	-0.575	-0.579	-0.582	-0.585	-0.589	-0.590	-0.590	-0.591	-0.591	-0.590	-0.589	-0.586	-0.582	-0.580	-0.576	-0.571	-0.565	-0.560	-0.552	-0.545	-0.538	-0.530	-0.520	-0.511	-0.501	-0.490	-0.480	-0.469	-0.456	-0.444	-0.431	-0.419	-0.404	-0.389	-0.376	-0.361	-0.346	-0.331	-0.315	-0.300	-0.284	-0.268	-0.252	-0.236	-0.220	-0.202	-0.185	-0.170	-0.152	-0.135	-0.119	-0.101	-0.085	-0.069	-0.051	-0.036	-0.020	-0.004	0.011	0.028	0.042	0.058	0.072	0.088	0.102	0.118	0.131	0.145	0.158	0.171	0.184	0.198	0.210	0.221	0.234	0.245	0.256	0.268	0.279	0.289	0.299	0.309	0.319	0.329	0.338	0.346	0.356	0.365	0.372	0.381	0.389	0.398	0.405	0.412	0.420	0.426	0.435	0.441	0.448	0.454	0.461	0.469	0.475	0.481	0.488	0.494	0.500	0.507	0.512	0.519	0.526	0.532	0.538	0.544	0.550	0.556	0.562	0.569	0.575	0.581	0.586	0.592	0.599	0.604	0.610	0.616	0.621	0.628	0.632	0.638	0.644	0.649	0.654	0.658	0.664	0.668	0.672	0.676	0.681	0.685	0.689	0.691	0.695	0.699	0.701	0.705	0.706	0.709	0.711	0.712	0.714	0.714	0.715	0.715	0.715	0.714	0.714	0.712	0.710	0.709	0.706	0.704	0.701	0.698	0.695	0.690	0.685	0.680	0.675	0.669	0.664	0.656	0.649	0.642	0.634	0.625	0.618	0.608	0.599	0.589	0.579	0.569	0.558	0.546	0.534	0.524	0.511	0.498	0.485	0.472	0.459	0.445	0.431	0.418	0.404	0.388	0.374	0.360	0.345	0.330	0.315	0.300	0.285	0.270	0.255	0.240	0.226	0.210	0.198	0.182	0.168	0.155	0.141	0.128	0.114	0.101	0.089	0.076	0.064	0.052	0.040	0.029	0.019	0.009	-0.002	-0.011	-0.021	-0.030	-0.039	-0.048	-0.055	-0.062	-0.069	-0.076	-0.082	-0.088	-0.094	-0.099	-0.102	-0.108	-0.110	-0.115	-0.118	-0.121	-0.122	-0.125	-0.128	-0.130	-0.131	-0.132	-0.134	-0.135	-0.135	-0.136	-0.136	-0.136	-0.136	-0.136	-0.136	-0.136	-0.136	-0.135	-0.135	-0.135	-0.134	-0.135	-0.134	-0.134	-0.134	-0.134	-0.134	-0.134	-0.135	-0.134	-0.135	-0.136	-0.138	-0.138	-0.139	-0.140	-0.141	-0.144	-0.145	-0.146	-0.148	-0.150	-0.152	-0.155	-0.158	-0.160	-0.164	-0.166	-0.168	-0.171	-0.175	-0.176	-0.180	-0.181	-0.184	-0.186	-0.189	-0.189	-0.191	-0.192	-0.194	-0.194	-0.195	-0.194	-0.194	-0.192	-0.190	-0.189	-0.185	-0.181	-0.178	-0.171	-0.166	-0.160	-0.152	-0.145	-0.135	-0.125	-0.115	-0.104	-0.091	-0.078	-0.064	-0.049	-0.032	-0.016	0.002	0.021	0.040	0.061	0.082	0.105	0.128	0.151	0.176	0.202	0.228	0.256	0.282	0.311	0.340	0.369	0.399	0.429	0.460	0.490	0.521	0.552	0.584	0.615	0.648	0.679	0.710	0.742	0.774	0.804	0.835	0.865	0.896	0.926	0.955	0.985	1.014	1.041	1.070	1.096	1.122	1.149	1.172	1.198	1.222	1.245	1.266	1.289	1.309	1.328	1.348	1.365	1.382	1.399	1.416	1.431	1.446	1.459	1.472	1.485	1.496	1.509	1.519	1.530	1.540	1.550	1.558	1.568	1.575	1.582	1.590	1.598	1.604	1.610	1.618	1.624	1.630	1.635	1.641	1.646	1.654	1.659	1.664	1.670	1.676	1.682	1.688	1.694	1.700	1.706	1.712	1.719	1.724	1.730	1.736	1.742	1.749	1.755	1.760	1.766	1.772	1.778	1.782	1.789	1.794	1.799	1.804	1.808	1.812	1.818	1.820	1.822	1.826	1.829	1.831	1.832	1.834	1.834	1.834	1.834	1.832	1.831	1.830	1.828	1.824	1.819	1.815	1.809	1.804	1.798	1.790	1.780	1.772	1.761	1.751	1.740	1.729	1.718	1.704	1.690	1.675	1.660	1.644	1.628	1.610	1.592	1.574	1.554	1.535	1.515	1.492	1.471	1.449	1.428	1.404	1.379	1.354	1.329	1.304	1.278	1.250	1.222	1.196	1.168	1.138	1.109	1.079	1.049	1.019	0.988	0.954	0.921	0.889	0.855	0.820	0.785	0.749	0.712	0.676	0.639	0.600	0.561	0.520	0.480	0.440	0.398	0.355	0.311	0.266	0.221	0.176	0.130	0.084	0.036	-0.014	-0.061	-0.112	-0.162	-0.214	-0.268	-0.320	-0.374	-0.429	-0.484	-0.540	-0.595	-0.652	-0.710	-0.769	-0.826	-0.886	-0.946	-1.005	-1.066	-1.126	-1.189	-1.249	-1.310	-1.372	-1.435	-1.498	-1.559	-1.621	-1.682	-1.744	-1.806	-1.868	-1.929	-1.990	-2.050	-2.110	-2.170	-2.229	-2.286	-2.344	-2.401	-2.458	-2.512	-2.566	-2.619	-2.671	-2.722	-2.771	-2.820	-2.868	-2.912	-2.958	-2.999	-3.040	-3.079	-3.118	-3.154	-3.188	-3.220	-3.250	-3.279	-3.305	-3.329	-3.351	-3.372	-3.390	-3.406	-3.420	-3.431	-3.441	-3.448	-3.452	-3.455	-3.454	-3.452	-3.449	-3.441	-3.432	-3.421	-3.408	-3.392	-3.375	-3.354	-3.332	-3.308	-3.281	-3.251	-3.220	-3.186	-3.151	-3.115	-3.075	-3.036	-2.992	-2.949	-2.901	-2.852	-2.802	-2.751	-2.698	-2.642	-2.586	-2.528	-2.468	-2.406	-2.345	-2.279	-2.214	-2.148	-2.079	-2.009	-1.939	-1.866	-1.792	-1.719	-1.642	-1.565	-1.488	-1.409	-1.329	-1.248	-1.166	-1.082	-0.999	-0.914	-0.828	-0.741	-0.654	-0.565	-0.476	-0.385	-0.295	-0.202	-0.110	-0.018	0.078	0.171	0.266	0.361	0.459	0.555	0.652	0.750	0.849	0.948	1.048	1.146	1.246	1.345	1.445	1.545	1.645	1.745	1.846	1.945	2.045	2.145	2.245	2.344	2.442	2.540	2.639	2.734	2.831	2.926	3.021	3.114	3.208	3.299	3.390	3.479	3.568	3.654	3.738	3.821	3.902	3.982	4.060	4.136	4.210	4.282	4.351	4.419	4.484	4.546	4.606	4.665	4.719	4.771	4.820	4.866	4.910	4.950	4.988	5.021	5.051	5.079	5.102	5.124	5.141	5.155	5.166	5.171	5.175	5.176	5.171	5.165	5.152	5.138	5.120	5.098	5.072	5.042	5.009	4.971	4.931	4.886	4.839	4.788	4.731	4.674	4.610	4.544	4.475	4.401	4.325	4.245	4.162	4.076	3.986	3.892	3.796	3.696	3.595	3.489	3.380	3.268	3.155	3.038	2.916	2.794	2.669	2.540	2.409	2.276	2.140	2.001	1.861	1.719	1.571	1.425	1.275	1.122	0.969	0.812	0.655	0.495	0.332	0.169	0.004	-0.162	-0.332	-0.502	-0.675	-0.848	-1.021	-1.198	-1.375	-1.552	-1.732	-1.912	-2.094	-2.276	-2.460	-2.642	-2.828	-3.014	-3.199	-3.385	-3.571	-3.759	-3.946	-4.132	-4.320	-4.508	-4.695	-4.880	-5.066	-5.254	-5.439	-5.624	-5.809	-5.992	-6.176	-6.358	-6.539	-6.719	-6.898	-7.075	-7.252	-7.428	-7.601	-7.774	-7.945	-8.114	-8.282	-8.448	-8.612	-8.775	-8.936	-9.095	-9.252	-9.408	-9.560	-9.712	-9.862	-10.009	-10.154	-10.296	-10.439	-10.578	-10.714	-10.849	-10.980	-11.110	-11.239	-11.364	-11.488	-11.608	-11.728	-11.845	-11.959	-12.070	-12.180	-12.289	-12.392	-12.496	-12.596	-12.695	-12.789	-12.882	-12.974	-13.062	-13.149	-13.231	-13.312	-13.391	-13.468	-13.541	-13.612	-13.682	-13.749	-13.814	-13.875	-13.934	-13.990	-14.044	-14.095	-14.145	-14.191	-14.235	-14.276	-14.314	-14.350	-14.384	-14.414	-14.441	-14.468	-14.490	-14.510	-14.528	-14.541	-14.554	-14.564	-14.571	-14.575	-14.578	-14.576	-14.572	-14.566	-14.558	-14.546	-14.534	-14.518	-14.498	-14.478	-14.454	-14.428	-14.399	-14.369	-14.335	-14.300	-14.262	-14.221	-14.179	-14.134	-14.088	-14.039	-13.988	-13.934	-13.879	-13.821	-13.761	-13.699	-13.635	-13.569	-13.501	-13.431	-13.360	-13.286	-13.210	-13.132	-13.054	-12.971	-12.889	-12.802	-12.714	-12.625	-12.535	-12.440	-12.345	-12.249	-12.149	-12.048	-11.945	-11.840	-11.734	-11.625	-11.514	-11.401	-11.286	-11.169	-11.050	-10.930	-10.808	-10.684	-10.556	-10.429	-10.299	-10.166	-10.032	-9.896	-9.759	-9.620	-9.478	-9.335	-9.190	-9.044	-8.896	-8.746	-8.595	-8.442	-8.289	-8.134	-7.976	-7.819	-7.659	-7.499	-7.338	-7.175	-7.012	-6.848	-6.682	-6.518	-6.351	-6.185	-6.016	-5.849	-5.681	-5.512	-5.344	-5.175	-5.006	-4.838	-4.669	-4.500	-4.331	-4.164	-3.996	-3.830	-3.664	-3.499	-3.332	-3.169	-3.005	-2.842	-2.680	-2.520	-2.360	-2.201	-2.044	-1.888	-1.731	-1.576	-1.424	-1.271	-1.121	-0.970	-0.822	-0.675	-0.530	-0.385	-0.242	-0.100	0.040	0.179	0.316	0.452	0.588	0.721	0.854	0.984	1.114	1.241	1.369	1.494	1.618	1.740	1.861	1.982	2.100	2.218	2.335	2.449	2.562	2.676	2.786	2.895	3.005	3.112	3.218	3.322	3.426	3.528	3.628	3.728	3.825	3.921	4.018	4.111	4.202	4.294	4.384	4.471	4.558	4.642	4.726	4.808	4.889	4.968	5.044	5.119	5.191	5.264	5.334	5.402	5.468	5.532	5.594	5.654	5.712	5.769	5.822	5.875	5.924	5.971	6.018	6.060	6.101	6.140	6.178	6.211	6.244	6.272	6.300	6.325	6.348	6.369	6.386	6.402	6.416	6.428	6.436	6.442	6.446	6.449	6.448	6.446	6.441	6.434	6.426	6.415	6.401	6.388	6.370	6.351	6.331	6.308	6.285	6.259	6.231	6.201	6.171	6.139	6.106	6.071	6.035	5.998	5.959	5.920	5.879	5.838	5.795	5.751	5.706	5.661	5.615	5.569	5.521	5.474	5.425	5.376	5.328	5.278	5.229	5.178	5.129	5.078	5.028	4.976	4.926	4.876	4.825	4.775	4.725	4.674	4.622	4.572	4.522	4.472	4.422	4.372	4.321	4.272	4.222	4.174	4.125	4.075	4.026	3.979	3.930	3.882	3.834	3.786	3.739	3.691	3.642	3.595	3.549	3.501	3.454	3.408	3.361	3.314	3.268	3.221	3.174	3.128	3.081	3.035	2.989	2.944	2.898	2.852	2.805	2.760	2.714	2.669	2.624	2.579	2.532	2.489	2.444	2.399	2.355	2.311	2.266	2.224	2.180	2.138	2.095	2.052	2.011	1.970	1.928	1.888	1.848	1.809	1.770	1.731	1.692	1.655	1.619	1.584	1.548	1.512	1.478	1.444	1.411	1.380	1.348	1.318	1.289	1.259	1.231	1.204	1.178	1.151	1.126	1.101	1.078	1.055	1.032	1.011	0.990	0.971	0.951	0.934	0.918	0.900	0.885	0.869	0.854	0.841	0.828	0.816	0.805	0.794	0.784	0.774	0.765	0.758	0.751	0.744	0.738	0.732	0.728	0.724	0.720	0.718	0.715	0.714	0.712	0.711	0.711	0.711	0.711	0.714	0.716	0.719	0.721	0.724	0.728	0.731	0.736	0.740	0.745	0.750	0.755	0.761	0.768	0.774	0.780	0.786	0.791	0.799	0.805	0.812	0.819	0.825	0.831	0.838	0.845	0.850	0.856	0.862	0.869	0.875	0.880	0.886	0.891	0.896	0.900	0.905	0.909	0.912	0.916	0.920	0.924	0.926	0.929	0.931	0.934	0.936	0.939	0.940	0.941	0.944	0.945	0.946	0.946	0.948	0.948	0.949	0.950	0.951	0.952	0.952	0.954	0.955	0.956	0.958	0.959	0.961	0.964	0.965	0.968	0.970	0.974	0.978	0.980	0.985	0.989	0.994	0.999	1.004	1.010	1.015	1.021	1.028	1.035	1.041	1.049	1.056	1.065	1.072	1.081	1.089	1.099	1.108	1.118	1.125	1.135	1.145	1.155	1.164	1.174	1.182	1.191	1.201	1.209	1.218	1.228	1.235	1.244	1.251	1.260	1.268	1.274	1.281	1.288	1.294	1.299	1.304	1.309	1.312	1.316	1.320	1.322	1.324	1.326	1.328	1.326	1.328	1.326	1.324	1.322	1.320	1.316	1.312	1.309	1.304	1.298	1.291	1.285	1.278	1.270	1.261	1.251	1.242	1.231	1.220	1.209	1.198	1.185	1.172	1.159	1.145	1.131	1.118	1.104	1.089	1.074	1.059	1.042	1.028	1.012	0.996	0.981	0.964	0.948	0.932	0.916	0.900	0.885	0.870	0.855	0.839	0.825	0.811	0.796	0.784	0.770	0.758	0.746	0.735	0.724	0.714	0.704	0.694	0.685	0.676	0.669	0.661	0.655	0.650	0.644	0.639	0.634	0.631	0.628	0.625	0.622	0.620	0.620	0.619	0.619	0.619	0.618	0.619	0.620	0.620	0.620	0.622	0.622	0.625	0.626	0.628	0.628	0.629	0.630	0.632	0.632	0.632	0.632	0.632	0.631	0.631	0.630	0.628	0.625	0.624	0.620	0.616	0.611	0.606	0.601	0.596	0.589	0.582	0.574	0.565	0.556	0.546	0.538	0.526	0.516	0.504	0.491	0.479	0.465	0.451	0.438	0.424	0.410	0.394	0.379	0.362	0.346	0.329	0.312	0.295	0.279	0.261	0.244	0.228	0.210	0.192	0.176	0.158	0.141	0.125	0.108	0.091	0.074	0.059	0.044	0.028	0.012	-0.002	-0.018	-0.031	-0.045	-0.059	-0.071	-0.082	-0.095	-0.105	-0.116	-0.126	-0.135	-0.144	-0.151	-0.159	-0.165	-0.170	-0.175	-0.180	-0.184	-0.189	-0.190	-0.192	-0.192	-0.194	-0.194	-0.192	-0.191	-0.190	-0.186	-0.182	-0.179	-0.175	-0.170	-0.165	-0.159	-0.151	-0.145	-0.139	-0.131	-0.124	-0.116	-0.109	-0.100	-0.091	-0.084	-0.075	-0.066	-0.059	-0.050	-0.042	-0.035	-0.026	-0.020	-0.014	-0.006	0.000	0.006	0.011	0.016	0.021	0.025	0.029	0.031	0.034	0.035	0.038	0.036	0.038	0.036	0.035	0.032	0.030	0.028	0.022	0.018	0.011	0.005	-0.001	-0.009	-0.016	-0.025	-0.034	-0.044	-0.054	-0.064	-0.076	-0.086	-0.099	-0.110	-0.124	-0.135	-0.149	-0.162	-0.176	-0.190	-0.204	-0.218	-0.232	-0.246	-0.260	-0.274	-0.289	-0.302	-0.316	-0.330	-0.344	-0.358	-0.371	-0.384	-0.396	-0.409	-0.421	-0.432	-0.444	-0.455	-0.465	-0.475	-0.484	-0.494	-0.501	-0.509	-0.516	-0.524	-0.530	-0.534	-0.540	-0.544	-0.549	-0.550	-0.552	-0.555	-0.556	-0.556	-0.558	-0.556	-0.555	-0.554	-0.551	-0.548	-0.544	-0.540	-0.535	-0.530	-0.525	-0.518	-0.512	-0.504	-0.498	-0.489	-0.481	-0.472	-0.464	-0.455	-0.445	-0.436	-0.426	-0.416	-0.406	-0.396	-0.385	-0.375	-0.365	-0.355	-0.344	-0.334	-0.322	-0.311	-0.302	-0.291	-0.282	-0.272	-0.264	-0.254	-0.245	-0.236	-0.229	-0.220	-0.212	-0.204	-0.199	-0.192	-0.186	-0.179	-0.175	-0.170	-0.166	-0.160	-0.159	-0.155	-0.152	-0.150	-0.149	-0.149	-0.148	-0.148	-0.149	-0.149	-0.150	-0.152	-0.155	-0.156	-0.160	-0.164	-0.169	-0.172	-0.178	-0.184	-0.189	-0.195	-0.201	-0.209	-0.215	-0.224	-0.231	-0.239	-0.246	-0.255	-0.264	-0.272	-0.281	-0.290	-0.298	-0.308	-0.316	-0.325	-0.332	-0.342	-0.351	-0.360	-0.368	-0.375	-0.384	-0.391	-0.398	-0.405	-0.411	-0.418	-0.422	-0.429	-0.432	-0.439	-0.442	-0.446	-0.450	-0.452	-0.455	-0.458	-0.458	-0.459	-0.459	-0.459	-0.459	-0.458	-0.456	-0.454	-0.451	-0.449	-0.445	-0.441	-0.436	-0.432	-0.428	-0.421	-0.416	-0.410	-0.404	-0.398	-0.390	-0.382	-0.374	-0.365	-0.356	-0.348	-0.339	-0.329	-0.318	-0.308	-0.298	-0.286	-0.274	-0.262	-0.251	-0.239	-0.226	-0.214	-0.200	-0.186	-0.172	-0.158	-0.144	-0.128	-0.112	-0.098	-0.081	-0.065	-0.049	-0.032	-0.014	0.004	0.021	0.039	0.058	0.076	0.094	0.114	0.132	0.152	0.171	0.192	0.211	0.231	0.252	0.271	0.292	0.311	0.331	0.351	0.370	0.390	0.410	0.429	0.448	0.466	0.485	0.502	0.520	0.536	0.554	0.570	0.586	0.601	0.616	0.631	0.645	0.659	0.671	0.686	0.698	0.709	0.720	0.731	0.741	0.752	0.762	0.771	0.780	0.788	0.796	0.804	0.811	0.819	0.826	0.834	0.839	0.846	0.852	0.859	0.864	0.871	0.876	0.882	0.889	0.895	0.902	0.908	0.915	0.920	0.928	0.934	0.941	0.948	0.955	0.961	0.970	0.976	0.985	0.992	0.999	1.008	1.015	1.022	1.032	1.040	1.048	1.055	1.064	1.071	1.079	1.086	1.094	1.101	1.108	1.115	1.121	1.128	1.134	1.139	1.145	1.150	1.154	1.159	1.162	1.165	1.168	1.170	1.171	1.172	1.172	1.174	1.174	1.172	1.170	1.170	1.168	1.164	1.162	1.158	1.154	1.149	1.144	1.139	1.132	1.128	1.121	1.115	1.109	1.100	1.094	1.086	1.079	1.071	1.064	1.056	1.049	1.040	1.032	1.025	1.018	1.009	1.002	0.996	0.988	0.981	0.975	0.969	0.961	0.955	0.950	0.944	0.938	0.932	0.929	0.924	0.919	0.914	0.910	0.906	0.902	0.899	0.895	0.892	0.890	0.888	0.884	0.882	0.880	0.878	0.875	0.872	0.871	0.869	0.866	0.865	0.864	0.861	0.859	0.856	0.855	0.852	0.851	0.849	0.846	0.844	0.840	0.839	0.835	0.832	0.829	0.826	0.822	0.819	0.815	0.811	0.808	0.802	0.798	0.794	0.790	0.785	0.780	0.774	0.769	0.762	0.756	0.750	0.744	0.738	0.731	0.724	0.716	0.709	0.701	0.692	0.684	0.675	0.666	0.658	0.648	0.638	0.626	0.616	0.605	0.594	0.581	0.570	0.556	0.544	0.530	0.516	0.502	0.489	0.474	0.459	0.442	0.428	0.411	0.395	0.380	0.362	0.345	0.328	0.311	0.294	0.275	0.258	0.240	0.221	0.204	0.186	0.169	0.150	0.134	0.116	0.099	0.082	0.066	0.050	0.035	0.020	0.005	-0.009	-0.022	-0.034	-0.046	-0.058	-0.069	-0.078	-0.088	-0.095	-0.102	-0.109	-0.114	-0.119	-0.122	-0.125	-0.128	-0.128	-0.128	-0.126	-0.125	-0.121	-0.119	-0.114	-0.108	-0.101	-0.094	-0.088	-0.079	-0.069	-0.058	-0.048	-0.036	-0.024	-0.011	0.001	0.015	0.029	0.042	0.058	0.071	0.086	0.102	0.116	0.132	0.148	0.164	0.180	0.195	0.210	0.226	0.241	0.256	0.271	0.286	0.300	0.315	0.329	0.342	0.356	0.369	0.382	0.394	0.406	0.418	0.429	0.440	0.451	0.461	0.471	0.481	0.491	0.499	0.507	0.518	0.525	0.534	0.541	0.549	0.556	0.562	0.570	0.578	0.584	0.591	0.599	0.604	0.610	0.616	0.624	0.629	0.635	0.641	0.648	0.651	0.658	0.664	0.669	0.674	0.680	0.685	0.689	0.694	0.699	0.704	0.706	0.711	0.715	0.719	0.722	0.728	0.730	0.732	0.735	0.738	0.740	0.741	0.744	0.744	0.745	0.746	0.745	0.746	0.745	0.744	0.742	0.741	0.739	0.736	0.734	0.730	0.726	0.722	0.719	0.715	0.709	0.705	0.699	0.694	0.688	0.682	0.676	0.669	0.662	0.656	0.649	0.642	0.634	0.626	0.619	0.611	0.604	0.598	0.589	0.581	0.574	0.566	0.559	0.551	0.545	0.538	0.531	0.524	0.518	0.510	0.504	0.498	0.491	0.485	0.479	0.472	0.466	0.461	0.456	0.450	0.445	0.440	0.435	0.430	0.426	0.421	0.418	0.412	0.408	0.402	0.399	0.394	0.390	0.385	0.381	0.376	0.371	0.366	0.361	0.356	0.351	0.346	0.340	0.335	0.330	0.324	0.319	0.312	0.305	0.299	0.291	0.285	0.278	0.270	0.261	0.252	0.245	0.236	0.228	0.218	0.209	0.199	0.189	0.178	0.168	0.156	0.145	0.134	0.122	0.111	0.099	0.086	0.074	0.061	0.049	0.038	0.024	0.010	-0.002	-0.014	-0.029	-0.041	-0.054	-0.066	-0.080	-0.091	-0.105	-0.116	-0.129	-0.141	-0.154	-0.165	-0.176	-0.188	-0.199	-0.209	-0.220	-0.229	-0.239	-0.248	-0.256	-0.264	-0.272	-0.279	-0.286	-0.292	-0.298	-0.302	-0.308	-0.311	-0.315	-0.318	-0.319	-0.321	-0.321	-0.322	-0.322	-0.322	-0.321	-0.320	-0.318	-0.315	-0.311	-0.308	-0.302	-0.299	-0.292	-0.286	-0.280	-0.274	-0.266	-0.258	-0.249	-0.239	-0.230	-0.220	-0.210	-0.198	-0.186	-0.175	-0.164	-0.151	-0.138	-0.125	-0.111	-0.099	-0.084	-0.070	-0.055	-0.040	-0.025	-0.011	0.005	0.021	0.036	0.052	0.070	0.085	0.101	0.118	0.135	0.150	0.168	0.184	0.200	0.216	0.232	0.248	0.264	0.279	0.294	0.309	0.324	0.338	0.351	0.365	0.379	0.390	0.404	0.415	0.428	0.438	0.448	0.458	0.468	0.475	0.482	0.490	0.498	0.502	0.509	0.514	0.518	0.521	0.522	0.526	0.526	0.528	0.528	0.528	0.526	0.526	0.522	0.521	0.518	0.515	0.510	0.506	0.501	0.498	0.492	0.488	0.482	0.476	0.470	0.465	0.459	0.455	0.449	0.444	0.439	0.434	0.429	0.426	0.422	0.419	0.416	0.414	0.411	0.410	0.410	0.410	0.411	0.412	0.415	0.418	0.421	0.425	0.430	0.435	0.440	0.448	0.456	0.464	0.472	0.481	0.491	0.501	0.512	0.524	0.535	0.549	0.560	0.572	0.586	0.600	0.614	0.628	0.641	0.655	0.670	0.684	0.698	0.712	0.726	0.739	0.752	0.766	0.779	0.792	0.804	0.818	0.829	0.840	0.850	0.861	0.871	0.881	0.890	0.899	0.908	0.915	0.922	0.929	0.935	0.941	0.948	0.952	0.958	0.961	0.966	0.970	0.974	0.976	0.979	0.981	0.984	0.985	0.988	0.989	0.989	0.990	0.991	0.992	0.992	0.992	0.992	0.992	0.992	0.991	0.991	0.991	0.990	0.990	0.989	0.988	0.986	0.985	0.984	0.982	0.981	0.980	0.979	0.976	0.975	0.974	0.971	0.968	0.966	0.964	0.961	0.958	0.956	0.952	0.950	0.948	0.942	0.939	0.936	0.932	0.928	0.924	0.920	0.915	0.911	0.906	0.901	0.896	0.891	0.886	0.881	0.875	0.871	0.865	0.859	0.854	0.848	0.841	0.836	0.831	0.825	0.819	0.812	0.808	0.801	0.795	0.791	0.785	0.779	0.774	0.768	0.764	0.758	0.752	0.748	0.742	0.738	0.734	0.729	0.725	0.721	0.716	0.712	0.710	0.705	0.701	0.699	0.696	0.691	0.689	0.686	0.684	0.681	0.679	0.676	0.674	0.671	0.668	0.665	0.664	0.661	0.659	0.658	0.654	0.651	0.650	0.646	0.642	0.641	0.638	0.634	0.630	0.628	0.624	0.619	0.615	0.611	0.606	0.602	0.598	0.591	0.588	0.582	0.576	0.570	0.564	0.559	0.552	0.546	0.540	0.534	0.526	0.520	0.514	0.505	0.499	0.491	0.486	0.479	0.471	0.465	0.459	0.451	0.445	0.439	0.431	0.426	0.421	0.415	0.411	0.405	0.400	0.398	0.392	0.390	0.386	0.384	0.381	0.380	0.378	0.376	0.376	0.375	0.376	0.376	0.378	0.379	0.380	0.384	0.385	0.388	0.391	0.394	0.396	0.401	0.405	0.409	0.414	0.419	0.422	0.426	0.431	0.436	0.441	0.446	0.451	0.456	0.461	0.465	0.470	0.474	0.478	0.482	0.486	0.490	0.492	0.496	0.500	0.502	0.506	0.510	0.512	0.515	0.518	0.520	0.524	0.525	0.528	0.530	0.532	0.534	0.536	0.540	0.542	0.545	0.549	0.551	0.554	0.558	0.561	0.564	0.569	0.572	0.578	0.582	0.588	0.592	0.598	0.602	0.609	0.615	0.621	0.628	0.635	0.641	0.649	0.656	0.662	0.671	0.679	0.685	0.692	0.701	0.709	0.716	0.722	0.730	0.739	0.745	0.752	0.759	0.765	0.772	0.778	0.784	0.789	0.792	0.798	0.802	0.806	0.810	0.812	0.815	0.818	0.820	0.820	0.822	0.822	0.822	0.822	0.822	0.821	0.821	0.820	0.819	0.816	0.814	0.811	0.809	0.808	0.804	0.801	0.799	0.795	0.791	0.789	0.785	0.782	0.780	0.776	0.774	0.771	0.768	0.765	0.762	0.759	0.756	0.755	0.752	0.750	0.748	0.748	0.745	0.744	0.742	0.741	0.741	0.740	0.740	0.739	0.739	0.739	0.738	0.739	0.739	0.740	0.740	0.741	0.741	0.744	0.745	0.746	0.748	0.749	0.751	0.752	0.755	0.758	0.760	0.762	0.765	0.768	0.770	0.774	0.776	0.779	0.782	0.786	0.790	0.794	0.798	0.801	0.806	0.811	0.816	0.820	0.826	0.831	0.836	0.842	0.849	0.855	0.861	0.869	0.876	0.882	0.891	0.898	0.906	0.914	0.924	0.931	0.939	0.949	0.958	0.966	0.975	0.984	0.994	1.002	1.011	1.021	1.030	1.039	1.049	1.056	1.065	1.072	1.081	1.089	1.096	1.104	1.110	1.116	1.122	1.129	1.134	1.139	1.142	1.146	1.149	1.152	1.154	1.156	1.156	1.156	1.156	1.155	1.154	1.151	1.149	1.145	1.140	1.135	1.130	1.125	1.118	1.110	1.102	1.095	1.086	1.078	1.068	1.058	1.046	1.034	1.022	1.010	0.998	0.985	0.971	0.958	0.944	0.931	0.915	0.901	0.888	0.872	0.858	0.841	0.826	0.812	0.798	0.782	0.768	0.752	0.739	0.724	0.709	0.695	0.681	0.668	0.652	0.639	0.625	0.611	0.599	0.585	0.572	0.561	0.549	0.536	0.525	0.514	0.502	0.491	0.481	0.471	0.460	0.451	0.441	0.432	0.422	0.414	0.405	0.396	0.389	0.380	0.372	0.365	0.358	0.350	0.344	0.336	0.329	0.322	0.316	0.310	0.302	0.298	0.290	0.285	0.279	0.272	0.266	0.261	0.255	0.250	0.244	0.238	0.232	0.226	0.220	0.214	0.208	0.201	0.194	0.188	0.180	0.172	0.165	0.158	0.150	0.142	0.132	0.125	0.116	0.108	0.099	0.089	0.078	0.069	0.058	0.048	0.036	0.025	0.015	0.002	-0.010	-0.022	-0.035	-0.048	-0.061	-0.074	-0.088	-0.101	-0.115	-0.129	-0.142	-0.158	-0.171	-0.186	-0.200	-0.214	-0.229	-0.244	-0.258	-0.272	-0.285	-0.299	-0.312	-0.328	-0.340	-0.352	-0.365	-0.378	-0.390	-0.401	-0.414	-0.424	-0.435	-0.444	-0.454	-0.462	-0.471	-0.479	-0.486	-0.494	-0.499	-0.505	-0.510	-0.514	-0.518	-0.520	-0.522	-0.524	-0.524	-0.524	-0.524	-0.522	-0.520	-0.518	-0.515	-0.510	-0.506	-0.500	-0.495	-0.489	-0.481	-0.474	-0.465	-0.456	-0.448	-0.436	-0.426	-0.415	-0.404	-0.392	-0.380	-0.368	-0.352	-0.340	-0.326	-0.311	-0.298	-0.282	-0.268	-0.251	-0.236	-0.221	-0.205	-0.189	-0.174	-0.156	-0.140	-0.125	-0.108	-0.091	-0.076	-0.060	-0.044	-0.028	-0.012	0.002	0.018	0.032	0.048	0.062	0.076	0.090	0.105	0.118	0.131	0.144	0.156	0.169	0.181	0.192	0.205	0.216	0.226	0.238	0.248	0.258	0.268	0.278	0.288	0.295	0.305	0.312	0.322	0.330	0.338	0.346	0.354	0.361	0.369	0.376	0.385	0.391	0.399	0.405	0.412	0.420	0.426	0.432	0.440	0.446	0.452	0.460	0.466	0.474	0.480	0.488	0.494	0.501	0.507	0.514	0.521	0.528	0.534	0.541	0.548	0.555	0.561	0.568	0.574	0.581	0.586	0.592	0.599	0.605	0.610	0.616	0.622	0.628	0.632	0.638	0.642	0.648	0.651	0.655	0.659	0.662	0.665	0.669	0.671	0.674	0.675	0.678	0.679	0.679	0.681	0.681	0.681	0.681	0.680	0.679	0.678	0.676	0.672	0.671	0.668	0.664	0.660	0.656	0.652	0.648	0.641	0.636	0.630	0.625	0.616	0.610	0.602	0.595	0.588	0.579	0.569	0.560	0.551	0.541	0.531	0.520	0.510	0.499	0.489	0.478	0.465	0.455	0.442	0.431	0.419	0.406	0.394	0.381	0.369	0.355	0.342	0.330	0.318	0.304	0.292	0.279	0.266	0.252	0.241	0.229	0.215	0.204	0.191	0.181	0.169	0.159	0.146	0.136	0.125	0.116	0.106	0.098	0.088	0.079	0.071	0.062	0.054	0.046	0.040	0.032	0.026	0.020	0.014	0.009	0.004	-0.001	-0.006	-0.010	-0.014	-0.018	-0.021	-0.024	-0.026	-0.029	-0.031	-0.034	-0.035	-0.038	-0.039	-0.039	-0.041	
