# Supplementary material for: Motion onset VEPs can see through the blur
Source: Sci Rep. 2024 Sep 12;14:21296. doi: 10.1038/s41598-024-72483-z (PMC11393312; doi:10.1038/s41598-024-72483-z)
Supplement: Supplementary file 3 — Supplementary Information 3. [file 41598_2024_72483_MOESM3_ESM.zip › VEP_raw_data/source_data/SourceBlurVEP-S008_VEP_2023-04-05_14-51-20.txt]

0.000	0.000	99999.999	6250.000	50.000	-2193.000	-2061.000	6248.000	7.000	100.000	5.000	2.000	1.000	1.000	0.000	0.000	0.000	0.000	0.000	0.000	0.000	0.000	0.000	0.000	0.000	0.000	0.000	-0.188	-0.191	-0.196	-0.200	-0.204	-0.208	-0.210	-0.212	-0.215	-0.216	-0.218	-0.219	-0.220	-0.221	-0.220	-0.221	-0.220	-0.219	-0.219	-0.216	-0.215	-0.212	-0.210	-0.208	-0.205	-0.202	-0.200	-0.196	-0.195	-0.191	-0.189	-0.186	-0.182	-0.181	-0.179	-0.176	-0.175	-0.175	-0.172	-0.172	-0.172	-0.174	-0.175	-0.176	-0.179	-0.181	-0.184	-0.188	-0.192	-0.199	-0.204	-0.211	-0.218	-0.225	-0.234	-0.244	-0.254	-0.264	-0.275	-0.288	-0.299	-0.311	-0.326	-0.339	-0.354	-0.368	-0.382	-0.398	-0.412	-0.429	-0.444	-0.460	-0.475	-0.491	-0.506	-0.522	-0.539	-0.552	-0.569	-0.582	-0.596	-0.610	-0.624	-0.636	-0.649	-0.660	-0.671	-0.682	-0.691	-0.700	-0.709	-0.715	-0.721	-0.728	-0.732	-0.736	-0.739	-0.741	-0.742	-0.744	-0.742	-0.741	-0.739	-0.735	-0.731	-0.726	-0.721	-0.714	-0.706	-0.699	-0.689	-0.680	-0.668	-0.658	-0.645	-0.632	-0.619	-0.605	-0.590	-0.575	-0.560	-0.544	-0.526	-0.510	-0.492	-0.475	-0.456	-0.439	-0.421	-0.402	-0.382	-0.364	-0.344	-0.326	-0.306	-0.288	-0.269	-0.249	-0.230	-0.210	-0.192	-0.174	-0.155	-0.136	-0.119	-0.100	-0.084	-0.066	-0.050	-0.034	-0.018	-0.002	0.014	0.029	0.044	0.056	0.070	0.084	0.096	0.109	0.120	0.131	0.142	0.152	0.162	0.172	0.181	0.189	0.198	0.205	0.212	0.219	0.225	0.232	0.238	0.244	0.250	0.255	0.259	0.265	0.269	0.274	0.278	0.282	0.286	0.290	0.295	0.300	0.304	0.309	0.312	0.318	0.324	0.329	0.334	0.340	0.346	0.352	0.360	0.368	0.375	0.384	0.392	0.401	0.411	0.421	0.431	0.442	0.454	0.468	0.479	0.492	0.505	0.519	0.534	0.549	0.564	0.579	0.595	0.611	0.629	0.645	0.662	0.679	0.696	0.714	0.732	0.751	0.769	0.788	0.806	0.825	0.842	0.861	0.880	0.899	0.916	0.934	0.952	0.970	0.988	1.004	1.020	1.038	1.054	1.070	1.085	1.101	1.115	1.130	1.144	1.158	1.171	1.184	1.196	1.209	1.220	1.230	1.241	1.250	1.260	1.268	1.276	1.284	1.291	1.299	1.305	1.310	1.316	1.322	1.326	1.330	1.334	1.339	1.341	1.342	1.345	1.346	1.349	1.349	1.350	1.350	1.349	1.349	1.349	1.346	1.346	1.345	1.344	1.341	1.339	1.336	1.334	1.331	1.329	1.326	1.324	1.321	1.319	1.316	1.314	1.311	1.308	1.306	1.304	1.302	1.301	1.300	1.299	1.298	1.298	1.296	1.296	1.298	1.298	1.299	1.300	1.302	1.305	1.308	1.310	1.314	1.318	1.322	1.328	1.334	1.339	1.346	1.352	1.360	1.368	1.376	1.385	1.394	1.402	1.412	1.422	1.432	1.444	1.454	1.465	1.478	1.489	1.500	1.510	1.522	1.535	1.546	1.558	1.569	1.580	1.590	1.601	1.611	1.620	1.630	1.639	1.648	1.655	1.662	1.669	1.676	1.681	1.685	1.691	1.694	1.695	1.696	1.698	1.698	1.696	1.694	1.691	1.688	1.681	1.676	1.670	1.661	1.652	1.644	1.632	1.621	1.608	1.595	1.581	1.566	1.550	1.534	1.518	1.499	1.480	1.462	1.442	1.422	1.402	1.382	1.362	1.341	1.320	1.299	1.278	1.258	1.236	1.215	1.195	1.176	1.156	1.138	1.119	1.100	1.082	1.065	1.049	1.034	1.019	1.005	0.992	0.979	0.969	0.958	0.948	0.939	0.931	0.925	0.919	0.912	0.909	0.906	0.902	0.901	0.901	0.901	0.901	0.902	0.905	0.906	0.910	0.914	0.918	0.921	0.926	0.931	0.936	0.941	0.946	0.952	0.958	0.962	0.966	0.971	0.976	0.980	0.984	0.988	0.990	0.994	0.995	0.998	0.998	0.999	0.998	0.996	0.995	0.992	0.990	0.986	0.980	0.976	0.970	0.962	0.955	0.946	0.939	0.929	0.919	0.908	0.896	0.885	0.871	0.859	0.845	0.830	0.815	0.800	0.785	0.769	0.752	0.735	0.720	0.702	0.685	0.668	0.650	0.632	0.615	0.596	0.580	0.561	0.544	0.525	0.507	0.490	0.472	0.455	0.439	0.420	0.402	0.388	0.371	0.354	0.339	0.322	0.308	0.292	0.278	0.262	0.249	0.234	0.221	0.206	0.194	0.181	0.170	0.158	0.146	0.135	0.125	0.115	0.105	0.096	0.089	0.080	0.071	0.065	0.058	0.051	0.044	0.040	0.035	0.030	0.025	0.022	0.019	0.016	0.014	0.012	0.010	0.009	0.008	0.008	0.008	0.008	0.008	0.010	0.010	0.011	0.012	0.014	0.015	0.018	0.019	0.021	0.024	0.026	0.028	0.029	0.031	0.032	0.032	0.034	0.034	0.035	0.035	0.034	0.032	0.031	0.030	0.026	0.022	0.019	0.014	0.009	0.004	-0.004	-0.010	-0.018	-0.026	-0.035	-0.045	-0.056	-0.068	-0.080	-0.092	-0.105	-0.119	-0.132	-0.148	-0.162	-0.179	-0.195	-0.211	-0.229	-0.246	-0.264	-0.280	-0.299	-0.315	-0.334	-0.350	-0.369	-0.386	-0.404	-0.419	-0.436	-0.451	-0.466	-0.481	-0.495	-0.509	-0.520	-0.531	-0.542	-0.551	-0.560	-0.569	-0.576	-0.582	-0.586	-0.590	-0.592	-0.592	-0.594	-0.591	-0.590	-0.586	-0.582	-0.576	-0.569	-0.561	-0.552	-0.544	-0.532	-0.521	-0.507	-0.495	-0.480	-0.466	-0.450	-0.436	-0.420	-0.402	-0.386	-0.369	-0.351	-0.335	-0.319	-0.301	-0.285	-0.270	-0.254	-0.238	-0.224	-0.210	-0.196	-0.184	-0.172	-0.162	-0.152	-0.144	-0.138	-0.130	-0.126	-0.122	-0.119	-0.118	-0.118	-0.119	-0.121	-0.125	-0.130	-0.136	-0.144	-0.154	-0.162	-0.174	-0.186	-0.199	-0.214	-0.229	-0.246	-0.262	-0.280	-0.299	-0.319	-0.338	-0.359	-0.379	-0.400	-0.421	-0.442	-0.464	-0.485	-0.506	-0.528	-0.549	-0.569	-0.590	-0.610	-0.629	-0.649	-0.665	-0.682	-0.700	-0.716	-0.730	-0.744	-0.758	-0.769	-0.779	-0.789	-0.798	-0.805	-0.812	-0.818	-0.821	-0.824	-0.826	-0.826	-0.826	-0.825	-0.822	-0.820	-0.815	-0.810	-0.802	-0.795	-0.788	-0.778	-0.768	-0.758	-0.745	-0.732	-0.720	-0.706	-0.692	-0.678	-0.662	-0.648	-0.631	-0.615	-0.599	-0.582	-0.565	-0.549	-0.530	-0.514	-0.498	-0.480	-0.464	-0.448	-0.430	-0.415	-0.399	-0.384	-0.369	-0.355	-0.341	-0.326	-0.314	-0.301	-0.290	-0.279	-0.268	-0.258	-0.248	-0.240	-0.231	-0.224	-0.218	-0.211	-0.206	-0.202	-0.198	-0.194	-0.192	-0.189	-0.188	-0.188	-0.188	-0.188	-0.188	-0.189	-0.190	-0.194	-0.196	-0.198	-0.202	-0.205	-0.209	-0.212	-0.216	-0.221	-0.225	-0.229	-0.232	-0.238	-0.241	-0.244	-0.248	-0.251	-0.254	-0.255	-0.256	-0.259	-0.259	-0.259	-0.259	-0.258	-0.256	-0.252	-0.249	-0.245	-0.241	-0.234	-0.229	-0.221	-0.212	-0.204	-0.194	-0.182	-0.170	-0.158	-0.145	-0.130	-0.115	-0.100	-0.084	-0.065	-0.048	-0.029	-0.009	0.010	0.031	0.051	0.074	0.095	0.118	0.139	0.164	0.185	0.209	0.232	0.255	0.278	0.300	0.324	0.346	0.370	0.391	0.412	0.435	0.456	0.478	0.496	0.516	0.535	0.554	0.572	0.590	0.606	0.621	0.638	0.652	0.665	0.678	0.690	0.701	0.712	0.721	0.731	0.740	0.748	0.752	0.760	0.765	0.769	0.772	0.775	0.779	0.779	0.781	0.781	0.781	0.781	0.780	0.779	0.778	0.775	0.774	0.771	0.769	0.765	0.762	0.760	0.756	0.752	0.750	0.748	0.744	0.741	0.739	0.736	0.735	0.732	0.730	0.730	0.729	0.728	0.728	0.729	0.729	0.730	0.731	0.734	0.735	0.739	0.742	0.746	0.751	0.758	0.762	0.769	0.776	0.784	0.791	0.800	0.809	0.819	0.828	0.838	0.849	0.860	0.871	0.882	0.895	0.908	0.920	0.932	0.946	0.960	0.972	0.986	0.999	1.012	1.026	1.038	1.051	1.064	1.076	1.089	1.101	1.114	1.125	1.135	1.146	1.156	1.166	1.175	1.182	1.192	1.199	1.206	1.212	1.218	1.222	1.228	1.231	1.235	1.236	1.239	1.240	1.240	1.239	1.238	1.236	1.234	1.230	1.226	1.221	1.218	1.212	1.205	1.199	1.191	1.184	1.175	1.166	1.158	1.148	1.136	1.126	1.115	1.105	1.094	1.081	1.070	1.058	1.045	1.032	1.020	1.008	0.995	0.982	0.969	0.958	0.945	0.932	0.920	0.909	0.898	0.885	0.875	0.862	0.852	0.844	0.832	0.824	0.815	0.805	0.796	0.788	0.780	0.772	0.768	0.761	0.755	0.750	0.745	0.741	0.736	0.734	0.731	0.729	0.726	0.725	0.724	0.724	0.724	0.724	0.724	0.725	0.728	0.729	0.731	0.734	0.736	0.740	0.742	0.746	0.750	0.755	0.760	0.764	0.769	0.772	0.778	0.781	0.786	0.791	0.796	0.800	0.805	0.810	0.812	0.818	0.821	0.824	0.828	0.830	0.832	0.836	0.838	0.840	0.841	0.842	0.844	0.844	0.844	0.844	0.842	0.842	0.841	0.840	0.836	0.835	0.832	0.829	0.825	0.821	0.818	0.812	0.808	0.802	0.799	0.792	0.786	0.781	0.774	0.769	0.761	0.755	0.749	0.741	0.734	0.728	0.721	0.714	0.708	0.700	0.694	0.686	0.681	0.674	0.668	0.661	0.655	0.650	0.642	0.638	0.632	0.628	0.622	0.618	0.612	0.608	0.604	0.600	0.595	0.592	0.588	0.585	0.582	0.579	0.576	0.574	0.571	0.569	0.566	0.564	0.564	0.561	0.559	0.559	0.556	0.555	0.554	0.552	0.551	0.549	0.549	0.546	0.545	0.542	0.541	0.539	0.538	0.535	0.534	0.531	0.530	0.526	0.525	0.521	0.519	0.516	0.512	0.509	0.505	0.501	0.498	0.492	0.488	0.484	0.479	0.472	0.466	0.461	0.455	0.450	0.442	0.436	0.429	0.421	0.414	0.405	0.398	0.389	0.381	0.371	0.362	0.354	0.344	0.334	0.322	0.312	0.302	0.292	0.282	0.270	0.260	0.249	0.238	0.225	0.214	0.202	0.191	0.180	0.169	0.156	0.145	0.134	0.122	0.111	0.100	0.089	0.078	0.068	0.058	0.048	0.038	0.028	0.018	0.008	0.000	-0.009	-0.016	-0.024	-0.030	-0.036	-0.042	-0.049	-0.054	-0.058	-0.062	-0.066	-0.070	-0.072	-0.075	-0.076	-0.076	-0.078	-0.078	-0.076	-0.076	-0.075	-0.074	-0.070	-0.068	-0.064	-0.061	-0.056	-0.051	-0.048	-0.042	-0.036	-0.030	-0.024	-0.019	-0.011	-0.005	0.002	0.009	0.018	0.025	0.031	0.040	0.046	0.054	0.061	0.069	0.075	0.082	0.090	0.096	0.102	0.109	0.115	0.122	0.128	0.132	0.138	0.142	0.146	0.151	0.154	0.158	0.160	0.162	0.165	0.166	0.168	0.169	0.170	0.170	0.169	0.168	0.168	0.165	0.161	0.160	0.158	0.152	0.149	0.144	0.140	0.135	0.129	0.122	0.116	0.109	0.102	0.095	0.088	0.079	0.070	0.061	0.052	0.044	0.034	0.024	0.014	0.004	-0.006	-0.016	-0.026	-0.038	-0.048	-0.058	-0.070	-0.080	-0.091	-0.101	-0.111	-0.122	-0.131	-0.141	-0.151	-0.160	-0.170	-0.178	-0.188	-0.195	-0.202	-0.210	-0.216	-0.224	-0.229	-0.235	-0.240	-0.245	-0.249	-0.251	-0.255	-0.256	-0.259	-0.259	-0.259	-0.259	-0.256	-0.255	-0.252	-0.249	-0.245	-0.240	-0.235	-0.229	-0.222	-0.216	-0.208	-0.199	-0.190	-0.181	-0.170	-0.160	-0.149	-0.138	-0.125	-0.111	-0.099	-0.085	-0.070	-0.056	-0.041	-0.026	-0.011	0.005	0.021	0.036	0.052	0.070	0.086	0.102	0.120	0.138	0.154	0.170	0.188	0.204	0.221	0.238	0.255	0.271	0.289	0.305	0.320	0.336	0.352	0.370	0.386	0.401	0.416	0.434	0.449	0.465	0.480	0.495	0.511	0.525	0.541	0.556	0.571	0.588	0.602	0.616	0.632	0.648	0.664	0.679	0.695	0.710	0.726	0.744	0.760	0.776	0.792	0.810	0.826	0.844	0.861	0.881	0.899	0.918	0.936	0.956	0.975	0.994	1.015	1.035	1.056	1.076	1.099	1.121	1.141	1.164	1.186	1.210	1.232	1.255	1.279	1.302	1.325	1.349	1.372	1.395	1.418	1.441	1.465	1.488	1.510	1.534	1.555	1.578	1.599	1.620	1.641	1.661	1.680	1.699	1.719	1.736	1.754	1.770	1.785	1.800	1.814	1.828	1.840	1.850	1.861	1.870	1.878	1.885	1.891	1.896	1.900	1.904	1.905	1.905	1.905	1.902	1.900	1.896	1.890	1.885	1.878	1.869	1.859	1.850	1.839	1.825	1.812	1.799	1.784	1.768	1.752	1.735	1.718	1.699	1.681	1.661	1.641	1.621	1.600	1.580	1.558	1.535	1.514	1.492	1.470	1.448	1.426	1.405	1.382	1.361	1.340	1.319	1.298	1.278	1.256	1.238	1.216	1.199	1.179	1.161	1.142	1.126	1.109	1.092	1.078	1.061	1.046	1.032	1.019	1.006	0.995	0.981	0.970	0.960	0.950	0.940	0.930	0.921	0.915	0.906	0.899	0.892	0.886	0.880	0.875	0.870	0.865	0.861	0.856	0.852	0.849	0.845	0.841	0.838	0.835	0.831	0.829	0.826	0.824	0.822	0.819	0.816	0.814	0.811	0.810	0.806	0.804	0.801	0.799	0.795	0.791	0.789	0.785	0.781	0.776	0.771	0.768	0.761	0.756	0.751	0.745	0.739	0.731	0.724	0.716	0.709	0.700	0.691	0.682	0.672	0.662	0.652	0.641	0.630	0.619	0.606	0.592	0.580	0.568	0.554	0.539	0.525	0.510	0.495	0.480	0.465	0.450	0.434	0.419	0.402	0.386	0.370	0.355	0.339	0.324	0.308	0.292	0.279	0.264	0.249	0.235	0.221	0.209	0.196	0.184	0.172	0.162	0.151	0.142	0.132	0.126	0.119	0.111	0.106	0.101	0.098	0.095	0.094	0.091	0.091	0.091	0.092	0.095	0.099	0.102	0.108	0.112	0.120	0.128	0.135	0.144	0.152	0.164	0.174	0.185	0.196	0.208	0.220	0.232	0.245	0.259	0.271	0.285	0.298	0.311	0.325	0.338	0.350	0.362	0.375	0.386	0.398	0.409	0.419	0.428	0.438	0.445	0.452	0.459	0.464	0.469	0.471	0.474	0.476	0.476	0.475	0.474	0.470	0.465	0.460	0.454	0.446	0.436	0.426	0.415	0.402	0.390	0.375	0.359	0.344	0.326	0.308	0.289	0.268	0.248	0.225	0.202	0.180	0.156	0.130	0.105	0.080	0.055	0.029	0.002	-0.024	-0.050	-0.078	-0.102	-0.129	-0.155	-0.181	-0.205	-0.231	-0.256	-0.279	-0.302	-0.325	-0.348	-0.369	-0.389	-0.410	-0.428	-0.445	-0.462	-0.478	-0.492	-0.506	-0.518	-0.530	-0.539	-0.549	-0.556	-0.562	-0.568	-0.571	-0.574	-0.576	-0.576	-0.575	-0.574	-0.570	-0.565	-0.559	-0.552	-0.545	-0.536	-0.525	-0.515	-0.504	-0.491	-0.476	-0.462	-0.446	-0.431	-0.414	-0.396	-0.378	-0.359	-0.340	-0.320	-0.300	-0.280	-0.259	-0.238	-0.216	-0.195	-0.172	-0.152	-0.130	-0.109	-0.088	-0.068	-0.045	-0.024	-0.004	0.016	0.036	0.055	0.075	0.092	0.111	0.128	0.145	0.160	0.176	0.191	0.205	0.219	0.231	0.242	0.255	0.265	0.274	0.282	0.291	0.298	0.302	0.308	0.312	0.316	0.319	0.321	0.322	0.322	0.322	0.321	0.320	0.316	0.314	0.310	0.305	0.299	0.294	0.288	0.280	0.274	0.265	0.258	0.250	0.241	0.231	0.224	0.215	0.205	0.196	0.186	0.178	0.168	0.159	0.149	0.140	0.131	0.122	0.114	0.106	0.099	0.090	0.084	0.076	0.070	0.065	0.059	0.055	0.049	0.046	0.041	0.039	0.035	0.034	0.031	0.030	0.029	0.029	0.028	0.028	0.029	0.029	0.030	0.031	0.032	0.035	0.036	0.039	0.040	0.042	0.045	0.046	0.050	0.052	0.054	0.056	0.058	0.060	0.062	0.064	0.064	0.065	0.066	0.066	0.066	0.066	0.065	0.064	0.062	0.061	0.059	0.056	0.052	0.050	0.045	0.041	0.036	0.031	0.025	0.020	0.012	0.006	-0.001	-0.009	-0.016	-0.024	-0.034	-0.041	-0.050	-0.060	-0.069	-0.079	-0.089	-0.099	-0.109	-0.118	-0.128	-0.138	-0.148	-0.158	-0.166	-0.175	-0.185	-0.194	-0.201	-0.210	-0.219	-0.225	-0.232	-0.239	-0.246	-0.252	-0.258	-0.262	-0.266	-0.270	-0.274	-0.276	-0.279	-0.280	-0.280	-0.281	-0.279	-0.278	-0.276	-0.274	-0.270	-0.266	-0.261	-0.256	-0.251	-0.244	-0.236	-0.229	-0.220	-0.211	-0.202	-0.191	-0.181	-0.170	-0.158	-0.146	-0.134	-0.121	-0.108	-0.095	-0.081	-0.068	-0.052	-0.039	-0.022	-0.009	0.006	0.021	0.035	0.050	0.064	0.079	0.092	0.106	0.120	0.134	0.146	0.159	0.172	0.184	0.194	0.205	0.216	0.225	0.234	0.242	0.251	0.259	0.265	0.272	0.278	0.284	0.288	0.291	0.295	0.298	0.300	0.301	0.304	0.304	0.304	0.304	0.302	0.302	0.300	0.299	0.298	0.294	0.291	0.289	0.288	0.284	0.281	0.279	0.275	0.272	0.270	0.268	0.265	0.264	0.261	0.260	0.259	0.259	0.258	0.258	0.260	0.260	0.262	0.265	0.268	0.270	0.275	0.280	0.284	0.290	0.296	0.302	0.310	0.319	0.326	0.336	0.346	0.356	0.368	0.379	0.391	0.402	0.415	0.429	0.441	0.455	0.469	0.482	0.498	0.511	0.525	0.540	0.555	0.570	0.585	0.600	0.614	0.629	0.642	0.656	0.670	0.684	0.698	0.710	0.722	0.736	0.746	0.759	0.769	0.779	0.789	0.799	0.806	0.814	0.821	0.829	0.835	0.840	0.845	0.849	0.852	0.855	0.858	0.859	0.860	0.860	0.860	0.860	0.858	0.856	0.852	0.849	0.845	0.840	0.835	0.830	0.824	0.818	0.809	0.802	0.794	0.786	0.778	0.769	0.759	0.749	0.740	0.730	0.719	0.709	0.699	0.689	0.679	0.668	0.656	0.648	0.636	0.626	0.616	0.606	0.598	0.588	0.579	0.570	0.561	0.554	0.546	0.539	0.531	0.525	0.519	0.514	0.507	0.504	0.500	0.496	0.494	0.491	0.490	0.488	0.488	0.488	0.486	0.488	0.489	0.491	0.494	0.496	0.499	0.502	0.506	0.509	0.514	0.519	0.524	0.528	0.532	0.538	0.542	0.548	0.552	0.558	0.564	0.568	0.571	0.576	0.579	0.582	0.588	0.590	0.591	0.594	0.595	0.596	0.598	0.596	0.596	0.594	0.591	0.588	0.585	0.581	0.575	0.570	0.564	0.556	0.549	0.540	0.530	0.520	0.510	0.500	0.488	0.475	0.461	0.449	0.434	0.419	0.402	0.388	0.371	0.355	0.338	0.321	0.302	0.284	0.266	0.248	0.230	0.211	0.192	0.175	0.156	0.138	0.119	0.101	0.084	0.066	0.049	0.032	0.015	0.000	-0.016	-0.032	-0.048	-0.062	-0.076	-0.090	-0.104	-0.116	-0.129	-0.139	-0.151	-0.161	-0.171	-0.180	-0.188	-0.196	-0.204	-0.209	-0.216	-0.221	-0.225	-0.230	-0.234	-0.238	-0.239	-0.241	-0.244	-0.244	-0.244	-0.244	-0.244	-0.242	-0.241	-0.240	-0.236	-0.235	-0.231	-0.229	-0.225	-0.221	-0.218	-0.214	-0.209	-0.205	-0.201	-0.196	-0.191	-0.186	-0.181	-0.178	-0.172	-0.168	-0.162	-0.158	-0.154	-0.149	-0.145	-0.140	-0.138	-0.132	-0.130	-0.126	-0.124	-0.120	-0.119	-0.116	-0.115	-0.114	-0.114	-0.112	-0.112	-0.112	-0.115	-0.115	-0.118	-0.119	-0.121	-0.125	-0.128	-0.132	-0.136	-0.141	-0.145	-0.151	-0.158	-0.164	-0.170	-0.179	-0.186	-0.192	-0.202	-0.210	-0.219	-0.228	-0.238	-0.248	-0.256	-0.266	-0.278	-0.288	-0.298	-0.308	-0.318	-0.328	-0.339	-0.349	-0.359	-0.369	-0.378	-0.388	-0.396	-0.405	-0.412	-0.421	-0.429	-0.436	-0.444	-0.450	-0.455	-0.460	-0.465	-0.469	-0.472	-0.475	-0.478	-0.479	-0.479	-0.479	-0.478	-0.476	-0.474	-0.471	-0.468	-0.464	-0.458	-0.451	-0.446	-0.439	-0.431	-0.422	-0.412	-0.402	-0.392	-0.380	-0.370	-0.358	-0.344	-0.331	-0.318	-0.304	-0.289	-0.274	-0.259	-0.245	-0.229	-0.214	-0.199	-0.184	-0.168	-0.152	-0.138	-0.121	-0.106	-0.091	-0.078	-0.062	-0.048	-0.034	-0.020	-0.006	0.006	0.019	0.031	0.044	0.055	0.065	0.075	0.085	0.095	0.104	0.112	0.121	0.130	0.136	0.144	0.150	0.156	0.161	0.168	0.172	0.176	0.182	0.186	0.191	0.195	0.199	0.202	0.208	0.211	0.215	0.219	0.222	0.228	0.231	0.236	0.240	0.245	0.251	0.256	0.261	0.268	0.274	0.281	0.289	0.296	0.304	0.312	0.321	0.330	0.340	0.350	0.360	0.371	0.382	0.395	0.406	0.419	0.431	0.444	0.458	0.471	0.485	0.499	0.512	0.528	0.542	0.558	0.571	0.588	0.602	0.618	0.632	0.648	0.662	0.678	0.691	0.706	0.720	0.734	0.748	0.759	0.772	0.785	0.796	0.809	0.820	0.831	0.841	0.850	0.860	0.868	0.876	0.884	0.890	0.895	0.902	0.906	0.911	0.915	0.918	0.920	0.922	0.924	0.924	0.924	0.922	0.922	0.920	0.918	0.914	0.910	0.908	0.901	0.896	0.891	0.885	0.878	0.870	0.862	0.854	0.845	0.836	0.826	0.816	0.806	0.795	0.785	0.774	0.762	0.751	0.739	0.729	0.716	0.704	0.691	0.679	0.666	0.654	0.641	0.628	0.615	0.602	0.590	0.578	0.565	0.554	0.542	0.531	0.520	0.510	0.500	0.490	0.480	0.470	0.462	0.454	0.446	0.439	0.432	0.428	0.421	0.418	0.414	0.410	0.406	0.405	0.404	0.402	0.402	0.404	0.405	0.408	0.410	0.414	0.418	0.422	0.429	0.434	0.440	0.448	0.454	0.462	0.470	0.479	0.488	0.498	0.506	0.516	0.525	0.534	0.544	0.554	0.564	0.572	0.581	0.590	0.599	0.606	0.612	0.620	0.626	0.632	0.638	0.641	0.645	0.648	0.650	0.651	0.651	0.650	0.648	0.645	0.641	0.636	0.629	0.622	0.614	0.605	0.595	0.582	0.570	0.558	0.542	0.528	0.511	0.494	0.476	0.456	0.436	0.416	0.396	0.374	0.351	0.329	0.306	0.282	0.259	0.235	0.212	0.188	0.164	0.140	0.118	0.094	0.071	0.048	0.025	0.004	-0.018	-0.038	-0.058	-0.076	-0.095	-0.111	-0.128	-0.144	-0.158	-0.170	-0.181	-0.192	-0.201	-0.210	-0.218	-0.222	-0.228	-0.230	-0.232	-0.234	-0.232	-0.231	-0.229	-0.224	-0.219	-0.212	-0.205	-0.196	-0.186	-0.175	-0.164	-0.151	-0.138	-0.121	-0.108	-0.091	-0.074	-0.056	-0.039	-0.020	0.000	0.020	0.039	0.059	0.080	0.100	0.120	0.141	0.161	0.181	0.201	0.221	0.241	0.260	0.280	0.298	0.318	0.335	0.350	0.368	0.384	0.399	0.412	0.425	0.439	0.450	0.461	0.471	0.480	0.489	0.496	0.504	0.509	0.514	0.518	0.521	0.522	0.524	0.525	0.525	0.522	0.521	0.520	0.516	0.511	0.507	0.502	0.496	0.490	0.484	0.478	0.470	0.462	0.454	0.446	0.438	0.429	0.421	0.412	0.404	0.395	0.388	0.380	0.371	0.364	0.356	0.350	0.342	0.338	0.331	0.325	0.320	0.318	0.314	0.311	0.309	0.306	0.305	0.305	0.306	0.306	0.308	0.310	0.314	0.316	0.321	0.326	0.331	0.338	0.344	0.351	0.359	0.368	0.375	0.385	0.394	0.405	0.415	0.425	0.436	0.448	0.458	0.469	0.481	0.492	0.504	0.514	0.526	0.536	0.548	0.558	0.569	0.579	0.589	0.598	0.606	0.615	0.624	0.630	0.638	0.642	0.648	0.654	0.658	0.660	0.662	0.664	0.666	0.666	0.665	0.665	0.662	0.660	0.656	0.651	0.648	0.640	0.634	0.626	0.619	0.610	0.599	0.589	0.578	0.565	0.552	0.539	0.525	0.511	0.496	0.481	0.465	0.449	0.434	0.416	0.400	0.381	0.365	0.346	0.330	0.311	0.294	0.278	0.259	0.241	0.225	0.208	0.191	0.175	0.159	0.144	0.129	0.114	0.100	0.086	0.072	0.061	0.050	0.040	0.029	0.020	0.011	0.004	-0.002	-0.009	-0.015	-0.019	-0.024	-0.025	-0.026	-0.029	-0.030	-0.028	-0.028	-0.025	-0.021	-0.018	-0.014	-0.009	-0.001	0.005	0.012	0.019	0.028	0.036	0.046	0.056	0.066	0.076	0.086	0.099	0.109	0.120	0.131	0.142	0.155	0.165	0.176	0.188	0.199	0.210	0.220	0.230	0.240	0.249	0.258	0.266	0.274	0.280	0.288	0.295	0.300	0.305	0.310	0.315	0.318	0.321	0.322	0.326	0.326	0.328	0.328	0.328	0.326	0.325	0.325	0.322	0.321	0.318	0.314	0.311	0.308	0.305	0.300	0.296	0.292	0.288	0.282	0.279	0.274	0.270	0.265	0.261	0.258	0.254	0.249	0.246	0.242	0.239	0.236	0.232	0.230	0.229	0.226	0.224	0.221	0.221	0.220	0.219	0.219	0.219	0.218	0.219	0.219	0.220	0.221	0.221	0.222	0.224	0.225	0.226	0.228	0.230	0.231	0.234	0.235	0.236	0.238	0.240	0.242	0.244	0.245	0.246	0.249	0.250	0.250	0.251	0.252	0.255	0.256	0.256	0.258	0.259	0.259	0.260	0.261	0.261	0.261	0.262	0.262	0.264	0.265	0.265	0.266	0.266	0.268	0.268	0.269	0.270	0.271	0.272	0.274	0.275	0.276	0.278	0.279	0.280	0.281	0.284	0.285	0.286	0.290	0.291	0.292	0.294	0.298	0.299	0.301	0.302	0.305	0.306	0.309	0.310	0.311	0.312	0.314	0.315	0.316	0.318	0.316	0.318	0.318	0.318	0.318	0.318	0.316	0.315	0.314	0.312	0.310	0.309	0.308	0.304	0.302	0.300	0.298	0.294	0.290	0.288	0.284	0.280	0.278	0.274	0.270	0.266	0.262	0.259	0.255	0.251	0.246	0.242	0.240	0.236	0.234	0.230	0.228	0.225	0.224	0.221	0.219	0.218	0.216	0.216	0.215	0.216	0.215	0.215	0.216	0.216	0.218	0.219	0.220	0.221	0.222	0.225	0.228	0.229	0.230	0.232	0.234	0.236	0.238	0.240	0.242	0.244	0.245	0.246	0.246	0.248	0.248	0.248	0.246	0.246	0.245	0.244	0.241	0.239	0.235	0.231	0.226	0.221	0.216	0.210	0.205	0.198	0.189	0.181	0.172	0.164	0.154	0.142	0.132	0.121	0.109	0.098	0.085	0.072	0.060	0.048	0.034	0.020	0.008	-0.008	-0.020	-0.034	-0.046	-0.061	-0.075	-0.088	-0.101	-0.112	-0.125	-0.136	-0.148	-0.159	-0.170	-0.180	-0.189	-0.198	-0.205	-0.212	-0.220	-0.226	-0.232	-0.236	-0.239	-0.242	-0.246	-0.248	-0.248	-0.249	-0.246	-0.245	-0.244	-0.240	-0.235	-0.231	-0.225	-0.220	-0.212	-0.204	-0.195	-0.188	-0.178	-0.166	-0.155	-0.145	-0.132	-0.120	-0.106	-0.094	-0.079	-0.065	-0.050	-0.035	-0.020	-0.005	0.011	0.028	0.044	0.059	0.076	0.092	0.109	0.125	0.141	0.158	0.172	0.190	0.206	0.221	0.236	0.251	0.266	0.281	0.295	0.309	0.322	0.336	0.349	0.360	0.371	0.382	0.392	0.404	0.412	0.421	0.430	0.439	0.445	0.451	0.458	0.462	0.469	0.472	0.476	0.480	0.482	0.484	0.486	0.486	0.488	0.489	0.486	0.486	0.486	0.485	0.482	0.481	0.479	0.478	0.474	0.471	0.468	0.465	0.462	0.459	0.456	0.455	0.451	0.450	0.448	0.446	0.444	0.444	0.442	0.442	0.442	0.444	0.445	0.448	0.450	0.454	0.458	0.462	0.468	0.472	0.480	0.486	0.496	0.505	0.514	0.522	0.534	0.545	0.558	0.571	0.584	0.598	0.612	0.626	0.642	0.658	0.674	0.690	0.706	0.725	0.741	0.759	0.776	0.795	0.812	0.830	0.848	0.866	0.884	0.901	0.919	0.936	0.954	0.971	0.986	1.002	1.019	1.034	1.048	1.062	1.076	1.090	1.102	1.115	1.126	1.138	1.148	1.159	1.168	1.176	1.184	1.191	1.199	1.205	1.210	1.215	1.220	1.224	1.226	1.229	1.231	1.232	1.234	1.235	1.235	1.234	1.232	1.231	1.230	1.228	1.225	1.222	1.219	1.215	1.212	1.208	1.204	1.199	1.194	1.189	1.185	1.180	1.174	1.169	1.164	1.158	1.152	1.148	1.142	1.138	1.131	1.126	1.121	1.116	1.112	1.109	1.104	1.100	1.095	1.092	1.089	1.088	1.084	1.081	1.080	1.079	1.078	1.078	1.076	1.076	1.078	1.078	1.079	1.081	1.082	1.085	1.088	1.091	1.095	1.100	1.104	1.110	1.115	1.120	1.126	1.132	1.140	1.146	1.154	1.161	1.169	1.178	1.186	1.195	1.204	1.214	1.222	1.231	1.240	1.249	1.259	1.268	1.275	1.285	1.292	1.301	1.309	1.316	1.322	1.331	1.336	1.342	1.349	1.352	1.356	1.361	1.364	1.366	1.368	1.369	1.370	1.370	1.369	1.368	1.364	1.361	1.358	1.351	1.346	1.339	1.331	1.322	1.314	1.302	1.292	1.281	1.269	1.256	1.241	1.226	1.212	1.196	1.180	1.162	1.146	1.129	1.110	1.094	1.075	1.055	1.038	1.019	1.000	0.980	0.961	0.944	0.925	0.908	0.890	0.872	0.856	0.839	0.825	0.810	0.795	0.781	0.769	0.755	0.745	0.734	0.724	0.715	0.706	0.700	0.694	0.689	0.684	0.680	0.679	0.676	0.678	0.678	0.679	0.681	0.684	0.688	0.692	0.698	0.704	0.711	0.718	0.725	0.734	0.744	0.751	0.761	0.771	0.781	0.790	0.801	0.810	0.821	0.830	0.840	0.850	0.858	0.868	0.876	0.884	0.891	0.899	0.905	0.910	0.916	0.920	0.924	0.928	0.930	0.931	0.931	0.931	0.930	0.928	0.925	0.922	0.919	0.912	0.906	0.901	0.894	0.884	0.875	0.865	0.854	0.842	0.830	0.818	0.804	0.790	0.776	0.760	0.745	0.729	0.712	0.696	0.679	0.660	0.644	0.625	0.606	0.588	0.569	0.550	0.531	0.511	0.492	0.474	0.455	0.436	0.416	0.398	0.379	0.361	0.341	0.324	0.305	0.289	0.270	0.252	0.236	0.220	0.204	0.188	0.172	0.159	0.145	0.130	0.116	0.104	0.092	0.080	0.070	0.059	0.049	0.040	0.030	0.022	0.015	0.008	0.002	-0.004	-0.009	-0.014	-0.018	-0.020	-0.022	-0.024	-0.026	-0.026	-0.026	-0.026	-0.025	-0.024	-0.020	-0.018	-0.014	-0.011	-0.006	-0.001	0.002	0.008	0.014	0.020	0.025	0.032	0.038	0.045	0.051	0.059	0.065	0.072	0.078	0.084	0.091	0.096	0.101	0.108	0.111	0.116	0.119	0.122	0.125	0.128	0.129	0.129	0.129	0.128	0.125	0.124	0.120	0.116	0.112	0.106	0.101	0.092	0.085	0.076	0.066	0.056	0.045	0.034	0.021	0.009	-0.005	-0.020	-0.035	-0.050	-0.065	-0.082	-0.098	-0.114	-0.131	-0.148	-0.165	-0.181	-0.199	-0.215	-0.230	-0.246	-0.261	-0.278	-0.291	-0.305	-0.318	-0.330	-0.342	-0.352	-0.361	-0.370	-0.379	-0.385	-0.391	-0.396	-0.400	-0.404	-0.404	-0.405	-0.405	-0.402	-0.399	-0.395	-0.390	-0.384	-0.376	-0.368	-0.358	-0.348	-0.335	-0.325	-0.311	-0.298	-0.284	-0.269	-0.254	-0.239	-0.222	-0.206	-0.191	-0.175	-0.158	-0.142	-0.126	-0.110	-0.096	-0.081	-0.068	-0.054	-0.041	-0.029	-0.018	-0.008	0.002	0.010	0.019	0.025	0.031	0.035	0.038	0.040	0.041	0.040	0.039	0.035	0.031	0.026	0.019	0.011	0.001	-0.008	-0.019	-0.032	-0.045	-0.060	-0.074	-0.091	-0.106	-0.124	-0.141	-0.161	-0.180	-0.200	-0.219	-0.239	-0.260	-0.279	-0.300	-0.320	-0.340	-0.361	-0.380	-0.400	-0.419	-0.436	-0.454	-0.471	-0.488	-0.504	-0.519	-0.534	-0.546	-0.560	-0.570	-0.581	-0.590	-0.599	-0.606	-0.612	-0.618	-0.621	-0.625	-0.626	-0.626	-0.626	-0.625	-0.622	-0.619	-0.614	-0.609	-0.602	-0.595	-0.586	-0.578	-0.566	-0.556	-0.544	-0.531	-0.519	-0.504	-0.491	-0.476	-0.460	-0.444	-0.429	-0.411	-0.395	-0.378	-0.360	-0.342	-0.326	-0.308	-0.290	-0.274	-0.256	-0.240	-0.222	-0.206	-0.191	-0.176	-0.161	-0.146	-0.132	-0.120	-0.106	-0.095	-0.082	-0.072	-0.061	-0.051	-0.042	-0.034	-0.026	-0.020	-0.014	-0.009	-0.004	0.000	0.002	0.006	0.008	0.009	0.009	0.009	0.008	0.008	0.005	0.002	0.000	-0.004	-0.008	-0.011	-0.015	-0.019	-0.024	-0.029	-0.034	-0.038	-0.042	-0.048	-0.052	-0.056	-0.061	-0.065	-0.069	-0.072	-0.075	-0.079	-0.080	-0.081	-0.084	-0.082	-0.082	-0.082	-0.081	-0.079	-0.075	-0.071	-0.068	-0.062	-0.056	-0.049	-0.041	-0.032	-0.024	-0.014	-0.001	0.010	0.024	0.036	0.051	0.068	0.082	0.099	0.116	0.134	0.152	0.172	0.192	0.211	0.231	0.252	0.274	0.296	0.319	0.340	0.364	0.385	0.408	0.430	0.452	0.476	0.498	0.520	0.542	0.564	0.585	0.608	0.629	0.649	0.670	0.689	0.708	0.726	0.744	0.761	0.779	0.795	0.809	0.825	0.839	0.851	0.865	0.878	0.889	0.898	0.909	0.918	0.925	0.931	0.939	0.945	0.950	0.954	0.958	0.961	0.964	0.965	0.966	0.966	0.966	0.966	0.964	0.964	0.961	0.958	0.955	0.951	0.948	0.945	0.940	0.936	0.930	0.926	0.922	0.918	0.912	0.908	0.902	0.899	0.894	0.889	0.885	0.880	0.878	0.874	0.870	0.868	0.864	0.862	0.860	0.858	0.858	0.856	0.856	0.858	0.858	0.859	0.861	0.862	0.866	0.869	0.872	0.878	0.881	0.886	0.891	0.898	0.904	0.911	0.918	0.925	0.932	0.940	0.949	0.958	0.965	0.974	0.982	0.992	1.001	1.010	1.020	1.029	1.038	1.048	1.056	1.065	1.074	1.081	1.090	1.099	1.106	1.114	1.120	1.128	1.132	1.139	1.145	1.150	1.155	1.159	1.162	1.165	1.169	1.171	1.174	1.175	1.175	1.175	1.175	1.175	1.174	1.172	1.170	1.168	1.166	1.161	1.158	1.154	1.149	1.144	1.139	1.132	1.125	1.119	1.112	1.105	1.096	1.089	1.080	1.072	1.064	1.055	1.046	1.036	1.028	1.018	1.009	1.000	0.990	0.980	0.970	0.961	0.951	0.942	0.932	0.924	0.914	0.905	0.896	0.888	0.879	0.872	0.864	0.856	0.850	0.842	0.836	0.830	0.824	0.819	0.814	0.809	0.804	0.800	0.798	0.794	0.791	0.790	0.788	0.786	0.786	0.786	0.785	0.786	0.788	0.789	0.791	0.792	0.796	0.799	0.804	0.806	0.811	0.816	0.821	0.826	0.832	0.838	0.845	0.851	0.858	0.865	0.871	0.880	0.886	0.894	0.901	0.909	0.915	0.921	0.930	0.936	0.944	0.950	0.955	0.962	0.968	0.974	0.980	0.984	0.989	0.994	0.998	1.000	1.004	1.006	1.009	1.011	1.014	1.014	1.015	1.015	1.015	1.014	1.014	1.011	1.009	1.008	1.005	1.001	0.999	0.994	0.990	0.986	0.981	0.976	0.970	0.965	0.959	0.954	0.949	0.942	0.936	0.930	0.924	0.918	0.911	0.905	0.899	0.892	0.886	0.880	0.874	0.868	0.864	0.858	0.852	0.848	0.842	0.839	0.834	0.829	0.826	0.822	0.819	0.815	0.811	0.810	0.806	0.805	0.802	0.801	0.799	0.798	0.795	0.794	0.792	0.791	0.791	0.790	0.789	0.789	0.788	0.788	0.786	0.786	0.786	0.785	0.784	0.784	0.782	0.780	0.780	0.778	0.776	0.775	0.772	0.770	0.768	0.765	0.761	0.759	0.755	0.750	0.746	0.741	0.735	0.730	0.724	0.719	0.711	0.705	0.698	0.689	0.681	0.672	0.664	0.654	0.644	0.634	0.622	0.612	0.601	0.590	0.579	0.565	0.552	0.540	0.526	0.514	0.500	0.486	0.472	0.458	0.444	0.430	0.414	0.400	0.385	0.371	0.356	0.341	0.328	0.314	0.299	0.284	0.271	0.258	0.244	0.231	0.218	0.205	0.194	0.181	0.170	0.159	0.149	0.139	0.129	0.120	0.111	0.104	0.098	0.090	0.084	0.078	0.074	0.070	0.064	0.062	0.059	0.058	0.055	0.056	0.055	0.056	0.056	0.059	0.060	0.062	0.065	0.069	0.071	0.075	0.080	0.085	0.090	0.095	0.099	0.105	0.111	0.118	0.124	0.129	0.135	0.141	0.146	0.152	0.158	0.162	0.169	0.174	0.178	0.182	0.186	0.191	0.195	0.198	0.201	0.202	0.205	0.206	0.209	0.210	0.210	0.210	0.209	0.209	0.208	0.204	0.202	0.199	0.195	0.191	0.188	0.182	0.178	0.172	0.166	0.159	0.152	0.144	0.136	0.128	0.119	0.110	0.101	0.090	0.080	0.070	0.058	0.048	0.035	0.024	0.011	-0.001	-0.014	-0.026	-0.040	-0.055	-0.068	-0.081	-0.095	-0.110	-0.125	-0.139	-0.154	-0.168	-0.182	-0.198	-0.211	-0.226	-0.241	-0.255	-0.270	-0.284	-0.298	-0.312	-0.326	-0.339	-0.351	-0.364	-0.376	-0.389	-0.400	-0.410	-0.421	-0.431	-0.440	-0.449	-0.458	-0.466	-0.472	-0.479	-0.484	-0.489	-0.494	-0.498	-0.499	-0.500	-0.501	-0.502	-0.501	-0.499	-0.498	-0.494	-0.489	-0.484	-0.478	-0.472	-0.464	-0.455	-0.446	-0.436	-0.424	-0.414	-0.401	-0.388	-0.372	-0.359	-0.344	-0.328	-0.311	-0.294	-0.278	-0.259	-0.239	-0.220	-0.201	-0.181	-0.161	-0.141	-0.121	-0.100	-0.078	-0.058	-0.036	-0.015	0.006	0.029	0.049	0.070	0.091	0.111	0.134	0.154	0.174	0.194	0.215	0.235	0.254	0.274	0.292	0.311	0.330	0.348	0.365	0.384	0.401	0.419	0.435	0.452	0.469	0.484	0.501	0.518	0.531	0.548	0.562	0.579	0.594	0.609	0.625	0.639	0.654	0.670	0.685	0.700	0.715	0.730	0.746	0.762	0.778	0.795	0.811	0.826	0.845	0.861	0.879	0.895	0.914	0.932	0.951	0.969	0.989	1.009	1.030	1.049	1.070	1.091	1.111	1.132	1.155	1.176	1.199	1.221	1.244	1.266	1.290	1.311	1.335	1.358	1.381	1.402	1.426	1.449	1.471	1.494	1.515	1.538	1.559	1.579	1.599	1.620	1.639	1.658	1.675	1.692	1.709	1.725	1.740	1.755	1.768	1.780	1.790	1.800	1.809	1.818	1.825	1.830	1.835	1.839	1.841	1.842	1.841	1.840	1.838	1.834	1.829	1.821	1.814	1.805	1.795	1.784	1.772	1.760	1.746	1.730	1.714	1.696	1.679	1.660	1.640	1.620	1.599	1.578	1.554	1.531	1.508	1.484	1.460	1.435	1.410	1.386	1.360	1.335	1.310	1.285	1.260	1.235	1.210	1.185	1.160	1.136	1.114	1.090	1.066	1.044	1.021	1.000	0.980	0.959	0.940	0.920	0.901	0.884	0.868	0.850	0.834	0.819	0.805	0.790	0.778	0.765	0.754	0.744	0.732	0.722	0.715	0.706	0.699	0.691	0.686	0.680	0.675	0.670	0.666	0.662	0.660	0.658	0.655	0.652	0.651	0.650	0.649	0.649	0.648	0.648	0.648	0.649	0.649	0.649	0.649	0.651	0.651	0.652	0.652	0.654	0.654	0.655	0.655	0.655	0.655	0.654	0.652	0.651	0.650	0.648	0.645	0.642	0.639	0.636	0.631	0.626	0.620	0.615	0.609	0.600	0.592	0.584	0.575	0.565	0.554	0.542	0.531	0.519	0.505	0.491	0.478	0.461	0.448	0.430	0.415	0.398	0.380	0.361	0.345	0.326	0.308	0.288	0.269	0.251	0.231	0.211	0.194	0.174	0.155	0.138	0.119	0.101	0.085	0.068	0.051	0.036	0.021	0.008	-0.006	-0.020	-0.031	-0.042	-0.051	-0.060	-0.069	-0.075	-0.081	-0.085	-0.090	-0.091	-0.092	-0.094	-0.092	-0.090	-0.088	-0.082	-0.078	-0.071	-0.064	-0.056	-0.048	-0.038	-0.026	-0.015	-0.001	0.011	0.025	0.039	0.054	0.069	0.085	0.100	0.116	0.132	0.148	0.164	0.180	0.196	0.212	0.228	0.242	0.256	0.271	0.285	0.298	0.309	0.321	0.331	0.341	0.350	0.359	0.365	0.371	0.376	0.380	0.382	0.384	0.384	0.384	0.381	0.379	0.374	0.368	0.361	0.352	0.342	0.332	0.322	0.309	0.296	0.281	0.266	0.249	0.232	0.215	0.195	0.175	0.156	0.135	0.114	0.091	0.069	0.046	0.022	-0.001	-0.025	-0.048	-0.072	-0.095	-0.119	-0.142	-0.166	-0.190	-0.212	-0.234	-0.256	-0.276	-0.298	-0.316	-0.336	-0.354	-0.372	-0.389	-0.405	-0.420	-0.434	-0.449	-0.460	-0.471	-0.481	-0.491	-0.500	-0.505	-0.512	-0.518	-0.520	-0.524	-0.525	-0.526	-0.525	-0.522	-0.520	-0.516	-0.511	-0.505	-0.498	-0.490	-0.481	-0.471	-0.460	-0.450	-0.436	-0.424	-0.410	-0.395	-0.381	-0.365	-0.348	-0.330	-0.314	-0.295	-0.276	-0.258	-0.238	-0.219	-0.199	-0.179	-0.158	-0.138	-0.118	-0.096	-0.076	-0.055	-0.035	-0.014	0.006	0.026	0.046	0.066	0.085	0.104	0.122	0.140	0.159	0.176	0.192	0.209	0.225	0.239	0.255	0.269	0.282	0.295	0.308	0.319	0.330	0.340	0.350	0.359	0.368	0.374	0.381	0.389	0.394	0.399	0.402	0.408	0.410	0.412	0.415	0.416	0.418	0.418	0.418	0.416	0.416	0.414	0.412	0.410	0.406	0.404	0.401	0.398	0.394	0.390	0.386	0.381	0.378	0.374	0.369	0.365	0.360	0.355	0.350	0.346	0.341	0.338	0.332	0.329	0.324	0.321	0.316	0.312	0.309	0.306	0.304	0.300	0.298	0.295	0.292	0.290	0.288	0.286	0.284	0.282	0.281	0.279	0.279	0.278	0.276	0.278	0.276	0.275	0.275	0.274	0.274	0.274	0.274	0.271	0.272	0.271	0.270	0.270	0.270	0.270	0.269	0.268	0.268	0.266	0.264	0.262	0.261	0.260	0.258	0.256	0.254	0.251	0.249	0.246	0.242	0.240	0.235	0.232	0.229	0.224	0.219	0.215	0.209	0.204	0.199	0.192	0.186	0.180	0.174	0.168	0.160	0.152	0.145	0.136	0.130	0.121	0.114	0.106	0.099	0.090	0.081	0.072	0.066	0.056	0.049	0.041	0.034	0.026	0.019	0.012	0.005	-0.001	-0.009	-0.014	-0.020	-0.025	-0.030	-0.034	-0.038	-0.041	-0.044	-0.045	-0.048	-0.048	-0.049	-0.048	-0.046	-0.045	-0.044	-0.040	-0.038	-0.032	-0.028	-0.022	-0.016	-0.010	-0.001	0.006	0.015	0.024	0.034	0.044	0.054	0.065	0.076	0.089	0.099	0.112	0.124	0.136	0.150	0.162	0.175	0.188	0.201	0.215	0.228	0.240	0.251	0.264	0.276	0.288	0.299	0.309	0.319	0.328	0.339	0.346	0.354	0.362	0.369	0.375	0.381	0.386	0.391	0.395	0.398	0.401	0.404	0.404	0.405	0.405	0.405	0.404	0.402	0.402	0.399	0.396	0.395	0.391	0.389	0.385	0.380	0.376	0.372	0.369	0.364	0.360	0.358	0.352	0.349	0.345	0.344	0.340	0.338	0.335	0.332	0.332	0.330	0.330	0.330	0.330	0.331	0.332	0.335	0.338	0.341	0.346	0.351	0.356	0.361	0.369	0.375	0.384	0.392	0.401	0.411	0.420	0.431	0.442	0.454	0.466	0.480	0.492	0.505	0.519	0.532	0.548	0.561	0.575	0.590	0.604	0.619	0.632	0.648	0.662	0.676	0.691	0.704	0.718	0.732	0.745	0.758	0.770	0.784	0.795	0.806	0.818	0.828	0.839	0.849	0.858	0.866	0.875	0.882	0.890	0.896	0.901	0.908	0.912	0.916	0.920	0.924	0.925	0.928	0.930	0.929	0.929	0.929	0.929	0.928	0.926	0.924	0.920	0.916	0.914	0.910	0.905	0.900	0.895	0.889	0.884	0.875	0.869	0.861	0.854	0.848	0.840	0.831	0.822	0.815	0.806	0.798	0.789	0.779	0.769	0.760	0.751	0.742	0.732	0.724	0.714	0.706	0.698	0.689	0.680	0.671	0.664	0.656	0.648	0.641	0.632	0.626	0.621	0.614	0.609	0.604	0.599	0.595	0.590	0.586	0.582	0.580	0.578	0.578	0.575	0.575	0.574	0.574	0.574	0.575	0.576	0.579	0.580	0.582	0.586	0.588	0.592	0.595	0.599	0.602	0.608	0.611	0.615	0.619	0.624	0.628	0.631	0.636	0.639	0.642	0.645	0.649	0.651	0.652	0.655	0.656	0.656	0.656	0.655	0.655	0.652	0.650	0.646	0.642	0.638	0.632	0.626	0.620	0.612	0.604	0.594	0.584	0.574	0.562	0.550	0.536	0.524	0.509	0.494	0.480	0.464	0.446	0.429	0.412	0.394	0.375	0.356	0.338	0.319	0.299	0.280	0.260	0.239	0.220	0.200	0.181	0.161	0.142	0.124	0.105	0.086	0.069	0.052	0.034	0.018	0.002	-0.014	-0.028	-0.044	-0.058	-0.070	-0.082	-0.094	-0.105	-0.115	-0.124	-0.132	-0.141	-0.149	-0.155	-0.161	-0.166	-0.170	-0.174	-0.176	-0.178	-0.181	-0.181	-0.181	-0.181	-0.180	-0.180	-0.178	-0.175	-0.171	-0.168	-0.165	-0.161	-0.155	-0.151	-0.146	-0.141	-0.135	-0.129	-0.124	-0.118	-0.111	-0.104	-0.099	-0.091	-0.085	-0.080	-0.072	-0.066	-0.061	-0.054	-0.048	-0.042	-0.038	-0.031	-0.026	-0.021	-0.016	-0.011	-0.008	-0.004	0.000	0.004	0.006	0.010	0.012	0.012	0.015	0.015	0.016	0.016	0.016	0.015	0.014	0.012	0.011	0.009	0.006	0.002	0.000	-0.005	-0.009	-0.014	-0.019	-0.025	-0.030	-0.036	-0.042	-0.050	-0.058	-0.064	-0.072	-0.080	-0.090	-0.098	-0.106	-0.115	-0.124	-0.134	-0.142	-0.152	-0.161	-0.171	-0.181	-0.190	-0.199	-0.208	-0.218	-0.226	-0.234	-0.242	-0.250	-0.256	-0.264	-0.271	-0.276	-0.282	-0.288	-0.292	-0.298	-0.301	-0.304	-0.306	-0.309	-0.309	-0.310	-0.310	-0.309	-0.306	-0.304	-0.300	-0.296	-0.291	-0.286	-0.279	-0.272	-0.265	-0.256	-0.248	-0.238	-0.228	-0.216	-0.205	-0.192	-0.179	-0.165	-0.151	-0.138	-0.122	-0.106	-0.091	-0.075	-0.059	-0.042	-0.026	-0.010	0.006	0.024	0.040	0.055	0.071	0.088	0.104	0.120	0.135	0.150	0.165	0.180	0.194	0.208	0.221	0.234	0.245	0.259	0.269	0.280	0.289	0.299	0.309	0.316	0.324	0.331	0.338	0.344	0.350	0.355	0.360	0.364	0.368	0.371	0.375	0.378	0.381	0.382	0.384	0.386	0.388	0.390	0.391	0.392	0.395	0.396	0.399	0.400	0.402	0.405	0.408	0.411	0.415	0.419	0.422	0.426	0.432	0.438	0.444	0.451	0.458	0.465	0.474	0.482	0.491	0.501	0.511	0.522	0.534	0.546	0.559	0.572	0.586	0.599	0.614	0.629	0.644	0.659	0.674	0.691	0.706	0.722	0.740	0.756	0.774	0.790	0.808	0.822	0.839	0.855	0.871	0.888	0.901	0.918	0.932	0.946	0.959	0.972	0.985	0.998	1.008	1.019	1.029	1.039	1.048	1.055	1.061	1.068	1.074	1.078	1.081	1.085	1.088	1.088	1.089	1.088	1.088	1.085	1.082	1.079	1.075	1.070	1.064	1.058	1.050	1.042	1.035	1.025	1.015	1.006	0.995	0.984	0.971	0.960	0.948	0.934	0.920	0.908	0.892	0.879	0.864	0.850	0.835	0.820	0.805	0.791	0.776	0.761	0.746	0.731	0.716	0.701	0.688	0.672	0.659	0.644	0.631	0.618	0.605	0.592	0.581	0.569	0.558	0.548	0.538	0.528	0.518	0.510	0.501	0.494	0.488	0.482	0.476	0.471	0.466	0.464	0.461	0.459	0.456	0.456	0.455	0.456	0.456	0.459	0.460	0.464	0.466	0.471	0.476	0.480	0.485	0.491	0.498	0.504	0.512	0.520	0.528	0.535	0.542	0.551	0.559	0.568	0.576	0.584	0.592	0.600	0.609	0.615	0.622	0.629	0.636	0.641	0.648	0.652	0.658	0.661	0.664	0.666	0.668	0.669	0.669	0.668	0.668	0.664	0.660	0.656	0.651	0.644	0.636	0.629	0.620	0.610	0.599	0.588	0.574	0.560	0.546	0.530	0.514	0.498	0.479	0.461	0.441	0.422	0.402	0.382	0.360	0.340	0.318	0.296	0.274	0.251	0.229	0.206	0.185	0.162	0.141	0.119	0.098	0.075	0.055	0.035	0.015	-0.005	-0.022	-0.040	-0.058	-0.074	-0.089	-0.104	-0.118	-0.130	-0.141	-0.152	-0.162	-0.170	-0.176	-0.184	-0.189	-0.192	-0.195	-0.198	-0.198	-0.196	-0.194	-0.191	-0.189	-0.182	-0.178	-0.170	-0.162	-0.152	-0.144	-0.132	-0.120	-0.108	-0.095	-0.080	-0.065	-0.050	-0.035	-0.018	0.000	0.018	0.035	0.054	0.072	0.091	0.109	0.129	0.148	0.168	0.186	0.205	0.225	0.242	0.261	0.280	0.298	0.314	0.331	0.348	0.364	0.379	0.392	0.408	0.420	0.432	0.445	0.456	0.466	0.476	0.485	0.492	0.500	0.506	0.512	0.518	0.521	0.525	0.526	0.529	0.530	0.530	0.530	0.529	0.528	0.525	0.522	0.520	0.515	0.512	0.507	0.504	0.498	0.491	0.486	0.480	0.474	0.469	0.461	0.456	0.450	0.444	0.439	0.432	0.426	0.422	0.416	0.412	0.409	0.404	0.400	0.399	0.395	0.394	0.392	0.391	0.391	0.392	0.392	0.395	0.396	0.401	0.404	0.408	0.412	0.418	0.422	0.430	0.438	0.444	0.452	0.461	0.471	0.480	0.489	0.499	0.510	0.520	0.531	0.542	0.555	0.565	0.578	0.589	0.600	0.611	0.624	0.634	0.645	0.656	0.668	0.678	0.688	0.696	0.706	0.714	0.721	0.729	0.735	0.741	0.748	0.751	0.755	0.759	0.761	0.762	0.762	0.764	0.762	0.760	0.758	0.754	0.749	0.744	0.738	0.731	0.722	0.714	0.705	0.694	0.682	0.671	0.659	0.646	0.631	0.618	0.602	0.588	0.571	0.554	0.538	0.520	0.502	0.485	0.466	0.448	0.430	0.411	0.392	0.374	0.355	0.338	0.320	0.302	0.285	0.268	0.250	0.234	0.218	0.202	0.188	0.172	0.160	0.146	0.134	0.122	0.111	0.101	0.091	0.081	0.074	0.068	0.061	0.055	0.051	0.046	0.042	0.040	0.040	0.039	0.039	0.040	0.041	0.044	0.046	0.050	0.054	0.060	0.065	0.070	0.078	0.084	0.092	0.100	0.109	0.116	0.126	0.134	0.144	0.152	0.161	0.172	0.181	0.190	0.199	0.209	0.218	0.226	0.234	0.242	0.251	0.258	0.265	0.271	0.279	0.284	0.290	0.296	0.300	0.304	0.308	0.311	0.312	0.316	0.318	0.319	0.320	0.320	0.321	0.320	0.320	0.318	0.316	0.315	0.312	0.310	0.309	0.305	0.302	0.299	0.295	0.291	0.288	0.284	0.280	0.276	0.272	0.269	0.265	0.260	0.258	0.254	0.250	0.246	0.242	0.240	0.238	0.235	0.231	0.230	0.228	0.226	0.224	0.222	0.220	0.220	0.219	0.218	0.218	0.218	0.216	0.216	0.216	0.216	0.216	0.216	0.218	0.219	0.219	0.220	0.220	0.220	0.221	0.222	0.222	0.224	0.225	0.225	0.226	0.226	0.228	0.229	0.229	0.230	0.231	0.231	0.232	0.232	0.234	0.235	0.238	0.239	0.240	0.240	0.241	0.242	0.244	0.246	0.248	0.250	0.251	0.254	0.256	0.258	0.260	0.262	0.266	0.269	0.270	0.274	0.276	0.280	0.282	0.286	0.289	0.294	0.296	0.300	0.304	0.306	0.309	0.312	0.314	0.318	0.320	0.322	0.325	0.328	0.329	0.330	0.331	0.331	0.332	0.332	0.331	0.331	0.330	0.329	0.326	0.324	0.320	0.318	0.314	0.308	0.304	0.298	0.291	0.285	0.279	0.272	0.265	0.256	0.250	0.240	0.232	0.224	0.214	0.205	0.195	0.186	0.176	0.166	0.156	0.146	0.138	0.126	0.118	0.108	0.099	0.090	0.080	0.072	0.065	0.056	0.050	0.042	0.036	0.031	0.025	0.020	0.016	0.012	0.009	0.008	0.005	0.002	0.001	0.001	0.001	0.001	0.002	0.004	0.006	0.008	0.011	0.012	0.016	0.020	0.024	0.028	0.032	0.036	0.040	0.046	0.050	0.054	0.059	0.062	0.066	0.069	0.072	0.076	0.079	0.081	0.084	0.085	0.086	0.088	0.088	0.088	0.086	0.086	0.084	0.081	0.078	0.075	0.071	0.066	0.061	0.055	0.050	0.042	0.036	0.029	0.021	0.012	0.004	-0.005	-0.014	-0.024	-0.032	-0.042	-0.051	-0.061	-0.071	-0.080	-0.090	-0.099	-0.109	-0.118	-0.126	-0.134	-0.142	-0.149	-0.155	-0.161	-0.168	-0.172	-0.176	-0.180	-0.184	-0.185	-0.188	-0.188	-0.188	-0.186	-0.184	-0.182	-0.179	-0.172	-0.169	-0.162	-0.156	-0.148	-0.140	-0.131	-0.121	-0.110	-0.099	-0.086	-0.074	-0.060	-0.046	-0.030	-0.014	0.001	0.019	0.036	0.054	0.071	0.089	0.108	0.128	0.146	0.166	0.185	0.206	0.225	0.246	0.266	0.286	0.306	0.328	0.348	0.368	0.388	0.408	0.426	0.446	0.465	0.484	0.502	0.520	0.538	0.556	0.574	0.590	0.606	0.622	0.638	0.651	0.665	0.679	0.692	0.705	0.716	0.729	0.739	0.750	0.759	0.768	0.776	0.784	0.792	0.799	0.804	0.810	0.815	0.819	0.822	0.825	0.829	0.830	0.832	0.834	0.834	0.835	0.834	0.834	0.834	0.832	0.830	0.830	0.828	0.826	0.824	0.821	0.819	0.816	0.815	0.812	0.810	0.808	0.806	0.805	0.804	0.802	0.802	0.801	0.801	0.802	0.805	0.805	0.809	0.810	0.814	0.819	0.822	0.828	0.834	0.841	0.848	0.856	0.864	0.874	0.885	0.895	0.906	0.919	0.931	0.944	0.958	0.971	0.986	1.001	1.018	1.034	1.050	1.066	1.084	1.100	1.119	1.136	1.155	1.172	1.190	1.208	1.226	1.244	1.261	1.279	1.295	1.312	1.329	1.345	1.361	1.376	1.390	1.406	1.419	1.431	1.444	1.456	1.468	1.478	1.488	1.496	1.505	1.511	1.519	1.525	1.529	1.534	1.538	1.540	1.541	1.542	1.544	1.542	1.541	1.539	1.538	1.534	1.530	1.526	1.520	1.515	1.509	1.502	1.495	1.488	1.479	1.470	1.461	1.452	1.442	1.431	1.422	1.411	1.401	1.391	1.380	1.369	1.358	1.348	1.336	1.325	1.314	1.304	1.294	1.284	1.272	1.264	1.254	1.244	1.235	1.226	1.218	1.210	1.202	1.195	1.188	1.181	1.175	1.170	1.164	1.159	1.155	1.152	1.149	1.145	1.144	1.141	1.140	1.141	1.140	1.140	1.141	1.142	1.145	1.148	1.149	1.152	1.155	1.159	1.164	1.169	1.172	1.178	1.184	1.189	1.196	1.202	1.208	1.215	1.221	1.228	1.235	1.241	1.249	1.255	1.261	1.268	1.274	1.280	1.286	1.291	1.296	1.301	1.306	1.310	1.314	1.316	1.320	1.321	1.322	1.324	1.325	1.324	1.322	1.320	1.319	1.315	1.311	1.305	1.300	1.294	1.286	1.278	1.269	1.260	1.249	1.238	1.225	1.212	1.199	1.185	1.170	1.154	1.139	1.121	1.104	1.086	1.068	1.050	1.031	1.011	0.992	0.972	0.954	0.934	0.915	0.896	0.875	0.856	0.838	0.820	0.801	0.784	0.768	0.750	0.735	0.719	0.705	0.691	0.678	0.666	0.655	0.645	0.635	0.626	0.619	0.612	0.608	0.602	0.599	0.596	0.595	0.594	0.595	0.598	0.600	0.602	0.608	0.612	0.619	0.626	0.634	0.641	0.651	0.660	0.670	0.681	0.691	0.702	0.714	0.726	0.739	0.750	0.762	0.775	0.788	0.800	0.811	0.822	0.834	0.846	0.858	0.868	0.878	0.888	0.896	0.905	0.912	0.920	0.926	0.932	0.938	0.942	0.946	0.950	0.952	0.954	0.955	0.955	0.955	0.954	0.951	0.949	0.948	0.942	0.938	0.934	0.928	0.921	0.915	0.908	0.900	0.891	0.882	0.875	0.865	0.856	0.845	0.836	0.825	0.814	0.802	0.792	0.781	0.769	0.759	0.746	0.735	0.722	0.711	0.698	0.686	0.674	0.662	0.651	0.639	0.626	0.615	0.604	0.592	0.581	0.570	0.559	0.549	0.539	0.529	0.518	0.509	0.499	0.490	0.481	0.472	0.465	0.458	0.449	0.442	0.435	0.429	0.422	0.418	0.411	0.406	0.402	0.398	0.395	0.391	0.389	0.386	0.385	0.382	0.382	0.381	0.381	0.381	0.382	0.382	0.385	0.385	0.388	0.390	0.394	0.395	0.398	0.401	0.405	0.409	0.411	0.416	0.420	0.424	0.428	0.431	0.434	0.438	0.440	0.444	0.446	0.448	0.450	0.451	0.451	0.451	0.450	0.450	0.449	0.445	0.442	0.439	0.435	0.429	0.422	0.416	0.409	0.400	0.391	0.381	0.369	0.359	0.346	0.332	0.318	0.304	0.288	0.271	0.255	0.238	0.219	0.201	0.181	0.162	0.144	0.122	0.102	0.084	0.061	0.041	0.022	0.002	-0.019	-0.038	-0.058	-0.075	-0.092	-0.111	-0.129	-0.144	-0.159	-0.174	-0.186	-0.200	-0.211	-0.222	-0.231	-0.241	-0.249	-0.255	-0.260	-0.265	-0.268	-0.269	-0.270	-0.269	-0.266	-0.264	-0.259	-0.254	-0.249	-0.241	-0.234	-0.224	-0.214	-0.204	-0.192	-0.181	-0.169	-0.155	-0.142	-0.130	-0.116	-0.101	-0.088	-0.074	-0.060	-0.046	-0.035	-0.022	-0.010	0.001	0.011	0.021	0.030	0.039	0.046	0.052	0.058	0.061	0.065	0.068	0.068	0.068	0.065	0.061	0.058	0.051	0.044	0.035	0.025	0.015	0.002	-0.011	-0.026	-0.041	-0.060	-0.076	-0.096	-0.116	-0.136	-0.159	-0.180	-0.204	-0.228	-0.251	-0.276	-0.301	-0.328	-0.352	-0.378	-0.402	-0.429	-0.454	-0.479	-0.504	-0.529	-0.552	-0.576	-0.600	-0.621	-0.644	-0.664	-0.686	-0.704	-0.722	-0.740	-0.758	-0.772	-0.786	-0.799	-0.811	-0.822	-0.832	-0.841	-0.848	-0.852	-0.858	-0.862	-0.864	-0.865	-0.865	-0.864	-0.862	-0.859	-0.854	-0.849	-0.841	-0.834	-0.825	-0.816	-0.806	-0.794	-0.782	-0.769	-0.755	-0.741	-0.726	-0.711	-0.695	-0.678	-0.662	-0.645	-0.629	-0.611	-0.594	-0.576	-0.558	-0.541	-0.524	-0.506	-0.490	-0.474	-0.456	-0.441	-0.425	-0.411	-0.395	-0.381	-0.368	-0.354	-0.341	-0.329	-0.318	-0.306	-0.296	-0.286	-0.279	-0.270	-0.262	-0.256	-0.250	-0.246	-0.241	-0.236	-0.232	-0.231	-0.228	-0.228	-0.225	-0.225	-0.226	-0.225	-0.226	-0.229	-0.229	-0.231	-0.232	-0.235	-0.236	-0.240	-0.241	-0.244	-0.245	-0.248	-0.249	-0.249	-0.251	-0.251	-0.251	-0.251	-0.250	-0.249	-0.248	-0.245	-0.242	-0.238	-0.234	-0.228	-0.221	-0.214	-0.206	-0.198	-0.189	-0.178	-0.166	-0.155	-0.141	-0.128	-0.114	-0.098	-0.081	-0.064	-0.046	-0.029	-0.009	0.011	0.031	0.054	0.074	0.096	0.119	0.142	0.166	0.190	0.214	0.239	0.262	0.286	0.311	0.336	0.361	0.384	0.409	0.434	0.458	0.480	0.504	0.526	0.549	0.571	0.592	0.614	0.634	0.654	0.674	0.692	0.709	0.726	0.744	0.759	0.774	0.789	0.802	0.815	0.826	0.839	0.849	0.859	0.868	0.876	0.882	0.890	0.896	0.901	0.906	0.910	0.912	0.915	0.918	0.919	0.919	0.919	0.919	0.918	0.916	0.915	0.912	0.910	0.906	0.904	0.900	0.896	0.892	0.888	0.882	0.879	0.875	0.870	0.865	0.860	0.855	0.851	0.846	0.842	0.839	0.834	0.829	0.826	0.822	0.820	0.816	0.814	0.811	0.809	0.808	0.806	0.805	0.804	0.805	0.805	0.806	0.808	0.809	0.811	0.814	0.818	0.820	0.824	0.828	0.831	0.836	0.841	0.846	0.852	0.859	0.865	0.870	0.878	0.885	0.892	0.900	0.906	0.914	0.922	0.929	0.936	0.945	0.952	0.959	0.966	0.974	0.981	0.989	0.995	1.002	1.008	1.014	1.020	1.025	1.030	1.036	1.040	1.044	1.048	1.051	1.055	1.056	1.059	1.060	1.062	1.064	1.064	1.062	1.062	1.061	1.060	1.058	1.056	1.054	1.050	1.046	1.042	1.038	1.032	1.029	1.022	1.016	1.010	1.004	0.996	0.989	0.980	0.972	0.965	0.956	0.948	0.939	0.930	0.921	0.911	0.902	0.892	0.882	0.872	0.864	0.854	0.844	0.835	0.826	0.815	0.806	0.798	0.789	0.780	0.771	0.764	0.756	0.748	0.741	0.734	0.728	0.720	0.715	0.710	0.705	0.700	0.696	0.694	0.690	0.688	0.686	0.685	0.684	0.682	0.684	0.684	0.685	0.686	0.689	0.691	0.695	0.699	0.702	0.708	0.711	0.719	0.724	0.730	0.735	0.742	0.750	0.758	0.765	0.774	0.782	0.789	0.798	0.806	0.815	0.822	0.831	0.839	0.848	0.855	0.864	0.871	0.879	0.886	0.894	0.901	0.906	0.914	0.920	0.924	0.929	0.934	0.939	0.942	0.945	0.948	0.951	0.954	0.954	0.956	0.958	0.958	0.958	0.958	0.956	0.955	0.952	0.951	0.949	0.946	0.942	0.940	0.936	0.932	0.929	0.924	0.920	0.915	0.911	0.906	0.901	0.896	0.891	0.886	0.882	0.876	0.871	0.868	0.862	0.856	0.854	0.849	0.844	0.840	0.836	0.832	0.829	0.825	0.821	0.819	0.815	0.814	0.811	0.810	0.808	0.806	0.804	0.802	0.802	0.801	0.801	0.801	0.801	0.801	0.801	0.801	0.800	0.801	0.802	0.804	0.805	0.806	0.808	0.808	0.810	0.811	0.812	0.814	0.815	0.818	0.819	0.819	0.821	0.822	0.824	0.825	0.826	0.826	0.828	0.828	0.828	0.828	0.828	0.826	0.826	0.825	0.822	0.821	0.819	0.818	0.815	0.812	0.809	0.805	0.801	0.795	0.791	0.786	0.780	0.775	0.768	0.761	0.754	0.746	0.738	0.729	0.720	0.711	0.701	0.690	0.680	0.670	0.659	0.648	0.636	0.625	0.612	0.600	0.589	0.575	0.564	0.550	0.538	0.525	0.512	0.499	0.486	0.475	0.462	0.449	0.436	0.425	0.412	0.401	0.390	0.379	0.368	0.358	0.348	0.339	0.330	0.321	0.312	0.306	0.299	0.291	0.286	0.280	0.276	0.272	0.269	0.265	0.262	0.261	0.259	0.258	0.258	0.259	0.259	0.260	0.262	0.264	0.266	0.270	0.271	0.276	0.280	0.285	0.289	0.294	0.299	0.304	0.309	0.315	0.320	0.325	0.331	0.336	0.341	0.346	0.351	0.356	0.361	0.365	0.368	0.371	0.375	0.379	0.381	0.384	0.385	0.385	0.386	0.386	0.386	0.384	0.384	0.381	0.379	0.375	0.371	0.366	0.361	0.355	0.350	0.342	0.335	0.326	0.318	0.309	0.300	0.289	0.279	0.266	0.254	0.241	0.229	0.215	0.202	0.189	0.174	0.159	0.142	0.128	0.111	0.095	0.078	0.061	0.044	0.026	0.009	-0.009	-0.026	-0.045	-0.062	-0.080	-0.098	-0.118	-0.135	-0.152	-0.170	-0.188	-0.205	-0.222	-0.240	-0.258	-0.274	-0.291	-0.306	-0.324	-0.339	-0.354	-0.368	-0.381	-0.395	-0.409	-0.421	-0.432	-0.444	-0.455	-0.465	-0.475	-0.482	-0.491	-0.499	-0.504	-0.511	-0.516	-0.520	-0.524	-0.526	-0.528	-0.529	-0.529	-0.528	-0.526	-0.524	-0.521	-0.518	-0.511	-0.506	-0.500	-0.492	-0.484	-0.476	-0.466	-0.456	-0.444	-0.432	-0.420	-0.408	-0.392	-0.379	-0.364	-0.349	-0.334	-0.316	-0.300	-0.284	-0.266	-0.248	-0.230	-0.211	-0.192	-0.175	-0.155	-0.138	-0.118	-0.098	-0.080	-0.061	-0.041	-0.024	-0.005	0.014	0.032	0.051	0.068	0.086	0.104	0.121	0.138	0.154	0.171	0.186	0.202	0.218	0.234	0.249	0.264	0.279	0.294	0.308	0.320	0.335	0.349	0.361	0.375	0.389	0.401	0.415	0.428	0.441	0.454	0.468	0.480	0.494	0.507	0.521	0.535	0.549	0.564	0.578	0.591	0.608	0.622	0.639	0.654	0.670	0.688	0.704	0.721	0.739	0.758	0.775	0.794	0.814	0.832	0.852	0.874	0.894	0.914	0.935	0.958	0.978	1.000	1.021	1.044	1.065	1.088	1.111	1.134	1.155	1.178	1.200	1.221	1.244	1.265	1.286	1.308	1.328	1.349	1.368	1.388	1.405	1.424	1.442	1.459	1.475	1.489	1.504	1.518	1.530	1.542	1.554	1.564	1.574	1.582	1.589	1.596	1.600	1.604	1.608	1.609	1.610	1.610	1.609	1.606	1.602	1.599	1.592	1.585	1.578	1.569	1.560	1.549	1.538	1.525	1.512	1.498	1.484	1.468	1.452	1.435	1.418	1.399	1.381	1.362	1.344	1.322	1.304	1.284	1.262	1.242	1.222	1.202	1.181	1.161	1.141	1.121	1.101	1.081	1.062	1.042	1.024	1.005	0.988	0.970	0.954	0.936	0.920	0.905	0.890	0.876	0.862	0.850	0.838	0.825	0.814	0.804	0.792	0.784	0.775	0.766	0.759	0.751	0.745	0.739	0.734	0.729	0.725	0.721	0.718	0.715	0.712	0.710	0.710	0.708	0.708	0.706	0.706	0.706	0.706	0.706	0.708	0.709	0.710	0.710	0.712	0.714	0.715	0.716	0.718	0.719	0.720	0.721	0.724	0.724	0.725	0.725	0.725	0.726	0.726	0.725	0.725	0.724	0.721	0.720	0.718	0.714	0.710	0.706	0.702	0.698	0.691	0.684	0.679	0.670	0.661	0.652	0.644	0.634	0.622	0.611	0.599	0.586	0.574	0.560	0.544	0.530	0.514	0.499	0.481	0.465	0.446	0.429	0.411	0.392	0.372	0.355	0.336	0.316	0.298	0.278	0.259	0.240	0.221	0.202	0.185	0.166	0.149	0.132	0.116	0.100	0.085	0.072	0.058	0.045	0.034	0.024	0.012	0.004	-0.004	-0.011	-0.018	-0.022	-0.025	-0.029	-0.031	-0.032	-0.031	-0.029	-0.028	-0.024	-0.019	-0.014	-0.009	-0.001	0.006	0.015	0.024	0.035	0.045	0.055	0.068	0.080	0.092	0.105	0.119	0.131	0.145	0.159	0.171	0.184	0.198	0.209	0.222	0.234	0.245	0.258	0.268	0.278	0.286	0.295	0.302	0.310	0.316	0.321	0.326	0.330	0.332	0.334	0.335	0.334	0.332	0.331	0.328	0.322	0.316	0.310	0.302	0.295	0.285	0.274	0.264	0.250	0.238	0.222	0.209	0.194	0.178	0.161	0.142	0.125	0.105	0.088	0.066	0.048	0.026	0.005	-0.015	-0.036	-0.058	-0.080	-0.100	-0.122	-0.144	-0.165	-0.185	-0.208	-0.228	-0.248	-0.268	-0.288	-0.305	-0.325	-0.342	-0.359	-0.376	-0.391	-0.408	-0.422	-0.435	-0.448	-0.460	-0.472	-0.482	-0.491	-0.500	-0.507	-0.514	-0.520	-0.525	-0.529	-0.531	-0.534	-0.534	-0.535	-0.532	-0.531	-0.528	-0.524	-0.519	-0.514	-0.507	-0.500	-0.491	-0.482	-0.472	-0.461	-0.449	-0.439	-0.426	-0.411	-0.399	-0.384	-0.369	-0.352	-0.336	-0.320	-0.302	-0.285	-0.269	-0.250	-0.232	-0.212	-0.195	-0.176	-0.159	-0.140	-0.121	-0.102	-0.082	-0.064	-0.046	-0.029	-0.010	0.008	0.026	0.044	0.060	0.078	0.092	0.109	0.125	0.140	0.155	0.169	0.182	0.195	0.208	0.219	0.231	0.242	0.252	0.262	0.271	0.280	0.288	0.295	0.302	0.309	0.314	0.319	0.324	0.328	0.331	0.335	0.336	0.339	0.340	0.341	0.341	0.341	0.340	0.339	0.338	0.336	0.335	0.332	0.330	0.326	0.324	0.321	0.318	0.312	0.309	0.306	0.301	0.296	0.294	0.289	0.284	0.280	0.276	0.271	0.269	0.264	0.260	0.256	0.251	0.249	0.246	0.242	0.240	0.236	0.234	0.231	0.230	0.228	0.225	0.225	0.222	0.222	0.221	0.221	0.221	0.221	0.221	0.221	0.221	0.224	0.224	0.224	0.225	0.226	0.228	0.229	0.230	0.231	0.232	0.234	0.236	0.238	0.239	0.240	0.241	0.241	0.242	0.242	0.244	0.244	0.244	0.242	0.242	0.242	0.240	0.239	0.238	0.234	0.231	0.229	0.225	0.220	0.216	0.211	0.206	0.200	0.194	0.188	0.180	0.171	0.164	0.155	0.145	0.136	0.126	0.116	0.105	0.094	0.082	0.071	0.060	0.048	0.036	0.024	0.010	-0.001	-0.014	-0.026	-0.039	-0.051	-0.064	-0.076	-0.089	-0.099	-0.111	-0.122	-0.132	-0.142	-0.152	-0.161	-0.170	-0.179	-0.186	-0.192	-0.199	-0.204	-0.210	-0.214	-0.218	-0.219	-0.221	-0.222	-0.222	-0.222	-0.221	-0.219	-0.215	-0.211	-0.208	-0.201	-0.195	-0.189	-0.180	-0.172	-0.165	-0.154	-0.145	-0.135	-0.124	-0.111	-0.100	-0.089	-0.076	-0.062	-0.050	-0.036	-0.022	-0.009	0.005	0.019	0.032	0.046	0.059	0.072	0.085	0.099	0.111	0.122	0.136	0.148	0.158	0.169	0.179	0.189	0.199	0.206	0.215	0.224	0.230	0.238	0.242	0.249	0.252	0.258	0.262	0.265	0.268	0.270	0.272	0.272	0.274	0.274	0.275	0.275	0.275	0.275	0.274	0.274	0.272	0.271	0.270	0.269	0.268	0.266	0.266	100.000	5.000	2.000	1.000	2.000	0.000	0.000	0.000	0.000	0.000	0.000	0.000	0.000	0.000	0.000	0.000	0.000	0.000	0.188	0.182	0.180	0.176	0.174	0.172	0.170	0.169	0.170	0.169	0.169	0.170	0.170	0.172	0.174	0.178	0.180	0.181	0.185	0.190	0.194	0.196	0.201	0.206	0.210	0.215	0.219	0.224	0.228	0.232	0.238	0.242	0.246	0.249	0.252	0.256	0.259	0.261	0.264	0.264	0.266	0.266	0.266	0.266	0.264	0.262	0.260	0.256	0.252	0.248	0.242	0.236	0.230	0.222	0.215	0.206	0.196	0.186	0.176	0.165	0.152	0.140	0.128	0.114	0.100	0.086	0.071	0.058	0.042	0.028	0.010	-0.005	-0.020	-0.036	-0.052	-0.068	-0.084	-0.100	-0.115	-0.130	-0.145	-0.160	-0.174	-0.189	-0.201	-0.214	-0.226	-0.239	-0.249	-0.260	-0.270	-0.280	-0.289	-0.296	-0.304	-0.310	-0.316	-0.320	-0.325	-0.328	-0.331	-0.332	-0.334	-0.332	-0.332	-0.331	-0.329	-0.326	-0.322	-0.319	-0.314	-0.308	-0.301	-0.294	-0.285	-0.276	-0.268	-0.258	-0.248	-0.238	-0.226	-0.214	-0.204	-0.190	-0.178	-0.165	-0.152	-0.139	-0.125	-0.111	-0.099	-0.084	-0.071	-0.056	-0.044	-0.030	-0.016	-0.004	0.010	0.022	0.036	0.048	0.060	0.072	0.082	0.094	0.104	0.114	0.124	0.132	0.141	0.150	0.158	0.165	0.172	0.178	0.182	0.188	0.194	0.198	0.201	0.204	0.206	0.209	0.211	0.212	0.214	0.214	0.212	0.214	0.214	0.212	0.211	0.210	0.210	0.208	0.208	0.206	0.205	0.204	0.202	0.201	0.200	0.200	0.200	0.200	0.200	0.201	0.202	0.205	0.206	0.209	0.212	0.216	0.220	0.225	0.231	0.236	0.244	0.251	0.260	0.268	0.276	0.288	0.299	0.310	0.321	0.334	0.348	0.361	0.376	0.391	0.406	0.422	0.439	0.456	0.474	0.490	0.507	0.526	0.544	0.562	0.581	0.600	0.619	0.638	0.655	0.675	0.694	0.711	0.730	0.748	0.765	0.782	0.800	0.818	0.834	0.849	0.865	0.880	0.895	0.908	0.922	0.935	0.948	0.959	0.971	0.981	0.991	1.001	1.010	1.019	1.026	1.035	1.041	1.048	1.054	1.059	1.065	1.069	1.071	1.076	1.079	1.081	1.084	1.086	1.088	1.090	1.091	1.092	1.094	1.095	1.095	1.096	1.098	1.098	1.099	1.099	1.099	1.100	1.100	1.101	1.102	1.102	1.104	1.105	1.106	1.108	1.109	1.111	1.112	1.114	1.116	1.119	1.121	1.124	1.128	1.131	1.134	1.138	1.141	1.145	1.149	1.154	1.159	1.164	1.170	1.174	1.180	1.186	1.192	1.199	1.205	1.211	1.219	1.225	1.232	1.240	1.248	1.256	1.262	1.271	1.280	1.289	1.298	1.306	1.316	1.326	1.335	1.345	1.355	1.365	1.375	1.385	1.396	1.406	1.418	1.430	1.441	1.452	1.464	1.475	1.486	1.498	1.510	1.521	1.532	1.546	1.556	1.569	1.580	1.591	1.602	1.614	1.624	1.634	1.644	1.655	1.665	1.675	1.684	1.692	1.701	1.709	1.718	1.724	1.731	1.738	1.742	1.749	1.754	1.758	1.762	1.765	1.766	1.769	1.770	1.770	1.770	1.770	1.769	1.768	1.764	1.761	1.758	1.754	1.749	1.744	1.739	1.732	1.726	1.720	1.714	1.706	1.699	1.690	1.682	1.674	1.665	1.656	1.649	1.640	1.632	1.624	1.616	1.608	1.600	1.591	1.584	1.576	1.570	1.564	1.558	1.551	1.546	1.540	1.535	1.531	1.528	1.524	1.520	1.518	1.515	1.514	1.512	1.510	1.510	1.510	1.510	1.510	1.511	1.511	1.512	1.512	1.515	1.516	1.518	1.519	1.521	1.522	1.522	1.524	1.524	1.525	1.525	1.525	1.524	1.524	1.522	1.521	1.519	1.516	1.514	1.510	1.506	1.502	1.498	1.491	1.485	1.479	1.472	1.466	1.458	1.448	1.439	1.430	1.420	1.409	1.398	1.388	1.375	1.364	1.351	1.338	1.325	1.311	1.299	1.285	1.271	1.258	1.244	1.229	1.215	1.200	1.186	1.172	1.158	1.144	1.130	1.115	1.102	1.089	1.076	1.062	1.050	1.036	1.024	1.011	0.999	0.988	0.975	0.964	0.952	0.941	0.930	0.919	0.909	0.899	0.889	0.879	0.869	0.859	0.850	0.841	0.831	0.822	0.814	0.805	0.796	0.789	0.780	0.771	0.764	0.756	0.749	0.740	0.732	0.725	0.718	0.711	0.704	0.696	0.690	0.682	0.676	0.670	0.664	0.658	0.650	0.645	0.639	0.632	0.628	0.621	0.616	0.610	0.604	0.600	0.594	0.589	0.584	0.579	0.574	0.569	0.562	0.558	0.552	0.548	0.542	0.538	0.531	0.526	0.520	0.515	0.509	0.502	0.495	0.489	0.481	0.474	0.466	0.458	0.450	0.440	0.432	0.422	0.412	0.400	0.390	0.379	0.366	0.354	0.340	0.326	0.312	0.299	0.284	0.269	0.254	0.236	0.221	0.204	0.186	0.170	0.151	0.132	0.115	0.096	0.078	0.060	0.040	0.022	0.004	-0.014	-0.032	-0.050	-0.069	-0.085	-0.102	-0.119	-0.134	-0.150	-0.165	-0.179	-0.192	-0.205	-0.218	-0.228	-0.239	-0.248	-0.255	-0.262	-0.269	-0.274	-0.278	-0.281	-0.282	-0.285	-0.284	-0.284	-0.281	-0.278	-0.272	-0.268	-0.262	-0.255	-0.245	-0.238	-0.228	-0.216	-0.205	-0.192	-0.180	-0.165	-0.152	-0.138	-0.124	-0.108	-0.092	-0.078	-0.061	-0.048	-0.030	-0.015	0.000	0.015	0.029	0.042	0.056	0.071	0.082	0.095	0.105	0.115	0.125	0.134	0.141	0.148	0.152	0.158	0.161	0.164	0.165	0.165	0.164	0.162	0.160	0.156	0.151	0.145	0.138	0.130	0.120	0.110	0.100	0.089	0.075	0.061	0.048	0.034	0.018	0.002	-0.014	-0.030	-0.046	-0.062	-0.079	-0.096	-0.114	-0.130	-0.148	-0.164	-0.181	-0.196	-0.211	-0.226	-0.241	-0.255	-0.270	-0.282	-0.295	-0.305	-0.316	-0.325	-0.335	-0.342	-0.350	-0.356	-0.361	-0.364	-0.368	-0.370	-0.371	-0.371	-0.371	-0.369	-0.366	-0.364	-0.359	-0.355	-0.348	-0.341	-0.334	-0.326	-0.316	-0.308	-0.298	-0.286	-0.274	-0.262	-0.251	-0.238	-0.225	-0.211	-0.199	-0.184	-0.170	-0.156	-0.141	-0.128	-0.114	-0.100	-0.086	-0.071	-0.058	-0.044	-0.031	-0.018	-0.005	0.006	0.019	0.030	0.041	0.051	0.062	0.071	0.080	0.089	0.098	0.105	0.112	0.118	0.124	0.129	0.134	0.138	0.141	0.145	0.146	0.149	0.150	0.151	0.151	0.151	0.150	0.149	0.148	0.145	0.142	0.140	0.136	0.132	0.129	0.125	0.120	0.116	0.111	0.106	0.101	0.098	0.091	0.088	0.081	0.076	0.072	0.066	0.062	0.059	0.054	0.051	0.048	0.046	0.042	0.040	0.040	0.039	0.039	0.040	0.040	0.042	0.045	0.048	0.052	0.056	0.061	0.068	0.076	0.084	0.092	0.102	0.112	0.124	0.135	0.149	0.162	0.176	0.191	0.206	0.224	0.241	0.259	0.278	0.296	0.316	0.336	0.358	0.378	0.399	0.421	0.442	0.464	0.486	0.509	0.531	0.552	0.574	0.596	0.618	0.639	0.660	0.680	0.700	0.720	0.739	0.758	0.775	0.791	0.808	0.824	0.838	0.851	0.864	0.878	0.889	0.898	0.908	0.916	0.924	0.930	0.935	0.940	0.944	0.946	0.949	0.950	0.949	0.949	0.948	0.945	0.942	0.938	0.934	0.930	0.924	0.918	0.911	0.905	0.898	0.890	0.881	0.875	0.866	0.859	0.850	0.842	0.835	0.828	0.819	0.812	0.806	0.799	0.794	0.788	0.784	0.779	0.775	0.771	0.769	0.766	0.765	0.764	0.762	0.765	0.766	0.768	0.770	0.774	0.779	0.784	0.789	0.796	0.802	0.811	0.820	0.829	0.839	0.850	0.860	0.870	0.882	0.895	0.909	0.920	0.934	0.946	0.960	0.975	0.989	1.002	1.016	1.031	1.045	1.058	1.072	1.085	1.098	1.110	1.121	1.134	1.144	1.154	1.165	1.174	1.181	1.189	1.196	1.202	1.208	1.211	1.215	1.218	1.220	1.221	1.221	1.219	1.218	1.215	1.210	1.205	1.200	1.194	1.185	1.176	1.168	1.158	1.146	1.134	1.120	1.108	1.094	1.078	1.062	1.046	1.030	1.012	0.995	0.978	0.959	0.940	0.921	0.902	0.882	0.864	0.844	0.824	0.805	0.786	0.766	0.748	0.728	0.710	0.691	0.672	0.656	0.639	0.621	0.605	0.590	0.576	0.561	0.546	0.534	0.521	0.510	0.499	0.488	0.478	0.469	0.460	0.452	0.445	0.439	0.432	0.429	0.424	0.420	0.418	0.415	0.412	0.411	0.411	0.411	0.411	0.411	0.414	0.415	0.416	0.419	0.420	0.424	0.426	0.430	0.434	0.436	0.441	0.444	0.448	0.451	0.455	0.459	0.462	0.465	0.469	0.472	0.475	0.478	0.480	0.482	0.484	0.485	0.486	0.486	0.488	0.488	0.488	0.488	0.486	0.485	0.482	0.480	0.478	0.475	0.471	0.469	0.464	0.460	0.456	0.450	0.446	0.441	0.435	0.429	0.422	0.416	0.411	0.404	0.398	0.390	0.384	0.376	0.370	0.362	0.356	0.350	0.344	0.338	0.330	0.325	0.319	0.312	0.306	0.301	0.296	0.291	0.286	0.282	0.279	0.275	0.272	0.269	0.266	0.264	0.262	0.260	0.259	0.258	0.258	0.258	0.258	0.259	0.260	0.261	0.262	0.265	0.268	0.269	0.272	0.275	0.279	0.282	0.286	0.290	0.294	0.298	0.301	0.308	0.311	0.315	0.320	0.325	0.329	0.334	0.339	0.342	0.346	0.350	0.355	0.359	0.362	0.366	0.370	0.372	0.376	0.378	0.380	0.381	0.382	0.385	0.386	0.386	0.388	0.388	0.388	0.386	0.386	0.384	0.382	0.380	0.376	0.374	0.371	0.368	0.362	0.360	0.354	0.349	0.345	0.339	0.332	0.328	0.320	0.314	0.308	0.300	0.292	0.285	0.279	0.270	0.262	0.255	0.246	0.239	0.229	0.221	0.212	0.205	0.198	0.190	0.181	0.174	0.166	0.159	0.151	0.144	0.138	0.130	0.125	0.119	0.114	0.108	0.102	0.098	0.094	0.090	0.086	0.085	0.081	0.080	0.078	0.078	0.078	0.078	0.078	0.079	0.080	0.081	0.085	0.089	0.092	0.098	0.102	0.106	0.112	0.119	0.126	0.132	0.140	0.148	0.156	0.166	0.174	0.184	0.194	0.202	0.212	0.221	0.232	0.242	0.254	0.262	0.274	0.285	0.295	0.305	0.315	0.325	0.334	0.344	0.355	0.364	0.372	0.381	0.389	0.396	0.404	0.412	0.419	0.425	0.430	0.436	0.442	0.446	0.451	0.455	0.458	0.460	0.462	0.465	0.468	0.469	0.469	0.470	0.469	0.469	0.469	0.468	0.465	0.464	0.462	0.460	0.456	0.454	0.451	0.448	0.445	0.440	0.436	0.432	0.428	0.424	0.419	0.415	0.410	0.405	0.400	0.394	0.389	0.384	0.380	0.374	0.368	0.362	0.358	0.351	0.348	0.341	0.336	0.330	0.326	0.320	0.315	0.310	0.304	0.299	0.294	0.289	0.284	0.278	0.274	0.268	0.262	0.258	0.252	0.248	0.244	0.239	0.235	0.231	0.226	0.222	0.219	0.215	0.211	0.208	0.204	0.202	0.200	0.196	0.194	0.192	0.191	0.189	0.188	0.188	0.186	0.186	0.188	0.189	0.190	0.191	0.192	0.196	0.199	0.201	0.205	0.210	0.214	0.219	0.224	0.229	0.236	0.242	0.250	0.258	0.266	0.274	0.282	0.292	0.302	0.312	0.322	0.334	0.345	0.358	0.370	0.381	0.395	0.409	0.421	0.436	0.449	0.464	0.478	0.494	0.509	0.524	0.539	0.555	0.570	0.586	0.602	0.620	0.636	0.652	0.669	0.686	0.704	0.720	0.738	0.755	0.772	0.790	0.808	0.825	0.844	0.861	0.879	0.896	0.915	0.934	0.951	0.970	0.988	1.006	1.026	1.044	1.062	1.081	1.100	1.120	1.139	1.159	1.178	1.198	1.218	1.238	1.259	1.279	1.299	1.320	1.340	1.360	1.382	1.404	1.425	1.446	1.468	1.491	1.512	1.534	1.558	1.579	1.602	1.624	1.648	1.670	1.692	1.716	1.739	1.761	1.784	1.806	1.830	1.851	1.874	1.895	1.918	1.938	1.959	1.979	1.999	2.019	2.038	2.058	2.075	2.091	2.109	2.125	2.141	2.155	2.169	2.182	2.195	2.206	2.215	2.225	2.234	2.241	2.246	2.252	2.256	2.259	2.261	2.262	2.261	2.259	2.258	2.254	2.248	2.241	2.235	2.228	2.218	2.208	2.196	2.184	2.170	2.156	2.141	2.125	2.109	2.091	2.074	2.055	2.036	2.015	1.996	1.976	1.954	1.934	1.911	1.891	1.869	1.848	1.825	1.804	1.782	1.762	1.741	1.721	1.701	1.682	1.664	1.645	1.628	1.611	1.592	1.579	1.562	1.549	1.535	1.521	1.509	1.498	1.489	1.479	1.470	1.462	1.454	1.448	1.442	1.438	1.434	1.429	1.426	1.424	1.422	1.422	1.421	1.420	1.421	1.421	1.424	1.425	1.426	1.429	1.431	1.432	1.436	1.438	1.441	1.442	1.445	1.446	1.449	1.450	1.451	1.452	1.454	1.452	1.452	1.452	1.450	1.449	1.446	1.445	1.440	1.436	1.432	1.428	1.422	1.416	1.409	1.401	1.394	1.384	1.374	1.364	1.354	1.340	1.329	1.316	1.302	1.288	1.272	1.259	1.242	1.225	1.210	1.191	1.174	1.155	1.136	1.116	1.098	1.078	1.056	1.035	1.014	0.992	0.970	0.948	0.926	0.904	0.881	0.859	0.836	0.814	0.791	0.769	0.746	0.725	0.702	0.681	0.659	0.638	0.616	0.598	0.576	0.558	0.539	0.520	0.502	0.485	0.469	0.452	0.438	0.424	0.409	0.396	0.385	0.372	0.364	0.352	0.345	0.336	0.330	0.324	0.319	0.315	0.312	0.309	0.309	0.308	0.308	0.309	0.311	0.312	0.316	0.321	0.325	0.331	0.336	0.344	0.350	0.358	0.366	0.374	0.382	0.390	0.400	0.409	0.419	0.426	0.436	0.445	0.454	0.462	0.471	0.479	0.486	0.494	0.500	0.506	0.512	0.518	0.521	0.524	0.528	0.530	0.531	0.530	0.529	0.528	0.526	0.522	0.519	0.512	0.506	0.499	0.490	0.480	0.470	0.459	0.446	0.432	0.419	0.402	0.388	0.371	0.352	0.335	0.316	0.296	0.276	0.255	0.234	0.211	0.189	0.165	0.142	0.120	0.095	0.071	0.046	0.022	-0.002	-0.026	-0.050	-0.075	-0.099	-0.122	-0.145	-0.168	-0.190	-0.212	-0.234	-0.255	-0.276	-0.295	-0.314	-0.332	-0.350	-0.366	-0.382	-0.398	-0.412	-0.425	-0.438	-0.449	-0.459	-0.468	-0.475	-0.484	-0.490	-0.494	-0.499	-0.501	-0.502	-0.502	-0.502	-0.501	-0.499	-0.496	-0.491	-0.485	-0.479	-0.471	-0.462	-0.452	-0.442	-0.431	-0.420	-0.406	-0.394	-0.379	-0.365	-0.349	-0.332	-0.315	-0.298	-0.281	-0.262	-0.242	-0.224	-0.204	-0.185	-0.164	-0.145	-0.125	-0.102	-0.082	-0.062	-0.041	-0.022	-0.001	0.018	0.038	0.058	0.076	0.094	0.112	0.130	0.148	0.164	0.180	0.196	0.211	0.226	0.240	0.252	0.265	0.276	0.288	0.298	0.306	0.315	0.324	0.330	0.338	0.342	0.346	0.350	0.354	0.355	0.358	0.358	0.358	0.359	0.358	0.354	0.351	0.349	0.346	0.340	0.336	0.331	0.325	0.320	0.312	0.306	0.299	0.291	0.284	0.275	0.268	0.260	0.252	0.244	0.236	0.228	0.219	0.211	0.202	0.196	0.189	0.181	0.174	0.168	0.160	0.154	0.148	0.141	0.136	0.129	0.125	0.120	0.116	0.111	0.108	0.104	0.101	0.098	0.095	0.092	0.091	0.088	0.086	0.085	0.084	0.082	0.080	0.080	0.079	0.078	0.076	0.076	0.075	0.074	0.072	0.071	0.070	0.070	0.068	0.066	0.065	0.064	0.061	0.059	0.056	0.054	0.050	0.048	0.044	0.040	0.036	0.032	0.029	0.022	0.018	0.012	0.008	0.001	-0.005	-0.011	-0.018	-0.025	-0.031	-0.039	-0.046	-0.054	-0.062	-0.070	-0.079	-0.086	-0.095	-0.104	-0.112	-0.122	-0.131	-0.140	-0.149	-0.158	-0.166	-0.175	-0.185	-0.192	-0.200	-0.210	-0.218	-0.225	-0.232	-0.240	-0.246	-0.252	-0.260	-0.265	-0.270	-0.275	-0.280	-0.285	-0.288	-0.290	-0.294	-0.295	-0.296	-0.299	-0.298	-0.298	-0.296	-0.295	-0.294	-0.290	-0.286	-0.281	-0.278	-0.272	-0.265	-0.259	-0.251	-0.244	-0.235	-0.225	-0.216	-0.205	-0.195	-0.184	-0.171	-0.159	-0.145	-0.132	-0.119	-0.105	-0.090	-0.076	-0.061	-0.046	-0.031	-0.016	-0.001	0.015	0.030	0.045	0.061	0.076	0.091	0.105	0.120	0.134	0.149	0.162	0.176	0.188	0.200	0.212	0.224	0.235	0.245	0.255	0.265	0.274	0.281	0.289	0.296	0.302	0.309	0.315	0.319	0.324	0.328	0.330	0.332	0.335	0.336	0.339	0.339	0.339	0.339	0.339	0.339	0.339	0.338	0.338	0.335	0.335	0.334	0.332	0.331	0.330	0.330	0.329	0.326	0.326	0.326	0.326	0.326	0.328	0.329	0.329	0.330	0.334	0.335	0.339	0.342	0.346	0.351	0.356	0.362	0.369	0.375	0.381	0.390	0.398	0.406	0.416	0.425	0.435	0.446	0.458	0.469	0.481	0.492	0.504	0.518	0.530	0.544	0.558	0.570	0.585	0.599	0.612	0.626	0.640	0.655	0.669	0.682	0.698	0.711	0.725	0.738	0.752	0.765	0.778	0.790	0.804	0.815	0.828	0.839	0.850	0.859	0.870	0.879	0.889	0.898	0.906	0.912	0.920	0.926	0.932	0.938	0.942	0.946	0.950	0.954	0.955	0.956	0.959	0.960	0.959	0.959	0.959	0.956	0.954	0.951	0.948	0.944	0.940	0.935	0.930	0.924	0.918	0.911	0.905	0.898	0.890	0.881	0.872	0.864	0.855	0.846	0.838	0.826	0.818	0.808	0.798	0.789	0.779	0.768	0.759	0.749	0.740	0.730	0.720	0.710	0.701	0.692	0.684	0.675	0.668	0.660	0.651	0.644	0.638	0.630	0.622	0.618	0.611	0.606	0.601	0.595	0.591	0.588	0.582	0.579	0.576	0.574	0.570	0.568	0.566	0.562	0.561	0.559	0.558	0.556	0.554	0.552	0.552	0.550	0.549	0.546	0.545	0.544	0.541	0.539	0.538	0.534	0.531	0.528	0.525	0.521	0.516	0.512	0.506	0.501	0.496	0.490	0.484	0.476	0.469	0.461	0.452	0.444	0.435	0.425	0.414	0.404	0.392	0.380	0.369	0.356	0.345	0.331	0.318	0.305	0.291	0.276	0.261	0.246	0.232	0.218	0.202	0.185	0.170	0.155	0.140	0.124	0.109	0.092	0.078	0.062	0.048	0.034	0.019	0.005	-0.009	-0.022	-0.036	-0.048	-0.061	-0.074	-0.084	-0.095	-0.106	-0.116	-0.126	-0.135	-0.144	-0.152	-0.160	-0.166	-0.174	-0.180	-0.186	-0.190	-0.194	-0.199	-0.201	-0.205	-0.206	-0.208	-0.209	-0.210	-0.210	-0.210	-0.209	-0.208	-0.205	-0.202	-0.200	-0.198	-0.194	-0.191	-0.186	-0.182	-0.178	-0.172	-0.166	-0.161	-0.156	-0.150	-0.144	-0.138	-0.131	-0.125	-0.119	-0.112	-0.106	-0.099	-0.091	-0.085	-0.078	-0.071	-0.065	-0.059	-0.052	-0.045	-0.040	-0.034	-0.028	-0.021	-0.016	-0.010	-0.005	0.000	0.004	0.009	0.014	0.016	0.020	0.022	0.026	0.028	0.030	0.031	0.031	0.032	0.032	0.032	0.032	0.031	0.029	0.028	0.025	0.021	0.019	0.014	0.010	0.005	0.000	-0.005	-0.012	-0.019	-0.026	-0.034	-0.040	-0.049	-0.058	-0.065	-0.075	-0.085	-0.095	-0.104	-0.114	-0.125	-0.135	-0.144	-0.155	-0.165	-0.175	-0.185	-0.195	-0.205	-0.214	-0.222	-0.232	-0.241	-0.250	-0.258	-0.265	-0.272	-0.280	-0.286	-0.291	-0.296	-0.301	-0.305	-0.309	-0.311	-0.312	-0.315	-0.316	-0.316	-0.315	-0.314	-0.312	-0.309	-0.306	-0.302	-0.298	-0.294	-0.288	-0.282	-0.275	-0.268	-0.261	-0.252	-0.245	-0.235	-0.226	-0.216	-0.208	-0.196	-0.188	-0.178	-0.166	-0.156	-0.146	-0.135	-0.126	-0.115	-0.106	-0.098	-0.088	-0.079	-0.071	-0.062	-0.055	-0.048	-0.041	-0.034	-0.028	-0.021	-0.018	-0.012	-0.008	-0.005	-0.001	0.001	0.004	0.005	0.005	0.006	0.008	0.006	0.008	0.008	0.005	0.004	0.004	0.001	0.000	-0.002	-0.004	-0.006	-0.008	-0.010	-0.012	-0.012	-0.015	-0.015	-0.016	-0.016	-0.016	-0.018	-0.016	-0.015	-0.014	-0.011	-0.009	-0.005	-0.001	0.002	0.008	0.014	0.020	0.028	0.035	0.044	0.052	0.062	0.074	0.084	0.096	0.109	0.122	0.135	0.149	0.165	0.180	0.195	0.211	0.229	0.245	0.262	0.280	0.298	0.315	0.334	0.351	0.370	0.388	0.405	0.424	0.442	0.459	0.478	0.495	0.511	0.529	0.545	0.561	0.576	0.591	0.605	0.619	0.630	0.644	0.655	0.666	0.676	0.686	0.695	0.701	0.709	0.715	0.721	0.725	0.730	0.732	0.734	0.736	0.738	0.736	0.735	0.734	0.731	0.728	0.724	0.719	0.714	0.708	0.701	0.692	0.685	0.676	0.668	0.659	0.648	0.638	0.626	0.615	0.604	0.591	0.580	0.568	0.555	0.542	0.529	0.515	0.502	0.489	0.476	0.462	0.449	0.436	0.424	0.410	0.396	0.384	0.371	0.359	0.346	0.334	0.322	0.310	0.300	0.288	0.278	0.268	0.258	0.248	0.238	0.230	0.220	0.212	0.205	0.199	0.192	0.186	0.181	0.176	0.171	0.168	0.165	0.162	0.160	0.159	0.156	0.156	0.156	0.158	0.158	0.159	0.162	0.165	0.168	0.172	0.178	0.181	0.188	0.192	0.199	0.206	0.212	0.220	0.228	0.235	0.244	0.254	0.260	0.269	0.279	0.288	0.298	0.305	0.315	0.324	0.332	0.340	0.349	0.358	0.365	0.371	0.379	0.385	0.390	0.395	0.401	0.406	0.410	0.412	0.415	0.418	0.418	0.419	0.418	0.418	0.415	0.412	0.409	0.405	0.401	0.395	0.389	0.381	0.374	0.365	0.356	0.348	0.336	0.326	0.315	0.302	0.291	0.279	0.266	0.252	0.239	0.226	0.212	0.199	0.186	0.171	0.159	0.145	0.132	0.119	0.106	0.095	0.082	0.072	0.061	0.051	0.041	0.034	0.025	0.018	0.011	0.005	0.001	-0.004	-0.006	-0.009	-0.010	-0.010	-0.010	-0.008	-0.005	-0.002	0.002	0.008	0.014	0.020	0.028	0.036	0.046	0.056	0.066	0.079	0.090	0.102	0.115	0.129	0.142	0.158	0.172	0.188	0.202	0.219	0.235	0.251	0.268	0.282	0.300	0.316	0.331	0.348	0.362	0.378	0.392	0.408	0.421	0.436	0.449	0.462	0.474	0.486	0.499	0.509	0.519	0.529	0.539	0.546	0.555	0.561	0.568	0.574	0.579	0.584	0.586	0.590	0.592	0.595	0.596	0.598	0.596	0.596	0.596	0.594	0.592	0.590	0.588	0.584	0.580	0.576	0.572	0.568	0.562	0.558	0.552	0.548	0.542	0.536	0.531	0.526	0.520	0.515	0.509	0.504	0.499	0.494	0.489	0.485	0.480	0.476	0.472	0.469	0.466	0.464	0.462	0.460	0.459	0.458	0.456	0.458	0.459	0.460	0.461	0.464	0.468	0.470	0.474	0.478	0.482	0.488	0.494	0.499	0.505	0.512	0.521	0.528	0.536	0.545	0.554	0.562	0.572	0.582	0.592	0.602	0.611	0.622	0.632	0.642	0.654	0.664	0.674	0.684	0.694	0.704	0.712	0.722	0.731	0.740	0.748	0.756	0.764	0.770	0.776	0.782	0.789	0.794	0.798	0.802	0.805	0.808	0.809	0.810	0.810	0.810	0.809	0.808	0.805	0.802	0.799	0.794	0.789	0.784	0.778	0.770	0.762	0.754	0.745	0.736	0.726	0.715	0.704	0.692	0.681	0.668	0.655	0.642	0.629	0.616	0.601	0.588	0.574	0.559	0.545	0.530	0.516	0.501	0.488	0.472	0.459	0.444	0.431	0.418	0.405	0.392	0.380	0.369	0.358	0.346	0.335	0.325	0.316	0.306	0.299	0.291	0.285	0.278	0.272	0.268	0.264	0.259	0.256	0.254	0.252	0.251	0.251	0.252	0.254	0.256	0.259	0.262	0.266	0.270	0.276	0.282	0.290	0.296	0.304	0.312	0.321	0.330	0.339	0.350	0.359	0.370	0.381	0.392	0.402	0.415	0.428	0.439	0.451	0.462	0.474	0.485	0.496	0.509	0.520	0.530	0.541	0.551	0.562	0.572	0.582	0.591	0.599	0.608	0.615	0.622	0.629	0.636	0.641	0.648	0.651	0.656	0.660	0.662	0.666	0.669	0.670	0.671	0.671	0.672	0.672	0.672	0.671	0.671	0.669	0.668	0.666	0.662	0.661	0.658	0.655	0.651	0.649	0.645	0.641	0.638	0.634	0.630	0.626	0.624	0.621	0.616	0.614	0.610	0.608	0.605	0.602	0.600	0.599	0.595	0.594	0.594	0.591	0.591	0.589	0.589	0.590	0.590	0.590	0.591	0.591	0.591	0.594	0.596	0.598	0.599	0.601	0.604	0.606	0.609	0.612	0.615	0.619	0.621	0.625	0.629	0.632	0.636	0.641	0.645	0.648	0.651	0.656	0.660	0.665	0.670	0.674	0.678	0.681	0.686	0.690	0.695	0.699	0.702	0.708	0.711	0.715	0.720	0.724	0.729	0.732	0.735	0.740	0.744	0.748	0.751	0.754	0.758	0.760	0.762	0.766	0.769	0.771	0.774	0.775	0.778	0.779	0.781	0.781	0.782	0.784	0.784	0.784	0.785	0.785	0.784	0.784	0.781	0.781	0.779	0.778	0.775	0.772	0.770	0.768	0.764	0.761	0.756	0.752	0.749	0.745	0.739	0.734	0.730	0.725	0.719	0.714	0.709	0.704	0.698	0.692	0.686	0.681	0.675	0.670	0.665	0.659	0.655	0.649	0.644	0.640	0.635	0.631	0.628	0.624	0.620	0.618	0.614	0.611	0.610	0.608	0.606	0.604	0.604	0.604	0.604	0.604	0.604	0.605	0.606	0.608	0.610	0.611	0.614	0.616	0.619	0.621	0.624	0.628	0.630	0.632	0.635	0.640	0.642	0.645	0.648	0.650	0.652	0.656	0.658	0.659	0.661	0.662	0.664	0.664	0.664	0.664	0.662	0.662	0.661	0.659	0.656	0.652	0.649	0.645	0.640	0.635	0.630	0.624	0.616	0.610	0.601	0.592	0.584	0.575	0.565	0.555	0.544	0.532	0.521	0.509	0.498	0.485	0.472	0.461	0.448	0.435	0.422	0.409	0.395	0.382	0.369	0.356	0.342	0.330	0.318	0.305	0.294	0.281	0.270	0.259	0.248	0.239	0.228	0.219	0.210	0.202	0.194	0.188	0.182	0.176	0.171	0.166	0.161	0.159	0.156	0.154	0.152	0.151	0.151	0.152	0.154	0.155	0.158	0.161	0.164	0.169	0.174	0.180	0.185	0.192	0.199	0.206	0.215	0.222	0.231	0.240	0.250	0.259	0.269	0.279	0.289	0.300	0.310	0.321	0.331	0.342	0.352	0.362	0.372	0.384	0.394	0.404	0.414	0.422	0.432	0.441	0.449	0.458	0.465	0.472	0.480	0.486	0.491	0.496	0.500	0.505	0.509	0.511	0.512	0.515	0.516	0.516	0.516	0.516	0.514	0.512	0.509	0.506	0.502	0.498	0.492	0.488	0.482	0.475	0.470	0.462	0.455	0.448	0.440	0.432	0.425	0.415	0.408	0.399	0.391	0.382	0.375	0.368	0.360	0.352	0.346	0.339	0.334	0.328	0.322	0.318	0.315	0.311	0.310	0.309	0.308	0.306	0.308	0.309	0.312	0.316	0.320	0.325	0.331	0.339	0.346	0.356	0.366	0.378	0.389	0.401	0.415	0.430	0.444	0.460	0.476	0.494	0.511	0.528	0.548	0.566	0.586	0.605	0.625	0.645	0.666	0.686	0.706	0.728	0.746	0.768	0.788	0.808	0.828	0.845	0.865	0.884	0.901	0.918	0.935	0.951	0.966	0.981	0.996	1.008	1.021	1.032	1.044	1.054	1.064	1.072	1.081	1.086	1.094	1.100	1.104	1.108	1.111	1.114	1.115	1.116	1.116	1.118	1.116	1.115	1.114	1.112	1.110	1.106	1.104	1.101	1.098	1.092	1.089	1.086	1.081	1.076	1.072	1.069	1.064	1.060	1.056	1.051	1.049	1.045	1.042	1.039	1.036	1.035	1.032	1.030	1.029	1.028	1.028	1.028	1.026	1.028	1.029	1.029	1.031	1.032	1.036	1.039	1.041	1.045	1.049	1.054	1.056	1.062	1.069	1.074	1.079	1.086	1.092	1.099	1.105	1.112	1.121	1.128	1.135	1.145	1.152	1.161	1.170	1.179	1.188	1.196	1.206	1.215	1.225	1.234	1.244	1.252	1.262	1.271	1.282	1.291	1.302	1.311	1.321	1.332	1.341	1.351	1.361	1.371	1.381	1.390	1.400	1.409	1.418	1.426	1.435	1.444	1.451	1.460	1.468	1.475	1.482	1.490	1.496	1.502	1.509	1.514	1.519	1.524	1.529	1.532	1.536	1.540	1.542	1.545	1.546	1.548	1.549	1.548	1.549	1.548	1.545	1.544	1.541	1.539	1.536	1.532	1.528	1.522	1.518	1.514	1.508	1.501	1.494	1.489	1.481	1.474	1.466	1.458	1.450	1.442	1.435	1.428	1.419	1.412	1.405	1.398	1.389	1.384	1.376	1.370	1.362	1.356	1.352	1.346	1.341	1.338	1.334	1.330	1.328	1.325	1.322	1.320	1.319	1.319	1.319	1.320	1.321	1.322	1.324	1.328	1.330	1.334	1.336	1.341	1.345	1.350	1.355	1.360	1.365	1.371	1.376	1.382	1.389	1.394	1.400	1.405	1.411	1.416	1.420	1.425	1.430	1.434	1.438	1.441	1.445	1.446	1.448	1.449	1.450	1.450	1.449	1.449	1.446	1.445	1.441	1.439	1.435	1.430	1.424	1.418	1.411	1.404	1.396	1.388	1.379	1.369	1.360	1.349	1.338	1.326	1.314	1.301	1.289	1.275	1.261	1.248	1.232	1.219	1.205	1.190	1.175	1.160	1.145	1.130	1.114	1.099	1.084	1.069	1.052	1.038	1.022	1.008	0.992	0.978	0.964	0.948	0.934	0.920	0.906	0.892	0.879	0.865	0.851	0.839	0.825	0.814	0.801	0.788	0.778	0.765	0.754	0.742	0.732	0.722	0.712	0.702	0.692	0.684	0.675	0.666	0.658	0.649	0.642	0.635	0.629	0.621	0.615	0.610	0.604	0.599	0.594	0.589	0.585	0.581	0.578	0.574	0.571	0.569	0.566	0.565	0.562	0.561	0.559	0.559	0.559	0.558	0.558	0.558	0.558	0.556	0.556	0.559	0.558	0.558	0.558	0.559	0.559	0.559	0.558	0.558	0.558	0.556	0.554	0.554	0.551	0.549	0.546	0.541	0.538	0.534	0.528	0.522	0.516	0.509	0.501	0.492	0.485	0.475	0.465	0.454	0.442	0.431	0.419	0.404	0.391	0.376	0.360	0.345	0.329	0.312	0.296	0.279	0.262	0.244	0.228	0.209	0.190	0.172	0.154	0.136	0.119	0.101	0.084	0.068	0.051	0.034	0.020	0.004	-0.010	-0.024	-0.035	-0.048	-0.059	-0.068	-0.078	-0.086	-0.091	-0.098	-0.104	-0.106	-0.110	-0.111	-0.112	-0.111	-0.110	-0.106	-0.102	-0.099	-0.092	-0.086	-0.078	-0.070	-0.059	-0.049	-0.038	-0.025	-0.012	0.000	0.012	0.028	0.042	0.058	0.072	0.086	0.102	0.119	0.134	0.148	0.164	0.178	0.192	0.205	0.220	0.231	0.244	0.255	0.266	0.275	0.285	0.292	0.300	0.306	0.311	0.316	0.319	0.322	0.322	0.324	0.324	0.321	0.318	0.315	0.310	0.304	0.298	0.289	0.280	0.271	0.261	0.251	0.238	0.226	0.214	0.200	0.186	0.171	0.156	0.141	0.126	0.111	0.095	0.079	0.064	0.049	0.032	0.018	0.002	-0.011	-0.025	-0.039	-0.052	-0.065	-0.076	-0.089	-0.100	-0.110	-0.120	-0.128	-0.135	-0.142	-0.148	-0.154	-0.158	-0.161	-0.164	-0.165	-0.165	-0.165	-0.162	-0.160	-0.156	-0.154	-0.149	-0.142	-0.135	-0.129	-0.120	-0.111	-0.101	-0.090	-0.080	-0.069	-0.055	-0.044	-0.030	-0.016	-0.001	0.012	0.026	0.042	0.056	0.071	0.088	0.102	0.118	0.134	0.149	0.164	0.179	0.194	0.208	0.221	0.235	0.249	0.261	0.272	0.284	0.296	0.306	0.315	0.325	0.334	0.340	0.348	0.355	0.360	0.365	0.370	0.374	0.378	0.379	0.381	0.382	0.382	0.382	0.380	0.380	0.378	0.375	0.371	0.368	0.364	0.360	0.355	0.350	0.344	0.338	0.332	0.325	0.320	0.314	0.306	0.300	0.295	0.289	0.282	0.278	0.272	0.268	0.261	0.259	0.254	0.250	0.248	0.245	0.242	0.241	0.241	0.241	0.241	0.244	0.245	0.249	0.254	0.259	0.264	0.270	0.276	0.285	0.294	0.304	0.315	0.325	0.338	0.351	0.365	0.380	0.396	0.411	0.429	0.446	0.465	0.484	0.502	0.522	0.544	0.565	0.585	0.608	0.629	0.652	0.675	0.698	0.720	0.742	0.766	0.789	0.811	0.834	0.856	0.879	0.900	0.921	0.942	0.962	0.984	1.004	1.022	1.040	1.059	1.074	1.091	1.108	1.121	1.135	1.148	1.160	1.171	1.181	1.190	1.199	1.205	1.212	1.218	1.221	1.226	1.229	1.230	1.230	1.231	1.230	1.228	1.225	1.222	1.218	1.212	1.208	1.201	1.194	1.188	1.180	1.171	1.162	1.152	1.144	1.135	1.124	1.115	1.105	1.095	1.086	1.076	1.066	1.056	1.049	1.039	1.030	1.022	1.015	1.008	1.000	0.992	0.988	0.982	0.978	0.974	0.970	0.968	0.964	0.964	0.962	0.964	0.962	0.965	0.968	0.970	0.972	0.979	0.982	0.988	0.994	1.000	1.006	1.015	1.022	1.030	1.039	1.048	1.058	1.066	1.075	1.085	1.095	1.106	1.115	1.125	1.135	1.145	1.154	1.162	1.171	1.180	1.189	1.195	1.202	1.210	1.215	1.220	1.225	1.230	1.232	1.235	1.236	1.238	1.238	1.238	1.236	1.234	1.231	1.228	1.222	1.218	1.211	1.204	1.196	1.188	1.178	1.168	1.158	1.145	1.132	1.120	1.106	1.092	1.078	1.062	1.046	1.030	1.012	0.996	0.979	0.961	0.942	0.925	0.906	0.888	0.870	0.851	0.832	0.814	0.796	0.778	0.760	0.742	0.724	0.708	0.690	0.674	0.658	0.644	0.628	0.614	0.599	0.585	0.571	0.560	0.549	0.538	0.526	0.516	0.507	0.499	0.490	0.484	0.478	0.471	0.466	0.461	0.458	0.454	0.451	0.449	0.449	0.448	0.448	0.448	0.449	0.450	0.451	0.454	0.456	0.460	0.462	0.468	0.471	0.476	0.481	0.488	0.491	0.498	0.504	0.510	0.515	0.521	0.528	0.535	0.541	0.548	0.555	0.560	0.566	0.572	0.579	0.585	0.590	0.596	0.601	0.608	0.611	0.616	0.620	0.625	0.628	0.631	0.635	0.638	0.640	0.642	0.645	0.645	0.648	0.649	0.649	0.649	0.649	0.649	0.648	0.646	0.645	0.642	0.641	0.639	0.636	0.634	0.631	0.628	0.624	0.622	0.619	0.614	0.610	0.608	0.602	0.599	0.594	0.591	0.588	0.584	0.580	0.576	0.572	0.569	0.566	0.562	0.560	0.556	0.554	0.551	0.549	0.548	0.546	0.545	0.542	0.542	0.542	0.542	0.542	0.542	0.544	0.545	0.546	0.548	0.550	0.551	0.554	0.556	0.560	0.562	0.566	0.571	0.574	0.578	0.581	0.585	0.589	0.595	0.599	0.602	0.606	0.611	0.615	0.620	0.624	0.628	0.632	0.636	0.639	0.642	0.645	0.649	0.651	0.654	0.655	0.658	0.659	0.659	0.661	0.661	0.659	0.659	0.659	0.656	0.654	0.651	0.649	0.645	0.640	0.636	0.631	0.626	0.620	0.614	0.608	0.600	0.592	0.584	0.575	0.566	0.558	0.548	0.538	0.528	0.518	0.507	0.496	0.485	0.474	0.462	0.452	0.439	0.429	0.418	0.406	0.395	0.384	0.374	0.361	0.351	0.341	0.331	0.321	0.311	0.302	0.295	0.288	0.279	0.272	0.265	0.260	0.255	0.250	0.246	0.242	0.240	0.239	0.236	0.235	0.236	0.236	0.238	0.240	0.241	0.245	0.249	0.254	0.259	0.264	0.270	0.278	0.284	0.291	0.300	0.308	0.318	0.326	0.336	0.345	0.356	0.365	0.375	0.385	0.395	0.405	0.415	0.424	0.434	0.444	0.452	0.461	0.471	0.479	0.486	0.494	0.501	0.507	0.512	0.519	0.524	0.528	0.531	0.534	0.536	0.539	0.540	0.540	0.540	0.540	0.538	0.536	0.534	0.530	0.528	0.522	0.519	0.514	0.509	0.502	0.496	0.490	0.482	0.474	0.466	0.459	0.450	0.441	0.432	0.424	0.415	0.405	0.396	0.386	0.376	0.366	0.356	0.346	0.336	0.326	0.316	0.308	0.298	0.286	0.278	0.268	0.259	0.249	0.239	0.231	0.220	0.211	0.202	0.194	0.185	0.176	0.168	0.160	0.152	0.142	0.135	0.128	0.120	0.112	0.105	0.099	0.090	0.084	0.078	0.071	0.065	0.059	0.054	0.049	0.044	0.039	0.034	0.029	0.025	0.022	0.019	0.016	0.014	0.012	0.011	0.011	0.010	0.011	0.011	0.012	0.014	0.016	0.019	0.022	0.026	0.031	0.035	0.041	0.048	0.055	0.062	0.070	0.080	0.089	0.099	0.109	0.120	0.131	0.144	0.156	0.169	0.182	0.196	0.211	0.226	0.241	0.258	0.272	0.289	0.306	0.322	0.340	0.359	0.376	0.394	0.411	0.431	0.449	0.468	0.486	0.505	0.524	0.542	0.561	0.581	0.600	0.619	0.638	0.658	0.675	0.694	0.712	0.731	0.750	0.769	0.788	0.806	0.824	0.842	0.861	0.880	0.898	0.916	0.934	0.951	0.970	0.988	1.005	1.022	1.042	1.060	1.078	1.096	1.115	1.132	1.151	1.169	1.188	1.206	1.225	1.244	1.262	1.281	1.302	1.321	1.341	1.360	1.380	1.400	1.420	1.440	1.460	1.480	1.501	1.522	1.542	1.565	1.585	1.606	1.629	1.650	1.671	1.692	1.714	1.735	1.758	1.779	1.800	1.821	1.842	1.864	1.885	1.906	1.925	1.946	1.965	1.985	2.005	2.022	2.040	2.059	2.075	2.092	2.109	2.125	2.139	2.152	2.166	2.179	2.191	2.201	2.212	2.220	2.229	2.235	2.241	2.248	2.251	2.255	2.258	2.258	2.256	2.255	2.254	2.250	2.245	2.239	2.232	2.225	2.215	2.205	2.194	2.181	2.168	2.154	2.139	2.122	2.105	2.089	2.069	2.051	2.031	2.010	1.990	1.969	1.945	1.924	1.901	1.878	1.855	1.831	1.809	1.784	1.761	1.739	1.715	1.692	1.670	1.648	1.626	1.605	1.584	1.564	1.544	1.525	1.506	1.489	1.471	1.456	1.440	1.425	1.411	1.398	1.386	1.375	1.364	1.354	1.345	1.336	1.329	1.321	1.316	1.311	1.306	1.302	1.299	1.298	1.295	1.294	1.294	1.294	1.294	1.295	1.296	1.298	1.300	1.302	1.304	1.306	1.309	1.311	1.314	1.316	1.319	1.322	1.325	1.326	1.329	1.330	1.332	1.334	1.335	1.335	1.335	1.335	1.334	1.332	1.331	1.329	1.326	1.322	1.319	1.315	1.309	1.302	1.296	1.289	1.281	1.272	1.262	1.252	1.241	1.230	1.218	1.205	1.190	1.176	1.161	1.145	1.128	1.110	1.092	1.074	1.055	1.035	1.015	0.994	0.971	0.949	0.928	0.904	0.880	0.856	0.832	0.808	0.782	0.758	0.732	0.708	0.682	0.658	0.632	0.606	0.581	0.558	0.534	0.509	0.485	0.461	0.440	0.418	0.396	0.375	0.355	0.336	0.318	0.299	0.282	0.266	0.251	0.238	0.224	0.211	0.201	0.190	0.181	0.174	0.166	0.161	0.156	0.152	0.149	0.149	0.149	0.148	0.150	0.152	0.155	0.159	0.164	0.170	0.176	0.182	0.191	0.199	0.208	0.216	0.225	0.235	0.245	0.255	0.265	0.275	0.285	0.295	0.305	0.315	0.324	0.334	0.341	0.350	0.358	0.365	0.371	0.376	0.382	0.386	0.390	0.392	0.394	0.395	0.396	0.395	0.394	0.390	0.388	0.382	0.376	0.369	0.362	0.352	0.342	0.332	0.320	0.308	0.295	0.281	0.266	0.250	0.232	0.216	0.199	0.180	0.161	0.141	0.121	0.101	0.080	0.059	0.039	0.016	-0.005	-0.028	-0.049	-0.071	-0.092	-0.115	-0.136	-0.158	-0.179	-0.199	-0.220	-0.239	-0.258	-0.278	-0.295	-0.312	-0.328	-0.344	-0.360	-0.374	-0.388	-0.400	-0.411	-0.422	-0.432	-0.441	-0.450	-0.456	-0.461	-0.466	-0.470	-0.472	-0.475	-0.476	-0.476	-0.474	-0.472	-0.469	-0.464	-0.458	-0.452	-0.444	-0.436	-0.426	-0.416	-0.406	-0.394	-0.382	-0.369	-0.355	-0.340	-0.325	-0.310	-0.292	-0.276	-0.259	-0.241	-0.222	-0.204	-0.184	-0.164	-0.145	-0.125	-0.105	-0.085	-0.065	-0.044	-0.024	-0.004	0.018	0.036	0.056	0.076	0.095	0.115	0.132	0.151	0.170	0.188	0.204	0.221	0.238	0.252	0.268	0.282	0.296	0.310	0.322	0.335	0.348	0.358	0.368	0.378	0.388	0.395	0.404	0.411	0.418	0.422	0.428	0.434	0.438	0.441	0.444	0.446	0.449	0.450	0.451	0.451	0.452	0.452	0.451	0.451	0.449	0.448	0.446	0.444	0.440	0.439	0.436	0.434	0.430	0.426	0.424	0.420	0.418	0.414	0.411	0.408	0.404	0.401	0.398	0.395	0.392	0.389	0.386	0.384	0.380	0.378	0.375	0.372	0.370	0.368	0.365	0.362	0.361	0.359	0.356	0.355	0.352	0.350	0.349	0.346	0.344	0.342	0.340	0.338	0.335	0.334	0.330	0.329	0.326	0.324	0.320	0.318	0.315	0.312	0.309	0.306	0.302	0.299	0.295	0.291	0.288	0.282	0.279	0.275	0.270	0.266	0.261	0.256	0.251	0.246	0.240	0.235	0.230	0.224	0.219	0.212	0.206	0.200	0.194	0.188	0.181	0.174	0.168	0.161	0.155	0.146	0.140	0.132	0.126	0.118	0.111	0.102	0.095	0.088	0.080	0.072	0.065	0.058	0.049	0.042	0.036	0.028	0.020	0.014	0.006	0.000	-0.006	-0.012	-0.019	-0.024	-0.029	-0.034	-0.039	-0.042	-0.046	-0.050	-0.052	-0.055	-0.056	-0.058	-0.059	-0.058	-0.058	-0.058	-0.055	-0.052	-0.049	-0.046	-0.041	-0.036	-0.030	-0.024	-0.016	-0.008	0.001	0.010	0.019	0.030	0.041	0.052	0.065	0.078	0.090	0.105	0.118	0.132	0.148	0.162	0.176	0.192	0.209	0.222	0.239	0.255	0.270	0.285	0.300	0.315	0.330	0.345	0.359	0.371	0.384	0.396	0.409	0.420	0.432	0.442	0.451	0.460	0.469	0.476	0.484	0.489	0.495	0.500	0.504	0.507	0.509	0.512	0.512	0.514	0.514	0.512	0.512	0.511	0.509	0.506	0.502	0.500	0.496	0.494	0.490	0.485	0.481	0.478	0.472	0.469	0.464	0.460	0.458	0.452	0.450	0.448	0.445	0.441	0.440	0.439	0.438	0.438	0.438	0.439	0.439	0.440	0.444	0.446	0.450	0.454	0.460	0.466	0.472	0.480	0.486	0.495	0.505	0.514	0.524	0.534	0.546	0.558	0.570	0.582	0.596	0.610	0.624	0.638	0.652	0.668	0.681	0.698	0.712	0.728	0.742	0.759	0.774	0.789	0.804	0.820	0.835	0.851	0.865	0.880	0.894	0.909	0.922	0.935	0.949	0.962	0.974	0.986	0.998	1.010	1.020	1.030	1.040	1.049	1.058	1.066	1.072	1.080	1.086	1.092	1.098	1.101	1.106	1.110	1.111	1.115	1.116	1.116	1.118	1.118	1.116	1.116	1.114	1.111	1.109	1.105	1.102	1.096	1.092	1.086	1.080	1.075	1.068	1.060	1.052	1.045	1.038	1.029	1.020	1.010	1.000	0.992	0.981	0.971	0.960	0.950	0.939	0.929	0.918	0.908	0.896	0.885	0.874	0.862	0.851	0.840	0.831	0.820	0.809	0.799	0.790	0.781	0.770	0.761	0.752	0.744	0.735	0.728	0.721	0.712	0.705	0.699	0.692	0.686	0.681	0.676	0.671	0.666	0.661	0.659	0.655	0.651	0.648	0.645	0.642	0.640	0.638	0.636	0.634	0.632	0.631	0.630	0.626	0.625	0.624	0.621	0.619	0.618	0.615	0.612	0.609	0.606	0.602	0.599	0.595	0.590	0.585	0.579	0.574	0.568	0.560	0.552	0.544	0.536	0.526	0.516	0.506	0.495	0.484	0.472	0.460	0.448	0.435	0.420	0.406	0.391	0.376	0.361	0.345	0.328	0.311	0.294	0.279	0.261	0.244	0.226	0.209	0.190	0.172	0.155	0.138	0.120	0.102	0.086	0.069	0.052	0.038	0.020	0.006	-0.009	-0.022	-0.038	-0.050	-0.062	-0.074	-0.086	-0.096	-0.108	-0.116	-0.126	-0.134	-0.141	-0.148	-0.155	-0.160	-0.165	-0.168	-0.171	-0.174	-0.176	-0.178	-0.179	-0.178	-0.178	-0.176	-0.175	-0.172	-0.171	-0.168	-0.162	-0.160	-0.155	-0.150	-0.145	-0.140	-0.132	-0.126	-0.120	-0.114	-0.106	-0.099	-0.092	-0.085	-0.079	-0.070	-0.062	-0.056	-0.048	-0.040	-0.034	-0.025	-0.019	-0.010	-0.004	0.004	0.011	0.019	0.025	0.030	0.038	0.044	0.050	0.056	0.060	0.066	0.071	0.076	0.081	0.084	0.089	0.091	0.094	0.098	0.100	0.101	0.102	0.104	0.105	0.106	0.105	0.105	0.102	0.102	0.101	0.099	0.096	0.092	0.090	0.085	0.081	0.075	0.071	0.065	0.059	0.052	0.045	0.038	0.030	0.022	0.014	0.005	-0.004	-0.012	-0.021	-0.031	-0.040	-0.050	-0.060	-0.070	-0.079	-0.089	-0.098	-0.108	-0.115	-0.124	-0.134	-0.141	-0.149	-0.156	-0.164	-0.170	-0.176	-0.181	-0.186	-0.191	-0.194	-0.198	-0.200	-0.201	-0.201	-0.202	-0.202	-0.201	-0.199	-0.198	-0.192	-0.189	-0.184	-0.179	-0.171	-0.165	-0.158	-0.150	-0.141	-0.131	-0.122	-0.111	-0.100	-0.089	-0.079	-0.066	-0.054	-0.041	-0.029	-0.018	-0.004	0.010	0.022	0.034	0.046	0.059	0.070	0.081	0.092	0.102	0.112	0.124	0.134	0.141	0.150	0.158	0.165	0.171	0.178	0.184	0.189	0.192	0.198	0.200	0.201	0.204	0.205	0.205	0.205	0.205	0.204	0.204	0.201	0.200	0.196	0.195	0.191	0.188	0.185	0.181	0.178	0.174	0.171	0.169	0.165	0.162	0.159	0.158	0.156	0.154	0.152	0.151	0.151	0.151	0.154	0.155	0.158	0.160	0.164	0.168	0.172	0.179	0.186	0.194	0.202	0.211	0.220	0.231	0.241	0.254	0.266	0.279	0.292	0.308	0.322	0.339	0.355	0.371	0.389	0.406	0.424	0.441	0.460	0.479	0.498	0.516	0.535	0.552	0.572	0.591	0.610	0.628	0.646	0.665	0.681	0.698	0.714	0.731	0.745	0.760	0.774	0.789	0.800	0.812	0.824	0.834	0.844	0.852	0.861	0.868	0.874	0.879	0.884	0.886	0.889	0.891	0.892	0.891	0.890	0.889	0.885	0.882	0.878	0.872	0.868	0.860	0.852	0.844	0.836	0.826	0.816	0.806	0.795	0.782	0.770	0.759	0.745	0.731	0.718	0.705	0.691	0.675	0.661	0.648	0.631	0.618	0.602	0.589	0.572	0.560	0.545	0.530	0.516	0.502	0.490	0.475	0.462	0.449	0.438	0.425	0.414	0.401	0.391	0.380	0.369	0.360	0.351	0.341	0.332	0.326	0.319	0.312	0.305	0.300	0.296	0.291	0.286	0.282	0.280	0.279	0.276	0.275	0.274	0.274	0.275	0.275	0.276	0.279	0.281	0.285	0.289	0.291	0.296	0.301	0.306	0.311	0.318	0.324	0.331	0.338	0.345	0.352	0.360	0.368	0.374	0.382	0.391	0.399	0.408	0.415	0.424	0.431	0.439	0.446	0.454	0.461	0.468	0.474	0.480	0.486	0.492	0.496	0.501	0.505	0.509	0.512	0.515	0.516	0.518	0.519	0.519	0.518	0.516	0.515	0.512	0.510	0.506	0.501	0.496	0.490	0.485	0.478	0.470	0.461	0.454	0.445	0.435	0.425	0.414	0.402	0.392	0.381	0.369	0.356	0.345	0.332	0.319	0.308	0.295	0.281	0.269	0.258	0.246	0.234	0.221	0.210	0.199	0.189	0.178	0.169	0.159	0.151	0.141	0.134	0.129	0.121	0.115	0.110	0.106	0.102	0.101	0.099	0.098	0.098	0.098	0.099	0.101	0.102	0.108	0.112	0.116	0.122	0.129	0.135	0.142	0.150	0.159	0.169	0.179	0.189	0.199	0.210	0.222	0.232	0.245	0.258	0.269	0.282	0.296	0.309	0.321	0.334	0.346	0.359	0.372	0.384	0.396	0.409	0.420	0.432	0.445	0.455	0.466	0.475	0.486	0.495	0.504	0.512	0.521	0.528	0.536	0.541	0.548	0.552	0.558	0.562	0.566	0.569	0.572	0.575	0.576	0.578	0.579	0.579	0.580	0.580	0.579	0.578	0.578	0.575	0.574	0.571	0.568	0.565	0.562	0.560	0.556	0.552	0.551	0.548	0.544	0.540	0.538	0.534	0.531	0.528	0.525	0.522	0.520	0.519	0.518	0.515	0.515	0.514	0.512	0.514	0.512	0.514	0.516	0.516	0.519	0.521	0.525	0.529	0.532	0.538	0.542	0.549	0.555	0.561	0.566	0.575	0.582	0.591	0.599	0.608	0.618	0.628	0.636	0.648	0.658	0.669	0.680	0.691	0.702	0.714	0.725	0.738	0.750	0.761	0.772	0.784	0.796	0.806	0.818	0.828	0.839	0.849	0.858	0.868	0.876	0.885	0.891	0.899	0.906	0.911	0.916	0.921	0.925	0.928	0.930	0.932	0.934	0.932	0.932	0.930	0.928	0.925	0.920	0.916	0.909	0.902	0.895	0.888	0.878	0.869	0.858	0.848	0.835	0.822	0.810	0.796	0.782	0.768	0.752	0.739	0.722	0.706	0.690	0.674	0.656	0.639	0.622	0.605	0.589	0.571	0.556	0.539	0.524	0.507	0.492	0.478	0.462	0.449	0.436	0.422	0.410	0.398	0.388	0.376	0.366	0.358	0.350	0.341	0.334	0.328	0.324	0.319	0.315	0.312	0.310	0.309	0.308	0.308	0.309	0.309	0.311	0.315	0.318	0.322	0.328	0.331	0.338	0.344	0.351	0.359	0.365	0.374	0.382	0.391	0.400	0.409	0.419	0.428	0.438	0.448	0.458	0.468	0.476	0.486	0.496	0.505	0.515	0.522	0.531	0.540	0.548	0.556	0.564	0.571	0.578	0.585	0.590	0.596	0.601	0.606	0.610	0.614	0.618	0.620	0.622	0.625	0.628	0.630	0.630	0.631	0.631	0.631	0.630	0.629	0.629	0.626	0.626	0.624	0.622	0.620	0.616	0.614	0.611	0.610	0.606	0.602	0.600	0.596	0.594	0.591	0.589	0.585	0.581	0.579	0.576	0.572	0.570	0.568	0.565	0.562	0.561	0.559	0.558	0.556	0.555	0.554	0.554	0.552	0.552	0.552	0.551	0.552	0.552	0.554	0.554	0.555	0.556	0.559	0.560	0.562	0.564	0.566	0.569	0.572	0.576	0.579	0.582	0.585	0.589	0.592	0.596	0.601	0.605	0.609	0.614	0.618	0.622	0.628	0.632	0.639	0.644	0.649	0.655	0.660	0.666	0.672	0.678	0.684	0.690	0.696	0.702	0.709	0.715	0.721	0.728	0.735	0.741	0.748	0.752	0.759	0.765	0.771	0.778	0.782	0.789	0.794	0.799	0.804	0.809	0.814	0.818	0.821	0.824	0.828	0.831	0.834	0.836	0.838	0.838	0.840	0.840	0.839	0.839	0.838	0.836	0.834	0.831	0.828	0.824	0.820	0.815	0.809	0.802	0.796	0.789	0.781	0.774	0.765	0.756	0.746	0.738	0.728	0.718	0.708	0.698	0.686	0.674	0.664	0.652	0.641	0.630	0.619	0.608	0.596	0.584	0.574	0.564	0.552	0.542	0.532	0.524	0.514	0.505	0.495	0.489	0.480	0.474	0.468	0.461	0.455	0.451	0.446	0.444	0.440	0.438	0.436	0.435	0.434	0.434	0.434	0.434	0.436	0.438	0.440	0.442	0.445	0.448	0.451	0.454	0.458	0.461	0.466	0.470	0.474	0.480	0.484	0.488	0.492	0.496	0.500	0.504	0.507	0.511	0.514	0.516	0.518	0.520	0.522	0.522	0.524	0.522	0.522	0.521	0.520	0.519	0.516	0.512	0.509	0.506	0.500	0.495	0.490	0.484	0.476	0.470	0.462	0.455	0.446	0.438	0.429	0.421	0.411	0.401	0.392	0.381	0.372	0.362	0.352	0.342	0.332	0.324	0.314	0.305	0.295	0.288	0.279	0.270	0.264	0.256	0.250	0.244	0.238	0.232	0.229	0.224	0.221	0.219	0.216	0.216	0.215	0.216	0.216	0.218	0.221	0.224	0.228	0.231	0.238	0.244	0.250	0.256	0.264	0.272	0.281	0.291	0.301	0.312	0.324	0.335	0.348	0.361	0.374	0.388	0.401	0.416	0.430	0.445	0.460	0.475	0.490	0.505	0.520	0.536	0.550	0.565	0.580	0.595	0.610	0.625	0.639	0.652	0.668	0.680	0.694	0.706	0.719	0.731	0.742	0.752	0.764	0.772	0.782	0.791	0.800	0.806	0.814	0.819	0.825	0.829	0.834	0.836	0.840	0.842	0.844	0.845	0.845	0.845	0.844	0.842	0.840	0.839	0.835	0.831	0.828	0.824	0.819	0.814	0.808	0.802	0.796	0.791	0.785	0.779	0.772	0.766	0.761	0.755	0.749	0.745	0.739	0.734	0.729	0.725	0.721	0.719	0.715	0.714	0.711	0.710	0.710	0.710	0.711	0.714	0.716	0.720	0.724	0.729	0.736	0.742	0.750	0.759	0.769	0.780	0.790	0.802	0.815	0.829	0.842	0.858	0.875	0.890	0.908	0.926	0.944	0.962	0.981	1.001	1.021	1.041	1.061	1.082	1.102	1.124	1.144	1.166	1.186	1.206	1.228	1.248	1.266	1.286	1.305	1.324	1.341	1.359	1.375	1.391	1.408	1.421	1.435	1.449	1.460	1.471	1.481	1.491	1.499	1.508	1.514	1.520	1.525	1.529	1.532	1.534	1.536	1.535	1.536	1.534	1.531	1.530	1.526	1.522	1.518	1.511	1.506	1.500	1.492	1.485	1.478	1.469	1.460	1.452	1.442	1.435	1.425	1.416	1.406	1.396	1.388	1.379	1.370	1.360	1.351	1.342	1.335	1.328	1.320	1.312	1.305	1.299	1.292	1.288	1.281	1.276	1.272	1.268	1.264	1.262	1.259	1.258	1.255	1.252	1.252	1.252	1.251	1.252	1.252	1.254	1.256	1.259	1.261	1.262	1.265	1.269	1.272	1.276	1.280	1.285	1.290	1.294	1.300	1.305	1.310	1.316	1.321	1.328	1.332	1.339	1.345	1.351	1.358	1.364	1.370	1.378	1.382	1.390	1.398	1.404	1.410	1.418	1.424	1.430	1.436	1.441	1.449	1.455	1.460	1.466	1.472	1.478	1.482	1.488	1.494	1.498	1.501	1.506	1.510	1.514	1.516	1.520	1.524	1.525	1.528	1.530	1.530	1.531	1.532	1.532	1.532	1.530	1.530	1.528	1.526	1.524	1.520	1.518	1.514	1.509	1.504	1.499	1.494	1.488	1.482	1.475	1.468	1.461	1.454	1.446	1.439	1.430	1.422	1.414	1.406	1.398	1.390	1.381	1.374	1.365	1.359	1.351	1.345	1.338	1.331	1.324	1.319	1.314	1.309	1.304	1.299	1.296	1.292	1.290	1.288	1.286	1.285	1.284	1.284	1.284	1.285	1.286	1.290	1.291	1.295	1.298	1.302	1.308	1.310	1.315	1.321	1.326	1.331	1.338	1.344	1.350	1.355	1.361	1.368	1.372	1.379	1.384	1.390	1.395	1.399	1.404	1.408	1.411	1.415	1.419	1.421	1.422	1.424	1.425	1.426	1.426	1.426	1.425	1.424	1.422	1.419	1.416	1.414	1.409	1.404	1.399	1.395	1.389	1.381	1.375	1.369	1.362	1.355	1.346	1.338	1.330	1.321	1.312	1.304	1.295	1.285	1.278	1.268	1.259	1.249	1.240	1.231	1.222	1.212	1.204	1.196	1.186	1.178	1.170	1.161	1.154	1.145	1.138	1.129	1.122	1.115	1.109	1.101	1.094	1.086	1.080	1.072	1.068	1.061	1.055	1.049	1.044	1.038	1.031	1.028	1.021	1.016	1.011	1.005	1.001	0.996	0.991	0.986	0.982	0.978	0.972	0.970	0.965	0.961	0.959	0.954	0.951	0.948	0.945	0.941	0.939	0.936	0.934	0.931	0.929	0.926	0.924	0.922	0.920	0.919	0.918	0.915	0.915	0.912	0.912	0.911	0.910	0.910	0.908	0.908	0.908	0.905	0.905	0.902	0.902	0.901	0.899	0.896	0.895	0.892	0.890	0.886	0.882	0.879	0.874	0.869	0.864	0.858	0.851	0.845	0.835	0.828	0.820	0.810	0.799	0.789	0.776	0.765	0.752	0.739	0.725	0.709	0.695	0.679	0.661	0.645	0.628	0.610	0.591	0.574	0.554	0.535	0.515	0.495	0.474	0.455	0.435	0.414	0.394	0.375	0.355	0.336	0.316	0.299	0.280	0.262	0.246	0.230	0.214	0.199	0.185	0.171	0.159	0.148	0.138	0.128	0.119	0.112	0.106	0.100	0.096	0.092	0.090	0.089	0.089	0.090	0.091	0.095	0.099	0.104	0.110	0.116	0.124	0.132	0.141	0.151	0.161	0.172	0.184	0.195	0.206	0.219	0.232	0.245	0.258	0.270	0.282	0.294	0.305	0.316	0.329	0.339	0.349	0.358	0.366	0.374	0.381	0.388	0.392	0.396	0.400	0.402	0.404	0.405	0.402	0.402	0.399	0.395	0.389	0.384	0.376	0.368	0.358	0.348	0.335	0.322	0.310	0.296	0.281	0.265	0.249	0.231	0.214	0.195	0.176	0.158	0.139	0.119	0.099	0.076	0.058	0.038	0.016	-0.004	-0.022	-0.042	-0.062	-0.081	-0.100	-0.118	-0.134	-0.151	-0.168	-0.182	-0.198	-0.211	-0.224	-0.235	-0.246	-0.258	-0.266	-0.274	-0.282	-0.288	-0.294	-0.296	-0.300	-0.301	-0.302	-0.302	-0.301	-0.300	-0.296	-0.292	-0.288	-0.281	-0.275	-0.269	-0.260	-0.250	-0.241	-0.230	-0.219	-0.208	-0.195	-0.182	-0.170	-0.158	-0.142	-0.129	-0.115	-0.100	-0.085	-0.071	-0.055	-0.040	-0.025	-0.011	0.002	0.018	0.031	0.044	0.058	0.070	0.084	0.095	0.108	0.118	0.128	0.139	0.148	0.156	0.165	0.172	0.180	0.188	0.192	0.198	0.202	0.206	0.209	0.211	0.214	0.215	0.215	0.216	0.216	0.215	0.214	0.211	0.210	0.208	0.205	0.200	0.198	0.194	0.189	0.185	0.181	0.176	0.171	0.166	0.162	0.159	0.155	0.150	0.146	0.144	0.140	0.138	0.136	0.134	0.134	0.131	0.132	0.132	0.134	0.136	0.138	0.141	0.146	0.151	0.158	0.164	0.171	0.179	0.189	0.199	0.210	0.221	0.234	0.248	0.262	0.278	0.294	0.311	0.329	0.348	0.366	0.386	0.408	0.428	0.450	0.471	0.494	0.518	0.540	0.564	0.589	0.611	0.636	0.660	0.685	0.709	0.734	0.758	0.781	0.805	0.828	0.851	0.875	0.896	0.918	0.939	0.959	0.979	0.999	1.016	1.035	1.051	1.068	1.082	1.098	1.110	1.122	1.135	1.144	1.155	1.162	1.170	1.178	1.182	1.188	1.191	1.194	1.195	1.198	1.196	1.196	1.194	1.192	1.189	1.185	1.180	1.175	1.169	1.162	1.155	1.149	1.140	1.131	1.124	1.114	1.104	1.095	1.086	1.075	1.066	1.056	1.049	1.039	1.029	1.020	1.011	1.002	0.995	0.986	0.979	0.971	0.965	0.960	0.952	0.948	0.942	0.940	0.936	0.932	0.930	0.929	0.929	0.928	0.928	0.929	0.930	0.932	0.935	0.938	0.941	0.945	0.950	0.955	0.960	0.966	0.972	0.978	0.984	0.991	0.998	1.005	1.012	1.021	1.028	1.036	1.044	1.051	1.058	1.065	1.072	1.079	1.085	1.091	1.098	1.102	1.108	1.111	1.115	1.120	1.122	1.124	1.126	1.126	1.128	1.128	1.126	1.125	1.124	1.120	1.116	1.112	1.108	1.101	1.095	1.089	1.081	1.072	1.064	1.055	1.044	1.034	1.022	1.010	0.998	0.984	0.971	0.958	0.942	0.928	0.912	0.898	0.880	0.865	0.849	0.831	0.815	0.799	0.781	0.765	0.748	0.729	0.712	0.696	0.680	0.662	0.646	0.630	0.612	0.599	0.582	0.568	0.552	0.539	0.525	0.511	0.499	0.486	0.475	0.464	0.452	0.442	0.434	0.425	0.416	0.410	0.402	0.396	0.390	0.386	0.381	0.379	0.376	0.374	0.372	0.372	0.372	0.374	0.375	0.376	0.379	0.382	0.385	0.389	0.395	0.399	0.404	0.411	0.416	0.422	0.431	0.438	0.445	0.454	0.460	0.469	0.478	0.485	0.494	0.502	0.511	0.519	0.526	0.535	0.542	0.550	0.558	0.565	0.571	0.579	0.585	0.591	0.596	0.601	0.606	0.611	0.615	0.620	0.624	0.625	0.629	0.630	0.632	0.634	0.634	0.635	0.636	0.636	0.635	0.635	0.634	0.632	0.631	0.629	0.628	0.625	0.622	0.620	0.618	0.615	0.612	0.609	0.606	0.602	0.600	0.598	0.595	0.592	0.590	0.588	0.586	0.584	0.582	0.580	0.580	0.579	0.578	0.576	0.578	0.576	0.578	0.578	0.579	0.580	0.581	0.582	0.584	0.586	0.589	0.592	0.594	0.598	0.601	0.605	0.609	0.612	0.616	0.620	0.626	0.630	0.636	0.640	0.645	0.651	0.655	0.660	0.666	0.671	0.675	0.680	0.685	0.690	0.695	0.700	0.705	0.709	0.714	0.718	0.721	0.726	0.730	0.731	0.735	0.739	0.740	0.742	0.745	0.748	0.748	0.749	0.749	0.749	0.749	0.749	0.748	0.746	0.744	0.741	0.739	0.736	0.734	0.730	0.726	0.721	0.716	0.711	0.706	0.700	0.692	0.686	0.680	0.672	0.665	0.656	0.649	0.640	0.631	0.622	0.614	0.604	0.594	0.585	0.575	0.564	0.554	0.545	0.535	0.525	0.515	0.505	0.496	0.486	0.478	0.469	0.460	0.450	0.442	0.435	0.428	0.420	0.414	0.408	0.401	0.395	0.390	0.386	0.382	0.379	0.376	0.374	0.371	0.370	0.371	0.371	0.372	0.372	0.374	0.376	0.379	0.382	0.388	0.390	0.395	0.400	0.408	0.412	0.419	0.426	0.434	0.441	0.448	0.455	0.462	0.470	0.478	0.486	0.495	0.502	0.510	0.518	0.525	0.532	0.540	0.548	0.552	0.559	0.565	0.570	0.575	0.579	0.584	0.586	0.590	0.591	0.594	0.595	0.596	0.595	0.595	0.594	0.591	0.589	0.586	0.582	0.579	0.575	0.569	0.564	0.558	0.551	0.544	0.535	0.528	0.519	0.509	0.500	0.490	0.480	0.469	0.459	0.448	0.436	0.425	0.414	0.401	0.389	0.378	0.365	0.352	0.340	0.328	0.315	0.302	0.290	0.276	0.265	0.252	0.240	0.228	0.216	0.204	0.192	0.180	0.169	0.158	0.146	0.136	0.125	0.115	0.104	0.094	0.085	0.075	0.066	0.058	0.049	0.041	0.032	0.025	0.018	0.011	0.005	-0.001	-0.008	-0.012	-0.018	-0.021	-0.025	-0.029	-0.031	-0.034	-0.035	-0.038	-0.038	-0.038	-0.038	-0.038	-0.036	-0.034	-0.031	-0.029	-0.025	-0.020	-0.015	-0.011	-0.004	0.001	0.009	0.016	0.025	0.034	0.044	0.054	0.062	0.074	0.085	0.098	0.110	0.124	0.136	0.150	0.164	0.180	0.194	0.209	0.225	0.241	0.258	0.274	0.291	0.308	0.325	0.342	0.360	0.378	0.396	0.415	0.434	0.451	0.470	0.489	0.506	0.525	0.542	0.562	0.580	0.600	0.618	0.636	0.655	0.674	0.691	0.709	0.729	0.746	0.764	0.781	0.800	0.819	0.836	0.854	0.871	0.889	0.908	0.925	0.944	0.961	0.979	0.998	1.014	1.032	1.051	1.069	1.086	1.105	1.122	1.141	1.160	1.178	1.196	1.215	1.234	1.252	1.272	1.291	1.310	1.329	1.349	1.368	1.386	1.406	1.426	1.445	1.464	1.484	1.504	1.524	1.542	1.562	1.581	1.601	1.621	1.640	1.659	1.679	1.696	1.716	1.734	1.752	1.770	1.788	1.805	1.822	1.839	1.855	1.871	1.886	1.902	1.916	1.930	1.944	1.956	1.970	1.981	1.991	2.002	2.013	2.020	2.029	2.035	2.044	2.049	2.052	2.058	2.061	2.064	2.065	2.066	2.065	2.062	2.061	2.058	2.055	2.049	2.042	2.036	2.029	2.020	2.010	2.000	1.989	1.975	1.962	1.949	1.935	1.920	1.904	1.888	1.871	1.854	1.836	1.818	1.800	1.780	1.761	1.741	1.721	1.701	1.682	1.662	1.642	1.622	1.604	1.585	1.565	1.546	1.529	1.511	1.494	1.476	1.460	1.444	1.429	1.415	1.401	1.388	1.376	1.364	1.354	1.344	1.334	1.326	1.318	1.310	1.305	1.300	1.294	1.291	1.288	1.285	1.284	1.281	1.281	1.280	1.281	1.281	1.284	1.286	1.289	1.291	1.295	1.299	1.301	1.305	1.309	1.314	1.318	1.321	1.326	1.330	1.335	1.338	1.341	1.345	1.349	1.352	1.355	1.358	1.360	1.361	1.362	1.364	1.365	1.365	1.364	1.364	1.361	1.360	1.358	1.354	1.350	1.346	1.341	1.335	1.329	1.322	1.315	1.305	1.296	1.286	1.276	1.265	1.254	1.242	1.228	1.214	1.200	1.185	1.169	1.152	1.136	1.118	1.099	1.080	1.060	1.040	1.020	0.999	0.978	0.955	0.932	0.910	0.886	0.865	0.840	0.816	0.792	0.768	0.744	0.719	0.695	0.670	0.646	0.622	0.600	0.575	0.551	0.530	0.507	0.485	0.465	0.444	0.425	0.405	0.388	0.369	0.352	0.336	0.321	0.308	0.295	0.282	0.270	0.261	0.251	0.242	0.236	0.230	0.225	0.221	0.219	0.216	0.215	0.215	0.216	0.218	0.221	0.224	0.229	0.232	0.238	0.244	0.251	0.259	0.266	0.274	0.282	0.291	0.300	0.310	0.319	0.328	0.336	0.346	0.355	0.364	0.370	0.379	0.386	0.392	0.399	0.405	0.409	0.414	0.416	0.420	0.421	0.424	0.424	0.424	0.422	0.420	0.416	0.412	0.409	0.402	0.396	0.389	0.380	0.371	0.361	0.350	0.338	0.325	0.312	0.298	0.284	0.269	0.252	0.236	0.219	0.202	0.185	0.166	0.148	0.128	0.110	0.090	0.070	0.051	0.032	0.012	-0.008	-0.026	-0.046	-0.066	-0.084	-0.104	-0.121	-0.140	-0.156	-0.175	-0.190	-0.206	-0.222	-0.236	-0.251	-0.265	-0.278	-0.290	-0.302	-0.312	-0.322	-0.330	-0.340	-0.346	-0.354	-0.359	-0.364	-0.368	-0.370	-0.372	-0.374	-0.374	-0.374	-0.372	-0.370	-0.366	-0.362	-0.358	-0.352	-0.345	-0.338	-0.330	-0.320	-0.311	-0.301	-0.291	-0.280	-0.268	-0.255	-0.241	-0.228	-0.212	-0.199	-0.184	-0.169	-0.151	-0.135	-0.119	-0.102	-0.086	-0.069	-0.052	-0.034	-0.016	0.000	0.018	0.035	0.051	0.070	0.086	0.102	0.119	0.135	0.151	0.166	0.182	0.196	0.211	0.226	0.239	0.252	0.265	0.276	0.289	0.299	0.309	0.320	0.329	0.338	0.346	0.352	0.360	0.366	0.372	0.378	0.381	0.386	0.389	0.392	0.395	0.396	0.398	0.399	0.399	0.399	0.398	0.398	0.395	0.394	0.392	0.389	0.385	0.384	0.379	0.375	0.371	0.366	0.364	0.359	0.354	0.349	0.344	0.339	0.334	0.329	0.324	0.319	0.314	0.309	0.304	0.299	0.295	0.290	0.285	0.281	0.278	0.272	0.269	0.265	0.261	0.258	0.255	0.252	0.249	0.245	0.244	0.241	0.239	0.236	0.234	0.231	0.231	0.229	0.228	0.226	0.224	0.224	0.222	0.221	0.220	0.219	0.218	0.216	0.215	0.214	0.212	0.210	0.209	0.208	0.206	0.204	0.202	0.200	0.199	0.195	0.194	0.190	0.188	0.184	0.180	0.176	0.174	0.169	0.164	0.159	0.152	0.149	0.141	0.135	0.129	0.122	0.115	0.108	0.100	0.091	0.082	0.074	0.064	0.055	0.044	0.034	0.025	0.014	0.001	-0.010	-0.021	-0.032	-0.044	-0.056	-0.068	-0.080	-0.092	-0.104	-0.115	-0.128	-0.140	-0.151	-0.162	-0.174	-0.185	-0.195	-0.205	-0.215	-0.225	-0.234	-0.242	-0.250	-0.258	-0.264	-0.271	-0.276	-0.280	-0.285	-0.289	-0.290	-0.292	-0.292	-0.292	-0.291	-0.289	-0.286	-0.284	-0.279	-0.274	-0.266	-0.260	-0.252	-0.244	-0.234	-0.224	-0.212	-0.201	-0.189	-0.175	-0.161	-0.146	-0.132	-0.116	-0.101	-0.085	-0.069	-0.051	-0.034	-0.016	0.000	0.018	0.036	0.054	0.070	0.089	0.105	0.122	0.139	0.156	0.171	0.188	0.201	0.218	0.231	0.245	0.259	0.270	0.284	0.295	0.305	0.316	0.325	0.335	0.342	0.350	0.358	0.364	0.370	0.375	0.381	0.384	0.388	0.391	0.394	0.396	0.398	0.400	0.400	0.402	0.402	0.402	0.404	0.405	0.405	0.405	0.405	0.405	0.405	0.406	0.406	100.000	5.000	2.000	1.000	3.000	0.000	0.000	0.000	0.000	0.000	0.000	0.000	0.000	0.000	0.000	0.000	0.000	0.000	0.341	0.330	0.319	0.309	0.298	0.289	0.280	0.272	0.265	0.259	0.252	0.249	0.245	0.241	0.239	0.238	0.236	0.235	0.236	0.238	0.239	0.242	0.245	0.249	0.254	0.259	0.265	0.270	0.278	0.285	0.292	0.300	0.309	0.316	0.325	0.332	0.342	0.350	0.359	0.366	0.375	0.382	0.390	0.398	0.405	0.411	0.418	0.422	0.428	0.432	0.436	0.440	0.441	0.444	0.445	0.446	0.446	0.445	0.444	0.440	0.438	0.434	0.428	0.422	0.416	0.409	0.401	0.392	0.384	0.374	0.365	0.352	0.341	0.329	0.318	0.304	0.290	0.276	0.261	0.249	0.232	0.219	0.204	0.188	0.174	0.158	0.142	0.128	0.112	0.096	0.082	0.066	0.052	0.039	0.025	0.011	-0.002	-0.015	-0.026	-0.039	-0.050	-0.061	-0.071	-0.080	-0.089	-0.098	-0.105	-0.112	-0.119	-0.125	-0.129	-0.134	-0.136	-0.140	-0.141	-0.142	-0.142	-0.141	-0.141	-0.139	-0.136	-0.132	-0.129	-0.124	-0.118	-0.111	-0.104	-0.096	-0.089	-0.080	-0.070	-0.059	-0.049	-0.039	-0.028	-0.016	-0.002	0.009	0.021	0.035	0.049	0.062	0.076	0.090	0.104	0.119	0.131	0.146	0.159	0.174	0.186	0.200	0.212	0.225	0.239	0.250	0.261	0.272	0.284	0.294	0.304	0.314	0.322	0.331	0.340	0.346	0.354	0.359	0.365	0.370	0.375	0.379	0.384	0.388	0.389	0.392	0.395	0.396	0.398	0.399	0.399	0.400	0.401	0.400	0.401	0.401	0.401	0.401	0.401	0.402	0.401	0.401	0.402	0.405	0.405	0.406	0.408	0.410	0.412	0.415	0.419	0.421	0.426	0.430	0.435	0.441	0.446	0.454	0.461	0.468	0.476	0.484	0.492	0.501	0.511	0.521	0.532	0.542	0.552	0.564	0.575	0.588	0.599	0.610	0.622	0.634	0.646	0.658	0.670	0.682	0.694	0.705	0.716	0.729	0.740	0.750	0.761	0.770	0.781	0.790	0.799	0.806	0.815	0.822	0.830	0.838	0.844	0.851	0.856	0.862	0.868	0.872	0.876	0.881	0.885	0.889	0.891	0.894	0.898	0.900	0.901	0.904	0.905	0.908	0.910	0.911	0.914	0.915	0.918	0.919	0.921	0.924	0.926	0.929	0.931	0.935	0.938	0.941	0.944	0.948	0.951	0.956	0.960	0.964	0.970	0.974	0.980	0.984	0.990	0.995	1.001	1.008	1.012	1.019	1.025	1.030	1.036	1.042	1.048	1.054	1.060	1.065	1.071	1.078	1.081	1.088	1.091	1.096	1.102	1.106	1.110	1.115	1.118	1.121	1.124	1.128	1.130	1.132	1.135	1.136	1.139	1.141	1.142	1.145	1.146	1.149	1.150	1.152	1.154	1.156	1.158	1.160	1.162	1.165	1.169	1.171	1.175	1.180	1.184	1.190	1.195	1.202	1.208	1.216	1.222	1.231	1.240	1.251	1.261	1.271	1.282	1.295	1.308	1.321	1.335	1.350	1.364	1.380	1.396	1.412	1.430	1.448	1.465	1.485	1.504	1.522	1.541	1.561	1.581	1.601	1.621	1.640	1.660	1.680	1.700	1.719	1.738	1.756	1.776	1.794	1.812	1.830	1.845	1.862	1.879	1.894	1.909	1.922	1.936	1.949	1.961	1.972	1.982	1.994	2.002	2.011	2.020	2.027	2.035	2.040	2.046	2.051	2.055	2.059	2.062	2.066	2.068	2.070	2.071	2.071	2.072	2.072	2.072	2.070	2.070	2.069	2.068	2.065	2.062	2.060	2.058	2.055	2.051	2.049	2.045	2.041	2.038	2.034	2.030	2.026	2.021	2.018	2.011	2.007	2.001	1.995	1.990	1.984	1.978	1.970	1.964	1.956	1.949	1.941	1.931	1.924	1.915	1.905	1.895	1.885	1.875	1.864	1.852	1.841	1.830	1.819	1.805	1.792	1.780	1.766	1.754	1.740	1.726	1.712	1.698	1.684	1.669	1.655	1.640	1.626	1.612	1.598	1.584	1.571	1.556	1.544	1.530	1.518	1.505	1.492	1.480	1.470	1.458	1.446	1.436	1.425	1.416	1.408	1.398	1.390	1.382	1.375	1.366	1.360	1.354	1.348	1.342	1.336	1.331	1.325	1.321	1.316	1.312	1.309	1.305	1.300	1.296	1.291	1.288	1.282	1.279	1.274	1.270	1.265	1.260	1.255	1.249	1.242	1.238	1.230	1.224	1.216	1.209	1.201	1.192	1.184	1.175	1.165	1.156	1.145	1.135	1.124	1.114	1.102	1.089	1.078	1.065	1.052	1.039	1.028	1.014	1.001	0.988	0.974	0.961	0.948	0.934	0.920	0.906	0.892	0.881	0.868	0.855	0.841	0.829	0.816	0.804	0.792	0.780	0.769	0.758	0.746	0.735	0.724	0.712	0.702	0.692	0.682	0.672	0.661	0.651	0.641	0.630	0.620	0.611	0.600	0.590	0.579	0.569	0.559	0.549	0.536	0.525	0.515	0.502	0.491	0.479	0.468	0.455	0.442	0.429	0.416	0.402	0.389	0.376	0.361	0.348	0.332	0.318	0.304	0.289	0.275	0.260	0.245	0.230	0.216	0.201	0.186	0.172	0.158	0.144	0.131	0.118	0.105	0.092	0.081	0.070	0.060	0.049	0.039	0.031	0.021	0.014	0.008	0.001	-0.004	-0.009	-0.014	-0.016	-0.019	-0.021	-0.022	-0.024	-0.022	-0.021	-0.021	-0.018	-0.015	-0.010	-0.006	-0.001	0.004	0.011	0.016	0.024	0.031	0.039	0.048	0.055	0.064	0.072	0.081	0.091	0.100	0.110	0.120	0.128	0.138	0.146	0.155	0.164	0.171	0.180	0.188	0.195	0.202	0.210	0.215	0.220	0.226	0.230	0.235	0.239	0.241	0.245	0.248	0.249	0.250	0.250	0.250	0.249	0.249	0.248	0.244	0.241	0.239	0.235	0.230	0.226	0.221	0.216	0.211	0.205	0.198	0.190	0.184	0.178	0.171	0.164	0.156	0.148	0.141	0.132	0.125	0.116	0.109	0.101	0.094	0.088	0.080	0.072	0.066	0.059	0.054	0.046	0.041	0.035	0.030	0.025	0.021	0.015	0.011	0.008	0.005	0.002	-0.001	-0.002	-0.005	-0.008	-0.009	-0.010	-0.011	-0.011	-0.012	-0.012	-0.011	-0.011	-0.010	-0.009	-0.008	-0.004	-0.002	0.000	0.002	0.005	0.009	0.011	0.015	0.018	0.021	0.025	0.029	0.034	0.038	0.041	0.046	0.051	0.056	0.061	0.065	0.070	0.075	0.080	0.085	0.090	0.095	0.100	0.106	0.111	0.116	0.120	0.126	0.131	0.136	0.142	0.146	0.151	0.156	0.160	0.166	0.171	0.175	0.180	0.184	0.188	0.191	0.195	0.199	0.202	0.205	0.209	0.211	0.214	0.216	0.218	0.220	0.221	0.222	0.224	0.224	0.224	0.225	0.224	0.222	0.222	0.221	0.220	0.219	0.216	0.215	0.211	0.209	0.206	0.202	0.200	0.198	0.192	0.190	0.186	0.182	0.179	0.175	0.172	0.168	0.165	0.161	0.159	0.155	0.152	0.150	0.149	0.146	0.145	0.144	0.144	0.142	0.142	0.144	0.144	0.145	0.148	0.150	0.152	0.155	0.159	0.164	0.169	0.175	0.180	0.186	0.194	0.200	0.208	0.216	0.225	0.232	0.241	0.251	0.261	0.270	0.280	0.289	0.300	0.310	0.319	0.329	0.339	0.349	0.359	0.368	0.376	0.385	0.394	0.402	0.409	0.418	0.424	0.430	0.436	0.441	0.448	0.450	0.455	0.458	0.461	0.462	0.465	0.465	0.466	0.466	0.466	0.464	0.464	0.461	0.459	0.456	0.454	0.450	0.448	0.444	0.439	0.436	0.431	0.426	0.424	0.419	0.415	0.411	0.408	0.404	0.401	0.398	0.396	0.394	0.391	0.390	0.389	0.389	0.389	0.389	0.390	0.392	0.395	0.396	0.401	0.405	0.410	0.416	0.421	0.429	0.436	0.445	0.452	0.462	0.472	0.482	0.495	0.506	0.518	0.531	0.544	0.558	0.571	0.586	0.600	0.615	0.630	0.644	0.660	0.675	0.691	0.708	0.722	0.738	0.752	0.768	0.782	0.796	0.811	0.825	0.839	0.851	0.864	0.876	0.888	0.899	0.909	0.919	0.928	0.936	0.944	0.951	0.958	0.962	0.969	0.974	0.978	0.979	0.981	0.982	0.984	0.982	0.982	0.980	0.978	0.975	0.972	0.968	0.964	0.958	0.951	0.945	0.938	0.930	0.922	0.914	0.905	0.896	0.888	0.878	0.868	0.856	0.848	0.836	0.826	0.815	0.805	0.794	0.784	0.774	0.762	0.752	0.744	0.734	0.724	0.715	0.705	0.698	0.689	0.681	0.674	0.666	0.660	0.654	0.648	0.642	0.638	0.632	0.628	0.625	0.621	0.619	0.616	0.614	0.612	0.611	0.610	0.610	0.611	0.610	0.611	0.612	0.612	0.614	0.616	0.618	0.619	0.621	0.624	0.626	0.629	0.631	0.634	0.636	0.640	0.642	0.645	0.648	0.651	0.652	0.656	0.659	0.660	0.662	0.665	0.668	0.670	0.671	0.672	0.674	0.675	0.676	0.676	0.678	0.678	0.679	0.678	0.678	0.678	0.678	0.678	0.676	0.675	0.675	0.674	0.672	0.671	0.669	0.669	0.666	0.665	0.664	0.661	0.659	0.658	0.656	0.655	0.652	0.650	0.648	0.646	0.644	0.642	0.641	0.640	0.638	0.636	0.635	0.634	0.632	0.631	0.630	0.628	0.626	0.625	0.625	0.622	0.622	0.622	0.620	0.620	0.619	0.618	0.618	0.616	0.615	0.614	0.614	0.612	0.612	0.611	0.610	0.609	0.608	0.605	0.604	0.602	0.600	0.598	0.596	0.594	0.592	0.590	0.586	0.584	0.581	0.578	0.574	0.570	0.566	0.561	0.556	0.551	0.548	0.541	0.536	0.530	0.524	0.519	0.511	0.505	0.498	0.490	0.482	0.475	0.468	0.459	0.450	0.444	0.434	0.425	0.418	0.408	0.400	0.390	0.381	0.372	0.362	0.354	0.345	0.335	0.326	0.318	0.309	0.300	0.290	0.282	0.274	0.265	0.256	0.249	0.240	0.232	0.225	0.218	0.210	0.204	0.196	0.189	0.182	0.176	0.170	0.165	0.160	0.155	0.150	0.145	0.140	0.136	0.132	0.129	0.126	0.124	0.120	0.119	0.118	0.115	0.114	0.114	0.114	0.114	0.114	0.115	0.116	0.118	0.119	0.121	0.124	0.125	0.129	0.131	0.135	0.139	0.144	0.148	0.154	0.159	0.164	0.170	0.176	0.182	0.189	0.195	0.201	0.209	0.216	0.224	0.231	0.238	0.245	0.254	0.261	0.269	0.276	0.284	0.290	0.298	0.305	0.312	0.319	0.325	0.332	0.339	0.344	0.350	0.355	0.360	0.365	0.369	0.374	0.378	0.381	0.385	0.389	0.391	0.394	0.395	0.398	0.399	0.401	0.401	0.402	0.402	0.404	0.404	0.405	0.404	0.405	0.405	0.404	0.404	0.405	0.405	0.405	0.405	0.405	0.405	0.406	0.406	0.408	0.409	0.410	0.411	0.412	0.415	0.418	0.419	0.422	0.425	0.429	0.431	0.435	0.439	0.444	0.449	0.451	0.458	0.461	0.468	0.472	0.478	0.482	0.488	0.492	0.498	0.502	0.509	0.512	0.519	0.524	0.528	0.531	0.535	0.539	0.542	0.546	0.549	0.552	0.554	0.556	0.558	0.559	0.558	0.559	0.558	0.558	0.555	0.555	0.552	0.549	0.548	0.544	0.541	0.536	0.532	0.528	0.524	0.519	0.514	0.507	0.502	0.498	0.491	0.485	0.481	0.475	0.470	0.465	0.461	0.456	0.451	0.449	0.444	0.441	0.439	0.436	0.434	0.432	0.431	0.432	0.431	0.432	0.435	0.438	0.440	0.445	0.450	0.455	0.461	0.468	0.475	0.484	0.495	0.505	0.516	0.528	0.541	0.554	0.569	0.584	0.600	0.618	0.634	0.651	0.671	0.690	0.710	0.731	0.751	0.774	0.796	0.819	0.841	0.865	0.890	0.914	0.938	0.962	0.988	1.014	1.039	1.064	1.090	1.116	1.142	1.169	1.194	1.220	1.245	1.271	1.296	1.320	1.345	1.369	1.395	1.418	1.441	1.464	1.486	1.509	1.530	1.551	1.571	1.592	1.611	1.631	1.650	1.669	1.686	1.702	1.720	1.736	1.751	1.765	1.781	1.794	1.808	1.821	1.832	1.845	1.858	1.868	1.879	1.889	1.899	1.908	1.916	1.925	1.934	1.942	1.949	1.956	1.965	1.971	1.976	1.984	1.990	1.995	2.001	2.006	2.011	2.016	2.020	2.025	2.029	2.033	2.036	2.040	2.044	2.046	2.050	2.051	2.055	2.056	2.058	2.059	2.060	2.060	2.060	2.060	2.059	2.059	2.058	2.055	2.051	2.049	2.045	2.041	2.035	2.031	2.025	2.018	2.011	2.002	1.995	1.986	1.976	1.968	1.956	1.945	1.934	1.921	1.909	1.895	1.882	1.869	1.854	1.840	1.825	1.809	1.794	1.779	1.762	1.748	1.730	1.714	1.699	1.682	1.668	1.651	1.636	1.622	1.608	1.594	1.580	1.566	1.552	1.541	1.530	1.519	1.508	1.498	1.489	1.480	1.471	1.465	1.459	1.454	1.448	1.444	1.440	1.436	1.434	1.431	1.430	1.430	1.430	1.430	1.430	1.431	1.434	1.435	1.438	1.441	1.444	1.446	1.451	1.454	1.458	1.461	1.464	1.468	1.470	1.474	1.476	1.478	1.480	1.481	1.482	1.482	1.484	1.482	1.482	1.481	1.479	1.478	1.474	1.470	1.465	1.460	1.455	1.449	1.442	1.435	1.426	1.418	1.408	1.398	1.386	1.374	1.362	1.350	1.336	1.322	1.308	1.294	1.278	1.261	1.245	1.228	1.210	1.194	1.175	1.156	1.136	1.118	1.099	1.079	1.058	1.038	1.016	0.996	0.975	0.954	0.931	0.910	0.888	0.866	0.845	0.824	0.801	0.780	0.759	0.736	0.716	0.694	0.674	0.651	0.630	0.610	0.589	0.569	0.550	0.530	0.511	0.491	0.472	0.454	0.436	0.420	0.402	0.386	0.371	0.355	0.340	0.326	0.312	0.298	0.285	0.272	0.261	0.251	0.241	0.231	0.221	0.214	0.205	0.199	0.192	0.186	0.180	0.175	0.171	0.168	0.164	0.161	0.159	0.156	0.156	0.154	0.154	0.152	0.152	0.152	0.151	0.152	0.152	0.152	0.154	0.155	0.155	0.156	0.155	0.155	0.156	0.156	0.156	0.155	0.154	0.152	0.150	0.149	0.146	0.142	0.140	0.135	0.131	0.125	0.120	0.114	0.106	0.099	0.091	0.082	0.072	0.062	0.052	0.041	0.030	0.018	0.006	-0.008	-0.021	-0.035	-0.049	-0.064	-0.080	-0.095	-0.111	-0.128	-0.144	-0.161	-0.179	-0.196	-0.214	-0.232	-0.249	-0.268	-0.286	-0.304	-0.324	-0.341	-0.360	-0.378	-0.396	-0.414	-0.431	-0.449	-0.466	-0.484	-0.500	-0.516	-0.534	-0.549	-0.565	-0.580	-0.595	-0.610	-0.624	-0.636	-0.650	-0.661	-0.672	-0.684	-0.695	-0.705	-0.714	-0.724	-0.731	-0.739	-0.745	-0.751	-0.756	-0.760	-0.764	-0.766	-0.768	-0.769	-0.769	-0.769	-0.766	-0.765	-0.761	-0.759	-0.754	-0.748	-0.741	-0.734	-0.726	-0.718	-0.706	-0.696	-0.684	-0.671	-0.658	-0.642	-0.628	-0.614	-0.596	-0.580	-0.561	-0.544	-0.525	-0.506	-0.485	-0.465	-0.444	-0.424	-0.402	-0.380	-0.359	-0.336	-0.315	-0.292	-0.271	-0.249	-0.228	-0.205	-0.184	-0.162	-0.141	-0.121	-0.100	-0.081	-0.061	-0.044	-0.025	-0.009	0.009	0.024	0.039	0.054	0.066	0.079	0.090	0.100	0.110	0.118	0.126	0.131	0.138	0.142	0.146	0.149	0.150	0.151	0.151	0.150	0.148	0.145	0.141	0.136	0.130	0.125	0.119	0.111	0.104	0.095	0.086	0.076	0.066	0.058	0.045	0.035	0.024	0.012	0.001	-0.011	-0.024	-0.034	-0.046	-0.058	-0.070	-0.080	-0.092	-0.102	-0.114	-0.124	-0.134	-0.144	-0.154	-0.162	-0.171	-0.180	-0.188	-0.195	-0.202	-0.208	-0.215	-0.220	-0.225	-0.230	-0.234	-0.238	-0.241	-0.244	-0.246	-0.248	-0.249	-0.250	-0.251	-0.251	-0.251	-0.251	-0.250	-0.249	-0.248	-0.246	-0.244	-0.242	-0.239	-0.238	-0.235	-0.232	-0.229	-0.226	-0.224	-0.220	-0.218	-0.215	-0.212	-0.210	-0.206	-0.205	-0.202	-0.200	-0.199	-0.196	-0.196	-0.195	-0.194	-0.194	-0.194	-0.194	-0.194	-0.195	-0.196	-0.198	-0.199	-0.202	-0.205	-0.208	-0.211	-0.215	-0.219	-0.222	-0.228	-0.232	-0.238	-0.242	-0.249	-0.254	-0.259	-0.266	-0.271	-0.278	-0.285	-0.290	-0.296	-0.302	-0.309	-0.315	-0.320	-0.326	-0.331	-0.336	-0.341	-0.346	-0.350	-0.352	-0.355	-0.359	-0.361	-0.361	-0.361	-0.361	-0.361	-0.361	-0.359	-0.355	-0.351	-0.348	-0.341	-0.336	-0.330	-0.321	-0.312	-0.304	-0.294	-0.282	-0.271	-0.259	-0.245	-0.231	-0.216	-0.201	-0.185	-0.168	-0.151	-0.134	-0.115	-0.096	-0.076	-0.058	-0.036	-0.016	0.005	0.026	0.048	0.069	0.090	0.112	0.134	0.154	0.175	0.196	0.216	0.238	0.258	0.278	0.296	0.315	0.334	0.351	0.369	0.386	0.402	0.419	0.432	0.448	0.461	0.474	0.486	0.498	0.509	0.519	0.528	0.536	0.544	0.551	0.556	0.564	0.569	0.571	0.576	0.579	0.581	0.584	0.585	0.585	0.586	0.585	0.585	0.582	0.582	0.580	0.578	0.575	0.572	0.569	0.566	0.562	0.560	0.556	0.552	0.549	0.545	0.541	0.539	0.536	0.532	0.530	0.526	0.524	0.521	0.519	0.516	0.515	0.512	0.512	0.511	0.511	0.511	0.510	0.511	0.512	0.514	0.515	0.518	0.520	0.522	0.526	0.529	0.532	0.538	0.541	0.546	0.554	0.559	0.565	0.571	0.579	0.586	0.594	0.601	0.610	0.619	0.628	0.638	0.645	0.655	0.665	0.675	0.686	0.696	0.706	0.718	0.728	0.739	0.749	0.760	0.771	0.781	0.791	0.801	0.812	0.822	0.831	0.842	0.852	0.861	0.870	0.880	0.888	0.896	0.904	0.911	0.918	0.925	0.931	0.938	0.942	0.948	0.952	0.956	0.960	0.964	0.965	0.968	0.969	0.970	0.970	0.971	0.970	0.969	0.966	0.966	0.964	0.959	0.956	0.952	0.948	0.942	0.938	0.932	0.926	0.920	0.912	0.905	0.896	0.889	0.880	0.872	0.862	0.852	0.844	0.834	0.824	0.814	0.804	0.792	0.781	0.770	0.759	0.748	0.736	0.725	0.714	0.701	0.690	0.678	0.665	0.652	0.642	0.629	0.618	0.605	0.592	0.580	0.569	0.555	0.542	0.531	0.519	0.505	0.494	0.481	0.469	0.456	0.444	0.432	0.420	0.408	0.395	0.384	0.371	0.360	0.348	0.336	0.325	0.314	0.301	0.290	0.280	0.268	0.258	0.246	0.236	0.225	0.215	0.205	0.195	0.185	0.176	0.166	0.156	0.148	0.139	0.130	0.122	0.112	0.106	0.098	0.089	0.082	0.074	0.068	0.060	0.054	0.048	0.041	0.035	0.029	0.024	0.019	0.012	0.008	0.002	-0.001	-0.006	-0.010	-0.015	-0.018	-0.022	-0.025	-0.029	-0.032	-0.036	-0.039	-0.041	-0.045	-0.048	-0.050	-0.052	-0.055	-0.058	-0.059	-0.061	-0.064	-0.065	-0.066	-0.069	-0.070	-0.071	-0.072	-0.074	-0.075	-0.076	-0.078	-0.078	-0.078	-0.078	-0.078	-0.079	-0.078	-0.078	-0.078	-0.076	-0.075	-0.074	-0.071	-0.071	-0.069	-0.066	-0.064	-0.061	-0.059	-0.054	-0.050	-0.048	-0.042	-0.038	-0.032	-0.026	-0.020	-0.015	-0.008	-0.001	0.006	0.014	0.021	0.030	0.038	0.046	0.056	0.065	0.075	0.084	0.095	0.105	0.115	0.125	0.135	0.145	0.155	0.166	0.176	0.186	0.196	0.206	0.215	0.225	0.234	0.244	0.251	0.260	0.268	0.275	0.281	0.288	0.294	0.298	0.302	0.306	0.309	0.311	0.314	0.315	0.315	0.316	0.315	0.314	0.311	0.309	0.305	0.302	0.298	0.292	0.288	0.281	0.275	0.268	0.260	0.252	0.245	0.236	0.228	0.219	0.210	0.201	0.191	0.181	0.172	0.162	0.155	0.146	0.138	0.129	0.120	0.111	0.104	0.096	0.090	0.082	0.075	0.070	0.065	0.061	0.056	0.052	0.050	0.046	0.045	0.044	0.042	0.041	0.040	0.041	0.042	0.044	0.045	0.048	0.049	0.052	0.056	0.060	0.064	0.068	0.071	0.075	0.081	0.085	0.090	0.095	0.100	0.105	0.109	0.112	0.119	0.122	0.126	0.131	0.135	0.139	0.142	0.145	0.149	0.151	0.154	0.155	0.159	0.160	0.161	0.162	0.164	0.165	0.166	0.166	0.166	0.166	0.166	0.165	0.165	0.165	0.164	0.164	0.162	0.161	0.161	0.160	0.160	0.160	0.160	0.159	0.160	0.159	0.159	0.160	0.160	0.161	0.162	0.164	0.166	0.168	0.170	0.172	0.175	0.179	0.182	0.186	0.190	0.195	0.199	0.204	0.209	0.214	0.220	0.225	0.231	0.236	0.244	0.249	0.256	0.261	0.269	0.276	0.281	0.288	0.294	0.300	0.308	0.314	0.319	0.325	0.330	0.336	0.341	0.345	0.350	0.355	0.359	0.362	0.365	0.368	0.370	0.371	0.372	0.374	0.375	0.374	0.375	0.374	0.371	0.370	0.368	0.364	0.360	0.358	0.354	0.349	0.344	0.339	0.332	0.325	0.320	0.312	0.305	0.296	0.289	0.280	0.271	0.262	0.254	0.244	0.234	0.224	0.214	0.202	0.191	0.180	0.170	0.158	0.148	0.135	0.124	0.112	0.100	0.089	0.076	0.064	0.051	0.040	0.026	0.015	0.001	-0.010	-0.022	-0.035	-0.048	-0.061	-0.074	-0.088	-0.100	-0.112	-0.126	-0.139	-0.152	-0.166	-0.179	-0.191	-0.204	-0.218	-0.231	-0.245	-0.256	-0.269	-0.282	-0.294	-0.308	-0.320	-0.331	-0.344	-0.355	-0.366	-0.378	-0.389	-0.399	-0.409	-0.420	-0.429	-0.438	-0.448	-0.455	-0.464	-0.470	-0.476	-0.482	-0.490	-0.495	-0.500	-0.502	-0.506	-0.509	-0.511	-0.512	-0.514	-0.515	-0.514	-0.514	-0.511	-0.511	-0.506	-0.504	-0.500	-0.495	-0.491	-0.485	-0.480	-0.474	-0.468	-0.460	-0.452	-0.445	-0.438	-0.428	-0.420	-0.411	-0.401	-0.392	-0.384	-0.374	-0.365	-0.354	-0.345	-0.336	-0.328	-0.318	-0.310	-0.302	-0.292	-0.285	-0.278	-0.269	-0.262	-0.255	-0.250	-0.242	-0.238	-0.232	-0.228	-0.222	-0.219	-0.215	-0.211	-0.209	-0.205	-0.202	-0.201	-0.199	-0.198	-0.196	-0.195	-0.195	-0.195	-0.194	-0.194	-0.194	-0.194	-0.194	-0.195	-0.195	-0.195	-0.196	-0.196	-0.195	-0.195	-0.194	-0.194	-0.192	-0.192	-0.190	-0.189	-0.188	-0.185	-0.182	-0.179	-0.175	-0.172	-0.169	-0.164	-0.159	-0.152	-0.148	-0.142	-0.136	-0.130	-0.122	-0.115	-0.108	-0.100	-0.091	-0.084	-0.074	-0.065	-0.056	-0.048	-0.038	-0.028	-0.018	-0.008	0.002	0.014	0.025	0.034	0.045	0.055	0.066	0.076	0.086	0.099	0.109	0.119	0.130	0.140	0.151	0.160	0.171	0.182	0.192	0.202	0.214	0.222	0.232	0.242	0.252	0.261	0.271	0.281	0.290	0.300	0.309	0.318	0.328	0.336	0.345	0.354	0.362	0.372	0.380	0.390	0.399	0.408	0.416	0.425	0.434	0.441	0.450	0.458	0.466	0.474	0.482	0.490	0.499	0.506	0.514	0.521	0.530	0.536	0.544	0.551	0.559	0.565	0.571	0.579	0.585	0.591	0.598	0.604	0.609	0.614	0.619	0.625	0.629	0.634	0.639	0.645	0.649	0.652	0.658	0.661	0.665	0.670	0.672	0.676	0.680	0.684	0.686	0.689	0.692	0.695	0.699	0.701	0.705	0.709	0.711	0.715	0.718	0.721	0.725	0.728	0.731	0.735	0.739	0.741	0.745	0.750	0.754	0.758	0.762	0.768	0.771	0.776	0.781	0.785	0.791	0.795	0.800	0.805	0.810	0.816	0.821	0.828	0.832	0.839	0.844	0.849	0.855	0.860	0.865	0.871	0.876	0.882	0.888	0.892	0.899	0.904	0.909	0.912	0.919	0.924	0.928	0.931	0.935	0.940	0.944	0.946	0.950	0.951	0.955	0.958	0.959	0.961	0.962	0.964	0.965	0.965	0.966	0.966	0.965	0.965	0.964	0.962	0.961	0.959	0.956	0.954	0.950	0.948	0.944	0.939	0.935	0.930	0.925	0.920	0.914	0.908	0.901	0.895	0.889	0.882	0.876	0.868	0.860	0.854	0.845	0.839	0.830	0.822	0.815	0.808	0.799	0.791	0.784	0.778	0.769	0.762	0.756	0.750	0.744	0.738	0.732	0.726	0.722	0.718	0.714	0.710	0.708	0.704	0.702	0.701	0.700	0.699	0.699	0.700	0.701	0.702	0.704	0.708	0.709	0.714	0.718	0.721	0.725	0.730	0.736	0.742	0.749	0.754	0.761	0.768	0.775	0.781	0.789	0.796	0.804	0.810	0.818	0.825	0.832	0.840	0.846	0.854	0.860	0.866	0.874	0.879	0.884	0.890	0.894	0.900	0.905	0.908	0.912	0.915	0.918	0.921	0.924	0.924	0.926	0.928	0.926	0.928	0.928	0.926	0.925	0.924	0.921	0.920	0.918	0.915	0.911	0.909	0.906	0.902	0.899	0.895	0.890	0.885	0.881	0.876	0.871	0.868	0.862	0.858	0.852	0.848	0.842	0.838	0.834	0.828	0.824	0.820	0.815	0.811	0.808	0.804	0.799	0.795	0.791	0.788	0.786	0.782	0.780	0.779	0.775	0.774	0.772	0.771	0.771	0.771	0.770	0.771	0.771	0.771	0.772	0.775	0.776	0.778	0.781	0.784	0.788	0.791	0.794	0.798	0.802	0.806	0.811	0.815	0.821	0.828	0.832	0.838	0.844	0.850	0.856	0.862	0.868	0.874	0.880	0.886	0.892	0.898	0.902	0.909	0.912	0.919	0.922	0.928	0.931	0.935	0.938	0.940	0.942	0.945	0.945	0.946	0.946	0.946	0.945	0.942	0.941	0.938	0.932	0.929	0.924	0.919	0.911	0.905	0.898	0.889	0.881	0.871	0.861	0.851	0.841	0.829	0.818	0.805	0.792	0.781	0.768	0.754	0.740	0.726	0.714	0.700	0.686	0.672	0.659	0.645	0.631	0.619	0.605	0.592	0.580	0.569	0.558	0.546	0.536	0.526	0.518	0.509	0.500	0.492	0.486	0.479	0.474	0.470	0.465	0.462	0.459	0.456	0.455	0.454	0.454	0.454	0.455	0.458	0.459	0.461	0.464	0.468	0.471	0.475	0.480	0.485	0.491	0.496	0.501	0.507	0.512	0.520	0.526	0.532	0.538	0.545	0.550	0.556	0.561	0.566	0.571	0.576	0.581	0.584	0.589	0.591	0.594	0.595	0.598	0.599	0.599	0.599	0.598	0.598	0.596	0.594	0.590	0.588	0.582	0.578	0.572	0.568	0.561	0.554	0.548	0.538	0.530	0.521	0.512	0.502	0.492	0.481	0.471	0.459	0.448	0.436	0.425	0.411	0.400	0.389	0.375	0.362	0.351	0.339	0.325	0.312	0.301	0.289	0.278	0.266	0.255	0.244	0.232	0.224	0.212	0.204	0.194	0.185	0.178	0.170	0.162	0.156	0.150	0.144	0.140	0.135	0.132	0.129	0.126	0.125	0.122	0.122	0.122	0.124	0.125	0.128	0.130	0.132	0.136	0.140	0.145	0.150	0.155	0.161	0.168	0.175	0.182	0.189	0.198	0.205	0.212	0.222	0.231	0.239	0.249	0.258	0.266	0.275	0.284	0.292	0.301	0.309	0.316	0.324	0.330	0.338	0.344	0.350	0.355	0.361	0.366	0.369	0.374	0.376	0.379	0.380	0.382	0.381	0.382	0.381	0.380	0.379	0.378	0.375	0.371	0.368	0.364	0.360	0.355	0.350	0.344	0.339	0.332	0.326	0.320	0.314	0.308	0.300	0.295	0.289	0.282	0.278	0.271	0.268	0.262	0.258	0.255	0.251	0.249	0.248	0.245	0.245	0.245	0.246	0.249	0.250	0.254	0.259	0.264	0.269	0.275	0.284	0.291	0.300	0.310	0.321	0.332	0.345	0.358	0.371	0.385	0.399	0.414	0.431	0.446	0.462	0.479	0.496	0.514	0.531	0.549	0.566	0.582	0.601	0.618	0.635	0.652	0.670	0.686	0.702	0.718	0.732	0.746	0.761	0.775	0.788	0.800	0.811	0.822	0.834	0.842	0.852	0.860	0.869	0.875	0.881	0.888	0.892	0.898	0.901	0.905	0.908	0.910	0.911	0.912	0.914	0.915	0.915	0.915	0.915	0.914	0.915	0.914	0.912	0.912	0.912	0.912	0.912	0.912	0.911	0.911	0.912	0.912	0.912	0.914	0.915	0.916	0.919	0.920	0.922	0.926	0.929	0.932	0.938	0.940	0.945	0.950	0.955	0.960	0.965	0.971	0.976	0.982	0.990	0.995	1.001	1.008	1.015	1.020	1.028	1.034	1.040	1.048	1.054	1.059	1.065	1.071	1.076	1.081	1.088	1.092	1.096	1.102	1.106	1.110	1.114	1.119	1.122	1.126	1.130	1.132	1.136	1.140	1.142	1.145	1.149	1.151	1.155	1.158	1.161	1.164	1.168	1.171	1.175	1.180	1.185	1.190	1.195	1.199	1.205	1.212	1.218	1.224	1.231	1.240	1.248	1.256	1.265	1.274	1.284	1.294	1.305	1.316	1.326	1.338	1.351	1.362	1.375	1.389	1.402	1.415	1.429	1.444	1.458	1.471	1.485	1.500	1.514	1.528	1.542	1.556	1.570	1.584	1.596	1.610	1.622	1.634	1.646	1.659	1.670	1.681	1.691	1.702	1.712	1.721	1.730	1.739	1.748	1.754	1.761	1.769	1.775	1.780	1.786	1.791	1.796	1.800	1.804	1.809	1.811	1.814	1.816	1.820	1.821	1.824	1.825	1.825	1.826	1.829	1.829	1.830	1.830	1.831	1.831	1.831	1.831	1.831	1.831	1.831	1.831	1.831	1.830	1.831	1.830	1.830	1.829	1.829	1.828	1.828	1.825	1.825	1.822	1.821	1.819	1.818	1.815	1.812	1.809	1.806	1.802	1.799	1.795	1.790	1.786	1.781	1.775	1.770	1.762	1.756	1.750	1.742	1.735	1.728	1.718	1.710	1.701	1.692	1.681	1.672	1.662	1.651	1.641	1.630	1.620	1.609	1.596	1.586	1.575	1.564	1.551	1.540	1.529	1.518	1.506	1.495	1.482	1.471	1.460	1.450	1.439	1.428	1.418	1.409	1.399	1.389	1.380	1.371	1.361	1.352	1.344	1.335	1.326	1.319	1.311	1.304	1.295	1.288	1.281	1.272	1.266	1.258	1.251	1.242	1.236	1.229	1.222	1.214	1.206	1.199	1.191	1.182	1.175	1.168	1.158	1.150	1.140	1.131	1.122	1.114	1.104	1.094	1.084	1.074	1.065	1.054	1.044	1.034	1.022	1.012	1.000	0.990	0.979	0.969	0.958	0.946	0.936	0.925	0.914	0.904	0.894	0.884	0.874	0.864	0.854	0.845	0.836	0.828	0.819	0.810	0.802	0.795	0.786	0.780	0.772	0.766	0.760	0.752	0.748	0.740	0.735	0.729	0.722	0.718	0.711	0.706	0.700	0.695	0.689	0.682	0.676	0.669	0.662	0.655	0.649	0.641	0.634	0.625	0.616	0.608	0.598	0.589	0.579	0.568	0.558	0.545	0.532	0.520	0.507	0.494	0.480	0.466	0.451	0.436	0.421	0.406	0.391	0.375	0.359	0.342	0.326	0.310	0.295	0.279	0.261	0.245	0.230	0.215	0.200	0.185	0.170	0.156	0.142	0.130	0.118	0.105	0.095	0.084	0.074	0.065	0.056	0.049	0.041	0.035	0.031	0.025	0.021	0.019	0.016	0.014	0.012	0.012	0.014	0.016	0.018	0.020	0.022	0.028	0.031	0.035	0.041	0.046	0.052	0.060	0.066	0.074	0.081	0.088	0.096	0.104	0.111	0.119	0.128	0.135	0.142	0.150	0.158	0.165	0.171	0.178	0.184	0.191	0.196	0.202	0.208	0.212	0.216	0.220	0.225	0.228	0.231	0.232	0.235	0.236	0.238	0.239	0.239	0.239	0.239	0.239	0.236	0.235	0.234	0.231	0.228	0.225	0.222	0.219	0.214	0.210	0.206	0.202	0.196	0.192	0.188	0.182	0.178	0.171	0.166	0.161	0.155	0.150	0.144	0.139	0.132	0.128	0.122	0.118	0.112	0.108	0.102	0.098	0.092	0.089	0.085	0.081	0.079	0.076	0.072	0.070	0.068	0.066	0.065	0.064	0.062	0.062	0.062	0.062	0.062	0.065	0.066	0.069	0.070	0.072	0.075	0.079	0.082	0.086	0.090	0.095	0.100	0.105	0.110	0.116	0.122	0.129	0.135	0.141	0.149	0.155	0.161	0.169	0.175	0.182	0.189	0.196	0.202	0.209	0.215	0.221	0.228	0.232	0.239	0.245	0.250	0.255	0.260	0.264	0.269	0.272	0.276	0.280	0.282	0.286	0.289	0.291	0.292	0.294	0.296	0.296	0.298	0.298	0.298	0.299	0.298	0.298	0.298	0.296	0.295	0.295	0.294	0.291	0.291	0.289	0.288	0.286	0.285	0.282	0.281	0.280	0.280	0.278	0.276	0.275	0.274	0.272	0.272	0.271	0.271	0.270	0.270	0.270	0.270	0.271	0.272	0.272	0.275	0.276	0.279	0.281	0.284	0.286	0.290	0.292	0.298	0.301	0.305	0.310	0.316	0.321	0.328	0.334	0.340	0.346	0.352	0.361	0.369	0.376	0.385	0.392	0.402	0.412	0.421	0.430	0.441	0.450	0.460	0.470	0.480	0.491	0.501	0.511	0.522	0.532	0.544	0.554	0.565	0.575	0.585	0.595	0.605	0.614	0.624	0.631	0.641	0.649	0.656	0.665	0.671	0.678	0.684	0.690	0.695	0.699	0.702	0.706	0.710	0.712	0.714	0.715	0.715	0.715	0.715	0.714	0.712	0.710	0.708	0.705	0.701	0.698	0.692	0.689	0.682	0.676	0.671	0.665	0.659	0.652	0.646	0.639	0.634	0.626	0.620	0.614	0.608	0.602	0.596	0.591	0.585	0.580	0.576	0.572	0.569	0.566	0.562	0.561	0.560	0.560	0.560	0.560	0.561	0.564	0.566	0.569	0.574	0.579	0.584	0.590	0.598	0.605	0.612	0.621	0.631	0.641	0.651	0.662	0.672	0.685	0.696	0.709	0.721	0.735	0.749	0.761	0.775	0.789	0.802	0.815	0.829	0.844	0.856	0.869	0.881	0.894	0.905	0.918	0.929	0.939	0.949	0.959	0.968	0.976	0.982	0.991	0.998	1.002	1.008	1.012	1.016	1.018	1.020	1.022	1.022	1.022	1.021	1.020	1.018	1.014	1.010	1.005	1.000	0.995	0.988	0.981	0.974	0.965	0.958	0.949	0.939	0.929	0.919	0.908	0.896	0.885	0.874	0.861	0.850	0.838	0.826	0.814	0.802	0.790	0.778	0.766	0.755	0.742	0.731	0.720	0.709	0.699	0.689	0.679	0.670	0.661	0.652	0.644	0.635	0.629	0.620	0.614	0.609	0.602	0.598	0.592	0.589	0.585	0.581	0.579	0.576	0.574	0.572	0.572	0.571	0.571	0.571	0.571	0.572	0.574	0.576	0.578	0.580	0.582	0.585	0.588	0.591	0.594	0.598	0.601	0.606	0.610	0.614	0.619	0.622	0.628	0.631	0.638	0.641	0.646	0.651	0.656	0.661	0.665	0.671	0.676	0.680	0.685	0.689	0.694	0.699	0.702	0.709	0.711	0.716	0.721	0.725	0.729	0.732	0.736	0.740	0.744	0.746	0.750	0.754	0.758	0.761	0.764	0.768	0.769	0.772	0.774	0.776	0.779	0.781	0.784	0.785	0.788	0.789	0.790	0.791	0.792	0.792	0.794	0.795	0.795	0.796	0.796	0.796	0.795	0.795	0.796	0.795	0.795	0.794	0.792	0.791	0.790	0.789	0.786	0.785	0.784	0.781	0.779	0.778	0.774	0.771	0.770	0.766	0.764	0.760	0.758	0.755	0.751	0.748	0.744	0.740	0.736	0.732	0.728	0.725	0.721	0.716	0.711	0.706	0.702	0.698	0.692	0.686	0.682	0.676	0.671	0.665	0.659	0.654	0.648	0.641	0.635	0.629	0.621	0.615	0.608	0.600	0.592	0.586	0.579	0.571	0.562	0.555	0.548	0.538	0.529	0.520	0.510	0.501	0.492	0.482	0.474	0.462	0.454	0.444	0.432	0.422	0.412	0.401	0.390	0.380	0.369	0.359	0.348	0.336	0.326	0.314	0.304	0.294	0.281	0.272	0.261	0.251	0.241	0.230	0.220	0.210	0.202	0.192	0.184	0.175	0.168	0.160	0.151	0.145	0.139	0.132	0.126	0.121	0.116	0.112	0.109	0.105	0.104	0.101	0.100	0.100	0.100	0.100	0.101	0.102	0.104	0.106	0.110	0.114	0.119	0.122	0.128	0.134	0.139	0.145	0.152	0.159	0.166	0.174	0.181	0.190	0.198	0.205	0.214	0.221	0.230	0.239	0.246	0.254	0.261	0.268	0.275	0.281	0.288	0.294	0.299	0.304	0.308	0.312	0.316	0.319	0.321	0.322	0.324	0.324	0.324	0.324	0.322	0.320	0.318	0.315	0.311	0.308	0.304	0.299	0.292	0.288	0.281	0.275	0.269	0.262	0.255	0.248	0.240	0.234	0.226	0.220	0.212	0.205	0.198	0.191	0.185	0.180	0.174	0.168	0.162	0.158	0.154	0.149	0.145	0.142	0.140	0.138	0.136	0.134	0.134	0.132	0.132	0.134	0.134	0.135	0.136	0.139	0.141	0.144	0.146	0.149	0.154	0.156	0.160	0.164	0.168	0.171	0.175	0.179	0.182	0.185	0.189	0.194	0.196	0.200	0.201	0.205	0.208	0.209	0.211	0.214	0.215	0.216	0.216	0.218	0.218	0.218	0.218	0.218	0.218	0.218	0.218	0.216	0.216	0.215	0.214	0.212	0.212	0.211	0.211	0.210	0.211	0.210	0.210	0.211	0.212	0.214	0.215	0.218	0.219	0.222	0.226	0.230	0.234	0.239	0.245	0.251	0.256	0.265	0.272	0.281	0.290	0.301	0.311	0.322	0.335	0.349	0.360	0.375	0.389	0.405	0.421	0.438	0.455	0.472	0.491	0.509	0.530	0.550	0.570	0.591	0.612	0.634	0.655	0.679	0.701	0.725	0.749	0.772	0.798	0.821	0.845	0.871	0.896	0.921	0.948	0.971	0.998	1.024	1.049	1.076	1.101	1.128	1.152	1.179	1.204	1.230	1.254	1.280	1.305	1.330	1.354	1.379	1.401	1.426	1.449	1.472	1.495	1.518	1.540	1.561	1.582	1.604	1.625	1.645	1.664	1.684	1.702	1.721	1.738	1.755	1.771	1.788	1.802	1.819	1.834	1.848	1.860	1.874	1.888	1.899	1.910	1.922	1.932	1.944	1.952	1.962	1.970	1.980	1.988	1.996	2.004	2.010	2.016	2.022	2.029	2.033	2.039	2.044	2.049	2.051	2.056	2.060	2.062	2.065	2.068	2.071	2.072	2.074	2.075	2.076	2.078	2.078	2.078	2.078	2.078	2.076	2.075	2.072	2.069	2.066	2.064	2.060	2.055	2.051	2.046	2.040	2.035	2.027	2.020	2.013	2.004	1.995	1.985	1.975	1.964	1.954	1.941	1.930	1.918	1.904	1.891	1.876	1.862	1.848	1.832	1.816	1.800	1.785	1.768	1.751	1.734	1.719	1.701	1.684	1.668	1.650	1.634	1.616	1.601	1.585	1.570	1.555	1.540	1.525	1.511	1.499	1.485	1.472	1.460	1.449	1.439	1.429	1.420	1.411	1.404	1.398	1.390	1.385	1.380	1.376	1.372	1.369	1.366	1.365	1.364	1.364	1.364	1.364	1.366	1.368	1.370	1.372	1.375	1.379	1.382	1.388	1.390	1.395	1.400	1.405	1.409	1.414	1.418	1.422	1.425	1.430	1.434	1.436	1.439	1.442	1.445	1.448	1.449	1.450	1.450	1.451	1.450	1.450	1.449	1.446	1.444	1.440	1.436	1.431	1.428	1.420	1.414	1.406	1.399	1.390	1.380	1.370	1.360	1.348	1.336	1.322	1.310	1.295	1.280	1.265	1.249	1.231	1.214	1.195	1.178	1.158	1.138	1.118	1.096	1.075	1.052	1.031	1.009	0.984	0.961	0.936	0.912	0.889	0.862	0.839	0.812	0.788	0.761	0.736	0.710	0.685	0.658	0.632	0.606	0.582	0.556	0.531	0.506	0.482	0.459	0.434	0.411	0.388	0.365	0.344	0.321	0.301	0.281	0.261	0.242	0.224	0.206	0.189	0.172	0.158	0.141	0.129	0.115	0.101	0.090	0.080	0.070	0.060	0.051	0.044	0.036	0.029	0.022	0.019	0.012	0.009	0.005	0.002	0.000	-0.002	-0.005	-0.005	-0.006	-0.006	-0.008	-0.008	-0.009	-0.008	-0.008	-0.006	-0.008	-0.008	-0.008	-0.006	-0.006	-0.006	-0.008	-0.008	-0.008	-0.010	-0.011	-0.014	-0.015	-0.018	-0.021	-0.024	-0.028	-0.032	-0.038	-0.042	-0.048	-0.055	-0.061	-0.069	-0.078	-0.086	-0.095	-0.105	-0.115	-0.125	-0.135	-0.146	-0.159	-0.171	-0.184	-0.196	-0.210	-0.224	-0.238	-0.252	-0.268	-0.282	-0.298	-0.312	-0.329	-0.344	-0.360	-0.376	-0.392	-0.409	-0.424	-0.441	-0.456	-0.472	-0.488	-0.504	-0.520	-0.534	-0.549	-0.562	-0.578	-0.591	-0.605	-0.619	-0.631	-0.642	-0.654	-0.665	-0.676	-0.686	-0.694	-0.704	-0.711	-0.719	-0.726	-0.732	-0.739	-0.742	-0.746	-0.750	-0.752	-0.752	-0.755	-0.754	-0.754	-0.752	-0.750	-0.746	-0.742	-0.739	-0.731	-0.726	-0.719	-0.711	-0.704	-0.694	-0.684	-0.672	-0.661	-0.649	-0.636	-0.622	-0.609	-0.592	-0.578	-0.562	-0.546	-0.530	-0.511	-0.494	-0.476	-0.458	-0.439	-0.419	-0.400	-0.381	-0.361	-0.341	-0.321	-0.301	-0.281	-0.260	-0.241	-0.221	-0.202	-0.184	-0.164	-0.145	-0.126	-0.109	-0.090	-0.074	-0.056	-0.040	-0.024	-0.009	0.006	0.021	0.034	0.048	0.059	0.071	0.082	0.092	0.102	0.112	0.120	0.128	0.134	0.141	0.145	0.151	0.155	0.158	0.160	0.162	0.164	0.165	0.164	0.162	0.162	0.161	0.159	0.155	0.151	0.149	0.144	0.139	0.134	0.129	0.122	0.115	0.109	0.101	0.095	0.088	0.080	0.072	0.065	0.056	0.048	0.040	0.030	0.021	0.014	0.005	-0.002	-0.011	-0.020	-0.028	-0.036	-0.045	-0.052	-0.060	-0.068	-0.075	-0.081	-0.088	-0.095	-0.101	-0.106	-0.112	-0.118	-0.121	-0.128	-0.131	-0.135	-0.139	-0.142	-0.145	-0.148	-0.150	-0.152	-0.152	-0.154	-0.155	-0.155	-0.156	-0.155	-0.154	-0.154	-0.152	-0.151	-0.149	-0.146	-0.145	-0.142	-0.140	-0.138	-0.135	-0.132	-0.129	-0.126	-0.122	-0.120	-0.118	-0.114	-0.111	-0.108	-0.106	-0.102	-0.101	-0.099	-0.098	-0.096	-0.094	-0.095	-0.094	-0.094	-0.094	-0.095	-0.095	-0.096	-0.098	-0.100	-0.102	-0.105	-0.108	-0.111	-0.115	-0.119	-0.124	-0.128	-0.132	-0.138	-0.142	-0.148	-0.152	-0.158	-0.162	-0.168	-0.174	-0.176	-0.182	-0.186	-0.191	-0.194	-0.196	-0.200	-0.201	-0.204	-0.205	-0.205	-0.205	-0.205	-0.204	-0.201	-0.196	-0.192	-0.188	-0.181	-0.175	-0.168	-0.159	-0.150	-0.139	-0.129	-0.116	-0.102	-0.089	-0.074	-0.059	-0.042	-0.025	-0.008	0.010	0.030	0.049	0.069	0.090	0.111	0.132	0.154	0.175	0.198	0.220	0.242	0.264	0.286	0.308	0.330	0.351	0.372	0.392	0.412	0.431	0.451	0.470	0.489	0.505	0.521	0.538	0.552	0.566	0.580	0.592	0.604	0.615	0.625	0.634	0.642	0.650	0.658	0.662	0.668	0.671	0.674	0.676	0.679	0.680	0.681	0.680	0.680	0.679	0.676	0.674	0.671	0.669	0.665	0.661	0.658	0.652	0.648	0.644	0.638	0.632	0.629	0.624	0.619	0.614	0.609	0.604	0.600	0.595	0.591	0.588	0.584	0.582	0.579	0.576	0.574	0.572	0.571	0.570	0.569	0.569	0.569	0.569	0.571	0.572	0.575	0.576	0.580	0.584	0.586	0.590	0.595	0.600	0.605	0.610	0.618	0.622	0.630	0.638	0.645	0.652	0.661	0.669	0.679	0.686	0.696	0.708	0.716	0.726	0.738	0.748	0.760	0.770	0.781	0.794	0.805	0.816	0.829	0.840	0.852	0.864	0.876	0.888	0.900	0.912	0.922	0.935	0.946	0.959	0.969	0.980	0.991	1.001	1.011	1.021	1.031	1.041	1.050	1.059	1.066	1.075	1.082	1.089	1.095	1.101	1.105	1.110	1.114	1.118	1.120	1.122	1.124	1.125	1.124	1.124	1.122	1.120	1.118	1.114	1.110	1.106	1.101	1.094	1.088	1.080	1.072	1.064	1.055	1.045	1.035	1.025	1.012	1.001	0.989	0.976	0.964	0.951	0.936	0.922	0.909	0.894	0.879	0.864	0.849	0.832	0.818	0.801	0.786	0.770	0.754	0.739	0.724	0.709	0.694	0.678	0.664	0.649	0.634	0.620	0.606	0.591	0.579	0.565	0.552	0.539	0.526	0.514	0.501	0.489	0.478	0.466	0.455	0.444	0.434	0.424	0.414	0.404	0.394	0.384	0.375	0.366	0.358	0.348	0.339	0.330	0.322	0.314	0.305	0.296	0.289	0.281	0.272	0.265	0.258	0.249	0.241	0.234	0.226	0.218	0.209	0.201	0.194	0.186	0.179	0.170	0.164	0.155	0.148	0.140	0.132	0.125	0.118	0.110	0.101	0.095	0.088	0.081	0.074	0.068	0.061	0.054	0.049	0.042	0.036	0.031	0.025	0.020	0.015	0.010	0.006	0.000	-0.004	-0.009	-0.012	-0.016	-0.019	-0.021	-0.025	-0.028	-0.030	-0.032	-0.035	-0.038	-0.039	-0.040	-0.042	-0.044	-0.045	-0.046	-0.048	-0.048	-0.049	-0.049	-0.049	-0.049	-0.049	-0.049	-0.048	-0.048	-0.046	-0.046	-0.045	-0.044	-0.042	-0.040	-0.039	-0.036	-0.034	-0.032	-0.029	-0.026	-0.024	-0.019	-0.016	-0.012	-0.006	-0.002	0.002	0.008	0.014	0.019	0.025	0.032	0.039	0.046	0.054	0.062	0.071	0.079	0.088	0.098	0.106	0.116	0.125	0.135	0.144	0.155	0.164	0.174	0.184	0.194	0.202	0.214	0.222	0.232	0.241	0.250	0.259	0.268	0.275	0.284	0.291	0.298	0.302	0.309	0.314	0.318	0.322	0.325	0.326	0.329	0.330	0.331	0.331	0.330	0.329	0.325	0.324	0.321	0.316	0.311	0.308	0.302	0.295	0.290	0.282	0.276	0.269	0.261	0.254	0.246	0.238	0.230	0.221	0.214	0.206	0.198	0.190	0.182	0.175	0.169	0.162	0.156	0.151	0.146	0.141	0.136	0.134	0.130	0.128	0.126	0.125	0.125	0.124	0.125	0.126	0.128	0.130	0.132	0.136	0.140	0.144	0.150	0.155	0.161	0.168	0.172	0.180	0.188	0.195	0.201	0.209	0.215	0.222	0.229	0.236	0.244	0.250	0.258	0.264	0.270	0.275	0.280	0.286	0.291	0.295	0.299	0.302	0.306	0.309	0.311	0.312	0.314	0.315	0.315	0.315	0.314	0.314	0.312	0.311	0.309	0.308	0.304	0.302	0.299	0.295	0.292	0.289	0.285	0.281	0.278	0.274	0.270	0.266	0.265	0.261	0.258	0.255	0.252	0.250	0.248	0.246	0.244	0.242	0.242	0.242	0.241	0.242	0.244	0.244	0.246	0.248	0.250	0.252	0.255	0.259	0.262	0.266	0.270	0.274	0.280	0.284	0.290	0.295	0.300	0.306	0.312	0.318	0.324	0.330	0.335	0.340	0.346	0.352	0.359	0.364	0.369	0.375	0.380	0.384	0.388	0.392	0.395	0.400	0.402	0.404	0.406	0.408	0.410	0.411	0.411	0.411	0.411	0.410	0.409	0.408	0.405	0.402	0.400	0.396	0.391	0.388	0.381	0.378	0.371	0.365	0.359	0.352	0.345	0.336	0.329	0.321	0.312	0.304	0.295	0.286	0.275	0.266	0.256	0.245	0.235	0.224	0.212	0.201	0.190	0.179	0.166	0.155	0.142	0.131	0.119	0.106	0.095	0.081	0.069	0.056	0.044	0.031	0.019	0.005	-0.008	-0.021	-0.034	-0.046	-0.060	-0.072	-0.086	-0.100	-0.114	-0.126	-0.140	-0.152	-0.166	-0.179	-0.192	-0.206	-0.219	-0.231	-0.244	-0.258	-0.270	-0.281	-0.294	-0.306	-0.318	-0.329	-0.340	-0.352	-0.362	-0.372	-0.382	-0.392	-0.402	-0.411	-0.420	-0.428	-0.435	-0.442	-0.449	-0.455	-0.460	-0.465	-0.470	-0.474	-0.476	-0.480	-0.482	-0.484	-0.485	-0.485	-0.485	-0.484	-0.484	-0.481	-0.478	-0.474	-0.470	-0.465	-0.460	-0.454	-0.448	-0.441	-0.434	-0.426	-0.418	-0.409	-0.400	-0.390	-0.380	-0.370	-0.360	-0.349	-0.338	-0.328	-0.315	-0.304	-0.291	-0.280	-0.269	-0.256	-0.245	-0.234	-0.222	-0.211	-0.201	-0.190	-0.179	-0.168	-0.159	-0.149	-0.139	-0.130	-0.121	-0.114	-0.105	-0.098	-0.090	-0.084	-0.078	-0.072	-0.068	-0.062	-0.058	-0.054	-0.050	-0.048	-0.044	-0.041	-0.039	-0.039	-0.038	-0.036	-0.036	-0.036	-0.036	-0.036	-0.038	-0.038	-0.039	-0.040	-0.040	-0.041	-0.044	-0.044	-0.045	-0.048	-0.049	-0.050	-0.050	-0.051	-0.051	-0.052	-0.054	-0.054	-0.052	-0.052	-0.051	-0.051	-0.050	-0.049	-0.046	-0.045	-0.041	-0.039	-0.036	-0.032	-0.030	-0.025	-0.021	-0.016	-0.011	-0.006	-0.001	0.004	0.010	0.016	0.022	0.030	0.038	0.042	0.050	0.058	0.066	0.074	0.082	0.090	0.100	0.108	0.116	0.126	0.135	0.145	0.154	0.162	0.174	0.184	0.192	0.201	0.212	0.222	0.232	0.242	0.252	0.264	0.274	0.284	0.294	0.305	0.316	0.328	0.339	0.349	0.360	0.371	0.381	0.392	0.404	0.415	0.426	0.438	0.449	0.460	0.471	0.482	0.492	0.505	0.515	0.528	0.538	0.549	0.559	0.570	0.580	0.591	0.600	0.610	0.621	0.631	0.640	0.650	0.659	0.668	0.676	0.685	0.694	0.702	0.711	0.719	0.726	0.734	0.740	0.749	0.756	0.762	0.769	0.776	0.784	0.790	0.795	0.802	0.808	0.814	0.820	0.825	0.831	0.838	0.845	0.850	0.856	0.862	0.869	0.876	0.881	0.888	0.895	0.900	0.908	0.914	0.921	0.928	0.935	0.941	0.950	0.956	0.964	0.971	0.978	0.985	0.992	0.999	1.006	1.012	1.020	1.028	1.035	1.040	1.046	1.052	1.059	1.065	1.070	1.076	1.081	1.085	1.089	1.094	1.096	1.100	1.102	1.105	1.106	1.108	1.110	1.110	1.110	1.109	1.109	1.108	1.106	1.105	1.102	1.099	1.096	1.092	1.089	1.085	1.079	1.075	1.069	1.064	1.059	1.052	1.045	1.039	1.032	1.025	1.018	1.011	1.004	0.996	0.990	0.982	0.975	0.969	0.960	0.954	0.945	0.939	0.931	0.925	0.918	0.910	0.904	0.896	0.889	0.884	0.876	0.871	0.865	0.859	0.851	0.846	0.840	0.835	0.829	0.824	0.820	0.815	0.810	0.805	0.800	0.796	0.792	0.789	0.785	0.781	0.778	0.775	0.772	0.769	0.766	0.764	0.761	0.760	0.758	0.756	0.755	0.754	0.752	0.752	0.751	0.751	0.751	0.750	0.750	0.751	0.751	0.751	0.754	0.754	0.754	0.756	0.758	0.759	0.760	0.762	0.764	0.765	0.769	0.770	0.772	0.775	0.778	0.779	0.781	0.782	0.785	0.788	0.790	0.791	0.792	0.794	0.796	0.798	0.799	0.800	0.801	0.802	0.802	0.802	0.802	0.802	0.802	0.801	0.800	0.800	0.798	0.796	0.795	0.791	0.790	0.786	0.784	0.780	0.776	0.772	0.769	0.765	0.760	0.755	0.751	0.746	0.741	0.736	0.731	0.726	0.720	0.715	0.710	0.704	0.699	0.692	0.688	0.684	0.678	0.672	0.669	0.665	0.660	0.656	0.652	0.649	0.645	0.642	0.640	0.639	0.636	0.635	0.634	0.634	0.634	0.634	0.634	0.636	0.638	0.640	0.642	0.645	0.649	0.651	0.656	0.661	0.666	0.671	0.678	0.685	0.691	0.699	0.705	0.712	0.720	0.729	0.736	0.745	0.752	0.761	0.770	0.778	0.786	0.795	0.804	0.811	0.819	0.826	0.834	0.840	0.846	0.854	0.859	0.864	0.869	0.872	0.876	0.879	0.881	0.882	0.882	0.884	0.882	0.880	0.878	0.875	0.871	0.865	0.860	0.852	0.846	0.838	0.828	0.819	0.808	0.795	0.782	0.770	0.756	0.742	0.728	0.712	0.696	0.679	0.662	0.645	0.629	0.610	0.591	0.574	0.555	0.538	0.518	0.500	0.482	0.464	0.445	0.428	0.410	0.394	0.378	0.360	0.345	0.330	0.315	0.302	0.289	0.276	0.265	0.254	0.244	0.234	0.228	0.219	0.212	0.208	0.201	0.198	0.195	0.191	0.190	0.189	0.189	0.190	0.191	0.194	0.196	0.200	0.204	0.209	0.214	0.219	0.225	0.232	0.239	0.246	0.254	0.261	0.270	0.278	0.286	0.294	0.301	0.310	0.318	0.325	0.332	0.341	0.349	0.354	0.361	0.368	0.374	0.379	0.384	0.389	0.392	0.396	0.399	0.401	0.402	0.404	0.404	0.404	0.402	0.402	0.400	0.398	0.394	0.391	0.388	0.382	0.378	0.372	0.366	0.361	0.354	0.348	0.340	0.331	0.322	0.315	0.308	0.299	0.290	0.281	0.272	0.264	0.255	0.246	0.239	0.229	0.221	0.212	0.205	0.198	0.190	0.185	0.178	0.171	0.166	0.161	0.156	0.151	0.148	0.144	0.142	0.139	0.138	0.138	0.136	0.138	0.138	0.139	0.142	0.145	0.149	0.152	0.158	0.162	0.168	0.175	0.182	0.189	0.198	0.206	0.215	0.225	0.235	0.246	0.256	0.268	0.280	0.291	0.302	0.316	0.329	0.341	0.355	0.368	0.380	0.394	0.406	0.420	0.432	0.446	0.459	0.472	0.485	0.496	0.507	0.519	0.530	0.540	0.550	0.560	0.569	0.579	0.588	0.594	0.601	0.608	0.614	0.620	0.624	0.629	0.632	0.636	0.638	0.640	0.641	0.641	0.644	0.644	0.641	0.641	0.640	0.639	0.638	0.635	0.631	0.629	0.626	0.624	0.621	0.618	0.615	0.612	0.609	0.606	0.604	0.601	0.599	0.599	0.596	0.595	0.595	0.596	0.596	0.596	0.599	0.602	0.604	0.609	0.612	0.618	0.622	0.630	0.638	0.645	0.654	0.662	0.672	0.684	0.695	0.706	0.719	0.732	0.746	0.760	0.775	0.790	0.806	0.822	0.839	0.855	0.872	0.890	0.906	0.925	0.942	0.960	0.978	0.995	1.012	1.029	1.046	1.062	1.079	1.095	1.111	1.126	1.140	1.154	1.168	1.181	1.192	1.204	1.215	1.226	1.236	1.245	1.252	1.260	1.268	1.272	1.279	1.284	1.288	1.290	1.292	1.294	1.296	1.296	1.296	1.296	1.295	1.294	1.292	1.291	1.288	1.284	1.281	1.278	1.274	1.270	1.266	1.262	1.258	1.254	1.250	1.245	1.241	1.236	1.231	1.229	1.224	1.220	1.216	1.214	1.210	1.208	1.204	1.201	1.199	1.196	1.194	1.192	1.190	1.190	1.188	1.186	1.186	1.185	1.185	1.184	1.184	1.182	1.182	1.182	1.181	1.181	1.181	1.181	1.180	1.180	1.180	1.180	1.180	1.178	1.178	1.176	1.176	1.175	1.175	1.174	1.172	1.171	1.171	1.170	1.168	1.168	1.166	1.165	1.165	1.165	1.164	1.164	1.164	1.164	1.164	1.165	1.166	1.169	1.170	1.172	1.174	1.178	1.181	1.185	1.189	1.194	1.199	1.206	1.212	1.219	1.226	1.235	1.244	1.252	1.261	1.272	1.282	1.294	1.305	1.316	1.329	1.341	1.354	1.366	1.380	1.394	1.406	1.420	1.434	1.448	1.461	1.475	1.489	1.502	1.516	1.529	1.541	1.554	1.566	1.579	1.590	1.601	1.612	1.622	1.634	1.644	1.652	1.661	1.669	1.678	1.685	1.691	1.698	1.704	1.710	1.715	1.720	1.724	1.728	1.731	1.735	1.738	1.741	1.744	1.745	1.746	1.749	1.749	1.750	1.751	1.752	1.752	1.752	1.752	1.752	1.752	1.752	1.752	1.751	1.751	1.751	1.750	1.749	1.749	1.746	1.746	1.745	1.742	1.741	1.739	1.738	1.734	1.731	1.729	1.725	1.722	1.718	1.714	1.709	1.705	1.699	1.692	1.686	1.681	1.674	1.668	1.660	1.652	1.644	1.635	1.626	1.618	1.608	1.599	1.589	1.578	1.569	1.558	1.546	1.536	1.525	1.514	1.502	1.492	1.481	1.470	1.459	1.449	1.439	1.428	1.418	1.408	1.398	1.388	1.378	1.370	1.361	1.354	1.345	1.339	1.331	1.324	1.319	1.312	1.308	1.302	1.298	1.294	1.290	1.286	1.282	1.280	1.278	1.275	1.274	1.272	1.270	1.269	1.266	1.266	1.264	1.262	1.260	1.260	1.258	1.256	1.255	1.252	1.250	1.248	1.246	1.242	1.240	1.235	1.231	1.228	1.224	1.219	1.214	1.208	1.202	1.195	1.189	1.181	1.175	1.166	1.159	1.151	1.144	1.134	1.125	1.116	1.108	1.098	1.089	1.079	1.070	1.060	1.050	1.040	1.030	1.021	1.011	1.002	0.992	0.985	0.975	0.968	0.958	0.950	0.942	0.934	0.926	0.919	0.911	0.905	0.898	0.890	0.884	0.878	0.871	0.865	0.860	0.852	0.846	0.841	0.835	0.829	0.824	0.818	0.810	0.804	0.798	0.789	0.782	0.775	0.766	0.759	0.750	0.741	0.732	0.722	0.712	0.702	0.691	0.681	0.670	0.658	0.645	0.631	0.620	0.605	0.591	0.578	0.564	0.549	0.534	0.518	0.502	0.486	0.471	0.455	0.439	0.422	0.408	0.391	0.375	0.360	0.345	0.330	0.315	0.301	0.288	0.274	0.260	0.249	0.236	0.225	0.214	0.204	0.195	0.186	0.178	0.169	0.162	0.156	0.151	0.146	0.142	0.138	0.135	0.135	0.132	0.131	0.132	0.132	0.134	0.136	0.138	0.141	0.144	0.149	0.152	0.158	0.162	0.168	0.172	0.180	0.185	0.191	0.198	0.204	0.210	0.215	0.221	0.228	0.234	0.240	0.245	0.250	0.255	0.260	0.264	0.268	0.272	0.275	0.278	0.280	0.284	0.284	0.286	0.286	0.286	0.285	0.285	0.284	0.281	0.279	0.276	0.272	0.269	0.264	0.259	0.255	0.249	0.244	0.236	0.230	0.222	0.215	0.208	0.200	0.191	0.182	0.175	0.165	0.156	0.148	0.139	0.129	0.120	0.111	0.102	0.092	0.084	0.075	0.065	0.056	0.048	0.039	0.031	0.022	0.016	0.009	0.002	-0.005	-0.011	-0.016	-0.022	-0.028	-0.032	-0.036	-0.040	-0.044	-0.046	-0.049	-0.050	-0.052	-0.054	-0.054	-0.054	-0.055	-0.054	-0.052	-0.050	-0.049	-0.046	-0.042	-0.040	-0.035	-0.031	-0.028	-0.022	-0.016	-0.011	-0.006	0.001	0.006	0.012	0.020	0.026	0.034	0.041	0.048	0.055	0.062	0.070	0.076	0.084	0.091	0.098	0.104	0.112	0.119	0.125	0.131	0.139	0.145	0.151	0.156	0.162	0.168	0.172	0.178	0.182	0.186	0.190	0.194	0.198	0.200	0.202	0.206	0.209	0.210	0.211	0.214	0.214	0.215	0.215	0.215	0.216	0.215	0.214	0.214	0.212	0.211	0.211	0.210	0.209	0.206	0.205	0.202	0.202	0.200	0.198	0.196	0.194	0.192	0.191	0.189	0.189	0.188	0.185	0.185	0.185	0.184	0.185	0.185	0.186	0.186	0.188	0.189	0.191	0.194	0.196	0.200	0.204	0.208	0.212	0.216	0.222	0.229	0.235	0.241	0.249	0.256	0.265	0.272	0.281	0.291	0.301	0.311	0.321	0.332	0.342	0.354	0.366	0.376	0.389	0.401	0.414	0.425	0.438	0.450	0.461	0.474	0.486	0.498	0.510	0.521	0.534	0.544	0.555	0.566	0.575	0.585	0.595	0.605	0.612	0.621	0.628	0.636	0.642	0.648	0.654	0.659	0.662	0.665	0.669	0.671	0.672	0.675	0.676	0.676	0.675	0.674	0.674	0.672	0.670	0.668	0.664	0.660	0.656	0.654	0.649	0.644	0.639	0.635	0.629	0.624	0.619	0.614	0.608	0.602	0.598	0.594	0.589	0.584	0.580	0.575	0.571	0.568	0.565	0.561	0.559	0.558	0.555	0.554	0.554	0.552	0.552	0.554	0.555	0.556	0.559	0.561	0.565	0.569	0.572	0.578	0.582	0.588	0.594	0.600	0.606	0.614	0.620	0.629	0.638	0.645	0.652	0.661	0.670	0.680	0.689	0.699	0.708	0.716	0.726	0.735	0.745	0.754	0.764	0.774	0.782	0.791	0.800	0.808	0.815	0.824	0.831	0.839	0.846	0.854	0.859	0.865	0.870	0.875	0.880	0.885	0.889	0.892	0.896	0.899	0.900	0.901	0.904	0.904	0.904	0.904	0.902	0.901	0.900	0.898	0.894	0.891	0.888	0.884	0.879	0.874	0.870	0.864	0.856	0.850	0.844	0.836	0.829	0.820	0.811	0.804	0.795	0.785	0.776	0.768	0.756	0.748	0.738	0.728	0.716	0.708	0.698	0.688	0.678	0.668	0.658	0.648	0.639	0.629	0.620	0.611	0.602	0.594	0.585	0.579	0.571	0.564	0.558	0.550	0.546	0.540	0.535	0.530	0.526	0.524	0.521	0.519	0.516	0.515	0.514	0.514	0.514	0.515	0.515	0.516	0.518	0.520	0.524	0.526	0.530	0.534	0.538	0.542	0.548	0.552	0.558	0.564	0.569	0.576	0.581	0.588	0.595	0.601	0.608	0.615	0.620	0.626	0.634	0.641	0.648	0.652	0.660	0.665	0.671	0.676	0.682	0.689	0.694	0.699	0.704	0.710	0.714	0.718	0.722	0.725	0.730	0.734	0.738	0.739	0.742	0.745	0.748	0.751	0.752	0.755	0.756	0.758	0.759	0.761	0.762	0.764	0.764	0.766	0.766	0.768	0.768	0.769	0.769	0.770	0.770	0.772	0.771	0.772	0.772	0.774	0.774	0.774	0.775	0.775	0.775	0.775	0.776	0.776	0.776	0.776	0.776	0.778	0.778	0.778	0.776	0.776	0.776	0.776	0.775	0.775	0.774	0.772	0.771	0.771	0.770	0.769	0.768	0.765	0.764	0.761	0.760	0.756	0.754	0.751	0.748	0.744	0.740	0.736	0.732	0.729	0.724	0.720	0.715	0.710	0.704	0.698	0.692	0.685	0.680	0.672	0.665	0.659	0.651	0.644	0.635	0.628	0.620	0.611	0.601	0.592	0.584	0.574	0.564	0.555	0.545	0.534	0.524	0.514	0.504	0.492	0.482	0.471	0.461	0.449	0.439	0.428	0.416	0.405	0.394	0.382	0.371	0.360	0.349	0.339	0.328	0.316	0.305	0.295	0.285	0.275	0.264	0.254	0.245	0.235	0.225	0.218	0.209	0.200	0.192	0.185	0.178	0.170	0.164	0.158	0.151	0.146	0.141	0.138	0.134	0.130	0.126	0.124	0.121	0.119	0.118	0.116	0.116	0.116	0.115	0.116	0.118	0.119	0.121	0.122	0.124	0.128	0.129	0.132	0.135	0.139	0.142	0.146	0.149	0.152	0.156	0.161	0.165	0.168	0.171	0.175	0.179	0.181	0.185	0.188	0.190	0.192	0.195	0.196	0.198	0.200	0.201	0.201	0.202	0.201	0.201	0.201	0.200	0.199	0.198	0.195	0.194	0.191	0.189	0.185	0.182	0.179	0.176	0.171	0.168	0.164	0.160	0.156	0.151	0.148	0.144	0.139	0.135	0.131	0.126	0.122	0.120	0.115	0.112	0.109	0.106	0.104	0.100	0.098	0.096	0.094	0.092	0.091	0.090	0.089	0.088	0.088	0.086	0.086	0.088	0.088	0.088	0.089	0.090	0.091	0.092	0.092	0.094	0.095	0.096	0.098	0.100	0.100	0.102	0.102	0.104	0.105	0.106	0.108	0.109	0.109	0.110	0.110	0.111	0.111	0.110	0.111	0.111	0.110	0.110	0.110	0.110	0.109	0.109	0.109	0.109	0.108	0.108	0.108	0.108	0.108	0.108	0.108	0.108	0.109	0.110	0.111	0.114	0.116	0.118	0.121	0.124	0.129	0.132	0.136	0.142	0.148	0.154	0.162	0.169	0.176	0.185	0.195	0.204	0.215	0.226	0.239	0.250	0.262	0.278	0.292	0.306	0.321	0.338	0.356	0.372	0.391	0.410	0.430	0.450	0.470	0.492	0.514	0.536	0.559	0.581	0.605	0.629	0.652	0.678	0.702	0.728	0.754	0.780	0.806	0.832	0.860	0.888	0.914	0.941	0.970	0.998	1.024	1.052	1.080	1.108	1.136	1.164	1.191	1.220	1.246	1.274	1.301	1.328	1.354	1.380	1.406	1.432	1.458	1.482	1.506	1.531	1.554	1.578	1.600	1.621	1.642	1.665	1.685	1.704	1.724	1.741	1.759	1.776	1.794	1.809	1.825	1.839	1.852	1.865	1.878	1.890	1.901	1.911	1.921	1.931	1.939	1.946	1.955	1.961	1.966	1.972	1.978	1.982	1.988	1.990	1.992	1.996	1.999	2.000	2.001	2.002	2.004	2.005	2.004	2.004	2.004	2.004	2.004	2.002	2.001	2.000	1.998	1.996	1.994	1.992	1.989	1.986	1.984	1.980	1.978	1.974	1.971	1.966	1.962	1.959	1.954	1.949	1.944	1.938	1.931	1.925	1.919	1.911	1.904	1.896	1.886	1.879	1.869	1.859	1.850	1.839	1.829	1.818	1.805	1.794	1.781	1.769	1.755	1.742	1.729	1.715	1.701	1.686	1.672	1.658	1.644	1.629	1.615	1.601	1.586	1.572	1.559	1.545	1.532	1.520	1.506	1.495	1.484	1.472	1.462	1.452	1.442	1.435	1.426	1.420	1.412	1.408	1.402	1.398	1.394	1.390	1.389	1.386	1.385	1.385	1.385	1.386	1.388	1.390	1.392	1.395	1.399	1.402	1.408	1.412	1.418	1.422	1.429	1.434	1.440	1.446	1.452	1.458	1.464	1.470	1.475	1.480	1.486	1.491	1.495	1.500	1.504	1.508	1.510	1.512	1.516	1.518	1.519	1.519	1.520	1.519	1.519	1.516	1.514	1.511	1.509	1.505	1.500	1.494	1.489	1.481	1.476	1.468	1.459	1.450	1.441	1.431	1.420	1.409	1.396	1.384	1.370	1.358	1.344	1.329	1.312	1.298	1.281	1.264	1.245	1.229	1.209	1.190	1.170	1.150	1.130	1.109	1.088	1.065	1.042	1.020	0.996	0.974	0.950	0.925	0.901	0.876	0.851	0.826	0.801	0.776	0.750	0.725	0.700	0.675	0.649	0.624	0.600	0.575	0.550	0.526	0.502	0.480	0.455	0.432	0.411	0.390	0.369	0.349	0.330	0.310	0.291	0.275	0.259	0.241	0.226	0.212	0.199	0.186	0.174	0.164	0.152	0.142	0.135	0.126	0.119	0.112	0.108	0.102	0.099	0.094	0.091	0.090	0.086	0.085	0.085	0.084	0.084	0.084	0.085	0.085	0.085	0.086	0.088	0.089	0.089	0.090	0.090	0.091	0.091	0.091	0.091	0.091	0.090	0.089	0.088	0.085	0.084	0.080	0.076	0.072	0.068	0.062	0.058	0.052	0.045	0.038	0.029	0.021	0.012	0.004	-0.008	-0.016	-0.028	-0.039	-0.050	-0.062	-0.075	-0.088	-0.101	-0.115	-0.129	-0.141	-0.156	-0.170	-0.186	-0.201	-0.216	-0.230	-0.246	-0.260	-0.276	-0.290	-0.305	-0.321	-0.335	-0.350	-0.364	-0.379	-0.392	-0.406	-0.420	-0.432	-0.446	-0.458	-0.469	-0.481	-0.492	-0.502	-0.512	-0.522	-0.531	-0.540	-0.548	-0.555	-0.562	-0.569	-0.575	-0.580	-0.585	-0.589	-0.592	-0.594	-0.596	-0.599	-0.599	-0.599	-0.598	-0.596	-0.595	-0.591	-0.589	-0.584	-0.580	-0.574	-0.568	-0.562	-0.555	-0.546	-0.538	-0.529	-0.519	-0.509	-0.498	-0.485	-0.474	-0.461	-0.448	-0.434	-0.420	-0.405	-0.390	-0.374	-0.359	-0.342	-0.326	-0.310	-0.292	-0.275	-0.258	-0.240	-0.222	-0.205	-0.188	-0.169	-0.152	-0.134	-0.118	-0.100	-0.084	-0.066	-0.050	-0.034	-0.019	-0.002	0.011	0.026	0.040	0.052	0.065	0.076	0.089	0.099	0.108	0.116	0.125	0.134	0.140	0.146	0.151	0.155	0.159	0.161	0.164	0.164	0.164	0.162	0.161	0.159	0.156	0.152	0.148	0.142	0.135	0.129	0.121	0.114	0.105	0.096	0.086	0.076	0.066	0.055	0.044	0.031	0.021	0.009	-0.004	-0.016	-0.029	-0.042	-0.054	-0.068	-0.080	-0.092	-0.105	-0.118	-0.130	-0.140	-0.152	-0.164	-0.175	-0.186	-0.196	-0.206	-0.216	-0.225	-0.234	-0.241	-0.249	-0.256	-0.262	-0.269	-0.274	-0.279	-0.282	-0.286	-0.290	-0.292	-0.296	-0.298	-0.299	-0.299	-0.300	-0.299	-0.299	-0.298	-0.296	-0.294	-0.291	-0.289	-0.286	-0.284	-0.281	-0.278	-0.272	-0.269	-0.265	-0.260	-0.256	-0.252	-0.248	-0.244	-0.239	-0.235	-0.231	-0.228	-0.225	-0.221	-0.219	-0.216	-0.214	-0.212	-0.211	-0.211	-0.209	-0.210	-0.210	-0.211	-0.214	-0.215	-0.219	-0.221	-0.226	-0.230	-0.235	-0.241	-0.246	-0.254	-0.260	-0.268	-0.275	-0.284	-0.291	-0.300	-0.309	-0.319	-0.329	-0.339	-0.348	-0.358	-0.368	-0.376	-0.386	-0.396	-0.405	-0.415	-0.424	-0.431	-0.440	-0.446	-0.454	-0.460	-0.465	-0.469	-0.474	-0.476	-0.479	-0.480	-0.481	-0.480	-0.478	-0.476	-0.472	-0.466	-0.460	-0.454	-0.446	-0.436	-0.428	-0.415	-0.404	-0.389	-0.376	-0.360	-0.344	-0.328	-0.308	-0.290	-0.269	-0.249	-0.228	-0.206	-0.184	-0.160	-0.136	-0.114	-0.089	-0.064	-0.039	-0.014	0.010	0.036	0.061	0.086	0.111	0.135	0.160	0.185	0.208	0.231	0.254	0.275	0.298	0.319	0.339	0.359	0.378	0.396	0.412	0.430	0.445	0.460	0.474	0.488	0.500	0.511	0.522	0.531	0.541	0.548	0.555	0.561	0.568	0.572	0.578	0.581	0.584	0.586	0.589	0.589	0.590	0.590	100.000	5.000	2.000	1.000	4.000	0.000	0.000	0.000	0.000	0.000	0.000	0.000	0.000	0.000	0.000	0.000	0.000	0.000	0.149	0.150	0.150	0.152	0.154	0.156	0.160	0.164	0.169	0.174	0.179	0.186	0.194	0.201	0.211	0.220	0.230	0.240	0.251	0.262	0.275	0.286	0.299	0.312	0.325	0.339	0.352	0.366	0.380	0.392	0.408	0.420	0.434	0.446	0.459	0.471	0.482	0.494	0.505	0.515	0.525	0.534	0.541	0.550	0.555	0.561	0.565	0.569	0.572	0.574	0.574	0.574	0.572	0.570	0.566	0.561	0.556	0.550	0.542	0.535	0.525	0.514	0.504	0.491	0.479	0.466	0.452	0.438	0.424	0.408	0.392	0.375	0.359	0.342	0.326	0.309	0.292	0.276	0.259	0.242	0.228	0.211	0.198	0.182	0.169	0.155	0.141	0.130	0.119	0.110	0.099	0.091	0.084	0.078	0.072	0.068	0.066	0.064	0.062	0.064	0.066	0.069	0.072	0.078	0.085	0.092	0.102	0.112	0.124	0.136	0.149	0.164	0.181	0.198	0.216	0.235	0.255	0.275	0.296	0.320	0.341	0.366	0.391	0.416	0.441	0.466	0.492	0.520	0.548	0.574	0.601	0.630	0.656	0.684	0.712	0.739	0.766	0.792	0.820	0.846	0.874	0.899	0.924	0.949	0.974	0.998	1.019	1.041	1.062	1.082	1.102	1.121	1.140	1.158	1.174	1.189	1.204	1.216	1.229	1.240	1.250	1.260	1.269	1.276	1.282	1.289	1.292	1.295	1.298	1.300	1.300	1.299	1.299	1.296	1.292	1.289	1.285	1.281	1.276	1.270	1.262	1.255	1.248	1.240	1.231	1.224	1.215	1.205	1.198	1.189	1.180	1.171	1.162	1.154	1.146	1.139	1.131	1.124	1.118	1.111	1.106	1.102	1.099	1.096	1.094	1.092	1.092	1.094	1.094	1.096	1.099	1.104	1.108	1.114	1.121	1.129	1.138	1.148	1.158	1.169	1.181	1.194	1.209	1.224	1.239	1.255	1.272	1.289	1.308	1.326	1.346	1.366	1.385	1.406	1.428	1.449	1.470	1.490	1.511	1.532	1.555	1.575	1.596	1.618	1.639	1.658	1.679	1.699	1.718	1.736	1.755	1.774	1.791	1.809	1.824	1.839	1.854	1.868	1.881	1.894	1.905	1.916	1.925	1.935	1.942	1.951	1.958	1.962	1.968	1.974	1.976	1.979	1.981	1.981	1.982	1.982	1.981	1.979	1.978	1.974	1.971	1.966	1.961	1.956	1.951	1.945	1.939	1.931	1.925	1.918	1.910	1.902	1.895	1.888	1.880	1.872	1.865	1.858	1.850	1.844	1.836	1.831	1.825	1.819	1.814	1.809	1.805	1.802	1.800	1.798	1.796	1.796	1.796	1.796	1.798	1.801	1.805	1.809	1.814	1.819	1.826	1.834	1.844	1.852	1.864	1.875	1.888	1.901	1.915	1.929	1.944	1.961	1.978	1.995	2.014	2.033	2.051	2.072	2.092	2.114	2.135	2.156	2.178	2.201	2.222	2.245	2.268	2.290	2.311	2.334	2.354	2.376	2.396	2.418	2.436	2.455	2.474	2.492	2.509	2.525	2.540	2.555	2.569	2.580	2.592	2.602	2.612	2.620	2.629	2.634	2.638	2.641	2.642	2.644	2.642	2.641	2.638	2.634	2.628	2.620	2.612	2.602	2.592	2.581	2.568	2.554	2.539	2.522	2.508	2.490	2.470	2.452	2.432	2.411	2.391	2.370	2.348	2.326	2.302	2.281	2.258	2.236	2.212	2.190	2.168	2.145	2.124	2.102	2.081	2.060	2.039	2.020	1.999	1.980	1.962	1.945	1.928	1.912	1.896	1.881	1.869	1.856	1.844	1.831	1.820	1.810	1.801	1.792	1.785	1.779	1.772	1.766	1.762	1.756	1.752	1.750	1.746	1.744	1.741	1.739	1.738	1.736	1.734	1.732	1.730	1.729	1.728	1.726	1.724	1.721	1.719	1.716	1.712	1.709	1.705	1.701	1.695	1.690	1.685	1.678	1.670	1.664	1.655	1.645	1.635	1.625	1.612	1.602	1.590	1.576	1.562	1.548	1.534	1.518	1.501	1.484	1.466	1.449	1.431	1.411	1.391	1.371	1.350	1.330	1.309	1.288	1.265	1.244	1.220	1.199	1.176	1.152	1.130	1.108	1.084	1.061	1.038	1.014	0.991	0.969	0.946	0.922	0.901	0.879	0.858	0.836	0.814	0.792	0.771	0.751	0.731	0.711	0.692	0.674	0.655	0.636	0.619	0.601	0.585	0.569	0.554	0.538	0.522	0.509	0.496	0.482	0.470	0.458	0.446	0.436	0.425	0.416	0.406	0.398	0.389	0.381	0.374	0.368	0.361	0.355	0.350	0.345	0.341	0.336	0.332	0.330	0.328	0.324	0.321	0.319	0.318	0.315	0.314	0.311	0.311	0.309	0.309	0.308	0.306	0.305	0.302	0.301	0.300	0.298	0.295	0.292	0.289	0.286	0.282	0.278	0.272	0.268	0.261	0.256	0.249	0.240	0.232	0.222	0.212	0.202	0.191	0.179	0.165	0.152	0.138	0.124	0.108	0.091	0.074	0.056	0.038	0.019	-0.001	-0.021	-0.042	-0.064	-0.086	-0.108	-0.130	-0.154	-0.178	-0.200	-0.224	-0.246	-0.270	-0.294	-0.318	-0.340	-0.362	-0.386	-0.408	-0.429	-0.449	-0.470	-0.490	-0.507	-0.526	-0.542	-0.559	-0.572	-0.588	-0.600	-0.611	-0.621	-0.630	-0.638	-0.642	-0.648	-0.651	-0.654	-0.655	-0.655	-0.652	-0.649	-0.644	-0.638	-0.629	-0.620	-0.610	-0.599	-0.586	-0.572	-0.558	-0.542	-0.526	-0.509	-0.490	-0.471	-0.454	-0.434	-0.412	-0.392	-0.371	-0.351	-0.330	-0.309	-0.288	-0.269	-0.249	-0.229	-0.210	-0.191	-0.174	-0.158	-0.140	-0.125	-0.112	-0.099	-0.086	-0.076	-0.068	-0.059	-0.051	-0.045	-0.041	-0.039	-0.038	-0.038	-0.039	-0.042	-0.046	-0.051	-0.059	-0.066	-0.076	-0.086	-0.099	-0.110	-0.125	-0.141	-0.156	-0.172	-0.191	-0.210	-0.230	-0.250	-0.269	-0.290	-0.311	-0.332	-0.355	-0.376	-0.398	-0.419	-0.441	-0.461	-0.484	-0.504	-0.524	-0.544	-0.562	-0.581	-0.599	-0.616	-0.632	-0.648	-0.662	-0.675	-0.688	-0.700	-0.709	-0.719	-0.726	-0.734	-0.739	-0.742	-0.746	-0.749	-0.751	-0.750	-0.749	-0.748	-0.744	-0.740	-0.734	-0.728	-0.720	-0.711	-0.702	-0.691	-0.680	-0.668	-0.655	-0.640	-0.626	-0.611	-0.595	-0.580	-0.564	-0.546	-0.529	-0.511	-0.494	-0.474	-0.456	-0.438	-0.419	-0.400	-0.381	-0.364	-0.345	-0.326	-0.309	-0.292	-0.274	-0.258	-0.242	-0.228	-0.211	-0.196	-0.182	-0.169	-0.158	-0.145	-0.134	-0.124	-0.114	-0.105	-0.098	-0.090	-0.084	-0.079	-0.074	-0.070	-0.066	-0.065	-0.065	-0.064	-0.064	-0.065	-0.066	-0.069	-0.072	-0.076	-0.081	-0.085	-0.091	-0.098	-0.104	-0.111	-0.118	-0.126	-0.132	-0.140	-0.149	-0.156	-0.165	-0.171	-0.180	-0.188	-0.195	-0.201	-0.208	-0.214	-0.219	-0.222	-0.228	-0.230	-0.234	-0.235	-0.236	-0.236	-0.235	-0.234	-0.231	-0.228	-0.222	-0.216	-0.209	-0.201	-0.191	-0.181	-0.170	-0.158	-0.142	-0.129	-0.112	-0.095	-0.076	-0.058	-0.039	-0.018	0.004	0.028	0.050	0.075	0.100	0.125	0.152	0.179	0.205	0.232	0.261	0.289	0.318	0.345	0.374	0.402	0.431	0.459	0.486	0.515	0.542	0.569	0.595	0.620	0.646	0.670	0.695	0.719	0.740	0.761	0.782	0.802	0.822	0.840	0.858	0.874	0.889	0.902	0.916	0.928	0.938	0.949	0.958	0.965	0.971	0.976	0.981	0.986	0.990	0.991	0.992	0.992	0.992	0.991	0.990	0.988	0.984	0.980	0.976	0.971	0.965	0.961	0.955	0.949	0.942	0.936	0.930	0.922	0.916	0.910	0.905	0.898	0.892	0.886	0.881	0.875	0.870	0.866	0.862	0.858	0.855	0.852	0.850	0.848	0.848	0.846	0.848	0.848	0.850	0.851	0.854	0.856	0.861	0.864	0.869	0.875	0.880	0.886	0.892	0.900	0.908	0.915	0.925	0.932	0.942	0.951	0.961	0.970	0.981	0.990	1.000	1.010	1.019	1.029	1.038	1.046	1.056	1.064	1.071	1.079	1.086	1.092	1.100	1.104	1.109	1.112	1.116	1.119	1.121	1.121	1.121	1.120	1.119	1.115	1.112	1.108	1.101	1.095	1.088	1.079	1.069	1.058	1.046	1.032	1.019	1.004	0.988	0.971	0.952	0.932	0.912	0.891	0.870	0.848	0.822	0.798	0.772	0.748	0.720	0.692	0.664	0.634	0.606	0.575	0.545	0.514	0.484	0.451	0.420	0.388	0.355	0.322	0.290	0.258	0.225	0.192	0.160	0.128	0.096	0.065	0.034	0.002	-0.028	-0.058	-0.088	-0.116	-0.145	-0.174	-0.200	-0.228	-0.254	-0.279	-0.304	-0.326	-0.349	-0.371	-0.394	-0.414	-0.434	-0.451	-0.470	-0.488	-0.504	-0.518	-0.532	-0.546	-0.559	-0.571	-0.582	-0.592	-0.602	-0.610	-0.619	-0.626	-0.634	-0.639	-0.644	-0.648	-0.652	-0.656	-0.659	-0.661	-0.664	-0.665	-0.668	-0.668	-0.669	-0.670	-0.669	-0.670	-0.670	-0.670	-0.670	-0.670	-0.670	-0.669	-0.670	-0.670	-0.669	-0.670	-0.670	-0.671	-0.671	-0.672	-0.674	-0.675	-0.676	-0.679	-0.682	-0.685	-0.688	-0.691	-0.694	-0.698	-0.701	-0.708	-0.711	-0.716	-0.721	-0.728	-0.732	-0.739	-0.745	-0.751	-0.758	-0.764	-0.771	-0.778	-0.785	-0.791	-0.799	-0.806	-0.812	-0.820	-0.826	-0.832	-0.840	-0.846	-0.854	-0.860	-0.865	-0.871	-0.876	-0.881	-0.888	-0.891	-0.895	-0.900	-0.904	-0.906	-0.909	-0.911	-0.914	-0.915	-0.918	-0.916	-0.918	-0.916	-0.916	-0.914	-0.912	-0.911	-0.909	-0.905	-0.901	-0.896	-0.891	-0.888	-0.881	-0.875	-0.870	-0.862	-0.855	-0.848	-0.839	-0.830	-0.821	-0.812	-0.802	-0.791	-0.781	-0.771	-0.760	-0.749	-0.738	-0.725	-0.714	-0.701	-0.690	-0.676	-0.664	-0.652	-0.639	-0.626	-0.612	-0.600	-0.588	-0.575	-0.561	-0.550	-0.538	-0.524	-0.511	-0.500	-0.488	-0.476	-0.464	-0.452	-0.442	-0.430	-0.420	-0.410	-0.400	-0.390	-0.381	-0.371	-0.364	-0.355	-0.348	-0.340	-0.334	-0.326	-0.320	-0.315	-0.309	-0.304	-0.300	-0.295	-0.290	-0.288	-0.284	-0.281	-0.278	-0.275	-0.272	-0.271	-0.269	-0.268	-0.265	-0.264	-0.264	-0.262	-0.261	-0.261	-0.260	-0.259	-0.259	-0.259	-0.258	-0.256	-0.255	-0.254	-0.251	-0.250	-0.248	-0.245	-0.242	-0.239	-0.235	-0.232	-0.228	-0.224	-0.219	-0.212	-0.208	-0.201	-0.194	-0.186	-0.180	-0.171	-0.162	-0.154	-0.146	-0.136	-0.126	-0.115	-0.105	-0.095	-0.082	-0.070	-0.059	-0.046	-0.034	-0.020	-0.008	0.005	0.019	0.032	0.046	0.059	0.072	0.086	0.100	0.114	0.128	0.140	0.154	0.166	0.180	0.192	0.205	0.216	0.228	0.239	0.249	0.260	0.270	0.279	0.289	0.298	0.305	0.312	0.320	0.326	0.331	0.336	0.341	0.345	0.349	0.351	0.352	0.355	0.355	0.355	0.355	0.354	0.352	0.349	0.346	0.341	0.338	0.331	0.328	0.320	0.314	0.306	0.299	0.290	0.281	0.271	0.261	0.251	0.240	0.231	0.220	0.208	0.195	0.184	0.172	0.159	0.146	0.134	0.121	0.108	0.095	0.082	0.069	0.056	0.044	0.031	0.020	0.008	-0.004	-0.016	-0.028	-0.039	-0.049	-0.059	-0.068	-0.079	-0.086	-0.095	-0.104	-0.110	-0.118	-0.122	-0.129	-0.134	-0.139	-0.142	-0.146	-0.149	-0.151	-0.151	-0.152	-0.152	-0.151	-0.150	-0.149	-0.146	-0.144	-0.139	-0.136	-0.131	-0.125	-0.120	-0.112	-0.108	-0.099	-0.091	-0.082	-0.074	-0.065	-0.055	-0.045	-0.035	-0.025	-0.014	-0.002	0.010	0.021	0.032	0.045	0.058	0.070	0.082	0.096	0.108	0.121	0.134	0.148	0.160	0.172	0.185	0.198	0.210	0.222	0.235	0.246	0.259	0.271	0.282	0.295	0.305	0.316	0.326	0.338	0.348	0.358	0.368	0.378	0.388	0.396	0.405	0.415	0.424	0.431	0.440	0.449	0.458	0.464	0.472	0.480	0.488	0.496	0.504	0.511	0.519	0.528	0.535	0.542	0.550	0.559	0.568	0.576	0.585	0.594	0.602	0.614	0.622	0.632	0.644	0.654	0.665	0.678	0.689	0.701	0.715	0.728	0.742	0.756	0.770	0.786	0.801	0.818	0.832	0.849	0.868	0.885	0.901	0.919	0.938	0.955	0.975	0.994	1.011	1.031	1.049	1.069	1.088	1.106	1.125	1.144	1.162	1.180	1.199	1.216	1.232	1.250	1.266	1.281	1.296	1.311	1.325	1.336	1.349	1.360	1.371	1.381	1.389	1.396	1.402	1.409	1.414	1.416	1.420	1.420	1.421	1.420	1.419	1.415	1.411	1.406	1.400	1.391	1.384	1.375	1.364	1.352	1.340	1.328	1.314	1.299	1.284	1.268	1.252	1.234	1.216	1.199	1.180	1.161	1.140	1.121	1.101	1.080	1.061	1.040	1.020	1.000	0.980	0.961	0.941	0.922	0.904	0.884	0.866	0.848	0.830	0.814	0.796	0.781	0.766	0.750	0.738	0.724	0.711	0.698	0.685	0.675	0.664	0.655	0.645	0.636	0.628	0.621	0.614	0.608	0.602	0.596	0.591	0.588	0.582	0.579	0.576	0.574	0.570	0.569	0.566	0.565	0.564	0.561	0.560	0.560	0.558	0.556	0.555	0.554	0.552	0.552	0.550	0.549	0.546	0.545	0.542	0.541	0.539	0.536	0.534	0.531	0.528	0.524	0.520	0.515	0.510	0.506	0.501	0.494	0.489	0.482	0.476	0.468	0.460	0.452	0.444	0.435	0.426	0.416	0.406	0.396	0.385	0.374	0.361	0.350	0.336	0.324	0.311	0.296	0.282	0.269	0.252	0.238	0.221	0.206	0.190	0.172	0.158	0.140	0.122	0.106	0.089	0.071	0.054	0.038	0.020	0.004	-0.015	-0.031	-0.048	-0.064	-0.081	-0.096	-0.111	-0.126	-0.141	-0.155	-0.169	-0.182	-0.195	-0.208	-0.219	-0.229	-0.239	-0.248	-0.255	-0.265	-0.270	-0.276	-0.282	-0.286	-0.290	-0.292	-0.295	-0.296	-0.298	-0.295	-0.295	-0.292	-0.290	-0.286	-0.282	-0.278	-0.272	-0.268	-0.260	-0.254	-0.245	-0.238	-0.230	-0.221	-0.212	-0.204	-0.195	-0.188	-0.178	-0.169	-0.160	-0.151	-0.142	-0.135	-0.128	-0.120	-0.112	-0.106	-0.101	-0.095	-0.089	-0.086	-0.082	-0.080	-0.079	-0.079	-0.079	-0.080	-0.081	-0.085	-0.089	-0.094	-0.100	-0.108	-0.115	-0.125	-0.136	-0.148	-0.160	-0.174	-0.189	-0.204	-0.220	-0.239	-0.258	-0.276	-0.296	-0.318	-0.340	-0.362	-0.386	-0.410	-0.435	-0.460	-0.486	-0.512	-0.540	-0.568	-0.595	-0.622	-0.650	-0.679	-0.706	-0.735	-0.762	-0.790	-0.818	-0.845	-0.874	-0.900	-0.926	-0.951	-0.976	-1.001	-1.025	-1.048	-1.070	-1.091	-1.112	-1.132	-1.150	-1.168	-1.184	-1.199	-1.214	-1.226	-1.239	-1.249	-1.259	-1.268	-1.274	-1.280	-1.285	-1.288	-1.289	-1.290	-1.289	-1.286	-1.284	-1.279	-1.274	-1.266	-1.259	-1.249	-1.240	-1.228	-1.216	-1.202	-1.189	-1.174	-1.159	-1.142	-1.124	-1.105	-1.088	-1.068	-1.049	-1.029	-1.008	-0.988	-0.966	-0.945	-0.922	-0.901	-0.880	-0.859	-0.836	-0.816	-0.795	-0.774	-0.754	-0.734	-0.715	-0.695	-0.676	-0.659	-0.641	-0.625	-0.609	-0.592	-0.579	-0.564	-0.550	-0.539	-0.526	-0.515	-0.505	-0.496	-0.488	-0.480	-0.472	-0.468	-0.462	-0.458	-0.454	-0.451	-0.448	-0.446	-0.445	-0.445	-0.445	-0.446	-0.448	-0.449	-0.451	-0.455	-0.458	-0.461	-0.465	-0.469	-0.474	-0.476	-0.481	-0.486	-0.491	-0.495	-0.499	-0.502	-0.507	-0.510	-0.514	-0.515	-0.519	-0.520	-0.521	-0.522	-0.522	-0.524	-0.522	-0.522	-0.520	-0.518	-0.515	-0.511	-0.506	-0.502	-0.496	-0.490	-0.481	-0.474	-0.465	-0.455	-0.445	-0.434	-0.424	-0.412	-0.399	-0.386	-0.372	-0.359	-0.345	-0.329	-0.315	-0.299	-0.284	-0.268	-0.251	-0.235	-0.218	-0.201	-0.185	-0.169	-0.152	-0.136	-0.120	-0.105	-0.089	-0.074	-0.059	-0.044	-0.030	-0.018	-0.004	0.009	0.020	0.031	0.041	0.051	0.061	0.070	0.076	0.084	0.090	0.094	0.099	0.101	0.104	0.105	0.106	0.106	0.106	0.102	0.100	0.096	0.092	0.086	0.081	0.074	0.066	0.056	0.048	0.038	0.028	0.016	0.004	-0.009	-0.021	-0.035	-0.049	-0.062	-0.078	-0.091	-0.106	-0.121	-0.138	-0.152	-0.166	-0.182	-0.198	-0.212	-0.226	-0.240	-0.255	-0.269	-0.282	-0.295	-0.308	-0.319	-0.331	-0.341	-0.351	-0.360	-0.369	-0.376	-0.384	-0.390	-0.394	-0.399	-0.401	-0.404	-0.405	-0.406	-0.405	-0.402	-0.400	-0.396	-0.391	-0.386	-0.379	-0.371	-0.362	-0.352	-0.341	-0.330	-0.318	-0.304	-0.290	-0.275	-0.260	-0.244	-0.228	-0.209	-0.191	-0.171	-0.152	-0.134	-0.114	-0.094	-0.074	-0.054	-0.032	-0.011	0.010	0.029	0.050	0.071	0.090	0.109	0.129	0.148	0.166	0.182	0.200	0.216	0.232	0.248	0.262	0.276	0.289	0.302	0.312	0.324	0.332	0.342	0.350	0.358	0.364	0.369	0.375	0.378	0.381	0.384	0.385	0.385	0.385	0.385	0.384	0.381	0.380	0.376	0.375	0.370	0.366	0.361	0.358	0.352	0.349	0.344	0.338	0.332	0.328	0.322	0.318	0.314	0.309	0.305	0.301	0.298	0.296	0.292	0.291	0.289	0.289	0.289	0.289	0.289	0.291	0.292	0.295	0.298	0.301	0.306	0.310	0.315	0.321	0.328	0.335	0.342	0.351	0.359	0.368	0.376	0.386	0.396	0.406	0.418	0.428	0.439	0.450	0.461	0.472	0.484	0.495	0.506	0.515	0.526	0.538	0.548	0.559	0.568	0.578	0.588	0.595	0.602	0.611	0.618	0.625	0.630	0.636	0.641	0.645	0.649	0.651	0.654	0.655	0.655	0.655	0.655	0.654	0.650	0.649	0.644	0.640	0.635	0.629	0.622	0.615	0.608	0.599	0.590	0.580	0.570	0.559	0.548	0.536	0.524	0.511	0.499	0.485	0.471	0.456	0.444	0.429	0.414	0.399	0.384	0.370	0.355	0.339	0.325	0.310	0.296	0.281	0.269	0.255	0.241	0.228	0.216	0.202	0.191	0.180	0.169	0.159	0.149	0.140	0.131	0.122	0.115	0.108	0.101	0.096	0.091	0.086	0.082	0.079	0.078	0.075	0.074	0.072	0.072	0.072	0.074	0.075	0.078	0.079	0.081	0.085	0.088	0.090	0.095	0.099	0.102	0.106	0.110	0.115	0.118	0.122	0.125	0.130	0.134	0.136	0.139	0.141	0.144	0.145	0.146	0.146	0.148	0.146	0.146	0.144	0.141	0.140	0.135	0.131	0.125	0.120	0.112	0.106	0.098	0.088	0.079	0.069	0.056	0.045	0.031	0.018	0.004	-0.011	-0.028	-0.045	-0.061	-0.080	-0.098	-0.116	-0.136	-0.156	-0.178	-0.199	-0.219	-0.241	-0.262	-0.285	-0.308	-0.330	-0.352	-0.376	-0.398	-0.420	-0.442	-0.465	-0.486	-0.509	-0.530	-0.550	-0.572	-0.591	-0.611	-0.630	-0.649	-0.668	-0.686	-0.702	-0.720	-0.735	-0.750	-0.764	-0.778	-0.790	-0.801	-0.811	-0.821	-0.831	-0.839	-0.846	-0.852	-0.858	-0.862	-0.868	-0.870	-0.871	-0.874	-0.874	-0.874	-0.871	-0.870	-0.866	-0.864	-0.859	-0.855	-0.849	-0.842	-0.836	-0.829	-0.821	-0.814	-0.804	-0.795	-0.786	-0.778	-0.768	-0.756	-0.748	-0.736	-0.726	-0.715	-0.704	-0.694	-0.682	-0.672	-0.662	-0.651	-0.641	-0.631	-0.622	-0.614	-0.604	-0.596	-0.588	-0.580	-0.572	-0.566	-0.560	-0.555	-0.551	-0.546	-0.542	-0.540	-0.538	-0.536	-0.536	-0.536	-0.536	-0.538	-0.540	-0.542	-0.545	-0.550	-0.555	-0.560	-0.566	-0.574	-0.581	-0.590	-0.600	-0.609	-0.619	-0.630	-0.641	-0.652	-0.665	-0.678	-0.690	-0.705	-0.718	-0.732	-0.746	-0.761	-0.774	-0.789	-0.802	-0.816	-0.831	-0.845	-0.859	-0.871	-0.884	-0.898	-0.910	-0.921	-0.932	-0.944	-0.954	-0.962	-0.971	-0.979	-0.986	-0.992	-0.999	-1.004	-1.008	-1.010	-1.012	-1.014	-1.014	-1.012	-1.011	-1.009	-1.005	-1.001	-0.996	-0.990	-0.982	-0.975	-0.968	-0.958	-0.948	-0.936	-0.926	-0.914	-0.901	-0.889	-0.875	-0.861	-0.846	-0.831	-0.818	-0.802	-0.788	-0.771	-0.758	-0.741	-0.728	-0.712	-0.699	-0.684	-0.670	-0.656	-0.642	-0.631	-0.618	-0.606	-0.596	-0.585	-0.575	-0.566	-0.558	-0.551	-0.542	-0.538	-0.532	-0.528	-0.524	-0.521	-0.519	-0.516	-0.516	-0.516	-0.516	-0.518	-0.519	-0.522	-0.525	-0.529	-0.532	-0.538	-0.542	-0.548	-0.554	-0.560	-0.566	-0.571	-0.579	-0.585	-0.592	-0.599	-0.605	-0.611	-0.618	-0.624	-0.629	-0.635	-0.639	-0.642	-0.648	-0.650	-0.654	-0.656	-0.656	-0.658	-0.658	-0.656	-0.656	-0.654	-0.650	-0.646	-0.641	-0.635	-0.629	-0.622	-0.614	-0.605	-0.595	-0.585	-0.574	-0.561	-0.549	-0.535	-0.521	-0.506	-0.490	-0.474	-0.459	-0.440	-0.421	-0.404	-0.384	-0.365	-0.346	-0.326	-0.305	-0.285	-0.265	-0.245	-0.224	-0.204	-0.184	-0.164	-0.141	-0.122	-0.102	-0.082	-0.062	-0.044	-0.024	-0.006	0.011	0.029	0.046	0.062	0.079	0.095	0.110	0.124	0.138	0.150	0.164	0.176	0.186	0.196	0.208	0.216	0.225	0.232	0.240	0.248	0.254	0.258	0.264	0.268	0.270	0.272	0.275	0.278	0.279	0.279	0.280	0.279	0.278	0.276	0.275	0.272	0.271	0.269	0.266	0.264	0.259	0.256	0.252	0.248	0.244	0.240	0.235	0.231	0.226	0.222	0.218	0.214	0.209	0.205	0.201	0.198	0.195	0.191	0.189	0.186	0.184	0.184	0.182	0.182	0.182	0.182	0.185	0.185	0.188	0.191	0.194	0.199	0.204	0.210	0.216	0.224	0.231	0.240	0.249	0.259	0.270	0.282	0.295	0.308	0.322	0.336	0.351	0.368	0.382	0.400	0.418	0.435	0.454	0.471	0.491	0.510	0.530	0.549	0.569	0.589	0.609	0.629	0.648	0.668	0.686	0.705	0.724	0.742	0.759	0.776	0.792	0.809	0.824	0.838	0.851	0.865	0.876	0.888	0.898	0.906	0.914	0.921	0.926	0.931	0.935	0.938	0.939	0.939	0.939	0.936	0.932	0.928	0.924	0.918	0.910	0.902	0.892	0.884	0.872	0.862	0.849	0.838	0.824	0.810	0.795	0.781	0.765	0.750	0.735	0.720	0.705	0.689	0.674	0.659	0.644	0.629	0.614	0.600	0.586	0.574	0.561	0.550	0.539	0.529	0.519	0.511	0.504	0.496	0.490	0.486	0.482	0.479	0.478	0.476	0.476	0.478	0.480	0.484	0.488	0.492	0.499	0.506	0.514	0.522	0.532	0.544	0.555	0.568	0.580	0.595	0.609	0.624	0.640	0.655	0.674	0.690	0.709	0.725	0.744	0.762	0.781	0.800	0.819	0.838	0.856	0.875	0.892	0.912	0.930	0.949	0.965	0.982	1.000	1.016	1.032	1.048	1.064	1.078	1.091	1.104	1.116	1.126	1.138	1.148	1.156	1.164	1.171	1.178	1.182	1.188	1.191	1.194	1.195	1.196	1.196	1.195	1.194	1.190	1.186	1.181	1.175	1.169	1.161	1.154	1.145	1.135	1.124	1.114	1.101	1.090	1.076	1.062	1.049	1.035	1.019	1.004	0.989	0.974	0.958	0.941	0.925	0.910	0.894	0.876	0.861	0.845	0.830	0.815	0.800	0.785	0.771	0.756	0.744	0.732	0.719	0.708	0.698	0.686	0.678	0.668	0.661	0.652	0.646	0.641	0.635	0.631	0.626	0.624	0.622	0.620	0.620	0.620	0.621	0.624	0.625	0.628	0.631	0.635	0.638	0.644	0.649	0.654	0.660	0.666	0.672	0.679	0.685	0.692	0.700	0.708	0.714	0.721	0.728	0.734	0.739	0.745	0.751	0.756	0.761	0.765	0.769	0.771	0.774	0.775	0.776	0.778	0.778	0.775	0.774	0.771	0.766	0.762	0.758	0.750	0.745	0.736	0.726	0.716	0.706	0.695	0.682	0.668	0.654	0.639	0.622	0.606	0.589	0.570	0.551	0.531	0.511	0.490	0.469	0.448	0.425	0.401	0.379	0.355	0.330	0.306	0.281	0.259	0.234	0.210	0.185	0.161	0.136	0.112	0.090	0.066	0.044	0.021	-0.001	-0.022	-0.042	-0.064	-0.081	-0.101	-0.119	-0.136	-0.152	-0.168	-0.182	-0.195	-0.208	-0.219	-0.230	-0.240	-0.249	-0.256	-0.262	-0.268	-0.272	-0.276	-0.278	-0.279	-0.279	-0.278	-0.275	-0.272	-0.269	-0.264	-0.259	-0.252	-0.246	-0.239	-0.229	-0.221	-0.211	-0.201	-0.190	-0.179	-0.168	-0.155	-0.144	-0.131	-0.120	-0.106	-0.095	-0.081	-0.069	-0.056	-0.045	-0.032	-0.020	-0.010	0.001	0.012	0.022	0.032	0.041	0.051	0.059	0.066	0.074	0.080	0.085	0.090	0.095	0.099	0.102	0.105	0.108	0.109	0.110	0.110	0.109	0.109	0.108	0.106	0.102	0.100	0.096	0.094	0.090	0.085	0.081	0.075	0.070	0.065	0.059	0.054	0.048	0.041	0.036	0.029	0.024	0.018	0.012	0.006	0.000	-0.005	-0.011	-0.016	-0.021	-0.028	-0.031	-0.036	-0.041	-0.045	-0.048	-0.051	-0.056	-0.059	-0.060	-0.064	-0.066	-0.069	-0.070	-0.070	-0.072	-0.074	-0.074	-0.074	-0.075	-0.074	-0.075	-0.074	-0.072	-0.072	-0.070	-0.070	-0.068	-0.065	-0.064	-0.061	-0.059	-0.056	-0.052	-0.049	-0.046	-0.042	-0.039	-0.034	-0.030	-0.025	-0.021	-0.015	-0.010	-0.005	0.001	0.006	0.012	0.018	0.025	0.031	0.039	0.046	0.052	0.060	0.068	0.075	0.082	0.089	0.098	0.105	0.112	0.120	0.128	0.135	0.142	0.150	0.158	0.165	0.171	0.179	0.186	0.192	0.199	0.204	0.210	0.216	0.221	0.226	0.231	0.235	0.239	0.242	0.245	0.248	0.250	0.252	0.254	0.255	0.256	0.256	0.256	0.258	0.258	0.258	0.256	0.256	0.255	0.254	0.252	0.251	0.250	0.249	0.248	0.248	0.246	0.245	0.245	0.244	0.244	0.244	0.244	0.244	0.245	0.246	0.248	0.249	0.252	0.255	0.258	0.262	0.268	0.272	0.278	0.285	0.291	0.300	0.308	0.316	0.325	0.335	0.345	0.355	0.366	0.378	0.390	0.401	0.414	0.426	0.440	0.452	0.465	0.478	0.491	0.505	0.516	0.530	0.542	0.555	0.568	0.580	0.591	0.602	0.612	0.622	0.634	0.644	0.651	0.659	0.666	0.672	0.679	0.684	0.688	0.691	0.694	0.695	0.696	0.696	0.695	0.694	0.690	0.688	0.682	0.679	0.672	0.665	0.659	0.651	0.642	0.634	0.624	0.614	0.604	0.592	0.581	0.570	0.559	0.546	0.532	0.521	0.509	0.498	0.484	0.472	0.461	0.448	0.439	0.428	0.416	0.406	0.398	0.389	0.380	0.372	0.366	0.360	0.355	0.350	0.348	0.344	0.341	0.341	0.341	0.342	0.345	0.349	0.352	0.358	0.364	0.371	0.380	0.388	0.399	0.410	0.422	0.435	0.449	0.465	0.480	0.498	0.515	0.534	0.552	0.571	0.592	0.614	0.635	0.658	0.680	0.704	0.728	0.751	0.775	0.799	0.824	0.848	0.872	0.898	0.921	0.946	0.970	0.994	1.019	1.042	1.065	1.089	1.110	1.132	1.152	1.175	1.194	1.212	1.231	1.249	1.265	1.281	1.295	1.310	1.322	1.335	1.345	1.355	1.364	1.371	1.376	1.382	1.388	1.390	1.392	1.392	1.392	1.391	1.388	1.384	1.380	1.374	1.369	1.360	1.352	1.344	1.334	1.324	1.312	1.300	1.288	1.275	1.261	1.246	1.232	1.218	1.202	1.189	1.174	1.159	1.144	1.130	1.115	1.101	1.088	1.075	1.062	1.051	1.039	1.029	1.018	1.010	1.001	0.994	0.989	0.984	0.979	0.976	0.974	0.972	0.974	0.974	0.976	0.980	0.985	0.991	0.999	1.008	1.016	1.026	1.038	1.050	1.064	1.078	1.092	1.109	1.125	1.142	1.161	1.180	1.199	1.219	1.240	1.260	1.281	1.302	1.324	1.346	1.368	1.389	1.411	1.431	1.452	1.474	1.495	1.515	1.535	1.555	1.572	1.591	1.609	1.626	1.642	1.659	1.674	1.688	1.701	1.714	1.726	1.738	1.748	1.756	1.765	1.771	1.778	1.782	1.788	1.792	1.795	1.798	1.799	1.800	1.799	1.799	1.798	1.795	1.791	1.789	1.785	1.779	1.775	1.769	1.762	1.755	1.749	1.741	1.734	1.725	1.718	1.710	1.701	1.694	1.686	1.679	1.670	1.661	1.654	1.648	1.640	1.632	1.628	1.621	1.615	1.609	1.605	1.600	1.598	1.594	1.592	1.591	1.590	1.590	1.590	1.592	1.595	1.598	1.602	1.606	1.611	1.618	1.625	1.631	1.640	1.651	1.661	1.672	1.685	1.698	1.711	1.725	1.739	1.754	1.770	1.786	1.804	1.821	1.840	1.858	1.878	1.896	1.916	1.936	1.956	1.978	1.996	2.018	2.038	2.056	2.078	2.095	2.115	2.134	2.152	2.171	2.189	2.206	2.222	2.238	2.254	2.266	2.281	2.292	2.304	2.315	2.324	2.334	2.341	2.348	2.352	2.358	2.361	2.362	2.364	2.362	2.361	2.360	2.355	2.350	2.344	2.336	2.329	2.318	2.309	2.296	2.282	2.270	2.255	2.240	2.222	2.206	2.189	2.170	2.151	2.131	2.111	2.090	2.070	2.049	2.027	2.005	1.984	1.962	1.940	1.920	1.898	1.876	1.856	1.835	1.815	1.795	1.776	1.756	1.739	1.721	1.705	1.689	1.674	1.659	1.644	1.630	1.619	1.606	1.596	1.585	1.576	1.569	1.561	1.554	1.549	1.544	1.539	1.535	1.532	1.529	1.528	1.526	1.526	1.526	1.526	1.526	1.528	1.530	1.531	1.532	1.534	1.538	1.539	1.540	1.542	1.544	1.546	1.548	1.549	1.549	1.549	1.550	1.550	1.549	1.548	1.546	1.544	1.540	1.538	1.532	1.529	1.522	1.516	1.509	1.501	1.492	1.484	1.474	1.462	1.451	1.440	1.426	1.412	1.399	1.382	1.368	1.350	1.332	1.315	1.295	1.278	1.258	1.236	1.216	1.194	1.172	1.151	1.129	1.106	1.082	1.059	1.035	1.011	0.986	0.962	0.938	0.914	0.889	0.864	0.839	0.815	0.790	0.766	0.740	0.718	0.692	0.669	0.645	0.622	0.600	0.578	0.555	0.534	0.512	0.491	0.471	0.451	0.432	0.414	0.396	0.379	0.361	0.346	0.330	0.316	0.302	0.289	0.278	0.265	0.255	0.244	0.234	0.226	0.218	0.210	0.202	0.198	0.191	0.186	0.182	0.180	0.178	0.175	0.174	0.172	0.171	0.172	0.172	0.172	0.174	0.176	0.178	0.179	0.181	0.184	0.186	0.189	0.192	0.195	0.198	0.199	0.201	0.204	0.205	0.206	0.208	0.208	0.208	0.206	0.206	0.204	0.201	0.199	0.194	0.190	0.184	0.176	0.170	0.161	0.151	0.141	0.131	0.119	0.105	0.092	0.079	0.062	0.045	0.028	0.010	-0.009	-0.029	-0.049	-0.070	-0.092	-0.114	-0.136	-0.159	-0.182	-0.206	-0.231	-0.255	-0.279	-0.302	-0.326	-0.351	-0.374	-0.399	-0.421	-0.444	-0.465	-0.485	-0.505	-0.525	-0.544	-0.561	-0.578	-0.594	-0.608	-0.620	-0.631	-0.641	-0.651	-0.658	-0.664	-0.670	-0.672	-0.675	-0.675	-0.675	-0.671	-0.668	-0.662	-0.655	-0.646	-0.636	-0.626	-0.614	-0.601	-0.588	-0.571	-0.555	-0.539	-0.520	-0.502	-0.482	-0.464	-0.442	-0.421	-0.401	-0.380	-0.359	-0.339	-0.319	-0.298	-0.278	-0.258	-0.239	-0.221	-0.204	-0.188	-0.171	-0.155	-0.142	-0.130	-0.118	-0.108	-0.098	-0.089	-0.082	-0.076	-0.071	-0.069	-0.068	-0.068	-0.070	-0.072	-0.076	-0.081	-0.088	-0.096	-0.105	-0.116	-0.128	-0.140	-0.154	-0.169	-0.184	-0.201	-0.219	-0.236	-0.255	-0.274	-0.294	-0.314	-0.335	-0.356	-0.376	-0.398	-0.419	-0.439	-0.460	-0.481	-0.500	-0.520	-0.540	-0.559	-0.578	-0.594	-0.611	-0.628	-0.642	-0.656	-0.670	-0.684	-0.695	-0.705	-0.715	-0.722	-0.730	-0.736	-0.740	-0.744	-0.746	-0.748	-0.748	-0.746	-0.744	-0.741	-0.736	-0.731	-0.725	-0.716	-0.708	-0.698	-0.686	-0.675	-0.662	-0.648	-0.635	-0.619	-0.604	-0.586	-0.570	-0.552	-0.534	-0.515	-0.496	-0.476	-0.458	-0.438	-0.418	-0.399	-0.379	-0.359	-0.338	-0.319	-0.300	-0.281	-0.261	-0.244	-0.226	-0.209	-0.192	-0.176	-0.161	-0.145	-0.130	-0.116	-0.104	-0.091	-0.081	-0.070	-0.060	-0.052	-0.044	-0.038	-0.030	-0.026	-0.021	-0.018	-0.015	-0.012	-0.012	-0.011	-0.012	-0.014	-0.015	-0.018	-0.021	-0.025	-0.030	-0.035	-0.039	-0.045	-0.051	-0.058	-0.064	-0.071	-0.078	-0.085	-0.091	-0.099	-0.106	-0.111	-0.119	-0.125	-0.130	-0.135	-0.141	-0.145	-0.149	-0.152	-0.154	-0.156	-0.156	-0.156	-0.155	-0.154	-0.151	-0.148	-0.142	-0.138	-0.130	-0.122	-0.112	-0.104	-0.091	-0.080	-0.066	-0.052	-0.036	-0.020	-0.004	0.015	0.035	0.055	0.078	0.099	0.121	0.146	0.171	0.196	0.222	0.249	0.275	0.304	0.331	0.360	0.388	0.416	0.446	0.475	0.504	0.534	0.562	0.591	0.620	0.649	0.678	0.704	0.731	0.758	0.784	0.809	0.834	0.858	0.880	0.902	0.925	0.945	0.965	0.984	1.002	1.019	1.035	1.049	1.064	1.075	1.088	1.098	1.106	1.115	1.121	1.128	1.134	1.138	1.140	1.142	1.144	1.144	1.142	1.140	1.139	1.135	1.131	1.126	1.121	1.115	1.109	1.101	1.095	1.086	1.079	1.070	1.061	1.052	1.044	1.034	1.025	1.016	1.006	0.998	0.988	0.979	0.970	0.961	0.952	0.944	0.935	0.928	0.921	0.914	0.906	0.901	0.895	0.890	0.885	0.880	0.878	0.872	0.870	0.868	0.865	0.864	0.861	0.860	0.860	0.860	0.860	0.860	0.861	0.861	0.862	0.864	0.865	0.868	0.869	0.870	0.872	0.875	0.876	0.879	0.880	0.882	0.882	0.884	0.886	0.886	0.886	0.886	0.886	0.885	0.884	0.882	0.880	0.878	0.875	0.871	0.868	0.861	0.856	0.851	0.844	0.836	0.829	0.819	0.811	0.800	0.789	0.778	0.765	0.751	0.738	0.722	0.708	0.690	0.674	0.656	0.638	0.618	0.599	0.578	0.556	0.534	0.511	0.489	0.464	0.440	0.414	0.389	0.364	0.338	0.310	0.282	0.255	0.226	0.199	0.170	0.141	0.112	0.084	0.055	0.025	-0.004	-0.032	-0.062	-0.090	-0.120	-0.148	-0.176	-0.204	-0.231	-0.259	-0.285	-0.312	-0.338	-0.361	-0.386	-0.411	-0.435	-0.458	-0.480	-0.500	-0.520	-0.540	-0.560	-0.578	-0.594	-0.611	-0.626	-0.640	-0.654	-0.668	-0.679	-0.690	-0.700	-0.710	-0.718	-0.725	-0.731	-0.738	-0.741	-0.746	-0.749	-0.751	-0.754	-0.754	-0.754	-0.754	-0.754	-0.751	-0.750	-0.748	-0.745	-0.741	-0.738	-0.735	-0.730	-0.726	-0.721	-0.716	-0.711	-0.708	-0.702	-0.699	-0.694	-0.689	-0.685	-0.681	-0.676	-0.672	-0.670	-0.668	-0.665	-0.662	-0.661	-0.660	-0.659	-0.659	-0.660	-0.660	-0.661	-0.664	-0.665	-0.669	-0.672	-0.676	-0.681	-0.686	-0.691	-0.698	-0.704	-0.710	-0.716	-0.724	-0.732	-0.740	-0.749	-0.756	-0.765	-0.775	-0.785	-0.794	-0.802	-0.811	-0.821	-0.830	-0.839	-0.848	-0.858	-0.865	-0.874	-0.882	-0.890	-0.896	-0.905	-0.911	-0.918	-0.922	-0.929	-0.932	-0.936	-0.940	-0.944	-0.945	-0.948	-0.949	-0.950	-0.949	-0.949	-0.948	-0.945	-0.942	-0.940	-0.936	-0.931	-0.928	-0.922	-0.916	-0.909	-0.902	-0.895	-0.886	-0.878	-0.868	-0.858	-0.848	-0.836	-0.826	-0.815	-0.804	-0.791	-0.780	-0.766	-0.754	-0.741	-0.728	-0.715	-0.701	-0.688	-0.675	-0.661	-0.648	-0.634	-0.622	-0.609	-0.595	-0.582	-0.570	-0.558	-0.545	-0.532	-0.520	-0.509	-0.498	-0.486	-0.476	-0.465	-0.455	-0.446	-0.436	-0.428	-0.419	-0.411	-0.402	-0.395	-0.388	-0.381	-0.376	-0.369	-0.364	-0.359	-0.354	-0.350	-0.345	-0.341	-0.338	-0.335	-0.331	-0.329	-0.326	-0.325	-0.322	-0.321	-0.319	-0.318	-0.316	-0.315	-0.314	-0.314	-0.311	-0.310	-0.308	-0.308	-0.305	-0.304	-0.302	-0.300	-0.298	-0.296	-0.294	-0.289	-0.286	-0.282	-0.278	-0.274	-0.269	-0.264	-0.259	-0.251	-0.246	-0.239	-0.231	-0.222	-0.215	-0.206	-0.198	-0.188	-0.178	-0.168	-0.155	-0.145	-0.134	-0.122	-0.110	-0.099	-0.086	-0.074	-0.061	-0.048	-0.034	-0.021	-0.008	0.005	0.019	0.032	0.045	0.059	0.072	0.085	0.098	0.110	0.122	0.135	0.145	0.158	0.169	0.179	0.189	0.199	0.209	0.218	0.225	0.232	0.240	0.248	0.252	0.259	0.264	0.268	0.271	0.274	0.276	0.279	0.280	0.280	0.280	0.280	0.278	0.276	0.274	0.270	0.266	0.261	0.256	0.250	0.242	0.236	0.229	0.220	0.211	0.201	0.192	0.181	0.171	0.160	0.148	0.134	0.121	0.109	0.095	0.081	0.066	0.052	0.038	0.024	0.008	-0.008	-0.024	-0.039	-0.055	-0.071	-0.086	-0.102	-0.118	-0.134	-0.149	-0.165	-0.180	-0.195	-0.209	-0.224	-0.238	-0.251	-0.264	-0.276	-0.289	-0.300	-0.312	-0.322	-0.332	-0.342	-0.350	-0.359	-0.366	-0.372	-0.379	-0.384	-0.388	-0.391	-0.395	-0.396	-0.398	-0.399	-0.398	-0.396	-0.394	-0.390	-0.386	-0.382	-0.378	-0.371	-0.364	-0.356	-0.349	-0.340	-0.330	-0.320	-0.309	-0.296	-0.284	-0.271	-0.259	-0.245	-0.230	-0.215	-0.200	-0.185	-0.170	-0.154	-0.138	-0.121	-0.104	-0.088	-0.070	-0.054	-0.036	-0.020	-0.002	0.014	0.031	0.048	0.064	0.081	0.096	0.112	0.128	0.144	0.159	0.172	0.188	0.202	0.215	0.229	0.242	0.254	0.268	0.279	0.291	0.301	0.312	0.322	0.334	0.344	0.352	0.361	0.370	0.380	0.388	0.395	0.404	0.411	0.419	0.426	0.434	0.441	0.449	0.456	0.462	0.470	0.478	0.485	0.491	0.500	0.507	0.515	0.524	0.532	0.540	0.550	0.559	0.569	0.578	0.589	0.599	0.610	0.621	0.632	0.645	0.658	0.671	0.685	0.699	0.711	0.728	0.742	0.758	0.772	0.789	0.805	0.820	0.838	0.854	0.871	0.889	0.906	0.924	0.940	0.958	0.975	0.992	1.009	1.026	1.042	1.059	1.074	1.090	1.105	1.119	1.132	1.146	1.159	1.170	1.181	1.191	1.201	1.210	1.218	1.224	1.230	1.235	1.239	1.242	1.244	1.242	1.242	1.240	1.238	1.234	1.228	1.221	1.214	1.205	1.195	1.185	1.172	1.160	1.146	1.131	1.115	1.099	1.081	1.062	1.044	1.024	1.002	0.982	0.960	0.938	0.915	0.892	0.869	0.845	0.821	0.798	0.774	0.751	0.728	0.702	0.680	0.656	0.632	0.611	0.588	0.566	0.544	0.522	0.502	0.481	0.462	0.444	0.425	0.408	0.391	0.375	0.359	0.344	0.330	0.316	0.302	0.291	0.280	0.269	0.259	0.249	0.240	0.231	0.224	0.218	0.212	0.205	0.201	0.198	0.192	0.190	0.185	0.184	0.181	0.178	0.176	0.174	0.174	0.172	0.171	0.171	0.170	0.170	0.170	0.169	0.168	0.168	0.168	0.168	0.168	0.166	0.165	0.165	0.164	0.162	0.161	0.160	0.158	0.155	0.151	0.149	0.144	0.141	0.136	0.131	0.126	0.120	0.114	0.106	0.099	0.091	0.082	0.072	0.062	0.054	0.042	0.030	0.019	0.005	-0.008	-0.021	-0.038	-0.051	-0.068	-0.084	-0.101	-0.118	-0.136	-0.154	-0.174	-0.191	-0.212	-0.231	-0.251	-0.271	-0.291	-0.312	-0.332	-0.354	-0.375	-0.395	-0.416	-0.436	-0.456	-0.475	-0.495	-0.514	-0.532	-0.550	-0.568	-0.585	-0.600	-0.616	-0.630	-0.645	-0.658	-0.670	-0.681	-0.691	-0.700	-0.709	-0.716	-0.722	-0.729	-0.732	-0.735	-0.738	-0.739	-0.739	-0.738	-0.736	-0.732	-0.730	-0.725	-0.720	-0.714	-0.706	-0.699	-0.690	-0.681	-0.672	-0.664	-0.652	-0.642	-0.630	-0.620	-0.609	-0.598	-0.586	-0.575	-0.564	-0.552	-0.541	-0.530	-0.521	-0.512	-0.502	-0.494	-0.485	-0.479	-0.471	-0.465	-0.461	-0.456	-0.454	-0.451	-0.449	-0.449	-0.450	-0.451	-0.454	-0.458	-0.462	-0.469	-0.475	-0.482	-0.492	-0.502	-0.512	-0.525	-0.539	-0.552	-0.568	-0.584	-0.600	-0.618	-0.635	-0.655	-0.675	-0.695	-0.716	-0.738	-0.760	-0.782	-0.806	-0.829	-0.852	-0.876	-0.900	-0.925	-0.949	-0.974	-0.999	-1.022	-1.046	-1.070	-1.094	-1.116	-1.140	-1.161	-1.184	-1.204	-1.224	-1.244	-1.262	-1.281	-1.299	-1.315	-1.331	-1.346	-1.360	-1.372	-1.384	-1.395	-1.405	-1.412	-1.420	-1.426	-1.431	-1.435	-1.438	-1.440	-1.440	-1.440	-1.438	-1.434	-1.430	-1.424	-1.418	-1.410	-1.401	-1.390	-1.380	-1.368	-1.356	-1.341	-1.328	-1.311	-1.295	-1.279	-1.260	-1.241	-1.222	-1.202	-1.182	-1.160	-1.139	-1.119	-1.096	-1.074	-1.050	-1.029	-1.004	-0.981	-0.959	-0.935	-0.911	-0.890	-0.868	-0.845	-0.822	-0.800	-0.779	-0.756	-0.735	-0.716	-0.695	-0.676	-0.658	-0.639	-0.622	-0.605	-0.589	-0.572	-0.559	-0.542	-0.530	-0.516	-0.504	-0.492	-0.481	-0.472	-0.462	-0.454	-0.445	-0.438	-0.431	-0.424	-0.418	-0.412	-0.408	-0.404	-0.399	-0.396	-0.392	-0.390	-0.388	-0.385	-0.382	-0.381	-0.379	-0.378	-0.376	-0.374	-0.372	-0.371	-0.369	-0.368	-0.365	-0.364	-0.360	-0.359	-0.355	-0.352	-0.348	-0.344	-0.340	-0.335	-0.329	-0.325	-0.319	-0.311	-0.304	-0.298	-0.289	-0.281	-0.272	-0.264	-0.252	-0.244	-0.232	-0.222	-0.210	-0.199	-0.186	-0.174	-0.161	-0.149	-0.135	-0.121	-0.109	-0.094	-0.080	-0.066	-0.051	-0.036	-0.021	-0.008	0.008	0.021	0.035	0.050	0.064	0.076	0.090	0.102	0.116	0.129	0.141	0.154	0.165	0.176	0.186	0.198	0.206	0.216	0.225	0.232	0.240	0.248	0.252	0.260	0.265	0.268	0.272	0.275	0.278	0.278	0.279	0.279	0.278	0.276	0.272	0.270	0.266	0.262	0.258	0.251	0.244	0.238	0.229	0.219	0.210	0.200	0.190	0.179	0.168	0.156	0.144	0.130	0.118	0.104	0.091	0.076	0.062	0.049	0.035	0.020	0.006	-0.009	-0.021	-0.035	-0.049	-0.061	-0.074	-0.086	-0.099	-0.110	-0.120	-0.130	-0.139	-0.148	-0.156	-0.162	-0.169	-0.175	-0.180	-0.182	-0.186	-0.188	-0.189	-0.189	-0.186	-0.184	-0.180	-0.176	-0.171	-0.165	-0.156	-0.149	-0.140	-0.129	-0.118	-0.106	-0.094	-0.081	-0.066	-0.052	-0.036	-0.020	-0.004	0.014	0.032	0.050	0.069	0.086	0.105	0.124	0.142	0.162	0.181	0.200	0.219	0.238	0.256	0.274	0.290	0.309	0.325	0.341	0.356	0.371	0.385	0.399	0.412	0.424	0.436	0.448	0.456	0.466	0.474	0.481	0.489	0.495	0.500	0.505	0.509	0.511	0.514	0.516	0.516	0.518	0.518	0.518	0.516	0.515	0.512	0.511	0.509	0.505	0.502	0.499	0.496	0.492	0.489	0.485	0.481	0.478	0.474	0.471	0.469	0.465	0.464	0.460	0.459	0.458	0.456	0.456	0.458	0.458	0.458	0.461	0.462	0.464	0.468	0.471	0.476	0.481	0.486	0.492	0.499	0.505	0.512	0.521	0.529	0.538	0.548	0.558	0.568	0.578	0.588	0.599	0.610	0.621	0.632	0.644	0.655	0.668	0.679	0.690	0.701	0.712	0.724	0.736	0.746	0.758	0.766	0.776	0.788	0.796	0.805	0.812	0.821	0.829	0.835	0.842	0.848	0.852	0.856	0.860	0.864	0.866	0.869	0.869	0.869	0.869	0.868	0.866	0.864	0.860	0.856	0.852	0.846	0.841	0.834	0.826	0.818	0.810	0.800	0.790	0.779	0.769	0.756	0.744	0.731	0.718	0.705	0.691	0.676	0.661	0.645	0.631	0.615	0.599	0.582	0.566	0.550	0.534	0.518	0.501	0.485	0.468	0.452	0.436	0.421	0.405	0.390	0.375	0.359	0.345	0.331	0.318	0.305	0.292	0.281	0.270	0.259	0.249	0.239	0.229	0.221	0.212	0.206	0.200	0.194	0.189	0.182	0.179	0.176	0.172	0.171	0.169	0.168	0.168	0.166	0.166	0.168	0.169	0.170	0.172	0.174	0.175	0.178	0.180	0.184	0.185	0.189	0.191	0.192	0.195	0.198	0.199	0.200	0.201	0.202	0.201	0.202	0.201	0.200	0.199	0.195	0.192	0.188	0.182	0.178	0.171	0.165	0.156	0.148	0.139	0.128	0.118	0.105	0.092	0.079	0.064	0.050	0.034	0.016	-0.001	-0.019	-0.038	-0.056	-0.078	-0.098	-0.119	-0.140	-0.161	-0.184	-0.208	-0.231	-0.254	-0.278	-0.301	-0.324	-0.348	-0.371	-0.395	-0.418	-0.441	-0.464	-0.485	-0.509	-0.530	-0.551	-0.572	-0.591	-0.611	-0.630	-0.648	-0.666	-0.684	-0.699	-0.716	-0.729	-0.742	-0.755	-0.769	-0.779	-0.790	-0.799	-0.806	-0.814	-0.820	-0.826	-0.831	-0.834	-0.838	-0.840	-0.841	-0.841	-0.841	-0.839	-0.838	-0.834	-0.830	-0.826	-0.820	-0.815	-0.809	-0.802	-0.795	-0.786	-0.778	-0.769	-0.760	-0.750	-0.741	-0.730	-0.720	-0.709	-0.699	-0.688	-0.676	-0.665	-0.654	-0.642	-0.631	-0.620	-0.609	-0.600	-0.588	-0.578	-0.566	-0.558	-0.548	-0.539	-0.530	-0.521	-0.512	-0.506	-0.499	-0.492	-0.486	-0.482	-0.478	-0.474	-0.471	-0.469	-0.466	-0.465	-0.464	-0.465	-0.465	-0.466	-0.469	-0.471	-0.475	-0.479	-0.484	-0.490	-0.496	-0.504	-0.511	-0.520	-0.529	-0.539	-0.549	-0.560	-0.571	-0.582	-0.595	-0.606	-0.620	-0.631	-0.645	-0.658	-0.672	-0.685	-0.700	-0.712	-0.725	-0.739	-0.752	-0.764	-0.776	-0.789	-0.800	-0.811	-0.821	-0.831	-0.841	-0.849	-0.858	-0.865	-0.871	-0.878	-0.881	-0.886	-0.890	-0.891	-0.892	-0.892	-0.892	-0.890	-0.889	-0.885	-0.880	-0.875	-0.869	-0.861	-0.854	-0.844	-0.835	-0.824	-0.812	-0.801	-0.789	-0.775	-0.761	-0.748	-0.734	-0.718	-0.701	-0.686	-0.671	-0.654	-0.638	-0.621	-0.606	-0.590	-0.574	-0.559	-0.544	-0.530	-0.515	-0.501	-0.488	-0.475	-0.464	-0.451	-0.441	-0.431	-0.422	-0.414	-0.408	-0.400	-0.394	-0.390	-0.386	-0.384	-0.381	-0.381	-0.380	-0.381	-0.382	-0.386	-0.390	-0.394	-0.399	-0.404	-0.410	-0.418	-0.425	-0.434	-0.444	-0.452	-0.462	-0.472	-0.484	-0.494	-0.505	-0.516	-0.526	-0.538	-0.549	-0.559	-0.570	-0.581	-0.591	-0.600	-0.609	-0.618	-0.626	-0.635	-0.640	-0.646	-0.652	-0.658	-0.661	-0.665	-0.666	-0.668	-0.668	-0.668	-0.666	-0.665	-0.661	-0.656	-0.652	-0.646	-0.640	-0.630	-0.622	-0.611	-0.602	-0.591	-0.579	-0.566	-0.552	-0.539	-0.524	-0.507	-0.491	-0.474	-0.458	-0.439	-0.421	-0.402	-0.384	-0.365	-0.346	-0.326	-0.308	-0.289	-0.269	-0.250	-0.231	-0.212	-0.194	-0.175	-0.158	-0.140	-0.124	-0.108	-0.090	-0.074	-0.060	-0.045	-0.030	-0.018	-0.005	0.008	0.019	0.030	0.040	0.050	0.058	0.066	0.074	0.081	0.086	0.092	0.096	0.100	0.104	0.106	0.109	0.110	0.111	0.111	0.111	0.110	0.110	0.109	0.106	0.104	0.101	0.098	0.095	0.092	0.088	0.085	0.081	0.078	0.072	0.070	0.065	0.061	0.056	0.054	0.050	0.046	0.042	0.040	0.036	0.035	0.032	0.030	0.029	0.026	0.026	0.026	0.026	0.028	0.030	0.031	0.034	0.036	0.040	0.045	0.049	0.055	0.062	0.069	0.076	0.084	0.094	0.104	0.114	0.125	0.138	0.149	0.162	0.176	0.191	0.205	0.222	0.238	0.254	0.271	0.289	0.308	0.325	0.344	0.362	0.382	0.402	0.421	0.440	0.461	0.481	0.501	0.521	0.540	0.560	0.579	0.598	0.616	0.635	0.652	0.669	0.686	0.702	0.718	0.732	0.746	0.760	0.772	0.785	0.796	0.806	0.816	0.824	0.831	0.836	0.842	0.846	0.850	0.852	0.852	0.854	0.854	0.851	0.849	0.845	0.840	0.835	0.829	0.821	0.814	0.805	0.796	0.788	0.776	0.765	0.754	0.741	0.729	0.716	0.704	0.690	0.676	0.662	0.650	0.638	0.624	0.610	0.598	0.584	0.571	0.559	0.548	0.535	0.524	0.514	0.504	0.494	0.485	0.478	0.469	0.462	0.458	0.452	0.448	0.444	0.441	0.439	0.438	0.438	0.439	0.440	0.442	0.445	0.450	0.455	0.460	0.466	0.474	0.482	0.490	0.500	0.511	0.521	0.534	0.545	0.558	0.570	0.585	0.599	0.612	0.629	0.642	0.659	0.675	0.691	0.706	0.724	0.740	0.756	0.772	0.789	0.805	0.821	0.838	0.854	0.870	0.885	0.900	0.915	0.929	0.942	0.956	0.968	0.981	0.992	1.002	1.012	1.021	1.030	1.038	1.045	1.050	1.055	1.060	1.065	1.068	1.069	1.070	1.070	1.069	1.066	1.064	1.061	1.056	1.051	1.045	1.038	1.030	1.021	1.012	1.001	0.990	0.980	0.968	0.955	0.941	0.928	0.914	0.898	0.884	0.868	0.852	0.836	0.820	0.805	0.789	0.772	0.756	0.741	0.725	0.709	0.694	0.678	0.664	0.649	0.635	0.621	0.609	0.595	0.584	0.574	0.562	0.552	0.544	0.536	0.528	0.521	0.514	0.510	0.504	0.500	0.498	0.495	0.494	0.492	0.492	0.494	0.494	0.495	0.499	0.502	0.505	0.509	0.514	0.519	0.524	0.530	0.536	0.542	0.549	0.555	0.562	0.570	0.576	0.582	0.590	0.598	0.602	0.609	0.614	0.620	0.625	0.629	0.634	0.638	0.640	0.642	0.645	0.645	0.646	0.644	0.644	0.641	0.638	0.634	0.629	0.622	0.616	0.609	0.600	0.590	0.581	0.570	0.559	0.544	0.531	0.516	0.501	0.484	0.469	0.450	0.431	0.411	0.392	0.371	0.351	0.329	0.308	0.285	0.262	0.240	0.215	0.192	0.169	0.145	0.122	0.099	0.075	0.052	0.029	0.005	-0.016	-0.038	-0.061	-0.082	-0.102	-0.122	-0.142	-0.161	-0.179	-0.196	-0.212	-0.229	-0.244	-0.259	-0.271	-0.284	-0.295	-0.305	-0.315	-0.324	-0.331	-0.339	-0.344	-0.349	-0.352	-0.355	-0.358	-0.358	-0.358	-0.356	-0.355	-0.352	-0.350	-0.346	-0.341	-0.336	-0.330	-0.322	-0.316	-0.309	-0.300	-0.292	-0.284	-0.275	-0.266	-0.256	-0.246	-0.238	-0.228	-0.218	-0.209	-0.199	-0.189	-0.180	-0.171	-0.161	-0.154	-0.145	-0.138	-0.130	-0.124	-0.118	-0.111	-0.105	-0.100	-0.096	-0.091	-0.088	-0.085	-0.081	-0.080	-0.078	-0.078	-0.076	-0.078	-0.078	-0.078	-0.079	-0.080	-0.082	-0.085	-0.088	-0.090	-0.094	-0.099	-0.102	-0.106	-0.111	-0.116	-0.120	-0.125	-0.131	-0.135	-0.140	-0.146	-0.151	-0.156	-0.162	-0.166	-0.172	-0.178	-0.182	-0.186	-0.191	-0.196	-0.200	-0.205	-0.209	-0.212	-0.216	-0.219	-0.224	-0.226	-0.229	-0.231	-0.234	-0.236	-0.239	-0.241	-0.244	-0.244	-0.246	-0.248	-0.248	-0.249	-0.250	-0.250	-0.251	-0.251	-0.251	-0.250	-0.250	-0.249	-0.249	-0.248	-0.246	-0.244	-0.244	-0.241	-0.239	-0.236	-0.234	-0.230	-0.228	-0.224	-0.220	-0.216	-0.212	-0.206	-0.201	-0.196	-0.191	-0.184	-0.179	-0.172	-0.165	-0.158	-0.152	-0.144	-0.136	-0.129	-0.120	-0.111	-0.102	-0.094	-0.085	-0.076	-0.068	-0.058	-0.049	-0.039	-0.030	-0.021	-0.012	-0.004	0.006	0.014	0.021	0.030	0.038	0.045	0.052	0.058	0.065	0.070	0.076	0.081	0.086	0.089	0.091	0.094	0.096	0.099	0.099	0.100	0.099	0.099	0.098	0.096	0.094	0.090	0.088	0.084	0.081	0.076	0.072	0.068	0.062	0.056	0.052	0.048	0.041	0.036	0.030	0.026	0.020	0.015	0.011	0.006	0.001	-0.002	-0.005	-0.009	-0.010	-0.012	-0.012	-0.014	-0.014	-0.012	-0.011	-0.009	-0.006	-0.001	0.001	0.008	0.014	0.021	0.029	0.036	0.046	0.056	0.066	0.076	0.089	0.100	0.112	0.128	0.141	0.155	0.169	0.182	0.199	0.214	0.229	0.244	0.259	0.274	0.290	0.304	0.318	0.332	0.346	0.360	0.374	0.386	0.399	0.410	0.421	0.431	0.441	0.450	0.459	0.465	0.471	0.479	0.482	0.488	0.490	0.492	0.495	0.495	0.496	0.495	0.492	0.490	0.488	0.484	0.479	0.475	0.470	0.464	0.456	0.449	0.442	0.434	0.426	0.418	0.410	0.401	0.394	0.385	0.378	0.370	0.361	0.354	0.346	0.340	0.334	0.328	0.322	0.319	0.312	0.311	0.308	0.306	0.305	0.305	0.306	0.308	0.310	0.314	0.319	0.324	0.330	0.338	0.346	0.355	0.366	0.376	0.389	0.402	0.418	0.431	0.448	0.465	0.484	0.501	0.521	0.542	0.562	0.586	0.608	0.630	0.655	0.679	0.702	0.729	0.754	0.779	0.805	0.832	0.858	0.885	0.912	0.939	0.966	0.992	1.019	1.046	1.072	1.099	1.124	1.150	1.175	1.199	1.222	1.246	1.270	1.292	1.315	1.336	1.356	1.375	1.394	1.411	1.429	1.445	1.460	1.472	1.486	1.499	1.510	1.520	1.528	1.535	1.541	1.548	1.551	1.555	1.558	1.559	1.558	1.558	1.555	1.551	1.548	1.544	1.536	1.531	1.522	1.514	1.505	1.495	1.484	1.472	1.460	1.448	1.436	1.422	1.409	1.395	1.381	1.366	1.352	1.338	1.325	1.311	1.298	1.284	1.271	1.259	1.248	1.236	1.225	1.215	1.205	1.196	1.190	1.184	1.179	1.172	1.170	1.169	1.166	1.166	1.168	1.170	1.174	1.178	1.184	1.191	1.199	1.208	1.218	1.230	1.242	1.255	1.270	1.285	1.302	1.319	1.336	1.355	1.375	1.395	1.416	1.438	1.459	1.482	1.504	1.526	1.549	1.571	1.595	1.618	1.640	1.662	1.682	1.705	1.725	1.748	1.768	1.788	1.806	1.824	1.841	1.858	1.874	1.889	1.902	1.914	1.926	1.938	1.948	1.955	1.964	1.971	1.975	1.979	1.982	1.985	1.986	1.985	1.985	1.982	1.979	1.976	1.971	1.965	1.959	1.951	1.944	1.934	1.925	1.915	1.905	1.892	1.881	1.870	1.856	1.844	1.831	1.819	1.805	1.792	1.779	1.768	1.754	1.740	1.729	1.716	1.705	1.692	1.682	1.671	1.662	1.652	1.645	1.636	1.629	1.622	1.616	1.612	1.608	1.604	1.601	1.600	1.599	1.599	1.600	1.602	1.604	1.609	1.614	1.619	1.625	1.632	1.642	1.651	1.661	1.672	1.685	1.696	1.710	1.724	1.739	1.755	1.769	1.786	1.802	1.820	1.839	1.858	1.875	1.895	1.914	1.935	1.954	1.974	1.994	2.014	2.034	2.054	2.072	2.092	2.111	2.130	2.148	2.166	2.184	2.201	2.216	2.232	2.248	2.262	2.275	2.289	2.300	2.311	2.321	2.330	2.338	2.345	2.351	2.356	2.360	2.364	2.365	2.365	2.364	2.362	2.359	2.355	2.350	2.344	2.336	2.328	2.318	2.308	2.295	2.282	2.269	2.254	2.239	2.222	2.206	2.190	2.171	2.152	2.132	2.114	2.094	2.074	2.052	2.033	2.011	1.990	1.970	1.949	1.929	1.909	1.889	1.869	1.850	1.830	1.812	1.794	1.776	1.761	1.744	1.729	1.714	1.700	1.688	1.675	1.664	1.652	1.642	1.634	1.625	1.618	1.611	1.606	1.601	1.596	1.594	1.590	1.589	1.588	1.586	1.586	1.586	1.588	1.588	1.590	1.590	1.592	1.595	1.598	1.599	1.601	1.604	1.606	1.608	1.610	1.611	1.612	1.614	1.615	1.615	1.615	1.615	1.614	1.612	1.611	1.609	1.605	1.601	1.598	1.591	1.585	1.579	1.571	1.564	1.555	1.545	1.535	1.525	1.515	1.502	1.490	1.476	1.462	1.448	1.432	1.418	1.401	1.384	1.366	1.349	1.331	1.312	1.294	1.275	1.256	1.236	1.216	1.196	1.175	1.155	1.134	1.115	1.094	1.072	1.051	1.031	1.010	0.989	0.969	0.949	0.928	0.908	0.888	0.869	0.849	0.830	0.811	0.792	0.774	0.756	0.739	0.721	0.705	0.689	0.674	0.659	0.644	0.629	0.615	0.601	0.589	0.578	0.565	0.554	0.542	0.534	0.524	0.515	0.506	0.499	0.492	0.485	0.479	0.472	0.469	0.464	0.460	0.456	0.454	0.450	0.448	0.448	0.445	0.445	0.442	0.444	0.442	0.442	0.442	0.444	0.444	0.444	0.444	0.445	0.445	0.446	0.446	0.448	0.446	0.445	0.445	0.444	0.441	0.440	0.438	0.434	0.430	0.426	0.421	0.414	0.409	0.401	0.391	0.382	0.372	0.361	0.350	0.338	0.322	0.309	0.292	0.278	0.260	0.241	0.222	0.202	0.181	0.160	0.139	0.116	0.092	0.068	0.042	0.018	-0.009	-0.034	-0.060	-0.088	-0.114	-0.141	-0.168	-0.195	-0.221	-0.249	-0.275	-0.301	-0.326	-0.351	-0.375	-0.399	-0.421	-0.444	-0.464	-0.484	-0.502	-0.520	-0.536	-0.551	-0.565	-0.578	-0.589	-0.599	-0.608	-0.615	-0.620	-0.624	-0.628	-0.629	-0.629	-0.626	-0.624	-0.619	-0.612	-0.606	-0.598	-0.588	-0.576	-0.565	-0.552	-0.539	-0.524	-0.509	-0.494	-0.476	-0.459	-0.442	-0.424	-0.406	-0.388	-0.369	-0.351	-0.334	-0.315	-0.299	-0.282	-0.266	-0.251	-0.238	-0.222	-0.210	-0.198	-0.188	-0.176	-0.168	-0.160	-0.155	-0.150	-0.146	-0.142	-0.142	-0.142	-0.144	-0.148	-0.151	-0.158	-0.165	-0.174	-0.184	-0.195	-0.208	-0.221	-0.236	-0.251	-0.269	-0.286	-0.305	-0.325	-0.345	-0.366	-0.389	-0.411	-0.432	-0.456	-0.479	-0.504	-0.528	-0.550	-0.574	-0.596	-0.621	-0.644	-0.665	-0.688	-0.709	-0.730	-0.750	-0.770	-0.790	-0.806	-0.824	-0.840	-0.854	-0.868	-0.881	-0.892	-0.904	-0.912	-0.920	-0.928	-0.932	-0.936	-0.940	-0.940	-0.941	-0.940	-0.939	-0.934	-0.930	-0.924	-0.918	-0.909	-0.900	-0.890	-0.878	-0.865	-0.852	-0.838	-0.822	-0.806	-0.790	-0.771	-0.752	-0.734	-0.715	-0.695	-0.675	-0.655	-0.634	-0.612	-0.591	-0.571	-0.550	-0.528	-0.507	-0.486	-0.466	-0.446	-0.425	-0.406	-0.388	-0.369	-0.350	-0.332	-0.316	-0.300	-0.285	-0.270	-0.255	-0.241	-0.230	-0.218	-0.208	-0.198	-0.188	-0.180	-0.174	-0.166	-0.162	-0.158	-0.152	-0.150	-0.149	-0.148	-0.146	-0.146	-0.146	-0.149	-0.151	-0.154	-0.156	-0.160	-0.165	-0.170	-0.172	-0.179	-0.184	-0.189	-0.194	-0.200	-0.204	-0.209	-0.214	-0.218	-0.222	-0.226	-0.229	-0.231	-0.234	-0.236	-0.236	-0.236	-0.235	-0.235	-0.231	-0.229	-0.224	-0.219	-0.212	-0.205	-0.196	-0.186	-0.175	-0.164	-0.150	-0.136	-0.122	-0.106	-0.089	-0.070	-0.050	-0.030	-0.009	0.014	0.036	0.061	0.086	0.112	0.139	0.166	0.194	0.222	0.251	0.280	0.310	0.340	0.370	0.400	0.431	0.462	0.492	0.522	0.554	0.584	0.612	0.642	0.671	0.699	0.728	0.755	0.781	0.808	0.832	0.858	0.880	0.904	0.925	0.946	0.965	0.985	1.002	1.020	1.035	1.049	1.062	1.075	1.086	1.096	1.105	1.112	1.119	1.125	1.130	1.132	1.135	1.136	1.136	1.135	1.134	1.131	1.128	1.124	1.118	1.112	1.105	1.098	1.089	1.081	1.072	1.062	1.052	1.042	1.031	1.021	1.010	0.998	0.986	0.975	0.962	0.951	0.939	0.928	0.915	0.904	0.892	0.881	0.870	0.859	0.850	0.839	0.830	0.820	0.811	0.804	0.795	0.788	0.780	0.772	0.768	0.761	0.755	0.750	0.745	0.741	0.736	0.734	0.730	0.728	0.724	0.721	0.720	0.719	0.715	0.715	0.714	0.714	0.711	0.711	0.710	0.709	0.708	0.706	0.704	0.704	0.701	0.700	0.698	0.695	0.692	0.690	0.688	0.682	0.679	0.674	0.669	0.664	0.656	0.650	0.644	0.634	0.626	0.618	0.608	0.598	0.586	0.575	0.564	0.549	0.536	0.522	0.506	0.491	0.474	0.458	0.440	0.421	0.401	0.382	0.361	0.340	0.318	0.296	0.274	0.250	0.225	0.201	0.175	0.150	0.122	0.096	0.070	0.041	0.015	-0.014	-0.041	-0.071	-0.099	-0.129	-0.158	-0.186	-0.215	-0.244	-0.274	-0.302	-0.332	-0.360	-0.390	-0.418	-0.445	-0.472	-0.500	-0.528	-0.554	-0.579	-0.605	-0.629	-0.654	-0.678	-0.700	-0.722	-0.744	-0.765	-0.785	-0.802	-0.820	-0.839	-0.854	-0.870	-0.885	-0.899	-0.911	-0.922	-0.934	-0.944	-0.952	-0.960	-0.968	-0.975	-0.980	-0.984	-0.988	-0.991	-0.994	-0.995	-0.995	-0.995	-0.995	-0.994	-0.991	-0.989	-0.986	-0.984	-0.980	-0.976	-0.972	-0.968	-0.964	-0.959	-0.954	-0.949	-0.944	-0.939	-0.934	-0.929	-0.925	-0.919	-0.915	-0.910	-0.906	-0.904	-0.900	-0.898	-0.894	-0.892	-0.890	-0.889	-0.889	-0.888	-0.888	-0.889	-0.889	-0.890	-0.892	-0.894	-0.896	-0.900	-0.904	-0.906	-0.911	-0.916	-0.920	-0.925	-0.931	-0.936	-0.942	-0.949	-0.954	-0.961	-0.969	-0.975	-0.980	-0.986	-0.994	-1.000	-1.006	-1.012	-1.019	-1.025	-1.031	-1.036	-1.041	-1.048	-1.052	-1.058	-1.061	-1.064	-1.068	-1.071	-1.074	-1.076	-1.078	-1.079	-1.079	-1.080	-1.080	-1.079	-1.078	-1.075	-1.074	-1.071	-1.066	-1.062	-1.059	-1.054	-1.046	-1.041	-1.035	-1.029	-1.020	-1.011	-1.004	-0.994	-0.984	-0.974	-0.964	-0.951	-0.940	-0.929	-0.918	-0.904	-0.891	-0.879	-0.865	-0.850	-0.836	-0.822	-0.808	-0.794	-0.779	-0.764	-0.748	-0.732	-0.718	-0.704	-0.689	-0.674	-0.659	-0.644	-0.629	-0.615	-0.601	-0.586	-0.572	-0.559	-0.545	-0.532	-0.520	-0.507	-0.495	-0.485	-0.472	-0.462	-0.452	-0.442	-0.432	-0.422	-0.416	-0.408	-0.400	-0.392	-0.386	-0.380	-0.375	-0.369	-0.365	-0.361	-0.356	-0.354	-0.351	-0.349	-0.346	-0.345	-0.344	-0.341	-0.341	-0.341	-0.340	-0.340	-0.339	-0.340	-0.340	-0.340	-0.341	-0.341	-0.341	-0.342	-0.341	-0.342	-0.342	-0.341	-0.340	-0.340	-0.339	-0.338	-0.335	-0.332	-0.330	-0.326	-0.325	-0.320	-0.316	-0.311	-0.306	-0.300	-0.292	-0.286	-0.279	-0.271	-0.264	-0.254	-0.245	-0.236	-0.226	-0.216	-0.206	-0.195	-0.184	-0.172	-0.160	-0.148	-0.135	-0.122	-0.110	-0.098	-0.084	-0.071	-0.059	-0.046	-0.032	-0.020	-0.008	0.005	0.018	0.030	0.041	0.052	0.064	0.075	0.085	0.094	0.104	0.111	0.120	0.128	0.135	0.141	0.148	0.152	0.158	0.161	0.165	0.166	0.169	0.170	0.170	0.170	0.169	0.166	0.164	0.161	0.156	0.152	0.148	0.141	0.134	0.128	0.119	0.111	0.101	0.091	0.081	0.070	0.059	0.046	0.034	0.021	0.008	-0.006	-0.020	-0.034	-0.050	-0.064	-0.080	-0.095	-0.111	-0.126	-0.142	-0.159	-0.175	-0.190	-0.208	-0.224	-0.239	-0.255	-0.271	-0.288	-0.302	-0.316	-0.331	-0.348	-0.361	-0.374	-0.388	-0.401	-0.412	-0.425	-0.436	-0.448	-0.458	-0.466	-0.476	-0.484	-0.491	-0.498	-0.504	-0.510	-0.515	-0.519	-0.522	-0.525	-0.526	-0.526	-0.526	-0.525	-0.525	-0.522	-0.518	-0.515	-0.510	-0.504	-0.496	-0.490	-0.482	-0.474	-0.465	-0.455	-0.445	-0.434	-0.421	-0.409	-0.396	-0.382	-0.369	-0.354	-0.340	-0.325	-0.310	-0.294	-0.278	-0.261	-0.245	-0.228	-0.211	-0.195	-0.178	-0.160	-0.144	-0.126	-0.110	-0.094	-0.076	-0.061	-0.045	-0.029	-0.012	0.002	0.018	0.031	0.046	0.060	0.074	0.086	0.100	0.111	0.124	0.136	0.146	0.156	0.168	0.176	0.186	0.196	0.205	0.212	0.221	0.229	0.236	0.244	0.250	0.258	0.264	0.270	0.276	0.282	0.288	0.294	0.300	0.305	0.311	0.318	0.324	0.330	0.335	0.342	0.349	0.355	0.362	0.369	0.378	0.385	0.391	0.401	0.409	0.419	0.428	0.436	0.448	0.458	0.469	0.480	0.491	0.502	0.515	0.528	0.540	0.554	0.566	0.579	0.594	0.608	0.621	0.636	0.650	0.665	0.680	0.695	0.710	0.725	0.739	0.754	0.768	0.782	0.795	0.810	0.824	0.836	0.849	0.860	0.872	0.882	0.892	0.904	0.911	0.921	0.929	0.935	0.942	0.948	0.951	0.956	0.958	0.960	0.961	0.961	0.960	0.958	0.955	0.951	0.946	0.940	0.932	0.924	0.916	0.905	0.896	0.884	0.872	0.859	0.845	0.830	0.814	0.798	0.781	0.764	0.745	0.728	0.708	0.689	0.669	0.648	0.628	0.606	0.586	0.565	0.544	0.522	0.502	0.481	0.461	0.441	0.420	0.401	0.381	0.362	0.342	0.325	0.308	0.289	0.274	0.256	0.240	0.226	0.211	0.198	0.184	0.171	0.160	0.149	0.138	0.128	0.119	0.110	0.101	0.094	0.088	0.079	0.074	0.069	0.064	0.059	0.055	0.052	0.049	0.048	0.045	0.042	0.041	0.039	0.039	0.038	0.036	0.036	0.036	0.036	0.036	0.036	0.036	0.036	0.035	0.035	0.035	0.035	0.035	0.034	0.034	0.032	0.032	0.031	0.030	0.028	0.025	0.022	0.020	0.016	0.012	0.010	0.005	0.000	-0.006	-0.011	-0.019	-0.025	-0.032	-0.040	-0.049	-0.059	-0.069	-0.079	-0.090	-0.102	-0.114	-0.128	-0.141	-0.154	-0.170	-0.185	-0.201	-0.218	-0.235	-0.252	-0.271	-0.289	-0.308	-0.328	-0.348	-0.368	-0.388	-0.409	-0.430	-0.451	-0.472	-0.494	-0.515	-0.538	-0.559	-0.580	-0.600	-0.621	-0.642	-0.662	-0.682	-0.701	-0.720	-0.739	-0.756	-0.772	-0.790	-0.805	-0.820	-0.832	-0.846	-0.859	-0.870	-0.880	-0.890	-0.898	-0.905	-0.911	-0.916	-0.921	-0.924	-0.926	-0.928	-0.929	-0.928	-0.926	-0.924	-0.922	-0.918	-0.912	-0.908	-0.901	-0.895	-0.889	-0.881	-0.872	-0.865	-0.856	-0.846	-0.838	-0.828	-0.820	-0.810	-0.801	-0.792	-0.784	-0.775	-0.766	-0.759	-0.751	-0.744	-0.738	-0.731	-0.726	-0.722	-0.719	-0.715	-0.712	-0.711	-0.710	-0.710	-0.711	-0.714	-0.716	-0.720	-0.724	-0.729	-0.735	-0.742	-0.750	-0.759	-0.769	-0.780	-0.792	-0.805	-0.818	-0.831	-0.845	-0.861	-0.876	-0.894	-0.911	-0.929	-0.948	-0.966	-0.985	-1.005	-1.025	-1.045	-1.065	-1.088	-1.108	-1.129	-1.150	-1.171	-1.192	-1.214	-1.235	-1.256	-1.276	-1.296	-1.316	-1.336	-1.355	-1.374	-1.391	-1.410	-1.426	-1.444	-1.459	-1.475	-1.489	-1.501	-1.515	-1.526	-1.539	-1.548	-1.558	-1.565	-1.572	-1.579	-1.585	-1.589	-1.592	-1.595	-1.596	-1.596	-1.596	-1.594	-1.591	-1.588	-1.582	-1.576	-1.569	-1.561	-1.552	-1.542	-1.532	-1.521	-1.509	-1.496	-1.482	-1.468	-1.452	-1.438	-1.421	-1.404	-1.386	-1.369	-1.350	-1.331	-1.311	-1.294	-1.274	-1.252	-1.234	-1.214	-1.192	-1.172	-1.154	-1.134	-1.114	-1.095	-1.075	-1.056	-1.038	-1.019	-1.001	-0.984	-0.966	-0.950	-0.934	-0.919	-0.904	-0.889	-0.875	-0.862	-0.850	-0.838	-0.826	-0.815	-0.805	-0.795	-0.786	-0.779	-0.771	-0.764	-0.759	-0.752	-0.746	-0.741	-0.736	-0.734	-0.730	-0.726	-0.724	-0.721	-0.719	-0.718	-0.716	-0.716	-0.715	-0.714	-0.712	-0.712	-0.712	-0.711	-0.711	-0.710	-0.709	-0.708	-0.708	-0.705	-0.704	-0.702	-0.700	-0.698	-0.695	-0.691	-0.689	-0.685	-0.680	-0.675	-0.670	-0.664	-0.658	-0.651	-0.645	-0.636	-0.629	-0.620	-0.611	-0.600	-0.591	-0.580	-0.569	-0.558	-0.546	-0.534	-0.520	-0.506	-0.494	-0.479	-0.465	-0.449	-0.435	-0.420	-0.404	-0.388	-0.371	-0.356	-0.340	-0.325	-0.309	-0.291	-0.276	-0.260	-0.245	-0.229	-0.212	-0.198	-0.182	-0.169	-0.154	-0.140	-0.126	-0.112	-0.100	-0.089	-0.078	-0.066	-0.055	-0.046	-0.036	-0.029	-0.021	-0.015	-0.009	-0.002	0.001	0.004	0.006	0.008	0.010	0.009	0.008	0.006	0.002	-0.001	-0.006	-0.011	-0.019	-0.026	-0.034	-0.044	-0.055	-0.066	-0.078	-0.089	-0.101	-0.116	-0.130	-0.144	-0.160	-0.175	-0.191	-0.206	-0.224	-0.241	-0.258	-0.275	-0.291	-0.308	-0.325	-0.342	-0.359	-0.375	-0.390	-0.405	-0.421	-0.435	-0.449	-0.461	-0.474	-0.485	-0.496	-0.505	-0.514	-0.522	-0.529	-0.535	-0.540	-0.544	-0.546	-0.548	-0.548	-0.546	-0.545	-0.542	-0.538	-0.531	-0.525	-0.516	-0.507	-0.498	-0.486	-0.474	-0.460	-0.446	-0.432	-0.415	-0.400	-0.381	-0.365	-0.345	-0.326	-0.306	-0.285	-0.264	-0.244	-0.222	-0.201	-0.178	-0.156	-0.134	-0.112	-0.089	-0.069	-0.046	-0.025	-0.005	0.016	0.036	0.056	0.076	0.095	0.112	0.130	0.148	0.162	0.178	0.192	0.208	0.221	0.232	0.244	0.255	0.264	0.272	0.281	0.290	0.296	0.301	0.308	0.312	0.316	0.319	0.322	0.324	0.326	0.326	0.326	0.326	0.325	0.325	0.324	0.321	100.000	5.000	2.000	1.000	5.000	0.000	0.000	0.000	0.000	0.000	0.000	0.000	0.000	0.000	0.000	0.000	0.000	0.000	0.901	0.910	0.920	0.929	0.939	0.949	0.960	0.970	0.982	0.994	1.006	1.020	1.034	1.046	1.061	1.076	1.091	1.108	1.124	1.139	1.156	1.174	1.191	1.210	1.228	1.245	1.264	1.282	1.301	1.320	1.339	1.358	1.376	1.394	1.412	1.430	1.446	1.464	1.481	1.498	1.512	1.529	1.542	1.556	1.570	1.581	1.592	1.604	1.612	1.621	1.629	1.636	1.642	1.648	1.651	1.654	1.656	1.658	1.658	1.658	1.655	1.652	1.649	1.645	1.639	1.634	1.626	1.619	1.611	1.602	1.594	1.584	1.575	1.564	1.554	1.544	1.531	1.520	1.509	1.499	1.488	1.476	1.465	1.455	1.445	1.435	1.426	1.416	1.409	1.400	1.392	1.385	1.380	1.375	1.370	1.366	1.364	1.361	1.360	1.360	1.361	1.362	1.365	1.369	1.372	1.379	1.384	1.390	1.399	1.408	1.418	1.428	1.439	1.450	1.464	1.478	1.494	1.509	1.524	1.541	1.559	1.576	1.595	1.614	1.634	1.654	1.672	1.694	1.715	1.736	1.758	1.780	1.801	1.824	1.845	1.866	1.889	1.910	1.931	1.952	1.974	1.995	2.016	2.036	2.058	2.076	2.095	2.112	2.130	2.146	2.164	2.178	2.192	2.206	2.220	2.231	2.242	2.252	2.262	2.270	2.276	2.282	2.289	2.291	2.294	2.295	2.296	2.295	2.294	2.290	2.286	2.279	2.274	2.265	2.256	2.248	2.236	2.225	2.212	2.199	2.182	2.168	2.151	2.135	2.116	2.099	2.080	2.059	2.040	2.019	1.999	1.978	1.956	1.935	1.914	1.892	1.871	1.850	1.829	1.808	1.788	1.766	1.748	1.728	1.710	1.691	1.675	1.658	1.642	1.626	1.612	1.599	1.586	1.575	1.562	1.552	1.545	1.535	1.529	1.522	1.518	1.512	1.509	1.506	1.505	1.504	1.504	1.505	1.506	1.509	1.512	1.518	1.521	1.526	1.532	1.540	1.546	1.554	1.561	1.570	1.579	1.586	1.596	1.605	1.614	1.624	1.635	1.645	1.654	1.664	1.674	1.684	1.692	1.701	1.710	1.719	1.726	1.735	1.741	1.749	1.755	1.760	1.766	1.770	1.772	1.776	1.779	1.781	1.781	1.782	1.782	1.780	1.779	1.776	1.774	1.769	1.764	1.759	1.752	1.745	1.738	1.728	1.719	1.708	1.696	1.685	1.672	1.659	1.645	1.630	1.616	1.600	1.585	1.569	1.551	1.535	1.518	1.500	1.482	1.464	1.446	1.429	1.410	1.392	1.374	1.356	1.340	1.321	1.305	1.290	1.272	1.258	1.242	1.229	1.215	1.201	1.189	1.178	1.166	1.156	1.148	1.139	1.131	1.126	1.122	1.119	1.115	1.112	1.111	1.111	1.112	1.115	1.118	1.121	1.126	1.132	1.139	1.146	1.155	1.166	1.176	1.188	1.199	1.211	1.224	1.238	1.251	1.266	1.280	1.294	1.309	1.325	1.340	1.355	1.371	1.386	1.401	1.415	1.431	1.445	1.458	1.471	1.484	1.495	1.508	1.519	1.528	1.536	1.545	1.554	1.559	1.565	1.570	1.574	1.576	1.576	1.578	1.576	1.575	1.572	1.568	1.562	1.556	1.549	1.540	1.531	1.521	1.510	1.498	1.484	1.470	1.456	1.440	1.424	1.408	1.391	1.372	1.354	1.335	1.316	1.298	1.278	1.259	1.238	1.219	1.198	1.179	1.159	1.139	1.119	1.100	1.081	1.062	1.044	1.026	1.009	0.991	0.975	0.959	0.942	0.929	0.914	0.900	0.888	0.875	0.862	0.850	0.841	0.831	0.822	0.814	0.805	0.796	0.790	0.782	0.778	0.771	0.766	0.761	0.758	0.752	0.749	0.745	0.741	0.738	0.735	0.731	0.729	0.725	0.722	0.719	0.715	0.711	0.708	0.704	0.701	0.698	0.692	0.689	0.682	0.678	0.671	0.665	0.659	0.652	0.645	0.638	0.629	0.620	0.611	0.601	0.592	0.581	0.570	0.559	0.548	0.535	0.521	0.509	0.495	0.481	0.466	0.451	0.435	0.420	0.404	0.388	0.371	0.355	0.338	0.319	0.301	0.284	0.266	0.248	0.229	0.210	0.190	0.170	0.151	0.132	0.114	0.094	0.075	0.055	0.036	0.018	-0.002	-0.020	-0.039	-0.058	-0.076	-0.094	-0.111	-0.130	-0.146	-0.164	-0.180	-0.198	-0.212	-0.228	-0.244	-0.259	-0.272	-0.286	-0.300	-0.312	-0.324	-0.336	-0.348	-0.356	-0.366	-0.375	-0.384	-0.391	-0.399	-0.405	-0.410	-0.415	-0.420	-0.422	-0.426	-0.429	-0.430	-0.430	-0.430	-0.431	-0.429	-0.428	-0.426	-0.422	-0.420	-0.415	-0.411	-0.405	-0.400	-0.395	-0.389	-0.382	-0.375	-0.369	-0.360	-0.352	-0.345	-0.338	-0.330	-0.322	-0.315	-0.308	-0.300	-0.292	-0.286	-0.281	-0.274	-0.269	-0.264	-0.259	-0.255	-0.252	-0.251	-0.249	-0.249	-0.249	-0.249	-0.249	-0.251	-0.255	-0.260	-0.265	-0.270	-0.276	-0.284	-0.294	-0.302	-0.312	-0.325	-0.336	-0.349	-0.362	-0.378	-0.392	-0.408	-0.425	-0.441	-0.459	-0.476	-0.495	-0.514	-0.531	-0.551	-0.570	-0.588	-0.608	-0.625	-0.644	-0.661	-0.680	-0.698	-0.714	-0.729	-0.745	-0.760	-0.772	-0.786	-0.799	-0.810	-0.820	-0.830	-0.838	-0.846	-0.851	-0.856	-0.860	-0.865	-0.865	-0.866	-0.865	-0.862	-0.860	-0.855	-0.850	-0.844	-0.838	-0.829	-0.820	-0.810	-0.800	-0.789	-0.778	-0.765	-0.752	-0.739	-0.726	-0.712	-0.699	-0.685	-0.671	-0.658	-0.644	-0.631	-0.619	-0.608	-0.595	-0.584	-0.574	-0.564	-0.554	-0.546	-0.539	-0.534	-0.528	-0.524	-0.520	-0.519	-0.518	-0.519	-0.520	-0.524	-0.528	-0.534	-0.540	-0.549	-0.558	-0.569	-0.580	-0.594	-0.608	-0.621	-0.639	-0.655	-0.674	-0.692	-0.711	-0.734	-0.755	-0.776	-0.799	-0.822	-0.845	-0.870	-0.895	-0.919	-0.944	-0.969	-0.994	-1.019	-1.044	-1.068	-1.094	-1.118	-1.141	-1.164	-1.188	-1.210	-1.231	-1.254	-1.275	-1.294	-1.314	-1.331	-1.349	-1.365	-1.381	-1.395	-1.409	-1.422	-1.434	-1.444	-1.455	-1.465	-1.472	-1.480	-1.485	-1.490	-1.494	-1.498	-1.500	-1.501	-1.502	-1.501	-1.499	-1.495	-1.492	-1.488	-1.482	-1.476	-1.470	-1.461	-1.454	-1.445	-1.435	-1.426	-1.415	-1.402	-1.392	-1.380	-1.368	-1.355	-1.341	-1.328	-1.314	-1.299	-1.286	-1.271	-1.258	-1.242	-1.229	-1.214	-1.200	-1.186	-1.172	-1.159	-1.144	-1.131	-1.119	-1.106	-1.094	-1.082	-1.070	-1.060	-1.050	-1.040	-1.031	-1.022	-1.014	-1.006	-0.999	-0.992	-0.986	-0.980	-0.976	-0.971	-0.968	-0.965	-0.961	-0.960	-0.958	-0.956	-0.955	-0.954	-0.954	-0.954	-0.955	-0.955	-0.956	-0.958	-0.958	-0.959	-0.961	-0.961	-0.964	-0.964	-0.965	-0.965	-0.966	-0.966	-0.966	-0.965	-0.965	-0.964	-0.960	-0.959	-0.955	-0.951	-0.948	-0.941	-0.936	-0.929	-0.921	-0.914	-0.905	-0.895	-0.884	-0.874	-0.861	-0.849	-0.835	-0.822	-0.806	-0.791	-0.775	-0.759	-0.741	-0.722	-0.702	-0.682	-0.664	-0.644	-0.622	-0.602	-0.581	-0.560	-0.538	-0.516	-0.495	-0.472	-0.450	-0.428	-0.406	-0.385	-0.362	-0.341	-0.320	-0.300	-0.279	-0.260	-0.240	-0.221	-0.204	-0.186	-0.169	-0.151	-0.135	-0.120	-0.106	-0.091	-0.078	-0.065	-0.054	-0.044	-0.034	-0.025	-0.015	-0.009	-0.001	0.005	0.010	0.015	0.018	0.020	0.022	0.024	0.025	0.025	0.024	0.022	0.020	0.018	0.015	0.011	0.008	0.001	-0.002	-0.009	-0.015	-0.021	-0.028	-0.035	-0.042	-0.050	-0.058	-0.066	-0.074	-0.082	-0.091	-0.100	-0.110	-0.118	-0.128	-0.135	-0.145	-0.154	-0.162	-0.172	-0.181	-0.189	-0.198	-0.206	-0.214	-0.222	-0.230	-0.238	-0.245	-0.252	-0.260	-0.268	-0.274	-0.280	-0.288	-0.294	-0.299	-0.305	-0.310	-0.318	-0.322	-0.326	-0.332	-0.336	-0.340	-0.344	-0.349	-0.352	-0.356	-0.360	-0.364	-0.368	-0.371	-0.375	-0.378	-0.382	-0.385	-0.389	-0.392	-0.398	-0.401	-0.405	-0.410	-0.415	-0.419	-0.422	-0.428	-0.432	-0.439	-0.445	-0.451	-0.458	-0.464	-0.471	-0.479	-0.485	-0.494	-0.502	-0.512	-0.522	-0.532	-0.544	-0.555	-0.568	-0.580	-0.592	-0.606	-0.622	-0.636	-0.652	-0.669	-0.686	-0.702	-0.721	-0.741	-0.760	-0.780	-0.802	-0.824	-0.846	-0.869	-0.892	-0.916	-0.941	-0.968	-0.992	-1.020	-1.048	-1.075	-1.102	-1.130	-1.160	-1.190	-1.219	-1.249	-1.279	-1.309	-1.341	-1.371	-1.401	-1.432	-1.464	-1.495	-1.525	-1.558	-1.588	-1.618	-1.649	-1.679	-1.709	-1.736	-1.766	-1.795	-1.822	-1.849	-1.876	-1.901	-1.928	-1.952	-1.975	-1.999	-2.021	-2.042	-2.064	-2.084	-2.102	-2.121	-2.139	-2.155	-2.170	-2.184	-2.196	-2.209	-2.221	-2.231	-2.240	-2.249	-2.258	-2.264	-2.270	-2.275	-2.280	-2.282	-2.286	-2.288	-2.289	-2.289	-2.288	-2.288	-2.286	-2.284	-2.282	-2.279	-2.276	-2.271	-2.266	-2.261	-2.256	-2.250	-2.242	-2.238	-2.230	-2.224	-2.215	-2.209	-2.201	-2.194	-2.186	-2.179	-2.171	-2.162	-2.155	-2.148	-2.139	-2.131	-2.124	-2.115	-2.108	-2.100	-2.091	-2.084	-2.075	-2.068	-2.060	-2.051	-2.044	-2.036	-2.029	-2.021	-2.014	-2.006	-2.000	-1.991	-1.984	-1.975	-1.969	-1.960	-1.952	-1.944	-1.936	-1.928	-1.920	-1.911	-1.904	-1.895	-1.886	-1.876	-1.868	-1.859	-1.850	-1.840	-1.830	-1.820	-1.810	-1.799	-1.789	-1.778	-1.766	-1.755	-1.742	-1.730	-1.719	-1.706	-1.694	-1.680	-1.668	-1.654	-1.640	-1.626	-1.611	-1.596	-1.582	-1.565	-1.549	-1.534	-1.518	-1.501	-1.484	-1.466	-1.449	-1.430	-1.412	-1.394	-1.375	-1.355	-1.335	-1.315	-1.295	-1.274	-1.252	-1.230	-1.210	-1.188	-1.166	-1.142	-1.120	-1.098	-1.075	-1.052	-1.028	-1.004	-0.980	-0.955	-0.932	-0.908	-0.884	-0.859	-0.834	-0.810	-0.786	-0.761	-0.736	-0.714	-0.689	-0.665	-0.642	-0.619	-0.595	-0.572	-0.550	-0.528	-0.505	-0.485	-0.464	-0.444	-0.424	-0.404	-0.384	-0.366	-0.348	-0.330	-0.312	-0.296	-0.280	-0.265	-0.250	-0.236	-0.221	-0.210	-0.198	-0.185	-0.174	-0.162	-0.152	-0.144	-0.134	-0.126	-0.118	-0.109	-0.101	-0.094	-0.088	-0.080	-0.074	-0.069	-0.062	-0.056	-0.050	-0.046	-0.040	-0.035	-0.030	-0.024	-0.019	-0.014	-0.008	-0.002	0.002	0.010	0.015	0.021	0.028	0.034	0.040	0.046	0.054	0.061	0.070	0.079	0.088	0.096	0.104	0.114	0.122	0.132	0.142	0.152	0.164	0.174	0.185	0.196	0.208	0.219	0.231	0.242	0.252	0.265	0.276	0.288	0.299	0.310	0.320	0.331	0.341	0.352	0.362	0.372	0.382	0.392	0.401	0.409	0.418	0.425	0.431	0.438	0.444	0.448	0.452	0.456	0.460	0.462	0.464	0.465	0.465	0.465	0.464	0.462	0.459	0.455	0.451	0.445	0.440	0.432	0.426	0.418	0.408	0.398	0.388	0.378	0.366	0.352	0.341	0.328	0.314	0.299	0.284	0.269	0.252	0.236	0.219	0.202	0.185	0.168	0.150	0.132	0.114	0.095	0.078	0.059	0.040	0.022	0.005	-0.014	-0.032	-0.049	-0.068	-0.084	-0.101	-0.119	-0.135	-0.151	-0.168	-0.182	-0.198	-0.212	-0.228	-0.241	-0.255	-0.269	-0.281	-0.294	-0.304	-0.315	-0.325	-0.335	-0.344	-0.352	-0.361	-0.370	-0.376	-0.384	-0.389	-0.396	-0.401	-0.406	-0.409	-0.412	-0.416	-0.418	-0.420	-0.421	-0.422	-0.422	-0.422	-0.422	-0.421	-0.421	-0.419	-0.415	-0.414	-0.410	-0.406	-0.402	-0.398	-0.394	-0.388	-0.384	-0.379	-0.372	-0.368	-0.361	-0.355	-0.349	-0.344	-0.336	-0.330	-0.324	-0.318	-0.311	-0.306	-0.299	-0.294	-0.288	-0.282	-0.278	-0.271	-0.268	-0.262	-0.258	-0.254	-0.250	-0.246	-0.244	-0.240	-0.239	-0.235	-0.234	-0.232	-0.232	-0.231	-0.231	-0.231	-0.231	-0.231	-0.232	-0.234	-0.236	-0.238	-0.239	-0.241	-0.244	-0.246	-0.248	-0.250	-0.254	-0.255	-0.258	-0.261	-0.262	-0.265	-0.266	-0.269	-0.270	-0.271	-0.272	-0.272	-0.272	-0.272	-0.271	-0.271	-0.270	-0.268	-0.266	-0.264	-0.260	-0.255	-0.251	-0.245	-0.241	-0.235	-0.229	-0.221	-0.215	-0.208	-0.199	-0.190	-0.181	-0.172	-0.162	-0.152	-0.142	-0.132	-0.121	-0.111	-0.100	-0.090	-0.079	-0.068	-0.058	-0.048	-0.038	-0.029	-0.019	-0.010	0.000	0.008	0.015	0.022	0.030	0.036	0.040	0.045	0.049	0.052	0.055	0.056	0.056	0.056	0.055	0.054	0.051	0.048	0.042	0.038	0.030	0.024	0.016	0.006	-0.002	-0.014	-0.024	-0.035	-0.048	-0.060	-0.074	-0.089	-0.104	-0.119	-0.135	-0.151	-0.168	-0.185	-0.202	-0.219	-0.238	-0.255	-0.271	-0.290	-0.308	-0.325	-0.342	-0.360	-0.376	-0.394	-0.410	-0.426	-0.442	-0.459	-0.474	-0.488	-0.502	-0.516	-0.530	-0.542	-0.554	-0.568	-0.579	-0.588	-0.599	-0.609	-0.616	-0.626	-0.634	-0.641	-0.648	-0.654	-0.660	-0.665	-0.670	-0.672	-0.675	-0.679	-0.681	-0.682	-0.684	-0.684	-0.685	-0.686	-0.685	-0.684	-0.684	-0.682	-0.680	-0.679	-0.675	-0.672	-0.669	-0.666	-0.662	-0.659	-0.654	-0.650	-0.644	-0.639	-0.634	-0.629	-0.622	-0.615	-0.609	-0.602	-0.596	-0.590	-0.584	-0.576	-0.569	-0.562	-0.555	-0.548	-0.541	-0.532	-0.525	-0.519	-0.511	-0.504	-0.496	-0.490	-0.481	-0.475	-0.468	-0.461	-0.455	-0.449	-0.442	-0.436	-0.430	-0.425	-0.420	-0.416	-0.411	-0.406	-0.402	-0.399	-0.395	-0.391	-0.389	-0.386	-0.384	-0.381	-0.379	-0.378	-0.376	-0.374	-0.374	-0.372	-0.372	-0.371	-0.371	-0.371	-0.370	-0.370	-0.371	-0.370	-0.371	-0.370	-0.370	-0.370	-0.370	-0.370	-0.370	-0.369	-0.369	-0.366	-0.366	-0.365	-0.364	-0.361	-0.360	-0.358	-0.355	-0.352	-0.350	-0.346	-0.344	-0.340	-0.335	-0.331	-0.326	-0.321	-0.318	-0.312	-0.308	-0.302	-0.296	-0.291	-0.286	-0.279	-0.274	-0.269	-0.262	-0.258	-0.251	-0.246	-0.241	-0.236	-0.231	-0.226	-0.221	-0.218	-0.215	-0.211	-0.208	-0.205	-0.202	-0.201	-0.200	-0.199	-0.198	-0.199	-0.199	-0.201	-0.202	-0.205	-0.209	-0.212	-0.218	-0.222	-0.229	-0.235	-0.242	-0.251	-0.261	-0.271	-0.281	-0.292	-0.304	-0.318	-0.330	-0.344	-0.359	-0.374	-0.390	-0.406	-0.424	-0.441	-0.460	-0.480	-0.499	-0.519	-0.540	-0.561	-0.582	-0.604	-0.626	-0.650	-0.672	-0.695	-0.719	-0.742	-0.765	-0.789	-0.812	-0.835	-0.859	-0.881	-0.904	-0.926	-0.949	-0.970	-0.992	-1.012	-1.034	-1.052	-1.071	-1.089	-1.108	-1.124	-1.140	-1.155	-1.169	-1.182	-1.195	-1.206	-1.216	-1.228	-1.234	-1.242	-1.249	-1.252	-1.256	-1.259	-1.260	-1.261	-1.260	-1.258	-1.255	-1.251	-1.245	-1.239	-1.232	-1.222	-1.215	-1.204	-1.192	-1.181	-1.169	-1.155	-1.141	-1.126	-1.110	-1.094	-1.078	-1.060	-1.044	-1.025	-1.006	-0.988	-0.969	-0.950	-0.932	-0.914	-0.895	-0.876	-0.859	-0.840	-0.822	-0.805	-0.789	-0.772	-0.756	-0.741	-0.726	-0.712	-0.698	-0.685	-0.674	-0.662	-0.652	-0.641	-0.632	-0.624	-0.618	-0.611	-0.604	-0.601	-0.596	-0.594	-0.590	-0.590	-0.589	-0.589	-0.590	-0.592	-0.595	-0.598	-0.601	-0.605	-0.611	-0.616	-0.622	-0.630	-0.638	-0.644	-0.652	-0.660	-0.669	-0.679	-0.688	-0.696	-0.705	-0.715	-0.722	-0.732	-0.741	-0.750	-0.759	-0.766	-0.775	-0.782	-0.790	-0.798	-0.804	-0.810	-0.815	-0.820	-0.825	-0.828	-0.831	-0.834	-0.835	-0.836	-0.838	-0.836	-0.835	-0.832	-0.830	-0.826	-0.821	-0.816	-0.810	-0.804	-0.798	-0.788	-0.780	-0.770	-0.760	-0.749	-0.738	-0.725	-0.711	-0.699	-0.684	-0.670	-0.656	-0.640	-0.624	-0.608	-0.592	-0.575	-0.558	-0.540	-0.522	-0.506	-0.488	-0.470	-0.451	-0.435	-0.418	-0.400	-0.382	-0.365	-0.349	-0.332	-0.316	-0.301	-0.286	-0.271	-0.256	-0.244	-0.230	-0.218	-0.208	-0.196	-0.186	-0.176	-0.168	-0.159	-0.152	-0.146	-0.140	-0.136	-0.132	-0.129	-0.128	-0.126	-0.125	-0.125	-0.126	-0.129	-0.131	-0.135	-0.140	-0.144	-0.150	-0.156	-0.164	-0.171	-0.179	-0.188	-0.196	-0.206	-0.215	-0.226	-0.236	-0.245	-0.256	-0.268	-0.278	-0.289	-0.300	-0.310	-0.320	-0.331	-0.341	-0.350	-0.360	-0.368	-0.376	-0.384	-0.390	-0.398	-0.402	-0.409	-0.412	-0.415	-0.419	-0.421	-0.420	-0.421	-0.420	-0.419	-0.415	-0.411	-0.408	-0.402	-0.395	-0.388	-0.379	-0.370	-0.359	-0.348	-0.335	-0.322	-0.309	-0.295	-0.279	-0.262	-0.246	-0.228	-0.210	-0.192	-0.174	-0.155	-0.134	-0.114	-0.092	-0.072	-0.052	-0.031	-0.011	0.010	0.030	0.050	0.070	0.089	0.108	0.126	0.144	0.162	0.179	0.195	0.210	0.225	0.239	0.252	0.265	0.275	0.285	0.294	0.301	0.309	0.315	0.320	0.322	0.325	0.328	0.328	0.326	0.324	0.321	0.318	0.311	0.306	0.299	0.291	0.281	0.271	0.261	0.249	0.236	0.222	0.209	0.194	0.180	0.164	0.146	0.130	0.112	0.095	0.078	0.059	0.041	0.022	0.004	-0.016	-0.035	-0.052	-0.071	-0.090	-0.109	-0.126	-0.145	-0.164	-0.181	-0.199	-0.216	-0.234	-0.250	-0.266	-0.284	-0.298	-0.312	-0.328	-0.342	-0.355	-0.370	-0.382	-0.395	-0.409	-0.420	-0.431	-0.442	-0.452	-0.464	-0.472	-0.484	-0.492	-0.502	-0.511	-0.520	-0.529	-0.535	-0.544	-0.551	-0.559	-0.568	-0.575	-0.582	-0.588	-0.595	-0.601	-0.610	-0.616	-0.622	-0.630	-0.638	-0.645	-0.652	-0.660	-0.666	-0.675	-0.684	-0.691	-0.701	-0.709	-0.719	-0.728	-0.736	-0.748	-0.758	-0.768	-0.779	-0.790	-0.800	-0.812	-0.825	-0.836	-0.850	-0.861	-0.875	-0.889	-0.902	-0.916	-0.931	-0.946	-0.961	-0.976	-0.991	-1.006	-1.022	-1.038	-1.054	-1.071	-1.086	-1.102	-1.119	-1.135	-1.151	-1.166	-1.182	-1.198	-1.215	-1.229	-1.245	-1.260	-1.275	-1.290	-1.304	-1.318	-1.331	-1.345	-1.358	-1.369	-1.381	-1.392	-1.404	-1.415	-1.425	-1.434	-1.442	-1.451	-1.459	-1.466	-1.472	-1.479	-1.485	-1.489	-1.494	-1.499	-1.501	-1.505	-1.508	-1.509	-1.511	-1.512	-1.512	-1.514	-1.515	-1.515	-1.515	-1.514	-1.514	-1.512	-1.511	-1.511	-1.509	-1.509	-1.508	-1.506	-1.506	-1.506	-1.505	-1.502	-1.502	-1.502	-1.501	-1.502	-1.504	-1.505	-1.506	-1.508	-1.510	-1.512	-1.516	-1.520	-1.524	-1.528	-1.534	-1.539	-1.545	-1.552	-1.559	-1.566	-1.575	-1.584	-1.595	-1.604	-1.615	-1.625	-1.638	-1.649	-1.662	-1.676	-1.690	-1.704	-1.718	-1.732	-1.748	-1.762	-1.779	-1.794	-1.810	-1.826	-1.842	-1.859	-1.875	-1.891	-1.906	-1.922	-1.939	-1.954	-1.970	-1.985	-2.000	-2.015	-2.029	-2.044	-2.058	-2.071	-2.082	-2.094	-2.105	-2.116	-2.125	-2.135	-2.142	-2.151	-2.156	-2.164	-2.168	-2.172	-2.176	-2.179	-2.180	-2.181	-2.181	-2.180	-2.179	-2.175	-2.171	-2.165	-2.160	-2.154	-2.146	-2.136	-2.128	-2.118	-2.106	-2.095	-2.082	-2.069	-2.054	-2.039	-2.024	-2.007	-1.990	-1.972	-1.954	-1.935	-1.915	-1.895	-1.875	-1.854	-1.832	-1.811	-1.790	-1.768	-1.745	-1.724	-1.701	-1.679	-1.655	-1.634	-1.611	-1.588	-1.566	-1.545	-1.522	-1.501	-1.481	-1.460	-1.441	-1.421	-1.404	-1.385	-1.366	-1.350	-1.334	-1.319	-1.304	-1.289	-1.276	-1.262	-1.251	-1.241	-1.231	-1.222	-1.214	-1.208	-1.201	-1.195	-1.190	-1.188	-1.185	-1.182	-1.182	-1.181	-1.182	-1.184	-1.186	-1.189	-1.192	-1.195	-1.200	-1.205	-1.210	-1.216	-1.222	-1.229	-1.235	-1.242	-1.249	-1.255	-1.262	-1.270	-1.276	-1.284	-1.290	-1.295	-1.301	-1.306	-1.311	-1.316	-1.320	-1.324	-1.325	-1.328	-1.329	-1.330	-1.330	-1.329	-1.329	-1.326	-1.321	-1.318	-1.312	-1.308	-1.301	-1.295	-1.286	-1.278	-1.268	-1.258	-1.246	-1.235	-1.222	-1.211	-1.198	-1.182	-1.169	-1.154	-1.139	-1.122	-1.108	-1.091	-1.075	-1.059	-1.044	-1.029	-1.012	-0.996	-0.980	-0.965	-0.950	-0.935	-0.920	-0.908	-0.892	-0.880	-0.869	-0.856	-0.846	-0.835	-0.826	-0.818	-0.810	-0.802	-0.798	-0.791	-0.786	-0.782	-0.779	-0.778	-0.775	-0.775	-0.775	-0.776	-0.778	-0.780	-0.782	-0.788	-0.791	-0.796	-0.801	-0.806	-0.812	-0.820	-0.828	-0.835	-0.842	-0.850	-0.858	-0.865	-0.874	-0.881	-0.890	-0.898	-0.906	-0.912	-0.920	-0.926	-0.934	-0.940	-0.945	-0.950	-0.955	-0.960	-0.962	-0.966	-0.969	-0.969	-0.970	-0.971	-0.970	-0.969	-0.968	-0.965	-0.961	-0.958	-0.952	-0.946	-0.941	-0.934	-0.926	-0.919	-0.910	-0.901	-0.890	-0.880	-0.868	-0.855	-0.844	-0.831	-0.818	-0.804	-0.790	-0.775	-0.761	-0.746	-0.731	-0.716	-0.700	-0.685	-0.669	-0.654	-0.636	-0.622	-0.606	-0.590	-0.574	-0.558	-0.541	-0.528	-0.511	-0.496	-0.481	-0.465	-0.450	-0.436	-0.421	-0.408	-0.392	-0.379	-0.365	-0.351	-0.339	-0.325	-0.312	-0.300	-0.289	-0.276	-0.264	-0.254	-0.241	-0.231	-0.220	-0.210	-0.201	-0.190	-0.180	-0.171	-0.162	-0.154	-0.145	-0.138	-0.130	-0.121	-0.114	-0.106	-0.100	-0.092	-0.086	-0.080	-0.074	-0.068	-0.061	-0.058	-0.051	-0.048	-0.042	-0.038	-0.035	-0.030	-0.026	-0.022	-0.020	-0.016	-0.012	-0.009	-0.006	-0.002	0.000	0.004	0.006	0.010	0.012	0.015	0.019	0.022	0.025	0.029	0.034	0.038	0.041	0.045	0.050	0.055	0.060	0.065	0.071	0.076	0.085	0.091	0.099	0.105	0.114	0.121	0.130	0.140	0.149	0.158	0.168	0.178	0.188	0.198	0.208	0.219	0.229	0.240	0.251	0.262	0.272	0.284	0.294	0.305	0.315	0.325	0.335	0.345	0.352	0.362	0.370	0.378	0.385	0.391	0.399	0.404	0.409	0.412	0.415	0.419	0.420	0.421	0.420	0.419	0.418	0.414	0.410	0.405	0.400	0.394	0.386	0.378	0.369	0.359	0.348	0.335	0.324	0.309	0.295	0.280	0.265	0.249	0.231	0.214	0.196	0.178	0.158	0.140	0.120	0.099	0.080	0.060	0.039	0.018	-0.001	-0.022	-0.042	-0.064	-0.084	-0.104	-0.122	-0.142	-0.161	-0.180	-0.196	-0.214	-0.231	-0.249	-0.264	-0.279	-0.294	-0.308	-0.320	-0.332	-0.344	-0.355	-0.365	-0.375	-0.384	-0.392	-0.400	-0.406	-0.412	-0.418	-0.421	-0.425	-0.426	-0.429	-0.430	-0.430	-0.430	-0.430	-0.428	-0.426	-0.422	-0.419	-0.415	-0.410	-0.405	-0.399	-0.392	-0.386	-0.379	-0.371	-0.362	-0.355	-0.346	-0.336	-0.329	-0.319	-0.310	-0.300	-0.290	-0.279	-0.268	-0.258	-0.249	-0.238	-0.228	-0.218	-0.208	-0.199	-0.190	-0.181	-0.172	-0.165	-0.158	-0.150	-0.144	-0.136	-0.131	-0.126	-0.121	-0.118	-0.114	-0.111	-0.109	-0.109	-0.108	-0.109	-0.109	-0.112	-0.114	-0.118	-0.122	-0.126	-0.132	-0.139	-0.145	-0.154	-0.162	-0.170	-0.180	-0.190	-0.201	-0.212	-0.224	-0.236	-0.249	-0.261	-0.274	-0.288	-0.301	-0.316	-0.329	-0.342	-0.356	-0.371	-0.385	-0.398	-0.411	-0.424	-0.438	-0.449	-0.460	-0.471	-0.482	-0.491	-0.502	-0.511	-0.519	-0.526	-0.532	-0.539	-0.544	-0.549	-0.552	-0.554	-0.555	-0.555	-0.555	-0.554	-0.551	-0.549	-0.544	-0.540	-0.534	-0.528	-0.520	-0.511	-0.504	-0.494	-0.484	-0.472	-0.460	-0.449	-0.435	-0.422	-0.409	-0.394	-0.379	-0.364	-0.349	-0.334	-0.319	-0.304	-0.288	-0.271	-0.255	-0.240	-0.224	-0.209	-0.194	-0.180	-0.166	-0.152	-0.139	-0.126	-0.115	-0.102	-0.092	-0.082	-0.072	-0.064	-0.056	-0.049	-0.042	-0.038	-0.034	-0.031	-0.028	-0.028	-0.026	-0.028	-0.030	-0.032	-0.038	-0.042	-0.048	-0.054	-0.062	-0.071	-0.082	-0.092	-0.104	-0.118	-0.131	-0.145	-0.161	-0.178	-0.194	-0.211	-0.229	-0.248	-0.266	-0.286	-0.306	-0.328	-0.349	-0.370	-0.391	-0.414	-0.436	-0.458	-0.479	-0.501	-0.522	-0.545	-0.566	-0.589	-0.610	-0.630	-0.651	-0.670	-0.691	-0.710	-0.729	-0.748	-0.765	-0.782	-0.799	-0.815	-0.830	-0.844	-0.855	-0.869	-0.880	-0.891	-0.902	-0.912	-0.922	-0.929	-0.938	-0.945	-0.950	-0.956	-0.960	-0.965	-0.968	-0.971	-0.974	-0.975	-0.976	-0.978	-0.979	-0.980	-0.980	-0.979	-0.979	-0.976	-0.976	-0.975	-0.972	-0.971	-0.970	-0.969	-0.968	-0.965	-0.964	-0.964	-0.962	-0.961	-0.961	-0.960	-0.960	-0.960	-0.960	-0.960	-0.961	-0.961	-0.962	-0.964	-0.966	-0.968	-0.970	-0.971	-0.974	-0.976	-0.980	-0.984	-0.988	-0.990	-0.995	-0.999	-1.002	-1.006	-1.010	-1.014	-1.019	-1.022	-1.026	-1.031	-1.035	-1.039	-1.042	-1.046	-1.049	-1.051	-1.055	-1.056	-1.060	-1.061	-1.062	-1.064	-1.065	-1.066	-1.066	-1.065	-1.065	-1.064	-1.062	-1.060	-1.058	-1.054	-1.050	-1.046	-1.042	-1.038	-1.032	-1.028	-1.020	-1.014	-1.006	-0.999	-0.990	-0.981	-0.972	-0.961	-0.951	-0.941	-0.929	-0.916	-0.905	-0.891	-0.879	-0.864	-0.849	-0.834	-0.819	-0.801	-0.785	-0.769	-0.750	-0.732	-0.714	-0.694	-0.674	-0.654	-0.632	-0.611	-0.589	-0.566	-0.545	-0.521	-0.498	-0.474	-0.448	-0.424	-0.398	-0.372	-0.346	-0.320	-0.294	-0.268	-0.240	-0.214	-0.186	-0.160	-0.131	-0.105	-0.078	-0.050	-0.024	0.004	0.031	0.058	0.084	0.111	0.138	0.162	0.189	0.212	0.238	0.262	0.285	0.308	0.330	0.352	0.374	0.395	0.415	0.435	0.454	0.474	0.491	0.509	0.525	0.541	0.558	0.571	0.586	0.601	0.615	0.629	0.640	0.654	0.666	0.678	0.689	0.700	0.711	0.722	0.734	0.744	0.754	0.765	0.775	0.785	0.796	0.806	0.818	0.829	0.839	0.851	0.862	0.875	0.888	0.899	0.914	0.926	0.941	0.955	0.971	0.985	1.002	1.018	1.034	1.051	1.068	1.086	1.102	1.121	1.140	1.159	1.178	1.196	1.215	1.234	1.254	1.272	1.292	1.311	1.331	1.349	1.368	1.386	1.405	1.421	1.440	1.458	1.475	1.490	1.506	1.521	1.536	1.550	1.562	1.575	1.588	1.598	1.609	1.619	1.626	1.634	1.641	1.649	1.654	1.659	1.661	1.665	1.666	1.669	1.670	1.669	1.669	1.668	1.666	1.664	1.661	1.656	1.654	1.649	1.644	1.639	1.634	1.628	1.621	1.615	1.610	1.604	1.598	1.591	1.585	1.579	1.572	1.568	1.562	1.558	1.554	1.549	1.545	1.542	1.539	1.536	1.536	1.534	1.535	1.534	1.535	1.536	1.539	1.541	1.545	1.549	1.555	1.561	1.568	1.574	1.581	1.591	1.600	1.610	1.620	1.632	1.644	1.658	1.670	1.685	1.700	1.714	1.730	1.745	1.762	1.780	1.796	1.815	1.832	1.851	1.869	1.889	1.908	1.926	1.945	1.964	1.982	2.002	2.021	2.039	2.058	2.076	2.094	2.111	2.129	2.146	2.162	2.180	2.195	2.211	2.225	2.238	2.250	2.262	2.274	2.284	2.292	2.301	2.309	2.316	2.321	2.325	2.329	2.331	2.332	2.331	2.330	2.329	2.325	2.320	2.314	2.306	2.299	2.289	2.279	2.268	2.254	2.241	2.226	2.210	2.195	2.176	2.159	2.139	2.119	2.099	2.078	2.054	2.033	2.010	1.986	1.961	1.939	1.914	1.890	1.865	1.840	1.816	1.792	1.769	1.746	1.721	1.700	1.678	1.656	1.635	1.615	1.595	1.576	1.558	1.541	1.525	1.509	1.494	1.481	1.469	1.456	1.446	1.436	1.428	1.420	1.415	1.410	1.406	1.402	1.399	1.398	1.398	1.399	1.400	1.402	1.404	1.409	1.414	1.418	1.425	1.430	1.438	1.445	1.452	1.461	1.469	1.479	1.486	1.496	1.505	1.514	1.522	1.532	1.542	1.551	1.561	1.570	1.579	1.588	1.595	1.601	1.609	1.615	1.622	1.628	1.632	1.638	1.641	1.642	1.645	1.648	1.648	1.649	1.648	1.646	1.645	1.642	1.639	1.635	1.630	1.625	1.619	1.611	1.604	1.595	1.585	1.575	1.564	1.552	1.541	1.529	1.515	1.501	1.486	1.472	1.458	1.441	1.426	1.409	1.392	1.375	1.359	1.341	1.324	1.306	1.289	1.271	1.254	1.236	1.219	1.201	1.185	1.168	1.152	1.136	1.121	1.108	1.092	1.079	1.065	1.052	1.040	1.029	1.019	1.009	1.000	0.991	0.984	0.978	0.972	0.969	0.965	0.961	0.959	0.958	0.958	0.959	0.960	0.961	0.965	0.970	0.974	0.979	0.986	0.994	1.002	1.010	1.020	1.029	1.039	1.049	1.061	1.072	1.084	1.096	1.108	1.121	1.134	1.146	1.158	1.171	1.184	1.195	1.208	1.220	1.230	1.241	1.251	1.261	1.271	1.279	1.288	1.295	1.302	1.308	1.314	1.318	1.321	1.325	1.326	1.328	1.328	1.328	1.325	1.321	1.319	1.314	1.308	1.302	1.295	1.286	1.276	1.268	1.256	1.245	1.231	1.219	1.205	1.191	1.176	1.161	1.144	1.128	1.111	1.094	1.078	1.061	1.042	1.025	1.008	0.990	0.972	0.955	0.938	0.920	0.904	0.888	0.871	0.855	0.840	0.825	0.811	0.796	0.784	0.771	0.759	0.748	0.736	0.725	0.715	0.706	0.699	0.690	0.684	0.678	0.672	0.668	0.664	0.660	0.656	0.654	0.652	0.650	0.650	0.650	0.650	0.651	0.651	0.652	0.654	0.656	0.659	0.661	0.664	0.666	0.669	0.671	0.674	0.675	0.678	0.681	0.684	0.685	0.689	0.690	0.692	0.694	0.695	0.695	0.696	0.696	0.696	0.695	0.694	0.692	0.690	0.688	0.685	0.681	0.676	0.672	0.668	0.662	0.656	0.649	0.642	0.634	0.625	0.616	0.606	0.596	0.585	0.574	0.562	0.550	0.538	0.524	0.511	0.496	0.481	0.466	0.450	0.435	0.419	0.401	0.384	0.368	0.349	0.331	0.312	0.294	0.276	0.258	0.239	0.219	0.200	0.181	0.162	0.144	0.124	0.105	0.086	0.066	0.049	0.031	0.012	-0.006	-0.022	-0.040	-0.056	-0.072	-0.089	-0.104	-0.118	-0.132	-0.146	-0.159	-0.171	-0.182	-0.192	-0.202	-0.212	-0.222	-0.231	-0.238	-0.245	-0.250	-0.255	-0.259	-0.262	-0.265	-0.268	-0.269	-0.269	-0.269	-0.268	-0.266	-0.264	-0.261	-0.258	-0.252	-0.249	-0.242	-0.239	-0.231	-0.224	-0.218	-0.209	-0.201	-0.194	-0.185	-0.178	-0.170	-0.161	-0.152	-0.145	-0.138	-0.130	-0.124	-0.118	-0.111	-0.105	-0.100	-0.098	-0.094	-0.090	-0.088	-0.088	-0.088	-0.088	-0.089	-0.092	-0.095	-0.100	-0.105	-0.111	-0.120	-0.129	-0.138	-0.149	-0.160	-0.172	-0.188	-0.201	-0.218	-0.234	-0.251	-0.270	-0.289	-0.308	-0.326	-0.348	-0.369	-0.390	-0.411	-0.432	-0.455	-0.476	-0.498	-0.520	-0.541	-0.562	-0.584	-0.604	-0.622	-0.641	-0.660	-0.678	-0.695	-0.710	-0.725	-0.739	-0.750	-0.762	-0.774	-0.782	-0.791	-0.796	-0.802	-0.808	-0.810	-0.812	-0.811	-0.811	-0.809	-0.805	-0.801	-0.796	-0.789	-0.781	-0.772	-0.762	-0.752	-0.741	-0.730	-0.718	-0.705	-0.692	-0.679	-0.664	-0.650	-0.636	-0.624	-0.610	-0.596	-0.582	-0.570	-0.559	-0.546	-0.536	-0.525	-0.515	-0.507	-0.499	-0.491	-0.486	-0.482	-0.478	-0.475	-0.474	-0.474	-0.475	-0.478	-0.482	-0.488	-0.494	-0.500	-0.510	-0.521	-0.531	-0.544	-0.559	-0.572	-0.589	-0.606	-0.624	-0.644	-0.664	-0.685	-0.706	-0.728	-0.750	-0.774	-0.796	-0.821	-0.845	-0.870	-0.895	-0.920	-0.944	-0.970	-0.995	-1.019	-1.042	-1.068	-1.090	-1.114	-1.136	-1.158	-1.180	-1.200	-1.220	-1.240	-1.258	-1.276	-1.291	-1.308	-1.322	-1.336	-1.349	-1.360	-1.370	-1.380	-1.389	-1.396	-1.402	-1.408	-1.411	-1.415	-1.418	-1.418	-1.418	-1.418	-1.414	-1.412	-1.408	-1.402	-1.395	-1.389	-1.381	-1.374	-1.364	-1.354	-1.342	-1.331	-1.319	-1.308	-1.294	-1.280	-1.266	-1.251	-1.236	-1.220	-1.205	-1.190	-1.174	-1.159	-1.144	-1.128	-1.111	-1.096	-1.081	-1.065	-1.050	-1.035	-1.020	-1.005	-0.990	-0.978	-0.964	-0.950	-0.939	-0.926	-0.914	-0.904	-0.892	-0.884	-0.875	-0.866	-0.858	-0.850	-0.844	-0.838	-0.832	-0.826	-0.822	-0.819	-0.816	-0.812	-0.811	-0.810	-0.809	-0.808	-0.808	-0.808	-0.809	-0.809	-0.810	-0.812	-0.812	-0.815	-0.816	-0.819	-0.821	-0.824	-0.826	-0.828	-0.830	-0.831	-0.834	-0.834	-0.835	-0.835	-0.835	-0.835	-0.835	-0.834	-0.831	-0.830	-0.826	-0.822	-0.819	-0.814	-0.808	-0.801	-0.794	-0.786	-0.778	-0.768	-0.758	-0.748	-0.736	-0.724	-0.711	-0.696	-0.682	-0.668	-0.652	-0.636	-0.620	-0.601	-0.582	-0.565	-0.546	-0.528	-0.507	-0.489	-0.469	-0.448	-0.428	-0.406	-0.385	-0.366	-0.345	-0.324	-0.302	-0.282	-0.262	-0.242	-0.224	-0.204	-0.186	-0.166	-0.149	-0.132	-0.116	-0.100	-0.084	-0.069	-0.054	-0.040	-0.028	-0.015	-0.002	0.008	0.018	0.026	0.035	0.042	0.049	0.055	0.060	0.065	0.069	0.071	0.072	0.075	0.075	0.075	0.074	0.071	0.069	0.065	0.061	0.056	0.051	0.046	0.040	0.032	0.026	0.018	0.009	0.000	-0.009	-0.019	-0.029	-0.039	-0.050	-0.061	-0.071	-0.084	-0.095	-0.108	-0.120	-0.132	-0.145	-0.159	-0.171	-0.184	-0.196	-0.210	-0.222	-0.236	-0.249	-0.262	-0.275	-0.288	-0.300	-0.314	-0.326	-0.339	-0.352	-0.364	-0.378	-0.390	-0.401	-0.414	-0.426	-0.439	-0.450	-0.462	-0.474	-0.485	-0.496	-0.507	-0.518	-0.529	-0.539	-0.549	-0.560	-0.569	-0.580	-0.590	-0.600	-0.609	-0.619	-0.628	-0.636	-0.645	-0.655	-0.662	-0.671	-0.680	-0.689	-0.698	-0.705	-0.712	-0.721	-0.730	-0.738	-0.746	-0.752	-0.761	-0.769	-0.776	-0.785	-0.792	-0.800	-0.809	-0.818	-0.826	-0.835	-0.845	-0.854	-0.862	-0.874	-0.884	-0.894	-0.905	-0.916	-0.929	-0.940	-0.954	-0.968	-0.981	-0.995	-1.010	-1.025	-1.041	-1.058	-1.074	-1.091	-1.110	-1.129	-1.148	-1.168	-1.189	-1.210	-1.231	-1.252	-1.275	-1.299	-1.322	-1.346	-1.370	-1.395	-1.421	-1.448	-1.474	-1.499	-1.525	-1.551	-1.579	-1.605	-1.632	-1.660	-1.686	-1.712	-1.740	-1.766	-1.792	-1.818	-1.845	-1.870	-1.894	-1.919	-1.942	-1.965	-1.988	-2.009	-2.031	-2.051	-2.070	-2.090	-2.108	-2.125	-2.142	-2.159	-2.172	-2.185	-2.198	-2.209	-2.220	-2.229	-2.238	-2.245	-2.252	-2.258	-2.262	-2.266	-2.269	-2.270	-2.272	-2.272	-2.271	-2.270	-2.269	-2.266	-2.262	-2.259	-2.254	-2.248	-2.242	-2.238	-2.230	-2.224	-2.216	-2.209	-2.199	-2.191	-2.184	-2.175	-2.168	-2.158	-2.149	-2.140	-2.132	-2.124	-2.115	-2.108	-2.099	-2.091	-2.084	-2.076	-2.069	-2.062	-2.055	-2.049	-2.042	-2.038	-2.031	-2.026	-2.020	-2.015	-2.010	-2.006	-2.001	-1.998	-1.992	-1.989	-1.985	-1.981	-1.976	-1.974	-1.970	-1.965	-1.961	-1.958	-1.954	-1.950	-1.945	-1.941	-1.936	-1.931	-1.926	-1.921	-1.915	-1.909	-1.904	-1.898	-1.890	-1.882	-1.875	-1.866	-1.858	-1.849	-1.840	-1.830	-1.820	-1.810	-1.799	-1.786	-1.775	-1.762	-1.750	-1.738	-1.724	-1.710	-1.696	-1.681	-1.668	-1.652	-1.636	-1.620	-1.602	-1.586	-1.570	-1.551	-1.535	-1.516	-1.499	-1.480	-1.461	-1.441	-1.422	-1.404	-1.382	-1.362	-1.341	-1.322	-1.301	-1.280	-1.259	-1.238	-1.218	-1.195	-1.174	-1.151	-1.130	-1.108	-1.084	-1.061	-1.039	-1.016	-0.994	-0.970	-0.948	-0.925	-0.902	-0.880	-0.856	-0.834	-0.810	-0.788	-0.765	-0.742	-0.720	-0.699	-0.676	-0.655	-0.632	-0.612	-0.590	-0.570	-0.549	-0.529	-0.509	-0.489	-0.471	-0.451	-0.434	-0.415	-0.398	-0.380	-0.362	-0.348	-0.331	-0.315	-0.300	-0.286	-0.271	-0.258	-0.244	-0.231	-0.219	-0.208	-0.195	-0.182	-0.172	-0.161	-0.150	-0.140	-0.130	-0.121	-0.110	-0.100	-0.092	-0.082	-0.072	-0.064	-0.055	-0.045	-0.036	-0.028	-0.019	-0.009	0.001	0.010	0.020	0.029	0.039	0.049	0.059	0.068	0.079	0.088	0.099	0.110	0.121	0.132	0.142	0.155	0.166	0.178	0.190	0.201	0.214	0.225	0.236	0.249	0.261	0.272	0.285	0.296	0.309	0.320	0.331	0.342	0.354	0.364	0.376	0.384	0.394	0.404	0.414	0.424	0.431	0.440	0.448	0.455	0.461	0.468	0.472	0.478	0.482	0.485	0.489	0.491	0.492	0.494	0.494	0.492	0.492	0.490	0.488	0.482	0.479	0.472	0.468	0.460	0.454	0.444	0.435	0.426	0.414	0.402	0.390	0.378	0.364	0.349	0.332	0.318	0.301	0.284	0.266	0.248	0.230	0.210	0.190	0.169	0.149	0.128	0.106	0.084	0.062	0.040	0.018	-0.005	-0.029	-0.051	-0.074	-0.095	-0.118	-0.140	-0.162	-0.185	-0.206	-0.229	-0.249	-0.270	-0.290	-0.310	-0.330	-0.349	-0.368	-0.385	-0.402	-0.419	-0.435	-0.451	-0.465	-0.479	-0.491	-0.504	-0.515	-0.525	-0.536	-0.545	-0.552	-0.560	-0.566	-0.572	-0.578	-0.580	-0.585	-0.588	-0.588	-0.589	-0.589	-0.588	-0.585	-0.582	-0.579	-0.575	-0.571	-0.565	-0.560	-0.552	-0.546	-0.538	-0.529	-0.520	-0.511	-0.501	-0.491	-0.481	-0.471	-0.460	-0.449	-0.438	-0.426	-0.415	-0.404	-0.392	-0.380	-0.370	-0.359	-0.348	-0.338	-0.326	-0.316	-0.308	-0.298	-0.289	-0.279	-0.271	-0.264	-0.256	-0.249	-0.244	-0.238	-0.232	-0.229	-0.224	-0.221	-0.218	-0.216	-0.214	-0.212	-0.211	-0.211	-0.211	-0.214	-0.215	-0.216	-0.219	-0.222	-0.225	-0.228	-0.232	-0.236	-0.239	-0.244	-0.248	-0.252	-0.258	-0.262	-0.268	-0.272	-0.276	-0.281	-0.286	-0.290	-0.292	-0.298	-0.301	-0.302	-0.305	-0.308	-0.309	-0.310	-0.311	-0.311	-0.311	-0.310	-0.308	-0.306	-0.302	-0.300	-0.296	-0.292	-0.286	-0.281	-0.275	-0.270	-0.262	-0.255	-0.248	-0.239	-0.230	-0.221	-0.212	-0.202	-0.192	-0.182	-0.172	-0.162	-0.152	-0.144	-0.134	-0.125	-0.114	-0.105	-0.096	-0.088	-0.079	-0.071	-0.064	-0.059	-0.052	-0.046	-0.041	-0.038	-0.035	-0.032	-0.031	-0.031	-0.031	-0.032	-0.035	-0.038	-0.041	-0.048	-0.054	-0.061	-0.069	-0.078	-0.088	-0.098	-0.110	-0.122	-0.135	-0.149	-0.164	-0.180	-0.196	-0.214	-0.232	-0.251	-0.270	-0.289	-0.310	-0.330	-0.350	-0.371	-0.392	-0.414	-0.436	-0.458	-0.479	-0.500	-0.522	-0.544	-0.565	-0.586	-0.608	-0.629	-0.649	-0.670	-0.689	-0.709	-0.728	-0.745	-0.764	-0.780	-0.796	-0.812	-0.829	-0.845	-0.859	-0.872	-0.885	-0.898	-0.909	-0.920	-0.930	-0.940	-0.949	-0.958	-0.965	-0.971	-0.978	-0.984	-0.989	-0.992	-0.996	-1.000	-1.001	-1.004	-1.004	-1.006	-1.006	-1.005	-1.005	-1.004	-1.002	-0.999	-0.996	-0.992	-0.989	-0.985	-0.980	-0.975	-0.969	-0.965	-0.958	-0.951	-0.944	-0.938	-0.930	-0.922	-0.914	-0.906	-0.898	-0.890	-0.881	-0.872	-0.864	-0.855	-0.846	-0.839	-0.830	-0.821	-0.812	-0.805	-0.796	-0.789	-0.781	-0.774	-0.765	-0.759	-0.752	-0.745	-0.739	-0.734	-0.729	-0.724	-0.720	-0.716	-0.712	-0.710	-0.706	-0.705	-0.702	-0.702	-0.700	-0.700	-0.700	-0.700	-0.701	-0.701	-0.702	-0.704	-0.705	-0.708	-0.709	-0.712	-0.714	-0.718	-0.719	-0.722	-0.724	-0.726	-0.729	-0.730	-0.732	-0.735	-0.736	-0.738	-0.739	-0.739	-0.739	-0.739	-0.739	-0.738	-0.735	-0.735	-0.731	-0.730	-0.726	-0.722	-0.719	-0.712	-0.708	-0.701	-0.695	-0.689	-0.681	-0.674	-0.666	-0.658	-0.650	-0.640	-0.631	-0.622	-0.614	-0.604	-0.594	-0.584	-0.574	-0.565	-0.555	-0.545	-0.535	-0.525	-0.516	-0.507	-0.499	-0.491	-0.484	-0.476	-0.469	-0.461	-0.456	-0.450	-0.446	-0.441	-0.438	-0.435	-0.432	-0.431	-0.430	-0.430	-0.431	-0.432	-0.434	-0.438	-0.441	-0.446	-0.451	-0.458	-0.465	-0.471	-0.481	-0.490	-0.500	-0.511	-0.521	-0.534	-0.546	-0.560	-0.574	-0.588	-0.604	-0.619	-0.635	-0.651	-0.669	-0.686	-0.704	-0.721	-0.741	-0.760	-0.779	-0.798	-0.818	-0.838	-0.858	-0.876	-0.896	-0.915	-0.934	-0.952	-0.971	-0.990	-1.008	-1.026	-1.044	-1.061	-1.078	-1.092	-1.109	-1.124	-1.138	-1.151	-1.164	-1.175	-1.186	-1.198	-1.208	-1.216	-1.224	-1.231	-1.238	-1.242	-1.248	-1.250	-1.254	-1.254	-1.254	-1.254	-1.252	-1.250	-1.245	-1.241	-1.236	-1.229	-1.222	-1.214	-1.205	-1.195	-1.184	-1.172	-1.159	-1.148	-1.134	-1.118	-1.102	-1.088	-1.070	-1.052	-1.036	-1.018	-1.001	-0.981	-0.962	-0.942	-0.922	-0.902	-0.882	-0.862	-0.842	-0.824	-0.804	-0.784	-0.764	-0.744	-0.725	-0.706	-0.688	-0.670	-0.651	-0.634	-0.618	-0.601	-0.585	-0.570	-0.555	-0.540	-0.526	-0.514	-0.502	-0.490	-0.479	-0.469	-0.460	-0.451	-0.442	-0.435	-0.429	-0.424	-0.418	-0.412	-0.408	-0.405	-0.401	-0.400	-0.398	-0.398	-0.396	-0.396	-0.396	-0.398	-0.399	-0.401	-0.401	-0.404	-0.408	-0.411	-0.414	-0.418	-0.420	-0.424	-0.426	-0.430	-0.434	-0.438	-0.440	-0.444	-0.446	-0.449	-0.452	-0.455	-0.458	-0.459	-0.461	-0.461	-0.462	-0.462	-0.464	-0.464	-0.462	-0.461	-0.459	-0.458	-0.455	-0.451	-0.448	-0.442	-0.439	-0.432	-0.428	-0.420	-0.414	-0.405	-0.399	-0.389	-0.381	-0.370	-0.361	-0.349	-0.339	-0.328	-0.315	-0.302	-0.291	-0.278	-0.265	-0.252	-0.238	-0.222	-0.209	-0.194	-0.179	-0.164	-0.149	-0.134	-0.119	-0.104	-0.090	-0.074	-0.060	-0.045	-0.031	-0.016	-0.002	0.010	0.024	0.036	0.048	0.060	0.071	0.081	0.091	0.101	0.109	0.119	0.125	0.131	0.138	0.142	0.148	0.150	0.152	0.155	0.155	0.155	0.154	0.152	0.150	0.148	0.144	0.140	0.135	0.129	0.122	0.115	0.108	0.099	0.091	0.081	0.071	0.061	0.051	0.041	0.032	0.021	0.011	0.000	-0.011	-0.021	-0.031	-0.041	-0.051	-0.061	-0.069	-0.078	-0.086	-0.094	-0.100	-0.106	-0.111	-0.116	-0.120	-0.124	-0.126	-0.128	-0.128	-0.126	-0.125	-0.122	-0.119	-0.116	-0.110	-0.104	-0.098	-0.089	-0.080	-0.069	-0.059	-0.048	-0.035	-0.022	-0.009	0.006	0.021	0.039	0.055	0.071	0.089	0.106	0.124	0.142	0.161	0.180	0.200	0.219	0.239	0.258	0.276	0.296	0.315	0.332	0.351	0.369	0.386	0.402	0.419	0.435	0.450	0.464	0.478	0.491	0.502	0.515	0.524	0.534	0.542	0.551	0.558	0.564	0.569	0.574	0.578	0.580	0.582	0.582	0.582	0.581	0.579	0.576	0.574	0.569	0.564	0.558	0.551	0.544	0.535	0.526	0.516	0.507	0.496	0.485	0.474	0.462	0.450	0.435	0.422	0.409	0.395	0.381	0.368	0.352	0.339	0.324	0.309	0.294	0.280	0.265	0.250	0.235	0.221	0.206	0.191	0.179	0.164	0.150	0.136	0.121	0.110	0.098	0.085	0.072	0.059	0.049	0.036	0.025	0.014	0.004	-0.008	-0.016	-0.026	-0.036	-0.046	-0.055	-0.064	-0.072	-0.080	-0.089	-0.096	-0.104	-0.111	-0.119	-0.124	-0.131	-0.140	-0.145	-0.151	-0.158	-0.164	-0.170	-0.176	-0.184	-0.190	-0.195	-0.202	-0.209	-0.215	-0.222	-0.229	-0.236	-0.244	-0.251	-0.259	-0.266	-0.276	-0.285	-0.292	-0.302	-0.311	-0.322	-0.332	-0.342	-0.354	-0.365	-0.378	-0.390	-0.402	-0.414	-0.429	-0.442	-0.456	-0.471	-0.485	-0.501	-0.516	-0.532	-0.550	-0.568	-0.582	-0.601	-0.619	-0.636	-0.654	-0.672	-0.691	-0.709	-0.728	-0.745	-0.765	-0.782	-0.802	-0.820	-0.839	-0.856	-0.874	-0.891	-0.909	-0.925	-0.942	-0.959	-0.975	-0.990	-1.005	-1.020	-1.034	-1.049	-1.061	-1.074	-1.085	-1.098	-1.109	-1.119	-1.129	-1.136	-1.145	-1.154	-1.160	-1.166	-1.172	-1.178	-1.184	-1.189	-1.192	-1.196	-1.198	-1.201	-1.204	-1.205	-1.208	-1.209	-1.210	-1.211	-1.211	-1.212	-1.214	-1.214	-1.214	-1.214	-1.215	-1.216	-1.216	-1.216	-1.219	-1.219	-1.220	-1.222	-1.225	-1.229	-1.231	-1.235	-1.239	-1.244	-1.248	-1.254	-1.259	-1.265	-1.272	-1.280	-1.288	-1.296	-1.305	-1.316	-1.326	-1.336	-1.348	-1.359	-1.371	-1.385	-1.398	-1.410	-1.425	-1.439	-1.455	-1.470	-1.485	-1.501	-1.518	-1.535	-1.551	-1.568	-1.584	-1.600	-1.616	-1.632	-1.650	-1.665	-1.682	-1.698	-1.714	-1.729	-1.744	-1.759	-1.774	-1.788	-1.801	-1.814	-1.826	-1.838	-1.849	-1.859	-1.869	-1.879	-1.886	-1.895	-1.901	-1.906	-1.912	-1.916	-1.921	-1.924	-1.925	-1.926	-1.926	-1.926	-1.925	-1.922	-1.919	-1.914	-1.909	-1.902	-1.895	-1.886	-1.879	-1.869	-1.859	-1.848	-1.835	-1.822	-1.809	-1.795	-1.780	-1.765	-1.749	-1.732	-1.715	-1.696	-1.679	-1.660	-1.640	-1.620	-1.600	-1.580	-1.560	-1.539	-1.516	-1.494	-1.472	-1.451	-1.429	-1.408	-1.385	-1.364	-1.342	-1.321	-1.300	-1.280	-1.259	-1.239	-1.220	-1.201	-1.182	-1.165	-1.146	-1.130	-1.114	-1.099	-1.084	-1.070	-1.056	-1.045	-1.032	-1.022	-1.011	-1.004	-0.995	-0.988	-0.982	-0.978	-0.972	-0.969	-0.966	-0.965	-0.965	-0.964	-0.965	-0.966	-0.969	-0.971	-0.976	-0.980	-0.985	-0.990	-0.996	-1.002	-1.010	-1.016	-1.024	-1.031	-1.039	-1.046	-1.054	-1.061	-1.069	-1.076	-1.085	-1.091	-1.098	-1.104	-1.110	-1.116	-1.121	-1.124	-1.129	-1.131	-1.134	-1.135	-1.136	-1.136	-1.135	-1.134	-1.131	-1.128	-1.124	-1.119	-1.114	-1.106	-1.099	-1.091	-1.081	-1.072	-1.062	-1.050	-1.039	-1.026	-1.012	-0.999	-0.985	-0.970	-0.955	-0.940	-0.924	-0.909	-0.892	-0.878	-0.860	-0.845	-0.830	-0.815	-0.799	-0.784	-0.769	-0.754	-0.740	-0.726	-0.714	-0.701	-0.690	-0.679	-0.669	-0.659	-0.650	-0.642	-0.636	-0.630	-0.625	-0.621	-0.618	-0.614	-0.612	-0.612	-0.612	-0.612	-0.615	-0.618	-0.621	-0.625	-0.630	-0.636	-0.644	-0.650	-0.659	-0.666	-0.675	-0.685	-0.695	-0.705	-0.716	-0.728	-0.738	-0.749	-0.760	-0.771	-0.782	-0.794	-0.804	-0.815	-0.826	-0.835	-0.845	-0.855	-0.864	-0.871	-0.880	-0.888	-0.894	-0.900	-0.905	-0.910	-0.914	-0.916	-0.919	-0.920	-0.921	-0.921	-0.920	-0.920	-0.916	-0.914	-0.910	-0.906	-0.901	-0.895	-0.889	-0.882	-0.874	-0.865	-0.856	-0.845	-0.834	-0.824	-0.812	-0.800	-0.788	-0.775	-0.764	-0.750	-0.736	-0.724	-0.710	-0.696	-0.681	-0.668	-0.654	-0.640	-0.626	-0.612	-0.599	-0.585	-0.572	-0.559	-0.546	-0.534	-0.520	-0.509	-0.496	-0.485	-0.472	-0.462	-0.450	-0.440	-0.430	-0.421	-0.410	-0.400	-0.392	-0.384	-0.375	-0.368	-0.359	-0.351	-0.345	-0.338	-0.331	-0.325	-0.319	-0.312	-0.308	-0.301	-0.298	-0.291	-0.288	-0.282	-0.278	-0.274	-0.270	-0.265	-0.261	-0.258	-0.254	-0.249	-0.245	-0.241	-0.239	-0.234	-0.231	-0.226	-0.224	-0.220	-0.218	-0.214	-0.209	-0.205	-0.201	-0.198	-0.194	-0.191	-0.186	-0.182	-0.178	-0.172	-0.169	-0.164	-0.158	-0.152	-0.148	-0.142	-0.135	-0.130	-0.124	-0.118	-0.110	-0.104	-0.095	-0.089	-0.081	-0.072	-0.065	-0.058	-0.048	-0.039	-0.030	-0.020	-0.010	-0.001	0.009	0.019	0.029	0.039	0.049	0.060	0.070	0.080	0.090	0.101	0.111	0.121	0.130	0.141	0.150	0.161	0.170	0.178	0.188	0.195	0.202	0.209	0.216	0.224	0.229	0.235	0.240	0.245	0.249	0.251	0.255	0.256	0.258	0.258	0.256	0.255	0.254	0.251	0.248	0.244	0.239	0.232	0.226	0.219	0.211	0.204	0.194	0.184	0.174	0.162	0.151	0.138	0.125	0.111	0.096	0.082	0.068	0.051	0.035	0.019	0.002	-0.015	-0.032	-0.049	-0.066	-0.084	-0.101	-0.119	-0.136	-0.154	-0.172	-0.189	-0.206	-0.225	-0.242	-0.259	-0.275	-0.291	-0.306	-0.321	-0.338	-0.352	-0.366	-0.379	-0.392	-0.405	-0.418	-0.429	-0.440	-0.450	-0.460	-0.470	-0.479	-0.486	-0.494	-0.500	-0.506	-0.512	-0.518	-0.521	-0.524	-0.528	-0.529	-0.530	-0.531	-0.531	-0.530	-0.530	-0.529	-0.525	-0.522	-0.519	-0.514	-0.510	-0.504	-0.498	-0.492	-0.486	-0.479	-0.471	-0.461	-0.454	-0.445	-0.435	-0.426	-0.418	-0.406	-0.395	-0.385	-0.375	-0.364	-0.352	-0.342	-0.331	-0.322	-0.311	-0.301	-0.291	-0.281	-0.272	-0.264	-0.255	-0.248	-0.240	-0.231	-0.226	-0.219	-0.214	-0.209	-0.204	-0.201	-0.198	-0.195	-0.194	-0.192	-0.192	-0.194	-0.195	-0.198	-0.200	-0.204	-0.209	-0.214	-0.220	-0.228	-0.235	-0.242	-0.251	-0.261	-0.271	-0.282	-0.294	-0.305	-0.316	-0.329	-0.341	-0.354	-0.368	-0.380	-0.395	-0.408	-0.421	-0.435	-0.449	-0.464	-0.476	-0.490	-0.501	-0.515	-0.526	-0.538	-0.549	-0.559	-0.570	-0.579	-0.588	-0.595	-0.602	-0.609	-0.615	-0.620	-0.625	-0.629	-0.631	-0.631	-0.632	-0.632	-0.631	-0.630	-0.628	-0.624	-0.620	-0.614	-0.608	-0.602	-0.594	-0.586	-0.578	-0.569	-0.558	-0.549	-0.538	-0.525	-0.512	-0.500	-0.488	-0.475	-0.461	-0.448	-0.434	-0.421	-0.406	-0.392	-0.379	-0.365	-0.351	-0.338	-0.325	-0.312	-0.301	-0.289	-0.278	-0.268	-0.258	-0.249	-0.239	-0.231	-0.225	-0.218	-0.212	-0.208	-0.202	-0.199	-0.198	-0.198	-0.196	-0.198	-0.198	-0.201	-0.204	-0.209	-0.215	-0.221	-0.229	-0.238	-0.246	-0.258	-0.268	-0.281	-0.292	-0.308	-0.321	-0.336	-0.351	-0.369	-0.385	-0.402	-0.421	-0.439	-0.458	-0.476	-0.496	-0.516	-0.535	-0.556	-0.576	-0.596	-0.616	-0.638	-0.656	-0.678	-0.696	-0.715	-0.735	-0.754	-0.772	-0.790	-0.808	-0.826	-0.842	-0.859	-0.875	-0.890	-0.905	-0.919	-0.931	-0.945	-0.958	-0.969	-0.980	-0.989	-0.998	-1.008	-1.016	-1.024	-1.030	-1.036	-1.042	-1.048	-1.052	-1.056	-1.061	-1.064	-1.068	-1.069	-1.071	-1.072	-1.075	-1.076	-1.076	-1.078	-1.079	-1.080	-1.080	-1.081	-1.081	-1.081	-1.082	-1.081	-1.082	-1.082	-1.084	-1.084	-1.085	-1.086	-1.088	-1.089	-1.090	-1.092	-1.095	-1.096	-1.099	-1.101	-1.105	-1.109	-1.111	-1.115	-1.119	-1.122	-1.126	-1.130	-1.134	-1.139	-1.142	-1.148	-1.151	-1.156	-1.161	-1.166	-1.170	-1.175	-1.180	-1.184	-1.189	-1.192	-1.196	-1.201	-1.204	-1.209	-1.211	-1.215	-1.218	-1.220	-1.221	-1.225	-1.225	-1.226	-1.228	-1.229	-1.230	-1.229	-1.229	-1.228	-1.226	-1.225	-1.224	-1.221	-1.219	-1.216	-1.214	-1.209	-1.206	-1.200	-1.195	-1.191	-1.185	-1.179	-1.171	-1.165	-1.158	-1.150	-1.140	-1.131	-1.121	-1.111	-1.101	-1.090	-1.078	-1.068	-1.054	-1.041	-1.026	-1.012	-0.996	-0.981	-0.964	-0.948	-0.930	-0.911	-0.892	-0.874	-0.854	-0.832	-0.811	-0.789	-0.766	-0.742	-0.720	-0.695	-0.669	-0.642	-0.618	-0.590	-0.562	-0.534	-0.506	-0.478	-0.449	-0.418	-0.389	-0.359	-0.329	-0.299	-0.269	-0.239	-0.209	-0.178	-0.148	-0.118	-0.088	-0.059	-0.029	0.000	0.029	0.056	0.084	0.112	0.139	0.165	0.189	0.214	0.238	0.260	0.282	0.302	0.324	0.344	0.362	0.380	0.398	0.414	0.430	0.445	0.459	0.472	0.485	0.496	0.509	0.519	0.530	0.539	0.548	0.558	0.565	0.574	0.581	0.590	0.598	0.605	0.611	0.619	0.625	0.632	0.640	0.648	0.655	0.664	0.671	0.680	0.690	0.700	0.710	0.721	0.732	0.744	0.756	0.771	0.784	0.799	0.814	0.830	0.845	0.862	0.880	0.898	0.916	0.935	0.954	0.974	0.994	1.015	1.035	1.056	1.078	1.099	1.120	1.141	1.162	1.185	1.206	1.226	1.248	1.268	1.289	1.309	1.328	1.346	1.365	1.384	1.400	1.416	1.432	1.449	1.462	1.476	1.489	1.501	1.512	1.522	1.532	1.541	1.550	1.556	1.562	1.569	1.572	1.576	1.580	1.581	1.582	1.584	1.584	1.584	1.582	1.581	1.580	1.578	1.576	1.574	1.570	1.566	1.564	1.560	1.556	1.552	1.549	1.546	1.542	1.539	1.538	1.535	1.532	1.531	1.529	1.529	1.529	1.529	1.530	1.531	1.534	1.536	1.540	1.544	1.549	1.555	1.560	1.568	1.575	1.584	1.594	1.602	1.612	1.624	1.635	1.649	1.661	1.675	1.690	1.704	1.720	1.736	1.752	1.771	1.788	1.806	1.824	1.842	1.861	1.881	1.900	1.920	1.941	1.960	1.981	2.001	2.021	2.042	2.062	2.082	2.102	2.122	2.142	2.162	2.182	2.201	2.220	2.238	2.256	2.275	2.291	2.309	2.325	2.340	2.355	2.368	2.381	2.394	2.406	2.416	2.426	2.436	2.444	2.451	2.458	2.462	2.466	2.470	2.470	2.472	2.471	2.470	2.468	2.464	2.459	2.452	2.445	2.436	2.428	2.416	2.405	2.392	2.378	2.364	2.346	2.330	2.311	2.292	2.272	2.252	2.230	2.209	2.186	2.162	2.139	2.114	2.090	2.065	2.039	2.014	1.989	1.961	1.936	1.911	1.886	1.861	1.836	1.811	1.789	1.765	1.742	1.721	1.700	1.679	1.660	1.640	1.622	1.606	1.591	1.575	1.561	1.550	1.539	1.528	1.518	1.510	1.504	1.498	1.492	1.489	1.486	1.485	1.485	1.485	1.486	1.488	1.492	1.496	1.501	1.508	1.514	1.521	1.528	1.535	1.544	1.552	1.562	1.571	1.581	1.590	1.600	1.610	1.620	1.629	1.639	1.649	1.658	1.666	1.674	1.681	1.688	1.694	1.700	1.705	1.709	1.714	1.716	1.719	1.720	1.721	1.720	1.718	1.716	1.714	1.709	1.705	1.699	1.692	1.685	1.676	1.668	1.656	1.646	1.635	1.622	1.610	1.595	1.581	1.566	1.549	1.534	1.518	1.499	1.480	1.464	1.444	1.425	1.406	1.386	1.368	1.348	1.328	1.309	1.289	1.268	1.249	1.230	1.210	1.192	1.172	1.155	1.136	1.119	1.102	1.088	1.071	1.056	1.041	1.028	1.014	1.001	0.990	0.979	0.969	0.960	0.951	0.944	0.936	0.930	0.926	0.922	0.920	0.919	0.918	0.916	0.918	0.919	0.921	0.925	0.929	0.935	0.940	0.946	0.955	0.964	0.971	0.982	0.994	1.004	1.016	1.028	1.041	1.055	1.069	1.082	1.096	1.111	1.126	1.142	1.158	1.172	1.189	1.204	1.219	1.235	1.250	1.265	1.279	1.292	1.308	1.321	1.332	1.346	1.358	1.369	1.380	1.390	1.398	1.406	1.414	1.419	1.425	1.430	1.434	1.436	1.438	1.439	1.440	1.439	1.436	1.432	1.429	1.424	1.419	1.411	1.404	1.395	1.388	1.376	1.366	1.355	1.342	1.331	1.318	1.304	1.291	1.278	1.262	1.249	1.234	1.218	1.204	1.189	1.174	1.160	1.145	1.130	1.116	1.102	1.089	1.076	1.064	1.051	1.040	1.030	1.019	1.010	1.000	0.991	0.984	0.975	0.969	0.962	0.959	0.955	0.951	0.948	0.946	0.945	0.944	0.942	0.944	0.945	0.946	0.948	0.950	0.952	0.955	0.959	0.962	0.966	0.970	0.974	0.979	0.984	0.988	0.992	0.998	1.001	1.006	1.010	1.015	1.020	1.024	1.028	1.030	1.034	1.036	1.038	1.040	1.041	1.041	1.044	1.044	1.041	1.041	1.040	1.038	1.035	1.032	1.029	1.025	1.020	1.014	1.009	1.002	0.996	0.989	0.980	0.972	0.962	0.952	0.942	0.932	0.922	0.910	0.899	0.886	0.874	0.861	0.846	0.834	0.819	0.805	0.789	0.774	0.759	0.742	0.726	0.710	0.694	0.676	0.659	0.642	0.625	0.606	0.589	0.571	0.554	0.536	0.518	0.500	0.482	0.465	0.448	0.430	0.412	0.395	0.379	0.361	0.345	0.329	0.312	0.296	0.281	0.266	0.251	0.239	0.225	0.212	0.200	0.188	0.176	0.165	0.155	0.146	0.136	0.129	0.120	0.114	0.106	0.101	0.096	0.091	0.086	0.082	0.081	0.078	0.076	0.075	0.074	0.075	0.075	0.075	0.078	0.079	0.080	0.082	0.086	0.089	0.091	0.095	0.098	0.101	0.104	0.106	0.109	0.112	0.114	0.115	0.116	0.118	0.118	0.118	0.116	0.115	0.114	0.110	0.106	0.101	0.096	0.090	0.084	0.075	0.066	0.056	0.046	0.034	0.021	0.008	-0.008	-0.022	-0.039	-0.056	-0.075	-0.094	-0.114	-0.135	-0.156	-0.176	-0.199	-0.222	-0.245	-0.269	-0.292	-0.318	-0.341	-0.366	-0.390	-0.414	-0.439	-0.460	-0.484	-0.506	-0.528	-0.550	-0.569	-0.590	-0.609	-0.626	-0.642	-0.659	-0.674	-0.688	-0.701	-0.712	-0.724	-0.732	-0.740	-0.748	-0.752	-0.756	-0.759	-0.760	-0.759	-0.758	-0.756	-0.751	-0.746	-0.741	-0.734	-0.726	-0.718	-0.708	-0.698	-0.686	-0.675	-0.662	-0.650	-0.638	-0.624	-0.610	-0.596	-0.584	-0.571	-0.558	-0.545	-0.534	-0.521	-0.511	-0.500	-0.490	-0.481	-0.472	-0.465	-0.459	-0.454	-0.449	-0.446	-0.444	-0.444	-0.444	-0.445	-0.449	-0.452	-0.458	-0.465	-0.474	-0.484	-0.494	-0.505	-0.519	-0.534	-0.549	-0.565	-0.584	-0.602	-0.621	-0.641	-0.662	-0.685	-0.708	-0.730	-0.754	-0.779	-0.802	-0.828	-0.854	-0.880	-0.905	-0.930	-0.956	-0.981	-1.006	-1.031	-1.055	-1.080	-1.104	-1.128	-1.150	-1.172	-1.194	-1.215	-1.235	-1.254	-1.272	-1.290	-1.305	-1.321	-1.335	-1.349	-1.360	-1.372	-1.382	-1.391	-1.399	-1.406	-1.412	-1.416	-1.420	-1.422	-1.424	-1.425	-1.425	-1.422	-1.420	-1.415	-1.410	-1.405	-1.399	-1.391	-1.382	-1.374	-1.364	-1.352	-1.342	-1.330	-1.318	-1.305	-1.291	-1.278	-1.264	-1.250	-1.234	-1.220	-1.205	-1.190	-1.175	-1.159	-1.144	-1.129	-1.114	-1.099	-1.082	-1.069	-1.054	-1.039	-1.025	-1.011	-0.998	-0.985	-0.972	-0.961	-0.949	-0.939	-0.928	-0.918	-0.909	-0.900	-0.892	-0.885	-0.878	-0.871	-0.865	-0.860	-0.855	-0.851	-0.848	-0.845	-0.842	-0.840	-0.839	-0.836	-0.836	-0.836	-0.835	-0.836	-0.835	-0.836	-0.836	-0.836	-0.838	-0.838	-0.839	-0.839	-0.839	-0.839	-0.839	-0.838	-0.838	-0.836	-0.835	-0.834	-0.831	-0.828	-0.824	-0.819	-0.815	-0.810	-0.804	-0.796	-0.789	-0.781	-0.771	-0.762	-0.751	-0.740	-0.729	-0.715	-0.702	-0.688	-0.674	-0.658	-0.641	-0.625	-0.606	-0.590	-0.570	-0.551	-0.531	-0.511	-0.490	-0.470	-0.449	-0.428	-0.406	-0.384	-0.362	-0.340	-0.319	-0.296	-0.275	-0.254	-0.232	-0.210	-0.190	-0.169	-0.149	-0.129	-0.109	-0.090	-0.071	-0.054	-0.036	-0.019	-0.004	0.011	0.026	0.040	0.055	0.066	0.079	0.090	0.100	0.110	0.118	0.126	0.131	0.139	0.144	0.148	0.150	0.152	0.154	0.155	0.155	0.154	0.151	0.149	0.145	0.141	0.136	0.131	0.124	0.118	0.110	0.101	0.092	0.081	0.072	0.062	0.050	0.039	0.026	0.014	0.000	-0.014	-0.026	-0.040	-0.055	-0.070	-0.085	-0.100	-0.116	-0.132	-0.148	-0.164	-0.180	-0.196	-0.212	-0.229	-0.245	-0.261	-0.276	-0.294	-0.309	-0.325	-0.341	-0.358	-0.372	-0.388	-0.404	-0.419	-0.434	-0.449	-0.462	-0.479	-0.492	-0.507	-0.521	-0.535	-0.550	-0.564	-0.578	-0.591	-0.604	-0.615	-0.629	-0.641	-0.654	-0.666	-0.679	-0.690	-0.702	-0.715	-0.726	-0.738	-0.749	-0.760	-0.771	-0.782	-0.794	-0.805	-0.816	-0.826	-0.838	-0.849	-0.859	-0.870	-0.881	-0.892	-0.902	-0.914	-0.924	-0.935	-0.945	-0.956	-0.969	-0.979	-0.990	-1.002	-1.014	-1.026	-1.039	-1.051	-1.062	-1.076	-1.090	-1.104	-1.118	-1.131	-1.145	-1.160	-1.176	-1.192	-1.209	-1.225	-1.242	-1.260	-1.278	-1.296	-1.315	-1.335	-1.354	-1.374	-1.395	-1.418	-1.439	-1.460	-1.482	-1.506	-1.529	-1.554	-1.578	-1.601	-1.626	-1.651	-1.678	-1.702	-1.729	-1.754	-1.780	-1.806	-1.832	-1.858	-1.884	-1.910	-1.936	-1.961	-1.988	-2.011	-2.036	-2.061	-2.085	-2.108	-2.131	-2.152	-2.175	-2.195	-2.216	-2.236	-2.256	-2.274	-2.291	-2.309	-2.325	-2.340	-2.355	-2.369	-2.380	-2.390	-2.401	-2.411	-2.420	-2.428	-2.435	-2.441	-2.445	-2.449	-2.452	-2.456	-2.458	-2.459	-2.459	-2.458	-2.456	-2.454	-2.452	-2.448	-2.445	-2.440	-2.435	-2.430	-2.425	-2.419	-2.411	-2.405	-2.398	-2.390	-2.382	-2.374	-2.366	-2.359	-2.350	-2.341	-2.332	-2.325	-2.318	-2.309	-2.300	-2.292	-2.285	-2.276	-2.269	-2.261	-2.254	-2.246	-2.239	-2.231	-2.225	-2.218	-2.210	-2.204	-2.198	-2.191	-2.185	-2.179	-2.172	-2.166	-2.160	-2.155	-2.149	-2.142	-2.136	-2.130	-2.124	-2.118	-2.111	-2.105	-2.099	-2.092	-2.086	-2.079	-2.071	-2.065	-2.059	-2.050	-2.042	-2.034	-2.026	-2.018	-2.009	-2.000	-1.990	-1.980	-1.972	-1.960	-1.950	-1.940	-1.929	-1.916	-1.905	-1.892	-1.880	-1.866	-1.854	-1.840	-1.828	-1.812	-1.798	-1.782	-1.769	-1.752	-1.735	-1.718	-1.701	-1.684	-1.666	-1.649	-1.630	-1.610	-1.591	-1.571	-1.551	-1.531	-1.510	-1.489	-1.466	-1.445	-1.424	-1.400	-1.378	-1.355	-1.330	-1.306	-1.282	-1.258	-1.234	-1.210	-1.185	-1.159	-1.132	-1.108	-1.081	-1.055	-1.029	-1.002	-0.976	-0.950	-0.924	-0.898	-0.872	-0.846	-0.820	-0.795	-0.769	-0.744	-0.719	-0.694	-0.669	-0.645	-0.621	-0.598	-0.575	-0.552	-0.530	-0.507	-0.486	-0.466	-0.445	-0.425	-0.406	-0.388	-0.370	-0.352	-0.336	-0.320	-0.302	-0.288	-0.274	-0.259	-0.245	-0.232	-0.220	-0.208	-0.196	-0.185	-0.174	-0.164	-0.155	-0.145	-0.136	-0.126	-0.118	-0.109	-0.100	-0.092	-0.084	-0.078	-0.069	-0.060	-0.052	-0.045	-0.038	-0.029	-0.020	-0.011	-0.004	0.005	0.015	0.024	0.032	0.042	0.051	0.060	0.071	0.081	0.092	0.104	0.115	0.128	0.138	0.150	0.162	0.175	0.189	0.200	0.212	0.226	0.239	0.252	0.265	0.279	0.292	0.305	0.319	0.330	0.344	0.356	0.368	0.380	0.391	0.402	0.412	0.424	0.435	0.445	0.454	0.462	0.471	0.479	0.486	0.494	0.499	0.504	0.509	0.512	0.515	0.518	0.520	0.520	0.521	0.520	0.519	0.516	0.514	0.509	0.504	0.499	0.492	0.485	0.476	0.468	0.459	0.449	0.436	0.424	0.411	0.398	0.384	0.370	0.354	0.339	0.321	0.304	0.288	0.269	0.250	0.231	0.211	0.191	0.171	0.150	0.130	0.108	0.088	0.065	0.044	0.022	0.000	-0.021	-0.044	-0.065	-0.086	-0.108	-0.129	-0.150	-0.170	-0.191	-0.210	-0.231	-0.250	-0.268	-0.286	-0.304	-0.321	-0.339	-0.356	-0.371	-0.385	-0.401	-0.412	-0.426	-0.439	-0.450	-0.460	-0.471	-0.479	-0.488	-0.496	-0.502	-0.510	-0.515	-0.519	-0.522	-0.526	-0.528	-0.530	-0.531	-0.530	-0.529	-0.529	-0.526	-0.524	-0.520	-0.516	-0.512	-0.507	-0.501	-0.495	-0.489	-0.481	-0.474	-0.466	-0.459	-0.450	-0.442	-0.434	-0.424	-0.415	-0.406	-0.396	-0.388	-0.379	-0.370	-0.362	-0.354	-0.345	-0.338	-0.330	-0.321	-0.315	-0.308	-0.302	-0.296	-0.291	-0.286	-0.281	-0.278	-0.274	-0.271	-0.268	-0.266	-0.265	-0.264	-0.264	-0.265	-0.265	-0.266	-0.269	-0.271	-0.274	-0.276	-0.280	-0.284	-0.288	-0.294	-0.298	-0.302	-0.309	-0.315	-0.320	-0.326	-0.332	-0.338	-0.344	-0.351	-0.358	-0.362	-0.369	-0.375	-0.379	-0.385	-0.389	-0.394	-0.398	-0.401	-0.404	-0.408	-0.410	-0.412	-0.414	-0.415	-0.415	-0.415	-0.414	-0.414	-0.411	-0.409	-0.406	-0.402	-0.400	-0.395	-0.390	-0.385	-0.379	-0.374	-0.366	-0.359	-0.351	-0.344	-0.336	-0.328	-0.319	-0.310	-0.301	-0.292	-0.284	-0.275	-0.268	-0.259	-0.250	-0.241	-0.232	-0.225	-0.218	-0.210	-0.204	-0.198	-0.191	-0.186	-0.180	-0.176	-0.172	-0.170	-0.169	-0.168	-0.166	-0.166	-0.168	-0.169	-0.170	-0.174	-0.179	-0.184	-0.189	-0.195	-0.202	-0.210	-0.219	-0.228	-0.239	-0.249	-0.260	-0.272	-0.285	-0.299	-0.312	-0.328	-0.341	-0.358	-0.372	-0.389	-0.405	-0.421	-0.439	-0.455	-0.471	-0.489	-0.506	-0.522	-0.540	-0.556	-0.574	-0.590	-0.608	-0.624	-0.640	-0.656	-0.670	-0.686	-0.701	-0.715	-0.729	-0.742	-0.755	-0.768	-0.780	-0.792	-0.804	-0.815	-0.825	-0.835	-0.844	-0.854	-0.862	-0.870	-0.878	-0.884	-0.890	-0.896	-0.901	-0.906	-0.910	-0.915	-0.919	-0.922	-0.925	-0.928	-0.930	-0.931	-0.932	-0.934	-0.934	-0.934	-0.934	-0.934	-0.932	-0.930	-0.930	-0.928	-0.925	-0.922	-0.920	-0.918	-0.915	-0.910	-0.906	-0.902	-0.899	-0.895	-0.889	-0.885	-0.880	-0.875	-0.870	-0.865	-0.860	-0.855	-0.849	-0.845	-0.840	-0.835	-0.830	-0.825	-0.820	-0.816	-0.812	-0.809	-0.805	-0.800	-0.798	-0.795	-0.792	-0.790	-0.788	-0.786	-0.785	-0.785	-0.784	-0.785	-0.785	-0.785	-0.786	-0.789	-0.790	-0.792	-0.795	-0.798	-0.802	-0.805	-0.810	-0.815	-0.819	-0.825	-0.829	-0.835	-0.840	-0.846	-0.851	-0.858	-0.864	-0.869	-0.874	-0.880	-0.886	-0.891	-0.896	-0.901	-0.905	-0.910	-0.915	-0.919	-0.922	-0.924	-0.928	-0.930	-0.932	-0.934	-0.935	-0.938	-0.938	-0.936	-0.936	-0.935	-0.934	-0.932	-0.930	-0.928	-0.925	-0.922	-0.919	-0.915	-0.911	-0.908	-0.902	-0.898	-0.892	-0.889	-0.884	-0.879	-0.874	-0.869	-0.864	-0.860	-0.855	-0.850	-0.845	-0.841	-0.839	-0.835	-0.831	-0.828	-0.825	-0.822	-0.820	-0.819	-0.818	-0.818	-0.818	-0.818	-0.818	-0.819	-0.820	-0.822	-0.826	-0.830	-0.834	-0.838	-0.841	-0.848	-0.854	-0.861	-0.868	-0.876	-0.884	-0.892	-0.902	-0.911	-0.921	-0.932	-0.944	-0.955	-0.968	-0.980	-0.992	-1.006	-1.021	-1.035	-1.050	-1.064	-1.080	-1.095	-1.111	-1.126	-1.142	-1.160	-1.175	-1.192	-1.209	-1.226	-1.242	-1.259	-1.275	-1.292	-1.309	-1.324	-1.340	-1.355	-1.371	-1.385	-1.400	-1.414	-1.429	-1.441	-1.454	-1.466	-1.478	-1.488	-1.499	-1.509	-1.518	-1.525	-1.532	-1.540	-1.546	-1.551	-1.556	-1.559	-1.561	-1.562	-1.564	-1.564	-1.564	-1.561	-1.559	-1.555	-1.551	-1.545	-1.539	-1.532	-1.525	-1.515	-1.506	-1.496	-1.485	-1.474	-1.462	-1.449	-1.435	-1.422	-1.408	-1.394	-1.378	-1.361	-1.345	-1.329	-1.312	-1.295	-1.279	-1.261	-1.242	-1.226	-1.209	-1.191	-1.174	-1.158	-1.140	-1.124	-1.108	-1.091	-1.075	-1.059	-1.044	-1.029	-1.015	-1.001	-0.988	-0.975	-0.962	-0.951	-0.940	-0.929	-0.919	-0.910	-0.901	-0.894	-0.885	-0.880	-0.872	-0.868	-0.862	-0.859	-0.854	-0.850	-0.848	-0.846	-0.844	-0.842	-0.841	-0.842	-0.841	-0.841	-0.842	-0.845	-0.845	-0.848	-0.850	-0.851	-0.854	-0.856	-0.859	-0.861	-0.864	-0.866	-0.869	-0.871	-0.874	-0.875	-0.878	-0.880	-0.881	-0.882	-0.884	-0.884	-0.885	-0.884	-0.885	-0.884	-0.881	-0.880	-0.878	-0.874	-0.870	-0.868	-0.862	-0.858	-0.851	-0.846	-0.839	-0.831	-0.822	-0.814	-0.804	-0.794	-0.784	-0.772	-0.760	-0.748	-0.732	-0.719	-0.705	-0.690	-0.675	-0.659	-0.642	-0.628	-0.610	-0.592	-0.574	-0.556	-0.536	-0.518	-0.498	-0.479	-0.459	-0.440	-0.420	-0.401	-0.381	-0.362	-0.342	-0.324	-0.304	-0.285	-0.268	-0.249	-0.231	-0.215	-0.198	-0.181	-0.166	-0.151	-0.136	-0.124	-0.111	-0.099	-0.088	-0.078	-0.068	-0.059	-0.051	-0.045	-0.039	-0.035	-0.031	-0.028	-0.025	-0.025	-0.025	-0.025	-0.026	-0.029	-0.032	-0.036	-0.041	-0.046	-0.052	-0.059	-0.066	-0.074	-0.082	-0.091	-0.100	-0.110	-0.119	-0.129	-0.140	-0.150	-0.161	-0.170	-0.180	-0.190	-0.200	-0.210	-0.219	-0.228	-0.236	-0.244	-0.250	-0.258	-0.262	-0.269	-0.274	-0.278	-0.280	-0.281	-0.282	-0.284	-0.284	-0.281	-0.280	-0.276	-0.272	-0.268	-0.262	-0.255	-0.249	-0.240	-0.230	-0.220	-0.210	-0.199	-0.185	-0.174	-0.160	-0.145	-0.130	-0.115	-0.100	-0.084	-0.068	-0.050	-0.032	-0.015	0.002	0.020	0.038	0.054	0.072	0.090	0.108	0.124	0.141	0.156	0.172	0.189	0.202	0.218	0.231	0.244	0.258	0.269	0.281	0.290	0.300	0.309	0.316	0.322	0.330	0.334	0.339	0.342	0.344	0.346	0.348	0.346	0.345	0.342	0.339	0.335	0.330	0.324	0.318	0.309	0.301	0.291	0.281	100.000	5.000	2.000	1.000	6.000	0.000	0.000	0.000	0.000	0.000	0.000	0.000	0.000	0.000	0.000	0.000	0.000	0.000	-0.058	-0.046	-0.035	-0.021	-0.009	0.002	0.016	0.029	0.042	0.055	0.070	0.085	0.100	0.114	0.129	0.146	0.161	0.178	0.194	0.210	0.228	0.245	0.261	0.279	0.295	0.314	0.331	0.349	0.366	0.382	0.400	0.418	0.434	0.451	0.468	0.482	0.499	0.514	0.530	0.544	0.556	0.570	0.584	0.596	0.606	0.618	0.628	0.636	0.644	0.652	0.659	0.665	0.670	0.674	0.678	0.679	0.681	0.682	0.682	0.681	0.680	0.676	0.674	0.670	0.665	0.660	0.654	0.646	0.639	0.631	0.622	0.614	0.605	0.595	0.584	0.572	0.562	0.551	0.540	0.529	0.518	0.506	0.495	0.482	0.471	0.460	0.450	0.439	0.429	0.419	0.409	0.399	0.390	0.382	0.372	0.366	0.359	0.352	0.346	0.341	0.338	0.332	0.330	0.328	0.326	0.324	0.324	0.324	0.324	0.325	0.328	0.330	0.334	0.336	0.341	0.348	0.354	0.360	0.368	0.375	0.384	0.392	0.401	0.411	0.420	0.431	0.442	0.454	0.466	0.478	0.490	0.501	0.515	0.528	0.541	0.554	0.568	0.580	0.595	0.609	0.620	0.634	0.648	0.661	0.675	0.689	0.700	0.712	0.725	0.736	0.748	0.759	0.769	0.779	0.789	0.798	0.805	0.812	0.820	0.826	0.832	0.838	0.842	0.846	0.850	0.852	0.854	0.855	0.854	0.852	0.852	0.850	0.846	0.841	0.836	0.831	0.824	0.818	0.809	0.800	0.790	0.780	0.769	0.758	0.745	0.731	0.719	0.704	0.690	0.675	0.659	0.642	0.628	0.611	0.594	0.578	0.561	0.544	0.526	0.509	0.492	0.475	0.458	0.441	0.425	0.410	0.394	0.380	0.365	0.351	0.336	0.324	0.311	0.299	0.288	0.276	0.266	0.256	0.248	0.240	0.234	0.225	0.219	0.214	0.210	0.205	0.202	0.200	0.198	0.198	0.196	0.196	0.198	0.199	0.201	0.204	0.206	0.209	0.214	0.218	0.222	0.226	0.232	0.236	0.242	0.248	0.254	0.261	0.266	0.274	0.279	0.286	0.292	0.298	0.304	0.310	0.314	0.320	0.324	0.329	0.332	0.336	0.340	0.342	0.344	0.346	0.348	0.348	0.348	0.348	0.346	0.345	0.341	0.339	0.335	0.331	0.326	0.321	0.314	0.308	0.300	0.291	0.282	0.272	0.261	0.251	0.239	0.228	0.215	0.201	0.188	0.172	0.159	0.144	0.128	0.112	0.098	0.080	0.064	0.046	0.030	0.014	-0.004	-0.021	-0.038	-0.054	-0.070	-0.086	-0.102	-0.120	-0.135	-0.150	-0.165	-0.180	-0.194	-0.208	-0.221	-0.234	-0.246	-0.258	-0.268	-0.278	-0.286	-0.294	-0.301	-0.308	-0.314	-0.319	-0.322	-0.326	-0.329	-0.330	-0.332	-0.331	-0.331	-0.330	-0.329	-0.324	-0.320	-0.316	-0.311	-0.305	-0.298	-0.290	-0.282	-0.275	-0.265	-0.256	-0.246	-0.236	-0.226	-0.215	-0.205	-0.194	-0.182	-0.170	-0.159	-0.148	-0.136	-0.125	-0.115	-0.102	-0.092	-0.082	-0.071	-0.062	-0.052	-0.042	-0.035	-0.026	-0.020	-0.014	-0.008	-0.001	0.004	0.008	0.011	0.014	0.016	0.018	0.019	0.019	0.018	0.016	0.015	0.012	0.009	0.005	0.000	-0.006	-0.012	-0.019	-0.026	-0.034	-0.042	-0.050	-0.059	-0.069	-0.078	-0.088	-0.099	-0.109	-0.120	-0.131	-0.141	-0.154	-0.164	-0.175	-0.188	-0.199	-0.209	-0.220	-0.231	-0.242	-0.254	-0.265	-0.274	-0.285	-0.295	-0.305	-0.315	-0.325	-0.334	-0.342	-0.351	-0.359	-0.368	-0.375	-0.382	-0.389	-0.396	-0.401	-0.409	-0.415	-0.420	-0.425	-0.430	-0.436	-0.441	-0.446	-0.451	-0.456	-0.461	-0.466	-0.470	-0.474	-0.479	-0.484	-0.489	-0.492	-0.498	-0.502	-0.507	-0.512	-0.519	-0.522	-0.528	-0.532	-0.539	-0.544	-0.550	-0.556	-0.562	-0.569	-0.575	-0.582	-0.589	-0.596	-0.604	-0.610	-0.619	-0.626	-0.634	-0.641	-0.650	-0.659	-0.668	-0.676	-0.684	-0.694	-0.702	-0.711	-0.721	-0.731	-0.741	-0.750	-0.759	-0.770	-0.779	-0.789	-0.799	-0.809	-0.818	-0.829	-0.839	-0.849	-0.859	-0.869	-0.879	-0.889	-0.899	-0.909	-0.918	-0.928	-0.938	-0.946	-0.956	-0.965	-0.975	-0.984	-0.992	-1.000	-1.010	-1.018	-1.026	-1.034	-1.041	-1.048	-1.055	-1.061	-1.068	-1.074	-1.079	-1.085	-1.089	-1.094	-1.098	-1.101	-1.104	-1.106	-1.109	-1.110	-1.110	-1.111	-1.111	-1.110	-1.109	-1.106	-1.105	-1.101	-1.099	-1.094	-1.089	-1.082	-1.076	-1.070	-1.061	-1.054	-1.045	-1.036	-1.026	-1.016	-1.005	-0.995	-0.982	-0.970	-0.958	-0.944	-0.931	-0.916	-0.902	-0.889	-0.874	-0.859	-0.842	-0.829	-0.812	-0.798	-0.782	-0.768	-0.752	-0.738	-0.724	-0.710	-0.696	-0.682	-0.669	-0.656	-0.644	-0.634	-0.621	-0.611	-0.602	-0.592	-0.584	-0.575	-0.569	-0.561	-0.556	-0.551	-0.548	-0.544	-0.540	-0.539	-0.538	-0.538	-0.538	-0.538	-0.540	-0.542	-0.545	-0.549	-0.552	-0.558	-0.562	-0.568	-0.572	-0.580	-0.585	-0.592	-0.599	-0.606	-0.612	-0.620	-0.626	-0.632	-0.639	-0.645	-0.651	-0.656	-0.662	-0.666	-0.671	-0.674	-0.676	-0.679	-0.681	-0.682	-0.682	-0.682	-0.681	-0.679	-0.678	-0.675	-0.670	-0.665	-0.659	-0.651	-0.645	-0.636	-0.629	-0.619	-0.609	-0.600	-0.588	-0.578	-0.565	-0.554	-0.541	-0.529	-0.516	-0.502	-0.490	-0.478	-0.465	-0.452	-0.439	-0.426	-0.415	-0.404	-0.392	-0.382	-0.372	-0.364	-0.355	-0.348	-0.341	-0.335	-0.330	-0.326	-0.322	-0.321	-0.320	-0.320	-0.321	-0.324	-0.328	-0.332	-0.339	-0.346	-0.354	-0.364	-0.374	-0.385	-0.398	-0.411	-0.426	-0.442	-0.459	-0.476	-0.494	-0.514	-0.534	-0.554	-0.575	-0.598	-0.620	-0.642	-0.666	-0.690	-0.712	-0.738	-0.761	-0.786	-0.811	-0.836	-0.859	-0.884	-0.908	-0.932	-0.956	-0.979	-1.001	-1.024	-1.045	-1.066	-1.086	-1.106	-1.125	-1.142	-1.160	-1.178	-1.194	-1.209	-1.222	-1.235	-1.249	-1.260	-1.271	-1.280	-1.290	-1.298	-1.305	-1.311	-1.318	-1.321	-1.325	-1.328	-1.330	-1.330	-1.331	-1.330	-1.329	-1.326	-1.322	-1.319	-1.315	-1.310	-1.304	-1.298	-1.291	-1.284	-1.276	-1.268	-1.260	-1.251	-1.242	-1.232	-1.222	-1.212	-1.202	-1.192	-1.181	-1.171	-1.161	-1.151	-1.140	-1.130	-1.119	-1.109	-1.099	-1.089	-1.080	-1.070	-1.061	-1.052	-1.044	-1.036	-1.029	-1.021	-1.015	-1.009	-1.002	-0.999	-0.992	-0.989	-0.985	-0.981	-0.979	-0.975	-0.972	-0.971	-0.971	-0.970	-0.969	-0.970	-0.970	-0.970	-0.970	-0.972	-0.972	-0.975	-0.976	-0.979	-0.982	-0.984	-0.986	-0.989	-0.991	-0.994	-0.995	-0.998	-0.999	-1.001	-1.004	-1.004	-1.004	-1.005	-1.005	-1.004	-1.004	-1.002	-1.000	-0.999	-0.996	-0.992	-0.989	-0.984	-0.979	-0.972	-0.965	-0.959	-0.951	-0.944	-0.934	-0.925	-0.915	-0.905	-0.894	-0.881	-0.870	-0.858	-0.844	-0.830	-0.816	-0.801	-0.785	-0.770	-0.755	-0.739	-0.722	-0.706	-0.690	-0.674	-0.656	-0.640	-0.622	-0.606	-0.588	-0.571	-0.555	-0.538	-0.522	-0.505	-0.490	-0.474	-0.458	-0.444	-0.429	-0.414	-0.399	-0.386	-0.371	-0.358	-0.345	-0.332	-0.321	-0.309	-0.299	-0.288	-0.279	-0.269	-0.260	-0.252	-0.245	-0.238	-0.230	-0.224	-0.219	-0.212	-0.209	-0.205	-0.201	-0.198	-0.195	-0.192	-0.191	-0.190	-0.190	-0.189	-0.190	-0.191	-0.192	-0.195	-0.195	-0.199	-0.201	-0.205	-0.209	-0.214	-0.219	-0.224	-0.229	-0.235	-0.241	-0.249	-0.256	-0.262	-0.271	-0.279	-0.288	-0.296	-0.308	-0.316	-0.326	-0.336	-0.346	-0.358	-0.369	-0.380	-0.391	-0.404	-0.416	-0.428	-0.441	-0.452	-0.468	-0.480	-0.492	-0.507	-0.521	-0.535	-0.549	-0.564	-0.579	-0.592	-0.609	-0.622	-0.638	-0.651	-0.666	-0.682	-0.696	-0.711	-0.726	-0.741	-0.758	-0.772	-0.789	-0.804	-0.820	-0.835	-0.851	-0.868	-0.884	-0.899	-0.915	-0.931	-0.946	-0.961	-0.978	-0.994	-1.009	-1.025	-1.041	-1.058	-1.074	-1.089	-1.105	-1.121	-1.138	-1.154	-1.170	-1.188	-1.204	-1.220	-1.238	-1.255	-1.271	-1.290	-1.308	-1.326	-1.342	-1.361	-1.381	-1.400	-1.418	-1.438	-1.458	-1.478	-1.498	-1.518	-1.539	-1.560	-1.581	-1.602	-1.625	-1.646	-1.669	-1.692	-1.715	-1.739	-1.761	-1.785	-1.810	-1.834	-1.859	-1.882	-1.909	-1.934	-1.959	-1.984	-2.009	-2.034	-2.060	-2.085	-2.111	-2.136	-2.162	-2.188	-2.214	-2.238	-2.264	-2.288	-2.311	-2.338	-2.360	-2.384	-2.408	-2.430	-2.452	-2.474	-2.496	-2.516	-2.536	-2.556	-2.576	-2.595	-2.612	-2.631	-2.649	-2.664	-2.680	-2.695	-2.709	-2.722	-2.736	-2.748	-2.759	-2.769	-2.780	-2.789	-2.799	-2.806	-2.812	-2.820	-2.826	-2.831	-2.836	-2.841	-2.845	-2.848	-2.850	-2.854	-2.855	-2.856	-2.856	-2.858	-2.858	-2.858	-2.856	-2.855	-2.854	-2.851	-2.849	-2.845	-2.842	-2.840	-2.835	-2.832	-2.829	-2.824	-2.820	-2.815	-2.811	-2.805	-2.800	-2.796	-2.790	-2.784	-2.778	-2.772	-2.766	-2.760	-2.752	-2.745	-2.739	-2.731	-2.724	-2.716	-2.709	-2.701	-2.694	-2.685	-2.676	-2.666	-2.658	-2.649	-2.639	-2.628	-2.618	-2.608	-2.598	-2.586	-2.576	-2.565	-2.552	-2.541	-2.529	-2.516	-2.502	-2.490	-2.476	-2.464	-2.449	-2.435	-2.420	-2.406	-2.390	-2.375	-2.360	-2.342	-2.326	-2.311	-2.295	-2.278	-2.259	-2.242	-2.225	-2.208	-2.189	-2.171	-2.152	-2.135	-2.116	-2.096	-2.076	-2.056	-2.038	-2.018	-1.998	-1.978	-1.956	-1.936	-1.915	-1.895	-1.874	-1.851	-1.830	-1.808	-1.786	-1.765	-1.742	-1.720	-1.698	-1.674	-1.651	-1.629	-1.606	-1.582	-1.559	-1.536	-1.514	-1.490	-1.466	-1.442	-1.419	-1.396	-1.371	-1.348	-1.325	-1.301	-1.278	-1.255	-1.231	-1.209	-1.185	-1.161	-1.140	-1.116	-1.094	-1.072	-1.051	-1.030	-1.009	-0.988	-0.968	-0.946	-0.928	-0.908	-0.889	-0.870	-0.851	-0.834	-0.816	-0.800	-0.784	-0.769	-0.752	-0.739	-0.724	-0.710	-0.696	-0.685	-0.672	-0.662	-0.651	-0.641	-0.631	-0.624	-0.615	-0.608	-0.600	-0.592	-0.586	-0.581	-0.575	-0.570	-0.566	-0.561	-0.559	-0.556	-0.552	-0.551	-0.549	-0.548	-0.546	-0.546	-0.544	-0.544	-0.544	-0.545	-0.545	-0.545	-0.548	-0.548	-0.550	-0.551	-0.554	-0.556	-0.556	-0.558	-0.560	-0.562	-0.564	-0.566	-0.568	-0.570	-0.571	-0.574	-0.576	-0.578	-0.579	-0.581	-0.582	-0.584	-0.585	-0.586	-0.588	-0.590	-0.590	-0.592	-0.594	-0.594	-0.595	-0.598	-0.599	-0.600	-0.601	-0.601	-0.602	-0.604	-0.605	-0.606	-0.609	-0.610	-0.611	-0.614	-0.616	-0.618	-0.621	-0.624	-0.628	-0.630	-0.634	-0.638	-0.642	-0.649	-0.654	-0.659	-0.665	-0.671	-0.679	-0.686	-0.694	-0.701	-0.710	-0.720	-0.730	-0.740	-0.750	-0.761	-0.772	-0.784	-0.796	-0.809	-0.821	-0.835	-0.848	-0.861	-0.875	-0.889	-0.902	-0.919	-0.934	-0.948	-0.964	-0.979	-0.994	-1.010	-1.025	-1.040	-1.056	-1.072	-1.086	-1.101	-1.118	-1.131	-1.146	-1.160	-1.175	-1.189	-1.204	-1.215	-1.229	-1.242	-1.254	-1.266	-1.279	-1.290	-1.301	-1.312	-1.322	-1.332	-1.341	-1.350	-1.359	-1.366	-1.374	-1.380	-1.388	-1.394	-1.399	-1.404	-1.409	-1.414	-1.418	-1.421	-1.424	-1.425	-1.428	-1.430	-1.430	-1.431	-1.431	-1.430	-1.430	-1.429	-1.428	-1.428	-1.425	-1.422	-1.419	-1.416	-1.414	-1.409	-1.405	-1.401	-1.398	-1.391	-1.388	-1.382	-1.378	-1.372	-1.366	-1.362	-1.356	-1.351	-1.346	-1.341	-1.336	-1.331	-1.328	-1.322	-1.318	-1.315	-1.310	-1.308	-1.305	-1.301	-1.300	-1.299	-1.296	-1.295	-1.294	-1.294	-1.294	-1.294	-1.295	-1.298	-1.299	-1.301	-1.304	-1.308	-1.311	-1.315	-1.320	-1.325	-1.331	-1.338	-1.345	-1.351	-1.358	-1.366	-1.372	-1.380	-1.389	-1.396	-1.405	-1.412	-1.422	-1.431	-1.439	-1.448	-1.456	-1.465	-1.472	-1.481	-1.489	-1.496	-1.504	-1.510	-1.518	-1.524	-1.530	-1.536	-1.541	-1.546	-1.551	-1.555	-1.559	-1.562	-1.566	-1.569	-1.571	-1.574	-1.574	-1.576	-1.576	-1.578	-1.578	-1.578	-1.578	-1.578	-1.576	-1.575	-1.575	-1.572	-1.571	-1.571	-1.569	-1.568	-1.566	-1.566	-1.565	-1.564	-1.564	-1.562	-1.562	-1.561	-1.562	-1.562	-1.564	-1.566	-1.568	-1.569	-1.571	-1.575	-1.579	-1.582	-1.588	-1.591	-1.598	-1.602	-1.609	-1.615	-1.621	-1.630	-1.639	-1.646	-1.655	-1.664	-1.672	-1.682	-1.691	-1.702	-1.712	-1.722	-1.734	-1.744	-1.755	-1.766	-1.778	-1.789	-1.800	-1.812	-1.822	-1.834	-1.845	-1.855	-1.866	-1.876	-1.888	-1.898	-1.906	-1.916	-1.926	-1.935	-1.945	-1.952	-1.961	-1.970	-1.978	-1.985	-1.992	-1.999	-2.005	-2.011	-2.018	-2.022	-2.029	-2.033	-2.039	-2.042	-2.047	-2.051	-2.054	-2.058	-2.061	-2.064	-2.068	-2.071	-2.072	-2.075	-2.076	-2.078	-2.080	-2.080	-2.082	-2.082	-2.084	-2.085	-2.085	-2.086	-2.088	-2.088	-2.088	-2.088	-2.088	-2.086	-2.086	-2.085	-2.084	-2.084	-2.082	-2.081	-2.080	-2.076	-2.075	-2.072	-2.069	-2.066	-2.062	-2.059	-2.055	-2.052	-2.047	-2.044	-2.038	-2.033	-2.027	-2.021	-2.016	-2.009	-2.004	-1.996	-1.990	-1.981	-1.974	-1.966	-1.959	-1.950	-1.941	-1.934	-1.924	-1.915	-1.905	-1.896	-1.888	-1.878	-1.868	-1.858	-1.849	-1.839	-1.829	-1.819	-1.809	-1.798	-1.788	-1.778	-1.766	-1.756	-1.745	-1.735	-1.724	-1.712	-1.701	-1.690	-1.679	-1.668	-1.656	-1.646	-1.634	-1.622	-1.611	-1.600	-1.588	-1.575	-1.564	-1.551	-1.539	-1.525	-1.514	-1.500	-1.486	-1.474	-1.460	-1.446	-1.432	-1.419	-1.405	-1.391	-1.376	-1.361	-1.348	-1.332	-1.319	-1.304	-1.288	-1.272	-1.258	-1.242	-1.228	-1.212	-1.198	-1.182	-1.168	-1.151	-1.138	-1.122	-1.108	-1.092	-1.079	-1.065	-1.051	-1.036	-1.024	-1.010	-0.998	-0.984	-0.971	-0.960	-0.949	-0.936	-0.926	-0.915	-0.905	-0.894	-0.885	-0.876	-0.866	-0.859	-0.850	-0.842	-0.835	-0.829	-0.822	-0.818	-0.811	-0.806	-0.804	-0.799	-0.795	-0.791	-0.790	-0.786	-0.785	-0.784	-0.784	-0.782	-0.782	-0.781	-0.782	-0.782	-0.784	-0.785	-0.786	-0.788	-0.790	-0.794	-0.795	-0.799	-0.802	-0.805	-0.809	-0.812	-0.816	-0.821	-0.825	-0.828	-0.832	-0.838	-0.841	-0.845	-0.849	-0.852	-0.856	-0.859	-0.862	-0.865	-0.869	-0.870	-0.872	-0.875	-0.875	-0.878	-0.876	-0.878	-0.876	-0.875	-0.874	-0.871	-0.869	-0.865	-0.861	-0.856	-0.851	-0.845	-0.839	-0.831	-0.824	-0.815	-0.805	-0.794	-0.782	-0.770	-0.759	-0.745	-0.730	-0.716	-0.700	-0.684	-0.668	-0.650	-0.631	-0.614	-0.595	-0.575	-0.555	-0.534	-0.511	-0.491	-0.469	-0.446	-0.422	-0.400	-0.376	-0.354	-0.330	-0.306	-0.282	-0.259	-0.235	-0.211	-0.188	-0.166	-0.144	-0.120	-0.098	-0.078	-0.055	-0.035	-0.015	0.005	0.025	0.044	0.061	0.079	0.094	0.110	0.125	0.139	0.152	0.165	0.176	0.188	0.198	0.205	0.214	0.220	0.226	0.231	0.235	0.238	0.241	0.242	0.242	0.241	0.241	0.239	0.236	0.232	0.229	0.222	0.218	0.210	0.204	0.196	0.186	0.178	0.169	0.159	0.149	0.139	0.126	0.116	0.104	0.092	0.081	0.070	0.058	0.045	0.035	0.022	0.010	-0.001	-0.012	-0.024	-0.035	-0.045	-0.056	-0.066	-0.076	-0.085	-0.095	-0.102	-0.109	-0.116	-0.124	-0.129	-0.135	-0.139	-0.144	-0.148	-0.151	-0.152	-0.155	-0.156	-0.156	-0.158	-0.158	-0.155	-0.154	-0.151	-0.150	-0.146	-0.142	-0.138	-0.134	-0.129	-0.122	-0.118	-0.111	-0.105	-0.098	-0.091	-0.084	-0.076	-0.069	-0.061	-0.054	-0.046	-0.038	-0.031	-0.022	-0.015	-0.008	0.000	0.006	0.014	0.020	0.025	0.030	0.036	0.041	0.045	0.049	0.052	0.055	0.058	0.059	0.061	0.061	0.061	0.060	0.060	0.058	0.054	0.051	0.048	0.042	0.036	0.031	0.025	0.018	0.011	0.002	-0.006	-0.015	-0.025	-0.034	-0.045	-0.056	-0.066	-0.076	-0.088	-0.100	-0.111	-0.124	-0.135	-0.148	-0.160	-0.172	-0.184	-0.195	-0.206	-0.218	-0.229	-0.239	-0.249	-0.259	-0.269	-0.279	-0.286	-0.295	-0.301	-0.309	-0.315	-0.320	-0.325	-0.329	-0.331	-0.334	-0.336	-0.338	-0.338	-0.336	-0.335	-0.334	-0.330	-0.326	-0.321	-0.316	-0.310	-0.302	-0.296	-0.288	-0.278	-0.269	-0.258	-0.248	-0.236	-0.224	-0.211	-0.198	-0.185	-0.171	-0.156	-0.141	-0.126	-0.112	-0.098	-0.081	-0.068	-0.051	-0.036	-0.021	-0.008	0.008	0.022	0.038	0.051	0.065	0.079	0.091	0.104	0.116	0.128	0.138	0.149	0.158	0.166	0.176	0.184	0.190	0.198	0.201	0.206	0.210	0.214	0.216	0.218	0.220	0.220	0.220	0.218	0.216	0.214	0.210	0.206	0.201	0.198	0.191	0.184	0.178	0.170	0.162	0.152	0.145	0.135	0.126	0.116	0.106	0.095	0.085	0.074	0.064	0.051	0.040	0.029	0.018	0.006	-0.006	-0.016	-0.029	-0.041	-0.052	-0.064	-0.075	-0.086	-0.096	-0.108	-0.119	-0.129	-0.139	-0.148	-0.159	-0.168	-0.178	-0.188	-0.196	-0.205	-0.214	-0.222	-0.230	-0.238	-0.245	-0.254	-0.260	-0.268	-0.274	-0.282	-0.289	-0.295	-0.301	-0.308	-0.314	-0.320	-0.326	-0.332	-0.339	-0.345	-0.350	-0.356	-0.362	-0.369	-0.374	-0.381	-0.388	-0.395	-0.400	-0.408	-0.414	-0.421	-0.429	-0.436	-0.444	-0.452	-0.461	-0.469	-0.478	-0.488	-0.496	-0.506	-0.516	-0.526	-0.538	-0.549	-0.560	-0.571	-0.582	-0.595	-0.606	-0.620	-0.632	-0.645	-0.659	-0.672	-0.688	-0.701	-0.715	-0.730	-0.745	-0.760	-0.775	-0.790	-0.805	-0.820	-0.834	-0.850	-0.865	-0.879	-0.895	-0.909	-0.924	-0.938	-0.952	-0.966	-0.980	-0.992	-1.006	-1.019	-1.031	-1.044	-1.055	-1.066	-1.076	-1.088	-1.098	-1.108	-1.115	-1.125	-1.132	-1.139	-1.146	-1.152	-1.159	-1.164	-1.168	-1.172	-1.176	-1.180	-1.181	-1.184	-1.185	-1.186	-1.188	-1.188	-1.188	-1.188	-1.188	-1.185	-1.185	-1.182	-1.181	-1.179	-1.176	-1.174	-1.171	-1.169	-1.166	-1.162	-1.160	-1.158	-1.155	-1.151	-1.148	-1.145	-1.142	-1.140	-1.139	-1.136	-1.134	-1.132	-1.132	-1.131	-1.129	-1.130	-1.130	-1.130	-1.131	-1.132	-1.134	-1.135	-1.138	-1.141	-1.144	-1.148	-1.151	-1.156	-1.160	-1.166	-1.171	-1.178	-1.184	-1.191	-1.200	-1.208	-1.216	-1.225	-1.234	-1.242	-1.251	-1.261	-1.271	-1.281	-1.292	-1.302	-1.312	-1.324	-1.334	-1.345	-1.356	-1.366	-1.378	-1.389	-1.400	-1.411	-1.422	-1.431	-1.442	-1.452	-1.462	-1.471	-1.481	-1.490	-1.498	-1.505	-1.512	-1.519	-1.525	-1.531	-1.538	-1.542	-1.548	-1.551	-1.554	-1.558	-1.560	-1.561	-1.562	-1.562	-1.561	-1.560	-1.559	-1.556	-1.552	-1.549	-1.545	-1.540	-1.535	-1.528	-1.521	-1.514	-1.508	-1.499	-1.489	-1.480	-1.470	-1.459	-1.449	-1.436	-1.425	-1.412	-1.401	-1.389	-1.376	-1.362	-1.350	-1.335	-1.321	-1.308	-1.294	-1.279	-1.265	-1.251	-1.236	-1.222	-1.210	-1.196	-1.182	-1.170	-1.158	-1.146	-1.135	-1.124	-1.112	-1.102	-1.094	-1.084	-1.075	-1.066	-1.060	-1.054	-1.048	-1.042	-1.038	-1.034	-1.031	-1.030	-1.028	-1.028	-1.029	-1.030	-1.031	-1.035	-1.039	-1.042	-1.049	-1.055	-1.062	-1.070	-1.078	-1.088	-1.098	-1.108	-1.118	-1.130	-1.141	-1.154	-1.165	-1.179	-1.192	-1.205	-1.219	-1.232	-1.246	-1.260	-1.274	-1.289	-1.302	-1.316	-1.330	-1.342	-1.355	-1.368	-1.379	-1.390	-1.402	-1.412	-1.421	-1.431	-1.439	-1.446	-1.454	-1.460	-1.465	-1.469	-1.474	-1.475	-1.478	-1.479	-1.480	-1.479	-1.478	-1.475	-1.471	-1.468	-1.462	-1.456	-1.450	-1.444	-1.434	-1.425	-1.416	-1.406	-1.394	-1.382	-1.371	-1.359	-1.348	-1.334	-1.320	-1.306	-1.291	-1.278	-1.264	-1.249	-1.234	-1.220	-1.205	-1.190	-1.175	-1.161	-1.148	-1.134	-1.120	-1.108	-1.094	-1.081	-1.069	-1.058	-1.046	-1.035	-1.025	-1.015	-1.005	-0.996	-0.989	-0.980	-0.971	-0.965	-0.959	-0.952	-0.946	-0.942	-0.938	-0.932	-0.929	-0.925	-0.922	-0.919	-0.916	-0.914	-0.912	-0.910	-0.909	-0.906	-0.905	-0.904	-0.902	-0.901	-0.899	-0.898	-0.895	-0.894	-0.891	-0.889	-0.885	-0.882	-0.879	-0.875	-0.870	-0.866	-0.861	-0.856	-0.850	-0.845	-0.838	-0.830	-0.822	-0.814	-0.805	-0.796	-0.786	-0.776	-0.766	-0.755	-0.744	-0.732	-0.719	-0.705	-0.691	-0.678	-0.664	-0.649	-0.634	-0.619	-0.602	-0.586	-0.570	-0.555	-0.538	-0.521	-0.505	-0.488	-0.470	-0.452	-0.438	-0.419	-0.402	-0.385	-0.369	-0.352	-0.335	-0.320	-0.304	-0.288	-0.271	-0.256	-0.240	-0.225	-0.211	-0.196	-0.182	-0.168	-0.155	-0.142	-0.129	-0.118	-0.105	-0.094	-0.084	-0.074	-0.062	-0.052	-0.044	-0.035	-0.028	-0.019	-0.012	-0.005	0.001	0.008	0.012	0.018	0.021	0.026	0.030	0.034	0.036	0.039	0.041	0.042	0.044	0.044	0.045	0.045	0.044	0.044	0.042	0.040	0.039	0.036	0.034	0.030	0.028	0.024	0.020	0.016	0.011	0.009	0.004	-0.001	-0.006	-0.010	-0.015	-0.021	-0.025	-0.031	-0.035	-0.040	-0.045	-0.050	-0.055	-0.059	-0.064	-0.068	-0.070	-0.075	-0.078	-0.081	-0.082	-0.086	-0.088	-0.089	-0.090	-0.091	-0.092	-0.091	-0.091	-0.090	-0.090	-0.089	-0.088	-0.085	-0.084	-0.080	-0.078	-0.074	-0.071	-0.068	-0.065	-0.060	-0.056	-0.052	-0.049	-0.045	-0.041	-0.038	-0.034	-0.030	-0.028	-0.024	-0.021	-0.019	-0.018	-0.016	-0.015	-0.014	-0.015	-0.015	-0.016	-0.019	-0.021	-0.025	-0.030	-0.034	-0.040	-0.046	-0.054	-0.062	-0.070	-0.080	-0.091	-0.102	-0.114	-0.128	-0.141	-0.155	-0.171	-0.186	-0.205	-0.221	-0.240	-0.258	-0.278	-0.296	-0.318	-0.338	-0.359	-0.380	-0.401	-0.424	-0.446	-0.468	-0.490	-0.511	-0.534	-0.556	-0.579	-0.601	-0.624	-0.644	-0.666	-0.686	-0.708	-0.728	-0.746	-0.766	-0.785	-0.802	-0.821	-0.838	-0.854	-0.869	-0.884	-0.899	-0.912	-0.925	-0.938	-0.949	-0.961	-0.971	-0.981	-0.991	-0.999	-1.006	-1.014	-1.019	-1.025	-1.031	-1.036	-1.040	-1.042	-1.046	-1.049	-1.050	-1.051	-1.052	-1.052	-1.052	-1.052	-1.051	-1.051	-1.049	-1.049	-1.046	-1.045	-1.042	-1.040	-1.036	-1.034	-1.032	-1.029	-1.026	-1.022	-1.020	-1.016	-1.012	-1.010	-1.006	-1.004	-1.001	-0.999	-0.998	-0.994	-0.992	-0.991	-0.990	-0.989	-0.988	-0.986	-0.986	-0.985	-0.986	-0.986	-0.988	-0.990	-0.992	-0.992	-0.996	-0.999	-1.002	-1.006	-1.011	-1.015	-1.020	-1.025	-1.030	-1.038	-1.044	-1.050	-1.058	-1.065	-1.071	-1.080	-1.088	-1.096	-1.104	-1.112	-1.120	-1.130	-1.138	-1.146	-1.155	-1.165	-1.172	-1.181	-1.189	-1.198	-1.205	-1.212	-1.220	-1.228	-1.232	-1.239	-1.245	-1.250	-1.254	-1.259	-1.262	-1.264	-1.266	-1.269	-1.271	-1.270	-1.271	-1.270	-1.269	-1.266	-1.264	-1.260	-1.255	-1.250	-1.244	-1.238	-1.231	-1.222	-1.215	-1.206	-1.196	-1.186	-1.174	-1.164	-1.151	-1.139	-1.125	-1.112	-1.099	-1.085	-1.070	-1.055	-1.039	-1.025	-1.009	-0.994	-0.976	-0.961	-0.946	-0.929	-0.912	-0.898	-0.881	-0.866	-0.851	-0.835	-0.821	-0.806	-0.792	-0.780	-0.768	-0.755	-0.744	-0.731	-0.721	-0.711	-0.701	-0.692	-0.685	-0.678	-0.671	-0.666	-0.662	-0.659	-0.655	-0.654	-0.652	-0.651	-0.652	-0.655	-0.658	-0.660	-0.665	-0.671	-0.676	-0.684	-0.691	-0.701	-0.710	-0.720	-0.732	-0.744	-0.756	-0.770	-0.784	-0.798	-0.812	-0.829	-0.844	-0.861	-0.878	-0.895	-0.912	-0.931	-0.949	-0.966	-0.985	-1.004	-1.021	-1.040	-1.059	-1.076	-1.094	-1.112	-1.130	-1.148	-1.165	-1.181	-1.198	-1.214	-1.229	-1.245	-1.259	-1.274	-1.289	-1.301	-1.314	-1.325	-1.336	-1.346	-1.358	-1.368	-1.376	-1.385	-1.392	-1.401	-1.408	-1.415	-1.420	-1.426	-1.431	-1.436	-1.440	-1.444	-1.448	-1.450	-1.454	-1.458	-1.460	-1.462	-1.465	-1.468	-1.469	-1.471	-1.472	-1.474	-1.476	-1.478	-1.480	-1.481	-1.485	-1.486	-1.489	-1.492	-1.495	-1.499	-1.501	-1.506	-1.510	-1.514	-1.518	-1.524	-1.529	-1.534	-1.539	-1.544	-1.551	-1.558	-1.564	-1.571	-1.578	-1.585	-1.591	-1.600	-1.608	-1.615	-1.622	-1.631	-1.640	-1.648	-1.656	-1.665	-1.672	-1.681	-1.689	-1.698	-1.705	-1.712	-1.721	-1.728	-1.735	-1.741	-1.749	-1.755	-1.761	-1.768	-1.774	-1.778	-1.782	-1.786	-1.792	-1.795	-1.799	-1.802	-1.804	-1.806	-1.808	-1.809	-1.810	-1.810	-1.810	-1.810	-1.809	-1.808	-1.805	-1.804	-1.801	-1.798	-1.792	-1.790	-1.785	-1.778	-1.772	-1.766	-1.760	-1.754	-1.745	-1.738	-1.729	-1.720	-1.710	-1.699	-1.689	-1.678	-1.666	-1.654	-1.641	-1.628	-1.614	-1.600	-1.586	-1.571	-1.556	-1.540	-1.524	-1.506	-1.489	-1.471	-1.452	-1.434	-1.415	-1.395	-1.375	-1.355	-1.336	-1.315	-1.294	-1.274	-1.251	-1.230	-1.209	-1.186	-1.165	-1.142	-1.120	-1.099	-1.076	-1.054	-1.032	-1.011	-0.989	-0.968	-0.945	-0.925	-0.904	-0.881	-0.861	-0.841	-0.821	-0.801	-0.782	-0.764	-0.745	-0.726	-0.709	-0.691	-0.675	-0.658	-0.641	-0.624	-0.609	-0.594	-0.579	-0.564	-0.549	-0.534	-0.520	-0.506	-0.492	-0.479	-0.465	-0.451	-0.438	-0.425	-0.412	-0.398	-0.385	-0.372	-0.359	-0.348	-0.334	-0.320	-0.308	-0.294	-0.280	-0.266	-0.252	-0.239	-0.224	-0.209	-0.194	-0.179	-0.164	-0.148	-0.131	-0.114	-0.098	-0.080	-0.064	-0.045	-0.028	-0.010	0.009	0.026	0.044	0.064	0.081	0.100	0.119	0.138	0.155	0.172	0.191	0.210	0.228	0.246	0.262	0.279	0.296	0.312	0.329	0.345	0.360	0.374	0.389	0.402	0.415	0.429	0.440	0.450	0.461	0.471	0.481	0.489	0.498	0.502	0.510	0.515	0.520	0.525	0.528	0.529	0.531	0.531	0.532	0.531	0.530	0.529	0.526	0.524	0.521	0.518	0.512	0.507	0.501	0.496	0.490	0.482	0.476	0.469	0.461	0.454	0.446	0.438	0.430	0.421	0.412	0.405	0.398	0.389	0.381	0.374	0.368	0.359	0.352	0.346	0.340	0.334	0.329	0.322	0.319	0.315	0.310	0.308	0.304	0.301	0.301	0.299	0.299	0.298	0.298	0.299	0.301	0.302	0.305	0.309	0.311	0.315	0.321	0.326	0.331	0.338	0.345	0.351	0.359	0.368	0.375	0.385	0.394	0.404	0.414	0.422	0.432	0.442	0.454	0.465	0.475	0.486	0.498	0.509	0.520	0.531	0.542	0.552	0.564	0.575	0.586	0.596	0.606	0.618	0.626	0.635	0.645	0.652	0.660	0.668	0.675	0.680	0.686	0.691	0.696	0.700	0.702	0.705	0.706	0.708	0.709	0.708	0.706	0.704	0.700	0.696	0.691	0.688	0.681	0.674	0.666	0.659	0.649	0.639	0.628	0.618	0.605	0.592	0.579	0.565	0.550	0.535	0.520	0.505	0.488	0.471	0.455	0.438	0.420	0.401	0.384	0.366	0.348	0.331	0.312	0.296	0.278	0.261	0.244	0.228	0.212	0.196	0.180	0.166	0.151	0.138	0.125	0.111	0.100	0.089	0.076	0.066	0.058	0.049	0.040	0.034	0.026	0.020	0.015	0.010	0.006	0.002	0.000	-0.002	-0.005	-0.005	-0.006	-0.006	-0.005	-0.004	-0.002	0.000	0.001	0.004	0.008	0.010	0.014	0.016	0.020	0.024	0.026	0.030	0.034	0.039	0.041	0.046	0.049	0.052	0.055	0.059	0.061	0.064	0.065	0.068	0.069	0.070	0.069	0.070	0.069	0.068	0.066	0.064	0.062	0.059	0.055	0.051	0.046	0.041	0.035	0.029	0.021	0.015	0.006	-0.002	-0.011	-0.022	-0.031	-0.042	-0.054	-0.066	-0.080	-0.092	-0.106	-0.119	-0.134	-0.149	-0.164	-0.180	-0.195	-0.210	-0.228	-0.244	-0.261	-0.279	-0.295	-0.312	-0.330	-0.346	-0.364	-0.381	-0.399	-0.416	-0.432	-0.450	-0.465	-0.481	-0.498	-0.514	-0.529	-0.544	-0.559	-0.571	-0.585	-0.599	-0.611	-0.622	-0.635	-0.645	-0.655	-0.665	-0.672	-0.680	-0.686	-0.694	-0.700	-0.704	-0.709	-0.712	-0.715	-0.718	-0.718	-0.720	-0.719	-0.719	-0.716	-0.714	-0.711	-0.708	-0.702	-0.699	-0.694	-0.688	-0.681	-0.675	-0.668	-0.660	-0.652	-0.644	-0.636	-0.628	-0.619	-0.610	-0.601	-0.592	-0.584	-0.574	-0.566	-0.556	-0.549	-0.540	-0.532	-0.524	-0.516	-0.507	-0.502	-0.495	-0.488	-0.482	-0.478	-0.472	-0.469	-0.465	-0.461	-0.459	-0.455	-0.454	-0.454	-0.452	-0.454	-0.454	-0.455	-0.456	-0.460	-0.464	-0.468	-0.471	-0.475	-0.480	-0.486	-0.492	-0.498	-0.505	-0.511	-0.519	-0.526	-0.535	-0.542	-0.551	-0.559	-0.568	-0.576	-0.585	-0.594	-0.602	-0.611	-0.620	-0.629	-0.638	-0.646	-0.654	-0.662	-0.669	-0.678	-0.685	-0.692	-0.699	-0.706	-0.711	-0.719	-0.724	-0.730	-0.735	-0.739	-0.744	-0.748	-0.751	-0.754	-0.758	-0.760	-0.762	-0.765	-0.768	-0.769	-0.770	-0.771	-0.771	-0.771	-0.772	-0.772	-0.772	-0.772	-0.774	-0.772	-0.771	-0.771	-0.770	-0.770	-0.769	-0.769	-0.769	-0.769	-0.768	-0.768	-0.766	-0.766	-0.765	-0.765	-0.766	-0.766	-0.766	-0.766	-0.768	-0.769	-0.770	-0.771	-0.772	-0.774	-0.776	-0.778	-0.780	-0.782	-0.785	-0.789	-0.791	-0.795	-0.799	-0.804	-0.808	-0.811	-0.816	-0.821	-0.828	-0.832	-0.839	-0.844	-0.850	-0.858	-0.864	-0.870	-0.878	-0.884	-0.890	-0.899	-0.906	-0.914	-0.921	-0.930	-0.938	-0.945	-0.954	-0.961	-0.970	-0.979	-0.988	-0.995	-1.004	-1.010	-1.019	-1.026	-1.035	-1.042	-1.049	-1.056	-1.064	-1.070	-1.078	-1.084	-1.090	-1.095	-1.101	-1.105	-1.110	-1.114	-1.118	-1.121	-1.124	-1.126	-1.128	-1.130	-1.130	-1.130	-1.129	-1.129	-1.126	-1.125	-1.121	-1.119	-1.115	-1.110	-1.105	-1.099	-1.092	-1.085	-1.079	-1.069	-1.060	-1.051	-1.041	-1.030	-1.019	-1.008	-0.995	-0.982	-0.970	-0.956	-0.941	-0.926	-0.912	-0.896	-0.882	-0.866	-0.851	-0.835	-0.820	-0.805	-0.789	-0.772	-0.758	-0.744	-0.729	-0.714	-0.699	-0.685	-0.671	-0.659	-0.646	-0.635	-0.622	-0.612	-0.602	-0.592	-0.584	-0.576	-0.570	-0.562	-0.558	-0.551	-0.548	-0.545	-0.542	-0.541	-0.540	-0.540	-0.541	-0.542	-0.544	-0.548	-0.551	-0.556	-0.560	-0.565	-0.570	-0.576	-0.584	-0.590	-0.596	-0.604	-0.611	-0.619	-0.628	-0.635	-0.642	-0.649	-0.656	-0.662	-0.669	-0.675	-0.681	-0.685	-0.690	-0.694	-0.696	-0.699	-0.700	-0.702	-0.702	-0.701	-0.701	-0.699	-0.696	-0.692	-0.689	-0.684	-0.676	-0.670	-0.661	-0.654	-0.645	-0.635	-0.625	-0.614	-0.602	-0.591	-0.579	-0.566	-0.554	-0.540	-0.526	-0.514	-0.500	-0.486	-0.472	-0.460	-0.448	-0.435	-0.422	-0.411	-0.401	-0.391	-0.380	-0.371	-0.364	-0.356	-0.349	-0.342	-0.339	-0.335	-0.331	-0.329	-0.328	-0.328	-0.330	-0.332	-0.336	-0.340	-0.346	-0.352	-0.360	-0.369	-0.379	-0.391	-0.404	-0.416	-0.430	-0.445	-0.460	-0.478	-0.494	-0.511	-0.530	-0.550	-0.569	-0.589	-0.610	-0.630	-0.651	-0.672	-0.694	-0.716	-0.739	-0.759	-0.781	-0.801	-0.824	-0.844	-0.864	-0.885	-0.905	-0.924	-0.942	-0.961	-0.980	-0.998	-1.012	-1.029	-1.044	-1.058	-1.072	-1.084	-1.096	-1.108	-1.116	-1.126	-1.135	-1.141	-1.149	-1.154	-1.160	-1.164	-1.168	-1.169	-1.172	-1.171	-1.172	-1.171	-1.170	-1.169	-1.165	-1.161	-1.158	-1.151	-1.146	-1.140	-1.134	-1.126	-1.119	-1.111	-1.102	-1.094	-1.085	-1.075	-1.065	-1.056	-1.046	-1.036	-1.026	-1.016	-1.006	-0.996	-0.986	-0.976	-0.968	-0.959	-0.949	-0.939	-0.931	-0.922	-0.914	-0.906	-0.899	-0.891	-0.884	-0.878	-0.871	-0.865	-0.860	-0.856	-0.851	-0.849	-0.846	-0.842	-0.840	-0.839	-0.838	-0.838	-0.836	-0.838	-0.839	-0.840	-0.841	-0.842	-0.846	-0.848	-0.851	-0.855	-0.859	-0.862	-0.866	-0.871	-0.876	-0.881	-0.885	-0.890	-0.895	-0.900	-0.905	-0.910	-0.916	-0.921	-0.925	-0.930	-0.934	-0.938	-0.941	-0.945	-0.948	-0.950	-0.952	-0.954	-0.955	-0.956	-0.956	-0.956	-0.956	-0.954	-0.952	-0.950	-0.946	-0.942	-0.940	-0.934	-0.929	-0.922	-0.916	-0.909	-0.902	-0.892	-0.885	-0.876	-0.866	-0.856	-0.844	-0.832	-0.820	-0.809	-0.796	-0.784	-0.770	-0.758	-0.744	-0.730	-0.715	-0.701	-0.685	-0.671	-0.656	-0.641	-0.626	-0.610	-0.595	-0.581	-0.566	-0.551	-0.536	-0.522	-0.507	-0.495	-0.481	-0.466	-0.452	-0.440	-0.428	-0.415	-0.404	-0.391	-0.380	-0.369	-0.360	-0.350	-0.340	-0.331	-0.322	-0.316	-0.308	-0.301	-0.295	-0.289	-0.284	-0.279	-0.275	-0.272	-0.269	-0.266	-0.265	-0.262	-0.262	-0.262	-0.262	-0.265	-0.266	-0.269	-0.271	-0.274	-0.279	-0.284	-0.288	-0.292	-0.299	-0.306	-0.314	-0.321	-0.329	-0.338	-0.348	-0.359	-0.369	-0.380	-0.390	-0.402	-0.415	-0.428	-0.441	-0.455	-0.469	-0.482	-0.498	-0.512	-0.528	-0.544	-0.560	-0.578	-0.594	-0.610	-0.629	-0.646	-0.664	-0.682	-0.700	-0.719	-0.739	-0.758	-0.776	-0.796	-0.816	-0.835	-0.854	-0.872	-0.892	-0.911	-0.931	-0.950	-0.970	-0.990	-1.009	-1.028	-1.046	-1.065	-1.084	-1.102	-1.121	-1.140	-1.158	-1.175	-1.194	-1.210	-1.228	-1.245	-1.262	-1.279	-1.295	-1.311	-1.328	-1.342	-1.358	-1.372	-1.388	-1.402	-1.418	-1.431	-1.446	-1.460	-1.474	-1.489	-1.502	-1.518	-1.531	-1.545	-1.559	-1.574	-1.588	-1.602	-1.616	-1.630	-1.646	-1.660	-1.675	-1.691	-1.706	-1.722	-1.738	-1.755	-1.770	-1.788	-1.805	-1.821	-1.839	-1.859	-1.878	-1.895	-1.914	-1.932	-1.954	-1.974	-1.994	-2.015	-2.035	-2.056	-2.078	-2.100	-2.121	-2.144	-2.166	-2.188	-2.211	-2.232	-2.256	-2.279	-2.300	-2.324	-2.346	-2.368	-2.390	-2.411	-2.434	-2.455	-2.475	-2.496	-2.516	-2.536	-2.556	-2.574	-2.594	-2.611	-2.629	-2.645	-2.662	-2.678	-2.691	-2.708	-2.720	-2.732	-2.744	-2.755	-2.766	-2.776	-2.786	-2.794	-2.802	-2.810	-2.815	-2.821	-2.828	-2.831	-2.835	-2.838	-2.840	-2.842	-2.844	-2.845	-2.845	-2.845	-2.844	-2.844	-2.842	-2.841	-2.839	-2.838	-2.834	-2.832	-2.829	-2.826	-2.822	-2.819	-2.815	-2.811	-2.808	-2.805	-2.801	-2.798	-2.794	-2.790	-2.786	-2.782	-2.780	-2.778	-2.774	-2.771	-2.766	-2.764	-2.761	-2.759	-2.755	-2.752	-2.750	-2.746	-2.744	-2.741	-2.738	-2.735	-2.731	-2.729	-2.725	-2.722	-2.719	-2.714	-2.709	-2.705	-2.700	-2.695	-2.690	-2.685	-2.679	-2.672	-2.665	-2.659	-2.651	-2.642	-2.635	-2.625	-2.618	-2.608	-2.598	-2.586	-2.575	-2.562	-2.551	-2.539	-2.526	-2.512	-2.498	-2.484	-2.469	-2.452	-2.438	-2.421	-2.405	-2.388	-2.371	-2.354	-2.335	-2.318	-2.299	-2.280	-2.260	-2.240	-2.221	-2.200	-2.180	-2.159	-2.140	-2.119	-2.096	-2.076	-2.054	-2.033	-2.011	-1.988	-1.966	-1.944	-1.921	-1.899	-1.876	-1.852	-1.830	-1.808	-1.785	-1.761	-1.739	-1.716	-1.694	-1.669	-1.646	-1.622	-1.599	-1.575	-1.551	-1.529	-1.505	-1.481	-1.459	-1.435	-1.412	-1.389	-1.365	-1.344	-1.320	-1.296	-1.275	-1.252	-1.231	-1.209	-1.188	-1.166	-1.145	-1.124	-1.104	-1.084	-1.064	-1.044	-1.025	-1.005	-0.988	-0.969	-0.951	-0.935	-0.918	-0.902	-0.886	-0.871	-0.858	-0.842	-0.829	-0.816	-0.804	-0.791	-0.780	-0.768	-0.758	-0.748	-0.738	-0.729	-0.721	-0.712	-0.705	-0.696	-0.690	-0.684	-0.678	-0.672	-0.666	-0.661	-0.656	-0.654	-0.649	-0.645	-0.641	-0.638	-0.634	-0.631	-0.629	-0.626	-0.624	-0.622	-0.620	-0.619	-0.618	-0.616	-0.614	-0.612	-0.611	-0.610	-0.609	-0.608	-0.608	-0.606	-0.605	-0.604	-0.602	-0.602	-0.601	-0.600	-0.600	-0.599	-0.598	-0.598	-0.596	-0.598	-0.596	-0.595	-0.595	-0.595	-0.594	-0.595	-0.595	-0.595	-0.595	-0.595	-0.596	-0.596	-0.598	-0.598	-0.600	-0.601	-0.602	-0.605	-0.608	-0.609	-0.612	-0.616	-0.619	-0.622	-0.626	-0.631	-0.635	-0.641	-0.648	-0.654	-0.660	-0.668	-0.675	-0.682	-0.690	-0.699	-0.709	-0.719	-0.729	-0.739	-0.751	-0.762	-0.775	-0.788	-0.800	-0.814	-0.828	-0.841	-0.856	-0.870	-0.886	-0.901	-0.918	-0.932	-0.950	-0.966	-0.982	-1.000	-1.018	-1.035	-1.052	-1.069	-1.086	-1.104	-1.121	-1.138	-1.155	-1.172	-1.190	-1.205	-1.222	-1.239	-1.254	-1.270	-1.285	-1.299	-1.315	-1.329	-1.341	-1.355	-1.368	-1.380	-1.392	-1.402	-1.414	-1.422	-1.432	-1.442	-1.450	-1.458	-1.466	-1.471	-1.478	-1.484	-1.488	-1.491	-1.495	-1.499	-1.500	-1.501	-1.502	-1.504	-1.504	-1.502	-1.500	-1.500	-1.498	-1.494	-1.491	-1.488	-1.484	-1.479	-1.472	-1.468	-1.462	-1.456	-1.449	-1.444	-1.436	-1.429	-1.421	-1.415	-1.408	-1.399	-1.391	-1.384	-1.376	-1.369	-1.362	-1.355	-1.348	-1.341	-1.335	-1.329	-1.324	-1.319	-1.314	-1.309	-1.304	-1.301	-1.298	-1.294	-1.292	-1.291	-1.290	-1.290	-1.290	-1.291	-1.292	-1.294	-1.298	-1.300	-1.304	-1.308	-1.314	-1.319	-1.325	-1.331	-1.339	-1.348	-1.355	-1.362	-1.372	-1.381	-1.391	-1.400	-1.411	-1.421	-1.432	-1.442	-1.454	-1.465	-1.476	-1.486	-1.498	-1.509	-1.519	-1.529	-1.540	-1.549	-1.559	-1.569	-1.578	-1.586	-1.595	-1.602	-1.609	-1.618	-1.624	-1.629	-1.635	-1.640	-1.645	-1.649	-1.652	-1.656	-1.659	-1.660	-1.662	-1.664	-1.664	-1.665	-1.666	-1.665	-1.665	-1.664	-1.662	-1.661	-1.661	-1.660	-1.659	-1.658	-1.654	-1.654	-1.652	-1.651	-1.650	-1.649	-1.648	-1.649	-1.648	-1.648	-1.648	-1.649	-1.651	-1.652	-1.654	-1.658	-1.660	-1.664	-1.669	-1.672	-1.679	-1.684	-1.691	-1.698	-1.706	-1.714	-1.724	-1.731	-1.741	-1.751	-1.761	-1.771	-1.784	-1.795	-1.806	-1.819	-1.831	-1.844	-1.858	-1.870	-1.884	-1.898	-1.911	-1.924	-1.938	-1.951	-1.965	-1.978	-1.991	-2.004	-2.016	-2.029	-2.042	-2.054	-2.066	-2.078	-2.089	-2.100	-2.111	-2.121	-2.132	-2.141	-2.151	-2.160	-2.169	-2.178	-2.186	-2.194	-2.201	-2.209	-2.215	-2.221	-2.228	-2.234	-2.239	-2.244	-2.250	-2.254	-2.259	-2.262	-2.266	-2.270	-2.272	-2.276	-2.279	-2.280	-2.282	-2.285	-2.288	-2.289	-2.290	-2.292	-2.294	-2.295	-2.296	-2.295	-2.296	-2.296	-2.296	-2.296	-2.295	-2.295	-2.294	-2.292	-2.291	-2.290	-2.288	-2.285	-2.282	-2.279	-2.276	-2.272	-2.268	-2.265	-2.260	-2.255	-2.251	-2.245	-2.241	-2.235	-2.230	-2.224	-2.218	-2.210	-2.205	-2.198	-2.190	-2.182	-2.175	-2.169	-2.161	-2.152	-2.146	-2.138	-2.129	-2.121	-2.114	-2.106	-2.098	-2.090	-2.081	-2.074	-2.065	-2.058	-2.049	-2.041	-2.034	-2.025	-2.018	-2.009	-2.001	-1.992	-1.985	-1.976	-1.969	-1.960	-1.952	-1.944	-1.936	-1.926	-1.918	-1.909	-1.899	-1.890	-1.880	-1.871	-1.860	-1.851	-1.840	-1.829	-1.818	-1.806	-1.795	-1.784	-1.771	-1.756	-1.744	-1.730	-1.718	-1.702	-1.689	-1.672	-1.659	-1.642	-1.628	-1.610	-1.594	-1.576	-1.560	-1.544	-1.526	-1.508	-1.490	-1.474	-1.455	-1.436	-1.419	-1.401	-1.384	-1.366	-1.349	-1.331	-1.315	-1.296	-1.280	-1.262	-1.248	-1.230	-1.215	-1.200	-1.185	-1.171	-1.156	-1.144	-1.129	-1.116	-1.105	-1.092	-1.081	-1.070	-1.060	-1.051	-1.042	-1.034	-1.025	-1.019	-1.011	-1.005	-1.000	-0.995	-0.990	-0.985	-0.982	-0.980	-0.976	-0.975	-0.972	-0.972	-0.971	-0.970	-0.971	-0.971	-0.972	-0.972	-0.974	-0.975	-0.978	-0.980	-0.981	-0.984	-0.986	-0.990	-0.991	-0.995	-0.998	-1.001	-1.004	-1.006	-1.010	-1.014	-1.015	-1.019	-1.021	-1.024	-1.025	-1.028	-1.030	-1.030	-1.031	-1.031	-1.032	-1.032	-1.031	-1.030	-1.030	-1.028	-1.025	-1.022	-1.020	-1.015	-1.010	-1.005	-1.000	-0.994	-0.986	-0.980	-0.971	-0.962	-0.954	-0.944	-0.931	-0.921	-0.909	-0.896	-0.882	-0.869	-0.854	-0.839	-0.822	-0.806	-0.789	-0.772	-0.754	-0.735	-0.716	-0.696	-0.676	-0.654	-0.634	-0.612	-0.590	-0.568	-0.545	-0.522	-0.499	-0.476	-0.452	-0.429	-0.405	-0.381	-0.358	-0.334	-0.310	-0.285	-0.262	-0.239	-0.216	-0.194	-0.171	-0.150	-0.128	-0.108	-0.086	-0.066	-0.046	-0.028	-0.009	0.009	0.025	0.041	0.058	0.072	0.086	0.100	0.111	0.122	0.134	0.142	0.152	0.160	0.166	0.172	0.178	0.182	0.185	0.189	0.191	0.191	0.191	0.191	0.190	0.188	0.185	0.181	0.176	0.171	0.165	0.159	0.154	0.146	0.138	0.129	0.120	0.111	0.102	0.094	0.082	0.074	0.064	0.052	0.044	0.032	0.022	0.011	0.001	-0.009	-0.019	-0.029	-0.039	-0.049	-0.058	-0.068	-0.078	-0.085	-0.092	-0.100	-0.108	-0.115	-0.120	-0.126	-0.132	-0.138	-0.142	-0.146	-0.150	-0.154	-0.156	-0.159	-0.161	-0.161	-0.162	-0.164	-0.164	-0.162	-0.161	-0.160	-0.158	-0.156	-0.154	-0.152	-0.149	-0.145	-0.141	-0.136	-0.132	-0.128	-0.124	-0.119	-0.114	-0.109	-0.102	-0.099	-0.092	-0.088	-0.081	-0.076	-0.071	-0.065	-0.060	-0.056	-0.051	-0.048	-0.042	-0.039	-0.035	-0.031	-0.029	-0.026	-0.024	-0.022	-0.020	-0.020	-0.020	-0.019	-0.020	-0.021	-0.024	-0.026	-0.028	-0.031	-0.034	-0.039	-0.044	-0.049	-0.052	-0.060	-0.066	-0.072	-0.080	-0.088	-0.094	-0.102	-0.110	-0.119	-0.128	-0.136	-0.145	-0.155	-0.164	-0.172	-0.181	-0.190	-0.199	-0.208	-0.216	-0.225	-0.231	-0.240	-0.248	-0.255	-0.260	-0.266	-0.272	-0.276	-0.281	-0.285	-0.290	-0.292	-0.292	-0.295	-0.295	-0.295	-0.294	-0.292	-0.291	-0.288	-0.284	-0.280	-0.275	-0.270	-0.262	-0.255	-0.248	-0.240	-0.231	-0.221	-0.211	-0.200	-0.189	-0.178	-0.165	-0.152	-0.140	-0.126	-0.114	-0.099	-0.085	-0.071	-0.056	-0.041	-0.026	-0.012	0.004	0.019	0.032	0.048	0.062	0.075	0.090	0.102	0.118	0.130	0.142	0.155	0.168	0.178	0.190	0.200	0.209	0.219	0.228	0.235	0.244	0.251	0.258	0.264	0.269	0.275	0.279	0.281	0.285	0.288	0.290	0.290	0.290	0.291	0.290	0.289	0.288	0.285	0.282	0.280	0.275	0.271	0.268	0.262	0.256	0.251	0.245	0.239	0.231	0.225	0.218	0.210	0.202	0.195	0.186	0.179	0.170	0.162	0.154	0.145	0.138	0.128	0.120	0.111	0.102	0.094	0.086	0.078	0.069	0.061	0.054	0.046	0.039	0.030	0.024	0.016	0.009	0.002	-0.005	-0.011	-0.018	-0.024	-0.029	-0.036	-0.041	-0.046	-0.051	-0.056	-0.061	-0.066	-0.072	-0.075	-0.080	-0.085	-0.089	-0.094	-0.099	-0.102	-0.105	-0.110	-0.114	-0.119	-0.122	-0.128	-0.131	-0.136	-0.140	-0.145	-0.150	-0.156	-0.160	-0.166	-0.171	-0.179	-0.185	-0.190	-0.198	-0.205	-0.212	-0.220	-0.229	-0.236	-0.246	-0.255	-0.265	-0.275	-0.285	-0.296	-0.308	-0.319	-0.330	-0.342	-0.355	-0.369	-0.382	-0.396	-0.410	-0.425	-0.439	-0.454	-0.470	-0.485	-0.501	-0.518	-0.534	-0.550	-0.566	-0.582	-0.599	-0.615	-0.632	-0.649	-0.665	-0.682	-0.699	-0.715	-0.730	-0.746	-0.761	-0.776	-0.791	-0.806	-0.820	-0.835	-0.849	-0.861	-0.875	-0.886	-0.899	-0.910	-0.920	-0.931	-0.941	-0.951	-0.959	-0.968	-0.974	-0.981	-0.988	-0.994	-0.999	-1.005	-1.010	-1.014	-1.016	-1.020	-1.022	-1.025	-1.029	-1.030	-1.030	-1.031	-1.032	-1.034	-1.034	-1.034	-1.034	-1.034	-1.034	-1.035	-1.034	-1.034	-1.032	-1.032	-1.032	-1.032	-1.032	-1.032	-1.032	-1.034	-1.035	-1.036	-1.038	-1.039	-1.040	-1.044	-1.045	-1.048	-1.051	-1.055	-1.059	-1.064	-1.069	-1.072	-1.079	-1.084	-1.090	-1.098	-1.104	-1.111	-1.119	-1.126	-1.134	-1.142	-1.151	-1.160	-1.169	-1.179	-1.189	-1.198	-1.208	-1.218	-1.226	-1.236	-1.246	-1.256	-1.266	-1.275	-1.285	-1.295	-1.304	-1.314	-1.322	-1.332	-1.342	-1.351	-1.359	-1.366	-1.375	-1.382	-1.389	-1.395	-1.402	-1.408	-1.412	-1.418	-1.421	-1.426	-1.429	-1.431	-1.435	-1.436	-1.438	-1.440	-1.440	-1.440	-1.439	-1.438	-1.435	-1.432	-1.429	-1.425	-1.422	-1.418	-1.411	-1.406	-1.399	-1.392	-1.385	-1.378	-1.369	-1.360	-1.351	-1.341	-1.331	-1.322	-1.311	-1.299	-1.288	-1.276	-1.262	-1.251	-1.239	-1.226	-1.212	-1.199	-1.186	-1.171	-1.159	-1.145	-1.130	-1.116	-1.102	-1.090	-1.076	-1.064	-1.050	-1.038	-1.026	-1.014	-1.002	-0.991	-0.981	-0.970	-0.960	-0.950	-0.942	-0.934	-0.928	-0.920	-0.915	-0.910	-0.905	-0.901	-0.898	-0.896	-0.894	-0.894	-0.894	-0.896	-0.898	-0.900	-0.904	-0.909	-0.914	-0.920	-0.928	-0.935	-0.944	-0.952	-0.961	-0.972	-0.984	-0.995	-1.008	-1.020	-1.032	-1.046	-1.060	-1.072	-1.086	-1.102	-1.116	-1.130	-1.145	-1.160	-1.174	-1.188	-1.202	-1.216	-1.230	-1.242	-1.256	-1.269	-1.280	-1.291	-1.302	-1.312	-1.322	-1.330	-1.339	-1.346	-1.351	-1.358	-1.361	-1.365	-1.370	-1.372	-1.372	-1.374	-1.374	-1.372	-1.370	-1.368	-1.364	-1.360	-1.355	-1.349	-1.342	-1.335	-1.328	-1.318	-1.310	-1.300	-1.290	-1.280	-1.269	-1.259	-1.248	-1.235	-1.224	-1.211	-1.199	-1.186	-1.175	-1.162	-1.150	-1.139	-1.126	-1.114	-1.102	-1.092	-1.081	-1.071	-1.060	-1.051	-1.041	-1.034	-1.024	-1.016	-1.009	-1.001	-0.995	-0.989	-0.984	-0.978	-0.972	-0.969	-0.965	-0.961	-0.959	-0.956	-0.955	-0.952	-0.951	-0.950	-0.951	-0.950	-0.950	-0.950	-0.950	-0.951	-0.951	-0.951	-0.952	-0.952	-0.952	-0.952	-0.952	-0.952	-0.952	-0.952	-0.951	-0.950	-0.950	-0.948	-0.945	-0.944	-0.940	-0.938	-0.934	-0.930	-0.925	-0.920	-0.914	-0.908	-0.901	-0.894	-0.886	-0.879	-0.870	-0.861	-0.851	-0.841	-0.831	-0.820	-0.809	-0.796	-0.784	-0.770	-0.759	-0.745	-0.731	-0.716	-0.702	-0.689	-0.674	-0.658	-0.644	-0.629	-0.614	-0.599	-0.584	-0.569	-0.554	-0.539	-0.525	-0.509	-0.495	-0.480	-0.465	-0.452	-0.439	-0.426	-0.412	-0.400	-0.388	-0.375	-0.362	-0.351	-0.341	-0.331	-0.321	-0.311	-0.301	-0.292	-0.284	-0.276	-0.269	-0.261	-0.255	-0.249	-0.244	-0.239	-0.234	-0.230	-0.225	-0.222	-0.220	-0.218	-0.215	-0.214	-0.212	-0.211	-0.211	-0.211	-0.211	-0.211	-0.214	-0.214	-0.215	-0.216	-0.219	-0.222	-0.224	-0.226	-0.230	-0.235	-0.239	-0.242	-0.246	-0.250	-0.255	-0.259	-0.264	-0.269	-0.274	-0.279	-0.282	-0.289	-0.292	-0.298	-0.302	-0.308	-0.311	-0.316	-0.321	-0.326	-0.331	-0.335	-0.339	-0.344	-0.346	-0.350	-0.352	-0.356	-0.359	-0.362	-0.364	-0.366	-0.368	-0.369	-0.370	-0.371	-0.372	-0.372	-0.372	-0.374	-0.374	-0.372	-0.371	-0.371	-0.370	-0.370	-0.369	-0.368	-0.365	-0.364	-0.362	-0.361	-0.360	-0.358	-0.356	-0.355	-0.354	-0.354	-0.354	-0.352	-0.352	-0.351	-0.352	-0.352	-0.354	-0.355	-0.358	-0.360	-0.364	-0.366	-0.370	-0.374	-0.380	-0.385	-0.391	-0.399	-0.405	-0.414	-0.422	-0.430	-0.440	-0.450	-0.461	-0.474	-0.485	-0.498	-0.510	-0.525	-0.539	-0.554	-0.568	-0.584	-0.600	-0.616	-0.632	-0.650	-0.668	-0.685	-0.704	-0.721	-0.738	-0.756	-0.775	-0.792	-0.811	-0.830	-0.848	-0.865	-0.882	-0.901	-0.918	-0.935	-0.952	-0.969	-0.984	-1.000	-1.015	-1.030	-1.045	-1.059	-1.072	-1.085	-1.098	-1.109	-1.121	-1.131	-1.141	-1.151	-1.160	-1.169	-1.178	-1.184	-1.191	-1.199	-1.204	-1.209	-1.214	-1.218	-1.220	-1.224	-1.226	-1.229	-1.229	-1.231	-1.231	-1.232	-1.231	-1.230	-1.230	-1.229	-1.226	-1.224	-1.222	-1.219	-1.216	-1.212	-1.210	-1.206	-1.201	-1.198	-1.194	-1.189	-1.185	-1.180	-1.176	-1.171	-1.165	-1.161	-1.156	-1.152	-1.149	-1.144	-1.140	-1.136	-1.134	-1.130	-1.126	-1.124	-1.121	-1.119	-1.118	-1.115	-1.115	-1.114	-1.114	-1.114	-1.114	-1.114	-1.115	-1.116	-1.119	-1.120	-1.124	-1.126	-1.131	-1.134	-1.139	-1.144	-1.149	-1.155	-1.160	-1.166	-1.174	-1.180	-1.188	-1.195	-1.202	-1.210	-1.219	-1.226	-1.234	-1.242	-1.250	-1.258	-1.268	-1.275	-1.284	-1.291	-1.299	-1.306	-1.314	-1.320	-1.328	-1.334	-1.340	-1.345	-1.350	-1.355	-1.359	-1.364	-1.366	-1.368	-1.370	-1.371	-1.374	-1.372	-1.374	-1.372	-1.371	-1.369	-1.365	-1.361	-1.356	-1.351	-1.346	-1.340	-1.332	-1.326	-1.318	-1.310	-1.299	-1.290	-1.280	-1.269	-1.258	-1.245	-1.235	-1.221	-1.209	-1.195	-1.181	-1.168	-1.154	-1.140	-1.125	-1.110	-1.096	-1.082	-1.069	-1.054	-1.039	-1.025	-1.011	-0.998	-0.984	-0.970	-0.959	-0.945	-0.934	-0.922	-0.911	-0.901	-0.891	-0.882	-0.874	-0.868	-0.859	-0.854	-0.848	-0.842	-0.839	-0.835	-0.834	-0.831	-0.830	-0.830	-0.831	-0.834	-0.836	-0.840	-0.845	-0.850	-0.856	-0.864	-0.871	-0.880	-0.890	-0.900	-0.911	-0.924	-0.935	-0.948	-0.961	-0.975	-0.990	-1.004	-1.020	-1.035	-1.051	-1.068	-1.084	-1.101	-1.118	-1.135	-1.152	-1.170	-1.186	-1.204	-1.221	-1.238	-1.255	-1.271	-1.286	-1.302	-1.320	-1.335	-1.350	-1.364	-1.378	-1.392	-1.405	-1.419	-1.431	-1.444	-1.455	-1.465	-1.476	-1.486	-1.495	-1.504	-1.514	-1.521	-1.529	-1.536	-1.542	-1.550	-1.555	-1.561	-1.566	-1.571	-1.576	-1.580	-1.584	-1.589	-1.592	-1.596	-1.600	-1.604	-1.608	-1.611	-1.614	-1.618	-1.620	-1.624	-1.628	-1.631	-1.634	-1.639	-1.644	-1.646	-1.651	-1.656	-1.660	-1.665	-1.671	-1.676	-1.682	-1.686	-1.692	-1.699	-1.706	-1.711	-1.719	-1.725	-1.731	-1.740	-1.746	-1.752	-1.761	-1.768	-1.775	-1.782	-1.790	-1.796	-1.804	-1.811	-1.819	-1.825	-1.832	-1.839	-1.845	-1.851	-1.858	-1.862	-1.870	-1.875	-1.880	-1.884	-1.889	-1.894	-1.896	-1.900	-1.902	-1.906	-1.908	-1.909	-1.911	-1.912	-1.914	-1.914	-1.914	-1.914	-1.912	-1.911	-1.910	-1.909	-1.908	-1.904	-1.901	-1.898	-1.894	-1.890	-1.886	-1.881	-1.876	-1.871	-1.865	-1.859	-1.852	-1.845	-1.836	-1.829	-1.820	-1.811	-1.802	-1.794	-1.784	-1.774	-1.762	-1.751	-1.739	-1.726	-1.714	-1.700	-1.686	-1.671	-1.658	-1.642	-1.626	-1.609	-1.592	-1.575	-1.558	-1.538	-1.519	-1.500	-1.480	-1.459	-1.438	-1.416	-1.395	-1.372	-1.349	-1.326	-1.302	-1.279	-1.255	-1.230	-1.206	-1.182	-1.158	-1.132	-1.109	-1.084	-1.059	-1.035	-1.010	-0.986	-0.962	-0.938	-0.914	-0.890	-0.869	-0.846	-0.824	-0.801	-0.781	-0.760	-0.740	-0.721	-0.702	-0.684	-0.665	-0.649	-0.632	-0.616	-0.600	-0.586	-0.572	-0.559	-0.545	-0.532	-0.520	-0.509	-0.499	-0.488	-0.478	-0.466	-0.458	-0.449	-0.439	-0.430	-0.421	-0.412	-0.404	-0.396	-0.388	-0.381	-0.372	-0.364	-0.355	-0.348	-0.338	-0.329	-0.320	-0.310	-0.301	-0.291	-0.281	-0.270	-0.259	-0.248	-0.235	-0.222	-0.210	-0.196	-0.184	-0.170	-0.156	-0.141	-0.128	-0.111	-0.098	-0.081	-0.065	-0.050	-0.034	-0.018	-0.001	0.015	0.031	0.048	0.064	0.080	0.096	0.111	0.126	0.142	0.156	0.170	0.185	0.199	0.212	0.225	0.238	0.249	0.260	0.270	0.280	0.290	0.298	0.306	0.312	0.320	0.325	0.330	0.335	0.339	0.341	0.342	0.344	0.344	0.345	0.344	0.342	0.341	0.339	0.335	0.332	0.328	0.322	0.319	0.312	0.308	0.301	0.295	0.289	0.282	0.275	0.268	0.260	0.252	0.246	0.240	0.232	0.225	0.218	0.212	0.205	0.199	0.192	0.188	0.182	0.176	0.172	0.169	0.166	0.162	0.159	0.158	0.155	0.154	0.154	0.152	0.152	0.154	0.155	0.158	0.159	0.162	0.165	0.169	0.172	0.178	0.182	0.188	0.194	0.201	0.209	0.216	0.222	0.231	0.240	0.249	0.258	0.266	0.276	0.286	0.296	0.305	0.316	0.326	0.338	0.348	0.359	0.370	0.381	0.392	0.404	0.414	0.425	0.436	0.446	0.456	0.468	0.479	0.490	0.499	0.510	0.519	0.528	0.536	0.545	0.554	0.561	0.568	0.574	0.580	0.586	0.591	0.596	0.600	0.604	0.606	0.609	0.609	0.610	0.610	0.609	0.608	0.604	0.602	0.598	0.592	0.588	0.581	0.574	0.566	0.558	0.549	0.538	0.528	0.515	0.504	0.490	0.475	0.462	0.446	0.431	0.414	0.398	0.381	0.364	0.345	0.328	0.309	0.290	0.271	0.252	0.232	0.214	0.195	0.176	0.158	0.140	0.121	0.102	0.086	0.069	0.052	0.036	0.021	0.006	-0.009	-0.022	-0.035	-0.046	-0.058	-0.069	-0.078	-0.088	-0.095	-0.102	-0.109	-0.115	-0.119	-0.124	-0.126	-0.129	-0.130	-0.131	-0.131	-0.130	-0.129	-0.126	-0.124	-0.120	-0.116	-0.112	-0.108	-0.102	-0.099	-0.092	-0.086	-0.080	-0.075	-0.068	-0.062	-0.056	-0.050	-0.044	-0.038	-0.031	-0.026	-0.021	-0.016	-0.012	-0.009	-0.006	-0.004	-0.001	0.001	0.002	0.002	0.002	0.000	-0.002	-0.005	-0.008	-0.012	-0.016	-0.022	-0.030	-0.036	-0.045	-0.054	-0.062	-0.074	-0.084	-0.095	-0.108	-0.121	-0.134	-0.149	-0.164	-0.179	-0.195	-0.211	-0.228	-0.245	-0.262	-0.280	-0.299	-0.316	-0.335	-0.354	-0.372	-0.392	-0.411	-0.430	-0.449	-0.468	-0.486	-0.505	-0.525	-0.542	-0.560	-0.578	-0.595	-0.611	-0.629	-0.645	-0.660	-0.676	-0.690	-0.705	-0.718	-0.731	-0.744	-0.755	-0.766	-0.776	-0.786	-0.796	-0.805	-0.812	-0.819	-0.825	-0.830	-0.834	-0.838	-0.841	-0.844	-0.845	-0.846	-0.846	-0.846	-0.845	-0.844	-0.840	-0.838	-0.834	-0.829	-0.822	-0.818	-0.811	-0.804	-0.796	-0.789	-0.780	-0.772	-0.762	-0.752	-0.744	-0.734	-0.722	-0.712	-0.700	-0.690	-0.679	-0.668	-0.658	-0.646	-0.635	-0.624	-0.614	-0.602	-0.592	-0.582	-0.572	-0.564	-0.554	-0.544	-0.536	-0.529	-0.520	-0.514	-0.507	-0.501	-0.496	-0.490	-0.486	-0.482	-0.480	-0.476	-0.475	-0.474	-0.474	-0.472	-0.474	-0.476	-0.476	-0.480	-0.481	-0.485	-0.488	-0.494	-0.498	-0.502	-0.507	-0.512	-0.519	-0.525	-0.531	-0.538	-0.544	-0.551	-0.558	-0.565	-0.570	-0.578	-0.585	-0.591	-0.598	-0.604	-0.609	-0.615	-0.620	-0.625	-0.631	-0.636	-0.640	-0.644	-0.648	-0.652	-0.654	-0.656	-0.660	-0.661	-0.662	-0.662	-0.662	-0.662	-0.662	-0.661	-0.661	-0.660	-0.658	-0.655	-0.654	-0.650	-0.648	-0.645	-0.642	-0.639	-0.634	-0.630	-0.628	-0.624	-0.619	-0.615	-0.612	-0.608	-0.604	-0.600	-0.598	-0.592	-0.589	-0.585	-0.581	-0.578	-0.575	-0.571	-0.570	-0.566	-0.565	-0.564	-0.561	-0.560	-0.559	-0.559	-0.558	-0.558	-0.558	-0.558	-0.558	-0.559	-0.560	-0.562	-0.564	-0.566	-0.568	-0.571	-0.574	-0.578	-0.580	-0.584	-0.588	-0.592	-0.598	-0.602	-0.606	-0.611	-0.618	-0.622	-0.629	-0.635	-0.640	-0.648	-0.654	-0.660	-0.668	-0.674	-0.681	-0.689	-0.696	-0.704	-0.710	-0.719	-0.726	-0.734	-0.741	-0.749	-0.756	-0.764	-0.771	-0.779	-0.786	-0.792	-0.801	-0.808	-0.815	-0.821	-0.828	-0.834	-0.840	-0.846	-0.852	-0.856	-0.862	-0.866	-0.870	-0.875	-0.879	-0.881	-0.884	-0.886	-0.888	-0.889	-0.889	-0.889	-0.889	-0.889	-0.886	-0.885	-0.882	-0.880	-0.876	-0.871	-0.868	-0.861	-0.858	-0.851	-0.844	-0.836	-0.829	-0.821	-0.812	-0.805	-0.796	-0.786	-0.775	-0.765	-0.754	-0.744	-0.734	-0.721	-0.710	-0.699	-0.689	-0.676	-0.666	-0.655	-0.644	-0.634	-0.622	-0.612	-0.604	-0.594	-0.585	-0.578	-0.570	-0.561	-0.555	-0.549	-0.542	-0.539	-0.534	-0.530	-0.526	-0.525	-0.524	-0.522	-0.521	-0.522	-0.524	-0.526	-0.529	-0.532	-0.536	-0.541	-0.548	-0.552	-0.559	-0.566	-0.574	-0.581	-0.589	-0.598	-0.606	-0.615	-0.625	-0.634	-0.642	-0.651	-0.660	-0.669	-0.678	-0.685	-0.692	-0.700	-0.706	-0.712	-0.718	-0.722	-0.726	-0.731	-0.732	-0.735	-0.736	-0.736	-0.738	-0.736	-0.734	-0.731	-0.728	-0.722	-0.718	-0.710	-0.702	-0.694	-0.685	-0.675	-0.665	-0.654	-0.642	-0.630	-0.618	-0.604	-0.590	-0.576	-0.562	-0.548	-0.532	-0.519	-0.504	-0.489	-0.474	-0.460	-0.446	-0.434	-0.420	-0.408	-0.396	-0.384	-0.374	-0.364	-0.356	-0.346	-0.340	-0.335	-0.329	-0.324	-0.321	-0.319	-0.319	-0.318	-0.320	-0.321	-0.325	-0.331	-0.336	-0.344	-0.352	-0.361	-0.372	-0.384	-0.396	-0.410	-0.424	-0.440	-0.456	-0.474	-0.492	-0.510	-0.530	-0.550	-0.570	-0.591	-0.612	-0.636	-0.658	-0.680	-0.702	-0.726	-0.749	-0.771	-0.795	-0.818	-0.841	-0.862	-0.886	-0.908	-0.929	-0.950	-0.971	-0.991	-1.010	-1.030	-1.049	-1.066	-1.084	-1.100	-1.116	-1.131	-1.145	-1.159	-1.171	-1.182	-1.194	-1.204	-1.212	-1.221	-1.230	-1.236	-1.241	-1.248	-1.251	-1.255	-1.258	-1.259	-1.261	-1.260	-1.259	-1.259	-1.258	-1.254	-1.251	-1.248	-1.242	-1.238	-1.231	-1.226	-1.220	-1.212	-1.206	-1.198	-1.190	-1.181	-1.174	-1.165	-1.156	-1.148	-1.138	-1.129	-1.121	-1.112	-1.102	-1.095	-1.085	-1.076	-1.069	-1.060	-1.051	-1.044	-1.035	-1.029	-1.021	-1.015	-1.009	-1.004	-0.998	-0.992	-0.988	-0.984	-0.980	-0.976	-0.974	-0.971	-0.969	-0.968	-0.966	-0.965	-0.965	-0.964	-0.965	-0.966	-0.968	-0.969	-0.970	-0.974	-0.975	-0.978	-0.980	-0.984	-0.986	-0.989	-0.992	-0.995	-0.998	-1.001	-1.004	-1.008	-1.010	-1.012	-1.015	-1.018	-1.018	-1.020	-1.021	-1.022	-1.021	-1.022	-1.021	-1.020	-1.019	-1.018	-1.015	-1.011	-1.008	-1.004	-0.999	-0.992	-0.988	-0.981	-0.974	-0.966	-0.959	-0.950	-0.940	-0.929	-0.920	-0.909	-0.896	-0.885	-0.872	-0.861	-0.848	-0.834	-0.820	-0.805	-0.791	-0.776	-0.761	-0.746	-0.730	-0.715	-0.700	-0.684	-0.668	-0.651	-0.636	-0.620	-0.604	-0.588	-0.572	-0.558	-0.542	-0.528	-0.514	-0.500	-0.485	-0.472	-0.459	-0.445	-0.432	-0.421	-0.410	-0.396	-0.388	-0.376	-0.366	-0.358	-0.348	-0.340	-0.334	-0.326	-0.320	-0.312	-0.309	-0.304	-0.300	-0.296	-0.294	-0.291	-0.290	-0.290	-0.289	-0.290	-0.291	-0.292	-0.295	-0.299	-0.301	-0.308	-0.312	-0.318	-0.322	-0.330	-0.336	-0.345	-0.354	-0.362	-0.371	-0.381	-0.392	-0.402	-0.415	-0.428	-0.440	-0.452	-0.466	-0.480	-0.495	-0.509	-0.524	-0.540	-0.555	-0.571	-0.588	-0.604	-0.621	-0.638	-0.655	-0.672	-0.689	-0.708	-0.726	-0.745	-0.762	-0.781	-0.801	-0.820	-0.838	-0.858	-0.878	-0.896	-0.915	-0.935	-0.955	-0.974	-0.992	-1.012	-1.032	-1.051	-1.070	-1.089	-1.109	-1.129	-1.149	-1.168	-1.186	-1.205	-1.224	-1.242	-1.261	-1.280	-1.298	-1.316	-1.334	-1.352	-1.370	-1.386	-1.405	-1.422	-1.440	-1.456	-1.472	-1.489	-1.506	-1.521	-1.538	-1.552	-1.569	-1.585	-1.600	-1.615	-1.630	-1.645	-1.661	-1.676	-1.691	-1.706	-1.721	-1.735	-1.750	-1.765	-1.780	-1.795	-1.810	-1.825	-1.841	-1.856	-1.872	-1.889	-1.905	-1.920	-1.936	-1.954	-1.971	-1.986	-2.005	-2.022	-2.040	-2.058	-2.076	-2.095	-2.114	-2.132	-2.152	-2.171	-2.191	-2.211	-2.231	-2.251	-2.272	-2.292	-2.315	-2.335	-2.356	-2.376	-2.398	-2.419	-2.440	-2.461	-2.482	-2.502	-2.522	-2.544	-2.564	-2.584	-2.604	-2.621	-2.641	-2.659	-2.678	-2.695	-2.712	-2.730	-2.745	-2.761	-2.776	-2.791	-2.805	-2.818	-2.830	-2.841	-2.854	-2.864	-2.874	-2.882	-2.891	-2.899	-2.906	-2.914	-2.920	-2.924	-2.929	-2.932	-2.938	-2.939	-2.941	-2.944	-2.946	-2.946	-2.948	-2.948	-2.946	-2.946	-2.945	-2.945	-2.942	-2.940	-2.939	-2.935	-2.932	-2.929	-2.926	-2.924	-2.920	-2.916	-2.912	-2.910	-2.906	-2.902	-2.899	-2.895	-2.891	-2.888	-2.884	-2.880	-2.875	-2.871	-2.868	-2.864	-2.860	-2.856	-2.851	-2.848	-2.844	-2.839	-2.835	-2.831	-2.825	-2.821	-2.815	-2.810	-2.805	-2.799	-2.792	-2.785	-2.780	-2.772	-2.765	-2.758	-2.750	-2.742	-2.734	-2.725	-2.716	-2.706	-2.698	-2.686	-2.676	-2.665	-2.654	-2.641	-2.629	-2.616	-2.602	-2.590	-2.576	-2.561	-2.546	-2.531	-2.515	-2.500	-2.482	-2.466	-2.449	-2.431	-2.412	-2.395	-2.376	-2.358	-2.339	-2.319	-2.300	-2.280	-2.258	-2.238	-2.216	-2.194	-2.172	-2.150	-2.128	-2.105	-2.082	-2.060	-2.036	-2.011	-1.988	-1.964	-1.940	-1.915	-1.890	-1.866	-1.840	-1.815	-1.790	-1.765	-1.739	-1.712	-1.688	-1.661	-1.635	-1.609	-1.581	-1.555	-1.529	-1.502	-1.476	-1.450	-1.422	-1.396	-1.370	-1.344	-1.319	-1.292	-1.266	-1.241	-1.215	-1.190	-1.164	-1.139	-1.114	-1.090	-1.066	-1.042	-1.020	-0.995	-0.972	-0.950	-0.929	-0.908	-0.886	-0.866	-0.846	-0.826	-0.808	-0.790	-0.771	-0.754	-0.738	-0.721	-0.705	-0.690	-0.676	-0.661	-0.649	-0.636	-0.625	-0.612	-0.602	-0.592	-0.581	-0.572	-0.564	-0.554	-0.546	-0.540	-0.531	-0.525	-0.520	-0.514	-0.507	-0.502	-0.499	-0.494	-0.490	-0.485	-0.481	-0.478	-0.475	-0.470	-0.468	-0.466	-0.464	-0.461	-0.460	-0.458	-0.456	-0.454	-0.451	-0.450	-0.448	-0.446	-0.444	-0.442	-0.441	-0.439	-0.438	-0.436	-0.434	-0.432	-0.431	-0.430	-0.428	-0.426	-0.425	-0.424	-0.422	-0.421	-0.419	-0.419	-0.418	-0.416	-0.415	-0.416	-0.415	-0.414	-0.414	-0.414	-0.414	-0.414	-0.415	-0.416	-0.418	-0.419	-0.420	-0.422	-0.425	-0.428	-0.431	-0.435	-0.438	-0.442	-0.446	-0.452	-0.458	-0.465	-0.471	-0.478	-0.485	-0.494	-0.501	-0.511	-0.520	-0.530	-0.541	-0.551	-0.564	-0.576	-0.588	-0.601	-0.615	-0.629	-0.641	-0.656	-0.672	-0.688	-0.704	-0.719	-0.735	-0.752	-0.770	-0.786	-0.804	-0.821	-0.840	-0.856	-0.875	-0.894	-0.912	-0.930	-0.949	-0.968	-0.984	-1.002	-1.020	-1.038	-1.056	-1.072	-1.090	-1.106	-1.124	-1.140	-1.155	-1.170	-1.186	-1.200	-1.215	-1.229	-1.241	-1.254	-1.266	-1.279	-1.290	-1.300	-1.310	-1.320	-1.329	-1.336	-1.344	-1.351	-1.356	-1.364	-1.369	-1.372	-1.375	-1.379	-1.382	-1.384	-1.385	-1.385	-1.386	-1.385	-1.384	-1.382	-1.380	-1.376	-1.374	-1.371	-1.368	-1.362	-1.358	-1.351	-1.345	-1.341	-1.334	-1.328	-1.321	-1.315	-1.306	-1.300	-1.294	-1.286	-1.280	-1.272	-1.265	-1.259	-1.254	-1.246	-1.241	-1.235	-1.229	-1.225	-1.220	-1.216	-1.212	-1.209	-1.206	-1.204	-1.201	-1.201	-1.201	-1.201	-1.201	-1.202	-1.204	-1.205	-1.209	-1.212	-1.215	-1.220	-1.225	-1.230	-1.238	-1.244	-1.251	-1.258	-1.266	-1.274	-1.282	-1.292	-1.301	-1.310	-1.320	-1.330	-1.339	-1.350	-1.360	-1.370	-1.381	-1.391	-1.401	-1.411	-1.421	-1.431	-1.441	-1.450	-1.459	-1.468	-1.476	-1.484	-1.491	-1.499	-1.506	-1.512	-1.520	-1.526	-1.531	-1.535	-1.541	-1.545	-1.549	-1.552	-1.555	-1.558	-1.560	-1.561	-1.562	-1.564	-1.564	-1.565	-1.565	-1.564	-1.565	-1.565	-1.562	-1.562	-1.561	-1.560	-1.560	-1.558	-1.558	-1.558	-1.556	-1.556	-1.554	-1.554	-1.554	-1.554	-1.555	-1.555	-1.555	-1.556	-1.559	-1.560	-1.562	-1.565	-1.568	-1.571	-1.575	-1.580	-1.584	-1.589	-1.594	-1.600	-1.608	-1.614	-1.620	-1.629	-1.635	-1.644	-1.652	-1.661	-1.670	-1.679	-1.688	-1.698	-1.708	-1.718	-1.728	-1.738	-1.749	-1.759	-1.769	-1.780	-1.790	-1.800	-1.810	-1.820	-1.831	-1.841	-1.851	-1.861	-1.871	-1.881	-1.890	-1.899	-1.908	-1.918	-1.926	-1.935	-1.942	-1.950	-1.959	-1.966	-1.972	-1.980	-1.986	-1.994	-2.000	-2.006	-2.013	-2.019	-2.024	-2.030	-2.035	-2.040	-2.046	-2.051	-2.056	-2.060	-2.064	-2.069	-2.072	-2.076	-2.080	-2.084	-2.088	-2.090	-2.095	-2.099	-2.100	-2.104	-2.108	-2.109	-2.112	-2.115	-2.116	-2.119	-2.120	-2.121	-2.124	-2.125	-2.126	-2.128	-2.128	-2.129	-2.129	-2.128	-2.128	-2.128	-2.125	-2.124	-2.122	-2.121	-2.119	-2.118	-2.115	-2.111	-2.108	-2.105	-2.101	-2.098	-2.094	-2.090	-2.086	-2.081	-2.076	-2.072	-2.066	-2.061	-2.056	-2.051	-2.046	-2.040	-2.036	-2.030	-2.025	-2.019	-2.014	-2.007	-2.002	-1.996	-1.991	-1.985	-1.980	-1.975	-1.969	-1.964	-1.959	-1.954	-1.948	-1.942	-1.938	-1.932	-1.928	-1.921	-1.916	-1.911	-1.905	-1.899	-1.894	-1.888	-1.881	-1.875	-1.868	-1.862	-1.855	-1.848	-1.839	-1.831	-1.824	-1.815	-1.806	-1.798	-1.788	-1.779	-1.768	-1.758	-1.746	-1.735	-1.725	-1.714	-1.701	-1.689	-1.676	-1.662	-1.650	-1.638	-1.624	-1.610	-1.596	-1.582	-1.569	-1.554	-1.539	-1.525	-1.511	-1.496	-1.481	-1.468	-1.454	-1.440	-1.426	-1.412	-1.399	-1.385	-1.372	-1.360	-1.346	-1.336	-1.324	-1.312	-1.301	-1.290	-1.279	-1.269	-1.260	-1.250	-1.241	-1.234	-1.226	-1.219	-1.211	-1.205	-1.199	-1.192	-1.186	-1.182	-1.178	-1.174	-1.169	-1.165	-1.162	-1.159	-1.156	-1.156	-1.154	-1.151	-1.150	-1.150	-1.148	-1.148	-1.148	-1.146	-1.148	-1.148	-1.149	-1.149	-1.150	-1.151	-1.151	-1.151	-1.154	-1.155	-1.156	-1.156	-1.158	-1.159	-1.160	-1.160	-1.161	-1.162	-1.164	-1.164	-1.164	-1.165	-1.165	-1.164	-1.164	-1.164	-1.162	-1.161	-1.159	-1.156	-1.155	-1.152	-1.149	-1.146	-1.141	-1.138	-1.132	-1.128	-1.121	-1.115	-1.109	-1.102	-1.094	-1.086	-1.078	-1.068	-1.058	-1.048	-1.036	-1.025	-1.012	-1.000	-0.986	-0.972	-0.958	-0.944	-0.929	-0.912	-0.896	-0.879	-0.862	-0.845	-0.826	-0.809	-0.790	-0.770	-0.751	-0.732	-0.712	-0.694	-0.672	-0.652	-0.632	-0.612	-0.591	-0.571	-0.550	-0.530	-0.511	-0.491	-0.471	-0.451	-0.432	-0.414	-0.396	-0.378	-0.359	-0.342	-0.325	-0.309	-0.294	-0.279	-0.264	-0.250	-0.236	-0.224	-0.211	-0.200	-0.190	-0.180	-0.171	-0.162	-0.154	-0.146	-0.141	-0.135	-0.130	-0.125	-0.122	-0.119	-0.118	-0.116	-0.115	-0.115	-0.115	-0.116	-0.118	-0.120	-0.122	-0.125	-0.129	-0.134	-0.138	-0.142	-0.149	-0.155	-0.160	-0.166	-0.172	-0.179	-0.185	-0.192	-0.200	-0.206	-0.214	-0.221	-0.228	-0.235	-0.241	-0.248	-0.255	-0.261	-0.268	-0.274	-0.280	-0.285	-0.290	-0.295	-0.300	-0.302	-0.306	-0.310	-0.312	-0.314	-0.316	-0.318	-0.319	-0.319	-0.318	-0.318	-0.316	-0.315	-0.311	-0.310	-0.306	-0.302	-0.298	-0.294	-0.288	-0.282	-0.276	-0.269	-0.261	-0.254	-0.246	-0.238	-0.230	-0.220	-0.211	-0.200	-0.190	-0.180	-0.170	-0.159	-0.149	-0.138	-0.126	-0.116	-0.106	-0.095	-0.084	-0.072	-0.062	-0.052	-0.042	-0.032	-0.024	-0.014	-0.005	0.004	0.011	0.019	0.026	0.032	0.038	0.044	0.048	0.052	0.056	0.059	0.061	0.064	0.064	0.064	0.064	0.062	0.061	0.059	0.056	0.052	0.049	0.045	0.040	0.034	0.028	0.021	0.014	0.008	0.000	-0.008	-0.016	-0.025	-0.034	-0.041	-0.051	-0.059	-0.068	-0.078	-0.085	-0.092	-0.101	-0.110	-0.119	-0.125	-0.132	-0.139	-0.145	-0.151	-0.158	-0.161	-0.166	-0.170	-0.175	-0.176	-0.179	-0.180	-0.181	-0.181	-0.180	-0.179	-0.176	-0.174	-0.171	-0.168	-0.162	-0.158	-0.152	-0.145	-0.138	-0.130	-0.122	-0.114	-0.105	-0.095	-0.084	-0.075	-0.064	-0.051	-0.040	-0.028	-0.015	-0.002	0.010	0.022	0.035	0.048	0.061	0.075	0.086	0.100	0.112	0.125	0.138	0.150	0.161	0.172	0.185	0.195	0.205	0.215	0.226	0.235	0.242	0.250	0.259	0.265	0.271	0.278	0.282	0.286	0.291	0.294	0.298	0.299	0.300	0.301	0.301	0.300	0.300	0.298	0.294	0.291	0.288	0.284	0.279	100.000	5.000	2.000	1.000	7.000	3.000	1.000	959.000	2.000	1195.000	3.000	1499.000	0.000	0.000	0.000	0.000	0.000	0.000	0.000	0.000	0.000	0.000	0.000	0.000	0.245	0.229	0.214	0.199	0.184	0.170	0.154	0.140	0.126	0.112	0.100	0.085	0.071	0.058	0.045	0.031	0.019	0.005	-0.009	-0.020	-0.034	-0.046	-0.060	-0.072	-0.086	-0.099	-0.111	-0.125	-0.138	-0.150	-0.162	-0.175	-0.189	-0.201	-0.214	-0.228	-0.239	-0.252	-0.266	-0.279	-0.292	-0.304	-0.316	-0.330	-0.342	-0.355	-0.368	-0.380	-0.392	-0.404	-0.416	-0.429	-0.440	-0.451	-0.464	-0.474	-0.485	-0.496	-0.506	-0.516	-0.526	-0.536	-0.546	-0.555	-0.565	-0.572	-0.582	-0.590	-0.596	-0.605	-0.611	-0.619	-0.624	-0.630	-0.636	-0.641	-0.648	-0.651	-0.656	-0.660	-0.662	-0.666	-0.668	-0.671	-0.672	-0.674	-0.676	-0.678	-0.679	-0.679	-0.679	-0.679	-0.678	-0.678	-0.676	-0.676	-0.675	-0.672	-0.671	-0.669	-0.666	-0.665	-0.662	-0.660	-0.658	-0.655	-0.652	-0.649	-0.646	-0.642	-0.640	-0.636	-0.632	-0.630	-0.626	-0.624	-0.621	-0.618	-0.615	-0.611	-0.609	-0.606	-0.602	-0.600	-0.599	-0.596	-0.594	-0.592	-0.590	-0.589	-0.588	-0.586	-0.585	-0.585	-0.584	-0.584	-0.584	-0.584	-0.585	-0.585	-0.586	-0.588	-0.588	-0.590	-0.592	-0.594	-0.595	-0.599	-0.600	-0.604	-0.605	-0.609	-0.611	-0.614	-0.616	-0.620	-0.622	-0.625	-0.628	-0.630	-0.632	-0.635	-0.638	-0.639	-0.639	-0.640	-0.641	-0.641	-0.641	-0.640	-0.639	-0.638	-0.635	-0.631	-0.628	-0.624	-0.618	-0.611	-0.605	-0.598	-0.589	-0.579	-0.568	-0.556	-0.545	-0.531	-0.518	-0.502	-0.486	-0.470	-0.452	-0.434	-0.415	-0.395	-0.374	-0.352	-0.330	-0.308	-0.282	-0.258	-0.232	-0.208	-0.181	-0.155	-0.128	-0.100	-0.074	-0.044	-0.016	0.011	0.040	0.068	0.095	0.124	0.152	0.180	0.206	0.234	0.261	0.286	0.311	0.338	0.362	0.386	0.410	0.431	0.454	0.475	0.495	0.516	0.535	0.551	0.569	0.585	0.600	0.615	0.629	0.641	0.652	0.664	0.672	0.682	0.691	0.699	0.705	0.712	0.718	0.722	0.726	0.729	0.731	0.735	0.735	0.738	0.739	0.740	0.740	0.741	0.741	0.740	0.740	0.740	0.741	0.740	0.741	0.741	0.742	0.744	0.745	0.746	0.749	0.750	0.754	0.759	0.762	0.768	0.772	0.779	0.786	0.794	0.802	0.811	0.821	0.831	0.842	0.854	0.868	0.880	0.895	0.910	0.926	0.941	0.959	0.976	0.994	1.011	1.031	1.051	1.071	1.091	1.111	1.132	1.154	1.175	1.198	1.219	1.240	1.262	1.285	1.305	1.328	1.350	1.371	1.391	1.412	1.434	1.454	1.474	1.492	1.512	1.531	1.549	1.566	1.584	1.600	1.615	1.630	1.644	1.658	1.671	1.684	1.698	1.708	1.719	1.728	1.738	1.746	1.754	1.761	1.768	1.775	1.780	1.784	1.789	1.792	1.796	1.800	1.801	1.804	1.805	1.806	1.806	1.806	1.806	1.806	1.805	1.804	1.802	1.802	1.800	1.798	1.796	1.794	1.792	1.790	1.786	1.785	1.781	1.780	1.776	1.774	1.771	1.770	1.766	1.764	1.761	1.759	1.758	1.754	1.752	1.751	1.749	1.746	1.746	1.745	1.742	1.742	1.741	1.741	1.740	1.739	1.739	1.740	1.740	1.740	1.741	1.741	1.744	1.745	1.746	1.748	1.750	1.751	1.755	1.758	1.760	1.764	1.768	1.771	1.776	1.780	1.785	1.789	1.794	1.799	1.805	1.811	1.816	1.822	1.829	1.836	1.842	1.849	1.856	1.862	1.871	1.879	1.885	1.892	1.899	1.908	1.914	1.921	1.928	1.935	1.942	1.949	1.955	1.962	1.968	1.974	1.980	1.985	1.991	1.995	2.000	2.004	2.007	2.010	2.014	2.016	2.019	2.022	2.024	2.024	2.025	2.025	2.026	2.025	2.024	2.022	2.021	2.019	2.016	2.015	2.013	2.009	2.005	2.001	1.999	1.992	1.989	1.985	1.981	1.975	1.971	1.965	1.961	1.956	1.950	1.946	1.941	1.936	1.931	1.928	1.922	1.919	1.914	1.910	1.905	1.901	1.898	1.894	1.891	1.889	1.886	1.884	1.881	1.879	1.876	1.874	1.872	1.871	1.870	1.868	1.866	1.866	1.865	1.862	1.862	1.861	1.861	1.860	1.858	1.858	1.856	1.855	1.852	1.851	1.851	1.849	1.846	1.844	1.841	1.838	1.835	1.831	1.828	1.824	1.819	1.814	1.809	1.801	1.795	1.789	1.781	1.774	1.766	1.756	1.748	1.738	1.726	1.716	1.705	1.692	1.680	1.668	1.655	1.640	1.626	1.611	1.595	1.580	1.564	1.546	1.529	1.511	1.494	1.475	1.454	1.435	1.415	1.395	1.374	1.352	1.331	1.310	1.288	1.266	1.242	1.220	1.198	1.175	1.151	1.128	1.106	1.082	1.059	1.035	1.012	0.990	0.966	0.942	0.920	0.899	0.876	0.854	0.831	0.810	0.789	0.769	0.748	0.728	0.709	0.690	0.671	0.652	0.635	0.619	0.602	0.588	0.571	0.558	0.544	0.531	0.518	0.506	0.495	0.484	0.474	0.465	0.456	0.449	0.441	0.435	0.429	0.424	0.419	0.414	0.411	0.406	0.404	0.402	0.401	0.399	0.399	0.399	0.399	0.399	0.400	0.401	0.402	0.405	0.406	0.409	0.411	0.412	0.416	0.418	0.421	0.425	0.428	0.431	0.434	0.436	0.440	0.442	0.445	0.449	0.451	0.454	0.456	0.459	0.461	0.464	0.465	0.468	0.470	0.471	0.472	0.475	0.476	0.478	0.479	0.480	0.481	0.481	0.482	0.482	0.484	0.484	0.484	0.485	0.485	0.486	0.486	0.488	0.488	0.489	0.489	0.491	0.492	0.494	0.495	0.498	0.499	0.501	0.504	0.506	0.509	0.512	0.516	0.520	0.524	0.529	0.535	0.540	0.546	0.552	0.559	0.566	0.574	0.582	0.590	0.599	0.608	0.618	0.628	0.638	0.649	0.661	0.672	0.685	0.696	0.710	0.724	0.738	0.751	0.765	0.779	0.792	0.808	0.821	0.838	0.852	0.866	0.882	0.898	0.911	0.928	0.941	0.958	0.971	0.986	1.001	1.015	1.029	1.042	1.055	1.068	1.080	1.092	1.104	1.115	1.126	1.135	1.146	1.155	1.162	1.171	1.179	1.186	1.191	1.198	1.202	1.208	1.211	1.215	1.218	1.220	1.221	1.222	1.224	1.224	1.224	1.224	1.221	1.219	1.218	1.214	1.211	1.209	1.204	1.200	1.196	1.190	1.186	1.181	1.176	1.171	1.166	1.160	1.154	1.150	1.144	1.139	1.132	1.128	1.122	1.115	1.110	1.105	1.101	1.095	1.090	1.086	1.082	1.076	1.072	1.069	1.066	1.062	1.060	1.056	1.054	1.051	1.050	1.048	1.048	1.045	1.044	1.044	1.044	1.042	1.042	1.044	1.044	1.045	1.046	1.048	1.049	1.051	1.054	1.056	1.059	1.061	1.065	1.068	1.071	1.075	1.080	1.082	1.088	1.092	1.096	1.102	1.108	1.112	1.119	1.124	1.130	1.136	1.141	1.148	1.152	1.159	1.165	1.171	1.176	1.182	1.188	1.194	1.199	1.204	1.210	1.215	1.219	1.224	1.228	1.232	1.236	1.239	1.242	1.244	1.248	1.249	1.250	1.251	1.252	1.251	1.251	1.250	1.249	1.246	1.244	1.241	1.238	1.234	1.229	1.225	1.219	1.212	1.206	1.201	1.194	1.188	1.179	1.171	1.164	1.155	1.146	1.140	1.131	1.122	1.112	1.105	1.096	1.088	1.080	1.072	1.065	1.059	1.051	1.045	1.040	1.034	1.030	1.026	1.022	1.020	1.019	1.019	1.018	1.019	1.021	1.024	1.028	1.032	1.039	1.045	1.052	1.061	1.071	1.082	1.094	1.108	1.121	1.136	1.152	1.170	1.189	1.208	1.228	1.248	1.270	1.292	1.315	1.340	1.365	1.390	1.416	1.442	1.470	1.498	1.525	1.554	1.582	1.611	1.640	1.669	1.698	1.726	1.754	1.784	1.811	1.840	1.869	1.895	1.922	1.949	1.975	2.000	2.025	2.049	2.071	2.094	2.116	2.138	2.158	2.178	2.196	2.212	2.230	2.246	2.260	2.274	2.288	2.299	2.310	2.321	2.330	2.339	2.348	2.354	2.360	2.366	2.370	2.376	2.380	2.382	2.386	2.388	2.390	2.391	2.394	2.394	2.395	2.396	2.398	2.398	2.399	2.400	2.401	2.404	2.405	2.408	2.409	2.412	2.416	2.420	2.424	2.430	2.435	2.441	2.448	2.455	2.464	2.474	2.484	2.494	2.505	2.518	2.530	2.544	2.558	2.572	2.589	2.605	2.622	2.640	2.659	2.676	2.696	2.716	2.736	2.758	2.778	2.799	2.820	2.842	2.862	2.885	2.906	2.929	2.950	2.971	2.992	3.014	3.035	3.056	3.075	3.095	3.114	3.131	3.149	3.166	3.182	3.199	3.214	3.229	3.242	3.255	3.268	3.279	3.289	3.298	3.306	3.314	3.321	3.326	3.331	3.336	3.339	3.341	3.342	3.344	3.342	3.342	3.340	3.338	3.334	3.330	3.325	3.320	3.312	3.305	3.298	3.290	3.282	3.272	3.264	3.254	3.244	3.232	3.221	3.210	3.199	3.186	3.174	3.162	3.148	3.135	3.122	3.109	3.096	3.082	3.070	3.056	3.042	3.030	3.016	3.002	2.989	2.975	2.962	2.949	2.936	2.922	2.910	2.898	2.884	2.872	2.860	2.846	2.834	2.822	2.810	2.799	2.786	2.774	2.762	2.751	2.739	2.728	2.715	2.704	2.691	2.680	2.669	2.656	2.644	2.632	2.620	2.608	2.596	2.584	2.570	2.558	2.545	2.531	2.518	2.505	2.491	2.476	2.462	2.446	2.431	2.415	2.400	2.382	2.366	2.349	2.331	2.312	2.295	2.276	2.256	2.236	2.215	2.195	2.172	2.150	2.129	2.105	2.081	2.058	2.033	2.007	1.982	1.955	1.930	1.902	1.876	1.849	1.820	1.792	1.764	1.735	1.704	1.675	1.645	1.615	1.585	1.554	1.524	1.494	1.464	1.432	1.401	1.371	1.340	1.310	1.281	1.251	1.221	1.192	1.165	1.136	1.109	1.081	1.055	1.028	1.002	0.978	0.954	0.931	0.909	0.888	0.866	0.846	0.826	0.809	0.792	0.775	0.761	0.746	0.734	0.721	0.710	0.701	0.691	0.684	0.678	0.671	0.668	0.664	0.661	0.659	0.659	0.659	0.660	0.662	0.665	0.670	0.675	0.681	0.686	0.694	0.701	0.710	0.719	0.729	0.739	0.749	0.760	0.770	0.782	0.794	0.806	0.819	0.830	0.842	0.855	0.866	0.880	0.891	0.904	0.914	0.926	0.936	0.949	0.959	0.969	0.978	0.986	0.995	1.004	1.012	1.020	1.026	1.032	1.039	1.045	1.049	1.054	1.059	1.061	1.065	1.066	1.070	1.071	1.072	1.075	1.075	1.076	1.076	1.078	1.078	1.078	1.078	1.079	1.078	1.079	1.079	1.079	1.079	1.080	1.081	1.081	1.082	1.084	1.086	1.088	1.091	1.094	1.096	1.100	1.105	1.108	1.112	1.119	1.124	1.130	1.136	1.142	1.150	1.158	1.165	1.172	1.181	1.190	1.199	1.209	1.218	1.228	1.238	1.248	1.258	1.268	1.279	1.289	1.300	1.310	1.320	1.331	1.341	1.352	1.362	1.372	1.384	1.394	1.405	1.414	1.425	1.435	1.445	1.454	1.465	1.474	1.484	1.494	1.501	1.511	1.521	1.530	1.538	1.546	1.556	1.565	1.572	1.581	1.590	1.599	1.606	1.615	1.624	1.632	1.640	1.649	1.656	1.664	1.672	1.681	1.690	1.698	1.706	1.715	1.724	1.730	1.739	1.749	1.758	1.766	1.775	1.782	1.791	1.800	1.810	1.818	1.828	1.836	1.846	1.856	1.866	1.875	1.885	1.895	1.906	1.918	1.928	1.940	1.951	1.962	1.975	1.988	2.001	2.014	2.027	2.042	2.056	2.071	2.088	2.104	2.120	2.138	2.154	2.172	2.191	2.210	2.230	2.250	2.271	2.292	2.315	2.338	2.360	2.382	2.408	2.432	2.458	2.484	2.510	2.536	2.564	2.591	2.618	2.646	2.675	2.705	2.732	2.762	2.791	2.822	2.851	2.881	2.911	2.941	2.971	3.001	3.031	3.061	3.090	3.120	3.149	3.178	3.206	3.235	3.262	3.290	3.316	3.344	3.370	3.396	3.420	3.445	3.469	3.491	3.515	3.535	3.556	3.578	3.596	3.615	3.635	3.651	3.669	3.682	3.699	3.712	3.726	3.739	3.750	3.761	3.771	3.781	3.790	3.798	3.804	3.810	3.814	3.819	3.822	3.826	3.828	3.829	3.830	3.830	3.829	3.828	3.825	3.822	3.819	3.815	3.811	3.806	3.799	3.792	3.786	3.779	3.771	3.762	3.755	3.746	3.738	3.728	3.719	3.709	3.699	3.688	3.678	3.668	3.658	3.648	3.636	3.626	3.616	3.606	3.596	3.588	3.578	3.569	3.560	3.551	3.542	3.535	3.528	3.520	3.512	3.508	3.501	3.496	3.492	3.488	3.484	3.480	3.478	3.475	3.474	3.471	3.471	3.471	3.471	3.471	3.472	3.474	3.475	3.478	3.480	3.482	3.486	3.489	3.492	3.496	3.500	3.504	3.508	3.511	3.515	3.519	3.521	3.525	3.529	3.531	3.534	3.536	3.536	3.539	3.540	3.540	3.540	3.539	3.539	3.536	3.532	3.529	3.525	3.520	3.514	3.509	3.501	3.491	3.482	3.472	3.460	3.449	3.435	3.421	3.406	3.391	3.375	3.356	3.339	3.319	3.299	3.276	3.254	3.231	3.208	3.184	3.158	3.132	3.106	3.078	3.050	3.021	2.991	2.961	2.931	2.901	2.871	2.839	2.806	2.775	2.742	2.710	2.678	2.645	2.612	2.579	2.545	2.512	2.480	2.448	2.415	2.384	2.351	2.319	2.288	2.258	2.226	2.196	2.166	2.136	2.109	2.080	2.052	2.025	1.999	1.972	1.948	1.922	1.900	1.876	1.854	1.832	1.811	1.791	1.771	1.752	1.734	1.718	1.700	1.685	1.670	1.655	1.642	1.630	1.616	1.605	1.594	1.584	1.574	1.564	1.556	1.549	1.540	1.534	1.526	1.519	1.514	1.508	1.502	1.498	1.492	1.486	1.482	1.478	1.474	1.469	1.464	1.458	1.454	1.450	1.444	1.439	1.432	1.426	1.420	1.412	1.405	1.398	1.390	1.381	1.371	1.361	1.352	1.342	1.331	1.319	1.306	1.292	1.280	1.265	1.251	1.236	1.221	1.205	1.188	1.171	1.154	1.135	1.118	1.099	1.080	1.060	1.041	1.021	1.001	0.981	0.960	0.940	0.919	0.899	0.878	0.856	0.836	0.816	0.795	0.776	0.755	0.736	0.716	0.696	0.678	0.659	0.641	0.622	0.605	0.589	0.571	0.555	0.540	0.522	0.509	0.494	0.480	0.466	0.452	0.440	0.428	0.416	0.405	0.394	0.382	0.372	0.364	0.354	0.345	0.336	0.329	0.321	0.314	0.306	0.299	0.292	0.285	0.281	0.274	0.269	0.264	0.258	0.254	0.249	0.244	0.239	0.235	0.230	0.226	0.222	0.218	0.214	0.210	0.206	0.202	0.199	0.196	0.194	0.190	0.185	0.182	0.180	0.176	0.172	0.170	0.166	0.164	0.161	0.158	0.155	0.152	0.149	0.148	0.145	0.141	0.140	0.138	0.135	0.134	0.130	0.129	0.128	0.126	0.124	0.122	0.121	0.120	0.119	0.119	0.118	0.116	0.116	0.116	0.115	0.115	0.116	0.115	0.116	0.116	0.116	0.118	0.119	0.120	0.120	0.122	0.124	0.126	0.128	0.130	0.131	0.135	0.138	0.140	0.142	0.145	0.150	0.152	0.155	0.160	0.162	0.166	0.170	0.175	0.178	0.182	0.186	0.191	0.194	0.198	0.201	0.206	0.210	0.214	0.218	0.221	0.224	0.228	0.230	0.232	0.235	0.238	0.239	0.241	0.242	0.242	0.244	0.244	0.244	0.244	0.241	0.241	0.239	0.236	0.234	0.231	0.228	0.224	0.219	0.214	0.208	0.202	0.196	0.189	0.181	0.174	0.165	0.156	0.148	0.138	0.128	0.118	0.106	0.098	0.085	0.075	0.064	0.052	0.040	0.029	0.018	0.005	-0.006	-0.019	-0.029	-0.040	-0.051	-0.064	-0.074	-0.084	-0.094	-0.104	-0.114	-0.122	-0.131	-0.140	-0.148	-0.155	-0.161	-0.168	-0.172	-0.178	-0.181	-0.185	-0.189	-0.192	-0.194	-0.194	-0.195	-0.195	-0.194	-0.192	-0.191	-0.188	-0.184	-0.180	-0.175	-0.170	-0.165	-0.158	-0.152	-0.144	-0.138	-0.129	-0.120	-0.111	-0.100	-0.090	-0.080	-0.070	-0.058	-0.048	-0.035	-0.024	-0.011	0.000	0.012	0.025	0.038	0.049	0.061	0.074	0.085	0.098	0.109	0.121	0.132	0.144	0.155	0.164	0.175	0.185	0.195	0.204	0.211	0.220	0.228	0.235	0.241	0.248	0.252	0.259	0.262	0.266	0.270	0.272	0.275	0.276	0.278	0.278	0.278	0.276	0.275	0.274	0.271	0.268	0.265	0.261	0.258	0.252	0.248	0.242	0.238	0.230	0.225	0.219	0.212	0.205	0.200	0.192	0.186	0.179	0.172	0.166	0.160	0.155	0.149	0.144	0.139	0.134	0.130	0.125	0.124	0.120	0.118	0.118	0.116	0.116	0.118	0.118	0.120	0.124	0.126	0.131	0.138	0.142	0.149	0.158	0.166	0.176	0.185	0.196	0.208	0.221	0.234	0.248	0.262	0.279	0.295	0.311	0.330	0.348	0.365	0.385	0.405	0.425	0.445	0.468	0.488	0.510	0.532	0.555	0.578	0.600	0.624	0.648	0.670	0.694	0.716	0.740	0.762	0.786	0.808	0.831	0.855	0.876	0.899	0.921	0.942	0.965	0.985	1.006	1.026	1.048	1.066	1.086	1.105	1.122	1.141	1.159	1.176	1.194	1.209	1.224	1.240	1.254	1.269	1.282	1.295	1.308	1.320	1.332	1.344	1.355	1.365	1.375	1.385	1.394	1.404	1.412	1.420	1.429	1.436	1.445	1.451	1.459	1.465	1.472	1.478	1.484	1.490	1.496	1.501	1.508	1.512	1.518	1.522	1.528	1.532	1.539	1.542	1.549	1.554	1.559	1.564	1.569	1.574	1.579	1.584	1.589	1.595	1.600	1.605	1.610	1.616	1.621	1.626	1.632	1.638	1.642	1.648	1.654	1.659	1.664	1.669	1.675	1.680	1.685	1.690	1.695	1.699	1.704	1.709	1.712	1.715	1.720	1.724	1.726	1.730	1.732	1.734	1.736	1.739	1.739	1.740	1.741	1.740	1.740	1.740	1.739	1.738	1.736	1.732	1.730	1.726	1.722	1.718	1.714	1.709	1.704	1.696	1.690	1.684	1.675	1.668	1.661	1.651	1.642	1.632	1.624	1.614	1.602	1.591	1.580	1.570	1.558	1.548	1.535	1.524	1.512	1.500	1.488	1.476	1.464	1.452	1.441	1.429	1.419	1.406	1.395	1.385	1.374	1.364	1.354	1.344	1.335	1.325	1.318	1.310	1.302	1.295	1.289	1.282	1.276	1.271	1.269	1.264	1.260	1.258	1.255	1.254	1.252	1.251	1.251	1.251	1.252	1.254	1.255	1.258	1.260	1.262	1.266	1.270	1.274	1.278	1.282	1.286	1.291	1.298	1.302	1.308	1.312	1.318	1.324	1.329	1.334	1.339	1.345	1.350	1.355	1.360	1.364	1.369	1.372	1.376	1.379	1.381	1.384	1.386	1.388	1.390	1.390	1.391	1.391	1.391	1.390	1.389	1.386	1.384	1.382	1.378	1.374	1.370	1.366	1.361	1.355	1.350	1.342	1.336	1.330	1.322	1.314	1.305	1.296	1.289	1.279	1.269	1.260	1.249	1.240	1.230	1.219	1.209	1.199	1.188	1.178	1.168	1.156	1.145	1.135	1.124	1.114	1.105	1.094	1.085	1.075	1.065	1.058	1.048	1.039	1.031	1.025	1.016	1.010	1.002	0.998	0.991	0.986	0.981	0.978	0.974	0.970	0.968	0.966	0.965	0.962	0.962	0.964	0.964	0.965	0.966	0.969	0.971	0.975	0.979	0.982	0.988	0.991	0.999	1.004	1.010	1.018	1.024	1.030	1.039	1.046	1.054	1.064	1.071	1.080	1.089	1.098	1.106	1.115	1.124	1.132	1.142	1.151	1.160	1.168	1.175	1.184	1.191	1.199	1.205	1.211	1.219	1.224	1.229	1.232	1.238	1.241	1.244	1.248	1.249	1.250	1.250	1.250	1.249	1.248	1.246	1.244	1.241	1.238	1.234	1.228	1.222	1.216	1.210	1.202	1.194	1.186	1.178	1.169	1.160	1.150	1.140	1.129	1.120	1.109	1.098	1.088	1.076	1.066	1.054	1.044	1.032	1.022	1.012	1.001	0.991	0.982	0.972	0.964	0.955	0.948	0.940	0.932	0.926	0.920	0.916	0.910	0.906	0.904	0.900	0.898	0.896	0.896	0.895	0.895	0.898	0.899	0.901	0.904	0.908	0.911	0.916	0.921	0.928	0.934	0.940	0.946	0.952	0.961	0.969	0.975	0.984	0.992	1.001	1.009	1.018	1.026	1.035	1.042	1.051	1.059	1.068	1.075	1.081	1.089	1.096	1.101	1.106	1.111	1.115	1.120	1.124	1.128	1.129	1.130	1.131	1.131	1.131	1.130	1.129	1.126	1.124	1.120	1.115	1.109	1.102	1.096	1.089	1.080	1.071	1.062	1.051	1.041	1.030	1.018	1.004	0.991	0.978	0.962	0.948	0.932	0.916	0.900	0.884	0.866	0.849	0.831	0.814	0.795	0.778	0.759	0.740	0.721	0.702	0.684	0.666	0.646	0.628	0.609	0.590	0.574	0.555	0.538	0.520	0.502	0.485	0.470	0.454	0.438	0.422	0.408	0.392	0.379	0.365	0.352	0.340	0.329	0.316	0.306	0.295	0.286	0.278	0.269	0.261	0.254	0.246	0.241	0.236	0.231	0.226	0.222	0.220	0.218	0.214	0.212	0.212	0.211	0.211	0.212	0.212	0.214	0.216	0.218	0.220	0.224	0.228	0.231	0.235	0.239	0.244	0.249	0.251	0.256	0.262	0.268	0.274	0.278	0.284	0.290	0.296	0.301	0.308	0.312	0.319	0.325	0.330	0.336	0.340	0.346	0.352	0.356	0.362	0.368	0.372	0.376	0.381	0.385	0.391	0.395	0.399	0.402	0.406	0.410	0.414	0.418	0.421	0.424	0.428	0.431	0.434	0.438	0.440	0.444	0.446	0.449	0.452	0.456	0.459	0.461	0.466	0.469	0.472	0.476	0.480	0.484	0.489	0.492	0.496	0.501	0.507	0.512	0.519	0.524	0.530	0.536	0.542	0.550	0.558	0.566	0.574	0.581	0.590	0.600	0.610	0.620	0.630	0.640	0.651	0.662	0.674	0.686	0.700	0.712	0.725	0.739	0.754	0.766	0.781	0.796	0.812	0.828	0.844	0.861	0.876	0.892	0.910	0.929	0.945	0.964	0.981	0.999	1.018	1.036	1.055	1.074	1.091	1.110	1.128	1.146	1.164	1.182	1.201	1.219	1.235	1.254	1.271	1.288	1.304	1.320	1.336	1.352	1.366	1.381	1.395	1.409	1.421	1.435	1.446	1.459	1.469	1.480	1.491	1.500	1.509	1.518	1.525	1.532	1.540	1.545	1.551	1.556	1.560	1.565	1.568	1.571	1.574	1.578	1.579	1.580	1.581	1.584	1.584	1.584	1.584	1.584	1.585	1.584	1.584	1.585	1.584	1.584	1.584	1.584	1.582	1.584	1.584	1.585	1.585	1.586	1.588	1.589	1.590	1.592	1.595	1.596	1.600	1.602	1.606	1.610	1.614	1.619	1.622	1.628	1.634	1.640	1.645	1.651	1.658	1.664	1.671	1.678	1.684	1.691	1.700	1.706	1.714	1.721	1.728	1.736	1.744	1.750	1.758	1.764	1.771	1.776	1.784	1.790	1.795	1.800	1.805	1.810	1.814	1.818	1.820	1.822	1.825	1.828	1.828	1.829	1.829	1.829	1.828	1.826	1.822	1.820	1.816	1.812	1.808	1.801	1.795	1.789	1.781	1.772	1.764	1.755	1.746	1.735	1.722	1.711	1.699	1.686	1.674	1.661	1.646	1.632	1.618	1.604	1.589	1.572	1.558	1.541	1.525	1.511	1.495	1.479	1.464	1.448	1.432	1.418	1.402	1.388	1.374	1.360	1.346	1.334	1.321	1.309	1.298	1.286	1.276	1.268	1.259	1.250	1.244	1.236	1.231	1.226	1.222	1.219	1.216	1.215	1.215	1.215	1.216	1.219	1.221	1.225	1.230	1.235	1.241	1.248	1.256	1.264	1.274	1.284	1.295	1.306	1.318	1.331	1.344	1.358	1.372	1.388	1.402	1.418	1.434	1.451	1.468	1.484	1.501	1.519	1.536	1.554	1.571	1.589	1.608	1.626	1.644	1.661	1.679	1.698	1.715	1.734	1.751	1.769	1.785	1.802	1.819	1.835	1.851	1.868	1.882	1.899	1.914	1.929	1.942	1.956	1.971	1.985	1.998	2.010	2.022	2.035	2.046	2.058	2.069	2.080	2.090	2.100	2.110	2.119	2.129	2.138	2.146	2.155	2.162	2.169	2.178	2.184	2.191	2.199	2.205	2.212	2.219	2.224	2.230	2.236	2.241	2.248	2.252	2.259	2.264	2.269	2.274	2.279	2.284	2.289	2.294	2.299	2.302	2.309	2.312	2.316	2.321	2.326	2.331	2.334	2.339	2.344	2.348	2.351	2.356	2.360	2.364	2.368	2.371	2.375	2.378	2.381	2.386	2.389	2.391	2.395	2.398	2.400	2.402	2.404	2.405	2.408	2.409	2.410	2.412	2.412	2.412	2.412	2.412	2.411	2.411	2.410	2.408	2.406	2.404	2.401	2.396	2.394	2.389	2.385	2.380	2.375	2.369	2.362	2.356	2.348	2.340	2.332	2.324	2.314	2.305	2.294	2.282	2.271	2.260	2.248	2.235	2.221	2.206	2.192	2.178	2.162	2.146	2.130	2.112	2.096	2.078	2.061	2.041	2.022	2.004	1.984	1.964	1.945	1.924	1.902	1.882	1.860	1.840	1.818	1.796	1.774	1.752	1.730	1.706	1.685	1.662	1.640	1.618	1.595	1.572	1.550	1.528	1.506	1.484	1.461	1.440	1.419	1.398	1.376	1.354	1.334	1.312	1.292	1.272	1.252	1.231	1.211	1.192	1.174	1.154	1.135	1.116	1.098	1.079	1.061	1.044	1.025	1.009	0.991	0.974	0.958	0.941	0.924	0.908	0.891	0.875	0.860	0.844	0.829	0.812	0.796	0.782	0.766	0.751	0.735	0.720	0.705	0.689	0.674	0.659	0.644	0.629	0.614	0.598	0.581	0.566	0.551	0.536	0.521	0.505	0.490	0.474	0.459	0.442	0.428	0.412	0.398	0.382	0.365	0.351	0.335	0.320	0.304	0.289	0.274	0.259	0.244	0.229	0.214	0.199	0.184	0.170	0.155	0.141	0.126	0.112	0.100	0.086	0.072	0.060	0.049	0.036	0.024	0.012	0.000	-0.010	-0.021	-0.030	-0.041	-0.050	-0.060	-0.069	-0.078	-0.085	-0.092	-0.100	-0.108	-0.114	-0.120	-0.126	-0.131	-0.136	-0.140	-0.144	-0.148	-0.151	-0.154	-0.156	-0.159	-0.160	-0.162	-0.162	-0.164	-0.165	-0.164	-0.164	-0.164	-0.164	-0.162	-0.161	-0.160	-0.159	-0.156	-0.155	-0.152	-0.150	-0.148	-0.145	-0.142	-0.140	-0.138	-0.134	-0.131	-0.129	-0.125	-0.122	-0.119	-0.116	-0.114	-0.111	-0.109	-0.106	-0.104	-0.102	-0.100	-0.098	-0.096	-0.095	-0.094	-0.092	-0.091	-0.091	-0.091	-0.090	-0.090	-0.091	-0.091	-0.092	-0.094	-0.095	-0.096	-0.099	-0.101	-0.104	-0.105	-0.109	-0.114	-0.118	-0.120	-0.125	-0.129	-0.134	-0.139	-0.144	-0.149	-0.154	-0.159	-0.164	-0.169	-0.175	-0.180	-0.185	-0.191	-0.195	-0.200	-0.205	-0.209	-0.212	-0.218	-0.221	-0.225	-0.228	-0.230	-0.231	-0.232	-0.234	-0.234	-0.234	-0.232	-0.231	-0.229	-0.226	-0.222	-0.218	-0.211	-0.205	-0.198	-0.190	-0.181	-0.171	-0.160	-0.148	-0.135	-0.121	-0.108	-0.092	-0.076	-0.060	-0.041	-0.024	-0.004	0.016	0.038	0.059	0.081	0.104	0.128	0.151	0.176	0.200	0.226	0.251	0.278	0.302	0.330	0.356	0.382	0.409	0.436	0.462	0.489	0.515	0.540	0.565	0.590	0.615	0.639	0.662	0.686	0.710	0.731	0.754	0.774	0.794	0.812	0.831	0.849	0.868	0.882	0.898	0.912	0.925	0.940	0.950	0.962	0.972	0.981	0.991	1.000	1.008	1.014	1.019	1.024	1.029	1.031	1.035	1.039	1.040	1.042	1.045	1.045	1.046	1.048	1.049	1.049	1.049	1.050	1.050	1.050	1.051	1.051	1.054	1.055	1.056	1.058	1.061	1.064	1.068	1.070	1.075	1.081	1.086	1.092	1.099	1.108	1.115	1.125	1.134	1.146	1.156	1.169	1.181	1.195	1.208	1.224	1.239	1.255	1.271	1.289	1.306	1.324	1.344	1.362	1.382	1.402	1.422	1.444	1.465	1.485	1.508	1.529	1.550	1.571	1.594	1.615	1.636	1.656	1.678	1.699	1.720	1.740	1.760	1.778	1.798	1.816	1.834	1.851	1.868	1.882	1.899	1.915	1.929	1.942	1.955	1.968	1.980	1.991	2.001	2.010	2.019	2.027	2.036	2.042	2.049	2.055	2.060	2.064	2.069	2.071	2.075	2.076	2.079	2.080	2.081	2.081	2.080	2.080	2.079	2.076	2.075	2.074	2.070	2.069	2.066	2.062	2.060	2.056	2.052	2.049	2.045	2.040	2.038	2.033	2.029	2.025	2.021	2.016	2.013	2.007	2.005	2.001	1.996	1.992	1.989	1.985	1.982	1.979	1.976	1.974	1.970	1.968	1.965	1.964	1.961	1.959	1.958	1.958	1.955	1.955	1.955	1.955	1.955	1.955	1.956	1.956	1.958	1.959	1.961	1.964	1.965	1.969	1.972	1.976	1.979	1.982	1.986	1.991	1.996	2.002	2.007	2.013	2.019	2.025	2.031	2.039	2.044	2.051	2.059	2.066	2.075	2.081	2.089	2.096	2.104	2.111	2.118	2.125	2.132	2.140	2.148	2.154	2.160	2.166	2.174	2.179	2.184	2.189	2.194	2.199	2.202	2.205	2.209	2.211	2.214	2.216	2.216	2.219	2.219	2.218	2.218	2.215	2.214	2.211	2.209	2.205	2.201	2.196	2.192	2.186	2.181	2.175	2.169	2.161	2.155	2.148	2.139	2.131	2.122	2.115	2.106	2.098	2.088	2.079	2.070	2.060	2.050	2.041	2.033	2.022	2.014	2.004	1.996	1.986	1.978	1.969	1.961	1.952	1.945	1.936	1.929	1.921	1.914	1.909	1.901	1.895	1.889	1.882	1.876	1.870	1.864	1.860	1.854	1.849	1.844	1.840	1.836	1.830	1.826	1.822	1.818	1.814	1.810	1.806	1.801	1.798	1.792	1.789	1.785	1.780	1.775	1.771	1.766	1.761	1.756	1.751	1.745	1.739	1.734	1.728	1.720	1.714	1.708	1.700	1.694	1.685	1.676	1.669	1.660	1.650	1.640	1.630	1.621	1.611	1.600	1.588	1.578	1.565	1.552	1.540	1.526	1.514	1.500	1.486	1.471	1.456	1.441	1.426	1.410	1.394	1.378	1.361	1.342	1.326	1.309	1.291	1.272	1.255	1.238	1.219	1.200	1.181	1.162	1.144	1.125	1.105	1.088	1.068	1.050	1.031	1.011	0.992	0.975	0.958	0.939	0.921	0.904	0.886	0.870	0.855	0.838	0.821	0.806	0.792	0.778	0.765	0.750	0.738	0.726	0.714	0.702	0.692	0.681	0.671	0.664	0.655	0.646	0.640	0.634	0.628	0.621	0.616	0.612	0.608	0.604	0.601	0.599	0.596	0.594	0.592	0.592	0.591	0.591	0.592	0.591	0.592	0.594	0.595	0.598	0.599	0.600	0.601	0.604	0.606	0.608	0.610	0.611	0.615	0.618	0.619	0.621	0.624	0.626	0.628	0.630	0.632	0.634	0.635	0.638	0.639	0.640	0.642	0.642	0.644	0.645	0.646	0.648	0.648	0.649	0.650	0.649	0.650	0.650	0.650	0.651	0.652	0.652	0.652	0.654	0.654	0.654	0.655	0.656	0.656	0.658	0.660	0.661	0.662	0.665	0.668	0.669	0.671	0.674	0.678	0.680	0.684	0.688	0.691	0.695	0.700	0.705	0.710	0.715	0.722	0.728	0.734	0.740	0.749	0.755	0.762	0.770	0.779	0.788	0.795	0.805	0.815	0.824	0.834	0.845	0.855	0.865	0.876	0.886	0.898	0.909	0.920	0.931	0.942	0.954	0.965	0.978	0.990	1.001	1.012	1.024	1.035	1.048	1.060	1.071	1.081	1.092	1.105	1.115	1.125	1.135	1.145	1.154	1.165	1.174	1.182	1.190	1.199	1.206	1.214	1.221	1.228	1.234	1.239	1.244	1.250	1.255	1.259	1.261	1.264	1.266	1.269	1.271	1.272	1.274	1.274	1.274	1.272	1.271	1.270	1.269	1.266	1.264	1.261	1.258	1.255	1.251	1.248	1.242	1.239	1.234	1.230	1.226	1.221	1.216	1.211	1.206	1.202	1.198	1.192	1.188	1.184	1.179	1.175	1.171	1.169	1.165	1.162	1.160	1.159	1.156	1.155	1.154	1.154	1.154	1.154	1.154	1.155	1.156	1.158	1.161	1.165	1.168	1.171	1.176	1.180	1.185	1.191	1.198	1.204	1.211	1.219	1.226	1.234	1.241	1.250	1.260	1.270	1.279	1.289	1.300	1.310	1.320	1.330	1.341	1.352	1.364	1.375	1.386	1.398	1.409	1.420	1.431	1.442	1.452	1.462	1.474	1.484	1.495	1.505	1.514	1.524	1.532	1.541	1.550	1.558	1.564	1.571	1.578	1.584	1.590	1.595	1.599	1.602	1.608	1.609	1.612	1.614	1.615	1.616	1.615	1.615	1.614	1.611	1.609	1.606	1.602	1.598	1.594	1.588	1.581	1.575	1.569	1.562	1.554	1.545	1.538	1.529	1.521	1.511	1.501	1.492	1.484	1.472	1.462	1.454	1.444	1.434	1.425	1.416	1.408	1.399	1.391	1.384	1.376	1.370	1.364	1.359	1.355	1.350	1.348	1.345	1.344	1.342	1.344	1.346	1.348	1.351	1.356	1.361	1.368	1.376	1.385	1.395	1.406	1.418	1.431	1.446	1.461	1.479	1.496	1.515	1.535	1.555	1.576	1.600	1.622	1.648	1.672	1.698	1.724	1.750	1.778	1.806	1.835	1.862	1.891	1.921	1.951	1.979	2.009	2.038	2.066	2.096	2.125	2.154	2.181	2.208	2.235	2.262	2.288	2.312	2.338	2.361	2.384	2.405	2.426	2.446	2.465	2.484	2.500	2.516	2.531	2.546	2.559	2.570	2.581	2.590	2.599	2.608	2.614	2.619	2.625	2.629	2.631	2.635	2.636	2.638	2.638	2.638	2.636	2.635	2.634	2.631	2.630	2.628	2.625	2.621	2.619	2.616	2.612	2.610	2.608	2.606	2.604	2.601	2.601	2.601	2.601	2.601	2.601	2.604	2.606	2.609	2.612	2.616	2.621	2.629	2.635	2.644	2.651	2.661	2.670	2.682	2.692	2.706	2.719	2.732	2.748	2.762	2.779	2.795	2.812	2.830	2.849	2.868	2.885	2.905	2.925	2.945	2.964	2.985	3.005	3.025	3.045	3.066	3.086	3.105	3.125	3.146	3.165	3.184	3.202	3.220	3.238	3.255	3.271	3.288	3.302	3.318	3.331	3.345	3.358	3.370	3.382	3.391	3.402	3.411	3.420	3.429	3.435	3.442	3.448	3.452	3.456	3.461	3.464	3.466	3.469	3.469	3.471	3.470	3.470	3.469	3.468	3.465	3.462	3.460	3.458	3.454	3.450	3.446	3.442	3.438	3.432	3.428	3.421	3.416	3.410	3.405	3.399	3.392	3.386	3.379	3.372	3.366	3.360	3.354	3.346	3.340	3.334	3.326	3.319	3.311	3.305	3.298	3.290	3.282	3.275	3.268	3.260	3.252	3.245	3.236	3.228	3.220	3.211	3.204	3.195	3.186	3.178	3.168	3.160	3.150	3.140	3.131	3.122	3.111	3.101	3.090	3.080	3.069	3.059	3.046	3.035	3.024	3.012	2.999	2.986	2.974	2.961	2.948	2.935	2.920	2.906	2.891	2.876	2.861	2.845	2.830	2.814	2.796	2.779	2.761	2.744	2.725	2.706	2.686	2.666	2.646	2.625	2.604	2.582	2.559	2.536	2.512	2.489	2.464	2.439	2.414	2.388	2.361	2.335	2.306	2.279	2.249	2.219	2.190	2.159	2.129	2.098	2.066	2.034	2.002	1.970	1.938	1.905	1.871	1.838	1.805	1.771	1.738	1.705	1.672	1.639	1.606	1.574	1.541	1.510	1.479	1.446	1.416	1.386	1.358	1.329	1.301	1.274	1.246	1.222	1.198	1.174	1.151	1.129	1.109	1.089	1.071	1.054	1.038	1.022	1.009	0.996	0.984	0.975	0.965	0.958	0.951	0.944	0.940	0.936	0.932	0.932	0.931	0.931	0.932	0.934	0.938	0.940	0.945	0.950	0.956	0.961	0.968	0.975	0.981	0.989	0.998	1.006	1.014	1.022	1.031	1.040	1.048	1.055	1.064	1.072	1.079	1.086	1.092	1.099	1.106	1.111	1.116	1.120	1.125	1.128	1.131	1.134	1.135	1.135	1.136	1.136	1.136	1.135	1.134	1.132	1.130	1.126	1.124	1.120	1.115	1.111	1.105	1.101	1.095	1.090	1.084	1.079	1.072	1.066	1.060	1.054	1.049	1.044	1.038	1.032	1.028	1.022	1.019	1.014	1.010	1.006	1.004	1.001	1.000	0.998	0.998	0.996	0.996	0.998	0.999	1.000	1.002	1.005	1.008	1.012	1.016	1.022	1.026	1.032	1.040	1.045	1.052	1.061	1.069	1.078	1.086	1.095	1.106	1.115	1.126	1.136	1.146	1.158	1.169	1.180	1.192	1.204	1.215	1.228	1.240	1.252	1.264	1.276	1.289	1.301	1.314	1.328	1.339	1.352	1.366	1.379	1.391	1.404	1.418	1.431	1.442	1.456	1.469	1.482	1.494	1.508	1.520	1.532	1.546	1.558	1.571	1.584	1.596	1.609	1.622	1.635	1.646	1.660	1.671	1.684	1.696	1.709	1.720	1.732	1.745	1.756	1.769	1.780	1.791	1.802	1.815	1.825	1.838	1.848	1.860	1.871	1.882	1.894	1.905	1.916	1.928	1.939	1.950	1.962	1.974	1.986	1.999	2.011	2.024	2.038	2.050	2.064	2.078	2.092	2.108	2.122	2.138	2.155	2.171	2.188	2.206	2.224	2.244	2.262	2.282	2.304	2.324	2.346	2.369	2.391	2.416	2.440	2.465	2.490	2.518	2.544	2.570	2.598	2.626	2.655	2.684	2.712	2.742	2.774	2.804	2.835	2.865	2.896	2.926	2.959	2.990	3.021	3.052	3.084	3.115	3.145	3.176	3.206	3.236	3.266	3.296	3.325	3.354	3.381	3.409	3.435	3.462	3.488	3.512	3.538	3.562	3.585	3.606	3.629	3.650	3.669	3.690	3.706	3.725	3.742	3.758	3.772	3.788	3.800	3.812	3.825	3.836	3.846	3.855	3.865	3.874	3.879	3.886	3.891	3.895	3.900	3.902	3.905	3.908	3.908	3.908	3.908	3.908	3.906	3.905	3.901	3.898	3.895	3.890	3.885	3.880	3.875	3.869	3.862	3.855	3.848	3.840	3.832	3.822	3.814	3.806	3.796	3.788	3.778	3.769	3.758	3.749	3.739	3.729	3.719	3.709	3.699	3.690	3.680	3.670	3.661	3.651	3.642	3.634	3.625	3.618	3.610	3.602	3.596	3.590	3.584	3.578	3.571	3.568	3.562	3.558	3.555	3.552	3.549	3.548	3.545	3.544	3.542	3.542	3.544	3.544	3.545	3.546	3.549	3.551	3.554	3.556	3.560	3.562	3.566	3.570	3.575	3.579	3.582	3.588	3.591	3.595	3.599	3.604	3.608	3.611	3.614	3.618	3.620	3.622	3.625	3.625	3.628	3.628	3.628	3.626	3.625	3.624	3.621	3.618	3.612	3.608	3.601	3.595	3.586	3.579	3.569	3.559	3.546	3.535	3.521	3.508	3.492	3.476	3.459	3.441	3.422	3.401	3.380	3.359	3.336	3.312	3.289	3.264	3.239	3.211	3.185	3.156	3.129	3.099	3.069	3.039	3.009	2.978	2.945	2.914	2.881	2.849	2.816	2.782	2.750	2.716	2.684	2.650	2.618	2.585	2.550	2.518	2.486	2.454	2.421	2.390	2.358	2.328	2.296	2.266	2.238	2.208	2.179	2.150	2.122	2.098	2.070	2.045	2.020	1.995	1.971	1.949	1.926	1.905	1.884	1.865	1.844	1.826	1.809	1.791	1.776	1.759	1.744	1.729	1.716	1.702	1.690	1.679	1.666	1.655	1.646	1.636	1.626	1.618	1.609	1.602	1.594	1.586	1.580	1.571	1.565	1.559	1.552	1.546	1.539	1.534	1.528	1.521	1.515	1.508	1.501	1.494	1.488	1.480	1.472	1.464	1.456	1.448	1.439	1.430	1.420	1.409	1.399	1.389	1.376	1.365	1.352	1.339	1.326	1.312	1.299	1.284	1.269	1.252	1.238	1.221	1.204	1.188	1.170	1.152	1.135	1.116	1.099	1.081	1.062	1.044	1.025	1.005	0.988	0.968	0.949	0.930	0.911	0.892	0.875	0.856	0.838	0.820	0.801	0.785	0.769	0.751	0.735	0.719	0.704	0.688	0.672	0.659	0.645	0.630	0.618	0.605	0.594	0.581	0.570	0.559	0.549	0.539	0.530	0.520	0.511	0.504	0.496	0.489	0.482	0.475	0.469	0.464	0.456	0.451	0.448	0.442	0.436	0.434	0.429	0.425	0.421	0.418	0.415	0.410	0.406	0.404	0.400	0.398	0.394	0.390	0.388	0.384	0.381	0.378	0.375	0.371	0.368	0.365	0.360	0.358	0.354	0.350	0.346	0.342	0.339	0.335	0.331	0.328	0.324	0.319	0.315	0.311	0.308	0.304	0.299	0.296	0.292	0.289	0.285	0.281	0.279	0.276	0.272	0.270	0.268	0.265	0.264	0.261	0.260	0.259	0.258	0.256	0.255	0.255	0.256	0.255	0.258	0.258	0.259	0.261	0.262	0.265	0.268	0.271	0.274	0.279	0.282	0.288	0.291	0.296	0.301	0.306	0.312	0.319	0.325	0.331	0.338	0.345	0.351	0.359	0.365	0.372	0.380	0.386	0.395	0.401	0.409	0.415	0.422	0.430	0.436	0.444	0.450	0.455	0.460	0.465	0.471	0.475	0.480	0.484	0.488	0.490	0.492	0.495	0.496	0.498	0.499	0.499	0.498	0.498	0.496	0.494	0.492	0.489	0.486	0.481	0.478	0.471	0.466	0.460	0.454	0.448	0.440	0.431	0.424	0.415	0.406	0.398	0.389	0.378	0.369	0.358	0.349	0.338	0.328	0.316	0.306	0.295	0.285	0.275	0.264	0.254	0.242	0.232	0.222	0.212	0.202	0.194	0.185	0.176	0.168	0.159	0.152	0.146	0.139	0.132	0.126	0.121	0.116	0.111	0.108	0.104	0.100	0.098	0.096	0.095	0.094	0.094	0.094	0.094	0.095	0.098	0.099	0.101	0.104	0.109	0.112	0.116	0.120	0.126	0.131	0.138	0.145	0.151	0.159	0.166	0.174	0.182	0.190	0.199	0.209	0.218	0.226	0.238	0.246	0.256	0.266	0.275	0.286	0.295	0.305	0.315	0.325	0.334	0.344	0.352	0.362	0.371	0.380	0.388	0.396	0.404	0.411	0.418	0.424	0.429	0.435	0.440	0.444	0.449	0.451	0.454	0.456	0.458	0.459	0.459	0.458	0.456	0.454	0.451	0.449	0.444	0.439	0.435	0.429	0.422	0.415	0.409	0.400	0.392	0.384	0.375	0.365	0.356	0.346	0.336	0.326	0.315	0.305	0.294	0.284	0.274	0.264	0.254	0.244	0.235	0.225	0.216	0.208	0.200	0.192	0.185	0.180	0.175	0.170	0.166	0.162	0.161	0.160	0.159	0.160	0.161	0.164	0.166	0.171	0.176	0.182	0.189	0.198	0.205	0.215	0.226	0.238	0.251	0.264	0.279	0.294	0.309	0.325	0.342	0.361	0.380	0.399	0.419	0.439	0.459	0.481	0.502	0.524	0.546	0.570	0.591	0.614	0.638	0.659	0.682	0.705	0.728	0.750	0.772	0.794	0.816	0.838	0.859	0.880	0.901	0.921	0.941	0.961	0.980	0.999	1.018	1.035	1.051	1.068	1.084	1.099	1.114	1.129	1.142	1.156	1.169	1.181	1.191	1.202	1.212	1.224	1.234	1.242	1.251	1.260	1.268	1.275	1.282	1.289	1.296	1.301	1.308	1.314	1.320	1.324	1.329	1.335	1.339	1.342	1.348	1.351	1.355	1.360	1.365	1.368	1.372	1.376	1.381	1.384	1.388	1.392	1.398	1.401	1.406	1.410	1.415	1.420	1.425	1.430	1.435	1.441	1.446	1.451	1.458	1.462	1.469	1.475	1.481	1.486	1.492	1.498	1.505	1.511	1.518	1.525	1.530	1.538	1.542	1.550	1.556	1.562	1.569	1.575	1.580	1.586	1.591	1.599	1.602	1.609	1.614	1.619	1.622	1.626	1.631	1.635	1.639	1.642	1.645	1.646	1.649	1.650	1.654	1.655	1.655	1.655	1.655	1.654	1.652	1.651	1.650	1.648	1.645	1.641	1.638	1.635	1.630	1.625	1.620	1.614	1.608	1.601	1.592	1.586	1.579	1.570	1.562	1.552	1.544	1.535	1.525	1.514	1.504	1.495	1.484	1.474	1.462	1.451	1.440	1.430	1.420	1.409	1.398	1.386	1.376	1.365	1.355	1.345	1.335	1.325	1.315	1.308	1.298	1.290	1.281	1.275	1.268	1.260	1.254	1.249	1.242	1.238	1.234	1.230	1.228	1.224	1.221	1.220	1.218	1.218	1.216	1.216	1.218	1.218	1.219	1.221	1.222	1.225	1.228	1.230	1.234	1.238	1.240	1.244	1.248	1.252	1.256	1.260	1.264	1.269	1.272	1.276	1.280	1.284	1.289	1.291	1.294	1.296	1.300	1.301	1.304	1.305	1.308	1.308	1.309	1.309	1.309	1.308	1.306	1.304	1.302	1.300	1.298	1.294	1.290	1.285	1.280	1.275	1.270	1.264	1.258	1.251	1.244	1.236	1.228	1.220	1.211	1.202	1.192	1.184	1.175	1.165	1.155	1.146	1.136	1.126	1.116	1.106	1.096	1.086	1.076	1.066	1.058	1.048	1.039	1.029	1.020	1.011	1.002	0.995	0.988	0.980	0.972	0.965	0.959	0.955	0.949	0.944	0.940	0.935	0.931	0.929	0.926	0.925	0.922	0.922	0.921	0.921	0.922	0.924	0.926	0.929	0.931	0.935	0.939	0.945	0.949	0.955	0.961	0.969	0.975	0.982	0.990	0.999	1.009	1.018	1.026	1.036	1.046	1.058	1.068	1.079	1.090	1.100	1.111	1.122	1.134	1.145	1.158	1.169	1.180	1.191	1.201	1.212	1.222	1.234	1.244	1.252	1.261	1.270	1.280	1.288	1.295	1.301	1.309	1.314	1.320	1.324	1.328	1.332	1.335	1.336	1.339	1.340	1.340	1.340	1.339	1.338	1.335	1.332	1.330	1.326	1.321	1.316	1.311	1.305	1.300	1.292	1.286	1.279	1.271	1.264	1.256	1.248	1.240	1.231	1.222	1.214	1.206	1.198	1.190	1.180	1.174	1.166	1.159	1.151	1.145	1.139	1.132	1.126	1.122	1.118	1.115	1.110	1.108	1.106	1.105	1.102	1.102	1.102	1.104	1.106	1.108	1.110	1.114	1.118	1.122	1.126	1.132	1.138	1.144	1.152	1.159	1.166	1.175	1.184	1.192	1.200	1.209	1.219	1.229	1.239	1.248	1.258	1.268	1.275	1.285	1.295	1.302	1.312	1.321	1.329	1.338	1.344	1.350	1.358	1.362	1.368	1.374	1.378	1.381	1.385	1.386	1.389	1.389	1.390	1.390	1.389	1.388	1.385	1.382	1.378	1.374	1.369	1.362	1.355	1.349	1.341	1.332	1.322	1.314	1.302	1.291	1.280	1.268	1.255	1.241	1.228	1.214	1.199	1.184	1.169	1.152	1.138	1.121	1.105	1.089	1.071	1.055	1.039	1.021	1.005	0.989	0.971	0.954	0.938	0.922	0.906	0.890	0.874	0.859	0.844	0.829	0.814	0.800	0.786	0.774	0.760	0.748	0.735	0.724	0.714	0.704	0.694	0.684	0.675	0.666	0.659	0.651	0.645	0.639	0.634	0.629	0.624	0.620	0.618	0.614	0.611	0.610	0.609	0.608	0.608	0.608	0.608	0.610	0.611	0.612	0.615	0.618	0.620	0.624	0.629	0.631	0.636	0.640	0.646	0.651	0.656	0.661	0.668	0.672	0.679	0.685	0.690	0.698	0.704	0.711	0.716	0.722	0.730	0.736	0.742	0.750	0.756	0.764	0.769	0.776	0.782	0.789	0.795	0.801	0.808	0.815	0.821	0.826	0.832	0.839	0.844	0.850	0.855	0.862	0.868	0.872	0.878	0.884	0.889	0.894	0.899	0.904	0.909	0.914	0.919	0.924	0.929	0.932	0.938	0.941	0.946	0.951	0.956	0.960	0.965	0.970	0.974	0.979	0.984	0.989	0.992	0.998	1.002	1.008	1.012	1.018	1.022	1.028	1.034	1.039	1.045	1.051	1.058	1.064	1.069	1.075	1.082	1.089	1.096	1.104	1.111	1.119	1.126	1.135	1.144	1.151	1.161	1.169	1.179	1.189	1.199	1.209	1.219	1.229	1.239	1.250	1.261	1.272	1.284	1.296	1.308	1.319	1.332	1.345	1.356	1.368	1.380	1.391	1.405	1.416	1.430	1.441	1.452	1.464	1.476	1.488	1.500	1.511	1.521	1.531	1.542	1.552	1.562	1.571	1.581	1.590	1.599	1.605	1.614	1.621	1.629	1.635	1.641	1.648	1.651	1.656	1.661	1.665	1.669	1.671	1.675	1.678	1.680	1.682	1.684	1.686	1.688	1.688	1.690	1.691	1.690	1.691	1.692	1.692	1.692	1.692	1.694	1.694	1.694	1.695	1.695	1.698	1.699	1.700	1.701	1.702	1.705	1.708	1.710	1.714	1.718	1.720	1.725	1.729	1.732	1.738	1.742	1.749	1.755	1.761	1.768	1.774	1.780	1.789	1.796	1.805	1.812	1.821	1.829	1.838	1.846	1.855	1.865	1.874	1.882	1.892	1.901	1.910	1.920	1.929	1.938	1.946	1.955	1.964	1.972	1.980	1.988	1.996	2.001	2.009	2.015	2.021	2.027	2.031	2.036	2.040	2.044	2.047	2.049	2.051	2.052	2.054	2.054	2.052	2.052	2.050	2.047	2.044	2.040	2.035	2.030	2.024	2.018	2.010	2.002	1.994	1.985	1.975	1.964	1.952	1.941	1.930	1.916	1.904	1.891	1.878	1.861	1.848	1.832	1.818	1.802	1.786	1.770	1.755	1.739	1.721	1.706	1.691	1.674	1.659	1.644	1.629	1.614	1.600	1.586	1.572	1.560	1.548	1.535	1.525	1.512	1.504	1.495	1.488	1.479	1.474	1.468	1.462	1.459	1.456	1.455	1.452	1.454	1.454	1.456	1.458	1.461	1.466	1.471	1.478	1.485	1.492	1.501	1.511	1.521	1.532	1.544	1.555	1.570	1.582	1.596	1.611	1.626	1.641	1.656	1.674	1.690	1.706	1.722	1.741	1.758	1.775	1.794	1.810	1.828	1.845	1.861	1.879	1.895	1.912	1.929	1.946	1.962	1.978	1.994	2.009	2.024	2.039	2.052	2.066	2.080	2.094	2.108	2.120	2.132	2.144	2.155	2.168	2.179	2.189	2.199	2.209	2.218	2.228	2.236	2.244	2.252	2.261	2.270	2.278	2.285	2.291	2.298	2.305	2.311	2.318	2.324	2.330	2.336	2.342	2.348	2.352	2.358	2.364	2.369	2.372	2.378	2.382	2.388	2.391	2.395	2.400	2.405	2.409	2.412	2.416	2.420	2.424	2.428	2.431	2.434	2.438	2.440	2.442	2.445	2.448	2.450	2.452	2.455	2.456	2.459	2.461	2.462	2.464	2.465	2.466	2.466	2.468	2.468	2.469	2.469	2.469	2.469	2.469	2.468	2.468	2.466	2.466	2.465	2.464	2.462	2.461	2.460	2.456	2.455	2.454	2.450	2.446	2.442	2.440	2.436	2.432	2.429	2.424	2.418	2.412	2.408	2.401	2.395	2.389	2.381	2.374	2.365	2.358	2.349	2.340	2.330	2.319	2.309	2.298	2.286	2.274	2.261	2.249	2.234	2.220	2.204	2.189	2.172	2.156	2.139	2.121	2.102	2.084	2.065	2.045	2.025	2.005	1.984	1.962	1.940	1.919	1.896	1.874	1.850	1.826	1.802	1.778	1.754	1.730	1.705	1.681	1.656	1.630	1.606	1.581	1.555	1.530	1.506	1.480	1.456	1.431	1.408	1.384	1.359	1.335	1.311	1.288	1.265	1.242	1.220	1.198	1.175	1.152	1.130	1.110	1.089	1.068	1.048	1.028	1.008	0.989	0.970	0.951	0.932	0.914	0.896	0.879	0.862	0.845	0.829	0.811	0.795	0.780	0.764	0.749	0.734	0.718	0.704	0.690	0.675	0.660	0.646	0.632	0.619	0.605	0.591	0.579	0.565	0.552	0.540	0.526	0.515	0.501	0.489	0.476	0.465	0.452	0.440	0.428	0.416	0.405	0.394	0.381	0.370	0.360	0.349	0.336	0.326	0.315	0.305	0.294	0.284	0.274	0.262	0.252	0.244	0.234	0.224	0.214	0.206	0.196	0.189	0.180	0.171	0.164	0.155	0.148	0.140	0.132	0.125	0.119	0.112	0.106	0.100	0.094	0.089	0.084	0.079	0.074	0.070	0.066	0.061	0.059	0.055	0.052	0.049	0.046	0.045	0.042	0.042	0.040	0.040	0.039	0.039	0.039	0.039	0.040	0.040	0.042	0.044	0.045	0.048	0.050	0.051	0.055	0.058	0.061	0.064	0.068	0.071	0.075	0.079	0.084	0.089	0.092	0.099	0.104	0.109	0.114	0.120	0.125	0.131	0.136	0.142	0.149	0.154	0.160	0.165	0.171	0.176	0.182	0.189	0.194	0.200	0.205	0.210	0.215	0.220	0.224	0.229	0.232	0.236	0.240	0.245	0.248	0.250	0.254	0.255	0.259	0.260	0.262	0.264	0.264	0.265	0.265	0.265	0.264	0.264	0.262	0.262	0.260	0.259	0.258	0.256	0.252	0.250	0.249	0.246	0.244	0.242	0.240	0.238	0.235	0.234	0.232	0.230	0.229	0.226	0.226	0.226	0.226	0.228	0.228	0.229	0.231	0.235	0.238	0.241	0.246	0.251	0.259	0.266	0.275	0.282	0.294	0.302	0.315	0.328	0.341	0.355	0.370	0.388	0.404	0.421	0.440	0.459	0.480	0.500	0.522	0.544	0.568	0.591	0.615	0.641	0.665	0.691	0.718	0.744	0.770	0.798	0.825	0.851	0.880	0.906	0.934	0.960	0.988	1.014	1.041	1.066	1.091	1.118	1.142	1.165	1.190	1.212	1.234	1.256	1.278	1.298	1.316	1.335	1.352	1.369	1.385	1.400	1.415	1.428	1.440	1.451	1.462	1.474	1.482	1.490	1.498	1.505	1.511	1.515	1.520	1.524	1.528	1.530	1.531	1.532	1.535	1.535	1.536	1.535	1.536	1.535	1.535	1.534	1.532	1.532	1.531	1.531	1.530	1.530	1.530	1.530	1.530	1.531	1.532	1.532	1.535	1.538	1.540	1.544	1.548	1.551	1.556	1.561	1.568	1.574	1.582	1.590	1.599	1.608	1.618	1.628	1.639	1.649	1.661	1.674	1.686	1.700	1.714	1.728	1.741	1.756	1.772	1.788	1.802	1.819	1.834	1.850	1.868	1.882	1.899	1.915	1.931	1.948	1.962	1.979	1.994	2.007	2.022	2.038	2.052	2.065	2.078	2.091	2.104	2.114	2.125	2.135	2.145	2.155	2.164	2.171	2.180	2.186	2.192	2.199	2.204	2.209	2.212	2.215	2.219	2.220	2.221	2.222	2.222	2.221	2.221	2.219	2.216	2.215	2.212	2.209	2.204	2.200	2.195	2.190	2.185	2.179	2.172	2.166	2.159	2.154	2.146	2.139	2.131	2.124	2.116	2.108	2.100	2.092	2.085	2.076	2.069	2.060	2.052	2.044	2.038	2.029	2.022	2.014	2.006	2.000	1.994	1.986	1.980	1.974	1.968	1.962	1.955	1.950	1.945	1.940	1.935	1.931	1.928	1.924	1.920	1.918	1.914	1.911	1.910	1.908	1.905	1.904	1.904	1.902	1.902	1.901	1.901	1.902	1.902	1.905	1.905	1.908	1.910	1.911	1.914	1.916	1.919	1.922	1.926	1.929	1.932	1.938	1.941	1.945	1.950	1.954	1.958	1.961	1.965	1.970	1.975	1.978	1.982	1.986	1.990	1.992	1.998	2.001	2.004	2.006	2.010	2.011	2.014	2.015	2.016	2.018	2.019	2.020	2.019	2.020	2.019	2.018	2.018	2.015	2.014	2.010	2.007	2.005	2.000	1.998	1.992	1.989	1.984	1.979	1.974	1.969	1.962	1.958	1.951	1.945	1.939	1.934	1.926	1.920	1.915	1.908	1.901	1.895	1.889	1.884	1.876	1.871	1.866	1.861	1.855	1.850	1.846	1.841	1.838	1.834	1.830	1.828	1.825	1.822	1.820	1.818	1.815	1.814	1.812	1.812	1.812	1.811	1.811	1.812	1.812	1.812	1.814	1.815	1.816	1.816	1.818	1.820	1.821	1.822	1.824	1.826	1.829	1.829	1.830	1.832	1.834	1.835	1.836	1.838	1.839	1.840	1.840	1.841	1.840	1.840	1.840	1.839	1.838	1.838	1.835	1.832	1.831	1.829	1.825	1.821	1.818	1.812	1.808	1.804	1.799	1.792	1.786	1.780	1.772	1.766	1.758	1.749	1.741	1.732	1.722	1.712	1.704	1.694	1.681	1.670	1.659	1.646	1.632	1.621	1.609	1.595	1.581	1.566	1.552	1.539	1.522	1.509	1.494	1.478	1.461	1.446	1.430	1.414	1.398	1.381	1.365	1.348	1.331	1.315	1.299	1.282	1.265	1.250	1.232	1.218	1.201	1.186	1.170	1.154	1.140	1.125	1.110	1.096	1.082	1.068	1.054	1.041	1.029	1.016	1.005	0.992	0.981	0.970	0.961	0.950	0.941	0.931	0.922	0.914	0.906	0.899	0.891	0.885	0.879	0.871	0.865	0.860	0.855	0.850	0.845	0.840	0.836	0.832	0.829	0.826	0.822	0.819	0.816	0.814	0.811	0.809	0.806	0.804	0.801	0.800	0.798	0.796	0.794	0.791	0.789	0.788	0.785	0.782	0.781	0.779	0.778	0.775	0.774	0.770	0.769	0.765	0.764	0.760	0.758	0.756	0.754	0.751	0.748	0.745	0.742	0.740	0.736	0.734	0.731	0.728	0.725	0.722	0.719	0.718	0.714	0.711	0.709	0.706	0.704	0.701	0.700	0.698	0.695	0.694	0.692	0.691	0.689	0.689	0.688	0.688	0.688	0.688	0.686	0.688	0.689	0.690	0.691	0.692	0.695	0.698	0.700	0.702	0.706	0.710	0.715	0.719	0.724	0.729	0.735	0.740	0.746	0.754	0.760	0.768	0.775	0.782	0.791	0.800	0.809	0.819	0.828	0.838	0.849	0.859	0.870	0.880	0.891	0.902	0.914	0.926	0.938	0.949	0.960	0.971	0.984	0.995	1.008	1.019	1.031	1.041	1.051	1.064	1.074	1.085	1.094	1.105	1.114	1.122	1.132	1.141	1.149	1.158	1.165	1.172	1.179	1.185	1.191	1.196	1.201	1.205	1.210	1.212	1.215	1.219	1.221	1.222	1.224	1.225	1.225	1.225	1.225	1.224	1.222	1.221	1.219	1.218	1.214	1.212	1.209	1.206	1.202	1.200	1.195	1.192	1.189	1.184	1.181	1.178	1.172	1.169	1.165	1.162	1.159	1.155	1.152	1.150	1.146	1.144	1.142	1.140	1.139	1.138	1.136	1.135	1.135	1.135	1.135	1.136	1.138	1.139	1.142	1.144	1.146	1.151	1.154	1.158	1.162	1.168	1.172	1.179	1.185	1.191	1.199	1.205	1.212	1.221	1.230	1.238	1.246	1.255	1.266	1.275	1.285	1.295	1.305	1.315	1.326	1.336	1.346	1.358	1.369	1.380	1.390	1.400	1.410	1.420	1.431	1.440	1.451	1.460	1.470	1.479	1.488	1.495	1.504	1.511	1.519	1.526	1.531	1.538	1.542	1.549	1.551	1.556	1.560	1.562	1.565	1.566	1.569	1.570	1.569	1.568	1.566	1.565	1.562	1.560	1.556	1.552	1.549	1.544	1.540	1.534	1.529	1.521	1.516	1.509	1.502	1.496	1.489	1.480	1.474	1.466	1.459	1.451	1.444	1.438	1.430	1.424	1.418	1.412	1.406	1.401	1.398	1.392	1.389	1.386	1.385	1.382	1.382	1.382	1.382	1.384	1.386	1.389	1.394	1.399	1.405	1.412	1.420	1.428	1.438	1.448	1.459	1.472	1.485	1.500	1.515	1.531	1.548	1.566	1.585	1.604	1.625	1.645	1.668	1.689	1.712	1.736	1.760	1.784	1.810	1.835	1.861	1.889	1.914	1.941	1.968	1.994	2.021	2.049	2.075	2.102	2.128	2.155	2.181	2.208	2.232	2.259	2.282	2.308	2.331	2.355	2.376	2.399	2.420	2.440	2.460	2.479	2.498	2.514	2.531	2.546	2.562	2.576	2.589	2.602	2.614	2.622	2.634	2.642	2.650	2.658	2.664	2.670	2.675	2.679	2.682	2.685	2.689	2.690	2.692	2.694	2.692	2.692	2.694	2.694	2.691	2.691	2.690	2.690	2.689	2.686	2.686	2.685	2.685	2.684	2.684	2.684	2.684	2.685	2.686	2.688	2.690	2.692	2.696	2.700	2.706	2.711	2.718	2.724	2.730	2.739	2.748	2.758	2.766	2.778	2.790	2.801	2.815	2.829	2.842	2.858	2.874	2.890	2.905	2.924	2.940	2.959	2.976	2.995	3.014	3.034	3.052	3.071	3.091	3.110	3.130	3.150	3.171	3.190	3.209	3.229	3.246	3.266	3.284	3.301	3.319	3.336	3.352	3.369	3.384	3.399	3.412	3.426	3.440	3.451	3.464	3.475	3.485	3.495	3.502	3.512	3.519	3.526	3.531	3.538	3.542	3.546	3.550	3.551	3.554	3.555	3.555	3.556	3.556	3.554	3.554	3.551	3.549	3.546	3.542	3.539	3.535	3.530	3.526	3.521	3.515	3.509	3.502	3.496	3.491	3.485	3.479	3.471	3.464	3.458	3.451	3.444	3.436	3.429	3.421	3.412	3.406	3.399	3.390	3.382	3.375	3.368	3.360	3.351	3.344	3.336	3.328	3.320	3.311	3.302	3.295	3.286	3.278	3.270	3.260	3.251	3.242	3.234	3.224	3.214	3.204	3.194	3.185	3.174	3.162	3.152	3.141	3.130	3.118	3.106	3.095	3.082	3.069	3.056	3.042	3.029	3.015	3.001	2.985	2.970	2.954	2.938	2.921	2.902	2.886	2.868	2.849	2.830	2.811	2.791	2.771	2.750	2.730	2.708	2.685	2.662	2.638	2.614	2.590	2.564	2.539	2.512	2.486	2.459	2.431	2.404	2.375	2.346	2.315	2.286	2.255	2.224	2.192	2.161	2.129	2.096	2.064	2.031	1.998	1.964	1.931	1.898	1.864	1.829	1.795	1.761	1.728	1.694	1.660	1.628	1.594	1.561	1.528	1.495	1.464	1.432	1.401	1.371	1.341	1.312	1.285	1.258	1.231	1.205	1.180	1.156	1.132	1.110	1.090	1.069	1.050	1.032	1.015	0.999	0.984	0.970	0.958	0.945	0.935	0.925	0.918	0.909	0.902	0.898	0.894	0.890	0.888	0.885	0.884	0.884	0.885	0.885	0.888	0.890	0.892	0.896	0.901	0.905	0.911	0.916	0.921	0.928	0.934	0.939	0.945	0.950	0.958	0.962	0.969	0.975	0.980	0.985	0.989	0.994	0.998	1.002	1.005	1.008	1.011	1.012	1.014	1.015	1.015	1.015	1.014	1.012	1.012	1.010	1.008	1.005	1.001	0.998	0.992	0.989	0.982	0.978	0.972	0.966	0.960	0.954	0.948	0.940	0.934	0.928	0.920	0.914	0.908	0.900	0.895	0.889	0.881	0.876	0.871	0.866	0.861	0.858	0.854	0.850	0.848	0.844	0.842	0.840	0.840	0.839	0.840	0.841	0.841	0.842	0.845	0.849	0.852	0.856	0.860	0.865	0.871	0.876	0.882	0.891	0.898	0.906	0.915	0.922	0.932	0.941	0.951	0.962	0.972	0.985	0.995	1.008	1.019	1.030	1.044	1.056	1.069	1.082	1.095	1.108	1.122	1.135	1.149	1.162	1.178	1.191	1.205	1.219	1.234	1.248	1.261	1.275	1.289	1.304	1.318	1.331	1.346	1.360	1.375	1.388	1.401	1.415	1.429	1.442	1.456	1.470	1.482	1.496	1.509	1.521	1.534	1.546	1.559	1.571	1.584	1.596	1.608	1.620	1.631	1.642	1.654	1.665	1.676	1.689	1.699	1.711	1.722	1.732	1.745	1.756	1.768	1.779	1.791	1.802	1.815	1.828	1.840	1.852	1.866	1.880	1.894	1.908	1.922	1.938	1.952	1.969	1.985	2.001	2.020	2.036	2.056	2.074	2.092	2.114	2.134	2.155	2.178	2.200	2.222	2.246	2.270	2.294	2.320	2.345	2.370	2.398	2.425	2.451	2.480	2.508	2.535	2.564	2.592	2.621	2.651	2.681	2.710	2.739	2.769	2.798	2.828	2.858	2.886	2.914	2.942	2.971	3.000	3.028	3.055	3.082	3.109	3.134	3.161	3.185	3.210	3.234	3.256	3.280	3.301	3.322	3.344	3.364	3.382	3.400	3.418	3.435	3.451	3.468	3.481	3.496	3.508	3.521	3.532	3.542	3.554	3.562	3.572	3.580	3.586	3.594	3.600	3.604	3.609	3.612	3.615	3.618	3.620	3.620	3.621	3.621	3.621	3.619	3.618	3.614	3.612	3.608	3.604	3.600	3.595	3.590	3.584	3.578	3.571	3.564	3.556	3.549	3.541	3.532	3.525	3.516	3.506	3.498	3.489	3.479	3.469	3.460	3.450	3.441	3.431	3.421	3.411	3.404	3.394	3.385	3.376	3.369	3.360	3.354	3.345	3.339	3.331	3.325	3.320	3.315	3.310	3.306	3.301	3.299	3.296	3.294	3.292	3.291	3.291	3.291	3.292	3.294	3.295	3.296	3.300	3.304	3.306	3.311	3.316	3.321	3.328	3.332	3.339	3.346	3.352	3.360	3.366	3.374	3.382	3.389	3.396	3.405	3.412	3.420	3.428	3.435	3.441	3.449	3.455	3.460	3.466	3.471	3.476	3.480	3.485	3.488	3.490	3.491	3.492	3.494	3.492	3.491	3.490	3.488	3.482	3.479	3.474	3.468	3.460	3.452	3.444	3.432	3.422	3.411	3.399	3.385	3.371	3.355	3.339	3.322	3.304	3.286	3.266	3.246	3.225	3.204	3.182	3.159	3.134	3.110	3.085	3.060	3.034	3.006	2.980	2.951	2.924	2.895	2.868	2.838	2.810	2.780	2.751	2.721	2.691	2.662	2.634	2.602	2.574	2.544	2.515	2.486	2.458	2.429	2.401	2.372	2.346	2.319	2.294	2.268	2.241	2.216	2.192	2.169	2.145	2.122	2.100	2.080	2.059	2.039	2.019	2.001	1.984	1.968	1.951	1.935	1.920	1.906	1.892	1.880	1.866	1.855	1.844	1.835	1.825	1.815	1.808	1.799	1.792	1.785	1.778	1.772	1.766	1.760	1.755	1.750	1.746	1.741	1.736	1.731	1.728	1.724	1.719	1.715	1.710	1.705	1.701	1.695	1.690	1.685	1.678	1.671	1.665	1.658	1.651	1.642	1.635	1.626	1.616	1.606	1.596	1.586	1.575	1.562	1.550	1.538	1.524	1.510	1.496	1.481	1.466	1.450	1.435	1.419	1.401	1.384	1.368	1.350	1.332	1.314	1.296	1.278	1.259	1.241	1.222	1.204	1.185	1.166	1.148	1.130	1.111	1.092	1.076	1.059	1.041	1.024	1.008	0.991	0.974	0.958	0.944	0.928	0.914	0.899	0.885	0.871	0.859	0.846	0.834	0.822	0.811	0.800	0.789	0.779	0.769	0.760	0.752	0.744	0.736	0.729	0.721	0.715	0.708	0.701	0.696	0.690	0.684	0.680	0.675	0.670	0.665	0.661	0.658	0.654	0.649	0.646	0.642	0.639	0.635	0.632	0.629	0.626	0.622	0.620	0.618	0.614	0.611	0.608	0.605	0.601	0.599	0.596	0.592	0.590	0.586	0.584	0.581	0.578	0.575	0.571	0.569	0.566	0.562	0.560	0.556	0.554	0.551	0.549	0.546	0.544	0.541	0.539	0.536	0.534	0.531	0.529	0.528	0.525	0.524	0.521	0.520	0.520	0.519	0.518	0.516	0.515	0.515	0.514	0.514	0.515	0.514	0.514	0.514	0.515	0.515	0.516	0.518	0.518	0.520	0.520	0.521	0.524	0.524	0.526	0.528	0.530	0.531	0.532	0.535	0.538	0.539	0.541	0.544	0.545	0.548	0.549	0.551	0.552	0.554	0.558	0.559	0.560	0.560	0.562	0.564	0.565	0.565	0.565	0.565	0.565	0.565	0.565	0.564	0.561	0.560	0.558	0.556	0.554	0.549	0.546	0.541	0.538	0.532	0.528	0.522	0.516	0.510	0.502	0.495	0.486	0.478	0.470	0.461	0.451	0.440	0.430	0.419	0.408	0.396	0.384	0.371	0.359	0.346	0.332	0.319	0.305	0.290	0.276	0.261	0.246	0.232	0.218	0.202	0.188	0.172	0.158	0.142	0.126	0.112	0.096	0.082	0.069	0.054	0.040	0.026	0.012	0.000	-0.012	-0.026	-0.039	-0.050	-0.061	-0.072	-0.082	-0.094	-0.102	-0.111	-0.120	-0.128	-0.135	-0.141	-0.149	-0.155	-0.160	-0.165	-0.169	-0.172	-0.176	-0.178	-0.180	-0.181	-0.182	-0.182	-0.181	-0.181	-0.180	-0.178	-0.176	-0.174	-0.169	-0.166	-0.161	-0.156	-0.151	-0.146	-0.140	-0.132	-0.126	-0.119	-0.111	-0.104	-0.095	-0.088	-0.080	-0.070	-0.062	-0.052	-0.044	-0.034	-0.025	-0.016	-0.006	0.002	0.012	0.021	0.030	0.039	0.048	0.056	0.064	0.071	0.079	0.086	0.092	0.100	0.106	0.112	0.118	0.122	0.126	0.130	0.135	0.138	0.140	0.142	0.144	0.145	0.146	0.146	0.146	0.146	0.146	0.145	0.144	0.142	0.140	0.139	0.136	0.134	0.131	0.129	0.126	0.122	0.120	0.118	0.115	0.112	0.110	0.108	0.106	0.105	0.105	0.104	0.102	0.104	0.105	0.106	0.109	0.111	0.115	0.119	0.124	0.129	
