# Supplementary material for: Motion onset VEPs can see through the blur
Source: Sci Rep. 2024 Sep 12;14:21296. doi: 10.1038/s41598-024-72483-z (PMC11393312; doi:10.1038/s41598-024-72483-z)
Supplement: Supplementary file 3 — Supplementary Information 3. [file 41598_2024_72483_MOESM3_ESM.zip › VEP_raw_data/source_data/SourceBlurVEP-S008_VEP_2023-04-05_14-55-27.txt]

0.000	0.000	99999.999	6250.000	50.000	-2193.000	-2061.000	6248.000	7.000	100.000	5.000	2.000	1.000	1.000	0.000	0.000	0.000	0.000	0.000	0.000	0.000	0.000	0.000	0.000	0.000	0.000	0.000	2.531	2.531	2.532	2.531	2.531	2.531	2.530	2.529	2.528	2.528	2.526	2.526	2.525	2.525	2.524	2.522	2.521	2.521	2.519	2.518	2.516	2.515	2.512	2.511	2.509	2.508	2.505	2.504	2.500	2.499	2.495	2.492	2.489	2.486	2.482	2.479	2.475	2.471	2.468	2.464	2.460	2.454	2.449	2.445	2.440	2.435	2.429	2.424	2.419	2.412	2.408	2.401	2.396	2.390	2.385	2.379	2.374	2.368	2.362	2.358	2.352	2.348	2.342	2.339	2.334	2.330	2.326	2.322	2.320	2.318	2.315	2.312	2.310	2.310	2.309	2.309	2.308	2.309	2.309	2.310	2.311	2.314	2.316	2.319	2.322	2.326	2.330	2.332	2.338	2.341	2.346	2.351	2.356	2.361	2.368	2.372	2.378	2.384	2.388	2.392	2.398	2.402	2.408	2.410	2.415	2.418	2.421	2.424	2.426	2.428	2.429	2.429	2.428	2.428	2.425	2.422	2.419	2.415	2.410	2.404	2.398	2.390	2.381	2.372	2.364	2.352	2.341	2.329	2.316	2.302	2.288	2.272	2.256	2.240	2.222	2.204	2.185	2.165	2.144	2.122	2.101	2.078	2.055	2.031	2.007	1.981	1.956	1.930	1.904	1.876	1.849	1.821	1.792	1.762	1.732	1.702	1.672	1.640	1.609	1.576	1.544	1.511	1.476	1.442	1.406	1.370	1.335	1.298	1.260	1.220	1.181	1.141	1.100	1.058	1.015	0.972	0.928	0.882	0.838	0.790	0.741	0.692	0.644	0.592	0.541	0.489	0.435	0.381	0.326	0.270	0.212	0.155	0.095	0.036	-0.024	-0.086	-0.149	-0.211	-0.275	-0.339	-0.404	-0.469	-0.535	-0.601	-0.668	-0.734	-0.801	-0.869	-0.938	-1.004	-1.072	-1.140	-1.208	-1.275	-1.342	-1.409	-1.476	-1.542	-1.609	-1.674	-1.739	-1.802	-1.865	-1.928	-1.990	-2.051	-2.111	-2.171	-2.229	-2.286	-2.344	-2.400	-2.454	-2.506	-2.560	-2.610	-2.660	-2.709	-2.758	-2.802	-2.850	-2.892	-2.938	-2.979	-3.020	-3.061	-3.100	-3.140	-3.176	-3.214	-3.249	-3.285	-3.318	-3.351	-3.385	-3.416	-3.448	-3.478	-3.509	-3.539	-3.566	-3.596	-3.624	-3.654	-3.681	-3.710	-3.738	-3.764	-3.791	-3.820	-3.848	-3.874	-3.901	-3.929	-3.956	-3.984	-4.011	-4.039	-4.066	-4.095	-4.121	-4.150	-4.178	-4.205	-4.234	-4.262	-4.290	-4.319	-4.346	-4.375	-4.402	-4.431	-4.459	-4.486	-4.514	-4.541	-4.569	-4.596	-4.622	-4.649	-4.675	-4.700	-4.726	-4.751	-4.776	-4.800	-4.824	-4.848	-4.870	-4.891	-4.912	-4.935	-4.954	-4.974	-4.992	-5.011	-5.029	-5.046	-5.064	-5.080	-5.095	-5.109	-5.124	-5.136	-5.149	-5.160	-5.172	-5.184	-5.192	-5.204	-5.212	-5.221	-5.229	-5.236	-5.244	-5.250	-5.256	-5.261	-5.266	-5.270	-5.275	-5.279	-5.282	-5.286	-5.288	-5.290	-5.292	-5.294	-5.295	-5.296	-5.296	-5.298	-5.298	-5.299	-5.298	-5.296	-5.295	-5.295	-5.292	-5.292	-5.290	-5.288	-5.286	-5.282	-5.281	-5.279	-5.275	-5.271	-5.269	-5.265	-5.261	-5.258	-5.252	-5.249	-5.245	-5.240	-5.235	-5.230	-5.225	-5.220	-5.214	-5.209	-5.204	-5.198	-5.191	-5.186	-5.179	-5.172	-5.168	-5.161	-5.155	-5.148	-5.141	-5.135	-5.128	-5.121	-5.114	-5.106	-5.100	-5.092	-5.085	-5.076	-5.070	-5.061	-5.054	-5.045	-5.038	-5.029	-5.021	-5.012	-5.004	-4.995	-4.986	-4.975	-4.966	-4.958	-4.946	-4.936	-4.925	-4.914	-4.902	-4.890	-4.879	-4.866	-4.854	-4.840	-4.826	-4.812	-4.796	-4.781	-4.766	-4.749	-4.732	-4.714	-4.698	-4.679	-4.659	-4.639	-4.618	-4.596	-4.575	-4.552	-4.530	-4.505	-4.480	-4.455	-4.430	-4.402	-4.375	-4.346	-4.318	-4.289	-4.259	-4.228	-4.196	-4.164	-4.130	-4.098	-4.062	-4.029	-3.992	-3.958	-3.920	-3.882	-3.846	-3.808	-3.769	-3.729	-3.690	-3.650	-3.609	-3.569	-3.528	-3.485	-3.442	-3.400	-3.358	-3.315	-3.271	-3.229	-3.185	-3.141	-3.099	-3.054	-3.010	-2.966	-2.922	-2.879	-2.835	-2.791	-2.748	-2.704	-2.661	-2.618	-2.575	-2.532	-2.490	-2.449	-2.408	-2.366	-2.326	-2.285	-2.245	-2.205	-2.166	-2.129	-2.090	-2.052	-2.015	-1.979	-1.942	-1.908	-1.874	-1.840	-1.806	-1.774	-1.742	-1.710	-1.680	-1.651	-1.620	-1.592	-1.564	-1.536	-1.511	-1.485	-1.460	-1.435	-1.411	-1.389	-1.366	-1.346	-1.324	-1.304	-1.285	-1.266	-1.248	-1.230	-1.212	-1.198	-1.182	-1.166	-1.151	-1.139	-1.125	-1.112	-1.100	-1.089	-1.078	-1.066	-1.056	-1.048	-1.038	-1.029	-1.020	-1.011	-1.002	-0.995	-0.986	-0.979	-0.971	-0.965	-0.958	-0.949	-0.942	-0.936	-0.929	-0.921	-0.914	-0.908	-0.900	-0.892	-0.885	-0.878	-0.870	-0.861	-0.854	-0.846	-0.838	-0.828	-0.820	-0.810	-0.800	-0.790	-0.780	-0.770	-0.759	-0.749	-0.738	-0.728	-0.715	-0.702	-0.691	-0.679	-0.668	-0.655	-0.642	-0.630	-0.618	-0.604	-0.592	-0.580	-0.566	-0.555	-0.542	-0.530	-0.518	-0.505	-0.492	-0.481	-0.470	-0.459	-0.448	-0.436	-0.425	-0.415	-0.405	-0.395	-0.386	-0.378	-0.369	-0.360	-0.351	-0.344	-0.336	-0.329	-0.322	-0.316	-0.310	-0.304	-0.299	-0.292	-0.288	-0.284	-0.279	-0.275	-0.270	-0.266	-0.264	-0.260	-0.256	-0.252	-0.249	-0.246	-0.244	-0.241	-0.239	-0.236	-0.232	-0.231	-0.229	-0.226	-0.224	-0.221	-0.218	-0.215	-0.212	-0.210	-0.206	-0.204	-0.201	-0.200	-0.198	-0.194	-0.192	-0.190	-0.188	-0.185	-0.184	-0.180	-0.179	-0.176	-0.176	-0.174	-0.172	-0.171	-0.171	-0.169	-0.168	-0.168	-0.169	-0.168	-0.169	-0.169	-0.170	-0.171	-0.172	-0.174	-0.175	-0.178	-0.180	-0.184	-0.186	-0.190	-0.194	-0.199	-0.204	-0.209	-0.214	-0.220	-0.225	-0.232	-0.238	-0.245	-0.254	-0.261	-0.270	-0.279	-0.288	-0.296	-0.305	-0.315	-0.326	-0.336	-0.348	-0.359	-0.371	-0.382	-0.395	-0.408	-0.421	-0.435	-0.450	-0.464	-0.479	-0.495	-0.511	-0.528	-0.544	-0.561	-0.580	-0.598	-0.615	-0.635	-0.654	-0.674	-0.695	-0.715	-0.738	-0.759	-0.781	-0.804	-0.828	-0.850	-0.874	-0.900	-0.924	-0.948	-0.974	-1.000	-1.026	-1.052	-1.079	-1.105	-1.131	-1.159	-1.186	-1.214	-1.241	-1.268	-1.296	-1.324	-1.351	-1.378	-1.406	-1.432	-1.459	-1.486	-1.514	-1.540	-1.565	-1.591	-1.618	-1.642	-1.669	-1.692	-1.718	-1.741	-1.765	-1.788	-1.810	-1.832	-1.854	-1.874	-1.895	-1.914	-1.934	-1.954	-1.972	-1.989	-2.006	-2.022	-2.039	-2.054	-2.069	-2.084	-2.099	-2.111	-2.125	-2.138	-2.150	-2.161	-2.172	-2.184	-2.195	-2.204	-2.214	-2.222	-2.232	-2.241	-2.250	-2.258	-2.266	-2.272	-2.280	-2.289	-2.295	-2.302	-2.309	-2.316	-2.324	-2.330	-2.338	-2.345	-2.351	-2.360	-2.368	-2.375	-2.382	-2.390	-2.400	-2.408	-2.416	-2.425	-2.435	-2.444	-2.454	-2.465	-2.475	-2.486	-2.498	-2.510	-2.521	-2.534	-2.545	-2.559	-2.571	-2.585	-2.600	-2.614	-2.628	-2.642	-2.658	-2.672	-2.688	-2.702	-2.719	-2.735	-2.750	-2.766	-2.782	-2.799	-2.814	-2.830	-2.846	-2.861	-2.876	-2.891	-2.906	-2.920	-2.935	-2.948	-2.962	-2.975	-2.988	-2.999	-3.011	-3.022	-3.032	-3.041	-3.050	-3.059	-3.066	-3.072	-3.079	-3.084	-3.088	-3.091	-3.094	-3.095	-3.096	-3.098	-3.096	-3.095	-3.092	-3.089	-3.085	-3.080	-3.074	-3.066	-3.060	-3.051	-3.042	-3.032	-3.022	-3.011	-2.999	-2.986	-2.974	-2.959	-2.946	-2.931	-2.915	-2.900	-2.882	-2.866	-2.849	-2.831	-2.812	-2.795	-2.776	-2.759	-2.740	-2.721	-2.701	-2.684	-2.665	-2.646	-2.625	-2.608	-2.589	-2.570	-2.551	-2.534	-2.516	-2.498	-2.480	-2.462	-2.445	-2.429	-2.411	-2.396	-2.381	-2.364	-2.349	-2.335	-2.320	-2.306	-2.292	-2.279	-2.265	-2.252	-2.240	-2.229	-2.216	-2.204	-2.194	-2.181	-2.170	-2.160	-2.149	-2.138	-2.128	-2.116	-2.106	-2.095	-2.085	-2.075	-2.064	-2.052	-2.041	-2.030	-2.019	-2.009	-1.996	-1.985	-1.972	-1.959	-1.946	-1.932	-1.919	-1.905	-1.890	-1.878	-1.861	-1.846	-1.830	-1.814	-1.796	-1.780	-1.762	-1.745	-1.728	-1.709	-1.690	-1.672	-1.652	-1.634	-1.615	-1.595	-1.576	-1.556	-1.536	-1.518	-1.498	-1.479	-1.460	-1.440	-1.422	-1.404	-1.386	-1.368	-1.350	-1.334	-1.318	-1.301	-1.286	-1.271	-1.256	-1.244	-1.230	-1.218	-1.206	-1.194	-1.184	-1.175	-1.166	-1.158	-1.149	-1.141	-1.135	-1.129	-1.124	-1.118	-1.112	-1.110	-1.106	-1.102	-1.099	-1.096	-1.094	-1.092	-1.090	-1.088	-1.086	-1.085	-1.082	-1.080	-1.079	-1.076	-1.074	-1.071	-1.069	-1.065	-1.061	-1.056	-1.051	-1.048	-1.041	-1.035	-1.028	-1.020	-1.012	-1.002	-0.994	-0.984	-0.971	-0.960	-0.948	-0.935	-0.921	-0.906	-0.891	-0.875	-0.859	-0.842	-0.824	-0.806	-0.788	-0.769	-0.749	-0.730	-0.710	-0.690	-0.669	-0.648	-0.626	-0.605	-0.584	-0.562	-0.541	-0.520	-0.500	-0.479	-0.458	-0.436	-0.416	-0.396	-0.376	-0.358	-0.338	-0.319	-0.301	-0.284	-0.266	-0.250	-0.234	-0.219	-0.204	-0.189	-0.176	-0.162	-0.150	-0.136	-0.126	-0.115	-0.104	-0.094	-0.085	-0.076	-0.068	-0.060	-0.052	-0.046	-0.039	-0.035	-0.029	-0.024	-0.020	-0.015	-0.011	-0.009	-0.006	-0.005	-0.002	0.000	0.000	0.001	0.000	0.001	0.000	-0.001	-0.001	-0.002	-0.006	-0.008	-0.011	-0.015	-0.019	-0.022	-0.028	-0.032	-0.039	-0.045	-0.051	-0.058	-0.065	-0.072	-0.081	-0.090	-0.100	-0.109	-0.120	-0.130	-0.141	-0.152	-0.165	-0.178	-0.191	-0.204	-0.218	-0.232	-0.246	-0.261	-0.275	-0.291	-0.306	-0.321	-0.338	-0.354	-0.370	-0.385	-0.402	-0.418	-0.434	-0.450	-0.465	-0.481	-0.496	-0.511	-0.526	-0.540	-0.555	-0.569	-0.582	-0.596	-0.608	-0.620	-0.632	-0.644	-0.654	-0.664	-0.674	-0.684	-0.692	-0.700	-0.709	-0.715	-0.721	-0.728	-0.734	-0.739	-0.744	-0.749	-0.752	-0.758	-0.760	-0.764	-0.766	-0.770	-0.772	-0.775	-0.778	-0.780	-0.782	-0.785	-0.788	-0.790	-0.792	-0.795	-0.798	-0.800	-0.804	-0.808	-0.811	-0.815	-0.820	-0.824	-0.829	-0.834	-0.839	-0.845	-0.850	-0.858	-0.864	-0.870	-0.878	-0.884	-0.891	-0.900	-0.908	-0.915	-0.924	-0.931	-0.939	-0.946	-0.955	-0.962	-0.970	-0.978	-0.985	-0.991	-0.999	-1.005	-1.011	-1.018	-1.024	-1.028	-1.034	-1.038	-1.041	-1.044	-1.046	-1.049	-1.051	-1.051	-1.052	-1.052	-1.051	-1.050	-1.049	-1.046	-1.042	-1.039	-1.036	-1.031	-1.028	-1.021	-1.016	-1.010	-1.002	-0.995	-0.988	-0.980	-0.972	-0.965	-0.956	-0.948	-0.939	-0.930	-0.922	-0.912	-0.904	-0.894	-0.885	-0.876	-0.866	-0.858	-0.848	-0.839	-0.830	-0.821	-0.811	-0.804	-0.794	-0.786	-0.778	-0.770	-0.761	-0.752	-0.745	-0.738	-0.729	-0.722	-0.715	-0.708	-0.699	-0.691	-0.684	-0.676	-0.669	-0.661	-0.652	-0.646	-0.638	-0.630	-0.622	-0.614	-0.606	-0.598	-0.590	-0.581	-0.574	-0.565	-0.556	-0.549	-0.539	-0.530	-0.522	-0.514	-0.505	-0.496	-0.488	-0.479	-0.470	-0.461	-0.454	-0.445	-0.436	-0.429	-0.421	-0.414	-0.405	-0.399	-0.392	-0.385	-0.379	-0.374	-0.368	-0.362	-0.358	-0.354	-0.351	-0.346	-0.345	-0.342	-0.340	-0.339	-0.339	-0.338	-0.339	-0.339	-0.339	-0.341	-0.344	-0.344	-0.348	-0.351	-0.355	-0.359	-0.364	-0.368	-0.372	-0.379	-0.384	-0.390	-0.396	-0.402	-0.410	-0.416	-0.422	-0.430	-0.436	-0.445	-0.451	-0.459	-0.466	-0.472	-0.480	-0.488	-0.494	-0.501	-0.507	-0.514	-0.520	-0.528	-0.532	-0.539	-0.544	-0.550	-0.555	-0.561	-0.566	-0.571	-0.578	-0.581	-0.588	-0.592	-0.598	-0.602	-0.608	-0.612	-0.619	-0.624	-0.629	-0.634	-0.640	-0.646	-0.651	-0.658	-0.666	-0.672	-0.679	-0.688	-0.695	-0.704	-0.712	-0.722	-0.732	-0.741	-0.752	-0.764	-0.775	-0.788	-0.800	-0.812	-0.828	-0.841	-0.856	-0.871	-0.886	-0.904	-0.920	-0.936	-0.955	-0.972	-0.990	-1.009	-1.026	-1.046	-1.065	-1.085	-1.105	-1.125	-1.145	-1.165	-1.185	-1.205	-1.226	-1.246	-1.266	-1.286	-1.306	-1.326	-1.346	-1.366	-1.385	-1.405	-1.424	-1.441	-1.460	-1.479	-1.495	-1.512	-1.530	-1.548	-1.562	-1.579	-1.596	-1.611	-1.626	-1.641	-1.655	-1.670	-1.684	-1.696	-1.711	-1.724	-1.736	-1.750	-1.761	-1.774	-1.785	-1.798	-1.810	-1.821	-1.832	-1.844	-1.856	-1.866	-1.878	-1.889	-1.900	-1.911	-1.922	-1.932	-1.945	-1.955	-1.968	-1.979	-1.990	-2.001	-2.013	-2.024	-2.035	-2.046	-2.056	-2.069	-2.079	-2.089	-2.100	-2.111	-2.122	-2.132	-2.142	-2.152	-2.162	-2.171	-2.180	-2.190	-2.198	-2.206	-2.214	-2.222	-2.229	-2.235	-2.242	-2.249	-2.254	-2.259	-2.264	-2.268	-2.271	-2.275	-2.278	-2.280	-2.282	-2.284	-2.285	-2.286	-2.286	-2.285	-2.285	-2.284	-2.282	-2.281	-2.280	-2.278	-2.274	-2.271	-2.268	-2.264	-2.260	-2.256	-2.251	-2.248	-2.242	-2.239	-2.232	-2.229	-2.224	-2.219	-2.214	-2.208	-2.204	-2.198	-2.192	-2.186	-2.180	-2.175	-2.169	-2.162	-2.158	-2.151	-2.144	-2.139	-2.132	-2.125	-2.119	-2.111	-2.105	-2.098	-2.090	-2.084	-2.076	-2.069	-2.060	-2.051	-2.044	-2.034	-2.026	-2.016	-2.006	-1.998	-1.988	-1.978	-1.966	-1.955	-1.944	-1.932	-1.921	-1.908	-1.895	-1.882	-1.870	-1.856	-1.842	-1.829	-1.815	-1.800	-1.786	-1.771	-1.755	-1.740	-1.725	-1.709	-1.692	-1.676	-1.661	-1.644	-1.628	-1.611	-1.595	-1.579	-1.561	-1.546	-1.529	-1.514	-1.496	-1.481	-1.465	-1.450	-1.434	-1.419	-1.404	-1.388	-1.372	-1.356	-1.342	-1.329	-1.312	-1.299	-1.285	-1.271	-1.258	-1.244	-1.231	-1.218	-1.205	-1.192	-1.180	-1.168	-1.155	-1.142	-1.131	-1.119	-1.108	-1.096	-1.084	-1.072	-1.061	-1.050	-1.039	-1.028	-1.016	-1.005	-0.994	-0.981	-0.971	-0.960	-0.949	-0.938	-0.926	-0.914	-0.902	-0.892	-0.880	-0.869	-0.858	-0.846	-0.835	-0.822	-0.811	-0.800	-0.789	-0.776	-0.765	-0.754	-0.742	-0.731	-0.721	-0.711	-0.701	-0.691	-0.681	-0.671	-0.662	-0.654	-0.645	-0.638	-0.629	-0.621	-0.615	-0.608	-0.602	-0.595	-0.591	-0.585	-0.581	-0.579	-0.575	-0.574	-0.571	-0.570	-0.569	-0.569	-0.569	-0.570	-0.571	-0.574	-0.575	-0.579	-0.581	-0.585	-0.590	-0.595	-0.600	-0.604	-0.610	-0.616	-0.624	-0.630	-0.638	-0.644	-0.651	-0.659	-0.666	-0.675	-0.684	-0.691	-0.699	-0.706	-0.715	-0.722	-0.731	-0.738	-0.746	-0.754	-0.760	-0.766	-0.774	-0.780	-0.785	-0.791	-0.796	-0.801	-0.805	-0.809	-0.814	-0.816	-0.819	-0.822	-0.822	-0.825	-0.828	-0.828	-0.828	-0.828	-0.826	-0.824	-0.824	-0.821	-0.819	-0.815	-0.811	-0.808	-0.802	-0.798	-0.792	-0.786	-0.780	-0.772	-0.765	-0.759	-0.751	-0.741	-0.732	-0.724	-0.714	-0.704	-0.694	-0.682	-0.672	-0.661	-0.649	-0.638	-0.625	-0.612	-0.600	-0.588	-0.574	-0.561	-0.549	-0.535	-0.522	-0.509	-0.496	-0.484	-0.470	-0.458	-0.445	-0.432	-0.420	-0.409	-0.396	-0.385	-0.374	-0.364	-0.354	-0.344	-0.335	-0.326	-0.319	-0.311	-0.304	-0.298	-0.291	-0.288	-0.284	-0.280	-0.278	-0.275	-0.274	-0.274	-0.274	-0.275	-0.276	-0.279	-0.282	-0.286	-0.290	-0.295	-0.301	-0.308	-0.314	-0.321	-0.329	-0.338	-0.346	-0.355	-0.364	-0.375	-0.384	-0.395	-0.405	-0.415	-0.425	-0.435	-0.445	-0.455	-0.465	-0.474	-0.482	-0.492	-0.501	-0.509	-0.518	-0.524	-0.530	-0.536	-0.541	-0.548	-0.551	-0.555	-0.558	-0.560	-0.560	-0.561	-0.561	-0.560	-0.559	-0.556	-0.552	-0.549	-0.544	-0.539	-0.532	-0.526	-0.519	-0.510	-0.500	-0.492	-0.482	-0.470	-0.460	-0.449	-0.438	-0.425	-0.412	-0.399	-0.388	-0.374	-0.360	-0.348	-0.332	-0.319	-0.306	-0.292	-0.279	-0.265	-0.251	-0.239	-0.225	-0.214	-0.201	-0.190	-0.178	-0.166	-0.156	-0.145	-0.135	-0.126	-0.118	-0.108	-0.100	-0.092	-0.086	-0.079	-0.072	-0.066	-0.062	-0.056	-0.052	-0.049	-0.045	-0.042	-0.039	-0.038	-0.036	-0.034	-0.031	-0.031	-0.030	-0.030	-0.029	-0.030	-0.029	-0.029	-0.029	-0.030	-0.030	-0.029	-0.030	-0.031	-0.031	-0.031	-0.031	-0.032	-0.032	-0.032	-0.032	-0.032	-0.032	-0.031	-0.031	-0.031	-0.030	-0.030	-0.029	-0.029	-0.028	-0.025	-0.025	-0.024	-0.022	-0.022	-0.020	-0.019	-0.018	-0.016	-0.016	-0.015	-0.015	-0.015	-0.015	-0.014	-0.014	-0.015	-0.015	-0.015	-0.016	-0.019	-0.020	-0.022	-0.025	-0.028	-0.030	-0.034	-0.038	-0.042	-0.046	-0.052	-0.058	-0.064	-0.071	-0.078	-0.085	-0.092	-0.101	-0.109	-0.119	-0.128	-0.138	-0.148	-0.158	-0.169	-0.180	-0.191	-0.202	-0.215	-0.226	-0.239	-0.252	-0.264	-0.278	-0.291	-0.304	-0.318	-0.331	-0.345	-0.359	-0.372	-0.386	-0.400	-0.414	-0.428	-0.440	-0.455	-0.469	-0.481	-0.495	-0.509	-0.522	-0.534	-0.546	-0.560	-0.572	-0.584	-0.596	-0.608	-0.618	-0.629	-0.640	-0.650	-0.660	-0.670	-0.679	-0.689	-0.698	-0.706	-0.714	-0.721	-0.729	-0.735	-0.741	-0.749	-0.754	-0.759	-0.764	-0.768	-0.771	-0.775	-0.779	-0.780	-0.782	-0.784	-0.786	-0.786	-0.788	-0.788	-0.788	-0.785	-0.785	-0.782	-0.782	-0.780	-0.778	-0.775	-0.772	-0.768	-0.765	-0.761	-0.756	-0.751	-0.748	-0.742	-0.736	-0.730	-0.726	-0.720	-0.714	-0.708	-0.700	-0.695	-0.689	-0.681	-0.675	-0.669	-0.661	-0.655	-0.648	-0.641	-0.634	-0.626	-0.620	-0.612	-0.605	-0.598	-0.590	-0.584	-0.576	-0.569	-0.562	-0.555	-0.548	-0.540	-0.535	-0.528	-0.520	-0.512	-0.505	-0.498	-0.492	-0.485	-0.478	-0.471	-0.465	-0.459	-0.451	-0.445	-0.440	-0.432	-0.426	-0.420	-0.415	-0.409	-0.404	-0.398	-0.394	-0.388	-0.382	-0.379	-0.374	-0.370	-0.366	-0.361	-0.359	-0.356	-0.351	-0.349	-0.346	-0.344	-0.342	-0.340	-0.338	-0.338	-0.335	-0.335	-0.335	-0.334	-0.334	-0.334	-0.335	-0.336	-0.336	-0.338	-0.340	-0.341	-0.342	-0.345	-0.348	-0.349	-0.351	-0.355	-0.359	-0.360	-0.364	-0.369	-0.371	-0.375	-0.379	-0.382	-0.386	-0.390	-0.395	-0.399	-0.404	-0.408	-0.412	-0.418	-0.421	-0.426	-0.431	-0.435	-0.440	-0.444	-0.449	-0.455	-0.459	-0.464	-0.469	-0.474	-0.479	-0.484	-0.489	-0.494	-0.499	-0.504	-0.509	-0.514	-0.519	-0.524	-0.530	-0.535	-0.540	-0.546	-0.551	-0.556	-0.561	-0.565	-0.570	-0.575	-0.579	-0.584	-0.588	-0.592	-0.595	-0.600	-0.602	-0.606	-0.610	-0.612	-0.614	-0.618	-0.619	-0.620	-0.621	-0.621	-0.621	-0.622	-0.621	-0.620	-0.619	-0.618	-0.614	-0.612	-0.609	-0.606	-0.601	-0.598	-0.592	-0.588	-0.581	-0.575	-0.569	-0.562	-0.555	-0.548	-0.540	-0.531	-0.524	-0.515	-0.506	-0.499	-0.490	-0.481	-0.474	-0.464	-0.456	-0.448	-0.440	-0.431	-0.424	-0.416	-0.409	-0.402	-0.396	-0.390	-0.386	-0.380	-0.376	-0.372	-0.369	-0.366	-0.364	-0.362	-0.361	-0.361	-0.361	-0.362	-0.365	-0.368	-0.371	-0.374	-0.379	-0.384	-0.390	-0.396	-0.402	-0.409	-0.418	-0.425	-0.435	-0.444	-0.454	-0.464	-0.474	-0.485	-0.496	-0.506	-0.518	-0.530	-0.541	-0.554	-0.565	-0.578	-0.590	-0.601	-0.614	-0.626	-0.638	-0.649	-0.661	-0.672	-0.684	-0.695	-0.708	-0.718	-0.729	-0.739	-0.750	-0.760	-0.770	-0.779	-0.789	-0.799	-0.808	-0.816	-0.824	-0.834	-0.841	-0.850	-0.859	-0.868	-0.874	-0.884	-0.891	-0.899	-0.906	-0.915	-0.924	-0.932	-0.941	-0.950	-0.959	-0.966	-0.975	-0.985	-0.994	-1.004	-1.014	-1.025	-1.035	-1.046	-1.058	-1.069	-1.080	-1.092	-1.104	-1.116	-1.130	-1.142	-1.156	-1.169	-1.182	-1.196	-1.210	-1.224	-1.238	-1.251	-1.266	-1.281	-1.294	-1.309	-1.322	-1.336	-1.350	-1.362	-1.378	-1.390	-1.402	-1.416	-1.428	-1.440	-1.451	-1.462	-1.472	-1.484	-1.492	-1.501	-1.511	-1.519	-1.526	-1.534	-1.540	-1.546	-1.551	-1.556	-1.560	-1.564	-1.566	-1.569	-1.571	-1.571	-1.572	-1.572	-1.572	-1.571	-1.569	-1.566	-1.564	-1.561	-1.558	-1.554	-1.549	-1.544	-1.539	-1.532	-1.528	-1.520	-1.512	-1.506	-1.499	-1.490	-1.482	-1.474	-1.465	-1.458	-1.448	-1.438	-1.428	-1.416	-1.408	-1.395	-1.384	-1.371	-1.360	-1.345	-1.331	-1.318	-1.302	-1.286	-1.270	-1.251	-1.234	-1.214	-1.194	-1.172	-1.151	-1.128	-1.102	-1.076	-1.049	-1.020	-0.991	-0.960	-0.925	-0.891	-0.855	-0.818	-0.776	-0.734	-0.690	-0.645	-0.598	-0.548	-0.495	-0.441	-0.385	-0.328	-0.269	-0.206	-0.141	-0.075	-0.008	0.064	0.136	0.211	0.286	0.365	0.446	0.528	0.612	0.698	0.785	0.874	0.965	1.058	1.151	1.246	1.341	1.439	1.538	1.636	1.736	1.838	1.939	2.041	2.142	2.245	2.349	2.451	2.554	2.656	2.759	2.859	2.961	3.061	3.161	3.259	3.358	3.454	3.549	3.644	3.736	3.828	3.918	4.005	4.090	4.175	4.256	4.336	4.414	4.489	4.561	4.631	4.701	4.766	4.829	4.889	4.946	5.000	5.051	5.099	5.145	5.188	5.226	5.262	5.295	5.324	5.350	5.372	5.392	5.408	5.421	5.430	5.435	5.438	5.436	5.432	5.424	5.412	5.398	5.379	5.358	5.331	5.304	5.271	5.236	5.198	5.155	5.110	5.061	5.011	4.956	4.899	4.839	4.776	4.709	4.640	4.570	4.494	4.419	4.339	4.258	4.175	4.089	4.001	3.911	3.821	3.729	3.634	3.538	3.439	3.341	3.241	3.140	3.039	2.936	2.834	2.730	2.625	2.521	2.416	2.312	2.209	2.105	2.001	1.898	1.794	1.691	1.590	1.490	1.390	1.290	1.191	1.096	1.000	0.906	0.812	0.721	0.632	0.544	0.456	0.372	0.289	0.206	0.126	0.048	-0.028	-0.102	-0.176	-0.248	-0.318	-0.385	-0.451	-0.515	-0.578	-0.639	-0.699	-0.755	-0.811	-0.865	-0.919	-0.970	-1.020	-1.070	-1.116	-1.162	-1.208	-1.251	-1.292	-1.334	-1.374	-1.412	-1.450	-1.486	-1.522	-1.558	-1.591	-1.625	-1.658	-1.689	-1.719	-1.750	-1.780	-1.808	-1.836	-1.865	-1.891	-1.918	-1.944	-1.969	-1.994	-2.019	-2.042	-2.065	-2.090	-2.111	-2.134	-2.155	-2.175	-2.195	-2.216	-2.235	-2.254	-2.272	-2.291	-2.309	-2.325	-2.341	-2.359	-2.374	-2.389	-2.404	-2.419	-2.432	-2.446	-2.458	-2.471	-2.482	-2.492	-2.504	-2.514	-2.525	-2.534	-2.541	-2.550	-2.559	-2.565	-2.572	-2.580	-2.585	-2.591	-2.596	-2.601	-2.605	-2.609	-2.612	-2.616	-2.618	-2.620	-2.622	-2.625	-2.625	-2.626	-2.628	-2.628	-2.626	-2.626	-2.625	-2.624	-2.621	-2.620	-2.619	-2.616	-2.614	-2.611	-2.608	-2.604	-2.600	-2.598	-2.594	-2.589	-2.585	-2.580	-2.576	-2.572	-2.566	-2.561	-2.556	-2.551	-2.545	-2.540	-2.534	-2.528	-2.522	-2.515	-2.509	-2.502	-2.496	-2.489	-2.481	-2.474	-2.466	-2.459	-2.450	-2.441	-2.432	-2.424	-2.415	-2.404	-2.394	-2.384	-2.372	-2.361	-2.349	-2.336	-2.322	-2.309	-2.295	-2.280	-2.264	-2.248	-2.230	-2.212	-2.192	-2.174	-2.152	-2.130	-2.108	-2.084	-2.060	-2.034	-2.006	-1.979	-1.950	-1.920	-1.888	-1.855	-1.822	-1.786	-1.751	-1.714	-1.675	-1.634	-1.592	-1.550	-1.506	-1.461	-1.414	-1.366	-1.318	-1.268	-1.216	-1.164	-1.110	-1.054	-0.999	-0.941	-0.884	-0.825	-0.764	-0.705	-0.642	-0.580	-0.518	-0.454	-0.389	-0.325	-0.259	-0.194	-0.128	-0.060	0.006	0.074	0.141	0.209	0.276	0.345	0.412	0.480	0.546	0.615	0.681	0.748	0.814	0.879	0.945	1.009	1.072	1.136	1.199	1.260	1.322	1.382	1.442	1.501	1.559	1.615	1.671	1.726	1.780	1.834	1.885	1.935	1.985	2.034	2.080	2.128	2.172	2.216	2.258	2.299	2.340	2.380	2.418	2.455	2.491	2.526	2.560	2.594	2.626	2.656	2.686	2.716	2.745	2.771	2.798	2.824	2.849	2.874	2.898	2.920	2.944	2.965	2.988	3.009	3.029	3.049	3.069	3.090	3.109	3.129	3.148	3.166	3.184	3.202	3.220	3.239	3.256	3.274	3.291	3.311	3.329	3.345	3.362	3.381	3.399	3.416	3.432	3.451	3.468	3.485	3.501	3.519	3.535	3.551	3.568	3.582	3.599	3.612	3.628	3.642	3.656	3.669	3.681	3.694	3.705	3.715	3.726	3.735	3.744	3.751	3.760	3.766	3.772	3.776	3.781	3.785	3.788	3.789	3.790	3.790	3.789	3.788	3.784	3.781	3.776	3.772	3.766	3.759	3.751	3.744	3.735	3.725	3.714	3.702	3.691	3.679	3.665	3.652	3.638	3.622	3.606	3.590	3.574	3.556	3.538	3.520	3.501	3.481	3.461	3.441	3.420	3.399	3.379	3.356	3.334	3.311	3.289	3.265	3.242	3.218	3.194	3.169	3.144	3.119	3.094	3.068	3.041	3.016	2.989	2.962	2.936	2.909	2.881	2.854	2.828	2.800	2.772	2.744	2.716	2.689	2.660	2.632	2.604	2.578	2.549	2.521	2.494	2.468	2.440	2.414	2.388	2.361	2.335	2.310	2.286	2.261	2.236	2.214	2.191	2.169	2.148	2.128	2.106	2.088	2.069	2.050	2.033	2.015	2.000	1.985	1.970	1.956	1.942	1.931	1.920	1.909	1.899	1.890	1.881	1.874	1.868	1.861	1.856	1.851	1.848	1.845	1.841	1.839	1.838	1.836	1.835	1.835	1.835	1.836	1.836	1.838	1.839	1.841	1.842	1.845	1.849	1.851	1.854	1.858	1.861	1.865	1.869	1.871	1.876	1.879	1.884	1.888	1.891	1.896	1.900	1.902	1.908	1.910	1.915	1.919	1.921	1.925	1.928	1.931	1.935	1.939	1.941	1.944	1.946	1.950	1.952	1.955	1.958	1.960	1.961	1.964	1.965	1.968	1.969	1.971	1.972	1.974	1.975	1.976	1.978	1.978	1.980	1.980	1.980	1.981	1.981	1.981	1.982	1.982	1.982	1.982	1.982	1.982	1.982	1.982	1.982	1.982	1.982	1.982	1.984	1.984	1.984	1.985	1.984	1.985	1.986	1.988	1.989	1.989	1.990	1.992	1.994	1.996	1.998	2.000	2.002	2.005	2.007	2.011	2.014	2.018	2.020	2.024	2.027	2.031	2.034	2.038	2.042	2.046	2.050	2.054	2.059	2.062	2.066	2.070	2.074	2.078	2.080	2.082	2.086	2.089	2.090	2.092	2.094	2.095	2.095	2.095	2.095	2.095	2.092	2.091	2.089	2.086	2.082	2.079	2.074	2.069	2.062	2.056	2.049	2.041	2.033	2.024	2.014	2.002	1.992	1.981	1.969	1.955	1.942	1.929	1.915	1.900	1.885	1.870	1.854	1.838	1.821	1.804	1.786	1.769	1.750	1.731	1.711	1.692	1.672	1.652	1.632	1.612	1.591	1.570	1.549	1.526	1.504	1.481	1.459	1.436	1.412	1.389	1.364	1.339	1.314	1.288	1.261	1.234	1.208	1.179	1.150	1.121	1.091	1.060	1.029	0.996	0.962	0.930	0.895	0.860	0.822	0.784	0.748	0.708	0.668	0.626	0.585	0.542	0.498	0.452	0.408	0.361	0.314	0.264	0.216	0.166	0.115	0.064	0.011	-0.042	-0.096	-0.150	-0.206	-0.262	-0.319	-0.376	-0.432	-0.490	-0.550	-0.608	-0.666	-0.726	-0.785	-0.845	-0.905	-0.965	-1.025	-1.082	-1.142	-1.202	-1.262	-1.321	-1.380	-1.439	-1.496	-1.554	-1.611	-1.669	-1.725	-1.780	-1.838	-1.891	-1.946	-1.999	-2.052	-2.106	-2.156	-2.209	-2.259	-2.310	-2.358	-2.406	-2.455	-2.502	-2.549	-2.594	-2.640	-2.684	-2.726	-2.771	-2.814	-2.855	-2.895	-2.936	-2.978	-3.016	-3.056	-3.094	-3.132	-3.170	-3.208	-3.244	-3.281	-3.316	-3.351	-3.388	-3.422	-3.456	-3.491	-3.525	-3.560	-3.595	-3.628	-3.662	-3.695	-3.729	-3.762	-3.796	-3.830	-3.862	-3.896	-3.930	-3.964	-3.996	-4.031	-4.064	-4.098	-4.130	-4.164	-4.198	-4.231	-4.264	-4.298	-4.330	-4.362	-4.396	-4.429	-4.462	-4.494	-4.526	-4.559	-4.589	-4.621	-4.652	-4.684	-4.712	-4.742	-4.772	-4.802	-4.831	-4.860	-4.888	-4.915	-4.942	-4.969	-4.994	-5.019	-5.044	-5.068	-5.091	-5.114	-5.135	-5.156	-5.176	-5.196	-5.216	-5.235	-5.252	-5.270	-5.286	-5.301	-5.316	-5.331	-5.344	-5.358	-5.370	-5.382	-5.394	-5.404	-5.414	-5.424	-5.432	-5.441	-5.449	-5.456	-5.464	-5.470	-5.475	-5.481	-5.486	-5.491	-5.496	-5.499	-5.502	-5.506	-5.509	-5.512	-5.514	-5.516	-5.519	-5.519	-5.520	-5.521	-5.522	-5.522	-5.522	-5.522	-5.521	-5.520	-5.520	-5.518	-5.516	-5.515	-5.512	-5.511	-5.509	-5.506	-5.504	-5.500	-5.498	-5.494	-5.489	-5.486	-5.481	-5.476	-5.472	-5.466	-5.460	-5.456	-5.450	-5.445	-5.438	-5.431	-5.425	-5.419	-5.411	-5.406	-5.398	-5.390	-5.382	-5.376	-5.369	-5.360	-5.352	-5.344	-5.335	-5.326	-5.319	-5.309	-5.300	-5.291	-5.282	-5.274	-5.262	-5.254	-5.244	-5.235	-5.225	-5.212	-5.202	-5.192	-5.181	-5.171	-5.159	-5.148	-5.136	-5.122	-5.111	-5.098	-5.086	-5.072	-5.059	-5.045	-5.030	-5.016	-5.000	-4.984	-4.969	-4.952	-4.934	-4.916	-4.899	-4.880	-4.860	-4.841	-4.820	-4.800	-4.779	-4.756	-4.734	-4.711	-4.686	-4.662	-4.636	-4.611	-4.584	-4.556	-4.529	-4.500	-4.471	-4.441	-4.410	-4.379	-4.348	-4.314	-4.281	-4.248	-4.214	-4.179	-4.142	-4.108	-4.070	-4.034	-3.995	-3.958	-3.919	-3.879	-3.841	-3.800	-3.760	-3.720	-3.679	-3.638	-3.596	-3.554	-3.511	-3.469	-3.425	-3.382	-3.340	-3.296	-3.252	-3.210	-3.166	-3.121	-3.078	-3.035	-2.990	-2.946	-2.904	-2.859	-2.816	-2.772	-2.730	-2.688	-2.644	-2.602	-2.561	-2.520	-2.478	-2.438	-2.396	-2.358	-2.318	-2.279	-2.240	-2.202	-2.165	-2.128	-2.092	-2.056	-2.020	-1.985	-1.952	-1.919	-1.886	-1.855	-1.824	-1.794	-1.762	-1.735	-1.706	-1.679	-1.652	-1.626	-1.602	-1.578	-1.554	-1.530	-1.508	-1.486	-1.465	-1.445	-1.425	-1.406	-1.389	-1.371	-1.354	-1.339	-1.322	-1.309	-1.294	-1.279	-1.265	-1.252	-1.240	-1.228	-1.216	-1.205	-1.194	-1.184	-1.174	-1.162	-1.152	-1.144	-1.134	-1.124	-1.115	-1.105	-1.096	-1.086	-1.076	-1.068	-1.058	-1.048	-1.038	-1.029	-1.019	-1.008	-0.996	-0.986	-0.975	-0.964	-0.952	-0.941	-0.929	-0.916	-0.902	-0.891	-0.878	-0.865	-0.850	-0.838	-0.824	-0.809	-0.795	-0.780	-0.765	-0.750	-0.735	-0.720	-0.704	-0.690	-0.674	-0.660	-0.644	-0.629	-0.614	-0.600	-0.585	-0.570	-0.555	-0.542	-0.528	-0.515	-0.501	-0.489	-0.476	-0.465	-0.454	-0.442	-0.431	-0.420	-0.410	-0.401	-0.392	-0.385	-0.378	-0.370	-0.362	-0.358	-0.352	-0.346	-0.341	-0.338	-0.334	-0.330	-0.326	-0.325	-0.322	-0.321	-0.319	-0.319	-0.319	-0.319	-0.319	-0.319	-0.319	-0.319	-0.321	-0.322	-0.324	-0.325	-0.326	-0.329	-0.330	-0.331	-0.334	-0.336	-0.338	-0.341	-0.342	-0.345	-0.346	-0.349	-0.351	-0.352	-0.355	-0.356	-0.360	-0.361	-0.364	-0.365	-0.368	-0.369	-0.370	-0.374	-0.375	-0.376	-0.379	-0.380	-0.382	-0.384	-0.386	-0.389	-0.390	-0.392	-0.395	-0.398	-0.399	-0.402	-0.404	-0.408	-0.410	-0.414	-0.418	-0.420	-0.424	-0.428	-0.431	-0.436	-0.440	-0.445	-0.450	-0.455	-0.460	-0.465	-0.471	-0.478	-0.484	-0.490	-0.498	-0.505	-0.512	-0.520	-0.529	-0.539	-0.546	-0.555	-0.565	-0.576	-0.586	-0.598	-0.609	-0.620	-0.632	-0.646	-0.659	-0.671	-0.686	-0.700	-0.716	-0.731	-0.748	-0.765	-0.782	-0.800	-0.818	-0.838	-0.856	-0.876	-0.896	-0.918	-0.939	-0.960	-0.984	-1.005	-1.029	-1.052	-1.076	-1.100	-1.125	-1.150	-1.176	-1.201	-1.226	-1.252	-1.279	-1.305	-1.331	-1.359	-1.385	-1.411	-1.438	-1.465	-1.491	-1.518	-1.542	-1.570	-1.595	-1.620	-1.645	-1.670	-1.694	-1.719	-1.741	-1.765	-1.788	-1.810	-1.832	-1.852	-1.874	-1.894	-1.914	-1.934	-1.952	-1.970	-1.988	-2.006	-2.022	-2.039	-2.054	-2.069	-2.084	-2.098	-2.112	-2.125	-2.138	-2.150	-2.161	-2.174	-2.185	-2.195	-2.205	-2.216	-2.226	-2.236	-2.246	-2.255	-2.264	-2.274	-2.282	-2.290	-2.299	-2.308	-2.316	-2.324	-2.332	-2.341	-2.349	-2.358	-2.366	-2.375	-2.382	-2.391	-2.400	-2.409	-2.418	-2.426	-2.435	-2.444	-2.454	-2.462	-2.472	-2.482	-2.492	-2.501	-2.512	-2.522	-2.532	-2.544	-2.554	-2.566	-2.576	-2.588	-2.599	-2.611	-2.621	-2.634	-2.646	-2.659	-2.671	-2.684	-2.696	-2.709	-2.721	-2.734	-2.748	-2.761	-2.775	-2.788	-2.801	-2.815	-2.828	-2.842	-2.856	-2.869	-2.882	-2.896	-2.910	-2.924	-2.938	-2.951	-2.965	-2.978	-2.991	-3.004	-3.018	-3.030	-3.042	-3.054	-3.066	-3.078	-3.090	-3.101	-3.111	-3.122	-3.132	-3.142	-3.151	-3.161	-3.169	-3.178	-3.184	-3.191	-3.199	-3.204	-3.210	-3.214	-3.219	-3.221	-3.224	-3.228	-3.229	-3.229	-3.229	-3.229	-3.228	-3.225	-3.222	-3.219	-3.215	-3.210	-3.204	-3.199	-3.191	-3.184	-3.175	-3.168	-3.158	-3.148	-3.136	-3.125	-3.114	-3.101	-3.088	-3.075	-3.061	-3.048	-3.031	-3.018	-3.001	-2.985	-2.970	-2.952	-2.936	-2.920	-2.902	-2.886	-2.869	-2.852	-2.834	-2.818	-2.800	-2.782	-2.766	-2.750	-2.731	-2.716	-2.699	-2.682	-2.666	-2.650	-2.635	-2.620	-2.605	-2.589	-2.575	-2.560	-2.546	-2.532	-2.519	-2.505	-2.492	-2.480	-2.468	-2.454	-2.441	-2.430	-2.418	-2.405	-2.394	-2.381	-2.369	-2.356	-2.345	-2.332	-2.320	-2.308	-2.294	-2.282	-2.270	-2.256	-2.242	-2.229	-2.214	-2.200	-2.185	-2.171	-2.155	-2.139	-2.122	-2.105	-2.089	-2.071	-2.052	-2.034	-2.016	-1.998	-1.978	-1.958	-1.938	-1.916	-1.896	-1.876	-1.856	-1.835	-1.814	-1.794	-1.771	-1.751	-1.730	-1.710	-1.689	-1.669	-1.649	-1.629	-1.609	-1.590	-1.572	-1.554	-1.536	-1.520	-1.504	-1.488	-1.471	-1.458	-1.445	-1.431	-1.419	-1.408	-1.396	-1.386	-1.378	-1.369	-1.361	-1.354	-1.348	-1.342	-1.338	-1.332	-1.330	-1.326	-1.324	-1.322	-1.320	-1.320	-1.318	-1.318	-1.318	-1.318	-1.316	-1.316	-1.318	-1.318	-1.318	-1.318	-1.316	-1.316	-1.315	-1.315	-1.312	-1.310	-1.308	-1.305	-1.300	-1.296	-1.291	-1.285	-1.279	-1.271	-1.262	-1.254	-1.244	-1.234	-1.222	-1.210	-1.198	-1.184	-1.169	-1.155	-1.138	-1.122	-1.104	-1.086	-1.069	-1.049	-1.030	-1.010	-0.989	-0.969	-0.948	-0.925	-0.904	-0.881	-0.860	-0.838	-0.815	-0.792	-0.770	-0.748	-0.725	-0.702	-0.680	-0.659	-0.636	-0.615	-0.594	-0.574	-0.552	-0.534	-0.514	-0.494	-0.476	-0.458	-0.440	-0.424	-0.408	-0.391	-0.376	-0.361	-0.348	-0.334	-0.320	-0.306	-0.295	-0.284	-0.272	-0.262	-0.252	-0.244	-0.234	-0.226	-0.219	-0.211	-0.204	-0.199	-0.192	-0.188	-0.184	-0.179	-0.175	-0.172	-0.170	-0.168	-0.166	-0.165	-0.165	-0.165	-0.165	-0.165	-0.168	-0.169	-0.171	-0.175	-0.178	-0.181	-0.188	-0.192	-0.199	-0.204	-0.211	-0.219	-0.226	-0.235	-0.244	-0.255	-0.265	-0.275	-0.286	-0.298	-0.310	-0.324	-0.336	-0.349	-0.364	-0.378	-0.392	-0.408	-0.422	-0.439	-0.455	-0.470	-0.486	-0.502	-0.520	-0.536	-0.554	-0.570	-0.586	-0.604	-0.620	-0.638	-0.654	-0.670	-0.686	-0.704	-0.719	-0.734	-0.749	-0.764	-0.779	-0.794	-0.808	-0.820	-0.832	-0.846	-0.859	-0.870	-0.881	-0.891	-0.902	-0.912	-0.922	-0.932	-0.941	-0.950	-0.958	-0.966	-0.972	-0.981	-0.988	-0.995	-1.001	-1.006	-1.014	-1.020	-1.025	-1.031	-1.038	-1.044	-1.049	-1.054	-1.060	-1.066	-1.072	-1.078	-1.084	-1.089	-1.096	-1.101	-1.109	-1.115	-1.122	-1.129	-1.138	-1.145	-1.152	-1.160	-1.169	-1.176	-1.185	-1.194	-1.202	-1.211	-1.220	-1.229	-1.236	-1.245	-1.252	-1.262	-1.270	-1.278	-1.286	-1.292	-1.300	-1.306	-1.314	-1.320	-1.325	-1.330	-1.335	-1.340	-1.344	-1.346	-1.349	-1.351	-1.352	-1.352	-1.354	-1.352	-1.351	-1.350	-1.349	-1.345	-1.340	-1.338	-1.332	-1.328	-1.321	-1.314	-1.308	-1.300	-1.292	-1.284	-1.275	-1.266	-1.255	-1.246	-1.236	-1.226	-1.216	-1.205	-1.194	-1.182	-1.172	-1.162	-1.151	-1.140	-1.130	-1.120	-1.110	-1.100	-1.089	-1.079	-1.070	-1.060	-1.052	-1.044	-1.036	-1.028	-1.020	-1.014	-1.006	-1.000	-0.994	-0.989	-0.982	-0.978	-0.972	-0.970	-0.965	-0.961	-0.958	-0.954	-0.950	-0.948	-0.944	-0.940	-0.938	-0.935	-0.931	-0.929	-0.925	-0.924	-0.920	-0.918	-0.914	-0.910	-0.906	-0.904	-0.900	-0.896	-0.891	-0.888	-0.884	-0.878	-0.874	-0.869	-0.862	-0.859	-0.852	-0.848	-0.841	-0.836	-0.830	-0.825	-0.818	-0.812	-0.808	-0.800	-0.795	-0.789	-0.784	-0.779	-0.772	-0.769	-0.764	-0.760	-0.755	-0.752	-0.749	-0.745	-0.742	-0.741	-0.739	-0.738	-0.738	-0.736	-0.738	-0.738	-0.739	-0.740	-0.741	-0.745	-0.748	-0.751	-0.755	-0.759	-0.764	-0.768	-0.772	-0.780	-0.785	-0.791	-0.796	-0.805	-0.811	-0.818	-0.825	-0.832	-0.840	-0.846	-0.854	-0.861	-0.869	-0.875	-0.882	-0.890	-0.896	-0.901	-0.909	-0.915	-0.921	-0.925	-0.931	-0.938	-0.942	-0.946	-0.952	-0.956	-0.960	-0.965	-0.969	-0.972	-0.976	-0.980	-0.982	-0.988	-0.990	-0.995	-0.999	-1.002	-1.006	-1.010	-1.015	-1.020	-1.025	-1.030	-1.036	-1.042	-1.049	-1.056	-1.064	-1.071	-1.079	-1.089	-1.099	-1.109	-1.120	-1.132	-1.144	-1.156	-1.171	-1.185	-1.201	-1.216	-1.234	-1.250	-1.268	-1.285	-1.305	-1.325	-1.345	-1.365	-1.388	-1.408	-1.430	-1.451	-1.475	-1.498	-1.521	-1.545	-1.569	-1.592	-1.616	-1.640	-1.664	-1.688	-1.711	-1.735	-1.758	-1.781	-1.804	-1.826	-1.848	-1.870	-1.892	-1.912	-1.932	-1.952	-1.972	-1.992	-2.010	-2.029	-2.046	-2.064	-2.080	-2.096	-2.112	-2.126	-2.141	-2.156	-2.169	-2.182	-2.195	-2.208	-2.219	-2.231	-2.242	-2.252	-2.264	-2.274	-2.285	-2.294	-2.304	-2.314	-2.324	-2.332	-2.341	-2.350	-2.359	-2.369	-2.378	-2.388	-2.396	-2.405	-2.415	-2.424	-2.432	-2.442	-2.451	-2.461	-2.470	-2.479	-2.489	-2.498	-2.509	-2.518	-2.528	-2.536	-2.545	-2.555	-2.565	-2.572	-2.581	-2.590	-2.599	-2.606	-2.615	-2.622	-2.631	-2.638	-2.645	-2.650	-2.658	-2.662	-2.669	-2.674	-2.678	-2.684	-2.688	-2.690	-2.692	-2.696	-2.699	-2.700	-2.701	-2.701	-2.704	-2.704	-2.702	-2.702	-2.701	-2.700	-2.699	-2.696	-2.694	-2.691	-2.689	-2.685	-2.682	-2.678	-2.674	-2.670	-2.665	-2.661	-2.656	-2.651	-2.646	-2.641	-2.635	-2.631	-2.626	-2.619	-2.614	-2.609	-2.602	-2.595	-2.589	-2.582	-2.576	-2.570	-2.564	-2.556	-2.549	-2.541	-2.534	-2.526	-2.519	-2.511	-2.502	-2.494	-2.486	-2.478	-2.468	-2.459	-2.449	-2.439	-2.429	-2.418	-2.406	-2.396	-2.385	-2.374	-2.361	-2.349	-2.336	-2.324	-2.310	-2.296	-2.284	-2.269	-2.255	-2.241	-2.226	-2.211	-2.196	-2.180	-2.166	-2.150	-2.135	-2.119	-2.102	-2.086	-2.070	-2.055	-2.039	-2.022	-2.007	-1.991	-1.976	-1.960	-1.945	-1.930	-1.914	-1.899	-1.884	-1.870	-1.855	-1.840	-1.828	-1.814	-1.800	-1.786	-1.774	-1.761	-1.748	-1.735	-1.722	-1.710	-1.699	-1.686	-1.675	-1.664	-1.654	-1.642	-1.632	-1.622	-1.611	-1.601	-1.590	-1.580	-1.570	-1.561	-1.550	-1.540	-1.530	-1.520	-1.511	-1.501	-1.491	-1.481	-1.470	-1.460	-1.450	-1.440	-1.430	-1.420	-1.409	-1.398	-1.388	-1.378	-1.366	-1.356	-1.345	-1.334	-1.324	-1.312	-1.301	-1.290	-1.279	-1.269	-1.258	-1.248	-1.236	-1.226	-1.216	-1.205	-1.195	-1.186	-1.175	-1.165	-1.156	-1.148	-1.139	-1.130	-1.121	-1.112	-1.105	-1.098	-1.090	-1.084	-1.078	-1.071	-1.066	-1.060	-1.056	-1.050	-1.046	-1.042	-1.039	-1.036	-1.032	-1.030	-1.028	-1.026	-1.024	-1.024	-1.022	-1.021	-1.020	-1.021	-1.021	-1.021	-1.021	-1.021	-1.021	-1.022	-1.024	-1.024	-1.026	-1.026	-1.028	-1.029	-1.030	-1.032	-1.032	-1.034	-1.035	-1.036	-1.038	-1.039	-1.039	-1.039	-1.039	-1.039	-1.039	-1.038	-1.038	-1.038	-1.035	-1.034	-1.032	-1.031	-1.029	-1.026	-1.022	-1.021	-1.018	-1.014	-1.009	-1.005	-1.000	-0.995	-0.990	-0.984	-0.978	-0.971	-0.965	-0.956	-0.949	-0.940	-0.932	-0.924	-0.915	-0.905	-0.895	-0.884	-0.874	-0.862	-0.851	-0.840	-0.828	-0.815	-0.802	-0.790	-0.776	-0.764	-0.750	-0.735	-0.721	-0.708	-0.691	-0.678	-0.662	-0.646	-0.631	-0.616	-0.601	-0.586	-0.571	-0.556	-0.540	-0.525	-0.510	-0.496	-0.481	-0.469	-0.454	-0.440	-0.428	-0.415	-0.402	-0.391	-0.379	-0.369	-0.359	-0.349	-0.340	-0.332	-0.325	-0.318	-0.311	-0.305	-0.301	-0.296	-0.294	-0.291	-0.289	-0.289	-0.288	-0.289	-0.289	-0.291	-0.294	-0.298	-0.301	-0.306	-0.311	-0.318	-0.324	-0.331	-0.340	-0.348	-0.355	-0.365	-0.374	-0.382	-0.391	-0.401	-0.410	-0.421	-0.430	-0.439	-0.449	-0.459	-0.468	-0.476	-0.485	-0.492	-0.501	-0.507	-0.515	-0.521	-0.528	-0.531	-0.536	-0.540	-0.544	-0.546	-0.548	-0.549	-0.550	-0.549	-0.548	-0.545	-0.542	-0.539	-0.535	-0.530	-0.525	-0.519	-0.511	-0.504	-0.496	-0.486	-0.478	-0.468	-0.458	-0.446	-0.435	-0.424	-0.412	-0.399	-0.388	-0.375	-0.362	-0.350	-0.336	-0.324	-0.311	-0.299	-0.288	-0.276	-0.265	-0.252	-0.242	-0.231	-0.221	-0.212	-0.202	-0.194	-0.185	-0.178	-0.171	-0.165	-0.159	-0.154	-0.150	-0.146	-0.142	-0.140	-0.138	-0.136	-0.135	-0.135	-0.136	-0.138	-0.139	-0.141	-0.145	-0.146	-0.150	-0.154	-0.159	-0.164	-0.168	-0.174	-0.178	-0.182	-0.189	-0.194	-0.200	-0.205	-0.210	-0.216	-0.221	-0.226	-0.232	-0.236	-0.241	-0.245	-0.250	-0.254	-0.256	-0.260	-0.262	-0.264	-0.266	-0.269	-0.269	-0.270	-0.271	-0.271	-0.271	-0.271	-0.271	-0.269	-0.269	-0.266	-0.265	-0.262	-0.260	-0.259	-0.256	-0.254	-0.251	-0.250	-0.246	-0.244	-0.242	-0.240	-0.239	-0.236	-0.234	-0.234	-0.232	-0.231	-0.232	-0.231	-0.232	-0.234	-0.235	-0.238	-0.240	-0.244	-0.246	-0.251	-0.256	-0.261	-0.268	-0.274	-0.281	-0.289	-0.296	-0.306	-0.315	-0.326	-0.336	-0.348	-0.358	-0.371	-0.382	-0.396	-0.409	-0.422	-0.438	-0.452	-0.468	-0.484	-0.499	-0.516	-0.531	-0.549	-0.566	-0.582	-0.601	-0.619	-0.636	-0.655	-0.672	-0.690	-0.709	-0.728	-0.746	-0.765	-0.782	-0.801	-0.820	-0.838	-0.856	-0.874	-0.891	-0.910	-0.926	-0.944	-0.960	-0.976	-0.994	-1.009	-1.025	-1.041	-1.056	-1.070	-1.085	-1.099	-1.112	-1.126	-1.139	-1.151	-1.162	-1.174	-1.184	-1.195	-1.204	-1.212	-1.221	-1.229	-1.236	-1.242	-1.250	-1.255	-1.260	-1.262	-1.268	-1.270	-1.272	-1.274	-1.275	-1.275	-1.275	-1.275	-1.272	-1.271	-1.270	-1.266	-1.261	-1.258	-1.254	-1.248	-1.241	-1.235	-1.230	-1.222	-1.214	-1.206	-1.199	-1.190	-1.180	-1.171	-1.162	-1.152	-1.142	-1.134	-1.124	-1.112	-1.102	-1.091	-1.080	-1.070	-1.059	-1.049	-1.038	-1.026	-1.016	-1.005	-0.995	-0.985	-0.974	-0.964	-0.952	-0.944	-0.934	-0.924	-0.914	-0.904	-0.895	-0.885	-0.876	-0.866	-0.859	-0.850	-0.840	-0.832	-0.824	-0.818	-0.809	-0.801	-0.794	-0.788	-0.780	-0.774	-0.768	-0.760	-0.755	-0.749	-0.744	-0.739	-0.732	-0.729	-0.724	-0.719	-0.715	-0.711	-0.708	-0.704	-0.701	-0.698	-0.695	-0.691	-0.689	-0.686	-0.685	-0.682	-0.681	-0.680	-0.679	-0.676	-0.676	-0.675	-0.675	-0.674	-0.672	-0.674	-0.674	-0.674	-0.672	-0.674	-0.675	-0.674	-0.675	-0.676	-0.678	-0.678	-0.679	-0.680	-0.681	-0.682	-0.685	-0.686	-0.688	-0.689	-0.690	-0.692	-0.695	-0.696	-0.699	-0.700	-0.702	-0.705	-0.708	-0.710	-0.712	-0.715	-0.718	-0.721	-0.724	-0.726	-0.730	-0.732	-0.736	-0.741	-0.744	-0.748	-0.752	-0.756	-0.761	-0.765	-0.769	-0.774	-0.779	-0.781	-0.786	-0.791	-0.796	-0.800	-0.806	-0.810	-0.815	-0.820	-0.824	-0.829	-0.834	-0.838	-0.841	-0.846	-0.850	-0.854	-0.858	-0.861	-0.862	-0.865	-0.869	-0.871	-0.871	-0.872	-0.875	-0.874	-0.875	-0.875	-0.875	-0.874	-0.872	-0.871	-0.868	-0.865	-0.862	-0.859	-0.855	-0.851	-0.846	-0.841	-0.836	-0.830	-0.825	-0.819	-0.812	-0.805	-0.800	-0.792	-0.785	-0.779	-0.772	-0.765	-0.758	-0.751	-0.745	-0.738	-0.732	-0.725	-0.720	-0.715	-0.709	-0.704	-0.700	-0.696	-0.694	-0.690	-0.688	-0.685	-0.684	-0.682	-0.684	-0.684	-0.684	-0.688	-0.689	-0.692	-0.695	-0.700	-0.704	-0.709	-0.715	-0.722	-0.729	-0.736	-0.745	-0.754	-0.762	-0.772	-0.781	-0.792	-0.804	-0.815	-0.825	-0.838	-0.850	-0.861	-0.874	-0.886	-0.899	-0.911	-0.924	-0.938	-0.949	-0.962	-0.975	-0.988	-1.000	-1.012	-1.025	-1.038	-1.049	-1.061	-1.074	-1.085	-1.096	-1.108	-1.119	-1.130	-1.140	-1.151	-1.162	-1.172	-1.182	-1.194	-1.202	-1.212	-1.222	-1.234	-1.244	-1.252	-1.264	-1.274	-1.284	-1.292	-1.304	-1.314	-1.324	-1.334	-1.345	-1.355	-1.366	-1.376	-1.388	-1.399	-1.410	-1.422	-1.434	-1.445	-1.458	-1.469	-1.481	-1.494	-1.506	-1.519	-1.532	-1.545	-1.558	-1.571	-1.584	-1.595	-1.609	-1.621	-1.634	-1.645	-1.656	-1.669	-1.681	-1.691	-1.702	-1.714	-1.724	-1.734	-1.742	-1.751	-1.760	-1.769	-1.776	-1.784	-1.790	-1.796	-1.801	-1.808	-1.810	-1.814	-1.818	-1.820	-1.821	-1.824	-1.824	-1.824	-1.822	-1.821	-1.820	-1.818	-1.814	-1.811	-1.806	-1.802	-1.796	-1.791	-1.785	-1.779	-1.771	-1.764	-1.756	-1.749	-1.740	-1.730	-1.721	-1.711	-1.702	-1.692	-1.682	-1.670	-1.660	-1.650	-1.638	-1.626	-1.614	-1.602	-1.591	-1.579	-1.565	-1.554	-1.540	-1.526	-1.514	-1.499	-1.485	-1.470	-1.455	-1.440	-1.422	-1.408	-1.389	-1.371	-1.352	-1.334	-1.312	-1.292	-1.270	-1.248	-1.224	-1.199	-1.172	-1.145	-1.118	-1.088	-1.056	-1.022	-0.990	-0.954	-0.916	-0.876	-0.838	-0.795	-0.750	-0.704	-0.656	-0.606	-0.555	-0.501	-0.445	-0.386	-0.326	-0.264	-0.201	-0.134	-0.065	0.005	0.078	0.151	0.229	0.308	0.388	0.470	0.555	0.641	0.730	0.819	0.910	1.004	1.096	1.194	1.290	1.389	1.488	1.589	1.691	1.792	1.895	2.000	2.104	2.209	2.314	2.419	2.524	2.628	2.734	2.838	2.941	3.044	3.148	3.249	3.349	3.449	3.546	3.645	3.740	3.834	3.926	4.016	4.105	4.192	4.276	4.359	4.439	4.516	4.591	4.664	4.734	4.801	4.866	4.926	4.985	5.041	5.092	5.142	5.188	5.230	5.270	5.305	5.339	5.368	5.394	5.415	5.434	5.450	5.462	5.470	5.474	5.476	5.474	5.468	5.459	5.446	5.429	5.409	5.385	5.359	5.328	5.292	5.256	5.215	5.172	5.124	5.074	5.021	4.965	4.905	4.842	4.778	4.709	4.639	4.565	4.490	4.410	4.330	4.248	4.162	4.074	3.985	3.895	3.801	3.708	3.611	3.514	3.414	3.315	3.214	3.111	3.009	2.905	2.800	2.695	2.590	2.485	2.379	2.274	2.168	2.061	1.958	1.851	1.748	1.645	1.541	1.439	1.336	1.236	1.138	1.039	0.942	0.846	0.752	0.659	0.568	0.478	0.389	0.301	0.215	0.131	0.049	-0.032	-0.111	-0.189	-0.265	-0.339	-0.411	-0.484	-0.552	-0.620	-0.686	-0.751	-0.814	-0.875	-0.935	-0.994	-1.052	-1.108	-1.161	-1.215	-1.266	-1.319	-1.368	-1.416	-1.464	-1.510	-1.555	-1.600	-1.644	-1.685	-1.728	-1.768	-1.808	-1.845	-1.884	-1.922	-1.959	-1.995	-2.030	-2.065	-2.099	-2.131	-2.164	-2.198	-2.229	-2.259	-2.290	-2.320	-2.349	-2.376	-2.405	-2.432	-2.459	-2.485	-2.510	-2.535	-2.558	-2.581	-2.604	-2.626	-2.648	-2.668	-2.689	-2.706	-2.725	-2.742	-2.760	-2.776	-2.791	-2.806	-2.820	-2.832	-2.846	-2.856	-2.869	-2.878	-2.888	-2.896	-2.905	-2.912	-2.918	-2.924	-2.929	-2.934	-2.938	-2.942	-2.944	-2.948	-2.949	-2.950	-2.952	-2.952	-2.952	-2.952	-2.951	-2.950	-2.949	-2.948	-2.945	-2.942	-2.940	-2.938	-2.935	-2.932	-2.929	-2.925	-2.921	-2.918	-2.914	-2.910	-2.908	-2.902	-2.900	-2.896	-2.892	-2.890	-2.886	-2.882	-2.879	-2.876	-2.871	-2.869	-2.865	-2.861	-2.859	-2.854	-2.850	-2.848	-2.844	-2.840	-2.838	-2.834	-2.829	-2.826	-2.821	-2.818	-2.812	-2.806	-2.802	-2.796	-2.791	-2.785	-2.779	-2.771	-2.764	-2.755	-2.746	-2.739	-2.729	-2.718	-2.706	-2.695	-2.684	-2.670	-2.656	-2.642	-2.626	-2.610	-2.594	-2.575	-2.555	-2.535	-2.514	-2.491	-2.469	-2.445	-2.419	-2.392	-2.365	-2.338	-2.306	-2.276	-2.244	-2.210	-2.176	-2.139	-2.104	-2.065	-2.026	-1.984	-1.942	-1.899	-1.855	-1.810	-1.762	-1.715	-1.665	-1.614	-1.562	-1.509	-1.456	-1.401	-1.344	-1.289	-1.229	-1.171	-1.110	-1.050	-0.989	-0.926	-0.862	-0.799	-0.735	-0.669	-0.604	-0.538	-0.470	-0.404	-0.336	-0.269	-0.201	-0.132	-0.065	0.004	0.071	0.140	0.208	0.276	0.342	0.410	0.476	0.542	0.608	0.674	0.738	0.802	0.865	0.928	0.989	1.050	1.110	1.169	1.228	1.285	1.341	1.396	1.450	1.504	1.555	1.606	1.656	1.705	1.754	1.799	1.845	1.890	1.932	1.974	2.015	2.055	2.094	2.131	2.169	2.205	2.239	2.272	2.306	2.339	2.370	2.401	2.432	2.460	2.490	2.518	2.545	2.572	2.599	2.625	2.650	2.675	2.700	2.725	2.749	2.772	2.796	2.821	2.845	2.868	2.890	2.914	2.936	2.959	2.982	3.005	3.026	3.049	3.070	3.092	3.114	3.135	3.158	3.179	3.200	3.221	3.242	3.262	3.282	3.302	3.321	3.341	3.359	3.378	3.395	3.412	3.429	3.445	3.460	3.475	3.488	3.501	3.514	3.526	3.536	3.548	3.556	3.565	3.572	3.580	3.585	3.591	3.596	3.599	3.601	3.604	3.605	3.605	3.605	3.602	3.601	3.598	3.595	3.590	3.585	3.579	3.572	3.565	3.556	3.548	3.539	3.529	3.518	3.508	3.495	3.482	3.469	3.456	3.442	3.426	3.412	3.396	3.380	3.364	3.345	3.329	3.310	3.291	3.271	3.251	3.231	3.210	3.189	3.166	3.145	3.121	3.099	3.074	3.050	3.025	2.999	2.974	2.948	2.921	2.892	2.865	2.836	2.809	2.779	2.750	2.720	2.691	2.660	2.630	2.599	2.569	2.536	2.506	2.474	2.444	2.411	2.380	2.349	2.318	2.286	2.256	2.225	2.195	2.164	2.135	2.105	2.078	2.049	2.021	1.995	1.968	1.941	1.916	1.892	1.869	1.845	1.822	1.802	1.781	1.762	1.742	1.726	1.708	1.691	1.676	1.662	1.649	1.636	1.625	1.614	1.604	1.595	1.586	1.579	1.571	1.565	1.560	1.556	1.550	1.548	1.545	1.542	1.541	1.539	1.539	1.539	1.539	1.539	1.539	1.540	1.541	1.541	1.544	1.544	1.546	1.549	1.550	1.552	1.554	1.556	1.559	1.560	1.562	1.565	1.566	1.568	1.570	1.571	1.574	1.574	1.575	1.576	1.579	1.580	1.580	1.581	1.582	1.582	1.584	1.584	1.584	1.584	1.584	1.585	1.585	1.584	1.585	1.584	1.584	1.584	1.582	1.582	1.582	1.582	1.580	1.580	1.579	1.578	1.579	1.578	1.575	1.575	1.574	1.572	1.572	1.571	1.570	1.569	1.566	1.566	1.565	1.562	1.561	1.561	1.560	1.558	1.558	1.556	1.556	1.556	1.555	1.555	1.554	1.555	1.554	1.554	1.555	1.555	1.555	1.556	1.556	1.558	1.560	1.561	1.564	1.564	1.566	1.569	1.572	1.574	1.578	1.580	1.584	1.588	1.591	1.595	1.599	1.604	1.608	1.614	1.618	1.622	1.628	1.632	1.638	1.642	1.649	1.652	1.659	1.664	1.668	1.672	1.676	1.681	1.686	1.690	1.692	1.696	1.699	1.702	1.705	1.706	1.709	1.710	1.711	1.711	1.711	1.710	1.708	1.706	1.704	1.700	1.696	1.691	1.688	1.681	1.676	1.669	1.660	1.654	1.645	1.635	1.626	1.615	1.604	1.592	1.580	1.569	1.555	1.541	1.528	1.512	1.498	1.481	1.466	1.449	1.432	1.414	1.396	1.378	1.360	1.340	1.320	1.301	1.281	1.259	1.239	1.218	1.195	1.172	1.150	1.126	1.102	1.079	1.055	1.030	1.004	0.976	0.950	0.924	0.895	0.866	0.838	0.808	0.778	0.746	0.715	0.681	0.649	0.614	0.579	0.542	0.506	0.469	0.430	0.390	0.351	0.310	0.268	0.224	0.181	0.136	0.091	0.044	-0.002	-0.051	-0.100	-0.150	-0.200	-0.251	-0.302	-0.356	-0.410	-0.464	-0.519	-0.574	-0.630	-0.686	-0.742	-0.800	-0.858	-0.916	-0.974	-1.032	-1.091	-1.149	-1.209	-1.268	-1.326	-1.385	-1.444	-1.501	-1.560	-1.619	-1.678	-1.734	-1.792	-1.849	-1.905	-1.962	-2.018	-2.072	-2.129	-2.182	-2.236	-2.290	-2.342	-2.396	-2.448	-2.499	-2.549	-2.599	-2.649	-2.699	-2.746	-2.795	-2.841	-2.889	-2.934	-2.980	-3.025	-3.070	-3.114	-3.159	-3.201	-3.245	-3.286	-3.329	-3.371	-3.411	-3.454	-3.494	-3.535	-3.574	-3.614	-3.654	-3.692	-3.734	-3.771	-3.810	-3.850	-3.889	-3.926	-3.966	-4.005	-4.043	-4.081	-4.120	-4.156	-4.195	-4.232	-4.270	-4.308	-4.345	-4.382	-4.420	-4.456	-4.494	-4.530	-4.568	-4.604	-4.639	-4.674	-4.710	-4.745	-4.780	-4.814	-4.848	-4.881	-4.915	-4.946	-4.980	-5.011	-5.042	-5.072	-5.104	-5.132	-5.162	-5.191	-5.220	-5.246	-5.274	-5.300	-5.325	-5.351	-5.375	-5.399	-5.421	-5.444	-5.465	-5.488	-5.509	-5.528	-5.546	-5.566	-5.584	-5.600	-5.619	-5.635	-5.650	-5.665	-5.680	-5.694	-5.708	-5.720	-5.732	-5.746	-5.758	-5.769	-5.780	-5.790	-5.800	-5.810	-5.819	-5.828	-5.835	-5.844	-5.851	-5.859	-5.865	-5.871	-5.879	-5.884	-5.890	-5.895	-5.900	-5.905	-5.909	-5.912	-5.918	-5.919	-5.922	-5.925	-5.929	-5.930	-5.932	-5.934	-5.936	-5.936	-5.936	-5.938	-5.938	-5.938	-5.936	-5.936	-5.935	-5.934	-5.932	-5.930	-5.929	-5.926	-5.924	-5.920	-5.916	-5.914	-5.910	-5.905	-5.901	-5.898	-5.892	-5.888	-5.882	-5.878	-5.872	-5.866	-5.860	-5.854	-5.848	-5.841	-5.835	-5.828	-5.820	-5.814	-5.806	-5.799	-5.790	-5.782	-5.774	-5.766	-5.758	-5.749	-5.739	-5.730	-5.720	-5.711	-5.701	-5.691	-5.679	-5.669	-5.658	-5.646	-5.634	-5.622	-5.610	-5.596	-5.584	-5.569	-5.556	-5.542	-5.528	-5.511	-5.496	-5.480	-5.462	-5.445	-5.428	-5.410	-5.391	-5.372	-5.352	-5.331	-5.311	-5.289	-5.269	-5.246	-5.221	-5.199	-5.174	-5.149	-5.124	-5.098	-5.070	-5.044	-5.016	-4.988	-4.958	-4.929	-4.898	-4.866	-4.835	-4.804	-4.770	-4.738	-4.704	-4.670	-4.635	-4.599	-4.564	-4.526	-4.491	-4.454	-4.416	-4.378	-4.340	-4.301	-4.262	-4.224	-4.182	-4.142	-4.104	-4.061	-4.021	-3.980	-3.939	-3.896	-3.855	-3.814	-3.771	-3.729	-3.686	-3.644	-3.602	-3.559	-3.518	-3.475	-3.432	-3.390	-3.348	-3.306	-3.264	-3.222	-3.181	-3.140	-3.099	-3.058	-3.016	-2.976	-2.938	-2.898	-2.859	-2.819	-2.780	-2.744	-2.705	-2.669	-2.631	-2.596	-2.561	-2.526	-2.491	-2.458	-2.424	-2.391	-2.360	-2.329	-2.298	-2.268	-2.238	-2.210	-2.181	-2.154	-2.128	-2.102	-2.076	-2.052	-2.029	-2.005	-1.982	-1.961	-1.940	-1.920	-1.900	-1.881	-1.864	-1.848	-1.830	-1.814	-1.799	-1.785	-1.771	-1.758	-1.744	-1.732	-1.721	-1.710	-1.699	-1.689	-1.680	-1.671	-1.662	-1.654	-1.646	-1.639	-1.631	-1.624	-1.616	-1.609	-1.602	-1.596	-1.590	-1.584	-1.576	-1.570	-1.562	-1.558	-1.550	-1.542	-1.536	-1.529	-1.521	-1.512	-1.505	-1.496	-1.486	-1.478	-1.469	-1.459	-1.448	-1.439	-1.428	-1.416	-1.404	-1.392	-1.380	-1.366	-1.354	-1.341	-1.328	-1.314	-1.300	-1.285	-1.272	-1.258	-1.242	-1.229	-1.214	-1.199	-1.185	-1.170	-1.156	-1.140	-1.126	-1.112	-1.099	-1.085	-1.071	-1.059	-1.046	-1.034	-1.021	-1.010	-0.998	-0.988	-0.978	-0.966	-0.958	-0.949	-0.940	-0.931	-0.924	-0.916	-0.910	-0.902	-0.896	-0.891	-0.886	-0.881	-0.876	-0.872	-0.870	-0.866	-0.862	-0.859	-0.856	-0.854	-0.851	-0.850	-0.848	-0.846	-0.844	-0.842	-0.841	-0.839	-0.838	-0.836	-0.834	-0.834	-0.831	-0.830	-0.828	-0.826	-0.824	-0.822	-0.820	-0.818	-0.815	-0.812	-0.811	-0.809	-0.806	-0.802	-0.800	-0.798	-0.794	-0.791	-0.789	-0.785	-0.782	-0.780	-0.776	-0.774	-0.771	-0.768	-0.765	-0.762	-0.760	-0.759	-0.755	-0.754	-0.751	-0.749	-0.749	-0.748	-0.746	-0.745	-0.745	-0.742	-0.744	-0.744	-0.745	-0.745	-0.746	-0.746	-0.749	-0.751	-0.754	-0.755	-0.759	-0.762	-0.766	-0.770	-0.775	-0.780	-0.786	-0.792	-0.799	-0.805	-0.811	-0.820	-0.829	-0.836	-0.846	-0.856	-0.868	-0.878	-0.889	-0.901	-0.914	-0.926	-0.940	-0.955	-0.969	-0.984	-1.000	-1.018	-1.035	-1.051	-1.069	-1.089	-1.108	-1.129	-1.148	-1.169	-1.191	-1.212	-1.234	-1.258	-1.281	-1.304	-1.328	-1.351	-1.375	-1.400	-1.425	-1.450	-1.475	-1.500	-1.524	-1.549	-1.575	-1.600	-1.625	-1.650	-1.675	-1.700	-1.725	-1.750	-1.774	-1.798	-1.821	-1.844	-1.868	-1.890	-1.911	-1.932	-1.954	-1.975	-1.995	-2.015	-2.034	-2.052	-2.071	-2.089	-2.106	-2.122	-2.140	-2.155	-2.170	-2.184	-2.199	-2.211	-2.226	-2.239	-2.251	-2.262	-2.275	-2.285	-2.296	-2.306	-2.316	-2.328	-2.336	-2.346	-2.355	-2.364	-2.372	-2.381	-2.389	-2.396	-2.405	-2.412	-2.421	-2.429	-2.436	-2.444	-2.451	-2.459	-2.466	-2.474	-2.482	-2.489	-2.498	-2.505	-2.512	-2.521	-2.529	-2.538	-2.545	-2.554	-2.562	-2.571	-2.580	-2.590	-2.599	-2.608	-2.618	-2.628	-2.636	-2.646	-2.656	-2.666	-2.676	-2.688	-2.698	-2.708	-2.718	-2.730	-2.740	-2.751	-2.761	-2.772	-2.784	-2.795	-2.806	-2.818	-2.829	-2.839	-2.850	-2.862	-2.871	-2.882	-2.894	-2.905	-2.916	-2.926	-2.938	-2.948	-2.958	-2.968	-2.978	-2.988	-2.996	-3.005	-3.016	-3.024	-3.032	-3.040	-3.050	-3.056	-3.064	-3.070	-3.079	-3.085	-3.090	-3.096	-3.101	-3.106	-3.110	-3.115	-3.119	-3.122	-3.125	-3.128	-3.129	-3.130	-3.131	-3.132	-3.132	-3.132	-3.131	-3.131	-3.128	-3.126	-3.124	-3.120	-3.116	-3.111	-3.106	-3.101	-3.094	-3.089	-3.081	-3.074	-3.065	-3.056	-3.049	-3.039	-3.028	-3.018	-3.008	-2.995	-2.984	-2.971	-2.959	-2.946	-2.932	-2.918	-2.904	-2.889	-2.874	-2.859	-2.844	-2.828	-2.811	-2.795	-2.778	-2.761	-2.744	-2.728	-2.710	-2.691	-2.675	-2.656	-2.639	-2.620	-2.602	-2.585	-2.568	-2.550	-2.531	-2.514	-2.498	-2.479	-2.462	-2.444	-2.428	-2.410	-2.394	-2.378	-2.360	-2.344	-2.329	-2.312	-2.298	-2.281	-2.266	-2.251	-2.235	-2.220	-2.206	-2.190	-2.176	-2.161	-2.146	-2.131	-2.118	-2.102	-2.089	-2.074	-2.059	-2.045	-2.029	-2.015	-1.999	-1.984	-1.970	-1.954	-1.938	-1.922	-1.906	-1.889	-1.872	-1.856	-1.839	-1.821	-1.804	-1.786	-1.769	-1.750	-1.732	-1.714	-1.695	-1.678	-1.658	-1.640	-1.621	-1.602	-1.584	-1.565	-1.548	-1.528	-1.510	-1.492	-1.474	-1.456	-1.440	-1.422	-1.405	-1.389	-1.374	-1.359	-1.342	-1.330	-1.315	-1.302	-1.290	-1.278	-1.266	-1.255	-1.244	-1.235	-1.226	-1.218	-1.210	-1.202	-1.196	-1.191	-1.185	-1.181	-1.175	-1.171	-1.168	-1.165	-1.162	-1.159	-1.156	-1.155	-1.152	-1.150	-1.149	-1.146	-1.145	-1.142	-1.141	-1.140	-1.138	-1.135	-1.132	-1.129	-1.126	-1.122	-1.119	-1.114	-1.109	-1.104	-1.098	-1.090	-1.082	-1.074	-1.066	-1.056	-1.046	-1.036	-1.025	-1.014	-1.001	-0.988	-0.976	-0.961	-0.948	-0.931	-0.916	-0.901	-0.884	-0.868	-0.850	-0.834	-0.815	-0.798	-0.780	-0.761	-0.744	-0.725	-0.708	-0.689	-0.670	-0.652	-0.634	-0.615	-0.598	-0.581	-0.562	-0.545	-0.529	-0.512	-0.496	-0.480	-0.465	-0.450	-0.436	-0.421	-0.408	-0.394	-0.380	-0.369	-0.356	-0.345	-0.334	-0.322	-0.312	-0.302	-0.294	-0.285	-0.276	-0.268	-0.260	-0.252	-0.246	-0.239	-0.232	-0.228	-0.222	-0.216	-0.212	-0.208	-0.205	-0.201	-0.199	-0.196	-0.194	-0.194	-0.192	-0.192	-0.192	-0.192	-0.192	-0.194	-0.196	-0.198	-0.201	-0.204	-0.208	-0.212	-0.216	-0.222	-0.229	-0.235	-0.244	-0.251	-0.260	-0.269	-0.278	-0.288	-0.299	-0.310	-0.322	-0.335	-0.348	-0.360	-0.374	-0.389	-0.404	-0.419	-0.434	-0.450	-0.465	-0.481	-0.499	-0.515	-0.531	-0.549	-0.566	-0.584	-0.601	-0.619	-0.636	-0.652	-0.671	-0.688	-0.705	-0.721	-0.738	-0.754	-0.770	-0.786	-0.801	-0.816	-0.830	-0.845	-0.859	-0.872	-0.884	-0.898	-0.909	-0.920	-0.931	-0.941	-0.952	-0.962	-0.971	-0.980	-0.989	-0.998	-1.005	-1.011	-1.019	-1.026	-1.034	-1.040	-1.046	-1.052	-1.059	-1.065	-1.071	-1.076	-1.082	-1.088	-1.094	-1.100	-1.106	-1.114	-1.120	-1.126	-1.132	-1.141	-1.149	-1.156	-1.164	-1.172	-1.180	-1.189	-1.199	-1.208	-1.218	-1.228	-1.238	-1.250	-1.260	-1.271	-1.282	-1.294	-1.305	-1.316	-1.329	-1.340	-1.352	-1.364	-1.375	-1.386	-1.398	-1.409	-1.420	-1.431	-1.440	-1.451	-1.460	-1.469	-1.478	-1.486	-1.494	-1.500	-1.508	-1.514	-1.520	-1.525	-1.529	-1.531	-1.535	-1.536	-1.539	-1.538	-1.539	-1.538	-1.536	-1.534	-1.532	-1.529	-1.524	-1.520	-1.514	-1.509	-1.502	-1.496	-1.489	-1.481	-1.474	-1.465	-1.456	-1.448	-1.438	-1.429	-1.420	-1.410	-1.400	-1.390	-1.380	-1.370	-1.359	-1.350	-1.340	-1.329	-1.319	-1.309	-1.299	-1.290	-1.280	-1.271	-1.261	-1.252	-1.244	-1.236	-1.226	-1.218	-1.211	-1.204	-1.195	-1.188	-1.181	-1.172	-1.166	-1.159	-1.152	-1.145	-1.139	-1.132	-1.125	-1.119	-1.111	-1.105	-1.099	-1.091	-1.085	-1.079	-1.071	-1.065	-1.058	-1.052	-1.045	-1.038	-1.030	-1.024	-1.016	-1.010	-1.001	-0.995	-0.989	-0.980	-0.974	-0.966	-0.959	-0.952	-0.944	-0.938	-0.931	-0.924	-0.918	-0.911	-0.905	-0.899	-0.894	-0.888	-0.882	-0.878	-0.874	-0.870	-0.865	-0.862	-0.860	-0.856	-0.855	-0.852	-0.852	-0.851	-0.851	-0.852	-0.852	-0.855	-0.855	-0.858	-0.861	-0.864	-0.869	-0.872	-0.876	-0.881	-0.888	-0.892	-0.898	-0.905	-0.911	-0.919	-0.925	-0.932	-0.940	-0.948	-0.956	-0.962	-0.971	-0.980	-0.988	-0.996	-1.005	-1.012	-1.022	-1.030	-1.039	-1.048	-1.054	-1.062	-1.071	-1.078	-1.085	-1.094	-1.100	-1.108	-1.115	-1.122	-1.129	-1.136	-1.142	-1.150	-1.156	-1.164	-1.171	-1.178	-1.185	-1.192	-1.200	-1.206	-1.215	-1.222	-1.231	-1.239	-1.248	-1.256	-1.266	-1.275	-1.285	-1.296	-1.306	-1.319	-1.331	-1.342	-1.358	-1.370	-1.385	-1.400	-1.416	-1.432	-1.449	-1.466	-1.485	-1.502	-1.522	-1.542	-1.564	-1.585	-1.608	-1.630	-1.654	-1.676	-1.700	-1.725	-1.750	-1.775	-1.801	-1.826	-1.854	-1.881	-1.908	-1.935	-1.962	-1.991	-2.018	-2.046	-2.074	-2.101	-2.129	-2.158	-2.185	-2.211	-2.238	-2.264	-2.290	-2.316	-2.341	-2.366	-2.391	-2.416	-2.439	-2.462	-2.485	-2.509	-2.530	-2.551	-2.571	-2.592	-2.611	-2.630	-2.649	-2.666	-2.685	-2.702	-2.718	-2.734	-2.750	-2.764	-2.779	-2.792	-2.808	-2.820	-2.832	-2.845	-2.856	-2.868	-2.879	-2.890	-2.901	-2.911	-2.922	-2.932	-2.941	-2.951	-2.961	-2.969	-2.979	-2.988	-2.995	-3.004	-3.012	-3.020	-3.028	-3.036	-3.044	-3.051	-3.058	-3.065	-3.072	-3.078	-3.084	-3.091	-3.096	-3.102	-3.108	-3.112	-3.118	-3.121	-3.126	-3.130	-3.134	-3.135	-3.139	-3.141	-3.144	-3.145	-3.148	-3.148	-3.149	-3.150	-3.150	-3.149	-3.149	-3.148	-3.146	-3.144	-3.142	-3.140	-3.139	-3.135	-3.132	-3.129	-3.126	-3.122	-3.119	-3.115	-3.111	-3.106	-3.102	-3.098	-3.094	-3.088	-3.084	-3.079	-3.074	-3.069	-3.064	-3.060	-3.055	-3.050	-3.044	-3.040	-3.035	-3.029	-3.025	-3.020	-3.014	-3.010	-3.004	-2.999	-2.994	-2.989	-2.984	-2.979	-2.972	-2.968	-2.961	-2.956	-2.950	-2.944	-2.939	-2.932	-2.926	-2.919	-2.911	-2.905	-2.896	-2.888	-2.881	-2.871	-2.862	-2.854	-2.844	-2.834	-2.824	-2.812	-2.801	-2.790	-2.779	-2.765	-2.752	-2.740	-2.726	-2.712	-2.699	-2.684	-2.670	-2.654	-2.639	-2.621	-2.605	-2.588	-2.570	-2.552	-2.536	-2.518	-2.499	-2.480	-2.462	-2.442	-2.424	-2.404	-2.386	-2.366	-2.346	-2.326	-2.308	-2.288	-2.268	-2.249	-2.229	-2.208	-2.189	-2.169	-2.149	-2.130	-2.110	-2.090	-2.071	-2.052	-2.033	-2.014	-1.995	-1.976	-1.958	-1.939	-1.920	-1.902	-1.884	-1.868	-1.850	-1.831	-1.815	-1.798	-1.781	-1.764	-1.748	-1.732	-1.715	-1.699	-1.682	-1.668	-1.651	-1.636	-1.621	-1.606	-1.592	-1.576	-1.562	-1.549	-1.534	-1.519	-1.506	-1.492	-1.479	-1.465	-1.451	-1.439	-1.425	-1.414	-1.400	-1.389	-1.376	-1.364	-1.351	-1.340	-1.330	-1.318	-1.306	-1.296	-1.286	-1.275	-1.266	-1.256	-1.246	-1.238	-1.230	-1.220	-1.212	-1.205	-1.198	-1.190	-1.184	-1.178	-1.171	-1.166	-1.160	-1.155	-1.150	-1.146	-1.142	-1.140	-1.136	-1.134	-1.131	-1.129	-1.128	-1.126	-1.125	-1.124	-1.124	-1.124	-1.122	-1.124	-1.125	-1.125	-1.128	-1.128	-1.129	-1.131	-1.132	-1.135	-1.138	-1.140	-1.144	-1.146	-1.148	-1.151	-1.154	-1.156	-1.160	-1.162	-1.165	-1.168	-1.170	-1.172	-1.175	-1.176	-1.179	-1.180	-1.181	-1.182	-1.184	-1.184	-1.185	-1.185	-1.186	-1.185	-1.184	-1.182	-1.182	-1.180	-1.178	-1.174	-1.170	-1.166	-1.162	-1.158	-1.152	-1.148	-1.141	-1.135	-1.128	-1.120	-1.111	-1.104	-1.094	-1.085	-1.074	-1.064	-1.051	-1.041	-1.028	-1.015	-1.002	-0.989	-0.975	-0.960	-0.946	-0.930	-0.914	-0.899	-0.882	-0.865	-0.849	-0.831	-0.815	-0.798	-0.780	-0.764	-0.745	-0.728	-0.710	-0.694	-0.676	-0.660	-0.642	-0.626	-0.610	-0.594	-0.580	-0.564	-0.549	-0.536	-0.522	-0.510	-0.499	-0.486	-0.476	-0.466	-0.458	-0.450	-0.442	-0.436	-0.430	-0.426	-0.422	-0.419	-0.416	-0.416	-0.416	-0.416	-0.418	-0.421	-0.424	-0.428	-0.432	-0.438	-0.445	-0.451	-0.459	-0.468	-0.476	-0.486	-0.496	-0.507	-0.516	-0.528	-0.539	-0.550	-0.561	-0.572	-0.584	-0.596	-0.608	-0.618	-0.630	-0.640	-0.649	-0.659	-0.669	-0.678	-0.686	-0.694	-0.701	-0.706	-0.712	-0.716	-0.721	-0.724	-0.726	-0.729	-0.729	-0.730	-0.729	-0.726	-0.724	-0.721	-0.715	-0.710	-0.705	-0.699	-0.690	-0.681	-0.674	-0.662	-0.652	-0.641	-0.630	-0.619	-0.605	-0.592	-0.580	-0.566	-0.552	-0.538	-0.524	-0.510	-0.495	-0.481	-0.466	-0.452	-0.439	-0.426	-0.412	-0.399	-0.386	-0.374	-0.361	-0.351	-0.340	-0.330	-0.320	-0.311	-0.304	-0.296	-0.289	-0.284	-0.278	-0.272	-0.269	-0.265	-0.264	-0.262	-0.261	-0.261	-0.261	-0.264	-0.265	-0.269	-0.271	-0.275	-0.279	-0.284	-0.289	-0.295	-0.300	-0.306	-0.314	-0.320	-0.326	-0.335	-0.341	-0.348	-0.356	-0.362	-0.370	-0.378	-0.384	-0.390	-0.396	-0.402	-0.409	-0.415	-0.420	-0.424	-0.428	-0.431	-0.435	-0.438	-0.440	-0.442	-0.444	-0.445	-0.445	-0.445	-0.444	-0.442	-0.442	-0.440	-0.436	-0.435	-0.430	-0.428	-0.424	-0.420	-0.415	-0.410	-0.406	-0.401	-0.396	-0.391	-0.386	-0.381	-0.376	-0.371	-0.368	-0.362	-0.359	-0.354	-0.350	-0.348	-0.345	-0.341	-0.339	-0.339	-0.338	-0.336	-0.338	-0.339	-0.340	-0.341	-0.345	-0.348	-0.351	-0.356	-0.361	-0.368	-0.375	-0.382	-0.390	-0.399	-0.409	-0.419	-0.430	-0.441	-0.454	-0.466	-0.480	-0.494	-0.509	-0.522	-0.539	-0.554	-0.570	-0.586	-0.604	-0.621	100.000	5.000	2.000	1.000	2.000	0.000	0.000	0.000	0.000	0.000	0.000	0.000	0.000	0.000	0.000	0.000	0.000	0.000	5.171	5.175	5.179	5.181	5.185	5.188	5.191	5.192	5.195	5.198	5.200	5.202	5.204	5.206	5.209	5.210	5.211	5.211	5.214	5.214	5.215	5.215	5.215	5.215	5.214	5.215	5.212	5.212	5.211	5.210	5.208	5.205	5.202	5.200	5.198	5.194	5.189	5.185	5.180	5.175	5.170	5.164	5.158	5.150	5.144	5.136	5.128	5.119	5.110	5.100	5.091	5.081	5.070	5.059	5.049	5.036	5.024	5.011	4.999	4.988	4.974	4.960	4.946	4.932	4.919	4.904	4.889	4.875	4.860	4.846	4.831	4.815	4.800	4.786	4.770	4.755	4.740	4.724	4.709	4.695	4.679	4.662	4.649	4.632	4.618	4.602	4.588	4.572	4.556	4.541	4.526	4.511	4.495	4.479	4.464	4.448	4.430	4.414	4.398	4.380	4.361	4.345	4.326	4.308	4.288	4.269	4.249	4.228	4.206	4.184	4.162	4.139	4.114	4.090	4.065	4.037	4.010	3.982	3.954	3.924	3.892	3.861	3.829	3.796	3.761	3.726	3.691	3.654	3.616	3.578	3.539	3.498	3.456	3.415	3.371	3.326	3.282	3.238	3.190	3.142	3.094	3.046	2.996	2.946	2.895	2.844	2.792	2.739	2.686	2.631	2.576	2.521	2.466	2.409	2.354	2.296	2.238	2.180	2.121	2.062	2.002	1.942	1.881	1.821	1.759	1.699	1.636	1.574	1.510	1.445	1.382	1.318	1.252	1.186	1.121	1.055	0.988	0.920	0.852	0.785	0.716	0.648	0.578	0.507	0.436	0.366	0.294	0.221	0.149	0.078	0.005	-0.070	-0.144	-0.218	-0.292	-0.368	-0.444	-0.519	-0.595	-0.671	-0.748	-0.825	-0.901	-0.979	-1.055	-1.132	-1.209	-1.286	-1.364	-1.440	-1.518	-1.594	-1.670	-1.748	-1.822	-1.899	-1.974	-2.047	-2.122	-2.196	-2.270	-2.342	-2.415	-2.486	-2.556	-2.628	-2.698	-2.765	-2.832	-2.900	-2.966	-3.031	-3.098	-3.160	-3.224	-3.285	-3.346	-3.406	-3.466	-3.524	-3.581	-3.639	-3.695	-3.750	-3.804	-3.856	-3.910	-3.960	-4.011	-4.061	-4.110	-4.159	-4.206	-4.255	-4.300	-4.346	-4.391	-4.435	-4.480	-4.524	-4.566	-4.609	-4.651	-4.692	-4.734	-4.775	-4.816	-4.856	-4.896	-4.936	-4.975	-5.014	-5.054	-5.091	-5.130	-5.168	-5.205	-5.242	-5.280	-5.318	-5.354	-5.390	-5.425	-5.461	-5.496	-5.531	-5.565	-5.599	-5.632	-5.665	-5.698	-5.730	-5.761	-5.792	-5.821	-5.852	-5.880	-5.908	-5.935	-5.961	-5.988	-6.012	-6.036	-6.060	-6.082	-6.104	-6.125	-6.144	-6.162	-6.180	-6.198	-6.215	-6.230	-6.244	-6.256	-6.269	-6.280	-6.290	-6.300	-6.309	-6.316	-6.322	-6.329	-6.335	-6.338	-6.341	-6.344	-6.346	-6.346	-6.346	-6.346	-6.346	-6.345	-6.342	-6.339	-6.335	-6.331	-6.328	-6.321	-6.316	-6.310	-6.302	-6.295	-6.288	-6.280	-6.271	-6.262	-6.252	-6.242	-6.232	-6.221	-6.211	-6.199	-6.188	-6.175	-6.162	-6.149	-6.136	-6.122	-6.108	-6.094	-6.078	-6.062	-6.046	-6.031	-6.014	-5.998	-5.980	-5.961	-5.942	-5.924	-5.904	-5.885	-5.865	-5.845	-5.824	-5.802	-5.781	-5.758	-5.735	-5.712	-5.689	-5.666	-5.641	-5.618	-5.592	-5.566	-5.541	-5.516	-5.490	-5.465	-5.439	-5.411	-5.385	-5.358	-5.331	-5.304	-5.276	-5.249	-5.221	-5.194	-5.166	-5.139	-5.110	-5.084	-5.055	-5.028	-5.001	-4.972	-4.945	-4.919	-4.891	-4.864	-4.838	-4.810	-4.784	-4.756	-4.729	-4.704	-4.676	-4.651	-4.624	-4.599	-4.572	-4.546	-4.520	-4.494	-4.468	-4.441	-4.414	-4.389	-4.362	-4.335	-4.309	-4.282	-4.255	-4.228	-4.200	-4.172	-4.145	-4.115	-4.088	-4.058	-4.028	-3.998	-3.966	-3.936	-3.904	-3.872	-3.840	-3.806	-3.772	-3.738	-3.704	-3.668	-3.630	-3.594	-3.555	-3.518	-3.478	-3.438	-3.398	-3.356	-3.314	-3.272	-3.229	-3.185	-3.140	-3.095	-3.049	-3.002	-2.956	-2.908	-2.860	-2.812	-2.762	-2.714	-2.664	-2.614	-2.562	-2.511	-2.460	-2.408	-2.356	-2.305	-2.252	-2.201	-2.149	-2.095	-2.044	-1.991	-1.939	-1.888	-1.835	-1.784	-1.734	-1.682	-1.632	-1.581	-1.531	-1.484	-1.434	-1.386	-1.339	-1.292	-1.245	-1.200	-1.155	-1.111	-1.069	-1.026	-0.984	-0.944	-0.904	-0.865	-0.828	-0.790	-0.754	-0.719	-0.685	-0.652	-0.620	-0.590	-0.560	-0.531	-0.504	-0.478	-0.452	-0.428	-0.405	-0.384	-0.361	-0.342	-0.324	-0.306	-0.290	-0.275	-0.260	-0.248	-0.234	-0.224	-0.212	-0.204	-0.196	-0.188	-0.181	-0.176	-0.171	-0.168	-0.164	-0.162	-0.160	-0.159	-0.159	-0.159	-0.159	-0.160	-0.161	-0.162	-0.165	-0.168	-0.169	-0.172	-0.174	-0.178	-0.180	-0.184	-0.185	-0.188	-0.191	-0.192	-0.196	-0.198	-0.198	-0.200	-0.200	-0.201	-0.201	-0.200	-0.199	-0.199	-0.196	-0.194	-0.191	-0.186	-0.182	-0.178	-0.174	-0.168	-0.161	-0.155	-0.149	-0.141	-0.134	-0.126	-0.118	-0.109	-0.099	-0.090	-0.082	-0.071	-0.062	-0.052	-0.044	-0.035	-0.024	-0.015	-0.006	0.002	0.012	0.021	0.029	0.038	0.045	0.052	0.059	0.065	0.071	0.078	0.082	0.085	0.090	0.094	0.096	0.099	0.100	0.102	0.102	0.104	0.104	0.102	0.101	0.100	0.098	0.095	0.092	0.090	0.086	0.084	0.080	0.076	0.072	0.068	0.064	0.059	0.055	0.050	0.046	0.042	0.038	0.034	0.029	0.025	0.022	0.019	0.015	0.011	0.010	0.006	0.004	0.002	-0.001	-0.002	-0.005	-0.006	-0.008	-0.008	-0.009	-0.010	-0.011	-0.012	-0.014	-0.014	-0.015	-0.015	-0.016	-0.016	-0.018	-0.018	-0.020	-0.021	-0.022	-0.024	-0.026	-0.028	-0.030	-0.032	-0.035	-0.039	-0.042	-0.046	-0.051	-0.056	-0.061	-0.068	-0.072	-0.080	-0.086	-0.092	-0.102	-0.110	-0.119	-0.128	-0.138	-0.149	-0.158	-0.169	-0.181	-0.194	-0.205	-0.219	-0.232	-0.245	-0.260	-0.274	-0.289	-0.305	-0.320	-0.338	-0.354	-0.370	-0.388	-0.406	-0.424	-0.442	-0.461	-0.481	-0.500	-0.521	-0.541	-0.562	-0.584	-0.605	-0.628	-0.651	-0.674	-0.696	-0.720	-0.745	-0.769	-0.794	-0.819	-0.844	-0.869	-0.895	-0.921	-0.948	-0.974	-1.001	-1.029	-1.055	-1.082	-1.111	-1.139	-1.165	-1.194	-1.221	-1.249	-1.276	-1.305	-1.334	-1.361	-1.389	-1.414	-1.441	-1.469	-1.495	-1.520	-1.546	-1.571	-1.598	-1.621	-1.646	-1.670	-1.694	-1.716	-1.739	-1.761	-1.781	-1.802	-1.822	-1.841	-1.860	-1.879	-1.896	-1.912	-1.928	-1.944	-1.958	-1.972	-1.985	-1.998	-2.010	-2.021	-2.033	-2.042	-2.052	-2.061	-2.069	-2.076	-2.085	-2.091	-2.098	-2.104	-2.109	-2.114	-2.119	-2.122	-2.126	-2.130	-2.134	-2.136	-2.139	-2.141	-2.144	-2.146	-2.149	-2.151	-2.154	-2.155	-2.156	-2.159	-2.161	-2.164	-2.166	-2.169	-2.171	-2.174	-2.178	-2.181	-2.185	-2.188	-2.191	-2.196	-2.200	-2.205	-2.209	-2.214	-2.220	-2.225	-2.231	-2.238	-2.245	-2.251	-2.258	-2.265	-2.272	-2.280	-2.288	-2.296	-2.304	-2.312	-2.320	-2.329	-2.338	-2.346	-2.355	-2.364	-2.372	-2.380	-2.390	-2.399	-2.408	-2.415	-2.424	-2.431	-2.439	-2.446	-2.454	-2.461	-2.469	-2.474	-2.480	-2.485	-2.491	-2.495	-2.499	-2.502	-2.505	-2.508	-2.510	-2.511	-2.511	-2.512	-2.511	-2.510	-2.508	-2.506	-2.501	-2.499	-2.494	-2.488	-2.481	-2.472	-2.466	-2.456	-2.448	-2.438	-2.426	-2.414	-2.402	-2.388	-2.375	-2.360	-2.344	-2.329	-2.311	-2.294	-2.276	-2.258	-2.239	-2.219	-2.198	-2.176	-2.155	-2.132	-2.110	-2.086	-2.064	-2.039	-2.015	-1.991	-1.968	-1.941	-1.918	-1.891	-1.866	-1.841	-1.816	-1.790	-1.765	-1.740	-1.715	-1.690	-1.665	-1.640	-1.616	-1.592	-1.568	-1.545	-1.522	-1.500	-1.478	-1.456	-1.434	-1.414	-1.395	-1.375	-1.355	-1.336	-1.319	-1.301	-1.285	-1.269	-1.252	-1.239	-1.222	-1.210	-1.196	-1.182	-1.170	-1.159	-1.148	-1.138	-1.126	-1.116	-1.106	-1.096	-1.089	-1.079	-1.070	-1.062	-1.054	-1.048	-1.039	-1.031	-1.025	-1.016	-1.010	-1.002	-0.995	-0.988	-0.980	-0.971	-0.965	-0.956	-0.949	-0.940	-0.931	-0.924	-0.914	-0.905	-0.896	-0.888	-0.876	-0.868	-0.858	-0.849	-0.838	-0.828	-0.818	-0.806	-0.796	-0.785	-0.776	-0.765	-0.755	-0.744	-0.734	-0.724	-0.714	-0.705	-0.695	-0.685	-0.676	-0.668	-0.660	-0.651	-0.645	-0.638	-0.631	-0.625	-0.619	-0.614	-0.609	-0.605	-0.600	-0.598	-0.594	-0.591	-0.590	-0.588	-0.586	-0.586	-0.585	-0.585	-0.584	-0.585	-0.585	-0.586	-0.586	-0.588	-0.589	-0.590	-0.591	-0.591	-0.592	-0.594	-0.595	-0.596	-0.595	-0.595	-0.595	-0.595	-0.592	-0.591	-0.589	-0.586	-0.582	-0.579	-0.575	-0.570	-0.564	-0.556	-0.551	-0.541	-0.534	-0.524	-0.515	-0.504	-0.492	-0.480	-0.468	-0.454	-0.439	-0.425	-0.410	-0.394	-0.378	-0.360	-0.344	-0.325	-0.305	-0.288	-0.269	-0.249	-0.229	-0.209	-0.189	-0.169	-0.148	-0.128	-0.108	-0.086	-0.066	-0.045	-0.025	-0.005	0.016	0.035	0.055	0.074	0.092	0.112	0.130	0.149	0.165	0.181	0.199	0.215	0.230	0.246	0.261	0.274	0.289	0.301	0.315	0.326	0.338	0.349	0.360	0.370	0.379	0.388	0.396	0.404	0.411	0.418	0.424	0.430	0.435	0.439	0.445	0.448	0.450	0.452	0.455	0.456	0.456	0.458	0.458	0.456	0.455	0.454	0.451	0.448	0.445	0.440	0.436	0.430	0.425	0.419	0.411	0.404	0.396	0.388	0.378	0.369	0.358	0.346	0.336	0.324	0.312	0.299	0.285	0.272	0.258	0.244	0.228	0.211	0.196	0.180	0.164	0.148	0.131	0.114	0.096	0.080	0.061	0.044	0.025	0.009	-0.010	-0.028	-0.046	-0.064	-0.081	-0.099	-0.116	-0.134	-0.150	-0.168	-0.185	-0.200	-0.218	-0.232	-0.249	-0.264	-0.278	-0.292	-0.306	-0.321	-0.336	-0.349	-0.361	-0.375	-0.388	-0.399	-0.411	-0.424	-0.435	-0.445	-0.456	-0.468	-0.479	-0.489	-0.499	-0.510	-0.520	-0.530	-0.540	-0.551	-0.561	-0.571	-0.581	-0.592	-0.601	-0.612	-0.622	-0.632	-0.642	-0.652	-0.665	-0.675	-0.686	-0.698	-0.709	-0.720	-0.731	-0.742	-0.755	-0.766	-0.778	-0.790	-0.802	-0.814	-0.825	-0.838	-0.849	-0.860	-0.872	-0.882	-0.894	-0.905	-0.915	-0.926	-0.935	-0.946	-0.955	-0.962	-0.972	-0.980	-0.986	-0.994	-1.001	-1.006	-1.012	-1.016	-1.021	-1.025	-1.029	-1.030	-1.031	-1.032	-1.034	-1.032	-1.032	-1.031	-1.029	-1.026	-1.022	-1.020	-1.015	-1.010	-1.005	-1.000	-0.994	-0.986	-0.980	-0.972	-0.965	-0.956	-0.946	-0.939	-0.930	-0.920	-0.910	-0.901	-0.891	-0.882	-0.871	-0.861	-0.852	-0.841	-0.831	-0.821	-0.810	-0.800	-0.789	-0.780	-0.770	-0.759	-0.749	-0.739	-0.729	-0.719	-0.709	-0.700	-0.690	-0.681	-0.670	-0.661	-0.652	-0.641	-0.631	-0.624	-0.614	-0.604	-0.594	-0.584	-0.575	-0.564	-0.555	-0.545	-0.535	-0.525	-0.514	-0.504	-0.495	-0.484	-0.472	-0.464	-0.452	-0.442	-0.432	-0.421	-0.411	-0.401	-0.390	-0.380	-0.370	-0.360	-0.350	-0.340	-0.330	-0.321	-0.311	-0.302	-0.292	-0.284	-0.275	-0.266	-0.259	-0.251	-0.245	-0.238	-0.231	-0.225	-0.220	-0.215	-0.210	-0.205	-0.201	-0.199	-0.196	-0.194	-0.192	-0.191	-0.191	-0.190	-0.190	-0.191	-0.192	-0.195	-0.196	-0.199	-0.202	-0.206	-0.210	-0.215	-0.219	-0.225	-0.230	-0.235	-0.242	-0.249	-0.255	-0.262	-0.269	-0.278	-0.284	-0.292	-0.300	-0.308	-0.315	-0.322	-0.332	-0.340	-0.348	-0.356	-0.365	-0.374	-0.382	-0.390	-0.398	-0.405	-0.414	-0.422	-0.429	-0.438	-0.444	-0.452	-0.460	-0.466	-0.475	-0.481	-0.490	-0.496	-0.502	-0.511	-0.518	-0.524	-0.532	-0.539	-0.545	-0.552	-0.560	-0.568	-0.574	-0.581	-0.589	-0.596	-0.604	-0.611	-0.619	-0.628	-0.635	-0.642	-0.651	-0.660	-0.668	-0.675	-0.684	-0.694	-0.702	-0.711	-0.721	-0.730	-0.740	-0.750	-0.760	-0.769	-0.779	-0.790	-0.799	-0.810	-0.820	-0.830	-0.840	-0.850	-0.860	-0.871	-0.881	-0.892	-0.902	-0.912	-0.922	-0.932	-0.942	-0.951	-0.962	-0.972	-0.981	-0.991	-1.000	-1.010	-1.019	-1.028	-1.035	-1.045	-1.054	-1.061	-1.070	-1.078	-1.086	-1.095	-1.102	-1.111	-1.119	-1.126	-1.134	-1.142	-1.150	-1.158	-1.166	-1.174	-1.181	-1.190	-1.198	-1.206	-1.215	-1.222	-1.231	-1.239	-1.249	-1.258	-1.268	-1.278	-1.288	-1.296	-1.305	-1.316	-1.328	-1.338	-1.348	-1.360	-1.371	-1.381	-1.394	-1.406	-1.418	-1.429	-1.441	-1.452	-1.465	-1.478	-1.490	-1.501	-1.514	-1.526	-1.538	-1.549	-1.560	-1.571	-1.584	-1.594	-1.604	-1.615	-1.624	-1.632	-1.642	-1.651	-1.660	-1.666	-1.674	-1.680	-1.688	-1.692	-1.699	-1.702	-1.709	-1.711	-1.715	-1.718	-1.720	-1.720	-1.721	-1.722	-1.722	-1.721	-1.720	-1.719	-1.716	-1.715	-1.711	-1.708	-1.705	-1.700	-1.696	-1.691	-1.686	-1.681	-1.675	-1.670	-1.665	-1.658	-1.651	-1.645	-1.639	-1.632	-1.626	-1.619	-1.612	-1.605	-1.599	-1.591	-1.585	-1.579	-1.571	-1.565	-1.558	-1.551	-1.544	-1.538	-1.531	-1.525	-1.518	-1.511	-1.504	-1.499	-1.491	-1.485	-1.479	-1.471	-1.465	-1.459	-1.451	-1.445	-1.438	-1.430	-1.422	-1.416	-1.409	-1.401	-1.392	-1.386	-1.378	-1.370	-1.361	-1.352	-1.344	-1.335	-1.325	-1.318	-1.308	-1.298	-1.289	-1.279	-1.269	-1.258	-1.248	-1.238	-1.226	-1.215	-1.202	-1.192	-1.181	-1.169	-1.156	-1.146	-1.134	-1.121	-1.109	-1.098	-1.085	-1.072	-1.061	-1.049	-1.038	-1.025	-1.014	-1.001	-0.989	-0.978	-0.965	-0.954	-0.942	-0.931	-0.920	-0.909	-0.898	-0.888	-0.876	-0.866	-0.858	-0.848	-0.838	-0.828	-0.819	-0.810	-0.801	-0.792	-0.785	-0.776	-0.769	-0.761	-0.754	-0.748	-0.741	-0.735	-0.729	-0.722	-0.718	-0.711	-0.706	-0.701	-0.696	-0.692	-0.689	-0.684	-0.680	-0.676	-0.672	-0.670	-0.666	-0.662	-0.660	-0.658	-0.655	-0.652	-0.650	-0.648	-0.646	-0.644	-0.642	-0.640	-0.639	-0.636	-0.635	-0.632	-0.631	-0.631	-0.629	-0.629	-0.629	-0.628	-0.626	-0.626	-0.626	-0.626	-0.626	-0.626	-0.628	-0.628	-0.629	-0.629	-0.630	-0.632	-0.634	-0.635	-0.638	-0.639	-0.642	-0.645	-0.648	-0.651	-0.654	-0.659	-0.662	-0.668	-0.672	-0.678	-0.682	-0.688	-0.692	-0.699	-0.705	-0.711	-0.718	-0.724	-0.730	-0.738	-0.745	-0.751	-0.759	-0.765	-0.774	-0.780	-0.788	-0.795	-0.801	-0.809	-0.816	-0.822	-0.829	-0.835	-0.841	-0.846	-0.851	-0.858	-0.862	-0.866	-0.870	-0.874	-0.876	-0.879	-0.881	-0.881	-0.884	-0.882	-0.884	-0.882	-0.880	-0.878	-0.876	-0.872	-0.869	-0.864	-0.859	-0.852	-0.846	-0.839	-0.831	-0.821	-0.812	-0.804	-0.792	-0.782	-0.770	-0.758	-0.745	-0.731	-0.719	-0.705	-0.690	-0.675	-0.660	-0.645	-0.629	-0.612	-0.595	-0.579	-0.562	-0.545	-0.529	-0.511	-0.494	-0.475	-0.459	-0.442	-0.425	-0.408	-0.391	-0.375	-0.359	-0.342	-0.328	-0.312	-0.298	-0.282	-0.269	-0.256	-0.242	-0.230	-0.219	-0.208	-0.195	-0.185	-0.176	-0.168	-0.159	-0.151	-0.145	-0.139	-0.132	-0.128	-0.124	-0.120	-0.118	-0.115	-0.114	-0.112	-0.111	-0.114	-0.114	-0.115	-0.116	-0.120	-0.122	-0.126	-0.130	-0.135	-0.139	-0.145	-0.150	-0.156	-0.162	-0.169	-0.175	-0.182	-0.190	-0.196	-0.204	-0.211	-0.219	-0.225	-0.232	-0.240	-0.246	-0.254	-0.261	-0.268	-0.274	-0.280	-0.286	-0.291	-0.296	-0.300	-0.305	-0.309	-0.312	-0.316	-0.320	-0.322	-0.325	-0.326	-0.328	-0.329	-0.329	-0.329	-0.328	-0.328	-0.326	-0.324	-0.322	-0.319	-0.316	-0.314	-0.309	-0.305	-0.300	-0.296	-0.290	-0.285	-0.279	-0.274	-0.268	-0.261	-0.255	-0.249	-0.242	-0.234	-0.228	-0.220	-0.214	-0.206	-0.199	-0.191	-0.184	-0.178	-0.170	-0.162	-0.156	-0.149	-0.142	-0.136	-0.130	-0.124	-0.118	-0.111	-0.105	-0.101	-0.095	-0.090	-0.085	-0.081	-0.075	-0.071	-0.068	-0.065	-0.060	-0.058	-0.052	-0.050	-0.049	-0.045	-0.041	-0.040	-0.038	-0.035	-0.034	-0.030	-0.029	-0.026	-0.025	-0.024	-0.021	-0.019	-0.018	-0.016	-0.014	-0.012	-0.011	-0.010	-0.009	-0.006	-0.005	-0.002	-0.002	0.000	0.002	0.004	0.005	0.008	0.008	0.010	0.012	0.014	0.015	0.016	0.016	0.019	0.019	0.020	0.021	0.021	0.022	0.021	0.022	0.022	0.021	0.021	0.020	0.018	0.016	0.015	0.012	0.010	0.008	0.005	0.000	-0.004	-0.009	-0.012	-0.018	-0.022	-0.029	-0.035	-0.042	-0.049	-0.056	-0.064	-0.072	-0.081	-0.090	-0.100	-0.109	-0.119	-0.129	-0.140	-0.151	-0.162	-0.174	-0.185	-0.198	-0.210	-0.222	-0.235	-0.248	-0.261	-0.274	-0.286	-0.301	-0.314	-0.328	-0.341	-0.355	-0.369	-0.382	-0.396	-0.411	-0.425	-0.439	-0.452	-0.468	-0.480	-0.494	-0.507	-0.521	-0.534	-0.548	-0.560	-0.574	-0.585	-0.598	-0.611	-0.621	-0.634	-0.645	-0.655	-0.666	-0.676	-0.686	-0.695	-0.704	-0.712	-0.720	-0.729	-0.735	-0.742	-0.749	-0.755	-0.760	-0.764	-0.769	-0.772	-0.775	-0.776	-0.779	-0.779	-0.779	-0.779	-0.779	-0.776	-0.774	-0.771	-0.768	-0.764	-0.759	-0.754	-0.748	-0.740	-0.734	-0.726	-0.719	-0.710	-0.700	-0.691	-0.680	-0.670	-0.659	-0.648	-0.635	-0.622	-0.610	-0.598	-0.584	-0.570	-0.556	-0.542	-0.529	-0.514	-0.500	-0.485	-0.470	-0.455	-0.441	-0.426	-0.411	-0.395	-0.381	-0.366	-0.350	-0.336	-0.320	-0.305	-0.290	-0.275	-0.260	-0.245	-0.230	-0.215	-0.201	-0.186	-0.170	-0.156	-0.142	-0.126	-0.112	-0.098	-0.082	-0.069	-0.052	-0.039	-0.024	-0.009	0.006	0.021	0.035	0.051	0.066	0.080	0.095	0.110	0.125	0.140	0.155	0.170	0.185	0.199	0.214	0.229	0.242	0.258	0.271	0.285	0.299	0.312	0.326	0.339	0.352	0.365	0.376	0.390	0.401	0.412	0.424	0.435	0.445	0.455	0.464	0.472	0.481	0.490	0.498	0.504	0.511	0.518	0.522	0.529	0.532	0.538	0.541	0.544	0.549	0.550	0.552	0.554	0.555	0.556	0.556	0.556	0.555	0.555	0.552	0.552	0.550	0.548	0.545	0.542	0.540	0.538	0.535	0.530	0.528	0.524	0.520	0.515	0.511	0.506	0.502	0.498	0.494	0.490	0.484	0.480	0.476	0.470	0.465	0.462	0.458	0.452	0.448	0.442	0.439	0.435	0.430	0.426	0.422	0.418	0.414	0.409	0.406	0.402	0.399	0.396	0.392	0.390	0.388	0.384	0.381	0.379	0.379	0.376	0.375	0.374	0.372	0.372	0.371	0.371	0.371	0.371	0.371	0.374	0.374	0.376	0.379	0.380	0.382	0.385	0.389	0.392	0.396	0.400	0.404	0.409	0.414	0.419	0.424	0.429	0.436	0.442	0.448	0.454	0.460	0.468	0.474	0.480	0.486	0.492	0.498	0.505	0.510	0.518	0.522	0.528	0.534	0.538	0.542	0.546	0.550	0.552	0.556	0.559	0.560	0.561	0.564	0.564	0.564	0.564	0.562	0.561	0.559	0.555	0.552	0.549	0.544	0.539	0.534	0.529	0.522	0.515	0.509	0.500	0.492	0.484	0.476	0.466	0.458	0.448	0.438	0.428	0.418	0.406	0.396	0.386	0.375	0.365	0.354	0.342	0.332	0.322	0.312	0.302	0.292	0.282	0.272	0.262	0.254	0.245	0.235	0.226	0.219	0.210	0.201	0.194	0.186	0.179	0.171	0.165	0.158	0.151	0.145	0.139	0.132	0.126	0.119	0.114	0.108	0.101	0.095	0.088	0.082	0.075	0.069	0.062	0.056	0.048	0.041	0.034	0.026	0.018	0.010	0.000	-0.009	-0.018	-0.028	-0.038	-0.049	-0.060	-0.071	-0.082	-0.094	-0.106	-0.119	-0.131	-0.145	-0.158	-0.171	-0.185	-0.200	-0.215	-0.230	-0.244	-0.259	-0.274	-0.289	-0.305	-0.320	-0.335	-0.351	-0.365	-0.381	-0.396	-0.410	-0.425	-0.440	-0.454	-0.466	-0.480	-0.492	-0.504	-0.516	-0.526	-0.536	-0.546	-0.555	-0.562	-0.571	-0.576	-0.581	-0.586	-0.590	-0.591	-0.592	-0.592	-0.590	-0.588	-0.584	-0.578	-0.571	-0.564	-0.554	-0.541	-0.529	-0.514	-0.498	-0.479	-0.459	-0.436	-0.412	-0.386	-0.360	-0.330	-0.298	-0.265	-0.229	-0.190	-0.151	-0.109	-0.064	-0.016	0.032	0.085	0.140	0.196	0.255	0.316	0.380	0.448	0.518	0.589	0.664	0.740	0.820	0.902	0.989	1.076	1.165	1.259	1.355	1.454	1.555	1.659	1.766	1.875	1.988	2.102	2.220	2.340	2.464	2.589	2.716	2.846	2.980	3.115	3.252	3.392	3.535	3.679	3.826	3.974	4.124	4.276	4.430	4.584	4.742	4.900	5.059	5.221	5.382	5.546	5.710	5.874	6.039	6.205	6.370	6.536	6.702	6.869	7.035	7.200	7.365	7.529	7.691	7.852	8.014	8.174	8.332	8.489	8.642	8.795	8.944	9.092	9.239	9.380	9.520	9.658	9.791	9.922	10.050	10.174	10.295	10.411	10.525	10.634	10.739	10.840	10.936	11.029	11.118	11.200	11.279	11.354	11.422	11.488	11.548	11.602	11.651	11.696	11.738	11.772	11.802	11.826	11.846	11.860	11.868	11.872	11.871	11.865	11.851	11.835	11.812	11.785	11.751	11.715	11.671	11.622	11.570	11.510	11.448	11.380	11.308	11.228	11.146	11.059	10.965	10.869	10.768	10.661	10.552	10.436	10.319	10.195	10.070	9.939	9.805	9.666	9.525	9.380	9.231	9.079	8.925	8.768	8.606	8.442	8.278	8.109	7.939	7.766	7.592	7.415	7.236	7.058	6.878	6.696	6.514	6.329	6.145	5.960	5.775	5.590	5.404	5.219	5.035	4.850	4.668	4.484	4.302	4.121	3.941	3.762	3.586	3.411	3.238	3.065	2.896	2.728	2.562	2.399	2.236	2.079	1.921	1.769	1.618	1.469	1.321	1.179	1.039	0.900	0.765	0.632	0.502	0.378	0.252	0.131	0.012	-0.104	-0.218	-0.328	-0.436	-0.541	-0.645	-0.745	-0.844	-0.940	-1.034	-1.125	-1.214	-1.302	-1.388	-1.470	-1.551	-1.631	-1.708	-1.785	-1.859	-1.930	-2.001	-2.071	-2.140	-2.206	-2.272	-2.335	-2.398	-2.459	-2.520	-2.579	-2.638	-2.695	-2.751	-2.805	-2.860	-2.914	-2.965	-3.016	-3.068	-3.116	-3.166	-3.214	-3.261	-3.308	-3.352	-3.398	-3.441	-3.485	-3.526	-3.568	-3.609	-3.649	-3.688	-3.725	-3.762	-3.800	-3.836	-3.870	-3.904	-3.936	-3.970	-4.000	-4.031	-4.060	-4.088	-4.116	-4.141	-4.166	-4.191	-4.214	-4.236	-4.258	-4.278	-4.296	-4.314	-4.330	-4.345	-4.360	-4.374	-4.385	-4.395	-4.405	-4.412	-4.420	-4.425	-4.429	-4.431	-4.431	-4.432	-4.430	-4.428	-4.422	-4.418	-4.411	-4.402	-4.391	-4.381	-4.368	-4.355	-4.338	-4.321	-4.304	-4.282	-4.262	-4.240	-4.216	-4.191	-4.164	-4.136	-4.108	-4.077	-4.046	-4.012	-3.979	-3.944	-3.908	-3.871	-3.831	-3.792	-3.751	-3.710	-3.668	-3.624	-3.580	-3.534	-3.489	-3.441	-3.394	-3.345	-3.295	-3.245	-3.195	-3.142	-3.091	-3.038	-2.985	-2.930	-2.875	-2.820	-2.765	-2.709	-2.651	-2.594	-2.535	-2.476	-2.416	-2.355	-2.295	-2.235	-2.172	-2.109	-2.046	-1.982	-1.919	-1.852	-1.788	-1.721	-1.654	-1.588	-1.519	-1.449	-1.380	-1.310	-1.240	-1.168	-1.095	-1.022	-0.949	-0.875	-0.800	-0.725	-0.648	-0.572	-0.495	-0.416	-0.338	-0.259	-0.179	-0.099	-0.019	0.062	0.144	0.225	0.308	0.389	0.471	0.554	0.636	0.719	0.802	0.885	0.968	1.050	1.132	1.215	1.298	1.379	1.459	1.541	1.621	1.701	1.781	1.860	1.938	2.015	2.092	2.168	2.244	2.318	2.390	2.462	2.534	2.602	2.672	2.740	2.805	2.871	2.935	2.998	3.059	3.119	3.178	3.235	3.290	3.345	3.399	3.449	3.500	3.549	3.595	3.640	3.684	3.726	3.769	3.808	3.845	3.882	3.918	3.951	3.984	4.016	4.046	4.074	4.101	4.128	4.152	4.175	4.198	4.220	4.240	4.260	4.279	4.296	4.312	4.329	4.344	4.359	4.372	4.388	4.400	4.414	4.426	4.438	4.450	4.461	4.472	4.484	4.495	4.506	4.518	4.530	4.541	4.552	4.564	4.576	4.589	4.600	4.612	4.626	4.639	4.654	4.668	4.681	4.695	4.710	4.726	4.741	4.758	4.774	4.789	4.806	4.822	4.839	4.855	4.872	4.889	4.905	4.922	4.939	4.956	4.971	4.989	5.004	5.020	5.035	5.050	5.065	5.079	5.092	5.105	5.119	5.130	5.141	5.152	5.162	5.171	5.180	5.188	5.195	5.201	5.208	5.212	5.215	5.219	5.221	5.222	5.224	5.222	5.222	5.220	5.218	5.214	5.210	5.205	5.200	5.194	5.186	5.178	5.170	5.160	5.151	5.140	5.129	5.116	5.105	5.091	5.078	5.065	5.051	5.035	5.020	5.004	4.989	4.971	4.954	4.938	4.920	4.902	4.882	4.865	4.846	4.826	4.806	4.788	4.768	4.748	4.729	4.708	4.688	4.666	4.646	4.626	4.606	4.585	4.564	4.542	4.524	4.502	4.481	4.461	4.441	4.420	4.401	4.381	4.361	4.342	4.324	4.305	4.286	4.269	4.251	4.234	4.218	4.202	4.186	4.171	4.156	4.142	4.129	4.115	4.102	4.093	4.080	4.070	4.060	4.051	4.043	4.035	4.029	4.021	4.016	4.011	4.006	4.004	4.000	3.999	3.998	3.998	3.996	3.996	3.998	4.000	4.003	4.005	4.009	4.014	4.018	4.022	4.028	4.034	4.039	4.045	4.052	4.060	4.068	4.075	4.084	4.093	4.100	4.109	4.119	4.128	4.136	4.146	4.155	4.165	4.175	4.184	4.194	4.202	4.212	4.221	4.230	4.239	4.246	4.255	4.265	4.272	4.280	4.288	4.296	4.304	4.310	4.318	4.324	4.330	4.336	4.340	4.346	4.350	4.356	4.360	4.365	4.368	4.371	4.374	4.375	4.378	4.379	4.381	4.381	4.382	4.382	4.381	4.381	4.379	4.379	4.376	4.374	4.371	4.368	4.364	4.360	4.355	4.351	4.346	4.340	4.334	4.329	4.321	4.315	4.308	4.300	4.294	4.285	4.278	4.268	4.259	4.250	4.240	4.231	4.220	4.211	4.201	4.190	4.180	4.169	4.159	4.148	4.134	4.122	4.111	4.100	4.086	4.075	4.061	4.048	4.036	4.022	4.009	3.995	3.980	3.965	3.951	3.935	3.920	3.905	3.888	3.871	3.854	3.838	3.820	3.801	3.782	3.764	3.744	3.722	3.702	3.681	3.659	3.638	3.614	3.590	3.566	3.541	3.516	3.489	3.462	3.435	3.406	3.378	3.348	3.316	3.285	3.254	3.220	3.188	3.154	3.118	3.082	3.046	3.010	2.972	2.934	2.895	2.856	2.816	2.774	2.734	2.691	2.648	2.605	2.560	2.516	2.471	2.425	2.378	2.331	2.284	2.236	2.188	2.140	2.090	2.040	1.990	1.939	1.888	1.835	1.784	1.730	1.678	1.624	1.569	1.514	1.459	1.402	1.346	1.289	1.232	1.175	1.116	1.058	0.999	0.939	0.879	0.818	0.756	0.694	0.631	0.568	0.505	0.441	0.376	0.311	0.245	0.180	0.114	0.046	-0.020	-0.089	-0.156	-0.226	-0.295	-0.364	-0.435	-0.504	-0.575	-0.645	-0.718	-0.789	-0.859	-0.931	-1.004	-1.076	-1.148	-1.221	-1.294	-1.366	-1.439	-1.512	-1.585	-1.658	-1.730	-1.802	-1.875	-1.948	-2.019	-2.090	-2.161	-2.232	-2.304	-2.374	-2.444	-2.514	-2.582	-2.652	-2.720	-2.788	-2.855	-2.922	-2.988	-3.054	-3.119	-3.184	-3.248	-3.311	-3.375	-3.438	-3.498	-3.559	-3.619	-3.679	-3.738	-3.796	-3.855	-3.911	-3.968	-4.022	-4.079	-4.134	-4.188	-4.241	-4.294	-4.346	-4.398	-4.450	-4.499	-4.550	-4.600	-4.649	-4.698	-4.745	-4.794	-4.841	-4.888	-4.935	-4.980	-5.026	-5.071	-5.116	-5.161	-5.205	-5.250	-5.292	-5.336	-5.380	-5.422	-5.465	-5.508	-5.550	-5.591	-5.632	-5.674	-5.714	-5.755	-5.794	-5.834	-5.872	-5.912	-5.950	-5.989	-6.026	-6.062	-6.100	-6.136	-6.171	-6.206	-6.240	-6.274	-6.308	-6.339	-6.371	-6.401	-6.432	-6.461	-6.489	-6.518	-6.545	-6.570	-6.596	-6.620	-6.642	-6.666	-6.688	-6.708	-6.728	-6.746	-6.764	-6.780	-6.795	-6.810	-6.825	-6.838	-6.849	-6.859	-6.870	-6.879	-6.886	-6.894	-6.900	-6.905	-6.909	-6.914	-6.916	-6.919	-6.919	-6.919	-6.919	-6.919	-6.918	-6.915	-6.912	-6.909	-6.904	-6.900	-6.895	-6.889	-6.882	-6.876	-6.869	-6.861	-6.854	-6.844	-6.835	-6.825	-6.815	-6.805	-6.794	-6.782	-6.771	-6.759	-6.746	-6.732	-6.720	-6.705	-6.692	-6.678	-6.662	-6.646	-6.630	-6.614	-6.598	-6.580	-6.562	-6.544	-6.525	-6.506	-6.486	-6.466	-6.446	-6.425	-6.404	-6.382	-6.359	-6.336	-6.312	-6.290	-6.266	-6.240	-6.215	-6.190	-6.164	-6.138	-6.112	-6.085	-6.058	-6.030	-6.002	-5.975	-5.946	-5.918	-5.889	-5.860	-5.831	-5.801	-5.772	-5.742	-5.714	-5.684	-5.654	-5.624	-5.594	-5.564	-5.536	-5.506	-5.476	-5.446	-5.416	-5.386	-5.356	-5.328	-5.299	-5.269	-5.240	-5.210	-5.181	-5.152	-5.122	-5.095	-5.065	-5.038	-5.008	-4.980	-4.950	-4.921	-4.892	-4.864	-4.834	-4.806	-4.776	-4.748	-4.718	-4.688	-4.658	-4.628	-4.598	-4.568	-4.536	-4.505	-4.474	-4.441	-4.410	-4.378	-4.342	-4.309	-4.276	-4.241	-4.205	-4.170	-4.134	-4.096	-4.060	-4.021	-3.982	-3.942	-3.904	-3.862	-3.821	-3.780	-3.739	-3.695	-3.652	-3.608	-3.562	-3.518	-3.472	-3.425	-3.379	-3.331	-3.282	-3.234	-3.185	-3.136	-3.088	-3.036	-2.985	-2.935	-2.884	-2.831	-2.779	-2.729	-2.675	-2.622	-2.571	-2.519	-2.466	-2.414	-2.361	-2.310	-2.256	-2.205	-2.154	-2.102	-2.051	-2.001	-1.950	-1.900	-1.852	-1.804	-1.755	-1.708	-1.661	-1.616	-1.570	-1.525	-1.481	-1.439	-1.396	-1.356	-1.316	-1.275	-1.238	-1.200	-1.164	-1.128	-1.094	-1.060	-1.028	-0.998	-0.966	-0.938	-0.910	-0.882	-0.858	-0.834	-0.810	-0.788	-0.766	-0.745	-0.726	-0.709	-0.690	-0.675	-0.659	-0.646	-0.632	-0.620	-0.609	-0.598	-0.588	-0.579	-0.571	-0.564	-0.556	-0.551	-0.545	-0.540	-0.538	-0.532	-0.530	-0.528	-0.525	-0.524	-0.522	-0.521	-0.519	-0.520	-0.519	-0.518	-0.518	-0.516	-0.516	-0.516	-0.514	-0.514	-0.514	-0.512	-0.510	-0.509	-0.507	-0.505	-0.502	-0.500	-0.498	-0.494	-0.490	-0.484	-0.480	-0.474	-0.470	-0.464	-0.458	-0.451	-0.442	-0.436	-0.428	-0.420	-0.411	-0.402	-0.394	-0.385	-0.376	-0.365	-0.355	-0.346	-0.335	-0.325	-0.316	-0.305	-0.295	-0.286	-0.276	-0.268	-0.259	-0.249	-0.240	-0.231	-0.224	-0.216	-0.209	-0.202	-0.196	-0.190	-0.185	-0.180	-0.176	-0.171	-0.169	-0.166	-0.165	-0.162	-0.161	-0.162	-0.162	-0.162	-0.165	-0.166	-0.169	-0.172	-0.175	-0.180	-0.184	-0.189	-0.195	-0.200	-0.206	-0.211	-0.219	-0.225	-0.232	-0.239	-0.248	-0.255	-0.262	-0.270	-0.278	-0.286	-0.294	-0.302	-0.310	-0.318	-0.326	-0.334	-0.341	-0.350	-0.356	-0.364	-0.372	-0.379	-0.386	-0.394	-0.401	-0.409	-0.415	-0.422	-0.429	-0.435	-0.441	-0.449	-0.455	-0.462	-0.468	-0.475	-0.481	-0.488	-0.495	-0.502	-0.509	-0.516	-0.522	-0.531	-0.539	-0.546	-0.554	-0.562	-0.570	-0.579	-0.588	-0.598	-0.605	-0.616	-0.625	-0.636	-0.645	-0.656	-0.668	-0.679	-0.690	-0.702	-0.715	-0.728	-0.740	-0.755	-0.768	-0.781	-0.796	-0.811	-0.826	-0.841	-0.858	-0.874	-0.892	-0.909	-0.926	-0.944	-0.964	-0.981	-1.000	-1.020	-1.040	-1.060	-1.081	-1.102	-1.124	-1.146	-1.169	-1.191	-1.215	-1.238	-1.261	-1.286	-1.310	-1.335	-1.360	-1.385	-1.411	-1.438	-1.464	-1.490	-1.516	-1.542	-1.570	-1.598	-1.624	-1.651	-1.678	-1.705	-1.731	-1.759	-1.785	-1.812	-1.839	-1.865	-1.891	-1.918	-1.942	-1.969	-1.994	-2.018	-2.042	-2.065	-2.089	-2.111	-2.134	-2.155	-2.175	-2.195	-2.215	-2.235	-2.254	-2.271	-2.289	-2.306	-2.322	-2.339	-2.354	-2.366	-2.381	-2.394	-2.406	-2.418	-2.429	-2.439	-2.449	-2.458	-2.468	-2.475	-2.484	-2.491	-2.496	-2.502	-2.510	-2.515	-2.520	-2.525	-2.530	-2.534	-2.538	-2.541	-2.545	-2.549	-2.550	-2.552	-2.556	-2.559	-2.560	-2.564	-2.566	-2.568	-2.570	-2.572	-2.575	-2.576	-2.579	-2.581	-2.582	-2.585	-2.589	-2.591	-2.594	-2.596	-2.600	-2.602	-2.606	-2.609	-2.614	-2.616	-2.620	-2.624	-2.628	-2.632	-2.638	-2.641	-2.648	-2.652	-2.658	-2.662	-2.668	-2.674	-2.679	-2.685	-2.691	-2.698	-2.704	-2.710	-2.718	-2.722	-2.730	-2.736	-2.744	-2.751	-2.758	-2.764	-2.771	-2.778	-2.785	-2.791	-2.799	-2.805	-2.812	-2.819	-2.825	-2.831	-2.838	-2.842	-2.849	-2.855	-2.859	-2.865	-2.869	-2.874	-2.878	-2.881	-2.884	-2.888	-2.890	-2.892	-2.895	-2.895	-2.896	-2.896	-2.896	-2.895	-2.894	-2.891	-2.889	-2.885	-2.882	-2.879	-2.874	-2.866	-2.861	-2.852	-2.846	-2.838	-2.828	-2.819	-2.808	-2.798	-2.786	-2.772	-2.760	-2.746	-2.731	-2.715	-2.700	-2.684	-2.668	-2.650	-2.631	-2.614	-2.595	-2.575	-2.555	-2.535	-2.514	-2.494	-2.471	-2.450	-2.428	-2.405	-2.382	-2.360	-2.336	-2.312	-2.291	-2.268	-2.244	-2.220	-2.198	-2.175	-2.151	-2.129	-2.105	-2.084	-2.061	-2.039	-2.018	-1.996	-1.975	-1.954	-1.935	-1.915	-1.895	-1.876	-1.858	-1.840	-1.822	-1.806	-1.790	-1.775	-1.760	-1.744	-1.731	-1.718	-1.704	-1.691	-1.679	-1.666	-1.655	-1.644	-1.634	-1.624	-1.614	-1.604	-1.595	-1.585	-1.576	-1.569	-1.560	-1.551	-1.544	-1.535	-1.528	-1.521	-1.512	-1.505	-1.496	-1.489	-1.480	-1.472	-1.464	-1.455	-1.448	-1.439	-1.429	-1.420	-1.411	-1.402	-1.392	-1.382	-1.372	-1.364	-1.352	-1.342	-1.331	-1.322	-1.311	-1.301	-1.290	-1.280	-1.270	-1.259	-1.249	-1.239	-1.228	-1.219	-1.209	-1.199	-1.190	-1.181	-1.172	-1.165	-1.156	-1.150	-1.142	-1.135	-1.130	-1.125	-1.119	-1.115	-1.110	-1.106	-1.104	-1.100	-1.099	-1.098	-1.096	-1.094	-1.094	-1.092	-1.094	-1.094	-1.095	-1.096	-1.096	-1.098	-1.100	-1.100	-1.102	-1.104	-1.106	-1.108	-1.108	-1.110	-1.111	-1.111	-1.112	-1.112	-1.111	-1.111	-1.110	-1.109	-1.106	-1.104	-1.100	-1.095	-1.090	-1.085	-1.079	-1.072	-1.065	-1.056	-1.048	-1.039	-1.028	-1.016	-1.005	-0.991	-0.978	-0.964	-0.950	-0.935	-0.919	-0.902	-0.886	-0.869	-0.850	-0.832	-0.814	-0.794	-0.775	-0.755	-0.735	-0.715	-0.695	-0.675	-0.655	-0.634	-0.612	-0.592	-0.571	-0.551	-0.530	-0.510	-0.491	-0.471	-0.451	-0.431	-0.412	-0.394	-0.375	-0.358	-0.340	-0.324	-0.306	-0.290	-0.275	-0.259	-0.244	-0.230	-0.215	-0.201	-0.189	-0.178	-0.164	-0.152	-0.142	-0.132	-0.121	-0.112	-0.104	-0.095	-0.088	-0.080	-0.074	-0.069	-0.062	-0.058	-0.054	-0.050	-0.048	-0.044	-0.042	-0.041	-0.040	-0.040	-0.041	-0.041	-0.044	-0.045	-0.049	-0.054	-0.058	-0.062	-0.069	-0.075	-0.081	-0.089	-0.098	-0.106	-0.116	-0.128	-0.139	-0.150	-0.161	-0.174	-0.188	-0.201	-0.215	-0.231	-0.246	-0.261	-0.278	-0.295	-0.311	-0.329	-0.346	-0.365	-0.384	-0.401	-0.420	-0.440	-0.459	-0.478	-0.498	-0.516	-0.536	-0.555	-0.575	-0.594	-0.612	-0.632	-0.651	-0.670	-0.689	-0.706	-0.725	-0.742	-0.760	-0.779	-0.795	-0.812	-0.828	-0.844	-0.861	-0.875	-0.891	-0.906	-0.921	-0.936	-0.949	-0.964	-0.978	-0.991	-1.004	-1.019	-1.030	-1.044	-1.056	-1.069	-1.082	-1.094	-1.106	-1.119	-1.131	-1.142	-1.155	-1.168	-1.179	-1.191	-1.204	-1.218	-1.229	-1.241	-1.254	-1.265	-1.279	-1.290	-1.302	-1.315	-1.328	-1.341	-1.354	-1.368	-1.379	-1.392	-1.404	-1.418	-1.429	-1.441	-1.454	-1.465	-1.476	-1.488	-1.499	-1.510	-1.521	-1.530	-1.540	-1.549	-1.558	-1.566	-1.574	-1.580	-1.586	-1.592	-1.598	-1.601	-1.606	-1.609	-1.612	-1.614	-1.615	-1.616	-1.615	-1.615	-1.612	-1.610	-1.608	-1.602	-1.599	-1.594	-1.589	-1.581	-1.575	-1.568	-1.559	-1.550	-1.541	-1.531	-1.522	-1.511	-1.501	-1.490	-1.478	-1.466	-1.454	-1.442	-1.430	-1.418	-1.406	-1.394	-1.381	-1.369	-1.356	-1.345	-1.332	-1.321	-1.310	-1.299	-1.286	-1.276	-1.265	-1.255	-1.245	-1.235	-1.225	-1.216	-1.206	-1.199	-1.190	-1.182	-1.175	-1.168	-1.160	-1.154	-1.148	-1.140	-1.134	-1.128	-1.121	-1.116	-1.111	-1.105	-1.100	-1.095	-1.090	-1.085	-1.080	-1.074	-1.069	-1.064	-1.059	-1.054	-1.049	-1.042	-1.039	-1.032	-1.026	-1.021	-1.016	-1.009	-1.004	-0.998	-0.991	-0.985	-0.978	-0.972	-0.966	-0.960	-0.954	-0.946	-0.940	-0.932	-0.928	-0.921	-0.915	-0.908	-0.902	-0.896	-0.890	-0.886	-0.880	-0.875	-0.870	-0.866	-0.862	-0.859	-0.856	-0.852	-0.850	-0.849	-0.846	-0.846	-0.845	-0.845	-0.844	-0.845	-0.846	-0.848	-0.849	-0.852	-0.855	-0.859	-0.861	-0.866	-0.870	-0.875	-0.880	-0.886	-0.892	-0.898	-0.905	-0.911	-0.919	-0.926	-0.934	-0.941	-0.950	-0.958	-0.965	-0.974	-0.982	-0.990	-0.998	-1.006	-1.015	-1.024	-1.031	-1.039	-1.048	-1.055	-1.062	-1.070	-1.078	-1.085	-1.092	-1.099	-1.106	-1.112	-1.119	-1.126	-1.132	-1.139	-1.145	-1.151	-1.158	-1.165	-1.170	-1.176	-1.181	-1.189	-1.194	-1.201	-1.206	-1.212	-1.219	-1.225	-1.232	-1.239	-1.245	-1.252	-1.260	-1.268	-1.275	-1.281	-1.290	-1.298	-1.306	-1.315	-1.324	-1.334	-1.342	-1.352	-1.362	-1.372	-1.384	-1.394	-1.404	-1.415	-1.425	-1.438	-1.448	-1.460	-1.471	-1.482	-1.495	-1.506	-1.518	-1.529	-1.541	-1.552	-1.564	-1.576	-1.588	-1.599	-1.610	-1.620	-1.632	-1.642	-1.654	-1.662	-1.674	-1.682	-1.692	-1.702	-1.711	-1.720	-1.729	-1.739	-1.746	-1.754	-1.762	-1.770	-1.779	-1.786	-1.794	-1.801	-1.809	-1.816	-1.822	-1.830	-1.838	-1.844	-1.851	-1.859	-1.865	-1.872	-1.879	-1.888	-1.894	-1.901	-1.909	-1.918	-1.925	-1.932	-1.941	-1.950	-1.959	-1.966	-1.976	-1.985	-1.995	-2.005	-2.014	-2.024	-2.034	-2.045	-2.055	-2.065	-2.075	-2.086	-2.096	-2.108	-2.118	-2.128	-2.139	-2.149	-2.160	-2.169	-2.180	-2.189	-2.200	-2.209	-2.219	-2.228	-2.235	-2.244	-2.252	-2.259	-2.265	-2.274	-2.280	-2.285	-2.291	-2.296	-2.301	-2.304	-2.309	-2.311	-2.314	-2.316	-2.319	-2.320	-2.320	-2.320	-2.320	-2.320	-2.318	-2.316	-2.315	-2.312	-2.310	-2.308	-2.305	-2.301	-2.298	-2.292	-2.289	-2.284	-2.280	-2.274	-2.269	-2.264	-2.258	-2.251	-2.245	-2.240	-2.232	-2.226	-2.220	-2.214	-2.206	-2.200	-2.192	-2.185	-2.179	-2.170	-2.164	-2.155	-2.148	-2.140	-2.132	-2.124	-2.115	-2.109	-2.100	-2.091	-2.082	-2.075	-2.065	-2.056	-2.047	-2.038	-2.029	-2.019	-2.009	-1.999	-1.989	-1.979	-1.969	-1.959	-1.948	-1.938	-1.926	-1.915	-1.902	-1.892	-1.881	-1.870	-1.858	-1.846	-1.835	-1.824	-1.810	-1.799	-1.788	-1.775	-1.764	-1.752	-1.740	-1.729	-1.716	-1.704	-1.694	-1.681	-1.670	-1.659	-1.649	-1.638	-1.626	-1.616	-1.605	-1.596	-1.586	-1.576	-1.566	-1.558	-1.549	-1.540	-1.532	-1.524	-1.516	-1.508	-1.501	-1.492	-1.486	-1.480	-1.474	-1.466	-1.461	-1.455	-1.449	-1.445	-1.439	-1.435	-1.430	-1.426	-1.422	-1.418	-1.414	-1.411	-1.408	-1.404	-1.401	-1.398	-1.395	-1.392	-1.390	-1.388	-1.386	-1.384	-1.382	-1.381	-1.379	-1.378	-1.376	-1.374	-1.372	-1.371	-1.370	-1.370	-1.368	-1.368	-1.366	-1.365	-1.365	-1.364	-1.364	-1.364	-1.361	-1.361	-1.361	-1.361	-1.361	-1.361	-1.361	-1.360	-1.360	-1.360	-1.360	-1.360	-1.361	-1.360	-1.361	-1.361	-1.362	-1.362	-1.364	-1.365	-1.365	-1.366	-1.366	-1.369	-1.369	-1.371	-1.372	-1.374	-1.376	-1.378	-1.379	-1.380	-1.381	-1.385	-1.386	-1.389	-1.391	-1.394	-1.394	-1.396	-1.400	-1.401	-1.404	-1.406	-1.408	-1.411	-1.412	-1.414	-1.416	-1.419	-1.421	-1.422	-1.424	-1.426	-1.426	-1.428	-1.430	-1.430	-1.431	-1.431	-1.432	-1.432	-1.432	-1.431	-1.430	-1.430	-1.426	-1.425	-1.424	-1.421	-1.418	-1.414	-1.410	-1.405	-1.401	-1.395	-1.390	-1.384	-1.376	-1.370	-1.362	-1.354	-1.345	-1.336	-1.326	-1.316	-1.305	-1.295	-1.282	-1.270	-1.258	-1.244	-1.231	-1.216	-1.201	-1.188	-1.171	-1.156	-1.140	-1.124	-1.108	-1.090	-1.072	-1.055	-1.038	-1.019	-1.001	-0.984	-0.965	-0.948	-0.930	-0.910	-0.892	-0.875	-0.858	-0.839	-0.821	-0.804	-0.788	-0.771	-0.755	-0.738	-0.722	-0.708	-0.694	-0.679	-0.666	-0.654	-0.641	-0.629	-0.619	-0.608	-0.598	-0.589	-0.581	-0.572	-0.566	-0.559	-0.554	-0.549	-0.545	-0.541	-0.539	-0.538	-0.536	-0.536	-0.536	-0.536	-0.538	-0.540	-0.542	-0.545	-0.549	-0.554	-0.558	-0.562	-0.570	-0.575	-0.581	-0.589	-0.596	-0.604	-0.611	-0.618	-0.626	-0.634	-0.642	-0.650	-0.659	-0.666	-0.674	-0.681	-0.689	-0.696	-0.702	-0.710	-0.716	-0.721	-0.729	-0.734	-0.739	-0.742	-0.746	-0.751	-0.755	-0.758	-0.759	-0.762	-0.764	-0.764	-0.765	-0.764	-0.765	-0.764	-0.762	-0.760	-0.758	-0.755	-0.752	-0.750	-0.746	-0.741	-0.738	-0.732	-0.728	-0.722	-0.718	-0.712	-0.706	-0.700	-0.695	-0.689	-0.682	-0.676	-0.671	-0.665	-0.659	-0.654	-0.649	-0.642	-0.638	-0.632	-0.629	-0.622	-0.619	-0.615	-0.611	-0.608	-0.604	-0.602	-0.599	-0.598	-0.595	-0.594	-0.592	-0.591	-0.591	-0.590	-0.591	-0.590	-0.591	-0.591	-0.592	-0.592	-0.595	-0.596	-0.598	-0.600	-0.602	-0.604	-0.606	-0.608	-0.609	-0.610	-0.612	-0.614	-0.616	-0.618	-0.618	-0.620	-0.621	-0.620	-0.621	-0.621	-0.621	-0.621	-0.621	-0.619	-0.619	-0.618	-0.615	-0.614	-0.611	-0.609	-0.604	-0.601	-0.598	-0.594	-0.590	-0.585	-0.581	-0.576	-0.570	-0.566	-0.561	-0.555	-0.550	-0.545	-0.539	-0.532	-0.528	-0.522	-0.518	-0.512	-0.507	-0.504	-0.499	-0.495	-0.490	-0.488	-0.485	-0.481	-0.479	-0.476	-0.475	-0.474	-0.474	-0.474	-0.472	-0.475	-0.476	-0.479	-0.481	-0.485	-0.488	-0.492	-0.498	-0.504	-0.510	-0.516	-0.524	-0.532	-0.541	-0.550	-0.559	-0.570	-0.581	-0.592	-0.604	-0.616	-0.628	-0.640	-0.655	-0.668	-0.682	-0.696	-0.711	-0.726	-0.742	-0.758	-0.775	-0.790	-0.806	-0.822	-0.840	-0.858	-0.874	-0.891	-0.908	-0.925	-0.942	-0.959	-0.978	-0.994	-1.011	-1.028	-1.045	-1.062	-1.079	-1.095	-1.111	-1.128	-1.142	-1.158	-1.174	-1.188	-1.202	-1.216	-1.230	-1.244	-1.256	-1.269	-1.281	-1.292	-1.302	-1.314	-1.322	-1.332	-1.341	-1.349	-1.355	-1.362	-1.369	-1.374	-1.378	-1.381	-1.385	-1.386	-1.388	-1.388	-1.389	-1.388	-1.386	-1.384	-1.381	-1.379	-1.374	-1.369	-1.362	-1.356	-1.349	-1.340	-1.332	-1.324	-1.314	-1.304	-1.292	-1.281	-1.269	-1.258	-1.244	-1.231	-1.218	-1.202	-1.189	-1.174	-1.159	-1.144	-1.129	-1.112	-1.098	-1.081	-1.065	-1.050	-1.032	-1.018	-1.000	-0.984	-0.968	-0.951	-0.935	-0.918	-0.901	-0.886	-0.869	-0.852	-0.836	-0.821	-0.805	-0.789	-0.774	-0.758	-0.741	-0.725	-0.711	-0.695	-0.679	-0.664	-0.649	-0.632	-0.618	-0.602	-0.588	-0.572	-0.556	-0.542	-0.528	-0.512	-0.496	-0.482	-0.468	-0.452	-0.438	-0.422	-0.409	-0.392	-0.379	-0.364	-0.350	-0.335	-0.321	-0.308	-0.295	-0.281	-0.268	-0.254	-0.240	-0.228	-0.214	-0.201	-0.189	-0.176	-0.165	-0.154	-0.141	-0.130	-0.120	-0.110	-0.101	-0.090	-0.082	-0.072	-0.064	-0.056	-0.048	-0.041	-0.034	-0.028	-0.020	-0.015	-0.010	-0.005	0.000	0.004	0.009	0.011	0.015	0.018	0.020	0.021	0.024	0.025	0.025	0.026	0.026	0.028	0.028	0.028	0.026	0.026	0.025	0.025	0.022	0.021	0.020	0.018	0.016	0.012	0.011	0.009	0.006	0.002	0.000	-0.004	-0.008	-0.010	-0.012	-0.018	-0.020	-0.024	-0.028	-0.031	-0.034	-0.039	-0.042	-0.046	-0.051	-0.054	-0.059	-0.061	-0.065	-0.069	-0.072	-0.078	-0.080	-0.084	-0.086	-0.091	-0.094	-0.096	-0.100	-0.102	-0.105	-0.108	-0.110	-0.111	-0.114	-0.115	-0.116	-0.118	-0.119	-0.119	-0.120	-0.120	-0.119	-0.119	-0.119	-0.118	-0.116	-0.115	-0.112	-0.110	-0.108	-0.105	-0.102	-0.100	-0.098	-0.094	-0.090	-0.086	-0.082	-0.079	-0.074	-0.071	-0.066	-0.064	-0.059	-0.055	-0.051	-0.048	-0.044	-0.041	-0.038	-0.035	-0.032	-0.030	-0.028	-0.026	-0.024	-0.024	-0.022	-0.022	-0.022	-0.024	-0.024	-0.025	-0.028	-0.029	-0.032	-0.036	-0.039	-0.044	-0.049	-0.052	-0.059	-0.065	-0.071	-0.078	-0.085	-0.094	-0.100	-0.109	-0.118	-0.126	-0.136	-0.145	-0.155	-0.165	-0.175	-0.185	-0.196	-0.206	-0.216	-0.228	-0.239	-0.249	-0.260	-0.270	-0.282	-0.292	-0.304	-0.314	-0.325	-0.335	-0.345	-0.355	-0.365	-0.375	-0.385	-0.394	-0.404	-0.414	-0.422	-0.431	-0.441	-0.450	-0.459	-0.468	-0.476	-0.485	-0.494	-0.502	-0.511	-0.519	-0.528	-0.536	-0.545	-0.554	-0.562	-0.571	-0.580	-0.590	-0.599	-0.608	-0.618	-0.628	-0.638	-0.646	-0.656	-0.668	-0.678	-0.689	-0.700	-0.711	-0.722	-0.735	-0.746	-0.758	-0.770	-0.782	-0.795	-0.808	-0.819	-0.832	-0.845	-0.858	-0.870	-0.884	-0.896	-0.909	-0.921	-0.935	-0.946	-0.959	-0.971	-0.982	-0.994	-1.006	-1.018	-1.028	-1.038	-1.048	-1.058	-1.066	-1.075	-1.082	-1.090	-1.098	-1.104	-1.109	-1.114	-1.118	-1.121	-1.122	-1.125	-1.125	-1.125	-1.122	-1.120	-1.116	-1.112	-1.106	-1.098	-1.090	-1.081	-1.069	-1.056	-1.044	-1.028	-1.010	-0.992	-0.972	-0.950	-0.928	-0.902	-0.876	-0.846	-0.816	-0.782	-0.750	-0.712	-0.675	-0.634	-0.591	-0.546	-0.500	-0.450	-0.399	-0.346	-0.290	-0.231	-0.170	-0.108	-0.040	0.028	0.098	0.171	0.249	0.326	0.408	0.491	0.579	0.668	0.760	0.855	0.952	1.052	1.155	1.261	1.370	1.481	1.595	1.711	1.831	1.952	2.078	2.205	2.334	2.468	2.601	2.739	2.878	3.020	3.165	3.311	3.460	3.610	3.762	3.918	4.072	4.231	4.391	4.551	4.714	4.878	5.042	5.208	5.375	5.542	5.711	5.879	6.048	6.218	6.388	6.555	6.725	6.892	7.061	7.229	7.395	7.560	7.724	7.888	8.047	8.206	8.364	8.520	8.672	8.824	8.972	9.118	9.260	9.400	9.536	9.670	9.799	9.925	10.048	10.166	10.280	10.390	10.496	10.598	10.696	10.788	10.876	10.960	11.039	11.111	11.180	11.244	11.302	11.356	11.402	11.446	11.484	11.515	11.542	11.562	11.580	11.590	11.594	11.594	11.589	11.578	11.560	11.539	11.511	11.479	11.440	11.398	11.350	11.296	11.236	11.174	11.105	11.032	10.954	10.870	10.782	10.690	10.592	10.492	10.386	10.275	10.161	10.044	9.921	9.794	9.664	9.531	9.392	9.251	9.108	8.961	8.810	8.656	8.501	8.341	8.180	8.016	7.849	7.680	7.510	7.336	7.162	6.988	6.810	6.630	6.450	6.270	6.088	5.906	5.722	5.539	5.355	5.171	4.988	4.804	4.620	4.438	4.254	4.072	3.892	3.711	3.532	3.355	3.179	3.005	2.832	2.660	2.491	2.322	2.156	1.992	1.831	1.672	1.515	1.360	1.208	1.058	0.909	0.764	0.621	0.481	0.342	0.208	0.076	-0.055	-0.182	-0.308	-0.430	-0.550	-0.668	-0.781	-0.895	-1.004	-1.111	-1.218	-1.320	-1.420	-1.520	-1.616	-1.710	-1.802	-1.894	-1.981	-2.068	-2.152	-2.235	-2.316	-2.395	-2.472	-2.549	-2.622	-2.695	-2.766	-2.836	-2.904	-2.971	-3.038	-3.102	-3.165	-3.228	-3.289	-3.348	-3.406	-3.464	-3.520	-3.574	-3.629	-3.682	-3.734	-3.785	-3.835	-3.884	-3.931	-3.979	-4.025	-4.069	-4.112	-4.155	-4.198	-4.239	-4.279	-4.318	-4.355	-4.392	-4.428	-4.462	-4.496	-4.529	-4.560	-4.591	-4.620	-4.648	-4.676	-4.701	-4.726	-4.750	-4.772	-4.794	-4.814	-4.834	-4.851	-4.868	-4.884	-4.899	-4.911	-4.924	-4.935	-4.945	-4.952	-4.960	-4.966	-4.970	-4.974	-4.976	-4.975	-4.976	-4.972	-4.970	-4.965	-4.960	-4.952	-4.944	-4.934	-4.922	-4.910	-4.896	-4.882	-4.866	-4.849	-4.830	-4.810	-4.789	-4.766	-4.742	-4.719	-4.692	-4.665	-4.638	-4.608	-4.578	-4.546	-4.512	-4.479	-4.444	-4.408	-4.371	-4.332	-4.295	-4.254	-4.214	-4.172	-4.129	-4.085	-4.041	-3.996	-3.950	-3.902	-3.855	-3.806	-3.756	-3.706	-3.655	-3.604	-3.551	-3.499	-3.444	-3.389	-3.332	-3.278	-3.220	-3.162	-3.104	-3.046	-2.986	-2.925	-2.864	-2.802	-2.739	-2.676	-2.611	-2.548	-2.482	-2.416	-2.349	-2.281	-2.212	-2.145	-2.075	-2.005	-1.934	-1.861	-1.790	-1.716	-1.642	-1.569	-1.492	-1.418	-1.341	-1.264	-1.186	-1.109	-1.029	-0.950	-0.870	-0.789	-0.708	-0.628	-0.545	-0.462	-0.380	-0.298	-0.214	-0.130	-0.048	0.038	0.121	0.205	0.289	0.372	0.456	0.541	0.625	0.709	0.791	0.875	0.956	1.039	1.120	1.201	1.282	1.362	1.441	1.521	1.598	1.675	1.751	1.825	1.900	1.972	2.044	2.115	2.184	2.252	2.320	2.385	2.450	2.514	2.575	2.635	2.694	2.752	2.809	2.862	2.915	2.968	3.018	3.066	3.112	3.159	3.202	3.245	3.286	3.326	3.365	3.401	3.438	3.471	3.504	3.535	3.566	3.594	3.621	3.649	3.674	3.699	3.722	3.745	3.766	3.788	3.808	3.826	3.845	3.862	3.880	3.898	3.912	3.929	3.944	3.960	3.974	3.989	4.004	4.018	4.032	4.045	4.060	4.075	4.088	4.102	4.116	4.130	4.145	4.159	4.174	4.189	4.204	4.219	4.235	4.250	4.265	4.281	4.296	4.312	4.329	4.345	4.361	4.378	4.394	4.410	4.426	4.442	4.458	4.474	4.490	4.506	4.520	4.536	4.550	4.565	4.579	4.592	4.606	4.619	4.631	4.642	4.654	4.665	4.675	4.684	4.694	4.702	4.710	4.716	4.724	4.729	4.734	4.739	4.742	4.745	4.748	4.750	4.751	4.750	4.750	4.750	4.746	4.744	4.741	4.736	4.732	4.726	4.721	4.714	4.708	4.698	4.690	4.680	4.670	4.659	4.649	4.638	4.624	4.610	4.598	4.584	4.569	4.552	4.538	4.521	4.504	4.486	4.469	4.450	4.432	4.412	4.394	4.372	4.352	4.331	4.310	4.289	4.266	4.245	4.222	4.199	4.176	4.154	4.130	4.106	4.084	4.060	4.036	4.012	3.989	3.965	3.942	3.919	3.895	3.872	3.850	3.828	3.805	3.784	3.762	3.740	3.720	3.700	3.681	3.661	3.644	3.625	3.608	3.591	3.575	3.560	3.544	3.531	3.518	3.505	3.494	3.482	3.472	3.462	3.454	3.446	3.439	3.432	3.426	3.422	3.419	3.415	3.414	3.410	3.410	3.409	3.409	3.410	3.412	3.414	3.416	3.419	3.422	3.426	3.431	3.435	3.440	3.446	3.451	3.458	3.464	3.470	3.476	3.484	3.491	3.498	3.505	3.512	3.521	3.528	3.535	3.542	3.549	3.556	3.564	3.571	3.579	3.585	3.591	3.598	3.605	3.611	3.618	3.622	3.629	3.634	3.639	3.645	3.649	3.652	3.659	3.662	3.666	3.670	3.672	3.676	3.679	3.681	3.684	3.686	3.688	3.689	3.691	3.691	3.692	3.692	3.692	3.692	3.691	3.691	3.690	3.688	3.686	3.684	3.681	3.679	3.675	3.671	3.669	3.664	3.660	3.655	3.649	3.644	3.638	3.631	3.624	3.618	3.610	3.602	3.595	3.588	3.579	3.571	3.561	3.552	3.544	3.534	3.524	3.515	3.504	3.494	3.482	3.472	3.461	3.450	3.439	3.426	3.415	3.404	3.390	3.379	3.366	3.354	3.341	3.330	3.316	3.304	3.291	3.279	3.265	3.251	3.239	3.225	3.212	3.199	3.185	3.171	3.158	3.144	3.129	3.114	3.099	3.084	3.069	3.052	3.036	3.021	3.005	2.988	2.970	2.952	2.934	2.916	2.898	2.879	2.858	2.838	2.816	2.795	2.774	2.750	2.726	2.702	2.678	2.652	2.626	2.600	2.572	2.544	2.515	2.486	2.455	2.424	2.392	2.360	2.328	2.292	2.258	2.222	2.186	2.149	2.110	2.072	2.033	1.992	1.952	1.910	1.869	1.825	1.781	1.739	1.692	1.648	1.601	1.555	1.508	1.460	1.411	1.361	1.312	1.262	1.211	1.161	1.109	1.056	1.004	0.950	0.896	0.842	0.786	0.731	0.675	0.619	0.562	0.504	0.446	0.388	0.328	0.268	0.208	0.148	0.086	0.024	-0.039	-0.101	-0.164	-0.229	-0.292	-0.356	-0.422	-0.488	-0.554	-0.621	-0.688	-0.755	-0.824	-0.891	-0.960	-1.030	-1.098	-1.168	-1.238	-1.308	-1.379	-1.449	-1.520	-1.591	-1.662	-1.734	-1.805	-1.876	-1.948	-2.020	-2.091	-2.162	-2.232	-2.304	-2.375	-2.446	-2.516	-2.586	-2.656	-2.726	-2.795	-2.864	-2.932	-3.000	-3.069	-3.135	-3.201	-3.268	-3.334	-3.399	-3.462	-3.529	-3.591	-3.655	-3.718	-3.780	-3.840	-3.901	-3.961	-4.021	-4.080	-4.139	-4.196	-4.254	-4.311	-4.368	-4.422	-4.478	-4.534	-4.588	-4.641	-4.694	-4.748	-4.800	-4.851	-4.904	-4.954	-5.004	-5.055	-5.105	-5.155	-5.204	-5.252	-5.302	-5.350	-5.399	-5.446	-5.494	-5.542	-5.589	-5.636	-5.682	-5.730	-5.775	-5.821	-5.868	-5.912	-5.958	-6.002	-6.046	-6.090	-6.135	-6.178	-6.220	-6.264	-6.305	-6.348	-6.389	-6.430	-6.470	-6.509	-6.549	-6.588	-6.625	-6.662	-6.699	-6.735	-6.771	-6.805	-6.839	-6.871	-6.904	-6.935	-6.965	-6.995	-7.024	-7.051	-7.078	-7.104	-7.130	-7.154	-7.176	-7.199	-7.220	-7.241	-7.260	-7.278	-7.295	-7.312	-7.329	-7.342	-7.356	-7.370	-7.381	-7.392	-7.404	-7.411	-7.421	-7.429	-7.436	-7.441	-7.448	-7.452	-7.456	-7.460	-7.462	-7.465	-7.466	-7.466	-7.466	-7.466	-7.465	-7.464	-7.460	-7.458	-7.455	-7.450	-7.445	-7.440	-7.434	-7.428	-7.420	-7.414	-7.406	-7.396	-7.388	-7.379	-7.369	-7.359	-7.348	-7.335	-7.324	-7.311	-7.298	-7.284	-7.270	-7.255	-7.240	-7.224	-7.209	-7.191	-7.174	-7.156	-7.136	-7.119	-7.099	-7.079	-7.059	-7.038	-7.016	-6.994	-6.971	-6.949	-6.925	-6.901	-6.878	-6.852	-6.828	-6.801	-6.776	-6.750	-6.724	-6.696	-6.670	-6.644	-6.615	-6.586	-6.559	-6.531	-6.502	-6.475	-6.445	-6.416	-6.388	-6.359	-6.330	-6.300	-6.270	-6.241	-6.211	-6.182	-6.152	-6.122	-6.095	-6.065	-6.035	-6.006	-5.976	-5.948	-5.918	-5.889	-5.860	-5.830	-5.801	-5.771	-5.744	-5.715	-5.685	-5.656	-5.628	-5.598	-5.569	-5.540	-5.510	-5.480	-5.451	-5.420	-5.391	-5.360	-5.331	-5.300	-5.270	-5.239	-5.208	-5.176	-5.145	-5.112	-5.079	-5.046	-5.012	-4.980	-4.945	-4.911	-4.876	-4.839	-4.804	-4.766	-4.729	-4.691	-4.652	-4.615	-4.574	-4.534	-4.494	-4.452	-4.410	-4.368	-4.324	-4.280	-4.235	-4.191	-4.146	-4.099	-4.052	-4.006	-3.958	-3.909	-3.861	-3.811	-3.761	-3.711	-3.660	-3.609	-3.558	-3.506	-3.454	-3.401	-3.349	-3.296	-3.242	-3.191	-3.138	-3.085	-3.032	-2.979	-2.928	-2.875	-2.822	-2.770	-2.719	-2.666	-2.616	-2.566	-2.516	-2.466	-2.419	-2.370	-2.321	-2.275	-2.229	-2.184	-2.139	-2.095	-2.051	-2.009	-1.969	-1.929	-1.889	-1.850	-1.812	-1.776	-1.742	-1.708	-1.674	-1.641	-1.611	-1.581	-1.551	-1.525	-1.499	-1.472	-1.449	-1.425	-1.404	-1.382	-1.362	-1.344	-1.326	-1.309	-1.294	-1.279	-1.265	-1.252	-1.241	-1.231	-1.221	-1.212	-1.204	-1.198	-1.191	-1.186	-1.181	-1.178	-1.174	-1.170	-1.170	-1.168	-1.168	-1.165	-1.166	-1.168	-1.168	-1.168	-1.169	-1.170	-1.171	-1.172	-1.175	-1.175	-1.178	-1.180	-1.181	-1.181	-1.184	-1.184	-1.185	-1.185	-1.185	-1.185	-1.184	-1.182	-1.181	-1.179	-1.178	-1.174	-1.171	-1.168	-1.162	-1.158	-1.152	-1.146	-1.140	-1.134	-1.125	-1.119	-1.110	-1.101	-1.092	-1.084	-1.075	-1.065	-1.056	-1.045	-1.035	-1.024	-1.015	-1.005	-0.994	-0.984	-0.974	-0.964	-0.954	-0.944	-0.934	-0.925	-0.916	-0.908	-0.899	-0.892	-0.884	-0.878	-0.871	-0.865	-0.859	-0.855	-0.850	-0.848	-0.844	-0.840	-0.839	-0.836	-0.835	-0.835	-0.835	-0.835	-0.836	-0.838	-0.839	-0.840	-0.842	-0.845	-0.849	-0.852	-0.856	-0.860	-0.864	-0.870	-0.874	-0.879	-0.884	-0.889	-0.894	-0.899	-0.904	-0.909	-0.914	-0.919	-0.922	-0.928	-0.932	-0.936	-0.941	-0.945	-0.950	-0.954	-0.958	-0.961	-0.965	-0.968	-0.972	-0.975	-0.979	-0.980	-0.984	-0.986	-0.989	-0.992	-0.994	-0.998	-1.000	-1.002	-1.005	-1.008	-1.010	-1.014	-1.016	-1.020	-1.024	-1.026	-1.031	-1.035	-1.039	-1.042	-1.048	-1.052	-1.056	-1.061	-1.068	-1.074	-1.079	-1.085	-1.092	-1.099	-1.106	-1.114	-1.122	-1.130	-1.139	-1.148	-1.158	-1.168	-1.178	-1.189	-1.199	-1.210	-1.222	-1.235	-1.246	-1.260	-1.274	-1.288	-1.302	-1.316	-1.332	-1.349	-1.365	-1.381	-1.399	-1.416	-1.435	-1.452	-1.472	-1.491	-1.512	-1.532	-1.552	-1.575	-1.598	-1.619	-1.641	-1.665	-1.689	-1.711	-1.736	-1.761	-1.785	-1.810	-1.835	-1.861	-1.886	-1.911	-1.938	-1.964	-1.990	-2.015	-2.041	-2.068	-2.092	-2.118	-2.144	-2.169	-2.194	-2.218	-2.242	-2.266	-2.290	-2.314	-2.338	-2.359	-2.380	-2.402	-2.424	-2.444	-2.462	-2.481	-2.500	-2.519	-2.535	-2.552	-2.568	-2.584	-2.598	-2.611	-2.624	-2.638	-2.649	-2.660	-2.670	-2.680	-2.689	-2.698	-2.705	-2.714	-2.720	-2.726	-2.732	-2.738	-2.742	-2.748	-2.751	-2.755	-2.759	-2.761	-2.764	-2.766	-2.769	-2.770	-2.771	-2.772	-2.774	-2.775	-2.776	-2.776	-2.778	-2.778	-2.778	-2.779	-2.779	-2.780	-2.780	-2.780	-2.781	-2.781	-2.782	-2.782	-2.785	-2.785	-2.786	-2.788	-2.790	-2.791	-2.794	-2.795	-2.798	-2.799	-2.801	-2.805	-2.808	-2.810	-2.814	-2.816	-2.820	-2.824	-2.829	-2.832	-2.836	-2.840	-2.845	-2.850	-2.854	-2.859	-2.864	-2.870	-2.875	-2.880	-2.885	-2.891	-2.896	-2.901	-2.908	-2.912	-2.919	-2.924	-2.930	-2.935	-2.940	-2.945	-2.950	-2.955	-2.960	-2.964	-2.969	-2.972	-2.976	-2.980	-2.984	-2.986	-2.990	-2.992	-2.995	-2.996	-2.998	-3.000	-3.000	-3.000	-3.000	-3.000	-2.999	-2.998	-2.996	-2.992	-2.991	-2.986	-2.984	-2.979	-2.974	-2.970	-2.964	-2.959	-2.950	-2.944	-2.935	-2.926	-2.916	-2.908	-2.898	-2.888	-2.875	-2.864	-2.851	-2.839	-2.825	-2.811	-2.796	-2.781	-2.766	-2.750	-2.735	-2.718	-2.699	-2.682	-2.664	-2.645	-2.626	-2.606	-2.586	-2.566	-2.546	-2.525	-2.505	-2.482	-2.461	-2.440	-2.418	-2.395	-2.372	-2.350	-2.328	-2.305	-2.282	-2.260	-2.236	-2.215	-2.192	-2.170	-2.149	-2.126	-2.105	-2.082	-2.062	-2.040	-2.020	-1.999	-1.980	-1.960	-1.941	-1.922	-1.905	-1.886	-1.870	-1.854	-1.838	-1.821	-1.805	-1.791	-1.776	-1.762	-1.749	-1.735	-1.724	-1.711	-1.700	-1.689	-1.678	-1.668	-1.658	-1.648	-1.639	-1.630	-1.620	-1.612	-1.604	-1.596	-1.588	-1.580	-1.572	-1.565	-1.558	-1.550	-1.542	-1.535	-1.528	-1.520	-1.512	-1.505	-1.496	-1.490	-1.481	-1.474	-1.465	-1.458	-1.450	-1.441	-1.434	-1.424	-1.416	-1.406	-1.398	-1.390	-1.381	-1.371	-1.364	-1.355	-1.346	-1.339	-1.329	-1.320	-1.312	-1.304	-1.298	-1.290	-1.282	-1.275	-1.269	-1.262	-1.256	-1.251	-1.246	-1.240	-1.236	-1.231	-1.228	-1.224	-1.221	-1.218	-1.215	-1.214	-1.211	-1.210	-1.209	-1.208	-1.206	-1.205	-1.206	-1.206	-1.205	-1.205	-1.206	-1.206	-1.206	-1.206	-1.206	-1.206	-1.206	-1.206	-1.205	-1.205	-1.204	-1.204	-1.201	-1.200	-1.198	-1.194	-1.191	-1.188	-1.184	-1.179	-1.174	-1.168	-1.162	-1.156	-1.148	-1.140	-1.131	-1.122	-1.114	-1.102	-1.092	-1.081	-1.070	-1.059	-1.046	-1.032	-1.019	-1.005	-0.991	-0.976	-0.961	-0.946	-0.931	-0.915	-0.900	-0.882	-0.868	-0.851	-0.834	-0.818	-0.801	-0.785	-0.770	-0.752	-0.738	-0.720	-0.705	-0.689	-0.674	-0.659	-0.642	-0.629	-0.615	-0.600	-0.586	-0.572	-0.560	-0.548	-0.535	-0.524	-0.511	-0.500	-0.490	-0.480	-0.470	-0.461	-0.452	-0.445	-0.438	-0.430	-0.425	-0.419	-0.414	-0.409	-0.405	-0.401	-0.398	-0.396	-0.394	-0.392	-0.391	-0.392	-0.392	-0.395	-0.396	-0.399	-0.402	-0.406	-0.411	-0.416	-0.422	-0.429	-0.435	-0.442	-0.452	-0.460	-0.470	-0.481	-0.491	-0.502	-0.515	-0.528	-0.540	-0.554	-0.568	-0.581	-0.598	-0.612	-0.628	-0.644	-0.661	-0.678	-0.695	-0.712	-0.730	-0.746	-0.765	-0.782	-0.801	-0.819	-0.838	-0.855	-0.874	-0.891	-0.909	-0.928	-0.946	-0.964	-0.981	-0.998	-1.015	-1.031	-1.049	-1.064	-1.080	-1.095	-1.111	-1.125	-1.139	-1.154	-1.168	-1.181	-1.192	-1.206	-1.218	-1.230	-1.242	-1.254	-1.264	-1.274	-1.285	-1.295	-1.305	-1.315	-1.325	-1.334	-1.344	-1.352	-1.362	-1.371	-1.381	-1.390	-1.399	-1.409	-1.419	-1.429	-1.438	-1.448	-1.459	-1.469	-1.480	-1.491	-1.502	-1.514	-1.525	-1.538	-1.549	-1.561	-1.575	-1.589	-1.600	-1.614	-1.629	-1.644	-1.656	-1.671	-1.686	-1.701	-1.715	-1.730	-1.745	-1.761	-1.776	-1.790	-1.805	-1.819	-1.834	-1.849	-1.862	-1.875	-1.889	-1.901	-1.914	-1.925	-1.936	-1.946	-1.958	-1.966	-1.975	-1.982	-1.990	-1.996	-2.002	-2.007	-2.011	-2.015	-2.018	-2.019	-2.020	-2.020	-2.020	-2.018	-2.016	-2.013	-2.009	-2.004	-1.999	-1.992	-1.986	-1.979	-1.970	-1.962	-1.952	-1.944	-1.934	-1.924	-1.912	-1.901	-1.889	-1.878	-1.866	-1.854	-1.840	-1.829	-1.816	-1.802	-1.790	-1.778	-1.765	-1.752	-1.739	-1.726	-1.714	-1.701	-1.689	-1.676	-1.664	-1.652	-1.640	-1.630	-1.618	-1.606	-1.595	-1.584	-1.572	-1.562	-1.551	-1.541	-1.531	-1.520	-1.510	-1.499	-1.490	-1.479	-1.469	-1.459	-1.449	-1.439	-1.430	-1.419	-1.408	-1.399	-1.389	-1.379	-1.368	-1.358	-1.348	-1.338	-1.326	-1.315	-1.306	-1.295	-1.285	-1.274	-1.264	-1.254	-1.244	-1.234	-1.224	-1.212	-1.204	-1.194	-1.184	-1.175	-1.166	-1.158	-1.149	-1.141	-1.132	-1.125	-1.119	-1.110	-1.105	-1.099	-1.094	-1.088	-1.084	-1.080	-1.076	-1.074	-1.071	-1.069	-1.068	-1.068	-1.066	-1.066	-1.066	-1.068	-1.070	-1.071	-1.074	-1.078	-1.081	-1.085	-1.089	-1.095	-1.100	-1.104	-1.110	-1.116	-1.124	-1.130	-1.138	-1.145	-1.152	-1.160	-1.168	-1.176	-1.184	-1.192	-1.201	-1.210	-1.219	-1.228	-1.236	-1.245	-1.255	-1.262	-1.271	-1.281	-1.289	-1.298	-1.306	-1.315	-1.324	-1.332	-1.341	-1.350	-1.358	-1.366	-1.375	-1.382	-1.392	-1.401	-1.409	-1.419	-1.428	-1.436	-1.446	-1.455	-1.464	-1.472	-1.482	-1.492	-1.501	-1.511	-1.522	-1.532	-1.542	-1.554	-1.565	-1.576	-1.588	-1.600	-1.612	-1.625	-1.638	-1.651	-1.664	-1.678	-1.691	-1.705	-1.720	-1.734	-1.749	-1.765	-1.779	-1.794	-1.809	-1.826	-1.841	-1.856	-1.872	-1.889	-1.905	-1.920	-1.938	-1.954	-1.970	-1.986	-2.002	-2.019	-2.034	-2.050	-2.065	-2.081	-2.096	-2.112	-2.128	-2.141	-2.158	-2.171	-2.186	-2.200	-2.214	-2.229	-2.241	-2.254	-2.268	-2.281	-2.294	-2.305	-2.319	-2.331	-2.344	-2.354	-2.366	-2.378	-2.390	-2.401	-2.412	-2.425	-2.436	-2.446	-2.458	-2.470	-2.480	-2.491	-2.502	-2.514	-2.524	-2.536	-2.548	-2.559	-2.570	-2.581	-2.594	-2.605	-2.616	-2.628	-2.640	-2.651	-2.664	-2.675	-2.686	-2.699	-2.710	-2.722	-2.734	-2.745	-2.756	-2.768	-2.779	-2.790	-2.801	-2.811	-2.821	-2.831	-2.841	-2.851	-2.861	-2.870	-2.878	-2.886	-2.894	-2.901	-2.908	-2.914	-2.920	-2.926	-2.930	-2.934	-2.939	-2.941	-2.945	-2.948	-2.949	-2.951	-2.951	-2.952	-2.952	-2.951	-2.951	-2.949	-2.948	-2.944	-2.942	-2.939	-2.936	-2.931	-2.928	-2.922	-2.919	-2.914	-2.908	-2.902	-2.896	-2.891	-2.885	-2.879	-2.874	-2.868	-2.861	-2.855	-2.849	-2.841	-2.836	-2.830	-2.824	-2.818	-2.811	-2.805	-2.799	-2.792	-2.786	-2.780	-2.774	-2.768	-2.761	-2.756	-2.750	-2.745	-2.739	-2.732	-2.728	-2.722	-2.716	-2.710	-2.705	-2.700	-2.692	-2.688	-2.681	-2.674	-2.668	-2.661	-2.655	-2.649	-2.641	-2.634	-2.626	-2.619	-2.611	-2.604	-2.595	-2.588	-2.578	-2.569	-2.560	-2.551	-2.541	-2.531	-2.522	-2.511	-2.501	-2.490	-2.479	-2.468	-2.456	-2.444	-2.431	-2.419	-2.406	-2.394	-2.381	-2.368	-2.354	-2.341	-2.328	-2.314	-2.300	-2.286	-2.272	-2.258	-2.244	-2.230	-2.216	-2.201	-2.188	-2.174	-2.160	-2.145	-2.131	-2.118	-2.104	-2.090	-2.078	-2.064	-2.050	-2.036	-2.024	-2.011	-2.000	-1.986	-1.975	-1.964	-1.952	-1.940	-1.930	-1.920	-1.909	-1.900	-1.890	-1.881	-1.871	-1.864	-1.855	-1.848	-1.840	-1.832	-1.826	-1.820	-1.814	-1.809	-1.802	-1.798	-1.792	-1.788	-1.785	-1.780	-1.776	-1.774	-1.770	-1.768	-1.766	-1.762	-1.761	-1.759	-1.758	-1.756	-1.755	-1.754	-1.754	-1.752	-1.752	-1.751	-1.751	-1.750	-1.750	-1.750	-1.750	-1.751	-1.750	-1.750	-1.750	-1.751	-1.750	-1.750	-1.750	-1.751	-1.751	-1.751	-1.751	-1.750	-1.750	-1.750	-1.750	-1.750	-1.750	-1.749	-1.749	-1.749	-1.749	-1.748	-1.748	-1.748	-1.746	-1.746	-1.746	-1.745	-1.745	-1.745	-1.744	-1.744	-1.741	-1.741	-1.741	-1.740	-1.739	-1.739	-1.739	-1.736	-1.736	-1.735	-1.734	-1.734	-1.732	-1.731	-1.731	-1.729	-1.728	-1.726	-1.725	-1.721	-1.720	-1.718	-1.714	-1.712	-1.709	-1.705	-1.701	-1.699	-1.694	-1.689	-1.684	-1.680	-1.674	-1.668	-1.660	-1.655	-1.646	-1.639	-1.630	-1.622	-1.612	-1.602	-1.592	-1.581	-1.571	-1.559	-1.546	-1.534	-1.520	-1.506	-1.492	-1.478	-1.462	-1.446	-1.429	-1.412	-1.395	-1.378	-1.360	-1.342	-1.324	-1.304	-1.285	-1.265	-1.246	-1.226	-1.206	-1.186	-1.166	-1.146	-1.128	-1.108	-1.088	-1.068	-1.049	-1.030	-1.010	-0.991	-0.974	-0.956	-0.939	-0.921	-0.906	-0.891	-0.875	-0.861	-0.846	-0.834	-0.822	-0.811	-0.800	-0.790	-0.781	-0.772	-0.766	-0.759	-0.752	-0.749	-0.744	-0.741	-0.739	-0.738	-0.738	-0.736	-0.738	-0.741	-0.742	-0.745	-0.750	-0.754	-0.759	-0.765	-0.771	-0.779	-0.785	-0.794	-0.801	-0.811	-0.819	-0.828	-0.838	-0.848	-0.856	-0.866	-0.875	-0.885	-0.894	-0.904	-0.912	-0.921	-0.929	-0.938	-0.946	-0.954	-0.961	-0.968	-0.974	-0.979	-0.982	-0.988	-0.992	-0.996	-0.998	-1.001	-1.004	-1.004	-1.004	-1.004	-1.004	-1.002	-1.000	-0.998	-0.995	-0.991	-0.986	-0.982	-0.976	-0.971	-0.965	-0.960	-0.952	-0.945	-0.938	-0.930	-0.922	-0.914	-0.906	-0.898	-0.889	-0.881	-0.872	-0.864	-0.855	-0.848	-0.839	-0.830	-0.822	-0.815	-0.808	-0.800	-0.792	-0.788	-0.780	-0.775	-0.769	-0.764	-0.760	-0.755	-0.751	-0.748	-0.744	-0.741	-0.738	-0.738	-0.735	-0.734	-0.732	-0.732	-0.732	-0.732	-0.734	-0.735	-0.735	-0.736	-0.739	-0.740	-0.742	-0.744	-0.746	-0.749	-0.750	-0.752	-0.755	-0.758	-0.759	-0.760	-0.762	-0.764	-0.765	-0.768	-0.769	-0.769	-0.770	-0.770	-0.770	-0.770	-0.769	-0.769	-0.768	-0.766	-0.764	-0.761	-0.759	-0.756	-0.752	-0.749	-0.745	-0.740	-0.736	-0.731	-0.726	-0.720	-0.715	-0.709	-0.702	-0.696	-0.690	-0.684	-0.678	-0.671	-0.664	-0.658	-0.651	-0.645	-0.638	-0.632	-0.628	-0.621	-0.616	-0.611	-0.606	-0.601	-0.599	-0.595	-0.591	-0.589	-0.586	-0.584	-0.582	-0.582	-0.582	-0.584	-0.584	-0.586	-0.590	-0.591	-0.595	-0.601	-0.606	-0.611	-0.619	-0.625	-0.632	-0.641	-0.650	-0.660	-0.670	-0.681	-0.692	-0.704	-0.716	-0.730	-0.744	-0.759	-0.772	-0.788	-0.804	-0.819	-0.835	-0.851	-0.869	-0.885	-0.904	100.000	5.000	2.000	1.000	3.000	0.000	0.000	0.000	0.000	0.000	0.000	0.000	0.000	0.000	0.000	0.000	0.000	0.000	1.305	1.324	1.345	1.364	1.384	1.402	1.424	1.445	1.466	1.488	1.511	1.534	1.556	1.580	1.604	1.629	1.652	1.678	1.704	1.730	1.755	1.781	1.808	1.834	1.861	1.889	1.914	1.941	1.969	1.996	2.022	2.049	2.075	2.102	2.129	2.154	2.180	2.204	2.229	2.254	2.278	2.301	2.324	2.346	2.368	2.388	2.409	2.428	2.446	2.465	2.484	2.500	2.516	2.531	2.545	2.560	2.574	2.586	2.598	2.610	2.620	2.630	2.639	2.648	2.656	2.664	2.671	2.679	2.684	2.689	2.695	2.699	2.704	2.709	2.712	2.716	2.719	2.722	2.724	2.726	2.730	2.731	2.734	2.735	2.736	2.738	2.739	2.740	2.741	2.741	2.742	2.742	2.744	2.744	2.744	2.742	2.741	2.741	2.739	2.739	2.738	2.735	2.732	2.730	2.728	2.724	2.720	2.715	2.711	2.705	2.699	2.692	2.686	2.679	2.670	2.661	2.651	2.642	2.631	2.620	2.608	2.595	2.581	2.568	2.554	2.538	2.521	2.504	2.486	2.468	2.449	2.428	2.409	2.386	2.365	2.341	2.319	2.294	2.270	2.244	2.218	2.191	2.164	2.136	2.109	2.080	2.051	2.021	1.991	1.961	1.930	1.898	1.868	1.835	1.801	1.769	1.735	1.702	1.669	1.635	1.600	1.565	1.531	1.495	1.460	1.424	1.389	1.351	1.316	1.279	1.242	1.206	1.169	1.131	1.094	1.056	1.019	0.980	0.942	0.905	0.866	0.828	0.789	0.750	0.710	0.671	0.632	0.592	0.554	0.514	0.474	0.435	0.394	0.354	0.315	0.274	0.234	0.192	0.152	0.112	0.071	0.030	-0.010	-0.050	-0.091	-0.132	-0.171	-0.212	-0.252	-0.294	-0.334	-0.374	-0.412	-0.451	-0.491	-0.530	-0.569	-0.608	-0.646	-0.684	-0.721	-0.759	-0.795	-0.832	-0.868	-0.905	-0.940	-0.975	-1.009	-1.042	-1.076	-1.110	-1.144	-1.175	-1.208	-1.239	-1.269	-1.300	-1.330	-1.360	-1.389	-1.418	-1.446	-1.474	-1.501	-1.529	-1.558	-1.584	-1.610	-1.636	-1.664	-1.689	-1.715	-1.741	-1.766	-1.792	-1.819	-1.845	-1.870	-1.896	-1.921	-1.949	-1.975	-2.001	-2.029	-2.056	-2.084	-2.111	-2.140	-2.169	-2.196	-2.226	-2.256	-2.286	-2.316	-2.348	-2.379	-2.410	-2.441	-2.475	-2.508	-2.540	-2.574	-2.606	-2.640	-2.674	-2.709	-2.742	-2.778	-2.812	-2.846	-2.881	-2.916	-2.951	-2.986	-3.020	-3.055	-3.090	-3.124	-3.156	-3.190	-3.224	-3.255	-3.288	-3.319	-3.350	-3.380	-3.410	-3.440	-3.469	-3.498	-3.524	-3.551	-3.576	-3.601	-3.625	-3.649	-3.672	-3.694	-3.715	-3.735	-3.755	-3.774	-3.792	-3.809	-3.825	-3.841	-3.855	-3.870	-3.882	-3.895	-3.908	-3.919	-3.928	-3.939	-3.948	-3.954	-3.962	-3.969	-3.974	-3.980	-3.985	-3.989	-3.991	-3.995	-3.998	-3.999	-4.000	-4.000	-4.000	-4.000	-3.999	-3.996	-3.995	-3.990	-3.988	-3.982	-3.979	-3.974	-3.968	-3.961	-3.954	-3.946	-3.939	-3.931	-3.922	-3.912	-3.902	-3.892	-3.881	-3.869	-3.856	-3.845	-3.831	-3.818	-3.805	-3.790	-3.774	-3.759	-3.742	-3.728	-3.710	-3.694	-3.675	-3.658	-3.640	-3.622	-3.604	-3.585	-3.565	-3.546	-3.528	-3.508	-3.488	-3.468	-3.449	-3.428	-3.408	-3.388	-3.368	-3.346	-3.326	-3.306	-3.286	-3.266	-3.246	-3.226	-3.206	-3.186	-3.166	-3.146	-3.126	-3.109	-3.089	-3.069	-3.050	-3.031	-3.011	-2.992	-2.974	-2.954	-2.936	-2.918	-2.899	-2.880	-2.861	-2.842	-2.822	-2.804	-2.784	-2.765	-2.745	-2.725	-2.705	-2.684	-2.664	-2.642	-2.621	-2.600	-2.576	-2.554	-2.530	-2.508	-2.482	-2.458	-2.432	-2.405	-2.379	-2.350	-2.322	-2.292	-2.262	-2.232	-2.201	-2.170	-2.135	-2.101	-2.068	-2.031	-1.995	-1.960	-1.922	-1.882	-1.844	-1.802	-1.764	-1.721	-1.679	-1.636	-1.594	-1.548	-1.504	-1.459	-1.412	-1.366	-1.319	-1.272	-1.225	-1.176	-1.129	-1.079	-1.031	-0.981	-0.934	-0.884	-0.835	-0.786	-0.735	-0.686	-0.638	-0.589	-0.541	-0.492	-0.445	-0.398	-0.351	-0.304	-0.258	-0.212	-0.166	-0.122	-0.079	-0.035	0.008	0.050	0.091	0.130	0.171	0.209	0.248	0.284	0.321	0.356	0.390	0.425	0.458	0.490	0.521	0.551	0.579	0.608	0.635	0.660	0.686	0.711	0.734	0.756	0.779	0.800	0.820	0.838	0.856	0.875	0.891	0.906	0.921	0.935	0.949	0.961	0.974	0.984	0.995	1.004	1.012	1.021	1.029	1.036	1.042	1.048	1.054	1.058	1.062	1.066	1.070	1.072	1.076	1.079	1.080	1.084	1.085	1.086	1.089	1.090	1.092	1.094	1.095	1.098	1.099	1.101	1.104	1.106	1.109	1.111	1.115	1.119	1.122	1.126	1.130	1.135	1.141	1.146	1.151	1.159	1.164	1.171	1.179	1.186	1.194	1.202	1.211	1.220	1.230	1.239	1.248	1.258	1.268	1.276	1.286	1.296	1.305	1.315	1.325	1.334	1.342	1.350	1.359	1.368	1.374	1.381	1.386	1.394	1.399	1.404	1.408	1.411	1.414	1.415	1.418	1.419	1.418	1.416	1.415	1.414	1.411	1.408	1.404	1.400	1.395	1.389	1.382	1.376	1.369	1.361	1.354	1.345	1.336	1.329	1.319	1.311	1.301	1.294	1.284	1.276	1.268	1.259	1.251	1.244	1.236	1.229	1.221	1.216	1.211	1.205	1.200	1.198	1.194	1.190	1.189	1.186	1.185	1.185	1.185	1.186	1.188	1.189	1.190	1.192	1.196	1.199	1.202	1.208	1.211	1.216	1.221	1.225	1.231	1.236	1.241	1.246	1.250	1.255	1.260	1.264	1.268	1.272	1.275	1.278	1.280	1.281	1.284	1.285	1.285	1.284	1.284	1.281	1.280	1.278	1.272	1.269	1.264	1.258	1.252	1.245	1.238	1.229	1.220	1.210	1.199	1.189	1.178	1.165	1.151	1.139	1.124	1.109	1.094	1.079	1.062	1.046	1.029	1.012	0.994	0.975	0.956	0.939	0.920	0.899	0.880	0.860	0.840	0.819	0.799	0.776	0.756	0.734	0.712	0.690	0.668	0.645	0.621	0.599	0.578	0.552	0.530	0.506	0.484	0.460	0.438	0.414	0.390	0.365	0.341	0.319	0.294	0.270	0.246	0.224	0.200	0.175	0.151	0.129	0.106	0.082	0.060	0.036	0.015	-0.008	-0.029	-0.051	-0.071	-0.092	-0.114	-0.134	-0.154	-0.174	-0.192	-0.212	-0.230	-0.249	-0.266	-0.284	-0.300	-0.318	-0.334	-0.349	-0.365	-0.380	-0.395	-0.409	-0.422	-0.436	-0.450	-0.462	-0.475	-0.488	-0.500	-0.512	-0.524	-0.535	-0.546	-0.558	-0.569	-0.580	-0.590	-0.600	-0.611	-0.621	-0.631	-0.642	-0.654	-0.664	-0.674	-0.684	-0.695	-0.706	-0.716	-0.728	-0.739	-0.749	-0.761	-0.772	-0.784	-0.795	-0.809	-0.820	-0.832	-0.845	-0.858	-0.870	-0.884	-0.896	-0.910	-0.922	-0.938	-0.951	-0.964	-0.979	-0.992	-1.006	-1.021	-1.035	-1.050	-1.065	-1.079	-1.094	-1.108	-1.121	-1.136	-1.151	-1.165	-1.179	-1.194	-1.208	-1.222	-1.236	-1.250	-1.264	-1.278	-1.291	-1.304	-1.318	-1.330	-1.344	-1.356	-1.369	-1.380	-1.391	-1.404	-1.415	-1.426	-1.438	-1.446	-1.456	-1.466	-1.476	-1.484	-1.494	-1.501	-1.509	-1.515	-1.522	-1.529	-1.534	-1.539	-1.544	-1.549	-1.551	-1.554	-1.558	-1.558	-1.559	-1.560	-1.560	-1.559	-1.556	-1.555	-1.552	-1.548	-1.544	-1.539	-1.531	-1.526	-1.519	-1.510	-1.501	-1.491	-1.481	-1.470	-1.459	-1.446	-1.434	-1.420	-1.405	-1.391	-1.375	-1.358	-1.341	-1.324	-1.305	-1.288	-1.268	-1.248	-1.228	-1.208	-1.186	-1.165	-1.144	-1.122	-1.100	-1.078	-1.055	-1.032	-1.010	-0.988	-0.964	-0.941	-0.919	-0.896	-0.872	-0.851	-0.829	-0.806	-0.784	-0.762	-0.741	-0.720	-0.700	-0.679	-0.659	-0.639	-0.619	-0.600	-0.580	-0.562	-0.544	-0.526	-0.509	-0.492	-0.475	-0.460	-0.442	-0.428	-0.411	-0.398	-0.381	-0.368	-0.352	-0.339	-0.325	-0.310	-0.296	-0.282	-0.269	-0.256	-0.242	-0.229	-0.215	-0.201	-0.188	-0.172	-0.160	-0.146	-0.130	-0.116	-0.101	-0.086	-0.071	-0.056	-0.040	-0.025	-0.009	0.008	0.022	0.040	0.056	0.074	0.090	0.108	0.122	0.140	0.158	0.175	0.190	0.208	0.224	0.241	0.256	0.271	0.288	0.302	0.318	0.331	0.346	0.360	0.372	0.384	0.396	0.406	0.416	0.428	0.436	0.444	0.451	0.459	0.464	0.470	0.474	0.478	0.481	0.481	0.482	0.485	0.485	0.484	0.482	0.480	0.478	0.475	0.471	0.468	0.462	0.458	0.452	0.446	0.440	0.434	0.428	0.421	0.415	0.409	0.401	0.395	0.389	0.382	0.378	0.371	0.365	0.361	0.356	0.352	0.349	0.346	0.344	0.342	0.341	0.341	0.341	0.341	0.344	0.346	0.349	0.352	0.356	0.362	0.368	0.375	0.382	0.390	0.399	0.408	0.418	0.429	0.440	0.451	0.462	0.475	0.488	0.501	0.514	0.529	0.542	0.558	0.571	0.585	0.600	0.614	0.630	0.644	0.658	0.671	0.686	0.701	0.714	0.728	0.740	0.752	0.765	0.776	0.788	0.799	0.809	0.819	0.829	0.838	0.845	0.854	0.861	0.868	0.872	0.879	0.882	0.888	0.890	0.894	0.896	0.898	0.899	0.900	0.899	0.899	0.898	0.896	0.895	0.891	0.888	0.885	0.881	0.876	0.871	0.866	0.860	0.854	0.848	0.841	0.835	0.828	0.820	0.811	0.804	0.795	0.786	0.778	0.769	0.760	0.749	0.741	0.731	0.721	0.711	0.701	0.691	0.681	0.670	0.661	0.650	0.640	0.630	0.620	0.610	0.600	0.590	0.579	0.570	0.560	0.551	0.541	0.531	0.522	0.514	0.504	0.495	0.485	0.478	0.468	0.460	0.452	0.444	0.435	0.428	0.420	0.414	0.405	0.399	0.392	0.385	0.379	0.371	0.366	0.359	0.354	0.348	0.341	0.335	0.330	0.324	0.319	0.312	0.306	0.301	0.296	0.290	0.284	0.278	0.271	0.265	0.260	0.254	0.246	0.240	0.234	0.226	0.219	0.211	0.202	0.196	0.188	0.180	0.171	0.162	0.152	0.144	0.135	0.125	0.115	0.105	0.095	0.085	0.074	0.064	0.052	0.042	0.031	0.020	0.010	-0.002	-0.014	-0.024	-0.035	-0.046	-0.058	-0.068	-0.079	-0.089	-0.099	-0.109	-0.119	-0.128	-0.136	-0.145	-0.154	-0.161	-0.169	-0.175	-0.182	-0.189	-0.194	-0.198	-0.204	-0.208	-0.211	-0.214	-0.216	-0.219	-0.221	-0.221	-0.221	-0.222	-0.221	-0.221	-0.219	-0.216	-0.214	-0.211	-0.209	-0.205	-0.201	-0.198	-0.192	-0.186	-0.181	-0.175	-0.170	-0.164	-0.158	-0.150	-0.145	-0.138	-0.130	-0.122	-0.116	-0.108	-0.101	-0.092	-0.085	-0.076	-0.069	-0.061	-0.052	-0.044	-0.036	-0.029	-0.020	-0.011	-0.002	0.006	0.014	0.022	0.032	0.040	0.049	0.058	0.068	0.076	0.085	0.095	0.105	0.114	0.124	0.134	0.144	0.154	0.165	0.174	0.185	0.195	0.206	0.216	0.229	0.239	0.249	0.261	0.271	0.282	0.294	0.304	0.315	0.326	0.336	0.346	0.358	0.369	0.379	0.388	0.399	0.408	0.416	0.426	0.435	0.444	0.452	0.460	0.469	0.475	0.482	0.490	0.496	0.502	0.507	0.514	0.520	0.524	0.529	0.534	0.538	0.540	0.544	0.546	0.550	0.552	0.555	0.556	0.559	0.561	0.562	0.565	0.565	0.566	0.568	0.569	0.570	0.571	0.572	0.574	0.575	0.576	0.576	0.579	0.580	0.580	0.582	0.584	0.586	0.588	0.588	0.590	0.591	0.592	0.595	0.596	0.598	0.599	0.600	0.601	0.602	0.604	0.605	0.605	0.606	0.606	0.606	0.605	0.606	0.605	0.604	0.602	0.601	0.598	0.595	0.592	0.588	0.585	0.580	0.575	0.570	0.564	0.556	0.550	0.541	0.534	0.525	0.516	0.506	0.496	0.486	0.476	0.464	0.452	0.441	0.429	0.416	0.404	0.390	0.378	0.362	0.349	0.335	0.321	0.306	0.292	0.279	0.264	0.250	0.236	0.222	0.208	0.194	0.180	0.168	0.154	0.141	0.129	0.116	0.105	0.092	0.082	0.071	0.060	0.050	0.040	0.030	0.020	0.011	0.004	-0.006	-0.014	-0.021	-0.028	-0.035	-0.041	-0.048	-0.054	-0.060	-0.066	-0.072	-0.078	-0.084	-0.089	-0.094	-0.100	-0.106	-0.111	-0.118	-0.122	-0.128	-0.135	-0.141	-0.148	-0.154	-0.160	-0.168	-0.175	-0.184	-0.191	-0.200	-0.209	-0.219	-0.228	-0.238	-0.248	-0.259	-0.270	-0.280	-0.292	-0.305	-0.318	-0.330	-0.344	-0.358	-0.370	-0.384	-0.398	-0.412	-0.426	-0.441	-0.455	-0.470	-0.485	-0.499	-0.514	-0.528	-0.541	-0.556	-0.570	-0.584	-0.596	-0.610	-0.622	-0.635	-0.646	-0.659	-0.669	-0.680	-0.690	-0.700	-0.708	-0.718	-0.725	-0.732	-0.739	-0.745	-0.750	-0.756	-0.761	-0.765	-0.768	-0.771	-0.772	-0.775	-0.775	-0.776	-0.776	-0.776	-0.776	-0.774	-0.772	-0.771	-0.769	-0.765	-0.762	-0.759	-0.756	-0.751	-0.748	-0.742	-0.739	-0.734	-0.729	-0.724	-0.720	-0.714	-0.709	-0.704	-0.699	-0.692	-0.688	-0.682	-0.678	-0.672	-0.668	-0.662	-0.656	-0.651	-0.646	-0.641	-0.636	-0.631	-0.626	-0.621	-0.615	-0.610	-0.605	-0.601	-0.596	-0.591	-0.586	-0.581	-0.578	-0.571	-0.568	-0.562	-0.558	-0.554	-0.548	-0.544	-0.539	-0.532	-0.529	-0.524	-0.519	-0.515	-0.510	-0.505	-0.499	-0.494	-0.489	-0.485	-0.480	-0.475	-0.470	-0.465	-0.460	-0.456	-0.450	-0.445	-0.440	-0.436	-0.431	-0.426	-0.421	-0.418	-0.411	-0.408	-0.402	-0.399	-0.392	-0.389	-0.385	-0.381	-0.376	-0.372	-0.369	-0.364	-0.361	-0.356	-0.352	-0.350	-0.345	-0.341	-0.339	-0.335	-0.331	-0.329	-0.326	-0.322	-0.320	-0.318	-0.315	-0.314	-0.310	-0.309	-0.306	-0.305	-0.302	-0.302	-0.301	-0.299	-0.299	-0.298	-0.298	-0.298	-0.298	-0.298	-0.296	-0.296	-0.298	-0.298	-0.299	-0.300	-0.301	-0.302	-0.304	-0.305	-0.308	-0.310	-0.311	-0.314	-0.315	-0.319	-0.320	-0.324	-0.325	-0.329	-0.331	-0.334	-0.338	-0.341	-0.342	-0.346	-0.350	-0.352	-0.355	-0.359	-0.362	-0.365	-0.369	-0.372	-0.374	-0.378	-0.381	-0.384	-0.388	-0.390	-0.394	-0.398	-0.401	-0.404	-0.408	-0.410	-0.414	-0.416	-0.420	-0.424	-0.428	-0.431	-0.435	-0.438	-0.442	-0.446	-0.450	-0.455	-0.459	-0.464	-0.466	-0.471	-0.476	-0.481	-0.486	-0.490	-0.495	-0.500	-0.505	-0.510	-0.514	-0.520	-0.524	-0.530	-0.535	-0.539	-0.545	-0.550	-0.555	-0.559	-0.564	-0.569	-0.572	-0.576	-0.580	-0.584	-0.588	-0.590	-0.592	-0.596	-0.599	-0.600	-0.601	-0.602	-0.602	-0.602	-0.602	-0.602	-0.601	-0.600	-0.598	-0.595	-0.591	-0.589	-0.585	-0.580	-0.575	-0.570	-0.564	-0.558	-0.550	-0.544	-0.536	-0.529	-0.520	-0.511	-0.501	-0.494	-0.484	-0.472	-0.464	-0.452	-0.442	-0.432	-0.421	-0.410	-0.400	-0.389	-0.378	-0.368	-0.356	-0.345	-0.335	-0.324	-0.315	-0.304	-0.295	-0.286	-0.278	-0.269	-0.260	-0.252	-0.245	-0.238	-0.231	-0.225	-0.221	-0.215	-0.211	-0.208	-0.204	-0.200	-0.199	-0.196	-0.195	-0.195	-0.194	-0.195	-0.196	-0.196	-0.199	-0.201	-0.204	-0.206	-0.210	-0.215	-0.219	-0.224	-0.229	-0.234	-0.240	-0.248	-0.254	-0.260	-0.266	-0.274	-0.280	-0.288	-0.295	-0.302	-0.310	-0.318	-0.325	-0.332	-0.341	-0.348	-0.355	-0.362	-0.370	-0.376	-0.384	-0.390	-0.398	-0.404	-0.409	-0.415	-0.420	-0.425	-0.430	-0.435	-0.440	-0.444	-0.448	-0.450	-0.454	-0.456	-0.460	-0.461	-0.464	-0.465	-0.466	-0.466	-0.469	-0.469	-0.469	-0.469	-0.468	-0.466	-0.465	-0.464	-0.462	-0.460	-0.459	-0.456	-0.452	-0.450	-0.448	-0.444	-0.441	-0.436	-0.432	-0.429	-0.424	-0.420	-0.415	-0.410	-0.405	-0.401	-0.396	-0.391	-0.385	-0.380	-0.374	-0.370	-0.364	-0.358	-0.351	-0.346	-0.340	-0.335	-0.329	-0.322	-0.315	-0.310	-0.304	-0.298	-0.292	-0.285	-0.279	-0.272	-0.266	-0.260	-0.252	-0.246	-0.240	-0.232	-0.226	-0.219	-0.212	-0.205	-0.199	-0.191	-0.184	-0.176	-0.170	-0.161	-0.154	-0.146	-0.139	-0.132	-0.124	-0.116	-0.108	-0.100	-0.091	-0.084	-0.076	-0.068	-0.060	-0.051	-0.044	-0.035	-0.028	-0.019	-0.011	-0.002	0.005	0.012	0.021	0.030	0.036	0.044	0.051	0.058	0.065	0.071	0.079	0.084	0.090	0.096	0.100	0.106	0.110	0.114	0.119	0.121	0.125	0.126	0.129	0.130	0.131	0.132	0.132	0.132	0.130	0.130	0.128	0.125	0.122	0.120	0.116	0.114	0.109	0.104	0.098	0.092	0.086	0.079	0.072	0.065	0.058	0.050	0.041	0.032	0.024	0.015	0.005	-0.004	-0.014	-0.024	-0.034	-0.044	-0.054	-0.064	-0.074	-0.085	-0.095	-0.105	-0.115	-0.125	-0.135	-0.145	-0.155	-0.165	-0.174	-0.184	-0.194	-0.204	-0.212	-0.221	-0.230	-0.239	-0.248	-0.256	-0.264	-0.271	-0.280	-0.288	-0.294	-0.301	-0.309	-0.315	-0.320	-0.328	-0.334	-0.339	-0.345	-0.349	-0.355	-0.359	-0.364	-0.369	-0.372	-0.376	-0.380	-0.384	-0.386	-0.389	-0.392	-0.394	-0.396	-0.399	-0.399	-0.401	-0.402	-0.402	-0.402	-0.404	-0.402	-0.402	-0.401	-0.401	-0.400	-0.399	-0.396	-0.394	-0.391	-0.390	-0.388	-0.384	-0.380	-0.378	-0.374	-0.370	-0.366	-0.361	-0.358	-0.354	-0.349	-0.345	-0.339	-0.334	-0.329	-0.324	-0.319	-0.314	-0.309	-0.304	-0.299	-0.294	-0.289	-0.284	-0.279	-0.275	-0.270	-0.265	-0.260	-0.256	-0.252	-0.248	-0.244	-0.240	-0.236	-0.234	-0.229	-0.225	-0.222	-0.220	-0.215	-0.212	-0.210	-0.208	-0.204	-0.201	-0.199	-0.196	-0.192	-0.191	-0.188	-0.186	-0.182	-0.181	-0.178	-0.175	-0.171	-0.170	-0.166	-0.164	-0.160	-0.158	-0.155	-0.151	-0.148	-0.145	-0.141	-0.139	-0.135	-0.131	-0.129	-0.125	-0.121	-0.118	-0.115	-0.111	-0.109	-0.105	-0.102	-0.100	-0.098	-0.095	-0.092	-0.090	-0.089	-0.086	-0.085	-0.084	-0.082	-0.082	-0.081	-0.080	-0.081	-0.081	-0.081	-0.082	-0.085	-0.086	-0.089	-0.090	-0.094	-0.096	-0.099	-0.102	-0.106	-0.110	-0.115	-0.120	-0.122	-0.128	-0.134	-0.139	-0.145	-0.150	-0.158	-0.164	-0.169	-0.175	-0.181	-0.188	-0.194	-0.200	-0.206	-0.212	-0.219	-0.225	-0.231	-0.238	-0.244	-0.251	-0.256	-0.262	-0.269	-0.274	-0.280	-0.286	-0.292	-0.298	-0.305	-0.310	-0.315	-0.321	-0.326	-0.332	-0.339	-0.344	-0.350	-0.355	-0.361	-0.366	-0.372	-0.378	-0.384	-0.389	-0.394	-0.400	-0.405	-0.411	-0.416	-0.422	-0.428	-0.434	-0.439	-0.444	-0.450	-0.454	-0.459	-0.464	-0.468	-0.474	-0.476	-0.480	-0.485	-0.488	-0.491	-0.495	-0.498	-0.499	-0.501	-0.502	-0.504	-0.505	-0.505	-0.505	-0.505	-0.505	-0.502	-0.501	-0.500	-0.498	-0.495	-0.491	-0.488	-0.484	-0.479	-0.474	-0.469	-0.464	-0.459	-0.454	-0.448	-0.441	-0.435	-0.429	-0.422	-0.416	-0.410	-0.404	-0.398	-0.391	-0.385	-0.379	-0.372	-0.366	-0.361	-0.356	-0.350	-0.346	-0.341	-0.335	-0.331	-0.328	-0.325	-0.321	-0.319	-0.316	-0.314	-0.311	-0.310	-0.309	-0.308	-0.308	-0.306	-0.306	-0.305	-0.306	-0.306	-0.306	-0.306	-0.308	-0.308	-0.309	-0.309	-0.310	-0.311	-0.311	-0.311	-0.312	-0.312	-0.314	-0.314	-0.312	-0.314	-0.314	-0.312	-0.311	-0.310	-0.310	-0.309	-0.308	-0.305	-0.304	-0.301	-0.299	-0.296	-0.294	-0.290	-0.289	-0.285	-0.282	-0.279	-0.275	-0.272	-0.270	-0.266	-0.262	-0.260	-0.256	-0.254	-0.250	-0.248	-0.245	-0.242	-0.241	-0.239	-0.236	-0.234	-0.232	-0.232	-0.231	-0.231	-0.230	-0.231	-0.231	-0.232	-0.232	-0.234	-0.236	-0.239	-0.241	-0.244	-0.246	-0.249	-0.254	-0.258	-0.260	-0.264	-0.269	-0.272	-0.278	-0.281	-0.286	-0.291	-0.296	-0.301	-0.306	-0.310	-0.315	-0.320	-0.324	-0.329	-0.334	-0.339	-0.342	-0.346	-0.349	-0.352	-0.355	-0.358	-0.360	-0.362	-0.364	-0.365	-0.366	-0.366	-0.366	-0.366	-0.365	-0.362	-0.361	-0.359	-0.356	-0.352	-0.348	-0.342	-0.338	-0.331	-0.324	-0.318	-0.309	-0.301	-0.291	-0.281	-0.270	-0.258	-0.246	-0.234	-0.220	-0.206	-0.191	-0.175	-0.159	-0.142	-0.125	-0.105	-0.088	-0.066	-0.048	-0.026	-0.004	0.018	0.040	0.064	0.089	0.114	0.139	0.164	0.191	0.218	0.246	0.274	0.302	0.331	0.361	0.392	0.422	0.454	0.486	0.518	0.551	0.582	0.616	0.651	0.685	0.721	0.756	0.791	0.829	0.866	0.904	0.942	0.980	1.020	1.060	1.100	1.141	1.182	1.225	1.268	1.310	1.354	1.398	1.442	1.488	1.532	1.579	1.625	1.672	1.721	1.769	1.818	1.866	1.916	1.966	2.016	2.068	2.118	2.170	2.221	2.274	2.325	2.378	2.430	2.481	2.535	2.586	2.639	2.691	2.742	2.795	2.845	2.896	2.948	2.998	3.048	3.096	3.145	3.192	3.239	3.286	3.331	3.375	3.419	3.461	3.501	3.542	3.581	3.620	3.656	3.691	3.726	3.759	3.790	3.820	3.849	3.876	3.901	3.926	3.950	3.971	3.991	4.010	4.026	4.041	4.055	4.068	4.077	4.086	4.093	4.098	4.102	4.105	4.105	4.104	4.101	4.096	4.090	4.081	4.072	4.060	4.048	4.032	4.016	3.998	3.978	3.955	3.931	3.905	3.878	3.849	3.819	3.785	3.750	3.714	3.676	3.635	3.594	3.551	3.505	3.459	3.410	3.361	3.309	3.255	3.200	3.142	3.086	3.025	2.966	2.902	2.839	2.775	2.709	2.642	2.574	2.505	2.435	2.365	2.292	2.220	2.146	2.074	2.000	1.926	1.851	1.778	1.702	1.629	1.554	1.478	1.404	1.330	1.255	1.182	1.109	1.036	0.965	0.894	0.824	0.752	0.684	0.616	0.550	0.482	0.418	0.352	0.290	0.228	0.166	0.105	0.046	-0.012	-0.070	-0.125	-0.181	-0.234	-0.288	-0.340	-0.391	-0.441	-0.491	-0.540	-0.589	-0.635	-0.681	-0.726	-0.771	-0.816	-0.860	-0.904	-0.945	-0.988	-1.029	-1.071	-1.111	-1.151	-1.191	-1.231	-1.270	-1.310	-1.349	-1.388	-1.426	-1.465	-1.502	-1.541	-1.579	-1.618	-1.654	-1.691	-1.730	-1.766	-1.804	-1.840	-1.878	-1.915	-1.951	-1.988	-2.024	-2.060	-2.095	-2.132	-2.168	-2.202	-2.238	-2.272	-2.306	-2.340	-2.374	-2.408	-2.440	-2.474	-2.505	-2.536	-2.568	-2.598	-2.629	-2.658	-2.685	-2.714	-2.742	-2.769	-2.795	-2.821	-2.846	-2.869	-2.892	-2.914	-2.936	-2.956	-2.975	-2.995	-3.012	-3.029	-3.045	-3.059	-3.074	-3.085	-3.098	-3.108	-3.116	-3.125	-3.132	-3.139	-3.144	-3.146	-3.148	-3.149	-3.148	-3.146	-3.144	-3.139	-3.134	-3.126	-3.119	-3.110	-3.099	-3.088	-3.074	-3.059	-3.044	-3.028	-3.008	-2.990	-2.969	-2.948	-2.925	-2.901	-2.875	-2.850	-2.822	-2.795	-2.766	-2.736	-2.705	-2.675	-2.641	-2.609	-2.575	-2.541	-2.505	-2.470	-2.432	-2.396	-2.359	-2.321	-2.282	-2.244	-2.205	-2.166	-2.126	-2.086	-2.047	-2.006	-1.966	-1.925	-1.885	-1.844	-1.802	-1.762	-1.721	-1.681	-1.639	-1.598	-1.558	-1.516	-1.475	-1.434	-1.392	-1.351	-1.310	-1.270	-1.229	-1.188	-1.148	-1.105	-1.065	-1.024	-0.984	-0.942	-0.902	-0.860	-0.820	-0.780	-0.739	-0.699	-0.658	-0.618	-0.576	-0.536	-0.496	-0.455	-0.415	-0.375	-0.334	-0.295	-0.255	-0.215	-0.175	-0.136	-0.098	-0.058	-0.020	0.019	0.058	0.095	0.132	0.169	0.208	0.244	0.279	0.314	0.349	0.382	0.418	0.450	0.482	0.514	0.545	0.576	0.606	0.634	0.664	0.691	0.718	0.742	0.768	0.792	0.814	0.838	0.858	0.878	0.898	0.914	0.931	0.948	0.962	0.976	0.989	1.000	1.011	1.020	1.029	1.035	1.041	1.046	1.050	1.052	1.054	1.055	1.055	1.054	1.051	1.046	1.042	1.038	1.031	1.024	1.016	1.006	0.996	0.985	0.974	0.961	0.949	0.935	0.921	0.906	0.891	0.876	0.860	0.844	0.828	0.812	0.795	0.779	0.761	0.744	0.728	0.710	0.695	0.678	0.662	0.648	0.632	0.619	0.604	0.590	0.576	0.565	0.552	0.541	0.531	0.522	0.514	0.505	0.498	0.491	0.486	0.481	0.478	0.475	0.471	0.471	0.469	0.469	0.470	0.471	0.472	0.475	0.479	0.481	0.486	0.489	0.494	0.499	0.504	0.510	0.514	0.519	0.524	0.530	0.535	0.540	0.545	0.550	0.554	0.558	0.561	0.564	0.566	0.569	0.570	0.570	0.570	0.570	0.569	0.566	0.564	0.560	0.556	0.552	0.546	0.540	0.534	0.525	0.516	0.509	0.498	0.488	0.478	0.465	0.454	0.441	0.429	0.416	0.402	0.389	0.374	0.360	0.345	0.331	0.315	0.301	0.286	0.271	0.258	0.242	0.228	0.214	0.200	0.186	0.174	0.161	0.148	0.135	0.124	0.112	0.102	0.091	0.082	0.074	0.065	0.056	0.049	0.041	0.035	0.029	0.025	0.020	0.016	0.012	0.011	0.008	0.006	0.006	0.005	0.005	0.006	0.006	0.008	0.011	0.014	0.018	0.021	0.025	0.030	0.036	0.041	0.049	0.056	0.061	0.071	0.079	0.086	0.096	0.106	0.115	0.126	0.136	0.148	0.158	0.170	0.182	0.195	0.209	0.221	0.235	0.249	0.262	0.278	0.292	0.308	0.322	0.340	0.356	0.374	0.390	0.408	0.425	0.442	0.461	0.480	0.499	0.518	0.538	0.556	0.578	0.598	0.618	0.639	0.661	0.681	0.704	0.726	0.749	0.771	0.795	0.818	0.841	0.865	0.890	0.914	0.939	0.965	0.990	1.015	1.041	1.068	1.092	1.120	1.145	1.172	1.200	1.228	1.254	1.281	1.310	1.338	1.366	1.392	1.421	1.450	1.478	1.508	1.535	1.562	1.592	1.620	1.649	1.676	1.705	1.734	1.760	1.789	1.816	1.845	1.871	1.899	1.925	1.951	1.978	2.004	2.029	2.055	2.079	2.104	2.128	2.151	2.174	2.196	2.219	2.241	2.261	2.282	2.302	2.322	2.340	2.359	2.376	2.395	2.410	2.426	2.442	2.456	2.470	2.484	2.498	2.510	2.521	2.532	2.542	2.554	2.564	2.571	2.580	2.588	2.594	2.601	2.608	2.612	2.618	2.621	2.626	2.629	2.631	2.634	2.635	2.638	2.638	2.638	2.639	2.638	2.636	2.635	2.634	2.631	2.629	2.625	2.621	2.618	2.612	2.609	2.602	2.598	2.591	2.585	2.578	2.570	2.562	2.554	2.546	2.538	2.529	2.518	2.508	2.496	2.485	2.474	2.461	2.449	2.436	2.424	2.409	2.395	2.380	2.365	2.349	2.334	2.316	2.300	2.281	2.264	2.245	2.226	2.206	2.186	2.166	2.145	2.122	2.101	2.079	2.055	2.031	2.007	1.982	1.958	1.932	1.906	1.881	1.855	1.826	1.800	1.771	1.744	1.715	1.685	1.655	1.626	1.596	1.565	1.534	1.502	1.470	1.439	1.404	1.371	1.339	1.305	1.271	1.236	1.202	1.168	1.132	1.098	1.061	1.025	0.989	0.952	0.916	0.879	0.841	0.804	0.766	0.729	0.691	0.652	0.615	0.576	0.538	0.499	0.461	0.422	0.384	0.345	0.306	0.268	0.229	0.190	0.151	0.111	0.072	0.035	-0.005	-0.044	-0.082	-0.121	-0.160	-0.196	-0.235	-0.274	-0.311	-0.349	-0.386	-0.422	-0.460	-0.496	-0.532	-0.569	-0.604	-0.639	-0.674	-0.709	-0.744	-0.778	-0.810	-0.844	-0.876	-0.909	-0.941	-0.972	-1.004	-1.035	-1.066	-1.095	-1.126	-1.155	-1.184	-1.214	-1.242	-1.270	-1.298	-1.325	-1.352	-1.380	-1.406	-1.434	-1.459	-1.485	-1.511	-1.536	-1.562	-1.588	-1.612	-1.638	-1.664	-1.689	-1.714	-1.740	-1.765	-1.790	-1.816	-1.841	-1.868	-1.894	-1.919	-1.946	-1.972	-2.000	-2.029	-2.056	-2.084	-2.112	-2.140	-2.170	-2.200	-2.230	-2.260	-2.291	-2.321	-2.354	-2.386	-2.418	-2.451	-2.482	-2.516	-2.550	-2.584	-2.618	-2.652	-2.688	-2.721	-2.758	-2.791	-2.826	-2.862	-2.898	-2.932	-2.968	-3.004	-3.038	-3.072	-3.106	-3.141	-3.175	-3.210	-3.242	-3.275	-3.308	-3.340	-3.371	-3.402	-3.432	-3.462	-3.491	-3.521	-3.548	-3.575	-3.602	-3.628	-3.651	-3.676	-3.699	-3.721	-3.744	-3.764	-3.784	-3.802	-3.820	-3.838	-3.854	-3.870	-3.884	-3.898	-3.911	-3.924	-3.934	-3.945	-3.955	-3.964	-3.972	-3.980	-3.985	-3.991	-3.996	-4.001	-4.004	-4.006	-4.009	-4.010	-4.011	-4.011	-4.011	-4.010	-4.008	-4.006	-4.003	-3.999	-3.994	-3.989	-3.984	-3.978	-3.971	-3.964	-3.956	-3.948	-3.939	-3.930	-3.920	-3.910	-3.899	-3.888	-3.876	-3.864	-3.851	-3.838	-3.825	-3.811	-3.796	-3.781	-3.766	-3.750	-3.735	-3.719	-3.702	-3.685	-3.668	-3.650	-3.632	-3.615	-3.598	-3.579	-3.561	-3.541	-3.522	-3.505	-3.486	-3.466	-3.448	-3.429	-3.409	-3.390	-3.370	-3.350	-3.331	-3.311	-3.292	-3.272	-3.252	-3.232	-3.214	-3.194	-3.175	-3.155	-3.136	-3.118	-3.098	-3.079	-3.059	-3.040	-3.020	-3.000	-2.982	-2.962	-2.942	-2.924	-2.905	-2.885	-2.865	-2.845	-2.825	-2.805	-2.784	-2.764	-2.742	-2.721	-2.699	-2.679	-2.656	-2.632	-2.610	-2.588	-2.562	-2.539	-2.514	-2.488	-2.461	-2.435	-2.408	-2.379	-2.351	-2.322	-2.291	-2.261	-2.230	-2.196	-2.165	-2.131	-2.098	-2.061	-2.026	-1.989	-1.951	-1.912	-1.875	-1.835	-1.795	-1.754	-1.711	-1.670	-1.626	-1.582	-1.539	-1.494	-1.449	-1.402	-1.356	-1.310	-1.262	-1.215	-1.168	-1.119	-1.071	-1.022	-0.972	-0.924	-0.875	-0.826	-0.778	-0.728	-0.679	-0.630	-0.581	-0.532	-0.485	-0.438	-0.390	-0.344	-0.296	-0.251	-0.205	-0.160	-0.116	-0.074	-0.030	0.012	0.052	0.094	0.134	0.174	0.212	0.249	0.285	0.321	0.356	0.390	0.422	0.455	0.488	0.519	0.548	0.576	0.604	0.631	0.658	0.682	0.706	0.730	0.751	0.774	0.794	0.814	0.832	0.851	0.869	0.886	0.902	0.918	0.931	0.946	0.960	0.972	0.985	0.996	1.009	1.019	1.029	1.039	1.048	1.058	1.065	1.074	1.080	1.088	1.094	1.101	1.106	1.112	1.118	1.124	1.130	1.135	1.140	1.145	1.150	1.156	1.160	1.166	1.171	1.176	1.181	1.188	1.192	1.199	1.204	1.210	1.216	1.224	1.230	1.236	1.244	1.251	1.259	1.266	1.275	1.282	1.291	1.300	1.309	1.318	1.328	1.336	1.348	1.358	1.366	1.378	1.388	1.398	1.408	1.419	1.428	1.439	1.448	1.459	1.468	1.476	1.486	1.495	1.504	1.512	1.519	1.528	1.534	1.540	1.545	1.551	1.556	1.560	1.564	1.566	1.569	1.571	1.571	1.571	1.571	1.570	1.569	1.566	1.562	1.559	1.556	1.550	1.545	1.540	1.532	1.525	1.519	1.510	1.501	1.494	1.485	1.475	1.466	1.458	1.446	1.436	1.428	1.416	1.408	1.398	1.388	1.378	1.369	1.360	1.350	1.341	1.332	1.324	1.316	1.310	1.302	1.295	1.289	1.282	1.276	1.270	1.265	1.261	1.258	1.252	1.250	1.246	1.244	1.241	1.239	1.238	1.235	1.234	1.231	1.230	1.230	1.229	1.228	1.225	1.225	1.224	1.221	1.220	1.218	1.216	1.214	1.211	1.209	1.206	1.201	1.199	1.194	1.190	1.185	1.179	1.172	1.166	1.160	1.152	1.144	1.135	1.126	1.116	1.105	1.095	1.084	1.071	1.058	1.045	1.030	1.016	1.001	0.985	0.970	0.952	0.935	0.918	0.899	0.880	0.861	0.841	0.821	0.801	0.779	0.759	0.736	0.714	0.691	0.668	0.645	0.621	0.598	0.572	0.549	0.525	0.500	0.475	0.450	0.425	0.401	0.375	0.350	0.326	0.301	0.276	0.251	0.226	0.202	0.179	0.154	0.130	0.106	0.084	0.061	0.039	0.016	-0.005	-0.028	-0.048	-0.068	-0.089	-0.109	-0.128	-0.146	-0.165	-0.181	-0.199	-0.215	-0.230	-0.246	-0.261	-0.276	-0.290	-0.304	-0.316	-0.330	-0.342	-0.355	-0.366	-0.378	-0.388	-0.398	-0.409	-0.419	-0.429	-0.438	-0.446	-0.456	-0.465	-0.474	-0.482	-0.490	-0.500	-0.507	-0.515	-0.525	-0.532	-0.541	-0.551	-0.559	-0.568	-0.576	-0.586	-0.595	-0.604	-0.612	-0.622	-0.632	-0.642	-0.652	-0.664	-0.674	-0.684	-0.695	-0.706	-0.718	-0.729	-0.740	-0.752	-0.764	-0.775	-0.788	-0.801	-0.812	-0.825	-0.838	-0.850	-0.862	-0.875	-0.889	-0.901	-0.914	-0.926	-0.939	-0.952	-0.966	-0.979	-0.991	-1.005	-1.018	-1.031	-1.044	-1.056	-1.069	-1.082	-1.094	-1.106	-1.120	-1.132	-1.145	-1.158	-1.169	-1.181	-1.194	-1.205	-1.218	-1.230	-1.242	-1.254	-1.265	-1.278	-1.289	-1.299	-1.310	-1.321	-1.331	-1.341	-1.352	-1.362	-1.371	-1.382	-1.390	-1.399	-1.409	-1.416	-1.425	-1.432	-1.439	-1.445	-1.452	-1.459	-1.464	-1.469	-1.472	-1.478	-1.481	-1.482	-1.486	-1.488	-1.489	-1.489	-1.489	-1.488	-1.486	-1.485	-1.482	-1.479	-1.474	-1.469	-1.462	-1.456	-1.450	-1.442	-1.435	-1.425	-1.416	-1.406	-1.394	-1.382	-1.370	-1.358	-1.345	-1.331	-1.318	-1.302	-1.286	-1.270	-1.255	-1.239	-1.220	-1.204	-1.185	-1.168	-1.149	-1.130	-1.111	-1.091	-1.072	-1.054	-1.034	-1.014	-0.994	-0.974	-0.955	-0.935	-0.915	-0.895	-0.876	-0.858	-0.839	-0.819	-0.800	-0.781	-0.762	-0.745	-0.728	-0.709	-0.691	-0.674	-0.658	-0.640	-0.625	-0.609	-0.592	-0.578	-0.562	-0.548	-0.534	-0.518	-0.504	-0.490	-0.476	-0.462	-0.448	-0.435	-0.421	-0.409	-0.395	-0.382	-0.368	-0.355	-0.342	-0.329	-0.315	-0.301	-0.289	-0.275	-0.261	-0.246	-0.234	-0.219	-0.204	-0.189	-0.174	-0.159	-0.142	-0.128	-0.111	-0.095	-0.079	-0.062	-0.045	-0.029	-0.011	0.005	0.022	0.040	0.058	0.075	0.092	0.111	0.128	0.144	0.161	0.179	0.195	0.212	0.229	0.244	0.259	0.274	0.289	0.301	0.315	0.328	0.341	0.351	0.362	0.372	0.381	0.390	0.399	0.405	0.411	0.416	0.420	0.425	0.428	0.429	0.430	0.430	0.429	0.429	0.426	0.424	0.420	0.415	0.411	0.405	0.400	0.394	0.386	0.379	0.371	0.364	0.355	0.346	0.338	0.329	0.319	0.310	0.301	0.292	0.284	0.276	0.266	0.259	0.251	0.245	0.239	0.232	0.226	0.220	0.216	0.212	0.210	0.208	0.205	0.204	0.202	0.202	0.204	0.206	0.209	0.211	0.216	0.220	0.225	0.231	0.239	0.246	0.254	0.262	0.271	0.281	0.291	0.302	0.314	0.325	0.338	0.350	0.362	0.375	0.389	0.401	0.415	0.429	0.442	0.456	0.470	0.484	0.499	0.511	0.525	0.538	0.550	0.562	0.575	0.588	0.599	0.611	0.622	0.634	0.642	0.654	0.662	0.671	0.680	0.689	0.695	0.702	0.709	0.715	0.720	0.725	0.730	0.734	0.736	0.740	0.741	0.742	0.745	0.744	0.744	0.744	0.742	0.740	0.739	0.736	0.732	0.729	0.724	0.720	0.715	0.709	0.702	0.695	0.688	0.680	0.672	0.665	0.655	0.645	0.636	0.626	0.615	0.606	0.595	0.584	0.572	0.561	0.549	0.536	0.525	0.512	0.500	0.486	0.475	0.461	0.449	0.436	0.422	0.411	0.398	0.385	0.372	0.361	0.348	0.336	0.325	0.311	0.300	0.289	0.278	0.266	0.256	0.245	0.235	0.225	0.216	0.206	0.198	0.189	0.180	0.171	0.164	0.156	0.149	0.141	0.135	0.129	0.121	0.115	0.109	0.102	0.096	0.091	0.085	0.080	0.074	0.068	0.062	0.058	0.051	0.045	0.039	0.032	0.028	0.021	0.015	0.008	0.001	-0.006	-0.014	-0.021	-0.029	-0.036	-0.045	-0.054	-0.062	-0.070	-0.080	-0.089	-0.099	-0.109	-0.119	-0.129	-0.139	-0.149	-0.160	-0.170	-0.181	-0.192	-0.202	-0.214	-0.225	-0.235	-0.246	-0.256	-0.266	-0.276	-0.286	-0.296	-0.304	-0.314	-0.321	-0.331	-0.339	-0.345	-0.352	-0.359	-0.364	-0.369	-0.374	-0.378	-0.380	-0.384	-0.386	-0.388	-0.389	-0.390	-0.390	-0.389	-0.386	-0.385	-0.382	-0.379	-0.375	-0.371	-0.365	-0.360	-0.354	-0.348	-0.341	-0.334	-0.326	-0.319	-0.309	-0.301	-0.291	-0.282	-0.272	-0.262	-0.254	-0.244	-0.234	-0.224	-0.214	-0.205	-0.195	-0.185	-0.175	-0.165	-0.155	-0.145	-0.136	-0.126	-0.118	-0.109	-0.100	-0.092	-0.084	-0.076	-0.068	-0.060	-0.052	-0.045	-0.038	-0.032	-0.025	-0.018	-0.012	-0.005	0.000	0.006	0.012	0.018	0.024	0.030	0.035	0.041	0.046	0.051	0.058	0.062	0.068	0.074	0.079	0.085	0.090	0.095	0.101	0.106	0.111	0.118	0.122	0.129	0.135	0.140	0.146	0.151	0.158	0.164	0.169	0.175	0.180	0.186	0.192	0.198	0.204	0.210	0.215	0.220	0.226	0.231	0.236	0.242	0.248	0.252	0.256	0.261	0.268	0.271	0.276	0.279	0.284	0.289	0.292	0.296	0.300	0.305	0.308	0.311	0.315	0.319	0.321	0.325	0.328	0.330	0.334	0.336	0.339	0.342	0.345	0.348	0.350	0.351	0.354	0.356	0.359	0.361	0.364	0.365	0.366	0.368	0.369	0.371	0.372	0.372	0.374	0.374	0.375	0.375	0.375	0.376	0.376	0.376	0.375	0.375	0.374	0.371	0.370	0.369	0.366	0.364	0.360	0.358	0.354	0.350	0.346	0.341	0.336	0.330	0.324	0.318	0.311	0.304	0.298	0.290	0.281	0.274	0.265	0.256	0.246	0.239	0.229	0.219	0.208	0.198	0.188	0.176	0.166	0.155	0.145	0.134	0.122	0.111	0.100	0.090	0.078	0.068	0.056	0.045	0.035	0.025	0.014	0.004	-0.005	-0.015	-0.024	-0.034	-0.042	-0.051	-0.060	-0.069	-0.075	-0.084	-0.091	-0.099	-0.105	-0.112	-0.118	-0.124	-0.130	-0.136	-0.141	-0.146	-0.152	-0.156	-0.162	-0.166	-0.172	-0.176	-0.181	-0.186	-0.191	-0.196	-0.200	-0.206	-0.211	-0.216	-0.221	-0.228	-0.234	-0.240	-0.248	-0.254	-0.261	-0.269	-0.276	-0.284	-0.294	-0.301	-0.311	-0.320	-0.331	-0.340	-0.352	-0.362	-0.374	-0.386	-0.399	-0.411	-0.424	-0.436	-0.450	-0.464	-0.478	-0.492	-0.507	-0.521	-0.538	-0.552	-0.568	-0.582	-0.596	-0.612	-0.629	-0.642	-0.658	-0.672	-0.688	-0.702	-0.716	-0.732	-0.745	-0.759	-0.772	-0.785	-0.799	-0.810	-0.824	-0.835	-0.846	-0.856	-0.866	-0.876	-0.885	-0.895	-0.902	-0.911	-0.918	-0.926	-0.932	-0.938	-0.942	-0.948	-0.952	-0.955	-0.959	-0.962	-0.965	-0.966	-0.968	-0.969	-0.970	-0.970	-0.970	-0.970	-0.969	-0.968	-0.966	-0.965	-0.961	-0.960	-0.956	-0.954	-0.951	-0.946	-0.942	-0.940	-0.936	-0.930	-0.926	-0.922	-0.918	-0.912	-0.906	-0.902	-0.895	-0.890	-0.884	-0.879	-0.872	-0.865	-0.860	-0.852	-0.846	-0.839	-0.832	-0.825	-0.818	-0.811	-0.804	-0.796	-0.789	-0.782	-0.774	-0.766	-0.759	-0.750	-0.742	-0.735	-0.726	-0.719	-0.712	-0.704	-0.696	-0.689	-0.680	-0.672	-0.664	-0.658	-0.650	-0.642	-0.635	-0.628	-0.621	-0.614	-0.608	-0.600	-0.594	-0.588	-0.581	-0.576	-0.570	-0.564	-0.559	-0.552	-0.549	-0.544	-0.539	-0.535	-0.531	-0.528	-0.524	-0.520	-0.518	-0.514	-0.512	-0.510	-0.507	-0.506	-0.505	-0.504	-0.501	-0.500	-0.500	-0.499	-0.499	-0.498	-0.496	-0.498	-0.496	-0.496	-0.498	-0.498	-0.498	-0.499	-0.499	-0.500	-0.501	-0.501	-0.502	-0.504	-0.504	-0.505	-0.506	-0.507	-0.509	-0.510	-0.511	-0.512	-0.514	-0.514	-0.516	-0.518	-0.519	-0.519	-0.520	-0.522	-0.524	-0.525	-0.525	-0.528	-0.529	-0.530	-0.531	-0.534	-0.534	-0.536	-0.538	-0.539	-0.541	-0.542	-0.544	-0.546	-0.548	-0.550	-0.551	-0.554	-0.555	-0.558	-0.559	-0.561	-0.564	-0.566	-0.568	-0.570	-0.574	-0.576	-0.578	-0.581	-0.584	-0.586	-0.589	-0.592	-0.596	-0.599	-0.602	-0.606	-0.610	-0.614	-0.616	-0.620	-0.625	-0.629	-0.634	-0.636	-0.640	-0.645	-0.650	-0.654	-0.659	-0.662	-0.668	-0.671	-0.676	-0.680	-0.684	-0.689	-0.692	-0.696	-0.700	-0.704	-0.708	-0.711	-0.715	-0.718	-0.720	-0.725	-0.728	-0.729	-0.732	-0.734	-0.735	-0.736	-0.739	-0.739	-0.739	-0.740	-0.739	-0.738	-0.738	-0.735	-0.734	-0.731	-0.728	-0.725	-0.720	-0.718	-0.711	-0.708	-0.701	-0.695	-0.688	-0.681	-0.674	-0.665	-0.656	-0.646	-0.638	-0.628	-0.618	-0.606	-0.596	-0.585	-0.574	-0.561	-0.549	-0.536	-0.524	-0.510	-0.498	-0.484	-0.471	-0.459	-0.446	-0.431	-0.419	-0.406	-0.394	-0.381	-0.368	-0.356	-0.344	-0.332	-0.321	-0.310	-0.299	-0.290	-0.279	-0.270	-0.261	-0.254	-0.246	-0.240	-0.234	-0.228	-0.222	-0.218	-0.215	-0.211	-0.209	-0.208	-0.208	-0.208	-0.206	-0.208	-0.209	-0.212	-0.215	-0.219	-0.222	-0.228	-0.232	-0.239	-0.245	-0.251	-0.259	-0.266	-0.274	-0.284	-0.291	-0.300	-0.310	-0.320	-0.329	-0.339	-0.350	-0.360	-0.370	-0.381	-0.391	-0.401	-0.411	-0.421	-0.431	-0.440	-0.450	-0.460	-0.469	-0.478	-0.486	-0.495	-0.501	-0.509	-0.516	-0.521	-0.528	-0.532	-0.538	-0.541	-0.546	-0.549	-0.552	-0.555	-0.558	-0.559	-0.560	-0.560	-0.561	-0.560	-0.559	-0.559	-0.556	-0.555	-0.552	-0.550	-0.546	-0.544	-0.540	-0.536	-0.531	-0.526	-0.521	-0.516	-0.512	-0.507	-0.501	-0.496	-0.491	-0.486	-0.480	-0.475	-0.470	-0.464	-0.460	-0.455	-0.449	-0.445	-0.441	-0.436	-0.432	-0.429	-0.426	-0.422	-0.419	-0.416	-0.414	-0.411	-0.409	-0.406	-0.405	-0.402	-0.401	-0.399	-0.399	-0.398	-0.396	-0.395	-0.395	-0.394	-0.394	-0.392	-0.392	-0.391	-0.390	-0.389	-0.389	-0.386	-0.386	-0.385	-0.382	-0.381	-0.379	-0.376	-0.374	-0.370	-0.366	-0.362	-0.359	-0.354	-0.349	-0.344	-0.336	-0.331	-0.324	-0.316	-0.309	-0.301	-0.294	-0.285	-0.275	-0.266	-0.256	-0.246	-0.236	-0.225	-0.215	-0.202	-0.191	-0.180	-0.169	-0.156	-0.145	-0.132	-0.121	-0.110	-0.098	-0.086	-0.074	-0.062	-0.051	-0.042	-0.031	-0.021	-0.011	-0.002	0.006	0.014	0.022	0.030	0.036	0.042	0.049	0.052	0.059	0.061	0.065	0.068	0.070	0.071	0.071	0.071	0.070	0.070	0.068	0.065	0.061	0.056	0.052	0.046	0.041	0.035	0.029	0.021	0.014	0.005	-0.002	-0.011	-0.021	-0.030	-0.040	-0.049	-0.060	-0.070	-0.081	-0.092	-0.102	-0.114	-0.125	-0.136	-0.146	-0.158	-0.170	-0.180	-0.191	-0.202	-0.214	-0.225	-0.235	-0.246	-0.256	-0.268	-0.278	-0.288	-0.299	-0.308	-0.318	-0.326	-0.336	-0.346	-0.355	-0.364	-0.372	-0.381	-0.390	-0.398	-0.406	-0.412	-0.421	-0.428	-0.435	-0.442	-0.449	-0.456	-0.461	-0.468	-0.475	-0.480	-0.485	-0.490	-0.495	-0.500	-0.504	-0.509	-0.512	-0.516	-0.520	-0.522	-0.525	-0.529	-0.530	-0.531	-0.532	-0.534	-0.535	-0.535	-0.535	-0.535	-0.535	-0.534	-0.532	-0.531	-0.530	-0.529	-0.525	-0.524	-0.520	-0.518	-0.512	-0.510	-0.505	-0.501	-0.496	-0.491	-0.486	-0.482	-0.478	-0.471	-0.466	-0.461	-0.455	-0.450	-0.444	-0.438	-0.432	-0.426	-0.422	-0.416	-0.410	-0.405	-0.400	-0.394	-0.389	-0.384	-0.379	-0.374	-0.370	-0.365	-0.361	-0.356	-0.352	-0.348	-0.344	-0.340	-0.336	-0.334	-0.329	-0.326	-0.322	-0.320	-0.318	-0.314	-0.310	-0.309	-0.305	-0.304	-0.300	-0.298	-0.296	-0.294	-0.291	-0.289	-0.286	-0.284	-0.282	-0.280	-0.279	-0.276	-0.274	-0.272	-0.270	-0.269	-0.266	-0.264	-0.264	-0.261	-0.260	-0.259	-0.258	-0.256	-0.255	-0.254	-0.252	-0.252	-0.251	-0.251	-0.251	-0.251	-0.250	-0.251	-0.250	-0.252	-0.252	-0.252	-0.255	-0.256	-0.258	-0.259	-0.261	-0.264	-0.265	-0.268	-0.270	-0.274	-0.276	-0.279	-0.282	-0.285	-0.289	-0.294	-0.298	-0.301	-0.305	-0.309	-0.314	-0.318	-0.322	-0.326	-0.331	-0.335	-0.340	-0.344	-0.349	-0.354	-0.359	-0.364	-0.369	-0.374	-0.379	-0.384	-0.389	-0.395	-0.400	-0.405	-0.411	-0.416	-0.422	-0.428	-0.434	-0.440	-0.446	-0.452	-0.460	-0.465	-0.472	-0.480	-0.486	-0.494	-0.501	-0.509	-0.516	-0.522	-0.531	-0.539	-0.545	-0.554	-0.561	-0.570	-0.578	-0.585	-0.592	-0.600	-0.608	-0.616	-0.622	-0.630	-0.638	-0.645	-0.651	-0.658	-0.664	-0.670	-0.676	-0.681	-0.688	-0.692	-0.696	-0.701	-0.705	-0.708	-0.711	-0.712	-0.715	-0.718	-0.719	-0.719	-0.720	-0.720	-0.719	-0.718	-0.715	-0.714	-0.711	-0.709	-0.705	-0.702	-0.699	-0.696	-0.691	-0.686	-0.681	-0.676	-0.672	-0.666	-0.661	-0.655	-0.650	-0.645	-0.638	-0.632	-0.626	-0.620	-0.615	-0.609	-0.604	-0.598	-0.592	-0.588	-0.582	-0.578	-0.572	-0.566	-0.562	-0.558	-0.555	-0.550	-0.546	-0.542	-0.539	-0.535	-0.532	-0.530	-0.528	-0.525	-0.521	-0.520	-0.518	-0.515	-0.512	-0.511	-0.509	-0.506	-0.505	-0.504	-0.502	-0.501	-0.499	-0.499	-0.496	-0.496	-0.494	-0.492	-0.491	-0.490	-0.488	-0.486	-0.486	-0.485	-0.482	-0.481	-0.480	-0.479	-0.478	-0.478	-0.476	-0.475	-0.475	-0.474	-0.472	-0.474	-0.472	-0.472	-0.472	-0.471	-0.472	-0.472	-0.474	-0.474	-0.475	-0.475	-0.478	-0.478	-0.479	-0.482	-0.484	-0.486	-0.489	-0.491	-0.494	-0.498	-0.500	-0.502	-0.506	-0.510	-0.515	-0.519	-0.524	-0.529	-0.532	-0.536	-0.541	-0.546	-0.551	-0.556	-0.561	-0.565	-0.570	-0.574	-0.579	-0.584	-0.589	-0.592	-0.598	-0.600	-0.604	-0.608	-0.611	-0.615	-0.619	-0.620	-0.624	-0.625	-0.626	-0.629	-0.629	-0.630	-0.630	-0.629	-0.629	-0.629	-0.628	-0.625	-0.622	-0.620	-0.616	-0.612	-0.608	-0.602	-0.598	-0.591	-0.585	-0.578	-0.570	-0.561	-0.552	-0.542	-0.532	-0.521	-0.509	-0.498	-0.482	-0.470	-0.455	-0.440	-0.425	-0.408	-0.391	-0.372	-0.354	-0.335	-0.316	-0.296	-0.275	-0.254	-0.232	-0.209	-0.188	-0.162	-0.139	-0.114	-0.089	-0.062	-0.036	-0.009	0.019	0.046	0.074	0.102	0.132	0.161	0.191	0.222	0.254	0.285	0.316	0.349	0.381	0.414	0.446	0.481	0.515	0.550	0.586	0.621	0.658	0.694	0.731	0.769	0.806	0.846	0.885	0.925	0.966	1.008	1.049	1.091	1.134	1.176	1.221	1.268	1.312	1.359	1.405	1.452	1.501	1.551	1.600	1.651	1.701	1.754	1.805	1.858	1.910	1.965	2.019	2.074	2.129	2.184	2.240	2.296	2.352	2.409	2.465	2.521	2.578	2.634	2.691	2.746	2.801	2.858	2.911	2.966	3.019	3.072	3.125	3.175	3.226	3.275	3.324	3.370	3.418	3.461	3.505	3.546	3.588	3.626	3.664	3.700	3.734	3.768	3.799	3.829	3.856	3.882	3.905	3.928	3.949	3.968	3.984	3.999	4.012	4.024	4.032	4.039	4.045	4.049	4.050	4.050	4.049	4.044	4.039	4.031	4.021	4.010	3.998	3.982	3.965	3.948	3.928	3.906	3.882	3.858	3.830	3.802	3.771	3.739	3.706	3.670	3.634	3.596	3.555	3.515	3.472	3.429	3.382	3.335	3.286	3.236	3.185	3.132	3.079	3.024	2.966	2.909	2.850	2.790	2.730	2.668	2.605	2.541	2.476	2.410	2.344	2.276	2.209	2.140	2.070	2.001	1.931	1.861	1.791	1.720	1.649	1.578	1.508	1.435	1.364	1.292	1.222	1.152	1.081	1.011	0.942	0.874	0.805	0.738	0.670	0.602	0.538	0.471	0.408	0.344	0.281	0.218	0.156	0.095	0.035	-0.022	-0.081	-0.139	-0.195	-0.250	-0.306	-0.360	-0.414	-0.466	-0.518	-0.570	-0.620	-0.670	-0.719	-0.766	-0.815	-0.862	-0.909	-0.955	-1.001	-1.046	-1.091	-1.136	-1.180	-1.224	-1.268	-1.311	-1.354	-1.395	-1.438	-1.480	-1.521	-1.562	-1.604	-1.645	-1.686	-1.728	-1.768	-1.808	-1.849	-1.888	-1.928	-1.968	-2.006	-2.046	-2.085	-2.124	-2.162	-2.200	-2.239	-2.276	-2.312	-2.350	-2.386	-2.424	-2.459	-2.495	-2.530	-2.564	-2.598	-2.630	-2.664	-2.696	-2.728	-2.758	-2.789	-2.819	-2.848	-2.875	-2.902	-2.930	-2.955	-2.980	-3.004	-3.028	-3.049	-3.070	-3.090	-3.109	-3.129	-3.145	-3.161	-3.176	-3.190	-3.202	-3.215	-3.225	-3.236	-3.244	-3.251	-3.256	-3.261	-3.265	-3.268	-3.269	-3.269	-3.266	-3.265	-3.260	-3.256	-3.250	-3.242	-3.234	-3.225	-3.212	-3.201	-3.188	-3.175	-3.159	-3.141	-3.124	-3.105	-3.085	-3.066	-3.042	-3.020	-2.996	-2.972	-2.946	-2.920	-2.894	-2.865	-2.836	-2.808	-2.778	-2.746	-2.716	-2.682	-2.650	-2.618	-2.584	-2.549	-2.515	-2.479	-2.442	-2.408	-2.371	-2.334	-2.298	-2.259	-2.220	-2.184	-2.145	-2.105	-2.066	-2.027	-1.989	-1.949	-1.910	-1.870	-1.830	-1.789	-1.749	-1.708	-1.668	-1.626	-1.585	-1.544	-1.502	-1.461	-1.419	-1.378	-1.335	-1.294	-1.251	-1.209	-1.166	-1.124	-1.080	-1.038	-0.995	-0.952	-0.909	-0.865	-0.822	-0.779	-0.735	-0.692	-0.648	-0.605	-0.561	-0.518	-0.474	-0.430	-0.388	-0.344	-0.301	-0.258	-0.215	-0.172	-0.131	-0.088	-0.046	-0.006	0.036	0.076	0.116	0.156	0.194	0.232	0.270	0.309	0.345	0.380	0.416	0.450	0.482	0.515	0.548	0.579	0.609	0.639	0.666	0.692	0.719	0.745	0.769	0.790	0.812	0.834	0.852	0.870	0.886	0.904	0.918	0.931	0.944	0.955	0.965	0.974	0.981	0.988	0.994	0.998	1.000	1.001	1.002	1.001	1.000	0.999	0.995	0.990	0.984	0.978	0.971	0.964	0.954	0.945	0.935	0.922	0.911	0.899	0.886	0.871	0.859	0.844	0.829	0.814	0.799	0.784	0.768	0.751	0.736	0.721	0.704	0.689	0.674	0.656	0.641	0.626	0.611	0.598	0.584	0.570	0.558	0.544	0.531	0.520	0.510	0.499	0.489	0.479	0.470	0.461	0.454	0.448	0.441	0.435	0.430	0.425	0.421	0.418	0.416	0.412	0.411	0.410	0.410	0.409	0.409	0.409	0.409	0.410	0.410	0.412	0.414	0.415	0.415	0.418	0.419	0.421	0.421	0.422	0.424	0.424	0.425	0.425	0.425	0.424	0.424	0.422	0.420	0.419	0.415	0.412	0.410	0.405	0.400	0.396	0.390	0.382	0.376	0.369	0.360	0.352	0.342	0.332	0.322	0.311	0.301	0.290	0.276	0.265	0.251	0.239	0.225	0.211	0.198	0.182	0.168	0.152	0.138	0.122	0.108	0.092	0.076	0.061	0.046	0.031	0.015	0.000	-0.014	-0.029	-0.042	-0.056	-0.071	-0.085	-0.098	-0.111	-0.122	-0.135	-0.146	-0.158	-0.169	-0.178	-0.188	-0.198	-0.206	-0.212	-0.220	-0.226	-0.232	-0.238	-0.244	-0.246	-0.251	-0.254	-0.256	-0.256	-0.259	-0.259	-0.256	-0.255	-0.252	-0.251	-0.246	-0.242	-0.238	-0.232	-0.226	-0.220	-0.211	-0.205	-0.196	-0.186	-0.176	-0.166	-0.155	-0.144	-0.132	-0.119	-0.106	-0.092	-0.079	-0.065	-0.050	-0.035	-0.019	-0.004	0.012	0.030	0.046	0.064	0.081	0.099	0.118	0.136	0.154	0.174	0.191	0.211	0.231	0.250	0.270	0.290	0.311	0.331	0.351	0.371	0.392	0.414	0.434	0.455	0.476	0.499	0.520	0.541	0.565	0.586	0.609	0.630	0.652	0.676	0.699	0.721	0.744	0.768	0.791	0.815	0.839	0.862	0.886	0.910	0.935	0.959	0.984	1.009	1.034	1.059	1.082	1.108	1.132	1.159	1.184	1.209	1.234	1.259	1.284	1.309	1.335	1.359	1.384	1.409	1.434	1.458	1.484	1.508	1.531	1.555	1.579	1.601	1.624	1.646	1.670	1.691	1.712	1.734	1.754	1.775	1.795	1.814	1.832	1.851	1.869	1.886	1.904	1.920	1.936	1.951	1.966	1.981	1.995	2.009	2.021	2.034	2.045	2.056	2.068	2.079	2.088	2.098	2.105	2.115	2.121	2.129	2.136	2.142	2.149	2.154	2.159	2.164	2.169	2.172	2.176	2.179	2.181	2.185	2.186	2.188	2.190	2.191	2.192	2.194	2.194	2.194	2.194	2.194	2.192	2.192	2.191	2.190	2.189	2.186	2.185	2.182	2.180	2.178	2.175	2.171	2.168	2.164	2.160	2.155	2.151	2.148	2.141	2.135	2.130	2.124	2.118	2.111	2.104	2.096	2.089	2.080	2.071	2.062	2.052	2.044	2.034	2.022	2.011	2.000	1.989	1.975	1.962	1.950	1.935	1.920	1.906	1.890	1.874	1.858	1.840	1.822	1.805	1.786	1.769	1.748	1.729	1.708	1.688	1.666	1.644	1.622	1.600	1.576	1.552	1.530	1.505	1.480	1.455	1.428	1.401	1.375	1.349	1.321	1.294	1.266	1.238	1.209	1.179	1.150	1.120	1.091	1.060	1.030	0.999	0.966	0.936	0.904	0.871	0.838	0.806	0.772	0.739	0.705	0.671	0.638	0.602	0.568	0.534	0.499	0.464	0.428	0.392	0.356	0.320	0.284	0.248	0.211	0.175	0.138	0.101	0.064	0.026	-0.010	-0.048	-0.085	-0.122	-0.160	-0.195	-0.232	-0.270	-0.306	-0.342	-0.381	-0.418	-0.452	-0.489	-0.524	-0.560	-0.595	-0.631	-0.664	-0.699	-0.732	-0.766	-0.800	-0.834	-0.866	-0.899	-0.931	-0.962	-0.994	-1.025	-1.056	-1.086	-1.116	-1.146	-1.176	-1.205	-1.232	-1.261	-1.289	-1.316	-1.344	-1.370	-1.398	-1.424	-1.450	-1.476	-1.502	-1.528	-1.554	-1.580	-1.605	-1.630	-1.656	-1.682	-1.709	-1.735	-1.761	-1.788	-1.814	-1.840	-1.868	-1.895	-1.922	-1.950	-1.979	-2.007	-2.038	-2.066	-2.096	-2.128	-2.159	-2.190	-2.221	-2.254	-2.286	-2.319	-2.352	-2.386	-2.421	-2.455	-2.491	-2.528	-2.562	-2.599	-2.635	-2.672	-2.710	-2.748	-2.784	-2.821	-2.860	-2.896	-2.935	-2.972	-3.010	-3.048	-3.084	-3.121	-3.159	-3.195	-3.232	-3.268	-3.304	-3.340	-3.374	-3.409	-3.442	-3.476	-3.509	-3.541	-3.572	-3.602	-3.632	-3.662	-3.690	-3.719	-3.746	-3.772	-3.798	-3.822	-3.846	-3.869	-3.891	-3.912	-3.934	-3.954	-3.972	-3.989	-4.008	-4.022	-4.039	-4.052	-4.066	-4.080	-4.093	-4.104	-4.114	-4.122	-4.132	-4.140	-4.146	-4.152	-4.158	-4.162	-4.166	-4.169	-4.171	-4.172	-4.174	-4.172	-4.172	-4.171	-4.168	-4.165	-4.161	-4.156	-4.151	-4.146	-4.139	-4.131	-4.124	-4.115	-4.105	-4.096	-4.086	-4.074	-4.062	-4.051	-4.037	-4.025	-4.011	-3.998	-3.981	-3.966	-3.951	-3.935	-3.918	-3.901	-3.884	-3.866	-3.849	-3.830	-3.811	-3.794	-3.774	-3.756	-3.738	-3.719	-3.699	-3.680	-3.660	-3.641	-3.622	-3.602	-3.584	-3.564	-3.545	-3.526	-3.506	-3.488	-3.469	-3.449	-3.430	-3.412	-3.394	-3.376	-3.356	-3.339	-3.320	-3.302	-3.285	-3.268	-3.250	-3.232	-3.215	-3.199	-3.181	-3.164	-3.148	-3.130	-3.112	-3.096	-3.079	-3.061	-3.045	-3.028	-3.009	-2.991	-2.974	-2.956	-2.936	-2.919	-2.899	-2.879	-2.860	-2.839	-2.819	-2.798	-2.776	-2.754	-2.731	-2.708	-2.684	-2.660	-2.634	-2.609	-2.581	-2.555	-2.525	-2.496	-2.468	-2.438	-2.406	-2.372	-2.339	-2.305	-2.271	-2.236	-2.199	-2.162	-2.124	-2.085	-2.046	-2.005	-1.964	-1.921	-1.879	-1.835	-1.791	-1.746	-1.700	-1.655	-1.609	-1.560	-1.512	-1.464	-1.416	-1.366	-1.318	-1.268	-1.219	-1.168	-1.118	-1.066	-1.016	-0.966	-0.916	-0.868	-0.816	-0.768	-0.719	-0.669	-0.620	-0.572	-0.526	-0.479	-0.431	-0.386	-0.341	-0.296	-0.254	-0.211	-0.169	-0.129	-0.089	-0.050	-0.011	0.025	0.061	0.096	0.130	0.164	0.196	0.228	0.256	0.286	0.314	0.340	0.366	0.390	0.414	0.436	0.458	0.479	0.498	0.518	0.535	0.552	0.568	0.582	0.599	0.611	0.625	0.638	0.649	0.660	0.670	0.680	0.690	0.698	0.705	0.714	0.720	0.728	0.734	0.739	0.745	0.750	0.755	0.760	0.765	0.769	0.771	0.776	0.779	0.782	0.788	0.790	0.794	0.798	0.801	0.805	0.809	0.812	0.816	0.821	0.825	0.830	0.835	0.839	0.844	0.850	0.855	0.861	0.866	0.874	0.880	0.886	0.894	0.901	0.910	0.918	0.925	0.932	0.942	0.952	0.961	0.970	0.980	0.989	0.999	1.009	1.018	1.028	1.038	1.048	1.058	1.068	1.076	1.086	1.095	1.105	1.112	1.121	1.130	1.136	1.145	1.151	1.158	1.164	1.170	1.175	1.180	1.184	1.186	1.190	1.192	1.194	1.196	1.196	1.196	1.195	1.195	1.194	1.190	1.189	1.185	1.181	1.178	1.172	1.168	1.162	1.158	1.151	1.145	1.140	1.132	1.126	1.119	1.111	1.105	1.099	1.091	1.086	1.079	1.072	1.066	1.060	1.055	1.050	1.044	1.039	1.035	1.031	1.028	1.024	1.021	1.019	1.016	1.014	1.012	1.011	1.010	1.010	1.010	1.010	1.010	1.011	1.012	1.012	1.014	1.015	1.016	1.019	1.020	1.021	1.024	1.024	1.026	1.026	1.028	1.029	1.029	1.029	1.029	1.029	1.028	1.026	1.026	1.024	1.022	1.019	1.016	1.012	1.009	1.004	0.999	0.992	0.986	0.981	0.972	0.966	0.958	0.949	0.940	0.930	0.919	0.910	0.898	0.886	0.874	0.861	0.848	0.834	0.821	0.806	0.791	0.776	0.761	0.745	0.729	0.711	0.695	0.678	0.660	0.642	0.624	0.605	0.588	0.569	0.548	0.529	0.509	0.490	0.470	0.449	0.429	0.408	0.388	0.368	0.348	0.326	0.306	0.285	0.265	0.244	0.224	0.204	0.184	0.164	0.144	0.122	0.102	0.084	0.065	0.045	0.026	0.009	-0.009	-0.026	-0.045	-0.062	-0.079	-0.096	-0.111	-0.128	-0.144	-0.158	-0.172	-0.188	-0.201	-0.215	-0.228	-0.241	-0.254	-0.266	-0.279	-0.290	-0.301	-0.311	-0.322	-0.332	-0.344	-0.354	-0.364	-0.374	-0.384	-0.392	-0.402	-0.411	-0.420	-0.430	-0.438	-0.448	-0.458	-0.466	-0.475	-0.485	-0.495	-0.504	-0.512	-0.522	-0.532	-0.544	-0.554	-0.564	-0.572	-0.584	-0.595	-0.605	-0.616	-0.628	-0.639	-0.651	-0.662	-0.674	-0.686	-0.699	-0.711	-0.724	-0.736	-0.749	-0.762	-0.775	-0.789	-0.801	-0.815	-0.829	-0.842	-0.856	-0.870	-0.884	-0.898	-0.911	-0.925	-0.939	-0.952	-0.966	-0.981	-0.994	-1.008	-1.021	-1.035	-1.049	-1.061	-1.075	-1.089	-1.101	-1.114	-1.128	-1.140	-1.152	-1.165	-1.176	-1.189	-1.201	-1.212	-1.224	-1.236	-1.248	-1.258	-1.269	-1.280	-1.290	-1.299	-1.309	-1.319	-1.328	-1.336	-1.345	-1.352	-1.361	-1.366	-1.374	-1.380	-1.388	-1.392	-1.398	-1.401	-1.406	-1.410	-1.412	-1.415	-1.418	-1.419	-1.420	-1.421	-1.420	-1.420	-1.419	-1.416	-1.414	-1.411	-1.408	-1.404	-1.399	-1.394	-1.388	-1.381	-1.374	-1.366	-1.358	-1.349	-1.340	-1.330	-1.319	-1.308	-1.296	-1.284	-1.271	-1.259	-1.244	-1.231	-1.216	-1.201	-1.186	-1.170	-1.155	-1.138	-1.121	-1.104	-1.088	-1.070	-1.051	-1.035	-1.016	-0.998	-0.979	-0.960	-0.941	-0.922	-0.904	-0.884	-0.866	-0.846	-0.828	-0.808	-0.790	-0.770	-0.751	-0.734	-0.715	-0.696	-0.679	-0.660	-0.642	-0.625	-0.608	-0.590	-0.574	-0.556	-0.540	-0.524	-0.509	-0.494	-0.478	-0.462	-0.449	-0.435	-0.419	-0.406	-0.392	-0.379	-0.365	-0.351	-0.339	-0.326	-0.315	-0.301	-0.289	-0.278	-0.265	-0.254	-0.241	-0.229	-0.219	-0.206	-0.195	-0.182	-0.170	-0.159	-0.146	-0.134	-0.121	-0.109	-0.096	-0.084	-0.071	-0.059	-0.045	-0.032	-0.020	-0.006	0.008	0.021	0.035	0.050	0.064	0.076	0.091	0.105	0.120	0.134	0.149	0.162	0.175	0.189	0.204	0.216	0.230	0.244	0.255	0.268	0.280	0.292	0.302	0.314	0.322	0.334	0.342	0.351	0.359	0.366	0.374	0.380	0.385	0.390	0.394	0.398	0.400	0.402	0.404	0.405	0.405	0.405	0.404	0.402	0.400	0.399	0.395	0.391	0.388	0.382	0.379	0.374	0.366	0.361	0.355	0.349	0.341	0.335	0.329	0.321	0.314	0.308	0.300	0.295	0.288	0.281	0.275	0.269	0.265	0.260	0.255	0.251	0.248	0.245	0.241	0.239	0.238	0.238	0.235	0.236	0.238	0.239	0.240	0.242	0.246	0.250	0.255	0.260	0.266	0.271	0.279	0.286	0.294	0.302	0.312	0.321	0.331	0.340	0.351	0.362	0.374	0.385	0.398	0.410	0.421	0.434	0.446	0.458	0.471	0.484	0.496	0.509	0.520	0.534	0.545	0.556	0.569	0.580	0.590	0.601	0.611	0.621	0.630	0.639	0.648	0.655	0.662	0.670	0.675	0.681	0.686	0.690	0.694	0.696	0.700	0.701	0.702	0.702	0.702	0.701	0.701	0.699	0.695	0.692	0.689	0.682	0.678	0.671	0.665	0.659	0.651	0.642	0.634	0.625	0.615	0.605	0.594	0.582	0.572	0.560	0.548	0.536	0.524	0.511	0.498	0.484	0.471	0.459	0.445	0.430	0.418	0.404	0.391	0.378	0.364	0.351	0.339	0.326	0.314	0.301	0.290	0.278	0.266	0.256	0.245	0.235	0.225	0.215	0.206	0.198	0.188	0.180	0.172	0.165	0.158	0.152	0.146	0.140	0.134	0.129	0.125	0.120	0.116	0.112	0.109	0.105	0.102	0.100	0.096	0.094	0.091	0.089	0.086	0.082	0.081	0.079	0.076	0.072	0.070	0.066	0.062	0.059	0.056	0.051	0.046	0.041	0.036	0.030	0.024	0.018	0.011	0.002	-0.005	-0.014	-0.022	-0.031	-0.041	-0.051	-0.062	-0.074	-0.084	-0.096	-0.109	-0.121	-0.134	-0.148	-0.161	-0.175	-0.189	-0.204	-0.219	-0.232	-0.248	-0.261	-0.278	-0.291	-0.306	-0.320	-0.335	-0.349	-0.362	-0.376	-0.389	-0.401	-0.414	-0.425	-0.436	-0.446	-0.456	-0.465	-0.474	-0.482	-0.489	-0.495	-0.500	-0.505	-0.509	-0.511	-0.515	-0.516	-0.516	-0.518	-0.516	-0.512	-0.511	-0.507	-0.504	-0.498	-0.494	-0.488	-0.480	-0.472	-0.465	-0.455	-0.446	-0.436	-0.426	-0.416	-0.405	-0.394	-0.381	-0.369	-0.358	-0.345	-0.332	-0.320	-0.308	-0.295	-0.282	-0.269	-0.256	-0.244	-0.231	-0.219	-0.206	-0.194	-0.182	-0.170	-0.159	-0.148	-0.135	-0.124	-0.114	-0.102	-0.092	-0.081	-0.072	-0.061	-0.052	-0.042	-0.032	-0.025	-0.015	-0.008	0.002	0.010	0.019	0.026	0.035	0.042	0.051	0.059	0.066	0.072	0.080	0.086	0.092	0.100	0.106	0.114	0.119	0.126	0.131	0.138	0.144	0.149	0.155	0.160	0.165	0.170	0.175	0.179	0.185	0.189	0.192	0.196	0.201	0.204	0.208	0.210	0.215	0.218	0.221	0.222	0.225	0.228	0.230	0.231	0.234	0.235	0.236	0.239	0.240	0.241	0.242	0.244	0.246	0.248	0.248	0.249	0.250	0.251	0.252	0.254	0.255	0.256	0.259	0.260	0.261	0.264	0.265	0.268	0.269	0.271	0.274	0.278	0.279	0.281	0.284	0.286	0.290	0.292	0.295	0.298	0.300	0.302	0.305	0.308	0.310	0.312	0.315	0.316	0.319	0.319	0.321	0.321	0.321	0.321	0.321	0.320	0.319	0.318	0.315	0.311	0.309	0.304	0.300	0.295	0.289	0.282	0.276	0.269	0.260	0.252	0.242	0.234	0.221	0.211	0.200	0.188	0.175	0.162	0.149	0.134	0.120	0.105	0.090	0.075	0.059	0.044	0.026	0.010	-0.006	-0.022	-0.040	-0.056	-0.072	-0.090	-0.106	-0.122	-0.139	-0.155	-0.170	-0.186	-0.201	-0.216	-0.231	-0.246	-0.260	-0.274	-0.288	-0.301	-0.314	-0.325	-0.338	-0.349	-0.360	-0.370	-0.381	-0.392	-0.401	-0.410	-0.420	-0.428	-0.436	-0.445	-0.452	-0.460	-0.468	-0.476	-0.481	-0.489	-0.496	-0.504	-0.510	-0.516	-0.525	-0.531	-0.539	-0.546	-0.555	-0.562	-0.570	-0.579	-0.588	-0.596	-0.605	-0.612	-0.622	-0.634	-0.644	-0.654	-0.665	-0.676	-0.686	-0.698	-0.711	-0.722	-0.734	-0.748	-0.760	-0.772	-0.786	-0.800	-0.814	-0.828	-0.840	-0.854	-0.869	-0.881	-0.895	-0.908	-0.921	-0.934	-0.946	-0.960	-0.971	-0.984	-0.996	-1.008	-1.018	-1.028	-1.038	-1.048	-1.056	-1.065	-1.074	-1.081	-1.088	-1.094	-1.101	-1.106	-1.110	-1.115	-1.119	-1.121	-1.124	-1.126	-1.128	-1.129	-1.130	-1.130	-1.130	-1.130	-1.129	-1.126	-1.125	-1.124	-1.121	-1.119	-1.115	-1.112	-1.109	-1.106	-1.101	-1.099	-1.095	-1.091	-1.088	-1.084	-1.080	-1.076	-1.072	-1.069	-1.065	-1.061	-1.059	-1.055	-1.052	-1.049	-1.046	-1.042	-1.040	-1.038	-1.035	-1.032	-1.030	-1.028	-1.025	-1.022	-1.020	-1.019	-1.016	-1.015	-1.012	-1.010	-1.008	-1.006	-1.004	-1.002	-1.000	-0.998	-0.995	-0.992	-0.990	-0.986	-0.985	-0.981	-0.978	-0.975	-0.971	-0.968	-0.965	-0.960	-0.956	-0.951	-0.948	-0.942	-0.939	-0.934	-0.929	-0.924	-0.920	-0.914	-0.909	-0.902	-0.898	-0.892	-0.886	-0.880	-0.874	-0.868	-0.861	-0.855	-0.849	-0.842	-0.836	-0.830	-0.822	-0.818	-0.810	-0.805	-0.798	-0.792	-0.785	-0.780	-0.774	-0.768	-0.761	-0.756	-0.750	-0.744	-0.738	-0.732	-0.728	-0.721	-0.716	-0.711	-0.706	-0.700	-0.696	-0.691	-0.686	-0.682	-0.678	-0.674	-0.670	-0.666	-0.661	-0.659	-0.655	-0.652	-0.650	-0.646	-0.644	-0.642	-0.640	-0.639	-0.636	-0.635	-0.635	-0.634	-0.634	-0.632	-0.632	-0.634	-0.634	-0.635	-0.635	-0.636	-0.638	-0.640	-0.641	-0.644	-0.646	-0.649	-0.652	-0.655	-0.659	-0.661	-0.665	-0.669	-0.672	-0.678	-0.681	-0.685	-0.690	-0.694	-0.699	-0.704	-0.708	-0.712	-0.716	-0.721	-0.726	-0.730	-0.735	-0.738	-0.742	-0.748	-0.751	-0.755	-0.758	-0.761	-0.765	-0.768	-0.771	-0.775	-0.778	-0.780	-0.782	-0.785	-0.788	-0.789	-0.791	-0.791	-0.794	-0.795	-0.796	-0.796	-0.799	-0.799	-0.799	-0.800	-0.800	-0.800	-0.800	-0.800	-0.800	-0.799	-0.800	-0.800	-0.799	-0.798	-0.798	-0.798	-0.796	-0.796	-0.795	-0.794	-0.794	-0.792	-0.792	-0.791	-0.789	-0.789	-0.786	-0.785	-0.782	-0.781	-0.779	-0.776	-0.775	-0.771	-0.769	-0.765	-0.761	-0.759	-0.755	-0.750	-0.746	-0.741	-0.736	-0.731	-0.725	-0.719	-0.711	-0.705	-0.698	-0.690	-0.682	-0.674	-0.664	-0.655	-0.646	-0.636	-0.626	-0.615	-0.604	-0.592	-0.581	-0.570	-0.558	-0.545	-0.532	-0.520	-0.507	-0.494	-0.481	-0.468	-0.455	-0.441	-0.429	-0.416	-0.402	-0.391	-0.378	-0.366	-0.354	-0.342	-0.330	-0.320	-0.310	-0.300	-0.291	-0.281	-0.274	-0.265	-0.259	-0.252	-0.246	-0.241	-0.236	-0.234	-0.230	-0.228	-0.226	-0.226	-0.225	-0.226	-0.228	-0.230	-0.232	-0.236	-0.241	-0.245	-0.252	-0.258	-0.265	-0.272	-0.280	-0.289	-0.298	-0.306	-0.316	-0.328	-0.338	-0.349	-0.360	-0.371	-0.382	-0.394	-0.406	-0.419	-0.430	-0.442	-0.454	-0.466	-0.476	-0.488	-0.499	-0.509	-0.519	-0.529	-0.538	-0.546	-0.554	-0.562	-0.570	-0.576	-0.581	-0.588	-0.592	-0.598	-0.600	-0.604	-0.605	-0.608	-0.609	-0.610	-0.609	-0.609	-0.606	-0.604	-0.601	-0.599	-0.595	-0.590	-0.585	-0.580	-0.574	-0.568	-0.561	-0.555	-0.546	-0.540	-0.532	-0.524	-0.516	-0.509	-0.500	-0.491	-0.484	-0.475	-0.468	-0.460	-0.451	-0.444	-0.436	-0.430	-0.422	-0.415	-0.410	-0.404	-0.398	-0.391	-0.386	-0.381	-0.378	-0.372	-0.369	-0.365	-0.362	-0.359	-0.356	-0.354	-0.352	-0.350	-0.349	-0.348	-0.346	-0.345	-0.345	-0.344	-0.342	-0.342	-0.342	-0.341	-0.340	-0.339	-0.339	-0.338	-0.336	-0.334	-0.332	-0.331	-0.328	-0.325	-0.322	-0.319	-0.315	-0.311	-0.305	-0.300	-0.295	-0.289	-0.282	-0.275	-0.269	-0.260	-0.252	-0.244	-0.235	-0.225	-0.215	-0.205	-0.194	-0.182	-0.171	-0.160	-0.149	-0.138	-0.125	-0.112	-0.100	-0.089	-0.076	-0.064	-0.051	-0.039	-0.028	-0.015	-0.004	0.008	0.018	0.029	0.039	0.049	0.058	0.066	0.075	0.082	0.090	0.098	0.102	0.109	0.112	0.118	0.121	0.124	0.125	0.128	0.129	0.129	0.128	0.126	0.125	0.121	0.119	0.115	0.111	0.106	0.101	0.095	0.089	0.080	0.072	0.066	0.056	0.048	0.039	0.030	0.019	0.009	-0.001	-0.011	-0.022	-0.034	-0.045	-0.055	-0.068	-0.079	-0.090	-0.101	-0.112	-0.125	-0.136	100.000	5.000	2.000	1.000	4.000	0.000	0.000	0.000	0.000	0.000	0.000	0.000	0.000	0.000	0.000	0.000	0.000	0.000	1.889	1.870	1.852	1.834	1.816	1.798	1.781	1.764	1.746	1.730	1.714	1.698	1.682	1.668	1.654	1.639	1.625	1.612	1.600	1.588	1.575	1.564	1.552	1.542	1.531	1.522	1.512	1.504	1.495	1.488	1.480	1.470	1.462	1.456	1.449	1.442	1.434	1.428	1.421	1.414	1.406	1.400	1.392	1.385	1.379	1.370	1.361	1.354	1.345	1.336	1.326	1.318	1.306	1.298	1.285	1.274	1.262	1.250	1.238	1.225	1.211	1.196	1.181	1.168	1.151	1.135	1.119	1.102	1.086	1.069	1.050	1.032	1.012	0.995	0.975	0.956	0.936	0.916	0.896	0.878	0.858	0.836	0.816	0.796	0.775	0.756	0.735	0.715	0.696	0.676	0.656	0.638	0.619	0.600	0.581	0.562	0.545	0.528	0.510	0.492	0.476	0.461	0.444	0.429	0.415	0.400	0.386	0.372	0.359	0.346	0.334	0.321	0.309	0.298	0.288	0.276	0.266	0.256	0.246	0.238	0.228	0.219	0.210	0.201	0.194	0.186	0.179	0.172	0.165	0.158	0.151	0.144	0.138	0.131	0.125	0.119	0.112	0.106	0.100	0.094	0.088	0.082	0.075	0.069	0.062	0.056	0.050	0.044	0.038	0.030	0.024	0.016	0.008	0.000	-0.009	-0.016	-0.025	-0.034	-0.044	-0.054	-0.064	-0.074	-0.086	-0.098	-0.109	-0.122	-0.136	-0.150	-0.164	-0.179	-0.195	-0.212	-0.229	-0.248	-0.265	-0.285	-0.305	-0.326	-0.349	-0.371	-0.395	-0.419	-0.445	-0.470	-0.498	-0.525	-0.554	-0.584	-0.614	-0.644	-0.675	-0.706	-0.740	-0.774	-0.808	-0.842	-0.878	-0.914	-0.950	-0.988	-1.025	-1.061	-1.099	-1.136	-1.175	-1.212	-1.250	-1.289	-1.326	-1.365	-1.402	-1.440	-1.476	-1.514	-1.549	-1.585	-1.620	-1.655	-1.688	-1.720	-1.751	-1.782	-1.812	-1.841	-1.870	-1.896	-1.922	-1.948	-1.970	-1.992	-2.014	-2.034	-2.052	-2.070	-2.086	-2.101	-2.115	-2.128	-2.139	-2.149	-2.158	-2.165	-2.172	-2.178	-2.182	-2.186	-2.188	-2.190	-2.190	-2.189	-2.189	-2.188	-2.185	-2.182	-2.179	-2.174	-2.170	-2.165	-2.161	-2.156	-2.151	-2.146	-2.141	-2.136	-2.132	-2.128	-2.122	-2.119	-2.116	-2.112	-2.111	-2.109	-2.108	-2.108	-2.109	-2.110	-2.111	-2.114	-2.118	-2.121	-2.128	-2.132	-2.139	-2.148	-2.156	-2.165	-2.176	-2.188	-2.199	-2.214	-2.226	-2.241	-2.258	-2.272	-2.289	-2.306	-2.324	-2.342	-2.362	-2.381	-2.401	-2.422	-2.442	-2.462	-2.485	-2.505	-2.528	-2.549	-2.571	-2.592	-2.612	-2.634	-2.655	-2.676	-2.698	-2.716	-2.738	-2.756	-2.775	-2.794	-2.811	-2.828	-2.845	-2.860	-2.875	-2.889	-2.902	-2.915	-2.928	-2.939	-2.949	-2.958	-2.968	-2.974	-2.981	-2.988	-2.992	-2.996	-2.999	-3.002	-3.004	-3.004	-3.005	-3.004	-3.001	-3.000	-2.996	-2.992	-2.988	-2.982	-2.978	-2.970	-2.964	-2.955	-2.948	-2.939	-2.930	-2.920	-2.912	-2.901	-2.891	-2.881	-2.871	-2.861	-2.851	-2.841	-2.830	-2.820	-2.810	-2.801	-2.791	-2.782	-2.774	-2.765	-2.756	-2.750	-2.742	-2.738	-2.730	-2.726	-2.721	-2.718	-2.715	-2.714	-2.712	-2.712	-2.712	-2.714	-2.716	-2.719	-2.724	-2.729	-2.735	-2.741	-2.750	-2.758	-2.766	-2.778	-2.789	-2.801	-2.814	-2.828	-2.841	-2.856	-2.871	-2.888	-2.904	-2.921	-2.939	-2.956	-2.975	-2.994	-3.012	-3.031	-3.051	-3.070	-3.089	-3.109	-3.128	-3.146	-3.165	-3.182	-3.200	-3.218	-3.235	-3.251	-3.266	-3.281	-3.296	-3.309	-3.321	-3.331	-3.342	-3.350	-3.360	-3.365	-3.372	-3.376	-3.380	-3.381	-3.382	-3.381	-3.379	-3.376	-3.371	-3.365	-3.358	-3.348	-3.338	-3.325	-3.311	-3.296	-3.281	-3.264	-3.245	-3.224	-3.204	-3.180	-3.156	-3.131	-3.105	-3.079	-3.050	-3.021	-2.990	-2.960	-2.929	-2.895	-2.862	-2.829	-2.795	-2.760	-2.725	-2.690	-2.654	-2.618	-2.581	-2.545	-2.509	-2.471	-2.435	-2.399	-2.362	-2.326	-2.291	-2.256	-2.221	-2.188	-2.152	-2.119	-2.086	-2.054	-2.022	-1.990	-1.961	-1.931	-1.902	-1.875	-1.848	-1.822	-1.796	-1.771	-1.748	-1.725	-1.702	-1.681	-1.661	-1.642	-1.624	-1.606	-1.590	-1.574	-1.559	-1.545	-1.531	-1.519	-1.505	-1.494	-1.484	-1.475	-1.465	-1.456	-1.449	-1.440	-1.434	-1.426	-1.420	-1.416	-1.410	-1.405	-1.401	-1.398	-1.392	-1.389	-1.385	-1.382	-1.379	-1.375	-1.371	-1.369	-1.366	-1.362	-1.359	-1.356	-1.352	-1.350	-1.346	-1.342	-1.338	-1.334	-1.329	-1.324	-1.319	-1.314	-1.308	-1.302	-1.296	-1.288	-1.281	-1.272	-1.264	-1.255	-1.245	-1.235	-1.224	-1.214	-1.202	-1.190	-1.178	-1.166	-1.152	-1.138	-1.124	-1.109	-1.094	-1.079	-1.062	-1.046	-1.030	-1.012	-0.996	-0.979	-0.961	-0.944	-0.925	-0.909	-0.891	-0.872	-0.855	-0.838	-0.820	-0.802	-0.786	-0.769	-0.752	-0.736	-0.721	-0.706	-0.691	-0.678	-0.665	-0.651	-0.639	-0.629	-0.618	-0.608	-0.598	-0.589	-0.582	-0.575	-0.569	-0.564	-0.559	-0.555	-0.554	-0.550	-0.549	-0.549	-0.549	-0.550	-0.552	-0.554	-0.556	-0.561	-0.564	-0.569	-0.572	-0.579	-0.584	-0.590	-0.595	-0.601	-0.606	-0.612	-0.619	-0.625	-0.630	-0.635	-0.641	-0.645	-0.650	-0.654	-0.656	-0.659	-0.661	-0.664	-0.665	-0.665	-0.665	-0.664	-0.661	-0.659	-0.655	-0.651	-0.646	-0.640	-0.634	-0.626	-0.619	-0.610	-0.600	-0.591	-0.579	-0.568	-0.556	-0.544	-0.530	-0.518	-0.504	-0.490	-0.475	-0.461	-0.446	-0.432	-0.418	-0.402	-0.390	-0.375	-0.360	-0.346	-0.334	-0.320	-0.309	-0.296	-0.285	-0.274	-0.265	-0.255	-0.246	-0.239	-0.231	-0.225	-0.220	-0.216	-0.212	-0.210	-0.209	-0.209	-0.209	-0.211	-0.214	-0.218	-0.221	-0.228	-0.234	-0.241	-0.250	-0.259	-0.271	-0.281	-0.292	-0.306	-0.321	-0.335	-0.351	-0.368	-0.384	-0.401	-0.420	-0.438	-0.458	-0.476	-0.496	-0.518	-0.538	-0.560	-0.581	-0.602	-0.625	-0.648	-0.670	-0.692	-0.715	-0.739	-0.760	-0.782	-0.805	-0.829	-0.851	-0.874	-0.896	-0.916	-0.938	-0.960	-0.981	-1.001	-1.021	-1.041	-1.060	-1.079	-1.098	-1.115	-1.134	-1.151	-1.168	-1.184	-1.200	-1.215	-1.229	-1.242	-1.256	-1.269	-1.282	-1.294	-1.305	-1.315	-1.326	-1.335	-1.345	-1.352	-1.361	-1.370	-1.378	-1.385	-1.390	-1.398	-1.404	-1.409	-1.415	-1.420	-1.426	-1.431	-1.436	-1.440	-1.446	-1.450	-1.455	-1.460	-1.464	-1.469	-1.474	-1.478	-1.482	-1.489	-1.494	-1.500	-1.506	-1.512	-1.520	-1.528	-1.535	-1.541	-1.550	-1.559	-1.568	-1.578	-1.588	-1.599	-1.610	-1.620	-1.632	-1.646	-1.659	-1.672	-1.686	-1.700	-1.715	-1.732	-1.748	-1.765	-1.781	-1.800	-1.818	-1.836	-1.855	-1.875	-1.895	-1.915	-1.935	-1.955	-1.976	-1.999	-2.020	-2.042	-2.064	-2.085	-2.108	-2.130	-2.151	-2.174	-2.196	-2.218	-2.240	-2.261	-2.282	-2.304	-2.325	-2.345	-2.366	-2.386	-2.405	-2.424	-2.442	-2.460	-2.479	-2.494	-2.511	-2.526	-2.541	-2.555	-2.568	-2.581	-2.592	-2.604	-2.614	-2.624	-2.631	-2.638	-2.644	-2.650	-2.655	-2.659	-2.661	-2.664	-2.664	-2.664	-2.664	-2.662	-2.659	-2.656	-2.652	-2.646	-2.640	-2.634	-2.626	-2.619	-2.609	-2.600	-2.589	-2.579	-2.566	-2.554	-2.542	-2.530	-2.516	-2.502	-2.488	-2.472	-2.459	-2.442	-2.429	-2.414	-2.399	-2.382	-2.368	-2.352	-2.338	-2.322	-2.308	-2.292	-2.278	-2.264	-2.250	-2.236	-2.224	-2.211	-2.199	-2.186	-2.175	-2.165	-2.155	-2.145	-2.135	-2.126	-2.118	-2.110	-2.102	-2.096	-2.089	-2.084	-2.080	-2.075	-2.070	-2.068	-2.064	-2.062	-2.060	-2.059	-2.058	-2.058	-2.055	-2.056	-2.056	-2.056	-2.055	-2.056	-2.058	-2.059	-2.059	-2.060	-2.061	-2.061	-2.062	-2.064	-2.064	-2.064	-2.064	-2.064	-2.062	-2.062	-2.060	-2.059	-2.056	-2.052	-2.049	-2.045	-2.041	-2.036	-2.031	-2.024	-2.016	-2.009	-2.001	-1.992	-1.982	-1.972	-1.961	-1.950	-1.936	-1.924	-1.910	-1.896	-1.880	-1.866	-1.850	-1.834	-1.816	-1.799	-1.781	-1.764	-1.744	-1.726	-1.708	-1.688	-1.669	-1.650	-1.630	-1.611	-1.592	-1.574	-1.555	-1.536	-1.519	-1.500	-1.484	-1.466	-1.450	-1.435	-1.419	-1.405	-1.391	-1.379	-1.366	-1.354	-1.344	-1.332	-1.324	-1.316	-1.309	-1.301	-1.296	-1.290	-1.288	-1.282	-1.280	-1.279	-1.278	-1.278	-1.278	-1.278	-1.279	-1.281	-1.284	-1.286	-1.290	-1.292	-1.296	-1.300	-1.305	-1.308	-1.311	-1.315	-1.319	-1.322	-1.324	-1.326	-1.329	-1.330	-1.331	-1.331	-1.330	-1.329	-1.325	-1.322	-1.319	-1.314	-1.308	-1.300	-1.291	-1.282	-1.271	-1.259	-1.245	-1.231	-1.216	-1.199	-1.181	-1.162	-1.142	-1.120	-1.098	-1.074	-1.049	-1.022	-0.996	-0.968	-0.939	-0.910	-0.879	-0.848	-0.815	-0.782	-0.750	-0.715	-0.682	-0.649	-0.612	-0.579	-0.542	-0.507	-0.471	-0.438	-0.402	-0.366	-0.331	-0.296	-0.264	-0.229	-0.195	-0.162	-0.131	-0.099	-0.068	-0.038	-0.008	0.021	0.049	0.076	0.102	0.129	0.152	0.176	0.199	0.221	0.241	0.260	0.279	0.298	0.314	0.329	0.344	0.358	0.370	0.381	0.392	0.401	0.410	0.418	0.424	0.430	0.435	0.439	0.442	0.444	0.445	0.445	0.445	0.444	0.441	0.439	0.435	0.430	0.426	0.419	0.414	0.406	0.398	0.389	0.380	0.370	0.360	0.350	0.338	0.325	0.312	0.300	0.288	0.274	0.259	0.246	0.230	0.215	0.200	0.184	0.169	0.151	0.136	0.120	0.104	0.088	0.071	0.054	0.038	0.022	0.005	-0.010	-0.026	-0.041	-0.058	-0.072	-0.088	-0.104	-0.119	-0.132	-0.146	-0.160	-0.174	-0.186	-0.199	-0.211	-0.222	-0.235	-0.246	-0.256	-0.268	-0.278	-0.286	-0.296	-0.305	-0.314	-0.321	-0.330	-0.339	-0.345	-0.354	-0.361	-0.369	-0.375	-0.382	-0.389	-0.396	-0.402	-0.410	-0.418	-0.425	-0.431	-0.440	-0.448	-0.456	-0.465	-0.472	-0.482	-0.491	-0.501	-0.512	-0.522	-0.534	-0.545	-0.556	-0.570	-0.582	-0.595	-0.610	-0.624	-0.639	-0.654	-0.670	-0.685	-0.701	-0.718	-0.735	-0.751	-0.770	-0.786	-0.805	-0.821	-0.840	-0.858	-0.875	-0.892	-0.910	-0.926	-0.945	-0.961	-0.978	-0.992	-1.009	-1.024	-1.038	-1.051	-1.065	-1.076	-1.088	-1.098	-1.108	-1.118	-1.125	-1.132	-1.140	-1.145	-1.150	-1.152	-1.155	-1.156	-1.158	-1.158	-1.155	-1.154	-1.150	-1.145	-1.141	-1.135	-1.128	-1.120	-1.111	-1.102	-1.094	-1.081	-1.070	-1.059	-1.046	-1.034	-1.020	-1.008	-0.994	-0.979	-0.965	-0.950	-0.935	-0.920	-0.906	-0.891	-0.876	-0.861	-0.846	-0.831	-0.819	-0.804	-0.790	-0.778	-0.764	-0.752	-0.740	-0.729	-0.719	-0.709	-0.699	-0.689	-0.680	-0.671	-0.665	-0.658	-0.650	-0.645	-0.640	-0.635	-0.631	-0.628	-0.625	-0.621	-0.620	-0.620	-0.618	-0.618	-0.618	-0.618	-0.620	-0.620	-0.622	-0.625	-0.626	-0.630	-0.634	-0.636	-0.640	-0.645	-0.650	-0.654	-0.658	-0.664	-0.669	-0.672	-0.679	-0.685	-0.690	-0.695	-0.700	-0.705	-0.710	-0.716	-0.721	-0.728	-0.731	-0.736	-0.741	-0.745	-0.750	-0.754	-0.759	-0.762	-0.765	-0.769	-0.771	-0.774	-0.775	-0.778	-0.780	-0.780	-0.780	-0.781	-0.781	-0.780	-0.779	-0.778	-0.775	-0.771	-0.769	-0.765	-0.761	-0.758	-0.752	-0.746	-0.741	-0.735	-0.728	-0.721	-0.712	-0.706	-0.696	-0.689	-0.679	-0.670	-0.661	-0.650	-0.640	-0.630	-0.620	-0.610	-0.599	-0.589	-0.578	-0.568	-0.558	-0.548	-0.538	-0.528	-0.518	-0.509	-0.499	-0.490	-0.482	-0.474	-0.466	-0.460	-0.455	-0.449	-0.445	-0.440	-0.436	-0.434	-0.431	-0.431	-0.430	-0.431	-0.432	-0.434	-0.438	-0.441	-0.446	-0.451	-0.458	-0.465	-0.474	-0.481	-0.491	-0.502	-0.512	-0.525	-0.539	-0.551	-0.565	-0.579	-0.595	-0.610	-0.628	-0.644	-0.661	-0.679	-0.698	-0.715	-0.734	-0.752	-0.770	-0.790	-0.809	-0.828	-0.848	-0.866	-0.885	-0.904	-0.922	-0.940	-0.960	-0.978	-0.995	-1.012	-1.030	-1.046	-1.062	-1.079	-1.094	-1.109	-1.122	-1.138	-1.151	-1.164	-1.176	-1.189	-1.200	-1.210	-1.221	-1.231	-1.241	-1.250	-1.260	-1.268	-1.276	-1.284	-1.291	-1.299	-1.306	-1.312	-1.319	-1.325	-1.332	-1.338	-1.344	-1.349	-1.354	-1.360	-1.366	-1.371	-1.378	-1.382	-1.390	-1.395	-1.401	-1.408	-1.415	-1.420	-1.428	-1.435	-1.442	-1.450	-1.458	-1.466	-1.475	-1.484	-1.492	-1.502	-1.512	-1.522	-1.531	-1.541	-1.552	-1.562	-1.574	-1.585	-1.596	-1.608	-1.619	-1.630	-1.641	-1.652	-1.665	-1.676	-1.688	-1.699	-1.709	-1.720	-1.730	-1.741	-1.752	-1.762	-1.771	-1.780	-1.790	-1.799	-1.806	-1.814	-1.822	-1.829	-1.836	-1.842	-1.848	-1.852	-1.858	-1.861	-1.864	-1.868	-1.870	-1.870	-1.871	-1.871	-1.870	-1.870	-1.869	-1.866	-1.862	-1.860	-1.856	-1.851	-1.846	-1.840	-1.834	-1.826	-1.819	-1.810	-1.801	-1.791	-1.782	-1.771	-1.760	-1.749	-1.736	-1.724	-1.711	-1.698	-1.682	-1.669	-1.654	-1.638	-1.621	-1.605	-1.589	-1.571	-1.554	-1.535	-1.516	-1.498	-1.479	-1.460	-1.440	-1.420	-1.400	-1.380	-1.359	-1.339	-1.316	-1.296	-1.274	-1.254	-1.232	-1.210	-1.189	-1.168	-1.145	-1.124	-1.102	-1.081	-1.061	-1.040	-1.019	-1.000	-0.979	-0.959	-0.940	-0.920	-0.901	-0.884	-0.865	-0.849	-0.830	-0.814	-0.798	-0.781	-0.768	-0.752	-0.739	-0.726	-0.712	-0.700	-0.689	-0.679	-0.669	-0.658	-0.649	-0.641	-0.634	-0.626	-0.620	-0.614	-0.609	-0.604	-0.600	-0.595	-0.592	-0.590	-0.588	-0.585	-0.584	-0.584	-0.582	-0.581	-0.581	-0.582	-0.584	-0.584	-0.585	-0.586	-0.588	-0.589	-0.590	-0.591	-0.594	-0.596	-0.598	-0.600	-0.601	-0.604	-0.605	-0.606	-0.609	-0.610	-0.611	-0.614	-0.615	-0.616	-0.616	-0.619	-0.620	-0.620	-0.621	-0.621	-0.622	-0.624	-0.625	-0.626	-0.625	-0.626	-0.629	-0.629	-0.629	-0.631	-0.632	-0.632	-0.634	-0.636	-0.639	-0.640	-0.642	-0.646	-0.649	-0.652	-0.656	-0.660	-0.665	-0.670	-0.676	-0.682	-0.689	-0.695	-0.702	-0.711	-0.720	-0.729	-0.738	-0.749	-0.759	-0.770	-0.781	-0.795	-0.806	-0.820	-0.835	-0.849	-0.864	-0.878	-0.894	-0.909	-0.926	-0.942	-0.960	-0.976	-0.994	-1.011	-1.029	-1.046	-1.065	-1.082	-1.101	-1.118	-1.136	-1.152	-1.171	-1.189	-1.206	-1.222	-1.240	-1.256	-1.272	-1.288	-1.302	-1.318	-1.331	-1.346	-1.359	-1.370	-1.382	-1.394	-1.405	-1.414	-1.422	-1.431	-1.439	-1.445	-1.451	-1.456	-1.460	-1.464	-1.468	-1.469	-1.471	-1.471	-1.471	-1.470	-1.468	-1.465	-1.461	-1.458	-1.452	-1.448	-1.442	-1.435	-1.428	-1.420	-1.411	-1.401	-1.392	-1.381	-1.371	-1.360	-1.348	-1.335	-1.324	-1.311	-1.298	-1.285	-1.272	-1.259	-1.245	-1.230	-1.218	-1.202	-1.190	-1.175	-1.161	-1.148	-1.135	-1.121	-1.108	-1.095	-1.084	-1.070	-1.059	-1.048	-1.036	-1.026	-1.015	-1.006	-0.998	-0.989	-0.981	-0.974	-0.966	-0.960	-0.954	-0.949	-0.945	-0.942	-0.939	-0.936	-0.935	-0.934	-0.934	-0.934	-0.935	-0.938	-0.939	-0.942	-0.946	-0.950	-0.956	-0.961	-0.968	-0.975	-0.981	-0.989	-0.996	-1.005	-1.014	-1.022	-1.032	-1.041	-1.051	-1.062	-1.072	-1.084	-1.094	-1.105	-1.115	-1.125	-1.136	-1.145	-1.156	-1.165	-1.175	-1.182	-1.192	-1.200	-1.209	-1.215	-1.221	-1.228	-1.234	-1.238	-1.242	-1.246	-1.249	-1.251	-1.252	-1.252	-1.252	-1.252	-1.250	-1.249	-1.245	-1.241	-1.236	-1.230	-1.225	-1.218	-1.209	-1.200	-1.190	-1.180	-1.169	-1.158	-1.146	-1.132	-1.120	-1.106	-1.091	-1.076	-1.061	-1.046	-1.029	-1.014	-0.998	-0.980	-0.964	-0.946	-0.929	-0.912	-0.895	-0.878	-0.860	-0.842	-0.826	-0.810	-0.792	-0.776	-0.760	-0.744	-0.728	-0.712	-0.698	-0.682	-0.668	-0.652	-0.640	-0.626	-0.612	-0.601	-0.588	-0.576	-0.565	-0.555	-0.542	-0.532	-0.522	-0.512	-0.504	-0.495	-0.486	-0.478	-0.470	-0.461	-0.454	-0.445	-0.438	-0.430	-0.422	-0.415	-0.406	-0.399	-0.391	-0.382	-0.375	-0.366	-0.358	-0.349	-0.340	-0.331	-0.322	-0.314	-0.302	-0.292	-0.281	-0.270	-0.259	-0.246	-0.235	-0.221	-0.209	-0.195	-0.180	-0.166	-0.150	-0.136	-0.119	-0.102	-0.086	-0.070	-0.051	-0.034	-0.015	0.004	0.022	0.041	0.060	0.081	0.100	0.120	0.140	0.160	0.180	0.200	0.221	0.240	0.261	0.281	0.300	0.320	0.339	0.359	0.378	0.395	0.414	0.431	0.448	0.465	0.481	0.496	0.510	0.525	0.538	0.551	0.564	0.575	0.585	0.596	0.605	0.614	0.621	0.628	0.635	0.640	0.644	0.648	0.651	0.652	0.654	0.655	0.655	0.654	0.651	0.650	0.646	0.644	0.639	0.634	0.629	0.622	0.616	0.610	0.601	0.594	0.586	0.578	0.569	0.559	0.550	0.540	0.531	0.521	0.511	0.502	0.492	0.482	0.471	0.462	0.454	0.444	0.436	0.426	0.419	0.410	0.404	0.396	0.389	0.382	0.376	0.371	0.366	0.362	0.359	0.356	0.354	0.351	0.350	0.349	0.350	0.350	0.351	0.354	0.355	0.360	0.362	0.368	0.372	0.378	0.384	0.389	0.396	0.405	0.412	0.421	0.429	0.438	0.448	0.458	0.468	0.479	0.490	0.500	0.511	0.522	0.534	0.545	0.556	0.568	0.579	0.590	0.601	0.612	0.622	0.632	0.642	0.652	0.662	0.671	0.680	0.688	0.695	0.702	0.710	0.716	0.721	0.728	0.732	0.736	0.739	0.741	0.744	0.745	0.745	0.746	0.745	0.745	0.744	0.741	0.738	0.734	0.729	0.725	0.719	0.712	0.706	0.698	0.690	0.680	0.672	0.662	0.651	0.641	0.630	0.619	0.606	0.594	0.581	0.568	0.554	0.540	0.525	0.511	0.496	0.482	0.468	0.452	0.436	0.421	0.406	0.391	0.375	0.360	0.345	0.329	0.314	0.299	0.285	0.270	0.256	0.241	0.228	0.215	0.201	0.188	0.175	0.164	0.151	0.139	0.129	0.119	0.108	0.099	0.089	0.080	0.071	0.062	0.056	0.049	0.042	0.036	0.031	0.025	0.021	0.016	0.014	0.010	0.008	0.006	0.004	0.002	0.002	0.001	0.001	0.001	0.002	0.002	0.005	0.006	0.008	0.010	0.014	0.016	0.019	0.021	0.025	0.029	0.031	0.035	0.040	0.044	0.048	0.051	0.055	0.060	0.065	0.069	0.072	0.078	0.082	0.086	0.091	0.096	0.100	0.105	0.110	0.116	0.120	0.125	0.130	0.135	0.141	0.146	0.151	0.158	0.164	0.170	0.175	0.182	0.189	0.196	0.204	0.211	0.218	0.226	0.235	0.244	0.252	0.262	0.271	0.282	0.291	0.302	0.314	0.325	0.338	0.348	0.360	0.372	0.388	0.400	0.414	0.428	0.440	0.456	0.470	0.484	0.499	0.514	0.529	0.544	0.559	0.574	0.589	0.602	0.618	0.632	0.648	0.661	0.676	0.690	0.704	0.718	0.730	0.742	0.755	0.766	0.779	0.790	0.801	0.811	0.821	0.829	0.839	0.848	0.854	0.862	0.868	0.874	0.879	0.884	0.889	0.892	0.895	0.899	0.901	0.902	0.904	0.904	0.904	0.902	0.902	0.901	0.900	0.898	0.895	0.891	0.888	0.885	0.880	0.876	0.872	0.868	0.862	0.858	0.851	0.846	0.841	0.836	0.830	0.825	0.819	0.814	0.808	0.801	0.798	0.791	0.786	0.781	0.776	0.772	0.768	0.765	0.760	0.756	0.752	0.750	0.748	0.745	0.742	0.741	0.739	0.739	0.738	0.738	0.738	0.738	0.739	0.739	0.740	0.741	0.742	0.745	0.748	0.750	0.752	0.755	0.759	0.764	0.766	0.770	0.774	0.780	0.784	0.788	0.792	0.798	0.802	0.808	0.812	0.818	0.824	0.828	0.834	0.838	0.842	0.848	0.851	0.855	0.860	0.862	0.866	0.870	0.872	0.874	0.876	0.879	0.879	0.880	0.880	0.879	0.878	0.875	0.874	0.869	0.865	0.860	0.855	0.849	0.841	0.832	0.824	0.814	0.802	0.791	0.779	0.764	0.750	0.732	0.716	0.698	0.679	0.659	0.636	0.615	0.591	0.566	0.541	0.515	0.488	0.459	0.429	0.399	0.368	0.335	0.302	0.269	0.232	0.198	0.161	0.125	0.089	0.051	0.014	-0.025	-0.062	-0.101	-0.140	-0.179	-0.216	-0.255	-0.292	-0.331	-0.368	-0.404	-0.439	-0.475	-0.510	-0.542	-0.575	-0.606	-0.636	-0.665	-0.692	-0.718	-0.742	-0.766	-0.786	-0.805	-0.821	-0.838	-0.851	-0.862	-0.871	-0.879	-0.882	-0.885	-0.885	-0.884	-0.880	-0.872	-0.864	-0.852	-0.839	-0.822	-0.804	-0.784	-0.760	-0.734	-0.706	-0.678	-0.644	-0.611	-0.575	-0.538	-0.498	-0.455	-0.410	-0.365	-0.319	-0.270	-0.220	-0.169	-0.116	-0.064	-0.008	0.046	0.104	0.160	0.218	0.275	0.335	0.392	0.452	0.511	0.569	0.628	0.686	0.744	0.802	0.859	0.915	0.970	1.026	1.080	1.134	1.185	1.236	1.285	1.334	1.381	1.428	1.472	1.515	1.556	1.595	1.634	1.671	1.706	1.740	1.771	1.801	1.829	1.855	1.880	1.904	1.925	1.944	1.961	1.978	1.991	2.004	2.015	2.024	2.031	2.038	2.041	2.044	2.045	2.044	2.041	2.038	2.034	2.026	2.019	2.009	1.999	1.986	1.974	1.960	1.944	1.929	1.911	1.892	1.874	1.852	1.831	1.810	1.788	1.765	1.741	1.716	1.691	1.666	1.641	1.615	1.589	1.561	1.535	1.508	1.481	1.454	1.428	1.400	1.372	1.346	1.320	1.294	1.268	1.242	1.218	1.192	1.169	1.146	1.122	1.100	1.079	1.058	1.038	1.018	0.999	0.981	0.962	0.946	0.931	0.916	0.902	0.889	0.876	0.865	0.852	0.844	0.834	0.825	0.818	0.811	0.805	0.799	0.795	0.791	0.788	0.784	0.782	0.780	0.779	0.778	0.779	0.778	0.778	0.779	0.781	0.782	0.784	0.785	0.789	0.790	0.792	0.795	0.798	0.800	0.802	0.806	0.808	0.810	0.812	0.815	0.816	0.819	0.820	0.821	0.822	0.824	0.825	0.825	0.825	0.825	0.825	0.824	0.822	0.821	0.820	0.818	0.815	0.812	0.809	0.806	0.804	0.799	0.794	0.790	0.785	0.780	0.774	0.769	0.762	0.756	0.750	0.741	0.735	0.728	0.719	0.711	0.702	0.694	0.685	0.676	0.666	0.659	0.649	0.639	0.629	0.619	0.609	0.598	0.588	0.578	0.566	0.556	0.545	0.535	0.524	0.512	0.502	0.492	0.482	0.471	0.461	0.450	0.441	0.430	0.420	0.411	0.401	0.392	0.384	0.374	0.366	0.358	0.350	0.344	0.335	0.328	0.322	0.315	0.309	0.304	0.299	0.294	0.289	0.284	0.280	0.276	0.272	0.270	0.266	0.265	0.261	0.260	0.259	0.258	0.256	0.255	0.255	0.255	0.255	0.255	0.256	0.258	0.256	0.259	0.259	0.260	0.262	0.264	0.266	0.269	0.271	0.274	0.276	0.280	0.281	0.285	0.288	0.291	0.295	0.299	0.302	0.306	0.310	0.315	0.320	0.325	0.330	0.334	0.339	0.345	0.350	0.356	0.362	0.369	0.375	0.381	0.389	0.396	0.404	0.411	0.419	0.426	0.435	0.444	0.452	0.461	0.470	0.480	0.490	0.499	0.509	0.519	0.529	0.540	0.550	0.561	0.571	0.582	0.592	0.604	0.614	0.625	0.635	0.645	0.656	0.666	0.676	0.686	0.696	0.705	0.715	0.722	0.731	0.740	0.748	0.756	0.764	0.770	0.778	0.784	0.790	0.795	0.801	0.805	0.810	0.814	0.816	0.819	0.821	0.824	0.825	0.826	0.826	0.826	0.826	0.826	0.825	0.824	0.820	0.819	0.816	0.812	0.810	0.806	0.801	0.798	0.792	0.788	0.782	0.778	0.772	0.768	0.762	0.758	0.751	0.745	0.740	0.735	0.730	0.724	0.719	0.714	0.709	0.704	0.699	0.695	0.691	0.688	0.684	0.681	0.680	0.678	0.676	0.676	0.675	0.675	0.676	0.678	0.679	0.682	0.686	0.690	0.694	0.700	0.705	0.712	0.719	0.726	0.736	0.745	0.755	0.766	0.776	0.788	0.800	0.812	0.826	0.840	0.855	0.869	0.884	0.899	0.915	0.931	0.948	0.962	0.980	0.995	1.011	1.028	1.044	1.059	1.074	1.090	1.105	1.119	1.134	1.148	1.160	1.171	1.184	1.195	1.205	1.216	1.224	1.232	1.240	1.248	1.252	1.258	1.262	1.266	1.269	1.270	1.271	1.272	1.271	1.271	1.269	1.266	1.262	1.259	1.255	1.250	1.244	1.239	1.232	1.226	1.220	1.214	1.206	1.199	1.192	1.184	1.178	1.170	1.164	1.158	1.150	1.144	1.139	1.134	1.129	1.124	1.120	1.116	1.114	1.111	1.109	1.109	1.109	1.109	1.110	1.111	1.114	1.116	1.121	1.125	1.130	1.136	1.141	1.149	1.156	1.164	1.174	1.181	1.191	1.201	1.211	1.222	1.234	1.245	1.256	1.269	1.280	1.292	1.305	1.318	1.329	1.341	1.354	1.365	1.378	1.389	1.400	1.411	1.422	1.434	1.444	1.455	1.465	1.474	1.482	1.491	1.499	1.508	1.514	1.520	1.526	1.531	1.536	1.540	1.544	1.546	1.549	1.551	1.550	1.551	1.551	1.550	1.549	1.546	1.544	1.541	1.536	1.531	1.526	1.521	1.514	1.506	1.500	1.491	1.482	1.472	1.464	1.454	1.441	1.430	1.419	1.406	1.394	1.380	1.368	1.352	1.339	1.325	1.310	1.295	1.280	1.265	1.250	1.232	1.218	1.202	1.186	1.170	1.155	1.140	1.124	1.109	1.092	1.078	1.062	1.048	1.032	1.019	1.005	0.991	0.978	0.965	0.952	0.940	0.929	0.918	0.906	0.896	0.886	0.876	0.866	0.859	0.850	0.841	0.835	0.826	0.820	0.814	0.808	0.802	0.798	0.791	0.788	0.782	0.779	0.775	0.770	0.766	0.762	0.760	0.756	0.752	0.749	0.745	0.741	0.738	0.734	0.729	0.725	0.720	0.715	0.710	0.704	0.699	0.692	0.685	0.678	0.670	0.662	0.652	0.644	0.634	0.624	0.614	0.601	0.591	0.579	0.565	0.551	0.538	0.524	0.509	0.494	0.478	0.461	0.445	0.428	0.410	0.391	0.374	0.355	0.336	0.316	0.298	0.278	0.259	0.238	0.219	0.199	0.179	0.158	0.139	0.119	0.099	0.079	0.059	0.041	0.021	0.002	-0.016	-0.035	-0.051	-0.069	-0.086	-0.102	-0.119	-0.135	-0.150	-0.164	-0.179	-0.191	-0.205	-0.218	-0.230	-0.241	-0.251	-0.262	-0.272	-0.281	-0.290	-0.298	-0.305	-0.311	-0.318	-0.322	-0.329	-0.334	-0.338	-0.341	-0.345	-0.348	-0.350	-0.351	-0.354	-0.355	-0.358	-0.359	-0.359	-0.360	-0.360	-0.360	-0.361	-0.361	-0.361	-0.362	-0.362	-0.362	-0.365	-0.366	-0.366	-0.369	-0.371	-0.372	-0.375	-0.379	-0.384	-0.388	-0.392	-0.399	-0.404	-0.411	-0.419	-0.428	-0.438	-0.448	-0.458	-0.470	-0.482	-0.495	-0.511	-0.526	-0.544	-0.560	-0.578	-0.599	-0.618	-0.640	-0.662	-0.685	-0.709	-0.734	-0.759	-0.786	-0.814	-0.842	-0.872	-0.901	-0.931	-0.962	-0.995	-1.028	-1.061	-1.094	-1.128	-1.162	-1.198	-1.232	-1.269	-1.304	-1.339	-1.374	-1.410	-1.445	-1.480	-1.516	-1.551	-1.586	-1.620	-1.654	-1.688	-1.721	-1.752	-1.785	-1.816	-1.846	-1.875	-1.905	-1.932	-1.959	-1.984	-2.010	-2.034	-2.056	-2.079	-2.099	-2.120	-2.138	-2.155	-2.172	-2.188	-2.201	-2.215	-2.228	-2.239	-2.248	-2.258	-2.265	-2.271	-2.278	-2.282	-2.288	-2.291	-2.294	-2.296	-2.296	-2.296	-2.296	-2.296	-2.295	-2.292	-2.291	-2.289	-2.285	-2.284	-2.280	-2.278	-2.274	-2.270	-2.269	-2.265	-2.262	-2.260	-2.258	-2.256	-2.255	-2.254	-2.254	-2.254	-2.255	-2.258	-2.260	-2.261	-2.265	-2.270	-2.275	-2.281	-2.288	-2.295	-2.304	-2.314	-2.324	-2.335	-2.346	-2.359	-2.372	-2.386	-2.401	-2.416	-2.432	-2.450	-2.466	-2.485	-2.504	-2.524	-2.544	-2.562	-2.582	-2.604	-2.625	-2.646	-2.668	-2.690	-2.711	-2.732	-2.755	-2.776	-2.796	-2.819	-2.840	-2.859	-2.880	-2.900	-2.918	-2.938	-2.955	-2.974	-2.991	-3.008	-3.022	-3.039	-3.051	-3.065	-3.078	-3.089	-3.101	-3.110	-3.120	-3.129	-3.136	-3.142	-3.149	-3.152	-3.156	-3.159	-3.162	-3.162	-3.164	-3.164	-3.162	-3.161	-3.158	-3.155	-3.150	-3.146	-3.140	-3.134	-3.129	-3.121	-3.114	-3.105	-3.096	-3.088	-3.079	-3.069	-3.059	-3.049	-3.038	-3.029	-3.019	-3.008	-2.998	-2.988	-2.978	-2.969	-2.959	-2.949	-2.940	-2.931	-2.922	-2.915	-2.908	-2.901	-2.894	-2.889	-2.882	-2.879	-2.874	-2.871	-2.869	-2.868	-2.866	-2.866	-2.868	-2.868	-2.870	-2.874	-2.878	-2.882	-2.888	-2.895	-2.901	-2.910	-2.919	-2.928	-2.938	-2.949	-2.961	-2.972	-2.986	-3.000	-3.014	-3.029	-3.044	-3.060	-3.075	-3.091	-3.109	-3.126	-3.142	-3.160	-3.178	-3.195	-3.212	-3.229	-3.246	-3.264	-3.280	-3.298	-3.312	-3.328	-3.344	-3.358	-3.371	-3.385	-3.399	-3.409	-3.420	-3.430	-3.439	-3.448	-3.455	-3.460	-3.465	-3.470	-3.472	-3.474	-3.475	-3.474	-3.471	-3.469	-3.464	-3.459	-3.451	-3.442	-3.434	-3.421	-3.410	-3.396	-3.381	-3.365	-3.348	-3.330	-3.310	-3.289	-3.269	-3.245	-3.220	-3.195	-3.170	-3.144	-3.115	-3.088	-3.059	-3.029	-2.998	-2.966	-2.935	-2.902	-2.870	-2.838	-2.804	-2.770	-2.736	-2.702	-2.668	-2.634	-2.599	-2.564	-2.530	-2.496	-2.461	-2.428	-2.394	-2.360	-2.328	-2.295	-2.262	-2.231	-2.199	-2.169	-2.139	-2.110	-2.081	-2.052	-2.026	-1.999	-1.974	-1.948	-1.924	-1.900	-1.879	-1.856	-1.835	-1.815	-1.794	-1.776	-1.758	-1.740	-1.725	-1.709	-1.694	-1.679	-1.666	-1.654	-1.641	-1.629	-1.620	-1.609	-1.600	-1.591	-1.582	-1.575	-1.568	-1.562	-1.555	-1.550	-1.544	-1.540	-1.534	-1.529	-1.524	-1.520	-1.516	-1.512	-1.509	-1.505	-1.501	-1.498	-1.494	-1.490	-1.485	-1.482	-1.478	-1.472	-1.468	-1.462	-1.459	-1.454	-1.448	-1.442	-1.435	-1.428	-1.421	-1.414	-1.405	-1.396	-1.389	-1.379	-1.369	-1.358	-1.345	-1.334	-1.322	-1.310	-1.296	-1.284	-1.269	-1.255	-1.240	-1.225	-1.209	-1.192	-1.176	-1.160	-1.144	-1.126	-1.108	-1.090	-1.072	-1.056	-1.038	-1.020	-1.001	-0.984	-0.966	-0.949	-0.932	-0.915	-0.898	-0.881	-0.866	-0.850	-0.835	-0.821	-0.808	-0.794	-0.781	-0.770	-0.759	-0.749	-0.740	-0.731	-0.722	-0.716	-0.710	-0.705	-0.700	-0.696	-0.695	-0.692	-0.691	-0.691	-0.694	-0.695	-0.698	-0.700	-0.705	-0.710	-0.715	-0.720	-0.728	-0.735	-0.741	-0.750	-0.759	-0.766	-0.776	-0.784	-0.794	-0.802	-0.812	-0.821	-0.831	-0.840	-0.848	-0.856	-0.865	-0.871	-0.880	-0.886	-0.891	-0.898	-0.902	-0.906	-0.910	-0.912	-0.916	-0.918	-0.918	-0.919	-0.918	-0.916	-0.914	-0.910	-0.906	-0.902	-0.896	-0.890	-0.885	-0.878	-0.870	-0.861	-0.852	-0.842	-0.832	-0.822	-0.812	-0.801	-0.790	-0.780	-0.769	-0.756	-0.745	-0.734	-0.721	-0.711	-0.700	-0.689	-0.679	-0.669	-0.660	-0.651	-0.642	-0.634	-0.628	-0.621	-0.614	-0.610	-0.605	-0.601	-0.599	-0.595	-0.595	-0.594	-0.595	-0.595	-0.598	-0.601	-0.606	-0.610	-0.618	-0.624	-0.632	-0.641	-0.650	-0.661	-0.672	-0.685	-0.699	-0.712	-0.728	-0.742	-0.759	-0.776	-0.795	-0.812	-0.831	-0.852	-0.871	-0.892	-0.912	-0.935	-0.956	-0.980	-1.002	-1.026	-1.049	-1.072	-1.096	-1.119	-1.142	-1.166	-1.190	-1.215	-1.239	-1.261	-1.286	-1.308	-1.330	-1.352	-1.375	-1.398	-1.419	-1.439	-1.459	-1.479	-1.498	-1.516	-1.534	-1.551	-1.568	-1.584	-1.599	-1.614	-1.628	-1.641	-1.652	-1.664	-1.675	-1.685	-1.695	-1.704	-1.711	-1.718	-1.725	-1.731	-1.736	-1.741	-1.744	-1.749	-1.752	-1.754	-1.756	-1.758	-1.760	-1.761	-1.761	-1.762	-1.764	-1.764	-1.764	-1.764	-1.765	-1.764	-1.765	-1.766	-1.765	-1.766	-1.769	-1.770	-1.771	-1.774	-1.776	-1.779	-1.782	-1.788	-1.791	-1.798	-1.804	-1.809	-1.816	-1.825	-1.832	-1.841	-1.851	-1.862	-1.874	-1.885	-1.898	-1.910	-1.924	-1.939	-1.955	-1.970	-1.986	-2.002	-2.020	-2.038	-2.056	-2.075	-2.095	-2.114	-2.134	-2.154	-2.175	-2.195	-2.216	-2.236	-2.259	-2.280	-2.301	-2.322	-2.344	-2.365	-2.386	-2.408	-2.428	-2.449	-2.469	-2.489	-2.508	-2.526	-2.545	-2.564	-2.582	-2.599	-2.616	-2.632	-2.649	-2.664	-2.678	-2.691	-2.704	-2.718	-2.728	-2.740	-2.750	-2.759	-2.769	-2.776	-2.784	-2.790	-2.796	-2.800	-2.804	-2.808	-2.811	-2.812	-2.814	-2.814	-2.814	-2.812	-2.810	-2.808	-2.805	-2.800	-2.796	-2.791	-2.786	-2.780	-2.772	-2.766	-2.758	-2.749	-2.740	-2.731	-2.721	-2.711	-2.701	-2.690	-2.679	-2.669	-2.658	-2.646	-2.634	-2.621	-2.609	-2.598	-2.585	-2.574	-2.560	-2.549	-2.536	-2.525	-2.514	-2.501	-2.489	-2.479	-2.468	-2.458	-2.446	-2.436	-2.426	-2.416	-2.406	-2.398	-2.389	-2.381	-2.372	-2.365	-2.358	-2.350	-2.342	-2.338	-2.331	-2.326	-2.320	-2.315	-2.310	-2.306	-2.301	-2.298	-2.295	-2.290	-2.288	-2.284	-2.281	-2.279	-2.276	-2.274	-2.271	-2.270	-2.269	-2.266	-2.264	-2.261	-2.260	-2.256	-2.254	-2.252	-2.250	-2.246	-2.242	-2.240	-2.236	-2.232	-2.228	-2.224	-2.219	-2.214	-2.206	-2.200	-2.195	-2.186	-2.179	-2.171	-2.161	-2.152	-2.142	-2.132	-2.121	-2.109	-2.098	-2.085	-2.072	-2.059	-2.044	-2.029	-2.014	-1.998	-1.981	-1.965	-1.949	-1.931	-1.912	-1.896	-1.876	-1.859	-1.840	-1.821	-1.804	-1.784	-1.765	-1.748	-1.729	-1.710	-1.691	-1.675	-1.658	-1.640	-1.624	-1.608	-1.591	-1.576	-1.562	-1.550	-1.536	-1.524	-1.512	-1.501	-1.492	-1.484	-1.476	-1.468	-1.461	-1.458	-1.452	-1.449	-1.446	-1.445	-1.445	-1.444	-1.445	-1.448	-1.450	-1.452	-1.458	-1.462	-1.468	-1.474	-1.480	-1.488	-1.495	-1.502	-1.510	-1.519	-1.526	-1.534	-1.541	-1.549	-1.558	-1.564	-1.571	-1.579	-1.584	-1.590	-1.595	-1.598	-1.601	-1.604	-1.606	-1.606	-1.605	-1.602	-1.601	-1.596	-1.591	-1.585	-1.576	-1.568	-1.558	-1.545	-1.532	-1.519	-1.502	-1.485	-1.466	-1.446	-1.426	-1.404	-1.380	-1.355	-1.330	-1.304	-1.275	-1.248	-1.216	-1.188	-1.155	-1.122	-1.090	-1.056	-1.022	-0.988	-0.954	-0.919	-0.884	-0.849	-0.814	-0.778	-0.742	-0.708	-0.671	-0.638	-0.602	-0.569	-0.535	-0.502	-0.469	-0.438	-0.406	-0.375	-0.346	-0.318	-0.290	-0.261	-0.235	-0.211	-0.186	-0.162	-0.141	-0.120	-0.100	-0.080	-0.062	-0.046	-0.030	-0.015	-0.002	0.010	0.021	0.032	0.041	0.050	0.058	0.064	0.069	0.072	0.075	0.078	0.079	0.079	0.078	0.076	0.074	0.070	0.066	0.061	0.055	0.049	0.042	0.035	0.025	0.016	0.006	-0.005	-0.016	-0.028	-0.039	-0.052	-0.065	-0.079	-0.092	-0.106	-0.120	-0.135	-0.151	-0.165	-0.181	-0.196	-0.212	-0.229	-0.245	-0.262	-0.278	-0.294	-0.311	-0.326	-0.342	-0.359	-0.375	-0.390	-0.406	-0.420	-0.435	-0.450	-0.466	-0.480	-0.494	-0.507	-0.521	-0.534	-0.546	-0.559	-0.570	-0.582	-0.592	-0.602	-0.614	-0.624	-0.634	-0.642	-0.651	-0.660	-0.668	-0.675	-0.684	-0.691	-0.699	-0.705	-0.712	-0.719	-0.725	-0.731	-0.739	-0.745	-0.751	-0.758	-0.762	-0.769	-0.776	-0.782	-0.790	-0.798	-0.804	-0.811	-0.820	-0.828	-0.836	-0.845	-0.855	-0.865	-0.875	-0.886	-0.898	-0.908	-0.920	-0.932	-0.945	-0.959	-0.972	-0.986	-1.000	-1.015	-1.031	-1.046	-1.062	-1.078	-1.095	-1.111	-1.128	-1.144	-1.161	-1.179	-1.195	-1.211	-1.226	-1.242	-1.259	-1.275	-1.289	-1.304	-1.318	-1.331	-1.345	-1.358	-1.369	-1.380	-1.389	-1.398	-1.406	-1.414	-1.421	-1.426	-1.430	-1.435	-1.436	-1.438	-1.438	-1.438	-1.436	-1.432	-1.430	-1.424	-1.418	-1.411	-1.402	-1.394	-1.384	-1.372	-1.360	-1.349	-1.335	-1.321	-1.306	-1.291	-1.274	-1.258	-1.241	-1.224	-1.206	-1.188	-1.170	-1.152	-1.132	-1.115	-1.098	-1.079	-1.061	-1.042	-1.026	-1.009	-0.992	-0.975	-0.960	-0.945	-0.929	-0.915	-0.902	-0.890	-0.879	-0.868	-0.858	-0.848	-0.839	-0.832	-0.825	-0.820	-0.815	-0.811	-0.808	-0.805	-0.804	-0.802	-0.804	-0.804	-0.806	-0.809	-0.812	-0.815	-0.820	-0.825	-0.831	-0.838	-0.845	-0.851	-0.860	-0.868	-0.876	-0.885	-0.895	-0.904	-0.914	-0.924	-0.934	-0.944	-0.954	-0.964	-0.974	-0.984	-0.994	-1.004	-1.014	-1.022	-1.031	-1.041	-1.050	-1.059	-1.066	-1.074	-1.081	-1.089	-1.094	-1.100	-1.106	-1.111	-1.118	-1.121	-1.125	-1.129	-1.131	-1.134	-1.136	-1.139	-1.139	-1.139	-1.139	-1.140	-1.139	-1.138	-1.136	-1.134	-1.130	-1.128	-1.125	-1.121	-1.116	-1.112	-1.108	-1.102	-1.098	-1.091	-1.086	-1.079	-1.074	-1.068	-1.060	-1.054	-1.046	-1.040	-1.034	-1.026	-1.019	-1.012	-1.006	-0.999	-0.992	-0.986	-0.980	-0.974	-0.968	-0.962	-0.959	-0.952	-0.949	-0.945	-0.941	-0.938	-0.935	-0.934	-0.932	-0.931	-0.930	-0.931	-0.932	-0.934	-0.936	-0.940	-0.944	-0.948	-0.954	-0.960	-0.966	-0.972	-0.982	-0.991	-1.000	-1.011	-1.021	-1.034	-1.046	-1.060	-1.074	-1.089	-1.104	-1.120	-1.136	-1.152	-1.170	-1.188	-1.206	-1.225	-1.245	-1.265	-1.285	-1.305	-1.326	-1.346	-1.368	-1.388	-1.409	-1.431	-1.451	-1.472	-1.494	-1.515	-1.535	-1.556	-1.576	-1.595	-1.615	-1.635	-1.654	-1.672	-1.691	-1.708	-1.725	-1.742	-1.759	-1.774	-1.789	-1.804	-1.818	-1.831	-1.844	-1.856	-1.868	-1.879	-1.890	-1.900	-1.909	-1.919	-1.928	-1.935	-1.942	-1.950	-1.958	-1.964	-1.969	-1.975	-1.981	-1.986	-1.991	-1.996	-2.001	-2.006	-2.010	-2.015	-2.019	-2.022	-2.027	-2.033	-2.038	-2.042	-2.046	-2.052	-2.056	-2.062	-2.066	-2.072	-2.079	-2.085	-2.092	-2.099	-2.106	-2.114	-2.122	-2.130	-2.138	-2.146	-2.155	-2.165	-2.174	-2.184	-2.192	-2.202	-2.212	-2.222	-2.232	-2.244	-2.254	-2.264	-2.275	-2.285	-2.295	-2.306	-2.316	-2.326	-2.336	-2.346	-2.356	-2.364	-2.374	-2.382	-2.390	-2.399	-2.406	-2.414	-2.420	-2.426	-2.432	-2.438	-2.442	-2.446	-2.450	-2.452	-2.456	-2.458	-2.459	-2.459	-2.459	-2.458	-2.458	-2.455	-2.452	-2.449	-2.445	-2.440	-2.435	-2.429	-2.424	-2.416	-2.409	-2.400	-2.390	-2.381	-2.370	-2.359	-2.349	-2.335	-2.322	-2.310	-2.295	-2.280	-2.265	-2.250	-2.234	-2.216	-2.199	-2.181	-2.162	-2.144	-2.125	-2.105	-2.084	-2.064	-2.042	-2.020	-1.999	-1.978	-1.955	-1.931	-1.910	-1.886	-1.862	-1.839	-1.815	-1.791	-1.768	-1.744	-1.720	-1.696	-1.671	-1.648	-1.624	-1.600	-1.576	-1.554	-1.531	-1.508	-1.485	-1.462	-1.442	-1.420	-1.400	-1.379	-1.359	-1.339	-1.321	-1.301	-1.284	-1.268	-1.250	-1.234	-1.220	-1.204	-1.190	-1.178	-1.165	-1.154	-1.142	-1.132	-1.122	-1.112	-1.105	-1.098	-1.091	-1.085	-1.079	-1.075	-1.071	-1.066	-1.064	-1.061	-1.059	-1.058	-1.056	-1.056	-1.056	-1.056	-1.056	-1.059	-1.060	-1.061	-1.062	-1.065	-1.068	-1.069	-1.072	-1.075	-1.078	-1.081	-1.082	-1.086	-1.089	-1.091	-1.094	-1.098	-1.100	-1.102	-1.106	-1.108	-1.111	-1.112	-1.115	-1.116	-1.119	-1.120	-1.122	-1.122	-1.125	-1.126	-1.128	-1.129	-1.130	-1.131	-1.132	-1.134	-1.136	-1.136	-1.138	-1.140	-1.141	-1.144	-1.145	-1.148	-1.151	-1.152	-1.156	-1.160	-1.164	-1.168	-1.171	-1.176	-1.182	-1.188	-1.194	-1.199	-1.206	-1.214	-1.221	-1.229	-1.239	-1.248	-1.258	-1.268	-1.279	-1.290	-1.301	-1.312	-1.325	-1.338	-1.351	-1.365	-1.379	-1.392	-1.409	-1.422	-1.438	-1.452	-1.468	-1.482	-1.499	-1.514	-1.530	-1.546	-1.561	-1.576	-1.591	-1.606	-1.622	-1.636	-1.651	-1.665	-1.680	-1.692	-1.705	-1.719	-1.731	-1.742	-1.754	-1.764	-1.774	-1.782	-1.791	-1.800	-1.806	-1.812	-1.818	-1.822	-1.826	-1.829	-1.831	-1.832	-1.834	-1.834	-1.832	-1.831	-1.828	-1.824	-1.819	-1.815	-1.809	-1.801	-1.794	-1.785	-1.776	-1.766	-1.755	-1.744	-1.732	-1.720	-1.706	-1.692	-1.678	-1.662	-1.646	-1.631	-1.614	-1.598	-1.580	-1.562	-1.545	-1.528	-1.509	-1.490	-1.471	-1.452	-1.434	-1.416	-1.396	-1.379	-1.360	-1.342	-1.324	-1.306	-1.290	-1.272	-1.255	-1.239	-1.224	-1.208	-1.192	-1.179	-1.165	-1.151	-1.139	-1.128	-1.118	-1.106	-1.096	-1.088	-1.080	-1.072	-1.066	-1.060	-1.055	-1.051	-1.048	-1.045	-1.044	-1.042	-1.042	-1.042	-1.044	-1.046	-1.050	-1.054	-1.058	-1.062	-1.068	-1.075	-1.081	-1.088	-1.096	-1.105	-1.114	-1.124	-1.132	-1.144	-1.154	-1.164	-1.175	-1.186	-1.196	-1.208	-1.219	-1.230	-1.240	-1.251	-1.262	-1.272	-1.282	-1.292	-1.301	-1.310	-1.319	-1.328	-1.334	-1.341	-1.348	-1.354	-1.359	-1.362	-1.366	-1.369	-1.372	-1.374	-1.374	-1.375	-1.374	-1.372	-1.370	-1.368	-1.364	-1.359	-1.354	-1.349	-1.341	-1.334	-1.326	-1.318	-1.308	-1.299	-1.288	-1.279	-1.266	-1.255	-1.242	-1.230	-1.218	-1.205	-1.191	-1.179	-1.165	-1.151	-1.138	-1.124	-1.111	-1.099	-1.084	-1.071	-1.060	-1.046	-1.035	-1.022	-1.011	-1.001	-0.990	-0.979	-0.970	-0.961	-0.952	-0.944	-0.936	-0.930	-0.922	-0.918	-0.911	-0.908	-0.904	-0.900	-0.896	-0.894	-0.891	-0.889	-0.889	-0.888	-0.888	-0.886	-0.888	-0.889	-0.889	-0.889	-0.891	-0.891	-0.892	-0.892	-0.895	-0.895	-0.895	-0.896	-0.896	-0.896	-0.896	-0.895	-0.894	-0.892	-0.890	-0.888	-0.884	-0.880	-0.875	-0.870	-0.865	-0.858	-0.850	-0.841	-0.832	-0.822	-0.812	-0.800	-0.789	-0.776	-0.761	-0.748	-0.731	-0.715	-0.698	-0.681	-0.662	-0.644	-0.624	-0.604	-0.584	-0.561	-0.540	-0.519	-0.496	-0.472	-0.450	-0.428	-0.402	-0.380	-0.355	-0.332	-0.309	-0.285	-0.262	-0.239	-0.216	-0.195	-0.172	-0.151	-0.130	-0.109	-0.089	-0.070	-0.052	-0.034	-0.018	-0.001	0.014	0.029	0.041	0.054	0.066	0.078	0.086	0.096	0.104	0.111	0.116	0.122	0.125	0.129	0.131	0.131	0.131	0.130	0.128	0.126	0.122	0.119	0.114	0.106	0.100	0.092	0.085	0.076	0.068	0.056	0.048	0.036	0.024	0.012	0.001	-0.011	-0.024	-0.035	-0.049	-0.061	-0.075	-0.088	-0.100	-0.112	-0.125	-0.138	-0.149	-0.160	-0.172	-0.182	-0.194	-0.205	-0.214	-0.224	-0.231	-0.241	-0.248	-0.255	-0.261	-0.266	-0.271	-0.276	-0.279	-0.282	-0.284	-0.285	-0.285	-0.285	-0.284	-0.281	-0.279	-0.276	-0.271	-0.266	-0.261	-0.254	-0.246	-0.238	-0.230	-0.221	-0.211	-0.200	-0.188	-0.178	-0.165	-0.151	-0.139	-0.124	-0.110	-0.095	-0.081	-0.065	-0.049	-0.034	-0.019	-0.002	0.014	0.030	0.045	0.061	0.076	0.092	0.106	0.122	0.138	0.150	0.165	0.178	0.191	0.204	0.216	0.228	0.239	0.249	0.258	0.268	0.276	0.284	0.290	0.296	0.301	0.306	0.310	0.314	0.316	0.318	0.319	0.319	0.318	0.316	0.314	0.312	0.308	0.304	0.299	0.291	0.285	0.278	0.270	0.261	0.252	0.244	0.234	0.224	0.212	0.200	0.189	0.176	0.161	0.149	0.135	0.122	0.108	0.092	0.079	0.064	0.049	0.034	0.019	0.004	-0.011	-0.028	-0.041	-0.056	-0.070	-0.086	-0.100	-0.115	-0.129	-0.142	-0.156	-0.170	-0.182	-0.195	-0.208	-0.219	-0.231	-0.242	-0.252	-0.264	-0.272	-0.282	-0.291	-0.300	-0.308	-0.315	-0.321	-0.329	-0.334	-0.339	-0.344	-0.348	-0.351	-0.354	-0.358	-0.359	-0.360	-0.361	-0.361	-0.361	-0.361	-0.360	-0.360	-0.358	-0.355	-0.351	-0.350	-0.346	-0.342	-0.339	-0.335	-0.331	-0.326	-0.321	-0.316	-0.310	-0.306	-0.300	-0.295	-0.290	-0.284	-0.278	-0.272	-0.265	-0.260	-0.255	-0.249	-0.242	-0.236	-0.231	-0.225	-0.220	-0.214	-0.208	-0.202	-0.198	-0.191	-0.185	-0.179	-0.174	-0.169	-0.161	-0.156	-0.150	-0.144	-0.139	-0.131	-0.125	-0.119	-0.112	-0.105	-0.098	-0.090	-0.082	-0.074	-0.066	-0.059	-0.050	-0.040	-0.031	-0.022	-0.012	-0.001	0.009	0.019	0.031	0.042	0.054	0.066	0.078	0.090	0.104	0.115	0.129	0.142	0.156	0.169	0.182	0.196	0.211	0.224	0.239	0.252	0.266	0.280	0.294	0.308	0.320	0.334	0.348	0.359	0.372	0.384	0.396	0.406	0.419	0.429	0.440	0.450	0.459	0.468	0.476	0.485	0.491	0.499	0.504	0.511	0.516	0.521	0.525	0.529	0.531	0.534	0.536	0.536	0.538	0.539	0.538	0.538	0.536	0.534	0.532	0.529	0.525	0.521	0.518	0.514	0.509	0.504	0.499	0.491	0.486	0.480	0.472	0.466	0.458	0.451	0.442	0.436	0.428	0.420	0.411	0.404	0.395	0.386	0.378	0.370	0.362	0.354	0.345	0.338	0.330	0.322	0.316	0.309	0.302	0.296	0.290	0.284	0.278	0.272	0.269	0.264	0.260	0.255	0.254	0.250	0.246	0.245	0.242	0.241	0.241	0.241	0.241	0.241	0.242	0.244	0.245	0.248	0.250	0.254	0.256	0.260	0.265	0.270	0.274	0.280	0.285	0.291	0.298	0.304	0.311	0.318	0.325	0.331	0.338	0.345	0.352	0.359	0.366	0.374	0.380	0.386	0.392	0.399	0.404	0.409	0.414	0.418	0.421	0.424	0.426	0.428	0.430	0.430	0.429	0.429	0.425	0.421	0.419	0.412	0.406	0.399	0.391	0.381	0.371	0.360	0.348	0.332	0.318	0.301	0.284	0.265	0.245	0.224	0.202	0.180	0.155	0.130	0.104	0.075	0.046	0.018	-0.014	-0.045	-0.076	-0.109	-0.142	-0.176	-0.211	-0.248	-0.282	-0.319	-0.354	-0.390	-0.428	-0.462	-0.500	-0.535	-0.571	-0.608	-0.641	-0.676	-0.710	-0.742	-0.775	-0.805	-0.835	-0.865	-0.892	-0.919	-0.944	-0.968	-0.989	-1.009	-1.028	-1.044	-1.059	-1.071	-1.082	-1.090	-1.098	-1.100	-1.102	-1.102	-1.100	-1.095	-1.088	-1.079	-1.066	-1.051	-1.035	-1.016	-0.994	-0.970	-0.944	-0.915	-0.885	-0.852	-0.818	-0.780	-0.742	-0.700	-0.658	-0.614	-0.568	-0.520	-0.470	-0.419	-0.368	-0.315	-0.260	-0.204	-0.148	-0.091	-0.032	0.025	0.084	0.144	0.204	0.261	0.321	0.380	0.440	0.499	0.555	0.614	0.670	0.728	0.782	0.836	0.890	0.941	0.992	1.042	1.090	1.138	1.184	1.229	1.271	1.311	1.351	1.389	1.424	1.459	1.491	1.521	1.550	1.576	1.601	1.625	1.645	1.665	1.682	1.698	1.712	1.725	1.735	1.744	1.751	1.756	1.759	1.762	1.761	1.760	1.759	1.754	1.749	1.741	1.732	1.724	1.711	1.700	1.686	1.671	1.655	1.638	1.620	1.601	1.581	1.561	1.539	1.516	1.495	1.470	1.446	1.421	1.395	1.370	1.344	1.316	1.291	1.264	1.235	1.209	1.181	1.152	1.125	1.098	1.070	1.042	1.015	0.988	0.961	0.934	0.908	0.882	0.858	0.834	0.809	0.785	0.762	0.740	0.718	0.696	0.676	0.656	0.638	0.619	0.601	0.584	0.569	0.554	0.540	0.526	0.515	0.502	0.492	0.481	0.474	0.464	0.456	0.450	0.444	0.439	0.434	0.430	0.426	0.424	0.422	0.420	0.419	0.418	0.418	0.419	0.419	0.420	0.421	0.421	0.424	0.426	0.428	0.429	0.431	0.434	0.436	0.438	0.440	0.442	0.444	0.446	0.449	0.450	0.451	0.452	0.455	0.455	0.456	0.456	0.456	0.456	0.455	0.455	0.454	0.452	0.451	0.450	0.449	0.445	0.442	0.440	0.436	0.432	0.429	0.428	0.422	0.419	0.415	0.410	0.405	0.400	0.396	0.390	0.385	0.380	0.375	0.370	0.365	0.359	0.352	0.349	0.342	0.336	0.331	0.325	0.320	0.314	0.309	0.304	0.298	0.292	0.288	0.281	0.276	0.271	0.266	0.261	0.256	0.251	0.246	0.240	0.235	0.231	0.226	0.221	0.216	0.211	0.208	0.204	0.199	0.195	0.190	0.186	0.182	0.179	0.175	0.171	0.168	0.165	0.161	0.156	0.154	0.150	0.148	0.144	0.141	0.139	0.135	0.132	0.129	0.126	0.124	0.121	0.119	0.116	0.112	0.110	0.109	0.105	0.104	0.101	0.099	0.096	0.094	0.092	0.091	0.089	0.088	0.086	0.085	0.082	0.081	0.081	0.079	0.079	0.078	0.078	0.078	0.078	0.079	0.079	0.079	0.080	0.081	0.082	0.084	0.086	0.089	0.091	0.094	0.098	0.101	0.106	0.110	0.115	0.120	0.126	0.132	0.139	0.146	0.152	0.160	0.169	0.178	0.186	0.195	0.205	0.215	0.225	0.236	0.248	0.259	0.271	0.282	0.295	0.308	0.320	0.334	0.349	0.361	0.375	0.388	0.402	0.416	0.430	0.444	0.459	0.471	0.485	0.499	0.511	0.525	0.538	0.550	0.562	0.576	0.588	0.598	0.610	0.620	0.630	0.640	0.649	0.658	0.665	0.674	0.680	0.686	0.691	0.696	0.701	0.705	0.708	0.710	0.712	0.712	0.714	0.714	0.712	0.710	0.709	0.706	0.702	0.699	0.695	0.690	0.685	0.680	0.672	0.666	0.659	0.651	0.644	0.636	0.628	0.620	0.611	0.601	0.592	0.584	0.575	0.565	0.558	0.548	0.540	0.530	0.522	0.514	0.506	0.499	0.491	0.485	0.480	0.474	0.469	0.465	0.460	0.456	0.454	0.452	0.451	0.451	0.450	0.451	0.452	0.455	0.459	0.462	0.466	0.471	0.478	0.484	0.491	0.499	0.507	0.518	0.528	0.536	0.548	0.559	0.571	0.582	0.596	0.609	0.621	0.635	0.649	0.662	0.676	0.689	0.702	0.716	0.729	0.742	0.756	0.768	0.780	0.791	0.802	0.814	0.822	0.832	0.841	0.850	0.858	0.865	0.870	0.875	0.880	0.885	0.888	0.890	0.892	0.892	0.894	0.892	0.891	0.890	0.888	0.884	0.880	0.876	0.871	0.865	0.860	0.854	0.848	0.840	0.831	0.825	0.816	0.809	0.799	0.791	0.782	0.774	0.765	0.758	0.749	0.740	0.732	0.724	0.718	0.710	0.704	0.696	0.690	0.685	0.679	0.675	0.670	0.666	0.664	0.660	0.658	0.656	0.656	0.655	0.655	0.655	0.655	0.656	0.660	0.661	0.665	0.668	0.671	0.676	0.680	0.685	0.691	0.696	0.702	0.709	0.716	0.724	0.730	0.739	0.746	0.754	0.762	0.771	0.779	0.788	0.796	0.805	0.814	0.822	0.831	0.840	0.849	0.858	0.866	0.874	0.882	0.889	0.898	0.904	0.911	0.919	0.925	0.931	0.936	0.942	0.946	0.951	0.956	0.960	0.962	0.966	0.968	0.969	0.970	0.971	0.971	0.971	0.969	0.969	0.965	0.962	0.959	0.955	0.950	0.945	0.939	0.932	0.925	0.918	0.909	0.900	0.891	0.880	0.870	0.859	0.846	0.834	0.821	0.808	0.794	0.781	0.768	0.751	0.738	0.722	0.706	0.690	0.675	0.659	0.642	0.628	0.611	0.596	0.579	0.564	0.548	0.534	0.518	0.502	0.489	0.474	0.459	0.446	0.432	0.420	0.408	0.395	0.384	0.371	0.361	0.350	0.341	0.332	0.322	0.315	0.308	0.300	0.292	0.286	0.280	0.274	0.269	0.262	0.259	0.252	0.249	0.245	0.241	0.238	0.234	0.231	0.228	0.222	0.220	0.216	0.214	0.210	0.206	0.202	0.198	0.194	0.190	0.184	0.179	0.172	0.168	0.161	0.155	0.148	0.139	0.132	0.124	0.114	0.105	0.095	0.085	0.074	0.062	0.050	0.039	0.025	0.011	-0.002	-0.016	-0.031	-0.046	-0.062	-0.078	-0.094	-0.110	-0.126	-0.144	-0.161	-0.179	-0.196	-0.214	-0.231	-0.249	-0.266	-0.284	-0.301	-0.319	-0.336	-0.354	-0.371	-0.388	-0.404	-0.420	-0.436	-0.451	-0.466	-0.482	-0.496	-0.510	-0.524	-0.536	-0.549	-0.560	-0.572	-0.584	-0.592	-0.602	-0.612	-0.621	-0.630	-0.636	-0.644	-0.650	-0.656	-0.661	-0.666	-0.670	-0.674	-0.676	-0.680	-0.681	-0.682	-0.684	-0.684	-0.685	-0.684	-0.684	-0.681	-0.680	-0.679	-0.675	-0.674	-0.670	-0.668	-0.665	-0.661	-0.658	-0.655	-0.650	-0.648	-0.644	-0.639	-0.636	-0.632	-0.628	-0.625	-0.622	-0.619	-0.616	-0.614	-0.612	-0.610	-0.610	-0.610	-0.609	-0.610	-0.610	-0.612	-0.614	-0.616	-0.620	-0.625	-0.630	-0.635	-0.642	-0.651	-0.659	-0.669	-0.679	-0.690	-0.702	-0.715	-0.730	-0.746	-0.762	-0.780	-0.798	-0.818	-0.838	-0.859	-0.881	-0.905	-0.929	-0.954	-0.981	-1.008	-1.035	-1.064	-1.094	-1.124	-1.154	-1.185	-1.218	-1.249	-1.282	-1.316	-1.349	-1.382	-1.418	-1.452	-1.488	-1.521	-1.556	-1.590	-1.625	-1.659	-1.692	-1.725	-1.759	-1.791	-1.824	-1.855	-1.886	-1.916	-1.945	-1.974	-2.001	-2.027	-2.054	-2.079	-2.102	-2.125	-2.148	-2.168	-2.189	-2.208	-2.224	-2.241	-2.256	-2.271	-2.284	-2.296	-2.306	-2.318	-2.325	-2.334	-2.340	-2.346	-2.351	-2.356	-2.360	-2.362	-2.364	-2.365	-2.366	-2.366	-2.366	-2.364	-2.364	-2.362	-2.361	-2.359	-2.358	-2.355	-2.352	-2.351	-2.350	-2.348	-2.348	-2.348	-2.346	-2.348	-2.348	-2.348	-2.350	-2.354	-2.356	-2.361	-2.365	-2.371	-2.378	-2.385	-2.394	-2.402	-2.412	-2.424	-2.435	-2.448	-2.462	-2.476	-2.492	-2.509	-2.526	-2.545	-2.562	-2.584	-2.602	-2.624	-2.646	-2.669	-2.691	-2.715	-2.739	-2.762	-2.788	-2.812	-2.839	-2.862	-2.890	-2.915	-2.940	-2.966	-2.992	-3.019	-3.044	-3.069	-3.094	-3.119	-3.142	-3.166	-3.189	-3.212	-3.234	-3.255	-3.276	-3.296	-3.316	-3.334	-3.352	-3.368	-3.385	-3.400	-3.415	-3.429	-3.440	-3.452	-3.464	-3.474	-3.484	-3.491	-3.498	-3.505	-3.511	-3.515	-3.520	-3.521	-3.524	-3.525	-3.525	-3.525	-3.525	-3.524	-3.521	-3.518	-3.515	-3.511	-3.506	-3.500	-3.495	-3.490	-3.484	-3.478	-3.471	-3.464	-3.456	-3.450	-3.442	-3.435	-3.428	-3.421	-3.414	-3.406	-3.400	-3.394	-3.389	-3.382	-3.376	-3.371	-3.366	-3.362	-3.359	-3.356	-3.355	-3.351	-3.351	-3.351	-3.350	-3.351	-3.354	-3.356	-3.359	-3.364	-3.368	-3.374	-3.380	-3.388	-3.395	-3.404	-3.412	-3.425	-3.435	-3.448	-3.460	-3.474	-3.488	-3.502	-3.518	-3.534	-3.549	-3.566	-3.584	-3.601	-3.621	-3.639	-3.658	-3.678	-3.696	-3.716	-3.735	-3.755	-3.774	-3.794	-3.812	-3.832	-3.851	-3.869	-3.888	-3.905	-3.921	-3.939	-3.955	-3.970	-3.985	-3.998	-4.010	-4.021	-4.034	-4.044	-4.051	-4.059	-4.066	-4.071	-4.076	-4.081	-4.082	-4.084	-4.082	-4.082	-4.079	-4.075	-4.070	-4.062	-4.054	-4.045	-4.035	-4.022	-4.010	-3.995	-3.980	-3.962	-3.945	-3.926	-3.906	-3.885	-3.862	-3.840	-3.816	-3.790	-3.764	-3.738	-3.711	-3.682	-3.654	-3.624	-3.594	-3.564	-3.532	-3.501	-3.469	-3.436	-3.404	-3.372	-3.339	-3.306	-3.272	-3.239	-3.208	-3.174	-3.141	-3.109	-3.076	-3.044	-3.011	-2.979	-2.949	-2.918	-2.886	-2.858	-2.829	-2.800	-2.770	-2.744	-2.716	-2.690	-2.664	-2.639	-2.615	-2.591	-2.569	-2.546	-2.524	-2.504	-2.484	-2.464	-2.446	-2.428	-2.411	-2.394	-2.378	-2.364	-2.350	-2.335	-2.322	-2.310	-2.299	-2.288	-2.276	-2.268	-2.259	-2.249	-2.241	-2.232	-2.226	-2.220	-2.212	-2.208	-2.202	-2.196	-2.191	-2.186	-2.181	-2.178	-2.172	-2.170	-2.165	-2.161	-2.159	-2.155	-2.151	-2.148	-2.144	-2.140	-2.136	-2.132	-2.128	-2.124	-2.120	-2.115	-2.110	-2.105	-2.099	-2.094	-2.089	-2.081	-2.075	-2.068	-2.059	-2.051	-2.042	-2.033	-2.022	-2.014	-2.004	-1.992	-1.981	-1.969	-1.956	-1.945	-1.931	-1.918	-1.904	-1.889	-1.875	-1.859	-1.844	-1.829	-1.812	-1.796	-1.780	-1.762	-1.746	-1.730	-1.712	-1.696	-1.679	-1.661	-1.645	-1.629	-1.612	-1.598	-1.580	-1.565	-1.550	-1.536	-1.521	-1.509	-1.496	-1.484	-1.471	-1.459	-1.449	-1.439	-1.430	-1.420	-1.412	-1.405	-1.399	-1.394	-1.389	-1.384	-1.380	-1.378	-1.375	-1.374	-1.372	-1.371	-1.371	-1.372	-1.372	-1.374	-1.376	-1.379	-1.381	-1.384	-1.386	-1.390	-1.392	-1.396	-1.399	-1.402	-1.405	-1.409	-1.410	-1.412	-1.414	-1.416	-1.416	-1.416	-1.416	-1.415	-1.414	-1.411	-1.409	-1.404	-1.400	-1.395	-1.389	-1.382	-1.374	-1.365	-1.356	-1.345	-1.335	-1.324	-1.311	-1.298	-1.285	-1.269	-1.254	-1.238	-1.222	-1.205	-1.188	-1.171	-1.152	-1.135	-1.116	-1.098	-1.078	-1.059	-1.040	-1.022	-1.004	-0.984	-0.968	-0.949	-0.931	-0.914	-0.898	-0.881	-0.868	-0.851	-0.838	-0.825	-0.812	-0.800	-0.789	-0.780	-0.770	-0.761	-0.754	-0.748	-0.742	-0.739	-0.736	-0.732	-0.731	-0.731	-0.732	-0.735	-0.738	-0.742	-0.746	-0.754	-0.760	-0.768	-0.776	-0.786	-0.796	-0.808	-0.821	-0.834	-0.848	-0.862	-0.878	-0.892	-0.909	-0.928	-0.944	-0.964	-0.981	-1.001	-1.020	-1.040	-1.060	-1.080	-1.101	-1.122	-1.142	-1.164	-1.185	-1.208	-1.228	-1.249	-1.270	-1.290	-1.311	-1.331	-1.351	-1.371	-1.390	-1.410	-1.428	-1.446	-1.464	-1.481	-1.498	-1.514	-1.529	-1.544	-1.559	-1.571	-1.585	-1.598	-1.609	-1.620	-1.631	-1.641	-1.649	-1.659	-1.666	-1.674	-1.680	-1.686	-1.691	-1.698	-1.701	-1.706	-1.709	-1.712	-1.714	-1.718	-1.720	-1.720	-1.722	-1.724	-1.724	-1.725	-1.725	-1.726	-1.726	-1.728	-1.728	-1.729	-1.730	-1.730	-1.731	-1.732	-1.735	-1.736	-1.739	-1.742	-1.746	-1.750	-1.754	-1.759	-1.764	-1.771	-1.776	-1.784	-1.791	-1.800	-1.810	-1.819	-1.830	-1.840	-1.852	-1.862	-1.876	-1.890	-1.904	-1.919	-1.934	-1.950	-1.966	-1.982	-2.001	-2.019	-2.039	-2.056	-2.076	-2.096	-2.116	-2.136	-2.158	-2.178	-2.200	-2.220	-2.241	-2.262	-2.284	-2.305	-2.326	-2.349	-2.369	-2.390	-2.411	-2.431	-2.451	-2.470	-2.490	-2.509	-2.528	-2.545	-2.562	-2.579	-2.595	-2.610	-2.625	-2.639	-2.654	-2.666	-2.679	-2.689	-2.700	-2.710	-2.719	-2.726	-2.734	-2.741	-2.746	-2.751	-2.755	-2.759	-2.761	-2.762	-2.762	-2.764	-2.761	-2.760	-2.758	-2.754	-2.750	-2.746	-2.740	-2.735	-2.729	-2.722	-2.715	-2.706	-2.698	-2.689	-2.680	-2.670	-2.660	-2.650	-2.640	-2.630	-2.619	-2.608	-2.596	-2.585	-2.575	-2.562	-2.551	-2.541	-2.530	-2.519	-2.508	-2.496	-2.488	-2.476	-2.466	-2.458	-2.448	-2.439	-2.429	-2.420	-2.412	-2.404	-2.398	-2.390	-2.384	-2.378	-2.371	-2.366	-2.360	-2.355	-2.350	-2.346	-2.341	-2.339	-2.335	-2.332	-2.329	-2.326	-2.324	-2.322	-2.320	-2.318	-2.316	-2.314	-2.312	-2.312	-2.311	-2.309	-2.309	-2.308	-2.306	-2.305	-2.304	-2.302	-2.300	-2.299	-2.298	-2.295	-2.294	-2.290	-2.289	-2.286	-2.284	-2.281	-2.278	-2.274	-2.270	-2.265	-2.261	-2.258	-2.251	-2.246	-2.240	-2.234	-2.228	-2.220	-2.212	-2.205	-2.196	-2.188	-2.179	-2.169	-2.160	-2.149	-2.139	-2.128	-2.116	-2.105	-2.092	-2.080	-2.068	-2.055	-2.041	-2.027	-2.014	-2.000	-1.986	-1.971	-1.956	-1.941	-1.928	-1.914	-1.899	-1.884	-1.870	-1.856	-1.842	-1.829	-1.815	-1.801	-1.789	-1.775	-1.764	-1.752	-1.741	-1.730	-1.720	-1.711	-1.701	-1.694	-1.685	-1.679	-1.672	-1.668	-1.662	-1.659	-1.654	-1.651	-1.650	-1.649	-1.648	-1.649	-1.650	-1.651	-1.654	-1.658	-1.661	-1.665	-1.671	-1.676	-1.681	-1.689	-1.694	-1.701	-1.709	-1.716	-1.722	-1.730	-1.738	-1.745	-1.752	-1.759	-1.766	-1.772	-1.778	-1.784	-1.790	-1.794	-1.799	-1.801	-1.805	-1.806	-1.808	-1.808	-1.808	-1.806	-1.804	-1.800	-1.796	-1.790	-1.784	-1.775	-1.768	-1.758	-1.745	-1.734	-1.721	-1.706	-1.691	-1.675	-1.658	-1.639	-1.620	-1.600	-1.579	-1.556	-1.535	-1.510	-1.486	-1.461	-1.436	-1.410	-1.382	-1.356	-1.329	-1.301	-1.274	-1.245	-1.218	-1.189	-1.160	-1.132	-1.104	-1.076	-1.049	-1.021	-0.994	-0.966	-0.940	-0.915	-0.889	-0.864	-0.839	-0.816	-0.794	-0.771	-0.749	-0.729	-0.708	-0.688	-0.670	-0.652	-0.635	-0.619	-0.604	-0.590	-0.576	-0.564	-0.551	-0.541	-0.531	-0.522	-0.515	-0.507	-0.501	-0.496	-0.491	-0.488	-0.485	-0.484	-0.482	-0.482	-0.482	-0.485	-0.486	-0.490	-0.494	-0.499	-0.504	-0.510	-0.516	-0.524	-0.531	-0.540	-0.549	-0.559	-0.569	-0.579	-0.590	-0.601	-0.614	-0.626	-0.639	-0.651	-0.664	-0.679	-0.691	-0.705	-0.719	-0.734	-0.749	-0.762	-0.778	-0.791	-0.805	-0.820	-0.835	-0.849	-0.861	-0.875	-0.888	-0.901	-0.914	-0.926	-0.938	-0.949	-0.960	-0.972	-0.982	-0.992	-1.002	-1.011	-1.020	-1.029	-1.036	-1.042	-1.050	-1.056	-1.062	-1.069	-1.072	-1.076	-1.081	-1.085	-1.089	-1.091	-1.094	-1.096	-1.099	-1.101	-1.102	-1.105	-1.106	-1.108	-1.109	-1.110	-1.112	-1.114	-1.115	-1.118	-1.120	-1.122	-1.125	-1.129	-1.131	-1.135	-1.140	-1.145	-1.149	-1.155	-1.162	-1.169	-1.176	-1.185	-1.192	-1.201	-1.211	-1.222	-1.231	-1.244	-1.255	-1.268	-1.281	-1.295	-1.310	-1.324	-1.339	-1.354	-1.370	-1.386	-1.401	-1.418	-1.434	-1.450	-1.466	-1.482	-1.500	-1.516	-1.532	-1.548	-1.562	-1.579	-1.592	-1.606	-1.620	-1.632	-1.645	-1.656	-1.666	-1.675	-1.684	-1.691	-1.699	-1.705	-1.710	-1.714	-1.718	-1.719	-1.719	-1.718	-1.716	-1.714	-1.710	-1.705	-1.699	-1.691	-1.684	-1.674	-1.664	-1.652	-1.641	-1.628	-1.614	-1.600	-1.586	-1.570	-1.554	-1.536	-1.520	-1.502	-1.485	-1.466	-1.448	-1.429	-1.411	-1.392	-1.375	-1.356	-1.336	-1.320	-1.301	-1.284	-1.268	-1.250	-1.234	-1.218	-1.202	-1.188	-1.174	-1.160	-1.149	-1.135	-1.125	-1.115	-1.105	-1.095	-1.088	-1.080	-1.074	-1.068	-1.062	-1.059	-1.054	-1.052	-1.050	-1.049	-1.048	-1.048	-1.049	-1.050	-1.051	-1.054	-1.058	-1.061	-1.065	-1.069	-1.074	-1.080	-1.086	-1.091	-1.099	-1.105	-1.112	-1.119	-1.126	-1.134	-1.141	-1.150	-1.158	-1.165	-1.174	-1.181	-1.189	-1.198	-1.205	-1.212	-1.221	-1.229	-1.236	-1.242	-1.250	-1.258	-1.264	-1.270	-1.276	-1.281	-1.288	-1.292	-1.298	-1.302	-1.306	-1.311	-1.315	-1.319	-1.322	-1.324	-1.326	-1.330	-1.330	-1.331	-1.332	-1.332	-1.332	-1.334	-1.334	-1.332	-1.331	-1.330	-1.328	-1.326	-1.324	-1.321	-1.318	-1.315	-1.311	-1.309	-1.306	-1.301	-1.298	-1.294	-1.290	-1.285	-1.281	-1.279	-1.275	-1.271	-1.266	-1.264	-1.260	-1.258	-1.255	-1.252	-1.250	-1.249	-1.248	-1.248	-1.248	-1.248	-1.248	-1.250	-1.251	-1.255	-1.258	-1.261	-1.266	-1.272	-1.279	-1.286	-1.294	-1.302	-1.311	-1.321	-1.332	-1.345	-1.358	-1.371	-1.385	-1.401	-1.416	-1.432	-1.450	-1.469	-1.488	-1.508	-1.528	-1.549	-1.571	-1.592	-1.615	-1.640	-1.664	-1.688	-1.711	-1.736	-1.762	-1.788	-1.814	-1.840	-1.866	-1.894	-1.920	-1.946	-1.974	-2.000	-2.026	-2.052	-2.078	-2.104	-2.129	-2.154	-2.179	-2.204	-2.229	-2.252	-2.275	-2.298	-2.320	-2.341	-2.364	-2.384	-2.405	-2.425	-2.442	-2.460	-2.478	-2.495	-2.511	-2.528	-2.542	-2.556	-2.571	-2.585	-2.598	-2.611	-2.622	-2.634	-2.645	-2.655	-2.665	-2.674	-2.684	-2.692	-2.701	-2.710	-2.718	-2.725	-2.732	-2.740	-2.748	-2.755	-2.761	-2.768	-2.775	-2.781	-2.788	-2.795	-2.801	-2.808	-2.815	-2.822	-2.830	-2.838	-2.844	-2.851	-2.859	-2.866	-2.875	-2.884	-2.891	-2.900	-2.908	-2.916	-2.925	-2.932	-2.941	-2.950	-2.959	-2.968	-2.978	-2.985	-2.994	-3.002	-3.011	-3.020	-3.028	-3.035	-3.042	-3.050	-3.058	-3.065	-3.071	-3.079	-3.084	-3.089	-3.095	-3.099	-3.104	-3.108	-3.111	-3.115	-3.118	-3.119	-3.121	-3.121	-3.121	-3.121	-3.121	-3.120	-3.116	-3.115	-3.112	-3.108	-3.102	-3.099	-3.092	-3.086	-3.080	-3.072	-3.064	-3.055	-3.046	-3.038	-3.026	-3.016	-3.005	-2.992	-2.981	-2.966	-2.954	-2.940	-2.925	-2.909	-2.894	-2.878	-2.861	-2.845	-2.826	-2.809	-2.790	-2.771	-2.752	-2.731	-2.712	-2.691	-2.670	-2.649	-2.628	-2.606	-2.584	-2.562	-2.539	-2.518	-2.494	-2.471	-2.448	-2.424	-2.400	-2.378	-2.354	-2.329	-2.305	-2.281	-2.258	-2.235	-2.211	-2.188	-2.164	-2.141	-2.119	-2.096	-2.074	-2.051	-2.030	-2.009	-1.988	-1.969	-1.948	-1.929	-1.910	-1.891	-1.872	-1.855	-1.839	-1.822	-1.806	-1.790	-1.776	-1.762	-1.749	-1.736	-1.722	-1.711	-1.700	-1.690	-1.680	-1.671	-1.662	-1.654	-1.646	-1.640	-1.634	-1.626	-1.621	-1.616	-1.611	-1.609	-1.604	-1.600	-1.598	-1.595	-1.592	-1.590	-1.589	-1.588	-1.586	-1.585	-1.584	-1.584	-1.582	-1.581	-1.581	-1.581	-1.580	-1.580	-1.581	-1.581	-1.581	-1.581	-1.581	-1.581	-1.581	-1.581	-1.581	-1.581	-1.581	-1.581	-1.582	-1.581	-1.582	-1.582	-1.582	-1.584	-1.582	-1.582	-1.584	-1.584	-1.585	-1.585	-1.586	-1.588	-1.588	-1.589	-1.591	-1.592	-1.594	-1.596	-1.598	-1.600	-1.602	-1.606	-1.609	-1.612	-1.616	-1.621	-1.625	-1.631	-1.635	-1.641	-1.646	-1.652	-1.660	-1.666	-1.674	-1.681	-1.689	-1.698	-1.705	-1.715	-1.725	-1.734	-1.744	-1.755	-1.765	-1.775	-1.788	-1.798	-1.810	-1.821	-1.832	-1.845	-1.858	-1.869	-1.880	-1.894	-1.906	-1.919	-1.931	-1.942	-1.956	-1.968	-1.980	-1.991	-2.004	-2.015	-2.026	-2.038	-2.049	-2.060	-2.069	-2.080	-2.090	-2.098	-2.106	-2.115	-2.122	-2.130	-2.136	-2.141	-2.148	-2.151	-2.155	-2.159	-2.161	-2.164	-2.165	-2.165	-2.166	-2.164	-2.162	-2.161	-2.158	-2.154	-2.149	-2.142	-2.138	-2.130	-2.122	-2.114	-2.105	-2.094	-2.084	-2.071	-2.060	-2.046	-2.034	-2.019	-2.005	-1.989	-1.972	-1.956	-1.939	-1.921	-1.904	-1.885	-1.868	-1.848	-1.829	-1.809	-1.790	-1.769	-1.750	-1.729	-1.709	-1.689	-1.669	-1.649	-1.629	-1.609	-1.589	-1.569	-1.550	-1.532	-1.514	-1.496	-1.479	-1.461	-1.445	-1.430	-1.414	-1.399	-1.385	-1.372	-1.361	-1.348	-1.338	-1.326	-1.318	-1.310	-1.301	-1.295	-1.289	-1.282	-1.279	-1.276	-1.272	-1.271	-1.271	-1.271	-1.272	-1.272	-1.276	-1.279	-1.282	-1.288	-1.292	-1.298	-1.305	-1.311	-1.319	-1.328	-1.335	-1.344	-1.354	-1.362	-1.372	-1.382	-1.394	-1.404	-1.414	-1.425	-1.435	-1.446	-1.455	-1.465	-1.475	-1.485	-1.494	-1.501	-1.511	-1.519	-1.526	-1.532	-1.540	-1.545	-1.551	-1.555	-1.560	-1.562	-1.565	-1.568	-1.569	-1.568	-1.568	-1.566	-1.565	-1.562	-1.559	-1.554	-1.549	-1.542	-1.536	-1.529	-1.521	-1.512	-1.502	-1.494	-1.482	-1.471	-1.459	-1.449	-1.436	-1.422	-1.409	-1.396	-1.382	-1.369	-1.355	-1.341	-1.328	-1.312	-1.299	-1.285	-1.271	-1.258	-1.245	-1.231	-1.219	-1.205	-1.194	-1.182	-1.171	-1.160	-1.151	-1.141	-1.131	-1.122	-1.115	-1.109	-1.101	-1.096	-1.090	-1.085	-1.081	-1.076	-1.074	-1.071	-1.069	-1.069	-1.068	-1.066	-1.068	-1.068	-1.068	-1.069	-1.071	-1.072	-1.074	-1.075	-1.078	-1.079	-1.080	-1.081	-1.084	-1.085	-1.085	-1.085	-1.086	-1.086	-1.085	-1.084	-1.082	-1.080	-1.076	-1.074	-1.070	-1.064	-1.058	-1.051	-1.042	-1.034	-1.025	-1.015	-1.002	-0.990	-0.978	-0.964	-0.949	-0.932	-0.916	-0.899	-0.880	-0.861	-0.841	-0.820	-0.799	-0.778	-0.754	-0.731	-0.708	-0.684	-0.659	-0.634	-0.610	-0.584	-0.559	-0.532	-0.506	-0.481	-0.455	-0.430	-0.404	-0.380	-0.355	-0.330	-0.306	-0.284	-0.260	-0.239	-0.218	-0.196	-0.178	-0.158	-0.140	-0.122	-0.106	-0.090	-0.076	-0.062	-0.051	-0.040	-0.029	-0.020	-0.012	-0.006	0.001	0.005	0.008	0.011	0.014	0.014	0.012	0.010	0.009	0.005	0.000	-0.005	-0.011	-0.018	-0.026	100.000	5.000	2.000	1.000	5.000	0.000	0.000	0.000	0.000	0.000	0.000	0.000	0.000	0.000	0.000	0.000	0.000	0.000	-0.469	-0.507	-0.546	-0.584	-0.621	-0.660	-0.696	-0.734	-0.770	-0.806	-0.842	-0.876	-0.911	-0.944	-0.978	-1.009	-1.040	-1.071	-1.101	-1.131	-1.160	-1.189	-1.216	-1.242	-1.270	-1.295	-1.320	-1.345	-1.368	-1.391	-1.414	-1.436	-1.458	-1.479	-1.499	-1.519	-1.540	-1.559	-1.578	-1.596	-1.615	-1.632	-1.651	-1.669	-1.686	-1.705	-1.722	-1.740	-1.758	-1.775	-1.792	-1.810	-1.829	-1.846	-1.865	-1.882	-1.901	-1.920	-1.940	-1.959	-1.978	-1.996	-2.016	-2.036	-2.056	-2.076	-2.096	-2.118	-2.138	-2.159	-2.179	-2.200	-2.221	-2.242	-2.265	-2.286	-2.308	-2.329	-2.349	-2.371	-2.391	-2.414	-2.434	-2.455	-2.475	-2.496	-2.515	-2.535	-2.555	-2.574	-2.591	-2.610	-2.626	-2.645	-2.661	-2.678	-2.694	-2.709	-2.724	-2.736	-2.751	-2.764	-2.775	-2.788	-2.798	-2.810	-2.819	-2.828	-2.836	-2.845	-2.851	-2.859	-2.865	-2.870	-2.875	-2.880	-2.884	-2.886	-2.890	-2.891	-2.892	-2.892	-2.894	-2.894	-2.894	-2.892	-2.891	-2.888	-2.886	-2.882	-2.880	-2.875	-2.871	-2.868	-2.862	-2.858	-2.852	-2.848	-2.841	-2.836	-2.830	-2.824	-2.818	-2.810	-2.804	-2.796	-2.789	-2.782	-2.775	-2.768	-2.760	-2.754	-2.748	-2.740	-2.734	-2.726	-2.720	-2.714	-2.709	-2.704	-2.698	-2.692	-2.689	-2.682	-2.679	-2.675	-2.671	-2.670	-2.666	-2.665	-2.664	-2.664	-2.662	-2.662	-2.664	-2.665	-2.668	-2.670	-2.672	-2.676	-2.681	-2.685	-2.691	-2.698	-2.705	-2.711	-2.719	-2.728	-2.736	-2.745	-2.755	-2.765	-2.775	-2.786	-2.796	-2.808	-2.819	-2.830	-2.842	-2.854	-2.865	-2.878	-2.889	-2.900	-2.911	-2.922	-2.932	-2.942	-2.952	-2.961	-2.970	-2.979	-2.985	-2.992	-2.999	-3.002	-3.006	-3.009	-3.011	-3.012	-3.011	-3.009	-3.008	-3.002	-2.998	-2.990	-2.981	-2.972	-2.962	-2.951	-2.936	-2.922	-2.906	-2.889	-2.870	-2.851	-2.829	-2.806	-2.782	-2.758	-2.731	-2.705	-2.676	-2.646	-2.616	-2.586	-2.554	-2.520	-2.486	-2.452	-2.418	-2.382	-2.346	-2.310	-2.275	-2.238	-2.201	-2.165	-2.128	-2.091	-2.055	-2.019	-1.984	-1.949	-1.914	-1.880	-1.846	-1.814	-1.781	-1.751	-1.721	-1.691	-1.664	-1.636	-1.611	-1.586	-1.564	-1.541	-1.520	-1.501	-1.482	-1.465	-1.449	-1.435	-1.421	-1.410	-1.399	-1.390	-1.381	-1.375	-1.370	-1.365	-1.362	-1.361	-1.360	-1.360	-1.362	-1.364	-1.369	-1.372	-1.378	-1.385	-1.391	-1.399	-1.409	-1.418	-1.428	-1.438	-1.448	-1.460	-1.470	-1.482	-1.495	-1.508	-1.520	-1.532	-1.546	-1.558	-1.571	-1.584	-1.598	-1.610	-1.622	-1.635	-1.646	-1.658	-1.669	-1.680	-1.690	-1.700	-1.710	-1.720	-1.729	-1.738	-1.746	-1.754	-1.762	-1.769	-1.775	-1.781	-1.785	-1.791	-1.795	-1.800	-1.804	-1.808	-1.810	-1.812	-1.816	-1.818	-1.819	-1.820	-1.821	-1.822	-1.822	-1.822	-1.824	-1.824	-1.824	-1.825	-1.825	-1.825	-1.825	-1.826	-1.828	-1.828	-1.830	-1.830	-1.832	-1.835	-1.838	-1.840	-1.844	-1.846	-1.851	-1.856	-1.861	-1.868	-1.874	-1.881	-1.889	-1.898	-1.906	-1.916	-1.928	-1.939	-1.951	-1.964	-1.979	-1.992	-2.007	-2.024	-2.041	-2.058	-2.076	-2.095	-2.115	-2.135	-2.155	-2.178	-2.200	-2.221	-2.244	-2.268	-2.291	-2.315	-2.340	-2.365	-2.391	-2.415	-2.440	-2.466	-2.491	-2.518	-2.542	-2.568	-2.594	-2.619	-2.644	-2.669	-2.691	-2.716	-2.739	-2.762	-2.784	-2.805	-2.828	-2.846	-2.865	-2.884	-2.901	-2.919	-2.934	-2.949	-2.962	-2.975	-2.988	-2.999	-3.009	-3.019	-3.026	-3.032	-3.038	-3.042	-3.046	-3.049	-3.051	-3.050	-3.050	-3.049	-3.046	-3.042	-3.039	-3.034	-3.028	-3.019	-3.010	-3.001	-2.992	-2.982	-2.972	-2.960	-2.949	-2.935	-2.924	-2.909	-2.895	-2.882	-2.868	-2.854	-2.839	-2.824	-2.809	-2.795	-2.780	-2.765	-2.751	-2.736	-2.724	-2.710	-2.696	-2.682	-2.671	-2.658	-2.646	-2.636	-2.625	-2.616	-2.606	-2.598	-2.590	-2.582	-2.575	-2.570	-2.565	-2.560	-2.556	-2.554	-2.552	-2.551	-2.550	-2.551	-2.550	-2.552	-2.554	-2.558	-2.561	-2.565	-2.570	-2.575	-2.581	-2.589	-2.595	-2.604	-2.611	-2.619	-2.628	-2.638	-2.646	-2.656	-2.666	-2.678	-2.689	-2.700	-2.709	-2.720	-2.731	-2.742	-2.755	-2.765	-2.775	-2.788	-2.796	-2.806	-2.818	-2.826	-2.836	-2.845	-2.854	-2.862	-2.870	-2.879	-2.885	-2.891	-2.899	-2.905	-2.910	-2.915	-2.920	-2.924	-2.926	-2.929	-2.930	-2.932	-2.932	-2.932	-2.934	-2.934	-2.931	-2.929	-2.926	-2.921	-2.919	-2.914	-2.908	-2.901	-2.895	-2.889	-2.882	-2.874	-2.866	-2.858	-2.849	-2.840	-2.830	-2.820	-2.810	-2.800	-2.790	-2.780	-2.769	-2.759	-2.748	-2.738	-2.726	-2.716	-2.706	-2.696	-2.688	-2.679	-2.670	-2.661	-2.654	-2.646	-2.640	-2.634	-2.629	-2.624	-2.619	-2.616	-2.614	-2.612	-2.611	-2.611	-2.611	-2.614	-2.615	-2.619	-2.622	-2.628	-2.634	-2.640	-2.648	-2.655	-2.664	-2.672	-2.682	-2.694	-2.704	-2.716	-2.729	-2.741	-2.755	-2.769	-2.781	-2.795	-2.810	-2.824	-2.838	-2.851	-2.865	-2.879	-2.891	-2.905	-2.918	-2.930	-2.940	-2.951	-2.961	-2.971	-2.979	-2.988	-2.995	-3.001	-3.006	-3.010	-3.014	-3.016	-3.016	-3.018	-3.016	-3.015	-3.011	-3.006	-3.001	-2.994	-2.988	-2.979	-2.970	-2.959	-2.948	-2.936	-2.922	-2.909	-2.895	-2.880	-2.864	-2.848	-2.831	-2.812	-2.795	-2.776	-2.759	-2.740	-2.721	-2.702	-2.684	-2.664	-2.646	-2.628	-2.609	-2.591	-2.574	-2.556	-2.539	-2.524	-2.506	-2.491	-2.478	-2.462	-2.449	-2.436	-2.424	-2.411	-2.401	-2.390	-2.381	-2.372	-2.365	-2.358	-2.351	-2.345	-2.340	-2.335	-2.331	-2.328	-2.324	-2.322	-2.321	-2.319	-2.319	-2.318	-2.316	-2.318	-2.318	-2.319	-2.319	-2.320	-2.321	-2.322	-2.322	-2.324	-2.326	-2.326	-2.326	-2.328	-2.329	-2.328	-2.328	-2.328	-2.328	-2.326	-2.324	-2.322	-2.320	-2.318	-2.314	-2.310	-2.306	-2.302	-2.296	-2.290	-2.284	-2.278	-2.269	-2.261	-2.251	-2.242	-2.232	-2.221	-2.211	-2.199	-2.186	-2.174	-2.160	-2.146	-2.132	-2.118	-2.102	-2.086	-2.070	-2.052	-2.036	-2.020	-2.002	-1.985	-1.966	-1.949	-1.929	-1.910	-1.892	-1.874	-1.854	-1.835	-1.816	-1.798	-1.779	-1.761	-1.744	-1.725	-1.708	-1.691	-1.674	-1.658	-1.641	-1.625	-1.610	-1.595	-1.581	-1.568	-1.555	-1.542	-1.531	-1.520	-1.510	-1.500	-1.491	-1.485	-1.478	-1.471	-1.466	-1.461	-1.458	-1.455	-1.454	-1.452	-1.452	-1.452	-1.454	-1.456	-1.460	-1.464	-1.469	-1.474	-1.481	-1.489	-1.496	-1.504	-1.514	-1.525	-1.535	-1.546	-1.559	-1.571	-1.584	-1.598	-1.612	-1.626	-1.641	-1.656	-1.671	-1.688	-1.704	-1.718	-1.734	-1.751	-1.768	-1.784	-1.801	-1.816	-1.834	-1.849	-1.865	-1.880	-1.895	-1.911	-1.925	-1.939	-1.952	-1.966	-1.979	-1.991	-2.002	-2.014	-2.024	-2.034	-2.042	-2.051	-2.059	-2.066	-2.072	-2.078	-2.081	-2.085	-2.088	-2.090	-2.091	-2.091	-2.091	-2.090	-2.089	-2.085	-2.080	-2.075	-2.070	-2.064	-2.056	-2.047	-2.040	-2.031	-2.021	-2.010	-1.998	-1.986	-1.974	-1.961	-1.946	-1.934	-1.919	-1.904	-1.888	-1.874	-1.858	-1.841	-1.825	-1.810	-1.794	-1.776	-1.761	-1.744	-1.729	-1.712	-1.698	-1.682	-1.668	-1.652	-1.639	-1.626	-1.612	-1.600	-1.588	-1.576	-1.565	-1.555	-1.545	-1.536	-1.529	-1.520	-1.515	-1.508	-1.502	-1.498	-1.494	-1.491	-1.490	-1.488	-1.486	-1.486	-1.489	-1.489	-1.491	-1.495	-1.498	-1.502	-1.508	-1.512	-1.519	-1.525	-1.532	-1.540	-1.549	-1.556	-1.565	-1.574	-1.582	-1.592	-1.602	-1.611	-1.621	-1.630	-1.640	-1.650	-1.660	-1.669	-1.679	-1.686	-1.696	-1.705	-1.712	-1.721	-1.729	-1.736	-1.744	-1.750	-1.756	-1.762	-1.768	-1.771	-1.776	-1.779	-1.782	-1.785	-1.788	-1.789	-1.791	-1.791	-1.791	-1.791	-1.790	-1.789	-1.786	-1.784	-1.781	-1.779	-1.775	-1.772	-1.769	-1.764	-1.760	-1.755	-1.750	-1.746	-1.741	-1.738	-1.734	-1.729	-1.725	-1.721	-1.719	-1.715	-1.711	-1.710	-1.709	-1.706	-1.706	-1.705	-1.705	-1.706	-1.708	-1.710	-1.712	-1.715	-1.720	-1.724	-1.730	-1.736	-1.744	-1.751	-1.760	-1.770	-1.779	-1.790	-1.800	-1.812	-1.825	-1.838	-1.852	-1.866	-1.880	-1.895	-1.911	-1.926	-1.941	-1.958	-1.972	-1.990	-2.005	-2.021	-2.036	-2.052	-2.068	-2.082	-2.096	-2.111	-2.125	-2.138	-2.150	-2.161	-2.172	-2.182	-2.191	-2.199	-2.206	-2.211	-2.218	-2.221	-2.224	-2.225	-2.225	-2.224	-2.222	-2.220	-2.215	-2.209	-2.202	-2.194	-2.184	-2.174	-2.162	-2.149	-2.135	-2.119	-2.104	-2.085	-2.066	-2.046	-2.026	-2.005	-1.984	-1.961	-1.936	-1.912	-1.888	-1.862	-1.836	-1.810	-1.784	-1.759	-1.731	-1.704	-1.678	-1.650	-1.624	-1.596	-1.571	-1.545	-1.519	-1.494	-1.469	-1.444	-1.420	-1.396	-1.374	-1.351	-1.330	-1.310	-1.290	-1.271	-1.252	-1.235	-1.220	-1.204	-1.190	-1.178	-1.165	-1.154	-1.142	-1.134	-1.126	-1.119	-1.112	-1.108	-1.102	-1.100	-1.098	-1.096	-1.096	-1.098	-1.099	-1.102	-1.105	-1.110	-1.115	-1.121	-1.129	-1.138	-1.145	-1.156	-1.165	-1.178	-1.189	-1.201	-1.214	-1.228	-1.240	-1.256	-1.270	-1.286	-1.302	-1.320	-1.336	-1.354	-1.371	-1.390	-1.408	-1.426	-1.445	-1.464	-1.481	-1.501	-1.520	-1.540	-1.559	-1.578	-1.596	-1.615	-1.634	-1.652	-1.670	-1.690	-1.708	-1.724	-1.741	-1.759	-1.774	-1.790	-1.805	-1.820	-1.835	-1.848	-1.862	-1.876	-1.888	-1.900	-1.911	-1.920	-1.930	-1.939	-1.949	-1.955	-1.964	-1.970	-1.976	-1.981	-1.986	-1.991	-1.995	-1.999	-2.001	-2.004	-2.005	-2.007	-2.007	-2.009	-2.010	-2.010	-2.010	-2.009	-2.009	-2.007	-2.006	-2.006	-2.005	-2.002	-2.002	-2.001	-2.000	-1.999	-1.998	-1.999	-1.998	-1.998	-1.998	-1.998	-1.998	-1.999	-2.000	-2.001	-2.002	-2.004	-2.006	-2.007	-2.010	-2.013	-2.016	-2.019	-2.022	-2.025	-2.030	-2.033	-2.036	-2.041	-2.044	-2.047	-2.052	-2.056	-2.059	-2.062	-2.066	-2.069	-2.071	-2.072	-2.075	-2.076	-2.076	-2.078	-2.076	-2.076	-2.075	-2.071	-2.069	-2.065	-2.060	-2.054	-2.047	-2.040	-2.034	-2.024	-2.014	-2.004	-1.992	-1.980	-1.966	-1.952	-1.938	-1.922	-1.906	-1.889	-1.871	-1.851	-1.832	-1.811	-1.791	-1.769	-1.748	-1.725	-1.702	-1.679	-1.656	-1.631	-1.608	-1.582	-1.559	-1.534	-1.509	-1.485	-1.461	-1.436	-1.412	-1.389	-1.365	-1.342	-1.319	-1.298	-1.275	-1.254	-1.232	-1.214	-1.194	-1.175	-1.158	-1.141	-1.125	-1.110	-1.095	-1.081	-1.070	-1.058	-1.048	-1.038	-1.029	-1.020	-1.014	-1.009	-1.002	-1.000	-0.996	-0.995	-0.994	-0.992	-0.994	-0.994	-0.996	-1.000	-1.002	-1.008	-1.012	-1.019	-1.026	-1.032	-1.041	-1.049	-1.058	-1.068	-1.078	-1.089	-1.099	-1.110	-1.121	-1.132	-1.144	-1.158	-1.170	-1.182	-1.194	-1.208	-1.220	-1.232	-1.245	-1.259	-1.271	-1.284	-1.296	-1.309	-1.321	-1.332	-1.344	-1.355	-1.366	-1.378	-1.388	-1.398	-1.408	-1.418	-1.426	-1.435	-1.442	-1.451	-1.459	-1.465	-1.471	-1.478	-1.484	-1.488	-1.492	-1.496	-1.500	-1.504	-1.506	-1.509	-1.511	-1.512	-1.514	-1.514	-1.515	-1.515	-1.514	-1.512	-1.512	-1.511	-1.511	-1.509	-1.508	-1.506	-1.504	-1.502	-1.501	-1.500	-1.499	-1.498	-1.496	-1.495	-1.495	-1.494	-1.495	-1.494	-1.495	-1.496	-1.498	-1.500	-1.502	-1.505	-1.509	-1.514	-1.519	-1.525	-1.531	-1.539	-1.546	-1.555	-1.565	-1.575	-1.588	-1.599	-1.611	-1.625	-1.639	-1.654	-1.670	-1.688	-1.704	-1.722	-1.740	-1.760	-1.780	-1.800	-1.821	-1.842	-1.864	-1.888	-1.910	-1.934	-1.958	-1.981	-2.005	-2.030	-2.054	-2.078	-2.102	-2.128	-2.151	-2.176	-2.200	-2.225	-2.249	-2.272	-2.295	-2.319	-2.341	-2.362	-2.384	-2.406	-2.426	-2.446	-2.465	-2.484	-2.501	-2.520	-2.536	-2.552	-2.568	-2.582	-2.598	-2.610	-2.622	-2.635	-2.646	-2.658	-2.668	-2.676	-2.685	-2.694	-2.701	-2.708	-2.714	-2.720	-2.725	-2.730	-2.734	-2.739	-2.741	-2.745	-2.749	-2.751	-2.754	-2.755	-2.758	-2.760	-2.761	-2.764	-2.766	-2.768	-2.769	-2.771	-2.774	-2.776	-2.779	-2.781	-2.784	-2.786	-2.789	-2.792	-2.796	-2.800	-2.804	-2.809	-2.812	-2.818	-2.824	-2.829	-2.835	-2.840	-2.848	-2.852	-2.859	-2.866	-2.874	-2.880	-2.888	-2.894	-2.902	-2.909	-2.918	-2.924	-2.931	-2.939	-2.945	-2.952	-2.959	-2.965	-2.971	-2.978	-2.982	-2.989	-2.992	-2.996	-3.000	-3.005	-3.008	-3.010	-3.011	-3.012	-3.014	-3.014	-3.012	-3.012	-3.010	-3.008	-3.005	-3.001	-2.996	-2.991	-2.985	-2.978	-2.970	-2.961	-2.952	-2.942	-2.932	-2.922	-2.910	-2.898	-2.885	-2.871	-2.858	-2.842	-2.828	-2.812	-2.795	-2.779	-2.760	-2.742	-2.724	-2.706	-2.688	-2.668	-2.648	-2.628	-2.608	-2.588	-2.566	-2.545	-2.524	-2.502	-2.480	-2.459	-2.438	-2.415	-2.394	-2.371	-2.351	-2.329	-2.308	-2.286	-2.265	-2.244	-2.222	-2.202	-2.181	-2.161	-2.142	-2.122	-2.104	-2.085	-2.066	-2.047	-2.030	-2.014	-1.996	-1.981	-1.966	-1.951	-1.936	-1.922	-1.909	-1.896	-1.884	-1.872	-1.862	-1.852	-1.842	-1.834	-1.826	-1.818	-1.811	-1.805	-1.799	-1.794	-1.791	-1.788	-1.784	-1.782	-1.781	-1.780	-1.780	-1.780	-1.782	-1.782	-1.785	-1.788	-1.791	-1.795	-1.799	-1.804	-1.809	-1.814	-1.820	-1.826	-1.832	-1.839	-1.845	-1.852	-1.860	-1.868	-1.875	-1.882	-1.891	-1.899	-1.908	-1.914	-1.922	-1.930	-1.938	-1.946	-1.954	-1.960	-1.968	-1.975	-1.981	-1.989	-1.995	-2.002	-2.009	-2.014	-2.021	-2.026	-2.030	-2.036	-2.041	-2.046	-2.050	-2.054	-2.059	-2.062	-2.065	-2.069	-2.072	-2.075	-2.078	-2.080	-2.084	-2.086	-2.089	-2.092	-2.095	-2.098	-2.100	-2.102	-2.106	-2.109	-2.112	-2.116	-2.119	-2.124	-2.129	-2.132	-2.136	-2.142	-2.148	-2.154	-2.159	-2.166	-2.174	-2.181	-2.189	-2.196	-2.205	-2.212	-2.224	-2.232	-2.244	-2.254	-2.265	-2.278	-2.289	-2.301	-2.314	-2.326	-2.339	-2.354	-2.366	-2.380	-2.394	-2.410	-2.424	-2.438	-2.452	-2.468	-2.481	-2.496	-2.510	-2.524	-2.538	-2.552	-2.565	-2.579	-2.591	-2.604	-2.615	-2.628	-2.638	-2.649	-2.659	-2.668	-2.676	-2.684	-2.691	-2.698	-2.704	-2.708	-2.712	-2.714	-2.716	-2.718	-2.716	-2.716	-2.714	-2.711	-2.708	-2.702	-2.696	-2.690	-2.681	-2.674	-2.664	-2.652	-2.641	-2.629	-2.614	-2.600	-2.584	-2.568	-2.551	-2.532	-2.514	-2.494	-2.474	-2.452	-2.431	-2.409	-2.385	-2.361	-2.338	-2.312	-2.286	-2.261	-2.235	-2.209	-2.182	-2.156	-2.129	-2.101	-2.074	-2.046	-2.019	-1.991	-1.964	-1.936	-1.909	-1.881	-1.855	-1.828	-1.802	-1.775	-1.750	-1.724	-1.699	-1.675	-1.651	-1.628	-1.605	-1.582	-1.561	-1.539	-1.518	-1.499	-1.480	-1.460	-1.442	-1.425	-1.409	-1.392	-1.378	-1.364	-1.350	-1.336	-1.324	-1.312	-1.302	-1.291	-1.284	-1.274	-1.266	-1.260	-1.252	-1.246	-1.241	-1.238	-1.232	-1.229	-1.226	-1.222	-1.221	-1.219	-1.219	-1.218	-1.216	-1.216	-1.216	-1.216	-1.218	-1.218	-1.219	-1.220	-1.221	-1.221	-1.224	-1.224	-1.225	-1.226	-1.226	-1.226	-1.228	-1.226	-1.226	-1.226	-1.225	-1.225	-1.222	-1.221	-1.219	-1.215	-1.212	-1.209	-1.204	-1.200	-1.196	-1.190	-1.184	-1.178	-1.170	-1.162	-1.155	-1.146	-1.136	-1.128	-1.119	-1.108	-1.096	-1.086	-1.074	-1.062	-1.050	-1.039	-1.026	-1.012	-1.000	-0.986	-0.972	-0.959	-0.946	-0.931	-0.919	-0.905	-0.890	-0.876	-0.864	-0.850	-0.835	-0.822	-0.808	-0.796	-0.782	-0.769	-0.756	-0.744	-0.731	-0.719	-0.708	-0.695	-0.684	-0.671	-0.661	-0.650	-0.639	-0.629	-0.619	-0.608	-0.599	-0.589	-0.579	-0.569	-0.560	-0.550	-0.540	-0.531	-0.522	-0.512	-0.502	-0.492	-0.484	-0.474	-0.464	-0.454	-0.444	-0.434	-0.422	-0.412	-0.400	-0.390	-0.378	-0.366	-0.354	-0.342	-0.329	-0.316	-0.302	-0.289	-0.275	-0.260	-0.246	-0.230	-0.215	-0.199	-0.184	-0.168	-0.150	-0.134	-0.116	-0.099	-0.081	-0.064	-0.045	-0.028	-0.009	0.010	0.029	0.046	0.065	0.084	0.102	0.120	0.140	0.156	0.174	0.191	0.210	0.226	0.244	0.260	0.276	0.290	0.306	0.321	0.335	0.346	0.360	0.371	0.382	0.391	0.402	0.410	0.418	0.424	0.430	0.434	0.439	0.440	0.442	0.442	0.442	0.441	0.439	0.435	0.430	0.425	0.419	0.410	0.401	0.392	0.381	0.369	0.355	0.342	0.328	0.311	0.294	0.279	0.259	0.241	0.221	0.200	0.180	0.158	0.136	0.114	0.091	0.068	0.044	0.021	-0.004	-0.029	-0.052	-0.076	-0.101	-0.125	-0.149	-0.172	-0.196	-0.220	-0.244	-0.266	-0.288	-0.309	-0.330	-0.351	-0.370	-0.390	-0.409	-0.426	-0.444	-0.461	-0.476	-0.491	-0.505	-0.518	-0.530	-0.541	-0.551	-0.561	-0.569	-0.576	-0.584	-0.590	-0.595	-0.599	-0.602	-0.605	-0.605	-0.606	-0.605	-0.605	-0.604	-0.601	-0.599	-0.595	-0.590	-0.584	-0.580	-0.574	-0.568	-0.560	-0.551	-0.544	-0.535	-0.528	-0.518	-0.509	-0.500	-0.490	-0.480	-0.470	-0.461	-0.451	-0.442	-0.432	-0.424	-0.415	-0.406	-0.398	-0.390	-0.382	-0.375	-0.368	-0.361	-0.356	-0.350	-0.345	-0.340	-0.336	-0.334	-0.330	-0.329	-0.328	-0.326	-0.326	-0.328	-0.328	-0.330	-0.332	-0.336	-0.340	-0.345	-0.351	-0.356	-0.364	-0.371	-0.379	-0.388	-0.398	-0.408	-0.418	-0.428	-0.439	-0.451	-0.464	-0.476	-0.489	-0.502	-0.518	-0.531	-0.545	-0.560	-0.576	-0.591	-0.606	-0.621	-0.636	-0.651	-0.668	-0.682	-0.698	-0.712	-0.728	-0.742	-0.758	-0.771	-0.785	-0.798	-0.811	-0.822	-0.836	-0.848	-0.859	-0.870	-0.880	-0.890	-0.899	-0.908	-0.916	-0.924	-0.931	-0.936	-0.942	-0.949	-0.952	-0.958	-0.961	-0.964	-0.966	-0.968	-0.970	-0.971	-0.971	-0.971	-0.971	-0.970	-0.969	-0.968	-0.965	-0.961	-0.960	-0.956	-0.952	-0.949	-0.946	-0.941	-0.938	-0.934	-0.929	-0.925	-0.920	-0.916	-0.911	-0.906	-0.901	-0.898	-0.892	-0.889	-0.885	-0.880	-0.876	-0.874	-0.870	-0.866	-0.862	-0.860	-0.856	-0.854	-0.851	-0.849	-0.846	-0.845	-0.842	-0.840	-0.839	-0.838	-0.836	-0.834	-0.832	-0.831	-0.831	-0.830	-0.828	-0.826	-0.825	-0.822	-0.822	-0.820	-0.819	-0.816	-0.814	-0.811	-0.809	-0.805	-0.802	-0.800	-0.796	-0.792	-0.789	-0.784	-0.779	-0.774	-0.769	-0.762	-0.756	-0.750	-0.744	-0.736	-0.729	-0.721	-0.714	-0.705	-0.696	-0.688	-0.679	-0.669	-0.660	-0.650	-0.641	-0.630	-0.620	-0.610	-0.599	-0.590	-0.580	-0.569	-0.559	-0.549	-0.539	-0.529	-0.519	-0.510	-0.500	-0.491	-0.482	-0.474	-0.466	-0.459	-0.450	-0.442	-0.435	-0.430	-0.424	-0.418	-0.414	-0.409	-0.405	-0.401	-0.399	-0.396	-0.395	-0.394	-0.394	-0.394	-0.394	-0.396	-0.396	-0.399	-0.404	-0.406	-0.410	-0.415	-0.420	-0.426	-0.432	-0.440	-0.446	-0.454	-0.462	-0.471	-0.480	-0.490	-0.500	-0.509	-0.519	-0.530	-0.541	-0.552	-0.564	-0.575	-0.588	-0.598	-0.610	-0.621	-0.632	-0.644	-0.654	-0.666	-0.676	-0.686	-0.698	-0.706	-0.715	-0.724	-0.732	-0.740	-0.748	-0.754	-0.760	-0.766	-0.771	-0.775	-0.779	-0.780	-0.782	-0.784	-0.784	-0.784	-0.782	-0.780	-0.778	-0.774	-0.770	-0.764	-0.759	-0.750	-0.744	-0.735	-0.726	-0.715	-0.704	-0.692	-0.681	-0.669	-0.655	-0.641	-0.625	-0.611	-0.595	-0.579	-0.562	-0.545	-0.528	-0.510	-0.492	-0.474	-0.456	-0.438	-0.419	-0.400	-0.382	-0.365	-0.346	-0.329	-0.310	-0.292	-0.276	-0.259	-0.242	-0.228	-0.211	-0.198	-0.184	-0.171	-0.159	-0.148	-0.136	-0.128	-0.119	-0.112	-0.106	-0.100	-0.095	-0.092	-0.092	-0.092	-0.092	-0.094	-0.098	-0.104	-0.110	-0.119	-0.128	-0.139	-0.151	-0.166	-0.181	-0.199	-0.216	-0.238	-0.259	-0.281	-0.308	-0.334	-0.362	-0.390	-0.421	-0.454	-0.488	-0.522	-0.559	-0.596	-0.634	-0.674	-0.714	-0.756	-0.800	-0.842	-0.888	-0.932	-0.978	-1.024	-1.071	-1.119	-1.166	-1.215	-1.262	-1.311	-1.360	-1.408	-1.458	-1.505	-1.552	-1.600	-1.648	-1.694	-1.739	-1.785	-1.829	-1.871	-1.914	-1.955	-1.995	-2.034	-2.071	-2.108	-2.142	-2.176	-2.209	-2.239	-2.269	-2.295	-2.322	-2.346	-2.369	-2.389	-2.408	-2.425	-2.441	-2.454	-2.465	-2.475	-2.484	-2.490	-2.494	-2.498	-2.499	-2.498	-2.494	-2.490	-2.484	-2.476	-2.469	-2.458	-2.445	-2.432	-2.418	-2.401	-2.384	-2.365	-2.346	-2.325	-2.304	-2.281	-2.258	-2.234	-2.208	-2.181	-2.155	-2.128	-2.100	-2.072	-2.044	-2.014	-1.985	-1.955	-1.926	-1.895	-1.865	-1.835	-1.805	-1.775	-1.744	-1.714	-1.684	-1.654	-1.624	-1.594	-1.565	-1.536	-1.506	-1.479	-1.450	-1.421	-1.395	-1.368	-1.341	-1.314	-1.288	-1.261	-1.236	-1.211	-1.186	-1.162	-1.138	-1.114	-1.090	-1.069	-1.045	-1.022	-1.001	-0.979	-0.958	-0.936	-0.915	-0.894	-0.875	-0.854	-0.832	-0.814	-0.795	-0.774	-0.755	-0.736	-0.716	-0.696	-0.678	-0.659	-0.640	-0.621	-0.602	-0.584	-0.565	-0.545	-0.528	-0.507	-0.489	-0.470	-0.450	-0.431	-0.412	-0.394	-0.375	-0.355	-0.336	-0.316	-0.296	-0.276	-0.258	-0.238	-0.216	-0.196	-0.175	-0.155	-0.134	-0.114	-0.094	-0.074	-0.052	-0.031	-0.011	0.009	0.030	0.051	0.071	0.091	0.111	0.131	0.151	0.171	0.191	0.211	0.230	0.250	0.269	0.288	0.306	0.324	0.341	0.359	0.375	0.392	0.409	0.424	0.439	0.452	0.468	0.481	0.495	0.507	0.520	0.531	0.542	0.554	0.562	0.572	0.581	0.590	0.598	0.605	0.612	0.618	0.624	0.630	0.634	0.639	0.644	0.646	0.649	0.651	0.654	0.656	0.658	0.659	0.661	0.661	0.661	0.661	0.662	0.661	0.660	0.660	0.660	0.659	0.656	0.655	0.654	0.652	0.652	0.650	0.649	0.648	0.646	0.645	0.642	0.641	0.640	0.638	0.636	0.634	0.632	0.630	0.629	0.628	0.625	0.624	0.621	0.619	0.616	0.615	0.612	0.610	0.608	0.605	0.604	0.601	0.598	0.595	0.592	0.589	0.585	0.581	0.579	0.574	0.570	0.566	0.561	0.556	0.552	0.546	0.541	0.536	0.530	0.525	0.519	0.512	0.506	0.500	0.492	0.486	0.479	0.471	0.464	0.455	0.448	0.439	0.430	0.421	0.412	0.404	0.392	0.384	0.374	0.364	0.352	0.342	0.331	0.320	0.309	0.296	0.285	0.272	0.260	0.246	0.234	0.220	0.206	0.192	0.180	0.165	0.150	0.135	0.120	0.104	0.089	0.072	0.058	0.041	0.025	0.009	-0.009	-0.026	-0.044	-0.061	-0.079	-0.096	-0.115	-0.132	-0.151	-0.170	-0.189	-0.205	-0.222	-0.242	-0.260	-0.279	-0.298	-0.315	-0.332	-0.351	-0.370	-0.388	-0.406	-0.424	-0.440	-0.459	-0.476	-0.492	-0.510	-0.528	-0.544	-0.560	-0.575	-0.591	-0.608	-0.622	-0.639	-0.652	-0.668	-0.681	-0.695	-0.708	-0.721	-0.735	-0.748	-0.760	-0.772	-0.784	-0.795	-0.806	-0.818	-0.829	-0.840	-0.851	-0.861	-0.871	-0.881	-0.891	-0.901	-0.910	-0.919	-0.929	-0.938	-0.946	-0.955	-0.962	-0.971	-0.979	-0.988	-0.994	-1.002	-1.010	-1.016	-1.024	-1.031	-1.039	-1.045	-1.052	-1.059	-1.066	-1.071	-1.078	-1.085	-1.090	-1.096	-1.101	-1.108	-1.114	-1.119	-1.124	-1.129	-1.132	-1.138	-1.141	-1.146	-1.150	-1.152	-1.156	-1.160	-1.162	-1.164	-1.166	-1.168	-1.170	-1.170	-1.171	-1.170	-1.170	-1.170	-1.169	-1.166	-1.165	-1.162	-1.160	-1.156	-1.152	-1.148	-1.142	-1.136	-1.129	-1.122	-1.115	-1.106	-1.098	-1.086	-1.078	-1.065	-1.054	-1.041	-1.028	-1.012	-0.999	-0.982	-0.966	-0.950	-0.932	-0.914	-0.896	-0.876	-0.856	-0.836	-0.816	-0.794	-0.771	-0.749	-0.726	-0.702	-0.679	-0.655	-0.630	-0.606	-0.581	-0.558	-0.532	-0.509	-0.484	-0.460	-0.436	-0.412	-0.389	-0.365	-0.342	-0.320	-0.298	-0.276	-0.258	-0.238	-0.218	-0.200	-0.182	-0.165	-0.149	-0.135	-0.120	-0.108	-0.095	-0.084	-0.072	-0.064	-0.055	-0.048	-0.041	-0.036	-0.031	-0.028	-0.024	-0.022	-0.021	-0.021	-0.020	-0.021	-0.022	-0.026	-0.029	-0.032	-0.036	-0.040	-0.044	-0.049	-0.052	-0.058	-0.064	-0.069	-0.072	-0.078	-0.082	-0.088	-0.091	-0.096	-0.100	-0.102	-0.106	-0.109	-0.110	-0.112	-0.112	-0.112	-0.112	-0.112	-0.110	-0.108	-0.105	-0.101	-0.096	-0.091	-0.086	-0.080	-0.075	-0.066	-0.059	-0.051	-0.042	-0.034	-0.022	-0.012	-0.002	0.009	0.020	0.030	0.041	0.054	0.065	0.075	0.088	0.098	0.109	0.120	0.130	0.141	0.151	0.161	0.170	0.178	0.186	0.194	0.201	0.208	0.212	0.218	0.221	0.224	0.226	0.228	0.229	0.229	0.226	0.224	0.220	0.216	0.210	0.204	0.198	0.189	0.179	0.168	0.156	0.142	0.129	0.114	0.098	0.081	0.061	0.042	0.022	0.001	-0.022	-0.046	-0.070	-0.094	-0.120	-0.149	-0.176	-0.205	-0.235	-0.265	-0.296	-0.328	-0.361	-0.395	-0.429	-0.462	-0.498	-0.534	-0.569	-0.605	-0.642	-0.680	-0.716	-0.754	-0.791	-0.829	-0.866	-0.904	-0.941	-0.979	-1.016	-1.054	-1.090	-1.128	-1.164	-1.201	-1.238	-1.271	-1.308	-1.341	-1.375	-1.409	-1.440	-1.474	-1.504	-1.535	-1.565	-1.595	-1.624	-1.651	-1.678	-1.705	-1.731	-1.755	-1.780	-1.804	-1.826	-1.849	-1.869	-1.890	-1.910	-1.930	-1.948	-1.966	-1.984	-2.000	-2.018	-2.033	-2.047	-2.062	-2.078	-2.091	-2.104	-2.118	-2.131	-2.144	-2.158	-2.169	-2.181	-2.194	-2.206	-2.219	-2.231	-2.244	-2.256	-2.269	-2.282	-2.295	-2.308	-2.321	-2.335	-2.349	-2.364	-2.378	-2.391	-2.408	-2.421	-2.438	-2.454	-2.470	-2.486	-2.504	-2.520	-2.538	-2.555	-2.574	-2.591	-2.609	-2.628	-2.648	-2.666	-2.684	-2.702	-2.721	-2.741	-2.760	-2.779	-2.798	-2.815	-2.834	-2.851	-2.870	-2.888	-2.905	-2.921	-2.938	-2.954	-2.969	-2.984	-2.999	-3.011	-3.025	-3.038	-3.049	-3.060	-3.071	-3.080	-3.090	-3.096	-3.105	-3.111	-3.118	-3.121	-3.125	-3.129	-3.130	-3.131	-3.132	-3.131	-3.130	-3.129	-3.128	-3.124	-3.118	-3.114	-3.108	-3.100	-3.092	-3.084	-3.075	-3.066	-3.056	-3.045	-3.035	-3.022	-3.011	-2.999	-2.986	-2.974	-2.960	-2.946	-2.932	-2.918	-2.904	-2.890	-2.876	-2.861	-2.848	-2.834	-2.819	-2.806	-2.792	-2.780	-2.769	-2.756	-2.744	-2.732	-2.722	-2.711	-2.702	-2.694	-2.685	-2.678	-2.671	-2.665	-2.659	-2.654	-2.651	-2.648	-2.645	-2.644	-2.642	-2.644	-2.645	-2.646	-2.649	-2.654	-2.656	-2.662	-2.669	-2.674	-2.681	-2.690	-2.699	-2.708	-2.718	-2.728	-2.739	-2.749	-2.760	-2.772	-2.784	-2.796	-2.809	-2.821	-2.834	-2.848	-2.860	-2.874	-2.886	-2.896	-2.909	-2.920	-2.931	-2.941	-2.952	-2.961	-2.970	-2.978	-2.985	-2.991	-2.998	-3.001	-3.005	-3.008	-3.009	-3.010	-3.009	-3.005	-3.002	-2.998	-2.991	-2.985	-2.976	-2.966	-2.956	-2.945	-2.931	-2.916	-2.900	-2.884	-2.864	-2.845	-2.824	-2.802	-2.780	-2.755	-2.730	-2.702	-2.676	-2.648	-2.619	-2.590	-2.560	-2.529	-2.496	-2.464	-2.431	-2.399	-2.365	-2.331	-2.298	-2.264	-2.230	-2.196	-2.162	-2.129	-2.095	-2.062	-2.030	-1.999	-1.966	-1.936	-1.906	-1.876	-1.848	-1.821	-1.794	-1.768	-1.742	-1.719	-1.696	-1.675	-1.655	-1.635	-1.618	-1.601	-1.585	-1.571	-1.559	-1.546	-1.535	-1.526	-1.519	-1.512	-1.508	-1.502	-1.500	-1.499	-1.498	-1.499	-1.500	-1.501	-1.505	-1.510	-1.516	-1.522	-1.530	-1.538	-1.546	-1.556	-1.565	-1.576	-1.589	-1.600	-1.612	-1.625	-1.638	-1.651	-1.664	-1.678	-1.690	-1.704	-1.719	-1.731	-1.745	-1.758	-1.771	-1.785	-1.798	-1.811	-1.821	-1.834	-1.845	-1.855	-1.866	-1.876	-1.885	-1.895	-1.904	-1.912	-1.920	-1.928	-1.935	-1.941	-1.946	-1.952	-1.956	-1.962	-1.966	-1.969	-1.972	-1.975	-1.978	-1.979	-1.981	-1.982	-1.984	-1.985	-1.986	-1.985	-1.986	-1.985	-1.986	-1.986	-1.986	-1.986	-1.986	-1.986	-1.988	-1.988	-1.989	-1.990	-1.992	-1.994	-1.996	-1.999	-2.001	-2.005	-2.009	-2.013	-2.019	-2.024	-2.030	-2.036	-2.044	-2.052	-2.061	-2.070	-2.080	-2.091	-2.104	-2.115	-2.128	-2.141	-2.156	-2.171	-2.188	-2.204	-2.221	-2.240	-2.258	-2.278	-2.296	-2.318	-2.338	-2.359	-2.381	-2.404	-2.426	-2.449	-2.472	-2.495	-2.520	-2.542	-2.566	-2.591	-2.615	-2.639	-2.662	-2.685	-2.709	-2.732	-2.756	-2.778	-2.800	-2.821	-2.842	-2.864	-2.884	-2.904	-2.922	-2.940	-2.958	-2.975	-2.991	-3.004	-3.019	-3.031	-3.044	-3.055	-3.065	-3.075	-3.082	-3.090	-3.096	-3.101	-3.105	-3.108	-3.110	-3.111	-3.111	-3.110	-3.109	-3.105	-3.100	-3.096	-3.090	-3.084	-3.076	-3.068	-3.059	-3.050	-3.039	-3.028	-3.015	-3.002	-2.990	-2.976	-2.962	-2.949	-2.934	-2.919	-2.904	-2.889	-2.872	-2.859	-2.842	-2.828	-2.811	-2.796	-2.781	-2.766	-2.751	-2.736	-2.721	-2.708	-2.694	-2.680	-2.668	-2.655	-2.642	-2.631	-2.620	-2.609	-2.599	-2.590	-2.581	-2.572	-2.566	-2.559	-2.552	-2.546	-2.542	-2.539	-2.535	-2.532	-2.530	-2.529	-2.528	-2.529	-2.529	-2.530	-2.532	-2.534	-2.538	-2.541	-2.545	-2.550	-2.555	-2.560	-2.568	-2.574	-2.580	-2.588	-2.595	-2.604	-2.611	-2.620	-2.630	-2.638	-2.648	-2.658	-2.666	-2.678	-2.688	-2.698	-2.706	-2.716	-2.726	-2.735	-2.745	-2.754	-2.764	-2.772	-2.780	-2.789	-2.798	-2.805	-2.811	-2.820	-2.826	-2.832	-2.838	-2.844	-2.849	-2.854	-2.856	-2.860	-2.864	-2.865	-2.868	-2.868	-2.870	-2.869	-2.869	-2.868	-2.865	-2.862	-2.859	-2.855	-2.850	-2.846	-2.840	-2.834	-2.826	-2.820	-2.812	-2.804	-2.794	-2.785	-2.776	-2.768	-2.758	-2.748	-2.736	-2.725	-2.715	-2.704	-2.692	-2.681	-2.671	-2.660	-2.649	-2.639	-2.629	-2.619	-2.609	-2.600	-2.591	-2.584	-2.576	-2.569	-2.562	-2.558	-2.551	-2.548	-2.544	-2.541	-2.540	-2.539	-2.539	-2.540	-2.541	-2.544	-2.548	-2.552	-2.558	-2.564	-2.571	-2.579	-2.588	-2.596	-2.608	-2.618	-2.629	-2.642	-2.655	-2.668	-2.682	-2.696	-2.711	-2.726	-2.741	-2.756	-2.772	-2.788	-2.804	-2.819	-2.835	-2.849	-2.865	-2.879	-2.892	-2.905	-2.919	-2.930	-2.942	-2.954	-2.964	-2.972	-2.981	-2.989	-2.996	-3.000	-3.006	-3.009	-3.012	-3.012	-3.014	-3.014	-3.011	-3.009	-3.006	-3.001	-2.996	-2.989	-2.981	-2.974	-2.964	-2.954	-2.944	-2.932	-2.920	-2.908	-2.894	-2.880	-2.865	-2.850	-2.835	-2.819	-2.804	-2.788	-2.771	-2.755	-2.739	-2.722	-2.706	-2.691	-2.675	-2.660	-2.645	-2.630	-2.616	-2.602	-2.588	-2.576	-2.562	-2.551	-2.540	-2.529	-2.518	-2.509	-2.500	-2.491	-2.482	-2.476	-2.470	-2.464	-2.458	-2.452	-2.449	-2.445	-2.442	-2.440	-2.438	-2.436	-2.435	-2.434	-2.432	-2.434	-2.434	-2.434	-2.435	-2.436	-2.436	-2.438	-2.440	-2.441	-2.441	-2.442	-2.445	-2.446	-2.448	-2.449	-2.449	-2.450	-2.450	-2.451	-2.450	-2.450	-2.449	-2.448	-2.445	-2.444	-2.441	-2.438	-2.435	-2.430	-2.425	-2.420	-2.414	-2.408	-2.401	-2.392	-2.385	-2.375	-2.365	-2.355	-2.344	-2.332	-2.320	-2.308	-2.294	-2.280	-2.265	-2.250	-2.235	-2.218	-2.201	-2.184	-2.166	-2.149	-2.130	-2.111	-2.092	-2.072	-2.054	-2.034	-2.014	-1.994	-1.974	-1.952	-1.932	-1.912	-1.894	-1.874	-1.854	-1.835	-1.816	-1.798	-1.780	-1.762	-1.746	-1.729	-1.714	-1.699	-1.684	-1.670	-1.656	-1.645	-1.634	-1.622	-1.615	-1.605	-1.598	-1.591	-1.586	-1.582	-1.578	-1.575	-1.574	-1.574	-1.574	-1.575	-1.578	-1.581	-1.586	-1.591	-1.598	-1.605	-1.614	-1.622	-1.631	-1.642	-1.655	-1.666	-1.679	-1.694	-1.708	-1.721	-1.738	-1.752	-1.770	-1.786	-1.802	-1.820	-1.836	-1.854	-1.872	-1.890	-1.908	-1.925	-1.942	-1.961	-1.978	-1.995	-2.013	-2.029	-2.045	-2.061	-2.076	-2.091	-2.106	-2.119	-2.132	-2.145	-2.159	-2.170	-2.180	-2.190	-2.199	-2.209	-2.216	-2.224	-2.230	-2.236	-2.240	-2.245	-2.248	-2.250	-2.251	-2.252	-2.251	-2.251	-2.250	-2.246	-2.245	-2.239	-2.235	-2.230	-2.222	-2.215	-2.208	-2.200	-2.191	-2.182	-2.171	-2.162	-2.150	-2.140	-2.128	-2.116	-2.104	-2.090	-2.078	-2.064	-2.050	-2.036	-2.022	-2.009	-1.995	-1.981	-1.968	-1.954	-1.939	-1.926	-1.911	-1.898	-1.885	-1.871	-1.860	-1.848	-1.835	-1.824	-1.812	-1.802	-1.791	-1.781	-1.772	-1.764	-1.755	-1.748	-1.741	-1.734	-1.728	-1.722	-1.718	-1.714	-1.709	-1.706	-1.704	-1.701	-1.700	-1.700	-1.699	-1.699	-1.700	-1.700	-1.702	-1.705	-1.706	-1.710	-1.712	-1.716	-1.721	-1.726	-1.730	-1.735	-1.741	-1.746	-1.751	-1.759	-1.765	-1.771	-1.779	-1.784	-1.790	-1.796	-1.804	-1.810	-1.816	-1.822	-1.829	-1.835	-1.841	-1.848	-1.854	-1.860	-1.865	-1.870	-1.875	-1.879	-1.884	-1.888	-1.890	-1.894	-1.896	-1.899	-1.900	-1.902	-1.905	-1.905	-1.906	-1.906	-1.906	-1.906	-1.905	-1.905	-1.902	-1.902	-1.900	-1.899	-1.896	-1.894	-1.891	-1.889	-1.886	-1.884	-1.881	-1.879	-1.875	-1.874	-1.872	-1.870	-1.868	-1.866	-1.865	-1.864	-1.865	-1.865	-1.865	-1.866	-1.868	-1.870	-1.872	-1.876	-1.880	-1.885	-1.890	-1.896	-1.904	-1.911	-1.920	-1.930	-1.939	-1.950	-1.961	-1.974	-1.986	-2.000	-2.014	-2.029	-2.045	-2.060	-2.076	-2.094	-2.111	-2.130	-2.148	-2.166	-2.186	-2.204	-2.224	-2.242	-2.261	-2.281	-2.300	-2.318	-2.336	-2.355	-2.372	-2.389	-2.404	-2.421	-2.435	-2.450	-2.462	-2.476	-2.488	-2.498	-2.508	-2.515	-2.522	-2.530	-2.534	-2.538	-2.540	-2.541	-2.540	-2.539	-2.534	-2.530	-2.525	-2.516	-2.508	-2.498	-2.488	-2.475	-2.460	-2.445	-2.429	-2.411	-2.394	-2.374	-2.354	-2.332	-2.310	-2.286	-2.262	-2.238	-2.212	-2.186	-2.159	-2.132	-2.106	-2.078	-2.051	-2.022	-1.995	-1.968	-1.940	-1.912	-1.885	-1.858	-1.831	-1.805	-1.780	-1.754	-1.729	-1.705	-1.681	-1.659	-1.638	-1.616	-1.596	-1.578	-1.559	-1.541	-1.526	-1.511	-1.496	-1.482	-1.471	-1.460	-1.450	-1.441	-1.434	-1.426	-1.421	-1.418	-1.414	-1.411	-1.410	-1.409	-1.410	-1.411	-1.415	-1.419	-1.422	-1.429	-1.435	-1.441	-1.450	-1.459	-1.469	-1.479	-1.489	-1.501	-1.514	-1.526	-1.540	-1.554	-1.568	-1.582	-1.598	-1.614	-1.630	-1.646	-1.662	-1.680	-1.698	-1.715	-1.731	-1.749	-1.766	-1.784	-1.801	-1.819	-1.836	-1.854	-1.871	-1.889	-1.906	-1.922	-1.939	-1.955	-1.971	-1.986	-2.002	-2.016	-2.031	-2.044	-2.059	-2.071	-2.084	-2.096	-2.108	-2.119	-2.130	-2.141	-2.150	-2.159	-2.168	-2.175	-2.182	-2.190	-2.196	-2.201	-2.208	-2.211	-2.218	-2.220	-2.224	-2.226	-2.230	-2.231	-2.232	-2.235	-2.236	-2.236	-2.236	-2.238	-2.238	-2.238	-2.238	-2.236	-2.236	-2.236	-2.235	-2.235	-2.234	-2.232	-2.232	-2.231	-2.231	-2.231	-2.231	-2.230	-2.231	-2.231	-2.232	-2.232	-2.234	-2.235	-2.238	-2.239	-2.241	-2.242	-2.245	-2.248	-2.250	-2.254	-2.255	-2.259	-2.262	-2.266	-2.269	-2.272	-2.276	-2.279	-2.282	-2.286	-2.289	-2.291	-2.295	-2.296	-2.299	-2.300	-2.300	-2.301	-2.301	-2.300	-2.299	-2.298	-2.295	-2.291	-2.289	-2.282	-2.276	-2.270	-2.261	-2.254	-2.244	-2.234	-2.222	-2.211	-2.198	-2.182	-2.168	-2.152	-2.135	-2.118	-2.098	-2.078	-2.058	-2.035	-2.014	-1.990	-1.965	-1.941	-1.915	-1.890	-1.862	-1.836	-1.809	-1.780	-1.752	-1.724	-1.695	-1.665	-1.636	-1.608	-1.579	-1.550	-1.521	-1.494	-1.466	-1.439	-1.412	-1.386	-1.359	-1.334	-1.310	-1.286	-1.264	-1.241	-1.220	-1.200	-1.181	-1.162	-1.145	-1.130	-1.116	-1.102	-1.091	-1.080	-1.070	-1.062	-1.055	-1.049	-1.044	-1.040	-1.038	-1.038	-1.038	-1.040	-1.041	-1.046	-1.050	-1.056	-1.062	-1.072	-1.080	-1.091	-1.101	-1.114	-1.125	-1.139	-1.152	-1.166	-1.181	-1.198	-1.212	-1.230	-1.245	-1.264	-1.280	-1.299	-1.316	-1.334	-1.351	-1.369	-1.388	-1.405	-1.422	-1.441	-1.458	-1.475	-1.491	-1.509	-1.525	-1.540	-1.556	-1.571	-1.585	-1.598	-1.612	-1.626	-1.638	-1.650	-1.661	-1.671	-1.682	-1.691	-1.700	-1.709	-1.716	-1.724	-1.730	-1.738	-1.742	-1.748	-1.751	-1.756	-1.760	-1.762	-1.765	-1.768	-1.770	-1.771	-1.771	-1.774	-1.774	-1.775	-1.774	-1.774	-1.774	-1.775	-1.774	-1.774	-1.774	-1.772	-1.774	-1.774	-1.774	-1.775	-1.775	-1.776	-1.778	-1.780	-1.781	-1.784	-1.788	-1.790	-1.795	-1.800	-1.805	-1.810	-1.818	-1.825	-1.832	-1.841	-1.850	-1.861	-1.871	-1.884	-1.895	-1.910	-1.924	-1.939	-1.954	-1.970	-1.988	-2.006	-2.024	-2.044	-2.064	-2.084	-2.106	-2.128	-2.151	-2.174	-2.199	-2.221	-2.246	-2.272	-2.298	-2.324	-2.351	-2.378	-2.404	-2.431	-2.458	-2.486	-2.514	-2.540	-2.569	-2.595	-2.622	-2.650	-2.676	-2.702	-2.730	-2.755	-2.781	-2.806	-2.830	-2.854	-2.879	-2.901	-2.924	-2.945	-2.968	-2.988	-3.008	-3.026	-3.045	-3.062	-3.080	-3.096	-3.111	-3.125	-3.139	-3.151	-3.164	-3.176	-3.188	-3.198	-3.206	-3.215	-3.222	-3.231	-3.238	-3.245	-3.250	-3.256	-3.260	-3.265	-3.269	-3.272	-3.275	-3.279	-3.281	-3.284	-3.286	-3.288	-3.290	-3.291	-3.294	-3.296	-3.298	-3.300	-3.302	-3.304	-3.306	-3.309	-3.311	-3.315	-3.319	-3.321	-3.325	-3.329	-3.334	-3.338	-3.344	-3.348	-3.352	-3.360	-3.365	-3.372	-3.379	-3.385	-3.392	-3.400	-3.406	-3.414	-3.422	-3.429	-3.438	-3.446	-3.454	-3.462	-3.469	-3.478	-3.485	-3.492	-3.500	-3.506	-3.514	-3.520	-3.526	-3.532	-3.539	-3.544	-3.549	-3.552	-3.556	-3.560	-3.564	-3.565	-3.566	-3.568	-3.569	-3.568	-3.568	-3.566	-3.564	-3.560	-3.556	-3.552	-3.546	-3.540	-3.534	-3.526	-3.518	-3.509	-3.499	-3.489	-3.479	-3.466	-3.454	-3.441	-3.428	-3.412	-3.398	-3.382	-3.366	-3.350	-3.331	-3.314	-3.295	-3.278	-3.258	-3.238	-3.218	-3.198	-3.175	-3.155	-3.132	-3.110	-3.088	-3.065	-3.042	-3.019	-2.996	-2.974	-2.950	-2.926	-2.904	-2.880	-2.856	-2.834	-2.810	-2.788	-2.765	-2.742	-2.720	-2.698	-2.676	-2.655	-2.634	-2.614	-2.594	-2.574	-2.554	-2.535	-2.519	-2.500	-2.484	-2.468	-2.452	-2.438	-2.422	-2.409	-2.396	-2.385	-2.374	-2.362	-2.352	-2.345	-2.335	-2.329	-2.322	-2.316	-2.311	-2.308	-2.304	-2.301	-2.299	-2.298	-2.298	-2.298	-2.299	-2.300	-2.302	-2.305	-2.309	-2.312	-2.318	-2.322	-2.328	-2.334	-2.340	-2.346	-2.354	-2.361	-2.368	-2.376	-2.385	-2.392	-2.401	-2.409	-2.418	-2.425	-2.434	-2.442	-2.449	-2.458	-2.465	-2.474	-2.481	-2.489	-2.496	-2.502	-2.509	-2.515	-2.521	-2.528	-2.534	-2.538	-2.542	-2.548	-2.552	-2.556	-2.560	-2.562	-2.566	-2.569	-2.571	-2.574	-2.576	-2.576	-2.578	-2.579	-2.580	-2.580	-2.581	-2.581	-2.581	-2.582	-2.582	-2.582	-2.582	-2.582	-2.584	-2.582	-2.582	-2.584	-2.585	-2.585	-2.588	-2.588	-2.589	-2.590	-2.594	-2.595	-2.598	-2.601	-2.604	-2.609	-2.612	-2.616	-2.622	-2.628	-2.634	-2.640	-2.646	-2.654	-2.660	-2.668	-2.678	-2.685	-2.695	-2.704	-2.714	-2.722	-2.734	-2.744	-2.755	-2.765	-2.776	-2.789	-2.799	-2.810	-2.821	-2.832	-2.844	-2.855	-2.866	-2.876	-2.888	-2.898	-2.906	-2.916	-2.926	-2.934	-2.942	-2.950	-2.958	-2.965	-2.970	-2.976	-2.980	-2.984	-2.988	-2.990	-2.991	-2.992	-2.990	-2.989	-2.988	-2.984	-2.980	-2.974	-2.968	-2.960	-2.951	-2.942	-2.932	-2.921	-2.908	-2.894	-2.880	-2.865	-2.848	-2.829	-2.810	-2.791	-2.770	-2.748	-2.725	-2.702	-2.678	-2.652	-2.626	-2.600	-2.571	-2.544	-2.515	-2.485	-2.455	-2.424	-2.392	-2.362	-2.331	-2.299	-2.266	-2.234	-2.200	-2.168	-2.135	-2.101	-2.070	-2.038	-2.004	-1.972	-1.939	-1.909	-1.876	-1.845	-1.815	-1.784	-1.754	-1.725	-1.698	-1.669	-1.642	-1.615	-1.590	-1.564	-1.540	-1.516	-1.494	-1.472	-1.451	-1.431	-1.412	-1.394	-1.376	-1.360	-1.345	-1.330	-1.316	-1.304	-1.291	-1.281	-1.270	-1.260	-1.251	-1.244	-1.236	-1.230	-1.224	-1.220	-1.216	-1.211	-1.209	-1.206	-1.204	-1.202	-1.201	-1.200	-1.200	-1.200	-1.201	-1.200	-1.201	-1.202	-1.204	-1.205	-1.206	-1.208	-1.209	-1.209	-1.210	-1.211	-1.211	-1.212	-1.212	-1.211	-1.211	-1.211	-1.210	-1.209	-1.208	-1.205	-1.204	-1.200	-1.198	-1.194	-1.189	-1.185	-1.180	-1.175	-1.169	-1.164	-1.158	-1.150	-1.144	-1.136	-1.128	-1.120	-1.110	-1.101	-1.092	-1.084	-1.072	-1.064	-1.054	-1.044	-1.034	-1.022	-1.014	-1.004	-0.994	-0.982	-0.974	-0.964	-0.954	-0.945	-0.936	-0.928	-0.919	-0.911	-0.902	-0.896	-0.889	-0.882	-0.876	-0.870	-0.865	-0.861	-0.855	-0.851	-0.849	-0.846	-0.844	-0.840	-0.839	-0.839	-0.838	-0.838	-0.838	-0.839	-0.840	-0.841	-0.842	-0.844	-0.846	-0.848	-0.850	-0.852	-0.856	-0.859	-0.861	-0.862	-0.865	-0.869	-0.870	-0.871	-0.872	-0.874	-0.876	-0.876	-0.876	-0.875	-0.875	-0.872	-0.871	-0.869	-0.865	-0.861	-0.858	-0.852	-0.845	-0.839	-0.831	-0.822	-0.812	-0.804	-0.792	-0.781	-0.769	-0.756	-0.744	-0.729	-0.715	-0.699	-0.682	-0.668	-0.650	-0.631	-0.614	-0.595	-0.576	-0.558	-0.538	-0.519	-0.499	-0.480	-0.460	-0.441	-0.422	-0.404	-0.384	-0.365	-0.346	-0.329	-0.311	-0.295	-0.279	-0.264	-0.249	-0.235	-0.221	-0.210	-0.200	-0.190	-0.180	-0.172	-0.166	-0.160	-0.158	-0.154	-0.151	-0.151	-0.152	-0.155	-0.158	-0.162	-0.169	-0.176	-0.185	-0.194	-0.206	-0.219	-0.231	-0.246	-0.261	-0.279	-0.298	-0.318	-0.336	-0.359	-0.380	-0.402	-0.426	-0.451	-0.475	-0.501	-0.528	-0.555	-0.581	-0.609	-0.636	-0.665	-0.692	-0.720	-0.748	-0.776	-0.805	-0.832	-0.859	-0.886	-0.912	-0.939	-0.965	-0.991	-1.015	-1.040	-1.062	-1.085	-1.108	-1.130	-1.150	-1.170	-1.189	-1.208	-1.224	-1.241	-1.255	-1.269	-1.282	-1.295	-1.306	-1.315	-1.325	-1.334	-1.340	-1.346	-1.351	-1.355	-1.359	-1.361	-1.362	-1.362	-1.362	-1.361	-1.359	-1.356	-1.352	-1.348	-1.342	-1.336	-1.330	-1.324	-1.316	-1.308	-1.299	-1.289	-1.279	-1.270	-1.259	-1.248	-1.236	-1.225	-1.212	-1.202	-1.190	-1.179	-1.168	-1.156	-1.144	-1.132	-1.120	-1.110	-1.099	-1.089	-1.079	-1.068	-1.059	-1.050	-1.041	-1.032	-1.025	-1.018	-1.010	-1.005	-1.000	-0.995	-0.991	-0.986	-0.984	-0.981	-0.980	-0.979	-0.979	-0.979	-0.980	-0.981	-0.984	-0.988	-0.990	-0.994	-1.000	-1.005	-1.010	-1.018	-1.025	-1.032	-1.040	-1.049	-1.059	-1.068	-1.078	-1.089	-1.099	-1.110	-1.121	-1.132	-1.144	-1.156	-1.168	-1.180	-1.192	-1.204	-1.218	-1.229	-1.241	-1.252	-1.265	-1.278	-1.289	-1.301	-1.312	-1.321	-1.331	-1.341	-1.352	-1.361	-1.370	-1.379	-1.388	-1.395	-1.402	-1.409	-1.415	-1.421	-1.426	-1.431	-1.435	-1.439	-1.441	-1.445	-1.446	-1.448	-1.449	-1.449	-1.449	-1.449	-1.449	-1.446	-1.444	-1.442	-1.439	-1.435	-1.431	-1.428	-1.424	-1.419	-1.414	-1.409	-1.402	-1.396	-1.391	-1.384	-1.379	-1.372	-1.365	-1.359	-1.351	-1.346	-1.339	-1.332	-1.324	-1.318	-1.312	-1.306	-1.299	-1.292	-1.288	-1.281	-1.276	-1.270	-1.265	-1.260	-1.255	-1.250	-1.245	-1.242	-1.238	-1.234	-1.230	-1.228	-1.224	-1.220	-1.218	-1.214	-1.211	-1.209	-1.206	-1.204	-1.201	-1.198	-1.196	-1.192	-1.191	-1.188	-1.185	-1.182	-1.180	-1.178	-1.174	-1.170	-1.166	-1.162	-1.159	-1.155	-1.149	-1.145	-1.140	-1.134	-1.129	-1.122	-1.116	-1.110	-1.104	-1.096	-1.089	-1.080	-1.071	-1.064	-1.055	-1.045	-1.038	-1.028	-1.018	-1.009	-0.999	-0.989	-0.979	-0.968	-0.956	-0.946	-0.936	-0.926	-0.915	-0.905	-0.895	-0.884	-0.874	-0.865	-0.854	-0.845	-0.836	-0.828	-0.819	-0.810	-0.801	-0.794	-0.786	-0.780	-0.772	-0.768	-0.762	-0.758	-0.754	-0.749	-0.745	-0.744	-0.741	-0.739	-0.739	-0.739	-0.738	-0.739	-0.741	-0.742	-0.745	-0.749	-0.752	-0.758	-0.762	-0.769	-0.775	-0.782	-0.790	-0.798	-0.806	-0.815	-0.825	-0.834	-0.844	-0.855	-0.866	-0.879	-0.890	-0.901	-0.915	-0.928	-0.940	-0.954	-0.968	-0.980	-0.994	-1.006	-1.020	-1.032	-1.045	-1.058	-1.070	-1.082	-1.095	-1.106	-1.119	-1.129	-1.139	-1.149	-1.158	-1.166	-1.175	-1.181	-1.188	-1.194	-1.198	-1.202	-1.206	-1.210	-1.210	-1.211	-1.211	-1.210	-1.209	-1.206	-1.202	-1.198	-1.192	-1.186	-1.178	-1.170	-1.161	-1.151	-1.140	-1.128	-1.115	-1.101	-1.088	-1.072	-1.056	-1.039	-1.021	-1.004	-0.986	-0.968	-0.948	-0.929	-0.909	-0.889	-0.869	-0.848	-0.828	-0.805	-0.785	-0.764	-0.744	-0.724	-0.702	-0.684	-0.665	-0.645	-0.628	-0.609	-0.594	-0.576	-0.561	-0.548	-0.534	-0.521	-0.509	-0.500	-0.490	-0.482	-0.476	-0.470	-0.466	-0.464	-0.462	-0.464	-0.465	-0.469	-0.474	-0.480	-0.489	-0.499	-0.510	-0.524	-0.539	-0.555	-0.574	-0.594	-0.614	-0.638	-0.661	-0.689	-0.716	-0.745	-0.776	-0.808	-0.842	-0.876	-0.914	-0.950	-0.989	-1.028	-1.070	-1.110	-1.154	-1.196	-1.240	-1.284	-1.329	-1.375	-1.421	-1.468	-1.514	-1.560	-1.606	-1.654	-1.700	-1.746	-1.792	-1.839	-1.882	-1.928	-1.972	-2.015	-2.058	-2.099	-2.138	-2.179	-2.215	-2.252	-2.289	-2.322	-2.356	-2.386	-2.416	-2.445	-2.472	-2.498	-2.521	-2.542	-2.562	-2.581	-2.598	-2.612	-2.625	-2.636	-2.645	-2.654	-2.659	-2.664	-2.666	-2.668	-2.666	-2.664	-2.660	-2.654	-2.646	-2.638	-2.626	-2.615	-2.602	-2.588	-2.572	-2.556	-2.538	-2.520	-2.500	-2.480	-2.458	-2.435	-2.412	-2.390	-2.366	-2.342	-2.316	-2.291	-2.266	-2.240	-2.215	-2.189	-2.161	-2.136	-2.110	-2.084	-2.058	-2.031	-2.006	-1.980	-1.954	-1.929	-1.905	-1.880	-1.855	-1.831	-1.806	-1.784	-1.761	-1.738	-1.715	-1.694	-1.672	-1.650	-1.630	-1.610	-1.590	-1.569	-1.549	-1.530	-1.511	-1.492	-1.472	-1.455	-1.436	-1.419	-1.401	-1.384	-1.366	-1.349	-1.332	-1.315	-1.299	-1.281	-1.265	-1.249	-1.232	-1.216	-1.199	-1.182	-1.166	-1.150	-1.132	-1.116	-1.100	-1.082	-1.066	-1.050	-1.032	-1.015	-0.999	-0.981	-0.962	-0.945	-0.928	-0.910	-0.892	-0.874	-0.855	-0.838	-0.819	-0.800	-0.781	-0.762	-0.742	-0.722	-0.704	-0.684	-0.662	-0.642	-0.622	-0.601	-0.580	-0.559	-0.538	-0.516	-0.495	-0.472	-0.451	-0.429	-0.406	-0.384	-0.362	-0.339	-0.318	-0.294	-0.271	-0.249	-0.226	-0.204	-0.181	-0.159	-0.136	-0.115	-0.092	-0.071	-0.050	-0.028	-0.008	0.014	0.035	0.054	0.074	0.092	0.111	0.129	0.148	0.164	0.181	0.196	0.212	0.228	0.242	0.255	0.269	0.281	0.294	0.304	0.315	0.325	0.334	0.344	0.351	0.359	0.365	0.372	0.379	0.384	0.388	0.392	0.396	0.400	0.404	0.406	0.409	0.410	0.411	0.412	0.415	0.415	0.415	0.416	0.416	0.416	0.415	0.415	0.416	0.416	0.416	0.416	0.418	0.416	0.416	0.418	0.418	0.418	0.419	0.419	0.420	0.421	0.422	0.424	0.425	0.426	0.428	0.430	0.431	0.434	0.436	0.439	0.441	0.442	0.445	0.448	0.451	0.454	0.456	0.459	0.460	0.464	0.466	0.466	0.469	0.471	0.472	0.474	0.474	0.476	0.476	0.478	0.476	0.476	0.476	0.475	0.474	0.471	0.470	0.468	0.465	0.461	0.459	0.454	0.449	0.444	0.439	0.432	0.426	0.419	0.411	0.404	0.395	0.385	0.376	0.365	0.355	0.344	0.332	0.320	0.308	0.294	0.280	0.266	0.252	0.238	0.221	0.205	0.189	0.171	0.154	0.138	0.119	0.100	0.081	0.061	0.042	0.022	0.002	-0.018	-0.038	-0.059	-0.079	-0.100	-0.121	-0.142	-0.164	-0.185	-0.208	-0.230	-0.252	-0.274	-0.295	-0.315	-0.336	-0.359	-0.380	-0.400	-0.421	-0.442	-0.462	-0.482	-0.502	-0.522	-0.542	-0.561	-0.580	-0.598	-0.616	-0.635	-0.651	-0.669	-0.685	-0.701	-0.718	-0.732	-0.748	-0.764	-0.778	-0.790	-0.804	-0.816	-0.829	-0.841	-0.852	-0.864	-0.875	-0.885	-0.896	-0.905	-0.915	-0.924	-0.934	-0.942	-0.950	-0.959	-0.968	-0.975	-0.982	-0.990	-0.998	-1.005	-1.012	-1.019	-1.025	-1.032	-1.039	-1.048	-1.054	-1.060	-1.066	-1.075	-1.081	-1.088	-1.095	-1.101	-1.110	-1.116	-1.124	-1.130	-1.139	-1.146	-1.154	-1.160	-1.168	-1.176	-1.184	-1.191	-1.199	-1.205	-1.212	-1.220	-1.228	-1.235	-1.241	-1.249	-1.254	-1.261	-1.268	-1.272	-1.279	-1.284	-1.290	-1.294	-1.298	-1.301	-1.305	-1.309	-1.311	-1.312	-1.314	-1.315	-1.315	-1.315	-1.314	-1.311	-1.309	-1.305	-1.301	-1.298	-1.291	-1.285	-1.279	-1.271	-1.262	-1.254	-1.244	-1.232	-1.221	-1.209	-1.195	-1.181	-1.166	-1.150	-1.134	-1.118	-1.101	-1.082	-1.064	-1.045	-1.025	-1.005	-0.985	-0.964	-0.941	-0.919	-0.898	-0.874	-0.852	-0.829	-0.808	-0.785	-0.762	-0.740	-0.718	-0.695	-0.674	-0.651	-0.630	-0.611	-0.590	-0.570	-0.552	-0.534	-0.516	-0.500	-0.484	-0.468	-0.452	-0.439	-0.425	-0.414	-0.402	-0.391	-0.381	-0.372	-0.364	-0.358	-0.352	-0.346	-0.342	-0.338	-0.334	-0.332	-0.331	-0.330	-0.330	-0.331	-0.331	-0.334	-0.336	-0.340	-0.341	-0.345	-0.350	-0.355	-0.359	-0.364	-0.369	-0.374	-0.379	-0.385	-0.389	-0.395	-0.399	-0.405	-0.409	-0.414	-0.419	-0.422	-0.426	-0.430	-0.432	-0.436	-0.438	-0.440	-0.441	-0.441	-0.444	-0.444	-0.442	-0.441	-0.440	-0.439	-0.436	-0.434	-0.431	-0.426	-0.424	-0.420	-0.415	-0.410	-0.405	-0.399	-0.392	-0.388	-0.381	-0.375	-0.369	-0.361	-0.355	-0.348	-0.340	-0.332	-0.328	-0.321	-0.312	-0.306	-0.299	-0.294	-0.286	-0.280	-0.276	-0.270	-0.265	-0.261	-0.256	-0.252	-0.250	-0.248	-0.244	-0.244	-0.241	-0.242	-0.241	-0.244	-0.245	-0.248	-0.250	-0.255	-0.259	-0.265	-0.272	-0.280	-0.288	-0.298	-0.308	-0.318	-0.330	-0.344	-0.358	-0.372	-0.388	-0.405	-0.422	-0.441	-0.461	-0.482	-0.504	-0.528	-0.551	-0.575	-0.600	-0.626	-0.654	-0.681	-0.710	-0.740	-0.770	-0.801	-0.834	-0.865	-0.898	-0.930	-0.965	-0.998	-1.032	-1.068	-1.102	-1.138	-1.174	-1.209	-1.245	-1.280	-1.315	-1.351	-1.386	-1.421	-1.456	-1.491	-1.525	-1.560	-1.594	-1.628	-1.659	-1.691	-1.722	-1.754	-1.784	-1.814	-1.842	-1.870	-1.899	-1.925	-1.951	-1.976	-2.001	-2.025	-2.047	-2.071	-2.092	-2.112	-2.134	-2.152	-2.171	-2.190	-2.206	-2.224	-2.240	-2.258	-2.271	-2.288	-2.301	-2.315	-2.329	-2.341	-2.355	-2.368	-2.381	-2.392	-2.405	-2.416	-2.430	-2.441	-2.454	-2.465	-2.478	-2.490	-2.501	-2.514	-2.526	-2.539	-2.552	-2.565	-2.579	-2.592	-2.608	-2.621	-2.636	-2.650	-2.666	-2.681	-2.699	-2.714	-2.731	-2.748	-2.765	-2.781	-2.799	-2.818	-2.835	-2.854	-2.872	-2.890	-2.909	-2.928	-2.946	-2.965	-2.984	-3.001	-3.020	-3.039	-3.058	-3.075	-3.092	-3.110	-3.126	-3.142	-3.160	-3.175	-3.190	-3.205	-3.219	-3.234	-3.246	-3.259	-3.271	-3.282	-3.292	-3.302	-3.312	-3.320	-3.329	-3.335	-3.341	-3.346	-3.350	-3.355	-3.358	-3.359	-3.360	-3.360	-3.359	-3.359	-3.358	-3.354	-3.350	-3.345	-3.341	-3.335	-3.328	-3.321	-3.312	-3.305	-3.295	-3.285	-3.275	-3.264	-3.252	-3.240	-3.228	-3.215	-3.201	-3.189	-3.175	-3.161	-3.148	-3.132	-3.119	-3.104	-3.089	-3.075	-3.060	-3.046	-3.030	-3.016	-3.002	-2.989	-2.975	-2.961	-2.949	-2.936	-2.925	-2.912	-2.901	-2.891	-2.880	-2.871	-2.862	-2.854	-2.846	-2.840	-2.834	-2.829	-2.825	-2.821	-2.818	-2.816	-2.814	-2.815	-2.815	-2.816	-2.819	-2.821	-2.825	-2.830	-2.834	-2.841	-2.846	-2.855	-2.862	-2.871	-2.881	-2.891	-2.901	-2.911	-2.922	-2.934	-2.945	-2.959	-2.970	-2.982	-2.995	-3.008	-3.019	-3.032	-3.045	-3.056	-3.066	-3.079	-3.089	-3.099	-3.109	-3.118	-3.125	-3.134	-3.140	-3.146	-3.150	-3.154	-3.156	-3.159	-3.159	-3.158	-3.155	-3.152	-3.149	-3.142	-3.135	-3.129	-3.119	-3.109	-3.096	-3.082	-3.068	-3.052	-3.035	-3.016	-2.998	-2.976	-2.955	-2.932	-2.908	-2.882	-2.856	-2.829	-2.801	-2.772	-2.742	-2.712	-2.681	-2.650	-2.618	-2.585	-2.552	-2.520	-2.486	-2.452	-2.420	-2.386	-2.354	-2.320	-2.288	-2.255	-2.224	-2.192	-2.161	-2.131	-2.101	-2.072	-2.045	-2.018	-1.991	-1.966	-1.942	-1.920	-1.898	-1.878	-1.858	-1.839	-1.822	-1.806	-1.791	-1.778	-1.766	-1.755	-1.746	-1.738	-1.731	-1.725	-1.720	-1.718	-1.715	-1.715	-1.715	-1.716	-1.718	-1.721	-1.726	-1.731	-1.738	-1.745	-1.752	-1.761	-1.770	-1.780	-1.791	-1.802	-1.815	-1.826	-1.839	-1.851	-1.865	-1.878	-1.891	-1.905	-1.919	-1.932	-1.946	-1.960	-1.974	-1.986	-2.001	-2.014	-2.027	-2.040	-2.052	-2.064	-2.075	-2.088	-2.099	-2.109	-2.120	-2.129	-2.139	-2.148	-2.158	-2.165	-2.172	-2.180	-2.188	-2.194	-2.200	-2.206	-2.211	-2.216	-2.221	-2.226	-2.230	-2.234	-2.238	-2.241	-2.245	-2.248	-2.251	-2.252	-2.255	-2.259	-2.260	-2.264	-2.266	-2.270	-2.272	-2.275	-2.279	-2.282	-2.286	-2.290	-2.295	-2.300	-2.305	-2.311	-2.318	-2.324	-2.330	-2.339	-2.346	-2.355	-2.364	-2.374	-2.385	-2.395	-2.408	-2.420	-2.432	-2.448	-2.461	-2.478	-2.492	-2.510	-2.528	-2.545	-2.564	-2.582	-2.602	-2.624	-2.645	-2.668	-2.689	-2.712	-2.736	-2.760	-2.784	-2.809	-2.834	-2.859	-2.885	-2.911	-2.938	-2.962	-2.989	-3.016	-3.042	-3.069	-3.095	-3.121	-3.148	-3.172	-3.199	-3.222	-3.249	-3.272	-3.296	-3.319	-3.341	-3.364	-3.384	-3.405	-3.425	-3.444	-3.461	-3.478	-3.492	-3.509	-3.522	-3.535	-3.548	-3.559	-3.569	-3.578	-3.585	-3.591	-3.598	-3.601	-3.605	-3.608	-3.609	-3.609	-3.609	-3.606	-3.604	-3.599	-3.596	-3.589	-3.582	-3.576	-3.568	-3.560	-3.550	-3.539	-3.529	-3.518	-3.505	-3.491	-3.480	-3.466	-3.452	-3.439	-3.425	-3.411	-3.396	-3.382	-3.369	-3.354	-3.340	-3.326	-3.312	-3.299	-3.285	-3.272	-3.260	-3.248	-3.236	-3.224	-3.212	-3.202	-3.192	-3.182	-3.172	-3.164	-3.156	-3.149	-3.142	-3.136	-3.131	-3.126	-3.122	-3.119	-3.116	-3.114	-3.112	-3.110	-3.111	-3.110	-3.111	-3.112	-3.115	-3.118	-3.120	-3.122	-3.126	-3.131	-3.136	-3.141	-3.148	-3.152	-3.159	-3.165	-3.171	-3.178	-3.185	-3.192	-3.200	-3.209	-3.216	-3.224	-3.232	-3.241	-3.249	-3.258	-3.266	-3.275	-3.282	-3.292	-3.300	-3.309	-3.315	-3.324	-3.331	-3.339	-3.346	-3.354	-3.361	-3.368	-3.375	-3.381	-3.388	-3.394	-3.400	-3.404	-3.410	-3.414	-3.420	-3.424	-3.428	-3.431	-3.435	-3.438	-3.440	-3.441	-3.444	-3.444	-3.446	-3.445	-3.445	-3.444	-3.442	-3.441	-3.440	-3.438	-3.434	-3.431	-3.429	-3.424	-3.420	-3.415	-3.411	-3.405	-3.400	-3.394	-3.389	-3.381	-3.376	-3.369	-3.362	-3.354	-3.348	-3.341	-3.334	-3.328	-3.320	-3.312	-3.306	-3.300	-3.294	-3.289	-3.282	-3.278	-3.272	-3.268	-3.264	-3.261	-3.259	-3.256	-3.255	-3.254	-3.254	-3.254	-3.255	-3.258	-3.260	-3.262	-3.266	-3.271	-3.278	-3.282	-3.290	-3.296	-3.304	-3.312	-3.320	-3.330	-3.340	-3.350	-3.360	-3.372	-3.382	-3.395	-3.405	-3.416	-3.428	-3.440	-3.452	-3.462	-3.474	-3.485	-3.496	-3.505	-3.515	-3.524	-3.532	-3.539	-3.546	-3.551	-3.558	-3.561	-3.565	-3.566	-3.568	-3.568	-3.568	-3.565	-3.562	-3.558	-3.551	-3.546	-3.538	-3.529	-3.519	-3.508	-3.495	-3.481	-3.466	-3.451	-3.435	-3.419	-3.400	-3.381	-3.361	-3.341	-3.319	-3.298	-3.276	-3.252	-3.229	-3.206	-3.181	-3.159	-3.134	-3.111	-3.086	-3.062	-3.039	-3.014	-2.991	-2.969	-2.946	-2.922	-2.901	-2.880	-2.859	-2.839	-2.819	-2.801	-2.782	-2.765	-2.749	-2.732	-2.716	-2.702	-2.689	-2.676	-2.665	-2.654	-2.642	-2.632	-2.624	-2.615	-2.609	-2.601	-2.595	-2.589	-2.585	-2.580	-2.576	-2.574	-2.570	-2.569	-2.566	-2.564	-2.564	-2.562	-2.561	-2.560	-2.559	-2.559	-2.559	-2.558	-2.558	-2.556	-2.556	-2.556	-2.555	-2.554	-2.552	-2.551	-2.550	-2.548	-2.545	-2.542	-2.539	-2.535	-2.531	-2.526	-2.521	-2.515	-2.509	-2.501	-2.494	-2.485	-2.476	-2.468	-2.458	-2.446	-2.436	-2.424	-2.411	-2.399	-2.385	-2.371	-2.356	-2.341	-2.325	-2.310	-2.292	-2.275	-2.258	-2.240	-2.222	-2.202	-2.184	-2.165	-2.145	-2.125	-2.104	-2.085	-2.065	-2.044	-2.025	-2.004	-1.985	-1.965	-1.945	-1.928	-1.909	-1.890	-1.871	-1.854	-1.838	-1.820	-1.804	-1.790	-1.774	-1.760	-1.748	-1.735	-1.724	-1.712	-1.702	-1.694	-1.686	-1.679	-1.674	-1.669	-1.664	-1.662	-1.660	-1.659	-1.660	-1.661	-1.664	-1.668	-1.671	-1.678	-1.685	-1.692	-1.700	-1.709	-1.720	-1.731	-1.742	-1.756	-1.770	-1.785	-1.800	-1.816	-1.832	-1.850	-1.866	-1.885	-1.904	-1.924	-1.942	-1.961	-1.981	-2.002	-2.021	-2.041	-2.061	-2.081	-2.101	-2.121	-2.141	-2.160	-2.180	-2.198	-2.216	-2.232	-2.250	-2.266	-2.282	-2.298	-2.312	-2.326	-2.339	-2.351	-2.362	-2.372	-2.382	-2.391	-2.400	-2.408	-2.412	-2.418	-2.422	-2.425	-2.426	-2.428	-2.429	-2.428	-2.425	-2.422	-2.419	-2.415	-2.409	-2.402	-2.395	-2.386	-2.378	-2.368	-2.356	-2.345	-2.334	-2.321	-2.308	-2.295	-2.280	-2.265	-2.249	-2.234	-2.218	-2.201	-2.185	-2.168	-2.151	-2.134	-2.116	-2.100	-2.082	-2.065	-2.049	-2.031	-2.015	-1.999	-1.982	-1.968	-1.951	-1.938	-1.921	-1.908	-1.894	-1.881	-1.869	-1.858	-1.845	-1.835	-1.824	-1.815	-1.805	-1.796	-1.790	-1.782	-1.776	-1.770	-1.765	-1.760	-1.756	-1.754	-1.750	-1.748	-1.746	-1.745	-1.745	-1.745	-1.745	-1.745	-1.746	-1.748	-1.750	-1.752	-1.755	-1.758	-1.761	-1.764	-1.768	-1.772	-1.775	-1.780	-1.785	-1.789	-1.794	-1.798	-1.802	-1.806	-1.810	-1.816	-1.820	-1.824	-1.829	-1.832	-1.836	-1.840	-1.844	-1.849	-1.851	-1.854	-1.856	-1.859	-1.862	-1.864	-1.866	-1.866	-1.868	-1.869	-1.871	-1.871	-1.872	-1.872	-1.871	-1.871	-1.871	-1.870	-1.869	-1.868	-1.868	-1.866	-1.864	-1.862	-1.861	-1.859	-1.856	-1.855	-1.852	-1.850	-1.849	-1.848	-1.845	-1.844	-1.842	-1.841	-1.840	-1.840	-1.839	-1.839	-1.839	-1.839	-1.840	-1.841	-1.842	-1.845	-1.848	-1.851	-1.855	-1.858	-1.864	-1.868	-1.874	-1.881	-1.886	-1.894	-1.902	-1.911	-1.921	-1.930	-1.940	-1.950	-1.961	-1.974	-1.986	-1.999	-2.013	-2.025	-2.039	-2.052	-2.068	-2.081	-2.098	-2.112	-2.128	-2.142	-2.158	-2.172	-2.188	-2.201	-2.216	-2.230	-2.245	-2.259	-2.271	-2.284	-2.296	-2.309	-2.319	-2.330	-2.340	-2.349	-2.358	-2.364	-2.371	-2.376	-2.381	-2.385	-2.389	-2.391	-2.392	-2.391	-2.391	-2.389	-2.388	-2.382	-2.378	-2.372	-2.365	-2.358	-2.348	-2.339	-2.329	-2.318	-2.305	-2.291	-2.279	-2.265	-2.250	-2.234	-2.216	-2.201	-2.184	-2.166	-2.148	-2.130	-2.111	-2.092	-2.074	-2.054	-2.035	-2.016	-1.996	-1.978	-1.959	-1.940	-1.922	-1.905	-1.888	-1.870	-1.854	-1.838	-1.821	-1.808	-1.792	-1.780	-1.765	-1.754	-1.741	-1.731	-1.721	-1.712	-1.704	-1.696	-1.690	-1.685	-1.680	-1.676	-1.672	-1.671	-1.670	-1.670	-1.670	-1.672	-1.675	-1.679	-1.682	-1.688	-1.694	-1.702	-1.710	-1.719	-1.728	-1.739	-1.750	-1.761	-1.774	-1.788	-1.801	-1.815	-1.831	-1.846	-1.862	-1.880	-1.898	-1.914	-1.932	-1.951	-1.970	-1.990	-2.007	-2.029	-2.049	-2.069	-2.089	-2.110	-2.130	-2.150	-2.169	-2.190	-2.210	-2.231	-2.250	-2.270	-2.290	-2.310	-2.328	-2.348	-2.365	-2.381	-2.400	-2.416	-2.432	-2.449	-2.464	-2.478	-2.492	-2.506	-2.520	-2.531	-2.544	-2.556	-2.566	-2.575	-2.585	-2.594	-2.602	-2.609	-2.616	-2.622	-2.629	-2.632	-2.638	-2.641	-2.645	-2.648	-2.650	-2.651	-2.654	-2.655	-2.655	-2.656	-2.658	-2.656	-2.656	-2.656	-2.656	-2.655	-2.654	-2.654	-2.652	-2.652	-2.651	-2.650	-2.650	-2.650	-2.649	-2.649	-2.649	-2.649	-2.650	-2.650	-2.651	-2.652	-2.654	-2.656	-2.658	-2.660	-2.664	-2.665	-2.669	-2.672	-2.675	-2.679	-2.682	-2.686	-2.689	-2.692	-2.696	-2.701	-2.705	-2.709	-2.712	-2.716	-2.719	-2.721	-2.724	-2.726	-2.729	-2.729	-2.730	-2.730	-2.729	-2.729	-2.728	-2.725	-2.721	-2.718	-2.712	-2.706	-2.699	-2.690	-2.682	-2.672	-2.662	-2.650	-2.638	-2.624	-2.610	-2.592	-2.578	-2.559	-2.540	-2.520	-2.499	-2.478	-2.455	-2.431	-2.408	-2.382	-2.358	-2.330	-2.304	-2.276	-2.249	-2.220	-2.191	-2.162	-2.132	-2.104	-2.072	-2.042	-2.014	-1.984	-1.954	-1.925	-1.895	-1.868	-1.839	-1.811	-1.784	-1.756	-1.731	-1.705	-1.681	-1.656	-1.634	-1.611	-1.591	-1.570	-1.551	-1.534	-1.515	-1.500	-1.485	-1.471	-1.459	-1.448	-1.438	-1.429	-1.421	-1.414	-1.409	-1.405	-1.401	-1.399	-1.398	-1.398	-1.400	-1.401	-1.405	-1.409	-1.415	-1.421	-1.428	-1.435	-1.444	-1.452	-1.462	-1.474	-1.485	-1.496	-1.510	-1.522	-1.536	-1.550	-1.565	-1.579	-1.594	-1.609	-1.624	-1.640	-1.655	-1.671	-1.686	-1.702	-1.719	-1.734	-1.749	-1.766	-1.780	-1.796	-1.811	-1.826	-1.840	-1.854	-1.868	-1.881	-1.895	-1.908	-1.919	-1.932	-1.942	-1.954	-1.965	-1.975	-1.986	-1.995	-2.005	-2.014	-2.022	-2.029	-2.038	-2.044	-2.050	-2.056	-2.062	-2.068	-2.072	-2.079	-2.082	-2.088	-2.091	-2.095	-2.099	-2.102	-2.105	-2.108	-2.111	-2.114	-2.118	-2.120	-2.124	-2.126	-2.130	-2.134	-2.138	-2.141	-2.146	-2.150	-2.156	-2.160	-2.166	-2.172	-2.179	-2.186	-2.192	-2.201	-2.210	-2.219	-2.229	-2.241	-2.252	-2.264	-2.278	-2.291	-2.306	-2.321	-2.338	-2.355	-2.372	-2.390	-2.410	-2.429	-2.450	-2.472	-2.494	-2.516	-2.540	-2.564	-2.590	-2.615	-2.641	-2.668	-2.696	-2.724	-2.752	-2.781	-2.810	-2.840	-2.870	-2.900	-2.931	-2.961	-2.992	-3.022	-3.054	-3.084	-3.115	-3.145	-3.178	-3.208	-3.236	-3.268	-3.296	-3.326	-3.355	-3.384	-3.411	-3.438	-3.465	-3.491	-3.516	-3.541	-3.565	-3.589	-3.611	-3.635	-3.655	-3.676	-3.696	-3.715	-3.734	-3.751	-3.768	-3.784	-3.799	-3.814	-3.828	-3.839	-3.851	-3.862	-3.874	-3.885	-3.894	-3.902	-3.910	-3.919	-3.925	-3.931	-3.938	-3.942	-3.949	-3.952	-3.958	-3.962	-3.965	-3.969	-3.972	-3.975	-3.979	-3.981	-3.984	-3.986	-3.989	-3.991	-3.994	-3.998	-3.999	-4.001	-4.004	-4.008	-4.010	-4.012	-4.016	-4.021	-4.024	-4.028	-4.031	-4.035	-4.039	-4.044	-4.048	-4.052	-4.055	-4.060	-4.065	-4.070	-4.074	-4.079	-4.084	-4.088	-4.093	-4.098	-4.101	-4.105	-4.109	-4.112	-4.115	-4.119	-4.121	-4.122	-4.125	-4.126	-4.126	-4.128	-4.128	-4.128	-4.126	-4.125	-4.122	-4.120	-4.116	-4.112	-4.109	-4.104	-4.098	-4.090	-4.084	-4.075	-4.068	-4.059	-4.048	-4.037	-4.025	-4.012	-4.001	-3.988	-3.972	-3.958	-3.941	-3.926	-3.909	-3.891	-3.874	-3.856	-3.838	-3.818	-3.796	-3.776	-3.755	-3.734	-3.712	-3.689	-3.666	-3.644	-3.620	-3.596	-3.571	-3.548	-3.522	-3.498	-3.472	-3.448	-3.422	-3.396	-3.371	-3.345	-3.320	-3.295	-3.270	-3.245	-3.220	-3.195	-3.170	-3.146	-3.121	-3.099	-3.075	-3.051	-3.028	-3.006	-2.985	-2.962	-2.942	-2.922	-2.902	-2.882	-2.865	-2.848	-2.830	-2.814	-2.799	-2.784	-2.769	-2.756	-2.744	-2.732	-2.721	-2.711	-2.702	-2.694	-2.686	-2.679	-2.672	-2.668	-2.662	-2.659	-2.656	-2.654	-2.652	-2.651	-2.652	-2.651	-2.652	-2.656	-2.658	-2.661	-2.665	-2.669	-2.674	-2.679	-2.685	-2.690	-2.696	-2.702	-2.710	-2.718	-2.724	-2.732	-2.739	-2.748	-2.755	-2.762	-2.771	-2.780	-2.786	-2.795	-2.801	-2.810	-2.818	-2.825	-2.831	-2.839	-2.845	-2.852	-2.859	-2.864	-2.870	-2.875	-2.880	-2.885	-2.890	-2.896	-2.900	-2.905	-2.909	-2.912	-2.916	-2.919	-2.922	-2.925	-2.929	-2.931	-2.934	-2.936	-2.938	-2.940	-2.942	-2.944	-2.946	-2.949	-2.951	-2.954	-2.956	-2.958	-2.960	-2.962	-2.965	-2.968	-2.971	-2.975	-2.978	-2.981	-2.986	-2.989	-2.994	-2.998	-3.002	-3.009	-3.014	-3.019	-3.026	-3.032	-3.039	-3.046	-3.052	-3.061	-3.069	-3.078	-3.086	-3.095	-3.104	-3.112	-3.124	-3.134	-3.144	-3.154	-3.164	-3.174	-3.186	-3.196	-3.208	-3.219	-3.229	-3.240	-3.251	-3.262	-3.274	-3.285	-3.296	-3.306	-3.316	-3.328	-3.336	-3.346	-3.356	-3.365	-3.374	-3.382	-3.390	-3.398	-3.404	-3.410	-3.416	-3.421	-3.425	-3.429	-3.432	-3.435	-3.436	-3.435	-3.435	-3.435	-3.432	-3.429	-3.426	-3.421	-3.416	-3.409	-3.401	-3.392	-3.382	-3.372	-3.361	-3.348	-3.335	-3.321	-3.304	-3.288	-3.270	-3.252	-3.231	-3.211	-3.190	-3.168	-3.145	-3.121	-3.096	-3.070	-3.045	-3.018	-2.989	-2.961	-2.932	-2.901	-2.872	-2.842	-2.810	-2.779	-2.746	-2.715	-2.682	-2.650	-2.618	-2.584	-2.551	-2.519	-2.486	-2.452	-2.421	-2.389	-2.356	-2.325	-2.292	-2.261	-2.231	-2.200	-2.170	-2.141	-2.114	-2.085	-2.058	-2.031	-2.005	-1.980	-1.955	-1.931	-1.908	-1.886	-1.865	-1.844	-1.825	-1.806	-1.789	-1.772	-1.758	-1.742	-1.728	-1.715	-1.702	-1.691	-1.680	-1.671	-1.661	-1.652	-1.645	-1.639	-1.632	-1.628	-1.622	-1.618	-1.615	-1.611	-1.610	-1.606	-1.605	-1.604	-1.602	-1.602	-1.602	-1.602	-1.602	-1.604	-1.604	-1.604	-1.604	-1.605	-1.605	-1.605	-1.606	-1.606	-1.605	-1.605	-1.605	-1.604	-1.604	-1.601	-1.599	-1.598	-1.595	-1.592	-1.589	-1.584	-1.580	-1.576	-1.571	-1.565	-1.559	-1.552	-1.545	-1.539	-1.530	-1.521	-1.512	-1.504	-1.492	-1.484	-1.472	-1.462	-1.451	-1.441	-1.430	-1.419	-1.406	-1.395	-1.384	-1.372	-1.361	-1.350	-1.339	-1.328	-1.316	-1.305	-1.295	-1.285	-1.276	-1.266	-1.258	-1.250	-1.241	-1.234	-1.228	-1.221	-1.214	-1.209	-1.205	-1.200	-1.198	-1.194	-1.191	-1.191	-1.190	-1.189	-1.189	-1.190	-1.190	-1.192	-1.195	-1.198	-1.200	-1.205	-1.208	-1.211	-1.216	-1.220	-1.225	-1.229	-1.234	-1.238	-1.242	-1.246	-1.251	-1.254	-1.259	-1.261	-1.264	-1.265	-1.268	-1.269	-1.270	-1.269	-1.269	-1.268	-1.265	-1.262	-1.259	-1.254	-1.248	-1.241	-1.234	-1.225	-1.216	-1.206	-1.195	-1.182	-1.170	-1.156	-1.141	-1.126	-1.111	-1.094	-1.076	-1.058	-1.039	-1.020	-1.000	-0.980	-0.959	-0.939	-0.916	-0.895	-0.874	-0.851	-0.831	-0.809	-0.786	-0.765	-0.744	-0.722	-0.704	-0.682	-0.664	-0.645	-0.628	-0.610	-0.592	-0.578	-0.562	-0.550	-0.538	-0.525	-0.515	-0.506	-0.498	-0.490	-0.485	-0.481	-0.479	-0.476	-0.476	-0.478	-0.480	-0.482	-0.488	-0.495	-0.502	-0.510	-0.520	-0.532	-0.545	-0.558	-0.572	-0.588	-0.605	-0.622	-0.641	-0.661	-0.681	-0.702	-0.724	100.000	5.000	2.000	1.000	6.000	0.000	0.000	0.000	0.000	0.000	0.000	0.000	0.000	0.000	0.000	0.000	0.000	0.000	-0.101	-0.139	-0.176	-0.214	-0.250	-0.288	-0.324	-0.361	-0.398	-0.432	-0.469	-0.501	-0.536	-0.570	-0.604	-0.638	-0.669	-0.701	-0.732	-0.764	-0.795	-0.824	-0.854	-0.882	-0.911	-0.938	-0.966	-0.992	-1.019	-1.044	-1.068	-1.094	-1.116	-1.140	-1.164	-1.186	-1.208	-1.229	-1.250	-1.271	-1.290	-1.311	-1.330	-1.350	-1.368	-1.388	-1.405	-1.422	-1.440	-1.459	-1.475	-1.492	-1.509	-1.526	-1.541	-1.559	-1.574	-1.590	-1.605	-1.621	-1.636	-1.650	-1.665	-1.679	-1.695	-1.709	-1.722	-1.735	-1.750	-1.762	-1.776	-1.789	-1.802	-1.814	-1.825	-1.838	-1.850	-1.861	-1.872	-1.882	-1.894	-1.905	-1.914	-1.924	-1.934	-1.942	-1.951	-1.959	-1.968	-1.975	-1.982	-1.990	-1.996	-2.002	-2.007	-2.015	-2.019	-2.024	-2.027	-2.034	-2.038	-2.040	-2.044	-2.046	-2.049	-2.049	-2.051	-2.052	-2.055	-2.055	-2.055	-2.055	-2.056	-2.055	-2.055	-2.054	-2.052	-2.051	-2.049	-2.047	-2.045	-2.041	-2.039	-2.036	-2.033	-2.030	-2.026	-2.022	-2.018	-2.015	-2.010	-2.006	-2.001	-1.996	-1.991	-1.986	-1.981	-1.976	-1.970	-1.966	-1.960	-1.954	-1.949	-1.942	-1.936	-1.931	-1.925	-1.919	-1.912	-1.908	-1.901	-1.895	-1.889	-1.884	-1.878	-1.872	-1.868	-1.861	-1.858	-1.852	-1.846	-1.842	-1.838	-1.834	-1.829	-1.825	-1.821	-1.819	-1.815	-1.812	-1.810	-1.808	-1.806	-1.804	-1.802	-1.801	-1.801	-1.801	-1.800	-1.801	-1.802	-1.804	-1.804	-1.805	-1.808	-1.809	-1.811	-1.814	-1.818	-1.820	-1.822	-1.826	-1.830	-1.832	-1.836	-1.840	-1.844	-1.848	-1.851	-1.855	-1.858	-1.861	-1.865	-1.868	-1.870	-1.871	-1.874	-1.875	-1.876	-1.876	-1.878	-1.878	-1.876	-1.875	-1.874	-1.871	-1.868	-1.864	-1.859	-1.852	-1.846	-1.839	-1.831	-1.821	-1.811	-1.800	-1.788	-1.775	-1.761	-1.746	-1.731	-1.714	-1.696	-1.679	-1.659	-1.638	-1.616	-1.594	-1.571	-1.546	-1.522	-1.495	-1.469	-1.441	-1.414	-1.385	-1.355	-1.325	-1.294	-1.264	-1.231	-1.199	-1.165	-1.132	-1.100	-1.066	-1.031	-0.999	-0.964	-0.930	-0.896	-0.862	-0.828	-0.795	-0.761	-0.729	-0.696	-0.662	-0.632	-0.601	-0.571	-0.541	-0.511	-0.482	-0.455	-0.429	-0.401	-0.376	-0.352	-0.329	-0.306	-0.285	-0.264	-0.244	-0.226	-0.209	-0.191	-0.176	-0.162	-0.149	-0.136	-0.125	-0.115	-0.106	-0.098	-0.089	-0.082	-0.078	-0.072	-0.069	-0.066	-0.064	-0.064	-0.062	-0.062	-0.064	-0.065	-0.068	-0.071	-0.074	-0.078	-0.082	-0.088	-0.092	-0.099	-0.105	-0.111	-0.118	-0.125	-0.132	-0.139	-0.146	-0.155	-0.161	-0.169	-0.178	-0.184	-0.191	-0.199	-0.208	-0.214	-0.222	-0.230	-0.236	-0.244	-0.250	-0.258	-0.264	-0.270	-0.276	-0.282	-0.288	-0.294	-0.299	-0.304	-0.308	-0.312	-0.318	-0.322	-0.326	-0.331	-0.335	-0.338	-0.341	-0.345	-0.349	-0.352	-0.355	-0.358	-0.361	-0.365	-0.369	-0.371	-0.374	-0.378	-0.381	-0.386	-0.389	-0.392	-0.398	-0.401	-0.406	-0.410	-0.415	-0.421	-0.426	-0.432	-0.439	-0.446	-0.451	-0.460	-0.468	-0.476	-0.484	-0.494	-0.504	-0.514	-0.524	-0.535	-0.548	-0.559	-0.571	-0.584	-0.599	-0.611	-0.625	-0.641	-0.656	-0.672	-0.688	-0.704	-0.722	-0.739	-0.756	-0.774	-0.792	-0.811	-0.830	-0.850	-0.868	-0.888	-0.908	-0.928	-0.946	-0.966	-0.986	-1.005	-1.025	-1.044	-1.064	-1.082	-1.102	-1.121	-1.140	-1.158	-1.175	-1.192	-1.209	-1.225	-1.241	-1.258	-1.271	-1.286	-1.300	-1.312	-1.325	-1.336	-1.349	-1.359	-1.368	-1.378	-1.385	-1.394	-1.399	-1.405	-1.410	-1.415	-1.418	-1.420	-1.422	-1.424	-1.424	-1.424	-1.424	-1.422	-1.420	-1.416	-1.412	-1.409	-1.404	-1.398	-1.392	-1.386	-1.379	-1.372	-1.364	-1.355	-1.348	-1.339	-1.330	-1.320	-1.311	-1.300	-1.291	-1.281	-1.272	-1.262	-1.251	-1.242	-1.232	-1.222	-1.212	-1.205	-1.195	-1.188	-1.178	-1.170	-1.162	-1.155	-1.148	-1.142	-1.136	-1.131	-1.126	-1.122	-1.118	-1.114	-1.111	-1.110	-1.109	-1.108	-1.108	-1.109	-1.109	-1.111	-1.112	-1.116	-1.120	-1.124	-1.128	-1.132	-1.139	-1.145	-1.152	-1.160	-1.168	-1.176	-1.185	-1.195	-1.205	-1.216	-1.226	-1.238	-1.249	-1.260	-1.272	-1.285	-1.299	-1.311	-1.324	-1.336	-1.350	-1.362	-1.376	-1.390	-1.404	-1.416	-1.430	-1.444	-1.456	-1.469	-1.482	-1.496	-1.509	-1.521	-1.534	-1.545	-1.558	-1.568	-1.579	-1.590	-1.600	-1.610	-1.619	-1.629	-1.638	-1.645	-1.652	-1.660	-1.666	-1.672	-1.678	-1.682	-1.686	-1.690	-1.694	-1.696	-1.699	-1.700	-1.702	-1.702	-1.704	-1.702	-1.702	-1.701	-1.700	-1.700	-1.698	-1.696	-1.694	-1.691	-1.689	-1.685	-1.684	-1.681	-1.678	-1.674	-1.672	-1.669	-1.668	-1.665	-1.664	-1.661	-1.660	-1.659	-1.659	-1.659	-1.660	-1.660	-1.662	-1.664	-1.666	-1.671	-1.675	-1.680	-1.685	-1.692	-1.699	-1.708	-1.715	-1.725	-1.734	-1.745	-1.756	-1.768	-1.780	-1.794	-1.808	-1.821	-1.836	-1.852	-1.868	-1.884	-1.900	-1.916	-1.935	-1.951	-1.970	-1.988	-2.005	-2.022	-2.041	-2.058	-2.075	-2.092	-2.109	-2.125	-2.141	-2.156	-2.172	-2.186	-2.200	-2.212	-2.226	-2.238	-2.249	-2.260	-2.270	-2.279	-2.286	-2.294	-2.300	-2.306	-2.311	-2.314	-2.318	-2.320	-2.320	-2.321	-2.321	-2.320	-2.320	-2.316	-2.314	-2.310	-2.306	-2.301	-2.296	-2.290	-2.284	-2.278	-2.271	-2.264	-2.256	-2.249	-2.241	-2.232	-2.225	-2.218	-2.210	-2.201	-2.194	-2.186	-2.180	-2.171	-2.164	-2.158	-2.151	-2.144	-2.139	-2.134	-2.128	-2.122	-2.118	-2.114	-2.109	-2.106	-2.102	-2.100	-2.098	-2.095	-2.092	-2.090	-2.089	-2.088	-2.086	-2.085	-2.085	-2.085	-2.084	-2.082	-2.082	-2.082	-2.082	-2.082	-2.082	-2.082	-2.081	-2.081	-2.080	-2.079	-2.078	-2.076	-2.075	-2.074	-2.072	-2.071	-2.068	-2.066	-2.064	-2.060	-2.058	-2.052	-2.049	-2.045	-2.041	-2.035	-2.030	-2.026	-2.020	-2.013	-2.006	-2.000	-1.992	-1.985	-1.978	-1.970	-1.961	-1.952	-1.944	-1.935	-1.925	-1.915	-1.906	-1.895	-1.885	-1.874	-1.864	-1.852	-1.840	-1.830	-1.818	-1.805	-1.792	-1.781	-1.770	-1.756	-1.745	-1.731	-1.719	-1.706	-1.692	-1.679	-1.666	-1.654	-1.641	-1.629	-1.615	-1.601	-1.590	-1.576	-1.564	-1.551	-1.539	-1.528	-1.515	-1.502	-1.491	-1.480	-1.470	-1.458	-1.448	-1.436	-1.426	-1.418	-1.408	-1.399	-1.390	-1.381	-1.374	-1.368	-1.360	-1.354	-1.349	-1.342	-1.338	-1.332	-1.329	-1.326	-1.321	-1.319	-1.319	-1.316	-1.315	-1.315	-1.315	-1.315	-1.316	-1.319	-1.321	-1.324	-1.326	-1.330	-1.334	-1.339	-1.344	-1.349	-1.354	-1.360	-1.365	-1.372	-1.379	-1.386	-1.391	-1.399	-1.406	-1.414	-1.421	-1.431	-1.439	-1.445	-1.454	-1.461	-1.469	-1.476	-1.484	-1.491	-1.498	-1.504	-1.511	-1.518	-1.524	-1.529	-1.534	-1.539	-1.544	-1.548	-1.551	-1.555	-1.559	-1.560	-1.562	-1.564	-1.565	-1.565	-1.565	-1.565	-1.562	-1.562	-1.560	-1.558	-1.554	-1.550	-1.546	-1.540	-1.535	-1.530	-1.524	-1.516	-1.509	-1.501	-1.492	-1.484	-1.475	-1.465	-1.455	-1.445	-1.434	-1.424	-1.411	-1.400	-1.388	-1.375	-1.362	-1.350	-1.338	-1.324	-1.311	-1.296	-1.282	-1.269	-1.255	-1.241	-1.228	-1.212	-1.199	-1.184	-1.169	-1.155	-1.141	-1.128	-1.114	-1.099	-1.085	-1.072	-1.059	-1.044	-1.031	-1.018	-1.005	-0.992	-0.980	-0.969	-0.956	-0.944	-0.934	-0.921	-0.911	-0.900	-0.890	-0.880	-0.870	-0.861	-0.851	-0.842	-0.835	-0.828	-0.820	-0.812	-0.806	-0.799	-0.792	-0.786	-0.780	-0.775	-0.771	-0.766	-0.761	-0.758	-0.752	-0.749	-0.746	-0.742	-0.740	-0.739	-0.735	-0.734	-0.731	-0.730	-0.729	-0.728	-0.726	-0.725	-0.725	-0.724	-0.722	-0.722	-0.721	-0.721	-0.720	-0.720	-0.719	-0.719	-0.719	-0.719	-0.718	-0.716	-0.715	-0.715	-0.714	-0.712	-0.711	-0.711	-0.709	-0.709	-0.706	-0.705	-0.702	-0.701	-0.700	-0.698	-0.696	-0.694	-0.692	-0.691	-0.690	-0.689	-0.686	-0.685	-0.685	-0.684	-0.684	-0.682	-0.684	-0.684	-0.684	-0.684	-0.686	-0.688	-0.690	-0.692	-0.695	-0.699	-0.702	-0.706	-0.712	-0.716	-0.724	-0.730	-0.738	-0.745	-0.754	-0.762	-0.771	-0.781	-0.792	-0.804	-0.815	-0.828	-0.840	-0.852	-0.866	-0.880	-0.894	-0.908	-0.922	-0.936	-0.951	-0.966	-0.981	-0.995	-1.010	-1.025	-1.039	-1.054	-1.068	-1.080	-1.094	-1.105	-1.119	-1.130	-1.141	-1.151	-1.161	-1.170	-1.179	-1.185	-1.192	-1.198	-1.202	-1.208	-1.211	-1.212	-1.214	-1.214	-1.214	-1.212	-1.209	-1.205	-1.201	-1.196	-1.190	-1.184	-1.176	-1.168	-1.156	-1.148	-1.136	-1.125	-1.112	-1.100	-1.086	-1.071	-1.058	-1.042	-1.028	-1.012	-0.996	-0.980	-0.964	-0.948	-0.931	-0.916	-0.900	-0.884	-0.868	-0.852	-0.836	-0.821	-0.806	-0.791	-0.778	-0.762	-0.750	-0.736	-0.725	-0.712	-0.701	-0.690	-0.681	-0.671	-0.662	-0.654	-0.646	-0.640	-0.634	-0.629	-0.625	-0.621	-0.618	-0.614	-0.612	-0.611	-0.612	-0.612	-0.612	-0.616	-0.618	-0.621	-0.625	-0.630	-0.635	-0.641	-0.648	-0.655	-0.662	-0.670	-0.680	-0.690	-0.700	-0.710	-0.721	-0.732	-0.744	-0.756	-0.769	-0.782	-0.796	-0.809	-0.824	-0.839	-0.854	-0.869	-0.884	-0.899	-0.915	-0.929	-0.945	-0.960	-0.975	-0.991	-1.008	-1.021	-1.036	-1.052	-1.068	-1.081	-1.096	-1.110	-1.124	-1.138	-1.149	-1.161	-1.174	-1.185	-1.195	-1.206	-1.215	-1.224	-1.232	-1.241	-1.248	-1.256	-1.261	-1.266	-1.270	-1.275	-1.278	-1.280	-1.282	-1.282	-1.284	-1.284	-1.284	-1.282	-1.280	-1.278	-1.275	-1.271	-1.268	-1.262	-1.259	-1.254	-1.248	-1.241	-1.235	-1.230	-1.224	-1.216	-1.209	-1.202	-1.195	-1.189	-1.181	-1.175	-1.168	-1.161	-1.154	-1.148	-1.142	-1.135	-1.130	-1.125	-1.119	-1.114	-1.110	-1.105	-1.101	-1.098	-1.094	-1.091	-1.089	-1.086	-1.084	-1.082	-1.081	-1.080	-1.079	-1.078	-1.078	-1.078	-1.078	-1.076	-1.078	-1.078	-1.078	-1.078	-1.076	-1.076	-1.076	-1.076	-1.075	-1.075	-1.074	-1.072	-1.071	-1.069	-1.066	-1.064	-1.060	-1.055	-1.051	-1.046	-1.040	-1.034	-1.028	-1.019	-1.011	-1.002	-0.992	-0.984	-0.974	-0.962	-0.950	-0.938	-0.924	-0.910	-0.896	-0.881	-0.866	-0.850	-0.834	-0.816	-0.799	-0.781	-0.762	-0.745	-0.725	-0.705	-0.686	-0.666	-0.648	-0.628	-0.608	-0.588	-0.566	-0.546	-0.528	-0.507	-0.489	-0.470	-0.451	-0.432	-0.414	-0.395	-0.378	-0.361	-0.344	-0.329	-0.312	-0.298	-0.284	-0.269	-0.256	-0.245	-0.232	-0.224	-0.212	-0.202	-0.195	-0.188	-0.181	-0.176	-0.170	-0.166	-0.162	-0.159	-0.158	-0.156	-0.156	-0.156	-0.158	-0.160	-0.162	-0.166	-0.170	-0.175	-0.181	-0.188	-0.192	-0.200	-0.209	-0.218	-0.226	-0.235	-0.245	-0.256	-0.268	-0.279	-0.289	-0.300	-0.312	-0.325	-0.338	-0.351	-0.364	-0.376	-0.390	-0.402	-0.416	-0.429	-0.442	-0.456	-0.469	-0.482	-0.495	-0.507	-0.520	-0.532	-0.545	-0.558	-0.569	-0.581	-0.591	-0.602	-0.614	-0.624	-0.634	-0.644	-0.654	-0.662	-0.671	-0.679	-0.688	-0.694	-0.702	-0.709	-0.715	-0.720	-0.726	-0.732	-0.738	-0.742	-0.746	-0.750	-0.755	-0.759	-0.762	-0.765	-0.769	-0.772	-0.775	-0.778	-0.781	-0.784	-0.786	-0.790	-0.794	-0.796	-0.800	-0.802	-0.808	-0.810	-0.815	-0.819	-0.825	-0.829	-0.834	-0.841	-0.846	-0.854	-0.860	-0.869	-0.878	-0.886	-0.895	-0.905	-0.916	-0.929	-0.940	-0.952	-0.965	-0.980	-0.994	-1.009	-1.025	-1.041	-1.058	-1.076	-1.092	-1.111	-1.131	-1.151	-1.171	-1.192	-1.214	-1.234	-1.256	-1.279	-1.301	-1.324	-1.348	-1.370	-1.395	-1.418	-1.441	-1.466	-1.490	-1.515	-1.538	-1.562	-1.586	-1.610	-1.634	-1.658	-1.681	-1.704	-1.726	-1.748	-1.770	-1.791	-1.812	-1.834	-1.854	-1.874	-1.892	-1.911	-1.929	-1.948	-1.964	-1.980	-1.996	-2.011	-2.026	-2.040	-2.054	-2.068	-2.079	-2.091	-2.101	-2.112	-2.122	-2.131	-2.141	-2.150	-2.158	-2.164	-2.171	-2.178	-2.185	-2.190	-2.195	-2.200	-2.206	-2.209	-2.212	-2.218	-2.220	-2.224	-2.228	-2.230	-2.232	-2.235	-2.238	-2.240	-2.241	-2.245	-2.246	-2.249	-2.250	-2.251	-2.254	-2.256	-2.259	-2.260	-2.261	-2.264	-2.266	-2.269	-2.270	-2.272	-2.274	-2.276	-2.278	-2.279	-2.281	-2.282	-2.284	-2.285	-2.286	-2.288	-2.288	-2.289	-2.288	-2.289	-2.289	-2.289	-2.288	-2.286	-2.285	-2.282	-2.281	-2.279	-2.275	-2.271	-2.269	-2.265	-2.260	-2.255	-2.248	-2.242	-2.236	-2.229	-2.221	-2.212	-2.205	-2.196	-2.185	-2.176	-2.165	-2.155	-2.144	-2.130	-2.118	-2.105	-2.091	-2.078	-2.064	-2.049	-2.035	-2.019	-2.004	-1.988	-1.972	-1.956	-1.939	-1.922	-1.906	-1.889	-1.871	-1.855	-1.838	-1.821	-1.804	-1.786	-1.769	-1.751	-1.736	-1.719	-1.701	-1.685	-1.668	-1.651	-1.634	-1.618	-1.601	-1.586	-1.570	-1.555	-1.540	-1.525	-1.510	-1.495	-1.481	-1.468	-1.454	-1.441	-1.429	-1.415	-1.402	-1.391	-1.380	-1.368	-1.358	-1.346	-1.336	-1.326	-1.318	-1.308	-1.299	-1.291	-1.282	-1.276	-1.269	-1.262	-1.255	-1.249	-1.242	-1.239	-1.234	-1.230	-1.226	-1.222	-1.219	-1.216	-1.214	-1.212	-1.211	-1.209	-1.209	-1.210	-1.209	-1.210	-1.211	-1.212	-1.215	-1.216	-1.220	-1.222	-1.226	-1.230	-1.234	-1.238	-1.242	-1.248	-1.252	-1.259	-1.262	-1.269	-1.275	-1.282	-1.289	-1.295	-1.301	-1.309	-1.316	-1.322	-1.329	-1.336	-1.344	-1.351	-1.358	-1.365	-1.371	-1.378	-1.385	-1.391	-1.398	-1.402	-1.409	-1.415	-1.420	-1.425	-1.431	-1.435	-1.440	-1.444	-1.448	-1.451	-1.455	-1.456	-1.460	-1.462	-1.464	-1.466	-1.468	-1.469	-1.469	-1.469	-1.469	-1.470	-1.469	-1.469	-1.469	-1.468	-1.465	-1.465	-1.462	-1.460	-1.459	-1.458	-1.455	-1.454	-1.451	-1.450	-1.448	-1.445	-1.444	-1.441	-1.440	-1.438	-1.436	-1.436	-1.434	-1.432	-1.432	-1.431	-1.431	-1.430	-1.431	-1.431	-1.432	-1.432	-1.434	-1.435	-1.438	-1.440	-1.441	-1.445	-1.446	-1.450	-1.452	-1.458	-1.460	-1.464	-1.469	-1.472	-1.478	-1.481	-1.486	-1.491	-1.496	-1.501	-1.506	-1.512	-1.516	-1.521	-1.528	-1.531	-1.536	-1.541	-1.545	-1.550	-1.554	-1.558	-1.562	-1.565	-1.569	-1.570	-1.574	-1.576	-1.576	-1.578	-1.579	-1.579	-1.579	-1.576	-1.575	-1.574	-1.571	-1.569	-1.565	-1.561	-1.558	-1.551	-1.545	-1.540	-1.532	-1.525	-1.516	-1.509	-1.499	-1.490	-1.480	-1.469	-1.456	-1.445	-1.434	-1.420	-1.406	-1.392	-1.379	-1.364	-1.349	-1.334	-1.319	-1.302	-1.286	-1.269	-1.252	-1.236	-1.219	-1.201	-1.185	-1.168	-1.150	-1.134	-1.116	-1.099	-1.082	-1.065	-1.048	-1.031	-1.015	-1.000	-0.984	-0.969	-0.954	-0.940	-0.925	-0.911	-0.899	-0.886	-0.872	-0.861	-0.851	-0.841	-0.831	-0.821	-0.812	-0.804	-0.798	-0.790	-0.784	-0.779	-0.774	-0.770	-0.766	-0.764	-0.761	-0.760	-0.759	-0.758	-0.759	-0.759	-0.760	-0.760	-0.762	-0.766	-0.768	-0.771	-0.774	-0.778	-0.781	-0.786	-0.791	-0.795	-0.800	-0.805	-0.811	-0.815	-0.820	-0.825	-0.830	-0.835	-0.839	-0.842	-0.846	-0.851	-0.854	-0.859	-0.861	-0.864	-0.865	-0.869	-0.869	-0.870	-0.870	-0.870	-0.870	-0.870	-0.869	-0.866	-0.865	-0.862	-0.860	-0.856	-0.852	-0.849	-0.844	-0.839	-0.834	-0.828	-0.821	-0.815	-0.809	-0.801	-0.792	-0.786	-0.778	-0.771	-0.762	-0.754	-0.746	-0.738	-0.729	-0.720	-0.712	-0.704	-0.696	-0.689	-0.680	-0.672	-0.665	-0.656	-0.650	-0.642	-0.635	-0.629	-0.621	-0.615	-0.609	-0.602	-0.596	-0.591	-0.585	-0.580	-0.574	-0.569	-0.564	-0.559	-0.554	-0.549	-0.544	-0.539	-0.535	-0.530	-0.525	-0.520	-0.516	-0.511	-0.506	-0.500	-0.496	-0.490	-0.484	-0.478	-0.471	-0.465	-0.459	-0.451	-0.444	-0.436	-0.429	-0.419	-0.410	-0.400	-0.391	-0.380	-0.370	-0.359	-0.348	-0.335	-0.324	-0.311	-0.298	-0.285	-0.271	-0.258	-0.242	-0.228	-0.211	-0.196	-0.180	-0.165	-0.148	-0.131	-0.114	-0.098	-0.080	-0.062	-0.045	-0.026	-0.010	0.009	0.026	0.044	0.062	0.080	0.098	0.114	0.131	0.149	0.166	0.182	0.198	0.215	0.230	0.246	0.261	0.275	0.289	0.302	0.315	0.328	0.340	0.351	0.361	0.371	0.380	0.389	0.396	0.402	0.409	0.415	0.420	0.424	0.425	0.428	0.429	0.429	0.429	0.426	0.425	0.420	0.418	0.412	0.405	0.399	0.391	0.382	0.374	0.364	0.352	0.341	0.329	0.315	0.301	0.288	0.274	0.258	0.241	0.225	0.206	0.189	0.171	0.152	0.134	0.114	0.095	0.075	0.056	0.036	0.016	-0.004	-0.024	-0.044	-0.064	-0.082	-0.102	-0.122	-0.141	-0.160	-0.178	-0.198	-0.215	-0.232	-0.250	-0.266	-0.282	-0.299	-0.314	-0.329	-0.342	-0.356	-0.369	-0.381	-0.392	-0.405	-0.415	-0.425	-0.435	-0.445	-0.452	-0.460	-0.468	-0.474	-0.480	-0.485	-0.490	-0.495	-0.498	-0.501	-0.504	-0.506	-0.509	-0.510	-0.511	-0.512	-0.511	-0.512	-0.511	-0.510	-0.509	-0.507	-0.506	-0.504	-0.502	-0.499	-0.498	-0.494	-0.492	-0.490	-0.488	-0.485	-0.482	-0.480	-0.478	-0.475	-0.472	-0.471	-0.469	-0.468	-0.465	-0.465	-0.464	-0.462	-0.461	-0.462	-0.462	-0.462	-0.464	-0.465	-0.465	-0.468	-0.470	-0.472	-0.475	-0.479	-0.482	-0.488	-0.491	-0.496	-0.501	-0.507	-0.512	-0.520	-0.528	-0.534	-0.541	-0.550	-0.558	-0.566	-0.574	-0.582	-0.592	-0.601	-0.611	-0.621	-0.631	-0.640	-0.651	-0.661	-0.671	-0.682	-0.692	-0.702	-0.712	-0.722	-0.732	-0.742	-0.751	-0.761	-0.770	-0.779	-0.788	-0.796	-0.805	-0.811	-0.818	-0.825	-0.831	-0.836	-0.841	-0.846	-0.850	-0.854	-0.856	-0.860	-0.861	-0.862	-0.864	-0.864	-0.864	-0.864	-0.861	-0.860	-0.856	-0.855	-0.850	-0.846	-0.841	-0.838	-0.832	-0.825	-0.819	-0.811	-0.804	-0.796	-0.788	-0.780	-0.771	-0.762	-0.754	-0.744	-0.735	-0.725	-0.716	-0.706	-0.698	-0.688	-0.678	-0.668	-0.658	-0.648	-0.639	-0.629	-0.620	-0.610	-0.601	-0.592	-0.584	-0.576	-0.569	-0.560	-0.554	-0.545	-0.539	-0.532	-0.525	-0.519	-0.512	-0.506	-0.501	-0.496	-0.491	-0.485	-0.480	-0.476	-0.471	-0.468	-0.462	-0.458	-0.455	-0.450	-0.446	-0.442	-0.436	-0.432	-0.429	-0.424	-0.420	-0.415	-0.410	-0.404	-0.399	-0.394	-0.389	-0.382	-0.376	-0.370	-0.364	-0.358	-0.350	-0.342	-0.335	-0.328	-0.319	-0.311	-0.302	-0.294	-0.285	-0.276	-0.265	-0.256	-0.246	-0.236	-0.226	-0.215	-0.205	-0.195	-0.185	-0.174	-0.164	-0.154	-0.142	-0.132	-0.122	-0.114	-0.102	-0.092	-0.084	-0.074	-0.065	-0.056	-0.046	-0.039	-0.032	-0.024	-0.016	-0.010	-0.002	0.002	0.009	0.014	0.018	0.022	0.025	0.029	0.031	0.032	0.035	0.035	0.036	0.036	0.035	0.034	0.034	0.031	0.028	0.024	0.020	0.016	0.011	0.005	-0.001	-0.008	-0.014	-0.021	-0.029	-0.036	-0.045	-0.054	-0.062	-0.071	-0.082	-0.092	-0.104	-0.114	-0.125	-0.136	-0.148	-0.159	-0.170	-0.181	-0.192	-0.205	-0.216	-0.228	-0.239	-0.250	-0.261	-0.270	-0.281	-0.292	-0.301	-0.312	-0.321	-0.330	-0.338	-0.346	-0.354	-0.362	-0.368	-0.374	-0.379	-0.384	-0.389	-0.394	-0.396	-0.399	-0.400	-0.401	-0.402	-0.402	-0.401	-0.400	-0.398	-0.395	-0.391	-0.386	-0.381	-0.376	-0.369	-0.362	-0.355	-0.346	-0.336	-0.326	-0.316	-0.304	-0.294	-0.281	-0.268	-0.254	-0.240	-0.225	-0.210	-0.194	-0.179	-0.162	-0.146	-0.129	-0.112	-0.094	-0.078	-0.059	-0.041	-0.024	-0.005	0.012	0.031	0.049	0.065	0.082	0.100	0.116	0.132	0.148	0.164	0.179	0.192	0.206	0.219	0.231	0.242	0.254	0.264	0.271	0.279	0.285	0.291	0.296	0.299	0.300	0.301	0.301	0.299	0.296	0.291	0.285	0.279	0.270	0.260	0.249	0.235	0.220	0.205	0.189	0.170	0.150	0.130	0.109	0.085	0.060	0.034	0.008	-0.021	-0.050	-0.079	-0.110	-0.142	-0.175	-0.208	-0.241	-0.276	-0.310	-0.346	-0.382	-0.418	-0.454	-0.491	-0.528	-0.564	-0.600	-0.638	-0.674	-0.710	-0.746	-0.781	-0.816	-0.849	-0.884	-0.916	-0.949	-0.980	-1.010	-1.039	-1.069	-1.096	-1.122	-1.149	-1.172	-1.196	-1.219	-1.239	-1.258	-1.276	-1.295	-1.310	-1.324	-1.336	-1.349	-1.359	-1.368	-1.376	-1.381	-1.386	-1.390	-1.391	-1.392	-1.392	-1.390	-1.386	-1.382	-1.376	-1.369	-1.361	-1.352	-1.341	-1.330	-1.318	-1.304	-1.290	-1.274	-1.258	-1.240	-1.221	-1.204	-1.184	-1.162	-1.141	-1.120	-1.098	-1.075	-1.051	-1.026	-1.002	-0.978	-0.951	-0.928	-0.901	-0.875	-0.849	-0.820	-0.794	-0.766	-0.739	-0.711	-0.684	-0.656	-0.629	-0.601	-0.575	-0.546	-0.519	-0.492	-0.465	-0.439	-0.411	-0.385	-0.359	-0.332	-0.306	-0.281	-0.255	-0.230	-0.206	-0.180	-0.156	-0.132	-0.110	-0.085	-0.062	-0.040	-0.018	0.005	0.026	0.048	0.070	0.089	0.110	0.131	0.150	0.170	0.190	0.210	0.229	0.249	0.266	0.285	0.302	0.321	0.339	0.358	0.375	0.392	0.410	0.428	0.445	0.462	0.480	0.498	0.515	0.532	0.550	0.566	0.584	0.601	0.618	0.635	0.652	0.671	0.689	0.706	0.725	0.742	0.760	0.779	0.796	0.816	0.834	0.851	0.870	0.888	0.905	0.924	0.941	0.959	0.976	0.995	1.012	1.030	1.046	1.064	1.081	1.096	1.112	1.129	1.145	1.159	1.174	1.190	1.204	1.218	1.230	1.244	1.255	1.266	1.279	1.289	1.299	1.308	1.318	1.326	1.334	1.341	1.349	1.355	1.360	1.365	1.370	1.374	1.378	1.380	1.382	1.385	1.386	1.386	1.388	1.388	1.386	1.386	1.385	1.384	1.381	1.379	1.376	1.374	1.370	1.368	1.362	1.360	1.355	1.351	1.348	1.342	1.338	1.334	1.329	1.324	1.319	1.314	1.309	1.304	1.300	1.295	1.290	1.285	1.280	1.276	1.271	1.266	1.261	1.259	1.252	1.249	1.245	1.240	1.238	1.232	1.229	1.226	1.221	1.216	1.214	1.211	1.208	1.204	1.200	1.196	1.192	1.190	1.186	1.182	1.180	1.176	1.174	1.170	1.165	1.162	1.159	1.156	1.154	1.150	1.146	1.142	1.139	1.135	1.132	1.129	1.124	1.120	1.116	1.112	1.109	1.104	1.099	1.094	1.089	1.084	1.079	1.072	1.068	1.061	1.055	1.048	1.041	1.035	1.026	1.019	1.010	1.002	0.992	0.984	0.974	0.964	0.952	0.941	0.930	0.919	0.906	0.894	0.881	0.866	0.852	0.838	0.822	0.808	0.791	0.775	0.759	0.741	0.724	0.706	0.688	0.669	0.650	0.630	0.610	0.590	0.570	0.550	0.530	0.507	0.486	0.465	0.444	0.422	0.400	0.379	0.356	0.335	0.311	0.290	0.269	0.245	0.224	0.204	0.181	0.159	0.139	0.118	0.096	0.075	0.055	0.036	0.015	-0.005	-0.024	-0.041	-0.060	-0.078	-0.095	-0.111	-0.129	-0.145	-0.161	-0.175	-0.191	-0.205	-0.218	-0.231	-0.245	-0.258	-0.269	-0.280	-0.291	-0.301	-0.311	-0.320	-0.330	-0.338	-0.346	-0.352	-0.360	-0.365	-0.371	-0.376	-0.381	-0.385	-0.390	-0.392	-0.396	-0.399	-0.400	-0.402	-0.402	-0.404	-0.404	-0.404	-0.404	-0.402	-0.402	-0.400	-0.399	-0.396	-0.394	-0.391	-0.389	-0.385	-0.382	-0.378	-0.374	-0.369	-0.366	-0.361	-0.356	-0.350	-0.345	-0.340	-0.334	-0.329	-0.322	-0.316	-0.310	-0.304	-0.298	-0.290	-0.284	-0.275	-0.269	-0.261	-0.254	-0.246	-0.239	-0.230	-0.221	-0.214	-0.204	-0.195	-0.185	-0.175	-0.166	-0.156	-0.146	-0.134	-0.122	-0.111	-0.100	-0.088	-0.075	-0.061	-0.049	-0.035	-0.020	-0.006	0.009	0.024	0.041	0.056	0.074	0.089	0.108	0.125	0.142	0.161	0.181	0.200	0.219	0.238	0.259	0.279	0.298	0.318	0.338	0.359	0.379	0.399	0.419	0.438	0.458	0.478	0.496	0.515	0.532	0.551	0.569	0.586	0.601	0.618	0.632	0.648	0.661	0.674	0.688	0.699	0.710	0.720	0.730	0.739	0.746	0.754	0.760	0.765	0.769	0.772	0.775	0.779	0.779	0.780	0.780	0.780	0.778	0.776	0.774	0.771	0.768	0.764	0.759	0.755	0.751	0.746	0.741	0.736	0.729	0.724	0.719	0.714	0.709	0.704	0.699	0.694	0.690	0.686	0.682	0.680	0.676	0.674	0.671	0.670	0.670	0.669	0.669	0.670	0.671	0.672	0.674	0.678	0.679	0.682	0.686	0.690	0.695	0.700	0.705	0.711	0.718	0.722	0.729	0.735	0.741	0.746	0.752	0.760	0.765	0.771	0.776	0.781	0.788	0.791	0.796	0.800	0.804	0.806	0.809	0.810	0.812	0.812	0.812	0.811	0.809	0.808	0.804	0.800	0.795	0.789	0.782	0.775	0.766	0.756	0.746	0.735	0.722	0.710	0.695	0.679	0.664	0.646	0.628	0.609	0.589	0.568	0.546	0.522	0.499	0.475	0.449	0.422	0.396	0.368	0.339	0.309	0.279	0.248	0.218	0.184	0.151	0.119	0.084	0.049	0.015	-0.021	-0.058	-0.094	-0.130	-0.168	-0.204	-0.241	-0.280	-0.318	-0.356	-0.394	-0.430	-0.469	-0.506	-0.544	-0.582	-0.620	-0.658	-0.695	-0.732	-0.769	-0.805	-0.841	-0.876	-0.912	-0.945	-0.980	-1.012	-1.046	-1.079	-1.110	-1.141	-1.172	-1.202	-1.231	-1.260	-1.288	-1.315	-1.341	-1.368	-1.392	-1.418	-1.441	-1.464	-1.486	-1.509	-1.530	-1.549	-1.570	-1.589	-1.608	-1.624	-1.641	-1.658	-1.675	-1.690	-1.705	-1.720	-1.735	-1.749	-1.762	-1.776	-1.789	-1.801	-1.814	-1.826	-1.839	-1.850	-1.862	-1.872	-1.885	-1.895	-1.906	-1.919	-1.929	-1.940	-1.950	-1.961	-1.974	-1.984	-1.994	-2.006	-2.016	-2.027	-2.039	-2.050	-2.060	-2.071	-2.084	-2.094	-2.105	-2.115	-2.126	-2.138	-2.149	-2.160	-2.171	-2.181	-2.191	-2.202	-2.212	-2.222	-2.232	-2.241	-2.251	-2.261	-2.269	-2.278	-2.286	-2.294	-2.301	-2.309	-2.315	-2.321	-2.326	-2.332	-2.338	-2.341	-2.345	-2.348	-2.351	-2.354	-2.356	-2.356	-2.358	-2.358	-2.358	-2.356	-2.354	-2.352	-2.349	-2.348	-2.344	-2.339	-2.334	-2.329	-2.322	-2.316	-2.310	-2.304	-2.295	-2.286	-2.279	-2.270	-2.261	-2.251	-2.241	-2.231	-2.220	-2.210	-2.199	-2.189	-2.176	-2.166	-2.154	-2.142	-2.130	-2.119	-2.108	-2.095	-2.084	-2.071	-2.061	-2.050	-2.038	-2.027	-2.018	-2.006	-1.996	-1.986	-1.978	-1.968	-1.959	-1.950	-1.942	-1.934	-1.928	-1.920	-1.914	-1.908	-1.902	-1.898	-1.892	-1.889	-1.885	-1.882	-1.879	-1.878	-1.875	-1.874	-1.874	-1.872	-1.872	-1.874	-1.875	-1.876	-1.878	-1.880	-1.881	-1.885	-1.888	-1.890	-1.894	-1.898	-1.901	-1.905	-1.909	-1.912	-1.916	-1.920	-1.925	-1.929	-1.931	-1.935	-1.938	-1.941	-1.944	-1.946	-1.949	-1.950	-1.952	-1.952	-1.952	-1.952	-1.952	-1.951	-1.950	-1.946	-1.944	-1.939	-1.936	-1.929	-1.922	-1.915	-1.909	-1.899	-1.890	-1.879	-1.869	-1.855	-1.844	-1.829	-1.815	-1.800	-1.782	-1.765	-1.748	-1.729	-1.709	-1.688	-1.668	-1.645	-1.622	-1.599	-1.574	-1.549	-1.525	-1.498	-1.472	-1.445	-1.416	-1.389	-1.361	-1.331	-1.304	-1.274	-1.245	-1.215	-1.185	-1.156	-1.126	-1.096	-1.066	-1.039	-1.009	-0.980	-0.951	-0.924	-0.895	-0.868	-0.841	-0.815	-0.789	-0.764	-0.740	-0.716	-0.694	-0.671	-0.650	-0.629	-0.610	-0.590	-0.574	-0.556	-0.540	-0.525	-0.510	-0.498	-0.484	-0.472	-0.464	-0.452	-0.444	-0.438	-0.430	-0.424	-0.419	-0.414	-0.410	-0.409	-0.406	-0.405	-0.405	-0.404	-0.405	-0.408	-0.410	-0.412	-0.416	-0.420	-0.424	-0.429	-0.434	-0.439	-0.445	-0.451	-0.458	-0.464	-0.471	-0.478	-0.485	-0.491	-0.500	-0.506	-0.515	-0.521	-0.528	-0.535	-0.542	-0.549	-0.556	-0.564	-0.570	-0.576	-0.582	-0.590	-0.596	-0.601	-0.608	-0.612	-0.619	-0.625	-0.630	-0.634	-0.639	-0.644	-0.649	-0.652	-0.658	-0.661	-0.666	-0.670	-0.674	-0.676	-0.681	-0.685	-0.688	-0.691	-0.695	-0.699	-0.702	-0.706	-0.710	-0.714	-0.719	-0.722	-0.726	-0.732	-0.736	-0.742	-0.748	-0.754	-0.759	-0.765	-0.771	-0.779	-0.785	-0.791	-0.800	-0.808	-0.815	-0.824	-0.832	-0.842	-0.852	-0.861	-0.872	-0.884	-0.896	-0.906	-0.919	-0.932	-0.945	-0.959	-0.972	-0.985	-1.000	-1.015	-1.031	-1.045	-1.061	-1.078	-1.094	-1.110	-1.126	-1.142	-1.160	-1.178	-1.195	-1.212	-1.230	-1.248	-1.265	-1.284	-1.300	-1.318	-1.335	-1.352	-1.369	-1.385	-1.404	-1.419	-1.435	-1.451	-1.466	-1.481	-1.498	-1.510	-1.525	-1.538	-1.550	-1.562	-1.574	-1.585	-1.595	-1.606	-1.615	-1.624	-1.632	-1.639	-1.646	-1.652	-1.658	-1.662	-1.665	-1.670	-1.672	-1.674	-1.674	-1.675	-1.675	-1.674	-1.671	-1.670	-1.668	-1.664	-1.660	-1.655	-1.649	-1.642	-1.636	-1.630	-1.622	-1.615	-1.606	-1.598	-1.589	-1.580	-1.571	-1.560	-1.550	-1.540	-1.530	-1.520	-1.509	-1.498	-1.488	-1.476	-1.466	-1.455	-1.444	-1.434	-1.424	-1.412	-1.404	-1.392	-1.382	-1.374	-1.364	-1.355	-1.348	-1.339	-1.331	-1.324	-1.318	-1.310	-1.305	-1.299	-1.294	-1.290	-1.285	-1.282	-1.280	-1.278	-1.276	-1.275	-1.275	-1.274	-1.274	-1.275	-1.278	-1.280	-1.282	-1.285	-1.289	-1.291	-1.296	-1.302	-1.309	-1.314	-1.321	-1.328	-1.335	-1.344	-1.351	-1.361	-1.370	-1.379	-1.389	-1.400	-1.410	-1.420	-1.431	-1.442	-1.454	-1.464	-1.476	-1.486	-1.499	-1.510	-1.521	-1.531	-1.544	-1.555	-1.566	-1.578	-1.588	-1.599	-1.610	-1.620	-1.630	-1.639	-1.649	-1.658	-1.666	-1.675	-1.682	-1.690	-1.698	-1.704	-1.710	-1.715	-1.720	-1.725	-1.729	-1.732	-1.735	-1.738	-1.740	-1.741	-1.741	-1.742	-1.742	-1.742	-1.741	-1.741	-1.739	-1.738	-1.736	-1.732	-1.731	-1.728	-1.725	-1.721	-1.718	-1.715	-1.711	-1.708	-1.705	-1.701	-1.699	-1.696	-1.692	-1.690	-1.689	-1.688	-1.686	-1.685	-1.685	-1.685	-1.686	-1.688	-1.690	-1.692	-1.696	-1.700	-1.706	-1.711	-1.718	-1.725	-1.732	-1.740	-1.750	-1.760	-1.770	-1.782	-1.794	-1.808	-1.821	-1.834	-1.849	-1.865	-1.880	-1.896	-1.912	-1.929	-1.946	-1.964	-1.981	-1.999	-2.018	-2.036	-2.054	-2.072	-2.090	-2.109	-2.125	-2.144	-2.160	-2.176	-2.192	-2.209	-2.224	-2.239	-2.252	-2.266	-2.279	-2.291	-2.304	-2.315	-2.324	-2.334	-2.342	-2.350	-2.356	-2.364	-2.369	-2.374	-2.378	-2.381	-2.384	-2.385	-2.386	-2.388	-2.386	-2.386	-2.385	-2.382	-2.381	-2.376	-2.374	-2.371	-2.366	-2.361	-2.358	-2.352	-2.346	-2.341	-2.336	-2.331	-2.325	-2.320	-2.314	-2.309	-2.304	-2.298	-2.292	-2.288	-2.284	-2.279	-2.274	-2.270	-2.265	-2.261	-2.259	-2.255	-2.251	-2.249	-2.246	-2.244	-2.242	-2.239	-2.238	-2.236	-2.235	-2.235	-2.234	-2.232	-2.231	-2.231	-2.231	-2.230	-2.230	-2.230	-2.230	-2.230	-2.230	-2.230	-2.229	-2.229	-2.228	-2.228	-2.228	-2.226	-2.225	-2.225	-2.222	-2.221	-2.219	-2.218	-2.215	-2.212	-2.210	-2.208	-2.205	-2.201	-2.199	-2.195	-2.190	-2.186	-2.182	-2.178	-2.171	-2.165	-2.161	-2.154	-2.148	-2.141	-2.135	-2.128	-2.119	-2.112	-2.104	-2.095	-2.085	-2.078	-2.068	-2.058	-2.049	-2.039	-2.027	-2.018	-2.006	-1.995	-1.985	-1.972	-1.960	-1.949	-1.936	-1.924	-1.912	-1.899	-1.885	-1.872	-1.860	-1.848	-1.834	-1.821	-1.808	-1.795	-1.781	-1.768	-1.755	-1.742	-1.730	-1.716	-1.704	-1.692	-1.680	-1.669	-1.658	-1.646	-1.635	-1.625	-1.615	-1.605	-1.595	-1.588	-1.579	-1.571	-1.564	-1.558	-1.552	-1.545	-1.540	-1.536	-1.532	-1.530	-1.528	-1.525	-1.524	-1.522	-1.524	-1.522	-1.524	-1.526	-1.529	-1.531	-1.534	-1.538	-1.542	-1.548	-1.552	-1.558	-1.564	-1.571	-1.579	-1.585	-1.592	-1.601	-1.609	-1.618	-1.626	-1.634	-1.644	-1.651	-1.660	-1.670	-1.678	-1.688	-1.696	-1.705	-1.714	-1.722	-1.730	-1.739	-1.745	-1.751	-1.760	-1.766	-1.771	-1.778	-1.782	-1.788	-1.792	-1.796	-1.800	-1.804	-1.805	-1.808	-1.809	-1.810	-1.810	-1.810	-1.810	-1.809	-1.806	-1.804	-1.801	-1.798	-1.794	-1.790	-1.785	-1.779	-1.772	-1.766	-1.760	-1.752	-1.744	-1.736	-1.728	-1.719	-1.709	-1.699	-1.690	-1.680	-1.668	-1.658	-1.646	-1.635	-1.624	-1.611	-1.600	-1.586	-1.574	-1.562	-1.549	-1.538	-1.524	-1.512	-1.499	-1.486	-1.474	-1.461	-1.448	-1.435	-1.421	-1.410	-1.398	-1.385	-1.372	-1.360	-1.348	-1.338	-1.325	-1.314	-1.301	-1.290	-1.280	-1.268	-1.258	-1.246	-1.236	-1.226	-1.215	-1.206	-1.196	-1.186	-1.178	-1.169	-1.160	-1.150	-1.142	-1.134	-1.126	-1.118	-1.110	-1.102	-1.095	-1.089	-1.081	-1.075	-1.070	-1.062	-1.058	-1.051	-1.046	-1.041	-1.036	-1.031	-1.026	-1.022	-1.018	-1.014	-1.010	-1.006	-1.002	-1.000	-0.998	-0.994	-0.992	-0.990	-0.988	-0.985	-0.982	-0.982	-0.980	-0.978	-0.976	-0.975	-0.974	-0.972	-0.971	-0.970	-0.970	-0.969	-0.968	-0.968	-0.966	-0.964	-0.964	-0.962	-0.962	-0.961	-0.960	-0.959	-0.959	-0.958	-0.958	-0.955	-0.955	-0.955	-0.954	-0.952	-0.952	-0.952	-0.951	-0.951	-0.952	-0.952	-0.954	-0.952	-0.954	-0.956	-0.958	-0.960	-0.961	-0.965	-0.969	-0.971	-0.975	-0.980	-0.984	-0.990	-0.996	-1.002	-1.010	-1.018	-1.026	-1.036	-1.045	-1.055	-1.066	-1.079	-1.090	-1.104	-1.116	-1.130	-1.145	-1.160	-1.176	-1.192	-1.209	-1.226	-1.242	-1.261	-1.279	-1.296	-1.316	-1.335	-1.352	-1.372	-1.391	-1.410	-1.429	-1.446	-1.465	-1.482	-1.500	-1.518	-1.534	-1.551	-1.568	-1.581	-1.595	-1.609	-1.621	-1.634	-1.645	-1.655	-1.664	-1.674	-1.681	-1.686	-1.691	-1.696	-1.699	-1.701	-1.701	-1.701	-1.700	-1.698	-1.695	-1.689	-1.684	-1.678	-1.670	-1.661	-1.652	-1.641	-1.630	-1.619	-1.606	-1.592	-1.579	-1.562	-1.549	-1.532	-1.516	-1.500	-1.484	-1.466	-1.449	-1.432	-1.414	-1.398	-1.379	-1.361	-1.344	-1.326	-1.311	-1.294	-1.278	-1.261	-1.246	-1.230	-1.216	-1.202	-1.189	-1.176	-1.164	-1.154	-1.142	-1.131	-1.122	-1.115	-1.108	-1.100	-1.094	-1.089	-1.085	-1.080	-1.078	-1.076	-1.075	-1.074	-1.075	-1.076	-1.078	-1.081	-1.085	-1.089	-1.094	-1.099	-1.106	-1.112	-1.122	-1.130	-1.140	-1.150	-1.160	-1.170	-1.182	-1.194	-1.206	-1.219	-1.232	-1.246	-1.259	-1.274	-1.289	-1.302	-1.319	-1.332	-1.349	-1.365	-1.380	-1.396	-1.411	-1.425	-1.441	-1.456	-1.471	-1.486	-1.501	-1.516	-1.531	-1.546	-1.559	-1.572	-1.585	-1.599	-1.611	-1.622	-1.632	-1.644	-1.654	-1.664	-1.672	-1.681	-1.689	-1.695	-1.702	-1.709	-1.714	-1.720	-1.722	-1.726	-1.729	-1.731	-1.732	-1.734	-1.734	-1.734	-1.732	-1.731	-1.730	-1.728	-1.725	-1.721	-1.718	-1.712	-1.709	-1.704	-1.698	-1.692	-1.686	-1.681	-1.674	-1.668	-1.661	-1.654	-1.648	-1.641	-1.634	-1.628	-1.620	-1.614	-1.608	-1.600	-1.594	-1.588	-1.581	-1.575	-1.570	-1.564	-1.559	-1.554	-1.549	-1.544	-1.540	-1.535	-1.531	-1.528	-1.524	-1.520	-1.516	-1.514	-1.511	-1.508	-1.504	-1.502	-1.499	-1.498	-1.494	-1.492	-1.489	-1.485	-1.482	-1.479	-1.476	-1.472	-1.469	-1.464	-1.459	-1.455	-1.449	-1.444	-1.439	-1.431	-1.425	-1.416	-1.409	-1.399	-1.388	-1.379	-1.368	-1.355	-1.344	-1.331	-1.318	-1.304	-1.289	-1.272	-1.258	-1.240	-1.222	-1.205	-1.185	-1.166	-1.146	-1.125	-1.104	-1.081	-1.060	-1.038	-1.014	-0.991	-0.968	-0.944	-0.920	-0.895	-0.871	-0.846	-0.821	-0.798	-0.772	-0.748	-0.724	-0.699	-0.675	-0.652	-0.629	-0.606	-0.584	-0.561	-0.540	-0.520	-0.499	-0.479	-0.461	-0.442	-0.424	-0.409	-0.392	-0.379	-0.365	-0.352	-0.340	-0.330	-0.320	-0.310	-0.302	-0.296	-0.291	-0.286	-0.282	-0.279	-0.279	-0.278	-0.279	-0.280	-0.282	-0.286	-0.290	-0.294	-0.301	-0.308	-0.315	-0.324	-0.332	-0.342	-0.354	-0.365	-0.376	-0.389	-0.401	-0.415	-0.429	-0.442	-0.456	-0.471	-0.485	-0.500	-0.515	-0.531	-0.546	-0.562	-0.578	-0.592	-0.608	-0.622	-0.638	-0.654	-0.668	-0.682	-0.696	-0.710	-0.724	-0.738	-0.750	-0.762	-0.775	-0.788	-0.798	-0.809	-0.820	-0.830	-0.840	-0.849	-0.859	-0.868	-0.876	-0.884	-0.891	-0.899	-0.905	-0.911	-0.918	-0.922	-0.929	-0.934	-0.940	-0.945	-0.949	-0.952	-0.958	-0.961	-0.965	-0.969	-0.974	-0.978	-0.981	-0.986	-0.990	-0.994	-0.998	-1.002	-1.008	-1.012	-1.018	-1.022	-1.029	-1.035	-1.040	-1.048	-1.055	-1.061	-1.069	-1.078	-1.088	-1.095	-1.106	-1.116	-1.126	-1.139	-1.150	-1.162	-1.176	-1.189	-1.202	-1.218	-1.234	-1.250	-1.266	-1.284	-1.301	-1.320	-1.339	-1.358	-1.378	-1.398	-1.419	-1.441	-1.462	-1.485	-1.508	-1.530	-1.554	-1.578	-1.602	-1.626	-1.651	-1.676	-1.701	-1.726	-1.751	-1.776	-1.802	-1.829	-1.854	-1.880	-1.905	-1.930	-1.955	-1.980	-2.005	-2.029	-2.054	-2.078	-2.101	-2.124	-2.146	-2.169	-2.190	-2.211	-2.232	-2.252	-2.272	-2.291	-2.310	-2.328	-2.345	-2.361	-2.379	-2.392	-2.409	-2.422	-2.436	-2.449	-2.461	-2.472	-2.484	-2.495	-2.504	-2.514	-2.522	-2.531	-2.540	-2.546	-2.554	-2.560	-2.566	-2.571	-2.578	-2.582	-2.588	-2.592	-2.596	-2.600	-2.605	-2.608	-2.612	-2.615	-2.619	-2.622	-2.625	-2.628	-2.631	-2.634	-2.638	-2.640	-2.644	-2.646	-2.650	-2.654	-2.656	-2.659	-2.664	-2.668	-2.670	-2.674	-2.678	-2.681	-2.685	-2.689	-2.691	-2.695	-2.699	-2.701	-2.705	-2.709	-2.710	-2.714	-2.716	-2.720	-2.721	-2.722	-2.725	-2.725	-2.728	-2.729	-2.728	-2.729	-2.729	-2.726	-2.726	-2.724	-2.722	-2.720	-2.716	-2.714	-2.711	-2.706	-2.701	-2.696	-2.691	-2.685	-2.678	-2.671	-2.662	-2.655	-2.648	-2.638	-2.629	-2.619	-2.609	-2.598	-2.586	-2.574	-2.562	-2.551	-2.538	-2.525	-2.511	-2.499	-2.485	-2.471	-2.456	-2.442	-2.429	-2.412	-2.399	-2.384	-2.369	-2.354	-2.338	-2.322	-2.308	-2.291	-2.276	-2.260	-2.245	-2.229	-2.212	-2.198	-2.181	-2.166	-2.151	-2.136	-2.120	-2.106	-2.091	-2.078	-2.062	-2.049	-2.036	-2.021	-2.009	-1.995	-1.982	-1.970	-1.958	-1.946	-1.934	-1.924	-1.911	-1.901	-1.890	-1.881	-1.871	-1.862	-1.854	-1.845	-1.838	-1.830	-1.822	-1.816	-1.811	-1.805	-1.800	-1.795	-1.790	-1.788	-1.782	-1.780	-1.778	-1.775	-1.774	-1.772	-1.771	-1.771	-1.770	-1.771	-1.771	-1.772	-1.774	-1.776	-1.779	-1.780	-1.782	-1.786	-1.789	-1.792	-1.795	-1.800	-1.804	-1.809	-1.812	-1.816	-1.822	-1.826	-1.831	-1.835	-1.840	-1.845	-1.850	-1.855	-1.860	-1.865	-1.868	-1.872	-1.878	-1.881	-1.885	-1.889	-1.891	-1.895	-1.898	-1.901	-1.904	-1.906	-1.909	-1.911	-1.911	-1.914	-1.915	-1.915	-1.916	-1.916	-1.916	-1.915	-1.915	-1.914	-1.914	-1.912	-1.910	-1.908	-1.906	-1.904	-1.899	-1.896	-1.894	-1.890	-1.888	-1.884	-1.880	-1.876	-1.872	-1.868	-1.864	-1.860	-1.856	-1.852	-1.848	-1.844	-1.840	-1.836	-1.832	-1.829	-1.825	-1.822	-1.819	-1.815	-1.812	-1.810	-1.809	-1.806	-1.804	-1.802	-1.802	-1.801	-1.800	-1.800	-1.800	-1.800	-1.800	-1.801	-1.802	-1.804	-1.805	-1.808	-1.810	-1.812	-1.815	-1.819	-1.821	-1.825	-1.829	-1.832	-1.835	-1.839	-1.842	-1.848	-1.851	-1.855	-1.860	-1.864	-1.868	-1.870	-1.875	-1.879	-1.882	-1.885	-1.888	-1.891	-1.894	-1.896	-1.899	-1.900	-1.901	-1.902	-1.902	-1.901	-1.901	-1.900	-1.898	-1.895	-1.892	-1.889	-1.885	-1.880	-1.875	-1.869	-1.862	-1.856	-1.848	-1.840	-1.830	-1.820	-1.810	-1.799	-1.788	-1.775	-1.762	-1.749	-1.734	-1.720	-1.705	-1.689	-1.672	-1.655	-1.638	-1.619	-1.601	-1.582	-1.562	-1.542	-1.524	-1.504	-1.482	-1.462	-1.442	-1.421	-1.401	-1.379	-1.359	-1.338	-1.316	-1.295	-1.275	-1.255	-1.236	-1.215	-1.196	-1.176	-1.159	-1.139	-1.121	-1.104	-1.088	-1.070	-1.055	-1.040	-1.025	-1.011	-0.999	-0.986	-0.975	-0.964	-0.954	-0.944	-0.935	-0.928	-0.920	-0.914	-0.908	-0.902	-0.899	-0.895	-0.891	-0.889	-0.888	-0.886	-0.886	-0.886	-0.886	-0.888	-0.889	-0.891	-0.894	-0.896	-0.899	-0.902	-0.906	-0.910	-0.914	-0.918	-0.922	-0.926	-0.930	-0.935	-0.939	-0.942	-0.948	-0.950	-0.954	-0.958	-0.960	-0.962	-0.964	-0.966	-0.968	-0.970	-0.970	-0.970	-0.970	-0.970	-0.969	-0.968	-0.965	-0.964	-0.961	-0.958	-0.954	-0.950	-0.945	-0.941	-0.936	-0.931	-0.926	-0.919	-0.914	-0.908	-0.901	-0.894	-0.886	-0.879	-0.871	-0.864	-0.856	-0.849	-0.840	-0.834	-0.828	-0.820	-0.812	-0.806	-0.800	-0.794	-0.788	-0.781	-0.776	-0.771	-0.768	-0.762	-0.759	-0.755	-0.752	-0.750	-0.749	-0.748	-0.745	-0.745	-0.745	-0.746	-0.746	-0.748	-0.750	-0.751	-0.754	-0.758	-0.761	-0.764	-0.768	-0.771	-0.776	-0.781	-0.786	-0.791	-0.796	-0.802	-0.808	-0.814	-0.819	-0.825	-0.829	-0.835	-0.840	-0.845	-0.850	-0.854	-0.858	-0.860	-0.864	-0.866	-0.868	-0.870	-0.870	-0.871	-0.870	-0.870	-0.869	-0.866	-0.865	-0.861	-0.856	-0.852	-0.846	-0.840	-0.832	-0.825	-0.816	-0.806	-0.798	-0.786	-0.774	-0.762	-0.750	-0.736	-0.724	-0.709	-0.692	-0.679	-0.662	-0.645	-0.629	-0.612	-0.596	-0.578	-0.560	-0.542	-0.525	-0.506	-0.490	-0.471	-0.455	-0.438	-0.421	-0.404	-0.388	-0.371	-0.356	-0.341	-0.328	-0.312	-0.300	-0.289	-0.276	-0.266	-0.256	-0.248	-0.240	-0.232	-0.226	-0.221	-0.218	-0.215	-0.212	-0.211	-0.212	-0.214	-0.215	-0.219	-0.224	-0.229	-0.235	-0.244	-0.252	-0.262	-0.272	-0.285	-0.298	-0.311	-0.326	-0.341	-0.358	-0.375	-0.392	-0.410	-0.429	-0.448	-0.468	-0.489	-0.510	-0.530	-0.554	-0.575	-0.596	-0.619	-0.642	-0.664	-0.686	-0.710	-0.731	-0.754	-0.776	-0.798	-0.820	-0.841	-0.862	-0.884	-0.904	-0.925	-0.944	-0.962	-0.981	-1.000	-1.018	-1.035	-1.051	-1.068	-1.082	-1.099	-1.112	-1.126	-1.138	-1.150	-1.161	-1.172	-1.182	-1.191	-1.201	-1.210	-1.218	-1.224	-1.230	-1.236	-1.241	-1.245	-1.250	-1.252	-1.255	-1.258	-1.259	-1.260	-1.261	-1.261	-1.260	-1.261	-1.260	-1.259	-1.256	-1.254	-1.251	-1.248	-1.244	-1.241	-1.236	-1.232	-1.229	-1.224	-1.220	-1.215	-1.211	-1.206	-1.201	-1.198	-1.192	-1.189	-1.184	-1.179	-1.175	-1.171	-1.168	-1.164	-1.160	-1.158	-1.154	-1.152	-1.149	-1.148	-1.145	-1.144	-1.144	-1.142	-1.142	-1.142	-1.144	-1.145	-1.146	-1.148	-1.150	-1.152	-1.155	-1.159	-1.161	-1.166	-1.171	-1.176	-1.182	-1.188	-1.194	-1.200	-1.205	-1.214	-1.220	-1.226	-1.235	-1.242	-1.250	-1.259	-1.268	-1.276	-1.284	-1.292	-1.301	-1.309	-1.318	-1.326	-1.334	-1.342	-1.350	-1.358	-1.365	-1.372	-1.380	-1.386	-1.392	-1.399	-1.404	-1.409	-1.414	-1.418	-1.421	-1.425	-1.429	-1.430	-1.432	-1.434	-1.434	-1.434	-1.432	-1.431	-1.430	-1.429	-1.425	-1.421	-1.418	-1.412	-1.408	-1.401	-1.395	-1.389	-1.380	-1.374	-1.365	-1.355	-1.346	-1.336	-1.326	-1.314	-1.304	-1.291	-1.279	-1.268	-1.255	-1.242	-1.230	-1.216	-1.202	-1.190	-1.176	-1.162	-1.150	-1.136	-1.122	-1.109	-1.096	-1.082	-1.070	-1.058	-1.044	-1.031	-1.020	-1.006	-0.995	-0.984	-0.972	-0.961	-0.951	-0.940	-0.931	-0.921	-0.911	-0.901	-0.894	-0.885	-0.876	-0.868	-0.860	-0.854	-0.846	-0.839	-0.831	-0.825	-0.818	-0.811	-0.805	-0.799	-0.790	-0.784	-0.779	-0.772	-0.765	-0.759	-0.751	-0.745	-0.738	-0.731	-0.724	-0.718	-0.710	-0.702	-0.694	-0.688	-0.679	-0.670	-0.661	-0.652	-0.644	-0.635	-0.626	-0.616	-0.606	-0.596	-0.586	-0.576	-0.566	-0.555	-0.545	-0.535	-0.524	-0.514	-0.502	-0.492	-0.481	-0.470	-0.461	-0.450	-0.439	-0.430	-0.420	-0.410	-0.400	-0.391	-0.382	-0.375	-0.366	-0.359	-0.350	-0.344	-0.336	-0.330	-0.324	-0.318	-0.314	-0.308	-0.304	-0.300	-0.298	-0.295	-0.292	-0.292	-0.290	-0.290	-0.291	-0.291	-0.292	-0.295	-0.296	-0.300	-0.302	-0.308	-0.311	-0.316	-0.321	-0.328	-0.335	-0.341	-0.349	-0.358	-0.365	-0.374	-0.382	-0.392	-0.402	-0.412	-0.424	-0.434	-0.446	-0.458	-0.469	-0.481	-0.492	-0.505	-0.519	-0.531	-0.544	-0.556	-0.570	-0.581	-0.595	-0.608	-0.621	-0.632	-0.645	-0.656	-0.670	-0.681	-0.691	-0.702	-0.714	-0.724	-0.734	-0.742	-0.751	-0.760	-0.768	-0.775	-0.780	-0.788	-0.792	-0.798	-0.801	-0.805	-0.808	-0.809	-0.810	-0.810	-0.809	-0.808	-0.805	-0.802	-0.800	-0.795	-0.790	-0.782	-0.776	-0.769	-0.760	-0.750	-0.739	-0.728	-0.716	-0.705	-0.691	-0.678	-0.662	-0.646	-0.631	-0.615	-0.599	-0.581	-0.564	-0.546	-0.526	-0.507	-0.489	-0.469	-0.449	-0.430	-0.409	-0.389	-0.369	-0.350	-0.330	-0.310	-0.291	-0.272	-0.254	-0.236	-0.219	-0.201	-0.185	-0.170	-0.154	-0.139	-0.126	-0.112	-0.101	-0.091	-0.081	-0.072	-0.065	-0.058	-0.052	-0.049	-0.046	-0.045	-0.045	-0.045	-0.048	-0.051	-0.056	-0.064	-0.071	-0.080	-0.091	-0.104	-0.118	-0.131	-0.148	-0.166	-0.185	-0.204	-0.225	-0.248	-0.271	-0.296	-0.321	-0.349	-0.376	-0.406	-0.435	-0.465	-0.496	-0.528	-0.560	-0.592	-0.625	-0.659	-0.692	-0.726	-0.760	-0.794	-0.829	-0.864	-0.896	-0.930	-0.964	-0.998	-1.029	-1.061	-1.092	-1.124	-1.154	-1.182	-1.211	-1.239	-1.265	-1.291	-1.315	-1.338	-1.361	-1.381	-1.402	-1.421	-1.439	-1.455	-1.470	-1.482	-1.495	-1.506	-1.516	-1.525	-1.531	-1.538	-1.542	-1.545	-1.545	-1.546	-1.545	-1.542	-1.539	-1.535	-1.529	-1.521	-1.514	-1.505	-1.495	-1.484	-1.470	-1.459	-1.444	-1.429	-1.414	-1.396	-1.380	-1.362	-1.344	-1.325	-1.306	-1.286	-1.265	-1.245	-1.222	-1.201	-1.179	-1.158	-1.135	-1.112	-1.089	-1.066	-1.044	-1.020	-0.998	-0.974	-0.950	-0.926	-0.904	-0.879	-0.856	-0.832	-0.810	-0.788	-0.764	-0.741	-0.718	-0.696	-0.674	-0.651	-0.629	-0.606	-0.584	-0.562	-0.540	-0.519	-0.498	-0.475	-0.455	-0.434	-0.414	-0.392	-0.372	-0.352	-0.332	-0.312	-0.292	-0.274	-0.254	-0.235	-0.216	-0.198	-0.179	-0.161	-0.141	-0.124	-0.105	-0.088	-0.069	-0.051	-0.034	-0.016	0.000	0.019	0.036	0.052	0.070	0.086	0.105	0.121	0.139	0.156	0.174	0.190	0.208	0.225	0.242	0.259	0.278	0.294	0.311	0.330	0.348	0.366	0.384	0.402	0.421	0.439	0.458	0.476	0.495	0.514	0.532	0.552	0.571	0.591	0.610	0.630	0.650	0.669	0.689	0.708	0.729	0.748	0.766	0.786	0.805	0.824	0.842	0.861	0.880	0.898	0.916	0.932	0.950	0.966	0.984	1.000	1.015	1.030	1.045	1.058	1.071	1.084	1.096	1.108	1.118	1.128	1.138	1.146	1.155	1.162	1.169	1.175	1.181	1.185	1.190	1.192	1.198	1.199	1.200	1.202	1.202	1.202	1.202	1.202	1.201	1.199	1.196	1.194	1.191	1.188	1.185	1.181	1.176	1.172	1.168	1.164	1.159	1.156	1.151	1.148	1.141	1.138	1.134	1.129	1.125	1.121	1.118	1.114	1.110	1.108	1.104	1.101	1.099	1.096	1.095	1.094	1.091	1.090	1.089	1.088	1.089	1.088	1.088	1.088	1.088	1.090	1.090	1.091	1.092	1.094	1.096	1.098	1.099	1.100	1.102	1.104	1.106	1.108	1.109	1.110	1.112	1.114	1.116	1.118	1.119	1.120	1.121	1.121	1.122	1.122	1.122	1.122	1.122	1.121	1.119	1.118	1.115	1.112	1.110	1.106	1.102	1.098	1.092	1.088	1.082	1.076	1.070	1.062	1.054	1.045	1.036	1.026	1.016	1.006	0.994	0.982	0.970	0.956	0.944	0.929	0.915	0.899	0.884	0.868	0.851	0.834	0.816	0.799	0.780	0.760	0.742	0.722	0.701	0.681	0.661	0.640	0.619	0.598	0.575	0.554	0.531	0.510	0.486	0.465	0.442	0.419	0.398	0.375	0.352	0.330	0.308	0.286	0.264	0.242	0.221	0.199	0.179	0.158	0.136	0.116	0.095	0.076	0.058	0.038	0.019	0.000	-0.018	-0.035	-0.052	-0.069	-0.085	-0.100	-0.116	-0.131	-0.145	-0.160	-0.174	-0.188	-0.200	-0.212	-0.225	-0.236	-0.248	-0.260	-0.270	-0.281	-0.290	-0.300	-0.310	-0.319	-0.326	-0.335	-0.342	-0.350	-0.359	-0.366	-0.372	-0.380	-0.385	-0.392	-0.399	-0.404	-0.410	-0.415	-0.421	-0.426	-0.431	-0.436	-0.440	-0.446	-0.451	-0.454	-0.458	-0.462	-0.466	-0.470	-0.472	-0.476	-0.480	-0.482	-0.485	-0.488	-0.490	-0.491	-0.494	-0.495	-0.496	-0.498	-0.499	-0.500	-0.500	-0.500	-0.500	-0.499	-0.498	-0.496	-0.495	-0.492	-0.491	-0.488	-0.485	-0.481	-0.478	-0.472	-0.468	-0.461	-0.455	-0.449	-0.441	-0.434	-0.425	-0.418	-0.408	-0.398	-0.386	-0.376	-0.365	-0.352	-0.340	-0.326	-0.311	-0.299	-0.282	-0.269	-0.252	-0.236	-0.219	-0.202	-0.185	-0.168	-0.150	-0.131	-0.112	-0.092	-0.074	-0.055	-0.034	-0.014	0.005	0.026	0.045	0.065	0.085	0.105	0.124	0.144	0.164	0.182	0.200	0.219	0.235	0.254	0.269	0.286	0.301	0.316	0.331	0.346	0.359	0.372	0.384	0.395	0.405	0.416	0.425	0.434	0.441	0.449	0.456	0.461	0.466	0.471	0.475	0.479	0.481	0.484	0.485	0.486	0.486	0.486	0.486	0.485	0.484	0.482	0.480	0.479	0.476	0.474	0.471	0.468	0.464	0.462	0.459	0.456	0.452	0.450	0.448	0.444	0.442	0.440	0.438	0.436	0.435	0.432	0.431	0.431	0.431	0.430	0.430	0.431	0.432	0.434	0.435	0.436	0.439	0.442	0.444	0.448	0.451	0.454	0.458	0.462	0.466	0.470	0.475	0.479	0.484	0.490	0.494	0.499	0.504	0.507	0.514	0.518	0.521	0.526	0.530	0.534	0.538	0.541	0.544	0.548	0.549	0.551	0.551	0.552	0.554	0.554	0.552	0.551	0.549	0.548	0.544	0.539	0.535	0.529	0.524	0.516	0.509	0.500	0.490	0.481	0.470	0.458	0.445	0.432	0.416	0.401	0.385	0.368	0.349	0.330	0.310	0.289	0.266	0.244	0.221	0.196	0.171	0.145	0.118	0.090	0.061	0.031	0.001	-0.029	-0.061	-0.094	-0.126	-0.160	-0.195	-0.229	-0.265	-0.300	-0.335	-0.371	-0.409	-0.445	-0.482	-0.521	-0.558	-0.596	-0.634	-0.671	-0.710	-0.746	-0.785	-0.822	-0.860	-0.898	-0.935	-0.971	-1.009	-1.044	-1.079	-1.114	-1.150	-1.184	-1.216	-1.250	-1.282	-1.315	-1.346	-1.376	-1.408	-1.438	-1.465	-1.494	-1.521	-1.548	-1.574	-1.600	-1.624	-1.649	-1.671	-1.695	-1.718	-1.739	-1.761	-1.781	-1.800	-1.819	-1.838	-1.856	-1.872	-1.890	-1.906	-1.922	-1.939	-1.955	-1.969	-1.985	-1.999	-2.013	-2.026	-2.040	-2.052	-2.066	-2.079	-2.091	-2.104	-2.118	-2.129	-2.140	-2.152	-2.165	-2.176	-2.188	-2.199	-2.211	-2.222	-2.234	-2.245	-2.256	-2.268	-2.279	-2.290	-2.301	-2.312	-2.322	-2.334	-2.345	-2.356	-2.366	-2.378	-2.388	-2.396	-2.406	-2.416	-2.426	-2.436	-2.444	-2.452	-2.461	-2.470	-2.478	-2.484	-2.491	-2.499	-2.505	-2.510	-2.516	-2.521	-2.526	-2.530	-2.534	-2.538	-2.539	-2.541	-2.544	-2.544	-2.545	-2.546	-2.545	-2.544	-2.542	-2.541	-2.538	-2.534	-2.531	-2.526	-2.521	-2.516	-2.510	-2.504	-2.498	-2.491	-2.484	-2.476	-2.466	-2.459	-2.449	-2.440	-2.430	-2.419	-2.409	-2.398	-2.386	-2.374	-2.362	-2.350	-2.339	-2.328	-2.315	-2.302	-2.290	-2.276	-2.264	-2.251	-2.238	-2.225	-2.211	-2.199	-2.186	-2.174	-2.161	-2.148	-2.135	-2.124	-2.111	-2.100	-2.089	-2.079	-2.068	-2.058	-2.046	-2.036	-2.027	-2.018	-2.009	-2.000	-1.994	-1.986	-1.979	-1.972	-1.968	-1.961	-1.955	-1.952	-1.948	-1.945	-1.941	-1.939	-1.936	-1.935	-1.934	-1.932	-1.932	-1.931	-1.932	-1.934	-1.935	-1.936	-1.938	-1.941	-1.942	-1.946	-1.949	-1.952	-1.955	-1.959	-1.962	-1.966	-1.969	-1.972	-1.976	-1.979	-1.981	-1.985	-1.986	-1.988	-1.990	-1.991	-1.992	-1.994	-1.994	-1.992	-1.991	-1.990	-1.988	-1.985	-1.980	-1.975	-1.969	-1.962	-1.955	-1.946	-1.938	-1.929	-1.918	-1.906	-1.892	-1.880	-1.866	-1.850	-1.835	-1.818	-1.800	-1.781	-1.762	-1.741	-1.720	-1.696	-1.674	-1.651	-1.628	-1.602	-1.576	-1.551	-1.524	-1.496	-1.469	-1.441	-1.412	-1.385	-1.356	-1.328	-1.299	-1.269	-1.240	-1.211	-1.181	-1.152	-1.124	-1.095	-1.068	-1.040	-1.012	-0.986	-0.960	-0.934	-0.909	-0.885	-0.861	-0.838	-0.815	-0.794	-0.774	-0.754	-0.735	-0.716	-0.700	-0.684	-0.668	-0.654	-0.640	-0.629	-0.616	-0.606	-0.596	-0.588	-0.579	-0.572	-0.566	-0.560	-0.558	-0.552	-0.550	-0.549	-0.548	-0.546	-0.545	-0.546	-0.549	-0.550	-0.552	-0.555	-0.559	-0.562	-0.568	-0.572	-0.578	-0.582	-0.589	-0.595	-0.601	-0.608	-0.615	-0.621	-0.629	-0.635	-0.642	-0.650	-0.658	-0.665	-0.672	-0.680	-0.686	-0.694	-0.701	-0.709	-0.716	-0.722	-0.730	-0.736	-0.744	-0.750	-0.758	-0.764	-0.771	-0.778	-0.784	-0.789	-0.795	-0.801	-0.808	-0.814	-0.820	-0.826	-0.832	-0.839	-0.844	-0.849	-0.855	-0.861	-0.866	-0.872	-0.878	-0.884	-0.891	-0.896	-0.902	-0.910	-0.915	-0.922	-0.930	-0.938	-0.945	-0.951	-0.960	-0.968	-0.975	-0.984	-0.991	-1.001	-1.010	-1.019	-1.028	-1.038	-1.049	-1.059	-1.069	-1.080	-1.091	-1.104	-1.115	-1.128	-1.140	-1.152	-1.165	-1.180	-1.194	-1.208	-1.222	-1.238	-1.252	-1.268	-1.282	-1.300	-1.315	-1.332	-1.349	-1.366	-1.382	-1.400	-1.418	-1.435	-1.452	-1.471	-1.488	-1.506	-1.524	-1.542	-1.560	-1.579	-1.596	-1.615	-1.631	-1.649	-1.666	-1.684	-1.700	-1.718	-1.734	-1.750	-1.766	-1.781	-1.796	-1.810	-1.825	-1.838	-1.850	-1.864	-1.875	-1.886	-1.898	-1.908	-1.918	-1.926	-1.935	-1.942	-1.950	-1.958	-1.964	-1.969	-1.972	-1.976	-1.980	-1.982	-1.985	-1.986	-1.988	-1.988	-1.988	-1.986	-1.985	-1.982	-1.981	-1.978	-1.972	-1.970	-1.965	-1.960	-1.955	-1.950	-1.945	-1.938	-1.931	-1.926	-1.919	-1.912	-1.904	-1.898	-1.890	-1.884	-1.876	-1.869	-1.861	-1.855	-1.846	-1.840	-1.832	-1.826	-1.820	-1.812	-1.806	-1.801	-1.795	-1.790	-1.785	-1.779	-1.774	-1.771	-1.766	-1.762	-1.760	-1.756	-1.755	-1.752	-1.752	-1.751	-1.750	-1.750	-1.751	-1.751	-1.752	-1.755	-1.756	-1.759	-1.761	-1.765	-1.769	-1.774	-1.779	-1.782	-1.789	-1.795	-1.801	-1.808	-1.815	-1.822	-1.830	-1.839	-1.848	-1.856	-1.866	-1.875	-1.885	-1.895	-1.906	-1.919	-1.929	-1.940	-1.952	-1.962	-1.975	-1.985	-1.999	-2.010	-2.022	-2.035	-2.046	-2.059	-2.071	-2.084	-2.095	-2.108	-2.120	-2.131	-2.144	-2.155	-2.166	-2.178	-2.188	-2.199	-2.209	-2.220	-2.230	-2.239	-2.249	-2.258	-2.265	-2.272	-2.280	-2.286	-2.292	-2.299	-2.304	-2.310	-2.314	-2.318	-2.321	-2.324	-2.326	-2.329	-2.331	-2.334	-2.335	-2.335	-2.335	-2.335	-2.335	-2.335	-2.334	-2.334	-2.331	-2.330	-2.329	-2.328	-2.326	-2.325	-2.324	-2.322	-2.321	-2.320	-2.320	-2.319	-2.318	-2.319	-2.320	-2.320	-2.322	-2.324	-2.326	-2.329	-2.332	-2.338	-2.342	-2.348	-2.352	-2.359	-2.366	-2.375	-2.382	-2.391	-2.401	-2.411	-2.421	-2.434	-2.444	-2.458	-2.470	-2.481	-2.495	-2.509	-2.524	-2.538	-2.551	-2.566	-2.580	-2.594	-2.609	-2.624	-2.638	-2.652	-2.666	-2.680	-2.692	-2.705	-2.718	-2.729	-2.740	-2.751	-2.761	-2.771	-2.779	-2.786	-2.794	-2.800	-2.804	-2.809	-2.812	-2.816	-2.816	-2.819	-2.818	-2.818	-2.816	-2.812	-2.809	-2.805	-2.801	-2.795	-2.789	-2.782	-2.774	-2.765	-2.756	-2.746	-2.736	-2.726	-2.716	-2.705	-2.694	-2.681	-2.670	-2.659	-2.646	-2.635	-2.622	-2.611	-2.599	-2.588	-2.575	-2.565	-2.554	-2.544	-2.534	-2.522	-2.512	-2.504	-2.495	-2.486	-2.479	-2.471	-2.465	-2.458	-2.452	-2.446	-2.441	-2.435	-2.431	-2.428	-2.424	-2.420	-2.418	-2.415	-2.414	-2.411	-2.409	-2.409	-2.409	-2.408	-2.406	-2.406	-2.406	-2.406	-2.406	-2.406	-2.405	-2.406	-2.405	-2.405	-2.405	-2.405	-2.405	-2.404	-2.405	-2.404	-2.404	-2.402	-2.401	-2.400	-2.399	-2.399	-2.396	-2.394	-2.392	-2.390	-2.388	-2.385	-2.382	-2.378	-2.374	-2.370	-2.366	-2.361	-2.356	-2.351	-2.346	-2.340	-2.334	-2.328	-2.321	-2.315	-2.308	-2.299	-2.291	-2.282	-2.274	-2.265	-2.256	-2.246	-2.238	-2.228	-2.218	-2.208	-2.198	-2.186	-2.174	-2.164	-2.151	-2.140	-2.128	-2.115	-2.102	-2.090	-2.078	-2.065	-2.052	-2.040	-2.026	-2.014	-2.000	-1.988	-1.975	-1.961	-1.949	-1.936	-1.924	-1.912	-1.900	-1.889	-1.878	-1.866	-1.855	-1.845	-1.835	-1.826	-1.818	-1.808	-1.800	-1.792	-1.786	-1.780	-1.774	-1.769	-1.764	-1.760	-1.758	-1.754	-1.751	-1.750	-1.750	-1.749	-1.749	-1.751	-1.751	-1.754	-1.758	-1.760	-1.765	-1.769	-1.775	-1.780	-1.786	-1.792	-1.800	-1.808	-1.815	-1.824	-1.834	-1.841	-1.850	-1.860	-1.870	-1.879	-1.889	-1.899	-1.908	-1.918	-1.926	-1.936	-1.946	-1.956	-1.965	-1.972	-1.981	-1.989	-1.996	-2.004	-2.010	-2.016	-2.022	-2.029	-2.034	-2.038	-2.041	-2.045	-2.047	-2.050	-2.050	-2.051	-2.051	-2.051	-2.049	-2.047	-2.045	-2.041	-2.038	-2.034	-2.029	-2.022	-2.016	-2.010	-2.001	-1.992	-1.984	-1.975	-1.965	-1.954	-1.942	-1.931	-1.919	-1.908	-1.894	-1.882	-1.869	-1.855	-1.840	-1.826	-1.810	-1.796	-1.780	-1.766	-1.750	-1.734	-1.719	-1.702	-1.686	-1.670	-1.654	-1.638	-1.621	-1.605	-1.589	-1.572	-1.558	-1.541	-1.525	-1.509	-1.494	-1.478	-1.462	-1.446	-1.431	-1.416	-1.400	-1.385	-1.370	-1.355	-1.340	-1.325	-1.312	-1.298	-1.282	-1.270	-1.255	-1.242	-1.229	-1.216	-1.202	-1.190	-1.178	-1.164	-1.152	-1.140	-1.128	-1.116	-1.105	-1.095	-1.082	-1.072	-1.062	-1.052	-1.042	-1.034	-1.025	-1.015	-1.006	-0.999	-0.990	-0.982	-0.974	-0.968	-0.961	-0.955	-0.949	-0.944	-0.938	-0.934	-0.929	-0.925	-0.920	-0.918	-0.914	-0.910	-0.908	-0.905	-0.901	-0.899	-0.899	-0.896	-0.894	-0.892	-0.892	-0.891	-0.891	-0.890	-0.890	-0.889	-0.890	-0.890	-0.889	-0.889	-0.889	-0.889	-0.889	-0.890	-0.890	-0.891	-0.890	-0.891	-0.891	-0.892	-0.892	-0.894	-0.895	-0.895	-0.895	-0.896	-0.898	-0.899	-0.901	-0.901	-0.904	-0.905	-0.908	-0.910	-0.911	-0.915	-0.918	-0.921	-0.925	-0.929	-0.932	-0.938	-0.944	-0.949	-0.954	-0.960	-0.966	-0.975	-0.981	-0.989	-0.998	-1.006	-1.016	-1.026	-1.036	-1.048	-1.058	-1.069	-1.080	-1.091	-1.105	-1.118	-1.129	-1.141	-1.155	-1.168	-1.181	-1.194	-1.208	-1.220	-1.234	-1.246	-1.259	-1.271	-1.284	-1.295	-1.308	-1.319	-1.330	-1.341	-1.350	-1.359	-1.369	-1.376	-1.384	-1.391	-1.398	-1.404	-1.409	-1.411	-1.415	-1.418	-1.419	-1.420	-1.420	-1.420	-1.419	-1.416	-1.414	-1.409	-1.405	-1.400	-1.394	-1.388	-1.380	-1.372	-1.364	-1.355	-1.345	-1.335	-1.325	-1.314	-1.304	-1.290	-1.279	-1.268	-1.255	-1.242	-1.231	-1.219	-1.205	-1.192	-1.181	-1.168	-1.156	-1.144	-1.132	-1.121	-1.110	-1.100	-1.089	-1.080	-1.070	-1.061	-1.052	-1.044	-1.038	-1.030	-1.025	-1.019	-1.015	-1.010	-1.008	-1.005	-1.004	-1.001	-1.001	-1.001	-1.002	-1.005	-1.008	-1.010	-1.015	-1.019	-1.025	-1.031	-1.039	-1.046	-1.054	-1.064	-1.074	-1.085	-1.095	-1.108	-1.119	-1.132	-1.146	-1.160	-1.175	-1.190	-1.205	-1.221	-1.238	-1.255	-1.271	-1.289	-1.308	-1.324	-1.342	-1.361	-1.380	-1.398	-1.418	-1.435	-1.454	-1.471	-1.491	-1.509	-1.528	-1.546	-1.564	-1.581	-1.599	-1.616	-1.631	-1.649	-1.664	-1.679	-1.694	-1.708	-1.721	-1.734	-1.746	-1.758	-1.770	-1.780	-1.791	-1.800	-1.809	-1.816	-1.825	-1.831	-1.836	-1.842	-1.846	-1.851	-1.852	-1.856	-1.859	-1.860	-1.860	-1.860	-1.860	-1.860	-1.858	-1.856	-1.854	-1.851	-1.848	-1.844	-1.841	-1.838	-1.832	-1.829	-1.825	-1.820	-1.814	-1.810	-1.805	-1.800	-1.795	-1.790	-1.785	-1.781	-1.776	-1.772	-1.769	-1.765	-1.760	-1.758	-1.754	-1.751	-1.748	-1.746	-1.744	-1.741	-1.740	-1.739	-1.738	-1.736	-1.735	-1.735	-1.734	-1.734	-1.732	-1.734	-1.732	-1.732	-1.732	-1.732	-1.731	-1.731	-1.731	-1.730	-1.729	-1.728	-1.726	-1.724	-1.721	-1.719	-1.716	-1.712	-1.708	-1.704	-1.699	-1.692	-1.686	-1.679	-1.671	-1.661	-1.654	-1.644	-1.632	-1.621	-1.610	-1.596	-1.582	-1.569	-1.554	-1.539	-1.521	-1.504	-1.486	-1.469	-1.450	-1.430	-1.410	-1.390	-1.369	-1.348	-1.324	-1.302	-1.280	-1.258	-1.235	-1.210	-1.186	-1.164	-1.140	-1.118	-1.092	-1.070	-1.048	-1.024	-1.001	-0.980	-0.958	-0.936	-0.916	-0.895	-0.875	-0.856	-0.838	-0.819	-0.802	-0.785	-0.770	-0.755	-0.740	-0.726	-0.715	-0.702	-0.692	-0.682	-0.674	-0.666	-0.660	-0.654	-0.649	-0.645	-0.642	-0.640	-0.639	-0.639	-0.640	-0.641	-0.644	-0.646	-0.650	-0.656	-0.661	-0.668	-0.675	-0.682	-0.691	-0.702	-0.711	-0.721	-0.734	-0.745	-0.756	-0.770	-0.781	-0.796	-0.809	-0.822	-0.836	-0.851	-0.866	-0.880	-0.896	-0.911	-0.925	-0.941	-0.955	-0.971	-0.986	-1.001	-1.016	-1.031	-1.045	-1.060	-1.074	-1.088	-1.100	-1.115	-1.126	-1.140	-1.152	-1.165	-1.176	-1.188	-1.199	-1.210	-1.220	-1.230	-1.240	-1.249	-1.259	-1.265	-1.274	-1.282	-1.290	-1.296	-1.302	-1.309	-1.315	-1.322	-1.328	-1.332	-1.338	-1.342	-1.346	-1.351	-1.355	-1.360	-1.364	-1.368	-1.371	-1.375	-1.380	-1.384	-1.388	-1.392	-1.396	-1.400	-1.405	-1.411	-1.416	-1.421	-1.426	-1.432	-1.439	-1.445	-1.452	-1.460	-1.468	-1.478	-1.485	-1.495	-1.506	-1.516	-1.528	-1.539	-1.551	-1.565	-1.578	-1.594	-1.608	-1.624	-1.639	-1.656	-1.672	-1.691	-1.710	-1.730	-1.749	-1.770	-1.790	-1.811	-1.834	-1.855	-1.879	-1.902	-1.926	-1.950	-1.975	-2.000	-2.025	-2.050	-2.075	-2.102	-2.129	-2.155	-2.180	-2.206	-2.234	-2.260	-2.286	-2.312	-2.339	-2.365	-2.391	-2.416	-2.441	-2.468	-2.491	-2.516	-2.540	-2.564	-2.588	-2.609	-2.631	-2.654	-2.675	-2.696	-2.715	-2.735	-2.754	-2.774	-2.791	-2.809	-2.825	-2.841	-2.856	-2.871	-2.885	-2.899	-2.912	-2.924	-2.938	-2.949	-2.960	-2.970	-2.980	-2.989	-2.999	-3.006	-3.014	-3.022	-3.029	-3.036	-3.044	-3.049	-3.055	-3.061	-3.066	-3.071	-3.078	-3.081	-3.086	-3.091	-3.095	-3.099	-3.104	-3.108	-3.111	-3.115	-3.120	-3.124	-3.126	-3.130	-3.135	-3.138	-3.141	-3.145	-3.149	-3.152	-3.156	-3.159	-3.162	-3.166	-3.169	-3.171	-3.174	-3.176	-3.180	-3.182	-3.185	-3.185	-3.188	-3.189	-3.190	-3.191	-3.191	-3.191	-3.190	-3.190	-3.189	-3.186	-3.185	-3.182	-3.180	-3.176	-3.171	-3.169	-3.164	-3.159	-3.151	-3.145	-3.139	-3.132	-3.124	-3.115	-3.106	-3.098	-3.086	-3.078	-3.066	-3.054	-3.041	-3.029	-3.018	-3.004	-2.990	-2.976	-2.961	-2.949	-2.934	-2.918	-2.902	-2.888	-2.871	-2.855	-2.838	-2.822	-2.805	-2.788	-2.771	-2.754	-2.738	-2.720	-2.702	-2.685	-2.668	-2.651	-2.634	-2.615	-2.598	-2.581	-2.564	-2.546	-2.529	-2.514	-2.496	-2.480	-2.465	-2.448	-2.432	-2.416	-2.402	-2.388	-2.371	-2.358	-2.344	-2.330	-2.316	-2.302	-2.290	-2.278	-2.266	-2.254	-2.242	-2.231	-2.221	-2.211	-2.201	-2.192	-2.182	-2.174	-2.168	-2.159	-2.152	-2.146	-2.140	-2.134	-2.129	-2.125	-2.120	-2.116	-2.112	-2.109	-2.106	-2.104	-2.101	-2.100	-2.098	-2.099	-2.098	-2.096	-2.098	-2.098	-2.099	-2.099	-2.100	-2.101	-2.102	-2.105	-2.106	-2.109	-2.111	-2.114	-2.116	-2.119	-2.121	-2.124	-2.126	-2.129	-2.132	-2.135	-2.138	-2.140	-2.144	-2.145	-2.148	-2.149	-2.151	-2.152	-2.155	-2.158	-2.158	-2.160	-2.161	-2.162	-2.162	-2.164	-2.165	-2.165	-2.165	-2.166	-2.166	-2.166	-2.166	-2.165	-2.165	-2.164	-2.164	-2.164	-2.162	-2.161	-2.160	-2.159	-2.158	-2.156	-2.155	-2.152	-2.151	-2.151	-2.149	-2.148	-2.145	-2.145	-2.142	-2.141	-2.140	-2.139	-2.138	-2.136	-2.135	-2.135	-2.134	-2.131	-2.131	-2.131	-2.131	-2.130	-2.130	-2.130	-2.130	-2.130	-2.131	-2.131	-2.131	-2.134	-2.134	-2.135	-2.136	-2.139	-2.141	-2.142	-2.145	-2.148	-2.150	-2.152	-2.156	-2.159	-2.162	-2.166	-2.170	-2.172	-2.178	-2.181	-2.185	-2.190	-2.195	-2.200	-2.204	-2.209	-2.214	-2.219	-2.224	-2.229	-2.234	-2.239	-2.244	-2.248	-2.254	-2.258	-2.262	-2.266	-2.271	-2.275	-2.279	-2.282	-2.286	-2.290	-2.292	-2.295	-2.296	-2.299	-2.299	-2.301	-2.300	-2.301	-2.299	-2.299	-2.298	-2.294	-2.291	-2.289	-2.284	-2.279	-2.275	-2.269	-2.262	-2.255	-2.246	-2.239	-2.229	-2.219	-2.209	-2.196	-2.184	-2.174	-2.159	-2.145	-2.130	-2.116	-2.100	-2.084	-2.068	-2.050	-2.033	-2.014	-1.995	-1.976	-1.956	-1.938	-1.918	-1.898	-1.878	-1.856	-1.836	-1.815	-1.794	-1.772	-1.752	-1.731	-1.711	-1.691	-1.670	-1.650	-1.631	-1.611	-1.591	-1.574	-1.556	-1.538	-1.521	-1.505	-1.488	-1.472	-1.458	-1.442	-1.430	-1.416	-1.405	-1.394	-1.382	-1.372	-1.362	-1.354	-1.346	-1.340	-1.334	-1.328	-1.322	-1.318	-1.315	-1.311	-1.309	-1.308	-1.306	-1.305	-1.305	-1.305	-1.306	-1.309	-1.309	-1.311	-1.314	-1.316	-1.320	-1.322	-1.326	-1.329	-1.332	-1.336	-1.340	-1.345	-1.348	-1.351	-1.354	-1.358	-1.360	-1.364	-1.366	-1.369	-1.370	-1.372	-1.374	-1.375	-1.376	-1.376	-1.376	-1.375	-1.375	-1.374	-1.372	-1.370	-1.369	-1.366	-1.362	-1.360	-1.356	-1.351	-1.348	-1.342	-1.338	-1.332	-1.328	-1.320	-1.315	-1.308	-1.302	-1.295	-1.289	-1.282	-1.275	-1.269	-1.261	-1.255	-1.249	-1.242	-1.235	-1.230	-1.225	-1.220	-1.214	-1.209	-1.205	-1.201	-1.198	-1.192	-1.190	-1.188	-1.186	-1.184	-1.182	-1.181	-1.182	-1.181	-1.182	-1.185	-1.185	-1.188	-1.190	-1.194	-1.196	-1.200	-1.204	-1.209	-1.214	-1.218	-1.224	-1.229	-1.235	-1.240	-1.245	-1.251	-1.256	-1.264	-1.269	-1.274	-1.279	-1.282	-1.288	-1.292	-1.295	-1.299	-1.301	-1.304	-1.305	-1.306	-1.306	-1.306	-1.305	-1.304	-1.300	-1.298	-1.292	-1.289	-1.282	-1.276	-1.269	-1.260	-1.251	-1.241	-1.229	-1.218	-1.205	-1.191	-1.178	-1.162	-1.146	-1.129	-1.111	-1.094	-1.075	-1.056	-1.038	-1.018	-0.996	-0.975	-0.954	-0.932	-0.911	-0.890	-0.869	-0.846	-0.826	-0.805	-0.782	-0.762	-0.741	-0.721	-0.701	-0.681	-0.664	-0.644	-0.626	-0.609	-0.594	-0.579	-0.564	-0.550	-0.538	-0.525	-0.515	-0.506	-0.498	-0.491	-0.484	-0.479	-0.475	-0.472	-0.470	-0.470	-0.470	-0.471	-0.475	-0.479	-0.484	-0.490	-0.498	-0.506	-0.515	-0.525	-0.536	-0.550	-0.564	-0.578	-0.591	-0.608	-0.624	-0.640	-0.658	-0.676	-0.695	100.000	5.000	2.000	1.000	7.000	0.000	0.000	0.000	0.000	0.000	0.000	0.000	0.000	0.000	0.000	0.000	0.000	0.000	5.272	5.314	5.354	5.394	5.435	5.475	5.515	5.554	5.591	5.631	5.669	5.704	5.741	5.776	5.812	5.848	5.880	5.914	5.946	5.978	6.009	6.039	6.069	6.098	6.125	6.152	6.179	6.204	6.229	6.252	6.276	6.299	6.320	6.340	6.360	6.379	6.398	6.415	6.430	6.446	6.460	6.475	6.488	6.500	6.511	6.522	6.532	6.541	6.551	6.559	6.565	6.572	6.579	6.585	6.590	6.595	6.598	6.601	6.604	6.606	6.609	6.610	6.611	6.611	6.612	6.612	6.611	6.611	6.609	6.608	6.606	6.604	6.601	6.599	6.595	6.592	6.589	6.585	6.581	6.576	6.572	6.568	6.562	6.558	6.551	6.545	6.539	6.532	6.525	6.516	6.509	6.501	6.491	6.482	6.471	6.461	6.450	6.438	6.425	6.412	6.399	6.385	6.369	6.354	6.336	6.319	6.300	6.281	6.260	6.240	6.218	6.195	6.170	6.145	6.119	6.091	6.062	6.034	6.002	5.970	5.939	5.904	5.869	5.832	5.796	5.758	5.718	5.676	5.635	5.592	5.548	5.504	5.458	5.410	5.362	5.312	5.264	5.211	5.160	5.109	5.055	5.000	4.945	4.889	4.832	4.775	4.716	4.659	4.599	4.539	4.478	4.418	4.355	4.294	4.231	4.169	4.106	4.043	3.979	3.915	3.849	3.785	3.720	3.655	3.589	3.522	3.458	3.391	3.325	3.259	3.192	3.125	3.059	2.991	2.925	2.858	2.789	2.722	2.655	2.586	2.519	2.450	2.382	2.312	2.245	2.175	2.106	2.038	1.968	1.896	1.828	1.758	1.686	1.615	1.544	1.472	1.401	1.329	1.256	1.184	1.110	1.038	0.964	0.889	0.814	0.740	0.665	0.589	0.514	0.436	0.361	0.284	0.206	0.129	0.051	-0.028	-0.105	-0.184	-0.264	-0.344	-0.424	-0.504	-0.585	-0.665	-0.746	-0.826	-0.909	-0.990	-1.071	-1.154	-1.236	-1.318	-1.400	-1.482	-1.564	-1.648	-1.730	-1.812	-1.895	-1.978	-2.061	-2.142	-2.226	-2.308	-2.390	-2.472	-2.554	-2.635	-2.716	-2.798	-2.879	-2.960	-3.040	-3.120	-3.200	-3.280	-3.359	-3.438	-3.515	-3.592	-3.669	-3.746	-3.822	-3.898	-3.972	-4.046	-4.119	-4.191	-4.264	-4.334	-4.404	-4.472	-4.541	-4.609	-4.675	-4.739	-4.804	-4.866	-4.926	-4.988	-5.048	-5.104	-5.160	-5.216	-5.270	-5.322	-5.372	-5.422	-5.471	-5.516	-5.561	-5.605	-5.646	-5.686	-5.725	-5.761	-5.798	-5.831	-5.862	-5.892	-5.921	-5.948	-5.974	-5.998	-6.020	-6.040	-6.059	-6.076	-6.092	-6.106	-6.120	-6.131	-6.141	-6.150	-6.158	-6.164	-6.169	-6.172	-6.175	-6.178	-6.176	-6.176	-6.174	-6.172	-6.169	-6.165	-6.160	-6.154	-6.146	-6.140	-6.132	-6.124	-6.115	-6.105	-6.095	-6.085	-6.074	-6.062	-6.051	-6.040	-6.028	-6.014	-6.002	-5.989	-5.975	-5.961	-5.949	-5.934	-5.920	-5.905	-5.890	-5.876	-5.861	-5.845	-5.830	-5.814	-5.798	-5.781	-5.764	-5.746	-5.729	-5.710	-5.691	-5.671	-5.652	-5.632	-5.611	-5.590	-5.568	-5.545	-5.522	-5.499	-5.475	-5.450	-5.424	-5.398	-5.370	-5.341	-5.314	-5.284	-5.252	-5.221	-5.189	-5.156	-5.124	-5.089	-5.055	-5.019	-4.981	-4.945	-4.905	-4.868	-4.828	-4.786	-4.746	-4.704	-4.662	-4.620	-4.578	-4.534	-4.490	-4.445	-4.400	-4.354	-4.308	-4.264	-4.218	-4.170	-4.124	-4.077	-4.030	-3.984	-3.936	-3.891	-3.844	-3.798	-3.751	-3.705	-3.659	-3.612	-3.568	-3.521	-3.478	-3.432	-3.389	-3.345	-3.301	-3.258	-3.216	-3.174	-3.132	-3.091	-3.050	-3.010	-2.969	-2.930	-2.890	-2.851	-2.814	-2.776	-2.739	-2.701	-2.666	-2.629	-2.592	-2.558	-2.521	-2.486	-2.452	-2.418	-2.382	-2.348	-2.314	-2.280	-2.245	-2.210	-2.176	-2.142	-2.108	-2.075	-2.040	-2.006	-1.971	-1.935	-1.900	-1.865	-1.829	-1.792	-1.758	-1.720	-1.682	-1.645	-1.608	-1.569	-1.530	-1.490	-1.451	-1.411	-1.371	-1.330	-1.289	-1.246	-1.204	-1.161	-1.119	-1.074	-1.030	-0.985	-0.941	-0.895	-0.850	-0.804	-0.758	-0.710	-0.662	-0.616	-0.568	-0.520	-0.472	-0.424	-0.375	-0.326	-0.278	-0.230	-0.180	-0.132	-0.085	-0.036	0.012	0.060	0.108	0.156	0.202	0.250	0.295	0.341	0.388	0.432	0.476	0.520	0.564	0.606	0.648	0.689	0.730	0.769	0.808	0.845	0.882	0.920	0.955	0.988	1.021	1.052	1.084	1.114	1.142	1.170	1.198	1.222	1.248	1.270	1.292	1.312	1.334	1.351	1.370	1.386	1.401	1.415	1.429	1.440	1.451	1.461	1.471	1.479	1.485	1.492	1.498	1.501	1.505	1.508	1.510	1.511	1.512	1.514	1.514	1.514	1.512	1.511	1.510	1.508	1.506	1.505	1.504	1.501	1.499	1.498	1.496	1.494	1.494	1.494	1.494	1.494	1.494	1.495	1.496	1.499	1.501	1.506	1.510	1.515	1.521	1.528	1.534	1.541	1.550	1.560	1.570	1.580	1.592	1.605	1.619	1.632	1.646	1.661	1.678	1.694	1.710	1.728	1.745	1.764	1.781	1.801	1.820	1.840	1.859	1.879	1.899	1.919	1.938	1.958	1.976	1.998	2.016	2.035	2.054	2.071	2.090	2.108	2.125	2.141	2.158	2.172	2.189	2.201	2.216	2.229	2.240	2.251	2.262	2.272	2.281	2.289	2.298	2.304	2.310	2.315	2.320	2.324	2.326	2.330	2.331	2.331	2.332	2.332	2.331	2.330	2.328	2.325	2.322	2.319	2.314	2.310	2.304	2.299	2.292	2.286	2.280	2.272	2.265	2.258	2.250	2.241	2.234	2.226	2.218	2.208	2.199	2.190	2.181	2.171	2.162	2.154	2.144	2.135	2.126	2.116	2.106	2.098	2.088	2.078	2.068	2.058	2.047	2.038	2.027	2.018	2.006	1.996	1.985	1.975	1.962	1.951	1.940	1.929	1.916	1.904	1.891	1.878	1.866	1.852	1.839	1.824	1.809	1.792	1.778	1.761	1.744	1.728	1.710	1.691	1.671	1.652	1.632	1.611	1.589	1.568	1.545	1.521	1.498	1.472	1.448	1.421	1.395	1.368	1.340	1.311	1.280	1.251	1.219	1.189	1.156	1.124	1.090	1.055	1.021	0.988	0.951	0.915	0.879	0.842	0.805	0.766	0.729	0.691	0.652	0.614	0.575	0.536	0.496	0.456	0.419	0.379	0.340	0.301	0.262	0.222	0.184	0.146	0.109	0.071	0.032	-0.004	-0.039	-0.075	-0.110	-0.146	-0.179	-0.212	-0.246	-0.278	-0.308	-0.339	-0.368	-0.396	-0.425	-0.451	-0.478	-0.502	-0.528	-0.551	-0.574	-0.594	-0.615	-0.635	-0.652	-0.671	-0.688	-0.704	-0.718	-0.731	-0.744	-0.755	-0.766	-0.776	-0.785	-0.794	-0.801	-0.808	-0.814	-0.819	-0.822	-0.826	-0.829	-0.831	-0.832	-0.834	-0.835	-0.835	-0.834	-0.832	-0.831	-0.830	-0.828	-0.825	-0.822	-0.821	-0.818	-0.815	-0.812	-0.809	-0.806	-0.802	-0.800	-0.798	-0.795	-0.792	-0.790	-0.788	-0.786	-0.784	-0.784	-0.782	-0.781	-0.781	-0.781	-0.782	-0.784	-0.785	-0.786	-0.789	-0.792	-0.795	-0.799	-0.802	-0.806	-0.811	-0.819	-0.824	-0.830	-0.836	-0.842	-0.850	-0.859	-0.866	-0.875	-0.882	-0.892	-0.901	-0.911	-0.920	-0.930	-0.940	-0.950	-0.960	-0.970	-0.980	-0.989	-0.999	-1.010	-1.019	-1.028	-1.038	-1.046	-1.054	-1.062	-1.071	-1.079	-1.086	-1.094	-1.099	-1.105	-1.110	-1.116	-1.120	-1.124	-1.128	-1.130	-1.131	-1.132	-1.134	-1.135	-1.134	-1.132	-1.130	-1.128	-1.125	-1.121	-1.116	-1.110	-1.105	-1.099	-1.091	-1.082	-1.074	-1.065	-1.055	-1.045	-1.034	-1.022	-1.010	-0.999	-0.985	-0.972	-0.959	-0.944	-0.930	-0.915	-0.900	-0.884	-0.869	-0.852	-0.838	-0.821	-0.805	-0.788	-0.772	-0.756	-0.739	-0.722	-0.706	-0.690	-0.674	-0.659	-0.644	-0.628	-0.612	-0.598	-0.584	-0.569	-0.555	-0.541	-0.528	-0.515	-0.501	-0.489	-0.478	-0.465	-0.454	-0.444	-0.432	-0.422	-0.412	-0.402	-0.392	-0.384	-0.375	-0.368	-0.359	-0.350	-0.342	-0.335	-0.328	-0.320	-0.314	-0.308	-0.300	-0.294	-0.288	-0.281	-0.275	-0.269	-0.262	-0.256	-0.250	-0.244	-0.236	-0.229	-0.222	-0.216	-0.209	-0.200	-0.192	-0.185	-0.178	-0.169	-0.160	-0.151	-0.142	-0.132	-0.122	-0.112	-0.102	-0.091	-0.080	-0.069	-0.059	-0.046	-0.034	-0.022	-0.009	0.004	0.016	0.031	0.044	0.059	0.071	0.086	0.101	0.115	0.129	0.145	0.159	0.174	0.189	0.204	0.219	0.234	0.249	0.264	0.279	0.294	0.308	0.324	0.338	0.352	0.366	0.380	0.395	0.409	0.422	0.436	0.450	0.461	0.474	0.488	0.500	0.511	0.522	0.535	0.546	0.556	0.566	0.578	0.588	0.596	0.605	0.615	0.624	0.632	0.641	0.650	0.656	0.665	0.671	0.679	0.685	0.692	0.698	0.705	0.710	0.716	0.721	0.728	0.732	0.738	0.744	0.749	0.752	0.756	0.762	0.766	0.770	0.774	0.779	0.782	0.788	0.791	0.796	0.800	0.805	0.809	0.814	0.818	0.821	0.828	0.831	0.838	0.841	0.845	0.851	0.855	0.861	0.868	0.872	0.878	0.882	0.890	0.895	0.901	0.908	0.914	0.921	0.929	0.935	0.942	0.950	0.958	0.966	0.974	0.982	0.990	1.000	1.009	1.016	1.026	1.036	1.046	1.055	1.064	1.075	1.085	1.094	1.105	1.116	1.126	1.135	1.146	1.156	1.166	1.176	1.188	1.198	1.208	1.218	1.226	1.236	1.245	1.254	1.264	1.271	1.280	1.286	1.295	1.301	1.306	1.312	1.318	1.322	1.328	1.330	1.332	1.336	1.338	1.339	1.339	1.339	1.338	1.335	1.334	1.330	1.325	1.321	1.315	1.309	1.302	1.295	1.286	1.278	1.268	1.258	1.246	1.234	1.221	1.209	1.194	1.179	1.165	1.150	1.134	1.116	1.101	1.082	1.066	1.048	1.031	1.012	0.994	0.975	0.958	0.939	0.919	0.900	0.881	0.862	0.844	0.825	0.806	0.788	0.769	0.751	0.732	0.715	0.698	0.680	0.662	0.645	0.629	0.612	0.596	0.580	0.564	0.549	0.534	0.519	0.505	0.491	0.476	0.464	0.449	0.436	0.424	0.410	0.398	0.385	0.372	0.360	0.349	0.335	0.324	0.312	0.300	0.289	0.276	0.265	0.252	0.240	0.229	0.218	0.205	0.192	0.182	0.170	0.158	0.145	0.134	0.121	0.109	0.096	0.084	0.071	0.060	0.046	0.034	0.020	0.009	-0.005	-0.019	-0.030	-0.044	-0.056	-0.070	-0.082	-0.095	-0.109	-0.121	-0.134	-0.148	-0.160	-0.174	-0.186	-0.199	-0.212	-0.224	-0.236	-0.249	-0.261	-0.272	-0.285	-0.296	-0.309	-0.320	-0.330	-0.341	-0.352	-0.364	-0.374	-0.384	-0.392	-0.401	-0.410	-0.420	-0.429	-0.435	-0.442	-0.449	-0.456	-0.462	-0.466	-0.471	-0.475	-0.479	-0.482	-0.484	-0.485	-0.486	-0.488	-0.486	-0.485	-0.484	-0.479	-0.476	-0.471	-0.466	-0.461	-0.454	-0.446	-0.436	-0.429	-0.419	-0.406	-0.395	-0.381	-0.369	-0.355	-0.340	-0.325	-0.308	-0.291	-0.272	-0.255	-0.236	-0.216	-0.196	-0.176	-0.155	-0.135	-0.114	-0.091	-0.069	-0.048	-0.024	-0.001	0.020	0.044	0.065	0.088	0.110	0.131	0.154	0.176	0.198	0.218	0.238	0.259	0.278	0.295	0.314	0.331	0.348	0.364	0.380	0.394	0.406	0.420	0.432	0.444	0.454	0.462	0.472	0.480	0.486	0.492	0.498	0.502	0.506	0.509	0.511	0.512	0.514	0.512	0.512	0.511	0.509	0.506	0.504	0.500	0.496	0.492	0.489	0.482	0.478	0.474	0.468	0.462	0.458	0.452	0.448	0.442	0.438	0.434	0.429	0.426	0.421	0.419	0.416	0.412	0.411	0.410	0.409	0.409	0.409	0.410	0.411	0.414	0.416	0.420	0.425	0.429	0.434	0.440	0.446	0.455	0.462	0.471	0.480	0.490	0.501	0.511	0.522	0.534	0.546	0.559	0.572	0.586	0.600	0.614	0.626	0.641	0.656	0.670	0.685	0.700	0.715	0.730	0.745	0.760	0.774	0.788	0.802	0.816	0.830	0.844	0.858	0.871	0.884	0.896	0.908	0.920	0.931	0.941	0.951	0.961	0.971	0.980	0.988	0.996	1.004	1.011	1.018	1.025	1.030	1.035	1.041	1.045	1.049	1.051	1.054	1.056	1.059	1.061	1.061	1.064	1.062	1.062	1.062	1.061	1.060	1.059	1.056	1.054	1.051	1.048	1.044	1.041	1.036	1.031	1.026	1.021	1.016	1.010	1.005	0.998	0.992	0.985	0.978	0.970	0.962	0.955	0.948	0.938	0.930	0.921	0.912	0.904	0.894	0.884	0.875	0.865	0.856	0.845	0.835	0.825	0.814	0.804	0.794	0.782	0.772	0.761	0.750	0.740	0.728	0.718	0.706	0.696	0.685	0.674	0.662	0.652	0.641	0.630	0.620	0.609	0.599	0.588	0.578	0.566	0.556	0.546	0.536	0.525	0.515	0.505	0.494	0.484	0.474	0.464	0.454	0.444	0.435	0.425	0.414	0.404	0.394	0.384	0.374	0.362	0.354	0.342	0.334	0.322	0.312	0.302	0.292	0.281	0.271	0.261	0.250	0.240	0.230	0.219	0.209	0.199	0.189	0.178	0.166	0.156	0.146	0.136	0.126	0.115	0.105	0.096	0.088	0.078	0.068	0.059	0.050	0.041	0.032	0.025	0.018	0.010	0.004	-0.004	-0.010	-0.016	-0.022	-0.026	-0.032	-0.036	-0.040	-0.044	-0.046	-0.049	-0.050	-0.052	-0.052	-0.054	-0.054	-0.051	-0.051	-0.049	-0.046	-0.044	-0.040	-0.035	-0.030	-0.025	-0.019	-0.011	-0.004	0.004	0.012	0.021	0.031	0.042	0.052	0.064	0.075	0.088	0.100	0.114	0.128	0.141	0.156	0.170	0.185	0.201	0.216	0.232	0.249	0.265	0.282	0.298	0.315	0.332	0.350	0.368	0.385	0.401	0.419	0.436	0.452	0.470	0.485	0.502	0.519	0.535	0.550	0.566	0.580	0.595	0.609	0.624	0.638	0.650	0.664	0.676	0.688	0.699	0.710	0.720	0.729	0.739	0.748	0.756	0.764	0.771	0.778	0.785	0.790	0.795	0.800	0.805	0.809	0.812	0.816	0.818	0.820	0.822	0.824	0.825	0.825	0.826	0.828	0.828	0.828	0.828	0.826	0.826	0.825	0.824	0.822	0.821	0.820	0.819	0.816	0.815	0.812	0.811	0.810	0.808	0.806	0.804	0.801	0.801	0.799	0.796	0.795	0.794	0.791	0.790	0.789	0.788	0.785	0.784	0.782	0.780	0.779	0.776	0.775	0.774	0.772	0.770	0.769	0.766	0.765	0.762	0.761	0.759	0.758	0.756	0.752	0.751	0.750	0.748	0.745	0.742	0.739	0.736	0.734	0.732	0.730	0.728	0.724	0.722	0.719	0.716	0.714	0.710	0.709	0.705	0.702	0.700	0.696	0.694	0.691	0.689	0.685	0.684	0.681	0.678	0.675	0.674	0.671	0.669	0.666	0.664	0.662	0.660	0.659	0.656	0.655	0.652	0.652	0.651	0.650	0.649	0.648	0.646	0.645	0.644	0.642	0.642	0.642	0.641	0.641	0.641	0.641	0.641	0.640	0.640	0.640	0.639	0.640	0.639	0.640	0.640	0.641	0.640	0.640	0.641	0.641	0.641	0.641	0.642	0.642	0.642	0.642	0.642	0.644	0.644	0.644	0.644	0.645	0.645	0.645	0.645	0.645	0.645	0.646	0.646	0.646	0.646	0.646	0.646	0.646	0.645	0.646	0.646	0.646	0.645	0.645	0.644	0.644	0.644	0.644	0.641	0.641	0.640	0.639	0.638	0.636	0.635	0.634	0.632	0.630	0.629	0.626	0.624	0.621	0.620	0.616	0.614	0.610	0.608	0.605	0.601	0.598	0.594	0.591	0.586	0.582	0.579	0.574	0.570	0.566	0.561	0.558	0.552	0.548	0.542	0.539	0.534	0.529	0.524	0.520	0.514	0.510	0.506	0.501	0.498	0.492	0.488	0.484	0.480	0.476	0.472	0.470	0.466	0.464	0.460	0.458	0.456	0.452	0.451	0.449	0.448	0.446	0.445	0.445	0.444	0.444	0.444	0.444	0.444	0.442	0.444	0.445	0.445	0.446	0.446	0.448	0.448	0.450	0.451	0.450	0.451	0.452	0.454	0.454	0.454	0.454	0.455	0.454	0.454	0.452	0.451	0.450	0.449	0.448	0.444	0.442	0.440	0.436	0.431	0.428	0.422	0.418	0.412	0.408	0.401	0.394	0.386	0.380	0.372	0.362	0.354	0.345	0.335	0.324	0.314	0.304	0.292	0.279	0.269	0.255	0.242	0.229	0.215	0.201	0.188	0.172	0.158	0.142	0.128	0.111	0.095	0.080	0.064	0.046	0.030	0.012	-0.005	-0.022	-0.039	-0.058	-0.075	-0.094	-0.111	-0.129	-0.148	-0.165	-0.182	-0.201	-0.220	-0.239	-0.256	-0.274	-0.292	-0.311	-0.328	-0.345	-0.362	-0.379	-0.396	-0.412	-0.429	-0.445	-0.460	-0.475	-0.490	-0.504	-0.518	-0.531	-0.544	-0.558	-0.569	-0.579	-0.590	-0.600	-0.609	-0.619	-0.626	-0.632	-0.640	-0.646	-0.651	-0.656	-0.661	-0.664	-0.668	-0.669	-0.670	-0.670	-0.671	-0.670	-0.670	-0.668	-0.665	-0.662	-0.659	-0.655	-0.651	-0.646	-0.641	-0.635	-0.629	-0.622	-0.616	-0.609	-0.601	-0.595	-0.586	-0.578	-0.570	-0.561	-0.552	-0.544	-0.535	-0.525	-0.516	-0.507	-0.498	-0.489	-0.479	-0.469	-0.460	-0.450	-0.441	-0.431	-0.421	-0.411	-0.402	-0.392	-0.382	-0.374	-0.362	-0.354	-0.344	-0.334	-0.322	-0.314	-0.304	-0.294	-0.284	-0.274	-0.264	-0.254	-0.242	-0.232	-0.221	-0.211	-0.201	-0.190	-0.180	-0.169	-0.156	-0.146	-0.136	-0.125	-0.112	-0.102	-0.091	-0.080	-0.069	-0.058	-0.046	-0.034	-0.022	-0.010	0.001	0.014	0.026	0.039	0.051	0.065	0.078	0.090	0.104	0.118	0.131	0.144	0.158	0.172	0.186	0.201	0.218	0.232	0.248	0.264	0.280	0.298	0.314	0.331	0.349	0.368	0.385	0.405	0.424	0.442	0.462	0.484	0.505	0.526	0.548	0.570	0.592	0.615	0.638	0.661	0.685	0.709	0.732	0.758	0.781	0.805	0.830	0.855	0.879	0.904	0.929	0.954	0.978	1.001	1.025	1.049	1.071	1.094	1.118	1.139	1.159	1.180	1.200	1.219	1.239	1.255	1.272	1.289	1.304	1.318	1.331	1.344	1.354	1.366	1.375	1.382	1.390	1.396	1.402	1.405	1.409	1.410	1.412	1.412	1.410	1.409	1.406	1.402	1.398	1.392	1.386	1.379	1.370	1.362	1.352	1.341	1.331	1.320	1.309	1.296	1.284	1.271	1.259	1.245	1.231	1.218	1.204	1.190	1.175	1.160	1.148	1.132	1.119	1.104	1.090	1.076	1.064	1.050	1.036	1.024	1.011	0.999	0.988	0.975	0.965	0.954	0.942	0.931	0.922	0.912	0.902	0.894	0.886	0.878	0.871	0.862	0.855	0.850	0.842	0.836	0.830	0.825	0.819	0.814	0.809	0.804	0.800	0.795	0.790	0.786	0.784	0.779	0.775	0.771	0.769	0.766	0.762	0.759	0.756	0.754	0.750	0.746	0.745	0.741	0.739	0.735	0.732	0.731	0.726	0.724	0.720	0.718	0.714	0.710	0.706	0.704	0.699	0.694	0.691	0.686	0.681	0.676	0.671	0.666	0.661	0.655	0.649	0.644	0.638	0.630	0.624	0.618	0.610	0.602	0.596	0.589	0.581	0.572	0.564	0.556	0.548	0.540	0.531	0.522	0.514	0.506	0.498	0.489	0.481	0.472	0.464	0.456	0.449	0.441	0.434	0.426	0.420	0.412	0.408	0.401	0.395	0.390	0.386	0.382	0.378	0.375	0.371	0.369	0.368	0.365	0.364	0.364	0.365	0.365	0.365	0.366	0.369	0.370	0.372	0.376	0.379	0.382	0.385	0.390	0.394	0.398	0.402	0.406	0.410	0.415	0.419	0.424	0.428	0.430	0.432	0.436	0.439	0.441	0.442	0.442	0.442	0.442	0.441	0.439	0.436	0.432	0.430	0.424	0.416	0.410	0.401	0.392	0.382	0.371	0.360	0.345	0.331	0.316	0.299	0.281	0.262	0.242	0.221	0.200	0.178	0.154	0.130	0.104	0.078	0.051	0.022	-0.005	-0.035	-0.065	-0.096	-0.126	-0.156	-0.189	-0.220	-0.252	-0.284	-0.316	-0.348	-0.380	-0.411	-0.442	-0.475	-0.505	-0.535	-0.564	-0.592	-0.620	-0.646	-0.671	-0.696	-0.719	-0.741	-0.760	-0.780	-0.795	-0.810	-0.825	-0.835	-0.844	-0.850	-0.855	-0.858	-0.856	-0.854	-0.848	-0.840	-0.829	-0.815	-0.798	-0.779	-0.755	-0.729	-0.699	-0.665	-0.630	-0.590	-0.546	-0.500	-0.449	-0.396	-0.340	-0.279	-0.214	-0.146	-0.075	0.000	0.079	0.161	0.248	0.336	0.430	0.526	0.626	0.730	0.836	0.948	1.061	1.179	1.298	1.421	1.548	1.678	1.809	1.945	2.082	2.222	2.366	2.512	2.661	2.814	2.966	3.121	3.279	3.438	3.600	3.762	3.928	4.095	4.262	4.431	4.602	4.775	4.948	5.121	5.296	5.472	5.646	5.822	6.000	6.176	6.354	6.530	6.706	6.882	7.059	7.232	7.408	7.580	7.752	7.924	8.092	8.260	8.426	8.591	8.754	8.914	9.072	9.230	9.384	9.535	9.682	9.829	9.971	10.111	10.249	10.381	10.511	10.639	10.760	10.880	10.994	11.106	11.212	11.316	11.415	11.509	11.599	11.685	11.766	11.841	11.914	11.981	12.042	12.100	12.154	12.200	12.244	12.280	12.314	12.341	12.364	12.381	12.394	12.401	12.404	12.400	12.392	12.380	12.360	12.336	12.310	12.276	12.236	12.194	12.145	12.091	12.032	11.969	11.901	11.828	11.750	11.669	11.580	11.488	11.392	11.291	11.186	11.075	10.961	10.842	10.720	10.592	10.461	10.326	10.188	10.045	9.898	9.748	9.595	9.436	9.276	9.114	8.946	8.776	8.602	8.428	8.250	8.069	7.885	7.699	7.511	7.321	7.129	6.936	6.740	6.544	6.345	6.148	5.946	5.746	5.544	5.342	5.140	4.936	4.734	4.530	4.328	4.126	3.925	3.724	3.524	3.325	3.128	2.930	2.735	2.541	2.350	2.161	1.972	1.788	1.604	1.422	1.244	1.068	0.894	0.722	0.555	0.389	0.226	0.066	-0.090	-0.244	-0.394	-0.541	-0.685	-0.826	-0.964	-1.098	-1.230	-1.359	-1.484	-1.605	-1.724	-1.840	-1.952	-2.062	-2.169	-2.274	-2.375	-2.472	-2.569	-2.661	-2.751	-2.840	-2.924	-3.008	-3.088	-3.166	-3.241	-3.316	-3.389	-3.459	-3.526	-3.592	-3.656	-3.719	-3.781	-3.841	-3.899	-3.955	-4.010	-4.065	-4.118	-4.169	-4.219	-4.269	-4.316	-4.364	-4.409	-4.454	-4.499	-4.542	-4.585	-4.626	-4.668	-4.706	-4.746	-4.785	-4.821	-4.859	-4.894	-4.930	-4.964	-4.998	-5.030	-5.062	-5.092	-5.122	-5.152	-5.181	-5.210	-5.236	-5.264	-5.289	-5.312	-5.336	-5.359	-5.380	-5.401	-5.421	-5.439	-5.456	-5.474	-5.489	-5.504	-5.516	-5.528	-5.540	-5.549	-5.558	-5.564	-5.570	-5.575	-5.579	-5.580	-5.581	-5.580	-5.578	-5.575	-5.570	-5.564	-5.555	-5.546	-5.535	-5.522	-5.509	-5.494	-5.476	-5.459	-5.438	-5.416	-5.392	-5.368	-5.341	-5.312	-5.284	-5.252	-5.220	-5.186	-5.149	-5.111	-5.072	-5.031	-4.989	-4.945	-4.900	-4.852	-4.805	-4.755	-4.704	-4.651	-4.598	-4.542	-4.486	-4.428	-4.369	-4.308	-4.246	-4.184	-4.119	-4.054	-3.986	-3.919	-3.850	-3.779	-3.709	-3.638	-3.564	-3.490	-3.414	-3.339	-3.261	-3.184	-3.105	-3.025	-2.945	-2.865	-2.781	-2.700	-2.616	-2.531	-2.446	-2.360	-2.274	-2.186	-2.100	-2.011	-1.922	-1.832	-1.742	-1.652	-1.561	-1.469	-1.378	-1.285	-1.192	-1.099	-1.004	-0.910	-0.815	-0.721	-0.625	-0.530	-0.435	-0.339	-0.244	-0.146	-0.051	0.046	0.141	0.239	0.334	0.430	0.526	0.620	0.716	0.811	0.905	1.000	1.092	1.186	1.280	1.370	1.461	1.552	1.642	1.731	1.819	1.908	1.992	2.078	2.162	2.246	2.328	2.408	2.489	2.566	2.644	2.720	2.794	2.866	2.938	3.008	3.076	3.142	3.208	3.271	3.334	3.395	3.452	3.510	3.566	3.620	3.672	3.724	3.771	3.820	3.864	3.908	3.951	3.991	4.030	4.068	4.102	4.136	4.169	4.199	4.228	4.255	4.281	4.305	4.328	4.350	4.370	4.389	4.406	4.422	4.436	4.450	4.462	4.471	4.482	4.491	4.498	4.505	4.511	4.515	4.519	4.521	4.524	4.525	4.525	4.526	4.525	4.522	4.521	4.519	4.516	4.512	4.509	4.505	4.500	4.496	4.491	4.488	4.481	4.476	4.470	4.464	4.459	4.454	4.449	4.442	4.438	4.434	4.428	4.422	4.419	4.414	4.411	4.406	4.404	4.400	4.398	4.395	4.392	4.390	4.389	4.388	4.386	4.386	4.388	4.388	4.388	4.388	4.389	4.390	4.391	4.392	4.396	4.399	4.400	4.402	4.406	4.410	4.412	4.416	4.419	4.422	4.425	4.429	4.432	4.436	4.439	4.441	4.445	4.446	4.450	4.451	4.452	4.454	4.455	4.455	4.455	4.454	4.452	4.451	4.449	4.445	4.441	4.438	4.431	4.425	4.418	4.411	4.402	4.392	4.382	4.371	4.360	4.346	4.332	4.318	4.301	4.285	4.269	4.250	4.231	4.211	4.191	4.169	4.148	4.125	4.101	4.077	4.052	4.028	4.003	3.978	3.951	3.925	3.898	3.871	3.844	3.818	3.790	3.764	3.738	3.711	3.685	3.659	3.634	3.610	3.586	3.562	3.539	3.518	3.496	3.476	3.456	3.440	3.422	3.406	3.391	3.379	3.368	3.355	3.348	3.340	3.334	3.329	3.325	3.324	3.324	3.325	3.329	3.334	3.340	3.349	3.359	3.370	3.384	3.398	3.414	3.432	3.452	3.474	3.498	3.521	3.549	3.575	3.605	3.635	3.666	3.700	3.734	3.769	3.806	3.844	3.881	3.921	3.961	4.004	4.045	4.089	4.132	4.178	4.222	4.268	4.314	4.360	4.408	4.454	4.501	4.549	4.595	4.642	4.691	4.738	4.785	4.831	4.879	4.925	4.970	5.016	5.061	5.105	5.149	5.191	5.234	5.275	5.316	5.356	5.396	5.434	5.471	5.509	5.544	5.579	5.611	5.644	5.675	5.706	5.735	5.764	5.791	5.816	5.841	5.866	5.889	5.910	5.931	5.951	5.970	5.988	6.004	6.020	6.034	6.048	6.060	6.072	6.085	6.095	6.105	6.114	6.122	6.129	6.136	6.142	6.149	6.152	6.158	6.162	6.166	6.169	6.172	6.175	6.178	6.179	6.181	6.181	6.184	6.184	6.185	6.186	6.185	6.185	6.186	6.186	6.184	6.184	6.182	6.182	6.180	6.180	6.179	6.176	6.174	6.171	6.168	6.166	6.162	6.159	6.154	6.149	6.142	6.138	6.131	6.124	6.115	6.106	6.098	6.086	6.076	6.065	6.051	6.039	6.024	6.008	5.991	5.974	5.955	5.936	5.914	5.892	5.870	5.845	5.819	5.791	5.764	5.734	5.704	5.671	5.638	5.602	5.566	5.529	5.491	5.451	5.411	5.369	5.326	5.281	5.235	5.189	5.141	5.092	5.044	4.992	4.941	4.889	4.835	4.780	4.725	4.668	4.612	4.555	4.496	4.438	4.379	4.318	4.258	4.196	4.135	4.074	4.011	3.948	3.884	3.821	3.756	3.692	3.630	3.564	3.500	3.435	3.370	3.305	3.239	3.175	3.109	3.042	2.978	2.911	2.846	2.780	2.715	2.649	2.582	2.516	2.450	2.384	2.318	2.251	2.185	2.120	2.054	1.986	1.920	1.854	1.788	1.720	1.654	1.586	1.520	1.454	1.386	1.319	1.251	1.184	1.116	1.049	0.981	0.912	0.844	0.775	0.706	0.638	0.569	0.499	0.429	0.359	0.289	0.218	0.148	0.076	0.006	-0.066	-0.138	-0.210	-0.282	-0.355	-0.428	-0.500	-0.575	-0.648	-0.722	-0.796	-0.872	-0.948	-1.024	-1.098	-1.174	-1.251	-1.329	-1.405	-1.482	-1.560	-1.638	-1.715	-1.792	-1.871	-1.950	-2.029	-2.108	-2.188	-2.266	-2.345	-2.425	-2.504	-2.585	-2.662	-2.742	-2.822	-2.901	-2.980	-3.061	-3.140	-3.219	-3.296	-3.375	-3.454	-3.531	-3.608	-3.685	-3.762	-3.838	-3.914	-3.988	-4.062	-4.136	-4.210	-4.282	-4.354	-4.425	-4.495	-4.565	-4.634	-4.701	-4.768	-4.832	-4.898	-4.961	-5.024	-5.085	-5.144	-5.204	-5.261	-5.318	-5.371	-5.425	-5.478	-5.529	-5.579	-5.628	-5.672	-5.718	-5.761	-5.804	-5.844	-5.884	-5.921	-5.956	-5.990	-6.024	-6.055	-6.084	-6.112	-6.139	-6.164	-6.188	-6.210	-6.230	-6.250	-6.269	-6.284	-6.299	-6.312	-6.325	-6.336	-6.345	-6.352	-6.361	-6.368	-6.371	-6.375	-6.378	-6.380	-6.380	-6.380	-6.379	-6.378	-6.374	-6.370	-6.366	-6.361	-6.356	-6.350	-6.342	-6.336	-6.328	-6.320	-6.311	-6.301	-6.291	-6.282	-6.270	-6.260	-6.249	-6.238	-6.225	-6.212	-6.200	-6.188	-6.174	-6.160	-6.145	-6.131	-6.116	-6.101	-6.088	-6.070	-6.054	-6.038	-6.021	-6.004	-5.985	-5.968	-5.948	-5.928	-5.908	-5.888	-5.865	-5.844	-5.820	-5.796	-5.772	-5.748	-5.722	-5.695	-5.669	-5.640	-5.612	-5.582	-5.552	-5.520	-5.489	-5.456	-5.422	-5.389	-5.354	-5.318	-5.281	-5.244	-5.205	-5.166	-5.126	-5.086	-5.045	-5.004	-4.960	-4.918	-4.875	-4.830	-4.786	-4.741	-4.695	-4.650	-4.604	-4.558	-4.511	-4.464	-4.416	-4.369	-4.324	-4.275	-4.228	-4.180	-4.134	-4.086	-4.040	-3.992	-3.946	-3.900	-3.854	-3.808	-3.762	-3.718	-3.672	-3.629	-3.584	-3.540	-3.498	-3.455	-3.412	-3.371	-3.330	-3.290	-3.249	-3.210	-3.171	-3.132	-3.094	-3.056	-3.019	-2.982	-2.946	-2.910	-2.874	-2.839	-2.804	-2.770	-2.736	-2.701	-2.669	-2.635	-2.601	-2.568	-2.535	-2.502	-2.470	-2.436	-2.404	-2.371	-2.339	-2.306	-2.274	-2.240	-2.208	-2.174	-2.140	-2.108	-2.072	-2.038	-2.002	-1.968	-1.931	-1.895	-1.859	-1.822	-1.785	-1.748	-1.709	-1.671	-1.632	-1.592	-1.551	-1.511	-1.470	-1.429	-1.386	-1.345	-1.302	-1.260	-1.216	-1.171	-1.128	-1.082	-1.038	-0.992	-0.946	-0.900	-0.854	-0.809	-0.761	-0.714	-0.668	-0.621	-0.575	-0.528	-0.480	-0.434	-0.388	-0.341	-0.295	-0.249	-0.202	-0.158	-0.111	-0.068	-0.022	0.021	0.065	0.109	0.151	0.192	0.235	0.275	0.316	0.355	0.394	0.432	0.470	0.506	0.541	0.576	0.611	0.644	0.676	0.709	0.739	0.769	0.796	0.824	0.851	0.876	0.901	0.925	0.948	0.969	0.990	1.010	1.028	1.046	1.064	1.079	1.094	1.108	1.121	1.134	1.145	1.155	1.165	1.175	1.182	1.189	1.196	1.202	1.208	1.212	1.216	1.220	1.222	1.225	1.226	1.229	1.230	1.232	1.232	1.234	1.234	1.235	1.236	1.236	1.238	1.238	1.240	1.240	1.241	1.244	1.245	1.248	1.252	1.255	1.259	1.262	1.269	1.274	1.280	1.286	1.294	1.302	1.311	1.321	1.330	1.341	1.354	1.365	1.379	1.391	1.405	1.420	1.435	1.451	1.468	1.484	1.501	1.519	1.536	1.555	1.575	1.594	1.611	1.631	1.651	1.670	1.689	1.709	1.728	1.746	1.765	1.784	1.802	1.820	1.839	1.856	1.872	1.888	1.904	1.919	1.934	1.948	1.960	1.972	1.984	1.994	2.004	2.013	2.021	2.029	2.035	2.041	2.046	2.049	2.052	2.055	2.056	2.058	2.058	2.056	2.054	2.052	2.049	2.045	2.040	2.035	2.029	2.022	2.016	2.007	2.000	1.991	1.982	1.972	1.962	1.952	1.942	1.931	1.920	1.909	1.896	1.885	1.874	1.861	1.850	1.838	1.824	1.812	1.800	1.788	1.775	1.762	1.749	1.738	1.725	1.711	1.700	1.688	1.674	1.661	1.649	1.636	1.624	1.611	1.599	1.585	1.572	1.559	1.546	1.532	1.519	1.505	1.491	1.476	1.462	1.449	1.434	1.419	1.402	1.388	1.371	1.355	1.338	1.320	1.302	1.284	1.264	1.245	1.225	1.205	1.184	1.161	1.139	1.116	1.094	1.069	1.044	1.019	0.992	0.968	0.940	0.911	0.884	0.854	0.825	0.795	0.765	0.734	0.701	0.670	0.636	0.604	0.570	0.536	0.502	0.468	0.432	0.398	0.362	0.326	0.290	0.255	0.219	0.182	0.146	0.110	0.074	0.038	0.001	-0.034	-0.070	-0.105	-0.140	-0.175	-0.209	-0.244	-0.278	-0.310	-0.344	-0.375	-0.408	-0.439	-0.470	-0.500	-0.529	-0.556	-0.585	-0.612	-0.639	-0.664	-0.689	-0.712	-0.736	-0.759	-0.780	-0.801	-0.821	-0.840	-0.858	-0.876	-0.891	-0.908	-0.922	-0.935	-0.949	-0.960	-0.972	-0.981	-0.991	-1.000	-1.008	-1.014	-1.021	-1.025	-1.030	-1.034	-1.038	-1.040	-1.041	-1.042	-1.044	-1.044	-1.042	-1.041	-1.040	-1.038	-1.036	-1.032	-1.029	-1.026	-1.021	-1.018	-1.014	-1.010	-1.005	-1.000	-0.995	-0.990	-0.986	-0.980	-0.976	-0.971	-0.966	-0.964	-0.959	-0.955	-0.951	-0.949	-0.945	-0.942	-0.941	-0.939	-0.939	-0.938	-0.938	-0.939	-0.939	-0.940	-0.942	-0.944	-0.946	-0.950	-0.954	-0.959	-0.964	-0.969	-0.975	-0.982	-0.989	-0.996	-1.005	-1.012	-1.021	-1.030	-1.040	-1.050	-1.060	-1.070	-1.080	-1.092	-1.104	-1.114	-1.125	-1.138	-1.149	-1.161	-1.172	-1.184	-1.195	-1.206	-1.218	-1.228	-1.239	-1.249	-1.259	-1.269	-1.278	-1.286	-1.295	-1.304	-1.310	-1.318	-1.324	-1.330	-1.334	-1.339	-1.342	-1.345	-1.348	-1.349	-1.350	-1.350	-1.350	-1.348	-1.348	-1.344	-1.340	-1.336	-1.331	-1.326	-1.319	-1.312	-1.305	-1.296	-1.288	-1.278	-1.268	-1.256	-1.245	-1.234	-1.221	-1.209	-1.196	-1.181	-1.169	-1.154	-1.139	-1.125	-1.109	-1.094	-1.079	-1.064	-1.048	-1.032	-1.018	-1.001	-0.985	-0.970	-0.954	-0.938	-0.922	-0.908	-0.892	-0.879	-0.864	-0.850	-0.836	-0.822	-0.809	-0.796	-0.784	-0.771	-0.759	-0.748	-0.735	-0.725	-0.714	-0.702	-0.692	-0.682	-0.672	-0.664	-0.655	-0.646	-0.639	-0.630	-0.622	-0.614	-0.606	-0.599	-0.591	-0.584	-0.576	-0.570	-0.564	-0.556	-0.549	-0.542	-0.535	-0.528	-0.521	-0.514	-0.506	-0.499	-0.491	-0.482	-0.475	-0.468	-0.459	-0.449	-0.440	-0.430	-0.421	-0.410	-0.401	-0.390	-0.379	-0.368	-0.355	-0.344	-0.331	-0.319	-0.305	-0.291	-0.279	-0.264	-0.249	-0.235	-0.220	-0.204	-0.188	-0.171	-0.155	-0.139	-0.122	-0.105	-0.088	-0.069	-0.052	-0.035	-0.018	0.001	0.020	0.039	0.056	0.075	0.094	0.111	0.130	0.149	0.166	0.185	0.202	0.222	0.240	0.258	0.275	0.294	0.310	0.328	0.344	0.360	0.378	0.394	0.410	0.424	0.440	0.454	0.470	0.484	0.498	0.511	0.524	0.538	0.549	0.562	0.574	0.585	0.595	0.606	0.616	0.628	0.636	0.646	0.655	0.662	0.671	0.679	0.686	0.692	0.700	0.705	0.712	0.718	0.722	0.728	0.732	0.738	0.742	0.746	0.750	0.754	0.758	0.760	0.764	0.768	0.770	0.774	0.778	0.780	0.784	0.788	0.789	0.792	0.796	0.800	0.802	0.806	0.810	0.814	0.818	0.821	0.826	0.831	0.835	0.840	0.846	0.851	0.858	0.862	0.870	0.878	0.884	0.891	0.899	0.908	0.916	0.925	0.932	0.942	0.952	0.962	0.971	0.982	0.994	1.004	1.015	1.025	1.036	1.049	1.060	1.071	1.082	1.095	1.106	1.118	1.130	1.142	1.152	1.165	1.175	1.185	1.198	1.208	1.216	1.226	1.234	1.242	1.251	1.260	1.266	1.272	1.279	1.284	1.288	1.291	1.295	1.298	1.299	1.301	1.301	1.300	1.299	1.298	1.294	1.290	1.286	1.281	1.275	1.269	1.260	1.252	1.242	1.232	1.222	1.210	1.199	1.186	1.174	1.160	1.145	1.130	1.114	1.098	1.080	1.064	1.045	1.028	1.009	0.990	0.970	0.952	0.932	0.912	0.892	0.872	0.852	0.831	0.811	0.791	0.771	0.750	0.730	0.710	0.689	0.670	0.649	0.630	0.610	0.590	0.570	0.550	0.531	0.512	0.494	0.474	0.456	0.438	0.419	0.402	0.385	0.368	0.349	0.331	0.315	0.299	0.281	0.266	0.249	0.232	0.216	0.201	0.185	0.170	0.154	0.139	0.124	0.108	0.091	0.076	0.062	0.048	0.032	0.016	0.002	-0.012	-0.026	-0.041	-0.055	-0.070	-0.085	-0.099	-0.112	-0.128	-0.141	-0.156	-0.171	-0.184	-0.199	-0.214	-0.229	-0.241	-0.256	-0.270	-0.284	-0.299	-0.312	-0.325	-0.339	-0.352	-0.366	-0.380	-0.394	-0.408	-0.421	-0.436	-0.450	-0.462	-0.476	-0.490	-0.502	-0.516	-0.529	-0.542	-0.556	-0.570	-0.582	-0.596	-0.608	-0.621	-0.634	-0.646	-0.658	-0.670	-0.682	-0.694	-0.705	-0.716	-0.728	-0.739	-0.749	-0.759	-0.769	-0.779	-0.786	-0.794	-0.802	-0.811	-0.816	-0.822	-0.829	-0.834	-0.839	-0.842	-0.846	-0.848	-0.850	-0.850	-0.850	-0.850	-0.849	-0.846	-0.842	-0.839	-0.834	-0.828	-0.821	-0.814	-0.805	-0.795	-0.785	-0.774	-0.761	-0.750	-0.736	-0.721	-0.705	-0.690	-0.674	-0.656	-0.639	-0.620	-0.602	-0.582	-0.561	-0.541	-0.521	-0.500	-0.478	-0.456	-0.435	-0.412	-0.391	-0.370	-0.348	-0.325	-0.305	-0.284	-0.261	-0.241	-0.220	-0.200	-0.181	-0.162	-0.144	-0.125	-0.108	-0.092	-0.075	-0.060	-0.048	-0.032	-0.020	-0.008	0.002	0.012	0.022	0.031	0.039	0.046	0.051	0.058	0.062	0.065	0.070	0.071	0.074	0.074	0.074	0.075	0.072	0.071	0.070	0.068	0.065	0.061	0.059	0.056	0.052	0.048	0.044	0.042	0.039	0.035	0.031	0.028	0.025	0.022	0.019	0.019	0.016	0.015	0.014	0.015	0.015	0.016	0.019	0.020	0.024	0.026	0.031	0.036	0.042	0.049	0.056	0.064	0.072	0.081	0.091	0.101	0.114	0.125	0.136	0.150	0.162	0.176	0.190	0.205	0.221	0.236	0.252	0.268	0.285	0.300	0.318	0.334	0.351	0.368	0.385	0.401	0.419	0.436	0.452	0.468	0.485	0.501	0.518	0.531	0.548	0.562	0.576	0.590	0.604	0.616	0.630	0.641	0.652	0.664	0.674	0.684	0.695	0.704	0.711	0.720	0.728	0.735	0.741	0.748	0.752	0.758	0.762	0.766	0.770	0.774	0.776	0.779	0.781	0.782	0.784	0.785	0.785	0.785	0.785	0.785	0.784	0.782	0.782	0.781	0.779	0.776	0.774	0.771	0.770	0.766	0.764	0.760	0.758	0.752	0.750	0.746	0.742	0.739	0.735	0.730	0.725	0.721	0.716	0.711	0.706	0.700	0.695	0.690	0.685	0.678	0.672	0.666	0.660	0.654	0.648	0.641	0.634	0.628	0.620	0.612	0.605	0.599	0.591	0.582	0.575	0.568	0.560	0.551	0.544	0.535	0.528	0.518	0.510	0.502	0.494	0.485	0.476	0.468	0.459	0.449	0.441	0.431	0.424	0.415	0.406	0.398	0.388	0.379	0.371	0.362	0.352	0.344	0.335	0.326	0.318	0.309	0.300	0.290	0.282	0.272	0.264	0.255	0.245	0.236	0.228	0.219	0.210	0.201	0.192	0.184	0.175	0.165	0.156	0.148	0.139	0.129	0.120	0.111	0.102	0.094	0.086	0.076	0.068	0.060	0.051	0.042	0.035	0.026	0.019	0.011	0.004	-0.002	-0.010	-0.015	-0.022	-0.028	-0.034	-0.039	-0.042	-0.048	-0.051	-0.055	-0.058	-0.060	-0.062	-0.065	-0.066	-0.066	-0.066	-0.066	-0.066	-0.065	-0.062	-0.060	-0.058	-0.055	-0.051	-0.045	-0.040	-0.035	-0.030	-0.022	-0.015	-0.008	-0.001	0.009	0.018	0.026	0.036	0.046	0.058	0.068	0.078	0.090	0.101	0.112	0.126	0.138	0.150	0.162	0.175	0.189	0.201	0.214	0.226	0.239	0.251	0.264	0.278	0.290	0.301	0.314	0.326	0.339	0.350	0.361	0.372	0.384	0.394	0.405	0.415	0.425	0.434	0.442	0.451	0.460	0.468	0.475	0.482	0.489	0.495	0.500	0.506	0.511	0.516	0.520	0.524	0.528	0.530	0.532	0.534	0.536	0.538	0.539	0.540	0.539	0.540	0.540	0.538	0.536	0.536	0.534	0.531	0.529	0.528	0.524	0.520	0.518	0.515	0.511	0.506	0.504	0.500	0.496	0.491	0.489	0.485	0.480	0.476	0.472	0.469	0.465	0.460	0.458	0.454	0.451	0.446	0.444	0.441	0.438	0.436	0.434	0.432	0.429	0.428	0.426	0.424	0.424	0.422	0.422	0.422	0.421	0.421	0.421	0.421	0.422	0.424	0.424	0.425	0.426	0.429	0.430	0.431	0.434	0.435	0.436	0.439	0.440	0.442	0.444	0.446	0.449	0.451	0.454	0.455	0.458	0.460	0.461	0.464	0.466	0.468	0.470	0.471	0.472	0.474	0.475	0.475	0.476	0.478	0.479	0.479	0.479	0.480	0.479	0.479	0.480	0.479	0.478	0.478	0.476	0.475	0.474	0.472	0.471	0.470	0.468	0.466	0.464	0.462	0.460	0.459	0.456	0.452	0.450	0.448	0.446	0.442	0.440	0.438	0.434	0.431	0.428	0.426	0.422	0.420	0.418	0.415	0.412	0.410	0.406	0.404	0.401	0.399	0.396	0.395	0.392	0.390	0.388	0.386	0.384	0.382	0.379	0.379	0.376	0.375	0.374	0.372	0.370	0.370	0.369	0.368	0.366	0.365	0.364	0.362	0.361	0.360	0.359	0.358	0.358	0.356	0.356	0.354	0.352	0.352	0.351	0.349	0.348	0.346	0.345	0.342	0.340	0.340	0.336	0.334	0.332	0.329	0.325	0.322	0.320	0.316	0.312	0.309	0.305	0.301	0.296	0.292	0.289	0.282	0.279	0.274	0.269	0.264	0.259	0.254	0.248	0.242	0.236	0.231	0.226	0.221	0.215	0.209	0.204	0.199	0.192	0.186	0.182	0.178	0.171	0.166	0.161	0.158	0.152	0.149	0.144	0.141	0.136	0.134	0.129	0.126	0.122	0.121	0.119	0.116	0.115	0.112	0.112	0.110	0.110	0.110	0.110	0.111	0.110	0.111	0.112	0.114	0.116	0.118	0.120	0.122	0.125	0.128	0.130	0.132	0.138	0.140	0.144	0.148	0.151	0.156	0.160	0.165	0.168	0.172	0.178	0.181	0.186	0.190	0.195	0.199	0.202	0.208	0.211	0.215	0.219	0.222	0.226	0.229	0.232	0.236	0.238	0.240	0.242	0.245	0.246	0.248	0.249	0.249	0.250	0.250	0.250	0.249	0.249	0.246	0.244	0.241	0.239	0.238	0.234	0.230	0.225	0.221	0.215	0.209	0.204	0.196	0.189	0.182	0.175	0.166	0.156	0.149	0.139	0.129	0.118	0.108	0.096	0.085	0.072	0.060	0.048	0.035	0.021	0.009	-0.005	-0.019	-0.032	-0.046	-0.060	-0.075	-0.089	-0.102	-0.118	-0.132	-0.146	-0.160	-0.174	-0.189	-0.201	-0.215	-0.229	-0.241	-0.255	-0.265	-0.278	-0.289	-0.300	-0.310	-0.320	-0.330	-0.339	-0.346	-0.355	-0.361	-0.369	-0.374	-0.379	-0.384	-0.389	-0.392	-0.395	-0.398	-0.400	-0.400	-0.401	-0.401	-0.401	-0.400	-0.399	-0.396	-0.394	-0.392	-0.389	-0.385	-0.382	-0.378	-0.374	-0.368	-0.364	-0.359	-0.354	-0.348	-0.341	-0.338	-0.331	-0.325	-0.320	-0.312	-0.308	-0.301	-0.296	-0.290	-0.284	-0.279	-0.274	-0.268	-0.262	-0.258	-0.251	-0.245	-0.240	-0.236	-0.231	-0.225	-0.219	-0.215	-0.210	-0.205	-0.200	-0.195	-0.190	-0.185	-0.180	-0.175	-0.169	-0.164	-0.158	-0.152	-0.148	-0.140	-0.134	-0.129	-0.121	-0.115	-0.109	-0.102	-0.094	-0.086	-0.080	-0.071	-0.064	-0.055	-0.046	-0.039	-0.030	-0.021	-0.012	-0.004	0.008	0.016	0.025	0.036	0.046	0.058	0.068	0.079	0.089	0.100	0.112	0.122	0.135	0.148	0.160	0.171	0.184	0.198	0.210	0.222	0.236	0.250	0.265	0.279	0.292	0.308	0.322	0.339	0.354	0.370	0.386	0.404	0.420	0.438	0.455	0.474	0.492	0.510	0.529	0.549	0.569	0.589	0.610	0.630	0.651	0.672	0.694	0.715	0.738	0.760	0.782	0.805	0.828	0.850	0.872	0.896	0.919	0.941	0.964	0.986	1.009	1.031	1.054	1.075	1.096	1.119	1.139	1.158	1.178	1.196	1.216	1.234	1.250	1.268	1.282	1.298	1.311	1.325	1.338	1.349	1.360	1.370	1.378	1.386	1.392	1.399	1.402	1.406	1.410	1.412	1.412	1.412	1.411	1.410	1.406	1.402	1.398	1.392	1.386	1.379	1.370	1.361	1.352	1.341	1.331	1.319	1.308	1.294	1.281	1.268	1.254	1.239	1.225	1.210	1.194	1.179	1.162	1.148	1.131	1.115	1.099	1.082	1.066	1.050	1.034	1.018	1.002	0.986	0.971	0.956	0.941	0.928	0.912	0.898	0.884	0.870	0.858	0.844	0.831	0.819	0.808	0.795	0.784	0.772	0.761	0.750	0.740	0.731	0.721	0.710	0.701	0.692	0.684	0.674	0.665	0.659	0.650	0.641	0.635	0.626	0.619	0.612	0.605	0.598	0.591	0.584	0.576	0.571	0.564	0.558	0.551	0.545	0.539	0.532	0.526	0.520	0.512	0.506	0.501	0.494	0.488	0.481	0.474	0.468	0.461	0.455	0.448	0.440	0.434	0.426	0.420	0.412	0.405	0.398	0.390	0.382	0.375	0.368	0.359	0.352	0.344	0.336	0.328	0.320	0.311	0.302	0.295	0.286	0.278	0.270	0.261	0.254	0.245	0.238	0.229	0.221	0.214	0.205	0.199	0.191	0.185	0.178	0.171	0.165	0.159	0.152	0.148	0.142	0.136	0.132	0.129	0.125	0.122	0.120	0.118	0.115	0.114	0.112	0.111	0.110	0.110	0.111	0.111	0.114	0.115	0.118	0.119	0.122	0.125	0.129	0.131	0.135	0.139	0.142	0.146	0.150	0.154	0.158	0.161	0.164	0.169	0.171	0.174	0.176	0.179	0.180	0.181	0.181	0.181	0.180	0.179	0.178	0.175	0.171	0.168	0.161	0.155	0.149	0.141	0.132	0.122	0.111	0.100	0.088	0.072	0.059	0.042	0.026	0.008	-0.010	-0.030	-0.050	-0.071	-0.094	-0.118	-0.141	-0.165	-0.191	-0.218	-0.244	-0.270	-0.299	-0.326	-0.355	-0.384	-0.411	-0.441	-0.470	-0.500	-0.530	-0.559	-0.588	-0.616	-0.645	-0.672	-0.700	-0.726	-0.752	-0.778	-0.801	-0.825	-0.846	-0.869	-0.888	-0.905	-0.922	-0.938	-0.950	-0.961	-0.971	-0.979	-0.985	-0.988	-0.989	-0.988	-0.984	-0.978	-0.969	-0.956	-0.942	-0.925	-0.905	-0.882	-0.856	-0.826	-0.795	-0.759	-0.719	-0.678	-0.632	-0.582	-0.530	-0.474	-0.415	-0.351	-0.285	-0.214	-0.141	-0.064	0.018	0.102	0.190	0.281	0.376	0.475	0.578	0.682	0.791	0.904	1.020	1.139	1.260	1.385	1.514	1.645	1.779	1.915	2.056	2.199	2.344	2.491	2.642	2.795	2.950	3.106	3.266	3.428	3.590	3.755	3.921	4.090	4.258	4.429	4.601	4.774	4.949	5.124	5.299	5.475	5.651	5.829	6.006	6.184	6.360	6.539	6.715	6.891	7.068	7.242	7.418	7.590	7.761	7.932	8.102	8.270	8.436	8.600	8.762	8.924	9.081	9.239	9.391	9.542	9.690	9.836	9.978	10.118	10.254	10.385	10.515	10.641	10.762	10.880	10.994	11.105	11.210	11.312	11.410	11.504	11.592	11.676	11.756	11.831	11.901	11.966	12.026	12.082	12.132	12.178	12.218	12.252	12.281	12.308	12.326	12.340	12.349	12.351	12.350	12.344	12.330	12.312	12.290	12.261	12.228	12.189	12.145	12.095	12.041	11.981	11.916	11.846	11.772	11.692	11.609	11.519	11.425	11.326	11.222	11.116	11.002	10.886	10.766	10.641	10.511	10.379	10.241	10.099	9.955	9.808	9.654	9.499	9.340	9.178	9.014	8.845	8.672	8.500	8.324	8.144	7.962	7.779	7.594	7.405	7.215	7.024	6.831	6.636	6.441	6.244	6.045	5.846	5.648	5.446	5.245	5.044	4.842	4.640	4.439	4.236	4.035	3.835	3.635	3.435	3.236	3.039	2.841	2.646	2.452	2.260	2.070	1.880	1.692	1.508	1.324	1.144	0.965	0.788	0.614	0.441	0.271	0.104	-0.060	-0.221	-0.380	-0.536	-0.689	-0.840	-0.988	-1.132	-1.274	-1.412	-1.549	-1.681	-1.811	-1.938	-2.062	-2.182	-2.301	-2.415	-2.529	-2.638	-2.744	-2.848	-2.949	-3.048	-3.144	-3.236	-3.326	-3.415	-3.501	-3.585	-3.665	-3.744	-3.821	-3.895	-3.969	-4.039	-4.108	-4.174	-4.239	-4.302	-4.364	-4.422	-4.482	-4.539	-4.594	-4.648	-4.700	-4.752	-4.802	-4.850	-4.898	-4.945	-4.990	-5.035	-5.079	-5.120	-5.161	-5.202	-5.241	-5.280	-5.318	-5.355	-5.392	-5.428	-5.462	-5.496	-5.530	-5.561	-5.592	-5.622	-5.652	-5.682	-5.711	-5.739	-5.764	-5.790	-5.814	-5.838	-5.860	-5.882	-5.904	-5.924	-5.944	-5.961	-5.979	-5.994	-6.009	-6.022	-6.035	-6.046	-6.056	-6.065	-6.074	-6.079	-6.084	-6.088	-6.091	-6.091	-6.091	-6.089	-6.085	-6.081	-6.074	-6.066	-6.056	-6.045	-6.032	-6.019	-6.002	-5.985	-5.966	-5.945	-5.922	-5.899	-5.872	-5.846	-5.818	-5.786	-5.754	-5.720	-5.684	-5.646	-5.606	-5.566	-5.524	-5.480	-5.435	-5.388	-5.339	-5.288	-5.238	-5.184	-5.129	-5.072	-5.015	-4.955	-4.895	-4.834	-4.770	-4.706	-4.639	-4.572	-4.505	-4.435	-4.364	-4.291	-4.220	-4.145	-4.070	-3.994	-3.918	-3.839	-3.759	-3.680	-3.599	-3.516	-3.434	-3.350	-3.266	-3.181	-3.095	-3.009	-2.921	-2.834	-2.745	-2.658	-2.568	-2.476	-2.386	-2.295	-2.204	-2.111	-2.019	-1.926	-1.831	-1.738	-1.644	-1.550	-1.455	-1.359	-1.264	-1.168	-1.072	-0.976	-0.881	-0.785	-0.689	-0.592	-0.496	-0.400	-0.302	-0.206	-0.110	-0.014	0.082	0.178	0.274	0.369	0.465	0.559	0.654	0.748	0.840	0.934	1.026	1.119	1.209	1.300	1.390	1.480	1.568	1.655	1.742	1.829	1.914	1.996	2.079	2.161	2.242	2.320	2.400	2.476	2.551	2.626	2.699	2.770	2.840	2.909	2.976	3.041	3.105	3.168	3.229	3.288	3.346	3.401	3.456	3.508	3.559	3.608	3.655	3.700	3.744	3.785	3.826	3.865	3.901	3.936	3.970	4.003	4.032	4.061	4.088	4.112	4.136	4.160	4.181	4.200	4.218	4.234	4.249	4.262	4.275	4.288	4.298	4.305	4.314	4.321	4.326	4.331	4.335	4.339	4.341	4.344	4.345	4.345	4.344	4.342	4.342	4.341	4.339	4.336	4.332	4.330	4.328	4.324	4.320	4.316	4.311	4.308	4.304	4.300	4.296	4.291	4.288	4.284	4.280	4.276	4.274	4.270	4.268	4.264	4.261	4.259	4.256	4.255	4.252	4.251	4.250	4.249	4.248	4.248	4.248	4.246	4.246	4.248	4.248	4.249	4.250	4.250	4.251	4.251	4.254	4.254	4.255	4.256	4.259	4.260	4.260	4.261	4.261	4.262	4.264	4.264	4.265	4.265	4.264	4.264	4.262	4.261	4.259	4.256	4.252	4.250	4.246	4.241	4.238	4.231	4.225	4.218	4.210	4.201	4.191	4.181	4.171	4.160	4.148	4.134	4.120	4.105	4.091	4.072	4.056	4.039	4.019	4.000	3.979	3.958	3.936	3.912	3.890	3.866	3.841	3.816	3.791	3.765	3.738	3.710	3.684	3.655	3.628	3.600	3.571	3.542	3.514	3.485	3.458	3.429	3.401	3.374	3.348	3.320	3.294	3.269	3.242	3.218	3.195	3.171	3.149	3.129	3.109	3.090	3.072	3.055	3.040	3.026	3.014	3.002	2.991	2.984	2.976	2.970	2.966	2.964	2.962	2.964	2.966	2.970	2.976	2.982	2.992	3.002	3.014	3.029	3.044	3.060	3.080	3.100	3.121	3.144	3.169	3.195	3.222	3.251	3.282	3.314	3.345	3.380	3.415	3.450	3.488	3.525	3.565	3.605	3.644	3.685	3.728	3.770	3.812	3.856	3.900	3.944	3.988	4.032	4.077	4.122	4.166	4.211	4.256	4.301	4.346	4.390	4.434	4.478	4.521	4.564	4.605	4.648	4.688	4.728	4.768	4.806	4.845	4.882	4.920	4.955	4.990	5.025	5.059	5.090	5.122	5.154	5.182	5.211	5.239	5.266	5.292	5.318	5.340	5.364	5.386	5.406	5.426	5.446	5.465	5.481	5.498	5.512	5.528	5.541	5.554	5.566	5.578	5.588	5.598	5.606	5.615	5.622	5.631	5.638	5.644	5.649	5.654	5.658	5.661	5.666	5.670	5.672	5.675	5.678	5.679	5.679	5.680	5.681	5.682	5.682	5.682	5.684	5.684	5.682	5.682	5.681	5.680	5.680	5.679	5.676	5.675	5.674	5.670	5.669	5.666	5.662	5.660	5.656	5.651	5.648	5.642	5.638	5.632	5.626	5.620	5.614	5.606	5.598	5.589	5.580	5.570	5.559	5.546	5.535	5.521	5.508	5.492	5.476	5.460	5.442	5.424	5.404	5.382	5.361	5.338	5.314	5.289	5.261	5.232	5.205	5.174	5.144	5.110	5.078	5.042	5.006	4.970	4.931	4.891	4.851	4.810	4.766	4.721	4.678	4.631	4.582	4.535	4.486	4.435	4.384	4.331	4.280	4.225	4.170	4.115	4.058	4.001	3.944	3.885	3.826	3.768	3.706	3.646	3.585	3.522	3.461	3.399	3.336	3.272	3.209	3.145	3.081	3.018	2.952	2.889	2.824	2.759	2.694	2.628	2.562	2.496	2.432	2.366	2.301	2.235	2.169	2.104	2.038	1.971	1.905	1.841	1.774	1.708	1.641	1.576	1.510	1.444	1.379	1.312	1.246	1.180	1.115	1.048	0.981	0.915	0.849	0.781	0.715	0.648	0.581	0.512	0.446	0.379	0.310	0.242	0.174	0.105	0.036	-0.032	-0.101	-0.171	-0.241	-0.311	-0.382	-0.452	-0.524	-0.594	-0.666	-0.738	-0.810	-0.884	-0.958	-1.031	-1.105	-1.179	-1.255	-1.329	-1.405	-1.481	-1.558	-1.634	-1.711	-1.789	-1.866	-1.944	-2.022	-2.101	-2.180	-2.260	-2.340	-2.419	-2.499	-2.579	-2.660	-2.740	-2.821	-2.901	-2.981	-3.062	-3.144	-3.225	-3.306	-3.386	-3.466	-3.548	-3.628	-3.706	-3.786	-3.865	-3.944	-4.022	-4.100	-4.178	-4.255	-4.330	-4.406	-4.481	-4.556	-4.629	-4.701	-4.774	-4.844	-4.914	-4.984	-5.050	-5.119	-5.182	-5.249	-5.311	-5.374	-5.435	-5.494	-5.552	-5.610	-5.665	-5.719	-5.772	-5.824	-5.874	-5.922	-5.969	-6.015	-6.059	-6.101	-6.142	-6.181	-6.220	-6.256	-6.291	-6.325	-6.358	-6.389	-6.416	-6.445	-6.470	-6.496	-6.519	-6.541	-6.562	-6.581	-6.599	-6.615	-6.631	-6.646	-6.658	-6.671	-6.681	-6.691	-6.700	-6.708	-6.714	-6.719	-6.724	-6.728	-6.731	-6.732	-6.734	-6.735	-6.734	-6.732	-6.732	-6.730	-6.728	-6.722	-6.719	-6.714	-6.709	-6.702	-6.696	-6.690	-6.681	-6.672	-6.665	-6.656	-6.645	-6.636	-6.626	-6.614	-6.601	-6.590	-6.578	-6.564	-6.550	-6.535	-6.521	-6.505	-6.490	-6.472	-6.456	-6.439	-6.420	-6.401	-6.381	-6.360	-6.340	-6.318	-6.295	-6.272	-6.249	-6.222	-6.199	-6.172	-6.145	-6.118	-6.089	-6.060	-6.029	-5.999	-5.968	-5.934	-5.901	-5.868	-5.832	-5.798	-5.761	-5.724	-5.688	-5.648	-5.610	-5.570	-5.530	-5.489	-5.448	-5.405	-5.362	-5.319	-5.276	-5.231	-5.186	-5.141	-5.096	-5.050	-5.004	-4.958	-4.910	-4.864	-4.816	-4.770	-4.724	-4.675	-4.629	-4.580	-4.532	-4.486	-4.438	-4.391	-4.344	-4.299	-4.251	-4.205	-4.159	-4.112	-4.068	-4.022	-3.978	-3.934	-3.889	-3.845	-3.802	-3.760	-3.718	-3.675	-3.634	-3.594	-3.552	-3.514	-3.472	-3.434	-3.395	-3.358	-3.319	-3.281	-3.244	-3.208	-3.171	-3.135	-3.100	-3.064	-3.029	-2.992	-2.958	-2.924	-2.888	-2.854	-2.819	-2.784	-2.749	-2.714	-2.680	-2.645	-2.610	-2.575	-2.539	-2.502	-2.466	-2.430	-2.394	-2.355	-2.319	-2.280	-2.241	-2.202	-2.164	-2.122	-2.081	-2.040	-1.999	-1.958	-1.915	-1.871	-1.828	-1.784	-1.739	-1.692	-1.648	-1.601	-1.554	-1.508	-1.460	-1.412	-1.364	-1.314	-1.265	-1.216	-1.168	-1.116	-1.068	-1.018	-0.968	-0.916	-0.866	-0.816	-0.765	-0.715	-0.665	-0.615	-0.565	-0.515	-0.466	-0.418	-0.369	-0.321	-0.272	-0.226	-0.179	-0.132	-0.086	-0.041	0.002	0.048	0.090	0.132	0.175	0.216	0.256	0.295	0.334	0.372	0.410	0.446	0.481	0.515	0.549	0.581	0.612	0.642	0.674	0.702	0.729	0.756	0.782	0.806	0.831	0.852	0.875	0.896	0.916	0.935	0.954	0.971	0.986	1.001	1.015	1.030	1.041	1.052	1.064	1.074	1.084	1.091	1.099	1.106	1.111	1.118	1.122	1.128	1.131	1.135	1.136	1.140	1.142	1.144	1.145	1.148	1.148	1.149	1.150	1.151	1.152	1.152	1.155	1.155	1.158	1.160	1.162	1.164	1.166	1.171	1.175	1.179	1.184	1.190	1.196	1.202	1.210	1.218	1.226	1.235	1.245	1.256	1.268	1.279	1.292	1.305	1.319	1.334	1.349	1.364	1.380	1.396	1.412	1.431	1.449	1.468	1.485	1.504	1.522	1.541	1.561	1.580	1.599	1.618	1.636	1.655	1.672	1.691	1.709	1.725	1.742	1.759	1.774	1.789	1.804	1.819	1.831	1.844	1.855	1.865	1.875	1.884	1.892	1.899	1.905	1.909	1.914	1.918	1.919	1.921	1.921	1.920	1.919	1.916	1.914	1.909	1.905	1.900	1.892	1.885	1.878	1.869	1.859	1.850	1.839	1.829	1.816	1.804	1.791	1.779	1.766	1.752	1.738	1.724	1.710	1.695	1.681	1.666	1.651	1.638	1.624	1.609	1.595	1.579	1.565	1.551	1.536	1.524	1.510	1.496	1.484	1.470	1.458	1.444	1.432	1.419	1.408	1.395	1.385	1.372	1.361	1.350	1.339	1.328	1.318	1.306	1.296	1.285	1.274	1.264	1.252	1.241	1.230	1.219	1.208	1.195	1.184	1.171	1.159	1.145	1.131	1.118	1.104	1.089	1.074	1.058	1.040	1.024	1.005	0.988	0.969	0.950	0.930	0.909	0.888	0.866	0.842	0.819	0.796	0.771	0.746	0.720	0.694	0.665	0.638	0.610	0.580	0.551	0.520	0.491	0.459	0.428	0.396	0.364	0.332	0.299	0.266	0.232	0.199	0.165	0.130	0.096	0.064	0.029	-0.006	-0.039	-0.072	-0.106	-0.140	-0.174	-0.206	-0.240	-0.272	-0.304	-0.335	-0.366	-0.399	-0.429	-0.458	-0.488	-0.516	-0.544	-0.571	-0.598	-0.624	-0.649	-0.674	-0.698	-0.720	-0.742	-0.765	-0.786	-0.805	-0.825	-0.842	-0.860	-0.876	-0.892	-0.908	-0.921	-0.934	-0.948	-0.958	-0.968	-0.979	-0.986	-0.994	-1.001	-1.008	-1.012	-1.018	-1.021	-1.025	-1.026	-1.028	-1.029	-1.029	-1.028	-1.028	-1.024	-1.022	-1.020	-1.016	-1.012	-1.008	-1.004	-0.998	-0.991	-0.986	-0.980	-0.974	-0.968	-0.960	-0.954	-0.946	-0.939	-0.932	-0.925	-0.919	-0.912	-0.905	-0.900	-0.894	-0.888	-0.881	-0.878	-0.871	-0.868	-0.864	-0.861	-0.858	-0.855	-0.854	-0.851	-0.851	-0.851	-0.852	-0.854	-0.855	-0.858	-0.860	-0.864	-0.866	-0.871	-0.878	-0.884	-0.890	-0.896	-0.904	-0.911	-0.921	-0.931	-0.939	-0.949	-0.960	-0.971	-0.982	-0.994	-1.006	-1.018	-1.030	-1.042	-1.054	-1.068	-1.080	-1.092	-1.106	-1.119	-1.130	-1.142	-1.155	-1.168	-1.180	-1.191	-1.202	-1.214	-1.224	-1.235	-1.245	-1.255	-1.264	-1.272	-1.280	-1.288	-1.295	-1.301	-1.308	-1.312	-1.318	-1.322	-1.326	-1.329	-1.331	-1.334	-1.334	-1.335	-1.335	-1.334	-1.334	-1.332	-1.329	-1.326	-1.322	-1.319	-1.314	-1.309	-1.304	-1.298	-1.290	-1.284	-1.276	-1.268	-1.259	-1.250	-1.241	-1.230	-1.221	-1.211	-1.200	-1.189	-1.178	-1.166	-1.155	-1.144	-1.131	-1.119	-1.106	-1.094	-1.080	-1.069	-1.055	-1.042	-1.031	-1.018	-1.006	-0.994	-0.981	-0.969	-0.956	-0.945	-0.932	-0.920	-0.909	-0.898	-0.886	-0.875	-0.864	-0.854	-0.842	-0.832	-0.822	-0.812	-0.804	-0.794	-0.785	-0.775	-0.765	-0.758	-0.749	-0.740	-0.731	-0.724	-0.715	-0.708	-0.700	-0.691	-0.684	-0.676	-0.669	-0.661	-0.654	-0.646	-0.638	-0.630	-0.621	-0.614	-0.605	-0.598	-0.588	-0.580	-0.571	-0.561	-0.552	-0.542	-0.534	-0.522	-0.514	-0.502	-0.492	-0.481	-0.470	-0.459	-0.446	-0.434	-0.422	-0.410	-0.398	-0.384	-0.370	-0.358	-0.344	-0.330	-0.316	-0.302	-0.289	-0.274	-0.260	-0.245	-0.230	-0.215	-0.201	-0.185	-0.171	-0.156	-0.141	-0.126	-0.111	-0.096	-0.082	-0.068	-0.055	-0.040	-0.026	-0.012	0.001	0.014	0.029	0.041	0.054	0.066	0.078	0.090	0.101	0.114	0.124	0.135	0.145	0.155	0.164	0.174	0.182	0.192	0.201	0.209	0.218	0.224	0.232	0.239	0.246	0.252	0.259	0.265	0.271	0.276	0.282	0.286	0.292	0.298	0.301	0.306	0.310	0.315	0.319	0.324	0.328	0.331	0.335	0.338	0.342	0.345	0.350	0.352	0.356	0.360	0.364	0.366	0.371	0.375	0.379	0.382	0.388	0.392	0.396	0.401	0.406	0.411	0.416	0.421	0.428	0.432	0.439	0.445	0.451	0.458	0.466	0.472	0.480	0.489	0.496	0.505	0.512	0.522	0.531	0.540	0.550	0.560	0.570	0.580	0.590	0.601	0.611	0.624	0.634	0.645	0.656	0.668	0.680	0.691	0.704	0.714	0.726	0.739	0.750	0.761	0.772	0.784	0.794	0.805	0.815	0.825	0.836	0.845	0.855	0.864	0.872	0.880	0.888	0.895	0.902	0.909	0.912	0.919	0.922	0.926	0.930	0.932	0.935	0.936	0.938	0.938	0.936	0.936	0.934	0.931	0.929	0.924	0.920	0.915	0.910	0.902	0.896	0.889	0.880	0.872	0.864	0.854	0.844	0.832	0.822	0.810	0.799	0.785	0.774	0.761	0.748	0.734	0.721	0.708	0.692	0.679	0.665	0.650	0.635	0.621	0.606	0.591	0.576	0.564	0.549	0.534	0.519	0.504	0.490	0.476	0.461	0.446	0.434	0.419	0.404	0.391	0.378	0.364	0.350	0.336	0.322	0.309	0.295	0.281	0.269	0.255	0.242	0.229	0.216	0.202	0.189	0.175	0.161	0.148	0.134	0.120	0.106	0.090	0.076	0.061	0.046	0.031	0.016	0.001	-0.015	-0.030	-0.046	-0.062	-0.079	-0.095	-0.111	-0.129	-0.145	-0.162	-0.179	-0.198	-0.214	-0.231	-0.249	-0.268	-0.285	-0.302	-0.321	-0.339	-0.358	-0.374	-0.392	-0.410	-0.428	-0.446	-0.462	-0.481	-0.498	-0.515	-0.531	-0.549	-0.565	-0.581	-0.598	-0.615	-0.630	-0.646	-0.660	-0.676	-0.691	-0.705	-0.719	-0.732	-0.746	-0.759	-0.771	-0.784	-0.796	-0.808	-0.818	-0.829	-0.839	-0.849	-0.859	-0.866	-0.874	-0.882	-0.890	-0.896	-0.902	-0.906	-0.911	-0.916	-0.919	-0.921	-0.924	-0.925	-0.926	-0.925	-0.925	-0.922	-0.920	-0.918	-0.914	-0.909	-0.902	-0.896	-0.889	-0.880	-0.871	-0.861	-0.850	-0.839	-0.826	-0.812	-0.798	-0.782	-0.768	-0.750	-0.734	-0.715	-0.696	-0.678	-0.656	-0.636	-0.614	-0.592	-0.569	-0.546	-0.524	-0.499	-0.475	-0.451	-0.426	-0.402	-0.376	-0.352	-0.326	-0.302	-0.278	-0.251	-0.228	-0.202	-0.179	-0.155	-0.132	-0.109	-0.086	-0.065	-0.044	-0.024	-0.004	0.016	0.035	0.052	0.069	0.085	0.100	0.115	0.129	0.141	0.152	0.164	0.174	0.184	0.191	0.199	0.205	0.210	0.216	0.219	0.224	0.225	0.226	0.229	0.229	0.229	0.228	0.226	0.224	0.221	0.219	0.215	0.211	0.208	0.204	0.199	0.195	0.191	0.188	0.182	0.178	0.174	0.170	0.165	0.162	0.159	0.155	0.152	0.150	0.149	0.146	0.146	0.146	0.145	0.145	0.146	0.149	0.150	0.152	0.156	0.160	0.165	0.169	0.175	0.181	0.188	0.195	0.201	0.210	0.219	0.228	0.238	0.248	0.258	0.269	0.279	0.290	0.301	0.312	0.325	0.338	0.349	0.361	0.375	0.386	0.399	0.411	0.424	0.436	0.449	0.460	0.471	0.484	0.495	0.506	0.518	0.528	0.539	0.549	0.560	0.569	0.578	0.586	0.595	0.602	0.610	0.616	0.624	0.630	0.635	0.640	0.646	0.650	0.654	0.658	0.660	0.664	0.666	0.668	0.670	0.671	0.671	0.672	0.672	0.671	0.670	0.669	0.668	0.666	0.664	0.661	0.659	0.655	0.652	0.648	0.644	0.640	0.635	0.630	0.625	0.620	0.615	0.609	0.604	0.598	0.591	0.584	0.578	0.570	0.564	0.558	0.549	0.542	0.535	0.526	0.519	0.511	0.504	0.495	0.488	0.480	0.470	0.461	0.455	0.446	0.438	0.430	0.420	0.412	0.405	0.396	0.388	0.379	0.370	0.362	0.354	0.346	0.338	0.330	0.321	0.314	0.305	0.298	0.289	0.281	0.272	0.265	0.258	0.250	0.241	0.234	0.226	0.218	0.211	0.202	0.195	0.188	0.180	0.171	0.164	0.156	0.149	0.140	0.131	0.124	0.115	0.108	0.099	0.090	0.081	0.072	0.064	0.054	0.045	0.035	0.026	0.016	0.008	-0.002	-0.012	-0.022	-0.032	-0.042	-0.054	-0.065	-0.075	-0.086	-0.098	-0.108	-0.120	-0.130	-0.142	-0.152	-0.165	-0.175	-0.186	-0.199	-0.209	-0.220	-0.231	-0.242	-0.254	-0.264	-0.272	-0.284	-0.292	-0.302	-0.312	-0.321	-0.329	-0.338	-0.345	-0.351	-0.359	-0.365	-0.370	-0.376	-0.380	-0.385	-0.388	-0.390	-0.392	-0.394	-0.395	-0.395	-0.395	-0.392	-0.392	-0.390	-0.385	-0.382	-0.376	-0.372	-0.366	-0.359	-0.351	-0.344	-0.335	-0.325	-0.316	-0.305	-0.294	-0.281	-0.270	-0.256	-0.245	-0.231	-0.216	-0.202	-0.188	-0.171	-0.156	-0.141	-0.126	-0.109	-0.092	-0.076	-0.060	-0.044	-0.028	-0.010	0.006	0.022	0.040	0.055	0.071	0.088	0.102	0.119	0.134	0.148	0.162	0.176	0.190	0.204	0.216	0.228	0.240	0.251	0.262	0.272	0.282	0.292	0.301	0.310	0.318	0.325	0.332	0.339	0.345	0.351	0.355	0.361	0.365	0.370	0.374	0.375	0.379	0.381	0.382	0.384	0.385	0.386	0.386	0.388	0.389	0.388	0.388	0.388	0.388	0.386	0.385	0.385	0.384	0.384	0.382	0.382	0.382	0.381	0.380	0.380	0.380	0.379	0.379	0.380	0.380	0.380	0.380	0.382	0.382	0.384	0.385	0.386	0.389	0.390	0.392	0.395	0.399	0.400	0.405	0.408	0.411	0.415	0.419	0.422	0.428	0.431	0.436	0.441	0.446	0.452	0.456	0.461	0.468	0.472	0.479	0.485	0.490	0.495	0.502	0.507	0.512	0.519	0.524	0.530	0.535	0.541	0.546	0.551	0.558	0.564	0.569	0.572	0.578	0.582	0.586	0.590	0.595	0.599	0.602	0.606	0.610	0.612	0.616	0.619	0.621	0.624	0.626	0.629	0.630	0.631	0.632	0.634	0.635	0.636	0.638	0.638	0.639	0.639	0.640	0.640	0.639	0.639	0.639	0.639	0.638	0.638	0.638	0.638	0.636	0.635	0.635	0.634	0.632	0.631	0.632	0.630	0.630	0.629	0.629	0.628	0.628	0.625	0.625	0.624	0.622	0.622	0.621	0.621	0.619	0.619	0.618	0.616	0.616	0.615	0.614	0.612	0.611	0.611	0.609	0.608	0.606	0.604	0.602	0.601	0.599	0.598	0.596	0.594	0.590	0.589	0.586	0.584	0.580	0.578	0.575	0.571	0.568	0.564	0.559	0.556	0.552	0.548	0.544	0.539	0.534	0.528	0.522	0.518	0.512	0.506	0.501	0.495	0.490	0.484	0.479	0.472	0.466	0.461	0.454	0.449	0.442	0.436	0.431	0.425	0.420	0.414	0.408	0.402	0.399	0.394	0.388	0.384	0.379	0.374	0.370	0.366	0.362	0.359	0.355	0.354	0.350	0.348	0.345	0.344	0.341	0.340	0.339	0.339	0.338	0.336	0.336	0.336	0.338	0.338	0.339	0.340	0.341	0.342	0.345	0.348	0.350	0.352	0.355	0.359	0.361	0.366	0.370	0.375	0.379	0.384	0.388	0.391	0.398	0.402	0.408	0.412	0.419	0.424	0.430	0.435	0.440	0.448	0.452	0.459	0.464	0.470	0.475	0.481	0.486	0.492	0.496	0.501	0.506	0.510	0.515	0.519	0.522	0.528	0.530	0.532	0.535	0.538	0.540	0.541	0.542	0.542	0.542	0.544	0.542	0.541	0.539	0.538	0.535	0.531	0.529	0.524	0.519	0.514	0.507	0.502	0.495	0.488	0.479	0.471	0.462	0.454	0.442	0.432	0.422	0.410	0.400	0.388	0.375	0.361	0.349	0.335	0.322	0.308	0.294	0.279	0.264	0.249	0.232	0.218	0.202	0.188	0.171	0.158	0.141	0.126	0.111	0.095	0.080	0.065	0.051	0.036	0.022	0.008	-0.006	-0.019	-0.032	-0.045	-0.058	-0.070	-0.081	-0.091	-0.102	-0.112	-0.121	-0.131	-0.139	-0.149	-0.156	-0.162	-0.170	-0.176	-0.181	-0.186	-0.191	-0.195	-0.199	-0.202	-0.205	-0.206	-0.209	-0.210	-0.211	-0.212	-0.212	-0.212	-0.212	-0.211	-0.210	-0.209	
