# Supplementary material for: Motion onset VEPs can see through the blur
Source: Sci Rep. 2024 Sep 12;14:21296. doi: 10.1038/s41598-024-72483-z (PMC11393312; doi:10.1038/s41598-024-72483-z)
Supplement: Supplementary file 3 — Supplementary Information 3. [file 41598_2024_72483_MOESM3_ESM.zip › VEP_raw_data/source_data/SourceBlurVEP-S008_VEP_2023-04-05_14-58-47.txt]

0.000	0.000	99999.999	6250.000	50.000	-2193.000	-2061.000	6248.000	7.000	100.000	5.000	2.000	1.000	1.000	0.000	0.000	0.000	0.000	0.000	0.000	0.000	0.000	0.000	0.000	0.000	0.000	0.000	-0.112	-0.109	-0.105	-0.101	-0.098	-0.092	-0.088	-0.082	-0.076	-0.071	-0.065	-0.060	-0.054	-0.048	-0.041	-0.035	-0.029	-0.022	-0.016	-0.009	-0.002	0.005	0.012	0.019	0.026	0.032	0.039	0.045	0.051	0.058	0.064	0.070	0.076	0.082	0.088	0.094	0.099	0.104	0.109	0.114	0.119	0.122	0.126	0.131	0.135	0.138	0.140	0.142	0.145	0.148	0.149	0.150	0.150	0.152	0.151	0.151	0.150	0.149	0.146	0.145	0.142	0.138	0.135	0.130	0.125	0.118	0.112	0.105	0.098	0.090	0.080	0.071	0.060	0.050	0.039	0.026	0.014	0.001	-0.012	-0.028	-0.041	-0.056	-0.072	-0.088	-0.104	-0.121	-0.139	-0.156	-0.174	-0.192	-0.210	-0.229	-0.248	-0.266	-0.286	-0.305	-0.324	-0.344	-0.362	-0.381	-0.401	-0.420	-0.439	-0.459	-0.476	-0.495	-0.512	-0.531	-0.549	-0.566	-0.582	-0.601	-0.616	-0.632	-0.650	-0.665	-0.680	-0.695	-0.710	-0.725	-0.740	-0.754	-0.769	-0.781	-0.795	-0.809	-0.822	-0.834	-0.848	-0.861	-0.872	-0.886	-0.899	-0.911	-0.925	-0.938	-0.950	-0.964	-0.975	-0.989	-1.002	-1.016	-1.030	-1.044	-1.058	-1.071	-1.085	-1.100	-1.115	-1.129	-1.145	-1.160	-1.175	-1.191	-1.208	-1.224	-1.240	-1.255	-1.271	-1.288	-1.304	-1.320	-1.336	-1.352	-1.369	-1.385	-1.401	-1.416	-1.431	-1.448	-1.461	-1.478	-1.491	-1.506	-1.519	-1.532	-1.545	-1.556	-1.569	-1.580	-1.591	-1.601	-1.611	-1.620	-1.629	-1.636	-1.644	-1.650	-1.656	-1.660	-1.665	-1.668	-1.671	-1.672	-1.672	-1.674	-1.674	-1.672	-1.670	-1.668	-1.664	-1.659	-1.655	-1.649	-1.642	-1.635	-1.628	-1.619	-1.610	-1.600	-1.590	-1.579	-1.566	-1.555	-1.542	-1.530	-1.515	-1.501	-1.488	-1.471	-1.456	-1.440	-1.424	-1.408	-1.391	-1.375	-1.356	-1.340	-1.321	-1.305	-1.288	-1.269	-1.251	-1.232	-1.215	-1.196	-1.179	-1.160	-1.142	-1.125	-1.106	-1.089	-1.070	-1.054	-1.036	-1.019	-1.001	-0.984	-0.968	-0.951	-0.935	-0.919	-0.904	-0.888	-0.872	-0.856	-0.842	-0.826	-0.812	-0.798	-0.784	-0.769	-0.755	-0.741	-0.726	-0.714	-0.700	-0.686	-0.674	-0.660	-0.648	-0.634	-0.622	-0.609	-0.596	-0.584	-0.571	-0.560	-0.548	-0.535	-0.522	-0.510	-0.498	-0.486	-0.474	-0.461	-0.449	-0.438	-0.424	-0.411	-0.400	-0.386	-0.374	-0.362	-0.349	-0.338	-0.325	-0.311	-0.299	-0.286	-0.272	-0.260	-0.248	-0.234	-0.221	-0.209	-0.195	-0.182	-0.169	-0.156	-0.141	-0.128	-0.115	-0.101	-0.088	-0.074	-0.060	-0.046	-0.034	-0.018	-0.005	0.010	0.024	0.039	0.052	0.066	0.082	0.096	0.111	0.126	0.141	0.156	0.171	0.186	0.202	0.218	0.234	0.250	0.266	0.281	0.296	0.312	0.329	0.344	0.360	0.376	0.392	0.409	0.424	0.441	0.458	0.472	0.489	0.506	0.521	0.536	0.552	0.568	0.582	0.599	0.614	0.628	0.642	0.658	0.671	0.685	0.698	0.711	0.724	0.736	0.749	0.759	0.771	0.781	0.791	0.801	0.810	0.819	0.828	0.834	0.842	0.849	0.855	0.860	0.865	0.870	0.874	0.876	0.880	0.882	0.884	0.885	0.886	0.886	0.885	0.884	0.882	0.881	0.879	0.876	0.872	0.869	0.865	0.861	0.858	0.851	0.846	0.841	0.835	0.829	0.824	0.818	0.812	0.805	0.800	0.794	0.789	0.782	0.776	0.771	0.766	0.760	0.755	0.749	0.744	0.740	0.736	0.731	0.728	0.724	0.721	0.718	0.715	0.711	0.710	0.708	0.705	0.704	0.701	0.700	0.699	0.698	0.696	0.695	0.694	0.692	0.691	0.689	0.688	0.685	0.682	0.681	0.678	0.674	0.670	0.665	0.661	0.656	0.649	0.644	0.636	0.629	0.620	0.611	0.600	0.590	0.579	0.566	0.554	0.539	0.525	0.509	0.494	0.476	0.458	0.440	0.421	0.401	0.380	0.359	0.338	0.315	0.291	0.268	0.244	0.220	0.196	0.170	0.145	0.119	0.092	0.066	0.041	0.015	-0.012	-0.039	-0.064	-0.090	-0.118	-0.142	-0.168	-0.194	-0.219	-0.242	-0.268	-0.291	-0.315	-0.338	-0.360	-0.382	-0.404	-0.426	-0.448	-0.466	-0.488	-0.506	-0.525	-0.544	-0.562	-0.579	-0.596	-0.612	-0.628	-0.644	-0.659	-0.674	-0.686	-0.701	-0.714	-0.728	-0.740	-0.751	-0.762	-0.774	-0.785	-0.795	-0.804	-0.812	-0.822	-0.831	-0.839	-0.846	-0.854	-0.860	-0.866	-0.872	-0.876	-0.880	-0.885	-0.890	-0.892	-0.895	-0.898	-0.899	-0.900	-0.901	-0.901	-0.900	-0.900	-0.899	-0.898	-0.895	-0.891	-0.888	-0.884	-0.879	-0.875	-0.870	-0.864	-0.859	-0.852	-0.848	-0.841	-0.834	-0.828	-0.821	-0.814	-0.806	-0.800	-0.792	-0.786	-0.779	-0.771	-0.766	-0.759	-0.752	-0.746	-0.740	-0.735	-0.729	-0.725	-0.720	-0.715	-0.711	-0.706	-0.702	-0.700	-0.696	-0.694	-0.690	-0.689	-0.686	-0.684	-0.682	-0.681	-0.680	-0.678	-0.676	-0.674	-0.671	-0.669	-0.668	-0.664	-0.660	-0.658	-0.652	-0.649	-0.644	-0.638	-0.631	-0.625	-0.618	-0.609	-0.601	-0.590	-0.580	-0.570	-0.556	-0.544	-0.531	-0.516	-0.501	-0.485	-0.468	-0.449	-0.430	-0.410	-0.390	-0.368	-0.346	-0.322	-0.300	-0.275	-0.250	-0.225	-0.200	-0.174	-0.148	-0.121	-0.092	-0.065	-0.038	-0.010	0.018	0.048	0.075	0.104	0.131	0.160	0.188	0.216	0.244	0.272	0.299	0.326	0.354	0.381	0.408	0.434	0.460	0.486	0.514	0.539	0.564	0.589	0.612	0.638	0.662	0.686	0.710	0.732	0.756	0.779	0.801	0.825	0.846	0.870	0.891	0.914	0.936	0.958	0.979	1.000	1.022	1.044	1.064	1.085	1.106	1.126	1.148	1.168	1.186	1.206	1.225	1.245	1.264	1.282	1.300	1.319	1.336	1.354	1.371	1.388	1.404	1.420	1.435	1.450	1.464	1.478	1.491	1.502	1.514	1.526	1.538	1.548	1.556	1.565	1.574	1.580	1.586	1.592	1.596	1.600	1.604	1.605	1.608	1.609	1.608	1.608	1.606	1.605	1.602	1.599	1.595	1.590	1.585	1.579	1.572	1.565	1.556	1.549	1.540	1.530	1.521	1.510	1.500	1.489	1.479	1.466	1.455	1.442	1.430	1.418	1.405	1.391	1.380	1.368	1.355	1.341	1.329	1.316	1.304	1.291	1.280	1.266	1.255	1.244	1.232	1.221	1.211	1.201	1.191	1.181	1.172	1.165	1.158	1.149	1.142	1.135	1.129	1.124	1.119	1.114	1.110	1.106	1.104	1.101	1.099	1.098	1.096	1.096	1.096	1.098	1.098	1.100	1.100	1.102	1.106	1.109	1.112	1.116	1.121	1.125	1.131	1.136	1.142	1.149	1.156	1.162	1.170	1.179	1.186	1.195	1.205	1.214	1.224	1.234	1.244	1.254	1.265	1.275	1.286	1.298	1.309	1.321	1.332	1.345	1.358	1.370	1.382	1.395	1.408	1.421	1.434	1.448	1.460	1.472	1.486	1.499	1.512	1.525	1.538	1.550	1.562	1.575	1.588	1.599	1.610	1.621	1.632	1.644	1.652	1.662	1.672	1.680	1.689	1.698	1.704	1.710	1.718	1.722	1.728	1.732	1.736	1.740	1.741	1.744	1.745	1.745	1.746	1.745	1.744	1.742	1.740	1.736	1.732	1.728	1.721	1.716	1.709	1.702	1.695	1.686	1.678	1.668	1.659	1.648	1.636	1.625	1.614	1.601	1.589	1.576	1.562	1.549	1.535	1.521	1.508	1.494	1.479	1.464	1.449	1.434	1.419	1.404	1.390	1.375	1.359	1.345	1.330	1.315	1.301	1.286	1.272	1.259	1.245	1.231	1.218	1.204	1.192	1.179	1.168	1.155	1.144	1.132	1.122	1.112	1.102	1.092	1.082	1.074	1.066	1.058	1.050	1.044	1.036	1.030	1.024	1.019	1.012	1.009	1.004	1.000	0.996	0.992	0.990	0.988	0.985	0.982	0.980	0.979	0.976	0.974	0.974	0.971	0.971	0.970	0.969	0.969	0.969	0.968	0.968	0.968	0.968	0.969	0.968	0.969	0.970	0.970	0.970	0.971	0.972	0.974	0.975	0.976	0.978	0.979	0.980	0.982	0.984	0.986	0.989	0.991	0.994	0.996	1.000	1.004	1.008	1.011	1.016	1.020	1.025	1.030	1.035	1.042	1.048	1.054	1.060	1.069	1.075	1.084	1.092	1.100	1.109	1.119	1.128	1.138	1.148	1.158	1.168	1.179	1.189	1.201	1.212	1.224	1.235	1.248	1.260	1.271	1.282	1.294	1.305	1.316	1.328	1.340	1.350	1.361	1.372	1.384	1.394	1.404	1.414	1.422	1.432	1.441	1.449	1.456	1.465	1.472	1.479	1.486	1.491	1.496	1.501	1.506	1.510	1.514	1.518	1.519	1.522	1.524	1.526	1.526	1.526	1.526	1.528	1.525	1.525	1.524	1.521	1.520	1.516	1.514	1.510	1.505	1.501	1.496	1.490	1.486	1.480	1.474	1.465	1.459	1.451	1.442	1.435	1.425	1.415	1.405	1.395	1.385	1.374	1.364	1.351	1.339	1.326	1.314	1.300	1.286	1.271	1.258	1.242	1.226	1.210	1.195	1.178	1.160	1.142	1.125	1.106	1.089	1.069	1.050	1.031	1.011	0.991	0.971	0.950	0.930	0.909	0.889	0.866	0.846	0.825	0.804	0.782	0.761	0.740	0.719	0.699	0.679	0.659	0.638	0.618	0.599	0.580	0.561	0.544	0.526	0.509	0.491	0.476	0.461	0.445	0.431	0.419	0.405	0.392	0.381	0.371	0.360	0.351	0.342	0.334	0.328	0.321	0.316	0.312	0.309	0.306	0.304	0.301	0.301	0.301	0.302	0.302	0.304	0.306	0.310	0.314	0.318	0.321	0.325	0.331	0.336	0.342	0.349	0.354	0.361	0.368	0.374	0.381	0.386	0.392	0.399	0.406	0.411	0.418	0.422	0.428	0.432	0.436	0.440	0.444	0.448	0.449	0.451	0.452	0.455	0.455	0.456	0.455	0.454	0.452	0.451	0.448	0.444	0.440	0.436	0.431	0.426	0.421	0.414	0.406	0.400	0.391	0.382	0.374	0.364	0.355	0.345	0.335	0.324	0.312	0.301	0.289	0.278	0.265	0.254	0.241	0.229	0.216	0.202	0.190	0.178	0.165	0.151	0.139	0.125	0.112	0.099	0.088	0.075	0.062	0.050	0.039	0.026	0.015	0.004	-0.008	-0.019	-0.030	-0.040	-0.050	-0.060	-0.071	-0.080	-0.089	-0.099	-0.106	-0.115	-0.124	-0.131	-0.139	-0.146	-0.154	-0.160	-0.168	-0.175	-0.180	-0.186	-0.192	-0.199	-0.204	-0.209	-0.214	-0.219	-0.224	-0.228	-0.231	-0.235	-0.239	-0.244	-0.246	-0.249	-0.251	-0.255	-0.256	-0.259	-0.260	-0.261	-0.262	-0.262	-0.264	-0.264	-0.264	-0.262	-0.264	-0.262	-0.260	-0.259	-0.258	-0.255	-0.251	-0.249	-0.245	-0.241	-0.236	-0.232	-0.228	-0.222	-0.218	-0.211	-0.205	-0.198	-0.191	-0.184	-0.176	-0.169	-0.160	-0.152	-0.145	-0.135	-0.128	-0.119	-0.110	-0.099	-0.090	-0.081	-0.071	-0.061	-0.052	-0.044	-0.034	-0.024	-0.014	-0.006	0.004	0.012	0.021	0.030	0.038	0.048	0.055	0.062	0.070	0.079	0.084	0.091	0.099	0.105	0.111	0.116	0.121	0.129	0.132	0.138	0.142	0.148	0.151	0.155	0.160	0.164	0.168	0.171	0.174	0.178	0.180	0.184	0.186	0.189	0.192	0.195	0.198	0.200	0.202	0.206	0.209	0.212	0.216	0.219	0.224	0.226	0.230	0.235	0.238	0.242	0.246	0.251	0.256	0.261	0.266	0.271	0.278	0.282	0.289	0.295	0.302	0.309	0.315	0.320	0.328	0.335	0.341	0.350	0.356	0.364	0.371	0.379	0.388	0.395	0.402	0.410	0.418	0.426	0.434	0.441	0.450	0.458	0.465	0.472	0.479	0.486	0.494	0.500	0.506	0.514	0.520	0.526	0.532	0.538	0.544	0.549	0.554	0.559	0.565	0.569	0.574	0.578	0.582	0.585	0.590	0.592	0.595	0.598	0.601	0.602	0.605	0.606	0.609	0.610	0.611	0.612	0.614	0.614	0.615	0.615	0.615	0.616	0.616	0.616	0.615	0.615	0.615	0.614	0.614	0.614	0.614	0.614	0.612	0.611	0.612	0.611	0.611	0.610	0.610	0.610	0.609	0.609	0.609	0.608	0.608	0.608	0.606	0.608	0.606	0.606	0.606	0.605	0.606	0.604	0.604	0.604	0.602	0.601	0.600	0.599	0.598	0.595	0.592	0.590	0.588	0.584	0.581	0.576	0.571	0.566	0.560	0.555	0.548	0.540	0.531	0.524	0.514	0.504	0.494	0.482	0.469	0.458	0.442	0.429	0.412	0.396	0.380	0.362	0.344	0.324	0.304	0.284	0.262	0.239	0.216	0.192	0.168	0.141	0.116	0.090	0.062	0.035	0.006	-0.024	-0.052	-0.082	-0.112	-0.144	-0.175	-0.205	-0.238	-0.269	-0.301	-0.334	-0.365	-0.396	-0.430	-0.461	-0.494	-0.526	-0.558	-0.589	-0.620	-0.650	-0.680	-0.710	-0.738	-0.768	-0.794	-0.821	-0.848	-0.874	-0.898	-0.922	-0.945	-0.966	-0.989	-1.009	-1.029	-1.048	-1.065	-1.082	-1.098	-1.112	-1.125	-1.139	-1.151	-1.161	-1.172	-1.181	-1.189	-1.196	-1.202	-1.209	-1.215	-1.219	-1.222	-1.225	-1.229	-1.230	-1.231	-1.232	-1.234	-1.232	-1.234	-1.232	-1.232	-1.231	-1.231	-1.230	-1.230	-1.229	-1.228	-1.228	-1.226	-1.226	-1.228	-1.226	-1.228	-1.229	-1.230	-1.231	-1.232	-1.235	-1.236	-1.240	-1.242	-1.246	-1.251	-1.255	-1.259	-1.264	-1.269	-1.274	-1.280	-1.286	-1.292	-1.298	-1.304	-1.310	-1.316	-1.321	-1.328	-1.334	-1.340	-1.344	-1.350	-1.355	-1.359	-1.364	-1.368	-1.370	-1.372	-1.375	-1.376	-1.378	-1.378	-1.379	-1.378	-1.376	-1.375	-1.372	-1.370	-1.368	-1.364	-1.359	-1.354	-1.348	-1.342	-1.335	-1.328	-1.320	-1.312	-1.302	-1.294	-1.284	-1.274	-1.265	-1.254	-1.242	-1.232	-1.221	-1.211	-1.199	-1.188	-1.176	-1.165	-1.154	-1.141	-1.131	-1.119	-1.108	-1.096	-1.086	-1.075	-1.064	-1.054	-1.042	-1.032	-1.021	-1.011	-1.001	-0.992	-0.982	-0.974	-0.965	-0.955	-0.948	-0.939	-0.931	-0.922	-0.915	-0.908	-0.900	-0.892	-0.885	-0.878	-0.871	-0.864	-0.858	-0.850	-0.844	-0.836	-0.830	-0.822	-0.815	-0.809	-0.802	-0.795	-0.789	-0.781	-0.775	-0.769	-0.761	-0.754	-0.748	-0.740	-0.732	-0.726	-0.718	-0.710	-0.704	-0.695	-0.688	-0.680	-0.672	-0.665	-0.656	-0.649	-0.641	-0.634	-0.625	-0.619	-0.610	-0.602	-0.592	-0.585	-0.578	-0.569	-0.560	-0.552	-0.545	-0.535	-0.528	-0.519	-0.511	-0.502	-0.494	-0.485	-0.476	-0.468	-0.459	-0.449	-0.441	-0.431	-0.422	-0.414	-0.404	-0.394	-0.385	-0.376	-0.366	-0.356	-0.348	-0.338	-0.326	-0.316	-0.305	-0.295	-0.285	-0.275	-0.264	-0.252	-0.242	-0.231	-0.221	-0.209	-0.199	-0.186	-0.175	-0.162	-0.151	-0.140	-0.129	-0.116	-0.104	-0.092	-0.080	-0.068	-0.056	-0.044	-0.032	-0.019	-0.008	0.004	0.016	0.028	0.038	0.050	0.060	0.071	0.082	0.092	0.101	0.111	0.121	0.130	0.139	0.148	0.156	0.164	0.171	0.179	0.185	0.191	0.199	0.204	0.210	0.215	0.219	0.224	0.228	0.231	0.234	0.238	0.239	0.240	0.244	0.245	0.246	0.248	0.249	0.250	0.250	0.250	0.251	0.252	0.251	0.251	0.252	0.251	0.252	0.252	0.254	0.254	0.254	0.254	0.255	0.255	0.256	0.258	0.258	0.260	0.262	0.264	0.266	0.269	0.271	0.275	0.278	0.280	0.284	0.288	0.291	0.295	0.299	0.302	0.306	0.311	0.315	0.320	0.324	0.328	0.332	0.336	0.340	0.344	0.349	0.352	0.355	0.359	0.361	0.364	0.365	0.369	0.370	0.370	0.371	0.371	0.370	0.370	0.369	0.368	0.365	0.361	0.359	0.355	0.350	0.346	0.340	0.334	0.326	0.320	0.311	0.302	0.294	0.284	0.274	0.262	0.251	0.240	0.228	0.215	0.201	0.188	0.174	0.158	0.142	0.126	0.110	0.094	0.078	0.060	0.044	0.025	0.008	-0.011	-0.028	-0.046	-0.066	-0.084	-0.102	-0.121	-0.139	-0.158	-0.176	-0.194	-0.211	-0.230	-0.246	-0.262	-0.279	-0.295	-0.310	-0.325	-0.341	-0.354	-0.368	-0.379	-0.391	-0.402	-0.411	-0.421	-0.430	-0.438	-0.444	-0.450	-0.455	-0.460	-0.462	-0.465	-0.465	-0.465	-0.465	-0.462	-0.460	-0.456	-0.451	-0.445	-0.438	-0.430	-0.421	-0.411	-0.401	-0.389	-0.375	-0.361	-0.348	-0.331	-0.315	-0.298	-0.280	-0.262	-0.242	-0.221	-0.201	-0.180	-0.158	-0.134	-0.111	-0.088	-0.064	-0.039	-0.014	0.012	0.039	0.065	0.091	0.119	0.145	0.174	0.200	0.228	0.255	0.284	0.311	0.339	0.366	0.395	0.422	0.449	0.478	0.505	0.532	0.559	0.586	0.611	0.638	0.664	0.689	0.714	0.738	0.761	0.785	0.808	0.831	0.852	0.874	0.894	0.915	0.934	0.954	0.972	0.990	1.008	1.024	1.039	1.056	1.069	1.084	1.098	1.110	1.121	1.132	1.144	1.154	1.162	1.172	1.180	1.188	1.194	1.200	1.206	1.210	1.215	1.220	1.222	1.226	1.229	1.230	1.232	1.234	1.235	1.236	1.235	1.235	1.235	1.235	1.234	1.232	1.231	1.231	1.230	1.229	1.226	1.225	1.224	1.222	1.222	1.220	1.219	1.219	1.218	1.218	1.216	1.218	1.216	1.218	1.216	1.219	1.219	1.221	1.222	1.225	1.229	1.231	1.235	1.239	1.242	1.248	1.251	1.258	1.264	1.270	1.276	1.282	1.290	1.298	1.305	1.314	1.322	1.331	1.341	1.350	1.359	1.369	1.378	1.389	1.399	1.409	1.419	1.430	1.439	1.449	1.459	1.470	1.479	1.488	1.498	1.506	1.515	1.524	1.531	1.539	1.546	1.554	1.560	1.565	1.570	1.575	1.579	1.582	1.586	1.589	1.591	1.592	1.594	1.594	1.592	1.591	1.589	1.588	1.584	1.581	1.578	1.572	1.568	1.562	1.556	1.550	1.542	1.536	1.530	1.522	1.514	1.506	1.498	1.490	1.481	1.474	1.464	1.456	1.448	1.439	1.430	1.421	1.414	1.406	1.398	1.390	1.382	1.375	1.368	1.360	1.352	1.346	1.339	1.332	1.326	1.320	1.314	1.308	1.302	1.296	1.291	1.286	1.280	1.275	1.269	1.262	1.258	1.251	1.246	1.240	1.234	1.229	1.221	1.215	1.208	1.200	1.191	1.184	1.175	1.165	1.156	1.146	1.135	1.124	1.114	1.101	1.089	1.075	1.062	1.048	1.034	1.019	1.004	0.988	0.971	0.954	0.936	0.919	0.900	0.881	0.864	0.844	0.824	0.802	0.784	0.762	0.742	0.720	0.700	0.678	0.658	0.636	0.614	0.594	0.572	0.551	0.531	0.511	0.490	0.470	0.451	0.431	0.412	0.394	0.376	0.359	0.341	0.325	0.310	0.295	0.280	0.266	0.252	0.240	0.229	0.218	0.208	0.198	0.188	0.180	0.172	0.166	0.160	0.154	0.149	0.145	0.141	0.138	0.135	0.134	0.132	0.132	0.132	0.132	0.132	0.134	0.135	0.136	0.139	0.141	0.142	0.145	0.148	0.150	0.154	0.156	0.159	0.161	0.164	0.166	0.169	0.170	0.172	0.174	0.176	0.176	0.178	0.179	0.178	0.178	0.179	0.178	0.176	0.175	0.172	0.171	0.169	0.166	0.164	0.160	0.158	0.152	0.148	0.144	0.140	0.134	0.130	0.125	0.119	0.114	0.109	0.104	0.098	0.091	0.086	0.081	0.076	0.070	0.065	0.059	0.054	0.049	0.045	0.040	0.035	0.030	0.026	0.021	0.019	0.015	0.011	0.009	0.006	0.002	0.000	-0.001	-0.004	-0.006	-0.008	-0.009	-0.011	-0.012	-0.015	-0.016	-0.018	-0.019	-0.021	-0.024	-0.025	-0.028	-0.030	-0.032	-0.034	-0.038	-0.041	-0.045	-0.049	-0.052	-0.056	-0.061	-0.065	-0.071	-0.076	-0.084	-0.090	-0.096	-0.104	-0.111	-0.119	-0.126	-0.135	-0.144	-0.151	-0.161	-0.170	-0.179	-0.189	-0.198	-0.208	-0.216	-0.226	-0.235	-0.245	-0.255	-0.264	-0.272	-0.281	-0.291	-0.299	-0.308	-0.315	-0.324	-0.330	-0.336	-0.344	-0.350	-0.356	-0.361	-0.368	-0.371	-0.378	-0.381	-0.385	-0.389	-0.392	-0.396	-0.399	-0.402	-0.405	-0.408	-0.410	-0.412	-0.416	-0.419	-0.421	-0.425	-0.429	-0.431	-0.436	-0.440	-0.445	-0.450	-0.455	-0.462	-0.468	-0.475	-0.482	-0.491	-0.501	-0.510	-0.520	-0.531	-0.542	-0.556	-0.569	-0.582	-0.596	-0.612	-0.628	-0.645	-0.661	-0.680	-0.698	-0.718	-0.736	-0.756	-0.778	-0.799	-0.819	-0.840	-0.862	-0.884	-0.906	-0.928	-0.950	-0.971	-0.994	-1.015	-1.036	-1.058	-1.079	-1.099	-1.119	-1.139	-1.158	-1.176	-1.194	-1.212	-1.229	-1.245	-1.260	-1.274	-1.289	-1.301	-1.314	-1.326	-1.336	-1.346	-1.355	-1.362	-1.371	-1.378	-1.384	-1.389	-1.394	-1.396	-1.399	-1.401	-1.404	-1.404	-1.405	-1.405	-1.402	-1.401	-1.399	-1.396	-1.394	-1.391	-1.386	-1.382	-1.378	-1.372	-1.368	-1.361	-1.356	-1.350	-1.342	-1.336	-1.329	-1.322	-1.315	-1.308	-1.300	-1.292	-1.284	-1.276	-1.268	-1.259	-1.251	-1.242	-1.235	-1.225	-1.218	-1.208	-1.200	-1.191	-1.181	-1.172	-1.165	-1.158	-1.148	-1.139	-1.131	-1.124	-1.118	-1.110	-1.102	-1.096	-1.090	-1.084	-1.078	-1.071	-1.066	-1.061	-1.058	-1.054	-1.050	-1.046	-1.044	-1.041	-1.039	-1.038	-1.036	-1.036	-1.035	-1.035	-1.035	-1.035	-1.036	-1.038	-1.038	-1.040	-1.041	-1.044	-1.044	-1.046	-1.048	-1.050	-1.051	-1.052	-1.052	-1.055	-1.055	-1.055	-1.055	-1.054	-1.052	-1.051	-1.049	-1.045	-1.041	-1.038	-1.031	-1.025	-1.019	-1.010	-1.001	-0.991	-0.981	-0.970	-0.958	-0.944	-0.929	-0.914	-0.899	-0.882	-0.864	-0.848	-0.828	-0.808	-0.789	-0.768	-0.746	-0.725	-0.704	-0.681	-0.659	-0.636	-0.614	-0.591	-0.569	-0.546	-0.522	-0.500	-0.478	-0.455	-0.434	-0.412	-0.392	-0.371	-0.352	-0.332	-0.315	-0.296	-0.280	-0.264	-0.250	-0.235	-0.221	-0.209	-0.196	-0.185	-0.176	-0.166	-0.159	-0.150	-0.142	-0.138	-0.132	-0.126	-0.122	-0.119	-0.115	-0.112	-0.111	-0.110	-0.108	-0.106	-0.105	-0.105	-0.105	-0.102	-0.104	-0.102	-0.102	-0.101	-0.100	-0.099	-0.098	-0.095	-0.094	-0.091	-0.088	-0.085	-0.081	-0.076	-0.072	-0.066	-0.060	-0.054	-0.045	-0.038	-0.029	-0.020	-0.009	0.001	0.012	0.024	0.036	0.050	0.064	0.078	0.092	0.108	0.122	0.139	0.155	0.171	0.188	0.204	0.221	0.239	0.256	0.274	0.291	0.309	0.325	0.344	0.360	0.378	0.394	0.410	0.426	0.441	0.456	0.471	0.485	0.499	0.511	0.524	0.535	0.546	0.555	0.566	0.574	0.581	0.588	0.594	0.598	0.601	0.604	0.606	0.606	0.606	0.604	0.602	0.599	0.594	0.588	0.581	0.571	0.564	0.552	0.541	0.529	0.516	0.500	0.485	0.470	0.452	0.434	0.415	0.395	0.375	0.354	0.331	0.309	0.286	0.262	0.240	0.215	0.190	0.165	0.140	0.115	0.089	0.064	0.038	0.012	-0.014	-0.039	-0.064	-0.090	-0.114	-0.138	-0.161	-0.184	-0.208	-0.230	-0.250	-0.271	-0.291	-0.310	-0.328	-0.345	-0.361	-0.376	-0.390	-0.402	-0.414	-0.425	-0.434	-0.441	-0.449	-0.455	-0.459	-0.462	-0.465	-0.466	-0.466	-0.464	-0.461	-0.459	-0.452	-0.448	-0.440	-0.431	-0.422	-0.412	-0.401	-0.389	-0.375	-0.361	-0.346	-0.331	-0.316	-0.299	-0.282	-0.265	-0.246	-0.229	-0.210	-0.191	-0.174	-0.155	-0.136	-0.119	-0.101	-0.084	-0.066	-0.050	-0.034	-0.019	-0.005	0.009	0.021	0.034	0.045	0.055	0.065	0.071	0.079	0.084	0.089	0.091	0.092	0.092	0.092	0.090	0.086	0.081	0.075	0.068	0.059	0.048	0.036	0.024	0.009	-0.006	-0.024	-0.040	-0.060	-0.079	-0.100	-0.121	-0.144	-0.168	-0.190	-0.215	-0.240	-0.265	-0.291	-0.318	-0.344	-0.372	-0.399	-0.428	-0.454	-0.482	-0.510	-0.539	-0.565	-0.594	-0.621	-0.649	-0.676	-0.702	-0.729	-0.756	-0.781	-0.808	-0.834	-0.859	-0.884	-0.909	-0.934	-0.959	-0.982	-1.006	-1.029	-1.054	-1.076	-1.100	-1.122	-1.145	-1.169	-1.191	-1.215	-1.238	-1.261	-1.284	-1.309	-1.332	-1.355	-1.380	-1.404	-1.429	-1.454	-1.479	-1.505	-1.532	-1.559	-1.586	-1.614	-1.641	-1.671	-1.700	-1.731	-1.760	-1.792	-1.824	-1.855	-1.888	-1.922	-1.956	-1.990	-2.025	-2.061	-2.096	-2.132	-2.169	-2.206	-2.244	-2.281	-2.319	-2.358	-2.395	-2.432	-2.471	-2.510	-2.548	-2.585	-2.624	-2.661	-2.699	-2.735	-2.772	-2.809	-2.845	-2.881	-2.916	-2.950	-2.984	-3.016	-3.048	-3.079	-3.109	-3.139	-3.166	-3.194	-3.220	-3.244	-3.268	-3.290	-3.311	-3.330	-3.349	-3.365	-3.381	-3.395	-3.408	-3.419	-3.429	-3.436	-3.442	-3.449	-3.452	-3.454	-3.455	-3.455	-3.452	-3.449	-3.445	-3.439	-3.430	-3.422	-3.411	-3.400	-3.386	-3.374	-3.358	-3.341	-3.324	-3.306	-3.288	-3.268	-3.246	-3.225	-3.201	-3.178	-3.154	-3.130	-3.105	-3.079	-3.052	-3.025	-2.998	-2.970	-2.941	-2.912	-2.885	-2.855	-2.826	-2.796	-2.766	-2.736	-2.706	-2.676	-2.645	-2.615	-2.584	-2.554	-2.522	-2.492	-2.461	-2.431	-2.400	-2.370	-2.340	-2.309	-2.278	-2.248	-2.218	-2.188	-2.158	-2.128	-2.099	-2.069	-2.040	-2.011	-1.981	-1.952	-1.924	-1.895	-1.869	-1.840	-1.812	-1.786	-1.760	-1.732	-1.708	-1.681	-1.658	-1.631	-1.606	-1.582	-1.560	-1.536	-1.515	-1.491	-1.470	-1.449	-1.430	-1.409	-1.390	-1.371	-1.354	-1.335	-1.319	-1.301	-1.285	-1.270	-1.256	-1.241	-1.228	-1.215	-1.202	-1.190	-1.179	-1.170	-1.159	-1.150	-1.140	-1.131	-1.124	-1.115	-1.110	-1.102	-1.096	-1.091	-1.085	-1.080	-1.076	-1.072	-1.069	-1.065	-1.062	-1.060	-1.056	-1.055	-1.052	-1.051	-1.050	-1.050	-1.049	-1.049	-1.049	-1.050	-1.050	-1.051	-1.052	-1.054	-1.055	-1.058	-1.060	-1.061	-1.065	-1.069	-1.071	-1.075	-1.079	-1.082	-1.088	-1.090	-1.096	-1.101	-1.106	-1.110	-1.118	-1.122	-1.128	-1.135	-1.141	-1.148	-1.155	-1.160	-1.168	-1.175	-1.181	-1.190	-1.196	-1.204	-1.212	-1.219	-1.226	-1.234	-1.241	-1.249	-1.255	-1.262	-1.270	-1.276	-1.284	-1.290	-1.296	-1.302	-1.308	-1.312	-1.319	-1.324	-1.328	-1.332	-1.336	-1.339	-1.342	-1.346	-1.348	-1.350	-1.350	-1.351	-1.351	-1.351	-1.350	-1.349	-1.348	-1.345	-1.341	-1.339	-1.335	-1.330	-1.325	-1.320	-1.314	-1.308	-1.300	-1.292	-1.284	-1.276	-1.266	-1.256	-1.246	-1.235	-1.224	-1.211	-1.199	-1.186	-1.174	-1.159	-1.144	-1.130	-1.115	-1.099	-1.084	-1.066	-1.050	-1.031	-1.014	-0.995	-0.976	-0.958	-0.938	-0.916	-0.898	-0.876	-0.855	-0.834	-0.811	-0.790	-0.768	-0.745	-0.721	-0.699	-0.674	-0.650	-0.626	-0.602	-0.578	-0.552	-0.528	-0.504	-0.478	-0.452	-0.428	-0.404	-0.378	-0.352	-0.328	-0.302	-0.278	-0.252	-0.229	-0.204	-0.181	-0.158	-0.135	-0.111	-0.090	-0.068	-0.046	-0.026	-0.006	0.014	0.032	0.050	0.069	0.086	0.101	0.118	0.132	0.146	0.160	0.171	0.182	0.194	0.202	0.212	0.220	0.226	0.232	0.238	0.242	0.246	0.249	0.251	0.251	0.252	0.251	0.250	0.249	0.246	0.242	0.239	0.235	0.230	0.225	0.218	0.212	0.205	0.198	0.190	0.182	0.174	0.165	0.156	0.148	0.138	0.129	0.119	0.109	0.099	0.089	0.079	0.070	0.060	0.049	0.039	0.029	0.018	0.008	-0.002	-0.014	-0.024	-0.034	-0.045	-0.055	-0.066	-0.078	-0.089	-0.100	-0.111	-0.122	-0.135	-0.146	-0.159	-0.171	-0.184	-0.198	-0.210	-0.224	-0.238	-0.250	-0.265	-0.280	-0.294	-0.309	-0.324	-0.339	-0.355	-0.371	-0.386	-0.404	-0.420	-0.436	-0.452	-0.470	-0.486	-0.504	-0.521	-0.539	-0.555	-0.572	-0.590	-0.608	-0.624	-0.641	-0.658	-0.674	-0.690	-0.706	-0.721	-0.738	-0.751	-0.766	-0.780	-0.794	-0.806	-0.820	-0.832	-0.844	-0.856	-0.866	-0.876	-0.888	-0.898	-0.906	-0.914	-0.922	-0.930	-0.936	-0.942	-0.949	-0.954	-0.959	-0.962	-0.968	-0.970	-0.972	-0.976	-0.978	-0.979	-0.979	-0.980	-0.980	-0.980	-0.979	-0.979	-0.978	-0.975	-0.974	-0.970	-0.969	-0.965	-0.961	-0.958	-0.954	-0.950	-0.945	-0.941	-0.935	-0.929	-0.924	-0.918	-0.911	-0.904	-0.898	-0.890	-0.882	-0.874	-0.866	-0.859	-0.849	-0.840	-0.831	-0.822	-0.812	-0.804	-0.792	-0.782	-0.772	-0.764	-0.752	-0.742	-0.731	-0.720	-0.710	-0.700	-0.689	-0.678	-0.666	-0.656	-0.645	-0.634	-0.624	-0.614	-0.604	-0.592	-0.582	-0.571	-0.561	-0.551	-0.541	-0.532	-0.521	-0.512	-0.504	-0.494	-0.484	-0.475	-0.466	-0.458	-0.448	-0.440	-0.430	-0.421	-0.412	-0.404	-0.394	-0.385	-0.375	-0.366	-0.358	-0.348	-0.339	-0.329	-0.319	-0.309	-0.300	-0.290	-0.280	-0.270	-0.259	-0.249	-0.239	-0.226	-0.216	-0.206	-0.195	-0.185	-0.174	-0.164	-0.152	-0.142	-0.132	-0.122	-0.112	-0.102	-0.094	-0.084	-0.076	-0.068	-0.060	-0.054	-0.048	-0.041	-0.036	-0.032	-0.029	-0.025	-0.024	-0.022	-0.022	-0.024	-0.025	-0.028	-0.031	-0.038	-0.042	-0.050	-0.058	-0.066	-0.076	-0.088	-0.100	-0.112	-0.128	-0.142	-0.158	-0.175	-0.194	-0.212	-0.231	-0.252	-0.274	-0.296	-0.320	-0.342	-0.368	-0.392	-0.418	-0.444	-0.471	-0.498	-0.525	-0.552	-0.580	-0.609	-0.636	-0.665	-0.692	-0.721	-0.750	-0.779	-0.806	-0.835	-0.862	-0.889	-0.916	-0.944	-0.971	-0.996	-1.024	-1.049	-1.072	-1.096	-1.121	-1.144	-1.166	-1.188	-1.210	-1.230	-1.249	-1.269	-1.286	-1.304	-1.320	-1.336	-1.351	-1.365	-1.376	-1.389	-1.400	-1.410	-1.419	-1.428	-1.434	-1.440	-1.445	-1.449	-1.451	-1.452	-1.454	-1.454	-1.451	-1.450	-1.446	-1.441	-1.436	-1.429	-1.420	-1.412	-1.401	-1.391	-1.379	-1.366	-1.351	-1.336	-1.320	-1.302	-1.284	-1.265	-1.245	-1.224	-1.202	-1.179	-1.155	-1.131	-1.105	-1.080	-1.054	-1.026	-0.999	-0.970	-0.940	-0.911	-0.881	-0.850	-0.819	-0.788	-0.755	-0.724	-0.691	-0.659	-0.625	-0.591	-0.558	-0.524	-0.490	-0.455	-0.421	-0.386	-0.352	-0.319	-0.284	-0.250	-0.215	-0.181	-0.146	-0.114	-0.079	-0.046	-0.011	0.022	0.055	0.088	0.121	0.152	0.185	0.218	0.249	0.281	0.311	0.342	0.372	0.402	0.432	0.461	0.491	0.519	0.546	0.575	0.602	0.629	0.656	0.682	0.709	0.734	0.759	0.782	0.808	0.830	0.852	0.875	0.898	0.919	0.940	0.960	0.981	1.000	1.020	1.038	1.056	1.074	1.090	1.106	1.122	1.138	1.152	1.166	1.181	1.194	1.206	1.216	1.229	1.239	1.249	1.258	1.266	1.274	1.281	1.288	1.292	1.296	1.301	1.304	1.308	1.308	1.310	1.310	1.309	1.308	1.305	1.302	1.298	1.294	1.288	1.281	1.274	1.265	1.258	1.246	1.236	1.225	1.212	1.199	1.185	1.170	1.154	1.138	1.120	1.102	1.084	1.065	1.045	1.024	1.002	0.981	0.959	0.935	0.911	0.888	0.862	0.836	0.811	0.784	0.758	0.730	0.702	0.674	0.645	0.616	0.589	0.558	0.529	0.499	0.468	0.436	0.405	0.374	0.342	0.311	0.279	0.246	0.215	0.181	0.149	0.116	0.082	0.049	0.016	-0.018	-0.051	-0.085	-0.119	-0.152	-0.186	-0.220	-0.254	-0.288	-0.321	-0.355	-0.386	-0.421	-0.454	-0.486	-0.519	-0.550	-0.581	-0.612	-0.644	-0.675	-0.705	-0.735	-0.764	-0.792	-0.820	-0.849	-0.875	-0.901	-0.925	-0.950	-0.972	-0.995	-1.019	-1.039	-1.059	-1.078	-1.096	-1.114	-1.129	-1.144	-1.159	-1.171	-1.184	-1.195	-1.204	-1.212	-1.221	-1.228	-1.232	-1.238	-1.241	-1.242	-1.245	-1.245	-1.244	-1.242	-1.240	-1.236	-1.232	-1.226	-1.221	-1.215	-1.206	-1.198	-1.189	-1.180	-1.170	-1.159	-1.149	-1.136	-1.125	-1.111	-1.099	-1.086	-1.072	-1.059	-1.045	-1.031	-1.018	-1.004	-0.989	-0.975	-0.962	-0.949	-0.936	-0.922	-0.909	-0.896	-0.884	-0.872	-0.861	-0.851	-0.840	-0.829	-0.820	-0.811	-0.801	-0.792	-0.785	-0.778	-0.770	-0.764	-0.759	-0.752	-0.749	-0.745	-0.740	-0.736	-0.732	-0.730	-0.728	-0.726	-0.724	-0.722	-0.720	-0.720	-0.719	-0.718	-0.716	-0.715	-0.714	-0.714	-0.711	-0.711	-0.709	-0.708	-0.705	-0.705	-0.701	-0.699	-0.695	-0.692	-0.688	-0.682	-0.679	-0.674	-0.668	-0.660	-0.652	-0.646	-0.638	-0.629	-0.620	-0.610	-0.600	-0.589	-0.576	-0.565	-0.554	-0.541	-0.528	-0.515	-0.501	-0.488	-0.474	-0.460	-0.446	-0.431	-0.418	-0.404	-0.391	-0.378	-0.364	-0.352	-0.339	-0.328	-0.316	-0.306	-0.296	-0.288	-0.280	-0.272	-0.266	-0.261	-0.256	-0.252	-0.251	-0.251	-0.252	-0.254	-0.256	-0.261	-0.268	-0.274	-0.282	-0.292	-0.304	-0.315	-0.329	-0.345	-0.360	-0.378	-0.398	-0.418	-0.438	-0.460	-0.484	-0.507	-0.532	-0.559	-0.586	-0.615	-0.642	-0.671	-0.701	-0.731	-0.762	-0.792	-0.825	-0.856	-0.888	-0.919	-0.950	-0.982	-1.014	-1.044	-1.074	-1.104	-1.134	-1.162	-1.191	-1.219	-1.246	-1.271	-1.296	-1.320	-1.342	-1.365	-1.385	-1.405	-1.424	-1.440	-1.456	-1.471	-1.484	-1.496	-1.508	-1.516	-1.524	-1.530	-1.535	-1.538	-1.540	-1.540	-1.539	-1.538	-1.534	-1.529	-1.522	-1.514	-1.504	-1.495	-1.482	-1.470	-1.456	-1.441	-1.425	-1.408	-1.390	-1.371	-1.351	-1.330	-1.308	-1.285	-1.262	-1.238	-1.214	-1.189	-1.162	-1.136	-1.109	-1.081	-1.054	-1.025	-0.998	-0.969	-0.939	-0.910	-0.880	-0.851	-0.821	-0.791	-0.761	-0.732	-0.702	-0.672	-0.642	-0.614	-0.585	-0.555	-0.526	-0.498	-0.470	-0.442	-0.414	-0.386	-0.360	-0.331	-0.305	-0.279	-0.252	-0.226	-0.200	-0.175	-0.151	-0.125	-0.101	-0.078	-0.055	-0.032	-0.010	0.014	0.035	0.056	0.078	0.099	0.119	0.139	0.159	0.179	0.198	0.216	0.236	0.252	0.271	0.289	0.306	0.322	0.339	0.356	0.372	0.388	0.402	0.418	0.432	0.446	0.460	0.474	0.488	0.500	0.512	0.524	0.535	0.548	0.558	0.566	0.576	0.586	0.595	0.602	0.610	0.618	0.624	0.630	0.634	0.640	0.644	0.648	0.650	0.652	0.654	0.654	0.654	0.654	0.652	0.649	0.646	0.642	0.638	0.632	0.626	0.620	0.611	0.604	0.594	0.584	0.574	0.562	0.550	0.538	0.524	0.511	0.496	0.480	0.465	0.448	0.431	0.414	0.395	0.378	0.358	0.338	0.318	0.298	0.278	0.256	0.234	0.212	0.190	0.169	0.145	0.122	0.100	0.078	0.054	0.031	0.009	-0.015	-0.038	-0.061	-0.084	-0.108	-0.130	-0.154	-0.178	-0.200	-0.222	-0.245	-0.268	-0.290	-0.312	-0.335	-0.356	-0.379	-0.400	-0.421	-0.444	-0.465	-0.485	-0.507	-0.528	-0.548	-0.569	-0.588	-0.609	-0.628	-0.648	-0.666	-0.685	-0.705	-0.722	-0.741	-0.760	-0.779	-0.796	-0.814	-0.831	-0.849	-0.865	-0.881	-0.898	-0.914	-0.929	-0.944	-0.958	-0.972	-0.985	-0.999	-1.011	-1.024	-1.035	-1.045	-1.055	-1.064	-1.072	-1.080	-1.086	-1.092	-1.098	-1.102	-1.105	-1.108	-1.109	-1.110	-1.109	-1.106	-1.104	-1.100	-1.096	-1.090	-1.082	-1.074	-1.065	-1.054	-1.042	-1.030	-1.016	-1.002	-0.986	-0.969	-0.951	-0.932	-0.912	-0.892	-0.871	-0.850	-0.828	-0.805	-0.780	-0.756	-0.732	-0.706	-0.681	-0.655	-0.630	-0.604	-0.579	-0.552	-0.528	-0.501	-0.476	-0.452	-0.428	-0.402	-0.379	-0.355	-0.332	-0.311	-0.290	-0.269	-0.250	-0.231	-0.214	-0.198	-0.181	-0.166	-0.152	-0.139	-0.128	-0.116	-0.106	-0.099	-0.090	-0.084	-0.078	-0.072	-0.069	-0.065	-0.064	-0.062	-0.061	-0.061	-0.061	-0.062	-0.064	-0.066	-0.069	-0.072	-0.076	-0.080	-0.084	-0.088	-0.092	-0.095	-0.100	-0.104	-0.108	-0.112	-0.116	-0.119	-0.121	-0.125	-0.128	-0.129	-0.130	-0.130	-0.131	-0.131	-0.131	-0.129	-0.126	-0.125	-0.121	-0.118	-0.114	-0.109	-0.104	-0.098	-0.091	-0.084	-0.076	-0.069	-0.059	-0.051	-0.041	-0.031	-0.021	-0.011	0.000	0.011	0.021	0.032	0.044	0.055	0.066	0.079	0.089	0.100	0.111	0.121	0.131	0.141	0.151	0.160	0.169	0.178	0.185	0.192	0.198	0.204	0.209	0.212	0.215	0.218	0.219	0.220	0.220	0.219	0.216	0.214	0.210	0.205	0.199	0.192	0.185	0.176	0.166	0.155	0.144	0.131	0.119	0.105	0.090	0.075	0.059	0.041	0.024	0.006	-0.012	-0.031	-0.050	-0.070	-0.089	-0.110	-0.129	-0.150	-0.169	-0.188	-0.208	-0.226	-0.245	-0.262	-0.280	-0.298	-0.314	-0.329	-0.344	-0.356	-0.369	-0.381	-0.390	-0.400	-0.408	-0.414	-0.420	-0.424	-0.425	-0.426	-0.426	-0.424	-0.420	-0.415	-0.408	-0.399	-0.389	-0.378	-0.365	-0.350	-0.334	-0.315	-0.298	-0.276	-0.254	-0.231	-0.206	-0.182	-0.154	-0.126	-0.099	-0.069	-0.038	-0.005	0.026	0.060	0.094	0.128	0.162	0.198	0.232	0.268	0.302	0.339	0.375	0.409	0.445	0.480	0.515	0.549	0.582	0.616	0.649	0.681	0.712	0.742	0.772	0.801	0.830	0.856	0.884	0.908	0.932	0.954	0.978	0.996	1.018	1.035	1.052	1.069	1.082	1.098	1.109	1.120	1.129	1.139	1.146	1.152	1.158	1.161	1.164	1.165	1.165	1.166	1.164	1.162	1.158	1.154	1.149	1.142	1.135	1.128	1.120	1.111	1.100	1.090	1.078	1.066	1.054	1.040	1.028	1.014	0.999	0.985	0.969	0.955	0.939	0.924	0.906	0.891	0.874	0.858	0.841	0.825	0.808	0.791	0.774	0.758	0.740	0.722	0.705	0.690	0.672	0.655	0.639	0.621	0.605	0.588	0.571	0.554	0.536	0.521	0.504	0.486	0.470	0.452	0.436	0.420	0.402	0.385	0.369	0.351	0.334	0.316	0.299	0.281	0.262	0.244	0.226	0.208	0.189	0.170	0.150	0.130	0.110	0.090	0.069	0.049	0.029	0.006	-0.014	-0.036	-0.058	-0.080	-0.101	-0.122	-0.145	-0.166	-0.189	-0.210	-0.232	-0.254	-0.275	-0.298	-0.320	-0.340	-0.362	-0.382	-0.405	-0.425	-0.446	-0.465	-0.485	-0.504	-0.522	-0.540	-0.559	-0.576	-0.591	-0.609	-0.624	-0.639	-0.652	-0.666	-0.680	-0.692	-0.705	-0.716	-0.726	-0.736	-0.745	-0.754	-0.760	-0.769	-0.775	-0.779	-0.784	-0.788	-0.791	-0.794	-0.795	-0.796	-0.796	-0.796	-0.795	-0.794	-0.791	-0.789	-0.785	-0.780	-0.775	-0.769	-0.764	-0.756	-0.750	-0.741	-0.735	-0.725	-0.716	-0.708	-0.698	-0.689	-0.678	-0.668	-0.656	-0.645	-0.634	-0.622	-0.611	-0.599	-0.586	-0.575	-0.562	-0.550	-0.538	-0.526	-0.514	-0.502	-0.490	-0.479	-0.468	-0.456	-0.445	-0.435	-0.424	-0.415	-0.405	-0.395	-0.385	-0.375	-0.365	-0.358	-0.348	-0.340	-0.331	-0.322	-0.316	-0.309	-0.300	-0.294	-0.285	-0.279	-0.271	-0.264	-0.256	-0.249	-0.242	-0.236	-0.229	-0.221	-0.214	-0.206	-0.199	-0.191	-0.184	-0.175	-0.168	-0.160	-0.150	-0.141	-0.131	-0.122	-0.114	-0.104	-0.092	-0.081	-0.071	-0.060	-0.049	-0.036	-0.025	-0.014	-0.001	0.011	0.024	0.036	0.049	0.061	0.074	0.085	0.098	0.109	0.121	0.131	0.142	0.154	0.164	0.174	0.182	0.192	0.200	0.208	0.215	0.220	0.226	0.231	0.235	0.236	0.239	0.240	0.240	0.240	0.239	0.235	0.231	0.226	0.220	0.214	0.206	0.196	0.186	0.175	0.164	0.150	0.136	0.121	0.105	0.089	0.070	0.051	0.031	0.011	-0.010	-0.031	-0.055	-0.079	-0.102	-0.129	-0.154	-0.179	-0.205	-0.234	-0.260	-0.288	-0.318	-0.345	-0.374	-0.404	-0.432	-0.462	-0.492	-0.522	-0.554	-0.584	-0.614	-0.644	-0.675	-0.705	-0.735	-0.765	-0.796	-0.825	-0.855	-0.884	-0.915	-0.944	-0.972	-1.001	-1.029	-1.058	-1.085	-1.111	-1.139	-1.165	-1.190	-1.215	-1.240	-1.264	-1.288	-1.310	-1.334	-1.355	-1.376	-1.396	-1.415	-1.435	-1.452	-1.471	-1.488	-1.504	-1.519	-1.532	-1.548	-1.560	-1.571	-1.585	-1.594	-1.604	-1.614	-1.621	-1.630	-1.638	-1.642	-1.648	-1.652	-1.658	-1.660	-1.662	-1.664	-1.666	-1.666	-1.666	-1.665	-1.664	-1.662	-1.659	-1.656	-1.652	-1.649	-1.642	-1.638	-1.631	-1.625	-1.618	-1.611	-1.604	-1.594	-1.586	-1.576	-1.566	-1.556	-1.546	-1.535	-1.522	-1.512	-1.499	-1.486	-1.474	-1.461	-1.448	-1.434	-1.420	-1.406	-1.391	-1.376	-1.361	-1.346	-1.331	-1.315	-1.300	-1.284	-1.268	-1.252	-1.236	-1.220	-1.204	-1.186	-1.171	-1.154	-1.139	-1.121	-1.105	-1.090	-1.074	-1.059	-1.042	-1.028	-1.012	-0.998	-0.981	-0.969	-0.954	-0.940	-0.928	-0.914	-0.901	-0.890	-0.876	-0.865	-0.855	-0.844	-0.834	-0.824	-0.815	-0.806	-0.798	-0.789	-0.782	-0.775	-0.769	-0.761	-0.755	-0.750	-0.745	-0.740	-0.736	-0.731	-0.728	-0.725	-0.722	-0.719	-0.716	-0.715	-0.712	-0.710	-0.709	-0.708	-0.706	-0.704	-0.702	-0.702	-0.700	-0.700	-0.699	-0.699	-0.696	-0.696	-0.695	-0.694	-0.692	-0.691	-0.690	-0.688	-0.686	-0.685	-0.681	-0.680	-0.678	-0.675	-0.672	-0.670	-0.666	-0.662	-0.660	-0.658	-0.654	-0.650	-0.646	-0.642	-0.639	-0.635	-0.631	-0.629	-0.624	-0.620	-0.618	-0.614	-0.611	-0.608	-0.605	-0.602	-0.600	-0.599	-0.598	-0.596	-0.596	-0.596	-0.596	-0.596	-0.599	-0.600	-0.604	-0.605	-0.610	-0.614	-0.620	-0.625	-0.632	-0.639	-0.648	-0.658	-0.668	-0.678	-0.690	-0.701	-0.715	-0.730	-0.745	-0.761	-0.778	-0.795	-0.815	-0.832	-0.854	-0.874	-0.896	-0.919	-0.942	-0.966	-0.990	-1.015	-1.041	-1.068	-1.095	-1.121	-1.149	-1.178	-1.206	-1.235	-1.264	-1.292	-1.322	-1.351	-1.380	-1.409	-1.439	-1.468	-1.498	-1.525	-1.554	-1.582	-1.610	-1.638	-1.665	-1.690	-1.716	-1.741	-1.766	-1.790	-1.812	-1.835	-1.858	-1.879	-1.898	-1.918	-1.935	-1.951	-1.969	-1.984	-1.999	-2.011	-2.025	-2.036	-2.047	-2.056	-2.066	-2.074	-2.081	-2.086	-2.092	-2.095	-2.099	-2.100	-2.101	-2.102	-2.102	-2.100	-2.098	-2.094	-2.090	-2.086	-2.080	-2.072	-2.066	-2.058	-2.049	-2.039	-2.030	-2.019	-2.007	-1.996	-1.984	-1.970	-1.958	-1.942	-1.928	-1.914	-1.898	-1.881	-1.866	-1.849	-1.832	-1.815	-1.796	-1.779	-1.761	-1.744	-1.724	-1.705	-1.686	-1.668	-1.648	-1.629	-1.609	-1.589	-1.570	-1.550	-1.530	-1.511	-1.492	-1.474	-1.454	-1.435	-1.415	-1.396	-1.378	-1.359	-1.341	-1.322	-1.305	-1.288	-1.270	-1.254	-1.236	-1.220	-1.205	-1.190	-1.174	-1.160	-1.144	-1.131	-1.118	-1.105	-1.091	-1.079	-1.068	-1.056	-1.045	-1.035	-1.024	-1.014	-1.005	-0.995	-0.986	-0.979	-0.970	-0.962	-0.955	-0.948	-0.941	-0.935	-0.929	-0.921	-0.916	-0.910	-0.905	-0.900	-0.895	-0.890	-0.885	-0.880	-0.876	-0.870	-0.865	-0.861	-0.856	-0.851	-0.848	-0.842	-0.838	-0.831	-0.828	-0.821	-0.816	-0.810	-0.804	-0.799	-0.792	-0.786	-0.780	-0.774	-0.769	-0.761	-0.755	-0.749	-0.741	-0.735	-0.729	-0.722	-0.715	-0.709	-0.701	-0.695	-0.689	-0.682	-0.676	-0.671	-0.666	-0.659	-0.655	-0.649	-0.644	-0.640	-0.635	-0.631	-0.628	-0.625	-0.622	-0.619	-0.616	-0.614	-0.612	-0.611	-0.610	-0.609	-0.608	-0.609	-0.608	-0.608	-0.609	-0.609	-0.609	-0.609	-0.609	-0.610	-0.610	-0.611	-0.611	-0.611	-0.612	-0.611	-0.611	-0.610	-0.609	-0.608	-0.605	-0.604	-0.600	-0.598	-0.594	-0.589	-0.584	-0.579	-0.572	-0.565	-0.559	-0.551	-0.542	-0.534	-0.525	-0.515	-0.505	-0.494	-0.482	-0.471	-0.459	-0.446	-0.435	-0.421	-0.408	-0.395	-0.381	-0.368	-0.355	-0.341	-0.328	-0.315	-0.302	-0.290	-0.278	-0.265	-0.254	-0.242	-0.232	-0.221	-0.212	-0.204	-0.195	-0.188	-0.180	-0.174	-0.169	-0.162	-0.159	-0.156	-0.152	-0.152	-0.150	-0.150	-0.151	-0.152	-0.155	-0.158	-0.161	-0.165	-0.170	-0.175	-0.181	-0.188	-0.195	-0.201	-0.209	-0.216	-0.226	-0.234	-0.242	-0.252	-0.261	-0.271	-0.280	-0.291	-0.300	-0.309	-0.319	-0.328	-0.338	-0.346	-0.355	-0.364	-0.372	-0.380	-0.389	-0.396	-0.402	-0.410	-0.418	-0.422	-0.429	-0.434	-0.439	-0.444	-0.448	-0.451	-0.455	-0.459	-0.460	-0.462	-0.464	-0.466	-0.466	-0.468	-0.466	-0.466	-0.466	-0.465	-0.464	-0.461	-0.459	-0.456	-0.452	-0.450	-0.445	-0.441	-0.436	-0.431	-0.425	-0.420	-0.414	-0.409	-0.401	-0.395	-0.386	-0.379	-0.371	-0.362	-0.354	-0.345	-0.336	-0.325	-0.316	-0.306	-0.295	-0.285	-0.275	-0.264	-0.252	-0.241	-0.230	-0.219	-0.206	-0.195	-0.184	-0.172	-0.161	-0.149	-0.139	-0.128	-0.118	-0.106	-0.096	-0.086	-0.076	-0.068	-0.058	-0.049	-0.040	-0.034	-0.028	-0.020	-0.014	-0.010	-0.005	-0.001	0.002	0.005	0.006	0.008	0.008	0.008	0.006	0.004	0.001	-0.002	-0.006	-0.011	-0.016	-0.024	-0.031	-0.039	-0.046	-0.055	-0.066	-0.076	-0.086	-0.098	-0.110	-0.122	-0.135	-0.148	-0.161	-0.175	-0.189	-0.202	-0.218	-0.232	-0.246	-0.261	-0.276	-0.289	-0.304	-0.318	-0.332	-0.346	-0.360	-0.374	-0.386	-0.399	-0.411	-0.424	-0.435	-0.448	-0.458	-0.468	-0.478	-0.486	-0.495	-0.504	-0.511	-0.519	-0.525	-0.530	-0.536	-0.541	-0.545	-0.549	-0.554	-0.555	-0.558	-0.560	-0.561	-0.562	-0.564	-0.564	-0.564	-0.564	-0.564	-0.562	-0.562	-0.560	-0.559	-0.559	-0.556	-0.556	-0.555	-0.552	-0.552	-0.551	-0.550	-0.550	-0.550	-0.550	-0.551	-0.551	-0.552	-0.554	-0.555	-0.558	-0.560	-0.562	-0.565	-0.569	-0.572	-0.578	-0.582	-0.586	-0.592	-0.599	-0.606	-0.611	-0.620	-0.626	-0.634	-0.642	-0.651	-0.660	-0.669	-0.678	-0.688	-0.696	-0.706	-0.716	-0.725	-0.735	-0.744	-0.755	-0.764	-0.774	-0.782	-0.791	-0.801	-0.810	-0.818	-0.826	-0.834	-0.842	-0.849	-0.855	-0.861	-0.866	-0.872	-0.876	-0.881	-0.884	-0.888	-0.889	-0.890	-0.891	-0.891	-0.891	-0.890	-0.888	-0.884	-0.880	-0.876	-0.871	-0.865	-0.858	-0.850	-0.841	-0.832	-0.822	-0.811	-0.799	-0.786	-0.774	-0.759	-0.744	-0.729	-0.712	-0.694	-0.676	-0.659	-0.639	-0.620	-0.599	-0.578	-0.558	-0.535	-0.514	-0.491	-0.470	-0.448	-0.424	-0.401	-0.378	-0.354	-0.331	-0.310	-0.286	-0.264	-0.242	-0.220	-0.199	-0.178	-0.156	-0.138	-0.119	-0.100	-0.084	-0.066	-0.051	-0.036	-0.021	-0.009	0.004	0.014	0.024	0.034	0.041	0.048	0.052	0.056	0.061	0.062	0.064	0.064	0.061	0.060	0.056	0.052	0.046	0.040	0.032	0.024	0.015	0.005	-0.005	-0.016	-0.028	-0.040	-0.052	-0.065	-0.079	-0.092	-0.106	-0.121	-0.135	-0.149	-0.162	-0.176	-0.190	-0.204	-0.218	-0.231	-0.242	-0.256	-0.268	-0.279	-0.289	-0.299	-0.308	-0.318	-0.325	-0.334	-0.340	-0.346	-0.351	-0.356	-0.360	-0.364	-0.366	-0.368	-0.370	-0.371	-0.371	-0.372	-0.371	-0.370	-0.369	-0.366	-0.364	-0.361	-0.359	-0.355	-0.350	-0.346	-0.342	-0.338	-0.334	-0.329	-0.324	-0.319	-0.314	-0.309	-0.304	-0.299	-0.295	-0.290	-0.286	-0.281	-0.278	-0.272	-0.270	-0.265	-0.262	-0.259	-0.256	-0.252	-0.249	-0.248	-0.245	-0.242	-0.240	-0.238	-0.236	-0.232	-0.231	-0.230	-0.229	-0.226	-0.226	-0.224	-0.222	-0.221	-0.220	-0.219	-0.218	-0.216	-0.215	-0.214	-0.214	-0.211	-0.211	-0.210	-0.209	-0.208	-0.206	-0.204	-0.202	-0.200	-0.199	-0.196	-0.195	-0.194	-0.191	-0.189	-0.186	-0.184	-0.181	-0.178	-0.176	-0.171	-0.169	-0.166	-0.161	-0.158	-0.155	-0.150	-0.146	-0.142	-0.139	-0.134	-0.129	-0.124	-0.119	-0.114	-0.109	-0.104	-0.099	-0.091	-0.088	-0.081	-0.075	-0.069	-0.061	-0.054	-0.048	-0.041	-0.034	-0.026	-0.019	-0.011	-0.004	0.004	0.011	0.020	0.026	0.034	0.041	0.050	0.058	0.065	0.072	0.080	0.089	0.095	0.104	0.111	0.118	0.125	0.132	0.138	0.145	0.151	0.156	0.161	0.168	0.171	0.175	0.179	0.182	0.185	0.186	0.189	0.191	0.191	0.192	0.191	0.191	0.190	0.189	0.186	0.182	0.179	0.174	0.169	0.162	0.158	0.149	0.142	0.134	0.125	0.114	0.105	0.094	0.082	0.070	0.059	0.045	0.032	0.019	0.005	-0.010	-0.024	-0.039	-0.055	-0.069	-0.084	-0.100	-0.114	-0.130	-0.144	-0.159	-0.174	-0.188	-0.201	-0.215	-0.228	-0.240	-0.251	-0.264	-0.274	-0.284	-0.292	-0.301	-0.308	-0.315	-0.320	-0.326	-0.330	-0.331	-0.334	-0.334	-0.332	-0.332	-0.329	-0.325	-0.320	-0.315	-0.308	-0.299	-0.291	-0.281	-0.270	-0.259	-0.246	-0.234	-0.220	-0.205	-0.189	-0.174	-0.156	-0.139	-0.121	-0.104	-0.085	-0.066	-0.046	-0.028	-0.009	0.010	0.030	0.049	0.068	0.086	0.105	0.124	0.140	0.158	0.174	0.191	0.206	0.221	0.235	0.249	0.261	0.272	0.284	0.292	0.301	0.309	0.315	0.321	0.326	0.330	0.331	0.332	0.332	0.332	0.330	0.326	0.322	0.319	0.311	0.304	0.295	0.286	0.275	0.264	0.251	0.238	0.222	0.205	0.189	0.171	0.152	0.132	0.111	0.091	0.069	0.045	0.022	-0.001	-0.026	-0.052	-0.079	-0.105	-0.132	-0.160	-0.188	-0.216	-0.245	-0.274	-0.304	-0.334	-0.364	-0.392	-0.422	-0.452	-0.482	-0.511	-0.541	-0.570	-0.600	-0.629	-0.656	-0.685	-0.712	-0.741	-0.766	-0.794	-0.820	-0.844	-0.869	-0.894	-0.916	-0.939	-0.961	-0.984	-1.004	-1.024	-1.044	-1.061	-1.079	-1.096	-1.114	-1.130	-1.145	-1.160	-1.174	-1.186	-1.199	-1.212	-1.224	-1.234	-1.245	-1.255	-1.265	-1.275	-1.285	-1.294	-1.302	-1.311	-1.320	-1.328	-1.338	-1.345	-1.354	-1.362	-1.371	-1.380	-1.389	-1.398	-1.406	-1.416	-1.425	-1.435	-1.445	-1.455	-1.465	-1.475	-1.486	-1.498	-1.509	-1.521	-1.532	-1.545	-1.556	-1.568	-1.580	-1.592	-1.605	-1.616	-1.629	-1.641	-1.652	-1.665	-1.676	-1.688	-1.699	-1.710	-1.720	-1.730	-1.740	-1.749	-1.758	-1.766	-1.774	-1.781	-1.789	-1.795	-1.800	-1.806	-1.810	-1.815	-1.818	-1.820	-1.822	-1.824	-1.826	-1.825	-1.826	-1.824	-1.824	-1.822	-1.820	-1.819	-1.815	-1.812	-1.809	-1.805	-1.801	-1.795	-1.790	-1.785	-1.780	-1.774	-1.768	-1.762	-1.756	-1.750	-1.744	-1.738	-1.732	-1.726	-1.720	-1.714	-1.708	-1.702	-1.696	-1.691	-1.686	-1.681	-1.676	-1.672	-1.669	-1.665	-1.660	-1.658	-1.655	-1.652	-1.650	-1.649	-1.646	-1.644	-1.644	-1.642	-1.642	-1.642	-1.642	-1.644	-1.645	-1.646	-1.649	-1.651	-1.652	-1.656	-1.659	-1.662	-1.666	-1.670	-1.674	-1.679	-1.684	-1.689	-1.694	-1.700	-1.704	-1.710	-1.718	-1.722	-1.729	-1.735	-1.741	-1.749	-1.755	-1.761	-1.768	-1.774	-1.780	-1.786	-1.792	-1.799	-1.804	-1.808	-1.812	-1.818	-1.821	-1.825	-1.828	-1.830	-1.831	-1.832	-1.834	-1.832	-1.831	-1.830	-1.828	-1.825	-1.820	-1.816	-1.809	-1.801	-1.795	-1.785	-1.776	-1.765	-1.754	-1.740	-1.726	-1.712	-1.696	-1.680	-1.664	-1.646	-1.628	-1.606	-1.586	-1.565	-1.544	-1.521	-1.498	-1.475	-1.451	-1.428	-1.404	-1.379	-1.354	-1.330	-1.306	-1.281	-1.258	-1.234	-1.211	-1.188	-1.165	-1.144	-1.122	-1.102	-1.082	-1.065	-1.048	-1.031	-1.016	-1.001	-0.988	-0.976	-0.966	-0.958	-0.949	-0.942	-0.939	-0.934	-0.932	-0.931	-0.931	-0.934	-0.938	-0.942	-0.949	-0.956	-0.965	-0.975	-0.986	-0.999	-1.012	-1.028	-1.044	-1.060	-1.079	-1.096	-1.116	-1.136	-1.158	-1.179	-1.201	-1.222	-1.246	-1.269	-1.292	-1.316	-1.340	-1.365	-1.388	-1.411	-1.436	-1.460	-1.482	-1.506	-1.530	-1.552	-1.575	-1.598	-1.620	-1.642	-1.664	-1.685	-1.706	-1.726	-1.746	-1.766	-1.785	-1.804	-1.824	-1.841	-1.859	-1.878	-1.895	-1.912	-1.930	-1.946	-1.964	-1.980	-1.996	-2.013	-2.029	-2.045	-2.061	-2.078	-2.092	-2.108	-2.125	-2.141	-2.155	-2.172	-2.186	-2.202	-2.219	-2.234	-2.249	-2.265	-2.280	-2.295	-2.310	-2.325	-2.339	-2.354	-2.368	-2.381	-2.394	-2.409	-2.421	-2.434	-2.444	-2.456	-2.466	-2.476	-2.486	-2.495	-2.504	-2.511	-2.518	-2.524	-2.530	-2.535	-2.539	-2.541	-2.545	-2.546	-2.548	-2.548	-2.548	-2.546	-2.545	-2.541	-2.539	-2.534	-2.528	-2.522	-2.516	-2.509	-2.500	-2.492	-2.482	-2.472	-2.462	-2.451	-2.440	-2.428	-2.415	-2.404	-2.390	-2.376	-2.362	-2.349	-2.335	-2.320	-2.305	-2.291	-2.275	-2.260	-2.244	-2.229	-2.212	-2.196	-2.181	-2.164	-2.148	-2.131	-2.114	-2.098	-2.081	-2.064	-2.046	-2.029	-2.013	-1.995	-1.978	-1.960	-1.942	-1.924	-1.906	-1.890	-1.871	-1.852	-1.835	-1.816	-1.799	-1.780	-1.761	-1.744	-1.726	-1.708	-1.690	-1.671	-1.654	-1.636	-1.618	-1.600	-1.582	-1.565	-1.549	-1.532	-1.516	-1.500	-1.485	-1.469	-1.455	-1.440	-1.426	-1.414	-1.400	-1.389	-1.376	-1.365	-1.355	-1.345	-1.336	-1.328	-1.320	-1.312	-1.308	-1.301	-1.296	-1.294	-1.290	-1.288	-1.288	-1.286	-1.285	-1.288	-1.289	-1.291	-1.295	-1.298	-1.304	-1.309	-1.315	-1.322	-1.330	-1.338	-1.345	-1.355	-1.365	-1.375	-1.386	-1.398	-1.409	-1.421	-1.434	-1.446	-1.460	-1.472	-1.488	-1.500	-1.515	-1.529	-1.544	-1.558	-1.572	-1.588	-1.602	-1.618	-1.631	-1.648	-1.661	-1.676	-1.691	-1.706	-1.720	-1.735	-1.750	-1.762	-1.776	-1.790	-1.804	-1.815	-1.828	-1.840	-1.851	-1.864	-1.875	-1.886	-1.896	-1.905	-1.915	-1.924	-1.932	-1.941	-1.948	-1.956	-1.962	-1.969	-1.974	-1.980	-1.985	-1.989	-1.992	-1.995	-1.998	-2.000	-2.001	-2.002	-2.002	-2.002	-2.001	-2.000	-1.999	-1.998	-1.994	-1.991	-1.986	-1.982	-1.978	-1.974	-1.968	-1.960	-1.954	-1.946	-1.939	-1.931	-1.922	-1.912	-1.902	-1.892	-1.881	-1.871	-1.860	-1.848	-1.835	-1.824	-1.810	-1.796	-1.782	-1.770	-1.756	-1.741	-1.726	-1.711	-1.696	-1.679	-1.664	-1.648	-1.631	-1.615	-1.599	-1.582	-1.566	-1.550	-1.534	-1.516	-1.501	-1.485	-1.469	-1.452	-1.436	-1.421	-1.406	-1.391	-1.375	-1.360	-1.346	-1.332	-1.319	-1.305	-1.291	-1.280	-1.268	-1.256	-1.245	-1.234	-1.224	-1.214	-1.204	-1.195	-1.185	-1.176	-1.170	-1.161	-1.154	-1.148	-1.141	-1.135	-1.129	-1.124	-1.118	-1.112	-1.108	-1.104	-1.099	-1.095	-1.091	-1.088	-1.084	-1.079	-1.075	-1.070	-1.065	-1.061	-1.056	-1.051	-1.046	-1.041	-1.036	-1.030	-1.025	-1.019	-1.011	-1.005	-0.998	-0.990	-0.982	-0.974	-0.966	-0.956	-0.948	-0.939	-0.929	-0.919	-0.909	-0.898	-0.886	-0.875	-0.866	-0.854	-0.842	-0.831	-0.819	-0.808	-0.796	-0.784	-0.771	-0.760	-0.748	-0.736	-0.722	-0.711	-0.700	-0.686	-0.675	-0.664	-0.650	-0.639	-0.628	-0.616	-0.604	-0.592	-0.581	-0.569	-0.558	-0.545	-0.534	-0.522	-0.510	-0.498	-0.486	-0.474	-0.462	-0.450	-0.436	-0.424	-0.410	-0.399	-0.385	-0.371	-0.356	-0.344	-0.329	-0.315	-0.300	-0.285	-0.269	-0.252	-0.238	-0.220	-0.204	-0.188	-0.170	-0.154	-0.136	-0.119	-0.101	-0.082	-0.065	-0.048	-0.029	-0.011	0.008	0.025	0.044	0.060	0.079	0.096	0.112	0.130	0.148	0.162	0.179	0.195	0.210	0.225	0.239	0.252	0.266	0.279	0.291	0.304	0.315	0.325	0.335	0.344	0.352	0.361	0.369	0.375	0.381	0.386	0.392	0.398	0.401	0.404	0.406	0.408	0.409	0.409	0.410	0.409	0.409	0.406	0.405	0.401	0.399	0.395	0.391	0.386	0.382	0.376	0.371	0.365	0.358	0.350	0.342	0.335	0.326	0.318	0.308	0.298	0.288	0.278	0.268	0.256	0.245	0.234	0.221	0.209	0.195	0.182	0.169	0.155	0.141	0.126	0.111	0.096	0.080	0.064	0.048	0.030	0.014	-0.004	-0.022	-0.040	-0.058	-0.076	-0.095	-0.114	-0.134	-0.154	-0.174	-0.192	-0.214	-0.234	-0.254	-0.274	-0.295	-0.316	-0.335	-0.356	-0.376	-0.398	-0.416	-0.436	-0.456	-0.475	-0.495	-0.514	-0.531	-0.550	-0.569	-0.586	-0.602	-0.620	-0.636	-0.651	-0.668	-0.682	-0.696	-0.710	-0.724	-0.736	-0.749	-0.760	-0.772	-0.784	-0.794	-0.804	-0.814	-0.822	-0.830	-0.839	-0.848	-0.854	-0.862	-0.870	-0.876	-0.884	-0.890	-0.896	-0.904	-0.911	-0.918	-0.924	-0.931	-0.938	-0.945	-0.952	-0.961	-0.968	-0.976	-0.985	-0.995	-1.004	-1.015	-1.025	-1.036	-1.048	-1.059	-1.072	-1.084	-1.098	-1.111	-1.125	-1.140	-1.155	-1.172	-1.189	-1.205	-1.221	-1.240	-1.259	-1.276	-1.295	-1.314	-1.332	-1.352	-1.371	-1.391	-1.411	-1.430	-1.450	-1.470	-1.488	-1.506	-1.526	-1.544	-1.564	-1.581	-1.599	-1.616	-1.634	-1.650	-1.666	-1.682	-1.698	-1.711	-1.726	-1.740	-1.754	-1.765	-1.779	-1.791	-1.801	-1.812	-1.822	-1.832	-1.842	-1.851	-1.861	-1.869	-1.878	-1.885	-1.894	-1.900	-1.908	-1.915	-1.921	-1.928	-1.934	-1.940	-1.946	-1.954	-1.959	-1.965	-1.971	-1.978	-1.984	-1.990	-1.996	-2.002	-2.009	-2.015	-2.021	-2.029	-2.035	-2.041	-2.049	-2.055	-2.062	-2.069	-2.075	-2.082	-2.089	-2.096	-2.101	-2.109	-2.115	-2.121	-2.128	-2.134	-2.139	-2.145	-2.150	-2.155	-2.159	-2.164	-2.169	-2.172	-2.176	-2.179	-2.181	-2.184	-2.186	-2.188	-2.189	-2.189	-2.189	-2.188	-2.189	-2.186	-2.185	-2.184	-2.181	-2.178	-2.174	-2.171	-2.168	-2.162	-2.158	-2.150	-2.145	-2.139	-2.132	-2.124	-2.116	-2.109	-2.100	-2.090	-2.081	-2.071	-2.061	-2.050	-2.039	-2.027	-2.016	-2.005	-1.992	-1.979	-1.966	-1.954	-1.939	-1.925	-1.912	-1.898	-1.882	-1.868	-1.852	-1.838	-1.822	-1.806	-1.791	-1.776	-1.759	-1.744	-1.726	-1.710	-1.695	-1.679	-1.661	-1.644	-1.628	-1.611	-1.595	-1.578	-1.561	-1.545	-1.529	-1.511	-1.496	-1.480	-1.462	-1.446	-1.430	-1.414	-1.398	-1.381	-1.366	-1.350	-1.335	-1.319	-1.302	-1.288	-1.272	-1.258	-1.241	-1.226	-1.211	-1.195	-1.180	-1.165	-1.150	-1.134	-1.119	-1.104	-1.088	-1.072	-1.058	-1.042	-1.028	-1.011	-0.996	-0.981	-0.966	-0.951	-0.936	-0.921	-0.905	-0.891	-0.875	-0.861	-0.848	-0.832	-0.819	-0.802	-0.789	-0.775	-0.761	-0.748	-0.735	-0.721	-0.708	-0.696	-0.684	-0.671	-0.660	-0.649	-0.638	-0.628	-0.616	-0.606	-0.596	-0.589	-0.580	-0.572	-0.564	-0.558	-0.550	-0.544	-0.539	-0.532	-0.529	-0.525	-0.521	-0.518	-0.514	-0.511	-0.510	-0.507	-0.506	-0.505	-0.505	-0.504	-0.502	-0.502	-0.504	-0.502	-0.504	-0.504	-0.504	-0.504	-0.504	-0.505	-0.504	-0.504	-0.504	-0.504	-0.502	-0.502	-0.501	-0.499	-0.498	-0.495	-0.492	-0.490	-0.485	-0.482	-0.478	-0.472	-0.468	-0.461	-0.455	-0.448	-0.441	-0.432	-0.424	-0.415	-0.408	-0.398	-0.386	-0.376	-0.365	-0.354	-0.341	-0.328	-0.315	-0.301	-0.288	-0.272	-0.258	-0.242	-0.228	-0.211	-0.195	-0.178	-0.160	-0.144	-0.125	-0.108	-0.090	-0.072	-0.052	-0.034	-0.015	0.004	0.024	0.042	0.064	0.082	0.102	0.124	0.142	0.164	0.184	0.204	0.225	0.245	0.266	0.286	0.306	0.328	0.349	0.369	0.389	0.409	0.430	0.450	0.471	0.490	0.510	0.530	0.550	0.570	0.589	0.609	0.626	0.645	0.665	0.682	0.701	0.720	0.736	0.755	0.772	0.789	0.806	0.824	0.839	0.855	0.871	0.886	0.902	0.916	0.932	0.945	0.960	0.974	0.988	1.000	1.012	1.026	1.038	1.050	1.061	1.072	1.085	1.095	1.105	1.116	1.125	1.134	1.144	1.154	1.161	1.170	1.179	1.186	1.194	1.201	1.208	1.215	1.221	1.228	1.234	1.239	1.245	1.249	1.254	1.259	1.264	1.269	1.272	1.275	1.279	1.282	1.286	1.289	1.290	1.294	1.296	1.298	1.299	1.301	1.302	1.302	1.305	1.305	1.306	1.306	1.308	1.306	1.308	1.306	1.306	1.305	1.305	1.305	1.302	1.302	1.301	1.301	1.300	1.300	1.298	1.298	1.295	1.295	1.294	1.294	1.291	1.291	1.290	1.291	1.290	1.290	1.289	1.290	1.290	1.291	1.291	1.292	1.292	1.295	1.295	1.298	1.299	1.301	1.302	1.305	1.309	1.311	1.314	1.318	1.320	1.325	1.328	1.331	1.335	1.339	1.342	1.346	1.350	1.352	1.356	1.361	1.364	1.366	1.369	1.372	1.375	1.378	1.379	1.381	1.382	1.384	1.385	1.384	1.384	1.384	1.382	1.381	1.379	1.376	1.372	1.369	1.365	1.360	1.355	1.349	1.344	1.336	1.329	1.319	1.311	1.301	1.292	1.281	1.271	1.260	1.246	1.235	1.221	1.209	1.195	1.180	1.165	1.150	1.135	1.120	1.104	1.088	1.071	1.054	1.038	1.020	1.001	0.984	0.965	0.949	0.930	0.911	0.892	0.874	0.855	0.838	0.819	0.800	0.782	0.764	0.746	0.728	0.710	0.691	0.674	0.658	0.639	0.622	0.605	0.589	0.572	0.556	0.540	0.525	0.510	0.495	0.481	0.466	0.454	0.440	0.426	0.414	0.402	0.391	0.381	0.370	0.359	0.350	0.341	0.332	0.325	0.318	0.310	0.304	0.298	0.292	0.288	0.282	0.279	0.275	0.272	0.271	0.270	0.269	0.268	0.268	0.269	0.269	0.271	0.272	0.275	0.278	0.281	0.284	0.288	0.291	0.296	0.301	0.306	0.311	0.319	0.324	0.330	0.335	0.341	0.348	0.354	0.361	0.368	0.374	0.380	0.386	0.394	0.399	0.405	0.411	0.418	0.424	0.430	0.435	0.441	0.446	0.451	0.456	0.462	0.466	0.470	0.475	0.479	0.482	0.485	0.488	0.492	0.494	0.496	0.499	0.500	0.501	0.502	0.504	0.504	0.505	0.505	0.504	0.504	0.502	0.501	0.499	0.496	0.494	0.491	0.488	0.484	0.479	0.475	0.470	0.464	0.458	0.451	0.445	0.438	0.430	0.421	0.412	0.404	0.394	0.385	0.374	0.362	0.352	0.341	0.329	0.316	0.305	0.291	0.279	0.265	0.250	0.236	0.222	0.206	0.191	0.176	0.161	0.145	0.130	0.115	0.099	0.082	0.068	0.051	0.034	0.019	0.002	-0.014	-0.030	-0.046	-0.061	-0.076	-0.092	-0.108	-0.124	-0.139	-0.154	-0.169	-0.184	-0.198	-0.212	-0.226	-0.240	-0.254	-0.266	-0.280	-0.292	-0.305	-0.318	-0.330	-0.341	-0.352	-0.364	-0.375	-0.385	-0.398	-0.408	-0.418	-0.428	-0.438	-0.448	-0.456	-0.465	-0.475	-0.484	-0.494	-0.501	-0.510	-0.519	-0.526	-0.536	-0.544	-0.551	-0.560	-0.568	-0.574	-0.582	-0.590	-0.596	-0.604	-0.612	-0.619	-0.625	-0.632	-0.639	-0.646	-0.652	-0.658	-0.664	-0.670	-0.676	-0.681	-0.686	-0.692	-0.698	-0.702	-0.706	-0.711	-0.715	-0.719	-0.721	-0.725	-0.728	-0.730	-0.731	-0.732	-0.734	-0.734	-0.734	-0.732	-0.731	-0.730	-0.726	-0.724	-0.720	-0.715	-0.710	-0.704	-0.698	-0.690	-0.682	-0.674	-0.665	-0.655	-0.645	-0.632	-0.621	-0.608	-0.595	-0.580	-0.565	-0.549	-0.532	-0.515	-0.498	-0.480	-0.460	-0.441	-0.421	-0.401	-0.380	-0.359	-0.338	-0.315	-0.294	-0.271	-0.249	-0.225	-0.204	-0.180	-0.158	-0.134	-0.111	-0.088	-0.066	-0.044	-0.021	0.001	0.021	0.044	0.064	0.084	0.104	0.122	0.141	0.159	0.178	0.192	0.210	0.226	0.241	0.256	0.269	0.282	0.295	0.308	0.319	0.330	0.340	0.350	0.359	0.369	0.376	0.384	0.392	0.399	0.406	0.414	0.420	0.425	0.431	0.438	0.442	0.449	0.455	0.460	0.465	0.471	0.476	0.482	0.490	0.495	0.501	0.509	0.516	0.522	0.530	0.539	0.548	0.556	0.565	0.575	0.585	0.595	0.606	0.616	0.629	0.640	0.652	0.664	0.676	0.689	0.702	0.716	0.729	0.744	0.758	0.772	0.788	0.801	0.818	0.832	0.848	0.862	0.879	0.894	0.909	0.925	0.940	0.956	0.971	0.986	1.002	1.018	1.031	1.046	1.062	1.078	1.090	1.105	1.120	1.134	1.148	1.161	1.175	1.189	1.201	1.215	1.228	1.240	1.252	1.265	1.276	1.290	1.301	1.312	1.324	1.335	1.346	1.356	1.368	1.378	1.389	1.399	1.409	1.418	1.428	1.436	1.445	1.454	1.464	1.471	1.480	1.488	1.496	1.502	1.510	1.518	1.522	1.529	1.534	1.540	1.545	1.550	1.555	1.558	1.561	1.565	1.568	1.569	1.571	1.572	1.574	1.574	1.574	1.574	1.572	1.570	1.569	1.566	1.564	1.560	1.558	1.552	1.549	1.544	1.539	1.532	1.526	1.520	1.514	1.506	1.500	1.494	1.485	1.478	1.469	1.461	1.454	1.445	1.436	1.428	1.420	1.411	1.404	1.395	1.386	1.379	1.371	1.362	1.355	1.348	1.340	1.332	1.326	1.320	1.312	1.306	1.301	1.294	1.289	1.282	1.279	1.272	1.268	1.262	1.256	1.252	1.248	1.242	1.238	1.232	1.229	1.222	1.218	1.214	1.208	1.201	1.195	1.189	1.182	1.176	1.170	1.161	1.154	1.145	1.136	1.128	1.118	1.106	1.095	1.084	1.071	1.059	1.045	1.031	1.016	1.000	0.985	0.969	0.951	0.932	0.915	0.896	0.878	0.856	0.838	0.816	0.794	0.772	0.750	0.728	0.705	0.681	0.659	0.635	0.611	0.588	0.562	0.538	0.514	0.489	0.465	0.440	0.418	0.392	0.370	0.346	0.322	0.300	0.276	0.255	0.232	0.211	0.189	0.169	0.149	0.129	0.110	0.090	0.074	0.055	0.039	0.021	0.006	-0.008	-0.022	-0.038	-0.050	-0.062	-0.075	-0.086	-0.096	-0.106	-0.115	-0.125	-0.132	-0.140	-0.148	-0.152	-0.158	-0.164	-0.169	-0.172	-0.176	-0.179	-0.182	-0.184	-0.186	-0.188	-0.189	-0.189	-0.190	-0.190	-0.190	-0.189	-0.188	-0.188	-0.186	-0.185	-0.184	-0.182	-0.182	-0.180	-0.179	-0.179	-0.176	-0.175	-0.175	-0.174	-0.172	-0.174	-0.172	-0.172	-0.174	-0.174	-0.176	-0.178	-0.179	-0.181	-0.184	-0.186	-0.190	-0.192	-0.196	-0.201	-0.206	-0.210	-0.215	-0.221	-0.226	-0.232	-0.240	-0.246	-0.251	-0.259	-0.266	-0.271	-0.279	-0.286	-0.292	-0.299	-0.305	-0.311	-0.319	-0.324	-0.329	-0.334	-0.339	-0.342	-0.346	-0.350	-0.351	-0.352	-0.354	-0.354	-0.352	-0.351	-0.349	-0.345	-0.340	-0.335	-0.328	-0.321	-0.312	-0.304	-0.294	-0.281	-0.269	-0.255	-0.241	-0.225	-0.209	-0.191	-0.174	-0.155	-0.135	-0.114	-0.092	-0.070	-0.046	-0.022	0.000	0.026	0.052	0.078	0.104	0.130	0.158	0.184	0.211	0.239	0.266	0.294	0.321	0.349	0.375	0.401	0.429	0.456	0.481	0.507	0.534	0.559	0.584	0.609	0.634	0.659	0.682	0.705	0.729	0.751	0.775	0.796	0.818	0.840	0.861	0.882	0.902	0.924	0.944	0.964	0.985	1.005	1.025	1.044	1.065	1.084	1.104	1.124	1.145	1.164	1.185	1.205	1.225	1.245	1.266	1.288	1.309	1.329	1.350	1.372	1.394	1.414	1.436	1.458	1.479	1.500	1.521	1.542	1.565	1.586	1.606	1.628	1.648	1.668	1.688	1.706	1.726	1.744	1.762	1.779	1.796	1.812	1.829	1.842	1.856	1.871	1.884	1.895	1.906	1.918	1.926	1.935	1.942	1.949	1.955	1.960	1.964	1.966	1.968	1.969	1.970	1.970	1.968	1.966	1.964	1.960	1.956	1.951	1.946	1.940	1.932	1.926	1.919	1.910	1.902	1.894	1.884	1.875	1.865	1.855	1.846	1.835	1.824	1.814	1.805	1.794	1.782	1.772	1.764	1.752	1.744	1.734	1.724	1.714	1.705	1.696	1.689	1.680	1.671	1.665	1.658	1.650	1.642	1.636	1.630	1.625	1.620	1.614	1.610	1.605	1.600	1.596	1.592	1.589	1.585	1.582	1.581	1.579	1.576	1.575	1.572	1.571	1.570	1.569	1.570	1.569	1.568	1.569	1.569	1.569	1.570	1.571	1.572	1.574	1.575	1.579	100.000	5.000	2.000	1.000	2.000	0.000	0.000	0.000	0.000	0.000	0.000	0.000	0.000	0.000	0.000	0.000	0.000	0.000	0.195	0.198	0.199	0.200	0.201	0.202	0.205	0.206	0.208	0.209	0.209	0.211	0.212	0.214	0.215	0.216	0.216	0.218	0.220	0.220	0.220	0.221	0.221	0.222	0.222	0.221	0.221	0.221	0.221	0.221	0.220	0.220	0.219	0.219	0.218	0.216	0.215	0.214	0.212	0.210	0.209	0.208	0.205	0.204	0.201	0.199	0.195	0.192	0.190	0.185	0.181	0.178	0.174	0.168	0.164	0.158	0.151	0.145	0.139	0.131	0.124	0.116	0.108	0.099	0.089	0.078	0.068	0.056	0.045	0.032	0.019	0.005	-0.010	-0.025	-0.040	-0.056	-0.072	-0.090	-0.108	-0.125	-0.144	-0.162	-0.182	-0.201	-0.222	-0.242	-0.264	-0.285	-0.306	-0.328	-0.349	-0.371	-0.392	-0.414	-0.436	-0.459	-0.479	-0.501	-0.524	-0.545	-0.565	-0.586	-0.608	-0.626	-0.646	-0.666	-0.685	-0.702	-0.721	-0.739	-0.755	-0.772	-0.788	-0.804	-0.818	-0.832	-0.846	-0.860	-0.872	-0.884	-0.896	-0.909	-0.919	-0.929	-0.940	-0.950	-0.959	-0.969	-0.978	-0.986	-0.995	-1.001	-1.010	-1.018	-1.026	-1.034	-1.041	-1.048	-1.055	-1.062	-1.071	-1.079	-1.086	-1.095	-1.102	-1.111	-1.119	-1.128	-1.136	-1.146	-1.154	-1.164	-1.172	-1.182	-1.194	-1.202	-1.214	-1.224	-1.234	-1.245	-1.256	-1.266	-1.278	-1.288	-1.300	-1.310	-1.321	-1.331	-1.342	-1.352	-1.362	-1.372	-1.382	-1.392	-1.401	-1.411	-1.420	-1.429	-1.436	-1.445	-1.452	-1.459	-1.466	-1.472	-1.478	-1.482	-1.488	-1.492	-1.498	-1.500	-1.502	-1.505	-1.506	-1.508	-1.508	-1.508	-1.506	-1.506	-1.504	-1.501	-1.499	-1.495	-1.490	-1.486	-1.481	-1.475	-1.469	-1.461	-1.455	-1.448	-1.439	-1.430	-1.421	-1.411	-1.401	-1.390	-1.380	-1.369	-1.356	-1.344	-1.331	-1.318	-1.305	-1.291	-1.278	-1.264	-1.248	-1.234	-1.218	-1.204	-1.188	-1.171	-1.156	-1.140	-1.122	-1.108	-1.090	-1.074	-1.055	-1.039	-1.021	-1.004	-0.988	-0.969	-0.951	-0.935	-0.916	-0.899	-0.880	-0.862	-0.845	-0.828	-0.810	-0.792	-0.775	-0.758	-0.740	-0.722	-0.705	-0.686	-0.669	-0.651	-0.634	-0.616	-0.599	-0.581	-0.564	-0.545	-0.528	-0.510	-0.492	-0.475	-0.458	-0.440	-0.421	-0.404	-0.386	-0.369	-0.351	-0.334	-0.316	-0.298	-0.281	-0.262	-0.245	-0.228	-0.209	-0.192	-0.174	-0.156	-0.139	-0.121	-0.104	-0.088	-0.070	-0.054	-0.036	-0.020	-0.004	0.012	0.029	0.045	0.060	0.075	0.091	0.106	0.120	0.134	0.148	0.161	0.175	0.189	0.201	0.212	0.225	0.236	0.248	0.258	0.268	0.279	0.288	0.298	0.306	0.316	0.324	0.332	0.341	0.349	0.356	0.364	0.371	0.379	0.385	0.391	0.399	0.405	0.412	0.419	0.426	0.432	0.439	0.445	0.452	0.459	0.468	0.475	0.482	0.490	0.498	0.506	0.515	0.524	0.534	0.542	0.552	0.561	0.572	0.582	0.594	0.605	0.616	0.628	0.640	0.651	0.664	0.676	0.689	0.701	0.715	0.728	0.740	0.754	0.766	0.779	0.791	0.805	0.818	0.830	0.842	0.855	0.866	0.879	0.890	0.901	0.911	0.922	0.931	0.940	0.950	0.958	0.965	0.972	0.980	0.986	0.992	0.996	1.001	1.005	1.008	1.010	1.011	1.012	1.012	1.012	1.011	1.011	1.008	1.005	1.002	0.998	0.994	0.988	0.982	0.978	0.971	0.964	0.956	0.949	0.940	0.932	0.922	0.912	0.904	0.894	0.884	0.874	0.862	0.851	0.841	0.829	0.818	0.808	0.796	0.784	0.772	0.760	0.748	0.735	0.724	0.711	0.699	0.686	0.672	0.660	0.648	0.635	0.621	0.608	0.594	0.581	0.568	0.552	0.539	0.522	0.509	0.492	0.478	0.461	0.446	0.429	0.414	0.395	0.379	0.360	0.342	0.324	0.305	0.285	0.266	0.245	0.226	0.204	0.184	0.162	0.140	0.118	0.096	0.074	0.050	0.028	0.004	-0.019	-0.044	-0.068	-0.090	-0.115	-0.138	-0.162	-0.186	-0.211	-0.235	-0.259	-0.282	-0.306	-0.329	-0.352	-0.374	-0.398	-0.420	-0.442	-0.464	-0.485	-0.506	-0.526	-0.546	-0.565	-0.585	-0.604	-0.624	-0.640	-0.659	-0.675	-0.692	-0.710	-0.725	-0.741	-0.755	-0.770	-0.784	-0.798	-0.810	-0.824	-0.836	-0.849	-0.859	-0.871	-0.882	-0.892	-0.902	-0.912	-0.922	-0.930	-0.939	-0.948	-0.955	-0.964	-0.971	-0.978	-0.984	-0.989	-0.995	-1.000	-1.005	-1.009	-1.014	-1.016	-1.020	-1.022	-1.025	-1.028	-1.029	-1.028	-1.030	-1.030	-1.029	-1.028	-1.026	-1.025	-1.021	-1.019	-1.015	-1.010	-1.006	-1.001	-0.996	-0.991	-0.984	-0.979	-0.971	-0.964	-0.956	-0.948	-0.940	-0.932	-0.924	-0.914	-0.905	-0.896	-0.886	-0.876	-0.866	-0.856	-0.846	-0.838	-0.828	-0.818	-0.808	-0.798	-0.788	-0.776	-0.768	-0.758	-0.748	-0.738	-0.728	-0.718	-0.708	-0.698	-0.689	-0.679	-0.669	-0.659	-0.649	-0.640	-0.629	-0.619	-0.609	-0.598	-0.588	-0.576	-0.565	-0.554	-0.541	-0.529	-0.516	-0.502	-0.489	-0.475	-0.460	-0.445	-0.430	-0.414	-0.398	-0.380	-0.362	-0.345	-0.326	-0.309	-0.289	-0.269	-0.249	-0.228	-0.208	-0.185	-0.162	-0.140	-0.118	-0.094	-0.070	-0.048	-0.022	0.001	0.024	0.049	0.072	0.096	0.121	0.144	0.168	0.191	0.215	0.239	0.261	0.284	0.308	0.330	0.351	0.372	0.394	0.416	0.436	0.456	0.476	0.496	0.516	0.535	0.554	0.572	0.591	0.609	0.626	0.645	0.662	0.680	0.698	0.714	0.732	0.750	0.766	0.784	0.800	0.819	0.836	0.852	0.871	0.890	0.908	0.928	0.946	0.965	0.985	1.005	1.025	1.046	1.066	1.088	1.109	1.130	1.152	1.174	1.196	1.218	1.240	1.262	1.286	1.309	1.331	1.354	1.376	1.399	1.421	1.442	1.465	1.486	1.508	1.529	1.548	1.568	1.586	1.605	1.621	1.639	1.656	1.670	1.685	1.699	1.711	1.722	1.734	1.742	1.751	1.759	1.764	1.769	1.772	1.775	1.776	1.776	1.775	1.772	1.770	1.765	1.760	1.752	1.746	1.738	1.728	1.718	1.705	1.692	1.679	1.664	1.650	1.634	1.618	1.601	1.582	1.565	1.546	1.526	1.508	1.488	1.469	1.449	1.428	1.408	1.388	1.366	1.348	1.328	1.309	1.289	1.270	1.250	1.231	1.215	1.198	1.180	1.164	1.149	1.134	1.119	1.106	1.092	1.081	1.070	1.060	1.049	1.040	1.031	1.025	1.019	1.012	1.008	1.004	1.000	0.999	0.998	0.995	0.995	0.996	0.998	0.999	1.002	1.005	1.009	1.012	1.019	1.022	1.030	1.035	1.042	1.049	1.058	1.066	1.075	1.084	1.094	1.101	1.111	1.122	1.132	1.144	1.154	1.165	1.176	1.188	1.199	1.210	1.221	1.234	1.245	1.255	1.268	1.278	1.290	1.301	1.311	1.322	1.334	1.345	1.355	1.365	1.376	1.386	1.396	1.405	1.414	1.422	1.431	1.440	1.448	1.456	1.462	1.469	1.476	1.482	1.489	1.492	1.498	1.502	1.508	1.510	1.514	1.516	1.519	1.521	1.521	1.522	1.524	1.522	1.521	1.520	1.519	1.518	1.515	1.512	1.509	1.505	1.500	1.496	1.490	1.485	1.479	1.471	1.465	1.458	1.450	1.441	1.432	1.424	1.414	1.404	1.394	1.384	1.371	1.361	1.349	1.338	1.325	1.311	1.299	1.285	1.272	1.259	1.244	1.231	1.218	1.202	1.189	1.172	1.158	1.142	1.129	1.114	1.099	1.084	1.068	1.052	1.038	1.022	1.008	0.991	0.978	0.962	0.948	0.934	0.919	0.905	0.891	0.879	0.865	0.852	0.840	0.828	0.816	0.805	0.794	0.784	0.774	0.764	0.755	0.746	0.739	0.731	0.724	0.718	0.711	0.705	0.701	0.698	0.694	0.691	0.688	0.686	0.685	0.684	0.684	0.682	0.682	0.685	0.686	0.688	0.690	0.692	0.696	0.700	0.704	0.709	0.712	0.718	0.724	0.729	0.736	0.742	0.749	0.756	0.764	0.771	0.779	0.786	0.796	0.804	0.811	0.821	0.829	0.839	0.848	0.858	0.866	0.876	0.885	0.895	0.904	0.914	0.924	0.934	0.944	0.954	0.964	0.974	0.984	0.994	1.004	1.012	1.024	1.032	1.044	1.051	1.061	1.071	1.080	1.090	1.099	1.108	1.118	1.125	1.134	1.142	1.150	1.158	1.165	1.172	1.180	1.186	1.192	1.199	1.205	1.210	1.216	1.221	1.224	1.229	1.231	1.236	1.239	1.241	1.241	1.244	1.245	1.246	1.248	1.246	1.248	1.246	1.245	1.244	1.241	1.240	1.239	1.235	1.232	1.229	1.225	1.221	1.218	1.214	1.210	1.205	1.199	1.194	1.190	1.184	1.180	1.174	1.168	1.162	1.156	1.151	1.146	1.140	1.135	1.128	1.122	1.116	1.111	1.104	1.099	1.091	1.086	1.080	1.074	1.068	1.061	1.054	1.049	1.041	1.035	1.028	1.020	1.011	1.005	0.998	0.990	0.981	0.972	0.964	0.956	0.946	0.936	0.928	0.916	0.906	0.896	0.884	0.872	0.861	0.848	0.835	0.822	0.809	0.795	0.781	0.766	0.751	0.736	0.720	0.704	0.688	0.670	0.652	0.635	0.618	0.599	0.581	0.562	0.544	0.525	0.505	0.486	0.468	0.450	0.430	0.410	0.392	0.372	0.355	0.335	0.318	0.300	0.282	0.265	0.249	0.231	0.216	0.201	0.186	0.172	0.159	0.145	0.132	0.122	0.111	0.101	0.092	0.084	0.076	0.069	0.064	0.059	0.055	0.051	0.049	0.046	0.046	0.046	0.048	0.049	0.051	0.055	0.060	0.064	0.070	0.075	0.082	0.091	0.099	0.108	0.116	0.126	0.138	0.148	0.160	0.171	0.182	0.195	0.208	0.220	0.232	0.245	0.258	0.271	0.284	0.296	0.309	0.321	0.334	0.346	0.358	0.371	0.382	0.394	0.405	0.415	0.425	0.435	0.445	0.452	0.461	0.470	0.476	0.484	0.490	0.495	0.500	0.505	0.507	0.511	0.515	0.516	0.518	0.519	0.519	0.518	0.516	0.514	0.511	0.509	0.505	0.501	0.496	0.491	0.484	0.478	0.471	0.462	0.454	0.446	0.436	0.426	0.415	0.405	0.394	0.382	0.371	0.358	0.345	0.332	0.320	0.305	0.292	0.278	0.264	0.250	0.236	0.221	0.206	0.191	0.176	0.161	0.146	0.131	0.116	0.101	0.086	0.071	0.056	0.042	0.028	0.014	-0.001	-0.014	-0.028	-0.041	-0.054	-0.068	-0.080	-0.091	-0.104	-0.115	-0.126	-0.138	-0.148	-0.158	-0.168	-0.175	-0.185	-0.192	-0.200	-0.208	-0.214	-0.220	-0.225	-0.230	-0.235	-0.238	-0.241	-0.244	-0.245	-0.248	-0.249	-0.249	-0.249	-0.248	-0.245	-0.244	-0.241	-0.239	-0.234	-0.230	-0.225	-0.220	-0.214	-0.209	-0.200	-0.194	-0.186	-0.178	-0.169	-0.161	-0.151	-0.141	-0.132	-0.122	-0.111	-0.101	-0.090	-0.080	-0.069	-0.058	-0.046	-0.035	-0.025	-0.012	-0.002	0.009	0.019	0.030	0.041	0.050	0.060	0.070	0.079	0.089	0.096	0.105	0.112	0.120	0.125	0.132	0.138	0.144	0.149	0.151	0.156	0.160	0.161	0.164	0.166	0.166	0.168	0.168	0.166	0.165	0.164	0.161	0.160	0.156	0.152	0.150	0.146	0.141	0.138	0.134	0.128	0.122	0.118	0.114	0.109	0.104	0.100	0.095	0.091	0.086	0.082	0.079	0.076	0.074	0.071	0.069	0.069	0.068	0.068	0.068	0.069	0.071	0.074	0.078	0.081	0.086	0.091	0.096	0.104	0.112	0.120	0.130	0.139	0.150	0.161	0.172	0.186	0.200	0.215	0.229	0.244	0.261	0.278	0.294	0.311	0.329	0.348	0.365	0.384	0.402	0.421	0.440	0.459	0.478	0.498	0.516	0.534	0.552	0.572	0.590	0.608	0.624	0.641	0.659	0.675	0.690	0.704	0.719	0.732	0.745	0.756	0.769	0.779	0.790	0.799	0.806	0.814	0.821	0.829	0.834	0.839	0.842	0.845	0.848	0.849	0.849	0.850	0.849	0.846	0.845	0.842	0.839	0.834	0.830	0.824	0.819	0.811	0.804	0.798	0.788	0.780	0.770	0.761	0.751	0.740	0.730	0.719	0.708	0.695	0.684	0.671	0.659	0.645	0.632	0.620	0.605	0.591	0.578	0.562	0.549	0.534	0.519	0.504	0.488	0.472	0.456	0.440	0.424	0.406	0.391	0.374	0.356	0.339	0.322	0.305	0.286	0.269	0.250	0.232	0.214	0.195	0.176	0.156	0.138	0.118	0.098	0.079	0.058	0.038	0.018	-0.004	-0.024	-0.045	-0.066	-0.088	-0.109	-0.130	-0.151	-0.174	-0.195	-0.216	-0.239	-0.261	-0.282	-0.305	-0.328	-0.350	-0.371	-0.394	-0.415	-0.438	-0.460	-0.482	-0.504	-0.526	-0.546	-0.569	-0.590	-0.611	-0.634	-0.654	-0.675	-0.696	-0.718	-0.738	-0.759	-0.778	-0.798	-0.816	-0.835	-0.854	-0.871	-0.888	-0.905	-0.921	-0.938	-0.952	-0.968	-0.982	-0.996	-1.009	-1.022	-1.034	-1.046	-1.056	-1.068	-1.076	-1.085	-1.094	-1.101	-1.108	-1.114	-1.120	-1.125	-1.129	-1.132	-1.136	-1.139	-1.141	-1.142	-1.144	-1.145	-1.144	-1.144	-1.142	-1.141	-1.140	-1.138	-1.135	-1.132	-1.129	-1.126	-1.124	-1.119	-1.116	-1.114	-1.109	-1.105	-1.102	-1.099	-1.096	-1.092	-1.089	-1.085	-1.082	-1.081	-1.079	-1.078	-1.075	-1.074	-1.072	-1.071	-1.072	-1.071	-1.072	-1.072	-1.074	-1.076	-1.078	-1.079	-1.081	-1.085	-1.088	-1.091	-1.095	-1.099	-1.102	-1.108	-1.111	-1.116	-1.121	-1.126	-1.131	-1.136	-1.141	-1.145	-1.150	-1.155	-1.160	-1.164	-1.169	-1.172	-1.178	-1.182	-1.186	-1.190	-1.191	-1.195	-1.198	-1.200	-1.202	-1.204	-1.205	-1.208	-1.208	-1.208	-1.208	-1.208	-1.208	-1.206	-1.204	-1.201	-1.199	-1.196	-1.194	-1.190	-1.186	-1.182	-1.176	-1.172	-1.166	-1.161	-1.155	-1.149	-1.142	-1.135	-1.129	-1.121	-1.114	-1.106	-1.099	-1.089	-1.081	-1.072	-1.064	-1.054	-1.045	-1.036	-1.028	-1.019	-1.009	-1.000	-0.990	-0.981	-0.972	-0.964	-0.955	-0.946	-0.938	-0.930	-0.921	-0.912	-0.904	-0.896	-0.889	-0.881	-0.874	-0.866	-0.860	-0.852	-0.848	-0.841	-0.835	-0.830	-0.825	-0.820	-0.815	-0.810	-0.805	-0.801	-0.799	-0.795	-0.790	-0.788	-0.784	-0.781	-0.779	-0.776	-0.774	-0.771	-0.770	-0.768	-0.765	-0.761	-0.760	-0.758	-0.754	-0.751	-0.749	-0.746	-0.742	-0.739	-0.735	-0.730	-0.725	-0.721	-0.716	-0.710	-0.705	-0.698	-0.691	-0.684	-0.675	-0.666	-0.658	-0.648	-0.638	-0.628	-0.616	-0.604	-0.592	-0.580	-0.566	-0.551	-0.538	-0.524	-0.507	-0.491	-0.475	-0.459	-0.441	-0.425	-0.408	-0.389	-0.371	-0.351	-0.332	-0.314	-0.295	-0.276	-0.256	-0.236	-0.216	-0.198	-0.178	-0.158	-0.138	-0.119	-0.099	-0.079	-0.060	-0.040	-0.022	-0.004	0.015	0.034	0.050	0.068	0.085	0.101	0.118	0.132	0.149	0.162	0.178	0.191	0.204	0.216	0.229	0.240	0.250	0.262	0.271	0.281	0.290	0.300	0.309	0.316	0.324	0.330	0.338	0.342	0.348	0.352	0.358	0.362	0.366	0.370	0.372	0.376	0.380	0.382	0.384	0.386	0.389	0.390	0.391	0.392	0.395	0.396	0.398	0.398	0.399	0.400	0.400	0.401	0.402	0.402	0.404	0.406	0.406	0.408	0.408	0.409	0.410	0.411	0.412	0.414	0.416	0.416	0.419	0.421	0.422	0.424	0.425	0.428	0.430	0.431	0.432	0.435	0.436	0.439	0.440	0.442	0.442	0.445	0.446	0.448	0.449	0.449	0.450	0.451	0.451	0.451	0.451	0.451	0.450	0.450	0.449	0.448	0.446	0.444	0.441	0.439	0.435	0.431	0.429	0.424	0.418	0.412	0.408	0.401	0.395	0.388	0.381	0.374	0.364	0.355	0.346	0.336	0.326	0.315	0.304	0.292	0.279	0.268	0.252	0.239	0.225	0.210	0.195	0.180	0.165	0.148	0.131	0.115	0.098	0.080	0.061	0.044	0.025	0.008	-0.011	-0.030	-0.050	-0.069	-0.088	-0.106	-0.125	-0.144	-0.162	-0.181	-0.199	-0.218	-0.235	-0.251	-0.269	-0.285	-0.301	-0.316	-0.330	-0.345	-0.359	-0.372	-0.384	-0.395	-0.405	-0.415	-0.425	-0.434	-0.441	-0.446	-0.452	-0.458	-0.460	-0.464	-0.464	-0.466	-0.465	-0.464	-0.461	-0.459	-0.454	-0.449	-0.442	-0.435	-0.425	-0.416	-0.406	-0.395	-0.384	-0.370	-0.355	-0.341	-0.324	-0.309	-0.290	-0.272	-0.254	-0.234	-0.212	-0.192	-0.170	-0.148	-0.125	-0.101	-0.078	-0.052	-0.029	-0.002	0.021	0.048	0.074	0.101	0.126	0.154	0.180	0.206	0.232	0.260	0.286	0.312	0.339	0.366	0.391	0.419	0.444	0.468	0.494	0.518	0.541	0.564	0.586	0.609	0.631	0.651	0.671	0.691	0.710	0.728	0.745	0.761	0.776	0.791	0.805	0.819	0.830	0.842	0.851	0.861	0.869	0.878	0.884	0.890	0.895	0.899	0.902	0.905	0.906	0.908	0.908	0.906	0.905	0.904	0.901	0.898	0.894	0.890	0.885	0.879	0.874	0.868	0.861	0.855	0.849	0.842	0.835	0.829	0.821	0.815	0.808	0.801	0.795	0.789	0.782	0.778	0.771	0.766	0.761	0.758	0.754	0.751	0.749	0.745	0.744	0.742	0.742	0.742	0.744	0.745	0.748	0.750	0.754	0.758	0.762	0.768	0.774	0.781	0.789	0.796	0.805	0.814	0.824	0.834	0.844	0.855	0.866	0.879	0.890	0.902	0.916	0.928	0.942	0.955	0.968	0.981	0.995	1.009	1.024	1.036	1.050	1.064	1.078	1.089	1.102	1.115	1.126	1.139	1.149	1.160	1.171	1.181	1.191	1.199	1.209	1.216	1.224	1.230	1.236	1.241	1.246	1.250	1.254	1.258	1.260	1.261	1.262	1.264	1.262	1.261	1.261	1.259	1.256	1.252	1.249	1.245	1.241	1.236	1.231	1.225	1.220	1.214	1.206	1.200	1.194	1.188	1.180	1.172	1.166	1.158	1.151	1.144	1.136	1.129	1.122	1.116	1.108	1.102	1.095	1.089	1.082	1.078	1.070	1.065	1.060	1.055	1.049	1.044	1.040	1.035	1.031	1.028	1.024	1.020	1.016	1.014	1.010	1.008	1.004	1.000	0.999	0.995	0.991	0.988	0.985	0.981	0.979	0.975	0.971	0.969	0.965	0.960	0.956	0.951	0.946	0.941	0.936	0.930	0.924	0.918	0.910	0.904	0.895	0.889	0.881	0.871	0.864	0.854	0.844	0.834	0.824	0.812	0.801	0.791	0.779	0.766	0.754	0.741	0.728	0.715	0.701	0.688	0.672	0.659	0.642	0.629	0.614	0.599	0.584	0.568	0.552	0.536	0.521	0.506	0.491	0.475	0.460	0.445	0.429	0.415	0.400	0.385	0.370	0.358	0.344	0.330	0.318	0.305	0.292	0.281	0.270	0.259	0.250	0.240	0.231	0.221	0.214	0.208	0.200	0.195	0.189	0.184	0.179	0.175	0.172	0.170	0.169	0.166	0.166	0.166	0.166	0.168	0.170	0.171	0.174	0.176	0.179	0.184	0.188	0.191	0.196	0.201	0.208	0.212	0.219	0.224	0.230	0.236	0.242	0.249	0.255	0.260	0.266	0.271	0.278	0.282	0.289	0.294	0.298	0.302	0.306	0.310	0.314	0.318	0.319	0.321	0.322	0.325	0.324	0.325	0.325	0.324	0.322	0.321	0.319	0.316	0.312	0.309	0.305	0.300	0.295	0.289	0.284	0.276	0.270	0.262	0.254	0.246	0.236	0.228	0.219	0.209	0.199	0.189	0.179	0.166	0.155	0.145	0.134	0.121	0.110	0.098	0.086	0.075	0.061	0.050	0.036	0.025	0.011	-0.001	-0.015	-0.028	-0.041	-0.054	-0.068	-0.080	-0.094	-0.108	-0.121	-0.134	-0.149	-0.161	-0.175	-0.189	-0.202	-0.215	-0.230	-0.244	-0.258	-0.271	-0.286	-0.300	-0.315	-0.329	-0.342	-0.356	-0.371	-0.385	-0.400	-0.414	-0.428	-0.441	-0.455	-0.468	-0.482	-0.495	-0.510	-0.522	-0.536	-0.549	-0.561	-0.574	-0.586	-0.599	-0.611	-0.622	-0.634	-0.646	-0.656	-0.666	-0.678	-0.688	-0.698	-0.708	-0.716	-0.726	-0.735	-0.744	-0.752	-0.761	-0.768	-0.776	-0.784	-0.791	-0.798	-0.805	-0.811	-0.818	-0.825	-0.832	-0.838	-0.845	-0.851	-0.859	-0.866	-0.872	-0.879	-0.888	-0.895	-0.902	-0.909	-0.918	-0.926	-0.934	-0.944	-0.951	-0.961	-0.970	-0.981	-0.991	-1.001	-1.012	-1.024	-1.035	-1.049	-1.060	-1.074	-1.088	-1.100	-1.114	-1.128	-1.142	-1.156	-1.171	-1.186	-1.200	-1.215	-1.231	-1.246	-1.262	-1.278	-1.292	-1.309	-1.324	-1.340	-1.355	-1.370	-1.386	-1.401	-1.416	-1.431	-1.446	-1.461	-1.475	-1.490	-1.504	-1.516	-1.530	-1.544	-1.558	-1.570	-1.582	-1.595	-1.608	-1.620	-1.632	-1.644	-1.656	-1.668	-1.679	-1.690	-1.701	-1.714	-1.724	-1.735	-1.746	-1.758	-1.769	-1.780	-1.790	-1.801	-1.812	-1.824	-1.835	-1.846	-1.859	-1.870	-1.882	-1.894	-1.906	-1.919	-1.931	-1.942	-1.955	-1.968	-1.980	-1.992	-2.005	-2.018	-2.030	-2.042	-2.055	-2.068	-2.080	-2.092	-2.104	-2.116	-2.129	-2.140	-2.151	-2.162	-2.174	-2.186	-2.196	-2.206	-2.216	-2.228	-2.238	-2.248	-2.258	-2.268	-2.275	-2.285	-2.294	-2.302	-2.311	-2.319	-2.328	-2.335	-2.342	-2.349	-2.356	-2.362	-2.369	-2.376	-2.381	-2.388	-2.394	-2.399	-2.404	-2.409	-2.414	-2.419	-2.422	-2.425	-2.429	-2.432	-2.434	-2.438	-2.439	-2.440	-2.441	-2.441	-2.441	-2.440	-2.439	-2.436	-2.434	-2.430	-2.426	-2.420	-2.415	-2.409	-2.401	-2.391	-2.382	-2.372	-2.360	-2.348	-2.335	-2.319	-2.304	-2.288	-2.269	-2.250	-2.230	-2.209	-2.186	-2.164	-2.140	-2.115	-2.089	-2.061	-2.035	-2.006	-1.976	-1.946	-1.916	-1.885	-1.852	-1.821	-1.789	-1.756	-1.722	-1.689	-1.656	-1.622	-1.589	-1.555	-1.522	-1.489	-1.456	-1.424	-1.391	-1.359	-1.329	-1.298	-1.266	-1.238	-1.209	-1.180	-1.154	-1.126	-1.100	-1.075	-1.051	-1.028	-1.005	-0.984	-0.962	-0.942	-0.922	-0.904	-0.886	-0.869	-0.852	-0.836	-0.821	-0.805	-0.791	-0.778	-0.764	-0.750	-0.738	-0.724	-0.711	-0.699	-0.686	-0.674	-0.661	-0.649	-0.638	-0.624	-0.611	-0.598	-0.584	-0.571	-0.556	-0.541	-0.526	-0.511	-0.494	-0.478	-0.461	-0.444	-0.426	-0.408	-0.389	-0.369	-0.349	-0.328	-0.308	-0.286	-0.264	-0.242	-0.219	-0.196	-0.172	-0.150	-0.126	-0.102	-0.079	-0.054	-0.030	-0.006	0.018	0.041	0.065	0.089	0.112	0.135	0.158	0.181	0.202	0.224	0.245	0.265	0.285	0.305	0.324	0.341	0.358	0.374	0.390	0.405	0.418	0.432	0.444	0.455	0.465	0.475	0.482	0.490	0.496	0.501	0.506	0.509	0.511	0.512	0.514	0.512	0.510	0.507	0.505	0.499	0.494	0.486	0.479	0.471	0.462	0.451	0.440	0.430	0.418	0.404	0.390	0.375	0.360	0.345	0.328	0.311	0.294	0.278	0.260	0.242	0.225	0.208	0.189	0.170	0.152	0.134	0.116	0.099	0.081	0.064	0.048	0.031	0.015	-0.001	-0.015	-0.030	-0.044	-0.056	-0.069	-0.079	-0.090	-0.099	-0.108	-0.114	-0.120	-0.125	-0.129	-0.131	-0.132	-0.131	-0.130	-0.129	-0.125	-0.120	-0.114	-0.105	-0.096	-0.086	-0.075	-0.062	-0.048	-0.032	-0.016	0.000	0.019	0.038	0.059	0.080	0.102	0.126	0.150	0.175	0.200	0.226	0.254	0.280	0.309	0.336	0.365	0.392	0.421	0.449	0.478	0.505	0.534	0.561	0.588	0.615	0.641	0.666	0.691	0.715	0.738	0.759	0.780	0.800	0.820	0.838	0.855	0.870	0.884	0.896	0.908	0.918	0.928	0.934	0.940	0.945	0.946	0.949	0.949	0.948	0.944	0.941	0.935	0.928	0.920	0.910	0.899	0.886	0.874	0.859	0.844	0.828	0.809	0.790	0.771	0.750	0.730	0.709	0.686	0.662	0.639	0.615	0.590	0.565	0.539	0.512	0.486	0.459	0.431	0.404	0.376	0.348	0.319	0.290	0.261	0.232	0.204	0.174	0.144	0.114	0.082	0.052	0.022	-0.009	-0.040	-0.071	-0.104	-0.136	-0.170	-0.204	-0.236	-0.271	-0.308	-0.341	-0.379	-0.415	-0.452	-0.491	-0.529	-0.569	-0.610	-0.650	-0.692	-0.735	-0.778	-0.822	-0.866	-0.912	-0.959	-1.005	-1.054	-1.102	-1.152	-1.202	-1.252	-1.304	-1.356	-1.410	-1.462	-1.518	-1.572	-1.628	-1.684	-1.740	-1.796	-1.854	-1.910	-1.968	-2.025	-2.082	-2.140	-2.198	-2.255	-2.312	-2.369	-2.426	-2.482	-2.539	-2.594	-2.649	-2.704	-2.758	-2.811	-2.862	-2.914	-2.965	-3.014	-3.062	-3.110	-3.156	-3.201	-3.245	-3.288	-3.330	-3.370	-3.408	-3.445	-3.480	-3.514	-3.548	-3.576	-3.606	-3.634	-3.659	-3.682	-3.704	-3.722	-3.741	-3.758	-3.772	-3.785	-3.795	-3.804	-3.811	-3.816	-3.820	-3.821	-3.821	-3.818	-3.815	-3.808	-3.801	-3.791	-3.780	-3.768	-3.754	-3.738	-3.720	-3.700	-3.679	-3.658	-3.634	-3.608	-3.581	-3.552	-3.524	-3.494	-3.461	-3.429	-3.395	-3.359	-3.324	-3.286	-3.249	-3.210	-3.169	-3.129	-3.088	-3.045	-3.004	-2.959	-2.915	-2.870	-2.826	-2.780	-2.735	-2.688	-2.641	-2.594	-2.546	-2.499	-2.451	-2.404	-2.355	-2.308	-2.259	-2.210	-2.162	-2.114	-2.065	-2.016	-1.969	-1.920	-1.871	-1.825	-1.778	-1.730	-1.682	-1.635	-1.589	-1.542	-1.496	-1.450	-1.406	-1.360	-1.316	-1.272	-1.229	-1.185	-1.144	-1.101	-1.060	-1.020	-0.979	-0.940	-0.901	-0.862	-0.824	-0.788	-0.751	-0.715	-0.680	-0.646	-0.612	-0.579	-0.548	-0.516	-0.486	-0.458	-0.429	-0.400	-0.372	-0.346	-0.321	-0.298	-0.274	-0.250	-0.229	-0.209	-0.189	-0.169	-0.151	-0.134	-0.118	-0.104	-0.089	-0.076	-0.064	-0.052	-0.044	-0.034	-0.026	-0.019	-0.014	-0.009	-0.005	-0.002	-0.001	0.000	0.000	-0.001	-0.004	-0.009	-0.012	-0.019	-0.026	-0.034	-0.044	-0.052	-0.065	-0.076	-0.089	-0.104	-0.120	-0.135	-0.154	-0.171	-0.190	-0.210	-0.232	-0.252	-0.275	-0.300	-0.324	-0.349	-0.374	-0.400	-0.428	-0.455	-0.482	-0.512	-0.540	-0.570	-0.600	-0.630	-0.660	-0.691	-0.721	-0.754	-0.784	-0.816	-0.848	-0.878	-0.909	-0.939	-0.970	-1.000	-1.031	-1.059	-1.089	-1.119	-1.146	-1.174	-1.201	-1.228	-1.252	-1.279	-1.302	-1.326	-1.349	-1.371	-1.391	-1.412	-1.430	-1.449	-1.466	-1.482	-1.498	-1.511	-1.524	-1.536	-1.546	-1.556	-1.564	-1.571	-1.578	-1.582	-1.586	-1.589	-1.590	-1.591	-1.590	-1.589	-1.585	-1.581	-1.576	-1.570	-1.562	-1.554	-1.546	-1.535	-1.522	-1.510	-1.498	-1.484	-1.469	-1.451	-1.435	-1.418	-1.398	-1.379	-1.359	-1.338	-1.316	-1.292	-1.269	-1.245	-1.221	-1.195	-1.170	-1.144	-1.116	-1.089	-1.061	-1.031	-1.002	-0.974	-0.944	-0.915	-0.884	-0.852	-0.822	-0.791	-0.760	-0.728	-0.696	-0.664	-0.632	-0.601	-0.568	-0.535	-0.504	-0.471	-0.440	-0.406	-0.375	-0.344	-0.312	-0.280	-0.250	-0.219	-0.189	-0.160	-0.130	-0.101	-0.072	-0.045	-0.018	0.009	0.036	0.060	0.085	0.109	0.132	0.155	0.178	0.199	0.219	0.239	0.258	0.274	0.292	0.308	0.322	0.338	0.351	0.365	0.376	0.388	0.398	0.408	0.415	0.424	0.430	0.438	0.442	0.448	0.451	0.456	0.459	0.461	0.464	0.465	0.468	0.468	0.468	0.469	0.469	0.468	0.466	0.466	0.465	0.464	0.461	0.460	0.459	0.456	0.454	0.452	0.450	0.448	0.445	0.444	0.441	0.439	0.436	0.432	0.430	0.428	0.425	0.421	0.419	0.414	0.410	0.406	0.401	0.396	0.391	0.386	0.379	0.372	0.365	0.358	0.349	0.340	0.330	0.320	0.310	0.298	0.285	0.271	0.258	0.244	0.229	0.212	0.198	0.180	0.161	0.142	0.122	0.102	0.082	0.060	0.038	0.016	-0.008	-0.031	-0.054	-0.079	-0.104	-0.128	-0.154	-0.179	-0.205	-0.231	-0.256	-0.282	-0.308	-0.334	-0.360	-0.385	-0.411	-0.436	-0.461	-0.486	-0.510	-0.532	-0.556	-0.580	-0.602	-0.624	-0.645	-0.666	-0.686	-0.705	-0.725	-0.744	-0.760	-0.778	-0.794	-0.810	-0.825	-0.840	-0.854	-0.868	-0.880	-0.891	-0.902	-0.912	-0.924	-0.934	-0.942	-0.950	-0.958	-0.964	-0.970	-0.975	-0.980	-0.985	-0.989	-0.991	-0.994	-0.995	-0.996	-0.996	-0.998	-0.998	-0.996	-0.992	-0.990	-0.988	-0.984	-0.979	-0.972	-0.968	-0.960	-0.952	-0.942	-0.934	-0.924	-0.914	-0.902	-0.890	-0.878	-0.864	-0.850	-0.834	-0.820	-0.802	-0.786	-0.768	-0.750	-0.730	-0.712	-0.691	-0.671	-0.650	-0.628	-0.605	-0.582	-0.561	-0.538	-0.514	-0.490	-0.465	-0.441	-0.416	-0.391	-0.365	-0.341	-0.314	-0.289	-0.264	-0.238	-0.212	-0.188	-0.162	-0.136	-0.110	-0.086	-0.060	-0.035	-0.009	0.015	0.041	0.066	0.090	0.115	0.140	0.164	0.188	0.211	0.235	0.259	0.282	0.305	0.328	0.350	0.372	0.394	0.416	0.438	0.459	0.480	0.500	0.520	0.540	0.559	0.578	0.596	0.614	0.630	0.648	0.664	0.679	0.694	0.708	0.721	0.734	0.746	0.756	0.768	0.776	0.785	0.792	0.798	0.802	0.808	0.811	0.814	0.814	0.815	0.812	0.811	0.808	0.802	0.798	0.789	0.781	0.772	0.762	0.750	0.738	0.725	0.710	0.694	0.678	0.660	0.641	0.621	0.601	0.579	0.558	0.534	0.510	0.485	0.460	0.435	0.409	0.382	0.354	0.326	0.299	0.269	0.241	0.211	0.181	0.152	0.122	0.092	0.062	0.032	0.001	-0.028	-0.059	-0.089	-0.120	-0.149	-0.179	-0.209	-0.238	-0.268	-0.296	-0.324	-0.352	-0.380	-0.408	-0.434	-0.460	-0.486	-0.512	-0.538	-0.561	-0.586	-0.610	-0.632	-0.654	-0.675	-0.696	-0.715	-0.734	-0.752	-0.770	-0.786	-0.802	-0.818	-0.832	-0.845	-0.858	-0.869	-0.879	-0.889	-0.898	-0.904	-0.911	-0.916	-0.920	-0.924	-0.928	-0.929	-0.928	-0.928	-0.926	-0.922	-0.919	-0.915	-0.909	-0.902	-0.895	-0.885	-0.875	-0.865	-0.852	-0.840	-0.826	-0.811	-0.796	-0.780	-0.762	-0.746	-0.728	-0.708	-0.688	-0.666	-0.645	-0.622	-0.599	-0.575	-0.551	-0.526	-0.501	-0.475	-0.449	-0.422	-0.395	-0.368	-0.339	-0.310	-0.281	-0.251	-0.222	-0.191	-0.161	-0.130	-0.099	-0.068	-0.036	-0.004	0.029	0.060	0.092	0.125	0.156	0.190	0.222	0.256	0.289	0.322	0.354	0.388	0.420	0.452	0.486	0.518	0.550	0.581	0.614	0.645	0.678	0.709	0.739	0.770	0.799	0.830	0.859	0.888	0.916	0.945	0.972	1.000	1.025	1.052	1.078	1.101	1.125	1.149	1.171	1.194	1.215	1.236	1.255	1.275	1.292	1.311	1.328	1.345	1.360	1.376	1.389	1.404	1.415	1.428	1.439	1.449	1.459	1.468	1.476	1.482	1.490	1.496	1.500	1.505	1.509	1.512	1.515	1.516	1.516	1.516	1.516	1.515	1.514	1.511	1.506	1.502	1.498	1.492	1.486	1.479	1.471	1.461	1.451	1.441	1.430	1.420	1.406	1.392	1.378	1.362	1.348	1.331	1.315	1.296	1.278	1.258	1.238	1.216	1.194	1.172	1.149	1.125	1.100	1.075	1.048	1.021	0.994	0.965	0.936	0.906	0.876	0.845	0.814	0.781	0.748	0.716	0.681	0.646	0.611	0.576	0.540	0.502	0.465	0.428	0.390	0.351	0.311	0.272	0.232	0.194	0.152	0.111	0.071	0.030	-0.011	-0.052	-0.095	-0.136	-0.179	-0.221	-0.264	-0.306	-0.348	-0.390	-0.431	-0.472	-0.514	-0.555	-0.598	-0.638	-0.678	-0.719	-0.756	-0.796	-0.834	-0.874	-0.911	-0.946	-0.982	-1.018	-1.052	-1.086	-1.119	-1.151	-1.182	-1.212	-1.241	-1.270	-1.298	-1.322	-1.349	-1.371	-1.394	-1.416	-1.436	-1.455	-1.474	-1.490	-1.506	-1.520	-1.534	-1.545	-1.555	-1.565	-1.574	-1.580	-1.586	-1.590	-1.594	-1.596	-1.598	-1.596	-1.596	-1.595	-1.592	-1.589	-1.584	-1.579	-1.572	-1.566	-1.558	-1.551	-1.541	-1.534	-1.524	-1.514	-1.502	-1.492	-1.481	-1.470	-1.459	-1.448	-1.435	-1.425	-1.414	-1.401	-1.391	-1.379	-1.369	-1.359	-1.348	-1.338	-1.328	-1.319	-1.309	-1.300	-1.291	-1.282	-1.274	-1.268	-1.260	-1.252	-1.246	-1.239	-1.232	-1.226	-1.221	-1.216	-1.210	-1.205	-1.199	-1.194	-1.189	-1.182	-1.178	-1.172	-1.168	-1.161	-1.155	-1.149	-1.140	-1.134	-1.126	-1.119	-1.109	-1.101	-1.091	-1.081	-1.070	-1.059	-1.048	-1.034	-1.021	-1.006	-0.992	-0.978	-0.961	-0.944	-0.928	-0.909	-0.890	-0.870	-0.851	-0.831	-0.810	-0.789	-0.766	-0.745	-0.722	-0.699	-0.675	-0.654	-0.630	-0.606	-0.582	-0.559	-0.535	-0.514	-0.490	-0.468	-0.446	-0.424	-0.404	-0.382	-0.364	-0.346	-0.328	-0.310	-0.295	-0.279	-0.265	-0.251	-0.240	-0.230	-0.221	-0.212	-0.206	-0.202	-0.199	-0.196	-0.196	-0.199	-0.201	-0.206	-0.212	-0.220	-0.229	-0.239	-0.252	-0.265	-0.280	-0.298	-0.316	-0.336	-0.358	-0.380	-0.404	-0.429	-0.455	-0.482	-0.511	-0.540	-0.570	-0.601	-0.634	-0.668	-0.701	-0.735	-0.769	-0.804	-0.840	-0.876	-0.912	-0.949	-0.985	-1.020	-1.058	-1.092	-1.129	-1.164	-1.199	-1.235	-1.269	-1.302	-1.336	-1.369	-1.400	-1.431	-1.461	-1.490	-1.519	-1.546	-1.572	-1.598	-1.622	-1.646	-1.668	-1.689	-1.709	-1.728	-1.745	-1.760	-1.775	-1.789	-1.801	-1.814	-1.822	-1.831	-1.839	-1.846	-1.850	-1.855	-1.858	-1.859	-1.860	-1.859	-1.859	-1.856	-1.851	-1.848	-1.842	-1.835	-1.829	-1.819	-1.810	-1.800	-1.789	-1.778	-1.765	-1.751	-1.736	-1.721	-1.706	-1.691	-1.674	-1.655	-1.638	-1.619	-1.600	-1.580	-1.560	-1.539	-1.518	-1.495	-1.472	-1.450	-1.426	-1.402	-1.379	-1.355	-1.330	-1.305	-1.280	-1.254	-1.229	-1.201	-1.175	-1.148	-1.121	-1.094	-1.066	-1.038	-1.009	-0.980	-0.950	-0.921	-0.891	-0.861	-0.831	-0.801	-0.771	-0.740	-0.710	-0.679	-0.648	-0.616	-0.585	-0.554	-0.522	-0.490	-0.459	-0.426	-0.395	-0.364	-0.331	-0.299	-0.268	-0.235	-0.202	-0.172	-0.140	-0.109	-0.076	-0.045	-0.015	0.016	0.048	0.078	0.108	0.136	0.165	0.195	0.224	0.250	0.279	0.305	0.331	0.358	0.381	0.406	0.430	0.452	0.475	0.496	0.519	0.538	0.556	0.575	0.592	0.609	0.624	0.638	0.650	0.664	0.674	0.684	0.692	0.700	0.706	0.712	0.716	0.719	0.719	0.721	0.719	0.718	0.714	0.710	0.704	0.696	0.689	0.680	0.669	0.658	0.645	0.631	0.618	0.600	0.584	0.565	0.548	0.528	0.507	0.485	0.462	0.439	0.416	0.390	0.365	0.339	0.312	0.285	0.256	0.229	0.200	0.170	0.140	0.111	0.080	0.049	0.018	-0.012	-0.045	-0.076	-0.108	-0.140	-0.172	-0.204	-0.236	-0.268	-0.300	-0.331	-0.364	-0.396	-0.428	-0.459	-0.491	-0.521	-0.552	-0.584	-0.615	-0.645	-0.675	-0.706	-0.736	-0.765	-0.794	-0.824	-0.852	-0.880	-0.909	-0.938	-0.965	-0.992	-1.020	-1.046	-1.072	-1.099	-1.125	-1.152	-1.176	-1.201	-1.226	-1.250	-1.275	-1.299	-1.321	-1.345	-1.365	-1.389	-1.410	-1.430	-1.449	-1.468	-1.488	-1.505	-1.521	-1.538	-1.552	-1.568	-1.582	-1.594	-1.606	-1.616	-1.628	-1.638	-1.644	-1.650	-1.658	-1.661	-1.665	-1.666	-1.668	-1.668	-1.665	-1.664	-1.659	-1.654	-1.646	-1.639	-1.629	-1.619	-1.606	-1.594	-1.580	-1.565	-1.548	-1.530	-1.512	-1.492	-1.472	-1.451	-1.429	-1.405	-1.382	-1.358	-1.332	-1.308	-1.280	-1.254	-1.228	-1.200	-1.171	-1.144	-1.116	-1.086	-1.059	-1.031	-1.002	-0.974	-0.948	-0.919	-0.891	-0.864	-0.839	-0.812	-0.786	-0.761	-0.735	-0.711	-0.688	-0.664	-0.641	-0.620	-0.599	-0.576	-0.556	-0.536	-0.516	-0.498	-0.479	-0.461	-0.444	-0.425	-0.409	-0.392	-0.376	-0.360	-0.345	-0.330	-0.314	-0.299	-0.284	-0.269	-0.255	-0.240	-0.226	-0.212	-0.198	-0.182	-0.169	-0.154	-0.140	-0.124	-0.110	-0.094	-0.079	-0.064	-0.049	-0.034	-0.018	-0.004	0.012	0.028	0.044	0.059	0.075	0.090	0.105	0.120	0.135	0.150	0.164	0.179	0.194	0.208	0.221	0.235	0.246	0.259	0.271	0.282	0.292	0.302	0.312	0.322	0.330	0.338	0.345	0.350	0.355	0.359	0.364	0.365	0.366	0.368	0.366	0.364	0.361	0.359	0.352	0.346	0.340	0.330	0.321	0.311	0.299	0.285	0.271	0.256	0.240	0.221	0.202	0.181	0.160	0.138	0.114	0.090	0.064	0.036	0.008	-0.020	-0.051	-0.081	-0.112	-0.145	-0.178	-0.211	-0.246	-0.281	-0.318	-0.352	-0.389	-0.424	-0.460	-0.496	-0.532	-0.568	-0.605	-0.640	-0.674	-0.709	-0.742	-0.775	-0.808	-0.839	-0.869	-0.898	-0.925	-0.952	-0.978	-1.001	-1.024	-1.045	-1.064	-1.081	-1.096	-1.110	-1.121	-1.131	-1.140	-1.146	-1.150	-1.151	-1.150	-1.148	-1.144	-1.138	-1.129	-1.119	-1.105	-1.091	-1.075	-1.058	-1.038	-1.016	-0.994	-0.969	-0.942	-0.915	-0.886	-0.855	-0.825	-0.791	-0.759	-0.724	-0.689	-0.652	-0.618	-0.580	-0.541	-0.505	-0.466	-0.429	-0.391	-0.351	-0.314	-0.276	-0.239	-0.201	-0.165	-0.129	-0.091	-0.056	-0.022	0.012	0.045	0.078	0.109	0.139	0.169	0.198	0.225	0.252	0.278	0.301	0.325	0.348	0.370	0.390	0.408	0.428	0.444	0.460	0.475	0.489	0.501	0.514	0.526	0.535	0.545	0.552	0.560	0.566	0.572	0.578	0.581	0.585	0.588	0.590	0.591	0.592	0.594	0.594	0.594	0.592	0.590	0.588	0.585	0.582	0.579	0.575	0.572	0.568	0.562	0.558	0.554	0.548	0.541	0.536	0.530	0.524	0.518	0.511	0.505	0.498	0.490	0.482	0.475	0.468	0.460	0.451	0.444	0.435	0.426	0.418	0.409	0.398	0.389	0.378	0.368	0.356	0.346	0.334	0.321	0.309	0.296	0.282	0.269	0.254	0.239	0.224	0.208	0.190	0.174	0.155	0.136	0.116	0.096	0.075	0.055	0.031	0.009	-0.016	-0.041	-0.066	-0.092	-0.120	-0.148	-0.178	-0.205	-0.236	-0.268	-0.299	-0.331	-0.364	-0.396	-0.430	-0.465	-0.500	-0.535	-0.570	-0.606	-0.644	-0.680	-0.718	-0.754	-0.791	-0.828	-0.866	-0.904	-0.940	-0.978	-1.014	-1.051	-1.088	-1.122	-1.158	-1.192	-1.228	-1.261	-1.295	-1.328	-1.360	-1.391	-1.422	-1.451	-1.480	-1.508	-1.535	-1.560	-1.586	-1.610	-1.631	-1.655	-1.675	-1.694	-1.711	-1.729	-1.744	-1.760	-1.771	-1.784	-1.794	-1.804	-1.812	-1.820	-1.824	-1.830	-1.832	-1.834	-1.835	-1.834	-1.832	-1.829	-1.825	-1.820	-1.812	-1.805	-1.798	-1.788	-1.778	-1.766	-1.752	-1.740	-1.726	-1.710	-1.695	-1.679	-1.661	-1.642	-1.624	-1.604	-1.585	-1.565	-1.545	-1.524	-1.502	-1.481	-1.460	-1.438	-1.415	-1.394	-1.371	-1.350	-1.328	-1.305	-1.282	-1.260	-1.238	-1.216	-1.194	-1.171	-1.150	-1.129	-1.106	-1.085	-1.064	-1.044	-1.022	-1.001	-0.981	-0.960	-0.940	-0.920	-0.900	-0.880	-0.860	-0.841	-0.821	-0.801	-0.782	-0.764	-0.744	-0.725	-0.705	-0.686	-0.666	-0.648	-0.629	-0.609	-0.590	-0.571	-0.551	-0.532	-0.514	-0.495	-0.475	-0.456	-0.438	-0.419	-0.399	-0.380	-0.361	-0.344	-0.325	-0.308	-0.289	-0.272	-0.255	-0.239	-0.224	-0.208	-0.192	-0.178	-0.165	-0.151	-0.139	-0.128	-0.116	-0.106	-0.096	-0.088	-0.080	-0.074	-0.069	-0.062	-0.060	-0.058	-0.056	-0.056	-0.058	-0.059	-0.062	-0.066	-0.072	-0.078	-0.086	-0.095	-0.105	-0.116	-0.129	-0.142	-0.158	-0.171	-0.189	-0.206	-0.225	-0.245	-0.265	-0.288	-0.309	-0.332	-0.356	-0.382	-0.408	-0.434	-0.462	-0.490	-0.518	-0.548	-0.578	-0.606	-0.636	-0.669	-0.699	-0.732	-0.764	-0.796	-0.829	-0.862	-0.895	-0.930	-0.964	-0.998	-1.031	-1.065	-1.100	-1.134	-1.168	-1.202	-1.238	-1.271	-1.306	-1.340	-1.375	-1.409	-1.444	-1.478	-1.511	-1.544	-1.578	-1.609	-1.642	-1.674	-1.706	-1.738	-1.769	-1.798	-1.829	-1.859	-1.888	-1.916	-1.944	-1.971	-1.998	-2.024	-2.050	-2.074	-2.099	-2.121	-2.144	-2.165	-2.186	-2.206	-2.225	-2.244	-2.261	-2.278	-2.292	-2.308	-2.321	-2.334	-2.346	-2.355	-2.365	-2.374	-2.381	-2.388	-2.392	-2.398	-2.401	-2.404	-2.404	-2.405	-2.402	-2.401	-2.398	-2.394	-2.389	-2.382	-2.375	-2.366	-2.358	-2.348	-2.335	-2.322	-2.310	-2.295	-2.280	-2.264	-2.246	-2.229	-2.210	-2.190	-2.168	-2.148	-2.124	-2.100	-2.078	-2.054	-2.029	-2.001	-1.976	-1.949	-1.921	-1.894	-1.865	-1.838	-1.808	-1.778	-1.748	-1.719	-1.689	-1.659	-1.628	-1.599	-1.568	-1.538	-1.506	-1.478	-1.448	-1.418	-1.389	-1.359	-1.330	-1.302	-1.275	-1.246	-1.220	-1.194	-1.169	-1.142	-1.119	-1.096	-1.072	-1.050	-1.028	-1.008	-0.986	-0.968	-0.948	-0.930	-0.912	-0.896	-0.880	-0.865	-0.851	-0.838	-0.825	-0.811	-0.800	-0.789	-0.779	-0.769	-0.759	-0.750	-0.741	-0.734	-0.728	-0.720	-0.714	-0.708	-0.701	-0.695	-0.690	-0.685	-0.680	-0.675	-0.671	-0.666	-0.662	-0.659	-0.654	-0.650	-0.646	-0.642	-0.639	-0.635	-0.630	-0.626	-0.621	-0.616	-0.612	-0.608	-0.602	-0.599	-0.592	-0.588	-0.582	-0.578	-0.572	-0.568	-0.561	-0.556	-0.551	-0.545	-0.540	-0.535	-0.530	-0.525	-0.520	-0.515	-0.510	-0.506	-0.501	-0.499	-0.494	-0.491	-0.488	-0.485	-0.482	-0.480	-0.480	-0.479	-0.479	-0.480	-0.480	-0.481	-0.484	-0.488	-0.490	-0.494	-0.500	-0.505	-0.512	-0.520	-0.529	-0.538	-0.549	-0.559	-0.571	-0.585	-0.599	-0.614	-0.630	-0.648	-0.665	-0.685	-0.705	-0.726	-0.750	-0.771	-0.796	-0.822	-0.848	-0.875	-0.904	-0.932	-0.964	-0.994	-1.025	-1.059	-1.092	-1.125	-1.160	-1.196	-1.231	-1.269	-1.305	-1.341	-1.380	-1.416	-1.455	-1.494	-1.532	-1.570	-1.608	-1.648	-1.685	-1.722	-1.761	-1.799	-1.835	-1.871	-1.908	-1.942	-1.978	-2.011	-2.045	-2.078	-2.109	-2.139	-2.169	-2.198	-2.225	-2.252	-2.278	-2.301	-2.325	-2.346	-2.368	-2.388	-2.406	-2.422	-2.438	-2.452	-2.466	-2.479	-2.489	-2.498	-2.506	-2.512	-2.518	-2.524	-2.526	-2.529	-2.528	-2.528	-2.528	-2.524	-2.521	-2.516	-2.511	-2.505	-2.496	-2.489	-2.480	-2.469	-2.459	-2.448	-2.435	-2.422	-2.409	-2.395	-2.380	-2.365	-2.350	-2.332	-2.316	-2.300	-2.281	-2.264	-2.246	-2.229	-2.209	-2.191	-2.172	-2.152	-2.134	-2.115	-2.095	-2.076	-2.056	-2.036	-2.018	-1.998	-1.979	-1.960	-1.941	-1.922	-1.904	-1.886	-1.868	-1.849	-1.831	-1.814	-1.798	-1.780	-1.764	-1.749	-1.734	-1.718	-1.705	-1.690	-1.676	-1.664	-1.651	-1.640	-1.629	-1.619	-1.609	-1.601	-1.592	-1.585	-1.578	-1.572	-1.566	-1.561	-1.558	-1.554	-1.551	-1.550	-1.548	-1.548	-1.549	-1.549	-1.550	-1.551	-1.555	-1.559	-1.561	-1.566	-1.572	-1.578	-1.582	-1.589	-1.596	-1.602	-1.609	-1.616	-1.625	-1.632	-1.640	-1.649	-1.658	-1.665	-1.674	-1.681	-1.689	-1.698	-1.705	-1.712	-1.720	-1.726	-1.734	-1.740	-1.745	-1.751	-1.756	-1.761	-1.765	-1.769	-1.772	-1.775	-1.778	-1.779	-1.781	-1.782	-1.781	-1.782	-1.782	-1.781	-1.780	-1.779	-1.776	-1.774	-1.770	-1.768	-1.765	-1.761	-1.756	-1.752	-1.748	-1.742	-1.738	-1.732	-1.728	-1.722	-1.715	-1.710	-1.704	-1.699	-1.692	-1.688	-1.680	-1.674	-1.668	-1.661	-1.654	-1.648	-1.641	-1.634	-1.626	-1.620	-1.612	-1.605	-1.596	-1.589	-1.580	-1.572	-1.564	-1.555	-1.545	-1.536	-1.525	-1.516	-1.505	-1.494	-1.484	-1.471	-1.460	-1.446	-1.434	-1.420	-1.406	-1.391	-1.378	-1.364	-1.348	-1.332	-1.316	-1.300	-1.282	-1.266	-1.250	-1.234	-1.216	-1.199	-1.181	-1.164	-1.146	-1.129	-1.112	-1.094	-1.078	-1.061	-1.044	-1.029	-1.012	-0.998	-0.981	-0.966	-0.952	-0.938	-0.924	-0.912	-0.900	-0.888	-0.876	-0.865	-0.855	-0.845	-0.836	-0.828	-0.820	-0.812	-0.805	-0.800	-0.794	-0.790	-0.785	-0.781	-0.779	-0.775	-0.774	-0.772	-0.770	-0.769	-0.768	-0.768	-0.769	-0.768	-0.769	-0.770	-0.770	-0.772	-0.774	-0.775	-0.776	-0.779	-0.780	-0.782	-0.784	-0.786	-0.789	-0.790	-0.791	-0.794	-0.796	-0.796	-0.799	-0.800	-0.801	-0.801	-0.804	-0.805	-0.806	-0.806	-0.808	-0.808	-0.808	-0.808	-0.808	-0.808	-0.806	-0.805	-0.805	-0.804	-0.802	-0.801	-0.799	-0.798	-0.796	-0.794	-0.791	-0.788	-0.784	-0.780	-0.776	-0.771	-0.768	-0.762	-0.756	-0.752	-0.745	-0.740	-0.732	-0.726	-0.719	-0.710	-0.702	-0.694	-0.684	-0.675	-0.665	-0.655	-0.642	-0.632	-0.620	-0.608	-0.595	-0.582	-0.569	-0.556	-0.542	-0.528	-0.514	-0.499	-0.484	-0.469	-0.454	-0.439	-0.422	-0.408	-0.391	-0.376	-0.361	-0.346	-0.330	-0.316	-0.301	-0.288	-0.274	-0.259	-0.246	-0.234	-0.220	-0.209	-0.198	-0.188	-0.178	-0.168	-0.159	-0.151	-0.142	-0.138	-0.132	-0.126	-0.122	-0.119	-0.116	-0.114	-0.112	-0.112	-0.112	-0.114	-0.116	-0.120	-0.122	-0.128	-0.131	-0.136	-0.142	-0.149	-0.158	-0.165	-0.172	-0.181	-0.190	-0.199	-0.209	-0.218	-0.229	-0.238	-0.248	-0.259	-0.268	-0.279	-0.288	-0.299	-0.308	-0.318	-0.326	-0.335	-0.344	-0.352	-0.360	-0.368	-0.375	-0.381	-0.386	-0.392	-0.398	-0.402	-0.406	-0.410	-0.412	-0.415	-0.418	-0.418	-0.418	-0.418	-0.418	-0.416	-0.415	-0.414	-0.410	-0.408	-0.404	-0.400	-0.395	-0.390	-0.385	-0.380	-0.374	-0.368	-0.361	-0.356	-0.350	-0.342	-0.336	-0.330	-0.322	-0.318	-0.310	-0.304	-0.298	-0.291	-0.286	-0.281	-0.276	-0.271	-0.268	-0.261	-0.259	-0.255	-0.251	-0.250	-0.248	-0.245	-0.244	-0.242	-0.244	-0.242	-0.244	-0.244	-0.246	-0.249	-0.251	-0.254	-0.258	-0.262	-0.265	-0.271	-0.276	-0.281	-0.289	-0.294	-0.301	-0.306	-0.315	-0.322	-0.329	-0.338	-0.345	-0.352	-0.361	-0.370	-0.379	-0.388	-0.395	-0.405	-0.412	-0.421	-0.429	-0.438	-0.445	-0.452	-0.460	-0.466	-0.474	-0.480	-0.485	-0.491	-0.496	-0.500	-0.504	-0.507	-0.510	-0.511	-0.512	-0.514	-0.514	-0.512	-0.511	-0.509	-0.505	-0.500	-0.496	-0.490	-0.484	-0.475	-0.468	-0.459	-0.448	-0.436	-0.424	-0.411	-0.398	-0.384	-0.368	-0.351	-0.334	-0.316	-0.298	-0.279	-0.259	-0.238	-0.218	-0.198	-0.175	-0.154	-0.131	-0.109	-0.088	-0.064	-0.042	-0.020	0.002	0.025	0.048	0.069	0.090	0.111	0.130	0.150	0.169	0.188	0.204	0.220	0.236	0.250	0.264	0.276	0.288	0.299	0.308	0.315	0.321	0.326	0.331	0.334	0.336	0.336	0.336	0.334	0.331	0.328	0.321	0.315	0.308	0.300	0.289	0.280	0.268	0.256	0.244	0.230	0.216	0.201	0.188	0.171	0.156	0.141	0.125	0.110	0.094	0.078	0.062	0.046	0.031	0.015	0.000	-0.014	-0.028	-0.041	-0.054	-0.065	-0.078	-0.088	-0.099	-0.108	-0.116	-0.125	-0.132	-0.139	-0.144	-0.149	-0.154	-0.158	-0.161	-0.162	-0.165	-0.166	-0.166	-0.166	-0.166	-0.165	-0.164	-0.161	-0.159	-0.156	-0.152	-0.149	-0.146	-0.141	-0.136	-0.134	-0.129	-0.125	-0.120	-0.115	-0.110	-0.106	-0.102	-0.098	-0.094	-0.090	-0.086	-0.082	-0.079	-0.075	-0.072	-0.069	-0.066	-0.064	-0.061	-0.059	-0.058	-0.055	-0.052	-0.050	-0.049	-0.048	-0.045	-0.044	-0.041	-0.040	-0.038	-0.035	-0.035	-0.032	-0.030	-0.028	-0.025	-0.024	-0.021	-0.019	-0.016	-0.014	-0.010	-0.008	-0.004	0.000	0.004	0.008	0.012	0.016	0.021	0.026	0.031	0.035	0.041	0.046	0.051	0.058	0.062	0.068	0.074	0.080	0.085	0.091	0.098	0.104	0.109	0.115	0.121	0.126	0.132	0.138	0.144	0.150	0.155	0.160	0.165	0.170	0.175	0.180	0.184	0.189	0.194	0.198	0.201	0.206	0.210	0.214	0.219	0.222	0.226	0.230	0.234	0.236	0.239	0.241	0.245	0.248	0.250	0.252	0.255	0.256	0.259	0.261	0.262	0.265	0.266	0.269	0.270	0.271	0.272	0.274	0.275	0.275	0.276	0.275	0.275	0.275	0.274	0.272	0.271	0.269	0.266	0.264	0.260	0.256	0.252	0.249	0.242	0.238	0.231	0.225	0.218	0.209	0.200	0.191	0.180	0.169	0.158	0.146	0.132	0.118	0.104	0.089	0.074	0.056	0.039	0.021	0.002	-0.016	-0.036	-0.056	-0.078	-0.099	-0.120	-0.141	-0.164	-0.186	-0.209	-0.231	-0.254	-0.278	-0.301	-0.324	-0.346	-0.370	-0.392	-0.414	-0.435	-0.458	-0.479	-0.499	-0.519	-0.539	-0.556	-0.574	-0.591	-0.606	-0.622	-0.636	-0.650	-0.661	-0.674	-0.682	-0.691	-0.700	-0.706	-0.711	-0.716	-0.720	-0.721	-0.722	-0.721	-0.721	-0.719	-0.715	-0.711	-0.705	-0.699	-0.691	-0.684	-0.675	-0.664	-0.655	-0.644	-0.631	-0.619	-0.606	-0.592	-0.579	-0.565	-0.550	-0.535	-0.521	-0.506	-0.491	-0.476	-0.462	-0.448	-0.432	-0.419	-0.405	-0.391	-0.378	-0.366	-0.355	-0.342	-0.332	-0.324	-0.314	-0.306	-0.299	-0.292	-0.286	-0.281	-0.276	-0.275	-0.272	-0.271	-0.271	-0.272	-0.274	-0.276	-0.280	-0.285	-0.289	-0.296	-0.302	-0.311	-0.320	-0.331	-0.341	-0.354	-0.366	-0.380	-0.394	-0.409	-0.425	-0.441	-0.459	-0.475	-0.494	-0.512	-0.531	-0.550	-0.570	-0.591	-0.612	-0.632	-0.652	-0.674	-0.695	-0.716	-0.738	-0.759	-0.779	-0.800	-0.820	-0.840	-0.861	-0.880	-0.899	-0.918	-0.936	-0.952	-0.970	-0.986	-1.000	-1.016	-1.030	-1.042	-1.055	-1.066	-1.078	-1.086	-1.096	-1.104	-1.111	-1.118	-1.122	-1.126	-1.130	-1.132	-1.135	-1.135	-1.136	-1.135	-1.134	-1.132	-1.129	-1.125	-1.122	-1.116	-1.111	-1.106	-1.099	-1.092	-1.085	-1.079	-1.071	-1.065	-1.056	-1.049	-1.041	-1.034	-1.026	-1.019	-1.011	-1.005	-0.999	-0.992	-0.986	-0.981	-0.978	-0.972	-0.969	-0.964	-0.961	-0.960	-0.958	-0.956	-0.955	-0.955	-0.956	-0.958	-0.959	-0.960	-0.962	-0.966	-0.969	-0.974	-0.978	-0.981	-0.986	-0.992	-0.998	-1.002	-1.009	-1.015	-1.020	-1.026	-1.032	-1.038	-1.045	-1.050	-1.055	-1.060	-1.066	-1.071	-1.076	-1.079	-1.084	-1.088	-1.090	-1.094	-1.096	-1.099	-1.100	-1.101	-1.104	-1.104	-1.104	-1.104	-1.102	-1.102	-1.101	-1.100	-1.099	-1.096	-1.094	-1.092	-1.090	-1.088	-1.085	-1.081	-1.079	-1.076	-1.074	-1.070	-1.068	-1.065	-1.062	-1.060	-1.058	-1.056	-1.054	-1.052	-1.051	-1.052	-1.051	-1.052	-1.051	-1.052	-1.054	-1.055	-1.059	-1.061	-1.065	-1.068	-1.071	-1.076	-1.081	-1.086	-1.092	-1.098	-1.104	-1.111	-1.119	-1.125	-1.134	-1.141	-1.151	-1.159	-1.168	-1.178	-1.186	-1.196	-1.205	-1.216	-1.225	-1.234	-1.245	-1.254	-1.264	-1.272	-1.284	-1.292	-1.301	-1.310	-1.319	-1.326	-1.335	-1.344	-1.351	-1.359	-1.366	-1.372	-1.379	-1.385	-1.390	-1.395	-1.400	-1.402	-1.408	-1.410	-1.411	-1.414	-1.414	-1.415	-1.415	-1.412	-1.412	-1.410	-1.406	-1.402	-1.399	-1.392	-1.388	-1.381	-1.374	-1.366	-1.358	-1.348	-1.338	-1.328	-1.315	-1.302	-1.289	-1.276	-1.260	-1.245	-1.230	-1.212	-1.196	-1.176	-1.159	-1.140	-1.119	-1.099	-1.079	-1.058	-1.035	-1.012	-0.991	-0.969	-0.946	-0.922	-0.900	-0.876	-0.852	-0.830	-0.806	-0.784	-0.761	-0.736	-0.715	-0.692	-0.670	-0.649	-0.629	-0.608	-0.588	-0.569	-0.550	-0.531	-0.515	-0.499	-0.484	-0.469	-0.455	-0.441	-0.430	-0.419	-0.409	-0.401	-0.392	-0.386	-0.381	-0.378	-0.374	-0.372	-0.370	-0.371	-0.372	-0.375	-0.378	-0.382	-0.388	-0.394	-0.402	-0.410	-0.420	-0.431	-0.442	-0.455	-0.469	-0.484	-0.498	-0.514	-0.530	-0.548	-0.566	-0.584	-0.604	-0.624	-0.644	-0.665	-0.688	-0.708	-0.730	-0.752	-0.775	-0.799	-0.822	-0.846	-0.870	-0.894	-0.919	-0.944	-0.966	-0.991	-1.016	-1.040	-1.064	-1.089	-1.112	-1.136	-1.161	-1.185	-1.208	-1.231	-1.255	-1.278	-1.301	-1.324	-1.345	-1.368	-1.389	-1.409	-1.431	-1.451	-1.470	-1.489	-1.508	-1.526	-1.544	-1.561	-1.579	-1.595	-1.610	-1.625	-1.640	-1.654	-1.666	-1.680	-1.691	-1.702	-1.712	-1.722	-1.731	-1.740	-1.748	-1.755	-1.760	-1.766	-1.771	-1.775	-1.779	-1.781	-1.784	-1.786	-1.788	-1.788	-1.788	-1.786	-1.785	-1.784	-1.781	-1.779	-1.775	-1.771	-1.769	-1.765	-1.760	-1.756	-1.751	-1.745	-1.740	-1.734	-1.728	-1.722	-1.715	-1.709	-1.702	-1.695	-1.689	-1.681	-1.675	-1.669	-1.662	-1.655	-1.649	-1.641	-1.635	-1.629	-1.621	-1.616	-1.609	-1.601	-1.596	-1.589	-1.582	-1.576	-1.569	-1.562	-1.556	-1.549	-1.541	-1.535	-1.526	-1.519	-1.511	-1.502	-1.495	-1.486	-1.478	-1.468	-1.460	-1.449	-1.440	-1.431	-1.420	-1.410	-1.400	-1.388	-1.376	-1.366	-1.354	-1.342	-1.330	-1.318	-1.306	-1.292	-1.281	-1.269	-1.256	-1.244	-1.231	-1.219	-1.206	-1.194	-1.182	-1.171	-1.160	-1.149	-1.138	-1.126	-1.116	-1.106	-1.098	-1.088	-1.079	-1.071	-1.064	-1.056	-1.050	-1.044	-1.040	-1.036	-1.032	-1.029	-1.026	-1.025	-1.022	-1.022	-1.024	-1.024	-1.025	-1.028	-1.031	-1.035	-1.040	-1.045	-1.051	-1.059	-1.066	-1.074	-1.082	-1.092	-1.102	-1.114	-1.125	-1.136	-1.149	-1.161	-1.175	-1.190	-1.204	-1.219	-1.234	-1.249	-1.265	-1.281	-1.299	-1.316	-1.334	-1.351	-1.370	-1.388	-1.406	-1.425	-1.444	-1.464	-1.482	-1.502	-1.522	-1.542	-1.561	-1.581	-1.601	-1.620	-1.640	-1.660	-1.679	-1.699	-1.718	-1.736	-1.756	-1.774	-1.792	-1.810	-1.828	-1.845	-1.862	-1.879	-1.895	-1.911	-1.926	-1.941	-1.955	-1.970	-1.984	-1.996	-2.009	-2.021	-2.033	-2.042	-2.054	-2.062	-2.071	-2.080	-2.088	-2.095	-2.100	-2.106	-2.111	-2.115	-2.120	-2.122	-2.126	-2.128	-2.129	-2.130	-2.129	-2.129	-2.128	-2.125	-2.124	-2.120	-2.116	-2.112	-2.106	-2.101	-2.095	-2.088	-2.081	-2.072	-2.064	-2.055	-2.046	-2.035	-2.025	-2.014	-2.001	-1.990	-1.978	-1.964	-1.950	-1.936	-1.922	-1.908	-1.892	-1.878	-1.862	-1.846	-1.829	-1.814	-1.798	-1.781	-1.765	-1.748	-1.731	-1.714	-1.699	-1.681	-1.664	-1.649	-1.632	-1.615	-1.600	-1.584	-1.569	-1.555	-1.540	-1.526	-1.512	-1.500	-1.486	-1.475	-1.464	-1.454	-1.442	-1.432	-1.424	-1.415	-1.408	-1.400	-1.392	-1.386	-1.381	-1.376	-1.371	-1.368	-1.365	-1.362	-1.361	-1.359	-1.358	-1.356	-1.358	-1.358	-1.358	-1.358	-1.359	-1.360	-1.362	-1.362	-1.364	-1.366	-1.368	-1.369	-1.369	-1.370	-1.370	-1.371	-1.371	-1.370	-1.369	-1.368	-1.366	-1.364	-1.360	-1.356	-1.352	-1.348	-1.342	-1.336	-1.330	-1.321	-1.312	-1.304	-1.295	-1.285	-1.272	-1.260	-1.249	-1.235	-1.220	-1.206	-1.190	-1.175	-1.158	-1.140	-1.122	-1.102	-1.085	-1.065	-1.044	-1.022	-1.001	-0.979	-0.958	-0.932	-0.910	-0.886	-0.862	-0.839	-0.814	-0.789	-0.764	-0.736	-0.711	-0.685	-0.659	-0.631	-0.605	-0.578	-0.550	-0.522	-0.495	-0.466	-0.439	-0.411	-0.382	-0.356	-0.328	-0.299	-0.270	-0.242	-0.214	-0.186	-0.158	-0.130	-0.101	-0.074	-0.046	-0.019	0.009	0.036	0.064	0.090	0.116	0.142	0.169	0.194	0.219	0.244	0.268	0.292	0.315	0.339	0.361	0.384	0.404	0.425	0.444	0.464	0.482	0.500	0.518	0.534	0.550	0.565	0.579	0.592	0.605	0.618	0.630	0.640	0.650	0.658	0.668	0.674	0.681	0.688	0.691	0.698	0.701	0.704	0.706	0.708	0.708	0.708	0.708	0.706	0.704	0.701	0.698	0.694	0.689	0.685	0.680	0.674	0.666	0.661	0.652	0.646	0.638	0.629	0.619	0.610	0.601	0.591	0.581	0.570	0.559	0.548	0.538	0.525	0.514	0.501	0.489	0.476	0.465	0.452	0.439	0.425	0.414	0.400	0.386	0.372	0.359	0.345	0.331	0.316	0.302	0.289	0.274	0.259	0.245	0.231	0.216	0.201	0.185	0.171	0.156	0.141	0.126	0.111	0.096	0.081	0.066	0.050	0.036	0.020	0.005	-0.010	-0.025	-0.040	-0.055	-0.069	-0.082	-0.096	-0.110	-0.124	-0.138	-0.150	-0.164	-0.176	-0.189	-0.201	-0.214	-0.225	-0.236	-0.246	-0.258	-0.268	-0.278	-0.288	-0.296	-0.305	-0.314	-0.321	-0.330	-0.338	-0.345	-0.351	-0.359	-0.364	-0.370	-0.376	-0.382	-0.389	-0.394	-0.399	-0.405	-0.410	-0.415	-0.421	-0.428	-0.432	-0.440	-0.445	-0.451	-0.459	-0.465	-0.472	-0.480	-0.488	-0.496	-0.505	-0.515	-0.525	-0.534	-0.545	-0.555	-0.568	-0.579	-0.591	-0.604	-0.616	-0.630	-0.645	-0.659	-0.674	-0.689	-0.704	-0.720	-0.736	-0.752	-0.769	-0.786	-0.804	-0.820	-0.838	-0.854	-0.871	-0.888	-0.904	-0.921	-0.938	-0.952	-0.969	-0.984	-0.998	-1.012	-1.026	-1.040	-1.054	-1.065	-1.078	-1.089	-1.100	-1.109	-1.119	-1.128	-1.136	-1.144	-1.151	-1.158	-1.162	-1.168	-1.172	-1.176	-1.181	-1.184	-1.186	-1.189	-1.190	-1.192	-1.195	-1.195	-1.196	-1.196	-1.198	-1.198	-1.198	-1.198	-1.196	-1.196	-1.196	-1.196	-1.196	-1.198	-1.196	-1.198	-1.198	-1.198	-1.198	-1.199	-1.199	-1.200	-1.201	-1.202	-1.204	-1.205	-1.206	-1.208	-1.209	-1.210	-1.211	-1.214	-1.216	-1.218	-1.219	-1.220	-1.221	-1.222	-1.224	-1.224	-1.224	-1.224	-1.224	-1.222	-1.222	-1.222	-1.221	-1.219	-1.218	-1.214	-1.211	-1.209	-1.204	-1.200	-1.195	-1.190	-1.185	-1.181	-1.175	-1.168	-1.160	-1.152	-1.146	-1.138	-1.129	-1.121	-1.111	-1.101	-1.092	-1.081	-1.071	-1.060	-1.050	-1.039	-1.026	-1.015	-1.002	-0.991	-0.979	-0.965	-0.952	-0.939	-0.926	-0.912	-0.899	-0.885	-0.872	-0.858	-0.844	-0.829	-0.815	-0.800	-0.786	-0.772	-0.758	-0.742	-0.729	-0.714	-0.700	-0.685	-0.670	-0.656	-0.642	-0.629	-0.614	-0.600	-0.586	-0.571	-0.559	-0.544	-0.530	-0.518	-0.504	-0.491	-0.479	-0.465	-0.452	-0.440	-0.428	-0.416	-0.405	-0.394	-0.382	-0.372	-0.361	-0.351	-0.340	-0.331	-0.321	-0.312	-0.304	-0.295	-0.288	-0.279	-0.271	-0.264	-0.256	-0.250	-0.244	-0.236	-0.231	-0.224	-0.219	-0.214	-0.209	-0.204	-0.200	-0.196	-0.191	-0.189	-0.185	-0.181	-0.180	-0.176	-0.174	-0.172	-0.170	-0.170	-0.169	-0.169	-0.168	-0.168	-0.168	-0.169	-0.170	-0.171	-0.172	-0.174	-0.178	-0.180	-0.182	-0.188	-0.191	-0.195	-0.200	-0.204	-0.210	-0.216	-0.222	-0.229	-0.236	-0.244	-0.252	-0.261	-0.271	-0.280	-0.290	-0.300	-0.311	-0.322	-0.334	-0.346	-0.359	-0.371	-0.384	-0.396	-0.409	-0.424	-0.436	-0.450	-0.462	-0.478	-0.491	-0.505	-0.518	-0.532	-0.545	-0.558	-0.570	-0.582	-0.595	-0.606	-0.619	-0.629	-0.640	-0.649	-0.659	-0.666	-0.675	-0.682	-0.689	-0.695	-0.699	-0.702	-0.708	-0.709	-0.711	-0.710	-0.710	-0.709	-0.708	-0.704	-0.700	-0.695	-0.688	-0.681	-0.674	-0.665	-0.656	-0.644	-0.632	-0.620	-0.606	-0.592	-0.576	-0.561	-0.545	-0.526	-0.507	-0.489	-0.470	-0.449	-0.429	-0.408	-0.385	-0.364	-0.340	-0.316	-0.292	-0.270	-0.244	-0.219	-0.195	-0.170	-0.145	-0.119	-0.094	-0.069	-0.044	-0.018	0.009	0.034	0.060	0.084	0.110	0.135	0.160	0.184	0.209	0.232	0.256	0.280	0.302	0.326	0.349	0.370	0.392	0.414	0.435	0.455	0.476	0.496	0.516	0.535	0.554	0.571	0.591	0.609	0.625	0.644	0.660	0.676	0.691	0.708	0.722	0.739	0.754	0.769	0.782	0.798	0.811	0.825	0.839	0.852	0.866	0.880	0.892	0.906	0.919	0.930	0.942	0.955	0.968	0.980	0.991	1.004	1.015	1.026	1.038	1.049	1.061	1.072	1.082	1.094	1.105	1.115	1.125	1.136	1.146	1.156	1.166	1.176	1.186	1.195	1.205	1.215	1.224	1.232	1.241	1.250	1.259	1.266	1.275	1.282	1.290	1.298	1.305	1.311	1.318	1.324	1.331	1.336	1.342	1.348	1.354	1.360	1.364	1.369	1.374	1.378	1.381	1.386	1.390	1.394	1.398	1.400	1.404	1.408	1.410	1.412	1.418	1.419	1.421	1.425	1.428	1.430	1.432	1.436	1.439	1.442	1.444	1.446	1.451	1.454	1.458	1.459	1.464	1.468	1.470	1.474	1.478	1.481	1.486	1.489	1.494	1.498	1.502	1.506	1.511	1.515	1.520	1.524	1.529	1.532	1.539	1.542	1.546	1.551	1.555	1.559	1.564	1.566	1.571	1.574	1.576	1.580	1.582	1.585	1.588	1.590	1.591	1.594	1.594	1.595	1.595	1.596	1.595	1.596	1.595	1.594	1.591	1.590	1.588	1.585	1.582	1.579	1.575	1.572	1.568	1.561	1.558	1.552	1.546	1.540	1.534	1.528	1.520	1.514	1.506	1.499	1.492	1.484	1.475	1.468	1.459	1.450	1.441	1.432	1.424	1.415	1.405	1.395	1.388	1.378	1.368	1.356	1.346	1.336	1.326	1.316	1.306	1.295	1.285	1.275	1.265	1.255	1.244	1.234	1.222	1.211	1.201	1.190	1.180	1.169	1.158	1.148	1.138	1.126	1.115	1.104	1.094	1.082	1.072	1.062	1.051	1.041	1.030	1.020	1.011	1.001	0.991	0.982	0.972	0.964	0.955	0.946	0.939	0.929	0.921	0.914	0.908	0.900	0.892	0.886	0.881	0.874	0.869	0.864	0.860	0.855	0.852	0.848	0.845	0.841	0.839	0.836	0.835	0.832	0.831	0.831	0.830	0.830	0.830	0.830	0.830	0.831	0.831	0.831	0.832	0.834	0.835	0.835	0.836	0.839	0.840	0.841	0.841	0.842	0.844	0.845	0.845	0.846	0.846	0.848	0.848	0.849	0.849	0.848	0.848	0.846	0.845	0.844	0.844	0.840	0.839	0.836	0.834	0.830	0.828	0.825	0.820	0.815	0.811	0.806	0.801	0.796	0.789	0.784	0.776	0.770	0.761	0.755	0.746	0.739	0.729	0.720	0.710	0.701	0.690	0.679	0.668	0.655	0.644	0.631	0.618	0.605	0.590	0.576	0.561	0.546	0.530	0.515	0.498	0.482	0.464	0.448	0.430	0.411	0.394	0.374	0.355	0.336	0.318	0.298	0.278	0.258	0.238	0.218	0.196	0.175	0.155	0.135	0.115	0.095	0.075	0.055	0.034	0.015	-0.005	-0.024	-0.042	-0.062	-0.081	-0.099	-0.118	-0.135	-0.150	-0.168	-0.184	-0.200	-0.215	-0.231	-0.245	-0.260	-0.274	-0.286	-0.299	-0.311	-0.322	-0.334	-0.345	-0.355	-0.365	-0.372	-0.382	-0.391	-0.398	-0.405	-0.412	-0.419	-0.425	-0.430	-0.436	-0.441	-0.446	-0.450	-0.455	-0.458	-0.461	-0.464	-0.468	-0.471	-0.472	-0.475	-0.478	-0.479	-0.481	-0.482	-0.484	-0.485	-0.486	-0.488	-0.489	-0.489	-0.491	-0.491	-0.491	-0.492	-0.492	-0.495	-0.495	-0.495	-0.495	-0.496	-0.495	-0.496	-0.496	-0.496	-0.496	-0.496	-0.496	-0.496	-0.495	-0.495	-0.494	-0.492	-0.492	-0.491	-0.490	-0.489	-0.488	-0.484	-0.481	-0.480	-0.476	-0.474	-0.469	-0.465	-0.461	-0.456	-0.451	-0.445	-0.440	-0.434	-0.428	-0.420	-0.414	-0.405	-0.396	-0.388	-0.379	-0.369	-0.359	-0.349	-0.338	-0.325	-0.314	-0.301	-0.289	-0.275	-0.261	-0.249	-0.234	-0.219	-0.204	-0.189	-0.172	-0.158	-0.142	-0.125	-0.110	-0.094	-0.076	-0.060	-0.044	-0.026	-0.010	0.008	0.025	0.041	0.058	0.075	0.091	0.108	0.124	0.140	0.155	0.171	0.186	0.201	0.216	0.231	0.245	0.261	0.274	0.288	0.301	0.316	0.329	0.341	0.354	0.368	0.380	0.392	0.405	0.419	0.430	0.442	0.454	0.468	0.479	0.491	0.504	0.516	0.529	0.541	0.554	0.566	0.579	0.592	0.605	0.619	0.632	0.645	0.660	0.674	0.689	0.702	0.718	0.732	0.748	0.762	0.779	0.794	0.809	0.825	0.841	0.858	0.872	0.890	0.905	0.921	0.936	0.952	0.968	0.984	0.999	1.014	1.029	1.044	1.059	1.072	1.086	1.100	1.114	1.126	1.140	1.151	1.164	1.175	1.186	1.198	1.208	1.218	1.228	1.236	1.246	1.254	1.262	1.270	1.278	1.286	1.294	1.300	1.306	1.312	1.320	1.325	1.331	1.336	1.342	1.349	1.354	1.360	1.365	1.371	1.378	1.385	1.390	1.396	1.402	1.409	1.416	1.424	1.431	1.439	1.446	1.454	1.464	1.471	1.480	1.490	1.499	1.509	1.519	1.529	1.539	1.549	1.560	1.570	1.581	1.592	1.602	1.614	1.625	1.635	1.646	1.656	1.668	1.679	1.689	1.699	1.708	1.718	1.728	1.735	1.744	1.752	1.760	1.766	1.774	1.779	1.784	1.789	1.794	1.798	1.800	1.802	1.805	1.806	1.806	1.806	1.805	1.804	1.801	1.799	1.795	1.791	1.786	1.781	1.775	1.769	1.761	1.754	1.745	1.736	1.728	1.716	1.706	1.696	1.685	1.672	1.661	1.650	1.636	1.624	1.611	1.596	1.584	1.570	1.556	1.541	1.526	1.512	1.498	1.482	1.468	1.452	1.438	1.422	1.406	1.391	1.375	1.360	1.345	1.329	1.312	1.296	1.281	1.265	1.249	1.232	1.218	1.201	1.184	1.168	1.151	1.135	1.119	1.101	1.085	1.068	1.050	1.034	1.015	0.998	0.980	0.962	0.945	0.926	0.908	0.890	0.870	0.852	0.834	0.814	0.795	0.776	0.756	0.738	0.718	0.698	0.678	0.658	0.638	0.618	0.598	0.578	0.558	0.538	0.518	0.496	0.476	0.455	0.436	0.416	0.395	0.375	0.355	0.335	0.316	0.296	0.276	0.258	0.239	0.221	0.202	0.184	0.166	0.148	0.130	0.114	0.096	0.080	0.064	0.049	0.032	0.019	0.005	-0.010	-0.022	-0.036	-0.049	-0.061	-0.072	-0.084	-0.094	-0.105	-0.114	-0.122	-0.131	-0.139	-0.145	-0.152	-0.159	-0.164	-0.169	-0.174	-0.176	-0.180	-0.184	-0.186	-0.188	-0.190	-0.190	-0.190	-0.190	-0.190	-0.189	-0.189	-0.186	-0.185	-0.182	-0.180	-0.179	-0.175	-0.172	-0.170	-0.168	-0.165	-0.162	-0.159	-0.156	-0.152	-0.151	-0.148	-0.145	-0.142	-0.140	-0.140	-0.138	-0.138	-0.136	-0.135	-0.135	-0.135	-0.135	-0.136	-0.136	-0.138	-0.140	-0.141	-0.144	-0.145	-0.149	-0.150	-0.154	-0.155	-0.159	-0.161	-0.165	-0.168	-0.170	-0.172	-0.174	-0.178	-0.179	-0.180	-0.180	-0.182	-0.181	-0.182	-0.180	-0.180	-0.176	-0.172	-0.170	-0.165	-0.159	-0.152	-0.144	-0.135	-0.126	-0.115	-0.102	-0.091	-0.076	-0.062	-0.045	-0.029	-0.010	0.008	0.029	0.050	0.071	0.095	0.118	0.142	0.168	0.194	0.220	0.248	0.275	0.304	0.331	0.361	0.391	0.420	0.450	0.480	0.510	0.540	0.570	0.599	0.629	0.656	0.685	0.714	0.740	0.769	0.795	0.820	0.846	0.871	0.894	0.919	0.940	0.962	0.982	1.004	1.024	1.042	1.061	1.079	1.098	1.112	1.130	1.145	1.160	1.175	1.189	1.204	1.218	1.231	1.244	1.256	1.270	1.284	1.296	1.310	1.324	1.336	1.350	1.365	1.379	1.394	1.409	1.425	1.440	1.458	1.472	1.491	1.508	1.526	1.545	1.564	1.585	1.604	1.625	1.645	1.666	1.688	1.710	1.732	1.755	1.778	1.800	1.824	1.846	1.868	1.891	1.912	1.935	1.956	1.979	2.000	2.020	2.040	2.059	2.078	2.096	2.114	2.130	2.146	2.161	2.175	2.189	2.200	2.211	2.220	2.230	2.236	2.242	2.248	2.252	2.255	2.258	2.258	2.258	2.255	2.254	2.251	2.245	2.240	2.234	2.226	2.219	2.209	2.200	2.189	2.178	2.165	2.154	2.140	2.126	2.112	2.098	2.082	2.068	2.052	2.038	2.021	2.004	1.989	1.972	1.956	1.940	1.925	1.909	1.892	1.878	1.862	1.846	1.831	1.818	1.804	1.789	1.775	1.762	1.750	1.738	1.725	1.714	1.701	1.691	1.681	1.670	1.661	1.652	1.642	1.635	1.628	1.620	1.614	1.608	1.601	1.595	1.590	1.585	1.580	1.576	1.574	1.570	1.568	1.564	1.562	1.561	1.559	1.559	1.558	1.559	1.559	100.000	5.000	2.000	1.000	3.000	0.000	0.000	0.000	0.000	0.000	0.000	0.000	0.000	0.000	0.000	0.000	0.000	0.000	-0.701	-0.708	-0.714	-0.720	-0.725	-0.730	-0.735	-0.739	-0.742	-0.748	-0.750	-0.752	-0.755	-0.756	-0.759	-0.760	-0.760	-0.761	-0.761	-0.761	-0.760	-0.760	-0.759	-0.756	-0.755	-0.752	-0.749	-0.746	-0.744	-0.740	-0.738	-0.732	-0.729	-0.724	-0.719	-0.714	-0.710	-0.705	-0.700	-0.694	-0.689	-0.684	-0.679	-0.675	-0.669	-0.665	-0.659	-0.655	-0.650	-0.646	-0.642	-0.639	-0.636	-0.632	-0.630	-0.628	-0.626	-0.625	-0.624	-0.624	-0.624	-0.624	-0.625	-0.626	-0.630	-0.632	-0.636	-0.640	-0.645	-0.650	-0.658	-0.665	-0.671	-0.679	-0.689	-0.698	-0.708	-0.718	-0.729	-0.740	-0.751	-0.764	-0.776	-0.789	-0.802	-0.815	-0.829	-0.844	-0.858	-0.871	-0.886	-0.900	-0.915	-0.929	-0.944	-0.959	-0.972	-0.986	-1.001	-1.014	-1.028	-1.040	-1.052	-1.064	-1.075	-1.086	-1.096	-1.108	-1.116	-1.125	-1.134	-1.140	-1.149	-1.154	-1.160	-1.166	-1.170	-1.175	-1.179	-1.181	-1.185	-1.186	-1.189	-1.190	-1.191	-1.192	-1.194	-1.194	-1.194	-1.194	-1.194	-1.194	-1.192	-1.194	-1.192	-1.192	-1.192	-1.194	-1.192	-1.194	-1.195	-1.195	-1.196	-1.198	-1.200	-1.202	-1.205	-1.209	-1.212	-1.216	-1.221	-1.226	-1.231	-1.238	-1.244	-1.251	-1.259	-1.265	-1.274	-1.282	-1.291	-1.300	-1.310	-1.320	-1.330	-1.340	-1.350	-1.361	-1.370	-1.381	-1.391	-1.401	-1.411	-1.422	-1.432	-1.441	-1.452	-1.461	-1.471	-1.480	-1.488	-1.498	-1.505	-1.512	-1.519	-1.526	-1.531	-1.538	-1.542	-1.546	-1.550	-1.554	-1.556	-1.559	-1.560	-1.561	-1.561	-1.560	-1.560	-1.559	-1.556	-1.554	-1.551	-1.546	-1.541	-1.536	-1.531	-1.525	-1.519	-1.511	-1.505	-1.496	-1.488	-1.480	-1.471	-1.462	-1.451	-1.442	-1.432	-1.420	-1.409	-1.399	-1.386	-1.375	-1.362	-1.351	-1.339	-1.326	-1.314	-1.300	-1.288	-1.275	-1.262	-1.249	-1.236	-1.222	-1.209	-1.196	-1.182	-1.168	-1.155	-1.141	-1.129	-1.114	-1.101	-1.088	-1.075	-1.060	-1.046	-1.034	-1.020	-1.008	-0.994	-0.981	-0.968	-0.955	-0.941	-0.928	-0.915	-0.902	-0.889	-0.876	-0.862	-0.850	-0.838	-0.824	-0.811	-0.798	-0.786	-0.772	-0.760	-0.746	-0.734	-0.721	-0.708	-0.694	-0.682	-0.669	-0.656	-0.642	-0.630	-0.616	-0.604	-0.591	-0.578	-0.565	-0.552	-0.540	-0.526	-0.515	-0.502	-0.489	-0.478	-0.465	-0.452	-0.440	-0.429	-0.416	-0.406	-0.394	-0.382	-0.372	-0.361	-0.351	-0.341	-0.330	-0.321	-0.311	-0.302	-0.294	-0.286	-0.278	-0.270	-0.262	-0.255	-0.249	-0.242	-0.236	-0.231	-0.226	-0.221	-0.218	-0.214	-0.209	-0.204	-0.202	-0.199	-0.196	-0.194	-0.192	-0.190	-0.189	-0.186	-0.185	-0.184	-0.182	-0.181	-0.180	-0.179	-0.178	-0.178	-0.175	-0.174	-0.172	-0.172	-0.171	-0.169	-0.166	-0.164	-0.162	-0.159	-0.156	-0.152	-0.148	-0.144	-0.140	-0.134	-0.129	-0.124	-0.118	-0.111	-0.105	-0.098	-0.090	-0.081	-0.074	-0.065	-0.056	-0.049	-0.039	-0.029	-0.019	-0.009	0.001	0.011	0.022	0.032	0.042	0.055	0.065	0.075	0.086	0.096	0.108	0.118	0.126	0.136	0.146	0.155	0.162	0.172	0.180	0.188	0.194	0.200	0.205	0.211	0.215	0.220	0.222	0.225	0.226	0.228	0.229	0.228	0.226	0.226	0.222	0.219	0.216	0.211	0.206	0.201	0.194	0.186	0.180	0.171	0.161	0.152	0.142	0.132	0.120	0.109	0.096	0.084	0.071	0.056	0.042	0.030	0.015	0.000	-0.014	-0.030	-0.045	-0.060	-0.076	-0.092	-0.109	-0.125	-0.141	-0.158	-0.174	-0.191	-0.208	-0.224	-0.241	-0.258	-0.274	-0.291	-0.308	-0.324	-0.341	-0.358	-0.374	-0.390	-0.408	-0.424	-0.439	-0.455	-0.472	-0.489	-0.505	-0.520	-0.538	-0.554	-0.569	-0.584	-0.601	-0.616	-0.632	-0.648	-0.662	-0.679	-0.694	-0.709	-0.724	-0.739	-0.754	-0.769	-0.784	-0.796	-0.811	-0.824	-0.839	-0.852	-0.864	-0.878	-0.890	-0.901	-0.914	-0.925	-0.938	-0.948	-0.958	-0.969	-0.979	-0.988	-0.998	-1.005	-1.014	-1.021	-1.029	-1.035	-1.041	-1.048	-1.052	-1.058	-1.062	-1.066	-1.070	-1.074	-1.076	-1.079	-1.081	-1.082	-1.084	-1.085	-1.085	-1.085	-1.085	-1.084	-1.084	-1.081	-1.080	-1.078	-1.076	-1.074	-1.071	-1.068	-1.065	-1.060	-1.058	-1.052	-1.049	-1.044	-1.039	-1.034	-1.029	-1.024	-1.016	-1.010	-1.004	-0.996	-0.990	-0.982	-0.976	-0.968	-0.960	-0.950	-0.942	-0.934	-0.925	-0.915	-0.905	-0.895	-0.885	-0.875	-0.864	-0.852	-0.841	-0.830	-0.819	-0.806	-0.794	-0.781	-0.769	-0.755	-0.742	-0.730	-0.718	-0.705	-0.691	-0.679	-0.665	-0.654	-0.640	-0.626	-0.614	-0.601	-0.589	-0.578	-0.564	-0.552	-0.540	-0.529	-0.518	-0.506	-0.495	-0.484	-0.474	-0.464	-0.454	-0.444	-0.435	-0.425	-0.416	-0.408	-0.400	-0.391	-0.382	-0.375	-0.366	-0.358	-0.350	-0.342	-0.335	-0.325	-0.318	-0.309	-0.300	-0.291	-0.282	-0.272	-0.264	-0.254	-0.242	-0.232	-0.220	-0.209	-0.196	-0.184	-0.171	-0.158	-0.142	-0.129	-0.112	-0.098	-0.080	-0.064	-0.048	-0.029	-0.011	0.009	0.026	0.046	0.066	0.088	0.108	0.129	0.149	0.171	0.191	0.214	0.234	0.256	0.276	0.299	0.319	0.340	0.360	0.381	0.400	0.419	0.439	0.458	0.475	0.494	0.510	0.526	0.542	0.558	0.572	0.588	0.601	0.614	0.626	0.639	0.649	0.661	0.670	0.680	0.689	0.698	0.705	0.712	0.720	0.728	0.732	0.739	0.745	0.750	0.756	0.760	0.765	0.770	0.776	0.780	0.785	0.790	0.796	0.800	0.806	0.811	0.816	0.824	0.829	0.835	0.841	0.849	0.855	0.861	0.869	0.878	0.885	0.892	0.901	0.909	0.918	0.926	0.935	0.945	0.952	0.961	0.971	0.980	0.989	0.998	1.006	1.015	1.024	1.031	1.039	1.045	1.052	1.059	1.065	1.071	1.076	1.080	1.085	1.088	1.090	1.092	1.092	1.094	1.094	1.092	1.091	1.089	1.085	1.082	1.078	1.072	1.068	1.060	1.054	1.045	1.036	1.028	1.019	1.008	0.998	0.985	0.974	0.961	0.949	0.935	0.922	0.909	0.895	0.880	0.866	0.852	0.838	0.822	0.808	0.792	0.779	0.765	0.751	0.739	0.725	0.711	0.698	0.685	0.672	0.660	0.649	0.638	0.628	0.618	0.608	0.598	0.590	0.582	0.574	0.568	0.560	0.554	0.549	0.542	0.539	0.535	0.531	0.528	0.525	0.522	0.521	0.520	0.518	0.518	0.516	0.518	0.518	0.518	0.518	0.519	0.520	0.521	0.522	0.525	0.526	0.528	0.530	0.531	0.535	0.536	0.539	0.541	0.544	0.546	0.550	0.552	0.554	0.558	0.560	0.562	0.566	0.568	0.570	0.574	0.576	0.578	0.581	0.584	0.588	0.589	0.591	0.595	0.598	0.601	0.604	0.608	0.610	0.614	0.618	0.620	0.624	0.626	0.631	0.634	0.636	0.641	0.644	0.648	0.652	0.655	0.659	0.662	0.666	0.670	0.674	0.678	0.681	0.685	0.688	0.690	0.694	0.696	0.699	0.701	0.704	0.705	0.708	0.710	0.711	0.711	0.712	0.712	0.711	0.711	0.710	0.710	0.708	0.706	0.704	0.699	0.695	0.691	0.686	0.680	0.675	0.669	0.661	0.652	0.644	0.635	0.625	0.615	0.604	0.592	0.580	0.568	0.555	0.540	0.526	0.511	0.495	0.479	0.462	0.445	0.428	0.410	0.391	0.372	0.354	0.334	0.315	0.294	0.275	0.254	0.234	0.214	0.192	0.172	0.151	0.131	0.111	0.090	0.070	0.051	0.031	0.011	-0.006	-0.025	-0.042	-0.060	-0.076	-0.092	-0.109	-0.124	-0.139	-0.152	-0.165	-0.179	-0.190	-0.200	-0.211	-0.220	-0.229	-0.235	-0.242	-0.248	-0.254	-0.258	-0.261	-0.264	-0.266	-0.268	-0.268	-0.268	-0.265	-0.265	-0.261	-0.258	-0.254	-0.249	-0.242	-0.236	-0.229	-0.222	-0.214	-0.205	-0.196	-0.186	-0.176	-0.165	-0.154	-0.142	-0.130	-0.119	-0.105	-0.092	-0.078	-0.065	-0.050	-0.038	-0.022	-0.009	0.006	0.021	0.035	0.051	0.065	0.080	0.095	0.110	0.124	0.140	0.154	0.169	0.181	0.196	0.209	0.222	0.236	0.249	0.260	0.272	0.284	0.295	0.306	0.318	0.328	0.336	0.346	0.355	0.364	0.371	0.379	0.385	0.391	0.399	0.402	0.408	0.412	0.416	0.420	0.424	0.426	0.426	0.429	0.429	0.430	0.430	0.429	0.429	0.429	0.426	0.425	0.422	0.421	0.418	0.415	0.412	0.409	0.406	0.404	0.400	0.395	0.392	0.389	0.386	0.382	0.380	0.378	0.372	0.371	0.368	0.365	0.362	0.361	0.359	0.358	0.356	0.355	0.355	0.356	0.355	0.355	0.356	0.358	0.359	0.360	0.362	0.365	0.368	0.370	0.372	0.378	0.380	0.384	0.388	0.391	0.395	0.400	0.402	0.406	0.411	0.415	0.419	0.424	0.426	0.430	0.434	0.436	0.439	0.441	0.442	0.445	0.448	0.448	0.448	0.448	0.448	0.445	0.444	0.441	0.439	0.435	0.431	0.426	0.421	0.416	0.409	0.401	0.394	0.384	0.375	0.365	0.355	0.344	0.332	0.320	0.306	0.292	0.279	0.265	0.250	0.235	0.219	0.201	0.186	0.169	0.151	0.134	0.116	0.100	0.081	0.064	0.046	0.028	0.009	-0.009	-0.025	-0.042	-0.060	-0.076	-0.094	-0.109	-0.125	-0.140	-0.156	-0.170	-0.184	-0.198	-0.210	-0.221	-0.231	-0.242	-0.252	-0.261	-0.270	-0.278	-0.284	-0.290	-0.296	-0.300	-0.305	-0.308	-0.310	-0.311	-0.311	-0.311	-0.310	-0.309	-0.306	-0.302	-0.299	-0.294	-0.289	-0.284	-0.276	-0.269	-0.262	-0.252	-0.245	-0.236	-0.226	-0.216	-0.206	-0.196	-0.185	-0.174	-0.164	-0.152	-0.140	-0.129	-0.119	-0.108	-0.096	-0.085	-0.072	-0.062	-0.052	-0.041	-0.031	-0.021	-0.012	-0.004	0.005	0.012	0.020	0.026	0.032	0.039	0.044	0.048	0.052	0.055	0.058	0.058	0.060	0.059	0.059	0.058	0.055	0.054	0.049	0.045	0.040	0.035	0.028	0.021	0.012	0.005	-0.005	-0.015	-0.026	-0.036	-0.048	-0.061	-0.074	-0.086	-0.100	-0.115	-0.130	-0.144	-0.159	-0.175	-0.190	-0.206	-0.222	-0.239	-0.256	-0.272	-0.289	-0.305	-0.321	-0.339	-0.355	-0.372	-0.388	-0.405	-0.421	-0.438	-0.454	-0.469	-0.484	-0.500	-0.515	-0.530	-0.544	-0.558	-0.572	-0.586	-0.600	-0.611	-0.625	-0.638	-0.649	-0.660	-0.671	-0.682	-0.694	-0.705	-0.716	-0.725	-0.735	-0.744	-0.752	-0.761	-0.770	-0.778	-0.786	-0.792	-0.801	-0.808	-0.815	-0.821	-0.828	-0.834	-0.840	-0.846	-0.851	-0.858	-0.862	-0.868	-0.872	-0.878	-0.881	-0.886	-0.891	-0.895	-0.899	-0.902	-0.906	-0.910	-0.912	-0.916	-0.919	-0.921	-0.925	-0.928	-0.930	-0.931	-0.934	-0.936	-0.938	-0.940	-0.941	-0.942	-0.944	-0.945	-0.946	-0.946	-0.948	-0.949	-0.950	-0.949	-0.950	-0.951	-0.951	-0.951	-0.952	-0.951	-0.952	-0.952	-0.952	-0.954	-0.952	-0.954	-0.955	-0.954	-0.955	-0.956	-0.956	-0.956	-0.958	-0.959	-0.959	-0.960	-0.961	-0.964	-0.964	-0.965	-0.965	-0.968	-0.969	-0.969	-0.970	-0.971	-0.972	-0.972	-0.974	-0.974	-0.974	-0.974	-0.974	-0.972	-0.972	-0.970	-0.969	-0.966	-0.964	-0.960	-0.956	-0.951	-0.948	-0.941	-0.935	-0.929	-0.920	-0.911	-0.902	-0.891	-0.880	-0.869	-0.856	-0.844	-0.829	-0.814	-0.798	-0.781	-0.762	-0.745	-0.726	-0.705	-0.685	-0.662	-0.641	-0.619	-0.595	-0.570	-0.546	-0.519	-0.494	-0.468	-0.441	-0.414	-0.388	-0.360	-0.332	-0.304	-0.278	-0.249	-0.221	-0.195	-0.166	-0.140	-0.112	-0.086	-0.060	-0.034	-0.010	0.016	0.040	0.064	0.086	0.109	0.130	0.151	0.171	0.190	0.209	0.226	0.242	0.259	0.274	0.288	0.300	0.312	0.325	0.335	0.344	0.352	0.361	0.368	0.374	0.380	0.384	0.388	0.390	0.394	0.395	0.395	0.395	0.395	0.392	0.392	0.390	0.388	0.382	0.380	0.375	0.370	0.365	0.359	0.352	0.346	0.339	0.331	0.324	0.315	0.308	0.299	0.291	0.281	0.271	0.262	0.252	0.242	0.232	0.221	0.211	0.201	0.189	0.179	0.168	0.156	0.145	0.132	0.121	0.110	0.098	0.085	0.071	0.060	0.048	0.035	0.022	0.010	-0.004	-0.015	-0.029	-0.042	-0.054	-0.068	-0.081	-0.092	-0.106	-0.120	-0.132	-0.146	-0.160	-0.172	-0.185	-0.199	-0.211	-0.224	-0.236	-0.250	-0.262	-0.275	-0.289	-0.301	-0.314	-0.326	-0.340	-0.351	-0.364	-0.376	-0.389	-0.401	-0.414	-0.425	-0.438	-0.451	-0.462	-0.475	-0.488	-0.500	-0.511	-0.524	-0.536	-0.549	-0.560	-0.574	-0.585	-0.598	-0.609	-0.620	-0.632	-0.644	-0.655	-0.666	-0.676	-0.688	-0.698	-0.710	-0.719	-0.729	-0.739	-0.749	-0.756	-0.765	-0.774	-0.781	-0.790	-0.796	-0.802	-0.810	-0.815	-0.820	-0.824	-0.829	-0.832	-0.835	-0.838	-0.840	-0.841	-0.841	-0.842	-0.841	-0.840	-0.839	-0.836	-0.835	-0.831	-0.829	-0.824	-0.819	-0.814	-0.808	-0.801	-0.795	-0.789	-0.782	-0.774	-0.766	-0.759	-0.751	-0.744	-0.735	-0.726	-0.719	-0.710	-0.702	-0.694	-0.686	-0.679	-0.671	-0.665	-0.658	-0.651	-0.645	-0.640	-0.635	-0.631	-0.626	-0.624	-0.621	-0.619	-0.618	-0.616	-0.616	-0.616	-0.619	-0.620	-0.621	-0.626	-0.629	-0.634	-0.639	-0.644	-0.651	-0.658	-0.665	-0.674	-0.682	-0.691	-0.700	-0.710	-0.721	-0.731	-0.744	-0.755	-0.768	-0.779	-0.791	-0.802	-0.816	-0.829	-0.841	-0.852	-0.866	-0.879	-0.890	-0.902	-0.914	-0.926	-0.938	-0.948	-0.959	-0.968	-0.978	-0.986	-0.995	-1.002	-1.011	-1.018	-1.024	-1.029	-1.034	-1.039	-1.042	-1.045	-1.046	-1.049	-1.050	-1.050	-1.049	-1.048	-1.046	-1.044	-1.040	-1.035	-1.031	-1.026	-1.020	-1.014	-1.008	-1.000	-0.991	-0.984	-0.975	-0.966	-0.958	-0.949	-0.940	-0.930	-0.920	-0.911	-0.901	-0.891	-0.881	-0.870	-0.861	-0.850	-0.841	-0.831	-0.822	-0.814	-0.805	-0.796	-0.789	-0.780	-0.772	-0.766	-0.760	-0.754	-0.748	-0.742	-0.738	-0.734	-0.730	-0.726	-0.722	-0.719	-0.718	-0.716	-0.714	-0.712	-0.711	-0.710	-0.711	-0.710	-0.710	-0.710	-0.711	-0.711	-0.711	-0.711	-0.712	-0.712	-0.712	-0.711	-0.712	-0.711	-0.710	-0.710	-0.709	-0.708	-0.705	-0.702	-0.700	-0.696	-0.691	-0.688	-0.682	-0.678	-0.671	-0.664	-0.656	-0.649	-0.639	-0.631	-0.621	-0.610	-0.600	-0.589	-0.576	-0.562	-0.550	-0.536	-0.522	-0.509	-0.492	-0.478	-0.461	-0.446	-0.430	-0.414	-0.399	-0.381	-0.365	-0.348	-0.330	-0.314	-0.296	-0.280	-0.262	-0.246	-0.230	-0.212	-0.196	-0.182	-0.166	-0.150	-0.135	-0.121	-0.106	-0.094	-0.080	-0.068	-0.056	-0.044	-0.034	-0.022	-0.012	-0.004	0.005	0.014	0.021	0.028	0.034	0.040	0.045	0.051	0.055	0.058	0.061	0.064	0.066	0.068	0.069	0.069	0.070	0.069	0.069	0.068	0.066	0.064	0.062	0.059	0.056	0.054	0.050	0.048	0.045	0.040	0.038	0.034	0.030	0.026	0.022	0.019	0.014	0.010	0.008	0.002	0.000	-0.005	-0.008	-0.011	-0.014	-0.018	-0.019	-0.022	-0.025	-0.026	-0.028	-0.029	-0.030	-0.030	-0.031	-0.031	-0.031	-0.030	-0.029	-0.029	-0.028	-0.025	-0.022	-0.021	-0.019	-0.015	-0.012	-0.008	-0.005	0.000	0.004	0.008	0.012	0.018	0.022	0.029	0.034	0.039	0.045	0.051	0.058	0.062	0.069	0.075	0.081	0.088	0.092	0.099	0.105	0.111	0.116	0.121	0.126	0.132	0.138	0.141	0.145	0.149	0.154	0.156	0.159	0.162	0.164	0.166	0.166	0.168	0.166	0.168	0.166	0.164	0.162	0.160	0.158	0.154	0.149	0.145	0.139	0.134	0.128	0.120	0.114	0.105	0.096	0.088	0.079	0.069	0.059	0.048	0.036	0.025	0.012	0.001	-0.012	-0.025	-0.039	-0.051	-0.065	-0.078	-0.091	-0.105	-0.119	-0.131	-0.145	-0.159	-0.171	-0.185	-0.198	-0.209	-0.221	-0.232	-0.245	-0.256	-0.266	-0.276	-0.286	-0.295	-0.304	-0.312	-0.319	-0.328	-0.334	-0.338	-0.344	-0.348	-0.351	-0.354	-0.355	-0.358	-0.359	-0.358	-0.356	-0.354	-0.352	-0.349	-0.344	-0.340	-0.334	-0.326	-0.320	-0.311	-0.302	-0.292	-0.281	-0.271	-0.259	-0.246	-0.232	-0.219	-0.205	-0.189	-0.172	-0.156	-0.140	-0.124	-0.105	-0.086	-0.069	-0.050	-0.029	-0.010	0.010	0.030	0.051	0.071	0.092	0.112	0.134	0.155	0.175	0.196	0.216	0.236	0.256	0.276	0.295	0.315	0.334	0.351	0.369	0.385	0.401	0.416	0.432	0.446	0.460	0.472	0.485	0.496	0.505	0.515	0.522	0.531	0.538	0.544	0.548	0.551	0.554	0.556	0.558	0.558	0.558	0.555	0.551	0.548	0.544	0.539	0.532	0.526	0.519	0.511	0.504	0.495	0.484	0.475	0.464	0.454	0.442	0.432	0.420	0.409	0.398	0.385	0.375	0.364	0.352	0.341	0.331	0.319	0.309	0.300	0.290	0.282	0.274	0.266	0.260	0.255	0.249	0.245	0.240	0.238	0.236	0.235	0.235	0.235	0.236	0.238	0.241	0.244	0.249	0.255	0.261	0.269	0.279	0.286	0.296	0.308	0.319	0.331	0.342	0.355	0.370	0.384	0.399	0.414	0.429	0.445	0.461	0.478	0.495	0.511	0.528	0.544	0.561	0.578	0.594	0.610	0.626	0.641	0.658	0.672	0.686	0.700	0.714	0.728	0.739	0.751	0.761	0.772	0.782	0.791	0.800	0.808	0.814	0.819	0.826	0.829	0.832	0.836	0.838	0.840	0.840	0.839	0.838	0.836	0.834	0.831	0.828	0.824	0.819	0.812	0.808	0.801	0.795	0.788	0.781	0.772	0.766	0.758	0.750	0.742	0.734	0.725	0.718	0.709	0.701	0.694	0.686	0.680	0.672	0.666	0.659	0.654	0.648	0.641	0.638	0.631	0.629	0.625	0.621	0.619	0.618	0.615	0.614	0.614	0.612	0.612	0.614	0.615	0.616	0.618	0.621	0.624	0.626	0.630	0.634	0.639	0.641	0.648	0.652	0.658	0.662	0.669	0.674	0.680	0.686	0.692	0.698	0.704	0.710	0.715	0.721	0.728	0.732	0.738	0.744	0.748	0.751	0.756	0.760	0.765	0.766	0.770	0.772	0.775	0.776	0.778	0.778	0.778	0.778	0.776	0.774	0.774	0.770	0.766	0.764	0.759	0.754	0.748	0.742	0.735	0.728	0.720	0.711	0.702	0.694	0.684	0.672	0.661	0.650	0.638	0.625	0.612	0.599	0.585	0.570	0.558	0.542	0.528	0.512	0.498	0.482	0.468	0.452	0.438	0.422	0.409	0.394	0.380	0.366	0.352	0.339	0.326	0.314	0.301	0.289	0.279	0.268	0.258	0.249	0.240	0.232	0.225	0.220	0.214	0.209	0.205	0.201	0.199	0.198	0.195	0.196	0.195	0.198	0.199	0.201	0.205	0.209	0.212	0.218	0.224	0.229	0.236	0.242	0.251	0.259	0.266	0.275	0.282	0.292	0.301	0.310	0.319	0.329	0.338	0.346	0.356	0.364	0.372	0.380	0.388	0.395	0.401	0.408	0.412	0.418	0.422	0.426	0.430	0.431	0.434	0.434	0.435	0.435	0.434	0.432	0.429	0.425	0.421	0.416	0.410	0.404	0.396	0.389	0.380	0.370	0.360	0.350	0.339	0.328	0.315	0.302	0.289	0.276	0.262	0.248	0.234	0.220	0.205	0.190	0.175	0.160	0.144	0.129	0.114	0.098	0.084	0.069	0.054	0.039	0.024	0.011	-0.004	-0.018	-0.031	-0.044	-0.056	-0.069	-0.081	-0.094	-0.105	-0.116	-0.128	-0.139	-0.149	-0.159	-0.168	-0.178	-0.188	-0.195	-0.204	-0.211	-0.221	-0.229	-0.235	-0.242	-0.250	-0.256	-0.264	-0.270	-0.276	-0.282	-0.288	-0.295	-0.300	-0.306	-0.312	-0.319	-0.325	-0.330	-0.335	-0.342	-0.348	-0.352	-0.359	-0.365	-0.371	-0.378	-0.382	-0.389	-0.395	-0.402	-0.409	-0.415	-0.422	-0.430	-0.436	-0.444	-0.450	-0.459	-0.466	-0.474	-0.482	-0.491	-0.500	-0.509	-0.518	-0.528	-0.538	-0.546	-0.558	-0.568	-0.579	-0.589	-0.600	-0.611	-0.622	-0.635	-0.648	-0.660	-0.672	-0.685	-0.698	-0.712	-0.726	-0.740	-0.754	-0.768	-0.782	-0.796	-0.811	-0.826	-0.841	-0.856	-0.871	-0.886	-0.901	-0.916	-0.932	-0.946	-0.960	-0.976	-0.990	-1.004	-1.020	-1.032	-1.046	-1.060	-1.074	-1.086	-1.099	-1.111	-1.124	-1.135	-1.148	-1.158	-1.168	-1.179	-1.189	-1.199	-1.206	-1.215	-1.224	-1.231	-1.239	-1.246	-1.254	-1.260	-1.266	-1.272	-1.278	-1.284	-1.290	-1.295	-1.300	-1.305	-1.310	-1.315	-1.320	-1.324	-1.330	-1.335	-1.340	-1.345	-1.350	-1.356	-1.362	-1.368	-1.374	-1.380	-1.386	-1.392	-1.400	-1.408	-1.415	-1.422	-1.430	-1.439	-1.446	-1.454	-1.462	-1.472	-1.481	-1.490	-1.498	-1.506	-1.515	-1.525	-1.532	-1.541	-1.550	-1.558	-1.566	-1.574	-1.581	-1.588	-1.595	-1.601	-1.606	-1.612	-1.618	-1.622	-1.628	-1.631	-1.634	-1.636	-1.639	-1.641	-1.641	-1.641	-1.641	-1.640	-1.639	-1.636	-1.634	-1.630	-1.626	-1.622	-1.616	-1.611	-1.604	-1.598	-1.590	-1.582	-1.574	-1.565	-1.556	-1.545	-1.535	-1.524	-1.512	-1.500	-1.488	-1.474	-1.461	-1.448	-1.432	-1.419	-1.404	-1.388	-1.372	-1.356	-1.339	-1.321	-1.304	-1.285	-1.266	-1.246	-1.226	-1.206	-1.186	-1.164	-1.142	-1.120	-1.098	-1.074	-1.050	-1.026	-1.001	-0.976	-0.949	-0.922	-0.896	-0.869	-0.841	-0.812	-0.784	-0.755	-0.726	-0.699	-0.669	-0.639	-0.609	-0.579	-0.549	-0.519	-0.489	-0.460	-0.430	-0.400	-0.371	-0.342	-0.314	-0.286	-0.258	-0.231	-0.205	-0.180	-0.154	-0.129	-0.105	-0.082	-0.061	-0.040	-0.020	-0.001	0.018	0.035	0.051	0.068	0.080	0.094	0.106	0.118	0.128	0.136	0.145	0.151	0.159	0.164	0.169	0.171	0.175	0.178	0.179	0.181	0.181	0.181	0.181	0.180	0.179	0.179	0.176	0.176	0.174	0.172	0.171	0.170	0.169	0.168	0.168	0.166	0.166	0.166	0.168	0.169	0.171	0.174	0.176	0.181	0.185	0.191	0.196	0.202	0.211	0.219	0.228	0.238	0.248	0.259	0.270	0.284	0.296	0.310	0.325	0.340	0.356	0.371	0.388	0.404	0.421	0.440	0.458	0.475	0.494	0.512	0.532	0.551	0.570	0.590	0.609	0.626	0.646	0.664	0.682	0.701	0.719	0.736	0.754	0.770	0.786	0.801	0.816	0.831	0.844	0.858	0.870	0.881	0.892	0.901	0.911	0.920	0.928	0.934	0.940	0.945	0.950	0.952	0.955	0.956	0.958	0.956	0.955	0.952	0.950	0.946	0.941	0.936	0.930	0.921	0.914	0.905	0.895	0.885	0.872	0.861	0.849	0.836	0.822	0.809	0.795	0.779	0.764	0.748	0.731	0.715	0.699	0.680	0.664	0.646	0.628	0.610	0.591	0.572	0.556	0.538	0.519	0.501	0.484	0.465	0.448	0.431	0.414	0.396	0.380	0.365	0.349	0.335	0.319	0.305	0.291	0.278	0.265	0.254	0.241	0.230	0.219	0.209	0.199	0.190	0.181	0.172	0.164	0.156	0.150	0.142	0.136	0.130	0.125	0.120	0.116	0.111	0.108	0.104	0.101	0.096	0.092	0.091	0.088	0.085	0.080	0.079	0.075	0.071	0.069	0.064	0.060	0.056	0.051	0.046	0.041	0.035	0.029	0.024	0.016	0.008	0.000	-0.010	-0.018	-0.028	-0.039	-0.050	-0.061	-0.074	-0.086	-0.100	-0.115	-0.130	-0.146	-0.161	-0.179	-0.196	-0.214	-0.232	-0.252	-0.271	-0.291	-0.312	-0.332	-0.354	-0.375	-0.398	-0.421	-0.442	-0.465	-0.488	-0.510	-0.532	-0.556	-0.579	-0.601	-0.624	-0.646	-0.668	-0.690	-0.712	-0.734	-0.755	-0.776	-0.796	-0.818	-0.836	-0.856	-0.875	-0.894	-0.912	-0.930	-0.948	-0.964	-0.980	-0.995	-1.010	-1.025	-1.040	-1.054	-1.068	-1.081	-1.094	-1.105	-1.119	-1.131	-1.141	-1.154	-1.165	-1.176	-1.188	-1.198	-1.209	-1.219	-1.230	-1.240	-1.250	-1.261	-1.272	-1.282	-1.294	-1.305	-1.316	-1.328	-1.340	-1.351	-1.364	-1.376	-1.389	-1.401	-1.415	-1.428	-1.442	-1.455	-1.470	-1.485	-1.500	-1.515	-1.530	-1.546	-1.562	-1.579	-1.596	-1.612	-1.630	-1.648	-1.664	-1.681	-1.699	-1.716	-1.734	-1.752	-1.770	-1.788	-1.805	-1.822	-1.840	-1.856	-1.874	-1.889	-1.905	-1.921	-1.938	-1.952	-1.969	-1.982	-1.996	-2.009	-2.022	-2.035	-2.047	-2.059	-2.069	-2.079	-2.088	-2.096	-2.104	-2.111	-2.116	-2.122	-2.125	-2.130	-2.132	-2.135	-2.136	-2.136	-2.135	-2.134	-2.131	-2.129	-2.125	-2.121	-2.115	-2.110	-2.102	-2.096	-2.088	-2.079	-2.069	-2.060	-2.049	-2.038	-2.026	-2.013	-2.001	-1.988	-1.972	-1.959	-1.945	-1.930	-1.915	-1.899	-1.884	-1.868	-1.851	-1.835	-1.819	-1.801	-1.785	-1.768	-1.750	-1.732	-1.715	-1.698	-1.680	-1.662	-1.645	-1.628	-1.611	-1.594	-1.578	-1.560	-1.542	-1.525	-1.508	-1.490	-1.474	-1.456	-1.440	-1.422	-1.406	-1.390	-1.374	-1.356	-1.340	-1.325	-1.308	-1.292	-1.276	-1.261	-1.244	-1.230	-1.214	-1.199	-1.184	-1.169	-1.154	-1.139	-1.125	-1.110	-1.096	-1.082	-1.069	-1.056	-1.042	-1.030	-1.019	-1.006	-0.994	-0.982	-0.971	-0.960	-0.950	-0.939	-0.929	-0.920	-0.910	-0.901	-0.892	-0.885	-0.878	-0.869	-0.862	-0.856	-0.850	-0.844	-0.839	-0.832	-0.828	-0.822	-0.819	-0.814	-0.811	-0.808	-0.804	-0.801	-0.800	-0.798	-0.796	-0.794	-0.792	-0.792	-0.791	-0.791	-0.791	-0.792	-0.792	-0.794	-0.794	-0.795	-0.796	-0.798	-0.800	-0.802	-0.804	-0.806	-0.810	-0.812	-0.816	-0.820	-0.822	-0.828	-0.831	-0.835	-0.840	-0.846	-0.851	-0.856	-0.861	-0.868	-0.874	-0.880	-0.886	-0.894	-0.901	-0.909	-0.916	-0.924	-0.931	-0.940	-0.949	-0.958	-0.968	-0.976	-0.985	-0.995	-1.005	-1.015	-1.024	-1.035	-1.045	-1.055	-1.065	-1.076	-1.086	-1.098	-1.108	-1.118	-1.129	-1.139	-1.149	-1.159	-1.169	-1.179	-1.189	-1.198	-1.208	-1.216	-1.225	-1.234	-1.241	-1.250	-1.256	-1.264	-1.270	-1.276	-1.282	-1.288	-1.292	-1.296	-1.301	-1.304	-1.308	-1.310	-1.311	-1.312	-1.314	-1.314	-1.314	-1.312	-1.312	-1.310	-1.308	-1.305	-1.301	-1.298	-1.294	-1.289	-1.284	-1.278	-1.271	-1.265	-1.258	-1.250	-1.242	-1.234	-1.225	-1.215	-1.208	-1.198	-1.186	-1.178	-1.166	-1.156	-1.145	-1.134	-1.124	-1.111	-1.100	-1.089	-1.078	-1.065	-1.054	-1.041	-1.029	-1.018	-1.005	-0.992	-0.981	-0.969	-0.956	-0.944	-0.932	-0.920	-0.909	-0.898	-0.885	-0.874	-0.862	-0.850	-0.840	-0.828	-0.818	-0.806	-0.795	-0.785	-0.772	-0.762	-0.752	-0.742	-0.734	-0.724	-0.715	-0.706	-0.698	-0.688	-0.679	-0.671	-0.664	-0.658	-0.650	-0.642	-0.638	-0.632	-0.628	-0.622	-0.619	-0.615	-0.612	-0.609	-0.608	-0.606	-0.606	-0.605	-0.605	-0.606	-0.606	-0.609	-0.612	-0.615	-0.618	-0.622	-0.628	-0.634	-0.639	-0.645	-0.652	-0.660	-0.668	-0.675	-0.684	-0.692	-0.701	-0.711	-0.720	-0.729	-0.740	-0.749	-0.759	-0.768	-0.778	-0.786	-0.796	-0.805	-0.814	-0.822	-0.831	-0.839	-0.846	-0.854	-0.860	-0.866	-0.871	-0.876	-0.880	-0.885	-0.889	-0.890	-0.892	-0.892	-0.894	-0.894	-0.892	-0.891	-0.889	-0.886	-0.884	-0.880	-0.875	-0.871	-0.865	-0.860	-0.854	-0.846	-0.840	-0.832	-0.825	-0.818	-0.810	-0.802	-0.795	-0.785	-0.778	-0.770	-0.762	-0.754	-0.745	-0.738	-0.730	-0.721	-0.714	-0.706	-0.700	-0.692	-0.686	-0.680	-0.674	-0.666	-0.660	-0.655	-0.649	-0.644	-0.639	-0.634	-0.629	-0.624	-0.621	-0.616	-0.612	-0.609	-0.605	-0.600	-0.596	-0.594	-0.589	-0.585	-0.581	-0.578	-0.574	-0.569	-0.566	-0.561	-0.556	-0.552	-0.549	-0.545	-0.539	-0.534	-0.529	-0.524	-0.519	-0.514	-0.507	-0.502	-0.496	-0.490	-0.484	-0.478	-0.472	-0.466	-0.460	-0.452	-0.446	-0.439	-0.434	-0.426	-0.420	-0.412	-0.406	-0.398	-0.391	-0.385	-0.378	-0.369	-0.361	-0.354	-0.346	-0.339	-0.331	-0.322	-0.314	-0.306	-0.298	-0.288	-0.279	-0.270	-0.260	-0.250	-0.240	-0.229	-0.216	-0.205	-0.194	-0.181	-0.169	-0.155	-0.141	-0.128	-0.112	-0.098	-0.082	-0.066	-0.050	-0.032	-0.015	0.002	0.021	0.040	0.058	0.078	0.098	0.119	0.139	0.160	0.179	0.200	0.221	0.244	0.265	0.286	0.308	0.329	0.351	0.372	0.394	0.414	0.435	0.456	0.476	0.496	0.516	0.535	0.554	0.574	0.591	0.610	0.628	0.645	0.661	0.679	0.694	0.709	0.725	0.739	0.752	0.766	0.779	0.791	0.804	0.815	0.826	0.838	0.848	0.858	0.866	0.876	0.885	0.892	0.900	0.908	0.914	0.921	0.928	0.934	0.939	0.942	0.949	0.952	0.958	0.961	0.964	0.968	0.970	0.971	0.974	0.975	0.976	0.978	0.978	0.978	0.978	0.976	0.975	0.972	0.971	0.969	0.966	0.964	0.961	0.956	0.951	0.948	0.942	0.938	0.931	0.925	0.919	0.911	0.905	0.898	0.891	0.882	0.874	0.866	0.859	0.849	0.840	0.831	0.821	0.811	0.801	0.791	0.782	0.771	0.760	0.751	0.740	0.729	0.719	0.706	0.696	0.684	0.674	0.661	0.650	0.639	0.626	0.615	0.602	0.591	0.579	0.566	0.554	0.541	0.528	0.515	0.502	0.490	0.478	0.462	0.450	0.438	0.424	0.410	0.396	0.382	0.369	0.355	0.341	0.329	0.315	0.301	0.288	0.274	0.261	0.249	0.235	0.222	0.210	0.199	0.186	0.175	0.164	0.152	0.141	0.130	0.120	0.111	0.102	0.092	0.085	0.076	0.070	0.064	0.058	0.050	0.045	0.040	0.038	0.032	0.030	0.028	0.025	0.024	0.024	0.022	0.024	0.024	0.026	0.029	0.031	0.034	0.038	0.041	0.045	0.049	0.054	0.059	0.064	0.070	0.078	0.082	0.090	0.096	0.104	0.111	0.118	0.125	0.132	0.140	0.149	0.155	0.162	0.171	0.179	0.186	0.195	0.202	0.209	0.218	0.225	0.232	0.239	0.245	0.252	0.260	0.266	0.272	0.279	0.284	0.291	0.296	0.301	0.306	0.311	0.316	0.320	0.324	0.328	0.331	0.334	0.338	0.339	0.341	0.342	0.344	0.345	0.346	0.348	0.346	0.348	0.346	0.345	0.344	0.342	0.340	0.338	0.334	0.331	0.328	0.324	0.319	0.314	0.309	0.304	0.298	0.292	0.285	0.279	0.271	0.264	0.256	0.250	0.241	0.234	0.226	0.218	0.210	0.200	0.191	0.184	0.174	0.165	0.156	0.149	0.140	0.130	0.122	0.114	0.105	0.096	0.088	0.079	0.071	0.062	0.054	0.046	0.039	0.030	0.022	0.014	0.006	-0.001	-0.009	-0.016	-0.024	-0.032	-0.040	-0.048	-0.055	-0.064	-0.071	-0.080	-0.088	-0.096	-0.105	-0.112	-0.120	-0.130	-0.139	-0.148	-0.156	-0.165	-0.175	-0.184	-0.194	-0.202	-0.212	-0.222	-0.234	-0.244	-0.255	-0.265	-0.276	-0.288	-0.299	-0.311	-0.321	-0.335	-0.346	-0.360	-0.371	-0.385	-0.398	-0.411	-0.425	-0.439	-0.452	-0.466	-0.480	-0.495	-0.510	-0.525	-0.540	-0.555	-0.571	-0.586	-0.602	-0.619	-0.635	-0.650	-0.666	-0.682	-0.700	-0.716	-0.732	-0.750	-0.766	-0.784	-0.800	-0.818	-0.835	-0.851	-0.869	-0.885	-0.902	-0.919	-0.936	-0.951	-0.968	-0.984	-0.999	-1.015	-1.029	-1.044	-1.059	-1.072	-1.086	-1.099	-1.112	-1.124	-1.136	-1.148	-1.158	-1.168	-1.178	-1.186	-1.195	-1.202	-1.209	-1.215	-1.221	-1.225	-1.230	-1.232	-1.235	-1.238	-1.239	-1.239	-1.238	-1.236	-1.234	-1.232	-1.228	-1.224	-1.220	-1.215	-1.208	-1.201	-1.195	-1.186	-1.179	-1.171	-1.161	-1.152	-1.142	-1.132	-1.121	-1.112	-1.101	-1.090	-1.080	-1.070	-1.058	-1.048	-1.036	-1.026	-1.016	-1.005	-0.994	-0.985	-0.976	-0.966	-0.958	-0.949	-0.941	-0.934	-0.925	-0.919	-0.912	-0.906	-0.900	-0.895	-0.889	-0.885	-0.881	-0.876	-0.872	-0.869	-0.866	-0.862	-0.860	-0.858	-0.854	-0.851	-0.849	-0.846	-0.844	-0.841	-0.838	-0.834	-0.830	-0.828	-0.822	-0.818	-0.812	-0.806	-0.800	-0.792	-0.786	-0.778	-0.769	-0.759	-0.749	-0.738	-0.726	-0.714	-0.701	-0.686	-0.672	-0.656	-0.640	-0.624	-0.605	-0.588	-0.569	-0.549	-0.528	-0.506	-0.485	-0.462	-0.440	-0.416	-0.392	-0.369	-0.344	-0.319	-0.294	-0.269	-0.242	-0.218	-0.191	-0.168	-0.141	-0.116	-0.091	-0.068	-0.042	-0.019	0.005	0.029	0.051	0.071	0.094	0.114	0.134	0.152	0.172	0.189	0.206	0.221	0.236	0.249	0.262	0.274	0.285	0.294	0.302	0.309	0.315	0.321	0.325	0.329	0.330	0.330	0.330	0.329	0.328	0.322	0.319	0.314	0.308	0.301	0.292	0.285	0.276	0.266	0.256	0.244	0.232	0.220	0.206	0.194	0.179	0.165	0.150	0.135	0.120	0.104	0.090	0.074	0.058	0.042	0.026	0.010	-0.005	-0.021	-0.036	-0.051	-0.065	-0.080	-0.095	-0.108	-0.121	-0.135	-0.146	-0.159	-0.171	-0.182	-0.194	-0.204	-0.212	-0.222	-0.231	-0.239	-0.246	-0.254	-0.260	-0.266	-0.271	-0.276	-0.281	-0.284	-0.288	-0.290	-0.291	-0.295	-0.295	-0.296	-0.296	-0.296	-0.296	-0.296	-0.295	-0.295	-0.292	-0.291	-0.289	-0.288	-0.285	-0.282	-0.280	-0.278	-0.274	-0.270	-0.268	-0.264	-0.260	-0.258	-0.254	-0.251	-0.248	-0.244	-0.241	-0.238	-0.234	-0.230	-0.228	-0.224	-0.220	-0.218	-0.215	-0.211	-0.208	-0.205	-0.202	-0.200	-0.195	-0.192	-0.190	-0.188	-0.184	-0.181	-0.176	-0.174	-0.170	-0.165	-0.161	-0.158	-0.152	-0.148	-0.141	-0.136	-0.131	-0.125	-0.119	-0.112	-0.106	-0.100	-0.092	-0.085	-0.076	-0.068	-0.059	-0.050	-0.040	-0.030	-0.020	-0.009	0.002	0.014	0.025	0.039	0.050	0.062	0.076	0.090	0.104	0.118	0.132	0.148	0.162	0.176	0.191	0.208	0.221	0.238	0.252	0.269	0.284	0.299	0.314	0.330	0.344	0.359	0.374	0.389	0.404	0.416	0.430	0.444	0.456	0.469	0.481	0.494	0.504	0.514	0.525	0.534	0.544	0.551	0.560	0.565	0.572	0.578	0.584	0.588	0.591	0.595	0.596	0.599	0.599	0.600	0.599	0.599	0.598	0.595	0.591	0.589	0.584	0.579	0.574	0.568	0.561	0.552	0.546	0.538	0.529	0.519	0.510	0.500	0.489	0.476	0.465	0.455	0.441	0.429	0.416	0.402	0.389	0.375	0.361	0.346	0.332	0.316	0.301	0.286	0.270	0.256	0.239	0.224	0.208	0.191	0.175	0.158	0.141	0.124	0.106	0.090	0.072	0.055	0.038	0.019	0.002	-0.016	-0.034	-0.051	-0.070	-0.089	-0.106	-0.125	-0.144	-0.162	-0.181	-0.200	-0.219	-0.240	-0.259	-0.279	-0.299	-0.320	-0.340	-0.361	-0.382	-0.402	-0.425	-0.446	-0.468	-0.491	-0.514	-0.536	-0.560	-0.582	-0.605	-0.629	-0.652	-0.676	-0.700	-0.724	-0.748	-0.771	-0.795	-0.820	-0.842	-0.866	-0.890	-0.914	-0.938	-0.961	-0.984	-1.008	-1.030	-1.052	-1.074	-1.095	-1.116	-1.138	-1.158	-1.178	-1.196	-1.215	-1.232	-1.250	-1.266	-1.282	-1.298	-1.311	-1.326	-1.340	-1.352	-1.364	-1.375	-1.385	-1.395	-1.404	-1.412	-1.420	-1.426	-1.432	-1.439	-1.444	-1.448	-1.451	-1.455	-1.458	-1.459	-1.461	-1.462	-1.462	-1.464	-1.464	-1.464	-1.464	-1.462	-1.461	-1.460	-1.458	-1.456	-1.455	-1.452	-1.450	-1.449	-1.446	-1.444	-1.440	-1.438	-1.435	-1.432	-1.430	-1.428	-1.424	-1.421	-1.418	-1.415	-1.411	-1.406	-1.402	-1.399	-1.395	-1.390	-1.385	-1.380	-1.374	-1.369	-1.362	-1.355	-1.349	-1.341	-1.334	-1.325	-1.316	-1.308	-1.298	-1.288	-1.276	-1.265	-1.252	-1.240	-1.228	-1.214	-1.199	-1.184	-1.170	-1.154	-1.138	-1.121	-1.105	-1.086	-1.069	-1.050	-1.031	-1.011	-0.992	-0.974	-0.952	-0.932	-0.912	-0.891	-0.871	-0.850	-0.829	-0.809	-0.788	-0.768	-0.745	-0.725	-0.705	-0.684	-0.664	-0.644	-0.624	-0.604	-0.584	-0.565	-0.546	-0.529	-0.510	-0.492	-0.476	-0.459	-0.444	-0.429	-0.415	-0.400	-0.388	-0.375	-0.362	-0.350	-0.341	-0.330	-0.320	-0.312	-0.305	-0.298	-0.291	-0.286	-0.281	-0.278	-0.275	-0.274	-0.271	-0.271	-0.272	-0.274	-0.276	-0.279	-0.282	-0.286	-0.292	-0.299	-0.305	-0.312	-0.320	-0.329	-0.338	-0.348	-0.359	-0.369	-0.380	-0.391	-0.402	-0.414	-0.426	-0.438	-0.450	-0.462	-0.474	-0.486	-0.499	-0.510	-0.520	-0.531	-0.541	-0.551	-0.561	-0.570	-0.578	-0.585	-0.591	-0.596	-0.601	-0.606	-0.609	-0.610	-0.610	-0.609	-0.608	-0.605	-0.601	-0.596	-0.590	-0.584	-0.575	-0.565	-0.556	-0.544	-0.532	-0.518	-0.504	-0.489	-0.472	-0.455	-0.439	-0.420	-0.400	-0.381	-0.360	-0.340	-0.319	-0.296	-0.276	-0.254	-0.231	-0.208	-0.186	-0.164	-0.141	-0.120	-0.098	-0.078	-0.056	-0.036	-0.016	0.002	0.021	0.040	0.056	0.074	0.090	0.105	0.120	0.132	0.145	0.156	0.166	0.176	0.185	0.192	0.199	0.204	0.208	0.212	0.214	0.216	0.216	0.216	0.215	0.212	0.210	0.206	0.201	0.196	0.189	0.184	0.176	0.166	0.158	0.149	0.139	0.129	0.118	0.106	0.094	0.082	0.070	0.058	0.046	0.032	0.020	0.006	-0.006	-0.020	-0.034	-0.046	-0.059	-0.072	-0.085	-0.099	-0.110	-0.122	-0.134	-0.146	-0.158	-0.170	-0.180	-0.191	-0.201	-0.211	-0.220	-0.230	-0.238	-0.246	-0.254	-0.262	-0.270	-0.278	-0.284	-0.290	-0.296	-0.302	-0.309	-0.314	-0.319	-0.324	-0.328	-0.332	-0.338	-0.341	-0.345	-0.349	-0.352	-0.358	-0.360	-0.365	-0.369	-0.374	-0.379	-0.382	-0.389	-0.392	-0.399	-0.404	-0.410	-0.419	-0.425	-0.434	-0.440	-0.450	-0.460	-0.470	-0.480	-0.492	-0.505	-0.518	-0.531	-0.545	-0.561	-0.576	-0.592	-0.610	-0.628	-0.646	-0.665	-0.686	-0.708	-0.728	-0.750	-0.772	-0.796	-0.821	-0.846	-0.871	-0.898	-0.924	-0.950	-0.978	-1.005	-1.032	-1.060	-1.089	-1.118	-1.146	-1.176	-1.205	-1.234	-1.262	-1.292	-1.321	-1.350	-1.378	-1.406	-1.435	-1.462	-1.490	-1.516	-1.542	-1.569	-1.592	-1.618	-1.641	-1.665	-1.688	-1.709	-1.729	-1.750	-1.769	-1.788	-1.804	-1.820	-1.836	-1.849	-1.864	-1.875	-1.885	-1.896	-1.905	-1.912	-1.920	-1.925	-1.930	-1.934	-1.936	-1.938	-1.939	-1.938	-1.935	-1.934	-1.929	-1.925	-1.920	-1.912	-1.906	-1.898	-1.889	-1.879	-1.870	-1.859	-1.849	-1.836	-1.824	-1.810	-1.796	-1.784	-1.770	-1.755	-1.741	-1.728	-1.712	-1.698	-1.682	-1.668	-1.655	-1.640	-1.625	-1.610	-1.596	-1.582	-1.568	-1.554	-1.541	-1.528	-1.514	-1.501	-1.489	-1.478	-1.465	-1.454	-1.442	-1.431	-1.420	-1.410	-1.400	-1.390	-1.380	-1.371	-1.361	-1.352	-1.342	-1.335	-1.326	-1.318	-1.309	-1.300	-1.292	-1.284	-1.276	-1.268	-1.260	-1.252	-1.244	-1.236	-1.229	-1.220	-1.212	-1.204	-1.195	-1.186	-1.178	-1.170	-1.162	-1.154	-1.145	-1.138	-1.129	-1.120	-1.112	-1.104	-1.095	-1.088	-1.080	-1.072	-1.064	-1.056	-1.049	-1.041	-1.034	-1.026	-1.019	-1.012	-1.006	-1.000	-0.994	-0.988	-0.984	-0.978	-0.974	-0.968	-0.964	-0.960	-0.956	-0.952	-0.949	-0.946	-0.945	-0.942	-0.940	-0.939	-0.936	-0.936	-0.936	-0.935	-0.936	-0.935	-0.935	-0.938	-0.938	-0.939	-0.940	-0.942	-0.944	-0.946	-0.949	-0.951	-0.954	-0.958	-0.961	-0.964	-0.968	-0.972	-0.975	-0.980	-0.985	-0.989	-0.995	-1.000	-1.005	-1.010	-1.016	-1.020	-1.026	-1.032	-1.040	-1.045	-1.052	-1.059	-1.066	-1.074	-1.081	-1.089	-1.096	-1.104	-1.112	-1.120	-1.128	-1.138	-1.145	-1.154	-1.161	-1.170	-1.179	-1.186	-1.196	-1.205	-1.214	-1.221	-1.230	-1.239	-1.246	-1.255	-1.264	-1.271	-1.279	-1.286	-1.295	-1.301	-1.309	-1.315	-1.322	-1.329	-1.335	-1.341	-1.348	-1.354	-1.359	-1.364	-1.369	-1.374	-1.379	-1.381	-1.386	-1.389	-1.392	-1.395	-1.399	-1.400	-1.404	-1.405	-1.408	-1.408	-1.409	-1.410	-1.411	-1.411	-1.411	-1.411	-1.409	-1.409	-1.409	-1.406	-1.405	-1.402	-1.400	-1.399	-1.396	-1.392	-1.390	-1.386	-1.382	-1.378	-1.372	-1.368	-1.362	-1.358	-1.352	-1.345	-1.340	-1.334	-1.328	-1.320	-1.314	-1.306	-1.299	-1.292	-1.285	-1.278	-1.270	-1.262	-1.255	-1.246	-1.239	-1.232	-1.225	-1.218	-1.210	-1.202	-1.195	-1.189	-1.182	-1.176	-1.170	-1.165	-1.160	-1.155	-1.150	-1.146	-1.144	-1.140	-1.138	-1.135	-1.134	-1.132	-1.131	-1.131	-1.131	-1.132	-1.132	-1.134	-1.135	-1.138	-1.141	-1.142	-1.146	-1.151	-1.155	-1.158	-1.162	-1.168	-1.172	-1.178	-1.181	-1.186	-1.192	-1.198	-1.202	-1.209	-1.212	-1.218	-1.222	-1.226	-1.231	-1.234	-1.238	-1.241	-1.242	-1.245	-1.246	-1.248	-1.249	-1.248	-1.248	-1.246	-1.244	-1.241	-1.239	-1.234	-1.230	-1.225	-1.219	-1.212	-1.204	-1.196	-1.188	-1.178	-1.168	-1.158	-1.146	-1.134	-1.122	-1.108	-1.095	-1.081	-1.066	-1.051	-1.036	-1.020	-1.004	-0.988	-0.971	-0.954	-0.936	-0.920	-0.902	-0.885	-0.869	-0.851	-0.834	-0.818	-0.801	-0.785	-0.769	-0.754	-0.739	-0.724	-0.709	-0.696	-0.684	-0.671	-0.659	-0.649	-0.639	-0.630	-0.620	-0.614	-0.606	-0.601	-0.596	-0.592	-0.590	-0.589	-0.589	-0.589	-0.591	-0.594	-0.599	-0.604	-0.610	-0.618	-0.625	-0.636	-0.646	-0.659	-0.671	-0.686	-0.701	-0.718	-0.735	-0.754	-0.772	-0.794	-0.814	-0.835	-0.859	-0.881	-0.905	-0.930	-0.955	-0.980	-1.006	-1.032	-1.059	-1.086	-1.114	-1.141	-1.168	-1.196	-1.222	-1.250	-1.276	-1.304	-1.329	-1.355	-1.380	-1.405	-1.429	-1.452	-1.476	-1.498	-1.519	-1.540	-1.559	-1.578	-1.595	-1.612	-1.629	-1.644	-1.656	-1.669	-1.681	-1.692	-1.702	-1.711	-1.718	-1.725	-1.730	-1.735	-1.738	-1.740	-1.740	-1.740	-1.740	-1.738	-1.735	-1.731	-1.728	-1.722	-1.715	-1.709	-1.702	-1.695	-1.685	-1.676	-1.666	-1.656	-1.645	-1.635	-1.624	-1.611	-1.600	-1.588	-1.575	-1.562	-1.550	-1.536	-1.525	-1.511	-1.498	-1.485	-1.472	-1.459	-1.448	-1.434	-1.422	-1.409	-1.398	-1.386	-1.375	-1.364	-1.352	-1.342	-1.332	-1.321	-1.312	-1.304	-1.295	-1.286	-1.279	-1.271	-1.264	-1.258	-1.251	-1.245	-1.240	-1.235	-1.230	-1.226	-1.222	-1.220	-1.216	-1.215	-1.214	-1.211	-1.211	-1.211	-1.211	-1.212	-1.214	-1.216	-1.219	-1.221	-1.225	-1.229	-1.232	-1.239	-1.242	-1.249	-1.256	-1.261	-1.270	-1.276	-1.284	-1.294	-1.302	-1.311	-1.320	-1.330	-1.340	-1.351	-1.361	-1.371	-1.382	-1.394	-1.405	-1.418	-1.429	-1.440	-1.452	-1.464	-1.475	-1.488	-1.500	-1.511	-1.522	-1.535	-1.546	-1.558	-1.569	-1.580	-1.591	-1.602	-1.612	-1.622	-1.634	-1.644	-1.654	-1.662	-1.672	-1.681	-1.691	-1.700	-1.709	-1.716	-1.725	-1.734	-1.741	-1.749	-1.758	-1.765	-1.772	-1.779	-1.786	-1.792	-1.800	-1.806	-1.814	-1.820	-1.826	-1.832	-1.840	-1.845	-1.852	-1.859	-1.865	-1.871	-1.878	-1.884	-1.890	-1.896	-1.902	-1.909	-1.915	-1.920	-1.925	-1.931	-1.936	-1.941	-1.946	-1.951	-1.956	-1.959	-1.962	-1.968	-1.969	-1.972	-1.975	-1.976	-1.979	-1.979	-1.980	-1.979	-1.979	-1.978	-1.975	-1.972	-1.970	-1.966	-1.961	-1.958	-1.951	-1.945	-1.938	-1.931	-1.922	-1.914	-1.905	-1.896	-1.886	-1.875	-1.864	-1.852	-1.840	-1.828	-1.815	-1.802	-1.789	-1.776	-1.762	-1.749	-1.735	-1.721	-1.706	-1.692	-1.680	-1.666	-1.652	-1.639	-1.625	-1.612	-1.599	-1.586	-1.574	-1.561	-1.550	-1.539	-1.529	-1.518	-1.508	-1.498	-1.488	-1.479	-1.470	-1.461	-1.455	-1.448	-1.441	-1.434	-1.429	-1.424	-1.418	-1.414	-1.410	-1.406	-1.402	-1.399	-1.396	-1.394	-1.391	-1.390	-1.388	-1.386	-1.385	-1.384	-1.384	-1.382	-1.381	-1.381	-1.381	-1.380	-1.380	-1.380	-1.380	-1.380	-1.380	-1.379	-1.380	-1.379	-1.380	-1.379	-1.379	-1.379	-1.380	-1.379	-1.379	-1.379	-1.378	-1.378	-1.376	-1.376	-1.375	-1.375	-1.374	-1.372	-1.371	-1.370	-1.368	-1.368	-1.365	-1.362	-1.361	-1.359	-1.355	-1.352	-1.350	-1.345	-1.341	-1.338	-1.332	-1.329	-1.322	-1.318	-1.311	-1.305	-1.298	-1.291	-1.282	-1.275	-1.266	-1.258	-1.246	-1.238	-1.226	-1.215	-1.202	-1.190	-1.178	-1.164	-1.150	-1.136	-1.122	-1.105	-1.090	-1.074	-1.056	-1.040	-1.022	-1.005	-0.986	-0.969	-0.950	-0.930	-0.911	-0.891	-0.872	-0.851	-0.832	-0.811	-0.791	-0.771	-0.752	-0.732	-0.714	-0.694	-0.675	-0.655	-0.638	-0.619	-0.602	-0.585	-0.568	-0.551	-0.536	-0.520	-0.505	-0.492	-0.479	-0.466	-0.452	-0.442	-0.431	-0.421	-0.412	-0.404	-0.396	-0.389	-0.384	-0.378	-0.374	-0.369	-0.365	-0.362	-0.361	-0.359	-0.359	-0.359	-0.359	-0.360	-0.361	-0.364	-0.366	-0.369	-0.371	-0.376	-0.380	-0.385	-0.389	-0.394	-0.400	-0.405	-0.410	-0.416	-0.422	-0.429	-0.435	-0.442	-0.449	-0.455	-0.462	-0.469	-0.475	-0.482	-0.489	-0.495	-0.501	-0.506	-0.512	-0.519	-0.525	-0.531	-0.536	-0.542	-0.548	-0.554	-0.559	-0.562	-0.568	-0.572	-0.576	-0.581	-0.584	-0.588	-0.591	-0.595	-0.598	-0.601	-0.604	-0.606	-0.609	-0.611	-0.615	-0.618	-0.620	-0.621	-0.624	-0.626	-0.629	-0.630	-0.631	-0.634	-0.636	-0.639	-0.640	-0.641	-0.642	-0.645	-0.646	-0.649	-0.650	-0.652	-0.652	-0.655	-0.658	-0.660	-0.661	-0.664	-0.666	-0.669	-0.671	-0.674	-0.675	-0.678	-0.680	-0.682	-0.686	-0.689	-0.692	-0.694	-0.698	-0.700	-0.704	-0.708	-0.711	-0.714	-0.718	-0.721	-0.725	-0.729	-0.731	-0.735	-0.740	-0.744	-0.746	-0.750	-0.752	-0.756	-0.760	-0.762	-0.766	-0.769	-0.771	-0.774	-0.775	-0.779	-0.780	-0.781	-0.781	-0.781	-0.782	-0.781	-0.781	-0.780	-0.778	-0.775	-0.771	-0.768	-0.765	-0.760	-0.754	-0.749	-0.742	-0.735	-0.728	-0.719	-0.709	-0.700	-0.689	-0.678	-0.665	-0.652	-0.639	-0.625	-0.611	-0.595	-0.579	-0.562	-0.546	-0.530	-0.512	-0.495	-0.478	-0.458	-0.440	-0.421	-0.402	-0.384	-0.364	-0.345	-0.328	-0.308	-0.290	-0.272	-0.254	-0.238	-0.220	-0.205	-0.190	-0.174	-0.160	-0.146	-0.134	-0.122	-0.111	-0.101	-0.091	-0.085	-0.076	-0.070	-0.066	-0.061	-0.059	-0.058	-0.056	-0.056	-0.056	-0.058	-0.061	-0.065	-0.070	-0.076	-0.082	-0.089	-0.096	-0.105	-0.115	-0.125	-0.134	-0.144	-0.155	-0.166	-0.178	-0.190	-0.201	-0.212	-0.224	-0.236	-0.248	-0.259	-0.270	-0.281	-0.291	-0.302	-0.311	-0.321	-0.330	-0.336	-0.345	-0.351	-0.358	-0.364	-0.368	-0.372	-0.376	-0.379	-0.381	-0.384	-0.384	-0.384	-0.384	-0.382	-0.381	-0.379	-0.376	-0.374	-0.370	-0.366	-0.362	-0.358	-0.352	-0.346	-0.341	-0.336	-0.330	-0.325	-0.319	-0.312	-0.306	-0.300	-0.295	-0.290	-0.284	-0.280	-0.275	-0.270	-0.266	-0.262	-0.259	-0.256	-0.254	-0.251	-0.249	-0.248	-0.246	-0.245	-0.244	-0.245	-0.245	-0.246	-0.246	-0.248	-0.249	-0.251	-0.252	-0.255	-0.256	-0.260	-0.262	-0.265	-0.269	-0.271	-0.275	-0.278	-0.282	-0.285	-0.289	-0.292	-0.295	-0.299	-0.302	-0.306	-0.309	-0.312	-0.315	-0.318	-0.320	-0.324	-0.326	-0.328	-0.330	-0.331	-0.332	-0.335	-0.338	-0.338	-0.339	-0.341	-0.341	-0.342	-0.342	-0.344	-0.344	-0.345	-0.345	-0.345	-0.346	-0.346	-0.348	-0.348	-0.348	-0.349	-0.349	-0.350	-0.350	-0.350	-0.351	-0.351	-0.352	-0.354	-0.354	-0.355	-0.356	-0.356	-0.356	-0.358	-0.359	-0.360	-0.360	-0.361	-0.362	-0.364	-0.364	-0.365	-0.366	-0.368	-0.369	-0.370	-0.371	-0.372	-0.374	-0.375	-0.376	-0.376	-0.378	-0.380	-0.380	-0.381	-0.382	-0.384	-0.386	-0.388	-0.389	-0.390	-0.392	-0.395	-0.398	-0.399	-0.402	-0.405	-0.409	-0.412	-0.415	-0.420	-0.424	-0.429	-0.434	-0.440	-0.446	-0.452	-0.459	-0.465	-0.474	-0.482	-0.491	-0.501	-0.511	-0.522	-0.535	-0.546	-0.559	-0.572	-0.588	-0.601	-0.616	-0.632	-0.648	-0.665	-0.682	-0.701	-0.720	-0.739	-0.759	-0.778	-0.799	-0.819	-0.840	-0.860	-0.881	-0.902	-0.925	-0.946	-0.969	-0.989	-1.011	-1.031	-1.054	-1.074	-1.095	-1.114	-1.132	-1.152	-1.171	-1.189	-1.206	-1.222	-1.238	-1.252	-1.265	-1.279	-1.290	-1.301	-1.311	-1.319	-1.328	-1.334	-1.340	-1.345	-1.348	-1.350	-1.351	-1.351	-1.351	-1.349	-1.346	-1.342	-1.338	-1.330	-1.324	-1.315	-1.308	-1.298	-1.286	-1.275	-1.262	-1.250	-1.238	-1.222	-1.209	-1.194	-1.179	-1.164	-1.148	-1.131	-1.115	-1.099	-1.082	-1.066	-1.049	-1.032	-1.016	-1.000	-0.984	-0.968	-0.952	-0.938	-0.924	-0.909	-0.896	-0.882	-0.871	-0.859	-0.849	-0.838	-0.828	-0.819	-0.810	-0.802	-0.796	-0.789	-0.784	-0.779	-0.775	-0.771	-0.769	-0.766	-0.765	-0.765	-0.765	-0.766	-0.766	-0.770	-0.774	-0.776	-0.780	-0.785	-0.791	-0.798	-0.802	-0.809	-0.818	-0.824	-0.832	-0.841	-0.849	-0.859	-0.868	-0.878	-0.886	-0.896	-0.905	-0.916	-0.926	-0.936	-0.946	-0.956	-0.966	-0.975	-0.985	-0.994	-1.002	-1.011	-1.020	-1.028	-1.035	-1.042	-1.049	-1.055	-1.061	-1.066	-1.072	-1.076	-1.079	-1.082	-1.086	-1.088	-1.089	-1.090	-1.090	-1.090	-1.090	-1.088	-1.085	-1.082	-1.080	-1.076	-1.071	-1.066	-1.061	-1.056	-1.050	-1.044	-1.036	-1.029	-1.021	-1.014	-1.006	-0.998	-0.989	-0.980	-0.971	-0.962	-0.955	-0.945	-0.938	-0.929	-0.921	-0.912	-0.904	-0.898	-0.890	-0.882	-0.878	-0.871	-0.866	-0.860	-0.856	-0.852	-0.849	-0.845	-0.844	-0.842	-0.840	-0.841	-0.840	-0.841	-0.842	-0.844	-0.848	-0.850	-0.854	-0.858	-0.862	-0.868	-0.872	-0.879	-0.886	-0.892	-0.900	-0.906	-0.915	-0.924	-0.931	-0.940	-0.949	-0.959	-0.966	-0.975	-0.985	-0.995	-1.004	-1.012	-1.021	-1.031	-1.039	-1.048	-1.056	-1.065	-1.072	-1.081	-1.089	-1.096	-1.102	-1.110	-1.116	-1.122	-1.129	-1.136	-1.141	-1.148	-1.152	-1.158	-1.162	-1.168	-1.171	-1.175	-1.180	-1.184	-1.188	-1.190	-1.195	-1.199	-1.202	-1.206	-1.210	-1.214	-1.216	-1.220	-1.224	-1.229	-1.232	-1.236	-1.241	-1.245	-1.250	-1.255	-1.260	-1.265	-1.271	-1.276	-1.282	-1.288	-1.294	-1.300	-1.306	-1.312	-1.319	-1.326	-1.334	-1.340	-1.348	-1.355	-1.362	-1.371	-1.379	-1.386	-1.392	-1.401	-1.409	-1.415	-1.422	-1.430	-1.436	-1.444	-1.450	-1.456	-1.462	-1.469	-1.474	-1.480	-1.484	-1.490	-1.494	-1.498	-1.502	-1.506	-1.508	-1.511	-1.514	-1.516	-1.518	-1.519	-1.519	-1.519	-1.519	-1.519	-1.519	-1.518	-1.515	-1.514	-1.510	-1.509	-1.505	-1.502	-1.498	-1.494	-1.489	-1.485	-1.479	-1.474	-1.468	-1.461	-1.454	-1.446	-1.440	-1.432	-1.424	-1.416	-1.408	-1.399	-1.390	-1.380	-1.370	-1.361	-1.350	-1.339	-1.329	-1.319	-1.308	-1.296	-1.284	-1.272	-1.261	-1.249	-1.238	-1.225	-1.212	-1.200	-1.189	-1.176	-1.162	-1.150	-1.139	-1.126	-1.114	-1.101	-1.089	-1.076	-1.065	-1.051	-1.040	-1.029	-1.018	-1.008	-0.996	-0.985	-0.975	-0.966	-0.955	-0.946	-0.938	-0.929	-0.922	-0.915	-0.909	-0.902	-0.898	-0.892	-0.889	-0.885	-0.882	-0.879	-0.879	-0.876	-0.878	-0.878	-0.879	-0.881	-0.884	-0.888	-0.892	-0.896	-0.902	-0.910	-0.918	-0.925	-0.934	-0.944	-0.954	-0.965	-0.976	-0.989	-1.002	-1.015	-1.030	-1.045	-1.060	-1.078	-1.092	-1.110	-1.129	-1.146	-1.164	-1.182	-1.201	-1.221	-1.241	-1.261	-1.281	-1.301	-1.321	-1.341	-1.361	-1.382	-1.402	-1.422	-1.442	-1.462	-1.481	-1.502	-1.521	-1.540	-1.559	-1.576	-1.594	-1.611	-1.628	-1.645	-1.660	-1.675	-1.690	-1.704	-1.716	-1.730	-1.741	-1.752	-1.761	-1.772	-1.780	-1.789	-1.796	-1.802	-1.809	-1.812	-1.818	-1.821	-1.824	-1.825	-1.826	-1.826	-1.826	-1.825	-1.822	-1.821	-1.819	-1.814	-1.810	-1.805	-1.801	-1.795	-1.789	-1.782	-1.776	-1.769	-1.761	-1.754	-1.746	-1.740	-1.731	-1.725	-1.718	-1.710	-1.702	-1.696	-1.689	-1.681	-1.675	-1.669	-1.664	-1.658	-1.651	-1.646	-1.641	-1.638	-1.634	-1.630	-1.626	-1.624	-1.622	-1.620	-1.619	-1.619	-1.618	-1.619	-1.619	-1.619	-1.621	-1.622	-1.625	-1.626	-1.629	-1.631	-1.634	-1.638	-1.640	-1.644	-1.648	-1.650	-1.654	-1.658	-1.660	-1.664	-1.666	-1.670	-1.672	-1.675	-1.679	-1.681	-1.684	-1.685	-1.686	-1.689	-1.690	-1.691	-1.692	-1.692	-1.692	-1.694	-1.694	-1.694	-1.692	-1.692	-1.692	-1.691	-1.689	-1.689	-1.688	-1.685	-1.684	-1.682	-1.680	-1.679	-1.678	-1.675	-1.672	-1.672	-1.670	-1.669	-1.668	-1.666	-1.665	-1.665	-1.665	-1.665	-1.664	-1.664	-1.665	-1.666	-1.668	-1.669	-1.670	-1.672	-1.676	-1.679	-1.682	-1.686	-1.690	-1.695	-1.700	-1.705	-1.712	-1.719	-1.726	-1.734	-1.742	-1.751	-1.761	-1.770	-1.781	-1.791	-1.804	-1.816	-1.828	-1.841	-1.855	-1.869	-1.882	-1.898	-1.914	-1.930	-1.945	-1.962	-1.980	-1.998	-2.016	-2.034	-2.054	-2.072	-2.092	-2.112	-2.132	-2.152	-2.174	-2.195	-2.216	-2.238	-2.260	-2.280	-2.302	-2.324	-2.346	-2.366	-2.388	-2.409	-2.430	-2.451	-2.470	-2.491	-2.510	-2.530	-2.550	-2.568	-2.585	-2.602	-2.620	-2.636	-2.651	-2.668	-2.682	-2.696	-2.709	-2.721	-2.734	-2.744	-2.754	-2.762	-2.772	-2.780	-2.786	-2.792	-2.798	-2.802	-2.805	-2.808	-2.810	-2.811	-2.811	-2.810	-2.809	-2.808	-2.805	-2.802	-2.798	-2.792	-2.786	-2.780	-2.774	-2.765	-2.756	-2.748	-2.738	-2.728	-2.716	-2.705	-2.691	-2.679	-2.665	-2.651	-2.636	-2.621	-2.606	-2.590	-2.572	-2.556	-2.538	-2.519	-2.501	-2.482	-2.464	-2.444	-2.425	-2.404	-2.384	-2.362	-2.342	-2.321	-2.301	-2.280	-2.259	-2.239	-2.216	-2.196	-2.175	-2.155	-2.134	-2.114	-2.094	-2.074	-2.055	-2.035	-2.018	-2.000	-1.982	-1.965	-1.949	-1.934	-1.919	-1.904	-1.891	-1.878	-1.866	-1.855	-1.845	-1.835	-1.826	-1.818	-1.810	-1.804	-1.798	-1.792	-1.788	-1.785	-1.781	-1.779	-1.778	-1.776	-1.776	-1.778	-1.778	-1.779	-1.780	-1.782	-1.784	-1.788	-1.790	-1.792	-1.795	-1.798	-1.800	-1.804	-1.805	-1.808	-1.810	-1.811	-1.812	-1.814	-1.812	-1.812	-1.811	-1.810	-1.808	-1.805	-1.801	-1.796	-1.791	-1.785	-1.778	-1.770	-1.760	-1.751	-1.740	-1.729	-1.716	-1.702	-1.689	-1.674	-1.656	-1.640	-1.622	-1.602	-1.584	-1.564	-1.544	-1.521	-1.498	-1.476	-1.451	-1.428	-1.402	-1.376	-1.351	-1.326	-1.299	-1.271	-1.244	-1.216	-1.189	-1.161	-1.132	-1.104	-1.076	-1.046	-1.018	-0.989	-0.959	-0.931	-0.901	-0.872	-0.844	-0.815	-0.786	-0.758	-0.730	-0.701	-0.674	-0.646	-0.619	-0.591	-0.565	-0.539	-0.512	-0.486	-0.461	-0.435	-0.410	-0.385	-0.361	-0.338	-0.314	-0.290	-0.268	-0.246	-0.224	-0.202	-0.181	-0.161	-0.141	-0.122	-0.102	-0.085	-0.066	-0.049	-0.031	-0.014	0.001	0.016	0.031	0.045	0.059	0.071	0.082	0.095	0.105	0.116	0.126	0.135	0.144	0.151	0.158	0.164	0.171	0.176	0.181	0.184	0.188	0.190	0.192	0.192	0.192	0.194	0.192	0.191	0.189	0.185	0.181	0.176	0.171	0.166	0.161	0.155	0.148	0.140	0.132	0.122	0.114	0.105	0.095	0.085	0.074	0.062	0.051	0.040	0.028	0.016	0.004	-0.010	-0.021	-0.034	-0.048	-0.061	-0.074	-0.086	-0.100	-0.112	-0.126	-0.140	-0.152	-0.166	-0.179	-0.192	-0.205	-0.218	-0.230	-0.242	-0.255	-0.268	-0.279	-0.291	-0.302	-0.314	-0.325	-0.336	-0.348	-0.359	-0.369	-0.380	-0.390	-0.400	-0.410	-0.421	-0.430	-0.440	-0.450	-0.459	-0.469	-0.478	-0.488	-0.496	-0.505	-0.514	-0.522	-0.531	-0.540	-0.549	-0.556	-0.565	-0.574	-0.582	-0.590	-0.599	-0.608	-0.615	-0.624	-0.631	-0.640	-0.646	-0.655	-0.662	-0.671	-0.679	-0.686	-0.694	-0.702	-0.709	-0.716	-0.722	-0.731	-0.739	-0.746	-0.751	-0.760	-0.766	-0.774	-0.781	-0.789	-0.795	-0.802	-0.809	-0.816	-0.824	-0.831	-0.839	-0.845	-0.852	-0.860	-0.868	-0.875	-0.882	-0.890	-0.899	-0.906	-0.914	-0.921	-0.930	-0.939	-0.946	-0.956	-0.964	-0.972	-0.981	-0.990	-0.999	-1.008	-1.018	-1.026	-1.036	-1.045	-1.054	-1.064	-1.074	-1.082	-1.091	-1.101	-1.110	-1.120	-1.129	-1.138	-1.146	-1.156	-1.164	-1.171	-1.180	-1.190	-1.198	-1.205	-1.214	-1.220	-1.229	-1.235	-1.242	-1.249	-1.256	-1.264	-1.269	-1.276	-1.281	-1.288	-1.294	-1.298	-1.304	-1.308	-1.314	-1.319	-1.322	-1.328	-1.331	-1.336	-1.340	-1.345	-1.349	-1.351	-1.355	-1.358	-1.361	-1.365	-1.368	-1.370	-1.374	-1.375	-1.378	-1.380	-1.381	-1.384	-1.385	-1.388	-1.389	-1.389	-1.390	-1.391	-1.390	-1.391	-1.391	-1.390	-1.390	-1.389	-1.388	-1.386	-1.384	-1.381	-1.379	-1.375	-1.372	-1.369	-1.366	-1.361	-1.356	-1.352	-1.348	-1.342	-1.336	-1.330	-1.325	-1.320	-1.314	-1.306	-1.300	-1.292	-1.286	-1.279	-1.272	-1.266	-1.259	-1.251	-1.245	-1.239	-1.232	-1.225	-1.219	-1.214	-1.208	-1.202	-1.198	-1.192	-1.188	-1.182	-1.180	-1.176	-1.172	-1.170	-1.168	-1.165	-1.162	-1.161	-1.160	-1.158	-1.158	-1.158	-1.156	-1.158	-1.158	-1.158	-1.158	-1.160	-1.160	-1.161	-1.162	-1.164	-1.165	-1.166	-1.168	-1.169	-1.170	-1.171	-1.172	-1.172	-1.174	-1.175	-1.175	-1.176	-1.175	-1.175	-1.174	-1.174	-1.174	-1.171	-1.170	-1.169	-1.165	-1.162	-1.160	-1.158	-1.154	-1.150	-1.148	-1.142	-1.139	-1.134	-1.130	-1.125	-1.119	-1.114	-1.108	-1.102	-1.095	-1.090	-1.085	-1.078	-1.071	-1.065	-1.060	-1.054	-1.048	-1.041	-1.036	-1.031	-1.024	-1.019	-1.014	-1.009	-1.004	-0.999	-0.995	-0.990	-0.986	-0.984	-0.980	-0.976	-0.975	-0.974	-0.971	-0.970	-0.970	-0.970	-0.969	-0.970	-0.971	-0.974	-0.976	-0.980	-0.982	-0.988	-0.992	-0.996	-1.004	-1.010	-1.018	-1.025	-1.034	-1.042	-1.052	-1.062	-1.072	-1.085	-1.096	-1.110	-1.124	-1.136	-1.151	-1.166	-1.182	-1.198	-1.214	-1.230	-1.248	-1.265	-1.282	-1.301	-1.320	-1.338	-1.356	-1.375	-1.394	-1.412	-1.431	-1.450	-1.469	-1.486	-1.505	-1.522	-1.540	-1.555	-1.572	-1.589	-1.604	-1.618	-1.632	-1.645	-1.656	-1.669	-1.679	-1.689	-1.698	-1.705	-1.711	-1.716	-1.721	-1.725	-1.726	-1.729	-1.728	-1.728	-1.725	-1.722	-1.718	-1.712	-1.705	-1.698	-1.688	-1.676	-1.666	-1.654	-1.641	-1.626	-1.612	-1.595	-1.579	-1.561	-1.542	-1.524	-1.502	-1.482	-1.461	-1.438	-1.416	-1.394	-1.370	-1.346	-1.321	-1.298	-1.274	-1.249	-1.224	-1.199	-1.174	-1.149	-1.124	-1.099	-1.074	-1.049	-1.024	-1.000	-0.976	-0.952	-0.930	-0.906	-0.884	-0.860	-0.839	-0.819	-0.796	-0.776	-0.755	-0.736	-0.718	-0.699	-0.680	-0.662	-0.645	-0.629	-0.612	-0.598	-0.581	-0.568	-0.554	-0.540	-0.526	-0.514	-0.502	-0.491	-0.479	-0.469	-0.459	-0.449	-0.440	-0.431	-0.422	-0.414	-0.408	-0.400	-0.394	-0.386	-0.381	-0.375	-0.370	-0.365	-0.360	-0.355	-0.351	-0.348	-0.345	-0.341	-0.338	-0.335	-0.331	-0.330	-0.328	-0.325	-0.324	-0.322	-0.320	-0.320	-0.318	-0.316	-0.316	-0.315	-0.315	-0.312	-0.314	-0.312	-0.312	-0.311	-0.310	-0.309	-0.309	-0.308	-0.308	-0.306	-0.306	-0.305	-0.304	-0.301	-0.300	-0.299	-0.298	-0.295	-0.292	-0.290	-0.288	-0.284	-0.281	-0.279	-0.274	-0.270	-0.266	-0.262	-0.258	-0.254	-0.248	-0.241	-0.236	-0.231	-0.225	-0.218	-0.210	-0.204	-0.196	-0.189	-0.181	-0.174	-0.168	-0.160	-0.151	-0.142	-0.134	-0.125	-0.116	-0.108	-0.099	-0.090	-0.081	-0.071	-0.061	-0.052	-0.042	-0.034	-0.025	-0.015	-0.006	0.004	0.014	0.022	0.032	0.041	0.050	0.060	0.068	0.078	0.086	0.095	0.104	0.112	0.121	0.129	0.138	0.146	0.154	0.162	0.170	0.178	0.185	0.194	0.200	0.209	0.215	0.222	0.230	0.236	0.244	0.250	0.256	0.264	0.270	0.275	0.282	0.288	0.294	0.299	0.305	0.311	0.316	0.321	0.328	0.332	0.338	0.342	0.348	0.352	0.359	0.362	0.368	0.371	0.378	0.381	0.386	0.390	0.394	0.400	0.404	0.408	0.411	0.415	0.419	0.422	0.426	0.430	0.434	0.436	0.441	0.444	0.448	0.450	0.454	0.456	0.459	0.461	0.465	0.468	0.468	0.470	0.471	0.474	0.475	0.475	0.478	0.478	0.478	0.478	0.476	0.475	0.475	0.472	0.471	0.470	0.468	0.465	0.462	0.459	0.455	0.451	0.446	0.442	0.436	0.431	0.425	0.419	0.411	0.405	0.396	0.390	0.381	0.372	0.364	0.355	0.346	0.336	0.328	0.319	0.308	0.299	0.289	0.279	0.269	0.259	0.249	0.239	0.230	0.220	0.210	0.201	0.192	0.184	0.175	0.166	0.159	0.151	0.144	0.138	0.131	0.125	0.120	0.114	0.109	0.105	0.101	0.098	0.095	0.092	0.090	0.090	0.090	0.089	0.089	0.089	0.090	0.091	0.094	0.095	0.098	0.100	0.104	0.108	0.110	0.114	0.119	0.122	0.126	0.131	0.136	0.140	0.145	0.150	0.155	0.160	0.165	0.169	0.175	0.179	0.184	0.189	0.192	0.198	0.201	0.205	0.209	0.212	0.215	0.219	0.221	0.224	0.225	0.228	0.229	0.229	0.230	0.230	0.230	0.230	0.230	0.229	0.228	0.225	0.222	0.220	0.216	0.212	0.208	0.202	0.198	0.191	0.184	0.178	0.170	0.161	0.154	0.145	0.135	0.125	0.115	0.102	0.092	0.080	0.068	0.056	0.042	0.029	0.015	0.001	-0.014	-0.028	-0.042	-0.058	-0.072	-0.089	-0.104	-0.120	-0.135	-0.151	-0.166	-0.182	-0.199	-0.214	-0.229	-0.245	-0.260	-0.274	-0.289	-0.302	-0.318	-0.331	-0.345	-0.358	-0.371	-0.382	-0.395	-0.406	-0.416	-0.428	-0.438	-0.448	-0.458	-0.466	-0.474	-0.482	-0.490	-0.498	-0.504	-0.511	-0.516	-0.522	-0.528	-0.531	-0.538	-0.541	-0.544	-0.549	-0.551	-0.555	-0.558	-0.560	-0.564	-0.566	-0.568	-0.570	-0.571	-0.575	-0.576	-0.578	-0.580	-0.582	-0.584	-0.585	-0.588	-0.591	-0.592	-0.594	-0.598	-0.600	-0.602	-0.605	-0.609	-0.611	-0.614	-0.619	-0.621	-0.624	-0.629	-0.631	-0.635	-0.639	-0.642	-0.646	-0.650	-0.654	-0.659	-0.662	-0.666	-0.670	-0.674	-0.676	-0.680	-0.684	-0.688	-0.690	-0.694	-0.695	-0.698	-0.700	-0.702	-0.702	-0.705	-0.705	-0.706	-0.706	-0.706	-0.706	-0.705	-0.704	-0.702	-0.700	-0.698	-0.695	-0.692	-0.688	-0.684	-0.679	-0.674	-0.670	-0.664	-0.656	-0.650	-0.642	-0.636	-0.628	-0.620	-0.611	-0.602	-0.594	-0.584	-0.574	-0.564	-0.552	-0.542	-0.531	-0.521	-0.509	-0.498	-0.488	-0.475	-0.464	-0.451	-0.439	-0.428	-0.415	-0.404	-0.391	-0.380	-0.368	-0.355	-0.344	-0.332	-0.320	-0.309	-0.298	-0.286	-0.274	-0.264	-0.252	-0.241	-0.230	-0.220	-0.210	-0.199	-0.189	-0.178	-0.169	-0.159	-0.148	-0.138	-0.128	-0.116	-0.106	-0.098	-0.088	-0.076	-0.066	-0.055	-0.045	-0.035	-0.024	-0.012	-0.001	0.010	0.020	0.032	0.044	0.056	0.068	0.080	0.092	0.104	0.118	0.131	0.144	0.156	0.171	0.182	0.198	0.210	0.225	0.239	0.252	0.266	0.280	0.295	0.309	0.321	0.336	0.349	0.362	0.376	0.389	0.401	0.412	0.425	0.438	0.449	0.460	0.470	0.481	0.491	0.500	0.509	0.518	0.526	0.534	0.541	0.548	0.554	0.560	0.565	0.569	0.574	0.579	0.581	0.584	0.586	0.589	0.590	0.592	0.594	0.595	0.595	0.595	0.596	0.595	0.595	0.595	0.595	0.594	0.594	0.594	0.594	0.592	0.594	0.594	0.595	0.595	0.595	0.598	0.599	0.601	0.602	0.606	0.608	0.611	0.616	0.620	0.624	0.630	0.635	0.641	0.649	0.655	0.662	0.670	0.678	0.686	0.696	0.705	0.714	0.724	0.732	0.744	0.752	0.764	0.772	0.784	0.795	0.804	0.815	0.824	0.835	0.844	0.852	0.862	0.871	0.879	0.885	0.894	0.899	0.906	0.911	0.916	0.920	0.924	0.926	0.929	0.930	0.930	0.929	0.929	0.926	0.924	0.921	0.916	0.910	0.906	0.898	0.890	0.882	0.872	0.864	0.852	0.842	0.830	0.818	0.805	0.792	0.778	0.762	0.748	0.731	0.716	0.699	0.682	0.665	0.648	0.630	0.612	0.595	0.578	0.559	0.540	0.522	0.502	0.484	0.465	0.448	0.429	0.410	0.392	0.374	0.355	0.338	0.320	0.302	0.285	0.268	0.250	0.234	0.218	0.200	0.184	0.168	0.154	0.138	0.122	0.108	0.092	0.079	0.064	0.051	0.038	0.025	0.012	0.000	-0.014	-0.025	-0.036	-0.048	-0.058	-0.069	-0.079	-0.089	-0.098	-0.108	-0.116	-0.125	-0.132	-0.141	-0.148	-0.155	-0.161	-0.168	-0.175	-0.180	-0.185	-0.190	-0.196	-0.200	-0.204	-0.208	-0.211	-0.215	-0.218	-0.220	-0.222	-0.224	-0.228	-0.229	-0.230	-0.231	-0.231	-0.232	-0.234	-0.234	-0.234	-0.234	-0.234	-0.232	-0.231	-0.232	-0.231	-0.230	-0.229	-0.226	-0.225	-0.224	-0.221	-0.219	-0.218	-0.215	-0.211	-0.210	-0.206	-0.204	-0.200	-0.196	-0.194	-0.189	-0.184	-0.180	-0.175	-0.170	-0.164	-0.159	-0.152	-0.146	-0.140	-0.134	-0.128	-0.120	-0.112	-0.104	-0.096	-0.089	-0.080	-0.071	-0.061	-0.052	-0.044	-0.034	-0.025	-0.015	-0.005	0.005	0.014	0.024	0.034	0.045	0.054	0.065	0.074	0.082	0.092	0.101	0.109	0.118	0.126	0.134	0.141	0.148	0.155	0.161	0.166	0.171	0.176	0.180	0.184	0.188	0.191	0.194	0.195	0.196	0.198	0.199	0.199	0.200	0.199	0.199	0.199	0.198	0.198	0.196	0.195	0.195	0.194	0.192	0.192	0.192	0.191	0.192	0.192	0.194	0.195	0.196	0.200	0.204	0.208	0.212	0.219	0.225	0.231	0.240	0.250	0.260	0.271	0.282	0.295	0.310	0.324	0.341	0.358	0.375	0.394	0.412	0.432	0.454	0.475	0.498	0.520	0.544	0.568	0.592	0.618	0.642	0.669	0.694	0.720	0.748	0.772	0.798	0.825	0.850	0.876	0.900	0.925	0.949	0.972	0.996	1.019	1.040	1.061	1.081	1.101	1.120	1.138	1.155	1.171	1.186	1.202	1.215	1.228	1.241	1.252	1.262	1.272	1.281	1.290	1.298	1.304	1.310	1.315	1.320	1.325	1.329	1.332	1.336	1.340	1.342	1.344	1.346	1.349	1.351	1.352	1.355	1.358	1.359	1.361	1.362	1.365	1.368	1.370	1.372	1.376	1.379	1.382	1.385	1.390	1.394	1.398	1.401	1.406	1.411	1.418	1.421	1.426	1.431	1.436	1.442	1.448	1.452	1.459	1.464	1.469	1.472	1.478	1.482	1.486	1.491	1.495	1.499	1.501	1.505	1.506	1.509	1.511	1.512	1.512	1.514	1.514	1.514	1.512	1.511	1.509	1.506	1.504	1.500	1.498	1.492	1.489	1.484	1.479	1.474	1.468	1.461	1.456	1.449	1.442	1.435	1.429	1.420	1.414	1.405	1.398	1.390	1.381	1.374	1.365	1.358	1.350	1.341	1.334	1.324	1.316	1.309	1.301	1.294	1.285	1.278	1.270	1.262	1.255	1.248	1.240	1.234	1.226	1.219	1.212	1.205	1.198	1.191	1.185	1.178	1.171	1.165	1.156	1.150	1.145	1.138	1.131	1.125	1.118	1.111	1.104	1.098	1.090	1.084	1.078	1.071	1.064	1.059	1.051	1.045	1.039	1.032	1.025	1.019	1.012	1.006	100.000	5.000	2.000	1.000	4.000	0.000	0.000	0.000	0.000	0.000	0.000	0.000	0.000	0.000	0.000	0.000	0.000	0.000	-1.156	-1.169	-1.180	-1.191	-1.201	-1.212	-1.221	-1.230	-1.239	-1.246	-1.254	-1.259	-1.264	-1.269	-1.272	-1.276	-1.279	-1.280	-1.282	-1.282	-1.282	-1.281	-1.280	-1.278	-1.275	-1.271	-1.268	-1.262	-1.258	-1.251	-1.245	-1.239	-1.230	-1.222	-1.214	-1.206	-1.196	-1.188	-1.178	-1.168	-1.156	-1.148	-1.136	-1.126	-1.116	-1.105	-1.095	-1.085	-1.075	-1.066	-1.056	-1.046	-1.039	-1.030	-1.021	-1.014	-1.008	-1.001	-0.996	-0.990	-0.985	-0.981	-0.979	-0.976	-0.974	-0.974	-0.974	-0.974	-0.976	-0.979	-0.981	-0.986	-0.991	-0.996	-1.004	-1.010	-1.019	-1.028	-1.038	-1.048	-1.058	-1.069	-1.080	-1.092	-1.106	-1.119	-1.131	-1.146	-1.159	-1.172	-1.186	-1.202	-1.216	-1.230	-1.244	-1.259	-1.274	-1.286	-1.300	-1.314	-1.328	-1.340	-1.351	-1.364	-1.375	-1.386	-1.396	-1.406	-1.415	-1.424	-1.432	-1.440	-1.448	-1.454	-1.459	-1.465	-1.470	-1.472	-1.478	-1.480	-1.484	-1.486	-1.490	-1.492	-1.494	-1.496	-1.499	-1.500	-1.501	-1.504	-1.506	-1.508	-1.510	-1.512	-1.515	-1.518	-1.521	-1.525	-1.530	-1.535	-1.540	-1.545	-1.552	-1.560	-1.568	-1.576	-1.585	-1.595	-1.606	-1.618	-1.630	-1.642	-1.656	-1.671	-1.686	-1.701	-1.719	-1.736	-1.754	-1.771	-1.791	-1.809	-1.829	-1.849	-1.869	-1.890	-1.910	-1.932	-1.952	-1.974	-1.994	-2.015	-2.035	-2.055	-2.076	-2.096	-2.116	-2.135	-2.152	-2.170	-2.188	-2.205	-2.221	-2.236	-2.250	-2.265	-2.276	-2.289	-2.299	-2.308	-2.316	-2.322	-2.329	-2.334	-2.336	-2.339	-2.340	-2.340	-2.339	-2.335	-2.330	-2.325	-2.318	-2.310	-2.300	-2.290	-2.278	-2.265	-2.250	-2.235	-2.218	-2.199	-2.181	-2.160	-2.140	-2.118	-2.094	-2.070	-2.045	-2.019	-1.991	-1.964	-1.935	-1.906	-1.876	-1.846	-1.816	-1.784	-1.752	-1.720	-1.689	-1.655	-1.622	-1.589	-1.556	-1.522	-1.489	-1.455	-1.422	-1.389	-1.356	-1.324	-1.291	-1.260	-1.229	-1.196	-1.166	-1.135	-1.105	-1.075	-1.048	-1.019	-0.992	-0.965	-0.939	-0.912	-0.889	-0.864	-0.841	-0.818	-0.796	-0.775	-0.755	-0.734	-0.715	-0.696	-0.678	-0.661	-0.644	-0.628	-0.611	-0.595	-0.581	-0.568	-0.552	-0.540	-0.528	-0.514	-0.501	-0.490	-0.478	-0.466	-0.454	-0.442	-0.431	-0.420	-0.409	-0.396	-0.385	-0.374	-0.361	-0.350	-0.339	-0.326	-0.315	-0.301	-0.289	-0.275	-0.262	-0.248	-0.234	-0.220	-0.205	-0.190	-0.174	-0.159	-0.142	-0.125	-0.109	-0.091	-0.074	-0.055	-0.036	-0.019	0.000	0.020	0.039	0.059	0.079	0.099	0.119	0.140	0.159	0.180	0.201	0.221	0.242	0.264	0.285	0.305	0.325	0.346	0.368	0.388	0.406	0.428	0.446	0.466	0.485	0.504	0.522	0.540	0.558	0.575	0.591	0.609	0.625	0.640	0.654	0.668	0.681	0.695	0.708	0.720	0.731	0.741	0.751	0.759	0.768	0.776	0.782	0.788	0.792	0.796	0.800	0.804	0.804	0.805	0.805	0.804	0.801	0.798	0.794	0.790	0.784	0.776	0.770	0.761	0.751	0.741	0.730	0.719	0.706	0.692	0.678	0.664	0.648	0.631	0.614	0.595	0.578	0.558	0.539	0.518	0.498	0.476	0.454	0.432	0.410	0.388	0.365	0.341	0.318	0.295	0.271	0.248	0.225	0.201	0.178	0.155	0.131	0.109	0.088	0.065	0.044	0.022	0.002	-0.018	-0.038	-0.058	-0.075	-0.094	-0.111	-0.129	-0.145	-0.161	-0.176	-0.190	-0.204	-0.218	-0.230	-0.241	-0.254	-0.265	-0.274	-0.285	-0.295	-0.302	-0.311	-0.320	-0.329	-0.336	-0.342	-0.349	-0.356	-0.364	-0.370	-0.375	-0.382	-0.390	-0.396	-0.402	-0.410	-0.418	-0.425	-0.434	-0.441	-0.450	-0.459	-0.469	-0.480	-0.490	-0.502	-0.514	-0.526	-0.539	-0.552	-0.568	-0.582	-0.599	-0.615	-0.632	-0.651	-0.669	-0.689	-0.709	-0.730	-0.750	-0.771	-0.795	-0.818	-0.841	-0.864	-0.889	-0.912	-0.938	-0.964	-0.988	-1.014	-1.040	-1.065	-1.091	-1.118	-1.142	-1.168	-1.194	-1.219	-1.244	-1.269	-1.294	-1.316	-1.340	-1.362	-1.385	-1.408	-1.428	-1.449	-1.469	-1.488	-1.505	-1.524	-1.541	-1.556	-1.572	-1.586	-1.600	-1.612	-1.624	-1.635	-1.646	-1.655	-1.664	-1.670	-1.678	-1.684	-1.688	-1.692	-1.696	-1.699	-1.701	-1.701	-1.701	-1.701	-1.699	-1.698	-1.695	-1.691	-1.688	-1.682	-1.678	-1.671	-1.666	-1.659	-1.650	-1.642	-1.634	-1.624	-1.616	-1.606	-1.596	-1.585	-1.574	-1.562	-1.552	-1.540	-1.529	-1.516	-1.505	-1.492	-1.481	-1.469	-1.456	-1.444	-1.432	-1.421	-1.409	-1.398	-1.388	-1.378	-1.366	-1.356	-1.348	-1.339	-1.330	-1.322	-1.315	-1.309	-1.304	-1.298	-1.292	-1.288	-1.285	-1.282	-1.280	-1.279	-1.279	-1.279	-1.279	-1.281	-1.284	-1.286	-1.290	-1.294	-1.298	-1.304	-1.309	-1.315	-1.321	-1.329	-1.335	-1.342	-1.351	-1.359	-1.366	-1.374	-1.381	-1.389	-1.396	-1.402	-1.410	-1.415	-1.420	-1.425	-1.429	-1.432	-1.435	-1.436	-1.439	-1.438	-1.436	-1.435	-1.432	-1.428	-1.422	-1.416	-1.408	-1.399	-1.389	-1.378	-1.365	-1.350	-1.335	-1.318	-1.300	-1.281	-1.261	-1.239	-1.216	-1.192	-1.168	-1.142	-1.116	-1.089	-1.060	-1.031	-1.001	-0.972	-0.941	-0.910	-0.879	-0.848	-0.815	-0.781	-0.750	-0.718	-0.684	-0.651	-0.619	-0.588	-0.555	-0.524	-0.494	-0.462	-0.432	-0.402	-0.374	-0.345	-0.318	-0.291	-0.265	-0.240	-0.216	-0.192	-0.170	-0.149	-0.128	-0.109	-0.089	-0.072	-0.056	-0.040	-0.026	-0.012	0.000	0.012	0.022	0.032	0.041	0.050	0.058	0.064	0.070	0.075	0.079	0.081	0.085	0.088	0.089	0.089	0.090	0.090	0.090	0.089	0.088	0.086	0.085	0.082	0.081	0.079	0.078	0.075	0.072	0.070	0.069	0.066	0.066	0.065	0.062	0.062	0.061	0.061	0.061	0.062	0.062	0.065	0.066	0.069	0.070	0.074	0.076	0.080	0.084	0.089	0.092	0.099	0.105	0.110	0.118	0.122	0.130	0.138	0.145	0.152	0.160	0.169	0.178	0.186	0.194	0.202	0.211	0.220	0.229	0.238	0.245	0.252	0.261	0.269	0.275	0.282	0.289	0.295	0.300	0.305	0.309	0.314	0.318	0.321	0.324	0.325	0.326	0.329	0.329	0.328	0.326	0.325	0.322	0.319	0.315	0.311	0.306	0.300	0.294	0.286	0.279	0.271	0.262	0.254	0.244	0.232	0.222	0.211	0.200	0.186	0.175	0.161	0.149	0.135	0.120	0.106	0.092	0.078	0.062	0.048	0.032	0.018	0.002	-0.012	-0.029	-0.042	-0.059	-0.074	-0.088	-0.102	-0.116	-0.131	-0.144	-0.158	-0.169	-0.181	-0.192	-0.204	-0.214	-0.224	-0.231	-0.240	-0.248	-0.255	-0.260	-0.265	-0.269	-0.271	-0.275	-0.275	-0.276	-0.276	-0.274	-0.271	-0.269	-0.264	-0.259	-0.251	-0.244	-0.235	-0.226	-0.216	-0.205	-0.191	-0.179	-0.165	-0.150	-0.135	-0.118	-0.101	-0.084	-0.065	-0.046	-0.026	-0.006	0.014	0.036	0.056	0.078	0.099	0.121	0.144	0.165	0.186	0.209	0.229	0.250	0.271	0.291	0.312	0.331	0.350	0.370	0.388	0.405	0.422	0.438	0.452	0.466	0.479	0.491	0.502	0.514	0.521	0.529	0.535	0.541	0.545	0.548	0.550	0.552	0.550	0.549	0.546	0.542	0.538	0.531	0.522	0.515	0.506	0.495	0.484	0.471	0.459	0.445	0.430	0.414	0.396	0.380	0.362	0.345	0.326	0.308	0.289	0.269	0.250	0.231	0.211	0.191	0.172	0.154	0.136	0.118	0.099	0.081	0.066	0.050	0.035	0.021	0.008	-0.006	-0.018	-0.028	-0.038	-0.045	-0.052	-0.059	-0.064	-0.069	-0.070	-0.071	-0.072	-0.071	-0.069	-0.066	-0.061	-0.056	-0.049	-0.042	-0.034	-0.024	-0.012	0.000	0.011	0.025	0.039	0.054	0.069	0.084	0.101	0.118	0.134	0.151	0.170	0.186	0.205	0.222	0.241	0.259	0.276	0.294	0.311	0.328	0.345	0.361	0.378	0.392	0.408	0.421	0.435	0.449	0.461	0.474	0.484	0.495	0.505	0.512	0.522	0.530	0.536	0.542	0.548	0.552	0.556	0.560	0.562	0.564	0.565	0.566	0.566	0.566	0.565	0.564	0.561	0.560	0.556	0.552	0.549	0.545	0.540	0.535	0.530	0.525	0.519	0.514	0.506	0.501	0.494	0.489	0.481	0.475	0.468	0.462	0.455	0.448	0.442	0.435	0.429	0.422	0.415	0.410	0.404	0.398	0.391	0.386	0.381	0.376	0.371	0.368	0.362	0.359	0.355	0.351	0.349	0.346	0.342	0.341	0.340	0.338	0.338	0.336	0.336	0.338	0.336	0.336	0.339	0.340	0.340	0.342	0.345	0.348	0.350	0.354	0.355	0.359	0.362	0.366	0.370	0.372	0.376	0.380	0.382	0.386	0.390	0.391	0.394	0.398	0.399	0.400	0.401	0.402	0.401	0.401	0.399	0.396	0.395	0.391	0.388	0.382	0.376	0.370	0.362	0.354	0.344	0.332	0.321	0.309	0.296	0.281	0.265	0.250	0.231	0.212	0.192	0.171	0.150	0.128	0.104	0.080	0.054	0.028	0.001	-0.028	-0.055	-0.085	-0.114	-0.145	-0.175	-0.206	-0.239	-0.270	-0.302	-0.334	-0.366	-0.399	-0.431	-0.464	-0.496	-0.528	-0.560	-0.591	-0.621	-0.652	-0.681	-0.711	-0.739	-0.768	-0.795	-0.821	-0.846	-0.871	-0.895	-0.918	-0.940	-0.960	-0.980	-0.999	-1.016	-1.034	-1.049	-1.062	-1.076	-1.089	-1.100	-1.110	-1.119	-1.126	-1.134	-1.139	-1.145	-1.150	-1.154	-1.156	-1.158	-1.159	-1.160	-1.160	-1.159	-1.158	-1.155	-1.152	-1.150	-1.149	-1.145	-1.142	-1.139	-1.136	-1.132	-1.129	-1.128	-1.125	-1.122	-1.120	-1.118	-1.118	-1.116	-1.116	-1.118	-1.119	-1.120	-1.122	-1.126	-1.130	-1.134	-1.140	-1.148	-1.154	-1.161	-1.171	-1.181	-1.191	-1.202	-1.215	-1.228	-1.241	-1.258	-1.274	-1.289	-1.308	-1.325	-1.342	-1.362	-1.384	-1.404	-1.425	-1.448	-1.470	-1.492	-1.516	-1.541	-1.565	-1.590	-1.615	-1.640	-1.665	-1.690	-1.716	-1.741	-1.768	-1.791	-1.818	-1.842	-1.868	-1.892	-1.916	-1.940	-1.964	-1.986	-2.009	-2.031	-2.052	-2.072	-2.092	-2.112	-2.130	-2.148	-2.165	-2.182	-2.198	-2.211	-2.225	-2.239	-2.250	-2.261	-2.270	-2.280	-2.289	-2.295	-2.301	-2.306	-2.311	-2.315	-2.318	-2.319	-2.320	-2.320	-2.319	-2.319	-2.316	-2.312	-2.310	-2.305	-2.300	-2.295	-2.290	-2.284	-2.276	-2.269	-2.261	-2.252	-2.245	-2.235	-2.228	-2.218	-2.209	-2.198	-2.188	-2.178	-2.168	-2.158	-2.148	-2.136	-2.126	-2.116	-2.105	-2.095	-2.085	-2.075	-2.065	-2.055	-2.045	-2.035	-2.025	-2.015	-2.005	-1.995	-1.986	-1.978	-1.968	-1.959	-1.950	-1.941	-1.931	-1.924	-1.914	-1.905	-1.896	-1.888	-1.878	-1.869	-1.859	-1.850	-1.841	-1.831	-1.821	-1.811	-1.801	-1.791	-1.781	-1.770	-1.759	-1.749	-1.738	-1.725	-1.714	-1.701	-1.690	-1.676	-1.665	-1.651	-1.639	-1.625	-1.611	-1.596	-1.581	-1.568	-1.551	-1.538	-1.522	-1.506	-1.490	-1.474	-1.458	-1.441	-1.425	-1.406	-1.390	-1.374	-1.355	-1.339	-1.321	-1.304	-1.285	-1.268	-1.250	-1.232	-1.214	-1.196	-1.178	-1.160	-1.141	-1.124	-1.105	-1.088	-1.070	-1.052	-1.035	-1.018	-1.000	-0.982	-0.964	-0.948	-0.930	-0.914	-0.898	-0.880	-0.864	-0.848	-0.831	-0.816	-0.800	-0.785	-0.770	-0.755	-0.740	-0.726	-0.712	-0.698	-0.685	-0.671	-0.659	-0.646	-0.635	-0.622	-0.612	-0.600	-0.591	-0.580	-0.570	-0.561	-0.554	-0.544	-0.538	-0.529	-0.522	-0.516	-0.510	-0.505	-0.500	-0.496	-0.492	-0.490	-0.488	-0.485	-0.485	-0.482	-0.482	-0.482	-0.482	-0.485	-0.485	-0.488	-0.490	-0.492	-0.496	-0.500	-0.504	-0.507	-0.514	-0.519	-0.525	-0.529	-0.535	-0.541	-0.548	-0.555	-0.561	-0.568	-0.575	-0.581	-0.589	-0.595	-0.600	-0.608	-0.614	-0.621	-0.626	-0.632	-0.639	-0.645	-0.650	-0.655	-0.660	-0.665	-0.669	-0.674	-0.678	-0.680	-0.685	-0.688	-0.690	-0.692	-0.695	-0.696	-0.699	-0.700	-0.701	-0.704	-0.704	-0.705	-0.706	-0.706	-0.706	-0.708	-0.708	-0.708	-0.708	-0.708	-0.710	-0.710	-0.711	-0.712	-0.715	-0.716	-0.718	-0.720	-0.724	-0.726	-0.731	-0.735	-0.740	-0.746	-0.752	-0.759	-0.765	-0.774	-0.782	-0.790	-0.800	-0.811	-0.822	-0.835	-0.848	-0.860	-0.874	-0.889	-0.904	-0.920	-0.938	-0.955	-0.972	-0.991	-1.010	-1.030	-1.051	-1.071	-1.092	-1.114	-1.136	-1.158	-1.181	-1.205	-1.228	-1.250	-1.274	-1.299	-1.321	-1.346	-1.370	-1.392	-1.416	-1.440	-1.462	-1.485	-1.509	-1.530	-1.551	-1.572	-1.594	-1.614	-1.634	-1.652	-1.671	-1.690	-1.708	-1.724	-1.740	-1.755	-1.769	-1.782	-1.794	-1.805	-1.816	-1.826	-1.834	-1.841	-1.848	-1.854	-1.859	-1.861	-1.865	-1.866	-1.866	-1.868	-1.866	-1.864	-1.861	-1.858	-1.852	-1.848	-1.841	-1.835	-1.828	-1.819	-1.810	-1.801	-1.791	-1.781	-1.771	-1.760	-1.749	-1.736	-1.726	-1.714	-1.702	-1.690	-1.679	-1.666	-1.655	-1.642	-1.631	-1.620	-1.610	-1.601	-1.590	-1.581	-1.572	-1.566	-1.559	-1.552	-1.548	-1.542	-1.538	-1.535	-1.532	-1.531	-1.530	-1.530	-1.532	-1.534	-1.536	-1.540	-1.545	-1.550	-1.556	-1.564	-1.571	-1.580	-1.590	-1.600	-1.611	-1.622	-1.634	-1.646	-1.660	-1.674	-1.688	-1.701	-1.715	-1.730	-1.745	-1.759	-1.772	-1.788	-1.802	-1.816	-1.830	-1.842	-1.858	-1.870	-1.881	-1.894	-1.906	-1.918	-1.928	-1.938	-1.946	-1.955	-1.962	-1.969	-1.975	-1.981	-1.986	-1.990	-1.994	-1.995	-1.996	-1.999	-1.998	-1.998	-1.995	-1.994	-1.990	-1.985	-1.981	-1.976	-1.970	-1.964	-1.956	-1.949	-1.941	-1.934	-1.924	-1.915	-1.905	-1.894	-1.884	-1.872	-1.861	-1.851	-1.839	-1.828	-1.815	-1.804	-1.792	-1.780	-1.769	-1.756	-1.745	-1.735	-1.724	-1.712	-1.702	-1.692	-1.682	-1.674	-1.665	-1.656	-1.649	-1.641	-1.634	-1.628	-1.621	-1.616	-1.611	-1.606	-1.602	-1.599	-1.596	-1.594	-1.592	-1.591	-1.591	-1.591	-1.591	-1.592	-1.595	-1.599	-1.600	-1.605	-1.609	-1.612	-1.618	-1.624	-1.628	-1.634	-1.640	-1.648	-1.654	-1.661	-1.669	-1.676	-1.684	-1.692	-1.700	-1.708	-1.715	-1.721	-1.730	-1.736	-1.742	-1.749	-1.755	-1.761	-1.766	-1.770	-1.774	-1.778	-1.781	-1.784	-1.785	-1.785	-1.786	-1.785	-1.784	-1.781	-1.778	-1.772	-1.768	-1.761	-1.754	-1.746	-1.738	-1.726	-1.715	-1.702	-1.689	-1.675	-1.659	-1.642	-1.625	-1.606	-1.588	-1.566	-1.546	-1.525	-1.502	-1.478	-1.454	-1.429	-1.402	-1.376	-1.349	-1.321	-1.294	-1.265	-1.236	-1.208	-1.178	-1.146	-1.118	-1.088	-1.056	-1.026	-0.996	-0.965	-0.935	-0.905	-0.876	-0.846	-0.818	-0.790	-0.762	-0.735	-0.709	-0.682	-0.658	-0.634	-0.609	-0.586	-0.565	-0.545	-0.525	-0.505	-0.486	-0.470	-0.454	-0.439	-0.425	-0.412	-0.400	-0.390	-0.381	-0.372	-0.366	-0.360	-0.354	-0.350	-0.346	-0.345	-0.344	-0.344	-0.344	-0.345	-0.346	-0.350	-0.352	-0.356	-0.360	-0.365	-0.370	-0.376	-0.381	-0.386	-0.394	-0.400	-0.405	-0.411	-0.418	-0.422	-0.429	-0.434	-0.440	-0.444	-0.448	-0.451	-0.454	-0.455	-0.458	-0.458	-0.456	-0.456	-0.454	-0.451	-0.448	-0.444	-0.438	-0.431	-0.424	-0.418	-0.408	-0.399	-0.389	-0.376	-0.364	-0.352	-0.339	-0.324	-0.310	-0.294	-0.278	-0.261	-0.244	-0.226	-0.210	-0.192	-0.174	-0.156	-0.138	-0.120	-0.101	-0.084	-0.066	-0.048	-0.031	-0.014	0.001	0.018	0.032	0.046	0.060	0.074	0.086	0.099	0.109	0.118	0.128	0.135	0.141	0.148	0.151	0.155	0.158	0.159	0.160	0.159	0.156	0.154	0.149	0.142	0.138	0.129	0.120	0.110	0.100	0.089	0.075	0.062	0.049	0.034	0.018	0.001	-0.015	-0.032	-0.051	-0.069	-0.088	-0.108	-0.126	-0.146	-0.165	-0.186	-0.205	-0.224	-0.244	-0.264	-0.282	-0.300	-0.319	-0.336	-0.352	-0.369	-0.384	-0.400	-0.414	-0.428	-0.439	-0.450	-0.461	-0.470	-0.479	-0.486	-0.492	-0.499	-0.502	-0.506	-0.507	-0.507	-0.507	-0.506	-0.502	-0.499	-0.492	-0.486	-0.479	-0.470	-0.461	-0.449	-0.436	-0.424	-0.410	-0.394	-0.378	-0.360	-0.342	-0.324	-0.304	-0.284	-0.262	-0.240	-0.218	-0.194	-0.170	-0.146	-0.121	-0.096	-0.071	-0.045	-0.019	0.008	0.034	0.060	0.085	0.112	0.138	0.165	0.190	0.216	0.241	0.268	0.292	0.316	0.341	0.364	0.388	0.410	0.432	0.454	0.475	0.495	0.514	0.532	0.550	0.568	0.584	0.600	0.612	0.626	0.639	0.651	0.662	0.672	0.681	0.690	0.698	0.705	0.711	0.715	0.720	0.724	0.725	0.728	0.729	0.730	0.729	0.729	0.728	0.725	0.722	0.719	0.716	0.712	0.709	0.704	0.699	0.695	0.689	0.684	0.679	0.672	0.669	0.664	0.658	0.654	0.650	0.644	0.640	0.638	0.634	0.631	0.629	0.626	0.625	0.624	0.624	0.622	0.624	0.625	0.628	0.629	0.632	0.638	0.642	0.648	0.654	0.660	0.669	0.676	0.686	0.695	0.705	0.715	0.726	0.738	0.751	0.764	0.776	0.791	0.805	0.820	0.835	0.849	0.865	0.881	0.896	0.912	0.929	0.945	0.962	0.978	0.994	1.009	1.025	1.040	1.056	1.071	1.085	1.099	1.112	1.126	1.138	1.151	1.162	1.172	1.182	1.192	1.200	1.208	1.215	1.220	1.226	1.230	1.234	1.235	1.238	1.238	1.236	1.235	1.231	1.229	1.224	1.219	1.212	1.204	1.196	1.188	1.178	1.166	1.154	1.141	1.128	1.114	1.099	1.084	1.068	1.050	1.034	1.016	0.998	0.980	0.961	0.942	0.925	0.906	0.888	0.869	0.851	0.832	0.815	0.796	0.779	0.762	0.746	0.730	0.715	0.700	0.686	0.672	0.659	0.646	0.635	0.624	0.614	0.602	0.595	0.586	0.579	0.572	0.568	0.561	0.556	0.552	0.549	0.546	0.544	0.542	0.540	0.539	0.538	0.538	0.536	0.536	0.536	0.536	0.536	0.536	0.536	0.536	0.536	0.535	0.532	0.532	0.530	0.528	0.525	0.521	0.516	0.512	0.507	0.501	0.494	0.486	0.476	0.468	0.458	0.446	0.435	0.421	0.409	0.394	0.379	0.362	0.345	0.328	0.309	0.290	0.269	0.249	0.226	0.204	0.181	0.158	0.134	0.110	0.084	0.059	0.032	0.006	-0.020	-0.048	-0.074	-0.101	-0.129	-0.155	-0.182	-0.210	-0.236	-0.264	-0.290	-0.318	-0.344	-0.370	-0.394	-0.420	-0.444	-0.469	-0.491	-0.515	-0.536	-0.559	-0.578	-0.598	-0.616	-0.635	-0.651	-0.668	-0.684	-0.698	-0.711	-0.724	-0.736	-0.746	-0.756	-0.764	-0.771	-0.778	-0.782	-0.788	-0.791	-0.792	-0.795	-0.795	-0.795	-0.792	-0.790	-0.788	-0.782	-0.778	-0.771	-0.765	-0.758	-0.749	-0.741	-0.731	-0.721	-0.711	-0.700	-0.689	-0.676	-0.665	-0.654	-0.641	-0.628	-0.616	-0.602	-0.589	-0.576	-0.562	-0.551	-0.536	-0.525	-0.512	-0.500	-0.488	-0.476	-0.466	-0.455	-0.445	-0.435	-0.426	-0.418	-0.410	-0.402	-0.396	-0.390	-0.385	-0.380	-0.376	-0.371	-0.369	-0.366	-0.365	-0.364	-0.364	-0.364	-0.365	-0.366	-0.369	-0.372	-0.375	-0.379	-0.384	-0.388	-0.392	-0.398	-0.402	-0.409	-0.415	-0.422	-0.428	-0.434	-0.441	-0.448	-0.454	-0.460	-0.465	-0.471	-0.479	-0.484	-0.489	-0.495	-0.500	-0.504	-0.509	-0.512	-0.515	-0.519	-0.521	-0.524	-0.524	-0.525	-0.525	-0.525	-0.524	-0.522	-0.519	-0.518	-0.514	-0.510	-0.505	-0.499	-0.494	-0.488	-0.479	-0.472	-0.464	-0.455	-0.444	-0.434	-0.422	-0.412	-0.400	-0.388	-0.375	-0.360	-0.346	-0.332	-0.316	-0.302	-0.286	-0.271	-0.254	-0.239	-0.221	-0.205	-0.189	-0.171	-0.155	-0.138	-0.120	-0.102	-0.086	-0.069	-0.052	-0.035	-0.020	-0.005	0.010	0.025	0.040	0.054	0.068	0.080	0.091	0.102	0.112	0.124	0.132	0.140	0.148	0.154	0.158	0.162	0.165	0.168	0.168	0.166	0.166	0.162	0.159	0.152	0.146	0.138	0.129	0.119	0.108	0.095	0.081	0.065	0.050	0.032	0.012	-0.006	-0.026	-0.049	-0.070	-0.094	-0.118	-0.142	-0.168	-0.194	-0.221	-0.249	-0.275	-0.302	-0.331	-0.359	-0.388	-0.415	-0.445	-0.472	-0.500	-0.528	-0.555	-0.581	-0.608	-0.632	-0.659	-0.682	-0.705	-0.729	-0.750	-0.771	-0.791	-0.810	-0.829	-0.846	-0.861	-0.875	-0.889	-0.901	-0.912	-0.922	-0.932	-0.940	-0.948	-0.954	-0.959	-0.962	-0.965	-0.966	-0.969	-0.969	-0.969	-0.968	-0.966	-0.964	-0.960	-0.956	-0.951	-0.948	-0.944	-0.938	-0.934	-0.928	-0.922	-0.918	-0.910	-0.905	-0.900	-0.895	-0.889	-0.884	-0.880	-0.875	-0.870	-0.866	-0.862	-0.859	-0.858	-0.854	-0.851	-0.850	-0.848	-0.848	-0.846	-0.846	-0.846	-0.846	-0.846	-0.848	-0.849	-0.851	-0.852	-0.855	-0.858	-0.860	-0.862	-0.865	-0.869	-0.871	-0.876	-0.880	-0.882	-0.888	-0.891	-0.895	-0.899	-0.902	-0.906	-0.910	-0.914	-0.916	-0.920	-0.924	-0.926	-0.930	-0.931	-0.934	-0.936	-0.938	-0.940	-0.940	-0.941	-0.941	-0.940	-0.940	-0.938	-0.936	-0.934	-0.931	-0.928	-0.922	-0.918	-0.912	-0.906	-0.899	-0.892	-0.882	-0.874	-0.864	-0.852	-0.841	-0.828	-0.812	-0.799	-0.782	-0.766	-0.749	-0.730	-0.710	-0.689	-0.668	-0.644	-0.620	-0.596	-0.570	-0.542	-0.515	-0.486	-0.456	-0.426	-0.395	-0.362	-0.330	-0.296	-0.264	-0.229	-0.195	-0.159	-0.124	-0.088	-0.052	-0.016	0.020	0.055	0.092	0.128	0.162	0.199	0.232	0.268	0.301	0.334	0.366	0.398	0.430	0.460	0.488	0.516	0.542	0.569	0.592	0.616	0.639	0.660	0.680	0.698	0.715	0.731	0.746	0.760	0.771	0.784	0.792	0.802	0.809	0.816	0.822	0.826	0.831	0.834	0.836	0.839	0.839	0.840	0.840	0.840	0.840	0.839	0.836	0.836	0.835	0.835	0.834	0.832	0.832	0.832	0.832	0.832	0.835	0.838	0.840	0.844	0.849	0.854	0.859	0.868	0.875	0.885	0.895	0.905	0.919	0.932	0.946	0.962	0.980	0.999	1.018	1.038	1.059	1.081	1.104	1.128	1.152	1.179	1.205	1.232	1.261	1.290	1.319	1.350	1.381	1.411	1.442	1.475	1.508	1.540	1.572	1.605	1.638	1.670	1.702	1.735	1.768	1.800	1.830	1.862	1.892	1.922	1.950	1.979	2.006	2.034	2.059	2.082	2.108	2.130	2.152	2.174	2.192	2.211	2.229	2.244	2.258	2.271	2.284	2.295	2.304	2.311	2.318	2.324	2.326	2.329	2.330	2.330	2.329	2.326	2.321	2.318	2.310	2.302	2.294	2.285	2.274	2.262	2.250	2.238	2.224	2.210	2.194	2.179	2.162	2.145	2.128	2.110	2.092	2.074	2.055	2.036	2.019	2.000	1.980	1.962	1.945	1.926	1.909	1.892	1.876	1.861	1.846	1.831	1.818	1.805	1.792	1.781	1.771	1.762	1.752	1.745	1.740	1.734	1.729	1.725	1.722	1.720	1.720	1.720	1.721	1.722	1.725	1.730	1.734	1.739	1.745	1.752	1.761	1.769	1.778	1.788	1.796	1.809	1.819	1.830	1.840	1.852	1.864	1.876	1.888	1.899	1.910	1.922	1.932	1.942	1.952	1.962	1.970	1.979	1.986	1.992	1.999	2.002	2.006	2.009	2.010	2.010	2.010	2.009	2.006	2.001	1.995	1.989	1.980	1.971	1.960	1.948	1.934	1.919	1.902	1.885	1.866	1.845	1.825	1.802	1.779	1.754	1.729	1.701	1.674	1.645	1.615	1.585	1.552	1.522	1.490	1.458	1.425	1.391	1.356	1.322	1.289	1.255	1.221	1.186	1.152	1.119	1.085	1.051	1.019	0.986	0.955	0.924	0.892	0.862	0.832	0.804	0.776	0.748	0.721	0.696	0.671	0.646	0.624	0.600	0.579	0.559	0.536	0.516	0.498	0.479	0.460	0.444	0.426	0.410	0.394	0.378	0.364	0.348	0.332	0.318	0.302	0.288	0.274	0.259	0.244	0.229	0.212	0.198	0.181	0.164	0.148	0.129	0.110	0.091	0.072	0.051	0.030	0.008	-0.015	-0.039	-0.062	-0.089	-0.114	-0.141	-0.170	-0.198	-0.228	-0.259	-0.289	-0.322	-0.355	-0.389	-0.424	-0.458	-0.494	-0.530	-0.568	-0.604	-0.641	-0.680	-0.719	-0.758	-0.795	-0.834	-0.872	-0.912	-0.950	-0.989	-1.028	-1.065	-1.102	-1.140	-1.175	-1.211	-1.246	-1.281	-1.314	-1.346	-1.378	-1.408	-1.436	-1.465	-1.491	-1.516	-1.541	-1.564	-1.586	-1.605	-1.625	-1.641	-1.656	-1.671	-1.684	-1.695	-1.704	-1.711	-1.719	-1.722	-1.726	-1.729	-1.729	-1.728	-1.725	-1.721	-1.715	-1.708	-1.701	-1.691	-1.681	-1.669	-1.655	-1.641	-1.626	-1.610	-1.592	-1.575	-1.555	-1.536	-1.515	-1.494	-1.472	-1.449	-1.426	-1.402	-1.378	-1.352	-1.329	-1.302	-1.276	-1.250	-1.225	-1.198	-1.172	-1.146	-1.119	-1.092	-1.066	-1.041	-1.015	-0.990	-0.964	-0.940	-0.915	-0.891	-0.868	-0.844	-0.821	-0.798	-0.776	-0.755	-0.735	-0.715	-0.695	-0.676	-0.660	-0.642	-0.626	-0.610	-0.596	-0.582	-0.569	-0.556	-0.545	-0.535	-0.526	-0.518	-0.509	-0.501	-0.496	-0.491	-0.486	-0.482	-0.480	-0.479	-0.478	-0.476	-0.476	-0.478	-0.479	-0.481	-0.485	-0.488	-0.491	-0.496	-0.501	-0.507	-0.514	-0.520	-0.526	-0.532	-0.540	-0.548	-0.555	-0.561	-0.570	-0.578	-0.585	-0.592	-0.600	-0.608	-0.614	-0.622	-0.629	-0.635	-0.642	-0.649	-0.655	-0.659	-0.665	-0.670	-0.675	-0.679	-0.684	-0.686	-0.690	-0.692	-0.696	-0.698	-0.700	-0.702	-0.702	-0.704	-0.705	-0.705	-0.706	-0.706	-0.706	-0.708	-0.706	-0.708	-0.708	-0.709	-0.709	-0.709	-0.710	-0.711	-0.712	-0.715	-0.716	-0.719	-0.721	-0.725	-0.728	-0.731	-0.735	-0.740	-0.746	-0.752	-0.760	-0.766	-0.774	-0.782	-0.792	-0.801	-0.811	-0.822	-0.834	-0.845	-0.859	-0.871	-0.886	-0.900	-0.915	-0.930	-0.945	-0.961	-0.978	-0.995	-1.012	-1.029	-1.046	-1.064	-1.082	-1.100	-1.119	-1.136	-1.155	-1.172	-1.190	-1.208	-1.224	-1.240	-1.256	-1.272	-1.286	-1.302	-1.316	-1.329	-1.342	-1.354	-1.364	-1.374	-1.382	-1.391	-1.399	-1.405	-1.410	-1.414	-1.418	-1.419	-1.420	-1.419	-1.418	-1.415	-1.411	-1.405	-1.399	-1.390	-1.382	-1.371	-1.360	-1.346	-1.332	-1.319	-1.302	-1.285	-1.266	-1.248	-1.226	-1.205	-1.182	-1.160	-1.135	-1.110	-1.085	-1.059	-1.031	-1.005	-0.978	-0.949	-0.920	-0.891	-0.862	-0.832	-0.804	-0.772	-0.744	-0.715	-0.685	-0.658	-0.629	-0.601	-0.572	-0.545	-0.519	-0.492	-0.466	-0.442	-0.419	-0.396	-0.374	-0.352	-0.334	-0.315	-0.298	-0.281	-0.266	-0.252	-0.240	-0.229	-0.219	-0.211	-0.205	-0.199	-0.196	-0.192	-0.192	-0.194	-0.198	-0.201	-0.208	-0.214	-0.222	-0.232	-0.244	-0.258	-0.271	-0.288	-0.305	-0.324	-0.344	-0.364	-0.386	-0.410	-0.434	-0.459	-0.485	-0.512	-0.540	-0.569	-0.598	-0.628	-0.659	-0.689	-0.720	-0.751	-0.782	-0.812	-0.844	-0.875	-0.906	-0.938	-0.968	-0.998	-1.028	-1.056	-1.085	-1.112	-1.140	-1.168	-1.192	-1.218	-1.241	-1.264	-1.286	-1.308	-1.328	-1.348	-1.365	-1.381	-1.398	-1.411	-1.426	-1.439	-1.450	-1.461	-1.470	-1.480	-1.488	-1.494	-1.500	-1.505	-1.509	-1.512	-1.516	-1.519	-1.520	-1.520	-1.521	-1.521	-1.521	-1.521	-1.520	-1.519	-1.518	-1.515	-1.515	-1.512	-1.510	-1.509	-1.505	-1.504	-1.501	-1.500	-1.499	-1.496	-1.495	-1.494	-1.491	-1.491	-1.490	-1.490	-1.489	-1.488	-1.488	-1.488	-1.486	-1.486	-1.488	-1.486	-1.488	-1.488	-1.488	-1.489	-1.488	-1.488	-1.489	-1.489	-1.489	-1.488	-1.486	-1.486	-1.486	-1.484	-1.482	-1.480	-1.479	-1.476	-1.474	-1.471	-1.469	-1.465	-1.460	-1.456	-1.451	-1.446	-1.440	-1.434	-1.428	-1.420	-1.412	-1.405	-1.398	-1.388	-1.379	-1.369	-1.358	-1.346	-1.335	-1.322	-1.310	-1.296	-1.282	-1.268	-1.252	-1.238	-1.220	-1.204	-1.186	-1.166	-1.149	-1.129	-1.109	-1.088	-1.065	-1.042	-1.020	-0.998	-0.972	-0.948	-0.922	-0.896	-0.869	-0.840	-0.812	-0.785	-0.755	-0.724	-0.694	-0.662	-0.631	-0.600	-0.566	-0.535	-0.501	-0.468	-0.434	-0.400	-0.368	-0.334	-0.299	-0.265	-0.231	-0.198	-0.164	-0.130	-0.099	-0.065	-0.034	-0.002	0.029	0.060	0.089	0.119	0.145	0.174	0.199	0.225	0.249	0.272	0.295	0.316	0.336	0.355	0.372	0.389	0.405	0.419	0.431	0.442	0.452	0.462	0.471	0.478	0.482	0.488	0.490	0.492	0.492	0.492	0.491	0.488	0.485	0.481	0.475	0.469	0.462	0.454	0.445	0.435	0.424	0.414	0.401	0.388	0.375	0.361	0.348	0.332	0.316	0.300	0.284	0.268	0.250	0.232	0.215	0.196	0.179	0.160	0.140	0.121	0.102	0.082	0.062	0.041	0.021	0.000	-0.020	-0.041	-0.062	-0.082	-0.105	-0.126	-0.148	-0.170	-0.192	-0.215	-0.238	-0.260	-0.282	-0.305	-0.328	-0.350	-0.374	-0.396	-0.419	-0.442	-0.465	-0.490	-0.512	-0.536	-0.560	-0.584	-0.608	-0.631	-0.655	-0.679	-0.702	-0.728	-0.751	-0.775	-0.800	-0.825	-0.849	-0.874	-0.899	-0.924	-0.950	-0.974	-1.000	-1.025	-1.051	-1.076	-1.104	-1.129	-1.155	-1.182	-1.209	-1.234	-1.262	-1.289	-1.315	-1.341	-1.369	-1.395	-1.422	-1.449	-1.476	-1.502	-1.528	-1.555	-1.580	-1.606	-1.631	-1.656	-1.681	-1.704	-1.728	-1.751	-1.772	-1.794	-1.815	-1.835	-1.852	-1.871	-1.888	-1.904	-1.919	-1.932	-1.945	-1.955	-1.965	-1.972	-1.980	-1.986	-1.990	-1.992	-1.992	-1.992	-1.991	-1.986	-1.981	-1.974	-1.966	-1.955	-1.942	-1.929	-1.912	-1.896	-1.876	-1.856	-1.834	-1.811	-1.785	-1.758	-1.729	-1.699	-1.668	-1.635	-1.601	-1.566	-1.530	-1.491	-1.452	-1.412	-1.371	-1.329	-1.286	-1.244	-1.198	-1.154	-1.106	-1.060	-1.012	-0.965	-0.916	-0.869	-0.820	-0.771	-0.721	-0.671	-0.622	-0.571	-0.522	-0.472	-0.424	-0.374	-0.326	-0.276	-0.229	-0.181	-0.134	-0.088	-0.041	0.004	0.050	0.094	0.136	0.180	0.221	0.261	0.301	0.341	0.379	0.416	0.452	0.488	0.521	0.555	0.586	0.616	0.646	0.675	0.701	0.729	0.752	0.776	0.799	0.820	0.841	0.859	0.876	0.892	0.909	0.922	0.936	0.949	0.960	0.971	0.980	0.989	0.995	1.002	1.009	1.014	1.019	1.022	1.025	1.029	1.030	1.031	1.032	1.032	1.034	1.032	1.032	1.031	1.030	1.028	1.026	1.024	1.022	1.020	1.018	1.015	1.011	1.009	1.005	1.002	0.998	0.995	0.991	0.986	0.981	0.976	0.972	0.966	0.961	0.955	0.948	0.941	0.934	0.924	0.915	0.905	0.896	0.885	0.874	0.861	0.849	0.835	0.820	0.805	0.789	0.771	0.754	0.735	0.715	0.695	0.672	0.650	0.626	0.601	0.575	0.549	0.520	0.491	0.461	0.430	0.399	0.365	0.330	0.296	0.260	0.224	0.186	0.148	0.109	0.069	0.028	-0.014	-0.056	-0.098	-0.141	-0.185	-0.230	-0.275	-0.320	-0.365	-0.411	-0.458	-0.504	-0.550	-0.596	-0.642	-0.690	-0.736	-0.782	-0.829	-0.875	-0.920	-0.965	-1.010	-1.054	-1.098	-1.140	-1.182	-1.224	-1.264	-1.305	-1.344	-1.381	-1.418	-1.454	-1.489	-1.522	-1.555	-1.586	-1.615	-1.644	-1.672	-1.698	-1.721	-1.745	-1.765	-1.785	-1.804	-1.821	-1.835	-1.849	-1.860	-1.871	-1.879	-1.885	-1.891	-1.894	-1.896	-1.898	-1.896	-1.894	-1.891	-1.885	-1.879	-1.871	-1.861	-1.851	-1.840	-1.828	-1.812	-1.799	-1.784	-1.766	-1.750	-1.732	-1.715	-1.695	-1.678	-1.659	-1.639	-1.620	-1.600	-1.581	-1.562	-1.544	-1.525	-1.508	-1.490	-1.474	-1.458	-1.442	-1.428	-1.415	-1.402	-1.391	-1.381	-1.374	-1.365	-1.360	-1.355	-1.351	-1.349	-1.349	-1.349	-1.351	-1.355	-1.359	-1.365	-1.372	-1.382	-1.391	-1.404	-1.418	-1.430	-1.445	-1.461	-1.480	-1.498	-1.518	-1.538	-1.558	-1.579	-1.600	-1.624	-1.645	-1.669	-1.692	-1.715	-1.738	-1.761	-1.785	-1.808	-1.830	-1.852	-1.875	-1.896	-1.916	-1.938	-1.956	-1.975	-1.992	-2.010	-2.025	-2.040	-2.055	-2.069	-2.080	-2.090	-2.101	-2.110	-2.116	-2.122	-2.129	-2.134	-2.136	-2.140	-2.141	-2.141	-2.140	-2.138	-2.136	-2.134	-2.130	-2.126	-2.121	-2.115	-2.110	-2.104	-2.096	-2.090	-2.084	-2.076	-2.070	-2.064	-2.058	-2.051	-2.045	-2.039	-2.034	-2.029	-2.024	-2.021	-2.019	-2.015	-2.014	-2.015	-2.015	-2.016	-2.019	-2.022	-2.027	-2.034	-2.040	-2.047	-2.056	-2.066	-2.079	-2.091	-2.104	-2.118	-2.134	-2.151	-2.168	-2.188	-2.206	-2.226	-2.248	-2.270	-2.292	-2.316	-2.340	-2.365	-2.391	-2.416	-2.442	-2.469	-2.496	-2.522	-2.550	-2.578	-2.605	-2.632	-2.659	-2.685	-2.711	-2.738	-2.764	-2.789	-2.812	-2.836	-2.859	-2.881	-2.902	-2.924	-2.941	-2.960	-2.976	-2.992	-3.006	-3.020	-3.032	-3.042	-3.051	-3.059	-3.065	-3.069	-3.072	-3.072	-3.072	-3.070	-3.066	-3.060	-3.052	-3.044	-3.032	-3.020	-3.006	-2.990	-2.972	-2.952	-2.932	-2.910	-2.885	-2.859	-2.832	-2.804	-2.774	-2.742	-2.710	-2.675	-2.640	-2.605	-2.566	-2.529	-2.489	-2.449	-2.408	-2.366	-2.322	-2.279	-2.235	-2.191	-2.146	-2.102	-2.058	-2.011	-1.966	-1.921	-1.876	-1.830	-1.785	-1.741	-1.698	-1.654	-1.610	-1.568	-1.526	-1.485	-1.444	-1.404	-1.365	-1.326	-1.290	-1.254	-1.219	-1.185	-1.151	-1.119	-1.088	-1.058	-1.029	-1.001	-0.974	-0.946	-0.921	-0.899	-0.876	-0.854	-0.834	-0.814	-0.795	-0.779	-0.761	-0.746	-0.730	-0.718	-0.704	-0.691	-0.680	-0.669	-0.658	-0.649	-0.640	-0.631	-0.624	-0.615	-0.609	-0.601	-0.596	-0.589	-0.584	-0.578	-0.572	-0.568	-0.562	-0.558	-0.552	-0.548	-0.542	-0.538	-0.532	-0.528	-0.524	-0.518	-0.512	-0.507	-0.502	-0.498	-0.491	-0.485	-0.480	-0.474	-0.468	-0.461	-0.455	-0.449	-0.441	-0.435	-0.428	-0.421	-0.414	-0.406	-0.399	-0.391	-0.385	-0.378	-0.371	-0.364	-0.358	-0.351	-0.345	-0.339	-0.334	-0.329	-0.322	-0.318	-0.314	-0.310	-0.306	-0.302	-0.300	-0.299	-0.296	-0.296	-0.295	-0.296	-0.298	-0.299	-0.301	-0.305	-0.310	-0.314	-0.321	-0.328	-0.336	-0.344	-0.354	-0.364	-0.374	-0.386	-0.399	-0.414	-0.429	-0.444	-0.460	-0.478	-0.495	-0.515	-0.535	-0.556	-0.576	-0.599	-0.621	-0.645	-0.669	-0.692	-0.719	-0.744	-0.769	-0.796	-0.822	-0.849	-0.876	-0.904	-0.931	-0.959	-0.985	-1.012	-1.040	-1.066	-1.092	-1.119	-1.145	-1.170	-1.195	-1.219	-1.244	-1.265	-1.289	-1.310	-1.331	-1.351	-1.371	-1.390	-1.408	-1.425	-1.441	-1.456	-1.471	-1.484	-1.496	-1.506	-1.518	-1.526	-1.535	-1.541	-1.548	-1.554	-1.558	-1.560	-1.560	-1.562	-1.561	-1.560	-1.558	-1.555	-1.551	-1.545	-1.539	-1.531	-1.522	-1.514	-1.504	-1.494	-1.482	-1.470	-1.456	-1.442	-1.429	-1.414	-1.398	-1.380	-1.364	-1.346	-1.328	-1.309	-1.289	-1.268	-1.249	-1.226	-1.206	-1.185	-1.161	-1.140	-1.118	-1.095	-1.072	-1.050	-1.028	-1.002	-0.981	-0.958	-0.935	-0.912	-0.890	-0.869	-0.846	-0.825	-0.804	-0.782	-0.762	-0.742	-0.724	-0.704	-0.685	-0.668	-0.650	-0.634	-0.618	-0.604	-0.589	-0.575	-0.562	-0.550	-0.539	-0.528	-0.518	-0.509	-0.501	-0.492	-0.486	-0.480	-0.475	-0.470	-0.466	-0.462	-0.460	-0.456	-0.455	-0.452	-0.451	-0.450	-0.450	-0.449	-0.449	-0.450	-0.449	-0.449	-0.450	-0.449	-0.449	-0.448	-0.448	-0.448	-0.445	-0.444	-0.441	-0.439	-0.435	-0.432	-0.428	-0.422	-0.418	-0.411	-0.404	-0.398	-0.389	-0.380	-0.371	-0.361	-0.350	-0.339	-0.326	-0.314	-0.301	-0.286	-0.272	-0.258	-0.242	-0.226	-0.210	-0.194	-0.176	-0.160	-0.144	-0.126	-0.109	-0.091	-0.074	-0.056	-0.040	-0.022	-0.006	0.011	0.026	0.041	0.058	0.071	0.085	0.098	0.110	0.122	0.132	0.142	0.150	0.159	0.165	0.170	0.174	0.178	0.180	0.180	0.179	0.178	0.175	0.171	0.166	0.159	0.151	0.142	0.131	0.120	0.108	0.092	0.079	0.061	0.044	0.025	0.005	-0.015	-0.036	-0.059	-0.081	-0.106	-0.130	-0.156	-0.181	-0.208	-0.235	-0.262	-0.289	-0.316	-0.344	-0.371	-0.399	-0.425	-0.452	-0.478	-0.505	-0.530	-0.554	-0.579	-0.601	-0.624	-0.645	-0.665	-0.685	-0.702	-0.719	-0.736	-0.750	-0.762	-0.775	-0.785	-0.794	-0.801	-0.806	-0.811	-0.812	-0.814	-0.814	-0.811	-0.808	-0.802	-0.795	-0.788	-0.778	-0.766	-0.754	-0.740	-0.725	-0.710	-0.692	-0.674	-0.655	-0.636	-0.615	-0.594	-0.571	-0.549	-0.525	-0.502	-0.479	-0.454	-0.430	-0.405	-0.382	-0.358	-0.334	-0.310	-0.288	-0.265	-0.244	-0.222	-0.201	-0.181	-0.162	-0.145	-0.128	-0.112	-0.098	-0.085	-0.072	-0.061	-0.051	-0.042	-0.035	-0.030	-0.025	-0.022	-0.021	-0.021	-0.024	-0.026	-0.031	-0.036	-0.042	-0.051	-0.062	-0.074	-0.086	-0.101	-0.116	-0.132	-0.151	-0.170	-0.189	-0.211	-0.232	-0.255	-0.279	-0.304	-0.329	-0.355	-0.382	-0.409	-0.436	-0.464	-0.494	-0.521	-0.550	-0.580	-0.609	-0.639	-0.668	-0.698	-0.728	-0.756	-0.786	-0.815	-0.844	-0.871	-0.900	-0.928	-0.954	-0.981	-1.006	-1.032	-1.058	-1.081	-1.105	-1.128	-1.150	-1.171	-1.192	-1.212	-1.232	-1.250	-1.269	-1.288	-1.304	-1.320	-1.336	-1.351	-1.366	-1.380	-1.392	-1.405	-1.419	-1.430	-1.441	-1.454	-1.464	-1.474	-1.485	-1.495	-1.505	-1.515	-1.525	-1.534	-1.542	-1.552	-1.561	-1.571	-1.581	-1.591	-1.601	-1.612	-1.622	-1.632	-1.644	-1.656	-1.669	-1.680	-1.692	-1.706	-1.720	-1.734	-1.749	-1.764	-1.779	-1.795	-1.812	-1.829	-1.845	-1.864	-1.881	-1.900	-1.919	-1.938	-1.958	-1.978	-1.999	-2.018	-2.039	-2.060	-2.081	-2.101	-2.124	-2.144	-2.165	-2.186	-2.208	-2.229	-2.249	-2.269	-2.290	-2.309	-2.330	-2.348	-2.366	-2.384	-2.402	-2.420	-2.435	-2.451	-2.466	-2.480	-2.494	-2.506	-2.518	-2.529	-2.539	-2.548	-2.556	-2.561	-2.568	-2.571	-2.575	-2.578	-2.579	-2.579	-2.578	-2.574	-2.571	-2.566	-2.560	-2.551	-2.542	-2.532	-2.521	-2.509	-2.495	-2.480	-2.464	-2.448	-2.429	-2.410	-2.389	-2.368	-2.344	-2.321	-2.298	-2.272	-2.246	-2.220	-2.192	-2.165	-2.138	-2.109	-2.080	-2.050	-2.021	-1.992	-1.962	-1.932	-1.904	-1.874	-1.845	-1.818	-1.790	-1.762	-1.735	-1.710	-1.685	-1.660	-1.636	-1.614	-1.591	-1.570	-1.551	-1.531	-1.514	-1.498	-1.481	-1.466	-1.452	-1.441	-1.431	-1.421	-1.412	-1.406	-1.401	-1.395	-1.391	-1.391	-1.389	-1.390	-1.391	-1.394	-1.398	-1.401	-1.406	-1.412	-1.420	-1.428	-1.438	-1.445	-1.456	-1.466	-1.478	-1.490	-1.501	-1.514	-1.528	-1.540	-1.552	-1.566	-1.580	-1.594	-1.608	-1.621	-1.634	-1.648	-1.662	-1.675	-1.689	-1.701	-1.714	-1.728	-1.740	-1.751	-1.764	-1.775	-1.785	-1.796	-1.806	-1.818	-1.828	-1.836	-1.845	-1.854	-1.861	-1.870	-1.879	-1.886	-1.894	-1.901	-1.909	-1.915	-1.922	-1.929	-1.936	-1.942	-1.949	-1.955	-1.961	-1.968	-1.974	-1.981	-1.989	-1.996	-2.002	-2.010	-2.018	-2.026	-2.034	-2.042	-2.051	-2.060	-2.070	-2.081	-2.091	-2.102	-2.114	-2.125	-2.138	-2.151	-2.164	-2.178	-2.192	-2.208	-2.222	-2.240	-2.256	-2.272	-2.290	-2.309	-2.329	-2.348	-2.368	-2.386	-2.408	-2.430	-2.450	-2.472	-2.495	-2.516	-2.540	-2.562	-2.586	-2.610	-2.634	-2.659	-2.682	-2.706	-2.730	-2.752	-2.776	-2.800	-2.824	-2.845	-2.868	-2.890	-2.911	-2.930	-2.951	-2.970	-2.990	-3.008	-3.025	-3.041	-3.058	-3.072	-3.085	-3.098	-3.110	-3.120	-3.130	-3.139	-3.145	-3.151	-3.158	-3.161	-3.164	-3.165	-3.165	-3.165	-3.162	-3.160	-3.155	-3.150	-3.144	-3.138	-3.129	-3.119	-3.109	-3.098	-3.085	-3.071	-3.058	-3.042	-3.028	-3.010	-2.994	-2.976	-2.958	-2.939	-2.920	-2.900	-2.880	-2.859	-2.839	-2.818	-2.796	-2.774	-2.752	-2.731	-2.709	-2.686	-2.664	-2.642	-2.620	-2.596	-2.574	-2.552	-2.531	-2.510	-2.489	-2.468	-2.446	-2.426	-2.406	-2.386	-2.368	-2.349	-2.330	-2.312	-2.296	-2.279	-2.262	-2.248	-2.232	-2.218	-2.204	-2.191	-2.179	-2.169	-2.158	-2.148	-2.139	-2.131	-2.124	-2.118	-2.112	-2.108	-2.104	-2.101	-2.100	-2.099	-2.099	-2.101	-2.102	-2.106	-2.110	-2.115	-2.120	-2.126	-2.134	-2.141	-2.150	-2.160	-2.171	-2.181	-2.192	-2.205	-2.218	-2.230	-2.245	-2.259	-2.274	-2.288	-2.302	-2.318	-2.332	-2.349	-2.364	-2.379	-2.395	-2.411	-2.426	-2.441	-2.456	-2.470	-2.484	-2.498	-2.511	-2.525	-2.536	-2.549	-2.559	-2.569	-2.579	-2.589	-2.598	-2.605	-2.612	-2.619	-2.625	-2.629	-2.634	-2.638	-2.640	-2.641	-2.642	-2.642	-2.644	-2.642	-2.641	-2.639	-2.636	-2.635	-2.631	-2.628	-2.624	-2.620	-2.615	-2.610	-2.605	-2.600	-2.595	-2.589	-2.585	-2.580	-2.575	-2.571	-2.566	-2.562	-2.559	-2.556	-2.554	-2.551	-2.550	-2.550	-2.551	-2.551	-2.554	-2.556	-2.560	-2.565	-2.571	-2.578	-2.585	-2.594	-2.602	-2.614	-2.624	-2.636	-2.650	-2.665	-2.680	-2.698	-2.715	-2.734	-2.754	-2.774	-2.795	-2.816	-2.840	-2.864	-2.889	-2.914	-2.940	-2.966	-2.994	-3.021	-3.049	-3.078	-3.106	-3.136	-3.165	-3.194	-3.224	-3.254	-3.284	-3.312	-3.341	-3.370	-3.398	-3.425	-3.454	-3.480	-3.506	-3.532	-3.558	-3.581	-3.605	-3.628	-3.650	-3.670	-3.689	-3.708	-3.725	-3.742	-3.758	-3.770	-3.784	-3.795	-3.805	-3.814	-3.821	-3.826	-3.831	-3.836	-3.838	-3.839	-3.839	-3.836	-3.835	-3.830	-3.825	-3.819	-3.812	-3.802	-3.795	-3.785	-3.772	-3.761	-3.749	-3.735	-3.721	-3.706	-3.690	-3.675	-3.659	-3.642	-3.625	-3.609	-3.591	-3.574	-3.555	-3.539	-3.521	-3.504	-3.488	-3.470	-3.455	-3.438	-3.422	-3.406	-3.392	-3.379	-3.364	-3.351	-3.339	-3.328	-3.316	-3.305	-3.295	-3.288	-3.278	-3.270	-3.264	-3.258	-3.251	-3.248	-3.244	-3.240	-3.238	-3.236	-3.234	-3.234	-3.234	-3.234	-3.235	-3.236	-3.239	-3.241	-3.245	-3.248	-3.251	-3.255	-3.259	-3.264	-3.269	-3.272	-3.278	-3.282	-3.286	-3.291	-3.296	-3.301	-3.305	-3.310	-3.314	-3.318	-3.322	-3.326	-3.330	-3.332	-3.336	-3.339	-3.341	-3.345	-3.346	-3.348	-3.349	-3.350	-3.350	-3.352	-3.351	-3.351	-3.352	-3.351	-3.351	-3.350	-3.348	-3.348	-3.345	-3.345	-3.342	-3.341	-3.340	-3.336	-3.335	-3.334	-3.330	-3.329	-3.328	-3.325	-3.324	-3.322	-3.321	-3.320	-3.319	-3.318	-3.318	-3.318	-3.316	-3.318	-3.319	-3.319	-3.320	-3.321	-3.324	-3.326	-3.329	-3.331	-3.336	-3.339	-3.344	-3.348	-3.354	-3.359	-3.365	-3.372	-3.380	-3.388	-3.395	-3.404	-3.412	-3.422	-3.432	-3.441	-3.452	-3.464	-3.475	-3.486	-3.498	-3.510	-3.522	-3.535	-3.548	-3.560	-3.574	-3.586	-3.600	-3.612	-3.626	-3.639	-3.651	-3.664	-3.675	-3.688	-3.699	-3.710	-3.720	-3.730	-3.739	-3.748	-3.755	-3.762	-3.769	-3.774	-3.778	-3.781	-3.782	-3.784	-3.785	-3.784	-3.780	-3.776	-3.770	-3.764	-3.756	-3.746	-3.735	-3.722	-3.709	-3.694	-3.676	-3.659	-3.639	-3.618	-3.595	-3.571	-3.545	-3.519	-3.491	-3.464	-3.432	-3.401	-3.370	-3.338	-3.304	-3.269	-3.234	-3.198	-3.161	-3.124	-3.085	-3.049	-3.010	-2.972	-2.935	-2.898	-2.859	-2.821	-2.784	-2.746	-2.710	-2.675	-2.639	-2.605	-2.570	-2.536	-2.505	-2.472	-2.442	-2.412	-2.385	-2.358	-2.331	-2.306	-2.282	-2.260	-2.240	-2.219	-2.201	-2.184	-2.168	-2.152	-2.140	-2.126	-2.116	-2.106	-2.096	-2.090	-2.082	-2.078	-2.072	-2.069	-2.066	-2.065	-2.064	-2.064	-2.064	-2.065	-2.068	-2.070	-2.071	-2.076	-2.079	-2.082	-2.086	-2.090	-2.096	-2.101	-2.104	-2.109	-2.114	-2.119	-2.122	-2.128	-2.131	-2.135	-2.139	-2.141	-2.144	-2.146	-2.149	-2.150	-2.151	-2.151	-2.152	-2.151	-2.150	-2.149	-2.146	-2.144	-2.141	-2.136	-2.132	-2.126	-2.121	-2.114	-2.106	-2.099	-2.091	-2.081	-2.071	-2.061	-2.051	-2.039	-2.026	-2.014	-2.001	-1.988	-1.972	-1.958	-1.942	-1.926	-1.910	-1.894	-1.876	-1.859	-1.841	-1.821	-1.804	-1.785	-1.766	-1.748	-1.728	-1.709	-1.689	-1.669	-1.650	-1.630	-1.610	-1.590	-1.571	-1.552	-1.534	-1.515	-1.496	-1.479	-1.460	-1.442	-1.425	-1.409	-1.392	-1.378	-1.362	-1.346	-1.332	-1.319	-1.308	-1.295	-1.284	-1.274	-1.264	-1.255	-1.246	-1.239	-1.231	-1.226	-1.221	-1.216	-1.212	-1.210	-1.208	-1.206	-1.205	-1.205	-1.206	-1.208	-1.209	-1.211	-1.215	-1.219	-1.222	-1.226	-1.232	-1.239	-1.244	-1.250	-1.258	-1.262	-1.271	-1.278	-1.285	-1.291	-1.299	-1.305	-1.311	-1.320	-1.326	-1.332	-1.340	-1.345	-1.351	-1.356	-1.361	-1.366	-1.370	-1.374	-1.378	-1.380	-1.382	-1.384	-1.385	-1.386	-1.386	-1.385	-1.385	-1.384	-1.381	-1.379	-1.376	-1.371	-1.368	-1.362	-1.358	-1.351	-1.346	-1.339	-1.332	-1.326	-1.318	-1.310	-1.301	-1.294	-1.284	-1.275	-1.268	-1.259	-1.250	-1.241	-1.234	-1.224	-1.216	-1.209	-1.201	-1.194	-1.188	-1.181	-1.175	-1.171	-1.166	-1.162	-1.160	-1.158	-1.154	-1.152	-1.152	-1.152	-1.152	-1.155	-1.156	-1.159	-1.164	-1.169	-1.174	-1.180	-1.188	-1.195	-1.204	-1.214	-1.222	-1.234	-1.245	-1.256	-1.269	-1.281	-1.294	-1.309	-1.322	-1.336	-1.351	-1.366	-1.381	-1.396	-1.412	-1.428	-1.442	-1.458	-1.472	-1.488	-1.502	-1.516	-1.530	-1.544	-1.556	-1.569	-1.580	-1.591	-1.601	-1.610	-1.620	-1.628	-1.635	-1.641	-1.646	-1.650	-1.654	-1.655	-1.656	-1.656	-1.655	-1.654	-1.650	-1.645	-1.640	-1.634	-1.626	-1.618	-1.609	-1.598	-1.585	-1.572	-1.559	-1.545	-1.529	-1.511	-1.496	-1.478	-1.459	-1.440	-1.420	-1.399	-1.378	-1.356	-1.335	-1.312	-1.290	-1.268	-1.245	-1.224	-1.201	-1.179	-1.158	-1.135	-1.114	-1.092	-1.071	-1.054	-1.034	-1.015	-0.998	-0.981	-0.965	-0.950	-0.936	-0.924	-0.911	-0.900	-0.891	-0.884	-0.876	-0.870	-0.868	-0.864	-0.862	-0.861	-0.862	-0.865	-0.869	-0.874	-0.880	-0.889	-0.896	-0.906	-0.918	-0.930	-0.942	-0.959	-0.972	-0.990	-1.006	-1.025	-1.044	-1.064	-1.084	-1.104	-1.125	-1.146	-1.168	-1.189	-1.211	-1.232	-1.254	-1.275	-1.296	-1.318	-1.338	-1.358	-1.378	-1.398	-1.416	-1.435	-1.451	-1.469	-1.482	-1.499	-1.512	-1.526	-1.538	-1.549	-1.559	-1.569	-1.576	-1.582	-1.589	-1.594	-1.599	-1.602	-1.604	-1.606	-1.608	-1.606	-1.606	-1.604	-1.602	-1.599	-1.596	-1.592	-1.588	-1.582	-1.578	-1.571	-1.565	-1.559	-1.551	-1.545	-1.538	-1.531	-1.524	-1.518	-1.510	-1.504	-1.498	-1.492	-1.486	-1.481	-1.476	-1.471	-1.468	-1.464	-1.460	-1.459	-1.456	-1.455	-1.455	-1.454	-1.454	-1.455	-1.456	-1.459	-1.461	-1.465	-1.466	-1.472	-1.476	-1.481	-1.488	-1.492	-1.500	-1.508	-1.515	-1.524	-1.531	-1.540	-1.550	-1.560	-1.571	-1.580	-1.591	-1.602	-1.614	-1.626	-1.636	-1.648	-1.661	-1.672	-1.684	-1.696	-1.708	-1.720	-1.731	-1.742	-1.755	-1.766	-1.776	-1.788	-1.798	-1.809	-1.819	-1.828	-1.838	-1.846	-1.854	-1.862	-1.869	-1.876	-1.882	-1.888	-1.894	-1.898	-1.901	-1.905	-1.908	-1.909	-1.910	-1.910	-1.910	-1.909	-1.908	-1.904	-1.901	-1.896	-1.890	-1.885	-1.878	-1.870	-1.861	-1.852	-1.841	-1.830	-1.819	-1.806	-1.794	-1.781	-1.766	-1.751	-1.735	-1.720	-1.704	-1.688	-1.671	-1.652	-1.635	-1.618	-1.599	-1.579	-1.560	-1.542	-1.524	-1.505	-1.486	-1.469	-1.451	-1.432	-1.416	-1.399	-1.384	-1.368	-1.352	-1.339	-1.326	-1.314	-1.301	-1.291	-1.281	-1.271	-1.264	-1.258	-1.250	-1.246	-1.242	-1.240	-1.239	-1.240	-1.241	-1.244	-1.249	-1.255	-1.261	-1.270	-1.280	-1.290	-1.302	-1.316	-1.331	-1.346	-1.361	-1.380	-1.398	-1.418	-1.438	-1.459	-1.481	-1.504	-1.526	-1.550	-1.574	-1.599	-1.624	-1.648	-1.674	-1.699	-1.724	-1.748	-1.772	-1.798	-1.821	-1.844	-1.866	-1.889	-1.909	-1.930	-1.949	-1.968	-1.985	-2.001	-2.016	-2.029	-2.041	-2.052	-2.061	-2.070	-2.075	-2.080	-2.084	-2.086	-2.086	-2.085	-2.081	-2.078	-2.071	-2.064	-2.056	-2.045	-2.034	-2.021	-2.007	-1.992	-1.976	-1.959	-1.939	-1.920	-1.900	-1.879	-1.856	-1.834	-1.810	-1.786	-1.762	-1.736	-1.712	-1.688	-1.662	-1.638	-1.612	-1.588	-1.562	-1.538	-1.514	-1.490	-1.468	-1.444	-1.424	-1.401	-1.381	-1.361	-1.342	-1.326	-1.310	-1.294	-1.280	-1.266	-1.254	-1.242	-1.232	-1.224	-1.216	-1.210	-1.204	-1.199	-1.196	-1.194	-1.192	-1.192	-1.192	-1.195	-1.198	-1.202	-1.208	-1.214	-1.220	-1.228	-1.236	-1.246	-1.256	-1.268	-1.280	-1.292	-1.306	-1.319	-1.334	-1.349	-1.364	-1.379	-1.395	-1.411	-1.428	-1.444	-1.461	-1.478	-1.494	-1.511	-1.529	-1.545	-1.562	-1.579	-1.595	-1.611	-1.628	-1.642	-1.658	-1.672	-1.686	-1.700	-1.714	-1.726	-1.738	-1.750	-1.760	-1.771	-1.780	-1.789	-1.798	-1.805	-1.810	-1.816	-1.821	-1.826	-1.829	-1.831	-1.834	-1.834	-1.834	-1.834	-1.832	-1.830	-1.828	-1.824	-1.820	-1.815	-1.810	-1.804	-1.798	-1.790	-1.781	-1.775	-1.766	-1.758	-1.749	-1.739	-1.729	-1.720	-1.710	-1.700	-1.691	-1.681	-1.671	-1.662	-1.654	-1.644	-1.635	-1.628	-1.619	-1.611	-1.605	-1.598	-1.590	-1.585	-1.580	-1.574	-1.571	-1.568	-1.565	-1.562	-1.561	-1.560	-1.560	-1.560	-1.561	-1.564	-1.566	-1.569	-1.571	-1.575	-1.580	-1.584	-1.590	-1.596	-1.602	-1.609	-1.616	-1.624	-1.631	-1.639	-1.649	-1.656	-1.665	-1.674	-1.681	-1.691	-1.700	-1.709	-1.718	-1.726	-1.735	-1.742	-1.751	-1.759	-1.766	-1.774	-1.780	-1.786	-1.794	-1.799	-1.804	-1.810	-1.814	-1.819	-1.822	-1.826	-1.829	-1.831	-1.832	-1.835	-1.836	-1.836	-1.836	-1.835	-1.834	-1.834	-1.832	-1.830	-1.826	-1.825	-1.822	-1.820	-1.816	-1.812	-1.809	-1.806	-1.802	-1.799	-1.795	-1.792	-1.789	-1.786	-1.784	-1.781	-1.779	-1.776	-1.775	-1.774	-1.774	-1.772	-1.774	-1.775	-1.776	-1.779	-1.781	-1.785	-1.789	-1.795	-1.800	-1.808	-1.815	-1.824	-1.831	-1.842	-1.852	-1.865	-1.878	-1.890	-1.904	-1.919	-1.934	-1.950	-1.968	-1.984	-2.001	-2.020	-2.040	-2.059	-2.080	-2.101	-2.122	-2.144	-2.165	-2.186	-2.209	-2.231	-2.254	-2.276	-2.298	-2.320	-2.340	-2.362	-2.384	-2.405	-2.424	-2.445	-2.464	-2.481	-2.500	-2.516	-2.534	-2.549	-2.565	-2.578	-2.591	-2.604	-2.615	-2.624	-2.634	-2.642	-2.649	-2.655	-2.660	-2.662	-2.666	-2.668	-2.668	-2.669	-2.666	-2.665	-2.660	-2.656	-2.651	-2.645	-2.638	-2.630	-2.621	-2.612	-2.602	-2.592	-2.582	-2.571	-2.560	-2.548	-2.535	-2.522	-2.509	-2.496	-2.484	-2.470	-2.456	-2.444	-2.431	-2.418	-2.406	-2.392	-2.381	-2.370	-2.359	-2.349	-2.339	-2.330	-2.321	-2.312	-2.305	-2.298	-2.291	-2.286	-2.282	-2.278	-2.275	-2.274	-2.272	-2.272	-2.272	-2.275	-2.278	-2.282	-2.286	-2.292	-2.299	-2.306	-2.315	-2.325	-2.334	-2.345	-2.358	-2.370	-2.385	-2.399	-2.415	-2.431	-2.449	-2.466	-2.486	-2.505	-2.525	-2.546	-2.568	-2.589	-2.611	-2.635	-2.658	-2.682	-2.708	-2.732	-2.758	-2.784	-2.810	-2.835	-2.862	-2.890	-2.915	-2.942	-2.970	-2.998	-3.022	-3.050	-3.076	-3.104	-3.129	-3.156	-3.181	-3.206	-3.231	-3.255	-3.280	-3.304	-3.326	-3.349	-3.371	-3.392	-3.412	-3.431	-3.451	-3.469	-3.485	-3.502	-3.518	-3.531	-3.545	-3.556	-3.569	-3.579	-3.589	-3.596	-3.604	-3.610	-3.615	-3.619	-3.621	-3.622	-3.624	-3.622	-3.622	-3.620	-3.616	-3.611	-3.606	-3.600	-3.592	-3.585	-3.576	-3.566	-3.555	-3.545	-3.532	-3.520	-3.506	-3.495	-3.480	-3.466	-3.451	-3.436	-3.421	-3.406	-3.391	-3.375	-3.359	-3.345	-3.329	-3.314	-3.299	-3.284	-3.269	-3.254	-3.240	-3.225	-3.211	-3.198	-3.185	-3.171	-3.160	-3.148	-3.136	-3.125	-3.114	-3.104	-3.095	-3.085	-3.076	-3.068	-3.060	-3.054	-3.045	-3.039	-3.031	-3.025	-3.020	-3.014	-3.006	-3.001	-2.995	-2.990	-2.985	-2.978	-2.972	-2.966	-2.960	-2.952	-2.946	-2.939	-2.931	-2.922	-2.915	-2.906	-2.896	-2.888	-2.878	-2.868	-2.858	-2.845	-2.834	-2.821	-2.808	-2.794	-2.780	-2.765	-2.750	-2.735	-2.719	-2.702	-2.685	-2.668	-2.650	-2.631	-2.614	-2.595	-2.576	-2.556	-2.538	-2.518	-2.498	-2.478	-2.458	-2.438	-2.418	-2.398	-2.379	-2.359	-2.340	-2.321	-2.302	-2.284	-2.265	-2.249	-2.232	-2.216	-2.200	-2.185	-2.171	-2.156	-2.144	-2.131	-2.120	-2.111	-2.101	-2.092	-2.085	-2.079	-2.072	-2.068	-2.065	-2.062	-2.061	-2.061	-2.062	-2.064	-2.068	-2.072	-2.078	-2.084	-2.091	-2.100	-2.110	-2.121	-2.132	-2.145	-2.160	-2.175	-2.191	-2.209	-2.225	-2.245	-2.264	-2.284	-2.305	-2.326	-2.349	-2.372	-2.395	-2.420	-2.445	-2.469	-2.494	-2.519	-2.545	-2.571	-2.595	-2.621	-2.646	-2.671	-2.695	-2.720	-2.744	-2.768	-2.791	-2.814	-2.835	-2.856	-2.876	-2.896	-2.915	-2.934	-2.951	-2.966	-2.982	-2.996	-3.009	-3.022	-3.034	-3.042	-3.052	-3.060	-3.065	-3.071	-3.075	-3.079	-3.081	-3.081	-3.081	-3.080	-3.078	-3.075	-3.070	-3.066	-3.060	-3.054	-3.048	-3.038	-3.030	-3.020	-3.009	-2.999	-2.988	-2.976	-2.962	-2.950	-2.936	-2.922	-2.909	-2.894	-2.879	-2.865	-2.850	-2.836	-2.820	-2.805	-2.791	-2.776	-2.762	-2.746	-2.732	-2.718	-2.702	-2.690	-2.676	-2.661	-2.649	-2.636	-2.624	-2.611	-2.600	-2.589	-2.578	-2.568	-2.558	-2.548	-2.539	-2.529	-2.521	-2.514	-2.506	-2.499	-2.492	-2.486	-2.482	-2.476	-2.472	-2.469	-2.465	-2.462	-2.461	-2.458	-2.456	-2.455	-2.455	-2.454	-2.454	-2.456	-2.456	-2.458	-2.459	-2.460	-2.462	-2.465	-2.468	-2.469	-2.471	-2.474	-2.476	-2.479	-2.481	-2.485	-2.488	-2.490	-2.492	-2.494	-2.496	-2.499	-2.499	-2.500	-2.501	-2.500	-2.500	-2.499	-2.498	-2.495	-2.492	-2.488	-2.485	-2.479	-2.474	-2.468	-2.460	-2.451	-2.442	-2.432	-2.422	-2.412	-2.400	-2.388	-2.375	-2.360	-2.345	-2.329	-2.312	-2.295	-2.278	-2.259	-2.240	-2.220	-2.201	-2.180	-2.159	-2.136	-2.114	-2.092	-2.070	-2.046	-2.022	-1.999	-1.974	-1.950	-1.926	-1.901	-1.879	-1.854	-1.829	-1.805	-1.781	-1.758	-1.734	-1.710	-1.686	-1.662	-1.639	-1.616	-1.594	-1.571	-1.549	-1.528	-1.505	-1.484	-1.462	-1.440	-1.420	-1.400	-1.380	-1.360	-1.340	-1.321	-1.302	-1.284	-1.265	-1.245	-1.228	-1.210	-1.190	-1.172	-1.155	-1.136	-1.119	-1.101	-1.082	-1.065	-1.048	-1.031	-1.014	-0.995	-0.978	-0.961	-0.942	-0.926	-0.908	-0.891	-0.872	-0.856	-0.838	-0.820	-0.802	-0.785	-0.768	-0.750	-0.732	-0.715	-0.698	-0.680	-0.662	-0.645	-0.629	-0.611	-0.595	-0.578	-0.561	-0.545	-0.528	-0.512	-0.496	-0.480	-0.465	-0.450	-0.435	-0.420	-0.408	-0.394	-0.380	-0.368	-0.356	-0.346	-0.335	-0.324	-0.315	-0.306	-0.298	-0.290	-0.282	-0.276	-0.270	-0.265	-0.261	-0.259	-0.256	-0.254	-0.254	-0.252	-0.254	-0.255	-0.258	-0.261	-0.266	-0.271	-0.276	-0.284	-0.292	-0.301	-0.311	-0.321	-0.332	-0.345	-0.359	-0.372	-0.388	-0.404	-0.420	-0.438	-0.455	-0.474	-0.492	-0.514	-0.534	-0.555	-0.576	-0.600	-0.621	-0.645	-0.670	-0.692	-0.718	-0.741	-0.766	-0.792	-0.818	-0.842	-0.869	-0.894	-0.920	-0.945	-0.971	-0.998	-1.022	-1.048	-1.072	-1.096	-1.120	-1.144	-1.168	-1.191	-1.212	-1.234	-1.255	-1.276	-1.296	-1.316	-1.336	-1.354	-1.371	-1.389	-1.405	-1.421	-1.438	-1.451	-1.465	-1.478	-1.490	-1.502	-1.514	-1.524	-1.535	-1.545	-1.554	-1.562	-1.570	-1.579	-1.585	-1.592	-1.599	-1.605	-1.611	-1.618	-1.624	-1.630	-1.635	-1.641	-1.646	-1.652	-1.658	-1.664	-1.670	-1.676	-1.684	-1.691	-1.698	-1.705	-1.714	-1.722	-1.731	-1.741	-1.751	-1.761	-1.772	-1.782	-1.796	-1.808	-1.821	-1.834	-1.849	-1.862	-1.879	-1.895	-1.911	-1.928	-1.945	-1.964	-1.981	-2.000	-2.020	-2.040	-2.060	-2.080	-2.100	-2.120	-2.141	-2.162	-2.184	-2.204	-2.225	-2.246	-2.268	-2.289	-2.310	-2.330	-2.350	-2.371	-2.392	-2.412	-2.432	-2.452	-2.471	-2.490	-2.509	-2.526	-2.544	-2.561	-2.578	-2.595	-2.610	-2.625	-2.640	-2.655	-2.668	-2.681	-2.694	-2.706	-2.718	-2.728	-2.738	-2.748	-2.756	-2.764	-2.771	-2.779	-2.785	-2.790	-2.795	-2.799	-2.801	-2.804	-2.805	-2.806	-2.808	-2.806	-2.805	-2.802	-2.800	-2.796	-2.791	-2.785	-2.780	-2.772	-2.765	-2.756	-2.746	-2.736	-2.726	-2.714	-2.702	-2.689	-2.675	-2.659	-2.645	-2.629	-2.612	-2.595	-2.579	-2.560	-2.540	-2.521	-2.502	-2.482	-2.462	-2.441	-2.421	-2.400	-2.379	-2.358	-2.338	-2.316	-2.296	-2.274	-2.254	-2.234	-2.215	-2.195	-2.176	-2.158	-2.139	-2.121	-2.105	-2.088	-2.071	-2.058	-2.042	-2.029	-2.016	-2.002	-1.991	-1.980	-1.970	-1.961	-1.951	-1.944	-1.935	-1.930	-1.922	-1.918	-1.911	-1.908	-1.904	-1.900	-1.898	-1.895	-1.892	-1.891	-1.890	-1.889	-1.888	-1.885	-1.885	-1.884	-1.882	-1.882	-1.881	-1.880	-1.878	-1.876	-1.875	-1.872	-1.869	-1.865	-1.861	-1.858	-1.852	-1.848	-1.840	-1.834	-1.825	-1.819	-1.809	-1.800	-1.790	-1.780	-1.768	-1.756	-1.742	-1.730	-1.715	-1.700	-1.685	-1.668	-1.651	-1.634	-1.615	-1.598	-1.578	-1.559	-1.540	-1.519	-1.498	-1.478	-1.456	-1.435	-1.414	-1.392	-1.371	-1.349	-1.328	-1.306	-1.284	-1.264	-1.241	-1.221	-1.200	-1.180	-1.161	-1.142	-1.122	-1.106	-1.089	-1.072	-1.056	-1.040	-1.026	-1.014	-1.001	-0.989	-0.979	-0.969	-0.961	-0.954	-0.946	-0.941	-0.938	-0.934	-0.931	-0.931	-0.931	-0.932	-0.935	-0.940	-0.944	-0.950	-0.959	-0.968	-0.978	-0.988	-0.999	-1.012	-1.026	-1.041	-1.058	-1.075	-1.092	-1.112	-1.131	-1.151	-1.174	-1.195	-1.218	-1.240	-1.264	-1.286	-1.311	-1.335	-1.360	-1.384	-1.409	-1.432	-1.458	-1.482	-1.506	-1.531	-1.554	-1.576	-1.599	-1.621	-1.641	-1.662	-1.681	-1.701	-1.719	-1.736	-1.752	-1.768	-1.782	-1.795	-1.808	-1.818	-1.828	-1.836	-1.844	-1.850	-1.855	-1.859	-1.861	-1.862	-1.862	-1.861	-1.860	-1.858	-1.852	-1.848	-1.841	-1.835	-1.826	-1.816	-1.808	-1.796	-1.785	-1.772	-1.760	-1.746	-1.732	-1.718	-1.702	-1.688	-1.671	-1.655	-1.640	-1.622	-1.606	-1.590	-1.572	-1.556	-1.539	-1.524	-1.508	-1.491	-1.475	-1.460	-1.445	-1.430	-1.416	-1.402	-1.389	-1.375	-1.362	-1.350	-1.339	-1.329	-1.318	-1.306	-1.296	-1.288	-1.279	-1.270	-1.264	-1.256	-1.249	-1.242	-1.238	-1.231	-1.226	-1.221	-1.218	-1.212	-1.209	-1.205	-1.201	-1.198	-1.195	-1.192	-1.189	-1.186	-1.182	-1.180	-1.178	-1.174	-1.171	-1.168	-1.164	-1.161	-1.156	-1.152	-1.148	-1.144	-1.140	-1.134	-1.129	-1.124	-1.118	-1.111	-1.104	-1.098	-1.090	-1.082	-1.075	-1.068	-1.059	-1.050	-1.040	-1.031	-1.021	-1.011	-1.001	-0.990	-0.979	-0.968	-0.956	-0.944	-0.932	-0.920	-0.908	-0.896	-0.882	-0.870	-0.858	-0.844	-0.830	-0.816	-0.802	-0.789	-0.775	-0.761	-0.748	-0.734	-0.720	-0.705	-0.691	-0.676	-0.662	-0.649	-0.635	-0.621	-0.608	-0.594	-0.579	-0.566	-0.551	-0.539	-0.524	-0.511	-0.499	-0.484	-0.471	-0.459	-0.446	-0.435	-0.422	-0.410	-0.399	-0.386	-0.376	-0.364	-0.354	-0.342	-0.332	-0.321	-0.311	-0.301	-0.292	-0.282	-0.274	-0.264	-0.256	-0.248	-0.239	-0.231	-0.224	-0.216	-0.209	-0.202	-0.195	-0.189	-0.182	-0.175	-0.170	-0.162	-0.158	-0.151	-0.146	-0.141	-0.136	-0.130	-0.125	-0.120	-0.115	-0.110	-0.106	-0.101	-0.098	-0.092	-0.089	-0.084	-0.079	-0.075	-0.071	-0.066	-0.061	-0.058	-0.052	-0.048	-0.044	-0.039	-0.034	-0.029	-0.024	-0.020	-0.015	-0.010	-0.006	0.000	0.005	0.011	0.015	0.021	0.026	0.031	0.036	0.041	0.046	0.052	0.058	0.062	0.066	0.072	0.076	0.081	0.086	0.089	0.092	0.098	0.100	0.102	0.106	0.109	0.110	0.112	0.114	0.115	0.115	0.115	0.115	0.114	0.111	0.109	0.106	0.102	0.099	0.095	0.089	0.082	0.075	0.069	0.060	0.051	0.041	0.031	0.021	0.009	-0.004	-0.016	-0.029	-0.045	-0.059	-0.075	-0.090	-0.108	-0.124	-0.141	-0.160	-0.180	-0.199	-0.219	-0.238	-0.259	-0.279	-0.300	-0.321	-0.341	-0.364	-0.386	-0.406	-0.429	-0.451	-0.471	-0.494	-0.515	-0.536	-0.556	-0.578	-0.598	-0.619	-0.639	-0.658	-0.676	-0.695	-0.712	-0.730	-0.746	-0.762	-0.779	-0.794	-0.806	-0.820	-0.832	-0.845	-0.856	-0.866	-0.876	-0.886	-0.892	-0.901	-0.908	-0.914	-0.919	-0.924	-0.926	-0.930	-0.932	-0.932	-0.934	-0.934	-0.934	-0.932	-0.931	-0.929	-0.925	-0.921	-0.918	-0.914	-0.908	-0.902	-0.898	-0.891	-0.884	-0.878	-0.870	-0.861	-0.855	-0.846	-0.838	-0.830	-0.821	-0.811	-0.802	-0.794	-0.785	-0.776	-0.768	-0.759	-0.750	-0.741	-0.732	-0.725	-0.716	-0.709	-0.702	-0.694	-0.688	-0.681	-0.675	-0.669	-0.665	-0.659	-0.655	-0.651	-0.648	-0.644	-0.642	-0.640	-0.640	-0.639	-0.639	-0.640	-0.641	-0.644	-0.646	-0.649	-0.654	-0.658	-0.664	-0.670	-0.676	-0.682	-0.691	-0.700	-0.709	-0.718	-0.728	-0.738	-0.749	-0.759	-0.771	-0.784	-0.796	-0.808	-0.821	-0.834	-0.848	-0.861	-0.875	-0.889	-0.902	-0.916	-0.930	-0.944	-0.958	-0.971	-0.984	-0.998	-1.011	-1.024	-1.036	-1.048	-1.060	-1.072	-1.084	-1.095	-1.106	-1.115	-1.125	-1.134	-1.144	-1.152	-1.161	-1.169	-1.176	-1.184	-1.191	-1.199	-1.204	-1.210	-1.216	-1.221	-1.226	-1.230	-1.235	-1.240	-1.244	-1.249	-1.252	-1.256	-1.260	-1.264	-1.268	-1.271	-1.275	-1.279	-1.282	-1.286	-1.290	-1.296	-1.300	-1.305	-1.310	-1.314	-1.320	-1.326	-1.331	-1.338	-1.345	-1.351	-1.359	-1.365	-1.374	-1.381	-1.390	-1.399	-1.406	-1.416	-1.426	-1.435	-1.444	-1.454	-1.464	-1.474	-1.484	-1.494	-1.504	-1.514	-1.525	-1.535	-1.544	-1.555	-1.564	-1.574	-1.582	-1.591	-1.599	-1.606	-1.615	-1.621	-1.628	-1.632	-1.636	-1.640	-1.642	-1.645	-1.648	-1.648	-1.646	-1.645	-1.642	-1.639	-1.635	-1.629	-1.621	-1.614	-1.604	-1.594	-1.581	-1.569	-1.554	-1.539	-1.522	-1.504	-1.485	-1.464	-1.442	-1.420	-1.395	-1.370	-1.345	-1.318	-1.288	-1.259	-1.229	-1.198	-1.165	-1.132	-1.099	-1.065	-1.030	-0.994	-0.959	-0.922	-0.885	-0.849	-0.811	-0.772	-0.735	-0.699	-0.661	-0.624	-0.586	-0.550	-0.514	-0.478	-0.442	-0.408	-0.374	-0.340	-0.306	-0.275	-0.242	-0.212	-0.182	-0.154	-0.126	-0.099	-0.072	-0.046	-0.022	0.000	0.022	0.044	0.065	0.085	0.104	0.121	0.139	0.155	0.170	0.186	0.200	0.214	0.225	0.239	0.250	0.261	0.271	0.281	0.291	0.300	0.310	0.320	0.328	0.336	0.346	0.355	0.364	0.372	0.381	0.390	0.401	0.410	0.420	0.431	0.441	0.452	0.464	0.476	0.488	0.502	0.515	0.529	0.542	0.558	0.572	0.588	0.602	0.620	0.636	0.655	0.672	0.690	0.710	0.729	0.749	0.768	0.788	0.808	0.828	0.849	0.869	0.890	0.911	0.932	0.954	0.974	0.995	1.018	1.038	1.059	1.080	1.101	1.120	1.140	1.160	1.180	1.200	1.219	1.238	1.255	1.275	1.291	1.309	1.325	1.341	1.356	1.371	1.386	1.400	1.414	1.426	1.439	1.450	1.462	1.471	1.481	1.491	1.499	1.506	1.514	1.519	1.526	1.530	1.534	1.538	1.540	1.541	1.542	1.542	1.542	1.541	1.539	1.535	1.531	1.526	1.520	1.514	1.506	1.499	1.489	1.480	1.470	1.459	1.446	1.434	1.420	1.405	1.390	1.374	1.358	1.340	1.322	1.304	1.285	1.265	1.245	1.224	1.202	1.180	1.158	1.135	1.112	1.090	1.066	1.042	1.018	0.995	0.971	0.945	0.921	0.898	0.872	0.849	0.825	0.802	0.779	0.756	0.732	0.710	0.688	0.666	0.644	0.622	0.601	0.580	0.561	0.542	0.522	0.505	0.488	0.470	0.452	0.436	0.420	0.405	0.390	0.375	0.362	0.348	0.334	0.321	0.309	0.296	0.282	0.271	0.260	0.248	0.238	0.225	0.214	0.204	0.192	0.181	0.170	0.159	0.148	0.135	0.125	0.112	0.100	0.089	0.076	0.064	0.050	0.038	0.024	0.010	-0.005	-0.019	-0.034	-0.050	-0.065	-0.081	-0.098	-0.114	-0.130	-0.149	-0.166	-0.182	-0.202	-0.220	-0.238	-0.258	-0.276	-0.295	-0.315	-0.334	-0.354	-0.374	-0.394	-0.414	-0.434	-0.454	-0.474	-0.494	-0.514	-0.534	-0.552	-0.571	-0.590	-0.609	-0.629	-0.646	-0.664	-0.681	-0.699	-0.716	-0.732	-0.749	-0.764	-0.779	-0.794	-0.808	-0.821	-0.835	-0.848	-0.858	-0.870	-0.881	-0.890	-0.900	-0.909	-0.916	-0.924	-0.931	-0.936	-0.942	-0.948	-0.951	-0.955	-0.958	-0.959	-0.961	-0.961	-0.961	-0.960	-0.960	-0.958	-0.956	-0.952	-0.949	-0.945	-0.940	-0.936	-0.931	-0.925	-0.919	-0.912	-0.905	-0.898	-0.891	-0.884	-0.876	-0.869	-0.860	-0.852	-0.846	-0.838	-0.831	-0.824	-0.816	-0.810	-0.805	-0.799	-0.794	-0.788	-0.784	-0.781	-0.778	-0.775	-0.774	-0.772	-0.772	-0.774	-0.775	-0.778	-0.780	-0.785	-0.789	-0.795	-0.801	-0.809	-0.818	-0.825	-0.835	-0.845	-0.856	-0.868	-0.880	-0.892	-0.908	-0.921	-0.935	-0.949	-0.964	-0.980	-0.995	-1.011	-1.026	-1.042	-1.058	-1.072	-1.088	-1.102	-1.118	-1.132	-1.144	-1.156	-1.169	-1.180	-1.190	-1.199	-1.206	-1.212	-1.219	-1.224	-1.226	-1.228	-1.228	-1.228	-1.226	-1.221	-1.216	-1.210	-1.201	-1.192	-1.181	-1.168	-1.154	-1.139	-1.121	-1.104	-1.084	-1.062	-1.041	-1.018	-0.992	-0.968	-0.940	-0.912	-0.884	-0.855	-0.824	-0.794	-0.762	-0.731	-0.699	-0.666	-0.632	-0.600	-0.568	-0.534	-0.501	-0.468	-0.436	-0.404	-0.372	-0.340	-0.309	-0.279	-0.249	-0.220	-0.192	-0.164	-0.136	-0.110	-0.085	-0.061	-0.039	-0.015	0.006	0.028	0.046	0.065	0.082	0.100	0.115	0.130	0.142	0.155	0.168	0.178	0.189	0.198	0.205	0.212	0.219	0.225	0.230	0.234	0.238	0.241	0.244	0.246	0.248	0.248	0.249	0.250	0.249	0.248	0.248	0.246	0.245	0.244	0.242	0.240	0.239	0.238	0.236	0.235	0.234	0.232	0.230	0.230	0.229	0.229	0.228	0.228	0.228	0.228	0.229	0.230	0.231	0.234	0.236	0.239	0.242	0.246	0.250	0.254	0.260	0.265	0.270	0.275	0.282	0.289	0.295	0.302	0.310	0.319	0.328	0.338	0.346	0.356	0.365	0.376	0.386	0.398	0.409	0.419	0.431	0.441	0.454	0.465	0.475	0.488	0.498	0.510	0.520	0.531	0.540	0.551	0.561	0.570	0.580	0.589	0.596	0.604	0.611	0.619	0.624	0.630	0.635	0.639	0.642	0.645	0.646	0.649	0.649	0.648	0.646	0.644	0.641	0.639	0.634	0.629	0.622	0.615	0.606	0.599	0.590	0.579	0.569	0.556	0.545	0.531	0.519	0.505	0.490	0.475	0.460	0.444	0.428	0.411	0.394	0.376	0.359	0.341	0.325	0.308	0.290	0.272	100.000	5.000	2.000	1.000	5.000	0.000	0.000	0.000	0.000	0.000	0.000	0.000	0.000	0.000	0.000	0.000	0.000	0.000	-0.779	-0.781	-0.786	-0.790	-0.794	-0.798	-0.801	-0.805	-0.808	-0.811	-0.814	-0.815	-0.816	-0.818	-0.819	-0.819	-0.820	-0.820	-0.818	-0.816	-0.814	-0.812	-0.809	-0.804	-0.800	-0.795	-0.789	-0.782	-0.776	-0.769	-0.760	-0.751	-0.740	-0.731	-0.719	-0.709	-0.696	-0.682	-0.669	-0.654	-0.639	-0.622	-0.606	-0.590	-0.572	-0.555	-0.536	-0.519	-0.500	-0.481	-0.461	-0.442	-0.422	-0.402	-0.381	-0.362	-0.342	-0.322	-0.304	-0.282	-0.264	-0.244	-0.225	-0.205	-0.188	-0.169	-0.151	-0.135	-0.118	-0.102	-0.086	-0.071	-0.058	-0.045	-0.031	-0.020	-0.009	0.002	0.012	0.021	0.030	0.038	0.044	0.050	0.056	0.061	0.065	0.069	0.071	0.074	0.075	0.075	0.075	0.076	0.075	0.072	0.070	0.068	0.064	0.061	0.058	0.052	0.049	0.044	0.039	0.032	0.026	0.021	0.015	0.009	0.001	-0.005	-0.012	-0.020	-0.028	-0.036	-0.042	-0.051	-0.060	-0.068	-0.076	-0.085	-0.095	-0.104	-0.114	-0.124	-0.135	-0.145	-0.155	-0.168	-0.180	-0.191	-0.204	-0.218	-0.230	-0.244	-0.259	-0.274	-0.289	-0.305	-0.322	-0.339	-0.356	-0.374	-0.391	-0.412	-0.431	-0.451	-0.472	-0.494	-0.515	-0.538	-0.560	-0.584	-0.608	-0.631	-0.655	-0.680	-0.705	-0.730	-0.755	-0.782	-0.808	-0.834	-0.859	-0.886	-0.911	-0.938	-0.962	-0.988	-1.012	-1.036	-1.061	-1.085	-1.108	-1.130	-1.152	-1.174	-1.195	-1.216	-1.235	-1.254	-1.272	-1.290	-1.306	-1.321	-1.336	-1.350	-1.361	-1.372	-1.382	-1.391	-1.399	-1.405	-1.410	-1.415	-1.418	-1.419	-1.419	-1.416	-1.415	-1.411	-1.406	-1.400	-1.391	-1.382	-1.374	-1.361	-1.349	-1.336	-1.321	-1.305	-1.288	-1.269	-1.250	-1.230	-1.209	-1.186	-1.164	-1.139	-1.112	-1.088	-1.060	-1.032	-1.005	-0.975	-0.946	-0.916	-0.885	-0.855	-0.824	-0.792	-0.760	-0.729	-0.696	-0.665	-0.634	-0.601	-0.569	-0.536	-0.504	-0.474	-0.441	-0.411	-0.381	-0.351	-0.321	-0.291	-0.262	-0.235	-0.206	-0.180	-0.155	-0.129	-0.104	-0.080	-0.058	-0.034	-0.012	0.009	0.029	0.049	0.068	0.086	0.104	0.121	0.139	0.154	0.170	0.185	0.199	0.212	0.226	0.239	0.252	0.265	0.276	0.288	0.299	0.309	0.321	0.331	0.344	0.354	0.365	0.376	0.388	0.399	0.410	0.421	0.432	0.445	0.458	0.470	0.482	0.496	0.510	0.524	0.538	0.552	0.566	0.582	0.599	0.614	0.631	0.649	0.666	0.684	0.701	0.720	0.739	0.759	0.778	0.796	0.818	0.838	0.858	0.878	0.898	0.919	0.939	0.960	0.981	1.001	1.024	1.044	1.064	1.085	1.106	1.126	1.146	1.166	1.186	1.206	1.225	1.245	1.262	1.281	1.300	1.318	1.334	1.351	1.368	1.382	1.399	1.414	1.428	1.441	1.454	1.466	1.479	1.491	1.501	1.512	1.521	1.531	1.539	1.546	1.554	1.559	1.564	1.569	1.571	1.575	1.578	1.578	1.578	1.576	1.575	1.572	1.569	1.564	1.559	1.552	1.545	1.536	1.528	1.516	1.506	1.494	1.481	1.466	1.452	1.435	1.420	1.401	1.382	1.365	1.344	1.324	1.302	1.279	1.256	1.232	1.209	1.184	1.158	1.132	1.106	1.079	1.052	1.025	0.998	0.969	0.941	0.914	0.885	0.856	0.829	0.800	0.772	0.745	0.718	0.691	0.664	0.639	0.612	0.588	0.562	0.538	0.514	0.491	0.469	0.446	0.425	0.404	0.385	0.365	0.348	0.330	0.314	0.298	0.282	0.269	0.254	0.241	0.229	0.216	0.204	0.194	0.184	0.174	0.164	0.155	0.148	0.139	0.130	0.121	0.114	0.106	0.099	0.091	0.084	0.076	0.068	0.060	0.051	0.042	0.034	0.025	0.016	0.005	-0.004	-0.015	-0.026	-0.038	-0.050	-0.064	-0.078	-0.090	-0.105	-0.121	-0.136	-0.152	-0.169	-0.188	-0.204	-0.222	-0.241	-0.260	-0.279	-0.300	-0.320	-0.340	-0.360	-0.380	-0.401	-0.424	-0.444	-0.464	-0.485	-0.506	-0.528	-0.549	-0.568	-0.589	-0.608	-0.628	-0.645	-0.664	-0.682	-0.699	-0.715	-0.731	-0.746	-0.760	-0.774	-0.786	-0.799	-0.811	-0.822	-0.831	-0.841	-0.850	-0.858	-0.864	-0.870	-0.875	-0.879	-0.884	-0.886	-0.888	-0.889	-0.890	-0.889	-0.889	-0.888	-0.884	-0.882	-0.879	-0.874	-0.870	-0.862	-0.856	-0.850	-0.842	-0.835	-0.826	-0.818	-0.809	-0.800	-0.789	-0.779	-0.768	-0.756	-0.744	-0.732	-0.721	-0.708	-0.695	-0.681	-0.669	-0.655	-0.641	-0.626	-0.614	-0.600	-0.586	-0.572	-0.559	-0.544	-0.530	-0.515	-0.502	-0.488	-0.475	-0.464	-0.450	-0.439	-0.428	-0.416	-0.405	-0.396	-0.386	-0.378	-0.370	-0.362	-0.356	-0.350	-0.345	-0.340	-0.338	-0.334	-0.332	-0.332	-0.332	-0.332	-0.335	-0.338	-0.340	-0.345	-0.350	-0.356	-0.362	-0.370	-0.380	-0.389	-0.399	-0.409	-0.419	-0.431	-0.442	-0.454	-0.468	-0.480	-0.492	-0.506	-0.518	-0.531	-0.545	-0.556	-0.569	-0.581	-0.592	-0.602	-0.614	-0.624	-0.632	-0.640	-0.648	-0.655	-0.661	-0.666	-0.671	-0.674	-0.675	-0.676	-0.676	-0.675	-0.674	-0.670	-0.666	-0.660	-0.654	-0.646	-0.636	-0.626	-0.615	-0.601	-0.588	-0.574	-0.559	-0.544	-0.526	-0.510	-0.491	-0.472	-0.454	-0.434	-0.414	-0.392	-0.371	-0.350	-0.329	-0.306	-0.285	-0.262	-0.240	-0.220	-0.198	-0.176	-0.156	-0.136	-0.115	-0.096	-0.076	-0.058	-0.039	-0.021	-0.004	0.011	0.026	0.041	0.054	0.066	0.078	0.088	0.098	0.106	0.112	0.119	0.122	0.128	0.130	0.132	0.132	0.131	0.130	0.128	0.124	0.119	0.114	0.108	0.099	0.090	0.081	0.070	0.058	0.045	0.032	0.019	0.004	-0.010	-0.026	-0.042	-0.059	-0.075	-0.094	-0.110	-0.128	-0.146	-0.162	-0.181	-0.199	-0.215	-0.232	-0.249	-0.266	-0.282	-0.298	-0.311	-0.325	-0.340	-0.352	-0.365	-0.376	-0.386	-0.396	-0.405	-0.412	-0.419	-0.425	-0.430	-0.435	-0.438	-0.439	-0.440	-0.440	-0.440	-0.439	-0.435	-0.430	-0.425	-0.420	-0.414	-0.406	-0.398	-0.390	-0.380	-0.370	-0.359	-0.348	-0.336	-0.325	-0.312	-0.300	-0.288	-0.275	-0.262	-0.250	-0.238	-0.224	-0.211	-0.199	-0.186	-0.175	-0.162	-0.151	-0.140	-0.129	-0.120	-0.110	-0.101	-0.094	-0.085	-0.079	-0.074	-0.069	-0.062	-0.060	-0.056	-0.054	-0.052	-0.052	-0.052	-0.054	-0.056	-0.058	-0.061	-0.065	-0.071	-0.076	-0.082	-0.090	-0.098	-0.106	-0.116	-0.126	-0.136	-0.148	-0.159	-0.170	-0.184	-0.196	-0.210	-0.225	-0.240	-0.254	-0.269	-0.285	-0.300	-0.316	-0.332	-0.348	-0.364	-0.380	-0.395	-0.410	-0.425	-0.440	-0.455	-0.469	-0.482	-0.496	-0.507	-0.520	-0.531	-0.542	-0.552	-0.562	-0.571	-0.579	-0.585	-0.591	-0.596	-0.601	-0.604	-0.605	-0.605	-0.605	-0.604	-0.601	-0.598	-0.594	-0.586	-0.579	-0.570	-0.561	-0.551	-0.539	-0.526	-0.512	-0.496	-0.481	-0.464	-0.445	-0.426	-0.406	-0.385	-0.362	-0.340	-0.316	-0.291	-0.266	-0.241	-0.216	-0.189	-0.162	-0.135	-0.108	-0.080	-0.052	-0.022	0.005	0.034	0.062	0.091	0.119	0.148	0.175	0.201	0.229	0.255	0.281	0.306	0.331	0.354	0.378	0.399	0.421	0.441	0.461	0.479	0.496	0.512	0.528	0.542	0.556	0.566	0.578	0.588	0.596	0.604	0.610	0.614	0.619	0.621	0.622	0.622	0.622	0.620	0.618	0.614	0.609	0.604	0.598	0.590	0.581	0.574	0.564	0.555	0.544	0.532	0.521	0.511	0.500	0.488	0.476	0.465	0.454	0.444	0.432	0.421	0.411	0.401	0.392	0.384	0.376	0.368	0.361	0.354	0.349	0.344	0.340	0.336	0.334	0.332	0.332	0.332	0.335	0.336	0.339	0.342	0.346	0.352	0.358	0.364	0.371	0.380	0.386	0.395	0.404	0.414	0.422	0.432	0.444	0.454	0.462	0.474	0.484	0.492	0.504	0.512	0.521	0.531	0.540	0.549	0.556	0.565	0.571	0.578	0.584	0.589	0.592	0.596	0.600	0.601	0.604	0.604	0.604	0.602	0.601	0.599	0.595	0.591	0.586	0.581	0.574	0.568	0.560	0.550	0.540	0.531	0.520	0.509	0.495	0.482	0.469	0.455	0.441	0.425	0.410	0.394	0.378	0.360	0.342	0.325	0.306	0.289	0.270	0.250	0.231	0.211	0.191	0.171	0.151	0.132	0.111	0.091	0.071	0.050	0.031	0.010	-0.010	-0.030	-0.050	-0.070	-0.090	-0.110	-0.129	-0.149	-0.168	-0.186	-0.204	-0.222	-0.239	-0.256	-0.272	-0.290	-0.305	-0.321	-0.336	-0.350	-0.362	-0.376	-0.389	-0.401	-0.412	-0.424	-0.434	-0.445	-0.454	-0.462	-0.470	-0.478	-0.485	-0.491	-0.498	-0.502	-0.507	-0.512	-0.518	-0.521	-0.524	-0.529	-0.531	-0.535	-0.539	-0.542	-0.545	-0.548	-0.551	-0.554	-0.558	-0.561	-0.565	-0.569	-0.574	-0.579	-0.584	-0.591	-0.598	-0.604	-0.611	-0.620	-0.630	-0.640	-0.651	-0.664	-0.675	-0.689	-0.702	-0.718	-0.734	-0.751	-0.769	-0.788	-0.808	-0.829	-0.850	-0.872	-0.895	-0.919	-0.944	-0.969	-0.995	-1.021	-1.050	-1.078	-1.108	-1.135	-1.166	-1.196	-1.228	-1.258	-1.289	-1.321	-1.352	-1.384	-1.415	-1.448	-1.478	-1.510	-1.540	-1.571	-1.602	-1.632	-1.661	-1.690	-1.719	-1.748	-1.775	-1.801	-1.826	-1.852	-1.876	-1.901	-1.924	-1.945	-1.966	-1.988	-2.006	-2.025	-2.041	-2.059	-2.074	-2.088	-2.100	-2.112	-2.124	-2.134	-2.142	-2.151	-2.158	-2.165	-2.171	-2.176	-2.179	-2.182	-2.185	-2.188	-2.189	-2.189	-2.189	-2.189	-2.188	-2.186	-2.185	-2.182	-2.180	-2.179	-2.176	-2.175	-2.171	-2.169	-2.168	-2.165	-2.164	-2.162	-2.160	-2.160	-2.161	-2.161	-2.161	-2.164	-2.165	-2.168	-2.171	-2.176	-2.180	-2.186	-2.192	-2.200	-2.209	-2.216	-2.226	-2.238	-2.249	-2.261	-2.276	-2.290	-2.305	-2.321	-2.338	-2.356	-2.375	-2.394	-2.415	-2.436	-2.458	-2.481	-2.504	-2.528	-2.551	-2.576	-2.601	-2.628	-2.654	-2.679	-2.706	-2.732	-2.760	-2.788	-2.814	-2.841	-2.868	-2.895	-2.921	-2.948	-2.972	-2.998	-3.022	-3.048	-3.070	-3.094	-3.115	-3.136	-3.158	-3.178	-3.195	-3.214	-3.231	-3.246	-3.261	-3.275	-3.286	-3.299	-3.310	-3.318	-3.328	-3.332	-3.338	-3.341	-3.345	-3.346	-3.348	-3.346	-3.344	-3.341	-3.336	-3.331	-3.324	-3.316	-3.308	-3.298	-3.288	-3.275	-3.264	-3.250	-3.235	-3.220	-3.204	-3.188	-3.169	-3.150	-3.132	-3.112	-3.094	-3.072	-3.051	-3.029	-3.008	-2.985	-2.962	-2.939	-2.915	-2.891	-2.868	-2.844	-2.819	-2.794	-2.769	-2.745	-2.719	-2.694	-2.669	-2.642	-2.618	-2.592	-2.566	-2.542	-2.516	-2.491	-2.466	-2.440	-2.415	-2.390	-2.365	-2.340	-2.314	-2.289	-2.264	-2.238	-2.214	-2.189	-2.164	-2.139	-2.114	-2.089	-2.065	-2.040	-2.015	-1.990	-1.965	-1.941	-1.916	-1.892	-1.868	-1.844	-1.819	-1.795	-1.770	-1.746	-1.722	-1.699	-1.675	-1.650	-1.626	-1.604	-1.580	-1.556	-1.532	-1.509	-1.486	-1.464	-1.440	-1.418	-1.395	-1.372	-1.350	-1.329	-1.305	-1.284	-1.262	-1.241	-1.220	-1.200	-1.179	-1.159	-1.139	-1.119	-1.100	-1.080	-1.061	-1.042	-1.024	-1.005	-0.988	-0.970	-0.954	-0.936	-0.920	-0.904	-0.889	-0.872	-0.858	-0.842	-0.829	-0.815	-0.801	-0.789	-0.776	-0.762	-0.751	-0.739	-0.728	-0.718	-0.708	-0.698	-0.688	-0.679	-0.671	-0.664	-0.656	-0.650	-0.644	-0.639	-0.632	-0.629	-0.625	-0.622	-0.620	-0.618	-0.616	-0.615	-0.615	-0.616	-0.618	-0.619	-0.621	-0.625	-0.629	-0.635	-0.640	-0.646	-0.654	-0.660	-0.669	-0.679	-0.689	-0.699	-0.710	-0.721	-0.734	-0.746	-0.760	-0.776	-0.790	-0.806	-0.821	-0.839	-0.855	-0.874	-0.891	-0.910	-0.929	-0.949	-0.969	-0.989	-1.010	-1.030	-1.051	-1.071	-1.094	-1.115	-1.136	-1.158	-1.180	-1.201	-1.224	-1.245	-1.266	-1.289	-1.309	-1.330	-1.351	-1.372	-1.392	-1.412	-1.431	-1.451	-1.470	-1.489	-1.508	-1.525	-1.542	-1.560	-1.576	-1.591	-1.609	-1.624	-1.639	-1.652	-1.666	-1.680	-1.692	-1.706	-1.718	-1.729	-1.741	-1.751	-1.761	-1.772	-1.781	-1.792	-1.801	-1.810	-1.820	-1.828	-1.836	-1.845	-1.852	-1.861	-1.869	-1.876	-1.884	-1.891	-1.900	-1.908	-1.916	-1.925	-1.932	-1.941	-1.949	-1.959	-1.966	-1.976	-1.986	-1.994	-2.004	-2.014	-2.024	-2.034	-2.046	-2.056	-2.068	-2.079	-2.090	-2.101	-2.114	-2.125	-2.139	-2.150	-2.162	-2.175	-2.188	-2.201	-2.214	-2.225	-2.239	-2.251	-2.262	-2.275	-2.288	-2.299	-2.310	-2.321	-2.334	-2.344	-2.354	-2.364	-2.372	-2.380	-2.389	-2.398	-2.404	-2.410	-2.416	-2.421	-2.426	-2.429	-2.432	-2.434	-2.435	-2.434	-2.434	-2.431	-2.428	-2.424	-2.420	-2.414	-2.408	-2.400	-2.390	-2.380	-2.370	-2.358	-2.346	-2.332	-2.318	-2.302	-2.286	-2.269	-2.251	-2.232	-2.214	-2.194	-2.174	-2.152	-2.131	-2.109	-2.086	-2.064	-2.041	-2.018	-1.995	-1.971	-1.949	-1.925	-1.901	-1.879	-1.855	-1.832	-1.811	-1.789	-1.768	-1.748	-1.729	-1.709	-1.690	-1.674	-1.656	-1.641	-1.626	-1.612	-1.599	-1.588	-1.578	-1.569	-1.560	-1.552	-1.546	-1.541	-1.539	-1.536	-1.535	-1.535	-1.536	-1.539	-1.542	-1.546	-1.551	-1.558	-1.566	-1.575	-1.584	-1.594	-1.605	-1.616	-1.629	-1.642	-1.656	-1.670	-1.685	-1.699	-1.715	-1.730	-1.746	-1.761	-1.778	-1.794	-1.809	-1.825	-1.841	-1.856	-1.872	-1.886	-1.902	-1.916	-1.930	-1.944	-1.958	-1.970	-1.982	-1.995	-2.005	-2.016	-2.026	-2.036	-2.045	-2.054	-2.061	-2.069	-2.076	-2.082	-2.088	-2.094	-2.098	-2.102	-2.106	-2.109	-2.112	-2.114	-2.116	-2.119	-2.120	-2.120	-2.121	-2.122	-2.121	-2.121	-2.121	-2.120	-2.119	-2.119	-2.118	-2.116	-2.114	-2.112	-2.110	-2.109	-2.106	-2.106	-2.104	-2.101	-2.100	-2.099	-2.098	-2.098	-2.096	-2.096	-2.096	-2.096	-2.096	-2.098	-2.098	-2.098	-2.100	-2.101	-2.104	-2.106	-2.109	-2.111	-2.115	-2.119	-2.122	-2.129	-2.134	-2.140	-2.146	-2.152	-2.160	-2.168	-2.176	-2.185	-2.194	-2.204	-2.212	-2.224	-2.235	-2.246	-2.258	-2.270	-2.282	-2.296	-2.309	-2.322	-2.336	-2.350	-2.364	-2.379	-2.392	-2.408	-2.422	-2.436	-2.450	-2.465	-2.479	-2.492	-2.506	-2.519	-2.532	-2.545	-2.556	-2.568	-2.579	-2.589	-2.599	-2.606	-2.615	-2.621	-2.628	-2.632	-2.638	-2.640	-2.642	-2.644	-2.642	-2.642	-2.641	-2.636	-2.631	-2.626	-2.619	-2.611	-2.601	-2.591	-2.580	-2.566	-2.552	-2.538	-2.521	-2.504	-2.485	-2.465	-2.445	-2.422	-2.400	-2.375	-2.351	-2.326	-2.300	-2.272	-2.245	-2.215	-2.186	-2.158	-2.128	-2.096	-2.066	-2.035	-2.002	-1.971	-1.941	-1.910	-1.879	-1.848	-1.816	-1.786	-1.755	-1.726	-1.696	-1.669	-1.640	-1.612	-1.586	-1.559	-1.535	-1.509	-1.485	-1.464	-1.441	-1.420	-1.400	-1.380	-1.362	-1.346	-1.330	-1.316	-1.301	-1.289	-1.278	-1.266	-1.258	-1.249	-1.240	-1.232	-1.226	-1.220	-1.215	-1.210	-1.206	-1.202	-1.200	-1.198	-1.195	-1.194	-1.191	-1.191	-1.189	-1.188	-1.186	-1.185	-1.182	-1.182	-1.179	-1.178	-1.174	-1.171	-1.168	-1.162	-1.158	-1.150	-1.145	-1.136	-1.130	-1.121	-1.110	-1.101	-1.090	-1.078	-1.065	-1.051	-1.036	-1.021	-1.005	-0.988	-0.971	-0.952	-0.935	-0.916	-0.895	-0.875	-0.855	-0.834	-0.812	-0.791	-0.769	-0.746	-0.725	-0.702	-0.680	-0.658	-0.636	-0.614	-0.592	-0.571	-0.551	-0.532	-0.512	-0.494	-0.476	-0.458	-0.441	-0.424	-0.409	-0.395	-0.381	-0.370	-0.358	-0.348	-0.338	-0.330	-0.321	-0.315	-0.309	-0.305	-0.302	-0.299	-0.298	-0.296	-0.299	-0.300	-0.302	-0.305	-0.310	-0.315	-0.320	-0.328	-0.334	-0.341	-0.350	-0.360	-0.369	-0.378	-0.388	-0.399	-0.408	-0.420	-0.430	-0.441	-0.451	-0.461	-0.472	-0.484	-0.492	-0.502	-0.511	-0.520	-0.528	-0.536	-0.542	-0.549	-0.555	-0.560	-0.564	-0.566	-0.570	-0.571	-0.571	-0.571	-0.570	-0.568	-0.565	-0.561	-0.556	-0.551	-0.544	-0.536	-0.528	-0.518	-0.507	-0.496	-0.484	-0.470	-0.456	-0.440	-0.424	-0.409	-0.390	-0.371	-0.352	-0.332	-0.312	-0.291	-0.270	-0.248	-0.225	-0.202	-0.180	-0.156	-0.132	-0.109	-0.084	-0.058	-0.032	-0.008	0.018	0.041	0.068	0.094	0.118	0.142	0.168	0.191	0.216	0.240	0.264	0.286	0.310	0.332	0.354	0.376	0.396	0.418	0.438	0.458	0.475	0.494	0.511	0.528	0.544	0.560	0.574	0.586	0.599	0.610	0.620	0.630	0.639	0.646	0.652	0.659	0.664	0.668	0.669	0.671	0.672	0.671	0.670	0.668	0.664	0.660	0.655	0.648	0.641	0.632	0.625	0.615	0.605	0.594	0.581	0.569	0.556	0.541	0.528	0.512	0.498	0.482	0.465	0.449	0.432	0.415	0.399	0.381	0.364	0.345	0.329	0.311	0.294	0.276	0.260	0.242	0.225	0.210	0.194	0.179	0.162	0.149	0.134	0.120	0.106	0.094	0.081	0.070	0.060	0.049	0.039	0.030	0.021	0.014	0.006	-0.001	-0.008	-0.012	-0.018	-0.022	-0.026	-0.030	-0.032	-0.034	-0.036	-0.038	-0.038	-0.038	-0.038	-0.036	-0.035	-0.034	-0.031	-0.030	-0.028	-0.024	-0.021	-0.019	-0.015	-0.012	-0.009	-0.005	-0.002	0.000	0.002	0.006	0.009	0.011	0.012	0.015	0.016	0.016	0.018	0.018	0.018	0.016	0.015	0.014	0.010	0.006	0.002	-0.004	-0.009	-0.016	-0.024	-0.031	-0.041	-0.051	-0.062	-0.075	-0.088	-0.101	-0.116	-0.131	-0.148	-0.165	-0.182	-0.201	-0.221	-0.241	-0.262	-0.284	-0.305	-0.328	-0.351	-0.375	-0.399	-0.422	-0.446	-0.471	-0.496	-0.520	-0.545	-0.569	-0.594	-0.618	-0.641	-0.665	-0.688	-0.711	-0.732	-0.755	-0.775	-0.796	-0.816	-0.835	-0.854	-0.871	-0.889	-0.904	-0.920	-0.932	-0.946	-0.958	-0.970	-0.980	-0.990	-0.999	-1.006	-1.014	-1.021	-1.026	-1.031	-1.035	-1.039	-1.041	-1.044	-1.045	-1.048	-1.048	-1.046	-1.046	-1.046	-1.045	-1.044	-1.042	-1.041	-1.040	-1.038	-1.035	-1.034	-1.032	-1.031	-1.030	-1.028	-1.028	-1.026	-1.025	-1.026	-1.026	-1.026	-1.028	-1.029	-1.031	-1.032	-1.036	-1.039	-1.041	-1.045	-1.049	-1.054	-1.058	-1.064	-1.070	-1.076	-1.082	-1.089	-1.098	-1.104	-1.112	-1.120	-1.128	-1.136	-1.145	-1.155	-1.164	-1.174	-1.182	-1.191	-1.201	-1.211	-1.221	-1.230	-1.240	-1.250	-1.259	-1.269	-1.278	-1.286	-1.294	-1.304	-1.311	-1.320	-1.326	-1.335	-1.341	-1.349	-1.355	-1.361	-1.365	-1.370	-1.375	-1.379	-1.382	-1.386	-1.390	-1.392	-1.392	-1.395	-1.394	-1.395	-1.394	-1.392	-1.391	-1.389	-1.384	-1.381	-1.376	-1.371	-1.365	-1.360	-1.354	-1.345	-1.338	-1.329	-1.320	-1.310	-1.300	-1.289	-1.279	-1.266	-1.254	-1.241	-1.229	-1.215	-1.201	-1.189	-1.172	-1.159	-1.145	-1.130	-1.115	-1.100	-1.084	-1.069	-1.054	-1.038	-1.022	-1.008	-0.994	-0.978	-0.964	-0.950	-0.936	-0.924	-0.910	-0.898	-0.885	-0.874	-0.862	-0.852	-0.842	-0.834	-0.825	-0.818	-0.810	-0.802	-0.798	-0.792	-0.788	-0.784	-0.780	-0.778	-0.775	-0.774	-0.774	-0.774	-0.774	-0.775	-0.778	-0.779	-0.781	-0.785	-0.788	-0.792	-0.796	-0.801	-0.806	-0.811	-0.815	-0.820	-0.826	-0.831	-0.836	-0.842	-0.848	-0.854	-0.859	-0.864	-0.869	-0.872	-0.878	-0.881	-0.885	-0.889	-0.891	-0.894	-0.896	-0.896	-0.899	-0.899	-0.898	-0.898	-0.896	-0.895	-0.892	-0.889	-0.888	-0.882	-0.878	-0.871	-0.866	-0.860	-0.852	-0.845	-0.836	-0.828	-0.819	-0.810	-0.799	-0.789	-0.776	-0.765	-0.752	-0.740	-0.726	-0.714	-0.700	-0.686	-0.672	-0.658	-0.642	-0.626	-0.612	-0.598	-0.582	-0.566	-0.550	-0.535	-0.519	-0.504	-0.488	-0.472	-0.456	-0.442	-0.426	-0.412	-0.399	-0.384	-0.370	-0.356	-0.344	-0.331	-0.319	-0.309	-0.298	-0.288	-0.279	-0.270	-0.261	-0.254	-0.248	-0.241	-0.236	-0.232	-0.229	-0.228	-0.225	-0.225	-0.226	-0.228	-0.230	-0.232	-0.236	-0.241	-0.248	-0.254	-0.261	-0.269	-0.279	-0.288	-0.300	-0.310	-0.322	-0.335	-0.349	-0.362	-0.376	-0.390	-0.405	-0.420	-0.435	-0.450	-0.466	-0.481	-0.496	-0.511	-0.526	-0.541	-0.555	-0.568	-0.581	-0.594	-0.606	-0.619	-0.629	-0.639	-0.648	-0.656	-0.662	-0.670	-0.675	-0.679	-0.682	-0.682	-0.684	-0.684	-0.682	-0.680	-0.676	-0.671	-0.666	-0.659	-0.651	-0.642	-0.632	-0.621	-0.610	-0.598	-0.584	-0.569	-0.554	-0.539	-0.522	-0.505	-0.488	-0.470	-0.451	-0.434	-0.415	-0.395	-0.376	-0.358	-0.339	-0.318	-0.300	-0.280	-0.262	-0.244	-0.225	-0.208	-0.190	-0.172	-0.156	-0.141	-0.125	-0.109	-0.095	-0.080	-0.066	-0.054	-0.041	-0.029	-0.018	-0.006	0.004	0.014	0.022	0.031	0.040	0.048	0.055	0.061	0.066	0.072	0.078	0.082	0.085	0.090	0.094	0.095	0.099	0.101	0.104	0.105	0.106	0.109	0.110	0.111	0.111	0.111	0.112	0.112	0.112	0.112	0.112	0.112	0.112	0.112	0.112	0.111	0.112	0.111	0.112	0.112	0.114	0.112	0.114	0.114	0.116	0.118	0.119	0.121	0.124	0.125	0.128	0.130	0.134	0.139	0.142	0.148	0.152	0.159	0.164	0.171	0.178	0.188	0.195	0.204	0.214	0.224	0.235	0.246	0.258	0.270	0.284	0.296	0.311	0.326	0.342	0.358	0.374	0.390	0.406	0.424	0.440	0.459	0.476	0.494	0.511	0.529	0.546	0.565	0.582	0.599	0.616	0.634	0.651	0.668	0.684	0.699	0.714	0.729	0.741	0.755	0.768	0.779	0.790	0.800	0.810	0.818	0.825	0.831	0.838	0.842	0.846	0.850	0.852	0.855	0.854	0.855	0.854	0.852	0.850	0.848	0.844	0.839	0.835	0.830	0.824	0.818	0.812	0.806	0.800	0.792	0.785	0.779	0.772	0.765	0.758	0.751	0.745	0.740	0.734	0.728	0.724	0.720	0.716	0.712	0.711	0.709	0.708	0.706	0.708	0.709	0.711	0.715	0.719	0.722	0.729	0.735	0.744	0.752	0.761	0.772	0.784	0.795	0.808	0.821	0.835	0.849	0.865	0.882	0.899	0.916	0.935	0.955	0.974	0.994	1.015	1.035	1.058	1.079	1.101	1.124	1.146	1.168	1.190	1.212	1.235	1.258	1.280	1.302	1.325	1.346	1.369	1.389	1.410	1.429	1.448	1.466	1.484	1.501	1.518	1.534	1.548	1.562	1.575	1.586	1.596	1.606	1.615	1.622	1.629	1.634	1.638	1.639	1.641	1.640	1.639	1.635	1.631	1.625	1.619	1.610	1.601	1.590	1.578	1.565	1.551	1.536	1.519	1.501	1.484	1.465	1.444	1.422	1.401	1.378	1.354	1.329	1.304	1.279	1.251	1.225	1.199	1.171	1.142	1.116	1.088	1.060	1.032	1.004	0.978	0.950	0.924	0.898	0.871	0.848	0.822	0.800	0.776	0.754	0.732	0.712	0.692	0.674	0.658	0.640	0.625	0.610	0.596	0.585	0.572	0.562	0.554	0.545	0.538	0.531	0.526	0.522	0.521	0.519	0.518	0.518	0.518	0.520	0.522	0.525	0.530	0.534	0.540	0.545	0.551	0.558	0.565	0.572	0.580	0.588	0.595	0.601	0.610	0.618	0.624	0.631	0.636	0.644	0.649	0.655	0.660	0.664	0.668	0.670	0.674	0.675	0.675	0.676	0.675	0.674	0.670	0.666	0.662	0.658	0.651	0.644	0.635	0.626	0.616	0.605	0.595	0.582	0.569	0.555	0.541	0.525	0.510	0.492	0.476	0.458	0.441	0.422	0.404	0.386	0.368	0.349	0.330	0.310	0.291	0.274	0.255	0.236	0.219	0.201	0.184	0.168	0.152	0.136	0.121	0.109	0.095	0.082	0.070	0.060	0.050	0.041	0.032	0.025	0.019	0.012	0.008	0.005	0.002	-0.001	-0.002	-0.002	-0.002	-0.002	-0.001	0.001	0.004	0.008	0.010	0.014	0.019	0.024	0.029	0.034	0.040	0.045	0.050	0.056	0.061	0.066	0.072	0.076	0.080	0.085	0.089	0.091	0.095	0.096	0.098	0.099	0.098	0.098	0.096	0.092	0.089	0.085	0.080	0.074	0.066	0.058	0.048	0.039	0.028	0.015	0.004	-0.010	-0.025	-0.040	-0.056	-0.072	-0.090	-0.109	-0.128	-0.148	-0.168	-0.188	-0.209	-0.230	-0.252	-0.275	-0.298	-0.321	-0.344	-0.366	-0.389	-0.412	-0.435	-0.458	-0.481	-0.502	-0.525	-0.546	-0.568	-0.588	-0.609	-0.628	-0.648	-0.664	-0.682	-0.700	-0.715	-0.730	-0.744	-0.759	-0.770	-0.782	-0.794	-0.802	-0.811	-0.820	-0.825	-0.832	-0.836	-0.840	-0.844	-0.845	-0.846	-0.846	-0.845	-0.844	-0.841	-0.836	-0.830	-0.825	-0.819	-0.811	-0.804	-0.794	-0.784	-0.774	-0.762	-0.750	-0.738	-0.722	-0.709	-0.694	-0.679	-0.662	-0.646	-0.629	-0.611	-0.594	-0.575	-0.556	-0.538	-0.519	-0.500	-0.480	-0.460	-0.440	-0.421	-0.400	-0.381	-0.361	-0.341	-0.322	-0.304	-0.284	-0.265	-0.246	-0.229	-0.211	-0.192	-0.176	-0.160	-0.145	-0.130	-0.115	-0.101	-0.089	-0.078	-0.066	-0.055	-0.045	-0.036	-0.029	-0.020	-0.015	-0.009	-0.005	-0.002	0.000	0.001	0.001	0.002	0.000	-0.001	-0.005	-0.010	-0.014	-0.020	-0.026	-0.034	-0.042	-0.051	-0.060	-0.071	-0.081	-0.092	-0.105	-0.118	-0.131	-0.144	-0.158	-0.171	-0.185	-0.200	-0.215	-0.230	-0.245	-0.260	-0.275	-0.291	-0.305	-0.320	-0.336	-0.350	-0.365	-0.379	-0.394	-0.409	-0.421	-0.435	-0.449	-0.461	-0.472	-0.485	-0.496	-0.507	-0.519	-0.529	-0.539	-0.549	-0.559	-0.569	-0.578	-0.586	-0.594	-0.601	-0.610	-0.618	-0.624	-0.631	-0.640	-0.646	-0.654	-0.660	-0.668	-0.674	-0.681	-0.690	-0.696	-0.702	-0.710	-0.718	-0.726	-0.734	-0.741	-0.750	-0.758	-0.766	-0.776	-0.785	-0.795	-0.806	-0.816	-0.828	-0.839	-0.850	-0.861	-0.874	-0.888	-0.899	-0.912	-0.926	-0.941	-0.955	-0.969	-0.984	-0.999	-1.014	-1.029	-1.044	-1.060	-1.076	-1.091	-1.106	-1.122	-1.138	-1.154	-1.170	-1.184	-1.199	-1.212	-1.228	-1.241	-1.255	-1.268	-1.279	-1.291	-1.302	-1.312	-1.322	-1.331	-1.340	-1.346	-1.352	-1.358	-1.362	-1.366	-1.369	-1.370	-1.370	-1.370	-1.369	-1.365	-1.361	-1.355	-1.349	-1.341	-1.332	-1.322	-1.310	-1.298	-1.285	-1.269	-1.254	-1.238	-1.219	-1.199	-1.179	-1.158	-1.135	-1.111	-1.088	-1.062	-1.038	-1.010	-0.984	-0.955	-0.928	-0.899	-0.870	-0.840	-0.811	-0.780	-0.751	-0.720	-0.690	-0.661	-0.631	-0.601	-0.571	-0.544	-0.515	-0.488	-0.460	-0.434	-0.408	-0.382	-0.358	-0.335	-0.311	-0.291	-0.270	-0.251	-0.235	-0.218	-0.202	-0.189	-0.176	-0.165	-0.155	-0.148	-0.141	-0.136	-0.132	-0.130	-0.130	-0.131	-0.134	-0.138	-0.144	-0.150	-0.159	-0.169	-0.180	-0.192	-0.208	-0.222	-0.240	-0.256	-0.276	-0.296	-0.318	-0.340	-0.362	-0.386	-0.410	-0.436	-0.462	-0.489	-0.516	-0.544	-0.570	-0.599	-0.628	-0.655	-0.684	-0.712	-0.740	-0.768	-0.795	-0.822	-0.849	-0.874	-0.901	-0.926	-0.949	-0.972	-0.995	-1.019	-1.039	-1.060	-1.079	-1.098	-1.115	-1.131	-1.148	-1.161	-1.174	-1.186	-1.199	-1.208	-1.216	-1.225	-1.231	-1.238	-1.242	-1.246	-1.250	-1.252	-1.254	-1.254	-1.255	-1.254	-1.252	-1.250	-1.248	-1.244	-1.241	-1.238	-1.232	-1.229	-1.222	-1.219	-1.212	-1.208	-1.202	-1.198	-1.191	-1.185	-1.179	-1.174	-1.168	-1.162	-1.158	-1.152	-1.148	-1.142	-1.139	-1.135	-1.131	-1.128	-1.124	-1.121	-1.118	-1.115	-1.112	-1.110	-1.109	-1.108	-1.105	-1.104	-1.104	-1.102	-1.102	-1.101	-1.101	-1.101	-1.101	-1.101	-1.101	-1.101	-1.101	-1.101	-1.101	-1.101	-1.102	-1.102	-1.102	-1.102	-1.102	-1.104	-1.104	-1.104	-1.104	-1.104	-1.104	-1.104	-1.104	-1.104	-1.104	-1.104	-1.104	-1.104	-1.102	-1.101	-1.100	-1.099	-1.098	-1.098	-1.095	-1.092	-1.091	-1.089	-1.086	-1.084	-1.081	-1.078	-1.075	-1.070	-1.066	-1.062	-1.056	-1.052	-1.048	-1.041	-1.035	-1.029	-1.021	-1.014	-1.006	-0.998	-0.990	-0.980	-0.971	-0.961	-0.951	-0.939	-0.929	-0.916	-0.904	-0.891	-0.879	-0.866	-0.854	-0.839	-0.825	-0.811	-0.796	-0.782	-0.768	-0.754	-0.739	-0.724	-0.709	-0.694	-0.680	-0.665	-0.651	-0.636	-0.622	-0.609	-0.596	-0.582	-0.570	-0.559	-0.546	-0.536	-0.526	-0.515	-0.506	-0.499	-0.490	-0.482	-0.478	-0.471	-0.468	-0.462	-0.459	-0.456	-0.455	-0.454	-0.454	-0.454	-0.455	-0.458	-0.460	-0.462	-0.468	-0.471	-0.478	-0.484	-0.490	-0.499	-0.506	-0.516	-0.525	-0.535	-0.546	-0.558	-0.569	-0.581	-0.594	-0.606	-0.620	-0.634	-0.649	-0.664	-0.679	-0.695	-0.710	-0.726	-0.742	-0.761	-0.778	-0.795	-0.812	-0.830	-0.848	-0.868	-0.885	-0.904	-0.924	-0.942	-0.962	-0.981	-1.001	-1.020	-1.041	-1.060	-1.080	-1.100	-1.120	-1.140	-1.160	-1.180	-1.199	-1.219	-1.239	-1.259	-1.278	-1.296	-1.315	-1.335	-1.352	-1.372	-1.389	-1.408	-1.425	-1.442	-1.459	-1.475	-1.491	-1.508	-1.522	-1.538	-1.551	-1.566	-1.580	-1.594	-1.606	-1.620	-1.632	-1.644	-1.655	-1.669	-1.679	-1.691	-1.701	-1.714	-1.724	-1.734	-1.745	-1.755	-1.766	-1.776	-1.786	-1.798	-1.808	-1.818	-1.828	-1.838	-1.848	-1.858	-1.868	-1.879	-1.889	-1.899	-1.910	-1.919	-1.930	-1.940	-1.950	-1.961	-1.971	-1.981	-1.991	-2.000	-2.009	-2.019	-2.027	-2.035	-2.044	-2.051	-2.058	-2.064	-2.069	-2.075	-2.079	-2.082	-2.086	-2.089	-2.089	-2.089	-2.089	-2.088	-2.085	-2.082	-2.078	-2.072	-2.066	-2.060	-2.050	-2.042	-2.030	-2.019	-2.006	-1.992	-1.978	-1.961	-1.944	-1.925	-1.906	-1.885	-1.862	-1.841	-1.818	-1.794	-1.768	-1.741	-1.714	-1.688	-1.658	-1.629	-1.599	-1.568	-1.536	-1.505	-1.472	-1.440	-1.406	-1.372	-1.338	-1.302	-1.269	-1.232	-1.196	-1.160	-1.125	-1.089	-1.052	-1.014	-0.978	-0.940	-0.902	-0.866	-0.830	-0.794	-0.756	-0.720	-0.684	-0.649	-0.612	-0.576	-0.542	-0.507	-0.474	-0.440	-0.406	-0.374	-0.341	-0.310	-0.279	-0.250	-0.220	-0.191	-0.162	-0.136	-0.110	-0.085	-0.061	-0.036	-0.014	0.008	0.028	0.048	0.065	0.082	0.099	0.114	0.128	0.140	0.151	0.162	0.172	0.180	0.189	0.195	0.200	0.205	0.209	0.212	0.215	0.215	0.216	0.216	0.215	0.215	0.212	0.210	0.208	0.204	0.200	0.198	0.192	0.189	0.184	0.179	0.174	0.169	0.165	0.160	0.155	0.150	0.145	0.141	0.136	0.131	0.128	0.125	0.121	0.118	0.115	0.110	0.108	0.104	0.101	0.099	0.095	0.092	0.089	0.085	0.081	0.078	0.074	0.069	0.064	0.059	0.054	0.049	0.042	0.035	0.028	0.020	0.011	0.002	-0.008	-0.018	-0.029	-0.041	-0.054	-0.068	-0.081	-0.096	-0.114	-0.129	-0.149	-0.166	-0.186	-0.206	-0.228	-0.251	-0.272	-0.298	-0.321	-0.346	-0.374	-0.400	-0.428	-0.456	-0.485	-0.515	-0.546	-0.576	-0.608	-0.640	-0.672	-0.705	-0.739	-0.771	-0.806	-0.840	-0.875	-0.909	-0.945	-0.980	-1.015	-1.050	-1.084	-1.119	-1.154	-1.189	-1.221	-1.255	-1.289	-1.322	-1.355	-1.386	-1.419	-1.449	-1.479	-1.509	-1.536	-1.564	-1.591	-1.618	-1.644	-1.668	-1.689	-1.712	-1.732	-1.751	-1.771	-1.788	-1.804	-1.819	-1.832	-1.844	-1.855	-1.864	-1.871	-1.879	-1.884	-1.886	-1.889	-1.889	-1.889	-1.888	-1.884	-1.880	-1.874	-1.866	-1.858	-1.848	-1.838	-1.825	-1.811	-1.798	-1.782	-1.768	-1.751	-1.734	-1.716	-1.698	-1.679	-1.660	-1.641	-1.621	-1.601	-1.581	-1.562	-1.542	-1.524	-1.505	-1.486	-1.469	-1.451	-1.436	-1.420	-1.405	-1.392	-1.379	-1.369	-1.359	-1.350	-1.342	-1.336	-1.331	-1.329	-1.328	-1.328	-1.329	-1.331	-1.335	-1.341	-1.349	-1.359	-1.369	-1.380	-1.394	-1.409	-1.426	-1.444	-1.462	-1.482	-1.504	-1.528	-1.551	-1.575	-1.601	-1.628	-1.654	-1.681	-1.709	-1.736	-1.765	-1.794	-1.822	-1.850	-1.879	-1.908	-1.936	-1.965	-1.992	-2.020	-2.046	-2.071	-2.096	-2.121	-2.145	-2.169	-2.190	-2.210	-2.230	-2.249	-2.266	-2.282	-2.298	-2.311	-2.325	-2.338	-2.348	-2.358	-2.365	-2.372	-2.379	-2.382	-2.386	-2.389	-2.391	-2.391	-2.391	-2.390	-2.389	-2.386	-2.382	-2.380	-2.376	-2.371	-2.366	-2.360	-2.355	-2.349	-2.342	-2.336	-2.330	-2.324	-2.318	-2.310	-2.305	-2.300	-2.295	-2.290	-2.286	-2.282	-2.279	-2.276	-2.275	-2.272	-2.272	-2.272	-2.274	-2.276	-2.279	-2.281	-2.286	-2.291	-2.298	-2.304	-2.310	-2.319	-2.328	-2.338	-2.348	-2.359	-2.370	-2.384	-2.395	-2.409	-2.422	-2.438	-2.452	-2.468	-2.484	-2.499	-2.515	-2.532	-2.549	-2.564	-2.581	-2.598	-2.614	-2.630	-2.646	-2.661	-2.676	-2.692	-2.706	-2.720	-2.734	-2.745	-2.758	-2.769	-2.779	-2.788	-2.796	-2.802	-2.810	-2.814	-2.818	-2.820	-2.821	-2.822	-2.821	-2.819	-2.816	-2.811	-2.805	-2.796	-2.789	-2.778	-2.764	-2.751	-2.736	-2.720	-2.701	-2.682	-2.661	-2.640	-2.615	-2.590	-2.564	-2.536	-2.508	-2.478	-2.446	-2.414	-2.380	-2.346	-2.311	-2.275	-2.238	-2.200	-2.161	-2.121	-2.082	-2.041	-2.000	-1.958	-1.916	-1.874	-1.832	-1.789	-1.748	-1.704	-1.661	-1.620	-1.576	-1.535	-1.492	-1.451	-1.411	-1.370	-1.330	-1.290	-1.251	-1.214	-1.178	-1.140	-1.105	-1.069	-1.036	-1.002	-0.971	-0.940	-0.910	-0.881	-0.851	-0.826	-0.799	-0.774	-0.749	-0.725	-0.702	-0.681	-0.661	-0.641	-0.622	-0.605	-0.590	-0.574	-0.559	-0.545	-0.532	-0.520	-0.507	-0.498	-0.488	-0.478	-0.470	-0.461	-0.454	-0.446	-0.440	-0.434	-0.429	-0.424	-0.418	-0.412	-0.409	-0.405	-0.400	-0.396	-0.392	-0.390	-0.385	-0.381	-0.378	-0.375	-0.372	-0.368	-0.364	-0.361	-0.358	-0.354	-0.349	-0.345	-0.341	-0.336	-0.331	-0.326	-0.321	-0.316	-0.311	-0.305	-0.299	-0.292	-0.286	-0.280	-0.272	-0.265	-0.259	-0.251	-0.244	-0.236	-0.229	-0.221	-0.212	-0.206	-0.198	-0.190	-0.184	-0.175	-0.168	-0.161	-0.154	-0.146	-0.139	-0.132	-0.126	-0.121	-0.114	-0.109	-0.104	-0.099	-0.095	-0.091	-0.088	-0.085	-0.082	-0.081	-0.079	-0.079	-0.079	-0.080	-0.081	-0.084	-0.085	-0.089	-0.094	-0.098	-0.102	-0.109	-0.115	-0.122	-0.130	-0.139	-0.148	-0.158	-0.168	-0.178	-0.189	-0.201	-0.212	-0.225	-0.238	-0.251	-0.265	-0.278	-0.291	-0.306	-0.320	-0.334	-0.349	-0.362	-0.376	-0.391	-0.405	-0.419	-0.432	-0.445	-0.458	-0.470	-0.482	-0.495	-0.505	-0.516	-0.526	-0.538	-0.546	-0.555	-0.564	-0.571	-0.579	-0.585	-0.591	-0.599	-0.602	-0.608	-0.611	-0.616	-0.619	-0.621	-0.624	-0.626	-0.628	-0.629	-0.629	-0.629	-0.628	-0.628	-0.626	-0.624	-0.624	-0.621	-0.619	-0.616	-0.614	-0.611	-0.606	-0.604	-0.600	-0.596	-0.592	-0.588	-0.585	-0.579	-0.575	-0.571	-0.566	-0.560	-0.555	-0.550	-0.546	-0.540	-0.534	-0.528	-0.521	-0.514	-0.507	-0.501	-0.494	-0.486	-0.479	-0.471	-0.464	-0.456	-0.448	-0.438	-0.430	-0.421	-0.412	-0.402	-0.392	-0.384	-0.374	-0.365	-0.355	-0.344	-0.334	-0.324	-0.312	-0.302	-0.292	-0.282	-0.271	-0.262	-0.251	-0.241	-0.231	-0.221	-0.212	-0.202	-0.194	-0.185	-0.175	-0.168	-0.160	-0.150	-0.144	-0.135	-0.129	-0.120	-0.114	-0.108	-0.100	-0.094	-0.088	-0.081	-0.076	-0.069	-0.064	-0.058	-0.051	-0.046	-0.040	-0.034	-0.028	-0.021	-0.016	-0.010	-0.002	0.004	0.010	0.019	0.026	0.034	0.042	0.052	0.061	0.071	0.082	0.092	0.105	0.116	0.129	0.142	0.154	0.169	0.182	0.198	0.212	0.228	0.244	0.260	0.278	0.294	0.311	0.330	0.348	0.366	0.385	0.404	0.421	0.440	0.459	0.478	0.495	0.514	0.532	0.551	0.569	0.586	0.602	0.620	0.635	0.652	0.666	0.681	0.695	0.708	0.719	0.730	0.740	0.749	0.758	0.765	0.771	0.776	0.781	0.784	0.786	0.786	0.786	0.784	0.781	0.778	0.772	0.765	0.759	0.749	0.740	0.729	0.716	0.702	0.688	0.671	0.655	0.636	0.618	0.599	0.579	0.558	0.534	0.511	0.488	0.462	0.438	0.412	0.386	0.360	0.334	0.308	0.280	0.254	0.226	0.200	0.172	0.146	0.120	0.094	0.069	0.044	0.019	-0.004	-0.029	-0.051	-0.072	-0.094	-0.114	-0.132	-0.151	-0.169	-0.185	-0.200	-0.215	-0.228	-0.239	-0.250	-0.259	-0.268	-0.275	-0.281	-0.286	-0.290	-0.292	-0.295	-0.296	-0.295	-0.294	-0.291	-0.289	-0.286	-0.281	-0.276	-0.270	-0.264	-0.258	-0.250	-0.242	-0.234	-0.226	-0.218	-0.209	-0.200	-0.190	-0.182	-0.174	-0.165	-0.158	-0.150	-0.142	-0.136	-0.130	-0.125	-0.120	-0.116	-0.114	-0.111	-0.110	-0.110	-0.110	-0.112	-0.115	-0.119	-0.125	-0.131	-0.140	-0.148	-0.159	-0.170	-0.182	-0.198	-0.212	-0.229	-0.248	-0.266	-0.288	-0.309	-0.332	-0.356	-0.381	-0.408	-0.435	-0.464	-0.492	-0.522	-0.555	-0.586	-0.619	-0.652	-0.688	-0.722	-0.756	-0.792	-0.829	-0.865	-0.901	-0.938	-0.975	-1.011	-1.048	-1.085	-1.120	-1.158	-1.192	-1.229	-1.262	-1.298	-1.332	-1.366	-1.398	-1.430	-1.461	-1.491	-1.520	-1.549	-1.578	-1.604	-1.629	-1.654	-1.676	-1.698	-1.719	-1.739	-1.758	-1.775	-1.792	-1.808	-1.822	-1.835	-1.849	-1.860	-1.870	-1.880	-1.888	-1.895	-1.902	-1.908	-1.912	-1.918	-1.920	-1.922	-1.925	-1.926	-1.928	-1.928	-1.928	-1.928	-1.926	-1.926	-1.925	-1.924	-1.922	-1.921	-1.920	-1.918	-1.918	-1.918	-1.916	-1.916	-1.916	-1.916	-1.916	-1.916	-1.918	-1.920	-1.922	-1.926	-1.930	-1.934	-1.939	-1.944	-1.949	-1.955	-1.961	-1.970	-1.979	-1.986	-1.996	-2.006	-2.015	-2.026	-2.038	-2.050	-2.062	-2.076	-2.089	-2.101	-2.118	-2.131	-2.145	-2.160	-2.175	-2.190	-2.205	-2.221	-2.238	-2.251	-2.269	-2.284	-2.299	-2.314	-2.329	-2.344	-2.358	-2.371	-2.385	-2.398	-2.411	-2.424	-2.434	-2.445	-2.455	-2.465	-2.472	-2.480	-2.488	-2.494	-2.499	-2.504	-2.508	-2.509	-2.510	-2.511	-2.509	-2.505	-2.504	-2.499	-2.492	-2.486	-2.476	-2.468	-2.456	-2.444	-2.431	-2.418	-2.401	-2.386	-2.369	-2.350	-2.330	-2.309	-2.288	-2.265	-2.241	-2.218	-2.191	-2.166	-2.140	-2.115	-2.088	-2.060	-2.033	-2.004	-1.976	-1.948	-1.919	-1.892	-1.864	-1.838	-1.811	-1.785	-1.760	-1.735	-1.710	-1.685	-1.662	-1.640	-1.620	-1.599	-1.579	-1.561	-1.545	-1.529	-1.515	-1.501	-1.490	-1.479	-1.469	-1.461	-1.455	-1.450	-1.445	-1.444	-1.442	-1.442	-1.444	-1.448	-1.451	-1.456	-1.462	-1.471	-1.480	-1.490	-1.500	-1.512	-1.525	-1.540	-1.554	-1.569	-1.586	-1.602	-1.620	-1.638	-1.656	-1.674	-1.692	-1.712	-1.732	-1.752	-1.771	-1.792	-1.811	-1.832	-1.852	-1.872	-1.892	-1.912	-1.932	-1.952	-1.972	-1.991	-2.011	-2.030	-2.049	-2.066	-2.084	-2.102	-2.119	-2.136	-2.152	-2.169	-2.186	-2.202	-2.218	-2.234	-2.249	-2.264	-2.278	-2.292	-2.308	-2.321	-2.336	-2.351	-2.364	-2.379	-2.392	-2.408	-2.421	-2.435	-2.450	-2.464	-2.479	-2.495	-2.509	-2.525	-2.540	-2.555	-2.571	-2.588	-2.604	-2.621	-2.639	-2.656	-2.674	-2.692	-2.711	-2.731	-2.750	-2.770	-2.790	-2.812	-2.832	-2.854	-2.876	-2.899	-2.921	-2.944	-2.969	-2.991	-3.016	-3.040	-3.064	-3.090	-3.115	-3.141	-3.165	-3.191	-3.218	-3.244	-3.270	-3.295	-3.321	-3.348	-3.372	-3.398	-3.424	-3.449	-3.472	-3.496	-3.520	-3.544	-3.568	-3.590	-3.612	-3.635	-3.656	-3.675	-3.696	-3.715	-3.732	-3.750	-3.768	-3.782	-3.798	-3.811	-3.825	-3.838	-3.849	-3.860	-3.869	-3.878	-3.885	-3.891	-3.898	-3.902	-3.906	-3.909	-3.911	-3.912	-3.912	-3.912	-3.911	-3.909	-3.906	-3.901	-3.896	-3.891	-3.886	-3.879	-3.872	-3.864	-3.855	-3.846	-3.836	-3.828	-3.816	-3.805	-3.794	-3.781	-3.770	-3.758	-3.745	-3.731	-3.719	-3.705	-3.691	-3.678	-3.664	-3.649	-3.635	-3.620	-3.605	-3.590	-3.575	-3.561	-3.546	-3.531	-3.519	-3.504	-3.491	-3.476	-3.462	-3.449	-3.436	-3.422	-3.411	-3.399	-3.388	-3.375	-3.365	-3.355	-3.345	-3.336	-3.328	-3.320	-3.314	-3.306	-3.300	-3.295	-3.291	-3.286	-3.284	-3.282	-3.281	-3.280	-3.281	-3.282	-3.286	-3.289	-3.292	-3.296	-3.302	-3.309	-3.318	-3.324	-3.334	-3.342	-3.352	-3.364	-3.375	-3.388	-3.400	-3.414	-3.428	-3.440	-3.455	-3.470	-3.485	-3.501	-3.516	-3.532	-3.548	-3.564	-3.580	-3.595	-3.611	-3.628	-3.642	-3.658	-3.671	-3.686	-3.700	-3.714	-3.725	-3.739	-3.749	-3.760	-3.770	-3.780	-3.789	-3.796	-3.804	-3.810	-3.815	-3.820	-3.822	-3.826	-3.828	-3.829	-3.829	-3.829	-3.828	-3.825	-3.822	-3.818	-3.814	-3.810	-3.804	-3.796	-3.790	-3.784	-3.776	-3.768	-3.758	-3.749	-3.740	-3.730	-3.721	-3.710	-3.700	-3.690	-3.680	-3.670	-3.661	-3.651	-3.642	-3.634	-3.626	-3.618	-3.611	-3.604	-3.599	-3.594	-3.589	-3.585	-3.581	-3.579	-3.579	-3.578	-3.579	-3.580	-3.581	-3.585	-3.589	-3.594	-3.600	-3.608	-3.615	-3.624	-3.632	-3.644	-3.655	-3.669	-3.681	-3.695	-3.711	-3.726	-3.742	-3.760	-3.778	-3.795	-3.814	-3.834	-3.854	-3.872	-3.894	-3.915	-3.936	-3.956	-3.978	-3.999	-4.020	-4.040	-4.061	-4.081	-4.101	-4.121	-4.140	-4.160	-4.179	-4.196	-4.214	-4.229	-4.245	-4.261	-4.275	-4.289	-4.301	-4.314	-4.324	-4.334	-4.342	-4.349	-4.356	-4.361	-4.368	-4.370	-4.372	-4.374	-4.375	-4.374	-4.372	-4.370	-4.365	-4.361	-4.356	-4.349	-4.341	-4.332	-4.324	-4.315	-4.304	-4.292	-4.281	-4.269	-4.256	-4.242	-4.229	-4.215	-4.200	-4.185	-4.170	-4.156	-4.141	-4.126	-4.111	-4.096	-4.081	-4.068	-4.052	-4.039	-4.025	-4.012	-3.999	-3.988	-3.976	-3.964	-3.954	-3.944	-3.935	-3.928	-3.919	-3.911	-3.905	-3.900	-3.895	-3.891	-3.888	-3.885	-3.882	-3.882	-3.882	-3.881	-3.882	-3.885	-3.888	-3.889	-3.894	-3.898	-3.901	-3.908	-3.912	-3.919	-3.928	-3.934	-3.941	-3.948	-3.956	-3.964	-3.974	-3.981	-3.990	-3.998	-4.006	-4.015	-4.022	-4.031	-4.039	-4.046	-4.054	-4.061	-4.069	-4.075	-4.082	-4.088	-4.094	-4.099	-4.105	-4.109	-4.114	-4.118	-4.121	-4.124	-4.128	-4.129	-4.130	-4.131	-4.132	-4.132	-4.134	-4.134	-4.132	-4.132	-4.131	-4.129	-4.128	-4.125	-4.124	-4.121	-4.118	-4.115	-4.111	-4.109	-4.105	-4.101	-4.098	-4.094	-4.091	-4.088	-4.085	-4.081	-4.077	-4.075	-4.071	-4.068	-4.065	-4.064	-4.060	-4.058	-4.058	-4.055	-4.052	-4.052	-4.051	-4.051	-4.050	-4.050	-4.051	-4.051	-4.052	-4.054	-4.055	-4.059	-4.060	-4.064	-4.068	-4.071	-4.075	-4.079	-4.084	-4.089	-4.094	-4.100	-4.106	-4.112	-4.119	-4.125	-4.131	-4.139	-4.145	-4.152	-4.160	-4.168	-4.175	-4.181	-4.189	-4.196	-4.202	-4.210	-4.216	-4.221	-4.228	-4.232	-4.238	-4.241	-4.245	-4.248	-4.250	-4.251	-4.251	-4.251	-4.250	-4.249	-4.245	-4.241	-4.235	-4.230	-4.221	-4.214	-4.204	-4.191	-4.179	-4.165	-4.149	-4.131	-4.114	-4.094	-4.074	-4.050	-4.026	-4.001	-3.975	-3.948	-3.919	-3.889	-3.856	-3.825	-3.790	-3.756	-3.721	-3.685	-3.648	-3.610	-3.571	-3.531	-3.492	-3.451	-3.410	-3.369	-3.328	-3.286	-3.244	-3.204	-3.161	-3.121	-3.079	-3.039	-2.996	-2.956	-2.918	-2.878	-2.839	-2.801	-2.764	-2.728	-2.691	-2.656	-2.624	-2.591	-2.559	-2.529	-2.499	-2.471	-2.444	-2.419	-2.394	-2.370	-2.349	-2.326	-2.306	-2.289	-2.270	-2.254	-2.239	-2.225	-2.211	-2.200	-2.189	-2.180	-2.170	-2.162	-2.156	-2.149	-2.144	-2.139	-2.135	-2.131	-2.128	-2.125	-2.124	-2.122	-2.121	-2.121	-2.121	-2.121	-2.121	-2.121	-2.122	-2.122	-2.124	-2.124	-2.125	-2.125	-2.126	-2.126	-2.128	-2.128	-2.128	-2.128	-2.128	-2.128	-2.126	-2.126	-2.125	-2.124	-2.124	-2.120	-2.119	-2.116	-2.115	-2.110	-2.108	-2.104	-2.100	-2.095	-2.091	-2.085	-2.080	-2.075	-2.069	-2.062	-2.058	-2.051	-2.045	-2.036	-2.030	-2.022	-2.015	-2.007	-1.998	-1.990	-1.981	-1.972	-1.962	-1.954	-1.944	-1.935	-1.925	-1.916	-1.906	-1.896	-1.885	-1.874	-1.865	-1.854	-1.844	-1.832	-1.822	-1.811	-1.801	-1.791	-1.780	-1.770	-1.759	-1.750	-1.740	-1.729	-1.719	-1.709	-1.699	-1.689	-1.680	-1.671	-1.662	-1.654	-1.646	-1.639	-1.631	-1.624	-1.618	-1.610	-1.605	-1.600	-1.595	-1.590	-1.585	-1.582	-1.579	-1.575	-1.574	-1.571	-1.569	-1.569	-1.569	-1.568	-1.569	-1.569	-1.571	-1.574	-1.575	-1.578	-1.581	-1.584	-1.588	-1.590	-1.595	-1.598	-1.602	-1.608	-1.611	-1.618	-1.621	-1.626	-1.631	-1.636	-1.641	-1.646	-1.651	-1.655	-1.660	-1.665	-1.669	-1.672	-1.676	-1.679	-1.682	-1.685	-1.688	-1.689	-1.691	-1.692	-1.694	-1.694	-1.692	-1.692	-1.692	-1.691	-1.689	-1.688	-1.685	-1.681	-1.680	-1.675	-1.671	-1.668	-1.662	-1.658	-1.652	-1.646	-1.640	-1.635	-1.630	-1.624	-1.616	-1.611	-1.605	-1.598	-1.592	-1.586	-1.581	-1.575	-1.570	-1.566	-1.562	-1.559	-1.555	-1.551	-1.549	-1.548	-1.545	-1.544	-1.544	-1.544	-1.544	-1.545	-1.546	-1.550	-1.552	-1.556	-1.561	-1.565	-1.571	-1.576	-1.585	-1.592	-1.599	-1.608	-1.618	-1.628	-1.638	-1.648	-1.659	-1.670	-1.680	-1.692	-1.704	-1.716	-1.729	-1.740	-1.752	-1.765	-1.776	-1.789	-1.800	-1.811	-1.822	-1.832	-1.844	-1.852	-1.862	-1.872	-1.880	-1.888	-1.894	-1.900	-1.905	-1.910	-1.914	-1.916	-1.918	-1.919	-1.918	-1.916	-1.915	-1.912	-1.908	-1.902	-1.896	-1.890	-1.882	-1.872	-1.861	-1.850	-1.839	-1.825	-1.812	-1.798	-1.781	-1.765	-1.748	-1.730	-1.712	-1.692	-1.674	-1.652	-1.632	-1.611	-1.590	-1.568	-1.546	-1.524	-1.501	-1.479	-1.456	-1.434	-1.412	-1.390	-1.368	-1.345	-1.325	-1.304	-1.284	-1.264	-1.244	-1.225	-1.206	-1.190	-1.172	-1.158	-1.142	-1.130	-1.116	-1.104	-1.092	-1.084	-1.074	-1.066	-1.059	-1.054	-1.049	-1.044	-1.041	-1.040	-1.040	-1.040	-1.041	-1.044	-1.048	-1.052	-1.056	-1.064	-1.070	-1.078	-1.088	-1.098	-1.106	-1.118	-1.129	-1.140	-1.154	-1.166	-1.179	-1.192	-1.206	-1.220	-1.234	-1.246	-1.261	-1.275	-1.288	-1.302	-1.315	-1.328	-1.341	-1.352	-1.365	-1.376	-1.388	-1.399	-1.408	-1.419	-1.428	-1.436	-1.444	-1.451	-1.459	-1.464	-1.469	-1.474	-1.478	-1.481	-1.485	-1.489	-1.490	-1.492	-1.494	-1.494	-1.494	-1.495	-1.495	-1.494	-1.492	-1.492	-1.490	-1.489	-1.486	-1.485	-1.482	-1.480	-1.478	-1.475	-1.472	-1.471	-1.469	-1.466	-1.465	-1.464	-1.461	-1.460	-1.460	-1.459	-1.459	-1.458	-1.459	-1.459	-1.459	-1.461	-1.461	-1.464	-1.466	-1.468	-1.470	-1.474	-1.476	-1.480	-1.482	-1.488	-1.491	-1.495	-1.500	-1.504	-1.509	-1.515	-1.519	-1.525	-1.530	-1.536	-1.542	-1.548	-1.554	-1.560	-1.566	-1.572	-1.579	-1.586	-1.592	-1.599	-1.605	-1.612	-1.619	-1.625	-1.631	-1.636	-1.642	-1.648	-1.654	-1.659	-1.664	-1.670	-1.674	-1.679	-1.682	-1.686	-1.688	-1.691	-1.694	-1.695	-1.696	-1.696	-1.698	-1.698	-1.696	-1.695	-1.692	-1.690	-1.688	-1.684	-1.679	-1.672	-1.666	-1.660	-1.651	-1.644	-1.635	-1.625	-1.614	-1.601	-1.590	-1.576	-1.560	-1.546	-1.529	-1.512	-1.495	-1.475	-1.458	-1.436	-1.416	-1.395	-1.372	-1.351	-1.328	-1.304	-1.280	-1.255	-1.231	-1.206	-1.180	-1.154	-1.128	-1.101	-1.075	-1.049	-1.022	-0.996	-0.970	-0.945	-0.919	-0.894	-0.868	-0.844	-0.820	-0.798	-0.775	-0.754	-0.732	-0.712	-0.692	-0.675	-0.658	-0.640	-0.625	-0.611	-0.598	-0.585	-0.575	-0.565	-0.558	-0.550	-0.545	-0.540	-0.538	-0.538	-0.536	-0.539	-0.540	-0.545	-0.550	-0.556	-0.565	-0.575	-0.585	-0.595	-0.609	-0.622	-0.638	-0.652	-0.670	-0.688	-0.705	-0.724	-0.742	-0.764	-0.784	-0.805	-0.826	-0.848	-0.870	-0.892	-0.915	-0.935	-0.958	-0.980	-1.000	-1.021	-1.041	-1.062	-1.082	-1.100	-1.119	-1.136	-1.152	-1.168	-1.181	-1.194	-1.206	-1.218	-1.228	-1.236	-1.244	-1.251	-1.255	-1.260	-1.261	-1.262	-1.264	-1.262	-1.261	-1.258	-1.255	-1.249	-1.242	-1.236	-1.228	-1.220	-1.210	-1.200	-1.189	-1.178	-1.164	-1.152	-1.139	-1.125	-1.111	-1.098	-1.082	-1.069	-1.055	-1.041	-1.028	-1.012	-1.000	-0.985	-0.972	-0.960	-0.948	-0.935	-0.925	-0.914	-0.904	-0.895	-0.886	-0.880	-0.872	-0.868	-0.862	-0.858	-0.855	-0.852	-0.851	-0.850	-0.851	-0.851	-0.854	-0.856	-0.860	-0.864	-0.869	-0.876	-0.882	-0.890	-0.898	-0.906	-0.916	-0.928	-0.939	-0.950	-0.962	-0.975	-0.989	-1.004	-1.019	-1.032	-1.049	-1.065	-1.082	-1.099	-1.116	-1.132	-1.151	-1.170	-1.189	-1.209	-1.228	-1.246	-1.266	-1.285	-1.306	-1.326	-1.348	-1.368	-1.388	-1.408	-1.428	-1.449	-1.469	-1.489	-1.510	-1.530	-1.550	-1.570	-1.590	-1.609	-1.629	-1.648	-1.666	-1.685	-1.704	-1.720	-1.738	-1.755	-1.771	-1.789	-1.804	-1.819	-1.834	-1.848	-1.861	-1.875	-1.888	-1.900	-1.911	-1.921	-1.931	-1.941	-1.951	-1.959	-1.968	-1.975	-1.981	-1.989	-1.994	-2.000	-2.004	-2.007	-2.010	-2.014	-2.016	-2.019	-2.020	-2.022	-2.022	-2.022	-2.022	-2.022	-2.022	-2.022	-2.021	-2.020	-2.019	-2.016	-2.014	-2.013	-2.011	-2.009	-2.006	-2.004	-2.002	-2.000	-1.998	-1.995	-1.994	-1.991	-1.990	-1.989	-1.988	-1.986	-1.985	-1.982	-1.982	-1.981	-1.981	-1.981	-1.980	-1.980	-1.980	-1.981	-1.982	-1.982	-1.984	-1.985	-1.985	-1.988	-1.989	-1.991	-1.994	-1.995	-1.998	-2.001	-2.004	-2.006	-2.007	-2.011	-2.015	-2.018	-2.020	-2.024	-2.026	-2.029	-2.031	-2.035	-2.038	-2.040	-2.042	-2.045	-2.047	-2.050	-2.051	-2.054	-2.055	-2.056	-2.056	-2.056	-2.056	-2.056	-2.056	-2.056	-2.054	-2.054	-2.051	-2.050	-2.047	-2.045	-2.044	-2.041	-2.038	-2.035	-2.031	-2.029	-2.025	-2.021	-2.018	-2.015	-2.011	-2.007	-2.005	-2.001	-1.999	-1.995	-1.992	-1.990	-1.988	-1.986	-1.985	-1.982	-1.982	-1.984	-1.982	-1.984	-1.985	-1.986	-1.990	-1.992	-1.998	-2.000	-2.005	-2.013	-2.018	-2.025	-2.033	-2.040	-2.049	-2.058	-2.068	-2.078	-2.089	-2.101	-2.112	-2.125	-2.138	-2.150	-2.165	-2.179	-2.191	-2.206	-2.220	-2.235	-2.249	-2.264	-2.278	-2.292	-2.306	-2.319	-2.332	-2.345	-2.359	-2.371	-2.382	-2.394	-2.404	-2.415	-2.425	-2.432	-2.441	-2.449	-2.455	-2.462	-2.466	-2.471	-2.475	-2.478	-2.480	-2.480	-2.481	-2.481	-2.481	-2.479	-2.476	-2.474	-2.470	-2.466	-2.461	-2.456	-2.451	-2.445	-2.438	-2.430	-2.424	-2.416	-2.409	-2.401	-2.394	-2.385	-2.378	-2.369	-2.361	-2.352	-2.345	-2.338	-2.329	-2.322	-2.315	-2.309	-2.302	-2.298	-2.291	-2.286	-2.280	-2.276	-2.272	-2.270	-2.268	-2.264	-2.261	-2.260	-2.259	-2.259	-2.259	-2.260	-2.260	-2.262	-2.265	-2.269	-2.271	-2.276	-2.281	-2.286	-2.292	-2.299	-2.306	-2.314	-2.322	-2.331	-2.340	-2.350	-2.361	-2.371	-2.382	-2.395	-2.408	-2.421	-2.435	-2.449	-2.464	-2.479	-2.495	-2.510	-2.528	-2.545	-2.562	-2.580	-2.599	-2.618	-2.636	-2.656	-2.676	-2.698	-2.719	-2.740	-2.761	-2.784	-2.805	-2.829	-2.851	-2.872	-2.896	-2.919	-2.941	-2.964	-2.988	-3.010	-3.032	-3.055	-3.076	-3.099	-3.120	-3.142	-3.162	-3.184	-3.202	-3.222	-3.241	-3.259	-3.276	-3.294	-3.310	-3.324	-3.338	-3.351	-3.364	-3.374	-3.385	-3.394	-3.402	-3.411	-3.416	-3.421	-3.425	-3.428	-3.429	-3.430	-3.430	-3.428	-3.425	-3.421	-3.416	-3.410	-3.402	-3.395	-3.385	-3.376	-3.365	-3.354	-3.341	-3.329	-3.314	-3.299	-3.282	-3.268	-3.250	-3.234	-3.218	-3.199	-3.181	-3.164	-3.145	-3.128	-3.110	-3.091	-3.074	-3.055	-3.038	-3.020	-3.002	-2.986	-2.969	-2.952	-2.936	-2.921	-2.904	-2.890	-2.876	-2.861	-2.849	-2.835	-2.822	-2.811	-2.799	-2.789	-2.779	-2.768	-2.760	-2.750	-2.741	-2.734	-2.726	-2.718	-2.711	-2.704	-2.698	-2.690	-2.682	-2.678	-2.670	-2.664	-2.658	-2.650	-2.644	-2.636	-2.630	-2.622	-2.614	-2.605	-2.598	-2.589	-2.580	-2.570	-2.560	-2.550	-2.539	-2.528	-2.516	-2.505	-2.492	-2.479	-2.465	-2.451	-2.438	-2.422	-2.408	-2.391	-2.375	-2.359	-2.341	-2.324	-2.305	-2.286	-2.268	-2.249	-2.230	-2.210	-2.190	-2.170	-2.150	-2.129	-2.108	-2.088	-2.068	-2.046	-2.025	-2.004	-1.984	-1.962	-1.942	-1.922	-1.902	-1.882	-1.862	-1.844	-1.825	-1.808	-1.788	-1.770	-1.752	-1.735	-1.720	-1.702	-1.689	-1.672	-1.660	-1.648	-1.634	-1.622	-1.612	-1.602	-1.592	-1.585	-1.576	-1.570	-1.564	-1.560	-1.555	-1.552	-1.550	-1.549	-1.550	-1.550	-1.551	-1.554	-1.558	-1.562	-1.568	-1.574	-1.581	-1.590	-1.600	-1.610	-1.620	-1.631	-1.644	-1.656	-1.671	-1.685	-1.699	-1.714	-1.731	-1.746	-1.762	-1.779	-1.795	-1.812	-1.829	-1.846	-1.862	-1.879	-1.895	-1.912	-1.928	-1.942	-1.958	-1.974	-1.988	-2.001	-2.014	-2.026	-2.038	-2.049	-2.059	-2.068	-2.078	-2.085	-2.091	-2.098	-2.101	-2.105	-2.109	-2.110	-2.110	-2.110	-2.109	-2.106	-2.104	-2.100	-2.095	-2.089	-2.082	-2.075	-2.066	-2.059	-2.049	-2.038	-2.027	-2.015	-2.002	-1.990	-1.976	-1.962	-1.948	-1.931	-1.916	-1.901	-1.885	-1.870	-1.852	-1.836	-1.820	-1.802	-1.788	-1.770	-1.754	-1.738	-1.721	-1.705	-1.689	-1.674	-1.659	-1.642	-1.629	-1.615	-1.600	-1.588	-1.575	-1.562	-1.551	-1.541	-1.531	-1.522	-1.514	-1.505	-1.498	-1.491	-1.486	-1.481	-1.478	-1.474	-1.471	-1.471	-1.470	-1.470	-1.471	-1.474	-1.476	-1.480	-1.485	-1.491	-1.499	-1.505	-1.514	-1.522	-1.534	-1.542	-1.555	-1.566	-1.579	-1.592	-1.606	-1.621	-1.636	-1.651	-1.668	-1.682	-1.700	-1.716	-1.734	-1.751	-1.769	-1.786	-1.804	-1.821	-1.838	-1.855	-1.871	-1.888	-1.904	-1.919	-1.934	-1.948	-1.962	-1.976	-1.989	-2.001	-2.013	-2.021	-2.031	-2.039	-2.047	-2.054	-2.059	-2.065	-2.068	-2.070	-2.072	-2.074	-2.072	-2.071	-2.070	-2.068	-2.062	-2.058	-2.052	-2.046	-2.038	-2.030	-2.021	-2.010	-2.000	-1.989	-1.976	-1.964	-1.950	-1.936	-1.921	-1.905	-1.890	-1.874	-1.858	-1.841	-1.825	-1.808	-1.789	-1.772	-1.754	-1.736	-1.718	-1.699	-1.681	-1.662	-1.644	-1.625	-1.608	-1.589	-1.569	-1.550	-1.532	-1.512	-1.495	-1.476	-1.458	-1.440	-1.421	-1.404	-1.386	-1.368	-1.350	-1.332	-1.314	-1.296	-1.278	-1.259	-1.241	-1.222	-1.204	-1.186	-1.168	-1.149	-1.131	-1.112	-1.095	-1.076	-1.058	-1.039	-1.020	-1.001	-0.982	-0.964	-0.945	-0.926	-0.908	-0.889	-0.869	-0.850	-0.830	-0.812	-0.794	-0.774	-0.755	-0.735	-0.718	-0.698	-0.679	-0.660	-0.642	-0.622	-0.605	-0.586	-0.569	-0.550	-0.532	-0.515	-0.496	-0.479	-0.462	-0.446	-0.430	-0.414	-0.399	-0.384	-0.369	-0.355	-0.341	-0.328	-0.315	-0.302	-0.291	-0.280	-0.268	-0.258	-0.249	-0.239	-0.230	-0.222	-0.215	-0.209	-0.201	-0.196	-0.192	-0.188	-0.186	-0.182	-0.181	-0.180	-0.181	-0.180	-0.182	-0.184	-0.188	-0.191	-0.196	-0.202	-0.208	-0.215	-0.222	-0.231	-0.240	-0.250	-0.260	-0.271	-0.285	-0.296	-0.310	-0.324	-0.339	-0.352	-0.369	-0.385	-0.401	-0.419	-0.436	-0.454	-0.471	-0.490	-0.507	-0.528	-0.546	-0.565	-0.585	-0.604	-0.622	-0.641	-0.661	-0.680	-0.699	-0.718	-0.735	-0.754	-0.771	-0.789	-0.805	-0.821	-0.838	-0.854	-0.869	-0.884	-0.899	-0.912	-0.925	-0.939	-0.951	-0.964	-0.976	-0.988	-0.998	-1.008	-1.018	-1.028	-1.036	-1.045	-1.054	-1.062	-1.070	-1.076	-1.084	-1.091	-1.099	-1.105	-1.112	-1.119	-1.126	-1.134	-1.141	-1.149	-1.156	-1.165	-1.174	-1.181	-1.190	-1.200	-1.210	-1.220	-1.231	-1.241	-1.254	-1.265	-1.279	-1.291	-1.306	-1.321	-1.335	-1.350	-1.366	-1.384	-1.400	-1.418	-1.436	-1.455	-1.474	-1.494	-1.514	-1.535	-1.556	-1.578	-1.599	-1.621	-1.645	-1.668	-1.690	-1.712	-1.735	-1.759	-1.782	-1.806	-1.829	-1.852	-1.875	-1.899	-1.921	-1.944	-1.966	-1.989	-2.011	-2.033	-2.055	-2.076	-2.098	-2.119	-2.139	-2.159	-2.179	-2.199	-2.218	-2.236	-2.255	-2.271	-2.290	-2.306	-2.322	-2.340	-2.355	-2.369	-2.385	-2.399	-2.412	-2.426	-2.440	-2.452	-2.464	-2.476	-2.488	-2.499	-2.508	-2.519	-2.528	-2.536	-2.544	-2.551	-2.558	-2.564	-2.569	-2.574	-2.578	-2.581	-2.585	-2.588	-2.589	-2.589	-2.588	-2.586	-2.585	-2.581	-2.579	-2.575	-2.568	-2.562	-2.555	-2.548	-2.539	-2.530	-2.519	-2.508	-2.495	-2.482	-2.469	-2.456	-2.441	-2.425	-2.409	-2.391	-2.374	-2.356	-2.339	-2.320	-2.301	-2.281	-2.261	-2.241	-2.221	-2.200	-2.180	-2.161	-2.141	-2.121	-2.101	-2.082	-2.062	-2.045	-2.025	-2.007	-1.990	-1.975	-1.958	-1.942	-1.928	-1.914	-1.899	-1.886	-1.874	-1.861	-1.851	-1.841	-1.831	-1.822	-1.815	-1.806	-1.800	-1.794	-1.789	-1.784	-1.779	-1.775	-1.771	-1.769	-1.765	-1.764	-1.761	-1.760	-1.758	-1.756	-1.756	-1.754	-1.752	-1.751	-1.750	-1.749	-1.746	-1.745	-1.741	-1.739	-1.735	-1.731	-1.728	-1.722	-1.718	-1.711	-1.705	-1.696	-1.689	-1.680	-1.671	-1.661	-1.650	-1.639	-1.628	-1.614	-1.600	-1.585	-1.570	-1.554	-1.538	-1.520	-1.501	-1.482	-1.462	-1.442	-1.421	-1.400	-1.379	-1.356	-1.332	-1.310	-1.286	-1.262	-1.239	-1.212	-1.189	-1.162	-1.139	-1.114	-1.088	-1.062	-1.038	-1.012	-0.988	-0.964	-0.940	-0.916	-0.894	-0.870	-0.849	-0.826	-0.806	-0.785	-0.766	-0.748	-0.730	-0.714	-0.698	-0.684	-0.670	-0.658	-0.646	-0.635	-0.626	-0.620	-0.612	-0.608	-0.604	-0.601	-0.600	-0.601	-0.601	-0.605	-0.610	-0.616	-0.624	-0.632	-0.642	-0.655	-0.668	-0.681	-0.696	-0.714	-0.731	-0.751	-0.771	-0.792	-0.815	-0.839	-0.864	-0.889	-0.915	-0.942	-0.969	-0.998	-1.026	-1.055	-1.084	-1.112	-1.142	-1.172	-1.201	-1.231	-1.260	-1.289	-1.316	-1.345	-1.372	-1.399	-1.425	-1.450	-1.474	-1.499	-1.520	-1.542	-1.562	-1.582	-1.600	-1.619	-1.635	-1.649	-1.661	-1.674	-1.685	-1.695	-1.701	-1.709	-1.714	-1.719	-1.721	-1.722	-1.722	-1.721	-1.720	-1.715	-1.712	-1.706	-1.699	-1.691	-1.682	-1.672	-1.662	-1.651	-1.639	-1.628	-1.614	-1.600	-1.585	-1.571	-1.558	-1.541	-1.525	-1.510	-1.494	-1.479	-1.462	-1.446	-1.431	-1.415	-1.400	-1.385	-1.370	-1.355	-1.341	-1.329	-1.314	-1.302	-1.289	-1.278	-1.266	-1.256	-1.246	-1.236	-1.226	-1.218	-1.210	-1.202	-1.196	-1.190	-1.185	-1.180	-1.175	-1.171	-1.168	-1.165	-1.164	-1.161	-1.161	-1.160	-1.159	-1.159	-1.159	-1.160	-1.161	-1.161	-1.164	-1.164	-1.166	-1.169	-1.170	-1.174	-1.176	-1.179	-1.181	-1.185	-1.188	-1.191	-1.194	-1.198	-1.200	-1.204	-1.206	-1.210	-1.214	-1.218	-1.220	-1.224	-1.228	-1.231	-1.234	-1.238	-1.241	-1.244	-1.248	-1.251	-1.255	-1.259	-1.261	-1.266	-1.269	-1.272	-1.275	-1.280	-1.284	-1.286	-1.290	-1.294	-1.298	-1.300	-1.305	-1.308	-1.311	-1.314	-1.319	-1.321	-1.325	-1.326	-1.330	-1.332	-1.336	-1.339	-1.341	-1.345	-1.346	-1.350	-1.351	-1.352	-1.355	-1.356	-1.358	-1.358	-1.360	-1.360	-1.361	-1.361	-1.361	-1.361	-1.362	-1.361	-1.360	-1.360	-1.359	-1.358	-1.356	-1.355	-1.354	-1.351	-1.350	-1.348	-1.345	-1.342	-1.341	-1.339	-1.336	-1.334	-1.331	-1.328	-1.325	-1.322	-1.320	-1.316	-1.314	-1.310	-1.308	-1.306	-1.302	-1.300	-1.298	-1.295	-1.292	-1.289	-1.288	-1.285	-1.282	-1.281	-1.279	-1.276	-1.275	-1.274	-1.271	-1.269	-1.268	-1.266	-1.264	-1.262	-1.261	-1.260	-1.258	-1.256	-1.255	-1.254	-1.251	-1.250	-1.249	-1.245	-1.244	-1.241	-1.240	-1.238	-1.235	-1.232	-1.230	-1.228	-1.224	-1.220	-1.216	-1.211	-1.208	-1.202	-1.199	-1.194	-1.189	-1.182	-1.178	-1.172	-1.166	-1.160	-1.154	-1.146	-1.140	-1.132	-1.126	-1.119	-1.111	-1.104	-1.096	-1.088	-1.080	-1.072	-1.064	-1.056	-1.048	-1.040	-1.032	-1.025	-1.018	-1.010	-1.002	-0.996	-0.990	-0.984	-0.979	-0.972	-0.968	-0.962	-0.959	-0.955	-0.950	-0.946	-0.945	-0.942	-0.940	-0.939	-0.938	-0.938	-0.938	-0.938	-0.939	-0.941	-0.941	-0.944	-0.948	-0.950	-0.954	-0.959	-0.964	-0.969	-0.974	-0.980	-0.986	-0.991	-0.999	-1.005	-1.011	-1.019	-1.026	-1.034	-1.041	-1.049	-1.056	-1.064	-1.070	-1.078	-1.085	-1.092	-1.099	-1.106	-1.112	-1.119	-1.125	-1.131	-1.138	-1.141	-1.146	-1.150	-1.154	-1.158	-1.161	-1.164	-1.166	-1.168	-1.169	-1.171	-1.171	-1.171	-1.170	-1.170	-1.168	-1.165	-1.162	-1.160	-1.156	-1.152	-1.148	-1.142	-1.136	-1.131	-1.124	-1.118	-1.110	-1.101	-1.094	-1.085	-1.075	-1.065	-1.055	-1.044	-1.034	-1.021	-1.010	-0.998	-0.984	-0.971	-0.958	-0.942	-0.928	-0.911	-0.898	-0.880	-0.864	-0.848	-0.831	-0.812	-0.795	-0.778	-0.759	-0.741	-0.724	-0.704	-0.686	-0.666	-0.648	-0.629	-0.609	-0.591	-0.571	-0.552	-0.534	-0.515	-0.496	-0.478	-0.460	-0.441	-0.425	-0.408	-0.391	-0.375	-0.360	-0.345	-0.331	-0.318	-0.305	-0.292	-0.280	-0.270	-0.260	-0.250	-0.242	-0.234	-0.228	-0.221	-0.215	-0.211	-0.208	-0.205	-0.204	-0.201	-0.202	-0.202	-0.204	-0.206	-0.210	-0.212	-0.218	-0.224	-0.230	-0.238	-0.245	-0.251	-0.261	-0.270	-0.281	-0.291	-0.302	-0.314	-0.325	-0.339	-0.351	-0.365	-0.379	-0.392	-0.406	-0.420	-0.435	-0.450	-0.466	-0.481	-0.496	-0.512	-0.528	-0.545	-0.560	-0.578	-0.592	-0.609	-0.625	-0.641	-0.658	-0.674	-0.690	-0.706	-0.722	-0.739	-0.755	-0.770	-0.786	-0.804	-0.818	-0.834	-0.850	-0.866	-0.882	-0.896	-0.912	-0.929	-0.944	-0.960	-0.975	-0.991	-1.006	-1.021	-1.039	-1.054	-1.069	-1.084	-1.099	-1.115	-1.131	-1.145	-1.161	-1.178	-1.192	-1.208	-1.222	-1.238	-1.251	-1.266	-1.281	-1.296	-1.310	-1.324	-1.338	-1.351	-1.364	-1.378	-1.390	-1.402	-1.414	-1.425	-1.436	-1.448	-1.456	-1.466	-1.475	-1.482	-1.490	-1.498	-1.502	-1.508	-1.511	-1.514	-1.515	-1.516	-1.516	-1.515	-1.514	-1.510	-1.506	-1.501	-1.494	-1.485	-1.476	-1.466	-1.455	-1.442	-1.429	-1.412	-1.396	-1.379	-1.359	-1.338	-1.316	-1.294	-1.270	-1.244	-1.218	-1.190	-1.161	-1.131	-1.102	-1.070	-1.039	-1.005	-0.971	-0.938	-0.902	-0.866	-0.831	-0.795	-0.759	-0.721	-0.685	-0.648	-0.611	-0.572	-0.538	-0.500	-0.464	-0.428	-0.394	-0.359	-0.325	-0.291	-0.259	-0.226	-0.194	-0.164	-0.134	-0.105	-0.078	-0.050	-0.024	0.000	0.024	0.048	0.069	0.090	0.111	0.130	0.149	0.165	0.182	0.199	0.212	0.228	0.241	0.254	0.266	0.278	0.289	0.299	0.309	0.319	0.329	0.338	0.346	0.355	0.364	0.372	0.381	0.390	0.400	0.409	0.418	0.428	0.438	0.448	0.458	0.470	0.481	0.492	0.505	0.519	0.531	0.546	0.560	0.575	0.591	0.608	0.624	0.641	0.659	0.678	0.696	0.715	0.734	0.755	0.775	0.795	0.816	0.839	0.860	0.881	0.904	0.926	0.948	0.970	0.992	1.015	1.039	1.060	1.084	1.105	1.129	1.151	1.172	1.194	1.216	1.238	1.258	1.278	1.299	1.319	1.339	1.359	1.376	1.395	1.414	1.431	1.449	1.465	1.481	1.498	1.512	1.526	1.541	1.555	1.570	1.581	1.594	1.608	1.618	1.628	1.638	1.648	1.655	1.664	1.671	1.678	1.684	1.689	1.694	1.699	1.701	1.704	1.705	1.706	1.706	1.705	1.701	1.700	1.695	1.690	1.685	1.678	1.670	1.661	1.651	1.641	1.629	1.616	1.602	1.589	1.572	1.556	1.538	1.519	1.499	1.478	1.456	1.434	1.411	1.386	1.361	1.336	1.309	1.282	1.254	1.225	1.196	1.166	1.136	1.106	1.076	1.045	1.014	0.981	0.950	0.918	0.886	0.854	0.822	0.790	0.759	0.728	0.698	0.666	0.635	0.605	0.575	0.546	0.518	0.489	0.460	0.435	0.408	0.382	0.356	0.331	0.308	0.284	0.260	0.239	0.216	0.195	0.174	0.152	0.134	0.115	0.096	0.078	0.060	0.042	0.026	0.009	-0.006	-0.022	-0.038	-0.054	-0.069	-0.082	-0.096	-0.111	-0.126	-0.140	-0.154	-0.168	-0.181	-0.195	-0.209	-0.222	-0.236	-0.250	-0.264	-0.279	-0.292	-0.308	-0.320	-0.335	-0.349	-0.362	-0.378	-0.391	-0.405	-0.420	-0.435	-0.449	-0.462	-0.478	-0.491	-0.505	-0.520	-0.534	-0.548	-0.561	-0.575	-0.589	-0.602	-0.615	-0.629	-0.641	-0.654	-0.665	-0.678	-0.689	-0.700	-0.711	-0.721	-0.731	-0.741	-0.750	-0.760	-0.768	-0.775	-0.782	-0.791	-0.796	-0.802	-0.809	-0.814	-0.819	-0.822	-0.826	-0.830	-0.832	-0.835	-0.836	-0.838	-0.839	-0.839	-0.838	-0.838	-0.836	-0.835	-0.831	-0.830	-0.826	-0.821	-0.818	-0.811	-0.808	-0.801	-0.795	-0.789	-0.781	-0.774	-0.765	-0.758	-0.750	-0.741	-0.731	-0.722	-0.714	-0.704	-0.694	-0.684	-0.674	-0.662	-0.652	-0.642	-0.632	-0.622	-0.612	-0.604	-0.592	-0.584	-0.576	-0.566	-0.559	-0.550	-0.544	-0.538	-0.531	-0.526	-0.521	-0.518	-0.515	-0.512	-0.510	-0.510	-0.510	-0.511	-0.512	-0.515	-0.520	-0.524	-0.530	-0.536	-0.544	-0.552	-0.560	-0.571	-0.582	-0.594	-0.606	-0.620	-0.632	-0.648	-0.662	-0.679	-0.695	-0.711	-0.729	-0.745	-0.764	-0.782	-0.800	-0.819	-0.838	-0.855	-0.872	-0.891	-0.909	-0.925	-0.941	-0.958	-0.974	-0.988	-1.002	-1.015	-1.026	-1.039	-1.048	-1.058	-1.065	-1.072	-1.079	-1.084	-1.086	-1.089	-1.091	-1.091	-1.089	-1.088	-1.082	-1.078	-1.070	-1.064	-1.055	-1.045	-1.034	-1.022	-1.009	-0.992	-0.979	-0.962	-0.944	-0.926	-0.908	-0.889	-0.870	-0.849	-0.829	-0.808	-0.786	-0.765	-0.742	-0.720	-0.700	-0.678	-0.656	-0.634	-0.612	-0.592	-0.572	-0.551	-0.532	-0.514	-0.495	-0.478	-0.460	-0.444	-0.429	-0.414	-0.400	-0.388	-0.375	-0.365	-0.354	-0.345	-0.339	-0.331	-0.325	-0.320	-0.318	-0.314	-0.312	-0.314	-0.314	-0.315	-0.318	-0.321	-0.326	-0.332	-0.339	-0.346	-0.354	-0.364	-0.374	-0.385	-0.396	-0.409	-0.421	-0.435	-0.450	-0.464	-0.479	-0.495	-0.511	-0.528	-0.544	-0.560	-0.576	-0.594	-0.610	-0.628	-0.644	-0.661	-0.678	-0.694	-0.710	-0.726	-0.741	-0.755	-0.770	-0.782	-0.796	-0.809	-0.821	-0.831	-0.841	-0.851	-0.860	-0.866	-0.874	-0.880	-0.884	-0.889	-0.890	-0.894	-0.894	-0.895	-0.894	-0.891	-0.889	-0.885	-0.880	-0.872	-0.868	-0.859	-0.850	-0.841	-0.830	-0.820	-0.808	-0.794	-0.781	-0.768	-0.752	-0.738	-0.721	-0.705	-0.690	-0.671	-0.655	-0.638	-0.620	-0.602	-0.585	-0.568	-0.551	-0.534	-0.516	-0.499	-0.482	-0.466	-0.450	-0.434	-0.419	-0.404	-0.390	-0.376	-0.364	-0.352	-0.342	-0.331	-0.321	-0.314	-0.305	-0.299	-0.292	-0.288	-0.284	-0.280	-0.279	-0.276	-0.276	-0.278	-0.280	-0.281	-0.286	-0.289	-0.296	-0.301	-0.309	-0.316	-0.325	-0.335	-0.346	-0.356	-0.368	-0.380	-0.392	-0.408	-0.421	-0.435	-0.449	-0.464	100.000	5.000	2.000	1.000	6.000	0.000	0.000	0.000	0.000	0.000	0.000	0.000	0.000	0.000	0.000	0.000	0.000	0.000	-0.432	-0.435	-0.438	-0.441	-0.444	-0.445	-0.449	-0.451	-0.452	-0.456	-0.458	-0.459	-0.460	-0.461	-0.461	-0.461	-0.462	-0.461	-0.460	-0.459	-0.456	-0.454	-0.450	-0.446	-0.442	-0.438	-0.432	-0.425	-0.419	-0.411	-0.402	-0.394	-0.382	-0.372	-0.361	-0.350	-0.336	-0.324	-0.309	-0.292	-0.276	-0.261	-0.244	-0.225	-0.206	-0.188	-0.168	-0.149	-0.128	-0.108	-0.086	-0.065	-0.042	-0.021	0.001	0.025	0.046	0.070	0.092	0.115	0.138	0.161	0.182	0.205	0.226	0.249	0.270	0.290	0.310	0.330	0.350	0.369	0.386	0.404	0.421	0.439	0.454	0.469	0.484	0.498	0.509	0.521	0.532	0.544	0.554	0.562	0.571	0.580	0.588	0.594	0.599	0.604	0.609	0.612	0.614	0.616	0.619	0.619	0.619	0.619	0.618	0.616	0.614	0.611	0.609	0.605	0.601	0.598	0.594	0.588	0.582	0.578	0.571	0.564	0.558	0.550	0.544	0.535	0.528	0.519	0.510	0.501	0.491	0.481	0.471	0.461	0.450	0.440	0.428	0.416	0.405	0.391	0.379	0.366	0.352	0.339	0.325	0.310	0.295	0.280	0.265	0.249	0.232	0.216	0.199	0.182	0.165	0.148	0.130	0.111	0.092	0.074	0.055	0.036	0.018	-0.002	-0.022	-0.042	-0.060	-0.080	-0.100	-0.120	-0.139	-0.159	-0.179	-0.196	-0.216	-0.234	-0.252	-0.270	-0.288	-0.306	-0.322	-0.339	-0.355	-0.370	-0.386	-0.400	-0.414	-0.428	-0.440	-0.452	-0.465	-0.478	-0.488	-0.498	-0.507	-0.516	-0.524	-0.532	-0.538	-0.544	-0.549	-0.552	-0.556	-0.559	-0.560	-0.562	-0.562	-0.561	-0.560	-0.558	-0.554	-0.551	-0.546	-0.541	-0.535	-0.526	-0.520	-0.511	-0.502	-0.492	-0.482	-0.471	-0.459	-0.446	-0.434	-0.421	-0.406	-0.391	-0.376	-0.360	-0.342	-0.326	-0.309	-0.291	-0.272	-0.254	-0.236	-0.218	-0.199	-0.179	-0.161	-0.141	-0.122	-0.102	-0.082	-0.064	-0.045	-0.025	-0.008	0.011	0.029	0.048	0.064	0.081	0.099	0.115	0.130	0.146	0.161	0.174	0.189	0.201	0.214	0.225	0.238	0.249	0.259	0.269	0.279	0.288	0.296	0.302	0.311	0.318	0.325	0.330	0.336	0.342	0.349	0.354	0.359	0.364	0.369	0.372	0.378	0.380	0.386	0.390	0.395	0.400	0.405	0.410	0.416	0.421	0.428	0.434	0.440	0.448	0.454	0.461	0.469	0.479	0.488	0.496	0.506	0.516	0.526	0.538	0.549	0.560	0.572	0.585	0.598	0.611	0.625	0.639	0.654	0.669	0.682	0.698	0.712	0.728	0.744	0.760	0.774	0.790	0.806	0.821	0.836	0.852	0.869	0.884	0.900	0.914	0.929	0.944	0.959	0.972	0.986	1.000	1.014	1.026	1.040	1.051	1.064	1.075	1.086	1.096	1.106	1.116	1.126	1.135	1.145	1.151	1.160	1.168	1.174	1.179	1.185	1.191	1.196	1.200	1.204	1.208	1.210	1.212	1.215	1.216	1.216	1.216	1.216	1.215	1.214	1.211	1.210	1.206	1.201	1.198	1.192	1.188	1.181	1.174	1.166	1.159	1.151	1.142	1.132	1.122	1.112	1.102	1.090	1.079	1.066	1.054	1.041	1.028	1.014	0.999	0.986	0.971	0.956	0.941	0.925	0.910	0.892	0.878	0.862	0.845	0.829	0.812	0.796	0.780	0.765	0.749	0.734	0.718	0.702	0.688	0.671	0.658	0.644	0.629	0.616	0.602	0.590	0.579	0.566	0.555	0.544	0.532	0.522	0.514	0.504	0.495	0.486	0.479	0.471	0.465	0.458	0.452	0.446	0.441	0.435	0.430	0.426	0.421	0.418	0.412	0.409	0.404	0.400	0.396	0.392	0.388	0.384	0.380	0.375	0.369	0.365	0.360	0.352	0.346	0.339	0.332	0.324	0.316	0.306	0.296	0.288	0.276	0.265	0.252	0.240	0.226	0.212	0.198	0.181	0.165	0.149	0.131	0.112	0.094	0.074	0.054	0.034	0.012	-0.009	-0.030	-0.052	-0.075	-0.098	-0.121	-0.144	-0.166	-0.190	-0.212	-0.236	-0.260	-0.282	-0.306	-0.330	-0.351	-0.375	-0.398	-0.418	-0.440	-0.460	-0.481	-0.500	-0.519	-0.538	-0.555	-0.572	-0.590	-0.606	-0.621	-0.635	-0.650	-0.664	-0.678	-0.689	-0.701	-0.711	-0.721	-0.731	-0.740	-0.749	-0.756	-0.765	-0.771	-0.778	-0.782	-0.788	-0.792	-0.798	-0.801	-0.805	-0.806	-0.810	-0.811	-0.814	-0.815	-0.816	-0.815	-0.816	-0.816	-0.815	-0.815	-0.814	-0.812	-0.810	-0.808	-0.805	-0.801	-0.799	-0.795	-0.791	-0.788	-0.781	-0.776	-0.770	-0.765	-0.759	-0.751	-0.745	-0.738	-0.729	-0.721	-0.712	-0.704	-0.695	-0.684	-0.674	-0.665	-0.655	-0.645	-0.634	-0.622	-0.612	-0.601	-0.591	-0.579	-0.569	-0.559	-0.548	-0.536	-0.526	-0.515	-0.506	-0.495	-0.485	-0.476	-0.466	-0.458	-0.450	-0.441	-0.434	-0.426	-0.420	-0.414	-0.409	-0.402	-0.399	-0.394	-0.390	-0.386	-0.384	-0.381	-0.379	-0.378	-0.376	-0.376	-0.375	-0.376	-0.376	-0.376	-0.378	-0.379	-0.379	-0.380	-0.381	-0.381	-0.384	-0.384	-0.385	-0.385	-0.386	-0.386	-0.388	-0.388	-0.388	-0.386	-0.386	-0.385	-0.384	-0.381	-0.380	-0.376	-0.374	-0.370	-0.366	-0.362	-0.356	-0.351	-0.344	-0.336	-0.330	-0.322	-0.315	-0.306	-0.298	-0.289	-0.280	-0.270	-0.260	-0.249	-0.239	-0.228	-0.218	-0.205	-0.192	-0.182	-0.170	-0.158	-0.146	-0.134	-0.122	-0.110	-0.098	-0.086	-0.075	-0.062	-0.051	-0.040	-0.029	-0.019	-0.008	0.002	0.011	0.022	0.031	0.040	0.048	0.056	0.061	0.069	0.075	0.080	0.085	0.088	0.092	0.095	0.096	0.099	0.100	0.099	0.098	0.098	0.096	0.094	0.090	0.086	0.081	0.076	0.070	0.064	0.055	0.048	0.040	0.030	0.021	0.011	0.001	-0.009	-0.020	-0.031	-0.042	-0.055	-0.066	-0.078	-0.090	-0.101	-0.114	-0.125	-0.136	-0.148	-0.160	-0.170	-0.181	-0.190	-0.200	-0.208	-0.216	-0.225	-0.231	-0.239	-0.245	-0.249	-0.252	-0.258	-0.260	-0.262	-0.264	-0.264	-0.264	-0.262	-0.261	-0.258	-0.255	-0.250	-0.245	-0.239	-0.232	-0.225	-0.216	-0.209	-0.199	-0.189	-0.180	-0.169	-0.158	-0.148	-0.136	-0.125	-0.111	-0.100	-0.088	-0.076	-0.062	-0.051	-0.039	-0.028	-0.016	-0.004	0.008	0.019	0.029	0.040	0.050	0.059	0.068	0.076	0.084	0.090	0.095	0.101	0.106	0.110	0.114	0.116	0.119	0.120	0.120	0.119	0.119	0.116	0.114	0.110	0.106	0.100	0.096	0.090	0.081	0.075	0.066	0.056	0.048	0.036	0.026	0.015	0.002	-0.009	-0.022	-0.035	-0.049	-0.062	-0.078	-0.091	-0.106	-0.121	-0.136	-0.151	-0.166	-0.181	-0.198	-0.211	-0.226	-0.241	-0.255	-0.269	-0.282	-0.294	-0.306	-0.318	-0.330	-0.340	-0.351	-0.360	-0.369	-0.376	-0.384	-0.390	-0.396	-0.400	-0.404	-0.406	-0.409	-0.410	-0.410	-0.409	-0.406	-0.402	-0.399	-0.394	-0.388	-0.379	-0.371	-0.361	-0.351	-0.340	-0.328	-0.314	-0.300	-0.284	-0.268	-0.251	-0.232	-0.214	-0.194	-0.174	-0.152	-0.130	-0.108	-0.084	-0.061	-0.036	-0.014	0.012	0.038	0.062	0.089	0.115	0.142	0.169	0.196	0.222	0.250	0.276	0.301	0.329	0.355	0.381	0.406	0.431	0.455	0.479	0.502	0.526	0.549	0.569	0.590	0.610	0.629	0.648	0.665	0.682	0.698	0.712	0.728	0.740	0.751	0.762	0.772	0.781	0.790	0.796	0.801	0.806	0.810	0.812	0.814	0.814	0.814	0.811	0.810	0.808	0.804	0.799	0.792	0.788	0.780	0.772	0.765	0.756	0.748	0.739	0.730	0.719	0.710	0.700	0.690	0.680	0.671	0.660	0.651	0.641	0.631	0.622	0.614	0.605	0.596	0.588	0.580	0.572	0.568	0.561	0.555	0.551	0.548	0.542	0.540	0.538	0.534	0.532	0.531	0.530	0.529	0.529	0.529	0.530	0.530	0.530	0.531	0.532	0.534	0.534	0.536	0.538	0.539	0.540	0.542	0.542	0.542	0.545	0.545	0.546	0.546	0.546	0.548	0.548	0.546	0.545	0.544	0.541	0.540	0.538	0.535	0.531	0.528	0.524	0.519	0.514	0.509	0.504	0.498	0.491	0.485	0.478	0.470	0.462	0.455	0.445	0.438	0.429	0.420	0.410	0.401	0.391	0.380	0.371	0.360	0.349	0.339	0.328	0.316	0.305	0.292	0.281	0.269	0.258	0.246	0.234	0.221	0.209	0.196	0.184	0.171	0.158	0.145	0.132	0.120	0.106	0.092	0.080	0.066	0.054	0.041	0.029	0.015	0.001	-0.011	-0.024	-0.038	-0.049	-0.061	-0.074	-0.086	-0.098	-0.110	-0.120	-0.131	-0.142	-0.152	-0.162	-0.171	-0.181	-0.191	-0.199	-0.208	-0.215	-0.221	-0.229	-0.235	-0.241	-0.246	-0.252	-0.258	-0.261	-0.265	-0.270	-0.272	-0.276	-0.279	-0.282	-0.284	-0.288	-0.290	-0.291	-0.294	-0.295	-0.298	-0.299	-0.301	-0.304	-0.306	-0.310	-0.314	-0.318	-0.320	-0.325	-0.329	-0.334	-0.341	-0.346	-0.354	-0.361	-0.370	-0.379	-0.389	-0.399	-0.410	-0.422	-0.435	-0.450	-0.464	-0.479	-0.496	-0.512	-0.530	-0.548	-0.566	-0.586	-0.609	-0.629	-0.651	-0.675	-0.699	-0.722	-0.748	-0.774	-0.800	-0.826	-0.852	-0.881	-0.908	-0.936	-0.965	-0.992	-1.021	-1.049	-1.079	-1.108	-1.136	-1.164	-1.194	-1.221	-1.249	-1.276	-1.304	-1.331	-1.359	-1.384	-1.410	-1.436	-1.461	-1.486	-1.510	-1.532	-1.558	-1.579	-1.600	-1.621	-1.642	-1.661	-1.680	-1.699	-1.716	-1.731	-1.749	-1.764	-1.778	-1.792	-1.806	-1.818	-1.831	-1.842	-1.854	-1.862	-1.872	-1.881	-1.890	-1.899	-1.906	-1.915	-1.921	-1.928	-1.934	-1.940	-1.946	-1.951	-1.956	-1.961	-1.966	-1.971	-1.976	-1.980	-1.985	-1.990	-1.995	-2.000	-2.005	-2.010	-2.016	-2.021	-2.027	-2.034	-2.040	-2.047	-2.054	-2.061	-2.069	-2.078	-2.085	-2.094	-2.102	-2.112	-2.122	-2.134	-2.144	-2.155	-2.168	-2.179	-2.191	-2.204	-2.219	-2.231	-2.245	-2.260	-2.275	-2.290	-2.305	-2.321	-2.336	-2.352	-2.369	-2.385	-2.401	-2.418	-2.435	-2.450	-2.468	-2.484	-2.500	-2.516	-2.532	-2.548	-2.564	-2.579	-2.595	-2.609	-2.622	-2.636	-2.650	-2.661	-2.672	-2.685	-2.695	-2.706	-2.715	-2.724	-2.731	-2.739	-2.745	-2.750	-2.755	-2.759	-2.761	-2.765	-2.765	-2.765	-2.765	-2.762	-2.760	-2.756	-2.752	-2.748	-2.740	-2.732	-2.725	-2.715	-2.705	-2.695	-2.682	-2.670	-2.656	-2.642	-2.626	-2.611	-2.595	-2.576	-2.558	-2.539	-2.519	-2.498	-2.478	-2.455	-2.432	-2.409	-2.384	-2.359	-2.334	-2.308	-2.281	-2.254	-2.226	-2.198	-2.170	-2.140	-2.110	-2.080	-2.049	-2.019	-1.988	-1.956	-1.924	-1.891	-1.859	-1.826	-1.794	-1.761	-1.728	-1.694	-1.661	-1.628	-1.594	-1.561	-1.526	-1.492	-1.459	-1.425	-1.391	-1.359	-1.325	-1.291	-1.259	-1.225	-1.194	-1.160	-1.128	-1.095	-1.064	-1.032	-1.000	-0.970	-0.939	-0.910	-0.879	-0.850	-0.820	-0.791	-0.764	-0.734	-0.706	-0.680	-0.652	-0.628	-0.601	-0.575	-0.550	-0.525	-0.501	-0.478	-0.454	-0.431	-0.410	-0.386	-0.365	-0.345	-0.324	-0.304	-0.285	-0.265	-0.246	-0.228	-0.210	-0.192	-0.175	-0.159	-0.142	-0.126	-0.111	-0.096	-0.081	-0.068	-0.054	-0.040	-0.026	-0.012	-0.001	0.011	0.022	0.035	0.046	0.056	0.068	0.079	0.089	0.099	0.109	0.118	0.126	0.136	0.145	0.152	0.161	0.170	0.178	0.185	0.194	0.201	0.208	0.214	0.221	0.228	0.234	0.239	0.245	0.250	0.255	0.260	0.265	0.270	0.274	0.278	0.281	0.284	0.286	0.289	0.291	0.292	0.294	0.294	0.294	0.292	0.292	0.291	0.289	0.286	0.284	0.280	0.276	0.271	0.265	0.260	0.254	0.248	0.239	0.231	0.221	0.212	0.202	0.190	0.179	0.166	0.154	0.140	0.126	0.111	0.096	0.081	0.065	0.049	0.031	0.014	-0.004	-0.022	-0.040	-0.059	-0.079	-0.099	-0.119	-0.139	-0.159	-0.179	-0.199	-0.220	-0.241	-0.261	-0.282	-0.302	-0.322	-0.344	-0.365	-0.384	-0.405	-0.425	-0.444	-0.464	-0.482	-0.501	-0.520	-0.538	-0.555	-0.574	-0.590	-0.606	-0.624	-0.639	-0.655	-0.670	-0.684	-0.700	-0.714	-0.728	-0.741	-0.754	-0.768	-0.779	-0.791	-0.804	-0.815	-0.826	-0.836	-0.848	-0.859	-0.869	-0.880	-0.890	-0.899	-0.909	-0.919	-0.929	-0.939	-0.948	-0.958	-0.966	-0.975	-0.984	-0.994	-1.004	-1.012	-1.022	-1.031	-1.041	-1.051	-1.061	-1.071	-1.081	-1.091	-1.101	-1.111	-1.121	-1.131	-1.141	-1.152	-1.164	-1.175	-1.185	-1.195	-1.206	-1.216	-1.228	-1.238	-1.249	-1.260	-1.270	-1.279	-1.290	-1.300	-1.309	-1.319	-1.329	-1.339	-1.348	-1.355	-1.364	-1.372	-1.380	-1.386	-1.392	-1.399	-1.405	-1.409	-1.412	-1.416	-1.419	-1.420	-1.422	-1.422	-1.422	-1.421	-1.419	-1.416	-1.412	-1.409	-1.404	-1.399	-1.392	-1.384	-1.376	-1.366	-1.356	-1.345	-1.332	-1.320	-1.306	-1.292	-1.278	-1.261	-1.246	-1.228	-1.211	-1.192	-1.175	-1.155	-1.136	-1.118	-1.098	-1.076	-1.056	-1.034	-1.014	-0.994	-0.971	-0.951	-0.930	-0.910	-0.890	-0.870	-0.851	-0.832	-0.815	-0.796	-0.779	-0.761	-0.745	-0.730	-0.715	-0.700	-0.688	-0.675	-0.662	-0.652	-0.642	-0.634	-0.625	-0.619	-0.611	-0.606	-0.601	-0.596	-0.594	-0.592	-0.591	-0.590	-0.591	-0.591	-0.592	-0.595	-0.598	-0.602	-0.606	-0.610	-0.616	-0.621	-0.626	-0.632	-0.640	-0.646	-0.652	-0.660	-0.668	-0.675	-0.684	-0.690	-0.698	-0.708	-0.715	-0.722	-0.730	-0.739	-0.746	-0.754	-0.762	-0.769	-0.776	-0.784	-0.791	-0.798	-0.804	-0.811	-0.818	-0.824	-0.830	-0.836	-0.842	-0.848	-0.852	-0.859	-0.865	-0.870	-0.876	-0.882	-0.888	-0.892	-0.899	-0.904	-0.909	-0.915	-0.920	-0.925	-0.931	-0.936	-0.941	-0.948	-0.952	-0.959	-0.965	-0.970	-0.976	-0.982	-0.989	-0.995	-1.001	-1.009	-1.018	-1.025	-1.032	-1.041	-1.049	-1.058	-1.068	-1.076	-1.085	-1.095	-1.104	-1.114	-1.124	-1.136	-1.146	-1.158	-1.170	-1.181	-1.194	-1.206	-1.220	-1.234	-1.248	-1.261	-1.275	-1.290	-1.306	-1.322	-1.338	-1.354	-1.370	-1.386	-1.404	-1.422	-1.439	-1.458	-1.475	-1.494	-1.514	-1.532	-1.551	-1.571	-1.590	-1.609	-1.629	-1.646	-1.666	-1.685	-1.704	-1.722	-1.740	-1.759	-1.776	-1.794	-1.811	-1.828	-1.844	-1.860	-1.874	-1.889	-1.902	-1.915	-1.926	-1.938	-1.948	-1.959	-1.966	-1.975	-1.982	-1.988	-1.994	-1.996	-2.000	-2.002	-2.002	-2.002	-2.000	-1.998	-1.995	-1.990	-1.985	-1.979	-1.971	-1.962	-1.954	-1.944	-1.931	-1.919	-1.905	-1.891	-1.876	-1.859	-1.842	-1.825	-1.805	-1.786	-1.766	-1.746	-1.725	-1.702	-1.681	-1.658	-1.635	-1.611	-1.589	-1.564	-1.540	-1.516	-1.491	-1.468	-1.444	-1.420	-1.395	-1.371	-1.348	-1.324	-1.301	-1.279	-1.256	-1.234	-1.212	-1.191	-1.171	-1.151	-1.132	-1.112	-1.095	-1.078	-1.061	-1.045	-1.030	-1.016	-1.001	-0.989	-0.975	-0.965	-0.952	-0.942	-0.932	-0.924	-0.915	-0.906	-0.899	-0.891	-0.885	-0.878	-0.871	-0.865	-0.861	-0.855	-0.850	-0.845	-0.840	-0.836	-0.831	-0.828	-0.822	-0.818	-0.814	-0.809	-0.802	-0.798	-0.791	-0.785	-0.778	-0.770	-0.762	-0.754	-0.746	-0.736	-0.728	-0.718	-0.706	-0.695	-0.684	-0.671	-0.659	-0.646	-0.631	-0.618	-0.602	-0.589	-0.572	-0.558	-0.541	-0.525	-0.509	-0.491	-0.475	-0.458	-0.441	-0.424	-0.406	-0.390	-0.372	-0.356	-0.340	-0.324	-0.308	-0.292	-0.279	-0.265	-0.251	-0.238	-0.225	-0.212	-0.202	-0.191	-0.182	-0.172	-0.164	-0.158	-0.150	-0.145	-0.141	-0.136	-0.134	-0.131	-0.130	-0.129	-0.130	-0.131	-0.134	-0.136	-0.140	-0.145	-0.150	-0.156	-0.164	-0.171	-0.179	-0.189	-0.198	-0.206	-0.218	-0.228	-0.238	-0.250	-0.260	-0.272	-0.284	-0.295	-0.306	-0.318	-0.330	-0.340	-0.351	-0.361	-0.371	-0.381	-0.391	-0.399	-0.408	-0.415	-0.421	-0.428	-0.434	-0.438	-0.441	-0.444	-0.446	-0.449	-0.449	-0.449	-0.448	-0.445	-0.442	-0.439	-0.434	-0.429	-0.422	-0.415	-0.406	-0.398	-0.388	-0.376	-0.365	-0.352	-0.340	-0.326	-0.311	-0.296	-0.280	-0.265	-0.248	-0.231	-0.214	-0.195	-0.178	-0.159	-0.140	-0.120	-0.102	-0.082	-0.062	-0.044	-0.024	-0.004	0.015	0.035	0.054	0.072	0.091	0.110	0.129	0.146	0.164	0.181	0.196	0.212	0.229	0.244	0.259	0.272	0.286	0.299	0.311	0.322	0.334	0.345	0.355	0.364	0.372	0.379	0.386	0.392	0.396	0.401	0.405	0.406	0.409	0.409	0.410	0.409	0.406	0.404	0.400	0.395	0.390	0.384	0.378	0.369	0.360	0.349	0.339	0.328	0.316	0.302	0.290	0.275	0.261	0.246	0.230	0.214	0.196	0.179	0.160	0.142	0.122	0.104	0.085	0.065	0.045	0.025	0.005	-0.015	-0.035	-0.055	-0.075	-0.094	-0.114	-0.134	-0.152	-0.171	-0.190	-0.208	-0.225	-0.242	-0.259	-0.275	-0.291	-0.305	-0.320	-0.334	-0.346	-0.360	-0.370	-0.381	-0.391	-0.400	-0.410	-0.416	-0.425	-0.430	-0.436	-0.441	-0.445	-0.449	-0.451	-0.454	-0.455	-0.455	-0.455	-0.455	-0.454	-0.451	-0.449	-0.446	-0.441	-0.438	-0.432	-0.428	-0.422	-0.416	-0.409	-0.404	-0.396	-0.389	-0.381	-0.374	-0.368	-0.360	-0.352	-0.344	-0.336	-0.330	-0.322	-0.315	-0.309	-0.301	-0.295	-0.289	-0.284	-0.279	-0.272	-0.268	-0.264	-0.261	-0.258	-0.256	-0.254	-0.254	-0.255	-0.255	-0.256	-0.259	-0.262	-0.266	-0.271	-0.276	-0.282	-0.290	-0.299	-0.308	-0.318	-0.328	-0.339	-0.352	-0.365	-0.379	-0.394	-0.408	-0.424	-0.440	-0.458	-0.475	-0.492	-0.510	-0.528	-0.548	-0.566	-0.585	-0.605	-0.624	-0.644	-0.662	-0.682	-0.701	-0.720	-0.739	-0.758	-0.776	-0.795	-0.811	-0.829	-0.846	-0.862	-0.879	-0.894	-0.909	-0.924	-0.936	-0.950	-0.962	-0.975	-0.986	-0.998	-1.008	-1.018	-1.026	-1.035	-1.044	-1.051	-1.059	-1.066	-1.072	-1.079	-1.084	-1.090	-1.094	-1.099	-1.104	-1.108	-1.111	-1.115	-1.119	-1.122	-1.126	-1.129	-1.132	-1.135	-1.139	-1.142	-1.146	-1.150	-1.151	-1.155	-1.160	-1.164	-1.168	-1.171	-1.175	-1.180	-1.184	-1.189	-1.194	-1.196	-1.201	-1.206	-1.210	-1.215	-1.220	-1.225	-1.230	-1.234	-1.239	-1.244	-1.249	-1.254	-1.258	-1.264	-1.268	-1.272	-1.276	-1.281	-1.285	-1.289	-1.294	-1.298	-1.301	-1.305	-1.309	-1.311	-1.315	-1.319	-1.321	-1.324	-1.328	-1.330	-1.331	-1.334	-1.336	-1.339	-1.340	-1.341	-1.344	-1.345	-1.346	-1.348	-1.349	-1.349	-1.350	-1.350	-1.350	-1.350	-1.350	-1.350	-1.349	-1.349	-1.348	-1.348	-1.345	-1.344	-1.342	-1.340	-1.336	-1.334	-1.331	-1.326	-1.324	-1.319	-1.315	-1.310	-1.304	-1.299	-1.292	-1.286	-1.279	-1.272	-1.265	-1.256	-1.249	-1.239	-1.230	-1.221	-1.211	-1.201	-1.190	-1.179	-1.169	-1.158	-1.145	-1.134	-1.121	-1.109	-1.096	-1.084	-1.071	-1.059	-1.045	-1.032	-1.019	-1.006	-0.994	-0.981	-0.969	-0.956	-0.945	-0.932	-0.922	-0.910	-0.900	-0.890	-0.880	-0.870	-0.861	-0.852	-0.845	-0.836	-0.829	-0.822	-0.816	-0.810	-0.806	-0.802	-0.798	-0.794	-0.791	-0.788	-0.786	-0.785	-0.784	-0.782	-0.782	-0.782	-0.782	-0.782	-0.785	-0.785	-0.785	-0.786	-0.789	-0.789	-0.790	-0.792	-0.794	-0.794	-0.796	-0.798	-0.799	-0.800	-0.800	-0.800	-0.800	-0.799	-0.798	-0.796	-0.795	-0.794	-0.790	-0.788	-0.785	-0.780	-0.776	-0.770	-0.765	-0.759	-0.752	-0.745	-0.738	-0.729	-0.720	-0.710	-0.701	-0.690	-0.680	-0.669	-0.656	-0.644	-0.631	-0.619	-0.605	-0.591	-0.576	-0.561	-0.545	-0.530	-0.515	-0.499	-0.482	-0.466	-0.450	-0.434	-0.418	-0.401	-0.385	-0.368	-0.351	-0.334	-0.318	-0.301	-0.285	-0.269	-0.252	-0.236	-0.221	-0.206	-0.191	-0.178	-0.162	-0.149	-0.135	-0.122	-0.109	-0.098	-0.086	-0.076	-0.066	-0.056	-0.048	-0.040	-0.032	-0.024	-0.019	-0.012	-0.009	-0.005	-0.001	0.001	0.004	0.005	0.006	0.005	0.005	0.004	0.000	-0.002	-0.006	-0.010	-0.015	-0.020	-0.026	-0.032	-0.040	-0.046	-0.055	-0.062	-0.070	-0.079	-0.086	-0.096	-0.104	-0.112	-0.121	-0.130	-0.138	-0.146	-0.154	-0.161	-0.169	-0.175	-0.181	-0.188	-0.192	-0.196	-0.200	-0.202	-0.204	-0.206	-0.205	-0.205	-0.204	-0.201	-0.199	-0.192	-0.189	-0.182	-0.176	-0.168	-0.159	-0.150	-0.139	-0.126	-0.114	-0.100	-0.086	-0.071	-0.056	-0.040	-0.022	-0.005	0.012	0.031	0.050	0.070	0.089	0.110	0.130	0.150	0.171	0.192	0.212	0.234	0.255	0.276	0.296	0.316	0.338	0.356	0.376	0.394	0.414	0.432	0.450	0.468	0.485	0.502	0.519	0.535	0.551	0.568	0.581	0.595	0.610	0.622	0.636	0.649	0.661	0.674	0.685	0.695	0.708	0.718	0.728	0.736	0.746	0.755	0.764	0.771	0.779	0.788	0.796	0.802	0.810	0.816	0.824	0.830	0.836	0.842	0.849	0.855	0.860	0.866	0.871	0.876	0.881	0.885	0.890	0.894	0.899	0.901	0.906	0.910	0.912	0.916	0.920	0.922	0.926	0.929	0.931	0.934	0.935	0.938	0.940	0.941	0.944	0.946	0.949	0.950	0.952	0.954	0.956	0.959	0.960	0.962	0.964	0.968	0.970	0.972	0.975	0.979	0.981	0.985	0.990	0.992	0.998	1.001	1.006	1.011	1.016	1.021	1.028	1.031	1.038	1.044	1.049	1.054	1.060	1.065	1.071	1.076	1.081	1.086	1.091	1.096	1.101	1.105	1.110	1.115	1.118	1.121	1.124	1.126	1.129	1.130	1.130	1.131	1.131	1.129	1.129	1.126	1.122	1.120	1.115	1.111	1.105	1.099	1.092	1.086	1.079	1.070	1.062	1.052	1.044	1.034	1.022	1.012	1.001	0.990	0.980	0.968	0.958	0.946	0.934	0.924	0.912	0.901	0.891	0.880	0.870	0.860	0.851	0.842	0.832	0.825	0.818	0.811	0.806	0.800	0.796	0.791	0.788	0.785	0.785	0.784	0.784	0.785	0.788	0.790	0.794	0.798	0.804	0.811	0.819	0.826	0.836	0.845	0.856	0.866	0.878	0.890	0.904	0.916	0.930	0.946	0.961	0.976	0.992	1.010	1.026	1.044	1.061	1.079	1.098	1.115	1.132	1.150	1.168	1.186	1.204	1.221	1.239	1.255	1.271	1.289	1.304	1.319	1.334	1.348	1.360	1.372	1.385	1.396	1.406	1.416	1.425	1.432	1.439	1.445	1.451	1.455	1.458	1.460	1.461	1.461	1.460	1.459	1.455	1.451	1.444	1.439	1.430	1.422	1.412	1.401	1.390	1.378	1.364	1.350	1.335	1.319	1.302	1.286	1.269	1.250	1.230	1.211	1.191	1.170	1.149	1.128	1.105	1.082	1.060	1.038	1.014	0.991	0.969	0.946	0.922	0.900	0.878	0.855	0.832	0.811	0.790	0.770	0.750	0.729	0.710	0.691	0.672	0.656	0.639	0.622	0.608	0.592	0.579	0.566	0.551	0.540	0.529	0.518	0.507	0.498	0.488	0.480	0.472	0.465	0.460	0.454	0.449	0.445	0.440	0.436	0.435	0.431	0.430	0.428	0.426	0.425	0.424	0.424	0.424	0.424	0.425	0.425	0.425	0.426	0.428	0.428	0.428	0.428	0.428	0.428	0.428	0.428	0.429	0.428	0.426	0.428	0.426	0.425	0.424	0.421	0.420	0.418	0.416	0.414	0.411	0.406	0.404	0.401	0.396	0.391	0.389	0.384	0.379	0.375	0.370	0.365	0.359	0.355	0.350	0.345	0.340	0.335	0.330	0.326	0.322	0.318	0.314	0.310	0.306	0.304	0.301	0.299	0.298	0.296	0.295	0.295	0.295	0.295	0.298	0.299	0.301	0.305	0.309	0.314	0.318	0.324	0.330	0.338	0.345	0.352	0.362	0.371	0.381	0.391	0.402	0.414	0.426	0.439	0.451	0.462	0.476	0.489	0.502	0.516	0.530	0.542	0.558	0.571	0.584	0.599	0.611	0.625	0.638	0.650	0.662	0.672	0.685	0.695	0.706	0.715	0.724	0.732	0.740	0.746	0.752	0.758	0.762	0.766	0.768	0.770	0.771	0.771	0.770	0.769	0.768	0.764	0.759	0.755	0.749	0.741	0.734	0.725	0.716	0.708	0.696	0.686	0.675	0.664	0.650	0.639	0.624	0.611	0.598	0.582	0.568	0.554	0.539	0.525	0.510	0.495	0.480	0.465	0.450	0.436	0.421	0.409	0.395	0.382	0.370	0.358	0.345	0.335	0.324	0.315	0.306	0.298	0.289	0.281	0.274	0.268	0.262	0.258	0.254	0.250	0.248	0.246	0.245	0.242	0.244	0.244	0.245	0.246	0.248	0.251	0.254	0.258	0.261	0.266	0.271	0.278	0.284	0.290	0.298	0.304	0.310	0.319	0.328	0.335	0.344	0.354	0.364	0.374	0.382	0.392	0.404	0.414	0.425	0.435	0.446	0.459	0.470	0.481	0.492	0.504	0.516	0.528	0.539	0.551	0.564	0.575	0.586	0.598	0.610	0.621	0.632	0.645	0.656	0.668	0.679	0.690	0.700	0.711	0.720	0.731	0.740	0.749	0.758	0.765	0.774	0.780	0.788	0.794	0.799	0.804	0.809	0.812	0.816	0.819	0.820	0.822	0.822	0.822	0.822	0.820	0.819	0.816	0.814	0.810	0.805	0.800	0.794	0.788	0.780	0.774	0.764	0.756	0.748	0.738	0.728	0.716	0.708	0.696	0.685	0.674	0.662	0.649	0.638	0.625	0.611	0.600	0.588	0.574	0.562	0.549	0.536	0.524	0.511	0.499	0.486	0.474	0.461	0.449	0.436	0.426	0.415	0.404	0.392	0.381	0.371	0.360	0.350	0.340	0.330	0.321	0.311	0.301	0.292	0.284	0.274	0.265	0.256	0.246	0.239	0.229	0.220	0.211	0.202	0.192	0.185	0.175	0.166	0.156	0.148	0.139	0.130	0.120	0.110	0.100	0.090	0.080	0.071	0.060	0.050	0.039	0.029	0.018	0.006	-0.005	-0.018	-0.029	-0.040	-0.052	-0.064	-0.076	-0.089	-0.101	-0.114	-0.126	-0.139	-0.152	-0.164	-0.178	-0.190	-0.204	-0.218	-0.229	-0.242	-0.255	-0.268	-0.280	-0.291	-0.304	-0.315	-0.326	-0.338	-0.349	-0.359	-0.369	-0.379	-0.388	-0.396	-0.404	-0.411	-0.419	-0.425	-0.430	-0.435	-0.439	-0.442	-0.444	-0.446	-0.446	-0.448	-0.446	-0.445	-0.441	-0.438	-0.432	-0.428	-0.420	-0.412	-0.404	-0.394	-0.382	-0.371	-0.359	-0.344	-0.329	-0.311	-0.295	-0.276	-0.258	-0.239	-0.218	-0.196	-0.172	-0.150	-0.126	-0.101	-0.076	-0.051	-0.024	0.002	0.030	0.056	0.085	0.111	0.140	0.169	0.196	0.224	0.252	0.280	0.306	0.334	0.360	0.388	0.412	0.438	0.462	0.486	0.509	0.531	0.552	0.572	0.591	0.610	0.628	0.644	0.659	0.672	0.685	0.698	0.706	0.715	0.724	0.730	0.734	0.739	0.740	0.741	0.741	0.740	0.738	0.734	0.729	0.722	0.715	0.708	0.699	0.689	0.678	0.666	0.654	0.640	0.626	0.611	0.595	0.580	0.564	0.548	0.529	0.512	0.495	0.476	0.459	0.440	0.424	0.405	0.388	0.370	0.354	0.336	0.320	0.304	0.288	0.272	0.258	0.244	0.230	0.218	0.205	0.192	0.182	0.171	0.161	0.152	0.144	0.135	0.129	0.122	0.118	0.112	0.108	0.105	0.101	0.099	0.096	0.095	0.095	0.094	0.095	0.096	0.098	0.099	0.101	0.104	0.105	0.109	0.111	0.114	0.119	0.121	0.124	0.129	0.131	0.135	0.139	0.141	0.146	0.150	0.152	0.156	0.160	0.162	0.166	0.168	0.170	0.172	0.175	0.178	0.179	0.180	0.182	0.182	0.184	0.185	0.185	0.186	0.186	0.186	0.186	0.186	0.185	0.185	0.184	0.182	0.182	0.181	0.180	0.179	0.178	0.176	0.175	0.172	0.171	0.169	0.168	0.166	0.162	0.160	0.158	0.155	0.152	0.150	0.146	0.144	0.140	0.138	0.134	0.130	0.126	0.122	0.119	0.115	0.110	0.108	0.102	0.099	0.094	0.090	0.085	0.081	0.076	0.072	0.068	0.064	0.059	0.054	0.049	0.045	0.040	0.036	0.031	0.028	0.024	0.020	0.016	0.014	0.010	0.006	0.004	0.001	-0.001	-0.004	-0.006	-0.009	-0.010	-0.011	-0.012	-0.015	-0.015	-0.015	-0.016	-0.016	-0.016	-0.018	-0.016	-0.016	-0.016	-0.016	-0.016	-0.016	-0.016	-0.016	-0.015	-0.015	-0.015	-0.015	-0.015	-0.016	-0.016	-0.016	-0.018	-0.019	-0.021	-0.022	-0.025	-0.026	-0.030	-0.032	-0.038	-0.040	-0.045	-0.050	-0.055	-0.060	-0.068	-0.072	-0.080	-0.086	-0.094	-0.101	-0.110	-0.119	-0.126	-0.136	-0.145	-0.154	-0.164	-0.175	-0.184	-0.195	-0.206	-0.216	-0.228	-0.239	-0.250	-0.261	-0.271	-0.282	-0.294	-0.305	-0.316	-0.328	-0.338	-0.350	-0.361	-0.371	-0.382	-0.392	-0.404	-0.414	-0.425	-0.434	-0.444	-0.454	-0.464	-0.472	-0.482	-0.491	-0.501	-0.510	-0.518	-0.526	-0.536	-0.545	-0.554	-0.561	-0.570	-0.578	-0.584	-0.592	-0.600	-0.606	-0.615	-0.621	-0.628	-0.635	-0.641	-0.649	-0.655	-0.661	-0.666	-0.672	-0.679	-0.684	-0.690	-0.695	-0.701	-0.706	-0.710	-0.716	-0.720	-0.725	-0.730	-0.734	-0.739	-0.742	-0.748	-0.750	-0.755	-0.760	-0.764	-0.766	-0.771	-0.776	-0.780	-0.784	-0.789	-0.792	-0.799	-0.802	-0.808	-0.812	-0.819	-0.824	-0.830	-0.836	-0.842	-0.848	-0.854	-0.861	-0.868	-0.875	-0.881	-0.888	-0.895	-0.902	-0.910	-0.918	-0.926	-0.932	-0.940	-0.948	-0.954	-0.961	-0.969	-0.975	-0.980	-0.986	-0.991	-0.996	-1.000	-1.005	-1.008	-1.011	-1.014	-1.015	-1.016	-1.016	-1.015	-1.014	-1.012	-1.008	-1.005	-1.000	-0.992	-0.986	-0.979	-0.970	-0.960	-0.950	-0.939	-0.926	-0.914	-0.899	-0.882	-0.866	-0.850	-0.832	-0.812	-0.794	-0.772	-0.751	-0.729	-0.706	-0.684	-0.660	-0.634	-0.610	-0.584	-0.559	-0.532	-0.505	-0.478	-0.450	-0.422	-0.394	-0.365	-0.338	-0.309	-0.280	-0.251	-0.221	-0.192	-0.164	-0.135	-0.106	-0.078	-0.048	-0.020	0.010	0.038	0.068	0.095	0.124	0.150	0.178	0.205	0.232	0.258	0.284	0.309	0.335	0.360	0.385	0.408	0.430	0.455	0.475	0.498	0.520	0.540	0.560	0.579	0.598	0.615	0.632	0.649	0.664	0.679	0.694	0.708	0.720	0.731	0.742	0.754	0.762	0.770	0.779	0.784	0.790	0.795	0.799	0.804	0.805	0.808	0.809	0.810	0.809	0.809	0.808	0.806	0.804	0.800	0.798	0.794	0.790	0.785	0.780	0.774	0.770	0.764	0.758	0.751	0.745	0.739	0.732	0.726	0.719	0.714	0.708	0.701	0.694	0.688	0.681	0.676	0.670	0.664	0.658	0.652	0.648	0.640	0.635	0.630	0.624	0.618	0.612	0.606	0.601	0.594	0.588	0.580	0.574	0.565	0.556	0.549	0.540	0.531	0.522	0.512	0.502	0.491	0.480	0.469	0.458	0.444	0.431	0.418	0.402	0.389	0.372	0.356	0.340	0.322	0.305	0.286	0.268	0.246	0.228	0.206	0.186	0.165	0.144	0.121	0.099	0.076	0.052	0.029	0.005	-0.019	-0.042	-0.068	-0.092	-0.118	-0.142	-0.168	-0.194	-0.219	-0.245	-0.270	-0.295	-0.321	-0.346	-0.372	-0.398	-0.422	-0.448	-0.472	-0.498	-0.522	-0.546	-0.570	-0.595	-0.618	-0.640	-0.664	-0.686	-0.708	-0.729	-0.749	-0.770	-0.790	-0.809	-0.826	-0.844	-0.861	-0.878	-0.892	-0.909	-0.921	-0.935	-0.946	-0.959	-0.968	-0.978	-0.985	-0.992	-0.999	-1.004	-1.008	-1.010	-1.011	-1.012	-1.012	-1.010	-1.008	-1.002	-0.999	-0.992	-0.985	-0.976	-0.968	-0.958	-0.948	-0.935	-0.922	-0.909	-0.894	-0.879	-0.864	-0.848	-0.831	-0.815	-0.798	-0.781	-0.765	-0.746	-0.729	-0.711	-0.695	-0.678	-0.661	-0.645	-0.630	-0.614	-0.600	-0.586	-0.574	-0.564	-0.552	-0.542	-0.534	-0.528	-0.521	-0.518	-0.514	-0.511	-0.510	-0.511	-0.514	-0.516	-0.521	-0.528	-0.535	-0.542	-0.554	-0.564	-0.578	-0.590	-0.606	-0.622	-0.640	-0.658	-0.678	-0.698	-0.719	-0.740	-0.764	-0.786	-0.810	-0.832	-0.858	-0.881	-0.906	-0.930	-0.955	-0.979	-1.004	-1.028	-1.051	-1.075	-1.098	-1.119	-1.141	-1.162	-1.181	-1.202	-1.220	-1.239	-1.255	-1.270	-1.285	-1.300	-1.311	-1.324	-1.335	-1.345	-1.354	-1.361	-1.368	-1.374	-1.378	-1.382	-1.385	-1.388	-1.388	-1.388	-1.388	-1.386	-1.384	-1.381	-1.379	-1.375	-1.370	-1.365	-1.362	-1.356	-1.351	-1.345	-1.340	-1.335	-1.329	-1.324	-1.318	-1.314	-1.308	-1.304	-1.299	-1.295	-1.292	-1.289	-1.286	-1.285	-1.284	-1.284	-1.282	-1.284	-1.286	-1.288	-1.290	-1.295	-1.299	-1.304	-1.309	-1.316	-1.322	-1.331	-1.340	-1.349	-1.359	-1.370	-1.381	-1.392	-1.405	-1.419	-1.431	-1.445	-1.458	-1.472	-1.486	-1.501	-1.516	-1.531	-1.546	-1.561	-1.576	-1.591	-1.606	-1.620	-1.635	-1.649	-1.662	-1.675	-1.688	-1.701	-1.712	-1.724	-1.735	-1.744	-1.754	-1.761	-1.770	-1.776	-1.780	-1.786	-1.789	-1.792	-1.794	-1.795	-1.794	-1.794	-1.790	-1.786	-1.784	-1.778	-1.770	-1.762	-1.752	-1.742	-1.732	-1.719	-1.705	-1.690	-1.675	-1.658	-1.639	-1.621	-1.600	-1.580	-1.558	-1.535	-1.510	-1.486	-1.461	-1.435	-1.409	-1.382	-1.354	-1.326	-1.296	-1.266	-1.238	-1.208	-1.178	-1.146	-1.115	-1.084	-1.052	-1.022	-0.991	-0.959	-0.929	-0.898	-0.868	-0.836	-0.806	-0.775	-0.745	-0.716	-0.688	-0.659	-0.632	-0.604	-0.578	-0.551	-0.526	-0.501	-0.478	-0.455	-0.432	-0.410	-0.389	-0.369	-0.349	-0.330	-0.311	-0.294	-0.278	-0.260	-0.245	-0.230	-0.215	-0.201	-0.188	-0.175	-0.165	-0.152	-0.142	-0.134	-0.124	-0.116	-0.108	-0.100	-0.092	-0.086	-0.080	-0.074	-0.068	-0.061	-0.056	-0.051	-0.046	-0.041	-0.038	-0.034	-0.028	-0.024	-0.020	-0.015	-0.011	-0.006	-0.001	0.005	0.009	0.014	0.019	0.025	0.031	0.036	0.042	0.048	0.055	0.061	0.069	0.076	0.084	0.091	0.100	0.109	0.119	0.129	0.139	0.149	0.160	0.170	0.181	0.194	0.205	0.218	0.230	0.242	0.255	0.268	0.281	0.294	0.308	0.320	0.334	0.346	0.360	0.374	0.388	0.399	0.412	0.426	0.440	0.451	0.465	0.476	0.489	0.500	0.511	0.522	0.532	0.544	0.552	0.562	0.571	0.578	0.586	0.592	0.600	0.605	0.611	0.615	0.619	0.622	0.625	0.628	0.629	0.629	0.630	0.630	0.629	0.628	0.625	0.624	0.620	0.618	0.612	0.609	0.605	0.599	0.594	0.589	0.582	0.576	0.570	0.562	0.556	0.549	0.542	0.536	0.530	0.522	0.516	0.510	0.504	0.499	0.494	0.488	0.484	0.478	0.474	0.470	0.466	0.462	0.459	0.456	0.455	0.451	0.450	0.449	0.448	0.446	0.446	0.445	0.446	0.446	0.448	0.448	0.449	0.450	0.451	0.452	0.454	0.455	0.459	0.460	0.461	0.462	0.465	0.468	0.469	0.470	0.471	0.474	0.475	0.476	0.476	0.478	0.478	0.479	0.480	0.480	0.480	0.479	0.479	0.480	0.480	0.480	0.479	0.479	0.479	0.479	0.479	0.479	0.479	0.479	0.479	0.480	0.480	0.480	0.481	0.481	0.482	0.484	0.485	0.488	0.489	0.491	0.492	0.496	0.499	0.501	0.504	0.507	0.512	0.516	0.519	0.522	0.528	0.531	0.536	0.541	0.546	0.550	0.555	0.560	0.564	0.568	0.572	0.576	0.581	0.585	0.590	0.594	0.598	0.601	0.605	0.608	0.610	0.614	0.616	0.620	0.622	0.625	0.628	0.629	0.631	0.634	0.635	0.638	0.639	0.641	0.642	0.644	0.645	0.648	0.650	0.651	0.654	0.655	0.658	0.660	0.664	0.665	0.669	0.672	0.676	0.680	0.684	0.689	0.694	0.699	0.704	0.710	0.716	0.721	0.728	0.734	0.741	0.749	0.756	0.762	0.770	0.779	0.788	0.796	0.804	0.812	0.820	0.830	0.838	0.848	0.855	0.864	0.872	0.880	0.889	0.896	0.904	0.911	0.919	0.926	0.932	0.938	0.944	0.949	0.954	0.958	0.960	0.964	0.965	0.968	0.968	0.968	0.968	0.966	0.965	0.962	0.959	0.954	0.949	0.944	0.938	0.930	0.921	0.912	0.902	0.891	0.880	0.868	0.855	0.840	0.826	0.811	0.795	0.779	0.761	0.744	0.725	0.708	0.688	0.668	0.646	0.626	0.606	0.585	0.562	0.542	0.520	0.498	0.475	0.455	0.432	0.411	0.390	0.369	0.348	0.329	0.308	0.289	0.269	0.251	0.234	0.216	0.200	0.184	0.169	0.154	0.140	0.128	0.115	0.104	0.095	0.086	0.078	0.070	0.062	0.056	0.052	0.049	0.045	0.042	0.041	0.040	0.040	0.041	0.042	0.044	0.046	0.049	0.052	0.058	0.061	0.065	0.071	0.076	0.082	0.088	0.092	0.100	0.106	0.112	0.118	0.122	0.128	0.134	0.138	0.142	0.145	0.149	0.152	0.154	0.155	0.156	0.156	0.155	0.154	0.151	0.148	0.144	0.139	0.131	0.125	0.116	0.106	0.096	0.085	0.071	0.058	0.042	0.026	0.009	-0.009	-0.028	-0.048	-0.070	-0.091	-0.116	-0.139	-0.166	-0.191	-0.219	-0.246	-0.276	-0.305	-0.335	-0.366	-0.398	-0.430	-0.461	-0.494	-0.528	-0.561	-0.592	-0.628	-0.661	-0.695	-0.729	-0.762	-0.796	-0.830	-0.862	-0.895	-0.928	-0.959	-0.991	-1.021	-1.051	-1.081	-1.108	-1.135	-1.161	-1.188	-1.214	-1.238	-1.260	-1.280	-1.300	-1.320	-1.336	-1.354	-1.370	-1.385	-1.399	-1.410	-1.421	-1.430	-1.439	-1.448	-1.452	-1.458	-1.461	-1.464	-1.466	-1.468	-1.468	-1.466	-1.464	-1.461	-1.458	-1.451	-1.448	-1.441	-1.434	-1.428	-1.419	-1.410	-1.401	-1.392	-1.384	-1.374	-1.365	-1.354	-1.345	-1.334	-1.325	-1.315	-1.305	-1.295	-1.285	-1.276	-1.266	-1.259	-1.250	-1.242	-1.234	-1.228	-1.220	-1.214	-1.208	-1.201	-1.196	-1.192	-1.188	-1.184	-1.180	-1.178	-1.175	-1.174	-1.172	-1.172	-1.171	-1.172	-1.172	-1.172	-1.174	-1.176	-1.178	-1.180	-1.182	-1.185	-1.189	-1.191	-1.195	-1.200	-1.204	-1.209	-1.212	-1.216	-1.221	-1.226	-1.230	-1.235	-1.238	-1.242	-1.246	-1.250	-1.254	-1.258	-1.260	-1.262	-1.265	-1.268	-1.269	-1.270	-1.271	-1.271	-1.271	-1.271	-1.270	-1.268	-1.265	-1.262	-1.258	-1.254	-1.249	-1.242	-1.236	-1.229	-1.220	-1.211	-1.202	-1.191	-1.181	-1.170	-1.158	-1.145	-1.130	-1.116	-1.102	-1.086	-1.070	-1.054	-1.038	-1.020	-1.004	-0.986	-0.969	-0.950	-0.932	-0.914	-0.896	-0.879	-0.861	-0.844	-0.828	-0.810	-0.795	-0.779	-0.764	-0.749	-0.735	-0.721	-0.709	-0.696	-0.685	-0.675	-0.665	-0.656	-0.649	-0.641	-0.636	-0.631	-0.628	-0.625	-0.622	-0.622	-0.624	-0.625	-0.628	-0.631	-0.635	-0.641	-0.648	-0.656	-0.665	-0.674	-0.685	-0.695	-0.708	-0.720	-0.731	-0.746	-0.760	-0.776	-0.791	-0.806	-0.821	-0.838	-0.854	-0.870	-0.888	-0.904	-0.920	-0.938	-0.954	-0.970	-0.985	-1.001	-1.018	-1.032	-1.049	-1.062	-1.078	-1.092	-1.106	-1.120	-1.131	-1.144	-1.156	-1.168	-1.178	-1.189	-1.199	-1.208	-1.216	-1.225	-1.234	-1.241	-1.249	-1.256	-1.262	-1.270	-1.275	-1.280	-1.286	-1.291	-1.296	-1.301	-1.305	-1.310	-1.314	-1.319	-1.324	-1.328	-1.332	-1.336	-1.341	-1.346	-1.352	-1.358	-1.362	-1.369	-1.375	-1.381	-1.388	-1.395	-1.402	-1.410	-1.418	-1.426	-1.435	-1.445	-1.455	-1.465	-1.476	-1.488	-1.499	-1.511	-1.524	-1.536	-1.550	-1.565	-1.579	-1.592	-1.608	-1.624	-1.640	-1.655	-1.671	-1.688	-1.704	-1.722	-1.740	-1.756	-1.775	-1.792	-1.811	-1.829	-1.848	-1.865	-1.884	-1.901	-1.920	-1.936	-1.955	-1.972	-1.989	-2.006	-2.024	-2.040	-2.056	-2.071	-2.089	-2.104	-2.118	-2.132	-2.146	-2.160	-2.174	-2.186	-2.199	-2.211	-2.221	-2.232	-2.242	-2.252	-2.261	-2.270	-2.278	-2.286	-2.292	-2.299	-2.306	-2.311	-2.316	-2.321	-2.326	-2.330	-2.335	-2.338	-2.340	-2.344	-2.345	-2.349	-2.349	-2.351	-2.352	-2.354	-2.355	-2.355	-2.356	-2.356	-2.358	-2.358	-2.359	-2.358	-2.358	-2.358	-2.358	-2.358	-2.358	-2.356	-2.356	-2.356	-2.355	-2.355	-2.354	-2.352	-2.351	-2.350	-2.350	-2.349	-2.349	-2.348	-2.348	-2.346	-2.346	-2.345	-2.345	-2.344	-2.344	-2.342	-2.344	-2.342	-2.342	-2.344	-2.344	-2.345	-2.345	-2.348	-2.349	-2.349	-2.352	-2.354	-2.356	-2.359	-2.362	-2.365	-2.369	-2.372	-2.378	-2.382	-2.386	-2.392	-2.399	-2.405	-2.411	-2.419	-2.425	-2.434	-2.441	-2.449	-2.458	-2.466	-2.475	-2.484	-2.492	-2.502	-2.512	-2.521	-2.531	-2.541	-2.550	-2.560	-2.570	-2.579	-2.589	-2.599	-2.608	-2.618	-2.626	-2.634	-2.642	-2.651	-2.658	-2.665	-2.671	-2.678	-2.682	-2.689	-2.692	-2.695	-2.699	-2.701	-2.704	-2.704	-2.705	-2.704	-2.704	-2.701	-2.699	-2.695	-2.691	-2.686	-2.681	-2.674	-2.668	-2.659	-2.650	-2.640	-2.631	-2.620	-2.609	-2.598	-2.584	-2.572	-2.559	-2.545	-2.531	-2.515	-2.500	-2.484	-2.469	-2.452	-2.436	-2.420	-2.404	-2.386	-2.370	-2.354	-2.338	-2.321	-2.305	-2.290	-2.274	-2.258	-2.244	-2.229	-2.215	-2.202	-2.190	-2.178	-2.166	-2.155	-2.144	-2.135	-2.125	-2.116	-2.109	-2.101	-2.096	-2.090	-2.085	-2.081	-2.078	-2.075	-2.074	-2.074	-2.072	-2.072	-2.074	-2.076	-2.079	-2.081	-2.086	-2.091	-2.095	-2.101	-2.106	-2.112	-2.120	-2.128	-2.135	-2.142	-2.152	-2.160	-2.169	-2.178	-2.186	-2.195	-2.204	-2.214	-2.222	-2.230	-2.239	-2.248	-2.256	-2.265	-2.272	-2.280	-2.289	-2.295	-2.302	-2.309	-2.316	-2.321	-2.326	-2.330	-2.335	-2.339	-2.342	-2.345	-2.348	-2.350	-2.351	-2.351	-2.352	-2.352	-2.354	-2.352	-2.351	-2.349	-2.348	-2.346	-2.344	-2.340	-2.339	-2.335	-2.331	-2.326	-2.324	-2.320	-2.316	-2.312	-2.308	-2.304	-2.300	-2.295	-2.291	-2.288	-2.284	-2.279	-2.275	-2.272	-2.269	-2.266	-2.264	-2.261	-2.260	-2.258	-2.256	-2.256	-2.255	-2.255	-2.254	-2.255	-2.255	-2.258	-2.259	-2.261	-2.262	-2.265	-2.270	-2.274	-2.278	-2.281	-2.286	-2.292	-2.298	-2.302	-2.310	-2.316	-2.324	-2.332	-2.339	-2.348	-2.356	-2.364	-2.372	-2.381	-2.391	-2.401	-2.410	-2.420	-2.430	-2.440	-2.450	-2.460	-2.470	-2.480	-2.490	-2.500	-2.509	-2.519	-2.529	-2.539	-2.548	-2.558	-2.565	-2.575	-2.584	-2.591	-2.600	-2.609	-2.616	-2.624	-2.631	-2.639	-2.645	-2.652	-2.659	-2.665	-2.669	-2.675	-2.680	-2.685	-2.690	-2.695	-2.700	-2.704	-2.706	-2.710	-2.712	-2.716	-2.720	-2.721	-2.724	-2.725	-2.726	-2.729	-2.730	-2.731	-2.734	-2.734	-2.734	-2.736	-2.736	-2.736	-2.736	-2.736	-2.738	-2.738	-2.736	-2.736	-2.736	-2.736	-2.735	-2.735	-2.734	-2.732	-2.732	-2.732	-2.732	-2.730	-2.730	-2.729	-2.729	-2.729	-2.726	-2.726	-2.725	-2.725	-2.725	-2.725	-2.725	-2.725	-2.724	-2.724	-2.724	-2.724	-2.722	-2.724	-2.724	-2.724	-2.724	-2.724	-2.724	-2.724	-2.724	-2.724	-2.724	-2.724	-2.724	-2.724	-2.724	-2.724	-2.722	-2.721	-2.720	-2.718	-2.716	-2.714	-2.712	-2.709	-2.705	-2.701	-2.698	-2.692	-2.686	-2.680	-2.674	-2.665	-2.658	-2.650	-2.640	-2.629	-2.618	-2.605	-2.591	-2.578	-2.562	-2.546	-2.530	-2.512	-2.494	-2.475	-2.454	-2.434	-2.411	-2.389	-2.365	-2.341	-2.316	-2.290	-2.265	-2.238	-2.211	-2.184	-2.156	-2.126	-2.099	-2.069	-2.039	-2.009	-1.980	-1.949	-1.919	-1.889	-1.860	-1.831	-1.801	-1.772	-1.744	-1.715	-1.686	-1.660	-1.634	-1.606	-1.580	-1.555	-1.530	-1.508	-1.484	-1.462	-1.441	-1.421	-1.401	-1.384	-1.366	-1.351	-1.335	-1.320	-1.308	-1.296	-1.285	-1.275	-1.265	-1.256	-1.250	-1.242	-1.238	-1.232	-1.229	-1.226	-1.224	-1.222	-1.222	-1.222	-1.224	-1.225	-1.228	-1.230	-1.234	-1.236	-1.240	-1.245	-1.250	-1.255	-1.260	-1.266	-1.271	-1.279	-1.285	-1.291	-1.299	-1.305	-1.312	-1.319	-1.325	-1.334	-1.341	-1.349	-1.355	-1.362	-1.369	-1.376	-1.384	-1.391	-1.398	-1.404	-1.410	-1.418	-1.424	-1.430	-1.436	-1.442	-1.449	-1.454	-1.460	-1.465	-1.470	-1.476	-1.481	-1.485	-1.490	-1.496	-1.500	-1.505	-1.509	-1.514	-1.518	-1.521	-1.525	-1.528	-1.531	-1.535	-1.538	-1.540	-1.542	-1.544	-1.546	-1.549	-1.551	-1.552	-1.555	-1.555	-1.556	-1.558	-1.558	-1.558	-1.559	-1.558	-1.558	-1.558	-1.558	-1.556	-1.555	-1.554	-1.554	-1.550	-1.549	-1.548	-1.545	-1.542	-1.540	-1.539	-1.535	-1.534	-1.531	-1.528	-1.525	-1.522	-1.520	-1.518	-1.515	-1.512	-1.510	-1.506	-1.505	-1.502	-1.500	-1.499	-1.496	-1.495	-1.492	-1.491	-1.490	-1.489	-1.489	-1.488	-1.488	-1.486	-1.488	-1.488	-1.488	-1.489	-1.489	-1.490	-1.491	-1.492	-1.494	-1.495	-1.496	-1.498	-1.499	-1.501	-1.502	-1.505	-1.506	-1.510	-1.511	-1.514	-1.516	-1.518	-1.520	-1.521	-1.524	-1.525	-1.526	-1.529	-1.530	-1.531	-1.534	-1.534	-1.535	-1.536	-1.538	-1.539	-1.538	-1.539	-1.540	-1.540	-1.539	-1.540	-1.540	-1.540	-1.539	-1.538	-1.539	-1.536	-1.536	-1.535	-1.535	-1.534	-1.532	-1.532	-1.531	-1.530	-1.530	-1.530	-1.528	-1.528	-1.528	-1.528	-1.528	-1.529	-1.530	-1.531	-1.534	-1.535	-1.538	-1.541	-1.544	-1.548	-1.550	-1.555	-1.560	-1.565	-1.570	-1.575	-1.581	-1.588	-1.592	-1.601	-1.608	-1.615	-1.624	-1.631	-1.640	-1.649	-1.658	-1.666	-1.676	-1.685	-1.696	-1.706	-1.716	-1.725	-1.735	-1.745	-1.755	-1.766	-1.775	-1.784	-1.794	-1.802	-1.811	-1.819	-1.828	-1.835	-1.842	-1.850	-1.856	-1.862	-1.868	-1.871	-1.876	-1.880	-1.884	-1.885	-1.886	-1.888	-1.886	-1.886	-1.884	-1.881	-1.879	-1.874	-1.870	-1.864	-1.858	-1.850	-1.842	-1.834	-1.822	-1.814	-1.801	-1.789	-1.775	-1.762	-1.749	-1.734	-1.716	-1.700	-1.684	-1.666	-1.648	-1.630	-1.610	-1.591	-1.571	-1.550	-1.529	-1.508	-1.486	-1.465	-1.442	-1.421	-1.399	-1.376	-1.355	-1.334	-1.311	-1.289	-1.268	-1.246	-1.225	-1.204	-1.184	-1.164	-1.144	-1.124	-1.106	-1.088	-1.071	-1.052	-1.038	-1.022	-1.006	-0.992	-0.980	-0.966	-0.955	-0.945	-0.935	-0.925	-0.916	-0.909	-0.902	-0.896	-0.890	-0.886	-0.882	-0.880	-0.879	-0.876	-0.876	-0.876	-0.878	-0.879	-0.881	-0.884	-0.888	-0.891	-0.896	-0.900	-0.905	-0.911	-0.916	-0.922	-0.929	-0.935	-0.941	-0.949	-0.954	-0.961	-0.968	-0.972	-0.980	-0.985	-0.991	-0.998	-1.002	-1.009	-1.014	-1.019	-1.024	-1.028	-1.031	-1.035	-1.038	-1.040	-1.041	-1.044	-1.045	-1.046	-1.048	-1.048	-1.048	-1.048	-1.048	-1.046	-1.045	-1.044	-1.042	-1.041	-1.039	-1.036	-1.034	-1.031	-1.029	-1.026	-1.024	-1.020	-1.016	-1.014	-1.010	-1.008	-1.002	-1.000	-0.996	-0.994	-0.990	-0.988	-0.984	-0.981	-0.978	-0.976	-0.972	-0.970	-0.968	-0.965	-0.962	-0.960	-0.959	-0.955	-0.954	-0.951	-0.950	-0.948	-0.946	-0.945	-0.942	-0.941	-0.940	-0.939	-0.938	-0.935	-0.935	-0.934	-0.932	-0.932	-0.930	-0.930	-0.930	-0.929	-0.929	-0.929	-0.929	-0.930	-0.931	-0.931	-0.932	-0.932	-0.935	-0.936	-0.938	-0.940	-0.942	-0.944	-0.946	-0.948	-0.951	-0.952	-0.956	-0.959	-0.962	-0.966	-0.969	-0.972	-0.974	-0.978	-0.980	-0.984	-0.986	-0.989	-0.992	-0.995	-0.998	-1.000	-1.001	-1.004	-1.005	-1.008	-1.008	-1.009	-1.009	-1.010	-1.009	-1.009	-1.006	-1.005	-1.002	-0.999	-0.995	-0.991	-0.986	-0.982	-0.975	-0.970	-0.962	-0.956	-0.949	-0.940	-0.932	-0.922	-0.914	-0.904	-0.894	-0.882	-0.871	-0.860	-0.849	-0.836	-0.825	-0.811	-0.799	-0.788	-0.774	-0.761	-0.749	-0.736	-0.725	-0.712	-0.700	-0.689	-0.678	-0.668	-0.656	-0.648	-0.638	-0.629	-0.621	-0.614	-0.606	-0.600	-0.594	-0.590	-0.586	-0.582	-0.580	-0.579	-0.579	-0.580	-0.581	-0.585	-0.588	-0.592	-0.599	-0.606	-0.614	-0.624	-0.634	-0.644	-0.656	-0.670	-0.684	-0.700	-0.715	-0.731	-0.749	-0.768	-0.786	-0.806	-0.828	-0.848	-0.869	-0.891	-0.914	-0.938	-0.960	-0.984	-1.009	-1.032	-1.056	-1.081	-1.104	-1.129	-1.152	-1.175	-1.199	-1.222	-1.244	-1.266	-1.286	-1.309	-1.329	-1.348	-1.365	-1.382	-1.400	-1.415	-1.429	-1.442	-1.455	-1.466	-1.476	-1.486	-1.494	-1.501	-1.508	-1.512	-1.516	-1.520	-1.522	-1.522	-1.522	-1.524	-1.522	-1.520	-1.516	-1.512	-1.508	-1.502	-1.496	-1.490	-1.484	-1.475	-1.468	-1.460	-1.452	-1.444	-1.435	-1.426	-1.418	-1.410	-1.401	-1.392	-1.384	-1.376	-1.369	-1.362	-1.355	-1.349	-1.342	-1.339	-1.334	-1.330	-1.326	-1.324	-1.322	-1.320	-1.321	-1.320	-1.321	-1.322	-1.325	-1.328	-1.330	-1.335	-1.340	-1.346	-1.351	-1.358	-1.365	-1.372	-1.380	-1.390	-1.399	-1.408	-1.418	-1.428	-1.439	-1.451	-1.464	-1.476	-1.489	-1.501	-1.514	-1.528	-1.541	-1.556	-1.570	-1.584	-1.600	-1.614	-1.630	-1.644	-1.660	-1.676	-1.691	-1.706	-1.724	-1.740	-1.756	-1.771	-1.788	-1.804	-1.821	-1.838	-1.854	-1.870	-1.886	-1.904	-1.920	-1.936	-1.952	-1.970	-1.986	-2.001	-2.018	-2.034	-2.050	-2.066	-2.081	-2.096	-2.112	-2.128	-2.141	-2.156	-2.170	-2.184	-2.199	-2.211	-2.225	-2.238	-2.250	-2.262	-2.274	-2.285	-2.296	-2.308	-2.318	-2.328	-2.338	-2.346	-2.356	-2.365	-2.374	-2.381	-2.389	-2.396	-2.402	-2.410	-2.415	-2.422	-2.428	-2.434	-2.439	-2.444	-2.449	-2.452	-2.458	-2.461	-2.465	-2.469	-2.472	-2.475	-2.478	-2.481	-2.484	-2.486	-2.490	-2.494	-2.496	-2.499	-2.502	-2.505	-2.508	-2.511	-2.515	-2.518	-2.520	-2.524	-2.528	-2.530	-2.534	-2.538	-2.541	-2.545	-2.549	-2.554	-2.558	-2.561	-2.566	-2.570	-2.575	-2.580	-2.585	-2.590	-2.594	-2.600	-2.605	-2.610	-2.616	-2.622	-2.626	-2.632	-2.638	-2.644	-2.650	-2.656	-2.661	-2.666	-2.671	-2.676	-2.684	-2.689	-2.694	-2.699	-2.704	-2.709	-2.714	-2.719	-2.721	-2.726	-2.730	-2.732	-2.735	-2.738	-2.739	-2.741	-2.744	-2.744	-2.746	-2.746	-2.746	-2.746	-2.746	-2.746	-2.744	-2.744	-2.742	-2.740	-2.738	-2.736	-2.734	-2.732	-2.729	-2.728	-2.724	-2.721	-2.719	-2.715	-2.712	-2.709	-2.706	-2.704	-2.700	-2.698	-2.694	-2.692	-2.691	-2.688	-2.686	-2.685	-2.684	-2.682	-2.682	-2.681	-2.681	-2.682	-2.684	-2.684	-2.685	-2.688	-2.689	-2.691	-2.692	-2.695	-2.699	-2.702	-2.705	-2.709	-2.712	-2.716	-2.720	-2.725	-2.729	-2.732	-2.738	-2.741	-2.745	-2.750	-2.752	-2.756	-2.759	-2.762	-2.764	-2.768	-2.769	-2.770	-2.770	-2.771	-2.771	-2.771	-2.770	-2.768	-2.766	-2.764	-2.761	-2.758	-2.754	-2.749	-2.742	-2.738	-2.730	-2.724	-2.716	-2.709	-2.700	-2.691	-2.682	-2.674	-2.664	-2.655	-2.644	-2.634	-2.624	-2.615	-2.604	-2.594	-2.582	-2.574	-2.562	-2.552	-2.545	-2.535	-2.525	-2.516	-2.509	-2.500	-2.492	-2.485	-2.479	-2.474	-2.468	-2.464	-2.458	-2.454	-2.450	-2.449	-2.445	-2.445	-2.444	-2.444	-2.444	-2.444	-2.445	-2.446	-2.449	-2.451	-2.455	-2.459	-2.464	-2.469	-2.475	-2.479	-2.486	-2.492	-2.500	-2.508	-2.515	-2.524	-2.532	-2.541	-2.551	-2.560	-2.570	-2.580	-2.590	-2.601	-2.612	-2.622	-2.634	-2.645	-2.658	-2.669	-2.680	-2.692	-2.705	-2.718	-2.730	-2.742	-2.756	-2.770	-2.782	-2.796	-2.810	-2.824	-2.838	-2.851	-2.866	-2.880	-2.896	-2.910	-2.925	-2.939	-2.954	-2.969	-2.985	-2.999	-3.014	-3.028	-3.044	-3.058	-3.072	-3.085	-3.100	-3.112	-3.128	-3.140	-3.154	-3.165	-3.178	-3.189	-3.200	-3.211	-3.222	-3.231	-3.241	-3.249	-3.256	-3.262	-3.270	-3.275	-3.279	-3.282	-3.285	-3.289	-3.290	-3.290	-3.290	-3.289	-3.286	-3.282	-3.280	-3.275	-3.270	-3.262	-3.256	-3.248	-3.240	-3.229	-3.219	-3.208	-3.196	-3.184	-3.171	-3.158	-3.144	-3.130	-3.116	-3.100	-3.085	-3.069	-3.052	-3.038	-3.021	-3.005	-2.989	-2.974	-2.958	-2.941	-2.926	-2.911	-2.896	-2.882	-2.868	-2.852	-2.839	-2.826	-2.812	-2.800	-2.788	-2.776	-2.764	-2.754	-2.744	-2.732	-2.724	-2.714	-2.705	-2.698	-2.689	-2.681	-2.674	-2.666	-2.659	-2.652	-2.646	-2.640	-2.634	-2.628	-2.621	-2.615	-2.609	-2.602	-2.595	-2.589	-2.581	-2.574	-2.566	-2.559	-2.549	-2.540	-2.530	-2.520	-2.510	-2.499	-2.486	-2.475	-2.462	-2.449	-2.435	-2.420	-2.405	-2.390	-2.374	-2.358	-2.339	-2.321	-2.302	-2.284	-2.264	-2.244	-2.222	-2.201	-2.180	-2.158	-2.134	-2.112	-2.088	-2.065	-2.040	-2.016	-1.991	-1.966	-1.941	-1.916	-1.890	-1.866	-1.840	-1.816	-1.790	-1.765	-1.741	-1.716	-1.691	-1.668	-1.644	-1.620	-1.596	-1.574	-1.551	-1.530	-1.509	-1.488	-1.466	-1.448	-1.426	-1.409	-1.391	-1.374	-1.356	-1.341	-1.326	-1.312	-1.300	-1.289	-1.278	-1.266	-1.256	-1.249	-1.241	-1.235	-1.230	-1.225	-1.222	-1.219	-1.218	-1.218	-1.219	-1.219	-1.222	-1.226	-1.230	-1.236	-1.242	-1.250	-1.258	-1.268	-1.278	-1.289	-1.300	-1.312	-1.325	-1.339	-1.352	-1.368	-1.382	-1.398	-1.415	-1.430	-1.448	-1.462	-1.479	-1.495	-1.511	-1.529	-1.544	-1.560	-1.575	-1.590	-1.605	-1.620	-1.635	-1.648	-1.660	-1.672	-1.685	-1.696	-1.705	-1.715	-1.724	-1.731	-1.739	-1.744	-1.750	-1.752	-1.756	-1.759	-1.760	-1.761	-1.760	-1.758	-1.755	-1.751	-1.748	-1.742	-1.736	-1.730	-1.722	-1.715	-1.706	-1.696	-1.686	-1.675	-1.665	-1.652	-1.640	-1.626	-1.614	-1.600	-1.586	-1.572	-1.558	-1.541	-1.528	-1.512	-1.498	-1.482	-1.468	-1.452	-1.438	-1.422	-1.408	-1.394	-1.379	-1.365	-1.351	-1.338	-1.325	-1.312	-1.300	-1.288	-1.278	-1.266	-1.256	-1.246	-1.238	-1.229	-1.221	-1.214	-1.206	-1.201	-1.196	-1.192	-1.188	-1.184	-1.182	-1.181	-1.180	-1.180	-1.180	-1.182	-1.184	-1.186	-1.191	-1.195	-1.200	-1.206	-1.212	-1.220	-1.229	-1.236	-1.246	-1.256	-1.266	-1.278	-1.290	-1.302	-1.315	-1.328	-1.341	-1.356	-1.370	-1.385	-1.400	-1.416	-1.430	-1.446	-1.462	-1.479	-1.495	-1.510	-1.525	-1.541	-1.556	-1.571	-1.586	-1.600	-1.615	-1.629	-1.642	-1.656	-1.668	-1.680	-1.691	-1.701	-1.711	-1.721	-1.730	-1.738	-1.745	-1.752	-1.758	-1.762	-1.766	-1.770	-1.774	-1.775	-1.776	-1.776	-1.776	-1.776	-1.774	-1.771	-1.769	-1.765	-1.760	-1.756	-1.750	-1.744	-1.738	-1.730	-1.721	-1.714	-1.704	-1.694	-1.684	-1.674	-1.664	-1.652	-1.641	-1.630	-1.619	-1.606	-1.594	-1.580	-1.569	-1.555	-1.542	-1.529	-1.514	-1.500	-1.486	-1.472	-1.458	-1.444	-1.429	-1.415	-1.399	-1.385	-1.370	-1.356	-1.341	-1.325	-1.311	-1.296	-1.281	-1.266	-1.251	-1.235	-1.221	-1.205	-1.190	-1.174	-1.159	-1.142	-1.128	-1.112	-1.096	-1.081	-1.065	-1.050	-1.034	-1.019	-1.004	-0.989	-0.974	-0.959	-0.944	-0.929	-0.914	-0.900	-0.885	-0.870	-0.856	-0.841	-0.828	-0.812	-0.799	-0.785	-0.771	-0.758	-0.744	-0.731	-0.719	-0.706	-0.694	-0.680	-0.668	-0.656	-0.644	-0.632	-0.621	-0.609	-0.599	-0.589	-0.578	-0.569	-0.559	-0.550	-0.540	-0.532	-0.525	-0.516	-0.509	-0.501	-0.495	-0.488	-0.481	-0.475	-0.469	-0.462	-0.459	-0.454	-0.450	-0.445	-0.442	-0.439	-0.436	-0.432	-0.432	-0.430	-0.429	-0.428	-0.428	-0.428	-0.428	-0.429	-0.430	-0.431	-0.432	-0.434	-0.436	-0.439	-0.441	-0.445	-0.448	-0.451	-0.455	-0.459	-0.462	-0.468	-0.472	-0.476	-0.481	-0.486	-0.491	-0.495	-0.501	-0.506	-0.510	-0.515	-0.520	-0.524	-0.528	-0.532	-0.535	-0.540	-0.544	-0.546	-0.549	-0.551	-0.554	-0.555	-0.556	-0.558	-0.559	-0.559	-0.559	-0.558	-0.556	-0.555	-0.554	-0.551	-0.549	-0.546	-0.544	-0.540	-0.536	-0.532	-0.529	-0.524	-0.520	-0.515	-0.510	-0.505	-0.500	-0.495	-0.490	-0.486	-0.480	-0.476	-0.470	-0.466	-0.461	-0.459	-0.454	-0.451	-0.449	-0.445	-0.444	-0.442	-0.442	-0.441	-0.442	-0.444	-0.445	-0.448	-0.451	-0.455	-0.459	-0.464	-0.470	-0.476	-0.484	-0.490	-0.500	-0.509	-0.519	-0.529	-0.540	-0.551	-0.564	-0.576	-0.590	-0.602	-0.618	-0.632	-0.648	-0.662	-0.679	-0.695	-0.712	-0.730	-0.748	-0.765	-0.782	-0.800	-0.818	-0.835	-0.854	-0.871	-0.889	-0.908	-0.924	-0.941	-0.958	-0.975	-0.992	-1.009	-1.025	-1.041	-1.059	-1.074	-1.089	-1.105	-1.121	-1.135	-1.150	-1.165	-1.180	-1.194	-1.208	-1.220	-1.234	-1.246	-1.260	-1.272	-1.285	-1.298	-1.310	-1.320	-1.332	-1.345	-1.355	-1.368	-1.378	-1.389	-1.399	-1.410	-1.420	-1.430	-1.440	-1.449	-1.459	-1.466	-1.476	-1.484	-1.492	-1.499	-1.508	-1.514	-1.520	-1.526	-1.531	-1.538	-1.541	-1.545	-1.548	-1.551	-1.552	-1.554	-1.555	-1.555	-1.555	-1.552	-1.551	-1.549	-1.545	-1.541	-1.536	-1.531	-1.525	-1.519	-1.511	-1.502	-1.495	-1.486	-1.475	-1.465	-1.455	-1.444	-1.432	-1.420	-1.408	-1.395	-1.381	-1.368	-1.355	-1.341	-1.328	-1.314	-1.300	-1.286	-1.274	-1.260	-1.248	-1.235	-1.222	-1.212	-1.200	-1.189	-1.178	-1.169	-1.159	-1.149	-1.141	-1.132	-1.125	-1.119	-1.114	-1.108	-1.101	-1.098	-1.094	-1.090	-1.088	-1.085	-1.082	-1.081	-1.079	-1.080	-1.079	-1.080	-1.079	-1.080	-1.080	-1.082	-1.082	-1.084	-1.085	-1.085	-1.085	-1.088	-1.088	-1.088	-1.086	-1.086	-1.086	-1.084	-1.081	-1.079	-1.076	-1.072	-1.068	-1.062	-1.056	-1.050	-1.042	-1.034	-1.026	-1.016	-1.005	-0.992	-0.980	-0.968	-0.954	-0.938	-0.921	-0.905	-0.888	-0.868	-0.849	-0.830	-0.809	-0.788	-0.765	-0.742	-0.720	-0.695	-0.671	-0.646	-0.621	-0.598	-0.570	-0.545	-0.519	-0.492	-0.468	-0.440	-0.414	-0.389	-0.362	-0.338	-0.312	-0.288	-0.265	-0.240	-0.218	-0.195	-0.172	-0.152	-0.131	-0.112	-0.095	-0.078	-0.061	-0.046	-0.032	-0.020	-0.008	0.002	0.012	0.021	0.028	0.034	0.038	0.041	0.044	0.044	0.044	0.042	0.039	0.034	0.029	0.022	0.014	0.005	-0.005	-0.018	-0.030	-0.044	-0.058	-0.074	-0.090	-0.109	-0.126	-0.145	-0.165	-0.185	-0.206	-0.228	-0.250	-0.272	-0.294	-0.316	-0.340	-0.364	-0.386	-0.409	-0.434	-0.456	-0.479	-0.501	-0.524	-0.545	-0.565	-0.588	-0.606	-0.626	-0.645	-0.664	-0.682	-0.700	-0.716	-0.731	-0.746	-0.759	-0.772	-0.785	-0.796	-0.808	-0.816	-0.825	-0.832	-0.839	-0.845	-0.850	-0.854	-0.858	-0.860	-0.861	-0.862	-0.862	-0.862	-0.861	-0.859	-0.856	-0.854	-0.851	-0.846	-0.841	-0.836	-0.831	-0.825	-0.820	-0.812	-0.806	-0.799	-0.792	-0.786	-0.778	-0.770	-0.762	-0.755	-0.748	-0.740	-0.732	-0.726	-0.719	-0.711	-0.705	-0.698	-0.691	-0.685	-0.679	-0.674	-0.668	-0.661	-0.656	-0.651	-0.648	-0.641	-0.638	-0.634	-0.629	-0.625	-0.622	-0.619	-0.615	-0.611	-0.609	-0.605	-0.604	-0.600	-0.598	-0.595	-0.592	-0.590	-0.589	-0.585	-0.582	-0.580	-0.578	-0.575	-0.572	-0.570	-0.568	-0.564	-0.560	-0.558	-0.555	-0.551	-0.549	-0.545	-0.542	-0.539	-0.536	-0.532	-0.529	-0.526	-0.522	-0.519	-0.516	-0.512	-0.510	-0.506	-0.504	-0.501	-0.499	-0.496	-0.494	-0.491	-0.490	-0.489	-0.488	-0.486	-0.486	-0.485	-0.484	-0.485	-0.485	-0.485	-0.486	-0.488	-0.489	-0.490	-0.492	-0.494	-0.498	-0.500	-0.502	-0.506	-0.510	-0.514	-0.516	-0.521	-0.524	-0.529	-0.532	-0.539	-0.542	-0.546	-0.551	-0.556	-0.561	-0.565	-0.570	-0.574	-0.578	-0.582	-0.586	-0.590	-0.594	-0.598	-0.601	-0.604	-0.608	-0.610	-0.612	-0.616	-0.618	-0.620	-0.621	-0.624	-0.624	-0.626	-0.628	-0.629	-0.629	-0.630	-0.630	-0.630	-0.630	-0.630	-0.630	-0.630	-0.629	-0.629	-0.628	-0.628	-0.628	-0.626	-0.626	-0.625	-0.625	-0.624	-0.624	-0.622	-0.624	-0.622	-0.622	-0.622	-0.624	-0.624	-0.625	-0.625	-0.626	-0.628	-0.629	-0.631	-0.631	-0.634	-0.635	-0.636	-0.640	-0.641	-0.644	-0.646	-0.649	-0.650	-0.652	-0.655	-0.658	-0.660	-0.664	-0.665	-0.666	-0.670	-0.671	-0.675	-0.676	-0.678	-0.679	-0.680	-0.680	-0.681	-0.681	-0.681	-0.681	-0.681	-0.680	-0.679	-0.678	-0.675	-0.674	-0.671	-0.668	-0.665	-0.661	-0.659	-0.654	-0.650	-0.645	-0.641	-0.635	-0.630	-0.625	-0.620	-0.612	-0.608	-0.601	-0.595	-0.590	-0.584	-0.578	-0.571	-0.565	-0.560	-0.555	-0.549	-0.545	-0.540	-0.535	-0.531	-0.526	-0.522	-0.520	-0.516	-0.514	-0.512	-0.509	-0.507	-0.507	-0.506	-0.506	-0.506	-0.507	-0.510	-0.511	-0.512	-0.516	-0.519	-0.522	-0.526	-0.530	-0.535	-0.540	-0.544	-0.550	-0.556	-0.561	-0.568	-0.575	-0.580	-0.588	-0.594	-0.600	-0.608	-0.612	-0.620	-0.626	-0.634	-0.639	-0.646	-0.651	-0.658	-0.662	-0.668	-0.672	-0.678	-0.681	-0.686	-0.689	-0.691	-0.694	-0.696	-0.698	-0.699	-0.700	-0.700	-0.699	-0.700	-0.698	-0.696	-0.694	-0.690	-0.686	-0.682	-0.679	-0.674	-0.669	-0.662	-0.655	-0.649	-0.641	-0.632	-0.624	-0.614	-0.604	-0.594	-0.584	-0.572	-0.560	-0.549	-0.535	-0.521	-0.509	-0.494	-0.478	-0.464	-0.448	-0.430	-0.414	-0.396	-0.379	-0.359	-0.340	-0.320	-0.300	-0.280	-0.259	-0.239	-0.216	-0.195	-0.172	-0.150	-0.128	-0.106	-0.082	-0.060	-0.038	-0.014	0.010	0.032	0.056	0.079	0.102	0.125	0.149	0.171	0.192	0.215	0.236	0.258	0.278	0.299	0.318	0.336	0.355	0.371	0.388	0.405	0.420	0.434	0.449	0.460	0.474	0.484	0.495	0.504	0.512	0.520	0.528	0.532	0.536	0.541	0.544	0.545	0.546	0.545	0.545	0.544	0.541	0.538	0.532	0.528	0.522	0.515	0.507	0.500	0.491	0.481	0.472	0.462	0.450	0.440	0.426	0.415	0.402	0.389	0.375	0.361	0.348	0.332	0.319	0.302	0.289	0.272	0.258	0.242	0.226	0.210	0.195	0.179	0.162	0.148	0.131	0.115	0.099	0.084	0.068	0.052	0.038	0.022	0.006	-0.010	-0.024	-0.040	-0.054	-0.069	-0.084	-0.099	-0.114	-0.128	-0.144	-0.158	-0.171	-0.185	-0.200	-0.214	-0.228	-0.242	-0.255	-0.269	-0.284	-0.298	-0.309	-0.322	-0.336	-0.350	-0.362	-0.376	-0.389	-0.401	-0.414	-0.425	-0.439	-0.450	-0.461	-0.472	-0.484	-0.495	-0.506	-0.518	-0.526	-0.538	-0.548	-0.556	-0.566	-0.574	-0.581	-0.590	-0.596	-0.602	-0.609	-0.614	-0.619	-0.622	-0.625	-0.628	-0.630	-0.630	-0.630	-0.630	-0.629	-0.626	-0.622	-0.619	-0.614	-0.608	-0.601	-0.592	-0.584	-0.574	-0.562	-0.551	-0.539	-0.525	-0.511	-0.495	-0.479	-0.461	-0.444	-0.424	-0.404	-0.382	-0.361	-0.339	-0.315	-0.292	-0.268	-0.242	-0.218	-0.192	-0.166	-0.140	-0.114	-0.088	-0.061	-0.034	-0.009	0.019	0.045	0.071	0.098	0.122	0.148	0.171	0.196	0.219	0.240	0.264	0.285	0.304	0.324	0.344	0.361	0.379	0.394	0.410	0.424	0.436	0.450	0.461	0.472	0.481	0.491	0.500	0.507	0.515	0.521	0.526	0.531	0.536	0.541	0.545	0.549	0.551	0.554	0.556	0.560	0.561	0.562	0.565	0.568	0.569	0.571	0.574	0.578	0.580	0.584	0.586	0.592	0.596	0.602	0.608	0.614	0.621	0.628	0.635	0.644	0.654	0.662	0.672	0.684	0.694	0.706	0.719	0.731	0.744	0.756	0.771	0.785	0.800	0.814	0.830	0.845	0.861	0.876	0.894	0.909	0.926	0.941	0.959	0.974	0.990	1.006	1.020	1.036	1.051	1.068	1.082	1.096	1.111	1.125	1.139	1.152	1.166	1.179	1.191	1.202	1.215	1.225	1.236	1.248	1.256	1.268	1.276	1.285	1.294	1.301	1.310	1.318	1.325	1.331	1.338	1.345	1.351	1.356	1.361	1.366	1.371	1.376	1.381	1.385	1.388	1.391	1.394	1.398	1.399	1.401	1.402	1.405	1.405	1.406	1.408	1.406	1.408	1.405	1.405	1.404	1.400	1.399	1.395	1.391	1.388	1.384	1.378	1.374	1.368	1.360	1.354	1.346	1.338	1.330	1.321	1.310	1.301	1.290	1.279	1.266	1.255	1.242	1.229	1.215	1.201	1.186	1.172	1.158	1.141	1.126	1.110	1.094	1.076	1.059	1.044	1.025	1.008	0.990	0.972	0.955	0.938	0.919	0.902	0.885	0.868	0.850	0.832	0.815	0.796	0.779	0.761	0.745	0.729	0.712	0.696	0.680	0.664	0.649	0.634	0.618	0.602	0.588	0.574	0.559	0.545	0.530	0.516	0.504	0.489	0.476	0.462	0.450	0.436	0.425	0.411	0.399	0.385	0.372	0.361	0.349	0.336	0.322	0.311	0.299	0.286	0.274	0.261	0.249	0.235	0.222	0.210	0.198	0.184	0.171	0.159	0.145	0.131	0.118	0.105	0.090	0.078	0.062	0.050	0.036	0.021	0.008	-0.006	-0.021	-0.035	-0.048	-0.062	-0.076	-0.091	-0.105	-0.120	-0.135	-0.148	-0.162	-0.178	-0.191	-0.205	-0.218	-0.231	-0.245	-0.259	-0.272	-0.285	-0.298	-0.310	-0.324	-0.336	-0.348	-0.360	-0.371	-0.384	-0.395	-0.406	-0.418	-0.428	-0.438	-0.449	-0.458	-0.468	-0.476	-0.485	-0.494	-0.502	-0.509	-0.518	-0.524	-0.531	-0.538	-0.544	-0.550	-0.555	-0.559	-0.562	-0.568	-0.571	-0.575	-0.576	-0.579	-0.581	-0.582	-0.584	-0.584	-0.584	-0.584	-0.584	-0.581	-0.581	-0.579	-0.576	-0.575	-0.571	-0.568	-0.564	-0.561	-0.558	-0.552	-0.548	-0.545	-0.539	-0.535	-0.530	-0.524	-0.520	-0.515	-0.510	-0.506	-0.501	-0.496	-0.492	-0.488	-0.484	-0.480	-0.478	-0.474	-0.471	-0.469	-0.468	-0.465	-0.465	-0.464	-0.464	-0.462	-0.462	-0.464	-0.464	-0.466	-0.468	-0.470	-0.472	-0.475	-0.479	-0.482	-0.485	-0.490	-0.495	-0.499	-0.504	-0.509	-0.512	-0.519	-0.524	-0.529	-0.534	-0.539	-0.545	-0.549	-0.554	-0.558	-0.562	-0.565	-0.569	-0.572	-0.574	-0.576	-0.576	-0.579	-0.578	-0.579	-0.578	-0.576	-0.574	-0.571	-0.569	-0.564	-0.560	-0.555	-0.549	-0.542	-0.536	-0.529	-0.520	-0.511	-0.501	-0.492	-0.481	-0.470	-0.459	-0.446	-0.434	-0.420	-0.408	-0.394	-0.381	-0.366	-0.351	-0.338	-0.324	-0.310	-0.295	-0.281	-0.268	-0.252	-0.239	-0.225	-0.211	-0.198	-0.185	-0.172	-0.159	-0.148	-0.136	-0.126	-0.114	-0.104	-0.095	-0.085	-0.076	-0.069	-0.062	-0.055	-0.049	-0.042	-0.038	-0.034	-0.031	-0.028	-0.025	-0.024	-0.024	-0.022	-0.024	-0.025	-0.028	-0.031	-0.034	-0.038	-0.042	-0.049	-0.054	-0.061	-0.068	-0.075	-0.084	-0.094	-0.102	-0.112	-0.124	-0.135	-0.148	-0.159	-0.171	-0.184	-0.196	-0.210	-0.224	-0.238	-0.251	-0.265	-0.279	-0.292	-0.308	-0.321	-0.336	-0.349	-0.362	-0.376	-0.390	-0.402	-0.415	-0.426	-0.438	-0.449	-0.459	-0.470	-0.479	-0.486	-0.495	-0.502	-0.509	-0.514	-0.519	-0.522	-0.526	-0.530	-0.530	-0.532	-0.532	-0.531	-0.529	-0.526	-0.522	-0.518	-0.511	-0.506	-0.499	-0.491	-0.482	-0.472	-0.464	-0.451	-0.440	-0.428	-0.416	-0.401	-0.388	-0.374	-0.359	-0.345	-0.330	-0.315	-0.298	-0.282	-0.268	-0.251	-0.235	-0.221	-0.205	-0.190	-0.174	-0.160	-0.146	-0.131	-0.118	-0.104	-0.091	-0.080	-0.069	-0.058	-0.048	-0.039	-0.030	-0.021	-0.015	-0.009	-0.004	0.000	0.004	0.006	0.009	0.010	0.010	0.009	0.008	0.005	0.002	-0.002	-0.008	-0.012	-0.019	-0.026	-0.034	-0.042	-0.052	-0.062	-0.072	-0.084	-0.094	-0.106	-0.119	-0.131	-0.144	-0.158	100.000	5.000	2.000	1.000	7.000	0.000	0.000	0.000	0.000	0.000	0.000	0.000	0.000	0.000	0.000	0.000	0.000	0.000	0.629	0.634	0.638	0.642	0.646	0.650	0.654	0.659	0.662	0.666	0.670	0.672	0.674	0.676	0.679	0.680	0.681	0.681	0.681	0.680	0.679	0.676	0.674	0.670	0.666	0.661	0.655	0.649	0.642	0.634	0.625	0.614	0.605	0.592	0.580	0.568	0.554	0.538	0.522	0.506	0.489	0.470	0.450	0.430	0.410	0.388	0.365	0.342	0.319	0.295	0.269	0.244	0.218	0.190	0.162	0.135	0.106	0.078	0.049	0.019	-0.011	-0.042	-0.074	-0.105	-0.136	-0.168	-0.200	-0.232	-0.265	-0.296	-0.329	-0.361	-0.395	-0.428	-0.460	-0.491	-0.525	-0.556	-0.588	-0.620	-0.651	-0.682	-0.712	-0.744	-0.774	-0.804	-0.834	-0.862	-0.890	-0.919	-0.945	-0.971	-0.998	-1.024	-1.049	-1.071	-1.096	-1.119	-1.139	-1.161	-1.180	-1.201	-1.219	-1.236	-1.254	-1.270	-1.285	-1.300	-1.312	-1.324	-1.336	-1.346	-1.358	-1.366	-1.374	-1.380	-1.388	-1.394	-1.399	-1.401	-1.405	-1.408	-1.409	-1.409	-1.410	-1.410	-1.409	-1.406	-1.404	-1.401	-1.396	-1.392	-1.388	-1.381	-1.376	-1.370	-1.364	-1.356	-1.349	-1.342	-1.334	-1.325	-1.318	-1.309	-1.300	-1.291	-1.282	-1.274	-1.265	-1.255	-1.245	-1.236	-1.226	-1.218	-1.209	-1.199	-1.190	-1.180	-1.171	-1.162	-1.154	-1.144	-1.136	-1.128	-1.120	-1.110	-1.102	-1.096	-1.088	-1.080	-1.072	-1.065	-1.059	-1.051	-1.046	-1.040	-1.032	-1.026	-1.021	-1.015	-1.009	-1.004	-0.998	-0.994	-0.989	-0.984	-0.979	-0.975	-0.970	-0.966	-0.962	-0.959	-0.956	-0.952	-0.950	-0.948	-0.945	-0.942	-0.940	-0.938	-0.936	-0.936	-0.934	-0.932	-0.934	-0.932	-0.932	-0.932	-0.932	-0.934	-0.935	-0.936	-0.938	-0.938	-0.940	-0.941	-0.942	-0.946	-0.948	-0.951	-0.955	-0.958	-0.960	-0.964	-0.968	-0.970	-0.974	-0.976	-0.981	-0.985	-0.988	-0.991	-0.994	-0.996	-1.000	-1.002	-1.005	-1.008	-1.010	-1.011	-1.012	-1.014	-1.015	-1.015	-1.015	-1.014	-1.012	-1.012	-1.009	-1.008	-1.004	-1.000	-0.998	-0.992	-0.988	-0.981	-0.975	-0.970	-0.962	-0.954	-0.946	-0.936	-0.928	-0.918	-0.908	-0.898	-0.886	-0.875	-0.862	-0.851	-0.839	-0.826	-0.814	-0.801	-0.789	-0.776	-0.762	-0.749	-0.735	-0.722	-0.709	-0.696	-0.684	-0.671	-0.659	-0.648	-0.635	-0.625	-0.612	-0.602	-0.591	-0.582	-0.572	-0.564	-0.555	-0.548	-0.540	-0.534	-0.528	-0.522	-0.519	-0.515	-0.511	-0.507	-0.506	-0.505	-0.502	-0.504	-0.504	-0.505	-0.506	-0.509	-0.511	-0.514	-0.518	-0.521	-0.526	-0.531	-0.536	-0.541	-0.548	-0.554	-0.560	-0.566	-0.572	-0.580	-0.588	-0.594	-0.600	-0.608	-0.614	-0.620	-0.628	-0.632	-0.639	-0.644	-0.650	-0.654	-0.659	-0.662	-0.666	-0.669	-0.671	-0.674	-0.675	-0.676	-0.676	-0.675	-0.672	-0.671	-0.669	-0.665	-0.661	-0.656	-0.650	-0.642	-0.635	-0.628	-0.619	-0.609	-0.598	-0.586	-0.575	-0.561	-0.548	-0.532	-0.519	-0.502	-0.485	-0.468	-0.450	-0.431	-0.414	-0.394	-0.372	-0.352	-0.331	-0.310	-0.288	-0.265	-0.244	-0.221	-0.199	-0.176	-0.154	-0.130	-0.108	-0.085	-0.062	-0.040	-0.018	0.005	0.026	0.048	0.069	0.089	0.110	0.130	0.148	0.166	0.185	0.201	0.219	0.234	0.249	0.264	0.276	0.290	0.301	0.312	0.324	0.334	0.341	0.349	0.356	0.362	0.368	0.372	0.376	0.378	0.380	0.381	0.382	0.382	0.381	0.380	0.378	0.375	0.371	0.366	0.361	0.356	0.350	0.345	0.338	0.330	0.324	0.316	0.309	0.300	0.291	0.282	0.274	0.265	0.256	0.248	0.239	0.229	0.220	0.212	0.204	0.195	0.188	0.179	0.171	0.162	0.155	0.148	0.141	0.134	0.128	0.121	0.115	0.110	0.104	0.100	0.094	0.090	0.086	0.082	0.080	0.075	0.072	0.071	0.069	0.066	0.065	0.062	0.061	0.059	0.059	0.058	0.056	0.056	0.055	0.055	0.054	0.052	0.052	0.052	0.051	0.050	0.050	0.049	0.048	0.046	0.046	0.044	0.042	0.040	0.039	0.038	0.034	0.031	0.029	0.025	0.022	0.019	0.015	0.011	0.008	0.004	-0.001	-0.006	-0.011	-0.016	-0.021	-0.028	-0.032	-0.039	-0.044	-0.050	-0.058	-0.064	-0.070	-0.078	-0.084	-0.090	-0.096	-0.104	-0.110	-0.116	-0.124	-0.131	-0.138	-0.145	-0.152	-0.159	-0.166	-0.172	-0.180	-0.186	-0.192	-0.200	-0.208	-0.212	-0.219	-0.225	-0.232	-0.239	-0.244	-0.251	-0.258	-0.264	-0.269	-0.274	-0.279	-0.285	-0.291	-0.296	-0.301	-0.306	-0.311	-0.315	-0.320	-0.324	-0.328	-0.332	-0.336	-0.339	-0.342	-0.345	-0.348	-0.350	-0.352	-0.354	-0.356	-0.358	-0.359	-0.360	-0.360	-0.361	-0.360	-0.360	-0.359	-0.359	-0.356	-0.354	-0.351	-0.349	-0.346	-0.341	-0.338	-0.334	-0.328	-0.322	-0.316	-0.310	-0.302	-0.295	-0.288	-0.280	-0.271	-0.261	-0.252	-0.241	-0.231	-0.221	-0.209	-0.196	-0.185	-0.171	-0.159	-0.145	-0.131	-0.116	-0.101	-0.088	-0.072	-0.058	-0.040	-0.025	-0.009	0.008	0.024	0.040	0.059	0.075	0.092	0.110	0.126	0.144	0.161	0.178	0.195	0.212	0.228	0.245	0.261	0.276	0.292	0.309	0.324	0.339	0.354	0.369	0.381	0.395	0.408	0.420	0.434	0.445	0.456	0.468	0.479	0.489	0.499	0.507	0.518	0.528	0.535	0.544	0.552	0.560	0.568	0.576	0.584	0.592	0.600	0.609	0.616	0.624	0.632	0.641	0.650	0.661	0.671	0.681	0.694	0.705	0.718	0.731	0.745	0.760	0.776	0.792	0.811	0.829	0.849	0.869	0.890	0.912	0.936	0.960	0.986	1.012	1.040	1.068	1.098	1.126	1.158	1.189	1.220	1.254	1.286	1.320	1.352	1.386	1.421	1.455	1.489	1.522	1.556	1.589	1.621	1.654	1.685	1.716	1.746	1.776	1.804	1.830	1.855	1.881	1.904	1.925	1.945	1.961	1.979	1.992	2.006	2.016	2.025	2.033	2.036	2.040	2.040	2.040	2.038	2.033	2.025	2.016	2.006	1.994	1.980	1.964	1.946	1.928	1.905	1.884	1.860	1.835	1.809	1.782	1.755	1.725	1.696	1.666	1.635	1.604	1.572	1.540	1.509	1.476	1.445	1.414	1.381	1.350	1.320	1.289	1.260	1.231	1.204	1.176	1.151	1.126	1.104	1.081	1.060	1.040	1.022	1.004	0.989	0.975	0.962	0.952	0.942	0.935	0.929	0.924	0.921	0.920	0.920	0.921	0.924	0.929	0.935	0.942	0.951	0.961	0.971	0.984	0.999	1.012	1.029	1.046	1.064	1.082	1.102	1.122	1.145	1.166	1.189	1.211	1.235	1.258	1.282	1.306	1.330	1.355	1.379	1.404	1.428	1.451	1.474	1.496	1.520	1.541	1.562	1.584	1.604	1.624	1.641	1.660	1.676	1.691	1.706	1.721	1.734	1.745	1.756	1.765	1.774	1.780	1.786	1.790	1.792	1.795	1.795	1.795	1.792	1.790	1.784	1.778	1.771	1.761	1.751	1.740	1.728	1.712	1.698	1.681	1.665	1.646	1.626	1.605	1.582	1.560	1.536	1.512	1.486	1.460	1.432	1.405	1.376	1.348	1.318	1.288	1.258	1.226	1.195	1.164	1.131	1.099	1.068	1.035	1.004	0.972	0.940	0.909	0.878	0.845	0.815	0.785	0.755	0.726	0.698	0.669	0.641	0.614	0.586	0.561	0.536	0.511	0.489	0.465	0.442	0.422	0.402	0.382	0.365	0.349	0.331	0.315	0.301	0.288	0.275	0.262	0.251	0.241	0.230	0.222	0.214	0.206	0.199	0.194	0.188	0.182	0.178	0.174	0.170	0.168	0.164	0.161	0.160	0.158	0.156	0.155	0.154	0.154	0.152	0.152	0.151	0.151	0.151	0.152	0.151	0.152	0.152	0.152	0.152	0.152	0.152	0.154	0.152	0.155	0.155	0.155	0.156	0.156	0.158	0.159	0.160	0.162	0.164	0.166	0.168	0.171	0.174	0.178	0.181	0.185	0.190	0.196	0.201	0.206	0.212	0.219	0.225	0.232	0.241	0.250	0.260	0.269	0.278	0.289	0.300	0.311	0.324	0.336	0.350	0.362	0.378	0.391	0.406	0.422	0.438	0.454	0.471	0.488	0.505	0.524	0.540	0.559	0.578	0.595	0.614	0.632	0.652	0.672	0.691	0.711	0.731	0.750	0.771	0.791	0.810	0.830	0.850	0.870	0.889	0.909	0.929	0.948	0.966	0.985	1.004	1.022	1.040	1.058	1.075	1.092	1.110	1.128	1.142	1.159	1.174	1.189	1.204	1.219	1.232	1.246	1.259	1.271	1.282	1.295	1.306	1.316	1.326	1.336	1.345	1.354	1.361	1.369	1.375	1.381	1.386	1.391	1.395	1.399	1.402	1.405	1.408	1.408	1.410	1.410	1.411	1.410	1.409	1.408	1.406	1.404	1.401	1.399	1.396	1.392	1.389	1.386	1.382	1.379	1.375	1.370	1.366	1.361	1.358	1.352	1.349	1.345	1.341	1.338	1.334	1.330	1.328	1.325	1.322	1.320	1.319	1.318	1.316	1.316	1.316	1.316	1.318	1.319	1.321	1.322	1.326	1.328	1.331	1.336	1.340	1.344	1.349	1.354	1.360	1.366	1.372	1.379	1.386	1.394	1.401	1.409	1.419	1.428	1.435	1.445	1.454	1.462	1.471	1.480	1.490	1.500	1.509	1.519	1.529	1.539	1.548	1.558	1.568	1.578	1.588	1.598	1.609	1.618	1.628	1.639	1.649	1.659	1.670	1.680	1.691	1.701	1.712	1.724	1.735	1.745	1.758	1.768	1.780	1.792	1.804	1.816	1.828	1.840	1.852	1.866	1.879	1.891	1.905	1.919	1.932	1.946	1.961	1.975	1.990	2.005	2.020	2.035	2.051	2.068	2.084	2.100	2.116	2.134	2.150	2.166	2.184	2.201	2.219	2.236	2.254	2.271	2.289	2.308	2.326	2.344	2.361	2.381	2.400	2.418	2.436	2.455	2.474	2.492	2.510	2.530	2.548	2.566	2.585	2.604	2.621	2.640	2.658	2.675	2.692	2.711	2.726	2.744	2.760	2.778	2.794	2.809	2.825	2.839	2.854	2.869	2.882	2.895	2.908	2.920	2.931	2.942	2.952	2.962	2.971	2.981	2.988	2.995	3.001	3.006	3.011	3.014	3.018	3.019	3.020	3.020	3.019	3.019	3.016	3.012	3.008	3.002	2.998	2.990	2.981	2.972	2.961	2.951	2.939	2.926	2.914	2.898	2.882	2.865	2.849	2.830	2.810	2.790	2.770	2.748	2.726	2.702	2.678	2.655	2.629	2.604	2.578	2.551	2.525	2.496	2.469	2.441	2.411	2.382	2.352	2.322	2.292	2.264	2.232	2.201	2.171	2.140	2.110	2.078	2.047	2.016	1.985	1.955	1.924	1.894	1.862	1.832	1.802	1.772	1.742	1.712	1.682	1.655	1.625	1.598	1.569	1.541	1.514	1.486	1.460	1.434	1.409	1.382	1.356	1.332	1.308	1.284	1.260	1.236	1.214	1.191	1.169	1.146	1.125	1.104	1.082	1.061	1.040	1.020	1.000	0.979	0.960	0.940	0.920	0.900	0.881	0.861	0.842	0.824	0.804	0.785	0.766	0.748	0.728	0.709	0.689	0.670	0.650	0.631	0.611	0.591	0.572	0.552	0.532	0.511	0.491	0.472	0.451	0.432	0.411	0.391	0.371	0.351	0.330	0.310	0.290	0.270	0.250	0.230	0.211	0.191	0.174	0.154	0.136	0.120	0.101	0.086	0.070	0.054	0.039	0.024	0.010	-0.002	-0.015	-0.028	-0.039	-0.049	-0.058	-0.068	-0.074	-0.080	-0.086	-0.091	-0.096	-0.099	-0.101	-0.101	-0.102	-0.101	-0.100	-0.098	-0.094	-0.089	-0.082	-0.075	-0.069	-0.059	-0.050	-0.040	-0.028	-0.016	-0.004	0.011	0.025	0.040	0.058	0.074	0.091	0.109	0.129	0.148	0.168	0.188	0.209	0.231	0.252	0.274	0.296	0.319	0.341	0.365	0.389	0.411	0.435	0.459	0.482	0.507	0.530	0.555	0.579	0.601	0.626	0.649	0.672	0.696	0.718	0.741	0.762	0.785	0.806	0.829	0.849	0.869	0.890	0.909	0.928	0.948	0.965	0.984	1.000	1.018	1.034	1.049	1.065	1.079	1.092	1.108	1.120	1.132	1.144	1.155	1.166	1.176	1.185	1.194	1.201	1.209	1.216	1.222	1.228	1.231	1.236	1.240	1.242	1.245	1.246	1.248	1.249	1.249	1.249	1.246	1.245	1.242	1.240	1.236	1.232	1.228	1.222	1.218	1.212	1.206	1.199	1.192	1.185	1.178	1.169	1.161	1.152	1.144	1.134	1.125	1.115	1.104	1.094	1.085	1.074	1.062	1.051	1.040	1.030	1.019	1.008	0.996	0.984	0.972	0.961	0.950	0.939	0.928	0.916	0.905	0.892	0.881	0.871	0.859	0.846	0.836	0.825	0.814	0.802	0.790	0.779	0.766	0.755	0.744	0.732	0.720	0.708	0.695	0.685	0.672	0.659	0.648	0.635	0.622	0.609	0.596	0.582	0.569	0.556	0.542	0.528	0.514	0.500	0.485	0.471	0.455	0.440	0.425	0.409	0.392	0.375	0.359	0.342	0.325	0.309	0.290	0.274	0.255	0.238	0.219	0.201	0.184	0.164	0.145	0.126	0.108	0.089	0.069	0.050	0.031	0.011	-0.006	-0.025	-0.045	-0.062	-0.081	-0.100	-0.119	-0.136	-0.154	-0.171	-0.189	-0.205	-0.221	-0.238	-0.254	-0.269	-0.284	-0.299	-0.314	-0.326	-0.340	-0.352	-0.365	-0.376	-0.389	-0.399	-0.410	-0.419	-0.429	-0.438	-0.445	-0.452	-0.461	-0.466	-0.472	-0.480	-0.484	-0.489	-0.494	-0.496	-0.500	-0.502	-0.504	-0.506	-0.507	-0.509	-0.510	-0.509	-0.510	-0.509	-0.507	-0.506	-0.505	-0.502	-0.501	-0.499	-0.496	-0.494	-0.489	-0.486	-0.482	-0.478	-0.472	-0.469	-0.464	-0.459	-0.454	-0.448	-0.441	-0.435	-0.430	-0.422	-0.416	-0.409	-0.402	-0.395	-0.388	-0.380	-0.371	-0.362	-0.354	-0.345	-0.335	-0.326	-0.316	-0.305	-0.295	-0.284	-0.272	-0.261	-0.250	-0.239	-0.226	-0.214	-0.201	-0.188	-0.175	-0.161	-0.148	-0.134	-0.119	-0.105	-0.090	-0.075	-0.060	-0.044	-0.028	-0.012	0.004	0.020	0.036	0.052	0.070	0.086	0.104	0.121	0.139	0.155	0.172	0.191	0.209	0.226	0.245	0.262	0.281	0.299	0.318	0.335	0.354	0.372	0.391	0.409	0.428	0.446	0.466	0.485	0.504	0.524	0.544	0.562	0.582	0.602	0.622	0.644	0.664	0.684	0.705	0.726	0.746	0.768	0.790	0.811	0.834	0.855	0.876	0.899	0.921	0.942	0.966	0.989	1.011	1.034	1.056	1.079	1.102	1.124	1.146	1.169	1.191	1.212	1.235	1.258	1.279	1.300	1.322	1.342	1.364	1.382	1.402	1.422	1.441	1.460	1.478	1.495	1.511	1.526	1.542	1.558	1.571	1.585	1.598	1.609	1.620	1.631	1.640	1.649	1.658	1.665	1.670	1.676	1.680	1.684	1.686	1.688	1.689	1.689	1.689	1.688	1.685	1.682	1.679	1.675	1.669	1.664	1.658	1.650	1.642	1.634	1.626	1.618	1.608	1.598	1.586	1.576	1.565	1.554	1.542	1.530	1.519	1.508	1.496	1.484	1.472	1.460	1.449	1.436	1.425	1.415	1.404	1.394	1.384	1.374	1.365	1.356	1.348	1.338	1.330	1.322	1.316	1.308	1.301	1.295	1.289	1.282	1.279	1.272	1.268	1.262	1.259	1.254	1.250	1.246	1.242	1.239	1.235	1.231	1.228	1.224	1.220	1.216	1.211	1.208	1.201	1.198	1.191	1.185	1.180	1.174	1.166	1.159	1.151	1.142	1.134	1.125	1.114	1.105	1.094	1.082	1.070	1.058	1.045	1.031	1.018	1.004	0.989	0.974	0.958	0.942	0.926	0.909	0.892	0.876	0.859	0.841	0.824	0.806	0.788	0.770	0.752	0.735	0.718	0.700	0.684	0.666	0.650	0.632	0.616	0.600	0.584	0.569	0.552	0.539	0.525	0.510	0.498	0.484	0.470	0.458	0.445	0.434	0.422	0.411	0.401	0.390	0.381	0.371	0.361	0.352	0.344	0.336	0.329	0.320	0.311	0.305	0.298	0.290	0.282	0.275	0.269	0.260	0.254	0.245	0.239	0.231	0.222	0.216	0.208	0.200	0.191	0.182	0.175	0.165	0.156	0.146	0.136	0.126	0.118	0.108	0.096	0.086	0.075	0.065	0.054	0.042	0.031	0.021	0.009	-0.001	-0.012	-0.024	-0.035	-0.045	-0.056	-0.068	-0.079	-0.089	-0.099	-0.109	-0.119	-0.129	-0.138	-0.146	-0.154	-0.162	-0.169	-0.175	-0.182	-0.186	-0.192	-0.196	-0.200	-0.202	-0.205	-0.208	-0.209	-0.210	-0.209	-0.209	-0.208	-0.205	-0.201	-0.198	-0.192	-0.188	-0.181	-0.175	-0.166	-0.159	-0.149	-0.139	-0.129	-0.118	-0.106	-0.092	-0.080	-0.066	-0.051	-0.036	-0.021	-0.005	0.010	0.029	0.045	0.064	0.082	0.100	0.120	0.140	0.160	0.180	0.201	0.220	0.241	0.262	0.285	0.306	0.328	0.349	0.371	0.392	0.415	0.436	0.459	0.480	0.501	0.524	0.544	0.566	0.586	0.609	0.629	0.649	0.669	0.690	0.709	0.729	0.748	0.765	0.784	0.801	0.818	0.836	0.852	0.869	0.885	0.900	0.915	0.929	0.942	0.958	0.970	0.982	0.996	1.008	1.018	1.030	1.040	1.051	1.061	1.070	1.080	1.088	1.096	1.106	1.114	1.121	1.129	1.136	1.141	1.149	1.155	1.162	1.168	1.174	1.180	1.185	1.191	1.198	1.202	1.209	1.214	1.220	1.225	1.230	1.235	1.241	1.246	1.252	1.256	1.261	1.268	1.274	1.278	1.284	1.289	1.295	1.300	1.305	1.311	1.318	1.322	1.329	1.335	1.341	1.348	1.354	1.359	1.366	1.371	1.379	1.385	1.391	1.399	1.405	1.412	1.419	1.425	1.432	1.441	1.448	1.455	1.464	1.470	1.479	1.488	1.496	1.505	1.514	1.524	1.532	1.542	1.551	1.561	1.570	1.581	1.591	1.602	1.614	1.625	1.635	1.646	1.659	1.670	1.682	1.694	1.706	1.719	1.730	1.742	1.755	1.768	1.780	1.792	1.804	1.818	1.829	1.841	1.852	1.865	1.876	1.888	1.899	1.910	1.921	1.932	1.942	1.952	1.962	1.971	1.981	1.989	1.996	2.006	2.014	2.020	2.027	2.034	2.040	2.046	2.051	2.056	2.061	2.065	2.070	2.074	2.076	2.080	2.082	2.085	2.086	2.088	2.089	2.090	2.091	2.090	2.091	2.091	2.090	2.090	2.090	2.088	2.085	2.084	2.082	2.079	2.078	2.074	2.071	2.066	2.064	2.060	2.056	2.052	2.047	2.042	2.036	2.031	2.025	2.019	2.014	2.006	1.998	1.991	1.984	1.975	1.966	1.959	1.949	1.940	1.931	1.920	1.911	1.900	1.890	1.879	1.869	1.858	1.846	1.834	1.822	1.811	1.799	1.788	1.775	1.762	1.751	1.739	1.726	1.715	1.702	1.691	1.679	1.669	1.658	1.646	1.636	1.625	1.616	1.606	1.596	1.588	1.580	1.571	1.564	1.558	1.550	1.544	1.538	1.532	1.526	1.522	1.518	1.514	1.509	1.506	1.502	1.500	1.498	1.494	1.492	1.490	1.488	1.486	1.485	1.482	1.481	1.479	1.478	1.474	1.472	1.470	1.466	1.464	1.461	1.458	1.454	1.450	1.446	1.441	1.435	1.430	1.424	1.416	1.410	1.402	1.394	1.388	1.379	1.369	1.359	1.350	1.339	1.329	1.318	1.306	1.294	1.282	1.270	1.258	1.245	1.232	1.219	1.206	1.194	1.180	1.168	1.152	1.140	1.128	1.112	1.100	1.088	1.074	1.060	1.048	1.035	1.024	1.011	0.998	0.986	0.975	0.962	0.951	0.940	0.928	0.916	0.906	0.895	0.884	0.874	0.861	0.850	0.839	0.828	0.818	0.805	0.794	0.782	0.771	0.758	0.746	0.732	0.720	0.706	0.692	0.679	0.664	0.649	0.632	0.616	0.600	0.582	0.565	0.546	0.528	0.507	0.488	0.466	0.445	0.424	0.401	0.378	0.354	0.330	0.306	0.280	0.256	0.230	0.204	0.178	0.150	0.122	0.095	0.066	0.040	0.011	-0.019	-0.046	-0.075	-0.104	-0.131	-0.161	-0.189	-0.216	-0.245	-0.272	-0.299	-0.328	-0.354	-0.380	-0.408	-0.432	-0.458	-0.482	-0.507	-0.530	-0.555	-0.576	-0.600	-0.621	-0.642	-0.664	-0.682	-0.702	-0.721	-0.740	-0.758	-0.772	-0.789	-0.805	-0.820	-0.834	-0.849	-0.861	-0.875	-0.886	-0.898	-0.909	-0.919	-0.929	-0.940	-0.948	-0.958	-0.965	-0.974	-0.981	-0.989	-0.995	-1.002	-1.009	-1.015	-1.021	-1.028	-1.034	-1.039	-1.045	-1.051	-1.056	-1.062	-1.069	-1.074	-1.081	-1.088	-1.094	-1.100	-1.108	-1.115	-1.122	-1.131	-1.140	-1.148	-1.158	-1.168	-1.179	-1.189	-1.201	-1.214	-1.226	-1.240	-1.254	-1.270	-1.285	-1.300	-1.319	-1.336	-1.354	-1.374	-1.394	-1.415	-1.435	-1.458	-1.481	-1.505	-1.529	-1.555	-1.580	-1.608	-1.634	-1.661	-1.690	-1.719	-1.748	-1.778	-1.808	-1.839	-1.869	-1.900	-1.931	-1.964	-1.995	-2.027	-2.060	-2.092	-2.125	-2.158	-2.189	-2.221	-2.254	-2.286	-2.318	-2.350	-2.381	-2.412	-2.442	-2.474	-2.502	-2.532	-2.561	-2.590	-2.619	-2.646	-2.674	-2.699	-2.726	-2.751	-2.776	-2.800	-2.825	-2.848	-2.871	-2.892	-2.914	-2.934	-2.955	-2.974	-2.994	-3.012	-3.030	-3.049	-3.065	-3.082	-3.099	-3.114	-3.129	-3.144	-3.158	-3.172	-3.186	-3.199	-3.211	-3.224	-3.236	-3.248	-3.259	-3.269	-3.280	-3.290	-3.299	-3.308	-3.318	-3.325	-3.332	-3.339	-3.345	-3.351	-3.356	-3.361	-3.365	-3.370	-3.372	-3.375	-3.376	-3.378	-3.376	-3.376	-3.375	-3.372	-3.369	-3.365	-3.360	-3.355	-3.348	-3.341	-3.332	-3.322	-3.314	-3.301	-3.289	-3.276	-3.262	-3.248	-3.232	-3.215	-3.198	-3.180	-3.161	-3.141	-3.121	-3.100	-3.079	-3.056	-3.034	-3.009	-2.984	-2.959	-2.934	-2.908	-2.881	-2.855	-2.828	-2.799	-2.770	-2.742	-2.715	-2.686	-2.656	-2.629	-2.600	-2.570	-2.541	-2.512	-2.484	-2.455	-2.426	-2.396	-2.368	-2.339	-2.311	-2.282	-2.255	-2.226	-2.199	-2.170	-2.144	-2.116	-2.089	-2.062	-2.035	-2.009	-1.982	-1.956	-1.930	-1.905	-1.879	-1.854	-1.829	-1.802	-1.779	-1.754	-1.730	-1.705	-1.681	-1.658	-1.632	-1.609	-1.586	-1.564	-1.540	-1.516	-1.492	-1.471	-1.449	-1.425	-1.404	-1.381	-1.360	-1.338	-1.315	-1.295	-1.274	-1.252	-1.232	-1.212	-1.191	-1.172	-1.152	-1.134	-1.115	-1.096	-1.079	-1.062	-1.046	-1.030	-1.015	-0.999	-0.985	-0.971	-0.958	-0.945	-0.932	-0.921	-0.909	-0.899	-0.889	-0.880	-0.871	-0.864	-0.858	-0.851	-0.845	-0.841	-0.836	-0.834	-0.831	-0.830	-0.828	-0.828	-0.826	-0.828	-0.829	-0.831	-0.834	-0.836	-0.839	-0.844	-0.849	-0.854	-0.859	-0.864	-0.870	-0.876	-0.884	-0.890	-0.898	-0.904	-0.912	-0.920	-0.928	-0.935	-0.942	-0.951	-0.959	-0.966	-0.974	-0.982	-0.989	-0.996	-1.002	-1.009	-1.016	-1.021	-1.028	-1.032	-1.036	-1.041	-1.045	-1.049	-1.051	-1.055	-1.058	-1.059	-1.061	-1.061	-1.061	-1.061	-1.060	-1.059	-1.058	-1.054	-1.050	-1.046	-1.041	-1.035	-1.029	-1.022	-1.015	-1.008	-0.999	-0.989	-0.979	-0.968	-0.958	-0.945	-0.932	-0.919	-0.904	-0.890	-0.875	-0.858	-0.841	-0.824	-0.806	-0.788	-0.768	-0.748	-0.728	-0.706	-0.684	-0.661	-0.639	-0.615	-0.591	-0.566	-0.540	-0.515	-0.489	-0.462	-0.435	-0.408	-0.379	-0.351	-0.322	-0.294	-0.266	-0.238	-0.209	-0.179	-0.150	-0.120	-0.091	-0.061	-0.032	-0.004	0.025	0.052	0.081	0.109	0.135	0.162	0.188	0.212	0.239	0.262	0.286	0.309	0.331	0.352	0.372	0.391	0.410	0.428	0.444	0.459	0.472	0.486	0.498	0.509	0.518	0.528	0.534	0.540	0.545	0.549	0.551	0.552	0.554	0.551	0.549	0.545	0.540	0.534	0.528	0.519	0.510	0.499	0.486	0.474	0.460	0.446	0.430	0.412	0.395	0.376	0.358	0.336	0.314	0.291	0.268	0.244	0.219	0.191	0.164	0.136	0.108	0.078	0.045	0.014	-0.019	-0.051	-0.085	-0.120	-0.156	-0.192	-0.231	-0.270	-0.309	-0.350	-0.390	-0.431	-0.475	-0.518	-0.562	-0.608	-0.652	-0.699	-0.748	-0.796	-0.845	-0.895	-0.945	-0.996	-1.048	-1.100	-1.154	-1.208	-1.261	-1.318	-1.371	-1.428	-1.484	-1.540	-1.598	-1.654	-1.711	-1.769	-1.826	-1.884	-1.942	-1.999	-2.058	-2.115	-2.172	-2.229	-2.286	-2.342	-2.399	-2.455	-2.510	-2.565	-2.619	-2.674	-2.726	-2.779	-2.830	-2.881	-2.931	-2.981	-3.030	-3.076	-3.122	-3.169	-3.214	-3.256	-3.299	-3.341	-3.381	-3.420	-3.460	-3.496	-3.532	-3.568	-3.601	-3.634	-3.666	-3.695	-3.725	-3.752	-3.780	-3.805	-3.830	-3.852	-3.875	-3.896	-3.915	-3.935	-3.951	-3.966	-3.982	-3.995	-4.008	-4.020	-4.029	-4.037	-4.045	-4.052	-4.058	-4.061	-4.064	-4.066	-4.066	-4.065	-4.064	-4.061	-4.056	-4.052	-4.045	-4.037	-4.028	-4.018	-4.006	-3.994	-3.981	-3.965	-3.950	-3.934	-3.915	-3.898	-3.878	-3.856	-3.835	-3.811	-3.789	-3.764	-3.739	-3.712	-3.686	-3.659	-3.630	-3.602	-3.572	-3.542	-3.511	-3.481	-3.450	-3.418	-3.385	-3.351	-3.318	-3.284	-3.249	-3.215	-3.180	-3.145	-3.110	-3.074	-3.039	-3.001	-2.965	-2.929	-2.892	-2.855	-2.818	-2.781	-2.742	-2.706	-2.669	-2.631	-2.592	-2.554	-2.516	-2.478	-2.440	-2.401	-2.362	-2.324	-2.284	-2.245	-2.205	-2.166	-2.126	-2.086	-2.046	-2.005	-1.964	-1.924	-1.884	-1.842	-1.801	-1.760	-1.720	-1.679	-1.639	-1.596	-1.555	-1.514	-1.475	-1.434	-1.394	-1.352	-1.312	-1.272	-1.232	-1.195	-1.156	-1.118	-1.080	-1.042	-1.006	-0.970	-0.935	-0.900	-0.866	-0.832	-0.800	-0.769	-0.738	-0.709	-0.680	-0.652	-0.625	-0.599	-0.575	-0.551	-0.529	-0.507	-0.488	-0.469	-0.451	-0.435	-0.420	-0.406	-0.392	-0.381	-0.370	-0.361	-0.354	-0.348	-0.342	-0.339	-0.336	-0.335	-0.335	-0.336	-0.338	-0.340	-0.345	-0.350	-0.356	-0.364	-0.372	-0.381	-0.392	-0.402	-0.415	-0.428	-0.441	-0.456	-0.471	-0.486	-0.502	-0.520	-0.536	-0.554	-0.572	-0.591	-0.610	-0.630	-0.649	-0.669	-0.689	-0.709	-0.728	-0.748	-0.766	-0.786	-0.805	-0.825	-0.844	-0.861	-0.881	-0.898	-0.916	-0.932	-0.949	-0.965	-0.980	-0.995	-1.009	-1.024	-1.036	-1.048	-1.060	-1.070	-1.080	-1.091	-1.100	-1.108	-1.114	-1.121	-1.128	-1.132	-1.138	-1.142	-1.144	-1.148	-1.150	-1.151	-1.152	-1.151	-1.152	-1.151	-1.151	-1.150	-1.148	-1.145	-1.144	-1.140	-1.139	-1.134	-1.131	-1.128	-1.125	-1.120	-1.118	-1.114	-1.111	-1.108	-1.102	-1.100	-1.096	-1.092	-1.091	-1.088	-1.086	-1.082	-1.080	-1.079	-1.076	-1.075	-1.072	-1.071	-1.070	-1.069	-1.068	-1.065	-1.065	-1.064	-1.062	-1.061	-1.059	-1.058	-1.055	-1.054	-1.051	-1.049	-1.046	-1.042	-1.039	-1.034	-1.029	-1.024	-1.019	-1.012	-1.006	-0.998	-0.990	-0.980	-0.970	-0.959	-0.948	-0.935	-0.921	-0.908	-0.894	-0.878	-0.861	-0.845	-0.828	-0.808	-0.788	-0.769	-0.746	-0.725	-0.702	-0.680	-0.656	-0.631	-0.606	-0.582	-0.558	-0.531	-0.505	-0.479	-0.451	-0.424	-0.396	-0.370	-0.342	-0.316	-0.289	-0.262	-0.235	-0.209	-0.182	-0.156	-0.132	-0.108	-0.082	-0.058	-0.035	-0.012	0.011	0.032	0.054	0.074	0.092	0.112	0.131	0.148	0.165	0.181	0.196	0.210	0.224	0.236	0.248	0.259	0.269	0.279	0.288	0.295	0.302	0.308	0.314	0.319	0.322	0.326	0.330	0.331	0.331	0.332	0.331	0.331	0.330	0.326	0.322	0.319	0.314	0.309	0.302	0.296	0.288	0.280	0.271	0.261	0.251	0.240	0.229	0.215	0.202	0.189	0.174	0.159	0.144	0.126	0.109	0.091	0.072	0.054	0.034	0.014	-0.008	-0.029	-0.050	-0.072	-0.095	-0.119	-0.142	-0.166	-0.191	-0.215	-0.240	-0.264	-0.290	-0.315	-0.340	-0.366	-0.391	-0.416	-0.442	-0.468	-0.492	-0.518	-0.541	-0.566	-0.591	-0.614	-0.638	-0.661	-0.684	-0.706	-0.728	-0.748	-0.769	-0.788	-0.806	-0.824	-0.842	-0.860	-0.875	-0.890	-0.905	-0.919	-0.932	-0.944	-0.956	-0.968	-0.978	-0.988	-0.995	-1.004	-1.011	-1.018	-1.024	-1.028	-1.032	-1.035	-1.039	-1.041	-1.042	-1.044	-1.045	-1.044	-1.042	-1.041	-1.039	-1.038	-1.034	-1.030	-1.026	-1.021	-1.016	-1.011	-1.005	-0.998	-0.990	-0.982	-0.974	-0.965	-0.956	-0.945	-0.936	-0.924	-0.914	-0.901	-0.888	-0.876	-0.862	-0.848	-0.832	-0.818	-0.802	-0.786	-0.770	-0.752	-0.732	-0.715	-0.695	-0.675	-0.656	-0.635	-0.614	-0.591	-0.569	-0.545	-0.521	-0.498	-0.472	-0.448	-0.421	-0.395	-0.369	-0.341	-0.314	-0.285	-0.258	-0.226	-0.198	-0.169	-0.138	-0.106	-0.075	-0.044	-0.012	0.020	0.052	0.085	0.118	0.150	0.184	0.216	0.250	0.285	0.319	0.351	0.386	0.419	0.454	0.488	0.521	0.554	0.589	0.621	0.655	0.688	0.720	0.752	0.784	0.815	0.846	0.878	0.908	0.938	0.968	0.996	1.024	1.050	1.078	1.104	1.128	1.152	1.175	1.198	1.219	1.239	1.259	1.278	1.294	1.310	1.325	1.340	1.352	1.364	1.375	1.384	1.391	1.398	1.402	1.406	1.410	1.410	1.410	1.409	1.408	1.404	1.399	1.392	1.385	1.378	1.368	1.356	1.344	1.330	1.316	1.301	1.285	1.268	1.250	1.230	1.210	1.190	1.169	1.146	1.124	1.100	1.076	1.052	1.029	1.004	0.979	0.952	0.928	0.901	0.876	0.851	0.825	0.800	0.774	0.749	0.725	0.700	0.675	0.651	0.626	0.604	0.581	0.558	0.536	0.514	0.494	0.474	0.454	0.434	0.416	0.398	0.380	0.362	0.348	0.330	0.316	0.301	0.286	0.272	0.259	0.246	0.232	0.221	0.209	0.199	0.188	0.178	0.166	0.156	0.146	0.136	0.128	0.118	0.110	0.101	0.092	0.084	0.075	0.068	0.059	0.051	0.042	0.034	0.026	0.019	0.011	0.004	-0.004	-0.011	-0.019	-0.026	-0.032	-0.040	-0.046	-0.054	-0.061	-0.068	-0.074	-0.081	-0.086	-0.091	-0.098	-0.104	-0.108	-0.112	-0.118	-0.121	-0.125	-0.129	-0.132	-0.135	-0.139	-0.140	-0.142	-0.144	-0.146	-0.146	-0.146	-0.146	-0.145	-0.145	-0.144	-0.142	-0.141	-0.138	-0.135	-0.131	-0.128	-0.124	-0.118	-0.114	-0.108	-0.101	-0.094	-0.088	-0.080	-0.071	-0.062	-0.054	-0.045	-0.034	-0.025	-0.014	-0.001	0.010	0.022	0.035	0.048	0.061	0.076	0.090	0.104	0.120	0.135	0.151	0.168	0.185	0.201	0.220	0.236	0.255	0.272	0.292	0.311	0.330	0.350	0.369	0.389	0.408	0.426	0.446	0.465	0.484	0.504	0.522	0.541	0.559	0.578	0.596	0.612	0.631	0.648	0.664	0.680	0.695	0.710	0.724	0.739	0.751	0.764	0.775	0.786	0.796	0.805	0.815	0.822	0.829	0.836	0.840	0.846	0.849	0.852	0.855	0.856	0.858	0.856	0.856	0.855	0.852	0.849	0.845	0.842	0.838	0.832	0.826	0.820	0.814	0.806	0.799	0.791	0.782	0.775	0.765	0.756	0.746	0.736	0.726	0.715	0.705	0.694	0.684	0.671	0.660	0.649	0.638	0.626	0.615	0.602	0.591	0.579	0.566	0.555	0.541	0.529	0.516	0.504	0.490	0.478	0.465	0.450	0.436	0.422	0.409	0.394	0.380	0.365	0.350	0.335	0.320	0.305	0.290	0.274	0.258	0.242	0.226	0.209	0.194	0.176	0.160	0.142	0.126	0.109	0.091	0.074	0.056	0.040	0.021	0.004	-0.014	-0.031	-0.049	-0.068	-0.085	-0.102	-0.121	-0.139	-0.156	-0.174	-0.191	-0.208	-0.226	-0.244	-0.260	-0.279	-0.295	-0.312	-0.330	-0.346	-0.362	-0.379	-0.395	-0.412	-0.429	-0.445	-0.461	-0.478	-0.494	-0.510	-0.525	-0.541	-0.558	-0.572	-0.588	-0.604	-0.618	-0.632	-0.648	-0.660	-0.675	-0.689	-0.702	-0.715	-0.728	-0.740	-0.751	-0.764	-0.774	-0.786	-0.794	-0.804	-0.814	-0.821	-0.829	-0.836	-0.842	-0.848	-0.852	-0.856	-0.859	-0.861	-0.862	-0.862	-0.861	-0.859	-0.856	-0.852	-0.848	-0.841	-0.835	-0.826	-0.818	-0.806	-0.795	-0.782	-0.770	-0.756	-0.741	-0.724	-0.706	-0.688	-0.669	-0.649	-0.626	-0.604	-0.582	-0.558	-0.532	-0.507	-0.480	-0.454	-0.426	-0.398	-0.369	-0.339	-0.310	-0.279	-0.249	-0.218	-0.186	-0.155	-0.122	-0.091	-0.059	-0.026	0.006	0.038	0.070	0.102	0.135	0.168	0.199	0.230	0.262	0.294	0.325	0.355	0.385	0.415	0.444	0.474	0.502	0.530	0.558	0.585	0.611	0.638	0.662	0.688	0.711	0.735	0.758	0.780	0.801	0.822	0.841	0.861	0.881	0.898	0.915	0.931	0.948	0.962	0.976	0.989	1.002	1.012	1.024	1.034	1.042	1.050	1.059	1.065	1.071	1.076	1.079	1.082	1.085	1.085	1.085	1.085	1.084	1.081	1.079	1.074	1.070	1.064	1.058	1.050	1.042	1.034	1.024	1.012	1.002	0.990	0.976	0.964	0.950	0.935	0.920	0.904	0.888	0.870	0.851	0.834	0.815	0.796	0.775	0.756	0.735	0.715	0.694	0.671	0.649	0.626	0.604	0.581	0.559	0.535	0.512	0.489	0.465	0.441	0.418	0.392	0.369	0.344	0.320	0.295	0.270	0.246	0.221	0.196	0.171	0.148	0.122	0.099	0.074	0.050	0.025	0.001	-0.022	-0.046	-0.070	-0.095	-0.118	-0.141	-0.166	-0.189	-0.212	-0.235	-0.259	-0.281	-0.304	-0.325	-0.348	-0.370	-0.391	-0.411	-0.434	-0.455	-0.474	-0.495	-0.514	-0.534	-0.551	-0.570	-0.588	-0.606	-0.622	-0.638	-0.655	-0.669	-0.684	-0.698	-0.710	-0.722	-0.734	-0.745	-0.754	-0.764	-0.771	-0.779	-0.786	-0.791	-0.796	-0.799	-0.801	-0.802	-0.804	-0.804	-0.802	-0.799	-0.796	-0.792	-0.786	-0.780	-0.772	-0.764	-0.754	-0.744	-0.732	-0.720	-0.706	-0.691	-0.676	-0.660	-0.642	-0.625	-0.606	-0.588	-0.568	-0.545	-0.522	-0.501	-0.478	-0.454	-0.430	-0.405	-0.379	-0.354	-0.329	-0.301	-0.275	-0.248	-0.220	-0.194	-0.166	-0.139	-0.112	-0.085	-0.058	-0.031	-0.005	0.022	0.048	0.074	0.099	0.122	0.148	0.170	0.192	0.216	0.236	0.256	0.278	0.296	0.314	0.330	0.348	0.361	0.375	0.388	0.399	0.410	0.419	0.426	0.434	0.438	0.441	0.445	0.446	0.445	0.445	0.442	0.438	0.432	0.426	0.419	0.409	0.399	0.388	0.374	0.359	0.344	0.328	0.310	0.290	0.270	0.249	0.228	0.205	0.181	0.156	0.131	0.104	0.078	0.051	0.022	-0.006	-0.035	-0.064	-0.094	-0.124	-0.154	-0.185	-0.215	-0.246	-0.276	-0.308	-0.339	-0.369	-0.400	-0.430	-0.460	-0.491	-0.521	-0.550	-0.580	-0.608	-0.638	-0.665	-0.694	-0.722	-0.750	-0.778	-0.804	-0.830	-0.858	-0.882	-0.909	-0.934	-0.960	-0.984	-1.010	-1.034	-1.059	-1.084	-1.108	-1.132	-1.156	-1.181	-1.205	-1.229	-1.252	-1.278	-1.301	-1.326	-1.350	-1.375	-1.400	-1.425	-1.449	-1.474	-1.499	-1.524	-1.548	-1.574	-1.599	-1.624	-1.649	-1.674	-1.699	-1.722	-1.746	-1.771	-1.795	-1.819	-1.841	-1.862	-1.886	-1.908	-1.929	-1.949	-1.968	-1.988	-2.006	-2.022	-2.039	-2.055	-2.069	-2.082	-2.095	-2.105	-2.114	-2.122	-2.130	-2.136	-2.141	-2.145	-2.146	-2.148	-2.148	-2.146	-2.144	-2.139	-2.134	-2.126	-2.118	-2.109	-2.099	-2.088	-2.074	-2.060	-2.045	-2.029	-2.011	-1.995	-1.975	-1.956	-1.935	-1.915	-1.894	-1.871	-1.849	-1.826	-1.802	-1.780	-1.755	-1.731	-1.708	-1.685	-1.660	-1.636	-1.611	-1.588	-1.564	-1.540	-1.516	-1.492	-1.470	-1.446	-1.424	-1.402	-1.381	-1.360	-1.339	-1.319	-1.298	-1.278	-1.259	-1.240	-1.221	-1.202	-1.185	-1.169	-1.151	-1.134	-1.119	-1.101	-1.086	-1.071	-1.056	-1.041	-1.026	-1.012	-0.999	-0.985	-0.971	-0.958	-0.945	-0.931	-0.918	-0.905	-0.892	-0.881	-0.869	-0.856	-0.845	-0.831	-0.820	-0.809	-0.798	-0.786	-0.775	-0.765	-0.754	-0.744	-0.734	-0.724	-0.714	-0.704	-0.695	-0.685	-0.676	-0.669	-0.660	-0.651	-0.644	-0.636	-0.630	-0.624	-0.616	-0.611	-0.606	-0.600	-0.596	-0.592	-0.589	-0.585	-0.582	-0.580	-0.579	-0.576	-0.575	-0.575	-0.575	-0.575	-0.576	-0.578	-0.580	-0.581	-0.585	-0.586	-0.591	-0.595	-0.599	-0.605	-0.610	-0.616	-0.622	-0.629	-0.636	-0.644	-0.651	-0.660	-0.670	-0.679	-0.689	-0.698	-0.709	-0.720	-0.731	-0.744	-0.755	-0.766	-0.780	-0.792	-0.805	-0.819	-0.834	-0.848	-0.861	-0.875	-0.889	-0.904	-0.919	-0.934	-0.950	-0.964	-0.979	-0.994	-1.009	-1.022	-1.038	-1.052	-1.066	-1.080	-1.094	-1.108	-1.120	-1.132	-1.145	-1.156	-1.166	-1.176	-1.188	-1.196	-1.204	-1.211	-1.218	-1.224	-1.229	-1.231	-1.235	-1.236	-1.238	-1.238	-1.236	-1.235	-1.230	-1.226	-1.220	-1.214	-1.205	-1.196	-1.185	-1.174	-1.160	-1.146	-1.131	-1.116	-1.098	-1.080	-1.060	-1.039	-1.018	-0.995	-0.971	-0.948	-0.921	-0.895	-0.868	-0.841	-0.812	-0.782	-0.754	-0.722	-0.691	-0.660	-0.629	-0.595	-0.561	-0.529	-0.495	-0.460	-0.425	-0.390	-0.355	-0.320	-0.284	-0.249	-0.212	-0.176	-0.140	-0.104	-0.066	-0.030	0.008	0.044	0.081	0.119	0.156	0.192	0.230	0.268	0.305	0.342	0.380	0.418	0.455	0.492	0.530	0.566	0.605	0.641	0.679	0.716	0.754	0.791	0.828	0.864	0.901	0.938	0.975	1.010	1.046	1.081	1.116	1.151	1.186	1.221	1.254	1.288	1.319	1.352	1.384	1.414	1.444	1.474	1.502	1.530	1.558	1.582	1.608	1.631	1.655	1.678	1.698	1.718	1.736	1.754	1.769	1.784	1.798	1.809	1.820	1.830	1.838	1.844	1.849	1.854	1.855	1.856	1.856	1.854	1.850	1.846	1.840	1.831	1.822	1.811	1.800	1.786	1.772	1.756	1.739	1.721	1.701	1.680	1.658	1.634	1.610	1.584	1.558	1.529	1.500	1.470	1.440	1.409	1.375	1.342	1.309	1.274	1.238	1.202	1.165	1.129	1.090	1.051	1.014	0.975	0.935	0.896	0.856	0.816	0.778	0.736	0.698	0.658	0.618	0.576	0.538	0.499	0.459	0.421	0.381	0.344	0.306	0.269	0.231	0.195	0.160	0.125	0.091	0.058	0.024	-0.009	-0.039	-0.070	-0.099	-0.128	-0.156	-0.184	-0.210	-0.235	-0.260	-0.284	-0.305	-0.328	-0.348	-0.368	-0.386	-0.404	-0.421	-0.436	-0.451	-0.466	-0.480	-0.492	-0.504	-0.514	-0.524	-0.532	-0.541	-0.549	-0.555	-0.561	-0.568	-0.571	-0.576	-0.581	-0.584	-0.586	-0.589	-0.592	-0.592	-0.594	-0.595	-0.596	-0.596	-0.596	-0.595	-0.595	-0.595	-0.594	-0.594	-0.591	-0.590	-0.588	-0.586	-0.585	-0.581	-0.580	-0.576	-0.574	-0.571	-0.566	-0.562	-0.559	-0.554	-0.550	-0.545	-0.539	-0.534	-0.526	-0.519	-0.512	-0.504	-0.495	-0.486	-0.475	-0.465	-0.454	-0.441	-0.430	-0.416	-0.401	-0.386	-0.371	-0.352	-0.336	-0.318	-0.299	-0.278	-0.255	-0.234	-0.210	-0.185	-0.160	-0.135	-0.108	-0.080	-0.050	-0.021	0.009	0.040	0.071	0.104	0.136	0.170	0.204	0.238	0.272	0.308	0.344	0.379	0.414	0.450	0.485	0.521	0.556	0.591	0.625	0.661	0.695	0.728	0.760	0.792	0.825	0.855	0.884	0.912	0.941	0.968	0.992	1.018	1.041	1.064	1.084	1.104	1.121	1.136	1.152	1.165	1.178	1.189	1.199	1.206	1.214	1.219	1.221	1.224	1.225	1.225	1.222	1.220	1.215	1.210	1.202	1.194	1.186	1.176	1.165	1.154	1.141	1.128	1.112	1.098	1.082	1.066	1.049	1.031	1.014	0.994	0.976	0.956	0.938	0.919	0.899	0.879	0.859	0.839	0.819	0.799	0.780	0.760	0.741	0.721	0.702	0.682	0.664	0.644	0.626	0.609	0.590	0.572	0.552	0.536	0.519	0.501	0.485	0.468	0.451	0.436	0.420	0.404	0.388	0.372	0.358	0.341	0.326	0.311	0.298	0.282	0.268	0.254	0.240	0.226	0.214	0.200	0.186	0.174	0.160	0.148	0.136	0.124	0.111	0.099	0.089	0.076	0.066	0.055	0.045	0.035	0.025	0.016	0.006	-0.001	-0.010	-0.016	-0.024	-0.029	-0.035	-0.039	-0.044	-0.048	-0.051	-0.054	-0.055	-0.056	-0.056	-0.056	-0.054	-0.051	-0.048	-0.044	-0.039	-0.034	-0.025	-0.019	-0.010	0.000	0.010	0.021	0.034	0.046	0.061	0.076	0.092	0.110	0.128	0.145	0.164	0.185	0.204	0.226	0.249	0.271	0.295	0.319	0.345	0.371	0.396	0.422	0.450	0.478	0.506	0.534	0.564	0.592	0.624	0.652	0.684	0.715	0.746	0.776	0.808	0.841	0.872	0.904	0.935	0.966	0.998	1.030	1.061	1.094	1.125	1.155	1.186	1.218	1.248	1.278	1.308	1.338	1.368	1.396	1.425	1.452	1.481	1.508	1.534	1.560	1.586	1.611	1.636	1.659	1.682	1.706	1.728	1.750	1.770	1.790	1.809	1.829	1.848	1.864	1.881	1.898	1.912	1.928	1.942	1.955	1.968	1.980	1.990	2.001	2.010	2.019	2.027	2.034	2.041	2.047	2.052	2.058	2.060	2.064	2.066	2.068	2.069	2.069	2.069	2.068	2.066	2.062	2.061	2.058	2.052	2.046	2.041	2.035	2.029	2.021	2.014	2.007	1.999	1.989	1.979	1.969	1.959	1.948	1.936	1.925	1.914	1.901	1.889	1.875	1.862	1.849	1.835	1.821	1.808	1.792	1.779	1.764	1.750	1.734	1.720	1.705	1.690	1.674	1.660	1.644	1.628	1.612	1.595	1.580	1.564	1.546	1.530	1.512	1.495	1.479	1.460	1.442	1.425	1.406	1.386	1.369	1.349	1.330	1.309	1.288	1.268	1.245	1.224	1.201	1.179	1.155	1.132	1.109	1.084	1.059	1.034	1.008	0.980	0.954	0.926	0.898	0.871	0.842	0.812	0.782	0.754	0.725	0.694	0.664	0.632	0.602	0.571	0.541	0.510	0.480	0.449	0.418	0.388	0.356	0.326	0.296	0.268	0.238	0.210	0.181	0.154	0.126	0.101	0.075	0.050	0.025	0.001	-0.020	-0.042	-0.062	-0.082	-0.101	-0.119	-0.136	-0.151	-0.165	-0.179	-0.190	-0.201	-0.211	-0.219	-0.228	-0.234	-0.239	-0.241	-0.244	-0.246	-0.245	-0.244	-0.241	-0.239	-0.234	-0.229	-0.221	-0.212	-0.204	-0.192	-0.181	-0.169	-0.155	-0.140	-0.125	-0.109	-0.091	-0.072	-0.054	-0.034	-0.012	0.009	0.030	0.052	0.076	0.100	0.125	0.150	0.176	0.202	0.228	0.255	0.282	0.310	0.338	0.365	0.392	0.421	0.450	0.478	0.506	0.535	0.562	0.590	0.618	0.645	0.672	0.699	0.724	0.750	0.775	0.800	0.824	0.848	0.870	0.892	0.912	0.934	0.954	0.972	0.990	1.008	1.024	1.039	1.052	1.066	1.079	1.090	1.100	1.110	1.119	1.125	1.132	1.138	1.141	1.146	1.149	1.150	1.151	1.151	1.150	1.150	1.148	1.142	1.140	1.135	1.131	1.126	1.120	1.114	1.108	1.100	1.094	1.085	1.078	1.071	1.062	1.055	1.046	1.038	1.030	1.022	1.015	1.008	1.001	0.994	0.988	0.981	0.976	0.971	0.965	0.961	0.958	0.952	0.950	0.948	0.945	0.942	0.942	0.942	0.942	0.942	0.942	0.945	0.946	0.949	0.951	0.955	0.958	0.962	0.965	0.970	0.974	0.980	0.985	0.990	0.996	1.001	1.008	1.012	1.018	1.024	1.030	1.035	1.040	1.046	1.051	1.056	1.061	1.065	1.070	1.074	1.078	1.081	1.085	1.088	1.089	1.091	1.092	1.094	1.092	1.094	1.092	1.091	1.090	1.088	1.086	1.082	1.080	1.075	1.071	1.066	1.060	1.054	1.048	1.041	1.034	1.026	1.018	1.009	1.000	0.990	0.981	0.970	0.961	0.950	0.939	0.928	0.916	0.904	0.891	0.880	0.866	0.854	0.841	0.828	0.814	0.801	0.789	0.775	0.761	0.748	0.734	0.721	0.706	0.694	0.680	0.668	0.655	0.642	0.630	0.618	0.605	0.594	0.581	0.571	0.560	0.551	0.540	0.531	0.522	0.514	0.506	0.498	0.491	0.485	0.479	0.474	0.469	0.464	0.461	0.458	0.454	0.452	0.451	0.450	0.450	0.450	0.450	0.450	0.451	0.454	0.455	0.459	0.461	0.464	0.468	0.472	0.476	0.481	0.486	0.491	0.496	0.502	0.509	0.514	0.520	0.528	0.534	0.541	0.548	0.555	0.561	0.570	0.576	0.584	0.592	0.600	0.608	0.616	0.624	0.632	0.641	0.649	0.658	0.666	0.675	0.685	0.694	0.704	0.712	0.722	0.734	0.742	0.754	0.765	0.775	0.788	0.799	0.810	0.821	0.834	0.848	0.859	0.871	0.886	0.899	0.911	0.926	0.940	0.955	0.970	0.985	0.999	1.012	1.028	1.042	1.059	1.074	1.089	1.104	1.119	1.134	1.149	1.161	1.176	1.191	1.205	1.218	1.230	1.242	1.256	1.268	1.279	1.289	1.299	1.310	1.319	1.326	1.335	1.341	1.350	1.355	1.360	1.366	1.370	1.372	1.375	1.378	1.380	1.380	1.381	1.380	1.379	1.376	1.375	1.371	1.369	1.364	1.360	1.355	1.349	1.345	1.339	1.331	1.325	1.318	1.311	1.302	1.295	1.288	1.279	1.271	1.262	1.254	1.246	1.238	1.230	1.221	1.215	1.208	1.200	1.191	1.186	1.179	1.171	1.166	1.160	1.155	1.150	1.145	1.140	1.138	1.132	1.130	1.128	1.125	1.124	1.122	1.121	1.120	1.121	1.121	1.121	1.124	1.125	1.126	1.130	1.132	1.135	1.139	1.142	1.148	1.151	1.156	1.161	1.168	1.172	1.179	1.185	1.191	1.199	1.205	1.211	1.220	1.228	1.235	1.242	1.251	1.260	1.268	1.276	1.284	1.292	1.300	1.309	1.318	1.325	1.332	1.341	1.349	1.358	1.365	1.371	1.379	1.385	1.392	1.399	1.406	1.411	1.418	1.424	1.430	1.434	1.440	1.442	1.448	1.451	1.455	1.458	1.460	1.462	1.464	1.465	1.466	1.465	1.466	1.465	1.464	1.461	1.460	1.456	1.454	1.451	1.448	1.441	1.438	1.431	1.426	1.420	1.412	1.405	1.398	1.390	1.382	1.372	1.365	1.356	1.348	1.338	1.328	1.319	1.309	1.300	1.290	1.280	1.270	1.261	1.251	1.241	1.232	1.224	1.216	1.206	1.199	1.192	1.185	1.178	1.171	1.166	1.161	1.156	1.151	1.148	1.144	1.141	1.139	1.136	1.136	1.135	1.134	1.135	1.135	1.135	1.136	1.138	1.140	1.142	1.145	1.149	1.152	1.156	1.159	1.162	1.168	1.171	1.175	1.179	1.182	1.186	1.190	1.194	1.198	1.201	1.202	1.206	1.208	1.210	1.211	1.211	1.214	1.212	1.212	1.212	1.211	1.210	1.208	1.205	1.201	1.199	1.195	1.190	1.184	1.179	1.172	1.166	1.160	1.152	1.144	1.136	1.128	1.119	1.110	1.101	1.092	1.081	1.072	1.062	1.052	1.044	1.032	1.024	1.014	1.004	0.995	0.985	0.978	0.969	0.960	0.951	0.944	0.935	0.928	0.920	0.915	0.909	0.902	0.898	0.894	0.889	0.884	0.881	0.878	0.875	0.871	0.870	0.869	0.866	0.865	0.865	0.865	0.864	0.865	0.864	0.864	0.865	0.865	0.866	0.868	0.869	0.870	0.871	0.872	0.874	0.876	0.876	0.878	0.880	0.880	0.881	0.882	0.884	0.885	0.885	0.886	0.888	0.888	0.888	0.889	0.889	0.889	0.890	0.891	0.891	0.891	0.891	0.892	0.892	0.894	0.894	0.896	0.896	0.899	0.900	0.902	0.905	0.906	0.910	0.914	0.918	0.921	0.926	0.930	0.935	0.940	0.948	0.952	0.959	0.965	0.972	0.980	0.989	0.996	1.005	1.012	1.021	1.030	1.038	1.048	1.056	1.065	1.075	1.084	1.091	1.100	1.109	1.118	1.126	1.134	1.141	1.149	1.155	1.161	1.168	1.174	1.179	1.182	1.188	1.190	1.194	1.195	1.198	1.198	1.196	1.198	1.195	1.194	1.191	1.188	1.184	1.180	1.175	1.170	1.164	1.158	1.150	1.142	1.134	1.125	1.116	1.108	1.098	1.086	1.076	1.066	1.054	1.044	1.032	1.020	1.009	0.998	0.986	0.975	0.962	0.952	0.941	0.929	0.918	0.908	0.896	0.886	0.875	0.865	0.855	0.846	0.836	0.828	0.819	0.811	0.802	0.795	0.788	0.780	0.774	0.768	0.761	0.755	0.750	0.745	0.740	0.736	0.731	0.729	0.724	0.721	0.719	0.716	0.714	0.711	0.709	0.709	0.708	0.706	0.706	0.705	0.704	0.704	0.705	0.705	0.705	0.706	0.708	0.709	0.710	0.711	0.714	0.715	0.718	0.719	0.722	0.724	0.728	0.730	0.734	0.736	0.739	0.742	0.745	0.748	0.751	0.755	0.759	0.761	0.766	0.769	0.774	0.778	0.781	0.786	0.789	0.794	0.798	0.802	0.808	0.811	0.818	0.821	0.826	0.831	0.836	0.841	0.846	0.852	0.859	0.864	0.869	0.875	0.880	0.886	0.891	0.899	0.904	0.911	0.918	0.924	0.930	0.936	0.942	0.950	0.955	0.962	0.970	0.976	0.982	0.989	0.996	1.002	1.009	1.015	1.021	1.028	1.032	1.039	1.044	1.049	1.054	1.059	1.064	1.068	1.070	1.074	1.076	1.079	1.081	1.082	1.085	1.086	1.086	1.085	1.085	1.084	1.084	1.081	1.080	1.076	1.074	1.071	1.068	1.064	1.060	1.056	1.051	1.046	1.041	1.036	1.031	1.026	1.020	1.015	1.010	1.005	1.000	0.995	0.990	0.986	0.982	0.978	0.975	0.972	0.969	0.969	0.968	0.966	0.966	0.965	0.966	0.969	0.971	0.975	0.978	0.982	0.988	0.992	0.999	1.006	1.015	1.022	1.031	1.042	1.052	1.064	1.076	1.088	1.100	1.112	1.126	1.141	1.155	1.170	1.186	1.200	1.215	1.231	1.246	1.262	1.278	1.294	1.309	1.324	1.339	1.352	1.368	1.381	1.394	1.409	1.421	1.432	1.444	1.455	1.465	1.475	1.484	1.492	1.500	1.506	1.512	1.519	1.524	1.529	1.532	1.534	1.538	1.539	1.541	1.541	1.542	1.541	1.541	1.541	1.540	1.538	1.538	1.535	1.532	1.531	1.529	1.526	1.525	1.522	1.521	1.518	1.516	1.515	1.515	1.514	1.514	1.514	1.512	1.514	1.515	1.516	1.519	1.522	1.525	1.528	1.531	1.535	1.541	1.546	1.551	1.556	1.562	1.569	1.575	1.582	1.589	1.596	1.602	1.611	1.618	1.625	1.632	1.639	1.646	1.652	1.659	1.664	1.670	1.674	1.679	1.682	1.685	1.688	1.691	1.692	1.694	1.694	1.694	1.692	1.691	1.688	1.685	1.681	1.678	1.672	1.666	1.661	1.655	1.646	1.640	1.632	1.624	1.614	1.604	1.594	1.584	1.574	1.562	1.551	1.541	1.530	1.520	1.509	1.498	1.488	1.476	1.466	1.456	1.446	1.438	1.428	1.419	1.411	1.402	1.396	1.389	1.382	1.376	1.371	1.366	1.361	1.356	1.352	1.350	1.348	1.345	1.342	1.342	1.341	1.341	1.341	1.341	1.342	1.344	1.345	1.348	1.349	1.351	1.354	1.358	1.360	1.364	1.368	1.371	1.376	1.380	1.384	1.389	1.394	1.399	1.404	1.410	1.415	1.421	1.428	1.434	1.439	1.448	1.454	1.462	1.469	1.478	1.486	1.495	1.505	1.514	1.525	1.535	1.546	1.556	1.569	1.581	1.594	1.606	1.620	1.635	1.648	1.662	1.679	1.694	1.709	1.725	1.741	1.758	1.774	1.791	1.808	1.825	1.841	1.859	1.876	1.894	1.910	1.928	1.944	1.960	1.976	1.991	2.006	2.020	2.035	2.049	2.062	2.075	2.086	2.099	2.108	2.119	2.128	2.138	2.145	2.152	2.158	2.164	2.168	2.171	2.175	2.178	2.179	2.180	2.180	2.180	2.178	2.175	2.172	2.170	2.165	2.161	2.156	2.151	2.144	2.138	2.131	2.125	2.116	2.109	2.101	2.092	2.084	2.075	2.066	2.056	2.049	2.039	2.030	2.020	2.011	2.001	1.992	1.982	1.972	1.962	1.954	1.944	1.934	1.924	1.914	1.904	1.895	1.885	1.875	1.865	1.854	1.842	1.832	1.822	1.811	1.800	1.789	1.778	1.766	1.754	1.741	1.729	1.716	1.704	1.690	1.678	1.665	1.649	1.635	1.621	1.606	1.592	1.576	1.561	1.546	1.530	1.515	1.499	1.484	1.468	1.452	1.436	1.420	1.404	1.389	1.372	1.358	1.342	1.328	1.312	1.298	1.282	1.269	1.256	1.241	1.229	1.218	1.204	1.192	1.181	1.171	1.160	1.150	1.141	1.134	1.125	1.118	1.110	1.102	1.098	1.092	1.086	1.082	1.078	1.074	1.071	1.068	1.065	1.062	1.061	1.060	1.059	1.058	1.058	1.056	1.056	1.056	1.058	1.058	1.058	1.058	1.059	1.060	1.060	1.061	1.061	1.061	1.062	1.062	1.062	1.062	1.061	1.061	1.061	1.059	1.059	1.056	1.055	1.052	1.049	1.046	1.042	1.040	1.035	1.030	1.026	1.020	1.015	1.008	1.001	0.994	0.986	0.979	0.969	0.960	0.950	0.939	0.928	0.916	0.904	0.891	0.879	0.864	0.849	0.835	0.819	0.802	0.785	0.769	0.751	0.732	0.714	0.695	0.675	0.655	0.635	0.614	0.592	0.572	0.549	0.528	0.506	0.484	0.460	0.438	0.414	0.391	0.369	0.345	0.321	0.298	0.275	0.251	0.229	0.206	0.185	0.162	0.141	0.120	0.099	0.079	0.059	0.039	0.021	0.002	-0.015	-0.032	-0.049	-0.064	-0.080	-0.094	-0.108	-0.121	-0.134	-0.145	-0.158	-0.169	-0.178	-0.186	-0.196	-0.204	-0.211	-0.218	-0.224	-0.230	-0.234	-0.239	-0.244	-0.248	-0.250	-0.254	-0.256	-0.259	-0.260	-0.262	-0.265	-0.266	-0.269	-0.270	-0.272	-0.274	-0.275	-0.278	-0.280	-0.281	-0.284	-0.286	-0.289	-0.292	-0.295	-0.298	-0.301	-0.306	-0.310	-0.314	-0.319	-0.324	-0.330	-0.336	-0.341	-0.348	-0.355	-0.362	-0.370	-0.376	-0.385	-0.392	-0.399	-0.408	-0.415	-0.424	-0.432	-0.441	-0.449	-0.458	-0.466	-0.472	-0.481	-0.489	-0.496	-0.502	-0.510	-0.516	-0.522	-0.529	-0.534	-0.539	-0.542	-0.548	-0.550	-0.554	-0.555	-0.558	-0.558	-0.559	-0.559	-0.558	-0.555	-0.554	-0.551	-0.548	-0.542	-0.538	-0.532	-0.526	-0.520	-0.511	-0.504	-0.494	-0.485	-0.475	-0.464	-0.454	-0.441	-0.429	-0.416	-0.402	-0.390	-0.375	-0.361	-0.346	-0.332	-0.316	-0.301	-0.286	-0.269	-0.254	-0.238	-0.220	-0.204	-0.188	-0.171	-0.155	-0.138	-0.120	-0.104	-0.088	-0.070	-0.055	-0.039	-0.022	-0.006	0.010	0.026	0.041	0.058	0.072	0.089	0.104	0.119	0.134	0.148	0.161	0.176	0.190	0.204	0.218	0.230	0.244	0.258	0.271	0.284	0.296	0.310	0.321	0.334	0.346	0.360	0.371	0.384	0.396	0.408	0.420	0.432	0.444	0.456	0.469	0.480	0.491	0.502	0.515	0.526	0.539	0.550	0.561	0.574	0.586	0.598	0.609	0.621	0.634	0.645	0.658	0.669	0.680	0.694	0.705	0.718	0.729	0.741	0.754	0.768	0.779	0.791	0.805	0.818	0.830	0.842	0.856	0.869	0.881	0.895	0.908	0.921	0.934	0.948	0.961	0.975	0.988	1.000	1.015	1.028	1.040	1.054	1.069	1.081	1.094	1.108	1.120	1.134	1.145	1.158	1.170	1.182	1.194	1.205	1.218	1.228	1.238	1.249	1.259	1.269	1.278	1.288	1.295	1.304	1.312	1.319	1.325	1.331	1.338	1.342	1.348	1.351	1.355	1.359	1.360	1.362	1.362	1.364	1.362	1.362	1.361	1.360	1.356	1.354	1.350	1.346	1.341	1.336	1.331	1.324	1.316	1.309	1.301	1.294	1.285	1.275	1.266	1.256	1.246	1.235	1.225	1.214	1.202	1.190	1.179	1.166	1.154	1.141	1.129	1.115	1.104	1.090	1.078	1.065	1.052	1.040	1.026	1.014	1.001	0.989	0.976	0.964	0.952	0.940	0.929	0.918	0.906	0.894	0.882	0.872	0.861	0.851	0.841	0.830	0.820	0.810	0.800	0.790	0.780	0.770	0.760	0.750	0.740	0.731	0.720	0.711	0.701	0.691	0.680	0.670	0.660	0.649	0.638	0.628	0.615	0.605	0.592	0.581	0.569	0.556	0.542	0.530	0.518	0.504	0.490	0.475	0.461	0.446	0.431	0.416	0.402	0.388	0.371	0.356	0.341	0.326	0.310	0.295	0.280	0.266	0.251	0.236	0.221	0.208	0.195	0.181	0.168	0.155	0.142	0.130	0.118	0.106	0.098	0.086	0.076	0.068	0.059	0.051	0.044	0.038	0.031	0.025	0.020	0.016	0.011	0.008	0.005	0.002	0.000	-0.002	-0.004	-0.005	-0.005	-0.006	-0.006	-0.006	-0.005	-0.006	-0.005	-0.004	-0.004	-0.002	-0.002	0.000	0.001	0.001	0.002	0.005	0.005	0.006	0.008	0.009	0.010	0.011	0.011	0.012	0.014	0.014	0.015	0.016	0.016	0.018	0.019	0.019	0.021	0.021	0.022	0.025	0.026	0.029	0.030	0.032	0.035	0.039	0.041	0.045	0.050	0.055	0.060	0.065	0.070	0.075	0.082	0.090	0.096	0.104	0.111	0.120	0.128	0.136	0.145	0.154	0.164	0.172	0.182	0.192	0.202	0.211	0.221	0.231	0.241	0.250	0.259	0.269	0.278	0.286	0.295	0.301	0.309	0.315	0.321	0.328	0.332	0.338	0.340	0.344	0.345	0.348	0.349	0.348	0.348	0.346	0.345	0.341	0.339	0.334	0.329	0.324	0.318	0.311	0.304	0.296	0.289	0.280	0.270	0.261	0.251	0.241	0.231	0.221	0.210	0.200	0.190	0.179	0.170	0.160	0.150	0.140	0.131	0.122	0.114	0.106	0.099	0.092	0.086	0.081	0.078	0.074	0.070	0.068	0.066	0.065	0.065	0.066	0.069	0.071	0.076	0.080	0.085	0.091	0.099	0.106	0.115	0.124	0.134	0.144	0.155	0.168	0.180	0.194	0.208	0.221	0.235	0.250	0.266	0.281	0.296	0.311	0.326	0.342	0.358	0.372	0.386	0.401	0.415	0.429	0.442	0.456	0.468	0.480	0.490	0.500	0.510	0.518	0.526	0.531	0.539	0.544	0.546	0.550	0.552	0.551	0.551	0.550	0.548	0.544	0.539	0.532	0.526	0.516	0.507	0.498	0.486	0.474	0.461	0.448	0.431	0.415	0.400	0.382	0.365	0.346	0.328	0.308	0.288	0.268	0.248	0.226	0.205	0.184	0.162	0.141	0.120	0.100	0.079	0.058	0.038	0.018	-0.002	-0.020	-0.040	-0.058	-0.075	-0.091	-0.108	-0.122	-0.138	-0.150	-0.162	-0.175	-0.186	-0.196	-0.206	-0.215	-0.222	-0.230	-0.236	-0.240	-0.245	-0.248	-0.250	-0.252	-0.252	-0.252	-0.252	-0.250	-0.249	-0.245	-0.242	-0.238	-0.232	-0.228	-0.221	-0.215	-0.209	-0.201	-0.194	-0.188	-0.179	-0.170	-0.161	-0.152	-0.144	-0.134	-0.125	-0.116	-0.105	-0.095	-0.086	-0.078	-0.068	-0.058	-0.049	-0.039	-0.030	-0.021	-0.012	-0.004	0.006	0.014	0.022	0.031	0.040	0.048	0.056	0.065	0.072	0.081	0.089	0.098	0.106	0.114	0.121	0.129	0.136	0.145	0.154	0.162	0.171	0.179	0.188	0.198	0.206	0.216	0.226	0.236	0.246	0.258	0.269	0.280	0.291	0.304	0.316	0.329	0.342	0.355	0.369	0.384	0.399	0.414	0.430	0.446	0.461	0.479	0.495	0.512	0.530	0.548	0.566	0.584	0.604	0.621	0.642	0.661	0.681	0.701	0.720	0.741	0.760	0.781	0.801	0.821	0.840	0.861	0.881	0.900	0.920	0.940	0.960	0.979	0.998	1.016	1.034	1.051	1.070	1.088	1.105	1.121	1.138	1.154	1.170	1.185	1.200	1.215	1.229	1.242	1.255	1.269	1.281	1.292	1.305	1.316	1.329	1.340	1.350	1.361	1.371	1.381	1.391	1.401	1.410	1.420	1.430	1.439	1.449	1.458	1.468	1.478	1.486	1.496	1.506	1.515	1.526	1.536	1.545	1.558	1.568	1.578	1.589	1.599	1.610	1.621	1.632	1.644	1.656	1.668	1.679	1.691	1.704	1.716	1.729	1.741	1.752	1.765	1.779	1.790	1.801	1.814	1.826	1.838	1.850	1.861	1.872	1.884	1.895	1.905	1.915	1.925	1.935	1.945	1.952	1.961	1.970	1.978	1.984	1.992	1.999	2.005	2.011	2.018	2.022	2.027	2.033	2.038	2.041	2.045	2.049	2.052	2.055	2.059	2.062	2.064	2.068	2.069	2.072	2.075	2.079	2.080	2.082	2.085	2.088	2.091	2.095	2.098	2.101	2.104	2.108	2.111	2.115	2.120	2.125	2.129	2.134	2.139	2.144	2.150	2.155	2.161	2.168	2.172	2.179	2.185	2.191	2.198	2.204	2.209	2.215	2.220	2.228	2.231	2.238	2.242	2.246	2.251	2.255	2.259	2.262	2.265	2.269	2.271	2.271	2.272	2.274	2.272	2.272	2.270	2.268	2.265	2.262	2.258	2.252	2.246	2.241	2.234	2.228	2.219	2.211	2.201	2.191	2.181	2.170	2.158	2.146	2.134	2.121	2.108	2.094	2.080	2.065	2.051	2.035	2.021	2.006	1.991	1.976	1.961	1.945	1.930	1.915	1.900	1.885	1.870	1.856	1.841	1.828	1.814	1.800	1.788	1.775	1.762	1.751	1.739	1.728	1.718	1.706	1.696	1.688	1.679	1.669	1.661	1.655	1.646	1.640	1.634	1.628	1.621	1.615	1.611	1.606	1.601	1.598	1.594	1.590	1.588	1.584	1.581	1.579	1.575	1.574	1.571	1.569	1.568	1.565	1.564	1.562	1.561	1.560	1.558	1.558	1.555	1.554	1.551	1.550	1.548	1.545	1.545	1.542	1.539	1.538	1.535	1.532	1.529	1.526	1.522	1.519	1.515	1.511	1.506	1.502	1.496	1.492	1.486	1.480	1.474	1.465	1.459	1.450	1.441	1.432	1.422	1.412	1.401	1.390	1.378	1.366	1.352	1.338	1.324	1.309	1.294	1.276	1.259	1.241	1.222	1.202	1.182	1.161	1.140	1.116	1.095	1.071	1.046	1.021	0.995	0.970	0.942	0.915	0.888	0.860	0.831	0.801	0.772	0.742	0.712	0.681	0.651	0.620	0.589	0.558	0.525	0.495	0.462	0.431	0.400	0.369	0.338	0.308	0.276	0.245	0.215	0.185	0.155	0.125	0.096	0.069	0.040	0.012	-0.014	-0.040	-0.066	-0.091	-0.116	-0.140	-0.164	-0.186	-0.209	-0.229	-0.250	-0.270	-0.289	-0.308	-0.325	-0.342	-0.359	-0.372	-0.388	-0.401	-0.414	-0.428	-0.438	-0.449	-0.459	-0.469	-0.476	-0.484	-0.491	-0.496	-0.502	-0.506	-0.511	-0.514	-0.518	-0.519	-0.520	-0.521	-0.521	-0.520	-0.518	-0.515	-0.512	-0.510	-0.507	-0.502	-0.498	-0.492	-0.488	-0.481	-0.474	-0.468	-0.460	-0.451	-0.444	-0.435	-0.426	-0.418	-0.409	-0.399	-0.388	-0.378	-0.368	-0.356	-0.346	-0.335	-0.324	-0.311	-0.300	-0.289	-0.276	-0.265	-0.252	-0.240	-0.228	-0.216	-0.204	-0.191	-0.179	-0.166	-0.154	-0.141	-0.129	-0.118	-0.105	-0.092	-0.081	-0.069	-0.058	-0.046	-0.035	-0.024	-0.012	-0.001	0.009	0.020	0.030	0.041	0.050	0.060	0.069	0.078	0.088	0.096	0.105	0.112	0.119	0.126	0.132	0.140	0.145	0.151	0.156	0.160	0.165	0.168	0.171	0.174	0.176	0.178	0.179	0.179	0.180	0.179	0.179	0.176	0.175	0.172	0.170	0.166	0.162	0.158	0.152	0.148	0.141	0.134	0.128	0.120	0.111	0.104	0.095	0.086	0.078	0.069	0.059	0.050	0.040	0.030	0.020	0.010	0.000	-0.010	-0.020	-0.029	-0.039	-0.048	-0.056	-0.065	-0.074	-0.081	-0.089	-0.096	-0.102	-0.109	-0.114	-0.119	-0.124	-0.128	-0.131	-0.132	-0.135	-0.136	-0.138	-0.136	-0.135	-0.135	-0.132	-0.129	-0.126	-0.121	-0.118	-0.111	-0.105	-0.099	-0.091	-0.084	-0.076	-0.068	-0.059	-0.050	-0.040	-0.030	-0.020	-0.009	0.001	0.014	0.024	0.035	0.046	0.056	0.068	0.079	0.089	0.099	0.110	0.120	0.129	0.138	0.148	0.156	0.164	0.172	0.180	0.188	0.194	0.199	0.205	0.210	0.212	0.216	0.220	0.222	0.225	0.226	0.228	0.228	0.228	0.226	0.225	0.224	0.221	0.219	0.215	0.212	0.209	0.204	0.200	0.195	0.190	0.186	0.180	0.174	0.168	0.162	0.156	0.150	0.144	0.138	0.131	0.126	0.120	0.114	0.109	0.104	0.099	0.094	0.089	0.085	0.081	0.078	0.074	0.071	0.069	0.066	0.065	0.064	0.064	0.064	0.065	0.065	0.066	0.069	0.071	0.074	0.078	0.081	0.086	0.091	0.098	0.102	0.110	0.119	0.126	0.134	0.142	0.152	0.162	0.172	0.182	0.195	0.206	0.219	0.231	0.245	0.259	0.271	0.285	0.299	0.314	0.328	0.342	0.358	0.374	0.389	0.404	0.421	0.436	0.451	0.468	0.484	0.498	0.514	0.530	0.545	0.560	0.574	0.589	0.602	0.618	0.631	0.645	0.659	0.671	0.684	0.696	0.709	0.720	0.731	0.742	0.751	0.761	0.771	0.780	0.789	0.796	0.804	0.810	0.816	0.824	0.829	0.834	0.839	0.844	0.848	0.850	0.854	0.855	0.858	0.859	0.861	0.862	0.864	0.864	0.864	0.862	0.862	0.862	0.861	0.860	0.858	0.856	0.854	0.851	0.849	0.846	0.844	0.840	0.838	0.834	0.831	0.828	0.824	0.819	0.815	0.811	0.806	0.801	0.798	0.792	0.788	0.782	0.779	0.774	0.769	0.764	0.759	0.754	0.749	0.744	0.739	0.732	0.729	0.722	0.716	0.711	0.705	0.700	0.695	0.689	0.684	0.678	0.671	0.665	0.660	0.652	0.648	0.641	0.636	0.630	0.624	0.616	0.611	0.605	0.599	0.592	0.586	0.579	0.574	0.568	0.561	0.554	0.549	0.542	0.535	0.530	0.524	0.518	0.511	0.506	0.500	0.496	0.490	0.485	0.480	0.475	0.470	0.465	0.460	0.456	0.451	0.448	0.442	0.439	0.435	0.431	0.428	0.425	0.421	0.419	0.416	0.412	0.410	0.408	0.405	0.404	0.401	0.399	0.398	0.396	0.394	0.392	0.391	0.390	0.388	0.388	0.386	0.385	0.382	0.381	0.380	0.378	0.376	0.375	0.374	0.371	0.370	0.369	0.366	0.364	0.362	0.361	0.359	0.356	0.354	0.351	0.350	0.348	0.344	0.342	0.340	0.338	0.335	0.334	0.330	0.328	0.326	0.324	0.322	0.320	0.319	0.316	0.316	0.314	0.312	0.314	0.312	0.312	0.314	0.314	0.315	0.316	0.318	0.321	0.324	0.326	0.331	0.335	0.341	0.346	0.351	0.359	0.366	0.375	0.382	0.392	0.401	0.412	0.422	0.434	0.448	0.460	0.472	0.486	0.501	0.516	0.530	0.546	0.562	0.580	0.595	0.614	0.631	0.649	0.666	0.684	0.702	0.720	0.739	0.758	0.776	0.794	0.812	0.830	0.848	0.865	0.882	0.900	0.916	0.932	0.948	0.964	0.979	0.994	1.008	1.022	1.035	1.048	1.060	1.071	1.082	1.094	1.105	1.115	1.124	1.132	1.142	1.151	1.159	1.168	1.174	1.182	1.190	1.198	1.205	1.212	1.221	1.229	1.236	1.245	1.254	1.262	1.274	1.282	1.295	1.305	1.319	1.332	1.346	1.361	1.376	1.392	1.411	1.430	1.450	1.470	1.492	1.516	1.540	1.565	1.591	1.619	1.646	1.676	1.706	1.739	1.770	1.804	1.836	1.871	1.906	1.941	1.976	2.013	2.050	2.086	2.124	2.160	2.198	2.234	2.270	2.305	2.341	2.375	2.408	2.440	2.472	2.504	2.532	2.561	2.589	2.615	2.639	2.660	2.681	2.701	2.718	2.734	2.748	2.759	2.769	2.776	2.782	2.786	2.788	2.788	2.785	2.781	2.775	2.766	2.758	2.745	2.731	2.716	2.699	2.681	2.661	2.639	2.618	2.592	2.568	2.540	2.512	2.485	2.456	2.426	2.396	2.365	2.334	2.302	2.270	2.239	2.206	2.175	2.144	2.112	2.081	2.051	2.020	1.992	1.962	1.935	1.908	1.881	1.856	1.832	1.809	1.786	1.766	1.746	1.726	1.710	1.694	1.679	1.665	1.652	1.642	1.632	1.624	1.616	1.611	1.606	1.602	1.601	1.601	1.601	1.602	1.606	1.610	1.614	1.621	1.628	1.636	1.644	1.654	1.665	1.675	1.688	1.700	1.714	
