# Supplementary material for: Motion onset VEPs can see through the blur
Source: Sci Rep. 2024 Sep 12;14:21296. doi: 10.1038/s41598-024-72483-z (PMC11393312; doi:10.1038/s41598-024-72483-z)
Supplement: Supplementary file 3 — Supplementary Information 3. [file 41598_2024_72483_MOESM3_ESM.zip › VEP_raw_data/source_data/SourceBlurVEP-S008_VEP_2023-04-05_15-03-35.txt]

0.000	0.000	99999.999	6250.000	50.000	-2193.000	-2061.000	6248.000	7.000	150.000	5.000	2.000	1.000	1.000	0.000	0.000	0.000	0.000	0.000	0.000	0.000	0.000	0.000	0.000	0.000	0.000	0.000	3.152	3.157	3.160	3.164	3.168	3.172	3.175	3.179	3.182	3.186	3.189	3.193	3.197	3.201	3.203	3.207	3.211	3.214	3.218	3.222	3.225	3.228	3.232	3.235	3.239	3.242	3.246	3.249	3.252	3.255	3.258	3.262	3.262	3.266	3.268	3.269	3.272	3.272	3.273	3.274	3.275	3.274	3.273	3.272	3.272	3.269	3.267	3.262	3.259	3.256	3.251	3.246	3.240	3.233	3.227	3.218	3.211	3.201	3.192	3.182	3.172	3.161	3.150	3.138	3.126	3.114	3.102	3.088	3.074	3.060	3.046	3.032	3.018	3.002	2.988	2.972	2.958	2.943	2.928	2.912	2.898	2.883	2.868	2.855	2.841	2.827	2.813	2.801	2.788	2.777	2.765	2.753	2.743	2.733	2.724	2.715	2.707	2.698	2.691	2.685	2.678	2.673	2.668	2.665	2.662	2.658	2.655	2.654	2.652	2.652	2.652	2.652	2.652	2.653	2.656	2.658	2.661	2.663	2.667	2.671	2.674	2.678	2.682	2.687	2.691	2.695	2.699	2.704	2.708	2.712	2.718	2.722	2.725	2.728	2.732	2.735	2.738	2.740	2.742	2.744	2.745	2.748	2.748	2.748	2.748	2.747	2.745	2.743	2.740	2.738	2.734	2.729	2.726	2.720	2.715	2.709	2.702	2.695	2.688	2.680	2.671	2.662	2.653	2.642	2.633	2.623	2.612	2.602	2.590	2.578	2.568	2.556	2.543	2.532	2.519	2.507	2.494	2.482	2.469	2.457	2.445	2.432	2.420	2.408	2.395	2.383	2.371	2.359	2.349	2.338	2.327	2.317	2.307	2.296	2.288	2.278	2.269	2.261	2.252	2.245	2.238	2.232	2.225	2.219	2.213	2.208	2.203	2.199	2.196	2.192	2.190	2.188	2.185	2.184	2.183	2.183	2.182	2.183	2.185	2.187	2.188	2.190	2.192	2.196	2.200	2.203	2.207	2.212	2.216	2.221	2.226	2.232	2.238	2.243	2.250	2.256	2.262	2.268	2.274	2.280	2.286	2.292	2.298	2.304	2.310	2.315	2.322	2.326	2.331	2.335	2.341	2.343	2.348	2.351	2.352	2.354	2.356	2.357	2.357	2.357	2.356	2.354	2.352	2.350	2.347	2.342	2.338	2.333	2.328	2.321	2.314	2.307	2.299	2.289	2.280	2.270	2.260	2.249	2.238	2.226	2.213	2.201	2.188	2.173	2.158	2.144	2.130	2.115	2.098	2.083	2.068	2.051	2.035	2.018	2.002	1.986	1.968	1.952	1.935	1.918	1.902	1.885	1.868	1.852	1.836	1.820	1.804	1.787	1.771	1.756	1.740	1.725	1.708	1.693	1.678	1.664	1.649	1.635	1.620	1.606	1.592	1.578	1.566	1.552	1.539	1.526	1.513	1.501	1.489	1.477	1.464	1.452	1.441	1.430	1.418	1.408	1.396	1.385	1.374	1.364	1.353	1.342	1.332	1.323	1.312	1.302	1.292	1.283	1.273	1.263	1.253	1.244	1.234	1.224	1.215	1.205	1.195	1.185	1.175	1.166	1.156	1.145	1.133	1.123	1.113	1.103	1.092	1.081	1.070	1.058	1.047	1.034	1.024	1.011	0.998	0.986	0.973	0.960	0.948	0.935	0.922	0.907	0.893	0.879	0.865	0.850	0.837	0.822	0.806	0.792	0.776	0.761	0.746	0.731	0.716	0.700	0.685	0.670	0.655	0.640	0.625	0.610	0.595	0.581	0.568	0.553	0.540	0.526	0.514	0.500	0.487	0.475	0.462	0.452	0.440	0.429	0.418	0.408	0.398	0.389	0.380	0.372	0.363	0.356	0.348	0.341	0.334	0.328	0.322	0.318	0.312	0.308	0.303	0.300	0.297	0.293	0.291	0.288	0.287	0.285	0.283	0.282	0.281	0.281	0.281	0.281	0.281	0.282	0.282	0.284	0.285	0.286	0.288	0.290	0.292	0.294	0.296	0.298	0.300	0.303	0.305	0.307	0.310	0.312	0.315	0.316	0.319	0.322	0.323	0.326	0.328	0.329	0.330	0.332	0.332	0.333	0.334	0.334	0.334	0.335	0.334	0.332	0.332	0.330	0.329	0.327	0.325	0.322	0.320	0.316	0.313	0.309	0.306	0.301	0.297	0.292	0.288	0.283	0.278	0.272	0.267	0.261	0.256	0.249	0.243	0.238	0.232	0.227	0.220	0.215	0.209	0.204	0.198	0.192	0.188	0.184	0.180	0.176	0.172	0.169	0.167	0.164	0.162	0.162	0.161	0.160	0.160	0.162	0.162	0.164	0.167	0.169	0.172	0.177	0.180	0.186	0.192	0.198	0.205	0.213	0.221	0.229	0.239	0.248	0.259	0.270	0.282	0.293	0.306	0.319	0.332	0.346	0.361	0.375	0.391	0.407	0.423	0.440	0.458	0.474	0.493	0.512	0.530	0.550	0.569	0.590	0.610	0.631	0.652	0.673	0.695	0.717	0.739	0.761	0.784	0.808	0.831	0.853	0.876	0.900	0.924	0.948	0.972	0.997	1.021	1.045	1.070	1.093	1.118	1.142	1.166	1.191	1.213	1.237	1.261	1.285	1.308	1.332	1.353	1.377	1.398	1.421	1.443	1.465	1.486	1.508	1.528	1.549	1.568	1.588	1.608	1.626	1.646	1.663	1.682	1.699	1.717	1.733	1.750	1.767	1.783	1.798	1.815	1.830	1.846	1.861	1.877	1.892	1.906	1.921	1.936	1.950	1.964	1.979	1.994	2.007	2.022	2.038	2.052	2.067	2.082	2.097	2.111	2.127	2.142	2.158	2.172	2.188	2.205	2.221	2.238	2.254	2.270	2.287	2.303	2.321	2.338	2.355	2.372	2.389	2.408	2.425	2.442	2.460	2.478	2.494	2.512	2.529	2.548	2.564	2.582	2.599	2.617	2.632	2.649	2.667	2.682	2.699	2.715	2.730	2.746	2.761	2.775	2.789	2.803	2.818	2.830	2.842	2.857	2.868	2.879	2.890	2.901	2.911	2.921	2.931	2.939	2.948	2.956	2.962	2.971	2.977	2.983	2.989	2.994	2.999	3.002	3.007	3.010	3.012	3.014	3.017	3.018	3.018	3.019	3.020	3.019	3.019	3.018	3.017	3.015	3.013	3.012	3.009	3.007	3.004	3.001	2.998	2.995	2.992	2.988	2.984	2.981	2.978	2.973	2.970	2.967	2.964	2.960	2.958	2.955	2.952	2.949	2.947	2.946	2.943	2.942	2.942	2.941	2.941	2.941	2.942	2.943	2.945	2.948	2.950	2.952	2.956	2.960	2.964	2.969	2.975	2.980	2.987	2.993	3.000	3.008	3.017	3.024	3.032	3.042	3.050	3.060	3.069	3.078	3.088	3.098	3.108	3.118	3.128	3.138	3.148	3.157	3.166	3.175	3.184	3.192	3.202	3.210	3.218	3.224	3.231	3.238	3.243	3.248	3.253	3.258	3.261	3.264	3.268	3.269	3.270	3.271	3.271	3.269	3.268	3.266	3.263	3.260	3.257	3.252	3.247	3.239	3.233	3.227	3.219	3.211	3.202	3.193	3.183	3.173	3.163	3.152	3.141	3.129	3.118	3.105	3.092	3.079	3.066	3.053	3.040	3.027	3.012	2.999	2.986	2.972	2.958	2.944	2.931	2.917	2.903	2.890	2.877	2.862	2.850	2.836	2.823	2.810	2.798	2.786	2.773	2.761	2.749	2.737	2.727	2.714	2.703	2.692	2.682	2.672	2.662	2.652	2.642	2.632	2.622	2.612	2.603	2.594	2.585	2.576	2.568	2.558	2.550	2.542	2.533	2.524	2.515	2.508	2.499	2.491	2.482	2.472	2.465	2.456	2.447	2.438	2.428	2.419	2.410	2.400	2.390	2.379	2.368	2.358	2.347	2.334	2.323	2.312	2.298	2.286	2.272	2.258	2.245	2.229	2.215	2.199	2.183	2.168	2.150	2.132	2.116	2.098	2.079	2.061	2.041	2.022	2.002	1.982	1.961	1.940	1.918	1.897	1.874	1.852	1.830	1.808	1.783	1.761	1.738	1.714	1.690	1.668	1.644	1.620	1.596	1.573	1.549	1.526	1.502	1.479	1.456	1.435	1.412	1.390	1.367	1.346	1.324	1.302	1.282	1.261	1.242	1.222	1.202	1.183	1.165	1.146	1.128	1.111	1.094	1.077	1.060	1.043	1.028	1.012	0.996	0.980	0.965	0.950	0.936	0.922	0.908	0.892	0.878	0.864	0.850	0.836	0.822	0.808	0.794	0.780	0.765	0.751	0.736	0.722	0.707	0.690	0.675	0.659	0.643	0.627	0.611	0.592	0.575	0.558	0.540	0.522	0.503	0.483	0.464	0.444	0.425	0.404	0.383	0.363	0.341	0.320	0.298	0.277	0.255	0.232	0.209	0.188	0.164	0.142	0.119	0.096	0.073	0.051	0.028	0.007	-0.017	-0.038	-0.060	-0.082	-0.102	-0.123	-0.143	-0.163	-0.183	-0.202	-0.220	-0.238	-0.255	-0.272	-0.288	-0.302	-0.317	-0.331	-0.344	-0.356	-0.367	-0.377	-0.387	-0.394	-0.402	-0.408	-0.415	-0.419	-0.422	-0.426	-0.428	-0.428	-0.428	-0.428	-0.426	-0.423	-0.419	-0.415	-0.410	-0.403	-0.397	-0.388	-0.380	-0.371	-0.361	-0.349	-0.338	-0.326	-0.313	-0.301	-0.288	-0.272	-0.258	-0.243	-0.228	-0.212	-0.195	-0.178	-0.162	-0.145	-0.128	-0.111	-0.092	-0.076	-0.058	-0.040	-0.023	-0.007	0.011	0.028	0.046	0.062	0.078	0.096	0.111	0.127	0.142	0.158	0.172	0.188	0.202	0.216	0.229	0.242	0.256	0.269	0.280	0.292	0.303	0.315	0.325	0.335	0.345	0.355	0.364	0.372	0.381	0.388	0.396	0.403	0.410	0.418	0.423	0.429	0.435	0.440	0.445	0.449	0.453	0.458	0.462	0.466	0.469	0.472	0.475	0.479	0.481	0.483	0.485	0.488	0.489	0.490	0.492	0.492	0.493	0.494	0.495	0.495	0.496	0.497	0.497	0.497	0.497	0.497	0.497	0.497	0.497	0.496	0.496	0.495	0.495	0.495	0.494	0.493	0.492	0.492	0.492	0.492	0.492	0.490	0.490	0.490	0.490	0.489	0.489	0.489	0.489	0.490	0.490	0.490	0.491	0.491	0.491	0.492	0.492	0.493	0.493	0.494	0.495	0.495	0.495	0.497	0.497	0.497	0.498	0.498	0.498	0.498	0.498	0.498	0.498	0.498	0.497	0.497	0.495	0.494	0.492	0.491	0.489	0.487	0.484	0.482	0.479	0.474	0.471	0.467	0.462	0.458	0.453	0.448	0.442	0.436	0.429	0.422	0.416	0.408	0.401	0.392	0.385	0.378	0.369	0.361	0.353	0.344	0.336	0.328	0.320	0.312	0.303	0.295	0.288	0.280	0.272	0.267	0.259	0.253	0.248	0.242	0.238	0.233	0.230	0.227	0.224	0.222	0.222	0.221	0.221	0.221	0.223	0.226	0.228	0.232	0.236	0.242	0.248	0.255	0.262	0.269	0.278	0.288	0.297	0.308	0.318	0.332	0.342	0.356	0.369	0.382	0.397	0.412	0.426	0.441	0.456	0.472	0.487	0.502	0.518	0.533	0.548	0.563	0.579	0.592	0.608	0.622	0.635	0.650	0.662	0.676	0.688	0.700	0.711	0.722	0.732	0.742	0.752	0.760	0.768	0.777	0.782	0.789	0.795	0.801	0.805	0.809	0.814	0.818	0.819	0.822	0.822	0.824	0.826	0.826	0.826	0.827	0.825	0.824	0.824	0.823	0.822	0.821	0.821	0.819	0.818	0.818	0.817	0.817	0.817	0.817	0.817	0.818	0.818	0.818	0.820	0.821	0.822	0.825	0.828	0.831	0.833	0.838	0.842	0.846	0.851	0.855	0.862	0.868	0.873	0.880	0.887	0.894	0.901	0.908	0.917	0.925	0.933	0.941	0.948	0.958	0.966	0.975	0.983	0.992	1.000	1.008	1.017	1.024	1.033	1.040	1.048	1.056	1.063	1.070	1.077	1.084	1.089	1.096	1.101	1.107	1.112	1.118	1.122	1.127	1.130	1.133	1.138	1.141	1.143	1.148	1.151	1.152	1.155	1.157	1.159	1.161	1.162	1.165	1.166	1.168	1.170	1.171	1.172	1.173	1.174	1.176	1.177	1.178	1.179	1.181	1.181	1.182	1.183	1.185	1.186	1.188	1.189	1.191	1.192	1.193	1.195	1.197	1.198	1.199	1.201	1.202	1.203	1.204	1.206	1.207	1.207	1.209	1.210	1.211	1.210	1.211	1.212	1.212	1.212	1.212	1.212	1.212	1.211	1.210	1.209	1.208	1.208	1.206	1.204	1.203	1.201	1.200	1.198	1.196	1.193	1.192	1.189	1.187	1.185	1.182	1.180	1.178	1.176	1.174	1.172	1.172	1.170	1.168	1.167	1.166	1.166	1.166	1.165	1.165	1.166	1.167	1.168	1.170	1.172	1.175	1.178	1.182	1.185	1.190	1.195	1.201	1.207	1.213	1.220	1.228	1.236	1.244	1.252	1.262	1.272	1.282	1.292	1.304	1.315	1.328	1.339	1.351	1.363	1.377	1.389	1.403	1.417	1.430	1.444	1.458	1.472	1.484	1.498	1.511	1.524	1.538	1.551	1.563	1.576	1.588	1.598	1.611	1.621	1.631	1.641	1.650	1.659	1.668	1.674	1.682	1.688	1.693	1.699	1.703	1.708	1.710	1.712	1.714	1.715	1.715	1.714	1.713	1.711	1.708	1.706	1.701	1.697	1.692	1.687	1.680	1.673	1.667	1.659	1.651	1.643	1.634	1.625	1.616	1.606	1.597	1.587	1.577	1.566	1.557	1.546	1.536	1.525	1.515	1.504	1.495	1.484	1.474	1.465	1.455	1.446	1.437	1.428	1.420	1.412	1.403	1.395	1.388	1.381	1.373	1.368	1.360	1.354	1.348	1.342	1.337	1.331	1.327	1.322	1.317	1.312	1.308	1.304	1.300	1.296	1.292	1.288	1.284	1.280	1.277	1.272	1.268	1.264	1.260	1.257	1.252	1.248	1.243	1.238	1.234	1.228	1.224	1.218	1.212	1.208	1.201	1.195	1.189	1.183	1.178	1.171	1.165	1.158	1.151	1.145	1.138	1.130	1.124	1.118	1.110	1.103	1.097	1.090	1.083	1.077	1.071	1.064	1.058	1.052	1.048	1.042	1.038	1.032	1.028	1.023	1.021	1.017	1.014	1.012	1.010	1.008	1.008	1.006	1.007	1.006	1.007	1.008	1.009	1.011	1.014	1.018	1.021	1.026	1.030	1.035	1.041	1.047	1.054	1.061	1.069	1.077	1.085	1.095	1.104	1.115	1.126	1.136	1.147	1.158	1.171	1.184	1.197	1.210	1.223	1.237	1.251	1.265	1.279	1.295	1.309	1.325	1.340	1.355	1.371	1.387	1.402	1.419	1.434	1.450	1.466	1.482	1.498	1.512	1.528	1.544	1.559	1.574	1.589	1.603	1.618	1.632	1.645	1.658	1.671	1.684	1.696	1.707	1.719	1.729	1.738	1.748	1.758	1.765	1.772	1.781	1.786	1.792	1.797	1.801	1.805	1.808	1.810	1.811	1.812	1.811	1.811	1.809	1.808	1.804	1.801	1.796	1.791	1.786	1.779	1.772	1.764	1.757	1.748	1.737	1.728	1.718	1.706	1.694	1.682	1.670	1.657	1.644	1.631	1.617	1.603	1.588	1.574	1.560	1.545	1.530	1.516	1.501	1.486	1.471	1.457	1.442	1.428	1.413	1.399	1.386	1.372	1.358	1.345	1.332	1.319	1.308	1.296	1.282	1.272	1.262	1.249	1.239	1.229	1.219	1.209	1.200	1.192	1.182	1.173	1.164	1.156	1.148	1.140	1.131	1.123	1.115	1.108	1.099	1.091	1.083	1.075	1.067	1.058	1.049	1.040	1.031	1.021	1.011	1.000	0.989	0.978	0.966	0.953	0.941	0.928	0.912	0.898	0.882	0.867	0.851	0.833	0.816	0.798	0.779	0.759	0.739	0.718	0.696	0.674	0.652	0.628	0.603	0.579	0.553	0.528	0.502	0.475	0.448	0.421	0.392	0.364	0.335	0.306	0.277	0.246	0.216	0.186	0.156	0.125	0.094	0.063	0.032	0.002	-0.029	-0.060	-0.091	-0.121	-0.151	-0.182	-0.211	-0.241	-0.271	-0.299	-0.328	-0.356	-0.384	-0.411	-0.438	-0.463	-0.489	-0.514	-0.539	-0.562	-0.586	-0.608	-0.629	-0.650	-0.671	-0.691	-0.708	-0.727	-0.744	-0.760	-0.776	-0.790	-0.804	-0.817	-0.828	-0.840	-0.851	-0.859	-0.868	-0.877	-0.883	-0.889	-0.895	-0.899	-0.904	-0.908	-0.909	-0.912	-0.913	-0.913	-0.914	-0.914	-0.912	-0.912	-0.910	-0.908	-0.905	-0.902	-0.900	-0.896	-0.892	-0.889	-0.885	-0.880	-0.877	-0.871	-0.866	-0.861	-0.857	-0.851	-0.846	-0.842	-0.835	-0.831	-0.825	-0.820	-0.814	-0.809	-0.803	-0.798	-0.792	-0.786	-0.779	-0.773	-0.767	-0.759	-0.753	-0.746	-0.738	-0.730	-0.723	-0.714	-0.706	-0.697	-0.686	-0.676	-0.665	-0.654	-0.642	-0.630	-0.618	-0.604	-0.590	-0.575	-0.560	-0.544	-0.528	-0.510	-0.492	-0.474	-0.454	-0.434	-0.414	-0.394	-0.372	-0.350	-0.328	-0.304	-0.280	-0.257	-0.232	-0.208	-0.183	-0.158	-0.132	-0.106	-0.078	-0.052	-0.026	0.002	0.029	0.055	0.082	0.110	0.137	0.164	0.192	0.218	0.246	0.272	0.299	0.325	0.352	0.378	0.403	0.429	0.456	0.480	0.505	0.529	0.553	0.578	0.602	0.626	0.648	0.671	0.693	0.715	0.738	0.759	0.780	0.801	0.821	0.841	0.862	0.881	0.899	0.917	0.936	0.953	0.971	0.987	1.002	1.018	1.035	1.050	1.064	1.078	1.091	1.104	1.116	1.128	1.138	1.149	1.159	1.168	1.178	1.185	1.192	1.199	1.205	1.211	1.217	1.221	1.224	1.228	1.231	1.234	1.237	1.238	1.239	1.240	1.240	1.241	1.240	1.240	1.240	1.239	1.238	1.238	1.236	1.235	1.235	1.233	1.233	1.233	1.233	1.234	1.234	1.236	1.238	1.239	1.242	1.246	1.249	1.253	1.258	1.265	1.270	1.278	1.286	1.294	1.303	1.314	1.323	1.334	1.347	1.360	1.373	1.387	1.402	1.417	1.432	1.448	1.465	1.481	1.498	1.514	1.532	1.550	1.568	1.585	1.602	1.621	1.637	1.654	1.672	1.688	1.704	1.719	1.734	1.748	1.762	1.775	1.788	1.799	1.810	1.819	1.828	1.837	1.843	1.848	1.852	1.857	1.858	1.861	1.860	1.859	1.857	1.853	1.849	1.844	1.837	1.829	1.820	1.810	1.800	1.788	1.775	1.761	1.747	1.732	1.715	1.698	1.682	1.663	1.646	1.627	1.608	1.588	1.568	1.548	1.528	1.507	1.486	1.466	1.445	1.426	1.407	1.387	1.368	1.348	1.329	1.312	1.293	1.278	1.260	1.245	1.230	1.216	1.202	1.188	1.178	1.165	1.155	1.146	1.137	1.128	1.121	1.114	1.110	1.104	1.101	1.098	1.095	1.093	1.092	1.092	1.094	1.095	1.097	1.099	1.102	1.106	1.110	1.115	1.120	1.125	1.132	1.138	1.145	1.152	1.160	1.167	1.175	1.182	1.189	1.198	1.206	1.214	1.221	1.230	1.237	1.245	1.252	1.260	1.268	1.274	1.281	1.288	1.295	1.301	1.308	1.312	1.318	1.323	1.328	1.333	1.338	1.341	1.343	1.348	1.351	1.354	1.356	1.358	1.361	1.362	1.364	1.366	1.367	1.368	1.369	1.370	1.370	1.371	1.371	1.372	1.373	1.373	1.373	1.373	1.374	1.376	1.377	1.378	1.378	1.380	1.382	1.383	1.386	1.388	1.391	1.394	1.398	1.402	1.407	1.411	1.417	1.423	1.428	1.436	1.442	1.450	1.458	1.467	1.477	1.486	1.495	1.507	1.518	1.529	1.541	1.552	1.566	1.579	1.592	1.606	1.620	1.635	1.649	1.664	1.680	1.696	1.712	1.727	1.742	1.759	1.775	1.792	1.808	1.825	1.841	1.857	1.872	1.888	1.903	1.919	1.933	1.948	1.963	1.977	1.990	2.004	2.017	2.030	2.042	2.053	2.064	2.075	2.084	2.095	2.104	2.112	2.120	2.128	2.134	2.140	2.145	2.151	2.154	2.158	2.161	2.162	2.164	2.165	2.165	2.164	2.162	2.162	2.158	2.156	2.151	2.147	2.142	2.135	2.129	2.122	2.115	2.107	2.098	2.088	2.078	2.068	2.057	2.046	2.034	2.022	2.009	1.996	1.982	1.968	1.953	1.939	1.923	1.909	1.893	1.878	1.862	1.847	1.830	1.814	1.799	1.782	1.767	1.751	1.736	1.719	1.703	1.689	1.674	1.659	1.645	1.630	1.617	1.604	1.591	1.579	1.567	1.556	1.545	1.534	1.525	1.515	1.508	1.498	1.492	1.485	1.478	1.472	1.467	1.462	1.458	1.454	1.451	1.448	1.445	1.442	1.440	1.439	1.437	1.435	1.434	1.432	1.432	1.431	1.428	1.428	1.426	1.424	1.422	1.420	1.417	1.413	1.410	1.406	1.401	1.396	1.390	1.383	1.376	1.368	1.358	1.349	1.339	1.327	1.315	1.302	1.288	1.273	1.258	1.239	1.222	1.203	1.183	1.164	1.143	1.121	1.099	1.075	1.052	1.027	1.002	0.976	0.950	0.923	0.896	0.869	0.840	0.812	0.784	0.755	0.727	0.698	0.668	0.639	0.611	0.582	0.554	0.526	0.498	0.471	0.442	0.416	0.389	0.363	0.338	0.313	0.289	0.265	0.242	0.220	0.199	0.178	0.157	0.138	0.119	0.101	0.084	0.068	0.052	0.037	0.022	0.010	-0.003	-0.014	-0.026	-0.036	-0.045	-0.053	-0.062	-0.068	-0.075	-0.080	-0.085	-0.089	-0.094	-0.096	-0.099	-0.101	-0.102	-0.103	-0.104	-0.104	-0.103	-0.102	-0.101	-0.098	-0.097	-0.093	-0.091	-0.088	-0.084	-0.081	-0.076	-0.072	-0.068	-0.062	-0.058	-0.053	-0.049	-0.043	-0.038	-0.032	-0.028	-0.022	-0.017	-0.012	-0.006	0.000	0.005	0.011	0.016	0.022	0.028	0.032	0.038	0.044	0.049	0.055	0.060	0.066	0.072	0.077	0.082	0.088	0.093	0.098	0.104	0.110	0.116	0.122	0.128	0.134	0.140	0.147	0.152	0.160	0.168	0.174	0.182	0.189	0.198	0.205	0.213	0.222	0.232	0.240	0.250	0.259	0.270	0.280	0.291	0.302	0.313	0.324	0.337	0.349	0.361	0.374	0.388	0.400	0.414	0.428	0.442	0.457	0.471	0.486	0.501	0.516	0.532	0.547	0.562	0.578	0.594	0.611	0.626	0.642	0.658	0.674	0.691	0.707	0.723	0.738	0.754	0.770	0.786	0.801	0.817	0.831	0.847	0.862	0.876	0.889	0.903	0.916	0.929	0.942	0.954	0.967	0.978	0.988	1.000	1.010	1.019	1.029	1.038	1.046	1.052	1.060	1.066	1.072	1.078	1.082	1.086	1.088	1.091	1.092	1.094	1.093	1.093	1.092	1.090	1.088	1.085	1.081	1.078	1.072	1.065	1.060	1.052	1.043	1.035	1.026	1.015	1.005	0.993	0.982	0.970	0.957	0.942	0.929	0.914	0.899	0.884	0.868	0.852	0.836	0.819	0.802	0.784	0.767	0.750	0.732	0.713	0.696	0.678	0.660	0.642	0.625	0.606	0.589	0.572	0.555	0.538	0.522	0.506	0.491	0.476	0.461	0.446	0.432	0.420	0.407	0.394	0.383	0.372	0.362	0.352	0.342	0.335	0.327	0.319	0.312	0.308	0.302	0.298	0.293	0.291	0.288	0.287	0.285	0.284	0.284	0.284	0.285	0.287	0.288	0.290	0.293	0.296	0.299	0.303	0.308	0.311	0.315	0.320	0.325	0.330	0.334	0.339	0.345	0.349	0.353	0.358	0.362	0.367	0.370	0.374	0.378	0.380	0.383	0.385	0.388	0.389	0.391	0.391	0.392	0.392	0.392	0.390	0.389	0.388	0.386	0.383	0.380	0.377	0.372	0.368	0.364	0.359	0.354	0.348	0.342	0.337	0.331	0.324	0.318	0.311	0.304	0.298	0.292	0.285	0.279	0.272	0.267	0.260	0.254	0.249	0.244	0.239	0.234	0.230	0.227	0.223	0.221	0.218	0.216	0.214	0.213	0.213	0.212	0.213	0.216	0.217	0.218	0.222	0.225	0.229	0.232	0.238	0.243	0.249	0.255	0.262	0.268	0.275	0.282	0.289	0.298	0.306	0.313	0.322	0.331	0.339	0.348	0.356	0.365	0.374	0.382	0.390	0.398	0.407	0.414	0.422	0.429	0.437	0.442	0.449	0.456	0.462	0.468	0.472	0.477	0.482	0.486	0.489	0.493	0.496	0.500	0.502	0.503	0.507	0.507	0.509	0.511	0.512	0.512	0.512	0.512	0.512	0.512	0.512	0.511	0.510	0.510	0.508	0.507	0.507	0.505	0.505	0.503	0.502	0.502	0.500	0.500	0.499	0.498	0.498	0.498	0.498	0.498	0.498	0.498	0.498	0.500	0.501	0.502	0.504	0.506	0.508	0.512	0.515	0.518	0.522	0.528	0.531	0.538	0.543	0.550	0.557	0.565	0.573	0.582	0.592	0.601	0.612	0.624	0.635	0.648	0.661	0.675	0.689	0.706	0.721	0.738	0.755	0.772	0.791	0.809	0.829	0.849	0.870	0.891	0.913	0.936	0.958	0.982	1.005	1.028	1.053	1.078	1.102	1.126	1.152	1.176	1.202	1.227	1.252	1.277	1.302	1.325	1.350	1.373	1.398	1.421	1.442	1.465	1.487	1.508	1.528	1.549	1.568	1.587	1.605	1.622	1.638	1.653	1.668	1.682	1.695	1.708	1.718	1.728	1.738	1.746	1.754	1.761	1.768	1.772	1.777	1.779	1.782	1.783	1.784	1.785	1.784	1.783	1.782	1.778	1.776	1.772	1.767	1.762	1.757	1.750	1.743	1.737	1.730	1.722	1.713	1.707	1.698	1.688	1.679	1.670	1.661	1.652	1.642	1.632	1.622	1.613	1.603	1.594	1.584	1.575	1.565	1.556	1.547	1.538	1.528	1.520	1.511	1.502	1.494	1.486	1.478	1.471	1.463	1.457	1.449	1.442	1.435	1.429	1.423	1.418	1.412	1.406	1.401	1.396	1.391	1.387	1.381	1.378	1.373	1.369	1.365	1.361	1.358	1.353	1.349	1.346	1.342	1.338	1.332	1.328	1.323	1.319	1.313	1.308	1.302	1.296	1.290	1.282	1.276	1.268	1.259	1.250	1.241	1.230	1.218	1.208	1.195	1.183	1.168	1.154	1.139	1.123	1.107	1.088	1.070	1.051	1.031	1.009	0.988	0.966	0.942	0.917	0.892	0.867	0.839	0.812	0.784	0.756	0.726	0.696	0.665	0.634	0.602	0.570	0.537	0.503	0.470	0.436	0.402	0.368	0.333	0.299	0.264	0.229	0.194	0.160	0.125	0.091	0.058	0.022	-0.011	-0.044	-0.076	-0.109	-0.141	-0.172	-0.204	-0.233	-0.263	-0.292	-0.321	-0.348	-0.375	-0.401	-0.427	-0.451	-0.474	-0.498	-0.519	-0.541	-0.561	-0.580	-0.600	-0.618	-0.634	-0.652	-0.667	-0.682	-0.696	-0.710	-0.722	-0.734	-0.745	-0.756	-0.767	-0.775	-0.784	-0.792	-0.801	-0.809	-0.816	-0.822	-0.828	-0.834	-0.839	-0.845	-0.850	-0.855	-0.859	-0.864	-0.869	-0.873	-0.877	-0.881	-0.885	-0.888	-0.892	-0.896	-0.899	-0.903	-0.907	-0.911	-0.914	-0.918	-0.920	-0.924	-0.928	-0.931	-0.933	-0.937	-0.939	-0.942	-0.945	-0.947	-0.949	-0.950	-0.952	-0.952	-0.953	-0.954	-0.955	-0.954	-0.953	-0.952	-0.950	-0.948	-0.944	-0.941	-0.937	-0.932	-0.927	-0.920	-0.913	-0.905	-0.897	-0.888	-0.878	-0.868	-0.855	-0.842	-0.830	-0.817	-0.802	-0.787	-0.770	-0.753	-0.736	-0.718	-0.698	-0.678	-0.657	-0.635	-0.613	-0.591	-0.568	-0.543	-0.519	-0.494	-0.468	-0.442	-0.416	-0.389	-0.362	-0.335	-0.307	-0.279	-0.250	-0.222	-0.193	-0.165	-0.135	-0.106	-0.078	-0.049	-0.021	0.009	0.038	0.067	0.094	0.122	0.151	0.178	0.205	0.232	0.258	0.284	0.311	0.336	0.361	0.386	0.409	0.432	0.455	0.478	0.499	0.519	0.540	0.558	0.578	0.597	0.613	0.630	0.647	0.662	0.677	0.691	0.704	0.717	0.729	0.741	0.752	0.761	0.771	0.778	0.787	0.794	0.800	0.807	0.812	0.817	0.822	0.825	0.829	0.832	0.834	0.837	0.839	0.840	0.842	0.843	0.844	0.844	0.845	0.844	0.845	0.844	0.845	0.844	0.844	0.843	0.844	0.843	0.843	0.843	0.844	0.843	0.843	0.844	0.845	0.845	0.847	0.848	0.848	0.849	0.851	0.852	0.854	0.856	0.858	0.861	0.863	0.866	0.868	0.872	0.874	0.878	0.882	0.885	0.888	0.892	0.896	0.898	0.902	0.906	0.909	0.913	0.918	0.920	0.924	0.928	0.931	0.934	0.938	0.941	0.943	0.948	0.949	0.953	0.956	0.958	0.961	0.962	0.966	0.968	0.971	0.972	0.974	0.976	0.978	0.980	0.982	0.985	0.987	0.988	0.991	0.993	0.995	0.998	1.000	1.003	1.005	1.008	1.011	1.014	1.018	1.022	1.025	1.029	1.032	1.038	1.043	1.048	1.053	1.059	1.065	1.071	1.078	1.084	1.092	1.099	1.107	1.115	1.123	1.132	1.141	1.150	1.160	1.170	1.180	1.191	1.200	1.212	1.223	1.235	1.246	1.258	1.269	1.282	1.294	1.307	1.319	1.330	1.342	1.355	1.368	1.381	1.392	1.406	1.418	1.430	1.442	1.455	1.467	1.478	1.490	1.500	1.512	1.522	1.532	1.544	1.554	1.563	1.573	1.582	1.592	1.600	1.609	1.617	1.626	1.633	1.640	1.648	1.654	1.660	1.667	1.672	1.678	1.683	1.688	1.692	1.697	1.700	1.704	1.707	1.709	1.712	1.713	1.716	1.718	1.718	1.719	1.720	1.720	1.721	1.720	1.718	1.718	1.715	1.714	1.712	1.709	1.706	1.702	1.698	1.694	1.690	1.684	1.680	1.673	1.667	1.662	1.653	1.646	1.638	1.629	1.620	1.611	1.600	1.590	1.578	1.567	1.554	1.542	1.529	1.516	1.502	1.488	1.473	1.458	1.443	1.427	1.410	1.393	1.377	1.359	1.342	1.324	1.305	1.288	1.268	1.250	1.231	1.212	1.192	1.172	1.153	1.133	1.113	1.094	1.074	1.056	1.037	1.016	0.998	0.978	0.959	0.940	0.921	0.902	0.883	0.865	0.847	0.828	0.812	0.793	0.777	0.759	0.742	0.725	0.708	0.692	0.676	0.660	0.644	0.628	0.613	0.598	0.582	0.567	0.552	0.538	0.522	0.508	0.493	0.480	0.464	0.451	0.437	0.423	0.408	0.395	0.381	0.368	0.354	0.341	0.327	0.313	0.299	0.286	0.272	0.259	0.245	0.232	0.220	0.207	0.194	0.181	0.168	0.156	0.143	0.130	0.118	0.106	0.094	0.082	0.072	0.060	0.049	0.038	0.028	0.017	0.008	-0.002	-0.012	-0.021	-0.029	-0.038	-0.047	-0.054	-0.061	-0.068	-0.074	-0.079	-0.085	-0.092	-0.096	-0.100	-0.103	-0.107	-0.109	-0.112	-0.113	-0.114	-0.115	-0.116	-0.115	-0.114	-0.112	-0.111	-0.108	-0.105	-0.102	-0.098	-0.092	-0.088	-0.082	-0.076	-0.068	-0.062	-0.053	-0.046	-0.037	-0.027	-0.018	-0.008	0.003	0.014	0.026	0.037	0.050	0.062	0.076	0.089	0.102	0.117	0.132	0.146	0.161	0.176	0.191	0.208	0.222	0.238	0.254	0.272	0.288	0.303	0.319	0.336	0.352	0.370	0.386	0.402	0.420	0.436	0.452	0.468	0.485	0.502	0.518	0.532	0.549	0.565	0.580	0.595	0.611	0.625	0.639	0.653	0.668	0.681	0.694	0.707	0.720	0.732	0.743	0.755	0.767	0.778	0.788	0.798	0.808	0.817	0.826	0.834	0.842	0.851	0.858	0.864	0.871	0.877	0.882	0.888	0.892	0.897	0.901	0.904	0.908	0.911	0.914	0.917	0.919	0.921	0.922	0.924	0.925	0.927	0.926	0.928	0.928	0.928	0.928	0.928	0.929	0.929	0.929	0.929	0.930	0.930	0.930	0.930	0.931	0.932	0.933	0.934	0.936	0.938	0.940	0.942	0.945	0.948	0.951	0.954	0.958	0.962	0.967	0.972	0.977	0.982	0.988	0.994	1.001	1.008	1.016	1.023	1.032	1.040	1.049	1.058	1.068	1.077	1.087	1.098	1.107	1.118	1.130	1.141	1.152	1.163	1.176	1.187	1.199	1.212	1.224	1.237	1.249	1.262	1.275	1.288	1.301	1.313	1.327	1.341	1.353	1.367	1.381	1.394	1.408	1.421	1.434	1.448	1.461	1.476	1.489	1.503	1.517	1.532	1.546	1.561	1.578	1.592	1.608	1.622	1.638	1.655	1.672	1.688	1.705	1.722	1.740	1.758	1.775	1.793	1.812	1.830	1.849	1.869	1.890	1.910	1.930	1.951	1.972	1.994	2.016	2.038	2.060	2.082	2.105	2.127	2.150	2.174	2.197	2.219	2.243	2.267	2.291	2.314	2.337	2.361	2.385	2.408	2.432	2.455	2.479	2.502	2.524	2.547	2.569	2.592	2.613	2.634	2.655	2.675	2.695	2.714	2.734	2.752	2.770	2.788	2.804	2.821	2.836	2.851	2.865	2.879	2.892	2.904	2.915	2.927	2.936	2.945	2.952	2.960	2.966	2.972	2.976	2.979	2.982	2.983	2.984	2.985	2.983	2.981	2.978	2.974	2.969	2.964	2.956	2.949	2.940	2.930	2.919	2.908	2.896	2.882	2.868	2.853	2.838	2.821	2.803	2.785	2.766	2.747	2.727	2.704	2.683	2.661	2.638	2.614	2.592	2.567	2.542	2.518	2.492	2.467	2.441	2.414	2.389	2.363	2.337	2.310	2.283	2.257	2.230	2.203	2.177	2.152	2.124	2.098	2.073	2.047	2.022	1.998	1.972	1.947	1.922	1.898	1.874	1.851	1.827	1.804	1.780	1.758	1.736	1.713	1.690	1.668	1.647	1.626	1.603	1.582	1.561	1.540	1.519	1.498	1.477	1.456	1.435	1.414	1.393	1.372	1.350	1.329	1.308	1.288	1.266	1.244	1.222	1.200	1.178	1.156	1.134	1.112	1.088	1.067	1.044	1.020	0.998	0.975	0.951	0.928	0.905	0.880	0.857	0.833	0.810	0.787	0.763	0.739	0.717	0.692	0.670	0.647	0.623	0.601	0.578	0.556	0.533	0.511	0.489	0.467	0.447	0.424	0.402	0.382	0.362	0.341	0.322	0.302	0.283	0.263	0.244	0.227	0.208	0.191	0.172	0.156	0.139	0.122	0.107	0.092	0.076	0.062	0.047	0.033	0.020	0.007	-0.006	-0.018	-0.028	-0.039	-0.050	-0.059	-0.069	-0.078	-0.086	-0.093	-0.100	-0.105	-0.111	-0.116	-0.118	-0.123	-0.124	-0.127	-0.128	-0.128	-0.126	-0.125	-0.122	-0.120	-0.116	-0.111	-0.107	-0.098	-0.092	-0.085	-0.076	-0.067	-0.058	-0.047	-0.035	-0.023	-0.011	0.002	0.015	0.030	0.044	0.058	0.074	0.089	0.104	0.120	0.135	0.152	0.167	0.182	0.197	0.212	0.227	0.242	0.254	0.268	0.281	0.294	0.306	0.317	0.328	0.337	0.345	0.353	0.360	0.366	0.372	0.376	0.378	0.381	0.382	0.382	0.381	0.379	0.375	0.372	0.368	0.361	0.354	0.347	0.337	0.328	0.317	0.305	0.294	0.282	0.268	0.254	0.240	0.225	0.210	0.194	0.178	0.162	0.145	0.129	0.112	0.096	0.079	0.063	0.046	0.030	0.015	-0.001	-0.016	-0.030	-0.045	-0.058	-0.071	-0.083	-0.095	-0.105	-0.117	-0.126	-0.135	-0.143	-0.151	-0.158	-0.162	-0.168	-0.172	-0.177	-0.179	-0.182	-0.182	-0.183	-0.183	-0.182	-0.181	-0.178	-0.176	-0.172	-0.168	-0.164	-0.158	-0.152	-0.146	-0.140	-0.133	-0.126	-0.119	-0.110	-0.102	-0.093	-0.084	-0.076	-0.067	-0.058	-0.048	-0.038	-0.028	-0.018	-0.009	0.001	0.010	0.020	0.030	0.040	0.049	0.059	0.069	0.078	0.088	0.098	0.107	0.116	0.125	0.134	0.142	0.152	0.160	0.168	0.177	0.183	0.192	0.200	0.208	0.216	0.222	0.230	0.237	0.243	0.250	0.257	0.263	0.270	0.275	0.282	0.288	0.292	0.298	0.303	0.308	0.313	0.318	0.322	0.328	0.332	0.335	0.338	0.342	0.346	0.349	0.352	0.356	0.358	0.362	0.364	0.366	0.368	0.371	0.374	0.377	0.378	0.382	0.384	0.387	0.389	0.392	0.395	0.399	0.403	0.406	0.410	0.415	0.418	0.424	0.429	0.435	0.441	0.448	0.454	0.462	0.470	0.478	0.487	0.496	0.505	0.517	0.527	0.538	0.550	0.562	0.574	0.587	0.600	0.614	0.628	0.642	0.657	0.672	0.687	0.702	0.718	0.733	0.749	0.765	0.781	0.797	0.812	0.828	0.844	0.859	0.874	0.888	0.902	0.918	0.931	0.943	0.957	0.968	0.978	0.989	0.999	1.008	1.018	1.024	1.032	1.038	1.042	1.047	1.051	1.053	1.056	1.058	1.058	1.058	1.058	1.056	1.053	1.051	1.047	1.043	1.038	1.032	1.027	1.020	1.012	1.004	0.998	0.989	0.981	0.972	0.964	0.956	0.947	0.938	0.928	0.919	0.910	0.902	0.894	0.886	0.878	0.871	0.864	0.858	0.852	0.846	0.842	0.837	0.833	0.830	0.827	0.825	0.823	0.822	0.822	0.822	0.824	0.826	0.829	0.832	0.836	0.841	0.847	0.852	0.858	0.865	0.873	0.881	0.890	0.899	0.909	0.919	0.931	0.942	0.954	0.965	0.978	0.990	1.003	1.016	1.029	1.042	1.057	1.069	1.083	1.097	1.110	1.124	1.138	1.151	1.163	1.177	1.190	1.202	1.214	1.226	1.238	1.248	1.259	1.270	1.279	1.288	1.298	1.307	1.314	1.322	1.328	1.335	1.341	1.346	1.351	1.355	1.358	1.362	1.363	1.366	1.366	1.367	1.368	1.367	1.365	1.363	1.361	1.359	1.355	1.351	1.347	1.342	1.337	1.332	1.326	1.319	1.312	1.306	1.299	1.292	1.284	1.277	1.268	1.261	1.252	1.244	1.237	1.229	1.221	1.212	1.204	1.196	1.189	1.182	1.174	1.166	1.159	1.153	1.147	1.140	1.135	1.129	1.123	1.120	1.115	1.112	1.107	1.104	1.101	1.098	1.096	1.093	1.092	1.090	1.089	1.088	1.088	1.088	1.087	1.088	1.088	1.088	1.089	1.089	1.089	1.090	1.090	1.091	1.091	1.091	1.091	1.090	1.089	1.088	1.087	1.086	1.084	1.082	1.079	1.075	1.072	1.068	1.063	1.057	1.051	1.044	1.038	1.029	1.021	1.012	1.001	0.991	0.979	0.968	0.954	0.941	0.927	0.912	0.897	0.881	0.864	0.847	0.829	0.812	0.792	0.773	0.753	0.733	0.714	0.692	0.672	0.650	0.629	0.608	0.586	0.564	0.542	0.521	0.498	0.478	0.455	0.433	0.412	0.392	0.371	0.351	0.331	0.311	0.292	0.273	0.255	0.238	0.221	0.204	0.189	0.173	0.160	0.146	0.132	0.121	0.109	0.098	0.088	0.079	0.072	0.065	0.058	0.052	0.048	0.044	0.040	0.038	0.036	0.036	0.037	0.038	0.038	0.041	0.043	0.048	0.052	0.057	0.062	0.069	0.076	0.083	0.090	0.099	0.108	0.117	0.127	0.136	0.146	0.157	0.167	0.177	0.189	0.199	0.210	0.221	0.233	0.242	0.254	0.266	0.276	0.288	0.297	0.308	0.318	0.328	0.338	0.347	0.356	0.365	0.373	0.382	0.390	0.398	0.406	0.413	0.420	0.428	0.435	0.441	0.448	0.455	0.461	0.467	0.475	0.481	0.487	0.493	0.500	0.507	0.514	0.521	0.529	0.537	0.546	0.552	0.562	0.572	0.582	0.592	0.602	0.615	0.627	0.639	0.652	0.667	0.680	0.696	0.712	0.728	0.746	0.762	0.781	0.800	0.820	0.839	0.861	0.881	0.902	0.924	0.946	0.969	0.992	1.015	1.038	1.061	1.085	1.108	1.132	1.156	1.180	1.204	1.228	1.251	1.273	1.297	1.320	1.342	1.363	1.385	1.407	1.427	1.448	1.467	1.486	1.505	1.523	1.540	1.558	1.573	1.589	1.603	1.618	1.632	1.646	1.658	1.669	1.680	1.691	1.701	1.710	1.718	1.726	1.732	1.739	1.746	1.752	1.756	1.760	1.764	1.767	1.771	1.772	1.773	1.774	1.775	1.774	1.773	1.772	1.770	1.768	1.765	1.762	1.758	1.754	1.749	1.743	1.738	1.732	1.726	1.718	1.710	1.702	1.694	1.684	1.675	1.665	1.655	1.645	1.634	1.622	1.611	1.599	1.588	1.574	1.562	1.550	1.537	1.524	1.512	1.499	1.486	1.472	1.460	1.448	1.434	1.422	1.410	1.398	1.387	1.375	1.365	1.353	1.342	1.333	1.323	1.315	1.306	1.298	1.291	1.284	1.277	1.272	1.267	1.262	1.257	1.253	1.251	1.248	1.247	1.245	1.244	1.243	1.243	1.244	1.244	1.247	1.248	1.250	1.252	1.254	1.257	1.260	1.262	1.266	1.269	1.273	1.276	1.280	1.282	1.287	1.289	1.293	1.296	1.299	1.302	1.304	1.307	1.308	1.310	1.312	1.313	1.314	1.314	1.315	1.315	1.316	1.315	1.315	1.314	1.312	1.312	1.310	1.308	1.307	1.304	1.301	1.298	1.296	1.293	1.291	1.288	1.285	1.282	1.279	1.277	1.274	1.272	1.270	1.267	1.264	1.262	1.261	1.259	1.258	1.257	1.256	1.255	1.253	1.254	1.254	1.255	1.256	1.258	1.258	1.261	1.263	1.267	1.269	1.272	1.277	1.281	1.285	1.290	1.296	1.302	1.308	1.315	1.322	1.329	1.337	1.345	1.352	1.361	1.370	1.378	1.388	1.398	1.408	1.418	1.428	1.438	1.450	1.460	1.471	1.482	1.493	1.504	1.516	1.528	1.538	1.550	1.561	1.572	1.582	1.593	1.603	1.614	1.624	1.634	1.645	1.655	1.663	1.672	1.681	1.688	1.697	1.703	1.711	1.717	1.722	1.728	1.732	1.737	1.740	1.743	1.746	1.748	1.748	1.748	1.747	1.747	1.745	1.742	1.738	1.733	1.729	1.722	1.715	1.708	1.700	1.690	1.681	1.668	1.658	1.644	1.631	1.617	1.602	1.586	1.568	1.550	1.532	1.512	1.493	1.472	1.451	1.428	1.406	1.382	1.358	1.333	1.308	1.282	1.257	1.232	1.205	1.178	1.150	1.122	1.094	1.067	1.040	1.012	0.983	0.955	0.927	0.899	0.872	0.843	0.817	0.790	0.763	0.738	0.712	0.687	0.662	0.638	0.614	0.592	0.569	0.548	0.528	0.507	0.488	0.470	0.452	0.434	0.419	0.403	0.389	0.374	0.362	0.351	0.338	0.329	0.318	0.310	0.302	0.294	0.288	0.282	0.277	0.272	0.268	0.265	0.262	0.261	0.259	0.258	0.258	0.258	0.258	0.259	0.262	0.262	0.265	0.268	0.270	0.272	0.276	0.278	0.282	0.286	0.288	0.291	0.295	0.298	0.302	0.304	0.308	0.309	0.312	0.314	0.318	0.320	0.322	0.323	0.325	0.327	0.328	0.329	0.330	0.330	0.330	0.331	0.330	0.330	0.329	0.329	0.328	0.326	0.326	0.324	0.322	0.320	0.319	0.318	0.315	0.313	0.312	0.309	0.308	0.306	0.305	0.303	0.303	0.302	0.301	0.300	0.300	0.300	0.302	0.302	0.304	0.306	0.308	0.310	0.314	0.318	0.323	0.328	0.334	0.341	0.348	0.357	0.365	0.375	0.385	0.396	0.408	0.421	0.433	0.448	0.462	0.478	0.493	0.511	0.528	0.546	0.564	0.583	0.602	0.622	0.642	0.663	0.684	0.706	0.727	0.748	0.770	0.792	0.813	0.836	0.857	0.878	0.901	0.921	0.942	0.962	0.982	1.002	1.021	1.040	1.058	1.076	1.092	1.108	1.123	1.138	1.152	1.165	1.178	1.189	1.200	1.209	1.219	1.228	1.234	1.241	1.248	1.252	1.258	1.261	1.264	1.267	1.268	1.270	1.270	1.270	1.270	1.268	1.268	1.266	1.264	1.262	1.259	1.257	1.253	1.251	1.248	1.245	1.242	1.239	1.236	1.232	1.231	1.228	1.226	1.223	1.222	1.219	1.218	1.217	1.216	1.216	1.215	1.215	1.216	1.217	1.217	1.218	1.220	1.222	1.224	1.226	1.228	1.232	1.235	1.238	1.242	1.246	1.250	1.253	1.258	1.262	1.268	1.272	1.277	1.281	1.286	1.292	1.298	1.302	1.308	1.312	1.318	1.323	1.328	1.333	1.337	1.342	1.347	1.352	1.356	1.360	1.363	1.368	1.372	1.376	1.379	1.382	1.385	1.388	1.390	1.392	1.393	1.395	1.397	1.398	1.398	1.398	1.398	1.398	1.397	1.396	1.393	1.391	1.389	1.386	1.383	1.380	1.376	1.372	1.368	1.362	1.358	1.352	1.346	1.340	1.332	1.326	1.318	1.311	1.302	1.294	1.288	1.279	1.269	1.261	1.252	1.243	1.234	1.225	1.216	1.207	1.198	1.189	1.180	1.171	1.163	1.154	1.147	1.139	1.131	1.125	1.118	1.111	1.105	1.099	1.094	1.089	1.086	1.082	1.079	1.077	1.074	1.072	1.071	1.072	1.071	1.072	1.074	1.076	1.078	1.081	1.083	1.088	1.092	1.097	1.102	1.108	1.114	1.120	1.127	1.133	1.141	1.149	1.157	1.165	1.172	1.182	1.190	1.198	1.208	1.217	1.226	1.234	1.242	1.252	1.261	1.269	1.278	1.286	1.296	1.302	1.311	1.319	1.327	1.335	1.342	1.350	1.356	1.363	1.369	1.377	1.382	1.388	1.393	1.399	1.403	1.409	1.412	1.417	1.422	1.426	1.429	1.433	1.437	1.439	1.442	1.446	1.448	1.451	1.453	1.457	1.458	1.460	1.463	1.464	1.467	1.468	1.470	1.472	1.473	1.475	1.476	1.478	1.478	1.480	1.480	1.482	1.482	1.482	1.483	1.484	1.484	1.485	1.484	1.485	1.485	1.485	1.484	1.484	1.484	1.483	1.482	1.482	1.481	1.480	1.479	1.478	1.476	1.474	1.473	1.471	1.469	1.468	1.466	1.464	1.462	1.460	1.458	1.456	1.453	1.451	1.449	1.447	1.444	1.442	1.440	1.438	1.435	1.433	1.432	1.428	1.428	1.425	1.423	1.421	1.419	1.418	1.416	1.414	1.413	1.411	1.411	1.408	1.407	1.407	1.405	1.404	1.403	1.402	1.402	1.400	1.400	1.399	1.398	1.397	1.397	1.396	1.396	1.395	1.395	1.394	1.393	1.392	1.392	1.392	1.391	1.391	1.390	1.389	1.389	1.388	1.387	1.386	1.386	1.385	1.383	1.383	1.383	1.382	1.382	1.381	1.381	1.381	1.380	1.379	1.379	1.380	1.379	1.379	1.379	1.379	1.379	1.380	1.381	1.382	1.383	1.384	1.386	1.388	1.388	1.390	1.392	1.396	1.398	1.400	1.403	1.406	1.409	1.412	1.416	1.418	1.422	1.426	1.430	1.433	1.437	1.442	1.445	1.449	1.453	1.458	1.460	1.465	1.468	1.472	1.476	1.479	1.482	1.487	1.488	1.492	1.495	1.497	1.500	1.502	1.504	1.506	1.508	1.509	1.511	1.511	1.512	1.512	1.512	1.512	1.512	1.512	1.511	1.511	1.510	1.509	1.508	1.507	1.505	1.504	1.503	1.501	1.499	1.497	1.495	1.492	1.491	1.488	1.488	1.484	1.483	1.482	1.479	1.477	1.476	1.473	1.472	1.471	1.469	1.468	1.467	1.465	1.463	1.462	1.462	1.461	1.459	1.458	1.458	1.457	1.457	1.455	1.455	1.454	1.452	1.452	1.452	1.451	1.451	1.449	1.449	1.448	1.447	1.447	1.446	1.444	1.443	1.442	1.442	1.442	1.441	1.441	1.440	1.439	1.438	1.438	1.438	1.438	1.438	1.438	1.438	1.440	1.440	1.442	1.442	1.444	1.445	1.448	1.450	1.453	1.456	1.460	1.463	1.468	1.472	1.478	1.482	1.489	1.496	1.503	1.511	1.518	1.527	1.535	1.545	1.556	1.566	1.576	1.588	1.599	1.611	1.624	1.638	1.650	1.664	1.678	1.692	1.708	1.722	1.739	1.754	1.770	1.787	1.803	1.821	1.838	1.855	1.872	1.891	1.908	1.926	1.943	1.962	1.979	1.997	2.015	2.033	2.050	2.069	2.086	2.103	2.122	2.138	2.155	2.172	2.188	2.204	2.220	2.236	2.252	2.266	2.281	2.295	2.308	2.322	2.336	2.348	2.360	2.372	2.383	2.394	2.403	2.413	2.422	2.430	2.438	2.445	2.452	2.458	2.462	2.468	2.472	2.475	2.477	2.480	2.481	2.482	2.482	2.482	2.481	2.479	2.477	2.473	2.470	2.466	2.461	2.457	2.451	2.444	2.438	2.431	2.423	2.416	2.408	2.399	2.389	2.380	2.372	2.362	2.352	2.342	2.332	2.322	2.312	2.302	2.292	2.282	2.272	2.261	2.252	2.242	2.232	2.222	2.213	2.204	2.195	2.187	2.178	2.169	2.161	2.152	2.146	2.138	2.130	2.123	2.116	2.110	2.103	2.098	2.091	2.084	2.078	2.072	2.068	2.062	2.057	2.051	2.045	2.040	2.034	2.028	2.022	2.018	2.011	2.006	2.000	1.993	1.987	1.981	1.973	1.967	1.959	1.952	1.944	1.937	1.928	1.920	1.912	1.903	1.894	1.885	1.876	1.867	1.857	1.846	1.836	1.826	1.815	1.805	1.794	1.784	1.772	1.761	1.749	1.739	1.728	1.716	1.705	1.693	1.682	1.671	1.659	1.648	1.638	1.626	1.615	1.603	1.594	1.583	1.573	1.562	1.552	1.542	1.533	1.523	1.514	1.504	1.497	1.488	1.479	1.472	1.463	1.457	1.448	1.442	1.435	1.428	1.422	1.415	1.410	1.404	1.398	1.393	1.388	1.384	1.378	1.374	1.370	1.366	1.362	1.357	1.354	1.349	1.346	1.342	1.338	1.335	1.331	1.327	1.323	1.320	1.316	1.312	1.307	1.303	1.298	1.294	1.289	1.285	1.280	1.274	1.269	1.263	1.258	1.251	1.244	1.238	1.231	1.224	1.217	1.209	1.202	1.193	1.184	1.177	1.168	1.159	1.150	1.139	1.131	1.121	1.111	1.101	1.091	1.080	1.071	1.061	1.050	1.041	1.030	1.021	1.011	1.002	0.992	0.982	0.974	0.965	0.956	0.948	0.940	0.934	0.927	0.920	0.913	0.908	0.904	0.898	0.894	0.892	0.889	0.886	0.884	0.883	0.882	0.882	0.882	0.884	0.885	0.888	0.891	0.894	0.898	0.902	0.907	0.912	0.917	0.922	0.929	0.935	0.942	0.949	0.958	0.964	0.972	0.980	0.988	0.995	1.003	1.012	1.019	1.027	1.034	1.042	1.050	1.057	1.064	1.071	1.077	1.083	1.089	1.094	1.099	1.105	1.109	1.114	1.118	1.121	1.123	1.126	1.129	1.131	1.132	1.134	1.134	1.135	1.136	1.135	1.136	1.135	1.134	1.133	1.132	1.132	1.130	1.128	1.128	1.126	1.123	1.122	1.120	1.118	1.117	1.115	1.113	1.111	1.111	1.109	1.108	1.107	1.107	1.106	1.105	1.105	1.104	1.105	1.106	1.106	1.108	1.108	1.109	1.111	1.112	1.115	1.118	1.120	1.123	1.126	1.130	1.133	1.138	1.140	1.145	1.149	1.154	1.158	1.163	1.169	1.174	1.180	1.184	1.191	1.197	1.202	1.208	1.214	1.220	1.226	1.233	1.238	1.246	1.252	1.258	1.264	1.270	1.277	1.283	1.290	1.297	1.302	1.308	1.314	1.320	1.326	1.332	1.337	1.342	1.348	1.353	1.358	1.363	1.368	1.373	1.378	1.382	1.387	1.390	1.394	1.398	1.402	1.406	1.408	1.411	1.414	1.418	1.419	1.422	1.425	1.427	1.429	1.432	1.434	1.436	1.438	1.439	1.440	1.442	1.443	1.445	1.446	1.448	1.448	1.451	1.452	1.452	1.454	1.456	1.458	1.459	1.461	1.463	1.465	1.468	1.469	1.471	1.474	1.478	1.480	1.482	1.485	1.489	1.492	1.496	1.500	1.503	1.508	1.511	1.515	1.519	1.523	1.528	1.532	1.538	1.542	1.547	1.552	1.556	1.562	1.566	1.571	1.576	1.581	1.587	1.591	1.596	1.601	1.605	1.610	1.615	1.620	1.623	1.628	1.632	1.636	1.641	1.644	1.648	1.652	1.656	1.660	1.664	1.668	1.671	1.675	1.679	1.682	1.686	1.688	1.693	1.697	1.699	1.703	1.708	1.711	1.714	1.718	1.722	1.726	1.730	1.734	1.738	1.743	1.748	1.752	1.757	1.762	1.767	1.771	1.777	1.782	1.787	1.792	1.798	1.804	1.809	1.814	1.820	1.825	1.832	1.838	1.842	1.848	1.852	1.858	1.864	1.869	1.873	1.878	1.883	1.887	1.892	1.895	1.899	1.902	1.905	1.908	1.910	1.912	1.915	1.916	1.918	1.918	1.918	1.918	1.919	1.918	1.918	1.917	1.916	1.914	1.912	1.911	1.908	1.906	1.904	1.902	1.899	1.896	1.893	1.891	1.888	1.884	1.882	1.880	1.878	1.876	1.873	1.872	1.869	1.869	1.868	1.868	1.868	1.868	1.868	1.868	1.870	1.872	1.875	1.878	1.882	1.884	1.889	1.894	1.900	1.906	1.912	1.921	1.928	1.936	1.946	1.955	1.965	1.976	1.988	1.998	2.010	2.022	2.034	2.047	2.060	2.074	2.088	2.102	2.117	2.131	2.146	2.160	2.175	2.188	2.204	2.219	2.232	2.248	2.262	2.277	2.290	2.303	2.318	2.329	2.342	2.355	2.366	2.378	2.388	2.398	2.408	2.418	2.425	2.434	2.441	2.448	2.454	2.460	2.465	2.470	2.472	2.476	2.478	2.479	2.481	2.482	2.482	2.480	2.479	2.477	2.474	2.472	2.468	2.464	2.460	2.456	2.450	2.445	2.438	2.433	2.426	2.420	2.413	2.406	2.400	2.393	2.386	2.378	2.372	2.366	2.358	2.352	2.345	2.340	2.335	2.330	2.325	2.320	2.316	2.313	2.309	2.308	2.305	2.303	2.302	2.303	2.303	2.305	2.306	2.308	2.312	2.316	2.320	2.325	2.331	2.337	2.343	2.352	2.360	2.369	2.378	2.388	2.399	2.409	2.421	2.432	2.445	2.457	2.470	2.483	2.496	2.510	2.523	2.536	2.550	2.563	2.578	2.590	2.603	2.617	2.630	2.642	2.654	2.666	2.678	2.688	2.699	2.708	2.718	2.728	2.737	2.744	2.752	2.758	2.763	2.768	2.773	2.778	2.782	2.784	2.785	2.787	2.788	2.788	2.788	2.786	2.784	2.782	2.778	2.776	2.771	2.767	2.762	2.757	2.750	2.744	2.738	2.732	2.724	2.716	2.709	2.702	2.693	2.686	2.678	2.670	2.662	2.654	2.646	2.638	2.630	2.622	2.616	2.608	2.601	2.594	2.588	2.582	2.577	2.571	2.566	2.562	2.557	2.553	2.550	2.547	2.544	2.541	2.540	2.539	2.538	2.538	2.538	2.539	2.540	2.542	2.544	2.547	2.548	2.552	2.556	2.561	2.565	2.570	2.575	2.581	2.586	2.592	2.599	2.605	2.612	2.619	2.627	2.633	2.641	2.648	2.656	2.663	2.671	2.679	2.686	2.692	2.699	2.707	2.714	2.721	2.726	2.732	2.738	2.745	2.750	2.754	2.760	2.763	2.768	2.771	2.773	2.776	2.778	2.779	2.781	2.782	2.782	2.782	2.782	2.781	2.780	2.779	2.776	2.774	2.771	2.768	2.764	2.761	2.756	2.752	2.748	2.742	2.737	2.732	2.727	2.721	2.716	2.709	2.704	2.698	2.692	2.687	2.682	2.676	2.671	2.665	2.661	2.656	2.650	2.646	2.641	2.637	2.632	2.628	2.623	2.619	2.617	2.613	2.609	2.607	2.604	2.600	2.598	2.595	2.593	2.591	2.588	2.587	2.585	2.582	2.579	2.578	2.576	2.574	2.572	2.569	2.568	2.564	2.562	2.558	2.556	2.552	2.549	2.546	2.542	2.538	2.533	2.530	2.524	2.519	2.514	2.508	2.502	2.497	2.490	2.482	2.476	2.468	2.462	2.454	2.446	2.438	2.429	2.421	2.412	2.402	2.392	2.384	2.374	2.364	2.353	2.344	2.333	2.322	2.312	2.302	2.290	2.278	2.268	2.256	2.245	2.233	2.221	2.209	2.197	2.184	2.172	2.159	2.147	2.133	2.121	2.107	2.092	2.079	2.065	2.051	2.037	2.022	2.007	1.992	1.978	1.962	1.946	1.931	1.915	1.899	1.882	1.867	1.850	1.833	1.817	1.799	1.782	1.765	1.748	1.731	1.713	1.697	1.679	1.662	1.645	1.629	1.612	1.596	1.579	1.564	1.547	1.532	1.517	1.502	1.487	1.473	1.458	1.447	1.433	1.421	1.409	1.398	1.387	1.376	1.366	1.358	1.349	1.341	1.333	1.327	1.320	1.313	1.308	1.304	1.300	1.296	1.292	1.290	1.288	1.285	1.284	1.283	1.282	1.282	1.283	1.284	1.285	1.285	1.287	1.288	1.290	1.292	1.293	1.295	1.298	1.299	1.301	1.302	1.303	1.307	1.308	1.309	1.311	1.312	1.312	1.312	1.312	1.313	1.312	1.312	1.312	1.312	1.311	1.309	1.308	1.307	1.304	1.302	1.301	1.298	1.295	1.293	1.290	1.288	1.283	1.281	1.278	1.274	1.272	1.270	1.268	1.265	1.263	1.261	1.259	1.258	1.258	1.256	1.257	1.256	1.256	1.258	1.259	1.261	1.263	1.268	1.270	1.275	1.280	1.285	1.292	1.299	1.307	1.314	1.323	1.332	1.342	1.353	1.364	1.376	1.388	1.400	1.414	1.428	1.442	1.457	1.472	1.487	1.502	1.518	1.533	1.550	1.567	1.583	1.599	1.616	1.632	1.648	1.663	1.678	1.693	1.709	1.724	1.738	1.752	1.765	1.777	1.790	1.801	1.811	1.821	1.829	1.838	1.846	1.852	1.858	1.863	1.868	1.870	1.872	1.874	1.874	1.873	1.872	1.870	1.867	1.862	1.858	1.853	1.847	1.839	1.832	1.823	1.813	1.804	1.794	1.783	1.772	1.760	1.748	1.737	1.724	1.712	1.699	1.687	1.673	1.662	1.649	1.637	1.625	1.613	1.602	1.591	1.580	1.571	1.562	1.552	1.544	1.537	1.529	1.523	1.518	1.512	1.508	1.505	1.502	1.501	1.500	1.500	1.501	1.502	1.505	1.508	1.512	1.518	1.523	1.529	1.537	1.544	1.552	1.562	1.572	1.582	1.592	1.604	1.616	1.628	1.641	1.653	1.668	1.681	1.694	1.709	1.723	1.738	1.752	1.766	1.781	1.796	1.811	1.825	1.840	1.854	1.868	1.882	1.896	1.909	1.923	1.936	1.949	1.962	1.974	1.986	1.998	2.009	2.022	2.032	2.042	2.052	2.062	2.072	2.081	2.089	2.098	2.106	2.113	2.122	2.128	2.135	2.141	2.148	2.153	2.159	2.163	2.168	2.173	2.177	2.181	2.185	2.189	2.192	2.195	2.198	2.201	2.202	2.205	2.207	2.208	2.210	2.212	2.213	2.214	2.216	2.217	2.218	2.218	2.219	2.220	2.222	2.222	2.222	2.223	2.223	2.224	2.224	2.226	2.227	2.228	2.229	2.230	2.231	2.232	2.234	2.236	2.238	2.239	2.241	2.243	2.246	2.250	2.252	2.255	2.258	2.262	2.265	2.268	2.272	2.277	2.281	2.285	2.289	2.294	2.299	2.304	2.309	2.314	2.320	2.325	2.330	2.336	2.341	2.347	2.352	2.358	2.362	2.369	2.373	2.379	2.385	2.390	2.395	2.401	2.406	2.411	2.414	2.419	2.424	2.428	2.432	2.436	2.440	2.445	2.448	2.451	2.454	2.457	2.460	2.462	2.464	2.466	2.468	2.471	2.472	2.472	2.474	2.475	2.475	2.476	2.476	2.476	2.476	2.474	2.474	2.473	2.472	2.471	2.469	2.468	2.465	2.463	2.460	2.458	2.454	2.451	2.448	2.443	2.439	2.435	2.430	2.424	2.419	2.413	2.408	2.402	2.396	2.389	2.382	2.375	2.368	2.361	2.352	2.345	2.336	2.328	2.318	2.310	2.301	2.292	2.282	2.273	2.262	2.253	2.242	2.232	2.222	2.212	2.201	2.189	2.179	2.168	2.158	2.147	2.135	2.125	2.114	2.102	2.092	2.081	2.070	2.060	2.049	2.039	2.028	2.018	2.007	1.996	1.987	1.977	1.968	1.958	1.948	1.938	1.929	1.920	1.911	1.902	1.894	1.884	1.876	1.867	1.859	1.850	1.842	1.833	1.824	1.818	1.809	1.800	1.791	1.783	1.775	1.767	1.758	1.750	1.741	1.732	1.722	1.714	1.705	1.696	1.687	1.677	1.668	1.658	1.647	1.637	1.627	1.617	1.606	1.595	1.585	1.574	1.563	1.552	1.540	1.529	1.518	1.507	1.496	1.483	1.473	1.462	1.450	1.439	1.428	1.418	1.407	1.397	1.387	1.376	1.367	1.358	1.348	1.339	1.331	1.322	1.315	1.308	1.301	1.295	1.288	1.283	1.279	1.274	1.271	1.267	1.264	1.262	1.261	1.260	1.260	1.261	1.262	1.262	1.265	1.267	1.269	1.273	1.277	1.281	1.287	1.291	1.298	1.303	1.311	1.317	1.324	1.332	1.339	1.347	1.354	1.362	1.371	1.379	1.388	1.395	1.403	1.412	1.419	1.426	1.434	1.442	1.448	1.456	1.462	1.469	1.474	1.479	1.485	1.488	1.492	1.498	1.501	1.502	1.506	1.508	1.509	1.509	1.510	1.511	1.510	1.509	1.507	1.505	1.503	1.501	1.498	1.493	1.491	1.486	1.482	1.478	1.472	1.468	1.462	1.456	1.451	1.445	1.439	1.433	1.428	1.422	1.416	1.410	1.405	1.399	1.393	1.388	1.383	1.379	1.375	1.370	1.366	1.362	1.359	1.356	1.353	1.352	1.350	1.348	1.348	1.347	1.348	1.347	1.348	1.349	1.351	1.352	1.355	1.358	1.362	1.364	1.368	1.373	1.378	1.383	1.389	1.395	1.402	1.408	1.415	1.422	1.430	1.438	1.445	1.453	1.461	1.471	1.479	1.488	1.497	1.505	1.514	1.522	1.531	1.540	1.550	1.558	1.567	1.577	1.585	1.594	1.602	1.610	1.618	1.627	1.635	1.642	1.651	1.658	1.665	1.673	1.680	1.688	1.694	1.702	1.708	1.715	1.721	1.728	1.733	1.740	1.746	1.752	1.759	1.764	1.771	1.776	1.782	1.788	1.795	1.801	1.806	1.812	1.819	1.825	1.831	1.838	1.844	1.850	1.857	1.863	1.870	1.876	1.883	1.891	1.898	1.905	1.912	1.919	1.926	1.934	1.941	1.948	1.956	1.962	1.970	1.978	1.986	1.993	2.000	2.007	2.014	2.022	2.029	2.038	2.043	2.050	2.057	2.063	2.069	2.076	2.082	2.088	2.093	2.098	2.104	2.109	2.114	2.120	2.124	2.128	2.132	2.138	2.141	2.144	2.148	2.152	2.155	2.158	2.162	2.164	2.168	2.171	2.174	2.176	2.180	2.182	2.185	2.188	2.190	2.193	2.196	2.199	2.203	2.206	2.209	2.212	2.216	2.220	2.224	2.229	2.232	2.238	2.242	2.248	2.252	2.258	2.264	2.269	2.275	2.282	2.289	2.296	2.301	2.308	2.317	2.323	2.331	2.339	2.347	2.355	2.362	2.371	2.380	2.388	2.397	2.404	2.414	2.422	2.430	2.440	2.448	2.457	2.466	2.474	2.482	2.490	2.498	2.506	2.513	2.521	2.528	2.536	2.542	2.549	2.554	2.561	2.568	2.572	2.578	2.582	2.587	2.592	2.595	2.600	2.602	2.607	2.609	2.612	2.614	2.617	2.618	2.619	2.620	2.622	2.622	2.622	2.622	2.623	2.624	2.623	2.623	2.622	2.622	2.622	2.621	2.620	2.619	2.618	2.617	2.616	2.615	2.613	2.613	2.612	2.611	2.610	2.609	2.608	2.607	2.606	2.606	2.604	2.603	2.602	2.602	2.599	2.598	2.598	2.596	2.595	2.593	2.591	2.590	2.588	2.586	2.584	2.581	2.578	2.575	2.572	2.568	2.563	2.559	2.554	2.549	2.543	2.538	2.532	2.524	2.517	2.508	2.501	2.492	2.482	2.472	2.462	2.452	2.440	2.429	2.416	2.404	2.391	2.378	2.364	2.349	2.335	2.321	2.307	2.290	2.276	2.259	2.245	2.228	2.213	2.198	2.182	2.167	2.151	2.137	2.122	2.108	2.092	2.078	2.066	2.053	2.040	2.028	2.018	2.006	1.997	1.988	1.978	1.971	1.963	1.956	1.951	1.946	1.942	1.938	1.936	1.933	1.932	1.932	1.932	1.934	1.936	1.938	1.941	1.945	1.950	1.955	1.961	1.968	1.974	1.982	1.989	1.998	2.006	2.014	2.023	2.033	2.042	2.051	2.061	2.069	2.080	2.089	2.098	2.108	2.117	2.125	2.133	2.141	2.148	2.156	2.164	2.170	2.176	2.181	2.186	2.191	2.195	2.198	2.201	2.203	2.205	2.206	2.206	2.206	2.206	2.204	2.203	2.201	2.198	2.195	2.190	2.187	2.181	2.176	2.171	2.164	2.158	2.151	2.145	2.138	2.129	2.122	2.113	2.106	2.097	2.088	2.080	2.071	2.062	2.054	2.045	2.037	2.027	2.020	2.011	2.003	1.995	1.988	1.980	1.972	1.966	1.958	1.952	1.946	1.940	1.935	1.930	1.925	1.920	1.916	1.913	1.909	1.906	1.904	1.902	1.900	1.898	1.898	1.898	1.897	1.897	1.898	1.898	1.899	1.901	1.902	1.904	1.907	1.908	1.911	1.914	1.918	1.919	1.922	1.926	1.929	1.932	1.936	1.940	1.943	1.947	1.950	1.953	1.957	1.960	1.963	1.965	1.969	1.972	1.974	1.977	1.979	1.981	1.982	1.984	1.986	1.986	1.988	1.988	1.988	1.988	1.988	1.987	1.986	1.985	1.982	1.981	1.978	1.976	1.973	1.969	1.966	1.961	1.957	1.952	1.948	1.941	1.936	1.931	1.923	1.918	1.910	1.902	1.895	1.887	1.878	1.870	1.860	1.851	1.842	1.832	1.822	1.810	1.799	1.788	1.777	1.765	1.752	1.740	1.728	1.715	1.702	1.689	1.676	1.662	1.648	1.633	1.618	1.603	1.589	1.574	1.559	1.544	1.530	1.514	1.498	1.484	1.468	1.452	1.437	1.422	1.407	1.392	1.377	1.361	1.346	1.332	1.317	1.302	1.289	1.274	1.261	1.247	1.233	1.221	1.208	1.194	1.182	1.171	1.158	1.148	1.137	1.125	1.114	1.104	1.093	1.082	1.074	1.064	1.055	1.045	1.036	1.027	1.018	1.010	1.002	0.993	0.984	0.975	0.967	0.958	0.949	0.942	0.932	0.923	0.914	0.904	0.895	0.884	0.873	0.863	0.852	0.841	0.829	0.817	0.805	0.792	0.778	0.765	0.752	0.736	0.721	0.706	0.690	0.673	0.656	0.639	0.622	0.603	0.584	0.566	0.547	0.527	0.507	0.488	0.467	0.445	0.425	0.404	0.382	0.362	0.340	0.318	0.296	0.274	0.253	0.232	0.210	0.188	0.168	0.148	0.126	0.106	0.086	0.065	0.046	0.028	0.008	-0.010	-0.029	-0.046	-0.063	-0.081	-0.096	-0.112	-0.128	-0.141	-0.156	-0.169	-0.182	-0.194	-0.206	-0.218	-0.228	-0.238	-0.248	-0.257	-0.265	-0.273	-0.281	-0.287	-0.293	-0.300	-0.305	-0.308	-0.313	-0.318	-0.320	-0.323	-0.326	-0.328	-0.329	-0.332	-0.332	-0.333	-0.333	-0.334	-0.334	-0.333	-0.333	-0.332	-0.331	-0.330	-0.329	-0.328	-0.327	-0.326	-0.325	-0.323	-0.322	-0.321	-0.319	-0.318	-0.318	-0.317	-0.316	-0.315	-0.314	-0.314	-0.313	-0.313	-0.314	-0.315	-0.315	-0.315	-0.318	-0.318	-0.320	-0.321	-0.322	-0.325	-0.328	-0.330	-0.333	-0.336	-0.340	-0.344	-0.347	-0.351	-0.355	-0.359	-0.363	-0.368	-0.372	-0.378	-0.381	-0.387	-0.391	-0.396	-0.401	-0.405	-0.410	-0.414	-0.419	-0.423	-0.428	-0.432	-0.436	-0.439	-0.443	-0.446	-0.448	-0.451	-0.453	-0.455	-0.457	-0.457	-0.458	-0.458	-0.458	-0.458	-0.457	-0.455	-0.453	-0.451	-0.448	-0.444	-0.441	-0.437	-0.432	-0.428	-0.421	-0.415	-0.408	-0.401	-0.392	-0.385	-0.376	-0.366	-0.357	-0.347	-0.335	-0.326	-0.313	-0.301	-0.289	-0.276	-0.262	-0.249	-0.235	-0.221	-0.206	-0.191	-0.176	-0.159	-0.143	-0.127	-0.110	-0.092	-0.075	-0.057	-0.039	-0.020	-0.001	0.018	0.037	0.057	0.077	0.096	0.116	0.137	0.158	0.179	0.199	0.222	0.243	0.264	0.286	0.309	0.331	0.352	0.376	0.398	0.420	0.442	0.467	0.489	0.512	0.535	0.558	0.581	0.603	0.627	0.649	0.672	0.696	0.719	0.741	0.764	0.787	0.808	0.832	0.854	0.876	0.898	0.919	0.942	0.963	0.985	1.006	1.027	1.048	1.069	1.089	1.110	1.130	1.150	1.171	1.190	1.210	1.229	1.249	1.268	1.288	1.307	1.326	1.345	1.364	1.382	1.402	1.420	1.438	1.457	1.476	1.495	1.513	1.532	1.550	1.568	1.587	1.606	1.624	1.643	1.661	1.681	1.699	1.718	1.737	1.756	1.775	1.793	1.812	1.831	1.849	1.868	1.888	1.907	1.925	1.943	1.962	1.981	1.999	2.018	2.036	2.054	2.072	2.090	2.108	2.125	2.142	2.160	2.177	2.192	2.209	2.225	2.240	2.257	2.272	2.286	2.300	2.314	2.328	2.342	2.354	2.367	2.378	2.391	2.402	2.412	2.423	2.433	2.443	2.452	2.461	2.471	2.478	2.486	2.493	2.500	2.506	2.513	2.518	2.523	2.529	2.533	2.538	2.542	2.544	2.548	2.551	2.553	2.556	2.558	2.560	2.561	2.562	2.563	2.563	2.564	2.564	2.564	2.563	2.564	2.563	2.563	2.562	2.562	2.562	2.559	2.559	2.558	2.558	2.557	2.556	2.556	2.554	2.554	2.553	2.552	2.552	2.552	2.552	2.553	2.553	2.554	2.555	2.556	2.558	2.560	2.562	2.565	2.568	2.571	2.574	2.578	2.582	2.587	2.591	2.597	2.602	2.608	2.614	2.621	2.628	2.635	2.642	2.649	2.658	2.666	2.673	2.682	2.689	2.698	2.708	2.715	2.723	2.732	2.740	2.748	2.758	2.766	2.773	2.780	2.788	2.794	2.800	2.807	2.812	2.816	2.821	2.825	2.829	2.832	2.833	2.836	2.837	2.836	2.837	2.835	2.833	2.831	2.828	2.824	2.819	2.813	2.808	2.800	2.792	2.784	150.000	5.000	2.000	1.000	2.000	0.000	0.000	0.000	0.000	0.000	0.000	0.000	0.000	0.000	0.000	0.000	0.000	0.000	3.297	3.298	3.301	3.302	3.302	3.304	3.306	3.307	3.308	3.308	3.309	3.310	3.312	3.312	3.314	3.315	3.317	3.318	3.319	3.322	3.323	3.325	3.328	3.329	3.332	3.335	3.338	3.341	3.344	3.348	3.351	3.354	3.358	3.362	3.366	3.368	3.372	3.377	3.380	3.384	3.388	3.392	3.395	3.398	3.400	3.403	3.405	3.407	3.408	3.410	3.411	3.411	3.412	3.412	3.410	3.408	3.407	3.404	3.402	3.398	3.393	3.389	3.384	3.378	3.372	3.366	3.358	3.351	3.344	3.336	3.327	3.318	3.307	3.298	3.287	3.276	3.265	3.254	3.242	3.231	3.218	3.207	3.194	3.182	3.170	3.158	3.146	3.133	3.122	3.109	3.098	3.085	3.075	3.063	3.052	3.042	3.032	3.022	3.012	3.002	2.994	2.986	2.978	2.970	2.962	2.955	2.948	2.942	2.937	2.930	2.925	2.921	2.917	2.912	2.908	2.906	2.902	2.900	2.897	2.896	2.893	2.892	2.890	2.889	2.888	2.888	2.887	2.885	2.885	2.884	2.884	2.882	2.882	2.882	2.882	2.881	2.880	2.880	2.879	2.878	2.877	2.876	2.874	2.873	2.871	2.869	2.866	2.864	2.861	2.858	2.855	2.851	2.847	2.842	2.838	2.833	2.828	2.823	2.818	2.812	2.805	2.799	2.792	2.785	2.778	2.771	2.763	2.755	2.747	2.738	2.730	2.721	2.712	2.703	2.693	2.684	2.674	2.663	2.653	2.643	2.633	2.622	2.612	2.600	2.589	2.579	2.568	2.557	2.547	2.536	2.523	2.513	2.502	2.492	2.481	2.471	2.461	2.451	2.441	2.432	2.422	2.412	2.402	2.394	2.386	2.377	2.369	2.362	2.354	2.348	2.342	2.337	2.330	2.326	2.321	2.317	2.313	2.310	2.308	2.305	2.303	2.302	2.302	2.302	2.303	2.304	2.306	2.308	2.310	2.312	2.317	2.322	2.325	2.329	2.336	2.340	2.346	2.352	2.358	2.365	2.372	2.378	2.386	2.392	2.399	2.407	2.414	2.420	2.428	2.434	2.442	2.448	2.452	2.459	2.464	2.469	2.474	2.478	2.481	2.484	2.486	2.488	2.489	2.489	2.489	2.488	2.486	2.484	2.481	2.477	2.472	2.467	2.461	2.453	2.446	2.437	2.428	2.418	2.407	2.394	2.382	2.369	2.356	2.342	2.326	2.310	2.293	2.277	2.259	2.242	2.223	2.204	2.185	2.164	2.145	2.124	2.103	2.082	2.061	2.039	2.018	1.995	1.973	1.952	1.930	1.908	1.885	1.864	1.842	1.819	1.798	1.777	1.754	1.732	1.712	1.690	1.669	1.649	1.628	1.608	1.588	1.568	1.549	1.531	1.512	1.494	1.476	1.458	1.442	1.424	1.408	1.392	1.378	1.362	1.348	1.333	1.319	1.307	1.292	1.281	1.268	1.257	1.245	1.233	1.224	1.214	1.204	1.194	1.186	1.177	1.168	1.161	1.153	1.146	1.139	1.132	1.126	1.120	1.113	1.108	1.101	1.096	1.090	1.085	1.079	1.075	1.069	1.065	1.059	1.054	1.050	1.044	1.038	1.032	1.027	1.021	1.015	1.009	1.002	0.996	0.989	0.982	0.975	0.967	0.959	0.951	0.942	0.933	0.923	0.914	0.905	0.894	0.884	0.874	0.863	0.852	0.840	0.828	0.817	0.805	0.793	0.781	0.768	0.756	0.744	0.732	0.719	0.706	0.692	0.680	0.668	0.655	0.642	0.630	0.618	0.606	0.594	0.582	0.572	0.560	0.550	0.538	0.528	0.518	0.508	0.500	0.491	0.482	0.475	0.468	0.461	0.453	0.448	0.443	0.438	0.433	0.428	0.426	0.423	0.421	0.419	0.418	0.417	0.417	0.417	0.418	0.419	0.422	0.425	0.428	0.432	0.436	0.439	0.445	0.451	0.457	0.462	0.468	0.477	0.483	0.491	0.498	0.507	0.515	0.524	0.532	0.541	0.550	0.559	0.567	0.576	0.584	0.593	0.602	0.610	0.618	0.624	0.632	0.640	0.646	0.652	0.658	0.662	0.668	0.672	0.677	0.681	0.683	0.686	0.688	0.689	0.691	0.692	0.692	0.691	0.689	0.688	0.686	0.682	0.680	0.677	0.672	0.668	0.663	0.658	0.653	0.648	0.642	0.636	0.629	0.623	0.617	0.611	0.604	0.598	0.592	0.586	0.580	0.574	0.569	0.563	0.558	0.553	0.550	0.546	0.542	0.540	0.537	0.535	0.533	0.533	0.532	0.532	0.533	0.535	0.537	0.539	0.542	0.546	0.551	0.555	0.562	0.568	0.575	0.582	0.590	0.599	0.608	0.618	0.628	0.640	0.652	0.663	0.677	0.690	0.703	0.719	0.733	0.749	0.765	0.782	0.798	0.816	0.834	0.852	0.871	0.890	0.910	0.930	0.950	0.971	0.992	1.013	1.035	1.057	1.080	1.102	1.125	1.148	1.172	1.196	1.219	1.244	1.268	1.292	1.318	1.341	1.366	1.390	1.413	1.439	1.462	1.487	1.512	1.535	1.558	1.582	1.606	1.628	1.651	1.673	1.696	1.718	1.740	1.760	1.781	1.802	1.821	1.840	1.859	1.878	1.895	1.912	1.930	1.946	1.961	1.977	1.992	2.007	2.020	2.034	2.048	2.061	2.073	2.086	2.098	2.108	2.119	2.130	2.141	2.152	2.162	2.172	2.181	2.190	2.200	2.211	2.220	2.229	2.240	2.250	2.259	2.269	2.278	2.289	2.300	2.310	2.321	2.332	2.343	2.355	2.367	2.378	2.390	2.402	2.416	2.428	2.442	2.455	2.468	2.482	2.497	2.511	2.525	2.539	2.554	2.569	2.583	2.599	2.615	2.630	2.645	2.660	2.676	2.691	2.706	2.720	2.736	2.751	2.765	2.779	2.793	2.808	2.821	2.835	2.848	2.861	2.872	2.884	2.895	2.907	2.917	2.928	2.937	2.946	2.954	2.962	2.970	2.978	2.984	2.989	2.995	2.999	3.003	3.007	3.009	3.012	3.013	3.015	3.014	3.014	3.013	3.012	3.010	3.008	3.004	2.999	2.995	2.990	2.985	2.978	2.973	2.966	2.958	2.951	2.942	2.933	2.924	2.914	2.904	2.894	2.884	2.873	2.863	2.853	2.842	2.831	2.821	2.809	2.798	2.787	2.778	2.766	2.756	2.746	2.736	2.726	2.716	2.708	2.700	2.691	2.682	2.676	2.669	2.664	2.658	2.654	2.650	2.646	2.642	2.642	2.639	2.638	2.638	2.638	2.638	2.640	2.642	2.644	2.648	2.652	2.656	2.660	2.664	2.669	2.675	2.682	2.688	2.694	2.701	2.708	2.715	2.721	2.729	2.736	2.742	2.749	2.756	2.762	2.768	2.773	2.779	2.783	2.788	2.792	2.797	2.799	2.801	2.802	2.803	2.805	2.803	2.803	2.801	2.798	2.795	2.791	2.786	2.780	2.773	2.767	2.758	2.750	2.741	2.730	2.719	2.708	2.695	2.682	2.669	2.654	2.639	2.624	2.608	2.591	2.574	2.558	2.540	2.522	2.503	2.485	2.466	2.447	2.428	2.408	2.389	2.370	2.350	2.331	2.312	2.292	2.272	2.254	2.235	2.217	2.198	2.180	2.162	2.146	2.129	2.112	2.096	2.080	2.065	2.051	2.037	2.022	2.010	1.998	1.986	1.974	1.963	1.953	1.942	1.933	1.925	1.917	1.909	1.902	1.896	1.890	1.884	1.879	1.873	1.870	1.867	1.863	1.860	1.857	1.855	1.853	1.852	1.850	1.849	1.848	1.847	1.846	1.846	1.844	1.843	1.842	1.842	1.841	1.840	1.838	1.838	1.835	1.834	1.832	1.829	1.827	1.823	1.819	1.815	1.811	1.805	1.799	1.792	1.787	1.778	1.771	1.762	1.753	1.742	1.732	1.722	1.710	1.698	1.685	1.671	1.657	1.642	1.627	1.610	1.594	1.578	1.559	1.542	1.523	1.503	1.484	1.465	1.446	1.425	1.404	1.382	1.362	1.342	1.320	1.298	1.277	1.256	1.234	1.212	1.191	1.169	1.148	1.128	1.108	1.087	1.067	1.047	1.028	1.008	0.990	0.972	0.954	0.936	0.919	0.902	0.886	0.871	0.855	0.841	0.827	0.812	0.800	0.787	0.775	0.762	0.751	0.740	0.729	0.720	0.708	0.700	0.691	0.682	0.672	0.664	0.657	0.648	0.641	0.632	0.624	0.617	0.609	0.601	0.593	0.586	0.578	0.570	0.562	0.554	0.544	0.536	0.527	0.518	0.507	0.498	0.487	0.476	0.465	0.453	0.442	0.429	0.416	0.402	0.389	0.375	0.359	0.344	0.329	0.313	0.297	0.279	0.262	0.245	0.228	0.209	0.191	0.172	0.154	0.135	0.117	0.097	0.078	0.059	0.040	0.021	0.002	-0.016	-0.035	-0.053	-0.071	-0.088	-0.105	-0.122	-0.138	-0.153	-0.168	-0.182	-0.196	-0.208	-0.220	-0.232	-0.242	-0.252	-0.258	-0.267	-0.274	-0.279	-0.284	-0.288	-0.291	-0.292	-0.292	-0.292	-0.291	-0.289	-0.285	-0.281	-0.275	-0.268	-0.261	-0.252	-0.243	-0.232	-0.222	-0.209	-0.196	-0.182	-0.168	-0.152	-0.136	-0.119	-0.102	-0.084	-0.066	-0.046	-0.028	-0.008	0.013	0.034	0.056	0.078	0.098	0.121	0.142	0.164	0.186	0.208	0.230	0.252	0.274	0.296	0.317	0.338	0.360	0.380	0.400	0.420	0.441	0.459	0.479	0.498	0.516	0.532	0.550	0.568	0.583	0.599	0.614	0.630	0.643	0.658	0.670	0.683	0.695	0.708	0.718	0.729	0.738	0.748	0.757	0.765	0.773	0.781	0.788	0.793	0.799	0.805	0.810	0.814	0.819	0.822	0.825	0.828	0.832	0.832	0.835	0.837	0.837	0.838	0.838	0.838	0.838	0.838	0.836	0.835	0.834	0.833	0.831	0.830	0.828	0.826	0.822	0.821	0.819	0.816	0.813	0.812	0.808	0.807	0.803	0.802	0.799	0.796	0.794	0.792	0.790	0.788	0.785	0.782	0.782	0.780	0.779	0.778	0.777	0.776	0.776	0.775	0.774	0.775	0.775	0.776	0.776	0.776	0.777	0.778	0.778	0.779	0.779	0.781	0.782	0.783	0.785	0.785	0.786	0.788	0.788	0.789	0.789	0.790	0.790	0.790	0.791	0.790	0.789	0.789	0.787	0.785	0.782	0.781	0.778	0.774	0.770	0.767	0.762	0.757	0.751	0.746	0.739	0.732	0.724	0.716	0.708	0.698	0.690	0.680	0.670	0.659	0.649	0.638	0.628	0.616	0.605	0.593	0.581	0.569	0.558	0.548	0.536	0.523	0.513	0.502	0.491	0.481	0.471	0.461	0.452	0.442	0.434	0.427	0.419	0.413	0.408	0.402	0.398	0.393	0.390	0.388	0.386	0.385	0.385	0.386	0.387	0.389	0.392	0.396	0.400	0.406	0.412	0.418	0.426	0.433	0.442	0.452	0.462	0.472	0.483	0.494	0.506	0.518	0.531	0.543	0.556	0.569	0.582	0.595	0.610	0.622	0.636	0.650	0.662	0.676	0.688	0.701	0.713	0.726	0.737	0.748	0.759	0.769	0.781	0.790	0.799	0.808	0.816	0.824	0.832	0.838	0.844	0.851	0.856	0.860	0.865	0.869	0.872	0.875	0.878	0.880	0.882	0.883	0.883	0.885	0.885	0.885	0.886	0.885	0.885	0.884	0.883	0.883	0.882	0.882	0.881	0.880	0.881	0.880	0.879	0.880	0.879	0.879	0.880	0.881	0.882	0.882	0.882	0.884	0.887	0.888	0.890	0.892	0.894	0.897	0.899	0.902	0.906	0.909	0.914	0.918	0.922	0.926	0.931	0.935	0.940	0.945	0.949	0.955	0.960	0.964	0.969	0.974	0.979	0.985	0.989	0.995	0.999	1.004	1.008	1.012	1.018	1.022	1.025	1.030	1.033	1.037	1.042	1.044	1.047	1.050	1.052	1.055	1.058	1.061	1.062	1.064	1.066	1.068	1.069	1.072	1.072	1.073	1.074	1.076	1.077	1.077	1.077	1.078	1.078	1.078	1.078	1.078	1.078	1.078	1.077	1.077	1.075	1.075	1.073	1.072	1.070	1.069	1.068	1.065	1.064	1.061	1.060	1.057	1.054	1.052	1.048	1.045	1.041	1.038	1.033	1.029	1.025	1.019	1.015	1.010	1.004	0.999	0.994	0.988	0.982	0.976	0.969	0.962	0.955	0.949	0.942	0.935	0.927	0.919	0.912	0.905	0.897	0.890	0.882	0.874	0.868	0.861	0.853	0.846	0.839	0.832	0.825	0.819	0.813	0.809	0.803	0.798	0.793	0.789	0.786	0.782	0.779	0.777	0.775	0.774	0.772	0.772	0.773	0.773	0.776	0.777	0.780	0.782	0.787	0.792	0.796	0.802	0.808	0.815	0.822	0.830	0.838	0.847	0.856	0.865	0.876	0.887	0.897	0.909	0.921	0.931	0.944	0.956	0.968	0.980	0.993	1.006	1.018	1.031	1.043	1.056	1.068	1.080	1.092	1.102	1.114	1.125	1.135	1.145	1.154	1.163	1.171	1.179	1.186	1.192	1.198	1.202	1.208	1.211	1.213	1.215	1.216	1.217	1.217	1.215	1.212	1.211	1.207	1.202	1.197	1.190	1.184	1.177	1.168	1.159	1.149	1.140	1.129	1.118	1.106	1.092	1.080	1.067	1.053	1.039	1.025	1.011	0.997	0.981	0.967	0.951	0.935	0.921	0.906	0.890	0.875	0.862	0.847	0.832	0.819	0.806	0.792	0.780	0.768	0.754	0.743	0.733	0.722	0.713	0.703	0.695	0.687	0.679	0.672	0.666	0.660	0.654	0.649	0.646	0.642	0.638	0.635	0.633	0.632	0.632	0.631	0.630	0.630	0.630	0.632	0.632	0.632	0.635	0.636	0.638	0.640	0.642	0.645	0.648	0.649	0.652	0.653	0.656	0.658	0.660	0.661	0.663	0.665	0.666	0.668	0.668	0.670	0.671	0.671	0.672	0.672	0.672	0.672	0.672	0.672	0.671	0.670	0.669	0.668	0.667	0.665	0.663	0.662	0.661	0.659	0.658	0.656	0.655	0.654	0.652	0.652	0.650	0.650	0.649	0.648	0.648	0.648	0.648	0.648	0.651	0.652	0.653	0.655	0.658	0.660	0.663	0.668	0.672	0.675	0.681	0.687	0.692	0.698	0.706	0.713	0.722	0.731	0.739	0.748	0.758	0.769	0.780	0.792	0.804	0.817	0.830	0.843	0.858	0.872	0.888	0.903	0.919	0.936	0.952	0.970	0.987	1.004	1.023	1.042	1.061	1.080	1.099	1.118	1.139	1.158	1.179	1.199	1.220	1.240	1.262	1.282	1.303	1.324	1.345	1.366	1.387	1.407	1.428	1.448	1.468	1.488	1.508	1.527	1.546	1.565	1.583	1.602	1.619	1.636	1.652	1.668	1.684	1.699	1.714	1.728	1.741	1.753	1.766	1.777	1.787	1.798	1.806	1.813	1.822	1.828	1.834	1.838	1.843	1.846	1.848	1.850	1.851	1.852	1.851	1.849	1.848	1.844	1.840	1.835	1.830	1.825	1.818	1.811	1.802	1.794	1.785	1.775	1.765	1.754	1.744	1.732	1.720	1.708	1.696	1.684	1.671	1.659	1.645	1.632	1.620	1.607	1.595	1.581	1.569	1.557	1.545	1.532	1.522	1.511	1.499	1.489	1.478	1.469	1.461	1.452	1.443	1.437	1.430	1.422	1.417	1.412	1.406	1.402	1.398	1.394	1.391	1.389	1.388	1.386	1.385	1.384	1.383	1.383	1.384	1.384	1.385	1.385	1.387	1.388	1.388	1.389	1.390	1.391	1.392	1.392	1.392	1.392	1.391	1.390	1.388	1.387	1.383	1.379	1.375	1.371	1.365	1.358	1.352	1.343	1.335	1.325	1.314	1.302	1.289	1.277	1.262	1.246	1.229	1.211	1.193	1.174	1.152	1.132	1.109	1.086	1.061	1.035	1.009	0.982	0.953	0.925	0.896	0.865	0.834	0.802	0.770	0.738	0.704	0.672	0.638	0.602	0.568	0.532	0.497	0.461	0.426	0.390	0.355	0.319	0.284	0.249	0.213	0.179	0.145	0.112	0.078	0.045	0.012	-0.019	-0.050	-0.082	-0.111	-0.140	-0.169	-0.196	-0.222	-0.248	-0.273	-0.298	-0.320	-0.343	-0.363	-0.384	-0.402	-0.421	-0.438	-0.454	-0.468	-0.482	-0.497	-0.507	-0.520	-0.529	-0.539	-0.548	-0.554	-0.562	-0.568	-0.572	-0.576	-0.581	-0.584	-0.586	-0.588	-0.589	-0.590	-0.591	-0.590	-0.590	-0.589	-0.588	-0.588	-0.586	-0.584	-0.582	-0.580	-0.577	-0.575	-0.572	-0.570	-0.568	-0.566	-0.562	-0.561	-0.558	-0.556	-0.554	-0.552	-0.549	-0.548	-0.545	-0.542	-0.540	-0.538	-0.536	-0.533	-0.532	-0.529	-0.526	-0.523	-0.521	-0.518	-0.513	-0.511	-0.507	-0.502	-0.498	-0.492	-0.488	-0.482	-0.476	-0.468	-0.462	-0.454	-0.446	-0.438	-0.429	-0.418	-0.408	-0.398	-0.387	-0.375	-0.362	-0.351	-0.337	-0.323	-0.309	-0.294	-0.279	-0.262	-0.248	-0.231	-0.214	-0.197	-0.179	-0.160	-0.142	-0.123	-0.104	-0.085	-0.065	-0.045	-0.025	-0.005	0.016	0.037	0.058	0.080	0.101	0.122	0.144	0.166	0.188	0.209	0.232	0.254	0.277	0.298	0.322	0.343	0.366	0.388	0.411	0.432	0.455	0.478	0.500	0.522	0.544	0.566	0.588	0.609	0.632	0.652	0.674	0.695	0.715	0.736	0.757	0.776	0.795	0.814	0.832	0.850	0.868	0.886	0.902	0.917	0.932	0.946	0.961	0.974	0.986	0.998	1.008	1.018	1.027	1.036	1.043	1.049	1.056	1.060	1.065	1.068	1.071	1.072	1.073	1.074	1.073	1.073	1.071	1.070	1.067	1.064	1.061	1.057	1.052	1.048	1.044	1.040	1.036	1.031	1.026	1.022	1.018	1.014	1.012	1.009	1.007	1.005	1.003	1.004	1.005	1.006	1.008	1.012	1.015	1.020	1.027	1.033	1.042	1.050	1.060	1.072	1.083	1.098	1.112	1.127	1.144	1.161	1.179	1.198	1.218	1.238	1.259	1.282	1.303	1.328	1.351	1.374	1.398	1.423	1.448	1.472	1.497	1.521	1.545	1.569	1.592	1.617	1.639	1.662	1.683	1.704	1.725	1.743	1.762	1.780	1.797	1.812	1.825	1.838	1.851	1.860	1.870	1.877	1.883	1.888	1.892	1.894	1.896	1.894	1.892	1.889	1.885	1.880	1.872	1.864	1.853	1.843	1.831	1.818	1.804	1.789	1.773	1.758	1.739	1.720	1.701	1.682	1.662	1.642	1.620	1.598	1.577	1.555	1.532	1.511	1.490	1.468	1.447	1.426	1.404	1.384	1.363	1.344	1.326	1.307	1.289	1.272	1.256	1.240	1.225	1.211	1.198	1.187	1.175	1.165	1.155	1.148	1.139	1.134	1.128	1.124	1.121	1.118	1.117	1.116	1.117	1.118	1.120	1.124	1.128	1.133	1.138	1.144	1.151	1.158	1.167	1.175	1.184	1.194	1.204	1.215	1.225	1.237	1.248	1.260	1.272	1.283	1.295	1.308	1.320	1.331	1.342	1.355	1.367	1.378	1.389	1.400	1.411	1.422	1.432	1.441	1.451	1.460	1.468	1.476	1.483	1.491	1.498	1.502	1.509	1.514	1.519	1.523	1.528	1.532	1.534	1.537	1.539	1.541	1.543	1.543	1.544	1.544	1.544	1.543	1.543	1.542	1.541	1.540	1.538	1.537	1.534	1.532	1.530	1.528	1.526	1.524	1.522	1.521	1.518	1.517	1.516	1.513	1.512	1.512	1.511	1.511	1.511	1.511	1.512	1.513	1.515	1.516	1.518	1.519	1.523	1.527	1.531	1.535	1.539	1.543	1.549	1.554	1.560	1.566	1.573	1.581	1.588	1.596	1.603	1.612	1.621	1.630	1.638	1.648	1.658	1.667	1.677	1.686	1.696	1.707	1.716	1.726	1.737	1.746	1.756	1.765	1.774	1.784	1.794	1.802	1.811	1.820	1.828	1.837	1.845	1.852	1.860	1.866	1.873	1.879	1.884	1.891	1.894	1.899	1.904	1.907	1.910	1.912	1.914	1.914	1.917	1.916	1.914	1.913	1.912	1.909	1.907	1.903	1.898	1.893	1.888	1.882	1.874	1.868	1.859	1.851	1.840	1.831	1.820	1.808	1.796	1.783	1.769	1.754	1.740	1.724	1.708	1.691	1.675	1.657	1.638	1.618	1.600	1.580	1.560	1.539	1.519	1.498	1.477	1.454	1.432	1.411	1.388	1.366	1.344	1.322	1.299	1.278	1.256	1.233	1.212	1.191	1.170	1.149	1.129	1.110	1.090	1.072	1.052	1.035	1.018	1.001	0.985	0.970	0.955	0.941	0.927	0.913	0.902	0.888	0.878	0.868	0.858	0.848	0.840	0.831	0.823	0.816	0.809	0.802	0.796	0.790	0.784	0.779	0.774	0.768	0.764	0.759	0.753	0.748	0.744	0.739	0.735	0.729	0.723	0.718	0.711	0.705	0.698	0.689	0.682	0.674	0.665	0.654	0.645	0.633	0.622	0.610	0.598	0.585	0.572	0.557	0.542	0.527	0.510	0.492	0.475	0.458	0.440	0.420	0.402	0.381	0.361	0.339	0.318	0.297	0.275	0.253	0.230	0.207	0.185	0.161	0.138	0.114	0.091	0.067	0.043	0.020	-0.003	-0.028	-0.050	-0.073	-0.096	-0.119	-0.142	-0.163	-0.186	-0.207	-0.229	-0.249	-0.270	-0.290	-0.310	-0.329	-0.348	-0.367	-0.384	-0.402	-0.418	-0.435	-0.452	-0.467	-0.482	-0.495	-0.509	-0.522	-0.534	-0.546	-0.558	-0.568	-0.578	-0.587	-0.596	-0.604	-0.612	-0.618	-0.625	-0.631	-0.637	-0.641	-0.646	-0.649	-0.652	-0.655	-0.656	-0.658	-0.659	-0.659	-0.660	-0.659	-0.658	-0.657	-0.656	-0.654	-0.652	-0.650	-0.647	-0.643	-0.639	-0.637	-0.632	-0.628	-0.624	-0.620	-0.614	-0.611	-0.605	-0.599	-0.596	-0.590	-0.584	-0.578	-0.574	-0.568	-0.563	-0.558	-0.552	-0.547	-0.542	-0.536	-0.532	-0.526	-0.522	-0.516	-0.511	-0.505	-0.500	-0.495	-0.490	-0.486	-0.481	-0.476	-0.470	-0.464	-0.460	-0.454	-0.449	-0.444	-0.439	-0.434	-0.428	-0.422	-0.417	-0.411	-0.406	-0.399	-0.393	-0.387	-0.379	-0.372	-0.366	-0.359	-0.350	-0.342	-0.335	-0.327	-0.318	-0.310	-0.302	-0.292	-0.283	-0.273	-0.263	-0.254	-0.243	-0.233	-0.222	-0.211	-0.199	-0.188	-0.177	-0.164	-0.153	-0.141	-0.128	-0.115	-0.102	-0.089	-0.077	-0.064	-0.051	-0.038	-0.025	-0.012	0.000	0.013	0.028	0.040	0.052	0.065	0.078	0.091	0.103	0.116	0.128	0.141	0.152	0.163	0.174	0.186	0.196	0.207	0.217	0.227	0.235	0.244	0.252	0.260	0.268	0.274	0.280	0.286	0.291	0.296	0.299	0.302	0.306	0.308	0.309	0.311	0.311	0.310	0.309	0.308	0.305	0.302	0.298	0.293	0.288	0.282	0.277	0.269	0.262	0.253	0.244	0.235	0.225	0.214	0.203	0.192	0.179	0.168	0.154	0.141	0.128	0.114	0.099	0.084	0.070	0.055	0.040	0.026	0.009	-0.005	-0.021	-0.035	-0.050	-0.065	-0.079	-0.092	-0.107	-0.120	-0.132	-0.146	-0.158	-0.169	-0.181	-0.191	-0.200	-0.209	-0.218	-0.226	-0.233	-0.240	-0.245	-0.251	-0.254	-0.258	-0.260	-0.262	-0.262	-0.262	-0.261	-0.258	-0.255	-0.252	-0.247	-0.242	-0.236	-0.228	-0.220	-0.211	-0.202	-0.192	-0.180	-0.169	-0.157	-0.145	-0.132	-0.117	-0.103	-0.088	-0.073	-0.057	-0.041	-0.025	-0.008	0.008	0.025	0.042	0.059	0.076	0.092	0.111	0.128	0.144	0.161	0.178	0.194	0.210	0.226	0.241	0.257	0.272	0.287	0.302	0.315	0.329	0.342	0.356	0.368	0.381	0.392	0.403	0.415	0.426	0.437	0.446	0.457	0.466	0.474	0.484	0.492	0.502	0.511	0.519	0.529	0.538	0.546	0.555	0.563	0.572	0.582	0.591	0.600	0.610	0.620	0.631	0.642	0.652	0.664	0.677	0.688	0.701	0.714	0.728	0.742	0.757	0.772	0.788	0.804	0.820	0.838	0.855	0.872	0.891	0.910	0.929	0.949	0.968	0.988	1.008	1.028	1.049	1.071	1.092	1.112	1.134	1.155	1.177	1.198	1.218	1.240	1.260	1.281	1.301	1.322	1.341	1.361	1.379	1.398	1.416	1.434	1.451	1.468	1.485	1.500	1.515	1.530	1.544	1.558	1.570	1.582	1.594	1.604	1.616	1.625	1.635	1.643	1.651	1.659	1.665	1.672	1.678	1.682	1.687	1.690	1.694	1.697	1.699	1.701	1.702	1.702	1.703	1.703	1.702	1.702	1.700	1.698	1.696	1.693	1.691	1.688	1.684	1.679	1.675	1.671	1.667	1.662	1.656	1.651	1.645	1.640	1.634	1.628	1.622	1.616	1.609	1.604	1.598	1.592	1.586	1.580	1.575	1.569	1.564	1.560	1.556	1.552	1.548	1.544	1.543	1.540	1.538	1.538	1.536	1.537	1.538	1.538	1.541	1.542	1.546	1.549	1.555	1.559	1.566	1.572	1.580	1.588	1.598	1.608	1.618	1.628	1.641	1.652	1.665	1.678	1.692	1.707	1.722	1.737	1.752	1.768	1.785	1.800	1.817	1.834	1.850	1.868	1.883	1.900	1.916	1.932	1.948	1.963	1.978	1.992	2.007	2.021	2.034	2.046	2.058	2.069	2.079	2.088	2.098	2.106	2.113	2.119	2.124	2.128	2.132	2.135	2.137	2.138	2.138	2.136	2.134	2.132	2.128	2.123	2.118	2.112	2.104	2.096	2.087	2.078	2.068	2.056	2.045	2.033	2.019	2.007	1.993	1.979	1.964	1.949	1.933	1.918	1.902	1.885	1.869	1.852	1.837	1.818	1.802	1.785	1.768	1.752	1.735	1.718	1.702	1.685	1.670	1.654	1.639	1.624	1.609	1.596	1.582	1.568	1.555	1.542	1.530	1.519	1.508	1.497	1.486	1.476	1.467	1.458	1.449	1.441	1.434	1.428	1.421	1.415	1.409	1.404	1.399	1.393	1.389	1.386	1.382	1.378	1.375	1.371	1.368	1.365	1.362	1.358	1.355	1.352	1.348	1.344	1.340	1.336	1.331	1.326	1.319	1.313	1.307	1.299	1.291	1.282	1.272	1.262	1.252	1.240	1.228	1.214	1.200	1.184	1.168	1.151	1.132	1.114	1.093	1.072	1.050	1.028	1.003	0.978	0.952	0.924	0.897	0.868	0.838	0.807	0.776	0.744	0.711	0.678	0.643	0.608	0.573	0.537	0.500	0.463	0.427	0.388	0.351	0.312	0.274	0.236	0.198	0.159	0.121	0.082	0.045	0.007	-0.030	-0.068	-0.104	-0.141	-0.177	-0.212	-0.248	-0.282	-0.315	-0.348	-0.380	-0.412	-0.443	-0.472	-0.502	-0.531	-0.558	-0.584	-0.610	-0.635	-0.658	-0.682	-0.704	-0.726	-0.747	-0.767	-0.785	-0.803	-0.820	-0.838	-0.852	-0.867	-0.882	-0.894	-0.908	-0.918	-0.930	-0.941	-0.951	-0.960	-0.969	-0.978	-0.986	-0.992	-1.000	-1.006	-1.013	-1.018	-1.024	-1.030	-1.035	-1.040	-1.044	-1.049	-1.053	-1.057	-1.061	-1.064	-1.068	-1.071	-1.073	-1.076	-1.079	-1.082	-1.084	-1.087	-1.088	-1.091	-1.092	-1.093	-1.095	-1.094	-1.096	-1.095	-1.095	-1.095	-1.094	-1.092	-1.090	-1.088	-1.084	-1.081	-1.078	-1.072	-1.067	-1.061	-1.054	-1.047	-1.039	-1.030	-1.020	-1.010	-0.998	-0.987	-0.973	-0.960	-0.945	-0.930	-0.914	-0.896	-0.878	-0.859	-0.840	-0.818	-0.798	-0.775	-0.752	-0.728	-0.703	-0.678	-0.651	-0.624	-0.596	-0.568	-0.538	-0.507	-0.478	-0.446	-0.414	-0.382	-0.348	-0.316	-0.282	-0.247	-0.212	-0.177	-0.142	-0.106	-0.070	-0.034	0.003	0.040	0.078	0.114	0.152	0.189	0.227	0.264	0.302	0.338	0.376	0.412	0.450	0.487	0.522	0.559	0.594	0.631	0.666	0.702	0.736	0.770	0.804	0.837	0.869	0.901	0.932	0.963	0.993	1.023	1.051	1.079	1.106	1.132	1.158	1.182	1.205	1.228	1.250	1.271	1.291	1.309	1.328	1.345	1.361	1.376	1.390	1.403	1.415	1.426	1.435	1.445	1.452	1.460	1.467	1.472	1.477	1.480	1.483	1.485	1.487	1.487	1.486	1.485	1.483	1.481	1.478	1.474	1.470	1.466	1.461	1.456	1.449	1.444	1.437	1.430	1.423	1.417	1.409	1.402	1.395	1.388	1.379	1.372	1.365	1.358	1.352	1.344	1.337	1.331	1.324	1.319	1.313	1.308	1.302	1.298	1.292	1.288	1.284	1.280	1.277	1.274	1.271	1.268	1.267	1.264	1.264	1.262	1.262	1.262	1.262	1.262	1.263	1.264	1.265	1.268	1.270	1.272	1.274	1.278	1.282	1.286	1.289	1.292	1.298	1.302	1.307	1.312	1.318	1.322	1.328	1.335	1.341	1.348	1.355	1.362	1.369	1.378	1.385	1.392	1.400	1.408	1.417	1.427	1.435	1.443	1.452	1.462	1.472	1.482	1.491	1.501	1.512	1.522	1.532	1.542	1.553	1.565	1.576	1.587	1.598	1.609	1.620	1.632	1.644	1.655	1.667	1.678	1.691	1.702	1.714	1.727	1.738	1.752	1.763	1.776	1.788	1.800	1.813	1.826	1.838	1.850	1.862	1.875	1.887	1.899	1.912	1.923	1.937	1.948	1.960	1.972	1.984	1.997	2.009	2.021	2.033	2.043	2.055	2.068	2.079	2.089	2.102	2.112	2.123	2.135	2.146	2.158	2.168	2.178	2.190	2.199	2.209	2.220	2.230	2.240	2.250	2.258	2.268	2.277	2.286	2.294	2.302	2.311	2.318	2.325	2.332	2.339	2.344	2.350	2.356	2.361	2.365	2.369	2.372	2.375	2.378	2.379	2.381	2.381	2.382	2.380	2.378	2.377	2.375	2.372	2.368	2.362	2.357	2.350	2.344	2.336	2.327	2.317	2.307	2.297	2.285	2.272	2.258	2.244	2.230	2.214	2.197	2.181	2.162	2.145	2.126	2.106	2.087	2.065	2.044	2.022	2.000	1.978	1.953	1.932	1.908	1.882	1.858	1.833	1.808	1.783	1.758	1.732	1.707	1.682	1.656	1.631	1.606	1.580	1.556	1.530	1.505	1.480	1.456	1.432	1.408	1.385	1.362	1.338	1.315	1.293	1.270	1.249	1.228	1.207	1.186	1.166	1.147	1.126	1.108	1.088	1.070	1.052	1.035	1.017	0.999	0.982	0.966	0.949	0.934	0.918	0.902	0.887	0.872	0.858	0.842	0.828	0.814	0.800	0.787	0.773	0.760	0.745	0.732	0.719	0.706	0.693	0.680	0.668	0.655	0.642	0.629	0.618	0.604	0.592	0.580	0.568	0.555	0.543	0.531	0.519	0.507	0.495	0.483	0.472	0.460	0.448	0.438	0.426	0.413	0.403	0.392	0.382	0.371	0.360	0.351	0.341	0.331	0.322	0.312	0.303	0.294	0.287	0.278	0.270	0.263	0.257	0.249	0.243	0.238	0.232	0.227	0.222	0.218	0.215	0.211	0.208	0.207	0.205	0.204	0.203	0.203	0.204	0.205	0.207	0.208	0.212	0.215	0.219	0.224	0.230	0.234	0.240	0.248	0.254	0.263	0.272	0.280	0.289	0.298	0.310	0.321	0.332	0.343	0.356	0.368	0.380	0.393	0.407	0.421	0.434	0.448	0.463	0.478	0.492	0.507	0.522	0.537	0.552	0.567	0.582	0.598	0.612	0.627	0.642	0.656	0.670	0.684	0.698	0.712	0.724	0.738	0.749	0.762	0.774	0.786	0.796	0.806	0.817	0.826	0.835	0.843	0.851	0.858	0.865	0.871	0.877	0.880	0.885	0.888	0.891	0.893	0.893	0.894	0.894	0.894	0.892	0.889	0.885	0.882	0.878	0.872	0.865	0.859	0.852	0.843	0.834	0.825	0.815	0.804	0.793	0.782	0.769	0.756	0.743	0.729	0.715	0.701	0.686	0.670	0.655	0.639	0.622	0.608	0.591	0.575	0.558	0.542	0.526	0.510	0.494	0.479	0.463	0.449	0.434	0.420	0.406	0.392	0.379	0.367	0.355	0.344	0.333	0.323	0.314	0.306	0.298	0.290	0.285	0.280	0.274	0.272	0.268	0.267	0.266	0.266	0.266	0.268	0.270	0.272	0.278	0.282	0.288	0.295	0.302	0.311	0.320	0.331	0.341	0.352	0.364	0.377	0.391	0.405	0.420	0.435	0.452	0.468	0.486	0.502	0.521	0.539	0.558	0.577	0.598	0.617	0.638	0.657	0.678	0.700	0.722	0.743	0.765	0.787	0.809	0.832	0.854	0.878	0.901	0.924	0.947	0.972	0.994	1.019	1.043	1.066	1.092	1.115	1.140	1.164	1.188	1.214	1.238	1.263	1.288	1.315	1.340	1.365	1.390	1.417	1.442	1.468	1.495	1.522	1.548	1.574	1.599	1.627	1.653	1.679	1.707	1.733	1.760	1.787	1.813	1.841	1.868	1.895	1.922	1.949	1.977	2.002	2.029	2.057	2.083	2.110	2.137	2.162	2.188	2.214	2.240	2.265	2.290	2.314	2.340	2.362	2.387	2.410	2.432	2.455	2.478	2.500	2.520	2.542	2.562	2.580	2.599	2.617	2.634	2.652	2.668	2.682	2.697	2.710	2.722	2.734	2.745	2.756	2.765	2.772	2.779	2.786	2.791	2.795	2.798	2.800	2.802	2.802	2.801	2.799	2.796	2.792	2.787	2.780	2.773	2.765	2.755	2.745	2.733	2.722	2.708	2.694	2.679	2.662	2.646	2.628	2.610	2.591	2.571	2.549	2.528	2.507	2.484	2.461	2.438	2.413	2.388	2.362	2.338	2.312	2.287	2.261	2.233	2.207	2.180	2.152	2.124	2.098	2.070	2.042	2.015	1.988	1.960	1.932	1.904	1.878	1.849	1.822	1.794	1.768	1.740	1.712	1.686	1.658	1.632	1.605	1.578	1.551	1.524	1.498	1.472	1.445	1.418	1.392	1.367	1.341	1.315	1.288	1.262	1.236	1.211	1.185	1.159	1.133	1.108	1.082	1.057	1.031	1.005	0.979	0.954	0.929	0.903	0.878	0.853	0.829	0.804	0.779	0.754	0.731	0.706	0.682	0.658	0.634	0.610	0.586	0.562	0.539	0.516	0.493	0.471	0.448	0.426	0.404	0.382	0.361	0.339	0.318	0.297	0.276	0.255	0.234	0.214	0.194	0.173	0.154	0.134	0.113	0.094	0.075	0.056	0.037	0.018	0.000	-0.019	-0.038	-0.055	-0.073	-0.091	-0.108	-0.126	-0.142	-0.159	-0.175	-0.191	-0.206	-0.222	-0.237	-0.251	-0.266	-0.279	-0.292	-0.305	-0.318	-0.329	-0.340	-0.351	-0.360	-0.370	-0.378	-0.386	-0.393	-0.399	-0.404	-0.410	-0.412	-0.416	-0.418	-0.419	-0.420	-0.420	-0.418	-0.417	-0.413	-0.410	-0.405	-0.399	-0.393	-0.387	-0.378	-0.371	-0.361	-0.352	-0.341	-0.331	-0.319	-0.307	-0.294	-0.281	-0.268	-0.254	-0.240	-0.226	-0.212	-0.198	-0.184	-0.171	-0.157	-0.144	-0.129	-0.118	-0.104	-0.092	-0.080	-0.069	-0.058	-0.048	-0.038	-0.031	-0.022	-0.015	-0.009	-0.003	0.001	0.004	0.007	0.009	0.010	0.009	0.008	0.007	0.003	-0.001	-0.006	-0.012	-0.019	-0.026	-0.035	-0.044	-0.054	-0.066	-0.078	-0.088	-0.102	-0.117	-0.130	-0.146	-0.161	-0.176	-0.192	-0.209	-0.225	-0.242	-0.259	-0.277	-0.294	-0.312	-0.329	-0.347	-0.362	-0.380	-0.398	-0.413	-0.430	-0.446	-0.462	-0.477	-0.492	-0.506	-0.520	-0.533	-0.546	-0.558	-0.571	-0.582	-0.592	-0.602	-0.612	-0.620	-0.628	-0.636	-0.642	-0.648	-0.653	-0.658	-0.662	-0.666	-0.668	-0.671	-0.672	-0.674	-0.673	-0.672	-0.672	-0.671	-0.669	-0.667	-0.663	-0.661	-0.657	-0.652	-0.648	-0.642	-0.638	-0.631	-0.625	-0.618	-0.611	-0.604	-0.596	-0.588	-0.579	-0.570	-0.562	-0.552	-0.543	-0.533	-0.524	-0.514	-0.503	-0.493	-0.482	-0.472	-0.462	-0.451	-0.440	-0.429	-0.418	-0.407	-0.396	-0.385	-0.373	-0.362	-0.352	-0.340	-0.329	-0.318	-0.308	-0.297	-0.286	-0.275	-0.265	-0.254	-0.244	-0.233	-0.225	-0.215	-0.206	-0.197	-0.187	-0.178	-0.169	-0.161	-0.152	-0.143	-0.137	-0.128	-0.120	-0.113	-0.107	-0.098	-0.092	-0.086	-0.080	-0.073	-0.067	-0.061	-0.055	-0.048	-0.043	-0.038	-0.032	-0.026	-0.018	-0.014	-0.008	-0.001	0.006	0.012	0.020	0.027	0.034	0.042	0.050	0.058	0.068	0.077	0.087	0.097	0.108	0.118	0.131	0.142	0.154	0.168	0.182	0.195	0.210	0.224	0.240	0.256	0.272	0.288	0.305	0.323	0.340	0.358	0.377	0.396	0.415	0.432	0.452	0.472	0.492	0.511	0.529	0.548	0.568	0.587	0.605	0.623	0.642	0.660	0.677	0.693	0.709	0.725	0.740	0.755	0.769	0.782	0.794	0.806	0.816	0.826	0.835	0.844	0.851	0.858	0.863	0.868	0.872	0.875	0.877	0.878	0.878	0.878	0.877	0.875	0.871	0.868	0.862	0.857	0.852	0.844	0.836	0.829	0.819	0.811	0.801	0.791	0.780	0.770	0.758	0.746	0.734	0.722	0.710	0.698	0.685	0.672	0.661	0.648	0.636	0.624	0.612	0.602	0.589	0.578	0.568	0.557	0.547	0.536	0.528	0.519	0.512	0.502	0.496	0.489	0.483	0.478	0.474	0.470	0.467	0.464	0.462	0.460	0.459	0.460	0.460	0.462	0.464	0.467	0.471	0.475	0.480	0.485	0.491	0.498	0.506	0.514	0.522	0.531	0.540	0.550	0.560	0.571	0.581	0.592	0.604	0.617	0.628	0.640	0.652	0.664	0.677	0.688	0.702	0.713	0.726	0.738	0.750	0.761	0.772	0.783	0.793	0.802	0.813	0.822	0.832	0.839	0.847	0.854	0.861	0.867	0.871	0.876	0.880	0.883	0.885	0.888	0.888	0.888	0.888	0.888	0.885	0.882	0.879	0.876	0.872	0.867	0.861	0.855	0.848	0.841	0.834	0.826	0.818	0.808	0.799	0.790	0.781	0.771	0.760	0.749	0.741	0.730	0.719	0.709	0.698	0.688	0.678	0.669	0.660	0.651	0.642	0.632	0.625	0.618	0.610	0.603	0.597	0.591	0.586	0.581	0.576	0.572	0.569	0.566	0.563	0.561	0.559	0.559	0.558	0.558	0.559	0.561	0.561	0.562	0.564	0.568	0.570	0.572	0.576	0.580	0.582	0.586	0.590	0.593	0.598	0.602	0.605	0.609	0.612	0.616	0.620	0.622	0.625	0.628	0.630	0.632	0.632	0.633	0.635	0.635	0.634	0.633	0.632	0.630	0.628	0.626	0.622	0.618	0.612	0.608	0.602	0.597	0.589	0.582	0.574	0.565	0.557	0.548	0.538	0.528	0.516	0.505	0.493	0.482	0.469	0.457	0.443	0.430	0.417	0.403	0.389	0.375	0.362	0.347	0.332	0.318	0.305	0.290	0.276	0.262	0.248	0.234	0.221	0.207	0.194	0.181	0.168	0.157	0.143	0.132	0.121	0.110	0.098	0.090	0.080	0.071	0.062	0.054	0.047	0.040	0.034	0.028	0.022	0.018	0.013	0.010	0.006	0.002	0.001	-0.001	-0.002	-0.002	-0.003	-0.002	-0.002	-0.001	0.001	0.002	0.004	0.008	0.012	0.013	0.018	0.022	0.026	0.032	0.037	0.041	0.047	0.052	0.058	0.063	0.070	0.076	0.082	0.088	0.094	0.101	0.107	0.113	0.120	0.126	0.131	0.138	0.144	0.150	0.156	0.163	0.170	0.175	0.182	0.188	0.194	0.201	0.207	0.213	0.220	0.226	0.234	0.241	0.248	0.255	0.263	0.271	0.278	0.287	0.297	0.304	0.314	0.324	0.335	0.345	0.357	0.368	0.380	0.392	0.406	0.419	0.433	0.448	0.462	0.478	0.495	0.512	0.529	0.547	0.565	0.584	0.602	0.621	0.642	0.662	0.682	0.703	0.723	0.745	0.768	0.788	0.810	0.832	0.853	0.874	0.896	0.918	0.939	0.962	0.983	1.004	1.025	1.046	1.067	1.086	1.106	1.125	1.144	1.163	1.182	1.199	1.217	1.233	1.249	1.265	1.281	1.296	1.311	1.324	1.338	1.351	1.363	1.376	1.388	1.398	1.409	1.419	1.429	1.438	1.446	1.455	1.462	1.470	1.477	1.483	1.489	1.495	1.501	1.506	1.510	1.515	1.518	1.522	1.525	1.527	1.529	1.531	1.532	1.534	1.534	1.534	1.534	1.533	1.532	1.531	1.530	1.528	1.525	1.522	1.518	1.515	1.511	1.505	1.501	1.495	1.490	1.483	1.478	1.470	1.462	1.455	1.448	1.440	1.432	1.422	1.414	1.406	1.396	1.388	1.378	1.368	1.358	1.349	1.340	1.329	1.320	1.311	1.301	1.292	1.283	1.274	1.266	1.258	1.249	1.242	1.233	1.226	1.218	1.212	1.206	1.199	1.193	1.188	1.184	1.179	1.174	1.170	1.167	1.163	1.161	1.158	1.157	1.154	1.152	1.152	1.151	1.150	1.149	1.149	1.149	1.150	1.150	1.150	1.151	1.152	1.152	1.152	1.154	1.154	1.155	1.156	1.157	1.158	1.158	1.158	1.158	1.158	1.159	1.158	1.158	1.158	1.156	1.155	1.153	1.152	1.151	1.148	1.147	1.143	1.141	1.138	1.134	1.131	1.126	1.122	1.118	1.112	1.108	1.102	1.097	1.092	1.086	1.079	1.073	1.066	1.059	1.052	1.044	1.038	1.030	1.022	1.015	1.007	1.000	0.992	0.984	0.977	0.968	0.960	0.953	0.945	0.938	0.930	0.923	0.916	0.909	0.902	0.896	0.889	0.883	0.878	0.872	0.868	0.863	0.860	0.855	0.852	0.849	0.847	0.844	0.842	0.841	0.840	0.841	0.839	0.841	0.842	0.844	0.846	0.849	0.853	0.856	0.861	0.866	0.870	0.877	0.883	0.890	0.897	0.904	0.912	0.921	0.929	0.938	0.948	0.957	0.967	0.978	0.988	0.998	1.009	1.019	1.030	1.042	1.052	1.063	1.075	1.086	1.097	1.108	1.118	1.128	1.138	1.148	1.158	1.168	1.176	1.185	1.192	1.201	1.207	1.213	1.220	1.225	1.230	1.234	1.238	1.240	1.242	1.243	1.243	1.243	1.242	1.239	1.237	1.232	1.228	1.222	1.215	1.209	1.201	1.191	1.181	1.170	1.157	1.145	1.131	1.117	1.101	1.085	1.067	1.050	1.031	1.012	0.992	0.972	0.951	0.929	0.907	0.884	0.862	0.838	0.813	0.790	0.765	0.741	0.716	0.691	0.666	0.642	0.617	0.592	0.568	0.543	0.520	0.495	0.472	0.449	0.426	0.403	0.382	0.361	0.341	0.320	0.301	0.282	0.265	0.248	0.231	0.215	0.199	0.185	0.171	0.158	0.147	0.135	0.124	0.114	0.105	0.098	0.089	0.082	0.076	0.071	0.065	0.061	0.057	0.054	0.052	0.049	0.049	0.048	0.047	0.047	0.047	0.047	0.048	0.049	0.050	0.051	0.052	0.055	0.056	0.058	0.060	0.062	0.063	0.064	0.066	0.068	0.069	0.071	0.071	0.072	0.072	0.073	0.072	0.072	0.072	0.070	0.070	0.068	0.067	0.064	0.062	0.060	0.057	0.053	0.049	0.046	0.042	0.038	0.033	0.028	0.024	0.020	0.014	0.009	0.003	-0.001	-0.006	-0.011	-0.016	-0.021	-0.025	-0.029	-0.033	-0.037	-0.041	-0.044	-0.047	-0.049	-0.050	-0.052	-0.052	-0.052	-0.052	-0.051	-0.049	-0.047	-0.044	-0.040	-0.035	-0.030	-0.024	-0.016	-0.009	0.000	0.009	0.020	0.032	0.043	0.056	0.070	0.083	0.099	0.114	0.131	0.148	0.165	0.184	0.202	0.221	0.241	0.261	0.281	0.302	0.321	0.342	0.363	0.385	0.406	0.427	0.448	0.468	0.489	0.510	0.529	0.549	0.568	0.588	0.605	0.623	0.641	0.658	0.674	0.690	0.705	0.719	0.733	0.745	0.758	0.769	0.780	0.790	0.800	0.808	0.816	0.824	0.831	0.836	0.841	0.847	0.850	0.853	0.856	0.858	0.860	0.861	0.862	0.862	0.862	0.862	0.862	0.860	0.859	0.858	0.856	0.852	0.852	0.849	0.847	0.843	0.841	0.838	0.834	0.832	0.828	0.825	0.822	0.818	0.816	0.812	0.808	0.806	0.802	0.799	0.795	0.792	0.789	0.785	0.782	0.778	0.775	0.772	0.768	0.765	0.762	0.758	0.755	0.752	0.748	0.745	0.742	0.739	0.736	0.733	0.730	0.728	0.726	0.722	0.719	0.718	0.715	0.712	0.710	0.709	0.707	0.704	0.703	0.702	0.700	0.699	0.698	0.697	0.695	0.695	0.694	0.692	0.692	0.692	0.691	0.690	0.690	0.690	0.688	0.688	0.688	0.687	0.687	0.684	0.683	0.682	0.682	0.680	0.678	0.676	0.674	0.671	0.669	0.667	0.663	0.661	0.656	0.652	0.648	0.643	0.640	0.635	0.629	0.624	0.618	0.612	0.607	0.600	0.593	0.586	0.579	0.572	0.565	0.558	0.550	0.542	0.536	0.528	0.520	0.513	0.506	0.499	0.492	0.485	0.479	0.473	0.468	0.462	0.457	0.452	0.448	0.445	0.442	0.439	0.437	0.437	0.435	0.436	0.435	0.437	0.438	0.442	0.444	0.448	0.452	0.458	0.465	0.471	0.478	0.487	0.495	0.504	0.515	0.525	0.536	0.548	0.561	0.574	0.588	0.602	0.616	0.632	0.648	0.664	0.681	0.698	0.716	0.733	0.752	0.771	0.790	0.809	0.829	0.849	0.869	0.890	0.911	0.932	0.952	0.975	0.997	1.018	1.040	1.061	1.083	1.105	1.128	1.148	1.172	1.193	1.215	1.237	1.258	1.280	1.301	1.322	1.342	1.363	1.383	1.404	1.424	1.443	1.463	1.482	1.502	1.520	1.538	1.557	1.573	1.590	1.608	1.623	1.639	1.654	1.669	1.683	1.698	1.710	1.722	1.734	1.746	1.758	1.768	1.778	1.787	1.796	1.805	1.812	1.818	1.825	1.831	1.837	1.841	1.845	1.849	1.853	1.856	1.857	1.858	1.861	1.861	1.862	1.862	1.861	1.860	1.858	1.858	1.857	1.855	1.852	1.850	1.848	1.845	1.842	1.839	1.837	1.833	1.831	1.827	1.824	1.820	1.817	1.814	1.811	1.808	1.805	1.802	1.799	1.797	1.794	1.791	1.788	1.788	1.785	1.782	1.781	1.779	1.778	1.776	1.773	1.772	1.772	1.770	1.768	1.768	1.767	1.765	1.763	1.763	1.761	1.759	1.759	1.758	1.755	1.753	1.752	1.749	1.748	1.744	1.742	1.739	1.737	1.734	1.730	1.727	1.722	1.719	1.713	1.709	1.706	1.699	1.695	1.689	1.683	1.678	1.672	1.664	1.658	1.652	1.644	1.638	1.630	1.623	1.616	1.608	1.600	1.592	1.585	1.577	1.569	1.561	1.553	1.545	1.538	1.530	1.522	1.514	1.508	1.501	1.493	1.487	1.479	1.472	1.465	1.458	1.452	1.446	1.439	1.434	1.428	1.422	1.417	1.411	1.405	1.401	1.396	1.392	1.387	1.381	1.377	1.373	1.368	1.363	1.360	1.356	1.352	1.348	1.344	1.341	1.338	1.333	1.331	1.327	1.324	1.320	1.318	1.314	1.312	1.308	1.306	1.302	1.300	1.298	1.295	1.292	1.289	1.288	1.286	1.283	1.282	1.279	1.278	1.275	1.273	1.272	1.271	1.269	1.268	1.268	1.266	1.265	1.264	1.262	1.262	1.262	1.261	1.261	1.260	1.260	1.259	1.259	1.259	1.258	1.258	1.258	1.257	1.257	1.258	1.257	1.257	1.256	1.256	1.254	1.254	1.253	1.252	1.252	1.252	1.251	1.250	1.248	1.248	1.248	1.245	1.244	1.244	1.243	1.242	1.241	1.239	1.239	1.238	1.238	1.238	1.238	1.238	1.238	1.238	1.238	1.239	1.240	1.242	1.243	1.245	1.248	1.250	1.253	1.257	1.261	1.265	1.269	1.275	1.281	1.286	1.292	1.299	1.307	1.313	1.322	1.332	1.341	1.349	1.359	1.369	1.381	1.392	1.403	1.415	1.428	1.439	1.452	1.465	1.478	1.492	1.505	1.519	1.532	1.547	1.561	1.576	1.590	1.605	1.619	1.633	1.649	1.663	1.678	1.693	1.708	1.722	1.737	1.751	1.764	1.778	1.792	1.806	1.819	1.832	1.846	1.859	1.872	1.884	1.897	1.908	1.920	1.932	1.943	1.954	1.965	1.974	1.986	1.995	2.005	2.014	2.023	2.032	2.041	2.049	2.057	2.064	2.071	2.078	2.084	2.091	2.097	2.102	2.107	2.112	2.116	2.118	2.122	2.125	2.128	2.130	2.132	2.133	2.135	2.136	2.136	2.136	2.136	2.134	2.133	2.132	2.130	2.128	2.126	2.122	2.120	2.117	2.113	2.110	2.106	2.102	2.098	2.092	2.089	2.085	2.080	2.076	2.071	2.068	2.063	2.059	2.055	2.051	2.047	2.045	2.042	2.038	2.037	2.033	2.031	2.030	2.028	2.027	2.026	2.025	2.025	2.024	2.025	2.026	2.027	2.027	2.029	2.031	2.033	2.034	2.038	2.041	2.043	2.047	2.049	2.052	2.057	2.059	2.063	2.067	2.070	2.072	2.077	2.078	2.082	2.085	2.087	2.088	2.090	2.092	2.092	2.093	2.093	2.093	2.092	2.092	2.089	2.088	2.085	2.082	2.078	2.073	2.068	2.062	2.057	2.049	2.042	2.034	2.026	2.016	2.006	1.996	1.985	1.974	1.963	1.951	1.938	1.924	1.911	1.898	1.883	1.868	1.852	1.838	1.823	1.807	1.791	1.774	1.758	1.742	1.726	1.709	1.692	1.677	1.660	1.643	1.628	1.610	1.594	1.578	1.563	1.548	1.532	1.518	1.503	1.488	1.475	1.461	1.448	1.434	1.422	1.409	1.398	1.387	1.375	1.364	1.353	1.343	1.334	1.324	1.314	1.306	1.298	1.290	1.282	1.274	1.267	1.259	1.252	1.244	1.238	1.232	1.224	1.218	1.212	1.205	1.198	1.192	1.185	1.178	1.171	1.163	1.157	1.149	1.142	1.133	1.125	1.117	1.108	1.099	1.089	1.080	1.069	1.059	1.048	1.038	1.027	1.014	1.003	0.991	0.978	0.964	0.951	0.937	0.923	0.908	0.895	0.881	0.865	0.851	0.836	0.821	0.806	0.790	0.775	0.759	0.745	0.730	0.716	0.702	0.687	0.672	0.658	0.644	0.632	0.618	0.605	0.593	0.582	0.570	0.559	0.548	0.539	0.530	0.522	0.512	0.506	0.498	0.492	0.486	0.482	0.477	0.472	0.470	0.467	0.464	0.463	0.462	0.462	0.462	0.463	0.464	0.466	0.468	0.469	0.472	0.476	0.480	0.484	0.488	0.492	0.498	0.503	0.508	0.514	0.520	0.525	0.532	0.538	0.544	0.550	0.556	0.563	0.569	0.577	0.582	0.589	0.595	0.602	0.608	0.614	0.621	0.626	0.632	0.638	0.643	0.649	0.654	0.660	0.665	0.670	0.675	0.680	0.684	0.689	0.694	0.698	0.703	0.708	0.712	0.715	0.720	0.724	0.728	0.732	0.736	0.740	0.744	0.748	0.752	0.756	0.760	0.764	0.768	0.772	0.776	0.780	0.785	0.789	0.793	0.798	0.803	0.808	0.812	0.818	0.822	0.828	0.832	0.839	0.844	0.851	0.857	0.862	0.869	0.876	0.882	0.889	0.896	0.902	0.911	0.918	0.926	0.935	0.942	0.950	0.959	0.968	0.977	0.985	0.995	1.004	1.015	1.024	1.034	1.045	1.055	1.065	1.076	1.086	1.098	1.108	1.119	1.131	1.142	1.152	1.162	1.174	1.186	1.197	1.208	1.218	1.229	1.240	1.251	1.262	1.272	1.283	1.294	1.304	1.312	1.323	1.332	1.342	1.352	1.361	1.370	1.378	1.386	1.394	1.402	1.409	1.417	1.424	1.429	1.437	1.442	1.448	1.453	1.459	1.463	1.468	1.472	1.478	1.481	1.485	1.488	1.492	1.494	1.497	1.499	1.502	1.504	1.506	1.508	1.510	1.512	1.513	1.515	1.517	1.518	1.518	1.520	1.521	1.522	1.522	1.524	1.524	1.525	1.526	1.525	1.526	1.527	1.526	1.527	1.527	1.527	1.527	1.526	1.526	1.527	1.526	1.525	1.526	1.524	1.524	1.523	1.522	1.522	1.521	1.520	1.518	1.518	1.517	1.516	1.514	1.512	1.512	1.511	1.508	1.508	1.507	1.505	1.504	1.502	1.502	1.501	1.500	1.499	1.499	1.498	1.498	1.498	1.497	1.497	1.498	1.498	1.498	1.500	1.501	1.502	1.504	1.507	1.509	1.512	1.513	1.518	1.522	1.524	1.529	1.533	1.538	1.542	1.548	1.553	1.559	1.564	1.570	1.577	1.583	1.590	1.597	1.602	1.609	1.617	1.623	1.631	1.637	1.643	1.651	1.658	1.664	1.671	1.677	1.684	1.689	1.695	1.700	1.706	1.711	1.715	1.720	1.725	1.728	1.732	1.734	1.738	1.741	1.744	1.746	1.748	1.749	1.750	1.752	1.752	1.752	1.753	1.753	1.752	1.753	1.752	1.752	1.752	1.752	1.751	1.750	1.750	1.750	1.750	1.749	1.749	1.750	1.751	1.752	1.753	1.754	1.757	1.758	1.761	1.763	1.768	1.771	1.774	1.779	1.785	1.790	1.796	1.802	1.809	1.816	1.824	1.833	1.841	1.850	1.861	1.871	1.881	1.892	1.903	1.915	1.927	1.939	1.951	1.964	1.978	1.990	2.004	2.018	2.031	2.045	2.058	2.072	2.086	2.100	2.114	2.128	2.142	2.155	2.168	2.181	2.194	2.207	2.219	2.231	2.243	2.254	2.265	2.275	2.285	2.294	2.304	2.312	2.321	2.328	2.336	2.342	2.348	2.354	2.359	2.364	2.368	2.371	2.373	2.376	2.377	2.378	2.379	2.379	2.378	2.377	2.375	2.373	2.371	2.368	2.365	2.362	2.358	2.352	2.348	2.342	2.338	2.332	2.326	2.320	2.313	2.308	2.302	2.296	2.289	2.282	2.277	2.270	2.265	2.259	2.254	2.248	2.243	2.239	2.236	2.232	2.228	2.226	2.223	2.222	2.220	2.219	2.219	2.221	2.222	2.223	2.226	2.229	2.233	2.238	2.243	2.249	2.254	2.262	2.270	2.278	2.287	2.296	2.305	2.316	2.328	2.338	2.350	2.362	2.374	2.387	2.399	2.411	2.425	2.437	2.450	2.463	2.476	2.488	2.501	2.512	2.523	2.534	2.546	2.557	2.566	2.574	2.582	2.592	2.598	2.605	2.611	2.615	2.619	2.623	2.626	2.628	2.629	2.628	2.628	2.626	2.624	2.620	2.617	2.611	2.606	2.600	2.592	2.583	2.574	2.565	2.555	2.545	2.533	2.522	2.510	2.497	2.483	2.470	2.455	2.442	2.427	2.412	2.397	2.382	2.368	2.352	2.337	2.322	2.307	2.292	2.278	2.262	2.248	2.234	2.220	2.208	2.193	2.180	2.168	2.157	2.145	2.134	2.122	2.112	2.103	2.095	2.088	2.078	2.072	2.065	2.059	2.054	2.050	2.046	2.042	2.039	2.038	2.037	2.036	2.035	2.036	2.037	2.038	2.041	2.044	2.047	2.052	2.056	2.061	2.067	2.072	2.079	2.086	2.093	2.102	2.110	2.118	2.127	2.136	2.145	2.154	2.163	2.173	2.183	2.194	2.204	2.213	2.224	2.235	2.245	2.256	2.266	2.275	2.284	2.293	2.302	2.312	2.320	2.328	2.336	2.343	2.350	2.358	2.363	2.370	2.376	2.381	2.385	2.389	2.393	2.397	2.400	2.402	2.404	2.406	2.407	2.408	2.409	2.408	2.409	2.408	2.408	2.405	2.405	2.402	2.401	2.398	2.398	2.393	2.391	2.388	2.386	2.382	2.381	2.377	2.373	2.371	2.367	2.363	2.361	2.358	2.354	2.350	2.348	2.343	2.341	2.338	2.335	2.332	2.329	2.327	2.324	2.322	2.318	2.317	2.314	2.311	2.308	2.307	2.305	2.302	2.300	2.298	2.296	2.294	2.291	2.288	2.286	2.283	2.281	2.278	2.276	2.273	2.270	2.267	2.264	2.261	2.258	2.254	2.251	2.248	2.244	2.241	2.238	2.234	2.229	2.227	2.222	2.218	2.213	2.210	2.205	2.200	2.196	2.192	2.187	2.182	2.177	2.172	2.167	2.162	2.156	2.151	2.144	2.138	2.132	2.126	2.119	2.112	2.106	2.098	2.091	2.082	2.074	2.066	2.058	2.049	2.039	2.029	2.020	2.009	1.998	1.988	1.977	1.964	1.952	1.940	1.928	1.914	1.900	1.886	1.872	1.858	1.842	1.828	1.812	1.796	1.780	1.764	1.748	1.731	1.714	1.698	1.681	1.664	1.647	1.631	1.613	1.597	1.579	1.562	1.547	1.531	1.515	1.499	1.484	1.469	1.456	1.442	1.428	1.415	1.402	1.392	1.380	1.369	1.359	1.350	1.341	1.332	1.325	1.318	1.312	1.307	1.302	1.298	1.294	1.292	1.289	1.288	1.287	1.287	1.288	1.289	1.290	1.292	1.296	1.299	1.302	1.307	1.311	1.315	1.321	1.325	1.331	1.338	1.342	1.349	1.355	1.362	1.368	1.374	1.380	1.387	1.393	1.399	1.405	1.412	1.417	1.423	1.428	1.433	1.438	1.443	1.448	1.453	1.458	1.462	1.466	1.470	1.473	1.477	1.481	1.484	1.487	1.490	1.492	1.496	1.499	1.502	1.506	1.509	1.512	1.517	1.519	1.523	1.528	1.532	1.538	1.542	1.548	1.552	1.558	1.565	1.572	1.578	1.588	1.596	1.604	1.614	1.622	1.633	1.645	1.656	1.668	1.680	1.692	1.705	1.719	1.734	1.748	1.763	1.778	1.794	1.810	1.826	1.842	1.859	1.876	1.892	1.909	1.927	1.944	1.961	1.978	1.993	2.010	2.027	2.042	2.058	2.072	2.088	2.102	2.115	2.128	2.141	2.153	2.165	2.175	2.184	2.194	2.202	2.209	2.216	2.222	2.227	2.231	2.234	2.236	2.238	2.238	2.238	2.237	2.233	2.230	2.226	2.222	2.217	2.210	2.203	2.195	2.187	2.178	2.168	2.158	2.147	2.136	2.124	2.112	2.100	2.088	2.074	2.062	2.048	2.034	2.021	2.008	1.994	1.982	1.968	1.955	1.942	1.930	1.918	1.906	1.895	1.884	1.874	1.863	1.854	1.845	1.836	1.827	1.820	1.812	1.806	1.800	1.795	1.790	1.785	1.782	1.779	1.777	1.775	1.773	1.772	1.772	1.772	1.772	1.773	1.775	1.777	1.780	1.782	1.786	1.789	1.793	1.797	1.801	1.805	1.810	1.815	1.821	1.826	1.832	1.838	1.842	1.848	1.853	1.860	1.866	1.872	1.878	1.882	1.888	1.894	1.900	1.904	1.910	1.915	1.919	1.924	1.929	1.934	1.938	1.942	1.947	1.951	1.954	1.958	1.960	1.964	1.968	1.970	1.972	1.974	1.976	1.978	1.979	1.981	1.982	1.983	1.983	1.983	1.984	1.984	1.984	1.983	1.982	1.982	1.981	1.979	1.978	1.976	1.973	1.971	1.969	1.965	1.963	1.960	1.957	1.954	1.950	1.947	1.943	1.940	1.936	1.932	1.928	1.925	1.921	1.918	1.914	1.910	1.908	1.903	1.900	1.898	1.893	1.892	1.888	1.886	1.883	1.882	1.880	1.879	1.878	1.877	1.877	1.877	1.878	1.878	1.879	1.881	1.882	1.884	1.888	1.891	1.894	1.898	1.901	1.906	1.911	1.916	1.922	1.927	1.933	1.940	1.948	1.954	1.962	1.970	1.978	1.986	1.995	2.002	2.013	2.021	2.031	2.040	2.050	2.059	2.069	2.079	2.088	2.099	2.109	2.119	2.128	2.139	2.149	2.160	2.168	2.178	2.188	2.198	2.208	2.218	2.227	2.235	2.244	2.253	2.262	2.271	2.279	2.288	2.294	2.302	2.309	2.317	2.323	2.330	2.336	2.342	2.349	2.354	2.359	2.364	2.369	2.373	2.378	2.381	2.385	2.387	2.390	2.392	2.395	2.397	2.398	2.398	2.399	2.399	2.399	2.398	2.398	2.397	2.395	2.393	2.391	2.388	2.387	2.382	2.380	2.377	2.372	2.368	2.363	2.359	2.354	2.349	2.343	2.338	2.333	2.327	2.321	2.314	2.308	2.302	2.295	2.289	2.282	2.276	2.269	2.263	2.256	2.249	2.242	2.236	2.229	2.223	2.216	2.210	2.204	2.198	2.192	2.187	2.180	2.174	2.169	2.163	2.158	2.154	2.148	2.144	2.139	2.136	2.131	2.127	2.122	2.118	2.114	2.111	2.108	2.104	2.100	2.098	2.092	2.090	2.086	2.082	2.078	2.075	2.072	2.068	2.063	2.059	2.055	2.051	2.046	2.041	2.036	2.031	2.025	2.019	2.013	2.007	2.000	1.993	1.986	1.979	1.971	1.963	1.954	1.946	1.937	1.928	1.918	1.908	1.898	1.888	1.878	1.867	1.857	1.844	1.833	1.822	1.810	1.799	1.788	1.775	1.763	1.751	1.739	1.727	1.715	1.704	1.692	1.681	1.669	1.658	1.648	1.637	1.626	1.615	1.606	1.597	1.588	1.578	1.570	1.563	1.555	1.548	1.541	1.534	1.529	1.524	1.519	1.514	1.511	1.508	1.506	1.503	1.502	1.499	1.498	1.498	1.498	1.498	1.499	1.501	1.502	1.503	1.506	1.508	1.511	1.514	1.518	1.520	1.522	1.527	1.531	1.534	1.538	1.542	1.545	1.548	1.551	1.553	1.558	1.559	1.562	1.564	1.567	1.568	1.568	1.569	1.570	1.569	1.569	1.568	1.567	1.565	1.562	1.559	1.556	1.552	1.548	1.543	1.538	1.532	1.527	1.519	1.512	1.505	1.497	1.488	1.479	1.471	1.461	1.452	1.442	1.432	1.422	1.412	1.402	1.391	1.380	1.370	1.360	1.350	1.339	1.330	1.320	1.310	1.302	1.293	1.285	1.277	1.269	1.263	1.256	1.250	1.246	1.242	1.237	1.234	1.232	1.231	1.230	1.229	1.230	1.231	1.232	1.237	1.239	1.244	1.250	1.257	1.263	1.271	1.279	1.288	1.298	1.309	1.320	1.332	1.344	1.358	1.372	1.386	1.401	1.415	1.430	1.447	1.462	1.478	1.494	1.511	1.528	1.544	1.562	1.578	1.595	1.612	1.628	1.645	1.662	1.678	1.694	1.710	1.725	1.741	1.755	1.770	1.784	1.798	1.812	1.825	1.837	1.849	1.862	1.873	1.885	1.895	1.906	1.916	1.926	1.935	1.943	1.953	1.960	1.969	1.977	1.984	1.991	1.998	2.005	2.012	2.017	2.023	2.029	2.035	2.042	2.046	2.052	2.058	2.062	2.068	2.072	2.077	2.081	2.085	2.090	2.094	2.098	2.102	2.108	2.112	2.115	2.119	2.122	2.127	2.130	2.133	2.137	2.140	2.142	2.145	2.148	2.151	2.152	2.155	2.157	2.159	2.160	2.162	2.162	2.164	2.166	2.166	2.167	2.168	2.168	2.168	2.168	2.168	2.168	2.168	2.168	2.168	2.168	2.167	2.168	2.168	2.168	2.167	2.168	2.168	2.168	2.168	2.168	2.170	2.172	2.173	2.174	2.177	2.179	2.182	2.185	2.189	2.192	2.197	2.202	2.207	2.212	2.217	2.224	2.231	2.238	2.245	2.253	2.262	2.271	2.279	2.288	2.298	2.308	2.318	2.328	2.340	2.352	2.362	2.374	2.385	2.397	2.409	2.421	2.433	2.446	2.458	2.469	2.482	2.493	2.506	2.518	2.529	2.541	2.552	2.563	2.574	2.584	2.595	2.604	2.615	2.623	2.632	2.641	2.648	2.656	2.663	2.669	2.676	2.682	2.687	2.692	2.696	2.700	2.704	2.708	2.710	2.712	2.715	2.717	2.718	2.719	2.720	2.721	2.721	2.720	2.721	2.720	2.720	2.718	2.718	2.717	2.716	2.715	2.715	2.713	2.713	2.712	2.711	2.711	2.711	2.710	2.710	2.712	2.711	2.712	2.712	2.713	2.715	2.717	2.718	2.721	2.723	2.725	2.728	2.731	2.733	2.736	2.740	2.743	2.747	2.750	2.754	2.758	2.762	2.765	2.769	2.772	2.775	2.778	2.782	2.784	2.786	2.788	2.789	2.789	2.791	2.791	2.790	2.789	2.788	2.786	2.784	2.780	2.776	2.772	2.767	2.761	2.755	2.748	2.740	2.732	2.722	2.712	2.702	2.692	2.681	2.668	2.656	2.642	2.628	2.615	2.601	2.586	2.571	2.556	2.541	2.525	2.509	2.494	2.478	2.462	2.447	2.432	2.416	2.401	2.386	2.371	2.357	2.343	2.330	2.317	2.305	2.293	2.282	2.272	2.262	2.252	2.243	2.237	2.229	2.222	2.218	2.212	2.208	2.204	2.201	2.200	2.198	2.199	2.199	2.200	2.202	2.203	2.207	2.210	2.213	2.218	2.223	2.229	2.235	2.242	2.248	2.255	2.262	2.270	2.278	2.285	2.293	2.300	2.309	2.316	2.325	2.332	2.340	2.348	2.355	2.362	2.370	2.377	2.382	2.389	2.395	2.401	2.406	2.410	2.413	2.418	2.421	2.424	2.426	2.429	2.431	2.431	2.432	2.432	2.431	2.431	2.429	2.427	2.424	2.421	2.418	2.413	2.410	2.405	2.400	2.394	2.389	2.382	2.377	2.369	2.362	2.354	2.347	2.338	2.330	2.322	2.312	2.304	2.294	2.285	2.276	2.267	2.257	2.248	2.238	2.228	2.219	2.209	2.200	2.191	2.181	2.172	2.163	2.156	2.147	2.138	2.131	2.123	2.116	2.108	2.101	2.096	2.088	2.082	2.078	2.072	2.068	2.063	2.059	2.056	2.052	2.050	2.047	2.044	2.043	2.042	2.042	2.040	2.040	2.039	2.039	2.040	2.041	2.042	2.042	2.045	2.047	2.048	2.050	2.053	2.055	2.058	2.061	2.064	2.066	2.069	2.073	2.075	2.079	2.081	2.083	2.087	2.089	2.092	2.093	2.095	2.097	2.098	2.098	2.100	2.100	2.100	2.100	2.100	2.099	2.098	2.096	2.093	2.091	2.088	2.083	2.079	2.074	2.069	2.063	2.058	2.051	2.042	2.036	2.026	2.017	2.007	1.998	1.987	1.975	1.963	1.950	1.937	1.923	1.910	1.896	1.879	1.863	1.848	1.832	1.814	1.797	1.778	1.760	1.741	1.722	1.702	1.683	1.662	1.642	1.622	1.601	1.580	1.560	1.539	1.518	1.496	1.475	1.453	1.432	1.410	1.389	1.368	1.348	1.327	1.306	1.286	1.265	1.246	1.227	1.208	1.188	1.170	1.152	1.135	1.117	1.101	1.085	1.069	1.053	1.039	1.024	1.010	0.998	0.984	0.972	0.959	0.948	0.937	0.926	0.916	0.906	0.897	0.888	0.878	0.870	0.862	0.854	0.847	0.839	0.832	0.825	0.818	0.811	0.803	0.797	0.789	0.782	0.776	0.768	0.761	0.754	0.746	0.738	0.731	0.722	0.714	0.704	0.696	0.686	0.676	0.665	0.655	0.643	0.632	0.621	0.608	0.595	0.582	0.568	0.553	0.539	0.524	0.509	0.493	0.477	0.460	0.443	0.427	0.409	0.390	0.372	0.353	0.335	0.317	0.298	0.278	0.260	0.241	0.222	0.202	0.183	0.164	0.145	0.127	0.108	0.088	0.070	0.052	0.033	0.016	-0.002	-0.018	-0.034	-0.052	-0.066	-0.082	-0.097	-0.111	-0.125	-0.138	-0.151	-0.163	-0.174	-0.184	-0.195	-0.205	-0.213	-0.222	-0.229	-0.236	-0.242	-0.248	-0.253	-0.258	-0.260	-0.263	-0.265	-0.267	-0.267	-0.268	-0.267	-0.266	-0.263	-0.261	-0.258	-0.255	-0.250	-0.245	-0.240	-0.236	-0.229	-0.222	-0.216	-0.208	-0.202	-0.193	-0.185	-0.178	-0.169	-0.161	-0.152	-0.143	-0.134	-0.126	-0.118	-0.108	-0.100	-0.092	-0.082	-0.075	-0.068	-0.060	-0.052	-0.045	-0.040	-0.033	-0.028	-0.021	-0.017	-0.012	-0.008	-0.003	-0.001	0.002	0.004	0.007	0.008	0.009	0.008	0.009	0.009	0.008	0.007	0.005	0.003	0.000	-0.002	-0.005	-0.008	-0.012	-0.016	-0.020	-0.024	-0.028	-0.033	-0.038	-0.042	-0.048	-0.052	-0.058	-0.062	-0.066	-0.071	-0.075	-0.078	-0.083	-0.087	-0.089	-0.092	-0.095	-0.098	-0.100	-0.101	-0.102	-0.103	-0.103	-0.102	-0.102	-0.100	-0.099	-0.097	-0.094	-0.091	-0.087	-0.082	-0.078	-0.072	-0.066	-0.060	-0.052	-0.045	-0.038	-0.028	-0.019	-0.008	0.001	0.012	0.023	0.035	0.048	0.060	0.074	0.088	0.102	0.118	0.132	0.148	0.164	0.181	0.198	0.215	0.233	0.252	0.270	0.289	0.308	0.328	0.348	0.370	0.391	0.412	0.432	0.455	0.478	0.500	0.522	0.545	0.568	0.592	0.616	0.639	0.663	0.688	0.712	0.736	0.760	0.785	0.810	0.835	0.860	0.885	0.910	0.935	0.960	0.984	1.009	1.034	1.058	1.083	1.108	1.132	1.156	1.179	1.202	1.225	1.248	1.271	1.293	1.315	1.337	1.358	1.379	1.400	1.421	1.442	1.461	1.481	1.499	1.518	1.538	1.555	1.574	1.592	1.610	1.627	1.643	1.660	1.676	1.692	1.709	1.725	1.740	1.756	1.772	1.787	1.802	1.817	1.832	1.848	1.862	1.878	1.892	1.908	1.922	1.938	1.952	1.967	1.982	1.997	2.012	2.027	2.042	2.057	2.072	2.088	2.102	2.118	2.132	2.148	2.164	2.179	2.195	2.210	2.225	2.241	2.255	2.271	2.285	2.300	2.314	2.329	2.344	2.358	2.372	2.385	2.399	2.412	2.424	2.437	2.449	2.461	2.472	2.483	2.494	2.503	2.513	2.522	2.532	2.539	2.548	2.555	2.562	2.568	2.574	2.579	2.584	2.588	2.592	2.595	2.598	2.600	2.602	2.602	2.603	2.603	2.602	2.600	2.600	2.597	2.594	2.592	2.588	2.583	2.579	2.574	2.569	2.563	2.557	2.550	2.544	2.537	2.529	2.522	2.514	2.505	2.498	2.488	2.479	2.471	2.463	2.453	2.445	2.436	2.428	2.418	2.410	2.401	2.393	2.385	2.376	2.369	2.362	2.355	2.348	2.342	2.336	2.330	2.326	2.322	2.318	2.314	2.311	2.308	2.306	2.304	2.304	2.303	2.302	2.303	2.305	2.307	2.309	2.311	2.314	2.318	2.322	2.326	2.330	2.335	2.340	2.345	2.351	2.356	2.362	2.368	2.372	2.379	2.384	2.390	2.396	2.401	2.406	2.411	2.415	2.418	2.422	2.424	2.427	2.428	2.430	2.430	2.430	2.429	2.428	2.424	2.422	2.418	2.413	2.408	2.402	2.394	2.386	2.377	2.368	2.358	2.345	150.000	5.000	2.000	1.000	3.000	0.000	0.000	0.000	0.000	0.000	0.000	0.000	0.000	0.000	0.000	0.000	0.000	0.000	2.298	2.294	2.291	2.288	2.285	2.282	2.280	2.277	2.273	2.271	2.269	2.267	2.266	2.264	2.263	2.262	2.262	2.262	2.263	2.264	2.266	2.268	2.270	2.273	2.277	2.280	2.285	2.291	2.296	2.302	2.308	2.314	2.321	2.329	2.337	2.344	2.352	2.361	2.370	2.378	2.388	2.398	2.406	2.415	2.424	2.432	2.442	2.450	2.458	2.466	2.472	2.481	2.487	2.492	2.498	2.503	2.509	2.513	2.517	2.520	2.522	2.523	2.524	2.525	2.525	2.524	2.523	2.521	2.518	2.515	2.511	2.507	2.502	2.495	2.489	2.482	2.475	2.468	2.461	2.452	2.444	2.436	2.427	2.418	2.408	2.398	2.389	2.380	2.371	2.362	2.352	2.344	2.336	2.328	2.319	2.312	2.304	2.298	2.292	2.286	2.280	2.275	2.271	2.267	2.263	2.260	2.258	2.256	2.256	2.255	2.254	2.255	2.256	2.258	2.259	2.263	2.268	2.271	2.275	2.280	2.286	2.292	2.298	2.304	2.312	2.319	2.327	2.337	2.345	2.352	2.362	2.372	2.382	2.391	2.401	2.410	2.420	2.430	2.441	2.451	2.460	2.470	2.481	2.491	2.500	2.510	2.520	2.528	2.538	2.547	2.555	2.563	2.572	2.578	2.585	2.593	2.599	2.605	2.612	2.617	2.621	2.626	2.630	2.633	2.636	2.638	2.641	2.642	2.643	2.643	2.642	2.642	2.642	2.640	2.639	2.635	2.632	2.628	2.624	2.620	2.614	2.608	2.602	2.595	2.588	2.580	2.572	2.563	2.555	2.546	2.535	2.525	2.514	2.505	2.493	2.482	2.472	2.460	2.448	2.436	2.425	2.412	2.401	2.389	2.378	2.365	2.353	2.342	2.330	2.320	2.308	2.298	2.288	2.278	2.268	2.258	2.251	2.242	2.234	2.227	2.221	2.214	2.208	2.203	2.198	2.194	2.190	2.187	2.185	2.182	2.182	2.181	2.181	2.180	2.182	2.182	2.183	2.186	2.187	2.189	2.192	2.196	2.198	2.202	2.206	2.208	2.213	2.218	2.222	2.224	2.228	2.232	2.236	2.239	2.242	2.244	2.246	2.248	2.250	2.249	2.250	2.249	2.249	2.248	2.246	2.242	2.239	2.235	2.231	2.225	2.219	2.212	2.204	2.195	2.187	2.176	2.166	2.154	2.142	2.130	2.117	2.102	2.088	2.072	2.056	2.038	2.021	2.003	1.986	1.968	1.948	1.930	1.910	1.889	1.869	1.849	1.828	1.808	1.787	1.766	1.744	1.724	1.703	1.682	1.661	1.640	1.621	1.599	1.579	1.559	1.539	1.519	1.500	1.479	1.462	1.442	1.423	1.405	1.388	1.370	1.352	1.336	1.318	1.302	1.287	1.272	1.257	1.241	1.227	1.212	1.198	1.184	1.171	1.158	1.146	1.133	1.121	1.108	1.098	1.086	1.075	1.063	1.053	1.043	1.032	1.023	1.013	1.004	0.995	0.985	0.978	0.968	0.961	0.952	0.945	0.938	0.929	0.923	0.916	0.908	0.902	0.895	0.888	0.882	0.875	0.869	0.862	0.856	0.850	0.843	0.838	0.832	0.825	0.820	0.813	0.808	0.801	0.795	0.789	0.782	0.776	0.769	0.762	0.757	0.748	0.742	0.734	0.727	0.721	0.712	0.703	0.697	0.688	0.679	0.672	0.662	0.654	0.645	0.637	0.627	0.618	0.608	0.599	0.590	0.580	0.570	0.561	0.550	0.541	0.531	0.522	0.511	0.502	0.492	0.482	0.472	0.462	0.453	0.444	0.434	0.425	0.416	0.408	0.399	0.391	0.383	0.375	0.368	0.361	0.353	0.348	0.342	0.336	0.331	0.326	0.322	0.318	0.314	0.311	0.309	0.307	0.305	0.304	0.304	0.303	0.304	0.306	0.308	0.309	0.312	0.316	0.320	0.324	0.329	0.335	0.342	0.348	0.355	0.362	0.370	0.379	0.388	0.397	0.406	0.416	0.426	0.436	0.448	0.458	0.468	0.479	0.490	0.500	0.512	0.523	0.533	0.544	0.555	0.565	0.576	0.584	0.594	0.602	0.612	0.620	0.628	0.636	0.643	0.649	0.656	0.661	0.666	0.670	0.674	0.678	0.680	0.682	0.685	0.686	0.686	0.686	0.686	0.684	0.683	0.682	0.679	0.677	0.673	0.670	0.667	0.663	0.659	0.655	0.651	0.647	0.642	0.638	0.633	0.630	0.625	0.621	0.618	0.614	0.610	0.607	0.604	0.602	0.599	0.598	0.597	0.595	0.595	0.595	0.596	0.597	0.598	0.600	0.602	0.606	0.608	0.612	0.618	0.622	0.628	0.633	0.638	0.645	0.652	0.660	0.668	0.678	0.685	0.694	0.703	0.713	0.723	0.734	0.744	0.755	0.766	0.778	0.789	0.801	0.812	0.824	0.837	0.848	0.861	0.873	0.885	0.898	0.911	0.922	0.935	0.947	0.960	0.972	0.984	0.998	1.010	1.022	1.034	1.047	1.058	1.071	1.083	1.095	1.107	1.118	1.130	1.142	1.153	1.164	1.175	1.186	1.198	1.208	1.218	1.228	1.238	1.248	1.258	1.268	1.278	1.288	1.298	1.306	1.316	1.325	1.333	1.342	1.349	1.358	1.366	1.373	1.382	1.389	1.397	1.405	1.412	1.419	1.427	1.434	1.442	1.449	1.457	1.464	1.471	1.479	1.486	1.494	1.502	1.510	1.518	1.527	1.535	1.544	1.553	1.562	1.573	1.582	1.592	1.603	1.613	1.624	1.636	1.648	1.660	1.672	1.684	1.698	1.710	1.724	1.738	1.751	1.765	1.780	1.793	1.809	1.824	1.839	1.854	1.869	1.885	1.902	1.917	1.932	1.948	1.964	1.979	1.995	2.010	2.025	2.040	2.054	2.070	2.084	2.097	2.112	2.125	2.138	2.150	2.162	2.173	2.185	2.195	2.206	2.214	2.223	2.232	2.240	2.248	2.252	2.259	2.264	2.269	2.272	2.276	2.278	2.280	2.281	2.281	2.282	2.280	2.278	2.276	2.272	2.269	2.264	2.260	2.254	2.248	2.242	2.234	2.227	2.218	2.210	2.200	2.189	2.180	2.168	2.158	2.146	2.133	2.122	2.109	2.096	2.083	2.071	2.058	2.044	2.031	2.018	2.003	1.990	1.977	1.963	1.951	1.938	1.924	1.912	1.901	1.888	1.878	1.867	1.856	1.846	1.837	1.828	1.820	1.812	1.805	1.799	1.793	1.788	1.784	1.781	1.779	1.777	1.775	1.775	1.775	1.776	1.777	1.780	1.784	1.788	1.792	1.798	1.802	1.810	1.817	1.825	1.833	1.841	1.850	1.859	1.869	1.879	1.889	1.899	1.909	1.920	1.932	1.942	1.952	1.962	1.972	1.982	1.992	2.001	2.009	2.018	2.025	2.033	2.040	2.046	2.051	2.057	2.061	2.064	2.068	2.068	2.069	2.069	2.070	2.068	2.065	2.062	2.058	2.053	2.047	2.041	2.033	2.024	2.016	2.005	1.995	1.983	1.971	1.959	1.945	1.931	1.917	1.901	1.886	1.869	1.852	1.836	1.818	1.801	1.782	1.764	1.746	1.728	1.709	1.692	1.672	1.654	1.637	1.618	1.600	1.582	1.563	1.548	1.530	1.513	1.498	1.482	1.467	1.452	1.438	1.425	1.412	1.399	1.388	1.377	1.366	1.357	1.347	1.338	1.331	1.323	1.317	1.311	1.306	1.300	1.297	1.293	1.289	1.287	1.286	1.285	1.283	1.282	1.283	1.284	1.285	1.287	1.288	1.289	1.292	1.294	1.298	1.299	1.302	1.304	1.308	1.311	1.313	1.316	1.318	1.320	1.322	1.324	1.326	1.327	1.328	1.329	1.330	1.330	1.330	1.328	1.328	1.326	1.324	1.321	1.318	1.314	1.311	1.306	1.301	1.296	1.288	1.282	1.276	1.268	1.261	1.252	1.242	1.233	1.223	1.213	1.203	1.193	1.182	1.171	1.159	1.148	1.136	1.124	1.112	1.101	1.088	1.076	1.065	1.052	1.041	1.028	1.017	1.005	0.994	0.983	0.972	0.962	0.951	0.941	0.932	0.923	0.914	0.907	0.898	0.891	0.883	0.878	0.872	0.866	0.861	0.857	0.852	0.848	0.846	0.842	0.840	0.838	0.838	0.837	0.836	0.835	0.836	0.837	0.837	0.838	0.840	0.842	0.843	0.846	0.848	0.851	0.853	0.856	0.859	0.861	0.864	0.867	0.868	0.871	0.873	0.875	0.877	0.878	0.879	0.879	0.880	0.880	0.879	0.878	0.876	0.874	0.872	0.868	0.865	0.860	0.855	0.849	0.843	0.836	0.828	0.820	0.812	0.802	0.792	0.782	0.770	0.758	0.745	0.732	0.719	0.704	0.690	0.675	0.659	0.643	0.628	0.610	0.594	0.577	0.559	0.542	0.525	0.507	0.490	0.472	0.455	0.438	0.421	0.405	0.388	0.372	0.357	0.341	0.327	0.312	0.298	0.286	0.273	0.262	0.250	0.240	0.230	0.222	0.213	0.206	0.200	0.194	0.189	0.186	0.182	0.181	0.181	0.180	0.181	0.182	0.184	0.188	0.192	0.197	0.202	0.208	0.216	0.224	0.232	0.242	0.252	0.263	0.274	0.286	0.298	0.311	0.325	0.338	0.352	0.367	0.382	0.398	0.412	0.428	0.442	0.459	0.475	0.491	0.506	0.521	0.537	0.552	0.568	0.583	0.598	0.612	0.628	0.641	0.655	0.669	0.681	0.694	0.707	0.718	0.729	0.741	0.750	0.761	0.770	0.778	0.788	0.796	0.802	0.809	0.817	0.822	0.827	0.832	0.837	0.841	0.844	0.848	0.850	0.852	0.854	0.854	0.856	0.856	0.857	0.856	0.856	0.855	0.854	0.852	0.851	0.849	0.848	0.844	0.842	0.840	0.837	0.833	0.830	0.827	0.823	0.820	0.817	0.813	0.809	0.806	0.802	0.799	0.795	0.792	0.788	0.785	0.782	0.779	0.776	0.773	0.770	0.768	0.764	0.762	0.759	0.758	0.755	0.754	0.752	0.750	0.748	0.747	0.745	0.745	0.744	0.743	0.743	0.743	0.743	0.744	0.744	0.745	0.747	0.748	0.749	0.750	0.752	0.754	0.757	0.758	0.760	0.763	0.766	0.769	0.772	0.775	0.778	0.781	0.784	0.788	0.792	0.794	0.798	0.802	0.804	0.808	0.811	0.814	0.818	0.820	0.822	0.825	0.827	0.829	0.832	0.832	0.834	0.834	0.835	0.835	0.835	0.836	0.835	0.833	0.832	0.831	0.828	0.827	0.825	0.821	0.819	0.815	0.812	0.808	0.803	0.799	0.794	0.790	0.785	0.780	0.775	0.770	0.764	0.759	0.754	0.748	0.743	0.738	0.733	0.728	0.724	0.719	0.715	0.710	0.706	0.702	0.699	0.695	0.692	0.690	0.688	0.686	0.685	0.683	0.682	0.682	0.682	0.682	0.682	0.682	0.685	0.686	0.688	0.690	0.692	0.695	0.698	0.702	0.705	0.708	0.712	0.717	0.720	0.724	0.728	0.732	0.736	0.740	0.744	0.748	0.751	0.755	0.759	0.762	0.764	0.767	0.769	0.771	0.773	0.775	0.776	0.777	0.777	0.777	0.777	0.776	0.775	0.774	0.772	0.770	0.768	0.765	0.762	0.759	0.756	0.751	0.747	0.742	0.738	0.733	0.728	0.722	0.718	0.712	0.707	0.702	0.695	0.690	0.685	0.681	0.676	0.671	0.666	0.662	0.658	0.654	0.650	0.647	0.645	0.642	0.639	0.638	0.637	0.634	0.633	0.633	0.634	0.633	0.635	0.636	0.638	0.639	0.642	0.643	0.646	0.649	0.652	0.656	0.659	0.664	0.668	0.672	0.678	0.682	0.688	0.691	0.697	0.701	0.705	0.711	0.715	0.720	0.724	0.728	0.732	0.737	0.741	0.744	0.747	0.751	0.754	0.757	0.759	0.761	0.762	0.764	0.765	0.766	0.766	0.767	0.767	0.767	0.766	0.764	0.764	0.762	0.760	0.758	0.755	0.753	0.750	0.748	0.744	0.740	0.736	0.732	0.728	0.723	0.719	0.714	0.709	0.704	0.698	0.692	0.688	0.681	0.674	0.668	0.662	0.656	0.648	0.642	0.636	0.628	0.620	0.614	0.606	0.598	0.590	0.582	0.573	0.565	0.557	0.548	0.538	0.529	0.521	0.511	0.502	0.492	0.482	0.472	0.462	0.452	0.441	0.431	0.421	0.410	0.399	0.388	0.378	0.368	0.357	0.347	0.336	0.325	0.314	0.304	0.294	0.283	0.274	0.264	0.255	0.245	0.236	0.228	0.218	0.211	0.203	0.197	0.189	0.182	0.177	0.172	0.167	0.162	0.158	0.153	0.150	0.148	0.146	0.146	0.143	0.144	0.144	0.145	0.147	0.148	0.150	0.152	0.156	0.160	0.164	0.169	0.174	0.180	0.186	0.193	0.199	0.206	0.213	0.220	0.229	0.236	0.244	0.252	0.261	0.269	0.278	0.285	0.292	0.301	0.309	0.316	0.324	0.331	0.338	0.344	0.350	0.355	0.360	0.365	0.369	0.372	0.375	0.378	0.380	0.382	0.382	0.382	0.381	0.379	0.378	0.376	0.372	0.368	0.363	0.358	0.352	0.347	0.340	0.332	0.324	0.315	0.305	0.296	0.286	0.275	0.264	0.253	0.242	0.229	0.218	0.205	0.193	0.181	0.168	0.155	0.143	0.131	0.118	0.106	0.094	0.082	0.072	0.061	0.049	0.039	0.028	0.019	0.011	0.002	-0.005	-0.012	-0.019	-0.025	-0.030	-0.036	-0.040	-0.042	-0.046	-0.048	-0.049	-0.050	-0.050	-0.049	-0.048	-0.046	-0.042	-0.039	-0.035	-0.031	-0.027	-0.020	-0.012	-0.008	0.001	0.008	0.016	0.025	0.034	0.043	0.052	0.063	0.073	0.083	0.094	0.105	0.115	0.126	0.137	0.148	0.158	0.169	0.180	0.191	0.201	0.211	0.220	0.230	0.240	0.248	0.258	0.267	0.275	0.283	0.291	0.299	0.307	0.314	0.321	0.328	0.334	0.341	0.347	0.352	0.358	0.364	0.369	0.375	0.380	0.385	0.390	0.395	0.400	0.405	0.410	0.416	0.421	0.427	0.432	0.438	0.445	0.451	0.458	0.466	0.472	0.480	0.489	0.498	0.507	0.517	0.527	0.537	0.548	0.559	0.571	0.582	0.595	0.609	0.623	0.638	0.653	0.668	0.685	0.701	0.718	0.736	0.754	0.772	0.790	0.810	0.830	0.850	0.870	0.892	0.912	0.934	0.957	0.978	1.001	1.022	1.045	1.069	1.092	1.115	1.139	1.162	1.186	1.208	1.232	1.256	1.279	1.302	1.326	1.348	1.372	1.393	1.416	1.438	1.460	1.481	1.502	1.522	1.542	1.563	1.582	1.601	1.619	1.638	1.654	1.671	1.688	1.703	1.718	1.732	1.746	1.758	1.771	1.782	1.792	1.802	1.812	1.820	1.827	1.834	1.840	1.845	1.849	1.852	1.856	1.858	1.858	1.858	1.858	1.856	1.853	1.851	1.847	1.842	1.838	1.831	1.824	1.817	1.808	1.800	1.790	1.780	1.769	1.758	1.748	1.736	1.723	1.711	1.698	1.685	1.671	1.658	1.643	1.629	1.614	1.601	1.587	1.572	1.559	1.545	1.531	1.518	1.505	1.492	1.480	1.468	1.456	1.445	1.433	1.422	1.413	1.404	1.396	1.388	1.379	1.372	1.367	1.361	1.355	1.352	1.348	1.344	1.342	1.341	1.340	1.340	1.340	1.341	1.342	1.345	1.347	1.350	1.354	1.358	1.362	1.368	1.373	1.378	1.383	1.390	1.396	1.402	1.408	1.415	1.421	1.428	1.433	1.438	1.445	1.450	1.455	1.459	1.462	1.466	1.468	1.471	1.472	1.472	1.472	1.471	1.469	1.467	1.463	1.458	1.453	1.447	1.439	1.431	1.421	1.411	1.399	1.386	1.372	1.357	1.342	1.324	1.306	1.287	1.267	1.245	1.222	1.199	1.176	1.151	1.126	1.098	1.071	1.043	1.014	0.986	0.956	0.924	0.893	0.862	0.830	0.798	0.765	0.733	0.700	0.668	0.634	0.602	0.569	0.537	0.504	0.472	0.440	0.409	0.378	0.348	0.318	0.288	0.258	0.230	0.203	0.176	0.149	0.123	0.099	0.075	0.052	0.030	0.008	-0.012	-0.032	-0.051	-0.068	-0.085	-0.101	-0.117	-0.131	-0.146	-0.158	-0.169	-0.180	-0.192	-0.200	-0.209	-0.218	-0.226	-0.233	-0.239	-0.246	-0.252	-0.258	-0.262	-0.268	-0.272	-0.276	-0.279	-0.284	-0.288	-0.292	-0.295	-0.298	-0.302	-0.307	-0.310	-0.314	-0.318	-0.322	-0.326	-0.331	-0.336	-0.339	-0.344	-0.349	-0.355	-0.359	-0.365	-0.370	-0.376	-0.381	-0.387	-0.392	-0.398	-0.403	-0.410	-0.414	-0.419	-0.424	-0.428	-0.433	-0.438	-0.442	-0.446	-0.449	-0.451	-0.453	-0.456	-0.456	-0.458	-0.458	-0.458	-0.456	-0.454	-0.452	-0.448	-0.445	-0.441	-0.436	-0.430	-0.424	-0.417	-0.409	-0.401	-0.392	-0.382	-0.371	-0.361	-0.349	-0.337	-0.323	-0.311	-0.297	-0.282	-0.268	-0.252	-0.237	-0.220	-0.204	-0.187	-0.168	-0.151	-0.132	-0.116	-0.096	-0.078	-0.058	-0.039	-0.020	0.001	0.021	0.040	0.061	0.082	0.102	0.123	0.143	0.163	0.185	0.206	0.228	0.248	0.269	0.290	0.311	0.332	0.353	0.374	0.395	0.416	0.437	0.458	0.477	0.497	0.517	0.537	0.557	0.575	0.594	0.612	0.631	0.648	0.665	0.682	0.698	0.712	0.728	0.741	0.754	0.768	0.779	0.789	0.800	0.810	0.818	0.826	0.832	0.838	0.842	0.847	0.849	0.851	0.852	0.851	0.851	0.849	0.846	0.843	0.838	0.834	0.828	0.822	0.816	0.809	0.802	0.793	0.784	0.775	0.766	0.758	0.748	0.738	0.729	0.719	0.712	0.702	0.695	0.688	0.680	0.673	0.669	0.664	0.660	0.656	0.654	0.652	0.652	0.654	0.655	0.658	0.662	0.668	0.674	0.682	0.690	0.700	0.711	0.723	0.736	0.750	0.765	0.781	0.798	0.815	0.834	0.852	0.872	0.892	0.912	0.934	0.955	0.977	0.998	1.021	1.042	1.063	1.085	1.106	1.127	1.146	1.167	1.184	1.203	1.221	1.238	1.252	1.267	1.280	1.292	1.303	1.313	1.323	1.330	1.337	1.341	1.344	1.345	1.346	1.344	1.342	1.338	1.332	1.326	1.318	1.309	1.298	1.286	1.272	1.258	1.242	1.225	1.208	1.189	1.168	1.148	1.128	1.106	1.083	1.061	1.037	1.012	0.988	0.964	0.939	0.915	0.889	0.865	0.841	0.817	0.792	0.769	0.746	0.723	0.701	0.680	0.660	0.640	0.622	0.604	0.586	0.570	0.555	0.541	0.528	0.516	0.505	0.496	0.488	0.482	0.475	0.470	0.468	0.464	0.464	0.465	0.466	0.468	0.472	0.478	0.483	0.492	0.499	0.508	0.520	0.530	0.543	0.557	0.571	0.585	0.602	0.618	0.635	0.652	0.670	0.689	0.708	0.727	0.748	0.766	0.787	0.807	0.828	0.847	0.867	0.887	0.907	0.927	0.946	0.964	0.983	1.002	1.020	1.038	1.053	1.071	1.086	1.102	1.116	1.130	1.142	1.155	1.167	1.178	1.188	1.197	1.206	1.213	1.220	1.228	1.232	1.238	1.242	1.245	1.248	1.251	1.252	1.253	1.253	1.254	1.252	1.252	1.251	1.249	1.247	1.245	1.242	1.239	1.236	1.232	1.230	1.227	1.223	1.221	1.218	1.213	1.212	1.209	1.207	1.205	1.203	1.202	1.201	1.201	1.200	1.201	1.202	1.203	1.205	1.207	1.211	1.213	1.217	1.222	1.226	1.231	1.238	1.243	1.250	1.257	1.263	1.272	1.279	1.288	1.298	1.307	1.317	1.327	1.337	1.348	1.358	1.369	1.380	1.391	1.402	1.414	1.426	1.436	1.448	1.460	1.471	1.482	1.495	1.507	1.518	1.529	1.541	1.552	1.563	1.574	1.584	1.596	1.607	1.617	1.628	1.638	1.648	1.658	1.668	1.677	1.686	1.696	1.704	1.713	1.722	1.730	1.738	1.746	1.753	1.761	1.767	1.774	1.780	1.787	1.793	1.798	1.803	1.808	1.813	1.818	1.822	1.825	1.828	1.831	1.833	1.836	1.838	1.838	1.838	1.838	1.838	1.838	1.836	1.834	1.832	1.828	1.826	1.822	1.819	1.814	1.809	1.803	1.798	1.792	1.786	1.779	1.772	1.764	1.757	1.748	1.740	1.732	1.722	1.715	1.707	1.697	1.688	1.680	1.671	1.662	1.654	1.646	1.638	1.630	1.622	1.615	1.608	1.601	1.594	1.588	1.582	1.577	1.572	1.567	1.562	1.559	1.555	1.552	1.549	1.547	1.545	1.542	1.542	1.541	1.540	1.539	1.539	1.538	1.539	1.538	1.539	1.538	1.538	1.540	1.540	1.540	1.540	1.539	1.540	1.539	1.538	1.538	1.536	1.535	1.532	1.530	1.528	1.524	1.520	1.516	1.511	1.506	1.500	1.492	1.486	1.478	1.470	1.462	1.452	1.442	1.432	1.422	1.411	1.399	1.387	1.375	1.361	1.348	1.334	1.320	1.305	1.291	1.276	1.259	1.244	1.228	1.212	1.194	1.178	1.161	1.144	1.126	1.109	1.092	1.074	1.057	1.039	1.022	1.004	0.987	0.969	0.952	0.935	0.918	0.901	0.882	0.867	0.850	0.832	0.817	0.801	0.784	0.769	0.753	0.738	0.722	0.707	0.692	0.678	0.665	0.652	0.638	0.624	0.612	0.601	0.589	0.578	0.567	0.556	0.547	0.537	0.527	0.518	0.509	0.502	0.495	0.488	0.482	0.476	0.472	0.467	0.462	0.458	0.454	0.452	0.449	0.448	0.447	0.445	0.444	0.443	0.444	0.445	0.446	0.446	0.448	0.449	0.451	0.452	0.455	0.458	0.460	0.462	0.465	0.467	0.470	0.472	0.475	0.478	0.480	0.482	0.485	0.486	0.488	0.489	0.490	0.491	0.492	0.492	0.492	0.491	0.491	0.490	0.488	0.488	0.485	0.483	0.482	0.478	0.476	0.472	0.470	0.465	0.461	0.457	0.453	0.449	0.444	0.440	0.435	0.430	0.425	0.421	0.416	0.411	0.407	0.402	0.398	0.392	0.388	0.383	0.379	0.375	0.371	0.368	0.365	0.361	0.358	0.355	0.352	0.351	0.349	0.348	0.346	0.345	0.344	0.343	0.343	0.342	0.343	0.343	0.343	0.344	0.345	0.346	0.347	0.349	0.349	0.351	0.352	0.353	0.356	0.358	0.359	0.361	0.363	0.364	0.367	0.368	0.369	0.372	0.372	0.374	0.376	0.378	0.378	0.378	0.379	0.380	0.381	0.382	0.381	0.381	0.380	0.379	0.378	0.378	0.376	0.374	0.372	0.370	0.367	0.363	0.362	0.358	0.354	0.350	0.345	0.342	0.336	0.330	0.324	0.319	0.312	0.306	0.298	0.292	0.284	0.277	0.268	0.260	0.252	0.242	0.233	0.225	0.215	0.206	0.196	0.186	0.177	0.166	0.156	0.145	0.135	0.124	0.114	0.104	0.094	0.084	0.073	0.063	0.054	0.045	0.037	0.028	0.018	0.011	0.003	-0.004	-0.011	-0.018	-0.022	-0.028	-0.032	-0.038	-0.041	-0.044	-0.046	-0.048	-0.049	-0.049	-0.049	-0.048	-0.046	-0.043	-0.040	-0.036	-0.031	-0.026	-0.020	-0.012	-0.004	0.003	0.012	0.022	0.032	0.043	0.054	0.068	0.080	0.093	0.106	0.120	0.135	0.150	0.166	0.181	0.197	0.212	0.229	0.246	0.262	0.279	0.296	0.312	0.328	0.345	0.362	0.378	0.394	0.410	0.425	0.439	0.455	0.469	0.483	0.497	0.511	0.522	0.535	0.548	0.558	0.569	0.579	0.589	0.598	0.607	0.615	0.622	0.629	0.637	0.642	0.648	0.652	0.658	0.662	0.665	0.668	0.671	0.674	0.676	0.678	0.680	0.681	0.682	0.684	0.684	0.685	0.686	0.687	0.688	0.688	0.689	0.690	0.692	0.692	0.692	0.695	0.695	0.698	0.699	0.701	0.704	0.707	0.710	0.713	0.718	0.721	0.725	0.731	0.736	0.740	0.746	0.752	0.758	0.765	0.771	0.778	0.784	0.792	0.799	0.807	0.815	0.823	0.832	0.841	0.848	0.858	0.866	0.874	0.883	0.892	0.902	0.911	0.919	0.929	0.938	0.945	0.955	0.963	0.972	0.980	0.988	0.998	1.005	1.012	1.021	1.029	1.036	1.044	1.052	1.059	1.067	1.074	1.082	1.088	1.095	1.102	1.108	1.115	1.122	1.128	1.135	1.141	1.148	1.153	1.160	1.166	1.172	1.178	1.183	1.188	1.194	1.200	1.204	1.210	1.215	1.220	1.224	1.229	1.234	1.238	1.242	1.246	1.250	1.253	1.257	1.260	1.263	1.267	1.269	1.272	1.273	1.277	1.279	1.281	1.283	1.285	1.287	1.288	1.290	1.292	1.294	1.297	1.298	1.300	1.302	1.305	1.307	1.309	1.312	1.316	1.320	1.323	1.328	1.332	1.338	1.342	1.349	1.356	1.362	1.370	1.378	1.386	1.395	1.405	1.414	1.426	1.438	1.450	1.462	1.474	1.488	1.502	1.518	1.532	1.548	1.564	1.581	1.598	1.614	1.632	1.650	1.668	1.685	1.703	1.722	1.739	1.758	1.775	1.794	1.812	1.829	1.846	1.863	1.879	1.895	1.911	1.925	1.940	1.953	1.966	1.979	1.990	2.001	2.011	2.020	2.027	2.036	2.041	2.046	2.050	2.053	2.056	2.056	2.057	2.056	2.053	2.050	2.046	2.041	2.033	2.027	2.018	2.010	2.000	1.989	1.977	1.965	1.951	1.937	1.922	1.907	1.890	1.872	1.855	1.837	1.818	1.799	1.780	1.760	1.739	1.718	1.698	1.677	1.656	1.633	1.612	1.590	1.569	1.547	1.526	1.504	1.484	1.462	1.441	1.421	1.401	1.380	1.361	1.342	1.322	1.304	1.286	1.268	1.251	1.234	1.218	1.202	1.187	1.171	1.157	1.143	1.129	1.117	1.103	1.092	1.081	1.070	1.058	1.048	1.038	1.029	1.020	1.011	1.002	0.994	0.986	0.978	0.970	0.962	0.956	0.948	0.941	0.933	0.926	0.918	0.912	0.903	0.894	0.887	0.878	0.869	0.862	0.852	0.843	0.833	0.823	0.813	0.802	0.791	0.779	0.767	0.755	0.741	0.728	0.714	0.700	0.686	0.671	0.656	0.640	0.623	0.608	0.591	0.575	0.557	0.539	0.522	0.504	0.487	0.469	0.452	0.432	0.415	0.398	0.380	0.362	0.344	0.328	0.310	0.293	0.278	0.260	0.246	0.229	0.215	0.201	0.186	0.172	0.160	0.148	0.136	0.125	0.113	0.105	0.095	0.087	0.079	0.072	0.066	0.059	0.054	0.050	0.047	0.042	0.040	0.038	0.038	0.037	0.037	0.036	0.037	0.038	0.039	0.042	0.044	0.048	0.049	0.053	0.057	0.061	0.065	0.069	0.073	0.078	0.082	0.087	0.092	0.096	0.099	0.104	0.108	0.111	0.115	0.118	0.122	0.124	0.127	0.130	0.131	0.133	0.135	0.136	0.138	0.138	0.138	0.139	0.138	0.138	0.138	0.137	0.136	0.134	0.132	0.132	0.130	0.128	0.127	0.126	0.124	0.122	0.122	0.120	0.118	0.118	0.118	0.118	0.118	0.118	0.118	0.119	0.120	0.122	0.124	0.127	0.130	0.134	0.138	0.142	0.148	0.153	0.159	0.166	0.172	0.181	0.188	0.198	0.207	0.216	0.225	0.237	0.248	0.258	0.271	0.283	0.295	0.308	0.322	0.335	0.350	0.363	0.378	0.393	0.408	0.422	0.438	0.453	0.469	0.485	0.501	0.518	0.532	0.549	0.566	0.582	0.599	0.616	0.632	0.649	0.666	0.683	0.699	0.717	0.733	0.751	0.768	0.785	0.802	0.820	0.837	0.854	0.872	0.890	0.908	0.926	0.943	0.961	0.978	0.998	1.015	1.032	1.051	1.069	1.086	1.104	1.122	1.140	1.157	1.173	1.192	1.209	1.226	1.242	1.259	1.276	1.292	1.308	1.323	1.338	1.354	1.369	1.383	1.397	1.410	1.423	1.436	1.448	1.459	1.471	1.482	1.493	1.503	1.512	1.522	1.531	1.538	1.547	1.554	1.562	1.568	1.574	1.580	1.586	1.591	1.597	1.602	1.606	1.611	1.616	1.620	1.624	1.628	1.632	1.636	1.641	1.644	1.648	1.654	1.659	1.663	1.668	1.673	1.679	1.686	1.692	1.698	1.706	1.713	1.722	1.730	1.738	1.747	1.758	1.768	1.778	1.789	1.800	1.812	1.824	1.837	1.850	1.863	1.878	1.891	1.907	1.922	1.937	1.952	1.968	1.984	2.001	2.018	2.036	2.052	2.069	2.087	2.104	2.122	2.139	2.157	2.173	2.191	2.208	2.225	2.242	2.259	2.276	2.292	2.308	2.325	2.340	2.356	2.370	2.386	2.399	2.413	2.428	2.441	2.453	2.466	2.478	2.489	2.500	2.510	2.521	2.531	2.538	2.548	2.556	2.564	2.571	2.577	2.583	2.588	2.594	2.599	2.602	2.607	2.610	2.612	2.616	2.617	2.619	2.620	2.621	2.622	2.622	2.622	2.622	2.621	2.620	2.618	2.618	2.616	2.613	2.611	2.609	2.606	2.602	2.599	2.597	2.595	2.591	2.587	2.584	2.581	2.577	2.574	2.570	2.567	2.563	2.560	2.558	2.553	2.550	2.546	2.543	2.540	2.537	2.534	2.532	2.529	2.527	2.523	2.522	2.519	2.518	2.516	2.514	2.512	2.510	2.508	2.507	2.505	2.504	2.502	2.502	2.500	2.499	2.498	2.496	2.494	2.492	2.492	2.490	2.488	2.486	2.483	2.482	2.478	2.477	2.472	2.469	2.466	2.462	2.458	2.455	2.451	2.445	2.440	2.434	2.428	2.422	2.416	2.409	2.402	2.393	2.386	2.378	2.369	2.360	2.350	2.341	2.330	2.320	2.309	2.298	2.287	2.275	2.264	2.252	2.240	2.228	2.215	2.202	2.190	2.177	2.163	2.152	2.139	2.126	2.113	2.101	2.088	2.076	2.063	2.051	2.038	2.027	2.016	2.003	1.992	1.982	1.971	1.960	1.950	1.941	1.931	1.921	1.912	1.902	1.896	1.887	1.878	1.871	1.863	1.857	1.849	1.842	1.836	1.829	1.823	1.817	1.811	1.804	1.799	1.793	1.788	1.782	1.777	1.770	1.765	1.758	1.752	1.745	1.739	1.732	1.727	1.718	1.712	1.705	1.698	1.690	1.682	1.673	1.665	1.655	1.647	1.637	1.627	1.617	1.605	1.595	1.583	1.571	1.559	1.547	1.534	1.521	1.508	1.493	1.480	1.465	1.452	1.436	1.420	1.406	1.390	1.373	1.358	1.341	1.324	1.308	1.290	1.272	1.256	1.238	1.221	1.202	1.185	1.168	1.150	1.132	1.115	1.097	1.079	1.062	1.045	1.027	1.010	0.993	0.977	0.959	0.942	0.926	0.910	0.894	0.878	0.863	0.848	0.832	0.819	0.804	0.791	0.777	0.763	0.751	0.738	0.726	0.715	0.703	0.692	0.682	0.670	0.661	0.652	0.642	0.634	0.626	0.618	0.612	0.603	0.598	0.591	0.585	0.580	0.575	0.572	0.567	0.562	0.560	0.557	0.554	0.552	0.550	0.548	0.548	0.546	0.546	0.546	0.545	0.546	0.546	0.547	0.548	0.548	0.550	0.552	0.552	0.554	0.557	0.559	0.562	0.562	0.565	0.568	0.570	0.572	0.574	0.576	0.578	0.580	0.582	0.583	0.585	0.587	0.588	0.588	0.590	0.589	0.590	0.590	0.590	0.589	0.588	0.588	0.586	0.585	0.582	0.580	0.576	0.573	0.570	0.566	0.561	0.557	0.552	0.546	0.541	0.534	0.528	0.522	0.514	0.507	0.499	0.490	0.482	0.473	0.465	0.455	0.447	0.437	0.428	0.418	0.408	0.398	0.388	0.378	0.367	0.358	0.348	0.338	0.328	0.318	0.309	0.300	0.291	0.282	0.274	0.266	0.259	0.252	0.244	0.238	0.232	0.227	0.222	0.217	0.213	0.209	0.206	0.203	0.202	0.202	0.201	0.200	0.202	0.203	0.205	0.208	0.211	0.215	0.220	0.225	0.231	0.238	0.244	0.252	0.261	0.269	0.279	0.289	0.299	0.312	0.323	0.334	0.347	0.360	0.373	0.388	0.401	0.416	0.430	0.446	0.461	0.477	0.492	0.508	0.525	0.541	0.558	0.575	0.591	0.608	0.624	0.642	0.658	0.675	0.692	0.708	0.725	0.741	0.758	0.776	0.792	0.808	0.823	0.841	0.857	0.872	0.889	0.904	0.919	0.935	0.949	0.965	0.980	0.994	1.009	1.022	1.037	1.051	1.065	1.078	1.093	1.106	1.119	1.132	1.146	1.158	1.172	1.183	1.196	1.208	1.220	1.232	1.245	1.256	1.268	1.280	1.292	1.302	1.314	1.326	1.338	1.348	1.360	1.371	1.382	1.392	1.403	1.414	1.425	1.435	1.445	1.456	1.467	1.477	1.487	1.497	1.506	1.516	1.525	1.535	1.543	1.552	1.562	1.571	1.578	1.588	1.597	1.605	1.612	1.620	1.628	1.635	1.641	1.648	1.654	1.660	1.666	1.671	1.676	1.680	1.684	1.688	1.692	1.695	1.698	1.700	1.702	1.702	1.703	1.703	1.703	1.702	1.702	1.700	1.698	1.696	1.692	1.689	1.685	1.681	1.676	1.671	1.664	1.658	1.652	1.644	1.637	1.629	1.620	1.612	1.602	1.592	1.583	1.573	1.562	1.552	1.541	1.530	1.518	1.508	1.496	1.484	1.472	1.461	1.448	1.437	1.424	1.412	1.400	1.388	1.376	1.364	1.352	1.341	1.328	1.318	1.306	1.294	1.283	1.272	1.261	1.249	1.238	1.228	1.218	1.208	1.197	1.187	1.176	1.167	1.157	1.148	1.138	1.128	1.118	1.110	1.101	1.092	1.083	1.075	1.066	1.057	1.048	1.040	1.031	1.022	1.013	1.005	0.997	0.988	0.979	0.969	0.962	0.952	0.944	0.936	0.927	0.918	0.908	0.899	0.890	0.881	0.872	0.862	0.851	0.840	0.832	0.820	0.810	0.798	0.788	0.776	0.764	0.753	0.740	0.728	0.715	0.702	0.689	0.675	0.661	0.647	0.632	0.616	0.601	0.585	0.568	0.551	0.533	0.516	0.497	0.478	0.460	0.439	0.420	0.399	0.379	0.358	0.336	0.314	0.292	0.269	0.248	0.224	0.202	0.178	0.156	0.132	0.108	0.085	0.062	0.039	0.017	-0.008	-0.031	-0.052	-0.075	-0.098	-0.118	-0.140	-0.161	-0.181	-0.201	-0.220	-0.239	-0.258	-0.274	-0.290	-0.306	-0.321	-0.335	-0.348	-0.361	-0.372	-0.383	-0.392	-0.402	-0.410	-0.418	-0.424	-0.429	-0.434	-0.438	-0.441	-0.443	-0.445	-0.446	-0.445	-0.444	-0.444	-0.441	-0.439	-0.437	-0.433	-0.429	-0.424	-0.420	-0.415	-0.409	-0.404	-0.398	-0.393	-0.388	-0.382	-0.377	-0.370	-0.364	-0.358	-0.353	-0.348	-0.343	-0.339	-0.334	-0.331	-0.328	-0.323	-0.321	-0.318	-0.316	-0.315	-0.313	-0.313	-0.312	-0.312	-0.312	-0.314	-0.315	-0.317	-0.320	-0.321	-0.324	-0.328	-0.332	-0.336	-0.339	-0.342	-0.348	-0.352	-0.356	-0.362	-0.367	-0.371	-0.376	-0.381	-0.385	-0.390	-0.394	-0.399	-0.403	-0.408	-0.412	-0.415	-0.418	-0.422	-0.423	-0.426	-0.427	-0.428	-0.429	-0.430	-0.430	-0.430	-0.429	-0.428	-0.426	-0.423	-0.422	-0.418	-0.415	-0.411	-0.407	-0.401	-0.396	-0.390	-0.383	-0.377	-0.371	-0.362	-0.356	-0.348	-0.338	-0.330	-0.321	-0.312	-0.302	-0.292	-0.282	-0.272	-0.262	-0.251	-0.239	-0.229	-0.218	-0.207	-0.196	-0.184	-0.173	-0.162	-0.149	-0.138	-0.127	-0.115	-0.103	-0.091	-0.080	-0.068	-0.057	-0.045	-0.033	-0.022	-0.011	0.001	0.012	0.023	0.034	0.045	0.057	0.067	0.078	0.088	0.098	0.108	0.118	0.128	0.138	0.148	0.157	0.166	0.174	0.182	0.191	0.200	0.208	0.215	0.222	0.230	0.237	0.243	0.249	0.255	0.261	0.266	0.271	0.276	0.279	0.283	0.288	0.291	0.293	0.296	0.298	0.299	0.301	0.302	0.302	0.302	0.302	0.302	0.302	0.301	0.299	0.298	0.297	0.294	0.292	0.290	0.287	0.285	0.282	0.279	0.276	0.273	0.271	0.268	0.264	0.262	0.259	0.256	0.254	0.252	0.249	0.248	0.245	0.242	0.242	0.241	0.241	0.240	0.240	0.238	0.239	0.240	0.241	0.242	0.243	0.246	0.248	0.250	0.253	0.256	0.259	0.262	0.266	0.269	0.274	0.278	0.283	0.288	0.292	0.297	0.302	0.307	0.312	0.316	0.321	0.326	0.331	0.335	0.339	0.343	0.347	0.351	0.354	0.358	0.360	0.362	0.366	0.367	0.368	0.370	0.371	0.372	0.371	0.371	0.371	0.369	0.368	0.367	0.364	0.362	0.360	0.357	0.353	0.348	0.345	0.340	0.335	0.330	0.326	0.319	0.314	0.308	0.302	0.295	0.288	0.282	0.276	0.268	0.262	0.255	0.248	0.241	0.234	0.227	0.220	0.213	0.207	0.201	0.195	0.188	0.182	0.176	0.171	0.166	0.160	0.155	0.151	0.148	0.143	0.140	0.138	0.136	0.132	0.131	0.131	0.130	0.129	0.129	0.130	0.132	0.134	0.136	0.138	0.142	0.146	0.151	0.156	0.161	0.168	0.174	0.182	0.190	0.198	0.206	0.215	0.225	0.235	0.245	0.257	0.268	0.278	0.292	0.302	0.316	0.328	0.342	0.355	0.368	0.381	0.393	0.407	0.420	0.433	0.446	0.458	0.471	0.483	0.495	0.507	0.519	0.529	0.540	0.550	0.559	0.568	0.576	0.582	0.590	0.596	0.602	0.606	0.608	0.612	0.614	0.615	0.616	0.614	0.612	0.611	0.608	0.603	0.598	0.592	0.584	0.578	0.568	0.560	0.549	0.539	0.528	0.516	0.502	0.490	0.476	0.462	0.446	0.430	0.414	0.398	0.382	0.366	0.349	0.331	0.314	0.298	0.280	0.263	0.246	0.230	0.213	0.197	0.181	0.164	0.148	0.134	0.121	0.106	0.092	0.079	0.068	0.055	0.043	0.032	0.022	0.012	0.004	-0.005	-0.012	-0.019	-0.026	-0.032	-0.038	-0.042	-0.046	-0.050	-0.053	-0.056	-0.058	-0.059	-0.061	-0.062	-0.062	-0.062	-0.062	-0.061	-0.061	-0.058	-0.057	-0.056	-0.054	-0.052	-0.049	-0.048	-0.045	-0.044	-0.042	-0.040	-0.036	-0.034	-0.033	-0.031	-0.029	-0.027	-0.025	-0.025	-0.022	-0.022	-0.022	-0.022	-0.020	-0.020	-0.020	-0.020	-0.021	-0.021	-0.022	-0.023	-0.023	-0.025	-0.026	-0.028	-0.030	-0.031	-0.033	-0.035	-0.038	-0.040	-0.042	-0.044	-0.046	-0.049	-0.051	-0.053	-0.056	-0.058	-0.060	-0.062	-0.063	-0.065	-0.068	-0.068	-0.070	-0.071	-0.072	-0.072	-0.073	-0.073	-0.074	-0.073	-0.073	-0.072	-0.072	-0.070	-0.068	-0.066	-0.064	-0.062	-0.059	-0.056	-0.052	-0.048	-0.044	-0.040	-0.035	-0.030	-0.024	-0.019	-0.013	-0.008	-0.001	0.006	0.012	0.020	0.027	0.034	0.042	0.050	0.058	0.065	0.073	0.082	0.090	0.098	0.107	0.115	0.124	0.132	0.141	0.150	0.158	0.166	0.174	0.182	0.189	0.197	0.204	0.212	0.218	0.225	0.232	0.239	0.245	0.251	0.257	0.262	0.268	0.273	0.278	0.282	0.287	0.290	0.294	0.298	0.302	0.305	0.308	0.311	0.314	0.318	0.320	0.322	0.325	0.328	0.330	0.332	0.334	0.338	0.341	0.342	0.345	0.348	0.350	0.352	0.356	0.359	0.362	0.366	0.369	0.372	0.376	0.380	0.383	0.388	0.392	0.396	0.401	0.404	0.410	0.413	0.418	0.423	0.427	0.431	0.436	0.439	0.443	0.448	0.452	0.456	0.458	0.463	0.466	0.469	0.472	0.474	0.477	0.478	0.481	0.482	0.483	0.484	0.484	0.486	0.486	0.485	0.485	0.483	0.482	0.482	0.480	0.478	0.477	0.475	0.472	0.469	0.466	0.464	0.461	0.458	0.455	0.452	0.448	0.446	0.442	0.440	0.437	0.433	0.431	0.428	0.425	0.422	0.420	0.418	0.416	0.413	0.412	0.410	0.409	0.408	0.408	0.408	0.407	0.408	0.408	0.408	0.410	0.412	0.412	0.415	0.417	0.418	0.421	0.424	0.427	0.431	0.434	0.438	0.442	0.446	0.451	0.456	0.460	0.464	0.471	0.476	0.482	0.487	0.492	0.499	0.506	0.512	0.519	0.526	0.532	0.540	0.547	0.555	0.562	0.569	0.578	0.586	0.594	0.602	0.610	0.618	0.628	0.636	0.645	0.653	0.663	0.672	0.681	0.691	0.701	0.710	0.719	0.728	0.738	0.748	0.758	0.768	0.777	0.787	0.797	0.805	0.814	0.825	0.833	0.842	0.852	0.861	0.869	0.880	0.888	0.897	0.905	0.912	0.921	0.928	0.936	0.944	0.950	0.958	0.964	0.970	0.977	0.982	0.988	0.993	0.998	1.002	1.008	1.012	1.016	1.019	1.022	1.024	1.028	1.029	1.031	1.032	1.033	1.034	1.035	1.034	1.032	1.032	1.031	1.029	1.027	1.024	1.021	1.018	1.014	1.009	1.004	0.998	0.993	0.987	0.981	0.973	0.965	0.958	0.949	0.940	0.931	0.922	0.911	0.900	0.889	0.878	0.866	0.854	0.842	0.829	0.816	0.803	0.789	0.777	0.763	0.749	0.734	0.721	0.706	0.693	0.678	0.664	0.650	0.637	0.622	0.609	0.596	0.582	0.569	0.556	0.544	0.532	0.520	0.509	0.497	0.486	0.477	0.468	0.458	0.449	0.441	0.433	0.427	0.420	0.414	0.409	0.403	0.400	0.397	0.394	0.391	0.389	0.388	0.388	0.388	0.388	0.389	0.391	0.393	0.396	0.398	0.402	0.407	0.412	0.417	0.422	0.428	0.436	0.442	0.449	0.457	0.465	0.473	0.482	0.489	0.498	0.507	0.516	0.526	0.535	0.544	0.552	0.562	0.572	0.580	0.590	0.598	0.607	0.615	0.623	0.632	0.638	0.646	0.653	0.659	0.665	0.671	0.677	0.681	0.684	0.688	0.691	0.693	0.696	0.696	0.697	0.697	0.695	0.695	0.692	0.689	0.686	0.682	0.677	0.672	0.666	0.659	0.652	0.645	0.637	0.628	0.618	0.608	0.598	0.588	0.578	0.567	0.555	0.543	0.532	0.520	0.507	0.495	0.483	0.472	0.459	0.446	0.434	0.422	0.409	0.398	0.388	0.376	0.365	0.354	0.344	0.334	0.325	0.316	0.308	0.298	0.291	0.283	0.276	0.270	0.264	0.258	0.252	0.248	0.243	0.238	0.235	0.232	0.228	0.224	0.222	0.219	0.217	0.215	0.213	0.212	0.209	0.208	0.206	0.203	0.201	0.199	0.197	0.193	0.190	0.188	0.183	0.181	0.176	0.171	0.167	0.160	0.153	0.148	0.140	0.133	0.125	0.117	0.108	0.098	0.088	0.078	0.067	0.056	0.043	0.030	0.018	0.004	-0.010	-0.024	-0.038	-0.053	-0.068	-0.084	-0.099	-0.114	-0.130	-0.147	-0.162	-0.179	-0.194	-0.210	-0.226	-0.241	-0.256	-0.272	-0.285	-0.299	-0.313	-0.327	-0.338	-0.351	-0.363	-0.373	-0.384	-0.392	-0.401	-0.408	-0.416	-0.422	-0.428	-0.431	-0.435	-0.438	-0.438	-0.438	-0.438	-0.437	-0.433	-0.430	-0.425	-0.420	-0.412	-0.404	-0.396	-0.387	-0.376	-0.365	-0.352	-0.339	-0.325	-0.311	-0.296	-0.280	-0.264	-0.247	-0.229	-0.212	-0.194	-0.175	-0.157	-0.138	-0.120	-0.101	-0.082	-0.062	-0.045	-0.026	-0.008	0.011	0.028	0.046	0.062	0.078	0.093	0.108	0.123	0.137	0.149	0.162	0.174	0.186	0.196	0.205	0.214	0.222	0.229	0.236	0.242	0.246	0.251	0.253	0.257	0.258	0.261	0.261	0.262	0.261	0.261	0.259	0.257	0.256	0.253	0.250	0.248	0.243	0.239	0.237	0.233	0.228	0.225	0.221	0.217	0.212	0.208	0.205	0.202	0.198	0.194	0.192	0.189	0.187	0.185	0.182	0.181	0.180	0.178	0.178	0.177	0.177	0.178	0.178	0.178	0.179	0.180	0.182	0.184	0.188	0.190	0.192	0.195	0.198	0.202	0.207	0.210	0.214	0.220	0.224	0.229	0.234	0.239	0.246	0.252	0.257	0.263	0.270	0.277	0.283	0.291	0.298	0.305	0.312	0.319	0.328	0.334	0.342	0.351	0.358	0.366	0.374	0.382	0.391	0.399	0.408	0.417	0.425	0.432	0.441	0.449	0.458	0.467	0.474	0.482	0.489	0.498	0.506	0.513	0.521	0.528	0.535	0.542	0.548	0.554	0.561	0.567	0.573	0.578	0.583	0.588	0.592	0.597	0.601	0.605	0.609	0.612	0.615	0.618	0.621	0.624	0.627	0.628	0.631	0.633	0.635	0.637	0.638	0.640	0.640	0.642	0.644	0.645	0.647	0.648	0.650	0.652	0.654	0.657	0.659	0.662	0.664	0.667	0.670	0.674	0.678	0.682	0.688	0.692	0.698	0.704	0.710	0.718	0.723	0.732	0.739	0.748	0.757	0.765	0.775	0.786	0.796	0.808	0.817	0.829	0.840	0.853	0.866	0.878	0.892	0.905	0.919	0.934	0.948	0.962	0.978	0.992	1.008	1.023	1.039	1.055	1.071	1.088	1.103	1.120	1.138	1.153	1.171	1.188	1.204	1.222	1.238	1.255	1.273	1.289	1.306	1.323	1.340	1.357	1.373	1.390	1.405	1.422	1.438	1.452	1.469	1.483	1.498	1.512	1.527	1.541	1.554	1.567	1.580	1.593	1.605	1.617	1.628	1.638	1.648	1.658	1.668	1.677	1.685	1.692	1.700	1.707	1.712	1.718	1.722	1.728	1.731	1.735	1.738	1.740	1.741	1.742	1.743	1.743	1.742	1.741	1.740	1.738	1.735	1.732	1.728	1.725	1.722	1.718	1.712	1.707	1.702	1.696	1.691	1.684	1.678	1.672	1.665	1.658	1.651	1.644	1.637	1.630	1.623	1.617	1.610	1.604	1.597	1.591	1.586	1.579	1.573	1.568	1.562	1.557	1.552	1.548	1.543	1.539	1.536	1.532	1.528	1.525	1.522	1.520	1.518	1.515	1.513	1.512	1.511	1.508	1.508	1.507	1.506	1.505	1.504	1.504	1.502	1.502	1.502	1.502	1.501	1.499	1.498	1.498	1.497	1.495	1.494	1.492	1.491	1.488	1.486	1.483	1.481	1.477	1.473	1.471	1.467	1.461	1.457	1.452	1.447	1.442	1.435	1.430	1.422	1.417	1.409	1.402	1.394	1.386	1.378	1.370	1.362	1.353	1.344	1.336	1.327	1.318	1.309	1.301	1.291	1.282	1.273	1.265	1.257	1.248	1.239	1.231	1.223	1.216	1.208	1.201	1.193	1.188	1.180	1.174	1.168	1.162	1.157	1.152	1.147	1.142	1.139	1.134	1.131	1.128	1.125	1.122	1.120	1.118	1.117	1.115	1.114	1.112	1.112	1.112	1.111	1.110	1.111	1.111	1.111	1.112	1.112	1.113	1.113	1.114	1.114	1.116	1.117	1.118	1.118	1.119	1.119	1.121	1.122	1.123	1.124	1.125	1.125	1.126	1.127	1.127	1.127	1.128	1.127	1.127	1.126	1.127	1.126	1.125	1.124	1.124	1.123	1.122	1.121	1.119	1.118	1.118	1.116	1.114	1.112	1.111	1.109	1.108	1.106	1.104	1.102	1.101	1.098	1.097	1.095	1.092	1.090	1.090	1.088	1.087	1.084	1.084	1.082	1.081	1.080	1.079	1.079	1.079	1.078	1.078	1.078	1.079	1.080	1.082	1.083	1.086	1.088	1.091	1.094	1.098	1.102	1.107	1.112	1.117	1.122	1.129	1.135	1.142	1.151	1.159	1.168	1.177	1.187	1.196	1.208	1.218	1.230	1.242	1.254	1.268	1.280	1.294	1.308	1.322	1.338	1.352	1.368	1.382	1.398	1.412	1.429	1.445	1.460	1.477	1.492	1.508	1.524	1.539	1.555	1.570	1.585	1.600	1.614	1.629	1.644	1.658	1.672	1.685	1.697	1.710	1.722	1.733	1.746	1.756	1.767	1.778	1.787	1.796	1.804	1.813	1.820	1.828	1.835	1.841	1.848	1.852	1.858	1.862	1.868	1.872	1.876	1.879	1.882	1.885	1.888	1.890	1.891	1.893	1.894	1.897	1.898	1.898	1.899	1.901	1.900	1.902	1.901	1.902	1.901	1.902	1.902	1.902	1.902	1.902	1.902	1.902	1.902	1.901	1.901	1.901	1.901	1.902	1.901	1.900	1.901	1.901	1.900	1.901	1.900	1.901	1.900	1.899	1.898	1.899	1.899	1.899	1.899	1.898	1.898	1.898	1.898	1.899	1.898	1.898	1.898	1.898	1.899	1.899	1.899	1.900	1.901	1.902	1.902	1.902	1.903	1.904	1.906	1.907	1.908	1.910	1.911	1.912	1.915	1.916	1.918	1.919	1.922	1.924	1.926	1.929	1.930	1.933	1.935	1.938	1.940	1.942	1.945	1.948	1.949	1.952	1.954	1.956	1.958	1.960	1.962	1.963	1.965	1.966	1.967	1.968	1.968	1.968	1.968	1.968	1.967	1.965	1.964	1.962	1.960	1.957	1.954	1.950	1.947	1.942	1.938	1.932	1.927	1.920	1.913	1.906	1.898	1.891	1.882	1.872	1.863	1.853	1.843	1.832	1.822	1.811	1.799	1.787	1.775	1.762	1.750	1.737	1.724	1.710	1.696	1.682	1.668	1.655	1.641	1.628	1.613	1.598	1.584	1.570	1.555	1.542	1.528	1.514	1.500	1.487	1.474	1.462	1.448	1.436	1.424	1.412	1.402	1.390	1.379	1.369	1.358	1.349	1.340	1.331	1.322	1.315	1.307	1.301	1.293	1.287	1.281	1.275	1.270	1.266	1.261	1.257	1.252	1.248	1.246	1.242	1.240	1.237	1.234	1.232	1.230	1.228	1.226	1.223	1.222	1.221	1.219	1.217	1.214	1.212	1.211	1.208	1.206	1.202	1.201	1.197	1.193	1.191	1.187	1.182	1.178	1.173	1.168	1.163	1.158	1.151	1.144	1.138	1.131	1.124	1.116	1.108	1.100	1.091	1.082	1.074	1.065	1.056	1.046	1.037	1.027	1.018	1.007	0.998	0.988	0.978	0.968	0.958	0.949	0.940	0.930	0.921	0.912	0.902	0.895	0.886	0.879	0.872	0.865	0.858	0.852	0.847	0.842	0.837	0.833	0.829	0.826	0.823	0.820	0.818	0.818	0.816	0.815	0.815	0.815	0.816	0.816	0.818	0.819	0.822	0.823	0.825	0.829	0.831	0.834	0.838	0.841	0.845	0.848	0.852	0.855	0.858	0.862	0.865	0.868	0.872	0.873	0.877	0.879	0.882	0.884	0.887	0.888	0.890	0.891	0.892	0.892	0.893	0.892	0.892	0.890	0.890	0.888	0.886	0.883	0.881	0.878	0.875	0.871	0.868	0.862	0.858	0.853	0.849	0.842	0.837	0.831	0.827	0.820	0.813	0.808	0.801	0.794	0.788	0.781	0.774	0.768	0.762	0.756	0.748	0.742	0.737	0.730	0.723	0.718	0.712	0.707	0.702	0.697	0.692	0.687	0.683	0.679	0.675	0.672	0.670	0.666	0.665	0.662	0.662	0.660	0.658	0.659	0.658	0.658	0.658	0.658	0.660	0.661	0.662	0.665	0.667	0.669	0.672	0.674	0.678	0.682	0.685	0.689	0.693	0.698	0.702	0.707	0.711	0.716	0.720	0.725	0.729	0.734	0.738	0.742	0.748	0.752	0.757	0.762	0.766	0.770	0.775	0.778	0.782	0.787	0.789	0.793	0.797	0.799	0.802	0.805	0.807	0.809	0.812	0.813	0.815	0.817	0.818	0.819	0.820	0.821	0.822	0.821	0.821	0.821	0.821	0.821	0.820	0.819	0.818	0.818	0.817	0.815	0.814	0.812	0.810	0.809	0.808	0.807	0.805	0.803	0.802	0.800	0.799	0.798	0.796	0.794	0.793	0.792	0.790	0.789	0.789	0.788	0.787	0.785	0.785	0.785	0.784	0.784	0.784	0.784	0.784	0.784	0.785	0.785	0.786	0.787	0.788	0.788	0.789	0.791	0.792	0.793	0.795	0.797	0.799	0.800	0.802	0.805	0.808	0.809	0.812	0.816	0.818	0.821	0.823	0.828	0.830	0.834	0.838	0.841	0.845	0.849	0.852	0.858	0.862	0.867	0.872	0.876	0.881	0.886	0.891	0.897	0.902	0.908	0.913	0.919	0.925	0.932	0.938	0.943	0.951	0.958	0.963	0.971	0.977	0.984	0.991	0.998	1.005	1.012	1.020	1.027	1.033	1.040	1.047	1.054	1.061	1.068	1.074	1.081	1.088	1.093	1.099	1.105	1.111	1.117	1.122	1.127	1.132	1.137	1.141	1.144	1.148	1.151	1.153	1.158	1.159	1.161	1.163	1.165	1.165	1.167	1.166	1.167	1.166	1.165	1.164	1.163	1.161	1.158	1.157	1.154	1.151	1.148	1.145	1.142	1.138	1.135	1.130	1.127	1.122	1.118	1.113	1.109	1.105	1.102	1.097	1.092	1.088	1.085	1.081	1.077	1.073	1.070	1.068	1.064	1.062	1.060	1.058	1.056	1.054	1.053	1.053	1.052	1.052	1.052	1.054	1.055	1.057	1.058	1.060	1.062	1.066	1.068	1.072	1.076	1.080	1.084	1.088	1.093	1.098	1.104	1.109	1.116	1.121	1.128	1.133	1.140	1.148	1.154	1.160	1.167	1.173	1.180	1.188	1.194	1.201	1.208	1.213	1.221	1.227	1.233	1.239	1.246	1.252	1.258	1.263	1.268	1.273	1.279	1.284	1.288	1.293	1.298	1.302	1.306	1.310	1.312	1.316	1.319	1.322	1.325	1.328	1.330	1.332	1.334	1.337	1.339	1.340	1.342	1.342	1.344	1.347	1.348	1.348	1.350	1.351	1.352	1.354	1.355	1.356	1.358	1.360	1.362	1.363	1.366	1.368	1.372	1.374	1.378	1.382	1.386	1.389	1.395	1.400	1.406	1.412	1.418	1.425	1.433	1.442	1.450	1.460	1.469	1.480	1.491	1.502	1.515	1.528	1.540	1.555	1.569	1.585	1.600	1.617	1.633	1.649	1.668	1.686	1.704	1.723	1.743	1.763	1.782	1.803	1.824	1.844	1.865	1.886	1.907	1.928	1.948	1.969	1.989	2.009	2.029	2.050	2.069	2.088	2.106	2.124	2.141	2.158	2.173	2.189	2.202	2.217	2.230	2.242	2.253	2.263	2.272	2.282	2.289	2.298	2.303	2.308	2.312	2.316	2.318	2.320	2.321	2.321	2.321	2.319	2.317	2.313	2.310	2.307	2.300	2.296	2.290	2.283	2.278	2.270	2.263	2.255	2.248	2.240	2.232	2.224	2.216	2.208	2.200	2.192	2.183	2.177	2.169	2.162	2.154	2.148	2.142	2.135	2.129	2.125	2.120	2.115	2.111	2.108	2.104	2.102	2.100	2.098	2.097	2.097	2.096	2.097	2.098	2.098	2.099	2.102	2.104	2.107	2.111	2.113	2.118	2.122	2.127	2.132	2.138	2.144	2.149	2.156	2.162	2.168	2.176	2.183	2.191	2.197	2.205	2.213	2.221	2.229	2.237	2.245	2.253	2.262	2.269	2.278	2.285	2.292	2.301	2.308	2.317	2.324	2.331	2.338	2.345	2.351	2.358	2.364	2.369	2.375	2.380	2.385	2.389	2.392	2.396	2.400	2.402	2.404	2.406	2.408	2.408	2.408	2.409	2.408	2.407	2.405	2.402	2.400	2.397	2.392	2.388	2.383	2.379	2.372	2.366	2.359	2.352	2.345	2.337	2.328	2.320	2.311	2.301	2.291	2.282	2.272	2.262	2.251	2.240	2.228	2.218	2.206	2.194	2.183	2.172	2.161	2.149	2.137	2.125	2.112	2.101	2.090	2.078	2.068	2.057	2.045	2.035	2.023	2.013	2.002	1.992	1.982	1.972	1.962	1.953	1.944	1.935	1.927	1.918	1.910	1.901	1.893	1.885	1.878	1.870	1.862	1.854	1.848	1.841	1.834	1.828	1.822	1.816	1.809	1.804	1.798	1.792	1.787	1.781	1.776	1.771	1.766	1.760	1.755	1.751	1.746	1.741	1.735	1.730	1.725	1.720	1.715	1.710	1.705	1.700	1.695	1.690	1.684	1.678	1.673	1.668	1.661	1.656	1.650	1.642	1.637	1.629	1.622	1.616	1.608	1.599	1.592	1.582	1.575	1.566	1.557	1.547	1.538	1.528	1.518	1.508	1.497	1.485	1.473	1.462	1.450	1.438	1.426	1.412	1.400	1.387	1.374	1.361	1.348	1.334	1.321	1.307	1.294	1.281	1.266	1.253	1.239	1.226	1.212	1.199	1.186	1.172	1.160	1.148	1.136	1.124	1.112	1.101	1.091	1.082	1.071	1.062	1.052	1.044	1.037	1.029	1.022	1.017	1.011	1.004	1.000	0.997	0.992	0.989	0.988	0.985	0.985	0.983	0.983	0.983	0.985	0.987	0.988	0.992	0.995	0.998	1.002	1.007	1.012	1.018	1.022	1.029	1.035	1.042	1.048	1.056	1.063	1.070	1.078	1.087	1.093	1.102	1.111	1.118	1.127	1.134	1.142	1.151	1.158	1.167	1.175	1.183	1.191	1.200	1.207	1.215	1.222	1.230	1.238	1.244	1.252	1.258	1.265	1.272	1.279	1.287	1.293	1.300	1.307	1.313	1.321	1.328	1.336	1.343	1.350	1.358	1.365	1.373	1.381	1.389	1.398	1.406	1.415	1.425	1.434	1.445	1.455	1.465	1.477	1.488	1.500	1.512	1.523	1.537	1.549	1.563	1.577	1.592	1.606	1.621	1.635	1.650	1.666	1.682	1.697	1.713	1.729	1.746	1.761	1.777	1.793	1.810	1.825	1.840	1.857	1.872	1.888	1.902	1.917	1.931	1.944	1.958	1.970	1.982	1.993	2.005	2.016	2.026	2.034	2.042	2.051	2.058	2.063	2.069	2.073	2.077	2.079	2.081	2.082	2.082	2.081	2.079	2.078	2.073	2.070	2.064	2.058	2.052	2.044	2.036	2.027	2.018	2.007	1.996	1.984	1.972	1.959	1.946	1.931	1.918	1.902	1.888	1.872	1.857	1.840	1.824	1.808	1.791	1.774	1.758	1.741	1.725	1.708	1.692	1.675	1.660	1.643	1.628	1.613	1.598	1.583	1.570	1.555	1.542	1.529	1.517	1.504	1.494	1.483	1.472	1.462	1.453	1.445	1.437	1.428	1.422	1.415	1.410	1.403	1.399	1.395	1.391	1.388	1.385	1.383	1.380	1.379	1.379	1.378	1.378	1.378	1.380	1.382	1.382	1.384	1.386	1.388	1.391	1.395	1.398	1.402	1.405	1.409	1.412	1.417	1.420	1.424	1.428	1.433	1.438	1.442	1.445	1.451	1.455	1.459	1.462	1.468	1.472	1.475	1.478	1.482	1.485	1.488	1.492	1.493	1.497	1.499	1.500	1.502	1.504	1.505	1.507	1.507	1.507	1.507	1.507	1.507	1.506	1.504	1.502	1.501	1.499	1.496	1.493	1.489	1.486	1.482	1.478	1.472	1.468	1.462	1.458	1.452	1.446	1.440	1.434	1.428	1.421	1.414	1.406	1.399	1.392	1.386	1.378	1.370	1.363	1.356	1.349	1.342	1.335	1.328	1.322	1.315	1.308	1.302	1.297	1.292	1.286	1.282	1.278	1.274	1.271	1.268	1.265	1.262	1.262	1.261	1.260	1.260	1.260	1.262	1.263	1.265	1.268	1.271	1.274	1.278	1.283	1.289	1.295	1.302	1.308	1.316	1.322	1.332	1.340	1.350	1.359	1.369	1.379	1.390	1.400	1.412	1.422	1.435	1.447	1.458	1.470	1.482	1.494	1.506	1.519	1.531	1.543	1.555	1.567	1.578	1.589	1.601	1.612	1.623	1.633	1.642	1.653	1.662	1.671	1.680	1.688	1.695	1.702	1.709	1.715	1.721	1.726	1.730	1.734	1.738	1.741	1.742	1.745	1.747	1.748	1.747	1.747	1.745	1.745	1.742	1.740	1.737	1.733	1.730	1.726	1.721	1.717	1.711	1.704	1.698	1.692	1.685	1.678	1.672	1.664	1.657	1.649	1.642	1.633	1.626	1.618	1.610	1.602	1.593	1.586	1.578	1.570	1.562	1.555	1.548	1.541	1.533	1.527	1.521	1.514	1.508	1.503	1.498	1.492	1.488	1.483	1.480	1.476	1.472	1.468	1.465	1.462	1.461	1.458	1.456	1.454	1.454	1.452	1.452	1.451	1.450	1.451	1.451	1.451	1.451	1.451	1.452	1.452	1.452	1.452	1.454	1.453	1.453	1.453	1.454	1.453	1.453	1.453	1.452	1.451	1.450	1.448	1.445	1.442	1.440	1.438	1.434	1.430	1.426	1.421	1.416	1.410	1.404	1.398	1.391	1.382	1.375	1.367	1.358	1.348	1.338	1.328	1.318	1.308	1.296	1.285	1.273	1.260	1.248	1.235	1.222	1.209	1.196	1.182	1.168	1.155	1.142	1.128	1.114	1.101	1.087	1.073	1.061	1.047	1.033	1.021	1.008	0.997	0.984	0.972	0.962	0.950	0.941	0.930	0.920	0.911	0.902	0.893	0.885	0.878	0.871	0.865	0.859	0.853	0.848	0.845	0.841	0.837	0.834	0.832	0.830	0.828	0.828	0.827	0.827	0.828	0.828	0.829	0.832	0.833	0.836	0.837	0.840	0.843	0.846	0.849	0.853	0.857	0.861	0.865	0.868	0.873	0.878	0.882	0.886	0.890	0.894	0.898	0.902	0.905	0.908	0.911	0.913	0.916	0.919	0.922	0.922	0.923	0.924	0.925	0.926	0.925	0.925	0.924	0.923	0.921	0.919	0.916	0.913	0.909	0.907	0.902	0.898	0.892	0.888	0.882	0.877	0.871	0.864	0.858	0.851	0.846	0.838	0.832	0.825	0.818	0.811	0.804	0.798	0.792	0.786	0.780	0.775	0.769	0.765	0.760	0.757	0.753	0.751	0.749	0.748	0.747	0.748	0.748	0.749	0.752	0.756	0.759	0.764	0.769	0.777	0.784	0.792	0.802	0.812	0.822	0.834	0.848	0.861	0.875	0.890	0.905	0.922	0.938	0.956	0.974	0.993	1.012	1.032	1.051	1.072	1.092	1.112	1.133	1.154	1.175	1.196	1.217	1.238	1.258	1.280	1.299	1.319	1.339	1.358	1.377	1.395	1.412	1.430	1.447	1.462	1.478	1.492	1.507	1.520	1.533	1.546	1.558	1.568	1.578	1.588	1.597	1.604	1.612	1.619	1.626	1.631	1.636	1.640	1.645	1.648	1.651	1.653	1.656	1.658	1.659	1.661	1.662	1.662	1.662	1.662	1.662	1.662	1.661	1.661	1.659	1.658	1.657	1.655	1.653	1.652	1.651	1.649	1.648	1.645	1.644	1.642	1.640	1.638	1.635	1.634	1.632	1.629	1.627	1.623	1.621	1.618	1.615	1.612	1.610	1.606	1.602	1.599	1.595	1.591	1.586	1.582	1.578	1.573	1.568	1.564	1.559	1.553	1.549	1.543	1.538	1.533	1.528	1.522	1.516	1.510	1.504	1.498	1.492	1.487	1.480	1.475	1.469	1.463	1.458	1.452	1.448	1.442	1.438	1.432	1.428	1.424	1.420	1.417	1.414	1.410	1.408	1.405	1.402	1.402	1.399	1.398	1.397	1.397	1.396	1.396	1.396	1.396	1.398	1.398	1.400	1.401	1.402	1.404	1.407	1.408	1.410	1.413	1.416	1.418	1.420	1.424	1.426	1.428	1.432	1.434	1.438	1.440	1.442	1.445	1.447	1.448	1.450	1.452	1.454	1.455	1.456	1.457	1.457	1.457	1.457	1.457	1.456	1.455	1.453	1.452	1.450	1.448	1.446	1.444	1.441	1.438	1.434	1.431	1.428	1.424	1.421	1.417	1.413	1.410	1.406	1.402	1.398	1.394	1.390	1.388	1.384	1.381	1.378	1.377	1.374	1.373	1.372	1.371	1.370	1.370	1.371	1.372	1.373	1.376	1.378	1.382	1.386	1.389	1.394	1.400	1.406	1.412	1.419	1.427	1.433	1.442	1.452	1.460	1.469	1.479	1.489	1.500	1.512	1.522	1.533	1.543	1.555	1.567	1.577	1.588	1.599	1.610	1.619	1.629	1.639	1.648	1.656	1.663	1.672	1.678	1.684	1.690	1.695	1.699	1.702	1.705	1.707	1.708	1.708	1.707	1.704	1.702	1.699	1.695	1.690	1.685	1.678	1.672	1.663	1.655	1.646	1.637	1.625	1.615	1.603	1.592	1.579	1.568	1.555	1.543	1.530	1.517	1.504	1.492	1.479	1.468	1.456	1.443	1.432	1.421	1.410	1.401	1.392	1.383	1.376	1.368	1.362	1.357	1.352	1.348	1.345	1.342	1.341	1.341	1.342	1.343	1.346	1.350	1.354	1.360	1.367	1.373	1.382	1.392	1.402	1.413	1.424	1.438	1.451	1.465	1.479	1.495	1.511	1.528	1.544	1.562	1.580	1.598	1.617	1.635	1.655	1.673	1.692	1.711	1.731	1.750	1.769	1.788	1.808	1.826	1.845	1.863	1.881	1.898	1.914	1.931	1.947	1.962	1.977	1.991	2.005	2.018	2.030	2.042	2.053	2.062	2.072	2.081	2.088	2.095	2.102	2.108	2.112	2.116	2.118	2.121	2.122	2.124	2.124	2.122	2.121	2.118	2.115	2.112	2.108	2.102	2.096	2.089	2.082	2.075	2.066	2.058	2.047	2.038	2.028	2.018	2.006	1.996	1.983	1.972	1.959	1.948	1.935	1.922	1.910	1.898	1.885	1.872	1.860	1.848	1.834	1.822	1.810	1.798	1.787	1.776	1.764	1.752	1.742	1.732	1.722	1.713	1.704	1.696	1.688	1.679	1.672	1.666	1.659	1.652	1.648	1.642	1.638	1.632	1.628	1.624	1.622	1.618	1.616	1.614	1.612	1.610	1.609	1.608	1.606	1.605	1.605	1.604	1.605	1.603	1.603	1.603	1.604	1.603	1.603	1.602	1.602	1.602	1.601	1.601	1.598	1.598	1.595	1.593	1.592	1.589	1.586	1.582	1.579	1.573	1.570	1.564	1.559	1.552	1.547	1.539	1.531	1.522	1.515	1.506	1.495	1.485	1.475	1.464	1.452	1.440	1.428	1.414	1.401	1.387	1.372	1.358	1.342	1.328	1.311	1.294	1.278	1.261	1.243	1.226	1.208	1.192	1.173	1.155	1.137	1.119	1.099	1.082	1.063	1.044	1.026	1.008	0.989	0.971	0.952	0.934	0.916	0.898	0.881	0.862	0.845	0.828	0.811	0.795	0.778	0.762	0.747	0.732	0.717	0.702	0.688	0.672	0.659	0.647	0.632	0.619	0.607	0.595	0.583	0.570	0.560	0.548	0.538	0.528	0.518	0.508	0.498	0.488	0.479	0.472	0.462	0.453	0.446	0.438	0.430	0.421	0.414	0.406	0.398	0.392	0.384	0.377	0.369	0.362	0.353	0.348	0.339	0.332	0.323	0.317	0.308	0.300	0.292	0.284	0.275	0.267	0.258	0.248	0.239	0.229	0.220	0.210	0.199	0.189	0.178	0.166	0.155	0.143	0.130	0.118	0.107	0.092	0.079	0.067	0.052	0.038	0.024	0.011	-0.004	-0.019	-0.034	-0.049	-0.064	-0.080	-0.095	-0.111	-0.126	-0.142	-0.158	-0.173	-0.188	-0.204	-0.219	-0.234	-0.249	-0.266	-0.281	-0.294	-0.309	-0.323	-0.338	-0.352	-0.365	-0.378	-0.391	-0.403	-0.415	-0.428	-0.438	-0.450	-0.459	-0.470	-0.479	-0.488	-0.497	-0.504	-0.511	-0.518	-0.524	-0.529	-0.534	-0.538	-0.542	-0.545	-0.548	-0.549	-0.550	-0.550	-0.550	-0.549	-0.548	-0.547	-0.544	-0.540	-0.538	-0.533	-0.528	-0.522	-0.516	-0.511	-0.503	-0.496	-0.488	-0.480	-0.472	-0.463	-0.453	-0.444	-0.435	-0.426	-0.415	-0.406	-0.396	-0.385	-0.375	-0.366	-0.355	-0.345	-0.336	-0.326	-0.316	-0.307	-0.298	-0.288	-0.280	-0.272	-0.264	-0.256	-0.249	-0.242	-0.235	-0.230	-0.224	-0.219	-0.214	-0.209	-0.206	-0.202	-0.201	-0.198	-0.196	-0.194	-0.192	-0.192	-0.192	-0.192	-0.192	-0.193	-0.195	-0.197	-0.198	-0.200	-0.202	-0.205	-0.208	-0.210	-0.212	-0.216	-0.218	-0.222	-0.224	-0.228	-0.230	-0.232	-0.236	-0.238	-0.240	-0.242	-0.245	-0.246	-0.248	-0.248	-0.250	-0.249	-0.249	-0.248	-0.248	-0.248	-0.247	-0.244	-0.242	-0.240	-0.236	-0.233	-0.229	-0.225	-0.220	-0.217	-0.211	-0.206	-0.199	-0.193	-0.187	-0.179	-0.172	-0.164	-0.157	-0.149	-0.141	-0.132	-0.123	-0.114	-0.104	-0.095	-0.086	-0.075	-0.065	-0.056	-0.045	-0.034	-0.023	-0.012	-0.002	0.008	0.020	0.032	0.042	0.054	0.066	0.078	0.090	0.102	0.113	0.127	0.139	0.152	0.164	0.177	0.190	0.202	0.217	0.230	0.242	0.257	0.269	0.284	0.298	0.312	0.327	0.341	0.356	0.371	0.385	0.400	0.414	0.430	0.445	0.461	0.476	0.490	0.506	0.521	0.536	0.552	0.567	0.582	0.597	0.612	0.628	0.642	0.657	0.672	0.687	0.702	0.717	0.731	0.746	0.760	0.774	0.788	0.803	0.816	0.829	0.844	0.858	0.872	0.884	0.898	0.912	0.925	0.938	0.951	0.964	0.978	0.991	1.005	1.018	1.031	1.044	1.058	1.071	1.085	1.098	1.112	1.126	1.139	1.153	1.168	1.182	1.196	1.210	1.224	1.238	1.252	1.267	1.282	1.297	1.312	1.327	1.341	1.355	1.370	1.384	1.399	1.414	1.428	1.442	1.456	1.469	1.482	1.496	1.509	1.522	1.533	1.546	1.558	1.568	1.579	1.589	1.598	1.607	1.615	1.623	1.631	1.638	1.644	1.650	1.654	1.658	1.662	1.664	1.667	1.667	1.668	1.668	1.668	1.666	1.663	1.661	1.657	1.653	1.648	1.642	1.636	1.628	1.622	1.613	1.605	1.595	1.587	1.577	1.566	1.555	1.543	1.532	1.520	1.508	1.495	1.483	1.470	1.457	1.445	1.432	1.418	1.407	1.393	1.381	1.368	1.357	1.344	1.332	1.321	1.310	1.300	1.289	1.279	1.270	1.262	1.254	1.247	1.240	1.233	1.228	1.223	1.220	1.218	1.214	1.212	1.212	1.212	1.212	1.214	1.216	1.219	1.223	1.228	1.232	1.239	1.245	1.252	1.261	1.269	1.278	1.288	1.297	1.307	1.318	1.329	1.339	1.351	1.362	1.373	1.385	1.397	1.408	1.419	1.431	1.441	1.452	1.462	1.471	1.480	1.489	1.497	1.504	1.510	1.518	1.522	1.526	1.530	1.532	1.534	1.535	1.535	1.533	1.532	1.528	1.524	1.519	1.513	1.506	1.498	1.488	1.479	150.000	5.000	2.000	1.000	4.000	0.000	0.000	0.000	0.000	0.000	0.000	0.000	0.000	0.000	0.000	0.000	0.000	0.000	1.779	1.780	1.782	1.783	1.786	1.788	1.791	1.793	1.798	1.801	1.805	1.810	1.814	1.819	1.824	1.830	1.835	1.841	1.848	1.853	1.859	1.866	1.872	1.879	1.884	1.892	1.898	1.903	1.909	1.916	1.921	1.926	1.930	1.934	1.938	1.942	1.944	1.947	1.948	1.950	1.950	1.950	1.948	1.946	1.942	1.938	1.932	1.927	1.919	1.912	1.902	1.891	1.880	1.868	1.853	1.838	1.822	1.806	1.788	1.769	1.749	1.728	1.706	1.683	1.659	1.635	1.611	1.584	1.558	1.531	1.502	1.474	1.445	1.416	1.386	1.357	1.327	1.297	1.268	1.237	1.207	1.178	1.148	1.119	1.090	1.062	1.034	1.008	0.982	0.955	0.930	0.907	0.884	0.862	0.840	0.821	0.802	0.784	0.767	0.752	0.738	0.724	0.712	0.702	0.692	0.684	0.678	0.672	0.667	0.664	0.661	0.661	0.661	0.662	0.665	0.668	0.672	0.678	0.684	0.692	0.699	0.708	0.718	0.728	0.738	0.749	0.761	0.772	0.785	0.798	0.810	0.823	0.837	0.849	0.862	0.875	0.888	0.900	0.912	0.923	0.935	0.945	0.957	0.966	0.974	0.983	0.991	0.998	1.003	1.009	1.013	1.017	1.020	1.021	1.022	1.021	1.019	1.017	1.013	1.009	1.004	0.997	0.990	0.982	0.972	0.962	0.949	0.937	0.924	0.910	0.896	0.879	0.863	0.846	0.828	0.808	0.788	0.768	0.748	0.727	0.705	0.683	0.661	0.638	0.614	0.592	0.568	0.546	0.522	0.500	0.478	0.454	0.432	0.409	0.388	0.366	0.346	0.325	0.306	0.287	0.268	0.250	0.234	0.218	0.203	0.189	0.175	0.163	0.152	0.142	0.132	0.124	0.118	0.112	0.107	0.104	0.101	0.100	0.099	0.101	0.102	0.105	0.109	0.114	0.120	0.127	0.134	0.143	0.152	0.162	0.173	0.183	0.196	0.208	0.220	0.233	0.246	0.259	0.272	0.286	0.299	0.312	0.325	0.338	0.349	0.362	0.374	0.384	0.395	0.406	0.413	0.422	0.429	0.435	0.441	0.444	0.448	0.450	0.451	0.451	0.449	0.446	0.442	0.437	0.431	0.422	0.414	0.403	0.392	0.379	0.366	0.350	0.335	0.318	0.299	0.279	0.259	0.238	0.216	0.192	0.168	0.144	0.119	0.093	0.068	0.040	0.013	-0.014	-0.041	-0.069	-0.098	-0.124	-0.152	-0.181	-0.208	-0.234	-0.262	-0.289	-0.315	-0.340	-0.366	-0.390	-0.413	-0.437	-0.459	-0.481	-0.502	-0.522	-0.541	-0.560	-0.577	-0.593	-0.609	-0.623	-0.638	-0.650	-0.661	-0.672	-0.681	-0.689	-0.697	-0.704	-0.710	-0.714	-0.718	-0.721	-0.722	-0.723	-0.724	-0.723	-0.722	-0.722	-0.719	-0.715	-0.712	-0.708	-0.703	-0.697	-0.692	-0.686	-0.679	-0.672	-0.666	-0.658	-0.651	-0.643	-0.637	-0.629	-0.622	-0.613	-0.606	-0.599	-0.592	-0.585	-0.579	-0.572	-0.567	-0.561	-0.557	-0.552	-0.548	-0.545	-0.542	-0.538	-0.537	-0.536	-0.535	-0.534	-0.535	-0.536	-0.538	-0.541	-0.543	-0.547	-0.552	-0.557	-0.562	-0.568	-0.575	-0.582	-0.590	-0.599	-0.608	-0.618	-0.628	-0.638	-0.648	-0.661	-0.672	-0.683	-0.695	-0.708	-0.720	-0.733	-0.746	-0.758	-0.772	-0.784	-0.797	-0.808	-0.821	-0.833	-0.845	-0.856	-0.867	-0.877	-0.887	-0.895	-0.904	-0.912	-0.920	-0.928	-0.932	-0.939	-0.943	-0.948	-0.951	-0.953	-0.955	-0.956	-0.957	-0.955	-0.952	-0.950	-0.947	-0.942	-0.937	-0.930	-0.923	-0.915	-0.906	-0.896	-0.886	-0.874	-0.862	-0.850	-0.837	-0.822	-0.808	-0.792	-0.777	-0.760	-0.742	-0.726	-0.709	-0.691	-0.672	-0.653	-0.634	-0.615	-0.596	-0.577	-0.558	-0.538	-0.519	-0.502	-0.482	-0.463	-0.447	-0.428	-0.410	-0.394	-0.378	-0.362	-0.346	-0.332	-0.318	-0.305	-0.293	-0.281	-0.270	-0.260	-0.251	-0.243	-0.236	-0.230	-0.224	-0.220	-0.218	-0.215	-0.214	-0.213	-0.214	-0.217	-0.219	-0.223	-0.228	-0.234	-0.240	-0.247	-0.254	-0.264	-0.273	-0.284	-0.294	-0.307	-0.319	-0.331	-0.345	-0.358	-0.372	-0.387	-0.402	-0.416	-0.431	-0.445	-0.461	-0.475	-0.489	-0.504	-0.518	-0.532	-0.545	-0.558	-0.571	-0.582	-0.593	-0.604	-0.614	-0.622	-0.632	-0.639	-0.645	-0.652	-0.655	-0.660	-0.663	-0.665	-0.665	-0.665	-0.664	-0.662	-0.659	-0.654	-0.650	-0.643	-0.636	-0.628	-0.618	-0.608	-0.597	-0.585	-0.572	-0.557	-0.543	-0.528	-0.512	-0.495	-0.478	-0.460	-0.441	-0.422	-0.402	-0.382	-0.361	-0.340	-0.318	-0.298	-0.275	-0.252	-0.230	-0.208	-0.184	-0.162	-0.138	-0.115	-0.092	-0.070	-0.048	-0.024	-0.002	0.020	0.042	0.064	0.086	0.108	0.128	0.149	0.170	0.190	0.210	0.230	0.249	0.268	0.287	0.306	0.322	0.340	0.357	0.373	0.388	0.405	0.420	0.435	0.450	0.463	0.478	0.491	0.504	0.517	0.530	0.542	0.554	0.566	0.578	0.588	0.600	0.612	0.622	0.633	0.643	0.654	0.665	0.676	0.686	0.697	0.707	0.718	0.729	0.740	0.752	0.763	0.775	0.787	0.799	0.811	0.824	0.837	0.851	0.865	0.880	0.893	0.909	0.925	0.940	0.957	0.973	0.991	1.008	1.027	1.044	1.064	1.082	1.102	1.122	1.142	1.162	1.182	1.203	1.224	1.247	1.268	1.289	1.311	1.332	1.354	1.376	1.398	1.419	1.442	1.462	1.482	1.503	1.523	1.544	1.564	1.582	1.602	1.621	1.639	1.657	1.673	1.690	1.705	1.721	1.736	1.749	1.762	1.775	1.786	1.797	1.808	1.818	1.825	1.833	1.840	1.847	1.852	1.858	1.862	1.864	1.867	1.868	1.869	1.869	1.868	1.868	1.866	1.863	1.860	1.856	1.852	1.847	1.842	1.835	1.829	1.822	1.814	1.807	1.798	1.789	1.780	1.771	1.761	1.752	1.742	1.732	1.722	1.712	1.702	1.692	1.682	1.672	1.662	1.652	1.642	1.633	1.625	1.616	1.608	1.599	1.592	1.585	1.578	1.571	1.566	1.560	1.555	1.551	1.547	1.545	1.542	1.540	1.539	1.539	1.539	1.540	1.542	1.544	1.548	1.552	1.558	1.562	1.568	1.576	1.582	1.591	1.600	1.609	1.620	1.630	1.641	1.652	1.666	1.678	1.691	1.704	1.718	1.732	1.747	1.761	1.775	1.790	1.803	1.818	1.832	1.846	1.859	1.873	1.888	1.900	1.912	1.924	1.935	1.946	1.957	1.967	1.975	1.983	1.990	1.998	2.003	2.008	2.012	2.016	2.018	2.019	2.019	2.019	2.018	2.017	2.013	2.009	2.005	1.998	1.992	1.984	1.978	1.968	1.958	1.948	1.938	1.926	1.913	1.902	1.889	1.875	1.861	1.848	1.834	1.819	1.804	1.789	1.775	1.760	1.746	1.732	1.717	1.702	1.688	1.674	1.661	1.648	1.636	1.622	1.611	1.600	1.589	1.578	1.568	1.559	1.550	1.542	1.534	1.528	1.521	1.516	1.509	1.505	1.501	1.498	1.495	1.492	1.491	1.489	1.489	1.489	1.489	1.489	1.491	1.492	1.494	1.496	1.498	1.501	1.502	1.505	1.508	1.511	1.514	1.516	1.518	1.522	1.524	1.527	1.528	1.530	1.532	1.532	1.534	1.534	1.534	1.534	1.533	1.531	1.529	1.526	1.522	1.518	1.514	1.509	1.503	1.496	1.488	1.480	1.471	1.461	1.450	1.439	1.428	1.414	1.401	1.386	1.372	1.355	1.339	1.321	1.303	1.284	1.265	1.246	1.225	1.203	1.181	1.160	1.137	1.113	1.090	1.068	1.042	1.018	0.993	0.968	0.942	0.918	0.892	0.868	0.842	0.818	0.792	0.768	0.742	0.719	0.694	0.671	0.648	0.625	0.602	0.580	0.558	0.538	0.516	0.497	0.477	0.458	0.439	0.422	0.405	0.388	0.373	0.358	0.344	0.331	0.317	0.305	0.293	0.282	0.271	0.261	0.251	0.242	0.234	0.224	0.217	0.208	0.202	0.194	0.188	0.182	0.174	0.168	0.162	0.154	0.148	0.142	0.134	0.128	0.121	0.114	0.105	0.098	0.088	0.080	0.069	0.059	0.048	0.038	0.025	0.012	-0.001	-0.015	-0.028	-0.045	-0.061	-0.078	-0.096	-0.114	-0.132	-0.152	-0.173	-0.194	-0.217	-0.239	-0.262	-0.287	-0.312	-0.336	-0.362	-0.388	-0.416	-0.443	-0.471	-0.499	-0.528	-0.557	-0.586	-0.616	-0.644	-0.674	-0.703	-0.732	-0.762	-0.792	-0.819	-0.848	-0.876	-0.904	-0.932	-0.958	-0.984	-1.009	-1.034	-1.058	-1.081	-1.102	-1.123	-1.144	-1.163	-1.182	-1.198	-1.214	-1.228	-1.242	-1.253	-1.263	-1.272	-1.280	-1.286	-1.291	-1.294	-1.296	-1.297	-1.295	-1.292	-1.288	-1.283	-1.277	-1.269	-1.259	-1.248	-1.236	-1.222	-1.208	-1.192	-1.175	-1.158	-1.138	-1.118	-1.098	-1.075	-1.052	-1.028	-1.005	-0.980	-0.955	-0.929	-0.903	-0.877	-0.850	-0.824	-0.796	-0.769	-0.742	-0.716	-0.688	-0.662	-0.637	-0.611	-0.584	-0.560	-0.536	-0.511	-0.489	-0.466	-0.444	-0.423	-0.403	-0.385	-0.366	-0.348	-0.332	-0.316	-0.301	-0.287	-0.274	-0.262	-0.251	-0.241	-0.231	-0.222	-0.215	-0.207	-0.202	-0.196	-0.192	-0.188	-0.184	-0.181	-0.178	-0.177	-0.177	-0.175	-0.174	-0.174	-0.174	-0.174	-0.175	-0.176	-0.176	-0.177	-0.177	-0.178	-0.178	-0.178	-0.177	-0.177	-0.176	-0.175	-0.173	-0.171	-0.168	-0.166	-0.162	-0.159	-0.154	-0.149	-0.142	-0.137	-0.130	-0.122	-0.115	-0.106	-0.098	-0.088	-0.076	-0.065	-0.053	-0.041	-0.028	-0.014	-0.001	0.012	0.028	0.044	0.059	0.075	0.092	0.108	0.125	0.141	0.159	0.177	0.194	0.212	0.229	0.247	0.266	0.282	0.301	0.318	0.337	0.352	0.370	0.388	0.403	0.419	0.435	0.451	0.465	0.480	0.493	0.507	0.518	0.531	0.542	0.552	0.562	0.570	0.580	0.588	0.593	0.600	0.604	0.609	0.612	0.615	0.617	0.617	0.617	0.616	0.613	0.610	0.606	0.602	0.595	0.589	0.582	0.572	0.564	0.554	0.542	0.532	0.519	0.506	0.492	0.478	0.463	0.448	0.432	0.416	0.399	0.382	0.365	0.348	0.330	0.312	0.294	0.277	0.259	0.242	0.226	0.208	0.192	0.175	0.160	0.145	0.129	0.116	0.102	0.090	0.078	0.066	0.055	0.045	0.037	0.028	0.020	0.014	0.008	0.003	-0.001	-0.004	-0.007	-0.008	-0.008	-0.008	-0.007	-0.004	-0.002	0.002	0.007	0.011	0.017	0.022	0.029	0.037	0.043	0.052	0.060	0.068	0.077	0.087	0.095	0.104	0.113	0.122	0.131	0.139	0.148	0.158	0.165	0.172	0.179	0.186	0.192	0.198	0.202	0.207	0.211	0.213	0.216	0.218	0.220	0.220	0.219	0.217	0.216	0.212	0.209	0.204	0.200	0.193	0.188	0.180	0.172	0.164	0.155	0.145	0.135	0.125	0.113	0.102	0.089	0.077	0.065	0.052	0.039	0.025	0.012	-0.001	-0.014	-0.027	-0.040	-0.052	-0.065	-0.078	-0.090	-0.101	-0.112	-0.122	-0.132	-0.142	-0.151	-0.159	-0.167	-0.174	-0.180	-0.186	-0.192	-0.194	-0.198	-0.201	-0.202	-0.203	-0.202	-0.202	-0.202	-0.199	-0.195	-0.190	-0.185	-0.179	-0.174	-0.167	-0.158	-0.148	-0.139	-0.129	-0.118	-0.108	-0.096	-0.083	-0.070	-0.058	-0.043	-0.028	-0.015	0.000	0.015	0.030	0.046	0.061	0.076	0.092	0.108	0.122	0.138	0.152	0.168	0.183	0.198	0.212	0.226	0.241	0.254	0.268	0.280	0.292	0.304	0.315	0.326	0.336	0.346	0.355	0.365	0.372	0.380	0.387	0.393	0.400	0.405	0.410	0.414	0.417	0.420	0.422	0.423	0.425	0.425	0.425	0.424	0.422	0.421	0.418	0.415	0.412	0.408	0.402	0.399	0.393	0.387	0.382	0.375	0.368	0.361	0.352	0.345	0.336	0.329	0.320	0.311	0.302	0.292	0.283	0.274	0.265	0.257	0.247	0.238	0.228	0.220	0.211	0.202	0.194	0.187	0.179	0.172	0.165	0.158	0.152	0.148	0.142	0.137	0.133	0.130	0.128	0.125	0.123	0.122	0.122	0.122	0.124	0.125	0.128	0.132	0.135	0.140	0.146	0.152	0.159	0.168	0.176	0.185	0.195	0.205	0.216	0.228	0.239	0.252	0.267	0.280	0.295	0.310	0.325	0.341	0.357	0.372	0.389	0.407	0.424	0.441	0.458	0.476	0.493	0.509	0.527	0.545	0.562	0.578	0.595	0.611	0.626	0.641	0.657	0.672	0.686	0.699	0.712	0.724	0.737	0.748	0.758	0.769	0.778	0.788	0.795	0.802	0.809	0.814	0.820	0.824	0.828	0.831	0.833	0.834	0.835	0.836	0.835	0.834	0.832	0.830	0.828	0.825	0.821	0.816	0.812	0.807	0.801	0.796	0.790	0.782	0.776	0.769	0.762	0.755	0.748	0.741	0.734	0.727	0.721	0.713	0.708	0.700	0.694	0.688	0.682	0.677	0.672	0.667	0.662	0.658	0.654	0.651	0.647	0.645	0.643	0.642	0.640	0.639	0.638	0.638	0.639	0.639	0.639	0.642	0.642	0.644	0.647	0.649	0.651	0.653	0.656	0.658	0.662	0.665	0.667	0.669	0.672	0.673	0.675	0.678	0.678	0.679	0.681	0.680	0.681	0.681	0.679	0.678	0.675	0.672	0.668	0.665	0.659	0.652	0.647	0.639	0.631	0.622	0.612	0.602	0.590	0.578	0.565	0.551	0.537	0.521	0.505	0.488	0.471	0.452	0.433	0.415	0.396	0.375	0.354	0.333	0.312	0.289	0.268	0.246	0.223	0.201	0.179	0.157	0.134	0.111	0.090	0.068	0.047	0.025	0.004	-0.015	-0.034	-0.053	-0.071	-0.088	-0.105	-0.122	-0.137	-0.151	-0.163	-0.176	-0.187	-0.198	-0.208	-0.215	-0.222	-0.228	-0.232	-0.237	-0.239	-0.241	-0.241	-0.240	-0.238	-0.235	-0.230	-0.225	-0.218	-0.211	-0.202	-0.193	-0.182	-0.171	-0.158	-0.146	-0.130	-0.116	-0.100	-0.083	-0.066	-0.048	-0.029	-0.010	0.008	0.028	0.049	0.069	0.090	0.112	0.132	0.154	0.176	0.197	0.219	0.241	0.262	0.282	0.302	0.324	0.345	0.364	0.383	0.402	0.421	0.439	0.456	0.474	0.490	0.505	0.520	0.534	0.548	0.561	0.573	0.584	0.594	0.604	0.612	0.621	0.628	0.633	0.639	0.644	0.648	0.651	0.652	0.654	0.654	0.653	0.652	0.651	0.648	0.646	0.642	0.637	0.632	0.627	0.620	0.613	0.607	0.598	0.591	0.582	0.575	0.567	0.557	0.548	0.539	0.530	0.520	0.512	0.502	0.493	0.485	0.477	0.468	0.460	0.452	0.445	0.438	0.432	0.425	0.420	0.415	0.411	0.408	0.403	0.401	0.399	0.398	0.397	0.397	0.398	0.399	0.402	0.405	0.408	0.412	0.417	0.422	0.428	0.435	0.442	0.450	0.458	0.466	0.475	0.483	0.493	0.503	0.512	0.523	0.532	0.544	0.554	0.564	0.575	0.586	0.595	0.605	0.614	0.622	0.632	0.639	0.648	0.655	0.661	0.665	0.671	0.674	0.678	0.679	0.681	0.682	0.680	0.678	0.674	0.671	0.666	0.659	0.651	0.642	0.632	0.621	0.608	0.595	0.580	0.563	0.547	0.528	0.508	0.488	0.466	0.443	0.419	0.394	0.368	0.342	0.313	0.284	0.257	0.225	0.195	0.164	0.132	0.099	0.066	0.032	-0.001	-0.035	-0.069	-0.104	-0.138	-0.172	-0.208	-0.241	-0.275	-0.309	-0.343	-0.376	-0.410	-0.442	-0.475	-0.507	-0.538	-0.568	-0.598	-0.627	-0.655	-0.682	-0.710	-0.736	-0.761	-0.786	-0.808	-0.829	-0.851	-0.871	-0.890	-0.909	-0.926	-0.942	-0.958	-0.972	-0.983	-0.996	-1.007	-1.016	-1.024	-1.033	-1.040	-1.046	-1.051	-1.055	-1.058	-1.060	-1.062	-1.062	-1.062	-1.062	-1.060	-1.058	-1.056	-1.052	-1.048	-1.044	-1.039	-1.034	-1.029	-1.023	-1.018	-1.012	-1.006	-1.000	-0.993	-0.988	-0.981	-0.977	-0.970	-0.964	-0.958	-0.952	-0.948	-0.943	-0.938	-0.933	-0.929	-0.927	-0.922	-0.918	-0.916	-0.912	-0.911	-0.908	-0.906	-0.904	-0.903	-0.902	-0.900	-0.899	-0.898	-0.898	-0.895	-0.894	-0.893	-0.892	-0.890	-0.888	-0.885	-0.882	-0.880	-0.876	-0.872	-0.868	-0.862	-0.857	-0.850	-0.842	-0.833	-0.825	-0.814	-0.804	-0.791	-0.778	-0.765	-0.750	-0.734	-0.717	-0.699	-0.680	-0.659	-0.638	-0.616	-0.592	-0.568	-0.542	-0.518	-0.489	-0.462	-0.432	-0.403	-0.372	-0.341	-0.308	-0.276	-0.242	-0.208	-0.172	-0.137	-0.102	-0.066	-0.029	0.007	0.044	0.082	0.118	0.155	0.193	0.230	0.268	0.303	0.341	0.377	0.413	0.448	0.484	0.519	0.552	0.587	0.620	0.653	0.683	0.715	0.746	0.775	0.803	0.830	0.858	0.883	0.909	0.933	0.956	0.978	0.999	1.018	1.038	1.055	1.072	1.087	1.101	1.115	1.127	1.138	1.148	1.156	1.163	1.170	1.175	1.180	1.183	1.185	1.186	1.186	1.184	1.182	1.180	1.175	1.172	1.165	1.159	1.152	1.144	1.135	1.127	1.118	1.108	1.097	1.086	1.076	1.064	1.053	1.041	1.030	1.018	1.008	0.997	0.987	0.976	0.965	0.956	0.948	0.938	0.931	0.923	0.917	0.912	0.908	0.904	0.902	0.899	0.898	0.899	0.900	0.903	0.908	0.912	0.918	0.925	0.934	0.942	0.952	0.964	0.977	0.990	1.005	1.020	1.036	1.053	1.071	1.090	1.108	1.129	1.149	1.169	1.190	1.211	1.233	1.254	1.275	1.298	1.318	1.338	1.359	1.378	1.398	1.417	1.435	1.453	1.469	1.485	1.501	1.515	1.527	1.538	1.548	1.558	1.566	1.573	1.578	1.582	1.584	1.586	1.585	1.583	1.581	1.575	1.569	1.562	1.553	1.542	1.531	1.518	1.505	1.490	1.473	1.456	1.438	1.418	1.398	1.377	1.355	1.332	1.310	1.286	1.262	1.238	1.213	1.189	1.164	1.138	1.114	1.089	1.066	1.042	1.018	0.994	0.973	0.951	0.929	0.908	0.889	0.870	0.852	0.834	0.819	0.804	0.790	0.778	0.766	0.754	0.746	0.738	0.732	0.726	0.722	0.718	0.717	0.717	0.718	0.719	0.722	0.728	0.732	0.739	0.748	0.755	0.765	0.775	0.788	0.799	0.812	0.826	0.841	0.856	0.872	0.888	0.905	0.921	0.939	0.958	0.975	0.992	1.010	1.029	1.047	1.064	1.082	1.100	1.117	1.133	1.150	1.165	1.180	1.195	1.209	1.223	1.235	1.248	1.258	1.269	1.279	1.288	1.296	1.302	1.308	1.314	1.318	1.322	1.323	1.326	1.326	1.326	1.325	1.323	1.321	1.318	1.312	1.308	1.302	1.298	1.291	1.282	1.275	1.267	1.258	1.250	1.240	1.230	1.221	1.212	1.202	1.192	1.182	1.173	1.164	1.156	1.147	1.138	1.132	1.125	1.118	1.112	1.108	1.102	1.099	1.098	1.095	1.095	1.094	1.095	1.098	1.100	1.104	1.109	1.114	1.122	1.130	1.138	1.148	1.158	1.171	1.182	1.196	1.210	1.225	1.241	1.258	1.274	1.292	1.309	1.328	1.346	1.365	1.384	1.404	1.423	1.443	1.463	1.483	1.503	1.522	1.541	1.560	1.578	1.597	1.613	1.631	1.648	1.663	1.678	1.691	1.705	1.718	1.729	1.739	1.748	1.758	1.765	1.771	1.776	1.780	1.783	1.785	1.786	1.785	1.784	1.782	1.778	1.772	1.767	1.758	1.750	1.740	1.730	1.718	1.706	1.692	1.677	1.661	1.644	1.627	1.608	1.589	1.569	1.549	1.528	1.506	1.483	1.460	1.438	1.413	1.389	1.366	1.340	1.315	1.290	1.265	1.239	1.214	1.189	1.163	1.138	1.114	1.089	1.066	1.042	1.018	0.995	0.972	0.951	0.930	0.910	0.890	0.871	0.852	0.836	0.818	0.803	0.788	0.775	0.762	0.751	0.740	0.731	0.722	0.716	0.710	0.706	0.701	0.698	0.698	0.697	0.698	0.700	0.703	0.707	0.711	0.718	0.724	0.732	0.741	0.750	0.761	0.771	0.782	0.795	0.807	0.820	0.832	0.847	0.860	0.874	0.888	0.902	0.915	0.929	0.943	0.956	0.969	0.981	0.992	1.003	1.013	1.022	1.032	1.040	1.047	1.052	1.058	1.061	1.064	1.065	1.066	1.064	1.062	1.058	1.054	1.048	1.039	1.030	1.019	1.008	0.993	0.979	0.964	0.947	0.929	0.908	0.888	0.866	0.844	0.820	0.795	0.770	0.743	0.715	0.687	0.658	0.629	0.599	0.569	0.539	0.507	0.476	0.444	0.412	0.381	0.350	0.318	0.288	0.256	0.225	0.196	0.165	0.135	0.107	0.079	0.050	0.024	-0.002	-0.028	-0.053	-0.077	-0.100	-0.122	-0.144	-0.164	-0.184	-0.202	-0.220	-0.237	-0.252	-0.267	-0.282	-0.294	-0.307	-0.318	-0.328	-0.338	-0.346	-0.354	-0.361	-0.368	-0.372	-0.378	-0.382	-0.385	-0.388	-0.390	-0.392	-0.393	-0.394	-0.395	-0.395	-0.395	-0.394	-0.393	-0.392	-0.391	-0.389	-0.387	-0.385	-0.382	-0.381	-0.380	-0.378	-0.375	-0.373	-0.372	-0.370	-0.368	-0.368	-0.367	-0.366	-0.365	-0.365	-0.364	-0.365	-0.365	-0.365	-0.366	-0.367	-0.367	-0.368	-0.370	-0.372	-0.374	-0.376	-0.378	-0.381	-0.382	-0.386	-0.388	-0.391	-0.394	-0.397	-0.398	-0.402	-0.405	-0.407	-0.409	-0.411	-0.412	-0.414	-0.416	-0.417	-0.417	-0.417	-0.416	-0.415	-0.413	-0.412	-0.408	-0.406	-0.402	-0.397	-0.392	-0.386	-0.378	-0.371	-0.362	-0.352	-0.342	-0.331	-0.319	-0.306	-0.293	-0.278	-0.262	-0.245	-0.228	-0.210	-0.191	-0.170	-0.150	-0.128	-0.105	-0.082	-0.058	-0.032	-0.007	0.020	0.047	0.074	0.103	0.132	0.160	0.191	0.221	0.251	0.281	0.313	0.344	0.375	0.406	0.438	0.469	0.501	0.532	0.562	0.594	0.626	0.656	0.685	0.715	0.744	0.773	0.802	0.829	0.856	0.882	0.908	0.932	0.956	0.978	1.001	1.022	1.043	1.062	1.081	1.099	1.117	1.131	1.146	1.159	1.172	1.184	1.195	1.203	1.212	1.220	1.226	1.232	1.237	1.240	1.243	1.245	1.247	1.248	1.247	1.245	1.243	1.241	1.238	1.234	1.229	1.226	1.220	1.216	1.209	1.204	1.198	1.192	1.186	1.179	1.172	1.166	1.162	1.154	1.148	1.143	1.138	1.133	1.129	1.126	1.122	1.119	1.118	1.116	1.115	1.114	1.115	1.117	1.118	1.122	1.126	1.130	1.137	1.142	1.150	1.159	1.168	1.178	1.188	1.201	1.213	1.227	1.240	1.255	1.271	1.287	1.306	1.322	1.341	1.361	1.379	1.399	1.420	1.441	1.462	1.484	1.507	1.528	1.549	1.572	1.594	1.617	1.638	1.660	1.682	1.704	1.725	1.745	1.764	1.784	1.803	1.822	1.839	1.856	1.872	1.888	1.901	1.914	1.927	1.938	1.948	1.958	1.966	1.973	1.979	1.984	1.988	1.990	1.992	1.991	1.991	1.988	1.985	1.981	1.975	1.969	1.962	1.953	1.943	1.932	1.921	1.908	1.895	1.881	1.866	1.851	1.834	1.818	1.800	1.782	1.764	1.745	1.727	1.708	1.688	1.670	1.650	1.631	1.612	1.592	1.573	1.554	1.537	1.518	1.501	1.483	1.467	1.450	1.434	1.418	1.404	1.390	1.377	1.364	1.352	1.340	1.330	1.321	1.311	1.302	1.295	1.288	1.281	1.275	1.270	1.266	1.262	1.258	1.256	1.252	1.251	1.249	1.247	1.247	1.245	1.245	1.245	1.245	1.244	1.245	1.245	1.245	1.245	1.245	1.245	1.244	1.245	1.244	1.242	1.241	1.239	1.238	1.234	1.232	1.228	1.225	1.220	1.216	1.210	1.205	1.199	1.192	1.185	1.178	1.169	1.162	1.153	1.144	1.135	1.125	1.114	1.103	1.093	1.082	1.072	1.059	1.048	1.036	1.023	1.011	0.999	0.988	0.975	0.963	0.951	0.938	0.928	0.916	0.903	0.892	0.882	0.871	0.860	0.850	0.840	0.832	0.822	0.813	0.805	0.798	0.791	0.784	0.778	0.773	0.769	0.764	0.761	0.758	0.758	0.755	0.755	0.755	0.757	0.758	0.761	0.765	0.769	0.774	0.780	0.788	0.795	0.805	0.814	0.824	0.836	0.848	0.862	0.876	0.891	0.906	0.923	0.942	0.959	0.978	0.998	1.019	1.040	1.062	1.085	1.108	1.132	1.157	1.182	1.207	1.232	1.259	1.285	1.311	1.338	1.365	1.392	1.419	1.446	1.472	1.499	1.525	1.552	1.577	1.602	1.626	1.651	1.673	1.697	1.718	1.739	1.760	1.779	1.798	1.816	1.832	1.848	1.862	1.876	1.888	1.900	1.910	1.919	1.928	1.934	1.939	1.944	1.947	1.949	1.951	1.952	1.950	1.948	1.946	1.942	1.938	1.932	1.926	1.919	1.911	1.902	1.892	1.882	1.872	1.862	1.851	1.839	1.827	1.815	1.803	1.790	1.778	1.765	1.752	1.739	1.726	1.712	1.700	1.688	1.676	1.662	1.651	1.639	1.628	1.617	1.606	1.595	1.586	1.577	1.567	1.558	1.549	1.542	1.533	1.527	1.519	1.512	1.506	1.501	1.494	1.489	1.484	1.479	1.474	1.470	1.466	1.462	1.458	1.454	1.450	1.446	1.442	1.439	1.435	1.431	1.427	1.422	1.417	1.412	1.407	1.401	1.395	1.388	1.381	1.372	1.365	1.355	1.346	1.334	1.323	1.312	1.299	1.285	1.271	1.255	1.238	1.220	1.201	1.182	1.161	1.139	1.117	1.093	1.068	1.042	1.015	0.987	0.958	0.927	0.896	0.862	0.829	0.795	0.760	0.723	0.688	0.648	0.610	0.571	0.531	0.490	0.449	0.407	0.365	0.322	0.279	0.237	0.192	0.150	0.106	0.062	0.019	-0.023	-0.066	-0.108	-0.150	-0.192	-0.233	-0.273	-0.312	-0.352	-0.389	-0.428	-0.463	-0.498	-0.532	-0.565	-0.598	-0.628	-0.658	-0.686	-0.712	-0.738	-0.762	-0.786	-0.807	-0.828	-0.848	-0.864	-0.881	-0.896	-0.910	-0.921	-0.932	-0.942	-0.950	-0.958	-0.963	-0.968	-0.972	-0.976	-0.978	-0.979	-0.979	-0.979	-0.978	-0.976	-0.973	-0.970	-0.967	-0.963	-0.959	-0.955	-0.950	-0.944	-0.939	-0.934	-0.928	-0.924	-0.920	-0.914	-0.910	-0.907	-0.902	-0.900	-0.897	-0.894	-0.892	-0.891	-0.889	-0.889	-0.888	-0.888	-0.890	-0.891	-0.892	-0.895	-0.898	-0.901	-0.905	-0.908	-0.913	-0.918	-0.922	-0.928	-0.934	-0.940	-0.946	-0.952	-0.958	-0.964	-0.970	-0.975	-0.981	-0.986	-0.990	-0.996	-1.000	-1.002	-1.006	-1.008	-1.010	-1.011	-1.012	-1.011	-1.009	-1.008	-1.004	-1.000	-0.995	-0.989	-0.982	-0.973	-0.965	-0.955	-0.943	-0.932	-0.918	-0.903	-0.888	-0.872	-0.854	-0.836	-0.818	-0.796	-0.775	-0.753	-0.730	-0.706	-0.682	-0.657	-0.630	-0.603	-0.578	-0.549	-0.521	-0.493	-0.464	-0.435	-0.405	-0.376	-0.347	-0.318	-0.288	-0.258	-0.228	-0.199	-0.170	-0.142	-0.112	-0.085	-0.058	-0.031	-0.004	0.022	0.047	0.072	0.095	0.118	0.140	0.162	0.182	0.202	0.221	0.239	0.257	0.272	0.288	0.302	0.314	0.326	0.338	0.347	0.355	0.362	0.369	0.374	0.378	0.382	0.383	0.385	0.385	0.384	0.382	0.379	0.375	0.371	0.365	0.358	0.351	0.342	0.332	0.324	0.313	0.302	0.291	0.278	0.266	0.252	0.239	0.225	0.211	0.197	0.182	0.168	0.153	0.138	0.123	0.109	0.095	0.081	0.068	0.053	0.039	0.027	0.015	0.003	-0.008	-0.018	-0.029	-0.038	-0.047	-0.055	-0.062	-0.068	-0.074	-0.079	-0.083	-0.087	-0.089	-0.090	-0.092	-0.091	-0.090	-0.088	-0.086	-0.082	-0.077	-0.072	-0.066	-0.060	-0.052	-0.044	-0.036	-0.027	-0.018	-0.008	0.002	0.014	0.026	0.038	0.048	0.061	0.073	0.087	0.098	0.110	0.123	0.136	0.148	0.161	0.172	0.185	0.196	0.208	0.218	0.230	0.239	0.249	0.258	0.268	0.276	0.283	0.291	0.298	0.304	0.310	0.316	0.319	0.324	0.328	0.331	0.333	0.335	0.337	0.338	0.339	0.339	0.339	0.338	0.337	0.336	0.334	0.333	0.332	0.328	0.327	0.324	0.322	0.320	0.318	0.315	0.312	0.312	0.309	0.308	0.307	0.306	0.306	0.305	0.305	0.306	0.307	0.309	0.311	0.314	0.317	0.321	0.327	0.331	0.338	0.343	0.351	0.358	0.367	0.375	0.385	0.395	0.406	0.417	0.429	0.442	0.455	0.468	0.482	0.497	0.512	0.528	0.543	0.559	0.576	0.592	0.609	0.625	0.642	0.660	0.677	0.694	0.710	0.728	0.743	0.761	0.777	0.793	0.809	0.824	0.839	0.853	0.868	0.882	0.894	0.907	0.918	0.928	0.939	0.949	0.958	0.966	0.973	0.979	0.984	0.989	0.993	0.995	0.997	0.998	0.998	0.995	0.993	0.991	0.986	0.981	0.974	0.968	0.958	0.949	0.938	0.927	0.915	0.902	0.889	0.873	0.858	0.842	0.824	0.805	0.787	0.767	0.747	0.726	0.703	0.681	0.658	0.635	0.611	0.587	0.562	0.537	0.512	0.486	0.461	0.435	0.410	0.384	0.358	0.332	0.307	0.282	0.257	0.232	0.208	0.183	0.160	0.137	0.114	0.092	0.071	0.050	0.030	0.012	-0.008	-0.025	-0.042	-0.058	-0.073	-0.088	-0.102	-0.114	-0.126	-0.138	-0.148	-0.156	-0.165	-0.172	-0.180	-0.187	-0.192	-0.197	-0.201	-0.204	-0.208	-0.210	-0.212	-0.213	-0.213	-0.214	-0.215	-0.215	-0.215	-0.215	-0.215	-0.214	-0.215	-0.215	-0.214	-0.215	-0.216	-0.217	-0.217	-0.219	-0.221	-0.223	-0.226	-0.229	-0.233	-0.238	-0.244	-0.249	-0.257	-0.264	-0.272	-0.281	-0.290	-0.300	-0.312	-0.323	-0.337	-0.349	-0.362	-0.378	-0.393	-0.408	-0.425	-0.442	-0.459	-0.478	-0.496	-0.513	-0.533	-0.552	-0.572	-0.592	-0.611	-0.632	-0.651	-0.672	-0.691	-0.712	-0.731	-0.750	-0.768	-0.788	-0.806	-0.823	-0.840	-0.857	-0.872	-0.888	-0.902	-0.916	-0.928	-0.941	-0.952	-0.962	-0.972	-0.979	-0.988	-0.993	-0.999	-1.003	-1.007	-1.009	-1.010	-1.010	-1.010	-1.008	-1.004	-1.000	-0.995	-0.988	-0.982	-0.973	-0.964	-0.954	-0.943	-0.932	-0.918	-0.906	-0.892	-0.878	-0.861	-0.845	-0.829	-0.811	-0.793	-0.776	-0.757	-0.738	-0.718	-0.699	-0.678	-0.658	-0.638	-0.618	-0.598	-0.578	-0.558	-0.538	-0.517	-0.497	-0.478	-0.458	-0.439	-0.419	-0.401	-0.383	-0.366	-0.348	-0.332	-0.316	-0.300	-0.285	-0.271	-0.258	-0.244	-0.232	-0.219	-0.208	-0.197	-0.188	-0.178	-0.170	-0.162	-0.156	-0.150	-0.145	-0.140	-0.137	-0.133	-0.131	-0.129	-0.128	-0.128	-0.128	-0.128	-0.130	-0.132	-0.135	-0.138	-0.142	-0.147	-0.152	-0.158	-0.163	-0.169	-0.176	-0.182	-0.190	-0.198	-0.206	-0.214	-0.221	-0.230	-0.238	-0.246	-0.254	-0.262	-0.271	-0.278	-0.287	-0.294	-0.301	-0.308	-0.314	-0.322	-0.328	-0.332	-0.337	-0.342	-0.346	-0.349	-0.352	-0.353	-0.355	-0.355	-0.355	-0.354	-0.353	-0.350	-0.347	-0.342	-0.338	-0.332	-0.326	-0.320	-0.312	-0.302	-0.292	-0.282	-0.272	-0.261	-0.248	-0.236	-0.222	-0.208	-0.193	-0.178	-0.162	-0.148	-0.130	-0.112	-0.096	-0.078	-0.060	-0.042	-0.024	-0.005	0.013	0.032	0.050	0.068	0.087	0.105	0.124	0.142	0.160	0.178	0.196	0.212	0.230	0.246	0.262	0.278	0.293	0.308	0.323	0.338	0.352	0.366	0.380	0.393	0.406	0.419	0.431	0.442	0.454	0.466	0.477	0.488	0.500	0.511	0.522	0.533	0.545	0.557	0.568	0.580	0.592	0.605	0.618	0.630	0.644	0.658	0.672	0.688	0.703	0.720	0.736	0.753	0.772	0.791	0.810	0.831	0.852	0.873	0.896	0.918	0.942	0.967	0.992	1.018	1.046	1.072	1.101	1.129	1.158	1.188	1.219	1.250	1.282	1.313	1.346	1.378	1.411	1.445	1.478	1.511	1.544	1.578	1.612	1.644	1.678	1.710	1.743	1.775	1.807	1.838	1.868	1.899	1.928	1.957	1.984	2.012	2.038	2.064	2.089	2.112	2.134	2.156	2.177	2.196	2.214	2.231	2.247	2.262	2.274	2.287	2.297	2.306	2.313	2.320	2.325	2.328	2.331	2.331	2.330	2.329	2.326	2.320	2.314	2.307	2.298	2.287	2.276	2.262	2.248	2.232	2.217	2.198	2.180	2.160	2.138	2.117	2.093	2.069	2.044	2.019	1.992	1.964	1.936	1.908	1.878	1.848	1.817	1.786	1.755	1.722	1.690	1.658	1.625	1.593	1.561	1.528	1.494	1.463	1.430	1.398	1.366	1.334	1.302	1.272	1.240	1.209	1.179	1.150	1.120	1.092	1.064	1.037	1.010	0.982	0.957	0.932	0.906	0.882	0.858	0.835	0.812	0.791	0.768	0.748	0.728	0.708	0.687	0.668	0.648	0.630	0.612	0.594	0.577	0.559	0.542	0.524	0.507	0.490	0.472	0.456	0.439	0.422	0.403	0.386	0.369	0.352	0.332	0.314	0.295	0.277	0.258	0.238	0.218	0.198	0.177	0.154	0.133	0.110	0.087	0.064	0.040	0.016	-0.009	-0.035	-0.061	-0.087	-0.114	-0.142	-0.169	-0.198	-0.227	-0.256	-0.285	-0.315	-0.345	-0.377	-0.407	-0.438	-0.469	-0.501	-0.532	-0.565	-0.598	-0.630	-0.662	-0.695	-0.728	-0.759	-0.792	-0.824	-0.855	-0.888	-0.919	-0.951	-0.982	-1.012	-1.042	-1.072	-1.102	-1.130	-1.158	-1.185	-1.212	-1.238	-1.263	-1.288	-1.311	-1.334	-1.356	-1.377	-1.398	-1.416	-1.433	-1.450	-1.465	-1.480	-1.493	-1.505	-1.517	-1.525	-1.534	-1.541	-1.548	-1.552	-1.554	-1.556	-1.557	-1.557	-1.554	-1.551	-1.546	-1.541	-1.535	-1.527	-1.518	-1.508	-1.496	-1.484	-1.471	-1.457	-1.442	-1.427	-1.411	-1.393	-1.376	-1.358	-1.340	-1.321	-1.302	-1.282	-1.262	-1.243	-1.223	-1.204	-1.185	-1.167	-1.148	-1.130	-1.112	-1.096	-1.080	-1.065	-1.050	-1.036	-1.022	-1.011	-1.000	-0.991	-0.982	-0.974	-0.968	-0.962	-0.958	-0.957	-0.955	-0.956	-0.957	-0.959	-0.962	-0.968	-0.974	-0.982	-0.992	-1.002	-1.012	-1.024	-1.038	-1.052	-1.068	-1.084	-1.102	-1.119	-1.137	-1.156	-1.175	-1.195	-1.216	-1.236	-1.257	-1.278	-1.298	-1.319	-1.340	-1.360	-1.381	-1.400	-1.419	-1.438	-1.457	-1.475	-1.491	-1.508	-1.522	-1.536	-1.549	-1.562	-1.573	-1.583	-1.593	-1.601	-1.608	-1.613	-1.618	-1.621	-1.622	-1.623	-1.624	-1.622	-1.619	-1.615	-1.610	-1.604	-1.597	-1.588	-1.579	-1.570	-1.558	-1.546	-1.533	-1.520	-1.506	-1.490	-1.474	-1.458	-1.442	-1.425	-1.408	-1.389	-1.371	-1.353	-1.334	-1.315	-1.297	-1.278	-1.259	-1.239	-1.221	-1.202	-1.183	-1.165	-1.147	-1.129	-1.111	-1.093	-1.077	-1.060	-1.043	-1.027	-1.012	-0.997	-0.981	-0.968	-0.953	-0.939	-0.926	-0.913	-0.902	-0.889	-0.877	-0.867	-0.856	-0.845	-0.835	-0.825	-0.816	-0.807	-0.798	-0.790	-0.782	-0.774	-0.767	-0.760	-0.752	-0.744	-0.738	-0.732	-0.725	-0.719	-0.713	-0.707	-0.700	-0.694	-0.688	-0.682	-0.677	-0.671	-0.665	-0.658	-0.652	-0.646	-0.640	-0.633	-0.628	-0.622	-0.614	-0.608	-0.600	-0.593	-0.586	-0.577	-0.569	-0.560	-0.551	-0.542	-0.532	-0.522	-0.512	-0.502	-0.490	-0.478	-0.466	-0.453	-0.440	-0.426	-0.412	-0.398	-0.382	-0.368	-0.352	-0.334	-0.318	-0.301	-0.282	-0.266	-0.247	-0.228	-0.209	-0.190	-0.170	-0.150	-0.130	-0.110	-0.091	-0.069	-0.049	-0.029	-0.010	0.010	0.030	0.049	0.068	0.087	0.106	0.124	0.141	0.158	0.174	0.190	0.204	0.219	0.232	0.244	0.256	0.265	0.274	0.283	0.291	0.297	0.302	0.306	0.308	0.310	0.311	0.310	0.308	0.305	0.299	0.295	0.288	0.281	0.272	0.262	0.251	0.240	0.228	0.213	0.199	0.184	0.168	0.152	0.135	0.118	0.100	0.082	0.063	0.044	0.025	0.006	-0.013	-0.032	-0.051	-0.070	-0.088	-0.106	-0.124	-0.142	-0.158	-0.175	-0.190	-0.205	-0.220	-0.232	-0.244	-0.257	-0.267	-0.277	-0.285	-0.293	-0.301	-0.306	-0.311	-0.315	-0.318	-0.320	-0.321	-0.321	-0.319	-0.316	-0.313	-0.309	-0.303	-0.298	-0.291	-0.282	-0.274	-0.265	-0.254	-0.244	-0.232	-0.220	-0.208	-0.194	-0.181	-0.167	-0.152	-0.138	-0.122	-0.108	-0.092	-0.076	-0.060	-0.045	-0.029	-0.013	0.002	0.018	0.033	0.048	0.062	0.078	0.091	0.106	0.119	0.132	0.145	0.157	0.168	0.180	0.190	0.201	0.209	0.219	0.228	0.236	0.242	0.250	0.256	0.261	0.266	0.270	0.274	0.277	0.280	0.282	0.284	0.285	0.286	0.287	0.287	0.286	0.284	0.283	0.282	0.279	0.278	0.274	0.272	0.269	0.267	0.263	0.261	0.258	0.254	0.252	0.249	0.248	0.245	0.242	0.242	0.240	0.239	0.238	0.238	0.238	0.238	0.239	0.241	0.243	0.247	0.249	0.254	0.259	0.265	0.271	0.278	0.285	0.293	0.302	0.312	0.322	0.333	0.345	0.358	0.371	0.384	0.399	0.413	0.428	0.444	0.460	0.477	0.493	0.510	0.528	0.546	0.563	0.581	0.599	0.618	0.635	0.652	0.670	0.688	0.704	0.722	0.738	0.753	0.768	0.782	0.798	0.810	0.822	0.834	0.846	0.856	0.865	0.874	0.881	0.888	0.892	0.897	0.901	0.902	0.903	0.903	0.902	0.901	0.897	0.891	0.887	0.879	0.872	0.863	0.853	0.842	0.832	0.819	0.805	0.791	0.777	0.761	0.745	0.729	0.712	0.694	0.676	0.658	0.640	0.620	0.602	0.582	0.564	0.545	0.527	0.508	0.490	0.472	0.455	0.438	0.422	0.407	0.392	0.377	0.364	0.351	0.339	0.328	0.318	0.308	0.301	0.293	0.288	0.282	0.279	0.276	0.274	0.273	0.274	0.276	0.280	0.284	0.289	0.296	0.304	0.312	0.322	0.333	0.346	0.358	0.372	0.387	0.402	0.418	0.436	0.452	0.471	0.489	0.509	0.529	0.549	0.569	0.590	0.612	0.632	0.654	0.674	0.695	0.717	0.738	0.758	0.779	0.798	0.818	0.838	0.855	0.874	0.892	0.908	0.924	0.938	0.953	0.967	0.979	0.991	1.002	1.012	1.020	1.028	1.036	1.042	1.048	1.051	1.055	1.058	1.059	1.061	1.060	1.060	1.058	1.057	1.053	1.050	1.046	1.042	1.037	1.032	1.027	1.021	1.014	1.008	1.002	0.997	0.990	0.983	0.978	0.972	0.968	0.962	0.958	0.955	0.952	0.949	0.947	0.945	0.944	0.945	0.945	0.948	0.950	0.953	0.958	0.963	0.968	0.976	0.983	0.992	1.002	1.012	1.024	1.036	1.048	1.062	1.077	1.092	1.108	1.124	1.141	1.158	1.175	1.194	1.213	1.233	1.252	1.272	1.292	1.312	1.333	1.353	1.374	1.394	1.415	1.435	1.456	1.476	1.496	1.515	1.535	1.554	1.572	1.591	1.609	1.626	1.642	1.659	1.674	1.688	1.703	1.718	1.730	1.743	1.755	1.766	1.775	1.784	1.792	1.801	1.808	1.813	1.819	1.822	1.826	1.828	1.831	1.832	1.831	1.831	1.828	1.826	1.822	1.818	1.812	1.806	1.799	1.792	1.782	1.773	1.763	1.752	1.741	1.728	1.714	1.702	1.687	1.672	1.657	1.641	1.624	1.607	1.590	1.572	1.555	1.537	1.518	1.499	1.482	1.462	1.444	1.425	1.408	1.389	1.372	1.353	1.337	1.320	1.303	1.288	1.272	1.258	1.244	1.229	1.218	1.205	1.193	1.183	1.174	1.166	1.158	1.150	1.143	1.138	1.134	1.130	1.128	1.127	1.126	1.127	1.127	1.129	1.132	1.135	1.139	1.145	1.151	1.156	1.162	1.172	1.178	1.187	1.196	1.204	1.214	1.223	1.232	1.243	1.252	1.262	1.272	1.282	1.291	1.301	1.310	1.318	1.328	1.335	1.343	1.351	1.357	1.362	1.368	1.373	1.378	1.381	1.383	1.386	1.388	1.388	1.388	1.388	1.386	1.383	1.381	1.378	1.372	1.368	1.362	1.356	1.348	1.342	1.334	1.325	1.316	1.307	1.296	1.286	1.274	1.264	1.252	1.241	1.229	1.218	1.206	1.194	1.182	1.170	1.159	1.147	1.136	1.126	1.114	1.103	1.094	1.084	1.076	1.067	1.058	1.051	1.044	1.038	1.032	1.028	1.023	1.020	1.018	1.015	1.015	1.014	1.014	1.016	1.018	1.021	1.023	1.028	1.033	1.038	1.045	1.052	1.059	1.068	1.078	1.088	1.097	1.108	1.119	1.131	1.142	1.156	1.168	1.181	1.193	1.207	1.219	1.233	1.246	1.259	1.272	1.285	1.298	1.310	1.322	1.333	1.345	1.355	1.365	1.375	1.385	1.394	1.402	1.409	1.416	1.421	1.427	1.430	1.434	1.436	1.438	1.438	1.438	1.436	1.433	1.430	1.425	1.420	1.413	1.406	1.397	1.387	1.377	1.365	1.352	1.338	1.323	1.308	1.290	1.273	1.254	1.235	1.214	1.192	1.170	1.148	1.124	1.100	1.074	1.049	1.023	0.995	0.968	0.941	0.912	0.882	0.854	0.825	0.795	0.766	0.736	0.707	0.677	0.647	0.617	0.587	0.558	0.529	0.500	0.472	0.444	0.417	0.390	0.363	0.338	0.312	0.289	0.265	0.242	0.221	0.199	0.179	0.161	0.142	0.125	0.108	0.092	0.079	0.066	0.053	0.042	0.032	0.023	0.016	0.009	0.003	-0.002	-0.005	-0.008	-0.010	-0.012	-0.012	-0.011	-0.010	-0.007	-0.004	0.000	0.003	0.008	0.014	0.021	0.027	0.032	0.040	0.048	0.056	0.062	0.072	0.079	0.087	0.095	0.104	0.111	0.118	0.125	0.132	0.138	0.144	0.150	0.156	0.159	0.162	0.167	0.170	0.172	0.173	0.173	0.174	0.174	0.172	0.170	0.167	0.163	0.159	0.154	0.149	0.142	0.136	0.129	0.121	0.112	0.104	0.094	0.085	0.074	0.064	0.053	0.043	0.032	0.022	0.010	0.000	-0.012	-0.022	-0.032	-0.042	-0.052	-0.061	-0.069	-0.077	-0.084	-0.091	-0.097	-0.101	-0.105	-0.108	-0.111	-0.112	-0.112	-0.110	-0.108	-0.104	-0.098	-0.092	-0.084	-0.076	-0.065	-0.053	-0.040	-0.026	-0.011	0.008	0.026	0.047	0.068	0.089	0.114	0.139	0.165	0.192	0.220	0.248	0.278	0.310	0.341	0.373	0.405	0.438	0.472	0.506	0.541	0.573	0.608	0.642	0.677	0.711	0.743	0.777	0.809	0.842	0.872	0.902	0.932	0.960	0.988	1.014	1.041	1.064	1.088	1.108	1.128	1.147	1.163	1.179	1.194	1.206	1.218	1.228	1.235	1.241	1.246	1.250	1.251	1.252	1.250	1.247	1.244	1.238	1.232	1.224	1.215	1.204	1.194	1.182	1.168	1.154	1.140	1.124	1.109	1.092	1.075	1.058	1.041	1.022	1.003	0.986	0.968	0.950	0.932	0.914	0.897	0.879	0.862	0.846	0.829	0.814	0.798	0.784	0.772	0.758	0.747	0.734	0.723	0.713	0.703	0.695	0.688	0.681	0.674	0.669	0.665	0.661	0.658	0.656	0.654	0.652	0.652	0.653	0.655	0.657	0.659	0.662	0.664	0.669	0.673	0.678	0.684	0.689	0.695	0.701	0.707	0.713	0.720	0.727	0.732	0.740	0.746	0.752	0.758	0.765	0.771	0.776	0.781	0.786	0.790	0.794	0.798	0.801	0.803	0.806	0.808	0.808	0.808	0.808	0.807	0.804	0.802	0.798	0.794	0.790	0.784	0.778	0.771	0.762	0.755	0.746	0.735	0.725	0.713	0.702	0.688	0.675	0.661	0.647	0.632	0.616	0.600	0.583	0.567	0.550	0.532	0.514	0.497	0.479	0.461	0.442	0.424	0.406	0.388	0.371	0.353	0.335	0.319	0.302	0.286	0.270	0.255	0.240	0.227	0.212	0.199	0.188	0.177	0.167	0.157	0.148	0.140	0.134	0.128	0.124	0.120	0.117	0.114	0.113	0.113	0.115	0.117	0.120	0.122	0.128	0.134	0.141	0.148	0.156	0.164	0.176	0.185	0.197	0.208	0.221	0.234	0.248	0.262	0.276	0.290	0.306	0.321	0.337	0.352	0.368	0.383	0.399	0.417	0.432	0.448	0.463	0.478	0.493	0.509	0.522	0.538	0.552	0.565	0.578	0.591	0.602	0.613	0.625	0.635	0.644	0.653	0.662	0.669	0.677	0.683	0.688	0.693	0.697	0.701	0.704	0.706	0.708	0.708	0.709	0.708	0.708	0.706	0.702	0.700	0.698	0.694	0.690	0.684	0.680	0.674	0.668	0.662	0.656	0.648	0.641	0.633	0.627	0.618	0.611	0.602	0.595	0.587	0.579	0.571	0.563	0.555	0.548	0.539	0.532	0.524	0.518	0.510	0.503	0.498	0.492	0.486	0.482	0.476	0.472	0.467	0.462	0.460	0.456	0.453	0.451	0.448	0.447	0.444	0.444	0.443	0.443	0.444	0.444	0.445	0.447	0.448	0.450	0.452	0.454	0.456	0.458	0.462	0.466	0.468	0.472	0.475	0.478	0.482	0.485	0.489	0.492	0.497	0.498	0.502	0.505	0.508	0.510	0.512	0.514	0.516	0.518	0.518	0.519	0.519	0.519	0.518	0.518	0.515	0.513	0.512	0.507	0.504	0.500	0.495	0.490	0.485	0.479	0.472	0.464	0.457	0.448	0.440	0.431	0.422	0.412	0.402	0.391	0.379	0.368	0.357	0.344	0.332	0.320	0.308	0.295	0.282	0.270	0.257	0.243	0.232	0.218	0.207	0.195	0.182	0.171	0.160	0.148	0.138	0.128	0.118	0.109	0.101	0.093	0.085	0.078	0.072	0.067	0.062	0.058	0.053	0.051	0.050	0.048	0.048	0.047	0.048	0.049	0.052	0.054	0.057	0.062	0.067	0.072	0.078	0.084	0.091	0.099	0.107	0.116	0.125	0.134	0.144	0.154	0.164	0.177	0.187	0.198	0.210	0.222	0.232	0.244	0.256	0.268	0.279	0.291	0.302	0.314	0.324	0.335	0.345	0.355	0.365	0.374	0.384	0.393	0.400	0.408	0.415	0.422	0.428	0.434	0.438	0.443	0.448	0.451	0.452	0.455	0.456	0.458	0.458	0.458	0.457	0.455	0.452	0.451	0.448	0.443	0.440	0.435	0.430	0.424	0.418	0.412	0.406	0.398	0.392	0.383	0.376	0.368	0.359	0.351	0.342	0.332	0.324	0.315	0.308	0.298	0.289	0.281	0.272	0.264	0.256	0.248	0.242	0.235	0.228	0.222	0.217	0.212	0.208	0.203	0.201	0.198	0.197	0.195	0.195	0.195	0.196	0.198	0.201	0.206	0.209	0.215	0.221	0.228	0.235	0.244	0.254	0.264	0.277	0.288	0.302	0.315	0.329	0.346	0.361	0.378	0.397	0.415	0.434	0.454	0.474	0.495	0.517	0.538	0.561	0.583	0.607	0.631	0.653	0.677	0.702	0.725	0.749	0.773	0.798	0.822	0.847	0.871	0.894	0.919	0.942	0.966	0.988	1.011	1.032	1.055	1.076	1.097	1.117	1.137	1.156	1.175	1.192	1.209	1.227	1.242	1.257	1.272	1.287	1.300	1.312	1.324	1.336	1.346	1.357	1.365	1.374	1.381	1.389	1.396	1.402	1.407	1.412	1.417	1.420	1.425	1.427	1.429	1.432	1.433	1.435	1.436	1.436	1.437	1.437	1.437	1.437	1.436	1.435	1.435	1.434	1.433	1.433	1.432	1.432	1.431	1.431	1.431	1.430	1.430	1.431	1.431	1.432	1.432	1.433	1.435	1.436	1.438	1.440	1.443	1.446	1.449	1.453	1.458	1.462	1.467	1.472	1.477	1.482	1.489	1.497	1.503	1.511	1.518	1.526	1.535	1.542	1.552	1.560	1.570	1.578	1.588	1.598	1.607	1.616	1.624	1.634	1.642	1.652	1.661	1.668	1.677	1.684	1.691	1.698	1.703	1.708	1.714	1.718	1.722	1.724	1.727	1.728	1.729	1.728	1.727	1.724	1.721	1.717	1.711	1.705	1.698	1.690	1.679	1.668	1.658	1.644	1.631	1.615	1.598	1.582	1.564	1.545	1.524	1.504	1.482	1.459	1.436	1.412	1.388	1.362	1.336	1.308	1.281	1.253	1.225	1.198	1.169	1.141	1.111	1.082	1.054	1.025	0.997	0.968	0.940	0.912	0.885	0.858	0.831	0.805	0.779	0.754	0.730	0.706	0.683	0.662	0.638	0.618	0.598	0.579	0.561	0.542	0.525	0.511	0.495	0.481	0.468	0.455	0.444	0.432	0.422	0.412	0.404	0.397	0.388	0.382	0.376	0.371	0.365	0.362	0.358	0.353	0.350	0.348	0.344	0.342	0.339	0.338	0.335	0.332	0.331	0.328	0.327	0.324	0.322	0.318	0.315	0.312	0.309	0.304	0.300	0.295	0.290	0.284	0.278	0.272	0.263	0.257	0.248	0.239	0.230	0.220	0.210	0.199	0.188	0.176	0.163	0.150	0.138	0.123	0.108	0.094	0.079	0.064	0.048	0.032	0.017	0.000	-0.016	-0.032	-0.049	-0.065	-0.082	-0.098	-0.113	-0.129	-0.145	-0.160	-0.174	-0.188	-0.202	-0.216	-0.228	-0.242	-0.252	-0.263	-0.273	-0.282	-0.291	-0.298	-0.304	-0.310	-0.315	-0.318	-0.322	-0.323	-0.324	-0.324	-0.322	-0.321	-0.318	-0.313	-0.308	-0.302	-0.295	-0.286	-0.278	-0.267	-0.256	-0.244	-0.232	-0.220	-0.206	-0.191	-0.176	-0.161	-0.145	-0.129	-0.112	-0.096	-0.079	-0.061	-0.045	-0.028	-0.010	0.007	0.023	0.041	0.058	0.072	0.088	0.103	0.118	0.132	0.145	0.158	0.169	0.182	0.192	0.202	0.211	0.218	0.226	0.232	0.237	0.241	0.244	0.246	0.248	0.248	0.247	0.245	0.242	0.238	0.233	0.228	0.222	0.214	0.206	0.197	0.187	0.177	0.164	0.153	0.140	0.127	0.112	0.098	0.083	0.068	0.052	0.037	0.019	0.002	-0.013	-0.030	-0.047	-0.064	-0.081	-0.097	-0.114	-0.130	-0.146	-0.162	-0.178	-0.192	-0.207	-0.221	-0.234	-0.247	-0.259	-0.271	-0.282	-0.292	-0.302	-0.310	-0.318	-0.325	-0.331	-0.335	-0.339	-0.343	-0.346	-0.347	-0.347	-0.347	-0.346	-0.343	-0.341	-0.337	-0.332	-0.326	-0.319	-0.312	-0.302	-0.293	-0.283	-0.273	-0.262	-0.251	-0.238	-0.224	-0.211	-0.198	-0.182	-0.167	-0.153	-0.137	-0.122	-0.106	-0.090	-0.073	-0.058	-0.042	-0.027	-0.011	0.005	0.020	0.035	0.050	0.064	0.078	0.092	0.105	0.116	0.129	0.140	0.150	0.160	0.169	0.178	0.184	0.192	0.198	0.202	0.208	0.212	0.215	0.218	0.219	0.220	0.220	0.219	0.218	0.215	0.213	0.210	0.205	0.201	0.196	0.190	0.184	0.178	0.171	0.163	0.157	0.148	0.140	0.132	0.123	0.115	0.107	0.098	0.090	0.082	0.073	0.065	0.057	0.049	0.042	0.036	0.028	0.022	0.016	0.011	0.005	0.001	-0.003	-0.007	-0.009	-0.012	-0.014	-0.015	-0.017	-0.016	-0.016	-0.015	-0.013	-0.011	-0.008	-0.005	-0.001	0.004	0.009	0.015	0.021	0.028	0.034	0.042	0.050	0.058	0.068	0.078	0.087	0.098	0.108	0.118	0.128	0.141	0.152	0.164	0.176	0.188	0.200	0.213	0.226	0.238	0.250	0.262	0.275	0.288	0.300	0.312	0.324	0.336	0.348	0.361	0.372	0.383	0.394	0.406	0.416	0.425	0.435	0.445	0.453	0.462	0.471	0.478	0.485	0.492	0.498	0.504	0.509	0.513	0.518	0.522	0.525	0.528	0.530	0.532	0.533	0.532	0.533	0.532	0.532	0.530	0.528	0.525	0.522	0.518	0.514	0.509	0.505	0.500	0.494	0.488	0.482	0.476	0.468	0.462	0.455	0.448	0.441	0.433	0.426	0.419	0.412	0.404	0.398	0.391	0.384	0.377	0.371	0.367	0.360	0.356	0.352	0.347	0.343	0.342	0.340	0.338	0.338	0.337	0.338	0.338	0.341	0.343	0.348	0.352	0.357	0.362	0.369	0.377	0.385	0.393	0.403	0.414	0.425	0.437	0.449	0.462	0.476	0.491	0.505	0.521	0.537	0.552	0.569	0.587	0.603	0.622	0.639	0.657	0.674	0.692	0.709	0.728	0.745	0.762	0.780	0.796	0.813	0.829	0.846	0.860	0.875	0.890	0.903	0.916	0.928	0.940	0.952	0.962	0.970	0.979	0.986	0.993	0.999	1.005	1.009	1.012	1.015	1.016	1.017	1.016	1.015	1.012	1.010	1.006	1.002	0.996	0.990	0.983	0.975	0.968	0.958	0.948	0.938	0.928	0.917	0.905	0.892	0.880	0.867	0.854	0.841	0.828	0.814	0.801	0.788	0.773	0.760	0.748	0.734	0.722	0.708	0.697	0.684	0.673	0.662	0.652	0.642	0.632	0.624	0.616	0.609	0.602	0.597	0.592	0.587	0.584	0.581	0.581	0.580	0.579	0.581	0.582	0.586	0.589	0.594	0.599	0.606	0.612	0.620	0.628	0.638	0.648	0.658	0.670	0.682	0.693	0.708	0.721	0.734	0.747	0.762	0.776	0.790	0.804	0.819	0.833	0.848	0.861	0.874	0.888	0.901	0.913	0.925	0.937	0.946	0.956	0.965	0.972	0.980	0.986	0.991	0.996	0.999	1.001	1.001	1.001	1.000	0.997	0.993	0.988	0.981	0.974	0.965	0.956	0.945	0.932	0.920	0.906	0.891	0.874	0.858	0.840	0.821	0.802	0.782	0.761	0.739	0.718	0.694	0.672	0.649	0.627	0.603	0.580	0.556	0.533	0.511	0.487	0.464	0.442	0.421	0.399	0.378	0.358	0.339	0.320	0.302	0.284	0.268	0.252	0.238	0.224	0.212	0.199	0.190	0.179	0.171	0.162	0.157	0.152	0.147	0.144	0.142	0.141	0.141	0.142	0.143	0.147	0.150	0.154	0.160	0.166	0.172	0.180	0.188	0.198	0.207	0.217	0.227	0.237	0.248	0.260	0.271	0.283	0.295	0.307	0.319	0.331	0.342	0.355	0.367	0.378	0.389	0.401	0.411	0.421	0.431	0.440	0.449	0.458	0.466	0.473	0.479	0.485	0.491	0.497	0.501	0.504	0.507	0.509	0.511	0.512	0.513	0.512	0.512	0.511	0.508	0.507	0.503	0.501	0.498	0.492	0.488	0.482	0.478	0.472	0.466	0.460	0.454	0.448	0.441	0.436	0.430	0.423	0.417	0.411	0.405	0.400	0.395	0.391	0.386	0.382	0.380	0.378	0.375	0.373	0.372	0.372	0.372	0.374	0.376	0.378	0.381	0.385	0.390	0.395	0.401	0.408	0.415	0.423	0.432	0.442	0.451	0.462	0.474	0.487	0.498	0.512	0.525	0.539	0.554	0.569	0.584	0.598	0.614	0.631	0.647	0.662	0.678	0.694	0.711	0.726	0.742	0.758	0.773	0.788	0.802	0.817	0.830	0.844	0.857	0.869	0.882	0.892	0.903	0.914	0.924	0.933	0.942	0.950	0.956	0.962	0.968	0.972	0.977	0.979	0.982	0.983	0.984	0.984	0.985	0.982	0.981	0.978	0.973	0.970	0.965	0.959	0.953	0.947	0.938	0.931	0.922	0.912	0.902	0.892	0.880	0.869	0.857	0.844	0.831	0.818	0.803	0.790	0.774	0.760	0.744	0.729	0.713	0.698	0.682	0.665	0.649	0.633	0.616	0.600	0.583	0.568	0.551	0.535	0.518	0.503	0.488	0.473	0.458	0.444	0.429	0.417	0.403	0.391	0.379	0.368	0.355	0.345	0.336	0.326	0.318	0.311	0.303	0.297	0.292	0.287	0.282	0.280	0.277	0.277	0.275	0.275	0.276	0.278	0.280	0.283	0.288	0.292	0.297	0.303	0.310	0.317	0.324	0.332	0.341	0.351	0.361	0.371	0.381	0.392	0.403	0.414	0.426	0.437	0.449	0.460	0.472	0.483	0.494	0.507	0.518	0.528	0.538	0.548	0.558	0.566	0.575	0.583	0.591	0.598	0.604	0.610	0.615	0.620	0.624	0.627	0.629	0.631	0.632	0.632	0.632	0.632	0.629	0.628	0.625	0.622	0.618	0.613	0.608	0.604	0.598	0.592	0.586	0.579	0.572	0.565	0.558	0.551	0.543	0.537	0.529	0.523	0.518	0.511	0.505	0.500	0.496	0.491	0.488	0.483	0.482	0.480	0.479	0.479	0.479	0.481	0.483	0.487	0.492	0.497	0.503	0.511	0.518	0.528	0.538	0.549	0.562	0.575	0.589	0.605	0.621	0.639	0.658	0.676	0.695	0.715	0.736	0.758	0.781	0.803	0.826	0.851	0.874	0.899	0.923	0.948	0.974	0.998	1.022	1.048	1.072	1.096	1.120	1.142	1.167	1.189	1.211	1.232	1.252	1.271	1.291	1.308	1.325	1.341	1.355	1.368	1.381	1.391	1.402	1.410	1.418	1.423	1.428	1.431	1.433	1.434	1.433	1.432	1.428	1.423	1.418	1.411	1.402	1.392	1.382	1.370	1.358	1.344	1.329	1.314	1.298	1.280	1.262	1.244	1.226	1.206	1.186	1.165	1.144	1.124	1.103	1.082	1.062	1.042	1.022	1.002	0.982	0.962	0.944	0.925	0.908	0.891	0.874	0.858	0.844	0.831	0.817	0.805	0.793	0.784	0.776	0.767	0.761	0.754	0.749	0.746	0.744	0.742	0.742	0.742	0.743	0.747	0.750	0.755	0.761	0.767	0.775	0.783	0.792	0.802	0.812	0.823	0.835	0.848	0.860	0.873	0.887	0.900	0.914	0.928	0.942	0.957	0.971	0.985	0.999	1.012	1.027	1.039	1.052	1.065	1.078	1.090	1.102	1.112	1.122	1.132	1.141	1.149	1.157	1.164	1.170	1.175	1.181	1.185	1.188	1.190	1.192	1.193	1.193	1.193	1.191	1.190	1.188	1.183	1.179	1.175	1.170	1.164	1.158	1.150	1.142	1.134	1.126	1.117	1.106	1.097	1.088	1.077	1.066	1.055	1.043	1.032	1.021	1.010	0.998	0.987	0.975	0.963	0.952	0.942	0.931	0.920	0.912	0.901	0.892	0.882	0.873	0.865	0.857	0.849	0.842	0.837	0.831	0.826	0.820	0.816	0.813	0.810	0.808	0.807	0.806	0.806	0.805	0.807	0.809	0.810	0.813	0.818	0.821	0.826	0.832	0.837	0.842	0.850	0.858	0.865	0.874	0.882	0.892	0.901	0.910	0.920	0.930	0.942	0.952	0.962	0.974	0.984	0.996	1.007	1.018	1.028	1.039	1.051	1.061	1.072	1.082	1.090	1.101	1.110	1.119	1.128	1.135	1.143	1.151	1.157	1.162	1.169	1.174	1.178	1.183	1.186	1.189	1.192	1.193	1.193	1.195	1.195	1.192	1.192	1.189	1.187	1.183	1.179	1.174	1.169	1.164	1.158	1.152	1.145	1.137	1.129	1.121	1.112	1.102	1.093	1.083	1.073	1.062	1.052	1.041	1.030	1.018	1.008	0.997	0.985	0.973	0.962	0.951	0.940	0.929	0.918	0.908	0.897	0.888	0.877	0.868	0.859	0.850	0.842	0.833	0.826	0.820	0.813	0.807	0.801	0.796	0.792	0.787	0.783	0.780	0.778	0.775	0.773	0.772	0.772	0.772	0.772	0.772	0.773	0.774	0.775	0.778	0.780	0.782	0.785	0.788	0.791	0.795	0.798	0.802	0.805	0.809	0.812	0.817	0.819	0.822	0.826	0.828	0.831	0.834	0.835	0.838	0.838	0.839	0.838	0.839	0.838	0.837	0.834	0.832	0.828	0.824	0.819	0.814	0.808	0.800	0.793	0.784	0.775	0.766	0.754	0.743	0.731	0.718	0.704	0.690	0.675	0.659	0.642	0.626	0.608	0.592	0.572	0.553	0.534	0.514	0.494	0.474	0.453	0.432	0.412	0.391	0.370	0.349	0.328	0.308	0.288	0.269	0.248	0.229	0.211	0.192	0.174	0.156	0.140	0.124	0.109	0.094	0.080	0.068	0.055	0.044	0.033	0.025	0.016	0.008	0.002	-0.003	-0.008	-0.011	-0.012	-0.014	-0.016	-0.014	-0.012	-0.010	-0.007	-0.002	0.002	0.009	0.016	0.023	0.032	0.042	0.051	0.061	0.072	0.082	0.095	0.107	0.118	0.132	0.144	0.158	0.170	0.183	0.196	0.208	0.220	0.232	0.244	0.255	0.268	0.278	0.288	0.297	0.306	0.314	0.321	0.328	0.334	0.340	0.343	0.347	0.349	0.351	0.351	0.351	0.349	0.348	0.344	0.340	0.334	0.328	0.322	0.313	0.304	0.296	0.285	0.273	0.262	0.249	0.236	0.222	0.207	0.191	0.176	0.160	0.143	0.127	0.110	0.092	0.075	0.058	0.041	0.022	0.005	-0.012	-0.028	-0.045	-0.062	-0.078	-0.093	-0.109	-0.123	-0.138	-0.151	-0.163	-0.175	-0.186	-0.197	-0.206	-0.214	-0.222	-0.230	-0.235	-0.240	-0.243	-0.247	-0.248	-0.249	-0.249	-0.248	-0.246	-0.242	-0.238	-0.232	-0.226	-0.219	-0.211	-0.202	-0.192	-0.182	-0.170	-0.158	-0.145	-0.131	-0.117	-0.102	-0.086	-0.070	-0.053	-0.038	-0.020	-0.002	0.016	0.033	0.052	0.071	0.089	0.108	0.127	0.143	0.162	0.181	0.199	0.216	0.234	0.252	0.268	0.285	0.300	0.317	0.332	0.347	0.361	0.375	0.389	0.401	0.414	0.426	0.437	0.448	0.458	0.468	0.477	0.486	0.494	0.501	0.508	0.515	0.521	0.527	0.532	0.537	0.542	0.546	0.549	0.553	0.557	0.560	0.562	0.565	0.568	0.570	0.572	0.574	0.577	0.578	0.580	0.582	0.584	0.587	0.588	0.591	0.592	0.596	0.598	0.601	0.604	0.608	0.612	0.615	0.618	0.622	0.628	0.632	0.637	0.642	0.648	0.654	0.659	0.666	0.672	0.679	0.687	0.694	0.702	0.709	0.718	0.726	0.735	0.744	0.754	0.762	0.772	0.782	0.792	0.802	0.812	0.824	0.834	0.844	0.855	0.867	0.877	0.888	0.900	0.911	0.922	0.932	0.943	0.953	0.965	0.976	0.987	0.997	1.007	1.018	1.028	1.038	1.048	1.058	1.068	1.077	1.086	1.093	1.102	1.111	1.119	1.127	1.133	1.141	1.148	1.154	1.160	1.165	1.170	1.175	1.179	1.183	1.187	1.190	1.193	1.197	1.198	1.200	1.202	1.202	1.203	1.203	1.204	1.204	1.202	1.202	1.201	1.200	1.198	1.196	1.194	1.192	1.189	1.187	1.183	1.181	1.177	1.174	1.171	1.167	1.164	1.160	1.157	1.153	1.150	1.147	1.142	1.140	1.138	1.134	1.132	1.128	1.126	1.124	1.122	1.122	1.120	1.118	1.118	1.117	1.118	1.117	1.117	1.118	1.118	1.119	1.121	1.123	1.126	1.128	1.131	1.133	1.138	1.140	1.144	1.148	1.152	1.158	1.161	1.165	1.170	1.174	1.179	1.183	1.188	1.192	1.196	1.200	1.202	1.206	1.209	1.212	1.213	1.216	1.217	1.218	1.218	1.218	1.216	1.213	1.212	1.208	1.204	1.198	1.192	1.186	1.178	1.169	1.159	1.149	1.138	1.124	1.110	1.095	1.080	1.063	1.045	1.026	1.006	0.986	0.964	0.942	0.918	0.894	0.869	0.843	0.817	0.789	0.762	0.734	0.705	0.677	0.647	0.618	0.588	0.558	0.528	0.498	0.468	0.439	0.410	0.381	0.352	0.323	0.297	0.269	0.243	0.218	0.193	0.170	0.148	0.125	0.105	0.085	0.067	0.051	0.035	0.019	0.007	-0.005	-0.015	-0.024	-0.032	-0.038	-0.044	-0.048	-0.050	-0.051	-0.050	-0.049	-0.046	-0.042	-0.036	-0.029	-0.020	-0.012	-0.001	0.010	0.022	0.034	0.050	0.063	0.079	0.095	0.111	0.128	0.146	0.163	0.182	0.199	0.218	0.236	0.254	0.272	0.290	0.307	0.323	0.341	0.358	0.372	0.388	0.403	0.417	0.430	0.442	0.454	0.464	0.474	0.482	0.491	0.498	0.502	0.507	0.509	0.512	0.512	0.513	0.512	0.509	0.506	0.501	0.495	0.488	0.479	0.470	0.460	0.448	0.437	0.424	0.410	0.395	0.379	0.362	0.345	0.327	0.308	0.289	0.269	0.249	0.228	0.208	0.186	0.165	0.143	0.122	0.099	0.078	0.056	0.034	0.012	-0.008	-0.029	-0.048	-0.069	-0.088	-0.106	-0.124	-0.142	-0.158	-0.173	-0.189	-0.203	-0.217	-0.230	-0.242	-0.252	-0.262	-0.271	-0.278	-0.286	-0.292	-0.296	-0.300	-0.302	-0.306	-0.307	-0.308	-0.306	-0.306	-0.303	-0.299	-0.297	-0.292	-0.287	-0.282	-0.276	-0.268	-0.262	-0.256	-0.248	-0.240	-0.232	-0.223	-0.215	-0.207	-0.198	-0.190	-0.181	-0.174	-0.166	-0.158	-0.152	-0.146	-0.140	-0.134	-0.129	-0.125	-0.121	-0.118	-0.116	-0.114	-0.113	-0.114	-0.115	-0.117	-0.119	-0.123	-0.128	-0.134	-0.139	-0.147	-0.156	-0.165	-0.175	-0.186	-0.198	-0.210	-0.224	-0.238	-0.253	-0.269	-0.286	-0.304	-0.321	-0.340	-0.360	-0.380	-0.400	-0.421	-0.442	-0.463	-0.485	-0.507	-0.530	-0.552	-0.576	-0.598	-0.622	-0.645	-0.667	-0.690	-0.712	-0.735	-0.758	-0.779	-0.801	-0.822	-0.843	-0.863	-0.884	-0.902	-0.921	-0.939	-0.957	-0.973	-0.990	-1.006	-1.020	-1.035	-1.048	-1.060	-1.072	-1.082	-1.092	-1.102	-1.110	-1.118	-1.124	-1.130	-1.135	-1.139	-1.142	-1.143	-1.145	-1.147	-1.146	-1.145	-1.144	-1.142	-1.139	-1.137	-1.132	-1.128	-1.122	-1.118	-1.112	-1.106	-1.099	-1.092	-1.086	-1.078	-1.071	-1.063	-1.056	-1.048	-1.042	-1.034	-1.028	-1.020	-1.014	-1.008	-1.001	-0.996	-0.991	-0.988	-0.982	-0.979	-0.977	-0.975	-0.972	-0.972	-0.973	-0.973	-0.976	-0.978	-0.982	-0.986	-0.991	-0.997	-1.003	-1.011	-1.020	-1.028	-1.038	-1.050	-1.061	-1.074	-1.088	-1.101	-1.117	-1.131	-1.148	-1.164	-1.181	-1.199	-1.218	-1.235	-1.255	-1.274	-1.294	-1.313	-1.332	-1.353	-1.373	-1.393	-1.412	-1.432	-1.452	-1.472	-1.491	-1.509	-1.527	-1.545	-1.562	-1.578	-1.594	-1.609	-1.623	-1.638	-1.651	-1.663	-1.674	-1.685	-1.693	-1.703	-1.709	-1.717	-1.722	-1.727	-1.729	-1.732	-1.733	-1.733	-1.732	-1.730	-1.727	-1.722	-1.718	-1.712	-1.704	-1.696	-1.688	-1.677	-1.666	-1.655	-1.642	-1.628	-1.614	-1.600	-1.584	-1.568	-1.552	-1.535	-1.518	-1.500	-1.482	-1.463	-1.446	-1.427	-1.408	-1.389	-1.372	-1.352	-1.335	-1.316	-1.298	-1.281	-1.264	-1.247	-1.231	-1.216	-1.200	-1.187	-1.172	-1.160	-1.148	-1.137	-1.127	-1.117	-1.109	-1.101	-1.094	-1.088	-1.082	-1.078	-1.075	-1.074	-1.073	-1.073	-1.074	-1.076	-1.079	-1.082	-1.088	-1.093	-1.100	-1.108	-1.115	-1.124	-1.134	-1.144	-1.154	-1.166	-1.178	-1.190	-1.202	-1.216	-1.229	-1.242	-1.256	-1.270	-1.284	-1.297	-1.312	-1.325	-1.338	-1.351	-1.364	-1.376	-1.389	-1.400	-1.410	-1.421	-1.431	-1.440	-1.448	-1.456	-1.463	-1.469	-1.474	-1.478	-1.482	-1.484	-1.486	-1.487	-1.488	-1.485	-1.483	-1.479	-1.475	-1.469	-1.463	-1.456	-1.448	-1.438	-1.428	-1.417	-1.405	-1.392	-1.378	-1.364	-1.349	-1.333	-1.317	-1.299	-1.282	-1.262	-1.243	-1.224	-1.204	-1.184	-1.162	-1.142	-1.121	-1.098	-1.076	-1.054	-1.031	-1.008	-0.986	-0.962	-0.940	-0.917	-0.894	-0.871	-0.848	-0.826	-0.803	-0.781	-0.758	-0.738	-0.715	-0.694	-0.672	-0.651	-0.631	-0.610	-0.590	-0.569	-0.550	-0.530	-0.511	-0.492	-0.474	-0.457	-0.438	-0.421	-0.403	-0.387	-0.370	-0.354	-0.338	-0.321	-0.306	-0.290	-0.275	-0.261	-0.244	-0.230	-0.215	-0.202	-0.186	-0.172	-0.158	-0.144	-0.130	-0.116	-0.102	-0.088	-0.074	-0.059	-0.045	-0.031	-0.016	-0.002	0.013	0.028	0.044	0.059	0.075	0.091	0.107	0.124	0.141	0.158	0.176	0.193	0.211	0.229	0.248	0.267	0.286	0.307	0.325	0.346	0.367	0.387	0.408	0.429	0.451	0.472	0.495	0.517	0.539	0.562	0.583	0.607	0.629	0.652	0.673	0.697	0.718	0.742	0.763	0.786	0.807	0.828	0.848	0.869	0.890	0.911	0.931	0.950	0.968	0.987	1.004	1.021	1.038	1.054	1.070	1.084	1.098	1.112	1.123	1.136	1.147	1.157	1.166	1.176	1.183	1.191	1.198	1.203	1.208	1.213	1.218	1.220	1.222	1.224	1.225	1.225	1.225	1.223	1.222	1.221	1.218	1.214	1.211	1.207	1.202	1.198	1.192	1.187	1.180	1.173	1.167	1.159	1.152	1.146	1.138	1.130	1.122	1.115	1.107	1.098	1.092	1.083	1.075	1.068	1.060	1.052	1.045	1.038	1.032	1.025	1.018	1.012	1.007	1.002	0.997	0.992	0.988	0.983	0.980	0.978	0.974	0.973	0.972	0.971	0.971	0.972	0.972	0.974	0.976	0.980	0.982	0.987	0.992	0.997	1.004	1.010	1.018	1.026	1.033	1.042	1.052	1.063	1.073	1.084	1.096	1.108	1.120	1.133	1.146	1.159	1.174	1.188	1.201	1.215	1.229	1.243	1.258	1.272	1.285	1.298	1.312	1.324	1.337	1.349	1.361	1.372	1.382	1.392	1.401	1.408	1.417	1.423	1.428	1.433	1.438	1.442	1.444	1.444	1.446	1.444	1.443	1.441	1.437	1.433	1.427	1.421	1.413	1.405	1.396	1.386	1.374	1.363	1.350	150.000	5.000	2.000	1.000	5.000	0.000	0.000	0.000	0.000	0.000	0.000	0.000	0.000	0.000	0.000	0.000	0.000	0.000	-0.513	-0.522	-0.528	-0.535	-0.542	-0.548	-0.554	-0.560	-0.566	-0.571	-0.576	-0.580	-0.584	-0.588	-0.591	-0.595	-0.598	-0.600	-0.603	-0.605	-0.608	-0.609	-0.611	-0.612	-0.613	-0.614	-0.614	-0.615	-0.615	-0.616	-0.617	-0.617	-0.617	-0.618	-0.619	-0.619	-0.621	-0.622	-0.623	-0.625	-0.627	-0.630	-0.632	-0.636	-0.640	-0.644	-0.648	-0.654	-0.660	-0.666	-0.673	-0.682	-0.690	-0.699	-0.710	-0.720	-0.732	-0.743	-0.756	-0.768	-0.782	-0.798	-0.812	-0.828	-0.845	-0.862	-0.878	-0.898	-0.916	-0.935	-0.954	-0.973	-0.993	-1.013	-1.034	-1.054	-1.075	-1.097	-1.117	-1.138	-1.158	-1.178	-1.199	-1.220	-1.239	-1.260	-1.278	-1.298	-1.315	-1.332	-1.349	-1.365	-1.381	-1.397	-1.411	-1.423	-1.436	-1.448	-1.460	-1.469	-1.478	-1.486	-1.493	-1.500	-1.505	-1.510	-1.512	-1.516	-1.518	-1.518	-1.519	-1.518	-1.517	-1.513	-1.511	-1.507	-1.501	-1.495	-1.489	-1.482	-1.475	-1.468	-1.459	-1.450	-1.440	-1.431	-1.421	-1.411	-1.400	-1.390	-1.379	-1.369	-1.358	-1.347	-1.337	-1.327	-1.316	-1.306	-1.297	-1.288	-1.280	-1.272	-1.263	-1.256	-1.250	-1.243	-1.238	-1.233	-1.229	-1.226	-1.223	-1.222	-1.222	-1.222	-1.222	-1.225	-1.228	-1.232	-1.238	-1.243	-1.250	-1.258	-1.266	-1.276	-1.287	-1.298	-1.310	-1.323	-1.338	-1.353	-1.370	-1.388	-1.404	-1.423	-1.442	-1.463	-1.483	-1.505	-1.528	-1.551	-1.575	-1.599	-1.623	-1.649	-1.674	-1.699	-1.726	-1.752	-1.778	-1.804	-1.831	-1.857	-1.884	-1.909	-1.935	-1.960	-1.986	-2.011	-2.035	-2.059	-2.082	-2.106	-2.128	-2.149	-2.169	-2.190	-2.209	-2.227	-2.244	-2.261	-2.275	-2.290	-2.302	-2.314	-2.326	-2.335	-2.344	-2.352	-2.358	-2.362	-2.366	-2.369	-2.370	-2.371	-2.370	-2.369	-2.367	-2.362	-2.358	-2.353	-2.346	-2.339	-2.331	-2.322	-2.313	-2.303	-2.292	-2.282	-2.272	-2.260	-2.248	-2.235	-2.223	-2.212	-2.200	-2.188	-2.177	-2.164	-2.152	-2.142	-2.131	-2.121	-2.112	-2.102	-2.094	-2.088	-2.080	-2.074	-2.069	-2.066	-2.062	-2.060	-2.058	-2.058	-2.059	-2.061	-2.063	-2.068	-2.072	-2.078	-2.084	-2.092	-2.100	-2.110	-2.121	-2.132	-2.144	-2.158	-2.172	-2.187	-2.202	-2.217	-2.234	-2.251	-2.268	-2.286	-2.305	-2.324	-2.342	-2.362	-2.381	-2.401	-2.420	-2.439	-2.458	-2.478	-2.497	-2.515	-2.534	-2.552	-2.569	-2.588	-2.603	-2.619	-2.635	-2.650	-2.663	-2.678	-2.691	-2.702	-2.714	-2.725	-2.734	-2.744	-2.752	-2.760	-2.766	-2.772	-2.778	-2.781	-2.784	-2.786	-2.788	-2.788	-2.788	-2.787	-2.785	-2.782	-2.779	-2.775	-2.769	-2.763	-2.758	-2.751	-2.743	-2.736	-2.727	-2.718	-2.708	-2.699	-2.688	-2.678	-2.668	-2.656	-2.643	-2.632	-2.619	-2.608	-2.597	-2.584	-2.572	-2.559	-2.548	-2.535	-2.523	-2.512	-2.499	-2.488	-2.478	-2.467	-2.457	-2.448	-2.438	-2.429	-2.422	-2.412	-2.406	-2.398	-2.392	-2.387	-2.382	-2.377	-2.372	-2.370	-2.368	-2.366	-2.364	-2.365	-2.365	-2.365	-2.367	-2.369	-2.372	-2.376	-2.381	-2.385	-2.390	-2.395	-2.402	-2.410	-2.417	-2.425	-2.432	-2.441	-2.450	-2.459	-2.468	-2.477	-2.487	-2.496	-2.506	-2.516	-2.525	-2.534	-2.543	-2.552	-2.561	-2.569	-2.577	-2.585	-2.592	-2.599	-2.605	-2.612	-2.617	-2.622	-2.625	-2.628	-2.632	-2.633	-2.635	-2.634	-2.634	-2.633	-2.631	-2.629	-2.625	-2.622	-2.615	-2.608	-2.601	-2.593	-2.584	-2.575	-2.563	-2.552	-2.540	-2.528	-2.513	-2.500	-2.484	-2.469	-2.452	-2.435	-2.418	-2.400	-2.382	-2.362	-2.342	-2.322	-2.302	-2.282	-2.262	-2.241	-2.220	-2.199	-2.178	-2.156	-2.136	-2.115	-2.094	-2.073	-2.053	-2.034	-2.014	-1.996	-1.978	-1.960	-1.942	-1.925	-1.909	-1.894	-1.879	-1.865	-1.852	-1.842	-1.831	-1.820	-1.811	-1.802	-1.796	-1.789	-1.784	-1.779	-1.778	-1.774	-1.773	-1.772	-1.773	-1.776	-1.778	-1.782	-1.787	-1.792	-1.798	-1.806	-1.813	-1.822	-1.832	-1.842	-1.852	-1.864	-1.875	-1.888	-1.901	-1.913	-1.927	-1.941	-1.954	-1.969	-1.982	-1.996	-2.010	-2.024	-2.038	-2.051	-2.064	-2.077	-2.090	-2.102	-2.114	-2.125	-2.136	-2.145	-2.155	-2.163	-2.172	-2.178	-2.185	-2.191	-2.195	-2.199	-2.202	-2.203	-2.205	-2.206	-2.205	-2.203	-2.202	-2.198	-2.194	-2.189	-2.184	-2.177	-2.169	-2.162	-2.152	-2.143	-2.132	-2.121	-2.109	-2.097	-2.083	-2.071	-2.055	-2.040	-2.026	-2.009	-1.992	-1.975	-1.958	-1.939	-1.921	-1.902	-1.882	-1.863	-1.843	-1.823	-1.804	-1.784	-1.764	-1.742	-1.722	-1.702	-1.682	-1.661	-1.640	-1.620	-1.599	-1.578	-1.558	-1.538	-1.517	-1.497	-1.477	-1.457	-1.438	-1.418	-1.399	-1.380	-1.362	-1.344	-1.326	-1.308	-1.291	-1.272	-1.257	-1.239	-1.223	-1.206	-1.191	-1.174	-1.159	-1.144	-1.129	-1.114	-1.100	-1.086	-1.072	-1.058	-1.044	-1.031	-1.016	-1.003	-0.990	-0.977	-0.964	-0.950	-0.937	-0.924	-0.911	-0.897	-0.884	-0.870	-0.856	-0.842	-0.828	-0.813	-0.799	-0.784	-0.769	-0.753	-0.738	-0.722	-0.706	-0.689	-0.672	-0.655	-0.638	-0.619	-0.602	-0.583	-0.564	-0.546	-0.526	-0.506	-0.487	-0.466	-0.446	-0.425	-0.404	-0.383	-0.362	-0.341	-0.318	-0.297	-0.275	-0.253	-0.232	-0.210	-0.189	-0.168	-0.145	-0.123	-0.102	-0.081	-0.059	-0.038	-0.018	0.002	0.022	0.042	0.062	0.081	0.099	0.118	0.137	0.153	0.171	0.188	0.203	0.219	0.235	0.249	0.263	0.277	0.290	0.302	0.314	0.325	0.336	0.346	0.355	0.365	0.373	0.381	0.388	0.395	0.402	0.408	0.412	0.418	0.421	0.426	0.428	0.431	0.433	0.435	0.436	0.438	0.438	0.438	0.438	0.437	0.436	0.434	0.434	0.432	0.431	0.429	0.427	0.424	0.422	0.419	0.418	0.415	0.412	0.410	0.408	0.406	0.405	0.402	0.401	0.400	0.398	0.398	0.397	0.397	0.397	0.398	0.398	0.401	0.403	0.405	0.408	0.412	0.415	0.420	0.426	0.431	0.438	0.445	0.452	0.460	0.470	0.478	0.488	0.499	0.510	0.522	0.534	0.546	0.558	0.573	0.587	0.600	0.614	0.629	0.644	0.660	0.676	0.692	0.708	0.724	0.739	0.755	0.771	0.786	0.801	0.815	0.830	0.844	0.858	0.872	0.883	0.895	0.907	0.918	0.927	0.936	0.945	0.951	0.958	0.964	0.969	0.972	0.976	0.978	0.979	0.979	0.978	0.975	0.972	0.968	0.962	0.958	0.950	0.942	0.933	0.924	0.912	0.901	0.888	0.876	0.861	0.848	0.832	0.817	0.800	0.783	0.766	0.748	0.730	0.712	0.693	0.673	0.655	0.636	0.618	0.598	0.578	0.560	0.541	0.522	0.503	0.485	0.468	0.449	0.432	0.416	0.398	0.383	0.368	0.352	0.338	0.325	0.312	0.299	0.288	0.277	0.266	0.256	0.247	0.238	0.229	0.222	0.216	0.209	0.203	0.198	0.194	0.191	0.187	0.184	0.182	0.181	0.178	0.178	0.178	0.176	0.178	0.178	0.178	0.180	0.181	0.182	0.185	0.187	0.188	0.191	0.193	0.194	0.197	0.198	0.200	0.202	0.203	0.204	0.204	0.206	0.206	0.206	0.205	0.203	0.203	0.201	0.198	0.196	0.192	0.189	0.185	0.179	0.174	0.168	0.161	0.154	0.147	0.138	0.129	0.120	0.109	0.099	0.088	0.077	0.064	0.052	0.038	0.024	0.011	-0.003	-0.018	-0.032	-0.048	-0.064	-0.080	-0.095	-0.112	-0.128	-0.144	-0.160	-0.176	-0.192	-0.208	-0.224	-0.240	-0.254	-0.269	-0.284	-0.298	-0.313	-0.328	-0.341	-0.353	-0.366	-0.378	-0.389	-0.401	-0.411	-0.420	-0.429	-0.438	-0.446	-0.454	-0.462	-0.468	-0.473	-0.480	-0.485	-0.490	-0.494	-0.498	-0.502	-0.506	-0.509	-0.512	-0.515	-0.518	-0.521	-0.522	-0.526	-0.528	-0.532	-0.534	-0.538	-0.542	-0.545	-0.548	-0.552	-0.558	-0.562	-0.568	-0.575	-0.582	-0.590	-0.598	-0.608	-0.618	-0.628	-0.640	-0.652	-0.666	-0.680	-0.696	-0.712	-0.728	-0.747	-0.766	-0.785	-0.807	-0.828	-0.852	-0.874	-0.899	-0.924	-0.950	-0.978	-1.005	-1.033	-1.063	-1.094	-1.125	-1.156	-1.188	-1.221	-1.253	-1.288	-1.322	-1.356	-1.391	-1.425	-1.461	-1.496	-1.531	-1.567	-1.602	-1.637	-1.672	-1.707	-1.741	-1.775	-1.808	-1.842	-1.874	-1.907	-1.937	-1.968	-1.998	-2.027	-2.054	-2.082	-2.108	-2.132	-2.156	-2.179	-2.199	-2.220	-2.239	-2.258	-2.273	-2.288	-2.302	-2.315	-2.325	-2.333	-2.342	-2.348	-2.353	-2.358	-2.359	-2.360	-2.359	-2.357	-2.354	-2.349	-2.342	-2.335	-2.327	-2.317	-2.305	-2.293	-2.279	-2.265	-2.249	-2.232	-2.215	-2.198	-2.178	-2.159	-2.139	-2.118	-2.097	-2.074	-2.052	-2.029	-2.006	-1.982	-1.958	-1.936	-1.913	-1.889	-1.867	-1.843	-1.821	-1.798	-1.777	-1.755	-1.734	-1.714	-1.693	-1.675	-1.656	-1.638	-1.620	-1.603	-1.588	-1.572	-1.558	-1.544	-1.531	-1.518	-1.507	-1.495	-1.486	-1.476	-1.468	-1.460	-1.452	-1.445	-1.440	-1.434	-1.429	-1.425	-1.422	-1.418	-1.415	-1.412	-1.411	-1.408	-1.407	-1.405	-1.402	-1.402	-1.401	-1.398	-1.398	-1.396	-1.394	-1.393	-1.391	-1.389	-1.386	-1.383	-1.381	-1.377	-1.373	-1.370	-1.366	-1.361	-1.356	-1.350	-1.344	-1.338	-1.330	-1.323	-1.315	-1.308	-1.298	-1.288	-1.278	-1.268	-1.257	-1.247	-1.234	-1.222	-1.210	-1.197	-1.184	-1.171	-1.157	-1.142	-1.128	-1.114	-1.099	-1.084	-1.069	-1.053	-1.038	-1.022	-1.008	-0.991	-0.975	-0.961	-0.946	-0.929	-0.914	-0.899	-0.883	-0.869	-0.854	-0.841	-0.826	-0.813	-0.800	-0.788	-0.775	-0.764	-0.752	-0.742	-0.732	-0.722	-0.713	-0.704	-0.697	-0.690	-0.682	-0.678	-0.672	-0.668	-0.663	-0.660	-0.659	-0.658	-0.657	-0.657	-0.658	-0.659	-0.662	-0.664	-0.668	-0.673	-0.679	-0.685	-0.691	-0.698	-0.707	-0.715	-0.725	-0.734	-0.744	-0.755	-0.765	-0.778	-0.789	-0.801	-0.812	-0.825	-0.838	-0.849	-0.862	-0.873	-0.886	-0.898	-0.910	-0.922	-0.933	-0.944	-0.954	-0.965	-0.975	-0.984	-0.993	-1.001	-1.009	-1.016	-1.023	-1.029	-1.034	-1.038	-1.042	-1.046	-1.048	-1.050	-1.051	-1.051	-1.051	-1.050	-1.048	-1.046	-1.042	-1.039	-1.035	-1.029	-1.024	-1.018	-1.012	-1.006	-0.998	-0.991	-0.982	-0.975	-0.967	-0.958	-0.949	-0.941	-0.932	-0.923	-0.915	-0.906	-0.898	-0.888	-0.879	-0.872	-0.864	-0.856	-0.849	-0.842	-0.836	-0.831	-0.825	-0.819	-0.815	-0.811	-0.808	-0.805	-0.802	-0.801	-0.799	-0.798	-0.798	-0.799	-0.800	-0.802	-0.804	-0.808	-0.811	-0.816	-0.820	-0.825	-0.831	-0.838	-0.844	-0.851	-0.858	-0.867	-0.876	-0.884	-0.892	-0.902	-0.912	-0.922	-0.932	-0.942	-0.952	-0.962	-0.972	-0.982	-0.992	-1.002	-1.012	-1.022	-1.031	-1.041	-1.050	-1.058	-1.067	-1.075	-1.082	-1.090	-1.098	-1.104	-1.109	-1.116	-1.121	-1.125	-1.129	-1.132	-1.136	-1.138	-1.140	-1.141	-1.142	-1.142	-1.142	-1.141	-1.139	-1.136	-1.132	-1.130	-1.125	-1.121	-1.116	-1.111	-1.104	-1.098	-1.091	-1.084	-1.076	-1.068	-1.059	-1.050	-1.042	-1.032	-1.022	-1.011	-1.002	-0.991	-0.981	-0.968	-0.958	-0.947	-0.937	-0.924	-0.914	-0.902	-0.890	-0.878	-0.868	-0.856	-0.844	-0.833	-0.823	-0.811	-0.801	-0.790	-0.781	-0.770	-0.760	-0.750	-0.741	-0.732	-0.723	-0.714	-0.707	-0.699	-0.692	-0.685	-0.678	-0.672	-0.666	-0.662	-0.656	-0.652	-0.648	-0.644	-0.641	-0.638	-0.637	-0.634	-0.633	-0.632	-0.632	-0.632	-0.632	-0.632	-0.634	-0.636	-0.638	-0.639	-0.642	-0.645	-0.648	-0.652	-0.656	-0.660	-0.665	-0.668	-0.672	-0.678	-0.682	-0.687	-0.691	-0.696	-0.701	-0.705	-0.710	-0.714	-0.718	-0.722	-0.726	-0.729	-0.732	-0.735	-0.738	-0.740	-0.742	-0.742	-0.743	-0.744	-0.744	-0.742	-0.742	-0.738	-0.737	-0.732	-0.729	-0.724	-0.718	-0.712	-0.706	-0.699	-0.691	-0.682	-0.673	-0.663	-0.652	-0.641	-0.630	-0.617	-0.604	-0.590	-0.576	-0.562	-0.547	-0.531	-0.515	-0.499	-0.481	-0.463	-0.445	-0.428	-0.410	-0.392	-0.372	-0.355	-0.336	-0.317	-0.298	-0.281	-0.262	-0.242	-0.225	-0.207	-0.189	-0.172	-0.155	-0.138	-0.122	-0.105	-0.090	-0.074	-0.059	-0.046	-0.032	-0.019	-0.008	0.004	0.015	0.025	0.035	0.043	0.053	0.059	0.066	0.073	0.078	0.082	0.087	0.090	0.092	0.094	0.096	0.096	0.096	0.095	0.094	0.092	0.089	0.087	0.082	0.079	0.075	0.069	0.064	0.058	0.052	0.046	0.038	0.032	0.025	0.018	0.012	0.003	-0.004	-0.011	-0.019	-0.027	-0.034	-0.042	-0.049	-0.057	-0.063	-0.072	-0.078	-0.083	-0.089	-0.095	-0.101	-0.106	-0.112	-0.116	-0.122	-0.126	-0.129	-0.132	-0.137	-0.139	-0.142	-0.144	-0.147	-0.149	-0.151	-0.152	-0.154	-0.155	-0.157	-0.158	-0.159	-0.160	-0.162	-0.162	-0.163	-0.164	-0.165	-0.167	-0.168	-0.170	-0.172	-0.174	-0.178	-0.181	-0.183	-0.188	-0.192	-0.197	-0.202	-0.209	-0.216	-0.223	-0.232	-0.241	-0.250	-0.260	-0.271	-0.282	-0.295	-0.308	-0.322	-0.338	-0.353	-0.369	-0.388	-0.405	-0.424	-0.443	-0.463	-0.484	-0.505	-0.527	-0.550	-0.573	-0.597	-0.622	-0.646	-0.672	-0.698	-0.723	-0.751	-0.776	-0.804	-0.831	-0.858	-0.885	-0.912	-0.939	-0.968	-0.994	-1.021	-1.048	-1.073	-1.100	-1.126	-1.151	-1.176	-1.201	-1.224	-1.248	-1.271	-1.293	-1.315	-1.337	-1.357	-1.376	-1.395	-1.412	-1.430	-1.447	-1.462	-1.477	-1.491	-1.504	-1.517	-1.528	-1.538	-1.548	-1.558	-1.566	-1.572	-1.580	-1.585	-1.591	-1.594	-1.598	-1.602	-1.603	-1.604	-1.605	-1.606	-1.606	-1.605	-1.603	-1.602	-1.599	-1.598	-1.595	-1.591	-1.587	-1.582	-1.579	-1.574	-1.571	-1.566	-1.561	-1.556	-1.552	-1.548	-1.543	-1.539	-1.534	-1.530	-1.526	-1.523	-1.520	-1.517	-1.514	-1.512	-1.510	-1.508	-1.508	-1.507	-1.507	-1.508	-1.508	-1.510	-1.511	-1.513	-1.518	-1.521	-1.525	-1.529	-1.535	-1.541	-1.548	-1.555	-1.562	-1.569	-1.579	-1.588	-1.598	-1.607	-1.618	-1.628	-1.640	-1.650	-1.662	-1.674	-1.686	-1.698	-1.711	-1.722	-1.736	-1.748	-1.760	-1.772	-1.785	-1.796	-1.808	-1.820	-1.831	-1.841	-1.852	-1.861	-1.871	-1.879	-1.886	-1.894	-1.901	-1.908	-1.912	-1.918	-1.922	-1.925	-1.926	-1.927	-1.928	-1.927	-1.924	-1.922	-1.918	-1.914	-1.909	-1.902	-1.895	-1.888	-1.878	-1.868	-1.858	-1.847	-1.834	-1.822	-1.807	-1.792	-1.778	-1.762	-1.746	-1.730	-1.712	-1.694	-1.677	-1.658	-1.639	-1.621	-1.602	-1.582	-1.563	-1.544	-1.526	-1.507	-1.489	-1.471	-1.453	-1.436	-1.420	-1.403	-1.388	-1.373	-1.359	-1.346	-1.333	-1.321	-1.311	-1.301	-1.292	-1.284	-1.278	-1.271	-1.266	-1.262	-1.260	-1.258	-1.257	-1.258	-1.259	-1.262	-1.265	-1.270	-1.276	-1.282	-1.290	-1.299	-1.309	-1.319	-1.331	-1.342	-1.357	-1.371	-1.385	-1.400	-1.417	-1.432	-1.449	-1.467	-1.484	-1.502	-1.521	-1.539	-1.558	-1.577	-1.596	-1.614	-1.633	-1.652	-1.671	-1.689	-1.707	-1.725	-1.742	-1.760	-1.777	-1.793	-1.809	-1.824	-1.838	-1.852	-1.866	-1.878	-1.889	-1.899	-1.908	-1.918	-1.927	-1.934	-1.940	-1.946	-1.950	-1.954	-1.957	-1.959	-1.960	-1.959	-1.958	-1.956	-1.952	-1.948	-1.943	-1.938	-1.931	-1.923	-1.915	-1.906	-1.896	-1.886	-1.873	-1.861	-1.848	-1.833	-1.819	-1.804	-1.789	-1.773	-1.757	-1.740	-1.722	-1.704	-1.687	-1.669	-1.652	-1.632	-1.615	-1.596	-1.578	-1.558	-1.539	-1.521	-1.502	-1.483	-1.465	-1.448	-1.429	-1.412	-1.394	-1.377	-1.360	-1.342	-1.326	-1.309	-1.292	-1.277	-1.261	-1.245	-1.230	-1.214	-1.200	-1.184	-1.169	-1.154	-1.140	-1.125	-1.109	-1.095	-1.080	-1.064	-1.049	-1.033	-1.018	-1.002	-0.986	-0.968	-0.952	-0.934	-0.917	-0.898	-0.878	-0.858	-0.839	-0.818	-0.796	-0.773	-0.751	-0.728	-0.702	-0.678	-0.652	-0.626	-0.599	-0.572	-0.544	-0.515	-0.486	-0.455	-0.424	-0.392	-0.361	-0.328	-0.294	-0.262	-0.228	-0.193	-0.159	-0.122	-0.088	-0.052	-0.018	0.020	0.055	0.092	0.128	0.163	0.200	0.236	0.272	0.307	0.342	0.377	0.411	0.444	0.478	0.512	0.546	0.578	0.608	0.640	0.670	0.699	0.728	0.756	0.782	0.808	0.833	0.858	0.880	0.902	0.923	0.942	0.962	0.980	0.995	1.010	1.024	1.037	1.048	1.058	1.067	1.073	1.080	1.085	1.088	1.089	1.090	1.089	1.088	1.085	1.079	1.073	1.066	1.058	1.047	1.036	1.022	1.010	0.994	0.978	0.962	0.943	0.925	0.905	0.884	0.862	0.840	0.818	0.794	0.771	0.746	0.721	0.695	0.669	0.644	0.618	0.592	0.566	0.541	0.515	0.489	0.465	0.439	0.416	0.392	0.369	0.347	0.325	0.303	0.283	0.264	0.246	0.228	0.213	0.198	0.183	0.170	0.158	0.148	0.137	0.128	0.120	0.113	0.108	0.103	0.100	0.098	0.095	0.096	0.097	0.098	0.100	0.102	0.106	0.109	0.114	0.120	0.124	0.130	0.136	0.142	0.148	0.154	0.161	0.167	0.173	0.179	0.184	0.189	0.194	0.198	0.201	0.203	0.206	0.207	0.208	0.207	0.205	0.202	0.199	0.194	0.188	0.182	0.173	0.164	0.153	0.142	0.129	0.115	0.101	0.084	0.067	0.049	0.028	0.008	-0.013	-0.035	-0.058	-0.082	-0.108	-0.133	-0.160	-0.187	-0.214	-0.242	-0.269	-0.298	-0.327	-0.356	-0.385	-0.414	-0.443	-0.472	-0.500	-0.529	-0.557	-0.585	-0.612	-0.638	-0.664	-0.688	-0.712	-0.736	-0.759	-0.780	-0.802	-0.821	-0.841	-0.858	-0.874	-0.889	-0.904	-0.918	-0.929	-0.940	-0.949	-0.958	-0.964	-0.969	-0.973	-0.978	-0.979	-0.979	-0.979	-0.978	-0.974	-0.972	-0.966	-0.960	-0.953	-0.945	-0.937	-0.927	-0.916	-0.905	-0.892	-0.880	-0.867	-0.853	-0.839	-0.824	-0.809	-0.793	-0.778	-0.762	-0.746	-0.729	-0.712	-0.696	-0.679	-0.664	-0.648	-0.632	-0.617	-0.601	-0.587	-0.572	-0.558	-0.544	-0.532	-0.518	-0.507	-0.495	-0.483	-0.474	-0.464	-0.456	-0.448	-0.441	-0.433	-0.428	-0.422	-0.418	-0.415	-0.412	-0.409	-0.408	-0.407	-0.406	-0.406	-0.407	-0.408	-0.410	-0.412	-0.415	-0.418	-0.421	-0.424	-0.429	-0.432	-0.438	-0.442	-0.446	-0.450	-0.454	-0.458	-0.462	-0.467	-0.470	-0.473	-0.476	-0.478	-0.479	-0.481	-0.481	-0.481	-0.480	-0.478	-0.476	-0.472	-0.468	-0.463	-0.458	-0.452	-0.443	-0.435	-0.426	-0.416	-0.405	-0.392	-0.379	-0.365	-0.350	-0.334	-0.318	-0.301	-0.282	-0.264	-0.244	-0.224	-0.203	-0.182	-0.159	-0.138	-0.115	-0.090	-0.068	-0.043	-0.019	0.006	0.030	0.055	0.078	0.104	0.128	0.152	0.176	0.199	0.223	0.247	0.269	0.292	0.313	0.335	0.355	0.375	0.394	0.412	0.431	0.447	0.463	0.479	0.493	0.507	0.519	0.531	0.542	0.552	0.561	0.568	0.576	0.581	0.587	0.590	0.592	0.595	0.596	0.595	0.593	0.592	0.588	0.584	0.580	0.573	0.568	0.559	0.551	0.542	0.532	0.522	0.509	0.498	0.485	0.472	0.458	0.444	0.428	0.413	0.398	0.381	0.365	0.348	0.332	0.314	0.297	0.280	0.262	0.246	0.229	0.212	0.196	0.180	0.163	0.148	0.132	0.117	0.102	0.088	0.075	0.062	0.048	0.038	0.027	0.016	0.006	-0.002	-0.010	-0.017	-0.023	-0.028	-0.032	-0.037	-0.039	-0.041	-0.042	-0.042	-0.040	-0.039	-0.037	-0.034	-0.029	-0.024	-0.019	-0.012	-0.006	0.002	0.010	0.018	0.028	0.037	0.046	0.056	0.067	0.078	0.088	0.100	0.112	0.122	0.133	0.143	0.154	0.164	0.174	0.183	0.193	0.202	0.210	0.218	0.224	0.232	0.238	0.241	0.247	0.249	0.252	0.253	0.254	0.254	0.252	0.251	0.248	0.243	0.239	0.233	0.227	0.218	0.210	0.200	0.191	0.179	0.168	0.155	0.142	0.128	0.113	0.098	0.082	0.067	0.050	0.033	0.017	-0.002	-0.019	-0.038	-0.055	-0.072	-0.092	-0.110	-0.127	-0.145	-0.162	-0.181	-0.197	-0.213	-0.229	-0.244	-0.259	-0.275	-0.289	-0.302	-0.315	-0.327	-0.338	-0.349	-0.360	-0.369	-0.377	-0.385	-0.392	-0.398	-0.402	-0.407	-0.411	-0.413	-0.417	-0.418	-0.419	-0.418	-0.418	-0.416	-0.413	-0.411	-0.408	-0.402	-0.398	-0.392	-0.387	-0.380	-0.374	-0.367	-0.359	-0.351	-0.342	-0.334	-0.326	-0.317	-0.307	-0.296	-0.287	-0.277	-0.267	-0.257	-0.247	-0.236	-0.226	-0.216	-0.207	-0.197	-0.187	-0.178	-0.168	-0.158	-0.149	-0.140	-0.132	-0.123	-0.115	-0.108	-0.100	-0.092	-0.085	-0.078	-0.072	-0.065	-0.059	-0.053	-0.048	-0.043	-0.038	-0.033	-0.028	-0.024	-0.020	-0.015	-0.012	-0.009	-0.005	-0.002	0.002	0.005	0.008	0.012	0.014	0.018	0.021	0.024	0.028	0.032	0.035	0.039	0.044	0.048	0.052	0.058	0.062	0.068	0.075	0.081	0.088	0.094	0.102	0.110	0.118	0.127	0.137	0.147	0.157	0.168	0.180	0.192	0.204	0.218	0.230	0.246	0.260	0.276	0.291	0.307	0.324	0.341	0.358	0.376	0.395	0.413	0.433	0.452	0.472	0.492	0.514	0.534	0.556	0.577	0.598	0.620	0.641	0.662	0.685	0.707	0.727	0.749	0.771	0.792	0.814	0.835	0.858	0.877	0.898	0.918	0.938	0.957	0.977	0.995	1.013	1.032	1.049	1.066	1.082	1.098	1.114	1.128	1.142	1.156	1.168	1.181	1.192	1.202	1.213	1.222	1.232	1.240	1.247	1.254	1.261	1.266	1.271	1.275	1.278	1.282	1.284	1.287	1.288	1.289	1.290	1.289	1.289	1.288	1.288	1.285	1.284	1.282	1.279	1.276	1.273	1.271	1.268	1.263	1.260	1.258	1.254	1.251	1.247	1.244	1.241	1.238	1.235	1.232	1.231	1.229	1.228	1.226	1.225	1.224	1.225	1.225	1.225	1.227	1.228	1.231	1.235	1.238	1.242	1.248	1.252	1.258	1.264	1.272	1.278	1.286	1.295	1.304	1.313	1.324	1.334	1.345	1.356	1.368	1.380	1.391	1.405	1.417	1.430	1.444	1.458	1.470	1.484	1.498	1.512	1.526	1.539	1.553	1.566	1.579	1.592	1.603	1.616	1.628	1.638	1.648	1.658	1.667	1.676	1.683	1.690	1.696	1.701	1.704	1.708	1.710	1.712	1.712	1.712	1.709	1.707	1.702	1.698	1.691	1.684	1.676	1.665	1.655	1.643	1.630	1.616	1.601	1.585	1.568	1.548	1.529	1.508	1.488	1.466	1.442	1.418	1.393	1.368	1.342	1.316	1.289	1.262	1.233	1.204	1.176	1.147	1.118	1.087	1.058	1.028	0.998	0.968	0.938	0.908	0.879	0.849	0.820	0.792	0.762	0.734	0.706	0.678	0.651	0.624	0.598	0.572	0.547	0.522	0.498	0.474	0.450	0.428	0.405	0.384	0.362	0.342	0.321	0.301	0.282	0.262	0.243	0.224	0.207	0.189	0.172	0.153	0.137	0.119	0.103	0.085	0.068	0.052	0.036	0.018	0.002	-0.015	-0.032	-0.050	-0.068	-0.085	-0.102	-0.120	-0.139	-0.158	-0.177	-0.195	-0.214	-0.234	-0.254	-0.274	-0.296	-0.316	-0.338	-0.358	-0.381	-0.402	-0.426	-0.448	-0.471	-0.494	-0.518	-0.541	-0.564	-0.588	-0.612	-0.637	-0.660	-0.684	-0.708	-0.733	-0.758	-0.782	-0.806	-0.829	-0.853	-0.878	-0.901	-0.924	-0.947	-0.969	-0.992	-1.015	-1.037	-1.057	-1.078	-1.099	-1.118	-1.138	-1.157	-1.176	-1.192	-1.210	-1.226	-1.242	-1.257	-1.272	-1.285	-1.298	-1.310	-1.319	-1.330	-1.339	-1.347	-1.354	-1.360	-1.366	-1.370	-1.373	-1.376	-1.376	-1.376	-1.374	-1.371	-1.367	-1.362	-1.357	-1.349	-1.340	-1.331	-1.320	-1.308	-1.295	-1.281	-1.266	-1.249	-1.232	-1.213	-1.195	-1.174	-1.153	-1.131	-1.107	-1.083	-1.059	-1.033	-1.008	-0.981	-0.952	-0.925	-0.897	-0.868	-0.839	-0.810	-0.780	-0.751	-0.722	-0.692	-0.664	-0.635	-0.606	-0.578	-0.550	-0.522	-0.495	-0.469	-0.442	-0.417	-0.392	-0.368	-0.346	-0.323	-0.302	-0.282	-0.263	-0.244	-0.226	-0.209	-0.193	-0.180	-0.166	-0.153	-0.142	-0.132	-0.123	-0.113	-0.107	-0.099	-0.094	-0.090	-0.085	-0.082	-0.080	-0.079	-0.079	-0.079	-0.079	-0.081	-0.082	-0.085	-0.087	-0.090	-0.093	-0.098	-0.101	-0.105	-0.110	-0.114	-0.118	-0.123	-0.127	-0.132	-0.137	-0.141	-0.146	-0.150	-0.153	-0.158	-0.161	-0.163	-0.167	-0.169	-0.172	-0.173	-0.174	-0.175	-0.176	-0.176	-0.175	-0.174	-0.172	-0.172	-0.170	-0.168	-0.165	-0.161	-0.158	-0.153	-0.150	-0.146	-0.140	-0.135	-0.129	-0.122	-0.117	-0.111	-0.104	-0.098	-0.091	-0.084	-0.078	-0.071	-0.063	-0.057	-0.049	-0.042	-0.037	-0.031	-0.024	-0.018	-0.013	-0.009	-0.004	0.000	0.003	0.007	0.008	0.011	0.012	0.012	0.010	0.009	0.008	0.004	-0.001	-0.005	-0.011	-0.018	-0.026	-0.035	-0.045	-0.056	-0.068	-0.082	-0.096	-0.110	-0.127	-0.143	-0.162	-0.182	-0.202	-0.224	-0.247	-0.269	-0.293	-0.318	-0.344	-0.370	-0.398	-0.426	-0.453	-0.482	-0.512	-0.541	-0.571	-0.601	-0.632	-0.662	-0.692	-0.723	-0.752	-0.783	-0.812	-0.843	-0.872	-0.902	-0.930	-0.958	-0.984	-1.011	-1.037	-1.062	-1.087	-1.110	-1.132	-1.154	-1.175	-1.195	-1.212	-1.231	-1.247	-1.262	-1.277	-1.290	-1.301	-1.312	-1.322	-1.331	-1.339	-1.345	-1.351	-1.356	-1.359	-1.362	-1.363	-1.364	-1.365	-1.364	-1.364	-1.362	-1.359	-1.356	-1.352	-1.350	-1.345	-1.341	-1.336	-1.332	-1.326	-1.321	-1.314	-1.309	-1.304	-1.298	-1.293	-1.289	-1.285	-1.281	-1.278	-1.274	-1.272	-1.268	-1.267	-1.264	-1.263	-1.262	-1.262	-1.262	-1.263	-1.265	-1.267	-1.268	-1.271	-1.274	-1.278	-1.281	-1.286	-1.291	-1.296	-1.301	-1.307	-1.313	-1.319	-1.325	-1.332	-1.338	-1.343	-1.351	-1.356	-1.363	-1.368	-1.374	-1.379	-1.383	-1.388	-1.393	-1.397	-1.399	-1.402	-1.405	-1.407	-1.408	-1.408	-1.408	-1.406	-1.405	-1.402	-1.400	-1.396	-1.391	-1.386	-1.380	-1.374	-1.367	-1.358	-1.350	-1.340	-1.331	-1.319	-1.309	-1.298	-1.286	-1.272	-1.258	-1.245	-1.231	-1.217	-1.202	-1.187	-1.172	-1.155	-1.140	-1.124	-1.109	-1.092	-1.078	-1.062	-1.045	-1.030	-1.014	-0.999	-0.984	-0.970	-0.955	-0.942	-0.927	-0.914	-0.902	-0.889	-0.878	-0.867	-0.856	-0.846	-0.837	-0.828	-0.819	-0.812	-0.805	-0.800	-0.794	-0.790	-0.787	-0.784	-0.782	-0.782	-0.781	-0.782	-0.785	-0.787	-0.790	-0.795	-0.802	-0.808	-0.814	-0.822	-0.832	-0.842	-0.852	-0.864	-0.877	-0.890	-0.904	-0.918	-0.935	-0.952	-0.969	-0.987	-1.006	-1.025	-1.044	-1.065	-1.085	-1.107	-1.128	-1.150	-1.172	-1.195	-1.218	-1.240	-1.262	-1.286	-1.309	-1.331	-1.355	-1.377	-1.399	-1.421	-1.442	-1.463	-1.485	-1.505	-1.523	-1.543	-1.562	-1.579	-1.597	-1.613	-1.629	-1.644	-1.658	-1.672	-1.684	-1.696	-1.708	-1.717	-1.725	-1.733	-1.740	-1.746	-1.751	-1.756	-1.758	-1.761	-1.763	-1.763	-1.764	-1.763	-1.762	-1.760	-1.758	-1.753	-1.749	-1.746	-1.741	-1.735	-1.729	-1.724	-1.716	-1.710	-1.702	-1.695	-1.688	-1.681	-1.672	-1.663	-1.657	-1.648	-1.641	-1.633	-1.625	-1.618	-1.611	-1.604	-1.598	-1.592	-1.585	-1.580	-1.574	-1.569	-1.565	-1.561	-1.557	-1.554	-1.552	-1.549	-1.547	-1.546	-1.543	-1.543	-1.542	-1.542	-1.543	-1.543	-1.545	-1.547	-1.548	-1.550	-1.552	-1.555	-1.558	-1.560	-1.563	-1.568	-1.569	-1.573	-1.576	-1.580	-1.582	-1.586	-1.589	-1.592	-1.595	-1.598	-1.600	-1.602	-1.605	-1.608	-1.608	-1.610	-1.612	-1.612	-1.612	-1.612	-1.611	-1.610	-1.609	-1.608	-1.604	-1.602	-1.599	-1.596	-1.592	-1.588	-1.584	-1.578	-1.574	-1.570	-1.563	-1.557	-1.551	-1.542	-1.536	-1.528	-1.521	-1.513	-1.505	-1.497	-1.489	-1.481	-1.472	-1.463	-1.456	-1.447	-1.438	-1.430	-1.421	-1.412	-1.405	-1.397	-1.388	-1.381	-1.373	-1.367	-1.360	-1.352	-1.347	-1.342	-1.335	-1.329	-1.326	-1.321	-1.318	-1.313	-1.310	-1.309	-1.306	-1.306	-1.305	-1.306	-1.306	-1.307	-1.310	-1.312	-1.315	-1.319	-1.324	-1.329	-1.335	-1.342	-1.349	-1.358	-1.366	-1.376	-1.385	-1.397	-1.408	-1.420	-1.433	-1.446	-1.460	-1.475	-1.490	-1.507	-1.523	-1.540	-1.557	-1.575	-1.593	-1.613	-1.632	-1.651	-1.672	-1.692	-1.712	-1.733	-1.754	-1.775	-1.797	-1.818	-1.838	-1.859	-1.881	-1.902	-1.922	-1.942	-1.963	-1.982	-2.002	-2.022	-2.040	-2.058	-2.075	-2.092	-2.108	-2.123	-2.138	-2.153	-2.167	-2.179	-2.192	-2.202	-2.213	-2.223	-2.232	-2.239	-2.246	-2.252	-2.258	-2.262	-2.266	-2.269	-2.271	-2.272	-2.272	-2.274	-2.273	-2.272	-2.269	-2.267	-2.263	-2.260	-2.256	-2.252	-2.247	-2.242	-2.237	-2.232	-2.226	-2.220	-2.216	-2.212	-2.206	-2.199	-2.194	-2.189	-2.184	-2.180	-2.174	-2.172	-2.168	-2.165	-2.163	-2.161	-2.160	-2.160	-2.160	-2.161	-2.162	-2.163	-2.167	-2.169	-2.173	-2.178	-2.183	-2.189	-2.196	-2.202	-2.210	-2.219	-2.228	-2.238	-2.248	-2.258	-2.269	-2.282	-2.292	-2.305	-2.318	-2.331	-2.343	-2.357	-2.370	-2.383	-2.397	-2.410	-2.422	-2.437	-2.449	-2.462	-2.474	-2.486	-2.498	-2.509	-2.521	-2.531	-2.540	-2.550	-2.558	-2.565	-2.572	-2.578	-2.583	-2.588	-2.592	-2.596	-2.598	-2.598	-2.599	-2.598	-2.598	-2.595	-2.591	-2.586	-2.580	-2.573	-2.567	-2.558	-2.549	-2.538	-2.526	-2.512	-2.500	-2.485	-2.470	-2.455	-2.438	-2.419	-2.401	-2.382	-2.361	-2.340	-2.318	-2.297	-2.273	-2.249	-2.224	-2.201	-2.174	-2.149	-2.122	-2.095	-2.068	-2.041	-2.013	-1.985	-1.956	-1.928	-1.899	-1.870	-1.841	-1.812	-1.782	-1.752	-1.723	-1.694	-1.665	-1.636	-1.608	-1.579	-1.550	-1.522	-1.493	-1.466	-1.439	-1.412	-1.384	-1.359	-1.333	-1.308	-1.283	-1.259	-1.235	-1.212	-1.190	-1.168	-1.147	-1.125	-1.104	-1.085	-1.066	-1.048	-1.031	-1.012	-0.998	-0.981	-0.967	-0.951	-0.937	-0.925	-0.912	-0.901	-0.888	-0.878	-0.868	-0.857	-0.848	-0.840	-0.830	-0.822	-0.814	-0.808	-0.800	-0.794	-0.787	-0.780	-0.773	-0.768	-0.762	-0.756	-0.749	-0.743	-0.737	-0.731	-0.724	-0.718	-0.712	-0.705	-0.697	-0.689	-0.682	-0.673	-0.664	-0.656	-0.645	-0.636	-0.625	-0.614	-0.602	-0.591	-0.578	-0.565	-0.552	-0.538	-0.524	-0.509	-0.494	-0.478	-0.462	-0.446	-0.430	-0.413	-0.396	-0.378	-0.361	-0.342	-0.324	-0.306	-0.288	-0.270	-0.252	-0.233	-0.214	-0.196	-0.178	-0.161	-0.142	-0.126	-0.108	-0.092	-0.076	-0.059	-0.045	-0.029	-0.015	-0.002	0.012	0.025	0.037	0.049	0.060	0.071	0.081	0.090	0.098	0.107	0.114	0.121	0.128	0.133	0.138	0.143	0.148	0.152	0.155	0.158	0.161	0.163	0.167	0.168	0.172	0.173	0.176	0.178	0.180	0.182	0.183	0.186	0.189	0.191	0.194	0.198	0.201	0.205	0.208	0.213	0.218	0.224	0.231	0.238	0.244	0.252	0.260	0.269	0.278	0.288	0.298	0.309	0.319	0.332	0.343	0.355	0.368	0.382	0.395	0.408	0.422	0.437	0.452	0.468	0.482	0.498	0.513	0.529	0.544	0.559	0.574	0.590	0.604	0.619	0.633	0.648	0.662	0.675	0.688	0.700	0.713	0.725	0.736	0.746	0.757	0.766	0.774	0.782	0.790	0.796	0.802	0.808	0.812	0.817	0.820	0.822	0.822	0.822	0.822	0.821	0.818	0.814	0.810	0.805	0.799	0.792	0.783	0.775	0.764	0.753	0.741	0.728	0.714	0.698	0.683	0.666	0.649	0.629	0.610	0.589	0.567	0.544	0.521	0.497	0.472	0.445	0.418	0.390	0.362	0.332	0.302	0.271	0.239	0.207	0.174	0.142	0.108	0.073	0.038	0.003	-0.032	-0.068	-0.105	-0.141	-0.178	-0.215	-0.251	-0.288	-0.325	-0.362	-0.398	-0.435	-0.472	-0.509	-0.545	-0.581	-0.618	-0.652	-0.688	-0.722	-0.757	-0.791	-0.825	-0.858	-0.891	-0.923	-0.955	-0.987	-1.018	-1.048	-1.079	-1.108	-1.138	-1.166	-1.194	-1.222	-1.249	-1.276	-1.302	-1.329	-1.354	-1.380	-1.405	-1.430	-1.454	-1.478	-1.502	-1.527	-1.551	-1.573	-1.596	-1.620	-1.643	-1.666	-1.689	-1.712	-1.734	-1.757	-1.779	-1.803	-1.826	-1.849	-1.872	-1.895	-1.919	-1.943	-1.968	-1.991	-2.015	-2.039	-2.064	-2.089	-2.114	-2.138	-2.163	-2.189	-2.215	-2.242	-2.267	-2.292	-2.319	-2.346	-2.372	-2.399	-2.425	-2.452	-2.479	-2.507	-2.535	-2.562	-2.589	-2.616	-2.642	-2.672	-2.698	-2.726	-2.752	-2.779	-2.807	-2.833	-2.860	-2.886	-2.912	-2.937	-2.963	-2.988	-3.012	-3.038	-3.061	-3.084	-3.108	-3.128	-3.151	-3.171	-3.191	-3.211	-3.229	-3.248	-3.265	-3.282	-3.297	-3.311	-3.326	-3.338	-3.350	-3.361	-3.370	-3.379	-3.387	-3.393	-3.398	-3.401	-3.404	-3.406	-3.407	-3.405	-3.403	-3.401	-3.396	-3.390	-3.384	-3.376	-3.367	-3.357	-3.346	-3.334	-3.320	-3.306	-3.291	-3.274	-3.258	-3.239	-3.221	-3.202	-3.181	-3.162	-3.141	-3.119	-3.097	-3.074	-3.052	-3.029	-3.007	-2.985	-2.962	-2.940	-2.917	-2.894	-2.873	-2.852	-2.831	-2.812	-2.792	-2.772	-2.753	-2.738	-2.721	-2.705	-2.690	-2.676	-2.663	-2.652	-2.642	-2.632	-2.623	-2.617	-2.610	-2.604	-2.601	-2.598	-2.597	-2.596	-2.597	-2.598	-2.601	-2.603	-2.609	-2.614	-2.621	-2.628	-2.636	-2.644	-2.653	-2.663	-2.674	-2.685	-2.695	-2.707	-2.718	-2.731	-2.744	-2.756	-2.768	-2.780	-2.791	-2.802	-2.814	-2.826	-2.837	-2.846	-2.856	-2.864	-2.874	-2.881	-2.888	-2.895	-2.901	-2.907	-2.911	-2.914	-2.917	-2.919	-2.919	-2.920	-2.919	-2.917	-2.914	-2.911	-2.907	-2.901	-2.897	-2.889	-2.882	-2.873	-2.865	-2.856	-2.846	-2.835	-2.824	-2.812	-2.800	-2.788	-2.775	-2.762	-2.748	-2.734	-2.720	-2.706	-2.691	-2.678	-2.662	-2.647	-2.632	-2.618	-2.602	-2.587	-2.572	-2.558	-2.542	-2.528	-2.513	-2.499	-2.486	-2.472	-2.457	-2.443	-2.431	-2.418	-2.404	-2.392	-2.379	-2.367	-2.355	-2.342	-2.331	-2.320	-2.309	-2.298	-2.287	-2.277	-2.267	-2.257	-2.247	-2.238	-2.228	-2.218	-2.209	-2.200	-2.192	-2.184	-2.175	-2.168	-2.159	-2.152	-2.144	-2.137	-2.129	-2.122	-2.114	-2.107	-2.101	-2.093	-2.086	-2.080	-2.073	-2.067	-2.060	-2.052	-2.047	-2.040	-2.033	-2.027	-2.020	-2.013	-2.007	-1.998	-1.992	-1.983	-1.975	-1.968	-1.959	-1.951	-1.941	-1.932	-1.922	-1.913	-1.902	-1.891	-1.880	-1.867	-1.854	-1.841	-1.828	-1.814	-1.798	-1.783	-1.768	-1.751	-1.735	-1.718	-1.699	-1.680	-1.662	-1.642	-1.622	-1.602	-1.580	-1.559	-1.537	-1.513	-1.491	-1.468	-1.445	-1.422	-1.398	-1.373	-1.349	-1.326	-1.302	-1.277	-1.252	-1.228	-1.204	-1.181	-1.158	-1.135	-1.112	-1.089	-1.068	-1.047	-1.027	-1.006	-0.988	-0.969	-0.951	-0.935	-0.918	-0.904	-0.889	-0.875	-0.863	-0.852	-0.841	-0.832	-0.822	-0.814	-0.808	-0.802	-0.797	-0.792	-0.789	-0.788	-0.785	-0.785	-0.785	-0.785	-0.788	-0.789	-0.792	-0.796	-0.800	-0.803	-0.809	-0.814	-0.820	-0.824	-0.832	-0.838	-0.844	-0.850	-0.857	-0.862	-0.870	-0.877	-0.882	-0.889	-0.894	-0.899	-0.904	-0.909	-0.914	-0.919	-0.922	-0.926	-0.928	-0.931	-0.933	-0.935	-0.937	-0.938	-0.938	-0.938	-0.938	-0.936	-0.934	-0.932	-0.930	-0.928	-0.924	-0.922	-0.918	-0.914	-0.910	-0.907	-0.902	-0.897	-0.891	-0.887	-0.880	-0.876	-0.870	-0.865	-0.859	-0.853	-0.848	-0.842	-0.838	-0.832	-0.828	-0.822	-0.817	-0.812	-0.808	-0.804	-0.800	-0.797	-0.793	-0.790	-0.788	-0.785	-0.783	-0.781	-0.780	-0.779	-0.778	-0.778	-0.778	-0.778	-0.779	-0.781	-0.782	-0.782	-0.786	-0.788	-0.790	-0.793	-0.798	-0.801	-0.806	-0.809	-0.814	-0.820	-0.825	-0.831	-0.836	-0.842	-0.849	-0.855	-0.862	-0.868	-0.875	-0.883	-0.890	-0.897	-0.905	-0.912	-0.919	-0.926	-0.932	-0.940	-0.946	-0.953	-0.959	-0.965	-0.972	-0.978	-0.982	-0.988	-0.992	-0.996	-0.998	-1.002	-1.004	-1.007	-1.009	-1.009	-1.010	-1.009	-1.009	-1.007	-1.006	-1.002	-0.999	-0.995	-0.991	-0.985	-0.978	-0.972	-0.963	-0.955	-0.946	-0.937	-0.926	-0.916	-0.903	-0.892	-0.879	-0.866	-0.852	-0.839	-0.824	-0.811	-0.795	-0.779	-0.764	-0.749	-0.732	-0.717	-0.701	-0.685	-0.669	-0.654	-0.638	-0.622	-0.607	-0.592	-0.578	-0.562	-0.549	-0.535	-0.522	-0.510	-0.498	-0.487	-0.475	-0.466	-0.456	-0.447	-0.438	-0.431	-0.425	-0.418	-0.414	-0.409	-0.406	-0.403	-0.401	-0.400	-0.400	-0.400	-0.401	-0.403	-0.405	-0.408	-0.411	-0.415	-0.420	-0.424	-0.430	-0.436	-0.443	-0.449	-0.457	-0.463	-0.472	-0.479	-0.487	-0.494	-0.502	-0.510	-0.518	-0.526	-0.534	-0.541	-0.548	-0.555	-0.562	-0.567	-0.572	-0.578	-0.582	-0.588	-0.592	-0.593	-0.597	-0.598	-0.599	-0.601	-0.601	-0.599	-0.597	-0.596	-0.592	-0.588	-0.584	-0.579	-0.572	-0.566	-0.559	-0.551	-0.542	-0.532	-0.522	-0.511	-0.498	-0.487	-0.473	-0.461	-0.448	-0.432	-0.418	-0.403	-0.387	-0.372	-0.356	-0.341	-0.324	-0.308	-0.291	-0.274	-0.258	-0.241	-0.225	-0.209	-0.192	-0.177	-0.162	-0.147	-0.132	-0.118	-0.103	-0.090	-0.078	-0.065	-0.055	-0.043	-0.033	-0.024	-0.016	-0.008	-0.001	0.005	0.009	0.014	0.017	0.019	0.022	0.022	0.022	0.022	0.019	0.017	0.013	0.009	0.005	-0.001	-0.007	-0.014	-0.022	-0.030	-0.038	-0.048	-0.058	-0.068	-0.078	-0.088	-0.098	-0.109	-0.120	-0.132	-0.142	-0.153	-0.165	-0.175	-0.186	-0.196	-0.206	-0.216	-0.225	-0.233	-0.242	-0.249	-0.257	-0.262	-0.268	-0.273	-0.278	-0.281	-0.284	-0.286	-0.288	-0.287	-0.286	-0.286	-0.284	-0.281	-0.277	-0.272	-0.268	-0.262	-0.255	-0.248	-0.240	-0.232	-0.222	-0.212	-0.199	-0.188	-0.176	-0.163	-0.151	-0.136	-0.122	-0.107	-0.092	-0.077	-0.061	-0.043	-0.028	-0.011	0.006	0.024	0.042	0.058	0.076	0.095	0.112	0.131	0.149	0.167	0.185	0.202	0.221	0.238	0.256	0.274	0.292	0.308	0.325	0.341	0.358	0.373	0.388	0.402	0.417	0.432	0.446	0.458	0.471	0.482	0.495	0.506	0.516	0.526	0.535	0.543	0.551	0.558	0.565	0.572	0.577	0.581	0.585	0.588	0.590	0.592	0.593	0.593	0.593	0.592	0.590	0.588	0.585	0.580	0.578	0.572	0.568	0.562	0.556	0.549	0.543	0.536	0.528	0.522	0.514	0.507	0.499	0.491	0.483	0.476	0.468	0.461	0.454	0.447	0.441	0.434	0.428	0.422	0.418	0.412	0.409	0.405	0.402	0.399	0.398	0.396	0.395	0.395	0.396	0.397	0.400	0.402	0.405	0.408	0.413	0.418	0.424	0.428	0.436	0.442	0.451	0.458	0.466	0.475	0.483	0.492	0.502	0.512	0.522	0.531	0.540	0.550	0.560	0.569	0.579	0.588	0.597	0.606	0.615	0.624	0.632	0.640	0.648	0.654	0.661	0.667	0.672	0.678	0.682	0.686	0.689	0.692	0.694	0.694	0.696	0.696	0.696	0.695	0.692	0.691	0.688	0.685	0.680	0.676	0.670	0.665	0.659	0.652	0.645	0.638	0.629	0.621	0.612	0.603	0.594	0.584	0.574	0.564	0.554	0.542	0.532	0.521	0.512	0.501	0.489	0.479	0.468	0.458	0.448	0.439	0.429	0.419	0.411	0.402	0.393	0.385	0.378	0.371	0.364	0.358	0.352	0.347	0.342	0.339	0.335	0.332	0.330	0.328	0.328	0.326	0.326	0.326	0.328	0.328	0.332	0.335	0.339	0.343	0.348	0.352	0.358	0.365	0.370	0.378	0.384	0.392	0.401	0.408	0.418	0.426	0.436	0.445	0.453	0.462	0.472	0.482	0.491	0.500	0.508	0.518	0.528	0.536	0.546	0.554	0.562	0.570	0.578	0.584	0.591	0.597	0.602	0.608	0.612	0.616	0.620	0.622	0.623	0.625	0.626	0.625	0.625	0.623	0.621	0.618	0.615	0.610	0.603	0.598	0.591	0.582	0.575	0.567	0.556	0.546	0.534	0.522	0.509	0.495	0.482	0.467	0.451	0.436	0.418	0.402	0.384	0.367	0.349	0.329	0.311	0.292	0.272	0.252	0.231	0.212	0.191	0.170	0.151	0.130	0.110	0.089	0.069	0.050	0.029	0.010	-0.009	-0.029	-0.048	-0.065	-0.083	-0.101	-0.117	-0.134	-0.149	-0.165	-0.180	-0.194	-0.208	-0.222	-0.232	-0.245	-0.257	-0.268	-0.277	-0.287	-0.296	-0.303	-0.310	-0.318	-0.323	-0.329	-0.333	-0.338	-0.342	-0.346	-0.349	-0.351	-0.354	-0.355	-0.357	-0.358	-0.358	-0.358	-0.358	-0.359	-0.358	-0.357	-0.357	-0.355	-0.354	-0.353	-0.352	-0.351	-0.350	-0.349	-0.348	-0.348	-0.348	-0.348	-0.349	-0.349	-0.350	-0.352	-0.354	-0.355	-0.358	-0.362	-0.365	-0.368	-0.372	-0.378	-0.382	-0.388	-0.394	-0.402	-0.408	-0.416	-0.422	-0.431	-0.439	-0.449	-0.458	-0.467	-0.478	-0.487	-0.498	-0.507	-0.518	-0.528	-0.539	-0.548	-0.559	-0.568	-0.578	-0.590	-0.599	-0.607	-0.617	-0.624	-0.632	-0.640	-0.646	-0.652	-0.657	-0.661	-0.664	-0.667	-0.668	-0.669	-0.668	-0.667	-0.663	-0.661	-0.657	-0.649	-0.643	-0.635	-0.624	-0.614	-0.602	-0.589	-0.574	-0.559	-0.540	-0.522	-0.502	-0.482	-0.460	-0.438	-0.413	-0.388	-0.362	-0.336	-0.308	-0.280	-0.250	-0.221	-0.190	-0.160	-0.128	-0.098	-0.065	-0.032	-0.001	0.032	0.063	0.095	0.127	0.157	0.189	0.220	0.250	0.279	0.308	0.336	0.362	0.388	0.413	0.438	0.461	0.482	0.502	0.522	0.540	0.557	0.571	0.585	0.597	0.608	0.618	0.625	0.632	0.637	0.641	0.642	0.644	0.643	0.642	0.638	0.635	0.629	0.622	0.615	0.605	0.595	0.585	0.572	0.560	0.547	0.532	0.518	0.502	0.487	0.470	0.452	0.437	0.419	0.402	0.386	0.368	0.351	0.334	0.318	0.302	0.284	0.269	0.253	0.238	0.224	0.212	0.199	0.187	0.174	0.164	0.153	0.144	0.136	0.128	0.122	0.117	0.111	0.107	0.103	0.102	0.101	0.100	0.101	0.102	0.106	0.108	0.112	0.118	0.123	0.130	0.137	0.145	0.154	0.163	0.173	0.183	0.195	0.207	0.219	0.231	0.245	0.258	0.270	0.284	0.299	0.312	0.327	0.340	0.353	0.368	0.382	0.398	0.411	0.424	0.438	0.451	0.463	0.476	0.488	0.499	0.511	0.521	0.531	0.540	0.549	0.557	0.564	0.572	0.578	0.582	0.588	0.592	0.595	0.598	0.599	0.601	0.602	0.601	0.601	0.598	0.597	0.593	0.590	0.586	0.581	0.576	0.570	0.563	0.558	0.549	0.542	0.534	0.525	0.517	0.507	0.498	0.488	0.478	0.468	0.459	0.448	0.438	0.428	0.418	0.408	0.398	0.389	0.379	0.370	0.362	0.352	0.343	0.336	0.328	0.320	0.314	0.307	0.301	0.294	0.289	0.284	0.280	0.275	0.272	0.268	0.264	0.262	0.261	0.258	0.257	0.257	0.256	0.255	0.255	0.254	0.254	0.255	0.256	0.256	0.258	0.258	0.259	0.260	0.262	0.263	0.263	0.264	0.265	0.266	0.266	0.266	0.266	0.265	0.265	0.263	0.263	0.262	0.259	0.257	0.254	0.252	0.247	0.242	0.238	0.232	0.226	0.220	0.212	0.205	0.196	0.188	0.178	0.168	0.157	0.145	0.133	0.120	0.107	0.093	0.078	0.063	0.048	0.032	0.014	-0.002	-0.020	-0.038	-0.057	-0.077	-0.096	-0.116	-0.136	-0.157	-0.178	-0.198	-0.221	-0.242	-0.265	-0.286	-0.309	-0.331	-0.354	-0.376	-0.398	-0.422	-0.444	-0.467	-0.489	-0.512	-0.534	-0.556	-0.578	-0.599	-0.621	-0.642	-0.662	-0.683	-0.703	-0.722	-0.742	-0.762	-0.779	-0.798	-0.816	-0.832	-0.849	-0.866	-0.882	-0.897	-0.912	-0.926	-0.939	-0.952	-0.966	-0.978	-0.989	-1.000	-1.010	-1.020	-1.030	-1.040	-1.048	-1.057	-1.064	-1.072	-1.079	-1.085	-1.091	-1.098	-1.103	-1.108	-1.113	-1.118	-1.122	-1.127	-1.131	-1.136	-1.140	-1.143	-1.148	-1.151	-1.154	-1.158	-1.160	-1.163	-1.168	-1.172	-1.176	-1.180	-1.184	-1.189	-1.193	-1.198	-1.203	-1.208	-1.213	-1.219	-1.225	-1.232	-1.238	-1.244	-1.251	-1.258	-1.266	-1.274	-1.282	-1.289	-1.298	-1.306	-1.315	-1.324	-1.333	-1.342	-1.352	-1.362	-1.372	-1.381	-1.390	-1.401	-1.410	-1.419	-1.429	-1.438	-1.448	-1.456	-1.465	-1.474	-1.482	-1.491	-1.498	-1.506	-1.512	-1.519	-1.526	-1.532	-1.537	-1.540	-1.544	-1.548	-1.550	-1.552	-1.554	-1.556	-1.556	-1.556	-1.554	-1.553	-1.552	-1.548	-1.545	-1.541	-1.536	-1.530	-1.525	-1.518	-1.509	-1.501	-1.492	-1.483	-1.473	-1.462	-1.452	-1.439	-1.428	-1.415	-1.402	-1.388	-1.374	-1.360	-1.345	-1.330	-1.315	-1.301	-1.284	-1.268	-1.252	-1.237	-1.220	-1.204	-1.188	-1.172	-1.157	-1.140	-1.124	-1.108	-1.092	-1.077	-1.062	-1.047	-1.032	-1.019	-1.005	-0.992	-0.979	-0.967	-0.955	-0.944	-0.933	-0.923	-0.913	-0.904	-0.896	-0.888	-0.880	-0.872	-0.867	-0.862	-0.856	-0.852	-0.848	-0.844	-0.842	-0.839	-0.838	-0.837	-0.836	-0.835	-0.836	-0.837	-0.838	-0.839	-0.841	-0.844	-0.847	-0.850	-0.852	-0.856	-0.861	-0.863	-0.868	-0.872	-0.877	-0.881	-0.885	-0.890	-0.892	-0.898	-0.901	-0.904	-0.908	-0.911	-0.913	-0.915	-0.918	-0.918	-0.919	-0.920	-0.919	-0.918	-0.918	-0.917	-0.914	-0.911	-0.908	-0.903	-0.898	-0.893	-0.887	-0.880	-0.872	-0.863	-0.855	-0.844	-0.833	-0.823	-0.812	-0.798	-0.785	-0.771	-0.756	-0.742	-0.725	-0.708	-0.692	-0.675	-0.657	-0.638	-0.620	-0.600	-0.581	-0.562	-0.541	-0.520	-0.500	-0.478	-0.458	-0.437	-0.414	-0.393	-0.372	-0.350	-0.328	-0.308	-0.285	-0.263	-0.243	-0.222	-0.201	-0.180	-0.160	-0.140	-0.121	-0.101	-0.082	-0.063	-0.046	-0.028	-0.011	0.006	0.022	0.039	0.054	0.070	0.083	0.098	0.112	0.125	0.136	0.148	0.160	0.172	0.181	0.192	0.202	0.212	0.220	0.229	0.238	0.244	0.252	0.258	0.267	0.273	0.278	0.285	0.291	0.297	0.302	0.308	0.312	0.318	0.323	0.328	0.332	0.338	0.342	0.348	0.352	0.358	0.363	0.369	0.374	0.380	0.387	0.392	0.398	0.405	0.411	0.418	0.426	0.432	0.440	0.448	0.455	0.465	0.472	0.482	0.490	0.499	0.509	0.518	0.528	0.539	0.550	0.559	0.572	0.582	0.593	0.604	0.615	0.628	0.638	0.650	0.661	0.672	0.683	0.694	0.705	0.715	0.724	0.736	0.744	0.754	0.762	0.771	0.778	0.785	0.792	0.798	0.803	0.807	0.811	0.813	0.815	0.816	0.816	0.815	0.812	0.809	0.805	0.800	0.793	0.785	0.777	0.767	0.756	0.743	0.729	0.714	0.699	0.681	0.662	0.644	0.622	0.601	0.578	0.554	0.529	0.503	0.477	0.448	0.420	0.392	0.362	0.331	0.299	0.268	0.236	0.203	0.171	0.138	0.105	0.072	0.039	0.005	-0.027	-0.060	-0.092	-0.124	-0.157	-0.187	-0.218	-0.248	-0.277	-0.306	-0.333	-0.360	-0.387	-0.412	-0.436	-0.459	-0.482	-0.502	-0.522	-0.542	-0.560	-0.578	-0.593	-0.608	-0.620	-0.632	-0.643	-0.653	-0.662	-0.670	-0.676	-0.682	-0.687	-0.689	-0.692	-0.693	-0.694	-0.694	-0.692	-0.691	-0.689	-0.686	-0.682	-0.678	-0.672	-0.667	-0.662	-0.654	-0.649	-0.642	-0.635	-0.628	-0.621	-0.614	-0.606	-0.599	-0.592	-0.586	-0.578	-0.572	-0.567	-0.561	-0.555	-0.550	-0.545	-0.541	-0.538	-0.533	-0.532	-0.529	-0.528	-0.526	-0.527	-0.525	-0.526	-0.528	-0.529	-0.531	-0.533	-0.537	-0.541	-0.545	-0.551	-0.556	-0.561	-0.568	-0.572	-0.579	-0.586	-0.592	-0.600	-0.608	-0.614	-0.622	-0.629	-0.636	-0.644	-0.650	-0.657	-0.663	-0.669	-0.675	-0.680	-0.686	-0.689	-0.693	-0.698	-0.700	-0.701	-0.703	-0.704	-0.703	-0.702	-0.701	-0.698	-0.695	-0.692	-0.687	-0.681	-0.674	-0.668	-0.658	-0.650	-0.640	-0.630	-0.619	-0.608	-0.593	-0.579	-0.567	-0.551	-0.536	-0.520	-0.504	-0.488	-0.470	-0.453	-0.436	-0.418	-0.400	-0.382	-0.363	-0.344	-0.328	-0.308	-0.291	-0.273	-0.257	-0.239	-0.222	-0.206	-0.191	-0.177	-0.162	-0.148	-0.134	-0.120	-0.108	-0.097	-0.087	-0.077	-0.068	-0.059	-0.052	-0.046	-0.041	-0.036	-0.032	-0.030	-0.028	-0.028	-0.028	-0.028	-0.031	-0.034	-0.038	-0.042	-0.048	-0.054	-0.062	-0.070	-0.079	-0.088	-0.099	-0.110	-0.122	-0.133	-0.148	-0.161	-0.175	-0.190	-0.205	-0.220	-0.237	-0.253	-0.270	-0.287	-0.303	-0.320	-0.338	-0.356	-0.372	-0.390	-0.407	-0.423	-0.442	-0.458	-0.474	-0.491	-0.507	-0.521	-0.537	-0.551	-0.566	-0.579	-0.592	-0.605	-0.616	-0.628	-0.638	-0.648	-0.658	-0.666	-0.673	-0.681	-0.688	-0.692	-0.697	-0.702	-0.704	-0.708	-0.708	-0.709	-0.708	-0.708	-0.707	-0.704	-0.702	-0.698	-0.693	-0.688	-0.683	-0.678	-0.671	-0.664	-0.656	-0.648	-0.640	-0.632	-0.622	-0.615	-0.605	-0.596	-0.586	-0.576	-0.566	-0.558	-0.548	-0.537	-0.528	-0.518	-0.508	-0.499	-0.490	-0.481	-0.473	-0.466	-0.458	-0.451	-0.444	-0.439	-0.432	-0.428	-0.422	-0.419	-0.415	-0.412	-0.411	-0.408	-0.408	-0.407	-0.407	-0.408	-0.408	-0.411	-0.413	-0.416	-0.418	-0.422	-0.428	-0.432	-0.438	-0.444	-0.450	-0.457	-0.464	-0.472	-0.479	-0.488	-0.497	-0.505	-0.513	-0.523	-0.533	-0.542	-0.551	-0.562	-0.571	-0.580	-0.589	-0.599	-0.609	-0.618	-0.627	-0.637	-0.645	-0.654	-0.663	-0.671	-0.679	-0.687	-0.694	-0.702	-0.708	-0.716	-0.722	-0.728	-0.732	-0.739	-0.743	-0.749	-0.753	-0.758	-0.761	-0.765	-0.768	-0.769	-0.772	-0.774	-0.776	-0.778	-0.779	-0.780	-0.780	-0.780	-0.781	-0.781	-0.780	-0.780	-0.778	-0.778	-0.776	-0.774	-0.772	-0.771	-0.768	-0.768	-0.765	-0.762	-0.759	-0.758	-0.755	-0.752	-0.750	-0.747	-0.744	-0.742	-0.739	-0.737	-0.734	-0.732	-0.729	-0.728	-0.726	-0.724	-0.722	-0.722	-0.719	-0.718	-0.718	-0.718	-0.718	-0.718	-0.718	-0.718	-0.719	-0.720	-0.722	-0.724	-0.726	-0.729	-0.732	-0.735	-0.738	-0.743	-0.747	-0.752	-0.757	-0.762	-0.768	-0.774	-0.781	-0.788	-0.794	-0.801	-0.808	-0.818	-0.825	-0.833	-0.842	-0.851	-0.859	-0.868	-0.877	-0.886	-0.895	-0.903	-0.912	-0.922	-0.931	-0.939	-0.948	-0.957	-0.963	-0.972	-0.980	-0.986	-0.993	-1.000	-1.005	-1.012	-1.017	-1.021	-1.026	-1.029	-1.032	-1.034	-1.036	-1.038	-1.038	-1.038	-1.037	-1.035	-1.033	-1.030	-1.027	-1.022	-1.017	-1.012	-1.006	-0.999	-0.991	-0.983	-0.975	-0.966	-0.955	-0.944	-0.934	-0.922	-0.910	-0.899	-0.887	-0.873	-0.859	-0.848	-0.833	-0.819	-0.806	-0.791	-0.778	-0.763	-0.748	-0.734	-0.721	-0.708	-0.694	-0.682	-0.668	-0.656	-0.645	-0.632	-0.622	-0.611	-0.601	-0.592	-0.583	-0.574	-0.568	-0.562	-0.556	-0.551	-0.547	-0.544	-0.541	-0.539	-0.538	-0.538	-0.540	-0.541	-0.544	-0.548	-0.552	-0.558	-0.563	-0.570	-0.578	-0.587	-0.597	-0.606	-0.617	-0.628	-0.640	-0.652	-0.665	-0.678	-0.694	-0.708	-0.722	-0.738	-0.752	-0.768	-0.784	-0.799	-0.817	-0.832	-0.848	-0.864	-0.879	-0.895	-0.910	-0.925	-0.939	-0.955	-0.968	-0.982	-0.993	-1.007	-1.018	-1.029	-1.040	-1.049	-1.058	-1.067	-1.073	-1.079	-1.085	-1.090	-1.094	-1.097	-1.099	-1.100	-1.101	-1.100	-1.099	-1.097	-1.094	-1.092	-1.087	-1.081	-1.077	-1.070	-1.063	-1.054	-1.047	-1.038	-1.028	-1.019	-1.009	-0.999	-0.989	-0.979	-0.968	-0.957	-0.945	-0.934	-0.924	-0.913	-0.903	-0.893	-0.884	-0.874	-0.866	-0.858	-0.849	-0.842	-0.837	-0.830	-0.826	-0.821	-0.818	-0.815	-0.813	-0.812	-0.812	-0.813	-0.813	-0.818	-0.820	-0.823	-0.829	-0.835	-0.842	-0.849	-0.858	-0.868	-0.878	-0.888	-0.899	-0.911	-0.923	-0.937	-0.951	-0.965	-0.979	-0.994	-1.009	-1.025	-1.040	-1.056	-1.072	-1.088	-1.104	-1.119	-1.135	-1.151	-1.166	-1.181	-1.195	-1.209	-1.222	-1.235	-1.248	-1.260	-1.272	-1.282	-1.292	-1.301	-1.310	-1.318	-1.325	-1.332	-1.337	-1.342	-1.346	-1.349	-1.352	-1.352	-1.353	-1.353	-1.352	-1.349	-1.347	-1.343	-1.339	-1.335	-1.329	-1.323	-1.317	-1.309	-1.301	-1.292	-1.284	-1.275	-1.265	-1.254	-1.244	-1.234	-1.223	-1.212	-1.201	-1.190	-1.178	-1.168	-1.157	-1.144	-1.133	-1.122	-1.111	-1.100	-1.090	-1.080	-1.071	-1.061	-1.051	-1.043	-1.035	-1.028	-1.021	-1.014	-1.008	-1.001	-0.997	-0.991	-0.987	-0.982	-0.980	-0.978	-0.975	-0.973	-0.972	-0.971	-0.971	-0.972	-0.972	-0.972	-0.974	-0.976	-0.978	-0.979	-0.982	-0.984	-0.988	-0.989	-0.992	-0.995	-0.998	-1.000	-1.002	-1.005	-1.007	-1.008	-1.010	-1.011	-1.012	-1.012	-1.012	-1.011	-1.011	-1.008	-1.006	-1.002	-0.999	-0.994	-0.989	-0.983	-0.977	-0.968	-0.961	-0.951	-0.942	-0.932	-0.921	-0.909	-0.898	-0.883	-0.870	-0.855	-0.840	-0.824	-0.808	-0.791	-0.773	-0.755	-0.737	-0.718	-0.698	-0.678	-0.659	-0.638	-0.618	-0.597	-0.576	-0.555	-0.534	-0.512	-0.492	-0.471	-0.450	-0.429	-0.410	-0.389	-0.369	-0.349	-0.331	-0.311	-0.293	-0.276	-0.259	-0.242	-0.226	-0.210	-0.194	-0.179	-0.165	-0.152	-0.138	-0.126	-0.114	-0.103	-0.093	-0.083	-0.075	-0.067	-0.060	-0.053	-0.048	-0.042	-0.038	-0.034	-0.032	-0.029	-0.028	-0.028	-0.027	-0.028	-0.029	-0.031	-0.034	-0.037	-0.041	-0.046	-0.052	-0.058	-0.064	-0.072	-0.081	-0.089	-0.099	-0.108	-0.118	-0.129	-0.142	-0.153	-0.164	-0.178	-0.191	-0.204	-0.218	-0.232	-0.247	-0.261	-0.277	-0.291	-0.306	-0.321	-0.336	-0.352	-0.367	-0.382	-0.397	-0.412	-0.426	-0.441	-0.456	-0.468	-0.482	-0.496	-0.508	-0.521	-0.532	-0.543	-0.555	-0.566	-0.576	-0.584	-0.593	-0.600	-0.608	-0.614	-0.620	-0.624	-0.628	-0.632	-0.635	-0.637	-0.638	-0.639	-0.639	-0.638	-0.637	-0.634	-0.632	-0.628	-0.625	-0.621	-0.615	-0.610	-0.604	-0.598	-0.591	-0.584	-0.578	-0.570	-0.562	-0.554	-0.546	-0.538	-0.530	-0.521	-0.513	-0.506	-0.498	-0.492	-0.484	-0.478	-0.470	-0.465	-0.460	-0.455	-0.451	-0.447	-0.443	-0.442	-0.439	-0.438	-0.438	-0.439	-0.439	-0.442	-0.444	-0.448	-0.452	-0.458	-0.463	-0.470	-0.477	-0.484	-0.494	-0.503	-0.512	-0.523	-0.534	-0.548	-0.559	-0.572	-0.585	-0.598	-0.613	-0.627	-0.641	-0.656	-0.670	-0.686	-0.700	-0.714	-0.729	-0.743	-0.758	-0.772	-0.784	-0.798	-0.810	-0.822	-0.834	-0.844	-0.855	-0.864	-0.874	-0.881	-0.889	-0.895	-0.901	-0.906	-0.909	-0.912	-0.913	-0.915	-0.915	-0.914	-0.912	-0.908	-0.905	-0.900	-0.894	-0.888	-0.880	-0.872	-0.862	-0.852	-0.842	-0.829	-0.818	-0.803	-0.791	-0.778	-0.762	-0.748	-0.731	-0.716	-0.701	-0.684	-0.668	-0.651	-0.634	-0.619	-0.603	-0.587	-0.571	-0.555	-0.540	-0.525	-0.511	-0.498	-0.484	-0.472	-0.460	-0.449	-0.438	-0.430	-0.422	-0.415	-0.408	-0.402	-0.398	-0.395	-0.392	-0.391	-0.391	-0.392	-0.393	-0.398	-0.402	-0.408	-0.413	-0.422	-0.430	-0.440	-0.452	-0.463	-0.476	-0.490	-0.504	-0.519	-0.536	-0.553	-0.570	-0.589	-0.608	-0.628	-0.647	-0.667	-0.688	-0.709	-0.729	-0.751	-0.771	-0.792	-0.813	-0.834	-0.854	-0.874	-0.894	-0.914	-0.932	-0.951	-0.968	-0.985	-1.002	-1.018	-1.032	-1.046	-1.058	-1.071	-1.082	-1.092	-1.102	-1.111	-1.118	-1.123	-1.129	-1.133	-1.137	-1.138	-1.140	-1.139	-1.138	-1.136	-1.132	-1.130	-1.124	-1.119	-1.112	-1.105	-1.097	-1.088	-1.078	-1.068	-1.057	-1.047	-1.034	-1.022	-1.009	-0.996	-0.983	-0.970	-0.957	-0.942	-0.929	-0.916	-0.902	-0.888	-0.874	-0.860	-0.848	-0.834	-0.821	-0.808	-0.796	-0.783	-0.771	-0.759	-0.748	-0.738	-0.728	-0.718	-0.708	-0.700	-0.691	-0.683	-0.676	-0.668	-0.662	-0.658	-0.652	-0.647	-0.642	-0.638	-0.637	-0.633	-0.632	-0.630	-0.628	-0.627	-0.627	-0.627	-0.628	-0.628	-0.629	-0.631	-0.632	-0.635	-0.637	-0.641	-0.643	-0.647	-0.650	-0.653	-0.657	-0.661	-0.664	-0.668	-0.672	-0.678	-0.681	-0.685	-0.689	-0.692	-0.697	-0.700	-0.703	-0.707	-0.711	-0.714	-0.717	-0.718	-0.722	-0.724	-0.726	-0.727	-0.728	-0.728	-0.730	-0.729	-0.729	-0.729	-0.728	-0.728	-0.725	-0.722	-0.720	-0.717	-0.713	-0.709	-0.705	-0.700	-0.696	-0.690	-0.684	-0.678	-0.671	-0.664	-0.657	-0.649	-0.642	-0.633	-0.625	-0.617	-0.607	-0.598	-0.589	-0.579	-0.569	-0.560	-0.551	-0.541	-0.530	-0.520	-0.511	-0.501	-0.490	-0.480	-0.471	-0.461	-0.452	-0.442	-0.433	-0.424	-0.416	-0.408	-0.400	-0.392	-0.386	-0.378	-0.372	-0.366	-0.361	-0.355	-0.350	-0.347	-0.342	-0.339	-0.337	-0.334	-0.332	-0.333	-0.332	-0.332	-0.332	-0.333	-0.334	-0.337	-0.339	-0.342	-0.346	-0.349	-0.354	-0.359	-0.365	-0.371	-0.378	-0.384	-0.392	-0.398	-0.405	-0.413	-0.422	-0.431	-0.439	-0.448	-0.457	-0.466	-0.474	-0.483	-0.492	-0.502	-0.510	-0.518	-0.527	-0.536	-0.544	-0.552	-0.560	-0.568	-0.575	-0.582	-0.588	-0.595	-0.601	-0.606	-0.612	-0.616	-0.620	-0.623	-0.626	-0.628	-0.631	-0.632	-0.633	-0.634	-0.633	-0.633	-0.633	-0.631	-0.629	-0.627	-0.623	-0.620	-0.616	-0.612	-0.608	-0.602	-0.596	-0.591	-0.585	-0.578	-0.572	-0.565	-0.558	-0.552	-0.546	-0.538	-0.532	-0.524	-0.518	-0.511	-0.504	-0.499	-0.492	-0.486	-0.481	-0.476	-0.472	-0.468	-0.465	-0.462	-0.458	-0.457	-0.456	-0.455	-0.455	-0.456	-0.457	-0.459	-0.462	-0.466	-0.470	-0.475	-0.481	-0.488	-0.495	-0.503	-0.512	-0.522	-0.532	-0.542	-0.554	-0.567	-0.579	-0.592	-0.607	-0.620	-0.635	-0.651	-0.666	-0.682	-0.698	-0.714	-0.731	-0.748	-0.765	-0.781	-0.798	-0.814	-0.831	-0.847	-0.862	-0.878	-0.894	-0.909	-0.923	-0.938	-0.952	-0.964	-0.978	-0.990	-1.000	-1.012	-1.022	-1.030	-1.039	-1.047	-1.053	-1.059	-1.066	-1.070	-1.075	-1.077	-1.079	-1.080	-1.082	-1.082	-1.080	-1.079	-1.077	-1.074	-1.071	-1.067	-1.062	-1.057	-1.051	-1.044	-1.038	-1.031	-1.024	-1.017	-1.009	-1.002	-0.993	-0.986	-0.978	-0.969	-0.961	-0.953	-0.946	-0.938	-0.931	-0.923	-0.916	-0.909	-0.903	-0.898	-0.893	-0.888	-0.883	-0.880	-0.878	-0.874	-0.872	-0.872	-0.872	-0.872	-0.872	-0.873	-0.876	-0.879	-0.882	-0.888	-0.892	-0.898	-0.902	-0.910	-0.918	-0.925	-0.932	-0.942	-0.951	-0.961	-0.972	-0.982	-0.992	-1.003	-1.016	-1.028	-1.039	-1.052	-1.064	-1.076	-1.088	-1.100	-1.112	-1.125	-1.138	-1.149	-1.160	-1.172	-1.182	-1.194	-1.203	-1.213	-1.222	-1.232	-1.240	-1.248	-1.255	-1.262	-1.268	-1.273	-1.278	-1.282	-1.285	-1.288	-1.289	-1.291	-1.292	-1.292	-1.291	-1.289	-1.287	-1.284	-1.280	-1.276	-1.270	-1.263	-1.258	-1.251	-1.242	-1.234	-1.226	-1.217	-1.206	-1.196	-1.185	-1.174	-1.162	-1.151	-1.138	-1.126	-1.113	-1.099	-1.086	-1.073	-1.060	-1.047	-1.033	-1.020	-1.007	-0.993	-0.980	-0.967	-0.953	-0.940	-0.928	-0.915	-0.902	-0.891	-0.878	-0.868	-0.857	-0.846	-0.835	-0.825	-0.815	-0.806	-0.798	-0.790	-0.782	-0.774	-0.767	-0.761	-0.754	-0.748	-0.743	-0.738	-0.733	-0.729	-0.727	-0.723	-0.720	-0.718	-0.716	-0.714	-0.712	-0.711	-0.710	-0.710	-0.710	-0.710	-0.711	-0.712	-0.712	-0.714	-0.716	-0.717	-0.718	-0.722	-0.722	-0.725	-0.727	-0.730	-0.733	-0.735	-0.738	-0.739	-0.742	-0.745	-0.747	-0.749	-0.753	-0.755	-0.757	-0.759	-0.762	-0.764	-0.766	-0.768	-0.771	-0.772	-0.773	-0.776	-0.777	-0.778	-0.780	-0.781	-0.782	-0.782	-0.782	-0.783	-0.783	-0.784	-0.784	-0.784	-0.783	-0.784	-0.783	-0.782	-0.782	-0.781	-0.781	-0.779	-0.778	-0.777	-0.776	-0.776	-0.773	-0.772	-0.771	-0.769	-0.768	-0.767	-0.765	-0.764	-0.762	-0.760	-0.758	-0.756	-0.755	-0.752	-0.751	-0.750	-0.748	-0.748	-0.746	-0.744	-0.744	-0.742	-0.742	-0.741	-0.741	-0.740	-0.741	-0.740	-0.740	-0.741	-0.742	-0.742	-0.743	-0.746	-0.747	-0.748	-0.751	-0.753	-0.756	-0.759	-0.762	-0.766	-0.769	-0.773	-0.778	-0.782	-0.787	-0.792	-0.798	-0.802	-0.809	-0.815	-0.822	-0.829	-0.836	-0.842	-0.851	-0.858	-0.867	-0.875	-0.883	-0.892	-0.899	-0.909	-0.918	-0.926	-0.936	-0.943	-0.952	-0.962	-0.971	-0.980	-0.988	-0.998	-1.007	-1.015	-1.023	-1.032	-1.041	-1.049	-1.057	-1.065	-1.073	-1.082	-1.088	-1.096	-1.102	-1.108	-1.115	-1.121	-1.127	-1.133	-1.138	-1.143	-1.148	-1.152	-1.158	-1.161	-1.166	-1.169	-1.173	-1.178	-1.180	-1.183	-1.187	-1.191	-1.194	-1.198	-1.200	-1.203	-1.207	-1.212	-1.214	-1.218	-1.221	-1.225	-1.228	-1.233	-1.238	-1.243	-1.249	-1.254	-1.261	-1.267	-1.274	-1.282	-1.289	-1.298	-1.307	-1.316	-1.327	-1.338	-1.348	-1.360	-1.372	-1.386	-1.399	-1.413	-1.428	-1.443	-1.459	-1.475	-1.492	-1.510	-1.528	-1.546	-1.565	-1.584	-1.604	-1.624	-1.644	-1.664	-1.684	-1.705	-1.727	-1.748	-1.768	-1.789	-1.809	-1.830	-1.851	-1.872	-1.891	-1.911	-1.931	-1.948	-1.967	-1.984	-2.002	-2.018	-2.034	-2.048	-2.063	-2.078	-2.090	-2.101	-2.112	-2.122	-2.131	-2.140	-2.146	-2.152	-2.158	-2.162	-2.166	-2.168	-2.168	-2.169	-2.169	-2.168	-2.165	-2.161	-2.157	-2.151	-2.146	-2.138	-2.130	-2.122	-2.113	-2.103	-2.093	-2.082	-2.071	-2.060	-2.047	-2.035	-2.022	-2.009	-1.996	-1.983	-1.970	-1.957	-1.944	-1.931	-1.918	-1.907	-1.895	-1.882	-1.871	-1.859	-1.849	-1.839	-1.830	-1.822	-1.813	-1.807	-1.801	-1.795	-1.790	-1.787	-1.784	-1.782	-1.781	-1.781	-1.782	-1.784	-1.788	-1.792	-1.797	-1.804	-1.811	-1.819	-1.828	-1.839	-1.850	-1.862	-1.876	-1.890	-1.906	-1.922	-1.939	-1.958	-1.976	-1.995	-2.016	-2.037	-2.059	-2.081	-2.104	-2.128	-2.152	-2.176	-2.200	-2.225	-2.249	-2.276	-2.300	-2.325	-2.351	-2.376	-2.401	-2.425	-2.450	-2.474	-2.498	-2.521	-2.544	-2.566	-2.588	-2.609	-2.629	-2.649	-2.668	-2.686	-2.703	-2.719	-2.735	-2.749	-2.763	-2.776	-2.787	-2.798	-2.807	-2.816	-2.823	-2.829	-2.836	-2.840	-2.844	-2.847	-2.849	-2.850	-2.851	-2.851	-2.849	-2.848	-2.845	-2.842	-2.838	-2.835	-2.829	-2.824	-2.819	-2.813	-2.807	-2.801	-2.794	-2.788	-2.781	-2.775	-2.768	-2.761	-2.754	-2.748	-2.742	-2.738	-2.731	-2.727	-2.722	-2.718	-2.714	-2.711	-2.708	-2.706	-2.705	-2.704	-2.703	-2.704	-2.705	-2.707	-2.708	-2.712	-2.716	-2.720	-2.724	-2.730	-2.738	-2.743	-2.751	-2.759	-2.768	-2.777	-2.786	-2.798	-2.807	-2.818	-2.829	-2.841	-2.852	-2.866	-2.878	-2.891	-2.905	-2.918	-2.931	-2.944	-2.958	-2.972	-2.984	-2.997	-3.010	-3.023	-3.036	-3.049	-3.062	-3.072	-3.084	-3.096	-3.106	-3.117	-3.127	-3.136	-3.145	-3.152	-3.161	-3.168	-3.175	-3.180	-3.186	-3.190	-3.193	-3.197	-3.198	-3.201	-3.202	-3.202	-3.202	-3.201	-3.198	-3.195	-3.192	-3.188	-3.182	-3.176	-3.171	-3.163	-3.155	-3.147	-3.138	-3.130	-3.120	-3.108	-3.097	-3.086	-3.075	-3.062	-3.050	-3.037	-3.023	-3.011	-2.997	-2.983	-2.969	-2.956	-2.942	-2.928	-2.914	-2.900	-2.888	-2.873	-2.861	-2.848	-2.837	-2.824	-2.814	-2.803	-2.793	-2.784	-2.775	-2.767	-2.759	-2.752	-2.746	-2.741	-2.738	-2.732	-2.730	-2.729	-2.728	-2.728	-2.729	-2.731	-2.733	-2.737	-2.741	-2.747	-2.753	-2.761	-2.768	-2.777	-2.787	-2.798	-2.808	-2.820	-2.833	-2.847	-2.861	-2.874	-2.889	-2.906	-2.921	-2.937	-2.953	-2.970	-2.986	-3.003	-3.020	-3.037	-3.054	-3.072	-3.088	-3.104	-3.120	-3.136	-3.152	-3.168	-3.182	-3.196	-3.210	-3.222	-3.234	-3.247	-3.257	-3.267	-3.277	-3.285	-3.293	-3.299	-3.306	-3.311	-3.313	-3.318	-3.319	-3.320	-3.319	-3.318	-3.317	-3.314	-3.310	-3.305	-3.300	-3.292	-3.284	-3.277	-3.268	-3.257	-3.246	-3.234	-3.222	-3.209	-3.195	-3.181	-3.165	-3.150	-3.134	-3.118	-3.102	-3.085	-3.069	-3.051	-3.033	-3.016	-2.998	-2.979	-2.962	-2.945	-2.928	-2.912	-2.895	-2.878	-2.862	-2.848	-2.833	-2.819	-2.805	-2.792	-2.780	-2.768	-2.757	-2.747	-2.738	-2.729	-2.722	-2.714	-2.708	-2.702	-2.698	-2.696	-2.694	-2.692	-2.692	-2.692	-2.694	-2.697	-2.700	-2.704	-2.709	-2.715	-2.722	-2.729	-2.737	-2.746	-2.755	-2.766	-2.777	-2.788	-2.799	-2.812	-2.824	-2.837	-2.851	-2.864	-2.878	-2.892	-2.905	-2.919	-2.933	-2.947	-2.961	-2.974	-2.988	-3.001	-3.013	-3.026	-3.038	-3.049	-3.060	-3.070	-3.080	-3.088	-3.098	-3.106	-3.113	-3.119	-3.125	-3.130	-3.134	-3.137	-3.139	-3.140	-3.141	-3.141	-3.139	-3.138	-3.135	-3.131	-3.126	-3.121	-3.115	-3.108	-3.100	-3.091	-3.082	-3.072	-3.061	-3.049	-3.037	-3.024	-3.010	-2.997	-2.982	-2.967	-2.951	-2.935	-2.918	-2.899	-2.882	-2.863	-2.844	-2.826	-2.807	-2.787	-2.767	-2.748	-2.728	-2.707	-2.686	-2.665	-2.644	-2.623	-2.602	-2.580	-2.560	-2.538	-2.518	-2.496	-2.475	-2.453	-2.432	-2.411	-2.389	-2.369	-2.348	-2.327	-2.306	-2.287	-2.266	-2.246	-2.225	-2.205	-2.186	-2.166	-2.145	-2.127	-2.107	-2.088	-2.068	-2.049	-2.030	-2.012	-1.992	-1.973	-1.956	-1.938	-1.919	-1.901	-1.882	-1.864	-1.846	-1.828	-1.809	-1.792	-1.772	-1.755	-1.736	-1.718	-1.699	-1.680	-1.661	-1.642	-1.622	-1.604	-1.584	-1.565	-1.546	-1.526	-1.505	-1.486	-1.465	-1.445	-1.423	-1.402	-1.381	-1.360	-1.338	-1.316	-1.294	-1.272	-1.250	-1.228	-1.206	-1.182	-1.159	-1.138	-1.113	-1.091	-1.068	-1.045	-1.022	-0.999	-0.976	-0.953	-0.931	-0.908	-0.886	-0.864	-0.842	-0.820	-0.798	-0.776	-0.755	-0.734	-0.713	-0.693	-0.673	-0.653	-0.634	-0.614	-0.597	-0.578	-0.562	-0.543	-0.528	-0.512	-0.497	-0.482	-0.467	-0.453	-0.439	-0.427	-0.415	-0.403	-0.392	-0.381	-0.372	-0.361	-0.352	-0.343	-0.335	-0.328	-0.321	-0.315	-0.309	-0.303	-0.298	-0.294	-0.290	-0.286	-0.282	-0.279	-0.277	-0.275	-0.273	-0.272	-0.271	-0.271	-0.270	-0.269	-0.270	-0.271	-0.272	-0.272	-0.273	-0.273	-0.276	-0.277	-0.279	-0.280	-0.282	-0.284	-0.285	-0.288	-0.289	-0.291	-0.292	-0.294	-0.296	-0.298	-0.298	-0.300	-0.301	-0.302	-0.302	-0.302	-0.302	-0.302	-0.301	-0.299	-0.298	-0.296	-0.294	-0.292	-0.288	-0.284	-0.280	-0.276	-0.271	-0.264	-0.258	-0.252	-0.243	-0.236	-0.228	-0.218	-0.209	-0.199	-0.188	-0.178	-0.167	-0.156	-0.143	-0.131	-0.118	-0.104	-0.091	-0.077	-0.062	-0.048	-0.034	-0.019	-0.006	0.008	0.022	0.037	0.049	0.063	0.077	0.088	0.102	0.112	0.125	0.135	0.146	0.155	0.163	0.170	0.178	0.183	0.188	0.193	0.197	0.199	0.201	0.202	0.202	0.199	0.197	0.192	0.188	0.182	0.175	0.168	0.158	0.148	0.137	0.125	0.112	150.000	5.000	2.000	1.000	6.000	0.000	0.000	0.000	0.000	0.000	0.000	0.000	0.000	0.000	0.000	0.000	0.000	0.000	0.029	0.023	0.018	0.011	0.005	0.000	-0.007	-0.012	-0.018	-0.022	-0.027	-0.032	-0.035	-0.039	-0.043	-0.047	-0.051	-0.054	-0.058	-0.060	-0.062	-0.065	-0.067	-0.068	-0.071	-0.072	-0.073	-0.074	-0.075	-0.077	-0.078	-0.078	-0.079	-0.079	-0.079	-0.080	-0.082	-0.082	-0.082	-0.083	-0.083	-0.084	-0.087	-0.088	-0.090	-0.092	-0.095	-0.097	-0.100	-0.104	-0.108	-0.112	-0.117	-0.122	-0.128	-0.134	-0.140	-0.148	-0.155	-0.163	-0.171	-0.180	-0.188	-0.198	-0.208	-0.218	-0.229	-0.240	-0.252	-0.262	-0.276	-0.288	-0.300	-0.312	-0.325	-0.338	-0.350	-0.362	-0.376	-0.389	-0.402	-0.415	-0.428	-0.440	-0.452	-0.464	-0.476	-0.488	-0.498	-0.508	-0.518	-0.528	-0.538	-0.545	-0.553	-0.562	-0.568	-0.573	-0.580	-0.584	-0.588	-0.592	-0.595	-0.597	-0.598	-0.598	-0.599	-0.598	-0.598	-0.595	-0.594	-0.591	-0.588	-0.583	-0.578	-0.573	-0.568	-0.561	-0.554	-0.548	-0.540	-0.532	-0.523	-0.516	-0.507	-0.498	-0.490	-0.481	-0.471	-0.462	-0.453	-0.444	-0.436	-0.427	-0.418	-0.410	-0.402	-0.394	-0.388	-0.380	-0.375	-0.368	-0.362	-0.357	-0.353	-0.348	-0.345	-0.342	-0.341	-0.339	-0.339	-0.339	-0.340	-0.341	-0.343	-0.347	-0.351	-0.356	-0.361	-0.367	-0.373	-0.382	-0.390	-0.398	-0.409	-0.420	-0.432	-0.444	-0.457	-0.471	-0.486	-0.501	-0.516	-0.532	-0.550	-0.568	-0.586	-0.604	-0.624	-0.643	-0.663	-0.684	-0.706	-0.726	-0.748	-0.770	-0.792	-0.814	-0.836	-0.858	-0.881	-0.903	-0.926	-0.948	-0.970	-0.992	-1.015	-1.036	-1.056	-1.077	-1.098	-1.118	-1.138	-1.156	-1.175	-1.193	-1.211	-1.228	-1.242	-1.258	-1.273	-1.288	-1.301	-1.313	-1.324	-1.335	-1.345	-1.354	-1.362	-1.369	-1.376	-1.382	-1.386	-1.391	-1.394	-1.397	-1.398	-1.400	-1.401	-1.401	-1.399	-1.398	-1.397	-1.394	-1.391	-1.388	-1.383	-1.379	-1.376	-1.372	-1.367	-1.362	-1.357	-1.352	-1.348	-1.343	-1.338	-1.333	-1.328	-1.326	-1.321	-1.318	-1.314	-1.312	-1.310	-1.309	-1.308	-1.308	-1.308	-1.310	-1.311	-1.312	-1.316	-1.320	-1.326	-1.331	-1.336	-1.342	-1.351	-1.359	-1.368	-1.377	-1.388	-1.398	-1.410	-1.422	-1.436	-1.448	-1.462	-1.478	-1.492	-1.508	-1.523	-1.539	-1.557	-1.573	-1.589	-1.607	-1.625	-1.643	-1.660	-1.678	-1.695	-1.712	-1.729	-1.747	-1.764	-1.780	-1.797	-1.812	-1.828	-1.842	-1.858	-1.871	-1.884	-1.897	-1.909	-1.921	-1.932	-1.942	-1.952	-1.961	-1.969	-1.976	-1.982	-1.988	-1.994	-1.998	-2.001	-2.003	-2.006	-2.007	-2.006	-2.006	-2.003	-2.001	-1.998	-1.995	-1.990	-1.984	-1.978	-1.972	-1.965	-1.956	-1.948	-1.939	-1.930	-1.919	-1.908	-1.898	-1.887	-1.875	-1.862	-1.851	-1.838	-1.824	-1.812	-1.798	-1.785	-1.772	-1.758	-1.745	-1.732	-1.718	-1.705	-1.692	-1.679	-1.667	-1.654	-1.642	-1.631	-1.620	-1.609	-1.599	-1.589	-1.579	-1.571	-1.562	-1.553	-1.546	-1.539	-1.532	-1.527	-1.521	-1.517	-1.512	-1.508	-1.506	-1.502	-1.501	-1.499	-1.499	-1.498	-1.498	-1.500	-1.501	-1.502	-1.504	-1.508	-1.510	-1.514	-1.518	-1.522	-1.527	-1.531	-1.536	-1.542	-1.548	-1.552	-1.558	-1.564	-1.568	-1.574	-1.580	-1.586	-1.591	-1.597	-1.602	-1.608	-1.612	-1.617	-1.620	-1.624	-1.628	-1.632	-1.634	-1.638	-1.639	-1.641	-1.642	-1.644	-1.644	-1.644	-1.643	-1.642	-1.641	-1.639	-1.636	-1.632	-1.628	-1.625	-1.619	-1.613	-1.608	-1.602	-1.593	-1.587	-1.578	-1.570	-1.561	-1.552	-1.542	-1.532	-1.521	-1.510	-1.498	-1.488	-1.475	-1.463	-1.450	-1.437	-1.425	-1.412	-1.400	-1.386	-1.373	-1.360	-1.348	-1.334	-1.322	-1.308	-1.296	-1.284	-1.272	-1.261	-1.249	-1.238	-1.228	-1.218	-1.208	-1.199	-1.190	-1.182	-1.175	-1.168	-1.162	-1.157	-1.152	-1.148	-1.143	-1.142	-1.139	-1.138	-1.138	-1.138	-1.138	-1.140	-1.142	-1.145	-1.148	-1.152	-1.158	-1.162	-1.168	-1.175	-1.182	-1.189	-1.198	-1.205	-1.214	-1.222	-1.232	-1.242	-1.252	-1.262	-1.272	-1.283	-1.293	-1.304	-1.315	-1.326	-1.337	-1.348	-1.358	-1.368	-1.377	-1.387	-1.397	-1.406	-1.415	-1.422	-1.431	-1.438	-1.444	-1.452	-1.458	-1.463	-1.468	-1.472	-1.477	-1.480	-1.482	-1.484	-1.486	-1.487	-1.487	-1.487	-1.485	-1.484	-1.482	-1.480	-1.476	-1.472	-1.468	-1.463	-1.458	-1.452	-1.446	-1.438	-1.431	-1.423	-1.414	-1.405	-1.396	-1.386	-1.375	-1.364	-1.353	-1.341	-1.328	-1.317	-1.303	-1.289	-1.276	-1.261	-1.248	-1.232	-1.218	-1.202	-1.187	-1.170	-1.155	-1.138	-1.122	-1.106	-1.089	-1.073	-1.056	-1.039	-1.022	-1.005	-0.988	-0.971	-0.953	-0.936	-0.919	-0.902	-0.885	-0.868	-0.852	-0.837	-0.820	-0.803	-0.788	-0.772	-0.757	-0.742	-0.728	-0.712	-0.698	-0.684	-0.671	-0.658	-0.644	-0.631	-0.618	-0.608	-0.596	-0.584	-0.573	-0.562	-0.551	-0.542	-0.531	-0.522	-0.512	-0.504	-0.494	-0.486	-0.477	-0.468	-0.460	-0.452	-0.444	-0.435	-0.427	-0.419	-0.411	-0.402	-0.394	-0.386	-0.378	-0.369	-0.361	-0.352	-0.342	-0.333	-0.323	-0.313	-0.304	-0.294	-0.284	-0.273	-0.263	-0.251	-0.240	-0.228	-0.217	-0.204	-0.192	-0.179	-0.166	-0.153	-0.140	-0.126	-0.112	-0.098	-0.084	-0.070	-0.057	-0.042	-0.028	-0.014	0.002	0.017	0.031	0.046	0.059	0.073	0.088	0.102	0.117	0.130	0.143	0.158	0.171	0.182	0.196	0.208	0.221	0.232	0.243	0.255	0.265	0.276	0.285	0.294	0.303	0.312	0.319	0.327	0.334	0.342	0.347	0.352	0.358	0.362	0.367	0.369	0.372	0.375	0.378	0.378	0.379	0.381	0.380	0.379	0.378	0.377	0.375	0.372	0.369	0.366	0.362	0.358	0.353	0.348	0.343	0.338	0.332	0.326	0.320	0.313	0.307	0.299	0.292	0.285	0.278	0.271	0.262	0.255	0.248	0.239	0.232	0.225	0.218	0.210	0.204	0.197	0.190	0.185	0.178	0.173	0.168	0.162	0.158	0.154	0.151	0.148	0.146	0.143	0.142	0.140	0.140	0.140	0.141	0.142	0.143	0.145	0.148	0.152	0.156	0.159	0.163	0.169	0.175	0.181	0.188	0.194	0.202	0.209	0.217	0.225	0.233	0.242	0.250	0.258	0.268	0.275	0.283	0.292	0.301	0.309	0.316	0.323	0.330	0.338	0.344	0.350	0.356	0.361	0.366	0.370	0.373	0.377	0.379	0.381	0.382	0.382	0.382	0.381	0.379	0.378	0.373	0.370	0.366	0.361	0.355	0.349	0.342	0.334	0.327	0.318	0.308	0.299	0.289	0.278	0.267	0.254	0.243	0.232	0.219	0.206	0.193	0.180	0.168	0.153	0.140	0.127	0.113	0.100	0.086	0.072	0.059	0.046	0.034	0.021	0.008	-0.004	-0.016	-0.028	-0.039	-0.052	-0.062	-0.072	-0.082	-0.092	-0.102	-0.111	-0.120	-0.128	-0.136	-0.143	-0.151	-0.158	-0.164	-0.170	-0.177	-0.181	-0.186	-0.191	-0.195	-0.199	-0.202	-0.206	-0.209	-0.212	-0.215	-0.218	-0.221	-0.222	-0.225	-0.227	-0.228	-0.229	-0.231	-0.232	-0.234	-0.235	-0.237	-0.238	-0.239	-0.241	-0.242	-0.244	-0.245	-0.248	-0.249	-0.252	-0.254	-0.258	-0.260	-0.264	-0.267	-0.270	-0.274	-0.279	-0.284	-0.288	-0.293	-0.298	-0.304	-0.312	-0.318	-0.324	-0.332	-0.340	-0.348	-0.357	-0.364	-0.374	-0.382	-0.392	-0.402	-0.412	-0.423	-0.433	-0.444	-0.456	-0.468	-0.478	-0.490	-0.502	-0.515	-0.527	-0.538	-0.550	-0.562	-0.575	-0.588	-0.599	-0.610	-0.622	-0.635	-0.645	-0.657	-0.668	-0.679	-0.690	-0.701	-0.711	-0.720	-0.731	-0.739	-0.748	-0.757	-0.765	-0.774	-0.781	-0.788	-0.795	-0.801	-0.807	-0.812	-0.818	-0.823	-0.828	-0.833	-0.837	-0.842	-0.846	-0.849	-0.852	-0.857	-0.859	-0.862	-0.865	-0.868	-0.872	-0.875	-0.878	-0.881	-0.884	-0.888	-0.891	-0.894	-0.899	-0.902	-0.907	-0.912	-0.917	-0.922	-0.928	-0.934	-0.941	-0.948	-0.956	-0.963	-0.972	-0.981	-0.991	-1.001	-1.012	-1.022	-1.033	-1.046	-1.058	-1.072	-1.085	-1.100	-1.113	-1.129	-1.144	-1.160	-1.177	-1.194	-1.212	-1.228	-1.248	-1.267	-1.286	-1.305	-1.324	-1.344	-1.364	-1.385	-1.406	-1.427	-1.448	-1.469	-1.490	-1.512	-1.533	-1.555	-1.576	-1.598	-1.619	-1.641	-1.661	-1.682	-1.703	-1.722	-1.743	-1.762	-1.782	-1.801	-1.819	-1.838	-1.856	-1.873	-1.890	-1.905	-1.922	-1.936	-1.951	-1.964	-1.976	-1.988	-1.999	-2.011	-2.019	-2.029	-2.037	-2.043	-2.050	-2.055	-2.060	-2.064	-2.068	-2.069	-2.071	-2.070	-2.071	-2.069	-2.066	-2.063	-2.060	-2.055	-2.050	-2.043	-2.037	-2.028	-2.021	-2.012	-2.002	-1.992	-1.982	-1.971	-1.960	-1.948	-1.935	-1.922	-1.908	-1.895	-1.882	-1.868	-1.854	-1.840	-1.825	-1.812	-1.798	-1.783	-1.770	-1.756	-1.742	-1.729	-1.716	-1.703	-1.691	-1.678	-1.667	-1.656	-1.644	-1.633	-1.623	-1.613	-1.604	-1.595	-1.586	-1.578	-1.570	-1.562	-1.555	-1.548	-1.542	-1.535	-1.530	-1.524	-1.518	-1.514	-1.509	-1.505	-1.501	-1.497	-1.492	-1.488	-1.485	-1.480	-1.477	-1.472	-1.468	-1.464	-1.459	-1.454	-1.449	-1.445	-1.439	-1.434	-1.428	-1.422	-1.415	-1.408	-1.400	-1.393	-1.384	-1.376	-1.367	-1.358	-1.348	-1.338	-1.328	-1.317	-1.304	-1.293	-1.280	-1.268	-1.253	-1.240	-1.226	-1.211	-1.196	-1.182	-1.166	-1.150	-1.133	-1.117	-1.101	-1.084	-1.067	-1.049	-1.032	-1.015	-0.997	-0.979	-0.962	-0.943	-0.925	-0.907	-0.889	-0.870	-0.852	-0.833	-0.816	-0.798	-0.780	-0.762	-0.744	-0.727	-0.710	-0.693	-0.676	-0.661	-0.644	-0.629	-0.613	-0.598	-0.583	-0.569	-0.556	-0.542	-0.530	-0.517	-0.505	-0.492	-0.481	-0.471	-0.460	-0.450	-0.442	-0.432	-0.425	-0.418	-0.411	-0.404	-0.398	-0.393	-0.389	-0.385	-0.380	-0.378	-0.375	-0.374	-0.372	-0.371	-0.371	-0.372	-0.371	-0.372	-0.373	-0.376	-0.378	-0.381	-0.384	-0.388	-0.391	-0.394	-0.398	-0.401	-0.407	-0.410	-0.414	-0.419	-0.423	-0.428	-0.432	-0.436	-0.440	-0.443	-0.448	-0.451	-0.456	-0.458	-0.462	-0.465	-0.468	-0.471	-0.473	-0.475	-0.478	-0.479	-0.481	-0.482	-0.482	-0.483	-0.483	-0.484	-0.484	-0.484	-0.483	-0.482	-0.482	-0.481	-0.480	-0.480	-0.478	-0.477	-0.475	-0.473	-0.472	-0.471	-0.470	-0.469	-0.467	-0.466	-0.465	-0.464	-0.463	-0.462	-0.462	-0.462	-0.462	-0.462	-0.462	-0.462	-0.463	-0.464	-0.466	-0.467	-0.469	-0.471	-0.474	-0.477	-0.478	-0.482	-0.486	-0.490	-0.494	-0.498	-0.503	-0.508	-0.513	-0.519	-0.523	-0.531	-0.537	-0.543	-0.549	-0.557	-0.562	-0.571	-0.578	-0.586	-0.593	-0.601	-0.609	-0.618	-0.626	-0.634	-0.642	-0.651	-0.659	-0.668	-0.677	-0.685	-0.693	-0.702	-0.710	-0.718	-0.725	-0.733	-0.741	-0.748	-0.756	-0.763	-0.771	-0.778	-0.785	-0.791	-0.798	-0.803	-0.810	-0.815	-0.821	-0.826	-0.831	-0.836	-0.841	-0.844	-0.849	-0.852	-0.855	-0.858	-0.861	-0.864	-0.865	-0.867	-0.869	-0.871	-0.871	-0.872	-0.873	-0.872	-0.872	-0.872	-0.872	-0.872	-0.871	-0.869	-0.869	-0.868	-0.866	-0.863	-0.862	-0.859	-0.857	-0.854	-0.852	-0.848	-0.846	-0.842	-0.840	-0.837	-0.833	-0.829	-0.826	-0.822	-0.818	-0.813	-0.810	-0.806	-0.802	-0.797	-0.792	-0.788	-0.784	-0.779	-0.773	-0.769	-0.764	-0.759	-0.754	-0.749	-0.744	-0.739	-0.734	-0.729	-0.724	-0.718	-0.714	-0.709	-0.704	-0.700	-0.694	-0.689	-0.685	-0.681	-0.675	-0.672	-0.666	-0.662	-0.658	-0.654	-0.650	-0.647	-0.642	-0.639	-0.637	-0.632	-0.629	-0.627	-0.624	-0.622	-0.620	-0.617	-0.615	-0.612	-0.612	-0.610	-0.608	-0.608	-0.605	-0.603	-0.602	-0.601	-0.601	-0.599	-0.598	-0.597	-0.595	-0.594	-0.593	-0.592	-0.590	-0.590	-0.588	-0.587	-0.584	-0.582	-0.581	-0.578	-0.574	-0.572	-0.568	-0.564	-0.559	-0.556	-0.551	-0.546	-0.540	-0.532	-0.527	-0.520	-0.512	-0.503	-0.496	-0.488	-0.478	-0.468	-0.458	-0.448	-0.436	-0.424	-0.412	-0.401	-0.388	-0.374	-0.361	-0.346	-0.331	-0.316	-0.301	-0.285	-0.268	-0.252	-0.236	-0.220	-0.203	-0.186	-0.168	-0.152	-0.134	-0.117	-0.099	-0.082	-0.064	-0.048	-0.030	-0.012	0.004	0.021	0.038	0.053	0.070	0.086	0.102	0.117	0.132	0.146	0.159	0.174	0.187	0.201	0.212	0.224	0.236	0.247	0.257	0.268	0.277	0.286	0.294	0.302	0.310	0.317	0.323	0.329	0.336	0.341	0.346	0.350	0.354	0.358	0.361	0.363	0.367	0.369	0.370	0.372	0.374	0.376	0.377	0.378	0.380	0.380	0.382	0.382	0.382	0.383	0.383	0.384	0.385	0.386	0.387	0.388	0.388	0.390	0.392	0.392	0.394	0.396	0.398	0.400	0.402	0.404	0.407	0.409	0.412	0.416	0.418	0.422	0.424	0.427	0.431	0.434	0.438	0.441	0.443	0.447	0.449	0.452	0.455	0.458	0.459	0.462	0.463	0.464	0.467	0.468	0.468	0.468	0.466	0.466	0.463	0.462	0.459	0.455	0.451	0.447	0.441	0.435	0.428	0.420	0.412	0.402	0.393	0.382	0.372	0.359	0.347	0.333	0.319	0.304	0.288	0.272	0.254	0.237	0.218	0.200	0.181	0.160	0.139	0.118	0.097	0.074	0.052	0.029	0.006	-0.019	-0.042	-0.067	-0.090	-0.115	-0.139	-0.163	-0.188	-0.212	-0.236	-0.261	-0.285	-0.309	-0.332	-0.356	-0.379	-0.402	-0.425	-0.447	-0.469	-0.490	-0.511	-0.531	-0.551	-0.572	-0.590	-0.609	-0.627	-0.643	-0.662	-0.678	-0.692	-0.708	-0.722	-0.735	-0.748	-0.762	-0.772	-0.784	-0.796	-0.806	-0.816	-0.824	-0.833	-0.841	-0.848	-0.857	-0.863	-0.870	-0.876	-0.882	-0.887	-0.892	-0.897	-0.902	-0.907	-0.911	-0.915	-0.919	-0.922	-0.926	-0.930	-0.932	-0.937	-0.941	-0.945	-0.948	-0.952	-0.958	-0.962	-0.967	-0.972	-0.977	-0.982	-0.988	-0.995	-1.001	-1.008	-1.016	-1.023	-1.032	-1.041	-1.050	-1.059	-1.070	-1.081	-1.092	-1.104	-1.116	-1.129	-1.142	-1.157	-1.171	-1.186	-1.201	-1.217	-1.232	-1.250	-1.267	-1.284	-1.302	-1.320	-1.338	-1.358	-1.377	-1.396	-1.414	-1.435	-1.453	-1.473	-1.493	-1.512	-1.532	-1.552	-1.571	-1.592	-1.610	-1.628	-1.648	-1.666	-1.682	-1.701	-1.717	-1.733	-1.750	-1.764	-1.780	-1.794	-1.807	-1.820	-1.832	-1.842	-1.853	-1.862	-1.871	-1.879	-1.887	-1.892	-1.898	-1.902	-1.905	-1.908	-1.908	-1.908	-1.909	-1.908	-1.906	-1.902	-1.899	-1.894	-1.888	-1.882	-1.875	-1.868	-1.859	-1.850	-1.840	-1.830	-1.819	-1.808	-1.797	-1.784	-1.771	-1.758	-1.744	-1.731	-1.717	-1.702	-1.688	-1.674	-1.660	-1.645	-1.632	-1.618	-1.603	-1.589	-1.576	-1.563	-1.549	-1.537	-1.524	-1.514	-1.502	-1.491	-1.481	-1.471	-1.462	-1.452	-1.446	-1.438	-1.431	-1.425	-1.418	-1.414	-1.410	-1.406	-1.402	-1.400	-1.398	-1.397	-1.397	-1.397	-1.397	-1.397	-1.399	-1.402	-1.403	-1.407	-1.410	-1.413	-1.418	-1.422	-1.427	-1.432	-1.438	-1.442	-1.448	-1.454	-1.459	-1.464	-1.471	-1.476	-1.482	-1.488	-1.493	-1.498	-1.504	-1.508	-1.513	-1.518	-1.522	-1.527	-1.530	-1.532	-1.536	-1.538	-1.539	-1.542	-1.542	-1.542	-1.542	-1.541	-1.539	-1.538	-1.536	-1.532	-1.528	-1.523	-1.520	-1.514	-1.508	-1.501	-1.493	-1.486	-1.478	-1.468	-1.459	-1.450	-1.439	-1.428	-1.417	-1.404	-1.392	-1.380	-1.367	-1.352	-1.338	-1.324	-1.309	-1.294	-1.279	-1.264	-1.248	-1.232	-1.218	-1.202	-1.186	-1.170	-1.154	-1.138	-1.123	-1.107	-1.092	-1.077	-1.062	-1.047	-1.031	-1.018	-1.003	-0.990	-0.975	-0.962	-0.949	-0.936	-0.923	-0.911	-0.898	-0.887	-0.876	-0.864	-0.853	-0.842	-0.832	-0.822	-0.812	-0.801	-0.792	-0.782	-0.772	-0.762	-0.753	-0.743	-0.733	-0.723	-0.713	-0.702	-0.692	-0.682	-0.671	-0.661	-0.649	-0.638	-0.625	-0.612	-0.599	-0.586	-0.571	-0.557	-0.542	-0.527	-0.510	-0.493	-0.477	-0.459	-0.441	-0.422	-0.403	-0.384	-0.364	-0.344	-0.322	-0.302	-0.279	-0.257	-0.235	-0.211	-0.188	-0.165	-0.142	-0.118	-0.093	-0.068	-0.045	-0.020	0.003	0.028	0.052	0.078	0.101	0.125	0.148	0.172	0.195	0.218	0.241	0.262	0.283	0.304	0.325	0.346	0.365	0.383	0.402	0.419	0.437	0.452	0.468	0.482	0.496	0.509	0.521	0.532	0.542	0.552	0.561	0.568	0.574	0.580	0.585	0.588	0.590	0.592	0.592	0.592	0.590	0.588	0.583	0.579	0.572	0.565	0.558	0.548	0.538	0.525	0.513	0.499	0.484	0.469	0.452	0.434	0.415	0.396	0.375	0.354	0.332	0.308	0.284	0.260	0.234	0.209	0.182	0.155	0.128	0.101	0.072	0.043	0.015	-0.013	-0.042	-0.072	-0.101	-0.130	-0.160	-0.188	-0.216	-0.244	-0.272	-0.300	-0.326	-0.352	-0.378	-0.402	-0.427	-0.450	-0.472	-0.494	-0.516	-0.534	-0.553	-0.571	-0.588	-0.603	-0.619	-0.632	-0.644	-0.657	-0.667	-0.677	-0.685	-0.692	-0.698	-0.704	-0.708	-0.712	-0.715	-0.717	-0.718	-0.718	-0.718	-0.718	-0.716	-0.714	-0.712	-0.710	-0.708	-0.703	-0.701	-0.697	-0.694	-0.691	-0.687	-0.684	-0.682	-0.679	-0.678	-0.676	-0.673	-0.673	-0.673	-0.673	-0.674	-0.676	-0.678	-0.681	-0.686	-0.690	-0.695	-0.702	-0.709	-0.717	-0.727	-0.735	-0.746	-0.757	-0.768	-0.782	-0.795	-0.808	-0.825	-0.839	-0.856	-0.872	-0.889	-0.907	-0.924	-0.942	-0.961	-0.980	-0.998	-1.018	-1.036	-1.055	-1.073	-1.092	-1.111	-1.128	-1.147	-1.164	-1.181	-1.197	-1.212	-1.228	-1.242	-1.257	-1.271	-1.282	-1.294	-1.305	-1.315	-1.323	-1.332	-1.339	-1.345	-1.351	-1.354	-1.358	-1.360	-1.361	-1.362	-1.361	-1.360	-1.357	-1.352	-1.348	-1.342	-1.337	-1.328	-1.321	-1.312	-1.302	-1.292	-1.281	-1.269	-1.256	-1.243	-1.230	-1.215	-1.201	-1.186	-1.170	-1.155	-1.138	-1.122	-1.104	-1.088	-1.072	-1.053	-1.037	-1.019	-1.002	-0.985	-0.968	-0.950	-0.933	-0.918	-0.901	-0.884	-0.869	-0.853	-0.838	-0.824	-0.811	-0.797	-0.784	-0.770	-0.758	-0.748	-0.736	-0.725	-0.715	-0.706	-0.697	-0.689	-0.681	-0.674	-0.668	-0.662	-0.655	-0.651	-0.647	-0.642	-0.639	-0.635	-0.633	-0.631	-0.628	-0.627	-0.626	-0.624	-0.623	-0.622	-0.622	-0.622	-0.621	-0.621	-0.621	-0.620	-0.619	-0.619	-0.618	-0.617	-0.615	-0.613	-0.611	-0.608	-0.605	-0.602	-0.598	-0.593	-0.587	-0.582	-0.576	-0.568	-0.560	-0.551	-0.542	-0.532	-0.521	-0.509	-0.498	-0.485	-0.472	-0.458	-0.443	-0.428	-0.411	-0.393	-0.377	-0.358	-0.340	-0.321	-0.302	-0.282	-0.262	-0.241	-0.221	-0.201	-0.178	-0.158	-0.136	-0.114	-0.092	-0.071	-0.050	-0.028	-0.006	0.014	0.035	0.055	0.076	0.095	0.115	0.135	0.152	0.171	0.188	0.207	0.223	0.238	0.253	0.268	0.282	0.297	0.309	0.321	0.332	0.342	0.352	0.362	0.370	0.379	0.387	0.392	0.398	0.402	0.408	0.411	0.413	0.415	0.418	0.418	0.418	0.418	0.418	0.414	0.412	0.409	0.407	0.402	0.398	0.394	0.388	0.382	0.377	0.370	0.363	0.355	0.348	0.340	0.332	0.323	0.315	0.306	0.298	0.288	0.278	0.268	0.259	0.250	0.241	0.232	0.222	0.213	0.205	0.197	0.188	0.181	0.172	0.165	0.158	0.152	0.146	0.141	0.136	0.132	0.127	0.124	0.122	0.120	0.118	0.118	0.118	0.119	0.121	0.124	0.127	0.131	0.136	0.141	0.148	0.153	0.161	0.170	0.179	0.188	0.199	0.210	0.221	0.234	0.247	0.259	0.273	0.288	0.302	0.315	0.330	0.346	0.361	0.376	0.392	0.408	0.422	0.438	0.452	0.468	0.483	0.498	0.512	0.526	0.540	0.553	0.567	0.578	0.590	0.601	0.612	0.622	0.632	0.642	0.648	0.656	0.663	0.669	0.674	0.679	0.683	0.687	0.690	0.692	0.693	0.695	0.695	0.694	0.693	0.692	0.690	0.688	0.685	0.682	0.678	0.675	0.672	0.668	0.663	0.659	0.654	0.650	0.644	0.640	0.635	0.631	0.627	0.622	0.618	0.615	0.611	0.608	0.604	0.601	0.599	0.598	0.596	0.594	0.594	0.594	0.594	0.595	0.596	0.598	0.599	0.602	0.605	0.608	0.613	0.618	0.622	0.628	0.634	0.641	0.648	0.654	0.662	0.670	0.678	0.688	0.696	0.706	0.716	0.726	0.737	0.746	0.758	0.768	0.780	0.791	0.802	0.814	0.826	0.838	0.849	0.862	0.874	0.886	0.898	0.909	0.922	0.934	0.946	0.958	0.970	0.982	0.992	1.003	1.015	1.027	1.037	1.047	1.058	1.068	1.078	1.087	1.098	1.106	1.115	1.123	1.132	1.139	1.148	1.154	1.161	1.168	1.175	1.181	1.187	1.192	1.197	1.202	1.206	1.210	1.213	1.218	1.221	1.223	1.226	1.228	1.232	1.232	1.234	1.236	1.238	1.238	1.239	1.240	1.242	1.241	1.242	1.243	1.243	1.244	1.244	1.246	1.246	1.247	1.248	1.248	1.250	1.250	1.252	1.254	1.256	1.258	1.260	1.262	1.266	1.268	1.272	1.276	1.281	1.285	1.290	1.295	1.300	1.306	1.312	1.318	1.325	1.333	1.340	1.348	1.357	1.366	1.374	1.383	1.392	1.403	1.412	1.423	1.434	1.445	1.455	1.467	1.478	1.490	1.502	1.513	1.525	1.538	1.550	1.562	1.574	1.587	1.599	1.612	1.623	1.637	1.648	1.660	1.672	1.683	1.696	1.707	1.718	1.729	1.741	1.752	1.762	1.772	1.781	1.791	1.800	1.810	1.820	1.828	1.837	1.844	1.852	1.859	1.867	1.874	1.881	1.887	1.893	1.900	1.905	1.911	1.915	1.920	1.924	1.929	1.933	1.938	1.942	1.945	1.949	1.952	1.957	1.959	1.962	1.965	1.968	1.972	1.974	1.977	1.979	1.982	1.985	1.988	1.990	1.993	1.997	1.999	2.002	2.007	2.010	2.013	2.017	2.021	2.025	2.030	2.034	2.039	2.044	2.049	2.056	2.061	2.067	2.073	2.080	2.086	2.093	2.100	2.107	2.115	2.122	2.131	2.140	2.148	2.156	2.165	2.173	2.182	2.192	2.201	2.210	2.219	2.229	2.238	2.247	2.257	2.266	2.275	2.284	2.292	2.301	2.309	2.317	2.325	2.332	2.339	2.346	2.352	2.358	2.363	2.368	2.373	2.377	2.379	2.382	2.383	2.384	2.385	2.384	2.383	2.382	2.380	2.376	2.372	2.367	2.361	2.355	2.348	2.338	2.329	2.320	2.308	2.298	2.285	2.272	2.258	2.244	2.228	2.212	2.195	2.177	2.158	2.139	2.120	2.099	2.079	2.057	2.036	2.013	1.990	1.968	1.944	1.920	1.896	1.872	1.848	1.823	1.798	1.773	1.748	1.722	1.698	1.672	1.647	1.622	1.598	1.572	1.548	1.523	1.498	1.473	1.449	1.426	1.402	1.379	1.357	1.333	1.311	1.288	1.267	1.244	1.222	1.202	1.181	1.160	1.138	1.118	1.098	1.077	1.058	1.037	1.017	0.998	0.978	0.958	0.938	0.918	0.898	0.878	0.859	0.838	0.819	0.798	0.779	0.758	0.738	0.717	0.696	0.675	0.653	0.632	0.610	0.588	0.566	0.543	0.520	0.497	0.474	0.450	0.427	0.402	0.378	0.354	0.329	0.304	0.279	0.254	0.228	0.204	0.178	0.152	0.127	0.100	0.073	0.048	0.022	-0.006	-0.032	-0.058	-0.084	-0.111	-0.138	-0.162	-0.188	-0.214	-0.241	-0.267	-0.292	-0.318	-0.343	-0.368	-0.393	-0.418	-0.443	-0.467	-0.491	-0.514	-0.538	-0.562	-0.584	-0.605	-0.627	-0.648	-0.669	-0.690	-0.710	-0.730	-0.748	-0.766	-0.784	-0.801	-0.818	-0.832	-0.848	-0.862	-0.876	-0.888	-0.900	-0.910	-0.921	-0.929	-0.938	-0.946	-0.952	-0.958	-0.962	-0.967	-0.969	-0.971	-0.972	-0.971	-0.971	-0.969	-0.966	-0.962	-0.958	-0.952	-0.947	-0.938	-0.930	-0.921	-0.912	-0.901	-0.890	-0.878	-0.866	-0.853	-0.839	-0.825	-0.811	-0.797	-0.781	-0.766	-0.750	-0.734	-0.718	-0.702	-0.687	-0.671	-0.656	-0.639	-0.624	-0.609	-0.594	-0.580	-0.566	-0.551	-0.538	-0.524	-0.512	-0.501	-0.489	-0.479	-0.469	-0.459	-0.450	-0.442	-0.434	-0.428	-0.421	-0.415	-0.409	-0.405	-0.401	-0.397	-0.395	-0.392	-0.391	-0.390	-0.389	-0.388	-0.390	-0.390	-0.392	-0.393	-0.395	-0.397	-0.399	-0.402	-0.404	-0.408	-0.411	-0.413	-0.417	-0.419	-0.422	-0.427	-0.429	-0.432	-0.435	-0.438	-0.441	-0.442	-0.445	-0.447	-0.449	-0.450	-0.452	-0.452	-0.453	-0.454	-0.454	-0.454	-0.452	-0.452	-0.451	-0.449	-0.448	-0.445	-0.442	-0.439	-0.437	-0.432	-0.429	-0.425	-0.420	-0.415	-0.411	-0.406	-0.400	-0.394	-0.388	-0.382	-0.375	-0.369	-0.362	-0.356	-0.348	-0.341	-0.334	-0.326	-0.319	-0.312	-0.306	-0.298	-0.292	-0.285	-0.278	-0.272	-0.267	-0.261	-0.256	-0.251	-0.247	-0.242	-0.238	-0.235	-0.232	-0.231	-0.228	-0.228	-0.228	-0.228	-0.230	-0.232	-0.234	-0.238	-0.242	-0.247	-0.252	-0.258	-0.265	-0.273	-0.282	-0.292	-0.302	-0.313	-0.326	-0.339	-0.352	-0.366	-0.381	-0.396	-0.412	-0.429	-0.446	-0.463	-0.482	-0.500	-0.518	-0.538	-0.558	-0.577	-0.597	-0.617	-0.637	-0.657	-0.677	-0.696	-0.716	-0.735	-0.753	-0.773	-0.792	-0.810	-0.828	-0.844	-0.861	-0.878	-0.892	-0.908	-0.922	-0.935	-0.949	-0.961	-0.971	-0.982	-0.992	-1.001	-1.008	-1.016	-1.022	-1.028	-1.032	-1.036	-1.039	-1.042	-1.043	-1.044	-1.043	-1.043	-1.041	-1.040	-1.038	-1.034	-1.030	-1.026	-1.022	-1.018	-1.012	-1.008	-1.001	-0.995	-0.988	-0.981	-0.975	-0.968	-0.961	-0.954	-0.948	-0.940	-0.934	-0.928	-0.921	-0.915	-0.909	-0.904	-0.899	-0.893	-0.888	-0.884	-0.879	-0.877	-0.872	-0.869	-0.867	-0.863	-0.862	-0.859	-0.858	-0.858	-0.856	-0.855	-0.854	-0.853	-0.854	-0.852	-0.853	-0.852	-0.853	-0.853	-0.852	-0.852	-0.852	-0.852	-0.851	-0.850	-0.849	-0.848	-0.847	-0.845	-0.842	-0.839	-0.837	-0.833	-0.828	-0.824	-0.819	-0.814	-0.808	-0.801	-0.793	-0.785	-0.777	-0.768	-0.758	-0.748	-0.738	-0.727	-0.715	-0.703	-0.691	-0.678	-0.664	-0.650	-0.636	-0.622	-0.606	-0.592	-0.574	-0.559	-0.542	-0.526	-0.509	-0.493	-0.476	-0.461	-0.444	-0.428	-0.411	-0.394	-0.378	-0.362	-0.346	-0.331	-0.317	-0.301	-0.287	-0.272	-0.258	-0.245	-0.232	-0.220	-0.208	-0.198	-0.187	-0.176	-0.168	-0.158	-0.150	-0.142	-0.135	-0.128	-0.122	-0.117	-0.113	-0.108	-0.106	-0.104	-0.102	-0.102	-0.102	-0.103	-0.104	-0.107	-0.110	-0.114	-0.119	-0.124	-0.130	-0.138	-0.146	-0.153	-0.162	-0.172	-0.182	-0.194	-0.207	-0.218	-0.232	-0.245	-0.261	-0.276	-0.291	-0.308	-0.324	-0.342	-0.358	-0.377	-0.397	-0.415	-0.434	-0.454	-0.473	-0.494	-0.513	-0.533	-0.553	-0.574	-0.595	-0.615	-0.636	-0.655	-0.676	-0.696	-0.716	-0.735	-0.753	-0.772	-0.792	-0.810	-0.827	-0.844	-0.861	-0.878	-0.892	-0.908	-0.922	-0.936	-0.950	-0.963	-0.976	-0.987	-0.998	-1.008	-1.017	-1.026	-1.034	-1.042	-1.048	-1.056	-1.062	-1.067	-1.071	-1.076	-1.080	-1.082	-1.086	-1.088	-1.091	-1.092	-1.095	-1.096	-1.097	-1.098	-1.098	-1.098	-1.099	-1.100	-1.100	-1.099	-1.099	-1.100	-1.099	-1.100	-1.100	-1.101	-1.102	-1.102	-1.103	-1.106	-1.108	-1.109	-1.112	-1.113	-1.118	-1.121	-1.124	-1.128	-1.132	-1.137	-1.141	-1.147	-1.152	-1.158	-1.165	-1.171	-1.178	-1.185	-1.192	-1.199	-1.207	-1.213	-1.222	-1.229	-1.238	-1.246	-1.254	-1.262	-1.269	-1.278	-1.286	-1.294	-1.302	-1.309	-1.317	-1.323	-1.331	-1.338	-1.343	-1.349	-1.356	-1.361	-1.367	-1.371	-1.376	-1.380	-1.384	-1.387	-1.389	-1.392	-1.394	-1.396	-1.397	-1.398	-1.399	-1.398	-1.398	-1.399	-1.398	-1.397	-1.397	-1.396	-1.394	-1.392	-1.391	-1.389	-1.386	-1.384	-1.381	-1.379	-1.378	-1.375	-1.372	-1.371	-1.369	-1.368	-1.366	-1.365	-1.362	-1.361	-1.361	-1.360	-1.360	-1.360	-1.360	-1.361	-1.362	-1.362	-1.364	-1.366	-1.368	-1.371	-1.373	-1.378	-1.381	-1.384	-1.389	-1.394	-1.398	-1.403	-1.410	-1.415	-1.422	-1.428	-1.436	-1.444	-1.452	-1.460	-1.468	-1.477	-1.486	-1.496	-1.506	-1.515	-1.526	-1.536	-1.546	-1.558	-1.568	-1.579	-1.590	-1.602	-1.613	-1.627	-1.638	-1.651	-1.663	-1.676	-1.688	-1.701	-1.714	-1.728	-1.741	-1.754	-1.768	-1.781	-1.795	-1.809	-1.822	-1.835	-1.849	-1.863	-1.877	-1.890	-1.903	-1.917	-1.930	-1.942	-1.956	-1.968	-1.981	-1.993	-2.004	-2.016	-2.027	-2.038	-2.049	-2.059	-2.069	-2.078	-2.088	-2.096	-2.104	-2.112	-2.118	-2.125	-2.132	-2.137	-2.142	-2.147	-2.150	-2.152	-2.155	-2.158	-2.160	-2.161	-2.162	-2.162	-2.162	-2.161	-2.160	-2.157	-2.155	-2.152	-2.149	-2.145	-2.142	-2.138	-2.133	-2.128	-2.123	-2.118	-2.112	-2.107	-2.102	-2.097	-2.092	-2.085	-2.079	-2.073	-2.068	-2.062	-2.056	-2.051	-2.045	-2.040	-2.034	-2.030	-2.025	-2.021	-2.017	-2.013	-2.008	-2.006	-2.002	-1.998	-1.996	-1.994	-1.991	-1.990	-1.988	-1.987	-1.985	-1.983	-1.983	-1.982	-1.982	-1.982	-1.982	-1.982	-1.981	-1.981	-1.982	-1.982	-1.982	-1.982	-1.982	-1.983	-1.983	-1.982	-1.983	-1.982	-1.983	-1.982	-1.982	-1.981	-1.980	-1.980	-1.978	-1.977	-1.974	-1.972	-1.970	-1.968	-1.964	-1.960	-1.958	-1.952	-1.948	-1.944	-1.938	-1.933	-1.928	-1.922	-1.914	-1.908	-1.901	-1.892	-1.885	-1.876	-1.868	-1.858	-1.848	-1.838	-1.828	-1.817	-1.806	-1.794	-1.783	-1.770	-1.758	-1.744	-1.732	-1.718	-1.704	-1.689	-1.675	-1.660	-1.644	-1.628	-1.613	-1.596	-1.581	-1.563	-1.546	-1.528	-1.511	-1.492	-1.474	-1.456	-1.438	-1.418	-1.399	-1.378	-1.359	-1.339	-1.319	-1.298	-1.278	-1.257	-1.236	-1.216	-1.194	-1.172	-1.152	-1.129	-1.108	-1.087	-1.064	-1.043	-1.022	-0.999	-0.978	-0.955	-0.934	-0.913	-0.891	-0.870	-0.849	-0.828	-0.807	-0.786	-0.766	-0.745	-0.726	-0.705	-0.685	-0.666	-0.647	-0.628	-0.610	-0.592	-0.573	-0.557	-0.540	-0.522	-0.507	-0.490	-0.475	-0.459	-0.446	-0.431	-0.417	-0.402	-0.388	-0.376	-0.363	-0.351	-0.338	-0.327	-0.314	-0.302	-0.291	-0.280	-0.268	-0.258	-0.247	-0.237	-0.227	-0.217	-0.206	-0.196	-0.185	-0.176	-0.165	-0.155	-0.144	-0.133	-0.123	-0.112	-0.100	-0.090	-0.078	-0.068	-0.055	-0.044	-0.031	-0.019	-0.005	0.007	0.020	0.034	0.048	0.062	0.075	0.089	0.103	0.118	0.132	0.148	0.163	0.178	0.194	0.209	0.225	0.241	0.256	0.272	0.288	0.303	0.319	0.335	0.350	0.366	0.382	0.396	0.411	0.425	0.439	0.454	0.467	0.481	0.492	0.506	0.518	0.531	0.542	0.552	0.564	0.573	0.583	0.592	0.602	0.611	0.618	0.626	0.632	0.639	0.646	0.651	0.658	0.662	0.668	0.672	0.676	0.680	0.684	0.688	0.691	0.693	0.697	0.699	0.701	0.703	0.706	0.707	0.708	0.711	0.712	0.714	0.715	0.718	0.718	0.720	0.722	0.723	0.725	0.727	0.728	0.729	0.732	0.734	0.736	0.738	0.739	0.741	0.742	0.745	0.748	0.748	0.750	0.753	0.754	0.756	0.758	0.760	0.762	0.763	0.765	0.767	0.768	0.768	0.768	0.769	0.770	0.770	0.770	0.768	0.768	0.767	0.766	0.763	0.761	0.758	0.755	0.752	0.748	0.744	0.738	0.734	0.728	0.722	0.717	0.709	0.702	0.694	0.686	0.678	0.668	0.658	0.648	0.636	0.624	0.612	0.600	0.586	0.572	0.558	0.542	0.527	0.510	0.493	0.476	0.458	0.439	0.420	0.401	0.380	0.359	0.338	0.316	0.293	0.270	0.247	0.222	0.198	0.172	0.148	0.122	0.096	0.068	0.041	0.013	-0.014	-0.042	-0.071	-0.099	-0.129	-0.158	-0.188	-0.216	-0.245	-0.275	-0.305	-0.335	-0.365	-0.393	-0.423	-0.452	-0.482	-0.512	-0.541	-0.569	-0.598	-0.626	-0.655	-0.682	-0.710	-0.738	-0.764	-0.792	-0.817	-0.844	-0.870	-0.894	-0.920	-0.944	-0.968	-0.992	-1.018	-1.040	-1.063	-1.087	-1.109	-1.131	-1.152	-1.175	-1.195	-1.217	-1.238	-1.258	-1.279	-1.300	-1.320	-1.341	-1.361	-1.381	-1.401	-1.422	-1.442	-1.462	-1.482	-1.502	-1.522	-1.543	-1.563	-1.583	-1.604	-1.626	-1.646	-1.668	-1.688	-1.709	-1.731	-1.752	-1.775	-1.797	-1.820	-1.842	-1.865	-1.888	-1.911	-1.934	-1.958	-1.980	-2.004	-2.027	-2.052	-2.075	-2.099	-2.123	-2.148	-2.171	-2.195	-2.220	-2.243	-2.268	-2.292	-2.317	-2.341	-2.364	-2.389	-2.412	-2.438	-2.461	-2.484	-2.508	-2.531	-2.553	-2.577	-2.599	-2.622	-2.644	-2.666	-2.688	-2.710	-2.731	-2.752	-2.772	-2.792	-2.812	-2.831	-2.849	-2.868	-2.887	-2.903	-2.920	-2.937	-2.952	-2.968	-2.982	-2.997	-3.010	-3.022	-3.035	-3.047	-3.058	-3.068	-3.078	-3.085	-3.093	-3.100	-3.106	-3.111	-3.114	-3.118	-3.121	-3.122	-3.123	-3.123	-3.121	-3.119	-3.117	-3.112	-3.108	-3.102	-3.096	-3.088	-3.080	-3.071	-3.061	-3.050	-3.038	-3.026	-3.012	-2.999	-2.985	-2.970	-2.955	-2.938	-2.922	-2.906	-2.889	-2.871	-2.854	-2.837	-2.819	-2.801	-2.783	-2.766	-2.749	-2.731	-2.714	-2.698	-2.682	-2.665	-2.650	-2.633	-2.619	-2.607	-2.592	-2.580	-2.568	-2.558	-2.547	-2.538	-2.528	-2.522	-2.513	-2.508	-2.503	-2.498	-2.495	-2.492	-2.490	-2.490	-2.489	-2.490	-2.491	-2.494	-2.497	-2.500	-2.503	-2.508	-2.515	-2.521	-2.527	-2.533	-2.540	-2.548	-2.555	-2.562	-2.569	-2.578	-2.586	-2.592	-2.601	-2.608	-2.616	-2.622	-2.629	-2.636	-2.641	-2.648	-2.651	-2.656	-2.660	-2.663	-2.666	-2.668	-2.670	-2.670	-2.671	-2.670	-2.669	-2.668	-2.664	-2.660	-2.657	-2.651	-2.646	-2.640	-2.633	-2.625	-2.617	-2.608	-2.599	-2.589	-2.578	-2.568	-2.555	-2.543	-2.532	-2.519	-2.506	-2.492	-2.478	-2.464	-2.449	-2.435	-2.421	-2.406	-2.391	-2.375	-2.361	-2.345	-2.330	-2.315	-2.299	-2.285	-2.269	-2.254	-2.239	-2.224	-2.209	-2.195	-2.181	-2.167	-2.152	-2.138	-2.125	-2.111	-2.097	-2.084	-2.071	-2.058	-2.047	-2.034	-2.022	-2.010	-1.999	-1.988	-1.977	-1.966	-1.956	-1.945	-1.935	-1.925	-1.917	-1.907	-1.898	-1.889	-1.881	-1.872	-1.864	-1.857	-1.848	-1.841	-1.834	-1.828	-1.821	-1.814	-1.808	-1.802	-1.796	-1.791	-1.786	-1.781	-1.775	-1.770	-1.766	-1.761	-1.757	-1.752	-1.748	-1.744	-1.739	-1.736	-1.731	-1.728	-1.722	-1.718	-1.712	-1.709	-1.704	-1.698	-1.692	-1.688	-1.682	-1.676	-1.669	-1.662	-1.655	-1.648	-1.640	-1.632	-1.623	-1.615	-1.605	-1.595	-1.585	-1.575	-1.563	-1.552	-1.541	-1.528	-1.516	-1.502	-1.489	-1.476	-1.462	-1.448	-1.433	-1.418	-1.404	-1.388	-1.373	-1.357	-1.342	-1.325	-1.310	-1.294	-1.278	-1.262	-1.247	-1.231	-1.215	-1.201	-1.186	-1.171	-1.157	-1.144	-1.131	-1.118	-1.105	-1.093	-1.082	-1.072	-1.062	-1.053	-1.043	-1.036	-1.028	-1.021	-1.016	-1.010	-1.005	-1.001	-0.998	-0.995	-0.993	-0.992	-0.991	-0.990	-0.991	-0.992	-0.994	-0.996	-0.998	-1.002	-1.005	-1.008	-1.013	-1.018	-1.022	-1.027	-1.031	-1.037	-1.042	-1.047	-1.052	-1.058	-1.062	-1.068	-1.072	-1.078	-1.082	-1.086	-1.089	-1.093	-1.096	-1.098	-1.101	-1.103	-1.106	-1.107	-1.108	-1.108	-1.108	-1.107	-1.107	-1.105	-1.102	-1.100	-1.097	-1.092	-1.089	-1.084	-1.079	-1.074	-1.068	-1.063	-1.057	-1.051	-1.043	-1.035	-1.028	-1.020	-1.012	-1.004	-0.995	-0.987	-0.978	-0.968	-0.960	-0.950	-0.942	-0.932	-0.923	-0.915	-0.905	-0.897	-0.888	-0.878	-0.870	-0.861	-0.853	-0.845	-0.837	-0.829	-0.822	-0.814	-0.808	-0.802	-0.795	-0.789	-0.783	-0.778	-0.773	-0.769	-0.764	-0.760	-0.756	-0.753	-0.752	-0.748	-0.747	-0.744	-0.743	-0.741	-0.742	-0.741	-0.741	-0.742	-0.742	-0.743	-0.745	-0.748	-0.749	-0.752	-0.755	-0.758	-0.761	-0.765	-0.769	-0.773	-0.777	-0.782	-0.785	-0.791	-0.796	-0.801	-0.804	-0.809	-0.814	-0.820	-0.824	-0.829	-0.834	-0.838	-0.842	-0.847	-0.849	-0.853	-0.857	-0.860	-0.863	-0.865	-0.868	-0.868	-0.869	-0.870	-0.870	-0.870	-0.870	-0.869	-0.868	-0.865	-0.862	-0.859	-0.857	-0.852	-0.848	-0.843	-0.838	-0.832	-0.826	-0.820	-0.813	-0.806	-0.799	-0.791	-0.783	-0.775	-0.767	-0.758	-0.749	-0.741	-0.732	-0.724	-0.715	-0.706	-0.698	-0.690	-0.682	-0.674	-0.666	-0.658	-0.651	-0.644	-0.638	-0.632	-0.626	-0.621	-0.615	-0.612	-0.607	-0.604	-0.602	-0.599	-0.598	-0.597	-0.597	-0.597	-0.598	-0.599	-0.602	-0.603	-0.606	-0.609	-0.614	-0.618	-0.624	-0.630	-0.635	-0.642	-0.648	-0.655	-0.663	-0.670	-0.678	-0.687	-0.694	-0.703	-0.712	-0.721	-0.728	-0.738	-0.747	-0.754	-0.763	-0.772	-0.779	-0.787	-0.793	-0.800	-0.808	-0.814	-0.820	-0.826	-0.830	-0.835	-0.839	-0.843	-0.847	-0.849	-0.852	-0.853	-0.854	-0.854	-0.854	-0.853	-0.852	-0.851	-0.848	-0.846	-0.843	-0.838	-0.833	-0.829	-0.824	-0.818	-0.811	-0.804	-0.797	-0.789	-0.781	-0.773	-0.765	-0.756	-0.748	-0.738	-0.729	-0.719	-0.710	-0.700	-0.691	-0.680	-0.671	-0.661	-0.651	-0.642	-0.632	-0.623	-0.613	-0.605	-0.597	-0.588	-0.581	-0.574	-0.566	-0.559	-0.552	-0.546	-0.541	-0.537	-0.531	-0.527	-0.524	-0.522	-0.518	-0.517	-0.515	-0.515	-0.515	-0.514	-0.515	-0.516	-0.518	-0.520	-0.523	-0.526	-0.529	-0.533	-0.538	-0.542	-0.547	-0.552	-0.557	-0.563	-0.570	-0.575	-0.582	-0.588	-0.594	-0.601	-0.608	-0.613	-0.619	-0.626	-0.632	-0.638	-0.643	-0.649	-0.654	-0.658	-0.662	-0.666	-0.670	-0.673	-0.676	-0.678	-0.680	-0.680	-0.682	-0.681	-0.680	-0.679	-0.678	-0.675	-0.672	-0.668	-0.666	-0.661	-0.656	-0.650	-0.645	-0.638	-0.632	-0.625	-0.618	-0.610	-0.602	-0.593	-0.586	-0.576	-0.566	-0.557	-0.547	-0.536	-0.526	-0.516	-0.505	-0.494	-0.484	-0.473	-0.462	-0.452	-0.440	-0.429	-0.418	-0.408	-0.398	-0.387	-0.376	-0.365	-0.355	-0.344	-0.334	-0.323	-0.314	-0.303	-0.294	-0.283	-0.275	-0.265	-0.256	-0.247	-0.238	-0.228	-0.221	-0.212	-0.204	-0.197	-0.188	-0.182	-0.174	-0.168	-0.161	-0.155	-0.148	-0.142	-0.138	-0.132	-0.128	-0.122	-0.118	-0.114	-0.111	-0.108	-0.105	-0.103	-0.102	-0.101	-0.099	-0.098	-0.098	-0.098	-0.100	-0.101	-0.102	-0.105	-0.108	-0.110	-0.112	-0.117	-0.121	-0.126	-0.130	-0.135	-0.139	-0.145	-0.152	-0.158	-0.163	-0.169	-0.176	-0.182	-0.188	-0.195	-0.201	-0.208	-0.214	-0.219	-0.226	-0.231	-0.237	-0.242	-0.248	-0.252	-0.258	-0.261	-0.265	-0.268	-0.271	-0.273	-0.275	-0.277	-0.278	-0.278	-0.279	-0.278	-0.277	-0.275	-0.273	-0.271	-0.268	-0.264	-0.260	-0.257	-0.252	-0.246	-0.241	-0.234	-0.229	-0.222	-0.216	-0.209	-0.202	-0.195	-0.188	-0.181	-0.173	-0.167	-0.158	-0.152	-0.145	-0.138	-0.131	-0.124	-0.118	-0.111	-0.105	-0.100	-0.093	-0.089	-0.084	-0.079	-0.075	-0.072	-0.069	-0.066	-0.065	-0.062	-0.061	-0.061	-0.060	-0.060	-0.060	-0.062	-0.063	-0.066	-0.068	-0.071	-0.073	-0.077	-0.081	-0.086	-0.091	-0.097	-0.101	-0.108	-0.113	-0.120	-0.127	-0.134	-0.140	-0.148	-0.155	-0.163	-0.171	-0.178	-0.187	-0.194	-0.203	-0.211	-0.219	-0.226	-0.234	-0.242	-0.249	-0.257	-0.264	-0.271	-0.278	-0.283	-0.290	-0.296	-0.302	-0.308	-0.312	-0.318	-0.322	-0.328	-0.331	-0.334	-0.338	-0.341	-0.344	-0.347	-0.348	-0.351	-0.352	-0.353	-0.354	-0.354	-0.354	-0.354	-0.353	-0.352	-0.352	-0.351	-0.350	-0.348	-0.346	-0.343	-0.341	-0.339	-0.337	-0.333	-0.331	-0.328	-0.325	-0.322	-0.318	-0.315	-0.312	-0.309	-0.306	-0.303	-0.299	-0.297	-0.293	-0.290	-0.287	-0.284	-0.282	-0.278	-0.276	-0.273	-0.272	-0.271	-0.268	-0.268	-0.266	-0.265	-0.265	-0.264	-0.265	-0.266	-0.266	-0.268	-0.268	-0.271	-0.272	-0.275	-0.279	-0.282	-0.286	-0.290	-0.295	-0.300	-0.307	-0.312	-0.318	-0.326	-0.333	-0.341	-0.349	-0.358	-0.368	-0.378	-0.388	-0.398	-0.409	-0.420	-0.432	-0.445	-0.458	-0.470	-0.484	-0.498	-0.512	-0.526	-0.540	-0.555	-0.570	-0.584	-0.600	-0.616	-0.632	-0.647	-0.662	-0.679	-0.695	-0.711	-0.727	-0.742	-0.758	-0.773	-0.789	-0.803	-0.818	-0.832	-0.847	-0.862	-0.876	-0.889	-0.902	-0.915	-0.928	-0.940	-0.951	-0.962	-0.972	-0.982	-0.992	-1.001	-1.009	-1.017	-1.025	-1.032	-1.038	-1.043	-1.049	-1.053	-1.058	-1.062	-1.064	-1.068	-1.069	-1.071	-1.072	-1.072	-1.072	-1.072	-1.072	-1.070	-1.068	-1.067	-1.063	-1.062	-1.058	-1.055	-1.052	-1.048	-1.044	-1.040	-1.036	-1.032	-1.028	-1.023	-1.019	-1.016	-1.011	-1.007	-1.003	-0.999	-0.995	-0.992	-0.989	-0.986	-0.982	-0.980	-0.978	-0.975	-0.974	-0.972	-0.971	-0.969	-0.968	-0.967	-0.967	-0.966	-0.966	-0.966	-0.967	-0.966	-0.968	-0.968	-0.968	-0.969	-0.970	-0.970	-0.971	-0.972	-0.972	-0.973	-0.973	-0.972	-0.972	-0.971	-0.971	-0.969	-0.967	-0.965	-0.962	-0.958	-0.955	-0.950	-0.945	-0.939	-0.932	-0.926	-0.918	-0.908	-0.898	-0.888	-0.878	-0.865	-0.852	-0.838	-0.823	-0.808	-0.791	-0.773	-0.755	-0.736	-0.717	-0.696	-0.675	-0.653	-0.631	-0.608	-0.583	-0.560	-0.535	-0.510	-0.485	-0.459	-0.433	-0.407	-0.381	-0.355	-0.329	-0.302	-0.277	-0.251	-0.225	-0.200	-0.175	-0.151	-0.127	-0.102	-0.080	-0.058	-0.037	-0.016	0.003	0.022	0.040	0.058	0.073	0.089	0.102	0.116	0.128	0.139	0.148	0.158	0.166	0.172	0.178	0.182	0.187	0.189	0.191	0.192	0.192	0.191	0.189	0.186	0.183	0.179	0.174	0.169	0.163	0.157	0.150	0.143	0.137	0.128	0.120	0.113	0.104	0.097	0.089	0.080	0.072	0.066	0.058	0.051	0.044	0.038	0.032	0.027	0.022	0.017	0.014	0.010	0.008	0.005	0.004	0.003	0.003	0.004	0.006	0.008	0.011	0.014	0.019	0.023	0.028	0.034	0.042	0.049	0.057	0.066	0.075	0.085	0.096	0.107	0.119	0.130	0.142	0.156	0.169	0.182	0.197	0.211	0.226	0.241	0.257	0.272	0.288	0.302	0.318	0.334	0.350	0.366	0.381	0.398	0.414	0.429	0.446	0.461	0.476	0.492	0.507	0.522	0.538	0.552	0.567	0.580	0.595	0.608	0.622	0.635	0.648	0.660	0.672	0.683	0.695	0.707	0.718	0.728	0.738	0.748	0.758	0.768	0.777	0.785	0.793	0.802	0.809	0.818	0.826	0.832	0.839	0.845	0.851	0.858	0.863	0.869	0.874	0.879	0.884	0.889	0.894	0.898	0.902	0.906	0.910	0.914	0.918	0.921	0.924	0.928	0.931	0.934	0.938	0.940	0.942	0.945	0.948	0.950	0.952	0.955	0.958	0.959	0.961	0.963	0.964	0.966	0.968	0.969	0.970	0.971	0.971	0.972	0.972	0.973	0.973	0.972	0.972	0.972	0.971	0.970	0.968	0.966	0.963	0.962	0.959	0.957	0.952	0.949	0.945	0.941	0.935	0.931	0.926	0.919	0.912	0.906	0.898	0.891	0.882	0.875	0.866	0.857	0.847	0.838	0.827	0.817	0.805	0.793	0.782	0.770	0.757	0.743	0.730	0.716	0.702	0.687	0.672	0.657	0.641	0.625	0.608	0.592	0.574	0.557	0.538	0.521	0.502	0.483	0.464	0.446	0.426	0.408	0.387	0.366	0.346	0.327	0.305	0.284	0.263	0.242	0.222	0.199	0.178	0.157	0.135	0.113	0.091	0.069	0.048	0.025	0.003	-0.019	-0.041	-0.063	-0.086	-0.107	-0.129	-0.151	-0.172	-0.194	-0.216	-0.237	-0.258	-0.279	-0.299	-0.320	-0.341	-0.361	-0.382	-0.401	-0.420	-0.440	-0.459	-0.478	-0.497	-0.514	-0.532	-0.550	-0.566	-0.582	-0.599	-0.615	-0.631	-0.646	-0.662	-0.676	-0.689	-0.703	-0.717	-0.731	-0.742	-0.754	-0.768	-0.778	-0.790	-0.801	-0.811	-0.821	-0.831	-0.841	-0.850	-0.859	-0.869	-0.878	-0.886	-0.893	-0.902	-0.909	-0.917	-0.924	-0.932	-0.939	-0.947	-0.953	-0.960	-0.968	-0.974	-0.981	-0.988	-0.994	-1.001	-1.008	-1.015	-1.021	-1.028	-1.035	-1.042	-1.049	-1.055	-1.062	-1.070	-1.077	-1.084	-1.091	-1.098	-1.105	-1.112	-1.119	-1.126	-1.132	-1.140	-1.147	-1.152	-1.160	-1.167	-1.172	-1.179	-1.184	-1.191	-1.196	-1.201	-1.207	-1.211	-1.217	-1.220	-1.224	-1.228	-1.231	-1.232	-1.235	-1.237	-1.238	-1.238	-1.240	-1.239	-1.239	-1.238	-1.237	-1.234	-1.231	-1.228	-1.224	-1.220	-1.216	-1.211	-1.205	-1.198	-1.192	-1.184	-1.178	-1.168	-1.160	-1.150	-1.140	-1.131	-1.120	-1.108	-1.097	-1.086	-1.072	-1.060	-1.048	-1.033	-1.021	-1.006	-0.992	-0.978	-0.963	-0.948	-0.933	-0.918	-0.903	-0.888	-0.872	-0.858	-0.842	-0.827	-0.812	-0.796	-0.781	-0.765	-0.750	-0.735	-0.721	-0.706	-0.692	-0.678	-0.663	-0.650	-0.637	-0.623	-0.611	-0.598	-0.587	-0.575	-0.564	-0.553	-0.542	-0.532	-0.522	-0.512	-0.504	-0.495	-0.487	-0.479	-0.472	-0.465	-0.458	-0.452	-0.446	-0.440	-0.436	-0.430	-0.428	-0.422	-0.419	-0.416	-0.413	-0.410	-0.409	-0.407	-0.404	-0.402	-0.402	-0.401	-0.400	-0.399	-0.398	-0.398	-0.399	-0.399	-0.399	-0.399	-0.398	-0.398	-0.398	-0.399	-0.398	-0.398	-0.398	-0.398	-0.397	-0.396	-0.396	-0.395	-0.393	-0.392	-0.390	-0.388	-0.386	-0.384	-0.380	-0.378	-0.375	-0.372	-0.368	-0.362	-0.358	-0.353	-0.348	-0.342	-0.338	-0.330	-0.323	-0.317	-0.309	-0.302	-0.294	-0.285	-0.277	-0.268	-0.258	-0.248	-0.240	-0.229	-0.218	-0.208	-0.198	-0.187	-0.175	-0.165	-0.152	-0.142	-0.128	-0.118	-0.104	-0.093	-0.081	-0.068	-0.057	-0.043	-0.032	-0.019	-0.007	0.005	0.018	0.029	0.041	0.052	0.063	0.075	0.087	0.098	0.109	0.119	0.130	0.139	0.150	0.159	0.169	0.178	0.187	0.195	0.202	0.211	0.218	0.225	0.232	0.240	0.246	0.252	0.258	0.263	0.268	0.273	0.278	0.282	0.286	0.289	0.293	0.298	0.300	0.302	0.305	0.308	0.311	0.313	0.316	0.318	0.320	0.322	0.323	0.326	0.328	0.330	0.332	0.333	0.335	0.338	0.338	0.341	0.343	0.345	0.348	0.349	0.352	0.356	0.358	0.361	0.364	0.367	0.371	0.374	0.378	0.382	0.387	0.391	0.395	0.400	0.405	0.410	0.416	0.421	0.426	0.432	0.438	0.444	0.450	0.456	0.462	0.468	0.474	0.480	0.485	0.491	0.497	0.502	0.507	0.512	0.518	0.522	0.527	0.530	0.534	0.537	0.540	0.542	0.543	0.544	0.546	0.546	0.544	0.544	0.542	0.540	0.537	0.532	0.528	0.522	0.516	0.510	0.502	0.493	0.485	0.474	0.463	0.452	0.440	0.427	0.413	0.399	0.384	0.368	0.352	0.335	0.318	0.300	0.281	0.262	0.242	0.223	0.202	0.182	0.162	0.141	0.120	0.099	0.078	0.056	0.035	0.014	-0.007	-0.028	-0.048	-0.068	-0.088	-0.109	-0.128	-0.148	-0.166	-0.185	-0.203	-0.221	-0.238	-0.254	-0.270	-0.286	-0.300	-0.315	-0.328	-0.342	-0.354	-0.368	-0.378	-0.388	-0.398	-0.408	-0.418	-0.426	-0.434	-0.440	-0.448	-0.453	-0.459	-0.464	-0.469	-0.473	-0.477	-0.479	-0.483	-0.486	-0.487	-0.489	-0.491	-0.492	-0.493	-0.493	-0.494	-0.496	-0.496	-0.496	-0.496	-0.496	-0.496	-0.496	-0.497	-0.496	-0.496	-0.497	-0.497	-0.498	-0.498	-0.500	-0.500	-0.502	-0.504	-0.505	-0.507	-0.510	-0.512	-0.516	-0.519	-0.523	-0.528	-0.532	-0.537	-0.541	-0.547	-0.552	-0.559	-0.565	-0.571	-0.578	-0.586	-0.593	-0.601	-0.608	-0.617	-0.625	-0.632	-0.642	-0.650	-0.658	-0.666	-0.674	-0.682	-0.690	-0.698	-0.707	-0.713	-0.722	-0.728	-0.734	-0.741	-0.746	-0.751	-0.755	-0.759	-0.762	-0.766	-0.768	-0.769	-0.769	-0.769	-0.768	-0.767	-0.764	-0.761	-0.758	-0.752	-0.747	-0.741	-0.732	-0.725	-0.717	-0.707	-0.696	-0.686	-0.672	-0.661	-0.648	-0.634	-0.620	-0.605	-0.589	-0.574	-0.558	-0.541	-0.525	-0.507	-0.489	-0.472	-0.454	-0.436	-0.418	-0.400	-0.382	-0.364	-0.346	-0.328	-0.310	-0.293	-0.277	-0.260	-0.244	-0.228	-0.212	-0.197	-0.181	-0.168	-0.153	-0.140	-0.127	-0.115	-0.102	-0.092	-0.081	-0.071	-0.061	-0.052	-0.043	-0.037	-0.029	-0.022	-0.016	-0.011	-0.007	-0.002	0.002	0.006	0.010	0.012	0.014	0.015	0.018	0.018	0.018	0.018	0.018	0.017	0.017	0.015	0.013	0.012	0.010	0.008	0.007	0.004	0.001	-0.002	-0.004	-0.007	-0.010	-0.012	-0.016	-0.018	-0.022	-0.025	-0.028	-0.031	-0.032	-0.035	-0.038	-0.040	-0.042	-0.044	-0.046	-0.047	-0.048	-0.051	-0.051	-0.052	-0.052	-0.053	-0.053	-0.053	-0.054	-0.053	-0.052	-0.052	-0.051	-0.050	-0.048	-0.047	-0.044	-0.042	-0.040	-0.037	-0.034	-0.032	-0.028	-0.025	-0.022	-0.019	-0.016	-0.012	-0.008	-0.006	-0.002	0.002	0.005	0.008	0.012	0.014	0.018	0.022	0.023	0.027	0.028	0.032	0.033	0.036	0.038	0.038	0.040	0.040	0.041	0.041	0.041	0.039	0.040	0.038	0.037	0.035	0.032	0.030	0.028	0.024	0.020	0.017	0.012	0.008	0.003	-0.002	-0.008	-0.014	-0.021	-0.028	-0.034	-0.042	-0.048	-0.056	-0.063	-0.072	-0.080	-0.088	-0.098	-0.107	-0.116	-0.124	-0.134	-0.143	-0.152	-0.162	-0.171	-0.181	-0.191	-0.201	-0.210	-0.219	-0.228	-0.238	-0.248	-0.258	-0.266	-0.276	-0.285	-0.293	-0.303	-0.312	-0.321	-0.328	-0.337	-0.345	-0.352	-0.361	-0.368	-0.375	-0.382	-0.391	-0.397	-0.403	-0.410	-0.417	-0.422	-0.428	-0.434	-0.438	-0.444	-0.449	-0.453	-0.458	-0.462	-0.467	-0.469	-0.474	-0.478	-0.480	-0.482	-0.486	-0.488	-0.491	-0.493	-0.494	-0.496	-0.498	-0.499	-0.501	-0.501	-0.502	-0.502	-0.503	-0.504	-0.504	-0.503	-0.503	-0.503	-0.502	-0.502	-0.502	-0.502	-0.500	-0.500	-0.500	-0.499	-0.499	-0.499	-0.498	-0.498	-0.498	-0.497	-0.497	-0.498	-0.498	-0.498	-0.498	-0.501	-0.501	-0.502	-0.503	-0.506	-0.507	-0.509	-0.512	-0.515	-0.518	-0.521	-0.525	-0.528	-0.532	-0.537	-0.541	-0.546	-0.551	-0.556	-0.562	-0.568	-0.574	-0.580	-0.587	-0.593	-0.599	-0.607	-0.613	-0.621	-0.628	-0.635	-0.642	-0.649	-0.656	-0.663	-0.671	-0.678	-0.685	-0.692	-0.698	-0.705	-0.712	-0.718	-0.723	-0.728	-0.735	-0.739	-0.743	-0.748	-0.752	-0.756	-0.759	-0.762	-0.765	-0.767	-0.769	-0.769	-0.771	-0.772	-0.772	-0.772	-0.771	-0.770	-0.768	-0.767	-0.765	-0.762	-0.758	-0.756	-0.752	-0.748	-0.744	-0.739	-0.734	-0.729	-0.724	-0.720	-0.714	-0.708	-0.702	-0.698	-0.692	-0.686	-0.680	-0.673	-0.668	-0.662	-0.657	-0.651	-0.646	-0.641	-0.636	-0.631	-0.627	-0.622	-0.618	-0.615	-0.612	-0.609	-0.607	-0.605	-0.603	-0.602	-0.601	-0.601	-0.601	-0.602	-0.602	-0.604	-0.606	-0.608	-0.612	-0.615	-0.620	-0.623	-0.628	-0.634	-0.640	-0.647	-0.653	-0.661	-0.668	-0.676	-0.684	-0.693	-0.702	-0.712	-0.722	-0.732	-0.742	-0.752	-0.764	-0.774	-0.785	-0.797	-0.808	-0.819	-0.830	-0.842	-0.853	-0.864	-0.876	-0.887	-0.898	-0.908	-0.919	-0.929	-0.940	-0.950	-0.959	-0.968	-0.978	-0.986	-0.995	-1.002	-1.009	-1.016	-1.022	-1.028	-1.033	-1.038	-1.042	-1.047	-1.050	-1.052	-1.055	-1.057	-1.058	-1.058	-1.058	-1.058	-1.057	-1.056	-1.054	-1.052	-1.050	-1.047	-1.044	-1.039	-1.035	-1.031	-1.026	-1.022	-1.016	-1.012	-1.005	-0.999	-0.994	-0.988	-0.982	-0.978	-0.971	-0.965	-0.959	-0.954	-0.949	-0.944	-0.939	-0.936	-0.932	-0.928	-0.925	-0.921	-0.918	-0.917	-0.915	-0.912	-0.912	-0.911	-0.912	-0.912	-0.912	-0.915	-0.916	-0.918	-0.921	-0.925	-0.928	-0.932	-0.937	-0.941	-0.947	-0.952	-0.958	-0.963	-0.970	-0.976	-0.982	-0.991	-0.997	-1.005	-1.012	-1.019	-1.026	-1.034	-1.041	-1.049	-1.055	-1.062	-1.069	-1.076	-1.082	-1.088	-1.093	-1.099	-1.104	-1.108	-1.113	-1.117	-1.121	-1.125	-1.127	-1.129	-1.132	-1.132	-1.132	-1.133	-1.132	-1.133	-1.132	-1.131	-1.130	-1.127	-1.123	-1.119	-1.117	-1.112	-1.107	-1.102	-1.097	-1.091	-1.084	-1.078	-1.071	-1.064	-1.057	-1.049	-1.041	-1.033	-1.024	-1.017	-1.008	-0.999	-0.991	-0.982	-0.974	-0.965	-0.957	-0.948	-0.939	-0.930	-0.921	-0.912	-0.904	-0.895	-0.888	-0.878	-0.872	-0.864	-0.857	-0.849	-0.842	-0.837	-0.830	-0.823	-0.818	-0.812	-0.806	-0.801	-0.798	-0.793	-0.788	-0.785	-0.782	-0.778	-0.775	-0.771	-0.769	-0.765	-0.762	-0.761	-0.759	-0.758	-0.755	-0.753	-0.752	-0.750	-0.749	-0.746	-0.745	-0.743	-0.742	-0.740	-0.738	-0.736	-0.734	-0.732	-0.729	-0.726	-0.723	-0.720	-0.717	-0.712	-0.708	-0.703	-0.698	-0.692	-0.688	-0.680	-0.674	-0.668	-0.660	-0.652	-0.644	-0.636	-0.628	-0.618	-0.608	-0.598	-0.588	-0.578	-0.568	-0.556	-0.543	-0.532	-0.520	-0.507	-0.495	-0.482	-0.470	-0.457	-0.443	-0.429	-0.417	-0.402	-0.389	-0.376	-0.362	-0.348	-0.335	-0.322	-0.308	-0.296	-0.282	-0.269	-0.257	-0.244	-0.232	-0.220	-0.208	-0.198	-0.186	-0.176	-0.166	-0.156	-0.146	-0.136	-0.126	-0.118	-0.108	-0.101	-0.092	-0.085	-0.078	-0.072	-0.066	-0.060	-0.055	-0.050	-0.046	-0.042	-0.038	-0.035	-0.032	-0.031	-0.028	-0.027	-0.026	-0.025	-0.025	-0.026	-0.027	-0.028	-0.028	-0.032	-0.034	-0.038	-0.042	-0.045	-0.050	-0.055	-0.060	-0.068	-0.073	-0.080	-0.088	-0.096	-0.103	-0.113	-0.122	-0.130	-0.141	-0.152	-0.162	-0.172	-0.184	-0.196	-0.208	-0.219	-0.232	-0.245	-0.258	-0.272	-0.284	-0.298	-0.311	-0.326	-0.338	-0.353	-0.367	-0.381	-0.395	-0.408	-0.422	-0.436	-0.449	-0.463	-0.477	-0.489	-0.502	-0.516	-0.528	-0.540	-0.552	-0.563	-0.575	-0.587	-0.597	-0.608	-0.617	-0.627	-0.636	-0.644	-0.653	-0.661	-0.670	-0.677	-0.683	-0.690	-0.697	-0.702	-0.708	-0.713	-0.719	-0.724	-0.728	-0.733	-0.738	-0.742	-0.745	-0.748	-0.751	-0.754	-0.757	-0.760	-0.762	-0.765	-0.768	-0.772	-0.773	-0.777	-0.779	-0.782	-0.786	-0.789	-0.792	-0.797	-0.802	-0.805	-0.809	-0.814	-0.819	-0.825	-0.830	-0.837	-0.843	-0.850	-0.856	-0.863	-0.871	-0.879	-0.888	-0.896	-0.905	-0.913	-0.922	-0.932	-0.942	-0.952	-0.963	-0.972	-0.983	-0.994	-1.006	-1.016	-1.028	-1.038	-1.048	-1.058	-1.069	-1.079	-1.089	-1.099	-1.108	-1.118	-1.127	-1.135	-1.143	-1.151	-1.158	-1.165	-1.172	-1.177	-1.183	-1.188	-1.192	-1.195	-1.198	-1.200	-1.201	-1.202	-1.202	-1.202	-1.200	-1.198	-1.195	-1.192	-1.188	-1.182	-1.178	-1.172	-1.165	-1.159	-1.152	-1.143	-1.134	-1.125	-1.116	-1.106	-1.095	-1.084	-1.072	-1.062	-1.051	-1.038	-1.026	-1.013	-1.001	-0.988	-0.977	-0.965	-0.952	-0.940	-0.928	-0.916	-0.904	-0.892	-0.881	-0.870	-0.860	-0.850	-0.840	-0.832	-0.822	-0.814	-0.807	-0.800	-0.793	-0.787	-0.782	-0.777	-0.773	-0.770	-0.768	-0.764	-0.763	-0.762	-0.762	-0.763	-0.764	-0.765	-0.768	-0.770	-0.773	-0.778	-0.782	-0.786	-0.792	-0.798	-0.804	-0.811	-0.818	-0.825	-0.833	-0.842	-0.849	-0.857	-0.867	-0.874	-0.882	-0.892	-0.900	-0.909	-0.918	-0.927	-0.934	-0.943	-0.950	-0.958	-0.965	-0.972	-0.979	-0.986	-0.991	-0.997	-1.002	-1.006	-1.009	-1.013	-1.015	-1.018	-1.019	-1.020	-1.021	-1.021	-1.020	-1.018	-1.017	-1.014	-1.010	-1.006	-1.002	-0.997	-0.992	-0.986	-0.979	-0.972	-0.964	-0.957	-0.948	-0.938	-0.930	-0.921	-0.910	-0.900	-0.889	-0.878	-0.868	-0.857	-0.846	-0.834	-0.823	-0.812	-0.801	-0.790	-0.779	-0.767	-0.756	-0.745	-0.734	-0.723	-0.712	-0.702	-0.692	-0.682	-0.672	-0.662	-0.653	-0.645	-0.637	-0.629	-0.621	-0.613	-0.606	-0.599	-0.592	-0.587	-0.581	-0.576	-0.571	-0.566	-0.561	-0.558	-0.553	-0.551	-0.548	-0.545	-0.542	-0.540	-0.538	-0.538	-0.537	-0.536	-0.535	-0.535	-0.534	-0.534	-0.534	-0.534	-0.535	-0.535	-0.536	-0.538	-0.538	-0.539	-0.541	-0.542	-0.543	-0.545	-0.545	-0.547	-0.548	-0.549	-0.551	-0.552	-0.552	-0.554	-0.555	-0.555	-0.556	-0.557	-0.557	-0.557	-0.557	-0.557	-0.556	-0.554	-0.554	-0.553	-0.552	-0.549	-0.548	-0.546	-0.542	-0.540	-0.536	-0.533	-0.528	-0.524	-0.519	-0.515	-0.510	-0.504	-0.498	-0.491	-0.485	-0.478	-0.471	-0.462	-0.455	-0.446	-0.437	-0.428	-0.418	-0.408	-0.398	-0.388	-0.376	-0.364	-0.353	-0.341	-0.329	-0.316	-0.304	-0.290	-0.278	-0.263	-0.251	-0.237	-0.223	-0.209	-0.196	-0.181	-0.167	-0.153	-0.138	-0.123	-0.110	-0.095	-0.081	-0.068	-0.054	-0.039	-0.027	-0.013	0.000	0.012	0.026	0.038	0.049	0.061	0.072	0.083	0.094	0.104	0.113	0.122	0.132	0.140	0.148	0.156	0.162	0.169	0.175	0.181	0.186	0.191	0.194	0.198	0.202	0.204	0.206	0.208	0.209	0.211	0.212	0.212	0.212	0.212	0.211	0.210	0.208	0.207	0.206	0.203	0.202	0.199	0.197	0.195	0.191	0.189	0.187	0.183	0.181	0.178	0.174	0.171	0.169	0.167	0.165	0.162	0.160	0.158	0.155	0.153	0.152	0.150	0.148	0.147	0.146	0.144	0.143	0.142	0.142	0.141	0.140	0.139	0.139	0.139	0.138	0.139	0.139	0.138	0.138	0.138	0.138	0.137	0.136	0.135	0.135	0.133	0.132	0.130	0.129	0.127	0.124	0.122	0.118	0.115	0.112	0.107	0.102	0.096	0.091	0.085	0.078	0.071	0.063	0.055	0.046	0.036	0.027	0.017	0.006	-0.006	-0.018	-0.030	-0.043	-0.057	-0.070	-0.085	-0.099	-0.115	-0.131	-0.147	-0.163	-0.179	-0.196	-0.213	-0.231	-0.248	-0.266	-0.282	-0.301	-0.318	-0.335	-0.353	-0.371	-0.388	-0.405	-0.422	-0.438	-0.455	-0.470	-0.486	-0.501	-0.515	-0.529	-0.543	-0.556	-0.569	-0.580	-0.592	-0.603	-0.612	-0.622	-0.631	-0.638	-0.645	-0.652	-0.658	-0.663	-0.668	-0.671	-0.673	-0.676	-0.678	-0.678	-0.678	-0.678	-0.677	-0.675	-0.672	-0.670	-0.667	-0.662	-0.658	-0.654	-0.649	-0.644	-0.638	-0.632	-0.626	-0.620	-0.613	-0.606	-0.600	-0.593	-0.587	-0.580	-0.574	-0.567	-0.560	-0.553	-0.548	-0.542	-0.536	-0.531	-0.525	-0.522	-0.517	-0.512	-0.509	-0.506	-0.502	-0.500	-0.498	-0.497	-0.495	-0.495	-0.493	-0.493	-0.493	-0.494	-0.495	-0.496	-0.498	-0.498	-0.501	-0.503	-0.505	-0.507	-0.511	-0.514	-0.518	-0.521	-0.523	-0.527	-0.530	-0.533	-0.538	-0.539	-0.543	-0.546	-0.549	-0.551	-0.554	-0.556	-0.558	-0.560	-0.562	-0.562	-0.563	-0.564	-0.565	-0.564	-0.564	-0.562	-0.561	-0.559	-0.558	-0.555	-0.553	-0.548	-0.546	-0.541	-0.537	-0.532	-0.527	-0.521	-0.515	-0.509	-0.502	-0.495	-0.488	-0.479	-0.470	-0.462	-0.454	-0.445	-0.435	-0.427	-0.417	-0.407	-0.398	-0.388	-0.378	-0.367	-0.357	-0.346	-0.337	-0.326	-0.316	-0.305	-0.295	-0.285	-0.274	-0.265	-0.254	-0.246	-0.236	-0.228	-0.217	-0.208	-0.199	-0.191	-0.182	-0.174	-0.166	-0.158	-0.152	-0.144	-0.138	-0.132	-0.126	-0.120	-0.115	-0.109	-0.105	-0.101	-0.097	-0.092	-0.089	-0.086	-0.083	-0.082	-0.079	-0.078	-0.075	-0.075	-0.073	-0.073	-0.073	-0.073	-0.073	-0.072	-0.074	-0.075	-0.076	-0.077	-0.078	-0.079	-0.082	-0.083	-0.085	-0.088	-0.090	-0.092	-0.095	-0.098	-0.099	-0.102	-0.105	-0.107	-0.110	-0.113	-0.115	-0.118	-0.120	-0.122	-0.125	-0.127	-0.129	-0.131	-0.133	-0.135	-0.138	-0.139	-0.141	-0.142	-0.145	-0.147	-0.148	-0.149	-0.152	-0.152	-0.153	-0.155	-0.156	-0.158	-0.158	-0.158	-0.159	-0.159	-0.160	-0.161	-0.162	-0.162	-0.162	-0.163	-0.162	-0.164	-0.163	-0.164	-0.164	-0.164	-0.165	-0.165	-0.166	-0.165	-0.165	-0.165	-0.165	-0.165	-0.165	-0.165	-0.165	-0.163	-0.162	-0.162	-0.162	-0.162	-0.161	-0.160	-0.159	-0.158	-0.157	-0.157	-0.155	-0.154	-0.152	-0.152	-0.150	-0.148	-0.148	-0.148	-0.146	-0.144	-0.142	-0.142	-0.141	-0.140	-0.139	-0.138	-0.137	-0.136	-0.135	-0.135	-0.135	-0.134	-0.134	-0.134	-0.134	-0.135	-0.135	-0.136	-0.137	-0.138	-0.139	-0.142	-0.143	-0.146	-0.148	-0.152	-0.154	-0.158	-0.161	-0.164	-0.168	-0.172	-0.177	-0.182	-0.187	-0.191	-0.198	-0.202	-0.208	-0.213	-0.220	-0.225	-0.232	-0.238	-0.244	-0.251	-0.258	-0.264	-0.271	-0.278	-0.283	-0.291	-0.298	-0.304	-0.311	-0.317	-0.322	-0.328	-0.334	-0.339	-0.345	-0.351	-0.355	-0.361	-0.366	-0.371	-0.376	-0.380	-0.384	-0.389	-0.392	-0.396	-0.400	-0.403	-0.407	-0.410	-0.413	-0.417	-0.420	-0.423	-0.427	-0.430	-0.433	-0.437	-0.438	-0.442	-0.446	-0.449	-0.452	-0.456	-0.460	-0.464	-0.468	-0.473	-0.478	-0.483	-0.490	-0.495	-0.502	-0.507	-0.516	-0.523	-0.531	-0.539	-0.548	-0.557	-0.567	-0.576	-0.587	-0.598	-0.608	-0.620	-0.632	-0.644	-0.656	-0.669	-0.682	-0.696	-0.710	-0.723	-0.738	-0.752	-0.767	-0.782	-0.797	-0.811	-0.825	-0.840	-0.855	-0.869	-0.883	-0.898	-0.912	-0.926	-0.939	-0.952	-0.964	-0.977	-0.989	-1.001	-1.010	-1.022	-1.032	-1.039	-1.048	-1.056	-1.063	-1.069	-1.075	-1.079	-1.083	-1.088	-1.089	-1.091	-1.093	-1.092	-1.092	-1.092	-1.090	-1.088	-1.084	-1.081	-1.077	-1.071	-1.065	-1.059	-1.052	-1.045	-1.037	-1.029	-1.019	-1.012	-1.002	-0.992	-0.982	-0.973	-0.962	-0.952	-0.942	-0.932	-0.922	-0.912	-0.902	-0.892	-0.884	-0.874	-0.866	-0.857	-0.849	-0.842	-0.835	-0.828	-0.822	-0.816	-0.812	-0.808	-0.804	-0.802	-0.799	-0.798	-0.798	-0.798	-0.799	-0.800	-0.803	-0.807	-0.810	-0.816	-0.822	-0.828	-0.836	-0.844	-0.853	-0.862	-0.873	-0.885	-0.897	-0.910	-0.923	-0.938	-0.952	-0.968	-0.984	-1.001	-1.018	-1.036	-1.054	-1.072	-1.092	-1.112	-1.131	-1.151	-1.171	-1.191	-1.212	-1.233	-1.253	-1.275	-1.295	-1.316	-1.337	-1.356	-1.376	-1.397	-1.416	-1.435	-1.453	-1.472	-1.490	-1.508	-1.527	-1.542	-1.558	-1.573	-1.589	-1.604	-1.618	-1.630	-1.643	-1.655	-1.667	-1.678	-1.688	-1.698	-1.705	-1.712	-1.720	-1.727	-1.733	-1.738	-1.743	-1.748	-1.751	-1.755	-1.758	-1.760	-1.762	-1.763	-1.765	-1.765	-1.767	-1.767	-1.767	-1.768	-1.766	-1.766	-1.765	-1.764	-1.764	-1.763	-1.762	-1.762	-1.761	-1.761	-1.760	-1.760	-1.759	-1.760	-1.760	-1.762	-1.762	-1.764	-1.766	-1.768	-1.771	-1.772	-1.776	-1.779	-1.783	-1.788	-1.792	-1.798	-1.803	-1.808	-1.815	-1.822	-1.828	-1.835	-1.844	-1.852	-1.859	-1.869	-1.878	-1.886	-1.896	-1.905	-1.916	-1.925	-1.936	-1.946	-1.957	-1.967	-1.979	-1.989	-2.000	-2.011	-2.021	-2.032	-2.042	-2.053	-2.064	-2.074	-2.084	-2.094	-2.104	-2.114	-2.122	-2.131	-2.141	-2.148	-2.156	-2.162	-2.170	-2.177	-2.182	-2.188	-2.193	-2.199	-2.202	-2.206	-2.209	-2.211	-2.213	-2.215	-2.216	-2.216	-2.215	-2.213	-2.211	-2.208	-2.205	-2.201	-2.198	-2.192	-2.187	-2.180	-2.173	-2.166	-2.158	-2.148	-2.141	-2.131	-2.121	-2.110	-2.100	-2.088	-2.076	-2.064	-2.052	-2.039	-2.026	-2.013	-2.000	-1.987	-1.972	-1.958	-1.945	-1.931	-1.918	-1.904	-1.891	-1.878	-1.864	-1.852	-1.839	-1.827	-1.816	-1.804	-1.794	-1.783	-1.773	-1.764	-1.756	-1.748	-1.739	-1.732	-1.727	-1.721	-1.717	-1.712	-1.708	-1.705	-1.703	-1.702	-1.701	-1.701	-1.702	-1.703	-1.706	-1.709	-1.712	-1.716	-1.721	-1.727	-1.732	-1.739	-1.746	-1.753	-1.762	-1.770	-1.779	-1.788	-1.798	-1.808	-1.818	-1.828	-1.838	-1.849	-1.858	-1.869	-1.879	-1.890	-1.901	-1.911	-1.921	-1.931	-1.941	-1.950	-1.960	-1.968	-1.976	-1.984	-1.992	-1.998	-2.006	-2.012	-2.018	-2.022	-2.027	-2.030	-2.034	-2.037	-2.039	-2.039	-2.040	-2.040	-2.039	-2.038	-2.037	-2.033	-2.031	-2.027	-2.022	-2.018	-2.013	-2.007	-2.001	-1.994	-1.987	-1.980	-1.972	-1.962	-1.953	-1.944	-1.934	-1.925	-1.915	-1.906	-1.897	-1.885	-1.875	-1.864	-1.854	-1.843	-1.833	-1.822	-1.813	-1.802	-1.794	-1.785	-1.775	-1.767	-1.758	-1.751	-1.743	-1.737	-1.730	-1.724	-1.718	-1.713	-1.709	-1.705	-1.701	-1.698	-1.697	-1.695	-1.693	-1.694	-1.694	-1.696	-1.698	-1.699	-1.702	-1.706	-1.709	-1.713	-1.719	-1.725	-1.731	-1.738	-1.745	-1.753	-1.761	-1.769	-1.778	-1.788	-1.798	-1.807	-1.817	-1.826	-1.838	-1.848	-1.858	-1.869	-1.880	-1.891	-1.902	-1.912	-1.923	-1.934	-1.945	-1.954	-1.964	-1.974	-1.983	-1.992	-2.001	-2.008	-2.018	-2.024	-2.032	-2.038	-2.044	-2.050	-2.056	-2.060	-2.063	-2.068	-2.070	-2.072	-2.073	-2.074	-2.075	-2.076	-2.074	-2.073	-2.071	-2.068	-2.066	-2.061	-2.058	-2.053	-2.047	-2.042	-2.035	-2.027	-2.021	-2.012	-2.004	-1.994	-1.983	-1.974	-1.964	-1.952	-1.941	-1.928	-1.916	-1.903	-1.888	-1.875	-1.861	-1.846	-1.831	-1.817	-1.801	-1.785	-1.769	-1.752	-1.737	-1.720	-1.702	-1.686	-1.668	-1.650	-1.633	-1.614	-1.597	-1.578	-1.560	-1.541	-1.523	-1.504	-1.486	-1.468	-1.449	-1.431	-1.412	-1.394	-1.376	-1.358	-1.340	-1.321	-1.303	-1.286	-1.268	-1.250	-1.232	-1.216	-1.198	-1.181	-1.164	-1.148	-1.132	-1.115	-1.099	-1.083	-1.068	-1.053	-1.038	-1.022	-1.008	-0.992	-0.978	-0.963	-0.949	-0.935	-0.921	-0.907	-0.893	-0.879	-0.866	-0.852	-0.838	-0.825	-0.811	-0.798	-0.784	-0.772	-0.758	-0.744	-0.731	-0.717	-0.702	-0.689	-0.676	-0.661	-0.647	-0.633	-0.619	-0.605	-0.590	-0.577	-0.562	-0.548	-0.533	-0.517	-0.502	-0.488	-0.473	-0.458	-0.443	-0.427	-0.412	-0.398	-0.382	-0.368	-0.352	-0.338	-0.322	-0.308	-0.292	-0.278	-0.263	-0.249	-0.236	-0.221	-0.207	-0.193	-0.180	-0.167	-0.154	-0.142	-0.130	-0.118	-0.107	-0.095	-0.085	-0.074	-0.064	-0.054	-0.045	-0.037	-0.028	-0.020	-0.012	-0.006	0.002	0.008	0.014	0.019	0.024	0.028	0.032	0.035	0.038	0.041	0.042	0.044	0.046	0.046	0.047	0.047	0.046	0.045	0.043	0.041	0.039	0.037	0.034	0.030	0.028	0.023	0.018	0.014	0.009	0.005	-0.001	-0.008	-0.013	-0.018	-0.025	-0.031	-0.038	-0.044	-0.051	-0.057	-0.064	-0.070	-0.078	-0.085	-0.092	-0.098	-0.104	-0.110	-0.117	-0.122	-0.128	-0.132	-0.138	-0.142	-0.148	-0.152	-0.155	-0.159	-0.162	-0.165	-0.167	-0.168	-0.170	-0.170	-0.170	-0.170	-0.169	-0.168	-0.167	-0.164	-0.162	-0.159	-0.156	-0.152	-0.148	-0.143	-0.138	-0.132	-0.127	-0.121	-0.115	-0.109	-0.102	-0.096	-0.089	-0.082	-0.075	-0.069	-0.062	-0.056	-0.049	-0.043	-0.038	-0.032	-0.027	-0.022	-0.018	-0.015	-0.011	-0.008	-0.006	-0.004	-0.002	-0.002	-0.002	-0.003	-0.005	-0.007	-0.009	-0.013	-0.018	-0.022	-0.029	-0.036	-0.043	-0.051	-0.060	-0.068	-0.079	-0.090	-0.101	150.000	5.000	2.000	1.000	7.000	0.000	0.000	0.000	0.000	0.000	0.000	0.000	0.000	0.000	0.000	0.000	0.000	0.000	3.266	3.274	3.282	3.289	3.297	3.303	3.311	3.317	3.322	3.329	3.335	3.340	3.345	3.351	3.356	3.361	3.365	3.371	3.374	3.379	3.383	3.388	3.392	3.396	3.401	3.405	3.409	3.413	3.418	3.422	3.427	3.431	3.434	3.439	3.443	3.448	3.452	3.458	3.462	3.466	3.470	3.475	3.480	3.483	3.488	3.492	3.498	3.503	3.508	3.512	3.517	3.521	3.526	3.531	3.536	3.541	3.545	3.549	3.554	3.558	3.562	3.567	3.571	3.575	3.579	3.583	3.586	3.590	3.593	3.597	3.599	3.602	3.605	3.608	3.610	3.612	3.613	3.615	3.617	3.618	3.619	3.620	3.621	3.621	3.621	3.621	3.620	3.619	3.618	3.617	3.615	3.612	3.610	3.608	3.604	3.602	3.598	3.593	3.590	3.585	3.580	3.576	3.570	3.565	3.558	3.552	3.546	3.538	3.532	3.525	3.517	3.509	3.502	3.494	3.486	3.477	3.468	3.458	3.449	3.440	3.431	3.422	3.412	3.403	3.392	3.383	3.374	3.365	3.355	3.345	3.335	3.327	3.317	3.308	3.298	3.289	3.281	3.272	3.265	3.257	3.249	3.242	3.236	3.228	3.222	3.216	3.211	3.205	3.201	3.196	3.192	3.188	3.185	3.182	3.180	3.179	3.178	3.177	3.177	3.177	3.178	3.179	3.181	3.183	3.186	3.189	3.193	3.198	3.202	3.208	3.213	3.220	3.227	3.233	3.241	3.249	3.258	3.266	3.275	3.284	3.295	3.305	3.315	3.325	3.336	3.347	3.358	3.369	3.381	3.392	3.404	3.416	3.427	3.439	3.450	3.462	3.473	3.484	3.496	3.506	3.518	3.528	3.538	3.549	3.558	3.569	3.578	3.588	3.597	3.605	3.613	3.622	3.629	3.636	3.643	3.650	3.656	3.663	3.668	3.674	3.678	3.683	3.688	3.692	3.696	3.699	3.702	3.706	3.709	3.712	3.715	3.718	3.720	3.722	3.724	3.727	3.728	3.730	3.732	3.734	3.736	3.738	3.741	3.743	3.746	3.748	3.750	3.752	3.755	3.758	3.760	3.763	3.767	3.770	3.772	3.777	3.780	3.784	3.788	3.792	3.796	3.800	3.804	3.808	3.813	3.817	3.820	3.825	3.830	3.833	3.838	3.842	3.847	3.850	3.854	3.858	3.862	3.865	3.869	3.871	3.873	3.875	3.878	3.879	3.882	3.882	3.882	3.883	3.882	3.882	3.881	3.880	3.878	3.877	3.872	3.869	3.866	3.861	3.856	3.851	3.844	3.837	3.830	3.822	3.813	3.804	3.793	3.784	3.772	3.762	3.748	3.735	3.722	3.708	3.693	3.677	3.662	3.645	3.628	3.611	3.592	3.573	3.554	3.535	3.514	3.494	3.473	3.452	3.429	3.408	3.386	3.362	3.340	3.318	3.294	3.270	3.248	3.223	3.201	3.177	3.152	3.129	3.107	3.082	3.060	3.037	3.014	2.992	2.969	2.948	2.926	2.903	2.883	2.862	2.843	2.822	2.803	2.785	2.767	2.748	2.732	2.714	2.698	2.682	2.668	2.653	2.638	2.624	2.612	2.599	2.587	2.575	2.563	2.552	2.542	2.532	2.522	2.512	2.504	2.496	2.487	2.479	2.472	2.464	2.457	2.450	2.443	2.436	2.430	2.423	2.418	2.411	2.405	2.399	2.393	2.387	2.382	2.375	2.368	2.362	2.355	2.348	2.342	2.335	2.328	2.321	2.314	2.306	2.298	2.291	2.282	2.274	2.266	2.258	2.248	2.239	2.230	2.221	2.212	2.202	2.191	2.181	2.171	2.162	2.151	2.139	2.128	2.117	2.106	2.094	2.084	2.072	2.061	2.048	2.038	2.026	2.015	2.002	1.992	1.981	1.969	1.958	1.948	1.937	1.926	1.915	1.906	1.896	1.887	1.877	1.868	1.859	1.851	1.843	1.836	1.828	1.822	1.815	1.809	1.803	1.798	1.794	1.789	1.787	1.782	1.781	1.778	1.776	1.775	1.774	1.773	1.773	1.774	1.775	1.776	1.778	1.780	1.782	1.786	1.789	1.792	1.796	1.800	1.804	1.808	1.814	1.819	1.824	1.829	1.835	1.841	1.847	1.852	1.858	1.864	1.869	1.875	1.881	1.888	1.892	1.898	1.903	1.909	1.914	1.920	1.925	1.930	1.935	1.939	1.944	1.948	1.952	1.958	1.961	1.964	1.968	1.972	1.975	1.978	1.982	1.985	1.988	1.990	1.993	1.996	1.999	2.001	2.004	2.007	2.009	2.011	2.013	2.015	2.018	2.020	2.022	2.025	2.027	2.029	2.032	2.034	2.037	2.038	2.042	2.044	2.047	2.049	2.053	2.056	2.058	2.061	2.064	2.068	2.071	2.074	2.078	2.080	2.085	2.088	2.092	2.096	2.100	2.103	2.108	2.112	2.117	2.121	2.126	2.131	2.136	2.140	2.145	2.151	2.157	2.162	2.168	2.174	2.180	2.186	2.192	2.198	2.206	2.213	2.219	2.228	2.234	2.242	2.249	2.257	2.265	2.272	2.281	2.289	2.298	2.306	2.314	2.322	2.332	2.339	2.348	2.356	2.365	2.373	2.382	2.390	2.398	2.408	2.415	2.423	2.431	2.438	2.445	2.452	2.460	2.466	2.473	2.480	2.486	2.491	2.498	2.502	2.507	2.511	2.516	2.519	2.522	2.527	2.529	2.532	2.534	2.536	2.538	2.540	2.541	2.542	2.542	2.542	2.544	2.543	2.543	2.542	2.542	2.542	2.540	2.539	2.538	2.538	2.537	2.536	2.534	2.532	2.532	2.531	2.530	2.528	2.528	2.526	2.525	2.525	2.524	2.523	2.523	2.523	2.523	2.523	2.522	2.523	2.523	2.525	2.526	2.527	2.528	2.529	2.531	2.532	2.535	2.536	2.539	2.542	2.543	2.547	2.549	2.552	2.556	2.558	2.561	2.564	2.568	2.572	2.574	2.578	2.582	2.585	2.589	2.592	2.596	2.599	2.603	2.607	2.610	2.613	2.616	2.619	2.622	2.626	2.629	2.632	2.634	2.637	2.639	2.641	2.643	2.646	2.647	2.648	2.649	2.651	2.651	2.652	2.652	2.652	2.652	2.652	2.651	2.650	2.648	2.648	2.646	2.643	2.641	2.638	2.636	2.632	2.630	2.627	2.623	2.619	2.615	2.611	2.607	2.602	2.598	2.592	2.587	2.581	2.576	2.571	2.565	2.559	2.553	2.547	2.542	2.536	2.530	2.523	2.518	2.512	2.506	2.500	2.494	2.489	2.484	2.478	2.473	2.468	2.464	2.459	2.454	2.450	2.446	2.442	2.438	2.434	2.431	2.428	2.426	2.422	2.421	2.419	2.417	2.415	2.414	2.412	2.412	2.412	2.411	2.411	2.411	2.411	2.412	2.412	2.412	2.413	2.413	2.415	2.416	2.418	2.419	2.420	2.421	2.422	2.424	2.424	2.426	2.428	2.428	2.429	2.430	2.431	2.431	2.431	2.431	2.432	2.431	2.431	2.430	2.429	2.428	2.426	2.424	2.422	2.419	2.417	2.413	2.410	2.406	2.402	2.398	2.393	2.388	2.384	2.379	2.373	2.366	2.360	2.354	2.348	2.341	2.333	2.326	2.320	2.312	2.304	2.297	2.288	2.280	2.272	2.264	2.256	2.247	2.239	2.231	2.222	2.215	2.208	2.199	2.192	2.185	2.178	2.170	2.163	2.158	2.151	2.145	2.139	2.133	2.128	2.124	2.119	2.115	2.112	2.108	2.104	2.101	2.098	2.097	2.095	2.093	2.092	2.091	2.089	2.090	2.090	2.090	2.091	2.092	2.092	2.093	2.095	2.098	2.099	2.102	2.104	2.107	2.108	2.112	2.113	2.117	2.119	2.122	2.124	2.127	2.129	2.132	2.134	2.137	2.138	2.139	2.141	2.142	2.144	2.144	2.144	2.144	2.144	2.144	2.142	2.141	2.140	2.137	2.135	2.132	2.128	2.123	2.119	2.114	2.109	2.102	2.098	2.090	2.082	2.075	2.067	2.058	2.049	2.040	2.030	2.020	2.008	1.998	1.987	1.975	1.964	1.951	1.939	1.927	1.914	1.901	1.888	1.874	1.861	1.848	1.834	1.822	1.808	1.794	1.781	1.768	1.756	1.743	1.731	1.719	1.708	1.696	1.685	1.675	1.664	1.654	1.646	1.637	1.628	1.620	1.612	1.607	1.600	1.594	1.588	1.583	1.579	1.576	1.572	1.569	1.568	1.567	1.565	1.564	1.564	1.565	1.566	1.567	1.568	1.570	1.572	1.575	1.578	1.580	1.584	1.588	1.592	1.596	1.600	1.604	1.609	1.613	1.618	1.622	1.627	1.632	1.636	1.640	1.644	1.649	1.652	1.657	1.661	1.664	1.668	1.672	1.675	1.678	1.681	1.684	1.688	1.689	1.692	1.694	1.697	1.699	1.701	1.703	1.705	1.706	1.708	1.710	1.712	1.712	1.715	1.717	1.718	1.719	1.721	1.722	1.724	1.727	1.730	1.732	1.734	1.737	1.740	1.742	1.746	1.749	1.752	1.756	1.760	1.762	1.768	1.772	1.775	1.780	1.786	1.791	1.795	1.800	1.806	1.811	1.816	1.822	1.828	1.834	1.840	1.847	1.852	1.859	1.865	1.872	1.879	1.887	1.893	1.900	1.908	1.914	1.922	1.929	1.937	1.944	1.952	1.960	1.968	1.974	1.983	1.991	1.998	2.007	2.016	2.024	2.032	2.041	2.050	2.058	2.067	2.075	2.084	2.092	2.101	2.109	2.119	2.128	2.135	2.144	2.152	2.161	2.168	2.176	2.184	2.192	2.199	2.207	2.213	2.220	2.227	2.232	2.238	2.242	2.248	2.252	2.257	2.259	2.262	2.266	2.268	2.268	2.268	2.268	2.268	2.267	2.264	2.262	2.258	2.254	2.249	2.243	2.237	2.230	2.222	2.213	2.204	2.194	2.183	2.172	2.160	2.148	2.135	2.121	2.106	2.092	2.076	2.059	2.044	2.027	2.009	1.992	1.973	1.956	1.937	1.918	1.899	1.879	1.859	1.840	1.820	1.800	1.781	1.761	1.742	1.722	1.703	1.683	1.664	1.645	1.627	1.608	1.590	1.572	1.553	1.537	1.519	1.502	1.486	1.469	1.453	1.438	1.422	1.409	1.394	1.381	1.367	1.354	1.340	1.328	1.317	1.304	1.292	1.282	1.271	1.260	1.249	1.239	1.229	1.220	1.210	1.202	1.192	1.184	1.176	1.167	1.159	1.150	1.142	1.133	1.125	1.118	1.110	1.101	1.093	1.086	1.079	1.071	1.062	1.056	1.048	1.040	1.032	1.024	1.018	1.009	1.002	0.994	0.987	0.979	0.972	0.965	0.958	0.951	0.943	0.937	0.931	0.924	0.918	0.912	0.907	0.902	0.896	0.892	0.888	0.883	0.880	0.877	0.874	0.872	0.870	0.868	0.868	0.868	0.868	0.869	0.870	0.873	0.874	0.878	0.882	0.887	0.892	0.897	0.902	0.910	0.917	0.925	0.933	0.943	0.952	0.962	0.972	0.983	0.994	1.008	1.019	1.031	1.044	1.057	1.070	1.083	1.098	1.111	1.125	1.140	1.154	1.168	1.182	1.196	1.211	1.224	1.238	1.252	1.266	1.279	1.292	1.307	1.319	1.332	1.344	1.357	1.368	1.380	1.392	1.403	1.414	1.425	1.436	1.445	1.455	1.465	1.475	1.483	1.493	1.501	1.511	1.519	1.528	1.536	1.543	1.552	1.559	1.567	1.575	1.583	1.590	1.598	1.606	1.613	1.620	1.628	1.635	1.642	1.650	1.658	1.665	1.672	1.680	1.688	1.695	1.702	1.710	1.718	1.725	1.732	1.739	1.747	1.754	1.762	1.769	1.776	1.783	1.789	1.797	1.802	1.809	1.815	1.821	1.828	1.832	1.838	1.843	1.848	1.852	1.856	1.861	1.864	1.868	1.871	1.874	1.877	1.879	1.881	1.882	1.884	1.885	1.886	1.887	1.888	1.887	1.886	1.886	1.885	1.884	1.882	1.880	1.878	1.876	1.874	1.871	1.868	1.865	1.861	1.858	1.854	1.849	1.846	1.841	1.837	1.832	1.827	1.822	1.817	1.811	1.806	1.800	1.794	1.788	1.783	1.777	1.770	1.764	1.758	1.752	1.745	1.738	1.732	1.725	1.718	1.712	1.705	1.698	1.691	1.683	1.676	1.668	1.662	1.653	1.647	1.639	1.631	1.623	1.615	1.608	1.600	1.592	1.584	1.577	1.568	1.560	1.552	1.543	1.534	1.528	1.518	1.510	1.501	1.492	1.483	1.475	1.467	1.458	1.449	1.440	1.432	1.422	1.414	1.406	1.397	1.388	1.379	1.370	1.362	1.353	1.345	1.336	1.327	1.318	1.310	1.302	1.293	1.286	1.277	1.269	1.261	1.253	1.246	1.238	1.230	1.222	1.216	1.208	1.201	1.195	1.188	1.182	1.175	1.168	1.162	1.156	1.150	1.144	1.139	1.133	1.128	1.122	1.117	1.112	1.108	1.102	1.097	1.092	1.088	1.082	1.078	1.072	1.068	1.063	1.059	1.054	1.049	1.043	1.038	1.034	1.028	1.022	1.018	1.011	1.005	0.998	0.992	0.986	0.978	0.972	0.963	0.956	0.948	0.940	0.931	0.922	0.912	0.902	0.892	0.882	0.872	0.861	0.850	0.838	0.827	0.813	0.802	0.789	0.775	0.762	0.748	0.734	0.720	0.705	0.691	0.676	0.660	0.646	0.630	0.614	0.598	0.583	0.568	0.552	0.536	0.520	0.505	0.489	0.473	0.458	0.442	0.428	0.412	0.398	0.383	0.369	0.355	0.342	0.328	0.316	0.303	0.292	0.280	0.268	0.258	0.248	0.238	0.228	0.220	0.212	0.205	0.198	0.192	0.188	0.182	0.178	0.173	0.171	0.168	0.166	0.164	0.165	0.164	0.166	0.168	0.169	0.173	0.176	0.181	0.186	0.191	0.198	0.206	0.213	0.222	0.229	0.240	0.249	0.260	0.272	0.284	0.296	0.309	0.323	0.338	0.352	0.368	0.384	0.401	0.417	0.435	0.452	0.471	0.490	0.508	0.529	0.549	0.569	0.590	0.611	0.632	0.654	0.676	0.698	0.721	0.744	0.767	0.791	0.813	0.837	0.862	0.885	0.909	0.933	0.958	0.982	1.006	1.031	1.055	1.079	1.105	1.129	1.153	1.178	1.202	1.227	1.252	1.277	1.301	1.325	1.349	1.375	1.398	1.422	1.446	1.469	1.494	1.518	1.542	1.565	1.588	1.613	1.636	1.659	1.682	1.706	1.729	1.752	1.776	1.798	1.822	1.845	1.868	1.892	1.915	1.939	1.962	1.987	2.009	2.033	2.058	2.080	2.104	2.129	2.153	2.178	2.202	2.227	2.252	2.277	2.302	2.327	2.352	2.378	2.404	2.429	2.455	2.482	2.508	2.535	2.561	2.588	2.615	2.642	2.668	2.696	2.722	2.750	2.776	2.803	2.831	2.857	2.883	2.910	2.936	2.962	2.988	3.012	3.038	3.062	3.088	3.112	3.135	3.158	3.182	3.202	3.224	3.246	3.265	3.285	3.304	3.322	3.340	3.357	3.372	3.388	3.402	3.415	3.428	3.439	3.449	3.459	3.468	3.475	3.482	3.488	3.492	3.497	3.500	3.502	3.503	3.503	3.503	3.502	3.499	3.496	3.490	3.486	3.480	3.473	3.466	3.458	3.449	3.439	3.429	3.419	3.408	3.397	3.384	3.372	3.359	3.346	3.332	3.318	3.304	3.290	3.276	3.262	3.246	3.232	3.217	3.202	3.188	3.172	3.158	3.143	3.129	3.114	3.100	3.086	3.071	3.058	3.045	3.031	3.018	3.004	2.992	2.978	2.966	2.953	2.941	2.929	2.917	2.904	2.893	2.880	2.869	2.857	2.845	2.833	2.821	2.809	2.796	2.783	2.770	2.758	2.743	2.731	2.717	2.703	2.688	2.672	2.658	2.642	2.626	2.610	2.592	2.575	2.557	2.538	2.519	2.499	2.478	2.458	2.436	2.413	2.391	2.367	2.343	2.319	2.293	2.268	2.242	2.214	2.188	2.159	2.131	2.100	2.072	2.042	2.012	1.980	1.948	1.917	1.884	1.852	1.820	1.787	1.754	1.721	1.688	1.653	1.620	1.586	1.552	1.519	1.485	1.451	1.418	1.384	1.352	1.318	1.285	1.252	1.221	1.188	1.158	1.127	1.096	1.066	1.036	1.008	0.978	0.951	0.923	0.896	0.870	0.844	0.819	0.794	0.771	0.748	0.725	0.702	0.681	0.660	0.640	0.621	0.602	0.584	0.566	0.549	0.532	0.517	0.502	0.486	0.471	0.458	0.445	0.432	0.419	0.408	0.395	0.384	0.374	0.363	0.353	0.343	0.332	0.323	0.314	0.306	0.298	0.288	0.280	0.272	0.264	0.258	0.249	0.241	0.234	0.226	0.219	0.212	0.204	0.197	0.190	0.182	0.176	0.168	0.161	0.154	0.147	0.139	0.132	0.125	0.118	0.110	0.102	0.095	0.088	0.081	0.073	0.066	0.058	0.051	0.042	0.036	0.029	0.021	0.014	0.007	-0.001	-0.008	-0.015	-0.022	-0.029	-0.036	-0.042	-0.049	-0.055	-0.061	-0.067	-0.073	-0.078	-0.083	-0.088	-0.094	-0.098	-0.101	-0.106	-0.108	-0.111	-0.114	-0.115	-0.117	-0.118	-0.117	-0.117	-0.117	-0.114	-0.112	-0.110	-0.107	-0.102	-0.098	-0.092	-0.086	-0.079	-0.071	-0.063	-0.053	-0.043	-0.032	-0.021	-0.008	0.006	0.021	0.036	0.052	0.068	0.087	0.104	0.124	0.143	0.164	0.186	0.208	0.231	0.254	0.278	0.302	0.328	0.354	0.381	0.407	0.434	0.461	0.489	0.518	0.545	0.574	0.602	0.632	0.660	0.688	0.718	0.747	0.776	0.804	0.833	0.862	0.890	0.918	0.946	0.973	1.000	1.028	1.055	1.082	1.107	1.133	1.158	1.183	1.208	1.232	1.256	1.279	1.302	1.325	1.348	1.371	1.392	1.414	1.436	1.457	1.478	1.499	1.519	1.539	1.559	1.578	1.599	1.619	1.638	1.658	1.678	1.698	1.718	1.737	1.756	1.776	1.796	1.814	1.835	1.855	1.875	1.895	1.915	1.936	1.956	1.977	1.998	2.018	2.040	2.061	2.081	2.102	2.124	2.145	2.167	2.188	2.209	2.230	2.252	2.273	2.293	2.315	2.336	2.356	2.378	2.398	2.418	2.438	2.458	2.478	2.497	2.516	2.533	2.552	2.570	2.587	2.603	2.619	2.635	2.649	2.663	2.677	2.690	2.702	2.714	2.725	2.734	2.745	2.753	2.760	2.768	2.774	2.780	2.784	2.788	2.790	2.792	2.794	2.794	2.793	2.792	2.790	2.787	2.783	2.779	2.775	2.768	2.761	2.754	2.747	2.738	2.728	2.719	2.708	2.698	2.688	2.676	2.664	2.652	2.639	2.627	2.613	2.600	2.588	2.573	2.559	2.547	2.531	2.517	2.503	2.490	2.477	2.462	2.450	2.436	2.423	2.411	2.398	2.386	2.374	2.362	2.351	2.340	2.329	2.318	2.308	2.298	2.289	2.280	2.272	2.263	2.256	2.248	2.241	2.234	2.228	2.222	2.216	2.211	2.206	2.201	2.198	2.193	2.189	2.186	2.182	2.180	2.177	2.175	2.173	2.172	2.170	2.169	2.168	2.167	2.166	2.165	2.165	2.165	2.165	2.164	2.164	2.164	2.165	2.166	2.166	2.166	2.167	2.167	2.168	2.168	2.168	2.168	2.168	2.168	2.168	2.168	2.166	2.165	2.164	2.163	2.162	2.160	2.158	2.155	2.152	2.150	2.145	2.142	2.138	2.132	2.128	2.122	2.116	2.109	2.102	2.096	2.088	2.080	2.072	2.062	2.052	2.043	2.033	2.023	2.013	2.001	1.991	1.979	1.967	1.954	1.942	1.929	1.916	1.903	1.890	1.877	1.863	1.850	1.837	1.823	1.810	1.796	1.783	1.769	1.758	1.744	1.732	1.719	1.708	1.696	1.684	1.672	1.662	1.651	1.640	1.631	1.622	1.612	1.603	1.594	1.586	1.579	1.572	1.564	1.558	1.552	1.547	1.542	1.536	1.532	1.528	1.524	1.521	1.518	1.515	1.512	1.510	1.508	1.506	1.504	1.502	1.502	1.501	1.500	1.499	1.498	1.497	1.497	1.495	1.495	1.494	1.493	1.492	1.491	1.490	1.488	1.487	1.486	1.483	1.481	1.478	1.475	1.472	1.468	1.464	1.459	1.454	1.449	1.443	1.437	1.430	1.422	1.415	1.407	1.398	1.388	1.377	1.367	1.355	1.342	1.330	1.317	1.302	1.288	1.274	1.258	1.242	1.225	1.208	1.190	1.172	1.152	1.134	1.114	1.092	1.072	1.051	1.029	1.008	0.986	0.963	0.940	0.917	0.894	0.870	0.847	0.822	0.798	0.775	0.751	0.728	0.702	0.680	0.655	0.632	0.608	0.584	0.561	0.538	0.516	0.492	0.470	0.448	0.426	0.404	0.382	0.362	0.342	0.321	0.300	0.281	0.262	0.242	0.222	0.204	0.187	0.168	0.150	0.133	0.116	0.098	0.082	0.066	0.049	0.034	0.018	0.002	-0.014	-0.030	-0.045	-0.061	-0.076	-0.092	-0.107	-0.122	-0.137	-0.152	-0.168	-0.182	-0.198	-0.214	-0.230	-0.245	-0.262	-0.278	-0.294	-0.310	-0.327	-0.345	-0.362	-0.378	-0.396	-0.414	-0.432	-0.451	-0.469	-0.488	-0.508	-0.528	-0.547	-0.566	-0.587	-0.608	-0.628	-0.648	-0.670	-0.691	-0.713	-0.735	-0.757	-0.779	-0.802	-0.823	-0.847	-0.869	-0.892	-0.915	-0.938	-0.960	-0.984	-1.007	-1.030	-1.052	-1.076	-1.098	-1.120	-1.143	-1.165	-1.187	-1.209	-1.231	-1.251	-1.272	-1.293	-1.313	-1.334	-1.353	-1.372	-1.392	-1.409	-1.428	-1.445	-1.462	-1.478	-1.493	-1.510	-1.525	-1.540	-1.554	-1.568	-1.581	-1.592	-1.606	-1.616	-1.628	-1.639	-1.648	-1.658	-1.667	-1.675	-1.682	-1.691	-1.698	-1.704	-1.709	-1.716	-1.720	-1.725	-1.729	-1.733	-1.736	-1.739	-1.742	-1.744	-1.746	-1.747	-1.748	-1.749	-1.749	-1.749	-1.748	-1.748	-1.748	-1.746	-1.745	-1.743	-1.741	-1.739	-1.737	-1.733	-1.731	-1.728	-1.725	-1.721	-1.718	-1.713	-1.710	-1.706	-1.701	-1.697	-1.692	-1.688	-1.682	-1.678	-1.672	-1.668	-1.663	-1.658	-1.652	-1.648	-1.642	-1.638	-1.632	-1.627	-1.622	-1.616	-1.610	-1.606	-1.600	-1.596	-1.590	-1.585	-1.582	-1.578	-1.572	-1.568	-1.563	-1.559	-1.555	-1.552	-1.548	-1.544	-1.540	-1.536	-1.533	-1.530	-1.527	-1.523	-1.521	-1.518	-1.516	-1.512	-1.511	-1.509	-1.507	-1.505	-1.503	-1.502	-1.499	-1.500	-1.498	-1.498	-1.497	-1.496	-1.496	-1.496	-1.495	-1.495	-1.496	-1.495	-1.496	-1.496	-1.498	-1.498	-1.498	-1.499	-1.502	-1.502	-1.505	-1.507	-1.509	-1.512	-1.513	-1.517	-1.521	-1.524	-1.528	-1.532	-1.536	-1.541	-1.546	-1.552	-1.558	-1.562	-1.570	-1.577	-1.584	-1.592	-1.599	-1.608	-1.617	-1.627	-1.636	-1.647	-1.657	-1.668	-1.680	-1.692	-1.704	-1.717	-1.731	-1.744	-1.758	-1.773	-1.788	-1.803	-1.818	-1.836	-1.852	-1.868	-1.885	-1.903	-1.920	-1.938	-1.957	-1.974	-1.992	-2.011	-2.030	-2.048	-2.067	-2.085	-2.104	-2.122	-2.140	-2.159	-2.177	-2.195	-2.212	-2.230	-2.247	-2.262	-2.280	-2.296	-2.311	-2.326	-2.341	-2.354	-2.368	-2.381	-2.393	-2.405	-2.416	-2.425	-2.435	-2.444	-2.452	-2.458	-2.466	-2.470	-2.476	-2.479	-2.482	-2.483	-2.485	-2.486	-2.485	-2.484	-2.481	-2.478	-2.474	-2.468	-2.462	-2.456	-2.449	-2.440	-2.430	-2.419	-2.408	-2.396	-2.384	-2.370	-2.356	-2.341	-2.324	-2.308	-2.291	-2.272	-2.253	-2.234	-2.214	-2.193	-2.172	-2.150	-2.128	-2.105	-2.081	-2.058	-2.032	-2.007	-1.981	-1.955	-1.929	-1.902	-1.874	-1.848	-1.818	-1.790	-1.761	-1.732	-1.702	-1.672	-1.643	-1.612	-1.582	-1.551	-1.519	-1.488	-1.456	-1.423	-1.392	-1.358	-1.325	-1.292	-1.259	-1.226	-1.191	-1.157	-1.122	-1.088	-1.052	-1.017	-0.981	-0.944	-0.908	-0.872	-0.834	-0.798	-0.759	-0.722	-0.683	-0.646	-0.607	-0.569	-0.530	-0.491	-0.452	-0.412	-0.372	-0.332	-0.292	-0.252	-0.211	-0.171	-0.130	-0.089	-0.048	-0.008	0.033	0.074	0.115	0.156	0.198	0.238	0.279	0.320	0.362	0.402	0.442	0.482	0.522	0.562	0.602	0.642	0.681	0.720	0.759	0.798	0.836	0.874	0.912	0.950	0.986	1.023	1.059	1.096	1.132	1.167	1.202	1.238	1.272	1.306	1.338	1.372	1.404	1.437	1.468	1.499	1.530	1.561	1.590	1.619	1.649	1.678	1.706	1.733	1.761	1.788	1.813	1.838	1.865	1.889	1.913	1.937	1.960	1.984	2.005	2.027	2.048	2.069	2.089	2.109	2.128	2.148	2.165	2.183	2.200	2.218	2.233	2.249	2.265	2.279	2.294	2.308	2.321	2.334	2.348	2.359	2.372	2.382	2.393	2.403	2.414	2.424	2.433	2.442	2.451	2.459	2.468	2.476	2.482	2.491	2.497	2.504	2.509	2.516	2.522	2.527	2.532	2.538	2.542	2.547	2.552	2.557	2.560	2.564	2.568	2.572	2.575	2.578	2.582	2.584	2.587	2.589	2.591	2.593	2.595	2.597	2.598	2.599	2.600	2.602	2.602	2.603	2.604	2.604	2.604	2.604	2.604	2.602	2.602	2.602	2.601	2.600	2.598	2.596	2.594	2.593	2.590	2.588	2.585	2.582	2.578	2.575	2.572	2.567	2.562	2.558	2.553	2.548	2.542	2.536	2.530	2.522	2.517	2.509	2.502	2.494	2.487	2.478	2.468	2.460	2.451	2.441	2.430	2.421	2.410	2.398	2.387	2.376	2.363	2.352	2.338	2.324	2.312	2.298	2.284	2.271	2.256	2.242	2.228	2.213	2.199	2.184	2.169	2.154	2.139	2.123	2.108	2.093	2.078	2.063	2.047	2.033	2.018	2.002	1.988	1.972	1.958	1.944	1.930	1.916	1.901	1.888	1.874	1.861	1.848	1.834	1.822	1.809	1.797	1.784	1.772	1.760	1.750	1.738	1.728	1.716	1.705	1.695	1.683	1.674	1.663	1.653	1.643	1.633	1.625	1.614	1.606	1.596	1.587	1.577	1.567	1.558	1.548	1.539	1.530	1.521	1.511	1.501	1.492	1.482	1.472	1.462	1.452	1.441	1.432	1.421	1.410	1.399	1.388	1.376	1.365	1.353	1.341	1.329	1.316	1.303	1.291	1.277	1.264	1.250	1.236	1.222	1.208	1.192	1.177	1.161	1.146	1.129	1.113	1.096	1.079	1.062	1.044	1.027	1.008	0.989	0.971	0.952	0.932	0.912	0.892	0.872	0.852	0.830	0.810	0.788	0.768	0.745	0.723	0.702	0.679	0.657	0.634	0.611	0.588	0.566	0.542	0.520	0.498	0.475	0.452	0.429	0.408	0.385	0.362	0.340	0.318	0.296	0.274	0.252	0.232	0.211	0.190	0.171	0.152	0.132	0.113	0.094	0.077	0.059	0.042	0.025	0.008	-0.007	-0.023	-0.037	-0.052	-0.065	-0.078	-0.091	-0.102	-0.115	-0.125	-0.136	-0.145	-0.155	-0.163	-0.172	-0.179	-0.187	-0.194	-0.201	-0.206	-0.212	-0.216	-0.221	-0.224	-0.228	-0.232	-0.233	-0.237	-0.238	-0.239	-0.240	-0.242	-0.242	-0.242	-0.242	-0.241	-0.240	-0.239	-0.238	-0.236	-0.234	-0.232	-0.229	-0.227	-0.224	-0.221	-0.218	-0.213	-0.209	-0.205	-0.200	-0.196	-0.191	-0.185	-0.180	-0.174	-0.168	-0.162	-0.154	-0.148	-0.140	-0.132	-0.123	-0.116	-0.107	-0.098	-0.088	-0.077	-0.067	-0.055	-0.045	-0.033	-0.021	-0.008	0.006	0.018	0.032	0.048	0.063	0.079	0.095	0.112	0.130	0.148	0.167	0.186	0.205	0.226	0.247	0.268	0.292	0.312	0.337	0.360	0.385	0.409	0.435	0.462	0.489	0.515	0.542	0.571	0.600	0.628	0.658	0.688	0.718	0.749	0.780	0.811	0.843	0.875	0.907	0.940	0.972	1.005	1.038	1.071	1.103	1.138	1.170	1.203	1.238	1.270	1.302	1.336	1.368	1.402	1.434	1.465	1.498	1.529	1.560	1.592	1.622	1.651	1.682	1.711	1.739	1.768	1.795	1.822	1.849	1.875	1.902	1.927	1.950	1.974	1.997	2.019	2.041	2.061	2.082	2.101	2.119	2.138	2.154	2.171	2.186	2.201	2.215	2.228	2.241	2.253	2.265	2.275	2.286	2.294	2.303	2.311	2.318	2.325	2.331	2.337	2.342	2.346	2.350	2.352	2.355	2.358	2.360	2.362	2.362	2.364	2.364	2.365	2.365	2.364	2.365	2.364	2.363	2.363	2.362	2.362	2.362	2.362	2.361	2.361	2.361	2.361	2.361	2.362	2.363	2.364	2.366	2.368	2.370	2.372	2.376	2.380	2.383	2.388	2.392	2.398	2.404	2.412	2.418	2.427	2.435	2.444	2.454	2.463	2.475	2.486	2.498	2.509	2.522	2.536	2.549	2.564	2.578	2.593	2.610	2.625	2.642	2.659	2.676	2.693	2.710	2.728	2.746	2.763	2.782	2.800	2.819	2.837	2.856	2.874	2.893	2.912	2.929	2.948	2.965	2.982	3.000	3.018	3.034	3.051	3.067	3.083	3.098	3.113	3.129	3.144	3.158	3.172	3.187	3.200	3.213	3.226	3.238	3.250	3.262	3.273	3.284	3.296	3.307	3.318	3.328	3.338	3.348	3.358	3.368	3.378	3.387	3.396	3.406	3.416	3.426	3.435	3.445	3.454	3.465	3.475	3.485	3.496	3.507	3.518	3.528	3.540	3.550	3.562	3.574	3.587	3.598	3.611	3.623	3.637	3.649	3.662	3.675	3.688	3.701	3.715	3.728	3.741	3.755	3.768	3.782	3.796	3.808	3.822	3.834	3.847	3.859	3.872	3.883	3.896	3.906	3.918	3.928	3.938	3.948	3.957	3.966	3.974	3.981	3.988	3.995	4.002	4.008	4.012	4.016	4.019	4.022	4.024	4.026	4.027	4.028	4.027	4.025	4.022	4.020	4.017	4.013	4.009	4.003	3.997	3.990	3.982	3.974	3.966	3.957	3.946	3.936	3.924	3.912	3.899	3.887	3.872	3.858	3.843	3.828	3.812	3.795	3.779	3.761	3.743	3.725	3.707	3.688	3.668	3.648	3.628	3.607	3.586	3.564	3.542	3.522	3.499	3.478	3.454	3.432	3.410	3.388	3.364	3.341	3.318	3.296	3.272	3.249	3.226	3.203	3.180	3.157	3.135	3.112	3.090	3.068	3.046	3.025	3.003	2.981	2.961	2.940	2.920	2.898	2.879	2.861	2.840	2.822	2.802	2.784	2.768	2.749	2.732	2.716	2.699	2.683	2.668	2.651	2.636	2.621	2.607	2.592	2.579	2.566	2.552	2.539	2.525	2.513	2.501	2.489	2.478	2.464	2.453	2.442	2.431	2.419	2.408	2.398	2.386	2.377	2.366	2.355	2.345	2.334	2.324	2.313	2.303	2.293	2.283	2.272	2.263	2.253	2.244	2.234	2.223	2.214	2.205	2.195	2.186	2.176	2.167	2.158	2.148	2.139	2.131	2.122	2.114	2.105	2.097	2.088	2.081	2.072	2.066	2.058	2.051	2.044	2.038	2.030	2.024	2.018	2.012	2.007	2.000	1.995	1.990	1.984	1.980	1.975	1.970	1.966	1.961	1.957	1.952	1.948	1.945	1.940	1.936	1.932	1.928	1.922	1.919	1.916	1.911	1.906	1.902	1.898	1.891	1.887	1.882	1.875	1.869	1.863	1.858	1.849	1.843	1.836	1.828	1.820	1.811	1.802	1.792	1.783	1.773	1.763	1.752	1.742	1.730	1.718	1.705	1.692	1.679	1.665	1.652	1.638	1.622	1.607	1.592	1.574	1.558	1.541	1.523	1.505	1.487	1.468	1.448	1.429	1.409	1.389	1.368	1.348	1.327	1.304	1.282	1.261	1.238	1.215	1.192	1.168	1.145	1.120	1.096	1.072	1.047	1.021	0.996	0.970	0.944	0.918	0.892	0.867	0.840	0.814	0.788	0.761	0.735	0.708	0.682	0.655	0.629	0.602	0.576	0.549	0.524	0.499	0.473	0.448	0.423	0.398	0.374	0.351	0.328	0.303	0.282	0.259	0.238	0.218	0.197	0.177	0.158	0.139	0.122	0.105	0.088	0.072	0.058	0.043	0.031	0.018	0.007	-0.004	-0.014	-0.023	-0.032	-0.038	-0.044	-0.050	-0.053	-0.057	-0.060	-0.061	-0.061	-0.061	-0.059	-0.057	-0.053	-0.049	-0.043	-0.038	-0.031	-0.022	-0.015	-0.005	0.005	0.016	0.028	0.041	0.054	0.068	0.083	0.098	0.114	0.130	0.148	0.165	0.183	0.202	0.221	0.240	0.261	0.281	0.302	0.323	0.344	0.367	0.389	0.411	0.434	0.457	0.479	0.502	0.526	0.549	0.573	0.596	0.620	0.644	0.668	0.692	0.717	0.742	0.766	0.790	0.814	0.839	0.863	0.888	0.913	0.938	0.962	0.987	1.012	1.038	1.062	1.088	1.112	1.138	1.162	1.188	1.213	1.239	1.264	1.291	1.316	1.342	1.368	1.393	1.420	1.446	1.472	1.498	1.525	1.551	1.577	1.603	1.629	1.655	1.682	1.708	1.735	1.762	1.788	1.813	1.840	1.865	1.890	1.916	1.941	1.967	1.992	2.015	2.040	2.063	2.088	2.111	2.134	2.157	2.180	2.202	2.223	2.244	2.266	2.287	2.307	2.325	2.346	2.364	2.382	2.400	2.417	2.434	2.449	2.467	2.482	2.496	2.509	2.523	2.537	2.549	2.562	2.574	2.585	2.596	2.606	2.615	2.625	2.634	2.642	2.651	2.658	2.665	2.672	2.678	2.684	2.690	2.694	2.699	2.703	2.708	2.711	2.714	2.717	2.719	2.722	2.722	2.725	2.726	2.725	2.727	2.727	2.727	2.725	2.725	2.723	2.722	2.720	2.718	2.716	2.713	2.709	2.706	2.703	2.700	2.695	2.692	2.687	2.683	2.678	2.673	2.668	2.662	2.658	2.652	2.647	2.642	2.636	2.630	2.624	2.618	2.612	2.608	2.600	2.595	2.590	2.584	2.580	2.574	2.569	2.564	2.559	2.556	2.551	2.547	2.543	2.539	2.537	2.533	2.531	2.528	2.527	2.525	2.523	2.523	2.522	2.521	2.521	2.521	2.521	2.522	2.523	2.525	2.526	2.528	2.531	2.532	2.536	2.538	2.542	2.544	2.548	2.552	2.555	2.559	2.562	2.568	2.572	2.576	2.579	2.584	2.588	2.592	2.596	2.600	2.603	2.609	2.612	2.616	2.620	2.624	2.628	2.631	2.634	2.638	2.642	2.645	2.648	2.651	2.652	2.656	2.659	2.661	2.664	2.666	2.668	2.671	2.673	2.677	2.678	2.681	2.683	2.686	2.688	2.690	2.692	2.693	2.696	2.698	2.699	2.702	2.703	2.706	2.708	2.709	2.711	2.712	2.714	2.715	2.718	2.718	2.719	2.719	2.721	2.720	2.721	2.721	2.721	2.720	2.719	2.718	2.717	2.715	2.713	2.712	2.709	2.706	2.702	2.698	2.694	2.690	2.686	2.680	2.675	2.669	2.662	2.657	2.651	2.643	2.636	2.628	2.620	2.612	2.603	2.595	2.586	2.577	2.568	2.558	2.548	2.538	2.528	2.518	2.508	2.498	2.488	2.478	2.468	2.457	2.446	2.437	2.426	2.415	2.406	2.395	2.385	2.375	2.365	2.355	2.344	2.335	2.326	2.315	2.306	2.296	2.287	2.277	2.267	2.258	2.248	2.238	2.228	2.219	2.210	2.200	2.190	2.181	2.170	2.161	2.152	2.142	2.131	2.121	2.112	2.100	2.090	2.080	2.070	2.059	2.048	2.037	2.026	2.015	2.004	1.993	1.982	1.972	1.960	1.950	1.938	1.928	1.918	1.906	1.895	1.884	1.874	1.863	1.852	1.842	1.832	1.822	1.812	1.802	1.794	1.785	1.776	1.768	1.758	1.751	1.743	1.737	1.728	1.722	1.715	1.709	1.702	1.698	1.692	1.688	1.682	1.678	1.674	1.672	1.668	1.664	1.662	1.659	1.657	1.654	1.653	1.651	1.651	1.650	1.649	1.648	1.649	1.648	1.649	1.649	1.649	1.651	1.651	1.652	1.654	1.655	1.657	1.658	1.658	1.659	1.662	1.664	1.664	1.667	1.668	1.670	1.672	1.674	1.675	1.677	1.678	1.680	1.682	1.683	1.686	1.688	1.688	1.691	1.692	1.694	1.696	1.697	1.699	1.701	1.702	1.703	1.705	1.707	1.708	1.710	1.712	1.713	1.715	1.717	1.718	1.719	1.721	1.724	1.726	1.728	1.730	1.731	1.733	1.736	1.738	1.740	1.743	1.745	1.748	1.751	1.753	1.757	1.759	1.762	1.765	1.768	1.772	1.775	1.778	1.782	1.785	1.788	1.792	1.794	1.798	1.802	1.805	1.808	1.812	1.815	1.819	1.822	1.825	1.828	1.832	1.835	1.838	1.841	1.844	1.847	1.849	1.852	1.854	1.856	1.859	1.861	1.862	1.864	1.867	1.868	1.868	1.869	1.870	1.871	1.871	1.872	1.871	1.871	1.870	1.869	1.868	1.867	1.865	1.862	1.860	1.857	1.854	1.852	1.848	1.843	1.838	1.834	1.829	1.823	1.818	1.812	1.806	1.798	1.791	1.783	1.776	1.768	1.760	1.752	1.742	1.734	1.724	1.716	1.706	1.696	1.686	1.677	1.665	1.655	1.645	1.636	1.624	1.615	1.604	1.594	1.583	1.574	1.565	1.555	1.546	1.537	1.528	1.520	1.512	1.504	1.498	1.490	1.483	1.478	1.472	1.468	1.463	1.459	1.455	1.452	1.450	1.448	1.447	1.447	1.447	1.447	1.447	1.448	1.450	1.452	1.455	1.458	1.462	1.466	1.471	1.476	1.480	1.486	1.492	1.498	1.503	1.511	1.517	1.524	1.530	1.538	1.544	1.552	1.558	1.565	1.572	1.578	1.585	1.591	1.598	1.603	1.608	1.614	1.619	1.623	1.628	1.632	1.635	1.638	1.641	1.643	1.646	1.648	1.649	1.650	1.651	1.651	1.649	1.648	1.648	1.646	1.643	1.641	1.638	1.633	1.629	1.625	1.620	1.615	1.609	1.604	1.598	1.592	1.584	1.578	1.570	1.562	1.556	1.547	1.539	1.531	1.522	1.514	1.505	1.497	1.488	1.479	1.470	1.461	1.452	1.442	1.433	1.425	1.417	1.408	1.399	1.392	1.382	1.374	1.366	1.358	1.351	1.343	1.337	1.329	1.322	1.316	1.310	1.303	1.298	1.292	1.288	1.282	1.278	1.273	1.268	1.265	1.262	1.258	1.255	1.251	1.249	1.246	1.244	1.242	1.240	1.238	1.238	1.236	1.235	1.234	1.233	1.232	1.232	1.232	1.231	1.230	1.230	1.230	1.230	1.229	1.228	1.228	1.227	1.227	1.225	1.223	1.222	1.222	1.219	1.217	1.215	1.213	1.210	1.207	1.203	1.200	1.196	1.192	1.186	1.181	1.175	1.169	1.163	1.157	1.149	1.142	1.133	1.126	1.117	1.108	1.098	1.088	1.078	1.068	1.057	1.046	1.035	1.023	1.011	1.000	0.988	0.975	0.962	0.950	0.937	0.924	0.911	0.898	0.885	0.872	0.860	0.848	0.833	0.821	0.808	0.797	0.784	0.772	0.761	0.750	0.738	0.728	0.718	0.708	0.698	0.689	0.680	0.672	0.665	0.658	0.651	0.645	0.639	0.634	0.629	0.625	0.622	0.618	0.617	0.614	0.612	0.612	0.612	0.612	0.613	0.615	0.618	0.620	0.623	0.627	0.632	0.637	0.642	0.648	0.654	0.661	0.669	0.676	0.684	0.693	0.702	0.712	0.722	0.733	0.744	0.756	0.767	0.779	0.792	0.805	0.818	0.831	0.844	0.858	0.873	0.888	0.902	0.917	0.933	0.948	0.964	0.980	0.996	1.012	1.028	1.044	1.061	1.078	1.093	1.111	1.128	1.144	1.161	1.178	1.194	1.211	1.228	1.243	1.260	1.277	1.292	1.308	1.323	1.340	1.356	1.371	1.385	1.400	1.415	1.429	1.443	1.457	1.469	1.482	1.496	1.508	1.519	1.531	1.542	1.552	1.562	1.572	1.582	1.592	1.600	1.608	1.616	1.622	1.630	1.637	1.642	1.649	1.653	1.658	1.662	1.666	1.670	1.673	1.676	1.678	1.682	1.683	1.683	1.685	1.685	1.686	1.686	1.686	1.685	1.685	1.683	1.682	1.681	1.680	1.678	1.677	1.673	1.672	1.670	1.668	1.665	1.662	1.661	1.658	1.655	1.652	1.649	1.647	1.644	1.641	1.638	1.635	1.632	1.630	1.628	1.624	1.622	1.619	1.617	1.614	1.611	1.608	1.607	1.604	1.602	1.599	1.597	1.593	1.591	1.589	1.586	1.583	1.582	1.578	1.575	1.572	1.571	1.568	1.564	1.561	1.558	1.555	1.551	1.548	1.543	1.540	1.537	1.532	1.528	1.523	1.519	1.514	1.510	1.505	1.500	1.496	1.490	1.484	1.478	1.473	1.467	1.461	1.454	1.448	1.442	1.436	1.429	1.422	1.416	1.409	1.402	1.395	1.388	1.381	1.374	1.367	1.360	1.353	1.347	1.339	1.333	1.326	1.318	1.312	1.306	1.300	1.294	1.287	1.282	1.275	1.269	1.264	1.258	1.253	1.248	1.243	1.239	1.235	1.231	1.227	1.222	1.219	1.217	1.214	1.211	1.208	1.205	1.203	1.201	1.198	1.197	1.196	1.194	1.192	1.192	1.190	1.190	1.189	1.189	1.188	1.188	1.188	1.188	1.187	1.188	1.188	1.188	1.188	1.188	1.188	1.188	1.188	1.188	1.188	1.188	1.188	1.188	1.189	1.188	1.188	1.188	1.188	1.188	1.188	1.188	1.188	1.188	1.188	1.188	1.187	1.187	1.188	1.188	1.188	1.188	1.188	1.189	1.189	1.190	1.192	1.192	1.193	1.195	1.197	1.198	1.200	1.202	1.204	1.207	1.211	1.213	1.216	1.221	1.224	1.228	1.233	1.238	1.242	1.248	1.252	1.259	1.264	1.271	1.278	1.284	1.291	1.298	1.305	1.312	1.321	1.328	1.336	1.345	1.352	1.361	1.368	1.378	1.386	1.394	1.402	1.410	1.418	1.428	1.434	1.443	1.452	1.459	1.468	1.475	1.482	1.488	1.496	1.502	1.508	1.515	1.520	1.526	1.531	1.535	1.539	1.543	1.548	1.550	1.553	1.556	1.558	1.558	1.559	1.560	1.560	1.559	1.558	1.557	1.555	1.553	1.551	1.547	1.544	1.539	1.535	1.530	1.526	1.520	1.513	1.507	1.501	1.493	1.486	1.478	1.471	1.463	1.454	1.445	1.437	1.429	1.419	1.410	1.401	1.392	1.382	1.372	1.363	1.355	1.344	1.336	1.327	1.318	1.308	1.299	1.290	1.282	1.273	1.265	1.256	1.248	1.241	1.233	1.226	1.218	1.211	1.204	1.198	1.192	1.185	1.179	1.174	1.168	1.162	1.158	1.152	1.148	1.143	1.139	1.135	1.131	1.128	1.123	1.119	1.117	1.112	1.109	1.106	1.102	1.101	1.098	1.095	1.092	1.090	1.087	1.084	1.082	1.079	1.077	1.074	1.072	1.070	1.068	1.065	1.063	1.061	1.058	1.057	1.054	1.052	1.050	1.048	1.045	1.042	1.039	1.038	1.035	1.032	1.029	1.027	1.023	1.021	1.018	1.014	1.012	1.008	1.003	0.999	0.995	0.992	0.987	0.982	0.978	0.973	0.968	0.962	0.958	0.951	0.945	0.939	0.932	0.926	0.919	0.912	0.905	0.898	0.890	0.882	0.873	0.866	0.858	0.848	0.840	0.832	0.822	0.812	0.803	0.795	0.785	0.775	0.766	0.756	0.748	0.738	0.728	0.719	0.710	0.701	0.692	0.684	0.676	0.668	0.659	0.651	0.643	0.636	0.630	0.622	0.616	0.610	0.604	0.599	0.594	0.589	0.585	0.582	0.578	0.574	0.572	0.570	0.568	0.568	0.565	0.565	0.565	0.567	0.567	0.568	0.570	0.572	0.575	0.578	0.581	0.585	0.589	0.593	0.598	0.602	0.608	0.613	0.619	0.626	0.632	0.639	0.646	0.653	0.660	0.668	0.675	0.682	0.690	0.698	0.705	0.713	0.720	0.728	0.735	0.742	0.748	0.756	0.762	0.768	0.773	0.779	0.784	0.790	0.793	0.798	0.801	0.803	0.807	0.808	0.810	0.810	0.810	0.809	0.808	0.806	0.803	0.799	0.796	0.791	0.785	0.779	0.773	0.765	0.758	0.748	0.739	0.729	0.718	0.707	0.694	0.681	0.668	0.654	0.640	0.626	0.610	0.595	0.579	0.563	0.547	0.530	0.513	0.495	0.478	0.461	0.443	0.425	0.408	0.390	0.372	0.355	0.338	0.319	0.302	0.287	0.269	0.252	0.235	0.219	0.202	0.186	0.171	0.155	0.139	0.124	0.109	0.096	0.081	0.067	0.053	0.041	0.027	0.013	0.000	-0.012	-0.025	-0.038	-0.050	-0.063	-0.076	-0.088	-0.099	-0.112	-0.124	-0.136	-0.148	-0.159	-0.172	-0.183	-0.197	-0.208	-0.219	-0.232	-0.243	-0.256	-0.268	-0.280	-0.292	-0.304	-0.315	-0.328	-0.338	-0.350	-0.362	-0.373	-0.385	-0.396	-0.407	-0.417	-0.428	-0.438	-0.448	-0.457	-0.465	-0.473	-0.482	-0.489	-0.497	-0.502	-0.508	-0.513	-0.518	-0.522	-0.525	-0.528	-0.530	-0.531	-0.530	-0.531	-0.528	-0.527	-0.522	-0.518	-0.513	-0.507	-0.501	-0.493	-0.484	-0.474	-0.465	-0.452	-0.440	-0.427	-0.412	-0.398	-0.381	-0.364	-0.346	-0.328	-0.308	-0.287	-0.265	-0.242	-0.220	-0.196	-0.171	-0.145	-0.118	-0.091	-0.063	-0.035	-0.006	0.024	0.054	0.086	0.117	0.150	0.182	0.215	0.250	0.284	0.319	0.354	0.391	0.427	0.463	0.500	0.538	0.576	0.613	0.651	0.690	0.728	0.767	0.806	0.844	0.883	0.922	0.961	1.000	1.039	1.078	1.116	1.155	1.193	1.232	1.271	1.308	1.346	1.382	1.420	1.456	1.493	1.528	1.563	1.599	1.633	1.668	1.701	1.734	1.767	1.799	1.830	1.860	1.892	1.921	1.949	1.978	2.005	2.031	2.058	2.084	2.108	2.132	2.156	2.180	2.202	2.222	2.243	2.264	2.283	2.302	2.321	2.339	2.355	2.372	2.388	2.403	2.418	2.432	2.445	2.458	2.472	2.483	2.496	2.507	2.518	2.528	2.538	2.548	2.558	2.567	2.576	2.585	2.592	2.601	2.608	2.616	2.624	2.632	2.638	2.645	2.652	2.659	2.665	2.672	2.679	2.685	2.692	2.697	2.702	2.710	2.715	2.720	2.727	2.732	2.738	2.744	2.748	2.755	2.759	2.764	2.769	2.774	2.778	2.784	2.788	2.792	2.797	2.801	2.805	2.809	2.812	2.815	2.818	2.822	2.823	2.826	2.828	2.829	2.830	2.831	2.832	2.832	2.832	2.832	2.832	2.831	2.830	2.828	2.826	2.823	2.821	2.818	2.813	2.810	2.805	2.802	2.796	2.791	2.784	2.778	2.772	2.764	2.756	2.748	2.740	2.730	2.722	2.712	2.702	2.692	2.681	2.670	2.658	2.646	2.635	2.622	2.609	2.596	2.582	2.568	2.552	2.538	2.522	2.508	2.492	2.476	2.459	2.442	2.426	2.409	2.392	2.373	2.356	2.339	2.321	2.303	2.284	2.267	2.248	2.229	2.210	2.192	2.174	2.155	2.138	2.119	2.101	2.082	2.065	2.047	2.030	2.013	1.996	1.979	1.963	1.948	1.932	1.917	1.902	1.888	1.874	1.859	1.847	1.834	1.822	1.811	1.800	1.788	1.778	1.768	1.759	1.750	1.742	1.733	1.727	1.719	1.712	1.707	1.701	1.696	1.691	1.686	1.682	1.678	1.674	1.671	1.668	1.665	1.662	1.660	1.658	1.657	1.655	1.653	1.652	1.650	1.649	1.648	1.648	1.646	1.644	1.644	1.643	1.642	1.641	1.640	1.639	1.638	1.638	1.638	1.636	1.635	1.633	1.632	1.632	1.631	1.631	1.629	1.628	1.628	1.628	1.627	1.627	1.626	1.625	1.624	1.625	1.624	1.624	1.624	1.625	1.625	1.625	1.625	1.626	1.626	1.627	1.628	1.629	1.630	1.632	1.632	1.634	1.636	1.638	1.638	1.640	1.642	1.645	1.646	1.648	1.650	1.652	1.654	1.656	1.658	1.661	1.662	1.665	1.668	1.670	1.672	1.674	1.678	1.680	1.682	1.685	1.688	1.691	1.693	1.696	1.700	1.702	1.706	1.709	1.711	1.715	1.717	1.721	1.724	1.728	1.731	1.734	1.738	1.741	1.746	1.748	1.752	1.755	1.759	1.762	1.767	1.769	1.772	1.777	1.780	1.784	1.787	1.789	1.792	1.796	1.798	1.800	1.802	1.804	1.806	1.807	1.808	1.808	1.809	1.808	1.808	1.808	1.807	1.804	1.803	1.800	1.798	1.795	1.792	1.787	1.782	1.778	1.772	1.767	1.761	1.755	1.748	1.741	1.733	1.726	1.717	1.709	1.701	1.692	1.683	1.675	1.665	1.657	1.647	1.638	1.628	1.619	1.609	1.600	1.592	1.583	1.574	1.567	1.558	1.551	1.544	1.538	1.532	1.525	1.520	1.515	1.511	1.508	1.503	1.502	1.499	1.498	1.498	1.498	1.499	1.501	1.503	1.507	1.510	1.515	1.520	1.526	1.532	1.540	1.548	1.555	1.564	1.574	1.584	1.595	1.607	1.618	1.630	1.642	1.655	1.668	1.682	1.695	1.710	1.724	1.738	1.752	1.766	1.780	1.794	1.808	1.822	1.835	1.848	1.862	1.874	1.887	1.898	1.910	1.921	1.931	1.942	1.950	1.959	1.967	1.974	1.982	1.987	1.992	1.998	2.002	2.007	2.009	2.012	2.013	2.013	2.013	2.013	2.012	2.011	2.009	2.007	2.003	2.000	1.995	1.991	1.984	1.978	1.972	1.966	1.959	1.952	1.944	1.937	1.928	1.921	1.912	1.903	1.896	1.888	1.878	1.870	1.861	1.852	1.843	1.836	1.828	1.818	1.811	1.802	1.795	1.787	1.778	1.771	1.763	1.757	1.748	1.742	1.735	1.728	1.722	1.717	1.710	1.704	1.698	1.692	1.688	1.682	1.677	1.672	1.668	1.662	1.658	1.653	1.650	1.645	1.640	1.637	1.632	1.628	1.624	1.619	1.615	1.610	1.607	1.601	1.597	1.592	1.588	1.582	1.578	1.572	1.568	1.561	1.555	1.548	1.542	1.536	1.528	1.522	1.515	1.507	1.499	1.491	1.482	1.472	1.462	1.454	1.444	1.433	1.422	1.412	1.400	1.388	1.378	1.365	1.352	1.339	1.326	1.312	1.298	1.284	1.269	1.255	1.241	1.225	1.211	1.195	1.180	1.164	1.149	1.133	1.118	1.101	1.085	1.069	1.053	1.038	1.022	1.008	0.991	0.977	0.962	0.946	0.932	0.918	0.903	0.890	0.876	0.862	0.851	0.838	0.827	0.815	0.804	0.793	0.783	0.773	0.764	0.755	0.746	0.738	0.731	0.724	0.718	0.712	0.707	0.701	0.697	0.692	0.690	0.687	0.683	0.682	0.680	0.678	0.678	0.678	0.678	0.678	0.679	0.681	0.681	0.684	0.687	0.690	0.692	0.695	0.699	0.703	0.708	0.712	0.718	0.722	0.728	0.734	0.739	0.745	0.751	0.758	0.764	0.771	0.778	0.784	0.792	0.799	0.806	0.813	0.821	0.829	0.836	0.844	0.852	0.859	0.868	0.874	0.882	0.890	0.898	0.905	0.913	0.921	0.928	0.936	0.943	0.952	0.959	0.966	0.974	0.981	0.989	0.996	1.003	1.011	1.018	1.024	1.032	1.039	1.046	1.053	1.061	1.068	1.075	1.082	1.089	1.097	1.104	1.112	1.118	1.126	1.133	1.141	1.148	1.157	1.165	1.172	1.180	1.188	1.197	1.205	1.213	1.222	1.231	1.239	1.248	1.258	1.266	1.275	1.284	1.293	1.303	1.312	1.323	1.333	1.342	1.352	1.362	1.372	1.383	1.393	1.404	1.414	1.425	1.436	1.446	1.458	1.469	1.480	1.490	1.501	1.512	1.523	1.535	1.545	1.557	1.568	1.579	1.590	1.601	1.612	1.623	1.634	1.645	1.657	1.668	1.679	1.689	1.701	1.711	1.722	1.732	1.742	1.752	1.762	1.773	1.782	1.792	1.802	1.812	1.821	1.830	1.839	1.848	1.856	1.865	1.872	1.881	1.888	1.895	1.902	1.909	1.916	1.922	1.928	1.933	1.939	1.944	1.949	1.954	1.958	1.962	1.966	1.969	1.972	1.976	1.978	1.982	1.983	1.985	1.988	1.988	1.990	1.992	1.992	1.995	1.995	1.997	1.997	1.998	1.999	2.001	2.002	2.002	2.003	2.004	2.005	2.007	2.008	2.010	2.012	2.013	2.015	2.018	2.020	2.023	2.027	2.030	2.034	2.038	2.042	2.047	2.053	2.058	2.064	2.071	2.077	2.083	2.090	2.098	2.107	2.114	2.122	2.131	2.139	2.148	2.158	2.168	2.178	2.188	2.197	2.207	2.218	2.228	2.238	2.248	2.259	2.269	2.280	2.290	2.301	2.310	2.321	2.330	2.340	2.349	2.358	2.368	2.377	2.386	2.393	2.402	2.410	2.418	2.426	2.432	2.440	2.447	2.452	2.458	2.465	2.470	2.476	2.481	2.486	2.490	2.496	2.499	2.504	2.508	2.512	2.516	2.520	2.523	2.527	2.530	2.533	2.538	2.540	2.543	2.548	2.551	2.554	2.558	2.561	2.566	2.569	2.574	2.578	2.582	2.587	2.592	2.597	2.602	2.608	2.612	2.618	2.624	2.631	2.638	2.645	2.652	2.659	2.666	2.673	2.682	2.690	2.698	2.707	2.715	2.724	2.733	2.742	2.752	2.762	2.772	2.782	2.792	2.802	2.813	2.824	2.834	2.845	2.857	2.868	2.878	2.890	2.901	2.912	2.922	2.935	2.945	2.958	2.968	2.979	2.991	3.001	3.012	3.022	3.033	3.043	3.053	3.063	3.073	3.083	3.092	3.102	3.111	3.120	3.128	3.137	3.144	3.152	3.159	3.167	3.174	3.180	3.187	3.192	3.198	3.203	3.209	3.213	3.218	3.222	3.227	3.231	3.234	3.238	3.241	3.244	3.248	3.249	3.252	3.255	3.258	3.260	3.262	3.264	3.265	3.268	3.270	3.272	3.274	3.277	3.280	3.282	3.284	3.287	3.290	3.292	3.296	3.299	3.303	3.308	3.311	3.315	3.320	3.324	3.328	3.334	3.340	3.346	3.352	3.357	3.364	3.370	3.377	3.383	3.391	3.398	3.405	3.412	3.419	3.427	3.434	3.442	3.449	3.458	3.464	3.472	3.479	3.486	3.493	3.500	3.506	3.512	3.518	3.524	3.530	3.535	3.540	3.544	3.548	3.552	3.555	3.558	3.560	3.562	3.564	3.565	3.565	3.565	3.565	3.564	3.562	3.560	3.558	3.554	3.551	3.548	3.542	3.538	3.532	3.527	3.520	3.513	3.506	3.498	3.491	3.482	3.472	3.462	3.453	3.443	3.432	3.422	3.412	3.400	3.388	3.378	3.365	3.352	3.341	3.329	3.317	3.304	3.292	3.279	3.268	3.254	3.242	3.230	3.218	3.206	3.193	3.181	3.170	3.158	3.147	3.136	3.127	3.116	3.106	3.096	3.088	3.079	3.070	3.063	3.056	3.048	3.042	3.037	3.031	3.026	3.022	3.019	3.016	3.013	3.011	3.008	3.008	3.007	3.006	3.007	3.008	3.009	3.011	3.012	3.015	3.018	3.022	3.026	3.030	3.034	3.039	3.043	3.049	3.054	3.059	3.066	3.070	3.076	3.082	3.088	3.093	3.099	3.104	3.109	3.114	3.118	3.123	3.127	3.131	3.134	3.137	3.139	3.142	3.144	3.145	3.146	3.146	3.147	3.146	3.144	3.142	3.139	3.136	3.133	3.128	3.124	3.118	3.112	3.106	3.099	3.092	3.084	3.074	3.066	3.056	3.046	3.034	3.023	3.012	2.999	2.988	2.973	2.961	2.948	2.934	2.919	2.905	2.891	2.875	2.861	2.846	2.829	2.813	2.798	2.782	2.767	2.751	2.734	2.718	2.703	2.687	2.671	2.656	2.639	2.625	2.608	2.592	2.578	2.562	2.547	2.532	2.518	2.503	2.489	2.475	2.461	2.448	2.435	2.422	2.408	2.395	2.382	2.371	2.358	2.347	2.337	2.325	2.314	2.304	2.294	2.284	2.275	2.267	2.257	2.248	2.241	2.232	2.226	2.218	2.212	2.205	2.198	2.193	2.188	2.183	2.178	2.174	2.169	2.165	2.162	2.158	2.155	2.152	2.149	2.148	2.145	2.143	2.142	2.140	2.138	2.137	2.135	2.134	2.132	2.132	2.131	2.129	2.128	2.128	2.126	2.125	2.124	2.122	2.121	2.119	2.117	2.115	2.114	2.112	2.110	2.108	2.105	2.102	2.099	2.097	2.094	2.090	2.088	2.084	2.082	2.078	2.075	2.072	2.068	2.064	2.061	2.057	2.054	2.050	2.047	2.044	2.040	2.038	2.033	2.032	2.028	2.027	2.024	2.022	2.021	2.019	2.018	2.018	2.018	2.018	2.017	2.018	2.018	2.021	2.022	2.025	2.027	2.030	2.033	2.038	2.042	2.047	2.052	2.058	2.063	2.070	2.077	2.084	2.091	2.099	2.108	2.117	2.125	2.135	2.144	2.154	2.165	2.176	2.187	2.198	2.209	2.220	2.232	2.244	2.257	2.268	2.282	2.294	2.308	2.320	2.333	2.347	2.360	2.373	2.388	2.402	2.415	2.428	2.442	2.455	2.470	2.484	2.498	2.512	2.526	2.539	2.552	2.567	2.581	2.594	2.608	2.621	2.634	2.648	2.661	2.675	2.688	2.700	2.714	2.727	2.738	2.752	2.763	2.777	2.789	2.802	2.812	2.825	2.837	2.848	2.860	2.871	2.882	2.892	2.903	2.913	2.923	2.933	2.943	2.952	2.961	2.970	2.978	2.988	2.995	3.002	3.010	3.016	3.023	3.029	3.035	3.041	3.046	3.050	3.054	3.058	3.061	3.064	3.067	3.068	3.069	3.071	3.071	3.071	3.070	3.069	3.068	3.066	3.064	3.062	3.058	3.055	3.052	3.048	3.042	3.038	3.032	3.027	3.021	3.015	3.009	3.002	2.995	2.988	2.981	2.975	2.968	2.960	2.952	2.945	2.938	2.930	2.922	2.915	2.908	2.901	2.894	2.888	2.880	2.873	2.868	2.862	2.857	2.851	2.845	2.840	2.837	2.832	2.828	2.823	2.821	2.818	2.814	2.812	2.809	2.808	2.805	2.805	2.802	2.802	2.801	2.800	2.798	2.798	2.797	2.798	2.797	2.797	2.797	2.796	2.795	2.795	2.795	2.794	2.794	2.792	2.792	2.791	2.790	2.788	2.787	2.784	2.782	2.780	2.778	2.775	2.772	2.769	2.765	2.762	2.758	2.754	2.749	2.745	2.740	2.735	2.729	2.724	2.719	2.714	2.708	2.702	2.697	2.692	2.685	2.678	2.673	2.667	2.661	2.654	2.648	2.642	2.637	2.631	2.624	2.619	2.613	2.608	2.603	2.598	2.592	2.588	2.582	2.578	2.573	2.569	2.563	2.560	2.556	2.552	2.548	2.544	2.541	2.537	2.533	2.530	2.528	2.523	2.520	2.517	2.514	2.512	2.508	2.505	2.502	2.500	2.498	2.493	2.492	2.488	2.486	2.483	2.481	2.478	2.475	2.472	2.471	2.468	2.465	2.462	2.461	2.458	2.456	2.453	2.452	2.450	2.448	2.447	2.444	2.442	2.441	2.440	2.438	2.436	2.436	2.434	2.433	2.433	2.432	2.431	2.432	2.430	2.430	2.429	2.429	2.428	2.428	2.428	2.428	2.428	2.428	2.428	2.428	2.428	2.428	2.428	2.427	2.427	2.426	2.425	2.425	2.424	2.423	2.422	2.421	2.419	2.418	2.418	2.414	2.412	2.410	2.408	2.404	2.402	2.398	2.395	2.392	2.388	2.384	2.380	2.376	2.372	2.367	2.362	2.357	2.352	2.347	2.342	2.337	2.331	2.327	2.321	2.316	2.310	2.303	2.298	2.292	2.288	2.282	2.278	2.272	2.267	2.262	2.258	2.252	2.248	2.242	2.238	2.234	2.230	2.226	2.223	2.219	2.216	2.212	2.208	2.206	2.202	2.200	2.197	2.194	2.192	2.188	2.186	2.183	2.181	2.179	2.177	2.175	2.172	2.170	2.168	2.164	2.162	2.159	2.157	2.154	2.151	2.148	2.146	2.142	2.139	2.136	2.132	2.129	2.126	2.121	2.117	2.113	2.109	2.105	2.101	2.096	2.091	2.087	2.081	2.077	2.072	2.067	2.062	2.057	2.052	2.047	2.042	2.036	2.032	2.026	2.022	2.017	2.013	2.008	2.004	2.000	1.996	1.992	1.988	1.984	1.982	1.979	1.977	1.974	1.972	1.970	1.968	1.968	1.967	1.967	1.967	1.967	1.967	1.968	1.968	1.970	1.972	1.974	1.978	1.980	1.984	1.987	1.991	1.995	1.998	2.003	2.008	2.013	2.018	2.024	2.029	2.035	2.042	2.047	2.054	2.060	2.067	2.073	2.079	2.086	2.092	2.098	2.105	2.112	2.118	2.124	2.130	2.136	2.142	2.148	2.152	2.158	2.162	2.167	2.172	2.176	2.179	2.183	2.188	2.189	2.192	2.195	2.197	2.198	2.200	2.201	2.202	2.202	2.202	2.202	2.202	2.202	2.202	2.200	2.198	2.197	2.195	2.192	2.190	2.188	2.186	2.182	2.180	2.177	2.173	2.171	2.167	2.163	2.160	2.157	2.153	2.149	2.147	2.142	2.139	2.136	2.132	2.129	2.126	2.122	2.119	2.116	2.113	2.109	2.106	2.103	2.100	2.098	2.095	2.092	2.090	2.087	2.084	2.081	2.079	2.077	2.075	2.071	2.069	2.066	2.063	2.061	2.057	2.054	2.051	2.047	2.044	2.040	2.037	2.033	2.028	2.024	2.019	2.014	2.010	2.003	1.999	1.992	1.988	1.981	1.973	1.968	1.961	1.953	1.947	1.938	1.931	1.923	1.916	1.908	1.900	1.891	1.882	1.875	1.867	1.858	1.850	1.842	1.834	1.827	1.819	1.812	1.804	1.798	1.790	1.785	1.778	1.772	1.767	1.762	1.758	1.752	1.749	1.746	1.743	1.741	1.739	1.738	1.735	1.735	1.735	1.736	1.736	1.737	1.738	1.741	1.743	1.747	1.750	1.754	1.758	1.763	1.768	1.773	1.778	1.785	1.792	1.797	1.804	1.811	1.818	1.825	1.833	1.841	1.848	1.855	1.862	1.870	1.878	1.886	1.892	1.901	1.908	1.917	1.923	1.932	1.939	1.946	1.953	1.961	1.968	1.976	1.983	1.990	1.998	2.004	2.012	2.018	2.025	2.032	2.038	2.045	2.052	2.059	2.066	2.073	2.080	2.087	2.094	2.101	2.108	2.114	2.121	2.128	2.136	2.142	2.150	2.157	2.164	2.171	2.178	2.185	2.192	2.198	2.206	2.212	2.219	2.226	2.232	2.239	2.245	2.252	2.257	2.262	2.268	2.272	2.278	2.282	2.288	2.292	2.296	2.300	2.303	2.308	2.311	2.313	2.317	2.318	2.322	2.323	2.324	2.327	2.327	2.328	2.329	2.330	2.330	2.331	2.332	2.332	2.332	2.333	2.332	2.333	2.332	2.333	2.333	2.334	2.335	2.337	2.336	2.337	2.339	2.340	2.342	2.344	2.346	2.349	2.352	2.355	2.358	2.361	2.366	2.370	2.374	2.380	2.385	2.391	2.398	2.403	2.411	2.418	2.425	2.432	2.442	2.449	2.458	2.467	2.476	2.486	2.496	2.506	2.517	2.528	2.538	2.549	2.560	2.572	2.583	2.594	2.607	2.618	2.631	2.642	2.654	2.667	2.678	2.690	2.702	2.714	2.726	2.738	2.750	2.762	2.774	2.785	2.797	2.808	2.819	2.829	2.840	2.851	2.861	2.871	2.881	2.891	2.900	2.908	2.918	2.927	2.934	2.943	2.951	2.958	2.966	2.972	2.979	2.987	2.993	2.999	3.007	3.012	3.018	3.023	3.029	3.035	3.040	3.044	3.050	3.054	3.059	3.065	3.070	3.074	3.079	3.084	3.088	3.093	3.098	3.103	3.108	3.114	3.118	3.124	3.130	3.136	3.141	3.148	3.153	3.159	3.165	3.172	3.178	3.186	3.192	3.199	3.206	3.212	3.220	3.227	3.235	3.242	3.249	3.258	3.265	3.272	3.280	3.288	3.295	3.302	3.308	3.316	3.323	3.329	3.337	3.343	3.348	3.356	3.361	3.367	3.372	3.377	3.382	3.385	3.390	3.394	3.398	3.401	3.404	3.406	3.408	3.409	3.412	3.413	3.413	3.413	3.414	3.413	3.413	3.412	3.411	3.409	3.408	3.406	3.403	3.401	3.398	3.395	3.392	3.388	3.385	3.380	3.376	3.372	3.368	3.362	3.358	3.352	3.348	3.343	3.338	3.333	3.328	3.322	3.318	3.312	3.307	3.302	3.298	3.292	3.287	3.282	3.278	3.272	3.268	3.263	3.258	3.253	3.249	3.245	3.241	3.238	3.233	3.229	3.227	3.222	3.220	3.217	3.213	3.211	3.209	3.207	3.205	3.203	3.202	3.201	3.201	3.200	3.200	3.199	3.199	3.199	3.202	3.202	3.203	3.204	3.206	3.208	3.211	3.213	3.218	3.222	3.225	3.229	3.233	3.239	3.243	3.249	3.255	3.262	3.268	3.275	3.282	3.289	3.298	3.304	3.313	3.322	3.332	3.340	3.350	3.359	3.369	3.380	3.390	3.400	3.410	3.422	3.432	3.443	3.455	3.466	3.477	3.488	3.500	3.511	3.522	3.534	3.545	3.556	3.566	3.578	3.588	3.599	3.609	3.619	3.629	3.639	3.648	3.658	3.666	3.675	3.683	3.692	3.700	3.708	3.714	3.722	3.729	3.736	3.741	3.747	3.753	3.758	3.763	3.768	3.772	3.776	3.780	3.784	3.788	3.791	3.793	3.797	3.799	3.802	3.805	3.808	3.809	3.812	3.813	3.816	3.818	3.819	3.822	3.823	3.825	3.828	3.830	3.832	3.833	3.837	3.838	3.842	3.843	3.846	3.848	3.852	3.854	3.857	3.859	3.862	3.866	3.869	3.872	3.876	3.878	3.882	3.885	3.888	3.892	3.895	3.898	3.902	3.904	3.908	3.911	3.912	3.915	3.917	3.920	3.922	3.922	3.924	3.924	3.925	3.925	3.925	3.924	3.923	3.922	3.920	3.918	3.915	3.912	3.908	3.903	3.899	3.892	3.888	3.880	3.873	3.865	3.857	3.848	3.838	3.828	3.817	3.804	3.793	3.781	3.768	3.752	3.738	3.723	3.708	3.692	3.675	3.658	3.639	3.621	3.602	3.583	3.564	3.544	3.523	3.502	3.481	3.459	3.438	3.415	3.392	3.370	3.347	3.323	3.300	3.276	3.253	3.229	3.206	3.182	3.158	3.133	3.109	3.085	3.062	3.038	3.014	2.991	2.968	2.943	2.921	2.898	2.876	2.853	2.832	2.809	2.788	2.766	2.746	2.724	2.704	2.684	2.665	2.645	2.625	2.608	2.588	2.572	2.553	2.537	2.521	2.503	2.488	2.472	2.457	2.442	2.428	2.413	2.399	2.387	2.373	2.361	2.348	2.335	2.323	2.312	2.301	2.289	2.278	2.268	2.258	2.248	2.238	2.228	2.218	2.208	2.199	2.190	2.180	2.172	2.163	2.154	2.145	2.137	2.128	2.118	2.110	2.102	2.092	2.084	2.075	2.067	2.058	2.049	2.040	2.032	2.022	2.013	2.004	1.994	1.986	1.977	1.966	1.957	1.947	1.938	1.928	1.918	1.908	1.898	1.888	1.878	1.868	1.857	1.847	1.837	1.827	1.816	1.807	1.797	1.787	1.777	1.768	1.758	1.748	1.740	1.731	1.722	1.713	1.707	1.698	1.690	1.683	1.675	1.669	1.663	1.658	1.652	1.647	1.642	1.638	1.632	1.629	1.627	1.624	1.622	1.620	1.618	1.618	1.618	1.617	1.618	1.618	1.620	1.622	1.624	1.626	1.629	1.632	1.636	1.639	1.644	1.648	1.653	1.658	1.663	1.670	1.675	1.681	1.688	1.694	1.701	1.707	1.715	1.721	1.728	1.735	1.742	1.749	1.757	1.764	1.772	1.778	1.785	1.792	1.800	1.808	1.815	1.822	1.828	1.834	1.840	1.848	1.853	1.860	1.866	1.872	1.878	1.884	1.889	1.895	1.900	1.905	1.911	1.915	1.921	1.926	1.929	1.933	1.938	1.942	1.948	1.952	1.956	1.959	1.962	1.967	1.970	1.974	1.977	1.980	1.983	1.987	1.990	1.992	1.996	1.998	2.002	2.005	2.007	2.010	2.013	2.016	2.018	2.021	2.023	2.027	2.028	2.032	2.034	2.037	2.040	2.042	2.045	2.047	2.050	2.053	2.056	2.058	2.062	2.064	2.067	2.070	2.073	2.077	2.080	2.083	2.088	2.091	2.095	2.099	2.103	2.108	2.112	2.116	2.121	2.126	2.131	2.135	2.141	2.147	2.152	2.158	2.164	2.170	2.176	2.182	2.189	2.195	2.202	2.209	2.217	2.222	2.230	2.238	2.246	2.252	2.259	2.267	2.275	2.282	2.289	2.297	2.304	2.312	2.319	2.326	2.333	2.340	2.347	2.353	2.360	2.367	2.372	2.378	2.385	2.391	2.395	2.400	2.405	2.410	2.415	2.419	2.422	2.427	2.431	2.433	2.437	2.439	2.442	2.443	2.445	2.448	2.448	2.450	2.452	2.452	2.454	2.455	2.455	2.456	2.457	2.457	2.458	2.457	2.457	2.457	2.457	2.457	2.457	2.457	2.457	2.458	2.458	2.458	2.458	2.458	2.458	2.458	2.459	2.459	2.461	2.462	2.462	2.463	2.466	2.467	2.468	2.470	2.472	2.474	2.477	2.478	2.481	2.483	2.486	2.488	2.492	2.493	2.497	2.499	2.502	2.505	2.508	2.511	2.513	2.517	2.520	2.523	2.526	2.529	2.532	2.536	2.538	2.541	2.544	2.547	2.548	2.551	2.554	2.557	2.558	2.561	2.562	2.564	2.565	2.568	2.568	2.569	2.570	2.572	2.572	2.572	2.572	2.572	2.572	2.572	2.572	2.572	2.571	2.570	2.569	2.568	2.567	2.565	2.564	2.562	2.559	2.558	2.557	2.554	2.551	2.548	2.546	2.542	2.539	2.537	2.533	2.531	2.526	2.523	2.520	2.517	2.512	2.509	2.505	2.502	2.498	2.494	2.489	2.486	2.482	2.478	2.476	2.471	2.468	2.465	2.462	2.458	2.455	2.452	2.449	2.447	2.444	2.442	2.439	2.437	2.435	2.433	2.431	2.429	2.429	2.428	2.427	2.426	2.426	2.426	2.425	2.425	2.426	2.427	2.426	2.428	2.428	2.429	2.430	2.431	2.432	2.432	2.434	2.436	2.437	2.438	2.439	2.441	2.442	2.444	2.445	2.445	2.447	2.447	2.448	2.448	2.448	2.449	2.448	
