# Supplementary material for: Motion onset VEPs can see through the blur
Source: Sci Rep. 2024 Sep 12;14:21296. doi: 10.1038/s41598-024-72483-z (PMC11393312; doi:10.1038/s41598-024-72483-z)
Supplement: Supplementary file 3 — Supplementary Information 3. [file 41598_2024_72483_MOESM3_ESM.zip › VEP_raw_data/source_data/SourceBlurVEP-S009_VEP_2023-04-12_10-35-21.txt]

0.000	0.000	99999.999	6250.000	50.000	-2193.000	-2061.000	6248.000	7.000	100.000	5.000	2.000	1.000	1.000	0.000	0.000	0.000	0.000	0.000	0.000	0.000	0.000	0.000	0.000	0.000	0.000	0.000	-4.077	-4.081	-4.082	-4.084	-4.084	-4.084	-4.082	-4.080	-4.077	-4.074	-4.069	-4.064	-4.058	-4.050	-4.043	-4.035	-4.024	-4.015	-4.004	-3.994	-3.982	-3.969	-3.956	-3.942	-3.929	-3.915	-3.900	-3.884	-3.868	-3.851	-3.835	-3.819	-3.801	-3.784	-3.765	-3.748	-3.730	-3.712	-3.692	-3.675	-3.656	-3.638	-3.619	-3.601	-3.582	-3.562	-3.545	-3.526	-3.508	-3.490	-3.471	-3.454	-3.436	-3.419	-3.400	-3.382	-3.366	-3.349	-3.331	-3.315	-3.298	-3.281	-3.265	-3.249	-3.232	-3.218	-3.201	-3.186	-3.171	-3.155	-3.140	-3.125	-3.110	-3.095	-3.079	-3.064	-3.049	-3.034	-3.019	-3.004	-2.988	-2.971	-2.956	-2.940	-2.925	-2.909	-2.894	-2.876	-2.860	-2.844	-2.826	-2.809	-2.791	-2.772	-2.755	-2.736	-2.718	-2.698	-2.679	-2.659	-2.638	-2.618	-2.596	-2.575	-2.554	-2.532	-2.509	-2.486	-2.464	-2.440	-2.416	-2.392	-2.369	-2.344	-2.320	-2.295	-2.270	-2.245	-2.220	-2.194	-2.169	-2.142	-2.118	-2.091	-2.065	-2.040	-2.014	-1.989	-1.962	-1.938	-1.912	-1.888	-1.862	-1.839	-1.814	-1.790	-1.766	-1.742	-1.720	-1.699	-1.676	-1.655	-1.634	-1.614	-1.594	-1.575	-1.555	-1.538	-1.520	-1.504	-1.488	-1.472	-1.459	-1.445	-1.432	-1.421	-1.410	-1.400	-1.391	-1.384	-1.376	-1.370	-1.365	-1.361	-1.356	-1.354	-1.354	-1.354	-1.354	-1.355	-1.358	-1.361	-1.366	-1.371	-1.376	-1.384	-1.392	-1.402	-1.411	-1.421	-1.434	-1.445	-1.459	-1.472	-1.488	-1.501	-1.518	-1.534	-1.550	-1.568	-1.586	-1.604	-1.622	-1.642	-1.661	-1.681	-1.701	-1.721	-1.741	-1.761	-1.781	-1.802	-1.824	-1.842	-1.864	-1.884	-1.905	-1.925	-1.945	-1.964	-1.984	-2.002	-2.022	-2.041	-2.059	-2.078	-2.094	-2.111	-2.129	-2.144	-2.159	-2.175	-2.189	-2.202	-2.216	-2.230	-2.241	-2.252	-2.264	-2.275	-2.285	-2.295	-2.302	-2.311	-2.320	-2.326	-2.332	-2.339	-2.344	-2.350	-2.354	-2.359	-2.362	-2.365	-2.368	-2.370	-2.371	-2.372	-2.374	-2.375	-2.375	-2.375	-2.374	-2.375	-2.372	-2.372	-2.371	-2.370	-2.368	-2.366	-2.364	-2.362	-2.361	-2.359	-2.356	-2.354	-2.351	-2.350	-2.349	-2.346	-2.344	-2.342	-2.341	-2.340	-2.338	-2.338	-2.336	-2.335	-2.334	-2.334	-2.332	-2.332	-2.334	-2.334	-2.335	-2.335	-2.336	-2.338	-2.339	-2.340	-2.341	-2.344	-2.345	-2.348	-2.351	-2.352	-2.356	-2.359	-2.362	-2.365	-2.369	-2.372	-2.376	-2.380	-2.384	-2.388	-2.391	-2.395	-2.399	-2.404	-2.408	-2.411	-2.415	-2.420	-2.424	-2.428	-2.432	-2.436	-2.441	-2.445	-2.449	-2.452	-2.458	-2.460	-2.464	-2.468	-2.472	-2.476	-2.481	-2.485	-2.489	-2.494	-2.498	-2.502	-2.508	-2.512	-2.518	-2.522	-2.526	-2.531	-2.538	-2.544	-2.550	-2.556	-2.562	-2.569	-2.576	-2.584	-2.591	-2.599	-2.608	-2.615	-2.625	-2.635	-2.644	-2.654	-2.664	-2.675	-2.685	-2.696	-2.709	-2.720	-2.734	-2.746	-2.759	-2.772	-2.788	-2.800	-2.815	-2.831	-2.845	-2.861	-2.878	-2.894	-2.909	-2.925	-2.942	-2.959	-2.975	-2.994	-3.011	-3.028	-3.045	-3.064	-3.081	-3.099	-3.116	-3.135	-3.152	-3.170	-3.188	-3.206	-3.224	-3.242	-3.260	-3.278	-3.296	-3.314	-3.332	-3.349	-3.366	-3.385	-3.402	-3.420	-3.436	-3.454	-3.471	-3.488	-3.504	-3.520	-3.536	-3.552	-3.568	-3.584	-3.599	-3.612	-3.628	-3.641	-3.654	-3.668	-3.680	-3.694	-3.705	-3.716	-3.726	-3.736	-3.748	-3.755	-3.764	-3.770	-3.778	-3.784	-3.789	-3.792	-3.796	-3.799	-3.800	-3.801	-3.801	-3.799	-3.796	-3.794	-3.790	-3.785	-3.779	-3.771	-3.761	-3.752	-3.741	-3.730	-3.718	-3.705	-3.690	-3.674	-3.658	-3.640	-3.621	-3.602	-3.582	-3.562	-3.540	-3.519	-3.496	-3.474	-3.450	-3.426	-3.402	-3.379	-3.352	-3.329	-3.304	-3.280	-3.255	-3.231	-3.208	-3.182	-3.160	-3.138	-3.115	-3.094	-3.072	-3.052	-3.032	-3.012	-2.996	-2.979	-2.961	-2.946	-2.931	-2.919	-2.906	-2.895	-2.884	-2.874	-2.865	-2.856	-2.849	-2.842	-2.838	-2.831	-2.828	-2.824	-2.820	-2.816	-2.815	-2.811	-2.810	-2.808	-2.806	-2.805	-2.804	-2.800	-2.798	-2.795	-2.792	-2.789	-2.785	-2.780	-2.775	-2.770	-2.764	-2.755	-2.748	-2.738	-2.728	-2.716	-2.705	-2.690	-2.678	-2.662	-2.645	-2.629	-2.610	-2.590	-2.570	-2.549	-2.525	-2.502	-2.478	-2.452	-2.428	-2.400	-2.372	-2.344	-2.315	-2.286	-2.256	-2.226	-2.195	-2.164	-2.134	-2.102	-2.070	-2.039	-2.007	-1.976	-1.946	-1.915	-1.884	-1.854	-1.824	-1.794	-1.765	-1.736	-1.709	-1.681	-1.654	-1.628	-1.602	-1.579	-1.554	-1.530	-1.509	-1.486	-1.465	-1.445	-1.425	-1.406	-1.389	-1.371	-1.355	-1.340	-1.324	-1.309	-1.296	-1.282	-1.270	-1.258	-1.248	-1.238	-1.228	-1.218	-1.208	-1.200	-1.192	-1.186	-1.179	-1.172	-1.166	-1.161	-1.156	-1.151	-1.148	-1.142	-1.139	-1.134	-1.131	-1.128	-1.125	-1.121	-1.119	-1.116	-1.114	-1.110	-1.108	-1.105	-1.102	-1.100	-1.096	-1.092	-1.090	-1.086	-1.082	-1.079	-1.075	-1.071	-1.066	-1.061	-1.055	-1.049	-1.044	-1.036	-1.029	-1.021	-1.012	-1.004	-0.994	-0.984	-0.974	-0.962	-0.951	-0.939	-0.925	-0.911	-0.896	-0.880	-0.864	-0.848	-0.830	-0.811	-0.791	-0.771	-0.751	-0.730	-0.710	-0.686	-0.664	-0.639	-0.616	-0.591	-0.566	-0.541	-0.515	-0.489	-0.462	-0.436	-0.409	-0.382	-0.355	-0.329	-0.301	-0.275	-0.249	-0.222	-0.196	-0.169	-0.145	-0.119	-0.095	-0.071	-0.046	-0.025	-0.002	0.020	0.040	0.060	0.080	0.098	0.115	0.131	0.148	0.162	0.176	0.190	0.202	0.214	0.222	0.232	0.241	0.249	0.256	0.262	0.269	0.274	0.276	0.280	0.282	0.285	0.286	0.289	0.290	0.290	0.290	0.290	0.290	0.290	0.290	0.290	0.289	0.289	0.289	0.289	0.290	0.290	0.291	0.291	0.294	0.295	0.298	0.301	0.304	0.308	0.312	0.318	0.322	0.329	0.336	0.342	0.351	0.360	0.369	0.379	0.390	0.400	0.412	0.424	0.435	0.448	0.462	0.475	0.489	0.504	0.518	0.532	0.548	0.562	0.578	0.592	0.608	0.624	0.639	0.652	0.668	0.684	0.698	0.711	0.725	0.739	0.752	0.766	0.778	0.791	0.802	0.814	0.824	0.832	0.844	0.852	0.859	0.868	0.874	0.881	0.886	0.891	0.895	0.899	0.901	0.902	0.905	0.905	0.904	0.904	0.902	0.900	0.898	0.894	0.889	0.884	0.880	0.874	0.866	0.860	0.852	0.844	0.835	0.826	0.816	0.806	0.796	0.786	0.775	0.764	0.752	0.741	0.729	0.718	0.706	0.695	0.682	0.670	0.659	0.648	0.635	0.625	0.614	0.602	0.592	0.584	0.572	0.564	0.555	0.548	0.540	0.534	0.528	0.520	0.516	0.512	0.507	0.505	0.504	0.501	0.502	0.501	0.504	0.506	0.507	0.512	0.516	0.521	0.526	0.532	0.540	0.549	0.556	0.566	0.575	0.586	0.596	0.609	0.620	0.632	0.644	0.659	0.671	0.685	0.696	0.710	0.725	0.738	0.750	0.764	0.776	0.789	0.802	0.815	0.826	0.839	0.850	0.861	0.871	0.881	0.890	0.900	0.909	0.915	0.922	0.929	0.935	0.940	0.944	0.948	0.951	0.954	0.956	0.959	0.960	0.960	0.960	0.961	0.960	0.960	0.959	0.956	0.955	0.954	0.950	0.948	0.946	0.944	0.941	0.939	0.936	0.932	0.930	0.928	0.926	0.924	0.921	0.920	0.918	0.918	0.916	0.915	0.915	0.915	0.915	0.915	0.916	0.918	0.919	0.920	0.921	0.922	0.925	0.928	0.930	0.932	0.935	0.938	0.940	0.944	0.946	0.949	0.951	0.954	0.956	0.958	0.960	0.961	0.962	0.964	0.965	0.965	0.964	0.964	0.961	0.960	0.956	0.955	0.951	0.946	0.941	0.935	0.929	0.922	0.915	0.906	0.899	0.889	0.879	0.868	0.856	0.844	0.831	0.816	0.802	0.788	0.772	0.756	0.740	0.722	0.705	0.686	0.668	0.648	0.629	0.609	0.589	0.568	0.546	0.526	0.505	0.482	0.461	0.439	0.418	0.395	0.374	0.351	0.330	0.308	0.285	0.264	0.241	0.220	0.199	0.178	0.156	0.136	0.118	0.096	0.078	0.059	0.041	0.022	0.005	-0.011	-0.028	-0.044	-0.059	-0.074	-0.088	-0.100	-0.112	-0.125	-0.136	-0.148	-0.156	-0.165	-0.175	-0.181	-0.189	-0.195	-0.200	-0.206	-0.210	-0.212	-0.216	-0.219	-0.221	-0.221	-0.221	-0.221	-0.220	-0.220	-0.216	-0.215	-0.212	-0.210	-0.206	-0.202	-0.198	-0.194	-0.189	-0.184	-0.180	-0.175	-0.170	-0.165	-0.160	-0.156	-0.151	-0.146	-0.141	-0.138	-0.134	-0.131	-0.129	-0.125	-0.124	-0.122	-0.121	-0.121	-0.121	-0.121	-0.124	-0.128	-0.130	-0.132	-0.138	-0.142	-0.149	-0.156	-0.164	-0.171	-0.181	-0.191	-0.201	-0.214	-0.226	-0.239	-0.252	-0.266	-0.282	-0.298	-0.314	-0.331	-0.348	-0.366	-0.384	-0.402	-0.421	-0.441	-0.460	-0.480	-0.500	-0.520	-0.540	-0.560	-0.580	-0.601	-0.621	-0.640	-0.660	-0.679	-0.698	-0.716	-0.734	-0.752	-0.769	-0.785	-0.801	-0.816	-0.831	-0.844	-0.858	-0.870	-0.882	-0.892	-0.902	-0.911	-0.919	-0.926	-0.934	-0.940	-0.944	-0.948	-0.950	-0.952	-0.952	-0.952	-0.952	-0.951	-0.949	-0.944	-0.940	-0.935	-0.930	-0.922	-0.914	-0.906	-0.898	-0.886	-0.876	-0.865	-0.852	-0.840	-0.826	-0.812	-0.798	-0.782	-0.768	-0.750	-0.734	-0.718	-0.699	-0.681	-0.664	-0.645	-0.626	-0.606	-0.586	-0.568	-0.548	-0.528	-0.507	-0.489	-0.468	-0.448	-0.428	-0.409	-0.388	-0.369	-0.349	-0.330	-0.312	-0.294	-0.275	-0.259	-0.241	-0.225	-0.210	-0.194	-0.179	-0.165	-0.152	-0.139	-0.128	-0.115	-0.106	-0.095	-0.086	-0.079	-0.071	-0.065	-0.059	-0.054	-0.050	-0.048	-0.046	-0.044	-0.044	-0.044	-0.045	-0.046	-0.048	-0.051	-0.055	-0.059	-0.065	-0.070	-0.076	-0.082	-0.089	-0.096	-0.102	-0.110	-0.119	-0.126	-0.135	-0.142	-0.150	-0.159	-0.166	-0.174	-0.182	-0.190	-0.196	-0.204	-0.210	-0.215	-0.220	-0.225	-0.230	-0.235	-0.238	-0.240	-0.242	-0.244	-0.245	-0.245	-0.244	-0.242	-0.241	-0.239	-0.238	-0.232	-0.229	-0.225	-0.220	-0.212	-0.206	-0.200	-0.194	-0.186	-0.178	-0.170	-0.161	-0.152	-0.144	-0.135	-0.126	-0.118	-0.108	-0.099	-0.090	-0.080	-0.071	-0.064	-0.054	-0.048	-0.039	-0.032	-0.024	-0.019	-0.012	-0.008	-0.001	0.004	0.006	0.010	0.014	0.016	0.018	0.019	0.019	0.019	0.019	0.016	0.015	0.012	0.009	0.005	0.000	-0.004	-0.010	-0.016	-0.024	-0.029	-0.036	-0.045	-0.052	-0.061	-0.070	-0.080	-0.088	-0.098	-0.108	-0.118	-0.128	-0.138	-0.148	-0.158	-0.168	-0.176	-0.186	-0.196	-0.205	-0.214	-0.222	-0.231	-0.239	-0.248	-0.255	-0.261	-0.268	-0.272	-0.278	-0.282	-0.288	-0.290	-0.294	-0.295	-0.296	-0.298	-0.298	-0.298	-0.296	-0.294	-0.291	-0.289	-0.285	-0.281	-0.276	-0.271	-0.265	-0.258	-0.251	-0.242	-0.235	-0.225	-0.218	-0.208	-0.198	-0.186	-0.176	-0.165	-0.154	-0.142	-0.131	-0.119	-0.106	-0.095	-0.082	-0.070	-0.058	-0.045	-0.034	-0.021	-0.010	0.002	0.014	0.025	0.036	0.048	0.058	0.068	0.079	0.088	0.096	0.105	0.115	0.122	0.131	0.139	0.146	0.152	0.159	0.164	0.170	0.174	0.179	0.184	0.188	0.191	0.194	0.198	0.199	0.201	0.204	0.204	0.205	0.206	0.208	0.208	0.208	0.208	0.206	0.206	0.205	0.204	0.202	0.201	0.200	0.198	0.195	0.192	0.190	0.188	0.185	0.181	0.178	0.175	0.171	0.168	0.164	0.159	0.155	0.150	0.145	0.141	0.136	0.131	0.125	0.120	0.112	0.108	0.100	0.094	0.088	0.081	0.074	0.066	0.059	0.050	0.042	0.034	0.026	0.019	0.010	0.001	-0.006	-0.015	-0.022	-0.031	-0.039	-0.048	-0.055	-0.062	-0.070	-0.078	-0.085	-0.091	-0.098	-0.102	-0.109	-0.114	-0.118	-0.121	-0.125	-0.128	-0.129	-0.130	-0.130	-0.130	-0.129	-0.128	-0.122	-0.120	-0.115	-0.109	-0.101	-0.095	-0.086	-0.076	-0.065	-0.054	-0.041	-0.028	-0.012	0.004	0.020	0.038	0.055	0.074	0.094	0.112	0.134	0.156	0.179	0.201	0.225	0.249	0.272	0.298	0.321	0.346	0.371	0.395	0.420	0.445	0.470	0.495	0.519	0.542	0.565	0.589	0.611	0.632	0.654	0.674	0.694	0.712	0.731	0.748	0.765	0.780	0.794	0.809	0.820	0.831	0.842	0.852	0.860	0.868	0.875	0.880	0.885	0.888	0.891	0.894	0.895	0.894	0.894	0.892	0.891	0.888	0.884	0.880	0.875	0.870	0.864	0.859	0.851	0.845	0.838	0.830	0.821	0.814	0.805	0.796	0.788	0.780	0.771	0.762	0.755	0.745	0.738	0.729	0.721	0.712	0.705	0.698	0.690	0.682	0.675	0.668	0.661	0.655	0.649	0.644	0.636	0.631	0.628	0.622	0.618	0.612	0.609	0.604	0.600	0.598	0.594	0.591	0.588	0.585	0.581	0.580	0.576	0.575	0.572	0.572	0.570	0.569	0.568	0.566	0.565	0.564	0.564	0.562	0.562	0.562	0.561	0.561	0.560	0.561	0.561	0.561	0.561	0.562	0.562	0.562	0.564	0.564	0.565	0.565	0.566	0.566	0.566	0.566	0.568	0.569	0.569	0.570	0.571	0.571	0.571	0.572	0.572	0.574	0.574	0.574	0.574	0.574	0.574	0.574	0.574	0.572	0.572	0.571	0.571	0.570	0.569	0.566	0.566	0.564	0.562	0.560	0.558	0.555	0.552	0.550	0.548	0.542	0.540	0.536	0.532	0.529	0.525	0.521	0.516	0.511	0.506	0.502	0.496	0.491	0.486	0.481	0.475	0.470	0.464	0.458	0.451	0.445	0.439	0.432	0.426	0.419	0.414	0.406	0.399	0.392	0.385	0.379	0.371	0.364	0.359	0.351	0.344	0.338	0.331	0.324	0.316	0.309	0.301	0.295	0.288	0.281	0.275	0.268	0.260	0.254	0.246	0.241	0.234	0.228	0.220	0.214	0.208	0.200	0.194	0.189	0.181	0.176	0.170	0.165	0.160	0.152	0.148	0.144	0.139	0.132	0.128	0.124	0.119	0.115	0.110	0.106	0.102	0.099	0.095	0.091	0.089	0.086	0.082	0.081	0.078	0.076	0.074	0.074	0.071	0.070	0.069	0.069	0.068	0.068	0.068	0.068	0.068	0.068	0.069	0.069	0.071	0.072	0.072	0.075	0.076	0.078	0.080	0.081	0.084	0.086	0.090	0.092	0.095	0.096	0.099	0.102	0.104	0.106	0.109	0.111	0.112	0.115	0.118	0.119	0.120	0.122	0.122	0.124	0.124	0.122	0.122	0.121	0.119	0.119	0.115	0.112	0.110	0.106	0.101	0.096	0.090	0.084	0.078	0.070	0.061	0.052	0.042	0.032	0.022	0.010	-0.002	-0.016	-0.029	-0.044	-0.059	-0.075	-0.091	-0.108	-0.126	-0.145	-0.164	-0.182	-0.204	-0.225	-0.245	-0.266	-0.289	-0.311	-0.332	-0.356	-0.380	-0.402	-0.425	-0.449	-0.472	-0.496	-0.520	-0.544	-0.568	-0.590	-0.614	-0.638	-0.659	-0.681	-0.702	-0.725	-0.746	-0.766	-0.786	-0.806	-0.825	-0.842	-0.860	-0.876	-0.892	-0.908	-0.921	-0.935	-0.948	-0.959	-0.971	-0.980	-0.990	-0.998	-1.004	-1.011	-1.016	-1.021	-1.024	-1.026	-1.029	-1.030	-1.029	-1.026	-1.024	-1.021	-1.016	-1.011	-1.005	-0.999	-0.990	-0.981	-0.971	-0.961	-0.951	-0.939	-0.925	-0.912	-0.900	-0.885	-0.870	-0.855	-0.840	-0.824	-0.806	-0.790	-0.772	-0.755	-0.738	-0.720	-0.702	-0.684	-0.668	-0.650	-0.632	-0.614	-0.596	-0.580	-0.564	-0.546	-0.531	-0.515	-0.500	-0.485	-0.471	-0.458	-0.445	-0.432	-0.420	-0.410	-0.399	-0.389	-0.380	-0.371	-0.364	-0.356	-0.350	-0.345	-0.340	-0.336	-0.331	-0.329	-0.328	-0.325	-0.325	-0.324	-0.324	-0.324	-0.325	-0.326	-0.329	-0.331	-0.332	-0.336	-0.339	-0.342	-0.345	-0.348	-0.352	-0.355	-0.359	-0.362	-0.365	-0.368	-0.370	-0.374	-0.375	-0.379	-0.380	-0.380	-0.381	-0.381	-0.381	-0.381	-0.381	-0.380	-0.378	-0.375	-0.371	-0.368	-0.365	-0.360	-0.354	-0.349	-0.341	-0.334	-0.328	-0.319	-0.310	-0.301	-0.291	-0.280	-0.270	-0.259	-0.248	-0.235	-0.222	-0.210	-0.198	-0.184	-0.170	-0.158	-0.144	-0.129	-0.116	-0.101	-0.086	-0.074	-0.059	-0.045	-0.031	-0.018	-0.005	0.010	0.022	0.036	0.049	0.060	0.074	0.085	0.098	0.108	0.118	0.128	0.138	0.146	0.155	0.162	0.171	0.179	0.185	0.191	0.196	0.200	0.205	0.208	0.212	0.215	0.218	0.220	0.220	0.221	0.222	0.222	0.224	0.222	0.222	0.221	0.220	0.219	0.216	0.215	0.214	0.210	0.209	0.206	0.202	0.200	0.198	0.195	0.191	0.189	0.188	0.185	0.182	0.180	0.176	0.175	0.174	0.172	0.171	0.170	0.170	0.169	0.169	0.169	0.169	0.170	0.170	0.172	0.172	0.175	0.178	0.179	0.181	0.184	0.186	0.189	0.192	0.195	0.199	0.202	0.206	0.209	0.212	0.218	0.220	0.225	0.229	0.232	0.236	0.241	0.245	0.249	0.254	0.256	0.260	0.265	0.268	0.271	0.274	0.278	0.280	0.282	0.286	0.289	0.290	0.294	0.295	0.298	0.299	0.300	0.301	0.302	0.304	0.304	0.305	0.305	0.306	0.306	0.305	0.305	0.304	0.304	0.302	0.301	0.299	0.296	0.295	0.292	0.290	0.286	0.281	0.279	0.275	0.269	0.265	0.259	0.255	0.249	0.241	0.235	0.228	0.220	0.212	0.204	0.194	0.185	0.175	0.165	0.154	0.142	0.131	0.119	0.105	0.092	0.079	0.065	0.049	0.035	0.020	0.004	-0.012	-0.029	-0.046	-0.064	-0.081	-0.099	-0.118	-0.135	-0.155	-0.174	-0.194	-0.212	-0.232	-0.251	-0.272	-0.291	-0.311	-0.331	-0.351	-0.371	-0.391	-0.411	-0.431	-0.450	-0.469	-0.488	-0.507	-0.525	-0.544	-0.561	-0.579	-0.595	-0.612	-0.629	-0.644	-0.660	-0.675	-0.689	-0.704	-0.718	-0.730	-0.744	-0.755	-0.766	-0.779	-0.789	-0.799	-0.809	-0.818	-0.826	-0.834	-0.842	-0.849	-0.856	-0.864	-0.870	-0.876	-0.881	-0.888	-0.891	-0.898	-0.901	-0.908	-0.911	-0.916	-0.920	-0.925	-0.928	-0.932	-0.936	-0.941	-0.946	-0.950	-0.955	-0.959	-0.964	-0.968	-0.974	-0.978	-0.982	-0.989	-0.994	-0.999	-1.005	-1.009	-1.015	-1.020	-1.026	-1.031	-1.036	-1.042	-1.048	-1.051	-1.056	-1.061	-1.068	-1.071	-1.075	-1.080	-1.082	-1.086	-1.089	-1.091	-1.094	-1.095	-1.096	-1.096	-1.096	-1.096	-1.096	-1.094	-1.091	-1.089	-1.085	-1.081	-1.078	-1.072	-1.068	-1.062	-1.055	-1.048	-1.041	-1.032	-1.025	-1.018	-1.009	-1.000	-0.989	-0.980	-0.969	-0.959	-0.949	-0.938	-0.928	-0.918	-0.908	-0.896	-0.886	-0.876	-0.866	-0.856	-0.846	-0.836	-0.828	-0.819	-0.811	-0.802	-0.795	-0.789	-0.781	-0.775	-0.770	-0.764	-0.760	-0.755	-0.751	-0.748	-0.745	-0.742	-0.741	-0.739	-0.739	-0.739	-0.738	-0.739	-0.740	-0.741	-0.742	-0.745	-0.748	-0.751	-0.754	-0.758	-0.761	-0.765	-0.770	-0.774	-0.779	-0.784	-0.789	-0.794	-0.799	-0.802	-0.808	-0.814	-0.819	-0.824	-0.829	-0.834	-0.839	-0.842	-0.848	-0.852	-0.856	-0.861	-0.864	-0.868	-0.870	-0.872	-0.875	-0.878	-0.878	-0.880	-0.880	-0.880	-0.880	-0.880	-0.878	-0.875	-0.872	-0.870	-0.865	-0.860	-0.855	-0.849	-0.841	-0.832	-0.825	-0.814	-0.805	-0.792	-0.781	-0.768	-0.752	-0.738	-0.722	-0.705	-0.688	-0.669	-0.649	-0.629	-0.608	-0.584	-0.560	-0.536	-0.511	-0.485	-0.458	-0.431	-0.402	-0.372	-0.342	-0.312	-0.282	-0.251	-0.219	-0.188	-0.155	-0.121	-0.089	-0.055	-0.022	0.011	0.044	0.076	0.110	0.142	0.174	0.205	0.236	0.268	0.298	0.328	0.355	0.382	0.410	0.436	0.461	0.484	0.507	0.529	0.548	0.566	0.584	0.599	0.614	0.626	0.638	0.648	0.655	0.664	0.668	0.671	0.674	0.675	0.674	0.672	0.669	0.662	0.656	0.649	0.640	0.630	0.618	0.606	0.592	0.578	0.564	0.546	0.530	0.512	0.494	0.474	0.455	0.436	0.415	0.395	0.374	0.354	0.332	0.312	0.292	0.272	0.252	0.232	0.215	0.195	0.178	0.161	0.145	0.129	0.114	0.099	0.086	0.074	0.061	0.051	0.041	0.032	0.024	0.018	0.011	0.005	0.000	-0.002	-0.005	-0.008	-0.010	-0.010	-0.010	-0.009	-0.006	-0.005	-0.002	0.000	0.004	0.009	0.012	0.016	0.021	0.025	0.030	0.034	0.040	0.044	0.050	0.054	0.058	0.062	0.066	0.069	0.071	0.075	0.076	0.078	0.080	0.080	0.080	0.080	0.079	0.078	0.075	0.072	0.068	0.064	0.059	0.052	0.046	0.040	0.031	0.021	0.012	0.002	-0.009	-0.021	-0.034	-0.049	-0.062	-0.078	-0.094	-0.110	-0.128	-0.146	-0.166	-0.186	-0.208	-0.229	-0.251	-0.275	-0.299	-0.324	-0.350	-0.375	-0.402	-0.430	-0.459	-0.489	-0.518	-0.549	-0.581	-0.612	-0.645	-0.679	-0.712	-0.746	-0.781	-0.816	-0.851	-0.888	-0.924	-0.960	-0.996	-1.032	-1.070	-1.106	-1.144	-1.180	-1.218	-1.254	-1.291	-1.328	-1.364	-1.400	-1.435	-1.470	-1.505	-1.540	-1.574	-1.606	-1.640	-1.671	-1.701	-1.731	-1.761	-1.790	-1.818	-1.844	-1.871	-1.896	-1.920	-1.944	-1.966	-1.988	-2.007	-2.026	-2.045	-2.061	-2.079	-2.094	-2.109	-2.121	-2.135	-2.146	-2.158	-2.169	-2.179	-2.188	-2.195	-2.201	-2.210	-2.215	-2.220	-2.225	-2.230	-2.234	-2.239	-2.240	-2.244	-2.246	-2.249	-2.250	-2.251	-2.254	-2.255	-2.256	-2.256	-2.259	-2.259	-2.260	-2.260	-2.261	-2.262	-2.264	-2.265	-2.265	-2.268	-2.269	-2.271	-2.274	-2.276	-2.278	-2.281	-2.285	-2.289	-2.292	-2.298	-2.302	-2.308	-2.314	-2.320	-2.326	-2.332	-2.341	-2.349	-2.356	-2.366	-2.375	-2.384	-2.395	-2.405	-2.415	-2.428	-2.438	-2.450	-2.462	-2.475	-2.488	-2.500	-2.514	-2.526	-2.539	-2.554	-2.568	-2.580	-2.594	-2.606	-2.619	-2.631	-2.644	-2.656	-2.668	-2.679	-2.689	-2.700	-2.708	-2.715	-2.724	-2.729	-2.735	-2.740	-2.744	-2.746	-2.746	-2.746	-2.745	-2.741	-2.736	-2.730	-2.722	-2.714	-2.704	-2.691	-2.676	-2.660	-2.642	-2.624	-2.602	-2.579	-2.555	-2.530	-2.501	-2.471	-2.439	-2.406	-2.370	-2.335	-2.295	-2.255	-2.215	-2.171	-2.126	-2.080	-2.034	-1.984	-1.934	-1.884	-1.830	-1.778	-1.722	-1.668	-1.611	-1.554	-1.496	-1.438	-1.378	-1.318	-1.256	-1.195	-1.134	-1.072	-1.009	-0.948	-0.885	-0.821	-0.759	-0.695	-0.631	-0.570	-0.506	-0.444	-0.380	-0.318	-0.255	-0.192	-0.130	-0.069	-0.009	0.054	0.114	0.174	0.234	0.294	0.352	0.411	0.469	0.528	0.584	0.640	0.696	0.752	0.808	0.861	0.915	0.969	1.020	1.072	1.124	1.175	1.226	1.275	1.325	1.374	1.422	1.469	1.516	1.561	1.606	1.652	1.695	1.740	1.782	1.826	1.868	1.909	1.949	1.988	2.027	2.066	2.104	2.140	2.176	2.212	2.248	2.281	2.314	2.348	2.380	2.410	2.440	2.470	2.500	2.529	2.556	2.584	2.609	2.635	2.659	2.682	2.706	2.730	2.751	2.771	2.792	2.812	2.830	2.849	2.866	2.882	2.899	2.914	2.929	2.942	2.956	2.968	2.980	2.990	3.000	3.010	3.019	3.029	3.036	3.042	3.050	3.055	3.061	3.065	3.070	3.074	3.076	3.080	3.082	3.084	3.086	3.086	3.088	3.088	3.089	3.089	3.088	3.088	3.086	3.086	3.085	3.084	3.081	3.080	3.079	3.078	3.075	3.072	3.070	3.068	3.065	3.061	3.058	3.055	3.051	3.046	3.042	3.038	3.032	3.026	3.021	3.015	3.008	3.000	2.992	2.982	2.974	2.962	2.951	2.939	2.925	2.911	2.896	2.879	2.861	2.844	2.824	2.801	2.778	2.754	2.729	2.700	2.671	2.641	2.610	2.575	2.539	2.504	2.464	2.424	2.381	2.339	2.292	2.246	2.198	2.148	2.095	2.042	1.989	1.932	1.875	1.816	1.758	1.696	1.635	1.571	1.508	1.444	1.379	1.312	1.246	1.180	1.114	1.046	0.979	0.912	0.845	0.778	0.710	0.644	0.578	0.511	0.448	0.384	0.320	0.258	0.196	0.135	0.076	0.018	-0.040	-0.096	-0.151	-0.204	-0.256	-0.308	-0.358	-0.405	-0.451	-0.498	-0.542	-0.585	-0.626	-0.666	-0.706	-0.744	-0.780	-0.816	-0.850	-0.884	-0.916	-0.946	-0.978	-1.006	-1.035	-1.064	-1.091	-1.119	-1.144	-1.171	-1.196	-1.221	-1.248	-1.271	-1.296	-1.320	-1.344	-1.369	-1.394	-1.416	-1.441	-1.466	-1.491	-1.516	-1.541	-1.566	-1.592	-1.619	-1.644	-1.671	-1.698	-1.726	-1.752	-1.781	-1.810	-1.839	-1.868	-1.896	-1.926	-1.956	-1.985	-2.016	-2.046	-2.076	-2.106	-2.136	-2.169	-2.199	-2.230	-2.261	-2.292	-2.322	-2.352	-2.384	-2.414	-2.445	-2.475	-2.504	-2.534	-2.565	-2.592	-2.622	-2.651	-2.680	-2.709	-2.736	-2.764	-2.792	-2.820	-2.845	-2.872	-2.899	-2.925	-2.950	-2.975	-2.999	-3.024	-3.048	-3.072	-3.095	-3.119	-3.141	-3.165	-3.186	-3.208	-3.230	-3.250	-3.272	-3.294	-3.312	-3.334	-3.354	-3.372	-3.391	-3.411	-3.430	-3.448	-3.466	-3.484	-3.500	-3.518	-3.534	-3.549	-3.565	-3.580	-3.595	-3.609	-3.622	-3.634	-3.646	-3.659	-3.670	-3.680	-3.689	-3.699	-3.708	-3.715	-3.722	-3.728	-3.734	-3.738	-3.741	-3.744	-3.746	-3.748	-3.749	-3.748	-3.748	-3.744	-3.740	-3.736	-3.731	-3.726	-3.719	-3.710	-3.702	-3.692	-3.682	-3.672	-3.660	-3.646	-3.634	-3.619	-3.604	-3.588	-3.572	-3.555	-3.538	-3.520	-3.501	-3.481	-3.461	-3.441	-3.421	-3.400	-3.379	-3.358	-3.336	-3.314	-3.292	-3.269	-3.248	-3.225	-3.202	-3.180	-3.158	-3.135	-3.112	-3.090	-3.069	-3.048	-3.025	-3.004	-2.981	-2.960	-2.939	-2.918	-2.898	-2.876	-2.856	-2.836	-2.816	-2.798	-2.778	-2.759	-2.740	-2.721	-2.702	-2.684	-2.666	-2.648	-2.630	-2.612	-2.596	-2.578	-2.560	-2.542	-2.526	-2.509	-2.492	-2.475	-2.459	-2.440	-2.424	-2.406	-2.390	-2.372	-2.356	-2.339	-2.321	-2.304	-2.286	-2.269	-2.250	-2.231	-2.214	-2.195	-2.178	-2.158	-2.139	-2.119	-2.100	-2.080	-2.060	-2.041	-2.021	-2.001	-1.979	-1.959	-1.939	-1.918	-1.895	-1.875	-1.852	-1.830	-1.808	-1.786	-1.764	-1.742	-1.719	-1.696	-1.674	-1.651	-1.628	-1.605	-1.581	-1.559	-1.535	-1.511	-1.490	-1.466	-1.444	-1.420	-1.398	-1.375	-1.352	-1.330	-1.308	-1.286	-1.265	-1.244	-1.222	-1.200	-1.180	-1.160	-1.140	-1.121	-1.104	-1.085	-1.068	-1.051	-1.035	-1.020	-1.005	-0.991	-0.978	-0.966	-0.954	-0.944	-0.934	-0.925	-0.918	-0.911	-0.906	-0.901	-0.898	-0.896	-0.895	-0.894	-0.896	-0.898	-0.901	-0.906	-0.911	-0.919	-0.928	-0.936	-0.946	-0.958	-0.971	-0.984	-0.998	-1.014	-1.031	-1.048	-1.066	-1.086	-1.106	-1.128	-1.149	-1.171	-1.194	-1.218	-1.242	-1.266	-1.291	-1.316	-1.342	-1.369	-1.394	-1.421	-1.448	-1.474	-1.501	-1.528	-1.552	-1.580	-1.605	-1.630	-1.655	-1.680	-1.705	-1.729	-1.752	-1.775	-1.798	-1.820	-1.841	-1.861	-1.881	-1.900	-1.918	-1.936	-1.952	-1.969	-1.984	-1.999	-2.013	-2.025	-2.038	-2.050	-2.060	-2.069	-2.079	-2.088	-2.095	-2.102	-2.109	-2.114	-2.119	-2.124	-2.128	-2.131	-2.134	-2.136	-2.138	-2.139	-2.139	-2.139	-2.140	-2.139	-2.139	-2.136	-2.136	-2.135	-2.132	-2.130	-2.128	-2.125	-2.124	-2.121	-2.118	-2.115	-2.112	-2.110	-2.108	-2.105	-2.102	-2.101	-2.098	-2.095	-2.094	-2.091	-2.090	-2.089	-2.088	-2.085	-2.085	-2.084	-2.082	-2.084	-2.082	-2.082	-2.082	-2.082	-2.082	-2.085	-2.085	-2.088	-2.088	-2.089	-2.090	-2.092	-2.094	-2.096	-2.098	-2.101	-2.102	-2.105	-2.108	-2.110	-2.112	-2.114	-2.118	-2.120	-2.122	-2.125	-2.126	-2.129	-2.131	-2.134	-2.136	-2.139	-2.140	-2.141	-2.144	-2.146	-2.148	-2.150	-2.150	-2.152	-2.154	-2.156	-2.156	-2.159	-2.160	-2.161	-2.164	-2.164	-2.166	-2.169	-2.170	-2.171	-2.174	-2.176	-2.179	-2.180	-2.184	-2.186	-2.190	-2.194	-2.198	-2.201	-2.205	-2.211	-2.215	-2.220	-2.228	-2.232	-2.240	-2.246	-2.252	-2.261	-2.270	-2.278	-2.288	-2.296	-2.305	-2.316	-2.326	-2.336	-2.349	-2.360	-2.372	-2.385	-2.398	-2.410	-2.424	-2.438	-2.451	-2.466	-2.481	-2.495	-2.511	-2.526	-2.542	-2.559	-2.574	-2.590	-2.606	-2.622	-2.639	-2.656	-2.672	-2.689	-2.706	-2.724	-2.741	-2.758	-2.775	-2.792	-2.810	-2.828	-2.845	-2.862	-2.880	-2.898	-2.915	-2.932	-2.950	-2.968	-2.985	-3.002	-3.020	-3.038	-3.055	-3.071	-3.089	-3.106	-3.122	-3.140	-3.158	-3.174	-3.190	-3.205	-3.221	-3.238	-3.251	-3.266	-3.281	-3.294	-3.308	-3.320	-3.332	-3.344	-3.355	-3.365	-3.375	-3.384	-3.391	-3.399	-3.404	-3.410	-3.414	-3.418	-3.419	-3.420	-3.420	-3.419	-3.418	-3.415	-3.410	-3.404	-3.398	-3.389	-3.380	-3.370	-3.358	-3.346	-3.331	-3.318	-3.301	-3.284	-3.266	-3.246	-3.226	-3.206	-3.184	-3.161	-3.139	-3.114	-3.090	-3.066	-3.041	-3.015	-2.990	-2.965	-2.938	-2.912	-2.888	-2.861	-2.838	-2.811	-2.788	-2.764	-2.740	-2.719	-2.696	-2.675	-2.655	-2.636	-2.618	-2.601	-2.585	-2.569	-2.555	-2.542	-2.530	-2.518	-2.509	-2.500	-2.491	-2.485	-2.479	-2.474	-2.470	-2.466	-2.465	-2.462	-2.461	-2.461	-2.460	-2.461	-2.461	-2.462	-2.464	-2.464	-2.466	-2.465	-2.466	-2.466	-2.466	-2.466	-2.465	-2.464	-2.461	-2.459	-2.455	-2.449	-2.444	-2.436	-2.429	-2.420	-2.410	-2.399	-2.386	-2.374	-2.360	-2.344	-2.326	-2.308	-2.289	-2.268	-2.246	-2.225	-2.201	-2.176	-2.151	-2.125	-2.098	-2.070	-2.041	-2.013	-1.982	-1.952	-1.921	-1.891	-1.860	-1.829	-1.796	-1.765	-1.734	-1.704	-1.671	-1.640	-1.610	-1.580	-1.550	-1.521	-1.491	-1.462	-1.435	-1.409	-1.382	-1.356	-1.330	-1.306	-1.284	-1.261	-1.239	-1.218	-1.198	-1.179	-1.160	-1.141	-1.124	-1.108	-1.092	-1.076	-1.064	-1.050	-1.038	-1.025	-1.012	-1.002	-0.992	-0.982	-0.974	-0.965	-0.958	-0.950	-0.942	-0.936	-0.930	-0.924	-0.919	-0.914	-0.909	-0.905	-0.902	-0.898	-0.895	-0.891	-0.889	-0.886	-0.882	-0.881	-0.878	-0.876	-0.874	-0.872	-0.870	-0.869	-0.866	-0.865	-0.862	-0.860	-0.859	-0.856	-0.854	-0.852	-0.849	-0.846	-0.844	-0.839	-0.836	-0.832	-0.828	-0.822	-0.819	-0.812	-0.806	-0.800	-0.792	-0.785	-0.776	-0.769	-0.759	-0.749	-0.738	-0.728	-0.715	-0.701	-0.689	-0.674	-0.659	-0.644	-0.626	-0.610	-0.592	-0.574	-0.555	-0.534	-0.514	-0.492	-0.471	-0.449	-0.425	-0.402	-0.380	-0.355	-0.331	-0.306	-0.281	-0.256	-0.231	-0.205	-0.180	-0.155	-0.129	-0.105	-0.080	-0.055	-0.032	-0.008	0.015	0.040	0.061	0.084	0.105	0.126	0.145	0.165	0.184	0.201	0.219	0.235	0.250	0.264	0.278	0.291	0.304	0.314	0.325	0.334	0.342	0.351	0.358	0.365	0.370	0.375	0.380	0.384	0.388	0.391	0.392	0.396	0.398	0.400	0.402	0.404	0.405	0.406	0.406	0.409	0.410	0.412	0.415	0.416	0.420	0.421	0.426	0.430	0.434	0.439	0.444	0.451	0.458	0.465	0.472	0.482	0.491	0.501	0.512	0.522	0.535	0.549	0.561	0.576	0.592	0.606	0.624	0.640	0.658	0.675	0.694	0.712	0.730	0.750	0.770	0.790	0.809	0.829	0.850	0.870	0.890	0.910	0.931	0.952	0.971	0.991	1.011	1.030	1.049	1.068	1.086	1.102	1.121	1.138	1.152	1.169	1.184	1.196	1.211	1.224	1.234	1.246	1.256	1.265	1.274	1.281	1.288	1.292	1.299	1.302	1.305	1.309	1.310	1.310	1.309	1.308	1.306	1.301	1.298	1.292	1.288	1.281	1.272	1.265	1.258	1.246	1.236	1.225	1.215	1.202	1.189	1.175	1.162	1.149	1.134	1.119	1.104	1.089	1.072	1.058	1.041	1.026	1.010	0.994	0.979	0.964	0.948	0.932	0.919	0.902	0.889	0.875	0.862	0.849	0.838	0.826	0.816	0.805	0.796	0.788	0.780	0.772	0.768	0.762	0.758	0.754	0.751	0.750	0.749	0.750	0.750	0.752	0.755	0.759	0.762	0.768	0.772	0.779	0.786	0.794	0.802	0.811	0.820	0.831	0.841	0.851	0.862	0.875	0.886	0.899	0.910	0.921	0.934	0.945	0.958	0.969	0.980	0.992	1.002	1.014	1.024	1.034	1.042	1.052	1.060	1.069	1.076	1.082	1.089	1.094	1.099	1.104	1.108	1.111	1.114	1.116	1.118	1.119	1.120	1.120	1.120	1.119	1.118	1.116	1.114	1.112	1.109	1.106	1.104	1.101	1.098	1.094	1.091	1.086	1.082	1.080	1.076	1.074	1.069	1.066	1.064	1.060	1.058	1.055	1.054	1.051	1.049	1.048	1.048	1.045	1.044	1.044	1.045	1.044	1.044	1.044	1.045	1.045	1.046	1.046	1.046	1.049	1.049	1.050	1.050	1.051	1.051	1.052	1.052	1.052	1.051	1.051	1.051	1.050	1.048	1.046	1.044	1.041	1.038	1.034	1.030	1.024	1.018	1.011	1.005	0.998	0.989	0.981	0.971	0.960	0.950	0.939	0.926	0.914	0.900	0.886	0.871	0.856	0.840	0.824	0.806	0.789	0.770	0.751	0.732	0.712	0.692	0.672	0.651	0.629	0.608	0.586	0.564	0.541	0.519	0.496	0.472	0.450	0.426	0.404	0.381	0.358	0.335	0.311	0.288	0.265	0.242	0.220	0.198	0.175	0.154	0.132	0.111	0.090	0.069	0.049	0.030	0.010	-0.008	-0.026	-0.044	-0.061	-0.079	-0.095	-0.110	-0.125	-0.140	-0.154	-0.168	-0.180	-0.191	-0.202	-0.214	-0.222	-0.231	-0.241	-0.248	-0.256	-0.261	-0.269	-0.272	-0.279	-0.281	-0.285	-0.288	-0.290	-0.291	-0.292	-0.292	-0.292	-0.292	-0.290	-0.289	-0.288	-0.286	-0.284	-0.280	-0.278	-0.274	-0.271	-0.268	-0.264	-0.260	-0.256	-0.252	-0.249	-0.246	-0.241	-0.238	-0.236	-0.234	-0.230	-0.228	-0.226	-0.225	-0.224	-0.224	-0.224	-0.224	-0.225	-0.228	-0.229	-0.231	-0.235	-0.239	-0.244	-0.248	-0.254	-0.260	-0.268	-0.275	-0.282	-0.292	-0.301	-0.312	-0.322	-0.332	-0.345	-0.358	-0.370	-0.382	-0.395	-0.409	-0.424	-0.438	-0.451	-0.468	-0.482	-0.498	-0.511	-0.528	-0.542	-0.558	-0.574	-0.589	-0.604	-0.619	-0.634	-0.649	-0.662	-0.678	-0.691	-0.704	-0.718	-0.729	-0.742	-0.754	-0.765	-0.775	-0.785	-0.796	-0.805	-0.812	-0.821	-0.829	-0.835	-0.841	-0.846	-0.852	-0.856	-0.859	-0.862	-0.865	-0.866	-0.866	-0.865	-0.865	-0.864	-0.862	-0.859	-0.855	-0.851	-0.846	-0.840	-0.834	-0.828	-0.821	-0.812	-0.804	-0.795	-0.784	-0.774	-0.762	-0.750	-0.738	-0.725	-0.711	-0.696	-0.682	-0.668	-0.652	-0.638	-0.620	-0.604	-0.586	-0.569	-0.552	-0.534	-0.516	-0.498	-0.479	-0.460	-0.441	-0.421	-0.402	-0.384	-0.365	-0.345	-0.326	-0.308	-0.290	-0.271	-0.252	-0.236	-0.219	-0.201	-0.185	-0.169	-0.154	-0.139	-0.125	-0.110	-0.098	-0.085	-0.072	-0.060	-0.051	-0.040	-0.031	-0.024	-0.016	-0.009	-0.002	0.001	0.008	0.010	0.012	0.015	0.016	0.018	0.018	0.016	0.016	0.014	0.011	0.009	0.005	0.001	-0.004	-0.008	-0.012	-0.019	-0.024	-0.030	-0.035	-0.041	-0.048	-0.054	-0.059	-0.066	-0.071	-0.078	-0.082	-0.088	-0.092	-0.098	-0.102	-0.108	-0.110	-0.114	-0.116	-0.119	-0.121	-0.121	-0.122	-0.121	-0.121	-0.120	-0.119	-0.118	-0.114	-0.110	-0.108	-0.104	-0.098	-0.092	-0.088	-0.081	-0.075	-0.068	-0.060	-0.052	-0.045	-0.038	-0.029	-0.020	-0.011	-0.004	0.005	0.015	0.022	0.031	0.040	0.048	0.056	0.065	0.071	0.080	0.086	0.092	0.099	0.105	0.110	0.114	0.119	0.122	0.126	0.130	0.131	0.134	0.135	0.135	0.136	0.135	0.135	0.134	0.132	0.130	0.128	0.125	0.120	0.116	0.112	0.108	0.102	0.098	0.092	0.088	0.081	0.075	0.070	0.064	0.059	0.052	0.046	0.040	0.034	0.029	0.022	0.018	0.012	0.008	0.002	0.000	-0.005	-0.008	-0.010	-0.012	-0.015	-0.016	-0.018	-0.019	-0.018	-0.018	-0.016	-0.014	-0.011	-0.009	-0.006	-0.002	0.002	0.006	0.012	0.019	0.025	0.031	0.039	0.046	0.055	0.062	0.072	0.081	0.091	0.101	0.110	0.121	0.131	0.142	0.154	0.165	0.176	0.189	0.200	0.211	0.224	0.235	0.245	0.258	0.269	0.280	0.291	0.301	0.312	0.324	0.332	0.344	0.352	0.362	0.371	0.381	0.389	0.398	0.406	0.412	0.420	0.428	0.434	0.440	0.445	0.450	0.456	0.460	0.465	0.468	0.471	0.475	0.478	0.480	0.481	0.484	0.485	0.485	0.486	0.486	0.488	0.488	0.486	0.485	0.485	0.484	0.481	0.480	0.479	0.476	0.474	0.470	0.468	0.464	0.460	0.458	0.452	0.449	0.445	0.440	0.435	0.430	0.425	0.420	0.414	0.409	0.402	0.396	0.389	0.382	0.375	0.368	0.360	0.352	0.344	0.335	0.328	0.316	0.309	0.299	0.289	0.278	0.268	0.256	0.246	0.235	0.222	0.212	0.200	0.188	0.176	0.164	0.152	0.140	0.128	0.116	0.105	0.092	0.081	0.071	0.059	0.048	0.039	0.028	0.018	0.009	0.000	-0.008	-0.016	-0.022	-0.029	-0.034	-0.038	-0.041	-0.045	-0.046	-0.048	-0.048	-0.046	-0.044	-0.041	-0.038	-0.031	-0.025	-0.019	-0.010	0.000	0.011	0.022	0.035	0.048	0.062	0.078	0.094	0.111	0.130	0.148	0.169	0.189	0.209	0.230	0.251	0.274	0.296	0.319	0.340	0.364	0.386	0.409	0.432	0.454	0.476	0.499	0.521	0.541	0.562	0.582	0.602	0.621	0.640	0.658	0.675	0.691	0.706	0.721	0.735	0.748	0.759	0.769	0.779	0.789	0.796	0.802	0.810	0.815	0.820	0.825	0.828	0.830	0.831	0.832	0.834	0.832	0.832	0.831	0.829	0.826	0.824	0.820	0.819	0.815	0.811	0.806	0.802	0.799	0.795	0.790	0.786	0.781	0.778	0.774	0.770	0.766	0.764	0.759	0.756	0.752	0.750	0.746	0.744	0.741	0.738	0.735	0.734	0.731	0.730	0.728	0.726	0.724	0.722	0.721	0.719	0.719	0.718	0.715	0.714	0.712	0.710	0.710	0.708	0.706	0.705	0.702	0.700	0.699	0.696	0.695	0.692	0.691	0.690	0.686	0.685	0.682	0.681	0.679	0.678	0.675	0.674	0.672	0.670	0.669	0.668	0.668	0.665	0.665	0.664	0.664	0.664	0.662	0.662	0.662	0.665	0.665	0.665	0.668	0.669	0.670	0.672	0.674	0.675	0.678	0.680	0.682	0.686	0.689	0.691	0.695	0.699	0.702	0.705	0.709	0.711	0.715	0.719	0.722	0.725	0.728	0.730	0.732	0.735	0.738	0.740	0.741	0.744	0.745	0.746	0.746	0.748	0.746	0.746	0.745	0.744	0.744	0.742	0.740	0.738	0.735	0.732	0.729	0.725	0.721	0.718	0.712	0.708	0.702	0.698	0.690	0.685	0.679	0.671	0.665	0.659	0.651	0.644	0.636	0.628	0.620	0.612	0.605	0.595	0.589	0.579	0.571	0.562	0.554	0.545	0.536	0.528	0.519	0.511	0.502	0.492	0.485	0.478	0.468	0.459	0.451	0.442	0.434	0.426	0.419	0.411	0.402	0.395	0.388	0.380	0.374	0.366	0.360	0.352	0.346	0.341	0.335	0.329	0.324	0.319	0.312	0.308	0.304	0.299	0.296	0.292	0.288	0.285	0.282	0.280	0.276	0.275	0.274	0.271	0.270	0.270	0.269	0.268	0.269	0.269	0.269	0.270	0.270	0.271	0.272	0.274	0.276	0.279	0.280	0.284	0.286	0.289	0.291	0.294	0.296	0.300	0.302	0.306	0.309	0.312	0.316	0.319	0.321	0.324	0.328	0.330	0.334	0.336	0.338	0.340	0.342	0.344	0.345	0.346	0.348	0.349	0.349	0.349	0.349	0.348	0.348	0.345	0.344	0.341	0.339	0.335	0.331	0.328	0.324	0.319	0.312	0.308	0.301	0.295	0.288	0.279	0.270	0.261	0.251	0.241	0.231	0.220	0.208	0.196	0.184	0.170	0.156	0.142	0.128	0.112	0.098	0.080	0.064	0.046	0.029	0.011	-0.008	-0.026	-0.045	-0.064	-0.084	-0.104	-0.124	-0.144	-0.164	-0.184	-0.205	-0.225	-0.246	-0.268	-0.288	-0.309	-0.330	-0.350	-0.370	-0.390	-0.410	-0.429	-0.449	-0.468	-0.485	-0.502	-0.520	-0.538	-0.554	-0.570	-0.585	-0.600	-0.614	-0.628	-0.640	-0.651	-0.664	-0.674	-0.684	-0.692	-0.701	-0.709	-0.715	-0.720	-0.726	-0.730	-0.734	-0.736	-0.739	-0.739	-0.739	-0.738	-0.736	-0.732	-0.729	-0.725	-0.720	-0.715	-0.708	-0.700	-0.692	-0.682	-0.672	-0.661	-0.650	-0.639	-0.628	-0.614	-0.600	-0.586	-0.571	-0.558	-0.541	-0.526	-0.509	-0.494	-0.476	-0.460	-0.444	-0.426	-0.408	-0.391	-0.374	-0.356	-0.339	-0.322	-0.305	-0.289	-0.272	-0.256	-0.240	-0.225	-0.210	-0.195	-0.181	-0.168	-0.154	-0.141	-0.130	-0.119	-0.108	-0.098	-0.088	-0.080	-0.070	-0.062	-0.056	-0.049	-0.044	-0.039	-0.034	-0.030	-0.028	-0.025	-0.022	-0.020	-0.020	-0.020	-0.019	-0.019	-0.020	-0.020	-0.021	-0.022	-0.024	-0.025	-0.028	-0.029	-0.031	-0.032	-0.034	-0.036	-0.038	-0.039	-0.040	-0.042	-0.042	-0.042	-0.042	-0.042	-0.042	-0.040	-0.040	-0.038	-0.035	-0.032	-0.029	-0.025	-0.021	-0.016	-0.011	-0.005	0.002	0.009	0.016	0.025	0.032	0.042	0.051	0.061	0.071	0.081	0.092	0.104	0.115	0.128	0.140	0.152	0.165	0.178	0.191	0.204	0.216	0.229	0.242	0.255	0.269	0.280	0.294	0.306	0.319	0.330	0.342	0.354	0.365	0.376	0.388	0.399	0.408	0.418	0.426	0.436	0.444	0.451	0.459	0.466	0.472	0.478	0.484	0.489	0.491	0.496	0.499	0.501	0.504	0.506	0.507	0.507	0.509	0.506	0.506	0.505	0.504	0.502	0.501	0.499	0.495	0.492	0.490	0.486	0.482	0.479	0.474	0.470	0.465	0.460	0.455	0.450	0.445	0.440	0.435	0.429	0.424	0.418	0.412	0.408	0.402	0.398	0.394	0.388	0.384	0.380	0.375	0.370	0.368	0.364	0.360	0.356	0.355	0.351	0.350	0.348	0.345	0.344	0.342	0.342	0.341	0.340	0.340	0.340	0.340	0.341	0.342	0.344	0.345	0.348	0.349	0.350	0.352	0.355	0.358	0.361	0.365	0.368	0.371	0.375	0.379	0.382	0.386	0.390	0.394	0.399	0.401	0.405	0.410	0.414	0.418	0.421	0.425	0.429	0.432	0.435	0.439	0.441	0.445	0.448	0.449	0.450	0.452	0.454	0.454	0.456	0.456	0.455	0.455	0.454	0.452	0.450	0.448	0.445	0.442	0.439	0.434	0.429	0.424	0.419	0.411	0.404	0.396	0.389	0.380	0.371	0.360	0.350	0.339	0.328	0.315	0.302	0.289	0.274	0.260	0.244	0.229	0.212	0.196	0.179	0.161	0.142	0.124	0.104	0.085	0.065	0.045	0.025	0.004	-0.018	-0.039	-0.060	-0.082	-0.104	-0.126	-0.148	-0.170	-0.192	-0.214	-0.238	-0.259	-0.281	-0.304	-0.326	-0.348	-0.369	-0.390	-0.412	-0.434	-0.452	-0.474	-0.494	-0.512	-0.532	-0.550	-0.569	-0.586	-0.604	-0.620	-0.636	-0.652	-0.668	-0.682	-0.695	-0.710	-0.722	-0.735	-0.748	-0.758	-0.769	-0.779	-0.788	-0.798	-0.805	-0.815	-0.821	-0.829	-0.835	-0.841	-0.848	-0.854	-0.860	-0.864	-0.869	-0.874	-0.878	-0.881	-0.886	-0.889	-0.892	-0.896	-0.900	-0.902	-0.906	-0.910	-0.914	-0.918	-0.921	-0.925	-0.929	-0.932	-0.936	-0.942	-0.946	-0.950	-0.956	-0.961	-0.965	-0.970	-0.976	-0.981	-0.986	-0.991	-0.996	-1.002	-1.008	-1.014	-1.019	-1.024	-1.029	-1.034	-1.038	-1.042	-1.046	-1.050	-1.052	-1.056	-1.059	-1.060	-1.062	-1.064	-1.064	-1.064	-1.062	-1.062	-1.060	-1.056	-1.054	-1.050	-1.046	-1.041	-1.035	-1.029	-1.021	-1.014	-1.006	-0.999	-0.990	-0.981	-0.970	-0.961	-0.950	-0.938	-0.926	-0.914	-0.902	-0.889	-0.876	-0.864	-0.850	-0.839	-0.825	-0.811	-0.799	-0.786	-0.774	-0.760	-0.749	-0.736	-0.724	-0.712	-0.701	-0.691	-0.680	-0.670	-0.661	-0.651	-0.642	-0.635	-0.626	-0.619	-0.612	-0.605	-0.599	-0.594	-0.589	-0.584	-0.579	-0.576	-0.574	-0.571	-0.569	-0.566	-0.565	-0.564	-0.564	-0.564	-0.564	-0.565	-0.564	-0.565	-0.568	-0.569	-0.571	-0.572	-0.575	-0.578	-0.581	-0.584	-0.586	-0.590	-0.592	-0.598	-0.600	-0.604	-0.606	-0.611	-0.614	-0.618	-0.620	-0.624	-0.626	-0.629	-0.631	-0.634	-0.636	-0.636	-0.639	-0.640	-0.640	-0.640	-0.640	-0.639	-0.638	-0.635	-0.632	-0.630	-0.626	-0.621	-0.616	-0.610	-0.601	-0.595	-0.585	-0.576	-0.565	-0.554	-0.541	-0.528	-0.512	-0.498	-0.481	-0.465	-0.446	-0.426	-0.406	-0.385	-0.362	-0.339	-0.314	-0.289	-0.264	-0.236	-0.209	-0.180	-0.151	-0.120	-0.090	-0.059	-0.028	0.005	0.038	0.071	0.104	0.138	0.171	0.205	0.239	0.271	0.306	0.339	0.371	0.404	0.436	0.468	0.499	0.529	0.558	0.588	0.615	0.641	0.669	0.692	0.718	0.739	0.760	0.780	0.800	0.816	0.831	0.846	0.859	0.870	0.880	0.889	0.896	0.901	0.905	0.906	0.908	0.906	0.905	0.901	0.896	0.890	0.882	0.874	0.862	0.851	0.839	0.826	0.812	0.796	0.780	0.764	0.745	0.728	0.709	0.689	0.669	0.650	0.630	0.609	0.589	0.569	0.548	0.528	0.507	0.488	0.469	0.449	0.431	0.414	0.396	0.380	0.364	0.350	0.335	0.322	0.309	0.298	0.286	0.276	0.268	0.259	0.251	0.245	0.240	0.235	0.230	0.228	0.225	0.225	0.224	0.224	0.224	0.225	0.228	0.231	0.234	0.238	0.241	0.245	0.250	0.255	0.260	0.264	0.270	0.275	0.280	0.285	0.290	0.294	0.298	0.302	0.306	0.309	0.312	0.315	0.318	0.318	0.319	0.319	0.319	0.318	0.316	0.314	0.311	0.306	0.302	0.296	0.291	0.284	0.276	0.268	0.258	0.249	0.236	0.224	0.211	0.198	0.184	0.169	0.152	0.135	0.118	0.099	0.079	0.059	0.038	0.015	-0.008	-0.031	-0.055	-0.081	-0.106	-0.134	-0.160	-0.189	-0.219	-0.246	-0.279	-0.309	-0.340	-0.372	-0.405	-0.439	-0.472	-0.507	-0.541	-0.576	-0.612	-0.648	-0.684	-0.721	-0.756	-0.794	-0.831	-0.868	-0.906	-0.942	-0.979	-1.016	-1.054	-1.091	-1.128	-1.164	-1.199	-1.235	-1.270	-1.306	-1.341	-1.375	-1.408	-1.441	-1.474	-1.505	-1.536	-1.566	-1.596	-1.625	-1.652	-1.680	-1.706	-1.731	-1.756	-1.780	-1.804	-1.824	-1.845	-1.866	-1.885	-1.904	-1.921	-1.938	-1.952	-1.968	-1.981	-1.995	-2.007	-2.020	-2.030	-2.041	-2.051	-2.060	-2.069	-2.076	-2.082	-2.089	-2.096	-2.101	-2.106	-2.110	-2.115	-2.119	-2.122	-2.125	-2.128	-2.130	-2.134	-2.135	-2.138	-2.140	-2.142	-2.144	-2.145	-2.148	-2.149	-2.151	-2.152	-2.155	-2.156	-2.158	-2.160	-2.164	-2.166	-2.169	-2.172	-2.175	-2.180	-2.184	-2.189	-2.194	-2.198	-2.204	-2.210	-2.216	-2.224	-2.230	-2.238	-2.246	-2.252	-2.261	-2.271	-2.280	-2.290	-2.300	-2.310	-2.320	-2.332	-2.342	-2.355	-2.366	-2.379	-2.390	-2.401	-2.414	-2.426	-2.438	-2.450	-2.462	-2.474	-2.485	-2.498	-2.508	-2.519	-2.529	-2.539	-2.548	-2.556	-2.562	-2.570	-2.576	-2.581	-2.586	-2.589	-2.592	-2.594	-2.592	-2.592	-2.590	-2.588	-2.581	-2.575	-2.568	-2.559	-2.548	-2.535	-2.521	-2.505	-2.488	-2.470	-2.449	-2.428	-2.404	-2.379	-2.351	-2.321	-2.290	-2.259	-2.225	-2.189	-2.151	-2.111	-2.071	-2.027	-1.985	-1.939	-1.891	-1.842	-1.792	-1.741	-1.689	-1.635	-1.579	-1.522	-1.465	-1.405	-1.346	-1.284	-1.224	-1.160	-1.098	-1.032	-0.968	-0.901	-0.835	-0.769	-0.701	-0.634	-0.568	-0.499	-0.430	-0.361	-0.294	-0.225	-0.156	-0.089	-0.020	0.048	0.115	0.182	0.249	0.315	0.380	0.446	0.510	0.575	0.639	0.701	0.762	0.824	0.885	0.944	1.004	1.061	1.118	1.174	1.229	1.282	1.336	1.388	1.440	1.490	1.540	1.589	1.636	1.682	1.729	1.772	1.818	1.861	1.902	1.945	1.986	2.026	2.066	2.104	2.141	2.179	2.216	2.251	2.286	2.321	2.355	2.388	2.420	2.452	2.484	2.515	2.546	2.575	2.604	2.632	2.661	2.689	2.716	2.742	2.769	2.794	2.819	2.845	2.869	2.891	2.915	2.938	2.959	2.979	3.000	3.020	3.039	3.058	3.075	3.094	3.110	3.126	3.141	3.156	3.170	3.182	3.195	3.208	3.219	3.229	3.240	3.249	3.256	3.265	3.272	3.278	3.284	3.290	3.295	3.299	3.302	3.305	3.308	3.310	3.312	3.314	3.314	3.315	3.315	3.315	3.315	3.314	3.314	3.314	3.311	3.310	3.309	3.308	3.306	3.305	3.302	3.300	3.299	3.296	3.294	3.291	3.288	3.285	3.282	3.279	3.274	3.271	3.266	3.261	3.258	3.250	3.245	3.238	3.229	3.221	3.212	3.202	3.191	3.180	3.168	3.154	3.139	3.121	3.104	3.086	3.066	3.044	3.021	2.998	2.970	2.942	2.914	2.884	2.851	2.816	2.780	2.742	2.704	2.664	2.621	2.576	2.531	2.484	2.434	2.384	2.331	2.279	2.224	2.169	2.111	2.052	1.992	1.932	1.872	1.810	1.746	1.684	1.620	1.554	1.490	1.424	1.358	1.292	1.228	1.162	1.096	1.031	0.968	0.904	0.840	0.778	0.715	0.654	0.594	0.535	0.476	0.419	0.362	0.308	0.255	0.201	0.150	0.100	0.052	0.004	-0.042	-0.086	-0.130	-0.171	-0.212	-0.252	-0.290	-0.329	-0.365	-0.399	-0.432	-0.465	-0.498	-0.528	-0.559	-0.588	-0.615	-0.642	-0.670	-0.696	-0.722	-0.748	-0.774	-0.799	-0.822	-0.848	-0.871	-0.896	-0.919	-0.944	-0.969	-0.991	-1.018	-1.041	-1.066	-1.091	-1.116	-1.142	-1.168	-1.194	-1.222	-1.249	-1.276	-1.305	-1.332	-1.361	-1.390	-1.420	-1.450	-1.481	-1.511	-1.542	-1.574	-1.605	-1.638	-1.669	-1.701	-1.734	-1.766	-1.799	-1.830	-1.862	-1.896	-1.930	-1.962	-1.995	-2.029	-2.061	-2.094	-2.128	-2.159	-2.191	-2.224	-2.255	-2.286	-2.318	-2.349	-2.380	-2.410	-2.440	-2.470	-2.500	-2.530	-2.559	-2.589	-2.616	-2.645	-2.674	-2.701	-2.729	-2.755	-2.782	-2.809	-2.835	-2.861	-2.886	-2.912	-2.939	-2.964	-2.988	-3.012	-3.036	-3.061	-3.084	-3.108	-3.131	-3.154	-3.176	-3.199	-3.221	-3.244	-3.264	-3.285	-3.306	-3.325	-3.344	-3.364	-3.382	-3.400	-3.418	-3.434	-3.450	-3.464	-3.480	-3.492	-3.506	-3.518	-3.530	-3.540	-3.549	-3.559	-3.566	-3.572	-3.578	-3.584	-3.586	-3.590	-3.591	-3.592	-3.591	-3.589	-3.586	-3.582	-3.578	-3.571	-3.564	-3.556	-3.546	-3.536	-3.525	-3.512	-3.500	-3.485	-3.469	-3.454	-3.436	-3.420	-3.402	-3.384	-3.362	-3.344	-3.324	-3.301	-3.281	-3.259	-3.238	-3.214	-3.191	-3.168	-3.146	-3.122	-3.099	-3.075	-3.054	-3.030	-3.006	-2.984	-2.961	-2.940	-2.916	-2.895	-2.874	-2.854	-2.831	-2.811	-2.791	-2.771	-2.752	-2.732	-2.714	-2.696	-2.678	-2.660	-2.644	-2.626	-2.610	-2.594	-2.579	-2.562	-2.548	-2.534	-2.519	-2.504	-2.490	-2.475	-2.462	-2.449	-2.434	-2.420	-2.408	-2.394	-2.380	-2.368	-2.352	-2.339	-2.326	-2.312	-2.299	-2.284	-2.270	-2.256	-2.241	-2.226	-2.211	-2.196	-2.181	-2.166	-2.150	-2.135	-2.119	-2.102	-2.086	-2.070	-2.052	-2.035	-2.019	-2.000	-1.982	-1.965	-1.946	-1.929	-1.909	-1.891	-1.872	-1.852	-1.834	-1.815	-1.795	-1.775	-1.756	-1.736	-1.716	-1.696	-1.676	-1.656	-1.635	-1.616	-1.596	-1.575	-1.556	-1.536	-1.518	-1.496	-1.478	-1.459	-1.439	-1.420	-1.402	-1.382	-1.365	-1.348	-1.330	-1.312	-1.294	-1.278	-1.261	-1.245	-1.231	-1.215	-1.201	-1.188	-1.174	-1.161	-1.150	-1.139	-1.129	-1.119	-1.110	-1.102	-1.095	-1.089	-1.082	-1.079	-1.075	-1.074	-1.071	-1.071	-1.072	-1.072	-1.076	-1.080	-1.085	-1.090	-1.098	-1.105	-1.114	-1.124	-1.136	-1.146	-1.160	-1.175	-1.189	-1.204	-1.220	-1.239	-1.256	-1.275	-1.295	-1.316	-1.336	-1.359	-1.381	-1.404	-1.428	-1.450	-1.475	-1.500	-1.524	-1.549	-1.574	-1.599	-1.624	-1.649	-1.674	-1.699	-1.722	-1.749	-1.772	-1.796	-1.821	-1.844	-1.866	-1.889	-1.912	-1.934	-1.955	-1.976	-1.995	-2.015	-2.035	-2.052	-2.070	-2.086	-2.102	-2.119	-2.132	-2.148	-2.160	-2.172	-2.185	-2.196	-2.206	-2.216	-2.226	-2.234	-2.242	-2.249	-2.256	-2.262	-2.269	-2.272	-2.278	-2.281	-2.285	-2.288	-2.290	-2.292	-2.295	-2.295	-2.295	-2.298	-2.296	-2.296	-2.295	-2.295	-2.294	-2.292	-2.290	-2.289	-2.286	-2.284	-2.281	-2.280	-2.276	-2.274	-2.270	-2.269	-2.266	-2.262	-2.260	-2.256	-2.254	-2.251	-2.248	-2.245	-2.242	-2.239	-2.236	-2.234	-2.231	-2.229	-2.226	-2.224	-2.221	-2.219	-2.218	-2.215	-2.212	-2.210	-2.209	-2.206	-2.205	-2.202	-2.201	-2.200	-2.198	-2.196	-2.196	-2.194	-2.192	-2.190	-2.189	-2.188	-2.185	-2.184	-2.182	-2.181	-2.179	-2.178	-2.175	-2.172	-2.171	-2.169	-2.168	-2.164	-2.161	-2.159	-2.156	-2.154	-2.151	-2.149	-2.146	-2.144	-2.141	-2.138	-2.134	-2.130	-2.129	-2.124	-2.121	-2.119	-2.115	-2.114	-2.110	-2.108	-2.105	-2.102	-2.100	-2.098	-2.096	-2.094	-2.094	-2.092	-2.091	-2.090	-2.091	-2.091	-2.092	-2.092	-2.094	-2.096	-2.098	-2.101	-2.104	-2.108	-2.111	-2.116	-2.121	-2.128	-2.134	-2.141	-2.148	-2.155	-2.164	-2.172	-2.181	-2.191	-2.201	-2.212	-2.224	-2.235	-2.248	-2.260	-2.274	-2.288	-2.302	-2.318	-2.332	-2.349	-2.364	-2.380	-2.398	-2.415	-2.431	-2.449	-2.466	-2.485	-2.502	-2.521	-2.541	-2.559	-2.578	-2.598	-2.616	-2.636	-2.656	-2.676	-2.696	-2.716	-2.736	-2.756	-2.778	-2.796	-2.816	-2.836	-2.858	-2.876	-2.896	-2.916	-2.936	-2.955	-2.975	-2.994	-3.012	-3.030	-3.048	-3.064	-3.082	-3.098	-3.114	-3.129	-3.142	-3.159	-3.170	-3.184	-3.196	-3.208	-3.219	-3.228	-3.236	-3.242	-3.250	-3.256	-3.261	-3.264	-3.266	-3.268	-3.268	-3.268	-3.265	-3.262	-3.259	-3.252	-3.248	-3.239	-3.231	-3.220	-3.210	-3.198	-3.184	-3.169	-3.155	-3.138	-3.121	-3.102	-3.084	-3.064	-3.042	-3.021	-2.999	-2.976	-2.954	-2.930	-2.906	-2.882	-2.859	-2.834	-2.809	-2.785	-2.760	-2.738	-2.714	-2.690	-2.668	-2.645	-2.624	-2.602	-2.581	-2.562	-2.544	-2.525	-2.509	-2.492	-2.479	-2.465	-2.451	-2.440	-2.430	-2.421	-2.411	-2.405	-2.399	-2.394	-2.390	-2.386	-2.384	-2.384	-2.382	-2.382	-2.384	-2.386	-2.388	-2.390	-2.394	-2.396	-2.400	-2.404	-2.409	-2.412	-2.416	-2.419	-2.422	-2.425	-2.426	-2.428	-2.429	-2.429	-2.428	-2.425	-2.422	-2.419	-2.414	-2.408	-2.401	-2.392	-2.382	-2.371	-2.359	-2.345	-2.330	-2.315	-2.298	-2.279	-2.258	-2.236	-2.214	-2.190	-2.165	-2.139	-2.111	-2.084	-2.054	-2.025	-1.994	-1.962	-1.930	-1.898	-1.864	-1.831	-1.798	-1.764	-1.729	-1.695	-1.660	-1.626	-1.591	-1.558	-1.524	-1.491	-1.459	-1.426	-1.394	-1.362	-1.331	-1.301	-1.272	-1.244	-1.216	-1.189	-1.162	-1.136	-1.112	-1.089	-1.066	-1.045	-1.024	-1.004	-0.984	-0.966	-0.948	-0.932	-0.916	-0.901	-0.886	-0.874	-0.861	-0.849	-0.838	-0.828	-0.818	-0.808	-0.799	-0.790	-0.782	-0.775	-0.769	-0.762	-0.758	-0.752	-0.746	-0.742	-0.739	-0.735	-0.731	-0.728	-0.725	-0.721	-0.719	-0.716	-0.714	-0.711	-0.709	-0.706	-0.704	-0.701	-0.699	-0.696	-0.694	-0.690	-0.689	-0.685	-0.682	-0.679	-0.675	-0.671	-0.668	-0.662	-0.658	-0.654	-0.648	-0.641	-0.635	-0.628	-0.621	-0.612	-0.605	-0.596	-0.586	-0.576	-0.566	-0.554	-0.542	-0.529	-0.516	-0.504	-0.488	-0.474	-0.456	-0.441	-0.424	-0.405	-0.388	-0.369	-0.350	-0.329	-0.308	-0.286	-0.265	-0.244	-0.220	-0.198	-0.174	-0.150	-0.126	-0.102	-0.078	-0.054	-0.029	-0.004	0.020	0.045	0.070	0.094	0.119	0.142	0.165	0.188	0.210	0.232	0.255	0.276	0.298	0.318	0.338	0.355	0.374	0.391	0.409	0.424	0.440	0.455	0.469	0.482	0.495	0.506	0.516	0.529	0.538	0.546	0.555	0.562	0.569	0.576	0.582	0.588	0.594	0.598	0.602	0.606	0.609	0.612	0.616	0.620	0.622	0.625	0.629	0.631	0.634	0.638	0.641	0.644	0.648	0.651	0.655	0.660	0.665	0.670	0.675	0.680	0.686	0.694	0.700	0.708	0.716	0.724	0.732	0.741	0.752	0.761	0.772	0.784	0.795	0.808	0.821	0.834	0.848	0.861	0.875	0.889	0.902	0.919	0.934	0.949	0.964	0.980	0.995	1.010	1.026	1.041	1.058	1.074	1.090	1.105	1.120	1.135	1.151	1.166	1.180	1.195	1.209	1.222	1.236	1.249	1.261	1.272	1.285	1.296	1.306	1.316	1.325	1.334	1.342	1.349	1.355	1.361	1.366	1.370	1.375	1.378	1.380	1.381	1.382	1.382	1.380	1.379	1.376	1.374	1.370	1.365	1.360	1.352	1.346	1.339	1.330	1.321	1.311	1.301	1.291	1.279	1.268	1.256	1.242	1.229	1.216	1.202	1.189	1.175	1.161	1.146	1.131	1.118	1.102	1.089	1.075	1.061	1.046	1.034	1.020	1.006	0.995	0.984	0.971	0.961	0.950	0.941	0.934	0.925	0.919	0.911	0.905	0.901	0.896	0.894	0.891	0.890	0.889	0.890	0.890	0.891	0.894	0.899	0.902	0.908	0.912	0.919	0.925	0.934	0.942	0.950	0.960	0.969	0.979	0.990	1.000	1.011	1.022	1.032	1.045	1.056	1.068	1.079	1.089	1.100	1.112	1.122	1.132	1.142	1.152	1.161	1.171	1.179	1.188	1.194	1.201	1.209	1.215	1.220	1.225	1.230	1.234	1.238	1.241	1.242	1.245	1.248	1.249	1.250	1.250	1.251	1.251	1.251	1.251	1.251	1.250	1.250	1.249	1.248	1.246	1.245	1.245	1.244	1.244	1.244	1.242	1.242	1.242	1.244	1.244	1.245	1.246	1.248	1.249	1.250	1.252	1.255	1.256	1.260	1.262	1.268	1.270	1.275	1.278	1.282	1.286	1.291	1.296	1.299	1.304	1.308	1.314	1.316	1.320	1.324	1.328	1.331	1.334	1.336	1.339	1.340	1.341	1.341	1.342	1.341	1.340	1.339	1.335	1.332	1.329	1.325	1.318	1.312	1.305	1.296	1.289	1.279	1.269	1.258	1.245	1.232	1.219	1.205	1.189	1.172	1.156	1.138	1.120	1.101	1.081	1.062	1.040	1.019	0.996	0.974	0.950	0.928	0.904	0.879	0.854	0.828	0.804	0.778	0.751	0.726	0.700	0.674	0.649	0.622	0.598	0.571	0.545	0.520	0.495	0.470	0.446	0.421	0.398	0.374	0.350	0.326	0.305	0.282	0.262	0.241	0.220	0.202	0.182	0.164	0.146	0.130	0.112	0.096	0.082	0.068	0.054	0.041	0.029	0.018	0.006	-0.004	-0.014	-0.022	-0.030	-0.038	-0.042	-0.049	-0.054	-0.059	-0.062	-0.065	-0.069	-0.070	-0.071	-0.072	-0.072	-0.071	-0.070	-0.069	-0.066	-0.065	-0.061	-0.059	-0.056	-0.052	-0.049	-0.044	-0.040	-0.035	-0.030	-0.025	-0.021	-0.016	-0.012	-0.006	-0.001	0.002	0.008	0.011	0.014	0.018	0.021	0.024	0.026	0.028	0.030	0.030	0.031	0.030	0.030	0.029	0.026	0.024	0.021	0.016	0.014	0.009	0.002	-0.004	-0.011	-0.019	-0.028	-0.036	-0.046	-0.055	-0.066	-0.079	-0.090	-0.102	-0.115	-0.128	-0.141	-0.156	-0.170	-0.185	-0.199	-0.214	-0.230	-0.245	-0.260	-0.276	-0.291	-0.308	-0.324	-0.338	-0.354	-0.369	-0.385	-0.399	-0.414	-0.429	-0.442	-0.455	-0.469	-0.481	-0.495	-0.506	-0.518	-0.528	-0.539	-0.549	-0.559	-0.566	-0.575	-0.582	-0.590	-0.596	-0.601	-0.608	-0.612	-0.616	-0.619	-0.621	-0.624	-0.625	-0.625	-0.626	-0.626	-0.625	-0.624	-0.621	-0.618	-0.615	-0.611	-0.606	-0.602	-0.596	-0.590	-0.584	-0.576	-0.568	-0.559	-0.550	-0.540	-0.530	-0.520	-0.507	-0.498	-0.485	-0.472	-0.459	-0.446	-0.432	-0.418	-0.404	-0.388	-0.374	-0.358	-0.342	-0.326	-0.310	-0.294	-0.278	-0.260	-0.244	-0.229	-0.211	-0.195	-0.178	-0.161	-0.145	-0.129	-0.112	-0.096	-0.082	-0.068	-0.051	-0.039	-0.024	-0.011	0.001	0.015	0.026	0.036	0.048	0.058	0.066	0.075	0.082	0.090	0.096	0.101	0.106	0.111	0.114	0.116	0.119	0.121	0.122	0.122	0.122	0.121	0.120	0.118	0.115	0.112	0.109	0.106	0.102	0.098	0.092	0.089	0.084	0.079	0.075	0.069	0.064	0.059	0.055	0.050	0.046	0.041	0.038	0.035	0.031	0.029	0.026	0.024	0.022	0.021	0.021	0.021	0.021	0.021	0.024	0.025	0.028	0.030	0.035	0.038	0.042	0.046	0.052	0.059	0.065	0.070	0.078	0.085	0.091	0.099	0.106	0.114	0.121	0.130	0.138	0.145	0.152	0.160	0.168	0.176	0.182	0.189	0.196	0.204	0.209	0.215	0.221	0.226	0.230	0.235	0.239	0.241	0.245	0.248	0.248	0.249	0.250	0.251	0.250	0.249	0.249	0.246	0.244	0.241	0.238	0.234	0.230	0.226	0.220	0.215	0.210	0.204	0.196	0.191	0.185	0.178	0.171	0.164	0.158	0.150	0.142	0.136	0.129	0.121	0.116	0.109	0.102	0.096	0.091	0.085	0.080	0.075	0.070	0.066	0.062	0.060	0.058	0.055	0.052	0.052	0.051	0.051	0.052	0.054	0.054	0.056	0.058	0.061	0.065	0.069	0.074	0.078	0.082	0.089	0.095	0.101	0.108	0.114	0.122	0.130	0.136	0.145	0.152	0.161	0.169	0.179	0.186	0.195	0.204	0.212	0.221	0.229	0.239	0.246	0.255	0.262	0.271	0.279	0.288	0.295	0.302	0.309	0.318	0.324	0.331	0.338	0.344	0.350	0.356	0.361	0.368	0.374	0.379	0.384	0.390	0.395	0.401	0.406	0.411	0.416	0.422	0.426	0.431	0.436	0.441	0.446	0.450	0.455	0.460	0.464	0.470	0.474	0.479	0.484	0.488	0.492	0.498	0.501	0.506	0.510	0.515	0.518	0.521	0.525	0.528	0.531	0.534	0.536	0.538	0.541	0.542	0.542	0.544	0.545	0.544	0.544	0.542	0.541	0.540	0.536	0.534	0.530	0.525	0.520	0.514	0.507	0.501	0.495	0.486	0.476	0.468	0.458	0.448	0.436	0.424	0.412	0.399	0.386	0.371	0.358	0.344	0.329	0.312	0.298	0.281	0.266	0.249	0.234	0.218	0.200	0.185	0.168	0.152	0.138	0.122	0.108	0.092	0.080	0.066	0.054	0.041	0.029	0.019	0.010	0.001	-0.006	-0.014	-0.020	-0.025	-0.028	-0.030	-0.031	-0.031	-0.030	-0.028	-0.024	-0.019	-0.012	-0.004	0.005	0.015	0.026	0.039	0.052	0.068	0.085	0.102	0.121	0.140	0.160	0.181	0.202	0.226	0.250	0.275	0.299	0.325	0.350	0.376	0.402	0.429	0.456	0.482	0.509	0.535	0.562	0.589	0.615	0.640	0.664	0.689	0.714	0.736	0.758	0.781	0.801	0.821	0.840	0.859	0.875	0.891	0.906	0.921	0.935	0.946	0.958	0.969	0.978	0.986	0.992	1.000	1.005	1.009	1.012	1.015	1.016	1.019	1.019	1.019	1.018	1.016	1.014	1.011	1.009	1.006	1.001	0.998	0.994	0.990	0.985	0.980	0.976	0.971	0.966	0.961	0.956	0.952	0.948	0.944	0.939	0.935	0.930	0.928	0.922	0.920	0.918	0.914	0.911	0.909	0.906	0.904	0.902	0.901	0.899	0.898	0.899	0.898	0.896	0.896	0.896	0.896	0.895	0.895	0.896	0.895	0.896	0.896	0.898	0.899	0.899	0.900	0.901	0.902	0.902	0.904	0.905	0.906	0.908	0.910	0.910	0.912	0.915	0.916	0.919	0.921	0.924	0.925	0.929	0.931	0.934	0.938	0.940	0.945	0.948	0.951	0.955	0.959	0.962	0.968	0.972	0.976	0.981	0.986	0.990	0.995	1.000	1.006	1.011	1.016	1.020	1.025	1.030	1.036	1.041	1.045	1.049	1.054	1.059	1.061	1.066	1.070	1.072	1.075	1.079	1.080	1.082	1.084	1.085	1.085	1.085	1.085	1.084	1.082	1.081	1.080	1.078	1.074	1.071	1.068	1.062	1.059	1.054	1.048	1.042	1.035	1.029	1.021	1.015	1.006	0.999	0.991	0.981	0.974	0.962	0.954	0.944	0.935	0.924	0.914	0.904	0.894	0.884	0.872	0.861	0.850	0.839	0.828	0.816	0.805	0.795	0.784	0.772	0.761	0.750	0.739	0.728	0.716	0.706	0.696	0.685	0.675	0.662	0.652	0.642	0.631	0.621	0.611	0.601	0.591	0.580	0.571	0.562	0.552	0.542	0.532	0.525	0.515	0.506	0.498	0.488	0.480	0.471	0.464	0.456	0.449	0.441	0.435	0.428	0.420	0.414	0.408	0.401	0.395	0.389	0.384	0.380	0.375	0.370	0.365	0.361	0.359	0.355	0.351	0.349	0.346	0.344	0.341	0.339	0.338	0.336	0.334	0.334	0.331	0.331	0.330	0.330	0.329	0.329	0.329	0.328	0.328	0.328	0.326	0.326	0.326	0.326	0.325	0.324	0.324	0.322	0.321	0.320	0.319	0.318	0.315	0.312	0.311	0.309	0.305	0.302	0.299	0.295	0.290	0.286	0.281	0.275	0.270	0.264	0.258	0.250	0.242	0.234	0.226	0.218	0.208	0.199	0.188	0.178	0.166	0.155	0.142	0.131	0.118	0.104	0.091	0.076	0.061	0.045	0.030	0.014	-0.002	-0.019	-0.036	-0.055	-0.074	-0.091	-0.110	-0.130	-0.150	-0.169	-0.189	-0.209	-0.231	-0.250	-0.271	-0.294	-0.315	-0.336	-0.356	-0.379	-0.400	-0.421	-0.444	-0.465	-0.485	-0.506	-0.528	-0.548	-0.568	-0.588	-0.609	-0.628	-0.645	-0.664	-0.682	-0.699	-0.716	-0.731	-0.746	-0.761	-0.775	-0.789	-0.800	-0.811	-0.822	-0.831	-0.840	-0.849	-0.854	-0.860	-0.865	-0.869	-0.872	-0.874	-0.875	-0.875	-0.872	-0.871	-0.868	-0.862	-0.858	-0.852	-0.845	-0.836	-0.828	-0.819	-0.806	-0.795	-0.782	-0.770	-0.755	-0.741	-0.725	-0.708	-0.692	-0.674	-0.658	-0.638	-0.619	-0.600	-0.581	-0.560	-0.540	-0.520	-0.500	-0.480	-0.460	-0.439	-0.418	-0.398	-0.376	-0.358	-0.338	-0.318	-0.298	-0.280	-0.261	-0.242	-0.224	-0.206	-0.190	-0.174	-0.158	-0.144	-0.129	-0.115	-0.101	-0.089	-0.078	-0.066	-0.055	-0.045	-0.036	-0.028	-0.019	-0.012	-0.006	0.000	0.006	0.011	0.016	0.019	0.022	0.026	0.029	0.031	0.032	0.034	0.035	0.035	0.036	0.038	0.038	0.038	0.038	0.038	0.038	0.038	0.038	0.039	0.039	0.039	0.040	0.040	0.041	0.042	0.046	0.048	0.050	0.054	0.058	0.061	0.065	0.070	0.075	0.080	0.086	0.092	0.100	0.108	0.115	0.124	0.132	0.142	0.152	0.162	0.174	0.186	0.198	0.210	0.222	0.235	0.248	0.261	0.274	0.289	0.302	0.316	0.331	0.345	0.360	0.375	0.388	0.402	0.418	0.431	0.446	0.460	0.474	0.488	0.501	0.514	0.528	0.540	0.552	0.564	0.575	0.586	0.596	0.606	0.616	0.624	0.632	0.640	0.648	0.654	0.660	0.665	0.670	0.674	0.679	0.681	0.682	0.686	0.688	0.688	0.688	0.689	0.688	0.686	0.685	0.684	0.681	0.680	0.676	0.674	0.670	0.668	0.664	0.659	0.655	0.650	0.645	0.641	0.636	100.000	5.000	2.000	1.000	2.000	0.000	0.000	0.000	0.000	0.000	0.000	0.000	0.000	0.000	0.000	0.000	0.000	0.000	-3.705	-3.712	-3.718	-3.721	-3.726	-3.729	-3.730	-3.731	-3.732	-3.731	-3.729	-3.726	-3.722	-3.719	-3.714	-3.708	-3.701	-3.694	-3.686	-3.676	-3.666	-3.656	-3.645	-3.634	-3.621	-3.608	-3.594	-3.579	-3.565	-3.549	-3.534	-3.516	-3.500	-3.482	-3.465	-3.448	-3.429	-3.411	-3.391	-3.374	-3.354	-3.335	-3.315	-3.298	-3.278	-3.259	-3.239	-3.221	-3.202	-3.182	-3.165	-3.146	-3.129	-3.111	-3.094	-3.078	-3.060	-3.044	-3.028	-3.012	-2.998	-2.981	-2.968	-2.954	-2.940	-2.926	-2.914	-2.902	-2.890	-2.878	-2.868	-2.856	-2.846	-2.835	-2.828	-2.818	-2.808	-2.799	-2.790	-2.782	-2.772	-2.765	-2.758	-2.749	-2.742	-2.734	-2.728	-2.720	-2.711	-2.704	-2.696	-2.689	-2.680	-2.672	-2.664	-2.655	-2.648	-2.638	-2.628	-2.619	-2.609	-2.599	-2.588	-2.576	-2.565	-2.554	-2.541	-2.529	-2.516	-2.502	-2.489	-2.475	-2.461	-2.445	-2.430	-2.415	-2.398	-2.381	-2.364	-2.348	-2.330	-2.311	-2.294	-2.274	-2.254	-2.235	-2.215	-2.195	-2.176	-2.155	-2.134	-2.114	-2.092	-2.071	-2.050	-2.029	-2.007	-1.986	-1.965	-1.944	-1.924	-1.902	-1.880	-1.860	-1.840	-1.818	-1.799	-1.779	-1.759	-1.740	-1.721	-1.702	-1.684	-1.666	-1.650	-1.635	-1.619	-1.602	-1.589	-1.575	-1.562	-1.550	-1.538	-1.528	-1.518	-1.508	-1.501	-1.492	-1.486	-1.481	-1.476	-1.472	-1.470	-1.468	-1.466	-1.466	-1.468	-1.468	-1.471	-1.474	-1.478	-1.482	-1.489	-1.495	-1.502	-1.511	-1.520	-1.530	-1.540	-1.551	-1.561	-1.574	-1.586	-1.600	-1.614	-1.626	-1.641	-1.656	-1.671	-1.685	-1.700	-1.716	-1.731	-1.748	-1.762	-1.778	-1.794	-1.809	-1.824	-1.839	-1.854	-1.869	-1.882	-1.896	-1.911	-1.925	-1.938	-1.951	-1.964	-1.975	-1.986	-1.996	-2.007	-2.018	-2.027	-2.035	-2.044	-2.051	-2.059	-2.066	-2.072	-2.078	-2.084	-2.088	-2.092	-2.096	-2.100	-2.101	-2.105	-2.106	-2.109	-2.110	-2.110	-2.111	-2.111	-2.111	-2.111	-2.110	-2.110	-2.108	-2.106	-2.105	-2.102	-2.101	-2.099	-2.098	-2.095	-2.091	-2.090	-2.088	-2.085	-2.082	-2.080	-2.078	-2.076	-2.074	-2.072	-2.070	-2.068	-2.066	-2.065	-2.064	-2.062	-2.060	-2.060	-2.060	-2.059	-2.060	-2.059	-2.060	-2.060	-2.061	-2.061	-2.062	-2.065	-2.065	-2.068	-2.070	-2.071	-2.075	-2.078	-2.080	-2.084	-2.088	-2.091	-2.095	-2.099	-2.104	-2.109	-2.114	-2.119	-2.124	-2.130	-2.135	-2.140	-2.148	-2.154	-2.159	-2.165	-2.172	-2.179	-2.186	-2.192	-2.200	-2.206	-2.215	-2.222	-2.229	-2.238	-2.245	-2.252	-2.260	-2.268	-2.275	-2.282	-2.291	-2.299	-2.306	-2.315	-2.321	-2.330	-2.338	-2.346	-2.354	-2.361	-2.370	-2.378	-2.385	-2.392	-2.401	-2.409	-2.416	-2.424	-2.432	-2.441	-2.449	-2.456	-2.465	-2.474	-2.482	-2.490	-2.499	-2.506	-2.515	-2.524	-2.532	-2.542	-2.551	-2.560	-2.569	-2.579	-2.589	-2.598	-2.609	-2.619	-2.629	-2.640	-2.651	-2.661	-2.672	-2.684	-2.695	-2.709	-2.721	-2.732	-2.746	-2.758	-2.770	-2.784	-2.798	-2.811	-2.824	-2.838	-2.852	-2.866	-2.880	-2.895	-2.910	-2.925	-2.939	-2.954	-2.969	-2.984	-2.999	-3.014	-3.030	-3.045	-3.060	-3.075	-3.090	-3.105	-3.121	-3.136	-3.150	-3.165	-3.180	-3.195	-3.209	-3.222	-3.236	-3.250	-3.264	-3.276	-3.290	-3.302	-3.315	-3.326	-3.339	-3.350	-3.360	-3.371	-3.381	-3.391	-3.400	-3.409	-3.418	-3.425	-3.432	-3.439	-3.445	-3.450	-3.456	-3.460	-3.462	-3.466	-3.469	-3.470	-3.471	-3.471	-3.471	-3.470	-3.468	-3.465	-3.461	-3.458	-3.452	-3.448	-3.441	-3.434	-3.426	-3.419	-3.409	-3.400	-3.389	-3.379	-3.368	-3.355	-3.342	-3.329	-3.315	-3.301	-3.286	-3.271	-3.256	-3.241	-3.226	-3.211	-3.195	-3.179	-3.162	-3.148	-3.131	-3.116	-3.100	-3.085	-3.071	-3.055	-3.042	-3.028	-3.014	-3.001	-2.989	-2.978	-2.965	-2.955	-2.945	-2.935	-2.925	-2.918	-2.909	-2.902	-2.895	-2.891	-2.884	-2.880	-2.875	-2.871	-2.868	-2.866	-2.862	-2.860	-2.858	-2.856	-2.855	-2.852	-2.852	-2.850	-2.849	-2.846	-2.845	-2.842	-2.840	-2.838	-2.834	-2.829	-2.825	-2.820	-2.814	-2.808	-2.800	-2.791	-2.784	-2.774	-2.762	-2.752	-2.740	-2.728	-2.712	-2.698	-2.681	-2.665	-2.648	-2.628	-2.609	-2.589	-2.566	-2.544	-2.522	-2.498	-2.474	-2.450	-2.425	-2.399	-2.372	-2.345	-2.318	-2.291	-2.262	-2.234	-2.206	-2.178	-2.150	-2.121	-2.094	-2.065	-2.038	-2.011	-1.984	-1.958	-1.930	-1.905	-1.879	-1.854	-1.829	-1.805	-1.782	-1.760	-1.738	-1.716	-1.695	-1.676	-1.658	-1.639	-1.621	-1.605	-1.589	-1.574	-1.560	-1.546	-1.532	-1.521	-1.509	-1.498	-1.489	-1.479	-1.470	-1.462	-1.454	-1.448	-1.441	-1.435	-1.430	-1.425	-1.420	-1.418	-1.414	-1.411	-1.409	-1.408	-1.405	-1.404	-1.402	-1.401	-1.401	-1.400	-1.399	-1.400	-1.400	-1.400	-1.399	-1.399	-1.398	-1.398	-1.396	-1.396	-1.395	-1.394	-1.391	-1.391	-1.389	-1.386	-1.384	-1.380	-1.376	-1.371	-1.366	-1.360	-1.355	-1.349	-1.340	-1.332	-1.324	-1.314	-1.304	-1.294	-1.281	-1.268	-1.254	-1.239	-1.224	-1.208	-1.190	-1.172	-1.154	-1.135	-1.114	-1.091	-1.069	-1.046	-1.022	-0.999	-0.972	-0.946	-0.920	-0.891	-0.864	-0.834	-0.805	-0.775	-0.744	-0.712	-0.681	-0.650	-0.618	-0.585	-0.552	-0.520	-0.488	-0.454	-0.422	-0.390	-0.358	-0.326	-0.294	-0.264	-0.232	-0.200	-0.171	-0.142	-0.112	-0.084	-0.058	-0.030	-0.004	0.021	0.046	0.070	0.092	0.114	0.134	0.155	0.174	0.191	0.208	0.224	0.239	0.252	0.265	0.278	0.288	0.299	0.308	0.316	0.322	0.330	0.335	0.341	0.345	0.349	0.352	0.354	0.358	0.359	0.360	0.361	0.361	0.361	0.361	0.362	0.362	0.362	0.361	0.361	0.361	0.362	0.361	0.362	0.362	0.364	0.364	0.366	0.368	0.370	0.371	0.375	0.378	0.382	0.386	0.391	0.396	0.402	0.409	0.416	0.422	0.431	0.440	0.449	0.458	0.468	0.478	0.489	0.499	0.510	0.521	0.534	0.545	0.559	0.570	0.584	0.596	0.609	0.622	0.635	0.649	0.661	0.674	0.688	0.700	0.714	0.726	0.738	0.750	0.762	0.772	0.784	0.795	0.805	0.815	0.825	0.832	0.841	0.849	0.856	0.864	0.869	0.875	0.880	0.884	0.888	0.890	0.892	0.894	0.895	0.895	0.894	0.894	0.891	0.890	0.886	0.882	0.879	0.874	0.868	0.861	0.855	0.848	0.840	0.831	0.822	0.814	0.805	0.795	0.784	0.774	0.762	0.752	0.741	0.730	0.719	0.708	0.696	0.685	0.674	0.661	0.650	0.640	0.629	0.619	0.609	0.599	0.589	0.580	0.571	0.562	0.555	0.549	0.541	0.535	0.529	0.524	0.520	0.516	0.512	0.510	0.507	0.507	0.506	0.506	0.507	0.507	0.510	0.512	0.514	0.518	0.521	0.524	0.529	0.534	0.539	0.544	0.551	0.556	0.562	0.569	0.575	0.581	0.589	0.595	0.602	0.608	0.614	0.620	0.626	0.634	0.639	0.644	0.650	0.654	0.659	0.664	0.666	0.670	0.674	0.676	0.679	0.680	0.681	0.682	0.682	0.682	0.682	0.682	0.682	0.681	0.680	0.678	0.676	0.674	0.672	0.670	0.668	0.665	0.661	0.659	0.656	0.654	0.651	0.649	0.646	0.644	0.641	0.639	0.638	0.635	0.634	0.632	0.631	0.631	0.630	0.630	0.629	0.629	0.630	0.631	0.631	0.632	0.634	0.634	0.638	0.639	0.641	0.644	0.645	0.648	0.650	0.654	0.656	0.658	0.660	0.662	0.665	0.668	0.670	0.671	0.674	0.675	0.676	0.678	0.679	0.679	0.680	0.679	0.679	0.676	0.676	0.674	0.671	0.668	0.664	0.661	0.656	0.651	0.646	0.639	0.632	0.626	0.618	0.610	0.600	0.591	0.581	0.570	0.560	0.548	0.535	0.522	0.510	0.495	0.482	0.468	0.452	0.436	0.420	0.404	0.388	0.369	0.351	0.334	0.316	0.298	0.279	0.260	0.240	0.220	0.200	0.181	0.160	0.140	0.119	0.099	0.079	0.058	0.036	0.016	-0.005	-0.026	-0.046	-0.066	-0.086	-0.108	-0.126	-0.146	-0.166	-0.186	-0.205	-0.224	-0.242	-0.261	-0.279	-0.296	-0.312	-0.330	-0.345	-0.362	-0.378	-0.391	-0.406	-0.420	-0.434	-0.446	-0.459	-0.471	-0.481	-0.492	-0.502	-0.511	-0.521	-0.529	-0.538	-0.545	-0.551	-0.559	-0.564	-0.569	-0.574	-0.579	-0.582	-0.586	-0.590	-0.592	-0.594	-0.598	-0.599	-0.600	-0.601	-0.602	-0.602	-0.604	-0.605	-0.605	-0.606	-0.605	-0.606	-0.608	-0.608	-0.608	-0.609	-0.609	-0.610	-0.611	-0.614	-0.614	-0.618	-0.619	-0.622	-0.625	-0.629	-0.632	-0.636	-0.641	-0.645	-0.651	-0.656	-0.662	-0.669	-0.676	-0.684	-0.691	-0.700	-0.709	-0.719	-0.729	-0.739	-0.750	-0.761	-0.771	-0.785	-0.796	-0.810	-0.822	-0.836	-0.849	-0.864	-0.879	-0.891	-0.906	-0.922	-0.938	-0.952	-0.968	-0.982	-0.999	-1.014	-1.030	-1.045	-1.060	-1.075	-1.091	-1.106	-1.121	-1.135	-1.150	-1.164	-1.178	-1.190	-1.204	-1.215	-1.228	-1.239	-1.250	-1.260	-1.270	-1.278	-1.286	-1.294	-1.300	-1.306	-1.312	-1.316	-1.320	-1.322	-1.325	-1.326	-1.326	-1.326	-1.324	-1.321	-1.319	-1.315	-1.309	-1.304	-1.298	-1.289	-1.281	-1.272	-1.262	-1.251	-1.240	-1.226	-1.214	-1.199	-1.185	-1.169	-1.152	-1.138	-1.120	-1.101	-1.084	-1.065	-1.045	-1.026	-1.005	-0.985	-0.964	-0.944	-0.922	-0.900	-0.879	-0.858	-0.836	-0.814	-0.794	-0.771	-0.750	-0.729	-0.708	-0.688	-0.666	-0.646	-0.626	-0.608	-0.589	-0.570	-0.552	-0.535	-0.519	-0.504	-0.488	-0.472	-0.459	-0.445	-0.432	-0.420	-0.409	-0.399	-0.389	-0.380	-0.371	-0.364	-0.356	-0.350	-0.344	-0.339	-0.335	-0.330	-0.329	-0.325	-0.324	-0.322	-0.321	-0.320	-0.320	-0.320	-0.321	-0.321	-0.322	-0.324	-0.326	-0.328	-0.329	-0.331	-0.332	-0.335	-0.336	-0.338	-0.339	-0.341	-0.342	-0.342	-0.344	-0.344	-0.344	-0.344	-0.344	-0.341	-0.341	-0.339	-0.336	-0.334	-0.330	-0.326	-0.321	-0.318	-0.312	-0.306	-0.300	-0.294	-0.288	-0.280	-0.272	-0.265	-0.255	-0.246	-0.236	-0.228	-0.218	-0.208	-0.198	-0.186	-0.176	-0.166	-0.155	-0.145	-0.135	-0.122	-0.112	-0.102	-0.092	-0.082	-0.071	-0.061	-0.052	-0.044	-0.034	-0.025	-0.018	-0.011	-0.004	0.002	0.009	0.015	0.020	0.024	0.028	0.031	0.034	0.035	0.038	0.038	0.038	0.038	0.035	0.034	0.030	0.028	0.024	0.019	0.015	0.009	0.002	-0.005	-0.011	-0.019	-0.028	-0.036	-0.045	-0.054	-0.062	-0.072	-0.082	-0.094	-0.102	-0.114	-0.125	-0.135	-0.146	-0.158	-0.168	-0.178	-0.188	-0.198	-0.209	-0.219	-0.228	-0.236	-0.245	-0.252	-0.260	-0.268	-0.274	-0.280	-0.286	-0.290	-0.295	-0.300	-0.301	-0.305	-0.308	-0.308	-0.309	-0.309	-0.306	-0.306	-0.304	-0.301	-0.298	-0.295	-0.289	-0.285	-0.280	-0.274	-0.268	-0.261	-0.252	-0.245	-0.236	-0.228	-0.219	-0.210	-0.201	-0.192	-0.182	-0.172	-0.164	-0.154	-0.144	-0.134	-0.124	-0.115	-0.106	-0.096	-0.088	-0.080	-0.071	-0.064	-0.058	-0.050	-0.044	-0.038	-0.031	-0.028	-0.022	-0.018	-0.014	-0.011	-0.009	-0.006	-0.005	-0.005	-0.004	-0.004	-0.005	-0.006	-0.009	-0.010	-0.012	-0.016	-0.019	-0.022	-0.028	-0.032	-0.038	-0.042	-0.049	-0.054	-0.060	-0.068	-0.074	-0.080	-0.088	-0.094	-0.101	-0.109	-0.116	-0.124	-0.130	-0.139	-0.146	-0.154	-0.160	-0.168	-0.175	-0.181	-0.189	-0.195	-0.202	-0.209	-0.216	-0.221	-0.229	-0.235	-0.240	-0.246	-0.252	-0.259	-0.265	-0.271	-0.276	-0.281	-0.286	-0.291	-0.298	-0.304	-0.308	-0.314	-0.320	-0.324	-0.330	-0.335	-0.340	-0.345	-0.351	-0.355	-0.360	-0.365	-0.370	-0.374	-0.379	-0.384	-0.389	-0.391	-0.396	-0.399	-0.402	-0.406	-0.410	-0.412	-0.414	-0.418	-0.418	-0.420	-0.420	-0.420	-0.420	-0.420	-0.419	-0.418	-0.414	-0.410	-0.408	-0.402	-0.398	-0.392	-0.385	-0.379	-0.370	-0.361	-0.352	-0.342	-0.331	-0.319	-0.306	-0.294	-0.280	-0.265	-0.251	-0.235	-0.219	-0.202	-0.185	-0.168	-0.150	-0.132	-0.112	-0.094	-0.075	-0.055	-0.036	-0.018	0.002	0.021	0.041	0.060	0.080	0.099	0.116	0.136	0.152	0.171	0.189	0.204	0.220	0.236	0.250	0.265	0.279	0.291	0.304	0.315	0.325	0.335	0.345	0.354	0.361	0.369	0.375	0.380	0.386	0.389	0.394	0.396	0.399	0.400	0.402	0.402	0.402	0.402	0.401	0.400	0.399	0.396	0.394	0.391	0.389	0.385	0.381	0.378	0.372	0.369	0.365	0.360	0.355	0.351	0.348	0.341	0.336	0.332	0.328	0.322	0.318	0.312	0.308	0.302	0.298	0.292	0.288	0.282	0.278	0.274	0.269	0.264	0.260	0.255	0.251	0.248	0.242	0.239	0.235	0.230	0.228	0.224	0.220	0.216	0.212	0.210	0.206	0.202	0.201	0.198	0.195	0.192	0.190	0.186	0.184	0.182	0.180	0.178	0.176	0.174	0.171	0.171	0.169	0.169	0.166	0.165	0.164	0.162	0.161	0.161	0.159	0.159	0.158	0.156	0.155	0.154	0.154	0.152	0.151	0.149	0.148	0.146	0.144	0.141	0.139	0.138	0.135	0.132	0.129	0.126	0.124	0.120	0.116	0.112	0.109	0.104	0.100	0.096	0.090	0.086	0.081	0.075	0.069	0.064	0.058	0.052	0.046	0.040	0.032	0.026	0.019	0.011	0.005	-0.002	-0.009	-0.016	-0.024	-0.029	-0.036	-0.044	-0.050	-0.058	-0.064	-0.070	-0.076	-0.084	-0.089	-0.095	-0.101	-0.108	-0.112	-0.119	-0.124	-0.129	-0.135	-0.140	-0.145	-0.150	-0.154	-0.159	-0.164	-0.169	-0.174	-0.178	-0.182	-0.186	-0.190	-0.194	-0.198	-0.201	-0.206	-0.210	-0.214	-0.218	-0.221	-0.226	-0.230	-0.234	-0.239	-0.242	-0.248	-0.250	-0.255	-0.260	-0.265	-0.270	-0.274	-0.279	-0.284	-0.289	-0.294	-0.299	-0.304	-0.310	-0.315	-0.320	-0.325	-0.331	-0.336	-0.342	-0.348	-0.354	-0.358	-0.364	-0.369	-0.375	-0.380	-0.386	-0.391	-0.396	-0.402	-0.408	-0.414	-0.419	-0.425	-0.429	-0.434	-0.439	-0.444	-0.449	-0.454	-0.458	-0.461	-0.466	-0.471	-0.474	-0.479	-0.481	-0.486	-0.490	-0.492	-0.496	-0.500	-0.502	-0.505	-0.509	-0.510	-0.512	-0.515	-0.518	-0.520	-0.521	-0.524	-0.524	-0.525	-0.528	-0.528	-0.529	-0.530	-0.530	-0.531	-0.531	-0.532	-0.531	-0.532	-0.532	-0.532	-0.532	-0.532	-0.532	-0.532	-0.532	-0.532	-0.532	-0.532	-0.532	-0.532	-0.534	-0.534	-0.535	-0.535	-0.535	-0.538	-0.538	-0.540	-0.542	-0.545	-0.548	-0.550	-0.554	-0.558	-0.561	-0.565	-0.571	-0.576	-0.582	-0.589	-0.595	-0.602	-0.611	-0.619	-0.628	-0.636	-0.646	-0.658	-0.668	-0.680	-0.691	-0.702	-0.716	-0.729	-0.742	-0.756	-0.770	-0.785	-0.800	-0.815	-0.831	-0.846	-0.862	-0.879	-0.895	-0.912	-0.928	-0.945	-0.960	-0.978	-0.994	-1.010	-1.026	-1.041	-1.058	-1.072	-1.088	-1.102	-1.118	-1.130	-1.144	-1.156	-1.169	-1.181	-1.191	-1.202	-1.211	-1.221	-1.229	-1.238	-1.245	-1.251	-1.256	-1.260	-1.265	-1.268	-1.270	-1.271	-1.271	-1.271	-1.269	-1.266	-1.262	-1.258	-1.254	-1.248	-1.240	-1.231	-1.222	-1.214	-1.201	-1.190	-1.178	-1.165	-1.151	-1.136	-1.121	-1.105	-1.089	-1.071	-1.054	-1.035	-1.016	-0.998	-0.978	-0.959	-0.938	-0.918	-0.898	-0.875	-0.855	-0.834	-0.812	-0.792	-0.770	-0.749	-0.729	-0.709	-0.689	-0.669	-0.650	-0.630	-0.611	-0.594	-0.575	-0.558	-0.541	-0.525	-0.509	-0.495	-0.481	-0.468	-0.454	-0.441	-0.430	-0.420	-0.409	-0.399	-0.390	-0.381	-0.375	-0.368	-0.360	-0.355	-0.350	-0.344	-0.340	-0.336	-0.332	-0.329	-0.326	-0.322	-0.321	-0.319	-0.318	-0.316	-0.315	-0.312	-0.311	-0.310	-0.310	-0.308	-0.306	-0.305	-0.302	-0.301	-0.300	-0.299	-0.296	-0.292	-0.290	-0.288	-0.285	-0.281	-0.278	-0.274	-0.270	-0.265	-0.260	-0.255	-0.249	-0.244	-0.238	-0.231	-0.225	-0.218	-0.211	-0.204	-0.196	-0.188	-0.180	-0.172	-0.164	-0.155	-0.148	-0.138	-0.129	-0.121	-0.112	-0.104	-0.094	-0.085	-0.078	-0.069	-0.059	-0.051	-0.042	-0.035	-0.026	-0.019	-0.010	-0.002	0.005	0.012	0.020	0.026	0.034	0.041	0.048	0.054	0.060	0.065	0.071	0.076	0.081	0.086	0.091	0.095	0.100	0.104	0.108	0.112	0.116	0.120	0.124	0.126	0.130	0.134	0.136	0.139	0.142	0.146	0.149	0.151	0.155	0.159	0.161	0.166	0.169	0.172	0.176	0.180	0.185	0.189	0.194	0.199	0.204	0.209	0.214	0.219	0.225	0.231	0.238	0.244	0.251	0.258	0.265	0.272	0.280	0.289	0.296	0.305	0.314	0.321	0.331	0.340	0.350	0.359	0.368	0.378	0.386	0.396	0.405	0.414	0.424	0.432	0.442	0.451	0.459	0.469	0.478	0.485	0.494	0.501	0.507	0.516	0.522	0.529	0.536	0.541	0.546	0.552	0.558	0.561	0.566	0.569	0.572	0.575	0.578	0.580	0.581	0.582	0.584	0.584	0.584	0.585	0.584	0.582	0.582	0.581	0.579	0.576	0.574	0.571	0.568	0.565	0.561	0.558	0.554	0.550	0.545	0.540	0.535	0.531	0.525	0.520	0.514	0.507	0.501	0.495	0.489	0.482	0.476	0.469	0.461	0.454	0.446	0.438	0.430	0.421	0.412	0.405	0.396	0.385	0.376	0.366	0.356	0.346	0.336	0.325	0.314	0.302	0.291	0.279	0.268	0.255	0.242	0.231	0.218	0.204	0.191	0.178	0.165	0.152	0.138	0.125	0.111	0.098	0.084	0.071	0.058	0.044	0.031	0.019	0.005	-0.006	-0.020	-0.032	-0.044	-0.056	-0.066	-0.078	-0.088	-0.099	-0.108	-0.116	-0.126	-0.134	-0.142	-0.150	-0.155	-0.162	-0.169	-0.172	-0.179	-0.182	-0.186	-0.190	-0.192	-0.195	-0.198	-0.199	-0.199	-0.200	-0.200	-0.199	-0.199	-0.199	-0.198	-0.195	-0.194	-0.192	-0.190	-0.188	-0.186	-0.182	-0.180	-0.178	-0.175	-0.174	-0.171	-0.171	-0.169	-0.168	-0.166	-0.165	-0.165	-0.164	-0.164	-0.165	-0.165	-0.166	-0.168	-0.170	-0.171	-0.175	-0.178	-0.180	-0.184	-0.188	-0.192	-0.196	-0.201	-0.206	-0.211	-0.218	-0.221	-0.228	-0.232	-0.240	-0.245	-0.250	-0.256	-0.261	-0.269	-0.274	-0.278	-0.284	-0.288	-0.292	-0.296	-0.299	-0.301	-0.305	-0.306	-0.309	-0.310	-0.310	-0.310	-0.309	-0.308	-0.306	-0.304	-0.301	-0.298	-0.294	-0.290	-0.285	-0.279	-0.274	-0.268	-0.261	-0.255	-0.246	-0.239	-0.231	-0.222	-0.214	-0.204	-0.194	-0.185	-0.175	-0.168	-0.158	-0.148	-0.139	-0.130	-0.121	-0.111	-0.102	-0.095	-0.086	-0.078	-0.070	-0.064	-0.056	-0.050	-0.044	-0.038	-0.032	-0.028	-0.025	-0.020	-0.016	-0.014	-0.010	-0.008	-0.006	-0.006	-0.004	-0.004	-0.004	-0.004	-0.005	-0.008	-0.009	-0.011	-0.012	-0.015	-0.020	-0.022	-0.026	-0.029	-0.034	-0.039	-0.042	-0.046	-0.052	-0.056	-0.061	-0.068	-0.072	-0.078	-0.082	-0.088	-0.094	-0.099	-0.104	-0.109	-0.114	-0.118	-0.122	-0.128	-0.130	-0.135	-0.139	-0.142	-0.145	-0.148	-0.150	-0.151	-0.154	-0.154	-0.155	-0.155	-0.154	-0.152	-0.150	-0.149	-0.145	-0.141	-0.136	-0.131	-0.126	-0.118	-0.111	-0.102	-0.094	-0.084	-0.071	-0.060	-0.048	-0.034	-0.019	-0.004	0.012	0.030	0.049	0.066	0.088	0.108	0.130	0.152	0.176	0.200	0.225	0.250	0.276	0.304	0.330	0.359	0.388	0.416	0.445	0.475	0.506	0.535	0.566	0.596	0.629	0.659	0.690	0.720	0.750	0.780	0.810	0.840	0.869	0.900	0.928	0.956	0.984	1.010	1.035	1.061	1.085	1.109	1.131	1.152	1.174	1.192	1.211	1.229	1.245	1.260	1.274	1.286	1.298	1.309	1.319	1.326	1.332	1.339	1.344	1.346	1.349	1.351	1.351	1.351	1.349	1.346	1.342	1.339	1.334	1.329	1.321	1.315	1.308	1.298	1.290	1.281	1.271	1.261	1.251	1.241	1.230	1.220	1.209	1.199	1.189	1.179	1.168	1.159	1.149	1.139	1.131	1.122	1.115	1.109	1.101	1.095	1.089	1.084	1.080	1.076	1.074	1.070	1.068	1.068	1.065	1.065	1.065	1.066	1.066	1.069	1.071	1.074	1.076	1.081	1.084	1.089	1.094	1.098	1.102	1.108	1.112	1.118	1.121	1.126	1.132	1.136	1.141	1.144	1.149	1.152	1.155	1.159	1.160	1.162	1.162	1.162	1.164	1.162	1.161	1.160	1.158	1.154	1.150	1.144	1.138	1.131	1.122	1.115	1.105	1.095	1.082	1.070	1.056	1.042	1.028	1.010	0.992	0.972	0.954	0.932	0.910	0.888	0.864	0.838	0.811	0.782	0.754	0.724	0.692	0.660	0.625	0.591	0.555	0.518	0.480	0.441	0.401	0.360	0.316	0.274	0.228	0.182	0.136	0.089	0.040	-0.010	-0.060	-0.110	-0.164	-0.215	-0.269	-0.321	-0.375	-0.430	-0.486	-0.541	-0.598	-0.654	-0.710	-0.766	-0.824	-0.881	-0.939	-0.995	-1.051	-1.108	-1.165	-1.221	-1.278	-1.332	-1.388	-1.442	-1.498	-1.550	-1.604	-1.656	-1.708	-1.758	-1.808	-1.858	-1.905	-1.954	-2.000	-2.045	-2.090	-2.134	-2.178	-2.220	-2.260	-2.300	-2.339	-2.378	-2.415	-2.450	-2.486	-2.521	-2.555	-2.588	-2.620	-2.651	-2.682	-2.712	-2.741	-2.769	-2.796	-2.822	-2.849	-2.875	-2.900	-2.925	-2.949	-2.972	-2.995	-3.018	-3.041	-3.062	-3.085	-3.106	-3.126	-3.148	-3.168	-3.188	-3.208	-3.228	-3.246	-3.266	-3.284	-3.304	-3.321	-3.340	-3.359	-3.376	-3.395	-3.412	-3.431	-3.449	-3.468	-3.485	-3.504	-3.521	-3.539	-3.556	-3.575	-3.592	-3.610	-3.628	-3.645	-3.664	-3.681	-3.699	-3.716	-3.734	-3.751	-3.768	-3.786	-3.802	-3.819	-3.836	-3.852	-3.869	-3.885	-3.901	-3.918	-3.932	-3.946	-3.960	-3.975	-3.988	-4.001	-4.012	-4.024	-4.035	-4.045	-4.055	-4.062	-4.070	-4.076	-4.081	-4.085	-4.089	-4.090	-4.090	-4.089	-4.086	-4.084	-4.079	-4.072	-4.064	-4.054	-4.043	-4.030	-4.015	-3.999	-3.980	-3.960	-3.938	-3.914	-3.889	-3.861	-3.831	-3.800	-3.768	-3.734	-3.696	-3.658	-3.618	-3.576	-3.532	-3.488	-3.440	-3.391	-3.341	-3.290	-3.236	-3.182	-3.128	-3.069	-3.010	-2.951	-2.890	-2.828	-2.766	-2.701	-2.638	-2.571	-2.505	-2.438	-2.370	-2.301	-2.232	-2.162	-2.092	-2.024	-1.952	-1.881	-1.810	-1.739	-1.668	-1.596	-1.524	-1.452	-1.380	-1.309	-1.238	-1.165	-1.092	-1.021	-0.950	-0.879	-0.809	-0.738	-0.666	-0.596	-0.526	-0.455	-0.385	-0.316	-0.246	-0.178	-0.110	-0.041	0.028	0.095	0.162	0.230	0.295	0.362	0.429	0.494	0.560	0.625	0.689	0.752	0.816	0.880	0.942	1.005	1.068	1.128	1.189	1.249	1.309	1.369	1.428	1.486	1.544	1.600	1.658	1.714	1.770	1.824	1.878	1.931	1.985	2.036	2.088	2.138	2.188	2.236	2.285	2.332	2.379	2.425	2.470	2.515	2.559	2.600	2.642	2.684	2.725	2.764	2.801	2.840	2.876	2.912	2.946	2.981	3.014	3.046	3.079	3.108	3.139	3.166	3.195	3.221	3.248	3.272	3.298	3.321	3.344	3.364	3.386	3.406	3.425	3.444	3.461	3.479	3.494	3.510	3.524	3.538	3.550	3.564	3.574	3.586	3.596	3.606	3.616	3.625	3.634	3.641	3.648	3.655	3.661	3.666	3.672	3.676	3.682	3.686	3.689	3.692	3.696	3.699	3.699	3.701	3.702	3.704	3.702	3.704	3.701	3.700	3.698	3.695	3.691	3.688	3.684	3.678	3.670	3.662	3.655	3.646	3.636	3.626	3.614	3.600	3.585	3.570	3.554	3.536	3.516	3.495	3.474	3.449	3.425	3.398	3.369	3.340	3.309	3.276	3.241	3.206	3.168	3.129	3.089	3.046	3.004	2.958	2.911	2.864	2.814	2.762	2.711	2.658	2.604	2.549	2.491	2.435	2.376	2.318	2.258	2.198	2.138	2.076	2.015	1.952	1.891	1.828	1.766	1.704	1.642	1.580	1.519	1.459	1.398	1.338	1.278	1.220	1.162	1.104	1.049	0.994	0.940	0.886	0.834	0.782	0.732	0.684	0.635	0.589	0.544	0.499	0.455	0.414	0.371	0.331	0.291	0.252	0.216	0.179	0.142	0.109	0.074	0.040	0.008	-0.025	-0.058	-0.089	-0.120	-0.151	-0.182	-0.212	-0.242	-0.272	-0.302	-0.332	-0.364	-0.394	-0.425	-0.456	-0.488	-0.519	-0.551	-0.582	-0.615	-0.649	-0.681	-0.716	-0.750	-0.785	-0.820	-0.856	-0.892	-0.929	-0.968	-1.004	-1.041	-1.081	-1.121	-1.159	-1.200	-1.240	-1.280	-1.321	-1.361	-1.402	-1.444	-1.486	-1.528	-1.569	-1.611	-1.651	-1.694	-1.735	-1.776	-1.819	-1.860	-1.900	-1.941	-1.981	-2.021	-2.060	-2.100	-2.139	-2.179	-2.216	-2.254	-2.290	-2.328	-2.364	-2.399	-2.435	-2.470	-2.504	-2.536	-2.569	-2.602	-2.634	-2.666	-2.696	-2.726	-2.758	-2.786	-2.815	-2.842	-2.870	-2.898	-2.924	-2.951	-2.976	-3.001	-3.026	-3.050	-3.075	-3.099	-3.121	-3.144	-3.166	-3.189	-3.210	-3.231	-3.252	-3.272	-3.294	-3.312	-3.332	-3.351	-3.369	-3.388	-3.405	-3.421	-3.439	-3.455	-3.471	-3.486	-3.501	-3.516	-3.529	-3.542	-3.554	-3.566	-3.578	-3.586	-3.598	-3.606	-3.614	-3.621	-3.629	-3.634	-3.639	-3.642	-3.646	-3.649	-3.650	-3.650	-3.650	-3.648	-3.645	-3.641	-3.636	-3.631	-3.625	-3.616	-3.609	-3.599	-3.588	-3.575	-3.564	-3.549	-3.535	-3.520	-3.504	-3.486	-3.469	-3.450	-3.431	-3.410	-3.390	-3.369	-3.346	-3.324	-3.302	-3.279	-3.254	-3.230	-3.205	-3.180	-3.156	-3.131	-3.106	-3.081	-3.056	-3.031	-3.008	-2.982	-2.958	-2.935	-2.911	-2.888	-2.865	-2.841	-2.819	-2.798	-2.776	-2.756	-2.736	-2.716	-2.698	-2.679	-2.661	-2.645	-2.628	-2.612	-2.596	-2.582	-2.569	-2.556	-2.542	-2.530	-2.519	-2.509	-2.498	-2.488	-2.478	-2.469	-2.461	-2.452	-2.445	-2.438	-2.430	-2.424	-2.418	-2.411	-2.405	-2.399	-2.394	-2.388	-2.381	-2.375	-2.370	-2.364	-2.358	-2.350	-2.344	-2.338	-2.330	-2.324	-2.316	-2.309	-2.301	-2.292	-2.284	-2.275	-2.266	-2.256	-2.245	-2.235	-2.224	-2.212	-2.200	-2.188	-2.174	-2.160	-2.145	-2.131	-2.116	-2.101	-2.085	-2.068	-2.051	-2.033	-2.016	-1.998	-1.979	-1.959	-1.940	-1.919	-1.900	-1.880	-1.859	-1.836	-1.816	-1.794	-1.772	-1.751	-1.730	-1.708	-1.685	-1.664	-1.641	-1.620	-1.598	-1.575	-1.555	-1.534	-1.512	-1.494	-1.474	-1.454	-1.435	-1.418	-1.399	-1.381	-1.365	-1.349	-1.334	-1.320	-1.308	-1.294	-1.282	-1.272	-1.264	-1.255	-1.248	-1.241	-1.235	-1.231	-1.228	-1.225	-1.225	-1.225	-1.226	-1.229	-1.232	-1.236	-1.242	-1.250	-1.258	-1.266	-1.276	-1.288	-1.299	-1.312	-1.326	-1.340	-1.356	-1.372	-1.390	-1.406	-1.425	-1.444	-1.464	-1.484	-1.504	-1.524	-1.545	-1.566	-1.588	-1.609	-1.630	-1.652	-1.672	-1.694	-1.715	-1.735	-1.756	-1.778	-1.798	-1.816	-1.836	-1.855	-1.874	-1.891	-1.909	-1.924	-1.939	-1.954	-1.969	-1.982	-1.995	-2.007	-2.019	-2.030	-2.040	-2.049	-2.058	-2.066	-2.072	-2.079	-2.085	-2.090	-2.094	-2.098	-2.100	-2.102	-2.104	-2.105	-2.105	-2.106	-2.106	-2.104	-2.102	-2.101	-2.098	-2.095	-2.091	-2.089	-2.085	-2.082	-2.078	-2.074	-2.069	-2.065	-2.060	-2.055	-2.050	-2.046	-2.041	-2.036	-2.031	-2.026	-2.022	-2.019	-2.014	-2.010	-2.006	-2.004	-2.000	-1.996	-1.994	-1.991	-1.990	-1.986	-1.985	-1.984	-1.981	-1.981	-1.980	-1.980	-1.980	-1.980	-1.980	-1.980	-1.981	-1.981	-1.984	-1.985	-1.988	-1.989	-1.991	-1.994	-1.998	-1.999	-2.002	-2.006	-2.010	-2.014	-2.018	-2.021	-2.026	-2.030	-2.034	-2.039	-2.044	-2.049	-2.054	-2.059	-2.065	-2.069	-2.075	-2.081	-2.086	-2.091	-2.096	-2.102	-2.108	-2.115	-2.120	-2.125	-2.131	-2.138	-2.142	-2.150	-2.155	-2.162	-2.169	-2.175	-2.181	-2.188	-2.195	-2.201	-2.208	-2.214	-2.221	-2.229	-2.235	-2.241	-2.249	-2.256	-2.265	-2.271	-2.280	-2.288	-2.296	-2.302	-2.311	-2.320	-2.329	-2.338	-2.345	-2.354	-2.362	-2.372	-2.382	-2.391	-2.401	-2.411	-2.420	-2.431	-2.441	-2.452	-2.462	-2.472	-2.485	-2.495	-2.506	-2.519	-2.531	-2.542	-2.555	-2.568	-2.580	-2.592	-2.606	-2.619	-2.632	-2.646	-2.660	-2.674	-2.686	-2.700	-2.715	-2.729	-2.744	-2.758	-2.772	-2.788	-2.801	-2.816	-2.831	-2.846	-2.862	-2.876	-2.892	-2.906	-2.922	-2.938	-2.951	-2.968	-2.982	-2.998	-3.011	-3.028	-3.041	-3.055	-3.069	-3.084	-3.098	-3.111	-3.125	-3.138	-3.151	-3.162	-3.176	-3.188	-3.199	-3.210	-3.221	-3.231	-3.241	-3.251	-3.259	-3.268	-3.275	-3.281	-3.288	-3.292	-3.299	-3.302	-3.306	-3.309	-3.311	-3.311	-3.312	-3.312	-3.312	-3.310	-3.308	-3.305	-3.300	-3.295	-3.289	-3.282	-3.275	-3.266	-3.259	-3.248	-3.238	-3.228	-3.215	-3.202	-3.189	-3.175	-3.162	-3.146	-3.132	-3.116	-3.101	-3.085	-3.069	-3.052	-3.036	-3.020	-3.002	-2.986	-2.970	-2.954	-2.938	-2.921	-2.908	-2.891	-2.878	-2.862	-2.849	-2.835	-2.824	-2.811	-2.800	-2.789	-2.778	-2.769	-2.760	-2.752	-2.745	-2.738	-2.732	-2.728	-2.722	-2.718	-2.714	-2.711	-2.709	-2.706	-2.705	-2.705	-2.702	-2.702	-2.702	-2.701	-2.701	-2.701	-2.701	-2.700	-2.699	-2.699	-2.696	-2.695	-2.692	-2.690	-2.686	-2.682	-2.679	-2.672	-2.668	-2.659	-2.651	-2.642	-2.634	-2.622	-2.610	-2.599	-2.585	-2.570	-2.555	-2.539	-2.521	-2.501	-2.484	-2.462	-2.441	-2.419	-2.396	-2.372	-2.349	-2.324	-2.298	-2.272	-2.246	-2.218	-2.191	-2.164	-2.135	-2.108	-2.079	-2.051	-2.022	-1.994	-1.965	-1.938	-1.911	-1.882	-1.856	-1.830	-1.802	-1.776	-1.751	-1.728	-1.702	-1.679	-1.656	-1.634	-1.612	-1.592	-1.572	-1.554	-1.534	-1.518	-1.500	-1.485	-1.469	-1.454	-1.440	-1.428	-1.415	-1.402	-1.392	-1.381	-1.371	-1.362	-1.355	-1.348	-1.340	-1.334	-1.328	-1.321	-1.316	-1.312	-1.308	-1.304	-1.301	-1.299	-1.295	-1.294	-1.291	-1.290	-1.290	-1.289	-1.288	-1.288	-1.286	-1.286	-1.285	-1.285	-1.285	-1.285	-1.284	-1.284	-1.282	-1.281	-1.281	-1.280	-1.279	-1.278	-1.276	-1.272	-1.271	-1.268	-1.265	-1.260	-1.258	-1.251	-1.246	-1.241	-1.234	-1.226	-1.220	-1.211	-1.201	-1.191	-1.181	-1.169	-1.156	-1.142	-1.129	-1.115	-1.099	-1.082	-1.065	-1.046	-1.028	-1.008	-0.986	-0.965	-0.942	-0.919	-0.895	-0.870	-0.844	-0.816	-0.790	-0.762	-0.734	-0.705	-0.675	-0.645	-0.616	-0.585	-0.554	-0.521	-0.490	-0.459	-0.426	-0.395	-0.362	-0.331	-0.299	-0.269	-0.236	-0.206	-0.176	-0.146	-0.118	-0.088	-0.059	-0.032	-0.005	0.021	0.046	0.071	0.095	0.118	0.140	0.161	0.182	0.201	0.219	0.236	0.252	0.268	0.282	0.295	0.309	0.320	0.331	0.340	0.349	0.356	0.364	0.371	0.376	0.382	0.386	0.391	0.394	0.398	0.400	0.401	0.404	0.405	0.408	0.409	0.410	0.410	0.411	0.412	0.414	0.416	0.418	0.420	0.422	0.424	0.429	0.431	0.436	0.439	0.444	0.450	0.455	0.462	0.469	0.478	0.485	0.494	0.504	0.514	0.526	0.538	0.550	0.562	0.576	0.591	0.605	0.620	0.635	0.651	0.668	0.686	0.702	0.720	0.739	0.756	0.775	0.794	0.812	0.831	0.850	0.869	0.888	0.906	0.925	0.944	0.962	0.980	0.998	1.015	1.032	1.049	1.065	1.080	1.095	1.110	1.124	1.136	1.148	1.159	1.170	1.179	1.189	1.196	1.204	1.210	1.215	1.220	1.224	1.226	1.229	1.228	1.229	1.228	1.224	1.221	1.218	1.211	1.206	1.200	1.191	1.182	1.174	1.164	1.152	1.140	1.129	1.115	1.101	1.088	1.074	1.059	1.042	1.028	1.012	0.995	0.979	0.962	0.946	0.929	0.912	0.896	0.880	0.862	0.846	0.830	0.815	0.800	0.785	0.770	0.756	0.742	0.731	0.719	0.708	0.696	0.686	0.676	0.668	0.660	0.652	0.646	0.641	0.636	0.632	0.629	0.626	0.624	0.622	0.622	0.622	0.622	0.625	0.626	0.629	0.632	0.635	0.640	0.644	0.649	0.655	0.659	0.665	0.671	0.678	0.684	0.690	0.695	0.700	0.708	0.712	0.719	0.724	0.730	0.735	0.739	0.742	0.748	0.751	0.754	0.758	0.759	0.762	0.764	0.765	0.766	0.766	0.766	0.765	0.764	0.762	0.761	0.759	0.756	0.754	0.751	0.749	0.745	0.741	0.738	0.734	0.730	0.725	0.721	0.716	0.712	0.708	0.704	0.700	0.695	0.692	0.689	0.685	0.682	0.679	0.675	0.674	0.672	0.669	0.668	0.668	0.665	0.665	0.664	0.664	0.664	0.664	0.665	0.666	0.668	0.668	0.670	0.671	0.672	0.675	0.678	0.680	0.682	0.684	0.686	0.688	0.691	0.692	0.694	0.695	0.698	0.699	0.700	0.701	0.701	0.701	0.702	0.701	0.700	0.698	0.696	0.694	0.690	0.686	0.682	0.678	0.672	0.666	0.660	0.652	0.645	0.636	0.628	0.619	0.608	0.598	0.585	0.572	0.560	0.546	0.534	0.519	0.504	0.489	0.472	0.455	0.438	0.420	0.401	0.382	0.364	0.344	0.324	0.304	0.284	0.261	0.240	0.218	0.196	0.174	0.151	0.130	0.106	0.084	0.060	0.038	0.012	-0.010	-0.032	-0.058	-0.081	-0.104	-0.128	-0.150	-0.172	-0.195	-0.219	-0.240	-0.262	-0.285	-0.306	-0.328	-0.348	-0.369	-0.389	-0.409	-0.428	-0.446	-0.465	-0.481	-0.499	-0.516	-0.532	-0.546	-0.561	-0.576	-0.590	-0.602	-0.615	-0.626	-0.638	-0.648	-0.658	-0.668	-0.676	-0.682	-0.690	-0.698	-0.702	-0.709	-0.712	-0.718	-0.721	-0.724	-0.726	-0.729	-0.730	-0.732	-0.732	-0.734	-0.734	-0.734	-0.734	-0.734	-0.732	-0.732	-0.731	-0.730	-0.729	-0.729	-0.726	-0.725	-0.726	-0.725	-0.725	-0.724	-0.724	-0.724	-0.725	-0.725	-0.726	-0.728	-0.730	-0.732	-0.735	-0.738	-0.741	-0.745	-0.750	-0.754	-0.760	-0.765	-0.772	-0.779	-0.786	-0.794	-0.802	-0.811	-0.820	-0.829	-0.839	-0.850	-0.860	-0.870	-0.881	-0.892	-0.906	-0.918	-0.930	-0.941	-0.955	-0.968	-0.980	-0.994	-1.006	-1.020	-1.034	-1.045	-1.059	-1.071	-1.085	-1.098	-1.110	-1.122	-1.135	-1.146	-1.158	-1.170	-1.180	-1.191	-1.200	-1.210	-1.219	-1.228	-1.235	-1.244	-1.251	-1.256	-1.262	-1.269	-1.274	-1.278	-1.281	-1.285	-1.286	-1.289	-1.289	-1.289	-1.289	-1.288	-1.285	-1.284	-1.280	-1.276	-1.272	-1.266	-1.261	-1.254	-1.248	-1.240	-1.231	-1.222	-1.212	-1.201	-1.191	-1.179	-1.168	-1.155	-1.141	-1.128	-1.114	-1.100	-1.085	-1.070	-1.054	-1.038	-1.021	-1.005	-0.988	-0.970	-0.952	-0.934	-0.916	-0.899	-0.880	-0.862	-0.844	-0.825	-0.806	-0.788	-0.770	-0.751	-0.734	-0.715	-0.698	-0.680	-0.664	-0.645	-0.629	-0.614	-0.596	-0.581	-0.566	-0.551	-0.538	-0.522	-0.509	-0.496	-0.484	-0.471	-0.460	-0.450	-0.439	-0.429	-0.420	-0.411	-0.404	-0.395	-0.388	-0.381	-0.375	-0.370	-0.365	-0.360	-0.355	-0.351	-0.348	-0.345	-0.342	-0.339	-0.339	-0.336	-0.335	-0.334	-0.332	-0.332	-0.331	-0.330	-0.330	-0.329	-0.330	-0.330	-0.329	-0.329	-0.329	-0.328	-0.328	-0.326	-0.326	-0.324	-0.324	-0.321	-0.319	-0.318	-0.315	-0.312	-0.309	-0.306	-0.302	-0.299	-0.295	-0.291	-0.285	-0.281	-0.275	-0.269	-0.262	-0.256	-0.250	-0.242	-0.235	-0.228	-0.220	-0.212	-0.204	-0.196	-0.188	-0.180	-0.172	-0.164	-0.155	-0.146	-0.139	-0.130	-0.121	-0.114	-0.105	-0.098	-0.090	-0.084	-0.078	-0.070	-0.065	-0.058	-0.052	-0.049	-0.044	-0.040	-0.036	-0.032	-0.030	-0.028	-0.026	-0.024	-0.024	-0.024	-0.024	-0.025	-0.026	-0.028	-0.030	-0.034	-0.038	-0.039	-0.045	-0.049	-0.052	-0.058	-0.064	-0.069	-0.075	-0.080	-0.086	-0.092	-0.099	-0.105	-0.111	-0.118	-0.124	-0.130	-0.136	-0.142	-0.149	-0.155	-0.160	-0.165	-0.170	-0.175	-0.178	-0.181	-0.185	-0.188	-0.190	-0.191	-0.194	-0.194	-0.194	-0.194	-0.192	-0.191	-0.189	-0.188	-0.185	-0.181	-0.176	-0.172	-0.168	-0.161	-0.155	-0.150	-0.142	-0.135	-0.128	-0.120	-0.112	-0.104	-0.095	-0.086	-0.076	-0.066	-0.058	-0.048	-0.036	-0.028	-0.018	-0.008	0.001	0.011	0.021	0.031	0.040	0.049	0.058	0.066	0.075	0.082	0.090	0.098	0.104	0.110	0.116	0.121	0.126	0.130	0.134	0.138	0.141	0.144	0.145	0.148	0.148	0.149	0.149	0.146	0.146	0.145	0.142	0.140	0.136	0.132	0.130	0.124	0.120	0.115	0.110	0.105	0.098	0.092	0.085	0.079	0.071	0.064	0.056	0.048	0.041	0.032	0.024	0.015	0.008	-0.001	-0.010	-0.019	-0.028	-0.036	-0.045	-0.054	-0.062	-0.072	-0.081	-0.089	-0.098	-0.106	-0.115	-0.124	-0.134	-0.142	-0.150	-0.160	-0.168	-0.178	-0.186	-0.195	-0.204	-0.214	-0.222	-0.231	-0.240	-0.249	-0.258	-0.266	-0.275	-0.284	-0.292	-0.301	-0.310	-0.319	-0.328	-0.336	-0.345	-0.351	-0.360	-0.368	-0.376	-0.384	-0.391	-0.398	-0.404	-0.410	-0.416	-0.422	-0.428	-0.432	-0.438	-0.441	-0.444	-0.446	-0.449	-0.450	-0.451	-0.451	-0.450	-0.449	-0.448	-0.445	-0.441	-0.438	-0.431	-0.426	-0.419	-0.411	-0.402	-0.394	-0.384	-0.372	-0.361	-0.350	-0.336	-0.322	-0.309	-0.294	-0.278	-0.262	-0.246	-0.229	-0.211	-0.194	-0.176	-0.158	-0.140	-0.121	-0.102	-0.084	-0.065	-0.048	-0.028	-0.010	0.008	0.026	0.044	0.060	0.078	0.094	0.110	0.125	0.139	0.154	0.166	0.179	0.191	0.202	0.214	0.222	0.232	0.241	0.249	0.256	0.262	0.268	0.274	0.278	0.281	0.285	0.286	0.289	0.290	0.291	0.292	0.292	0.292	0.291	0.291	0.289	0.288	0.285	0.285	0.281	0.280	0.278	0.275	0.272	0.270	0.268	0.265	0.262	0.260	0.258	0.256	0.255	0.252	0.250	0.249	0.246	0.245	0.244	0.242	0.241	0.239	0.238	0.238	0.236	0.234	0.234	0.232	0.232	0.231	0.231	0.230	0.229	0.228	0.228	0.225	0.225	0.224	0.222	0.221	0.220	0.219	0.219	0.216	0.215	0.212	0.212	0.210	0.209	0.206	0.205	0.204	0.201	0.200	0.199	0.196	0.195	0.192	0.191	0.189	0.189	0.186	0.185	0.184	0.182	0.180	0.179	0.179	0.178	0.176	0.175	0.174	0.174	0.172	0.172	0.170	0.170	0.169	0.168	0.169	0.166	0.166	0.166	0.165	0.164	0.162	0.161	0.160	0.159	0.158	0.156	0.155	0.154	0.150	0.149	0.148	0.145	0.141	0.140	0.136	0.132	0.130	0.126	0.122	0.119	0.115	0.111	0.106	0.101	0.096	0.092	0.088	0.082	0.076	0.071	0.066	0.061	0.056	0.049	0.044	0.039	0.034	0.029	0.021	0.016	0.010	0.006	0.000	-0.006	-0.010	-0.016	-0.021	-0.028	-0.031	-0.036	-0.042	-0.046	-0.051	-0.056	-0.060	-0.065	-0.071	-0.075	-0.079	-0.084	-0.089	-0.092	-0.096	-0.100	-0.105	-0.109	-0.114	-0.119	-0.124	-0.128	-0.132	-0.138	-0.144	-0.148	-0.152	-0.159	-0.162	-0.169	-0.174	-0.179	-0.185	-0.190	-0.196	-0.201	-0.208	-0.214	-0.219	-0.225	-0.231	-0.238	-0.244	-0.250	-0.256	-0.261	-0.269	-0.275	-0.281	-0.288	-0.292	-0.299	-0.304	-0.310	-0.316	-0.321	-0.328	-0.331	-0.336	-0.341	-0.346	-0.350	-0.355	-0.359	-0.362	-0.366	-0.370	-0.374	-0.376	-0.380	-0.381	-0.385	-0.386	-0.389	-0.390	-0.392	-0.394	-0.395	-0.396	-0.396	-0.398	-0.399	-0.399	-0.399	-0.399	-0.399	-0.400	-0.399	-0.399	-0.399	-0.398	-0.396	-0.396	-0.396	-0.395	-0.395	-0.394	-0.394	-0.394	-0.392	-0.392	-0.391	-0.392	-0.391	-0.391	-0.391	-0.391	-0.391	-0.391	-0.392	-0.392	-0.395	-0.395	-0.398	-0.399	-0.401	-0.402	-0.405	-0.408	-0.410	-0.414	-0.416	-0.421	-0.424	-0.430	-0.435	-0.439	-0.445	-0.451	-0.458	-0.464	-0.471	-0.479	-0.488	-0.495	-0.504	-0.514	-0.522	-0.532	-0.542	-0.552	-0.565	-0.576	-0.588	-0.599	-0.611	-0.625	-0.636	-0.650	-0.662	-0.678	-0.690	-0.704	-0.719	-0.732	-0.748	-0.760	-0.775	-0.789	-0.804	-0.819	-0.832	-0.846	-0.859	-0.874	-0.886	-0.900	-0.912	-0.924	-0.936	-0.949	-0.960	-0.971	-0.980	-0.991	-1.000	-1.010	-1.019	-1.026	-1.034	-1.040	-1.045	-1.051	-1.055	-1.060	-1.064	-1.066	-1.069	-1.070	-1.071	-1.071	-1.069	-1.068	-1.064	-1.061	-1.056	-1.051	-1.045	-1.039	-1.031	-1.022	-1.012	-1.004	-0.992	-0.981	-0.969	-0.958	-0.944	-0.930	-0.915	-0.901	-0.885	-0.869	-0.851	-0.834	-0.818	-0.800	-0.781	-0.764	-0.744	-0.724	-0.705	-0.685	-0.666	-0.646	-0.628	-0.608	-0.588	-0.568	-0.548	-0.530	-0.510	-0.491	-0.472	-0.455	-0.438	-0.420	-0.404	-0.386	-0.370	-0.355	-0.341	-0.326	-0.312	-0.299	-0.286	-0.274	-0.262	-0.252	-0.241	-0.231	-0.222	-0.214	-0.206	-0.199	-0.192	-0.185	-0.179	-0.174	-0.169	-0.164	-0.160	-0.156	-0.152	-0.149	-0.145	-0.141	-0.139	-0.136	-0.132	-0.131	-0.128	-0.126	-0.122	-0.121	-0.119	-0.115	-0.112	-0.109	-0.106	-0.102	-0.098	-0.094	-0.090	-0.085	-0.080	-0.075	-0.069	-0.064	-0.058	-0.051	-0.044	-0.038	-0.030	-0.024	-0.015	-0.008	0.001	0.010	0.019	0.028	0.038	0.046	0.055	0.065	0.075	0.085	0.095	0.105	0.115	0.124	0.134	0.144	0.152	0.162	0.172	0.181	0.191	0.200	0.210	0.218	0.225	0.234	0.241	0.251	0.258	0.265	0.272	0.280	0.288	0.292	0.299	0.305	0.310	0.315	0.320	0.325	0.329	0.332	0.338	0.340	0.345	0.348	0.349	0.352	0.355	0.356	0.360	0.361	0.364	0.364	0.366	0.369	0.370	0.371	0.372	0.374	0.375	0.378	0.378	0.379	0.381	0.381	0.384	0.385	0.388	0.389	0.390	0.392	0.394	0.396	0.399	0.401	0.404	0.406	0.409	0.412	0.416	0.420	0.424	0.426	0.431	0.435	0.440	0.445	0.449	0.454	0.459	0.465	0.470	0.476	0.481	0.488	0.494	0.499	0.506	0.512	0.518	0.524	0.530	0.538	0.542	0.549	0.556	0.561	0.568	0.574	0.580	0.585	0.591	0.598	0.602	0.608	0.612	0.618	0.622	0.628	0.630	0.634	0.638	0.641	0.645	0.648	0.649	0.652	0.652	0.654	0.656	0.656	0.656	0.658	0.658	0.656	0.656	0.655	0.654	0.650	0.649	0.645	0.644	0.640	0.635	0.631	0.628	0.622	0.616	0.611	0.604	0.599	0.591	0.585	0.578	0.569	0.562	0.554	0.545	0.535	0.526	0.516	0.505	0.495	0.485	0.474	0.462	0.450	0.438	0.425	0.412	0.400	0.386	0.372	0.359	0.344	0.330	0.315	0.300	0.286	0.270	0.255	0.239	0.224	0.208	0.192	0.176	0.160	0.145	0.129	0.114	0.098	0.081	0.066	0.051	0.035	0.019	0.005	-0.010	-0.025	-0.039	-0.054	-0.066	-0.080	-0.094	-0.106	-0.118	-0.129	-0.140	-0.150	-0.160	-0.170	-0.179	-0.188	-0.195	-0.202	-0.210	-0.216	-0.222	-0.228	-0.231	-0.236	-0.240	-0.241	-0.244	-0.246	-0.248	-0.248	-0.248	-0.248	-0.248	-0.246	-0.245	-0.242	-0.241	-0.239	-0.236	-0.232	-0.230	-0.228	-0.224	-0.221	-0.219	-0.215	-0.211	-0.209	-0.206	-0.204	-0.201	-0.199	-0.196	-0.195	-0.194	-0.192	-0.191	-0.192	-0.191	-0.192	-0.194	-0.195	-0.196	-0.199	-0.201	-0.205	-0.209	-0.211	-0.216	-0.221	-0.226	-0.231	-0.238	-0.242	-0.248	-0.255	-0.261	-0.268	-0.274	-0.280	-0.286	-0.292	-0.299	-0.305	-0.310	-0.316	-0.321	-0.326	-0.330	-0.335	-0.339	-0.341	-0.344	-0.346	-0.348	-0.349	-0.349	-0.348	-0.348	-0.345	-0.344	-0.340	-0.336	-0.332	-0.328	-0.321	-0.316	-0.310	-0.302	-0.294	-0.286	-0.279	-0.269	-0.259	-0.249	-0.238	-0.226	-0.216	-0.205	-0.194	-0.182	-0.171	-0.160	-0.148	-0.136	-0.124	-0.114	-0.101	-0.090	-0.080	-0.070	-0.059	-0.049	-0.039	-0.030	-0.020	-0.012	-0.004	0.004	0.011	0.019	0.025	0.031	0.038	0.042	0.046	0.050	0.054	0.058	0.060	0.062	0.065	0.065	0.066	0.068	0.066	0.068	0.065	0.065	0.062	0.062	0.059	0.056	0.055	0.051	0.048	0.044	0.041	0.038	0.034	0.029	0.024	0.020	0.015	0.011	0.006	0.002	-0.004	-0.006	-0.011	-0.015	-0.019	-0.024	-0.028	-0.030	-0.032	-0.035	-0.038	-0.040	-0.041	-0.042	-0.044	-0.044	-0.044	-0.042	-0.041	-0.040	-0.036	-0.032	-0.029	-0.024	-0.018	-0.010	-0.004	0.006	0.015	0.025	0.035	0.048	0.061	0.075	0.090	0.105	0.121	0.139	0.158	0.178	0.198	0.219	0.241	0.264	0.288	0.312	0.338	0.364	0.390	0.418	0.446	0.475	0.504	0.534	0.562	0.592	0.624	0.655	0.685	0.715	0.746	0.778	0.809	0.839	0.870	0.899	0.929	0.960	0.988	1.018	1.046	1.072	1.100	1.128	1.152	1.176	1.200	1.224	1.245	1.266	1.286	1.305	1.322	1.339	1.355	1.370	1.384	1.395	1.406	1.416	1.425	1.434	1.440	1.445	1.449	1.452	1.455	1.455	1.455	1.455	1.452	1.450	1.446	1.442	1.438	1.431	1.425	1.418	1.410	1.401	1.392	1.384	1.374	1.364	1.355	1.345	1.332	1.322	1.312	1.301	1.291	1.280	1.271	1.260	1.250	1.240	1.231	1.224	1.215	1.208	1.199	1.191	1.185	1.180	1.174	1.169	1.165	1.160	1.158	1.155	1.151	1.150	1.149	1.148	1.148	1.148	1.148	1.150	1.151	1.154	1.155	1.158	1.160	1.164	1.168	1.171	1.175	1.179	1.181	1.186	1.189	1.194	1.196	1.200	1.202	1.205	1.208	1.210	1.211	1.212	1.214	1.214	1.214	1.212	1.211	1.210	1.206	1.202	1.199	1.192	1.188	1.180	1.172	1.164	1.152	1.142	1.131	1.119	1.104	1.090	1.074	1.056	1.038	1.019	0.999	0.976	0.954	0.929	0.904	0.878	0.849	0.820	0.789	0.758	0.725	0.690	0.655	0.619	0.580	0.542	0.502	0.460	0.419	0.375	0.330	0.284	0.238	0.189	0.141	0.090	0.040	-0.011	-0.064	-0.118	-0.170	-0.225	-0.280	-0.335	-0.392	-0.449	-0.505	-0.562	-0.619	-0.678	-0.735	-0.792	-0.850	-0.908	-0.966	-1.024	-1.081	-1.139	-1.195	-1.251	-1.308	-1.364	-1.419	-1.474	-1.528	-1.580	-1.632	-1.684	-1.736	-1.786	-1.836	-1.885	-1.932	-1.980	-2.026	-2.070	-2.115	-2.159	-2.200	-2.242	-2.282	-2.322	-2.361	-2.400	-2.436	-2.472	-2.508	-2.541	-2.576	-2.609	-2.641	-2.672	-2.702	-2.732	-2.762	-2.791	-2.819	-2.846	-2.872	-2.899	-2.924	-2.949	-2.974	-2.998	-3.021	-3.044	-3.068	-3.090	-3.111	-3.132	-3.154	-3.175	-3.196	-3.218	-3.236	-3.256	-3.276	-3.295	-3.315	-3.334	-3.352	-3.371	-3.390	-3.408	-3.426	-3.445	-3.462	-3.480	-3.499	-3.515	-3.532	-3.550	-3.569	-3.585	-3.604	-3.621	-3.639	-3.655	-3.672	-3.690	-3.706	-3.724	-3.741	-3.759	-3.775	-3.791	-3.809	-3.825	-3.841	-3.858	-3.872	-3.889	-3.904	-3.919	-3.932	-3.948	-3.961	-3.975	-3.989	-4.001	-4.014	-4.024	-4.035	-4.045	-4.055	-4.062	-4.071	-4.077	-4.082	-4.086	-4.090	-4.094	-4.095	-4.094	-4.094	-4.091	-4.088	-4.081	-4.075	-4.068	-4.056	-4.046	-4.032	-4.018	-4.003	-3.984	-3.965	-3.944	-3.921	-3.896	-3.869	-3.840	-3.810	-3.779	-3.745	-3.710	-3.672	-3.632	-3.592	-3.550	-3.505	-3.460	-3.412	-3.364	-3.312	-3.260	-3.206	-3.151	-3.095	-3.038	-2.978	-2.918	-2.855	-2.792	-2.729	-2.662	-2.596	-2.530	-2.461	-2.392	-2.322	-2.252	-2.180	-2.109	-2.035	-1.962	-1.888	-1.814	-1.740	-1.664	-1.589	-1.512	-1.436	-1.360	-1.284	-1.206	-1.129	-1.052	-0.976	-0.899	-0.822	-0.745	-0.669	-0.592	-0.516	-0.440	-0.365	-0.290	-0.214	-0.139	-0.065	0.010	0.082	0.155	0.228	0.300	0.371	0.442	0.514	0.584	0.654	0.721	0.790	0.856	0.924	0.990	1.055	1.119	1.184	1.248	1.310	1.371	1.434	1.494	1.554	1.612	1.671	1.729	1.785	1.841	1.896	1.951	2.005	2.058	2.110	2.161	2.212	2.262	2.311	2.360	2.408	2.455	2.500	2.546	2.590	2.632	2.676	2.718	2.759	2.799	2.838	2.878	2.915	2.952	2.989	3.024	3.058	3.092	3.125	3.156	3.188	3.219	3.248	3.276	3.302	3.329	3.355	3.380	3.404	3.428	3.450	3.471	3.492	3.511	3.531	3.549	3.566	3.581	3.599	3.612	3.628	3.641	3.652	3.665	3.676	3.688	3.698	3.706	3.716	3.725	3.732	3.741	3.748	3.754	3.760	3.766	3.771	3.776	3.781	3.785	3.789	3.792	3.796	3.799	3.801	3.804	3.806	3.806	3.808	3.808	3.808	3.808	3.805	3.805	3.802	3.799	3.796	3.791	3.786	3.780	3.772	3.765	3.756	3.746	3.735	3.722	3.709	3.696	3.679	3.662	3.644	3.624	3.602	3.580	3.555	3.529	3.501	3.472	3.440	3.409	3.374	3.339	3.301	3.262	3.221	3.180	3.136	3.091	3.044	2.996	2.946	2.895	2.842	2.789	2.735	2.680	2.624	2.565	2.508	2.449	2.389	2.328	2.269	2.206	2.145	2.084	2.020	1.959	1.898	1.835	1.774	1.712	1.651	1.590	1.531	1.472	1.412	1.356	1.299	1.242	1.188	1.132	1.080	1.029	0.978	0.926	0.878	0.830	0.784	0.738	0.694	0.650	0.608	0.566	0.526	0.488	0.449	0.411	0.375	0.339	0.305	0.270	0.236	0.204	0.171	0.140	0.109	0.079	0.048	0.019	-0.011	-0.041	-0.070	-0.100	-0.129	-0.158	-0.188	-0.218	-0.246	-0.276	-0.306	-0.336	-0.368	-0.398	-0.430	-0.461	-0.492	-0.525	-0.559	-0.592	-0.626	-0.660	-0.695	-0.729	-0.766	-0.801	-0.839	-0.876	-0.912	-0.950	-0.989	-1.028	-1.066	-1.105	-1.145	-1.185	-1.224	-1.264	-1.304	-1.344	-1.384	-1.425	-1.465	-1.506	-1.546	-1.588	-1.629	-1.668	-1.709	-1.749	-1.788	-1.829	-1.869	-1.908	-1.948	-1.986	-2.024	-2.062	-2.100	-2.138	-2.175	-2.212	-2.249	-2.286	-2.321	-2.358	-2.392	-2.428	-2.464	-2.498	-2.531	-2.564	-2.596	-2.630	-2.662	-2.694	-2.725	-2.756	-2.786	-2.818	-2.848	-2.878	-2.905	-2.934	-2.962	-2.991	-3.019	-3.045	-3.071	-3.098	-3.124	-3.149	-3.175	-3.199	-3.222	-3.246	-3.269	-3.291	-3.312	-3.334	-3.354	-3.374	-3.394	-3.411	-3.429	-3.445	-3.461	-3.478	-3.491	-3.505	-3.518	-3.530	-3.540	-3.551	-3.560	-3.569	-3.575	-3.580	-3.586	-3.589	-3.591	-3.594	-3.595	-3.594	-3.592	-3.589	-3.584	-3.579	-3.571	-3.564	-3.555	-3.545	-3.534	-3.522	-3.509	-3.495	-3.479	-3.464	-3.446	-3.428	-3.409	-3.390	-3.370	-3.349	-3.328	-3.305	-3.282	-3.259	-3.235	-3.211	-3.188	-3.162	-3.136	-3.112	-3.088	-3.061	-3.036	-3.011	-2.985	-2.960	-2.936	-2.911	-2.888	-2.864	-2.840	-2.816	-2.795	-2.772	-2.752	-2.730	-2.711	-2.691	-2.671	-2.654	-2.635	-2.619	-2.602	-2.588	-2.571	-2.559	-2.544	-2.532	-2.519	-2.509	-2.498	-2.486	-2.478	-2.469	-2.460	-2.452	-2.445	-2.438	-2.430	-2.424	-2.419	-2.414	-2.408	-2.402	-2.399	-2.392	-2.389	-2.386	-2.381	-2.378	-2.372	-2.369	-2.365	-2.360	-2.356	-2.351	-2.348	-2.342	-2.338	-2.332	-2.328	-2.321	-2.315	-2.309	-2.302	-2.295	-2.288	-2.280	-2.272	-2.264	-2.255	-2.246	-2.238	-2.228	-2.218	-2.205	-2.194	-2.182	-2.170	-2.158	-2.145	-2.131	-2.118	-2.102	-2.089	-2.074	-2.059	-2.042	-2.027	-2.010	-1.994	-1.976	-1.961	-1.944	-1.925	-1.908	-1.890	-1.871	-1.854	-1.836	-1.819	-1.800	-1.782	-1.764	-1.746	-1.726	-1.709	-1.692	-1.674	-1.658	-1.641	-1.624	-1.609	-1.592	-1.578	-1.562	-1.549	-1.535	-1.522	-1.510	-1.499	-1.489	-1.479	-1.470	-1.461	-1.454	-1.448	-1.442	-1.438	-1.432	-1.430	-1.429	-1.428	-1.429	-1.429	-1.431	-1.434	-1.439	-1.444	-1.450	-1.456	-1.465	-1.474	-1.484	-1.494	-1.506	-1.519	-1.531	-1.546	-1.561	-1.576	-1.592	-1.609	-1.625	-1.642	-1.661	-1.679	-1.698	-1.718	-1.736	-1.755	-1.776	-1.795	-1.815	-1.835	-1.854	-1.874	-1.894	-1.912	-1.931	-1.951	-1.970	-1.988	-2.005	-2.022	-2.040	-2.056	-2.072	-2.089	-2.102	-2.118	-2.131	-2.145	-2.156	-2.169	-2.179	-2.190	-2.200	-2.209	-2.218	-2.226	-2.234	-2.240	-2.246	-2.251	-2.256	-2.261	-2.265	-2.268	-2.270	-2.272	-2.274	-2.275	-2.276	-2.275	-2.276	-2.275	-2.274	-2.271	-2.270	-2.268	-2.265	-2.262	-2.260	-2.256	-2.254	-2.249	-2.246	-2.242	-2.238	-2.234	-2.229	-2.225	-2.220	-2.215	-2.211	-2.206	-2.202	-2.198	-2.192	-2.189	-2.185	-2.180	-2.175	-2.171	-2.168	-2.164	-2.160	-2.156	-2.152	-2.149	-2.146	-2.142	-2.140	-2.136	-2.134	-2.132	-2.130	-2.128	-2.126	-2.125	-2.124	-2.122	-2.121	-2.121	-2.121	-2.120	-2.121	-2.120	-2.120	-2.121	-2.121	-2.122	-2.124	-2.125	-2.126	-2.129	-2.130	-2.132	-2.135	-2.138	-2.140	-2.142	-2.144	-2.148	-2.150	-2.154	-2.156	-2.159	-2.162	-2.166	-2.170	-2.174	-2.176	-2.180	-2.182	-2.186	-2.190	-2.194	-2.198	-2.201	-2.205	-2.208	-2.211	-2.215	-2.219	-2.221	-2.224	-2.228	-2.230	-2.234	-2.238	-2.241	-2.244	-2.248	-2.251	-2.254	-2.256	-2.261	-2.265	-2.269	-2.272	-2.276	-2.279	-2.282	-2.286	-2.291	-2.296	-2.300	-2.304	-2.310	-2.314	-2.320	-2.326	-2.331	-2.338	-2.345	-2.351	-2.359	-2.366	-2.375	-2.382	-2.391	-2.401	-2.410	-2.421	-2.431	-2.442	-2.452	-2.465	-2.478	-2.490	-2.501	-2.515	-2.528	-2.542	-2.558	-2.571	-2.586	-2.602	-2.618	-2.634	-2.649	-2.666	-2.684	-2.700	-2.718	-2.735	-2.751	-2.770	-2.788	-2.806	-2.824	-2.841	-2.860	-2.878	-2.896	-2.914	-2.931	-2.949	-2.965	-2.982	-2.999	-3.016	-3.032	-3.048	-3.062	-3.078	-3.092	-3.106	-3.119	-3.132	-3.144	-3.155	-3.166	-3.178	-3.186	-3.195	-3.202	-3.209	-3.215	-3.220	-3.225	-3.229	-3.231	-3.234	-3.235	-3.235	-3.234	-3.232	-3.231	-3.228	-3.224	-3.218	-3.212	-3.205	-3.198	-3.189	-3.179	-3.169	-3.159	-3.148	-3.136	-3.124	-3.109	-3.096	-3.082	-3.066	-3.051	-3.036	-3.020	-3.005	-2.989	-2.972	-2.956	-2.940	-2.924	-2.908	-2.892	-2.876	-2.862	-2.848	-2.832	-2.819	-2.805	-2.792	-2.780	-2.768	-2.758	-2.746	-2.738	-2.729	-2.720	-2.712	-2.708	-2.701	-2.696	-2.692	-2.689	-2.685	-2.684	-2.684	-2.682	-2.681	-2.682	-2.684	-2.686	-2.688	-2.690	-2.692	-2.695	-2.698	-2.701	-2.705	-2.709	-2.710	-2.714	-2.716	-2.718	-2.720	-2.721	-2.721	-2.721	-2.720	-2.719	-2.718	-2.714	-2.710	-2.705	-2.698	-2.691	-2.682	-2.674	-2.662	-2.651	-2.639	-2.625	-2.609	-2.592	-2.576	-2.558	-2.538	-2.516	-2.494	-2.472	-2.448	-2.424	-2.399	-2.371	-2.344	-2.316	-2.288	-2.259	-2.230	-2.199	-2.169	-2.139	-2.108	-2.076	-2.045	-2.014	-1.984	-1.952	-1.921	-1.891	-1.860	-1.831	-1.801	-1.772	-1.744	-1.715	-1.689	-1.661	-1.635	-1.610	-1.585	-1.561	-1.538	-1.516	-1.494	-1.474	-1.454	-1.435	-1.418	-1.400	-1.384	-1.369	-1.354	-1.340	-1.326	-1.314	-1.302	-1.292	-1.282	-1.272	-1.265	-1.256	-1.249	-1.244	-1.236	-1.231	-1.226	-1.222	-1.219	-1.215	-1.212	-1.210	-1.209	-1.208	-1.205	-1.205	-1.204	-1.204	-1.204	-1.202	-1.204	-1.204	-1.205	-1.204	-1.205	-1.205	-1.204	-1.204	-1.204	-1.204	-1.202	-1.201	-1.200	-1.199	-1.196	-1.194	-1.190	-1.188	-1.184	-1.179	-1.174	-1.169	-1.161	-1.155	-1.149	-1.139	-1.130	-1.121	-1.110	-1.099	-1.086	-1.072	-1.059	-1.042	-1.028	-1.011	-0.992	-0.975	-0.956	-0.935	-0.915	-0.892	-0.870	-0.848	-0.822	-0.798	-0.772	-0.745	-0.719	-0.691	-0.661	-0.632	-0.602	-0.572	-0.542	-0.512	-0.482	-0.450	-0.419	-0.388	-0.355	-0.324	-0.292	-0.260	-0.229	-0.198	-0.166	-0.135	-0.106	-0.075	-0.046	-0.018	0.012	0.039	0.068	0.094	0.120	0.145	0.170	0.195	0.218	0.239	0.261	0.281	0.301	0.320	0.339	0.355	0.372	0.388	0.402	0.416	0.429	0.441	0.452	0.464	0.474	0.484	0.491	0.500	0.507	0.515	0.521	0.526	0.532	0.538	0.544	0.548	0.551	0.555	0.560	0.564	0.568	0.571	0.575	0.578	0.582	0.586	0.590	0.594	0.599	0.602	0.608	0.612	0.618	0.624	0.629	0.636	0.641	0.649	0.656	0.662	0.671	0.680	0.688	0.698	0.708	0.719	0.729	0.739	0.751	0.762	0.775	0.786	0.800	0.812	0.826	0.839	0.854	0.866	0.881	0.895	0.910	0.925	0.940	0.954	0.969	0.984	0.998	1.012	1.026	1.040	1.056	1.070	1.084	1.096	1.110	1.122	1.135	1.148	1.159	1.170	1.181	1.190	1.200	1.209	1.218	1.225	1.231	1.238	1.242	1.248	1.251	1.254	1.256	1.259	1.259	1.258	1.258	1.255	1.252	1.249	1.244	1.239	1.232	1.225	1.218	1.209	1.200	1.190	1.180	1.169	1.156	1.142	1.130	1.116	1.102	1.088	1.072	1.058	1.042	1.028	1.010	0.994	0.979	0.961	0.945	0.930	0.912	0.896	0.881	0.865	0.851	0.835	0.821	0.806	0.792	0.780	0.769	0.756	0.745	0.734	0.725	0.716	0.708	0.700	0.692	0.686	0.681	0.678	0.674	0.670	0.668	0.665	0.664	0.664	0.664	0.665	0.666	0.668	0.670	0.674	0.676	0.679	0.684	0.689	0.692	0.698	0.702	0.708	0.712	0.718	0.722	0.728	0.732	0.735	0.741	0.746	0.750	0.754	0.756	0.760	0.764	0.765	0.768	0.769	0.770	0.771	0.771	0.772	0.771	0.771	0.769	0.768	0.766	0.764	0.761	0.759	0.756	0.754	0.750	0.746	0.744	0.740	0.736	0.732	0.729	0.726	0.721	0.719	0.716	0.711	0.709	0.706	0.704	0.702	0.701	0.699	0.699	0.699	0.698	0.698	0.698	0.699	0.700	0.701	0.705	0.706	0.709	0.714	0.716	0.721	0.725	0.729	0.734	0.739	0.744	0.751	0.756	0.762	0.768	0.774	0.779	0.784	0.790	0.796	0.801	0.808	0.811	0.816	0.821	0.825	0.829	0.832	0.835	0.838	0.839	0.840	0.841	0.840	0.840	0.839	0.835	0.832	0.829	0.824	0.819	0.812	0.806	0.799	0.789	0.780	0.770	0.759	0.746	0.734	0.720	0.708	0.690	0.675	0.658	0.641	0.622	0.604	0.584	0.564	0.544	0.522	0.500	0.478	0.454	0.430	0.405	0.381	0.356	0.331	0.305	0.280	0.254	0.228	0.201	0.174	0.148	0.121	0.094	0.068	0.041	0.014	-0.012	-0.039	-0.065	-0.091	-0.118	-0.142	-0.168	-0.192	-0.218	-0.241	-0.265	-0.288	-0.310	-0.334	-0.355	-0.375	-0.396	-0.416	-0.436	-0.455	-0.472	-0.490	-0.507	-0.524	-0.539	-0.554	-0.568	-0.581	-0.594	-0.605	-0.616	-0.628	-0.638	-0.646	-0.655	-0.662	-0.671	-0.676	-0.684	-0.688	-0.694	-0.698	-0.701	-0.704	-0.708	-0.710	-0.711	-0.712	-0.715	-0.715	-0.715	-0.715	-0.715	-0.714	-0.714	-0.714	-0.712	-0.711	-0.710	-0.709	-0.709	-0.708	-0.705	-0.705	-0.704	-0.704	-0.702	-0.702	-0.704	-0.704	-0.704	-0.705	-0.706	-0.708	-0.709	-0.712	-0.714	-0.718	-0.720	-0.724	-0.728	-0.732	-0.736	-0.741	-0.748	-0.752	-0.760	-0.765	-0.774	-0.780	-0.789	-0.796	-0.804	-0.814	-0.822	-0.831	-0.841	-0.850	-0.861	-0.871	-0.881	-0.891	-0.901	-0.912	-0.924	-0.934	-0.945	-0.955	-0.968	-0.978	-0.989	-0.999	-1.010	-1.020	-1.031	-1.041	-1.052	-1.062	-1.072	-1.082	-1.091	-1.101	-1.110	-1.119	-1.126	-1.134	-1.142	-1.150	-1.156	-1.164	-1.169	-1.175	-1.181	-1.185	-1.190	-1.195	-1.198	-1.201	-1.204	-1.206	-1.206	-1.209	-1.209	-1.209	-1.209	-1.208	-1.205	-1.202	-1.199	-1.196	-1.192	-1.188	-1.182	-1.176	-1.169	-1.161	-1.154	-1.145	-1.136	-1.126	-1.116	-1.105	-1.094	-1.081	-1.069	-1.055	-1.042	-1.029	-1.014	-0.999	-0.982	-0.968	-0.950	-0.934	-0.918	-0.899	-0.881	-0.864	-0.846	-0.829	-0.811	-0.791	-0.774	-0.755	-0.736	-0.718	-0.701	-0.684	-0.665	-0.649	-0.631	-0.615	-0.598	-0.582	-0.566	-0.550	-0.536	-0.521	-0.509	-0.495	-0.482	-0.470	-0.459	-0.449	-0.438	-0.429	-0.419	-0.410	-0.404	-0.396	-0.389	-0.384	-0.378	-0.372	-0.369	-0.365	-0.361	-0.358	-0.355	-0.354	-0.351	-0.350	-0.349	-0.350	-0.349	-0.349	-0.349	-0.349	-0.350	-0.350	-0.350	-0.350	-0.351	-0.351	-0.351	-0.352	-0.352	-0.351	-0.351	-0.350	-0.350	-0.349	-0.348	-0.345	-0.344	-0.341	-0.339	-0.335	-0.332	-0.328	-0.324	-0.319	-0.314	-0.309	-0.304	-0.298	-0.290	-0.284	-0.276	-0.269	-0.261	-0.252	-0.244	-0.236	-0.228	-0.219	-0.210	-0.200	-0.191	-0.182	-0.172	-0.162	-0.154	-0.145	-0.136	-0.128	-0.118	-0.109	-0.100	-0.092	-0.084	-0.075	-0.069	-0.061	-0.055	-0.048	-0.042	-0.036	-0.031	-0.028	-0.024	-0.019	-0.016	-0.014	-0.011	-0.011	-0.009	-0.009	-0.009	-0.011	-0.011	-0.014	-0.015	-0.019	-0.021	-0.026	-0.030	-0.035	-0.041	-0.046	-0.052	-0.059	-0.065	-0.072	-0.079	-0.086	-0.094	-0.102	-0.109	-0.118	-0.125	-0.134	-0.141	-0.149	-0.156	-0.164	-0.170	-0.178	-0.184	-0.190	-0.196	-0.201	-0.206	-0.211	-0.215	-0.219	-0.221	-0.225	-0.226	-0.229	-0.230	-0.229	-0.230	-0.229	-0.228	-0.226	-0.222	-0.220	-0.216	-0.212	-0.209	-0.202	-0.196	-0.191	-0.185	-0.178	-0.171	-0.164	-0.156	-0.149	-0.140	-0.132	-0.124	-0.115	-0.105	-0.098	-0.089	-0.080	-0.070	-0.061	-0.052	-0.044	-0.035	-0.026	-0.019	-0.011	-0.002	0.005	0.011	0.018	0.024	0.031	0.038	0.042	0.048	0.052	0.056	0.061	0.065	0.069	0.071	0.075	0.076	0.079	0.081	0.084	0.085	0.085	0.086	0.086	0.086	0.086	0.085	0.084	0.084	0.082	0.080	0.080	0.078	0.075	0.072	0.070	0.068	0.064	0.061	0.056	0.054	0.050	0.045	0.041	0.035	0.031	0.026	0.020	0.015	0.010	0.002	-0.004	-0.010	-0.018	-0.025	-0.031	-0.040	-0.048	-0.055	-0.065	-0.074	-0.082	-0.092	-0.102	-0.112	-0.122	-0.134	-0.145	-0.156	-0.168	-0.180	-0.192	-0.205	-0.218	-0.230	-0.242	-0.256	-0.270	-0.282	-0.296	-0.309	-0.324	-0.336	-0.350	-0.362	-0.376	-0.390	-0.402	-0.415	-0.428	-0.439	-0.450	-0.462	-0.472	-0.484	-0.492	-0.501	-0.511	-0.519	-0.525	-0.532	-0.539	-0.542	-0.548	-0.551	-0.554	-0.554	-0.555	-0.555	-0.554	-0.551	-0.548	-0.544	-0.539	-0.532	-0.525	-0.518	-0.507	-0.498	-0.486	-0.475	-0.462	-0.448	-0.434	-0.419	-0.404	-0.386	-0.369	-0.351	-0.332	-0.314	-0.294	-0.275	-0.255	-0.234	-0.214	-0.192	-0.172	-0.151	-0.130	-0.110	-0.089	-0.070	-0.049	-0.029	-0.010	0.009	0.028	0.045	0.062	0.080	0.095	0.111	0.125	0.139	0.152	0.165	0.176	0.186	0.198	0.206	0.215	0.224	0.230	0.236	0.241	0.246	0.251	0.255	0.258	0.260	0.262	0.262	0.265	0.265	0.265	0.264	0.264	0.262	0.261	0.259	0.259	0.256	0.255	0.252	0.251	0.249	0.248	0.245	0.244	0.242	0.240	0.239	0.238	0.238	0.236	0.235	0.235	0.234	0.234	0.235	0.235	0.234	0.235	0.235	0.236	0.238	0.238	0.239	0.240	0.241	0.242	0.245	0.245	0.248	0.249	0.250	0.251	0.254	0.255	0.256	0.259	0.260	0.261	0.262	0.265	0.265	0.268	0.269	0.270	0.272	0.272	0.275	0.276	0.276	0.279	0.280	0.281	0.282	0.284	0.285	0.286	0.289	0.290	0.291	0.294	0.295	0.298	0.299	0.301	0.304	0.305	0.308	0.310	0.314	0.315	0.318	0.321	0.324	0.326	0.328	0.331	0.334	0.336	0.340	0.341	0.344	0.346	0.349	0.351	0.352	0.355	0.356	0.359	0.359	0.360	0.361	0.362	0.362	0.364	0.364	0.364	0.362	0.361	0.360	0.359	0.356	0.354	0.352	0.349	0.345	0.342	0.338	0.334	0.329	0.325	0.320	0.314	0.309	0.305	0.298	0.292	0.285	0.280	0.272	0.266	0.260	0.252	0.245	0.239	0.231	0.224	0.216	0.208	0.201	0.194	0.186	0.178	0.170	0.164	0.156	0.149	0.141	0.132	0.125	0.119	0.110	0.102	0.096	0.089	0.081	0.075	0.068	0.060	0.052	0.045	0.039	0.031	0.024	0.016	0.010	0.004	-0.005	-0.011	-0.019	-0.025	-0.032	-0.040	-0.048	-0.054	-0.060	-0.068	-0.075	-0.082	-0.089	-0.096	-0.102	-0.110	-0.118	-0.124	-0.131	-0.139	-0.145	-0.152	-0.159	-0.166	-0.172	-0.180	-0.188	-0.194	-0.200	-0.208	-0.214	-0.220	-0.228	-0.234	-0.240	-0.246	-0.254	-0.259	-0.266	-0.271	-0.278	-0.282	-0.289	-0.295	-0.301	-0.306	-0.311	-0.318	-0.322	-0.329	-0.334	-0.339	-0.344	-0.349	-0.354	-0.359	-0.364	-0.370	-0.374	-0.379	-0.382	-0.389	-0.392	-0.396	-0.401	-0.405	-0.409	-0.412	-0.416	-0.421	-0.425	-0.429	-0.431	-0.435	-0.438	-0.442	-0.445	-0.448	-0.451	-0.454	-0.458	-0.461	-0.464	-0.468	-0.470	-0.474	-0.478	-0.480	-0.482	-0.486	-0.490	-0.492	-0.496	-0.500	-0.504	-0.509	-0.512	-0.518	-0.522	-0.528	-0.532	-0.538	-0.544	-0.550	-0.558	-0.564	-0.571	-0.579	-0.588	-0.595	-0.604	-0.614	-0.624	-0.634	-0.645	-0.656	-0.668	-0.679	-0.691	-0.704	-0.716	-0.730	-0.744	-0.759	-0.772	-0.788	-0.804	-0.819	-0.834	-0.850	-0.866	-0.881	-0.896	-0.914	-0.930	-0.945	-0.961	-0.976	-0.991	-1.008	-1.022	-1.036	-1.051	-1.065	-1.080	-1.091	-1.104	-1.118	-1.129	-1.139	-1.149	-1.158	-1.168	-1.175	-1.181	-1.188	-1.194	-1.199	-1.201	-1.204	-1.208	-1.209	-1.208	-1.208	-1.206	-1.202	-1.199	-1.195	-1.189	-1.182	-1.175	-1.166	-1.159	-1.149	-1.138	-1.125	-1.114	-1.100	-1.086	-1.072	-1.056	-1.041	-1.025	-1.008	-0.991	-0.972	-0.954	-0.935	-0.916	-0.896	-0.878	-0.858	-0.836	-0.818	-0.798	-0.776	-0.755	-0.735	-0.715	-0.695	-0.675	-0.655	-0.635	-0.616	-0.596	-0.578	-0.560	-0.541	-0.524	-0.506	-0.490	-0.472	-0.456	-0.441	-0.428	-0.412	-0.399	-0.385	-0.372	-0.361	-0.350	-0.338	-0.328	-0.318	-0.308	-0.298	-0.290	-0.281	-0.274	-0.266	-0.259	-0.252	-0.248	-0.241	-0.235	-0.230	-0.225	-0.220	-0.216	-0.210	-0.206	-0.202	-0.198	-0.194	-0.190	-0.186	-0.181	-0.178	-0.174	-0.169	-0.164	-0.160	-0.155	-0.150	-0.145	-0.140	-0.134	-0.128	-0.122	-0.116	-0.109	-0.101	-0.095	-0.088	-0.080	-0.071	-0.064	-0.056	-0.048	-0.038	-0.029	-0.019	-0.009	0.001	0.011	0.021	0.032	0.042	0.052	0.064	0.075	0.085	0.098	0.108	0.119	0.130	0.140	0.151	0.162	0.174	0.185	0.194	0.205	0.216	0.225	0.235	0.245	0.255	0.264	0.272	0.281	0.290	0.298	0.306	0.314	0.320	0.328	0.334	0.340	0.345	0.352	0.358	0.361	0.366	0.370	0.375	0.379	0.382	0.385	0.389	0.391	0.394	0.398	0.399	0.401	0.404	0.405	0.408	0.410	0.411	0.412	0.415	0.418	0.419	0.421	0.422	0.426	0.428	0.430	0.432	0.435	100.000	5.000	2.000	1.000	3.000	0.000	0.000	0.000	0.000	0.000	0.000	0.000	0.000	0.000	0.000	0.000	0.000	0.000	-2.471	-2.480	-2.488	-2.495	-2.501	-2.506	-2.512	-2.516	-2.520	-2.522	-2.525	-2.525	-2.525	-2.525	-2.524	-2.520	-2.518	-2.515	-2.510	-2.505	-2.499	-2.492	-2.485	-2.478	-2.469	-2.460	-2.450	-2.439	-2.428	-2.418	-2.405	-2.392	-2.379	-2.365	-2.351	-2.339	-2.325	-2.310	-2.295	-2.280	-2.265	-2.248	-2.232	-2.218	-2.202	-2.185	-2.170	-2.155	-2.139	-2.124	-2.109	-2.095	-2.079	-2.064	-2.051	-2.036	-2.022	-2.010	-1.996	-1.982	-1.971	-1.959	-1.948	-1.936	-1.925	-1.915	-1.905	-1.895	-1.886	-1.878	-1.869	-1.861	-1.852	-1.846	-1.839	-1.832	-1.828	-1.820	-1.816	-1.810	-1.805	-1.801	-1.796	-1.792	-1.789	-1.785	-1.782	-1.779	-1.776	-1.772	-1.770	-1.766	-1.764	-1.760	-1.758	-1.755	-1.752	-1.748	-1.745	-1.742	-1.738	-1.734	-1.730	-1.725	-1.720	-1.715	-1.710	-1.704	-1.699	-1.691	-1.684	-1.678	-1.670	-1.662	-1.654	-1.644	-1.634	-1.625	-1.614	-1.602	-1.591	-1.580	-1.568	-1.554	-1.540	-1.526	-1.511	-1.496	-1.481	-1.466	-1.450	-1.434	-1.416	-1.399	-1.381	-1.364	-1.344	-1.325	-1.306	-1.286	-1.269	-1.249	-1.228	-1.208	-1.188	-1.168	-1.146	-1.126	-1.106	-1.086	-1.066	-1.048	-1.028	-1.009	-0.990	-0.971	-0.952	-0.936	-0.919	-0.901	-0.886	-0.871	-0.858	-0.842	-0.830	-0.818	-0.806	-0.796	-0.786	-0.778	-0.769	-0.762	-0.756	-0.751	-0.748	-0.745	-0.744	-0.742	-0.742	-0.744	-0.745	-0.749	-0.752	-0.758	-0.764	-0.770	-0.779	-0.788	-0.799	-0.809	-0.820	-0.832	-0.845	-0.858	-0.874	-0.888	-0.902	-0.919	-0.935	-0.951	-0.968	-0.985	-1.002	-1.020	-1.038	-1.056	-1.074	-1.091	-1.110	-1.128	-1.145	-1.162	-1.179	-1.198	-1.214	-1.230	-1.245	-1.261	-1.276	-1.290	-1.304	-1.318	-1.330	-1.342	-1.354	-1.364	-1.375	-1.385	-1.394	-1.402	-1.410	-1.418	-1.424	-1.430	-1.435	-1.440	-1.444	-1.448	-1.450	-1.454	-1.455	-1.456	-1.458	-1.459	-1.460	-1.460	-1.458	-1.458	-1.456	-1.454	-1.452	-1.450	-1.449	-1.446	-1.442	-1.441	-1.439	-1.435	-1.432	-1.430	-1.428	-1.424	-1.421	-1.419	-1.418	-1.414	-1.412	-1.410	-1.408	-1.406	-1.405	-1.404	-1.404	-1.402	-1.402	-1.402	-1.402	-1.405	-1.405	-1.406	-1.409	-1.411	-1.414	-1.418	-1.420	-1.425	-1.429	-1.434	-1.439	-1.444	-1.450	-1.458	-1.465	-1.472	-1.480	-1.489	-1.498	-1.506	-1.515	-1.526	-1.536	-1.546	-1.559	-1.570	-1.581	-1.594	-1.608	-1.619	-1.634	-1.646	-1.660	-1.675	-1.689	-1.702	-1.719	-1.732	-1.748	-1.764	-1.779	-1.794	-1.809	-1.825	-1.841	-1.856	-1.870	-1.886	-1.901	-1.916	-1.931	-1.946	-1.961	-1.975	-1.990	-2.004	-2.018	-2.031	-2.045	-2.058	-2.070	-2.082	-2.095	-2.106	-2.119	-2.130	-2.141	-2.151	-2.162	-2.172	-2.181	-2.191	-2.200	-2.209	-2.218	-2.225	-2.232	-2.241	-2.249	-2.256	-2.264	-2.271	-2.279	-2.285	-2.291	-2.299	-2.306	-2.312	-2.320	-2.326	-2.334	-2.341	-2.349	-2.355	-2.364	-2.371	-2.379	-2.388	-2.395	-2.405	-2.414	-2.422	-2.432	-2.442	-2.452	-2.464	-2.474	-2.485	-2.498	-2.509	-2.521	-2.534	-2.548	-2.560	-2.575	-2.589	-2.602	-2.618	-2.632	-2.648	-2.664	-2.680	-2.695	-2.711	-2.729	-2.745	-2.760	-2.778	-2.795	-2.811	-2.829	-2.846	-2.862	-2.879	-2.896	-2.914	-2.930	-2.946	-2.962	-2.978	-2.994	-3.009	-3.024	-3.038	-3.052	-3.066	-3.080	-3.094	-3.105	-3.116	-3.128	-3.138	-3.146	-3.155	-3.164	-3.171	-3.178	-3.184	-3.189	-3.194	-3.198	-3.200	-3.202	-3.202	-3.202	-3.202	-3.201	-3.199	-3.195	-3.191	-3.186	-3.181	-3.174	-3.166	-3.159	-3.151	-3.140	-3.130	-3.119	-3.108	-3.095	-3.082	-3.069	-3.055	-3.040	-3.025	-3.011	-2.996	-2.980	-2.965	-2.949	-2.934	-2.918	-2.901	-2.885	-2.870	-2.855	-2.840	-2.825	-2.810	-2.798	-2.784	-2.771	-2.759	-2.748	-2.735	-2.725	-2.716	-2.706	-2.699	-2.691	-2.686	-2.680	-2.675	-2.671	-2.668	-2.665	-2.665	-2.664	-2.664	-2.665	-2.666	-2.670	-2.672	-2.676	-2.681	-2.685	-2.691	-2.696	-2.704	-2.710	-2.718	-2.724	-2.731	-2.738	-2.745	-2.752	-2.759	-2.766	-2.772	-2.779	-2.785	-2.790	-2.795	-2.800	-2.802	-2.806	-2.809	-2.810	-2.811	-2.810	-2.810	-2.809	-2.806	-2.802	-2.798	-2.792	-2.786	-2.778	-2.770	-2.761	-2.750	-2.739	-2.726	-2.715	-2.701	-2.685	-2.670	-2.655	-2.638	-2.621	-2.602	-2.582	-2.565	-2.545	-2.524	-2.504	-2.482	-2.462	-2.442	-2.420	-2.398	-2.376	-2.355	-2.334	-2.312	-2.291	-2.270	-2.249	-2.229	-2.209	-2.189	-2.170	-2.150	-2.132	-2.115	-2.096	-2.080	-2.064	-2.049	-2.034	-2.019	-2.005	-1.991	-1.980	-1.968	-1.956	-1.946	-1.936	-1.928	-1.919	-1.911	-1.904	-1.898	-1.891	-1.885	-1.880	-1.876	-1.871	-1.869	-1.866	-1.864	-1.862	-1.860	-1.860	-1.859	-1.859	-1.859	-1.859	-1.859	-1.860	-1.861	-1.862	-1.864	-1.865	-1.865	-1.866	-1.866	-1.869	-1.869	-1.870	-1.870	-1.871	-1.870	-1.869	-1.869	-1.868	-1.866	-1.865	-1.862	-1.859	-1.855	-1.850	-1.846	-1.840	-1.834	-1.828	-1.820	-1.810	-1.799	-1.789	-1.778	-1.765	-1.751	-1.736	-1.721	-1.705	-1.688	-1.670	-1.650	-1.629	-1.608	-1.585	-1.561	-1.535	-1.509	-1.482	-1.454	-1.425	-1.395	-1.364	-1.331	-1.299	-1.266	-1.231	-1.195	-1.159	-1.121	-1.085	-1.046	-1.008	-0.968	-0.928	-0.889	-0.849	-0.809	-0.768	-0.726	-0.686	-0.645	-0.605	-0.564	-0.524	-0.484	-0.444	-0.404	-0.366	-0.328	-0.290	-0.252	-0.216	-0.181	-0.146	-0.112	-0.080	-0.049	-0.018	0.012	0.042	0.070	0.098	0.122	0.148	0.172	0.194	0.215	0.236	0.255	0.274	0.290	0.306	0.322	0.336	0.349	0.361	0.372	0.384	0.392	0.402	0.409	0.418	0.424	0.430	0.436	0.441	0.446	0.450	0.454	0.458	0.461	0.464	0.466	0.469	0.471	0.474	0.476	0.479	0.481	0.484	0.486	0.490	0.492	0.498	0.501	0.505	0.509	0.514	0.518	0.524	0.530	0.536	0.542	0.550	0.556	0.565	0.574	0.581	0.590	0.600	0.610	0.621	0.631	0.641	0.654	0.665	0.678	0.689	0.701	0.715	0.728	0.741	0.755	0.769	0.782	0.796	0.810	0.824	0.839	0.852	0.865	0.879	0.892	0.906	0.919	0.932	0.945	0.958	0.969	0.981	0.991	1.001	1.012	1.021	1.031	1.040	1.048	1.056	1.062	1.068	1.074	1.080	1.084	1.088	1.090	1.091	1.092	1.092	1.092	1.092	1.091	1.089	1.085	1.082	1.078	1.074	1.069	1.062	1.056	1.050	1.041	1.035	1.026	1.018	1.008	1.000	0.990	0.980	0.971	0.960	0.950	0.939	0.929	0.919	0.909	0.899	0.890	0.880	0.870	0.861	0.851	0.842	0.835	0.825	0.818	0.810	0.804	0.798	0.791	0.786	0.781	0.776	0.772	0.768	0.764	0.761	0.759	0.756	0.755	0.752	0.752	0.752	0.751	0.751	0.752	0.754	0.754	0.755	0.758	0.759	0.761	0.764	0.765	0.768	0.770	0.774	0.778	0.779	0.782	0.786	0.789	0.792	0.796	0.799	0.802	0.805	0.808	0.811	0.815	0.816	0.820	0.822	0.825	0.830	0.832	0.835	0.838	0.841	0.845	0.848	0.851	0.854	0.858	0.861	0.865	0.868	0.871	0.875	0.880	0.884	0.888	0.892	0.898	0.901	0.906	0.911	0.916	0.922	0.928	0.932	0.939	0.945	0.951	0.958	0.964	0.971	0.976	0.984	0.991	0.999	1.005	1.012	1.020	1.026	1.034	1.042	1.049	1.056	1.064	1.071	1.078	1.086	1.092	1.099	1.105	1.111	1.118	1.124	1.130	1.136	1.141	1.148	1.151	1.158	1.161	1.164	1.168	1.171	1.174	1.176	1.178	1.178	1.180	1.179	1.178	1.178	1.175	1.174	1.170	1.168	1.161	1.158	1.151	1.145	1.138	1.131	1.121	1.111	1.102	1.091	1.081	1.069	1.055	1.041	1.028	1.012	0.996	0.980	0.961	0.944	0.925	0.906	0.885	0.865	0.844	0.821	0.799	0.776	0.752	0.729	0.704	0.679	0.654	0.628	0.602	0.576	0.550	0.522	0.496	0.469	0.441	0.415	0.388	0.361	0.334	0.308	0.281	0.255	0.229	0.204	0.178	0.154	0.129	0.105	0.081	0.059	0.036	0.015	-0.008	-0.028	-0.049	-0.068	-0.086	-0.106	-0.124	-0.141	-0.158	-0.174	-0.189	-0.204	-0.219	-0.232	-0.244	-0.256	-0.270	-0.281	-0.292	-0.302	-0.312	-0.322	-0.332	-0.341	-0.350	-0.358	-0.366	-0.374	-0.380	-0.388	-0.395	-0.402	-0.409	-0.415	-0.421	-0.428	-0.434	-0.440	-0.445	-0.451	-0.459	-0.464	-0.470	-0.476	-0.482	-0.489	-0.495	-0.501	-0.507	-0.514	-0.521	-0.528	-0.536	-0.542	-0.550	-0.558	-0.564	-0.571	-0.579	-0.586	-0.595	-0.602	-0.612	-0.621	-0.630	-0.639	-0.648	-0.658	-0.668	-0.679	-0.689	-0.699	-0.710	-0.721	-0.731	-0.744	-0.756	-0.768	-0.780	-0.792	-0.805	-0.819	-0.832	-0.846	-0.859	-0.874	-0.888	-0.902	-0.918	-0.932	-0.948	-0.964	-0.978	-0.994	-1.009	-1.025	-1.040	-1.055	-1.071	-1.086	-1.100	-1.115	-1.130	-1.144	-1.159	-1.172	-1.186	-1.199	-1.212	-1.224	-1.235	-1.246	-1.256	-1.265	-1.275	-1.282	-1.290	-1.298	-1.302	-1.308	-1.311	-1.315	-1.316	-1.319	-1.320	-1.319	-1.318	-1.316	-1.312	-1.309	-1.305	-1.299	-1.291	-1.284	-1.276	-1.266	-1.256	-1.246	-1.234	-1.222	-1.210	-1.196	-1.182	-1.169	-1.154	-1.139	-1.122	-1.108	-1.091	-1.075	-1.058	-1.041	-1.025	-1.008	-0.991	-0.972	-0.956	-0.941	-0.924	-0.908	-0.891	-0.875	-0.860	-0.844	-0.830	-0.816	-0.801	-0.789	-0.776	-0.764	-0.752	-0.741	-0.730	-0.720	-0.710	-0.701	-0.692	-0.685	-0.676	-0.671	-0.664	-0.659	-0.652	-0.648	-0.644	-0.640	-0.636	-0.632	-0.630	-0.628	-0.625	-0.624	-0.622	-0.620	-0.619	-0.619	-0.618	-0.616	-0.616	-0.615	-0.614	-0.614	-0.612	-0.611	-0.611	-0.610	-0.609	-0.608	-0.605	-0.604	-0.602	-0.600	-0.598	-0.595	-0.592	-0.589	-0.586	-0.582	-0.578	-0.574	-0.569	-0.565	-0.560	-0.555	-0.550	-0.542	-0.538	-0.531	-0.525	-0.519	-0.511	-0.505	-0.498	-0.491	-0.485	-0.476	-0.469	-0.461	-0.452	-0.445	-0.436	-0.430	-0.421	-0.415	-0.406	-0.399	-0.391	-0.384	-0.376	-0.369	-0.361	-0.354	-0.348	-0.340	-0.334	-0.328	-0.320	-0.314	-0.309	-0.301	-0.296	-0.291	-0.285	-0.280	-0.275	-0.270	-0.265	-0.260	-0.258	-0.252	-0.249	-0.245	-0.241	-0.239	-0.238	-0.235	-0.232	-0.230	-0.229	-0.228	-0.226	-0.226	-0.226	-0.225	-0.226	-0.226	-0.228	-0.230	-0.230	-0.232	-0.234	-0.236	-0.240	-0.244	-0.246	-0.250	-0.255	-0.259	-0.264	-0.269	-0.274	-0.280	-0.285	-0.291	-0.298	-0.304	-0.310	-0.316	-0.324	-0.330	-0.338	-0.345	-0.351	-0.358	-0.365	-0.374	-0.380	-0.388	-0.395	-0.401	-0.409	-0.415	-0.422	-0.430	-0.436	-0.442	-0.448	-0.455	-0.461	-0.466	-0.471	-0.476	-0.482	-0.486	-0.491	-0.495	-0.499	-0.502	-0.506	-0.510	-0.512	-0.516	-0.519	-0.520	-0.522	-0.525	-0.526	-0.529	-0.530	-0.531	-0.531	-0.532	-0.534	-0.534	-0.535	-0.535	-0.536	-0.536	-0.538	-0.538	-0.539	-0.539	-0.539	-0.539	-0.541	-0.541	-0.542	-0.542	-0.544	-0.544	-0.545	-0.546	-0.548	-0.550	-0.551	-0.552	-0.554	-0.555	-0.558	-0.559	-0.562	-0.564	-0.566	-0.569	-0.571	-0.574	-0.576	-0.579	-0.581	-0.584	-0.586	-0.590	-0.592	-0.595	-0.598	-0.601	-0.604	-0.608	-0.610	-0.614	-0.616	-0.619	-0.621	-0.625	-0.628	-0.631	-0.634	-0.638	-0.639	-0.644	-0.645	-0.650	-0.651	-0.656	-0.658	-0.661	-0.665	-0.668	-0.672	-0.675	-0.680	-0.684	-0.686	-0.690	-0.695	-0.699	-0.702	-0.708	-0.712	-0.716	-0.721	-0.726	-0.731	-0.736	-0.741	-0.746	-0.751	-0.758	-0.762	-0.769	-0.774	-0.780	-0.785	-0.791	-0.795	-0.801	-0.806	-0.810	-0.815	-0.821	-0.825	-0.829	-0.834	-0.836	-0.839	-0.841	-0.844	-0.846	-0.846	-0.848	-0.848	-0.848	-0.845	-0.845	-0.841	-0.839	-0.835	-0.829	-0.824	-0.819	-0.811	-0.802	-0.792	-0.784	-0.774	-0.761	-0.750	-0.738	-0.725	-0.710	-0.695	-0.679	-0.664	-0.648	-0.630	-0.611	-0.592	-0.574	-0.555	-0.534	-0.515	-0.495	-0.475	-0.454	-0.434	-0.412	-0.392	-0.371	-0.351	-0.331	-0.312	-0.292	-0.274	-0.256	-0.239	-0.221	-0.204	-0.188	-0.172	-0.159	-0.145	-0.132	-0.119	-0.109	-0.099	-0.090	-0.081	-0.074	-0.069	-0.062	-0.059	-0.056	-0.052	-0.052	-0.051	-0.051	-0.054	-0.056	-0.060	-0.064	-0.070	-0.076	-0.082	-0.091	-0.100	-0.109	-0.118	-0.129	-0.139	-0.150	-0.161	-0.175	-0.186	-0.200	-0.214	-0.225	-0.239	-0.254	-0.266	-0.280	-0.294	-0.308	-0.321	-0.335	-0.348	-0.361	-0.374	-0.388	-0.399	-0.410	-0.422	-0.434	-0.445	-0.455	-0.464	-0.474	-0.481	-0.491	-0.499	-0.504	-0.511	-0.516	-0.522	-0.528	-0.531	-0.534	-0.536	-0.539	-0.539	-0.540	-0.540	-0.539	-0.538	-0.535	-0.534	-0.530	-0.526	-0.521	-0.515	-0.510	-0.504	-0.498	-0.490	-0.482	-0.474	-0.465	-0.456	-0.448	-0.438	-0.428	-0.416	-0.406	-0.395	-0.384	-0.372	-0.360	-0.349	-0.338	-0.325	-0.314	-0.301	-0.290	-0.279	-0.268	-0.255	-0.245	-0.232	-0.222	-0.211	-0.201	-0.191	-0.181	-0.171	-0.162	-0.152	-0.144	-0.136	-0.129	-0.121	-0.112	-0.106	-0.101	-0.094	-0.089	-0.084	-0.080	-0.075	-0.071	-0.068	-0.064	-0.061	-0.059	-0.056	-0.055	-0.054	-0.052	-0.051	-0.051	-0.050	-0.050	-0.051	-0.051	-0.050	-0.050	-0.051	-0.052	-0.052	-0.054	-0.055	-0.055	-0.056	-0.058	-0.058	-0.058	-0.060	-0.060	-0.061	-0.061	-0.062	-0.064	-0.064	-0.064	-0.064	-0.064	-0.065	-0.064	-0.064	-0.065	-0.065	-0.064	-0.064	-0.062	-0.062	-0.061	-0.061	-0.060	-0.060	-0.060	-0.059	-0.059	-0.059	-0.058	-0.059	-0.058	-0.056	-0.058	-0.058	-0.056	-0.058	-0.058	-0.058	-0.059	-0.059	-0.060	-0.061	-0.061	-0.064	-0.065	-0.066	-0.068	-0.070	-0.071	-0.074	-0.078	-0.080	-0.082	-0.085	-0.089	-0.091	-0.096	-0.099	-0.102	-0.108	-0.111	-0.118	-0.121	-0.126	-0.131	-0.136	-0.141	-0.146	-0.152	-0.158	-0.164	-0.170	-0.175	-0.181	-0.186	-0.194	-0.200	-0.206	-0.212	-0.218	-0.224	-0.230	-0.236	-0.242	-0.249	-0.255	-0.261	-0.268	-0.272	-0.279	-0.285	-0.291	-0.296	-0.301	-0.306	-0.312	-0.316	-0.321	-0.326	-0.331	-0.335	-0.339	-0.344	-0.346	-0.350	-0.352	-0.356	-0.360	-0.361	-0.364	-0.365	-0.368	-0.370	-0.370	-0.372	-0.374	-0.374	-0.375	-0.375	-0.376	-0.376	-0.376	-0.376	-0.375	-0.375	-0.374	-0.374	-0.372	-0.372	-0.371	-0.371	-0.370	-0.370	-0.369	-0.368	-0.368	-0.368	-0.368	-0.368	-0.368	-0.368	-0.369	-0.370	-0.371	-0.372	-0.375	-0.378	-0.379	-0.382	-0.386	-0.390	-0.395	-0.400	-0.405	-0.410	-0.416	-0.422	-0.431	-0.439	-0.448	-0.456	-0.465	-0.475	-0.485	-0.495	-0.505	-0.518	-0.529	-0.541	-0.552	-0.565	-0.578	-0.591	-0.604	-0.618	-0.631	-0.644	-0.659	-0.671	-0.686	-0.700	-0.712	-0.726	-0.739	-0.751	-0.765	-0.778	-0.790	-0.800	-0.812	-0.822	-0.832	-0.841	-0.851	-0.860	-0.868	-0.875	-0.881	-0.886	-0.891	-0.895	-0.896	-0.899	-0.900	-0.901	-0.900	-0.899	-0.896	-0.891	-0.886	-0.882	-0.876	-0.868	-0.860	-0.850	-0.840	-0.830	-0.819	-0.806	-0.792	-0.779	-0.764	-0.749	-0.734	-0.716	-0.699	-0.681	-0.662	-0.645	-0.626	-0.608	-0.586	-0.568	-0.548	-0.529	-0.507	-0.489	-0.469	-0.449	-0.430	-0.410	-0.391	-0.374	-0.355	-0.338	-0.319	-0.302	-0.286	-0.271	-0.256	-0.242	-0.229	-0.216	-0.205	-0.194	-0.182	-0.172	-0.164	-0.156	-0.149	-0.142	-0.136	-0.131	-0.128	-0.124	-0.120	-0.119	-0.118	-0.116	-0.116	-0.118	-0.119	-0.121	-0.122	-0.125	-0.129	-0.132	-0.136	-0.141	-0.145	-0.151	-0.156	-0.162	-0.168	-0.172	-0.178	-0.184	-0.189	-0.195	-0.201	-0.206	-0.211	-0.215	-0.221	-0.225	-0.230	-0.234	-0.238	-0.241	-0.244	-0.248	-0.249	-0.250	-0.252	-0.254	-0.254	-0.255	-0.254	-0.254	-0.252	-0.250	-0.250	-0.248	-0.245	-0.241	-0.238	-0.234	-0.230	-0.225	-0.220	-0.215	-0.210	-0.204	-0.198	-0.191	-0.185	-0.178	-0.171	-0.164	-0.156	-0.149	-0.140	-0.134	-0.125	-0.118	-0.110	-0.101	-0.094	-0.086	-0.079	-0.071	-0.064	-0.055	-0.049	-0.041	-0.034	-0.028	-0.020	-0.015	-0.008	-0.001	0.004	0.009	0.015	0.019	0.024	0.029	0.034	0.038	0.041	0.045	0.049	0.051	0.055	0.058	0.060	0.061	0.064	0.066	0.068	0.069	0.070	0.071	0.071	0.072	0.074	0.075	0.075	0.076	0.076	0.076	0.078	0.078	0.079	0.080	0.079	0.080	0.081	0.082	0.084	0.085	0.086	0.088	0.089	0.091	0.092	0.094	0.096	0.099	0.101	0.104	0.108	0.109	0.112	0.115	0.119	0.122	0.128	0.131	0.135	0.139	0.144	0.148	0.151	0.156	0.161	0.166	0.172	0.176	0.181	0.188	0.192	0.198	0.202	0.208	0.214	0.218	0.224	0.229	0.235	0.239	0.244	0.250	0.254	0.259	0.265	0.270	0.274	0.278	0.282	0.288	0.291	0.295	0.299	0.302	0.306	0.309	0.314	0.316	0.319	0.320	0.324	0.325	0.326	0.328	0.329	0.330	0.330	0.330	0.330	0.330	0.328	0.328	0.325	0.322	0.321	0.318	0.315	0.311	0.306	0.301	0.296	0.290	0.284	0.278	0.270	0.262	0.254	0.245	0.236	0.225	0.216	0.204	0.192	0.181	0.169	0.156	0.142	0.130	0.115	0.100	0.085	0.070	0.054	0.039	0.021	0.004	-0.012	-0.030	-0.048	-0.066	-0.084	-0.101	-0.120	-0.138	-0.155	-0.174	-0.191	-0.210	-0.229	-0.245	-0.262	-0.279	-0.295	-0.312	-0.329	-0.344	-0.360	-0.374	-0.388	-0.401	-0.415	-0.428	-0.439	-0.451	-0.462	-0.472	-0.482	-0.490	-0.500	-0.506	-0.514	-0.520	-0.526	-0.531	-0.538	-0.541	-0.544	-0.548	-0.550	-0.552	-0.554	-0.556	-0.558	-0.559	-0.560	-0.560	-0.562	-0.562	-0.564	-0.564	-0.565	-0.566	-0.568	-0.569	-0.570	-0.572	-0.575	-0.578	-0.580	-0.584	-0.588	-0.592	-0.598	-0.602	-0.609	-0.615	-0.622	-0.629	-0.636	-0.645	-0.655	-0.665	-0.674	-0.684	-0.695	-0.705	-0.718	-0.729	-0.741	-0.752	-0.764	-0.778	-0.790	-0.801	-0.815	-0.826	-0.839	-0.851	-0.864	-0.874	-0.885	-0.898	-0.908	-0.916	-0.926	-0.936	-0.945	-0.952	-0.960	-0.966	-0.972	-0.979	-0.984	-0.988	-0.991	-0.994	-0.996	-0.999	-1.000	-1.000	-1.000	-0.999	-0.998	-0.994	-0.991	-0.988	-0.985	-0.980	-0.975	-0.971	-0.966	-0.960	-0.955	-0.949	-0.941	-0.935	-0.929	-0.921	-0.915	-0.908	-0.900	-0.894	-0.888	-0.880	-0.872	-0.866	-0.860	-0.854	-0.848	-0.841	-0.835	-0.831	-0.825	-0.820	-0.815	-0.810	-0.806	-0.802	-0.799	-0.796	-0.792	-0.790	-0.789	-0.788	-0.786	-0.785	-0.784	-0.784	-0.784	-0.785	-0.786	-0.786	-0.789	-0.791	-0.794	-0.798	-0.800	-0.804	-0.808	-0.812	-0.819	-0.824	-0.830	-0.836	-0.844	-0.851	-0.859	-0.868	-0.875	-0.885	-0.895	-0.905	-0.916	-0.926	-0.938	-0.949	-0.961	-0.972	-0.986	-0.999	-1.011	-1.025	-1.039	-1.051	-1.066	-1.080	-1.092	-1.108	-1.121	-1.134	-1.148	-1.160	-1.174	-1.188	-1.200	-1.212	-1.224	-1.235	-1.246	-1.258	-1.268	-1.276	-1.286	-1.295	-1.304	-1.310	-1.316	-1.321	-1.326	-1.331	-1.335	-1.338	-1.339	-1.341	-1.342	-1.342	-1.341	-1.340	-1.338	-1.336	-1.332	-1.329	-1.325	-1.320	-1.314	-1.309	-1.304	-1.296	-1.290	-1.281	-1.275	-1.268	-1.261	-1.254	-1.245	-1.238	-1.229	-1.222	-1.215	-1.208	-1.201	-1.194	-1.188	-1.182	-1.178	-1.172	-1.169	-1.164	-1.161	-1.160	-1.158	-1.156	-1.156	-1.156	-1.159	-1.159	-1.161	-1.166	-1.170	-1.175	-1.180	-1.186	-1.191	-1.200	-1.208	-1.216	-1.225	-1.235	-1.245	-1.256	-1.268	-1.279	-1.290	-1.302	-1.315	-1.328	-1.340	-1.351	-1.364	-1.376	-1.388	-1.401	-1.412	-1.424	-1.434	-1.445	-1.455	-1.465	-1.472	-1.480	-1.489	-1.495	-1.500	-1.505	-1.509	-1.511	-1.512	-1.515	-1.514	-1.512	-1.510	-1.506	-1.502	-1.496	-1.489	-1.481	-1.472	-1.461	-1.451	-1.439	-1.425	-1.410	-1.394	-1.376	-1.359	-1.340	-1.320	-1.300	-1.279	-1.256	-1.234	-1.210	-1.186	-1.161	-1.136	-1.110	-1.084	-1.058	-1.031	-1.004	-0.978	-0.950	-0.922	-0.895	-0.869	-0.841	-0.816	-0.790	-0.764	-0.739	-0.712	-0.688	-0.664	-0.641	-0.619	-0.596	-0.575	-0.555	-0.536	-0.518	-0.500	-0.485	-0.469	-0.455	-0.441	-0.431	-0.419	-0.410	-0.401	-0.395	-0.389	-0.385	-0.381	-0.380	-0.380	-0.380	-0.382	-0.388	-0.392	-0.398	-0.405	-0.415	-0.426	-0.438	-0.451	-0.466	-0.481	-0.499	-0.518	-0.536	-0.558	-0.580	-0.602	-0.626	-0.652	-0.679	-0.706	-0.735	-0.764	-0.794	-0.825	-0.856	-0.889	-0.921	-0.955	-0.989	-1.021	-1.056	-1.091	-1.125	-1.161	-1.196	-1.232	-1.268	-1.301	-1.336	-1.372	-1.406	-1.440	-1.475	-1.508	-1.540	-1.572	-1.604	-1.634	-1.665	-1.692	-1.721	-1.749	-1.775	-1.800	-1.825	-1.849	-1.871	-1.891	-1.912	-1.931	-1.949	-1.965	-1.980	-1.995	-2.009	-2.021	-2.033	-2.042	-2.051	-2.059	-2.066	-2.072	-2.078	-2.082	-2.086	-2.089	-2.091	-2.091	-2.092	-2.091	-2.091	-2.089	-2.088	-2.085	-2.082	-2.080	-2.076	-2.072	-2.070	-2.066	-2.062	-2.059	-2.054	-2.051	-2.047	-2.042	-2.040	-2.036	-2.034	-2.030	-2.027	-2.025	-2.021	-2.020	-2.019	-2.016	-2.016	-2.016	-2.015	-2.015	-2.015	-2.018	-2.019	-2.020	-2.021	-2.024	-2.026	-2.030	-2.033	-2.036	-2.041	-2.045	-2.050	-2.054	-2.059	-2.064	-2.069	-2.075	-2.079	-2.085	-2.090	-2.098	-2.102	-2.108	-2.112	-2.120	-2.125	-2.129	-2.134	-2.139	-2.144	-2.148	-2.152	-2.155	-2.158	-2.161	-2.162	-2.164	-2.165	-2.166	-2.166	-2.165	-2.164	-2.161	-2.159	-2.154	-2.150	-2.144	-2.138	-2.131	-2.121	-2.112	-2.101	-2.090	-2.079	-2.064	-2.050	-2.034	-2.016	-2.000	-1.979	-1.959	-1.938	-1.914	-1.890	-1.865	-1.839	-1.810	-1.781	-1.751	-1.721	-1.689	-1.655	-1.620	-1.585	-1.549	-1.511	-1.474	-1.434	-1.394	-1.354	-1.312	-1.270	-1.228	-1.185	-1.140	-1.096	-1.051	-1.006	-0.960	-0.914	-0.869	-0.821	-0.774	-0.729	-0.681	-0.634	-0.589	-0.541	-0.496	-0.450	-0.404	-0.359	-0.312	-0.268	-0.224	-0.179	-0.135	-0.091	-0.049	-0.005	0.038	0.079	0.121	0.162	0.202	0.242	0.281	0.321	0.360	0.400	0.438	0.475	0.514	0.550	0.588	0.624	0.660	0.696	0.732	0.768	0.804	0.839	0.872	0.909	0.942	0.979	1.012	1.048	1.082	1.118	1.150	1.185	1.219	1.255	1.289	1.324	1.359	1.395	1.429	1.464	1.499	1.534	1.570	1.605	1.639	1.674	1.709	1.744	1.779	1.814	1.850	1.884	1.919	1.954	1.988	2.021	2.056	2.090	2.124	2.156	2.189	2.221	2.254	2.286	2.319	2.350	2.379	2.410	2.440	2.469	2.496	2.525	2.551	2.579	2.604	2.630	2.654	2.678	2.701	2.722	2.744	2.765	2.785	2.804	2.821	2.839	2.856	2.871	2.886	2.900	2.912	2.925	2.938	2.948	2.958	2.966	2.975	2.982	2.990	2.995	3.001	3.005	3.009	3.012	3.016	3.020	3.022	3.024	3.025	3.026	3.026	3.028	3.026	3.026	3.026	3.026	3.025	3.022	3.022	3.021	3.019	3.018	3.016	3.015	3.012	3.010	3.008	3.006	3.004	3.001	2.999	2.996	2.992	2.990	2.988	2.984	2.980	2.975	2.971	2.966	2.961	2.956	2.950	2.944	2.936	2.929	2.920	2.911	2.902	2.891	2.880	2.866	2.854	2.840	2.825	2.809	2.792	2.774	2.755	2.735	2.714	2.692	2.670	2.645	2.620	2.594	2.566	2.539	2.510	2.480	2.449	2.416	2.384	2.350	2.316	2.281	2.244	2.208	2.170	2.132	2.094	2.055	2.015	1.975	1.935	1.894	1.854	1.814	1.771	1.731	1.689	1.648	1.606	1.566	1.524	1.484	1.444	1.402	1.362	1.322	1.282	1.242	1.204	1.165	1.126	1.089	1.050	1.014	0.976	0.939	0.904	0.866	0.831	0.795	0.760	0.725	0.690	0.656	0.621	0.588	0.552	0.520	0.486	0.452	0.419	0.385	0.352	0.318	0.285	0.250	0.218	0.184	0.150	0.116	0.082	0.048	0.015	-0.019	-0.054	-0.088	-0.121	-0.156	-0.191	-0.225	-0.260	-0.294	-0.328	-0.361	-0.396	-0.430	-0.464	-0.498	-0.531	-0.565	-0.599	-0.632	-0.665	-0.698	-0.730	-0.761	-0.794	-0.825	-0.855	-0.885	-0.916	-0.945	-0.974	-1.004	-1.031	-1.059	-1.086	-1.112	-1.139	-1.164	-1.189	-1.214	-1.238	-1.260	-1.284	-1.306	-1.328	-1.350	-1.370	-1.391	-1.411	-1.430	-1.450	-1.470	-1.488	-1.506	-1.525	-1.542	-1.561	-1.578	-1.595	-1.612	-1.630	-1.646	-1.664	-1.680	-1.698	-1.715	-1.731	-1.748	-1.765	-1.782	-1.800	-1.816	-1.834	-1.851	-1.870	-1.886	-1.904	-1.922	-1.940	-1.959	-1.976	-1.995	-2.013	-2.031	-2.050	-2.068	-2.085	-2.102	-2.121	-2.139	-2.155	-2.172	-2.189	-2.205	-2.221	-2.238	-2.252	-2.266	-2.281	-2.294	-2.308	-2.319	-2.331	-2.341	-2.351	-2.360	-2.369	-2.375	-2.382	-2.388	-2.392	-2.396	-2.398	-2.400	-2.399	-2.399	-2.398	-2.394	-2.390	-2.385	-2.380	-2.374	-2.366	-2.356	-2.348	-2.336	-2.324	-2.311	-2.298	-2.284	-2.269	-2.254	-2.238	-2.221	-2.202	-2.185	-2.165	-2.148	-2.129	-2.108	-2.088	-2.066	-2.046	-2.026	-2.005	-1.984	-1.962	-1.942	-1.921	-1.901	-1.880	-1.860	-1.840	-1.821	-1.802	-1.784	-1.765	-1.748	-1.730	-1.714	-1.696	-1.681	-1.668	-1.652	-1.639	-1.625	-1.612	-1.600	-1.589	-1.579	-1.569	-1.559	-1.550	-1.541	-1.534	-1.528	-1.521	-1.515	-1.509	-1.505	-1.500	-1.496	-1.492	-1.489	-1.488	-1.485	-1.482	-1.481	-1.480	-1.479	-1.478	-1.478	-1.475	-1.475	-1.474	-1.474	-1.472	-1.472	-1.471	-1.470	-1.469	-1.468	-1.466	-1.465	-1.464	-1.461	-1.459	-1.456	-1.452	-1.449	-1.445	-1.441	-1.436	-1.431	-1.425	-1.420	-1.412	-1.405	-1.398	-1.389	-1.379	-1.370	-1.360	-1.350	-1.339	-1.328	-1.315	-1.301	-1.288	-1.274	-1.259	-1.244	-1.229	-1.212	-1.196	-1.179	-1.160	-1.144	-1.124	-1.105	-1.086	-1.068	-1.046	-1.026	-1.006	-0.985	-0.964	-0.942	-0.921	-0.900	-0.880	-0.859	-0.839	-0.818	-0.798	-0.778	-0.759	-0.739	-0.720	-0.702	-0.684	-0.668	-0.651	-0.636	-0.621	-0.606	-0.594	-0.582	-0.571	-0.562	-0.554	-0.546	-0.540	-0.534	-0.530	-0.528	-0.525	-0.525	-0.526	-0.528	-0.531	-0.536	-0.541	-0.548	-0.556	-0.566	-0.576	-0.589	-0.601	-0.615	-0.631	-0.648	-0.664	-0.682	-0.701	-0.721	-0.741	-0.761	-0.784	-0.805	-0.829	-0.850	-0.874	-0.899	-0.922	-0.946	-0.970	-0.994	-1.019	-1.042	-1.065	-1.089	-1.112	-1.135	-1.159	-1.180	-1.202	-1.224	-1.244	-1.264	-1.282	-1.301	-1.320	-1.336	-1.352	-1.369	-1.382	-1.396	-1.410	-1.422	-1.434	-1.444	-1.455	-1.464	-1.471	-1.479	-1.485	-1.492	-1.496	-1.501	-1.505	-1.509	-1.511	-1.512	-1.514	-1.516	-1.516	-1.516	-1.516	-1.514	-1.512	-1.511	-1.509	-1.506	-1.504	-1.500	-1.498	-1.495	-1.492	-1.489	-1.486	-1.481	-1.478	-1.475	-1.471	-1.469	-1.465	-1.462	-1.459	-1.456	-1.454	-1.452	-1.450	-1.448	-1.446	-1.445	-1.444	-1.442	-1.442	-1.444	-1.442	-1.444	-1.445	-1.445	-1.448	-1.449	-1.452	-1.455	-1.458	-1.461	-1.465	-1.469	-1.474	-1.479	-1.485	-1.490	-1.498	-1.502	-1.510	-1.518	-1.525	-1.532	-1.541	-1.551	-1.560	-1.569	-1.579	-1.588	-1.599	-1.610	-1.620	-1.631	-1.642	-1.654	-1.665	-1.676	-1.689	-1.701	-1.714	-1.726	-1.739	-1.751	-1.765	-1.778	-1.790	-1.802	-1.815	-1.829	-1.841	-1.854	-1.866	-1.879	-1.892	-1.904	-1.916	-1.929	-1.941	-1.952	-1.965	-1.976	-1.986	-1.999	-2.009	-2.020	-2.030	-2.040	-2.051	-2.060	-2.070	-2.080	-2.090	-2.099	-2.108	-2.116	-2.125	-2.132	-2.141	-2.149	-2.158	-2.165	-2.174	-2.180	-2.189	-2.195	-2.204	-2.211	-2.218	-2.225	-2.234	-2.241	-2.248	-2.256	-2.264	-2.272	-2.280	-2.289	-2.298	-2.306	-2.315	-2.324	-2.334	-2.344	-2.354	-2.364	-2.375	-2.385	-2.398	-2.409	-2.421	-2.432	-2.446	-2.459	-2.472	-2.486	-2.500	-2.515	-2.530	-2.544	-2.560	-2.575	-2.590	-2.606	-2.622	-2.640	-2.656	-2.674	-2.691	-2.708	-2.725	-2.741	-2.760	-2.776	-2.794	-2.812	-2.829	-2.846	-2.864	-2.880	-2.896	-2.914	-2.929	-2.945	-2.959	-2.975	-2.990	-3.002	-3.018	-3.030	-3.041	-3.052	-3.065	-3.075	-3.085	-3.094	-3.102	-3.109	-3.116	-3.121	-3.126	-3.131	-3.134	-3.136	-3.138	-3.139	-3.138	-3.138	-3.135	-3.131	-3.128	-3.124	-3.118	-3.111	-3.104	-3.096	-3.089	-3.079	-3.069	-3.058	-3.045	-3.032	-3.020	-3.008	-2.994	-2.979	-2.964	-2.949	-2.934	-2.919	-2.902	-2.888	-2.871	-2.855	-2.840	-2.824	-2.808	-2.794	-2.778	-2.764	-2.749	-2.735	-2.722	-2.710	-2.696	-2.685	-2.674	-2.665	-2.654	-2.646	-2.638	-2.630	-2.624	-2.619	-2.614	-2.610	-2.606	-2.604	-2.604	-2.601	-2.601	-2.604	-2.604	-2.606	-2.609	-2.612	-2.616	-2.621	-2.626	-2.630	-2.635	-2.641	-2.648	-2.655	-2.661	-2.666	-2.672	-2.679	-2.685	-2.690	-2.696	-2.701	-2.705	-2.709	-2.712	-2.716	-2.719	-2.720	-2.721	-2.721	-2.721	-2.720	-2.719	-2.715	-2.711	-2.706	-2.700	-2.694	-2.685	-2.678	-2.668	-2.658	-2.646	-2.632	-2.621	-2.606	-2.594	-2.578	-2.561	-2.545	-2.526	-2.509	-2.491	-2.472	-2.452	-2.432	-2.412	-2.392	-2.371	-2.351	-2.330	-2.310	-2.289	-2.268	-2.246	-2.225	-2.205	-2.184	-2.164	-2.144	-2.125	-2.105	-2.088	-2.069	-2.050	-2.033	-2.016	-2.000	-1.985	-1.970	-1.955	-1.941	-1.928	-1.915	-1.902	-1.891	-1.880	-1.870	-1.861	-1.852	-1.844	-1.836	-1.829	-1.822	-1.818	-1.812	-1.808	-1.804	-1.799	-1.796	-1.794	-1.791	-1.790	-1.789	-1.788	-1.788	-1.788	-1.788	-1.788	-1.789	-1.790	-1.791	-1.792	-1.794	-1.795	-1.796	-1.798	-1.800	-1.801	-1.802	-1.804	-1.804	-1.805	-1.805	-1.806	-1.805	-1.805	-1.804	-1.802	-1.800	-1.799	-1.794	-1.791	-1.788	-1.781	-1.776	-1.770	-1.764	-1.755	-1.745	-1.735	-1.724	-1.712	-1.700	-1.686	-1.671	-1.656	-1.639	-1.621	-1.602	-1.582	-1.561	-1.539	-1.516	-1.491	-1.466	-1.440	-1.412	-1.384	-1.354	-1.324	-1.291	-1.260	-1.226	-1.194	-1.158	-1.122	-1.085	-1.048	-1.010	-0.972	-0.934	-0.895	-0.855	-0.816	-0.776	-0.736	-0.695	-0.655	-0.615	-0.575	-0.534	-0.495	-0.455	-0.415	-0.376	-0.339	-0.301	-0.262	-0.226	-0.190	-0.155	-0.120	-0.088	-0.055	-0.022	0.008	0.039	0.068	0.095	0.122	0.149	0.171	0.196	0.219	0.240	0.260	0.280	0.299	0.316	0.332	0.349	0.362	0.378	0.390	0.401	0.412	0.422	0.432	0.441	0.450	0.458	0.466	0.472	0.478	0.484	0.489	0.495	0.500	0.505	0.509	0.512	0.518	0.522	0.528	0.531	0.536	0.541	0.546	0.551	0.556	0.562	0.569	0.575	0.584	0.591	0.599	0.606	0.616	0.625	0.635	0.645	0.656	0.668	0.680	0.691	0.705	0.719	0.732	0.748	0.761	0.778	0.792	0.809	0.825	0.842	0.859	0.878	0.894	0.912	0.931	0.950	0.968	0.986	1.005	1.024	1.042	1.061	1.079	1.098	1.115	1.134	1.151	1.169	1.185	1.201	1.218	1.234	1.249	1.262	1.278	1.290	1.302	1.314	1.325	1.336	1.345	1.354	1.361	1.369	1.374	1.380	1.384	1.388	1.390	1.391	1.391	1.391	1.390	1.388	1.385	1.381	1.376	1.371	1.365	1.358	1.349	1.341	1.331	1.321	1.311	1.301	1.289	1.278	1.264	1.252	1.239	1.225	1.211	1.196	1.182	1.168	1.155	1.140	1.125	1.110	1.098	1.082	1.069	1.055	1.041	1.029	1.015	1.004	0.991	0.980	0.969	0.958	0.948	0.939	0.928	0.920	0.911	0.902	0.895	0.889	0.882	0.876	0.871	0.866	0.862	0.858	0.855	0.851	0.850	0.846	0.845	0.844	0.842	0.841	0.842	0.841	0.840	0.840	0.841	0.842	0.844	0.845	0.845	0.846	0.849	0.850	0.852	0.854	0.855	0.858	0.859	0.860	0.862	0.864	0.866	0.869	0.870	0.872	0.875	0.878	0.879	0.881	0.884	0.886	0.889	0.892	0.894	0.898	0.899	0.902	0.905	0.909	0.911	0.915	0.919	0.921	0.926	0.930	0.932	0.938	0.942	0.946	0.951	0.956	0.961	0.966	0.971	0.978	0.981	0.988	0.992	0.999	1.005	1.010	1.018	1.024	1.029	1.036	1.042	1.049	1.055	1.061	1.068	1.075	1.081	1.088	1.092	1.100	1.105	1.111	1.116	1.121	1.126	1.131	1.136	1.142	1.148	1.151	1.154	1.158	1.160	1.164	1.165	1.168	1.170	1.170	1.170	1.170	1.170	1.168	1.166	1.164	1.160	1.156	1.152	1.148	1.142	1.136	1.129	1.122	1.112	1.102	1.094	1.082	1.072	1.060	1.046	1.032	1.019	1.002	0.986	0.969	0.951	0.932	0.914	0.894	0.872	0.851	0.829	0.806	0.784	0.760	0.735	0.709	0.684	0.658	0.631	0.605	0.578	0.550	0.522	0.494	0.465	0.438	0.409	0.381	0.351	0.324	0.295	0.266	0.239	0.211	0.184	0.158	0.130	0.104	0.078	0.052	0.028	0.002	-0.021	-0.044	-0.065	-0.089	-0.109	-0.130	-0.149	-0.168	-0.185	-0.204	-0.220	-0.235	-0.250	-0.265	-0.279	-0.292	-0.305	-0.316	-0.328	-0.338	-0.349	-0.356	-0.366	-0.374	-0.381	-0.388	-0.395	-0.401	-0.408	-0.412	-0.416	-0.422	-0.426	-0.431	-0.435	-0.440	-0.444	-0.449	-0.451	-0.456	-0.460	-0.464	-0.468	-0.472	-0.476	-0.480	-0.484	-0.490	-0.494	-0.499	-0.504	-0.509	-0.515	-0.521	-0.528	-0.534	-0.540	-0.546	-0.554	-0.561	-0.569	-0.576	-0.584	-0.592	-0.602	-0.610	-0.620	-0.629	-0.639	-0.650	-0.660	-0.671	-0.681	-0.692	-0.704	-0.715	-0.729	-0.740	-0.752	-0.765	-0.778	-0.790	-0.804	-0.818	-0.832	-0.845	-0.860	-0.874	-0.888	-0.904	-0.918	-0.932	-0.948	-0.962	-0.978	-0.991	-1.006	-1.021	-1.036	-1.051	-1.065	-1.080	-1.094	-1.108	-1.122	-1.135	-1.148	-1.161	-1.174	-1.184	-1.196	-1.208	-1.218	-1.228	-1.236	-1.244	-1.252	-1.260	-1.266	-1.272	-1.278	-1.281	-1.285	-1.288	-1.289	-1.291	-1.290	-1.290	-1.288	-1.286	-1.284	-1.280	-1.275	-1.270	-1.264	-1.258	-1.249	-1.240	-1.231	-1.221	-1.211	-1.200	-1.190	-1.178	-1.164	-1.152	-1.139	-1.125	-1.111	-1.096	-1.082	-1.069	-1.054	-1.039	-1.024	-1.009	-0.994	-0.979	-0.964	-0.950	-0.935	-0.921	-0.906	-0.891	-0.878	-0.864	-0.852	-0.839	-0.826	-0.814	-0.804	-0.792	-0.781	-0.770	-0.760	-0.750	-0.741	-0.731	-0.724	-0.715	-0.708	-0.700	-0.694	-0.686	-0.681	-0.675	-0.669	-0.664	-0.659	-0.654	-0.650	-0.645	-0.641	-0.638	-0.634	-0.630	-0.626	-0.624	-0.620	-0.616	-0.614	-0.610	-0.609	-0.605	-0.602	-0.600	-0.596	-0.594	-0.590	-0.589	-0.585	-0.582	-0.579	-0.576	-0.572	-0.570	-0.566	-0.564	-0.560	-0.556	-0.554	-0.549	-0.546	-0.542	-0.539	-0.535	-0.531	-0.526	-0.522	-0.519	-0.515	-0.511	-0.507	-0.504	-0.499	-0.494	-0.490	-0.486	-0.481	-0.476	-0.472	-0.468	-0.464	-0.459	-0.455	-0.449	-0.445	-0.441	-0.436	-0.431	-0.426	-0.421	-0.416	-0.412	-0.408	-0.402	-0.398	-0.392	-0.388	-0.382	-0.379	-0.372	-0.369	-0.364	-0.360	-0.354	-0.349	-0.344	-0.339	-0.334	-0.329	-0.325	-0.320	-0.316	-0.311	-0.306	-0.302	-0.299	-0.295	-0.290	-0.286	-0.282	-0.279	-0.276	-0.272	-0.270	-0.266	-0.264	-0.261	-0.259	-0.256	-0.255	-0.252	-0.251	-0.251	-0.250	-0.248	-0.248	-0.248	-0.246	-0.248	-0.248	-0.248	-0.249	-0.250	-0.250	-0.250	-0.251	-0.252	-0.255	-0.256	-0.259	-0.260	-0.262	-0.264	-0.266	-0.269	-0.270	-0.274	-0.275	-0.279	-0.280	-0.284	-0.286	-0.289	-0.291	-0.295	-0.298	-0.300	-0.302	-0.305	-0.308	-0.310	-0.312	-0.315	-0.318	-0.320	-0.322	-0.325	-0.329	-0.330	-0.332	-0.334	-0.335	-0.339	-0.340	-0.342	-0.344	-0.346	-0.346	-0.350	-0.351	-0.351	-0.354	-0.355	-0.356	-0.358	-0.359	-0.360	-0.361	-0.362	-0.364	-0.365	-0.366	-0.368	-0.368	-0.370	-0.372	-0.372	-0.374	-0.375	-0.375	-0.376	-0.379	-0.379	-0.380	-0.381	-0.384	-0.385	-0.386	-0.388	-0.389	-0.389	-0.391	-0.392	-0.395	-0.396	-0.398	-0.399	-0.401	-0.402	-0.405	-0.408	-0.410	-0.412	-0.414	-0.416	-0.419	-0.421	-0.425	-0.429	-0.431	-0.434	-0.438	-0.441	-0.446	-0.449	-0.452	-0.458	-0.461	-0.466	-0.471	-0.475	-0.481	-0.486	-0.492	-0.499	-0.504	-0.510	-0.516	-0.522	-0.530	-0.536	-0.545	-0.551	-0.560	-0.569	-0.576	-0.585	-0.594	-0.602	-0.611	-0.621	-0.630	-0.640	-0.650	-0.660	-0.670	-0.680	-0.689	-0.699	-0.710	-0.720	-0.730	-0.740	-0.750	-0.760	-0.769	-0.778	-0.786	-0.795	-0.804	-0.811	-0.819	-0.825	-0.832	-0.838	-0.844	-0.849	-0.852	-0.856	-0.858	-0.861	-0.861	-0.861	-0.861	-0.860	-0.858	-0.854	-0.850	-0.845	-0.839	-0.832	-0.824	-0.814	-0.804	-0.792	-0.781	-0.769	-0.754	-0.740	-0.724	-0.708	-0.691	-0.674	-0.656	-0.636	-0.616	-0.596	-0.576	-0.555	-0.534	-0.511	-0.491	-0.469	-0.446	-0.425	-0.402	-0.381	-0.360	-0.339	-0.319	-0.299	-0.278	-0.258	-0.240	-0.221	-0.205	-0.189	-0.172	-0.159	-0.144	-0.132	-0.120	-0.109	-0.099	-0.091	-0.084	-0.078	-0.072	-0.069	-0.065	-0.064	-0.064	-0.064	-0.066	-0.069	-0.071	-0.076	-0.082	-0.088	-0.096	-0.104	-0.112	-0.124	-0.134	-0.145	-0.156	-0.170	-0.181	-0.195	-0.209	-0.222	-0.238	-0.251	-0.266	-0.280	-0.295	-0.309	-0.324	-0.338	-0.352	-0.366	-0.380	-0.394	-0.406	-0.420	-0.432	-0.444	-0.456	-0.468	-0.478	-0.488	-0.498	-0.506	-0.515	-0.521	-0.530	-0.536	-0.541	-0.546	-0.550	-0.555	-0.558	-0.560	-0.562	-0.565	-0.565	-0.565	-0.564	-0.562	-0.561	-0.558	-0.555	-0.551	-0.549	-0.544	-0.538	-0.532	-0.526	-0.520	-0.512	-0.505	-0.496	-0.489	-0.480	-0.470	-0.461	-0.451	-0.441	-0.431	-0.420	-0.410	-0.399	-0.388	-0.376	-0.365	-0.354	-0.341	-0.330	-0.319	-0.306	-0.294	-0.284	-0.271	-0.260	-0.249	-0.238	-0.225	-0.215	-0.204	-0.192	-0.182	-0.172	-0.161	-0.151	-0.141	-0.132	-0.124	-0.115	-0.106	-0.099	-0.090	-0.082	-0.076	-0.069	-0.064	-0.056	-0.050	-0.045	-0.040	-0.036	-0.031	-0.026	-0.022	-0.019	-0.016	-0.012	-0.010	-0.009	-0.005	-0.004	-0.001	-0.001	0.000	0.002	0.002	0.005	0.005	0.005	0.006	0.006	0.006	0.008	0.008	0.008	0.008	0.008	0.008	0.008	0.008	0.008	0.008	0.008	0.008	0.008	0.008	0.008	0.008	0.006	0.008	0.008	0.006	0.008	0.008	0.008	0.008	0.006	0.008	0.006	0.006	0.006	0.005	0.004	0.004	0.004	0.002	0.001	0.000	-0.002	-0.002	-0.005	-0.006	-0.009	-0.011	-0.014	-0.016	-0.018	-0.021	-0.024	-0.026	-0.030	-0.034	-0.038	-0.041	-0.045	-0.049	-0.054	-0.058	-0.062	-0.068	-0.072	-0.078	-0.082	-0.088	-0.094	-0.099	-0.104	-0.109	-0.115	-0.121	-0.126	-0.132	-0.138	-0.144	-0.149	-0.154	-0.160	-0.165	-0.171	-0.176	-0.180	-0.186	-0.190	-0.196	-0.201	-0.205	-0.209	-0.214	-0.219	-0.222	-0.225	-0.230	-0.232	-0.236	-0.240	-0.244	-0.246	-0.249	-0.252	-0.255	-0.258	-0.260	-0.262	-0.265	-0.265	-0.268	-0.269	-0.271	-0.272	-0.274	-0.275	-0.276	-0.278	-0.278	-0.279	-0.279	-0.280	-0.281	-0.281	-0.282	-0.282	-0.284	-0.284	-0.285	-0.286	-0.286	-0.286	-0.288	-0.288	-0.289	-0.289	-0.291	-0.291	-0.292	-0.294	-0.296	-0.298	-0.298	-0.300	-0.302	-0.305	-0.306	-0.309	-0.311	-0.315	-0.318	-0.321	-0.325	-0.329	-0.332	-0.338	-0.342	-0.348	-0.352	-0.358	-0.365	-0.370	-0.378	-0.382	-0.391	-0.398	-0.405	-0.412	-0.421	-0.430	-0.438	-0.446	-0.456	-0.464	-0.474	-0.482	-0.494	-0.502	-0.512	-0.522	-0.531	-0.542	-0.552	-0.562	-0.572	-0.582	-0.591	-0.602	-0.612	-0.622	-0.631	-0.641	-0.651	-0.659	-0.668	-0.676	-0.685	-0.692	-0.700	-0.708	-0.714	-0.720	-0.728	-0.732	-0.738	-0.742	-0.746	-0.749	-0.751	-0.754	-0.755	-0.756	-0.756	-0.756	-0.755	-0.754	-0.751	-0.748	-0.745	-0.740	-0.735	-0.730	-0.724	-0.716	-0.709	-0.700	-0.691	-0.681	-0.671	-0.661	-0.649	-0.638	-0.625	-0.612	-0.599	-0.585	-0.570	-0.556	-0.541	-0.526	-0.511	-0.495	-0.479	-0.462	-0.446	-0.429	-0.412	-0.398	-0.380	-0.364	-0.348	-0.330	-0.315	-0.299	-0.284	-0.268	-0.254	-0.238	-0.224	-0.210	-0.196	-0.184	-0.171	-0.159	-0.149	-0.138	-0.126	-0.118	-0.108	-0.099	-0.091	-0.084	-0.078	-0.071	-0.065	-0.060	-0.055	-0.051	-0.048	-0.044	-0.042	-0.040	-0.039	-0.038	-0.038	-0.038	-0.039	-0.040	-0.040	-0.041	-0.042	-0.045	-0.048	-0.049	-0.051	-0.054	-0.056	-0.060	-0.062	-0.065	-0.068	-0.070	-0.072	-0.075	-0.076	-0.079	-0.081	-0.084	-0.085	-0.086	-0.088	-0.086	-0.088	-0.086	-0.086	-0.085	-0.084	-0.082	-0.081	-0.079	-0.076	-0.072	-0.069	-0.065	-0.061	-0.056	-0.051	-0.046	-0.041	-0.035	-0.028	-0.022	-0.015	-0.008	-0.001	0.008	0.014	0.022	0.030	0.039	0.048	0.055	0.064	0.072	0.081	0.090	0.099	0.106	0.114	0.122	0.130	0.138	0.145	0.154	0.160	0.168	0.172	0.180	0.186	0.191	0.196	0.201	0.206	0.210	0.215	0.219	0.221	0.225	0.229	0.230	0.232	0.235	0.235	0.236	0.238	0.239	0.238	0.239	0.239	0.239	0.238	0.236	0.236	0.234	0.232	0.231	0.230	0.228	0.226	0.224	0.222	0.220	0.219	0.218	0.216	0.214	0.211	0.211	0.210	0.209	0.208	0.206	0.206	0.205	0.205	0.205	0.205	0.205	0.206	0.206	0.208	0.209	0.210	0.211	0.214	0.215	0.219	0.220	0.224	0.228	0.230	0.234	0.238	0.241	0.245	0.249	0.254	0.258	0.262	0.268	0.272	0.278	0.282	0.288	0.292	0.298	0.304	0.309	0.314	0.319	0.324	0.329	0.334	0.339	0.346	0.350	0.354	0.359	0.364	0.369	0.372	0.378	0.380	0.384	0.388	0.390	0.394	0.396	0.398	0.400	0.401	0.404	0.404	0.404	0.405	0.404	0.404	0.402	0.400	0.399	0.396	0.394	0.391	0.388	0.382	0.378	0.372	0.366	0.361	0.354	0.346	0.338	0.329	0.321	0.311	0.300	0.289	0.279	0.266	0.254	0.240	0.226	0.212	0.199	0.184	0.169	0.154	0.136	0.120	0.102	0.085	0.068	0.049	0.031	0.012	-0.006	-0.026	-0.045	-0.065	-0.084	-0.105	-0.124	-0.144	-0.162	-0.182	-0.201	-0.221	-0.240	-0.258	-0.276	-0.294	-0.311	-0.329	-0.344	-0.360	-0.375	-0.391	-0.405	-0.418	-0.431	-0.442	-0.455	-0.466	-0.476	-0.486	-0.494	-0.502	-0.510	-0.516	-0.522	-0.528	-0.532	-0.535	-0.539	-0.542	-0.545	-0.546	-0.548	-0.548	-0.548	-0.549	-0.549	-0.548	-0.548	-0.546	-0.546	-0.545	-0.544	-0.542	-0.541	-0.541	-0.541	-0.541	-0.541	-0.542	-0.544	-0.544	-0.546	-0.550	-0.552	-0.555	-0.560	-0.565	-0.570	-0.576	-0.584	-0.590	-0.599	-0.606	-0.616	-0.626	-0.636	-0.648	-0.659	-0.671	-0.682	-0.696	-0.709	-0.722	-0.738	-0.751	-0.765	-0.780	-0.794	-0.809	-0.824	-0.838	-0.851	-0.865	-0.880	-0.892	-0.906	-0.918	-0.931	-0.942	-0.952	-0.964	-0.974	-0.984	-0.991	-1.000	-1.006	-1.012	-1.019	-1.024	-1.026	-1.031	-1.032	-1.035	-1.035	-1.036	-1.036	-1.035	-1.032	-1.029	-1.025	-1.020	-1.016	-1.010	-1.005	-0.999	-0.991	-0.984	-0.976	-0.969	-0.959	-0.951	-0.941	-0.931	-0.922	-0.912	-0.902	-0.892	-0.882	-0.872	-0.862	-0.852	-0.842	-0.834	-0.824	-0.814	-0.804	-0.795	-0.785	-0.776	-0.768	-0.759	-0.751	-0.744	-0.736	-0.729	-0.721	-0.716	-0.710	-0.705	-0.699	-0.696	-0.691	-0.688	-0.684	-0.682	-0.679	-0.678	-0.676	-0.676	-0.676	-0.676	-0.678	-0.679	-0.681	-0.685	-0.689	-0.692	-0.696	-0.702	-0.709	-0.715	-0.721	-0.729	-0.738	-0.746	-0.755	-0.764	-0.775	-0.786	-0.798	-0.809	-0.821	-0.834	-0.848	-0.860	-0.875	-0.889	-0.904	-0.918	-0.932	-0.948	-0.964	-0.978	-0.992	-1.009	-1.024	-1.038	-1.052	-1.068	-1.081	-1.096	-1.110	-1.124	-1.138	-1.150	-1.161	-1.174	-1.185	-1.196	-1.206	-1.216	-1.224	-1.232	-1.239	-1.245	-1.251	-1.258	-1.262	-1.266	-1.269	-1.271	-1.272	-1.275	-1.275	-1.275	-1.274	-1.272	-1.271	-1.269	-1.265	-1.262	-1.258	-1.254	-1.249	-1.244	-1.239	-1.234	-1.229	-1.221	-1.216	-1.209	-1.202	-1.196	-1.190	-1.185	-1.178	-1.172	-1.168	-1.162	-1.156	-1.152	-1.149	-1.145	-1.141	-1.139	-1.138	-1.135	-1.135	-1.135	-1.135	-1.135	-1.138	-1.140	-1.142	-1.145	-1.149	-1.154	-1.159	-1.164	-1.171	-1.176	-1.184	-1.191	-1.200	-1.209	-1.218	-1.226	-1.235	-1.245	-1.255	-1.264	-1.275	-1.285	-1.295	-1.304	-1.314	-1.324	-1.332	-1.341	-1.350	-1.359	-1.368	-1.374	-1.381	-1.386	-1.392	-1.398	-1.400	-1.404	-1.406	-1.408	-1.408	-1.408	-1.406	-1.404	-1.401	-1.396	-1.391	-1.385	-1.379	-1.370	-1.361	-1.351	-1.341	-1.329	-1.315	-1.300	-1.285	-1.270	-1.252	-1.235	-1.216	-1.196	-1.176	-1.156	-1.134	-1.112	-1.089	-1.066	-1.042	-1.019	-0.995	-0.970	-0.945	-0.920	-0.895	-0.870	-0.845	-0.820	-0.794	-0.771	-0.746	-0.721	-0.698	-0.672	-0.650	-0.628	-0.605	-0.584	-0.562	-0.541	-0.524	-0.504	-0.486	-0.469	-0.452	-0.438	-0.425	-0.411	-0.399	-0.389	-0.379	-0.369	-0.361	-0.355	-0.350	-0.345	-0.342	-0.341	-0.341	-0.341	-0.344	-0.348	-0.351	-0.358	-0.365	-0.374	-0.384	-0.395	-0.406	-0.420	-0.435	-0.451	-0.468	-0.486	-0.506	-0.526	-0.549	-0.570	-0.594	-0.619	-0.645	-0.671	-0.698	-0.726	-0.754	-0.785	-0.814	-0.845	-0.876	-0.908	-0.939	-0.971	-1.004	-1.038	-1.070	-1.104	-1.136	-1.170	-1.204	-1.236	-1.270	-1.302	-1.335	-1.368	-1.400	-1.430	-1.462	-1.492	-1.522	-1.551	-1.579	-1.606	-1.634	-1.660	-1.685	-1.710	-1.732	-1.755	-1.776	-1.798	-1.816	-1.835	-1.852	-1.869	-1.884	-1.898	-1.911	-1.924	-1.935	-1.945	-1.954	-1.962	-1.970	-1.976	-1.984	-1.986	-1.991	-1.995	-1.996	-1.998	-1.999	-1.999	-1.999	-1.998	-1.996	-1.994	-1.992	-1.990	-1.986	-1.984	-1.980	-1.976	-1.972	-1.969	-1.965	-1.961	-1.958	-1.954	-1.950	-1.948	-1.942	-1.939	-1.936	-1.934	-1.930	-1.928	-1.926	-1.924	-1.921	-1.920	-1.920	-1.919	-1.919	-1.919	-1.919	-1.919	-1.921	-1.922	-1.925	-1.926	-1.929	-1.932	-1.935	-1.939	-1.942	-1.946	-1.951	-1.955	-1.960	-1.965	-1.969	-1.974	-1.979	-1.984	-1.989	-1.994	-1.999	-2.004	-2.009	-2.013	-2.018	-2.021	-2.025	-2.030	-2.033	-2.036	-2.039	-2.040	-2.042	-2.044	-2.045	-2.046	-2.045	-2.042	-2.041	-2.038	-2.035	-2.030	-2.025	-2.020	-2.014	-2.006	-1.998	-1.988	-1.978	-1.966	-1.954	-1.940	-1.926	-1.910	-1.894	-1.875	-1.856	-1.838	-1.815	-1.792	-1.770	-1.746	-1.721	-1.694	-1.666	-1.636	-1.608	-1.576	-1.544	-1.511	-1.476	-1.441	-1.405	-1.369	-1.332	-1.292	-1.254	-1.214	-1.174	-1.132	-1.090	-1.048	-1.005	-0.961	-0.918	-0.872	-0.828	-0.781	-0.736	-0.690	-0.645	-0.598	-0.552	-0.505	-0.459	-0.411	-0.365	-0.319	-0.271	-0.225	-0.179	-0.132	-0.086	-0.039	0.006	0.052	0.098	0.144	0.189	0.234	0.278	0.321	0.365	0.409	0.452	0.495	0.538	0.581	0.622	0.664	0.706	0.748	0.789	0.829	0.870	0.910	0.950	0.989	1.029	1.068	1.106	1.146	1.184	1.222	1.259	1.298	1.334	1.372	1.409	1.446	1.482	1.520	1.556	1.592	1.629	1.665	1.700	1.735	1.771	1.806	1.840	1.876	1.910	1.945	1.979	2.011	2.045	2.079	2.112	2.145	2.178	2.209	2.241	2.272	2.302	2.334	2.364	2.394	2.424	2.454	2.482	2.510	2.538	2.565	2.591	2.618	2.644	2.668	2.691	2.715	2.739	2.761	2.782	2.802	2.822	2.842	2.861	2.880	2.898	2.912	2.930	2.945	2.958	2.972	2.985	2.996	3.009	3.020	3.029	3.039	3.048	3.055	3.061	3.069	3.075	3.081	3.085	3.090	3.094	3.098	3.101	3.104	3.106	3.108	3.109	3.110	3.111	3.112	3.114	3.115	3.115	3.115	3.115	3.115	3.116	3.116	3.115	3.116	3.115	3.114	3.114	3.112	3.112	3.112	3.111	3.111	3.109	3.108	3.106	3.104	3.101	3.098	3.095	3.091	3.086	3.082	3.079	3.074	3.068	3.059	3.052	3.044	3.035	3.025	3.015	3.002	2.990	2.978	2.961	2.946	2.930	2.912	2.892	2.874	2.852	2.830	2.808	2.784	2.759	2.731	2.704	2.675	2.648	2.616	2.585	2.554	2.520	2.486	2.452	2.416	2.380	2.344	2.306	2.268	2.229	2.190	2.150	2.110	2.070	2.029	1.989	1.948	1.906	1.865	1.824	1.782	1.741	1.700	1.659	1.618	1.578	1.538	1.498	1.458	1.418	1.379	1.340	1.301	1.262	1.225	1.186	1.149	1.114	1.076	1.040	1.005	0.969	0.934	0.899	0.865	0.830	0.796	0.762	0.729	0.695	0.662	0.630	0.598	0.565	0.532	0.500	0.468	0.435	0.404	0.371	0.338	0.305	0.274	0.241	0.209	0.176	0.144	0.111	0.079	0.046	0.014	-0.019	-0.051	-0.085	-0.118	-0.150	-0.182	-0.215	-0.248	-0.281	-0.314	-0.346	-0.379	-0.411	-0.444	-0.476	-0.507	-0.540	-0.571	-0.604	-0.635	-0.665	-0.696	-0.728	-0.756	-0.788	-0.816	-0.846	-0.875	-0.905	-0.934	-0.961	-0.989	-1.016	-1.042	-1.070	-1.096	-1.121	-1.148	-1.172	-1.198	-1.221	-1.246	-1.270	-1.294	-1.316	-1.340	-1.364	-1.385	-1.408	-1.429	-1.451	-1.472	-1.495	-1.516	-1.538	-1.559	-1.579	-1.599	-1.620	-1.640	-1.661	-1.681	-1.702	-1.721	-1.742	-1.762	-1.782	-1.802	-1.824	-1.844	-1.864	-1.884	-1.904	-1.924	-1.944	-1.964	-1.985	-2.004	-2.022	-2.042	-2.062	-2.081	-2.100	-2.118	-2.136	-2.154	-2.170	-2.188	-2.204	-2.220	-2.235	-2.250	-2.265	-2.278	-2.291	-2.302	-2.315	-2.326	-2.336	-2.345	-2.354	-2.361	-2.368	-2.374	-2.378	-2.381	-2.384	-2.385	-2.385	-2.385	-2.382	-2.380	-2.375	-2.371	-2.365	-2.358	-2.351	-2.341	-2.331	-2.321	-2.309	-2.296	-2.284	-2.270	-2.255	-2.239	-2.222	-2.206	-2.188	-2.169	-2.150	-2.130	-2.111	-2.091	-2.070	-2.049	-2.027	-2.006	-1.985	-1.962	-1.941	-1.920	-1.899	-1.878	-1.856	-1.835	-1.815	-1.794	-1.774	-1.752	-1.734	-1.715	-1.696	-1.679	-1.660	-1.644	-1.628	-1.610	-1.595	-1.580	-1.566	-1.552	-1.540	-1.528	-1.516	-1.505	-1.494	-1.485	-1.475	-1.466	-1.459	-1.451	-1.445	-1.439	-1.434	-1.429	-1.424	-1.420	-1.415	-1.412	-1.410	-1.408	-1.406	-1.404	-1.402	-1.401	-1.400	-1.400	-1.399	-1.399	-1.398	-1.399	-1.398	-1.398	-1.398	-1.398	-1.398	-1.398	-1.396	-1.396	-1.395	-1.392	-1.392	-1.390	-1.389	-1.386	-1.385	-1.381	-1.378	-1.375	-1.370	-1.366	-1.360	-1.354	-1.348	-1.340	-1.334	-1.326	-1.318	-1.309	-1.300	-1.290	-1.279	-1.266	-1.255	-1.244	-1.230	-1.216	-1.204	-1.189	-1.174	-1.159	-1.142	-1.126	-1.111	-1.092	-1.076	-1.060	-1.041	-1.024	-1.006	-0.988	-0.969	-0.950	-0.932	-0.914	-0.896	-0.879	-0.861	-0.844	-0.825	-0.810	-0.794	-0.778	-0.762	-0.748	-0.735	-0.722	-0.710	-0.699	-0.688	-0.679	-0.669	-0.662	-0.656	-0.651	-0.646	-0.644	-0.641	-0.640	-0.641	-0.642	-0.646	-0.650	-0.655	-0.660	-0.668	-0.678	-0.688	-0.698	-0.710	-0.724	-0.736	-0.752	-0.768	-0.785	-0.804	-0.822	-0.841	-0.861	-0.882	-0.904	-0.925	-0.948	-0.971	-0.994	-1.016	-1.040	-1.064	-1.088	-1.110	-1.134	-1.158	-1.181	-1.204	-1.226	-1.249	-1.272	-1.294	-1.315	-1.335	-1.355	-1.375	-1.394	-1.412	-1.429	-1.445	-1.461	-1.476	-1.491	-1.505	-1.519	-1.531	-1.541	-1.552	-1.562	-1.571	-1.580	-1.586	-1.594	-1.600	-1.604	-1.609	-1.612	-1.615	-1.619	-1.620	-1.621	-1.622	-1.624	-1.624	-1.622	-1.622	-1.621	-1.619	-1.616	-1.615	-1.611	-1.609	-1.606	-1.602	-1.599	-1.595	-1.592	-1.588	-1.584	-1.580	-1.576	-1.572	-1.569	-1.566	-1.561	-1.558	-1.555	-1.551	-1.548	-1.545	-1.542	-1.540	-1.538	-1.535	-1.534	-1.531	-1.531	-1.529	-1.529	-1.528	-1.528	-1.528	-1.529	-1.529	-1.530	-1.532	-1.534	-1.536	-1.539	-1.541	-1.545	-1.550	-1.554	-1.559	-1.564	-1.570	-1.576	-1.581	-1.589	-1.596	-1.602	-1.611	-1.620	-1.628	-1.638	-1.646	-1.656	-1.666	-1.678	-1.688	-1.699	-1.710	-1.721	-1.732	-1.745	-1.758	-1.769	-1.782	-1.795	-1.809	-1.821	-1.834	-1.848	-1.860	-1.872	-1.885	-1.898	-1.910	-1.924	-1.936	-1.949	-1.961	-1.972	-1.984	-1.995	-2.007	-2.018	-2.027	-2.039	-2.049	-2.059	-2.068	-2.076	-2.085	-2.094	-2.101	-2.110	-2.118	-2.125	-2.132	-2.138	-2.144	-2.149	-2.156	-2.160	-2.166	-2.170	-2.175	-2.179	-2.185	-2.189	-2.192	-2.198	-2.201	-2.206	-2.210	-2.214	-2.219	-2.224	-2.229	-2.232	-2.239	-2.244	-2.249	-2.256	-2.262	-2.270	-2.276	-2.284	-2.292	-2.300	-2.309	-2.319	-2.329	-2.340	-2.350	-2.362	-2.375	-2.386	-2.400	-2.412	-2.429	-2.442	-2.458	-2.474	-2.491	-2.508	-2.524	-2.542	-2.560	-2.579	-2.598	-2.618	-2.636	-2.656	-2.675	-2.696	-2.716	-2.735	-2.756	-2.776	-2.796	-2.816	-2.836	-2.855	-2.874	-2.894	-2.912	-2.930	-2.949	-2.965	-2.982	-2.999	-3.014	-3.029	-3.044	-3.056	-3.069	-3.080	-3.091	-3.101	-3.110	-3.118	-3.126	-3.132	-3.138	-3.141	-3.145	-3.148	-3.148	-3.149	-3.149	-3.146	-3.142	-3.140	-3.135	-3.131	-3.124	-3.116	-3.110	-3.100	-3.091	-3.081	-3.071	-3.059	-3.046	-3.034	-3.020	-3.008	-2.992	-2.978	-2.964	-2.949	-2.935	-2.920	-2.904	-2.890	-2.875	-2.861	-2.845	-2.831	-2.819	-2.805	-2.792	-2.780	-2.768	-2.756	-2.746	-2.736	-2.726	-2.718	-2.710	-2.702	-2.696	-2.692	-2.688	-2.682	-2.680	-2.678	-2.678	-2.678	-2.678	-2.678	-2.680	-2.682	-2.685	-2.689	-2.694	-2.699	-2.705	-2.710	-2.718	-2.725	-2.731	-2.740	-2.746	-2.755	-2.762	-2.770	-2.778	-2.786	-2.792	-2.800	-2.806	-2.811	-2.818	-2.822	-2.828	-2.831	-2.835	-2.838	-2.839	-2.840	-2.839	-2.839	-2.838	-2.834	-2.830	-2.825	-2.820	-2.814	-2.805	-2.798	-2.786	-2.776	-2.764	-2.751	-2.738	-2.722	-2.708	-2.691	-2.675	-2.656	-2.638	-2.619	-2.599	-2.579	-2.558	-2.535	-2.514	-2.492	-2.470	-2.446	-2.424	-2.401	-2.378	-2.355	-2.332	-2.309	-2.286	-2.262	-2.241	-2.219	-2.196	-2.175	-2.155	-2.134	-2.114	-2.095	-2.076	-2.058	-2.040	-2.022	-2.007	-1.991	-1.976	-1.962	-1.949	-1.936	-1.924	-1.912	-1.902	-1.892	-1.884	-1.875	-1.868	-1.859	-1.854	-1.849	-1.844	-1.839	-1.835	-1.831	-1.829	-1.828	-1.826	-1.824	-1.824	-1.824	-1.825	-1.825	-1.826	-1.829	-1.830	-1.832	-1.835	-1.836	-1.839	-1.842	-1.844	-1.848	-1.850	-1.852	-1.855	-1.858	-1.859	-1.861	-1.862	-1.865	-1.866	-1.866	-1.865	-1.865	-1.864	-1.864	-1.861	-1.858	-1.855	-1.851	-1.846	-1.841	-1.835	-1.828	-1.820	-1.811	-1.801	-1.790	-1.778	-1.764	-1.750	-1.735	-1.719	-1.702	-1.684	-1.665	-1.644	-1.622	-1.599	-1.575	-1.551	-1.525	-1.499	-1.470	-1.441	-1.410	-1.379	-1.348	-1.314	-1.280	-1.245	-1.210	-1.174	-1.138	-1.100	-1.061	-1.021	-0.982	-0.942	-0.902	-0.861	-0.821	-0.780	-0.740	-0.698	-0.658	-0.616	-0.575	-0.535	-0.494	-0.452	-0.412	-0.374	-0.335	-0.298	-0.259	-0.220	-0.185	-0.148	-0.112	-0.078	-0.045	-0.011	0.020	0.052	0.081	0.111	0.139	0.166	0.194	0.219	0.242	0.266	0.289	0.311	0.331	0.350	0.369	0.386	0.404	0.420	0.435	0.450	0.464	0.478	0.489	0.501	0.511	0.522	0.531	0.542	0.551	0.560	0.568	0.575	0.582	0.590	0.596	0.604	0.610	0.616	0.622	0.629	0.635	0.641	0.648	0.654	0.660	0.668	0.672	0.681	0.689	0.696	0.705	0.714	0.721	0.731	0.740	0.749	0.759	0.770	0.781	0.792	0.802	0.815	0.828	0.840	0.852	0.866	0.880	0.894	0.908	0.921	0.938	0.952	0.966	0.981	0.998	1.014	1.030	1.045	1.061	1.078	1.092	1.109	1.124	1.140	1.155	1.171	1.185	1.200	1.214	1.228	1.241	1.254	1.266	1.279	1.290	1.301	1.310	1.320	1.329	1.338	1.345	1.351	1.358	1.362	1.366	1.370	1.372	1.375	1.375	1.375	1.375	1.374	1.370	1.368	1.364	1.359	1.352	1.346	1.340	1.332	1.324	1.315	1.305	1.296	1.285	1.274	1.262	1.250	1.238	1.225	1.212	1.199	1.186	1.172	1.159	1.145	1.131	1.118	1.104	1.091	1.078	1.064	1.051	1.039	1.026	1.014	1.002	0.991	0.980	0.970	0.960	0.950	0.941	0.932	0.925	0.918	0.910	0.902	0.895	0.890	0.884	0.880	0.874	0.870	0.868	0.862	0.860	0.858	0.855	0.854	0.852	0.850	0.850	0.849	0.849	0.848	0.848	0.846	0.846	0.848	0.849	0.849	0.850	0.851	0.851	0.852	0.855	0.855	0.856	0.858	0.860	0.861	0.862	0.865	0.868	0.869	0.871	0.872	0.875	0.878	0.880	0.884	0.886	0.889	0.892	0.896	0.900	0.905	0.908	0.912	0.916	0.922	0.926	0.932	0.938	0.944	0.949	0.956	0.961	0.969	0.975	0.984	0.990	0.999	1.005	1.012	1.022	1.030	1.038	1.046	1.055	1.065	1.074	1.082	1.091	1.100	1.108	1.118	1.126	1.136	1.144	1.154	1.161	1.170	1.179	1.186	1.194	1.202	1.209	1.216	1.222	1.229	1.235	1.241	1.245	1.250	1.256	1.260	1.264	1.266	1.270	1.271	1.272	1.274	1.275	1.274	1.272	1.271	1.269	1.266	1.262	1.259	1.254	1.248	1.241	1.234	1.226	1.216	1.208	1.196	1.185	1.174	1.161	1.148	1.134	1.119	1.102	1.086	1.069	1.051	1.031	1.011	0.990	0.970	0.948	0.925	0.901	0.878	0.854	0.829	0.802	0.776	0.750	0.724	0.696	0.668	0.640	0.611	0.584	0.554	0.526	0.496	0.466	0.438	0.409	0.380	0.351	0.321	0.292	0.265	0.236	0.210	0.182	0.156	0.129	0.104	0.079	0.054	0.030	0.006	-0.016	-0.039	-0.060	-0.080	-0.100	-0.120	-0.138	-0.156	-0.174	-0.189	-0.204	-0.220	-0.232	-0.246	-0.260	-0.271	-0.282	-0.292	-0.304	-0.314	-0.322	-0.330	-0.339	-0.346	-0.354	-0.360	-0.368	-0.372	-0.379	-0.382	-0.388	-0.394	-0.398	-0.401	-0.406	-0.410	-0.415	-0.419	-0.422	-0.428	-0.431	-0.435	-0.439	-0.444	-0.448	-0.451	-0.456	-0.460	-0.464	-0.470	-0.474	-0.480	-0.484	-0.489	-0.495	-0.500	-0.506	-0.511	-0.518	-0.524	-0.530	-0.535	-0.542	-0.548	-0.556	-0.562	-0.570	-0.576	-0.584	-0.591	-0.600	-0.608	-0.615	-0.624	-0.632	-0.641	-0.650	-0.659	-0.668	-0.678	-0.688	-0.698	-0.708	-0.718	-0.729	-0.739	-0.750	-0.761	-0.772	-0.784	-0.796	-0.806	-0.819	-0.831	-0.842	-0.856	-0.869	-0.881	-0.894	-0.906	-0.920	-0.932	-0.945	-0.958	-0.970	-0.982	-0.995	-1.006	-1.019	-1.030	-1.041	-1.052	-1.062	-1.074	-1.082	-1.091	-1.100	-1.109	-1.116	-1.124	-1.129	-1.135	-1.140	-1.145	-1.148	-1.151	-1.152	-1.154	-1.155	-1.154	-1.151	-1.151	-1.148	-1.144	-1.139	-1.132	-1.126	-1.120	-1.112	-1.102	-1.094	-1.084	-1.072	-1.061	-1.049	-1.038	-1.024	-1.010	-0.995	-0.980	-0.966	-0.951	-0.935	-0.920	-0.904	-0.888	-0.871	-0.855	-0.839	-0.825	-0.809	-0.792	-0.776	-0.760	-0.745	-0.730	-0.715	-0.701	-0.686	-0.674	-0.661	-0.649	-0.638	-0.625	-0.615	-0.605	-0.596	-0.586	-0.578	-0.569	-0.561	-0.555	-0.549	-0.544	-0.539	-0.534	-0.529	-0.526	-0.522	-0.520	-0.518	-0.515	-0.514	-0.512	-0.511	-0.510	-0.510	-0.509	-0.509	-0.509	-0.509	-0.510	-0.510	-0.510	-0.510	-0.510	-0.510	-0.511	-0.510	-0.510	-0.510	-0.510	-0.509	-0.509	-0.507	-0.506	-0.504	-0.502	-0.500	-0.499	-0.495	-0.492	-0.490	-0.486	-0.481	-0.479	-0.475	-0.469	-0.465	-0.460	-0.455	-0.449	-0.444	-0.438	-0.431	-0.426	-0.420	-0.414	-0.406	-0.400	-0.392	-0.385	-0.379	-0.371	-0.365	-0.356	-0.350	-0.342	-0.335	-0.328	-0.320	-0.314	-0.306	-0.300	-0.292	-0.285	-0.279	-0.271	-0.265	-0.259	-0.252	-0.246	-0.240	-0.235	-0.229	-0.222	-0.218	-0.211	-0.208	-0.201	-0.196	-0.192	-0.189	-0.184	-0.180	-0.176	-0.172	-0.170	-0.166	-0.164	-0.160	-0.158	-0.155	-0.154	-0.152	-0.151	-0.150	-0.149	-0.149	-0.149	-0.148	-0.149	-0.149	-0.149	-0.149	-0.151	-0.151	-0.154	-0.155	-0.156	-0.159	-0.161	-0.162	-0.166	-0.169	-0.171	-0.175	-0.178	-0.181	-0.184	-0.188	-0.191	-0.194	-0.198	-0.201	-0.205	-0.208	-0.212	-0.216	-0.219	-0.222	-0.226	-0.230	-0.232	-0.236	-0.240	-0.244	-0.248	-0.250	-0.254	-0.256	-0.260	-0.262	-0.265	-0.268	-0.271	-0.274	-0.276	-0.279	-0.282	-0.284	-0.288	-0.289	-0.291	-0.294	-0.296	-0.298	-0.300	-0.302	-0.304	-0.306	-0.309	-0.311	-0.312	-0.314	-0.316	-0.318	-0.319	-0.321	-0.324	-0.325	-0.326	-0.328	-0.330	-0.331	-0.332	-0.334	-0.336	-0.336	-0.338	-0.338	-0.339	-0.339	-0.340	-0.340	-0.341	-0.341	-0.341	-0.342	-0.341	-0.342	-0.341	-0.342	-0.342	-0.341	-0.341	-0.341	-0.341	-0.341	-0.341	-0.340	-0.341	-0.340	-0.341	-0.341	-0.340	-0.341	-0.342	-0.342	-0.344	-0.344	-0.346	-0.348	-0.349	-0.352	-0.355	-0.358	-0.361	-0.365	-0.368	-0.372	-0.378	-0.382	-0.388	-0.395	-0.401	-0.408	-0.415	-0.422	-0.431	-0.441	-0.451	-0.460	-0.471	-0.482	-0.494	-0.505	-0.516	-0.530	-0.542	-0.555	-0.569	-0.582	-0.596	-0.611	-0.625	-0.641	-0.655	-0.670	-0.686	-0.701	-0.715	-0.731	-0.746	-0.761	-0.775	-0.789	-0.802	-0.816	-0.830	-0.842	-0.856	-0.869	-0.879	-0.890	-0.900	-0.909	-0.919	-0.926	-0.934	-0.939	-0.944	-0.949	-0.952	-0.955	-0.955	-0.956	-0.956	-0.954	-0.951	-0.948	-0.942	-0.938	-0.930	-0.921	-0.911	-0.901	-0.890	-0.879	-0.865	-0.851	-0.836	-0.821	-0.804	-0.788	-0.770	-0.750	-0.731	-0.712	-0.691	-0.671	-0.651	-0.629	-0.609	-0.588	-0.565	-0.545	-0.524	-0.501	-0.481	-0.461	-0.440	-0.420	-0.401	-0.384	-0.365	-0.349	-0.332	-0.316	-0.301	-0.288	-0.275	-0.262	-0.251	-0.241	-0.232	-0.225	-0.216	-0.212	-0.206	-0.204	-0.201	-0.200	-0.199	-0.200	-0.201	-0.204	-0.208	-0.212	-0.218	-0.224	-0.230	-0.239	-0.248	-0.256	-0.266	-0.278	-0.288	-0.300	-0.311	-0.324	-0.336	-0.349	-0.362	-0.375	-0.389	-0.401	-0.415	-0.428	-0.441	-0.455	-0.466	-0.479	-0.492	-0.504	-0.516	-0.526	-0.538	-0.549	-0.559	-0.569	-0.578	-0.586	-0.595	-0.602	-0.609	-0.615	-0.621	-0.626	-0.631	-0.635	-0.638	-0.641	-0.642	-0.645	-0.648	-0.646	-0.646	-0.645	-0.645	-0.642	-0.639	-0.636	-0.632	-0.628	-0.622	-0.618	-0.611	-0.604	-0.598	-0.590	-0.581	-0.572	-0.564	-0.554	-0.545	-0.534	-0.522	-0.512	-0.501	-0.489	-0.475	-0.462	-0.450	-0.438	-0.424	-0.410	-0.396	-0.381	-0.368	-0.352	-0.338	-0.324	-0.309	-0.294	-0.278	-0.264	-0.249	-0.234	-0.219	-0.204	-0.190	-0.176	-0.160	-0.146	-0.134	-0.119	-0.106	-0.092	-0.081	-0.069	-0.056	-0.045	-0.034	-0.022	-0.014	-0.004	0.005	0.015	0.022	0.031	0.039	0.045	0.051	0.058	0.064	0.068	0.072	0.075	0.079	0.081	0.084	0.085	0.086	0.088	0.089	0.089	0.089	0.088	0.088	0.085	0.082	0.081	0.079	0.076	0.074	0.071	0.068	0.065	0.060	0.056	0.054	0.049	0.045	0.041	0.036	0.032	0.029	0.024	0.019	0.015	0.011	0.008	0.004	0.000	-0.004	-0.009	-0.011	-0.016	-0.019	-0.022	-0.026	-0.031	-0.035	-0.038	-0.041	-0.045	-0.048	-0.051	-0.054	-0.058	-0.061	-0.064	-0.066	-0.071	-0.074	-0.078	-0.080	-0.084	-0.086	-0.090	-0.092	-0.096	-0.100	-0.104	-0.108	-0.111	-0.115	-0.120	-0.124	-0.129	-0.132	-0.138	-0.141	-0.146	-0.151	-0.158	-0.162	-0.169	-0.174	-0.179	-0.184	-0.190	-0.196	-0.202	-0.209	-0.214	-0.221	-0.228	-0.232	-0.239	-0.245	-0.252	-0.259	-0.264	-0.271	-0.278	-0.282	-0.289	-0.295	-0.301	-0.309	-0.314	-0.320	-0.325	-0.331	-0.338	-0.344	-0.349	-0.354	-0.359	-0.364	-0.369	-0.374	-0.379	-0.384	-0.386	-0.391	-0.395	-0.400	-0.402	-0.406	-0.410	-0.412	-0.416	-0.419	-0.421	-0.425	-0.426	-0.429	-0.430	-0.432	-0.435	-0.438	-0.440	-0.440	-0.442	-0.442	-0.445	-0.446	-0.448	-0.448	-0.449	-0.451	-0.452	-0.454	-0.456	-0.456	-0.458	-0.460	-0.461	-0.464	-0.465	-0.466	-0.469	-0.472	-0.474	-0.478	-0.480	-0.484	-0.488	-0.492	-0.496	-0.500	-0.505	-0.509	-0.515	-0.520	-0.526	-0.534	-0.540	-0.548	-0.555	-0.562	-0.570	-0.579	-0.588	-0.598	-0.606	-0.615	-0.625	-0.635	-0.645	-0.655	-0.665	-0.676	-0.688	-0.698	-0.709	-0.720	-0.731	-0.741	-0.752	-0.762	-0.775	-0.785	-0.796	-0.805	-0.815	-0.825	-0.835	-0.842	-0.851	-0.860	-0.868	-0.875	-0.881	-0.888	-0.894	-0.899	-0.904	-0.906	-0.910	-0.911	-0.914	-0.914	-0.914	-0.914	-0.912	-0.910	-0.906	-0.904	-0.899	-0.894	-0.889	-0.880	-0.874	-0.865	-0.858	-0.848	-0.838	-0.826	-0.815	-0.802	-0.790	-0.778	-0.764	-0.749	-0.735	-0.719	-0.704	-0.688	-0.671	-0.654	-0.638	-0.621	-0.602	-0.585	-0.569	-0.550	-0.532	-0.515	-0.498	-0.479	-0.462	-0.444	-0.428	-0.411	-0.394	-0.378	-0.361	-0.345	-0.330	-0.315	-0.301	-0.286	-0.272	-0.260	-0.248	-0.235	-0.222	-0.212	-0.201	-0.191	-0.182	-0.174	-0.165	-0.158	-0.150	-0.144	-0.136	-0.131	-0.126	-0.122	-0.119	-0.115	-0.111	-0.109	-0.108	-0.105	-0.104	-0.104	-0.104	-0.102	-0.104	-0.104	-0.105	-0.106	-0.108	-0.109	-0.111	-0.112	-0.114	-0.116	-0.118	-0.120	-0.121	-0.124	-0.126	-0.129	-0.130	-0.131	-0.134	-0.135	-0.136	-0.138	-0.138	-0.136	-0.138	-0.138	-0.136	-0.135	-0.134	-0.132	-0.130	-0.128	-0.125	-0.121	-0.118	-0.114	-0.110	-0.106	-0.100	-0.095	-0.089	-0.084	-0.076	-0.069	-0.062	-0.054	-0.046	-0.039	-0.030	-0.021	-0.012	-0.002	0.006	0.016	0.025	0.035	0.045	0.055	0.064	0.074	0.082	0.092	0.101	0.111	0.120	0.130	0.138	0.146	0.154	0.164	0.170	0.179	0.185	0.192	0.199	0.205	0.210	0.216	0.221	0.228	0.231	0.236	0.240	0.244	0.248	0.249	0.251	0.254	0.256	0.259	0.261	0.261	0.262	0.264	0.265	100.000	5.000	2.000	1.000	4.000	0.000	0.000	0.000	0.000	0.000	0.000	0.000	0.000	0.000	0.000	0.000	0.000	0.000	-3.060	-3.082	-3.102	-3.121	-3.139	-3.155	-3.170	-3.182	-3.194	-3.205	-3.212	-3.220	-3.225	-3.230	-3.232	-3.235	-3.235	-3.235	-3.231	-3.229	-3.224	-3.219	-3.211	-3.204	-3.195	-3.185	-3.175	-3.162	-3.151	-3.139	-3.125	-3.111	-3.096	-3.081	-3.066	-3.050	-3.035	-3.019	-3.002	-2.986	-2.969	-2.952	-2.938	-2.920	-2.905	-2.890	-2.875	-2.860	-2.846	-2.832	-2.820	-2.808	-2.796	-2.785	-2.775	-2.766	-2.758	-2.750	-2.744	-2.738	-2.732	-2.728	-2.725	-2.722	-2.721	-2.721	-2.721	-2.724	-2.725	-2.728	-2.732	-2.738	-2.744	-2.749	-2.756	-2.764	-2.772	-2.781	-2.791	-2.801	-2.811	-2.822	-2.834	-2.846	-2.858	-2.869	-2.881	-2.894	-2.906	-2.918	-2.929	-2.940	-2.951	-2.961	-2.972	-2.982	-2.991	-3.000	-3.009	-3.015	-3.021	-3.028	-3.034	-3.036	-3.040	-3.042	-3.044	-3.044	-3.044	-3.041	-3.039	-3.034	-3.029	-3.022	-3.015	-3.006	-2.995	-2.985	-2.972	-2.960	-2.945	-2.931	-2.914	-2.896	-2.879	-2.859	-2.839	-2.816	-2.795	-2.772	-2.749	-2.725	-2.700	-2.675	-2.649	-2.621	-2.595	-2.569	-2.541	-2.512	-2.486	-2.459	-2.430	-2.401	-2.372	-2.345	-2.318	-2.290	-2.264	-2.236	-2.210	-2.184	-2.159	-2.134	-2.110	-2.086	-2.062	-2.041	-2.020	-2.000	-1.980	-1.962	-1.945	-1.929	-1.912	-1.898	-1.884	-1.872	-1.861	-1.850	-1.841	-1.834	-1.826	-1.820	-1.815	-1.810	-1.808	-1.806	-1.805	-1.805	-1.806	-1.808	-1.810	-1.814	-1.819	-1.822	-1.829	-1.835	-1.841	-1.850	-1.858	-1.866	-1.875	-1.882	-1.894	-1.902	-1.912	-1.921	-1.932	-1.942	-1.951	-1.961	-1.971	-1.980	-1.990	-1.998	-2.006	-2.015	-2.022	-2.029	-2.036	-2.041	-2.046	-2.052	-2.056	-2.060	-2.062	-2.065	-2.065	-2.066	-2.065	-2.065	-2.062	-2.059	-2.056	-2.051	-2.046	-2.040	-2.034	-2.026	-2.018	-2.009	-1.999	-1.989	-1.978	-1.968	-1.955	-1.941	-1.929	-1.916	-1.902	-1.888	-1.874	-1.859	-1.845	-1.830	-1.814	-1.800	-1.784	-1.769	-1.754	-1.739	-1.725	-1.710	-1.696	-1.682	-1.669	-1.656	-1.644	-1.632	-1.621	-1.610	-1.600	-1.590	-1.582	-1.575	-1.568	-1.562	-1.556	-1.551	-1.548	-1.545	-1.544	-1.542	-1.541	-1.542	-1.545	-1.548	-1.551	-1.556	-1.561	-1.568	-1.574	-1.582	-1.591	-1.601	-1.612	-1.622	-1.634	-1.646	-1.660	-1.674	-1.688	-1.702	-1.718	-1.732	-1.749	-1.765	-1.781	-1.799	-1.815	-1.831	-1.850	-1.866	-1.884	-1.901	-1.919	-1.935	-1.952	-1.969	-1.985	-2.002	-2.018	-2.034	-2.049	-2.064	-2.079	-2.092	-2.106	-2.120	-2.131	-2.145	-2.156	-2.168	-2.178	-2.188	-2.198	-2.208	-2.216	-2.225	-2.232	-2.240	-2.248	-2.255	-2.260	-2.268	-2.272	-2.279	-2.284	-2.290	-2.295	-2.300	-2.305	-2.310	-2.316	-2.321	-2.328	-2.334	-2.340	-2.348	-2.354	-2.361	-2.369	-2.379	-2.388	-2.396	-2.408	-2.419	-2.431	-2.444	-2.458	-2.472	-2.489	-2.505	-2.522	-2.542	-2.561	-2.582	-2.605	-2.629	-2.652	-2.678	-2.705	-2.734	-2.762	-2.791	-2.822	-2.855	-2.889	-2.922	-2.958	-2.995	-3.031	-3.069	-3.108	-3.148	-3.188	-3.228	-3.269	-3.310	-3.352	-3.396	-3.438	-3.481	-3.525	-3.568	-3.612	-3.655	-3.698	-3.741	-3.784	-3.826	-3.869	-3.910	-3.951	-3.991	-4.031	-4.070	-4.108	-4.144	-4.180	-4.216	-4.250	-4.281	-4.314	-4.344	-4.374	-4.401	-4.426	-4.451	-4.475	-4.498	-4.518	-4.535	-4.552	-4.569	-4.584	-4.596	-4.606	-4.615	-4.624	-4.630	-4.635	-4.638	-4.639	-4.639	-4.638	-4.635	-4.630	-4.624	-4.618	-4.609	-4.599	-4.589	-4.576	-4.562	-4.549	-4.534	-4.518	-4.500	-4.482	-4.464	-4.444	-4.425	-4.402	-4.382	-4.360	-4.339	-4.316	-4.295	-4.272	-4.250	-4.228	-4.205	-4.184	-4.161	-4.140	-4.120	-4.100	-4.080	-4.061	-4.043	-4.025	-4.009	-3.992	-3.978	-3.965	-3.951	-3.940	-3.930	-3.920	-3.911	-3.905	-3.899	-3.894	-3.891	-3.889	-3.889	-3.889	-3.891	-3.892	-3.898	-3.902	-3.909	-3.915	-3.924	-3.932	-3.942	-3.954	-3.965	-3.976	-3.990	-4.003	-4.016	-4.030	-4.045	-4.059	-4.074	-4.088	-4.102	-4.115	-4.129	-4.141	-4.155	-4.166	-4.178	-4.188	-4.196	-4.206	-4.214	-4.220	-4.225	-4.230	-4.232	-4.234	-4.234	-4.232	-4.230	-4.225	-4.220	-4.212	-4.204	-4.191	-4.180	-4.166	-4.151	-4.135	-4.116	-4.096	-4.075	-4.052	-4.029	-4.004	-3.978	-3.949	-3.920	-3.890	-3.859	-3.828	-3.794	-3.760	-3.725	-3.690	-3.654	-3.618	-3.581	-3.544	-3.508	-3.470	-3.431	-3.394	-3.356	-3.318	-3.280	-3.242	-3.205	-3.168	-3.131	-3.094	-3.058	-3.022	-2.988	-2.954	-2.920	-2.888	-2.855	-2.822	-2.792	-2.762	-2.734	-2.705	-2.678	-2.650	-2.625	-2.600	-2.576	-2.552	-2.530	-2.509	-2.488	-2.468	-2.449	-2.430	-2.412	-2.396	-2.381	-2.365	-2.350	-2.338	-2.324	-2.311	-2.300	-2.289	-2.278	-2.266	-2.256	-2.248	-2.238	-2.229	-2.221	-2.212	-2.204	-2.195	-2.188	-2.181	-2.172	-2.165	-2.158	-2.149	-2.141	-2.131	-2.124	-2.115	-2.105	-2.095	-2.084	-2.074	-2.062	-2.050	-2.038	-2.025	-2.011	-1.996	-1.980	-1.964	-1.946	-1.928	-1.909	-1.889	-1.868	-1.846	-1.822	-1.799	-1.772	-1.748	-1.720	-1.691	-1.662	-1.632	-1.601	-1.568	-1.535	-1.501	-1.465	-1.430	-1.392	-1.355	-1.316	-1.278	-1.238	-1.198	-1.155	-1.114	-1.071	-1.029	-0.986	-0.942	-0.899	-0.856	-0.812	-0.770	-0.726	-0.682	-0.640	-0.598	-0.555	-0.515	-0.474	-0.432	-0.392	-0.354	-0.315	-0.278	-0.240	-0.205	-0.170	-0.136	-0.104	-0.072	-0.042	-0.012	0.015	0.041	0.068	0.091	0.115	0.138	0.158	0.178	0.196	0.212	0.230	0.245	0.259	0.272	0.284	0.295	0.306	0.316	0.325	0.334	0.342	0.349	0.355	0.362	0.369	0.375	0.380	0.386	0.392	0.399	0.404	0.410	0.416	0.422	0.430	0.438	0.444	0.452	0.460	0.470	0.480	0.491	0.501	0.514	0.526	0.539	0.554	0.569	0.584	0.601	0.619	0.636	0.655	0.676	0.696	0.716	0.739	0.761	0.784	0.808	0.831	0.856	0.881	0.908	0.932	0.958	0.985	1.011	1.039	1.065	1.091	1.119	1.146	1.172	1.198	1.225	1.250	1.276	1.301	1.326	1.351	1.374	1.398	1.419	1.440	1.461	1.480	1.500	1.519	1.535	1.552	1.568	1.581	1.595	1.608	1.618	1.629	1.636	1.645	1.652	1.658	1.662	1.666	1.669	1.670	1.671	1.670	1.669	1.666	1.662	1.659	1.652	1.646	1.639	1.631	1.622	1.612	1.601	1.591	1.579	1.568	1.555	1.541	1.529	1.516	1.501	1.488	1.474	1.459	1.445	1.431	1.415	1.401	1.388	1.375	1.361	1.349	1.336	1.324	1.314	1.304	1.292	1.285	1.276	1.269	1.262	1.256	1.250	1.246	1.245	1.241	1.240	1.241	1.242	1.245	1.249	1.252	1.258	1.264	1.272	1.280	1.290	1.301	1.311	1.324	1.336	1.350	1.364	1.380	1.395	1.411	1.429	1.445	1.462	1.480	1.499	1.516	1.535	1.552	1.571	1.589	1.606	1.624	1.641	1.658	1.674	1.690	1.705	1.719	1.734	1.745	1.759	1.770	1.780	1.789	1.796	1.804	1.810	1.815	1.820	1.822	1.824	1.824	1.825	1.822	1.820	1.816	1.811	1.805	1.800	1.791	1.782	1.774	1.762	1.750	1.739	1.726	1.712	1.698	1.684	1.668	1.652	1.635	1.619	1.602	1.585	1.566	1.549	1.531	1.514	1.496	1.478	1.461	1.442	1.426	1.410	1.392	1.376	1.361	1.345	1.330	1.315	1.301	1.288	1.275	1.261	1.250	1.239	1.228	1.216	1.206	1.198	1.189	1.180	1.172	1.165	1.159	1.152	1.148	1.142	1.136	1.132	1.128	1.124	1.120	1.116	1.112	1.109	1.106	1.102	1.100	1.096	1.092	1.089	1.085	1.081	1.076	1.071	1.066	1.061	1.054	1.048	1.040	1.031	1.024	1.014	1.005	0.992	0.981	0.969	0.955	0.942	0.926	0.911	0.894	0.875	0.858	0.838	0.816	0.795	0.772	0.748	0.722	0.698	0.670	0.644	0.615	0.586	0.556	0.524	0.492	0.460	0.426	0.391	0.356	0.321	0.285	0.249	0.211	0.174	0.135	0.096	0.059	0.019	-0.020	-0.060	-0.099	-0.139	-0.178	-0.216	-0.256	-0.295	-0.334	-0.372	-0.410	-0.448	-0.485	-0.521	-0.558	-0.592	-0.628	-0.660	-0.694	-0.726	-0.758	-0.789	-0.818	-0.848	-0.875	-0.900	-0.926	-0.951	-0.975	-0.998	-1.018	-1.039	-1.058	-1.076	-1.092	-1.108	-1.122	-1.138	-1.149	-1.160	-1.170	-1.180	-1.189	-1.196	-1.204	-1.209	-1.214	-1.219	-1.221	-1.225	-1.228	-1.229	-1.230	-1.230	-1.231	-1.230	-1.230	-1.230	-1.228	-1.226	-1.226	-1.225	-1.225	-1.224	-1.222	-1.221	-1.221	-1.220	-1.220	-1.220	-1.222	-1.225	-1.226	-1.230	-1.234	-1.238	-1.242	-1.249	-1.256	-1.264	-1.271	-1.281	-1.292	-1.304	-1.316	-1.330	-1.345	-1.360	-1.376	-1.394	-1.412	-1.431	-1.451	-1.472	-1.495	-1.518	-1.541	-1.566	-1.592	-1.618	-1.644	-1.670	-1.699	-1.726	-1.755	-1.784	-1.812	-1.842	-1.871	-1.901	-1.930	-1.960	-1.989	-2.016	-2.045	-2.072	-2.099	-2.126	-2.151	-2.176	-2.201	-2.222	-2.245	-2.266	-2.285	-2.304	-2.321	-2.338	-2.351	-2.362	-2.374	-2.384	-2.391	-2.399	-2.402	-2.405	-2.406	-2.405	-2.402	-2.399	-2.391	-2.385	-2.374	-2.361	-2.349	-2.332	-2.316	-2.299	-2.279	-2.256	-2.234	-2.209	-2.181	-2.154	-2.125	-2.095	-2.064	-2.033	-1.999	-1.965	-1.930	-1.895	-1.859	-1.822	-1.785	-1.749	-1.711	-1.674	-1.636	-1.599	-1.561	-1.526	-1.489	-1.454	-1.418	-1.384	-1.350	-1.318	-1.286	-1.255	-1.226	-1.199	-1.171	-1.146	-1.122	-1.099	-1.079	-1.059	-1.040	-1.024	-1.009	-0.995	-0.982	-0.974	-0.965	-0.958	-0.952	-0.949	-0.946	-0.946	-0.948	-0.949	-0.952	-0.958	-0.964	-0.971	-0.980	-0.990	-1.000	-1.011	-1.025	-1.036	-1.050	-1.065	-1.080	-1.095	-1.110	-1.126	-1.142	-1.159	-1.175	-1.191	-1.206	-1.221	-1.236	-1.251	-1.266	-1.279	-1.294	-1.305	-1.316	-1.328	-1.338	-1.345	-1.354	-1.361	-1.366	-1.370	-1.374	-1.378	-1.379	-1.379	-1.378	-1.375	-1.371	-1.368	-1.360	-1.354	-1.346	-1.336	-1.326	-1.314	-1.301	-1.288	-1.272	-1.256	-1.241	-1.222	-1.204	-1.185	-1.164	-1.144	-1.122	-1.100	-1.076	-1.055	-1.031	-1.008	-0.981	-0.958	-0.932	-0.909	-0.884	-0.859	-0.834	-0.809	-0.784	-0.759	-0.735	-0.711	-0.688	-0.664	-0.641	-0.619	-0.599	-0.576	-0.558	-0.538	-0.520	-0.501	-0.484	-0.469	-0.454	-0.440	-0.426	-0.415	-0.402	-0.392	-0.385	-0.376	-0.370	-0.364	-0.360	-0.355	-0.352	-0.352	-0.351	-0.351	-0.354	-0.356	-0.360	-0.365	-0.370	-0.376	-0.384	-0.392	-0.401	-0.410	-0.421	-0.431	-0.444	-0.455	-0.466	-0.479	-0.491	-0.505	-0.518	-0.531	-0.545	-0.559	-0.571	-0.585	-0.599	-0.611	-0.625	-0.636	-0.648	-0.660	-0.671	-0.681	-0.691	-0.701	-0.709	-0.718	-0.725	-0.732	-0.738	-0.742	-0.746	-0.750	-0.752	-0.754	-0.754	-0.755	-0.754	-0.751	-0.749	-0.746	-0.742	-0.738	-0.731	-0.725	-0.719	-0.711	-0.702	-0.694	-0.685	-0.675	-0.665	-0.654	-0.644	-0.632	-0.621	-0.610	-0.599	-0.586	-0.575	-0.564	-0.552	-0.540	-0.529	-0.519	-0.509	-0.499	-0.488	-0.479	-0.470	-0.462	-0.454	-0.446	-0.440	-0.435	-0.430	-0.425	-0.421	-0.419	-0.416	-0.416	-0.415	-0.415	-0.416	-0.419	-0.421	-0.425	-0.431	-0.435	-0.442	-0.449	-0.458	-0.466	-0.476	-0.486	-0.498	-0.510	-0.522	-0.535	-0.549	-0.562	-0.579	-0.594	-0.610	-0.628	-0.644	-0.661	-0.679	-0.698	-0.715	-0.734	-0.752	-0.772	-0.791	-0.811	-0.830	-0.849	-0.870	-0.889	-0.909	-0.928	-0.946	-0.965	-0.984	-1.002	-1.020	-1.039	-1.055	-1.071	-1.089	-1.105	-1.120	-1.135	-1.150	-1.164	-1.176	-1.189	-1.200	-1.211	-1.221	-1.231	-1.239	-1.248	-1.254	-1.261	-1.266	-1.270	-1.274	-1.276	-1.278	-1.278	-1.278	-1.275	-1.272	-1.270	-1.265	-1.259	-1.252	-1.246	-1.238	-1.228	-1.218	-1.206	-1.195	-1.182	-1.168	-1.152	-1.139	-1.122	-1.105	-1.088	-1.070	-1.051	-1.031	-1.012	-0.992	-0.971	-0.951	-0.930	-0.909	-0.888	-0.865	-0.844	-0.824	-0.802	-0.781	-0.760	-0.740	-0.720	-0.700	-0.680	-0.662	-0.644	-0.626	-0.610	-0.594	-0.578	-0.562	-0.549	-0.536	-0.524	-0.512	-0.502	-0.492	-0.484	-0.478	-0.471	-0.465	-0.460	-0.456	-0.454	-0.452	-0.451	-0.451	-0.452	-0.452	-0.455	-0.458	-0.461	-0.465	-0.469	-0.474	-0.479	-0.484	-0.490	-0.496	-0.502	-0.509	-0.515	-0.521	-0.526	-0.534	-0.538	-0.544	-0.549	-0.552	-0.556	-0.560	-0.564	-0.565	-0.568	-0.568	-0.566	-0.566	-0.565	-0.562	-0.559	-0.556	-0.551	-0.545	-0.538	-0.530	-0.521	-0.512	-0.502	-0.491	-0.480	-0.468	-0.454	-0.441	-0.425	-0.411	-0.395	-0.379	-0.362	-0.344	-0.326	-0.309	-0.291	-0.272	-0.254	-0.235	-0.216	-0.198	-0.179	-0.160	-0.141	-0.122	-0.105	-0.086	-0.069	-0.052	-0.036	-0.020	-0.004	0.011	0.025	0.039	0.052	0.065	0.078	0.089	0.099	0.109	0.118	0.126	0.134	0.141	0.146	0.152	0.156	0.161	0.164	0.168	0.169	0.170	0.170	0.170	0.169	0.168	0.166	0.165	0.161	0.160	0.156	0.151	0.148	0.142	0.139	0.134	0.129	0.122	0.119	0.114	0.106	0.101	0.096	0.091	0.086	0.081	0.076	0.070	0.066	0.061	0.059	0.054	0.050	0.048	0.045	0.042	0.040	0.039	0.038	0.038	0.036	0.038	0.036	0.038	0.039	0.041	0.044	0.048	0.049	0.052	0.058	0.061	0.066	0.070	0.076	0.081	0.086	0.094	0.099	0.105	0.112	0.119	0.125	0.132	0.138	0.145	0.151	0.158	0.164	0.169	0.175	0.181	0.186	0.191	0.195	0.200	0.204	0.206	0.210	0.211	0.214	0.214	0.214	0.214	0.214	0.212	0.209	0.206	0.202	0.198	0.192	0.186	0.180	0.171	0.164	0.155	0.145	0.134	0.124	0.111	0.099	0.085	0.072	0.058	0.042	0.026	0.010	-0.006	-0.022	-0.040	-0.059	-0.076	-0.094	-0.114	-0.132	-0.151	-0.170	-0.189	-0.209	-0.229	-0.246	-0.265	-0.284	-0.302	-0.321	-0.339	-0.356	-0.374	-0.391	-0.408	-0.422	-0.439	-0.452	-0.466	-0.479	-0.491	-0.504	-0.515	-0.525	-0.535	-0.544	-0.551	-0.558	-0.565	-0.569	-0.574	-0.576	-0.579	-0.580	-0.581	-0.581	-0.580	-0.578	-0.575	-0.571	-0.568	-0.562	-0.558	-0.550	-0.542	-0.535	-0.526	-0.518	-0.507	-0.498	-0.488	-0.476	-0.466	-0.455	-0.444	-0.432	-0.420	-0.408	-0.396	-0.385	-0.372	-0.361	-0.350	-0.339	-0.329	-0.318	-0.309	-0.300	-0.291	-0.284	-0.276	-0.270	-0.265	-0.261	-0.256	-0.254	-0.252	-0.251	-0.250	-0.251	-0.255	-0.259	-0.262	-0.269	-0.276	-0.284	-0.292	-0.304	-0.315	-0.328	-0.341	-0.356	-0.372	-0.389	-0.408	-0.426	-0.446	-0.468	-0.490	-0.511	-0.535	-0.560	-0.584	-0.609	-0.635	-0.661	-0.688	-0.714	-0.740	-0.769	-0.795	-0.822	-0.850	-0.876	-0.902	-0.929	-0.955	-0.981	-1.006	-1.030	-1.055	-1.076	-1.099	-1.120	-1.140	-1.160	-1.179	-1.195	-1.211	-1.225	-1.239	-1.251	-1.261	-1.271	-1.278	-1.284	-1.289	-1.292	-1.294	-1.294	-1.292	-1.290	-1.285	-1.279	-1.272	-1.262	-1.254	-1.242	-1.229	-1.215	-1.200	-1.182	-1.166	-1.146	-1.126	-1.106	-1.084	-1.061	-1.039	-1.016	-0.991	-0.968	-0.941	-0.915	-0.890	-0.864	-0.838	-0.811	-0.785	-0.760	-0.734	-0.709	-0.684	-0.660	-0.635	-0.612	-0.590	-0.569	-0.548	-0.528	-0.507	-0.489	-0.471	-0.455	-0.440	-0.426	-0.412	-0.401	-0.390	-0.380	-0.371	-0.364	-0.358	-0.352	-0.348	-0.345	-0.342	-0.340	-0.340	-0.341	-0.341	-0.344	-0.346	-0.351	-0.355	-0.359	-0.364	-0.370	-0.375	-0.382	-0.388	-0.394	-0.401	-0.408	-0.414	-0.421	-0.428	-0.432	-0.439	-0.445	-0.450	-0.455	-0.459	-0.464	-0.468	-0.469	-0.471	-0.472	-0.472	-0.472	-0.471	-0.470	-0.468	-0.465	-0.460	-0.456	-0.450	-0.444	-0.436	-0.429	-0.420	-0.410	-0.399	-0.389	-0.376	-0.362	-0.349	-0.336	-0.321	-0.305	-0.289	-0.274	-0.256	-0.239	-0.221	-0.202	-0.185	-0.166	-0.148	-0.129	-0.109	-0.090	-0.071	-0.051	-0.032	-0.012	0.006	0.025	0.044	0.064	0.081	0.099	0.116	0.132	0.150	0.166	0.181	0.198	0.211	0.224	0.238	0.249	0.261	0.272	0.282	0.291	0.300	0.309	0.315	0.321	0.328	0.331	0.335	0.339	0.341	0.342	0.344	0.344	0.344	0.341	0.340	0.338	0.334	0.329	0.325	0.320	0.314	0.308	0.300	0.294	0.286	0.278	0.269	0.261	0.252	0.245	0.235	0.226	0.216	0.208	0.200	0.191	0.182	0.175	0.166	0.159	0.151	0.145	0.138	0.131	0.126	0.121	0.118	0.114	0.111	0.109	0.106	0.106	0.105	0.106	0.106	0.108	0.111	0.115	0.120	0.124	0.131	0.138	0.144	0.152	0.161	0.171	0.180	0.191	0.202	0.215	0.228	0.240	0.254	0.268	0.281	0.296	0.311	0.326	0.341	0.358	0.374	0.388	0.404	0.419	0.435	0.450	0.465	0.480	0.494	0.509	0.521	0.535	0.548	0.560	0.571	0.581	0.592	0.601	0.609	0.616	0.622	0.629	0.634	0.638	0.640	0.641	0.641	0.641	0.640	0.636	0.632	0.628	0.621	0.614	0.605	0.595	0.584	0.571	0.559	0.545	0.529	0.512	0.494	0.475	0.456	0.435	0.414	0.391	0.368	0.344	0.319	0.292	0.266	0.240	0.212	0.184	0.155	0.126	0.098	0.068	0.038	0.008	-0.022	-0.052	-0.082	-0.112	-0.142	-0.172	-0.202	-0.231	-0.260	-0.289	-0.316	-0.344	-0.371	-0.398	-0.424	-0.448	-0.474	-0.498	-0.520	-0.541	-0.561	-0.582	-0.600	-0.619	-0.636	-0.654	-0.668	-0.682	-0.696	-0.709	-0.720	-0.730	-0.740	-0.749	-0.758	-0.764	-0.770	-0.775	-0.780	-0.782	-0.785	-0.788	-0.789	-0.790	-0.790	-0.789	-0.789	-0.788	-0.785	-0.784	-0.781	-0.779	-0.776	-0.774	-0.771	-0.769	-0.766	-0.764	-0.762	-0.761	-0.760	-0.759	-0.759	-0.760	-0.760	-0.761	-0.764	-0.765	-0.769	-0.772	-0.778	-0.782	-0.789	-0.795	-0.802	-0.811	-0.820	-0.830	-0.841	-0.851	-0.864	-0.875	-0.889	-0.901	-0.915	-0.929	-0.942	-0.959	-0.974	-0.989	-1.002	-1.020	-1.035	-1.050	-1.065	-1.080	-1.094	-1.109	-1.121	-1.135	-1.148	-1.159	-1.170	-1.181	-1.191	-1.199	-1.206	-1.214	-1.219	-1.224	-1.228	-1.230	-1.231	-1.231	-1.230	-1.229	-1.225	-1.220	-1.215	-1.209	-1.201	-1.192	-1.181	-1.170	-1.156	-1.144	-1.129	-1.114	-1.098	-1.080	-1.062	-1.044	-1.025	-1.005	-0.986	-0.965	-0.944	-0.922	-0.900	-0.879	-0.858	-0.835	-0.812	-0.791	-0.769	-0.748	-0.725	-0.705	-0.684	-0.664	-0.644	-0.624	-0.604	-0.586	-0.568	-0.550	-0.534	-0.518	-0.502	-0.488	-0.474	-0.461	-0.450	-0.439	-0.429	-0.419	-0.410	-0.401	-0.395	-0.389	-0.382	-0.378	-0.374	-0.371	-0.368	-0.366	-0.364	-0.364	-0.364	-0.365	-0.366	-0.368	-0.370	-0.374	-0.376	-0.380	-0.385	-0.390	-0.395	-0.400	-0.406	-0.411	-0.419	-0.425	-0.431	-0.439	-0.445	-0.452	-0.459	-0.466	-0.472	-0.479	-0.485	-0.492	-0.498	-0.504	-0.510	-0.515	-0.520	-0.524	-0.529	-0.534	-0.538	-0.540	-0.542	-0.545	-0.548	-0.548	-0.550	-0.550	-0.550	-0.550	-0.549	-0.548	-0.546	-0.544	-0.541	-0.536	-0.534	-0.529	-0.525	-0.521	-0.515	-0.510	-0.505	-0.500	-0.495	-0.489	-0.482	-0.478	-0.472	-0.465	-0.460	-0.456	-0.451	-0.446	-0.442	-0.440	-0.438	-0.435	-0.434	-0.434	-0.435	-0.436	-0.438	-0.440	-0.445	-0.450	-0.455	-0.462	-0.472	-0.482	-0.495	-0.506	-0.521	-0.538	-0.555	-0.574	-0.595	-0.616	-0.640	-0.666	-0.694	-0.722	-0.751	-0.782	-0.816	-0.852	-0.889	-0.925	-0.965	-1.005	-1.046	-1.090	-1.135	-1.180	-1.228	-1.275	-1.322	-1.372	-1.421	-1.474	-1.525	-1.576	-1.630	-1.682	-1.736	-1.789	-1.841	-1.895	-1.949	-2.001	-2.054	-2.106	-2.158	-2.209	-2.258	-2.306	-2.355	-2.401	-2.448	-2.491	-2.535	-2.576	-2.616	-2.655	-2.692	-2.726	-2.760	-2.791	-2.820	-2.848	-2.872	-2.896	-2.916	-2.935	-2.951	-2.968	-2.979	-2.989	-2.998	-3.001	-3.004	-3.005	-3.002	-2.999	-2.992	-2.985	-2.974	-2.960	-2.946	-2.929	-2.910	-2.889	-2.865	-2.840	-2.812	-2.785	-2.754	-2.722	-2.688	-2.651	-2.615	-2.578	-2.536	-2.495	-2.454	-2.410	-2.365	-2.319	-2.271	-2.224	-2.176	-2.126	-2.078	-2.026	-1.975	-1.924	-1.871	-1.819	-1.766	-1.714	-1.661	-1.608	-1.554	-1.502	-1.449	-1.396	-1.344	-1.291	-1.239	-1.186	-1.135	-1.084	-1.035	-0.985	-0.936	-0.888	-0.840	-0.792	-0.746	-0.701	-0.658	-0.614	-0.571	-0.529	-0.489	-0.449	-0.410	-0.372	-0.336	-0.300	-0.266	-0.234	-0.200	-0.170	-0.139	-0.110	-0.082	-0.056	-0.030	-0.005	0.019	0.042	0.064	0.085	0.105	0.125	0.144	0.161	0.178	0.194	0.209	0.224	0.238	0.250	0.264	0.275	0.288	0.298	0.308	0.319	0.329	0.338	0.346	0.356	0.365	0.374	0.382	0.391	0.399	0.406	0.415	0.422	0.430	0.439	0.446	0.454	0.462	0.470	0.479	0.486	0.495	0.504	0.512	0.520	0.529	0.536	0.544	0.554	0.561	0.569	0.576	0.585	0.592	0.601	0.608	0.615	0.622	0.629	0.636	0.641	0.648	0.652	0.658	0.661	0.665	0.669	0.671	0.672	0.674	0.675	0.675	0.674	0.672	0.670	0.668	0.664	0.659	0.652	0.648	0.640	0.631	0.622	0.612	0.602	0.590	0.578	0.564	0.549	0.534	0.518	0.499	0.480	0.461	0.440	0.420	0.399	0.375	0.351	0.328	0.302	0.278	0.251	0.224	0.196	0.168	0.139	0.109	0.079	0.049	0.019	-0.012	-0.044	-0.076	-0.106	-0.139	-0.171	-0.204	-0.236	-0.269	-0.300	-0.332	-0.364	-0.395	-0.428	-0.459	-0.489	-0.519	-0.549	-0.578	-0.606	-0.635	-0.661	-0.690	-0.716	-0.741	-0.768	-0.791	-0.815	-0.838	-0.860	-0.880	-0.901	-0.921	-0.940	-0.958	-0.975	-0.991	-1.008	-1.022	-1.038	-1.051	-1.064	-1.075	-1.088	-1.098	-1.108	-1.116	-1.126	-1.134	-1.141	-1.150	-1.158	-1.164	-1.170	-1.175	-1.181	-1.186	-1.191	-1.198	-1.202	-1.208	-1.212	-1.218	-1.222	-1.228	-1.234	-1.239	-1.244	-1.250	-1.255	-1.261	-1.268	-1.274	-1.280	-1.288	-1.295	-1.301	-1.310	-1.318	-1.326	-1.334	-1.342	-1.351	-1.360	-1.369	-1.378	-1.388	-1.396	-1.406	-1.414	-1.424	-1.432	-1.441	-1.450	-1.459	-1.466	-1.472	-1.481	-1.488	-1.494	-1.501	-1.506	-1.511	-1.515	-1.519	-1.522	-1.524	-1.526	-1.526	-1.526	-1.526	-1.524	-1.521	-1.519	-1.514	-1.509	-1.502	-1.495	-1.486	-1.478	-1.468	-1.456	-1.442	-1.430	-1.415	-1.400	-1.384	-1.368	-1.350	-1.331	-1.311	-1.291	-1.269	-1.248	-1.225	-1.201	-1.176	-1.151	-1.126	-1.100	-1.072	-1.045	-1.018	-0.989	-0.961	-0.931	-0.902	-0.874	-0.844	-0.812	-0.782	-0.752	-0.721	-0.691	-0.661	-0.631	-0.600	-0.570	-0.539	-0.509	-0.480	-0.450	-0.420	-0.390	-0.361	-0.331	-0.302	-0.274	-0.244	-0.216	-0.188	-0.159	-0.131	-0.102	-0.076	-0.049	-0.020	0.008	0.034	0.061	0.088	0.115	0.142	0.170	0.196	0.224	0.251	0.280	0.308	0.335	0.364	0.392	0.421	0.451	0.480	0.511	0.541	0.572	0.604	0.638	0.670	0.704	0.736	0.771	0.806	0.841	0.878	0.912	0.950	0.986	1.025	1.062	1.101	1.139	1.179	1.219	1.259	1.298	1.339	1.379	1.418	1.459	1.498	1.538	1.578	1.616	1.656	1.694	1.732	1.769	1.806	1.842	1.878	1.911	1.944	1.976	2.007	2.038	2.066	2.094	2.121	2.145	2.169	2.191	2.212	2.232	2.249	2.265	2.280	2.292	2.304	2.312	2.321	2.328	2.332	2.336	2.338	2.339	2.336	2.334	2.330	2.324	2.316	2.308	2.299	2.286	2.275	2.261	2.248	2.231	2.216	2.199	2.181	2.161	2.142	2.122	2.101	2.081	2.059	2.036	2.014	1.991	1.968	1.945	1.921	1.898	1.875	1.850	1.828	1.802	1.779	1.756	1.731	1.708	1.684	1.660	1.638	1.614	1.590	1.568	1.544	1.520	1.496	1.474	1.450	1.428	1.404	1.380	1.356	1.334	1.310	1.286	1.261	1.238	1.212	1.188	1.162	1.138	1.111	1.085	1.058	1.031	1.004	0.976	0.948	0.919	0.890	0.860	0.830	0.799	0.768	0.738	0.705	0.672	0.640	0.606	0.572	0.538	0.504	0.469	0.432	0.396	0.360	0.324	0.288	0.250	0.211	0.174	0.135	0.096	0.058	0.018	-0.022	-0.061	-0.102	-0.144	-0.185	-0.225	-0.266	-0.308	-0.349	-0.390	-0.432	-0.475	-0.518	-0.560	-0.604	-0.646	-0.690	-0.732	-0.776	-0.820	-0.864	-0.909	-0.954	-0.999	-1.042	-1.089	-1.134	-1.180	-1.226	-1.271	-1.318	-1.364	-1.410	-1.456	-1.502	-1.549	-1.595	-1.641	-1.689	-1.735	-1.781	-1.828	-1.875	-1.920	-1.966	-2.013	-2.058	-2.104	-2.149	-2.194	-2.238	-2.280	-2.324	-2.368	-2.409	-2.450	-2.490	-2.530	-2.569	-2.608	-2.645	-2.680	-2.715	-2.750	-2.781	-2.814	-2.845	-2.872	-2.902	-2.929	-2.954	-2.976	-3.000	-3.020	-3.040	-3.059	-3.075	-3.090	-3.104	-3.115	-3.125	-3.135	-3.141	-3.148	-3.151	-3.154	-3.156	-3.155	-3.154	-3.151	-3.146	-3.140	-3.132	-3.125	-3.115	-3.105	-3.092	-3.080	-3.068	-3.052	-3.038	-3.021	-3.005	-2.988	-2.969	-2.950	-2.931	-2.914	-2.895	-2.875	-2.855	-2.835	-2.815	-2.796	-2.776	-2.758	-2.739	-2.721	-2.702	-2.685	-2.668	-2.651	-2.635	-2.620	-2.606	-2.594	-2.580	-2.569	-2.558	-2.549	-2.540	-2.532	-2.525	-2.520	-2.515	-2.511	-2.508	-2.506	-2.505	-2.505	-2.505	-2.508	-2.511	-2.515	-2.520	-2.526	-2.531	-2.539	-2.548	-2.555	-2.564	-2.574	-2.584	-2.596	-2.608	-2.619	-2.630	-2.642	-2.655	-2.668	-2.680	-2.692	-2.705	-2.716	-2.729	-2.740	-2.751	-2.761	-2.774	-2.784	-2.792	-2.801	-2.809	-2.816	-2.822	-2.829	-2.834	-2.838	-2.841	-2.842	-2.844	-2.844	-2.842	-2.841	-2.839	-2.834	-2.828	-2.820	-2.812	-2.804	-2.794	-2.782	-2.770	-2.756	-2.741	-2.725	-2.709	-2.690	-2.671	-2.651	-2.629	-2.608	-2.585	-2.561	-2.536	-2.510	-2.485	-2.459	-2.431	-2.402	-2.375	-2.348	-2.319	-2.289	-2.260	-2.230	-2.201	-2.170	-2.141	-2.112	-2.082	-2.054	-2.025	-1.996	-1.970	-1.942	-1.916	-1.891	-1.866	-1.841	-1.819	-1.798	-1.776	-1.756	-1.738	-1.720	-1.704	-1.689	-1.674	-1.661	-1.650	-1.640	-1.632	-1.624	-1.619	-1.614	-1.611	-1.609	-1.609	-1.610	-1.611	-1.615	-1.620	-1.625	-1.634	-1.641	-1.651	-1.661	-1.672	-1.685	-1.698	-1.711	-1.726	-1.741	-1.756	-1.774	-1.790	-1.808	-1.825	-1.842	-1.860	-1.878	-1.894	-1.912	-1.930	-1.946	-1.962	-1.979	-1.995	-2.009	-2.025	-2.038	-2.051	-2.064	-2.075	-2.085	-2.095	-2.104	-2.112	-2.120	-2.125	-2.129	-2.134	-2.135	-2.138	-2.136	-2.136	-2.134	-2.131	-2.126	-2.121	-2.115	-2.109	-2.101	-2.092	-2.081	-2.071	-2.060	-2.047	-2.035	-2.021	-2.006	-1.992	-1.978	-1.961	-1.946	-1.930	-1.912	-1.896	-1.880	-1.862	-1.845	-1.829	-1.811	-1.795	-1.779	-1.762	-1.746	-1.731	-1.716	-1.702	-1.688	-1.675	-1.662	-1.649	-1.639	-1.628	-1.618	-1.608	-1.600	-1.592	-1.585	-1.580	-1.574	-1.571	-1.568	-1.565	-1.562	-1.562	-1.562	-1.564	-1.564	-1.568	-1.571	-1.575	-1.580	-1.585	-1.591	-1.598	-1.606	-1.614	-1.624	-1.632	-1.642	-1.651	-1.662	-1.674	-1.685	-1.698	-1.709	-1.721	-1.732	-1.745	-1.759	-1.770	-1.782	-1.795	-1.808	-1.820	-1.832	-1.845	-1.856	-1.868	-1.880	-1.891	-1.901	-1.912	-1.922	-1.932	-1.941	-1.951	-1.961	-1.969	-1.978	-1.985	-1.992	-1.999	-2.006	-2.013	-2.018	-2.025	-2.030	-2.035	-2.040	-2.045	-2.049	-2.054	-2.059	-2.062	-2.068	-2.071	-2.076	-2.081	-2.085	-2.090	-2.095	-2.101	-2.108	-2.112	-2.120	-2.128	-2.135	-2.144	-2.151	-2.161	-2.171	-2.181	-2.194	-2.206	-2.219	-2.234	-2.248	-2.264	-2.281	-2.300	-2.319	-2.340	-2.360	-2.382	-2.406	-2.431	-2.456	-2.482	-2.511	-2.540	-2.570	-2.602	-2.634	-2.668	-2.702	-2.738	-2.774	-2.812	-2.850	-2.889	-2.929	-2.970	-3.011	-3.054	-3.096	-3.139	-3.182	-3.226	-3.271	-3.316	-3.361	-3.406	-3.451	-3.496	-3.542	-3.588	-3.632	-3.678	-3.721	-3.765	-3.809	-3.851	-3.892	-3.935	-3.976	-4.016	-4.054	-4.094	-4.130	-4.165	-4.201	-4.235	-4.266	-4.298	-4.328	-4.355	-4.382	-4.408	-4.431	-4.454	-4.475	-4.494	-4.512	-4.529	-4.542	-4.556	-4.566	-4.576	-4.582	-4.589	-4.595	-4.598	-4.599	-4.598	-4.596	-4.594	-4.589	-4.582	-4.576	-4.566	-4.556	-4.545	-4.532	-4.519	-4.504	-4.488	-4.471	-4.454	-4.435	-4.416	-4.395	-4.375	-4.354	-4.332	-4.310	-4.289	-4.265	-4.244	-4.220	-4.198	-4.176	-4.154	-4.131	-4.110	-4.089	-4.069	-4.049	-4.029	-4.010	-3.991	-3.975	-3.959	-3.944	-3.930	-3.916	-3.904	-3.894	-3.884	-3.875	-3.869	-3.861	-3.856	-3.854	-3.851	-3.849	-3.849	-3.851	-3.852	-3.856	-3.860	-3.866	-3.872	-3.880	-3.889	-3.898	-3.909	-3.919	-3.931	-3.942	-3.955	-3.968	-3.980	-3.994	-4.006	-4.020	-4.035	-4.046	-4.060	-4.072	-4.085	-4.096	-4.108	-4.118	-4.126	-4.136	-4.142	-4.150	-4.155	-4.160	-4.164	-4.166	-4.166	-4.166	-4.164	-4.161	-4.156	-4.150	-4.142	-4.132	-4.122	-4.110	-4.096	-4.082	-4.065	-4.046	-4.028	-4.006	-3.985	-3.961	-3.936	-3.911	-3.884	-3.855	-3.826	-3.798	-3.765	-3.734	-3.701	-3.668	-3.634	-3.599	-3.565	-3.530	-3.494	-3.458	-3.421	-3.385	-3.349	-3.311	-3.275	-3.238	-3.202	-3.165	-3.130	-3.094	-3.059	-3.025	-2.990	-2.956	-2.922	-2.890	-2.858	-2.826	-2.795	-2.766	-2.736	-2.708	-2.680	-2.651	-2.625	-2.599	-2.574	-2.551	-2.526	-2.504	-2.482	-2.461	-2.441	-2.421	-2.402	-2.384	-2.368	-2.351	-2.335	-2.320	-2.306	-2.292	-2.280	-2.266	-2.255	-2.242	-2.232	-2.222	-2.212	-2.204	-2.194	-2.185	-2.176	-2.168	-2.161	-2.152	-2.145	-2.138	-2.130	-2.122	-2.115	-2.108	-2.100	-2.091	-2.084	-2.074	-2.065	-2.056	-2.045	-2.035	-2.024	-2.013	-2.000	-1.988	-1.974	-1.960	-1.945	-1.928	-1.910	-1.892	-1.874	-1.854	-1.832	-1.810	-1.788	-1.762	-1.738	-1.711	-1.685	-1.655	-1.626	-1.596	-1.565	-1.531	-1.499	-1.462	-1.428	-1.391	-1.355	-1.316	-1.276	-1.238	-1.198	-1.156	-1.116	-1.074	-1.031	-0.989	-0.946	-0.902	-0.860	-0.816	-0.774	-0.731	-0.688	-0.646	-0.604	-0.562	-0.521	-0.480	-0.440	-0.401	-0.362	-0.325	-0.288	-0.251	-0.216	-0.181	-0.149	-0.118	-0.086	-0.056	-0.026	0.000	0.028	0.052	0.078	0.100	0.122	0.142	0.161	0.180	0.199	0.215	0.230	0.245	0.259	0.272	0.284	0.296	0.308	0.316	0.326	0.335	0.345	0.352	0.362	0.369	0.378	0.385	0.392	0.401	0.410	0.418	0.426	0.435	0.444	0.454	0.464	0.474	0.485	0.496	0.510	0.522	0.536	0.550	0.565	0.582	0.599	0.615	0.635	0.655	0.675	0.696	0.718	0.740	0.764	0.788	0.812	0.838	0.864	0.890	0.918	0.946	0.974	1.002	1.031	1.060	1.091	1.120	1.150	1.181	1.211	1.240	1.271	1.300	1.330	1.360	1.389	1.418	1.446	1.474	1.501	1.528	1.554	1.578	1.602	1.626	1.649	1.670	1.690	1.710	1.728	1.745	1.761	1.776	1.789	1.801	1.812	1.821	1.830	1.838	1.844	1.849	1.851	1.854	1.854	1.854	1.851	1.849	1.845	1.839	1.832	1.825	1.815	1.805	1.794	1.782	1.770	1.756	1.742	1.726	1.711	1.695	1.678	1.660	1.642	1.624	1.605	1.588	1.569	1.549	1.530	1.511	1.494	1.476	1.458	1.440	1.422	1.406	1.390	1.374	1.359	1.346	1.332	1.320	1.309	1.299	1.290	1.281	1.274	1.268	1.262	1.259	1.255	1.254	1.255	1.256	1.258	1.260	1.264	1.270	1.276	1.284	1.294	1.302	1.314	1.324	1.338	1.350	1.364	1.380	1.395	1.411	1.428	1.445	1.462	1.480	1.498	1.516	1.534	1.552	1.570	1.589	1.608	1.625	1.642	1.660	1.675	1.691	1.708	1.721	1.736	1.749	1.761	1.774	1.784	1.792	1.801	1.809	1.815	1.821	1.825	1.829	1.830	1.832	1.831	1.830	1.829	1.825	1.821	1.815	1.809	1.801	1.794	1.785	1.774	1.762	1.750	1.739	1.725	1.711	1.696	1.681	1.666	1.650	1.632	1.616	1.600	1.582	1.564	1.546	1.530	1.511	1.494	1.476	1.460	1.441	1.425	1.408	1.392	1.376	1.361	1.346	1.331	1.316	1.304	1.289	1.276	1.265	1.254	1.242	1.232	1.222	1.212	1.204	1.195	1.188	1.180	1.174	1.168	1.161	1.156	1.151	1.146	1.142	1.139	1.135	1.130	1.128	1.124	1.120	1.115	1.111	1.108	1.105	1.101	1.096	1.091	1.088	1.082	1.076	1.070	1.064	1.056	1.049	1.040	1.032	1.022	1.011	1.001	0.989	0.976	0.962	0.948	0.932	0.916	0.899	0.881	0.861	0.841	0.820	0.798	0.775	0.751	0.726	0.701	0.674	0.645	0.618	0.588	0.556	0.525	0.492	0.460	0.426	0.390	0.356	0.319	0.282	0.245	0.208	0.169	0.130	0.091	0.050	0.011	-0.029	-0.069	-0.110	-0.151	-0.191	-0.232	-0.272	-0.312	-0.354	-0.394	-0.432	-0.471	-0.510	-0.549	-0.586	-0.624	-0.660	-0.695	-0.731	-0.765	-0.798	-0.831	-0.864	-0.892	-0.922	-0.952	-0.980	-1.006	-1.032	-1.058	-1.080	-1.104	-1.124	-1.144	-1.164	-1.181	-1.199	-1.214	-1.229	-1.244	-1.256	-1.269	-1.280	-1.289	-1.298	-1.306	-1.314	-1.321	-1.326	-1.332	-1.336	-1.341	-1.344	-1.346	-1.349	-1.350	-1.352	-1.354	-1.355	-1.356	-1.356	-1.359	-1.360	-1.360	-1.361	-1.362	-1.364	-1.366	-1.368	-1.370	-1.372	-1.378	-1.380	-1.385	-1.391	-1.396	-1.404	-1.411	-1.419	-1.429	-1.439	-1.449	-1.460	-1.474	-1.486	-1.501	-1.516	-1.531	-1.549	-1.565	-1.585	-1.604	-1.625	-1.645	-1.668	-1.690	-1.714	-1.738	-1.762	-1.788	-1.814	-1.840	-1.866	-1.892	-1.920	-1.949	-1.976	-2.004	-2.033	-2.060	-2.089	-2.116	-2.144	-2.170	-2.196	-2.222	-2.249	-2.272	-2.298	-2.320	-2.342	-2.365	-2.385	-2.405	-2.424	-2.440	-2.456	-2.470	-2.484	-2.494	-2.504	-2.514	-2.520	-2.525	-2.529	-2.530	-2.531	-2.530	-2.528	-2.521	-2.515	-2.506	-2.496	-2.484	-2.471	-2.455	-2.439	-2.420	-2.400	-2.379	-2.355	-2.331	-2.304	-2.278	-2.249	-2.219	-2.189	-2.158	-2.124	-2.090	-2.056	-2.021	-1.986	-1.949	-1.914	-1.876	-1.840	-1.802	-1.766	-1.730	-1.692	-1.656	-1.622	-1.586	-1.552	-1.519	-1.485	-1.454	-1.421	-1.392	-1.362	-1.335	-1.309	-1.284	-1.259	-1.236	-1.215	-1.195	-1.178	-1.161	-1.145	-1.132	-1.120	-1.110	-1.100	-1.094	-1.088	-1.082	-1.080	-1.078	-1.078	-1.080	-1.082	-1.086	-1.091	-1.098	-1.105	-1.114	-1.124	-1.134	-1.144	-1.156	-1.168	-1.180	-1.194	-1.208	-1.222	-1.236	-1.250	-1.265	-1.280	-1.294	-1.308	-1.321	-1.335	-1.348	-1.361	-1.372	-1.384	-1.395	-1.405	-1.414	-1.422	-1.429	-1.436	-1.441	-1.446	-1.450	-1.451	-1.452	-1.452	-1.451	-1.449	-1.448	-1.441	-1.436	-1.428	-1.420	-1.411	-1.401	-1.390	-1.376	-1.364	-1.348	-1.332	-1.316	-1.298	-1.279	-1.260	-1.240	-1.219	-1.198	-1.175	-1.151	-1.128	-1.102	-1.079	-1.054	-1.029	-1.002	-0.976	-0.951	-0.925	-0.898	-0.871	-0.845	-0.820	-0.794	-0.769	-0.744	-0.719	-0.695	-0.669	-0.646	-0.622	-0.601	-0.579	-0.558	-0.538	-0.518	-0.498	-0.481	-0.464	-0.448	-0.431	-0.418	-0.404	-0.391	-0.379	-0.369	-0.360	-0.350	-0.344	-0.336	-0.330	-0.328	-0.322	-0.320	-0.319	-0.318	-0.318	-0.318	-0.319	-0.322	-0.325	-0.329	-0.334	-0.339	-0.344	-0.350	-0.356	-0.365	-0.372	-0.380	-0.388	-0.396	-0.405	-0.412	-0.421	-0.430	-0.439	-0.448	-0.456	-0.464	-0.471	-0.479	-0.486	-0.494	-0.500	-0.506	-0.512	-0.518	-0.522	-0.526	-0.530	-0.532	-0.535	-0.536	-0.538	-0.538	-0.538	-0.536	-0.535	-0.532	-0.529	-0.525	-0.521	-0.516	-0.511	-0.505	-0.499	-0.491	-0.484	-0.475	-0.466	-0.458	-0.449	-0.439	-0.429	-0.419	-0.409	-0.399	-0.389	-0.378	-0.368	-0.356	-0.346	-0.336	-0.326	-0.316	-0.308	-0.299	-0.290	-0.281	-0.274	-0.266	-0.259	-0.252	-0.248	-0.242	-0.239	-0.235	-0.232	-0.230	-0.230	-0.229	-0.230	-0.231	-0.234	-0.236	-0.240	-0.246	-0.252	-0.259	-0.266	-0.275	-0.284	-0.296	-0.306	-0.319	-0.332	-0.345	-0.360	-0.376	-0.391	-0.408	-0.425	-0.444	-0.462	-0.482	-0.501	-0.521	-0.542	-0.564	-0.585	-0.608	-0.630	-0.651	-0.674	-0.698	-0.720	-0.744	-0.766	-0.790	-0.812	-0.835	-0.858	-0.880	-0.902	-0.925	-0.946	-0.968	-0.988	-1.008	-1.028	-1.046	-1.065	-1.082	-1.100	-1.118	-1.131	-1.148	-1.161	-1.174	-1.186	-1.198	-1.209	-1.218	-1.226	-1.234	-1.240	-1.246	-1.251	-1.254	-1.256	-1.258	-1.258	-1.258	-1.255	-1.251	-1.246	-1.241	-1.235	-1.228	-1.219	-1.209	-1.200	-1.188	-1.175	-1.161	-1.148	-1.131	-1.116	-1.100	-1.081	-1.064	-1.045	-1.026	-1.006	-0.986	-0.965	-0.945	-0.924	-0.901	-0.881	-0.859	-0.838	-0.815	-0.794	-0.774	-0.752	-0.731	-0.711	-0.691	-0.672	-0.652	-0.635	-0.616	-0.600	-0.584	-0.569	-0.554	-0.540	-0.526	-0.515	-0.504	-0.494	-0.484	-0.478	-0.470	-0.464	-0.459	-0.455	-0.452	-0.450	-0.450	-0.450	-0.451	-0.452	-0.455	-0.459	-0.464	-0.468	-0.474	-0.480	-0.486	-0.494	-0.501	-0.510	-0.518	-0.526	-0.535	-0.544	-0.554	-0.561	-0.571	-0.579	-0.586	-0.595	-0.602	-0.610	-0.616	-0.621	-0.628	-0.632	-0.636	-0.639	-0.641	-0.642	-0.642	-0.642	-0.641	-0.640	-0.638	-0.632	-0.628	-0.622	-0.615	-0.608	-0.600	-0.590	-0.579	-0.569	-0.556	-0.544	-0.529	-0.516	-0.500	-0.485	-0.469	-0.452	-0.435	-0.418	-0.400	-0.381	-0.364	-0.345	-0.326	-0.306	-0.288	-0.269	-0.250	-0.231	-0.214	-0.195	-0.176	-0.160	-0.142	-0.125	-0.109	-0.092	-0.078	-0.062	-0.049	-0.034	-0.021	-0.009	0.004	0.015	0.026	0.036	0.044	0.052	0.061	0.068	0.075	0.080	0.086	0.091	0.095	0.098	0.100	0.102	0.105	0.106	0.106	0.108	0.108	0.108	0.106	0.105	0.104	0.101	0.099	0.098	0.095	0.091	0.089	0.086	0.084	0.080	0.078	0.072	0.070	0.066	0.065	0.061	0.059	0.056	0.052	0.051	0.049	0.046	0.045	0.044	0.042	0.041	0.041	0.040	0.039	0.040	0.040	0.041	0.041	0.044	0.045	0.048	0.049	0.052	0.055	0.058	0.061	0.065	0.068	0.072	0.076	0.080	0.084	0.089	0.094	0.099	0.102	0.108	0.112	0.118	0.121	0.126	0.131	0.135	0.140	0.142	0.148	0.151	0.154	0.158	0.159	0.161	0.162	0.165	0.165	0.165	0.165	0.164	0.162	0.161	0.158	0.155	0.151	0.146	0.142	0.138	0.130	0.125	0.118	0.109	0.100	0.091	0.081	0.071	0.060	0.048	0.036	0.022	0.010	-0.004	-0.018	-0.031	-0.048	-0.062	-0.078	-0.094	-0.110	-0.126	-0.142	-0.160	-0.176	-0.194	-0.211	-0.228	-0.244	-0.261	-0.278	-0.294	-0.311	-0.326	-0.342	-0.358	-0.372	-0.388	-0.401	-0.416	-0.429	-0.441	-0.454	-0.465	-0.476	-0.485	-0.495	-0.505	-0.512	-0.519	-0.528	-0.534	-0.538	-0.542	-0.548	-0.550	-0.552	-0.554	-0.554	-0.555	-0.555	-0.554	-0.551	-0.549	-0.546	-0.542	-0.538	-0.534	-0.528	-0.521	-0.515	-0.507	-0.500	-0.494	-0.485	-0.478	-0.469	-0.459	-0.450	-0.442	-0.434	-0.425	-0.415	-0.406	-0.398	-0.389	-0.380	-0.372	-0.364	-0.356	-0.350	-0.344	-0.338	-0.331	-0.328	-0.322	-0.319	-0.316	-0.314	-0.312	-0.311	-0.312	-0.312	-0.315	-0.316	-0.320	-0.326	-0.331	-0.338	-0.345	-0.352	-0.362	-0.372	-0.384	-0.396	-0.409	-0.422	-0.438	-0.452	-0.469	-0.486	-0.504	-0.522	-0.542	-0.560	-0.581	-0.602	-0.622	-0.644	-0.666	-0.688	-0.709	-0.731	-0.754	-0.776	-0.799	-0.820	-0.842	-0.864	-0.885	-0.905	-0.925	-0.945	-0.965	-0.984	-1.001	-1.019	-1.035	-1.050	-1.065	-1.079	-1.091	-1.102	-1.114	-1.124	-1.131	-1.139	-1.145	-1.149	-1.151	-1.152	-1.152	-1.152	-1.150	-1.146	-1.141	-1.135	-1.128	-1.118	-1.108	-1.096	-1.084	-1.070	-1.055	-1.040	-1.021	-1.004	-0.984	-0.965	-0.944	-0.921	-0.899	-0.876	-0.852	-0.829	-0.802	-0.779	-0.752	-0.728	-0.700	-0.674	-0.649	-0.622	-0.596	-0.570	-0.545	-0.520	-0.494	-0.470	-0.445	-0.422	-0.399	-0.376	-0.355	-0.334	-0.314	-0.296	-0.276	-0.259	-0.244	-0.228	-0.214	-0.200	-0.186	-0.176	-0.165	-0.156	-0.148	-0.140	-0.134	-0.128	-0.124	-0.119	-0.116	-0.114	-0.112	-0.112	-0.112	-0.112	-0.114	-0.115	-0.118	-0.119	-0.122	-0.125	-0.128	-0.131	-0.135	-0.139	-0.142	-0.145	-0.149	-0.152	-0.156	-0.158	-0.160	-0.162	-0.164	-0.165	-0.166	-0.166	-0.166	-0.166	-0.164	-0.162	-0.159	-0.156	-0.151	-0.146	-0.140	-0.135	-0.129	-0.120	-0.111	-0.101	-0.092	-0.081	-0.070	-0.059	-0.045	-0.031	-0.019	-0.004	0.011	0.026	0.042	0.059	0.076	0.094	0.110	0.128	0.145	0.164	0.182	0.201	0.220	0.238	0.256	0.274	0.294	0.311	0.330	0.348	0.366	0.382	0.401	0.418	0.434	0.449	0.464	0.479	0.492	0.507	0.519	0.531	0.544	0.554	0.564	0.574	0.582	0.589	0.596	0.602	0.608	0.611	0.615	0.619	0.620	0.621	0.621	0.621	0.620	0.618	0.614	0.610	0.606	0.600	0.594	0.588	0.580	0.571	0.562	0.554	0.544	0.534	0.522	0.511	0.499	0.488	0.475	0.462	0.450	0.438	0.424	0.412	0.399	0.386	0.374	0.361	0.349	0.336	0.325	0.315	0.304	0.292	0.284	0.274	0.266	0.259	0.251	0.245	0.239	0.234	0.230	0.226	0.225	0.222	0.222	0.222	0.224	0.226	0.230	0.232	0.239	0.244	0.250	0.259	0.266	0.275	0.285	0.296	0.308	0.319	0.332	0.345	0.359	0.372	0.386	0.402	0.418	0.434	0.449	0.464	0.481	0.498	0.514	0.529	0.545	0.560	0.575	0.590	0.604	0.619	0.631	0.644	0.656	0.668	0.678	0.688	0.696	0.704	0.710	0.716	0.721	0.724	0.726	0.728	0.728	0.726	0.724	0.720	0.715	0.709	0.701	0.691	0.682	0.670	0.658	0.644	0.628	0.611	0.594	0.574	0.555	0.532	0.510	0.486	0.462	0.438	0.410	0.384	0.356	0.326	0.296	0.268	0.238	0.205	0.174	0.142	0.110	0.079	0.045	0.012	-0.020	-0.052	-0.085	-0.118	-0.149	-0.182	-0.214	-0.245	-0.275	-0.305	-0.335	-0.364	-0.392	-0.420	-0.448	-0.472	-0.499	-0.522	-0.545	-0.568	-0.589	-0.609	-0.628	-0.646	-0.664	-0.679	-0.695	-0.708	-0.720	-0.732	-0.742	-0.752	-0.761	-0.769	-0.775	-0.781	-0.785	-0.789	-0.791	-0.794	-0.795	-0.794	-0.795	-0.794	-0.792	-0.790	-0.788	-0.784	-0.781	-0.779	-0.774	-0.770	-0.766	-0.761	-0.758	-0.754	-0.751	-0.748	-0.744	-0.740	-0.739	-0.738	-0.736	-0.735	-0.735	-0.735	-0.736	-0.738	-0.741	-0.744	-0.748	-0.752	-0.759	-0.765	-0.772	-0.780	-0.789	-0.799	-0.809	-0.820	-0.831	-0.845	-0.858	-0.871	-0.885	-0.900	-0.914	-0.930	-0.945	-0.961	-0.976	-0.992	-1.009	-1.024	-1.039	-1.055	-1.069	-1.084	-1.098	-1.112	-1.124	-1.136	-1.148	-1.159	-1.169	-1.178	-1.185	-1.192	-1.199	-1.202	-1.208	-1.210	-1.210	-1.211	-1.211	-1.208	-1.205	-1.200	-1.194	-1.188	-1.179	-1.171	-1.159	-1.148	-1.134	-1.120	-1.105	-1.090	-1.074	-1.056	-1.038	-1.019	-1.000	-0.979	-0.958	-0.938	-0.915	-0.894	-0.871	-0.850	-0.826	-0.804	-0.780	-0.758	-0.736	-0.712	-0.691	-0.670	-0.649	-0.628	-0.606	-0.586	-0.566	-0.548	-0.529	-0.511	-0.494	-0.476	-0.461	-0.446	-0.432	-0.419	-0.406	-0.395	-0.384	-0.374	-0.365	-0.356	-0.349	-0.342	-0.336	-0.332	-0.328	-0.324	-0.321	-0.320	-0.319	-0.319	-0.320	-0.320	-0.322	-0.324	-0.328	-0.331	-0.335	-0.339	-0.345	-0.350	-0.356	-0.362	-0.369	-0.375	-0.382	-0.389	-0.396	-0.404	-0.412	-0.420	-0.428	-0.435	-0.444	-0.450	-0.458	-0.465	-0.471	-0.478	-0.485	-0.490	-0.496	-0.502	-0.507	-0.511	-0.515	-0.519	-0.522	-0.525	-0.528	-0.529	-0.530	-0.531	-0.531	-0.530	-0.531	-0.530	-0.526	-0.525	-0.521	-0.519	-0.515	-0.510	-0.506	-0.500	-0.496	-0.491	-0.485	-0.479	-0.472	-0.468	-0.461	-0.456	-0.450	-0.444	-0.439	-0.432	-0.429	-0.424	-0.420	-0.415	-0.412	-0.410	-0.408	-0.408	-0.408	-0.408	-0.410	-0.411	-0.415	-0.420	-0.425	-0.432	-0.440	-0.450	-0.460	-0.472	-0.486	-0.501	-0.518	-0.536	-0.555	-0.576	-0.599	-0.622	-0.648	-0.675	-0.704	-0.734	-0.765	-0.799	-0.831	-0.869	-0.905	-0.942	-0.984	-1.024	-1.066	-1.109	-1.152	-1.198	-1.244	-1.290	-1.338	-1.386	-1.435	-1.484	-1.534	-1.582	-1.632	-1.682	-1.732	-1.782	-1.832	-1.881	-1.930	-1.979	-2.026	-2.074	-2.120	-2.166	-2.210	-2.254	-2.296	-2.336	-2.376	-2.414	-2.450	-2.485	-2.519	-2.550	-2.580	-2.608	-2.632	-2.658	-2.679	-2.699	-2.716	-2.732	-2.745	-2.758	-2.768	-2.774	-2.780	-2.781	-2.781	-2.780	-2.775	-2.770	-2.761	-2.750	-2.738	-2.722	-2.706	-2.688	-2.668	-2.644	-2.620	-2.592	-2.565	-2.535	-2.502	-2.470	-2.435	-2.399	-2.361	-2.321	-2.281	-2.240	-2.198	-2.154	-2.109	-2.062	-2.015	-1.968	-1.919	-1.870	-1.820	-1.769	-1.719	-1.666	-1.615	-1.562	-1.511	-1.458	-1.405	-1.352	-1.299	-1.246	-1.194	-1.140	-1.089	-1.036	-0.985	-0.932	-0.882	-0.831	-0.781	-0.732	-0.682	-0.635	-0.588	-0.541	-0.495	-0.451	-0.406	-0.362	-0.320	-0.279	-0.239	-0.199	-0.160	-0.122	-0.086	-0.051	-0.016	0.018	0.049	0.081	0.110	0.140	0.168	0.194	0.220	0.245	0.269	0.292	0.314	0.335	0.355	0.374	0.392	0.410	0.426	0.442	0.456	0.472	0.486	0.498	0.510	0.522	0.532	0.545	0.554	0.564	0.574	0.582	0.590	0.600	0.608	0.616	0.622	0.630	0.638	0.644	0.651	0.658	0.665	0.672	0.679	0.685	0.692	0.699	0.705	0.712	0.719	0.726	0.734	0.741	0.748	0.754	0.761	0.768	0.774	0.780	0.786	0.794	0.799	0.806	0.811	0.818	0.822	0.829	0.832	0.838	0.842	0.845	0.849	0.851	0.854	0.855	0.856	0.858	0.856	0.856	0.855	0.852	0.850	0.846	0.841	0.838	0.830	0.824	0.816	0.808	0.798	0.788	0.776	0.764	0.751	0.736	0.721	0.705	0.689	0.671	0.652	0.632	0.611	0.591	0.569	0.546	0.522	0.498	0.472	0.445	0.420	0.391	0.364	0.334	0.305	0.275	0.245	0.214	0.182	0.151	0.120	0.088	0.056	0.022	-0.010	-0.042	-0.075	-0.109	-0.141	-0.174	-0.206	-0.240	-0.271	-0.302	-0.335	-0.366	-0.398	-0.426	-0.458	-0.486	-0.515	-0.542	-0.571	-0.599	-0.625	-0.650	-0.676	-0.701	-0.724	-0.748	-0.770	-0.791	-0.814	-0.834	-0.852	-0.871	-0.890	-0.908	-0.924	-0.939	-0.956	-0.971	-0.985	-0.998	-1.011	-1.024	-1.034	-1.046	-1.056	-1.065	-1.076	-1.085	-1.094	-1.101	-1.111	-1.119	-1.125	-1.132	-1.139	-1.146	-1.152	-1.160	-1.166	-1.171	-1.178	-1.184	-1.189	-1.195	-1.201	-1.208	-1.212	-1.219	-1.224	-1.230	-1.235	-1.241	-1.248	-1.251	-1.258	-1.264	-1.269	-1.275	-1.280	-1.288	-1.292	-1.298	-1.304	-1.308	-1.314	-1.319	-1.325	-1.328	-1.332	-1.338	-1.341	-1.345	-1.348	-1.352	-1.355	-1.356	-1.359	-1.360	-1.361	-1.361	-1.361	-1.361	-1.360	-1.358	-1.356	-1.354	-1.350	-1.346	-1.341	-1.336	-1.329	-1.322	-1.315	-1.306	-1.298	-1.288	-1.276	-1.264	-1.251	-1.238	-1.224	-1.209	-1.194	-1.178	-1.160	-1.141	-1.122	-1.104	-1.082	-1.062	-1.041	-1.019	-0.995	-0.972	-0.948	-0.922	-0.898	-0.871	-0.845	-0.819	-0.791	-0.764	-0.738	-0.708	-0.680	-0.651	-0.621	-0.592	-0.564	-0.534	-0.506	-0.476	-0.446	-0.418	-0.388	-0.359	-0.330	-0.300	-0.271	-0.242	-0.214	-0.185	-0.158	-0.128	-0.100	-0.072	-0.045	-0.016	0.011	0.039	0.065	0.092	0.120	0.146	0.174	0.200	0.228	0.255	0.281	0.308	0.336	0.362	0.390	0.419	0.446	0.475	0.502	0.532	0.561	0.590	0.620	0.651	0.682	0.714	0.748	0.779	0.812	0.846	0.881	0.916	0.952	0.988	1.025	1.064	1.101	1.140	1.178	1.218	1.258	1.299	1.339	1.379	1.421	1.461	1.504	1.544	1.586	1.626	1.668	1.709	1.749	1.790	1.830	1.869	1.909	1.946	1.984	2.021	2.056	2.091	2.125	2.158	2.190	2.219	2.249	2.276	2.302	2.328	2.351	2.374	2.394	2.414	2.431	2.448	2.461	2.475	2.485	2.496	2.504	2.511	2.515	2.519	2.521	2.521	2.521	2.519	2.515	2.510	2.504	2.496	2.488	2.478	2.466	2.455	2.441	2.428	2.414	2.399	2.384	2.366	2.349	2.331	2.312	2.295	2.276	2.256	2.238	2.216	2.196	2.176	2.155	2.135	2.115	2.095	2.074	2.054	2.031	2.011	1.991	1.970	1.950	1.929	1.909	1.889	1.868	1.848	1.826	1.806	1.785	1.765	1.744	1.724	1.702	1.682	1.661	1.640	1.619	1.598	1.574	1.552	1.530	1.508	1.484	1.460	1.436	1.411	1.388	1.361	1.336	1.310	1.284	1.256	1.229	1.200	1.172	1.142	1.112	1.084	1.052	1.021	0.990	0.958	0.925	0.891	0.858	0.824	0.788	0.752	0.716	0.681	0.644	0.606	0.568	0.530	0.491	0.451	0.412	0.372	0.331	0.290	0.249	0.208	0.165	0.124	0.080	0.038	-0.008	-0.050	-0.095	-0.139	-0.184	-0.230	-0.275	-0.321	-0.366	-0.412	-0.460	-0.507	-0.554	-0.602	-0.651	-0.699	-0.748	-0.796	-0.845	-0.894	-0.942	-0.992	-1.041	-1.090	-1.140	-1.190	-1.240	-1.289	-1.339	-1.389	-1.438	-1.488	-1.536	-1.586	-1.635	-1.682	-1.732	-1.780	-1.828	-1.875	-1.921	-1.969	-2.015	-2.060	-2.104	-2.148	-2.190	-2.232	-2.272	-2.314	-2.352	-2.390	-2.428	-2.464	-2.498	-2.531	-2.564	-2.595	-2.625	-2.654	-2.680	-2.705	-2.729	-2.752	-2.772	-2.792	-2.809	-2.826	-2.840	-2.852	-2.864	-2.874	-2.882	-2.888	-2.891	-2.895	-2.898	-2.896	-2.895	-2.891	-2.889	-2.881	-2.875	-2.866	-2.856	-2.845	-2.832	-2.820	-2.805	-2.791	-2.775	-2.759	-2.740	-2.722	-2.704	-2.685	-2.664	-2.645	-2.625	-2.605	-2.584	-2.564	-2.542	-2.521	-2.501	-2.481	-2.461	-2.442	-2.424	-2.405	-2.388	-2.371	-2.354	-2.340	-2.325	-2.311	-2.298	-2.286	-2.275	-2.265	-2.256	-2.249	-2.241	-2.236	-2.231	-2.228	-2.225	-2.222	-2.224	-2.224	-2.226	-2.228	-2.231	-2.238	-2.242	-2.250	-2.256	-2.264	-2.274	-2.282	-2.292	-2.304	-2.316	-2.328	-2.340	-2.354	-2.366	-2.381	-2.395	-2.409	-2.422	-2.436	-2.450	-2.465	-2.479	-2.491	-2.505	-2.518	-2.530	-2.542	-2.554	-2.565	-2.575	-2.585	-2.594	-2.601	-2.610	-2.616	-2.621	-2.626	-2.630	-2.632	-2.635	-2.635	-2.635	-2.634	-2.632	-2.629	-2.622	-2.618	-2.611	-2.604	-2.594	-2.584	-2.572	-2.560	-2.546	-2.532	-2.519	-2.502	-2.485	-2.466	-2.449	-2.430	-2.410	-2.389	-2.368	-2.346	-2.324	-2.300	-2.278	-2.252	-2.230	-2.206	-2.181	-2.158	-2.132	-2.108	-2.084	-2.060	-2.036	-2.013	-1.989	-1.966	-1.944	-1.921	-1.901	-1.881	-1.861	-1.841	-1.825	-1.808	-1.791	-1.776	-1.762	-1.750	-1.738	-1.728	-1.718	-1.710	-1.702	-1.695	-1.691	-1.689	-1.685	-1.685	-1.685	-1.686	-1.689	-1.694	-1.698	-1.705	-1.712	-1.720	-1.730	-1.739	-1.750	-1.761	-1.774	-1.789	-1.802	-1.818	-1.832	-1.848	-1.865	-1.880	-1.898	-1.915	-1.931	-1.949	-1.965	-1.984	-2.000	-2.016	-2.034	-2.049	-2.065	-2.080	-2.094	-2.108	-2.121	-2.134	-2.146	-2.158	-2.168	-2.178	-2.186	-2.194	-2.201	-2.206	-2.211	-2.215	-2.218	-2.218	-2.219	-2.219	-2.218	-2.214	-2.211	-2.206	-2.200	-2.192	-2.185	-2.176	-2.169	-2.158	-2.146	-2.135	-2.122	-2.109	-2.095	-2.081	-2.066	-2.050	-2.035	-2.019	-2.004	-1.988	-1.970	-1.952	-1.936	-1.919	-1.902	-1.885	-1.869	-1.852	-1.836	-1.820	-1.804	-1.789	-1.775	-1.761	-1.748	-1.734	-1.721	-1.710	-1.699	-1.689	-1.679	-1.671	-1.662	-1.655	-1.650	-1.644	-1.640	-1.636	-1.634	-1.632	-1.631	-1.631	-1.631	-1.634	-1.636	-1.639	-1.642	-1.649	-1.654	-1.661	-1.668	-1.676	-1.685	-1.694	-1.702	-1.714	-1.725	-1.735	-1.748	-1.760	-1.771	-1.785	-1.798	-1.811	-1.825	-1.838	-1.851	-1.865	-1.878	-1.892	-1.905	-1.918	-1.930	-1.944	-1.956	-1.969	-1.980	-1.991	-2.002	-2.013	-2.024	-2.034	-2.042	-2.051	-2.060	-2.068	-2.074	-2.081	-2.088	-2.092	-2.098	-2.101	-2.106	-2.110	-2.112	-2.116	-2.119	-2.120	-2.121	-2.124	-2.124	-2.124	-2.125	-2.125	-2.125	-2.125	-2.126	-2.126	-2.126	-2.128	-2.128	-2.129	-2.129	-2.132	-2.134	-2.136	-2.139	-2.142	-2.146	-2.151	-2.158	-2.164	-2.170	-2.179	-2.189	-2.198	-2.210	-2.222	-2.235	-2.251	-2.266	-2.284	-2.302	-2.321	-2.342	-2.365	-2.390	-2.415	-2.440	-2.469	-2.498	-2.526	-2.559	-2.591	-2.625	-2.660	-2.696	-2.732	-2.771	-2.811	-2.851	-2.892	-2.935	-2.978	-3.021	-3.066	-3.111	-3.156	-3.202	-3.249	-3.296	-3.344	-3.390	-3.438	-3.485	-3.532	-3.579	-3.626	-3.671	-3.719	-3.762	-3.809	-3.852	-3.896	-3.938	-3.980	-4.020	-4.060	-4.099	-4.135	-4.170	-4.205	-4.238	-4.269	-4.299	-4.328	-4.354	-4.379	-4.401	-4.422	-4.442	-4.459	-4.475	-4.489	-4.501	-4.511	-4.520	-4.526	-4.531	-4.534	-4.534	-4.534	-4.531	-4.526	-4.520	-4.512	-4.502	-4.492	-4.481	-4.466	-4.451	-4.435	-4.418	-4.399	-4.379	-4.359	-4.336	-4.315	-4.291	-4.268	-4.244	-4.219	-4.195	-4.169	-4.144	-4.119	-4.095	-4.069	-4.045	-4.021	-3.998	-3.975	-3.952	-3.931	-3.910	-3.890	-3.871	-3.854	-3.838	-3.821	-3.808	-3.794	-3.784	-3.772	-3.764	-3.756	-3.750	-3.746	-3.744	-3.741	-3.740	-3.742	-3.745	-3.749	-3.754	-3.761	-3.769	-3.776	-3.786	-3.799	-3.810	-3.822	-3.836	-3.851	-3.866	-3.881	-3.898	-3.914	-3.931	-3.949	-3.965	-3.981	-3.998	-4.014	-4.029	-4.045	-4.059	-4.072	-4.085	-4.098	-4.109	-4.119	-4.128	-4.135	-4.140	-4.145	-4.148	-4.150	-4.150	-4.149	-4.146	-4.140	-4.135	-4.126	-4.116	-4.105	-4.091	-4.076	-4.059	-4.041	-4.020	-3.999	-3.975	-3.950	-3.922	-3.895	-3.866	-3.834	-3.802	-3.769	-3.735	-3.699	-3.662	-3.625	-3.588	-3.548	-3.508	-3.468	-3.426	-3.385	-3.342	-3.302	-3.260	-3.218	-3.175	-3.132	-3.090	-3.048	-3.006	-2.965	-2.924	-2.884	-2.842	-2.804	-2.764	-2.726	-2.689	-2.651	-2.616	-2.580	-2.546	-2.512	-2.480	-2.448	-2.416	-2.388	-2.359	-2.330	-2.304	-2.278	-2.252	-2.229	-2.206	-2.184	-2.162	-2.142	-2.124	-2.106	-2.089	-2.072	-2.058	-2.042	-2.030	-2.018	-2.005	-1.994	-1.982	-1.972	-1.964	-1.956	-1.948	-1.940	-1.932	-1.926	-1.920	-1.914	-1.908	-1.901	-1.896	-1.891	-1.885	-1.879	-1.872	-1.868	-1.861	-1.855	-1.849	-1.841	-1.834	-1.826	-1.818	-1.808	-1.798	-1.788	-1.776	-1.765	-1.751	-1.738	-1.722	-1.706	-1.689	-1.671	-1.651	-1.632	-1.611	-1.589	-1.565	-1.540	-1.515	-1.486	-1.459	-1.430	-1.400	-1.368	-1.335	-1.300	-1.266	-1.231	-1.194	-1.155	-1.118	-1.078	-1.036	-0.995	-0.954	-0.912	-0.869	-0.825	-0.782	-0.738	-0.694	-0.649	-0.605	-0.560	-0.516	-0.471	-0.428	-0.382	-0.340	-0.298	-0.254	-0.212	-0.170	-0.129	-0.090	-0.050	-0.011	0.025	0.062	0.098	0.131	0.165	0.198	0.229	0.259	0.288	0.316	0.342	0.369	0.391	0.415	0.438	0.459	0.479	0.498	0.515	0.531	0.548	0.562	0.576	0.590	0.601	0.614	0.624	0.635	0.645	0.654	0.664	0.672	0.680	0.689	0.696	0.704	0.712	0.719	0.728	0.735	0.742	0.751	0.760	0.769	0.778	0.788	0.799	0.810	0.820	0.832	0.845	0.859	0.871	0.886	0.901	0.918	0.934	0.950	0.970	0.988	1.008	1.028	1.049	1.071	1.092	1.116	1.139	1.162	1.188	1.211	1.238	1.264	1.290	1.316	1.344	1.370	1.399	1.426	1.454	1.480	1.509	1.536	1.564	1.590	1.618	1.644	1.670	1.696	1.721	1.745	1.770	1.792	1.815	1.838	1.859	1.879	1.898	1.915	1.932	1.948	1.964	1.976	1.990	2.000	2.010	2.020	2.027	2.034	2.039	2.042	2.044	2.046	2.046	2.044	2.040	2.038	2.031	2.025	2.018	2.009	1.999	1.989	1.976	1.962	1.949	1.934	1.919	1.902	1.886	1.869	1.850	1.832	1.814	1.795	1.775	1.755	1.736	1.716	1.698	1.679	1.659	1.640	1.622	1.604	1.586	1.571	1.554	1.539	1.525	1.511	1.499	1.488	1.476	1.468	1.459	1.451	1.445	1.440	1.438	1.434	1.432	1.432	1.434	1.436	1.441	1.446	1.451	1.459	1.468	1.478	1.488	1.499	1.511	1.525	1.539	1.554	1.570	1.586	1.602	1.620	1.638	1.656	1.675	1.694	1.712	1.731	1.750	1.768	1.788	1.806	1.824	1.841	1.859	1.876	1.891	1.908	1.922	1.936	1.950	1.961	1.974	1.985	1.992	2.002	2.010	2.016	2.022	2.026	2.030	2.031	2.034	2.033	2.033	2.031	2.029	2.024	2.019	2.014	2.007	2.000	1.991	1.982	1.972	1.961	1.950	1.939	1.926	1.914	1.900	1.886	1.871	1.859	1.844	1.828	1.814	1.798	1.784	1.768	1.752	1.738	1.722	1.708	1.694	1.679	1.665	1.651	1.638	1.625	1.612	1.600	1.588	1.576	1.566	1.555	1.545	1.535	1.526	1.518	1.509	1.501	1.494	1.486	1.479	1.472	1.466	1.461	1.455	1.450	1.445	1.440	1.436	1.431	1.426	1.421	1.418	1.412	1.408	1.402	1.396	1.391	1.385	1.380	1.374	1.366	1.358	1.350	1.341	1.332	1.322	1.312	1.301	1.289	1.278	1.264	1.250	1.235	1.219	1.202	1.185	1.166	1.148	1.126	1.106	1.084	1.060	1.038	1.011	0.986	0.960	0.931	0.902	0.874	0.844	0.812	0.781	0.748	0.715	0.681	0.646	0.611	0.575	0.538	0.500	0.462	0.425	0.386	0.348	0.308	0.268	0.228	0.188	0.148	0.106	0.066	0.026	-0.014	-0.055	-0.095	-0.134	-0.175	-0.212	-0.252	-0.291	-0.329	-0.366	-0.402	-0.439	-0.474	-0.510	-0.544	-0.578	-0.610	-0.642	-0.672	-0.702	-0.731	-0.760	-0.786	-0.814	-0.838	-0.862	-0.886	-0.908	-0.929	-0.949	-0.968	-0.985	-1.004	-1.019	-1.034	-1.048	-1.059	-1.071	-1.082	-1.091	-1.100	-1.109	-1.115	-1.121	-1.128	-1.132	-1.136	-1.139	-1.142	-1.144	-1.146	-1.146	-1.148	-1.148	-1.148	-1.148	-1.146	-1.146	-1.144	-1.144	-1.144	-1.142	-1.141	-1.140	-1.139	-1.140	-1.140	-1.140	-1.141	-1.142	-1.144	-1.146	-1.150	-1.154	-1.158	-1.164	-1.169	-1.175	-1.184	-1.191	-1.201	-1.211	-1.221	-1.232	-1.246	-1.260	-1.275	-1.289	-1.306	-1.324	-1.341	-1.360	-1.380	-1.400	-1.421	-1.442	-1.466	-1.489	-1.514	-1.538	-1.561	-1.588	-1.612	-1.639	-1.665	-1.691	-1.718	-1.745	-1.771	-1.798	-1.824	-1.849	-1.875	-1.900	-1.925	-1.950	-1.972	-1.995	-2.018	-2.039	-2.058	-2.078	-2.095	-2.111	-2.128	-2.142	-2.155	-2.168	-2.176	-2.186	-2.192	-2.199	-2.204	-2.206	-2.206	-2.206	-2.204	-2.199	-2.192	-2.184	-2.175	-2.164	-2.151	-2.136	-2.121	-2.104	-2.084	-2.064	-2.041	-2.018	-1.994	-1.968	-1.940	-1.911	-1.882	-1.851	-1.821	-1.789	-1.755	-1.721	-1.688	-1.654	-1.619	-1.584	-1.550	-1.514	-1.478	-1.442	-1.408	-1.374	-1.340	-1.306	-1.274	-1.241	-1.210	-1.180	-1.151	-1.122	-1.096	-1.069	-1.045	-1.020	-0.999	-0.979	-0.959	-0.941	-0.924	-0.910	-0.896	-0.885	-0.875	-0.866	-0.860	-0.854	-0.849	-0.846	-0.846	-0.846	-0.849	-0.851	-0.856	-0.861	-0.868	-0.876	-0.885	-0.895	-0.905	-0.916	-0.929	-0.941	-0.955	-0.969	-0.984	-0.999	-1.012	-1.028	-1.044	-1.059	-1.072	-1.089	-1.104	-1.118	-1.131	-1.145	-1.158	-1.169	-1.181	-1.191	-1.201	-1.211	-1.219	-1.226	-1.232	-1.239	-1.242	-1.246	-1.248	-1.249	-1.249	-1.246	-1.245	-1.241	-1.236	-1.230	-1.221	-1.212	-1.204	-1.192	-1.180	-1.166	-1.152	-1.138	-1.120	-1.102	-1.085	-1.065	-1.046	-1.024	-1.002	-0.980	-0.958	-0.932	-0.910	-0.885	-0.859	-0.834	-0.808	-0.781	-0.754	-0.729	-0.701	-0.675	-0.649	-0.621	-0.595	-0.569	-0.542	-0.516	-0.492	-0.468	-0.442	-0.419	-0.396	-0.375	-0.352	-0.331	-0.312	-0.292	-0.274	-0.256	-0.240	-0.225	-0.210	-0.198	-0.185	-0.174	-0.162	-0.154	-0.146	-0.140	-0.132	-0.129	-0.125	-0.121	-0.120	-0.120	-0.120	-0.121	-0.124	-0.128	-0.131	-0.135	-0.141	-0.149	-0.155	-0.164	-0.171	-0.180	-0.189	-0.199	-0.209	-0.219	-0.231	-0.242	-0.252	-0.264	-0.275	-0.285	-0.298	-0.309	-0.320	-0.329	-0.339	-0.350	-0.360	-0.369	-0.378	-0.385	-0.392	-0.399	-0.406	-0.412	-0.419	-0.421	-0.426	-0.430	-0.432	-0.434	-0.435	-0.436	-0.435	-0.435	-0.434	-0.430	-0.428	-0.424	-0.419	-0.414	-0.409	-0.401	-0.395	-0.389	-0.379	-0.371	-0.362	-0.354	-0.344	-0.334	-0.324	-0.314	-0.304	-0.292	-0.282	-0.271	-0.260	-0.248	-0.238	-0.226	-0.215	-0.205	-0.195	-0.185	-0.175	-0.165	-0.158	-0.149	-0.140	-0.134	-0.126	-0.121	-0.115	-0.111	-0.108	-0.104	-0.101	-0.100	-0.100	-0.099	-0.100	-0.102	-0.106	-0.109	-0.114	-0.120	-0.128	-0.135	-0.144	-0.154	-0.165	-0.176	-0.190	-0.204	-0.218	-0.234	-0.250	-0.268	-0.285	-0.304	-0.324	-0.344	-0.366	-0.388	-0.409	-0.432	-0.455	-0.479	-0.502	-0.529	-0.552	-0.579	-0.605	-0.629	-0.655	-0.680	-0.708	-0.731	-0.758	-0.782	-0.806	-0.831	-0.856	-0.879	-0.902	-0.924	-0.946	-0.968	-0.989	-1.008	-1.026	-1.044	-1.061	-1.078	-1.092	-1.108	-1.120	-1.132	-1.142	-1.152	-1.161	-1.169	-1.175	-1.180	-1.184	-1.186	-1.188	-1.188	-1.186	-1.185	-1.181	-1.178	-1.170	-1.164	-1.156	-1.146	-1.138	-1.126	-1.115	-1.101	-1.086	-1.071	-1.056	-1.040	-1.022	-1.005	-0.986	-0.968	-0.948	-0.928	-0.908	-0.888	-0.866	-0.845	-0.825	-0.804	-0.784	-0.762	-0.741	-0.721	-0.701	-0.681	-0.661	-0.642	-0.624	-0.606	-0.589	-0.572	-0.556	-0.541	-0.528	-0.515	-0.502	-0.490	-0.480	-0.470	-0.461	-0.454	-0.448	-0.442	-0.438	-0.434	-0.431	-0.431	-0.430	-0.431	-0.432	-0.435	-0.438	-0.442	-0.448	-0.454	-0.459	-0.466	-0.474	-0.482	-0.491	-0.500	-0.509	-0.519	-0.529	-0.539	-0.549	-0.560	-0.569	-0.580	-0.589	-0.599	-0.608	-0.615	-0.624	-0.631	-0.638	-0.645	-0.650	-0.655	-0.659	-0.662	-0.664	-0.666	-0.665	-0.666	-0.664	-0.661	-0.658	-0.654	-0.648	-0.641	-0.632	-0.624	-0.615	-0.604	-0.592	-0.581	-0.568	-0.552	-0.538	-0.522	-0.505	-0.489	-0.470	-0.452	-0.434	-0.415	-0.394	-0.375	-0.352	-0.332	-0.311	-0.290	-0.269	-0.248	-0.226	-0.205	-0.182	-0.162	-0.141	-0.121	-0.101	-0.080	-0.061	-0.042	-0.022	-0.006	0.012	0.029	0.046	0.062	0.078	0.091	0.106	0.120	0.131	0.145	0.156	0.166	0.175	0.185	0.194	0.201	0.209	0.216	0.222	0.228	0.231	0.236	0.240	0.242	0.245	0.246	0.248	0.249	0.249	0.249	0.248	0.248	0.246	0.245	0.242	0.241	0.238	0.235	0.232	0.230	0.226	0.222	0.220	0.215	0.212	0.209	0.206	0.202	0.199	0.195	0.192	0.189	0.186	0.184	0.181	0.179	0.176	0.174	0.172	0.171	0.170	0.170	0.169	0.169	0.170	0.170	0.171	0.172	0.174	0.175	0.178	0.180	0.182	0.185	0.190	0.192	0.196	0.200	0.204	0.208	0.212	0.216	0.221	0.225	0.230	0.235	0.239	0.244	0.248	0.252	0.255	0.259	0.262	0.265	0.268	0.270	0.271	0.272	0.275	0.275	0.275	0.274	0.272	0.270	0.268	0.265	0.261	0.256	0.251	0.246	0.240	0.232	0.225	0.216	0.206	0.196	0.186	0.175	0.164	0.151	0.138	0.124	0.110	0.095	0.079	0.064	0.048	0.031	0.014	-0.004	-0.021	-0.040	-0.058	-0.076	-0.095	-0.114	-0.132	-0.151	-0.170	-0.189	-0.206	-0.225	-0.242	-0.260	-0.279	-0.295	-0.312	-0.329	-0.345	-0.360	-0.375	-0.390	-0.404	-0.416	-0.429	-0.441	-0.454	-0.464	-0.474	-0.484	-0.492	-0.500	-0.506	-0.512	-0.518	-0.524	-0.528	-0.531	-0.532	-0.535	-0.535	-0.536	-0.536	-0.534	-0.531	-0.529	-0.526	-0.522	-0.518	-0.512	-0.507	-0.501	-0.496	-0.489	-0.482	-0.475	-0.468	-0.460	-0.452	-0.442	-0.435	-0.426	-0.418	-0.410	-0.401	-0.394	-0.386	-0.379	-0.371	-0.365	-0.359	-0.352	-0.348	-0.342	-0.339	-0.336	-0.334	-0.331	-0.330	-0.330	-0.330	-0.331	-0.335	-0.339	-0.342	-0.348	-0.355	-0.361	-0.370	-0.380	-0.390	-0.402	-0.414	-0.428	-0.442	-0.459	-0.474	-0.491	-0.509	-0.529	-0.549	-0.569	-0.589	-0.610	-0.632	-0.655	-0.678	-0.701	-0.724	-0.749	-0.772	-0.796	-0.821	-0.844	-0.868	-0.891	-0.915	-0.938	-0.960	-0.982	-1.004	-1.024	-1.045	-1.064	-1.081	-1.100	-1.115	-1.131	-1.145	-1.158	-1.170	-1.180	-1.190	-1.198	-1.205	-1.211	-1.214	-1.216	-1.218	-1.218	-1.215	-1.212	-1.208	-1.201	-1.194	-1.185	-1.175	-1.162	-1.149	-1.135	-1.119	-1.102	-1.085	-1.066	-1.045	-1.025	-1.002	-0.979	-0.955	-0.931	-0.906	-0.881	-0.855	-0.828	-0.801	-0.775	-0.748	-0.719	-0.691	-0.665	-0.638	-0.610	-0.584	-0.556	-0.530	-0.504	-0.480	-0.455	-0.430	-0.408	-0.385	-0.364	-0.344	-0.324	-0.304	-0.286	-0.269	-0.252	-0.238	-0.224	-0.210	-0.199	-0.188	-0.179	-0.170	-0.162	-0.155	-0.150	-0.144	-0.141	-0.138	-0.135	-0.134	-0.134	-0.134	-0.134	-0.136	-0.138	-0.140	-0.141	-0.145	-0.149	-0.151	-0.155	-0.160	-0.164	-0.168	-0.171	-0.175	-0.179	-0.181	-0.185	-0.188	-0.189	-0.191	-0.191	-0.194	-0.192	-0.192	-0.191	-0.190	-0.188	-0.184	-0.180	-0.176	-0.170	-0.165	-0.158	-0.149	-0.141	-0.131	-0.120	-0.110	-0.098	-0.085	-0.072	-0.058	-0.042	-0.028	-0.011	0.004	0.021	0.040	0.058	0.076	0.095	0.115	0.134	0.154	0.174	0.194	0.214	0.235	0.255	0.276	0.295	0.315	0.336	0.356	0.376	0.396	0.414	0.432	0.451	0.469	0.486	0.502	0.519	0.534	0.548	0.561	0.575	0.588	0.599	0.610	0.620	0.629	0.638	0.645	0.651	0.658	0.662	0.665	0.670	0.671	0.672	0.674	0.674	0.671	0.670	0.666	0.664	0.659	0.654	0.649	0.641	0.635	0.628	0.619	0.611	0.601	0.591	100.000	5.000	2.000	1.000	5.000	0.000	0.000	0.000	0.000	0.000	0.000	0.000	0.000	0.000	0.000	0.000	0.000	0.000	-0.878	-0.885	-0.892	-0.899	-0.905	-0.909	-0.914	-0.918	-0.920	-0.922	-0.924	-0.926	-0.926	-0.926	-0.926	-0.925	-0.924	-0.921	-0.920	-0.916	-0.914	-0.910	-0.906	-0.902	-0.899	-0.894	-0.889	-0.885	-0.880	-0.875	-0.871	-0.866	-0.861	-0.858	-0.852	-0.849	-0.845	-0.841	-0.838	-0.835	-0.834	-0.830	-0.830	-0.829	-0.828	-0.828	-0.829	-0.830	-0.831	-0.834	-0.836	-0.840	-0.845	-0.851	-0.856	-0.862	-0.871	-0.880	-0.889	-0.898	-0.909	-0.920	-0.932	-0.946	-0.959	-0.972	-0.989	-1.004	-1.020	-1.038	-1.054	-1.072	-1.090	-1.110	-1.129	-1.149	-1.169	-1.189	-1.210	-1.231	-1.252	-1.274	-1.295	-1.316	-1.339	-1.360	-1.381	-1.402	-1.422	-1.444	-1.464	-1.484	-1.504	-1.522	-1.541	-1.559	-1.578	-1.594	-1.611	-1.626	-1.642	-1.656	-1.671	-1.684	-1.696	-1.708	-1.719	-1.729	-1.739	-1.746	-1.754	-1.761	-1.766	-1.772	-1.776	-1.781	-1.785	-1.788	-1.789	-1.790	-1.791	-1.791	-1.790	-1.790	-1.788	-1.785	-1.782	-1.781	-1.776	-1.774	-1.770	-1.765	-1.762	-1.758	-1.754	-1.750	-1.746	-1.741	-1.738	-1.734	-1.730	-1.726	-1.722	-1.720	-1.718	-1.716	-1.716	-1.715	-1.714	-1.714	-1.715	-1.715	-1.719	-1.720	-1.725	-1.728	-1.732	-1.739	-1.744	-1.751	-1.759	-1.768	-1.778	-1.786	-1.798	-1.809	-1.821	-1.834	-1.848	-1.862	-1.876	-1.892	-1.909	-1.925	-1.942	-1.960	-1.978	-1.996	-2.016	-2.035	-2.055	-2.074	-2.094	-2.114	-2.134	-2.155	-2.175	-2.195	-2.215	-2.235	-2.255	-2.274	-2.294	-2.311	-2.330	-2.348	-2.365	-2.382	-2.398	-2.414	-2.429	-2.442	-2.456	-2.469	-2.481	-2.491	-2.502	-2.511	-2.521	-2.528	-2.535	-2.541	-2.546	-2.550	-2.552	-2.555	-2.556	-2.558	-2.555	-2.555	-2.552	-2.550	-2.546	-2.540	-2.534	-2.528	-2.520	-2.512	-2.504	-2.494	-2.485	-2.474	-2.462	-2.451	-2.439	-2.426	-2.412	-2.400	-2.386	-2.374	-2.359	-2.345	-2.331	-2.318	-2.302	-2.289	-2.275	-2.260	-2.246	-2.234	-2.221	-2.208	-2.195	-2.182	-2.171	-2.160	-2.149	-2.139	-2.129	-2.120	-2.111	-2.104	-2.096	-2.090	-2.084	-2.079	-2.075	-2.070	-2.068	-2.065	-2.064	-2.062	-2.064	-2.064	-2.065	-2.068	-2.070	-2.074	-2.079	-2.084	-2.089	-2.095	-2.102	-2.109	-2.116	-2.125	-2.134	-2.142	-2.152	-2.162	-2.172	-2.182	-2.194	-2.205	-2.216	-2.226	-2.238	-2.250	-2.261	-2.272	-2.282	-2.294	-2.304	-2.315	-2.326	-2.335	-2.344	-2.354	-2.362	-2.370	-2.379	-2.386	-2.392	-2.399	-2.404	-2.410	-2.414	-2.418	-2.421	-2.422	-2.424	-2.425	-2.425	-2.425	-2.424	-2.421	-2.419	-2.416	-2.412	-2.410	-2.404	-2.399	-2.394	-2.386	-2.381	-2.374	-2.366	-2.359	-2.350	-2.341	-2.335	-2.326	-2.318	-2.310	-2.301	-2.294	-2.286	-2.279	-2.271	-2.264	-2.259	-2.252	-2.248	-2.242	-2.239	-2.235	-2.234	-2.231	-2.231	-2.231	-2.234	-2.235	-2.239	-2.242	-2.248	-2.254	-2.262	-2.271	-2.281	-2.292	-2.305	-2.319	-2.332	-2.349	-2.366	-2.384	-2.404	-2.424	-2.445	-2.468	-2.490	-2.514	-2.539	-2.564	-2.590	-2.618	-2.646	-2.674	-2.702	-2.732	-2.761	-2.791	-2.821	-2.852	-2.882	-2.914	-2.944	-2.974	-3.005	-3.035	-3.064	-3.094	-3.124	-3.151	-3.179	-3.208	-3.234	-3.260	-3.285	-3.310	-3.332	-3.356	-3.378	-3.400	-3.419	-3.438	-3.456	-3.472	-3.489	-3.504	-3.516	-3.529	-3.540	-3.550	-3.559	-3.568	-3.574	-3.580	-3.585	-3.588	-3.591	-3.592	-3.592	-3.592	-3.591	-3.589	-3.585	-3.581	-3.576	-3.570	-3.564	-3.556	-3.549	-3.540	-3.531	-3.521	-3.511	-3.501	-3.489	-3.479	-3.466	-3.455	-3.442	-3.429	-3.418	-3.405	-3.392	-3.381	-3.368	-3.356	-3.344	-3.331	-3.320	-3.309	-3.299	-3.288	-3.278	-3.268	-3.259	-3.250	-3.241	-3.234	-3.226	-3.220	-3.214	-3.210	-3.204	-3.201	-3.199	-3.196	-3.195	-3.194	-3.194	-3.194	-3.196	-3.198	-3.201	-3.204	-3.209	-3.215	-3.219	-3.225	-3.232	-3.240	-3.249	-3.255	-3.264	-3.274	-3.284	-3.294	-3.304	-3.314	-3.325	-3.335	-3.346	-3.358	-3.368	-3.378	-3.388	-3.399	-3.409	-3.418	-3.428	-3.436	-3.444	-3.451	-3.459	-3.466	-3.472	-3.478	-3.482	-3.486	-3.489	-3.491	-3.492	-3.494	-3.494	-3.492	-3.490	-3.488	-3.482	-3.478	-3.472	-3.466	-3.459	-3.451	-3.442	-3.432	-3.421	-3.410	-3.398	-3.384	-3.370	-3.356	-3.342	-3.326	-3.310	-3.292	-3.276	-3.259	-3.240	-3.222	-3.204	-3.184	-3.165	-3.145	-3.125	-3.104	-3.085	-3.065	-3.044	-3.024	-3.004	-2.982	-2.962	-2.941	-2.921	-2.900	-2.879	-2.859	-2.838	-2.818	-2.798	-2.778	-2.758	-2.738	-2.718	-2.698	-2.680	-2.660	-2.640	-2.621	-2.601	-2.584	-2.564	-2.546	-2.528	-2.509	-2.490	-2.472	-2.455	-2.438	-2.418	-2.401	-2.384	-2.366	-2.349	-2.331	-2.314	-2.296	-2.280	-2.262	-2.246	-2.229	-2.212	-2.196	-2.179	-2.162	-2.148	-2.130	-2.114	-2.099	-2.081	-2.066	-2.051	-2.035	-2.019	-2.002	-1.988	-1.971	-1.956	-1.940	-1.925	-1.909	-1.892	-1.878	-1.861	-1.846	-1.829	-1.814	-1.796	-1.780	-1.762	-1.746	-1.729	-1.711	-1.695	-1.678	-1.660	-1.641	-1.622	-1.605	-1.585	-1.566	-1.548	-1.528	-1.508	-1.488	-1.466	-1.446	-1.425	-1.404	-1.382	-1.361	-1.339	-1.316	-1.295	-1.272	-1.249	-1.226	-1.202	-1.179	-1.158	-1.134	-1.111	-1.088	-1.065	-1.042	-1.020	-0.998	-0.975	-0.952	-0.932	-0.911	-0.890	-0.870	-0.848	-0.829	-0.810	-0.790	-0.771	-0.754	-0.736	-0.719	-0.704	-0.688	-0.672	-0.659	-0.644	-0.630	-0.618	-0.605	-0.595	-0.582	-0.574	-0.562	-0.554	-0.545	-0.538	-0.530	-0.522	-0.516	-0.511	-0.505	-0.500	-0.495	-0.490	-0.485	-0.482	-0.478	-0.474	-0.471	-0.468	-0.465	-0.461	-0.458	-0.455	-0.451	-0.448	-0.444	-0.440	-0.436	-0.432	-0.428	-0.424	-0.419	-0.414	-0.408	-0.401	-0.396	-0.389	-0.382	-0.374	-0.366	-0.358	-0.349	-0.340	-0.330	-0.321	-0.311	-0.300	-0.290	-0.279	-0.268	-0.256	-0.244	-0.231	-0.220	-0.208	-0.194	-0.181	-0.169	-0.156	-0.144	-0.131	-0.119	-0.108	-0.095	-0.082	-0.071	-0.060	-0.049	-0.039	-0.029	-0.019	-0.009	0.000	0.008	0.015	0.021	0.028	0.032	0.038	0.041	0.045	0.048	0.050	0.051	0.051	0.051	0.049	0.048	0.045	0.041	0.038	0.032	0.028	0.021	0.015	0.008	-0.001	-0.010	-0.019	-0.029	-0.040	-0.049	-0.060	-0.072	-0.084	-0.096	-0.109	-0.121	-0.134	-0.146	-0.159	-0.172	-0.185	-0.196	-0.210	-0.222	-0.235	-0.246	-0.258	-0.269	-0.280	-0.290	-0.300	-0.310	-0.319	-0.328	-0.335	-0.341	-0.348	-0.354	-0.359	-0.362	-0.366	-0.368	-0.370	-0.370	-0.369	-0.366	-0.364	-0.361	-0.356	-0.351	-0.344	-0.335	-0.326	-0.316	-0.305	-0.292	-0.280	-0.266	-0.251	-0.235	-0.218	-0.200	-0.180	-0.160	-0.140	-0.119	-0.096	-0.072	-0.050	-0.026	-0.001	0.024	0.051	0.078	0.102	0.129	0.156	0.182	0.210	0.236	0.262	0.289	0.315	0.341	0.366	0.392	0.416	0.440	0.464	0.485	0.507	0.529	0.549	0.568	0.586	0.602	0.619	0.634	0.648	0.661	0.672	0.682	0.691	0.700	0.706	0.712	0.718	0.721	0.722	0.725	0.725	0.724	0.722	0.720	0.716	0.711	0.706	0.700	0.694	0.685	0.678	0.669	0.659	0.649	0.639	0.629	0.619	0.606	0.595	0.584	0.572	0.562	0.551	0.539	0.529	0.518	0.507	0.498	0.488	0.478	0.469	0.461	0.452	0.445	0.438	0.432	0.425	0.420	0.416	0.411	0.408	0.405	0.402	0.400	0.399	0.399	0.398	0.398	0.398	0.399	0.400	0.402	0.404	0.406	0.410	0.411	0.415	0.418	0.421	0.425	0.429	0.430	0.434	0.438	0.440	0.442	0.445	0.446	0.449	0.450	0.451	0.451	0.451	0.451	0.450	0.449	0.446	0.444	0.440	0.436	0.431	0.424	0.419	0.411	0.402	0.394	0.384	0.372	0.362	0.351	0.338	0.325	0.310	0.294	0.280	0.262	0.245	0.228	0.210	0.190	0.170	0.149	0.129	0.108	0.084	0.062	0.039	0.015	-0.009	-0.032	-0.059	-0.084	-0.109	-0.134	-0.159	-0.185	-0.211	-0.238	-0.262	-0.289	-0.314	-0.340	-0.365	-0.391	-0.415	-0.441	-0.465	-0.490	-0.514	-0.538	-0.560	-0.582	-0.605	-0.626	-0.648	-0.668	-0.688	-0.706	-0.725	-0.744	-0.760	-0.778	-0.792	-0.809	-0.824	-0.838	-0.851	-0.864	-0.875	-0.886	-0.896	-0.906	-0.915	-0.924	-0.931	-0.938	-0.945	-0.952	-0.958	-0.962	-0.966	-0.970	-0.974	-0.978	-0.980	-0.981	-0.984	-0.986	-0.986	-0.989	-0.990	-0.990	-0.991	-0.992	-0.992	-0.992	-0.995	-0.995	-0.996	-0.998	-1.000	-1.001	-1.002	-1.005	-1.008	-1.010	-1.015	-1.019	-1.022	-1.028	-1.034	-1.040	-1.046	-1.055	-1.062	-1.071	-1.081	-1.090	-1.101	-1.114	-1.126	-1.139	-1.152	-1.168	-1.182	-1.200	-1.216	-1.234	-1.252	-1.271	-1.291	-1.312	-1.332	-1.354	-1.376	-1.399	-1.422	-1.446	-1.471	-1.496	-1.521	-1.546	-1.571	-1.598	-1.624	-1.650	-1.675	-1.701	-1.728	-1.754	-1.779	-1.804	-1.829	-1.855	-1.879	-1.902	-1.926	-1.949	-1.971	-1.991	-2.013	-2.033	-2.051	-2.070	-2.086	-2.102	-2.118	-2.131	-2.145	-2.156	-2.168	-2.176	-2.184	-2.192	-2.196	-2.202	-2.204	-2.208	-2.208	-2.208	-2.205	-2.204	-2.199	-2.192	-2.186	-2.179	-2.170	-2.161	-2.150	-2.138	-2.126	-2.111	-2.098	-2.082	-2.066	-2.050	-2.033	-2.015	-1.996	-1.979	-1.960	-1.941	-1.921	-1.901	-1.882	-1.862	-1.844	-1.825	-1.806	-1.788	-1.769	-1.751	-1.735	-1.719	-1.702	-1.688	-1.672	-1.659	-1.645	-1.634	-1.622	-1.612	-1.602	-1.594	-1.586	-1.580	-1.574	-1.570	-1.566	-1.565	-1.562	-1.561	-1.561	-1.562	-1.565	-1.568	-1.571	-1.576	-1.580	-1.586	-1.592	-1.600	-1.608	-1.615	-1.624	-1.631	-1.641	-1.650	-1.659	-1.669	-1.679	-1.688	-1.696	-1.705	-1.714	-1.724	-1.731	-1.740	-1.748	-1.754	-1.761	-1.768	-1.772	-1.778	-1.782	-1.785	-1.788	-1.790	-1.791	-1.791	-1.791	-1.789	-1.788	-1.784	-1.780	-1.775	-1.770	-1.764	-1.756	-1.749	-1.740	-1.730	-1.719	-1.709	-1.696	-1.685	-1.671	-1.658	-1.642	-1.629	-1.612	-1.596	-1.580	-1.562	-1.546	-1.528	-1.510	-1.491	-1.472	-1.455	-1.435	-1.416	-1.396	-1.378	-1.358	-1.339	-1.319	-1.301	-1.281	-1.261	-1.244	-1.224	-1.206	-1.188	-1.170	-1.152	-1.135	-1.119	-1.101	-1.085	-1.070	-1.054	-1.039	-1.025	-1.010	-0.998	-0.984	-0.971	-0.960	-0.948	-0.936	-0.925	-0.916	-0.906	-0.898	-0.889	-0.880	-0.872	-0.866	-0.860	-0.854	-0.848	-0.844	-0.839	-0.835	-0.830	-0.828	-0.824	-0.822	-0.820	-0.818	-0.818	-0.816	-0.814	-0.814	-0.814	-0.814	-0.814	-0.814	-0.814	-0.815	-0.816	-0.815	-0.816	-0.818	-0.818	-0.818	-0.818	-0.818	-0.818	-0.818	-0.818	-0.818	-0.815	-0.815	-0.812	-0.811	-0.809	-0.808	-0.804	-0.800	-0.798	-0.794	-0.789	-0.784	-0.780	-0.774	-0.768	-0.762	-0.756	-0.749	-0.741	-0.734	-0.728	-0.719	-0.711	-0.704	-0.694	-0.685	-0.676	-0.668	-0.659	-0.651	-0.642	-0.634	-0.625	-0.616	-0.609	-0.601	-0.594	-0.586	-0.580	-0.574	-0.568	-0.561	-0.555	-0.552	-0.548	-0.544	-0.541	-0.540	-0.538	-0.536	-0.536	-0.538	-0.538	-0.539	-0.541	-0.544	-0.549	-0.554	-0.559	-0.564	-0.570	-0.579	-0.585	-0.595	-0.604	-0.612	-0.622	-0.632	-0.645	-0.656	-0.669	-0.681	-0.694	-0.708	-0.720	-0.734	-0.746	-0.761	-0.775	-0.789	-0.802	-0.818	-0.831	-0.845	-0.859	-0.874	-0.886	-0.900	-0.914	-0.928	-0.939	-0.952	-0.964	-0.976	-0.988	-0.999	-1.010	-1.020	-1.031	-1.040	-1.049	-1.059	-1.066	-1.074	-1.081	-1.090	-1.096	-1.102	-1.108	-1.114	-1.118	-1.122	-1.125	-1.130	-1.132	-1.135	-1.136	-1.139	-1.139	-1.140	-1.141	-1.142	-1.141	-1.140	-1.139	-1.138	-1.135	-1.132	-1.130	-1.126	-1.122	-1.119	-1.114	-1.110	-1.104	-1.099	-1.091	-1.085	-1.078	-1.070	-1.062	-1.054	-1.045	-1.035	-1.026	-1.016	-1.005	-0.994	-0.984	-0.972	-0.960	-0.949	-0.935	-0.924	-0.911	-0.898	-0.884	-0.870	-0.856	-0.841	-0.828	-0.814	-0.799	-0.784	-0.770	-0.755	-0.741	-0.728	-0.712	-0.699	-0.684	-0.670	-0.656	-0.644	-0.630	-0.618	-0.605	-0.592	-0.581	-0.570	-0.559	-0.549	-0.539	-0.529	-0.521	-0.511	-0.505	-0.498	-0.490	-0.484	-0.478	-0.474	-0.469	-0.465	-0.461	-0.459	-0.455	-0.454	-0.451	-0.450	-0.450	-0.449	-0.449	-0.449	-0.449	-0.450	-0.450	-0.450	-0.451	-0.452	-0.451	-0.452	-0.454	-0.454	-0.454	-0.454	-0.452	-0.451	-0.450	-0.448	-0.446	-0.442	-0.440	-0.436	-0.432	-0.428	-0.422	-0.416	-0.410	-0.402	-0.395	-0.386	-0.378	-0.368	-0.358	-0.348	-0.335	-0.324	-0.310	-0.299	-0.285	-0.270	-0.256	-0.241	-0.226	-0.211	-0.195	-0.180	-0.164	-0.149	-0.132	-0.118	-0.101	-0.086	-0.070	-0.054	-0.039	-0.025	-0.010	0.004	0.019	0.032	0.045	0.058	0.069	0.081	0.092	0.102	0.112	0.121	0.130	0.138	0.145	0.151	0.156	0.161	0.166	0.170	0.172	0.175	0.178	0.179	0.179	0.178	0.178	0.176	0.174	0.170	0.168	0.164	0.160	0.155	0.150	0.144	0.138	0.131	0.125	0.118	0.110	0.101	0.092	0.084	0.075	0.066	0.058	0.048	0.038	0.028	0.016	0.008	-0.002	-0.014	-0.025	-0.034	-0.045	-0.055	-0.068	-0.079	-0.088	-0.099	-0.110	-0.120	-0.130	-0.141	-0.151	-0.161	-0.171	-0.181	-0.192	-0.201	-0.211	-0.221	-0.231	-0.240	-0.249	-0.258	-0.268	-0.276	-0.285	-0.294	-0.302	-0.310	-0.319	-0.328	-0.335	-0.344	-0.352	-0.360	-0.368	-0.375	-0.385	-0.392	-0.401	-0.409	-0.416	-0.425	-0.434	-0.442	-0.451	-0.460	-0.469	-0.478	-0.488	-0.498	-0.507	-0.518	-0.528	-0.539	-0.550	-0.560	-0.571	-0.584	-0.596	-0.609	-0.621	-0.635	-0.648	-0.661	-0.675	-0.690	-0.705	-0.719	-0.734	-0.750	-0.765	-0.781	-0.798	-0.814	-0.830	-0.848	-0.865	-0.880	-0.898	-0.915	-0.932	-0.949	-0.966	-0.984	-1.000	-1.018	-1.034	-1.050	-1.066	-1.082	-1.099	-1.114	-1.129	-1.144	-1.159	-1.172	-1.186	-1.199	-1.211	-1.224	-1.236	-1.248	-1.258	-1.266	-1.276	-1.285	-1.292	-1.301	-1.308	-1.312	-1.319	-1.322	-1.328	-1.331	-1.332	-1.334	-1.336	-1.336	-1.338	-1.336	-1.335	-1.334	-1.330	-1.328	-1.324	-1.320	-1.314	-1.310	-1.304	-1.298	-1.290	-1.284	-1.276	-1.268	-1.260	-1.251	-1.242	-1.234	-1.225	-1.216	-1.206	-1.198	-1.188	-1.178	-1.168	-1.159	-1.150	-1.141	-1.132	-1.124	-1.115	-1.106	-1.100	-1.092	-1.086	-1.079	-1.072	-1.068	-1.062	-1.058	-1.052	-1.050	-1.046	-1.044	-1.044	-1.041	-1.041	-1.041	-1.042	-1.044	-1.045	-1.049	-1.052	-1.056	-1.061	-1.065	-1.072	-1.079	-1.085	-1.094	-1.101	-1.110	-1.119	-1.129	-1.139	-1.149	-1.159	-1.170	-1.181	-1.194	-1.205	-1.216	-1.229	-1.241	-1.252	-1.265	-1.278	-1.289	-1.300	-1.312	-1.322	-1.334	-1.344	-1.355	-1.365	-1.374	-1.382	-1.392	-1.400	-1.408	-1.415	-1.420	-1.426	-1.430	-1.434	-1.438	-1.440	-1.441	-1.442	-1.442	-1.442	-1.440	-1.438	-1.435	-1.430	-1.425	-1.420	-1.412	-1.405	-1.396	-1.388	-1.378	-1.368	-1.355	-1.344	-1.331	-1.318	-1.304	-1.290	-1.274	-1.259	-1.242	-1.226	-1.209	-1.192	-1.175	-1.159	-1.140	-1.122	-1.105	-1.088	-1.070	-1.052	-1.035	-1.018	-1.001	-0.984	-0.968	-0.951	-0.935	-0.920	-0.905	-0.890	-0.876	-0.862	-0.850	-0.836	-0.824	-0.812	-0.801	-0.791	-0.781	-0.772	-0.764	-0.755	-0.748	-0.740	-0.734	-0.728	-0.721	-0.716	-0.710	-0.706	-0.701	-0.698	-0.694	-0.689	-0.686	-0.682	-0.679	-0.674	-0.670	-0.666	-0.662	-0.658	-0.652	-0.649	-0.644	-0.638	-0.631	-0.625	-0.618	-0.610	-0.602	-0.594	-0.584	-0.574	-0.564	-0.554	-0.541	-0.530	-0.516	-0.502	-0.488	-0.472	-0.458	-0.441	-0.425	-0.408	-0.390	-0.370	-0.351	-0.331	-0.310	-0.290	-0.269	-0.246	-0.225	-0.202	-0.180	-0.156	-0.134	-0.110	-0.086	-0.062	-0.039	-0.015	0.009	0.032	0.056	0.080	0.102	0.128	0.150	0.172	0.195	0.216	0.239	0.260	0.280	0.300	0.320	0.339	0.358	0.375	0.394	0.410	0.426	0.441	0.456	0.470	0.482	0.496	0.506	0.519	0.529	0.538	0.546	0.552	0.560	0.565	0.570	0.575	0.579	0.581	0.582	0.584	0.585	0.584	0.582	0.581	0.578	0.575	0.570	0.566	0.560	0.555	0.549	0.542	0.534	0.526	0.519	0.510	0.500	0.491	0.481	0.471	0.461	0.450	0.440	0.429	0.418	0.406	0.396	0.384	0.374	0.364	0.352	0.342	0.332	0.322	0.312	0.302	0.294	0.285	0.278	0.270	0.264	0.255	0.249	0.245	0.239	0.235	0.231	0.228	0.225	0.224	0.221	0.221	0.221	0.222	0.222	0.225	0.226	0.230	0.234	0.238	0.242	0.248	0.252	0.259	0.265	0.272	0.280	0.288	0.295	0.304	0.314	0.322	0.331	0.340	0.349	0.358	0.368	0.378	0.388	0.396	0.405	0.414	0.421	0.430	0.438	0.445	0.452	0.459	0.464	0.470	0.475	0.480	0.484	0.486	0.489	0.491	0.491	0.491	0.491	0.489	0.488	0.484	0.480	0.475	0.468	0.461	0.452	0.445	0.435	0.425	0.414	0.401	0.389	0.375	0.360	0.344	0.329	0.311	0.294	0.275	0.255	0.235	0.214	0.191	0.171	0.148	0.124	0.101	0.078	0.052	0.029	0.004	-0.022	-0.048	-0.072	-0.099	-0.125	-0.150	-0.176	-0.202	-0.229	-0.252	-0.280	-0.304	-0.329	-0.354	-0.378	-0.401	-0.425	-0.448	-0.470	-0.491	-0.514	-0.535	-0.554	-0.574	-0.591	-0.611	-0.628	-0.645	-0.660	-0.675	-0.690	-0.702	-0.715	-0.726	-0.739	-0.749	-0.759	-0.766	-0.775	-0.781	-0.788	-0.794	-0.799	-0.804	-0.806	-0.809	-0.811	-0.812	-0.814	-0.815	-0.814	-0.814	-0.812	-0.810	-0.810	-0.808	-0.806	-0.802	-0.800	-0.798	-0.794	-0.792	-0.789	-0.786	-0.784	-0.781	-0.778	-0.775	-0.774	-0.771	-0.770	-0.769	-0.768	-0.768	-0.768	-0.769	-0.769	-0.770	-0.771	-0.774	-0.776	-0.780	-0.784	-0.788	-0.791	-0.798	-0.802	-0.808	-0.814	-0.821	-0.828	-0.835	-0.842	-0.850	-0.858	-0.866	-0.874	-0.882	-0.890	-0.898	-0.906	-0.915	-0.921	-0.930	-0.938	-0.944	-0.950	-0.958	-0.964	-0.970	-0.974	-0.979	-0.982	-0.986	-0.989	-0.990	-0.991	-0.992	-0.992	-0.992	-0.991	-0.989	-0.986	-0.982	-0.979	-0.974	-0.968	-0.961	-0.954	-0.948	-0.939	-0.930	-0.920	-0.910	-0.900	-0.890	-0.878	-0.866	-0.855	-0.842	-0.830	-0.818	-0.805	-0.792	-0.779	-0.766	-0.754	-0.741	-0.729	-0.716	-0.705	-0.694	-0.682	-0.671	-0.659	-0.649	-0.639	-0.630	-0.620	-0.611	-0.605	-0.598	-0.590	-0.584	-0.578	-0.572	-0.568	-0.564	-0.560	-0.556	-0.554	-0.552	-0.551	-0.550	-0.549	-0.550	-0.550	-0.550	-0.551	-0.552	-0.555	-0.558	-0.559	-0.561	-0.565	-0.568	-0.571	-0.575	-0.578	-0.581	-0.586	-0.590	-0.594	-0.599	-0.601	-0.606	-0.610	-0.614	-0.619	-0.622	-0.625	-0.629	-0.632	-0.636	-0.639	-0.642	-0.645	-0.649	-0.651	-0.654	-0.656	-0.659	-0.661	-0.662	-0.665	-0.666	-0.669	-0.670	-0.671	-0.672	-0.672	-0.674	-0.674	-0.674	-0.675	-0.675	-0.675	-0.675	-0.675	-0.675	-0.675	-0.675	-0.674	-0.674	-0.675	-0.675	-0.675	-0.676	-0.676	-0.676	-0.678	-0.678	-0.680	-0.680	-0.682	-0.684	-0.686	-0.689	-0.692	-0.696	-0.700	-0.705	-0.709	-0.714	-0.721	-0.728	-0.735	-0.744	-0.752	-0.762	-0.772	-0.785	-0.798	-0.810	-0.824	-0.839	-0.855	-0.872	-0.890	-0.910	-0.929	-0.949	-0.971	-0.995	-1.019	-1.044	-1.070	-1.096	-1.124	-1.154	-1.184	-1.214	-1.248	-1.279	-1.312	-1.348	-1.384	-1.419	-1.455	-1.492	-1.530	-1.569	-1.609	-1.648	-1.689	-1.728	-1.769	-1.810	-1.851	-1.891	-1.932	-1.974	-2.015	-2.056	-2.096	-2.138	-2.178	-2.218	-2.256	-2.295	-2.334	-2.371	-2.406	-2.442	-2.478	-2.511	-2.545	-2.576	-2.608	-2.638	-2.666	-2.694	-2.720	-2.745	-2.768	-2.790	-2.811	-2.831	-2.850	-2.866	-2.880	-2.894	-2.906	-2.918	-2.926	-2.934	-2.941	-2.946	-2.949	-2.951	-2.951	-2.950	-2.949	-2.944	-2.939	-2.932	-2.924	-2.915	-2.904	-2.891	-2.879	-2.865	-2.849	-2.831	-2.814	-2.795	-2.774	-2.754	-2.731	-2.708	-2.684	-2.659	-2.634	-2.605	-2.578	-2.550	-2.520	-2.489	-2.459	-2.426	-2.394	-2.360	-2.326	-2.292	-2.256	-2.221	-2.185	-2.148	-2.109	-2.070	-2.031	-1.991	-1.951	-1.910	-1.869	-1.826	-1.784	-1.741	-1.696	-1.652	-1.608	-1.561	-1.516	-1.470	-1.422	-1.375	-1.329	-1.280	-1.232	-1.184	-1.134	-1.084	-1.034	-0.982	-0.931	-0.880	-0.829	-0.776	-0.725	-0.671	-0.620	-0.566	-0.512	-0.460	-0.406	-0.352	-0.298	-0.244	-0.190	-0.135	-0.080	-0.026	0.029	0.084	0.139	0.194	0.248	0.304	0.359	0.412	0.468	0.521	0.575	0.630	0.682	0.738	0.791	0.844	0.898	0.950	1.002	1.055	1.106	1.158	1.209	1.260	1.310	1.360	1.411	1.459	1.509	1.556	1.605	1.652	1.700	1.745	1.791	1.836	1.882	1.926	1.970	2.013	2.056	2.098	2.139	2.179	2.219	2.258	2.298	2.334	2.371	2.408	2.442	2.478	2.510	2.544	2.576	2.608	2.639	2.669	2.698	2.726	2.755	2.781	2.808	2.832	2.856	2.880	2.902	2.924	2.945	2.966	2.986	3.005	3.022	3.040	3.056	3.074	3.089	3.102	3.116	3.130	3.142	3.154	3.165	3.175	3.184	3.194	3.202	3.211	3.218	3.225	3.231	3.238	3.242	3.246	3.251	3.254	3.258	3.260	3.261	3.264	3.265	3.264	3.265	3.264	3.261	3.261	3.259	3.256	3.251	3.248	3.244	3.240	3.234	3.228	3.222	3.215	3.208	3.200	3.190	3.182	3.172	3.162	3.151	3.141	3.128	3.115	3.102	3.088	3.074	3.059	3.041	3.025	3.009	2.990	2.971	2.951	2.930	2.909	2.888	2.864	2.840	2.814	2.789	2.762	2.734	2.705	2.675	2.645	2.612	2.580	2.545	2.510	2.474	2.435	2.396	2.355	2.315	2.272	2.228	2.182	2.136	2.089	2.039	1.989	1.936	1.884	1.829	1.774	1.716	1.658	1.598	1.536	1.474	1.411	1.345	1.280	1.214	1.144	1.075	1.005	0.932	0.861	0.788	0.712	0.639	0.562	0.485	0.409	0.331	0.252	0.174	0.094	0.015	-0.065	-0.145	-0.225	-0.305	-0.386	-0.466	-0.545	-0.626	-0.706	-0.785	-0.864	-0.942	-1.020	-1.098	-1.175	-1.251	-1.326	-1.402	-1.476	-1.550	-1.621	-1.694	-1.764	-1.834	-1.902	-1.969	-2.035	-2.100	-2.165	-2.228	-2.288	-2.349	-2.408	-2.465	-2.522	-2.578	-2.632	-2.685	-2.736	-2.788	-2.836	-2.885	-2.930	-2.978	-3.021	-3.064	-3.106	-3.148	-3.188	-3.226	-3.264	-3.300	-3.335	-3.370	-3.402	-3.436	-3.466	-3.496	-3.526	-3.555	-3.582	-3.609	-3.635	-3.660	-3.685	-3.709	-3.730	-3.752	-3.772	-3.792	-3.812	-3.831	-3.848	-3.865	-3.881	-3.896	-3.910	-3.924	-3.938	-3.949	-3.960	-3.970	-3.979	-3.988	-3.995	-4.001	-4.008	-4.011	-4.015	-4.016	-4.018	-4.019	-4.018	-4.016	-4.012	-4.009	-4.004	-3.996	-3.988	-3.978	-3.968	-3.956	-3.941	-3.926	-3.910	-3.891	-3.872	-3.850	-3.829	-3.805	-3.779	-3.752	-3.722	-3.691	-3.660	-3.626	-3.591	-3.554	-3.516	-3.476	-3.435	-3.391	-3.348	-3.301	-3.254	-3.205	-3.155	-3.104	-3.051	-2.998	-2.942	-2.888	-2.830	-2.771	-2.712	-2.654	-2.594	-2.532	-2.471	-2.410	-2.348	-2.285	-2.222	-2.160	-2.098	-2.034	-1.971	-1.909	-1.848	-1.785	-1.724	-1.662	-1.602	-1.544	-1.484	-1.426	-1.369	-1.312	-1.258	-1.204	-1.150	-1.098	-1.046	-0.996	-0.948	-0.899	-0.852	-0.808	-0.762	-0.721	-0.680	-0.639	-0.600	-0.562	-0.525	-0.490	-0.454	-0.422	-0.389	-0.358	-0.328	-0.298	-0.270	-0.241	-0.215	-0.189	-0.164	-0.139	-0.114	-0.090	-0.068	-0.044	-0.022	-0.001	0.021	0.042	0.064	0.084	0.104	0.124	0.144	0.162	0.182	0.201	0.220	0.240	0.259	0.278	0.295	0.314	0.332	0.350	0.368	0.385	0.402	0.419	0.436	0.451	0.468	0.482	0.498	0.512	0.525	0.539	0.552	0.564	0.576	0.585	0.596	0.605	0.614	0.621	0.629	0.635	0.640	0.645	0.648	0.650	0.652	0.654	0.654	0.652	0.651	0.649	0.645	0.640	0.636	0.630	0.622	0.615	0.606	0.598	0.588	0.576	0.566	0.554	0.540	0.528	0.514	0.499	0.482	0.469	0.451	0.435	0.419	0.401	0.384	0.365	0.348	0.329	0.310	0.291	0.271	0.250	0.231	0.210	0.190	0.170	0.150	0.129	0.108	0.088	0.066	0.044	0.024	0.002	-0.019	-0.040	-0.062	-0.084	-0.105	-0.126	-0.148	-0.170	-0.191	-0.212	-0.234	-0.256	-0.278	-0.299	-0.320	-0.341	-0.362	-0.384	-0.405	-0.425	-0.446	-0.468	-0.488	-0.507	-0.526	-0.546	-0.566	-0.585	-0.605	-0.624	-0.642	-0.660	-0.678	-0.695	-0.712	-0.729	-0.745	-0.760	-0.775	-0.790	-0.805	-0.818	-0.830	-0.842	-0.855	-0.866	-0.876	-0.886	-0.896	-0.905	-0.912	-0.921	-0.928	-0.932	-0.938	-0.942	-0.946	-0.950	-0.952	-0.954	-0.955	-0.955	-0.956	-0.955	-0.952	-0.951	-0.949	-0.946	-0.941	-0.939	-0.932	-0.928	-0.922	-0.916	-0.910	-0.904	-0.898	-0.890	-0.882	-0.875	-0.868	-0.860	-0.852	-0.844	-0.836	-0.829	-0.821	-0.814	-0.808	-0.799	-0.794	-0.788	-0.781	-0.776	-0.771	-0.768	-0.762	-0.760	-0.756	-0.755	-0.754	-0.752	-0.752	-0.752	-0.754	-0.756	-0.760	-0.764	-0.768	-0.772	-0.779	-0.786	-0.794	-0.804	-0.812	-0.822	-0.834	-0.845	-0.858	-0.871	-0.885	-0.900	-0.915	-0.931	-0.946	-0.964	-0.981	-0.999	-1.019	-1.036	-1.056	-1.075	-1.096	-1.116	-1.138	-1.156	-1.178	-1.199	-1.220	-1.240	-1.261	-1.281	-1.302	-1.321	-1.341	-1.361	-1.380	-1.399	-1.418	-1.435	-1.452	-1.470	-1.485	-1.501	-1.516	-1.530	-1.544	-1.556	-1.569	-1.581	-1.592	-1.601	-1.611	-1.619	-1.628	-1.634	-1.640	-1.646	-1.650	-1.654	-1.658	-1.660	-1.661	-1.662	-1.664	-1.664	-1.662	-1.660	-1.659	-1.656	-1.652	-1.649	-1.646	-1.642	-1.636	-1.632	-1.628	-1.622	-1.618	-1.612	-1.608	-1.601	-1.596	-1.592	-1.588	-1.584	-1.579	-1.575	-1.572	-1.570	-1.566	-1.566	-1.564	-1.564	-1.562	-1.564	-1.566	-1.569	-1.572	-1.576	-1.581	-1.588	-1.595	-1.602	-1.612	-1.622	-1.634	-1.645	-1.658	-1.672	-1.688	-1.704	-1.722	-1.740	-1.759	-1.780	-1.800	-1.822	-1.845	-1.868	-1.892	-1.918	-1.944	-1.970	-1.996	-2.022	-2.050	-2.078	-2.106	-2.135	-2.164	-2.192	-2.221	-2.250	-2.279	-2.306	-2.335	-2.362	-2.390	-2.418	-2.442	-2.469	-2.494	-2.519	-2.542	-2.565	-2.586	-2.608	-2.628	-2.648	-2.664	-2.681	-2.698	-2.711	-2.725	-2.736	-2.748	-2.756	-2.765	-2.772	-2.779	-2.782	-2.786	-2.789	-2.789	-2.789	-2.786	-2.784	-2.780	-2.775	-2.769	-2.762	-2.755	-2.745	-2.735	-2.725	-2.714	-2.701	-2.689	-2.675	-2.661	-2.646	-2.632	-2.616	-2.601	-2.585	-2.569	-2.552	-2.536	-2.521	-2.504	-2.489	-2.472	-2.456	-2.441	-2.426	-2.411	-2.398	-2.384	-2.370	-2.358	-2.344	-2.332	-2.322	-2.312	-2.302	-2.292	-2.285	-2.278	-2.270	-2.264	-2.259	-2.254	-2.250	-2.248	-2.244	-2.242	-2.242	-2.241	-2.242	-2.242	-2.244	-2.248	-2.249	-2.252	-2.256	-2.261	-2.266	-2.271	-2.276	-2.282	-2.289	-2.295	-2.302	-2.309	-2.316	-2.324	-2.330	-2.336	-2.344	-2.351	-2.358	-2.364	-2.370	-2.376	-2.382	-2.389	-2.394	-2.398	-2.402	-2.406	-2.409	-2.412	-2.415	-2.416	-2.418	-2.419	-2.418	-2.418	-2.416	-2.414	-2.411	-2.409	-2.404	-2.400	-2.395	-2.390	-2.384	-2.378	-2.370	-2.362	-2.355	-2.346	-2.338	-2.328	-2.319	-2.309	-2.299	-2.290	-2.279	-2.269	-2.259	-2.249	-2.239	-2.228	-2.219	-2.210	-2.200	-2.191	-2.182	-2.175	-2.169	-2.161	-2.156	-2.150	-2.145	-2.142	-2.139	-2.138	-2.135	-2.135	-2.136	-2.138	-2.141	-2.145	-2.150	-2.156	-2.164	-2.172	-2.181	-2.192	-2.205	-2.219	-2.234	-2.249	-2.265	-2.284	-2.302	-2.324	-2.344	-2.366	-2.390	-2.414	-2.439	-2.465	-2.491	-2.519	-2.548	-2.576	-2.606	-2.636	-2.668	-2.698	-2.729	-2.761	-2.794	-2.825	-2.858	-2.890	-2.921	-2.955	-2.988	-3.019	-3.050	-3.082	-3.112	-3.144	-3.174	-3.202	-3.232	-3.260	-3.288	-3.314	-3.340	-3.365	-3.389	-3.412	-3.435	-3.456	-3.476	-3.496	-3.514	-3.531	-3.546	-3.561	-3.575	-3.588	-3.599	-3.610	-3.619	-3.626	-3.632	-3.639	-3.644	-3.646	-3.649	-3.650	-3.650	-3.650	-3.648	-3.645	-3.642	-3.638	-3.631	-3.625	-3.619	-3.610	-3.602	-3.594	-3.584	-3.574	-3.564	-3.552	-3.540	-3.529	-3.516	-3.504	-3.491	-3.479	-3.465	-3.452	-3.440	-3.428	-3.414	-3.401	-3.389	-3.376	-3.365	-3.352	-3.342	-3.330	-3.320	-3.310	-3.301	-3.291	-3.282	-3.276	-3.269	-3.262	-3.258	-3.251	-3.248	-3.244	-3.241	-3.239	-3.239	-3.238	-3.238	-3.238	-3.240	-3.242	-3.245	-3.249	-3.254	-3.259	-3.264	-3.270	-3.276	-3.285	-3.291	-3.300	-3.309	-3.318	-3.326	-3.336	-3.346	-3.355	-3.365	-3.375	-3.385	-3.395	-3.404	-3.412	-3.422	-3.431	-3.441	-3.449	-3.456	-3.464	-3.470	-3.476	-3.482	-3.488	-3.492	-3.495	-3.499	-3.501	-3.502	-3.504	-3.502	-3.502	-3.500	-3.498	-3.495	-3.490	-3.486	-3.480	-3.472	-3.466	-3.458	-3.449	-3.440	-3.429	-3.418	-3.406	-3.394	-3.381	-3.368	-3.354	-3.339	-3.324	-3.309	-3.292	-3.276	-3.260	-3.242	-3.225	-3.208	-3.189	-3.172	-3.154	-3.135	-3.118	-3.099	-3.080	-3.060	-3.041	-3.022	-3.002	-2.984	-2.965	-2.946	-2.926	-2.908	-2.889	-2.869	-2.850	-2.831	-2.811	-2.792	-2.774	-2.754	-2.735	-2.715	-2.696	-2.678	-2.658	-2.638	-2.619	-2.600	-2.581	-2.561	-2.542	-2.524	-2.505	-2.485	-2.468	-2.448	-2.429	-2.410	-2.391	-2.372	-2.355	-2.335	-2.318	-2.300	-2.281	-2.262	-2.245	-2.228	-2.209	-2.191	-2.172	-2.156	-2.139	-2.121	-2.105	-2.088	-2.071	-2.055	-2.039	-2.022	-2.006	-1.989	-1.972	-1.958	-1.941	-1.925	-1.909	-1.894	-1.878	-1.861	-1.845	-1.829	-1.812	-1.796	-1.780	-1.764	-1.748	-1.731	-1.715	-1.698	-1.680	-1.662	-1.645	-1.628	-1.609	-1.591	-1.572	-1.554	-1.534	-1.514	-1.494	-1.474	-1.454	-1.434	-1.414	-1.392	-1.370	-1.350	-1.328	-1.306	-1.284	-1.261	-1.240	-1.218	-1.195	-1.174	-1.151	-1.129	-1.108	-1.085	-1.064	-1.042	-1.020	-1.000	-0.979	-0.958	-0.938	-0.918	-0.898	-0.879	-0.860	-0.842	-0.824	-0.808	-0.790	-0.774	-0.758	-0.742	-0.728	-0.714	-0.699	-0.686	-0.672	-0.661	-0.649	-0.639	-0.628	-0.618	-0.609	-0.599	-0.590	-0.581	-0.574	-0.565	-0.558	-0.550	-0.544	-0.536	-0.530	-0.522	-0.518	-0.511	-0.504	-0.499	-0.492	-0.486	-0.480	-0.474	-0.466	-0.459	-0.452	-0.445	-0.438	-0.430	-0.421	-0.414	-0.404	-0.396	-0.386	-0.376	-0.366	-0.356	-0.344	-0.334	-0.321	-0.309	-0.298	-0.282	-0.270	-0.256	-0.244	-0.229	-0.214	-0.199	-0.185	-0.169	-0.152	-0.138	-0.121	-0.106	-0.091	-0.074	-0.059	-0.044	-0.026	-0.011	0.004	0.018	0.032	0.048	0.061	0.075	0.088	0.101	0.114	0.124	0.136	0.145	0.156	0.165	0.172	0.180	0.188	0.192	0.198	0.201	0.205	0.208	0.209	0.210	0.210	0.208	0.206	0.202	0.199	0.194	0.189	0.182	0.176	0.168	0.160	0.150	0.140	0.129	0.118	0.106	0.094	0.080	0.068	0.054	0.039	0.025	0.010	-0.005	-0.020	-0.035	-0.051	-0.066	-0.082	-0.098	-0.112	-0.126	-0.142	-0.156	-0.170	-0.182	-0.196	-0.209	-0.220	-0.231	-0.242	-0.252	-0.261	-0.270	-0.278	-0.284	-0.290	-0.295	-0.299	-0.301	-0.302	-0.304	-0.304	-0.302	-0.300	-0.296	-0.291	-0.286	-0.279	-0.271	-0.262	-0.252	-0.240	-0.229	-0.214	-0.200	-0.185	-0.169	-0.150	-0.131	-0.112	-0.092	-0.071	-0.051	-0.029	-0.006	0.018	0.042	0.066	0.091	0.116	0.141	0.166	0.192	0.219	0.244	0.270	0.295	0.321	0.346	0.370	0.394	0.419	0.441	0.465	0.485	0.507	0.528	0.548	0.566	0.584	0.601	0.618	0.632	0.646	0.659	0.671	0.681	0.691	0.700	0.708	0.714	0.719	0.724	0.726	0.729	0.730	0.730	0.730	0.728	0.725	0.721	0.716	0.711	0.705	0.699	0.691	0.682	0.675	0.666	0.656	0.646	0.638	0.626	0.616	0.605	0.594	0.584	0.574	0.561	0.550	0.540	0.530	0.520	0.510	0.500	0.491	0.482	0.474	0.466	0.459	0.452	0.445	0.439	0.434	0.429	0.424	0.420	0.418	0.414	0.411	0.409	0.408	0.406	0.406	0.406	0.406	0.406	0.408	0.409	0.410	0.411	0.414	0.415	0.418	0.419	0.422	0.425	0.426	0.429	0.430	0.431	0.431	0.432	0.434	0.435	0.435	0.435	0.434	0.432	0.431	0.429	0.426	0.422	0.420	0.415	0.409	0.404	0.396	0.389	0.381	0.374	0.364	0.355	0.342	0.331	0.319	0.308	0.292	0.279	0.264	0.249	0.231	0.215	0.196	0.178	0.159	0.140	0.120	0.099	0.079	0.056	0.034	0.011	-0.012	-0.035	-0.059	-0.085	-0.110	-0.134	-0.159	-0.184	-0.210	-0.236	-0.261	-0.288	-0.314	-0.340	-0.366	-0.392	-0.418	-0.444	-0.470	-0.496	-0.521	-0.548	-0.571	-0.596	-0.620	-0.645	-0.668	-0.691	-0.714	-0.735	-0.759	-0.779	-0.800	-0.820	-0.840	-0.859	-0.879	-0.896	-0.914	-0.930	-0.946	-0.964	-0.978	-0.992	-1.006	-1.020	-1.032	-1.044	-1.056	-1.068	-1.078	-1.089	-1.099	-1.108	-1.116	-1.125	-1.132	-1.140	-1.148	-1.154	-1.161	-1.168	-1.174	-1.179	-1.184	-1.190	-1.195	-1.200	-1.205	-1.210	-1.216	-1.221	-1.226	-1.232	-1.238	-1.244	-1.250	-1.258	-1.264	-1.270	-1.278	-1.285	-1.294	-1.302	-1.311	-1.321	-1.331	-1.341	-1.352	-1.364	-1.376	-1.389	-1.402	-1.416	-1.430	-1.445	-1.460	-1.476	-1.492	-1.510	-1.528	-1.545	-1.564	-1.584	-1.604	-1.624	-1.642	-1.664	-1.685	-1.708	-1.730	-1.751	-1.774	-1.796	-1.819	-1.842	-1.865	-1.889	-1.911	-1.934	-1.958	-1.981	-2.002	-2.025	-2.047	-2.069	-2.090	-2.111	-2.131	-2.151	-2.170	-2.189	-2.206	-2.224	-2.240	-2.256	-2.271	-2.284	-2.298	-2.310	-2.320	-2.330	-2.339	-2.346	-2.354	-2.360	-2.364	-2.366	-2.369	-2.370	-2.370	-2.369	-2.366	-2.362	-2.359	-2.354	-2.345	-2.339	-2.329	-2.319	-2.308	-2.296	-2.284	-2.270	-2.255	-2.240	-2.225	-2.208	-2.191	-2.174	-2.155	-2.138	-2.119	-2.100	-2.080	-2.061	-2.041	-2.022	-2.002	-1.982	-1.965	-1.946	-1.928	-1.910	-1.892	-1.875	-1.859	-1.842	-1.828	-1.814	-1.799	-1.786	-1.775	-1.762	-1.751	-1.742	-1.732	-1.724	-1.718	-1.710	-1.705	-1.700	-1.698	-1.694	-1.691	-1.690	-1.690	-1.689	-1.691	-1.691	-1.694	-1.696	-1.700	-1.702	-1.706	-1.711	-1.715	-1.720	-1.724	-1.730	-1.735	-1.740	-1.745	-1.749	-1.754	-1.759	-1.762	-1.766	-1.770	-1.772	-1.775	-1.778	-1.779	-1.780	-1.780	-1.780	-1.778	-1.778	-1.774	-1.771	-1.766	-1.762	-1.756	-1.750	-1.742	-1.734	-1.726	-1.716	-1.705	-1.694	-1.681	-1.669	-1.655	-1.640	-1.626	-1.610	-1.595	-1.576	-1.560	-1.541	-1.522	-1.504	-1.485	-1.465	-1.444	-1.425	-1.404	-1.381	-1.360	-1.339	-1.318	-1.295	-1.274	-1.252	-1.230	-1.208	-1.185	-1.164	-1.142	-1.121	-1.100	-1.079	-1.059	-1.039	-1.019	-0.999	-0.981	-0.962	-0.944	-0.926	-0.909	-0.892	-0.876	-0.860	-0.844	-0.830	-0.815	-0.802	-0.789	-0.778	-0.765	-0.754	-0.744	-0.734	-0.724	-0.716	-0.708	-0.700	-0.694	-0.688	-0.681	-0.675	-0.670	-0.668	-0.662	-0.660	-0.658	-0.656	-0.655	-0.654	-0.652	-0.651	-0.652	-0.651	-0.652	-0.654	-0.654	-0.655	-0.658	-0.659	-0.661	-0.664	-0.665	-0.666	-0.670	-0.671	-0.674	-0.675	-0.678	-0.680	-0.681	-0.684	-0.685	-0.686	-0.689	-0.689	-0.690	-0.691	-0.691	-0.691	-0.691	-0.690	-0.690	-0.689	-0.686	-0.685	-0.682	-0.680	-0.679	-0.675	-0.672	-0.668	-0.665	-0.661	-0.656	-0.652	-0.648	-0.642	-0.639	-0.634	-0.628	-0.624	-0.618	-0.612	-0.608	-0.604	-0.599	-0.594	-0.589	-0.584	-0.580	-0.576	-0.572	-0.570	-0.568	-0.565	-0.562	-0.561	-0.560	-0.560	-0.560	-0.560	-0.561	-0.562	-0.565	-0.568	-0.571	-0.575	-0.579	-0.584	-0.590	-0.598	-0.604	-0.611	-0.620	-0.628	-0.638	-0.648	-0.658	-0.669	-0.681	-0.692	-0.705	-0.719	-0.731	-0.745	-0.759	-0.774	-0.788	-0.802	-0.818	-0.832	-0.849	-0.862	-0.878	-0.894	-0.909	-0.924	-0.939	-0.955	-0.969	-0.984	-0.998	-1.012	-1.026	-1.039	-1.051	-1.064	-1.076	-1.089	-1.101	-1.111	-1.121	-1.132	-1.141	-1.151	-1.160	-1.168	-1.174	-1.182	-1.188	-1.194	-1.199	-1.202	-1.206	-1.210	-1.212	-1.215	-1.216	-1.216	-1.216	-1.216	-1.214	-1.212	-1.211	-1.208	-1.204	-1.200	-1.195	-1.190	-1.184	-1.178	-1.170	-1.162	-1.155	-1.146	-1.138	-1.128	-1.116	-1.106	-1.096	-1.084	-1.071	-1.059	-1.045	-1.031	-1.018	-1.002	-0.988	-0.972	-0.956	-0.940	-0.924	-0.906	-0.890	-0.871	-0.855	-0.836	-0.818	-0.801	-0.782	-0.764	-0.745	-0.726	-0.706	-0.688	-0.669	-0.650	-0.631	-0.614	-0.595	-0.576	-0.559	-0.541	-0.525	-0.507	-0.491	-0.474	-0.459	-0.444	-0.429	-0.415	-0.402	-0.388	-0.375	-0.364	-0.352	-0.341	-0.332	-0.322	-0.315	-0.306	-0.300	-0.294	-0.289	-0.284	-0.280	-0.275	-0.274	-0.271	-0.270	-0.269	-0.269	-0.269	-0.269	-0.270	-0.274	-0.275	-0.278	-0.280	-0.284	-0.288	-0.291	-0.294	-0.299	-0.302	-0.306	-0.311	-0.315	-0.319	-0.321	-0.325	-0.329	-0.331	-0.332	-0.334	-0.336	-0.338	-0.339	-0.338	-0.338	-0.336	-0.334	-0.332	-0.329	-0.326	-0.322	-0.318	-0.312	-0.306	-0.301	-0.294	-0.286	-0.279	-0.270	-0.261	-0.252	-0.242	-0.231	-0.222	-0.211	-0.199	-0.189	-0.176	-0.165	-0.154	-0.142	-0.131	-0.119	-0.108	-0.096	-0.085	-0.074	-0.064	-0.052	-0.041	-0.032	-0.022	-0.014	-0.005	0.004	0.012	0.020	0.026	0.034	0.039	0.045	0.050	0.055	0.058	0.061	0.065	0.066	0.069	0.070	0.070	0.071	0.070	0.070	0.069	0.068	0.065	0.062	0.060	0.058	0.054	0.050	0.045	0.041	0.036	0.031	0.025	0.020	0.014	0.008	0.001	-0.005	-0.011	-0.019	-0.026	-0.032	-0.040	-0.048	-0.056	-0.064	-0.071	-0.080	-0.089	-0.095	-0.104	-0.112	-0.121	-0.129	-0.138	-0.146	-0.155	-0.164	-0.172	-0.180	-0.189	-0.199	-0.208	-0.216	-0.225	-0.234	-0.244	-0.252	-0.260	-0.269	-0.278	-0.288	-0.296	-0.305	-0.314	-0.324	-0.331	-0.341	-0.349	-0.359	-0.368	-0.376	-0.385	-0.395	-0.404	-0.412	-0.422	-0.432	-0.440	-0.450	-0.460	-0.469	-0.480	-0.489	-0.500	-0.509	-0.520	-0.530	-0.541	-0.551	-0.562	-0.574	-0.586	-0.596	-0.609	-0.620	-0.632	-0.645	-0.659	-0.671	-0.685	-0.698	-0.711	-0.725	-0.739	-0.754	-0.768	-0.781	-0.796	-0.811	-0.826	-0.842	-0.858	-0.872	-0.888	-0.904	-0.920	-0.935	-0.950	-0.965	-0.980	-0.996	-1.010	-1.026	-1.041	-1.055	-1.070	-1.082	-1.098	-1.111	-1.124	-1.136	-1.150	-1.161	-1.174	-1.184	-1.195	-1.206	-1.216	-1.224	-1.232	-1.241	-1.250	-1.258	-1.264	-1.270	-1.275	-1.280	-1.284	-1.289	-1.291	-1.294	-1.296	-1.299	-1.299	-1.300	-1.299	-1.299	-1.299	-1.298	-1.295	-1.292	-1.290	-1.286	-1.284	-1.280	-1.275	-1.271	-1.266	-1.261	-1.256	-1.250	-1.245	-1.238	-1.232	-1.226	-1.220	-1.214	-1.206	-1.201	-1.195	-1.188	-1.182	-1.176	-1.170	-1.164	-1.158	-1.154	-1.148	-1.142	-1.138	-1.134	-1.130	-1.126	-1.122	-1.120	-1.116	-1.115	-1.111	-1.111	-1.110	-1.109	-1.109	-1.109	-1.110	-1.111	-1.112	-1.115	-1.118	-1.121	-1.125	-1.129	-1.132	-1.139	-1.144	-1.150	-1.155	-1.162	-1.170	-1.178	-1.184	-1.192	-1.200	-1.209	-1.218	-1.228	-1.236	-1.246	-1.254	-1.264	-1.274	-1.284	-1.292	-1.301	-1.311	-1.320	-1.330	-1.338	-1.348	-1.355	-1.362	-1.371	-1.379	-1.385	-1.392	-1.398	-1.404	-1.409	-1.415	-1.419	-1.421	-1.425	-1.426	-1.429	-1.429	-1.429	-1.429	-1.428	-1.425	-1.424	-1.419	-1.416	-1.411	-1.406	-1.399	-1.392	-1.385	-1.375	-1.366	-1.356	-1.346	-1.334	-1.322	-1.309	-1.296	-1.282	-1.268	-1.252	-1.236	-1.221	-1.205	-1.188	-1.171	-1.155	-1.136	-1.119	-1.100	-1.082	-1.064	-1.046	-1.029	-1.009	-0.991	-0.974	-0.956	-0.938	-0.920	-0.902	-0.885	-0.868	-0.851	-0.836	-0.820	-0.805	-0.789	-0.774	-0.760	-0.746	-0.734	-0.720	-0.708	-0.695	-0.684	-0.674	-0.662	-0.651	-0.642	-0.634	-0.625	-0.615	-0.606	-0.598	-0.591	-0.582	-0.575	-0.568	-0.560	-0.554	-0.545	-0.538	-0.530	-0.524	-0.515	-0.506	-0.499	-0.490	-0.481	-0.474	-0.462	-0.454	-0.442	-0.431	-0.420	-0.409	-0.396	-0.384	-0.370	-0.355	-0.340	-0.325	-0.309	-0.292	-0.275	-0.258	-0.239	-0.220	-0.199	-0.179	-0.159	-0.136	-0.114	-0.090	-0.068	-0.044	-0.019	0.005	0.030	0.055	0.081	0.108	0.132	0.160	0.186	0.212	0.240	0.266	0.294	0.320	0.346	0.372	0.399	0.425	0.450	0.475	0.500	0.526	0.550	0.574	0.596	0.619	0.641	0.664	0.684	0.704	0.722	0.741	0.760	0.778	0.794	0.809	0.824	0.838	0.850	0.862	0.874	0.885	0.894	0.902	0.910	0.916	0.922	0.926	0.930	0.934	0.935	0.938	0.938	0.936	0.935	0.934	0.930	0.928	0.922	0.918	0.912	0.905	0.899	0.890	0.881	0.872	0.862	0.854	0.841	0.830	0.820	0.808	0.795	0.782	0.770	0.756	0.742	0.730	0.716	0.702	0.689	0.674	0.660	0.648	0.632	0.619	0.606	0.592	0.579	0.568	0.554	0.541	0.530	0.519	0.507	0.496	0.486	0.478	0.468	0.459	0.451	0.442	0.436	0.430	0.425	0.420	0.415	0.410	0.406	0.402	0.401	0.400	0.399	0.399	0.399	0.399	0.399	0.401	0.402	0.406	0.409	0.412	0.415	0.419	0.424	0.429	0.432	0.439	0.444	0.449	0.454	0.460	0.465	0.471	0.475	0.480	0.486	0.490	0.494	0.498	0.502	0.505	0.507	0.510	0.511	0.512	0.512	0.514	0.512	0.511	0.510	0.507	0.504	0.500	0.494	0.489	0.481	0.474	0.465	0.456	0.446	0.435	0.422	0.410	0.398	0.382	0.366	0.351	0.335	0.316	0.298	0.278	0.259	0.239	0.218	0.194	0.172	0.149	0.125	0.100	0.076	0.051	0.025	0.000	-0.026	-0.052	-0.079	-0.105	-0.131	-0.158	-0.184	-0.211	-0.238	-0.264	-0.290	-0.316	-0.341	-0.366	-0.391	-0.415	-0.439	-0.464	-0.486	-0.507	-0.530	-0.550	-0.570	-0.591	-0.609	-0.626	-0.645	-0.661	-0.678	-0.692	-0.706	-0.720	-0.731	-0.742	-0.752	-0.762	-0.772	-0.780	-0.788	-0.794	-0.800	-0.804	-0.808	-0.811	-0.814	-0.815	-0.816	-0.816	-0.816	-0.815	-0.814	-0.812	-0.810	-0.806	-0.805	-0.801	-0.798	-0.794	-0.790	-0.785	-0.781	-0.776	-0.772	-0.768	-0.762	-0.759	-0.755	-0.750	-0.748	-0.744	-0.741	-0.738	-0.736	-0.734	-0.732	-0.731	-0.731	-0.730	-0.731	-0.731	-0.734	-0.735	-0.738	-0.741	-0.744	-0.749	-0.751	-0.756	-0.761	-0.768	-0.774	-0.780	-0.786	-0.794	-0.800	-0.808	-0.815	-0.822	-0.830	-0.838	-0.845	-0.852	-0.859	-0.866	-0.874	-0.881	-0.886	-0.892	-0.899	-0.904	-0.909	-0.912	-0.918	-0.920	-0.922	-0.924	-0.926	-0.926	-0.926	-0.926	-0.925	-0.922	-0.920	-0.916	-0.914	-0.908	-0.902	-0.895	-0.889	-0.881	-0.874	-0.865	-0.855	-0.846	-0.836	-0.825	-0.814	-0.802	-0.790	-0.779	-0.766	-0.754	-0.741	-0.729	-0.715	-0.702	-0.689	-0.676	-0.664	-0.650	-0.638	-0.625	-0.612	-0.600	-0.590	-0.579	-0.566	-0.558	-0.546	-0.538	-0.528	-0.519	-0.510	-0.502	-0.495	-0.489	-0.482	-0.476	-0.470	-0.465	-0.461	-0.458	-0.454	-0.451	-0.449	-0.448	-0.445	-0.444	-0.444	-0.444	-0.444	-0.444	-0.445	-0.446	-0.448	-0.449	-0.451	-0.454	-0.456	-0.459	-0.461	-0.465	-0.470	-0.472	-0.476	-0.480	-0.484	-0.488	-0.491	-0.494	-0.498	-0.502	-0.506	-0.510	-0.514	-0.519	-0.521	-0.526	-0.529	-0.534	-0.538	-0.541	-0.545	-0.549	-0.551	-0.554	-0.558	-0.561	-0.562	-0.566	-0.570	-0.572	-0.575	-0.578	-0.579	-0.582	-0.584	-0.586	-0.589	-0.591	-0.594	-0.595	-0.598	-0.600	-0.602	-0.605	-0.608	-0.610	-0.612	-0.615	-0.618	-0.621	-0.626	-0.629	-0.632	-0.636	-0.641	-0.648	-0.652	-0.658	-0.664	-0.670	-0.678	-0.685	-0.694	-0.702	-0.711	-0.721	-0.732	-0.742	-0.755	-0.769	-0.782	-0.796	-0.812	-0.828	-0.845	-0.862	-0.881	-0.901	-0.921	-0.942	-0.965	-0.989	-1.012	-1.038	-1.064	-1.091	-1.119	-1.148	-1.176	-1.208	-1.239	-1.271	-1.304	-1.336	-1.372	-1.406	-1.442	-1.478	-1.515	-1.552	-1.590	-1.628	-1.668	-1.705	-1.745	-1.785	-1.822	-1.862	-1.902	-1.942	-1.981	-2.020	-2.060	-2.099	-2.136	-2.175	-2.211	-2.249	-2.285	-2.321	-2.356	-2.390	-2.424	-2.456	-2.489	-2.519	-2.550	-2.579	-2.605	-2.631	-2.656	-2.679	-2.701	-2.724	-2.742	-2.761	-2.779	-2.792	-2.808	-2.820	-2.831	-2.841	-2.849	-2.856	-2.861	-2.865	-2.868	-2.868	-2.868	-2.866	-2.861	-2.856	-2.850	-2.842	-2.832	-2.821	-2.810	-2.796	-2.781	-2.766	-2.748	-2.730	-2.710	-2.689	-2.666	-2.644	-2.619	-2.594	-2.569	-2.540	-2.512	-2.484	-2.452	-2.421	-2.389	-2.356	-2.324	-2.289	-2.255	-2.219	-2.181	-2.145	-2.106	-2.068	-2.027	-1.988	-1.946	-1.905	-1.862	-1.820	-1.778	-1.734	-1.689	-1.644	-1.598	-1.551	-1.506	-1.459	-1.411	-1.364	-1.314	-1.266	-1.216	-1.166	-1.116	-1.066	-1.015	-0.962	-0.911	-0.859	-0.806	-0.754	-0.700	-0.646	-0.594	-0.539	-0.484	-0.431	-0.376	-0.321	-0.266	-0.210	-0.155	-0.100	-0.044	0.012	0.068	0.124	0.180	0.236	0.291	0.349	0.404	0.459	0.516	0.571	0.626	0.684	0.739	0.794	0.849	0.904	0.959	1.012	1.068	1.121	1.175	1.229	1.282	1.335	1.388	1.440	1.491	1.541	1.594	1.644	1.694	1.744	1.792	1.841	1.890	1.936	1.985	2.031	2.078	2.124	2.168	2.212	2.256	2.300	2.342	2.384	2.426	2.466	2.506	2.545	2.584	2.622	2.659	2.695	2.730	2.765	2.799	2.832	2.865	2.898	2.928	2.959	2.988	3.016	3.044	3.071	3.098	3.122	3.146	3.171	3.194	3.215	3.238	3.258	3.278	3.296	3.315	3.331	3.349	3.364	3.380	3.394	3.408	3.420	3.434	3.444	3.455	3.465	3.475	3.484	3.492	3.500	3.506	3.512	3.519	3.524	3.528	3.531	3.535	3.538	3.539	3.540	3.541	3.542	3.541	3.539	3.539	3.535	3.532	3.529	3.526	3.521	3.515	3.510	3.504	3.496	3.489	3.481	3.471	3.461	3.452	3.440	3.430	3.418	3.406	3.392	3.379	3.364	3.349	3.332	3.316	3.299	3.280	3.261	3.242	3.221	3.200	3.179	3.155	3.131	3.108	3.081	3.055	3.029	3.000	2.971	2.941	2.910	2.878	2.844	2.811	2.775	2.739	2.701	2.664	2.624	2.582	2.541	2.498	2.454	2.408	2.362	2.315	2.265	2.215	2.164	2.111	2.059	2.004	1.948	1.890	1.832	1.774	1.714	1.651	1.590	1.525	1.461	1.395	1.329	1.262	1.192	1.125	1.055	0.985	0.914	0.841	0.769	0.695	0.622	0.548	0.474	0.399	0.322	0.249	0.172	0.096	0.020	-0.056	-0.132	-0.208	-0.284	-0.360	-0.435	-0.511	-0.586	-0.660	-0.735	-0.810	-0.882	-0.956	-1.028	-1.101	-1.171	-1.241	-1.311	-1.381	-1.449	-1.518	-1.584	-1.650	-1.715	-1.779	-1.841	-1.904	-1.965	-2.026	-2.084	-2.142	-2.199	-2.255	-2.309	-2.364	-2.416	-2.468	-2.519	-2.568	-2.615	-2.662	-2.709	-2.754	-2.796	-2.840	-2.881	-2.921	-2.961	-2.999	-3.036	-3.072	-3.106	-3.141	-3.175	-3.206	-3.238	-3.268	-3.298	-3.325	-3.352	-3.379	-3.405	-3.430	-3.454	-3.478	-3.500	-3.521	-3.541	-3.562	-3.581	-3.600	-3.618	-3.634	-3.651	-3.665	-3.680	-3.694	-3.708	-3.719	-3.730	-3.741	-3.751	-3.760	-3.768	-3.775	-3.780	-3.786	-3.791	-3.794	-3.798	-3.798	-3.798	-3.798	-3.796	-3.791	-3.789	-3.782	-3.776	-3.768	-3.759	-3.749	-3.736	-3.722	-3.709	-3.692	-3.674	-3.655	-3.634	-3.611	-3.588	-3.562	-3.535	-3.506	-3.475	-3.444	-3.410	-3.375	-3.338	-3.299	-3.259	-3.216	-3.172	-3.128	-3.081	-3.032	-2.984	-2.934	-2.882	-2.829	-2.774	-2.719	-2.664	-2.605	-2.546	-2.488	-2.428	-2.368	-2.306	-2.244	-2.182	-2.121	-2.059	-1.996	-1.932	-1.870	-1.808	-1.745	-1.682	-1.621	-1.560	-1.499	-1.439	-1.379	-1.320	-1.262	-1.205	-1.149	-1.094	-1.040	-0.986	-0.935	-0.884	-0.834	-0.785	-0.736	-0.691	-0.645	-0.602	-0.560	-0.518	-0.478	-0.439	-0.401	-0.364	-0.329	-0.294	-0.261	-0.228	-0.198	-0.168	-0.138	-0.109	-0.080	-0.054	-0.026	-0.001	0.024	0.048	0.071	0.095	0.118	0.140	0.162	0.184	0.206	0.228	0.249	0.269	0.290	0.310	0.330	0.350	0.370	0.390	0.410	0.429	0.449	0.468	0.488	0.506	0.525	0.544	0.562	0.581	0.599	0.616	0.634	0.652	0.669	0.685	0.701	0.718	0.732	0.748	0.761	0.774	0.788	0.799	0.811	0.822	0.832	0.842	0.850	0.859	0.865	0.872	0.878	0.881	0.885	0.889	0.890	0.891	0.891	0.890	0.889	0.886	0.882	0.878	0.874	0.868	0.861	0.852	0.844	0.834	0.824	0.812	0.800	0.788	0.774	0.761	0.745	0.730	0.714	0.698	0.680	0.662	0.644	0.625	0.606	0.586	0.566	0.546	0.524	0.502	0.481	0.459	0.436	0.414	0.390	0.368	0.345	0.321	0.296	0.272	0.249	0.224	0.200	0.176	0.151	0.126	0.102	0.076	0.052	0.029	0.004	-0.020	-0.045	-0.069	-0.094	-0.118	-0.141	-0.165	-0.189	-0.212	-0.235	-0.258	-0.280	-0.302	-0.325	-0.346	-0.368	-0.389	-0.409	-0.430	-0.449	-0.470	-0.488	-0.507	-0.526	-0.542	-0.560	-0.576	-0.592	-0.608	-0.622	-0.636	-0.650	-0.662	-0.675	-0.686	-0.698	-0.708	-0.718	-0.726	-0.735	-0.744	-0.749	-0.755	-0.761	-0.766	-0.769	-0.772	-0.775	-0.776	-0.778	-0.776	-0.778	-0.776	-0.774	-0.772	-0.769	-0.765	-0.761	-0.756	-0.751	-0.745	-0.739	-0.732	-0.725	-0.718	-0.711	-0.702	-0.695	-0.688	-0.678	-0.670	-0.662	-0.654	-0.646	-0.638	-0.630	-0.621	-0.614	-0.606	-0.599	-0.594	-0.588	-0.582	-0.578	-0.572	-0.569	-0.565	-0.562	-0.561	-0.560	-0.560	-0.560	-0.561	-0.564	-0.566	-0.570	-0.575	-0.581	-0.586	-0.595	-0.602	-0.611	-0.622	-0.634	-0.645	-0.658	-0.671	-0.685	-0.700	-0.716	-0.731	-0.749	-0.766	-0.785	-0.804	-0.822	-0.842	-0.862	-0.884	-0.905	-0.926	-0.948	-0.970	-0.992	-1.015	-1.036	-1.059	-1.081	-1.104	-1.126	-1.149	-1.170	-1.191	-1.212	-1.234	-1.254	-1.274	-1.294	-1.312	-1.332	-1.350	-1.368	-1.385	-1.402	-1.418	-1.431	-1.446	-1.460	-1.472	-1.486	-1.498	-1.508	-1.518	-1.528	-1.535	-1.544	-1.550	-1.556	-1.562	-1.568	-1.571	-1.575	-1.579	-1.580	-1.582	-1.584	-1.584	-1.585	-1.584	-1.584	-1.584	-1.581	-1.579	-1.579	-1.576	-1.575	-1.572	-1.570	-1.568	-1.566	-1.565	-1.562	-1.560	-1.560	-1.559	-1.559	-1.559	-1.559	-1.560	-1.561	-1.564	-1.566	-1.570	-1.574	-1.578	-1.584	-1.590	-1.598	-1.606	-1.615	-1.625	-1.636	-1.648	-1.661	-1.675	-1.690	-1.706	-1.722	-1.741	-1.759	-1.779	-1.800	-1.820	-1.842	-1.865	-1.889	-1.915	-1.940	-1.965	-1.991	-2.018	-2.045	-2.072	-2.101	-2.130	-2.159	-2.188	-2.216	-2.245	-2.275	-2.304	-2.334	-2.361	-2.390	-2.419	-2.445	-2.472	-2.499	-2.525	-2.551	-2.576	-2.600	-2.622	-2.645	-2.666	-2.688	-2.706	-2.725	-2.742	-2.759	-2.774	-2.788	-2.801	-2.812	-2.822	-2.832	-2.840	-2.848	-2.854	-2.859	-2.862	-2.864	-2.865	-2.865	-2.864	-2.861	-2.858	-2.854	-2.849	-2.841	-2.834	-2.826	-2.816	-2.806	-2.796	-2.785	-2.774	-2.760	-2.748	-2.734	-2.720	-2.705	-2.690	-2.675	-2.660	-2.646	-2.630	-2.614	-2.599	-2.584	-2.568	-2.554	-2.538	-2.522	-2.509	-2.495	-2.481	-2.468	-2.455	-2.444	-2.430	-2.419	-2.409	-2.399	-2.389	-2.381	-2.372	-2.365	-2.359	-2.352	-2.348	-2.344	-2.340	-2.336	-2.335	-2.334	-2.332	-2.332	-2.334	-2.334	-2.336	-2.339	-2.341	-2.346	-2.350	-2.355	-2.360	-2.366	-2.372	-2.379	-2.385	-2.392	-2.400	-2.409	-2.416	-2.424	-2.432	-2.441	-2.449	-2.456	-2.465	-2.472	-2.480	-2.488	-2.495	-2.501	-2.509	-2.515	-2.519	-2.525	-2.529	-2.534	-2.536	-2.539	-2.542	-2.544	-2.545	-2.544	-2.542	-2.541	-2.540	-2.536	-2.532	-2.529	-2.522	-2.519	-2.511	-2.504	-2.495	-2.486	-2.478	-2.469	-2.458	-2.446	-2.435	-2.422	-2.410	-2.396	-2.384	-2.370	-2.358	-2.342	-2.329	-2.315	-2.301	-2.288	-2.274	-2.261	-2.248	-2.234	-2.222	-2.211	-2.199	-2.189	-2.179	-2.169	-2.160	-2.154	-2.146	-2.140	-2.135	-2.131	-2.129	-2.126	-2.128	-2.128	-2.129	-2.132	-2.138	-2.144	-2.150	-2.159	-2.169	-2.181	-2.192	-2.208	-2.222	-2.239	-2.256	-2.276	-2.295	-2.316	-2.339	-2.362	-2.388	-2.412	-2.439	-2.466	-2.495	-2.525	-2.554	-2.584	-2.615	-2.646	-2.679	-2.711	-2.744	-2.778	-2.810	-2.842	-2.876	-2.910	-2.942	-2.976	-3.008	-3.040	-3.072	-3.104	-3.135	-3.165	-3.195	-3.224	-3.252	-3.279	-3.305	-3.331	-3.356	-3.379	-3.401	-3.424	-3.444	-3.462	-3.480	-3.496	-3.510	-3.524	-3.538	-3.549	-3.559	-3.568	-3.574	-3.581	-3.585	-3.589	-3.591	-3.591	-3.591	-3.590	-3.586	-3.582	-3.578	-3.571	-3.564	-3.555	-3.546	-3.536	-3.526	-3.514	-3.501	-3.488	-3.474	-3.459	-3.445	-3.429	-3.414	-3.398	-3.381	-3.365	-3.349	-3.332	-3.315	-3.299	-3.282	-3.266	-3.250	-3.234	-3.219	-3.205	-3.190	-3.175	-3.162	-3.150	-3.138	-3.128	-3.116	-3.106	-3.098	-3.090	-3.084	-3.076	-3.071	-3.066	-3.064	-3.060	-3.059	-3.058	-3.059	-3.060	-3.061	-3.064	-3.068	-3.072	-3.076	-3.082	-3.089	-3.096	-3.104	-3.111	-3.120	-3.130	-3.139	-3.148	-3.159	-3.169	-3.179	-3.189	-3.200	-3.210	-3.220	-3.230	-3.240	-3.249	-3.258	-3.265	-3.274	-3.280	-3.286	-3.291	-3.298	-3.301	-3.305	-3.306	-3.309	-3.309	-3.309	-3.308	-3.305	-3.301	-3.298	-3.291	-3.284	-3.276	-3.269	-3.259	-3.249	-3.238	-3.225	-3.211	-3.196	-3.181	-3.166	-3.148	-3.130	-3.112	-3.092	-3.072	-3.051	-3.030	-3.009	-2.985	-2.964	-2.940	-2.916	-2.894	-2.869	-2.845	-2.820	-2.795	-2.770	-2.745	-2.720	-2.695	-2.671	-2.646	-2.621	-2.598	-2.572	-2.549	-2.525	-2.501	-2.478	-2.454	-2.430	-2.408	-2.384	-2.361	-2.340	-2.318	-2.295	-2.275	-2.254	-2.232	-2.211	-2.191	-2.172	-2.152	-2.132	-2.114	-2.095	-2.076	-2.058	-2.039	-2.020	-2.004	-1.986	-1.969	-1.951	-1.935	-1.919	-1.902	-1.886	-1.870	-1.855	-1.839	-1.824	-1.808	-1.794	-1.779	-1.764	-1.749	-1.735	-1.720	-1.706	-1.691	-1.678	-1.664	-1.649	-1.636	-1.621	-1.608	-1.592	-1.580	-1.565	-1.551	-1.536	-1.522	-1.508	-1.494	-1.478	-1.464	-1.449	-1.432	-1.418	-1.402	-1.385	-1.369	-1.354	-1.336	-1.320	-1.302	-1.285	-1.266	-1.248	-1.229	-1.210	-1.190	-1.171	-1.150	-1.130	-1.109	-1.088	-1.066	-1.044	-1.022	-1.000	-0.978	-0.955	-0.932	-0.910	-0.885	-0.862	-0.840	-0.815	-0.791	-0.769	-0.745	-0.721	-0.699	-0.676	-0.654	-0.630	-0.609	-0.586	-0.564	-0.542	-0.521	-0.501	-0.480	-0.461	-0.442	-0.422	-0.405	-0.386	-0.370	-0.352	-0.336	-0.321	-0.306	-0.292	-0.279	-0.266	-0.254	-0.242	-0.230	-0.220	-0.209	-0.200	-0.190	-0.181	-0.174	-0.165	-0.158	-0.151	-0.145	-0.139	-0.132	-0.128	-0.121	-0.116	-0.111	-0.105	-0.101	-0.096	-0.092	-0.088	-0.082	-0.078	-0.072	-0.068	-0.062	-0.059	-0.052	-0.048	-0.041	-0.036	-0.030	-0.024	-0.018	-0.010	-0.002	0.004	0.012	0.020	0.029	0.038	0.046	0.056	0.066	0.078	0.088	0.098	0.108	0.119	0.130	0.141	0.154	0.165	0.176	0.189	0.201	0.212	0.226	0.238	0.250	0.261	0.272	0.285	0.298	0.308	0.319	0.330	0.340	0.350	0.360	0.369	0.379	0.386	0.394	0.401	0.408	0.414	0.419	0.424	0.428	0.430	0.432	0.434	0.435	0.435	0.435	0.432	0.430	0.426	0.422	0.419	0.411	0.406	0.398	0.390	0.380	0.371	0.360	0.350	0.338	0.325	0.312	0.298	0.284	0.269	0.254	0.239	0.222	0.206	0.189	0.172	0.156	0.139	0.122	0.105	0.089	0.071	0.055	0.039	0.022	0.008	-0.008	-0.022	-0.038	-0.050	-0.064	-0.075	-0.086	-0.096	-0.106	-0.115	-0.122	-0.130	-0.136	-0.140	-0.144	-0.146	-0.148	-0.146	-0.146	-0.142	-0.140	-0.135	-0.128	-0.120	-0.111	-0.101	-0.089	-0.076	-0.062	-0.048	-0.031	-0.014	0.005	0.024	0.044	0.066	0.089	0.111	0.136	0.161	0.188	0.212	0.239	0.266	0.294	0.322	0.350	0.379	0.408	0.435	0.464	0.492	0.521	0.549	0.576	0.602	0.631	0.656	0.681	0.706	0.731	0.755	0.778	0.799	0.820	0.839	0.859	0.876	0.892	0.909	0.924	0.938	0.950	0.961	0.971	0.980	0.988	0.994	0.999	1.004	1.009	1.010	1.012	1.012	1.012	1.011	1.009	1.006	1.002	0.998	0.992	0.988	0.981	0.974	0.966	0.959	0.950	0.942	0.934	0.926	0.916	0.909	0.899	0.890	0.881	0.872	0.865	0.856	0.848	0.840	0.832	0.825	0.819	0.811	0.806	0.800	0.795	0.791	0.788	0.784	0.780	0.776	0.774	0.772	0.770	0.770	0.769	0.769	0.768	0.768	0.770	0.770	0.771	0.772	0.774	0.775	0.778	0.779	0.780	0.782	0.784	0.785	0.786	0.788	0.788	0.788	0.789	0.788	0.786	0.786	0.782	0.781	0.779	0.775	0.770	0.765	0.760	0.754	0.748	0.740	0.731	0.721	0.711	0.700	0.689	0.675	0.662	0.648	0.632	0.618	0.601	0.582	0.564	0.546	0.528	0.506	0.485	0.465	0.442	0.419	0.396	0.372	0.348	0.324	0.298	0.272	0.246	0.220	0.192	0.166	0.139	0.112	0.084	0.056	0.030	0.001	-0.028	-0.055	-0.081	-0.110	-0.136	-0.164	-0.192	-0.219	-0.245	-0.271	-0.298	-0.324	-0.349	-0.374	-0.399	-0.422	-0.448	-0.469	-0.492	-0.514	-0.536	-0.558	-0.579	-0.598	-0.618	-0.636	-0.655	-0.672	-0.690	-0.706	-0.722	-0.738	-0.752	-0.766	-0.780	-0.794	-0.806	-0.818	-0.829	-0.839	-0.849	-0.858	-0.866	-0.875	-0.885	-0.892	-0.899	-0.905	-0.911	-0.916	-0.921	-0.928	-0.932	-0.936	-0.940	-0.944	-0.948	-0.951	-0.952	-0.956	-0.960	-0.961	-0.965	-0.966	-0.970	-0.972	-0.975	-0.979	-0.981	-0.985	-0.988	-0.991	-0.996	-1.000	-1.005	-1.010	-1.015	-1.021	-1.026	-1.034	-1.041	-1.049	-1.058	-1.065	-1.075	-1.085	-1.095	-1.106	-1.118	-1.130	-1.142	-1.155	-1.170	-1.185	-1.199	-1.215	-1.231	-1.248	-1.265	-1.282	-1.301	-1.320	-1.339	-1.359	-1.378	-1.399	-1.420	-1.440	-1.461	-1.481	-1.504	-1.525	-1.545	-1.568	-1.589	-1.610	-1.631	-1.652	-1.672	-1.692	-1.712	-1.731	-1.751	-1.770	-1.788	-1.805	-1.821	-1.839	-1.854	-1.868	-1.881	-1.895	-1.906	-1.918	-1.928	-1.936	-1.945	-1.952	-1.958	-1.962	-1.966	-1.969	-1.971	-1.971	-1.971	-1.970	-1.968	-1.964	-1.960	-1.954	-1.948	-1.940	-1.930	-1.921	-1.910	-1.899	-1.888	-1.874	-1.860	-1.846	-1.830	-1.815	-1.800	-1.784	-1.766	-1.750	-1.732	-1.714	-1.698	-1.680	-1.661	-1.642	-1.625	-1.608	-1.591	-1.574	-1.558	-1.542	-1.526	-1.511	-1.498	-1.484	-1.471	-1.458	-1.446	-1.435	-1.425	-1.416	-1.408	-1.400	-1.394	-1.388	-1.382	-1.378	-1.375	-1.374	-1.371	-1.371	-1.370	-1.371	-1.374	-1.376	-1.380	-1.382	-1.389	-1.392	-1.399	-1.404	-1.410	-1.418	-1.424	-1.431	-1.439	-1.446	-1.454	-1.462	-1.469	-1.476	-1.484	-1.491	-1.498	-1.505	-1.510	-1.516	-1.521	-1.528	-1.532	-1.536	-1.539	-1.541	-1.544	-1.545	-1.544	-1.545	-1.544	-1.541	-1.540	-1.536	-1.531	-1.526	-1.521	-1.514	-1.506	-1.498	-1.489	-1.479	-1.468	-1.456	-1.444	-1.431	-1.418	-1.405	-1.390	-1.375	-1.359	-1.341	-1.325	-1.308	-1.289	-1.271	-1.252	-1.232	-1.214	-1.194	-1.174	-1.154	-1.134	-1.114	-1.092	-1.071	-1.052	-1.031	-1.011	-0.990	-0.970	-0.950	-0.931	-0.910	-0.891	-0.874	-0.855	-0.838	-0.819	-0.801	-0.785	-0.768	-0.752	-0.738	-0.722	-0.709	-0.695	-0.682	-0.669	-0.658	-0.646	-0.635	-0.626	-0.616	-0.608	-0.600	-0.592	-0.586	-0.580	-0.575	-0.570	-0.566	-0.562	-0.561	-0.558	-0.556	-0.555	-0.556	-0.555	-0.555	-0.558	-0.559	-0.561	-0.562	-0.565	-0.569	-0.571	-0.575	-0.579	-0.582	-0.588	-0.591	-0.596	-0.600	-0.604	-0.610	-0.614	-0.619	-0.622	-0.626	-0.631	-0.635	-0.638	-0.642	-0.645	-0.649	-0.651	-0.654	-0.655	-0.658	-0.659	-0.660	-0.661	-0.660	-0.661	-0.660	-0.660	-0.659	-0.658	-0.655	-0.654	-0.651	-0.649	-0.645	-0.642	-0.639	-0.636	-0.631	-0.628	-0.624	-0.619	-0.614	-0.609	-0.604	-0.600	-0.595	-0.590	-0.585	-0.581	-0.576	-0.571	-0.568	-0.562	-0.559	-0.555	-0.551	-0.549	-0.546	-0.544	-0.541	-0.540	-0.538	-0.538	-0.535	-0.535	-0.536	-0.538	-0.539	-0.539	-0.540	-0.542	-0.548	-0.550	-0.554	-0.558	-0.562	-0.569	-0.574	-0.581	-0.588	-0.595	-0.601	-0.610	-0.619	-0.628	-0.638	-0.648	-0.658	-0.666	-0.678	-0.689	-0.700	-0.711	-0.724	-0.735	-0.748	-0.760	-0.772	-0.785	-0.798	-0.810	-0.822	-0.835	-0.848	-0.860	-0.871	-0.885	-0.898	-0.909	-0.921	-0.932	-0.944	-0.954	-0.965	-0.975	-0.985	-0.995	-1.005	-1.014	-1.022	-1.030	-1.036	-1.044	-1.051	-1.056	-1.062	-1.066	-1.070	-1.075	-1.078	-1.080	-1.080	-1.081	-1.081	-1.081	-1.081	-1.079	-1.078	-1.074	-1.071	-1.066	-1.061	-1.056	-1.050	-1.042	-1.035	-1.028	-1.020	-1.010	-1.000	-0.990	-0.980	-0.969	-0.956	-0.944	-0.931	-0.918	-0.904	-0.890	-0.876	-0.860	-0.845	-0.831	-0.815	-0.799	-0.784	-0.766	-0.750	-0.734	-0.716	-0.700	-0.684	-0.666	-0.650	-0.632	-0.616	-0.601	-0.584	-0.569	-0.551	-0.536	-0.521	-0.505	-0.490	-0.478	-0.464	-0.449	-0.436	-0.424	-0.411	-0.400	-0.390	-0.379	-0.370	-0.360	-0.351	-0.344	-0.336	-0.330	-0.325	-0.319	-0.315	-0.311	-0.308	-0.304	-0.302	-0.300	-0.300	-0.301	-0.301	-0.302	-0.304	-0.305	-0.309	-0.311	-0.315	-0.320	-0.324	-0.328	-0.332	-0.339	-0.344	-0.349	-0.355	-0.360	-0.365	-0.371	-0.375	-0.381	-0.385	-0.390	-0.394	-0.399	-0.402	-0.404	-0.408	-0.409	-0.410	-0.410	-0.411	-0.411	-0.410	-0.409	-0.406	-0.404	-0.400	-0.396	-0.390	-0.385	-0.378	-0.371	-0.362	-0.354	-0.345	-0.335	-0.325	-0.314	-0.302	-0.290	-0.278	-0.265	-0.251	-0.238	-0.224	-0.209	-0.194	-0.179	-0.165	-0.149	-0.134	-0.119	-0.104	-0.089	-0.074	-0.058	-0.044	-0.030	-0.015	-0.001	0.012	0.028	0.040	0.052	0.064	0.076	0.088	0.099	0.109	0.119	0.128	0.138	0.145	0.154	0.161	0.166	0.172	0.179	0.182	0.188	0.191	0.195	0.198	0.199	0.201	0.202	0.202	0.202	0.202	0.201	0.199	0.196	0.194	0.191	0.188	0.184	0.179	0.174	0.169	0.162	0.156	0.150	0.142	0.135	0.128	0.119	0.110	0.101	0.092	0.082	0.072	0.062	0.052	0.041	0.031	0.020	0.009	-0.002	-0.014	-0.025	-0.038	-0.049	-0.061	-0.072	-0.085	-0.098	-0.109	-0.121	-0.134	-0.145	-0.158	-0.169	-0.181	-0.192	-0.204	-0.215	-0.228	-0.238	-0.249	-0.260	-0.270	-0.281	-0.291	-0.301	-0.311	-0.321	-0.331	-0.341	-0.350	-0.359	-0.368	-0.378	-0.386	-0.396	-0.405	-0.414	-0.422	-0.431	-0.440	-0.450	-0.459	-0.466	-0.475	-0.485	-0.492	-0.502	-0.511	-0.521	-0.531	-0.540	-0.550	-0.560	-0.571	-0.581	-0.591	-0.602	-0.612	-0.624	-0.634	-0.646	-0.658	-0.669	-0.682	-0.694	-0.705	-0.718	-0.730	-0.742	-0.755	-0.768	-0.780	-0.794	-0.805	-0.819	-0.831	-0.844	-0.856	-0.869	-0.880	-0.892	-0.905	-0.916	-0.929	-0.939	-0.950	-0.961	-0.971	-0.981	-0.992	-1.001	-1.010	-1.020	-1.028	-1.036	-1.044	-1.051	-1.059	-1.064	-1.070	-1.076	-1.081	-1.086	-1.091	-1.095	-1.099	-1.102	-1.105	-1.108	-1.109	-1.111	-1.112	-1.114	-1.112	-1.114	-1.114	-1.112	-1.111	-1.111	-1.110	-1.108	-1.106	-1.104	-1.101	-1.099	-1.096	-1.092	-1.090	-1.088	-1.084	-1.081	-1.078	-1.074	-1.070	-1.066	-1.062	-1.059	-1.055	-1.052	-1.050	-1.046	-1.044	-1.042	-1.039	-1.036	-1.035	-1.034	-1.032	-1.032	-1.031	-1.031	-1.031	-1.032	-1.032	-1.034	-1.035	-1.039	-1.041	-1.045	-1.049	-1.052	-1.058	-1.062	-1.069	-1.075	-1.081	-1.090	-1.096	-1.105	-1.112	-1.122	-1.132	-1.142	-1.152	-1.162	-1.174	-1.185	-1.196	-1.206	-1.219	-1.230	-1.242	-1.255	-1.266	-1.279	-1.290	-1.301	-1.314	-1.325	-1.335	-1.348	-1.358	-1.368	-1.378	-1.386	-1.395	-1.404	-1.411	-1.419	-1.426	-1.431	-1.438	-1.441	-1.445	-1.448	-1.450	-1.451	-1.451	-1.451	-1.450	-1.448	-1.445	-1.440	-1.435	-1.429	-1.424	-1.415	-1.408	-1.399	-1.388	-1.376	-1.364	-1.351	-1.339	-1.325	-1.310	-1.294	-1.278	-1.261	-1.244	-1.225	-1.208	-1.189	-1.170	-1.150	-1.130	-1.110	-1.090	-1.069	-1.048	-1.028	-1.008	-0.986	-0.966	-0.946	-0.925	-0.905	-0.885	-0.866	-0.846	-0.828	-0.809	-0.790	-0.772	-0.755	-0.739	-0.721	-0.705	-0.690	-0.675	-0.660	-0.648	-0.634	-0.621	-0.608	-0.596	-0.585	-0.574	-0.564	-0.552	-0.542	-0.534	-0.525	-0.516	-0.507	-0.500	-0.492	-0.484	-0.476	-0.469	-0.461	-0.455	-0.448	-0.439	-0.431	-0.424	-0.415	-0.406	-0.398	-0.390	-0.380	-0.369	-0.359	-0.349	-0.336	-0.325	-0.312	-0.300	-0.286	-0.272	-0.258	-0.242	-0.226	-0.209	-0.191	-0.172	-0.155	-0.136	-0.115	-0.095	-0.074	-0.052	-0.030	-0.006	0.018	0.041	0.066	0.091	0.116	0.141	0.168	0.195	0.221	0.248	0.275	0.301	0.329	0.355	0.384	0.410	0.436	0.462	0.490	0.515	0.541	0.566	0.592	0.616	0.640	0.664	0.686	0.709	0.730	0.752	0.771	0.791	0.810	0.828	0.844	0.861	0.875	0.890	0.902	0.915	0.926	0.936	0.946	0.955	0.962	0.968	0.972	0.978	0.981	0.984	0.985	0.986	0.985	0.984	0.981	0.979	0.974	0.969	0.964	0.956	0.950	0.941	0.934	0.924	0.914	0.902	0.892	0.880	0.868	0.855	0.842	0.829	0.815	0.800	0.785	0.770	100.000	5.000	2.000	1.000	6.000	0.000	0.000	0.000	0.000	0.000	0.000	0.000	0.000	0.000	0.000	0.000	0.000	0.000	0.755	0.750	0.745	0.742	0.738	0.734	0.730	0.729	0.725	0.722	0.720	0.719	0.716	0.714	0.712	0.712	0.710	0.709	0.708	0.708	0.706	0.705	0.704	0.704	0.702	0.701	0.699	0.699	0.696	0.694	0.692	0.690	0.688	0.685	0.681	0.678	0.674	0.669	0.664	0.659	0.654	0.648	0.640	0.632	0.624	0.616	0.608	0.598	0.586	0.575	0.564	0.551	0.538	0.524	0.509	0.492	0.476	0.460	0.441	0.422	0.402	0.382	0.361	0.340	0.318	0.294	0.270	0.246	0.220	0.194	0.168	0.141	0.114	0.085	0.056	0.028	-0.002	-0.034	-0.062	-0.094	-0.125	-0.156	-0.189	-0.219	-0.251	-0.284	-0.315	-0.348	-0.380	-0.411	-0.442	-0.474	-0.505	-0.535	-0.565	-0.595	-0.625	-0.654	-0.684	-0.711	-0.739	-0.766	-0.791	-0.818	-0.842	-0.868	-0.890	-0.914	-0.935	-0.956	-0.976	-0.996	-1.015	-1.034	-1.050	-1.068	-1.084	-1.099	-1.112	-1.126	-1.139	-1.151	-1.164	-1.174	-1.185	-1.195	-1.202	-1.212	-1.220	-1.228	-1.235	-1.241	-1.249	-1.255	-1.260	-1.266	-1.272	-1.276	-1.282	-1.288	-1.292	-1.298	-1.302	-1.306	-1.311	-1.316	-1.322	-1.328	-1.332	-1.339	-1.345	-1.351	-1.359	-1.365	-1.372	-1.380	-1.388	-1.398	-1.406	-1.416	-1.425	-1.436	-1.448	-1.460	-1.471	-1.484	-1.498	-1.511	-1.525	-1.540	-1.555	-1.570	-1.588	-1.604	-1.621	-1.640	-1.658	-1.676	-1.695	-1.715	-1.735	-1.755	-1.776	-1.796	-1.818	-1.839	-1.861	-1.882	-1.905	-1.928	-1.950	-1.971	-1.994	-2.016	-2.039	-2.060	-2.084	-2.105	-2.128	-2.149	-2.170	-2.190	-2.211	-2.232	-2.252	-2.274	-2.292	-2.311	-2.330	-2.349	-2.366	-2.384	-2.401	-2.416	-2.434	-2.448	-2.462	-2.478	-2.491	-2.504	-2.516	-2.528	-2.539	-2.550	-2.559	-2.569	-2.576	-2.584	-2.592	-2.599	-2.605	-2.610	-2.616	-2.620	-2.624	-2.626	-2.630	-2.632	-2.634	-2.635	-2.638	-2.638	-2.638	-2.638	-2.638	-2.636	-2.635	-2.634	-2.632	-2.630	-2.629	-2.628	-2.625	-2.624	-2.621	-2.619	-2.616	-2.615	-2.612	-2.611	-2.609	-2.608	-2.606	-2.605	-2.604	-2.604	-2.604	-2.604	-2.604	-2.604	-2.605	-2.606	-2.609	-2.610	-2.612	-2.616	-2.619	-2.621	-2.626	-2.631	-2.635	-2.640	-2.646	-2.652	-2.658	-2.664	-2.670	-2.678	-2.684	-2.690	-2.698	-2.705	-2.712	-2.720	-2.728	-2.735	-2.741	-2.749	-2.756	-2.761	-2.768	-2.772	-2.779	-2.784	-2.789	-2.792	-2.796	-2.800	-2.802	-2.804	-2.805	-2.806	-2.806	-2.804	-2.802	-2.800	-2.796	-2.792	-2.788	-2.781	-2.775	-2.768	-2.760	-2.750	-2.740	-2.730	-2.718	-2.706	-2.694	-2.679	-2.665	-2.650	-2.635	-2.618	-2.602	-2.585	-2.568	-2.550	-2.532	-2.515	-2.496	-2.479	-2.459	-2.441	-2.424	-2.406	-2.389	-2.371	-2.355	-2.339	-2.322	-2.308	-2.294	-2.279	-2.266	-2.254	-2.242	-2.231	-2.222	-2.215	-2.206	-2.200	-2.196	-2.192	-2.190	-2.189	-2.188	-2.190	-2.192	-2.195	-2.200	-2.208	-2.214	-2.224	-2.232	-2.244	-2.256	-2.270	-2.284	-2.299	-2.315	-2.332	-2.351	-2.370	-2.389	-2.410	-2.431	-2.452	-2.475	-2.499	-2.522	-2.545	-2.569	-2.592	-2.616	-2.641	-2.665	-2.690	-2.714	-2.738	-2.760	-2.784	-2.806	-2.828	-2.850	-2.871	-2.890	-2.910	-2.929	-2.946	-2.964	-2.981	-2.996	-3.009	-3.024	-3.035	-3.046	-3.056	-3.065	-3.072	-3.080	-3.084	-3.090	-3.092	-3.095	-3.095	-3.095	-3.094	-3.092	-3.089	-3.082	-3.079	-3.071	-3.062	-3.054	-3.045	-3.034	-3.021	-3.010	-2.996	-2.982	-2.968	-2.952	-2.936	-2.920	-2.901	-2.884	-2.866	-2.846	-2.826	-2.808	-2.786	-2.766	-2.746	-2.725	-2.704	-2.682	-2.661	-2.639	-2.618	-2.596	-2.575	-2.554	-2.532	-2.511	-2.491	-2.470	-2.451	-2.431	-2.411	-2.392	-2.372	-2.355	-2.338	-2.320	-2.302	-2.286	-2.272	-2.258	-2.242	-2.228	-2.215	-2.204	-2.191	-2.180	-2.170	-2.160	-2.150	-2.141	-2.135	-2.128	-2.121	-2.115	-2.110	-2.104	-2.100	-2.098	-2.094	-2.091	-2.090	-2.088	-2.088	-2.086	-2.085	-2.085	-2.085	-2.086	-2.088	-2.088	-2.089	-2.091	-2.091	-2.092	-2.094	-2.095	-2.096	-2.096	-2.099	-2.099	-2.099	-2.099	-2.099	-2.099	-2.098	-2.096	-2.095	-2.094	-2.091	-2.088	-2.085	-2.081	-2.079	-2.074	-2.069	-2.064	-2.058	-2.051	-2.045	-2.038	-2.031	-2.022	-2.015	-2.005	-1.996	-1.988	-1.979	-1.970	-1.960	-1.949	-1.939	-1.929	-1.918	-1.908	-1.895	-1.885	-1.875	-1.864	-1.854	-1.842	-1.831	-1.821	-1.810	-1.799	-1.789	-1.778	-1.768	-1.758	-1.748	-1.738	-1.728	-1.719	-1.710	-1.700	-1.690	-1.682	-1.674	-1.666	-1.658	-1.649	-1.641	-1.634	-1.626	-1.620	-1.612	-1.605	-1.599	-1.591	-1.585	-1.578	-1.571	-1.566	-1.559	-1.554	-1.548	-1.541	-1.535	-1.530	-1.524	-1.518	-1.512	-1.508	-1.502	-1.496	-1.490	-1.484	-1.479	-1.474	-1.469	-1.462	-1.456	-1.451	-1.445	-1.440	-1.434	-1.429	-1.422	-1.418	-1.410	-1.405	-1.399	-1.394	-1.386	-1.380	-1.374	-1.368	-1.361	-1.352	-1.346	-1.340	-1.332	-1.325	-1.316	-1.309	-1.301	-1.292	-1.284	-1.276	-1.268	-1.258	-1.250	-1.240	-1.230	-1.220	-1.210	-1.200	-1.189	-1.179	-1.166	-1.156	-1.145	-1.132	-1.121	-1.110	-1.096	-1.085	-1.072	-1.060	-1.048	-1.035	-1.021	-1.008	-0.996	-0.982	-0.969	-0.958	-0.944	-0.932	-0.920	-0.908	-0.894	-0.882	-0.872	-0.860	-0.849	-0.838	-0.828	-0.819	-0.809	-0.800	-0.791	-0.784	-0.776	-0.769	-0.761	-0.756	-0.751	-0.746	-0.742	-0.739	-0.735	-0.732	-0.732	-0.730	-0.730	-0.730	-0.731	-0.732	-0.734	-0.736	-0.740	-0.744	-0.748	-0.751	-0.756	-0.761	-0.768	-0.772	-0.780	-0.786	-0.792	-0.801	-0.808	-0.815	-0.822	-0.831	-0.839	-0.846	-0.854	-0.861	-0.869	-0.876	-0.884	-0.890	-0.898	-0.902	-0.910	-0.915	-0.921	-0.926	-0.930	-0.935	-0.940	-0.944	-0.946	-0.949	-0.950	-0.952	-0.954	-0.955	-0.955	-0.955	-0.955	-0.954	-0.951	-0.951	-0.949	-0.945	-0.942	-0.940	-0.936	-0.932	-0.928	-0.925	-0.920	-0.916	-0.911	-0.906	-0.902	-0.898	-0.892	-0.888	-0.884	-0.879	-0.875	-0.871	-0.868	-0.865	-0.861	-0.858	-0.856	-0.854	-0.851	-0.850	-0.850	-0.850	-0.850	-0.850	-0.851	-0.854	-0.855	-0.859	-0.861	-0.865	-0.870	-0.875	-0.880	-0.886	-0.894	-0.901	-0.909	-0.918	-0.925	-0.935	-0.944	-0.954	-0.965	-0.976	-0.986	-0.999	-1.011	-1.022	-1.035	-1.049	-1.061	-1.075	-1.086	-1.101	-1.115	-1.128	-1.141	-1.154	-1.168	-1.180	-1.194	-1.206	-1.219	-1.231	-1.242	-1.255	-1.265	-1.276	-1.286	-1.296	-1.305	-1.314	-1.321	-1.329	-1.335	-1.340	-1.346	-1.350	-1.352	-1.355	-1.356	-1.358	-1.358	-1.355	-1.352	-1.349	-1.344	-1.339	-1.332	-1.325	-1.316	-1.308	-1.296	-1.284	-1.271	-1.258	-1.242	-1.228	-1.211	-1.194	-1.175	-1.156	-1.136	-1.116	-1.095	-1.072	-1.050	-1.028	-1.004	-0.980	-0.955	-0.930	-0.906	-0.881	-0.856	-0.831	-0.806	-0.781	-0.756	-0.731	-0.708	-0.685	-0.661	-0.638	-0.615	-0.592	-0.572	-0.551	-0.532	-0.514	-0.496	-0.479	-0.462	-0.448	-0.432	-0.420	-0.408	-0.396	-0.386	-0.376	-0.368	-0.361	-0.355	-0.350	-0.345	-0.341	-0.339	-0.338	-0.336	-0.336	-0.336	-0.339	-0.340	-0.344	-0.345	-0.350	-0.354	-0.359	-0.362	-0.368	-0.372	-0.379	-0.384	-0.389	-0.394	-0.400	-0.405	-0.410	-0.414	-0.420	-0.424	-0.426	-0.430	-0.434	-0.436	-0.438	-0.440	-0.440	-0.440	-0.440	-0.439	-0.438	-0.435	-0.432	-0.429	-0.425	-0.420	-0.415	-0.409	-0.402	-0.395	-0.389	-0.381	-0.372	-0.364	-0.355	-0.345	-0.335	-0.326	-0.316	-0.305	-0.295	-0.285	-0.274	-0.264	-0.252	-0.242	-0.232	-0.222	-0.212	-0.204	-0.194	-0.185	-0.178	-0.169	-0.161	-0.155	-0.149	-0.141	-0.136	-0.131	-0.129	-0.125	-0.122	-0.120	-0.119	-0.120	-0.119	-0.120	-0.121	-0.125	-0.129	-0.132	-0.138	-0.144	-0.150	-0.156	-0.165	-0.172	-0.182	-0.192	-0.204	-0.215	-0.228	-0.240	-0.254	-0.268	-0.282	-0.296	-0.312	-0.329	-0.345	-0.362	-0.380	-0.398	-0.416	-0.434	-0.454	-0.472	-0.491	-0.510	-0.531	-0.550	-0.570	-0.589	-0.610	-0.629	-0.649	-0.669	-0.688	-0.706	-0.726	-0.745	-0.762	-0.780	-0.798	-0.815	-0.832	-0.849	-0.864	-0.880	-0.895	-0.909	-0.924	-0.935	-0.949	-0.960	-0.971	-0.981	-0.992	-1.001	-1.010	-1.018	-1.025	-1.031	-1.038	-1.044	-1.049	-1.054	-1.056	-1.060	-1.061	-1.062	-1.065	-1.066	-1.066	-1.066	-1.065	-1.065	-1.064	-1.062	-1.061	-1.059	-1.058	-1.055	-1.052	-1.050	-1.049	-1.046	-1.044	-1.042	-1.040	-1.039	-1.038	-1.036	-1.036	-1.035	-1.035	-1.036	-1.036	-1.038	-1.040	-1.042	-1.045	-1.049	-1.054	-1.060	-1.065	-1.072	-1.080	-1.088	-1.096	-1.106	-1.116	-1.128	-1.139	-1.152	-1.166	-1.180	-1.195	-1.210	-1.226	-1.245	-1.262	-1.280	-1.300	-1.319	-1.340	-1.362	-1.382	-1.405	-1.428	-1.449	-1.474	-1.496	-1.520	-1.544	-1.569	-1.592	-1.616	-1.640	-1.664	-1.689	-1.712	-1.735	-1.760	-1.781	-1.805	-1.826	-1.848	-1.869	-1.890	-1.908	-1.928	-1.945	-1.961	-1.979	-1.992	-2.007	-2.020	-2.033	-2.044	-2.054	-2.062	-2.069	-2.075	-2.080	-2.084	-2.085	-2.086	-2.086	-2.084	-2.081	-2.076	-2.071	-2.064	-2.055	-2.046	-2.035	-2.022	-2.009	-1.995	-1.979	-1.961	-1.945	-1.925	-1.906	-1.884	-1.862	-1.840	-1.816	-1.794	-1.769	-1.744	-1.719	-1.692	-1.666	-1.640	-1.614	-1.588	-1.561	-1.535	-1.509	-1.482	-1.458	-1.432	-1.408	-1.382	-1.359	-1.335	-1.312	-1.291	-1.271	-1.251	-1.232	-1.215	-1.198	-1.182	-1.166	-1.154	-1.141	-1.130	-1.120	-1.110	-1.102	-1.095	-1.090	-1.086	-1.082	-1.081	-1.079	-1.079	-1.081	-1.084	-1.088	-1.091	-1.096	-1.102	-1.110	-1.116	-1.125	-1.134	-1.145	-1.155	-1.165	-1.178	-1.188	-1.200	-1.214	-1.225	-1.239	-1.251	-1.264	-1.278	-1.289	-1.302	-1.315	-1.326	-1.339	-1.351	-1.361	-1.372	-1.382	-1.391	-1.401	-1.410	-1.418	-1.425	-1.432	-1.439	-1.444	-1.449	-1.454	-1.455	-1.459	-1.461	-1.461	-1.462	-1.461	-1.460	-1.459	-1.456	-1.452	-1.449	-1.444	-1.439	-1.432	-1.425	-1.419	-1.410	-1.402	-1.394	-1.384	-1.372	-1.364	-1.352	-1.341	-1.330	-1.318	-1.306	-1.292	-1.280	-1.268	-1.256	-1.242	-1.230	-1.216	-1.204	-1.190	-1.178	-1.164	-1.151	-1.139	-1.128	-1.115	-1.104	-1.092	-1.081	-1.070	-1.059	-1.050	-1.041	-1.031	-1.022	-1.015	-1.008	-1.000	-0.994	-0.988	-0.982	-0.978	-0.972	-0.970	-0.966	-0.964	-0.961	-0.960	-0.959	-0.959	-0.959	-0.959	-0.961	-0.961	-0.964	-0.966	-0.970	-0.972	-0.976	-0.980	-0.984	-0.988	-0.992	-0.998	-1.001	-1.006	-1.012	-1.016	-1.021	-1.026	-1.031	-1.035	-1.039	-1.044	-1.048	-1.051	-1.055	-1.058	-1.059	-1.062	-1.062	-1.064	-1.065	-1.064	-1.064	-1.061	-1.059	-1.056	-1.054	-1.050	-1.045	-1.040	-1.034	-1.029	-1.020	-1.014	-1.004	-0.995	-0.985	-0.975	-0.964	-0.952	-0.941	-0.929	-0.915	-0.902	-0.889	-0.875	-0.861	-0.846	-0.831	-0.818	-0.801	-0.788	-0.772	-0.756	-0.741	-0.728	-0.712	-0.698	-0.682	-0.669	-0.654	-0.641	-0.626	-0.614	-0.600	-0.589	-0.575	-0.565	-0.552	-0.541	-0.531	-0.521	-0.511	-0.502	-0.494	-0.486	-0.478	-0.470	-0.464	-0.456	-0.451	-0.446	-0.440	-0.435	-0.431	-0.426	-0.422	-0.419	-0.416	-0.412	-0.410	-0.406	-0.404	-0.401	-0.400	-0.398	-0.396	-0.394	-0.392	-0.390	-0.389	-0.386	-0.385	-0.382	-0.381	-0.379	-0.376	-0.374	-0.372	-0.370	-0.368	-0.366	-0.364	-0.361	-0.358	-0.356	-0.354	-0.351	-0.349	-0.345	-0.342	-0.340	-0.336	-0.334	-0.331	-0.329	-0.325	-0.322	-0.320	-0.318	-0.314	-0.311	-0.309	-0.306	-0.304	-0.301	-0.299	-0.296	-0.294	-0.291	-0.289	-0.286	-0.284	-0.281	-0.279	-0.275	-0.272	-0.271	-0.266	-0.264	-0.261	-0.258	-0.254	-0.250	-0.246	-0.241	-0.236	-0.231	-0.226	-0.221	-0.214	-0.208	-0.201	-0.195	-0.186	-0.179	-0.170	-0.161	-0.151	-0.142	-0.132	-0.122	-0.111	-0.099	-0.088	-0.075	-0.064	-0.050	-0.038	-0.024	-0.010	0.004	0.019	0.032	0.046	0.061	0.075	0.090	0.104	0.119	0.132	0.148	0.161	0.175	0.189	0.202	0.215	0.228	0.240	0.251	0.262	0.274	0.282	0.292	0.302	0.310	0.319	0.326	0.332	0.339	0.342	0.348	0.351	0.355	0.359	0.360	0.361	0.364	0.364	0.364	0.364	0.362	0.361	0.360	0.358	0.355	0.352	0.350	0.348	0.344	0.340	0.339	0.335	0.331	0.329	0.325	0.322	0.320	0.316	0.315	0.314	0.311	0.310	0.309	0.308	0.308	0.306	0.308	0.308	0.309	0.310	0.311	0.314	0.316	0.318	0.321	0.324	0.329	0.331	0.335	0.339	0.342	0.348	0.350	0.355	0.360	0.364	0.366	0.371	0.375	0.378	0.381	0.385	0.386	0.389	0.390	0.392	0.394	0.395	0.395	0.395	0.394	0.394	0.391	0.390	0.386	0.384	0.379	0.375	0.370	0.364	0.358	0.351	0.344	0.336	0.329	0.319	0.310	0.300	0.291	0.280	0.269	0.258	0.246	0.234	0.222	0.209	0.196	0.182	0.170	0.156	0.142	0.128	0.114	0.099	0.085	0.070	0.055	0.039	0.025	0.010	-0.006	-0.021	-0.038	-0.052	-0.068	-0.082	-0.099	-0.114	-0.129	-0.145	-0.160	-0.175	-0.191	-0.206	-0.221	-0.236	-0.251	-0.266	-0.280	-0.296	-0.311	-0.325	-0.340	-0.354	-0.369	-0.382	-0.398	-0.411	-0.424	-0.438	-0.450	-0.465	-0.478	-0.491	-0.505	-0.516	-0.530	-0.542	-0.555	-0.568	-0.581	-0.592	-0.604	-0.618	-0.629	-0.641	-0.654	-0.666	-0.679	-0.690	-0.701	-0.714	-0.728	-0.739	-0.751	-0.764	-0.778	-0.790	-0.802	-0.816	-0.830	-0.844	-0.858	-0.871	-0.885	-0.901	-0.916	-0.931	-0.948	-0.962	-0.979	-0.995	-1.012	-1.030	-1.048	-1.066	-1.084	-1.104	-1.121	-1.141	-1.161	-1.181	-1.201	-1.221	-1.242	-1.262	-1.284	-1.304	-1.325	-1.346	-1.366	-1.388	-1.410	-1.430	-1.451	-1.471	-1.491	-1.512	-1.532	-1.551	-1.570	-1.589	-1.608	-1.625	-1.642	-1.658	-1.675	-1.690	-1.704	-1.718	-1.730	-1.742	-1.754	-1.765	-1.774	-1.781	-1.789	-1.796	-1.802	-1.806	-1.810	-1.812	-1.815	-1.816	-1.815	-1.814	-1.811	-1.809	-1.804	-1.799	-1.792	-1.788	-1.778	-1.770	-1.760	-1.750	-1.740	-1.729	-1.716	-1.704	-1.690	-1.676	-1.661	-1.646	-1.632	-1.616	-1.601	-1.584	-1.569	-1.551	-1.536	-1.519	-1.502	-1.488	-1.471	-1.455	-1.439	-1.422	-1.409	-1.394	-1.380	-1.365	-1.352	-1.339	-1.328	-1.315	-1.305	-1.295	-1.285	-1.276	-1.268	-1.260	-1.252	-1.248	-1.242	-1.238	-1.235	-1.231	-1.231	-1.229	-1.229	-1.229	-1.230	-1.232	-1.235	-1.239	-1.242	-1.248	-1.252	-1.258	-1.265	-1.271	-1.280	-1.288	-1.296	-1.305	-1.314	-1.322	-1.332	-1.342	-1.352	-1.361	-1.372	-1.382	-1.392	-1.402	-1.412	-1.421	-1.430	-1.439	-1.448	-1.456	-1.464	-1.472	-1.479	-1.485	-1.491	-1.496	-1.501	-1.505	-1.509	-1.510	-1.512	-1.514	-1.514	-1.514	-1.512	-1.511	-1.508	-1.504	-1.499	-1.494	-1.488	-1.480	-1.471	-1.464	-1.452	-1.442	-1.431	-1.419	-1.406	-1.391	-1.378	-1.362	-1.348	-1.331	-1.314	-1.298	-1.279	-1.261	-1.242	-1.224	-1.204	-1.185	-1.165	-1.144	-1.124	-1.104	-1.084	-1.062	-1.042	-1.022	-1.002	-0.982	-0.962	-0.942	-0.924	-0.905	-0.888	-0.869	-0.851	-0.834	-0.818	-0.800	-0.784	-0.769	-0.755	-0.741	-0.728	-0.714	-0.701	-0.690	-0.678	-0.666	-0.658	-0.646	-0.639	-0.629	-0.620	-0.612	-0.605	-0.599	-0.591	-0.585	-0.580	-0.574	-0.568	-0.562	-0.558	-0.552	-0.546	-0.541	-0.536	-0.531	-0.526	-0.521	-0.516	-0.510	-0.504	-0.499	-0.492	-0.485	-0.479	-0.471	-0.465	-0.458	-0.449	-0.441	-0.431	-0.422	-0.414	-0.404	-0.392	-0.382	-0.372	-0.360	-0.348	-0.336	-0.324	-0.311	-0.299	-0.285	-0.271	-0.258	-0.242	-0.228	-0.212	-0.199	-0.182	-0.168	-0.152	-0.136	-0.121	-0.105	-0.088	-0.072	-0.056	-0.040	-0.024	-0.009	0.008	0.024	0.040	0.056	0.072	0.088	0.104	0.119	0.134	0.149	0.162	0.178	0.191	0.206	0.220	0.232	0.246	0.258	0.271	0.282	0.294	0.304	0.315	0.324	0.334	0.342	0.350	0.358	0.364	0.370	0.376	0.380	0.385	0.389	0.392	0.394	0.396	0.396	0.396	0.398	0.395	0.392	0.390	0.388	0.384	0.378	0.372	0.366	0.360	0.352	0.344	0.334	0.326	0.315	0.305	0.294	0.280	0.269	0.256	0.244	0.230	0.215	0.201	0.188	0.172	0.159	0.144	0.129	0.114	0.100	0.085	0.070	0.055	0.041	0.026	0.014	0.000	-0.014	-0.026	-0.039	-0.050	-0.061	-0.071	-0.082	-0.092	-0.101	-0.109	-0.118	-0.125	-0.131	-0.136	-0.141	-0.145	-0.149	-0.152	-0.155	-0.156	-0.158	-0.159	-0.159	-0.156	-0.156	-0.154	-0.151	-0.149	-0.145	-0.141	-0.138	-0.131	-0.128	-0.121	-0.115	-0.110	-0.104	-0.098	-0.090	-0.084	-0.078	-0.070	-0.065	-0.058	-0.051	-0.046	-0.040	-0.034	-0.029	-0.024	-0.019	-0.015	-0.011	-0.009	-0.005	-0.004	-0.001	0.000	0.000	0.000	0.000	-0.001	-0.005	-0.008	-0.011	-0.015	-0.020	-0.026	-0.032	-0.040	-0.049	-0.056	-0.066	-0.076	-0.088	-0.100	-0.111	-0.125	-0.139	-0.154	-0.169	-0.184	-0.200	-0.218	-0.235	-0.252	-0.270	-0.290	-0.308	-0.328	-0.348	-0.368	-0.386	-0.408	-0.428	-0.449	-0.469	-0.490	-0.510	-0.531	-0.551	-0.572	-0.594	-0.612	-0.632	-0.652	-0.671	-0.691	-0.710	-0.728	-0.746	-0.764	-0.781	-0.798	-0.815	-0.830	-0.845	-0.860	-0.874	-0.886	-0.899	-0.911	-0.922	-0.932	-0.944	-0.952	-0.961	-0.970	-0.978	-0.985	-0.991	-0.998	-1.002	-1.006	-1.011	-1.014	-1.016	-1.019	-1.021	-1.021	-1.022	-1.022	-1.022	-1.022	-1.020	-1.019	-1.019	-1.016	-1.015	-1.012	-1.009	-1.008	-1.005	-1.004	-1.000	-0.999	-0.996	-0.995	-0.992	-0.990	-0.989	-0.989	-0.988	-0.988	-0.988	-0.988	-0.989	-0.990	-0.991	-0.994	-0.995	-0.998	-1.002	-1.005	-1.010	-1.015	-1.020	-1.025	-1.032	-1.039	-1.045	-1.052	-1.059	-1.068	-1.075	-1.082	-1.091	-1.099	-1.108	-1.118	-1.125	-1.134	-1.142	-1.150	-1.158	-1.166	-1.174	-1.181	-1.188	-1.194	-1.200	-1.206	-1.210	-1.214	-1.218	-1.220	-1.222	-1.224	-1.225	-1.224	-1.224	-1.222	-1.220	-1.218	-1.212	-1.209	-1.202	-1.198	-1.190	-1.182	-1.175	-1.165	-1.155	-1.144	-1.134	-1.121	-1.109	-1.096	-1.084	-1.070	-1.058	-1.044	-1.029	-1.014	-0.999	-0.985	-0.970	-0.956	-0.941	-0.926	-0.912	-0.898	-0.884	-0.870	-0.856	-0.844	-0.831	-0.819	-0.806	-0.795	-0.784	-0.772	-0.762	-0.755	-0.745	-0.736	-0.729	-0.721	-0.715	-0.709	-0.702	-0.699	-0.694	-0.690	-0.688	-0.684	-0.681	-0.679	-0.678	-0.676	-0.675	-0.676	-0.676	-0.678	-0.678	-0.679	-0.680	-0.682	-0.685	-0.686	-0.690	-0.694	-0.696	-0.700	-0.704	-0.708	-0.711	-0.716	-0.719	-0.724	-0.729	-0.734	-0.739	-0.744	-0.750	-0.754	-0.759	-0.765	-0.771	-0.775	-0.781	-0.788	-0.792	-0.799	-0.804	-0.810	-0.815	-0.821	-0.826	-0.831	-0.838	-0.844	-0.849	-0.854	-0.859	-0.864	-0.869	-0.872	-0.878	-0.881	-0.885	-0.889	-0.892	-0.896	-0.899	-0.901	-0.905	-0.908	-0.910	-0.911	-0.914	-0.915	-0.916	-0.918	-0.918	-0.919	-0.919	-0.919	-0.919	-0.919	-0.919	-0.919	-0.919	-0.919	-0.918	-0.918	-0.918	-0.918	-0.918	-0.919	-0.919	-0.921	-0.922	-0.924	-0.926	-0.929	-0.932	-0.935	-0.940	-0.945	-0.951	-0.956	-0.964	-0.972	-0.981	-0.990	-1.001	-1.012	-1.025	-1.038	-1.052	-1.068	-1.084	-1.101	-1.119	-1.138	-1.158	-1.178	-1.200	-1.224	-1.246	-1.271	-1.296	-1.322	-1.350	-1.376	-1.405	-1.432	-1.462	-1.492	-1.522	-1.552	-1.584	-1.615	-1.646	-1.678	-1.710	-1.741	-1.772	-1.805	-1.836	-1.866	-1.898	-1.928	-1.956	-1.986	-2.016	-2.044	-2.070	-2.098	-2.124	-2.149	-2.172	-2.196	-2.218	-2.240	-2.259	-2.279	-2.296	-2.314	-2.329	-2.344	-2.358	-2.369	-2.381	-2.391	-2.399	-2.406	-2.411	-2.418	-2.421	-2.422	-2.424	-2.425	-2.424	-2.420	-2.418	-2.412	-2.408	-2.400	-2.392	-2.385	-2.374	-2.364	-2.352	-2.340	-2.326	-2.311	-2.296	-2.280	-2.262	-2.245	-2.226	-2.208	-2.186	-2.166	-2.144	-2.122	-2.100	-2.076	-2.052	-2.027	-2.002	-1.978	-1.950	-1.924	-1.895	-1.868	-1.838	-1.809	-1.779	-1.748	-1.716	-1.685	-1.652	-1.620	-1.586	-1.552	-1.519	-1.484	-1.448	-1.411	-1.375	-1.338	-1.300	-1.261	-1.224	-1.185	-1.145	-1.105	-1.065	-1.024	-0.981	-0.941	-0.899	-0.856	-0.812	-0.769	-0.725	-0.680	-0.636	-0.591	-0.546	-0.500	-0.454	-0.408	-0.360	-0.314	-0.266	-0.219	-0.171	-0.122	-0.074	-0.026	0.024	0.072	0.122	0.172	0.224	0.274	0.324	0.374	0.426	0.476	0.528	0.579	0.630	0.682	0.735	0.788	0.840	0.892	0.945	0.998	1.051	1.104	1.158	1.210	1.264	1.318	1.370	1.424	1.478	1.532	1.585	1.639	1.692	1.746	1.799	1.852	1.906	1.959	2.013	2.065	2.116	2.169	2.221	2.272	2.322	2.372	2.422	2.472	2.521	2.569	2.618	2.664	2.711	2.756	2.800	2.845	2.888	2.929	2.971	3.011	3.050	3.089	3.126	3.161	3.198	3.231	3.264	3.295	3.326	3.355	3.382	3.410	3.436	3.460	3.482	3.505	3.526	3.546	3.564	3.581	3.598	3.612	3.625	3.638	3.649	3.659	3.668	3.675	3.682	3.688	3.692	3.696	3.699	3.701	3.701	3.701	3.701	3.700	3.696	3.692	3.689	3.684	3.678	3.671	3.664	3.656	3.649	3.639	3.629	3.620	3.609	3.598	3.585	3.572	3.561	3.548	3.534	3.520	3.505	3.491	3.476	3.460	3.444	3.428	3.410	3.394	3.376	3.358	3.339	3.320	3.299	3.280	3.260	3.238	3.218	3.195	3.171	3.148	3.124	3.099	3.072	3.046	3.019	2.991	2.962	2.932	2.902	2.871	2.839	2.805	2.770	2.735	2.698	2.660	2.621	2.581	2.539	2.496	2.454	2.408	2.361	2.312	2.264	2.214	2.161	2.108	2.054	1.996	1.939	1.881	1.820	1.759	1.696	1.631	1.566	1.500	1.431	1.361	1.291	1.221	1.148	1.074	1.000	0.925	0.848	0.771	0.694	0.615	0.536	0.458	0.378	0.298	0.218	0.135	0.055	-0.025	-0.106	-0.186	-0.268	-0.348	-0.426	-0.506	-0.585	-0.665	-0.742	-0.819	-0.896	-0.971	-1.046	-1.121	-1.192	-1.266	-1.336	-1.405	-1.475	-1.542	-1.609	-1.672	-1.736	-1.799	-1.860	-1.920	-1.979	-2.035	-2.091	-2.145	-2.200	-2.250	-2.300	-2.350	-2.398	-2.445	-2.490	-2.534	-2.576	-2.619	-2.660	-2.699	-2.739	-2.776	-2.812	-2.848	-2.882	-2.915	-2.949	-2.981	-3.012	-3.042	-3.072	-3.102	-3.131	-3.160	-3.186	-3.215	-3.241	-3.269	-3.295	-3.321	-3.346	-3.371	-3.396	-3.421	-3.445	-3.469	-3.494	-3.516	-3.540	-3.564	-3.588	-3.610	-3.632	-3.654	-3.678	-3.699	-3.720	-3.742	-3.762	-3.782	-3.804	-3.824	-3.844	-3.862	-3.881	-3.899	-3.916	-3.932	-3.949	-3.964	-3.979	-3.992	-4.006	-4.018	-4.028	-4.037	-4.048	-4.054	-4.061	-4.066	-4.070	-4.074	-4.075	-4.075	-4.075	-4.072	-4.069	-4.062	-4.055	-4.046	-4.036	-4.024	-4.011	-3.996	-3.980	-3.961	-3.941	-3.919	-3.896	-3.872	-3.846	-3.819	-3.789	-3.759	-3.728	-3.694	-3.660	-3.624	-3.588	-3.549	-3.510	-3.470	-3.429	-3.388	-3.345	-3.302	-3.258	-3.214	-3.169	-3.122	-3.078	-3.031	-2.986	-2.940	-2.892	-2.846	-2.801	-2.755	-2.710	-2.664	-2.618	-2.572	-2.529	-2.485	-2.441	-2.398	-2.355	-2.312	-2.272	-2.231	-2.190	-2.151	-2.112	-2.075	-2.036	-2.000	-1.965	-1.929	-1.894	-1.859	-1.826	-1.792	-1.760	-1.728	-1.696	-1.665	-1.634	-1.604	-1.572	-1.544	-1.514	-1.484	-1.454	-1.425	-1.396	-1.368	-1.338	-1.309	-1.280	-1.252	-1.224	-1.195	-1.165	-1.136	-1.108	-1.079	-1.050	-1.020	-0.990	-0.961	-0.931	-0.900	-0.871	-0.841	-0.811	-0.781	-0.750	-0.720	-0.690	-0.660	-0.630	-0.600	-0.569	-0.539	-0.509	-0.479	-0.450	-0.420	-0.391	-0.361	-0.332	-0.305	-0.275	-0.248	-0.220	-0.192	-0.164	-0.138	-0.111	-0.085	-0.058	-0.031	-0.006	0.019	0.044	0.068	0.092	0.116	0.140	0.164	0.188	0.210	0.232	0.255	0.276	0.299	0.320	0.341	0.362	0.384	0.404	0.424	0.444	0.464	0.482	0.502	0.521	0.540	0.559	0.578	0.595	0.612	0.630	0.646	0.664	0.680	0.695	0.711	0.728	0.741	0.755	0.770	0.784	0.796	0.809	0.820	0.832	0.844	0.854	0.864	0.872	0.882	0.890	0.898	0.905	0.910	0.916	0.921	0.926	0.930	0.934	0.936	0.938	0.940	0.941	0.941	0.941	0.941	0.940	0.939	0.936	0.934	0.931	0.929	0.924	0.920	0.916	0.911	0.906	0.901	0.895	0.890	0.884	0.878	0.871	0.866	0.860	0.854	0.846	0.840	0.832	0.828	0.821	0.814	0.809	0.802	0.795	0.789	0.784	0.778	0.772	0.766	0.761	0.756	0.752	0.748	0.742	0.739	0.735	0.731	0.726	0.722	0.719	0.716	0.712	0.709	0.706	0.702	0.700	0.698	0.695	0.692	0.690	0.688	0.685	0.682	0.680	0.676	0.674	0.671	0.668	0.665	0.660	0.658	0.652	0.650	0.645	0.639	0.634	0.629	0.622	0.616	0.610	0.602	0.596	0.588	0.579	0.570	0.560	0.550	0.540	0.529	0.515	0.504	0.491	0.476	0.461	0.448	0.431	0.414	0.396	0.380	0.361	0.341	0.321	0.300	0.280	0.259	0.236	0.212	0.189	0.164	0.140	0.114	0.088	0.061	0.036	0.009	-0.020	-0.049	-0.078	-0.106	-0.135	-0.165	-0.195	-0.224	-0.254	-0.285	-0.315	-0.345	-0.375	-0.405	-0.434	-0.465	-0.494	-0.524	-0.551	-0.581	-0.609	-0.638	-0.664	-0.691	-0.718	-0.744	-0.769	-0.792	-0.816	-0.840	-0.862	-0.885	-0.905	-0.925	-0.945	-0.964	-0.980	-0.998	-1.012	-1.029	-1.042	-1.056	-1.069	-1.080	-1.090	-1.101	-1.109	-1.118	-1.125	-1.132	-1.138	-1.144	-1.148	-1.151	-1.155	-1.158	-1.160	-1.162	-1.162	-1.164	-1.164	-1.164	-1.165	-1.164	-1.164	-1.162	-1.162	-1.162	-1.162	-1.161	-1.161	-1.161	-1.162	-1.161	-1.162	-1.164	-1.166	-1.169	-1.171	-1.175	-1.179	-1.184	-1.189	-1.195	-1.202	-1.210	-1.219	-1.228	-1.239	-1.250	-1.262	-1.276	-1.290	-1.305	-1.321	-1.339	-1.356	-1.375	-1.395	-1.415	-1.438	-1.460	-1.482	-1.506	-1.532	-1.556	-1.582	-1.610	-1.638	-1.665	-1.694	-1.721	-1.751	-1.781	-1.811	-1.841	-1.871	-1.902	-1.932	-1.964	-1.995	-2.024	-2.054	-2.085	-2.115	-2.144	-2.174	-2.201	-2.230	-2.258	-2.284	-2.311	-2.338	-2.362	-2.388	-2.410	-2.434	-2.456	-2.476	-2.499	-2.518	-2.536	-2.554	-2.571	-2.586	-2.601	-2.616	-2.629	-2.640	-2.651	-2.661	-2.671	-2.680	-2.688	-2.694	-2.700	-2.705	-2.710	-2.714	-2.716	-2.719	-2.720	-2.721	-2.721	-2.720	-2.721	-2.720	-2.719	-2.715	-2.714	-2.711	-2.709	-2.705	-2.702	-2.700	-2.695	-2.692	-2.689	-2.686	-2.682	-2.680	-2.676	-2.674	-2.671	-2.669	-2.666	-2.665	-2.664	-2.662	-2.661	-2.661	-2.661	-2.661	-2.662	-2.664	-2.666	-2.668	-2.671	-2.674	-2.678	-2.681	-2.685	-2.690	-2.695	-2.700	-2.705	-2.711	-2.718	-2.724	-2.730	-2.736	-2.744	-2.751	-2.758	-2.764	-2.771	-2.779	-2.785	-2.791	-2.799	-2.804	-2.810	-2.816	-2.821	-2.825	-2.829	-2.834	-2.836	-2.839	-2.841	-2.841	-2.844	-2.844	-2.844	-2.841	-2.839	-2.836	-2.832	-2.828	-2.822	-2.816	-2.809	-2.801	-2.792	-2.782	-2.772	-2.761	-2.750	-2.738	-2.724	-2.710	-2.695	-2.680	-2.664	-2.649	-2.631	-2.614	-2.596	-2.579	-2.560	-2.542	-2.524	-2.506	-2.486	-2.468	-2.450	-2.431	-2.414	-2.395	-2.379	-2.361	-2.344	-2.329	-2.314	-2.298	-2.284	-2.271	-2.258	-2.245	-2.235	-2.225	-2.215	-2.208	-2.200	-2.194	-2.189	-2.185	-2.182	-2.181	-2.180	-2.181	-2.182	-2.186	-2.191	-2.196	-2.204	-2.212	-2.220	-2.230	-2.242	-2.254	-2.266	-2.281	-2.296	-2.314	-2.330	-2.348	-2.366	-2.385	-2.406	-2.426	-2.448	-2.469	-2.491	-2.512	-2.535	-2.559	-2.581	-2.604	-2.629	-2.651	-2.674	-2.698	-2.720	-2.742	-2.764	-2.786	-2.808	-2.828	-2.848	-2.868	-2.886	-2.904	-2.922	-2.939	-2.954	-2.969	-2.984	-2.996	-3.008	-3.018	-3.029	-3.038	-3.045	-3.051	-3.058	-3.061	-3.065	-3.068	-3.068	-3.068	-3.068	-3.064	-3.061	-3.056	-3.050	-3.044	-3.035	-3.026	-3.016	-3.005	-2.992	-2.979	-2.965	-2.951	-2.935	-2.919	-2.901	-2.884	-2.864	-2.845	-2.825	-2.804	-2.782	-2.761	-2.740	-2.718	-2.694	-2.670	-2.646	-2.622	-2.599	-2.575	-2.551	-2.528	-2.502	-2.479	-2.455	-2.431	-2.408	-2.384	-2.361	-2.339	-2.316	-2.295	-2.272	-2.251	-2.231	-2.211	-2.191	-2.174	-2.156	-2.139	-2.122	-2.106	-2.091	-2.078	-2.064	-2.051	-2.039	-2.029	-2.018	-2.009	-2.000	-1.992	-1.985	-1.978	-1.972	-1.968	-1.964	-1.961	-1.959	-1.956	-1.955	-1.955	-1.955	-1.955	-1.956	-1.958	-1.960	-1.962	-1.965	-1.966	-1.970	-1.974	-1.976	-1.980	-1.984	-1.986	-1.989	-1.992	-1.995	-1.998	-2.001	-2.004	-2.006	-2.007	-2.010	-2.011	-2.011	-2.013	-2.013	-2.013	-2.011	-2.009	-2.007	-2.006	-2.004	-2.000	-1.996	-1.992	-1.988	-1.982	-1.978	-1.971	-1.965	-1.958	-1.951	-1.944	-1.936	-1.928	-1.919	-1.911	-1.902	-1.894	-1.882	-1.874	-1.864	-1.855	-1.845	-1.834	-1.824	-1.814	-1.804	-1.794	-1.782	-1.772	-1.762	-1.751	-1.741	-1.730	-1.720	-1.709	-1.700	-1.689	-1.679	-1.669	-1.658	-1.649	-1.638	-1.628	-1.618	-1.608	-1.596	-1.586	-1.576	-1.566	-1.558	-1.546	-1.536	-1.526	-1.516	-1.506	-1.496	-1.486	-1.478	-1.468	-1.458	-1.446	-1.436	-1.428	-1.418	-1.408	-1.398	-1.388	-1.379	-1.369	-1.360	-1.350	-1.340	-1.331	-1.321	-1.312	-1.304	-1.295	-1.286	-1.279	-1.269	-1.261	-1.252	-1.245	-1.236	-1.230	-1.221	-1.215	-1.208	-1.200	-1.192	-1.186	-1.180	-1.172	-1.166	-1.159	-1.152	-1.145	-1.139	-1.132	-1.125	-1.120	-1.112	-1.105	-1.099	-1.092	-1.085	-1.078	-1.070	-1.064	-1.056	-1.049	-1.040	-1.032	-1.024	-1.015	-1.006	-0.999	-0.989	-0.980	-0.971	-0.961	-0.951	-0.941	-0.930	-0.921	-0.910	-0.900	-0.890	-0.878	-0.868	-0.856	-0.845	-0.835	-0.824	-0.812	-0.802	-0.791	-0.781	-0.771	-0.761	-0.752	-0.741	-0.732	-0.724	-0.715	-0.706	-0.699	-0.690	-0.684	-0.678	-0.670	-0.665	-0.660	-0.655	-0.650	-0.646	-0.642	-0.640	-0.638	-0.636	-0.635	-0.634	-0.632	-0.634	-0.634	-0.635	-0.636	-0.639	-0.640	-0.644	-0.646	-0.650	-0.652	-0.658	-0.660	-0.665	-0.670	-0.674	-0.679	-0.684	-0.689	-0.692	-0.699	-0.702	-0.708	-0.712	-0.716	-0.720	-0.725	-0.729	-0.732	-0.736	-0.740	-0.742	-0.745	-0.746	-0.749	-0.749	-0.751	-0.751	-0.751	-0.752	-0.751	-0.751	-0.749	-0.748	-0.745	-0.744	-0.740	-0.738	-0.734	-0.731	-0.728	-0.724	-0.719	-0.714	-0.710	-0.705	-0.701	-0.696	-0.692	-0.686	-0.682	-0.678	-0.674	-0.669	-0.664	-0.660	-0.658	-0.654	-0.650	-0.648	-0.644	-0.642	-0.640	-0.639	-0.639	-0.639	-0.640	-0.640	-0.641	-0.644	-0.646	-0.649	-0.652	-0.658	-0.662	-0.668	-0.674	-0.681	-0.689	-0.698	-0.706	-0.715	-0.725	-0.735	-0.746	-0.758	-0.769	-0.781	-0.795	-0.808	-0.820	-0.835	-0.849	-0.864	-0.879	-0.894	-0.910	-0.925	-0.940	-0.955	-0.971	-0.986	-1.002	-1.018	-1.034	-1.049	-1.064	-1.079	-1.094	-1.106	-1.121	-1.134	-1.148	-1.160	-1.171	-1.182	-1.194	-1.204	-1.214	-1.221	-1.229	-1.236	-1.244	-1.249	-1.254	-1.258	-1.261	-1.262	-1.262	-1.264	-1.261	-1.260	-1.256	-1.252	-1.246	-1.241	-1.234	-1.225	-1.216	-1.206	-1.195	-1.181	-1.168	-1.154	-1.139	-1.122	-1.106	-1.089	-1.070	-1.050	-1.031	-1.010	-0.990	-0.968	-0.945	-0.921	-0.900	-0.875	-0.852	-0.828	-0.804	-0.780	-0.758	-0.732	-0.709	-0.686	-0.662	-0.640	-0.618	-0.595	-0.572	-0.551	-0.531	-0.510	-0.490	-0.472	-0.455	-0.438	-0.421	-0.406	-0.391	-0.378	-0.365	-0.354	-0.342	-0.334	-0.324	-0.316	-0.310	-0.305	-0.299	-0.295	-0.291	-0.289	-0.286	-0.286	-0.286	-0.288	-0.289	-0.290	-0.292	-0.295	-0.299	-0.304	-0.308	-0.312	-0.318	-0.322	-0.328	-0.332	-0.339	-0.342	-0.349	-0.354	-0.359	-0.364	-0.369	-0.372	-0.376	-0.380	-0.382	-0.386	-0.388	-0.390	-0.390	-0.390	-0.391	-0.390	-0.390	-0.388	-0.385	-0.382	-0.379	-0.375	-0.371	-0.366	-0.359	-0.354	-0.346	-0.341	-0.332	-0.325	-0.318	-0.308	-0.299	-0.290	-0.281	-0.271	-0.261	-0.252	-0.242	-0.231	-0.222	-0.212	-0.204	-0.195	-0.185	-0.176	-0.169	-0.160	-0.151	-0.144	-0.138	-0.130	-0.124	-0.119	-0.112	-0.109	-0.105	-0.101	-0.099	-0.096	-0.096	-0.095	-0.095	-0.095	-0.096	-0.099	-0.102	-0.105	-0.110	-0.115	-0.120	-0.128	-0.134	-0.142	-0.152	-0.161	-0.171	-0.182	-0.192	-0.206	-0.219	-0.232	-0.248	-0.261	-0.276	-0.292	-0.309	-0.326	-0.344	-0.362	-0.380	-0.400	-0.419	-0.439	-0.459	-0.479	-0.500	-0.520	-0.541	-0.562	-0.584	-0.606	-0.626	-0.649	-0.670	-0.691	-0.712	-0.734	-0.754	-0.775	-0.795	-0.815	-0.834	-0.854	-0.872	-0.891	-0.909	-0.926	-0.944	-0.960	-0.976	-0.992	-1.008	-1.021	-1.034	-1.048	-1.060	-1.071	-1.082	-1.092	-1.102	-1.112	-1.120	-1.128	-1.135	-1.141	-1.148	-1.154	-1.159	-1.162	-1.168	-1.170	-1.172	-1.176	-1.179	-1.180	-1.182	-1.184	-1.184	-1.185	-1.186	-1.188	-1.189	-1.189	-1.189	-1.190	-1.191	-1.192	-1.194	-1.194	-1.196	-1.198	-1.200	-1.202	-1.205	-1.209	-1.214	-1.218	-1.221	-1.228	-1.232	-1.239	-1.246	-1.252	-1.261	-1.270	-1.279	-1.289	-1.299	-1.310	-1.321	-1.334	-1.346	-1.360	-1.374	-1.388	-1.401	-1.418	-1.434	-1.450	-1.466	-1.484	-1.501	-1.520	-1.536	-1.555	-1.575	-1.594	-1.612	-1.632	-1.652	-1.671	-1.691	-1.711	-1.730	-1.751	-1.770	-1.789	-1.808	-1.826	-1.845	-1.862	-1.879	-1.898	-1.914	-1.929	-1.945	-1.959	-1.971	-1.986	-1.998	-2.009	-2.020	-2.029	-2.038	-2.045	-2.052	-2.058	-2.062	-2.066	-2.069	-2.070	-2.070	-2.069	-2.066	-2.064	-2.059	-2.054	-2.045	-2.039	-2.029	-2.019	-2.006	-1.995	-1.980	-1.965	-1.950	-1.932	-1.915	-1.898	-1.879	-1.858	-1.838	-1.815	-1.792	-1.770	-1.746	-1.722	-1.699	-1.674	-1.649	-1.624	-1.599	-1.574	-1.548	-1.524	-1.498	-1.474	-1.450	-1.425	-1.401	-1.380	-1.356	-1.335	-1.314	-1.294	-1.274	-1.254	-1.236	-1.220	-1.202	-1.188	-1.172	-1.160	-1.148	-1.136	-1.126	-1.116	-1.108	-1.100	-1.095	-1.089	-1.085	-1.080	-1.079	-1.076	-1.076	-1.076	-1.078	-1.079	-1.081	-1.085	-1.088	-1.091	-1.096	-1.102	-1.108	-1.115	-1.120	-1.128	-1.135	-1.142	-1.149	-1.156	-1.164	-1.171	-1.179	-1.186	-1.192	-1.200	-1.208	-1.214	-1.220	-1.225	-1.231	-1.236	-1.240	-1.245	-1.248	-1.251	-1.254	-1.255	-1.256	-1.258	-1.259	-1.259	-1.258	-1.255	-1.254	-1.251	-1.248	-1.244	-1.239	-1.235	-1.230	-1.224	-1.216	-1.210	-1.201	-1.194	-1.185	-1.176	-1.166	-1.156	-1.146	-1.135	-1.124	-1.112	-1.101	-1.089	-1.078	-1.065	-1.052	-1.039	-1.026	-1.014	-1.001	-0.988	-0.975	-0.962	-0.950	-0.938	-0.925	-0.912	-0.900	-0.889	-0.878	-0.866	-0.855	-0.845	-0.835	-0.825	-0.816	-0.806	-0.799	-0.790	-0.782	-0.776	-0.769	-0.764	-0.758	-0.754	-0.750	-0.748	-0.744	-0.741	-0.740	-0.739	-0.739	-0.739	-0.740	-0.740	-0.742	-0.745	-0.748	-0.752	-0.756	-0.761	-0.766	-0.771	-0.776	-0.784	-0.790	-0.796	-0.804	-0.810	-0.818	-0.825	-0.834	-0.841	-0.848	-0.856	-0.864	-0.871	-0.879	-0.886	-0.894	-0.900	-0.906	-0.914	-0.920	-0.925	-0.930	-0.935	-0.939	-0.942	-0.945	-0.949	-0.950	-0.952	-0.954	-0.954	-0.954	-0.952	-0.951	-0.950	-0.946	-0.944	-0.939	-0.935	-0.930	-0.924	-0.918	-0.910	-0.904	-0.895	-0.886	-0.879	-0.869	-0.859	-0.849	-0.839	-0.829	-0.818	-0.808	-0.796	-0.785	-0.774	-0.762	-0.751	-0.739	-0.728	-0.715	-0.705	-0.692	-0.681	-0.671	-0.660	-0.650	-0.639	-0.629	-0.619	-0.609	-0.600	-0.590	-0.581	-0.574	-0.565	-0.558	-0.550	-0.542	-0.535	-0.529	-0.522	-0.518	-0.511	-0.506	-0.502	-0.496	-0.492	-0.489	-0.484	-0.481	-0.478	-0.474	-0.470	-0.469	-0.465	-0.462	-0.459	-0.456	-0.454	-0.451	-0.449	-0.446	-0.444	-0.440	-0.438	-0.434	-0.431	-0.428	-0.424	-0.421	-0.419	-0.414	-0.411	-0.408	-0.404	-0.399	-0.395	-0.391	-0.386	-0.381	-0.376	-0.371	-0.366	-0.362	-0.356	-0.351	-0.345	-0.340	-0.334	-0.328	-0.321	-0.315	-0.309	-0.302	-0.296	-0.289	-0.282	-0.275	-0.269	-0.261	-0.254	-0.246	-0.239	-0.231	-0.224	-0.216	-0.209	-0.201	-0.191	-0.184	-0.174	-0.166	-0.156	-0.148	-0.138	-0.128	-0.118	-0.108	-0.096	-0.085	-0.074	-0.062	-0.050	-0.039	-0.026	-0.014	0.001	0.014	0.028	0.041	0.056	0.070	0.085	0.100	0.116	0.131	0.148	0.164	0.181	0.198	0.214	0.230	0.246	0.264	0.280	0.298	0.312	0.330	0.346	0.361	0.378	0.394	0.408	0.422	0.436	0.451	0.465	0.479	0.491	0.502	0.515	0.526	0.535	0.544	0.554	0.561	0.569	0.575	0.581	0.586	0.590	0.594	0.596	0.599	0.600	0.600	0.599	0.599	0.598	0.596	0.592	0.589	0.585	0.581	0.576	0.570	0.565	0.559	0.552	0.546	0.539	0.532	0.526	0.519	0.512	0.505	0.499	0.490	0.484	0.479	0.472	0.466	0.461	0.456	0.450	0.446	0.442	0.439	0.435	0.431	0.430	0.428	0.426	0.425	0.422	0.422	0.422	0.422	0.422	0.424	0.426	0.428	0.429	0.430	0.432	0.434	0.435	0.438	0.440	0.441	0.444	0.445	0.448	0.449	0.450	0.451	0.451	0.452	0.451	0.452	0.451	0.451	0.450	0.448	0.445	0.442	0.439	0.435	0.430	0.426	0.421	0.416	0.409	0.404	0.396	0.389	0.380	0.374	0.365	0.356	0.346	0.336	0.326	0.316	0.306	0.295	0.285	0.274	0.262	0.251	0.240	0.228	0.216	0.205	0.192	0.181	0.170	0.158	0.145	0.134	0.122	0.109	0.098	0.085	0.074	0.061	0.049	0.038	0.025	0.012	0.001	-0.010	-0.022	-0.035	-0.046	-0.058	-0.070	-0.081	-0.092	-0.105	-0.118	-0.130	-0.141	-0.154	-0.166	-0.178	-0.189	-0.201	-0.214	-0.226	-0.239	-0.251	-0.264	-0.276	-0.289	-0.301	-0.314	-0.328	-0.340	-0.354	-0.368	-0.380	-0.392	-0.406	-0.420	-0.434	-0.448	-0.461	-0.475	-0.489	-0.502	-0.518	-0.531	-0.546	-0.560	-0.575	-0.590	-0.605	-0.621	-0.636	-0.652	-0.669	-0.684	-0.701	-0.718	-0.735	-0.751	-0.769	-0.786	-0.804	-0.824	-0.841	-0.860	-0.880	-0.900	-0.919	-0.939	-0.959	-0.980	-1.000	-1.021	-1.041	-1.064	-1.084	-1.106	-1.129	-1.149	-1.171	-1.192	-1.215	-1.236	-1.259	-1.280	-1.301	-1.322	-1.344	-1.364	-1.385	-1.404	-1.425	-1.444	-1.462	-1.481	-1.499	-1.516	-1.534	-1.549	-1.564	-1.579	-1.594	-1.606	-1.619	-1.630	-1.641	-1.651	-1.660	-1.668	-1.676	-1.682	-1.686	-1.692	-1.696	-1.698	-1.700	-1.701	-1.701	-1.701	-1.699	-1.696	-1.692	-1.689	-1.684	-1.678	-1.672	-1.664	-1.656	-1.648	-1.639	-1.630	-1.619	-1.608	-1.596	-1.585	-1.572	-1.560	-1.548	-1.534	-1.521	-1.508	-1.494	-1.480	-1.466	-1.452	-1.439	-1.425	-1.411	-1.398	-1.385	-1.371	-1.359	-1.346	-1.334	-1.322	-1.311	-1.300	-1.290	-1.279	-1.270	-1.260	-1.251	-1.244	-1.238	-1.230	-1.224	-1.218	-1.212	-1.209	-1.205	-1.201	-1.200	-1.198	-1.196	-1.196	-1.196	-1.196	-1.199	-1.200	-1.202	-1.206	-1.210	-1.215	-1.219	-1.224	-1.230	-1.236	-1.242	-1.250	-1.256	-1.264	-1.271	-1.279	-1.288	-1.295	-1.302	-1.311	-1.320	-1.328	-1.335	-1.344	-1.351	-1.359	-1.368	-1.374	-1.381	-1.388	-1.394	-1.399	-1.405	-1.410	-1.414	-1.419	-1.421	-1.424	-1.426	-1.429	-1.429	-1.429	-1.429	-1.428	-1.426	-1.424	-1.420	-1.415	-1.411	-1.405	-1.398	-1.391	-1.382	-1.374	-1.364	-1.354	-1.342	-1.330	-1.319	-1.305	-1.291	-1.276	-1.262	-1.246	-1.230	-1.212	-1.195	-1.179	-1.160	-1.142	-1.122	-1.104	-1.085	-1.066	-1.046	-1.026	-1.006	-0.986	-0.966	-0.948	-0.928	-0.908	-0.889	-0.870	-0.850	-0.832	-0.814	-0.795	-0.779	-0.760	-0.744	-0.726	-0.711	-0.695	-0.680	-0.665	-0.650	-0.638	-0.625	-0.611	-0.599	-0.588	-0.576	-0.565	-0.555	-0.545	-0.535	-0.526	-0.518	-0.509	-0.501	-0.494	-0.485	-0.479	-0.470	-0.464	-0.456	-0.449	-0.442	-0.435	-0.429	-0.421	-0.414	-0.406	-0.399	-0.392	-0.384	-0.375	-0.368	-0.359	-0.350	-0.341	-0.332	-0.321	-0.311	-0.301	-0.289	-0.278	-0.265	-0.254	-0.241	-0.228	-0.214	-0.200	-0.185	-0.170	-0.155	-0.140	-0.124	-0.108	-0.090	-0.074	-0.056	-0.040	-0.021	-0.002	0.015	0.034	0.051	0.070	0.089	0.108	0.128	0.146	0.165	0.184	0.202	0.222	0.241	0.259	0.278	0.296	0.314	0.332	0.349	0.368	0.384	0.400	0.418	0.434	0.450	0.465	0.480	0.495	0.510	0.522	0.536	0.549	0.561	0.572	0.582	0.594	0.604	0.612	0.621	0.629	0.636	0.642	0.648	0.652	0.658	0.661	0.664	0.666	0.668	0.668	0.668	0.666	0.665	0.662	0.660	0.656	0.652	0.648	0.640	0.634	0.628	0.619	0.610	0.600	0.591	0.580	0.570	0.558	0.545	0.531	0.520	0.505	0.491	0.476	0.461	0.448	0.431	0.416	0.400	0.384	0.368	0.351	0.336	0.320	0.304	0.288	0.271	0.256	0.241	0.225	0.211	0.196	0.184	0.170	0.156	0.144	0.131	0.119	0.108	0.096	0.086	0.076	0.068	0.058	0.051	0.042	0.036	0.030	0.025	0.020	0.015	0.011	0.008	0.005	0.002	0.001	0.000	0.000	-0.001	0.000	0.000	0.001	0.002	0.004	0.006	0.008	0.010	0.012	0.015	0.018	0.019	0.022	0.025	0.026	0.030	0.031	0.032	0.035	0.035	0.035	0.036	0.036	0.036	0.035	0.032	0.031	0.029	0.026	0.021	0.016	0.011	0.005	-0.001	-0.008	-0.018	-0.026	-0.035	-0.045	-0.056	-0.068	-0.080	-0.094	-0.108	-0.122	-0.136	-0.154	-0.169	-0.186	-0.205	-0.222	-0.242	-0.261	-0.282	-0.302	-0.324	-0.345	-0.366	-0.388	-0.410	-0.432	-0.454	-0.476	-0.500	-0.522	-0.545	-0.566	-0.590	-0.611	-0.634	-0.656	-0.678	-0.699	-0.719	-0.740	-0.760	-0.779	-0.799	-0.816	-0.835	-0.852	-0.870	-0.885	-0.900	-0.916	-0.930	-0.942	-0.956	-0.966	-0.978	-0.988	-0.998	-1.005	-1.012	-1.020	-1.026	-1.031	-1.036	-1.040	-1.044	-1.046	-1.046	-1.049	-1.049	-1.049	-1.048	-1.045	-1.042	-1.040	-1.036	-1.034	-1.029	-1.024	-1.020	-1.014	-1.009	-1.002	-0.998	-0.991	-0.985	-0.979	-0.972	-0.966	-0.960	-0.954	-0.948	-0.942	-0.938	-0.931	-0.928	-0.922	-0.919	-0.915	-0.911	-0.909	-0.906	-0.904	-0.901	-0.901	-0.901	-0.900	-0.901	-0.902	-0.904	-0.906	-0.909	-0.911	-0.916	-0.919	-0.924	-0.929	-0.935	-0.940	-0.946	-0.952	-0.959	-0.965	-0.971	-0.978	-0.985	-0.991	-0.999	-1.005	-1.011	-1.019	-1.025	-1.030	-1.036	-1.041	-1.046	-1.051	-1.055	-1.058	-1.060	-1.064	-1.064	-1.065	-1.065	-1.065	-1.064	-1.062	-1.059	-1.058	-1.051	-1.048	-1.041	-1.036	-1.029	-1.021	-1.011	-1.004	-0.994	-0.982	-0.971	-0.959	-0.946	-0.935	-0.922	-0.908	-0.894	-0.880	-0.865	-0.849	-0.835	-0.820	-0.804	-0.788	-0.772	-0.758	-0.741	-0.726	-0.710	-0.694	-0.680	-0.664	-0.650	-0.635	-0.621	-0.608	-0.594	-0.581	-0.569	-0.556	-0.545	-0.534	-0.524	-0.514	-0.504	-0.494	-0.486	-0.478	-0.470	-0.464	-0.458	-0.451	-0.446	-0.442	-0.438	-0.434	-0.431	-0.428	-0.426	-0.425	-0.422	-0.424	-0.422	-0.422	-0.424	-0.425	-0.428	-0.429	-0.432	-0.434	-0.438	-0.441	-0.445	-0.450	-0.455	-0.460	-0.465	-0.471	-0.478	-0.484	-0.491	-0.498	-0.505	-0.512	-0.520	-0.529	-0.536	-0.545	-0.554	-0.561	-0.571	-0.579	-0.589	-0.598	-0.606	-0.615	-0.625	-0.634	-0.642	-0.651	-0.661	-0.669	-0.678	-0.686	-0.695	-0.702	-0.711	-0.719	-0.726	-0.734	-0.741	-0.748	-0.754	-0.760	-0.766	-0.771	-0.778	-0.782	-0.788	-0.792	-0.798	-0.801	-0.805	-0.809	-0.811	-0.815	-0.819	-0.822	-0.825	-0.829	-0.831	-0.834	-0.836	-0.840	-0.842	-0.845	-0.850	-0.854	-0.858	-0.861	-0.865	-0.871	-0.876	-0.882	-0.889	-0.895	-0.902	-0.911	-0.920	-0.930	-0.939	-0.949	-0.961	-0.975	-0.988	-1.001	-1.016	-1.032	-1.049	-1.066	-1.084	-1.104	-1.124	-1.144	-1.166	-1.189	-1.211	-1.236	-1.261	-1.286	-1.312	-1.340	-1.368	-1.394	-1.424	-1.451	-1.481	-1.511	-1.541	-1.570	-1.600	-1.630	-1.661	-1.691	-1.721	-1.751	-1.781	-1.810	-1.839	-1.869	-1.898	-1.925	-1.952	-1.979	-2.005	-2.030	-2.054	-2.078	-2.099	-2.121	-2.142	-2.161	-2.179	-2.198	-2.214	-2.228	-2.242	-2.255	-2.266	-2.275	-2.286	-2.294	-2.300	-2.306	-2.310	-2.312	-2.314	-2.314	-2.314	-2.312	-2.308	-2.304	-2.298	-2.291	-2.284	-2.275	-2.264	-2.252	-2.240	-2.229	-2.214	-2.198	-2.182	-2.166	-2.148	-2.129	-2.109	-2.089	-2.068	-2.046	-2.024	-2.000	-1.975	-1.950	-1.925	-1.899	-1.872	-1.844	-1.816	-1.788	-1.758	-1.729	-1.698	-1.665	-1.635	-1.601	-1.569	-1.536	-1.501	-1.466	-1.431	-1.396	-1.360	-1.324	-1.286	-1.248	-1.210	-1.171	-1.132	-1.094	-1.052	-1.012	-0.971	-0.930	-0.889	-0.848	-0.804	-0.761	-0.718	-0.675	-0.631	-0.588	-0.542	-0.498	-0.454	-0.408	-0.361	-0.318	-0.271	-0.224	-0.179	-0.131	-0.086	-0.039	0.009	0.055	0.104	0.151	0.198	0.246	0.294	0.341	0.390	0.439	0.486	0.535	0.584	0.634	0.681	0.730	0.780	0.828	0.878	0.926	0.976	1.025	1.076	1.125	1.175	1.225	1.275	1.325	1.375	1.425	1.476	1.525	1.576	1.626	1.676	1.728	1.779	1.829	1.880	1.930	1.981	2.031	2.081	2.131	2.181	2.232	2.282	2.332	2.380	2.430	2.479	2.526	2.575	2.622	2.671	2.718	2.764	2.809	2.855	2.899	2.942	2.986	3.029	3.070	3.111	3.151	3.190	3.230	3.266	3.304	3.338	3.372	3.405	3.439	3.469	3.500	3.529	3.556	3.584	3.609	3.632	3.656	3.679	3.700	3.720	3.739	3.755	3.772	3.788	3.802	3.814	3.826	3.838	3.846	3.855	3.862	3.869	3.874	3.879	3.884	3.885	3.888	3.886	3.888	3.885	3.882	3.880	3.876	3.872	3.868	3.861	3.854	3.848	3.839	3.830	3.821	3.811	3.800	3.789	3.778	3.765	3.751	3.739	3.724	3.709	3.694	3.679	3.662	3.645	3.628	3.610	3.591	3.571	3.552	3.532	3.511	3.490	3.468	3.445	3.422	3.399	3.374	3.349	3.321	3.295	3.268	3.239	3.209	3.179	3.148	3.116	3.082	3.049	3.014	2.979	2.941	2.904	2.864	2.824	2.782	2.740	2.696	2.652	2.608	2.560	2.512	2.462	2.411	2.360	2.308	2.254	2.198	2.140	2.082	2.024	1.964	1.902	1.840	1.776	1.711	1.646	1.579	1.511	1.444	1.372	1.302	1.232	1.160	1.088	1.014	0.940	0.866	0.790	0.715	0.639	0.561	0.485	0.408	0.332	0.255	0.178	0.100	0.022	-0.054	-0.131	-0.206	-0.284	-0.359	-0.435	-0.509	-0.584	-0.658	-0.730	-0.802	-0.875	-0.945	-1.015	-1.084	-1.152	-1.220	-1.286	-1.350	-1.415	-1.478	-1.540	-1.600	-1.660	-1.719	-1.775	-1.832	-1.886	-1.940	-1.992	-2.044	-2.092	-2.142	-2.190	-2.235	-2.280	-2.325	-2.368	-2.410	-2.451	-2.491	-2.529	-2.568	-2.604	-2.640	-2.675	-2.709	-2.740	-2.774	-2.805	-2.835	-2.865	-2.894	-2.922	-2.951	-2.978	-3.005	-3.031	-3.058	-3.082	-3.109	-3.132	-3.158	-3.181	-3.205	-3.228	-3.251	-3.274	-3.296	-3.319	-3.341	-3.362	-3.384	-3.405	-3.426	-3.446	-3.468	-3.488	-3.508	-3.528	-3.546	-3.564	-3.584	-3.601	-3.619	-3.635	-3.652	-3.668	-3.682	-3.698	-3.711	-3.725	-3.736	-3.748	-3.759	-3.769	-3.778	-3.785	-3.792	-3.798	-3.802	-3.805	-3.808	-3.808	-3.806	-3.805	-3.800	-3.796	-3.789	-3.781	-3.770	-3.760	-3.748	-3.732	-3.716	-3.698	-3.679	-3.659	-3.636	-3.611	-3.586	-3.559	-3.530	-3.500	-3.469	-3.436	-3.402	-3.368	-3.330	-3.292	-3.254	-3.214	-3.174	-3.131	-3.089	-3.046	-3.002	-2.958	-2.912	-2.868	-2.821	-2.775	-2.729	-2.682	-2.636	-2.589	-2.542	-2.496	-2.451	-2.405	-2.359	-2.314	-2.269	-2.224	-2.180	-2.136	-2.094	-2.051	-2.009	-1.969	-1.928	-1.888	-1.849	-1.810	-1.774	-1.735	-1.699	-1.662	-1.628	-1.594	-1.559	-1.525	-1.492	-1.460	-1.429	-1.398	-1.366	-1.335	-1.305	-1.275	-1.245	-1.215	-1.185	-1.156	-1.128	-1.099	-1.069	-1.040	-1.011	-0.981	-0.954	-0.925	-0.895	-0.868	-0.838	-0.809	-0.779	-0.749	-0.719	-0.689	-0.660	-0.630	-0.599	-0.569	-0.538	-0.507	-0.478	-0.446	-0.415	-0.385	-0.355	-0.322	-0.292	-0.261	-0.230	-0.200	-0.169	-0.139	-0.108	-0.078	-0.048	-0.016	0.012	0.042	0.071	0.101	0.129	0.158	0.186	0.214	0.242	0.270	0.298	0.324	0.351	0.378	0.402	0.428	0.454	0.479	0.502	0.528	0.552	0.575	0.599	0.621	0.644	0.666	0.688	0.709	0.730	0.750	0.771	0.791	0.810	0.830	0.848	0.868	0.884	0.902	0.919	0.936	0.952	0.969	0.984	0.998	1.012	1.026	1.040	1.052	1.064	1.076	1.088	1.099	1.109	1.118	1.128	1.135	1.142	1.149	1.155	1.161	1.166	1.170	1.174	1.178	1.180	1.182	1.184	1.185	1.185	1.184	1.184	1.182	1.180	1.178	1.175	1.171	1.168	1.164	1.159	1.154	1.149	1.142	1.136	1.130	1.124	1.118	1.110	1.102	1.095	1.088	1.079	1.071	1.064	1.056	1.049	1.040	1.032	1.026	1.019	1.011	1.005	0.998	0.990	0.984	0.976	0.971	0.965	0.960	0.955	0.949	0.944	0.940	0.935	0.932	0.929	0.924	0.922	0.919	0.916	0.915	0.914	0.911	0.910	0.909	0.908	0.908	0.908	0.908	0.906	0.906	0.906	0.906	0.906	0.906	0.906	0.908	0.908	0.906	0.906	0.905	0.905	0.904	0.902	0.900	0.899	0.896	0.894	0.890	0.886	0.882	0.876	0.871	0.865	0.859	0.852	0.842	0.835	0.826	0.815	0.804	0.792	0.779	0.765	0.751	0.736	0.720	0.704	0.685	0.668	0.648	0.628	0.608	0.586	0.562	0.539	0.515	0.490	0.465	0.440	0.411	0.385	0.358	0.329	0.299	0.269	0.239	0.209	0.178	0.146	0.115	0.082	0.051	0.019	-0.014	-0.046	-0.079	-0.112	-0.144	-0.176	-0.209	-0.240	-0.272	-0.304	-0.335	-0.366	-0.395	-0.426	-0.455	-0.485	-0.514	-0.541	-0.568	-0.595	-0.621	-0.646	-0.670	-0.694	-0.718	-0.739	-0.760	-0.781	-0.801	-0.820	-0.839	-0.856	-0.871	-0.888	-0.902	-0.916	-0.930	-0.942	-0.955	-0.965	-0.975	-0.985	-0.994	-1.001	-1.008	-1.015	-1.021	-1.028	-1.031	-1.038	-1.041	-1.046	-1.049	-1.052	-1.056	-1.058	-1.061	-1.064	-1.066	-1.069	-1.071	-1.074	-1.076	-1.079	-1.082	-1.086	-1.089	-1.092	-1.098	-1.101	-1.108	-1.112	-1.119	-1.126	-1.134	-1.142	-1.150	-1.160	-1.170	-1.181	-1.192	-1.206	-1.219	-1.232	-1.248	-1.264	-1.280	-1.298	-1.315	-1.335	-1.354	-1.375	-1.395	-1.418	-1.440	-1.464	-1.488	-1.511	-1.536	-1.562	-1.589	-1.616	-1.642	-1.670	-1.699	-1.726	-1.754	-1.784	-1.811	-1.840	-1.869	-1.898	-1.926	-1.955	-1.985	-2.011	-2.040	-2.068	-2.095	-2.122	-2.149	-2.175	-2.200	-2.226	-2.250	-2.274	-2.298	-2.320	-2.342	-2.364	-2.384	-2.404	-2.422	-2.441	-2.459	-2.475	-2.491	-2.506	-2.519	-2.532	-2.545	-2.556	-2.566	-2.576	-2.585	-2.594	-2.601	-2.609	-2.614	-2.620	-2.624	-2.628	-2.631	-2.634	-2.636	-2.638	-2.639	-2.639	-2.640	-2.640	-2.639	-2.638	-2.636	-2.635	-2.634	-2.631	-2.630	-2.628	-2.625	-2.624	-2.621	-2.620	-2.618	-2.615	-2.614	-2.612	-2.611	-2.610	-2.609	-2.609	-2.610	-2.610	-2.611	-2.612	-2.614	-2.615	-2.619	-2.621	-2.625	-2.629	-2.634	-2.638	-2.642	-2.649	-2.655	-2.662	-2.669	-2.678	-2.684	-2.692	-2.701	-2.710	-2.719	-2.728	-2.736	-2.745	-2.755	-2.765	-2.774	-2.784	-2.794	-2.801	-2.811	-2.820	-2.828	-2.836	-2.844	-2.851	-2.858	-2.864	-2.870	-2.875	-2.879	-2.881	-2.885	-2.886	-2.888	-2.888	-2.888	-2.886	-2.884	-2.880	-2.876	-2.870	-2.864	-2.856	-2.849	-2.839	-2.828	-2.818	-2.804	-2.791	-2.776	-2.761	-2.745	-2.729	-2.710	-2.691	-2.672	-2.652	-2.632	-2.611	-2.589	-2.568	-2.545	-2.522	-2.501	-2.478	-2.455	-2.431	-2.409	-2.386	-2.364	-2.342	-2.319	-2.298	-2.276	-2.258	-2.236	-2.218	-2.199	-2.181	-2.165	-2.149	-2.135	-2.121	-2.108	-2.096	-2.086	-2.078	-2.069	-2.062	-2.056	-2.052	-2.051	-2.050	-2.050	-2.051	-2.054	-2.058	-2.062	-2.070	-2.078	-2.086	-2.098	-2.109	-2.121	-2.135	-2.150	-2.166	-2.182	-2.200	-2.218	-2.238	-2.258	-2.279	-2.299	-2.321	-2.344	-2.365	-2.389	-2.411	-2.435	-2.458	-2.481	-2.504	-2.528	-2.550	-2.572	-2.594	-2.616	-2.638	-2.658	-2.678	-2.698	-2.716	-2.734	-2.752	-2.768	-2.784	-2.798	-2.810	-2.822	-2.832	-2.844	-2.851	-2.859	-2.864	-2.870	-2.872	-2.876	-2.876	-2.876	-2.874	-2.871	-2.868	-2.861	-2.854	-2.845	-2.836	-2.825	-2.814	-2.800	-2.785	-2.770	-2.754	-2.736	-2.716	-2.698	-2.678	-2.655	-2.632	-2.609	-2.586	-2.561	-2.536	-2.511	-2.484	-2.458	-2.430	-2.404	-2.376	-2.348	-2.319	-2.291	-2.264	-2.235	-2.208	-2.180	-2.152	-2.125	-2.099	-2.071	-2.046	-2.020	-1.995	-1.971	-1.946	-1.924	-1.901	-1.881	-1.859	-1.840	-1.821	-1.802	-1.786	-1.769	-1.754	-1.740	-1.726	-1.714	-1.702	-1.691	-1.682	-1.672	-1.665	-1.659	-1.652	-1.648	-1.644	-1.640	-1.636	-1.634	-1.632	-1.632	-1.632	-1.632	-1.634	-1.636	-1.638	-1.640	-1.644	-1.646	-1.649	-1.652	-1.655	-1.659	-1.662	-1.665	-1.668	-1.670	-1.674	-1.675	-1.676	-1.678	-1.679	-1.680	-1.681	-1.680	-1.679	-1.678	-1.676	-1.674	-1.671	-1.668	-1.662	-1.658	-1.651	-1.645	-1.639	-1.631	-1.624	-1.615	-1.605	-1.595	-1.585	-1.574	-1.562	-1.551	-1.538	-1.525	-1.511	-1.499	-1.485	-1.470	-1.455	-1.440	-1.425	-1.410	-1.395	-1.380	-1.365	-1.349	-1.334	-1.319	-1.302	-1.288	-1.271	-1.255	-1.241	-1.225	-1.210	-1.195	-1.179	-1.165	-1.150	-1.135	-1.120	-1.108	-1.092	-1.079	-1.065	-1.051	-1.038	-1.025	-1.012	-1.000	-0.988	-0.975	-0.962	-0.950	-0.940	-0.928	-0.916	-0.905	-0.894	-0.884	-0.872	-0.862	-0.852	-0.842	-0.832	-0.822	-0.814	-0.805	-0.795	-0.786	-0.779	-0.770	-0.761	-0.752	-0.745	-0.738	-0.730	-0.722	-0.715	-0.708	-0.700	-0.694	-0.688	-0.681	-0.675	-0.668	-0.661	-0.656	-0.650	-0.642	-0.638	-0.631	-0.625	-0.619	-0.614	-0.608	-0.602	-0.595	-0.590	-0.584	-0.578	-0.570	-0.564	-0.558	-0.551	-0.545	-0.536	-0.530	-0.521	-0.515	-0.506	-0.498	-0.489	-0.480	-0.471	-0.461	-0.451	-0.442	-0.432	-0.422	-0.412	-0.401	-0.390	-0.380	-0.369	-0.358	-0.345	-0.334	-0.321	-0.310	-0.299	-0.286	-0.275	-0.262	-0.251	-0.240	-0.229	-0.216	-0.205	-0.195	-0.184	-0.174	-0.164	-0.154	-0.145	-0.135	-0.128	-0.119	-0.111	-0.104	-0.096	-0.090	-0.084	-0.079	-0.074	-0.070	-0.068	-0.062	-0.061	-0.059	-0.058	-0.056	-0.056	-0.056	-0.056	-0.059	-0.061	-0.062	-0.065	-0.069	-0.072	-0.076	-0.081	-0.086	-0.091	-0.098	-0.102	-0.109	-0.116	-0.122	-0.129	-0.138	-0.144	-0.151	-0.159	-0.166	-0.172	-0.181	-0.189	-0.196	-0.204	-0.211	-0.219	-0.225	-0.232	-0.239	-0.246	-0.251	-0.258	-0.264	-0.270	-0.275	-0.281	-0.286	-0.290	-0.295	-0.299	-0.304	-0.306	-0.310	-0.314	-0.316	-0.318	-0.320	-0.322	-0.325	-0.326	-0.328	-0.329	-0.331	-0.331	-0.332	-0.332	-0.334	-0.334	-0.335	-0.335	-0.336	-0.336	-0.338	-0.339	-0.340	-0.341	-0.342	-0.344	-0.345	-0.348	-0.349	-0.351	-0.355	-0.356	-0.361	-0.365	-0.369	-0.375	-0.380	-0.386	-0.392	-0.399	-0.406	-0.415	-0.422	-0.431	-0.441	-0.451	-0.461	-0.474	-0.485	-0.498	-0.510	-0.522	-0.538	-0.551	-0.566	-0.581	-0.595	-0.611	-0.628	-0.644	-0.660	-0.676	-0.694	-0.710	-0.728	-0.745	-0.762	-0.779	-0.796	-0.814	-0.830	-0.846	-0.864	-0.878	-0.894	-0.910	-0.924	-0.938	-0.951	-0.964	-0.975	-0.988	-0.998	-1.008	-1.016	-1.025	-1.031	-1.038	-1.044	-1.048	-1.050	-1.051	-1.052	-1.052	-1.050	-1.048	-1.045	-1.040	-1.032	-1.026	-1.016	-1.006	-0.996	-0.985	-0.971	-0.958	-0.942	-0.925	-0.908	-0.890	-0.871	-0.851	-0.830	-0.809	-0.786	-0.762	-0.739	-0.716	-0.691	-0.666	-0.641	-0.615	-0.589	-0.564	-0.538	-0.511	-0.485	-0.459	-0.434	-0.408	-0.382	-0.358	-0.331	-0.308	-0.285	-0.261	-0.238	-0.215	-0.195	-0.174	-0.154	-0.135	-0.118	-0.099	-0.082	-0.068	-0.052	-0.039	-0.026	-0.015	-0.004	0.008	0.016	0.025	0.032	0.040	0.046	0.051	0.056	0.060	0.064	0.066	0.068	0.070	0.071	0.071	0.071	0.071	0.071	0.070	0.069	0.068	0.066	0.065	0.062	0.062	0.061	0.059	0.058	0.058	0.058	0.056	0.056	0.055	0.056	0.058	0.058	0.060	0.061	0.064	0.068	0.071	0.075	0.079	0.084	0.089	0.095	0.101	0.108	0.114	0.122	0.129	0.138	0.145	0.155	0.162	0.172	0.180	0.190	0.201	0.210	0.219	0.229	0.239	0.248	0.258	0.266	0.276	0.284	0.292	0.301	0.309	0.316	0.322	0.328	0.334	0.339	0.345	0.349	0.351	0.354	0.356	0.358	0.359	0.358	0.356	0.355	0.354	0.350	0.346	0.341	0.336	0.330	0.322	0.315	0.308	0.298	0.288	0.276	0.266	0.252	0.240	0.226	0.212	0.198	0.182	0.166	0.151	0.134	0.116	0.098	0.080	0.060	0.041	0.021	0.001	-0.019	-0.040	-0.061	-0.082	-0.104	-0.126	-0.148	-0.169	-0.191	-0.214	-0.235	-0.258	-0.279	-0.301	-0.322	-0.345	-0.366	-0.388	-0.409	-0.430	-0.450	-0.471	-0.490	-0.509	-0.529	-0.548	-0.565	-0.582	-0.601	-0.616	-0.634	-0.650	-0.664	-0.679	-0.692	-0.706	-0.719	-0.731	-0.742	-0.754	-0.764	-0.774	-0.782	-0.791	-0.800	-0.806	-0.814	-0.819	-0.824	-0.829	-0.832	-0.836	-0.841	-0.844	-0.846	-0.849	-0.850	-0.851	-0.851	-0.851	-0.851	-0.851	-0.851	-0.851	-0.851	-0.850	-0.850	-0.849	-0.849	-0.848	-0.848	-0.846	-0.846	-0.848	-0.846	-0.848	-0.849	-0.849	-0.850	-0.852	-0.854	-0.858	-0.861	-0.864	-0.869	-0.874	-0.879	-0.885	-0.891	-0.898	-0.905	-0.914	-0.921	-0.931	-0.941	-0.951	-0.964	-0.975	-0.986	-0.999	-1.012	-1.026	-1.040	-1.054	-1.069	-1.084	-1.100	-1.116	-1.132	-1.149	-1.165	-1.182	-1.200	-1.218	-1.235	-1.251	-1.269	-1.285	-1.304	-1.321	-1.336	-1.354	-1.370	-1.385	-1.401	-1.416	-1.430	-1.445	-1.459	-1.471	-1.482	-1.495	-1.505	-1.515	-1.525	-1.532	-1.540	-1.548	-1.552	-1.558	-1.561	-1.564	-1.565	-1.565	-1.565	-1.564	-1.561	-1.558	-1.552	-1.546	-1.540	-1.532	-1.522	-1.512	-1.501	-1.489	-1.475	-1.461	-1.448	-1.431	-1.414	-1.396	-1.378	-1.359	-1.339	-1.318	-1.298	-1.276	-1.254	-1.230	-1.209	-1.186	-1.162	-1.139	-1.115	-1.091	-1.068	-1.045	-1.021	-0.999	-0.976	-0.954	-0.932	-0.910	-0.890	-0.869	-0.850	-0.831	-0.814	-0.796	-0.780	-0.765	-0.750	-0.736	-0.724	-0.711	-0.701	-0.691	-0.682	-0.676	-0.669	-0.664	-0.659	-0.656	-0.654	-0.652	-0.652	-0.652	-0.655	-0.656	-0.661	-0.664	-0.670	-0.675	-0.681	-0.689	-0.696	-0.705	-0.714	-0.724	-0.732	-0.742	-0.754	-0.762	-0.774	-0.786	-0.798	-0.809	-0.820	-0.830	-0.841	-0.854	-0.865	-0.875	-0.885	-0.894	-0.904	-0.914	-0.922	-0.931	-0.939	-0.946	-0.952	-0.959	-0.965	-0.970	-0.974	-0.978	-0.981	-0.985	-0.986	-0.989	-0.988	-0.988	-0.988	-0.986	-0.984	-0.981	-0.978	-0.972	-0.969	-0.964	-0.958	-0.950	-0.944	-0.936	-0.929	-0.920	-0.911	-0.900	-0.891	-0.881	-0.870	-0.860	-0.849	-0.836	-0.826	-0.814	-0.801	-0.791	-0.779	-0.766	-0.755	-0.742	-0.731	-0.719	-0.708	-0.696	-0.685	-0.674	-0.665	-0.655	-0.645	-0.636	-0.628	-0.619	-0.611	-0.605	-0.598	-0.592	-0.586	-0.581	-0.578	-0.574	-0.571	-0.569	-0.569	-0.566	-0.566	-0.568	-0.569	-0.571	-0.574	-0.576	-0.580	-0.585	-0.590	-0.596	-0.602	-0.609	-0.616	-0.624	-0.632	-0.640	-0.649	-0.659	-0.668	-0.678	-0.689	-0.699	-0.709	-0.719	-0.729	-0.739	-0.750	-0.760	-0.770	-0.779	-0.789	-0.798	-0.806	-0.816	-0.824	-0.831	-0.839	-0.846	-0.852	-0.858	-0.862	-0.868	-0.871	-0.875	-0.878	-0.880	-0.881	-0.882	-0.882	-0.882	-0.881	-0.879	-0.876	-0.872	-0.869	-0.865	-0.860	-0.854	-0.848	-0.840	-0.832	-0.824	-0.816	-0.808	-0.798	-0.789	-0.778	-0.768	-0.756	-0.745	-0.734	-0.721	-0.710	-0.698	-0.684	-0.672	-0.660	-0.648	-0.635	-0.621	-0.609	-0.595	-0.584	-0.570	-0.558	-0.545	-0.532	-0.521	-0.510	-0.498	-0.486	-0.475	-0.464	-0.454	-0.442	-0.434	-0.424	-0.415	-0.405	-0.396	-0.388	-0.380	-0.372	-0.364	-0.358	-0.351	-0.344	-0.339	-0.332	-0.328	-0.322	-0.318	-0.314	-0.309	-0.305	-0.301	-0.298	-0.294	-0.291	-0.288	-0.285	-0.282	-0.281	-0.279	-0.278	-0.275	-0.274	-0.271	-0.270	-0.269	-0.268	-0.266	-0.265	-0.264	-0.261	-0.260	-0.259	-0.258	-0.256	-0.254	-0.252	-0.252	-0.249	-0.248	-0.246	-0.242	-0.240	-0.238	-0.235	-0.232	-0.230	-0.226	-0.222	-0.219	-0.215	-0.211	-0.206	-0.201	-0.198	-0.192	-0.186	-0.180	-0.175	-0.169	-0.162	-0.155	-0.149	-0.140	-0.132	-0.125	-0.116	-0.108	-0.099	-0.089	-0.079	-0.069	-0.059	-0.046	-0.035	-0.024	-0.012	0.000	0.014	0.026	0.040	0.054	0.068	0.082	0.096	0.112	0.128	0.142	0.159	0.174	0.190	0.208	0.224	0.241	0.256	0.275	0.291	0.309	0.325	0.342	0.359	0.376	0.392	0.408	0.424	0.440	0.456	0.470	0.485	0.500	0.514	0.528	0.540	0.552	0.564	0.576	0.586	0.596	0.605	0.614	0.622	0.629	0.636	0.641	0.646	0.650	0.654	0.656	0.659	0.660	0.661	0.661	0.660	0.659	0.658	0.655	0.652	0.648	0.644	0.639	0.635	0.630	0.624	0.619	0.612	0.606	0.600	0.594	0.588	0.581	0.575	0.569	0.562	0.556	0.551	0.545	0.540	0.535	0.530	0.525	0.522	0.519	0.515	0.512	0.510	0.507	0.506	0.505	0.505	0.504	0.504	0.505	0.505	0.507	0.507	0.510	0.511	0.514	0.518	0.519	0.521	0.525	0.528	0.531	0.534	0.538	0.540	0.544	0.546	0.549	0.551	0.555	0.558	0.559	0.561	0.562	0.565	0.565	0.566	0.568	0.566	0.566	0.565	0.565	0.562	0.561	0.559	0.556	0.552	0.550	0.546	0.542	0.538	0.532	0.528	0.521	0.515	0.509	0.501	0.495	0.488	0.480	0.472	0.464	0.455	0.445	0.438	0.426	0.418	0.408	0.398	0.388	0.375	0.365	0.354	0.341	0.330	0.318	0.305	0.292	0.280	0.266	0.252	0.239	0.226	0.211	0.198	0.182	0.169	0.154	0.140	0.125	0.110	0.095	0.079	0.064	0.049	0.032	0.018	0.001	-0.014	-0.030	-0.046	-0.061	-0.078	-0.092	-0.108	-0.124	-0.139	-0.154	-0.169	-0.185	-0.199	-0.214	-0.228	-0.244	-0.258	-0.271	-0.285	-0.300	-0.312	-0.326	-0.339	-0.352	-0.365	-0.379	-0.391	-0.405	-0.418	-0.429	-0.441	-0.454	-0.466	-0.479	-0.492	-0.505	-0.518	-0.530	-0.542	-0.556	-0.569	-0.581	-0.594	-0.609	-0.622	-0.635	-0.650	-0.665	-0.678	-0.692	-0.708	-0.722	-0.739	-0.754	-0.769	-0.786	-0.802	-0.819	-0.835	-0.852	-0.869	-0.886	-0.904	-0.921	-0.939	-0.955	-0.972	-0.990	-1.009	-1.025	-1.041	-1.060	-1.076	-1.092	-1.110	-1.126	-1.141	-1.156	-1.172	-1.188	-1.201	-1.215	-1.229	-1.241	-1.255	-1.266	-1.278	-1.289	-1.298	-1.306	-1.316	-1.325	-1.331	-1.339	-1.344	-1.349	-1.354	-1.358	-1.360	-1.362	-1.362	-1.365	-1.365	-1.365	-1.362	-1.360	-1.358	-1.355	-1.350	-1.346	-1.341	-1.335	-1.329	-1.322	-1.314	-1.306	-1.298	-1.290	-1.281	-1.271	-1.262	-1.251	-1.242	-1.232	-1.221	-1.211	-1.200	-1.189	-1.179	-1.168	-1.156	-1.146	-1.135	-1.125	-1.115	-1.105	-1.096	-1.086	-1.078	-1.069	-1.061	-1.052	-1.045	-1.039	-1.032	-1.026	-1.021	-1.016	-1.012	-1.010	-1.008	-1.005	-1.004	-1.004	-1.004	-1.004	-1.005	-1.008	-1.010	-1.014	-1.018	-1.024	-1.028	-1.035	-1.041	-1.048	-1.055	-1.064	-1.072	-1.082	-1.091	-1.101	-1.112	-1.122	-1.132	-1.145	-1.156	-1.168	-1.179	-1.190	-1.201	-1.212	-1.224	-1.235	-1.246	-1.256	-1.266	-1.275	-1.285	-1.292	-1.302	-1.310	-1.318	-1.324	-1.330	-1.335	-1.340	-1.342	-1.346	-1.349	-1.350	-1.350	-1.350	-1.349	-1.346	-1.342	-1.339	-1.334	-1.328	-1.321	-1.312	-1.304	-1.294	-1.282	-1.271	-1.259	-1.246	-1.232	-1.218	-1.201	-1.186	-1.169	-1.151	-1.132	-1.114	-1.095	-1.075	-1.054	-1.034	-1.014	-0.991	-0.970	-0.949	-0.926	-0.905	-0.881	-0.860	-0.839	-0.816	-0.794	-0.772	-0.750	-0.729	-0.709	-0.688	-0.668	-0.646	-0.628	-0.609	-0.589	-0.571	-0.554	-0.538	-0.520	-0.505	-0.489	-0.474	-0.460	-0.446	-0.434	-0.420	-0.409	-0.398	-0.386	-0.375	-0.365	-0.356	-0.348	-0.339	-0.331	-0.324	-0.316	-0.309	-0.302	-0.295	-0.289	-0.284	-0.278	-0.271	-0.266	-0.260	-0.254	-0.248	-0.241	-0.235	-0.229	-0.222	-0.215	-0.208	-0.201	-0.192	-0.185	-0.176	-0.168	-0.159	-0.149	-0.139	-0.128	-0.118	-0.106	-0.095	-0.082	-0.069	-0.056	-0.042	-0.029	-0.015	0.000	0.016	0.030	0.048	0.064	0.080	0.096	0.112	0.131	0.149	0.165	0.184	0.201	0.219	0.238	0.255	0.275	0.292	0.311	0.329	0.345	0.364	0.381	0.398	0.415	0.431	0.448	0.464	0.480	0.495	0.510	0.525	0.539	0.551	0.565	0.578	0.589	0.600	0.611	0.620	0.630	0.639	0.646	0.654	0.661	0.666	0.671	0.675	0.679	0.682	0.684	0.685	0.686	0.685	0.685	0.682	0.680	0.676	0.672	0.668	0.662	0.655	0.649	0.641	0.632	0.622	0.612	0.604	0.592	0.579	0.566	0.554	0.540	0.525	0.511	0.495	0.479	100.000	5.000	2.000	1.000	7.000	3.000	1.000	457.000	2.000	644.000	3.000	840.000	0.000	0.000	0.000	0.000	0.000	0.000	0.000	0.000	0.000	0.000	0.000	0.000	-4.460	-4.462	-4.462	-4.462	-4.462	-4.462	-4.461	-4.459	-4.456	-4.454	-4.450	-4.445	-4.439	-4.434	-4.428	-4.420	-4.411	-4.402	-4.394	-4.384	-4.372	-4.361	-4.349	-4.336	-4.322	-4.309	-4.292	-4.276	-4.260	-4.242	-4.225	-4.206	-4.188	-4.166	-4.146	-4.124	-4.102	-4.080	-4.055	-4.032	-4.008	-3.982	-3.956	-3.929	-3.902	-3.874	-3.846	-3.818	-3.788	-3.759	-3.729	-3.698	-3.666	-3.635	-3.602	-3.570	-3.536	-3.502	-3.469	-3.434	-3.399	-3.365	-3.329	-3.294	-3.258	-3.221	-3.185	-3.148	-3.110	-3.074	-3.035	-2.998	-2.960	-2.921	-2.882	-2.844	-2.805	-2.766	-2.726	-2.688	-2.648	-2.609	-2.570	-2.530	-2.491	-2.451	-2.411	-2.371	-2.332	-2.292	-2.254	-2.215	-2.176	-2.138	-2.099	-2.060	-2.021	-1.984	-1.946	-1.908	-1.870	-1.832	-1.796	-1.760	-1.724	-1.688	-1.651	-1.616	-1.582	-1.548	-1.512	-1.480	-1.445	-1.412	-1.380	-1.348	-1.315	-1.282	-1.251	-1.221	-1.190	-1.160	-1.130	-1.100	-1.070	-1.041	-1.012	-0.984	-0.956	-0.928	-0.899	-0.871	-0.845	-0.816	-0.789	-0.764	-0.736	-0.710	-0.684	-0.656	-0.631	-0.605	-0.580	-0.554	-0.528	-0.501	-0.476	-0.451	-0.425	-0.401	-0.376	-0.351	-0.326	-0.302	-0.279	-0.254	-0.230	-0.208	-0.184	-0.160	-0.136	-0.114	-0.090	-0.069	-0.046	-0.024	-0.002	0.019	0.039	0.060	0.080	0.099	0.119	0.138	0.155	0.174	0.191	0.209	0.225	0.241	0.258	0.272	0.288	0.301	0.316	0.329	0.341	0.354	0.365	0.378	0.388	0.398	0.409	0.418	0.425	0.435	0.442	0.450	0.456	0.464	0.470	0.475	0.481	0.486	0.491	0.495	0.500	0.504	0.506	0.510	0.512	0.516	0.519	0.520	0.522	0.524	0.526	0.528	0.529	0.529	0.531	0.531	0.532	0.532	0.534	0.534	0.532	0.532	0.534	0.534	0.532	0.532	0.532	0.532	0.531	0.531	0.530	0.530	0.530	0.530	0.529	0.529	0.528	0.528	0.525	0.525	0.524	0.524	0.524	0.524	0.522	0.522	0.522	0.522	0.521	0.521	0.522	0.522	0.522	0.524	0.525	0.525	0.526	0.528	0.529	0.530	0.531	0.534	0.536	0.538	0.541	0.542	0.546	0.550	0.552	0.556	0.559	0.564	0.566	0.571	0.576	0.580	0.585	0.590	0.594	0.599	0.604	0.608	0.611	0.616	0.621	0.625	0.629	0.634	0.636	0.640	0.642	0.645	0.648	0.649	0.649	0.650	0.650	0.650	0.649	0.646	0.644	0.640	0.638	0.632	0.626	0.620	0.612	0.605	0.596	0.586	0.575	0.564	0.550	0.538	0.524	0.507	0.492	0.475	0.458	0.439	0.419	0.400	0.379	0.358	0.335	0.312	0.289	0.265	0.240	0.216	0.191	0.165	0.140	0.114	0.088	0.061	0.035	0.010	-0.016	-0.042	-0.069	-0.092	-0.119	-0.144	-0.168	-0.190	-0.214	-0.236	-0.259	-0.280	-0.299	-0.319	-0.336	-0.355	-0.371	-0.388	-0.402	-0.416	-0.430	-0.441	-0.452	-0.461	-0.470	-0.478	-0.484	-0.490	-0.494	-0.498	-0.500	-0.501	-0.501	-0.501	-0.501	-0.499	-0.495	-0.492	-0.488	-0.482	-0.476	-0.471	-0.464	-0.456	-0.449	-0.440	-0.432	-0.424	-0.415	-0.405	-0.398	-0.388	-0.379	-0.370	-0.361	-0.352	-0.345	-0.336	-0.329	-0.321	-0.315	-0.309	-0.304	-0.298	-0.294	-0.289	-0.286	-0.284	-0.282	-0.280	-0.280	-0.280	-0.281	-0.281	-0.284	-0.288	-0.291	-0.296	-0.301	-0.309	-0.314	-0.321	-0.330	-0.338	-0.346	-0.356	-0.368	-0.378	-0.389	-0.400	-0.411	-0.422	-0.436	-0.448	-0.460	-0.474	-0.488	-0.500	-0.512	-0.525	-0.538	-0.551	-0.562	-0.575	-0.588	-0.599	-0.611	-0.622	-0.632	-0.644	-0.654	-0.664	-0.674	-0.681	-0.690	-0.698	-0.705	-0.712	-0.719	-0.724	-0.730	-0.735	-0.740	-0.745	-0.749	-0.751	-0.755	-0.759	-0.760	-0.764	-0.765	-0.766	-0.769	-0.770	-0.770	-0.771	-0.772	-0.772	-0.774	-0.775	-0.775	-0.775	-0.775	-0.775	-0.775	-0.776	-0.775	-0.775	-0.776	-0.776	-0.775	-0.775	-0.775	-0.774	-0.774	-0.772	-0.772	-0.772	-0.770	-0.770	-0.768	-0.765	-0.764	-0.761	-0.759	-0.755	-0.752	-0.749	-0.745	-0.739	-0.735	-0.729	-0.722	-0.716	-0.709	-0.701	-0.694	-0.685	-0.676	-0.665	-0.655	-0.645	-0.634	-0.621	-0.609	-0.596	-0.582	-0.570	-0.554	-0.540	-0.525	-0.509	-0.494	-0.478	-0.461	-0.444	-0.426	-0.410	-0.392	-0.374	-0.358	-0.339	-0.321	-0.302	-0.285	-0.266	-0.249	-0.231	-0.214	-0.198	-0.180	-0.164	-0.148	-0.131	-0.115	-0.099	-0.084	-0.069	-0.055	-0.041	-0.028	-0.014	-0.001	0.011	0.021	0.032	0.044	0.052	0.061	0.070	0.078	0.085	0.092	0.099	0.104	0.109	0.114	0.118	0.121	0.124	0.126	0.129	0.130	0.130	0.130	0.130	0.130	0.130	0.128	0.126	0.125	0.122	0.119	0.115	0.112	0.109	0.102	0.099	0.094	0.089	0.084	0.079	0.075	0.069	0.064	0.059	0.052	0.048	0.042	0.038	0.032	0.028	0.022	0.019	0.015	0.011	0.008	0.004	0.001	-0.002	-0.004	-0.006	-0.008	-0.009	-0.009	-0.009	-0.008	-0.006	-0.005	-0.002	0.000	0.004	0.008	0.014	0.019	0.024	0.031	0.039	0.046	0.055	0.065	0.075	0.085	0.098	0.109	0.122	0.134	0.149	0.164	0.178	0.192	0.209	0.226	0.242	0.260	0.278	0.295	0.314	0.332	0.352	0.371	0.391	0.411	0.431	0.452	0.472	0.492	0.514	0.535	0.555	0.576	0.596	0.618	0.638	0.658	0.679	0.698	0.719	0.739	0.758	0.778	0.796	0.815	0.834	0.852	0.870	0.888	0.904	0.921	0.938	0.952	0.969	0.984	0.999	1.012	1.028	1.040	1.054	1.066	1.079	1.091	1.102	1.114	1.124	1.135	1.145	1.155	1.165	1.172	1.182	1.191	1.199	1.208	1.215	1.222	1.230	1.238	1.245	1.251	1.259	1.265	1.271	1.278	1.284	1.290	1.294	1.300	1.306	1.311	1.318	1.324	1.329	1.335	1.340	1.345	1.351	1.356	1.364	1.370	1.376	1.382	1.388	1.394	1.400	1.406	1.415	1.421	1.428	1.435	1.442	1.450	1.456	1.465	1.472	1.481	1.490	1.498	1.506	1.515	1.524	1.534	1.541	1.551	1.560	1.571	1.581	1.591	1.601	1.611	1.624	1.634	1.644	1.655	1.666	1.678	1.689	1.699	1.711	1.721	1.734	1.744	1.756	1.766	1.776	1.788	1.798	1.809	1.819	1.830	1.839	1.849	1.859	1.868	1.876	1.885	1.892	1.901	1.909	1.916	1.922	1.930	1.935	1.941	1.946	1.951	1.955	1.959	1.962	1.964	1.968	1.969	1.971	1.971	1.972	1.972	1.972	1.971	1.971	1.969	1.966	1.965	1.961	1.958	1.952	1.949	1.944	1.938	1.932	1.926	1.920	1.911	1.905	1.896	1.888	1.879	1.869	1.859	1.849	1.838	1.826	1.815	1.804	1.790	1.778	1.764	1.751	1.736	1.722	1.708	1.692	1.676	1.660	1.644	1.629	1.611	1.594	1.576	1.559	1.542	1.524	1.505	1.488	1.469	1.451	1.432	1.414	1.395	1.376	1.359	1.340	1.322	1.304	1.286	1.270	1.251	1.235	1.218	1.202	1.186	1.170	1.156	1.142	1.129	1.115	1.102	1.091	1.079	1.068	1.058	1.050	1.040	1.032	1.025	1.019	1.012	1.009	1.004	1.001	0.998	0.995	0.994	0.994	0.994	0.995	0.995	0.996	0.999	1.001	1.005	1.009	1.011	1.016	1.020	1.024	1.029	1.034	1.039	1.044	1.048	1.052	1.059	1.062	1.066	1.070	1.074	1.078	1.080	1.082	1.084	1.086	1.088	1.088	1.086	1.086	1.085	1.082	1.079	1.076	1.071	1.066	1.061	1.055	1.048	1.041	1.032	1.024	1.014	1.004	0.994	0.982	0.970	0.958	0.945	0.931	0.918	0.904	0.888	0.874	0.859	0.842	0.826	0.811	0.795	0.779	0.761	0.745	0.730	0.712	0.696	0.679	0.664	0.648	0.632	0.616	0.601	0.586	0.571	0.556	0.542	0.529	0.516	0.502	0.489	0.478	0.465	0.454	0.444	0.432	0.422	0.414	0.404	0.395	0.388	0.380	0.372	0.366	0.360	0.355	0.350	0.345	0.341	0.338	0.334	0.331	0.329	0.328	0.326	0.325	0.325	0.325	0.325	0.326	0.328	0.329	0.331	0.332	0.336	0.339	0.341	0.345	0.348	0.351	0.355	0.360	0.364	0.369	0.374	0.378	0.382	0.388	0.391	0.396	0.401	0.406	0.410	0.415	0.420	0.424	0.428	0.431	0.435	0.439	0.442	0.446	0.449	0.451	0.452	0.454	0.458	0.458	0.460	0.460	0.460	0.460	0.461	0.460	0.459	0.459	0.456	0.456	0.452	0.451	0.449	0.445	0.442	0.439	0.435	0.431	0.426	0.422	0.418	0.414	0.409	0.404	0.398	0.394	0.389	0.385	0.379	0.375	0.371	0.366	0.361	0.358	0.354	0.350	0.346	0.344	0.340	0.338	0.336	0.332	0.331	0.330	0.330	0.330	0.329	0.331	0.331	0.334	0.335	0.338	0.340	0.345	0.348	0.352	0.358	0.362	0.369	0.375	0.381	0.389	0.396	0.405	0.414	0.422	0.432	0.442	0.452	0.462	0.475	0.486	0.498	0.509	0.520	0.534	0.545	0.559	0.571	0.584	0.596	0.608	0.621	0.634	0.645	0.658	0.670	0.682	0.695	0.706	0.719	0.730	0.741	0.751	0.760	0.770	0.780	0.789	0.798	0.805	0.812	0.819	0.826	0.832	0.838	0.842	0.848	0.851	0.854	0.856	0.859	0.860	0.861	0.861	0.861	0.861	0.860	0.859	0.856	0.854	0.851	0.848	0.844	0.840	0.836	0.832	0.828	0.822	0.818	0.811	0.806	0.802	0.798	0.791	0.786	0.781	0.775	0.770	0.766	0.761	0.758	0.754	0.750	0.746	0.742	0.740	0.738	0.735	0.734	0.732	0.731	0.732	0.731	0.732	0.732	0.735	0.738	0.740	0.742	0.746	0.750	0.754	0.760	0.765	0.771	0.776	0.784	0.791	0.799	0.806	0.815	0.824	0.832	0.841	0.851	0.861	0.871	0.881	0.892	0.904	0.914	0.925	0.936	0.948	0.961	0.972	0.984	0.995	1.008	1.019	1.031	1.042	1.054	1.066	1.078	1.089	1.100	1.110	1.121	1.131	1.142	1.152	1.162	1.172	1.181	1.190	1.199	1.208	1.215	1.221	1.230	1.235	1.241	1.248	1.251	1.256	1.260	1.264	1.266	1.269	1.270	1.271	1.271	1.272	1.272	1.270	1.269	1.266	1.264	1.259	1.256	1.250	1.244	1.239	1.232	1.225	1.219	1.210	1.201	1.192	1.182	1.174	1.162	1.152	1.141	1.130	1.118	1.106	1.094	1.081	1.069	1.055	1.042	1.029	1.015	1.002	0.990	0.976	0.964	0.950	0.938	0.925	0.912	0.901	0.889	0.878	0.866	0.855	0.845	0.835	0.825	0.816	0.808	0.799	0.791	0.784	0.778	0.771	0.766	0.761	0.756	0.754	0.749	0.746	0.744	0.744	0.741	0.740	0.741	0.740	0.741	0.741	0.744	0.745	0.746	0.749	0.752	0.754	0.756	0.760	0.762	0.766	0.769	0.772	0.775	0.778	0.781	0.782	0.785	0.786	0.789	0.790	0.792	0.792	0.794	0.794	0.794	0.794	0.791	0.790	0.788	0.785	0.782	0.779	0.774	0.769	0.764	0.759	0.752	0.746	0.738	0.730	0.722	0.714	0.705	0.695	0.685	0.675	0.665	0.654	0.644	0.632	0.620	0.609	0.596	0.585	0.571	0.559	0.546	0.534	0.521	0.509	0.496	0.484	0.471	0.459	0.446	0.434	0.421	0.410	0.398	0.385	0.374	0.362	0.351	0.339	0.329	0.318	0.308	0.296	0.286	0.276	0.266	0.258	0.246	0.238	0.229	0.220	0.211	0.202	0.194	0.184	0.176	0.166	0.159	0.150	0.141	0.134	0.126	0.116	0.109	0.101	0.092	0.084	0.076	0.068	0.060	0.052	0.045	0.036	0.028	0.020	0.011	0.004	-0.005	-0.012	-0.020	-0.029	-0.035	-0.044	-0.051	-0.059	-0.066	-0.074	-0.081	-0.088	-0.094	-0.100	-0.106	-0.111	-0.118	-0.124	-0.129	-0.134	-0.139	-0.142	-0.146	-0.150	-0.154	-0.156	-0.159	-0.161	-0.162	-0.164	-0.165	-0.165	-0.166	-0.166	-0.165	-0.164	-0.164	-0.161	-0.160	-0.158	-0.154	-0.151	-0.148	-0.144	-0.140	-0.138	-0.132	-0.129	-0.122	-0.119	-0.114	-0.109	-0.104	-0.099	-0.092	-0.089	-0.084	-0.078	-0.072	-0.068	-0.061	-0.056	-0.052	-0.048	-0.042	-0.038	-0.032	-0.029	-0.025	-0.020	-0.016	-0.012	-0.010	-0.006	-0.004	0.000	0.004	0.006	0.009	0.010	0.014	0.016	0.018	0.020	0.022	0.024	0.026	0.028	0.029	0.031	0.032	0.034	0.035	0.036	0.038	0.039	0.039	0.041	0.041	0.042	0.042	0.044	0.044	0.044	0.045	0.044	0.045	0.044	0.044	0.041	0.041	0.039	0.038	0.036	0.034	0.031	0.029	0.026	0.022	0.019	0.015	0.009	0.005	0.000	-0.006	-0.012	-0.018	-0.024	-0.031	-0.039	-0.046	-0.052	-0.060	-0.069	-0.075	-0.084	-0.092	-0.101	-0.108	-0.116	-0.125	-0.132	-0.140	-0.148	-0.155	-0.162	-0.168	-0.175	-0.180	-0.188	-0.192	-0.196	-0.201	-0.205	-0.208	-0.210	-0.212	-0.214	-0.216	-0.215	-0.215	-0.215	-0.212	-0.210	-0.208	-0.204	-0.199	-0.195	-0.189	-0.182	-0.176	-0.169	-0.161	-0.152	-0.145	-0.136	-0.125	-0.116	-0.106	-0.095	-0.085	-0.074	-0.064	-0.052	-0.041	-0.030	-0.019	-0.006	0.005	0.016	0.029	0.039	0.051	0.061	0.074	0.085	0.095	0.106	0.118	0.128	0.139	0.149	0.159	0.168	0.178	0.188	0.196	0.205	0.214	0.224	0.232	0.240	0.249	0.256	0.265	0.272	0.280	0.288	0.295	0.304	0.311	0.319	0.325	0.334	0.340	0.348	0.355	0.362	0.369	0.376	0.384	0.391	0.399	0.405	0.412	0.419	0.428	0.435	0.442	0.450	0.458	0.465	0.472	0.480	0.488	0.495	0.504	0.512	0.520	0.528	0.536	0.545	0.554	0.564	0.571	0.580	0.591	0.600	0.609	0.619	0.629	0.640	0.649	0.660	0.671	0.682	0.692	0.705	0.716	0.728	0.741	0.754	0.768	0.780	0.794	0.808	0.821	0.835	0.850	0.864	0.879	0.895	0.909	0.925	0.940	0.955	0.971	0.986	1.002	1.018	1.032	1.049	1.064	1.079	1.094	1.108	1.122	1.136	1.150	1.164	1.176	1.189	1.200	1.211	1.222	1.232	1.242	1.251	1.260	1.268	1.275	1.281	1.285	1.290	1.294	1.296	1.298	1.300	1.300	1.299	1.298	1.295	1.291	1.288	1.284	1.278	1.272	1.265	1.258	1.249	1.240	1.229	1.220	1.208	1.196	1.184	1.171	1.158	1.142	1.129	1.115	1.099	1.084	1.068	1.052	1.035	1.020	1.002	0.986	0.969	0.952	0.935	0.919	0.901	0.885	0.868	0.850	0.835	0.819	0.801	0.785	0.770	0.754	0.739	0.722	0.708	0.694	0.678	0.664	0.651	0.636	0.624	0.611	0.598	0.585	0.572	0.561	0.549	0.538	0.528	0.516	0.505	0.496	0.486	0.476	0.466	0.459	0.450	0.441	0.434	0.425	0.416	0.410	0.401	0.395	0.389	0.381	0.375	0.369	0.362	0.356	0.351	0.345	0.340	0.334	0.329	0.322	0.318	0.312	0.308	0.302	0.298	0.294	0.290	0.285	0.280	0.275	0.270	0.268	0.262	0.259	0.254	0.249	0.245	0.241	0.238	0.232	0.229	0.225	0.221	0.216	0.214	0.210	0.206	0.204	0.200	0.198	0.194	0.191	0.188	0.185	0.182	0.180	0.179	0.176	0.174	0.172	0.172	0.170	0.170	0.168	0.168	0.166	0.166	0.165	0.166	0.168	0.166	0.168	0.169	0.170	0.170	0.172	0.174	0.176	0.178	0.180	0.182	0.185	0.188	0.189	0.192	0.194	0.196	0.199	0.201	0.204	0.206	0.209	0.210	0.212	0.215	0.218	0.219	0.220	0.221	0.221	0.222	0.224	0.225	0.225	0.224	0.224	0.224	0.222	0.221	0.220	0.218	0.215	0.214	0.210	0.206	0.204	0.200	0.195	0.191	0.188	0.181	0.176	0.171	0.165	0.159	0.152	0.148	0.140	0.134	0.128	0.120	0.114	0.105	0.098	0.091	0.082	0.075	0.066	0.059	0.051	0.044	0.035	0.026	0.020	0.011	0.005	-0.004	-0.012	-0.020	-0.029	-0.035	-0.044	-0.051	-0.059	-0.066	-0.075	-0.081	-0.089	-0.096	-0.104	-0.111	-0.118	-0.125	-0.132	-0.139	-0.146	-0.154	-0.160	-0.168	-0.175	-0.181	-0.188	-0.194	-0.200	-0.206	-0.212	-0.218	-0.224	-0.230	-0.235	-0.240	-0.244	-0.249	-0.252	-0.256	-0.260	-0.264	-0.265	-0.269	-0.270	-0.271	-0.272	-0.272	-0.272	-0.272	-0.271	-0.269	-0.266	-0.265	-0.261	-0.255	-0.251	-0.244	-0.239	-0.230	-0.222	-0.215	-0.205	-0.194	-0.181	-0.170	-0.158	-0.144	-0.130	-0.114	-0.100	-0.082	-0.065	-0.048	-0.029	-0.010	0.010	0.030	0.050	0.071	0.092	0.114	0.136	0.159	0.181	0.204	0.226	0.250	0.272	0.295	0.318	0.340	0.361	0.384	0.405	0.428	0.448	0.468	0.488	0.506	0.524	0.541	0.558	0.574	0.590	0.605	0.619	0.631	0.642	0.652	0.662	0.671	0.679	0.686	0.692	0.698	0.702	0.705	0.708	0.709	0.710	0.710	0.709	0.706	0.704	0.700	0.696	0.692	0.686	0.680	0.674	0.668	0.661	0.654	0.645	0.638	0.630	0.621	0.614	0.604	0.596	0.588	0.580	0.572	0.564	0.558	0.550	0.542	0.536	0.530	0.524	0.519	0.514	0.510	0.506	0.502	0.500	0.498	0.496	0.495	0.495	0.495	0.495	0.496	0.498	0.499	0.501	0.504	0.507	0.511	0.516	0.521	0.526	0.531	0.536	0.542	0.549	0.556	0.561	0.569	0.576	0.582	0.590	0.598	0.605	0.612	0.620	0.628	0.634	0.642	0.649	0.656	0.662	0.670	0.678	0.684	0.691	0.698	0.704	0.710	0.716	0.721	0.728	0.734	0.739	0.742	0.748	0.752	0.758	0.761	0.766	0.770	0.775	0.778	0.781	0.785	0.788	0.791	0.794	0.798	0.800	0.802	0.805	0.808	0.810	0.812	0.815	0.818	0.819	0.820	0.822	0.824	0.825	0.825	0.826	0.828	0.828	0.829	0.829	0.830	0.830	0.830	0.830	0.830	0.830	0.830	0.830	0.829	0.829	0.829	0.828	0.826	0.826	0.826	0.825	0.824	0.824	0.822	0.822	0.820	0.820	0.820	0.819	0.819	0.819	0.819	0.819	0.819	0.820	0.820	0.821	0.822	0.822	0.825	0.826	0.828	0.830	0.832	0.835	0.838	0.841	0.844	0.846	0.850	0.854	0.859	0.864	0.866	0.872	0.876	0.880	0.886	0.891	0.896	0.901	0.905	0.910	0.915	0.918	0.922	0.926	0.931	0.934	0.938	0.940	0.944	0.946	0.948	0.949	0.950	0.951	0.951	0.952	0.951	0.951	0.950	0.948	0.946	0.944	0.939	0.935	0.931	0.928	0.922	0.918	0.911	0.905	0.899	0.892	0.885	0.878	0.870	0.862	0.855	0.846	0.838	0.829	0.820	0.811	0.802	0.794	0.785	0.775	0.768	0.759	0.750	0.741	0.732	0.724	0.716	0.708	0.701	0.692	0.685	0.679	0.671	0.665	0.658	0.651	0.646	0.640	0.634	0.629	0.624	0.619	0.615	0.611	0.608	0.602	0.600	0.598	0.594	0.591	0.589	0.589	0.586	0.585	0.585	0.585	0.585	0.585	0.585	0.586	0.590	0.591	0.594	0.598	0.601	0.606	0.611	0.616	0.622	0.629	0.638	0.645	0.654	0.664	0.674	0.684	0.695	0.709	0.721	0.736	0.750	0.765	0.781	0.799	0.816	0.835	0.854	0.874	0.895	0.916	0.938	0.960	0.984	1.008	1.032	1.058	1.084	1.110	1.138	1.164	1.191	1.219	1.249	1.276	1.306	1.335	1.365	1.395	1.424	1.455	1.485	1.515	1.546	1.578	1.608	1.639	1.669	1.700	1.729	1.760	1.791	1.821	1.851	1.882	1.912	1.942	1.971	2.000	2.031	2.060	2.089	2.118	2.145	2.175	2.202	2.230	2.259	2.285	2.312	2.339	2.366	2.392	2.419	2.445	2.471	2.496	2.522	2.548	2.572	2.598	2.621	2.646	2.671	2.695	2.719	2.742	2.766	2.790	2.814	2.836	2.859	2.881	2.905	2.928	2.949	2.971	2.991	3.014	3.034	3.055	3.076	3.096	3.115	3.135	3.154	3.174	3.192	3.211	3.229	3.248	3.264	3.280	3.298	3.314	3.330	3.345	3.359	3.372	3.388	3.400	3.411	3.424	3.435	3.445	3.455	3.464	3.472	3.481	3.489	3.495	3.500	3.505	3.509	3.511	3.514	3.515	3.515	3.515	3.514	3.510	3.508	3.501	3.495	3.489	3.480	3.470	3.460	3.449	3.435	3.421	3.405	3.389	3.370	3.351	3.330	3.309	3.285	3.260	3.234	3.206	3.176	3.148	3.115	3.081	3.046	3.011	2.972	2.932	2.892	2.850	2.805	2.759	2.712	2.664	2.612	2.561	2.506	2.451	2.394	2.335	2.275	2.212	2.149	2.084	2.016	1.946	1.876	1.805	1.731	1.656	1.579	1.501	1.420	1.339	1.256	1.171	1.086	0.998	0.910	0.819	0.728	0.635	0.540	0.444	0.348	0.250	0.151	0.051	-0.050	-0.150	-0.252	-0.358	-0.460	-0.566	-0.670	-0.776	-0.882	-0.990	-1.096	-1.204	-1.312	-1.420	-1.529	-1.635	-1.744	-1.851	-1.960	-2.068	-2.175	-2.282	-2.389	-2.495	-2.600	-2.706	-2.811	-2.915	-3.018	-3.120	-3.222	-3.324	-3.424	-3.524	-3.622	-3.719	-3.815	-3.911	-4.006	-4.099	-4.191	-4.284	-4.374	-4.462	-4.550	-4.638	-4.724	-4.808	-4.891	-4.974	-5.055	-5.134	-5.212	-5.290	-5.365	-5.440	-5.514	-5.585	-5.656	-5.726	-5.794	-5.859	-5.925	-5.989	-6.051	-6.112	-6.172	-6.231	-6.289	-6.345	-6.399	-6.451	-6.502	-6.552	-6.601	-6.649	-6.694	-6.739	-6.781	-6.824	-6.864	-6.902	-6.941	-6.976	-7.012	-7.045	-7.079	-7.110	-7.141	-7.170	-7.198	-7.225	-7.250	-7.275	-7.299	-7.321	-7.342	-7.362	-7.382	-7.400	-7.418	-7.434	-7.450	-7.465	-7.478	-7.491	-7.502	-7.514	-7.524	-7.534	-7.541	-7.549	-7.555	-7.561	-7.565	-7.569	-7.571	-7.572	-7.574	-7.574	-7.571	-7.569	-7.564	-7.559	-7.554	-7.545	-7.536	-7.525	-7.511	-7.498	-7.482	-7.465	-7.446	-7.425	-7.404	-7.379	-7.351	-7.322	-7.291	-7.259	-7.222	-7.186	-7.146	-7.104	-7.058	-7.010	-6.960	-6.908	-6.852	-6.794	-6.732	-6.669	-6.604	-6.535	-6.464	-6.388	-6.310	-6.230	-6.146	-6.060	-5.971	-5.880	-5.786	-5.690	-5.590	-5.488	-5.382	-5.275	-5.165	-5.052	-4.936	-4.818	-4.699	-4.576	-4.452	-4.325	-4.196	-4.065	-3.932	-3.799	-3.662	-3.524	-3.384	-3.242	-3.101	-2.958	-2.812	-2.666	-2.520	-2.372	-2.222	-2.074	-1.924	-1.772	-1.622	-1.470	-1.318	-1.166	-1.015	-0.864	-0.711	-0.560	-0.409	-0.258	-0.108	0.041	0.190	0.339	0.486	0.632	0.779	0.924	1.068	1.209	1.350	1.490	1.628	1.764	1.900	2.034	2.166	2.296	2.426	2.552	2.679	2.802	2.924	3.045	3.164	3.280	3.395	3.508	3.619	3.729	3.836	3.942	4.046	4.148	4.248	4.346	4.442	4.538	4.631	4.722	4.811	4.900	4.986	5.070	5.152	5.235	5.312	5.391	5.469	5.544	5.618	5.690	5.760	5.830	5.898	5.966	6.032	6.096	6.160	6.222	6.284	6.344	6.402	6.460	6.516	6.571	6.626	6.679	6.731	6.781	6.831	6.880	6.928	6.974	7.019	7.064	7.106	7.149	7.189	7.229	7.268	7.304	7.340	7.375	7.409	7.440	7.471	7.500	7.528	7.554	7.578	7.601	7.624	7.644	7.662	7.680	7.695	7.709	7.721	7.731	7.741	7.748	7.754	7.756	7.759	7.758	7.755	7.751	7.745	7.736	7.725	7.714	7.699	7.682	7.662	7.642	7.619	7.594	7.568	7.538	7.505	7.472	7.436	7.398	7.356	7.315	7.270	7.224	7.175	7.124	7.070	7.014	6.958	6.899	6.838	6.774	6.709	6.642	6.572	6.502	6.429	6.355	6.280	6.201	6.122	6.042	5.961	5.878	5.792	5.708	5.619	5.531	5.442	5.352	5.261	5.169	5.078	4.984	4.889	4.795	4.700	4.606	4.510	4.414	4.319	4.222	4.128	4.031	3.935	3.841	3.746	3.651	3.556	3.462	3.369	3.276	3.184	3.092	3.000	2.910	2.821	2.734	2.645	2.559	2.472	2.388	2.302	2.220	2.138	2.058	1.978	1.899	1.820	1.744	1.668	1.592	1.519	1.445	1.374	1.302	1.231	1.162	1.095	1.026	0.960	0.894	0.829	0.764	0.700	0.636	0.572	0.511	0.450	0.389	0.328	0.268	0.208	0.148	0.089	0.030	-0.030	-0.088	-0.148	-0.206	-0.265	-0.324	-0.381	-0.440	-0.500	-0.558	-0.618	-0.675	-0.735	-0.795	-0.854	-0.914	-0.972	-1.032	-1.092	-1.152	-1.214	-1.275	-1.336	-1.398	-1.459	-1.520	-1.581	-1.644	-1.705	-1.766	-1.828	-1.889	-1.950	-2.010	-2.071	-2.132	-2.194	-2.254	-2.314	-2.372	-2.431	-2.490	-2.548	-2.604	-2.661	-2.718	-2.772	-2.828	-2.881	-2.934	-2.986	-3.036	-3.088	-3.138	-3.185	-3.232	-3.279	-3.324	-3.368	-3.410	-3.451	-3.492	-3.531	-3.570	-3.608	-3.644	-3.679	-3.712	-3.745	-3.776	-3.808	-3.838	-3.865	-3.892	-3.918	-3.944	-3.968	-3.991	-4.014	-4.035	-4.056	-4.076	-4.095	-4.112	-4.131	-4.149	-4.164	-4.180	-4.195	-4.209	-4.222	-4.235	-4.249	-4.260	-4.271	-4.281	-4.292	-4.302	-4.311	-4.320	-4.329	-4.336	-4.344	-4.350	-4.356	-4.361	-4.368	-4.371	-4.376	-4.379	-4.382	-4.384	-4.386	-4.386	-4.386	-4.386	-4.385	-4.384	-4.380	-4.376	-4.372	-4.368	-4.360	-4.354	-4.346	-4.338	-4.328	-4.318	-4.306	-4.294	-4.280	-4.266	-4.251	-4.235	-4.218	-4.199	-4.180	-4.160	-4.139	-4.118	-4.094	-4.071	-4.046	-4.021	-3.995	-3.969	-3.941	-3.912	-3.882	-3.852	-3.821	-3.791	-3.759	-3.726	-3.694	-3.660	-3.626	-3.591	-3.556	-3.521	-3.486	-3.450	-3.414	-3.378	-3.341	-3.302	-3.265	-3.229	-3.190	-3.152	-3.114	-3.076	-3.039	-3.000	-2.961	-2.924	-2.885	-2.848	-2.809	-2.770	-2.732	-2.694	-2.656	-2.618	-2.580	-2.542	-2.505	-2.468	-2.430	-2.392	-2.355	-2.318	-2.279	-2.242	-2.205	-2.169	-2.131	-2.095	-2.059	-2.024	-1.988	-1.951	-1.915	-1.880	-1.845	-1.811	-1.775	-1.741	-1.706	-1.672	-1.640	-1.605	-1.572	-1.539	-1.508	-1.474	-1.442	-1.412	-1.380	-1.350	-1.320	-1.290	-1.260	-1.231	-1.201	-1.172	-1.144	-1.118	-1.089	-1.062	-1.036	-1.009	-0.984	-0.958	-0.932	-0.906	-0.882	-0.859	-0.835	-0.811	-0.788	-0.764	-0.741	-0.719	-0.696	-0.674	-0.652	-0.630	-0.608	-0.586	-0.565	-0.544	-0.521	-0.500	-0.479	-0.458	-0.435	-0.415	-0.392	-0.371	-0.351	-0.329	-0.309	-0.286	-0.266	-0.245	-0.222	-0.202	-0.181	-0.160	-0.139	-0.118	-0.096	-0.075	-0.054	-0.032	-0.012	0.009	0.029	0.050	0.071	0.091	0.111	0.131	0.151	0.170	0.190	0.209	0.229	0.246	0.264	0.282	0.300	0.316	0.334	0.350	0.366	0.381	0.398	0.411	0.425	0.440	0.451	0.465	0.478	0.490	0.500	0.511	0.521	0.531	0.540	0.549	0.556	0.565	0.572	0.579	0.585	0.591	0.598	0.602	0.606	0.610	0.614	0.618	0.620	0.622	0.625	0.628	0.629	0.631	0.632	0.632	0.632	0.634	0.632	0.634	0.632	0.632	0.631	0.630	0.629	0.628	0.628	0.626	0.625	0.624	0.622	0.622	0.620	0.619	0.618	0.616	0.615	0.614	0.612	0.611	0.611	0.610	0.611	0.610	0.611	0.610	0.610	0.611	0.612	0.612	0.614	0.615	0.618	0.619	0.621	0.622	0.626	0.629	0.632	0.635	0.639	0.642	0.648	0.651	0.656	0.661	0.666	0.671	0.678	0.682	0.689	0.694	0.701	0.706	0.712	0.720	0.725	0.731	0.739	0.745	0.750	0.758	0.762	0.768	0.774	0.780	0.785	0.790	0.794	0.798	0.801	0.805	0.808	0.810	0.810	0.811	0.811	0.811	0.810	0.810	0.808	0.804	0.800	0.795	0.789	0.782	0.776	0.768	0.758	0.748	0.738	0.725	0.711	0.699	0.684	0.669	0.652	0.635	0.619	0.599	0.580	0.560	0.539	0.519	0.496	0.472	0.450	0.426	0.402	0.379	0.354	0.329	0.301	0.276	0.251	0.226	0.200	0.175	0.149	0.124	0.099	0.072	0.049	0.025	0.001	-0.021	-0.044	-0.066	-0.089	-0.109	-0.130	-0.148	-0.168	-0.185	-0.201	-0.218	-0.232	-0.246	-0.259	-0.271	-0.281	-0.292	-0.302	-0.309	-0.316	-0.322	-0.328	-0.331	-0.335	-0.338	-0.339	-0.340	-0.340	-0.338	-0.335	-0.332	-0.330	-0.325	-0.321	-0.316	-0.310	-0.304	-0.296	-0.290	-0.281	-0.275	-0.266	-0.259	-0.251	-0.242	-0.234	-0.225	-0.218	-0.210	-0.202	-0.195	-0.188	-0.181	-0.175	-0.169	-0.164	-0.160	-0.155	-0.151	-0.148	-0.146	-0.144	-0.142	-0.141	-0.142	-0.142	-0.145	-0.146	-0.151	-0.154	-0.159	-0.164	-0.170	-0.175	-0.184	-0.190	-0.199	-0.208	-0.216	-0.226	-0.238	-0.249	-0.259	-0.271	-0.282	-0.295	-0.308	-0.320	-0.332	-0.345	-0.359	-0.372	-0.385	-0.398	-0.411	-0.424	-0.436	-0.450	-0.462	-0.475	-0.486	-0.499	-0.510	-0.521	-0.532	-0.542	-0.552	-0.562	-0.571	-0.581	-0.590	-0.598	-0.606	-0.614	-0.622	-0.629	-0.635	-0.641	-0.648	-0.654	-0.660	-0.665	-0.670	-0.675	-0.680	-0.684	-0.690	-0.694	-0.696	-0.701	-0.705	-0.709	-0.711	-0.715	-0.718	-0.721	-0.725	-0.728	-0.731	-0.732	-0.735	-0.738	-0.740	-0.741	-0.744	-0.745	-0.746	-0.748	-0.748	-0.748	-0.748	-0.748	-0.746	-0.745	-0.744	-0.741	-0.739	-0.735	-0.731	-0.726	-0.722	-0.718	-0.711	-0.705	-0.696	-0.689	-0.680	-0.671	-0.661	-0.651	-0.639	-0.628	-0.615	-0.601	-0.588	-0.574	-0.558	-0.542	-0.526	-0.510	-0.492	-0.474	-0.456	-0.439	-0.420	-0.399	-0.380	-0.360	-0.341	-0.321	-0.300	-0.280	-0.260	-0.240	-0.220	-0.200	-0.179	-0.160	-0.140	-0.120	-0.100	-0.082	-0.062	-0.045	-0.028	-0.011	0.006	0.021	0.038	0.052	0.066	0.080	0.094	0.106	0.118	0.129	0.140	0.148	0.158	0.165	0.174	0.180	0.185	0.190	0.194	0.198	0.200	0.202	0.205	0.205	0.205	0.205	0.205	0.202	0.200	0.198	0.194	0.190	0.186	0.180	0.175	0.169	0.162	0.156	0.149	0.141	0.134	0.126	0.118	0.109	0.100	0.091	0.082	0.074	0.064	0.055	0.046	0.038	0.029	0.020	0.011	0.004	-0.005	-0.012	-0.019	-0.026	-0.031	-0.038	-0.044	-0.049	-0.052	-0.058	-0.060	-0.064	-0.066	-0.068	-0.069	-0.069	-0.068	-0.068	-0.065	-0.062	-0.060	-0.055	-0.049	-0.044	-0.039	-0.031	-0.022	-0.014	-0.005	0.005	0.018	0.029	0.040	0.052	0.068	0.082	0.096	0.112	0.129	0.145	0.162	0.180	0.199	0.218	0.238	0.255	0.275	0.295	0.316	0.336	0.356	0.376	0.399	0.420	0.440	0.461	0.482	0.502	0.524	0.545	0.565	0.585	0.606	0.626	0.645	0.664	0.682	0.702	0.720	0.738	0.756	0.772	0.790	0.805	0.821	0.836	0.851	0.865	0.880	0.894	0.905	0.918	0.930	0.942	0.952	0.964	0.974	0.984	0.994	1.004	1.011	1.020	1.028	1.036	1.044	1.050	1.058	1.065	1.071	1.078	1.084	1.090	1.096	1.102	1.109	1.114	1.120	1.126	1.132	1.138	1.144	1.150	1.156	1.164	1.170	1.176	1.184	1.191	1.199	1.206	1.212	1.220	1.229	1.238	1.246	1.255	1.264	1.274	1.284	1.292	1.302	1.315	1.325	1.336	1.349	1.359	1.371	1.384	1.396	1.409	1.421	1.435	1.449	1.462	1.475	1.490	1.504	1.520	1.534	1.549	1.564	1.579	1.594	1.609	1.624	1.641	1.658	1.672	1.689	1.704	1.719	1.735	1.750	1.766	1.781	1.798	1.812	1.828	1.842	1.856	1.871	1.885	1.899	1.912	1.926	1.939	1.951	1.962	1.975	1.985	1.995	2.006	2.016	2.024	2.033	2.041	2.049	2.056	2.062	2.068	2.072	2.078	2.081	2.084	2.086	2.089	2.090	2.092	2.092	2.091	2.091	2.090	2.089	2.086	2.082	2.080	2.076	2.071	2.068	2.062	2.056	2.051	2.044	2.036	2.030	2.021	2.014	2.005	1.998	1.989	1.979	1.969	1.959	1.949	1.939	1.928	1.918	1.905	1.894	1.881	1.870	1.858	1.844	1.831	1.819	1.805	1.791	1.776	1.762	1.749	1.732	1.718	1.702	1.688	1.671	1.654	1.638	1.622	1.605	1.589	1.571	1.554	1.536	1.519	1.501	1.482	1.464	1.446	1.429	1.410	1.392	1.375	1.356	1.338	1.320	1.302	1.285	1.269	1.251	1.235	1.219	1.202	1.188	1.172	1.158	1.145	1.130	1.118	1.106	1.094	1.082	1.071	1.061	1.052	1.045	1.036	1.030	1.024	1.016	1.011	1.008	1.005	1.001	0.999	0.998	0.996	0.996	0.996	0.998	0.999	1.000	1.001	1.005	1.008	1.011	1.014	1.018	1.020	1.025	1.029	1.032	1.036	1.041	1.044	1.049	1.052	1.055	1.059	1.060	1.064	1.065	1.066	1.066	1.068	1.068	1.066	1.065	1.064	1.061	1.059	1.054	1.050	1.045	1.039	1.032	1.026	1.019	1.010	1.001	0.991	0.981	0.970	0.958	0.946	0.934	0.919	0.905	0.891	0.876	0.861	0.845	0.829	0.814	0.796	0.779	0.762	0.745	0.728	0.710	0.691	0.674	0.656	0.639	0.620	0.604	0.585	0.568	0.550	0.532	0.515	0.498	0.482	0.465	0.449	0.434	0.418	0.404	0.389	0.375	0.360	0.348	0.335	0.322	0.310	0.299	0.289	0.279	0.269	0.260	0.251	0.242	0.236	0.229	0.222	0.216	0.211	0.208	0.202	0.200	0.198	0.195	0.194	0.192	0.194	0.192	0.194	0.195	0.196	0.199	0.201	0.205	0.208	0.212	0.216	0.222	0.226	0.232	0.239	0.245	0.251	0.258	0.265	0.271	0.279	0.286	0.292	0.300	0.309	0.316	0.324	0.331	0.340	0.346	0.354	0.362	0.369	0.375	0.382	0.389	0.396	0.402	0.409	0.415	0.419	0.425	0.430	0.435	0.439	0.442	0.446	0.450	0.454	0.455	0.459	0.460	0.461	0.462	0.464	0.465	0.465	0.466	0.465	0.465	0.465	0.464	0.464	0.462	0.460	0.460	0.459	0.458	0.456	0.454	0.452	0.451	0.449	0.448	0.446	0.445	0.444	0.442	0.441	0.440	0.440	0.440	0.440	0.440	0.441	0.441	0.442	0.444	0.446	0.449	0.451	0.455	0.458	0.461	0.465	0.469	0.475	0.479	0.485	0.490	0.498	0.505	0.511	0.518	0.526	0.535	0.542	0.551	0.560	0.570	0.580	0.589	0.599	0.610	0.619	0.630	0.640	0.651	0.661	0.671	0.681	0.692	0.701	0.712	0.721	0.731	0.741	0.749	0.759	0.768	0.775	0.782	0.790	0.798	0.804	0.809	0.815	0.820	0.824	0.828	0.831	0.834	0.838	0.839	0.839	0.840	0.841	0.840	0.839	0.836	0.835	0.832	0.829	0.825	0.820	0.816	0.811	0.806	0.800	0.794	0.789	0.782	0.776	0.770	0.762	0.755	0.749	0.742	0.736	0.730	0.724	0.716	0.711	0.705	0.699	0.695	0.689	0.685	0.681	0.676	0.674	0.671	0.669	0.668	0.666	0.664	0.664	0.664	0.665	0.666	0.668	0.669	0.671	0.674	0.679	0.681	0.686	0.691	0.696	0.702	0.706	0.712	0.720	0.726	0.734	0.740	0.748	0.755	0.762	0.770	0.778	0.786	0.795	0.802	0.810	0.819	0.826	0.835	0.841	0.850	0.858	0.865	0.872	0.879	0.886	0.892	0.899	0.906	0.912	0.918	0.924	0.929	0.934	0.939	0.944	0.948	0.952	0.956	0.960	0.964	0.966	0.969	0.971	0.974	0.978	0.979	0.980	0.980	0.982	0.984	0.982	0.982	0.982	0.981	0.981	0.979	0.978	0.975	0.974	0.970	0.968	0.964	0.960	0.956	0.951	0.948	0.942	0.938	0.931	0.924	0.919	0.911	0.905	0.898	0.890	0.882	0.874	0.866	0.858	0.849	0.840	0.831	0.821	0.811	0.802	0.792	0.782	0.772	0.762	0.752	0.744	0.734	0.725	0.715	0.706	0.699	0.690	0.681	0.674	0.666	0.659	0.652	0.646	0.641	0.636	0.632	0.629	0.625	0.622	0.619	0.619	0.618	0.618	0.618	0.618	0.620	0.622	0.626	0.630	0.634	0.638	0.644	0.649	0.656	0.662	0.671	0.679	0.686	0.695	0.704	0.714	0.724	0.732	0.742	0.754	0.764	0.774	0.784	0.794	0.804	0.815	0.824	0.834	0.842	0.851	0.860	0.868	0.876	0.884	0.891	0.896	0.904	0.909	0.912	0.918	0.921	0.924	0.925	0.928	0.929	0.929	0.928	0.926	0.925	0.922	0.919	0.916	0.911	0.906	0.902	0.895	0.889	0.881	0.874	0.866	0.858	0.849	0.839	0.829	0.819	0.809	0.798	0.786	0.775	0.764	0.752	0.740	0.728	0.716	0.704	0.690	0.679	0.665	0.654	0.640	0.628	0.616	0.604	0.591	0.579	0.566	0.554	0.542	0.530	0.518	0.505	0.494	0.481	0.470	0.459	0.446	0.435	0.424	0.412	0.401	0.389	0.378	0.365	0.354	0.342	0.331	0.319	0.308	0.296	0.284	0.271	0.259	0.246	0.234	0.221	0.209	0.195	0.182	0.169	0.155	0.141	0.128	0.115	0.100	0.086	0.072	0.058	0.044	0.030	0.014	0.000	-0.015	-0.029	-0.044	-0.059	-0.074	-0.088	-0.101	-0.115	-0.129	-0.142	-0.156	-0.170	-0.184	-0.196	-0.208	-0.220	-0.232	-0.244	-0.255	-0.265	-0.276	-0.286	-0.294	-0.304	-0.311	-0.320	-0.326	-0.335	-0.340	-0.348	-0.351	-0.358	-0.361	-0.365	-0.369	-0.371	-0.374	-0.375	-0.378	-0.379	-0.379	-0.380	-0.379	-0.379	-0.379	-0.379	-0.376	-0.376	-0.375	-0.374	-0.371	-0.370	-0.368	-0.365	-0.364	-0.362	-0.360	-0.358	-0.356	-0.354	-0.352	-0.350	-0.349	-0.346	-0.345	-0.342	-0.341	-0.340	-0.338	-0.336	-0.335	-0.334	-0.332	-0.331	-0.330	-0.329	-0.328	-0.326	-0.325	-0.324	-0.322	-0.320	-0.319	-0.318	-0.315	-0.314	-0.310	-0.308	-0.306	-0.302	-0.300	-0.296	-0.294	-0.290	-0.286	-0.282	-0.279	-0.274	-0.270	-0.266	-0.261	-0.258	-0.252	-0.249	-0.244	-0.240	-0.235	-0.231	-0.226	-0.222	-0.218	-0.215	-0.210	-0.208	-0.204	-0.201	-0.199	-0.196	-0.194	-0.192	-0.190	-0.190	-0.190	-0.189	-0.189	-0.190	-0.190	-0.191	-0.194	-0.195	-0.198	-0.199	-0.201	-0.204	-0.208	-0.210	-0.214	-0.216	-0.220	-0.222	-0.226	-0.229	-0.231	-0.236	-0.239	-0.241	-0.244	-0.245	-0.248	-0.249	-0.250	-0.251	-0.251	-0.251	-0.251	-0.250	-0.248	-0.245	-0.244	-0.240	-0.236	-0.232	-0.228	-0.222	-0.216	-0.210	-0.204	-0.196	-0.189	-0.181	-0.172	-0.164	-0.155	-0.145	-0.136	-0.126	-0.116	-0.106	-0.096	-0.085	-0.075	-0.064	-0.052	-0.042	-0.032	-0.020	-0.010	0.000	0.011	0.022	0.032	0.041	0.051	0.062	0.071	0.081	0.091	0.099	0.109	0.116	0.125	0.134	0.141	0.149	0.158	0.164	0.171	0.179	0.186	0.192	0.200	0.205	0.214	0.219	0.226	0.234	0.240	0.246	0.254	0.260	0.266	0.274	0.281	0.288	0.295	0.302	0.310	0.318	0.325	0.334	0.341	0.349	0.358	0.366	0.375	0.384	0.391	0.401	0.410	0.419	0.428	0.439	0.449	0.459	0.469	0.479	0.490	0.500	0.511	0.522	0.534	0.545	0.556	0.568	0.580	0.592	0.604	0.616	0.629	0.642	0.655	0.669	0.682	0.695	0.709	0.724	0.738	0.751	0.766	0.781	0.795	0.811	0.825	0.841	0.856	0.871	0.886	0.904	0.919	0.934	0.950	0.966	0.981	0.998	1.012	1.028	1.042	1.059	1.072	1.088	1.101	1.118	1.130	1.144	1.158	1.170	1.181	1.194	1.205	1.216	1.228	1.236	1.245	1.254	1.261	1.269	1.276	1.281	1.288	1.291	1.295	1.298	1.300	1.302	1.301	1.301	1.301	1.299	1.298	1.295	1.290	1.286	1.280	1.274	1.269	1.260	1.252	1.244	1.235	1.224	1.214	1.204	1.192	1.180	1.169	1.155	1.142	1.130	1.116	1.101	1.088	1.072	1.059	1.042	1.026	1.011	0.998	0.981	0.966	0.951	0.936	0.920	0.905	0.889	0.874	0.860	0.845	0.829	0.814	0.801	0.786	0.771	0.758	0.744	0.730	0.718	0.705	0.691	0.679	0.668	0.654	0.642	0.631	0.620	0.610	0.600	0.589	0.579	0.569	0.560	0.551	0.542	0.534	0.525	0.518	0.510	0.502	0.495	0.489	0.481	0.475	0.469	0.464	0.458	0.452	0.446	0.441	0.436	0.431	0.426	0.422	0.419	0.414	0.410	0.406	0.401	0.399	0.394	0.392	0.389	0.385	0.382	0.379	0.375	0.372	0.369	0.365	0.362	0.360	0.356	0.352	0.349	0.346	0.344	0.341	0.338	0.334	0.332	0.329	0.326	0.324	0.320	0.318	0.315	0.312	0.310	0.306	0.304	0.302	0.300	0.298	0.296	0.294	0.291	0.291	0.289	0.288	0.285	0.285	0.284	0.282	0.281	0.282	0.281	0.281	0.281	0.281	0.282	0.282	0.282	0.284	0.284	0.285	0.286	0.288	0.289	0.290	0.291	0.292	0.294	0.294	0.295	0.296	0.299	0.300	0.300	0.301	0.301	0.302	0.302	0.302	0.302	0.304	0.304	0.301	0.301	0.300	0.299	0.298	0.296	0.295	0.291	0.289	0.286	0.282	0.280	0.276	0.271	0.268	0.262	0.258	0.252	0.248	0.241	0.236	0.229	0.224	0.216	0.210	0.202	0.195	0.188	0.179	0.171	0.164	0.155	0.148	0.139	0.131	0.121	0.112	0.104	0.095	0.086	0.078	0.068	0.059	0.050	0.040	0.031	0.022	0.012	0.005	-0.005	-0.015	-0.024	-0.034	-0.041	-0.051	-0.060	-0.070	-0.079	-0.088	-0.096	-0.105	-0.115	-0.124	-0.132	-0.140	-0.149	-0.158	-0.166	-0.175	-0.182	-0.190	-0.199	-0.206	-0.214	-0.222	-0.230	-0.236	-0.242	-0.249	-0.256	-0.262	-0.268	-0.274	-0.279	-0.282	-0.288	-0.291	-0.294	-0.298	-0.300	-0.302	-0.304	-0.305	-0.305	-0.305	-0.305	-0.304	-0.302	-0.300	-0.296	-0.292	-0.289	-0.284	-0.278	-0.271	-0.264	-0.256	-0.248	-0.238	-0.228	-0.216	-0.206	-0.192	-0.180	-0.166	-0.152	-0.138	-0.122	-0.108	-0.090	-0.072	-0.055	-0.036	-0.018	0.000	0.019	0.040	0.059	0.079	0.100	0.120	0.141	0.161	0.182	0.202	0.224	0.244	0.265	0.285	0.305	0.324	0.344	0.362	0.381	0.399	0.418	0.434	0.450	0.466	0.482	0.496	0.511	0.524	0.538	0.550	0.560	0.572	0.582	0.590	0.599	0.606	0.615	0.620	0.626	0.630	0.635	0.638	0.640	0.642	0.644	0.645	0.645	0.644	0.644	0.644	0.641	0.640	0.638	0.635	0.631	0.629	0.625	0.621	0.618	0.614	0.610	0.606	0.602	0.600	0.595	0.592	0.589	0.585	0.581	0.580	0.578	0.575	0.572	0.571	0.571	0.570	0.570	0.569	0.570	0.571	0.571	0.572	0.576	0.578	0.581	0.584	0.588	0.590	0.595	0.599	0.604	0.610	0.615	0.620	0.626	0.632	0.639	0.644	0.651	0.658	0.664	0.671	0.678	0.685	0.691	0.698	0.705	0.711	0.718	0.725	0.731	0.738	0.742	0.749	0.754	0.760	0.765	0.769	0.774	0.778	0.781	0.785	0.789	0.791	0.794	0.798	0.800	0.802	0.804	0.806	0.808	0.809	0.809	0.809	0.810	0.810	0.809	0.810	0.809	0.809	0.808	0.806	0.805	0.804	0.802	0.801	0.799	0.798	0.795	0.794	0.791	0.788	0.785	0.784	0.781	0.778	0.775	0.771	0.770	0.766	0.764	0.760	0.758	0.754	0.751	0.748	0.745	0.741	0.739	0.735	0.731	0.729	0.725	0.721	0.719	0.716	0.712	0.709	0.708	0.705	0.701	0.698	0.696	0.694	0.691	0.689	0.688	0.685	0.684	0.682	0.681	0.681	0.680	0.679	0.679	0.678	0.678	0.679	0.679	0.679	0.680	0.681	0.681	0.684	0.686	0.688	0.689	0.691	0.695	0.698	0.700	0.704	0.706	0.709	0.712	0.716	0.719	0.721	0.725	0.729	0.731	0.735	0.738	0.740	0.742	0.745	0.748	0.749	0.751	0.752	0.754	0.755	0.756	0.755	0.756	0.755	0.754	0.752	0.751	0.749	0.748	0.744	0.740	0.738	0.732	0.729	0.725	0.720	0.715	0.709	0.701	0.696	0.690	0.684	0.676	0.668	0.661	0.654	0.648	0.639	0.631	0.624	0.616	0.608	0.600	0.592	0.584	0.576	0.568	0.561	0.552	0.545	0.538	0.531	0.524	0.518	0.510	0.504	0.498	0.491	0.485	0.479	0.475	0.469	0.465	0.460	0.456	0.452	0.449	0.446	0.442	0.440	0.439	0.436	0.436	0.435	0.435	0.435	0.436	0.438	0.440	0.442	0.445	0.449	0.452	0.459	0.464	0.470	0.476	0.484	0.494	0.502	0.512	0.524	0.535	0.548	0.561	0.574	0.589	0.606	0.621	0.640	0.658	0.676	0.696	0.718	0.739	0.761	0.784	0.808	0.832	0.858	0.884	0.911	0.939	0.966	0.995	1.025	1.054	1.085	1.115	1.148	1.180	1.210	1.244	1.276	1.309	1.341	1.375	1.409	1.442	1.476	1.510	1.544	1.578	1.611	1.645	1.679	1.712	1.746	1.779	1.812	1.845	1.879	1.911	1.944	1.978	2.009	2.040	2.072	2.102	2.134	2.165	2.195	2.225	2.255	2.285	2.314	2.342	2.371	2.400	2.428	2.455	2.482	2.509	2.536	2.564	2.589	2.615	2.640	2.666	2.691	2.716	2.740	2.765	2.789	2.812	2.836	2.860	2.884	2.905	2.928	2.950	2.972	2.992	3.014	3.036	3.055	3.075	3.095	3.114	3.134	3.152	3.170	3.188	3.205	3.222	3.239	3.255	3.271	3.286	3.300	3.315	3.329	3.341	3.352	3.365	3.378	3.388	3.398	3.406	3.415	3.422	3.430	3.438	3.444	3.448	3.454	3.458	3.460	3.462	3.464	3.465	3.465	3.464	3.461	3.459	3.455	3.451	3.446	3.440	3.431	3.424	3.414	3.404	3.392	3.380	3.366	3.351	3.335	3.318	3.300	3.280	3.259	3.236	3.214	3.190	3.164	3.136	3.109	3.078	3.048	3.015	2.981	2.945	2.908	2.870	2.829	2.788	2.745	2.700	2.654	2.606	2.556	2.505	2.452	2.399	2.341	2.285	2.225	2.164	2.100	2.036	1.970	1.902	1.832	1.761	1.688	1.612	1.538	1.459	1.380	1.300	1.216	1.132	1.048	0.961	0.871	0.784	0.691	0.599	0.505	0.411	0.315	0.219	0.120	0.021	-0.079	-0.180	-0.280	-0.384	-0.486	-0.590	-0.694	-0.799	-0.904	-1.010	-1.116	-1.221	-1.328	-1.435	-1.541	-1.648	-1.754	-1.861	-1.966	-2.072	-2.179	-2.284	-2.389	-2.495	-2.599	-2.702	-2.805	-2.908	-3.009	-3.111	-3.212	-3.311	-3.410	-3.509	-3.606	-3.702	-3.798	-3.894	-3.988	-4.080	-4.172	-4.264	-4.352	-4.444	-4.531	-4.618	-4.704	-4.789	-4.874	-4.956	-5.039	-5.120	-5.200	-5.279	-5.356	-5.432	-5.509	-5.582	-5.655	-5.726	-5.798	-5.866	-5.935	-6.001	-6.068	-6.132	-6.195	-6.258	-6.318	-6.378	-6.436	-6.492	-6.548	-6.602	-6.656	-6.708	-6.756	-6.805	-6.852	-6.898	-6.942	-6.986	-7.029	-7.068	-7.108	-7.146	-7.182	-7.218	-7.251	-7.285	-7.316	-7.348	-7.378	-7.405	-7.432	-7.458	-7.484	-7.506	-7.530	-7.552	-7.572	-7.591	-7.610	-7.628	-7.645	-7.660	-7.675	-7.689	-7.701	-7.712	-7.724	-7.734	-7.742	-7.751	-7.758	-7.764	-7.769	-7.772	-7.775	-7.776	-7.778	-7.778	-7.776	-7.772	-7.769	-7.764	-7.758	-7.749	-7.739	-7.728	-7.715	-7.700	-7.684	-7.666	-7.646	-7.625	-7.602	-7.576	-7.549	-7.521	-7.489	-7.455	-7.420	-7.381	-7.341	-7.296	-7.251	-7.202	-7.152	-7.100	-7.044	-6.985	-6.922	-6.859	-6.791	-6.724	-6.651	-6.575	-6.498	-6.416	-6.332	-6.246	-6.158	-6.065	-5.970	-5.872	-5.772	-5.669	-5.564	-5.456	-5.344	-5.231	-5.115	-4.996	-4.875	-4.752	-4.626	-4.499	-4.370	-4.238	-4.105	-3.968	-3.830	-3.691	-3.551	-3.409	-3.265	-3.120	-2.974	-2.826	-2.678	-2.529	-2.378	-2.226	-2.075	-1.921	-1.769	-1.615	-1.461	-1.306	-1.154	-0.999	-0.845	-0.691	-0.539	-0.386	-0.234	-0.081	0.070	0.220	0.370	0.518	0.666	0.812	0.958	1.102	1.246	1.386	1.528	1.666	1.802	1.938	2.072	2.204	2.335	2.462	2.590	2.715	2.838	2.960	3.079	3.196	3.311	3.425	3.538	3.646	3.755	3.860	3.965	4.066	4.168	4.266	4.362	4.456	4.549	4.641	4.729	4.816	4.901	4.986	5.068	5.148	5.228	5.305	5.380	5.455	5.526	5.599	5.669	5.736	5.804	5.869	5.935	5.998	6.061	6.121	6.180	6.240	6.296	6.352	6.408	6.461	6.514	6.566	6.616	6.666	6.714	6.761	6.806	6.851	6.895	6.938	6.979	7.018	7.058	7.095	7.131	7.168	7.200	7.234	7.264	7.295	7.324	7.351	7.376	7.401	7.424	7.446	7.466	7.486	7.502	7.518	7.531	7.545	7.556	7.566	7.572	7.579	7.582	7.586	7.586	7.585	7.582	7.576	7.571	7.561	7.551	7.538	7.522	7.506	7.488	7.465	7.442	7.418	7.390	7.361	7.329	7.296	7.261	7.222	7.182	7.140	7.096	7.049	7.000	6.949	6.896	6.841	6.785	6.726	6.665	6.601	6.538	6.469	6.400	6.331	6.259	6.184	6.108	6.030	5.951	5.871	5.789	5.706	5.621	5.536	5.449	5.360	5.271	5.181	5.090	4.998	4.905	4.811	4.719	4.624	4.530	4.434	4.339	4.242	4.148	4.051	3.958	3.861	3.766	3.670	3.576	3.482	3.388	3.295	3.201	3.109	3.018	2.926	2.835	2.746	2.658	2.570	2.482	2.398	2.312	2.228	2.145	2.062	1.982	1.901	1.824	1.745	1.668	1.592	1.516	1.442	1.370	1.299	1.226	1.156	1.086	1.018	0.950	0.882	0.816	0.750	0.686	0.621	0.558	0.495	0.432	0.371	0.309	0.248	0.186	0.128	0.068	0.008	-0.052	-0.111	-0.170	-0.230	-0.289	-0.346	-0.405	-0.464	-0.524	-0.581	-0.640	-0.699	-0.759	-0.816	-0.876	-0.935	-0.995	-1.054	-1.114	-1.174	-1.232	-1.292	-1.354	-1.414	-1.474	-1.534	-1.594	-1.655	-1.715	-1.775	-1.835	-1.895	-1.955	-2.015	-2.075	-2.134	-2.192	-2.251	-2.310	-2.368	-2.425	-2.482	-2.539	-2.596	-2.651	-2.706	-2.761	-2.815	-2.868	-2.921	-2.972	-3.022	-3.072	-3.122	-3.171	-3.219	-3.265	-3.311	-3.355	-3.399	-3.441	-3.484	-3.525	-3.564	-3.602	-3.641	-3.678	-3.714	-3.749	-3.781	-3.815	-3.846	-3.878	-3.908	-3.938	-3.965	-3.992	-4.019	-4.045	-4.070	-4.094	-4.118	-4.140	-4.160	-4.182	-4.202	-4.222	-4.241	-4.259	-4.278	-4.294	-4.310	-4.326	-4.341	-4.355	-4.369	-4.382	-4.395	-4.408	-4.419	-4.430	-4.440	-4.450	-4.459	-4.468	-4.476	-4.484	-4.490	-4.495	-4.501	-4.505	-4.509	-4.512	-4.515	-4.516	-4.518	-4.518	-4.518	-4.516	-4.514	-4.510	-4.508	-4.501	-4.495	-4.488	-4.481	-4.471	-4.462	-4.452	-4.440	-4.429	-4.415	-4.401	-4.386	-4.371	-4.354	-4.335	-4.316	-4.298	-4.276	-4.256	-4.234	-4.211	-4.186	-4.161	-4.135	-4.110	-4.084	-4.055	-4.026	-3.999	-3.968	-3.939	-3.906	-3.876	-3.845	-3.812	-3.780	-3.746	-3.712	-3.679	-3.644	-3.609	-3.574	-3.538	-3.502	-3.466	-3.430	-3.394	-3.358	-3.321	-3.284	-3.246	-3.210	-3.172	-3.134	-3.098	-3.060	-3.022	-2.985	-2.948	-2.909	-2.871	-2.834	-2.796	-2.759	-2.721	-2.684	-2.646	-2.608	-2.570	-2.532	-2.496	-2.459	-2.421	-2.384	-2.348	-2.310	-2.274	-2.236	-2.200	-2.164	-2.128	-2.092	-2.056	-2.021	-1.986	-1.950	-1.916	-1.881	-1.848	-1.814	-1.780	-1.746	-1.714	-1.681	-1.649	-1.618	-1.586	-1.555	-1.524	-1.494	-1.464	-1.436	-1.406	-1.378	-1.350	-1.321	-1.294	-1.268	-1.241	-1.215	-1.189	-1.162	-1.138	-1.114	-1.090	-1.065	-1.041	-1.018	-0.995	-0.972	-0.950	-0.928	-0.906	-0.884	-0.862	-0.841	-0.820	-0.799	-0.778	-0.758	-0.736	-0.716	-0.695	-0.674	-0.654	-0.632	-0.612	-0.592	-0.572	-0.551	-0.531	-0.511	-0.490	-0.470	-0.450	-0.429	-0.410	-0.389	-0.370	-0.349	-0.329	-0.309	-0.289	-0.268	-0.249	-0.229	-0.209	-0.189	-0.170	-0.151	-0.131	-0.114	-0.095	-0.076	-0.056	-0.040	-0.021	-0.004	0.012	0.030	0.046	0.062	0.079	0.095	0.110	0.125	0.139	0.152	0.165	0.179	0.191	0.204	0.215	0.226	0.238	0.246	0.258	0.268	0.275	0.284	0.291	0.300	0.308	0.314	0.320	0.326	0.331	0.338	0.342	0.346	0.350	0.354	0.358	0.360	0.364	0.366	0.368	0.370	0.371	0.372	0.375	0.375	0.376	0.376	0.378	0.378	0.376	0.376	0.375	0.376	0.375	0.374	0.374	0.372	0.372	0.370	0.370	0.369	0.368	0.366	0.366	0.365	0.364	0.362	0.362	0.361	0.361	0.362	0.361	0.361	0.362	0.362	0.364	0.365	0.366	0.368	0.370	0.372	0.375	0.379	0.381	0.385	0.389	0.395	0.399	0.404	0.410	0.418	0.424	0.430	0.438	0.446	0.454	0.461	0.471	0.480	0.490	0.499	0.510	0.520	0.531	0.541	0.552	0.564	0.574	0.585	0.598	0.609	0.619	0.630	0.641	0.651	0.662	0.672	0.681	0.691	0.700	0.709	0.716	0.724	0.729	0.735	0.740	0.745	0.748	0.750	0.751	0.752	0.752	0.751	0.749	0.745	0.741	0.736	0.730	0.722	0.714	0.705	0.694	0.681	0.669	0.655	0.639	0.625	0.608	0.589	0.571	0.551	0.531	0.509	0.488	0.465	0.441	0.418	0.392	0.369	0.344	0.319	0.291	0.266	0.240	0.214	0.188	0.161	0.136	0.109	0.084	0.059	0.034	0.010	-0.015	-0.038	-0.061	-0.082	-0.105	-0.126	-0.145	-0.166	-0.184	-0.201	-0.219	-0.234	-0.249	-0.262	-0.276	-0.286	-0.298	-0.309	-0.316	-0.325	-0.331	-0.338	-0.342	-0.348	-0.351	-0.352	-0.354	-0.355	-0.355	-0.355	-0.354	-0.351	-0.349	-0.345	-0.341	-0.338	-0.334	-0.329	-0.324	-0.319	-0.311	-0.305	-0.301	-0.295	-0.288	-0.282	-0.276	-0.271	-0.265	-0.260	-0.255	-0.251	-0.248	-0.244	-0.240	-0.236	-0.234	-0.232	-0.231	-0.231	-0.231	-0.231	-0.232	-0.235	-0.236	-0.240	-0.244	-0.249	-0.255	-0.260	-0.266	-0.274	-0.282	-0.290	-0.300	-0.311	-0.320	-0.331	-0.342	-0.354	-0.366	-0.380	-0.394	-0.406	-0.420	-0.435	-0.450	-0.465	-0.479	-0.495	-0.510	-0.525	-0.541	-0.556	-0.571	-0.588	-0.602	-0.619	-0.634	-0.649	-0.662	-0.679	-0.692	-0.708	-0.721	-0.734	-0.748	-0.760	-0.772	-0.785	-0.796	-0.809	-0.820	-0.831	-0.841	-0.852	-0.862	-0.872	-0.882	-0.891	-0.900	-0.909	-0.918	-0.925	-0.932	-0.940	-0.948	-0.955	-0.961	-0.969	-0.974	-0.981	-0.988	-0.994	-0.999	-1.005	-1.010	-1.015	-1.020	-1.025	-1.030	-1.035	-1.040	-1.044	-1.048	-1.050	-1.054	-1.058	-1.060	-1.061	-1.064	-1.065	-1.066	-1.068	-1.068	-1.068	-1.066	-1.065	-1.064	-1.062	-1.060	-1.058	-1.052	-1.049	-1.044	-1.038	-1.032	-1.025	-1.019	-1.010	-1.001	-0.994	-0.982	-0.972	-0.961	-0.951	-0.939	-0.925	-0.912	-0.900	-0.886	-0.870	-0.855	-0.841	-0.824	-0.809	-0.791	-0.776	-0.759	-0.742	-0.726	-0.708	-0.691	-0.674	-0.658	-0.639	-0.622	-0.605	-0.589	-0.574	-0.558	-0.540	-0.526	-0.510	-0.495	-0.481	-0.468	-0.454	-0.441	-0.429	-0.418	-0.405	-0.395	-0.385	-0.375	-0.366	-0.358	-0.351	-0.345	-0.338	-0.334	-0.328	-0.325	-0.321	-0.319	-0.318	-0.316	-0.315	-0.315	-0.315	-0.315	-0.318	-0.319	-0.322	-0.325	-0.329	-0.334	-0.338	-0.342	-0.348	-0.354	-0.360	-0.366	-0.372	-0.380	-0.388	-0.395	-0.401	-0.410	-0.418	-0.426	-0.435	-0.442	-0.450	-0.459	-0.466	-0.474	-0.481	-0.490	-0.498	-0.504	-0.510	-0.516	-0.522	-0.529	-0.532	-0.539	-0.542	-0.548	-0.550	-0.554	-0.556	-0.558	-0.560	-0.560	-0.561	-0.561	-0.560	-0.559	-0.556	-0.554	-0.550	-0.546	-0.541	-0.535	-0.529	-0.522	-0.514	-0.506	-0.498	-0.488	-0.478	-0.466	-0.456	-0.444	-0.430	-0.418	-0.404	-0.389	-0.375	-0.359	-0.344	-0.328	-0.310	-0.294	-0.276	-0.258	-0.240	-0.221	-0.202	-0.184	-0.165	-0.144	-0.125	-0.104	-0.085	-0.064	-0.044	-0.022	-0.002	0.018	0.038	0.059	0.079	0.099	0.119	0.139	0.158	0.179	0.198	0.216	0.236	0.254	0.272	0.291	0.310	0.328	0.345	0.362	0.379	0.396	0.412	0.429	0.444	0.460	0.475	0.490	0.504	0.519	0.534	0.546	0.560	0.572	0.586	0.599	0.612	0.624	0.636	0.649	0.660	0.672	0.684	0.696	0.706	0.719	0.730	0.741	0.752	0.764	0.775	0.786	0.798	0.809	0.819	0.831	0.842	0.854	0.865	0.876	0.888	0.899	0.911	0.922	0.935	0.946	0.959	0.971	0.982	0.995	1.009	1.021	1.034	1.048	1.061	1.074	1.088	1.101	1.115	1.129	1.144	1.158	1.171	1.186	1.200	1.215	1.231	1.245	1.260	1.276	1.291	1.306	1.321	1.338	1.354	1.370	1.385	1.401	1.419	1.435	1.451	1.468	1.484	1.500	1.518	1.534	1.549	1.566	1.582	1.599	1.615	1.630	1.646	1.662	1.679	1.694	1.709	1.724	1.740	1.754	1.768	1.781	1.794	1.809	1.821	1.832	1.845	1.855	1.866	1.876	1.885	1.895	1.904	1.911	1.918	1.924	1.930	1.935	1.940	1.944	1.946	1.949	1.951	1.951	1.951	1.951	1.950	1.949	1.945	1.942	1.938	1.932	1.928	1.921	1.914	1.905	1.898	1.889	1.879	1.869	1.856	1.846	1.834	1.820	1.808	1.794	1.780	1.765	1.749	1.734	1.716	1.701	1.684	1.666	1.649	1.630	1.611	1.594	1.575	1.555	1.535	1.515	1.495	1.475	1.454	1.434	1.412	1.392	1.371	1.350	1.329	1.309	1.288	1.265	1.245	1.224	1.202	1.182	1.160	1.139	1.118	1.099	1.078	1.058	1.038	1.018	0.999	0.979	0.960	0.941	0.924	0.905	0.889	0.872	0.856	0.840	0.824	0.809	0.794	0.781	0.769	0.755	0.742	0.731	0.720	0.711	0.701	0.692	0.684	0.676	0.670	0.664	0.658	0.654	0.649	0.644	0.641	0.639	0.638	0.636	0.635	0.635	0.634	0.634	0.635	0.636	0.638	0.639	0.642	0.644	0.646	0.649	0.652	0.654	0.656	0.660	0.662	0.666	0.668	0.670	0.672	0.674	0.676	0.678	0.678	0.679	0.679	0.679	0.678	0.676	0.675	0.672	0.670	0.666	0.662	0.659	0.654	0.648	0.641	0.635	0.628	0.620	0.611	0.602	0.592	0.582	0.571	0.560	0.549	0.536	0.524	0.511	0.498	0.484	0.470	0.455	0.440	0.425	0.411	0.396	0.380	0.365	0.349	0.332	0.318	0.301	0.285	0.270	0.254	0.239	0.222	0.208	0.192	0.176	0.162	0.148	0.132	0.119	0.105	0.091	0.078	0.065	0.054	0.041	0.029	0.019	0.008	-0.002	-0.012	-0.020	-0.030	-0.039	-0.045	-0.052	-0.059	-0.065	-0.071	-0.078	-0.080	-0.085	-0.088	-0.091	-0.094	-0.095	-0.098	-0.096	-0.098	-0.098	-0.096	-0.095	-0.092	-0.091	-0.089	-0.085	-0.081	-0.078	-0.072	-0.068	-0.062	-0.058	-0.051	-0.046	-0.040	-0.034	-0.028	-0.020	-0.012	-0.006	0.001	0.008	0.016	0.022	0.031	0.038	0.046	0.052	0.059	0.066	0.074	0.079	0.086	0.092	0.099	0.104	0.109	0.114	0.119	0.122	0.128	0.130	0.134	0.136	0.139	0.141	0.142	0.145	0.146	0.146	0.148	0.146	0.148	0.146	0.145	0.144	0.142	0.140	0.139	0.135	0.134	0.131	0.129	0.126	0.124	0.121	0.119	0.115	0.112	0.109	0.106	0.105	0.101	0.099	0.098	0.095	0.094	0.092	0.090	0.090	0.090	0.090	0.090	0.090	0.091	0.092	0.095	0.095	0.099	0.101	0.105	0.109	0.112	0.118	0.121	0.126	0.132	0.138	0.144	0.150	0.156	0.164	0.171	0.179	0.186	0.194	0.201	0.210	0.218	0.226	0.234	0.242	0.251	0.259	0.268	0.275	0.282	0.290	0.296	0.305	0.311	0.318	0.322	0.330	0.335	0.340	0.344	0.349	0.351	0.355	0.358	0.360	0.362	0.364	0.365	0.365	0.365	0.365	0.364	0.362	0.360	0.358	0.356	0.354	0.349	0.345	0.342	0.338	0.332	0.328	0.321	0.316	0.311	0.305	0.299	0.292	0.288	0.280	0.275	0.269	0.262	0.256	0.250	0.245	0.239	0.234	0.230	0.226	0.220	0.216	0.212	0.210	0.208	0.205	0.202	0.201	0.200	0.199	0.198	0.199	0.199	0.201	0.201	0.205	0.206	0.210	0.214	0.216	0.221	0.225	0.230	0.238	0.242	0.249	0.256	0.264	0.271	0.280	0.288	0.296	0.305	0.314	0.324	0.332	0.342	0.352	0.362	0.372	0.382	0.394	0.405	0.415	0.425	0.436	0.448	0.458	0.469	0.479	0.490	0.501	0.511	0.522	0.532	0.544	0.554	0.564	0.572	0.584	0.592	0.602	0.611	0.620	0.630	0.639	0.648	0.654	0.662	0.670	0.676	0.685	0.691	0.696	0.702	0.709	0.715	0.719	0.724	0.729	0.732	0.736	0.738	0.741	0.744	0.744	0.745	0.746	0.746	0.746	0.746	0.745	0.744	0.742	0.740	0.736	0.734	0.730	0.726	0.721	0.716	0.711	0.706	0.700	0.694	0.688	0.680	0.674	0.666	0.659	0.651	0.644	0.634	0.626	0.618	0.610	0.600	0.592	0.584	0.575	0.568	0.559	0.551	0.544	0.536	0.528	0.520	0.515	0.507	0.502	0.495	0.490	0.486	0.482	0.479	0.475	0.471	0.470	0.468	0.468	0.466	0.466	0.468	0.470	0.472	0.474	0.478	0.481	0.486	0.491	0.498	0.502	0.509	0.518	0.525	0.532	0.541	0.550	0.559	0.568	0.578	0.589	0.598	0.609	0.619	0.629	0.640	0.650	0.660	0.671	0.680	0.690	0.700	0.709	0.718	0.726	0.735	0.741	0.748	0.756	0.761	0.768	0.772	0.778	0.780	0.784	0.786	0.788	0.790	0.790	0.790	0.788	0.788	0.785	0.781	0.778	0.775	0.770	0.765	0.759	0.751	0.745	0.738	0.729	0.721	0.712	0.702	0.694	0.684	0.674	0.662	0.651	0.641	0.630	0.619	0.608	0.596	0.584	0.572	0.560	0.549	0.538	0.526	0.515	0.504	0.492	0.480	0.469	0.458	0.448	0.436	0.426	0.416	0.405	0.395	0.384	0.374	0.364	0.354	0.344	0.334	0.325	0.315	0.304	0.295	0.284	0.275	0.265	0.255	0.245	0.234	0.224	0.212	0.202	0.191	0.180	0.168	0.158	0.144	0.132	0.120	0.108	0.095	0.081	0.068	0.054	0.039	0.025	0.011	-0.004	-0.020	-0.034	-0.050	-0.066	-0.081	-0.098	-0.114	-0.130	-0.146	-0.162	-0.179	-0.195	-0.211	-0.226	-0.242	-0.259	-0.274	-0.289	-0.305	-0.320	-0.335	-0.349	-0.362	-0.376	-0.390	-0.401	-0.412	-0.424	-0.435	-0.446	-0.456	-0.465	-0.474	-0.482	-0.489	-0.496	-0.501	-0.507	-0.514	-0.518	-0.521	-0.524	-0.526	-0.529	-0.529	-0.530	-0.530	-0.529	-0.529	-0.528	-0.526	-0.525	-0.522	-0.520	-0.518	-0.514	-0.511	-0.507	-0.502	-0.500	-0.496	-0.492	-0.488	-0.485	-0.481	-0.476	-0.472	-0.468	-0.464	-0.461	-0.458	-0.454	-0.451	-0.448	-0.444	-0.441	-0.438	-0.435	-0.432	-0.430	-0.429	-0.426	-0.425	-0.422	-0.420	-0.418	-0.415	-0.412	-0.412	-0.410	-0.408	-0.405	-0.402	-0.400	-0.398	-0.395	-0.392	-0.390	-0.388	-0.384	-0.380	-0.376	-0.374	-0.369	-0.365	-0.361	-0.358	-0.352	-0.349	-0.344	-0.340	-0.335	-0.331	-0.325	-0.321	-0.316	-0.312	-0.308	-0.304	-0.299	-0.294	-0.290	-0.288	-0.284	-0.281	-0.278	-0.275	-0.272	-0.270	-0.269	-0.268	-0.265	-0.264	-0.264	-0.264	-0.262	-0.262	-0.262	-0.264	-0.264	-0.264	-0.265	-0.268	-0.269	-0.269	-0.271	-0.272	-0.274	-0.275	-0.278	-0.280	-0.281	-0.282	-0.284	-0.284	-0.285	-0.285	-0.285	-0.286	-0.285	-0.285	-0.284	-0.282	-0.281	-0.279	-0.276	-0.274	-0.269	-0.265	-0.261	-0.256	-0.251	-0.244	-0.239	-0.231	-0.225	-0.216	-0.208	-0.200	-0.190	-0.181	-0.172	-0.161	-0.151	-0.140	-0.129	-0.118	-0.106	-0.095	-0.082	-0.071	-0.058	-0.046	-0.034	-0.021	-0.008	0.005	0.018	0.031	0.045	0.058	0.071	0.084	0.098	0.110	0.122	0.136	0.149	0.160	0.174	0.185	0.198	0.209	0.221	0.232	0.244	0.255	0.266	0.276	0.288	0.296	0.308	0.319	0.328	0.338	0.348	0.356	0.365	0.374	0.382	0.391	0.400	0.406	0.414	0.422	0.430	0.436	0.444	0.450	0.458	0.464	0.470	0.476	0.481	0.488	0.492	0.499	0.504	0.509	0.515	0.520	0.525	0.531	0.536	0.541	0.548	0.551	0.558	0.562	0.569	0.574	0.580	0.586	0.591	0.598	0.604	0.610	0.616	0.625	0.631	0.639	0.648	0.655	0.662	0.670	0.679	0.689	0.698	0.706	0.715	0.725	0.735	0.745	0.755	0.765	0.776	0.785	0.796	0.808	0.818	0.828	0.838	0.849	0.860	0.870	0.880	0.889	0.899	0.909	0.918	0.925	0.935	0.944	0.951	0.958	0.965	0.971	0.978	0.982	0.988	0.991	0.996	0.999	1.001	1.004	1.004	1.004	1.005	1.004	1.002	1.000	0.998	0.994	0.991	0.986	0.980	0.975	0.968	0.961	0.954	0.945	0.936	0.928	0.918	0.908	0.898	0.886	0.875	0.862	0.851	0.839	0.826	0.814	0.800	0.786	0.772	0.760	0.746	0.731	0.718	0.704	0.690	0.676	0.662	0.649	0.634	0.621	0.608	0.594	0.581	0.569	0.554	0.541	0.530	0.518	0.505	0.494	0.481	0.470	0.459	0.449	0.438	0.426	0.418	0.408	0.398	0.389	0.379	0.370	0.362	0.354	0.346	0.338	0.330	0.322	0.316	0.309	0.304	0.296	0.290	0.285	0.279	0.272	0.268	0.262	0.256	0.252	0.248	0.241	0.238	0.234	0.229	0.225	0.220	0.216	0.212	0.208	0.204	0.200	0.196	0.192	0.189	0.185	0.181	0.179	0.175	0.172	0.169	0.165	0.162	0.159	0.156	0.152	0.149	0.145	0.142	0.139	0.135	0.131	0.128	0.125	0.122	0.119	0.115	0.112	0.109	0.106	0.101	0.099	0.096	0.092	0.089	0.085	0.082	0.079	0.076	0.074	0.070	0.068	0.065	0.062	0.060	0.056	0.055	0.052	0.049	0.048	0.045	0.042	0.042	0.040	0.038	0.036	0.036	0.035	0.034	0.034	0.032	0.032	0.031	0.031	0.031	0.031	0.031	0.030	0.031	0.031	0.031	0.032	0.032	0.034	0.034	0.036	0.036	0.038	0.038	0.038	0.040	0.040	0.040	0.041	0.041	0.042	0.042	0.044	0.042	0.044	0.042	0.042	0.041	0.041	0.041	0.039	0.039	0.036	0.035	0.032	0.030	0.029	0.025	0.022	0.019	0.015	0.011	0.008	0.002	-0.001	-0.006	-0.011	-0.016	-0.022	-0.029	-0.034	-0.040	-0.046	-0.052	-0.060	-0.066	-0.074	-0.080	-0.089	-0.095	-0.102	-0.110	-0.118	-0.124	-0.132	-0.140	-0.148	-0.155	-0.162	-0.170	-0.178	-0.185	-0.192	-0.200	-0.208	-0.214	-0.221	-0.228	-0.235	-0.241	-0.248	-0.252	-0.259	-0.264	-0.269	-0.276	-0.281	-0.286	-0.290	-0.294	-0.298	-0.301	-0.305	-0.309	-0.310	-0.314	-0.316	-0.318	-0.319	-0.320	-0.320	-0.320	-0.320	-0.320	-0.320	-0.318	-0.316	-0.312	-0.311	-0.308	-0.304	-0.299	-0.294	-0.289	-0.282	-0.276	-0.269	-0.261	-0.252	-0.242	-0.232	-0.222	-0.212	-0.200	-0.188	-0.175	-0.161	-0.145	-0.130	-0.114	-0.098	-0.080	-0.062	-0.042	
