# Supplementary material for: Motion onset VEPs can see through the blur
Source: Sci Rep. 2024 Sep 12;14:21296. doi: 10.1038/s41598-024-72483-z (PMC11393312; doi:10.1038/s41598-024-72483-z)
Supplement: Supplementary file 3 — Supplementary Information 3. [file 41598_2024_72483_MOESM3_ESM.zip › VEP_raw_data/source_data/SourceBlurVEP-S009_VEP_2023-04-12_10-37-07.txt]

0.000	0.000	99999.999	6250.000	50.000	-2193.000	-2061.000	6248.000	7.000	100.000	5.000	2.000	1.000	1.000	0.000	0.000	0.000	0.000	0.000	0.000	0.000	0.000	0.000	0.000	0.000	0.000	0.000	-3.292	-3.282	-3.271	-3.260	-3.249	-3.236	-3.224	-3.210	-3.196	-3.181	-3.166	-3.150	-3.135	-3.118	-3.101	-3.082	-3.066	-3.048	-3.029	-3.010	-2.991	-2.971	-2.950	-2.930	-2.910	-2.890	-2.869	-2.848	-2.828	-2.805	-2.784	-2.762	-2.741	-2.719	-2.698	-2.675	-2.654	-2.631	-2.611	-2.589	-2.568	-2.546	-2.525	-2.504	-2.482	-2.461	-2.442	-2.421	-2.402	-2.381	-2.364	-2.344	-2.326	-2.309	-2.290	-2.272	-2.256	-2.239	-2.224	-2.209	-2.192	-2.179	-2.165	-2.151	-2.138	-2.124	-2.112	-2.100	-2.089	-2.078	-2.065	-2.055	-2.045	-2.035	-2.025	-2.016	-2.007	-1.999	-1.990	-1.980	-1.971	-1.964	-1.955	-1.948	-1.939	-1.930	-1.921	-1.914	-1.904	-1.896	-1.888	-1.879	-1.869	-1.860	-1.850	-1.840	-1.830	-1.820	-1.809	-1.798	-1.786	-1.775	-1.762	-1.750	-1.736	-1.724	-1.710	-1.698	-1.682	-1.668	-1.652	-1.638	-1.622	-1.606	-1.591	-1.574	-1.558	-1.539	-1.522	-1.504	-1.486	-1.468	-1.450	-1.430	-1.412	-1.392	-1.374	-1.355	-1.335	-1.316	-1.296	-1.276	-1.256	-1.238	-1.218	-1.198	-1.179	-1.159	-1.140	-1.120	-1.102	-1.082	-1.064	-1.045	-1.028	-1.009	-0.990	-0.971	-0.954	-0.936	-0.919	-0.901	-0.885	-0.868	-0.851	-0.835	-0.819	-0.804	-0.788	-0.772	-0.758	-0.744	-0.729	-0.715	-0.701	-0.688	-0.674	-0.660	-0.648	-0.634	-0.622	-0.609	-0.598	-0.585	-0.572	-0.561	-0.550	-0.539	-0.529	-0.518	-0.507	-0.496	-0.486	-0.476	-0.466	-0.458	-0.448	-0.438	-0.430	-0.420	-0.412	-0.404	-0.395	-0.386	-0.380	-0.372	-0.365	-0.358	-0.350	-0.344	-0.338	-0.331	-0.325	-0.319	-0.314	-0.309	-0.304	-0.300	-0.296	-0.292	-0.289	-0.286	-0.284	-0.281	-0.280	-0.279	-0.278	-0.278	-0.278	-0.278	-0.279	-0.279	-0.280	-0.282	-0.286	-0.289	-0.292	-0.295	-0.300	-0.305	-0.310	-0.316	-0.321	-0.329	-0.335	-0.342	-0.350	-0.358	-0.368	-0.376	-0.385	-0.394	-0.404	-0.414	-0.425	-0.435	-0.445	-0.456	-0.468	-0.480	-0.491	-0.504	-0.516	-0.529	-0.542	-0.556	-0.570	-0.584	-0.599	-0.612	-0.629	-0.642	-0.659	-0.675	-0.690	-0.706	-0.722	-0.741	-0.759	-0.775	-0.795	-0.814	-0.831	-0.851	-0.871	-0.892	-0.914	-0.936	-0.958	-0.980	-1.002	-1.028	-1.051	-1.076	-1.101	-1.128	-1.155	-1.181	-1.209	-1.236	-1.265	-1.295	-1.325	-1.355	-1.385	-1.418	-1.449	-1.481	-1.514	-1.548	-1.581	-1.614	-1.649	-1.684	-1.718	-1.754	-1.789	-1.824	-1.860	-1.895	-1.931	-1.968	-2.004	-2.040	-2.075	-2.111	-2.148	-2.182	-2.220	-2.255	-2.291	-2.326	-2.361	-2.396	-2.430	-2.465	-2.499	-2.532	-2.568	-2.600	-2.634	-2.666	-2.699	-2.731	-2.762	-2.795	-2.826	-2.858	-2.889	-2.920	-2.950	-2.980	-3.011	-3.040	-3.070	-3.100	-3.129	-3.158	-3.186	-3.215	-3.244	-3.271	-3.299	-3.326	-3.355	-3.382	-3.410	-3.438	-3.462	-3.490	-3.516	-3.542	-3.569	-3.595	-3.621	-3.646	-3.672	-3.698	-3.722	-3.746	-3.770	-3.792	-3.818	-3.840	-3.861	-3.882	-3.904	-3.925	-3.945	-3.964	-3.981	-4.000	-4.019	-4.035	-4.050	-4.066	-4.080	-4.093	-4.106	-4.118	-4.129	-4.139	-4.148	-4.156	-4.162	-4.169	-4.174	-4.179	-4.181	-4.182	-4.184	-4.184	-4.181	-4.181	-4.176	-4.172	-4.168	-4.160	-4.154	-4.146	-4.136	-4.128	-4.116	-4.104	-4.091	-4.077	-4.064	-4.049	-4.032	-4.015	-3.999	-3.980	-3.961	-3.941	-3.921	-3.900	-3.880	-3.859	-3.836	-3.812	-3.790	-3.765	-3.742	-3.718	-3.692	-3.668	-3.641	-3.616	-3.590	-3.565	-3.536	-3.510	-3.482	-3.455	-3.428	-3.399	-3.372	-3.344	-3.315	-3.286	-3.256	-3.229	-3.199	-3.169	-3.139	-3.109	-3.079	-3.049	-3.018	-2.988	-2.956	-2.925	-2.894	-2.861	-2.831	-2.799	-2.766	-2.735	-2.702	-2.669	-2.638	-2.604	-2.571	-2.539	-2.506	-2.471	-2.439	-2.406	-2.371	-2.339	-2.305	-2.271	-2.239	-2.205	-2.171	-2.138	-2.105	-2.070	-2.038	-2.004	-1.971	-1.939	-1.906	-1.874	-1.842	-1.811	-1.779	-1.748	-1.718	-1.686	-1.656	-1.628	-1.598	-1.569	-1.541	-1.512	-1.485	-1.458	-1.431	-1.405	-1.379	-1.354	-1.329	-1.304	-1.280	-1.258	-1.234	-1.211	-1.190	-1.168	-1.146	-1.126	-1.105	-1.085	-1.065	-1.045	-1.026	-1.008	-0.989	-0.971	-0.952	-0.935	-0.916	-0.900	-0.882	-0.866	-0.848	-0.831	-0.814	-0.798	-0.780	-0.764	-0.746	-0.730	-0.712	-0.695	-0.679	-0.661	-0.644	-0.626	-0.610	-0.592	-0.575	-0.558	-0.539	-0.521	-0.504	-0.485	-0.468	-0.449	-0.430	-0.412	-0.394	-0.375	-0.358	-0.339	-0.321	-0.302	-0.285	-0.268	-0.250	-0.232	-0.215	-0.199	-0.181	-0.164	-0.148	-0.131	-0.116	-0.100	-0.085	-0.071	-0.056	-0.042	-0.029	-0.015	-0.002	0.010	0.022	0.035	0.046	0.056	0.068	0.079	0.088	0.098	0.106	0.115	0.125	0.134	0.142	0.149	0.158	0.165	0.174	0.180	0.189	0.196	0.204	0.211	0.219	0.228	0.234	0.242	0.250	0.259	0.266	0.276	0.285	0.295	0.302	0.312	0.322	0.332	0.344	0.354	0.365	0.376	0.388	0.399	0.411	0.421	0.434	0.446	0.458	0.471	0.484	0.496	0.509	0.521	0.532	0.545	0.558	0.570	0.581	0.592	0.604	0.615	0.625	0.634	0.644	0.652	0.660	0.669	0.675	0.681	0.686	0.690	0.694	0.698	0.699	0.700	0.700	0.699	0.698	0.695	0.691	0.686	0.681	0.674	0.668	0.658	0.648	0.639	0.626	0.615	0.601	0.588	0.572	0.558	0.541	0.524	0.506	0.489	0.470	0.450	0.431	0.411	0.391	0.371	0.350	0.329	0.308	0.288	0.266	0.245	0.225	0.205	0.185	0.165	0.144	0.125	0.106	0.089	0.071	0.054	0.038	0.022	0.008	-0.008	-0.021	-0.034	-0.045	-0.056	-0.065	-0.075	-0.084	-0.090	-0.096	-0.101	-0.105	-0.109	-0.111	-0.112	-0.114	-0.112	-0.110	-0.109	-0.104	-0.101	-0.095	-0.088	-0.081	-0.074	-0.065	-0.055	-0.045	-0.034	-0.021	-0.010	0.004	0.019	0.034	0.049	0.064	0.080	0.096	0.114	0.131	0.149	0.168	0.185	0.204	0.222	0.241	0.260	0.280	0.299	0.318	0.338	0.355	0.375	0.392	0.410	0.429	0.445	0.462	0.480	0.495	0.512	0.528	0.541	0.555	0.569	0.580	0.592	0.602	0.612	0.621	0.629	0.638	0.642	0.648	0.651	0.654	0.656	0.655	0.654	0.652	0.650	0.646	0.640	0.634	0.626	0.618	0.606	0.596	0.584	0.571	0.555	0.541	0.524	0.506	0.489	0.469	0.450	0.429	0.408	0.385	0.362	0.340	0.315	0.292	0.268	0.244	0.218	0.192	0.168	0.142	0.118	0.094	0.068	0.042	0.020	-0.005	-0.029	-0.051	-0.075	-0.096	-0.118	-0.138	-0.158	-0.176	-0.195	-0.212	-0.230	-0.245	-0.260	-0.275	-0.288	-0.300	-0.311	-0.322	-0.330	-0.339	-0.346	-0.351	-0.358	-0.362	-0.365	-0.369	-0.371	-0.372	-0.371	-0.372	-0.371	-0.368	-0.366	-0.362	-0.358	-0.352	-0.346	-0.342	-0.335	-0.329	-0.321	-0.314	-0.306	-0.298	-0.290	-0.281	-0.271	-0.262	-0.254	-0.244	-0.235	-0.226	-0.218	-0.208	-0.199	-0.191	-0.182	-0.174	-0.168	-0.160	-0.152	-0.145	-0.140	-0.134	-0.129	-0.125	-0.120	-0.116	-0.114	-0.111	-0.109	-0.108	-0.108	-0.108	-0.109	-0.110	-0.114	-0.116	-0.121	-0.126	-0.132	-0.139	-0.146	-0.155	-0.164	-0.174	-0.184	-0.196	-0.208	-0.221	-0.235	-0.250	-0.264	-0.280	-0.298	-0.315	-0.334	-0.352	-0.371	-0.391	-0.411	-0.434	-0.455	-0.476	-0.499	-0.522	-0.545	-0.568	-0.591	-0.615	-0.640	-0.664	-0.688	-0.712	-0.736	-0.761	-0.785	-0.810	-0.834	-0.858	-0.881	-0.905	-0.929	-0.952	-0.974	-0.996	-1.019	-1.039	-1.061	-1.081	-1.101	-1.120	-1.139	-1.158	-1.175	-1.191	-1.208	-1.222	-1.238	-1.252	-1.266	-1.279	-1.291	-1.304	-1.314	-1.325	-1.334	-1.342	-1.351	-1.359	-1.365	-1.371	-1.376	-1.381	-1.385	-1.390	-1.392	-1.394	-1.398	-1.399	-1.400	-1.399	-1.400	-1.399	-1.399	-1.398	-1.395	-1.395	-1.392	-1.390	-1.388	-1.385	-1.381	-1.379	-1.376	-1.372	-1.369	-1.366	-1.362	-1.360	-1.356	-1.354	-1.350	-1.346	-1.344	-1.341	-1.338	-1.335	-1.332	-1.330	-1.328	-1.328	-1.325	-1.324	-1.321	-1.319	-1.319	-1.318	-1.316	-1.316	-1.315	-1.314	-1.314	-1.312	-1.311	-1.311	-1.310	-1.309	-1.309	-1.308	-1.308	-1.306	-1.305	-1.304	-1.301	-1.300	-1.299	-1.295	-1.292	-1.290	-1.288	-1.284	-1.280	-1.275	-1.271	-1.265	-1.260	-1.254	-1.248	-1.241	-1.232	-1.225	-1.216	-1.208	-1.198	-1.189	-1.179	-1.168	-1.156	-1.145	-1.132	-1.120	-1.106	-1.094	-1.080	-1.066	-1.051	-1.036	-1.021	-1.006	-0.990	-0.975	-0.959	-0.941	-0.925	-0.909	-0.891	-0.875	-0.858	-0.841	-0.824	-0.808	-0.791	-0.774	-0.758	-0.740	-0.725	-0.709	-0.694	-0.678	-0.662	-0.648	-0.634	-0.619	-0.606	-0.592	-0.580	-0.569	-0.556	-0.545	-0.535	-0.525	-0.515	-0.505	-0.496	-0.488	-0.480	-0.472	-0.466	-0.459	-0.454	-0.448	-0.444	-0.439	-0.435	-0.431	-0.429	-0.425	-0.422	-0.420	-0.418	-0.416	-0.415	-0.414	-0.412	-0.411	-0.411	-0.410	-0.409	-0.409	-0.409	-0.408	-0.408	-0.406	-0.406	-0.406	-0.405	-0.404	-0.402	-0.401	-0.399	-0.399	-0.396	-0.394	-0.392	-0.390	-0.386	-0.384	-0.380	-0.378	-0.374	-0.370	-0.365	-0.361	-0.356	-0.352	-0.348	-0.342	-0.338	-0.332	-0.326	-0.321	-0.316	-0.311	-0.306	-0.300	-0.295	-0.290	-0.284	-0.279	-0.274	-0.268	-0.262	-0.258	-0.254	-0.249	-0.245	-0.240	-0.238	-0.234	-0.230	-0.226	-0.222	-0.220	-0.218	-0.216	-0.214	-0.212	-0.210	-0.209	-0.209	-0.206	-0.206	-0.205	-0.205	-0.205	-0.205	-0.206	-0.208	-0.208	-0.209	-0.210	-0.210	-0.211	-0.212	-0.214	-0.215	-0.216	-0.218	-0.219	-0.221	-0.221	-0.224	-0.224	-0.225	-0.228	-0.229	-0.230	-0.230	-0.231	-0.231	-0.231	-0.232	-0.234	-0.234	-0.234	-0.234	-0.235	-0.235	-0.235	-0.234	-0.234	-0.234	-0.234	-0.232	-0.232	-0.231	-0.230	-0.229	-0.229	-0.228	-0.226	-0.225	-0.222	-0.221	-0.219	-0.218	-0.216	-0.214	-0.212	-0.210	-0.209	-0.205	-0.204	-0.202	-0.200	-0.199	-0.196	-0.195	-0.192	-0.191	-0.189	-0.189	-0.186	-0.186	-0.184	-0.184	-0.184	-0.184	-0.184	-0.184	-0.185	-0.185	-0.186	-0.188	-0.190	-0.194	-0.196	-0.199	-0.204	-0.208	-0.212	-0.219	-0.224	-0.231	-0.238	-0.248	-0.255	-0.264	-0.275	-0.286	-0.296	-0.309	-0.321	-0.335	-0.349	-0.364	-0.379	-0.395	-0.411	-0.429	-0.446	-0.465	-0.485	-0.502	-0.522	-0.542	-0.565	-0.585	-0.608	-0.629	-0.651	-0.674	-0.696	-0.719	-0.742	-0.765	-0.789	-0.812	-0.835	-0.859	-0.882	-0.906	-0.929	-0.951	-0.974	-0.996	-1.019	-1.040	-1.061	-1.082	-1.104	-1.124	-1.144	-1.162	-1.182	-1.200	-1.219	-1.236	-1.252	-1.269	-1.285	-1.300	-1.315	-1.329	-1.342	-1.356	-1.369	-1.380	-1.392	-1.404	-1.414	-1.424	-1.434	-1.444	-1.452	-1.461	-1.469	-1.476	-1.485	-1.490	-1.498	-1.504	-1.510	-1.516	-1.522	-1.528	-1.532	-1.539	-1.542	-1.548	-1.551	-1.556	-1.561	-1.566	-1.570	-1.574	-1.579	-1.584	-1.588	-1.592	-1.598	-1.602	-1.606	-1.611	-1.616	-1.622	-1.628	-1.632	-1.639	-1.645	-1.650	-1.656	-1.662	-1.670	-1.676	-1.684	-1.691	-1.699	-1.708	-1.716	-1.725	-1.734	-1.744	-1.754	-1.764	-1.775	-1.785	-1.796	-1.809	-1.820	-1.832	-1.846	-1.859	-1.872	-1.886	-1.901	-1.915	-1.930	-1.946	-1.961	-1.978	-1.994	-2.011	-2.027	-2.045	-2.062	-2.079	-2.098	-2.115	-2.134	-2.150	-2.169	-2.188	-2.205	-2.224	-2.241	-2.259	-2.276	-2.294	-2.311	-2.329	-2.345	-2.364	-2.380	-2.396	-2.411	-2.428	-2.442	-2.458	-2.472	-2.486	-2.500	-2.512	-2.526	-2.539	-2.550	-2.562	-2.572	-2.584	-2.592	-2.602	-2.611	-2.620	-2.628	-2.636	-2.642	-2.650	-2.655	-2.660	-2.666	-2.671	-2.676	-2.680	-2.685	-2.689	-2.692	-2.696	-2.698	-2.701	-2.704	-2.706	-2.710	-2.711	-2.714	-2.716	-2.718	-2.720	-2.721	-2.722	-2.725	-2.728	-2.729	-2.731	-2.731	-2.734	-2.736	-2.738	-2.741	-2.742	-2.745	-2.748	-2.750	-2.752	-2.755	-2.759	-2.761	-2.765	-2.768	-2.771	-2.774	-2.778	-2.780	-2.784	-2.789	-2.791	-2.795	-2.799	-2.802	-2.805	-2.809	-2.812	-2.815	-2.819	-2.821	-2.826	-2.829	-2.831	-2.834	-2.836	-2.840	-2.842	-2.845	-2.848	-2.849	-2.851	-2.852	-2.855	-2.855	-2.858	-2.858	-2.859	-2.860	-2.860	-2.861	-2.860	-2.860	-2.860	-2.859	-2.859	-2.858	-2.858	-2.856	-2.855	-2.852	-2.851	-2.849	-2.848	-2.845	-2.842	-2.840	-2.838	-2.835	-2.832	-2.829	-2.825	-2.822	-2.818	-2.814	-2.809	-2.805	-2.801	-2.796	-2.791	-2.786	-2.780	-2.774	-2.769	-2.762	-2.756	-2.750	-2.742	-2.736	-2.729	-2.721	-2.712	-2.705	-2.695	-2.686	-2.678	-2.668	-2.658	-2.648	-2.638	-2.628	-2.616	-2.605	-2.594	-2.581	-2.570	-2.559	-2.546	-2.534	-2.521	-2.509	-2.496	-2.482	-2.470	-2.458	-2.445	-2.432	-2.420	-2.408	-2.395	-2.384	-2.371	-2.361	-2.349	-2.338	-2.328	-2.318	-2.308	-2.299	-2.290	-2.282	-2.275	-2.268	-2.260	-2.254	-2.249	-2.244	-2.240	-2.236	-2.234	-2.231	-2.229	-2.229	-2.228	-2.228	-2.229	-2.229	-2.231	-2.232	-2.235	-2.236	-2.240	-2.242	-2.246	-2.249	-2.254	-2.256	-2.260	-2.264	-2.268	-2.270	-2.272	-2.276	-2.279	-2.281	-2.282	-2.284	-2.285	-2.286	-2.285	-2.285	-2.282	-2.281	-2.279	-2.275	-2.271	-2.265	-2.261	-2.254	-2.246	-2.238	-2.229	-2.219	-2.208	-2.195	-2.184	-2.171	-2.158	-2.142	-2.126	-2.111	-2.095	-2.079	-2.060	-2.042	-2.024	-2.005	-1.985	-1.966	-1.945	-1.926	-1.906	-1.885	-1.865	-1.844	-1.824	-1.804	-1.782	-1.762	-1.742	-1.722	-1.702	-1.684	-1.665	-1.646	-1.628	-1.610	-1.594	-1.578	-1.561	-1.546	-1.530	-1.516	-1.502	-1.490	-1.476	-1.465	-1.454	-1.442	-1.432	-1.421	-1.412	-1.404	-1.396	-1.389	-1.381	-1.374	-1.368	-1.362	-1.356	-1.351	-1.348	-1.342	-1.338	-1.334	-1.330	-1.328	-1.322	-1.319	-1.315	-1.312	-1.309	-1.306	-1.302	-1.299	-1.295	-1.291	-1.286	-1.284	-1.280	-1.275	-1.270	-1.266	-1.260	-1.254	-1.249	-1.244	-1.236	-1.231	-1.225	-1.216	-1.210	-1.202	-1.195	-1.186	-1.178	-1.170	-1.160	-1.150	-1.141	-1.131	-1.122	-1.111	-1.100	-1.090	-1.079	-1.069	-1.058	-1.046	-1.034	-1.024	-1.011	-1.000	-0.989	-0.976	-0.964	-0.952	-0.941	-0.929	-0.918	-0.905	-0.894	-0.882	-0.870	-0.860	-0.849	-0.838	-0.826	-0.815	-0.804	-0.794	-0.782	-0.772	-0.762	-0.752	-0.742	-0.732	-0.724	-0.715	-0.705	-0.696	-0.688	-0.679	-0.670	-0.661	-0.655	-0.646	-0.639	-0.631	-0.624	-0.616	-0.610	-0.604	-0.596	-0.591	-0.585	-0.579	-0.572	-0.568	-0.562	-0.558	-0.552	-0.548	-0.542	-0.539	-0.535	-0.531	-0.526	-0.524	-0.519	-0.516	-0.514	-0.510	-0.507	-0.504	-0.501	-0.499	-0.496	-0.494	-0.491	-0.489	-0.485	-0.484	-0.481	-0.479	-0.475	-0.474	-0.470	-0.469	-0.465	-0.462	-0.460	-0.456	-0.454	-0.451	-0.446	-0.444	-0.440	-0.436	-0.432	-0.428	-0.424	-0.419	-0.415	-0.410	-0.405	-0.400	-0.394	-0.389	-0.382	-0.376	-0.370	-0.365	-0.359	-0.351	-0.345	-0.339	-0.331	-0.325	-0.318	-0.311	-0.305	-0.298	-0.291	-0.284	-0.278	-0.271	-0.265	-0.258	-0.251	-0.245	-0.240	-0.234	-0.228	-0.224	-0.219	-0.214	-0.209	-0.205	-0.201	-0.199	-0.195	-0.192	-0.190	-0.189	-0.188	-0.186	-0.185	-0.185	-0.185	-0.185	-0.188	-0.188	-0.190	-0.192	-0.195	-0.196	-0.200	-0.202	-0.206	-0.210	-0.215	-0.219	-0.224	-0.230	-0.235	-0.239	-0.245	-0.250	-0.256	-0.262	-0.268	-0.274	-0.279	-0.284	-0.290	-0.296	-0.300	-0.305	-0.311	-0.315	-0.320	-0.324	-0.329	-0.331	-0.335	-0.338	-0.341	-0.342	-0.345	-0.345	-0.346	-0.348	-0.346	-0.346	-0.345	-0.344	-0.340	-0.338	-0.334	-0.331	-0.326	-0.321	-0.315	-0.310	-0.302	-0.296	-0.288	-0.280	-0.270	-0.261	-0.250	-0.239	-0.229	-0.218	-0.206	-0.194	-0.180	-0.168	-0.154	-0.141	-0.126	-0.112	-0.096	-0.082	-0.068	-0.051	-0.036	-0.020	-0.005	0.011	0.028	0.044	0.060	0.075	0.090	0.106	0.122	0.138	0.152	0.168	0.182	0.196	0.210	0.225	0.236	0.250	0.261	0.272	0.285	0.296	0.306	0.316	0.324	0.332	0.340	0.348	0.354	0.359	0.364	0.370	0.372	0.376	0.378	0.380	0.381	0.381	0.381	0.380	0.379	0.378	0.374	0.371	0.368	0.364	0.360	0.354	0.349	0.342	0.336	0.330	0.324	0.318	0.309	0.302	0.294	0.288	0.280	0.272	0.265	0.259	0.250	0.244	0.236	0.230	0.224	0.218	0.212	0.206	0.202	0.198	0.195	0.190	0.188	0.185	0.184	0.182	0.181	0.182	0.181	0.184	0.185	0.186	0.190	0.194	0.199	0.202	0.208	0.215	0.221	0.229	0.235	0.244	0.252	0.261	0.271	0.281	0.292	0.302	0.314	0.325	0.338	0.349	0.360	0.372	0.385	0.398	0.411	0.422	0.435	0.448	0.460	0.472	0.484	0.496	0.507	0.519	0.530	0.540	0.551	0.561	0.570	0.580	0.588	0.596	0.604	0.611	0.618	0.624	0.629	0.634	0.638	0.642	0.645	0.648	0.650	0.650	0.651	0.650	0.650	0.649	0.645	0.644	0.640	0.636	0.630	0.625	0.619	0.612	0.605	0.598	0.589	0.580	0.570	0.560	0.550	0.539	0.528	0.515	0.504	0.490	0.478	0.464	0.450	0.436	0.422	0.408	0.392	0.378	0.362	0.346	0.332	0.316	0.301	0.285	0.270	0.254	0.239	0.224	0.208	0.194	0.178	0.164	0.149	0.134	0.120	0.106	0.092	0.079	0.068	0.055	0.042	0.031	0.021	0.010	0.000	-0.009	-0.019	-0.028	-0.035	-0.041	-0.049	-0.055	-0.060	-0.066	-0.070	-0.074	-0.078	-0.080	-0.082	-0.084	-0.084	-0.085	-0.084	-0.084	-0.082	-0.081	-0.079	-0.076	-0.072	-0.069	-0.065	-0.060	-0.056	-0.052	-0.048	-0.041	-0.036	-0.031	-0.026	-0.021	-0.015	-0.010	-0.005	0.000	0.006	0.010	0.015	0.020	0.022	0.028	0.030	0.034	0.036	0.039	0.041	0.042	0.044	0.044	0.044	0.044	0.044	0.041	0.040	0.038	0.035	0.031	0.029	0.025	0.020	0.016	0.010	0.005	-0.001	-0.006	-0.012	-0.019	-0.025	-0.031	-0.039	-0.045	-0.052	-0.060	-0.066	-0.072	-0.079	-0.086	-0.092	-0.099	-0.104	-0.110	-0.115	-0.120	-0.125	-0.129	-0.131	-0.135	-0.138	-0.140	-0.142	-0.142	-0.144	-0.145	-0.144	-0.144	-0.141	-0.140	-0.138	-0.135	-0.132	-0.129	-0.125	-0.120	-0.116	-0.110	-0.105	-0.099	-0.092	-0.086	-0.081	-0.074	-0.066	-0.060	-0.051	-0.044	-0.036	-0.029	-0.021	-0.014	-0.005	0.002	0.010	0.018	0.025	0.034	0.041	0.049	0.056	0.064	0.071	0.078	0.085	0.092	0.099	0.105	0.112	0.119	0.125	0.131	0.138	0.144	0.150	0.155	0.161	0.168	0.172	0.179	0.185	0.191	0.196	0.202	0.208	0.214	0.219	0.225	0.231	0.238	0.244	0.250	0.256	0.262	0.270	0.276	0.284	0.291	0.298	0.306	0.314	0.322	0.331	0.340	0.350	0.359	0.369	0.380	0.391	0.401	0.412	0.425	0.436	0.450	0.462	0.476	0.490	0.504	0.518	0.532	0.549	0.564	0.579	0.595	0.611	0.629	0.645	0.662	0.680	0.696	0.715	0.732	0.750	0.768	0.788	0.805	0.822	0.840	0.859	0.876	0.892	0.910	0.926	0.942	0.959	0.972	0.988	1.002	1.015	1.028	1.039	1.050	1.060	1.069	1.078	1.085	1.090	1.096	1.099	1.101	1.102	1.104	1.102	1.100	1.096	1.091	1.086	1.078	1.069	1.059	1.048	1.034	1.019	1.004	0.988	0.969	0.950	0.929	0.908	0.885	0.861	0.836	0.810	0.784	0.756	0.728	0.698	0.668	0.636	0.605	0.572	0.540	0.506	0.474	0.439	0.406	0.371	0.338	0.302	0.268	0.232	0.199	0.164	0.129	0.095	0.061	0.028	-0.006	-0.039	-0.071	-0.104	-0.135	-0.166	-0.195	-0.226	-0.255	-0.282	-0.311	-0.338	-0.365	-0.390	-0.415	-0.439	-0.461	-0.485	-0.506	-0.528	-0.548	-0.566	-0.586	-0.604	-0.620	-0.638	-0.652	-0.666	-0.680	-0.692	-0.705	-0.716	-0.728	-0.738	-0.746	-0.754	-0.762	-0.769	-0.775	-0.781	-0.785	-0.790	-0.794	-0.796	-0.799	-0.800	-0.801	-0.802	-0.802	-0.801	-0.801	-0.800	-0.799	-0.798	-0.795	-0.791	-0.789	-0.786	-0.781	-0.779	-0.775	-0.771	-0.768	-0.764	-0.760	-0.758	-0.752	-0.749	-0.748	-0.744	-0.742	-0.740	-0.739	-0.736	-0.736	-0.735	-0.736	-0.738	-0.738	-0.740	-0.744	-0.748	-0.751	-0.756	-0.762	-0.770	-0.776	-0.785	-0.794	-0.804	-0.815	-0.826	-0.840	-0.854	-0.868	-0.882	-0.898	-0.915	-0.932	-0.951	-0.970	-0.989	-1.009	-1.031	-1.052	-1.074	-1.096	-1.119	-1.141	-1.165	-1.189	-1.212	-1.236	-1.261	-1.285	-1.310	-1.334	-1.358	-1.381	-1.406	-1.429	-1.452	-1.476	-1.499	-1.520	-1.541	-1.564	-1.585	-1.604	-1.624	-1.644	-1.661	-1.680	-1.698	-1.714	-1.730	-1.746	-1.760	-1.775	-1.789	-1.801	-1.815	-1.825	-1.838	-1.848	-1.858	-1.866	-1.876	-1.885	-1.894	-1.901	-1.909	-1.916	-1.924	-1.930	-1.938	-1.944	-1.950	-1.956	-1.962	-1.970	-1.975	-1.982	-1.989	-1.996	-2.002	-2.010	-2.019	-2.027	-2.035	-2.044	-2.054	-2.064	-2.074	-2.085	-2.096	-2.109	-2.121	-2.134	-2.148	-2.161	-2.178	-2.194	-2.209	-2.225	-2.244	-2.261	-2.281	-2.300	-2.320	-2.340	-2.362	-2.384	-2.406	-2.429	-2.454	-2.476	-2.501	-2.526	-2.551	-2.578	-2.604	-2.629	-2.656	-2.682	-2.710	-2.738	-2.765	-2.792	-2.821	-2.849	-2.876	-2.905	-2.932	-2.961	-2.989	-3.018	-3.045	-3.072	-3.100	-3.129	-3.155	-3.182	-3.210	-3.236	-3.262	-3.289	-3.314	-3.340	-3.364	-3.390	-3.414	-3.438	-3.460	-3.482	-3.505	-3.526	-3.548	-3.568	-3.588	-3.606	-3.625	-3.644	-3.660	-3.676	-3.692	-3.708	-3.722	-3.735	-3.748	-3.760	-3.770	-3.779	-3.789	-3.796	-3.802	-3.810	-3.815	-3.818	-3.820	-3.822	-3.824	-3.822	-3.821	-3.819	-3.815	-3.810	-3.804	-3.795	-3.786	-3.776	-3.765	-3.754	-3.740	-3.724	-3.709	-3.690	-3.672	-3.651	-3.631	-3.609	-3.585	-3.560	-3.534	-3.506	-3.478	-3.448	-3.418	-3.385	-3.351	-3.318	-3.282	-3.246	-3.209	-3.170	-3.130	-3.089	-3.049	-3.006	-2.962	-2.919	-2.874	-2.828	-2.782	-2.735	-2.686	-2.639	-2.589	-2.540	-2.490	-2.439	-2.389	-2.336	-2.284	-2.232	-2.180	-2.128	-2.074	-2.021	-1.969	-1.915	-1.861	-1.808	-1.754	-1.700	-1.648	-1.595	-1.541	-1.488	-1.434	-1.381	-1.330	-1.278	-1.225	-1.174	-1.122	-1.072	-1.021	-0.972	-0.921	-0.871	-0.822	-0.775	-0.728	-0.680	-0.632	-0.586	-0.540	-0.496	-0.450	-0.406	-0.364	-0.320	-0.278	-0.236	-0.195	-0.155	-0.115	-0.076	-0.038	0.000	0.036	0.074	0.109	0.144	0.178	0.211	0.245	0.276	0.308	0.339	0.369	0.399	0.428	0.455	0.481	0.509	0.535	0.559	0.582	0.606	0.629	0.651	0.671	0.691	0.711	0.730	0.748	0.765	0.780	0.796	0.811	0.825	0.839	0.850	0.861	0.872	0.882	0.891	0.899	0.908	0.915	0.921	0.925	0.930	0.934	0.936	0.939	0.941	0.941	0.942	0.942	0.941	0.939	0.938	0.934	0.930	0.925	0.921	0.916	0.910	0.902	0.895	0.888	0.879	0.871	0.861	0.851	0.841	0.830	0.819	0.808	0.794	0.781	0.769	0.754	0.740	0.725	0.709	0.692	0.676	0.659	0.641	0.625	0.606	0.588	0.569	0.549	0.529	0.506	0.486	0.462	0.441	0.418	0.394	0.369	0.345	0.319	0.294	0.266	0.239	0.211	0.182	0.154	0.125	0.096	0.065	0.035	0.002	-0.030	-0.061	-0.095	-0.129	-0.162	-0.198	-0.231	-0.266	-0.302	-0.338	-0.374	-0.410	-0.446	-0.484	-0.521	-0.558	-0.595	-0.634	-0.671	-0.708	-0.748	-0.785	-0.822	-0.860	-0.898	-0.935	-0.972	-1.010	-1.048	-1.085	-1.122	-1.158	-1.195	-1.231	-1.268	-1.302	-1.336	-1.372	-1.406	-1.440	-1.475	-1.508	-1.540	-1.572	-1.604	-1.636	-1.666	-1.698	-1.726	-1.756	-1.786	-1.814	-1.841	-1.870	-1.895	-1.921	-1.948	-1.971	-1.998	-2.021	-2.044	-2.066	-2.089	-2.110	-2.131	-2.152	-2.172	-2.192	-2.211	-2.229	-2.248	-2.266	-2.282	-2.300	-2.316	-2.332	-2.348	-2.364	-2.379	-2.392	-2.406	-2.421	-2.435	-2.449	-2.462	-2.475	-2.489	-2.502	-2.516	-2.529	-2.542	-2.555	-2.568	-2.581	-2.595	-2.608	-2.621	-2.635	-2.649	-2.664	-2.678	-2.692	-2.706	-2.722	-2.739	-2.754	-2.769	-2.785	-2.802	-2.820	-2.836	-2.855	-2.872	-2.891	-2.910	-2.929	-2.949	-2.969	-2.990	-3.010	-3.030	-3.051	-3.072	-3.092	-3.115	-3.136	-3.158	-3.180	-3.201	-3.222	-3.244	-3.266	-3.286	-3.308	-3.330	-3.350	-3.370	-3.390	-3.411	-3.430	-3.449	-3.468	-3.485	-3.504	-3.520	-3.536	-3.551	-3.566	-3.580	-3.594	-3.606	-3.618	-3.629	-3.640	-3.650	-3.659	-3.665	-3.672	-3.679	-3.682	-3.688	-3.691	-3.692	-3.694	-3.695	-3.695	-3.694	-3.691	-3.688	-3.685	-3.680	-3.674	-3.669	-3.661	-3.654	-3.645	-3.636	-3.626	-3.616	-3.604	-3.594	-3.580	-3.568	-3.554	-3.540	-3.525	-3.510	-3.495	-3.478	-3.461	-3.445	-3.428	-3.410	-3.392	-3.374	-3.355	-3.338	-3.319	-3.298	-3.279	-3.259	-3.240	-3.219	-3.199	-3.178	-3.158	-3.136	-3.116	-3.096	-3.075	-3.054	-3.032	-3.012	-2.991	-2.971	-2.950	-2.928	-2.909	-2.888	-2.866	-2.845	-2.826	-2.806	-2.785	-2.765	-2.748	-2.728	-2.708	-2.690	-2.671	-2.652	-2.635	-2.616	-2.600	-2.582	-2.565	-2.549	-2.532	-2.518	-2.501	-2.486	-2.471	-2.456	-2.442	-2.429	-2.415	-2.401	-2.389	-2.376	-2.364	-2.352	-2.340	-2.329	-2.319	-2.306	-2.295	-2.285	-2.274	-2.264	-2.252	-2.244	-2.232	-2.221	-2.211	-2.201	-2.190	-2.180	-2.169	-2.158	-2.148	-2.135	-2.124	-2.112	-2.100	-2.088	-2.074	-2.062	-2.049	-2.035	-2.020	-2.006	-1.991	-1.975	-1.960	-1.944	-1.928	-1.910	-1.892	-1.874	-1.856	-1.838	-1.819	-1.798	-1.778	-1.758	-1.738	-1.715	-1.694	-1.672	-1.651	-1.629	-1.605	-1.582	-1.559	-1.536	-1.512	-1.489	-1.466	-1.442	-1.418	-1.394	-1.371	-1.346	-1.324	-1.299	-1.276	-1.252	-1.229	-1.206	-1.182	-1.159	-1.136	-1.114	-1.090	-1.068	-1.046	-1.025	-1.001	-0.980	-0.960	-0.938	-0.918	-0.898	-0.878	-0.856	-0.838	-0.818	-0.799	-0.779	-0.760	-0.742	-0.724	-0.705	-0.686	-0.670	-0.651	-0.634	-0.618	-0.600	-0.584	-0.566	-0.550	-0.534	-0.519	-0.502	-0.488	-0.472	-0.459	-0.444	-0.429	-0.416	-0.402	-0.388	-0.375	-0.362	-0.351	-0.339	-0.328	-0.316	-0.305	-0.295	-0.285	-0.276	-0.266	-0.258	-0.250	-0.242	-0.235	-0.229	-0.222	-0.218	-0.212	-0.209	-0.205	-0.202	-0.200	-0.198	-0.196	-0.196	-0.195	-0.196	-0.198	-0.199	-0.201	-0.205	-0.209	-0.212	-0.218	-0.224	-0.230	-0.236	-0.244	-0.251	-0.260	-0.269	-0.278	-0.288	-0.298	-0.309	-0.320	-0.331	-0.344	-0.358	-0.369	-0.384	-0.396	-0.411	-0.425	-0.440	-0.455	-0.470	-0.485	-0.501	-0.519	-0.535	-0.551	-0.568	-0.585	-0.604	-0.621	-0.638	-0.656	-0.675	-0.694	-0.712	-0.732	-0.751	-0.771	-0.791	-0.811	-0.832	-0.852	-0.874	-0.895	-0.916	-0.939	-0.960	-0.982	-1.005	-1.028	-1.052	-1.075	-1.099	-1.122	-1.146	-1.171	-1.198	-1.222	-1.248	-1.274	-1.300	-1.328	-1.354	-1.381	-1.409	-1.436	-1.465	-1.494	-1.522	-1.551	-1.581	-1.610	-1.640	-1.670	-1.700	-1.730	-1.761	-1.791	-1.824	-1.854	-1.885	-1.918	-1.948	-1.980	-2.011	-2.044	-2.075	-2.109	-2.141	-2.172	-2.206	-2.238	-2.271	-2.302	-2.336	-2.369	-2.400	-2.432	-2.465	-2.499	-2.530	-2.564	-2.596	-2.629	-2.661	-2.694	-2.726	-2.758	-2.789	-2.822	-2.854	-2.885	-2.918	-2.949	-2.980	-3.011	-3.042	-3.074	-3.104	-3.135	-3.166	-3.196	-3.225	-3.255	-3.284	-3.312	-3.341	-3.370	-3.398	-3.426	-3.452	-3.480	-3.506	-3.532	-3.558	-3.581	-3.606	-3.630	-3.655	-3.678	-3.699	-3.720	-3.741	-3.761	-3.781	-3.800	-3.819	-3.836	-3.854	-3.869	-3.885	-3.899	-3.914	-3.926	-3.939	-3.951	-3.961	-3.971	-3.981	-3.991	-3.998	-4.006	-4.012	-4.018	-4.022	-4.028	-4.031	-4.034	-4.036	-4.039	-4.039	-4.039	-4.037	-4.036	-4.034	-4.031	-4.029	-4.024	-4.019	-4.014	-4.008	-4.001	-3.995	-3.986	-3.979	-3.970	-3.960	-3.950	-3.940	-3.929	-3.918	-3.905	-3.892	-3.880	-3.865	-3.851	-3.838	-3.822	-3.806	-3.791	-3.774	-3.758	-3.740	-3.722	-3.704	-3.685	-3.666	-3.646	-3.626	-3.606	-3.585	-3.564	-3.542	-3.520	-3.496	-3.474	-3.450	-3.428	-3.402	-3.378	-3.352	-3.328	-3.302	-3.275	-3.250	-3.222	-3.195	-3.168	-3.140	-3.111	-3.082	-3.054	-3.024	-2.995	-2.965	-2.935	-2.905	-2.874	-2.844	-2.812	-2.781	-2.750	-2.719	-2.689	-2.656	-2.624	-2.591	-2.560	-2.528	-2.496	-2.464	-2.432	-2.399	-2.368	-2.336	-2.304	-2.271	-2.240	-2.208	-2.175	-2.144	-2.112	-2.081	-2.050	-2.018	-1.986	-1.956	-1.926	-1.895	-1.865	-1.835	-1.805	-1.778	-1.748	-1.720	-1.691	-1.664	-1.636	-1.609	-1.581	-1.555	-1.530	-1.504	-1.479	-1.454	-1.429	-1.405	-1.381	-1.356	-1.334	-1.311	-1.288	-1.266	-1.245	-1.224	-1.202	-1.181	-1.161	-1.141	-1.120	-1.100	-1.082	-1.062	-1.042	-1.025	-1.005	-0.988	-0.969	-0.950	-0.931	-0.914	-0.895	-0.878	-0.859	-0.841	-0.824	-0.805	-0.786	-0.769	-0.751	-0.731	-0.714	-0.695	-0.676	-0.659	-0.640	-0.621	-0.602	-0.584	-0.565	-0.546	-0.528	-0.507	-0.489	-0.470	-0.451	-0.431	-0.412	-0.395	-0.375	-0.356	-0.339	-0.320	-0.301	-0.282	-0.266	-0.249	-0.231	-0.214	-0.196	-0.181	-0.165	-0.150	-0.134	-0.119	-0.105	-0.091	-0.076	-0.064	-0.050	-0.039	-0.026	-0.014	-0.004	0.008	0.018	0.028	0.038	0.046	0.055	0.064	0.071	0.080	0.088	0.096	0.104	0.110	0.118	0.124	0.131	0.138	0.144	0.151	0.159	0.165	0.172	0.179	0.186	0.194	0.201	0.210	0.219	0.226	0.235	0.244	0.252	0.262	0.272	0.284	0.294	0.304	0.315	0.326	0.338	0.349	0.361	0.372	0.385	0.398	0.410	0.422	0.435	0.448	0.460	0.472	0.485	0.498	0.509	0.521	0.534	0.545	0.556	0.568	0.578	0.588	0.596	0.605	0.614	0.621	0.629	0.635	0.639	0.644	0.648	0.650	0.652	0.654	0.654	0.654	0.652	0.649	0.645	0.641	0.635	0.629	0.621	0.614	0.605	0.595	0.584	0.571	0.559	0.545	0.531	0.516	0.500	0.485	0.468	0.449	0.431	0.411	0.394	0.374	0.352	0.332	0.312	0.290	0.270	0.249	0.226	0.205	0.185	0.162	0.141	0.120	0.100	0.080	0.059	0.040	0.019	0.001	-0.018	-0.035	-0.052	-0.070	-0.085	-0.100	-0.114	-0.129	-0.141	-0.154	-0.165	-0.174	-0.184	-0.191	-0.200	-0.206	-0.212	-0.216	-0.220	-0.222	-0.224	-0.225	-0.225	-0.224	-0.221	-0.218	-0.212	-0.206	-0.201	-0.194	-0.186	-0.178	-0.166	-0.158	-0.145	-0.132	-0.120	-0.108	-0.092	-0.078	-0.062	-0.048	-0.030	-0.014	0.004	0.020	0.038	0.056	0.074	0.092	0.110	0.129	0.145	0.164	0.181	0.199	0.215	0.232	0.249	0.264	0.280	0.295	0.309	0.322	0.335	0.348	0.359	0.370	0.379	0.389	0.396	0.402	0.409	0.412	0.418	0.419	0.421	0.421	0.420	0.418	0.414	0.410	0.404	0.398	0.390	0.381	0.372	0.361	0.349	0.335	0.322	0.306	0.291	0.275	0.258	0.240	0.221	0.201	0.182	0.161	0.140	0.120	0.098	0.076	0.054	0.031	0.009	-0.014	-0.035	-0.058	-0.080	-0.101	-0.124	-0.145	-0.166	-0.186	-0.206	-0.226	-0.245	-0.262	-0.281	-0.298	-0.315	-0.330	-0.346	-0.360	-0.374	-0.386	-0.398	-0.410	-0.419	-0.429	-0.438	-0.446	-0.454	-0.460	-0.464	-0.470	-0.474	-0.478	-0.479	-0.481	-0.482	-0.484	-0.484	-0.484	-0.482	-0.481	-0.479	-0.476	-0.474	-0.471	-0.466	-0.464	-0.460	-0.455	-0.450	-0.446	-0.440	-0.435	-0.431	-0.425	-0.421	-0.415	-0.411	-0.405	-0.400	-0.395	-0.391	-0.385	-0.381	-0.378	-0.374	-0.370	-0.366	-0.362	-0.360	-0.358	-0.355	-0.352	-0.351	-0.351	-0.350	-0.350	-0.350	-0.351	-0.352	-0.354	-0.355	-0.358	-0.362	-0.365	-0.370	-0.375	-0.381	-0.388	-0.394	-0.401	-0.410	-0.418	-0.428	-0.438	-0.449	-0.459	-0.471	-0.484	-0.496	-0.509	-0.524	-0.539	-0.554	-0.570	-0.586	-0.602	-0.620	-0.639	-0.658	-0.676	-0.696	-0.715	-0.735	-0.756	-0.776	-0.796	-0.819	-0.839	-0.861	-0.882	-0.905	-0.926	-0.949	-0.971	-0.994	-1.016	-1.038	-1.060	-1.081	-1.104	-1.125	-1.146	-1.166	-1.186	-1.208	-1.226	-1.246	-1.265	-1.284	-1.301	-1.319	-1.336	-1.352	-1.368	-1.384	-1.399	-1.412	-1.426	-1.439	-1.451	-1.462	-1.474	-1.484	-1.494	-1.502	-1.511	-1.518	-1.526	-1.532	-1.538	-1.542	-1.546	-1.550	-1.554	-1.556	-1.559	-1.560	-1.561	-1.561	-1.561	-1.561	-1.560	-1.559	-1.556	-1.555	-1.552	-1.549	-1.546	-1.544	-1.539	-1.536	-1.531	-1.528	-1.524	-1.519	-1.514	-1.509	-1.505	-1.500	-1.494	-1.490	-1.485	-1.480	-1.475	-1.471	-1.465	-1.461	-1.456	-1.451	-1.448	-1.444	-1.439	-1.435	-1.430	-1.428	-1.424	-1.420	-1.418	-1.414	-1.410	-1.408	-1.402	-1.400	-1.398	-1.395	-1.391	-1.389	-1.385	-1.382	-1.379	-1.378	-1.372	-1.370	-1.368	-1.364	-1.360	-1.356	-1.352	-1.348	-1.344	-1.339	-1.334	-1.329	-1.322	-1.318	-1.311	-1.304	-1.298	-1.291	-1.282	-1.275	-1.266	-1.259	-1.250	-1.241	-1.230	-1.220	-1.209	-1.199	-1.188	-1.176	-1.164	-1.151	-1.139	-1.125	-1.112	-1.099	-1.085	-1.071	-1.056	-1.042	-1.029	-1.012	-0.999	-0.982	-0.969	-0.954	-0.939	-0.924	-0.909	-0.894	-0.880	-0.865	-0.851	-0.836	-0.822	-0.810	-0.796	-0.784	-0.771	-0.759	-0.748	-0.736	-0.725	-0.714	-0.704	-0.695	-0.685	-0.676	-0.669	-0.661	-0.654	-0.646	-0.641	-0.635	-0.629	-0.624	-0.620	-0.616	-0.612	-0.608	-0.605	-0.602	-0.599	-0.596	-0.594	-0.592	-0.591	-0.590	-0.588	-0.586	-0.585	-0.582	-0.581	-0.579	-0.576	-0.575	-0.572	-0.570	-0.568	-0.565	-0.561	-0.559	-0.555	-0.550	-0.546	-0.542	-0.538	-0.532	-0.528	-0.521	-0.515	-0.509	-0.502	-0.495	-0.488	-0.480	-0.472	-0.465	-0.456	-0.448	-0.439	-0.430	-0.421	-0.412	-0.404	-0.394	-0.386	-0.376	-0.369	-0.360	-0.351	-0.342	-0.336	-0.328	-0.321	-0.312	-0.306	-0.300	-0.294	-0.289	-0.282	-0.279	-0.274	-0.270	-0.266	-0.264	-0.261	-0.259	-0.258	-0.256	-0.256	-0.255	-0.256	-0.258	-0.259	-0.260	-0.262	-0.264	-0.266	-0.270	-0.274	-0.278	-0.281	-0.285	-0.291	-0.295	-0.300	-0.305	-0.310	-0.316	-0.320	-0.325	-0.331	-0.336	-0.342	-0.348	-0.352	-0.358	-0.362	-0.368	-0.372	-0.376	-0.381	-0.386	-0.389	-0.394	-0.398	-0.400	-0.404	-0.408	-0.410	-0.412	-0.415	-0.416	-0.420	-0.421	-0.422	-0.425	-0.425	-0.428	-0.429	-0.430	-0.430	-0.431	-0.431	-0.432	-0.432	-0.432	-0.432	-0.432	-0.432	-0.432	-0.434	-0.432	-0.432	-0.432	-0.432	-0.432	-0.432	-0.432	-0.434	-0.434	-0.432	-0.434	-0.434	-0.435	-0.435	-0.435	-0.436	-0.436	-0.438	-0.439	-0.440	-0.442	-0.442	-0.444	-0.446	-0.448	-0.450	-0.454	-0.455	-0.458	-0.460	-0.464	-0.468	-0.470	-0.474	-0.479	-0.484	-0.488	-0.492	-0.498	-0.504	-0.510	-0.516	-0.522	-0.529	-0.536	-0.545	-0.552	-0.561	-0.570	-0.580	-0.590	-0.600	-0.610	-0.621	-0.634	-0.645	-0.658	-0.671	-0.685	-0.698	-0.711	-0.728	-0.741	-0.756	-0.774	-0.789	-0.806	-0.822	-0.841	-0.859	-0.878	-0.896	-0.916	-0.935	-0.955	-0.975	-0.996	-1.016	-1.036	-1.059	-1.080	-1.101	-1.122	-1.142	-1.165	-1.186	-1.209	-1.230	-1.251	-1.272	-1.294	-1.315	-1.336	-1.358	-1.378	-1.398	-1.416	-1.438	-1.455	-1.474	-1.492	-1.510	-1.528	-1.546	-1.562	-1.578	-1.594	-1.608	-1.622	-1.638	-1.650	-1.664	-1.676	-1.689	-1.699	-1.710	-1.720	-1.730	-1.739	-1.749	-1.756	-1.764	-1.771	-1.779	-1.785	-1.791	-1.798	-1.802	-1.808	-1.814	-1.818	-1.822	-1.828	-1.831	-1.835	-1.840	-1.844	-1.849	-1.852	-1.858	-1.861	-1.866	-1.870	-1.875	-1.880	-1.885	-1.891	-1.898	-1.904	-1.910	-1.918	-1.925	-1.932	-1.941	-1.950	-1.960	-1.969	-1.980	-1.990	-2.001	-2.013	-2.026	-2.039	-2.052	-2.065	-2.079	-2.095	-2.109	-2.125	-2.140	-2.158	-2.174	-2.190	-2.208	-2.225	-2.242	-2.261	-2.280	-2.298	-2.316	-2.335	-2.354	-2.372	-2.391	-2.410	-2.429	-2.448	-2.465	-2.485	-2.502	-2.521	-2.539	-2.556	-2.574	-2.590	-2.606	-2.624	-2.639	-2.655	-2.669	-2.684	-2.699	-2.712	-2.725	-2.738	-2.750	-2.764	-2.775	-2.786	-2.796	-2.805	-2.815	-2.824	-2.832	-2.841	-2.849	-2.858	-2.862	-2.870	-2.876	-2.881	-2.886	-2.891	-2.896	-2.900	-2.905	-2.908	-2.912	-2.915	-2.919	-2.921	-2.925	-2.926	-2.929	-2.931	-2.935	-2.938	-2.939	-2.941	-2.942	-2.945	-2.948	-2.949	-2.951	-2.954	-2.956	-2.959	-2.960	-2.962	-2.964	-2.966	-2.969	-2.971	-2.972	-2.976	-2.979	-2.981	-2.984	-2.986	-2.990	-2.991	-2.995	-2.998	-3.000	-3.004	-3.005	-3.009	-3.011	-3.012	-3.016	-3.019	-3.021	-3.022	-3.026	-3.028	-3.030	-3.030	-3.032	-3.032	-3.035	-3.036	-3.036	-3.038	-3.038	-3.038	-3.038	-3.038	-3.036	-3.035	-3.035	-3.034	-3.032	-3.030	-3.029	-3.028	-3.024	-3.022	-3.020	-3.016	-3.014	-3.011	-3.006	-3.004	-3.000	-2.996	-2.991	-2.989	-2.984	-2.980	-2.975	-2.971	-2.966	-2.962	-2.956	-2.954	-2.949	-2.942	-2.938	-2.934	-2.929	-2.924	-2.919	-2.912	-2.908	-2.902	-2.896	-2.891	-2.886	-2.881	-2.876	-2.869	-2.864	-2.858	-2.852	-2.846	-2.840	-2.834	-2.828	-2.820	-2.814	-2.806	-2.799	-2.791	-2.782	-2.775	-2.766	-2.758	-2.749	-2.740	-2.731	-2.721	-2.711	-2.701	-2.690	-2.679	-2.668	-2.658	-2.645	-2.634	-2.622	-2.610	-2.599	-2.586	-2.574	-2.562	-2.549	-2.538	-2.525	-2.512	-2.500	-2.489	-2.478	-2.465	-2.454	-2.444	-2.432	-2.421	-2.411	-2.401	-2.392	-2.382	-2.375	-2.366	-2.359	-2.351	-2.345	-2.339	-2.334	-2.329	-2.324	-2.320	-2.316	-2.314	-2.311	-2.309	-2.306	-2.305	-2.304	-2.304	-2.304	-2.304	-2.304	-2.305	-2.304	-2.305	-2.306	-2.308	-2.309	-2.309	-2.309	-2.310	-2.310	-2.310	-2.309	-2.309	-2.308	-2.306	-2.305	-2.302	-2.300	-2.296	-2.294	-2.289	-2.284	-2.279	-2.271	-2.265	-2.258	-2.249	-2.240	-2.230	-2.221	-2.210	-2.199	-2.186	-2.174	-2.161	-2.146	-2.132	-2.119	-2.102	-2.086	-2.071	-2.054	-2.038	-2.020	-2.004	-1.985	-1.968	-1.949	-1.931	-1.914	-1.896	-1.878	-1.860	-1.842	-1.824	-1.806	-1.790	-1.771	-1.755	-1.739	-1.721	-1.706	-1.691	-1.675	-1.661	-1.648	-1.634	-1.620	-1.608	-1.595	-1.584	-1.571	-1.561	-1.551	-1.540	-1.532	-1.522	-1.514	-1.506	-1.499	-1.492	-1.486	-1.480	-1.474	-1.469	-1.464	-1.460	-1.456	-1.452	-1.449	-1.446	-1.444	-1.440	-1.438	-1.436	-1.434	-1.432	-1.430	-1.429	-1.428	-1.426	-1.425	-1.424	-1.424	-1.422	-1.421	-1.419	-1.418	-1.416	-1.415	-1.412	-1.410	-1.408	-1.408	-1.404	-1.401	-1.399	-1.395	-1.392	-1.389	-1.384	-1.379	-1.375	-1.370	-1.365	-1.360	-1.354	-1.349	-1.341	-1.334	-1.328	-1.320	-1.312	-1.305	-1.296	-1.288	-1.280	-1.270	-1.261	-1.251	-1.242	-1.232	-1.221	-1.212	-1.201	-1.192	-1.181	-1.170	-1.160	-1.149	-1.139	-1.128	-1.118	-1.108	-1.098	-1.088	-1.076	-1.068	-1.058	-1.048	-1.039	-1.029	-1.020	-1.011	-1.002	-0.995	-0.988	-0.979	-0.971	-0.965	-0.958	-0.951	-0.945	-0.939	-0.934	-0.929	-0.922	-0.919	-0.914	-0.911	-0.906	-0.902	-0.900	-0.898	-0.895	-0.892	-0.890	-0.889	-0.888	-0.885	-0.885	-0.884	-0.882	-0.882	-0.882	-0.881	-0.882	-0.881	-0.880	-0.881	-0.881	-0.881	-0.882	-0.881	-0.881	-0.881	-0.881	-0.881	-0.882	-0.881	-0.880	-0.880	-0.880	-0.880	-0.878	-0.878	-0.876	-0.875	-0.874	-0.871	-0.870	-0.868	-0.865	-0.862	-0.859	-0.855	-0.854	-0.849	-0.845	-0.841	-0.836	-0.832	-0.828	-0.821	-0.816	-0.810	-0.805	-0.798	-0.791	-0.785	-0.776	-0.770	-0.762	-0.754	-0.746	-0.739	-0.730	-0.722	-0.712	-0.704	-0.695	-0.685	-0.676	-0.666	-0.658	-0.648	-0.638	-0.630	-0.620	-0.610	-0.600	-0.591	-0.581	-0.574	-0.564	-0.555	-0.546	-0.538	-0.530	-0.521	-0.514	-0.506	-0.499	-0.492	-0.486	-0.480	-0.474	-0.469	-0.464	-0.459	-0.455	-0.450	-0.446	-0.444	-0.440	-0.436	-0.435	-0.432	-0.431	-0.430	-0.429	-0.428	-0.428	-0.426	-0.426	-0.426	-0.426	-0.426	-0.428	-0.429	-0.429	-0.430	-0.430	-0.430	-0.432	-0.432	-0.434	-0.434	-0.435	-0.435	-0.435	-0.435	-0.435	-0.435	-0.434	-0.432	-0.430	-0.429	-0.426	-0.424	-0.421	-0.418	-0.414	-0.409	-0.405	-0.400	-0.395	-0.389	-0.382	-0.375	-0.369	-0.360	-0.351	-0.344	-0.334	-0.325	-0.315	-0.304	-0.294	-0.282	-0.271	-0.260	-0.246	-0.235	-0.222	-0.210	-0.198	-0.184	-0.171	-0.158	-0.144	-0.130	-0.116	-0.104	-0.090	-0.076	-0.064	-0.050	-0.036	-0.022	-0.010	0.002	0.015	0.028	0.039	0.050	0.062	0.072	0.082	0.092	0.101	0.111	0.120	0.128	0.136	0.144	0.149	0.154	0.160	0.165	0.169	0.172	0.175	0.178	0.179	0.180	0.180	0.180	0.178	0.176	0.174	0.171	0.168	0.164	0.159	0.155	0.149	0.142	0.135	0.129	0.121	0.114	0.106	0.096	0.089	0.079	0.070	0.061	0.051	0.042	0.032	0.022	0.014	0.004	-0.006	-0.015	-0.024	-0.034	-0.042	-0.050	-0.059	-0.066	-0.074	-0.081	-0.088	-0.095	-0.100	-0.106	-0.110	-0.115	-0.118	-0.121	-0.124	-0.126	-0.126	-0.129	-0.129	-0.129	-0.126	-0.125	-0.122	-0.120	-0.116	-0.111	-0.105	-0.100	-0.094	-0.089	-0.080	-0.072	-0.064	-0.056	-0.046	-0.038	-0.026	-0.018	-0.006	0.005	0.016	0.028	0.040	0.050	0.062	0.075	0.088	0.100	0.110	0.122	0.136	0.148	0.160	0.171	0.182	0.194	0.204	0.215	0.225	0.236	0.245	0.254	0.262	0.271	0.279	0.285	0.291	0.298	0.304	0.308	0.312	0.316	0.320	0.322	0.325	0.326	0.325	0.326	0.325	0.324	0.321	0.318	0.314	0.311	0.306	0.300	0.295	0.288	0.280	0.272	0.265	0.255	0.245	0.236	0.225	0.214	0.202	0.191	0.179	0.166	0.152	0.139	0.125	0.111	0.098	0.082	0.068	0.052	0.039	0.022	0.008	-0.009	-0.024	-0.039	-0.055	-0.070	-0.085	-0.100	-0.115	-0.131	-0.146	-0.160	-0.175	-0.189	-0.202	-0.218	-0.231	-0.244	-0.258	-0.269	-0.281	-0.292	-0.304	-0.316	-0.326	-0.336	-0.345	-0.354	-0.361	-0.370	-0.378	-0.382	-0.390	-0.395	-0.400	-0.404	-0.408	-0.410	-0.414	-0.414	-0.416	-0.416	-0.418	-0.416	-0.415	-0.412	-0.411	-0.409	-0.405	-0.401	-0.396	-0.392	-0.388	-0.382	-0.378	-0.371	-0.365	-0.359	-0.352	-0.346	-0.339	-0.332	-0.325	-0.319	-0.312	-0.306	-0.299	-0.292	-0.288	-0.281	-0.276	-0.271	-0.266	-0.262	-0.258	-0.254	-0.250	-0.246	-0.245	-0.241	-0.240	-0.239	-0.238	-0.239	-0.238	-0.239	-0.240	-0.241	-0.242	-0.244	-0.248	-0.249	-0.252	-0.255	-0.258	-0.261	-0.265	-0.269	-0.272	-0.276	-0.280	-0.284	-0.286	-0.289	-0.292	-0.295	-0.299	-0.300	-0.302	-0.304	-0.305	-0.305	-0.305	-0.305	-0.305	-0.305	-0.302	-0.301	-0.298	-0.295	-0.291	-0.286	-0.282	-0.278	-0.271	-0.265	-0.259	-0.251	-0.245	-0.236	-0.228	-0.220	-0.211	-0.202	-0.194	-0.185	-0.175	-0.166	-0.156	-0.148	-0.139	-0.129	-0.121	-0.111	-0.104	-0.095	-0.088	-0.080	-0.072	-0.065	-0.058	-0.052	-0.046	-0.041	-0.035	-0.031	-0.026	-0.022	-0.019	-0.016	-0.014	-0.011	-0.009	-0.006	-0.006	-0.005	-0.005	-0.004	-0.004	-0.004	-0.005	-0.005	-0.005	-0.006	-0.008	-0.008	-0.009	-0.010	-0.010	-0.010	-0.010	-0.010	-0.010	-0.009	-0.008	-0.006	-0.005	-0.002	0.000	0.002	0.005	0.009	0.014	0.020	0.025	0.030	0.039	0.045	0.052	0.062	0.071	0.081	0.091	0.102	0.115	0.128	0.140	0.155	0.169	0.182	0.199	0.215	0.231	0.249	0.266	0.284	0.302	0.320	0.339	0.359	0.378	0.396	0.416	0.436	0.455	0.475	0.496	0.516	0.535	0.556	0.575	0.594	0.614	0.631	0.651	0.669	0.686	0.702	0.720	0.735	0.750	0.765	0.779	0.791	0.804	0.815	0.825	0.834	0.842	0.850	0.856	0.862	0.866	0.870	0.871	0.871	0.871	0.870	0.868	0.864	0.859	0.852	0.846	0.836	0.828	0.816	0.804	0.790	0.775	0.760	0.742	0.725	0.705	0.685	0.664	0.642	0.620	0.596	0.571	0.546	0.520	0.494	0.465	0.438	0.410	0.380	0.349	0.320	0.289	0.258	0.228	0.195	0.164	0.132	0.100	0.069	0.036	0.005	-0.028	-0.059	-0.091	-0.122	-0.154	-0.184	-0.215	-0.244	-0.274	-0.302	-0.332	-0.360	-0.389	-0.415	-0.442	-0.468	-0.494	-0.519	-0.544	-0.568	-0.590	-0.612	-0.635	-0.655	-0.678	-0.696	-0.716	-0.735	-0.752	-0.771	-0.788	-0.804	-0.818	-0.834	-0.848	-0.860	-0.874	-0.886	-0.898	-0.909	-0.919	-0.929	-0.938	-0.946	-0.954	-0.962	-0.969	-0.975	-0.981	-0.985	-0.990	-0.994	-0.999	-1.001	-1.004	-1.006	-1.009	-1.009	-1.010	-1.010	-1.011	-1.011	-1.011	-1.010	-1.010	-1.009	-1.008	-1.006	-1.005	-1.005	-1.004	-1.001	-1.001	-1.000	-1.000	-1.000	-1.000	-1.000	-1.000	-1.001	-1.004	-1.006	-1.009	-1.012	-1.018	-1.022	-1.028	-1.034	-1.041	-1.050	-1.059	-1.068	-1.078	-1.090	-1.102	-1.116	-1.130	-1.146	-1.162	-1.180	-1.198	-1.216	-1.236	-1.258	-1.279	-1.301	-1.325	-1.348	-1.372	-1.399	-1.424	-1.450	-1.478	-1.505	-1.534	-1.561	-1.590	-1.619	-1.648	-1.678	-1.705	-1.734	-1.764	-1.792	-1.821	-1.850	-1.879	-1.906	-1.932	-1.961	-1.988	-2.014	-2.039	-2.064	-2.089	-2.112	-2.135	-2.158	-2.180	-2.201	-2.221	-2.241	-2.260	-2.279	-2.298	-2.314	-2.330	-2.346	-2.361	-2.376	-2.391	-2.405	-2.419	-2.431	-2.444	-2.455	-2.469	-2.480	-2.491	-2.504	-2.515	-2.526	-2.538	-2.549	-2.560	-2.571	-2.584	-2.595	-2.608	-2.621	-2.634	-2.648	-2.660	-2.675	-2.689	-2.705	-2.720	-2.736	-2.752	-2.771	-2.789	-2.808	-2.828	-2.848	-2.868	-2.889	-2.910	-2.932	-2.956	-2.979	-3.002	-3.028	-3.054	-3.079	-3.106	-3.131	-3.159	-3.188	-3.215	-3.244	-3.272	-3.301	-3.331	-3.361	-3.391	-3.421	-3.451	-3.482	-3.512	-3.544	-3.575	-3.604	-3.635	-3.666	-3.696	-3.726	-3.756	-3.786	-3.816	-3.846	-3.875	-3.904	-3.934	-3.961	-3.990	-4.018	-4.045	-4.072	-4.098	-4.125	-4.150	-4.175	-4.200	-4.224	-4.249	-4.272	-4.295	-4.318	-4.339	-4.359	-4.379	-4.400	-4.420	-4.439	-4.455	-4.474	-4.489	-4.505	-4.521	-4.535	-4.549	-4.561	-4.572	-4.584	-4.595	-4.604	-4.612	-4.621	-4.628	-4.632	-4.638	-4.642	-4.645	-4.646	-4.649	-4.649	-4.646	-4.644	-4.640	-4.635	-4.629	-4.621	-4.614	-4.604	-4.591	-4.579	-4.566	-4.551	-4.534	-4.516	-4.498	-4.478	-4.455	-4.431	-4.406	-4.381	-4.352	-4.325	-4.294	-4.262	-4.231	-4.195	-4.161	-4.124	-4.085	-4.045	-4.005	-3.962	-3.920	-3.876	-3.830	-3.784	-3.735	-3.686	-3.636	-3.586	-3.534	-3.480	-3.428	-3.374	-3.319	-3.261	-3.206	-3.149	-3.091	-3.034	-2.974	-2.915	-2.856	-2.796	-2.736	-2.676	-2.616	-2.556	-2.495	-2.435	-2.375	-2.314	-2.254	-2.194	-2.134	-2.074	-2.015	-1.958	-1.898	-1.839	-1.782	-1.724	-1.666	-1.610	-1.554	-1.499	-1.445	-1.390	-1.335	-1.282	-1.230	-1.178	-1.126	-1.076	-1.026	-0.978	-0.930	-0.881	-0.834	-0.788	-0.742	-0.698	-0.652	-0.609	-0.566	-0.524	-0.482	-0.442	-0.402	-0.362	-0.324	-0.285	-0.249	-0.212	-0.178	-0.141	-0.106	-0.074	-0.040	-0.008	0.025	0.056	0.085	0.115	0.144	0.172	0.200	0.226	0.254	0.278	0.302	0.326	0.350	0.371	0.394	0.414	0.432	0.452	0.471	0.489	0.504	0.520	0.535	0.549	0.561	0.574	0.585	0.594	0.605	0.612	0.620	0.628	0.632	0.638	0.641	0.645	0.646	0.649	0.648	0.648	0.646	0.642	0.640	0.635	0.630	0.624	0.618	0.610	0.602	0.592	0.582	0.571	0.560	0.548	0.535	0.520	0.506	0.491	0.475	0.460	0.442	0.424	0.405	0.388	0.368	0.348	0.326	0.306	0.285	0.261	0.239	0.216	0.192	0.169	0.145	0.120	0.094	0.069	0.042	0.015	-0.012	-0.040	-0.069	-0.096	-0.125	-0.155	-0.184	-0.215	-0.245	-0.278	-0.308	-0.340	-0.372	-0.405	-0.438	-0.471	-0.506	-0.540	-0.575	-0.610	-0.645	-0.681	-0.718	-0.752	-0.790	-0.828	-0.864	-0.901	-0.940	-0.976	-1.015	-1.054	-1.091	-1.130	-1.169	-1.208	-1.245	-1.285	-1.322	-1.361	-1.399	-1.438	-1.475	-1.514	-1.551	-1.589	-1.626	-1.662	-1.699	-1.736	-1.771	-1.808	-1.842	-1.878	-1.911	-1.946	-1.979	-2.010	-2.044	-2.075	-2.106	-2.138	-2.168	-2.196	-2.225	-2.254	-2.280	-2.309	-2.334	-2.360	-2.385	-2.409	-2.434	-2.456	-2.479	-2.500	-2.522	-2.542	-2.562	-2.582	-2.601	-2.620	-2.638	-2.655	-2.672	-2.689	-2.706	-2.721	-2.736	-2.751	-2.766	-2.780	-2.795	-2.809	-2.824	-2.838	-2.851	-2.864	-2.878	-2.891	-2.904	-2.918	-2.930	-2.944	-2.958	-2.970	-2.984	-2.996	-3.011	-3.025	-3.039	-3.054	-3.069	-3.084	-3.099	-3.114	-3.130	-3.146	-3.162	-3.179	-3.195	-3.214	-3.231	-3.248	-3.268	-3.285	-3.304	-3.324	-3.344	-3.362	-3.382	-3.402	-3.424	-3.445	-3.465	-3.486	-3.509	-3.530	-3.552	-3.574	-3.595	-3.616	-3.638	-3.659	-3.681	-3.701	-3.724	-3.744	-3.764	-3.784	-3.804	-3.824	-3.842	-3.861	-3.880	-3.898	-3.914	-3.931	-3.948	-3.962	-3.976	-3.990	-4.003	-4.016	-4.026	-4.037	-4.046	-4.055	-4.064	-4.070	-4.076	-4.081	-4.085	-4.089	-4.091	-4.093	-4.093	-4.091	-4.090	-4.086	-4.082	-4.079	-4.072	-4.066	-4.060	-4.051	-4.041	-4.032	-4.021	-4.009	-3.996	-3.982	-3.968	-3.954	-3.938	-3.921	-3.904	-3.888	-3.869	-3.849	-3.830	-3.810	-3.790	-3.769	-3.748	-3.726	-3.704	-3.681	-3.659	-3.635	-3.612	-3.589	-3.565	-3.541	-3.518	-3.494	-3.470	-3.446	-3.421	-3.399	-3.374	-3.350	-3.326	-3.302	-3.279	-3.255	-3.232	-3.209	-3.186	-3.164	-3.140	-3.118	-3.096	-3.074	-3.052	-3.031	-3.010	-2.989	-2.969	-2.950	-2.930	-2.911	-2.891	-2.872	-2.855	-2.838	-2.820	-2.802	-2.786	-2.769	-2.754	-2.738	-2.722	-2.709	-2.694	-2.680	-2.666	-2.654	-2.640	-2.628	-2.616	-2.602	-2.591	-2.581	-2.570	-2.559	-2.549	-2.538	-2.529	-2.518	-2.509	-2.499	-2.490	-2.480	-2.471	-2.462	-2.452	-2.444	-2.435	-2.426	-2.418	-2.408	-2.399	-2.390	-2.380	-2.371	-2.361	-2.352	-2.342	-2.332	-2.322	-2.311	-2.300	-2.290	-2.279	-2.266	-2.256	-2.244	-2.231	-2.219	-2.205	-2.192	-2.180	-2.165	-2.151	-2.138	-2.122	-2.108	-2.092	-2.076	-2.061	-2.045	-2.029	-2.013	-1.995	-1.979	-1.961	-1.942	-1.925	-1.908	-1.890	-1.871	-1.852	-1.834	-1.815	-1.796	-1.778	-1.759	-1.740	-1.720	-1.701	-1.682	-1.661	-1.642	-1.624	-1.602	-1.584	-1.564	-1.545	-1.526	-1.508	-1.486	-1.468	-1.449	-1.430	-1.410	-1.391	-1.372	-1.354	-1.335	-1.318	-1.298	-1.279	-1.261	-1.244	-1.225	-1.208	-1.189	-1.171	-1.154	-1.136	-1.119	-1.101	-1.085	-1.068	-1.051	-1.034	-1.018	-1.001	-0.985	-0.969	-0.954	-0.939	-0.924	-0.908	-0.894	-0.879	-0.865	-0.851	-0.836	-0.822	-0.811	-0.798	-0.785	-0.774	-0.761	-0.750	-0.739	-0.728	-0.718	-0.708	-0.699	-0.689	-0.681	-0.672	-0.664	-0.659	-0.651	-0.645	-0.639	-0.635	-0.629	-0.625	-0.622	-0.619	-0.616	-0.614	-0.612	-0.611	-0.611	-0.611	-0.611	-0.612	-0.615	-0.618	-0.620	-0.624	-0.628	-0.632	-0.638	-0.642	-0.648	-0.655	-0.662	-0.670	-0.678	-0.688	-0.696	-0.706	-0.715	-0.725	-0.738	-0.749	-0.760	-0.774	-0.785	-0.799	-0.811	-0.826	-0.840	-0.854	-0.870	-0.885	-0.901	-0.919	-0.935	-0.951	-0.969	-0.989	-1.006	-1.025	-1.044	-1.064	-1.082	-1.102	-1.124	-1.145	-1.166	-1.188	-1.209	-1.230	-1.254	-1.276	-1.299	-1.322	-1.345	-1.370	-1.394	-1.418	-1.442	-1.468	-1.494	-1.518	-1.544	-1.569	-1.595	-1.621	-1.648	-1.674	-1.700	-1.728	-1.754	-1.781	-1.809	-1.835	-1.862	-1.890	-1.918	-1.945	-1.974	-2.001	-2.027	-2.056	-2.085	-2.111	-2.140	-2.168	-2.195	-2.225	-2.252	-2.280	-2.308	-2.336	-2.365	-2.392	-2.421	-2.449	-2.478	-2.506	-2.535	-2.562	-2.592	-2.620	-2.649	-2.678	-2.706	-2.735	-2.764	-2.792	-2.821	-2.850	-2.879	-2.909	-2.939	-2.966	-2.996	-3.025	-3.055	-3.086	-3.115	-3.145	-3.175	-3.204	-3.234	-3.264	-3.295	-3.324	-3.354	-3.384	-3.414	-3.442	-3.472	-3.501	-3.530	-3.560	-3.589	-3.618	-3.646	-3.676	-3.704	-3.732	-3.759	-3.786	-3.814	-3.840	-3.866	-3.892	-3.918	-3.942	-3.966	-3.990	-4.012	-4.036	-4.058	-4.079	-4.099	-4.119	-4.138	-4.156	-4.172	-4.190	-4.206	-4.221	-4.235	-4.250	-4.262	-4.275	-4.286	-4.296	-4.305	-4.314	-4.321	-4.330	-4.335	-4.340	-4.344	-4.349	-4.351	-4.352	-4.354	-4.352	-4.352	-4.350	-4.348	-4.345	-4.340	-4.335	-4.330	-4.325	-4.318	-4.310	-4.300	-4.292	-4.282	-4.271	-4.260	-4.249	-4.236	-4.222	-4.210	-4.196	-4.182	-4.166	-4.151	-4.135	-4.120	-4.102	-4.085	-4.068	-4.050	-4.031	-4.012	-3.994	-3.974	-3.954	-3.934	-3.914	-3.894	-3.871	-3.850	-3.829	-3.808	-3.785	-3.762	-3.740	-3.716	-3.694	-3.669	-3.646	-3.621	-3.598	-3.572	-3.549	-3.524	-3.498	-3.472	-3.446	-3.419	-3.392	-3.365	-3.339	-3.311	-3.284	-3.256	-3.228	-3.200	-3.170	-3.141	-3.112	-3.082	-3.054	-3.024	-2.994	-2.964	-2.932	-2.902	-2.872	-2.841	-2.810	-2.779	-2.748	-2.716	-2.685	-2.655	-2.624	-2.591	-2.561	-2.530	-2.499	-2.468	-2.438	-2.406	-2.375	-2.345	-2.315	-2.285	-2.256	-2.226	-2.198	-2.170	-2.141	-2.114	-2.086	-2.059	-2.033	-2.005	-1.979	-1.954	-1.929	-1.905	-1.880	-1.858	-1.834	-1.811	-1.789	-1.768	-1.746	-1.725	-1.705	-1.685	-1.666	-1.646	-1.629	-1.610	-1.591	-1.574	-1.556	-1.539	-1.522	-1.506	-1.490	-1.472	-1.456	-1.441	-1.424	-1.409	-1.394	-1.378	-1.361	-1.346	-1.329	-1.314	-1.298	-1.281	-1.265	-1.248	-1.232	-1.216	-1.198	-1.181	-1.165	-1.146	-1.130	-1.112	-1.094	-1.076	-1.059	-1.040	-1.021	-1.002	-0.984	-0.965	-0.946	-0.928	-0.909	-0.889	-0.870	-0.851	-0.834	-0.815	-0.796	-0.778	-0.760	-0.741	-0.724	-0.708	-0.689	-0.672	-0.655	-0.639	-0.622	-0.608	-0.591	-0.576	-0.562	-0.548	-0.534	-0.521	-0.506	-0.494	-0.482	-0.470	-0.459	-0.446	-0.435	-0.424	-0.415	-0.405	-0.394	-0.385	-0.375	-0.365	-0.356	-0.348	-0.339	-0.330	-0.321	-0.312	-0.304	-0.295	-0.286	-0.276	-0.268	-0.259	-0.249	-0.240	-0.230	-0.220	-0.209	-0.199	-0.188	-0.178	-0.166	-0.154	-0.141	-0.129	-0.116	-0.104	-0.091	-0.078	-0.064	-0.050	-0.036	-0.022	-0.009	0.008	0.022	0.036	0.051	0.068	0.081	0.096	0.112	0.126	0.141	0.155	0.170	0.185	0.199	0.212	0.224	0.238	0.249	0.261	0.272	0.284	0.292	0.302	0.310	0.318	0.324	0.330	0.335	0.340	0.342	0.346	0.348	0.348	0.348	0.346	0.344	0.341	0.335	0.331	0.324	0.318	0.310	0.300	0.291	0.280	0.269	0.256	0.242	0.229	0.214	0.199	0.182	0.165	0.149	0.131	0.112	0.095	0.075	0.056	0.036	0.016	-0.002	-0.022	-0.042	-0.062	-0.082	-0.101	-0.121	-0.141	-0.159	-0.178	-0.196	-0.214	-0.230	-0.246	-0.262	-0.279	-0.294	-0.308	-0.320	-0.331	-0.344	-0.355	-0.364	-0.374	-0.381	-0.388	-0.394	-0.399	-0.402	-0.405	-0.409	-0.409	-0.409	-0.409	-0.406	-0.402	-0.399	-0.394	-0.388	-0.380	-0.372	-0.365	-0.355	-0.345	-0.332	-0.321	-0.308	-0.294	-0.280	-0.265	-0.250	-0.234	-0.218	-0.201	-0.182	-0.165	-0.148	-0.128	-0.110	-0.090	-0.071	-0.052	-0.034	-0.014	0.004	0.024	0.042	0.060	0.078	0.096	0.112	0.130	0.146	0.161	0.176	0.191	0.204	0.218	0.229	0.241	0.251	0.260	0.269	0.276	0.282	0.288	0.291	0.295	0.298	0.298	0.298	0.295	0.291	0.288	0.282	0.276	0.268	0.259	0.249	0.238	0.225	0.212	0.196	0.181	0.165	0.146	0.129	0.110	0.089	0.068	0.046	0.025	0.001	-0.022	-0.046	-0.070	-0.095	-0.119	-0.144	-0.169	-0.195	-0.220	-0.245	-0.270	-0.295	-0.320	-0.344	-0.368	-0.391	-0.414	-0.438	-0.460	-0.481	-0.501	-0.521	-0.541	-0.559	-0.576	-0.594	-0.609	-0.624	-0.638	-0.650	-0.662	-0.675	-0.685	-0.692	-0.702	-0.709	-0.716	-0.720	-0.726	-0.729	-0.732	-0.734	-0.735	-0.735	-0.735	-0.734	-0.731	-0.729	-0.725	-0.721	-0.716	-0.712	-0.706	-0.700	-0.694	-0.686	-0.679	-0.671	-0.662	-0.655	-0.646	-0.638	-0.630	-0.620	-0.611	-0.601	-0.594	-0.585	-0.576	-0.568	-0.560	-0.552	-0.545	-0.536	-0.529	-0.522	-0.516	-0.511	-0.505	-0.501	-0.498	-0.494	-0.491	-0.488	-0.486	-0.485	-0.485	-0.486	-0.486	-0.489	-0.491	-0.495	-0.500	-0.505	-0.511	-0.518	-0.525	-0.535	-0.544	-0.554	-0.564	-0.576	-0.589	-0.601	-0.615	-0.631	-0.646	-0.662	-0.679	-0.696	-0.714	-0.732	-0.751	-0.771	-0.791	-0.811	-0.832	-0.854	-0.875	-0.896	-0.920	-0.942	-0.962	-0.985	-1.008	-1.031	-1.052	-1.075	-1.098	-1.119	-1.141	-1.162	-1.184	-1.205	-1.226	-1.246	-1.266	-1.286	-1.305	-1.324	-1.341	-1.359	-1.376	-1.392	-1.409	-1.425	-1.439	-1.454	-1.468	-1.481	-1.492	-1.505	-1.515	-1.528	-1.538	-1.546	-1.555	-1.562	-1.572	-1.579	-1.585	-1.591	-1.598	-1.604	-1.609	-1.612	-1.616	-1.620	-1.622	-1.625	-1.628	-1.630	-1.631	-1.632	-1.635	-1.635	-1.636	-1.636	-1.636	-1.636	-1.636	-1.635	-1.635	-1.635	-1.635	-1.634	-1.632	-1.631	-1.631	-1.630	-1.629	-1.628	-1.626	-1.625	-1.624	-1.624	-1.622	-1.621	-1.620	-1.619	-1.618	-1.616	-1.616	-1.615	-1.614	-1.611	-1.611	-1.610	-1.609	-1.609	-1.608	-1.606	-1.606	-1.604	-1.602	-1.601	-1.600	-1.599	-1.596	-1.595	-1.592	-1.590	-1.589	-1.586	-1.584	-1.580	-1.578	-1.575	-1.571	-1.568	-1.564	-1.559	-1.555	-1.549	-1.544	-1.538	-1.531	-1.525	-1.518	-1.510	-1.502	-1.495	-1.485	-1.476	-1.466	-1.458	-1.446	-1.435	-1.424	-1.411	-1.399	-1.386	-1.372	-1.359	-1.345	-1.330	-1.316	-1.301	-1.285	-1.269	-1.252	-1.236	-1.219	-1.201	-1.184	-1.166	-1.149	-1.131	-1.112	-1.095	-1.076	-1.059	-1.040	-1.021	-1.004	-0.984	-0.966	-0.948	-0.930	-0.912	-0.895	-0.878	-0.860	-0.844	-0.828	-0.811	-0.796	-0.781	-0.765	-0.752	-0.738	-0.725	-0.712	-0.700	-0.689	-0.678	-0.666	-0.655	-0.646	-0.636	-0.629	-0.620	-0.612	-0.605	-0.599	-0.592	-0.588	-0.582	-0.578	-0.572	-0.569	-0.565	-0.562	-0.560	-0.556	-0.555	-0.552	-0.551	-0.550	-0.549	-0.546	-0.546	-0.545	-0.544	-0.542	-0.541	-0.540	-0.540	-0.538	-0.536	-0.536	-0.534	-0.532	-0.530	-0.529	-0.526	-0.524	-0.521	-0.518	-0.515	-0.511	-0.509	-0.504	-0.500	-0.496	-0.491	-0.488	-0.481	-0.476	-0.471	-0.465	-0.460	-0.454	-0.448	-0.441	-0.436	-0.429	-0.424	-0.418	-0.411	-0.405	-0.400	-0.394	-0.389	-0.382	-0.376	-0.371	-0.368	-0.362	-0.359	-0.354	-0.350	-0.348	-0.344	-0.341	-0.339	-0.336	-0.335	-0.334	-0.332	-0.332	-0.332	-0.332	-0.332	-0.335	-0.336	-0.338	-0.340	-0.342	-0.345	-0.349	-0.352	-0.355	-0.360	-0.365	-0.369	-0.374	-0.379	-0.384	-0.390	-0.395	-0.400	-0.406	-0.411	-0.418	-0.422	-0.429	-0.435	-0.440	-0.445	-0.451	-0.456	-0.461	-0.466	-0.471	-0.476	-0.480	-0.485	-0.490	-0.492	-0.496	-0.500	-0.502	-0.506	-0.509	-0.510	-0.512	-0.515	-0.518	-0.519	-0.519	-0.520	-0.520	-0.520	-0.520	-0.519	-0.519	-0.518	-0.518	-0.516	-0.515	-0.514	-0.512	-0.510	-0.509	-0.506	-0.504	-0.502	-0.500	-0.499	-0.496	-0.492	-0.490	-0.489	-0.486	-0.482	-0.480	-0.479	-0.476	-0.475	-0.474	-0.471	-0.469	-0.468	-0.468	-0.466	-0.465	-0.465	-0.466	-0.466	-0.466	-0.468	-0.469	-0.470	-0.472	-0.476	-0.479	-0.484	-0.488	-0.492	-0.496	-0.502	-0.509	-0.515	-0.524	-0.531	-0.540	-0.549	-0.559	-0.569	-0.580	-0.591	-0.604	-0.616	-0.629	-0.644	-0.659	-0.674	-0.689	-0.705	-0.721	-0.739	-0.758	-0.775	-0.794	-0.812	-0.832	-0.852	-0.874	-0.894	-0.915	-0.936	-0.959	-0.980	-1.001	-1.025	-1.048	-1.070	-1.092	-1.116	-1.139	-1.162	-1.186	-1.209	-1.231	-1.254	-1.276	-1.299	-1.321	-1.344	-1.365	-1.388	-1.409	-1.429	-1.450	-1.470	-1.490	-1.510	-1.528	-1.546	-1.564	-1.582	-1.600	-1.616	-1.632	-1.649	-1.664	-1.680	-1.695	-1.709	-1.722	-1.736	-1.749	-1.761	-1.772	-1.785	-1.796	-1.806	-1.818	-1.828	-1.838	-1.848	-1.856	-1.866	-1.875	-1.882	-1.891	-1.899	-1.908	-1.915	-1.922	-1.930	-1.939	-1.946	-1.954	-1.961	-1.969	-1.976	-1.984	-1.991	-2.000	-2.007	-2.015	-2.024	-2.031	-2.040	-2.047	-2.056	-2.065	-2.075	-2.082	-2.092	-2.101	-2.111	-2.120	-2.131	-2.141	-2.151	-2.162	-2.172	-2.184	-2.195	-2.206	-2.219	-2.231	-2.244	-2.256	-2.268	-2.281	-2.295	-2.308	-2.321	-2.335	-2.349	-2.362	-2.376	-2.391	-2.405	-2.420	-2.434	-2.450	-2.464	-2.480	-2.494	-2.510	-2.525	-2.540	-2.555	-2.570	-2.585	-2.601	-2.615	-2.630	-2.645	-2.660	-2.675	-2.690	-2.704	-2.719	-2.732	-2.746	-2.759	-2.774	-2.786	-2.799	-2.811	-2.824	-2.836	-2.848	-2.859	-2.870	-2.880	-2.891	-2.901	-2.910	-2.920	-2.929	-2.938	-2.946	-2.954	-2.961	-2.968	-2.975	-2.981	-2.986	-2.992	-2.999	-3.004	-3.006	-3.011	-3.016	-3.020	-3.024	-3.026	-3.030	-3.032	-3.034	-3.036	-3.040	-3.041	-3.042	-3.045	-3.045	-3.046	-3.049	-3.049	-3.050	-3.051	-3.051	-3.051	-3.051	-3.051	-3.052	-3.052	-3.051	-3.052	-3.052	-3.052	-3.051	-3.051	-3.052	-3.051	-3.050	-3.049	-3.050	-3.049	-3.048	-3.046	-3.045	-3.045	-3.044	-3.042	-3.040	-3.039	-3.038	-3.035	-3.034	-3.030	-3.029	-3.026	-3.022	-3.020	-3.016	-3.014	-3.010	-3.006	-3.002	-2.999	-2.994	-2.990	-2.985	-2.981	-2.976	-2.971	-2.965	-2.960	-2.955	-2.950	-2.944	-2.939	-2.932	-2.928	-2.921	-2.916	-2.910	-2.904	-2.898	-2.891	-2.885	-2.881	-2.875	-2.869	-2.864	-2.858	-2.852	-2.848	-2.842	-2.836	-2.831	-2.828	-2.822	-2.818	-2.812	-2.808	-2.804	-2.799	-2.794	-2.790	-2.785	-2.781	-2.778	-2.774	-2.770	-2.765	-2.761	-2.758	-2.752	-2.748	-2.744	-2.739	-2.734	-2.730	-2.725	-2.719	-2.714	-2.709	-2.702	-2.696	-2.690	-2.685	-2.679	-2.671	-2.665	-2.658	-2.650	-2.642	-2.635	-2.629	-2.620	-2.611	-2.604	-2.596	-2.589	-2.580	-2.572	-2.564	-2.556	-2.549	-2.542	-2.535	-2.528	-2.521	-2.514	-2.509	-2.502	-2.496	-2.491	-2.486	-2.484	-2.479	-2.476	-2.472	-2.470	-2.469	-2.468	-2.466	-2.466	-2.466	-2.468	-2.469	-2.470	-2.472	-2.474	-2.478	-2.481	-2.484	-2.489	-2.492	-2.498	-2.502	-2.508	-2.511	-2.518	-2.522	-2.528	-2.532	-2.538	-2.544	-2.548	-2.552	-2.556	-2.560	-2.562	-2.566	-2.568	-2.569	-2.570	-2.570	-2.570	-2.569	-2.568	-2.565	-2.561	-2.558	-2.552	-2.546	-2.540	-2.531	-2.524	-2.515	-2.505	-2.494	-2.481	-2.470	-2.456	-2.442	-2.429	-2.412	-2.398	-2.381	-2.364	-2.346	-2.328	-2.309	-2.290	-2.270	-2.251	-2.231	-2.211	-2.191	-2.171	-2.150	-2.130	-2.110	-2.089	-2.069	-2.049	-2.029	-2.009	-1.989	-1.970	-1.952	-1.934	-1.915	-1.898	-1.880	-1.864	-1.848	-1.832	-1.816	-1.802	-1.789	-1.775	-1.762	-1.750	-1.739	-1.726	-1.716	-1.706	-1.698	-1.688	-1.680	-1.671	-1.664	-1.656	-1.650	-1.644	-1.639	-1.632	-1.628	-1.622	-1.618	-1.614	-1.610	-1.606	-1.602	-1.600	-1.595	-1.592	-1.590	-1.588	-1.584	-1.581	-1.579	-1.576	-1.572	-1.570	-1.566	-1.564	-1.560	-1.558	-1.552	-1.549	-1.544	-1.541	-1.536	-1.531	-1.526	-1.521	-1.515	-1.509	-1.502	-1.496	-1.489	-1.481	-1.472	-1.465	-1.456	-1.448	-1.438	-1.428	-1.418	-1.406	-1.396	-1.384	-1.371	-1.360	-1.346	-1.335	-1.321	-1.306	-1.294	-1.279	-1.264	-1.249	-1.234	-1.218	-1.201	-1.185	-1.169	-1.152	-1.136	-1.120	-1.104	-1.085	-1.069	-1.052	-1.036	-1.020	-1.004	-0.986	-0.970	-0.955	-0.939	-0.924	-0.908	-0.894	-0.878	-0.864	-0.849	-0.836	-0.822	-0.810	-0.798	-0.785	-0.774	-0.762	-0.752	-0.742	-0.732	-0.724	-0.715	-0.706	-0.699	-0.691	-0.686	-0.680	-0.675	-0.669	-0.665	-0.661	-0.659	-0.655	-0.652	-0.651	-0.649	-0.648	-0.646	-0.646	-0.645	-0.645	-0.645	-0.646	-0.646	-0.648	-0.648	-0.650	-0.651	-0.652	-0.654	-0.655	-0.658	-0.658	-0.660	-0.661	-0.661	-0.662	-0.664	-0.665	-0.666	-0.666	-0.665	-0.666	-0.666	-0.665	-0.665	-0.664	-0.661	-0.660	-0.659	-0.656	-0.655	-0.651	-0.649	-0.646	-0.641	-0.638	-0.634	-0.628	-0.624	-0.619	-0.614	-0.608	-0.601	-0.596	-0.589	-0.582	-0.575	-0.569	-0.561	-0.554	-0.548	-0.540	-0.532	-0.525	-0.518	-0.510	-0.502	-0.494	-0.486	-0.480	-0.472	-0.465	-0.459	-0.451	-0.445	-0.439	-0.432	-0.426	-0.421	-0.416	-0.411	-0.406	-0.402	-0.399	-0.395	-0.391	-0.390	-0.388	-0.386	-0.385	-0.384	-0.382	-0.384	-0.382	-0.384	-0.384	-0.386	-0.388	-0.390	-0.392	-0.395	-0.399	-0.401	-0.405	-0.409	-0.412	-0.418	-0.421	-0.426	-0.430	-0.435	-0.440	-0.444	-0.449	-0.454	-0.459	-0.464	-0.469	-0.474	-0.476	-0.481	-0.485	-0.490	-0.492	-0.496	-0.499	-0.500	-0.502	-0.504	-0.506	-0.506	-0.506	-0.506	-0.506	-0.504	-0.502	-0.500	-0.498	-0.494	-0.490	-0.486	-0.481	-0.476	-0.470	-0.464	-0.458	-0.450	-0.442	-0.435	-0.425	-0.416	-0.408	-0.399	-0.388	-0.379	-0.368	-0.358	-0.346	-0.334	-0.324	-0.311	-0.300	-0.288	-0.276	-0.265	-0.254	-0.241	-0.229	-0.218	-0.206	-0.195	-0.182	-0.171	-0.161	-0.151	-0.140	-0.131	-0.120	-0.111	-0.102	-0.094	-0.086	-0.078	-0.071	-0.064	-0.059	-0.052	-0.049	-0.042	-0.040	-0.035	-0.032	-0.030	-0.029	-0.028	-0.029	-0.029	-0.029	-0.030	-0.032	-0.034	-0.038	-0.041	-0.046	-0.050	-0.055	-0.061	-0.068	-0.074	-0.081	-0.088	-0.095	-0.102	-0.111	-0.120	-0.129	-0.138	-0.146	-0.156	-0.165	-0.175	100.000	5.000	2.000	1.000	2.000	0.000	0.000	0.000	0.000	0.000	0.000	0.000	0.000	0.000	0.000	0.000	0.000	0.000	-1.800	-1.795	-1.791	-1.785	-1.780	-1.772	-1.766	-1.758	-1.750	-1.741	-1.732	-1.722	-1.712	-1.700	-1.689	-1.678	-1.664	-1.651	-1.638	-1.625	-1.610	-1.595	-1.579	-1.562	-1.548	-1.531	-1.514	-1.496	-1.478	-1.460	-1.441	-1.422	-1.404	-1.384	-1.365	-1.345	-1.325	-1.305	-1.284	-1.262	-1.242	-1.221	-1.201	-1.179	-1.159	-1.139	-1.118	-1.098	-1.078	-1.056	-1.036	-1.018	-0.998	-0.979	-0.960	-0.941	-0.924	-0.905	-0.888	-0.871	-0.855	-0.839	-0.824	-0.809	-0.794	-0.780	-0.768	-0.754	-0.741	-0.729	-0.718	-0.706	-0.695	-0.685	-0.675	-0.666	-0.656	-0.648	-0.639	-0.631	-0.624	-0.616	-0.608	-0.601	-0.594	-0.588	-0.580	-0.572	-0.566	-0.559	-0.552	-0.545	-0.538	-0.531	-0.524	-0.516	-0.507	-0.500	-0.492	-0.484	-0.474	-0.465	-0.456	-0.446	-0.435	-0.425	-0.414	-0.404	-0.392	-0.380	-0.368	-0.355	-0.341	-0.329	-0.315	-0.300	-0.286	-0.271	-0.255	-0.240	-0.225	-0.209	-0.194	-0.178	-0.160	-0.144	-0.128	-0.110	-0.092	-0.076	-0.059	-0.042	-0.025	-0.009	0.009	0.025	0.041	0.058	0.074	0.090	0.105	0.120	0.136	0.151	0.168	0.181	0.196	0.210	0.224	0.238	0.251	0.264	0.276	0.289	0.300	0.312	0.322	0.334	0.344	0.354	0.364	0.372	0.382	0.391	0.400	0.408	0.416	0.424	0.431	0.438	0.445	0.451	0.458	0.464	0.470	0.475	0.479	0.485	0.489	0.494	0.498	0.501	0.506	0.509	0.511	0.515	0.518	0.520	0.522	0.524	0.525	0.526	0.528	0.529	0.529	0.529	0.529	0.529	0.528	0.528	0.526	0.525	0.522	0.521	0.519	0.515	0.514	0.510	0.506	0.501	0.498	0.491	0.488	0.481	0.476	0.470	0.462	0.456	0.450	0.442	0.435	0.426	0.419	0.410	0.401	0.391	0.384	0.372	0.364	0.354	0.342	0.331	0.321	0.310	0.298	0.286	0.274	0.261	0.250	0.236	0.224	0.211	0.199	0.185	0.171	0.158	0.144	0.130	0.118	0.102	0.088	0.074	0.058	0.042	0.028	0.011	-0.004	-0.021	-0.038	-0.054	-0.071	-0.089	-0.108	-0.126	-0.144	-0.164	-0.184	-0.204	-0.225	-0.245	-0.266	-0.289	-0.311	-0.335	-0.359	-0.382	-0.408	-0.434	-0.460	-0.486	-0.514	-0.542	-0.571	-0.600	-0.630	-0.661	-0.692	-0.726	-0.759	-0.792	-0.826	-0.861	-0.898	-0.934	-0.970	-1.008	-1.046	-1.085	-1.124	-1.164	-1.204	-1.244	-1.286	-1.328	-1.369	-1.411	-1.454	-1.496	-1.540	-1.584	-1.629	-1.672	-1.716	-1.760	-1.805	-1.850	-1.894	-1.939	-1.984	-2.027	-2.072	-2.116	-2.161	-2.206	-2.249	-2.294	-2.336	-2.380	-2.422	-2.465	-2.509	-2.551	-2.592	-2.634	-2.676	-2.718	-2.758	-2.798	-2.839	-2.878	-2.916	-2.956	-2.995	-3.031	-3.070	-3.108	-3.144	-3.180	-3.216	-3.251	-3.288	-3.322	-3.356	-3.390	-3.422	-3.456	-3.489	-3.521	-3.552	-3.584	-3.615	-3.645	-3.675	-3.705	-3.734	-3.762	-3.791	-3.819	-3.846	-3.872	-3.899	-3.924	-3.949	-3.972	-3.998	-4.020	-4.043	-4.065	-4.086	-4.106	-4.126	-4.146	-4.165	-4.182	-4.200	-4.216	-4.232	-4.249	-4.262	-4.276	-4.289	-4.301	-4.312	-4.322	-4.334	-4.342	-4.349	-4.358	-4.364	-4.369	-4.374	-4.378	-4.380	-4.382	-4.384	-4.384	-4.385	-4.384	-4.381	-4.379	-4.375	-4.372	-4.368	-4.362	-4.355	-4.349	-4.341	-4.332	-4.325	-4.316	-4.305	-4.295	-4.285	-4.272	-4.261	-4.249	-4.238	-4.224	-4.209	-4.195	-4.181	-4.166	-4.150	-4.134	-4.119	-4.102	-4.086	-4.069	-4.051	-4.034	-4.016	-3.998	-3.979	-3.960	-3.941	-3.921	-3.901	-3.881	-3.861	-3.840	-3.818	-3.798	-3.776	-3.754	-3.730	-3.706	-3.682	-3.659	-3.635	-3.610	-3.585	-3.560	-3.534	-3.508	-3.481	-3.455	-3.428	-3.400	-3.372	-3.344	-3.315	-3.285	-3.256	-3.226	-3.198	-3.168	-3.136	-3.106	-3.075	-3.045	-3.014	-2.981	-2.951	-2.920	-2.888	-2.856	-2.826	-2.795	-2.762	-2.731	-2.701	-2.670	-2.640	-2.610	-2.580	-2.551	-2.520	-2.491	-2.464	-2.435	-2.408	-2.380	-2.354	-2.328	-2.301	-2.276	-2.251	-2.226	-2.202	-2.179	-2.156	-2.134	-2.111	-2.090	-2.069	-2.049	-2.030	-2.009	-1.991	-1.971	-1.952	-1.935	-1.918	-1.900	-1.884	-1.866	-1.850	-1.834	-1.819	-1.802	-1.788	-1.771	-1.756	-1.740	-1.725	-1.710	-1.694	-1.679	-1.662	-1.649	-1.632	-1.616	-1.601	-1.586	-1.569	-1.552	-1.538	-1.520	-1.504	-1.486	-1.470	-1.454	-1.436	-1.419	-1.401	-1.384	-1.366	-1.350	-1.331	-1.314	-1.295	-1.278	-1.259	-1.241	-1.222	-1.205	-1.186	-1.169	-1.151	-1.134	-1.116	-1.099	-1.082	-1.066	-1.050	-1.034	-1.018	-1.001	-0.986	-0.971	-0.958	-0.944	-0.930	-0.916	-0.902	-0.890	-0.879	-0.866	-0.854	-0.844	-0.832	-0.821	-0.811	-0.801	-0.792	-0.781	-0.772	-0.764	-0.755	-0.746	-0.738	-0.730	-0.721	-0.714	-0.705	-0.698	-0.690	-0.681	-0.672	-0.665	-0.656	-0.648	-0.639	-0.630	-0.621	-0.611	-0.601	-0.591	-0.581	-0.571	-0.560	-0.549	-0.538	-0.526	-0.514	-0.501	-0.489	-0.475	-0.462	-0.449	-0.434	-0.421	-0.406	-0.392	-0.378	-0.362	-0.348	-0.332	-0.316	-0.302	-0.286	-0.272	-0.256	-0.241	-0.226	-0.214	-0.199	-0.184	-0.170	-0.158	-0.145	-0.132	-0.120	-0.109	-0.099	-0.089	-0.079	-0.070	-0.062	-0.055	-0.049	-0.044	-0.039	-0.036	-0.032	-0.030	-0.030	-0.029	-0.030	-0.032	-0.035	-0.039	-0.044	-0.049	-0.055	-0.062	-0.071	-0.080	-0.090	-0.100	-0.112	-0.125	-0.138	-0.152	-0.166	-0.181	-0.198	-0.211	-0.230	-0.246	-0.262	-0.281	-0.299	-0.316	-0.335	-0.352	-0.371	-0.390	-0.408	-0.428	-0.445	-0.462	-0.480	-0.498	-0.515	-0.531	-0.548	-0.562	-0.578	-0.594	-0.608	-0.621	-0.634	-0.646	-0.658	-0.669	-0.679	-0.689	-0.696	-0.704	-0.711	-0.718	-0.724	-0.728	-0.731	-0.734	-0.736	-0.738	-0.736	-0.738	-0.735	-0.734	-0.731	-0.728	-0.724	-0.719	-0.712	-0.706	-0.700	-0.692	-0.682	-0.675	-0.665	-0.655	-0.644	-0.632	-0.621	-0.609	-0.596	-0.584	-0.570	-0.558	-0.544	-0.528	-0.514	-0.500	-0.485	-0.469	-0.455	-0.439	-0.425	-0.409	-0.394	-0.379	-0.364	-0.350	-0.335	-0.320	-0.306	-0.292	-0.279	-0.265	-0.252	-0.241	-0.229	-0.218	-0.206	-0.198	-0.188	-0.179	-0.171	-0.164	-0.158	-0.152	-0.149	-0.145	-0.144	-0.141	-0.141	-0.141	-0.142	-0.145	-0.150	-0.155	-0.160	-0.168	-0.175	-0.185	-0.195	-0.208	-0.220	-0.232	-0.248	-0.262	-0.279	-0.296	-0.314	-0.334	-0.354	-0.374	-0.396	-0.418	-0.440	-0.462	-0.486	-0.510	-0.535	-0.559	-0.584	-0.608	-0.632	-0.659	-0.684	-0.706	-0.731	-0.755	-0.780	-0.802	-0.825	-0.848	-0.870	-0.890	-0.910	-0.930	-0.949	-0.966	-0.984	-0.999	-1.014	-1.028	-1.041	-1.052	-1.064	-1.074	-1.081	-1.088	-1.095	-1.100	-1.102	-1.106	-1.109	-1.109	-1.110	-1.108	-1.105	-1.102	-1.098	-1.092	-1.086	-1.080	-1.072	-1.064	-1.055	-1.045	-1.034	-1.022	-1.012	-1.001	-0.989	-0.976	-0.964	-0.950	-0.936	-0.924	-0.910	-0.895	-0.882	-0.870	-0.856	-0.842	-0.830	-0.818	-0.806	-0.794	-0.782	-0.771	-0.760	-0.751	-0.741	-0.732	-0.725	-0.718	-0.711	-0.705	-0.700	-0.696	-0.692	-0.690	-0.688	-0.686	-0.688	-0.688	-0.690	-0.692	-0.696	-0.700	-0.705	-0.711	-0.719	-0.728	-0.736	-0.746	-0.756	-0.769	-0.780	-0.794	-0.806	-0.821	-0.838	-0.854	-0.870	-0.888	-0.905	-0.925	-0.944	-0.964	-0.982	-1.004	-1.025	-1.045	-1.068	-1.090	-1.111	-1.134	-1.156	-1.179	-1.201	-1.224	-1.246	-1.269	-1.291	-1.312	-1.335	-1.358	-1.379	-1.400	-1.421	-1.442	-1.462	-1.482	-1.501	-1.520	-1.538	-1.556	-1.574	-1.590	-1.605	-1.621	-1.636	-1.650	-1.662	-1.675	-1.688	-1.699	-1.709	-1.719	-1.729	-1.736	-1.744	-1.750	-1.758	-1.762	-1.768	-1.772	-1.775	-1.778	-1.780	-1.781	-1.782	-1.782	-1.781	-1.780	-1.780	-1.778	-1.775	-1.772	-1.770	-1.765	-1.761	-1.758	-1.752	-1.748	-1.742	-1.738	-1.731	-1.725	-1.721	-1.715	-1.708	-1.702	-1.696	-1.691	-1.685	-1.680	-1.675	-1.669	-1.665	-1.660	-1.655	-1.651	-1.646	-1.642	-1.639	-1.635	-1.632	-1.629	-1.626	-1.625	-1.622	-1.621	-1.620	-1.619	-1.619	-1.619	-1.619	-1.618	-1.619	-1.619	-1.620	-1.621	-1.621	-1.622	-1.624	-1.626	-1.626	-1.629	-1.630	-1.631	-1.632	-1.634	-1.635	-1.635	-1.636	-1.636	-1.636	-1.636	-1.636	-1.635	-1.634	-1.632	-1.630	-1.629	-1.625	-1.620	-1.616	-1.611	-1.606	-1.600	-1.595	-1.588	-1.580	-1.571	-1.562	-1.554	-1.544	-1.532	-1.521	-1.509	-1.498	-1.484	-1.471	-1.456	-1.441	-1.426	-1.410	-1.394	-1.378	-1.361	-1.342	-1.325	-1.306	-1.286	-1.269	-1.249	-1.229	-1.210	-1.190	-1.169	-1.149	-1.129	-1.108	-1.088	-1.066	-1.046	-1.026	-1.006	-0.986	-0.968	-0.949	-0.929	-0.910	-0.891	-0.874	-0.856	-0.839	-0.822	-0.806	-0.790	-0.775	-0.760	-0.746	-0.732	-0.721	-0.708	-0.696	-0.686	-0.675	-0.665	-0.655	-0.648	-0.640	-0.632	-0.625	-0.619	-0.612	-0.609	-0.604	-0.600	-0.596	-0.594	-0.590	-0.589	-0.586	-0.586	-0.584	-0.584	-0.584	-0.584	-0.584	-0.584	-0.586	-0.585	-0.586	-0.588	-0.589	-0.589	-0.590	-0.591	-0.591	-0.592	-0.594	-0.592	-0.594	-0.592	-0.592	-0.592	-0.590	-0.589	-0.588	-0.585	-0.584	-0.580	-0.576	-0.574	-0.570	-0.564	-0.560	-0.554	-0.549	-0.542	-0.535	-0.529	-0.521	-0.514	-0.506	-0.498	-0.489	-0.480	-0.471	-0.462	-0.452	-0.442	-0.432	-0.422	-0.412	-0.401	-0.391	-0.381	-0.370	-0.360	-0.350	-0.339	-0.330	-0.320	-0.310	-0.301	-0.291	-0.281	-0.274	-0.265	-0.258	-0.250	-0.244	-0.236	-0.230	-0.225	-0.219	-0.215	-0.211	-0.206	-0.202	-0.201	-0.198	-0.195	-0.195	-0.192	-0.192	-0.192	-0.194	-0.195	-0.195	-0.196	-0.199	-0.201	-0.204	-0.208	-0.210	-0.215	-0.219	-0.222	-0.226	-0.232	-0.236	-0.241	-0.246	-0.251	-0.256	-0.261	-0.266	-0.271	-0.275	-0.281	-0.285	-0.289	-0.294	-0.296	-0.301	-0.304	-0.306	-0.310	-0.312	-0.314	-0.316	-0.318	-0.319	-0.320	-0.320	-0.320	-0.321	-0.320	-0.319	-0.318	-0.315	-0.315	-0.312	-0.310	-0.308	-0.305	-0.301	-0.300	-0.298	-0.294	-0.291	-0.288	-0.286	-0.282	-0.281	-0.278	-0.276	-0.274	-0.271	-0.271	-0.270	-0.270	-0.270	-0.271	-0.272	-0.274	-0.275	-0.279	-0.282	-0.286	-0.291	-0.296	-0.302	-0.310	-0.318	-0.326	-0.336	-0.345	-0.356	-0.369	-0.381	-0.394	-0.406	-0.421	-0.438	-0.451	-0.469	-0.485	-0.502	-0.520	-0.539	-0.558	-0.576	-0.596	-0.615	-0.635	-0.656	-0.676	-0.696	-0.719	-0.739	-0.760	-0.781	-0.801	-0.822	-0.842	-0.862	-0.884	-0.902	-0.922	-0.942	-0.961	-0.980	-0.998	-1.016	-1.034	-1.051	-1.066	-1.084	-1.099	-1.114	-1.129	-1.144	-1.158	-1.170	-1.182	-1.196	-1.208	-1.220	-1.230	-1.241	-1.252	-1.261	-1.272	-1.281	-1.291	-1.301	-1.310	-1.319	-1.328	-1.336	-1.346	-1.354	-1.362	-1.370	-1.380	-1.388	-1.398	-1.405	-1.415	-1.424	-1.434	-1.441	-1.451	-1.460	-1.471	-1.481	-1.491	-1.502	-1.512	-1.524	-1.535	-1.546	-1.558	-1.569	-1.581	-1.592	-1.606	-1.620	-1.632	-1.645	-1.658	-1.671	-1.685	-1.698	-1.711	-1.725	-1.739	-1.752	-1.768	-1.781	-1.795	-1.810	-1.825	-1.839	-1.854	-1.868	-1.882	-1.898	-1.912	-1.928	-1.942	-1.958	-1.972	-1.988	-2.002	-2.016	-2.033	-2.046	-2.062	-2.076	-2.091	-2.108	-2.122	-2.138	-2.152	-2.166	-2.181	-2.198	-2.211	-2.226	-2.241	-2.256	-2.270	-2.285	-2.299	-2.314	-2.328	-2.341	-2.356	-2.370	-2.382	-2.396	-2.410	-2.422	-2.435	-2.449	-2.461	-2.472	-2.485	-2.496	-2.508	-2.519	-2.529	-2.540	-2.550	-2.560	-2.569	-2.578	-2.586	-2.595	-2.602	-2.611	-2.618	-2.625	-2.632	-2.639	-2.645	-2.650	-2.655	-2.660	-2.665	-2.669	-2.672	-2.678	-2.681	-2.684	-2.689	-2.691	-2.694	-2.696	-2.700	-2.702	-2.705	-2.708	-2.710	-2.711	-2.714	-2.715	-2.718	-2.720	-2.721	-2.724	-2.725	-2.726	-2.728	-2.729	-2.731	-2.732	-2.734	-2.736	-2.738	-2.739	-2.740	-2.741	-2.744	-2.744	-2.746	-2.748	-2.749	-2.749	-2.750	-2.751	-2.751	-2.751	-2.752	-2.754	-2.754	-2.752	-2.752	-2.752	-2.751	-2.750	-2.749	-2.749	-2.746	-2.745	-2.742	-2.740	-2.738	-2.734	-2.731	-2.728	-2.724	-2.720	-2.716	-2.711	-2.708	-2.702	-2.698	-2.692	-2.688	-2.682	-2.676	-2.670	-2.665	-2.658	-2.651	-2.646	-2.640	-2.634	-2.626	-2.620	-2.614	-2.608	-2.601	-2.594	-2.588	-2.581	-2.575	-2.568	-2.561	-2.556	-2.550	-2.542	-2.538	-2.531	-2.526	-2.520	-2.514	-2.508	-2.501	-2.495	-2.489	-2.482	-2.476	-2.470	-2.464	-2.456	-2.451	-2.444	-2.438	-2.431	-2.422	-2.416	-2.408	-2.400	-2.391	-2.384	-2.374	-2.365	-2.355	-2.345	-2.335	-2.325	-2.314	-2.302	-2.291	-2.279	-2.266	-2.254	-2.241	-2.228	-2.215	-2.201	-2.186	-2.172	-2.159	-2.144	-2.130	-2.115	-2.100	-2.086	-2.071	-2.058	-2.042	-2.029	-2.015	-2.001	-1.989	-1.975	-1.962	-1.949	-1.938	-1.926	-1.915	-1.905	-1.895	-1.886	-1.876	-1.869	-1.861	-1.854	-1.849	-1.841	-1.836	-1.832	-1.829	-1.825	-1.822	-1.820	-1.818	-1.816	-1.816	-1.815	-1.815	-1.815	-1.815	-1.816	-1.816	-1.818	-1.819	-1.819	-1.820	-1.820	-1.821	-1.821	-1.821	-1.821	-1.821	-1.819	-1.819	-1.815	-1.812	-1.810	-1.805	-1.800	-1.796	-1.790	-1.782	-1.776	-1.768	-1.759	-1.750	-1.739	-1.726	-1.714	-1.701	-1.688	-1.672	-1.658	-1.641	-1.625	-1.608	-1.589	-1.571	-1.551	-1.532	-1.512	-1.491	-1.470	-1.449	-1.428	-1.406	-1.384	-1.362	-1.340	-1.319	-1.295	-1.275	-1.252	-1.231	-1.209	-1.188	-1.166	-1.146	-1.126	-1.106	-1.086	-1.068	-1.049	-1.030	-1.014	-0.996	-0.981	-0.965	-0.951	-0.936	-0.922	-0.909	-0.896	-0.885	-0.874	-0.864	-0.854	-0.845	-0.835	-0.828	-0.820	-0.814	-0.806	-0.800	-0.795	-0.790	-0.785	-0.780	-0.776	-0.772	-0.769	-0.766	-0.764	-0.761	-0.758	-0.756	-0.754	-0.752	-0.750	-0.749	-0.746	-0.745	-0.744	-0.740	-0.739	-0.738	-0.734	-0.732	-0.730	-0.728	-0.724	-0.721	-0.719	-0.715	-0.711	-0.708	-0.704	-0.699	-0.695	-0.689	-0.684	-0.680	-0.672	-0.668	-0.662	-0.655	-0.649	-0.641	-0.635	-0.628	-0.620	-0.612	-0.604	-0.596	-0.589	-0.579	-0.570	-0.562	-0.554	-0.545	-0.536	-0.528	-0.519	-0.510	-0.500	-0.491	-0.481	-0.472	-0.465	-0.455	-0.446	-0.439	-0.429	-0.421	-0.412	-0.404	-0.398	-0.390	-0.381	-0.374	-0.368	-0.360	-0.352	-0.346	-0.341	-0.335	-0.329	-0.324	-0.320	-0.314	-0.310	-0.305	-0.301	-0.298	-0.294	-0.292	-0.289	-0.286	-0.285	-0.282	-0.280	-0.279	-0.278	-0.276	-0.276	-0.276	-0.275	-0.275	-0.276	-0.275	-0.276	-0.276	-0.278	-0.279	-0.280	-0.281	-0.282	-0.284	-0.286	-0.288	-0.290	-0.291	-0.294	-0.294	-0.295	-0.298	-0.299	-0.300	-0.302	-0.302	-0.305	-0.305	-0.306	-0.306	-0.308	-0.308	-0.308	-0.308	-0.306	-0.306	-0.305	-0.304	-0.301	-0.300	-0.298	-0.294	-0.292	-0.289	-0.285	-0.281	-0.278	-0.272	-0.268	-0.262	-0.258	-0.252	-0.245	-0.239	-0.232	-0.226	-0.220	-0.212	-0.205	-0.198	-0.189	-0.181	-0.174	-0.164	-0.156	-0.149	-0.140	-0.132	-0.124	-0.115	-0.108	-0.099	-0.091	-0.084	-0.076	-0.069	-0.061	-0.055	-0.046	-0.040	-0.035	-0.028	-0.022	-0.018	-0.011	-0.008	-0.004	0.000	0.004	0.008	0.010	0.011	0.012	0.015	0.015	0.015	0.015	0.015	0.014	0.012	0.010	0.009	0.006	0.002	0.000	-0.005	-0.008	-0.011	-0.016	-0.022	-0.026	-0.032	-0.039	-0.045	-0.050	-0.056	-0.064	-0.070	-0.076	-0.084	-0.090	-0.098	-0.104	-0.110	-0.118	-0.124	-0.131	-0.138	-0.144	-0.151	-0.156	-0.162	-0.169	-0.175	-0.179	-0.184	-0.190	-0.192	-0.198	-0.202	-0.205	-0.208	-0.211	-0.214	-0.215	-0.216	-0.218	-0.219	-0.219	-0.219	-0.219	-0.218	-0.216	-0.215	-0.214	-0.210	-0.205	-0.202	-0.199	-0.194	-0.190	-0.184	-0.179	-0.172	-0.166	-0.160	-0.154	-0.146	-0.138	-0.130	-0.122	-0.114	-0.105	-0.095	-0.088	-0.078	-0.069	-0.058	-0.049	-0.038	-0.030	-0.020	-0.010	0.000	0.010	0.020	0.030	0.040	0.049	0.058	0.066	0.075	0.082	0.091	0.099	0.106	0.112	0.120	0.126	0.131	0.136	0.141	0.145	0.148	0.152	0.154	0.156	0.158	0.159	0.160	0.159	0.159	0.158	0.156	0.152	0.151	0.148	0.144	0.138	0.134	0.129	0.122	0.116	0.110	0.104	0.096	0.089	0.081	0.072	0.065	0.056	0.048	0.039	0.030	0.021	0.011	0.004	-0.005	-0.014	-0.022	-0.031	-0.040	-0.049	-0.056	-0.064	-0.071	-0.079	-0.085	-0.092	-0.098	-0.102	-0.109	-0.114	-0.118	-0.122	-0.126	-0.130	-0.132	-0.136	-0.138	-0.139	-0.139	-0.140	-0.140	-0.139	-0.139	-0.138	-0.136	-0.134	-0.131	-0.128	-0.125	-0.121	-0.118	-0.112	-0.108	-0.102	-0.098	-0.092	-0.086	-0.081	-0.075	-0.069	-0.061	-0.056	-0.049	-0.044	-0.038	-0.030	-0.024	-0.016	-0.010	-0.005	0.002	0.008	0.014	0.020	0.025	0.030	0.034	0.040	0.044	0.048	0.051	0.055	0.058	0.061	0.062	0.065	0.066	0.068	0.068	0.069	0.068	0.068	0.066	0.065	0.062	0.060	0.056	0.054	0.050	0.045	0.040	0.035	0.029	0.024	0.016	0.009	0.001	-0.006	-0.014	-0.022	-0.032	-0.041	-0.051	-0.060	-0.071	-0.081	-0.092	-0.104	-0.115	-0.125	-0.136	-0.149	-0.160	-0.171	-0.184	-0.195	-0.206	-0.218	-0.230	-0.241	-0.252	-0.264	-0.275	-0.286	-0.296	-0.308	-0.318	-0.328	-0.338	-0.348	-0.358	-0.365	-0.374	-0.381	-0.389	-0.395	-0.402	-0.409	-0.414	-0.419	-0.424	-0.429	-0.432	-0.436	-0.440	-0.441	-0.444	-0.445	-0.446	-0.446	-0.446	-0.446	-0.446	-0.445	-0.442	-0.441	-0.439	-0.436	-0.432	-0.429	-0.425	-0.421	-0.416	-0.411	-0.408	-0.402	-0.398	-0.391	-0.388	-0.381	-0.378	-0.371	-0.366	-0.361	-0.358	-0.352	-0.348	-0.342	-0.340	-0.335	-0.332	-0.329	-0.326	-0.324	-0.322	-0.320	-0.319	-0.318	-0.319	-0.318	-0.319	-0.320	-0.322	-0.324	-0.328	-0.329	-0.334	-0.338	-0.342	-0.348	-0.354	-0.360	-0.366	-0.372	-0.380	-0.388	-0.395	-0.404	-0.412	-0.421	-0.429	-0.439	-0.449	-0.458	-0.468	-0.478	-0.488	-0.496	-0.506	-0.518	-0.526	-0.536	-0.545	-0.555	-0.565	-0.574	-0.581	-0.590	-0.598	-0.605	-0.612	-0.621	-0.628	-0.635	-0.640	-0.645	-0.650	-0.656	-0.659	-0.664	-0.668	-0.670	-0.674	-0.675	-0.676	-0.679	-0.679	-0.681	-0.680	-0.680	-0.680	-0.680	-0.679	-0.676	-0.675	-0.672	-0.670	-0.669	-0.665	-0.662	-0.659	-0.655	-0.652	-0.649	-0.644	-0.640	-0.635	-0.630	-0.625	-0.621	-0.616	-0.611	-0.605	-0.601	-0.595	-0.590	-0.585	-0.580	-0.575	-0.569	-0.565	-0.559	-0.554	-0.548	-0.544	-0.538	-0.532	-0.528	-0.521	-0.516	-0.511	-0.506	-0.500	-0.495	-0.489	-0.485	-0.479	-0.474	-0.468	-0.462	-0.458	-0.452	-0.446	-0.440	-0.435	-0.429	-0.424	-0.418	-0.411	-0.405	-0.398	-0.391	-0.385	-0.378	-0.370	-0.362	-0.355	-0.346	-0.339	-0.329	-0.320	-0.310	-0.301	-0.290	-0.280	-0.270	-0.258	-0.248	-0.235	-0.222	-0.210	-0.198	-0.184	-0.170	-0.156	-0.142	-0.129	-0.112	-0.098	-0.082	-0.066	-0.050	-0.034	-0.019	-0.001	0.015	0.032	0.049	0.065	0.081	0.099	0.115	0.132	0.149	0.164	0.179	0.195	0.210	0.225	0.239	0.252	0.266	0.279	0.290	0.301	0.311	0.320	0.330	0.338	0.345	0.351	0.356	0.361	0.364	0.366	0.369	0.370	0.369	0.366	0.365	0.360	0.355	0.350	0.342	0.334	0.325	0.315	0.302	0.291	0.279	0.264	0.249	0.232	0.215	0.198	0.179	0.160	0.139	0.118	0.096	0.074	0.051	0.028	0.004	-0.021	-0.046	-0.072	-0.098	-0.124	-0.151	-0.178	-0.204	-0.231	-0.259	-0.286	-0.314	-0.341	-0.369	-0.395	-0.422	-0.449	-0.476	-0.502	-0.529	-0.555	-0.581	-0.606	-0.631	-0.656	-0.680	-0.704	-0.728	-0.750	-0.771	-0.794	-0.815	-0.836	-0.855	-0.875	-0.894	-0.912	-0.930	-0.946	-0.962	-0.978	-0.992	-1.006	-1.020	-1.032	-1.045	-1.056	-1.066	-1.076	-1.086	-1.094	-1.101	-1.109	-1.114	-1.120	-1.125	-1.129	-1.134	-1.135	-1.139	-1.140	-1.141	-1.141	-1.141	-1.141	-1.141	-1.139	-1.138	-1.135	-1.134	-1.131	-1.129	-1.126	-1.122	-1.121	-1.118	-1.114	-1.112	-1.110	-1.106	-1.106	-1.104	-1.102	-1.102	-1.104	-1.102	-1.104	-1.106	-1.109	-1.112	-1.118	-1.122	-1.129	-1.136	-1.144	-1.154	-1.164	-1.175	-1.189	-1.202	-1.216	-1.234	-1.251	-1.269	-1.290	-1.311	-1.332	-1.356	-1.381	-1.406	-1.434	-1.461	-1.491	-1.520	-1.551	-1.584	-1.616	-1.649	-1.684	-1.719	-1.754	-1.790	-1.828	-1.865	-1.901	-1.939	-1.978	-2.016	-2.054	-2.092	-2.131	-2.170	-2.208	-2.245	-2.282	-2.320	-2.356	-2.394	-2.430	-2.465	-2.500	-2.535	-2.569	-2.601	-2.634	-2.665	-2.696	-2.726	-2.755	-2.784	-2.812	-2.839	-2.865	-2.890	-2.915	-2.939	-2.962	-2.984	-3.005	-3.026	-3.046	-3.066	-3.085	-3.104	-3.121	-3.140	-3.158	-3.174	-3.191	-3.208	-3.222	-3.238	-3.252	-3.269	-3.284	-3.299	-3.314	-3.329	-3.344	-3.360	-3.375	-3.390	-3.406	-3.424	-3.439	-3.456	-3.474	-3.491	-3.509	-3.526	-3.545	-3.564	-3.584	-3.604	-3.624	-3.644	-3.665	-3.688	-3.710	-3.731	-3.754	-3.779	-3.801	-3.826	-3.850	-3.875	-3.900	-3.925	-3.951	-3.976	-4.003	-4.029	-4.055	-4.081	-4.108	-4.132	-4.160	-4.186	-4.212	-4.238	-4.262	-4.290	-4.315	-4.339	-4.364	-4.388	-4.411	-4.435	-4.459	-4.481	-4.502	-4.524	-4.544	-4.565	-4.584	-4.602	-4.621	-4.639	-4.655	-4.671	-4.686	-4.700	-4.714	-4.726	-4.738	-4.749	-4.759	-4.768	-4.775	-4.782	-4.790	-4.795	-4.800	-4.802	-4.804	-4.806	-4.806	-4.805	-4.804	-4.801	-4.798	-4.792	-4.786	-4.779	-4.770	-4.761	-4.751	-4.740	-4.726	-4.714	-4.698	-4.682	-4.666	-4.648	-4.628	-4.608	-4.585	-4.561	-4.538	-4.512	-4.485	-4.458	-4.428	-4.398	-4.366	-4.332	-4.299	-4.264	-4.226	-4.189	-4.149	-4.109	-4.068	-4.025	-3.980	-3.935	-3.888	-3.841	-3.791	-3.741	-3.690	-3.636	-3.582	-3.529	-3.472	-3.415	-3.356	-3.296	-3.235	-3.174	-3.111	-3.046	-2.981	-2.915	-2.849	-2.781	-2.712	-2.644	-2.572	-2.501	-2.430	-2.358	-2.284	-2.210	-2.135	-2.060	-1.985	-1.908	-1.831	-1.754	-1.676	-1.599	-1.520	-1.442	-1.364	-1.286	-1.206	-1.128	-1.049	-0.970	-0.890	-0.811	-0.732	-0.654	-0.576	-0.498	-0.420	-0.342	-0.266	-0.189	-0.112	-0.036	0.040	0.115	0.190	0.264	0.338	0.411	0.482	0.555	0.625	0.695	0.765	0.834	0.902	0.969	1.036	1.101	1.166	1.230	1.292	1.355	1.415	1.476	1.536	1.594	1.650	1.706	1.761	1.816	1.870	1.921	1.974	2.024	2.072	2.121	2.169	2.214	2.260	2.304	2.346	2.388	2.428	2.468	2.506	2.542	2.579	2.615	2.648	2.681	2.711	2.742	2.772	2.800	2.828	2.854	2.879	2.902	2.925	2.948	2.968	2.988	3.006	3.024	3.040	3.056	3.071	3.085	3.098	3.110	3.121	3.130	3.141	3.149	3.158	3.164	3.170	3.175	3.180	3.184	3.188	3.190	3.191	3.194	3.194	3.195	3.194	3.192	3.191	3.190	3.188	3.185	3.181	3.176	3.172	3.168	3.161	3.155	3.148	3.141	3.134	3.125	3.116	3.106	3.096	3.086	3.076	3.065	3.051	3.040	3.025	3.012	2.998	2.981	2.965	2.948	2.931	2.912	2.894	2.874	2.852	2.831	2.809	2.786	2.764	2.740	2.714	2.688	2.661	2.634	2.605	2.575	2.545	2.515	2.482	2.451	2.419	2.385	2.350	2.314	2.279	2.242	2.206	2.169	2.130	2.091	2.051	2.013	1.972	1.931	1.891	1.849	1.808	1.765	1.722	1.680	1.638	1.595	1.551	1.509	1.465	1.421	1.378	1.334	1.291	1.248	1.205	1.161	1.118	1.074	1.031	0.989	0.946	0.904	0.861	0.819	0.778	0.736	0.695	0.654	0.614	0.572	0.534	0.494	0.454	0.415	0.378	0.339	0.301	0.265	0.228	0.191	0.154	0.119	0.084	0.049	0.015	-0.020	-0.054	-0.086	-0.119	-0.150	-0.182	-0.214	-0.245	-0.276	-0.306	-0.336	-0.366	-0.396	-0.425	-0.452	-0.480	-0.509	-0.536	-0.564	-0.590	-0.618	-0.644	-0.670	-0.696	-0.721	-0.748	-0.772	-0.799	-0.824	-0.848	-0.874	-0.898	-0.922	-0.948	-0.971	-0.996	-1.020	-1.045	-1.069	-1.094	-1.116	-1.140	-1.165	-1.189	-1.212	-1.236	-1.260	-1.284	-1.309	-1.332	-1.356	-1.381	-1.405	-1.429	-1.452	-1.476	-1.500	-1.524	-1.548	-1.570	-1.594	-1.616	-1.640	-1.662	-1.685	-1.708	-1.730	-1.751	-1.772	-1.794	-1.815	-1.835	-1.856	-1.875	-1.894	-1.912	-1.931	-1.949	-1.965	-1.982	-1.999	-2.014	-2.029	-2.044	-2.058	-2.070	-2.082	-2.094	-2.106	-2.115	-2.125	-2.134	-2.142	-2.150	-2.158	-2.164	-2.169	-2.174	-2.178	-2.180	-2.182	-2.185	-2.185	-2.185	-2.185	-2.185	-2.184	-2.180	-2.178	-2.174	-2.170	-2.165	-2.159	-2.154	-2.148	-2.140	-2.132	-2.124	-2.114	-2.104	-2.095	-2.084	-2.072	-2.060	-2.047	-2.035	-2.022	-2.009	-1.995	-1.981	-1.965	-1.951	-1.935	-1.920	-1.902	-1.885	-1.868	-1.851	-1.834	-1.816	-1.798	-1.779	-1.760	-1.740	-1.721	-1.702	-1.681	-1.662	-1.642	-1.622	-1.602	-1.581	-1.562	-1.542	-1.521	-1.502	-1.481	-1.462	-1.442	-1.424	-1.404	-1.384	-1.365	-1.346	-1.329	-1.311	-1.292	-1.275	-1.258	-1.240	-1.224	-1.209	-1.192	-1.178	-1.161	-1.148	-1.134	-1.120	-1.106	-1.094	-1.081	-1.070	-1.058	-1.045	-1.035	-1.024	-1.014	-1.002	-0.994	-0.984	-0.974	-0.965	-0.956	-0.946	-0.938	-0.930	-0.920	-0.911	-0.902	-0.894	-0.884	-0.875	-0.865	-0.856	-0.846	-0.836	-0.825	-0.815	-0.804	-0.791	-0.780	-0.768	-0.755	-0.742	-0.729	-0.715	-0.702	-0.688	-0.672	-0.656	-0.642	-0.625	-0.609	-0.591	-0.574	-0.555	-0.539	-0.520	-0.501	-0.481	-0.462	-0.444	-0.422	-0.404	-0.384	-0.362	-0.342	-0.322	-0.302	-0.282	-0.262	-0.240	-0.220	-0.200	-0.181	-0.161	-0.141	-0.122	-0.102	-0.084	-0.065	-0.045	-0.028	-0.010	0.008	0.025	0.042	0.060	0.076	0.094	0.110	0.125	0.141	0.155	0.171	0.186	0.199	0.214	0.228	0.240	0.254	0.266	0.280	0.292	0.304	0.315	0.328	0.339	0.351	0.362	0.372	0.382	0.394	0.405	0.414	0.424	0.434	0.442	0.451	0.460	0.469	0.479	0.486	0.494	0.501	0.507	0.515	0.521	0.528	0.534	0.539	0.544	0.548	0.552	0.556	0.559	0.562	0.564	0.566	0.566	0.568	0.568	0.568	0.566	0.565	0.564	0.560	0.558	0.554	0.548	0.544	0.538	0.532	0.525	0.518	0.510	0.502	0.494	0.484	0.472	0.462	0.452	0.441	0.428	0.416	0.402	0.389	0.375	0.361	0.346	0.331	0.316	0.301	0.285	0.269	0.252	0.235	0.218	0.200	0.182	0.164	0.145	0.126	0.109	0.090	0.071	0.052	0.032	0.014	-0.006	-0.026	-0.046	-0.066	-0.088	-0.109	-0.130	-0.150	-0.171	-0.194	-0.215	-0.238	-0.260	-0.282	-0.306	-0.329	-0.352	-0.378	-0.400	-0.426	-0.450	-0.476	-0.501	-0.526	-0.554	-0.580	-0.608	-0.635	-0.664	-0.691	-0.720	-0.750	-0.780	-0.810	-0.841	-0.871	-0.904	-0.935	-0.968	-1.001	-1.035	-1.068	-1.102	-1.138	-1.172	-1.209	-1.245	-1.280	-1.318	-1.355	-1.392	-1.430	-1.470	-1.508	-1.548	-1.588	-1.626	-1.666	-1.706	-1.748	-1.788	-1.830	-1.871	-1.912	-1.954	-1.996	-2.039	-2.080	-2.122	-2.165	-2.208	-2.250	-2.292	-2.335	-2.378	-2.421	-2.462	-2.505	-2.548	-2.589	-2.632	-2.674	-2.715	-2.756	-2.799	-2.839	-2.880	-2.920	-2.961	-3.001	-3.039	-3.079	-3.118	-3.155	-3.192	-3.231	-3.269	-3.304	-3.340	-3.375	-3.410	-3.444	-3.478	-3.510	-3.542	-3.574	-3.606	-3.635	-3.665	-3.694	-3.722	-3.750	-3.778	-3.804	-3.830	-3.854	-3.878	-3.901	-3.924	-3.946	-3.968	-3.988	-4.008	-4.026	-4.045	-4.061	-4.079	-4.095	-4.110	-4.125	-4.139	-4.152	-4.166	-4.178	-4.189	-4.200	-4.210	-4.221	-4.229	-4.238	-4.245	-4.252	-4.260	-4.268	-4.272	-4.279	-4.282	-4.288	-4.291	-4.294	-4.296	-4.299	-4.301	-4.302	-4.304	-4.302	-4.304	-4.302	-4.302	-4.301	-4.299	-4.298	-4.295	-4.291	-4.289	-4.285	-4.280	-4.276	-4.271	-4.266	-4.260	-4.254	-4.248	-4.240	-4.232	-4.224	-4.215	-4.206	-4.196	-4.186	-4.176	-4.165	-4.154	-4.141	-4.128	-4.115	-4.101	-4.088	-4.072	-4.058	-4.041	-4.025	-4.009	-3.991	-3.972	-3.954	-3.936	-3.916	-3.895	-3.875	-3.855	-3.832	-3.810	-3.788	-3.764	-3.740	-3.715	-3.691	-3.666	-3.640	-3.614	-3.588	-3.560	-3.532	-3.506	-3.478	-3.450	-3.421	-3.392	-3.362	-3.334	-3.305	-3.275	-3.246	-3.215	-3.186	-3.156	-3.126	-3.095	-3.065	-3.036	-3.006	-2.976	-2.946	-2.918	-2.888	-2.858	-2.829	-2.800	-2.770	-2.742	-2.714	-2.686	-2.658	-2.630	-2.604	-2.576	-2.550	-2.524	-2.498	-2.471	-2.448	-2.421	-2.398	-2.374	-2.350	-2.326	-2.304	-2.280	-2.259	-2.235	-2.214	-2.191	-2.171	-2.150	-2.130	-2.109	-2.089	-2.070	-2.050	-2.030	-2.011	-1.992	-1.975	-1.956	-1.938	-1.920	-1.902	-1.884	-1.865	-1.848	-1.830	-1.811	-1.795	-1.776	-1.760	-1.742	-1.725	-1.708	-1.690	-1.672	-1.655	-1.638	-1.621	-1.604	-1.585	-1.568	-1.550	-1.534	-1.515	-1.498	-1.481	-1.464	-1.445	-1.429	-1.411	-1.394	-1.378	-1.359	-1.341	-1.324	-1.309	-1.291	-1.274	-1.258	-1.240	-1.225	-1.209	-1.192	-1.176	-1.161	-1.145	-1.131	-1.116	-1.101	-1.086	-1.074	-1.060	-1.046	-1.032	-1.021	-1.009	-0.996	-0.984	-0.972	-0.961	-0.951	-0.940	-0.930	-0.920	-0.910	-0.900	-0.891	-0.881	-0.872	-0.864	-0.855	-0.846	-0.838	-0.830	-0.821	-0.814	-0.804	-0.796	-0.788	-0.780	-0.771	-0.764	-0.754	-0.745	-0.736	-0.728	-0.719	-0.709	-0.698	-0.688	-0.679	-0.666	-0.656	-0.645	-0.632	-0.622	-0.610	-0.598	-0.585	-0.571	-0.558	-0.544	-0.531	-0.516	-0.502	-0.489	-0.474	-0.459	-0.444	-0.429	-0.414	-0.399	-0.382	-0.368	-0.352	-0.336	-0.322	-0.308	-0.292	-0.278	-0.262	-0.249	-0.235	-0.221	-0.209	-0.196	-0.185	-0.174	-0.161	-0.151	-0.141	-0.132	-0.125	-0.119	-0.111	-0.105	-0.099	-0.095	-0.091	-0.089	-0.088	-0.086	-0.086	-0.086	-0.089	-0.091	-0.094	-0.099	-0.104	-0.110	-0.118	-0.125	-0.134	-0.144	-0.155	-0.166	-0.178	-0.190	-0.204	-0.216	-0.231	-0.248	-0.262	-0.279	-0.295	-0.312	-0.330	-0.348	-0.366	-0.384	-0.402	-0.421	-0.440	-0.459	-0.478	-0.496	-0.516	-0.534	-0.552	-0.571	-0.589	-0.605	-0.622	-0.640	-0.656	-0.672	-0.686	-0.701	-0.715	-0.729	-0.741	-0.752	-0.764	-0.774	-0.784	-0.792	-0.801	-0.809	-0.815	-0.820	-0.825	-0.829	-0.831	-0.834	-0.834	-0.835	-0.834	-0.832	-0.830	-0.828	-0.824	-0.818	-0.811	-0.805	-0.799	-0.791	-0.781	-0.772	-0.762	-0.752	-0.741	-0.730	-0.719	-0.706	-0.694	-0.680	-0.666	-0.652	-0.639	-0.625	-0.611	-0.598	-0.582	-0.569	-0.554	-0.539	-0.526	-0.512	-0.499	-0.486	-0.472	-0.460	-0.448	-0.436	-0.424	-0.414	-0.404	-0.395	-0.385	-0.378	-0.370	-0.364	-0.358	-0.352	-0.350	-0.348	-0.345	-0.344	-0.344	-0.345	-0.348	-0.350	-0.354	-0.359	-0.365	-0.371	-0.379	-0.388	-0.398	-0.409	-0.420	-0.434	-0.446	-0.460	-0.476	-0.491	-0.509	-0.525	-0.544	-0.562	-0.581	-0.601	-0.621	-0.642	-0.661	-0.682	-0.704	-0.725	-0.746	-0.769	-0.790	-0.811	-0.832	-0.852	-0.874	-0.894	-0.912	-0.934	-0.952	-0.969	-0.988	-1.005	-1.020	-1.038	-1.052	-1.065	-1.079	-1.091	-1.102	-1.112	-1.122	-1.131	-1.139	-1.146	-1.151	-1.156	-1.160	-1.162	-1.165	-1.166	-1.166	-1.165	-1.164	-1.161	-1.159	-1.154	-1.149	-1.144	-1.138	-1.131	-1.124	-1.116	-1.109	-1.100	-1.091	-1.080	-1.071	-1.061	-1.051	-1.040	-1.030	-1.019	-1.009	-0.999	-0.988	-0.978	-0.965	-0.955	-0.946	-0.935	-0.926	-0.918	-0.909	-0.900	-0.891	-0.885	-0.878	-0.871	-0.865	-0.859	-0.854	-0.850	-0.846	-0.842	-0.840	-0.838	-0.838	-0.836	-0.836	-0.838	-0.839	-0.841	-0.844	-0.848	-0.851	-0.858	-0.862	-0.869	-0.876	-0.885	-0.892	-0.901	-0.911	-0.922	-0.932	-0.945	-0.956	-0.969	-0.982	-0.995	-1.010	-1.025	-1.040	-1.055	-1.072	-1.089	-1.106	-1.124	-1.141	-1.158	-1.176	-1.195	-1.214	-1.232	-1.252	-1.271	-1.291	-1.310	-1.330	-1.350	-1.369	-1.389	-1.409	-1.429	-1.448	-1.468	-1.488	-1.506	-1.525	-1.544	-1.562	-1.580	-1.598	-1.615	-1.632	-1.649	-1.665	-1.680	-1.696	-1.710	-1.726	-1.740	-1.752	-1.766	-1.779	-1.790	-1.801	-1.812	-1.821	-1.831	-1.840	-1.848	-1.856	-1.862	-1.869	-1.875	-1.879	-1.884	-1.888	-1.890	-1.892	-1.894	-1.894	-1.895	-1.894	-1.894	-1.892	-1.891	-1.889	-1.885	-1.882	-1.879	-1.872	-1.869	-1.864	-1.858	-1.852	-1.846	-1.840	-1.834	-1.826	-1.819	-1.812	-1.805	-1.798	-1.790	-1.782	-1.774	-1.768	-1.759	-1.752	-1.744	-1.738	-1.730	-1.722	-1.716	-1.709	-1.702	-1.698	-1.691	-1.685	-1.680	-1.674	-1.670	-1.665	-1.661	-1.658	-1.654	-1.650	-1.646	-1.644	-1.642	-1.640	-1.636	-1.635	-1.632	-1.631	-1.630	-1.629	-1.628	-1.626	-1.625	-1.624	-1.622	-1.621	-1.620	-1.618	-1.618	-1.614	-1.612	-1.610	-1.608	-1.605	-1.601	-1.598	-1.594	-1.589	-1.584	-1.579	-1.572	-1.565	-1.559	-1.551	-1.542	-1.535	-1.525	-1.515	-1.504	-1.494	-1.482	-1.470	-1.456	-1.444	-1.429	-1.415	-1.400	-1.384	-1.368	-1.351	-1.335	-1.318	-1.300	-1.281	-1.262	-1.245	-1.225	-1.205	-1.186	-1.166	-1.146	-1.128	-1.108	-1.088	-1.068	-1.048	-1.029	-1.010	-0.990	-0.971	-0.954	-0.935	-0.918	-0.899	-0.881	-0.865	-0.849	-0.832	-0.818	-0.804	-0.789	-0.776	-0.764	-0.750	-0.738	-0.728	-0.716	-0.706	-0.698	-0.688	-0.679	-0.671	-0.664	-0.658	-0.651	-0.646	-0.640	-0.635	-0.631	-0.628	-0.624	-0.620	-0.618	-0.614	-0.611	-0.610	-0.606	-0.605	-0.602	-0.601	-0.600	-0.598	-0.596	-0.594	-0.592	-0.591	-0.589	-0.588	-0.584	-0.581	-0.579	-0.576	-0.574	-0.570	-0.568	-0.562	-0.559	-0.555	-0.549	-0.544	-0.539	-0.531	-0.525	-0.519	-0.512	-0.505	-0.498	-0.489	-0.481	-0.474	-0.465	-0.456	-0.448	-0.439	-0.429	-0.419	-0.410	-0.400	-0.390	-0.380	-0.370	-0.360	-0.350	-0.340	-0.330	-0.320	-0.311	-0.300	-0.291	-0.281	-0.274	-0.264	-0.255	-0.248	-0.239	-0.231	-0.224	-0.218	-0.211	-0.204	-0.199	-0.192	-0.188	-0.184	-0.180	-0.176	-0.172	-0.170	-0.169	-0.166	-0.165	-0.165	-0.165	-0.165	-0.165	-0.165	-0.168	-0.170	-0.172	-0.174	-0.179	-0.182	-0.186	-0.190	-0.194	-0.200	-0.205	-0.211	-0.216	-0.222	-0.229	-0.235	-0.241	-0.249	-0.255	-0.262	-0.269	-0.275	-0.282	-0.290	-0.296	-0.304	-0.310	-0.316	-0.322	-0.329	-0.335	-0.340	-0.346	-0.350	-0.356	-0.360	-0.364	-0.369	-0.372	-0.375	-0.378	-0.381	-0.384	-0.386	-0.386	-0.389	-0.390	-0.390	-0.390	-0.390	-0.390	-0.389	-0.389	-0.388	-0.385	-0.384	-0.382	-0.381	-0.378	-0.376	-0.374	-0.371	-0.369	-0.366	-0.365	-0.361	-0.360	-0.358	-0.355	-0.355	-0.352	-0.352	-0.351	-0.350	-0.350	-0.350	-0.350	-0.351	-0.352	-0.354	-0.356	-0.359	-0.362	-0.366	-0.371	-0.376	-0.382	-0.389	-0.396	-0.404	-0.411	-0.420	-0.429	-0.440	-0.451	-0.461	-0.474	-0.486	-0.500	-0.512	-0.526	-0.542	-0.556	-0.572	-0.589	-0.605	-0.622	-0.640	-0.658	-0.675	-0.695	-0.714	-0.732	-0.752	-0.771	-0.791	-0.811	-0.831	-0.851	-0.871	-0.891	-0.911	-0.931	-0.951	-0.971	-0.990	-1.009	-1.029	-1.049	-1.068	-1.085	-1.104	-1.120	-1.139	-1.156	-1.172	-1.189	-1.205	-1.220	-1.236	-1.251	-1.265	-1.280	-1.294	-1.308	-1.321	-1.334	-1.346	-1.359	-1.370	-1.382	-1.392	-1.404	-1.415	-1.425	-1.435	-1.445	-1.454	-1.465	-1.474	-1.484	-1.492	-1.502	-1.511	-1.520	-1.529	-1.539	-1.549	-1.558	-1.568	-1.576	-1.586	-1.595	-1.605	-1.616	-1.626	-1.636	-1.648	-1.658	-1.670	-1.680	-1.692	-1.704	-1.715	-1.728	-1.740	-1.752	-1.764	-1.778	-1.791	-1.805	-1.819	-1.834	-1.846	-1.861	-1.878	-1.891	-1.908	-1.922	-1.938	-1.954	-1.970	-1.985	-2.001	-2.018	-2.035	-2.051	-2.068	-2.082	-2.100	-2.118	-2.134	-2.150	-2.166	-2.184	-2.200	-2.216	-2.232	-2.249	-2.265	-2.280	-2.296	-2.310	-2.326	-2.341	-2.356	-2.370	-2.385	-2.399	-2.411	-2.426	-2.440	-2.451	-2.464	-2.476	-2.488	-2.499	-2.511	-2.521	-2.531	-2.542	-2.552	-2.561	-2.570	-2.579	-2.588	-2.595	-2.602	-2.610	-2.618	-2.624	-2.630	-2.636	-2.642	-2.649	-2.654	-2.659	-2.664	-2.669	-2.672	-2.678	-2.681	-2.686	-2.690	-2.694	-2.698	-2.701	-2.704	-2.708	-2.711	-2.715	-2.719	-2.722	-2.726	-2.729	-2.731	-2.735	-2.739	-2.741	-2.745	-2.749	-2.752	-2.755	-2.758	-2.760	-2.762	-2.766	-2.769	-2.771	-2.775	-2.778	-2.780	-2.782	-2.785	-2.788	-2.790	-2.791	-2.792	-2.795	-2.796	-2.798	-2.798	-2.799	-2.799	-2.799	-2.799	-2.799	-2.798	-2.796	-2.794	-2.792	-2.790	-2.788	-2.784	-2.781	-2.778	-2.772	-2.769	-2.764	-2.759	-2.752	-2.746	-2.741	-2.734	-2.728	-2.719	-2.712	-2.704	-2.696	-2.688	-2.680	-2.671	-2.662	-2.654	-2.645	-2.635	-2.626	-2.616	-2.608	-2.598	-2.589	-2.579	-2.570	-2.561	-2.551	-2.542	-2.534	-2.525	-2.516	-2.509	-2.500	-2.491	-2.482	-2.475	-2.468	-2.460	-2.454	-2.446	-2.440	-2.432	-2.425	-2.419	-2.412	-2.406	-2.400	-2.394	-2.388	-2.381	-2.376	-2.370	-2.364	-2.358	-2.352	-2.345	-2.339	-2.331	-2.325	-2.319	-2.311	-2.305	-2.296	-2.289	-2.281	-2.272	-2.265	-2.256	-2.246	-2.238	-2.228	-2.218	-2.208	-2.196	-2.185	-2.174	-2.164	-2.152	-2.140	-2.129	-2.118	-2.106	-2.094	-2.082	-2.070	-2.058	-2.047	-2.035	-2.024	-2.011	-2.001	-1.989	-1.979	-1.969	-1.959	-1.949	-1.940	-1.930	-1.921	-1.912	-1.905	-1.898	-1.890	-1.884	-1.878	-1.872	-1.868	-1.862	-1.859	-1.855	-1.851	-1.849	-1.846	-1.842	-1.840	-1.839	-1.836	-1.835	-1.834	-1.831	-1.831	-1.829	-1.828	-1.828	-1.825	-1.824	-1.821	-1.819	-1.816	-1.814	-1.811	-1.808	-1.802	-1.799	-1.792	-1.788	-1.781	-1.774	-1.766	-1.758	-1.749	-1.740	-1.729	-1.718	-1.706	-1.694	-1.679	-1.666	-1.651	-1.636	-1.620	-1.605	-1.588	-1.570	-1.552	-1.534	-1.515	-1.495	-1.475	-1.455	-1.434	-1.414	-1.392	-1.371	-1.350	-1.329	-1.309	-1.286	-1.265	-1.245	-1.224	-1.204	-1.182	-1.162	-1.141	-1.121	-1.101	-1.082	-1.064	-1.046	-1.029	-1.011	-0.995	-0.979	-0.964	-0.949	-0.934	-0.920	-0.906	-0.895	-0.882	-0.871	-0.860	-0.850	-0.840	-0.831	-0.822	-0.814	-0.808	-0.801	-0.795	-0.789	-0.784	-0.779	-0.775	-0.772	-0.769	-0.766	-0.764	-0.762	-0.761	-0.759	-0.759	-0.759	-0.758	-0.759	-0.759	-0.760	-0.761	-0.762	-0.762	-0.764	-0.765	-0.766	-0.769	-0.770	-0.771	-0.774	-0.775	-0.775	-0.778	-0.779	-0.779	-0.781	-0.782	-0.782	-0.782	-0.785	-0.785	-0.785	-0.785	-0.784	-0.782	-0.782	-0.781	-0.779	-0.778	-0.775	-0.774	-0.771	-0.768	-0.764	-0.760	-0.756	-0.752	-0.748	-0.742	-0.738	-0.734	-0.729	-0.722	-0.718	-0.711	-0.705	-0.699	-0.692	-0.686	-0.680	-0.674	-0.666	-0.660	-0.654	-0.648	-0.641	-0.635	-0.630	-0.622	-0.618	-0.611	-0.606	-0.601	-0.598	-0.592	-0.589	-0.585	-0.581	-0.578	-0.575	-0.572	-0.570	-0.569	-0.568	-0.566	-0.566	-0.565	-0.566	-0.566	-0.568	-0.570	-0.570	-0.572	-0.575	-0.579	-0.580	-0.585	-0.589	-0.591	-0.596	-0.601	-0.605	-0.610	-0.615	-0.621	-0.626	-0.632	-0.639	-0.642	-0.649	-0.655	-0.660	-0.666	-0.671	-0.678	-0.682	-0.689	-0.694	-0.699	-0.702	-0.708	-0.711	-0.716	-0.719	-0.722	-0.726	-0.729	-0.731	-0.732	-0.735	-0.735	-0.736	-0.736	-0.736	-0.735	-0.735	-0.734	-0.732	-0.729	-0.728	-0.725	-0.720	-0.716	-0.712	-0.709	-0.702	-0.696	-0.691	-0.685	-0.678	-0.670	-0.662	-0.655	-0.648	-0.639	-0.630	-0.621	-0.611	-0.601	-0.592	-0.582	-0.572	-0.562	-0.552	-0.542	-0.532	-0.522	-0.511	-0.501	-0.490	-0.480	-0.471	-0.461	-0.451	-0.441	-0.431	-0.422	-0.412	-0.404	-0.395	-0.386	-0.379	-0.371	-0.362	-0.356	-0.350	-0.344	-0.338	-0.332	-0.328	-0.322	-0.318	-0.314	-0.311	-0.308	-0.305	-0.304	-0.302	-0.301	-0.299	-0.298	-0.299	-0.299	-0.299	-0.299	-0.301	-0.302	-0.305	-0.306	-0.309	-0.311	-0.314	-0.318	-0.319	-0.324	-0.326	-0.330	-0.334	-0.338	-0.340	-0.345	-0.349	-0.351	-0.355	-0.359	-0.362	-0.365	-0.368	-0.370	-0.372	-0.375	-0.378	-0.379	-0.381	-0.381	-0.382	-0.382	-0.384	-0.384	-0.384	-0.382	-0.381	-0.380	-0.379	-0.375	-0.374	-0.370	-0.368	-0.364	-0.359	-0.355	-0.350	-0.344	-0.339	-0.334	-0.326	-0.321	-0.314	-0.308	-0.300	-0.292	-0.285	-0.278	-0.269	-0.260	-0.252	-0.244	-0.235	-0.228	-0.218	-0.210	-0.200	-0.191	-0.182	-0.175	-0.168	-0.159	-0.151	-0.142	-0.134	-0.126	-0.119	-0.112	-0.105	-0.099	-0.092	-0.088	-0.081	-0.076	-0.071	-0.069	-0.064	-0.060	-0.059	-0.056	-0.054	-0.052	-0.052	-0.052	-0.051	-0.054	-0.054	-0.056	-0.059	-0.061	-0.065	-0.069	-0.074	-0.078	-0.082	-0.089	-0.096	-0.102	-0.109	-0.116	-0.124	-0.132	-0.140	-0.149	-0.158	-0.166	-0.175	-0.185	-0.194	-0.204	-0.214	-0.224	-0.234	-0.242	-0.252	-0.262	-0.271	-0.281	-0.289	-0.299	-0.308	-0.316	-0.325	-0.332	-0.341	-0.348	-0.354	-0.361	-0.368	-0.374	-0.379	-0.384	-0.389	-0.394	-0.398	-0.401	-0.402	-0.406	-0.409	-0.409	-0.410	-0.410	-0.410	-0.410	-0.409	-0.408	-0.405	-0.402	-0.401	-0.398	-0.394	-0.390	-0.385	-0.380	-0.376	-0.370	-0.365	-0.359	-0.354	-0.348	-0.340	-0.334	-0.326	-0.320	-0.314	-0.306	-0.299	-0.291	-0.285	-0.278	-0.270	-0.262	-0.256	-0.249	-0.242	-0.236	-0.230	-0.224	-0.218	-0.212	-0.206	-0.202	-0.198	-0.194	-0.190	-0.185	-0.184	-0.181	-0.178	-0.176	-0.175	-0.174	-0.174	-0.174	-0.175	-0.175	-0.178	-0.180	-0.182	-0.185	-0.189	-0.192	-0.198	-0.204	-0.208	-0.214	-0.221	-0.229	-0.236	-0.244	-0.251	-0.260	-0.270	-0.279	-0.289	-0.299	-0.309	-0.320	-0.331	-0.341	-0.352	-0.364	-0.376	-0.388	-0.399	-0.410	-0.422	-0.435	-0.448	-0.459	-0.471	-0.482	-0.495	-0.506	-0.518	-0.529	-0.541	-0.552	-0.564	-0.572	-0.584	-0.595	-0.604	-0.614	-0.622	-0.631	-0.640	-0.648	-0.656	-0.664	-0.671	-0.676	-0.682	-0.689	-0.692	-0.699	-0.701	-0.705	-0.709	-0.710	-0.714	-0.714	-0.715	-0.715	-0.715	-0.715	-0.714	-0.712	-0.710	-0.708	-0.704	-0.700	-0.696	-0.692	-0.688	-0.681	-0.676	-0.670	-0.665	-0.658	-0.652	-0.645	-0.638	-0.631	-0.624	-0.618	-0.610	-0.604	-0.598	-0.589	-0.582	-0.576	-0.570	-0.565	-0.559	-0.554	-0.549	-0.545	-0.540	-0.536	-0.534	-0.530	-0.528	-0.525	-0.525	-0.524	-0.524	-0.524	-0.524	-0.526	-0.529	-0.530	-0.534	-0.538	-0.541	-0.546	-0.550	-0.556	-0.561	-0.568	-0.574	-0.580	-0.588	-0.594	-0.601	-0.609	-0.616	-0.622	-0.630	-0.639	-0.646	-0.654	-0.660	-0.666	-0.674	-0.680	-0.688	-0.692	-0.698	-0.704	-0.708	-0.712	-0.716	-0.720	-0.724	-0.726	-0.729	-0.729	-0.730	-0.730	-0.731	-0.730	-0.730	-0.729	-0.726	-0.724	-0.721	-0.719	-0.715	-0.710	-0.706	-0.702	-0.699	-0.692	-0.688	-0.684	-0.679	-0.671	-0.666	-0.661	-0.656	-0.650	-0.645	-0.640	-0.634	-0.630	-0.625	-0.619	-0.615	-0.611	-0.605	-0.601	-0.598	-0.595	-0.591	-0.589	-0.586	-0.584	-0.581	-0.579	-0.578	-0.576	-0.576	-0.574	-0.574	-0.572	-0.574	-0.574	-0.572	-0.572	-0.574	-0.574	-0.574	-0.575	-0.574	-0.575	-0.574	-0.575	-0.575	-0.575	-0.575	-0.574	-0.572	-0.572	-0.570	-0.570	-0.568	-0.566	-0.562	-0.560	-0.556	-0.552	-0.548	-0.544	-0.539	-0.532	-0.528	-0.520	-0.512	-0.505	-0.498	-0.488	-0.478	-0.469	-0.458	-0.448	-0.436	-0.424	-0.411	-0.399	-0.384	-0.371	-0.356	-0.341	-0.325	-0.310	-0.294	-0.279	-0.261	-0.246	-0.229	-0.211	-0.192	-0.174	-0.156	-0.139	-0.120	-0.102	-0.084	-0.066	-0.048	-0.030	-0.011	0.006	0.024	0.040	0.056	0.074	0.089	0.106	0.120	0.135	0.149	0.162	0.175	0.188	0.198	0.209	0.219	0.228	0.236	0.244	0.251	0.258	0.262	0.265	0.269	0.271	0.271	0.271	0.270	0.269	0.266	0.262	0.256	0.250	0.244	0.236	0.228	0.218	0.206	0.195	0.181	0.168	0.154	0.139	0.121	0.105	0.088	0.069	0.049	0.028	0.009	-0.014	-0.035	-0.058	-0.080	-0.104	-0.128	-0.152	-0.176	-0.202	-0.228	-0.252	-0.279	-0.304	-0.331	-0.358	-0.384	-0.410	-0.436	-0.462	-0.489	-0.514	-0.541	-0.566	-0.591	-0.616	-0.641	-0.666	-0.691	-0.715	-0.738	-0.761	-0.784	-0.806	-0.829	-0.850	-0.870	-0.891	-0.910	-0.930	-0.949	-0.968	-0.985	-1.001	-1.018	-1.034	-1.048	-1.062	-1.076	-1.089	-1.101	-1.112	-1.124	-1.135	-1.144	-1.152	-1.161	-1.170	-1.178	-1.182	-1.189	-1.194	-1.199	-1.202	-1.205	-1.209	-1.210	-1.211	-1.214	-1.215	-1.214	-1.214	-1.214	-1.212	-1.212	-1.210	-1.208	-1.208	-1.205	-1.202	-1.200	-1.200	-1.198	-1.196	-1.195	-1.194	-1.194	-1.194	-1.194	-1.195	-1.198	-1.199	-1.201	-1.206	-1.210	-1.216	-1.222	-1.231	-1.239	-1.249	-1.260	-1.272	-1.286	-1.301	-1.316	-1.332	-1.352	-1.371	-1.392	-1.415	-1.439	-1.464	-1.491	-1.518	-1.546	-1.578	-1.609	-1.641	-1.675	-1.710	-1.746	-1.782	-1.820	-1.859	-1.899	-1.938	-1.979	-2.020	-2.061	-2.104	-2.148	-2.190	-2.234	-2.276	-2.320	-2.364	-2.406	-2.450	-2.494	-2.536	-2.579	-2.621	-2.662	-2.705	-2.745	-2.786	-2.825	-2.864	-2.901	-2.939	-2.975	-3.010	-3.046	-3.081	-3.112	-3.146	-3.179	-3.209	-3.239	-3.269	-3.296	-3.325	-3.350	-3.376	-3.402	-3.428	-3.451	-3.475	-3.498	-3.520	-3.542	-3.564	-3.585	-3.606	-3.626	-3.646	-3.666	-3.688	-3.706	-3.726	-3.745	-3.765	-3.784	-3.805	-3.825	-3.844	-3.864	-3.885	-3.905	-3.926	-3.948	-3.970	-3.991	-4.014	-4.036	-4.059	-4.084	-4.108	-4.131	-4.156	-4.181	-4.208	-4.234	-4.260	-4.288	-4.314	-4.342	-4.370	-4.399	-4.426	-4.456	-4.485	-4.514	-4.544	-4.574	-4.604	-4.634	-4.664	-4.694	-4.724	-4.754	-4.784	-4.814	-4.844	-4.872	-4.902	-4.930	-4.959	-4.986	-5.014	-5.041	-5.068	-5.095	-5.121	-5.145	-5.169	-5.194	-5.218	-5.240	-5.261	-5.281	-5.302	-5.321	-5.340	-5.358	-5.374	-5.390	-5.405	-5.419	-5.432	-5.445	-5.455	-5.465	-5.474	-5.481	-5.489	-5.495	-5.500	-5.504	-5.506	-5.508	-5.508	-5.508	-5.505	-5.502	-5.499	-5.494	-5.488	-5.480	-5.470	-5.460	-5.450	-5.438	-5.425	-5.410	-5.394	-5.378	-5.360	-5.340	-5.319	-5.296	-5.272	-5.248	-5.221	-5.194	-5.165	-5.135	-5.104	-5.072	-5.038	-5.002	-4.965	-4.928	-4.888	-4.846	-4.804	-4.760	-4.715	-4.668	-4.620	-4.570	-4.519	-4.466	-4.414	-4.358	-4.301	-4.242	-4.182	-4.122	-4.060	-3.996	-3.932	-3.865	-3.799	-3.730	-3.660	-3.589	-3.518	-3.442	-3.369	-3.292	-3.216	-3.140	-3.061	-2.982	-2.902	-2.821	-2.740	-2.658	-2.575	-2.491	-2.408	-2.324	-2.239	-2.154	-2.068	-1.982	-1.898	-1.810	-1.725	-1.639	-1.554	-1.468	-1.381	-1.296	-1.210	-1.125	-1.040	-0.958	-0.872	-0.789	-0.706	-0.624	-0.542	-0.462	-0.380	-0.300	-0.222	-0.142	-0.065	0.011	0.088	0.162	0.236	0.310	0.382	0.454	0.525	0.594	0.662	0.730	0.798	0.864	0.929	0.992	1.055	1.118	1.179	1.239	1.298	1.355	1.412	1.468	1.522	1.576	1.630	1.682	1.734	1.784	1.834	1.880	1.929	1.974	2.019	2.064	2.106	2.149	2.190	2.230	2.269	2.308	2.345	2.381	2.416	2.450	2.482	2.515	2.546	2.575	2.605	2.632	2.658	2.684	2.708	2.732	2.755	2.776	2.796	2.815	2.834	2.851	2.868	2.882	2.896	2.910	2.922	2.934	2.944	2.952	2.961	2.970	2.976	2.981	2.986	2.989	2.992	2.995	2.995	2.998	2.996	2.995	2.994	2.990	2.988	2.982	2.979	2.971	2.966	2.959	2.951	2.942	2.934	2.924	2.914	2.902	2.891	2.879	2.866	2.852	2.839	2.825	2.810	2.794	2.778	2.761	2.742	2.724	2.705	2.685	2.665	2.645	2.622	2.600	2.576	2.554	2.530	2.504	2.479	2.452	2.426	2.398	2.370	2.341	2.311	2.280	2.250	2.219	2.186	2.152	2.120	2.086	2.050	2.015	1.979	1.942	1.906	1.868	1.829	1.791	1.752	1.712	1.671	1.631	1.591	1.550	1.508	1.466	1.424	1.382	1.340	1.298	1.255	1.211	1.169	1.126	1.082	1.040	0.998	0.954	0.911	0.870	0.826	0.784	0.742	0.700	0.659	0.618	0.576	0.535	0.494	0.454	0.414	0.372	0.334	0.295	0.258	0.219	0.180	0.142	0.106	0.069	0.032	-0.004	-0.039	-0.074	-0.110	-0.144	-0.179	-0.212	-0.245	-0.280	-0.312	-0.345	-0.378	-0.408	-0.440	-0.471	-0.502	-0.534	-0.565	-0.595	-0.625	-0.655	-0.686	-0.715	-0.745	-0.774	-0.804	-0.834	-0.862	-0.891	-0.920	-0.950	-0.979	-1.008	-1.036	-1.065	-1.094	-1.122	-1.151	-1.179	-1.209	-1.236	-1.264	-1.294	-1.321	-1.350	-1.378	-1.406	-1.434	-1.462	-1.489	-1.518	-1.544	-1.572	-1.599	-1.626	-1.652	-1.680	-1.706	-1.734	-1.759	-1.785	-1.811	-1.836	-1.862	-1.886	-1.911	-1.935	-1.959	-1.981	-2.005	-2.027	-2.050	-2.071	-2.092	-2.114	-2.134	-2.154	-2.172	-2.191	-2.209	-2.228	-2.245	-2.261	-2.276	-2.292	-2.306	-2.321	-2.334	-2.346	-2.358	-2.370	-2.381	-2.390	-2.400	-2.409	-2.416	-2.424	-2.430	-2.435	-2.440	-2.445	-2.449	-2.450	-2.452	-2.454	-2.455	-2.454	-2.454	-2.451	-2.449	-2.446	-2.442	-2.438	-2.432	-2.428	-2.420	-2.412	-2.406	-2.398	-2.389	-2.379	-2.368	-2.358	-2.346	-2.335	-2.322	-2.309	-2.295	-2.281	-2.266	-2.252	-2.236	-2.220	-2.204	-2.186	-2.170	-2.152	-2.135	-2.116	-2.099	-2.080	-2.061	-2.042	-2.022	-2.004	-1.984	-1.964	-1.944	-1.924	-1.904	-1.884	-1.864	-1.844	-1.822	-1.802	-1.782	-1.761	-1.742	-1.721	-1.702	-1.681	-1.661	-1.642	-1.624	-1.604	-1.585	-1.568	-1.549	-1.531	-1.512	-1.496	-1.479	-1.462	-1.446	-1.430	-1.414	-1.399	-1.385	-1.370	-1.356	-1.341	-1.328	-1.315	-1.304	-1.291	-1.279	-1.268	-1.256	-1.245	-1.236	-1.225	-1.215	-1.206	-1.196	-1.188	-1.179	-1.170	-1.161	-1.154	-1.145	-1.138	-1.130	-1.122	-1.114	-1.106	-1.099	-1.091	-1.084	-1.076	-1.068	-1.059	-1.051	-1.041	-1.034	-1.025	-1.016	-1.006	-0.996	-0.986	-0.976	-0.966	-0.955	-0.945	-0.932	-0.922	-0.910	-0.898	-0.886	-0.872	-0.859	-0.846	-0.831	-0.818	-0.802	-0.789	-0.774	-0.759	-0.744	-0.728	-0.711	-0.696	-0.680	-0.664	-0.646	-0.631	-0.614	-0.596	-0.580	-0.562	-0.546	-0.529	-0.512	-0.495	-0.479	-0.461	-0.445	-0.429	-0.411	-0.396	-0.379	-0.362	-0.346	-0.331	-0.315	-0.299	-0.284	-0.269	-0.252	-0.238	-0.224	-0.209	-0.195	-0.180	-0.166	-0.151	-0.139	-0.125	-0.111	-0.099	-0.085	-0.072	-0.059	-0.048	-0.035	-0.022	-0.011	0.002	0.014	0.024	0.036	0.048	0.059	0.069	0.079	0.089	0.100	0.110	0.120	0.129	0.138	0.148	0.155	0.164	0.171	0.180	0.188	0.194	0.200	0.208	0.212	0.219	0.224	0.228	0.234	0.238	0.241	0.244	0.246	0.249	0.251	0.252	0.252	0.254	0.252	0.252	0.251	0.249	0.248	0.245	0.241	0.238	0.234	0.228	0.222	0.218	0.212	0.205	0.199	0.191	0.182	0.174	0.165	0.155	0.146	0.136	0.124	0.114	0.102	0.090	0.078	0.064	0.051	0.038	0.024	0.010	-0.004	-0.019	-0.035	-0.050	-0.066	-0.084	-0.099	-0.115	-0.132	-0.150	-0.169	-0.186	-0.205	-0.224	-0.242	-0.261	-0.281	-0.301	-0.321	-0.342	-0.364	-0.385	-0.408	-0.429	-0.451	-0.475	-0.498	-0.521	-0.545	-0.570	-0.595	-0.619	-0.645	-0.671	-0.698	-0.725	-0.750	-0.778	-0.806	-0.835	-0.864	-0.891	-0.921	-0.951	-0.981	-1.010	-1.041	-1.072	-1.105	-1.136	-1.169	-1.200	-1.234	-1.265	-1.299	-1.332	-1.366	-1.400	-1.435	-1.470	-1.505	-1.541	-1.575	-1.611	-1.646	-1.684	-1.719	-1.755	-1.792	-1.830	-1.865	-1.902	-1.940	-1.978	-2.015	-2.052	-2.091	-2.129	-2.166	-2.205	-2.242	-2.281	-2.321	-2.359	-2.398	-2.436	-2.475	-2.512	-2.552	-2.590	-2.630	-2.669	-2.708	-2.746	-2.785	-2.824	-2.862	-2.901	-2.940	-2.979	-3.016	-3.055	-3.092	-3.131	-3.169	-3.208	-3.244	-3.281	-3.319	-3.356	-3.391	-3.429	-3.464	-3.499	-3.534	-3.569	-3.604	-3.638	-3.672	-3.705	-3.739	-3.770	-3.802	-3.835	-3.865	-3.895	-3.926	-3.955	-3.985	-4.012	-4.040	-4.066	-4.094	-4.119	-4.144	-4.168	-4.192	-4.215	-4.238	-4.260	-4.280	-4.300	-4.319	-4.339	-4.356	-4.374	-4.391	-4.408	-4.422	-4.436	-4.450	-4.464	-4.476	-4.488	-4.499	-4.509	-4.519	-4.528	-4.535	-4.542	-4.549	-4.555	-4.561	-4.565	-4.569	-4.572	-4.575	-4.578	-4.579	-4.580	-4.580	-4.579	-4.578	-4.576	-4.575	-4.572	-4.570	-4.566	-4.562	-4.558	-4.551	-4.546	-4.541	-4.534	-4.528	-4.520	-4.512	-4.504	-4.495	-4.486	-4.476	-4.468	-4.456	-4.446	-4.436	-4.424	-4.412	-4.401	-4.388	-4.375	-4.362	-4.349	-4.335	-4.320	-4.306	-4.291	-4.276	-4.259	-4.244	-4.228	-4.210	-4.194	-4.175	-4.158	-4.139	-4.120	-4.100	-4.080	-4.060	-4.040	-4.019	-3.996	-3.975	-3.952	-3.929	-3.906	-3.884	-3.859	-3.836	-3.811	-3.786	-3.761	-3.736	-3.710	-3.684	-3.658	-3.632	-3.605	-3.578	-3.552	-3.525	-3.498	-3.469	-3.442	-3.415	-3.386	-3.359	-3.332	-3.304	-3.278	-3.250	-3.222	-3.195	-3.168	-3.141	-3.115	-3.089	-3.062	-3.038	-3.011	-2.986	-2.961	-2.936	-2.912	-2.889	-2.865	-2.842	-2.819	-2.796	-2.775	-2.752	-2.731	-2.710	-2.690	-2.669	-2.650	-2.630	-2.611	-2.591	-2.574	-2.555	-2.538	-2.519	-2.501	-2.485	-2.468	-2.451	-2.434	-2.418	-2.402	-2.386	-2.370	-2.352	-2.336	-2.321	-2.305	-2.288	-2.272	-2.256	-2.240	-2.222	-2.208	-2.191	-2.174	-2.158	-2.140	-2.122	-2.105	-2.089	-2.071	-2.054	-2.036	-2.019	-2.000	-1.982	-1.965	-1.948	-1.929	-1.912	-1.894	-1.875	-1.858	-1.838	-1.820	-1.802	-1.784	-1.768	-1.749	-1.731	-1.714	-1.696	-1.679	-1.661	-1.645	-1.629	-1.614	-1.598	-1.581	-1.566	-1.551	-1.538	-1.522	-1.509	-1.495	-1.481	-1.469	-1.456	-1.444	-1.431	-1.419	-1.408	-1.398	-1.386	-1.375	-1.365	-1.355	-1.345	-1.335	-1.325	-1.315	-1.306	-1.298	-1.288	-1.279	-1.270	-1.261	-1.251	-1.244	-1.234	-1.225	-1.215	-1.206	-1.196	-1.186	-1.176	-1.166	-1.155	-1.144	-1.132	-1.121	-1.110	-1.099	-1.086	-1.074	-1.060	-1.048	-1.034	-1.020	-1.005	-0.992	-0.976	-0.961	-0.948	-0.931	-0.916	-0.901	-0.885	-0.868	-0.851	-0.835	-0.818	-0.802	-0.785	-0.769	-0.751	-0.735	-0.719	-0.701	-0.685	-0.670	-0.654	-0.639	-0.624	-0.608	-0.594	-0.580	-0.566	-0.552	-0.541	-0.530	-0.519	-0.509	-0.498	-0.489	-0.480	-0.474	-0.466	-0.460	-0.456	-0.451	-0.449	-0.446	-0.445	-0.444	-0.445	-0.445	-0.449	-0.451	-0.455	-0.460	-0.466	-0.472	-0.480	-0.489	-0.498	-0.509	-0.519	-0.531	-0.544	-0.556	-0.570	-0.585	-0.599	-0.614	-0.630	-0.646	-0.662	-0.679	-0.698	-0.714	-0.731	-0.749	-0.766	-0.785	-0.801	-0.819	-0.836	-0.854	-0.870	-0.888	-0.904	-0.918	-0.934	-0.949	-0.964	-0.976	-0.990	-1.001	-1.014	-1.025	-1.035	-1.044	-1.052	-1.060	-1.066	-1.072	-1.078	-1.081	-1.085	-1.088	-1.089	-1.089	-1.089	-1.086	-1.085	-1.081	-1.076	-1.072	-1.066	-1.060	-1.052	-1.044	-1.035	-1.025	-1.014	-1.004	-0.991	-0.978	-0.966	-0.952	-0.938	-0.924	-0.909	-0.892	-0.879	-0.862	-0.846	-0.830	-0.812	-0.796	-0.780	-0.764	-0.748	-0.731	-0.715	-0.700	-0.684	-0.669	-0.652	-0.638	-0.624	-0.610	-0.598	-0.584	-0.571	-0.561	-0.550	-0.540	-0.530	-0.521	-0.515	-0.507	-0.502	-0.496	-0.492	-0.491	-0.489	-0.489	-0.490	-0.490	-0.494	-0.498	-0.502	-0.509	-0.516	-0.524	-0.534	-0.545	-0.556	-0.569	-0.582	-0.598	-0.614	-0.630	-0.649	-0.668	-0.686	-0.708	-0.729	-0.750	-0.771	-0.795	-0.818	-0.841	-0.866	-0.891	-0.916	-0.940	-0.966	-0.991	-1.018	-1.041	-1.068	-1.092	-1.116	-1.140	-1.165	-1.189	-1.210	-1.232	-1.254	-1.274	-1.294	-1.312	-1.330	-1.348	-1.365	-1.380	-1.394	-1.408	-1.419	-1.430	-1.439	-1.449	-1.455	-1.461	-1.466	-1.470	-1.474	-1.475	-1.476	-1.475	-1.474	-1.471	-1.468	-1.462	-1.456	-1.450	-1.442	-1.434	-1.425	-1.415	-1.404	-1.394	-1.382	-1.369	-1.358	-1.344	-1.330	-1.316	-1.302	-1.288	-1.274	-1.259	-1.244	-1.229	-1.215	-1.200	-1.186	-1.172	-1.159	-1.146	-1.134	-1.121	-1.109	-1.099	-1.088	-1.079	-1.069	-1.060	-1.052	-1.046	-1.039	-1.035	-1.031	-1.026	-1.024	-1.022	-1.021	-1.021	-1.022	-1.026	-1.029	-1.032	-1.038	-1.045	-1.052	-1.060	-1.069	-1.079	-1.089	-1.101	-1.112	-1.126	-1.140	-1.154	-1.169	-1.185	-1.201	-1.219	-1.238	-1.254	-1.274	-1.294	-1.312	-1.332	-1.352	-1.374	-1.394	-1.415	-1.436	-1.458	-1.478	-1.500	-1.521	-1.541	-1.562	-1.584	-1.604	-1.625	-1.645	-1.664	-1.684	-1.704	-1.722	-1.742	-1.760	-1.778	-1.795	-1.811	-1.828	-1.844	-1.859	-1.874	-1.888	-1.901	-1.914	-1.926	-1.939	-1.950	-1.960	-1.971	-1.981	-1.990	-1.998	-2.006	-2.014	-2.020	-2.027	-2.033	-2.038	-2.042	-2.047	-2.052	-2.055	-2.059	-2.061	-2.062	-2.066	-2.068	-2.068	-2.069	-2.069	-2.069	-2.069	-2.070	-2.069	-2.068	-2.066	-2.065	-2.064	-2.061	-2.059	-2.056	-2.055	-2.052	-2.050	-2.047	-2.045	-2.041	-2.039	-2.036	-2.033	-2.030	-2.026	-2.024	-2.020	-2.016	-2.014	-2.011	-2.006	-2.004	-2.000	-1.998	-1.994	-1.990	-1.989	-1.985	-1.982	-1.978	-1.976	-1.972	-1.969	-1.966	-1.964	-1.960	-1.958	-1.954	-1.951	-1.948	-1.945	-1.941	-1.939	-1.935	-1.931	-1.928	-1.925	-1.921	-1.918	-1.912	-1.909	-1.904	-1.899	-1.894	-1.888	-1.882	-1.876	-1.870	-1.864	-1.856	-1.849	-1.841	-1.832	-1.822	-1.814	-1.804	-1.794	-1.782	-1.772	-1.760	-1.748	-1.735	-1.722	-1.709	-1.694	-1.679	-1.665	-1.648	-1.631	-1.615	-1.598	-1.579	-1.562	-1.542	-1.524	-1.504	-1.484	-1.464	-1.442	-1.422	-1.401	-1.379	-1.358	-1.335	-1.314	-1.291	-1.269	-1.246	-1.222	-1.201	-1.179	-1.156	-1.135	-1.111	-1.090	-1.069	-1.048	-1.026	-1.006	-0.986	-0.966	-0.948	-0.928	-0.910	-0.891	-0.874	-0.858	-0.841	-0.825	-0.810	-0.796	-0.782	-0.770	-0.756	-0.745	-0.734	-0.722	-0.714	-0.704	-0.695	-0.688	-0.681	-0.675	-0.669	-0.662	-0.658	-0.654	-0.650	-0.646	-0.644	-0.642	-0.639	-0.638	-0.638	-0.636	-0.635	-0.635	-0.635	-0.635	-0.635	-0.635	-0.635	-0.635	-0.635	-0.636	-0.636	-0.636	-0.636	-0.636	-0.636	-0.634	-0.634	-0.632	-0.632	-0.630	-0.628	-0.625	-0.621	-0.619	-0.614	-0.611	-0.605	-0.601	-0.595	-0.590	-0.584	-0.578	-0.571	-0.564	-0.556	-0.548	-0.540	-0.530	-0.522	-0.514	-0.504	-0.495	-0.484	-0.475	-0.465	-0.455	-0.445	-0.435	-0.425	-0.414	-0.405	-0.394	-0.384	-0.375	-0.365	-0.358	-0.348	-0.339	-0.331	-0.324	-0.316	-0.309	-0.301	-0.296	-0.290	-0.285	-0.281	-0.278	-0.272	-0.270	-0.268	-0.266	-0.265	-0.264	-0.262	-0.264	-0.265	-0.265	-0.266	-0.270	-0.272	-0.275	-0.279	-0.282	-0.286	-0.291	-0.295	-0.301	-0.308	-0.312	-0.319	-0.325	-0.331	-0.338	-0.344	-0.350	-0.356	-0.364	-0.369	-0.376	-0.382	-0.389	-0.394	-0.399	-0.404	-0.409	-0.414	-0.419	-0.421	-0.426	-0.429	-0.432	-0.434	-0.435	-0.438	-0.439	-0.440	-0.440	-0.440	-0.439	-0.439	-0.438	-0.435	-0.434	-0.431	-0.429	-0.424	-0.420	-0.416	-0.411	-0.408	-0.402	-0.398	-0.391	-0.388	-0.381	-0.376	-0.370	-0.364	-0.359	-0.354	-0.349	-0.342	-0.338	-0.334	-0.329	-0.324	-0.320	-0.316	-0.314	-0.311	-0.310	-0.308	-0.306	-0.306	-0.305	-0.306	-0.308	-0.309	-0.311	-0.315	-0.319	-0.324	-0.329	-0.336	-0.342	-0.351	-0.359	-0.369	-0.379	-0.389	-0.401	-0.412	-0.425	-0.440	-0.454	-0.469	-0.484	-0.500	-0.516	-0.534	-0.550	-0.569	-0.586	-0.606	-0.625	-0.645	-0.665	-0.686	-0.706	-0.726	-0.746	-0.768	-0.789	-0.810	-0.831	-0.852	-0.872	-0.894	-0.914	-0.935	-0.955	-0.975	-0.996	-1.016	-1.035	-1.055	-1.074	-1.091	-1.110	-1.129	-1.145	-1.162	-1.180	-1.195	-1.211	-1.228	-1.242	-1.258	-1.274	-1.288	-1.301	-1.316	-1.329	-1.342	-1.356	-1.369	-1.381	-1.395	-1.408	-1.419	-1.431	-1.444	-1.455	-1.466	-1.479	-1.491	-1.502	-1.515	-1.526	-1.538	-1.550	-1.561	-1.574	-1.585	-1.599	-1.610	-1.624	-1.635	-1.649	-1.661	-1.675	-1.688	-1.700	-1.715	-1.728	-1.741	-1.755	-1.769	-1.782	-1.796	-1.810	-1.824	-1.838	-1.852	-1.866	-1.881	-1.895	-1.910	-1.924	-1.939	-1.952	-1.966	-1.981	-1.996	-2.009	-2.024	-2.039	-2.052	-2.066	-2.082	-2.096	-2.110	-2.124	-2.139	-2.152	-2.166	-2.180	-2.195	-2.209	-2.222	-2.236	-2.250	-2.264	-2.278	-2.291	-2.305	-2.319	-2.332	-2.345	-2.360	-2.374	-2.386	-2.400	-2.414	-2.428	-2.440	-2.454	-2.466	-2.479	-2.491	-2.505	-2.518	-2.529	-2.542	-2.555	-2.568	-2.578	-2.590	-2.601	-2.612	-2.624	-2.635	-2.646	-2.656	-2.666	-2.676	-2.686	-2.695	-2.705	-2.714	-2.722	-2.730	-2.738	-2.745	-2.752	-2.759	-2.766	-2.774	-2.779	-2.786	-2.791	-2.796	-2.802	-2.808	-2.812	-2.816	-2.821	-2.825	-2.829	-2.832	-2.836	-2.839	-2.842	-2.845	-2.849	-2.851	-2.854	-2.856	-2.859	-2.861	-2.862	-2.864	-2.865	-2.868	-2.868	-2.870	-2.871	-2.872	-2.872	-2.872	-2.874	-2.874	-2.875	-2.875	-2.875	-2.874	-2.874	-2.874	-2.871	-2.871	-2.870	-2.868	-2.865	-2.864	-2.861	-2.858	-2.855	-2.851	-2.848	-2.844	-2.839	-2.834	-2.829	-2.824	-2.818	-2.812	-2.806	-2.799	-2.792	-2.785	-2.778	-2.770	-2.761	-2.752	-2.745	-2.736	-2.728	-2.719	-2.709	-2.700	-2.691	-2.680	-2.671	-2.661	-2.651	-2.641	-2.631	-2.622	-2.612	-2.602	-2.592	-2.582	-2.574	-2.564	-2.555	-2.546	-2.536	-2.529	-2.520	-2.512	-2.505	-2.498	-2.489	-2.482	-2.475	-2.469	-2.461	-2.455	-2.449	-2.442	-2.436	-2.431	-2.426	-2.419	-2.414	-2.410	-2.404	-2.399	-2.394	-2.389	-2.382	-2.379	-2.372	-2.369	-2.362	-2.358	-2.351	-2.345	-2.339	-2.334	-2.326	-2.321	-2.315	-2.308	-2.301	-2.294	-2.288	-2.280	-2.272	-2.265	-2.256	-2.249	-2.241	-2.234	-2.226	-2.219	-2.210	-2.204	-2.195	-2.188	-2.181	-2.174	-2.166	-2.160	-2.154	-2.148	-2.141	-2.136	-2.130	-2.125	-2.120	-2.116	-2.114	-2.110	-2.108	-2.104	-2.104	-2.101	-2.100	-2.099	-2.100	-2.100	-2.101	-2.102	-2.104	-2.106	-2.108	-2.110	-2.112	-2.115	-2.118	-2.120	-2.124	-2.128	-2.130	-2.132	-2.135	-2.138	-2.140	-2.142	-2.144	-2.145	-2.146	-2.146	-2.146	-2.145	-2.145	-2.142	-2.140	-2.135	-2.131	-2.126	-2.120	-2.114	-2.106	-2.099	-2.089	-2.079	-2.068	-2.056	-2.044	-2.030	-2.015	-2.000	-1.984	-1.966	-1.949	-1.931	-1.911	-1.892	-1.872	-1.851	-1.830	-1.808	-1.786	-1.762	-1.740	-1.718	-1.694	-1.671	-1.646	-1.624	-1.600	-1.575	-1.551	-1.529	-1.505	-1.482	-1.459	-1.438	-1.415	-1.392	-1.371	-1.351	-1.330	-1.310	-1.291	-1.272	-1.254	-1.236	-1.220	-1.204	-1.188	-1.174	-1.159	-1.145	-1.132	-1.120	-1.109	-1.098	-1.089	-1.079	-1.070	-1.062	-1.055	-1.048	-1.042	-1.036	-1.031	-1.026	-1.022	-1.019	-1.016	-1.012	-1.011	-1.009	-1.008	-1.006	-1.005	-1.005	-1.005	-1.005	-1.004	-1.005	-1.004	-1.005	-1.006	-1.006	-1.008	-1.009	-1.009	-1.010	-1.010	-1.010	-1.011	-1.010	-1.010	-1.010	-1.009	-1.009	-1.006	-1.006	-1.005	-1.002	-1.000	-0.998	-0.995	-0.991	-0.988	-0.982	-0.978	-0.972	-0.968	-0.961	-0.956	-0.949	-0.941	-0.934	-0.925	-0.916	-0.906	-0.898	-0.888	-0.878	-0.868	-0.856	-0.845	-0.834	-0.822	-0.810	-0.799	-0.786	-0.772	-0.760	-0.748	-0.734	-0.721	-0.708	-0.694	-0.680	-0.669	-0.655	-0.642	-0.630	-0.618	-0.605	-0.592	-0.581	-0.570	-0.559	-0.549	-0.539	-0.529	-0.519	-0.510	-0.501	-0.494	-0.486	-0.480	-0.474	-0.468	-0.462	-0.456	-0.454	-0.450	-0.448	-0.445	-0.442	-0.441	-0.441	-0.442	-0.441	-0.444	-0.445	-0.448	-0.450	-0.452	-0.456	-0.461	-0.465	-0.470	-0.475	-0.481	-0.486	-0.491	-0.498	-0.505	-0.510	-0.518	-0.524	-0.530	-0.538	-0.545	-0.551	-0.558	-0.564	-0.570	-0.576	-0.581	-0.586	-0.592	-0.596	-0.601	-0.605	-0.609	-0.612	-0.615	-0.618	-0.620	-0.620	-0.621	-0.621	-0.621	-0.621	-0.619	-0.619	-0.616	-0.614	-0.610	-0.606	-0.602	-0.598	-0.592	-0.588	-0.581	-0.575	-0.569	-0.560	-0.554	-0.545	-0.536	-0.528	-0.520	-0.510	-0.500	-0.491	-0.481	-0.472	-0.462	-0.451	-0.441	-0.431	-0.421	-0.411	-0.401	-0.394	-0.384	-0.372	-0.364	-0.355	-0.346	-0.338	-0.330	-0.321	-0.315	-0.308	-0.301	-0.295	-0.289	-0.284	-0.279	-0.275	-0.271	-0.268	-0.265	-0.262	-0.261	-0.260	-0.259	-0.259	-0.259	-0.259	-0.260	-0.262	-0.264	-0.266	-0.270	-0.272	-0.276	-0.280	-0.285	-0.290	-0.295	-0.300	-0.306	-0.312	-0.319	-0.325	-0.331	-0.338	-0.345	-0.351	-0.359	-0.366	-0.372	-0.380	-0.386	-0.394	-0.400	-0.406	-0.412	-0.419	-0.425	-0.430	-0.435	-0.441	-0.445	-0.449	-0.454	-0.456	-0.460	-0.462	-0.465	-0.466	-0.468	-0.469	-0.469	-0.469	-0.468	-0.466	-0.465	-0.464	-0.462	-0.459	-0.454	-0.450	-0.445	-0.440	-0.435	-0.430	-0.424	-0.418	-0.410	-0.404	-0.396	-0.389	-0.381	-0.372	-0.364	-0.355	-0.346	-0.338	-0.328	-0.319	-0.310	-0.300	-0.291	-0.281	-0.272	-0.264	-0.256	-0.246	-0.238	-0.229	-0.221	-0.214	-0.205	-0.199	-0.191	-0.186	-0.180	-0.174	-0.169	-0.164	-0.160	-0.156	-0.154	-0.150	-0.149	-0.148	-0.146	-0.146	-0.146	-0.148	-0.149	-0.151	-0.154	-0.158	-0.161	-0.165	-0.170	-0.176	-0.181	-0.189	-0.195	-0.202	-0.211	-0.220	-0.228	-0.238	-0.248	-0.256	-0.268	-0.276	-0.288	-0.298	100.000	5.000	2.000	1.000	3.000	0.000	0.000	0.000	0.000	0.000	0.000	0.000	0.000	0.000	0.000	0.000	0.000	0.000	-2.395	-2.391	-2.388	-2.382	-2.378	-2.371	-2.364	-2.358	-2.349	-2.340	-2.330	-2.319	-2.308	-2.295	-2.282	-2.269	-2.255	-2.240	-2.224	-2.206	-2.190	-2.171	-2.152	-2.132	-2.114	-2.092	-2.070	-2.050	-2.026	-2.004	-1.979	-1.955	-1.931	-1.905	-1.879	-1.854	-1.828	-1.802	-1.775	-1.748	-1.720	-1.694	-1.666	-1.639	-1.612	-1.584	-1.558	-1.530	-1.504	-1.478	-1.451	-1.425	-1.399	-1.374	-1.349	-1.325	-1.301	-1.279	-1.255	-1.234	-1.211	-1.191	-1.171	-1.151	-1.131	-1.115	-1.096	-1.080	-1.064	-1.049	-1.034	-1.020	-1.008	-0.994	-0.981	-0.971	-0.960	-0.950	-0.941	-0.932	-0.924	-0.916	-0.909	-0.904	-0.896	-0.891	-0.884	-0.879	-0.875	-0.870	-0.865	-0.860	-0.856	-0.851	-0.848	-0.844	-0.839	-0.835	-0.830	-0.825	-0.821	-0.816	-0.811	-0.805	-0.801	-0.795	-0.788	-0.781	-0.774	-0.768	-0.760	-0.752	-0.744	-0.735	-0.726	-0.715	-0.705	-0.692	-0.682	-0.670	-0.658	-0.645	-0.631	-0.618	-0.604	-0.589	-0.574	-0.559	-0.544	-0.526	-0.510	-0.492	-0.476	-0.459	-0.441	-0.424	-0.405	-0.386	-0.368	-0.350	-0.332	-0.314	-0.294	-0.275	-0.256	-0.238	-0.218	-0.199	-0.180	-0.161	-0.144	-0.124	-0.106	-0.089	-0.071	-0.052	-0.036	-0.019	-0.002	0.015	0.030	0.046	0.062	0.078	0.092	0.108	0.121	0.135	0.149	0.162	0.175	0.188	0.201	0.212	0.224	0.235	0.246	0.258	0.268	0.276	0.288	0.296	0.305	0.314	0.322	0.331	0.339	0.346	0.354	0.361	0.368	0.375	0.381	0.389	0.394	0.399	0.405	0.411	0.415	0.421	0.426	0.431	0.435	0.440	0.444	0.448	0.452	0.456	0.460	0.462	0.466	0.470	0.472	0.475	0.479	0.481	0.484	0.485	0.488	0.490	0.492	0.495	0.496	0.498	0.500	0.500	0.502	0.504	0.505	0.506	0.507	0.507	0.509	0.509	0.510	0.510	0.511	0.511	0.512	0.512	0.512	0.514	0.512	0.512	0.512	0.512	0.512	0.512	0.511	0.511	0.511	0.510	0.509	0.507	0.506	0.505	0.502	0.500	0.498	0.495	0.491	0.488	0.484	0.479	0.475	0.469	0.464	0.458	0.451	0.442	0.436	0.426	0.418	0.408	0.396	0.386	0.374	0.361	0.349	0.335	0.320	0.304	0.288	0.270	0.251	0.234	0.214	0.194	0.172	0.150	0.128	0.105	0.080	0.055	0.030	0.002	-0.025	-0.052	-0.080	-0.110	-0.139	-0.170	-0.201	-0.232	-0.264	-0.296	-0.329	-0.362	-0.396	-0.430	-0.462	-0.499	-0.532	-0.566	-0.601	-0.636	-0.671	-0.706	-0.741	-0.776	-0.810	-0.845	-0.880	-0.914	-0.946	-0.981	-1.014	-1.048	-1.080	-1.111	-1.145	-1.176	-1.208	-1.239	-1.268	-1.298	-1.328	-1.356	-1.385	-1.414	-1.440	-1.468	-1.494	-1.521	-1.545	-1.570	-1.594	-1.619	-1.642	-1.665	-1.688	-1.709	-1.730	-1.750	-1.771	-1.790	-1.809	-1.829	-1.846	-1.865	-1.882	-1.899	-1.915	-1.932	-1.948	-1.962	-1.978	-1.992	-2.007	-2.021	-2.034	-2.046	-2.059	-2.072	-2.082	-2.095	-2.106	-2.118	-2.128	-2.138	-2.148	-2.156	-2.166	-2.175	-2.184	-2.192	-2.200	-2.208	-2.214	-2.221	-2.228	-2.234	-2.239	-2.244	-2.250	-2.254	-2.258	-2.260	-2.264	-2.266	-2.269	-2.270	-2.271	-2.271	-2.272	-2.272	-2.271	-2.270	-2.269	-2.268	-2.265	-2.262	-2.259	-2.256	-2.251	-2.246	-2.240	-2.235	-2.229	-2.222	-2.216	-2.209	-2.200	-2.191	-2.182	-2.174	-2.165	-2.155	-2.144	-2.132	-2.121	-2.109	-2.098	-2.084	-2.071	-2.059	-2.045	-2.030	-2.015	-2.000	-1.985	-1.969	-1.952	-1.936	-1.919	-1.901	-1.882	-1.864	-1.845	-1.826	-1.806	-1.785	-1.765	-1.744	-1.722	-1.700	-1.676	-1.652	-1.629	-1.605	-1.581	-1.556	-1.530	-1.504	-1.478	-1.452	-1.425	-1.398	-1.369	-1.341	-1.312	-1.285	-1.255	-1.226	-1.196	-1.168	-1.138	-1.108	-1.079	-1.048	-1.018	-0.988	-0.958	-0.928	-0.899	-0.869	-0.839	-0.810	-0.780	-0.752	-0.724	-0.696	-0.669	-0.642	-0.615	-0.589	-0.564	-0.539	-0.514	-0.490	-0.468	-0.445	-0.422	-0.401	-0.382	-0.361	-0.342	-0.325	-0.306	-0.289	-0.274	-0.258	-0.242	-0.228	-0.214	-0.201	-0.189	-0.176	-0.165	-0.154	-0.142	-0.134	-0.124	-0.115	-0.105	-0.098	-0.089	-0.081	-0.074	-0.068	-0.060	-0.051	-0.044	-0.038	-0.030	-0.024	-0.016	-0.009	-0.001	0.008	0.014	0.022	0.031	0.040	0.049	0.058	0.068	0.078	0.088	0.099	0.109	0.120	0.131	0.142	0.156	0.168	0.181	0.194	0.208	0.221	0.236	0.250	0.265	0.280	0.296	0.311	0.326	0.342	0.358	0.374	0.389	0.405	0.420	0.438	0.451	0.468	0.484	0.499	0.515	0.529	0.542	0.558	0.571	0.586	0.599	0.611	0.624	0.636	0.649	0.660	0.671	0.682	0.692	0.702	0.711	0.720	0.729	0.738	0.744	0.751	0.759	0.765	0.771	0.775	0.781	0.786	0.790	0.795	0.799	0.804	0.806	0.811	0.814	0.819	0.821	0.825	0.828	0.831	0.835	0.838	0.841	0.844	0.849	0.851	0.856	0.860	0.865	0.869	0.874	0.879	0.882	0.889	0.894	0.900	0.906	0.912	0.920	0.926	0.934	0.942	0.950	0.958	0.965	0.972	0.981	0.990	0.999	1.008	1.016	1.025	1.034	1.041	1.051	1.060	1.066	1.075	1.084	1.091	1.098	1.105	1.112	1.118	1.122	1.129	1.134	1.138	1.142	1.146	1.149	1.151	1.152	1.152	1.154	1.152	1.151	1.150	1.148	1.145	1.140	1.136	1.130	1.125	1.118	1.110	1.102	1.094	1.085	1.074	1.064	1.054	1.042	1.030	1.018	1.005	0.990	0.978	0.962	0.949	0.934	0.918	0.901	0.888	0.871	0.855	0.839	0.822	0.806	0.790	0.774	0.758	0.741	0.726	0.711	0.695	0.680	0.665	0.650	0.635	0.622	0.609	0.595	0.582	0.571	0.559	0.548	0.536	0.526	0.518	0.509	0.500	0.491	0.485	0.478	0.472	0.468	0.462	0.459	0.455	0.452	0.451	0.450	0.449	0.449	0.450	0.452	0.454	0.456	0.460	0.464	0.469	0.475	0.480	0.486	0.494	0.501	0.510	0.519	0.528	0.536	0.546	0.558	0.568	0.579	0.590	0.601	0.612	0.624	0.636	0.649	0.661	0.672	0.684	0.696	0.709	0.720	0.730	0.741	0.752	0.761	0.772	0.781	0.789	0.798	0.804	0.810	0.816	0.820	0.824	0.828	0.829	0.830	0.830	0.829	0.828	0.824	0.820	0.814	0.808	0.800	0.791	0.782	0.771	0.759	0.745	0.731	0.716	0.700	0.682	0.664	0.645	0.625	0.604	0.581	0.560	0.536	0.514	0.490	0.465	0.439	0.415	0.389	0.362	0.336	0.310	0.284	0.259	0.232	0.208	0.182	0.158	0.132	0.109	0.086	0.061	0.039	0.019	-0.002	-0.022	-0.042	-0.061	-0.078	-0.095	-0.110	-0.126	-0.139	-0.150	-0.162	-0.172	-0.181	-0.191	-0.199	-0.204	-0.209	-0.212	-0.216	-0.218	-0.219	-0.219	-0.219	-0.218	-0.215	-0.211	-0.208	-0.202	-0.196	-0.190	-0.184	-0.176	-0.168	-0.160	-0.151	-0.141	-0.131	-0.120	-0.111	-0.100	-0.089	-0.079	-0.069	-0.056	-0.046	-0.036	-0.025	-0.015	-0.004	0.005	0.015	0.024	0.032	0.041	0.049	0.056	0.062	0.069	0.075	0.080	0.085	0.088	0.090	0.092	0.092	0.094	0.094	0.092	0.090	0.086	0.082	0.078	0.072	0.065	0.058	0.049	0.039	0.029	0.016	0.005	-0.008	-0.021	-0.038	-0.052	-0.070	-0.086	-0.105	-0.124	-0.144	-0.164	-0.184	-0.206	-0.228	-0.251	-0.272	-0.296	-0.321	-0.345	-0.369	-0.394	-0.419	-0.444	-0.469	-0.495	-0.519	-0.544	-0.569	-0.594	-0.620	-0.645	-0.669	-0.692	-0.716	-0.739	-0.762	-0.785	-0.805	-0.828	-0.848	-0.866	-0.886	-0.905	-0.922	-0.939	-0.955	-0.970	-0.985	-0.999	-1.011	-1.024	-1.035	-1.045	-1.055	-1.062	-1.071	-1.078	-1.084	-1.090	-1.095	-1.098	-1.100	-1.102	-1.105	-1.105	-1.106	-1.105	-1.105	-1.104	-1.101	-1.100	-1.096	-1.094	-1.091	-1.086	-1.084	-1.079	-1.075	-1.071	-1.068	-1.062	-1.059	-1.055	-1.051	-1.048	-1.045	-1.042	-1.040	-1.036	-1.035	-1.034	-1.032	-1.032	-1.031	-1.032	-1.034	-1.035	-1.036	-1.039	-1.041	-1.046	-1.049	-1.054	-1.060	-1.064	-1.070	-1.078	-1.085	-1.092	-1.101	-1.109	-1.118	-1.129	-1.138	-1.148	-1.158	-1.168	-1.179	-1.189	-1.200	-1.210	-1.221	-1.232	-1.242	-1.252	-1.264	-1.275	-1.284	-1.294	-1.304	-1.312	-1.322	-1.330	-1.338	-1.346	-1.352	-1.358	-1.364	-1.368	-1.372	-1.376	-1.380	-1.381	-1.382	-1.384	-1.384	-1.382	-1.381	-1.379	-1.375	-1.371	-1.366	-1.361	-1.355	-1.348	-1.340	-1.330	-1.321	-1.312	-1.301	-1.289	-1.278	-1.264	-1.251	-1.236	-1.221	-1.206	-1.189	-1.174	-1.156	-1.140	-1.121	-1.104	-1.084	-1.066	-1.048	-1.028	-1.008	-0.989	-0.969	-0.949	-0.929	-0.909	-0.889	-0.870	-0.850	-0.831	-0.812	-0.792	-0.775	-0.758	-0.739	-0.721	-0.704	-0.688	-0.671	-0.655	-0.640	-0.626	-0.612	-0.600	-0.586	-0.574	-0.564	-0.551	-0.542	-0.534	-0.525	-0.516	-0.509	-0.504	-0.498	-0.494	-0.490	-0.486	-0.482	-0.480	-0.480	-0.479	-0.479	-0.479	-0.480	-0.482	-0.485	-0.488	-0.490	-0.494	-0.499	-0.502	-0.507	-0.511	-0.518	-0.522	-0.529	-0.534	-0.540	-0.545	-0.551	-0.558	-0.564	-0.570	-0.574	-0.579	-0.584	-0.588	-0.591	-0.596	-0.600	-0.602	-0.606	-0.608	-0.609	-0.610	-0.610	-0.610	-0.609	-0.609	-0.608	-0.605	-0.601	-0.598	-0.594	-0.590	-0.585	-0.579	-0.572	-0.566	-0.559	-0.550	-0.542	-0.535	-0.525	-0.516	-0.506	-0.496	-0.488	-0.478	-0.466	-0.456	-0.445	-0.435	-0.425	-0.414	-0.405	-0.395	-0.384	-0.375	-0.366	-0.356	-0.349	-0.340	-0.332	-0.325	-0.318	-0.312	-0.306	-0.301	-0.296	-0.291	-0.288	-0.284	-0.282	-0.280	-0.279	-0.278	-0.278	-0.278	-0.279	-0.280	-0.282	-0.286	-0.289	-0.292	-0.296	-0.300	-0.306	-0.311	-0.316	-0.322	-0.328	-0.334	-0.341	-0.346	-0.354	-0.361	-0.368	-0.374	-0.380	-0.388	-0.394	-0.399	-0.405	-0.411	-0.416	-0.422	-0.428	-0.432	-0.436	-0.441	-0.445	-0.449	-0.450	-0.454	-0.455	-0.458	-0.459	-0.459	-0.460	-0.459	-0.459	-0.459	-0.456	-0.456	-0.454	-0.451	-0.450	-0.448	-0.445	-0.444	-0.440	-0.438	-0.435	-0.432	-0.429	-0.428	-0.424	-0.421	-0.420	-0.418	-0.416	-0.415	-0.415	-0.415	-0.414	-0.414	-0.415	-0.416	-0.418	-0.420	-0.424	-0.426	-0.431	-0.436	-0.441	-0.448	-0.455	-0.462	-0.470	-0.479	-0.489	-0.498	-0.509	-0.519	-0.531	-0.544	-0.555	-0.569	-0.582	-0.596	-0.610	-0.625	-0.641	-0.656	-0.672	-0.688	-0.705	-0.721	-0.738	-0.755	-0.771	-0.789	-0.806	-0.822	-0.840	-0.858	-0.874	-0.891	-0.909	-0.925	-0.944	-0.959	-0.976	-0.992	-1.009	-1.025	-1.041	-1.056	-1.072	-1.088	-1.102	-1.118	-1.132	-1.148	-1.162	-1.176	-1.190	-1.205	-1.219	-1.232	-1.246	-1.260	-1.274	-1.289	-1.301	-1.315	-1.329	-1.342	-1.356	-1.370	-1.384	-1.398	-1.411	-1.424	-1.438	-1.452	-1.466	-1.480	-1.496	-1.510	-1.524	-1.539	-1.554	-1.569	-1.584	-1.599	-1.614	-1.629	-1.645	-1.659	-1.675	-1.691	-1.706	-1.721	-1.738	-1.754	-1.769	-1.784	-1.799	-1.815	-1.829	-1.844	-1.860	-1.872	-1.888	-1.902	-1.916	-1.931	-1.945	-1.959	-1.972	-1.985	-2.000	-2.013	-2.026	-2.039	-2.051	-2.064	-2.076	-2.088	-2.099	-2.111	-2.122	-2.134	-2.146	-2.156	-2.168	-2.179	-2.190	-2.201	-2.210	-2.221	-2.232	-2.242	-2.254	-2.264	-2.274	-2.284	-2.295	-2.305	-2.316	-2.326	-2.338	-2.348	-2.359	-2.369	-2.379	-2.390	-2.400	-2.411	-2.421	-2.431	-2.442	-2.452	-2.465	-2.475	-2.485	-2.496	-2.506	-2.518	-2.528	-2.536	-2.548	-2.558	-2.566	-2.578	-2.586	-2.596	-2.606	-2.615	-2.624	-2.632	-2.640	-2.650	-2.656	-2.664	-2.671	-2.679	-2.685	-2.692	-2.698	-2.704	-2.709	-2.714	-2.719	-2.724	-2.729	-2.732	-2.735	-2.739	-2.742	-2.744	-2.746	-2.749	-2.750	-2.750	-2.751	-2.751	-2.750	-2.751	-2.751	-2.750	-2.748	-2.746	-2.744	-2.741	-2.739	-2.734	-2.730	-2.726	-2.722	-2.718	-2.714	-2.709	-2.702	-2.696	-2.690	-2.684	-2.676	-2.670	-2.662	-2.654	-2.646	-2.638	-2.629	-2.621	-2.611	-2.602	-2.592	-2.581	-2.571	-2.560	-2.550	-2.538	-2.528	-2.515	-2.504	-2.491	-2.480	-2.468	-2.455	-2.442	-2.430	-2.418	-2.404	-2.391	-2.380	-2.366	-2.354	-2.341	-2.328	-2.316	-2.302	-2.290	-2.278	-2.266	-2.254	-2.242	-2.230	-2.219	-2.208	-2.198	-2.186	-2.176	-2.165	-2.155	-2.146	-2.136	-2.128	-2.119	-2.112	-2.104	-2.096	-2.089	-2.081	-2.075	-2.069	-2.062	-2.058	-2.050	-2.045	-2.040	-2.034	-2.029	-2.024	-2.020	-2.014	-2.009	-2.004	-2.000	-1.995	-1.990	-1.984	-1.979	-1.974	-1.968	-1.961	-1.954	-1.948	-1.941	-1.934	-1.926	-1.918	-1.910	-1.901	-1.892	-1.882	-1.872	-1.862	-1.850	-1.840	-1.828	-1.816	-1.804	-1.791	-1.778	-1.766	-1.752	-1.738	-1.724	-1.710	-1.696	-1.682	-1.669	-1.655	-1.641	-1.628	-1.612	-1.599	-1.585	-1.572	-1.559	-1.545	-1.534	-1.521	-1.509	-1.498	-1.486	-1.476	-1.466	-1.456	-1.448	-1.439	-1.431	-1.424	-1.418	-1.411	-1.405	-1.400	-1.395	-1.391	-1.388	-1.384	-1.380	-1.379	-1.376	-1.374	-1.372	-1.371	-1.370	-1.369	-1.369	-1.368	-1.366	-1.365	-1.365	-1.364	-1.362	-1.361	-1.360	-1.360	-1.358	-1.356	-1.352	-1.350	-1.348	-1.344	-1.340	-1.335	-1.331	-1.325	-1.319	-1.312	-1.305	-1.296	-1.290	-1.281	-1.271	-1.261	-1.251	-1.240	-1.229	-1.219	-1.206	-1.194	-1.181	-1.168	-1.154	-1.140	-1.126	-1.111	-1.096	-1.081	-1.066	-1.051	-1.036	-1.021	-1.006	-0.992	-0.976	-0.961	-0.946	-0.931	-0.916	-0.902	-0.888	-0.875	-0.860	-0.848	-0.835	-0.822	-0.810	-0.798	-0.786	-0.776	-0.765	-0.756	-0.746	-0.738	-0.729	-0.721	-0.712	-0.705	-0.699	-0.692	-0.686	-0.681	-0.676	-0.672	-0.668	-0.665	-0.660	-0.658	-0.655	-0.652	-0.651	-0.649	-0.649	-0.648	-0.648	-0.648	-0.648	-0.649	-0.649	-0.650	-0.650	-0.651	-0.652	-0.654	-0.656	-0.658	-0.659	-0.660	-0.662	-0.664	-0.666	-0.668	-0.670	-0.672	-0.674	-0.675	-0.678	-0.679	-0.680	-0.682	-0.684	-0.684	-0.685	-0.686	-0.688	-0.689	-0.690	-0.690	-0.690	-0.690	-0.690	-0.690	-0.690	-0.688	-0.688	-0.686	-0.685	-0.684	-0.682	-0.681	-0.679	-0.676	-0.674	-0.671	-0.670	-0.668	-0.664	-0.661	-0.658	-0.654	-0.651	-0.646	-0.642	-0.639	-0.636	-0.632	-0.628	-0.624	-0.620	-0.616	-0.612	-0.608	-0.604	-0.600	-0.595	-0.592	-0.589	-0.585	-0.581	-0.578	-0.574	-0.571	-0.568	-0.565	-0.562	-0.560	-0.558	-0.555	-0.554	-0.551	-0.550	-0.548	-0.548	-0.546	-0.546	-0.545	-0.544	-0.545	-0.545	-0.545	-0.546	-0.546	-0.548	-0.550	-0.550	-0.552	-0.554	-0.556	-0.559	-0.561	-0.564	-0.566	-0.569	-0.571	-0.574	-0.578	-0.581	-0.584	-0.588	-0.590	-0.592	-0.596	-0.599	-0.602	-0.604	-0.606	-0.609	-0.611	-0.612	-0.614	-0.616	-0.618	-0.619	-0.619	-0.619	-0.619	-0.619	-0.618	-0.616	-0.616	-0.614	-0.611	-0.609	-0.606	-0.602	-0.600	-0.594	-0.590	-0.585	-0.580	-0.574	-0.568	-0.561	-0.554	-0.546	-0.539	-0.530	-0.521	-0.512	-0.504	-0.494	-0.485	-0.475	-0.465	-0.454	-0.444	-0.434	-0.422	-0.410	-0.399	-0.388	-0.378	-0.365	-0.355	-0.342	-0.331	-0.319	-0.308	-0.296	-0.285	-0.274	-0.264	-0.252	-0.242	-0.231	-0.221	-0.211	-0.201	-0.191	-0.184	-0.174	-0.166	-0.158	-0.149	-0.141	-0.135	-0.129	-0.121	-0.116	-0.110	-0.105	-0.100	-0.095	-0.092	-0.088	-0.084	-0.081	-0.080	-0.078	-0.076	-0.075	-0.074	-0.072	-0.071	-0.072	-0.072	-0.074	-0.075	-0.075	-0.078	-0.079	-0.081	-0.084	-0.085	-0.089	-0.091	-0.095	-0.098	-0.101	-0.105	-0.108	-0.111	-0.115	-0.119	-0.122	-0.126	-0.130	-0.134	-0.138	-0.140	-0.144	-0.148	-0.151	-0.154	-0.156	-0.159	-0.161	-0.164	-0.166	-0.169	-0.169	-0.170	-0.170	-0.171	-0.171	-0.172	-0.171	-0.170	-0.170	-0.169	-0.166	-0.165	-0.162	-0.160	-0.155	-0.152	-0.148	-0.144	-0.139	-0.134	-0.129	-0.122	-0.116	-0.109	-0.102	-0.095	-0.089	-0.080	-0.072	-0.065	-0.055	-0.046	-0.038	-0.029	-0.020	-0.010	0.000	0.009	0.019	0.029	0.038	0.048	0.058	0.066	0.076	0.085	0.094	0.102	0.112	0.121	0.129	0.136	0.145	0.151	0.159	0.166	0.172	0.179	0.184	0.190	0.195	0.200	0.205	0.209	0.212	0.216	0.218	0.221	0.222	0.225	0.226	0.226	0.228	0.229	0.229	0.228	0.226	0.226	0.224	0.222	0.221	0.219	0.216	0.215	0.211	0.209	0.206	0.202	0.200	0.195	0.192	0.190	0.186	0.182	0.179	0.176	0.172	0.170	0.166	0.164	0.160	0.156	0.155	0.151	0.150	0.148	0.146	0.144	0.142	0.141	0.141	0.140	0.140	0.140	0.141	0.141	0.142	0.144	0.146	0.148	0.150	0.152	0.155	0.158	0.162	0.166	0.170	0.175	0.179	0.184	0.189	0.195	0.200	0.208	0.212	0.219	0.225	0.232	0.239	0.246	0.252	0.260	0.266	0.274	0.281	0.288	0.295	0.302	0.309	0.316	0.324	0.330	0.336	0.342	0.349	0.354	0.360	0.366	0.370	0.375	0.379	0.382	0.386	0.390	0.392	0.395	0.396	0.398	0.399	0.399	0.399	0.399	0.399	0.396	0.395	0.392	0.390	0.388	0.384	0.381	0.378	0.372	0.368	0.362	0.358	0.351	0.345	0.340	0.332	0.326	0.319	0.312	0.305	0.298	0.290	0.284	0.276	0.268	0.261	0.254	0.248	0.240	0.234	0.226	0.220	0.212	0.206	0.201	0.196	0.191	0.186	0.182	0.178	0.174	0.170	0.168	0.165	0.162	0.162	0.160	0.160	0.161	0.161	0.164	0.165	0.168	0.170	0.174	0.179	0.184	0.189	0.195	0.200	0.208	0.214	0.222	0.231	0.240	0.250	0.260	0.271	0.281	0.294	0.306	0.316	0.329	0.341	0.354	0.368	0.380	0.394	0.408	0.420	0.434	0.446	0.460	0.471	0.485	0.498	0.509	0.521	0.532	0.544	0.552	0.562	0.572	0.581	0.589	0.596	0.604	0.609	0.614	0.619	0.622	0.625	0.628	0.629	0.629	0.629	0.628	0.625	0.621	0.618	0.612	0.608	0.601	0.594	0.586	0.578	0.568	0.558	0.546	0.535	0.522	0.510	0.496	0.484	0.469	0.455	0.440	0.425	0.410	0.395	0.379	0.362	0.348	0.331	0.315	0.300	0.284	0.270	0.254	0.239	0.225	0.211	0.198	0.184	0.170	0.159	0.146	0.134	0.124	0.112	0.102	0.094	0.085	0.078	0.069	0.062	0.055	0.050	0.045	0.040	0.034	0.031	0.029	0.025	0.022	0.020	0.020	0.019	0.019	0.019	0.020	0.020	0.020	0.022	0.025	0.026	0.029	0.031	0.032	0.035	0.038	0.041	0.044	0.046	0.049	0.052	0.055	0.058	0.060	0.062	0.065	0.069	0.069	0.071	0.074	0.075	0.076	0.078	0.079	0.080	0.081	0.081	0.081	0.081	0.081	0.081	0.080	0.080	0.079	0.078	0.076	0.075	0.074	0.072	0.071	0.070	0.068	0.066	0.065	0.062	0.061	0.060	0.059	0.058	0.056	0.056	0.055	0.055	0.054	0.054	0.055	0.055	0.056	0.056	0.058	0.059	0.060	0.061	0.064	0.066	0.068	0.071	0.074	0.076	0.081	0.085	0.089	0.092	0.098	0.100	0.105	0.110	0.114	0.118	0.122	0.126	0.130	0.135	0.139	0.141	0.146	0.149	0.151	0.154	0.155	0.158	0.159	0.159	0.160	0.159	0.158	0.156	0.155	0.152	0.149	0.146	0.141	0.135	0.130	0.122	0.115	0.106	0.098	0.089	0.078	0.068	0.055	0.042	0.029	0.015	0.000	-0.015	-0.030	-0.046	-0.064	-0.081	-0.100	-0.118	-0.138	-0.156	-0.176	-0.196	-0.218	-0.239	-0.260	-0.282	-0.305	-0.325	-0.348	-0.371	-0.394	-0.416	-0.440	-0.462	-0.485	-0.509	-0.531	-0.555	-0.578	-0.600	-0.622	-0.646	-0.669	-0.690	-0.712	-0.734	-0.755	-0.776	-0.796	-0.818	-0.836	-0.856	-0.875	-0.892	-0.911	-0.929	-0.946	-0.962	-0.979	-0.995	-1.010	-1.024	-1.038	-1.051	-1.062	-1.075	-1.085	-1.096	-1.104	-1.112	-1.119	-1.126	-1.132	-1.138	-1.141	-1.145	-1.148	-1.149	-1.150	-1.149	-1.148	-1.145	-1.141	-1.138	-1.132	-1.125	-1.119	-1.111	-1.101	-1.092	-1.081	-1.069	-1.058	-1.044	-1.030	-1.016	-1.001	-0.985	-0.969	-0.951	-0.934	-0.916	-0.898	-0.879	-0.861	-0.842	-0.822	-0.805	-0.786	-0.768	-0.750	-0.731	-0.714	-0.698	-0.680	-0.664	-0.649	-0.634	-0.620	-0.608	-0.595	-0.585	-0.575	-0.566	-0.558	-0.551	-0.546	-0.542	-0.540	-0.539	-0.540	-0.541	-0.544	-0.549	-0.554	-0.561	-0.570	-0.580	-0.592	-0.605	-0.619	-0.634	-0.651	-0.669	-0.688	-0.708	-0.729	-0.751	-0.774	-0.798	-0.822	-0.848	-0.875	-0.900	-0.928	-0.956	-0.984	-1.011	-1.040	-1.069	-1.098	-1.126	-1.154	-1.181	-1.210	-1.236	-1.264	-1.291	-1.318	-1.342	-1.368	-1.391	-1.414	-1.438	-1.460	-1.480	-1.500	-1.519	-1.539	-1.555	-1.572	-1.589	-1.602	-1.616	-1.629	-1.641	-1.651	-1.662	-1.671	-1.680	-1.688	-1.694	-1.700	-1.706	-1.711	-1.715	-1.719	-1.722	-1.725	-1.728	-1.729	-1.730	-1.731	-1.731	-1.732	-1.734	-1.735	-1.735	-1.735	-1.736	-1.738	-1.738	-1.740	-1.741	-1.742	-1.746	-1.749	-1.751	-1.755	-1.759	-1.764	-1.769	-1.775	-1.781	-1.789	-1.796	-1.805	-1.814	-1.825	-1.835	-1.846	-1.859	-1.870	-1.885	-1.899	-1.914	-1.929	-1.945	-1.962	-1.979	-1.998	-2.015	-2.034	-2.054	-2.074	-2.094	-2.114	-2.135	-2.156	-2.178	-2.199	-2.221	-2.241	-2.264	-2.286	-2.309	-2.331	-2.352	-2.374	-2.395	-2.416	-2.438	-2.458	-2.479	-2.499	-2.518	-2.538	-2.556	-2.574	-2.592	-2.609	-2.625	-2.641	-2.658	-2.671	-2.686	-2.699	-2.710	-2.721	-2.732	-2.742	-2.751	-2.760	-2.766	-2.774	-2.780	-2.785	-2.789	-2.792	-2.795	-2.798	-2.798	-2.799	-2.796	-2.795	-2.794	-2.790	-2.785	-2.781	-2.775	-2.770	-2.764	-2.755	-2.748	-2.736	-2.726	-2.716	-2.705	-2.691	-2.679	-2.665	-2.651	-2.636	-2.621	-2.605	-2.589	-2.571	-2.552	-2.534	-2.515	-2.496	-2.476	-2.455	-2.434	-2.411	-2.389	-2.365	-2.342	-2.319	-2.294	-2.268	-2.242	-2.216	-2.190	-2.162	-2.134	-2.106	-2.078	-2.049	-2.019	-1.990	-1.959	-1.929	-1.896	-1.865	-1.834	-1.800	-1.768	-1.735	-1.700	-1.666	-1.632	-1.599	-1.562	-1.526	-1.491	-1.456	-1.419	-1.381	-1.344	-1.308	-1.270	-1.232	-1.194	-1.156	-1.118	-1.079	-1.039	-0.999	-0.960	-0.920	-0.880	-0.840	-0.801	-0.760	-0.719	-0.679	-0.639	-0.598	-0.558	-0.516	-0.474	-0.432	-0.392	-0.351	-0.310	-0.269	-0.229	-0.186	-0.146	-0.106	-0.065	-0.025	0.016	0.056	0.096	0.136	0.176	0.215	0.254	0.291	0.330	0.368	0.405	0.441	0.478	0.512	0.549	0.584	0.618	0.651	0.684	0.716	0.749	0.779	0.809	0.838	0.866	0.894	0.920	0.946	0.970	0.995	1.019	1.039	1.061	1.081	1.099	1.118	1.134	1.149	1.164	1.178	1.190	1.201	1.211	1.220	1.229	1.236	1.242	1.248	1.250	1.254	1.255	1.256	1.256	1.255	1.254	1.250	1.246	1.241	1.238	1.230	1.222	1.215	1.208	1.199	1.189	1.179	1.169	1.158	1.145	1.132	1.120	1.108	1.095	1.081	1.066	1.052	1.039	1.024	1.009	0.994	0.980	0.964	0.950	0.935	0.919	0.904	0.889	0.874	0.859	0.844	0.828	0.812	0.798	0.782	0.769	0.754	0.738	0.722	0.709	0.692	0.678	0.662	0.648	0.632	0.618	0.601	0.586	0.570	0.555	0.540	0.522	0.506	0.491	0.474	0.458	0.441	0.424	0.405	0.388	0.369	0.351	0.332	0.314	0.294	0.275	0.255	0.234	0.214	0.191	0.170	0.148	0.125	0.102	0.080	0.056	0.032	0.008	-0.016	-0.042	-0.069	-0.095	-0.120	-0.148	-0.174	-0.201	-0.230	-0.258	-0.286	-0.316	-0.345	-0.375	-0.405	-0.435	-0.465	-0.495	-0.525	-0.556	-0.589	-0.620	-0.652	-0.684	-0.716	-0.748	-0.780	-0.814	-0.846	-0.879	-0.911	-0.944	-0.976	-1.009	-1.041	-1.074	-1.106	-1.138	-1.170	-1.201	-1.232	-1.265	-1.295	-1.326	-1.358	-1.388	-1.418	-1.448	-1.476	-1.504	-1.532	-1.561	-1.588	-1.615	-1.642	-1.669	-1.694	-1.720	-1.744	-1.768	-1.791	-1.814	-1.836	-1.859	-1.880	-1.901	-1.921	-1.941	-1.961	-1.980	-1.999	-2.016	-2.034	-2.051	-2.068	-2.085	-2.100	-2.116	-2.130	-2.146	-2.160	-2.174	-2.188	-2.201	-2.214	-2.228	-2.240	-2.252	-2.264	-2.276	-2.288	-2.300	-2.311	-2.322	-2.334	-2.344	-2.355	-2.368	-2.378	-2.389	-2.399	-2.411	-2.422	-2.432	-2.442	-2.455	-2.466	-2.476	-2.488	-2.499	-2.509	-2.521	-2.531	-2.542	-2.554	-2.565	-2.575	-2.586	-2.598	-2.609	-2.620	-2.630	-2.641	-2.651	-2.662	-2.672	-2.682	-2.692	-2.702	-2.711	-2.721	-2.730	-2.739	-2.748	-2.755	-2.764	-2.771	-2.779	-2.784	-2.791	-2.798	-2.802	-2.806	-2.811	-2.814	-2.818	-2.820	-2.821	-2.824	-2.824	-2.824	-2.824	-2.821	-2.820	-2.818	-2.814	-2.809	-2.805	-2.799	-2.792	-2.786	-2.779	-2.771	-2.760	-2.750	-2.739	-2.728	-2.714	-2.701	-2.688	-2.672	-2.658	-2.641	-2.624	-2.606	-2.589	-2.569	-2.550	-2.529	-2.509	-2.486	-2.465	-2.441	-2.419	-2.395	-2.370	-2.346	-2.321	-2.296	-2.271	-2.244	-2.218	-2.191	-2.164	-2.138	-2.109	-2.081	-2.055	-2.027	-2.000	-1.972	-1.946	-1.919	-1.891	-1.865	-1.839	-1.812	-1.788	-1.762	-1.738	-1.712	-1.689	-1.665	-1.641	-1.620	-1.598	-1.576	-1.555	-1.534	-1.515	-1.495	-1.476	-1.460	-1.442	-1.426	-1.410	-1.395	-1.381	-1.368	-1.355	-1.341	-1.330	-1.319	-1.308	-1.298	-1.289	-1.279	-1.270	-1.261	-1.255	-1.246	-1.239	-1.231	-1.225	-1.219	-1.212	-1.206	-1.200	-1.194	-1.188	-1.180	-1.174	-1.168	-1.161	-1.154	-1.146	-1.139	-1.131	-1.122	-1.115	-1.106	-1.096	-1.088	-1.078	-1.068	-1.056	-1.045	-1.032	-1.020	-1.006	-0.992	-0.978	-0.962	-0.948	-0.931	-0.915	-0.898	-0.880	-0.862	-0.842	-0.825	-0.805	-0.785	-0.765	-0.745	-0.724	-0.702	-0.681	-0.660	-0.636	-0.615	-0.594	-0.571	-0.549	-0.526	-0.502	-0.480	-0.458	-0.435	-0.412	-0.390	-0.368	-0.346	-0.322	-0.301	-0.281	-0.259	-0.239	-0.216	-0.198	-0.176	-0.158	-0.138	-0.118	-0.100	-0.081	-0.062	-0.046	-0.029	-0.011	0.006	0.022	0.039	0.052	0.069	0.084	0.098	0.112	0.126	0.139	0.152	0.165	0.178	0.189	0.202	0.214	0.225	0.235	0.246	0.256	0.266	0.276	0.285	0.294	0.302	0.311	0.320	0.328	0.336	0.344	0.351	0.359	0.365	0.371	0.379	0.384	0.389	0.396	0.401	0.406	0.411	0.414	0.419	0.422	0.426	0.430	0.432	0.435	0.438	0.440	0.441	0.444	0.445	0.446	0.448	0.448	0.449	0.448	0.449	0.448	0.448	0.445	0.445	0.444	0.441	0.440	0.438	0.436	0.432	0.430	0.428	0.424	0.421	0.418	0.414	0.410	0.406	0.401	0.398	0.392	0.389	0.384	0.379	0.374	0.368	0.362	0.358	0.351	0.344	0.339	0.331	0.324	0.318	0.309	0.301	0.292	0.284	0.274	0.265	0.255	0.245	0.235	0.224	0.211	0.199	0.186	0.174	0.161	0.148	0.132	0.118	0.101	0.085	0.069	0.051	0.034	0.016	-0.004	-0.022	-0.044	-0.064	-0.086	-0.108	-0.130	-0.154	-0.178	-0.201	-0.226	-0.252	-0.278	-0.305	-0.332	-0.359	-0.388	-0.416	-0.446	-0.475	-0.505	-0.534	-0.565	-0.596	-0.628	-0.659	-0.690	-0.722	-0.755	-0.788	-0.820	-0.854	-0.886	-0.919	-0.954	-0.986	-1.019	-1.054	-1.086	-1.119	-1.152	-1.185	-1.216	-1.250	-1.282	-1.314	-1.346	-1.378	-1.409	-1.440	-1.471	-1.502	-1.531	-1.560	-1.591	-1.620	-1.648	-1.675	-1.702	-1.729	-1.755	-1.781	-1.808	-1.831	-1.855	-1.879	-1.902	-1.924	-1.945	-1.966	-1.988	-2.006	-2.025	-2.044	-2.062	-2.080	-2.098	-2.114	-2.129	-2.144	-2.159	-2.172	-2.186	-2.199	-2.210	-2.224	-2.234	-2.244	-2.255	-2.265	-2.274	-2.282	-2.291	-2.299	-2.306	-2.314	-2.320	-2.326	-2.332	-2.339	-2.345	-2.350	-2.355	-2.360	-2.364	-2.370	-2.374	-2.378	-2.381	-2.385	-2.388	-2.391	-2.394	-2.396	-2.400	-2.402	-2.404	-2.406	-2.408	-2.410	-2.410	-2.412	-2.412	-2.414	-2.414	-2.414	-2.415	-2.414	-2.414	-2.414	-2.412	-2.411	-2.410	-2.408	-2.405	-2.402	-2.401	-2.398	-2.394	-2.390	-2.385	-2.380	-2.375	-2.368	-2.361	-2.355	-2.348	-2.340	-2.331	-2.322	-2.312	-2.304	-2.292	-2.282	-2.270	-2.259	-2.245	-2.231	-2.216	-2.201	-2.186	-2.170	-2.154	-2.135	-2.118	-2.099	-2.080	-2.060	-2.040	-2.019	-1.996	-1.974	-1.950	-1.928	-1.904	-1.879	-1.852	-1.828	-1.801	-1.774	-1.748	-1.720	-1.692	-1.664	-1.635	-1.608	-1.578	-1.549	-1.520	-1.489	-1.459	-1.430	-1.400	-1.370	-1.341	-1.310	-1.280	-1.251	-1.221	-1.191	-1.164	-1.135	-1.106	-1.078	-1.050	-1.022	-0.996	-0.970	-0.942	-0.918	-0.892	-0.868	-0.844	-0.820	-0.798	-0.775	-0.754	-0.731	-0.711	-0.691	-0.672	-0.654	-0.635	-0.618	-0.601	-0.584	-0.569	-0.554	-0.539	-0.525	-0.511	-0.496	-0.485	-0.472	-0.460	-0.449	-0.439	-0.428	-0.416	-0.408	-0.396	-0.386	-0.378	-0.369	-0.360	-0.350	-0.341	-0.331	-0.322	-0.315	-0.305	-0.296	-0.288	-0.279	-0.269	-0.259	-0.250	-0.240	-0.230	-0.221	-0.209	-0.199	-0.189	-0.179	-0.166	-0.155	-0.144	-0.132	-0.119	-0.108	-0.095	-0.082	-0.070	-0.056	-0.042	-0.029	-0.015	0.000	0.014	0.029	0.042	0.058	0.071	0.086	0.101	0.115	0.130	0.145	0.159	0.174	0.188	0.201	0.215	0.229	0.242	0.256	0.269	0.282	0.295	0.306	0.319	0.330	0.341	0.352	0.364	0.372	0.382	0.392	0.401	0.410	0.419	0.426	0.434	0.441	0.448	0.454	0.460	0.466	0.471	0.478	0.481	0.486	0.491	0.495	0.500	0.504	0.507	0.511	0.515	0.519	0.521	0.525	0.529	0.534	0.536	0.540	0.545	0.549	0.552	0.556	0.562	0.566	0.572	0.576	0.582	0.588	0.595	0.600	0.608	0.614	0.621	0.629	0.638	0.645	0.655	0.662	0.671	0.681	0.691	0.700	0.711	0.721	0.731	0.742	0.752	0.764	0.775	0.785	0.798	0.808	0.819	0.830	0.840	0.850	0.861	0.871	0.880	0.889	0.899	0.908	0.916	0.924	0.931	0.938	0.945	0.950	0.955	0.960	0.962	0.966	0.969	0.970	0.971	0.971	0.970	0.969	0.966	0.964	0.959	0.955	0.950	0.944	0.936	0.928	0.920	0.910	0.900	0.890	0.878	0.866	0.852	0.839	0.825	0.810	0.796	0.780	0.764	0.746	0.730	0.712	0.694	0.676	0.659	0.640	0.622	0.604	0.585	0.568	0.549	0.530	0.512	0.495	0.478	0.460	0.442	0.428	0.411	0.395	0.380	0.366	0.352	0.339	0.326	0.314	0.302	0.291	0.281	0.272	0.265	0.258	0.250	0.245	0.239	0.235	0.231	0.230	0.228	0.226	0.226	0.228	0.230	0.231	0.235	0.239	0.242	0.249	0.255	0.261	0.269	0.276	0.285	0.292	0.302	0.312	0.322	0.332	0.344	0.355	0.366	0.379	0.389	0.401	0.412	0.425	0.436	0.448	0.460	0.470	0.481	0.492	0.502	0.511	0.521	0.530	0.539	0.546	0.552	0.560	0.565	0.570	0.574	0.578	0.580	0.581	0.581	0.581	0.580	0.578	0.575	0.570	0.565	0.560	0.552	0.544	0.535	0.525	0.514	0.502	0.489	0.476	0.460	0.445	0.429	0.412	0.394	0.376	0.358	0.339	0.319	0.299	0.278	0.258	0.235	0.214	0.192	0.170	0.149	0.128	0.106	0.085	0.062	0.042	0.021	0.001	-0.019	-0.038	-0.058	-0.076	-0.094	-0.110	-0.126	-0.142	-0.158	-0.171	-0.185	-0.198	-0.209	-0.221	-0.230	-0.240	-0.248	-0.254	-0.261	-0.266	-0.271	-0.275	-0.278	-0.280	-0.281	-0.281	-0.281	-0.280	-0.279	-0.276	-0.274	-0.270	-0.265	-0.261	-0.258	-0.251	-0.245	-0.238	-0.231	-0.225	-0.219	-0.211	-0.204	-0.196	-0.188	-0.179	-0.172	-0.165	-0.156	-0.149	-0.141	-0.135	-0.128	-0.120	-0.115	-0.109	-0.102	-0.098	-0.092	-0.088	-0.084	-0.080	-0.078	-0.075	-0.071	-0.070	-0.070	-0.070	-0.070	-0.070	-0.072	-0.074	-0.078	-0.082	-0.086	-0.091	-0.098	-0.104	-0.111	-0.119	-0.128	-0.138	-0.148	-0.158	-0.170	-0.182	-0.195	-0.209	-0.224	-0.239	-0.254	-0.270	-0.288	-0.305	-0.322	-0.341	-0.360	-0.381	-0.401	-0.422	-0.444	-0.464	-0.486	-0.509	-0.532	-0.555	-0.578	-0.601	-0.625	-0.649	-0.672	-0.696	-0.720	-0.745	-0.769	-0.794	-0.816	-0.841	-0.865	-0.886	-0.910	-0.931	-0.954	-0.975	-0.996	-1.018	-1.038	-1.058	-1.076	-1.095	-1.112	-1.129	-1.145	-1.161	-1.176	-1.190	-1.204	-1.216	-1.228	-1.239	-1.250	-1.259	-1.266	-1.275	-1.282	-1.288	-1.294	-1.298	-1.302	-1.304	-1.306	-1.308	-1.309	-1.309	-1.310	-1.308	-1.306	-1.305	-1.302	-1.299	-1.295	-1.291	-1.288	-1.282	-1.278	-1.274	-1.269	-1.264	-1.259	-1.254	-1.249	-1.244	-1.240	-1.235	-1.230	-1.226	-1.221	-1.218	-1.215	-1.212	-1.210	-1.208	-1.205	-1.204	-1.204	-1.202	-1.202	-1.205	-1.205	-1.208	-1.210	-1.212	-1.216	-1.220	-1.224	-1.229	-1.234	-1.240	-1.246	-1.254	-1.260	-1.266	-1.275	-1.282	-1.290	-1.300	-1.308	-1.316	-1.325	-1.334	-1.342	-1.351	-1.360	-1.370	-1.376	-1.385	-1.394	-1.401	-1.409	-1.416	-1.422	-1.429	-1.435	-1.440	-1.444	-1.449	-1.452	-1.455	-1.458	-1.460	-1.462	-1.462	-1.462	-1.460	-1.460	-1.458	-1.454	-1.450	-1.445	-1.440	-1.434	-1.428	-1.420	-1.411	-1.402	-1.392	-1.382	-1.371	-1.360	-1.348	-1.335	-1.321	-1.306	-1.292	-1.278	-1.261	-1.246	-1.229	-1.212	-1.196	-1.179	-1.161	-1.142	-1.125	-1.108	-1.089	-1.071	-1.052	-1.035	-1.016	-0.998	-0.980	-0.962	-0.945	-0.929	-0.911	-0.895	-0.878	-0.864	-0.848	-0.831	-0.818	-0.804	-0.791	-0.778	-0.766	-0.754	-0.741	-0.731	-0.722	-0.712	-0.704	-0.696	-0.689	-0.681	-0.675	-0.670	-0.665	-0.661	-0.658	-0.655	-0.652	-0.651	-0.649	-0.649	-0.649	-0.649	-0.650	-0.651	-0.652	-0.655	-0.658	-0.660	-0.664	-0.668	-0.671	-0.674	-0.679	-0.682	-0.686	-0.690	-0.695	-0.700	-0.704	-0.709	-0.712	-0.718	-0.720	-0.724	-0.726	-0.730	-0.732	-0.734	-0.736	-0.738	-0.739	-0.740	-0.740	-0.739	-0.740	-0.739	-0.738	-0.735	-0.732	-0.730	-0.726	-0.722	-0.719	-0.714	-0.708	-0.702	-0.696	-0.689	-0.684	-0.676	-0.669	-0.660	-0.651	-0.644	-0.635	-0.625	-0.616	-0.609	-0.599	-0.590	-0.580	-0.571	-0.564	-0.554	-0.545	-0.536	-0.528	-0.519	-0.511	-0.504	-0.496	-0.490	-0.484	-0.478	-0.471	-0.466	-0.461	-0.458	-0.454	-0.450	-0.448	-0.445	-0.444	-0.442	-0.442	-0.442	-0.442	-0.445	-0.446	-0.449	-0.451	-0.455	-0.459	-0.462	-0.468	-0.472	-0.478	-0.484	-0.489	-0.498	-0.504	-0.511	-0.519	-0.525	-0.532	-0.541	-0.549	-0.558	-0.565	-0.572	-0.581	-0.589	-0.596	-0.604	-0.612	-0.620	-0.626	-0.634	-0.640	-0.646	-0.652	-0.659	-0.665	-0.669	-0.674	-0.679	-0.684	-0.686	-0.689	-0.691	-0.695	-0.698	-0.699	-0.699	-0.701	-0.702	-0.701	-0.702	-0.701	-0.702	-0.701	-0.700	-0.699	-0.698	-0.698	-0.695	-0.694	-0.692	-0.690	-0.689	-0.688	-0.686	-0.685	-0.684	-0.682	-0.682	-0.681	-0.681	-0.680	-0.681	-0.681	-0.681	-0.684	-0.685	-0.688	-0.691	-0.694	-0.696	-0.701	-0.706	-0.711	-0.716	-0.722	-0.730	-0.738	-0.745	-0.754	-0.762	-0.772	-0.782	-0.792	-0.804	-0.815	-0.828	-0.840	-0.852	-0.868	-0.881	-0.896	-0.911	-0.928	-0.942	-0.959	-0.975	-0.992	-1.010	-1.028	-1.045	-1.064	-1.080	-1.099	-1.119	-1.136	-1.155	-1.174	-1.194	-1.212	-1.231	-1.251	-1.270	-1.289	-1.308	-1.326	-1.345	-1.364	-1.382	-1.401	-1.420	-1.438	-1.456	-1.474	-1.492	-1.510	-1.528	-1.544	-1.561	-1.579	-1.595	-1.612	-1.630	-1.645	-1.661	-1.676	-1.692	-1.709	-1.724	-1.740	-1.756	-1.771	-1.785	-1.801	-1.816	-1.831	-1.846	-1.861	-1.875	-1.891	-1.905	-1.919	-1.935	-1.949	-1.962	-1.978	-1.991	-2.006	-2.021	-2.036	-2.049	-2.064	-2.078	-2.091	-2.105	-2.119	-2.132	-2.145	-2.160	-2.174	-2.188	-2.200	-2.214	-2.228	-2.241	-2.255	-2.268	-2.281	-2.294	-2.306	-2.320	-2.332	-2.346	-2.358	-2.370	-2.384	-2.395	-2.406	-2.420	-2.431	-2.444	-2.455	-2.468	-2.479	-2.490	-2.501	-2.512	-2.524	-2.535	-2.546	-2.558	-2.568	-2.578	-2.589	-2.599	-2.610	-2.620	-2.630	-2.641	-2.651	-2.661	-2.670	-2.680	-2.689	-2.699	-2.709	-2.718	-2.726	-2.736	-2.745	-2.755	-2.762	-2.771	-2.780	-2.788	-2.796	-2.805	-2.812	-2.821	-2.828	-2.835	-2.842	-2.850	-2.858	-2.862	-2.870	-2.876	-2.882	-2.889	-2.894	-2.899	-2.904	-2.910	-2.915	-2.920	-2.925	-2.928	-2.931	-2.936	-2.940	-2.942	-2.946	-2.948	-2.951	-2.954	-2.955	-2.956	-2.959	-2.959	-2.960	-2.961	-2.961	-2.961	-2.961	-2.960	-2.960	-2.958	-2.956	-2.954	-2.951	-2.949	-2.945	-2.942	-2.939	-2.935	-2.930	-2.925	-2.920	-2.915	-2.910	-2.904	-2.896	-2.890	-2.882	-2.875	-2.868	-2.860	-2.851	-2.841	-2.832	-2.822	-2.812	-2.801	-2.791	-2.780	-2.769	-2.758	-2.744	-2.732	-2.720	-2.706	-2.694	-2.681	-2.666	-2.654	-2.639	-2.625	-2.610	-2.595	-2.581	-2.568	-2.552	-2.538	-2.524	-2.509	-2.492	-2.479	-2.464	-2.450	-2.436	-2.421	-2.408	-2.394	-2.380	-2.366	-2.355	-2.341	-2.329	-2.316	-2.304	-2.294	-2.282	-2.272	-2.261	-2.251	-2.241	-2.232	-2.224	-2.215	-2.208	-2.200	-2.194	-2.185	-2.178	-2.172	-2.165	-2.159	-2.154	-2.148	-2.142	-2.138	-2.132	-2.128	-2.122	-2.118	-2.111	-2.108	-2.102	-2.098	-2.092	-2.088	-2.081	-2.076	-2.070	-2.064	-2.058	-2.050	-2.044	-2.036	-2.029	-2.021	-2.013	-2.004	-1.995	-1.986	-1.976	-1.966	-1.956	-1.945	-1.935	-1.924	-1.912	-1.900	-1.889	-1.878	-1.865	-1.852	-1.840	-1.828	-1.815	-1.802	-1.790	-1.779	-1.766	-1.754	-1.742	-1.730	-1.719	-1.708	-1.696	-1.685	-1.675	-1.664	-1.655	-1.645	-1.635	-1.626	-1.618	-1.610	-1.604	-1.596	-1.589	-1.582	-1.576	-1.570	-1.565	-1.559	-1.555	-1.550	-1.545	-1.541	-1.538	-1.534	-1.530	-1.528	-1.524	-1.520	-1.516	-1.512	-1.509	-1.505	-1.501	-1.496	-1.492	-1.489	-1.482	-1.478	-1.472	-1.466	-1.460	-1.452	-1.448	-1.439	-1.431	-1.422	-1.415	-1.405	-1.394	-1.384	-1.372	-1.362	-1.349	-1.338	-1.325	-1.312	-1.298	-1.284	-1.270	-1.255	-1.240	-1.224	-1.209	-1.192	-1.176	-1.161	-1.144	-1.128	-1.110	-1.094	-1.076	-1.059	-1.044	-1.026	-1.010	-0.992	-0.975	-0.960	-0.942	-0.928	-0.911	-0.896	-0.881	-0.866	-0.852	-0.838	-0.824	-0.812	-0.800	-0.788	-0.775	-0.765	-0.754	-0.744	-0.735	-0.726	-0.718	-0.710	-0.702	-0.696	-0.690	-0.685	-0.680	-0.676	-0.672	-0.669	-0.668	-0.665	-0.664	-0.662	-0.662	-0.662	-0.665	-0.665	-0.668	-0.670	-0.674	-0.676	-0.680	-0.685	-0.689	-0.695	-0.700	-0.706	-0.712	-0.719	-0.725	-0.731	-0.739	-0.745	-0.752	-0.760	-0.766	-0.774	-0.781	-0.789	-0.796	-0.804	-0.811	-0.819	-0.825	-0.832	-0.840	-0.846	-0.851	-0.859	-0.864	-0.870	-0.875	-0.880	-0.885	-0.889	-0.892	-0.896	-0.899	-0.902	-0.904	-0.906	-0.908	-0.910	-0.910	-0.910	-0.910	-0.911	-0.910	-0.909	-0.909	-0.906	-0.905	-0.902	-0.900	-0.898	-0.896	-0.892	-0.889	-0.886	-0.884	-0.880	-0.876	-0.872	-0.869	-0.865	-0.861	-0.859	-0.854	-0.851	-0.848	-0.845	-0.842	-0.839	-0.836	-0.834	-0.832	-0.830	-0.829	-0.828	-0.826	-0.826	-0.825	-0.825	-0.825	-0.826	-0.826	-0.829	-0.830	-0.831	-0.834	-0.836	-0.839	-0.842	-0.846	-0.850	-0.854	-0.859	-0.862	-0.868	-0.872	-0.879	-0.884	-0.890	-0.896	-0.902	-0.908	-0.915	-0.920	-0.928	-0.932	-0.939	-0.945	-0.951	-0.959	-0.964	-0.969	-0.975	-0.981	-0.986	-0.991	-0.996	-1.000	-1.005	-1.009	-1.012	-1.015	-1.018	-1.020	-1.021	-1.022	-1.025	-1.026	-1.025	-1.025	-1.024	-1.022	-1.021	-1.020	-1.016	-1.012	-1.008	-1.004	-0.999	-0.994	-0.988	-0.980	-0.974	-0.966	-0.958	-0.950	-0.941	-0.931	-0.921	-0.911	-0.901	-0.889	-0.879	-0.866	-0.855	-0.842	-0.830	-0.816	-0.804	-0.791	-0.778	-0.765	-0.750	-0.738	-0.722	-0.710	-0.695	-0.681	-0.668	-0.654	-0.640	-0.625	-0.612	-0.599	-0.586	-0.574	-0.560	-0.549	-0.536	-0.524	-0.514	-0.502	-0.491	-0.481	-0.471	-0.461	-0.451	-0.441	-0.434	-0.425	-0.418	-0.410	-0.404	-0.398	-0.391	-0.385	-0.379	-0.375	-0.369	-0.365	-0.361	-0.359	-0.355	-0.352	-0.350	-0.348	-0.346	-0.344	-0.342	-0.341	-0.341	-0.340	-0.340	-0.339	-0.340	-0.340	-0.339	-0.340	-0.340	-0.340	-0.341	-0.341	-0.342	-0.342	-0.342	-0.342	-0.344	-0.344	-0.342	-0.342	-0.342	-0.342	-0.342	-0.341	-0.341	-0.340	-0.339	-0.338	-0.335	-0.332	-0.330	-0.328	-0.325	-0.321	-0.319	-0.316	-0.311	-0.308	-0.302	-0.299	-0.294	-0.290	-0.284	-0.279	-0.272	-0.266	-0.260	-0.255	-0.248	-0.241	-0.234	-0.228	-0.220	-0.212	-0.205	-0.198	-0.189	-0.182	-0.175	-0.166	-0.159	-0.150	-0.142	-0.135	-0.126	-0.119	-0.111	-0.104	-0.096	-0.088	-0.081	-0.075	-0.068	-0.060	-0.054	-0.048	-0.042	-0.035	-0.029	-0.025	-0.020	-0.014	-0.010	-0.005	0.000	0.004	0.006	0.010	0.014	0.016	0.018	0.020	0.022	0.024	0.025	0.026	0.026	0.029	0.029	0.029	0.029	0.028	0.026	0.026	0.025	0.024	0.022	0.020	0.018	0.016	0.014	0.011	0.009	0.006	0.004	0.000	-0.001	-0.005	-0.008	-0.011	-0.015	-0.018	-0.021	-0.025	-0.026	-0.030	-0.034	-0.038	-0.040	-0.044	-0.045	-0.049	-0.050	-0.052	-0.055	-0.058	-0.059	-0.060	-0.061	-0.062	-0.064	-0.065	-0.065	-0.065	-0.065	-0.065	-0.064	-0.062	-0.061	-0.059	-0.058	-0.055	-0.051	-0.050	-0.046	-0.042	-0.038	-0.035	-0.030	-0.025	-0.020	-0.015	-0.010	-0.004	0.001	0.009	0.015	0.021	0.026	0.032	0.040	0.046	0.052	0.060	0.066	0.072	0.079	0.085	0.091	0.096	0.102	0.109	0.114	0.119	0.124	0.129	0.132	0.135	0.139	0.141	0.145	0.146	0.149	0.150	0.150	0.151	0.150	0.150	0.149	0.146	0.145	0.142	0.139	0.135	0.132	0.128	0.122	0.118	0.111	0.106	0.100	0.094	0.088	0.080	0.074	0.065	0.059	0.050	0.042	0.034	0.025	0.016	0.009	0.000	-0.009	-0.018	-0.025	-0.034	-0.042	-0.051	-0.060	-0.069	-0.075	-0.084	-0.091	-0.099	-0.106	-0.112	-0.119	-0.125	-0.130	-0.136	-0.140	-0.145	-0.150	-0.152	-0.156	-0.160	-0.161	-0.164	-0.165	-0.165	-0.165	-0.165	-0.164	-0.161	-0.160	-0.156	-0.152	-0.150	-0.144	-0.140	-0.134	-0.126	-0.120	-0.112	-0.104	-0.095	-0.086	-0.076	-0.065	-0.054	-0.044	-0.032	-0.020	-0.009	0.005	0.016	0.030	0.042	0.056	0.069	0.082	0.095	0.109	0.121	0.132	0.146	0.159	0.169	0.181	0.192	0.202	0.212	0.222	0.230	0.238	0.245	0.252	0.259	0.264	0.268	0.270	0.274	0.276	0.276	0.276	0.276	0.274	0.271	0.269	0.265	0.259	0.254	0.248	0.240	0.231	0.224	0.215	0.205	0.194	0.184	0.172	0.160	0.149	0.136	0.124	0.110	0.098	0.084	0.071	0.059	0.045	0.031	0.019	0.005	-0.006	-0.019	-0.031	-0.044	-0.055	-0.065	-0.075	-0.085	-0.095	-0.104	-0.112	-0.120	-0.128	-0.135	-0.141	-0.146	-0.151	-0.158	-0.160	-0.164	-0.168	-0.170	-0.172	-0.174	-0.175	-0.176	-0.178	-0.178	-0.178	-0.178	-0.178	-0.176	-0.174	-0.172	-0.171	-0.169	-0.168	-0.166	-0.165	-0.161	-0.160	-0.158	-0.156	-0.155	-0.151	-0.150	-0.149	-0.148	-0.146	-0.146	-0.145	-0.144	-0.142	-0.142	-0.142	-0.142	-0.144	-0.142	-0.144	-0.145	-0.146	-0.148	-0.149	-0.150	-0.152	-0.154	-0.156	-0.158	-0.160	-0.162	-0.165	-0.168	-0.170	-0.172	-0.176	-0.178	-0.180	-0.184	-0.186	-0.188	-0.190	-0.192	-0.194	-0.196	-0.198	-0.199	-0.200	-0.201	-0.201	-0.202	-0.204	-0.204	-0.204	-0.202	-0.201	-0.201	-0.199	-0.198	-0.195	-0.194	-0.191	-0.189	-0.186	-0.184	-0.180	-0.176	-0.174	-0.170	-0.165	-0.161	-0.156	-0.151	-0.146	-0.142	-0.138	-0.132	-0.129	-0.124	-0.119	-0.115	-0.110	-0.106	-0.102	-0.099	-0.094	-0.091	-0.088	-0.085	-0.082	-0.081	-0.080	-0.079	-0.078	-0.078	-0.078	-0.079	-0.080	-0.082	-0.086	-0.088	-0.092	-0.096	-0.102	-0.108	-0.114	-0.121	-0.129	-0.138	-0.146	-0.158	-0.168	-0.180	-0.191	-0.204	-0.218	-0.231	-0.246	-0.262	-0.278	-0.294	-0.311	-0.329	-0.348	-0.366	-0.385	-0.405	-0.425	-0.446	-0.466	-0.489	-0.510	-0.532	-0.554	-0.576	-0.600	-0.624	-0.646	-0.669	-0.692	-0.716	-0.740	-0.764	-0.788	-0.811	-0.835	-0.858	-0.881	-0.906	-0.928	-0.951	-0.974	-0.996	-1.018	-1.040	-1.061	-1.082	-1.102	-1.122	-1.141	-1.161	-1.180	-1.199	-1.215	-1.232	-1.249	-1.265	-1.280	-1.295	-1.309	-1.321	-1.334	-1.345	-1.356	-1.366	-1.375	-1.384	-1.390	-1.396	-1.402	-1.408	-1.411	-1.415	-1.416	-1.416	-1.418	-1.416	-1.415	-1.412	-1.409	-1.404	-1.398	-1.391	-1.384	-1.376	-1.366	-1.356	-1.344	-1.332	-1.320	-1.306	-1.292	-1.278	-1.262	-1.246	-1.229	-1.212	-1.195	-1.176	-1.158	-1.140	-1.120	-1.102	-1.082	-1.065	-1.045	-1.028	-1.009	-0.991	-0.974	-0.956	-0.940	-0.925	-0.910	-0.895	-0.882	-0.870	-0.859	-0.848	-0.840	-0.831	-0.824	-0.819	-0.815	-0.812	-0.810	-0.810	-0.812	-0.816	-0.820	-0.826	-0.834	-0.844	-0.855	-0.866	-0.880	-0.895	-0.912	-0.930	-0.950	-0.970	-0.992	-1.015	-1.040	-1.064	-1.091	-1.119	-1.148	-1.176	-1.206	-1.236	-1.268	-1.299	-1.331	-1.364	-1.396	-1.429	-1.462	-1.495	-1.528	-1.560	-1.592	-1.625	-1.655	-1.688	-1.719	-1.749	-1.779	-1.808	-1.835	-1.862	-1.890	-1.916	-1.940	-1.965	-1.989	-2.011	-2.033	-2.052	-2.072	-2.091	-2.109	-2.125	-2.141	-2.155	-2.170	-2.182	-2.195	-2.206	-2.216	-2.226	-2.236	-2.245	-2.254	-2.261	-2.268	-2.275	-2.280	-2.286	-2.291	-2.295	-2.300	-2.305	-2.310	-2.315	-2.319	-2.324	-2.329	-2.334	-2.338	-2.342	-2.349	-2.354	-2.361	-2.366	-2.374	-2.381	-2.389	-2.398	-2.406	-2.415	-2.426	-2.436	-2.449	-2.460	-2.472	-2.486	-2.501	-2.515	-2.530	-2.546	-2.564	-2.580	-2.599	-2.618	-2.636	-2.656	-2.676	-2.698	-2.718	-2.739	-2.762	-2.784	-2.808	-2.829	-2.852	-2.876	-2.900	-2.924	-2.948	-2.971	-2.995	-3.020	-3.042	-3.066	-3.090	-3.114	-3.135	-3.158	-3.180	-3.202	-3.222	-3.245	-3.265	-3.285	-3.304	-3.322	-3.341	-3.358	-3.375	-3.391	-3.406	-3.420	-3.434	-3.446	-3.458	-3.469	-3.479	-3.488	-3.496	-3.504	-3.510	-3.516	-3.520	-3.525	-3.526	-3.529	-3.530	-3.530	-3.529	-3.528	-3.525	-3.521	-3.518	-3.511	-3.506	-3.499	-3.492	-3.484	-3.474	-3.465	-3.452	-3.441	-3.429	-3.415	-3.400	-3.386	-3.370	-3.354	-3.336	-3.319	-3.300	-3.280	-3.260	-3.240	-3.219	-3.196	-3.174	-3.150	-3.126	-3.100	-3.075	-3.049	-3.021	-2.994	-2.965	-2.938	-2.908	-2.878	-2.846	-2.815	-2.781	-2.750	-2.715	-2.682	-2.648	-2.611	-2.575	-2.539	-2.501	-2.464	-2.426	-2.388	-2.348	-2.308	-2.268	-2.228	-2.185	-2.144	-2.101	-2.059	-2.016	-1.974	-1.930	-1.886	-1.841	-1.796	-1.751	-1.706	-1.662	-1.616	-1.570	-1.525	-1.478	-1.432	-1.388	-1.340	-1.294	-1.248	-1.201	-1.156	-1.110	-1.064	-1.018	-0.971	-0.925	-0.880	-0.834	-0.788	-0.742	-0.696	-0.651	-0.606	-0.562	-0.518	-0.474	-0.430	-0.386	-0.344	-0.300	-0.258	-0.216	-0.175	-0.134	-0.091	-0.051	-0.011	0.029	0.069	0.108	0.145	0.182	0.220	0.256	0.292	0.328	0.362	0.396	0.430	0.464	0.495	0.526	0.558	0.588	0.616	0.644	0.671	0.698	0.722	0.748	0.771	0.794	0.815	0.835	0.854	0.872	0.890	0.906	0.921	0.935	0.948	0.960	0.971	0.981	0.989	0.996	1.002	1.008	1.011	1.014	1.016	1.016	1.016	1.015	1.012	1.009	1.005	1.000	0.994	0.985	0.978	0.969	0.959	0.949	0.938	0.926	0.912	0.900	0.886	0.872	0.858	0.842	0.826	0.811	0.795	0.778	0.761	0.744	0.726	0.709	0.691	0.674	0.655	0.636	0.619	0.600	0.582	0.564	0.546	0.528	0.510	0.492	0.475	0.458	0.439	0.421	0.402	0.386	0.368	0.350	0.332	0.316	0.299	0.281	0.264	0.248	0.229	0.211	0.195	0.176	0.160	0.141	0.125	0.106	0.089	0.071	0.051	0.032	0.015	-0.004	-0.022	-0.042	-0.061	-0.081	-0.101	-0.122	-0.142	-0.164	-0.186	-0.209	-0.230	-0.254	-0.276	-0.300	-0.322	-0.346	-0.372	-0.396	-0.421	-0.448	-0.474	-0.499	-0.526	-0.554	-0.581	-0.609	-0.636	-0.665	-0.694	-0.724	-0.751	-0.781	-0.811	-0.841	-0.871	-0.901	-0.932	-0.962	-0.994	-1.025	-1.058	-1.089	-1.119	-1.150	-1.182	-1.214	-1.245	-1.278	-1.309	-1.340	-1.371	-1.402	-1.434	-1.464	-1.495	-1.526	-1.556	-1.588	-1.618	-1.648	-1.678	-1.706	-1.735	-1.765	-1.794	-1.822	-1.849	-1.878	-1.905	-1.931	-1.959	-1.985	-2.013	-2.038	-2.064	-2.088	-2.112	-2.138	-2.161	-2.184	-2.208	-2.230	-2.252	-2.276	-2.298	-2.320	-2.340	-2.361	-2.382	-2.401	-2.422	-2.441	-2.460	-2.480	-2.499	-2.518	-2.535	-2.551	-2.569	-2.586	-2.604	-2.620	-2.636	-2.652	-2.668	-2.684	-2.699	-2.712	-2.728	-2.741	-2.756	-2.770	-2.784	-2.798	-2.810	-2.822	-2.836	-2.848	-2.860	-2.871	-2.882	-2.895	-2.906	-2.918	-2.928	-2.939	-2.949	-2.959	-2.969	-2.979	-2.986	-2.996	-3.005	-3.014	-3.022	-3.030	-3.039	-3.045	-3.054	-3.060	-3.068	-3.074	-3.079	-3.085	-3.091	-3.096	-3.101	-3.106	-3.111	-3.115	-3.119	-3.121	-3.124	-3.128	-3.129	-3.131	-3.131	-3.131	-3.131	-3.132	-3.131	-3.130	-3.128	-3.125	-3.121	-3.119	-3.114	-3.110	-3.105	-3.099	-3.092	-3.085	-3.078	-3.070	-3.060	-3.051	-3.041	-3.029	-3.019	-3.005	-2.992	-2.979	-2.964	-2.949	-2.932	-2.916	-2.901	-2.882	-2.865	-2.846	-2.826	-2.808	-2.788	-2.766	-2.745	-2.722	-2.701	-2.679	-2.655	-2.632	-2.608	-2.584	-2.559	-2.534	-2.510	-2.484	-2.458	-2.432	-2.406	-2.381	-2.354	-2.329	-2.301	-2.275	-2.250	-2.222	-2.198	-2.171	-2.145	-2.121	-2.095	-2.070	-2.046	-2.022	-1.999	-1.975	-1.951	-1.929	-1.906	-1.884	-1.864	-1.842	-1.822	-1.801	-1.782	-1.764	-1.745	-1.728	-1.710	-1.695	-1.678	-1.662	-1.648	-1.634	-1.620	-1.608	-1.594	-1.582	-1.570	-1.559	-1.549	-1.539	-1.529	-1.519	-1.510	-1.502	-1.494	-1.486	-1.478	-1.471	-1.462	-1.456	-1.449	-1.441	-1.436	-1.429	-1.422	-1.416	-1.410	-1.402	-1.396	-1.390	-1.382	-1.376	-1.369	-1.361	-1.354	-1.345	-1.339	-1.330	-1.321	-1.312	-1.304	-1.294	-1.282	-1.272	-1.261	-1.250	-1.238	-1.226	-1.214	-1.200	-1.186	-1.172	-1.159	-1.144	-1.129	-1.112	-1.096	-1.080	-1.064	-1.048	-1.030	-1.012	-0.994	-0.976	-0.958	-0.939	-0.920	-0.901	-0.881	-0.862	-0.841	-0.822	-0.802	-0.781	-0.761	-0.741	-0.722	-0.701	-0.682	-0.661	-0.641	-0.622	-0.602	-0.584	-0.564	-0.545	-0.526	-0.507	-0.489	-0.470	-0.452	-0.434	-0.418	-0.400	-0.382	-0.368	-0.350	-0.335	-0.319	-0.302	-0.288	-0.274	-0.259	-0.245	-0.231	-0.218	-0.205	-0.192	-0.179	-0.168	-0.156	-0.145	-0.134	-0.122	-0.114	-0.102	-0.094	-0.084	-0.075	-0.066	-0.058	-0.050	-0.041	-0.034	-0.026	-0.020	-0.012	-0.006	0.000	0.005	0.011	0.016	0.021	0.028	0.032	0.035	0.040	0.045	0.048	0.051	0.055	0.058	0.061	0.062	0.065	0.068	0.071	0.071	0.074	0.075	0.076	0.078	0.079	0.079	0.080	0.080	0.080	0.080	0.080	0.080	0.079	0.079	0.079	0.078	0.076	0.075	0.074	0.071	0.070	0.068	0.064	0.062	0.060	0.058	0.055	0.051	0.049	0.044	0.040	0.036	0.032	0.028	0.021	0.016	0.011	0.004	-0.002	-0.009	-0.016	-0.025	-0.032	-0.041	-0.050	-0.060	-0.071	-0.081	-0.092	-0.104	-0.116	-0.129	-0.141	-0.155	-0.170	-0.184	-0.200	-0.215	-0.231	-0.249	-0.266	-0.285	-0.304	-0.322	-0.342	-0.364	-0.382	-0.404	-0.428	-0.449	-0.471	-0.495	-0.520	-0.544	-0.569	-0.594	-0.619	-0.646	-0.671	-0.699	-0.726	-0.754	-0.781	-0.810	-0.838	-0.866	-0.895	-0.925	-0.954	-0.984	-1.012	-1.042	-1.071	-1.102	-1.132	-1.164	-1.192	-1.222	-1.254	-1.284	-1.315	-1.344	-1.375	-1.405	-1.434	-1.464	-1.495	-1.525	-1.554	-1.584	-1.614	-1.641	-1.671	-1.700	-1.728	-1.758	-1.785	-1.812	-1.840	-1.868	-1.895	-1.922	-1.949	-1.976	-2.001	-2.026	-2.052	-2.078	-2.102	-2.126	-2.150	-2.174	-2.196	-2.219	-2.241	-2.264	-2.285	-2.306	-2.326	-2.348	-2.368	-2.386	-2.405	-2.424	-2.442	-2.460	-2.478	-2.494	-2.511	-2.526	-2.542	-2.558	-2.572	-2.586	-2.600	-2.614	-2.626	-2.639	-2.651	-2.662	-2.674	-2.685	-2.695	-2.705	-2.715	-2.725	-2.734	-2.742	-2.750	-2.759	-2.766	-2.774	-2.781	-2.788	-2.794	-2.799	-2.805	-2.809	-2.814	-2.818	-2.822	-2.826	-2.829	-2.832	-2.834	-2.836	-2.838	-2.839	-2.840	-2.841	-2.840	-2.840	-2.839	-2.838	-2.836	-2.835	-2.832	-2.829	-2.826	-2.822	-2.819	-2.814	-2.809	-2.804	-2.798	-2.791	-2.785	-2.778	-2.769	-2.760	-2.752	-2.744	-2.732	-2.724	-2.712	-2.701	-2.690	-2.678	-2.665	-2.651	-2.638	-2.624	-2.609	-2.592	-2.578	-2.561	-2.544	-2.526	-2.509	-2.491	-2.471	-2.452	-2.432	-2.412	-2.391	-2.369	-2.348	-2.325	-2.301	-2.279	-2.254	-2.230	-2.205	-2.180	-2.155	-2.129	-2.104	-2.076	-2.051	-2.024	-1.996	-1.970	-1.942	-1.915	-1.888	-1.859	-1.831	-1.805	-1.776	-1.749	-1.721	-1.692	-1.666	-1.639	-1.612	-1.585	-1.559	-1.532	-1.508	-1.481	-1.456	-1.431	-1.408	-1.382	-1.360	-1.336	-1.314	-1.292	-1.270	-1.250	-1.230	-1.210	-1.191	-1.172	-1.155	-1.136	-1.119	-1.102	-1.088	-1.071	-1.058	-1.042	-1.029	-1.015	-1.002	-0.989	-0.978	-0.966	-0.954	-0.942	-0.932	-0.922	-0.911	-0.902	-0.892	-0.882	-0.874	-0.865	-0.855	-0.846	-0.836	-0.826	-0.816	-0.808	-0.798	-0.789	-0.779	-0.769	-0.759	-0.748	-0.738	-0.728	-0.715	-0.705	-0.692	-0.680	-0.669	-0.655	-0.642	-0.630	-0.616	-0.601	-0.589	-0.574	-0.560	-0.545	-0.530	-0.514	-0.499	-0.482	-0.468	-0.451	-0.435	-0.419	-0.401	-0.386	-0.369	-0.352	-0.336	-0.320	-0.302	-0.288	-0.270	-0.254	-0.239	-0.224	-0.208	-0.191	-0.178	-0.162	-0.148	-0.135	-0.121	-0.108	-0.095	-0.082	-0.070	-0.058	-0.046	-0.035	-0.025	-0.015	-0.004	0.005	0.014	0.022	0.031	0.039	0.046	0.052	0.060	0.066	0.071	0.079	0.085	0.090	0.094	0.099	0.104	0.109	0.114	0.118	0.122	0.126	0.131	0.135	0.140	0.144	0.149	0.154	0.159	0.164	0.169	0.175	0.180	0.186	0.191	0.198	0.204	0.211	0.218	0.225	0.232	0.241	0.250	0.259	0.268	0.278	0.286	0.296	0.308	0.318	0.329	0.339	0.350	0.361	0.374	0.385	0.398	0.410	0.422	0.434	0.446	0.459	0.470	0.482	0.494	0.506	0.518	0.529	0.539	0.550	0.560	0.571	0.580	0.590	0.598	0.606	0.615	0.621	0.628	0.632	0.638	0.642	0.646	0.649	0.652	0.654	0.655	0.654	0.654	0.651	0.650	0.645	0.642	0.638	0.631	0.625	0.618	0.611	0.602	0.592	0.584	0.572	0.561	0.550	0.538	0.524	0.512	0.498	0.484	0.470	0.454	0.439	0.424	0.408	0.392	0.375	0.360	0.344	0.329	0.312	0.296	0.280	0.265	0.250	0.235	0.220	0.206	0.192	0.180	0.166	0.154	0.142	0.131	0.121	0.111	0.102	0.094	0.086	0.079	0.072	0.068	0.064	0.060	0.056	0.055	0.052	0.054	0.054	0.055	0.058	0.060	0.064	0.068	0.074	0.079	0.086	0.094	0.101	0.110	0.120	0.130	0.140	0.151	0.162	0.175	0.188	0.200	0.214	0.226	0.241	0.254	0.268	0.281	0.295	0.310	0.322	0.338	0.351	0.364	0.378	0.391	0.402	0.415	0.425	0.438	0.448	0.456	0.466	0.474	0.482	0.488	0.494	0.499	0.502	0.505	0.507	0.507	0.507	0.506	0.504	0.500	0.495	0.490	0.482	0.475	0.466	0.455	0.444	0.431	0.418	0.404	0.386	0.371	0.354	0.334	0.316	0.295	0.274	0.252	0.230	0.208	0.184	0.160	0.135	0.111	0.085	0.061	0.035	0.009	-0.016	-0.041	-0.068	-0.091	-0.118	-0.141	-0.165	-0.189	-0.212	-0.235	-0.258	-0.279	-0.299	-0.319	-0.339	-0.356	-0.374	-0.390	-0.405	-0.420	-0.434	-0.445	-0.456	-0.468	-0.476	-0.484	-0.491	-0.496	-0.501	-0.506	-0.509	-0.511	-0.512	-0.512	-0.510	-0.509	-0.506	-0.502	-0.498	-0.494	-0.486	-0.481	-0.474	-0.465	-0.458	-0.448	-0.439	-0.430	-0.420	-0.410	-0.399	-0.388	-0.378	-0.366	-0.355	-0.344	-0.334	-0.324	-0.312	-0.302	-0.294	-0.284	-0.274	-0.265	-0.258	-0.250	-0.242	-0.236	-0.230	-0.225	-0.220	-0.216	-0.214	-0.210	-0.209	-0.209	-0.208	-0.210	-0.211	-0.214	-0.219	-0.224	-0.229	-0.235	-0.242	-0.251	-0.260	-0.271	-0.282	-0.295	-0.306	-0.320	-0.335	-0.351	-0.368	-0.384	-0.401	-0.420	-0.440	-0.459	-0.480	-0.500	-0.522	-0.545	-0.566	-0.590	-0.612	-0.638	-0.660	-0.685	-0.710	-0.734	-0.758	-0.784	-0.809	-0.832	-0.858	-0.882	-0.906	-0.931	-0.955	-0.980	-1.002	-1.028	-1.050	-1.071	-1.094	-1.115	-1.136	-1.158	-1.176	-1.196	-1.215	-1.232	-1.250	-1.268	-1.284	-1.299	-1.314	-1.329	-1.341	-1.354	-1.366	-1.378	-1.389	-1.399	-1.408	-1.416	-1.425	-1.432	-1.439	-1.446	-1.451	-1.456	-1.461	-1.465	-1.469	-1.472	-1.475	-1.478	-1.479	-1.481	-1.482	-1.484	-1.485	-1.485	-1.486	-1.485	-1.486	-1.486	-1.488	-1.486	-1.486	-1.486	-1.488	-1.488	-1.489	-1.489	-1.490	-1.490	-1.491	-1.492	-1.494	-1.495	-1.496	-1.500	-1.501	-1.505	-1.508	-1.511	-1.514	-1.519	-1.522	-1.528	-1.531	-1.538	-1.542	-1.548	-1.554	-1.560	-1.566	-1.572	-1.579	-1.586	-1.592	-1.600	-1.608	-1.615	-1.621	-1.629	-1.636	-1.642	-1.650	-1.658	-1.664	-1.671	-1.678	-1.684	-1.690	-1.695	-1.701	-1.706	-1.710	-1.715	-1.719	-1.721	-1.725	-1.728	-1.730	-1.731	-1.731	-1.731	-1.731	-1.730	-1.728	-1.726	-1.724	-1.720	-1.716	-1.711	-1.705	-1.700	-1.694	-1.686	-1.678	-1.669	-1.660	-1.650	-1.640	-1.628	-1.618	-1.605	-1.591	-1.578	-1.565	-1.550	-1.536	-1.520	-1.505	-1.488	-1.471	-1.454	-1.436	-1.419	-1.401	-1.384	-1.366	-1.346	-1.329	-1.311	-1.291	-1.274	-1.255	-1.236	-1.219	-1.200	-1.181	-1.162	-1.146	-1.129	-1.111	-1.095	-1.079	-1.062	-1.048	-1.031	-1.018	-1.002	-0.990	-0.976	-0.964	-0.951	-0.940	-0.929	-0.919	-0.910	-0.901	-0.892	-0.885	-0.879	-0.871	-0.866	-0.861	-0.856	-0.852	-0.851	-0.848	-0.846	-0.845	-0.845	-0.844	-0.845	-0.846	-0.848	-0.850	-0.852	-0.854	-0.858	-0.862	-0.866	-0.870	-0.874	-0.879	-0.882	-0.889	-0.892	-0.898	-0.902	-0.908	-0.912	-0.918	-0.922	-0.926	-0.931	-0.934	-0.938	-0.941	-0.944	-0.948	-0.949	-0.950	-0.952	-0.954	-0.954	-0.954	-0.954	-0.952	-0.951	-0.949	-0.948	-0.944	-0.941	-0.938	-0.934	-0.929	-0.924	-0.919	-0.912	-0.906	-0.900	-0.894	-0.888	-0.880	-0.872	-0.864	-0.856	-0.849	-0.842	-0.834	-0.826	-0.818	-0.811	-0.802	-0.796	-0.789	-0.782	-0.776	-0.769	-0.764	-0.758	-0.754	-0.748	-0.744	-0.740	-0.736	-0.734	-0.731	-0.730	-0.729	-0.726	-0.726	-0.726	-0.728	-0.729	-0.730	-0.732	-0.735	-0.739	-0.741	-0.746	-0.750	-0.756	-0.761	-0.768	-0.772	-0.779	-0.786	-0.792	-0.799	-0.806	-0.814	-0.820	-0.829	-0.836	-0.844	-0.851	-0.859	-0.865	-0.872	-0.880	-0.886	-0.894	-0.900	-0.906	-0.911	-0.918	-0.921	-0.928	-0.932	-0.936	-0.940	-0.944	-0.946	-0.950	-0.951	-0.954	-0.955	-0.956	-0.956	-0.956	-0.956	-0.955	-0.955	-0.954	-0.951	-0.949	-0.949	-0.945	-0.942	-0.940	-0.936	-0.934	-0.931	-0.928	-0.924	-0.921	-0.916	-0.912	-0.910	-0.906	-0.904	-0.901	-0.899	-0.896	-0.894	-0.890	-0.889	-0.888	-0.886	-0.885	-0.886	-0.885	-0.886	-0.888	-0.889	-0.891	-0.894	-0.898	-0.901	-0.905	-0.910	-0.916	-0.922	-0.929	-0.936	-0.945	-0.952	-0.961	-0.971	-0.981	-0.991	-1.002	-1.014	-1.026	-1.040	-1.052	-1.065	-1.080	-1.094	-1.109	-1.124	-1.139	-1.155	-1.171	-1.186	-1.204	-1.221	-1.238	-1.255	-1.272	-1.290	-1.308	-1.325	-1.344	-1.361	-1.379	-1.398	-1.416	-1.434	-1.452	-1.470	-1.488	-1.506	-1.524	-1.541	-1.559	-1.576	-1.594	-1.611	-1.630	-1.648	-1.665	-1.681	-1.699	-1.716	-1.734	-1.751	-1.769	-1.786	-1.804	-1.821	-1.839	-1.855	-1.872	-1.890	-1.908	-1.924	-1.941	-1.958	-1.975	-1.992	-2.010	-2.027	-2.045	-2.062	-2.081	-2.098	-2.115	-2.132	-2.150	-2.168	-2.185	-2.204	-2.220	-2.238	-2.255	-2.272	-2.290	-2.306	-2.322	-2.339	-2.355	-2.371	-2.389	-2.404	-2.419	-2.434	-2.450	-2.464	-2.478	-2.492	-2.506	-2.521	-2.534	-2.546	-2.560	-2.572	-2.584	-2.598	-2.609	-2.620	-2.631	-2.642	-2.654	-2.664	-2.674	-2.684	-2.694	-2.704	-2.712	-2.722	-2.730	-2.740	-2.749	-2.758	-2.766	-2.776	-2.784	-2.792	-2.801	-2.809	-2.818	-2.828	-2.835	-2.844	-2.852	-2.861	-2.870	-2.879	-2.888	-2.898	-2.905	-2.915	-2.924	-2.934	-2.942	-2.952	-2.961	-2.970	-2.981	-2.990	-3.000	-3.009	-3.019	-3.028	-3.038	-3.048	-3.056	-3.065	-3.075	-3.084	-3.092	-3.101	-3.110	-3.119	-3.128	-3.135	-3.141	-3.149	-3.156	-3.162	-3.169	-3.176	-3.182	-3.188	-3.194	-3.199	-3.204	-3.206	-3.211	-3.215	-3.218	-3.221	-3.224	-3.225	-3.228	-3.229	-3.229	-3.230	-3.230	-3.229	-3.229	-3.228	-3.226	-3.225	-3.221	-3.219	-3.215	-3.212	-3.208	-3.205	-3.200	-3.194	-3.189	-3.182	-3.176	-3.171	-3.162	-3.156	-3.149	-3.140	-3.132	-3.124	-3.114	-3.105	-3.095	-3.084	-3.074	-3.064	-3.052	-3.041	-3.029	-3.016	-3.005	-2.991	-2.978	-2.965	-2.951	-2.938	-2.924	-2.909	-2.894	-2.879	-2.864	-2.850	-2.834	-2.819	-2.802	-2.788	-2.772	-2.758	-2.741	-2.725	-2.709	-2.694	-2.679	-2.664	-2.648	-2.632	-2.618	-2.602	-2.589	-2.574	-2.559	-2.545	-2.531	-2.519	-2.506	-2.494	-2.481	-2.469	-2.456	-2.446	-2.435	-2.425	-2.415	-2.405	-2.396	-2.388	-2.379	-2.370	-2.361	-2.354	-2.348	-2.340	-2.332	-2.326	-2.320	-2.314	-2.308	-2.302	-2.296	-2.291	-2.284	-2.279	-2.274	-2.269	-2.264	-2.258	-2.251	-2.246	-2.239	-2.234	-2.228	-2.221	-2.215	-2.209	-2.201	-2.195	-2.186	-2.180	-2.172	-2.164	-2.155	-2.148	-2.140	-2.131	-2.122	-2.114	-2.104	-2.095	-2.086	-2.078	-2.069	-2.059	-2.050	-2.041	-2.031	-2.022	-2.014	-2.005	-1.996	-1.988	-1.980	-1.971	-1.964	-1.956	-1.949	-1.941	-1.935	-1.929	-1.922	-1.916	-1.911	-1.906	-1.901	-1.898	-1.894	-1.890	-1.888	-1.884	-1.880	-1.878	-1.876	-1.872	-1.871	-1.869	-1.866	-1.865	-1.862	-1.861	-1.859	-1.856	-1.855	-1.852	-1.850	-1.848	-1.845	-1.841	-1.838	-1.834	-1.830	-1.825	-1.820	-1.815	-1.809	-1.802	-1.795	-1.788	-1.780	-1.771	-1.762	-1.754	-1.744	-1.731	-1.720	-1.709	-1.696	-1.684	-1.670	-1.655	-1.641	-1.628	-1.611	-1.595	-1.580	-1.562	-1.546	-1.529	-1.512	-1.494	-1.476	-1.459	-1.440	-1.421	-1.404	-1.385	-1.366	-1.348	-1.330	-1.312	-1.294	-1.276	-1.258	-1.240	-1.222	-1.206	-1.189	-1.174	-1.156	-1.141	-1.126	-1.112	-1.098	-1.084	-1.070	-1.059	-1.046	-1.035	-1.024	-1.012	-1.002	-0.995	-0.986	-0.978	-0.970	-0.962	-0.956	-0.951	-0.946	-0.941	-0.939	-0.935	-0.932	-0.930	-0.929	-0.928	-0.926	-0.928	-0.928	-0.929	-0.930	-0.932	-0.934	-0.938	-0.941	-0.945	-0.949	-0.952	-0.958	-0.962	-0.968	-0.972	-0.979	-0.985	-0.990	-0.996	-1.001	-1.009	-1.014	-1.020	-1.026	-1.031	-1.038	-1.044	-1.050	-1.054	-1.060	-1.064	-1.069	-1.074	-1.076	-1.080	-1.084	-1.086	-1.089	-1.090	-1.092	-1.092	-1.092	-1.092	-1.091	-1.090	-1.090	-1.086	-1.085	-1.081	-1.079	-1.074	-1.069	-1.064	-1.060	-1.054	-1.046	-1.040	-1.034	-1.026	-1.018	-1.009	-1.000	-0.992	-0.982	-0.972	-0.964	-0.955	-0.945	-0.935	-0.926	-0.916	-0.906	-0.896	-0.886	-0.878	-0.868	-0.859	-0.850	-0.841	-0.832	-0.825	-0.816	-0.810	-0.802	-0.796	-0.790	-0.784	-0.778	-0.774	-0.770	-0.765	-0.762	-0.760	-0.759	-0.756	-0.755	-0.755	-0.755	-0.756	-0.756	-0.759	-0.761	-0.764	-0.768	-0.771	-0.775	-0.780	-0.786	-0.791	-0.798	-0.804	-0.810	-0.818	-0.824	-0.832	-0.840	-0.848	-0.856	-0.864	-0.871	-0.879	-0.888	-0.895	-0.904	-0.911	-0.919	-0.926	-0.932	-0.940	-0.946	-0.954	-0.959	-0.964	-0.969	-0.974	-0.979	-0.982	-0.985	-0.989	-0.991	-0.992	-0.994	-0.995	-0.995	-0.994	-0.992	-0.990	-0.988	-0.985	-0.981	-0.978	-0.972	-0.966	-0.961	-0.955	-0.946	-0.939	-0.931	-0.924	-0.914	-0.904	-0.894	-0.884	-0.872	-0.861	-0.850	-0.838	-0.826	-0.814	-0.801	-0.789	-0.776	-0.762	-0.750	-0.736	-0.722	-0.710	-0.696	-0.682	-0.670	-0.658	-0.644	-0.632	-0.619	-0.608	-0.595	-0.584	-0.572	-0.562	-0.551	-0.541	-0.532	-0.521	-0.514	-0.505	-0.496	-0.489	-0.481	-0.475	-0.470	-0.464	-0.458	-0.454	-0.450	-0.446	-0.442	-0.441	-0.438	-0.436	-0.435	-0.435	-0.434	-0.434	-0.435	-0.435	-0.436	-0.439	-0.440	-0.442	-0.445	-0.448	-0.450	-0.452	-0.458	-0.460	-0.464	-0.466	-0.471	-0.475	-0.479	-0.482	-0.485	-0.489	-0.492	-0.496	-0.499	-0.502	-0.505	-0.507	-0.510	-0.512	-0.514	-0.515	-0.518	-0.519	-0.519	-0.520	-0.519	-0.520	-0.519	-0.516	-0.515	-0.512	-0.511	-0.509	-0.505	-0.502	-0.499	-0.494	-0.490	-0.486	-0.480	-0.476	-0.470	-0.465	-0.458	-0.451	-0.445	-0.438	-0.431	-0.422	-0.416	-0.408	-0.401	-0.394	-0.385	-0.378	-0.369	-0.361	-0.354	-0.345	-0.336	-0.330	-0.321	-0.314	-0.308	-0.300	-0.292	-0.285	-0.278	-0.271	-0.265	-0.260	-0.254	-0.248	-0.242	-0.238	-0.234	-0.229	-0.225	-0.222	-0.218	-0.215	-0.212	-0.210	-0.209	-0.208	-0.205	-0.205	-0.205	-0.205	-0.205	-0.205	-0.205	-0.208	-0.208	-0.210	-0.211	-0.214	-0.216	-0.220	100.000	5.000	2.000	1.000	4.000	0.000	0.000	0.000	0.000	0.000	0.000	0.000	0.000	0.000	0.000	0.000	0.000	0.000	-1.916	-1.931	-1.946	-1.961	-1.975	-1.988	-1.998	-2.007	-2.018	-2.025	-2.033	-2.039	-2.044	-2.047	-2.051	-2.054	-2.054	-2.055	-2.055	-2.054	-2.052	-2.050	-2.046	-2.042	-2.038	-2.033	-2.026	-2.020	-2.014	-2.006	-1.999	-1.989	-1.981	-1.972	-1.962	-1.954	-1.945	-1.935	-1.925	-1.915	-1.908	-1.898	-1.888	-1.879	-1.870	-1.861	-1.854	-1.846	-1.840	-1.832	-1.826	-1.820	-1.816	-1.811	-1.808	-1.805	-1.802	-1.800	-1.800	-1.799	-1.800	-1.801	-1.802	-1.806	-1.809	-1.812	-1.818	-1.824	-1.829	-1.835	-1.842	-1.851	-1.859	-1.868	-1.878	-1.886	-1.895	-1.906	-1.916	-1.928	-1.938	-1.949	-1.959	-1.970	-1.980	-1.991	-2.002	-2.011	-2.021	-2.030	-2.040	-2.047	-2.055	-2.062	-2.069	-2.075	-2.080	-2.082	-2.088	-2.090	-2.090	-2.090	-2.090	-2.089	-2.085	-2.082	-2.078	-2.071	-2.064	-2.056	-2.046	-2.036	-2.025	-2.011	-1.998	-1.982	-1.966	-1.949	-1.930	-1.911	-1.889	-1.869	-1.845	-1.821	-1.798	-1.771	-1.745	-1.718	-1.689	-1.660	-1.630	-1.600	-1.569	-1.536	-1.505	-1.471	-1.439	-1.405	-1.371	-1.338	-1.304	-1.269	-1.234	-1.198	-1.162	-1.129	-1.094	-1.059	-1.024	-0.989	-0.954	-0.919	-0.885	-0.850	-0.816	-0.782	-0.750	-0.719	-0.686	-0.654	-0.622	-0.592	-0.562	-0.531	-0.504	-0.474	-0.446	-0.419	-0.392	-0.365	-0.340	-0.315	-0.289	-0.265	-0.242	-0.219	-0.196	-0.175	-0.155	-0.134	-0.114	-0.094	-0.075	-0.056	-0.039	-0.021	-0.005	0.012	0.029	0.045	0.060	0.075	0.089	0.104	0.118	0.131	0.145	0.159	0.170	0.184	0.195	0.209	0.220	0.231	0.244	0.255	0.268	0.278	0.289	0.300	0.310	0.320	0.331	0.342	0.352	0.362	0.371	0.382	0.392	0.402	0.412	0.422	0.431	0.441	0.450	0.459	0.468	0.476	0.484	0.492	0.500	0.507	0.515	0.521	0.529	0.535	0.542	0.548	0.554	0.558	0.562	0.566	0.571	0.575	0.576	0.579	0.581	0.581	0.582	0.582	0.582	0.581	0.580	0.578	0.574	0.570	0.565	0.559	0.552	0.545	0.538	0.528	0.518	0.506	0.495	0.481	0.469	0.454	0.438	0.421	0.402	0.385	0.366	0.344	0.322	0.300	0.276	0.252	0.226	0.199	0.171	0.142	0.114	0.084	0.052	0.021	-0.012	-0.046	-0.080	-0.116	-0.152	-0.190	-0.226	-0.264	-0.304	-0.342	-0.382	-0.422	-0.465	-0.505	-0.548	-0.589	-0.631	-0.674	-0.716	-0.760	-0.801	-0.845	-0.889	-0.932	-0.976	-1.020	-1.062	-1.106	-1.150	-1.192	-1.236	-1.279	-1.321	-1.364	-1.406	-1.449	-1.491	-1.532	-1.574	-1.616	-1.658	-1.699	-1.739	-1.780	-1.820	-1.861	-1.902	-1.942	-1.982	-2.022	-2.062	-2.102	-2.142	-2.182	-2.222	-2.264	-2.304	-2.344	-2.384	-2.425	-2.465	-2.508	-2.549	-2.590	-2.631	-2.674	-2.716	-2.759	-2.801	-2.845	-2.890	-2.934	-2.979	-3.024	-3.069	-3.114	-3.160	-3.208	-3.254	-3.301	-3.349	-3.398	-3.445	-3.492	-3.542	-3.590	-3.640	-3.689	-3.739	-3.788	-3.838	-3.885	-3.935	-3.984	-4.032	-4.081	-4.130	-4.179	-4.226	-4.274	-4.321	-4.368	-4.412	-4.458	-4.502	-4.546	-4.589	-4.630	-4.671	-4.711	-4.750	-4.788	-4.824	-4.860	-4.895	-4.928	-4.959	-4.989	-5.018	-5.045	-5.071	-5.095	-5.119	-5.140	-5.160	-5.178	-5.194	-5.210	-5.222	-5.235	-5.245	-5.254	-5.260	-5.266	-5.271	-5.272	-5.274	-5.274	-5.271	-5.268	-5.262	-5.255	-5.248	-5.238	-5.228	-5.216	-5.202	-5.188	-5.172	-5.156	-5.139	-5.119	-5.100	-5.079	-5.058	-5.035	-5.012	-4.989	-4.964	-4.939	-4.912	-4.886	-4.859	-4.832	-4.804	-4.776	-4.746	-4.719	-4.689	-4.660	-4.630	-4.601	-4.570	-4.540	-4.511	-4.481	-4.451	-4.422	-4.392	-4.364	-4.334	-4.305	-4.276	-4.248	-4.220	-4.194	-4.165	-4.139	-4.112	-4.086	-4.060	-4.034	-4.009	-3.985	-3.960	-3.936	-3.914	-3.890	-3.868	-3.846	-3.824	-3.804	-3.782	-3.764	-3.742	-3.724	-3.704	-3.686	-3.666	-3.648	-3.630	-3.612	-3.595	-3.578	-3.560	-3.544	-3.526	-3.510	-3.492	-3.476	-3.459	-3.442	-3.425	-3.406	-3.389	-3.371	-3.352	-3.335	-3.315	-3.295	-3.276	-3.255	-3.234	-3.212	-3.190	-3.166	-3.142	-3.118	-3.092	-3.066	-3.040	-3.012	-2.985	-2.954	-2.925	-2.894	-2.862	-2.829	-2.795	-2.760	-2.725	-2.689	-2.651	-2.614	-2.575	-2.535	-2.495	-2.452	-2.411	-2.370	-2.326	-2.282	-2.238	-2.192	-2.148	-2.102	-2.056	-2.010	-1.964	-1.916	-1.869	-1.822	-1.776	-1.729	-1.682	-1.635	-1.590	-1.544	-1.498	-1.452	-1.408	-1.362	-1.319	-1.278	-1.235	-1.194	-1.152	-1.112	-1.074	-1.036	-1.000	-0.962	-0.929	-0.895	-0.861	-0.830	-0.800	-0.770	-0.742	-0.716	-0.689	-0.665	-0.641	-0.618	-0.598	-0.576	-0.558	-0.539	-0.521	-0.505	-0.490	-0.475	-0.460	-0.448	-0.435	-0.422	-0.412	-0.401	-0.391	-0.382	-0.372	-0.364	-0.355	-0.348	-0.339	-0.330	-0.322	-0.315	-0.306	-0.298	-0.289	-0.280	-0.271	-0.262	-0.252	-0.244	-0.232	-0.221	-0.211	-0.198	-0.186	-0.172	-0.160	-0.146	-0.130	-0.116	-0.100	-0.082	-0.066	-0.049	-0.030	-0.011	0.008	0.028	0.049	0.068	0.089	0.110	0.131	0.154	0.176	0.198	0.220	0.242	0.264	0.286	0.309	0.330	0.351	0.372	0.392	0.415	0.434	0.452	0.471	0.489	0.506	0.522	0.539	0.552	0.568	0.580	0.591	0.602	0.611	0.620	0.628	0.634	0.639	0.644	0.646	0.648	0.649	0.648	0.645	0.641	0.638	0.632	0.626	0.618	0.610	0.599	0.589	0.576	0.564	0.550	0.536	0.521	0.505	0.488	0.470	0.452	0.435	0.415	0.396	0.376	0.355	0.336	0.314	0.294	0.272	0.251	0.230	0.210	0.189	0.169	0.148	0.128	0.108	0.089	0.070	0.050	0.032	0.015	-0.001	-0.018	-0.034	-0.049	-0.062	-0.075	-0.088	-0.100	-0.111	-0.120	-0.129	-0.136	-0.144	-0.150	-0.155	-0.159	-0.161	-0.164	-0.165	-0.164	-0.164	-0.161	-0.158	-0.154	-0.149	-0.142	-0.135	-0.129	-0.119	-0.109	-0.099	-0.088	-0.075	-0.062	-0.049	-0.035	-0.020	-0.006	0.010	0.025	0.041	0.058	0.074	0.091	0.106	0.124	0.139	0.156	0.171	0.188	0.201	0.215	0.229	0.242	0.255	0.265	0.275	0.284	0.292	0.299	0.304	0.309	0.311	0.311	0.311	0.309	0.305	0.299	0.291	0.282	0.272	0.260	0.246	0.229	0.211	0.191	0.171	0.148	0.122	0.096	0.069	0.039	0.008	-0.024	-0.059	-0.092	-0.130	-0.168	-0.205	-0.246	-0.285	-0.328	-0.369	-0.411	-0.452	-0.495	-0.538	-0.581	-0.625	-0.668	-0.710	-0.751	-0.792	-0.835	-0.874	-0.914	-0.951	-0.990	-1.025	-1.060	-1.095	-1.126	-1.158	-1.186	-1.215	-1.241	-1.265	-1.289	-1.310	-1.329	-1.348	-1.362	-1.376	-1.389	-1.398	-1.406	-1.412	-1.418	-1.419	-1.420	-1.419	-1.418	-1.412	-1.408	-1.400	-1.391	-1.380	-1.369	-1.355	-1.341	-1.326	-1.310	-1.292	-1.274	-1.254	-1.235	-1.214	-1.192	-1.171	-1.149	-1.126	-1.102	-1.081	-1.058	-1.034	-1.011	-0.989	-0.965	-0.942	-0.921	-0.900	-0.879	-0.860	-0.840	-0.821	-0.805	-0.788	-0.771	-0.758	-0.744	-0.731	-0.720	-0.711	-0.702	-0.695	-0.689	-0.685	-0.682	-0.680	-0.680	-0.682	-0.685	-0.690	-0.696	-0.704	-0.712	-0.724	-0.736	-0.750	-0.764	-0.781	-0.799	-0.819	-0.839	-0.861	-0.885	-0.909	-0.934	-0.960	-0.988	-1.015	-1.045	-1.075	-1.106	-1.136	-1.170	-1.201	-1.234	-1.266	-1.301	-1.334	-1.368	-1.401	-1.434	-1.468	-1.501	-1.532	-1.565	-1.598	-1.629	-1.659	-1.690	-1.719	-1.748	-1.774	-1.801	-1.828	-1.852	-1.875	-1.899	-1.920	-1.940	-1.959	-1.976	-1.994	-2.010	-2.022	-2.036	-2.047	-2.059	-2.068	-2.074	-2.080	-2.086	-2.090	-2.094	-2.095	-2.095	-2.096	-2.095	-2.091	-2.089	-2.085	-2.079	-2.074	-2.068	-2.060	-2.051	-2.042	-2.034	-2.025	-2.015	-2.004	-1.995	-1.984	-1.972	-1.962	-1.951	-1.941	-1.931	-1.920	-1.910	-1.900	-1.891	-1.881	-1.875	-1.866	-1.860	-1.852	-1.846	-1.841	-1.836	-1.834	-1.830	-1.828	-1.828	-1.828	-1.829	-1.829	-1.831	-1.835	-1.840	-1.845	-1.850	-1.858	-1.865	-1.874	-1.884	-1.894	-1.904	-1.915	-1.929	-1.940	-1.954	-1.968	-1.981	-1.996	-2.010	-2.026	-2.041	-2.056	-2.072	-2.088	-2.102	-2.118	-2.131	-2.146	-2.160	-2.172	-2.185	-2.196	-2.209	-2.219	-2.229	-2.238	-2.245	-2.250	-2.258	-2.261	-2.264	-2.266	-2.268	-2.265	-2.262	-2.259	-2.252	-2.246	-2.239	-2.229	-2.218	-2.205	-2.191	-2.175	-2.158	-2.140	-2.120	-2.099	-2.076	-2.051	-2.026	-2.000	-1.971	-1.944	-1.914	-1.882	-1.852	-1.819	-1.786	-1.752	-1.719	-1.684	-1.649	-1.612	-1.576	-1.540	-1.504	-1.468	-1.432	-1.395	-1.360	-1.325	-1.291	-1.255	-1.222	-1.189	-1.158	-1.125	-1.095	-1.065	-1.038	-1.010	-0.984	-0.959	-0.934	-0.911	-0.890	-0.870	-0.851	-0.834	-0.818	-0.802	-0.789	-0.778	-0.766	-0.758	-0.749	-0.742	-0.738	-0.734	-0.730	-0.729	-0.728	-0.729	-0.730	-0.732	-0.736	-0.740	-0.745	-0.750	-0.758	-0.764	-0.771	-0.779	-0.788	-0.796	-0.805	-0.815	-0.824	-0.834	-0.841	-0.851	-0.861	-0.869	-0.879	-0.886	-0.894	-0.901	-0.909	-0.916	-0.921	-0.928	-0.932	-0.935	-0.939	-0.942	-0.945	-0.945	-0.945	-0.946	-0.945	-0.944	-0.941	-0.938	-0.934	-0.929	-0.924	-0.918	-0.911	-0.904	-0.896	-0.888	-0.879	-0.870	-0.860	-0.850	-0.839	-0.829	-0.818	-0.808	-0.796	-0.785	-0.774	-0.761	-0.751	-0.739	-0.729	-0.718	-0.709	-0.699	-0.689	-0.680	-0.671	-0.662	-0.656	-0.650	-0.644	-0.639	-0.634	-0.631	-0.628	-0.626	-0.626	-0.625	-0.628	-0.628	-0.631	-0.635	-0.640	-0.645	-0.651	-0.660	-0.668	-0.676	-0.688	-0.699	-0.711	-0.722	-0.738	-0.751	-0.766	-0.782	-0.800	-0.818	-0.835	-0.854	-0.871	-0.891	-0.910	-0.931	-0.950	-0.971	-0.992	-1.012	-1.034	-1.054	-1.074	-1.095	-1.115	-1.135	-1.155	-1.172	-1.191	-1.209	-1.228	-1.244	-1.260	-1.274	-1.289	-1.302	-1.315	-1.328	-1.338	-1.348	-1.355	-1.364	-1.370	-1.375	-1.380	-1.384	-1.386	-1.388	-1.388	-1.385	-1.382	-1.380	-1.376	-1.371	-1.366	-1.359	-1.350	-1.342	-1.334	-1.322	-1.312	-1.301	-1.290	-1.279	-1.265	-1.254	-1.240	-1.228	-1.214	-1.201	-1.189	-1.176	-1.164	-1.151	-1.140	-1.128	-1.118	-1.108	-1.098	-1.089	-1.081	-1.074	-1.068	-1.062	-1.058	-1.055	-1.052	-1.052	-1.052	-1.054	-1.056	-1.060	-1.065	-1.070	-1.079	-1.086	-1.096	-1.109	-1.121	-1.134	-1.148	-1.164	-1.180	-1.198	-1.216	-1.235	-1.256	-1.278	-1.300	-1.322	-1.346	-1.371	-1.396	-1.421	-1.448	-1.474	-1.500	-1.528	-1.554	-1.582	-1.610	-1.638	-1.665	-1.692	-1.720	-1.748	-1.774	-1.801	-1.828	-1.855	-1.880	-1.905	-1.931	-1.955	-1.980	-2.002	-2.026	-2.049	-2.070	-2.091	-2.111	-2.131	-2.151	-2.170	-2.188	-2.205	-2.222	-2.239	-2.254	-2.269	-2.284	-2.298	-2.310	-2.322	-2.334	-2.345	-2.356	-2.366	-2.375	-2.385	-2.394	-2.402	-2.410	-2.418	-2.424	-2.431	-2.438	-2.444	-2.449	-2.455	-2.460	-2.465	-2.469	-2.472	-2.479	-2.481	-2.486	-2.491	-2.495	-2.499	-2.502	-2.506	-2.510	-2.514	-2.519	-2.522	-2.528	-2.532	-2.538	-2.542	-2.548	-2.554	-2.560	-2.566	-2.574	-2.580	-2.589	-2.596	-2.605	-2.615	-2.624	-2.635	-2.644	-2.656	-2.668	-2.679	-2.692	-2.706	-2.720	-2.735	-2.750	-2.765	-2.782	-2.798	-2.815	-2.834	-2.851	-2.871	-2.890	-2.910	-2.930	-2.951	-2.971	-2.992	-3.014	-3.036	-3.056	-3.079	-3.100	-3.122	-3.145	-3.168	-3.188	-3.210	-3.232	-3.252	-3.275	-3.295	-3.315	-3.335	-3.355	-3.374	-3.392	-3.410	-3.429	-3.445	-3.460	-3.476	-3.490	-3.504	-3.516	-3.529	-3.540	-3.550	-3.561	-3.570	-3.578	-3.584	-3.590	-3.595	-3.600	-3.604	-3.606	-3.608	-3.610	-3.611	-3.611	-3.609	-3.609	-3.606	-3.604	-3.600	-3.596	-3.592	-3.588	-3.584	-3.578	-3.572	-3.568	-3.561	-3.554	-3.549	-3.542	-3.536	-3.529	-3.522	-3.515	-3.510	-3.502	-3.496	-3.491	-3.485	-3.479	-3.474	-3.468	-3.464	-3.459	-3.454	-3.450	-3.446	-3.442	-3.439	-3.436	-3.434	-3.431	-3.429	-3.428	-3.425	-3.424	-3.422	-3.421	-3.420	-3.419	-3.419	-3.418	-3.418	-3.418	-3.418	-3.416	-3.415	-3.415	-3.414	-3.414	-3.412	-3.412	-3.410	-3.409	-3.406	-3.405	-3.404	-3.400	-3.398	-3.395	-3.391	-3.388	-3.384	-3.380	-3.375	-3.370	-3.362	-3.358	-3.351	-3.342	-3.336	-3.328	-3.320	-3.311	-3.301	-3.291	-3.281	-3.270	-3.259	-3.248	-3.235	-3.222	-3.210	-3.196	-3.182	-3.168	-3.152	-3.135	-3.120	-3.102	-3.085	-3.068	-3.049	-3.029	-3.010	-2.991	-2.969	-2.949	-2.928	-2.905	-2.884	-2.860	-2.836	-2.812	-2.788	-2.762	-2.736	-2.710	-2.684	-2.658	-2.631	-2.602	-2.575	-2.548	-2.519	-2.490	-2.461	-2.431	-2.402	-2.372	-2.342	-2.314	-2.284	-2.255	-2.225	-2.196	-2.169	-2.139	-2.110	-2.082	-2.055	-2.029	-2.001	-1.976	-1.950	-1.925	-1.901	-1.879	-1.856	-1.835	-1.814	-1.794	-1.775	-1.758	-1.740	-1.724	-1.710	-1.696	-1.684	-1.672	-1.662	-1.652	-1.644	-1.638	-1.631	-1.626	-1.621	-1.619	-1.618	-1.616	-1.615	-1.616	-1.618	-1.619	-1.621	-1.625	-1.630	-1.634	-1.639	-1.642	-1.649	-1.654	-1.660	-1.665	-1.671	-1.678	-1.682	-1.689	-1.694	-1.698	-1.701	-1.706	-1.710	-1.711	-1.714	-1.715	-1.716	-1.716	-1.715	-1.715	-1.712	-1.709	-1.704	-1.699	-1.692	-1.685	-1.678	-1.669	-1.659	-1.649	-1.636	-1.624	-1.611	-1.598	-1.582	-1.568	-1.551	-1.534	-1.516	-1.499	-1.480	-1.462	-1.444	-1.424	-1.405	-1.385	-1.366	-1.346	-1.326	-1.308	-1.288	-1.268	-1.250	-1.230	-1.212	-1.195	-1.178	-1.161	-1.146	-1.130	-1.115	-1.102	-1.089	-1.078	-1.066	-1.056	-1.048	-1.039	-1.032	-1.026	-1.020	-1.015	-1.011	-1.010	-1.009	-1.008	-1.008	-1.010	-1.011	-1.015	-1.020	-1.024	-1.030	-1.036	-1.044	-1.052	-1.061	-1.070	-1.079	-1.089	-1.100	-1.111	-1.122	-1.134	-1.145	-1.158	-1.169	-1.181	-1.194	-1.206	-1.219	-1.229	-1.241	-1.251	-1.264	-1.274	-1.284	-1.294	-1.304	-1.311	-1.320	-1.328	-1.335	-1.341	-1.348	-1.352	-1.356	-1.360	-1.362	-1.365	-1.366	-1.368	-1.366	-1.366	-1.364	-1.361	-1.356	-1.352	-1.348	-1.341	-1.335	-1.328	-1.320	-1.312	-1.302	-1.294	-1.282	-1.272	-1.260	-1.249	-1.236	-1.222	-1.210	-1.196	-1.182	-1.169	-1.155	-1.139	-1.125	-1.110	-1.096	-1.081	-1.066	-1.052	-1.038	-1.022	-1.009	-0.995	-0.981	-0.968	-0.955	-0.942	-0.930	-0.918	-0.906	-0.896	-0.886	-0.875	-0.865	-0.858	-0.849	-0.841	-0.835	-0.829	-0.821	-0.816	-0.812	-0.810	-0.806	-0.802	-0.802	-0.800	-0.800	-0.800	-0.801	-0.802	-0.805	-0.806	-0.810	-0.814	-0.818	-0.821	-0.826	-0.832	-0.838	-0.842	-0.850	-0.856	-0.862	-0.870	-0.878	-0.885	-0.891	-0.899	-0.905	-0.912	-0.919	-0.925	-0.932	-0.939	-0.944	-0.950	-0.954	-0.959	-0.961	-0.965	-0.968	-0.970	-0.971	-0.971	-0.971	-0.970	-0.968	-0.965	-0.961	-0.958	-0.951	-0.945	-0.939	-0.930	-0.920	-0.910	-0.898	-0.886	-0.874	-0.860	-0.845	-0.828	-0.811	-0.794	-0.775	-0.755	-0.735	-0.715	-0.694	-0.671	-0.648	-0.624	-0.600	-0.576	-0.551	-0.526	-0.501	-0.475	-0.450	-0.425	-0.398	-0.372	-0.348	-0.321	-0.296	-0.271	-0.245	-0.221	-0.198	-0.175	-0.151	-0.130	-0.109	-0.088	-0.069	-0.049	-0.032	-0.014	0.001	0.016	0.030	0.044	0.055	0.066	0.075	0.084	0.091	0.096	0.102	0.105	0.108	0.110	0.111	0.109	0.108	0.105	0.100	0.096	0.090	0.084	0.075	0.068	0.058	0.048	0.036	0.025	0.012	0.000	-0.014	-0.028	-0.041	-0.056	-0.070	-0.085	-0.100	-0.115	-0.131	-0.145	-0.160	-0.176	-0.190	-0.204	-0.218	-0.231	-0.245	-0.259	-0.270	-0.282	-0.294	-0.304	-0.314	-0.322	-0.331	-0.339	-0.346	-0.351	-0.356	-0.361	-0.364	-0.366	-0.368	-0.369	-0.369	-0.368	-0.365	-0.362	-0.359	-0.355	-0.349	-0.342	-0.335	-0.328	-0.319	-0.309	-0.298	-0.288	-0.275	-0.264	-0.250	-0.238	-0.224	-0.209	-0.195	-0.180	-0.165	-0.149	-0.134	-0.118	-0.102	-0.086	-0.071	-0.055	-0.040	-0.024	-0.010	0.005	0.020	0.032	0.046	0.059	0.071	0.082	0.094	0.104	0.114	0.122	0.130	0.138	0.144	0.149	0.154	0.158	0.160	0.160	0.162	0.161	0.161	0.159	0.156	0.152	0.146	0.141	0.135	0.129	0.120	0.111	0.102	0.092	0.081	0.069	0.058	0.045	0.032	0.019	0.005	-0.009	-0.022	-0.038	-0.052	-0.066	-0.081	-0.095	-0.110	-0.125	-0.139	-0.152	-0.166	-0.179	-0.191	-0.204	-0.215	-0.226	-0.238	-0.248	-0.256	-0.265	-0.272	-0.280	-0.286	-0.291	-0.296	-0.300	-0.302	-0.305	-0.305	-0.305	-0.305	-0.304	-0.301	-0.298	-0.295	-0.290	-0.284	-0.278	-0.271	-0.262	-0.252	-0.245	-0.234	-0.224	-0.212	-0.201	-0.189	-0.178	-0.164	-0.151	-0.138	-0.125	-0.112	-0.099	-0.085	-0.072	-0.059	-0.046	-0.034	-0.021	-0.010	0.001	0.011	0.022	0.032	0.040	0.049	0.056	0.062	0.069	0.072	0.078	0.080	0.080	0.081	0.081	0.079	0.075	0.071	0.066	0.059	0.051	0.041	0.031	0.020	0.006	-0.009	-0.024	-0.041	-0.060	-0.079	-0.100	-0.121	-0.144	-0.168	-0.192	-0.218	-0.245	-0.272	-0.301	-0.330	-0.360	-0.390	-0.422	-0.454	-0.485	-0.519	-0.551	-0.584	-0.618	-0.650	-0.684	-0.718	-0.750	-0.784	-0.816	-0.849	-0.881	-0.912	-0.944	-0.974	-1.004	-1.032	-1.060	-1.088	-1.114	-1.139	-1.164	-1.188	-1.209	-1.230	-1.249	-1.268	-1.284	-1.300	-1.315	-1.328	-1.340	-1.349	-1.359	-1.365	-1.371	-1.378	-1.380	-1.382	-1.382	-1.381	-1.380	-1.376	-1.371	-1.365	-1.358	-1.349	-1.340	-1.329	-1.319	-1.305	-1.292	-1.278	-1.262	-1.246	-1.230	-1.214	-1.195	-1.178	-1.160	-1.140	-1.121	-1.102	-1.084	-1.064	-1.045	-1.025	-1.006	-0.988	-0.969	-0.951	-0.934	-0.916	-0.900	-0.884	-0.869	-0.854	-0.841	-0.828	-0.815	-0.804	-0.794	-0.784	-0.776	-0.769	-0.762	-0.758	-0.752	-0.750	-0.748	-0.746	-0.746	-0.748	-0.749	-0.751	-0.755	-0.760	-0.765	-0.770	-0.779	-0.786	-0.795	-0.804	-0.814	-0.824	-0.835	-0.845	-0.858	-0.869	-0.881	-0.895	-0.906	-0.920	-0.932	-0.945	-0.958	-0.970	-0.982	-0.995	-1.006	-1.018	-1.029	-1.039	-1.049	-1.059	-1.068	-1.076	-1.082	-1.090	-1.096	-1.101	-1.105	-1.109	-1.112	-1.114	-1.115	-1.116	-1.115	-1.114	-1.112	-1.110	-1.106	-1.102	-1.096	-1.091	-1.084	-1.076	-1.069	-1.059	-1.050	-1.039	-1.029	-1.018	-1.006	-0.992	-0.980	-0.966	-0.951	-0.938	-0.922	-0.908	-0.891	-0.875	-0.860	-0.842	-0.826	-0.809	-0.791	-0.775	-0.758	-0.740	-0.721	-0.705	-0.688	-0.670	-0.652	-0.634	-0.616	-0.599	-0.581	-0.564	-0.546	-0.529	-0.512	-0.495	-0.478	-0.461	-0.445	-0.429	-0.412	-0.395	-0.380	-0.364	-0.348	-0.331	-0.316	-0.301	-0.285	-0.270	-0.256	-0.240	-0.225	-0.210	-0.196	-0.180	-0.166	-0.151	-0.136	-0.122	-0.109	-0.094	-0.079	-0.064	-0.050	-0.036	-0.021	-0.006	0.006	0.021	0.035	0.050	0.064	0.078	0.092	0.106	0.119	0.132	0.146	0.160	0.174	0.185	0.198	0.211	0.222	0.234	0.246	0.256	0.268	0.279	0.288	0.296	0.304	0.311	0.319	0.325	0.330	0.334	0.339	0.341	0.342	0.344	0.344	0.342	0.340	0.335	0.330	0.324	0.316	0.308	0.298	0.285	0.272	0.258	0.242	0.224	0.205	0.185	0.162	0.140	0.114	0.086	0.060	0.030	-0.001	-0.034	-0.068	-0.104	-0.140	-0.178	-0.216	-0.258	-0.299	-0.342	-0.385	-0.431	-0.476	-0.524	-0.572	-0.620	-0.670	-0.720	-0.771	-0.822	-0.874	-0.925	-0.978	-1.031	-1.084	-1.136	-1.190	-1.242	-1.295	-1.348	-1.400	-1.452	-1.504	-1.556	-1.606	-1.656	-1.706	-1.754	-1.801	-1.848	-1.895	-1.939	-1.982	-2.025	-2.066	-2.106	-2.145	-2.182	-2.218	-2.251	-2.285	-2.316	-2.346	-2.375	-2.401	-2.426	-2.449	-2.470	-2.490	-2.508	-2.524	-2.538	-2.550	-2.560	-2.566	-2.574	-2.578	-2.580	-2.579	-2.576	-2.572	-2.568	-2.559	-2.549	-2.536	-2.521	-2.505	-2.486	-2.466	-2.444	-2.419	-2.392	-2.362	-2.332	-2.300	-2.266	-2.230	-2.192	-2.154	-2.112	-2.069	-2.026	-1.979	-1.931	-1.884	-1.834	-1.782	-1.730	-1.676	-1.624	-1.568	-1.511	-1.455	-1.399	-1.341	-1.285	-1.225	-1.168	-1.110	-1.051	-0.994	-0.935	-0.878	-0.821	-0.764	-0.709	-0.652	-0.598	-0.544	-0.491	-0.440	-0.389	-0.339	-0.291	-0.244	-0.199	-0.155	-0.112	-0.070	-0.031	0.008	0.045	0.081	0.114	0.146	0.176	0.206	0.234	0.260	0.284	0.308	0.330	0.350	0.370	0.388	0.404	0.420	0.434	0.448	0.460	0.471	0.481	0.491	0.501	0.509	0.516	0.524	0.531	0.538	0.545	0.550	0.556	0.561	0.568	0.572	0.579	0.584	0.589	0.596	0.602	0.606	0.612	0.620	0.626	0.634	0.640	0.649	0.655	0.664	0.671	0.679	0.689	0.698	0.705	0.714	0.722	0.730	0.738	0.746	0.754	0.761	0.769	0.774	0.781	0.786	0.791	0.796	0.800	0.802	0.804	0.805	0.805	0.804	0.801	0.798	0.792	0.786	0.779	0.770	0.759	0.748	0.734	0.718	0.701	0.684	0.662	0.640	0.618	0.592	0.565	0.536	0.506	0.472	0.440	0.402	0.366	0.326	0.286	0.244	0.200	0.155	0.109	0.060	0.010	-0.041	-0.092	-0.146	-0.200	-0.256	-0.312	-0.370	-0.428	-0.486	-0.545	-0.605	-0.666	-0.728	-0.789	-0.850	-0.911	-0.974	-1.036	-1.098	-1.160	-1.221	-1.282	-1.342	-1.404	-1.464	-1.524	-1.582	-1.642	-1.700	-1.758	-1.812	-1.868	-1.924	-1.978	-2.031	-2.082	-2.135	-2.185	-2.234	-2.281	-2.329	-2.375	-2.420	-2.464	-2.508	-2.550	-2.590	-2.631	-2.671	-2.709	-2.746	-2.782	-2.818	-2.852	-2.886	-2.919	-2.951	-2.982	-3.014	-3.044	-3.072	-3.101	-3.130	-3.158	-3.185	-3.210	-3.236	-3.261	-3.286	-3.311	-3.335	-3.359	-3.382	-3.405	-3.428	-3.450	-3.472	-3.495	-3.516	-3.539	-3.560	-3.581	-3.601	-3.622	-3.644	-3.665	-3.685	-3.705	-3.725	-3.745	-3.765	-3.785	-3.805	-3.824	-3.842	-3.861	-3.880	-3.899	-3.916	-3.934	-3.951	-3.968	-3.985	-4.000	-4.016	-4.031	-4.046	-4.061	-4.075	-4.088	-4.100	-4.112	-4.125	-4.135	-4.146	-4.155	-4.164	-4.172	-4.180	-4.186	-4.190	-4.195	-4.199	-4.202	-4.204	-4.205	-4.204	-4.204	-4.200	-4.196	-4.191	-4.185	-4.179	-4.171	-4.161	-4.151	-4.139	-4.125	-4.111	-4.096	-4.080	-4.062	-4.043	-4.021	-4.000	-3.978	-3.954	-3.929	-3.902	-3.875	-3.846	-3.816	-3.788	-3.755	-3.722	-3.689	-3.655	-3.620	-3.582	-3.548	-3.510	-3.471	-3.432	-3.394	-3.352	-3.312	-3.272	-3.232	-3.190	-3.149	-3.108	-3.065	-3.024	-2.981	-2.940	-2.898	-2.856	-2.815	-2.774	-2.732	-2.691	-2.652	-2.612	-2.574	-2.534	-2.496	-2.459	-2.421	-2.384	-2.349	-2.314	-2.279	-2.245	-2.212	-2.180	-2.149	-2.116	-2.088	-2.058	-2.027	-1.999	-1.972	-1.944	-1.918	-1.892	-1.866	-1.841	-1.816	-1.791	-1.768	-1.746	-1.722	-1.699	-1.678	-1.655	-1.632	-1.611	-1.589	-1.568	-1.545	-1.524	-1.502	-1.481	-1.459	-1.436	-1.414	-1.391	-1.369	-1.346	-1.322	-1.300	-1.276	-1.252	-1.228	-1.204	-1.179	-1.154	-1.128	-1.102	-1.075	-1.049	-1.022	-0.995	-0.969	-0.941	-0.912	-0.884	-0.855	-0.828	-0.799	-0.771	-0.741	-0.712	-0.684	-0.656	-0.628	-0.600	-0.571	-0.542	-0.516	-0.489	-0.461	-0.434	-0.406	-0.380	-0.354	-0.330	-0.305	-0.280	-0.256	-0.232	-0.210	-0.188	-0.166	-0.145	-0.125	-0.105	-0.086	-0.068	-0.050	-0.032	-0.018	-0.001	0.014	0.028	0.041	0.054	0.065	0.076	0.086	0.095	0.104	0.112	0.119	0.126	0.132	0.138	0.141	0.145	0.149	0.151	0.154	0.154	0.155	0.156	0.155	0.154	0.154	0.152	0.149	0.146	0.144	0.140	0.135	0.131	0.128	0.122	0.118	0.111	0.106	0.101	0.095	0.089	0.082	0.078	0.070	0.065	0.058	0.052	0.046	0.039	0.034	0.028	0.021	0.015	0.010	0.002	-0.002	-0.008	-0.014	-0.019	-0.024	-0.029	-0.034	-0.039	-0.044	-0.049	-0.054	-0.059	-0.062	-0.069	-0.072	-0.076	-0.082	-0.088	-0.092	-0.098	-0.102	-0.109	-0.115	-0.121	-0.128	-0.135	-0.142	-0.151	-0.160	-0.169	-0.178	-0.189	-0.199	-0.210	-0.222	-0.236	-0.250	-0.264	-0.280	-0.296	-0.312	-0.330	-0.350	-0.369	-0.390	-0.412	-0.435	-0.459	-0.484	-0.509	-0.535	-0.564	-0.592	-0.622	-0.652	-0.684	-0.718	-0.749	-0.784	-0.819	-0.854	-0.890	-0.926	-0.964	-1.001	-1.041	-1.080	-1.119	-1.159	-1.200	-1.240	-1.281	-1.322	-1.362	-1.402	-1.445	-1.485	-1.526	-1.568	-1.606	-1.648	-1.686	-1.725	-1.765	-1.802	-1.840	-1.876	-1.914	-1.949	-1.984	-2.018	-2.050	-2.082	-2.115	-2.145	-2.174	-2.202	-2.230	-2.256	-2.282	-2.305	-2.329	-2.351	-2.371	-2.391	-2.409	-2.426	-2.444	-2.459	-2.471	-2.484	-2.496	-2.508	-2.516	-2.524	-2.531	-2.538	-2.541	-2.545	-2.548	-2.549	-2.550	-2.550	-2.549	-2.548	-2.544	-2.539	-2.535	-2.530	-2.522	-2.516	-2.509	-2.501	-2.491	-2.481	-2.472	-2.461	-2.451	-2.440	-2.429	-2.416	-2.404	-2.394	-2.381	-2.368	-2.355	-2.342	-2.330	-2.319	-2.306	-2.295	-2.282	-2.271	-2.260	-2.250	-2.239	-2.230	-2.220	-2.210	-2.204	-2.195	-2.188	-2.181	-2.176	-2.171	-2.166	-2.164	-2.160	-2.158	-2.156	-2.155	-2.154	-2.155	-2.158	-2.158	-2.160	-2.164	-2.169	-2.172	-2.178	-2.184	-2.190	-2.195	-2.202	-2.210	-2.218	-2.225	-2.234	-2.242	-2.250	-2.260	-2.268	-2.276	-2.285	-2.292	-2.301	-2.309	-2.315	-2.322	-2.329	-2.335	-2.340	-2.345	-2.349	-2.351	-2.354	-2.355	-2.356	-2.355	-2.354	-2.352	-2.349	-2.345	-2.339	-2.332	-2.324	-2.316	-2.306	-2.295	-2.282	-2.269	-2.254	-2.238	-2.220	-2.202	-2.182	-2.162	-2.140	-2.118	-2.092	-2.068	-2.041	-2.014	-1.985	-1.956	-1.926	-1.895	-1.864	-1.831	-1.798	-1.764	-1.729	-1.695	-1.660	-1.622	-1.586	-1.549	-1.512	-1.475	-1.438	-1.399	-1.361	-1.322	-1.284	-1.245	-1.206	-1.169	-1.130	-1.092	-1.054	-1.016	-0.980	-0.942	-0.906	-0.869	-0.832	-0.798	-0.762	-0.726	-0.694	-0.659	-0.625	-0.594	-0.561	-0.530	-0.498	-0.469	-0.438	-0.409	-0.380	-0.352	-0.325	-0.298	-0.271	-0.245	-0.221	-0.196	-0.172	-0.150	-0.128	-0.105	-0.084	-0.064	-0.042	-0.022	-0.004	0.015	0.032	0.051	0.068	0.085	0.101	0.118	0.134	0.149	0.162	0.178	0.191	0.205	0.219	0.232	0.245	0.258	0.270	0.281	0.294	0.305	0.316	0.326	0.339	0.349	0.360	0.370	0.380	0.390	0.400	0.410	0.419	0.429	0.438	0.446	0.454	0.462	0.470	0.478	0.486	0.492	0.500	0.506	0.514	0.519	0.525	0.530	0.535	0.539	0.544	0.548	0.550	0.552	0.555	0.558	0.558	0.559	0.559	0.558	0.556	0.555	0.552	0.549	0.545	0.541	0.535	0.529	0.521	0.514	0.505	0.495	0.484	0.472	0.460	0.446	0.432	0.418	0.401	0.384	0.365	0.348	0.328	0.306	0.285	0.261	0.238	0.214	0.189	0.162	0.135	0.106	0.078	0.049	0.018	-0.012	-0.045	-0.079	-0.111	-0.145	-0.181	-0.216	-0.252	-0.290	-0.326	-0.364	-0.401	-0.440	-0.480	-0.519	-0.559	-0.598	-0.639	-0.680	-0.720	-0.761	-0.801	-0.842	-0.884	-0.925	-0.966	-1.008	-1.049	-1.090	-1.131	-1.172	-1.214	-1.255	-1.295	-1.336	-1.378	-1.419	-1.459	-1.500	-1.539	-1.579	-1.619	-1.659	-1.699	-1.739	-1.779	-1.818	-1.858	-1.896	-1.936	-1.976	-2.015	-2.054	-2.094	-2.132	-2.172	-2.211	-2.251	-2.291	-2.331	-2.371	-2.412	-2.452	-2.494	-2.535	-2.576	-2.618	-2.659	-2.700	-2.742	-2.785	-2.828	-2.871	-2.915	-2.958	-3.001	-3.046	-3.090	-3.135	-3.181	-3.226	-3.271	-3.318	-3.364	-3.410	-3.456	-3.502	-3.550	-3.595	-3.642	-3.690	-3.736	-3.784	-3.830	-3.876	-3.924	-3.969	-4.015	-4.060	-4.106	-4.151	-4.196	-4.241	-4.284	-4.328	-4.370	-4.412	-4.452	-4.494	-4.535	-4.572	-4.611	-4.649	-4.684	-4.720	-4.754	-4.788	-4.819	-4.850	-4.879	-4.906	-4.934	-4.960	-4.984	-5.008	-5.030	-5.049	-5.068	-5.086	-5.101	-5.116	-5.129	-5.141	-5.151	-5.160	-5.168	-5.174	-5.178	-5.180	-5.182	-5.182	-5.181	-5.179	-5.175	-5.169	-5.162	-5.155	-5.145	-5.134	-5.124	-5.110	-5.096	-5.081	-5.065	-5.049	-5.031	-5.011	-4.991	-4.971	-4.950	-4.928	-4.905	-4.880	-4.858	-4.832	-4.806	-4.781	-4.755	-4.729	-4.702	-4.676	-4.648	-4.620	-4.592	-4.564	-4.536	-4.509	-4.480	-4.452	-4.425	-4.398	-4.370	-4.341	-4.315	-4.288	-4.260	-4.235	-4.208	-4.182	-4.156	-4.131	-4.108	-4.082	-4.059	-4.035	-4.012	-3.989	-3.966	-3.945	-3.924	-3.901	-3.881	-3.860	-3.841	-3.821	-3.802	-3.784	-3.765	-3.748	-3.730	-3.711	-3.694	-3.678	-3.659	-3.642	-3.626	-3.609	-3.592	-3.576	-3.560	-3.544	-3.526	-3.509	-3.492	-3.474	-3.458	-3.439	-3.421	-3.402	-3.384	-3.364	-3.344	-3.324	-3.301	-3.281	-3.259	-3.235	-3.212	-3.188	-3.161	-3.136	-3.110	-3.081	-3.054	-3.025	-2.994	-2.964	-2.931	-2.899	-2.865	-2.831	-2.795	-2.759	-2.722	-2.684	-2.645	-2.604	-2.565	-2.524	-2.481	-2.438	-2.394	-2.351	-2.305	-2.261	-2.216	-2.169	-2.122	-2.075	-2.027	-1.981	-1.934	-1.885	-1.838	-1.790	-1.742	-1.695	-1.646	-1.600	-1.552	-1.506	-1.460	-1.414	-1.370	-1.324	-1.280	-1.238	-1.195	-1.154	-1.114	-1.072	-1.034	-0.996	-0.959	-0.922	-0.888	-0.854	-0.821	-0.790	-0.760	-0.731	-0.702	-0.675	-0.649	-0.625	-0.601	-0.579	-0.556	-0.538	-0.518	-0.499	-0.481	-0.466	-0.450	-0.435	-0.420	-0.408	-0.395	-0.382	-0.371	-0.360	-0.350	-0.339	-0.330	-0.320	-0.311	-0.302	-0.294	-0.285	-0.276	-0.268	-0.258	-0.248	-0.239	-0.229	-0.219	-0.208	-0.198	-0.186	-0.174	-0.161	-0.149	-0.136	-0.121	-0.106	-0.091	-0.076	-0.059	-0.042	-0.025	-0.008	0.011	0.032	0.051	0.072	0.094	0.114	0.135	0.159	0.181	0.204	0.228	0.250	0.274	0.299	0.322	0.345	0.370	0.394	0.418	0.441	0.464	0.486	0.510	0.531	0.552	0.574	0.592	0.612	0.631	0.650	0.666	0.682	0.698	0.711	0.725	0.738	0.748	0.758	0.766	0.774	0.780	0.785	0.789	0.790	0.792	0.791	0.791	0.789	0.784	0.780	0.774	0.766	0.758	0.748	0.736	0.725	0.712	0.698	0.682	0.666	0.650	0.631	0.614	0.595	0.574	0.554	0.532	0.511	0.489	0.466	0.445	0.421	0.398	0.374	0.350	0.328	0.304	0.281	0.258	0.234	0.212	0.190	0.166	0.146	0.125	0.104	0.085	0.065	0.046	0.029	0.011	-0.005	-0.020	-0.034	-0.048	-0.060	-0.071	-0.081	-0.090	-0.099	-0.106	-0.111	-0.116	-0.121	-0.124	-0.124	-0.125	-0.125	-0.122	-0.119	-0.116	-0.110	-0.105	-0.099	-0.090	-0.080	-0.071	-0.061	-0.050	-0.038	-0.025	-0.012	0.001	0.015	0.029	0.044	0.060	0.075	0.089	0.105	0.119	0.134	0.148	0.162	0.176	0.190	0.201	0.214	0.224	0.235	0.245	0.252	0.260	0.266	0.270	0.274	0.275	0.276	0.274	0.271	0.268	0.262	0.254	0.245	0.234	0.220	0.206	0.190	0.171	0.151	0.131	0.108	0.082	0.058	0.029	-0.001	-0.031	-0.064	-0.096	-0.132	-0.168	-0.205	-0.242	-0.281	-0.321	-0.362	-0.404	-0.445	-0.486	-0.529	-0.570	-0.612	-0.655	-0.696	-0.738	-0.779	-0.819	-0.858	-0.898	-0.935	-0.972	-1.008	-1.044	-1.078	-1.109	-1.141	-1.170	-1.198	-1.224	-1.249	-1.272	-1.292	-1.312	-1.330	-1.346	-1.360	-1.371	-1.382	-1.391	-1.396	-1.402	-1.405	-1.406	-1.406	-1.404	-1.399	-1.394	-1.386	-1.378	-1.368	-1.356	-1.344	-1.331	-1.316	-1.300	-1.282	-1.266	-1.248	-1.228	-1.209	-1.188	-1.166	-1.146	-1.125	-1.105	-1.084	-1.062	-1.040	-1.019	-0.998	-0.979	-0.958	-0.938	-0.919	-0.901	-0.884	-0.868	-0.852	-0.838	-0.824	-0.811	-0.801	-0.791	-0.781	-0.774	-0.769	-0.764	-0.760	-0.758	-0.758	-0.758	-0.760	-0.764	-0.769	-0.776	-0.785	-0.795	-0.806	-0.819	-0.832	-0.849	-0.866	-0.885	-0.904	-0.925	-0.948	-0.971	-0.996	-1.022	-1.049	-1.076	-1.105	-1.135	-1.166	-1.196	-1.229	-1.261	-1.294	-1.329	-1.362	-1.398	-1.431	-1.466	-1.501	-1.536	-1.570	-1.605	-1.640	-1.675	-1.709	-1.742	-1.776	-1.808	-1.840	-1.871	-1.902	-1.931	-1.961	-1.990	-2.016	-2.044	-2.069	-2.094	-2.118	-2.139	-2.160	-2.180	-2.199	-2.216	-2.232	-2.248	-2.261	-2.275	-2.286	-2.296	-2.305	-2.312	-2.320	-2.325	-2.329	-2.332	-2.334	-2.335	-2.335	-2.334	-2.331	-2.329	-2.324	-2.320	-2.315	-2.308	-2.301	-2.294	-2.284	-2.276	-2.266	-2.256	-2.245	-2.235	-2.224	-2.212	-2.201	-2.190	-2.179	-2.166	-2.155	-2.142	-2.132	-2.122	-2.110	-2.101	-2.090	-2.081	-2.072	-2.064	-2.055	-2.049	-2.041	-2.036	-2.031	-2.026	-2.024	-2.020	-2.018	-2.016	-2.016	-2.016	-2.018	-2.019	-2.022	-2.026	-2.030	-2.035	-2.041	-2.049	-2.056	-2.065	-2.072	-2.081	-2.092	-2.102	-2.114	-2.125	-2.136	-2.148	-2.160	-2.171	-2.184	-2.196	-2.209	-2.221	-2.231	-2.244	-2.255	-2.265	-2.276	-2.285	-2.294	-2.304	-2.310	-2.316	-2.322	-2.326	-2.331	-2.334	-2.334	-2.335	-2.332	-2.330	-2.326	-2.321	-2.314	-2.306	-2.296	-2.286	-2.274	-2.260	-2.244	-2.228	-2.209	-2.189	-2.168	-2.145	-2.121	-2.098	-2.070	-2.042	-2.014	-1.984	-1.952	-1.921	-1.888	-1.855	-1.821	-1.785	-1.750	-1.714	-1.678	-1.640	-1.602	-1.565	-1.529	-1.491	-1.455	-1.418	-1.381	-1.345	-1.310	-1.274	-1.239	-1.206	-1.174	-1.141	-1.110	-1.081	-1.052	-1.024	-0.998	-0.972	-0.948	-0.925	-0.902	-0.882	-0.865	-0.846	-0.831	-0.816	-0.805	-0.792	-0.782	-0.772	-0.765	-0.760	-0.755	-0.751	-0.749	-0.748	-0.749	-0.750	-0.751	-0.754	-0.759	-0.764	-0.769	-0.775	-0.781	-0.790	-0.798	-0.805	-0.814	-0.822	-0.831	-0.840	-0.850	-0.859	-0.868	-0.876	-0.885	-0.891	-0.900	-0.906	-0.914	-0.919	-0.924	-0.929	-0.932	-0.936	-0.939	-0.940	-0.941	-0.942	-0.940	-0.939	-0.936	-0.932	-0.928	-0.922	-0.916	-0.910	-0.902	-0.895	-0.885	-0.876	-0.865	-0.854	-0.842	-0.830	-0.818	-0.804	-0.791	-0.778	-0.765	-0.750	-0.736	-0.722	-0.709	-0.694	-0.681	-0.666	-0.652	-0.640	-0.626	-0.615	-0.602	-0.591	-0.581	-0.571	-0.562	-0.554	-0.546	-0.540	-0.535	-0.529	-0.526	-0.524	-0.521	-0.521	-0.521	-0.522	-0.525	-0.529	-0.534	-0.541	-0.546	-0.556	-0.565	-0.575	-0.586	-0.599	-0.612	-0.626	-0.642	-0.659	-0.675	-0.692	-0.711	-0.731	-0.750	-0.772	-0.794	-0.815	-0.838	-0.860	-0.882	-0.906	-0.930	-0.954	-0.978	-1.002	-1.026	-1.049	-1.072	-1.096	-1.120	-1.142	-1.165	-1.186	-1.208	-1.229	-1.249	-1.269	-1.286	-1.305	-1.321	-1.338	-1.352	-1.366	-1.381	-1.392	-1.405	-1.415	-1.424	-1.432	-1.440	-1.445	-1.451	-1.454	-1.458	-1.459	-1.459	-1.459	-1.458	-1.455	-1.451	-1.449	-1.442	-1.438	-1.430	-1.424	-1.416	-1.406	-1.399	-1.389	-1.379	-1.369	-1.356	-1.346	-1.336	-1.324	-1.314	-1.302	-1.291	-1.281	-1.270	-1.260	-1.251	-1.241	-1.232	-1.225	-1.216	-1.210	-1.205	-1.200	-1.195	-1.192	-1.190	-1.190	-1.189	-1.190	-1.192	-1.195	-1.200	-1.205	-1.212	-1.221	-1.230	-1.240	-1.252	-1.266	-1.280	-1.295	-1.311	-1.329	-1.349	-1.369	-1.390	-1.412	-1.435	-1.460	-1.484	-1.510	-1.538	-1.565	-1.592	-1.622	-1.651	-1.681	-1.712	-1.742	-1.774	-1.805	-1.838	-1.869	-1.900	-1.932	-1.964	-1.995	-2.027	-2.058	-2.089	-2.119	-2.150	-2.178	-2.206	-2.235	-2.264	-2.290	-2.318	-2.344	-2.368	-2.392	-2.416	-2.439	-2.460	-2.480	-2.500	-2.520	-2.539	-2.556	-2.572	-2.588	-2.602	-2.616	-2.630	-2.640	-2.652	-2.662	-2.672	-2.681	-2.689	-2.696	-2.704	-2.710	-2.716	-2.721	-2.726	-2.730	-2.732	-2.736	-2.740	-2.742	-2.744	-2.746	-2.749	-2.750	-2.752	-2.755	-2.756	-2.758	-2.759	-2.761	-2.762	-2.765	-2.769	-2.771	-2.774	-2.778	-2.781	-2.786	-2.791	-2.795	-2.801	-2.808	-2.814	-2.822	-2.830	-2.839	-2.848	-2.858	-2.868	-2.879	-2.890	-2.902	-2.915	-2.929	-2.942	-2.958	-2.974	-2.989	-3.005	-3.022	-3.039	-3.058	-3.076	-3.096	-3.115	-3.134	-3.154	-3.175	-3.195	-3.216	-3.236	-3.258	-3.278	-3.300	-3.320	-3.341	-3.362	-3.384	-3.404	-3.424	-3.444	-3.464	-3.482	-3.501	-3.520	-3.538	-3.555	-3.571	-3.588	-3.602	-3.618	-3.631	-3.645	-3.656	-3.669	-3.680	-3.690	-3.699	-3.708	-3.715	-3.721	-3.726	-3.732	-3.736	-3.739	-3.741	-3.744	-3.744	-3.744	-3.742	-3.741	-3.739	-3.736	-3.732	-3.729	-3.725	-3.720	-3.714	-3.708	-3.701	-3.695	-3.688	-3.681	-3.672	-3.666	-3.658	-3.650	-3.641	-3.634	-3.626	-3.618	-3.610	-3.601	-3.595	-3.586	-3.579	-3.572	-3.565	-3.559	-3.554	-3.546	-3.541	-3.536	-3.531	-3.526	-3.522	-3.519	-3.515	-3.512	-3.509	-3.505	-3.504	-3.501	-3.499	-3.498	-3.496	-3.495	-3.494	-3.492	-3.492	-3.490	-3.490	-3.489	-3.489	-3.488	-3.486	-3.485	-3.484	-3.482	-3.481	-3.480	-3.476	-3.475	-3.471	-3.470	-3.466	-3.462	-3.459	-3.455	-3.451	-3.446	-3.440	-3.435	-3.429	-3.422	-3.415	-3.409	-3.400	-3.392	-3.384	-3.374	-3.364	-3.355	-3.345	-3.334	-3.322	-3.311	-3.300	-3.286	-3.274	-3.261	-3.248	-3.234	-3.219	-3.204	-3.189	-3.174	-3.158	-3.141	-3.125	-3.108	-3.090	-3.072	-3.054	-3.035	-3.016	-2.996	-2.978	-2.959	-2.938	-2.916	-2.896	-2.875	-2.852	-2.830	-2.808	-2.784	-2.761	-2.738	-2.714	-2.689	-2.665	-2.640	-2.616	-2.590	-2.564	-2.539	-2.512	-2.486	-2.460	-2.434	-2.409	-2.382	-2.355	-2.329	-2.302	-2.276	-2.251	-2.225	-2.199	-2.175	-2.150	-2.126	-2.102	-2.079	-2.055	-2.034	-2.011	-1.990	-1.970	-1.950	-1.931	-1.912	-1.895	-1.879	-1.862	-1.848	-1.835	-1.821	-1.810	-1.799	-1.788	-1.780	-1.770	-1.762	-1.756	-1.751	-1.745	-1.742	-1.738	-1.736	-1.734	-1.734	-1.732	-1.732	-1.732	-1.734	-1.735	-1.736	-1.739	-1.742	-1.744	-1.748	-1.750	-1.752	-1.755	-1.759	-1.761	-1.762	-1.764	-1.766	-1.766	-1.768	-1.768	-1.766	-1.766	-1.764	-1.761	-1.759	-1.754	-1.749	-1.742	-1.736	-1.729	-1.721	-1.712	-1.704	-1.691	-1.681	-1.669	-1.655	-1.641	-1.626	-1.611	-1.595	-1.579	-1.560	-1.541	-1.524	-1.504	-1.485	-1.465	-1.444	-1.425	-1.402	-1.382	-1.361	-1.341	-1.321	-1.299	-1.279	-1.259	-1.239	-1.219	-1.199	-1.180	-1.161	-1.144	-1.128	-1.111	-1.095	-1.080	-1.066	-1.052	-1.040	-1.030	-1.019	-1.009	-1.001	-0.994	-0.988	-0.982	-0.978	-0.975	-0.974	-0.972	-0.972	-0.974	-0.976	-0.980	-0.984	-0.989	-0.995	-1.002	-1.010	-1.019	-1.028	-1.039	-1.050	-1.062	-1.074	-1.086	-1.100	-1.115	-1.129	-1.144	-1.158	-1.174	-1.189	-1.204	-1.220	-1.235	-1.250	-1.265	-1.281	-1.296	-1.310	-1.324	-1.339	-1.352	-1.365	-1.376	-1.389	-1.400	-1.410	-1.420	-1.429	-1.438	-1.445	-1.452	-1.458	-1.462	-1.468	-1.470	-1.472	-1.474	-1.475	-1.474	-1.474	-1.471	-1.468	-1.465	-1.461	-1.455	-1.449	-1.442	-1.435	-1.426	-1.418	-1.409	-1.398	-1.388	-1.376	-1.365	-1.352	-1.341	-1.329	-1.315	-1.301	-1.289	-1.276	-1.262	-1.250	-1.235	-1.222	-1.209	-1.196	-1.184	-1.171	-1.159	-1.148	-1.135	-1.125	-1.114	-1.104	-1.095	-1.086	-1.078	-1.071	-1.064	-1.058	-1.051	-1.048	-1.044	-1.041	-1.038	-1.036	-1.035	-1.035	-1.035	-1.036	-1.039	-1.041	-1.045	-1.049	-1.054	-1.058	-1.064	-1.071	-1.079	-1.085	-1.094	-1.102	-1.111	-1.120	-1.130	-1.140	-1.151	-1.160	-1.170	-1.181	-1.191	-1.202	-1.212	-1.222	-1.234	-1.242	-1.252	-1.261	-1.270	-1.279	-1.286	-1.294	-1.300	-1.306	-1.312	-1.318	-1.321	-1.325	-1.328	-1.329	-1.329	-1.329	-1.328	-1.325	-1.322	-1.319	-1.312	-1.308	-1.299	-1.290	-1.281	-1.269	-1.259	-1.245	-1.231	-1.216	-1.201	-1.184	-1.166	-1.146	-1.126	-1.105	-1.085	-1.062	-1.039	-1.016	-0.991	-0.965	-0.940	-0.914	-0.886	-0.860	-0.832	-0.805	-0.778	-0.750	-0.721	-0.694	-0.665	-0.636	-0.609	-0.581	-0.554	-0.526	-0.501	-0.474	-0.449	-0.424	-0.400	-0.378	-0.354	-0.332	-0.311	-0.291	-0.272	-0.255	-0.238	-0.221	-0.208	-0.192	-0.181	-0.169	-0.159	-0.150	-0.141	-0.135	-0.130	-0.125	-0.121	-0.119	-0.118	-0.118	-0.119	-0.121	-0.125	-0.128	-0.134	-0.139	-0.145	-0.152	-0.161	-0.170	-0.180	-0.191	-0.201	-0.212	-0.224	-0.235	-0.248	-0.260	-0.272	-0.285	-0.298	-0.310	-0.324	-0.336	-0.349	-0.361	-0.372	-0.384	-0.395	-0.406	-0.416	-0.426	-0.434	-0.444	-0.451	-0.459	-0.465	-0.471	-0.475	-0.480	-0.484	-0.486	-0.488	-0.489	-0.490	-0.489	-0.488	-0.485	-0.481	-0.479	-0.474	-0.469	-0.462	-0.456	-0.448	-0.439	-0.431	-0.421	-0.411	-0.401	-0.390	-0.379	-0.365	-0.354	-0.341	-0.329	-0.316	-0.302	-0.290	-0.276	-0.262	-0.250	-0.236	-0.222	-0.210	-0.198	-0.185	-0.174	-0.162	-0.151	-0.141	-0.131	-0.122	-0.115	-0.106	-0.099	-0.092	-0.088	-0.082	-0.078	-0.075	-0.072	-0.071	-0.070	-0.071	-0.072	-0.075	-0.078	-0.081	-0.086	-0.092	-0.099	-0.106	-0.115	-0.124	-0.134	-0.144	-0.155	-0.165	-0.178	-0.191	-0.205	-0.219	-0.234	-0.248	-0.262	-0.278	-0.292	-0.310	-0.325	-0.341	-0.356	-0.374	-0.389	-0.404	-0.420	-0.435	-0.450	-0.464	-0.480	-0.494	-0.507	-0.519	-0.531	-0.544	-0.554	-0.565	-0.575	-0.584	-0.591	-0.600	-0.606	-0.611	-0.616	-0.621	-0.624	-0.626	-0.628	-0.628	-0.628	-0.628	-0.625	-0.621	-0.618	-0.614	-0.608	-0.601	-0.595	-0.588	-0.578	-0.569	-0.560	-0.550	-0.539	-0.528	-0.515	-0.502	-0.491	-0.478	-0.465	-0.451	-0.439	-0.424	-0.411	-0.398	-0.385	-0.371	-0.359	-0.345	-0.334	-0.321	-0.310	-0.300	-0.290	-0.280	-0.271	-0.262	-0.256	-0.250	-0.245	-0.240	-0.236	-0.234	-0.232	-0.232	-0.234	-0.236	-0.240	-0.244	-0.250	-0.256	-0.266	-0.276	-0.286	-0.299	-0.312	-0.328	-0.344	-0.361	-0.380	-0.399	-0.420	-0.442	-0.466	-0.490	-0.516	-0.541	-0.568	-0.596	-0.625	-0.655	-0.685	-0.715	-0.748	-0.779	-0.810	-0.844	-0.876	-0.909	-0.942	-0.975	-1.008	-1.041	-1.074	-1.106	-1.139	-1.171	-1.202	-1.234	-1.264	-1.295	-1.324	-1.352	-1.380	-1.408	-1.434	-1.458	-1.482	-1.505	-1.528	-1.548	-1.566	-1.585	-1.602	-1.619	-1.632	-1.646	-1.659	-1.669	-1.678	-1.685	-1.692	-1.699	-1.701	-1.704	-1.706	-1.705	-1.704	-1.701	-1.696	-1.691	-1.686	-1.679	-1.670	-1.661	-1.650	-1.639	-1.625	-1.612	-1.598	-1.582	-1.566	-1.550	-1.534	-1.516	-1.499	-1.481	-1.464	-1.445	-1.426	-1.408	-1.389	-1.370	-1.351	-1.334	-1.316	-1.299	-1.282	-1.265	-1.249	-1.234	-1.220	-1.206	-1.192	-1.180	-1.168	-1.158	-1.149	-1.139	-1.132	-1.126	-1.120	-1.115	-1.111	-1.109	-1.108	-1.108	-1.108	-1.109	-1.111	-1.115	-1.120	-1.124	-1.130	-1.138	-1.144	-1.152	-1.161	-1.170	-1.180	-1.190	-1.201	-1.211	-1.222	-1.234	-1.246	-1.258	-1.269	-1.280	-1.290	-1.302	-1.312	-1.322	-1.332	-1.342	-1.351	-1.360	-1.368	-1.375	-1.381	-1.388	-1.391	-1.396	-1.399	-1.401	-1.402	-1.402	-1.402	-1.401	-1.400	-1.398	-1.394	-1.388	-1.382	-1.376	-1.368	-1.360	-1.351	-1.342	-1.331	-1.320	-1.309	-1.296	-1.284	-1.270	-1.258	-1.242	-1.228	-1.212	-1.198	-1.182	-1.166	-1.150	-1.134	-1.118	-1.100	-1.084	-1.068	-1.050	-1.034	-1.018	-0.999	-0.982	-0.966	-0.950	-0.934	-0.918	-0.902	-0.888	-0.871	-0.856	-0.840	-0.826	-0.811	-0.796	-0.784	-0.769	-0.755	-0.741	-0.728	-0.714	-0.700	-0.688	-0.675	-0.661	-0.648	-0.636	-0.622	-0.610	-0.596	-0.585	-0.571	-0.558	-0.545	-0.532	-0.520	-0.507	-0.495	-0.480	-0.468	-0.454	-0.440	-0.428	-0.412	-0.399	-0.384	-0.370	-0.355	-0.340	-0.326	-0.310	-0.295	-0.280	-0.266	-0.250	-0.235	-0.220	-0.205	-0.190	-0.175	-0.160	-0.145	-0.130	-0.115	-0.101	-0.088	-0.072	-0.060	-0.046	-0.034	-0.021	-0.009	0.004	0.014	0.025	0.034	0.042	0.051	0.059	0.065	0.071	0.075	0.079	0.082	0.084	0.085	0.084	0.082	0.080	0.076	0.070	0.064	0.056	0.046	0.035	0.024	0.011	-0.005	-0.021	-0.039	-0.058	-0.080	-0.101	-0.126	-0.150	-0.178	-0.206	-0.235	-0.266	-0.299	-0.334	-0.368	-0.406	-0.442	-0.482	-0.524	-0.565	-0.608	-0.651	-0.696	-0.742	-0.789	-0.836	-0.885	-0.935	-0.986	-1.036	-1.088	-1.139	-1.190	-1.244	-1.296	-1.350	-1.402	-1.455	-1.509	-1.561	-1.614	-1.666	-1.719	-1.770	-1.821	-1.872	-1.922	-1.972	-2.021	-2.069	-2.116	-2.162	-2.206	-2.251	-2.294	-2.336	-2.376	-2.416	-2.452	-2.490	-2.524	-2.558	-2.589	-2.619	-2.648	-2.675	-2.699	-2.722	-2.744	-2.765	-2.782	-2.799	-2.812	-2.825	-2.836	-2.842	-2.850	-2.854	-2.856	-2.858	-2.855	-2.851	-2.846	-2.838	-2.828	-2.816	-2.802	-2.788	-2.769	-2.749	-2.726	-2.704	-2.678	-2.650	-2.620	-2.589	-2.556	-2.521	-2.484	-2.445	-2.406	-2.364	-2.320	-2.276	-2.230	-2.181	-2.132	-2.084	-2.033	-1.980	-1.926	-1.872	-1.819	-1.764	-1.709	-1.651	-1.595	-1.539	-1.481	-1.425	-1.366	-1.310	-1.254	-1.198	-1.141	-1.086	-1.031	-0.979	-0.925	-0.872	-0.821	-0.771	-0.722	-0.675	-0.628	-0.582	-0.540	-0.496	-0.456	-0.416	-0.379	-0.342	-0.309	-0.275	-0.245	-0.216	-0.189	-0.161	-0.138	-0.115	-0.094	-0.074	-0.055	-0.039	-0.024	-0.010	0.002	0.014	0.024	0.032	0.040	0.046	0.052	0.058	0.062	0.065	0.068	0.070	0.071	0.074	0.074	0.075	0.075	0.075	0.075	0.076	0.076	0.076	0.078	0.079	0.078	0.079	0.081	0.081	0.084	0.086	0.089	0.091	0.094	0.096	0.101	0.105	0.110	0.114	0.119	0.122	0.128	0.131	0.138	0.141	0.145	0.150	0.154	0.156	0.160	0.162	0.165	0.168	0.168	0.168	0.168	0.165	0.162	0.158	0.154	0.148	0.140	0.131	0.121	0.110	0.098	0.082	0.068	0.050	0.030	0.010	-0.012	-0.036	-0.062	-0.090	-0.120	-0.151	-0.184	-0.218	-0.255	-0.292	-0.332	-0.374	-0.418	-0.462	-0.507	-0.555	-0.605	-0.656	-0.708	-0.761	-0.815	-0.871	-0.928	-0.986	-1.045	-1.104	-1.165	-1.226	-1.288	-1.349	-1.411	-1.475	-1.539	-1.601	-1.666	-1.730	-1.792	-1.856	-1.920	-1.984	-2.046	-2.109	-2.170	-2.232	-2.292	-2.352	-2.412	-2.471	-2.529	-2.586	-2.641	-2.698	-2.751	-2.804	-2.858	-2.908	-2.959	-3.006	-3.055	-3.102	-3.148	-3.191	-3.235	-3.278	-3.318	-3.359	-3.398	-3.435	-3.472	-3.508	-3.542	-3.576	-3.610	-3.641	-3.674	-3.704	-3.732	-3.761	-3.790	-3.818	-3.844	-3.869	-3.895	-3.920	-3.944	-3.968	-3.990	-4.012	-4.034	-4.055	-4.076	-4.098	-4.119	-4.139	-4.158	-4.179	-4.198	-4.216	-4.235	-4.254	-4.271	-4.290	-4.306	-4.324	-4.341	-4.358	-4.375	-4.390	-4.406	-4.422	-4.438	-4.452	-4.468	-4.482	-4.496	-4.510	-4.524	-4.536	-4.550	-4.561	-4.572	-4.584	-4.595	-4.605	-4.615	-4.624	-4.632	-4.640	-4.648	-4.654	-4.660	-4.665	-4.670	-4.674	-4.678	-4.680	-4.682	-4.682	-4.682	-4.682	-4.681	-4.679	-4.674	-4.670	-4.665	-4.659	-4.651	-4.642	-4.635	-4.625	-4.612	-4.600	-4.588	-4.574	-4.558	-4.541	-4.524	-4.506	-4.486	-4.466	-4.444	-4.421	-4.398	-4.374	-4.348	-4.320	-4.292	-4.264	-4.234	-4.204	-4.171	-4.140	-4.108	-4.071	-4.037	-4.001	-3.965	-3.928	-3.890	-3.851	-3.812	-3.772	-3.731	-3.691	-3.650	-3.609	-3.566	-3.525	-3.482	-3.440	-3.396	-3.354	-3.310	-3.268	-3.225	-3.181	-3.139	-3.098	-3.054	-3.012	-2.970	-2.930	-2.889	-2.848	-2.809	-2.769	-2.730	-2.692	-2.655	-2.619	-2.582	-2.546	-2.511	-2.479	-2.444	-2.412	-2.380	-2.349	-2.319	-2.289	-2.260	-2.231	-2.204	-2.176	-2.150	-2.125	-2.100	-2.075	-2.051	-2.027	-2.005	-1.982	-1.960	-1.940	-1.919	-1.898	-1.876	-1.856	-1.835	-1.816	-1.795	-1.775	-1.755	-1.735	-1.715	-1.694	-1.674	-1.654	-1.632	-1.612	-1.591	-1.570	-1.548	-1.526	-1.502	-1.481	-1.458	-1.435	-1.411	-1.388	-1.362	-1.338	-1.312	-1.289	-1.262	-1.235	-1.209	-1.181	-1.155	-1.128	-1.101	-1.074	-1.045	-1.018	-0.990	-0.962	-0.934	-0.906	-0.879	-0.851	-0.824	-0.796	-0.768	-0.741	-0.715	-0.689	-0.662	-0.636	-0.611	-0.586	-0.564	-0.539	-0.516	-0.494	-0.471	-0.450	-0.430	-0.410	-0.390	-0.371	-0.354	-0.338	-0.320	-0.305	-0.290	-0.276	-0.264	-0.251	-0.239	-0.228	-0.219	-0.208	-0.200	-0.191	-0.184	-0.178	-0.172	-0.166	-0.162	-0.159	-0.155	-0.152	-0.149	-0.148	-0.146	-0.145	-0.145	-0.145	-0.146	-0.146	-0.149	-0.150	-0.151	-0.154	-0.156	-0.159	-0.161	-0.164	-0.168	-0.170	-0.172	-0.176	-0.180	-0.184	-0.188	-0.190	-0.194	-0.196	-0.201	-0.204	-0.206	-0.210	-0.212	-0.216	-0.219	-0.221	-0.225	-0.228	-0.230	-0.234	-0.236	-0.239	-0.241	-0.244	-0.248	-0.251	-0.254	-0.258	-0.260	-0.264	-0.268	-0.271	-0.275	-0.280	-0.285	-0.290	-0.295	-0.302	-0.309	-0.315	-0.322	-0.330	-0.340	-0.349	-0.359	-0.369	-0.380	-0.392	-0.406	-0.419	-0.432	-0.449	-0.464	-0.480	-0.499	-0.518	-0.536	-0.556	-0.578	-0.600	-0.622	-0.646	-0.671	-0.696	-0.724	-0.752	-0.780	-0.810	-0.839	-0.870	-0.901	-0.934	-0.966	-1.001	-1.036	-1.070	-1.105	-1.141	-1.179	-1.215	-1.252	-1.291	-1.329	-1.366	-1.406	-1.445	-1.484	-1.522	-1.562	-1.601	-1.640	-1.679	-1.718	-1.756	-1.795	-1.832	-1.870	-1.906	-1.944	-1.980	-2.016	-2.050	-2.085	-2.119	-2.151	-2.184	-2.215	-2.246	-2.275	-2.305	-2.332	-2.360	-2.386	-2.411	-2.435	-2.458	-2.480	-2.501	-2.520	-2.540	-2.556	-2.574	-2.589	-2.604	-2.618	-2.629	-2.640	-2.650	-2.659	-2.666	-2.674	-2.680	-2.684	-2.686	-2.689	-2.690	-2.691	-2.691	-2.690	-2.688	-2.685	-2.681	-2.676	-2.671	-2.665	-2.659	-2.651	-2.642	-2.635	-2.626	-2.616	-2.606	-2.596	-2.585	-2.574	-2.564	-2.551	-2.540	-2.529	-2.518	-2.506	-2.494	-2.482	-2.470	-2.459	-2.448	-2.436	-2.428	-2.416	-2.406	-2.398	-2.389	-2.380	-2.372	-2.365	-2.359	-2.352	-2.348	-2.344	-2.338	-2.336	-2.332	-2.330	-2.329	-2.329	-2.329	-2.330	-2.332	-2.334	-2.336	-2.340	-2.345	-2.350	-2.355	-2.361	-2.368	-2.375	-2.382	-2.390	-2.399	-2.408	-2.416	-2.426	-2.435	-2.445	-2.455	-2.464	-2.474	-2.484	-2.494	-2.502	-2.511	-2.520	-2.529	-2.538	-2.545	-2.552	-2.559	-2.565	-2.570	-2.575	-2.579	-2.581	-2.584	-2.586	-2.586	-2.586	-2.585	-2.584	-2.580	-2.575	-2.570	-2.564	-2.556	-2.549	-2.540	-2.529	-2.516	-2.504	-2.490	-2.475	-2.459	-2.442	-2.424	-2.405	-2.385	-2.364	-2.341	-2.319	-2.295	-2.270	-2.245	-2.218	-2.191	-2.162	-2.134	-2.105	-2.075	-2.044	-2.014	-1.981	-1.950	-1.918	-1.885	-1.851	-1.818	-1.782	-1.749	-1.715	-1.680	-1.646	-1.611	-1.576	-1.541	-1.506	-1.471	-1.438	-1.402	-1.369	-1.335	-1.301	-1.266	-1.234	-1.200	-1.168	-1.135	-1.102	-1.071	-1.040	-1.009	-0.979	-0.949	-0.919	-0.891	-0.861	-0.834	-0.808	-0.779	-0.754	-0.728	-0.701	-0.678	-0.652	-0.629	-0.608	-0.584	-0.561	-0.541	-0.519	-0.499	-0.479	-0.461	-0.441	-0.422	-0.405	-0.388	-0.370	-0.354	-0.338	-0.321	-0.306	-0.291	-0.278	-0.262	-0.249	-0.234	-0.220	-0.208	-0.195	-0.182	-0.170	-0.158	-0.145	-0.134	-0.121	-0.111	-0.099	-0.089	-0.078	-0.066	-0.056	-0.044	-0.034	-0.024	-0.012	-0.001	0.008	0.018	0.028	0.038	0.048	0.056	0.065	0.075	0.082	0.092	0.100	0.108	0.115	0.122	0.129	0.136	0.141	0.148	0.152	0.156	0.161	0.164	0.168	0.170	0.172	0.172	0.174	0.172	0.172	0.170	0.168	0.162	0.159	0.154	0.146	0.139	0.131	0.121	0.111	0.099	0.088	0.074	0.059	0.044	0.026	0.010	-0.010	-0.029	-0.049	-0.071	-0.092	-0.118	-0.141	-0.168	-0.194	-0.221	-0.249	-0.279	-0.309	-0.339	-0.370	-0.401	-0.435	-0.468	-0.502	-0.538	-0.572	-0.609	-0.645	-0.681	-0.716	-0.754	-0.791	-0.829	-0.868	-0.905	-0.944	-0.982	-1.021	-1.059	-1.098	-1.136	-1.175	-1.214	-1.251	-1.290	-1.326	-1.365	-1.404	-1.440	-1.478	-1.516	-1.552	-1.590	-1.626	-1.662	-1.699	-1.735	-1.771	-1.808	-1.842	-1.878	-1.914	-1.949	-1.985	-2.020	-2.055	-2.090	-2.125	-2.161	-2.196	-2.232	-2.268	-2.304	-2.340	-2.378	-2.412	-2.450	-2.488	-2.525	-2.562	-2.601	-2.639	-2.678	-2.718	-2.758	-2.798	-2.839	-2.879	-2.921	-2.964	-3.006	-3.050	-3.092	-3.139	-3.182	-3.229	-3.274	-3.320	-3.368	-3.415	-3.462	-3.510	-3.559	-3.608	-3.656	-3.705	-3.756	-3.805	-3.855	-3.905	-3.955	-4.005	-4.055	-4.106	-4.155	-4.205	-4.254	-4.305	-4.354	-4.401	-4.450	-4.498	-4.545	-4.591	-4.638	-4.684	-4.728	-4.771	-4.814	-4.856	-4.898	-4.938	-4.976	-5.014	-5.051	-5.088	-5.122	-5.155	-5.186	-5.216	-5.246	-5.274	-5.301	-5.325	-5.349	-5.370	-5.391	-5.411	-5.428	-5.444	-5.458	-5.471	-5.482	-5.492	-5.500	-5.508	-5.512	-5.518	-5.519	-5.521	-5.520	-5.519	-5.516	-5.511	-5.505	-5.498	-5.490	-5.480	-5.469	-5.458	-5.445	-5.430	-5.416	-5.399	-5.382	-5.364	-5.345	-5.326	-5.305	-5.284	-5.262	-5.240	-5.216	-5.192	-5.169	-5.144	-5.119	-5.094	-5.069	-5.041	-5.015	-4.989	-4.961	-4.935	-4.908	-4.881	-4.854	-4.826	-4.799	-4.771	-4.745	-4.719	-4.690	-4.664	-4.639	-4.611	-4.586	-4.560	-4.535	-4.510	-4.485	-4.461	-4.436	-4.414	-4.390	-4.368	-4.344	-4.321	-4.300	-4.278	-4.258	-4.236	-4.216	-4.196	-4.176	-4.158	-4.138	-4.119	-4.100	-4.081	-4.065	-4.046	-4.029	-4.010	-3.994	-3.976	-3.959	-3.941	-3.924	-3.908	-3.889	-3.872	-3.854	-3.836	-3.819	-3.799	-3.781	-3.762	-3.742	-3.722	-3.701	-3.681	-3.660	-3.638	-3.616	-3.592	-3.569	-3.545	-3.519	-3.492	-3.466	-3.439	-3.410	-3.381	-3.351	-3.321	-3.289	-3.255	-3.222	-3.188	-3.152	-3.116	-3.080	-3.042	-3.004	-2.964	-2.922	-2.882	-2.840	-2.799	-2.754	-2.711	-2.666	-2.621	-2.576	-2.531	-2.484	-2.438	-2.391	-2.344	-2.296	-2.249	-2.201	-2.155	-2.108	-2.060	-2.013	-1.965	-1.919	-1.872	-1.826	-1.782	-1.738	-1.694	-1.651	-1.608	-1.568	-1.526	-1.486	-1.448	-1.409	-1.371	-1.336	-1.301	-1.268	-1.235	-1.202	-1.172	-1.144	-1.116	-1.090	-1.065	-1.040	-1.016	-0.995	-0.974	-0.955	-0.936	-0.919	-0.901	-0.886	-0.871	-0.858	-0.845	-0.832	-0.821	-0.811	-0.800	-0.791	-0.782	-0.774	-0.766	-0.759	-0.751	-0.744	-0.738	-0.730	-0.722	-0.715	-0.709	-0.701	-0.694	-0.685	-0.679	-0.670	-0.660	-0.651	-0.641	-0.631	-0.620	-0.609	-0.596	-0.585	-0.571	-0.556	-0.542	-0.526	-0.510	-0.495	-0.476	-0.459	-0.440	-0.421	-0.401	-0.381	-0.360	-0.339	-0.316	-0.294	-0.271	-0.249	-0.225	-0.202	-0.178	-0.154	-0.130	-0.106	-0.082	-0.059	-0.035	-0.011	0.011	0.034	0.056	0.078	0.099	0.119	0.139	0.158	0.176	0.194	0.210	0.226	0.241	0.255	0.268	0.279	0.290	0.299	0.306	0.314	0.319	0.324	0.328	0.329	0.330	0.329	0.326	0.324	0.320	0.314	0.309	0.300	0.291	0.281	0.270	0.258	0.245	0.230	0.215	0.200	0.184	0.166	0.149	0.130	0.110	0.090	0.070	0.050	0.028	0.006	-0.016	-0.036	-0.059	-0.080	-0.102	-0.125	-0.146	-0.168	-0.189	-0.210	-0.230	-0.250	-0.270	-0.290	-0.308	-0.325	-0.342	-0.360	-0.376	-0.391	-0.404	-0.419	-0.430	-0.441	-0.452	-0.461	-0.470	-0.478	-0.484	-0.489	-0.494	-0.498	-0.499	-0.500	-0.500	-0.499	-0.496	-0.494	-0.489	-0.484	-0.479	-0.471	-0.464	-0.455	-0.446	-0.435	-0.424	-0.412	-0.400	-0.386	-0.375	-0.360	-0.345	-0.331	-0.316	-0.302	-0.286	-0.271	-0.256	-0.242	-0.228	-0.214	-0.199	-0.185	-0.172	-0.160	-0.148	-0.138	-0.128	-0.119	-0.111	-0.102	-0.098	-0.094	-0.089	-0.088	-0.086	-0.088	-0.091	-0.095	-0.100	-0.108	-0.118	-0.128	-0.139	-0.155	-0.171	-0.188	-0.208	-0.229	-0.251	-0.276	-0.301	-0.331	-0.360	-0.391	-0.422	-0.458	-0.492	-0.529	-0.566	-0.605	-0.645	-0.685	-0.726	-0.769	-0.811	-0.854	-0.898	-0.941	-0.985	-1.029	-1.072	-1.116	-1.159	-1.202	-1.245	-1.286	-1.326	-1.368	-1.405	-1.444	-1.479	-1.515	-1.549	-1.581	-1.612	-1.641	-1.669	-1.695	-1.720	-1.741	-1.761	-1.780	-1.798	-1.811	-1.825	-1.835	-1.844	-1.850	-1.855	-1.858	-1.858	-1.858	-1.854	-1.850	-1.844	-1.835	-1.825	-1.814	-1.801	-1.788	-1.771	-1.754	-1.736	-1.718	-1.696	-1.676	-1.654	-1.630	-1.608	-1.584	-1.560	-1.535	-1.511	-1.485	-1.460	-1.436	-1.410	-1.386	-1.361	-1.339	-1.315	-1.292	-1.271	-1.251	-1.230	-1.212	-1.194	-1.176	-1.161	-1.148	-1.134	-1.124	-1.112	-1.104	-1.098	-1.091	-1.088	-1.084	-1.082	-1.084	-1.085	-1.090	-1.096	-1.102	-1.111	-1.122	-1.135	-1.148	-1.162	-1.180	-1.199	-1.219	-1.239	-1.260	-1.285	-1.309	-1.335	-1.362	-1.389	-1.418	-1.449	-1.478	-1.510	-1.541	-1.574	-1.606	-1.640	-1.672	-1.708	-1.741	-1.775	-1.809	-1.842	-1.876	-1.909	-1.942	-1.974	-2.007	-2.038	-2.068	-2.098	-2.128	-2.155	-2.184	-2.210	-2.236	-2.261	-2.284	-2.308	-2.329	-2.349	-2.368	-2.385	-2.401	-2.416	-2.431	-2.444	-2.456	-2.466	-2.475	-2.482	-2.490	-2.496	-2.500	-2.504	-2.506	-2.506	-2.508	-2.506	-2.504	-2.501	-2.499	-2.494	-2.489	-2.484	-2.478	-2.470	-2.461	-2.454	-2.445	-2.436	-2.426	-2.418	-2.406	-2.395	-2.386	-2.375	-2.365	-2.355	-2.342	-2.332	-2.322	-2.312	-2.304	-2.292	-2.284	-2.275	-2.266	-2.260	-2.252	-2.245	-2.239	-2.234	-2.229	-2.224	-2.219	-2.216	-2.214	-2.211	-2.210	-2.210	-2.209	-2.210	-2.211	-2.214	-2.216	-2.220	-2.222	-2.228	-2.232	-2.239	-2.245	-2.251	-2.260	-2.268	-2.275	-2.284	-2.292	-2.300	-2.310	-2.320	-2.328	-2.336	-2.348	-2.356	-2.364	-2.372	-2.381	-2.389	-2.398	-2.404	-2.410	-2.418	-2.422	-2.426	-2.429	-2.432	-2.434	-2.435	-2.435	-2.434	-2.431	-2.428	-2.424	-2.418	-2.410	-2.401	-2.391	-2.379	-2.368	-2.352	-2.336	-2.320	-2.301	-2.282	-2.261	-2.239	-2.215	-2.190	-2.164	-2.136	-2.109	-2.079	-2.047	-2.015	-1.982	-1.949	-1.914	-1.879	-1.844	-1.806	-1.769	-1.731	-1.692	-1.654	-1.615	-1.576	-1.536	-1.498	-1.459	-1.420	-1.381	-1.344	-1.305	-1.268	-1.232	-1.196	-1.161	-1.128	-1.092	-1.061	-1.029	-1.000	-0.970	-0.942	-0.915	-0.890	-0.866	-0.842	-0.821	-0.801	-0.782	-0.765	-0.750	-0.735	-0.721	-0.710	-0.700	-0.690	-0.684	-0.676	-0.671	-0.666	-0.664	-0.662	-0.662	-0.662	-0.665	-0.668	-0.670	-0.674	-0.679	-0.685	-0.690	-0.696	-0.704	-0.710	-0.718	-0.726	-0.734	-0.741	-0.750	-0.758	-0.766	-0.774	-0.781	-0.789	-0.795	-0.802	-0.809	-0.814	-0.820	-0.824	-0.828	-0.831	-0.834	-0.836	-0.836	-0.838	-0.838	-0.836	-0.834	-0.831	-0.829	-0.825	-0.819	-0.814	-0.808	-0.800	-0.792	-0.785	-0.776	-0.768	-0.758	-0.748	-0.736	-0.726	-0.715	-0.702	-0.691	-0.680	-0.669	-0.656	-0.645	-0.634	-0.621	-0.611	-0.599	-0.588	-0.579	-0.568	-0.559	-0.550	-0.542	-0.535	-0.529	-0.522	-0.518	-0.514	-0.510	-0.507	-0.506	-0.506	-0.507	-0.510	-0.511	-0.516	-0.522	-0.528	-0.536	-0.544	-0.555	-0.565	-0.576	-0.590	-0.604	-0.619	-0.635	-0.651	-0.670	-0.689	-0.709	-0.729	-0.750	-0.772	-0.795	-0.819	-0.842	-0.866	-0.890	-0.915	-0.941	-0.966	-0.992	-1.018	-1.042	-1.069	-1.092	-1.119	-1.144	-1.168	-1.191	-1.215	-1.238	-1.260	-1.282	-1.302	-1.322	-1.341	-1.360	-1.379	-1.395	-1.411	-1.425	-1.439	-1.450	-1.462	-1.472	-1.482	-1.490	-1.498	-1.502	-1.508	-1.510	-1.512	-1.512	-1.512	-1.511	-1.509	-1.506	-1.504	-1.499	-1.491	-1.486	-1.479	-1.470	-1.462	-1.452	-1.441	-1.431	-1.421	-1.410	-1.399	-1.388	-1.376	-1.365	-1.354	-1.342	-1.331	-1.320	-1.310	-1.299	-1.290	-1.280	-1.271	-1.265	-1.258	-1.251	-1.245	-1.241	-1.238	-1.235	-1.234	-1.232	-1.235	-1.236	-1.240	-1.244	-1.250	-1.256	-1.265	-1.275	-1.286	-1.298	-1.311	-1.326	-1.342	-1.360	-1.378	-1.398	-1.418	-1.440	-1.464	-1.488	-1.514	-1.539	-1.566	-1.594	-1.622	-1.651	-1.681	-1.714	-1.744	-1.776	-1.810	-1.841	-1.875	-1.908	-1.942	-1.975	-2.009	-2.042	-2.078	-2.110	-2.144	-2.176	-2.209	-2.242	-2.274	-2.305	-2.336	-2.368	-2.396	-2.426	-2.455	-2.482	-2.509	-2.535	-2.561	-2.585	-2.609	-2.634	-2.655	-2.676	-2.698	-2.716	-2.736	-2.752	-2.770	-2.786	-2.801	-2.815	-2.830	-2.842	-2.854	-2.866	-2.876	-2.886	-2.895	-2.904	-2.911	-2.919	-2.925	-2.931	-2.938	-2.944	-2.949	-2.952	-2.956	-2.960	-2.964	-2.968	-2.971	-2.974	-2.978	-2.979	-2.981	-2.985	-2.986	-2.989	-2.992	-2.995	-2.998	-3.000	-3.004	-3.006	-3.011	-3.014	-3.019	-3.024	-3.028	-3.032	-3.039	-3.045	-3.051	-3.058	-3.065	-3.074	-3.081	-3.090	-3.100	-3.109	-3.119	-3.129	-3.140	-3.152	-3.164	-3.176	-3.189	-3.202	-3.218	-3.230	-3.246	-3.261	-3.276	-3.292	-3.309	-3.325	-3.342	-3.359	-3.376	-3.392	-3.411	-3.429	-3.445	-3.464	-3.481	-3.499	-3.516	-3.534	-3.551	-3.569	-3.585	-3.601	-3.619	-3.634	-3.649	-3.664	-3.678	-3.691	-3.705	-3.718	-3.730	-3.741	-3.751	-3.762	-3.771	-3.780	-3.788	-3.795	-3.801	-3.806	-3.811	-3.815	-3.818	-3.820	-3.821	-3.822	-3.822	-3.821	-3.821	-3.819	-3.816	-3.814	-3.809	-3.806	-3.800	-3.795	-3.790	-3.784	-3.776	-3.770	-3.761	-3.755	-3.748	-3.740	-3.732	-3.724	-3.715	-3.706	-3.700	-3.691	-3.682	-3.674	-3.668	-3.659	-3.652	-3.645	-3.638	-3.631	-3.625	-3.619	-3.612	-3.608	-3.604	-3.598	-3.594	-3.589	-3.586	-3.581	-3.579	-3.576	-3.572	-3.570	-3.569	-3.566	-3.564	-3.562	-3.561	-3.559	-3.558	-3.556	-3.555	-3.554	-3.552	-3.550	-3.549	-3.548	-3.545	-3.544	-3.541	-3.539	-3.538	-3.535	-3.531	-3.528	-3.525	-3.521	-3.516	-3.512	-3.509	-3.504	-3.498	-3.492	-3.486	-3.479	-3.472	-3.464	-3.456	-3.449	-3.440	-3.431	-3.421	-3.411	-3.402	-3.392	-3.381	-3.370	-3.359	-3.346	-3.334	-3.321	-3.310	-3.296	-3.284	-3.269	-3.254	-3.239	-3.225	-3.209	-3.192	-3.176	-3.160	-3.144	-3.126	-3.110	-3.091	-3.074	-3.055	-3.036	-3.018	-2.998	-2.979	-2.958	-2.938	-2.916	-2.895	-2.874	-2.852	-2.831	-2.809	-2.788	-2.765	-2.742	-2.719	-2.696	-2.672	-2.651	-2.628	-2.605	-2.581	-2.560	-2.536	-2.514	-2.491	-2.470	-2.448	-2.426	-2.406	-2.385	-2.365	-2.345	-2.326	-2.308	-2.291	-2.274	-2.256	-2.241	-2.226	-2.212	-2.199	-2.185	-2.175	-2.164	-2.154	-2.145	-2.136	-2.130	-2.125	-2.119	-2.115	-2.111	-2.109	-2.108	-2.106	-2.106	-2.106	-2.108	-2.110	-2.112	-2.115	-2.119	-2.124	-2.128	-2.131	-2.138	-2.142	-2.148	-2.154	-2.159	-2.164	-2.169	-2.174	-2.179	-2.182	-2.186	-2.190	-2.192	-2.195	-2.196	-2.198	-2.198	-2.198	-2.196	-2.194	-2.191	-2.188	-2.181	-2.175	-2.169	-2.159	-2.150	-2.140	-2.129	-2.116	-2.104	-2.089	-2.074	-2.058	-2.040	-2.022	-2.002	-1.984	-1.962	-1.941	-1.920	-1.896	-1.874	-1.850	-1.826	-1.801	-1.778	-1.751	-1.728	-1.701	-1.676	-1.651	-1.626	-1.601	-1.576	-1.551	-1.528	-1.502	-1.480	-1.458	-1.436	-1.414	-1.394	-1.374	-1.355	-1.338	-1.319	-1.302	-1.288	-1.274	-1.260	-1.248	-1.238	-1.228	-1.218	-1.210	-1.204	-1.199	-1.192	-1.190	-1.188	-1.186	-1.186	-1.188	-1.189	-1.191	-1.196	-1.200	-1.205	-1.212	-1.219	-1.226	-1.236	-1.244	-1.254	-1.265	-1.275	-1.286	-1.298	-1.309	-1.320	-1.331	-1.344	-1.356	-1.368	-1.379	-1.391	-1.401	-1.412	-1.422	-1.434	-1.444	-1.451	-1.461	-1.469	-1.476	-1.482	-1.489	-1.494	-1.499	-1.502	-1.504	-1.506	-1.508	-1.506	-1.505	-1.502	-1.500	-1.496	-1.490	-1.484	-1.478	-1.469	-1.460	-1.449	-1.439	-1.428	-1.415	-1.401	-1.388	-1.372	-1.356	-1.340	-1.324	-1.306	-1.288	-1.269	-1.250	-1.230	-1.210	-1.190	-1.170	-1.150	-1.130	-1.109	-1.088	-1.069	-1.049	-1.028	-1.008	-0.988	-0.969	-0.950	-0.931	-0.914	-0.896	-0.879	-0.864	-0.849	-0.834	-0.819	-0.806	-0.794	-0.781	-0.771	-0.761	-0.752	-0.745	-0.738	-0.732	-0.728	-0.722	-0.720	-0.718	-0.716	-0.716	-0.716	-0.719	-0.720	-0.724	-0.728	-0.732	-0.738	-0.744	-0.752	-0.759	-0.766	-0.776	-0.785	-0.795	-0.806	-0.816	-0.828	-0.838	-0.850	-0.860	-0.871	-0.884	-0.895	-0.905	-0.916	-0.928	-0.938	-0.948	-0.958	-0.968	-0.976	-0.984	-0.991	-0.998	-1.005	-1.009	-1.014	-1.018	-1.021	-1.022	-1.022	-1.024	-1.022	-1.020	-1.016	-1.012	-1.008	-1.000	-0.992	-0.982	-0.974	-0.961	-0.950	-0.938	-0.922	-0.908	-0.891	-0.874	-0.855	-0.838	-0.816	-0.796	-0.774	-0.751	-0.729	-0.705	-0.681	-0.656	-0.631	-0.606	-0.580	-0.555	-0.529	-0.502	-0.476	-0.449	-0.424	-0.396	-0.371	-0.345	-0.320	-0.295	-0.271	-0.248	-0.225	-0.202	-0.181	-0.160	-0.141	-0.121	-0.104	-0.086	-0.070	-0.056	-0.041	-0.030	-0.018	-0.006	0.001	0.011	0.016	0.022	0.028	0.030	0.031	0.032	0.031	0.030	0.028	0.024	0.019	0.012	0.005	-0.004	-0.012	-0.022	-0.034	-0.045	-0.059	-0.071	-0.086	-0.100	-0.115	-0.131	-0.146	-0.162	-0.180	-0.196	-0.212	-0.230	-0.248	-0.265	-0.281	-0.299	-0.315	-0.331	-0.348	-0.362	-0.378	-0.392	-0.408	-0.420	-0.434	-0.446	-0.458	-0.468	-0.478	-0.488	-0.496	-0.505	-0.511	-0.516	-0.520	-0.525	-0.528	-0.530	-0.531	-0.531	-0.531	-0.530	-0.528	-0.525	-0.520	-0.516	-0.510	-0.504	-0.496	-0.489	-0.480	-0.471	-0.462	-0.451	-0.441	-0.429	-0.419	-0.408	-0.395	-0.382	-0.370	-0.359	-0.345	-0.332	-0.320	-0.309	-0.296	-0.285	-0.274	-0.262	-0.251	-0.241	-0.231	-0.222	-0.214	-0.206	-0.200	-0.192	-0.188	-0.184	-0.179	-0.176	-0.174	-0.172	-0.172	-0.174	-0.174	-0.178	-0.181	-0.185	-0.191	-0.198	-0.204	-0.212	-0.222	-0.231	-0.242	-0.254	-0.266	-0.279	-0.292	-0.308	-0.322	-0.338	-0.355	100.000	5.000	2.000	1.000	5.000	0.000	0.000	0.000	0.000	0.000	0.000	0.000	0.000	0.000	0.000	0.000	0.000	0.000	1.641	1.610	1.580	1.550	1.520	1.490	1.460	1.431	1.402	1.374	1.344	1.315	1.286	1.258	1.229	1.200	1.174	1.145	1.118	1.091	1.064	1.036	1.010	0.982	0.956	0.930	0.905	0.878	0.852	0.828	0.801	0.778	0.751	0.728	0.701	0.678	0.652	0.629	0.604	0.580	0.555	0.530	0.506	0.482	0.459	0.434	0.409	0.385	0.361	0.336	0.311	0.286	0.261	0.238	0.212	0.188	0.161	0.138	0.111	0.086	0.061	0.036	0.011	-0.014	-0.039	-0.064	-0.089	-0.114	-0.139	-0.162	-0.188	-0.211	-0.236	-0.259	-0.282	-0.305	-0.328	-0.351	-0.372	-0.394	-0.414	-0.434	-0.454	-0.472	-0.491	-0.509	-0.526	-0.541	-0.556	-0.571	-0.585	-0.598	-0.609	-0.620	-0.630	-0.639	-0.648	-0.654	-0.660	-0.665	-0.668	-0.671	-0.674	-0.674	-0.674	-0.671	-0.670	-0.666	-0.661	-0.655	-0.650	-0.641	-0.634	-0.624	-0.612	-0.602	-0.590	-0.576	-0.562	-0.549	-0.534	-0.516	-0.500	-0.481	-0.464	-0.445	-0.425	-0.405	-0.384	-0.364	-0.341	-0.320	-0.298	-0.275	-0.251	-0.229	-0.205	-0.182	-0.158	-0.134	-0.110	-0.085	-0.061	-0.038	-0.012	0.011	0.034	0.059	0.082	0.106	0.131	0.154	0.178	0.201	0.224	0.248	0.270	0.292	0.315	0.338	0.359	0.381	0.402	0.425	0.446	0.468	0.488	0.509	0.529	0.550	0.570	0.590	0.610	0.630	0.651	0.670	0.691	0.711	0.730	0.750	0.769	0.789	0.809	0.828	0.848	0.866	0.885	0.905	0.924	0.944	0.962	0.982	1.001	1.021	1.041	1.060	1.080	1.099	1.118	1.138	1.156	1.175	1.194	1.212	1.231	1.250	1.269	1.288	1.304	1.322	1.340	1.358	1.374	1.391	1.408	1.424	1.440	1.454	1.470	1.484	1.499	1.511	1.525	1.539	1.550	1.562	1.572	1.582	1.594	1.602	1.611	1.619	1.626	1.634	1.639	1.645	1.650	1.654	1.658	1.659	1.662	1.664	1.665	1.664	1.665	1.664	1.661	1.659	1.656	1.651	1.648	1.642	1.638	1.631	1.625	1.616	1.609	1.601	1.592	1.584	1.572	1.562	1.552	1.541	1.530	1.519	1.506	1.494	1.481	1.469	1.455	1.441	1.428	1.414	1.400	1.385	1.370	1.355	1.341	1.326	1.310	1.295	1.280	1.265	1.249	1.235	1.219	1.202	1.189	1.172	1.158	1.142	1.126	1.111	1.096	1.081	1.066	1.051	1.036	1.021	1.006	0.991	0.976	0.962	0.946	0.932	0.918	0.902	0.888	0.872	0.859	0.844	0.828	0.814	0.798	0.782	0.766	0.751	0.735	0.719	0.701	0.685	0.668	0.650	0.631	0.614	0.594	0.574	0.554	0.532	0.511	0.490	0.466	0.442	0.419	0.392	0.368	0.341	0.312	0.284	0.255	0.225	0.192	0.161	0.128	0.094	0.058	0.021	-0.016	-0.054	-0.092	-0.134	-0.175	-0.218	-0.260	-0.305	-0.350	-0.395	-0.442	-0.490	-0.539	-0.588	-0.638	-0.689	-0.740	-0.791	-0.844	-0.896	-0.949	-1.001	-1.055	-1.109	-1.161	-1.215	-1.269	-1.322	-1.375	-1.429	-1.481	-1.534	-1.585	-1.636	-1.688	-1.736	-1.786	-1.835	-1.881	-1.928	-1.972	-2.016	-2.059	-2.101	-2.142	-2.180	-2.219	-2.255	-2.289	-2.322	-2.354	-2.384	-2.411	-2.439	-2.462	-2.486	-2.508	-2.528	-2.546	-2.562	-2.576	-2.590	-2.601	-2.610	-2.619	-2.625	-2.630	-2.632	-2.635	-2.636	-2.634	-2.631	-2.628	-2.622	-2.616	-2.608	-2.599	-2.589	-2.576	-2.565	-2.552	-2.539	-2.524	-2.508	-2.491	-2.475	-2.456	-2.439	-2.420	-2.400	-2.381	-2.360	-2.340	-2.321	-2.300	-2.280	-2.259	-2.238	-2.218	-2.196	-2.176	-2.155	-2.136	-2.115	-2.096	-2.076	-2.056	-2.039	-2.020	-2.002	-1.985	-1.968	-1.951	-1.934	-1.919	-1.904	-1.889	-1.875	-1.860	-1.848	-1.835	-1.822	-1.811	-1.800	-1.789	-1.779	-1.769	-1.759	-1.751	-1.741	-1.734	-1.728	-1.720	-1.714	-1.708	-1.700	-1.695	-1.689	-1.684	-1.679	-1.674	-1.670	-1.665	-1.661	-1.656	-1.652	-1.649	-1.644	-1.641	-1.638	-1.632	-1.629	-1.625	-1.620	-1.615	-1.611	-1.605	-1.600	-1.595	-1.589	-1.582	-1.575	-1.569	-1.561	-1.552	-1.544	-1.535	-1.525	-1.515	-1.505	-1.494	-1.481	-1.469	-1.455	-1.441	-1.426	-1.411	-1.395	-1.379	-1.361	-1.342	-1.324	-1.304	-1.285	-1.265	-1.244	-1.221	-1.199	-1.175	-1.151	-1.128	-1.102	-1.078	-1.052	-1.025	-1.000	-0.972	-0.945	-0.918	-0.890	-0.862	-0.835	-0.806	-0.779	-0.750	-0.722	-0.695	-0.669	-0.641	-0.614	-0.586	-0.560	-0.535	-0.509	-0.484	-0.459	-0.436	-0.412	-0.390	-0.368	-0.346	-0.325	-0.305	-0.286	-0.268	-0.251	-0.235	-0.219	-0.204	-0.190	-0.178	-0.164	-0.152	-0.142	-0.132	-0.124	-0.116	-0.109	-0.102	-0.095	-0.090	-0.086	-0.082	-0.080	-0.076	-0.074	-0.074	-0.071	-0.070	-0.070	-0.070	-0.071	-0.071	-0.071	-0.071	-0.071	-0.074	-0.075	-0.075	-0.075	-0.075	-0.076	-0.076	-0.076	-0.075	-0.075	-0.074	-0.071	-0.070	-0.068	-0.065	-0.061	-0.056	-0.051	-0.046	-0.041	-0.035	-0.028	-0.020	-0.012	-0.002	0.006	0.015	0.028	0.038	0.050	0.061	0.074	0.086	0.099	0.114	0.128	0.142	0.158	0.172	0.188	0.204	0.220	0.236	0.251	0.268	0.284	0.299	0.315	0.331	0.346	0.361	0.375	0.391	0.405	0.419	0.431	0.445	0.456	0.469	0.479	0.489	0.499	0.507	0.516	0.522	0.531	0.538	0.541	0.546	0.550	0.554	0.555	0.558	0.559	0.559	0.558	0.556	0.555	0.552	0.549	0.546	0.541	0.538	0.532	0.528	0.521	0.515	0.509	0.501	0.496	0.489	0.481	0.475	0.468	0.460	0.454	0.446	0.439	0.432	0.426	0.420	0.414	0.408	0.402	0.398	0.392	0.390	0.386	0.382	0.380	0.378	0.376	0.375	0.375	0.375	0.375	0.375	0.378	0.381	0.384	0.388	0.391	0.396	0.402	0.409	0.414	0.421	0.430	0.438	0.448	0.458	0.468	0.478	0.490	0.502	0.515	0.526	0.539	0.552	0.568	0.582	0.596	0.611	0.626	0.642	0.658	0.675	0.690	0.706	0.724	0.739	0.756	0.772	0.789	0.805	0.820	0.836	0.851	0.866	0.880	0.895	0.909	0.920	0.932	0.944	0.955	0.965	0.972	0.981	0.989	0.992	0.999	1.001	1.004	1.006	1.006	1.004	1.001	0.998	0.991	0.984	0.976	0.966	0.954	0.940	0.926	0.910	0.894	0.875	0.855	0.832	0.810	0.786	0.761	0.735	0.708	0.680	0.650	0.620	0.589	0.556	0.524	0.491	0.458	0.425	0.390	0.356	0.322	0.289	0.254	0.221	0.188	0.156	0.122	0.091	0.062	0.032	0.004	-0.024	-0.050	-0.075	-0.099	-0.121	-0.141	-0.160	-0.179	-0.195	-0.209	-0.221	-0.232	-0.241	-0.248	-0.255	-0.258	-0.259	-0.259	-0.256	-0.252	-0.246	-0.239	-0.230	-0.219	-0.205	-0.191	-0.175	-0.158	-0.139	-0.118	-0.095	-0.071	-0.046	-0.021	0.005	0.032	0.062	0.091	0.121	0.154	0.185	0.216	0.250	0.282	0.315	0.348	0.382	0.415	0.450	0.482	0.515	0.548	0.580	0.611	0.641	0.672	0.702	0.732	0.760	0.788	0.815	0.840	0.864	0.888	0.911	0.932	0.951	0.970	0.989	1.005	1.020	1.034	1.045	1.056	1.066	1.074	1.081	1.086	1.090	1.094	1.094	1.095	1.092	1.090	1.086	1.080	1.074	1.066	1.058	1.048	1.036	1.022	1.011	0.995	0.980	0.964	0.948	0.930	0.911	0.891	0.872	0.852	0.831	0.810	0.789	0.766	0.744	0.721	0.699	0.678	0.654	0.631	0.609	0.585	0.564	0.542	0.520	0.498	0.478	0.456	0.436	0.416	0.396	0.378	0.359	0.341	0.324	0.306	0.289	0.274	0.259	0.244	0.230	0.216	0.204	0.191	0.180	0.170	0.160	0.150	0.140	0.131	0.122	0.115	0.106	0.100	0.092	0.088	0.081	0.075	0.070	0.065	0.060	0.055	0.051	0.046	0.041	0.038	0.034	0.029	0.024	0.019	0.015	0.010	0.004	-0.001	-0.006	-0.012	-0.019	-0.025	-0.031	-0.040	-0.048	-0.055	-0.064	-0.074	-0.082	-0.094	-0.104	-0.116	-0.128	-0.140	-0.152	-0.166	-0.180	-0.195	-0.210	-0.225	-0.241	-0.258	-0.275	-0.294	-0.311	-0.329	-0.349	-0.368	-0.388	-0.409	-0.429	-0.449	-0.470	-0.491	-0.511	-0.532	-0.552	-0.574	-0.595	-0.616	-0.636	-0.658	-0.676	-0.698	-0.715	-0.735	-0.752	-0.770	-0.786	-0.801	-0.818	-0.831	-0.845	-0.858	-0.869	-0.880	-0.889	-0.898	-0.904	-0.910	-0.914	-0.916	-0.920	-0.920	-0.919	-0.918	-0.914	-0.909	-0.902	-0.895	-0.886	-0.876	-0.865	-0.851	-0.838	-0.821	-0.805	-0.789	-0.769	-0.750	-0.729	-0.706	-0.684	-0.660	-0.636	-0.611	-0.586	-0.560	-0.534	-0.506	-0.479	-0.451	-0.424	-0.396	-0.369	-0.341	-0.314	-0.286	-0.260	-0.232	-0.206	-0.181	-0.155	-0.131	-0.108	-0.085	-0.062	-0.040	-0.020	-0.001	0.018	0.036	0.052	0.068	0.081	0.096	0.108	0.120	0.130	0.139	0.146	0.154	0.159	0.165	0.170	0.172	0.175	0.176	0.176	0.176	0.175	0.174	0.171	0.170	0.166	0.162	0.159	0.154	0.150	0.145	0.139	0.134	0.129	0.124	0.119	0.114	0.108	0.104	0.099	0.094	0.091	0.086	0.084	0.080	0.079	0.076	0.075	0.074	0.074	0.074	0.075	0.076	0.079	0.081	0.085	0.089	0.091	0.095	0.101	0.106	0.112	0.119	0.126	0.135	0.142	0.150	0.159	0.168	0.175	0.184	0.195	0.204	0.212	0.221	0.230	0.240	0.249	0.258	0.266	0.275	0.282	0.290	0.298	0.305	0.310	0.316	0.321	0.326	0.330	0.332	0.335	0.338	0.339	0.340	0.339	0.338	0.336	0.332	0.330	0.326	0.320	0.314	0.308	0.300	0.291	0.284	0.274	0.264	0.251	0.240	0.228	0.214	0.200	0.186	0.171	0.156	0.140	0.124	0.108	0.090	0.072	0.055	0.038	0.019	0.000	-0.018	-0.036	-0.055	-0.074	-0.091	-0.110	-0.128	-0.146	-0.164	-0.181	-0.199	-0.215	-0.231	-0.246	-0.264	-0.278	-0.292	-0.305	-0.320	-0.331	-0.344	-0.354	-0.365	-0.375	-0.385	-0.392	-0.400	-0.406	-0.412	-0.419	-0.424	-0.426	-0.429	-0.431	-0.434	-0.435	-0.436	-0.436	-0.435	-0.434	-0.432	-0.430	-0.429	-0.425	-0.422	-0.419	-0.414	-0.411	-0.408	-0.404	-0.400	-0.398	-0.392	-0.389	-0.386	-0.385	-0.381	-0.379	-0.379	-0.378	-0.378	-0.378	-0.378	-0.380	-0.382	-0.386	-0.390	-0.396	-0.401	-0.409	-0.418	-0.425	-0.435	-0.446	-0.459	-0.471	-0.484	-0.498	-0.514	-0.530	-0.548	-0.566	-0.585	-0.605	-0.625	-0.646	-0.669	-0.690	-0.712	-0.736	-0.760	-0.785	-0.810	-0.835	-0.860	-0.885	-0.910	-0.936	-0.961	-0.988	-1.012	-1.039	-1.064	-1.088	-1.112	-1.138	-1.160	-1.184	-1.206	-1.229	-1.250	-1.271	-1.292	-1.311	-1.330	-1.349	-1.366	-1.384	-1.399	-1.415	-1.430	-1.444	-1.456	-1.470	-1.482	-1.494	-1.504	-1.512	-1.522	-1.531	-1.539	-1.548	-1.554	-1.560	-1.566	-1.571	-1.576	-1.581	-1.586	-1.589	-1.592	-1.598	-1.600	-1.602	-1.605	-1.608	-1.610	-1.612	-1.614	-1.616	-1.619	-1.620	-1.621	-1.624	-1.626	-1.628	-1.630	-1.631	-1.634	-1.638	-1.639	-1.642	-1.645	-1.648	-1.650	-1.654	-1.658	-1.660	-1.664	-1.668	-1.671	-1.675	-1.680	-1.684	-1.689	-1.692	-1.696	-1.702	-1.708	-1.712	-1.718	-1.722	-1.729	-1.735	-1.740	-1.746	-1.752	-1.759	-1.765	-1.771	-1.778	-1.785	-1.792	-1.799	-1.806	-1.812	-1.821	-1.829	-1.835	-1.842	-1.850	-1.859	-1.866	-1.874	-1.882	-1.890	-1.898	-1.905	-1.912	-1.921	-1.930	-1.938	-1.945	-1.951	-1.959	-1.966	-1.972	-1.980	-1.986	-1.992	-2.000	-2.005	-2.011	-2.016	-2.021	-2.027	-2.033	-2.036	-2.040	-2.044	-2.047	-2.050	-2.052	-2.055	-2.058	-2.059	-2.060	-2.061	-2.061	-2.061	-2.062	-2.061	-2.061	-2.060	-2.059	-2.058	-2.056	-2.054	-2.052	-2.050	-2.047	-2.045	-2.042	-2.040	-2.038	-2.035	-2.033	-2.031	-2.030	-2.027	-2.026	-2.025	-2.024	-2.024	-2.024	-2.024	-2.025	-2.025	-2.027	-2.029	-2.031	-2.035	-2.039	-2.044	-2.049	-2.055	-2.060	-2.068	-2.075	-2.084	-2.091	-2.101	-2.111	-2.121	-2.131	-2.144	-2.155	-2.168	-2.181	-2.194	-2.208	-2.221	-2.235	-2.249	-2.264	-2.280	-2.294	-2.309	-2.324	-2.338	-2.352	-2.369	-2.382	-2.396	-2.411	-2.424	-2.438	-2.450	-2.462	-2.475	-2.486	-2.496	-2.508	-2.518	-2.525	-2.534	-2.542	-2.549	-2.555	-2.561	-2.566	-2.570	-2.574	-2.576	-2.579	-2.580	-2.580	-2.580	-2.579	-2.579	-2.576	-2.572	-2.569	-2.565	-2.559	-2.554	-2.548	-2.540	-2.532	-2.525	-2.516	-2.508	-2.496	-2.488	-2.476	-2.465	-2.454	-2.441	-2.429	-2.418	-2.404	-2.391	-2.376	-2.362	-2.349	-2.334	-2.319	-2.302	-2.286	-2.271	-2.254	-2.238	-2.221	-2.204	-2.186	-2.169	-2.151	-2.132	-2.114	-2.095	-2.076	-2.058	-2.038	-2.019	-1.999	-1.979	-1.959	-1.939	-1.918	-1.898	-1.876	-1.856	-1.835	-1.814	-1.792	-1.772	-1.751	-1.730	-1.709	-1.689	-1.668	-1.648	-1.628	-1.606	-1.588	-1.566	-1.546	-1.528	-1.509	-1.490	-1.472	-1.455	-1.436	-1.420	-1.404	-1.388	-1.371	-1.356	-1.342	-1.328	-1.314	-1.300	-1.289	-1.276	-1.265	-1.254	-1.242	-1.232	-1.224	-1.214	-1.205	-1.196	-1.189	-1.181	-1.174	-1.166	-1.159	-1.154	-1.146	-1.140	-1.134	-1.129	-1.122	-1.116	-1.111	-1.105	-1.099	-1.094	-1.088	-1.080	-1.074	-1.066	-1.060	-1.052	-1.044	-1.035	-1.026	-1.019	-1.009	-0.999	-0.989	-0.979	-0.968	-0.956	-0.945	-0.932	-0.921	-0.908	-0.895	-0.881	-0.868	-0.855	-0.840	-0.826	-0.812	-0.798	-0.784	-0.769	-0.754	-0.740	-0.725	-0.710	-0.696	-0.682	-0.670	-0.658	-0.644	-0.631	-0.620	-0.608	-0.598	-0.588	-0.579	-0.570	-0.562	-0.555	-0.548	-0.541	-0.536	-0.532	-0.530	-0.528	-0.525	-0.525	-0.526	-0.526	-0.529	-0.531	-0.536	-0.540	-0.546	-0.552	-0.560	-0.569	-0.576	-0.586	-0.598	-0.608	-0.619	-0.631	-0.644	-0.658	-0.671	-0.686	-0.700	-0.715	-0.730	-0.746	-0.761	-0.778	-0.792	-0.808	-0.825	-0.840	-0.856	-0.871	-0.888	-0.902	-0.918	-0.932	-0.948	-0.961	-0.975	-0.989	-1.002	-1.015	-1.026	-1.038	-1.049	-1.060	-1.069	-1.080	-1.089	-1.096	-1.104	-1.111	-1.118	-1.124	-1.129	-1.134	-1.138	-1.140	-1.144	-1.146	-1.148	-1.149	-1.150	-1.149	-1.149	-1.148	-1.148	-1.145	-1.144	-1.141	-1.138	-1.135	-1.131	-1.128	-1.124	-1.119	-1.115	-1.110	-1.105	-1.100	-1.095	-1.089	-1.085	-1.079	-1.074	-1.069	-1.064	-1.058	-1.052	-1.048	-1.042	-1.038	-1.032	-1.029	-1.024	-1.020	-1.016	-1.012	-1.009	-1.005	-1.002	-1.000	-0.996	-0.994	-0.991	-0.990	-0.988	-0.985	-0.985	-0.982	-0.982	-0.982	-0.982	-0.981	-0.981	-0.981	-0.982	-0.982	-0.982	-0.984	-0.985	-0.986	-0.988	-0.989	-0.990	-0.992	-0.994	-0.995	-0.996	-0.998	-0.999	-1.000	-1.002	-1.002	-1.004	-1.004	-1.005	-1.006	-1.006	-1.006	-1.006	-1.006	-1.005	-1.004	-1.002	-1.001	-0.999	-0.998	-0.994	-0.990	-0.986	-0.982	-0.978	-0.972	-0.966	-0.960	-0.951	-0.945	-0.936	-0.926	-0.918	-0.908	-0.895	-0.884	-0.871	-0.858	-0.845	-0.830	-0.816	-0.800	-0.784	-0.765	-0.749	-0.729	-0.711	-0.691	-0.671	-0.651	-0.630	-0.609	-0.586	-0.564	-0.541	-0.519	-0.496	-0.472	-0.448	-0.424	-0.401	-0.376	-0.352	-0.328	-0.305	-0.280	-0.258	-0.235	-0.211	-0.189	-0.166	-0.146	-0.124	-0.104	-0.084	-0.064	-0.045	-0.028	-0.010	0.008	0.022	0.038	0.052	0.065	0.078	0.088	0.099	0.108	0.116	0.124	0.131	0.136	0.142	0.145	0.149	0.150	0.151	0.150	0.150	0.149	0.146	0.144	0.140	0.135	0.130	0.124	0.116	0.110	0.101	0.094	0.085	0.076	0.068	0.058	0.046	0.036	0.025	0.016	0.005	-0.006	-0.016	-0.026	-0.038	-0.048	-0.059	-0.069	-0.078	-0.088	-0.098	-0.105	-0.114	-0.122	-0.130	-0.138	-0.144	-0.150	-0.155	-0.160	-0.164	-0.169	-0.172	-0.175	-0.178	-0.179	-0.180	-0.180	-0.180	-0.179	-0.179	-0.178	-0.174	-0.171	-0.168	-0.164	-0.159	-0.155	-0.149	-0.142	-0.136	-0.129	-0.121	-0.114	-0.106	-0.099	-0.089	-0.081	-0.071	-0.061	-0.052	-0.044	-0.035	-0.024	-0.016	-0.006	0.004	0.012	0.022	0.031	0.040	0.048	0.055	0.064	0.071	0.079	0.086	0.092	0.099	0.105	0.109	0.115	0.119	0.122	0.126	0.130	0.132	0.135	0.136	0.136	0.138	0.138	0.138	0.136	0.136	0.134	0.131	0.129	0.126	0.122	0.120	0.116	0.111	0.109	0.104	0.099	0.095	0.089	0.084	0.079	0.072	0.069	0.062	0.058	0.051	0.046	0.041	0.036	0.031	0.026	0.022	0.018	0.014	0.010	0.006	0.004	0.000	-0.001	-0.004	-0.005	-0.006	-0.008	-0.008	-0.009	-0.008	-0.008	-0.006	-0.004	-0.001	0.000	0.004	0.006	0.009	0.012	0.018	0.022	0.026	0.032	0.038	0.044	0.049	0.056	0.062	0.069	0.076	0.082	0.090	0.096	0.104	0.110	0.118	0.125	0.130	0.136	0.144	0.149	0.154	0.159	0.162	0.166	0.169	0.172	0.175	0.176	0.178	0.178	0.178	0.176	0.174	0.171	0.168	0.162	0.158	0.151	0.144	0.135	0.126	0.115	0.104	0.092	0.079	0.065	0.049	0.032	0.016	-0.002	-0.022	-0.042	-0.065	-0.086	-0.110	-0.134	-0.159	-0.185	-0.211	-0.239	-0.266	-0.294	-0.324	-0.354	-0.382	-0.414	-0.444	-0.476	-0.507	-0.539	-0.571	-0.604	-0.635	-0.666	-0.699	-0.730	-0.761	-0.792	-0.824	-0.854	-0.885	-0.912	-0.942	-0.971	-0.999	-1.025	-1.051	-1.076	-1.101	-1.125	-1.146	-1.168	-1.188	-1.206	-1.224	-1.241	-1.258	-1.270	-1.284	-1.296	-1.306	-1.315	-1.322	-1.329	-1.334	-1.338	-1.340	-1.340	-1.340	-1.339	-1.335	-1.330	-1.324	-1.318	-1.310	-1.300	-1.289	-1.276	-1.264	-1.250	-1.235	-1.219	-1.200	-1.182	-1.162	-1.142	-1.121	-1.100	-1.078	-1.055	-1.031	-1.008	-0.982	-0.958	-0.932	-0.906	-0.880	-0.852	-0.826	-0.799	-0.772	-0.745	-0.719	-0.692	-0.665	-0.638	-0.612	-0.585	-0.560	-0.534	-0.509	-0.485	-0.461	-0.436	-0.414	-0.391	-0.369	-0.348	-0.328	-0.308	-0.288	-0.269	-0.251	-0.234	-0.218	-0.201	-0.186	-0.172	-0.159	-0.145	-0.134	-0.122	-0.111	-0.101	-0.092	-0.084	-0.076	-0.069	-0.061	-0.055	-0.049	-0.044	-0.039	-0.035	-0.031	-0.028	-0.025	-0.022	-0.019	-0.018	-0.014	-0.011	-0.011	-0.009	-0.006	-0.004	-0.002	0.000	0.001	0.004	0.006	0.008	0.010	0.014	0.016	0.019	0.022	0.026	0.030	0.035	0.040	0.044	0.049	0.055	0.061	0.066	0.072	0.080	0.088	0.095	0.102	0.110	0.118	0.128	0.135	0.145	0.154	0.162	0.172	0.182	0.192	0.202	0.214	0.224	0.235	0.246	0.258	0.269	0.280	0.291	0.304	0.315	0.328	0.339	0.351	0.362	0.375	0.388	0.399	0.412	0.425	0.436	0.449	0.462	0.474	0.486	0.499	0.511	0.524	0.536	0.549	0.561	0.575	0.586	0.600	0.611	0.624	0.636	0.649	0.661	0.674	0.686	0.699	0.710	0.722	0.734	0.745	0.758	0.769	0.780	0.791	0.802	0.812	0.824	0.834	0.844	0.854	0.864	0.872	0.882	0.891	0.899	0.906	0.914	0.921	0.929	0.934	0.939	0.945	0.949	0.952	0.958	0.960	0.962	0.964	0.964	0.962	0.964	0.962	0.959	0.956	0.952	0.949	0.942	0.936	0.928	0.921	0.910	0.900	0.889	0.876	0.864	0.849	0.832	0.816	0.799	0.780	0.760	0.738	0.716	0.694	0.669	0.642	0.615	0.588	0.559	0.529	0.498	0.465	0.432	0.398	0.361	0.326	0.289	0.251	0.211	0.171	0.131	0.090	0.048	0.005	-0.038	-0.082	-0.126	-0.172	-0.218	-0.264	-0.309	-0.355	-0.402	-0.448	-0.495	-0.542	-0.589	-0.635	-0.681	-0.728	-0.774	-0.820	-0.865	-0.911	-0.955	-0.999	-1.041	-1.084	-1.126	-1.168	-1.209	-1.249	-1.288	-1.326	-1.362	-1.400	-1.435	-1.470	-1.504	-1.536	-1.568	-1.598	-1.628	-1.656	-1.681	-1.708	-1.732	-1.755	-1.778	-1.799	-1.819	-1.838	-1.855	-1.870	-1.886	-1.899	-1.910	-1.921	-1.931	-1.940	-1.946	-1.951	-1.956	-1.959	-1.961	-1.960	-1.959	-1.958	-1.952	-1.946	-1.940	-1.931	-1.921	-1.910	-1.898	-1.882	-1.868	-1.850	-1.831	-1.811	-1.790	-1.766	-1.741	-1.715	-1.686	-1.658	-1.626	-1.594	-1.560	-1.524	-1.488	-1.450	-1.410	-1.369	-1.328	-1.282	-1.239	-1.192	-1.144	-1.095	-1.048	-0.995	-0.945	-0.892	-0.839	-0.785	-0.730	-0.674	-0.618	-0.561	-0.505	-0.446	-0.388	-0.330	-0.271	-0.211	-0.154	-0.094	-0.035	0.024	0.082	0.141	0.200	0.258	0.315	0.374	0.430	0.488	0.544	0.599	0.654	0.709	0.762	0.815	0.868	0.920	0.970	1.021	1.071	1.121	1.170	1.218	1.265	1.311	1.358	1.402	1.449	1.492	1.535	1.579	1.621	1.664	1.705	1.746	1.788	1.828	1.868	1.908	1.948	1.986	2.026	2.065	2.104	2.142	2.180	2.219	2.256	2.294	2.331	2.369	2.406	2.442	2.479	2.516	2.551	2.588	2.624	2.659	2.695	2.730	2.765	2.799	2.834	2.866	2.899	2.931	2.962	2.994	3.024	3.054	3.082	3.110	3.138	3.164	3.188	3.212	3.235	3.256	3.276	3.296	3.314	3.331	3.348	3.361	3.375	3.385	3.396	3.405	3.411	3.418	3.421	3.424	3.424	3.424	3.422	3.419	3.414	3.408	3.400	3.390	3.379	3.368	3.354	3.338	3.321	3.304	3.285	3.265	3.244	3.221	3.196	3.171	3.146	3.120	3.091	3.064	3.034	3.004	2.972	2.940	2.909	2.876	2.842	2.809	2.774	2.739	2.705	2.669	2.632	2.596	2.560	2.524	2.488	2.450	2.414	2.378	2.340	2.304	2.266	2.230	2.194	2.156	2.120	2.084	2.047	2.011	1.975	1.939	1.902	1.866	1.830	1.792	1.758	1.721	1.685	1.649	1.614	1.578	1.540	1.504	1.468	1.430	1.394	1.358	1.320	1.282	1.244	1.206	1.168	1.129	1.089	1.049	1.009	0.968	0.926	0.884	0.841	0.799	0.754	0.710	0.664	0.619	0.572	0.524	0.476	0.428	0.379	0.329	0.278	0.225	0.174	0.121	0.068	0.012	-0.042	-0.099	-0.155	-0.212	-0.270	-0.328	-0.386	-0.446	-0.506	-0.568	-0.629	-0.690	-0.751	-0.814	-0.878	-0.940	-1.004	-1.066	-1.130	-1.194	-1.259	-1.322	-1.386	-1.451	-1.515	-1.579	-1.644	-1.706	-1.770	-1.834	-1.896	-1.960	-2.022	-2.084	-2.146	-2.208	-2.269	-2.330	-2.390	-2.449	-2.506	-2.565	-2.622	-2.679	-2.735	-2.790	-2.844	-2.896	-2.950	-3.000	-3.050	-3.100	-3.149	-3.195	-3.244	-3.288	-3.332	-3.375	-3.418	-3.459	-3.499	-3.538	-3.575	-3.612	-3.648	-3.681	-3.715	-3.748	-3.779	-3.809	-3.836	-3.866	-3.891	-3.916	-3.941	-3.965	-3.988	-4.009	-4.030	-4.049	-4.068	-4.085	-4.102	-4.118	-4.134	-4.148	-4.160	-4.174	-4.186	-4.198	-4.208	-4.218	-4.228	-4.236	-4.244	-4.251	-4.259	-4.265	-4.270	-4.275	-4.280	-4.284	-4.288	-4.291	-4.292	-4.295	-4.296	-4.298	-4.298	-4.298	-4.296	-4.296	-4.294	-4.291	-4.289	-4.284	-4.280	-4.274	-4.269	-4.261	-4.254	-4.246	-4.238	-4.226	-4.215	-4.204	-4.191	-4.179	-4.164	-4.148	-4.130	-4.112	-4.094	-4.072	-4.052	-4.030	-4.006	-3.981	-3.955	-3.928	-3.899	-3.870	-3.839	-3.806	-3.774	-3.738	-3.701	-3.665	-3.626	-3.588	-3.548	-3.505	-3.462	-3.419	-3.374	-3.328	-3.281	-3.232	-3.184	-3.134	-3.082	-3.031	-2.979	-2.925	-2.871	-2.818	-2.762	-2.708	-2.650	-2.595	-2.539	-2.480	-2.424	-2.366	-2.308	-2.250	-2.191	-2.134	-2.074	-2.016	-1.958	-1.899	-1.841	-1.784	-1.725	-1.668	-1.610	-1.552	-1.496	-1.440	-1.382	-1.328	-1.272	-1.218	-1.162	-1.109	-1.055	-1.001	-0.949	-0.896	-0.845	-0.794	-0.742	-0.692	-0.642	-0.594	-0.545	-0.496	-0.449	-0.402	-0.355	-0.309	-0.262	-0.218	-0.174	-0.129	-0.085	-0.041	0.002	0.045	0.088	0.129	0.171	0.211	0.252	0.294	0.334	0.374	0.414	0.454	0.494	0.531	0.570	0.610	0.649	0.686	0.725	0.764	0.802	0.840	0.878	0.915	0.954	0.991	1.029	1.068	1.104	1.142	1.180	1.216	1.254	1.292	1.329	1.366	1.402	1.440	1.478	1.514	1.551	1.586	1.624	1.659	1.695	1.730	1.765	1.800	1.835	1.868	1.901	1.935	1.968	1.999	2.030	2.060	2.091	2.120	2.148	2.175	2.202	2.228	2.252	2.275	2.298	2.319	2.340	2.358	2.376	2.392	2.408	2.421	2.434	2.446	2.456	2.464	2.471	2.478	2.481	2.484	2.485	2.484	2.482	2.480	2.475	2.468	2.461	2.450	2.441	2.429	2.415	2.401	2.385	2.366	2.349	2.329	2.309	2.286	2.264	2.240	2.215	2.189	2.161	2.135	2.106	2.076	2.047	2.018	1.986	1.955	1.922	1.890	1.858	1.825	1.791	1.758	1.725	1.691	1.658	1.624	1.590	1.555	1.521	1.488	1.455	1.421	1.388	1.355	1.321	1.289	1.258	1.224	1.192	1.160	1.129	1.099	1.068	1.036	1.006	0.978	0.948	0.918	0.890	0.861	0.834	0.805	0.778	0.751	0.724	0.698	0.671	0.646	0.620	0.595	0.570	0.545	0.520	0.496	0.474	0.450	0.426	0.402	0.380	0.359	0.335	0.314	0.292	0.271	0.249	0.229	0.209	0.188	0.168	0.148	0.128	0.108	0.089	0.069	0.050	0.030	0.011	-0.008	-0.026	-0.045	-0.064	-0.084	-0.101	-0.120	-0.138	-0.156	-0.175	-0.194	-0.212	-0.231	-0.251	-0.269	-0.289	-0.308	-0.326	-0.345	-0.364	-0.384	-0.402	-0.422	-0.442	-0.461	-0.481	-0.501	-0.521	-0.541	-0.561	-0.581	-0.601	-0.621	-0.641	-0.661	-0.681	-0.700	-0.720	-0.741	-0.760	-0.779	-0.798	-0.818	-0.835	-0.854	-0.871	-0.889	-0.906	-0.922	-0.939	-0.955	-0.970	-0.985	-0.998	-1.011	-1.024	-1.035	-1.046	-1.058	-1.068	-1.076	-1.085	-1.091	-1.098	-1.104	-1.109	-1.112	-1.114	-1.116	-1.118	-1.118	-1.118	-1.115	-1.112	-1.109	-1.104	-1.098	-1.091	-1.085	-1.076	-1.068	-1.056	-1.046	-1.035	-1.022	-1.010	-0.996	-0.981	-0.966	-0.950	-0.935	-0.918	-0.899	-0.881	-0.862	-0.844	-0.824	-0.804	-0.784	-0.762	-0.741	-0.720	-0.699	-0.676	-0.655	-0.631	-0.610	-0.588	-0.565	-0.542	-0.520	-0.495	-0.472	-0.450	-0.426	-0.402	-0.380	-0.356	-0.334	-0.310	-0.286	-0.264	-0.241	-0.218	-0.195	-0.171	-0.148	-0.125	-0.102	-0.080	-0.056	-0.034	-0.010	0.011	0.035	0.058	0.080	0.104	0.125	0.149	0.171	0.194	0.216	0.240	0.262	0.285	0.308	0.330	0.352	0.376	0.399	0.420	0.442	0.465	0.488	0.510	0.534	0.556	0.579	0.600	0.622	0.644	0.668	0.689	0.711	0.732	0.754	0.775	0.796	0.818	0.839	0.859	0.880	0.899	0.919	0.939	0.958	0.978	0.995	1.015	1.032	1.051	1.068	1.084	1.100	1.116	1.131	1.146	1.161	1.175	1.189	1.201	1.214	1.224	1.235	1.245	1.255	1.264	1.272	1.280	1.286	1.292	1.299	1.304	1.309	1.311	1.315	1.318	1.319	1.320	1.320	1.319	1.319	1.316	1.314	1.310	1.308	1.302	1.298	1.292	1.285	1.280	1.272	1.265	1.256	1.248	1.239	1.229	1.220	1.209	1.199	1.186	1.175	1.164	1.151	1.140	1.128	1.115	1.104	1.090	1.078	1.064	1.051	1.038	1.025	1.012	0.999	0.986	0.972	0.960	0.946	0.935	0.922	0.909	0.896	0.884	0.870	0.859	0.846	0.834	0.821	0.810	0.798	0.788	0.775	0.764	0.752	0.740	0.729	0.718	0.705	0.694	0.682	0.670	0.658	0.646	0.634	0.621	0.609	0.595	0.582	0.569	0.555	0.540	0.525	0.510	0.494	0.478	0.460	0.442	0.424	0.405	0.385	0.365	0.344	0.321	0.299	0.275	0.250	0.224	0.198	0.170	0.141	0.112	0.081	0.050	0.018	-0.018	-0.051	-0.088	-0.124	-0.161	-0.200	-0.239	-0.281	-0.321	-0.365	-0.409	-0.454	-0.499	-0.545	-0.592	-0.640	-0.689	-0.739	-0.788	-0.839	-0.890	-0.941	-0.994	-1.046	-1.099	-1.151	-1.204	-1.258	-1.310	-1.364	-1.416	-1.470	-1.521	-1.575	-1.628	-1.678	-1.729	-1.779	-1.830	-1.879	-1.928	-1.975	-2.021	-2.068	-2.112	-2.155	-2.199	-2.240	-2.280	-2.319	-2.356	-2.392	-2.428	-2.461	-2.492	-2.522	-2.551	-2.579	-2.605	-2.630	-2.652	-2.674	-2.692	-2.711	-2.728	-2.741	-2.755	-2.768	-2.778	-2.786	-2.794	-2.800	-2.804	-2.806	-2.808	-2.808	-2.808	-2.805	-2.801	-2.796	-2.790	-2.784	-2.776	-2.768	-2.758	-2.746	-2.735	-2.722	-2.710	-2.696	-2.682	-2.668	-2.652	-2.638	-2.621	-2.604	-2.588	-2.571	-2.554	-2.536	-2.519	-2.501	-2.485	-2.468	-2.449	-2.432	-2.415	-2.398	-2.381	-2.364	-2.349	-2.332	-2.316	-2.302	-2.286	-2.271	-2.258	-2.245	-2.231	-2.218	-2.204	-2.192	-2.181	-2.169	-2.159	-2.148	-2.138	-2.128	-2.118	-2.110	-2.101	-2.092	-2.085	-2.078	-2.070	-2.062	-2.058	-2.050	-2.044	-2.039	-2.033	-2.027	-2.021	-2.016	-2.011	-2.006	-2.001	-1.996	-1.991	-1.986	-1.982	-1.976	-1.970	-1.966	-1.960	-1.955	-1.948	-1.942	-1.936	-1.929	-1.922	-1.914	-1.908	-1.899	-1.890	-1.881	-1.872	-1.861	-1.851	-1.841	-1.829	-1.816	-1.804	-1.791	-1.776	-1.762	-1.749	-1.732	-1.715	-1.699	-1.681	-1.662	-1.642	-1.624	-1.604	-1.582	-1.560	-1.539	-1.516	-1.492	-1.469	-1.444	-1.419	-1.394	-1.368	-1.341	-1.312	-1.286	-1.258	-1.230	-1.201	-1.172	-1.142	-1.112	-1.084	-1.054	-1.025	-0.995	-0.965	-0.936	-0.906	-0.878	-0.848	-0.819	-0.790	-0.761	-0.734	-0.706	-0.680	-0.654	-0.628	-0.604	-0.579	-0.555	-0.531	-0.509	-0.488	-0.466	-0.448	-0.429	-0.410	-0.391	-0.376	-0.360	-0.346	-0.331	-0.319	-0.306	-0.296	-0.285	-0.276	-0.268	-0.260	-0.254	-0.246	-0.242	-0.238	-0.232	-0.230	-0.228	-0.225	-0.224	-0.221	-0.221	-0.221	-0.220	-0.220	-0.221	-0.221	-0.222	-0.222	-0.224	-0.224	-0.224	-0.224	-0.225	-0.225	-0.225	-0.224	-0.224	-0.224	-0.221	-0.220	-0.218	-0.214	-0.211	-0.208	-0.204	-0.198	-0.192	-0.186	-0.180	-0.171	-0.164	-0.155	-0.145	-0.136	-0.125	-0.115	-0.102	-0.091	-0.079	-0.065	-0.051	-0.038	-0.024	-0.009	0.006	0.022	0.038	0.054	0.070	0.085	0.102	0.119	0.135	0.151	0.168	0.182	0.199	0.215	0.230	0.245	0.260	0.274	0.288	0.301	0.314	0.326	0.339	0.349	0.360	0.369	0.379	0.388	0.394	0.401	0.408	0.414	0.418	0.421	0.424	0.426	0.428	0.430	0.429	0.429	0.428	0.426	0.424	0.420	0.416	0.411	0.408	0.401	0.396	0.390	0.382	0.375	0.368	0.360	0.352	0.344	0.335	0.326	0.318	0.309	0.300	0.292	0.282	0.275	0.266	0.258	0.249	0.241	0.235	0.228	0.220	0.214	0.208	0.201	0.196	0.191	0.189	0.184	0.181	0.178	0.176	0.175	0.174	0.172	0.174	0.174	0.176	0.179	0.181	0.185	0.189	0.192	0.199	0.205	0.211	0.219	0.228	0.235	0.244	0.255	0.264	0.275	0.285	0.298	0.310	0.322	0.335	0.348	0.360	0.374	0.389	0.401	0.416	0.430	0.445	0.459	0.472	0.488	0.500	0.514	0.528	0.540	0.552	0.564	0.575	0.586	0.596	0.604	0.612	0.620	0.626	0.631	0.636	0.640	0.642	0.644	0.644	0.641	0.639	0.635	0.630	0.622	0.614	0.605	0.594	0.581	0.566	0.551	0.535	0.516	0.496	0.475	0.454	0.431	0.406	0.380	0.352	0.325	0.295	0.265	0.235	0.204	0.171	0.139	0.105	0.071	0.038	0.004	-0.030	-0.064	-0.098	-0.131	-0.165	-0.198	-0.230	-0.262	-0.292	-0.321	-0.351	-0.379	-0.406	-0.431	-0.456	-0.479	-0.500	-0.520	-0.539	-0.555	-0.570	-0.584	-0.595	-0.605	-0.612	-0.620	-0.624	-0.625	-0.626	-0.625	-0.621	-0.616	-0.609	-0.600	-0.590	-0.578	-0.564	-0.548	-0.531	-0.512	-0.492	-0.471	-0.449	-0.424	-0.399	-0.374	-0.346	-0.318	-0.290	-0.259	-0.230	-0.200	-0.169	-0.138	-0.106	-0.075	-0.044	-0.012	0.019	0.050	0.082	0.112	0.141	0.171	0.200	0.228	0.256	0.281	0.308	0.332	0.356	0.379	0.400	0.420	0.440	0.456	0.474	0.489	0.504	0.515	0.526	0.536	0.544	0.552	0.558	0.561	0.565	0.565	0.566	0.564	0.561	0.556	0.551	0.545	0.536	0.526	0.516	0.505	0.492	0.479	0.464	0.448	0.431	0.414	0.395	0.376	0.356	0.336	0.315	0.292	0.270	0.249	0.224	0.201	0.178	0.154	0.130	0.105	0.081	0.056	0.032	0.008	-0.016	-0.040	-0.065	-0.089	-0.111	-0.135	-0.159	-0.180	-0.202	-0.224	-0.245	-0.266	-0.286	-0.306	-0.325	-0.344	-0.362	-0.380	-0.396	-0.412	-0.429	-0.445	-0.459	-0.475	-0.488	-0.501	-0.514	-0.526	-0.538	-0.549	-0.559	-0.569	-0.578	-0.588	-0.596	-0.604	-0.611	-0.619	-0.626	-0.634	-0.639	-0.645	-0.650	-0.656	-0.661	-0.666	-0.671	-0.676	-0.680	-0.684	-0.688	-0.692	-0.696	-0.700	-0.704	-0.708	-0.712	-0.716	-0.720	-0.724	-0.729	-0.732	-0.738	-0.741	-0.748	-0.752	-0.759	-0.765	-0.771	-0.778	-0.784	-0.792	-0.800	-0.809	-0.818	-0.826	-0.835	-0.845	-0.855	-0.866	-0.878	-0.889	-0.901	-0.914	-0.926	-0.940	-0.954	-0.969	-0.982	-0.998	-1.012	-1.028	-1.044	-1.059	-1.076	-1.091	-1.108	-1.125	-1.141	-1.158	-1.172	-1.189	-1.205	-1.221	-1.235	-1.251	-1.265	-1.280	-1.294	-1.306	-1.318	-1.330	-1.340	-1.350	-1.359	-1.366	-1.374	-1.380	-1.385	-1.389	-1.391	-1.392	-1.394	-1.392	-1.391	-1.388	-1.384	-1.376	-1.370	-1.361	-1.351	-1.340	-1.328	-1.314	-1.299	-1.282	-1.266	-1.248	-1.229	-1.208	-1.186	-1.165	-1.141	-1.116	-1.091	-1.066	-1.039	-1.012	-0.985	-0.958	-0.930	-0.901	-0.872	-0.845	-0.816	-0.788	-0.759	-0.731	-0.704	-0.675	-0.649	-0.621	-0.596	-0.570	-0.545	-0.522	-0.499	-0.476	-0.455	-0.434	-0.415	-0.395	-0.378	-0.361	-0.346	-0.331	-0.318	-0.305	-0.294	-0.282	-0.274	-0.266	-0.258	-0.251	-0.246	-0.242	-0.239	-0.236	-0.235	-0.232	-0.232	-0.232	-0.234	-0.235	-0.238	-0.240	-0.242	-0.245	-0.249	-0.251	-0.255	-0.259	-0.262	-0.265	-0.269	-0.271	-0.275	-0.278	-0.280	-0.281	-0.282	-0.285	-0.285	-0.285	-0.284	-0.282	-0.280	-0.278	-0.275	-0.270	-0.265	-0.260	-0.252	-0.245	-0.239	-0.229	-0.221	-0.211	-0.200	-0.189	-0.178	-0.165	-0.152	-0.139	-0.125	-0.111	-0.096	-0.081	-0.066	-0.050	-0.034	-0.018	-0.002	0.014	0.030	0.045	0.061	0.076	0.091	0.105	0.120	0.134	0.149	0.160	0.174	0.185	0.196	0.205	0.215	0.224	0.231	0.239	0.245	0.249	0.254	0.258	0.259	0.261	0.260	0.260	0.258	0.255	0.250	0.245	0.240	0.234	0.225	0.216	0.208	0.198	0.185	0.172	0.160	0.146	0.132	0.119	0.102	0.086	0.070	0.052	0.035	0.018	-0.001	-0.020	-0.038	-0.058	-0.076	-0.096	-0.115	-0.134	-0.152	-0.172	-0.191	-0.209	-0.228	-0.245	-0.264	-0.281	-0.298	-0.314	-0.330	-0.345	-0.360	-0.375	-0.389	-0.401	-0.412	-0.426	-0.436	-0.446	-0.456	-0.465	-0.472	-0.480	-0.486	-0.492	-0.498	-0.502	-0.506	-0.510	-0.512	-0.515	-0.515	-0.518	-0.518	-0.518	-0.518	-0.515	-0.515	-0.514	-0.511	-0.509	-0.507	-0.505	-0.502	-0.500	-0.498	-0.495	-0.495	-0.492	-0.491	-0.489	-0.488	-0.488	-0.486	-0.488	-0.489	-0.490	-0.491	-0.494	-0.498	-0.502	-0.506	-0.512	-0.519	-0.525	-0.534	-0.542	-0.552	-0.564	-0.575	-0.588	-0.601	-0.615	-0.631	-0.646	-0.664	-0.681	-0.699	-0.719	-0.739	-0.761	-0.782	-0.805	-0.826	-0.850	-0.876	-0.900	-0.926	-0.951	-0.978	-1.004	-1.030	-1.059	-1.085	-1.114	-1.141	-1.169	-1.198	-1.225	-1.251	-1.279	-1.306	-1.334	-1.360	-1.388	-1.415	-1.440	-1.466	-1.491	-1.514	-1.538	-1.561	-1.585	-1.608	-1.628	-1.649	-1.669	-1.689	-1.706	-1.725	-1.741	-1.759	-1.774	-1.789	-1.802	-1.816	-1.829	-1.841	-1.851	-1.862	-1.872	-1.881	-1.890	-1.896	-1.905	-1.911	-1.916	-1.922	-1.926	-1.931	-1.935	-1.939	-1.941	-1.944	-1.946	-1.948	-1.950	-1.951	-1.952	-1.952	-1.954	-1.955	-1.955	-1.956	-1.956	-1.956	-1.956	-1.958	-1.958	-1.959	-1.959	-1.960	-1.961	-1.962	-1.962	-1.965	-1.966	-1.969	-1.970	-1.974	-1.975	-1.978	-1.981	-1.985	-1.989	-1.992	-1.996	-2.001	-2.006	-2.011	-2.016	-2.021	-2.029	-2.034	-2.040	-2.046	-2.052	-2.059	-2.066	-2.074	-2.080	-2.088	-2.095	-2.102	-2.110	-2.118	-2.125	-2.132	-2.140	-2.146	-2.152	-2.160	-2.168	-2.174	-2.180	-2.186	-2.192	-2.198	-2.202	-2.208	-2.211	-2.216	-2.219	-2.224	-2.226	-2.229	-2.230	-2.231	-2.232	-2.234	-2.234	-2.234	-2.232	-2.231	-2.230	-2.228	-2.224	-2.221	-2.218	-2.214	-2.209	-2.204	-2.199	-2.192	-2.186	-2.180	-2.174	-2.166	-2.160	-2.152	-2.145	-2.138	-2.130	-2.121	-2.115	-2.108	-2.100	-2.092	-2.086	-2.079	-2.072	-2.066	-2.061	-2.055	-2.050	-2.045	-2.041	-2.039	-2.036	-2.034	-2.033	-2.030	-2.031	-2.031	-2.034	-2.035	-2.038	-2.041	-2.046	-2.051	-2.059	-2.065	-2.072	-2.082	-2.091	-2.101	-2.111	-2.124	-2.136	-2.149	-2.162	-2.176	-2.191	-2.206	-2.221	-2.238	-2.254	-2.270	-2.286	-2.302	-2.320	-2.338	-2.355	-2.371	-2.389	-2.405	-2.421	-2.438	-2.452	-2.468	-2.484	-2.499	-2.511	-2.525	-2.538	-2.550	-2.561	-2.572	-2.582	-2.592	-2.600	-2.609	-2.616	-2.621	-2.628	-2.632	-2.636	-2.640	-2.642	-2.644	-2.644	-2.645	-2.644	-2.642	-2.641	-2.638	-2.635	-2.630	-2.625	-2.620	-2.614	-2.606	-2.600	-2.592	-2.584	-2.576	-2.568	-2.559	-2.549	-2.539	-2.528	-2.518	-2.506	-2.496	-2.485	-2.472	-2.461	-2.450	-2.436	-2.425	-2.412	-2.399	-2.386	-2.372	-2.359	-2.346	-2.332	-2.318	-2.305	-2.290	-2.276	-2.261	-2.248	-2.232	-2.218	-2.202	-2.188	-2.171	-2.156	-2.140	-2.125	-2.109	-2.092	-2.076	-2.060	-2.045	-2.027	-2.010	-1.994	-1.978	-1.960	-1.942	-1.926	-1.910	-1.891	-1.875	-1.858	-1.841	-1.824	-1.808	-1.790	-1.774	-1.758	-1.741	-1.725	-1.709	-1.694	-1.679	-1.664	-1.649	-1.634	-1.620	-1.606	-1.592	-1.580	-1.568	-1.554	-1.541	-1.530	-1.518	-1.508	-1.496	-1.485	-1.476	-1.465	-1.455	-1.446	-1.436	-1.426	-1.419	-1.410	-1.400	-1.391	-1.384	-1.375	-1.368	-1.359	-1.351	-1.342	-1.334	-1.326	-1.316	-1.308	-1.299	-1.289	-1.279	-1.270	-1.259	-1.249	-1.239	-1.226	-1.215	-1.204	-1.191	-1.179	-1.166	-1.155	-1.141	-1.128	-1.114	-1.100	-1.085	-1.071	-1.056	-1.041	-1.026	-1.011	-0.995	-0.980	-0.964	-0.949	-0.934	-0.919	-0.904	-0.889	-0.875	-0.861	-0.846	-0.832	-0.821	-0.808	-0.795	-0.784	-0.774	-0.764	-0.754	-0.745	-0.738	-0.730	-0.724	-0.719	-0.714	-0.710	-0.708	-0.705	-0.705	-0.704	-0.705	-0.708	-0.709	-0.714	-0.719	-0.724	-0.731	-0.739	-0.748	-0.756	-0.766	-0.778	-0.790	-0.802	-0.815	-0.830	-0.845	-0.860	-0.875	-0.892	-0.909	-0.926	-0.944	-0.962	-0.980	-0.999	-1.018	-1.036	-1.055	-1.075	-1.094	-1.114	-1.131	-1.151	-1.170	-1.188	-1.206	-1.225	-1.241	-1.259	-1.276	-1.291	-1.309	-1.322	-1.338	-1.352	-1.366	-1.379	-1.392	-1.404	-1.415	-1.425	-1.435	-1.444	-1.454	-1.460	-1.468	-1.475	-1.480	-1.484	-1.489	-1.492	-1.495	-1.498	-1.500	-1.500	-1.501	-1.500	-1.500	-1.499	-1.498	-1.495	-1.492	-1.490	-1.486	-1.482	-1.478	-1.474	-1.470	-1.464	-1.459	-1.454	-1.448	-1.442	-1.436	-1.431	-1.425	-1.420	-1.414	-1.408	-1.402	-1.398	-1.392	-1.388	-1.382	-1.378	-1.372	-1.369	-1.365	-1.361	-1.358	-1.354	-1.351	-1.349	-1.348	-1.345	-1.344	-1.342	-1.341	-1.341	-1.341	-1.341	-1.342	-1.344	-1.344	-1.346	-1.348	-1.350	-1.352	-1.355	-1.358	-1.361	-1.365	-1.368	-1.371	-1.375	-1.379	-1.382	-1.386	-1.390	-1.395	-1.398	-1.402	-1.405	-1.410	-1.412	-1.416	-1.419	-1.422	-1.425	-1.428	-1.430	-1.431	-1.432	-1.432	-1.434	-1.434	-1.434	-1.434	-1.431	-1.429	-1.426	-1.424	-1.419	-1.415	-1.411	-1.404	-1.398	-1.390	-1.382	-1.374	-1.365	-1.355	-1.344	-1.331	-1.320	-1.308	-1.292	-1.279	-1.264	-1.248	-1.230	-1.212	-1.194	-1.175	-1.156	-1.136	-1.115	-1.094	-1.071	-1.050	-1.028	-1.002	-0.980	-0.955	-0.931	-0.906	-0.881	-0.856	-0.831	-0.806	-0.780	-0.756	-0.731	-0.706	-0.681	-0.656	-0.632	-0.609	-0.586	-0.562	-0.540	-0.518	-0.496	-0.475	-0.454	-0.436	-0.416	-0.399	-0.382	-0.366	-0.350	-0.335	-0.321	-0.310	-0.299	-0.288	-0.278	-0.269	-0.261	-0.254	-0.249	-0.244	-0.239	-0.238	-0.235	-0.234	-0.235	-0.235	-0.236	-0.240	-0.244	-0.248	-0.251	-0.258	-0.264	-0.271	-0.280	-0.288	-0.296	-0.305	-0.315	-0.325	-0.335	-0.348	-0.358	-0.369	-0.379	-0.391	-0.402	-0.414	-0.425	-0.436	-0.448	-0.459	-0.470	-0.481	-0.491	-0.500	-0.510	-0.519	-0.529	-0.538	-0.545	-0.552	-0.559	-0.566	-0.571	-0.578	-0.581	-0.586	-0.590	-0.594	-0.598	-0.599	-0.600	-0.601	-0.602	-0.601	-0.601	-0.601	-0.600	-0.596	-0.595	-0.592	-0.589	-0.585	-0.580	-0.576	-0.572	-0.568	-0.562	-0.556	-0.551	-0.545	-0.540	-0.532	-0.526	-0.521	-0.516	-0.510	-0.504	-0.499	-0.492	-0.488	-0.482	-0.479	-0.475	-0.470	-0.465	-0.462	-0.459	-0.456	-0.454	-0.451	-0.450	-0.449	-0.449	-0.448	-0.449	-0.449	-0.450	-0.451	-0.454	-0.456	-0.459	-0.460	-0.464	-0.468	-0.471	-0.476	-0.481	-0.486	-0.491	-0.496	-0.501	-0.507	-0.512	-0.519	-0.525	-0.532	-0.538	-0.544	-0.550	-0.556	-0.562	-0.569	-0.574	-0.580	-0.586	-0.591	-0.598	-0.601	-0.608	-0.611	-0.616	-0.620	-0.622	-0.628	-0.630	-0.632	-0.635	-0.636	-0.639	-0.640	-0.641	-0.641	-0.641	-0.641	-0.640	-0.640	-0.639	-0.635	-0.634	-0.631	-0.628	-0.625	-0.621	-0.616	-0.612	-0.608	-0.604	-0.598	-0.592	-0.588	-0.581	-0.575	-0.569	-0.562	-0.556	-0.549	-0.542	-0.535	-0.529	-0.521	-0.515	-0.509	-0.502	-0.496	-0.490	-0.484	-0.479	-0.474	-0.469	-0.465	-0.461	-0.458	-0.455	-0.452	-0.451	-0.449	-0.449	-0.449	-0.450	-0.452	-0.454	-0.458	-0.462	-0.466	-0.472	-0.479	-0.486	-0.495	-0.505	-0.515	-0.526	-0.539	-0.552	-0.566	-0.582	-0.598	-0.616	-0.634	-0.652	-0.672	-0.694	-0.715	-0.739	-0.762	-0.786	-0.811	-0.838	-0.862	-0.890	-0.918	-0.945	-0.974	-1.002	-1.032	-1.061	-1.092	-1.121	-1.154	-1.184	-1.214	-1.245	-1.275	-1.305	-1.335	-1.365	-1.395	-1.424	-1.454	-1.482	-1.510	-1.539	-1.565	-1.592	-1.618	-1.642	-1.666	-1.690	-1.711	-1.734	-1.754	-1.774	-1.792	-1.810	-1.826	-1.841	-1.855	-1.869	-1.881	-1.891	-1.901	-1.909	-1.916	-1.922	-1.926	-1.929	-1.931	-1.932	-1.931	-1.929	-1.926	-1.922	-1.916	-1.910	-1.902	-1.892	-1.882	-1.871	-1.859	-1.846	-1.831	-1.816	-1.800	-1.782	-1.765	-1.746	-1.728	-1.706	-1.685	-1.662	-1.641	-1.618	-1.595	-1.572	-1.548	-1.524	-1.498	-1.474	-1.449	-1.424	-1.399	-1.374	-1.349	-1.324	-1.300	-1.275	-1.251	-1.228	-1.202	-1.180	-1.159	-1.135	-1.114	-1.094	-1.074	-1.054	-1.035	-1.016	-0.999	-0.981	-0.965	-0.950	-0.935	-0.921	-0.908	-0.895	-0.882	-0.872	-0.861	-0.852	-0.842	-0.834	-0.826	-0.818	-0.811	-0.804	-0.799	-0.792	-0.788	-0.782	-0.778	-0.774	-0.769	-0.765	-0.761	-0.758	-0.754	-0.749	-0.745	-0.741	-0.738	-0.732	-0.728	-0.722	-0.718	-0.711	-0.706	-0.700	-0.694	-0.686	-0.680	-0.672	-0.664	-0.655	-0.646	-0.638	-0.628	-0.619	-0.608	-0.596	-0.585	-0.574	-0.561	-0.549	-0.536	-0.524	-0.511	-0.498	-0.485	-0.471	-0.456	-0.444	-0.430	-0.415	-0.401	-0.388	-0.374	-0.360	-0.346	-0.332	-0.319	-0.306	-0.292	-0.280	-0.266	-0.254	-0.240	-0.228	-0.216	-0.204	-0.191	-0.181	-0.169	-0.158	-0.146	-0.135	-0.125	-0.114	-0.104	-0.092	-0.082	-0.074	-0.062	-0.052	-0.042	-0.032	-0.022	-0.014	-0.004	0.006	0.016	0.025	0.036	0.045	0.055	0.065	0.075	0.086	0.098	0.108	0.118	0.128	0.139	0.150	0.161	0.171	0.182	0.194	0.205	0.216	0.228	0.238	0.250	0.260	0.271	0.282	0.292	0.304	0.314	0.324	0.334	0.344	0.352	0.361	0.370	0.378	0.386	0.392	0.400	0.405	0.410	0.416	0.420	0.422	0.426	0.428	0.428	0.429	0.429	0.426	0.424	0.421	0.416	0.411	0.405	0.396	0.389	0.379	0.368	0.356	0.344	0.329	0.314	0.298	0.279	0.260	0.240	0.220	0.196	0.172	0.149	0.122	0.095	0.066	0.036	0.006	-0.025	-0.058	-0.091	-0.126	-0.161	-0.199	-0.238	-0.275	-0.315	-0.355	-0.396	-0.439	-0.481	-0.525	-0.568	-0.612	-0.658	-0.704	-0.750	-0.796	-0.842	-0.889	-0.936	-0.982	-1.030	-1.078	-1.124	-1.171	-1.219	-1.265	-1.311	-1.358	-1.404	-1.448	-1.492	-1.538	-1.581	-1.624	-1.666	-1.706	-1.748	-1.788	-1.826	-1.865	-1.901	-1.938	-1.972	-2.006	-2.040	-2.071	-2.101	-2.132	-2.160	-2.188	-2.212	-2.238	-2.261	-2.282	-2.304	-2.322	-2.341	-2.356	-2.372	-2.386	-2.399	-2.410	-2.420	-2.429	-2.436	-2.441	-2.446	-2.449	-2.451	-2.451	-2.449	-2.446	-2.441	-2.436	-2.430	-2.422	-2.411	-2.401	-2.388	-2.374	-2.358	-2.341	-2.322	-2.304	-2.281	-2.259	-2.235	-2.210	-2.182	-2.154	-2.124	-2.092	-2.060	-2.025	-1.991	-1.954	-1.916	-1.876	-1.838	-1.795	-1.751	-1.709	-1.662	-1.618	-1.570	-1.521	-1.472	-1.422	-1.371	-1.320	-1.268	-1.215	-1.161	-1.108	-1.052	-0.998	-0.942	-0.888	-0.831	-0.774	-0.719	-0.662	-0.606	-0.550	-0.494	-0.438	-0.382	-0.328	-0.271	-0.218	-0.162	-0.109	-0.055	-0.004	0.048	0.100	0.150	0.200	0.250	0.299	0.346	0.394	0.440	0.485	0.530	0.575	0.619	0.661	0.702	0.745	0.785	0.825	0.864	0.904	0.941	0.979	1.016	1.052	1.089	1.124	1.159	1.194	1.230	1.264	1.298	1.331	1.365	1.399	1.431	1.465	1.498	1.530	1.562	1.595	1.628	1.659	1.691	1.724	1.756	1.788	1.820	1.851	1.882	1.915	1.945	1.976	2.007	2.039	2.069	2.098	2.128	2.156	2.185	2.212	2.240	2.266	2.292	2.318	2.341	2.365	2.388	2.408	2.429	2.448	2.466	2.484	2.500	2.515	2.529	2.541	2.552	2.561	2.570	2.578	2.582	2.586	2.589	2.590	2.590	2.588	2.584	2.580	2.574	2.565	2.555	2.545	2.532	2.519	2.502	2.486	2.468	2.449	2.428	2.406	2.382	2.359	2.334	2.306	2.280	2.251	2.221	2.191	2.160	2.129	2.096	2.062	2.029	1.994	1.959	1.925	1.889	1.851	1.815	1.779	1.742	1.705	1.668	1.630	1.592	1.555	1.519	1.481	1.444	1.406	1.370	1.332	1.296	1.259	1.222	1.186	1.150	1.114	1.079	1.042	1.006	0.972	0.936	0.900	0.866	0.831	0.796	0.761	0.726	0.692	0.658	0.621	0.586	0.551	0.516	0.481	0.444	0.409	0.372	0.335	0.298	0.260	0.222	0.182	0.144	0.104	0.062	0.022	-0.019	-0.062	-0.105	-0.149	-0.194	-0.239	-0.285	-0.331	-0.379	-0.426	-0.476	-0.526	-0.576	-0.628	-0.680	-0.732	-0.785	-0.840	-0.895	-0.950	-1.006	-1.064	-1.121	-1.180	-1.238	-1.298	-1.356	-1.416	-1.476	-1.538	-1.599	-1.660	-1.722	-1.784	-1.846	-1.909	-1.970	-2.034	-2.096	-2.158	-2.220	-2.282	-2.344	-2.408	-2.468	-2.530	-2.591	-2.652	-2.712	-2.772	-2.834	-2.892	-2.951	-3.009	-3.068	-3.126	-3.182	-3.239	-3.295	-3.349	-3.405	-3.458	-3.510	-3.562	-3.615	-3.665	-3.715	-3.765	-3.812	-3.860	-3.906	-3.951	-3.998	-4.041	-4.084	-4.126	-4.166	-4.208	-4.246	-4.285	-4.322	-4.359	-4.395	-4.429	-4.462	-4.495	-4.526	-4.558	-4.586	-4.615	-4.642	-4.670	-4.696	-4.720	-4.744	-4.766	-4.789	-4.810	-4.830	-4.850	-4.868	-4.885	-4.901	-4.918	-4.932	-4.946	-4.960	-4.972	-4.984	-4.994	-5.004	-5.014	-5.022	-5.030	-5.038	-5.042	-5.049	-5.054	-5.059	-5.061	-5.064	-5.066	-5.068	-5.069	-5.069	-5.066	-5.066	-5.065	-5.061	-5.058	-5.054	-5.049	-5.042	-5.038	-5.030	-5.021	-5.012	-5.002	-4.992	-4.980	-4.968	-4.955	-4.941	-4.925	-4.910	-4.892	-4.874	-4.855	-4.835	-4.814	-4.792	-4.769	-4.745	-4.718	-4.692	-4.664	-4.635	-4.605	-4.572	-4.541	-4.506	-4.471	-4.436	-4.399	-4.360	-4.320	-4.279	-4.238	-4.195	-4.151	-4.105	-4.059	-4.011	-3.962	-3.914	-3.862	-3.811	-3.759	-3.705	-3.650	-3.595	-3.540	-3.484	-3.426	-3.368	-3.310	-3.250	-3.191	-3.130	-3.070	-3.010	-2.948	-2.886	-2.824	-2.762	-2.700	-2.638	-2.575	-2.512	-2.451	-2.388	-2.326	-2.264	-2.202	-2.140	-2.078	-2.018	-1.955	-1.895	-1.835	-1.775	-1.716	-1.658	-1.599	-1.541	-1.485	-1.426	-1.370	-1.315	-1.260	-1.205	-1.151	-1.096	-1.044	-0.991	-0.939	-0.889	-0.838	-0.788	-0.738	-0.688	-0.639	-0.591	-0.542	-0.496	-0.449	-0.401	-0.356	-0.310	-0.265	-0.220	-0.175	-0.130	-0.086	-0.041	0.001	0.045	0.090	0.132	0.176	0.218	0.260	0.302	0.346	0.389	0.431	0.472	0.515	0.558	0.600	0.641	0.684	0.725	0.766	0.809	0.850	0.891	0.932	0.974	1.015	1.056	1.096	1.136	1.176	1.218	1.256	1.295	1.335	1.374	1.411	1.449	1.486	1.522	1.559	1.594	1.629	1.662	1.695	1.728	1.759	1.790	1.819	1.848	1.875	1.902	1.928	1.951	1.975	1.995	2.016	2.036	2.054	2.070	2.085	2.098	2.111	2.121	2.131	2.140	2.145	2.151	2.154	2.156	2.156	2.155	2.152	2.148	2.144	2.135	2.128	2.116	2.105	2.092	2.079	2.064	2.046	2.029	2.010	1.990	1.969	1.946	1.922	1.898	1.874	1.848	1.820	1.791	1.764	1.735	1.705	1.674	1.644	1.612	1.580	1.548	1.516	1.484	1.450	1.416	1.382	1.350	1.315	1.282	1.248	1.214	1.180	1.148	1.114	1.080	1.046	1.012	0.980	0.946	0.914	0.881	0.850	0.818	0.785	0.755	0.722	0.692	0.662	0.632	0.602	0.572	0.544	0.515	0.486	0.459	0.430	0.402	0.376	0.349	0.322	0.298	0.271	0.245	0.221	0.196	0.172	0.149	0.124	0.101	0.079	0.056	0.034	0.011	-0.010	-0.032	-0.054	-0.075	-0.095	-0.115	-0.135	-0.155	-0.175	-0.195	-0.214	-0.232	-0.251	-0.270	-0.289	-0.306	-0.325	-0.342	-0.360	-0.378	-0.395	-0.414	-0.430	-0.449	-0.466	-0.484	-0.501	-0.519	-0.535	-0.552	-0.570	-0.588	-0.605	-0.622	-0.640	-0.658	-0.675	-0.694	-0.711	-0.729	-0.748	-0.766	-0.784	-0.802	-0.820	-0.840	-0.858	-0.876	-0.894	-0.912	-0.931	-0.949	-0.969	-0.986	-1.005	-1.024	-1.041	-1.059	-1.078	-1.095	-1.112	-1.129	-1.146	-1.162	-1.179	-1.195	-1.210	-1.225	-1.240	-1.255	-1.269	-1.281	-1.295	-1.306	-1.319	-1.329	-1.339	-1.349	-1.358	-1.365	-1.374	-1.381	-1.388	-1.392	-1.398	-1.401	-1.405	-1.408	-1.410	-1.410	-1.411	-1.411	-1.409	-1.408	-1.405	-1.401	-1.396	-1.392	-1.388	-1.381	-1.374	-1.366	-1.358	-1.350	-1.340	-1.331	-1.320	-1.309	-1.296	-1.285	-1.272	-1.260	-1.246	-1.232	-1.218	-1.202	-1.188	-1.172	-1.156	-1.140	-1.124	-1.108	-1.090	-1.072	-1.055	-1.038	-1.020	-1.002	-0.984	-0.965	-0.948	-0.928	-0.909	-0.889	-0.870	-0.851	-0.831	-0.811	-0.792	-0.772	-0.752	-0.732	-0.712	-0.691	-0.671	-0.651	-0.630	-0.610	-0.590	-0.570	-0.549	-0.529	-0.506	-0.488	-0.466	-0.445	-0.424	-0.404	-0.382	-0.361	-0.341	-0.319	-0.299	-0.278	-0.258	-0.236	-0.215	-0.195	-0.174	-0.154	-0.132	-0.112	-0.091	-0.072	-0.052	-0.031	-0.012	0.008	0.028	0.046	0.066	0.085	0.105	0.124	0.142	0.160	0.179	0.198	0.215	0.232	0.251	0.268	0.285	0.301	0.318	0.334	0.351	0.366	0.382	0.398	0.414	0.428	0.442	0.456	0.471	0.484	0.498	0.510	0.522	0.535	0.548	0.559	0.569	0.579	0.590	0.600	0.609	0.618	0.626	0.634	0.641	0.648	0.654	0.660	0.664	0.669	0.672	0.676	0.679	0.680	0.682	0.682	0.684	0.682	0.682	0.681	0.679	0.675	0.672	0.668	0.662	0.658	0.651	0.645	0.638	0.630	0.622	0.614	0.604	0.594	0.585	0.574	0.562	0.552	0.540	0.529	0.516	0.502	0.491	0.478	0.465	0.451	0.438	0.425	0.411	0.398	0.385	0.371	0.358	0.345	0.331	0.319	0.305	0.294	0.280	0.269	0.255	0.244	0.232	0.220	0.209	0.199	0.188	0.176	0.168	0.156	0.146	0.136	0.128	0.118	0.108	0.099	0.090	0.081	0.071	0.064	0.054	0.045	0.034	0.025	0.015	0.005	-0.005	-0.016	-0.028	-0.039	-0.051	-0.064	-0.078	-0.090	-0.105	-0.120	-0.136	-0.154	-0.171	-0.189	-0.210	-0.230	-0.251	-0.272	-0.298	-0.322	-0.349	-0.375	-0.404	-0.432	-0.464	-0.495	-0.528	-0.562	-0.598	-0.634	-0.671	-0.711	-0.751	-0.792	-0.834	-0.879	-0.922	-0.968	-1.015	-1.062	-1.110	-1.160	-1.211	-1.261	-1.314	-1.366	-1.419	-1.472	-1.526	-1.581	-1.635	-1.690	-1.745	-1.800	-1.855	-1.910	-1.965	-2.020	-2.074	-2.128	-2.181	-2.235	-2.288	-2.339	-2.390	-2.440	-2.490	-2.539	-2.586	-2.632	-2.678	-2.722	-2.766	-2.808	-2.849	-2.886	-2.925	-2.961	-2.996	-3.029	-3.061	-3.091	-3.121	-3.149	-3.174	-3.198	-3.220	-3.240	-3.260	-3.279	-3.295	-3.309	-3.322	-3.334	-3.345	-3.354	-3.361	-3.368	-3.371	-3.375	-3.378	-3.378	-3.376	-3.375	-3.372	-3.369	-3.365	-3.359	-3.352	-3.344	-3.336	-3.328	-3.316	-3.306	-3.295	-3.284	-3.270	-3.259	-3.245	-3.231	-3.218	-3.202	-3.188	-3.174	-3.159	-3.142	-3.128	-3.111	-3.096	-3.081	-3.066	-3.050	-3.034	-3.019	-3.004	-2.989	-2.975	-2.961	-2.946	-2.932	-2.919	-2.905	-2.891	-2.879	-2.866	-2.852	-2.840	-2.829	-2.818	-2.806	-2.795	-2.785	-2.774	-2.764	-2.754	-2.744	-2.735	-2.725	-2.716	-2.708	-2.699	-2.690	-2.681	-2.675	-2.666	-2.658	-2.651	-2.642	-2.635	-2.628	-2.620	-2.612	-2.605	-2.596	-2.589	-2.581	-2.574	-2.566	-2.558	-2.549	-2.540	-2.531	-2.522	-2.512	-2.502	-2.492	-2.482	-2.471	-2.460	-2.449	-2.436	-2.425	-2.412	-2.400	-2.385	-2.371	-2.358	-2.342	-2.326	-2.310	-2.294	-2.278	-2.259	-2.241	-2.222	-2.202	-2.182	-2.162	-2.140	-2.119	-2.096	-2.074	-2.051	-2.026	-2.002	-1.978	-1.952	-1.926	-1.900	-1.874	-1.848	-1.819	-1.791	-1.762	-1.735	-1.706	-1.676	-1.648	-1.619	-1.590	-1.560	-1.530	-1.500	-1.471	-1.442	-1.412	-1.384	-1.354	-1.326	-1.298	-1.270	-1.242	-1.216	-1.189	-1.162	-1.138	-1.114	-1.090	-1.066	-1.044	-1.021	-1.000	-0.981	-0.960	-0.942	-0.924	-0.908	-0.892	-0.878	-0.862	-0.850	-0.838	-0.826	-0.816	-0.806	-0.798	-0.790	-0.782	-0.776	-0.771	-0.766	-0.761	-0.759	-0.756	-0.754	-0.752	-0.752	-0.751	-0.751	-0.751	-0.752	-0.754	-0.754	-0.755	-0.756	-0.759	-0.759	-0.761	-0.762	-0.764	-0.765	-0.766	-0.765	-0.766	-0.766	-0.765	-0.765	-0.764	-0.761	-0.760	-0.756	-0.752	-0.749	-0.744	-0.739	-0.732	-0.725	-0.719	-0.710	-0.702	-0.694	-0.684	-0.672	-0.662	-0.651	-0.639	-0.628	-0.614	-0.600	-0.586	-0.574	-0.559	-0.544	-0.529	-0.512	-0.498	-0.482	-0.466	-0.451	-0.436	-0.420	-0.405	-0.389	-0.374	-0.359	-0.345	-0.330	-0.318	-0.304	-0.291	-0.279	-0.266	-0.255	-0.245	-0.236	-0.228	-0.219	-0.211	-0.205	-0.199	-0.194	-0.189	-0.185	-0.182	-0.180	-0.179	-0.178	-0.178	-0.179	-0.181	-0.182	-0.186	-0.190	-0.195	-0.200	-0.205	-0.211	-0.219	-0.226	-0.234	-0.241	-0.249	-0.259	-0.268	-0.278	-0.288	-0.296	-0.306	-0.316	-0.325	-0.336	-0.346	-0.355	-0.365	-0.375	-0.384	-0.394	-0.402	-0.410	-0.419	-0.426	-0.432	-0.440	-0.446	-0.451	-0.458	-0.462	-0.468	-0.471	-0.474	-0.478	-0.479	-0.481	-0.482	-0.481	-0.481	-0.481	-0.479	-0.478	-0.475	-0.471	-0.468	-0.462	-0.458	-0.451	-0.446	-0.438	-0.431	-0.422	-0.414	-0.405	-0.395	-0.386	-0.375	-0.365	-0.352	-0.342	-0.331	-0.319	-0.306	-0.294	-0.281	-0.269	-0.256	-0.244	-0.230	-0.218	-0.205	-0.192	-0.180	-0.169	-0.156	-0.145	-0.135	-0.124	-0.115	-0.106	-0.098	-0.090	-0.082	-0.078	-0.071	-0.066	-0.064	-0.061	-0.060	-0.060	-0.061	-0.062	-0.066	-0.071	-0.078	-0.085	-0.094	-0.105	-0.116	-0.130	-0.144	-0.160	-0.178	-0.195	-0.216	-0.238	-0.260	-0.285	-0.310	-0.338	-0.365	-0.394	-0.424	-0.455	-0.488	-0.520	-0.554	-0.588	-0.622	-0.659	-0.694	-0.730	-0.766	-0.804	-0.840	-0.876	-0.912	-0.949	-0.984	-1.019	-1.054	-1.088	-1.120	-1.151	-1.182	-1.212	-1.241	-1.268	-1.294	-1.318	-1.340	-1.361	-1.381	-1.398	-1.414	-1.429	-1.440	-1.451	-1.459	-1.464	-1.468	-1.470	-1.471	-1.468	-1.464	-1.458	-1.449	-1.440	-1.429	-1.415	-1.399	-1.381	-1.362	-1.341	-1.319	-1.295	-1.269	-1.242	-1.215	-1.185	-1.156	-1.124	-1.092	-1.059	-1.026	-0.991	-0.958	-0.921	-0.886	-0.851	-0.815	-0.780	-0.744	-0.709	-0.672	-0.638	-0.605	-0.570	-0.538	-0.506	-0.474	-0.444	-0.414	-0.386	-0.358	-0.331	-0.306	-0.282	-0.260	-0.239	-0.219	-0.200	-0.182	-0.168	-0.154	-0.141	-0.130	-0.120	-0.112	-0.106	-0.100	-0.098	-0.096	-0.095	-0.095	-0.098	-0.102	-0.108	-0.112	-0.120	-0.129	-0.139	-0.150	-0.162	-0.175	-0.189	-0.204	-0.219	-0.236	-0.254	-0.271	-0.290	-0.308	-0.328	-0.346	-0.366	-0.388	-0.408	-0.429	-0.450	-0.470	-0.491	-0.511	-0.534	-0.554	-0.574	-0.594	-0.614	-0.634	-0.652	-0.671	-0.690	-0.709	-0.725	-0.741	-0.759	-0.775	-0.790	-0.805	-0.819	-0.832	-0.846	-0.860	-0.872	-0.884	-0.895	-0.906	-0.918	-0.926	-0.936	-0.945	-0.954	-0.961	-0.970	-0.978	-0.985	-0.990	-0.998	-1.004	-1.010	-1.015	-1.021	-1.028	-1.032	-1.039	-1.042	-1.048	-1.052	-1.059	-1.064	-1.069	-1.075	-1.079	-1.085	-1.091	-1.096	-1.102	-1.109	-1.114	-1.121	-1.128	-1.134	-1.141	-1.149	-1.156	-1.164	-1.171	-1.180	-1.189	-1.196	-1.206	-1.216	-1.225	-1.235	-1.245	-1.256	-1.266	-1.278	-1.289	-1.300	-1.311	-1.324	-1.336	-1.348	-1.361	-1.374	-1.386	-1.400	-1.414	-1.428	-1.441	-1.455	-1.468	-1.481	-1.496	-1.510	-1.524	-1.538	-1.551	-1.564	-1.576	-1.590	-1.602	-1.616	-1.629	-1.639	-1.651	-1.661	-1.672	-1.682	-1.691	-1.700	-1.708	-1.715	-1.721	-1.728	-1.732	-1.735	-1.738	-1.740	-1.740	-1.741	-1.739	-1.736	-1.732	-1.728	-1.721	-1.715	-1.706	-1.698	-1.686	-1.675	-1.662	-1.648	-1.631	-1.615	-1.598	-1.578	-1.558	-1.538	-1.515	-1.492	-1.468	-1.442	-1.416	-1.390	-1.362	-1.334	-1.306	-1.276	-1.245	-1.216	-1.185	-1.155	-1.124	-1.092	-1.061	-1.030	-0.999	-0.969	-0.938	-0.908	-0.876	-0.848	-0.819	-0.790	-0.760	-0.734	-0.708	-0.681	-0.656	-0.632	-0.609	-0.586	-0.564	-0.544	-0.525	-0.506	-0.489	-0.471	-0.456	-0.442	-0.429	-0.416	-0.404	-0.392	-0.384	-0.376	-0.368	-0.361	-0.354	-0.349	-0.345	-0.340	-0.336	-0.334	-0.331	-0.329	-0.329	-0.326	-0.326	-0.326	-0.325	-0.326	-0.325	-0.326	-0.326	-0.326	-0.326	-0.325	-0.325	-0.324	-0.322	-0.321	-0.320	-0.318	-0.315	-0.311	-0.309	-0.304	-0.300	-0.295	-0.289	-0.282	-0.275	-0.269	-0.260	-0.252	-0.242	-0.232	-0.224	-0.212	-0.201	-0.189	-0.178	-0.165	-0.151	-0.139	-0.125	-0.110	-0.096	-0.082	-0.068	-0.054	-0.039	-0.024	-0.009	0.006	0.020	0.034	0.048	0.061	0.075	0.088	0.100	0.112	0.124	0.135	0.144	0.154	0.162	0.170	0.178	0.182	0.189	0.194	0.198	0.199	0.201	0.201	0.200	0.199	0.195	0.192	0.188	0.181	0.174	0.166	0.158	0.148	0.136	0.124	0.111	0.098	0.081	0.066	0.050	0.032	0.014	-0.005	-0.025	-0.044	-0.065	-0.086	-0.109	-0.130	-0.152	-0.175	-0.199	-0.222	-0.245	-0.269	-0.292	-0.316	-0.340	-0.362	-0.385	-0.408	-0.430	-0.452	-0.475	-0.496	-0.518	-0.538	-0.556	-0.576	-0.595	-0.612	-0.630	-0.646	-0.662	-0.678	-0.691	-0.705	-0.718	-0.730	-0.741	-0.750	-0.760	-0.769	-0.778	-0.784	-0.790	-0.796	-0.801	-0.806	-0.809	-0.812	-0.815	-0.818	-0.819	-0.820	-0.821	-0.820	-0.821	-0.821	-0.820	-0.820	-0.819	-0.819	-0.819	-0.819	-0.819	-0.819	-0.819	-0.820	-0.820	-0.821	-0.824	-0.825	-0.828	-0.832	-0.836	-0.841	-0.846	-0.852	-0.860	-0.868	-0.876	-0.885	-0.896	-0.909	-0.920	-0.934	-0.946	-0.962	-0.978	-0.995	-1.012	-1.032	-1.051	-1.071	-1.092	-1.115	-1.139	-1.161	-1.186	-1.211	-1.236	-1.264	-1.291	-1.318	-1.348	-1.375	-1.404	-1.434	-1.464	-1.494	-1.524	-1.554	-1.585	-1.615	-1.646	-1.676	-1.706	-1.738	-1.768	-1.798	-1.828	-1.858	-1.886	-1.915	-1.942	-1.970	-1.998	-2.025	-2.051	-2.078	-2.102	-2.126	-2.149	-2.172	-2.195	-2.218	-2.238	-2.256	-2.276	-2.295	-2.312	-2.330	-2.346	-2.362	-2.376	-2.390	-2.405	-2.418	-2.428	-2.440	-2.451	-2.461	-2.470	-2.479	-2.486	-2.494	-2.501	-2.508	-2.512	-2.519	-2.522	-2.528	-2.531	-2.535	-2.538	-2.541	-2.544	-2.546	-2.549	-2.551	-2.551	-2.554	-2.555	-2.556	-2.556	-2.558	-2.559	-2.560	-2.561	-2.562	-2.562	-2.564	-2.564	-2.564	-2.565	-2.566	-2.568	-2.568	-2.569	-2.570	-2.571	-2.571	-2.574	-2.574	-2.575	-2.578	-2.578	-2.579	-2.581	-2.582	-2.584	-2.588	-2.589	-2.591	-2.592	-2.595	-2.596	-2.599	-2.601	-2.604	-2.605	-2.608	-2.610	-2.612	-2.614	-2.616	-2.619	-2.620	-2.622	-2.625	-2.626	-2.629	-2.630	-2.631	-2.632	-2.634	-2.635	-2.636	-2.636	-2.638	-2.638	-2.638	-2.638	-2.638	-2.638	-2.636	-2.636	-2.635	-2.634	-2.632	-2.630	-2.629	-2.625	-2.622	-2.620	-2.616	-2.612	-2.609	-2.606	-2.601	-2.596	-2.591	-2.588	-2.582	-2.576	-2.572	-2.568	-2.561	-2.555	-2.550	-2.545	-2.539	-2.534	-2.528	-2.522	-2.518	-2.512	-2.509	-2.502	-2.499	-2.495	-2.491	-2.488	-2.485	-2.482	-2.480	-2.479	-2.478	-2.476	-2.476	-2.478	-2.478	-2.479	-2.481	-2.485	-2.488	-2.491	-2.498	-2.501	-2.508	-2.515	-2.522	-2.530	-2.539	-2.548	-2.558	-2.566	-2.578	-2.589	-2.600	-2.612	-2.624	-2.636	-2.649	-2.662	-2.675	-2.689	-2.702	-2.716	-2.729	-2.742	-2.756	-2.769	-2.781	-2.795	-2.808	-2.819	-2.830	-2.841	-2.852	-2.862	-2.872	-2.882	-2.890	-2.898	-2.905	-2.911	-2.919	-2.924	-2.928	-2.932	-2.935	-2.938	-2.940	-2.940	-2.941	-2.941	-2.940	-2.939	-2.935	-2.934	-2.929	-2.925	-2.921	-2.916	-2.910	-2.902	-2.896	-2.889	-2.881	-2.872	-2.864	-2.855	-2.845	-2.836	-2.826	-2.815	-2.805	-2.795	-2.784	-2.772	-2.762	-2.750	-2.738	-2.726	-2.715	-2.702	-2.691	-2.678	-2.666	-2.654	-2.641	-2.629	-2.616	-2.604	-2.590	-2.579	-2.565	-2.552	-2.539	-2.526	-2.511	-2.499	-2.485	-2.471	-2.458	-2.444	-2.430	-2.416	-2.402	-2.389	-2.374	-2.360	-2.345	-2.331	-2.316	-2.302	-2.288	-2.274	-2.259	-2.245	-2.230	-2.216	-2.202	-2.189	-2.174	-2.161	-2.148	-2.134	-2.121	-2.109	-2.095	-2.082	-2.071	-2.059	-2.047	-2.036	-2.025	-2.015	-2.005	-1.994	-1.985	-1.975	-1.968	-1.959	-1.950	-1.942	-1.935	-1.926	-1.920	-1.912	-1.905	-1.899	-1.892	-1.886	-1.880	-1.872	-1.868	-1.861	-1.854	-1.849	-1.842	-1.836	-1.829	-1.824	-1.816	-1.809	-1.801	-1.794	-1.785	-1.778	-1.768	-1.759	-1.750	-1.739	-1.729	-1.718	-1.705	-1.692	-1.679	-1.666	-1.652	-1.638	-1.624	-1.608	-1.592	-1.576	-1.559	-1.541	-1.524	-1.506	-1.488	-1.469	-1.449	-1.430	-1.411	-1.391	-1.371	-1.351	-1.331	-1.311	-1.292	-1.272	-1.254	-1.234	-1.215	-1.196	-1.179	-1.161	-1.142	-1.126	-1.111	-1.095	-1.080	-1.066	-1.054	-1.040	-1.029	-1.019	-1.009	-0.999	-0.991	-0.984	-0.979	-0.972	-0.968	-0.965	-0.962	-0.962	-0.962	-0.962	-0.964	-0.968	-0.971	-0.976	-0.981	-0.988	-0.995	-1.002	-1.011	-1.022	-1.031	-1.042	-1.054	-1.068	-1.079	-1.092	-1.106	-1.120	-1.134	-1.149	-1.164	-1.179	-1.195	-1.210	-1.225	-1.239	-1.255	-1.270	-1.285	-1.299	-1.312	-1.328	-1.341	-1.355	-1.368	-1.379	-1.391	-1.402	-1.412	-1.422	-1.431	-1.441	-1.449	-1.456	-1.462	-1.469	-1.474	-1.478	-1.481	-1.484	-1.488	-1.488	-1.489	-1.488	-1.486	-1.485	-1.484	-1.480	-1.476	-1.471	-1.466	-1.461	-1.455	-1.448	-1.440	-1.432	-1.424	-1.414	-1.405	-1.395	-1.386	-1.375	-1.365	-1.355	-1.342	-1.331	-1.320	-1.309	-1.298	-1.286	-1.275	-1.262	-1.251	-1.240	-1.230	-1.219	-1.209	-1.198	-1.188	-1.179	-1.169	-1.159	-1.150	-1.142	-1.134	-1.125	-1.119	-1.111	-1.105	-1.099	-1.092	-1.089	-1.084	-1.080	-1.075	-1.071	-1.069	-1.066	-1.065	-1.062	-1.061	-1.061	-1.060	-1.061	-1.060	-1.061	-1.062	-1.064	-1.066	-1.068	-1.069	-1.071	-1.074	-1.076	-1.079	-1.082	-1.085	-1.088	-1.090	-1.094	-1.096	-1.100	-1.102	-1.105	-1.106	-1.109	-1.111	-1.112	-1.115	-1.115	-1.116	-1.115	-1.115	-1.115	-1.112	-1.111	-1.110	-1.106	-1.104	-1.099	-1.095	-1.089	-1.082	-1.076	-1.069	-1.060	-1.051	-1.041	-1.030	-1.020	-1.008	-0.994	-0.981	-0.966	-0.951	-0.936	-0.919	-0.901	-0.884	-0.866	-0.846	-0.826	-0.806	-0.785	-0.764	-0.742	-0.720	-0.698	-0.675	-0.651	-0.628	-0.606	-0.581	-0.559	-0.534	-0.510	-0.486	-0.464	-0.441	-0.418	-0.395	-0.372	-0.351	-0.330	-0.309	-0.289	-0.269	-0.250	-0.231	-0.214	-0.198	-0.181	-0.166	-0.151	-0.139	-0.126	-0.115	-0.105	-0.095	-0.086	-0.079	-0.071	-0.068	-0.062	-0.059	-0.056	-0.055	-0.054	-0.055	-0.056	-0.059	-0.061	-0.065	-0.071	-0.075	-0.082	-0.090	-0.098	-0.106	-0.115	-0.125	-0.136	-0.146	-0.159	-0.171	-0.182	-0.196	-0.209	-0.222	-0.236	-0.250	-0.264	-0.279	-0.292	-0.306	-0.320	-0.334	-0.348	-0.361	-0.375	-0.389	-0.401	-0.414	-0.426	-0.439	-0.449	-0.460	-0.471	-0.481	-0.490	-0.500	-0.509	-0.516	-0.524	-0.531	-0.538	-0.544	-0.550	-0.554	-0.559	-0.562	-0.565	-0.569	-0.571	-0.571	-0.572	-0.574	-0.574	-0.574	-0.572	-0.571	-0.570	-0.568	-0.566	-0.562	-0.560	-0.556	-0.554	-0.549	-0.546	-0.542	-0.539	-0.535	-0.531	-0.528	-0.524	-0.520	-0.516	-0.512	-0.509	-0.507	-0.505	-0.501	-0.500	-0.498	-0.498	-0.496	-0.495	-0.495	-0.495	-0.495	-0.496	-0.499	-0.500	-0.502	-0.506	-0.509	-0.514	-0.518	-0.522	-0.528	-0.534	-0.540	-0.546	-0.552	-0.560	-0.568	-0.576	-0.584	-0.592	-0.601	-0.611	-0.620	-0.629	-0.639	-0.649	100.000	5.000	2.000	1.000	6.000	0.000	0.000	0.000	0.000	0.000	0.000	0.000	0.000	0.000	0.000	0.000	0.000	0.000	3.200	3.168	3.135	3.102	3.070	3.038	3.005	2.972	2.940	2.908	2.874	2.842	2.810	2.779	2.746	2.715	2.684	2.651	2.621	2.591	2.560	2.530	2.500	2.471	2.442	2.414	2.385	2.358	2.331	2.304	2.278	2.250	2.225	2.200	2.175	2.149	2.126	2.101	2.078	2.054	2.031	2.007	1.986	1.964	1.942	1.920	1.899	1.878	1.855	1.835	1.814	1.792	1.772	1.751	1.730	1.710	1.689	1.669	1.648	1.628	1.608	1.586	1.566	1.546	1.525	1.506	1.485	1.465	1.445	1.425	1.405	1.386	1.365	1.346	1.328	1.309	1.290	1.271	1.252	1.234	1.216	1.199	1.182	1.166	1.149	1.132	1.118	1.104	1.090	1.076	1.064	1.051	1.040	1.029	1.019	1.009	1.001	0.992	0.985	0.979	0.972	0.968	0.965	0.962	0.959	0.959	0.958	0.958	0.959	0.960	0.962	0.966	0.969	0.974	0.980	0.986	0.994	1.001	1.010	1.019	1.029	1.039	1.051	1.062	1.075	1.088	1.101	1.115	1.129	1.144	1.159	1.174	1.190	1.205	1.221	1.238	1.255	1.270	1.288	1.304	1.321	1.338	1.354	1.371	1.388	1.404	1.421	1.438	1.454	1.470	1.486	1.501	1.518	1.531	1.546	1.561	1.575	1.590	1.602	1.616	1.629	1.641	1.654	1.665	1.676	1.688	1.699	1.709	1.718	1.726	1.735	1.744	1.751	1.759	1.766	1.772	1.779	1.784	1.789	1.794	1.798	1.802	1.805	1.809	1.811	1.812	1.815	1.816	1.818	1.818	1.818	1.818	1.818	1.818	1.816	1.814	1.812	1.811	1.809	1.805	1.802	1.799	1.795	1.792	1.788	1.785	1.780	1.776	1.771	1.766	1.761	1.755	1.750	1.744	1.739	1.734	1.728	1.721	1.715	1.709	1.702	1.696	1.690	1.682	1.676	1.669	1.662	1.655	1.649	1.641	1.634	1.628	1.620	1.612	1.605	1.599	1.591	1.584	1.576	1.569	1.561	1.554	1.548	1.539	1.532	1.525	1.516	1.510	1.502	1.496	1.488	1.481	1.474	1.468	1.460	1.452	1.445	1.439	1.431	1.425	1.419	1.411	1.405	1.398	1.391	1.386	1.379	1.374	1.366	1.360	1.355	1.349	1.344	1.339	1.334	1.329	1.324	1.320	1.316	1.311	1.309	1.304	1.301	1.299	1.295	1.294	1.291	1.289	1.286	1.285	1.285	1.284	1.284	1.284	1.284	1.285	1.286	1.286	1.289	1.290	1.292	1.295	1.298	1.301	1.304	1.309	1.311	1.316	1.320	1.325	1.331	1.335	1.340	1.346	1.351	1.356	1.362	1.369	1.374	1.380	1.385	1.391	1.396	1.401	1.406	1.411	1.415	1.420	1.424	1.428	1.430	1.434	1.436	1.438	1.439	1.439	1.440	1.439	1.436	1.435	1.431	1.429	1.424	1.419	1.412	1.406	1.399	1.390	1.380	1.370	1.359	1.346	1.334	1.320	1.305	1.289	1.272	1.255	1.236	1.216	1.196	1.176	1.154	1.131	1.109	1.084	1.060	1.034	1.008	0.982	0.955	0.928	0.899	0.871	0.842	0.814	0.785	0.755	0.726	0.698	0.668	0.638	0.609	0.579	0.549	0.520	0.491	0.462	0.435	0.406	0.380	0.352	0.326	0.300	0.275	0.250	0.228	0.204	0.181	0.159	0.139	0.119	0.101	0.081	0.065	0.049	0.034	0.019	0.005	-0.008	-0.019	-0.030	-0.039	-0.048	-0.056	-0.062	-0.069	-0.074	-0.078	-0.081	-0.084	-0.085	-0.086	-0.086	-0.085	-0.085	-0.082	-0.080	-0.076	-0.072	-0.068	-0.064	-0.058	-0.051	-0.045	-0.039	-0.032	-0.025	-0.016	-0.009	0.000	0.006	0.015	0.024	0.032	0.040	0.049	0.058	0.065	0.074	0.082	0.090	0.098	0.104	0.112	0.119	0.125	0.131	0.136	0.142	0.148	0.152	0.156	0.160	0.164	0.168	0.169	0.171	0.174	0.175	0.175	0.176	0.176	0.175	0.175	0.172	0.170	0.169	0.166	0.162	0.160	0.155	0.151	0.148	0.144	0.139	0.134	0.128	0.122	0.116	0.110	0.104	0.099	0.092	0.086	0.080	0.074	0.069	0.061	0.056	0.050	0.044	0.039	0.034	0.029	0.024	0.019	0.015	0.011	0.008	0.005	0.002	0.001	-0.001	-0.002	-0.002	-0.002	-0.001	-0.001	0.000	0.002	0.005	0.009	0.014	0.018	0.022	0.029	0.035	0.042	0.050	0.059	0.066	0.076	0.086	0.098	0.108	0.119	0.132	0.144	0.158	0.171	0.185	0.199	0.214	0.228	0.242	0.259	0.274	0.289	0.305	0.320	0.338	0.352	0.368	0.384	0.399	0.414	0.429	0.444	0.459	0.472	0.488	0.500	0.512	0.525	0.538	0.550	0.560	0.571	0.581	0.590	0.599	0.606	0.615	0.620	0.626	0.632	0.636	0.640	0.644	0.646	0.648	0.649	0.649	0.649	0.649	0.648	0.645	0.641	0.640	0.636	0.631	0.626	0.621	0.616	0.610	0.604	0.596	0.590	0.582	0.575	0.566	0.559	0.551	0.542	0.535	0.526	0.519	0.510	0.502	0.494	0.486	0.479	0.471	0.465	0.458	0.451	0.444	0.439	0.431	0.428	0.421	0.418	0.412	0.409	0.405	0.402	0.399	0.398	0.395	0.392	0.391	0.390	0.390	0.390	0.389	0.390	0.390	0.391	0.392	0.394	0.395	0.398	0.400	0.401	0.404	0.406	0.409	0.411	0.412	0.416	0.418	0.420	0.422	0.424	0.425	0.428	0.429	0.430	0.431	0.431	0.431	0.431	0.431	0.430	0.429	0.428	0.425	0.424	0.420	0.418	0.414	0.410	0.405	0.400	0.396	0.390	0.385	0.378	0.371	0.364	0.358	0.350	0.342	0.335	0.326	0.319	0.311	0.302	0.294	0.285	0.276	0.269	0.260	0.252	0.244	0.236	0.228	0.221	0.212	0.205	0.199	0.191	0.186	0.180	0.174	0.169	0.164	0.160	0.155	0.152	0.149	0.145	0.144	0.141	0.141	0.141	0.140	0.141	0.142	0.144	0.146	0.149	0.152	0.155	0.160	0.165	0.171	0.178	0.185	0.192	0.200	0.209	0.219	0.229	0.240	0.251	0.264	0.276	0.290	0.304	0.319	0.334	0.350	0.366	0.384	0.401	0.420	0.439	0.458	0.479	0.499	0.520	0.541	0.562	0.586	0.609	0.631	0.654	0.679	0.702	0.725	0.750	0.774	0.798	0.822	0.845	0.869	0.892	0.916	0.938	0.961	0.982	1.004	1.024	1.045	1.062	1.082	1.100	1.115	1.131	1.145	1.159	1.170	1.181	1.191	1.200	1.208	1.214	1.219	1.221	1.224	1.224	1.224	1.221	1.218	1.214	1.208	1.200	1.192	1.184	1.172	1.161	1.149	1.135	1.120	1.106	1.091	1.074	1.058	1.040	1.024	1.005	0.989	0.970	0.952	0.935	0.918	0.901	0.885	0.870	0.854	0.840	0.826	0.814	0.801	0.791	0.781	0.771	0.765	0.759	0.754	0.750	0.749	0.748	0.749	0.750	0.755	0.760	0.766	0.775	0.784	0.795	0.808	0.822	0.838	0.855	0.872	0.891	0.914	0.934	0.958	0.982	1.006	1.032	1.060	1.086	1.116	1.144	1.174	1.205	1.235	1.265	1.296	1.328	1.359	1.390	1.421	1.452	1.482	1.515	1.544	1.574	1.602	1.631	1.659	1.686	1.712	1.739	1.762	1.786	1.809	1.830	1.851	1.870	1.888	1.905	1.920	1.932	1.945	1.956	1.966	1.974	1.981	1.986	1.990	1.992	1.994	1.994	1.991	1.989	1.982	1.976	1.969	1.960	1.950	1.939	1.925	1.910	1.895	1.879	1.861	1.842	1.822	1.802	1.781	1.759	1.736	1.712	1.688	1.664	1.638	1.612	1.586	1.561	1.534	1.508	1.481	1.454	1.428	1.401	1.375	1.349	1.322	1.298	1.271	1.249	1.224	1.200	1.176	1.155	1.132	1.111	1.090	1.071	1.052	1.034	1.016	0.999	0.982	0.969	0.952	0.940	0.926	0.915	0.904	0.892	0.882	0.874	0.866	0.858	0.850	0.844	0.838	0.832	0.826	0.822	0.819	0.815	0.811	0.809	0.808	0.804	0.802	0.800	0.799	0.798	0.798	0.796	0.795	0.794	0.794	0.792	0.791	0.790	0.789	0.788	0.788	0.785	0.782	0.780	0.779	0.775	0.771	0.768	0.764	0.760	0.755	0.750	0.744	0.738	0.730	0.722	0.715	0.706	0.698	0.688	0.678	0.668	0.655	0.644	0.631	0.616	0.604	0.589	0.574	0.558	0.541	0.524	0.507	0.489	0.470	0.451	0.432	0.412	0.392	0.371	0.350	0.329	0.309	0.286	0.264	0.242	0.221	0.200	0.178	0.156	0.135	0.114	0.092	0.074	0.054	0.034	0.015	-0.002	-0.021	-0.039	-0.055	-0.071	-0.085	-0.100	-0.112	-0.125	-0.136	-0.145	-0.155	-0.164	-0.169	-0.176	-0.180	-0.185	-0.186	-0.190	-0.189	-0.189	-0.188	-0.186	-0.182	-0.179	-0.172	-0.168	-0.161	-0.154	-0.146	-0.136	-0.128	-0.119	-0.108	-0.098	-0.086	-0.075	-0.064	-0.052	-0.041	-0.029	-0.019	-0.008	0.004	0.014	0.025	0.035	0.045	0.052	0.061	0.069	0.075	0.082	0.086	0.091	0.095	0.099	0.100	0.101	0.101	0.100	0.098	0.096	0.091	0.088	0.082	0.076	0.069	0.060	0.052	0.042	0.032	0.021	0.010	-0.001	-0.012	-0.026	-0.040	-0.054	-0.068	-0.081	-0.095	-0.110	-0.124	-0.139	-0.154	-0.168	-0.181	-0.196	-0.209	-0.222	-0.235	-0.248	-0.259	-0.270	-0.281	-0.291	-0.301	-0.310	-0.318	-0.326	-0.332	-0.340	-0.345	-0.349	-0.354	-0.358	-0.360	-0.361	-0.362	-0.362	-0.362	-0.361	-0.360	-0.358	-0.355	-0.352	-0.349	-0.344	-0.339	-0.335	-0.329	-0.324	-0.318	-0.310	-0.304	-0.298	-0.290	-0.282	-0.276	-0.269	-0.261	-0.254	-0.248	-0.241	-0.234	-0.228	-0.222	-0.216	-0.210	-0.205	-0.200	-0.196	-0.192	-0.190	-0.186	-0.184	-0.181	-0.181	-0.180	-0.180	-0.180	-0.181	-0.184	-0.185	-0.188	-0.191	-0.195	-0.200	-0.205	-0.211	-0.218	-0.224	-0.231	-0.240	-0.248	-0.256	-0.265	-0.275	-0.285	-0.295	-0.306	-0.316	-0.329	-0.340	-0.352	-0.364	-0.376	-0.389	-0.402	-0.414	-0.428	-0.439	-0.452	-0.465	-0.479	-0.491	-0.504	-0.515	-0.528	-0.539	-0.552	-0.562	-0.574	-0.585	-0.595	-0.605	-0.614	-0.622	-0.631	-0.640	-0.648	-0.654	-0.660	-0.666	-0.671	-0.676	-0.680	-0.682	-0.686	-0.689	-0.690	-0.691	-0.691	-0.691	-0.691	-0.690	-0.688	-0.686	-0.682	-0.680	-0.678	-0.674	-0.669	-0.665	-0.660	-0.656	-0.651	-0.648	-0.642	-0.638	-0.632	-0.629	-0.625	-0.620	-0.616	-0.614	-0.610	-0.608	-0.606	-0.604	-0.602	-0.602	-0.602	-0.604	-0.606	-0.608	-0.611	-0.615	-0.621	-0.626	-0.632	-0.641	-0.650	-0.660	-0.670	-0.681	-0.694	-0.706	-0.720	-0.735	-0.750	-0.766	-0.784	-0.801	-0.819	-0.839	-0.859	-0.879	-0.900	-0.920	-0.941	-0.964	-0.986	-1.009	-1.030	-1.054	-1.076	-1.099	-1.121	-1.145	-1.166	-1.189	-1.211	-1.232	-1.254	-1.275	-1.295	-1.316	-1.335	-1.354	-1.372	-1.391	-1.408	-1.424	-1.440	-1.455	-1.469	-1.482	-1.496	-1.508	-1.519	-1.529	-1.539	-1.548	-1.556	-1.564	-1.571	-1.578	-1.582	-1.588	-1.591	-1.595	-1.599	-1.600	-1.602	-1.604	-1.605	-1.606	-1.606	-1.605	-1.605	-1.602	-1.601	-1.599	-1.596	-1.594	-1.591	-1.588	-1.584	-1.580	-1.576	-1.571	-1.566	-1.564	-1.558	-1.552	-1.549	-1.542	-1.539	-1.532	-1.528	-1.521	-1.515	-1.510	-1.504	-1.499	-1.492	-1.486	-1.480	-1.472	-1.466	-1.459	-1.452	-1.446	-1.439	-1.432	-1.424	-1.418	-1.411	-1.402	-1.396	-1.389	-1.380	-1.374	-1.366	-1.359	-1.351	-1.344	-1.336	-1.329	-1.321	-1.314	-1.306	-1.299	-1.291	-1.284	-1.278	-1.271	-1.264	-1.256	-1.250	-1.242	-1.236	-1.230	-1.224	-1.216	-1.210	-1.204	-1.199	-1.192	-1.186	-1.181	-1.175	-1.169	-1.162	-1.158	-1.152	-1.146	-1.141	-1.135	-1.130	-1.124	-1.119	-1.112	-1.106	-1.101	-1.095	-1.090	-1.084	-1.078	-1.071	-1.065	-1.060	-1.052	-1.045	-1.040	-1.032	-1.025	-1.019	-1.012	-1.005	-0.998	-0.990	-0.982	-0.976	-0.968	-0.961	-0.954	-0.946	-0.939	-0.932	-0.925	-0.919	-0.912	-0.906	-0.900	-0.894	-0.889	-0.884	-0.879	-0.875	-0.872	-0.869	-0.866	-0.864	-0.861	-0.861	-0.860	-0.861	-0.862	-0.864	-0.866	-0.869	-0.874	-0.878	-0.884	-0.890	-0.896	-0.904	-0.912	-0.922	-0.934	-0.944	-0.956	-0.968	-0.981	-0.995	-1.009	-1.025	-1.041	-1.058	-1.075	-1.091	-1.109	-1.129	-1.148	-1.166	-1.185	-1.205	-1.224	-1.244	-1.265	-1.285	-1.305	-1.324	-1.345	-1.364	-1.385	-1.404	-1.424	-1.441	-1.461	-1.480	-1.498	-1.515	-1.532	-1.550	-1.566	-1.581	-1.599	-1.612	-1.628	-1.641	-1.655	-1.668	-1.680	-1.692	-1.704	-1.715	-1.725	-1.735	-1.745	-1.754	-1.761	-1.770	-1.779	-1.785	-1.791	-1.798	-1.805	-1.811	-1.816	-1.821	-1.826	-1.830	-1.835	-1.839	-1.842	-1.846	-1.849	-1.852	-1.855	-1.858	-1.860	-1.861	-1.864	-1.866	-1.868	-1.870	-1.870	-1.871	-1.871	-1.872	-1.872	-1.872	-1.872	-1.871	-1.871	-1.870	-1.869	-1.868	-1.865	-1.862	-1.861	-1.858	-1.855	-1.851	-1.848	-1.842	-1.838	-1.834	-1.829	-1.822	-1.816	-1.810	-1.804	-1.798	-1.791	-1.782	-1.775	-1.769	-1.760	-1.752	-1.744	-1.735	-1.726	-1.719	-1.710	-1.701	-1.694	-1.685	-1.676	-1.668	-1.660	-1.651	-1.642	-1.636	-1.628	-1.620	-1.614	-1.606	-1.599	-1.592	-1.588	-1.581	-1.575	-1.571	-1.565	-1.560	-1.556	-1.552	-1.548	-1.544	-1.539	-1.536	-1.532	-1.529	-1.526	-1.524	-1.520	-1.516	-1.514	-1.510	-1.508	-1.504	-1.501	-1.498	-1.494	-1.490	-1.484	-1.480	-1.474	-1.469	-1.462	-1.456	-1.449	-1.442	-1.434	-1.425	-1.416	-1.406	-1.396	-1.385	-1.374	-1.362	-1.350	-1.336	-1.322	-1.309	-1.294	-1.279	-1.262	-1.248	-1.230	-1.214	-1.195	-1.178	-1.160	-1.142	-1.124	-1.105	-1.086	-1.068	-1.048	-1.030	-1.011	-0.992	-0.975	-0.956	-0.939	-0.922	-0.905	-0.889	-0.872	-0.858	-0.842	-0.829	-0.815	-0.802	-0.790	-0.779	-0.769	-0.759	-0.751	-0.742	-0.735	-0.729	-0.724	-0.720	-0.718	-0.714	-0.712	-0.711	-0.712	-0.714	-0.715	-0.718	-0.721	-0.725	-0.731	-0.736	-0.742	-0.750	-0.756	-0.765	-0.772	-0.782	-0.790	-0.800	-0.810	-0.821	-0.830	-0.841	-0.851	-0.861	-0.872	-0.882	-0.892	-0.902	-0.912	-0.922	-0.931	-0.940	-0.950	-0.958	-0.965	-0.972	-0.980	-0.986	-0.992	-0.999	-1.002	-1.008	-1.011	-1.014	-1.016	-1.019	-1.020	-1.020	-1.021	-1.020	-1.020	-1.019	-1.016	-1.015	-1.011	-1.008	-1.004	-0.999	-0.994	-0.989	-0.984	-0.978	-0.972	-0.966	-0.959	-0.951	-0.945	-0.938	-0.930	-0.922	-0.915	-0.908	-0.899	-0.891	-0.884	-0.876	-0.869	-0.861	-0.854	-0.848	-0.839	-0.832	-0.825	-0.820	-0.814	-0.806	-0.801	-0.795	-0.790	-0.785	-0.780	-0.775	-0.770	-0.766	-0.762	-0.759	-0.755	-0.752	-0.750	-0.746	-0.745	-0.742	-0.740	-0.738	-0.736	-0.735	-0.735	-0.734	-0.732	-0.732	-0.732	-0.732	-0.732	-0.732	-0.732	-0.734	-0.735	-0.735	-0.735	-0.736	-0.736	-0.738	-0.739	-0.740	-0.741	-0.741	-0.742	-0.742	-0.744	-0.744	-0.744	-0.744	-0.744	-0.744	-0.744	-0.744	-0.742	-0.742	-0.740	-0.739	-0.736	-0.735	-0.731	-0.729	-0.724	-0.720	-0.715	-0.710	-0.704	-0.698	-0.691	-0.684	-0.675	-0.668	-0.658	-0.648	-0.636	-0.625	-0.612	-0.600	-0.586	-0.572	-0.558	-0.541	-0.526	-0.509	-0.491	-0.474	-0.454	-0.435	-0.415	-0.394	-0.374	-0.352	-0.330	-0.309	-0.285	-0.262	-0.239	-0.215	-0.191	-0.168	-0.144	-0.119	-0.096	-0.071	-0.048	-0.024	0.000	0.024	0.046	0.069	0.091	0.114	0.134	0.155	0.174	0.194	0.212	0.231	0.248	0.264	0.279	0.294	0.306	0.320	0.330	0.341	0.351	0.359	0.366	0.372	0.379	0.382	0.385	0.388	0.389	0.389	0.388	0.385	0.382	0.378	0.372	0.368	0.360	0.354	0.344	0.335	0.325	0.315	0.304	0.291	0.278	0.265	0.251	0.238	0.224	0.209	0.194	0.179	0.164	0.148	0.131	0.116	0.100	0.085	0.069	0.054	0.039	0.024	0.009	-0.005	-0.020	-0.032	-0.048	-0.060	-0.072	-0.085	-0.098	-0.108	-0.119	-0.129	-0.139	-0.149	-0.158	-0.165	-0.172	-0.180	-0.186	-0.191	-0.198	-0.202	-0.206	-0.210	-0.214	-0.216	-0.219	-0.220	-0.221	-0.222	-0.222	-0.222	-0.222	-0.221	-0.220	-0.220	-0.218	-0.215	-0.214	-0.211	-0.209	-0.205	-0.204	-0.200	-0.198	-0.194	-0.191	-0.189	-0.186	-0.182	-0.181	-0.179	-0.176	-0.174	-0.172	-0.171	-0.170	-0.169	-0.169	-0.169	-0.169	-0.169	-0.170	-0.170	-0.172	-0.174	-0.176	-0.178	-0.181	-0.185	-0.188	-0.192	-0.196	-0.201	-0.205	-0.211	-0.218	-0.222	-0.229	-0.235	-0.241	-0.249	-0.255	-0.262	-0.269	-0.278	-0.284	-0.292	-0.300	-0.308	-0.315	-0.322	-0.331	-0.339	-0.346	-0.354	-0.360	-0.369	-0.375	-0.381	-0.388	-0.395	-0.400	-0.405	-0.411	-0.415	-0.420	-0.424	-0.428	-0.430	-0.434	-0.436	-0.439	-0.439	-0.440	-0.441	-0.441	-0.441	-0.440	-0.439	-0.436	-0.434	-0.431	-0.429	-0.425	-0.421	-0.416	-0.411	-0.406	-0.401	-0.394	-0.388	-0.380	-0.374	-0.366	-0.359	-0.351	-0.344	-0.336	-0.326	-0.319	-0.311	-0.302	-0.295	-0.288	-0.280	-0.272	-0.265	-0.258	-0.250	-0.244	-0.238	-0.231	-0.226	-0.221	-0.216	-0.212	-0.210	-0.208	-0.204	-0.204	-0.202	-0.201	-0.202	-0.204	-0.206	-0.209	-0.211	-0.215	-0.221	-0.228	-0.232	-0.241	-0.249	-0.259	-0.269	-0.279	-0.289	-0.301	-0.315	-0.328	-0.342	-0.356	-0.371	-0.388	-0.402	-0.420	-0.436	-0.454	-0.471	-0.489	-0.507	-0.526	-0.545	-0.564	-0.581	-0.600	-0.619	-0.638	-0.655	-0.674	-0.691	-0.709	-0.725	-0.742	-0.758	-0.772	-0.788	-0.801	-0.815	-0.828	-0.840	-0.851	-0.862	-0.872	-0.880	-0.889	-0.895	-0.900	-0.905	-0.908	-0.910	-0.911	-0.911	-0.910	-0.908	-0.905	-0.900	-0.894	-0.888	-0.879	-0.871	-0.860	-0.848	-0.835	-0.821	-0.808	-0.791	-0.775	-0.756	-0.738	-0.716	-0.695	-0.674	-0.651	-0.626	-0.602	-0.578	-0.551	-0.524	-0.498	-0.469	-0.440	-0.410	-0.381	-0.351	-0.320	-0.289	-0.259	-0.226	-0.195	-0.162	-0.131	-0.099	-0.065	-0.034	0.000	0.031	0.064	0.095	0.128	0.159	0.190	0.221	0.251	0.281	0.311	0.340	0.368	0.396	0.424	0.450	0.475	0.501	0.525	0.550	0.574	0.596	0.618	0.639	0.660	0.680	0.699	0.718	0.735	0.751	0.769	0.785	0.800	0.814	0.828	0.841	0.854	0.865	0.878	0.889	0.899	0.909	0.919	0.928	0.938	0.945	0.954	0.964	0.971	0.979	0.988	0.995	1.004	1.011	1.020	1.029	1.036	1.044	1.052	1.060	1.070	1.078	1.088	1.095	1.105	1.115	1.124	1.134	1.145	1.155	1.165	1.176	1.186	1.198	1.209	1.221	1.232	1.244	1.256	1.268	1.280	1.291	1.302	1.315	1.326	1.339	1.350	1.361	1.375	1.386	1.396	1.408	1.420	1.430	1.440	1.451	1.461	1.471	1.481	1.490	1.499	1.509	1.518	1.526	1.532	1.541	1.549	1.556	1.562	1.570	1.575	1.581	1.588	1.592	1.598	1.602	1.608	1.611	1.616	1.621	1.625	1.629	1.632	1.636	1.639	1.642	1.646	1.649	1.652	1.654	1.658	1.660	1.662	1.666	1.669	1.671	1.674	1.676	1.680	1.682	1.685	1.688	1.690	1.694	1.696	1.699	1.702	1.704	1.708	1.710	1.711	1.715	1.716	1.719	1.720	1.722	1.724	1.725	1.726	1.726	1.728	1.729	1.729	1.729	1.728	1.726	1.725	1.724	1.721	1.719	1.716	1.711	1.708	1.702	1.696	1.691	1.684	1.675	1.668	1.659	1.649	1.638	1.626	1.614	1.601	1.588	1.572	1.556	1.540	1.522	1.505	1.486	1.465	1.445	1.422	1.400	1.376	1.351	1.328	1.301	1.274	1.246	1.219	1.189	1.159	1.128	1.098	1.065	1.031	0.999	0.965	0.931	0.896	0.860	0.825	0.790	0.752	0.716	0.680	0.644	0.605	0.569	0.531	0.495	0.458	0.421	0.384	0.348	0.311	0.274	0.238	0.202	0.168	0.132	0.099	0.064	0.031	-0.001	-0.034	-0.066	-0.098	-0.128	-0.158	-0.186	-0.216	-0.242	-0.270	-0.296	-0.321	-0.346	-0.370	-0.391	-0.414	-0.435	-0.455	-0.474	-0.494	-0.511	-0.528	-0.544	-0.558	-0.572	-0.586	-0.598	-0.609	-0.619	-0.628	-0.635	-0.642	-0.649	-0.654	-0.658	-0.661	-0.662	-0.664	-0.664	-0.661	-0.659	-0.655	-0.651	-0.645	-0.638	-0.630	-0.621	-0.610	-0.599	-0.586	-0.571	-0.558	-0.540	-0.524	-0.505	-0.484	-0.464	-0.441	-0.419	-0.394	-0.369	-0.342	-0.314	-0.286	-0.258	-0.226	-0.195	-0.162	-0.130	-0.095	-0.061	-0.025	0.010	0.048	0.085	0.122	0.161	0.200	0.239	0.279	0.319	0.360	0.400	0.441	0.481	0.522	0.564	0.605	0.646	0.688	0.729	0.770	0.811	0.851	0.892	0.934	0.974	1.014	1.054	1.094	1.132	1.172	1.211	1.250	1.289	1.326	1.365	1.402	1.441	1.479	1.516	1.554	1.591	1.629	1.665	1.702	1.740	1.778	1.815	1.851	1.890	1.928	1.965	2.004	2.042	2.081	2.120	2.159	2.199	2.239	2.279	2.319	2.360	2.401	2.444	2.485	2.526	2.569	2.612	2.655	2.698	2.742	2.786	2.830	2.875	2.920	2.965	3.009	3.054	3.099	3.142	3.189	3.234	3.276	3.321	3.365	3.409	3.451	3.494	3.536	3.576	3.618	3.658	3.696	3.735	3.772	3.810	3.845	3.880	3.912	3.946	3.978	4.008	4.037	4.065	4.090	4.116	4.139	4.162	4.184	4.202	4.221	4.238	4.252	4.268	4.279	4.291	4.299	4.308	4.315	4.320	4.322	4.325	4.326	4.325	4.324	4.321	4.316	4.311	4.305	4.296	4.289	4.278	4.268	4.255	4.242	4.229	4.214	4.200	4.184	4.168	4.150	4.131	4.114	4.094	4.074	4.055	4.035	4.014	3.994	3.972	3.951	3.929	3.906	3.885	3.862	3.840	3.819	3.796	3.772	3.750	3.728	3.705	3.681	3.659	3.635	3.612	3.589	3.565	3.541	3.518	3.494	3.470	3.446	3.420	3.396	3.371	3.346	3.320	3.295	3.268	3.241	3.214	3.186	3.159	3.130	3.100	3.071	3.040	3.009	2.978	2.945	2.912	2.878	2.844	2.809	2.772	2.736	2.699	2.660	2.621	2.581	2.540	2.499	2.456	2.412	2.369	2.324	2.278	2.231	2.184	2.136	2.088	2.038	1.988	1.936	1.885	1.832	1.779	1.725	1.671	1.616	1.561	1.505	1.449	1.391	1.334	1.276	1.219	1.160	1.101	1.042	0.982	0.924	0.864	0.805	0.744	0.685	0.625	0.565	0.505	0.445	0.386	0.326	0.266	0.206	0.148	0.089	0.031	-0.029	-0.086	-0.144	-0.201	-0.258	-0.314	-0.370	-0.426	-0.480	-0.534	-0.588	-0.641	-0.694	-0.745	-0.796	-0.846	-0.895	-0.944	-0.992	-1.039	-1.085	-1.131	-1.175	-1.219	-1.262	-1.302	-1.345	-1.384	-1.424	-1.461	-1.499	-1.534	-1.570	-1.602	-1.636	-1.669	-1.699	-1.730	-1.759	-1.786	-1.814	-1.841	-1.866	-1.890	-1.914	-1.936	-1.959	-1.979	-1.999	-2.018	-2.035	-2.054	-2.070	-2.085	-2.100	-2.115	-2.129	-2.141	-2.154	-2.165	-2.176	-2.186	-2.195	-2.204	-2.212	-2.220	-2.228	-2.234	-2.240	-2.245	-2.250	-2.254	-2.259	-2.261	-2.265	-2.266	-2.268	-2.269	-2.270	-2.270	-2.269	-2.269	-2.268	-2.265	-2.261	-2.259	-2.254	-2.250	-2.244	-2.239	-2.231	-2.224	-2.216	-2.208	-2.196	-2.186	-2.175	-2.164	-2.151	-2.138	-2.122	-2.108	-2.091	-2.074	-2.055	-2.038	-2.016	-1.995	-1.974	-1.951	-1.928	-1.904	-1.878	-1.850	-1.824	-1.796	-1.766	-1.736	-1.705	-1.674	-1.641	-1.608	-1.572	-1.539	-1.502	-1.465	-1.428	-1.390	-1.351	-1.311	-1.271	-1.231	-1.190	-1.148	-1.106	-1.065	-1.021	-0.979	-0.935	-0.890	-0.846	-0.801	-0.758	-0.712	-0.666	-0.622	-0.576	-0.531	-0.486	-0.441	-0.396	-0.350	-0.305	-0.261	-0.215	-0.171	-0.128	-0.082	-0.039	0.005	0.048	0.091	0.134	0.176	0.219	0.260	0.302	0.342	0.382	0.422	0.462	0.502	0.541	0.579	0.618	0.655	0.692	0.729	0.765	0.801	0.836	0.871	0.905	0.941	0.974	1.008	1.041	1.072	1.105	1.136	1.169	1.200	1.231	1.261	1.291	1.321	1.351	1.381	1.411	1.439	1.469	1.498	1.526	1.554	1.582	1.611	1.640	1.668	1.698	1.726	1.754	1.782	1.810	1.839	1.868	1.896	1.925	1.952	1.981	2.009	2.039	2.068	2.096	2.125	2.155	2.182	2.212	2.241	2.270	2.300	2.329	2.356	2.386	2.415	2.442	2.471	2.500	2.528	2.555	2.584	2.610	2.636	2.664	2.689	2.715	2.740	2.764	2.789	2.811	2.834	2.856	2.878	2.898	2.916	2.935	2.954	2.972	2.989	3.004	3.018	3.031	3.044	3.056	3.066	3.075	3.084	3.091	3.098	3.102	3.106	3.109	3.111	3.111	3.111	3.110	3.106	3.102	3.098	3.091	3.085	3.076	3.068	3.058	3.046	3.035	3.021	3.009	2.994	2.978	2.962	2.945	2.926	2.906	2.888	2.868	2.846	2.824	2.802	2.779	2.755	2.731	2.708	2.681	2.658	2.631	2.605	2.578	2.551	2.524	2.495	2.468	2.439	2.410	2.381	2.351	2.322	2.292	2.262	2.234	2.202	2.172	2.142	2.112	2.081	2.051	2.021	1.990	1.960	1.930	1.900	1.869	1.840	1.810	1.779	1.750	1.721	1.691	1.662	1.634	1.606	1.578	1.549	1.521	1.494	1.468	1.440	1.414	1.389	1.362	1.338	1.311	1.288	1.262	1.240	1.216	1.194	1.171	1.150	1.128	1.106	1.085	1.064	1.044	1.024	1.005	0.986	0.966	0.948	0.929	0.911	0.894	0.875	0.858	0.840	0.824	0.806	0.789	0.771	0.756	0.739	0.722	0.705	0.689	0.672	0.654	0.638	0.621	0.604	0.586	0.570	0.554	0.536	0.519	0.501	0.484	0.466	0.449	0.431	0.414	0.395	0.378	0.360	0.342	0.325	0.308	0.290	0.271	0.254	0.238	0.221	0.204	0.188	0.171	0.156	0.139	0.124	0.110	0.095	0.082	0.068	0.056	0.044	0.032	0.021	0.011	0.001	-0.008	-0.018	-0.025	-0.031	-0.038	-0.042	-0.048	-0.051	-0.055	-0.056	-0.059	-0.059	-0.060	-0.058	-0.058	-0.055	-0.051	-0.049	-0.044	-0.039	-0.032	-0.026	-0.019	-0.011	-0.004	0.006	0.016	0.025	0.036	0.046	0.059	0.070	0.082	0.095	0.108	0.121	0.135	0.148	0.161	0.176	0.189	0.204	0.218	0.232	0.248	0.261	0.276	0.291	0.305	0.320	0.334	0.348	0.362	0.376	0.391	0.404	0.419	0.432	0.445	0.458	0.471	0.484	0.496	0.507	0.521	0.532	0.544	0.555	0.565	0.576	0.586	0.596	0.608	0.615	0.625	0.634	0.642	0.651	0.660	0.666	0.674	0.681	0.688	0.695	0.700	0.705	0.710	0.716	0.720	0.724	0.729	0.732	0.735	0.738	0.741	0.742	0.745	0.746	0.748	0.749	0.750	0.750	0.750	0.750	0.750	0.749	0.748	0.746	0.745	0.742	0.741	0.740	0.736	0.734	0.731	0.728	0.725	0.722	0.719	0.715	0.711	0.706	0.702	0.699	0.694	0.690	0.685	0.680	0.675	0.670	0.665	0.659	0.654	0.649	0.642	0.638	0.630	0.625	0.619	0.612	0.606	0.601	0.595	0.589	0.582	0.576	0.570	0.564	0.558	0.550	0.545	0.539	0.531	0.525	0.520	0.514	0.507	0.501	0.495	0.489	0.484	0.478	0.471	0.466	0.460	0.455	0.450	0.445	0.441	0.435	0.431	0.426	0.424	0.419	0.415	0.412	0.410	0.406	0.404	0.402	0.401	0.400	0.399	0.399	0.399	0.399	0.400	0.400	0.402	0.402	0.405	0.409	0.411	0.414	0.419	0.422	0.428	0.432	0.436	0.442	0.449	0.454	0.461	0.469	0.476	0.484	0.491	0.500	0.507	0.516	0.525	0.534	0.542	0.551	0.560	0.569	0.579	0.588	0.596	0.605	0.614	0.622	0.630	0.639	0.646	0.654	0.661	0.668	0.674	0.679	0.684	0.689	0.692	0.696	0.699	0.700	0.702	0.702	0.702	0.701	0.700	0.696	0.692	0.689	0.682	0.676	0.670	0.661	0.651	0.641	0.631	0.619	0.606	0.592	0.578	0.561	0.545	0.528	0.509	0.490	0.470	0.449	0.426	0.405	0.380	0.356	0.332	0.306	0.280	0.255	0.228	0.200	0.172	0.144	0.115	0.086	0.058	0.028	-0.001	-0.030	-0.060	-0.090	-0.119	-0.149	-0.178	-0.208	-0.236	-0.265	-0.292	-0.321	-0.349	-0.375	-0.402	-0.428	-0.454	-0.478	-0.502	-0.526	-0.549	-0.570	-0.591	-0.612	-0.631	-0.650	-0.669	-0.685	-0.700	-0.716	-0.730	-0.744	-0.755	-0.766	-0.776	-0.786	-0.795	-0.802	-0.809	-0.814	-0.819	-0.824	-0.826	-0.830	-0.831	-0.831	-0.831	-0.831	-0.829	-0.828	-0.824	-0.821	-0.818	-0.812	-0.809	-0.802	-0.796	-0.791	-0.785	-0.779	-0.771	-0.765	-0.756	-0.749	-0.742	-0.735	-0.726	-0.719	-0.712	-0.704	-0.698	-0.690	-0.682	-0.676	-0.670	-0.665	-0.659	-0.652	-0.648	-0.642	-0.639	-0.634	-0.631	-0.629	-0.625	-0.622	-0.621	-0.620	-0.620	-0.620	-0.619	-0.620	-0.621	-0.622	-0.624	-0.626	-0.629	-0.631	-0.636	-0.639	-0.642	-0.648	-0.652	-0.658	-0.662	-0.669	-0.674	-0.680	-0.686	-0.691	-0.698	-0.705	-0.710	-0.718	-0.722	-0.730	-0.735	-0.741	-0.746	-0.752	-0.759	-0.762	-0.768	-0.772	-0.776	-0.781	-0.785	-0.788	-0.791	-0.794	-0.795	-0.798	-0.799	-0.800	-0.800	-0.799	-0.799	-0.796	-0.795	-0.794	-0.790	-0.786	-0.782	-0.778	-0.772	-0.768	-0.761	-0.752	-0.745	-0.738	-0.729	-0.720	-0.710	-0.700	-0.689	-0.678	-0.666	-0.654	-0.641	-0.629	-0.614	-0.601	-0.586	-0.571	-0.556	-0.541	-0.526	-0.511	-0.496	-0.479	-0.464	-0.448	-0.431	-0.415	-0.399	-0.382	-0.366	-0.351	-0.335	-0.319	-0.305	-0.290	-0.275	-0.261	-0.248	-0.232	-0.220	-0.208	-0.196	-0.184	-0.172	-0.162	-0.152	-0.144	-0.136	-0.128	-0.120	-0.114	-0.109	-0.104	-0.099	-0.096	-0.092	-0.090	-0.089	-0.088	-0.089	-0.089	-0.089	-0.091	-0.095	-0.098	-0.101	-0.106	-0.110	-0.116	-0.121	-0.128	-0.135	-0.141	-0.149	-0.156	-0.165	-0.174	-0.182	-0.191	-0.199	-0.209	-0.216	-0.225	-0.234	-0.242	-0.251	-0.259	-0.268	-0.276	-0.284	-0.291	-0.299	-0.306	-0.312	-0.320	-0.324	-0.330	-0.335	-0.340	-0.344	-0.348	-0.351	-0.354	-0.356	-0.359	-0.360	-0.360	-0.361	-0.361	-0.361	-0.361	-0.360	-0.358	-0.358	-0.355	-0.352	-0.350	-0.348	-0.344	-0.340	-0.338	-0.334	-0.330	-0.326	-0.322	-0.319	-0.315	-0.311	-0.308	-0.304	-0.300	-0.298	-0.294	-0.291	-0.289	-0.286	-0.285	-0.282	-0.281	-0.280	-0.280	-0.279	-0.280	-0.281	-0.282	-0.284	-0.285	-0.288	-0.290	-0.294	-0.296	-0.300	-0.305	-0.310	-0.315	-0.320	-0.328	-0.332	-0.340	-0.346	-0.354	-0.361	-0.369	-0.376	-0.384	-0.392	-0.400	-0.409	-0.416	-0.425	-0.434	-0.442	-0.451	-0.459	-0.468	-0.475	-0.484	-0.491	-0.499	-0.507	-0.514	-0.521	-0.528	-0.534	-0.539	-0.545	-0.550	-0.555	-0.560	-0.564	-0.568	-0.570	-0.572	-0.576	-0.578	-0.578	-0.580	-0.579	-0.579	-0.578	-0.576	-0.574	-0.571	-0.566	-0.564	-0.559	-0.552	-0.548	-0.540	-0.531	-0.525	-0.515	-0.505	-0.496	-0.484	-0.472	-0.461	-0.448	-0.434	-0.419	-0.404	-0.389	-0.372	-0.355	-0.339	-0.320	-0.301	-0.282	-0.262	-0.242	-0.222	-0.201	-0.180	-0.159	-0.138	-0.115	-0.094	-0.071	-0.050	-0.029	-0.006	0.015	0.036	0.058	0.078	0.098	0.118	0.138	0.155	0.174	0.190	0.206	0.222	0.236	0.251	0.262	0.275	0.284	0.294	0.302	0.308	0.314	0.318	0.320	0.321	0.322	0.320	0.318	0.314	0.309	0.304	0.295	0.286	0.276	0.266	0.252	0.241	0.228	0.211	0.196	0.179	0.164	0.145	0.128	0.110	0.090	0.071	0.052	0.034	0.015	-0.004	-0.021	-0.039	-0.058	-0.074	-0.090	-0.104	-0.119	-0.131	-0.145	-0.155	-0.166	-0.175	-0.182	-0.189	-0.194	-0.198	-0.200	-0.200	-0.199	-0.196	-0.191	-0.186	-0.180	-0.170	-0.160	-0.149	-0.136	-0.121	-0.105	-0.088	-0.069	-0.049	-0.026	-0.004	0.019	0.045	0.070	0.096	0.124	0.152	0.180	0.210	0.240	0.270	0.301	0.331	0.362	0.394	0.425	0.455	0.486	0.516	0.546	0.576	0.606	0.635	0.662	0.690	0.716	0.741	0.766	0.791	0.814	0.835	0.855	0.875	0.894	0.910	0.928	0.941	0.954	0.966	0.976	0.985	0.994	1.000	1.004	1.008	1.010	1.010	1.009	1.008	1.005	0.999	0.992	0.985	0.976	0.966	0.956	0.944	0.930	0.915	0.900	0.884	0.866	0.848	0.829	0.809	0.789	0.768	0.745	0.722	0.700	0.675	0.652	0.628	0.604	0.580	0.554	0.529	0.504	0.479	0.455	0.429	0.405	0.380	0.355	0.331	0.308	0.284	0.261	0.238	0.216	0.194	0.172	0.151	0.131	0.111	0.091	0.074	0.056	0.038	0.020	0.005	-0.011	-0.025	-0.040	-0.054	-0.066	-0.080	-0.091	-0.102	-0.114	-0.122	-0.132	-0.141	-0.150	-0.158	-0.165	-0.172	-0.178	-0.185	-0.189	-0.195	-0.199	-0.202	-0.206	-0.210	-0.214	-0.215	-0.218	-0.220	-0.222	-0.224	-0.224	-0.225	-0.225	-0.226	-0.226	-0.228	-0.228	-0.228	-0.226	-0.228	-0.228	-0.228	-0.228	-0.228	-0.229	-0.229	-0.230	-0.230	-0.231	-0.234	-0.236	-0.238	-0.240	-0.244	-0.246	-0.250	-0.254	-0.259	-0.265	-0.270	-0.276	-0.282	-0.291	-0.299	-0.306	-0.315	-0.325	-0.336	-0.346	-0.359	-0.371	-0.384	-0.398	-0.411	-0.426	-0.441	-0.458	-0.471	-0.489	-0.505	-0.521	-0.539	-0.556	-0.574	-0.592	-0.610	-0.629	-0.646	-0.665	-0.682	-0.700	-0.718	-0.735	-0.751	-0.768	-0.785	-0.800	-0.815	-0.829	-0.842	-0.855	-0.868	-0.880	-0.889	-0.900	-0.908	-0.915	-0.922	-0.929	-0.934	-0.938	-0.940	-0.942	-0.944	-0.942	-0.941	-0.940	-0.936	-0.932	-0.928	-0.921	-0.915	-0.908	-0.900	-0.890	-0.881	-0.871	-0.860	-0.849	-0.838	-0.826	-0.815	-0.801	-0.790	-0.778	-0.764	-0.752	-0.740	-0.728	-0.716	-0.705	-0.694	-0.684	-0.674	-0.665	-0.656	-0.648	-0.640	-0.635	-0.629	-0.624	-0.620	-0.616	-0.615	-0.614	-0.612	-0.614	-0.615	-0.618	-0.621	-0.625	-0.630	-0.636	-0.642	-0.651	-0.659	-0.669	-0.678	-0.689	-0.699	-0.711	-0.722	-0.736	-0.748	-0.761	-0.774	-0.788	-0.801	-0.815	-0.829	-0.841	-0.855	-0.869	-0.881	-0.894	-0.905	-0.918	-0.929	-0.939	-0.949	-0.958	-0.966	-0.975	-0.981	-0.988	-0.994	-0.998	-1.001	-1.004	-1.006	-1.006	-1.008	-1.006	-1.005	-1.002	-0.998	-0.994	-0.989	-0.981	-0.975	-0.968	-0.960	-0.950	-0.941	-0.930	-0.920	-0.908	-0.898	-0.884	-0.872	-0.860	-0.846	-0.832	-0.820	-0.806	-0.792	-0.779	-0.766	-0.752	-0.740	-0.726	-0.714	-0.702	-0.690	-0.679	-0.669	-0.658	-0.649	-0.640	-0.631	-0.624	-0.616	-0.611	-0.606	-0.600	-0.596	-0.594	-0.591	-0.590	-0.590	-0.590	-0.591	-0.592	-0.595	-0.599	-0.604	-0.609	-0.614	-0.621	-0.628	-0.638	-0.645	-0.654	-0.664	-0.675	-0.685	-0.696	-0.708	-0.720	-0.731	-0.745	-0.758	-0.771	-0.785	-0.798	-0.811	-0.826	-0.839	-0.852	-0.868	-0.880	-0.892	-0.906	-0.920	-0.932	-0.944	-0.956	-0.969	-0.979	-0.990	-1.000	-1.010	-1.019	-1.028	-1.036	-1.044	-1.051	-1.058	-1.064	-1.069	-1.072	-1.076	-1.080	-1.082	-1.085	-1.086	-1.088	-1.088	-1.088	-1.086	-1.085	-1.082	-1.081	-1.078	-1.075	-1.071	-1.068	-1.064	-1.059	-1.054	-1.050	-1.046	-1.041	-1.036	-1.031	-1.025	-1.021	-1.016	-1.012	-1.009	-1.005	-1.001	-0.999	-0.996	-0.994	-0.994	-0.991	-0.991	-0.992	-0.992	-0.995	-0.998	-1.001	-1.005	-1.010	-1.016	-1.022	-1.030	-1.039	-1.048	-1.058	-1.069	-1.080	-1.092	-1.106	-1.121	-1.136	-1.151	-1.169	-1.186	-1.205	-1.224	-1.244	-1.264	-1.285	-1.308	-1.329	-1.351	-1.374	-1.399	-1.422	-1.446	-1.471	-1.496	-1.521	-1.546	-1.571	-1.596	-1.622	-1.648	-1.672	-1.698	-1.722	-1.746	-1.772	-1.796	-1.819	-1.842	-1.865	-1.888	-1.909	-1.931	-1.951	-1.971	-1.991	-2.010	-2.027	-2.045	-2.061	-2.078	-2.092	-2.108	-2.120	-2.132	-2.145	-2.158	-2.166	-2.178	-2.185	-2.194	-2.202	-2.209	-2.215	-2.219	-2.225	-2.228	-2.232	-2.235	-2.236	-2.238	-2.239	-2.238	-2.238	-2.236	-2.235	-2.234	-2.231	-2.229	-2.225	-2.221	-2.218	-2.214	-2.209	-2.204	-2.199	-2.195	-2.189	-2.182	-2.178	-2.171	-2.165	-2.158	-2.152	-2.145	-2.140	-2.132	-2.126	-2.119	-2.112	-2.105	-2.099	-2.091	-2.085	-2.078	-2.071	-2.064	-2.058	-2.050	-2.044	-2.038	-2.030	-2.024	-2.018	-2.010	-2.004	-1.996	-1.991	-1.984	-1.978	-1.970	-1.964	-1.958	-1.951	-1.945	-1.936	-1.930	-1.924	-1.918	-1.910	-1.902	-1.896	-1.889	-1.881	-1.875	-1.866	-1.859	-1.850	-1.842	-1.834	-1.825	-1.816	-1.808	-1.799	-1.789	-1.780	-1.769	-1.759	-1.748	-1.736	-1.728	-1.716	-1.705	-1.691	-1.680	-1.668	-1.655	-1.644	-1.630	-1.616	-1.602	-1.590	-1.576	-1.561	-1.546	-1.532	-1.519	-1.504	-1.490	-1.475	-1.460	-1.446	-1.431	-1.418	-1.404	-1.389	-1.375	-1.362	-1.349	-1.336	-1.324	-1.311	-1.300	-1.289	-1.279	-1.269	-1.259	-1.250	-1.242	-1.235	-1.229	-1.224	-1.219	-1.215	-1.212	-1.210	-1.209	-1.209	-1.209	-1.211	-1.215	-1.219	-1.224	-1.230	-1.238	-1.245	-1.255	-1.265	-1.276	-1.289	-1.302	-1.316	-1.331	-1.346	-1.365	-1.381	-1.400	-1.419	-1.439	-1.459	-1.480	-1.501	-1.521	-1.544	-1.566	-1.590	-1.612	-1.635	-1.658	-1.681	-1.702	-1.726	-1.749	-1.771	-1.792	-1.815	-1.836	-1.858	-1.879	-1.899	-1.919	-1.938	-1.956	-1.975	-1.991	-2.009	-2.025	-2.041	-2.056	-2.071	-2.085	-2.098	-2.110	-2.121	-2.134	-2.145	-2.155	-2.164	-2.174	-2.181	-2.189	-2.196	-2.204	-2.210	-2.218	-2.222	-2.228	-2.232	-2.238	-2.242	-2.248	-2.251	-2.255	-2.259	-2.262	-2.266	-2.269	-2.272	-2.276	-2.279	-2.282	-2.285	-2.289	-2.291	-2.294	-2.296	-2.299	-2.302	-2.305	-2.308	-2.310	-2.312	-2.314	-2.318	-2.319	-2.321	-2.322	-2.325	-2.326	-2.328	-2.329	-2.330	-2.330	-2.331	-2.330	-2.330	-2.330	-2.330	-2.330	-2.329	-2.326	-2.325	-2.324	-2.321	-2.319	-2.316	-2.312	-2.310	-2.306	-2.304	-2.299	-2.296	-2.291	-2.286	-2.281	-2.279	-2.274	-2.269	-2.264	-2.259	-2.252	-2.249	-2.244	-2.239	-2.235	-2.229	-2.225	-2.221	-2.216	-2.211	-2.208	-2.204	-2.199	-2.195	-2.191	-2.188	-2.184	-2.180	-2.176	-2.172	-2.169	-2.165	-2.162	-2.160	-2.156	-2.152	-2.149	-2.145	-2.141	-2.139	-2.135	-2.130	-2.126	-2.122	-2.118	-2.112	-2.108	-2.101	-2.096	-2.089	-2.082	-2.076	-2.069	-2.061	-2.052	-2.044	-2.035	-2.025	-2.015	-2.005	-1.994	-1.981	-1.970	-1.958	-1.944	-1.931	-1.918	-1.902	-1.890	-1.874	-1.859	-1.844	-1.828	-1.811	-1.796	-1.780	-1.764	-1.748	-1.731	-1.715	-1.699	-1.682	-1.666	-1.652	-1.636	-1.621	-1.606	-1.592	-1.579	-1.565	-1.551	-1.540	-1.528	-1.516	-1.506	-1.496	-1.488	-1.479	-1.471	-1.464	-1.459	-1.452	-1.448	-1.445	-1.441	-1.440	-1.439	-1.438	-1.438	-1.439	-1.440	-1.444	-1.446	-1.450	-1.454	-1.460	-1.466	-1.472	-1.479	-1.486	-1.492	-1.501	-1.510	-1.519	-1.528	-1.536	-1.546	-1.555	-1.566	-1.574	-1.584	-1.594	-1.604	-1.612	-1.621	-1.629	-1.638	-1.646	-1.654	-1.661	-1.668	-1.674	-1.680	-1.685	-1.690	-1.694	-1.698	-1.701	-1.702	-1.705	-1.706	-1.708	-1.706	-1.705	-1.705	-1.702	-1.699	-1.696	-1.692	-1.688	-1.682	-1.678	-1.671	-1.664	-1.656	-1.649	-1.641	-1.632	-1.624	-1.615	-1.605	-1.595	-1.586	-1.576	-1.565	-1.555	-1.544	-1.534	-1.524	-1.512	-1.502	-1.491	-1.481	-1.470	-1.461	-1.450	-1.441	-1.431	-1.421	-1.412	-1.404	-1.396	-1.388	-1.380	-1.372	-1.366	-1.359	-1.352	-1.346	-1.341	-1.336	-1.331	-1.328	-1.324	-1.320	-1.318	-1.314	-1.312	-1.311	-1.309	-1.309	-1.308	-1.306	-1.308	-1.308	-1.309	-1.309	-1.310	-1.311	-1.312	-1.315	-1.318	-1.320	-1.321	-1.325	-1.326	-1.330	-1.332	-1.335	-1.338	-1.340	-1.344	-1.346	-1.349	-1.350	-1.352	-1.355	-1.358	-1.359	-1.361	-1.362	-1.364	-1.365	-1.365	-1.365	-1.365	-1.365	-1.364	-1.361	-1.360	-1.358	-1.354	-1.350	-1.348	-1.342	-1.336	-1.331	-1.324	-1.318	-1.309	-1.301	-1.292	-1.281	-1.271	-1.261	-1.249	-1.236	-1.224	-1.209	-1.195	-1.179	-1.164	-1.148	-1.129	-1.112	-1.094	-1.074	-1.056	-1.036	-1.015	-0.994	-0.972	-0.951	-0.929	-0.906	-0.884	-0.861	-0.838	-0.815	-0.791	-0.769	-0.745	-0.721	-0.698	-0.675	-0.652	-0.630	-0.606	-0.585	-0.564	-0.542	-0.521	-0.500	-0.481	-0.461	-0.442	-0.425	-0.409	-0.392	-0.378	-0.362	-0.349	-0.336	-0.324	-0.314	-0.304	-0.296	-0.288	-0.281	-0.275	-0.270	-0.266	-0.264	-0.262	-0.261	-0.261	-0.264	-0.265	-0.268	-0.272	-0.278	-0.284	-0.291	-0.299	-0.306	-0.316	-0.326	-0.338	-0.348	-0.360	-0.372	-0.386	-0.399	-0.414	-0.428	-0.442	-0.458	-0.472	-0.488	-0.504	-0.519	-0.535	-0.551	-0.566	-0.581	-0.598	-0.612	-0.628	-0.642	-0.656	-0.671	-0.685	-0.699	-0.711	-0.724	-0.736	-0.748	-0.759	-0.770	-0.780	-0.789	-0.799	-0.808	-0.816	-0.824	-0.831	-0.836	-0.841	-0.849	-0.854	-0.856	-0.861	-0.864	-0.866	-0.869	-0.870	-0.871	-0.872	-0.872	-0.872	-0.872	-0.872	-0.871	-0.870	-0.869	-0.868	-0.865	-0.864	-0.861	-0.859	-0.858	-0.855	-0.854	-0.851	-0.850	-0.848	-0.846	-0.844	-0.844	-0.842	-0.841	-0.841	-0.841	-0.841	-0.841	-0.844	-0.844	-0.846	-0.848	-0.850	-0.852	-0.855	-0.860	-0.862	-0.868	-0.872	-0.876	-0.881	-0.888	-0.894	-0.899	-0.905	-0.914	-0.921	-0.929	-0.935	-0.942	-0.951	-0.959	-0.969	-0.976	-0.984	-0.992	-1.001	-1.010	-1.019	-1.028	-1.036	-1.045	-1.052	-1.060	-1.068	-1.076	-1.084	-1.091	-1.098	-1.105	-1.110	-1.118	-1.122	-1.128	-1.132	-1.138	-1.140	-1.145	-1.148	-1.150	-1.152	-1.154	-1.155	-1.156	-1.156	-1.156	-1.155	-1.154	-1.152	-1.150	-1.146	-1.144	-1.140	-1.136	-1.130	-1.125	-1.121	-1.115	-1.108	-1.101	-1.095	-1.088	-1.079	-1.071	-1.064	-1.055	-1.046	-1.038	-1.029	-1.020	-1.011	-1.001	-0.994	-0.984	-0.976	-0.968	-0.959	-0.951	-0.944	-0.935	-0.929	-0.921	-0.915	-0.911	-0.905	-0.900	-0.896	-0.892	-0.890	-0.886	-0.885	-0.884	-0.884	-0.885	-0.886	-0.888	-0.891	-0.895	-0.899	-0.904	-0.910	-0.918	-0.924	-0.932	-0.944	-0.952	-0.962	-0.975	-0.988	-1.001	-1.015	-1.030	-1.045	-1.060	-1.076	-1.092	-1.110	-1.128	-1.145	-1.164	-1.181	-1.200	-1.221	-1.240	-1.258	-1.278	-1.298	-1.316	-1.335	-1.355	-1.372	-1.392	-1.409	-1.428	-1.445	-1.461	-1.478	-1.494	-1.509	-1.524	-1.538	-1.551	-1.564	-1.575	-1.586	-1.595	-1.605	-1.611	-1.619	-1.625	-1.630	-1.634	-1.638	-1.638	-1.639	-1.639	-1.638	-1.635	-1.630	-1.625	-1.619	-1.612	-1.604	-1.594	-1.584	-1.571	-1.558	-1.545	-1.529	-1.512	-1.495	-1.476	-1.458	-1.438	-1.416	-1.392	-1.370	-1.346	-1.321	-1.295	-1.270	-1.242	-1.215	-1.186	-1.158	-1.129	-1.098	-1.069	-1.038	-1.006	-0.975	-0.944	-0.912	-0.880	-0.849	-0.818	-0.785	-0.754	-0.722	-0.691	-0.660	-0.629	-0.599	-0.569	-0.539	-0.510	-0.481	-0.454	-0.426	-0.400	-0.374	-0.349	-0.325	-0.300	-0.278	-0.255	-0.234	-0.212	-0.192	-0.174	-0.155	-0.139	-0.121	-0.105	-0.090	-0.075	-0.060	-0.048	-0.034	-0.022	-0.010	0.000	0.012	0.022	0.032	0.041	0.051	0.061	0.069	0.079	0.088	0.095	0.104	0.114	0.122	0.130	0.140	0.150	0.159	0.169	0.180	0.190	0.200	0.211	0.224	0.235	0.249	0.260	0.274	0.288	0.301	0.316	0.330	0.345	0.361	0.376	0.392	0.409	0.425	0.441	0.459	0.475	0.494	0.510	0.528	0.544	0.561	0.579	0.595	0.611	0.629	0.645	0.660	0.676	0.691	0.705	0.720	0.735	0.749	0.761	0.774	0.788	0.799	0.810	0.820	0.830	0.839	0.849	0.858	0.865	0.872	0.879	0.886	0.891	0.898	0.902	0.906	0.911	0.915	0.919	0.922	0.924	0.928	0.930	0.932	0.934	0.936	0.938	0.940	0.941	0.942	0.945	0.946	0.948	0.950	0.951	0.954	0.955	0.958	0.960	0.962	0.965	0.968	0.971	0.974	0.978	0.981	0.984	0.989	0.992	0.996	1.001	1.005	1.010	1.015	1.019	1.024	1.029	1.032	1.038	1.041	1.046	1.049	1.054	1.058	1.061	1.064	1.066	1.069	1.071	1.074	1.074	1.075	1.076	1.076	1.075	1.072	1.071	1.069	1.065	1.060	1.056	1.050	1.044	1.036	1.028	1.019	1.009	0.999	0.986	0.974	0.960	0.946	0.930	0.914	0.898	0.879	0.860	0.840	0.820	0.798	0.775	0.751	0.728	0.702	0.675	0.649	0.620	0.592	0.562	0.532	0.501	0.470	0.438	0.404	0.371	0.336	0.302	0.268	0.232	0.196	0.160	0.124	0.088	0.051	0.012	-0.024	-0.061	-0.098	-0.136	-0.174	-0.210	-0.248	-0.284	-0.320	-0.356	-0.392	-0.429	-0.462	-0.498	-0.531	-0.566	-0.599	-0.631	-0.664	-0.695	-0.726	-0.756	-0.785	-0.812	-0.841	-0.868	-0.894	-0.919	-0.942	-0.966	-0.989	-1.010	-1.030	-1.050	-1.069	-1.086	-1.102	-1.119	-1.134	-1.146	-1.160	-1.171	-1.182	-1.191	-1.201	-1.209	-1.215	-1.221	-1.225	-1.228	-1.230	-1.231	-1.232	-1.230	-1.229	-1.225	-1.221	-1.216	-1.211	-1.204	-1.195	-1.185	-1.174	-1.164	-1.150	-1.136	-1.122	-1.106	-1.089	-1.071	-1.051	-1.031	-1.010	-0.986	-0.964	-0.939	-0.912	-0.886	-0.859	-0.830	-0.800	-0.770	-0.740	-0.708	-0.674	-0.640	-0.606	-0.570	-0.535	-0.498	-0.461	-0.422	-0.385	-0.346	-0.306	-0.268	-0.228	-0.186	-0.146	-0.106	-0.065	-0.025	0.016	0.059	0.099	0.140	0.180	0.221	0.262	0.304	0.345	0.384	0.425	0.464	0.504	0.542	0.581	0.620	0.658	0.698	0.734	0.771	0.809	0.845	0.882	0.919	0.954	0.990	1.025	1.061	1.096	1.132	1.166	1.201	1.236	1.271	1.306	1.341	1.376	1.411	1.446	1.482	1.519	1.554	1.590	1.628	1.664	1.701	1.738	1.775	1.814	1.851	1.890	1.929	1.969	2.009	2.050	2.090	2.131	2.172	2.214	2.255	2.298	2.340	2.382	2.425	2.468	2.511	2.555	2.598	2.640	2.682	2.726	2.769	2.810	2.852	2.894	2.935	2.975	3.015	3.055	3.094	3.131	3.169	3.205	3.240	3.275	3.308	3.340	3.371	3.401	3.430	3.459	3.485	3.510	3.534	3.556	3.578	3.598	3.616	3.631	3.649	3.661	3.674	3.685	3.695	3.702	3.709	3.714	3.718	3.720	3.721	3.720	3.719	3.716	3.711	3.705	3.698	3.690	3.680	3.670	3.659	3.648	3.634	3.619	3.604	3.588	3.571	3.552	3.535	3.516	3.498	3.478	3.456	3.436	3.414	3.392	3.370	3.349	3.326	3.302	3.280	3.256	3.232	3.210	3.186	3.162	3.139	3.114	3.090	3.066	3.041	3.018	2.992	2.968	2.942	2.918	2.892	2.868	2.842	2.816	2.791	2.765	2.739	2.711	2.684	2.656	2.628	2.600	2.571	2.542	2.512	2.481	2.450	2.419	2.386	2.352	2.319	2.285	2.250	2.214	2.176	2.138	2.100	2.060	2.020	1.979	1.936	1.894	1.850	1.805	1.760	1.712	1.665	1.618	1.568	1.519	1.468	1.415	1.362	1.310	1.256	1.201	1.146	1.090	1.034	0.976	0.919	0.861	0.802	0.742	0.684	0.622	0.564	0.502	0.441	0.381	0.321	0.259	0.198	0.136	0.075	0.015	-0.048	-0.109	-0.169	-0.230	-0.291	-0.351	-0.411	-0.472	-0.532	-0.590	-0.650	-0.709	-0.768	-0.824	-0.882	-0.940	-0.995	-1.052	-1.108	-1.162	-1.216	-1.270	-1.324	-1.376	-1.428	-1.479	-1.529	-1.579	-1.629	-1.678	-1.725	-1.771	-1.819	-1.864	-1.908	-1.952	-1.996	-2.039	-2.080	-2.120	-2.160	-2.200	-2.239	-2.276	-2.312	-2.349	-2.384	-2.418	-2.451	-2.484	-2.515	-2.545	-2.576	-2.604	-2.631	-2.660	-2.686	-2.710	-2.735	-2.759	-2.781	-2.802	-2.824	-2.844	-2.864	-2.882	-2.900	-2.916	-2.932	-2.948	-2.961	-2.976	-2.989	-3.001	-3.011	-3.021	-3.031	-3.040	-3.049	-3.056	-3.064	-3.070	-3.075	-3.080	-3.085	-3.088	-3.091	-3.094	-3.095	-3.096	-3.096	-3.098	-3.096	-3.094	-3.092	-3.090	-3.086	-3.082	-3.078	-3.072	-3.066	-3.059	-3.052	-3.044	-3.035	-3.026	-3.016	-3.005	-2.992	-2.981	-2.968	-2.954	-2.939	-2.922	-2.906	-2.889	-2.871	-2.851	-2.831	-2.810	-2.789	-2.765	-2.741	-2.716	-2.690	-2.664	-2.638	-2.609	-2.580	-2.549	-2.519	-2.486	-2.452	-2.420	-2.384	-2.349	-2.312	-2.275	-2.236	-2.198	-2.158	-2.116	-2.075	-2.033	-1.990	-1.945	-1.901	-1.858	-1.812	-1.766	-1.720	-1.674	-1.628	-1.579	-1.531	-1.484	-1.435	-1.385	-1.338	-1.288	-1.240	-1.191	-1.141	-1.091	-1.042	-0.994	-0.946	-0.898	-0.849	-0.800	-0.752	-0.705	-0.658	-0.610	-0.564	-0.518	-0.472	-0.425	-0.380	-0.336	-0.291	-0.249	-0.205	-0.162	-0.119	-0.078	-0.035	0.005	0.046	0.085	0.125	0.164	0.202	0.240	0.278	0.315	0.352	0.389	0.425	0.461	0.496	0.531	0.565	0.600	0.634	0.668	0.701	0.735	0.768	0.801	0.834	0.866	0.899	0.930	0.962	0.996	1.028	1.059	1.091	1.122	1.155	1.186	1.219	1.250	1.282	1.315	1.345	1.378	1.409	1.441	1.472	1.504	1.536	1.569	1.599	1.631	1.662	1.695	1.726	1.756	1.788	1.819	1.849	1.880	1.910	1.939	1.969	1.999	2.027	2.056	2.084	2.111	2.139	2.165	2.191	2.218	2.242	2.268	2.290	2.314	2.335	2.358	2.378	2.398	2.416	2.435	2.451	2.469	2.484	2.499	2.512	2.525	2.536	2.548	2.558	2.565	2.574	2.579	2.586	2.590	2.592	2.595	2.598	2.598	2.598	2.595	2.592	2.589	2.584	2.579	2.572	2.565	2.558	2.548	2.538	2.526	2.514	2.502	2.488	2.474	2.459	2.442	2.426	2.409	2.390	2.372	2.354	2.334	2.312	2.292	2.270	2.248	2.225	2.201	2.179	2.154	2.129	2.105	2.079	2.054	2.026	2.000	1.974	1.945	1.918	1.891	1.862	1.834	1.805	1.776	1.748	1.719	1.689	1.660	1.630	1.601	1.570	1.541	1.511	1.481	1.452	1.422	1.392	1.364	1.334	1.305	1.275	1.248	1.218	1.190	1.160	1.132	1.105	1.078	1.050	1.022	0.998	0.970	0.945	0.918	0.892	0.868	0.842	0.820	0.795	0.772	0.749	0.726	0.704	0.682	0.661	0.640	0.619	0.599	0.579	0.559	0.539	0.521	0.502	0.482	0.465	0.449	0.431	0.414	0.396	0.380	0.362	0.348	0.330	0.315	0.298	0.282	0.268	0.251	0.236	0.220	0.205	0.190	0.174	0.159	0.144	0.129	0.114	0.099	0.084	0.068	0.054	0.039	0.024	0.009	-0.006	-0.021	-0.035	-0.051	-0.065	-0.080	-0.094	-0.108	-0.121	-0.135	-0.149	-0.162	-0.175	-0.189	-0.201	-0.212	-0.225	-0.236	-0.248	-0.259	-0.269	-0.279	-0.289	-0.298	-0.306	-0.314	-0.321	-0.329	-0.336	-0.341	-0.348	-0.351	-0.356	-0.360	-0.362	-0.366	-0.369	-0.369	-0.370	-0.371	-0.371	-0.371	-0.369	-0.368	-0.365	-0.364	-0.360	-0.355	-0.351	-0.348	-0.342	-0.338	-0.331	-0.325	-0.319	-0.311	-0.304	-0.296	-0.289	-0.280	-0.272	-0.264	-0.255	-0.246	-0.236	-0.228	-0.219	-0.209	-0.199	-0.189	-0.179	-0.169	-0.159	-0.148	-0.138	-0.126	-0.116	-0.106	-0.096	-0.086	-0.075	-0.065	-0.054	-0.044	-0.032	-0.022	-0.011	-0.001	0.008	0.019	0.029	0.039	0.049	0.058	0.069	0.078	0.086	0.095	0.105	0.114	0.122	0.130	0.138	0.146	0.152	0.161	0.169	0.175	0.181	0.188	0.194	0.199	0.205	0.209	0.214	0.218	0.220	0.225	0.226	0.229	0.231	0.232	0.234	0.235	0.235	0.235	0.235	0.234	0.234	0.231	0.229	0.226	0.225	0.221	0.219	0.214	0.210	0.206	0.202	0.196	0.192	0.186	0.181	0.176	0.170	0.164	0.159	0.152	0.146	0.141	0.134	0.128	0.122	0.116	0.110	0.104	0.098	0.091	0.085	0.080	0.074	0.068	0.062	0.056	0.051	0.044	0.039	0.035	0.029	0.024	0.019	0.014	0.008	0.002	-0.002	-0.006	-0.011	-0.016	-0.020	-0.025	-0.030	-0.034	-0.039	-0.044	-0.048	-0.052	-0.056	-0.062	-0.066	-0.071	-0.075	-0.080	-0.084	-0.089	-0.094	-0.099	-0.102	-0.109	-0.112	-0.116	-0.121	-0.125	-0.129	-0.132	-0.138	-0.140	-0.142	-0.146	-0.149	-0.152	-0.155	-0.156	-0.159	-0.159	-0.160	-0.161	-0.161	-0.161	-0.160	-0.159	-0.156	-0.155	-0.152	-0.150	-0.146	-0.142	-0.138	-0.132	-0.126	-0.120	-0.114	-0.106	-0.099	-0.091	-0.082	-0.072	-0.062	-0.054	-0.042	-0.031	-0.020	-0.010	0.002	0.015	0.026	0.039	0.051	0.064	0.076	0.089	0.101	0.114	0.126	0.138	0.150	0.161	0.172	0.182	0.192	0.202	0.212	0.220	0.229	0.236	0.242	0.249	0.254	0.258	0.260	0.262	0.265	0.265	0.264	0.262	0.259	0.255	0.250	0.245	0.238	0.229	0.220	0.209	0.198	0.185	0.170	0.156	0.140	0.122	0.105	0.085	0.065	0.044	0.022	-0.001	-0.025	-0.049	-0.075	-0.101	-0.129	-0.155	-0.182	-0.211	-0.241	-0.270	-0.299	-0.329	-0.359	-0.389	-0.420	-0.450	-0.481	-0.511	-0.542	-0.571	-0.601	-0.632	-0.662	-0.691	-0.720	-0.749	-0.776	-0.804	-0.831	-0.858	-0.882	-0.908	-0.932	-0.955	-0.978	-1.000	-1.020	-1.040	-1.060	-1.079	-1.096	-1.112	-1.129	-1.142	-1.156	-1.170	-1.182	-1.192	-1.204	-1.212	-1.222	-1.229	-1.238	-1.244	-1.248	-1.252	-1.256	-1.260	-1.262	-1.265	-1.265	-1.266	-1.266	-1.265	-1.264	-1.262	-1.261	-1.259	-1.256	-1.252	-1.250	-1.245	-1.241	-1.238	-1.234	-1.229	-1.225	-1.221	-1.218	-1.212	-1.209	-1.205	-1.200	-1.196	-1.192	-1.189	-1.185	-1.182	-1.179	-1.178	-1.175	-1.172	-1.170	-1.169	-1.168	-1.168	-1.168	-1.168	-1.168	-1.168	-1.169	-1.170	-1.172	-1.174	-1.176	-1.179	-1.182	-1.186	-1.190	-1.194	-1.198	-1.202	-1.206	-1.212	-1.219	-1.224	-1.229	-1.235	-1.240	-1.246	-1.252	-1.259	-1.265	-1.271	-1.278	-1.284	-1.289	-1.295	-1.301	-1.306	-1.312	-1.318	-1.322	-1.328	-1.332	-1.336	-1.340	-1.345	-1.348	-1.351	-1.354	-1.355	-1.358	-1.359	-1.360	-1.361	-1.361	-1.361	-1.360	-1.359	-1.356	-1.355	-1.351	-1.349	-1.345	-1.340	-1.335	-1.330	-1.324	-1.316	-1.311	-1.302	-1.295	-1.285	-1.276	-1.266	-1.256	-1.246	-1.235	-1.224	-1.211	-1.198	-1.186	-1.171	-1.158	-1.145	-1.130	-1.115	-1.099	-1.084	-1.069	-1.054	-1.036	-1.020	-1.005	-0.988	-0.971	-0.955	-0.939	-0.922	-0.905	-0.889	-0.872	-0.856	-0.841	-0.825	-0.810	-0.795	-0.781	-0.768	-0.754	-0.740	-0.726	-0.715	-0.702	-0.692	-0.682	-0.671	-0.662	-0.654	-0.645	-0.639	-0.631	-0.626	-0.620	-0.616	-0.612	-0.609	-0.606	-0.605	-0.604	-0.604	-0.605	-0.605	-0.608	-0.610	-0.612	-0.616	-0.621	-0.625	-0.630	-0.636	-0.641	-0.648	-0.654	-0.661	-0.668	-0.675	-0.684	-0.690	-0.698	-0.706	-0.714	-0.721	-0.729	-0.738	-0.744	-0.751	-0.758	-0.765	-0.771	-0.778	-0.784	-0.790	-0.795	-0.799	-0.804	-0.808	-0.811	-0.814	-0.815	-0.818	-0.820	-0.821	-0.821	-0.822	-0.821	-0.821	-0.820	-0.819	-0.818	-0.815	-0.812	-0.810	-0.808	-0.804	-0.800	-0.798	-0.794	-0.790	-0.788	-0.782	-0.779	-0.776	-0.771	-0.769	-0.765	-0.762	-0.759	-0.756	-0.755	-0.751	-0.750	-0.749	-0.749	-0.749	-0.749	-0.749	-0.751	-0.752	-0.755	-0.758	-0.761	-0.765	-0.770	-0.775	-0.781	-0.786	-0.794	-0.801	-0.809	-0.816	-0.825	-0.835	-0.844	-0.855	-0.865	-0.876	-0.888	-0.900	-0.911	-0.924	-0.936	-0.948	-0.960	-0.974	-0.986	-0.999	-1.012	-1.024	-1.038	-1.050	-1.064	-1.076	-1.089	-1.100	-1.112	-1.124	-1.135	-1.146	-1.158	-1.168	-1.176	-1.186	-1.196	-1.204	-1.212	-1.220	-1.228	-1.235	-1.240	-1.245	-1.251	-1.256	-1.260	-1.264	-1.268	-1.269	-1.271	-1.272	-1.272	-1.272	-1.272	-1.271	-1.270	-1.266	-1.264	-1.261	-1.256	-1.251	-1.246	-1.240	-1.234	-1.226	-1.218	-1.209	-1.200	-1.190	-1.180	-1.169	-1.156	-1.145	-1.131	-1.118	-1.104	-1.089	-1.075	-1.059	-1.044	-1.028	-1.010	-0.994	-0.976	-0.958	-0.941	-0.922	-0.904	-0.885	-0.868	-0.849	-0.830	-0.811	-0.794	-0.775	-0.758	-0.740	-0.724	-0.706	-0.690	-0.675	-0.659	-0.645	-0.630	-0.618	-0.605	-0.595	-0.584	-0.575	-0.566	-0.559	-0.554	-0.549	-0.545	-0.541	-0.541	-0.541	-0.541	-0.545	-0.549	-0.554	-0.560	-0.566	-0.575	-0.585	-0.596	-0.608	-0.621	-0.635	-0.650	-0.666	-0.682	-0.700	-0.719	-0.736	-0.756	-0.775	-0.795	-0.815	-0.835	-0.855	-0.875	-0.895	-0.915	-0.934	-0.952	-0.971	-0.989	-1.006	-1.021	-1.036	-1.051	-1.064	-1.075	-1.086	-1.096	-1.105	-1.111	-1.115	-1.119	-1.121	-1.121	-1.120	-1.118	-1.114	-1.108	-1.100	-1.090	-1.079	-1.066	-1.051	-1.036	-1.019	-0.999	-0.980	-0.958	-0.935	-0.910	-0.885	-0.859	-0.831	-0.802	-0.772	-0.742	-0.711	-0.680	-0.648	-0.615	-0.582	-0.549	-0.515	-0.481	-0.449	-0.415	-0.381	-0.349	-0.315	-0.284	-0.251	-0.220	-0.190	-0.161	-0.131	-0.104	-0.078	-0.051	-0.026	-0.002	0.020	0.041	0.061	0.080	0.098	0.112	0.128	0.141	0.152	0.162	0.172	0.179	0.185	0.190	0.192	0.195	0.194	0.192	0.191	0.188	0.181	0.175	0.168	0.159	0.149	0.138	0.125	0.111	0.098	0.082	0.068	0.050	0.032	0.016	-0.002	-0.021	-0.041	-0.061	-0.081	-0.102	-0.124	-0.145	-0.166	-0.188	-0.209	-0.230	-0.251	-0.272	-0.294	-0.314	-0.334	-0.354	-0.374	-0.394	-0.411	-0.429	-0.448	-0.465	-0.481	-0.498	-0.512	-0.528	-0.542	-0.556	-0.570	-0.582	-0.595	-0.606	-0.619	-0.629	-0.639	-0.648	-0.656	-0.665	-0.672	-0.680	-0.686	-0.694	-0.700	-0.704	-0.710	-0.715	-0.719	-0.724	-0.729	-0.731	-0.735	-0.739	-0.742	-0.744	-0.748	-0.750	-0.754	-0.756	-0.759	-0.760	-0.764	-0.766	-0.768	-0.770	-0.772	-0.775	-0.778	-0.780	-0.784	-0.785	-0.789	-0.791	-0.795	-0.798	-0.802	-0.805	-0.809	-0.814	-0.816	-0.821	-0.826	-0.831	-0.836	-0.842	-0.848	-0.854	-0.860	-0.866	-0.872	-0.880	-0.886	-0.895	-0.902	-0.910	-0.920	-0.928	-0.936	-0.948	-0.958	-0.968	-0.979	-0.989	-1.001	-1.011	-1.024	-1.036	-1.049	-1.061	-1.075	-1.088	-1.100	-1.114	-1.128	-1.140	-1.155	-1.168	-1.181	-1.195	-1.208	-1.221	-1.234	-1.248	-1.260	-1.271	-1.284	-1.295	-1.305	-1.315	-1.324	-1.334	-1.341	-1.349	-1.355	-1.361	-1.366	-1.371	-1.374	-1.376	-1.378	-1.378	-1.376	-1.375	-1.372	-1.369	-1.364	-1.359	-1.351	-1.345	-1.335	-1.325	-1.315	-1.304	-1.292	-1.279	-1.265	-1.251	-1.235	-1.221	-1.205	-1.188	-1.171	-1.154	-1.135	-1.119	-1.101	-1.082	-1.064	-1.046	-1.028	-1.011	-0.992	-0.976	-0.960	-0.942	-0.928	-0.912	-0.898	-0.885	-0.871	-0.860	-0.848	-0.838	-0.828	-0.819	-0.811	-0.805	-0.799	-0.792	-0.789	-0.786	-0.784	-0.784	-0.782	-0.784	-0.786	-0.789	-0.792	-0.795	-0.801	-0.806	-0.812	-0.819	-0.828	-0.835	-0.842	-0.852	-0.861	-0.871	-0.880	-0.891	-0.900	-0.910	-0.920	-0.931	-0.940	-0.950	-0.960	-0.969	-0.978	-0.985	-0.994	-1.001	-1.008	-1.015	-1.020	-1.025	-1.029	-1.034	-1.038	-1.040	-1.041	-1.042	-1.042	-1.041	-1.040	-1.039	-1.035	-1.032	-1.028	-1.024	-1.018	-1.011	-1.005	-0.998	-0.989	-0.980	-0.971	-0.961	-0.951	-0.941	-0.930	-0.920	-0.908	-0.896	-0.884	-0.872	-0.860	-0.848	-0.836	-0.824	-0.812	-0.800	-0.789	-0.778	-0.766	-0.755	-0.746	-0.736	-0.726	-0.718	-0.710	-0.701	-0.694	-0.688	-0.682	-0.678	-0.672	-0.670	-0.668	-0.666	-0.665	-0.665	-0.666	-0.668	-0.670	-0.674	-0.678	-0.684	-0.690	-0.696	-0.704	-0.714	-0.722	-0.732	-0.744	-0.755	-0.769	-0.781	-0.795	-0.809	-0.824	-0.839	-0.854	-0.870	-0.888	-0.904	-0.921	-0.939	-0.956	-0.974	-0.992	-1.010	-1.028	-1.045	-1.064	-1.081	-1.100	-1.116	-1.134	-1.149	-1.166	-1.181	-1.198	-1.211	-1.226	-1.240	-1.252	-1.265	-1.276	-1.289	-1.299	-1.308	-1.316	-1.325	-1.332	-1.340	-1.346	-1.351	-1.358	-1.361	-1.365	-1.366	-1.370	-1.371	-1.371	-1.372	-1.372	-1.372	-1.371	-1.370	-1.369	-1.368	-1.365	-1.364	-1.361	-1.358	-1.356	-1.354	-1.351	-1.350	-1.348	-1.346	-1.345	-1.344	-1.344	-1.342	-1.344	-1.345	-1.346	-1.348	-1.350	-1.354	-1.358	-1.362	-1.368	-1.374	-1.381	-1.389	-1.399	-1.408	-1.419	-1.430	-1.442	-1.456	-1.471	-1.486	-1.501	-1.519	-1.535	-1.554	-1.574	-1.592	-1.614	-1.635	-1.658	-1.680	-1.704	-1.728	-1.751	-1.778	-1.804	-1.830	-1.855	-1.881	-1.909	-1.935	-1.962	-1.991	-2.019	-2.046	-2.074	-2.101	-2.130	-2.158	-2.184	-2.211	-2.239	-2.265	-2.291	-2.316	-2.341	-2.366	-2.390	-2.415	-2.439	-2.461	-2.484	-2.505	-2.526	-2.546	-2.566	-2.585	-2.602	-2.620	-2.636	-2.652	-2.669	-2.682	-2.695	-2.709	-2.720	-2.731	-2.742	-2.752	-2.761	-2.770	-2.778	-2.785	-2.791	-2.798	-2.802	-2.805	-2.810	-2.812	-2.815	-2.816	-2.818	-2.818	-2.819	-2.818	-2.818	-2.815	-2.814	-2.811	-2.809	-2.806	-2.802	-2.799	-2.794	-2.791	-2.786	-2.781	-2.775	-2.771	-2.765	-2.760	-2.754	-2.748	-2.740	-2.734	-2.728	-2.721	-2.714	-2.706	-2.699	-2.691	-2.684	-2.675	-2.669	-2.660	-2.651	-2.644	-2.636	-2.626	-2.619	-2.610	-2.601	-2.592	-2.584	-2.575	-2.566	-2.558	-2.549	-2.539	-2.530	-2.521	-2.511	-2.502	-2.494	-2.484	-2.474	-2.464	-2.456	-2.446	-2.436	-2.425	-2.415	-2.406	-2.396	-2.386	-2.376	-2.365	-2.356	-2.345	-2.335	-2.325	-2.314	-2.304	-2.292	-2.281	-2.271	-2.260	-2.250	-2.239	-2.228	-2.218	-2.205	-2.194	-2.182	-2.171	-2.160	-2.148	-2.136	-2.124	-2.112	-2.101	-2.089	-2.078	-2.065	-2.054	-2.041	-2.029	-2.018	-2.005	-1.994	-1.982	-1.971	-1.960	-1.949	-1.938	-1.926	-1.916	-1.908	-1.898	-1.886	-1.878	-1.869	-1.862	-1.854	-1.846	-1.840	-1.835	-1.828	-1.825	-1.820	-1.816	-1.814	-1.812	-1.811	-1.810	-1.810	-1.812	-1.815	-1.818	-1.821	-1.825	-1.832	-1.838	-1.845	-1.854	-1.862	-1.872	-1.884	-1.894	-1.908	-1.920	-1.934	-1.949	-1.964	-1.979	-1.995	-2.011	-2.029	-2.046	-2.064	-2.081	-2.100	-2.119	-2.139	-2.158	-2.176	-2.195	-2.212	-2.231	-2.250	-2.269	-2.286	-2.305	-2.321	-2.339	-2.355	-2.371	-2.386	-2.402	-2.418	-2.431	-2.444	-2.458	-2.470	-2.481	-2.492	-2.504	-2.514	-2.522	-2.531	-2.540	-2.548	-2.554	-2.561	-2.568	-2.572	-2.578	-2.582	-2.588	-2.590	-2.594	-2.596	-2.601	-2.604	-2.606	-2.608	-2.610	-2.611	-2.615	-2.616	-2.619	-2.620	-2.622	-2.624	-2.625	-2.628	-2.630	-2.632	-2.635	-2.636	-2.640	-2.641	-2.645	-2.648	-2.651	-2.654	-2.658	-2.660	-2.662	-2.666	-2.670	-2.674	-2.678	-2.680	-2.684	-2.688	-2.690	-2.694	-2.696	-2.699	-2.702	-2.705	-2.708	-2.710	-2.712	-2.714	-2.716	-2.718	-2.720	-2.721	-2.722	-2.724	-2.725	-2.725	-2.726	-2.726	-2.728	-2.726	-2.726	-2.728	-2.728	-2.726	-2.726	-2.725	-2.725	-2.724	-2.724	-2.724	-2.722	-2.722	-2.722	-2.721	-2.720	-2.720	-2.720	-2.720	-2.719	-2.719	-2.719	-2.719	-2.719	-2.719	-2.719	-2.718	-2.716	-2.716	-2.716	-2.715	-2.714	-2.712	-2.712	-2.711	-2.709	-2.706	-2.705	-2.702	-2.699	-2.695	-2.691	-2.688	-2.682	-2.678	-2.671	-2.665	-2.658	-2.650	-2.641	-2.632	-2.621	-2.611	-2.600	-2.588	-2.575	-2.561	-2.548	-2.532	-2.518	-2.501	-2.484	-2.466	-2.448	-2.429	-2.409	-2.389	-2.369	-2.346	-2.325	-2.302	-2.280	-2.258	-2.235	-2.210	-2.188	-2.162	-2.140	-2.115	-2.091	-2.068	-2.045	-2.021	-1.998	-1.975	-1.951	-1.930	-1.908	-1.886	-1.866	-1.846	-1.828	-1.809	-1.790	-1.772	-1.758	-1.742	-1.726	-1.712	-1.700	-1.689	-1.678	-1.666	-1.658	-1.650	-1.642	-1.636	-1.631	-1.626	-1.624	-1.620	-1.619	-1.618	-1.618	-1.618	-1.619	-1.621	-1.625	-1.628	-1.631	-1.635	-1.641	-1.646	-1.651	-1.656	-1.662	-1.670	-1.676	-1.682	-1.690	-1.698	-1.702	-1.710	-1.716	-1.722	-1.729	-1.734	-1.739	-1.744	-1.749	-1.752	-1.755	-1.759	-1.762	-1.764	-1.765	-1.765	-1.765	-1.765	-1.764	-1.762	-1.760	-1.755	-1.751	-1.746	-1.741	-1.735	-1.730	-1.721	-1.714	-1.706	-1.696	-1.686	-1.676	-1.666	-1.654	-1.642	-1.631	-1.619	-1.606	-1.592	-1.580	-1.566	-1.554	-1.539	-1.525	-1.511	-1.498	-1.484	-1.470	-1.455	-1.440	-1.426	-1.414	-1.400	-1.386	-1.374	-1.361	-1.350	-1.338	-1.326	-1.314	-1.302	-1.291	-1.282	-1.272	-1.262	-1.254	-1.246	-1.236	-1.229	-1.221	-1.215	-1.209	-1.202	-1.198	-1.192	-1.188	-1.184	-1.180	-1.176	-1.172	-1.170	-1.168	-1.165	-1.164	-1.162	-1.161	-1.161	-1.160	-1.160	-1.160	-1.160	-1.161	-1.161	-1.162	-1.162	-1.164	-1.165	-1.166	-1.166	-1.168	-1.169	-1.171	-1.171	-1.172	-1.174	-1.175	-1.176	-1.176	-1.178	-1.176	-1.178	-1.176	-1.178	-1.176	-1.176	-1.174	-1.172	-1.171	-1.168	-1.165	-1.161	-1.159	-1.154	-1.149	-1.144	-1.138	-1.130	-1.124	-1.116	-1.108	-1.100	-1.090	-1.080	-1.070	-1.059	-1.046	-1.034	-1.020	-1.008	-0.992	-0.976	-0.961	-0.945	-0.929	-0.911	-0.892	-0.875	-0.856	-0.836	-0.818	-0.798	-0.776	-0.756	-0.736	-0.714	-0.694	-0.672	-0.651	-0.630	-0.608	-0.588	-0.566	-0.545	-0.524	-0.502	-0.482	-0.464	-0.444	-0.424	-0.406	-0.388	-0.370	-0.354	-0.339	-0.322	-0.308	-0.294	-0.281	-0.270	-0.258	-0.248	-0.238	-0.229	-0.221	-0.214	-0.209	-0.204	-0.200	-0.198	-0.195	-0.194	-0.194	-0.195	-0.196	-0.199	-0.202	-0.206	-0.212	-0.219	-0.225	-0.232	-0.241	-0.250	-0.261	-0.271	-0.282	-0.294	-0.306	-0.319	-0.334	-0.346	-0.360	-0.376	-0.390	-0.406	-0.420	-0.436	-0.451	-0.468	-0.482	-0.499	-0.515	-0.531	-0.546	-0.561	-0.576	-0.591	-0.606	-0.620	-0.635	-0.649	-0.662	-0.675	-0.689	-0.701	-0.714	-0.725	-0.736	-0.748	-0.758	-0.768	-0.778	-0.786	-0.795	-0.804	-0.811	-0.818	-0.824	-0.831	-0.836	-0.841	-0.845	-0.851	-0.855	-0.859	-0.861	-0.864	-0.866	-0.869	-0.870	-0.871	-0.871	-0.871	-0.872	-0.874	-0.872	-0.874	-0.874	-0.872	-0.872	-0.872	-0.872	-0.872	-0.871	-0.872	-0.871	-0.871	-0.872	-0.874	-0.874	-0.874	-0.876	-0.878	-0.879	-0.881	-0.884	-0.886	-0.889	-0.892	-0.895	-0.900	-0.904	-0.909	-0.914	-0.920	-0.925	-0.930	-0.938	-0.944	-0.951	-0.959	-0.966	-0.975	-0.982	-0.990	-1.000	-1.008	-1.018	-1.026	-1.035	100.000	5.000	2.000	1.000	7.000	3.000	1.000	430.000	2.000	654.000	3.000	840.000	0.000	0.000	0.000	0.000	0.000	0.000	0.000	0.000	0.000	0.000	0.000	0.000	-5.001	-4.964	-4.926	-4.889	-4.850	-4.810	-4.770	-4.730	-4.690	-4.649	-4.608	-4.565	-4.521	-4.479	-4.436	-4.391	-4.348	-4.304	-4.260	-4.215	-4.171	-4.125	-4.081	-4.035	-3.990	-3.945	-3.900	-3.855	-3.810	-3.765	-3.720	-3.674	-3.629	-3.585	-3.540	-3.495	-3.451	-3.406	-3.362	-3.319	-3.275	-3.231	-3.189	-3.145	-3.102	-3.059	-3.016	-2.975	-2.934	-2.891	-2.851	-2.810	-2.770	-2.730	-2.691	-2.651	-2.614	-2.575	-2.538	-2.500	-2.462	-2.428	-2.391	-2.355	-2.320	-2.286	-2.252	-2.219	-2.186	-2.154	-2.122	-2.092	-2.061	-2.031	-2.002	-1.974	-1.946	-1.918	-1.892	-1.865	-1.840	-1.815	-1.790	-1.768	-1.742	-1.721	-1.699	-1.678	-1.658	-1.636	-1.616	-1.598	-1.579	-1.561	-1.542	-1.525	-1.509	-1.492	-1.478	-1.462	-1.449	-1.435	-1.421	-1.408	-1.395	-1.384	-1.371	-1.361	-1.350	-1.339	-1.330	-1.320	-1.311	-1.304	-1.295	-1.288	-1.279	-1.272	-1.266	-1.260	-1.255	-1.249	-1.244	-1.240	-1.235	-1.231	-1.228	-1.225	-1.222	-1.220	-1.218	-1.216	-1.215	-1.214	-1.214	-1.212	-1.212	-1.212	-1.214	-1.214	-1.216	-1.216	-1.218	-1.219	-1.221	-1.222	-1.225	-1.228	-1.230	-1.232	-1.235	-1.238	-1.241	-1.244	-1.246	-1.250	-1.254	-1.256	-1.259	-1.262	-1.266	-1.269	-1.272	-1.275	-1.278	-1.280	-1.282	-1.285	-1.288	-1.290	-1.292	-1.294	-1.295	-1.296	-1.298	-1.299	-1.300	-1.300	-1.301	-1.301	-1.301	-1.301	-1.300	-1.300	-1.300	-1.300	-1.299	-1.298	-1.296	-1.295	-1.294	-1.292	-1.291	-1.289	-1.289	-1.286	-1.284	-1.282	-1.281	-1.279	-1.278	-1.275	-1.275	-1.272	-1.271	-1.270	-1.269	-1.268	-1.268	-1.265	-1.265	-1.265	-1.264	-1.264	-1.264	-1.264	-1.264	-1.266	-1.266	-1.268	-1.268	-1.270	-1.271	-1.272	-1.275	-1.278	-1.280	-1.282	-1.286	-1.289	-1.292	-1.296	-1.300	-1.304	-1.308	-1.312	-1.318	-1.322	-1.328	-1.332	-1.339	-1.342	-1.349	-1.354	-1.361	-1.368	-1.374	-1.380	-1.386	-1.394	-1.401	-1.408	-1.416	-1.425	-1.432	-1.441	-1.450	-1.460	-1.470	-1.480	-1.490	-1.501	-1.511	-1.524	-1.536	-1.549	-1.562	-1.576	-1.591	-1.605	-1.621	-1.638	-1.656	-1.674	-1.691	-1.711	-1.731	-1.752	-1.775	-1.798	-1.822	-1.846	-1.872	-1.899	-1.926	-1.955	-1.984	-2.015	-2.045	-2.078	-2.111	-2.146	-2.180	-2.216	-2.254	-2.292	-2.330	-2.371	-2.412	-2.452	-2.495	-2.540	-2.584	-2.628	-2.674	-2.720	-2.766	-2.814	-2.861	-2.910	-2.958	-3.008	-3.058	-3.106	-3.158	-3.206	-3.256	-3.308	-3.358	-3.408	-3.458	-3.508	-3.558	-3.608	-3.655	-3.705	-3.752	-3.801	-3.848	-3.894	-3.940	-3.985	-4.029	-4.072	-4.115	-4.156	-4.196	-4.236	-4.275	-4.314	-4.350	-4.384	-4.419	-4.452	-4.482	-4.512	-4.542	-4.571	-4.598	-4.622	-4.646	-4.670	-4.690	-4.710	-4.729	-4.745	-4.761	-4.776	-4.790	-4.801	-4.811	-4.821	-4.830	-4.838	-4.842	-4.846	-4.850	-4.852	-4.854	-4.854	-4.854	-4.851	-4.849	-4.845	-4.840	-4.835	-4.828	-4.820	-4.812	-4.804	-4.795	-4.784	-4.772	-4.762	-4.749	-4.738	-4.725	-4.711	-4.698	-4.684	-4.669	-4.654	-4.639	-4.624	-4.608	-4.592	-4.576	-4.561	-4.545	-4.529	-4.512	-4.496	-4.480	-4.465	-4.449	-4.432	-4.418	-4.402	-4.388	-4.372	-4.358	-4.342	-4.329	-4.315	-4.300	-4.286	-4.274	-4.260	-4.248	-4.234	-4.222	-4.210	-4.199	-4.188	-4.176	-4.165	-4.155	-4.144	-4.132	-4.122	-4.112	-4.102	-4.093	-4.082	-4.074	-4.064	-4.054	-4.045	-4.035	-4.025	-4.015	-4.005	-3.995	-3.984	-3.974	-3.962	-3.950	-3.939	-3.926	-3.914	-3.901	-3.886	-3.872	-3.858	-3.842	-3.825	-3.809	-3.791	-3.772	-3.754	-3.734	-3.712	-3.691	-3.669	-3.646	-3.622	-3.598	-3.571	-3.546	-3.519	-3.490	-3.461	-3.432	-3.402	-3.372	-3.340	-3.308	-3.275	-3.242	-3.208	-3.174	-3.139	-3.102	-3.068	-3.031	-2.995	-2.959	-2.921	-2.885	-2.849	-2.812	-2.776	-2.739	-2.702	-2.666	-2.631	-2.595	-2.560	-2.526	-2.491	-2.458	-2.424	-2.392	-2.360	-2.330	-2.299	-2.270	-2.242	-2.214	-2.188	-2.161	-2.136	-2.112	-2.089	-2.066	-2.046	-2.026	-2.007	-1.989	-1.971	-1.955	-1.940	-1.926	-1.914	-1.900	-1.889	-1.879	-1.869	-1.861	-1.852	-1.845	-1.838	-1.832	-1.828	-1.822	-1.819	-1.815	-1.811	-1.809	-1.805	-1.804	-1.801	-1.800	-1.798	-1.796	-1.795	-1.795	-1.794	-1.792	-1.792	-1.791	-1.790	-1.789	-1.786	-1.785	-1.782	-1.780	-1.779	-1.776	-1.771	-1.768	-1.764	-1.759	-1.754	-1.749	-1.742	-1.736	-1.730	-1.722	-1.716	-1.708	-1.699	-1.689	-1.680	-1.671	-1.660	-1.650	-1.640	-1.629	-1.616	-1.605	-1.592	-1.579	-1.566	-1.554	-1.539	-1.526	-1.511	-1.498	-1.484	-1.468	-1.454	-1.438	-1.422	-1.408	-1.391	-1.376	-1.360	-1.345	-1.329	-1.312	-1.296	-1.281	-1.265	-1.250	-1.232	-1.216	-1.201	-1.185	-1.168	-1.152	-1.136	-1.119	-1.102	-1.085	-1.070	-1.052	-1.038	-1.020	-1.004	-0.988	-0.972	-0.956	-0.940	-0.922	-0.906	-0.890	-0.875	-0.859	-0.844	-0.829	-0.812	-0.798	-0.782	-0.768	-0.754	-0.738	-0.724	-0.710	-0.696	-0.682	-0.668	-0.655	-0.641	-0.629	-0.616	-0.605	-0.595	-0.582	-0.572	-0.561	-0.551	-0.541	-0.532	-0.524	-0.515	-0.507	-0.500	-0.494	-0.486	-0.481	-0.476	-0.471	-0.468	-0.464	-0.460	-0.458	-0.456	-0.454	-0.454	-0.454	-0.452	-0.454	-0.454	-0.456	-0.459	-0.461	-0.465	-0.469	-0.472	-0.478	-0.482	-0.489	-0.495	-0.501	-0.507	-0.516	-0.524	-0.532	-0.540	-0.549	-0.559	-0.568	-0.579	-0.588	-0.598	-0.609	-0.619	-0.630	-0.640	-0.651	-0.662	-0.674	-0.684	-0.695	-0.706	-0.718	-0.729	-0.739	-0.750	-0.760	-0.771	-0.781	-0.791	-0.801	-0.811	-0.820	-0.829	-0.840	-0.848	-0.856	-0.864	-0.872	-0.880	-0.889	-0.896	-0.902	-0.910	-0.916	-0.924	-0.929	-0.936	-0.942	-0.948	-0.954	-0.960	-0.966	-0.971	-0.976	-0.984	-0.988	-0.994	-0.999	-1.005	-1.011	-1.018	-1.022	-1.030	-1.036	-1.042	-1.049	-1.056	-1.064	-1.071	-1.078	-1.086	-1.094	-1.102	-1.110	-1.119	-1.126	-1.135	-1.144	-1.152	-1.162	-1.172	-1.181	-1.190	-1.200	-1.209	-1.218	-1.226	-1.236	-1.245	-1.254	-1.261	-1.271	-1.280	-1.288	-1.295	-1.302	-1.310	-1.318	-1.325	-1.330	-1.338	-1.344	-1.349	-1.354	-1.359	-1.364	-1.369	-1.374	-1.379	-1.381	-1.386	-1.389	-1.392	-1.395	-1.399	-1.401	-1.405	-1.408	-1.411	-1.415	-1.416	-1.420	-1.425	-1.428	-1.432	-1.436	-1.441	-1.445	-1.451	-1.456	-1.462	-1.470	-1.478	-1.485	-1.494	-1.502	-1.511	-1.521	-1.532	-1.545	-1.556	-1.569	-1.582	-1.598	-1.612	-1.628	-1.644	-1.660	-1.678	-1.695	-1.715	-1.732	-1.752	-1.772	-1.792	-1.814	-1.836	-1.858	-1.881	-1.902	-1.925	-1.949	-1.972	-1.995	-2.019	-2.042	-2.066	-2.090	-2.114	-2.139	-2.161	-2.185	-2.209	-2.231	-2.254	-2.276	-2.298	-2.320	-2.341	-2.361	-2.382	-2.401	-2.421	-2.440	-2.459	-2.476	-2.494	-2.510	-2.526	-2.541	-2.555	-2.569	-2.581	-2.594	-2.605	-2.616	-2.626	-2.635	-2.644	-2.651	-2.659	-2.665	-2.670	-2.675	-2.679	-2.681	-2.684	-2.686	-2.686	-2.686	-2.688	-2.686	-2.682	-2.681	-2.678	-2.675	-2.670	-2.666	-2.661	-2.655	-2.650	-2.644	-2.636	-2.629	-2.622	-2.615	-2.606	-2.599	-2.591	-2.582	-2.575	-2.565	-2.558	-2.550	-2.541	-2.534	-2.526	-2.518	-2.511	-2.504	-2.498	-2.490	-2.485	-2.480	-2.474	-2.469	-2.464	-2.460	-2.458	-2.454	-2.450	-2.449	-2.448	-2.446	-2.446	-2.445	-2.446	-2.448	-2.449	-2.450	-2.452	-2.456	-2.459	-2.462	-2.465	-2.469	-2.474	-2.479	-2.482	-2.489	-2.494	-2.500	-2.504	-2.510	-2.515	-2.520	-2.526	-2.531	-2.536	-2.541	-2.546	-2.551	-2.555	-2.559	-2.564	-2.566	-2.570	-2.571	-2.575	-2.576	-2.578	-2.579	-2.579	-2.579	-2.578	-2.576	-2.574	-2.572	-2.570	-2.566	-2.561	-2.558	-2.552	-2.546	-2.541	-2.534	-2.526	-2.519	-2.509	-2.501	-2.491	-2.480	-2.470	-2.459	-2.448	-2.434	-2.422	-2.410	-2.396	-2.381	-2.368	-2.354	-2.338	-2.321	-2.306	-2.290	-2.272	-2.256	-2.239	-2.222	-2.204	-2.185	-2.166	-2.148	-2.129	-2.110	-2.090	-2.070	-2.051	-2.031	-2.010	-1.990	-1.970	-1.949	-1.930	-1.909	-1.889	-1.868	-1.848	-1.826	-1.808	-1.786	-1.766	-1.748	-1.728	-1.709	-1.689	-1.670	-1.651	-1.634	-1.616	-1.598	-1.580	-1.564	-1.548	-1.531	-1.516	-1.500	-1.486	-1.471	-1.458	-1.444	-1.431	-1.419	-1.406	-1.395	-1.384	-1.374	-1.364	-1.354	-1.344	-1.336	-1.326	-1.318	-1.311	-1.302	-1.295	-1.288	-1.280	-1.272	-1.265	-1.258	-1.252	-1.245	-1.238	-1.230	-1.222	-1.215	-1.208	-1.200	-1.190	-1.181	-1.172	-1.162	-1.154	-1.142	-1.131	-1.120	-1.108	-1.095	-1.082	-1.069	-1.052	-1.039	-1.024	-1.008	-0.991	-0.974	-0.958	-0.939	-0.920	-0.901	-0.881	-0.862	-0.842	-0.822	-0.801	-0.781	-0.760	-0.740	-0.719	-0.698	-0.676	-0.655	-0.634	-0.614	-0.592	-0.572	-0.552	-0.532	-0.514	-0.494	-0.476	-0.458	-0.440	-0.425	-0.408	-0.392	-0.378	-0.364	-0.350	-0.338	-0.325	-0.314	-0.305	-0.294	-0.285	-0.278	-0.270	-0.262	-0.258	-0.251	-0.246	-0.242	-0.240	-0.236	-0.234	-0.232	-0.231	-0.230	-0.230	-0.230	-0.229	-0.230	-0.230	-0.231	-0.231	-0.232	-0.234	-0.235	-0.236	-0.236	-0.239	-0.239	-0.239	-0.240	-0.240	-0.240	-0.239	-0.239	-0.238	-0.235	-0.232	-0.230	-0.228	-0.224	-0.221	-0.218	-0.212	-0.208	-0.200	-0.195	-0.189	-0.181	-0.174	-0.165	-0.158	-0.149	-0.140	-0.130	-0.120	-0.110	-0.100	-0.089	-0.078	-0.066	-0.055	-0.044	-0.032	-0.021	-0.008	0.005	0.016	0.028	0.040	0.052	0.065	0.076	0.089	0.100	0.112	0.124	0.135	0.148	0.158	0.169	0.180	0.190	0.199	0.210	0.219	0.229	0.238	0.248	0.256	0.262	0.271	0.279	0.288	0.292	0.300	0.306	0.312	0.318	0.324	0.328	0.334	0.338	0.341	0.346	0.350	0.352	0.356	0.359	0.361	0.364	0.366	0.366	0.369	0.369	0.370	0.370	0.371	0.371	0.371	0.370	0.371	0.370	0.369	0.368	0.366	0.365	0.364	0.362	0.360	0.359	0.358	0.355	0.354	0.351	0.350	0.348	0.346	0.344	0.342	0.340	0.338	0.336	0.334	0.332	0.331	0.329	0.328	0.328	0.326	0.325	0.325	0.324	0.322	0.322	0.322	0.322	0.322	0.322	0.324	0.324	0.324	0.325	0.326	0.328	0.328	0.329	0.330	0.332	0.334	0.336	0.336	0.339	0.341	0.342	0.345	0.348	0.349	0.351	0.354	0.355	0.358	0.360	0.361	0.362	0.364	0.366	0.368	0.369	0.370	0.370	0.372	0.372	0.374	0.374	0.374	0.374	0.372	0.372	0.372	0.371	0.369	0.369	0.366	0.364	0.361	0.359	0.356	0.351	0.349	0.344	0.340	0.335	0.330	0.325	0.319	0.312	0.308	0.300	0.292	0.285	0.276	0.269	0.260	0.251	0.242	0.231	0.221	0.211	0.200	0.188	0.176	0.164	0.151	0.138	0.125	0.111	0.098	0.081	0.068	0.052	0.036	0.020	0.002	-0.014	-0.031	-0.048	-0.065	-0.084	-0.102	-0.121	-0.140	-0.159	-0.179	-0.198	-0.218	-0.239	-0.259	-0.280	-0.300	-0.320	-0.342	-0.364	-0.385	-0.408	-0.429	-0.450	-0.472	-0.494	-0.516	-0.539	-0.561	-0.584	-0.605	-0.628	-0.650	-0.672	-0.695	-0.718	-0.740	-0.762	-0.784	-0.806	-0.829	-0.850	-0.872	-0.894	-0.916	-0.936	-0.959	-0.980	-1.000	-1.021	-1.042	-1.064	-1.084	-1.104	-1.124	-1.144	-1.165	-1.185	-1.205	-1.222	-1.242	-1.261	-1.280	-1.299	-1.318	-1.335	-1.352	-1.372	-1.390	-1.408	-1.424	-1.441	-1.458	-1.475	-1.490	-1.508	-1.522	-1.539	-1.554	-1.569	-1.584	-1.599	-1.614	-1.628	-1.642	-1.655	-1.669	-1.681	-1.694	-1.706	-1.718	-1.730	-1.741	-1.751	-1.762	-1.772	-1.781	-1.791	-1.800	-1.808	-1.816	-1.824	-1.830	-1.835	-1.841	-1.845	-1.850	-1.854	-1.856	-1.859	-1.860	-1.861	-1.861	-1.860	-1.859	-1.858	-1.854	-1.849	-1.845	-1.839	-1.834	-1.826	-1.818	-1.810	-1.799	-1.790	-1.779	-1.765	-1.752	-1.739	-1.726	-1.711	-1.694	-1.679	-1.661	-1.644	-1.626	-1.606	-1.588	-1.568	-1.548	-1.526	-1.506	-1.485	-1.462	-1.440	-1.418	-1.396	-1.374	-1.350	-1.328	-1.305	-1.282	-1.260	-1.238	-1.215	-1.192	-1.170	-1.149	-1.128	-1.105	-1.085	-1.065	-1.044	-1.024	-1.005	-0.986	-0.968	-0.949	-0.930	-0.914	-0.896	-0.880	-0.864	-0.849	-0.832	-0.818	-0.804	-0.791	-0.776	-0.764	-0.752	-0.740	-0.729	-0.718	-0.706	-0.696	-0.685	-0.676	-0.666	-0.656	-0.646	-0.638	-0.629	-0.620	-0.611	-0.602	-0.594	-0.585	-0.578	-0.570	-0.560	-0.552	-0.545	-0.536	-0.528	-0.520	-0.511	-0.502	-0.495	-0.485	-0.478	-0.468	-0.460	-0.451	-0.442	-0.434	-0.426	-0.416	-0.408	-0.399	-0.390	-0.381	-0.374	-0.365	-0.356	-0.349	-0.341	-0.332	-0.325	-0.318	-0.311	-0.304	-0.298	-0.291	-0.285	-0.280	-0.274	-0.270	-0.265	-0.261	-0.258	-0.254	-0.251	-0.248	-0.246	-0.245	-0.242	-0.242	-0.241	-0.241	-0.241	-0.241	-0.242	-0.244	-0.246	-0.248	-0.250	-0.251	-0.255	-0.258	-0.261	-0.265	-0.269	-0.271	-0.276	-0.279	-0.284	-0.288	-0.291	-0.296	-0.300	-0.304	-0.308	-0.311	-0.314	-0.318	-0.321	-0.324	-0.325	-0.329	-0.331	-0.332	-0.335	-0.336	-0.338	-0.339	-0.341	-0.341	-0.342	-0.342	-0.342	-0.344	-0.342	-0.341	-0.340	-0.339	-0.338	-0.336	-0.334	-0.332	-0.331	-0.329	-0.326	-0.325	-0.321	-0.319	-0.318	-0.314	-0.311	-0.309	-0.305	-0.301	-0.299	-0.296	-0.292	-0.289	-0.285	-0.282	-0.279	-0.274	-0.270	-0.266	-0.262	-0.259	-0.254	-0.249	-0.245	-0.240	-0.235	-0.230	-0.225	-0.219	-0.212	-0.206	-0.201	-0.195	-0.188	-0.181	-0.174	-0.166	-0.158	-0.150	-0.142	-0.134	-0.124	-0.115	-0.105	-0.096	-0.085	-0.075	-0.065	-0.054	-0.044	-0.032	-0.021	-0.009	0.002	0.014	0.026	0.039	0.051	0.062	0.076	0.088	0.099	0.111	0.125	0.136	0.148	0.161	0.172	0.184	0.196	0.208	0.219	0.229	0.240	0.251	0.261	0.270	0.280	0.289	0.299	0.308	0.315	0.324	0.332	0.339	0.345	0.352	0.359	0.365	0.370	0.376	0.381	0.386	0.389	0.394	0.399	0.402	0.405	0.409	0.412	0.415	0.418	0.420	0.422	0.424	0.425	0.429	0.430	0.431	0.432	0.434	0.434	0.436	0.438	0.439	0.440	0.440	0.441	0.441	0.442	0.442	0.444	0.445	0.446	0.448	0.448	0.448	0.449	0.450	0.450	0.451	0.452	0.452	0.452	0.452	0.454	0.455	0.455	0.455	0.456	0.456	0.456	0.456	0.456	0.458	0.458	0.458	0.458	0.458	0.458	0.458	0.458	0.458	0.456	0.458	0.456	0.456	0.455	0.455	0.455	0.454	0.452	0.451	0.451	0.450	0.450	0.449	0.448	0.446	0.445	0.444	0.442	0.441	0.440	0.438	0.436	0.435	0.434	0.431	0.429	0.428	0.424	0.422	0.420	0.418	0.414	0.410	0.406	0.402	0.399	0.395	0.390	0.385	0.380	0.374	0.368	0.361	0.355	0.349	0.341	0.332	0.324	0.315	0.306	0.296	0.288	0.276	0.265	0.254	0.241	0.230	0.216	0.204	0.189	0.176	0.161	0.148	0.131	0.115	0.100	0.084	0.068	0.051	0.034	0.016	0.000	-0.016	-0.035	-0.051	-0.069	-0.086	-0.104	-0.120	-0.136	-0.154	-0.170	-0.186	-0.202	-0.219	-0.234	-0.250	-0.264	-0.279	-0.291	-0.305	-0.318	-0.330	-0.340	-0.350	-0.360	-0.370	-0.379	-0.386	-0.392	-0.400	-0.405	-0.410	-0.415	-0.418	-0.420	-0.422	-0.424	-0.424	-0.424	-0.422	-0.421	-0.418	-0.415	-0.410	-0.406	-0.401	-0.396	-0.390	-0.382	-0.376	-0.368	-0.359	-0.350	-0.341	-0.332	-0.321	-0.311	-0.300	-0.290	-0.279	-0.268	-0.256	-0.244	-0.232	-0.220	-0.208	-0.196	-0.184	-0.171	-0.160	-0.148	-0.135	-0.122	-0.110	-0.098	-0.086	-0.074	-0.062	-0.050	-0.038	-0.026	-0.015	-0.004	0.008	0.019	0.030	0.039	0.050	0.061	0.071	0.080	0.091	0.100	0.109	0.119	0.128	0.136	0.145	0.154	0.161	0.169	0.176	0.184	0.191	0.199	0.206	0.214	0.220	0.226	0.234	0.240	0.248	0.251	0.259	0.265	0.270	0.275	0.280	0.285	0.290	0.296	0.300	0.305	0.309	0.312	0.318	0.321	0.325	0.328	0.331	0.334	0.338	0.340	0.342	0.345	0.346	0.350	0.351	0.352	0.354	0.355	0.356	0.356	0.358	0.358	0.359	0.359	0.359	0.358	0.358	0.359	0.358	0.356	0.356	0.355	0.354	0.352	0.350	0.349	0.349	0.348	0.345	0.342	0.342	0.340	0.339	0.336	0.334	0.332	0.330	0.329	0.326	0.325	0.321	0.320	0.318	0.315	0.312	0.310	0.308	0.306	0.302	0.301	0.299	0.296	0.295	0.292	0.289	0.288	0.285	0.282	0.280	0.279	0.275	0.272	0.270	0.269	0.266	0.264	0.261	0.259	0.258	0.255	0.252	0.251	0.250	0.248	0.245	0.244	0.242	0.241	0.240	0.240	0.239	0.239	0.239	0.240	0.239	0.240	0.241	0.241	0.244	0.245	0.248	0.251	0.254	0.256	0.260	0.265	0.269	0.272	0.278	0.284	0.289	0.295	0.301	0.308	0.315	0.322	0.330	0.338	0.346	0.356	0.364	0.372	0.382	0.390	0.400	0.409	0.419	0.428	0.438	0.446	0.456	0.466	0.475	0.484	0.494	0.502	0.511	0.519	0.526	0.534	0.541	0.548	0.554	0.560	0.566	0.570	0.575	0.578	0.581	0.584	0.586	0.588	0.588	0.588	0.588	0.586	0.582	0.580	0.576	0.572	0.566	0.560	0.554	0.546	0.538	0.529	0.519	0.509	0.498	0.486	0.472	0.460	0.445	0.430	0.415	0.399	0.381	0.365	0.346	0.328	0.309	0.289	0.270	0.249	0.228	0.206	0.184	0.161	0.138	0.115	0.091	0.068	0.044	0.018	-0.006	-0.032	-0.056	-0.082	-0.109	-0.135	-0.162	-0.188	-0.215	-0.241	-0.270	-0.296	-0.324	-0.351	-0.380	-0.408	-0.435	-0.462	-0.491	-0.519	-0.548	-0.575	-0.604	-0.631	-0.660	-0.686	-0.714	-0.741	-0.769	-0.798	-0.824	-0.850	-0.878	-0.904	-0.930	-0.956	-0.984	-1.009	-1.034	-1.059	-1.084	-1.108	-1.132	-1.156	-1.180	-1.202	-1.226	-1.249	-1.271	-1.292	-1.314	-1.335	-1.356	-1.376	-1.396	-1.416	-1.435	-1.455	-1.472	-1.490	-1.509	-1.526	-1.544	-1.560	-1.578	-1.594	-1.610	-1.626	-1.641	-1.656	-1.671	-1.686	-1.700	-1.715	-1.729	-1.742	-1.755	-1.769	-1.781	-1.795	-1.806	-1.820	-1.831	-1.844	-1.855	-1.868	-1.879	-1.889	-1.901	-1.911	-1.921	-1.932	-1.942	-1.952	-1.962	-1.971	-1.981	-1.989	-1.998	-2.006	-2.014	-2.021	-2.029	-2.036	-2.042	-2.050	-2.056	-2.061	-2.066	-2.072	-2.078	-2.081	-2.086	-2.090	-2.094	-2.096	-2.101	-2.102	-2.105	-2.108	-2.109	-2.110	-2.111	-2.112	-2.114	-2.114	-2.115	-2.114	-2.114	-2.114	-2.114	-2.111	-2.110	-2.110	-2.109	-2.106	-2.104	-2.102	-2.101	-2.098	-2.095	-2.092	-2.090	-2.088	-2.085	-2.081	-2.076	-2.074	-2.070	-2.066	-2.062	-2.058	-2.052	-2.049	-2.042	-2.038	-2.031	-2.025	-2.019	-2.013	-2.005	-1.999	-1.990	-1.981	-1.972	-1.964	-1.954	-1.944	-1.932	-1.921	-1.910	-1.898	-1.884	-1.870	-1.856	-1.842	-1.826	-1.810	-1.792	-1.776	-1.759	-1.740	-1.720	-1.701	-1.680	-1.659	-1.638	-1.615	-1.592	-1.569	-1.544	-1.520	-1.494	-1.469	-1.442	-1.416	-1.390	-1.362	-1.335	-1.308	-1.280	-1.251	-1.224	-1.194	-1.165	-1.136	-1.108	-1.079	-1.050	-1.020	-0.991	-0.962	-0.935	-0.906	-0.878	-0.851	-0.822	-0.795	-0.769	-0.742	-0.716	-0.690	-0.665	-0.641	-0.616	-0.592	-0.570	-0.549	-0.525	-0.505	-0.485	-0.465	-0.446	-0.428	-0.410	-0.392	-0.378	-0.361	-0.348	-0.334	-0.320	-0.308	-0.295	-0.285	-0.275	-0.266	-0.256	-0.249	-0.242	-0.236	-0.229	-0.225	-0.220	-0.216	-0.214	-0.210	-0.209	-0.208	-0.206	-0.208	-0.208	-0.209	-0.210	-0.211	-0.214	-0.216	-0.221	-0.225	-0.230	-0.234	-0.239	-0.245	-0.250	-0.256	-0.262	-0.271	-0.279	-0.285	-0.295	-0.302	-0.311	-0.320	-0.329	-0.339	-0.349	-0.359	-0.371	-0.381	-0.394	-0.406	-0.418	-0.430	-0.444	-0.458	-0.471	-0.485	-0.500	-0.516	-0.531	-0.548	-0.565	-0.582	-0.600	-0.619	-0.638	-0.659	-0.678	-0.700	-0.721	-0.745	-0.768	-0.792	-0.818	-0.842	-0.870	-0.898	-0.926	-0.955	-0.985	-1.016	-1.049	-1.082	-1.116	-1.151	-1.189	-1.225	-1.264	-1.304	-1.344	-1.386	-1.429	-1.472	-1.518	-1.564	-1.611	-1.659	-1.709	-1.760	-1.811	-1.864	-1.918	-1.972	-2.029	-2.085	-2.144	-2.204	-2.264	-2.324	-2.388	-2.450	-2.514	-2.579	-2.645	-2.711	-2.779	-2.848	-2.916	-2.986	-3.058	-3.128	-3.200	-3.272	-3.346	-3.419	-3.494	-3.568	-3.642	-3.718	-3.792	-3.868	-3.945	-4.020	-4.098	-4.174	-4.250	-4.326	-4.404	-4.480	-4.558	-4.632	-4.709	-4.785	-4.861	-4.938	-5.012	-5.086	-5.161	-5.235	-5.309	-5.381	-5.455	-5.526	-5.599	-5.669	-5.740	-5.810	-5.879	-5.948	-6.015	-6.082	-6.149	-6.215	-6.280	-6.344	-6.406	-6.470	-6.531	-6.591	-6.651	-6.709	-6.768	-6.825	-6.881	-6.935	-6.989	-7.041	-7.094	-7.144	-7.194	-7.242	-7.291	-7.338	-7.384	-7.428	-7.471	-7.514	-7.556	-7.596	-7.636	-7.675	-7.711	-7.748	-7.784	-7.819	-7.851	-7.884	-7.914	-7.945	-7.974	-8.002	-8.030	-8.055	-8.080	-8.105	-8.127	-8.150	-8.171	-8.192	-8.211	-8.230	-8.248	-8.265	-8.281	-8.296	-8.310	-8.324	-8.338	-8.349	-8.359	-8.370	-8.379	-8.388	-8.396	-8.402	-8.409	-8.414	-8.420	-8.422	-8.426	-8.429	-8.430	-8.431	-8.431	-8.431	-8.430	-8.428	-8.425	-8.421	-8.416	-8.411	-8.405	-8.399	-8.391	-8.382	-8.372	-8.361	-8.350	-8.338	-8.325	-8.310	-8.295	-8.278	-8.260	-8.241	-8.220	-8.200	-8.176	-8.152	-8.127	-8.100	-8.071	-8.042	-8.011	-7.979	-7.945	-7.909	-7.871	-7.832	-7.792	-7.749	-7.705	-7.659	-7.611	-7.561	-7.510	-7.456	-7.401	-7.344	-7.284	-7.222	-7.159	-7.094	-7.025	-6.956	-6.884	-6.810	-6.734	-6.658	-6.576	-6.495	-6.411	-6.325	-6.238	-6.146	-6.055	-5.961	-5.865	-5.768	-5.668	-5.566	-5.462	-5.359	-5.250	-5.142	-5.032	-4.920	-4.806	-4.691	-4.575	-4.456	-4.338	-4.216	-4.095	-3.971	-3.846	-3.720	-3.594	-3.466	-3.338	-3.209	-3.079	-2.948	-2.815	-2.684	-2.551	-2.418	-2.284	-2.150	-2.016	-1.880	-1.746	-1.611	-1.476	-1.341	-1.206	-1.074	-0.940	-0.806	-0.672	-0.540	-0.409	-0.278	-0.148	-0.018	0.111	0.240	0.368	0.492	0.618	0.741	0.864	0.986	1.106	1.225	1.342	1.459	1.574	1.686	1.798	1.908	2.015	2.122	2.228	2.331	2.432	2.532	2.631	2.728	2.822	2.914	3.005	3.095	3.182	3.269	3.351	3.432	3.512	3.591	3.668	3.741	3.815	3.885	3.955	4.022	4.088	4.152	4.214	4.275	4.332	4.390	4.445	4.498	4.550	4.600	4.648	4.695	4.739	4.782	4.824	4.864	4.902	4.938	4.972	5.006	5.039	5.069	5.096	5.124	5.148	5.171	5.194	5.214	5.231	5.249	5.264	5.278	5.290	5.300	5.309	5.316	5.321	5.325	5.328	5.329	5.326	5.324	5.320	5.315	5.306	5.298	5.286	5.274	5.261	5.246	5.229	5.210	5.189	5.168	5.145	5.120	5.095	5.068	5.039	5.008	4.976	4.942	4.908	4.872	4.835	4.796	4.756	4.714	4.671	4.626	4.581	4.535	4.486	4.438	4.388	4.335	4.284	4.229	4.174	4.118	4.060	4.003	3.944	3.882	3.820	3.758	3.695	3.631	3.565	3.498	3.431	3.364	3.294	3.225	3.154	3.082	3.011	2.939	2.865	2.790	2.716	2.640	2.566	2.489	2.412	2.335	2.259	2.181	2.101	2.024	1.945	1.866	1.786	1.708	1.628	1.549	1.469	1.390	1.310	1.231	1.151	1.072	0.992	0.915	0.835	0.758	0.679	0.602	0.524	0.448	0.370	0.294	0.218	0.142	0.066	-0.009	-0.082	-0.158	-0.230	-0.304	-0.376	-0.448	-0.520	-0.591	-0.662	-0.732	-0.802	-0.872	-0.942	-1.011	-1.080	-1.148	-1.214	-1.282	-1.349	-1.415	-1.480	-1.546	-1.612	-1.676	-1.741	-1.805	-1.869	-1.932	-1.995	-2.059	-2.121	-2.182	-2.245	-2.305	-2.366	-2.428	-2.486	-2.548	-2.606	-2.665	-2.724	-2.781	-2.839	-2.895	-2.952	-3.010	-3.065	-3.120	-3.174	-3.228	-3.281	-3.334	-3.386	-3.438	-3.488	-3.538	-3.588	-3.635	-3.684	-3.730	-3.776	-3.821	-3.865	-3.909	-3.951	-3.992	-4.034	-4.072	-4.111	-4.149	-4.185	-4.221	-4.255	-4.289	-4.321	-4.352	-4.382	-4.412	-4.440	-4.466	-4.492	-4.516	-4.540	-4.562	-4.584	-4.604	-4.621	-4.640	-4.656	-4.672	-4.685	-4.699	-4.710	-4.721	-4.731	-4.739	-4.745	-4.751	-4.755	-4.760	-4.761	-4.762	-4.764	-4.761	-4.760	-4.755	-4.751	-4.746	-4.740	-4.731	-4.722	-4.711	-4.700	-4.689	-4.676	-4.661	-4.645	-4.630	-4.612	-4.592	-4.574	-4.554	-4.531	-4.510	-4.486	-4.461	-4.436	-4.411	-4.382	-4.356	-4.328	-4.298	-4.268	-4.238	-4.205	-4.174	-4.141	-4.108	-4.075	-4.039	-4.005	-3.970	-3.934	-3.898	-3.861	-3.824	-3.785	-3.748	-3.710	-3.671	-3.632	-3.594	-3.555	-3.515	-3.476	-3.438	-3.398	-3.358	-3.318	-3.278	-3.239	-3.199	-3.160	-3.119	-3.080	-3.040	-3.000	-2.961	-2.922	-2.882	-2.844	-2.805	-2.765	-2.726	-2.688	-2.649	-2.610	-2.572	-2.534	-2.496	-2.459	-2.420	-2.384	-2.345	-2.309	-2.272	-2.235	-2.199	-2.161	-2.126	-2.090	-2.055	-2.019	-1.984	-1.949	-1.915	-1.880	-1.846	-1.811	-1.778	-1.745	-1.711	-1.680	-1.646	-1.615	-1.582	-1.551	-1.520	-1.489	-1.460	-1.429	-1.400	-1.371	-1.342	-1.314	-1.286	-1.259	-1.231	-1.205	-1.179	-1.152	-1.128	-1.102	-1.079	-1.054	-1.031	-1.006	-0.984	-0.962	-0.940	-0.919	-0.898	-0.876	-0.858	-0.836	-0.818	-0.799	-0.780	-0.761	-0.744	-0.725	-0.709	-0.691	-0.675	-0.660	-0.644	-0.629	-0.614	-0.599	-0.585	-0.571	-0.556	-0.544	-0.530	-0.519	-0.505	-0.494	-0.482	-0.471	-0.460	-0.449	-0.439	-0.429	-0.419	-0.410	-0.401	-0.394	-0.385	-0.376	-0.369	-0.362	-0.356	-0.349	-0.342	-0.338	-0.331	-0.326	-0.321	-0.316	-0.312	-0.308	-0.304	-0.300	-0.296	-0.295	-0.291	-0.288	-0.286	-0.282	-0.281	-0.280	-0.278	-0.276	-0.275	-0.272	-0.271	-0.270	-0.270	-0.268	-0.268	-0.265	-0.265	-0.262	-0.261	-0.261	-0.259	-0.258	-0.256	-0.255	-0.252	-0.251	-0.249	-0.246	-0.245	-0.242	-0.240	-0.239	-0.236	-0.232	-0.230	-0.228	-0.225	-0.222	-0.219	-0.216	-0.214	-0.211	-0.208	-0.205	-0.201	-0.200	-0.198	-0.195	-0.192	-0.190	-0.188	-0.186	-0.185	-0.184	-0.182	-0.181	-0.181	-0.181	-0.181	-0.181	-0.181	-0.182	-0.185	-0.186	-0.189	-0.191	-0.195	-0.198	-0.201	-0.205	-0.209	-0.214	-0.220	-0.225	-0.231	-0.239	-0.245	-0.252	-0.260	-0.268	-0.275	-0.284	-0.292	-0.302	-0.312	-0.321	-0.331	-0.341	-0.351	-0.362	-0.374	-0.384	-0.395	-0.406	-0.419	-0.431	-0.444	-0.455	-0.468	-0.480	-0.492	-0.505	-0.520	-0.532	-0.546	-0.561	-0.574	-0.589	-0.604	-0.619	-0.634	-0.649	-0.665	-0.682	-0.699	-0.716	-0.732	-0.751	-0.769	-0.788	-0.808	-0.828	-0.848	-0.869	-0.891	-0.915	-0.936	-0.961	-0.985	-1.010	-1.038	-1.062	-1.090	-1.120	-1.149	-1.179	-1.210	-1.241	-1.274	-1.306	-1.341	-1.376	-1.412	-1.449	-1.488	-1.525	-1.565	-1.605	-1.646	-1.688	-1.730	-1.774	-1.818	-1.861	-1.908	-1.952	-2.000	-2.047	-2.094	-2.142	-2.192	-2.240	-2.291	-2.340	-2.391	-2.441	-2.491	-2.542	-2.594	-2.645	-2.695	-2.746	-2.798	-2.848	-2.896	-2.946	-2.996	-3.045	-3.094	-3.141	-3.190	-3.238	-3.282	-3.329	-3.372	-3.418	-3.460	-3.500	-3.542	-3.581	-3.620	-3.658	-3.694	-3.729	-3.761	-3.794	-3.825	-3.855	-3.882	-3.910	-3.935	-3.959	-3.982	-4.003	-4.022	-4.039	-4.055	-4.070	-4.084	-4.095	-4.106	-4.114	-4.121	-4.128	-4.131	-4.135	-4.135	-4.136	-4.136	-4.132	-4.129	-4.124	-4.119	-4.111	-4.104	-4.094	-4.084	-4.072	-4.061	-4.049	-4.035	-4.020	-4.005	-3.990	-3.975	-3.959	-3.941	-3.925	-3.908	-3.889	-3.872	-3.854	-3.836	-3.818	-3.800	-3.782	-3.765	-3.746	-3.730	-3.712	-3.696	-3.679	-3.662	-3.648	-3.631	-3.616	-3.602	-3.588	-3.575	-3.561	-3.549	-3.536	-3.525	-3.515	-3.504	-3.494	-3.484	-3.474	-3.466	-3.459	-3.450	-3.442	-3.435	-3.429	-3.422	-3.416	-3.411	-3.406	-3.399	-3.394	-3.389	-3.384	-3.379	-3.372	-3.369	-3.362	-3.356	-3.351	-3.344	-3.339	-3.331	-3.324	-3.316	-3.308	-3.299	-3.290	-3.280	-3.270	-3.259	-3.246	-3.232	-3.220	-3.205	-3.191	-3.175	-3.158	-3.140	-3.122	-3.101	-3.081	-3.060	-3.038	-3.015	-2.990	-2.966	-2.941	-2.914	-2.886	-2.859	-2.830	-2.800	-2.770	-2.739	-2.709	-2.676	-2.644	-2.610	-2.576	-2.542	-2.509	-2.474	-2.438	-2.404	-2.369	-2.332	-2.296	-2.261	-2.225	-2.190	-2.154	-2.119	-2.084	-2.049	-2.013	-1.979	-1.946	-1.912	-1.879	-1.846	-1.814	-1.782	-1.751	-1.721	-1.691	-1.664	-1.635	-1.608	-1.580	-1.554	-1.530	-1.505	-1.481	-1.459	-1.436	-1.415	-1.395	-1.376	-1.358	-1.340	-1.324	-1.308	-1.292	-1.278	-1.264	-1.252	-1.240	-1.229	-1.219	-1.210	-1.200	-1.192	-1.185	-1.178	-1.171	-1.165	-1.160	-1.155	-1.150	-1.146	-1.144	-1.139	-1.136	-1.135	-1.132	-1.130	-1.128	-1.125	-1.124	-1.124	-1.122	-1.120	-1.119	-1.118	-1.116	-1.115	-1.112	-1.111	-1.110	-1.108	-1.105	-1.102	-1.100	-1.096	-1.091	-1.089	-1.084	-1.079	-1.074	-1.069	-1.062	-1.055	-1.049	-1.041	-1.034	-1.025	-1.018	-1.008	-0.999	-0.989	-0.979	-0.968	-0.956	-0.945	-0.932	-0.920	-0.908	-0.895	-0.881	-0.868	-0.854	-0.839	-0.825	-0.809	-0.794	-0.778	-0.762	-0.746	-0.730	-0.714	-0.698	-0.681	-0.665	-0.648	-0.631	-0.614	-0.598	-0.580	-0.564	-0.545	-0.529	-0.512	-0.495	-0.478	-0.461	-0.444	-0.426	-0.410	-0.392	-0.376	-0.360	-0.342	-0.326	-0.310	-0.294	-0.278	-0.261	-0.246	-0.230	-0.215	-0.200	-0.185	-0.170	-0.155	-0.141	-0.126	-0.112	-0.099	-0.085	-0.071	-0.059	-0.046	-0.032	-0.020	-0.008	0.004	0.015	0.028	0.038	0.049	0.060	0.070	0.079	0.089	0.099	0.108	0.116	0.124	0.132	0.140	0.148	0.154	0.159	0.165	0.171	0.176	0.181	0.185	0.189	0.191	0.195	0.198	0.199	0.200	0.201	0.202	0.202	0.202	0.201	0.200	0.198	0.195	0.192	0.189	0.185	0.181	0.176	0.171	0.164	0.159	0.151	0.145	0.138	0.130	0.121	0.112	0.104	0.094	0.085	0.074	0.065	0.054	0.042	0.032	0.021	0.009	-0.002	-0.015	-0.026	-0.038	-0.050	-0.061	-0.072	-0.085	-0.098	-0.109	-0.120	-0.131	-0.144	-0.155	-0.165	-0.175	-0.186	-0.196	-0.208	-0.216	-0.226	-0.235	-0.245	-0.254	-0.262	-0.271	-0.279	-0.288	-0.296	-0.302	-0.310	-0.319	-0.326	-0.332	-0.340	-0.346	-0.352	-0.360	-0.365	-0.372	-0.379	-0.386	-0.391	-0.398	-0.405	-0.411	-0.418	-0.424	-0.431	-0.438	-0.445	-0.452	-0.459	-0.468	-0.475	-0.482	-0.490	-0.496	-0.504	-0.512	-0.521	-0.528	-0.536	-0.544	-0.551	-0.559	-0.566	-0.574	-0.581	-0.589	-0.595	-0.601	-0.609	-0.616	-0.621	-0.628	-0.634	-0.639	-0.644	-0.650	-0.654	-0.659	-0.662	-0.665	-0.670	-0.672	-0.675	-0.678	-0.679	-0.681	-0.682	-0.684	-0.685	-0.686	-0.686	-0.686	-0.688	-0.688	-0.689	-0.689	-0.689	-0.689	-0.690	-0.691	-0.691	-0.692	-0.694	-0.695	-0.696	-0.699	-0.702	-0.704	-0.709	-0.712	-0.718	-0.722	-0.729	-0.735	-0.742	-0.751	-0.759	-0.768	-0.778	-0.789	-0.800	-0.811	-0.825	-0.838	-0.852	-0.868	-0.882	-0.899	-0.916	-0.932	-0.951	-0.970	-0.990	-1.010	-1.030	-1.051	-1.072	-1.095	-1.116	-1.139	-1.162	-1.185	-1.208	-1.231	-1.255	-1.279	-1.301	-1.325	-1.349	-1.372	-1.394	-1.418	-1.440	-1.462	-1.485	-1.506	-1.528	-1.548	-1.568	-1.586	-1.606	-1.625	-1.644	-1.661	-1.678	-1.692	-1.709	-1.724	-1.738	-1.750	-1.761	-1.774	-1.784	-1.794	-1.804	-1.812	-1.819	-1.825	-1.831	-1.836	-1.841	-1.844	-1.846	-1.848	-1.849	-1.849	-1.849	-1.848	-1.844	-1.841	-1.838	-1.835	-1.830	-1.825	-1.820	-1.814	-1.806	-1.800	-1.791	-1.785	-1.778	-1.768	-1.760	-1.750	-1.742	-1.734	-1.724	-1.714	-1.705	-1.695	-1.688	-1.678	-1.669	-1.660	-1.652	-1.644	-1.635	-1.628	-1.620	-1.614	-1.606	-1.600	-1.594	-1.589	-1.584	-1.579	-1.575	-1.571	-1.569	-1.565	-1.564	-1.561	-1.561	-1.560	-1.560	-1.560	-1.561	-1.561	-1.562	-1.565	-1.566	-1.569	-1.571	-1.575	-1.578	-1.581	-1.586	-1.590	-1.594	-1.599	-1.602	-1.608	-1.611	-1.616	-1.621	-1.625	-1.630	-1.634	-1.638	-1.642	-1.645	-1.650	-1.652	-1.656	-1.659	-1.661	-1.664	-1.666	-1.668	-1.669	-1.669	-1.670	-1.669	-1.670	-1.669	-1.668	-1.666	-1.664	-1.662	-1.659	-1.655	-1.651	-1.646	-1.641	-1.636	-1.630	-1.624	-1.616	-1.609	-1.601	-1.592	-1.585	-1.575	-1.565	-1.554	-1.544	-1.532	-1.520	-1.508	-1.496	-1.482	-1.469	-1.454	-1.440	-1.425	-1.409	-1.394	-1.378	-1.361	-1.344	-1.328	-1.309	-1.291	-1.272	-1.255	-1.235	-1.218	-1.198	-1.179	-1.160	-1.140	-1.120	-1.101	-1.081	-1.061	-1.041	-1.021	-1.001	-0.984	-0.964	-0.945	-0.925	-0.906	-0.889	-0.870	-0.852	-0.835	-0.818	-0.800	-0.785	-0.769	-0.752	-0.738	-0.722	-0.709	-0.695	-0.681	-0.669	-0.656	-0.645	-0.634	-0.622	-0.612	-0.601	-0.591	-0.582	-0.575	-0.565	-0.559	-0.550	-0.544	-0.536	-0.529	-0.522	-0.516	-0.510	-0.504	-0.498	-0.491	-0.486	-0.480	-0.475	-0.469	-0.461	-0.455	-0.448	-0.441	-0.434	-0.426	-0.419	-0.411	-0.402	-0.394	-0.385	-0.374	-0.365	-0.354	-0.344	-0.331	-0.319	-0.306	-0.292	-0.279	-0.266	-0.251	-0.236	-0.220	-0.205	-0.189	-0.172	-0.155	-0.139	-0.121	-0.102	-0.084	-0.066	-0.048	-0.029	-0.010	0.009	0.028	0.046	0.065	0.082	0.101	0.120	0.139	0.156	0.174	0.191	0.208	0.224	0.240	0.256	0.271	0.286	0.300	0.312	0.326	0.338	0.350	0.361	0.371	0.380	0.390	0.398	0.405	0.411	0.418	0.424	0.428	0.431	0.435	0.439	0.440	0.442	0.442	0.444	0.444	0.444	0.441	0.440	0.439	0.436	0.434	0.431	0.428	0.425	0.421	0.418	0.414	0.410	0.406	0.402	0.399	0.395	0.391	0.386	0.384	0.381	0.378	0.375	0.372	0.370	0.369	0.368	0.366	0.365	0.366	0.365	0.366	0.366	0.368	0.370	0.371	0.375	0.378	0.382	0.385	0.390	0.395	0.400	0.405	0.412	0.419	0.425	0.432	0.440	0.448	0.455	0.462	0.471	0.480	0.489	0.496	0.505	0.515	0.524	0.532	0.541	0.549	0.559	0.568	0.576	0.584	0.592	0.600	0.608	0.616	0.624	0.631	0.638	0.645	0.651	0.658	0.662	0.669	0.674	0.679	0.684	0.686	0.691	0.695	0.698	0.700	0.701	0.704	0.705	0.708	0.709	0.709	0.709	0.709	0.709	0.708	0.706	0.706	0.704	0.701	0.700	0.699	0.696	0.694	0.691	0.688	0.686	0.682	0.680	0.676	0.675	0.671	0.668	0.666	0.662	0.660	0.656	0.655	0.652	0.651	0.649	0.648	0.645	0.645	0.644	0.642	0.642	0.642	0.641	0.641	0.642	0.644	0.645	0.646	0.649	0.651	0.654	0.656	0.660	0.662	0.666	0.670	0.675	0.680	0.684	0.689	0.695	0.700	0.706	0.711	0.718	0.725	0.730	0.738	0.745	0.750	0.758	0.764	0.771	0.779	0.785	0.792	0.799	0.806	0.812	0.819	0.825	0.831	0.838	0.845	0.850	0.855	0.860	0.865	0.870	0.875	0.880	0.884	0.886	0.890	0.894	0.896	0.898	0.901	0.902	0.904	0.905	0.906	0.905	0.906	0.905	0.904	0.902	0.900	0.899	0.895	0.894	0.890	0.886	0.882	0.878	0.872	0.868	0.861	0.856	0.848	0.841	0.835	0.828	0.820	0.811	0.801	0.792	0.784	0.774	0.762	0.751	0.740	0.729	0.716	0.705	0.691	0.679	0.665	0.651	0.636	0.622	0.608	0.592	0.576	0.561	0.545	0.528	0.511	0.494	0.476	0.459	0.440	0.422	0.404	0.385	0.366	0.346	0.328	0.306	0.286	0.266	0.245	0.224	0.204	0.182	0.160	0.139	0.116	0.094	0.072	0.050	0.029	0.005	-0.018	-0.040	-0.064	-0.086	-0.110	-0.132	-0.156	-0.179	-0.202	-0.226	-0.249	-0.272	-0.296	-0.319	-0.344	-0.366	-0.390	-0.412	-0.438	-0.460	-0.484	-0.507	-0.530	-0.555	-0.578	-0.600	-0.624	-0.646	-0.669	-0.692	-0.715	-0.738	-0.760	-0.784	-0.806	-0.829	-0.851	-0.874	-0.895	-0.918	-0.940	-0.961	-0.984	-1.005	-1.026	-1.049	-1.070	-1.091	-1.112	-1.132	-1.152	-1.174	-1.192	-1.212	-1.231	-1.251	-1.270	-1.288	-1.306	-1.324	-1.341	-1.358	-1.372	-1.389	-1.404	-1.419	-1.434	-1.446	-1.460	-1.471	-1.482	-1.494	-1.502	-1.512	-1.520	-1.526	-1.532	-1.539	-1.542	-1.546	-1.548	-1.550	-1.550	-1.548	-1.545	-1.542	-1.538	-1.532	-1.526	-1.519	-1.509	-1.500	-1.488	-1.476	-1.462	-1.448	-1.432	-1.416	-1.399	-1.381	-1.360	-1.341	-1.320	-1.298	-1.276	-1.252	-1.229	-1.205	-1.180	-1.154	-1.128	-1.101	-1.075	-1.048	-1.021	-0.994	-0.965	-0.939	-0.911	-0.884	-0.856	-0.829	-0.802	-0.775	-0.749	-0.724	-0.696	-0.671	-0.646	-0.622	-0.598	-0.575	-0.551	-0.529	-0.507	-0.486	-0.465	-0.445	-0.426	-0.406	-0.389	-0.371	-0.354	-0.338	-0.321	-0.306	-0.291	-0.278	-0.265	-0.251	-0.239	-0.226	-0.215	-0.204	-0.192	-0.181	-0.171	-0.160	-0.150	-0.140	-0.131	-0.121	-0.112	-0.102	-0.095	-0.086	-0.076	-0.068	-0.059	-0.050	-0.041	-0.032	-0.024	-0.014	-0.005	0.005	0.014	0.024	0.032	0.044	0.054	0.062	0.072	0.082	0.092	0.104	0.114	0.124	0.134	0.145	0.154	0.164	0.174	0.185	0.194	0.204	0.214	0.222	0.230	0.240	0.249	0.256	0.264	0.271	0.279	0.286	0.292	0.299	0.305	0.310	0.315	0.319	0.324	0.328	0.331	0.334	0.338	0.339	0.341	0.342	0.344	0.344	0.345	0.345	0.344	0.344	0.342	0.342	0.341	0.339	0.338	0.338	0.335	0.332	0.330	0.329	0.326	0.324	0.322	0.320	0.319	0.316	0.315	0.314	0.312	0.311	0.311	0.310	0.310	0.309	0.309	0.309	0.310	0.310	0.311	0.312	0.314	0.315	0.316	0.319	0.321	0.324	0.328	0.330	0.334	0.336	0.340	0.344	0.346	0.351	0.355	0.360	0.364	0.369	0.374	0.378	0.382	0.388	0.392	0.398	0.401	0.406	0.411	0.418	0.422	0.428	0.432	0.439	0.445	0.451	0.456	0.462	0.470	0.475	0.481	0.489	0.495	0.501	0.509	0.516	0.522	0.530	0.538	0.546	0.555	0.562	0.571	0.579	0.589	0.598	0.606	0.616	0.626	0.635	0.645	0.655	0.666	0.675	0.686	0.696	0.708	0.718	0.728	0.738	0.748	0.758	0.769	0.778	0.788	0.798	0.808	0.816	0.824	0.832	0.841	0.849	0.858	0.864	0.871	0.878	0.884	0.890	0.895	0.900	0.905	0.908	0.912	0.915	0.916	0.919	0.920	0.921	0.922	0.922	0.921	0.921	0.920	0.920	0.918	0.915	0.914	0.909	0.906	0.904	0.900	0.896	0.894	0.889	0.884	0.881	0.876	0.871	0.868	0.862	0.859	0.852	0.849	0.844	0.839	0.835	0.830	0.826	0.822	0.818	0.814	0.810	0.806	0.802	0.800	0.796	0.792	0.790	0.788	0.784	0.781	0.779	0.776	0.774	0.771	0.768	0.765	0.764	0.761	0.759	0.756	0.755	0.752	0.750	0.749	0.746	0.745	0.742	0.741	0.738	0.736	0.734	0.732	0.730	0.728	0.725	0.724	0.721	0.718	0.715	0.712	0.711	0.708	0.705	0.702	0.700	0.698	0.695	0.691	0.688	0.685	0.681	0.679	0.676	0.672	0.669	0.665	0.662	0.659	0.656	0.652	0.649	0.645	0.642	0.638	0.634	0.630	0.626	0.622	0.619	0.614	0.610	0.605	0.600	0.595	0.590	0.585	0.579	0.572	0.568	0.561	0.554	0.548	0.540	0.532	0.526	0.519	0.510	0.501	0.492	0.484	0.474	0.465	0.455	0.444	0.434	0.422	0.412	0.401	0.390	0.378	0.366	0.354	0.341	0.329	0.316	0.302	0.290	0.278	0.264	0.250	0.236	0.225	0.211	0.198	0.185	0.171	0.159	0.146	0.135	0.122	0.110	0.099	0.086	0.075	0.065	0.055	0.045	0.035	0.026	0.018	0.010	0.002	-0.004	-0.010	-0.016	-0.021	-0.025	-0.029	-0.032	-0.035	-0.036	-0.038	-0.039	-0.039	-0.038	-0.036	-0.035	-0.031	-0.029	-0.024	-0.019	-0.014	-0.008	0.000	0.008	0.015	0.022	0.031	0.041	0.051	0.061	0.072	0.084	0.095	0.108	0.119	0.132	0.145	0.159	0.172	0.186	0.200	0.215	0.229	0.242	0.259	0.272	0.286	0.301	0.316	0.330	0.345	0.359	0.374	0.388	0.401	0.415	0.430	0.444	0.458	0.470	0.482	0.498	0.510	0.521	0.532	0.545	0.556	0.568	0.579	0.589	0.599	0.609	0.619	0.629	0.636	0.645	0.654	0.662	0.670	0.678	0.684	0.691	0.698	0.704	0.711	0.718	0.722	0.728	0.734	0.739	0.744	0.748	0.752	0.758	0.762	0.766	0.770	0.772	0.776	0.780	0.784	0.788	0.790	0.792	0.795	0.798	0.800	0.802	0.805	0.806	0.808	0.810	0.811	0.814	0.814	0.815	0.816	0.818	0.818	0.818	0.819	0.819	0.819	0.820	0.819	0.819	0.819	0.819	0.816	0.816	0.815	0.815	0.812	0.811	0.810	0.809	0.808	0.805	0.804	0.802	0.800	0.799	0.796	0.795	0.791	0.789	0.786	0.785	0.782	0.779	0.776	0.774	0.770	0.768	0.765	0.762	0.759	0.755	0.752	0.749	0.745	0.742	0.740	0.736	0.732	0.729	0.726	0.722	0.720	0.718	0.714	0.711	0.708	0.705	0.701	0.699	0.696	0.692	0.690	0.688	0.684	0.682	0.679	0.676	0.675	0.672	0.670	0.670	0.669	0.669	0.668	0.666	0.666	0.666	0.666	0.668	0.668	0.670	0.670	0.672	0.675	0.678	0.680	0.684	0.686	0.691	0.695	0.701	0.705	0.711	0.716	0.722	0.730	0.736	0.744	0.751	0.760	0.768	0.776	0.785	0.794	0.804	0.812	0.822	0.832	0.841	0.852	0.861	0.872	0.881	0.891	0.901	0.911	0.922	0.932	0.941	0.951	0.960	0.969	0.978	0.985	0.995	1.002	1.009	1.016	1.022	1.029	1.034	1.039	1.042	1.046	1.050	1.052	1.054	1.055	1.058	1.058	1.056	1.055	1.052	1.049	1.045	1.040	1.035	1.029	1.022	1.015	1.006	0.999	0.988	0.978	0.966	0.954	0.941	0.928	0.914	0.900	0.884	0.869	0.852	0.834	0.818	0.799	0.780	0.761	0.741	0.720	0.700	0.679	0.656	0.635	0.612	0.591	0.568	0.545	0.522	0.499	0.475	0.450	0.428	0.402	0.379	0.354	0.329	0.304	0.279	0.255	0.230	0.205	0.181	0.156	0.131	0.106	0.082	0.056	0.034	0.009	-0.016	-0.040	-0.064	-0.086	-0.111	-0.134	-0.158	-0.180	-0.201	-0.225	-0.246	-0.270	-0.291	-0.312	-0.334	-0.355	-0.376	-0.396	-0.418	-0.436	-0.456	-0.476	-0.495	-0.514	-0.532	-0.551	-0.570	-0.589	-0.605	-0.624	-0.641	-0.659	-0.675	-0.691	-0.708	-0.724	-0.740	-0.755	-0.771	-0.786	-0.802	-0.819	-0.832	-0.849	-0.862	-0.878	-0.892	-0.906	-0.921	-0.935	-0.950	-0.964	-0.976	-0.991	-1.004	-1.019	-1.031	-1.045	-1.058	-1.071	-1.084	-1.098	-1.110	-1.124	-1.136	-1.149	-1.161	-1.174	-1.186	-1.199	-1.210	-1.221	-1.234	-1.245	-1.256	-1.268	-1.279	-1.291	-1.300	-1.311	-1.321	-1.331	-1.340	-1.350	-1.360	-1.368	-1.376	-1.385	-1.392	-1.401	-1.409	-1.416	-1.424	-1.430	-1.438	-1.442	-1.450	-1.455	-1.461	-1.466	-1.471	-1.475	-1.480	-1.484	-1.488	-1.492	-1.496	-1.499	-1.501	-1.505	-1.506	-1.510	-1.511	-1.512	-1.514	-1.515	-1.516	-1.518	-1.519	-1.519	-1.520	-1.519	-1.519	-1.519	-1.519	-1.518	-1.515	-1.514	-1.512	-1.510	-1.508	-1.505	-1.501	-1.499	-1.495	-1.489	-1.485	-1.480	-1.474	-1.469	-1.462	-1.455	-1.448	-1.440	-1.431	-1.422	-1.412	-1.401	-1.391	-1.380	-1.369	-1.355	-1.344	-1.329	-1.315	-1.299	-1.284	-1.268	-1.250	-1.232	-1.214	-1.195	-1.175	-1.155	-1.134	-1.112	-1.090	-1.068	-1.044	-1.020	-0.995	-0.970	-0.945	-0.919	-0.892	-0.866	-0.839	-0.811	-0.784	-0.755	-0.728	-0.699	-0.670	-0.640	-0.611	-0.582	-0.552	-0.522	-0.495	-0.465	-0.435	-0.406	-0.376	-0.348	-0.319	-0.291	-0.264	-0.235	-0.208	-0.180	-0.154	-0.126	-0.101	-0.076	-0.051	-0.026	-0.002	0.021	0.044	0.066	0.088	0.109	0.129	0.149	0.166	0.185	0.201	0.219	0.235	0.249	0.262	0.276	0.289	0.299	0.311	0.321	0.330	0.338	0.345	0.352	0.359	0.364	0.369	0.372	0.374	0.376	0.378	0.379	0.379	0.379	0.376	0.374	0.371	0.368	0.364	0.359	0.354	0.348	0.341	0.335	0.328	0.319	0.310	0.301	0.291	0.281	0.271	0.259	0.248	0.235	0.224	0.211	0.196	0.184	0.169	0.155	0.140	0.124	0.109	0.092	0.076	0.059	0.041	0.024	0.005	-0.014	-0.032	-0.052	-0.071	-0.092	-0.114	-0.135	-0.156	-0.179	-0.202	-0.226	-0.251	-0.275	-0.301	-0.328	-0.354	-0.381	-0.410	-0.438	-0.468	-0.498	-0.529	-0.560	-0.594	-0.628	-0.662	-0.698	-0.734	-0.771	-0.809	-0.848	-0.889	-0.930	-0.972	-1.015	-1.060	-1.105	-1.151	-1.199	-1.248	-1.298	-1.349	-1.400	-1.454	-1.508	-1.564	-1.620	-1.678	-1.736	-1.796	-1.858	-1.919	-1.982	-2.047	-2.111	-2.178	-2.244	-2.312	-2.381	-2.450	-2.521	-2.592	-2.665	-2.738	-2.811	-2.885	-2.960	-3.035	-3.111	-3.188	-3.265	-3.341	-3.419	-3.498	-3.576	-3.654	-3.731	-3.810	-3.890	-3.969	-4.048	-4.128	-4.206	-4.286	-4.364	-4.442	-4.521	-4.600	-4.678	-4.755	-4.831	-4.908	-4.985	-5.060	-5.135	-5.211	-5.285	-5.360	-5.434	-5.506	-5.579	-5.650	-5.722	-5.792	-5.862	-5.931	-6.000	-6.069	-6.135	-6.201	-6.266	-6.331	-6.395	-6.459	-6.521	-6.582	-6.642	-6.701	-6.760	-6.818	-6.875	-6.931	-6.986	-7.040	-7.092	-7.145	-7.196	-7.246	-7.296	-7.344	-7.391	-7.438	-7.482	-7.528	-7.570	-7.611	-7.652	-7.692	-7.731	-7.770	-7.806	-7.842	-7.878	-7.911	-7.944	-7.975	-8.005	-8.035	-8.064	-8.090	-8.118	-8.142	-8.168	-8.191	-8.212	-8.235	-8.255	-8.275	-8.292	-8.311	-8.328	-8.342	-8.359	-8.371	-8.386	-8.396	-8.409	-8.419	-8.428	-8.436	-8.445	-8.450	-8.456	-8.461	-8.466	-8.469	-8.471	-8.474	-8.474	-8.474	-8.472	-8.471	-8.468	-8.464	-8.460	-8.455	-8.448	-8.440	-8.431	-8.422	-8.411	-8.400	-8.388	-8.375	-8.359	-8.341	-8.325	-8.306	-8.286	-8.264	-8.241	-8.218	-8.192	-8.165	-8.136	-8.106	-8.075	-8.040	-8.005	-7.969	-7.930	-7.890	-7.848	-7.804	-7.758	-7.709	-7.660	-7.608	-7.554	-7.498	-7.439	-7.379	-7.316	-7.251	-7.184	-7.115	-7.045	-6.970	-6.895	-6.818	-6.736	-6.655	-6.570	-6.484	-6.394	-6.302	-6.210	-6.114	-6.016	-5.916	-5.815	-5.710	-5.605	-5.496	-5.386	-5.274	-5.160	-5.045	-4.926	-4.808	-4.686	-4.564	-4.440	-4.314	-4.186	-4.058	-3.928	-3.798	-3.664	-3.531	-3.396	-3.261	-3.125	-2.988	-2.849	-2.710	-2.571	-2.431	-2.290	-2.149	-2.007	-1.868	-1.725	-1.584	-1.441	-1.300	-1.158	-1.018	-0.876	-0.735	-0.595	-0.455	-0.315	-0.178	-0.040	0.098	0.232	0.369	0.502	0.635	0.769	0.899	1.029	1.158	1.284	1.410	1.534	1.658	1.779	1.899	2.018	2.134	2.249	2.364	2.475	2.585	2.694	2.800	2.905	3.009	3.109	3.208	3.306	3.401	3.496	3.588	3.678	3.765	3.852	3.938	4.019	4.101	4.180	4.255	4.331	4.405	4.476	4.546	4.615	4.681	4.745	4.809	4.869	4.928	4.986	5.041	5.096	5.148	5.199	5.248	5.294	5.339	5.384	5.425	5.465	5.504	5.541	5.578	5.610	5.642	5.672	5.701	5.728	5.754	5.776	5.798	5.819	5.838	5.854	5.869	5.882	5.894	5.904	5.911	5.919	5.922	5.926	5.928	5.928	5.925	5.921	5.916	5.908	5.898	5.888	5.875	5.860	5.844	5.826	5.806	5.785	5.761	5.736	5.711	5.681	5.651	5.620	5.588	5.552	5.515	5.476	5.438	5.396	5.354	5.309	5.262	5.215	5.165	5.115	5.062	5.010	4.955	4.899	4.841	4.782	4.722	4.662	4.600	4.535	4.470	4.405	4.338	4.270	4.201	4.131	4.060	3.989	3.915	3.841	3.768	3.691	3.616	3.540	3.462	3.384	3.306	3.226	3.146	3.066	2.985	2.905	2.824	2.742	2.660	2.579	2.496	2.414	2.331	2.248	2.165	2.082	1.999	1.916	1.834	1.750	1.668	1.585	1.502	1.421	1.339	1.258	1.175	1.095	1.012	0.932	0.854	0.772	0.694	0.615	0.536	0.458	0.380	0.304	0.225	0.150	0.074	-0.001	-0.078	-0.152	-0.226	-0.299	-0.372	-0.446	-0.519	-0.590	-0.661	-0.732	-0.804	-0.874	-0.944	-1.014	-1.082	-1.151	-1.219	-1.286	-1.354	-1.421	-1.488	-1.555	-1.620	-1.685	-1.751	-1.816	-1.881	-1.945	-2.007	-2.071	-2.135	-2.198	-2.260	-2.321	-2.384	-2.445	-2.506	-2.566	-2.626	-2.685	-2.744	-2.802	-2.861	-2.918	-2.975	-3.031	-3.088	-3.142	-3.196	-3.250	-3.304	-3.356	-3.408	-3.459	-3.509	-3.558	-3.606	-3.654	-3.700	-3.746	-3.790	-3.834	-3.876	-3.919	-3.959	-3.999	-4.037	-4.075	-4.111	-4.146	-4.180	-4.212	-4.244	-4.274	-4.304	-4.331	-4.358	-4.382	-4.406	-4.430	-4.451	-4.471	-4.490	-4.508	-4.524	-4.539	-4.552	-4.565	-4.576	-4.586	-4.595	-4.602	-4.608	-4.614	-4.616	-4.618	-4.620	-4.619	-4.618	-4.615	-4.610	-4.605	-4.599	-4.591	-4.581	-4.572	-4.560	-4.548	-4.535	-4.520	-4.504	-4.486	-4.469	-4.450	-4.430	-4.409	-4.386	-4.362	-4.339	-4.314	-4.286	-4.259	-4.231	-4.201	-4.171	-4.141	-4.109	-4.076	-4.044	-4.009	-3.975	-3.939	-3.902	-3.865	-3.829	-3.791	-3.752	-3.712	-3.674	-3.634	-3.594	-3.554	-3.511	-3.470	-3.429	-3.388	-3.344	-3.302	-3.259	-3.218	-3.174	-3.131	-3.089	-3.046	-3.004	-2.961	-2.919	-2.875	-2.834	-2.791	-2.750	-2.708	-2.666	-2.624	-2.584	-2.542	-2.502	-2.462	-2.422	-2.382	-2.344	-2.305	-2.265	-2.228	-2.190	-2.152	-2.115	-2.079	-2.041	-2.005	-1.970	-1.935	-1.900	-1.865	-1.831	-1.798	-1.764	-1.732	-1.699	-1.668	-1.635	-1.605	-1.572	-1.542	-1.512	-1.484	-1.455	-1.426	-1.398	-1.369	-1.341	-1.315	-1.288	-1.261	-1.235	-1.210	-1.185	-1.160	-1.136	-1.112	-1.089	-1.065	-1.042	-1.021	-1.000	-0.979	-0.958	-0.938	-0.918	-0.898	-0.879	-0.860	-0.841	-0.822	-0.805	-0.788	-0.770	-0.754	-0.738	-0.721	-0.706	-0.690	-0.675	-0.660	-0.645	-0.632	-0.618	-0.604	-0.591	-0.578	-0.565	-0.552	-0.539	-0.528	-0.516	-0.504	-0.492	-0.481	-0.470	-0.459	-0.449	-0.439	-0.428	-0.418	-0.408	-0.396	-0.388	-0.379	-0.369	-0.360	-0.350	-0.342	-0.334	-0.325	-0.316	-0.309	-0.300	-0.292	-0.285	-0.279	-0.271	-0.264	-0.259	-0.251	-0.244	-0.238	-0.231	-0.226	-0.220	-0.215	-0.210	-0.205	-0.199	-0.194	-0.190	-0.185	-0.180	-0.176	-0.172	-0.169	-0.165	-0.161	-0.158	-0.155	-0.150	-0.148	-0.144	-0.141	-0.138	-0.135	-0.131	-0.128	-0.124	-0.121	-0.118	-0.115	-0.110	-0.108	-0.104	-0.100	-0.096	-0.092	-0.089	-0.084	-0.081	-0.076	-0.072	-0.068	-0.062	-0.059	-0.052	-0.049	-0.042	-0.038	-0.034	-0.029	-0.022	-0.018	-0.012	-0.006	-0.002	0.004	0.009	0.014	0.020	0.024	0.029	0.034	0.038	0.042	0.046	0.050	0.054	0.058	0.060	0.062	0.065	0.066	0.068	0.070	0.070	0.071	0.071	0.070	0.069	0.068	0.066	0.064	0.060	0.058	0.054	0.050	0.045	0.039	0.034	0.028	0.021	0.014	0.006	-0.001	-0.010	-0.019	-0.029	-0.038	-0.049	-0.059	-0.070	-0.081	-0.092	-0.105	-0.118	-0.130	-0.144	-0.158	-0.170	-0.185	-0.199	-0.214	-0.229	-0.245	-0.260	-0.278	-0.292	-0.310	-0.326	-0.345	-0.362	-0.381	-0.400	-0.419	-0.439	-0.459	-0.479	-0.499	-0.521	-0.542	-0.566	-0.589	-0.612	-0.635	-0.660	-0.686	-0.712	-0.739	-0.766	-0.794	-0.822	-0.851	-0.882	-0.914	-0.944	-0.978	-1.010	-1.045	-1.079	-1.114	-1.151	-1.188	-1.226	-1.264	-1.304	-1.345	-1.386	-1.428	-1.470	-1.514	-1.558	-1.602	-1.648	-1.694	-1.741	-1.788	-1.835	-1.884	-1.932	-1.981	-2.031	-2.080	-2.131	-2.181	-2.232	-2.282	-2.332	-2.385	-2.436	-2.486	-2.536	-2.588	-2.636	-2.686	-2.736	-2.785	-2.834	-2.881	-2.929	-2.976	-3.022	-3.068	-3.111	-3.156	-3.199	-3.239	-3.281	-3.319	-3.359	-3.395	-3.431	-3.468	-3.500	-3.531	-3.564	-3.594	-3.621	-3.649	-3.672	-3.698	-3.720	-3.741	-3.760	-3.778	-3.795	-3.810	-3.824	-3.836	-3.846	-3.856	-3.865	-3.870	-3.878	-3.880	-3.884	-3.885	-3.885	-3.885	-3.882	-3.879	-3.875	-3.870	-3.864	-3.856	-3.849	-3.840	-3.830	-3.819	-3.809	-3.798	-3.785	-3.772	-3.759	-3.745	-3.731	-3.716	-3.702	-3.688	-3.672	-3.658	-3.642	-3.626	-3.611	-3.595	-3.581	-3.565	-3.550	-3.535	-3.521	-3.505	-3.491	-3.478	-3.464	-3.449	-3.436	-3.422	-3.410	-3.398	-3.385	-3.374	-3.362	-3.350	-3.340	-3.329	-3.319	-3.309	-3.299	-3.291	-3.281	-3.272	-3.264	-3.255	-3.248	-3.239	-3.231	-3.222	-3.215	-3.206	-3.200	-3.191	-3.184	-3.176	-3.168	-3.160	-3.150	-3.142	-3.134	-3.124	-3.115	-3.104	-3.094	-3.082	-3.071	-3.060	-3.048	-3.035	-3.022	-3.008	-2.994	-2.979	-2.962	-2.945	-2.928	-2.910	-2.891	-2.872	-2.851	-2.830	-2.809	-2.785	-2.761	-2.738	-2.714	-2.688	-2.662	-2.635	-2.608	-2.580	-2.550	-2.521	-2.491	-2.461	-2.430	-2.399	-2.366	-2.334	-2.301	-2.269	-2.236	-2.202	-2.169	-2.135	-2.101	-2.068	-2.035	-2.000	-1.966	-1.934	-1.900	-1.868	-1.836	-1.804	-1.772	-1.741	-1.710	-1.680	-1.650	-1.621	-1.592	-1.566	-1.538	-1.511	-1.486	-1.461	-1.438	-1.415	-1.392	-1.371	-1.350	-1.331	-1.311	-1.292	-1.276	-1.259	-1.244	-1.229	-1.215	-1.202	-1.190	-1.179	-1.169	-1.158	-1.149	-1.141	-1.132	-1.126	-1.120	-1.112	-1.108	-1.102	-1.099	-1.094	-1.091	-1.088	-1.084	-1.082	-1.080	-1.079	-1.075	-1.074	-1.072	-1.071	-1.070	-1.069	-1.069	-1.068	-1.066	-1.065	-1.064	-1.062	-1.061	-1.060	-1.059	-1.056	-1.055	-1.052	-1.050	-1.046	-1.042	-1.040	-1.035	-1.032	-1.028	-1.022	-1.016	-1.010	-1.005	-0.998	-0.990	-0.984	-0.976	-0.968	-0.959	-0.951	-0.941	-0.931	-0.921	-0.911	-0.900	-0.889	-0.876	-0.865	-0.852	-0.840	-0.825	-0.812	-0.799	-0.785	-0.770	-0.755	-0.740	-0.725	-0.709	-0.694	-0.678	-0.661	-0.645	-0.629	-0.612	-0.596	-0.580	-0.564	-0.546	-0.530	-0.514	-0.496	-0.480	-0.462	-0.445	-0.428	-0.412	-0.395	-0.378	-0.361	-0.345	-0.329	-0.311	-0.295	-0.279	-0.262	-0.248	-0.232	-0.215	-0.200	-0.185	-0.170	-0.156	-0.141	-0.126	-0.111	-0.098	-0.084	-0.070	-0.055	-0.041	-0.029	-0.015	-0.001	0.012	0.025	0.039	0.051	0.064	0.078	0.090	0.101	0.114	0.126	0.139	0.150	0.162	0.175	0.186	0.198	0.208	0.220	0.230	0.240	0.251	0.260	0.271	0.281	0.290	0.300	0.309	0.318	0.325	0.334	0.341	0.349	0.355	0.362	0.368	0.375	0.379	0.384	0.389	0.392	0.395	0.398	0.401	0.402	0.404	0.404	0.405	0.404	0.404	0.402	0.399	0.398	0.395	0.391	0.388	0.384	0.379	0.374	0.369	0.362	0.356	0.351	0.345	0.338	0.330	0.324	0.315	0.309	0.301	0.294	0.285	0.278	0.270	0.264	0.256	0.249	0.242	0.236	0.229	0.222	0.218	0.211	0.205	0.200	0.195	0.190	0.186	0.182	0.179	0.175	0.172	0.169	0.166	0.164	0.162	0.161	0.160	0.158	0.156	0.156	0.156	0.155	0.154	0.152	0.154	0.154	0.152	0.152	0.151	0.151	0.150	0.150	0.149	0.149	0.148	0.146	0.145	0.144	0.141	0.140	0.138	0.135	0.134	0.131	0.128	0.125	0.122	0.119	0.116	0.114	0.109	0.106	0.102	0.099	0.096	0.092	0.088	0.084	0.080	0.078	0.072	0.070	0.066	0.062	0.059	0.055	0.054	0.050	0.048	0.044	0.042	0.039	0.038	0.034	0.032	0.030	0.029	0.028	0.025	0.022	0.022	0.020	0.018	0.016	0.014	0.011	0.009	0.006	0.004	0.000	-0.002	-0.006	-0.010	-0.016	-0.020	-0.026	-0.032	-0.039	-0.046	-0.052	-0.061	-0.070	-0.079	-0.089	-0.100	-0.111	-0.124	-0.136	-0.149	-0.164	-0.178	-0.194	-0.210	-0.226	-0.244	-0.262	-0.280	-0.299	-0.320	-0.340	-0.361	-0.382	-0.402	-0.425	-0.448	-0.471	-0.494	-0.518	-0.541	-0.565	-0.589	-0.612	-0.638	-0.661	-0.685	-0.709	-0.732	-0.755	-0.779	-0.801	-0.824	-0.845	-0.866	-0.888	-0.909	-0.929	-0.949	-0.968	-0.988	-1.005	-1.022	-1.038	-1.054	-1.069	-1.082	-1.098	-1.110	-1.122	-1.134	-1.145	-1.154	-1.164	-1.172	-1.180	-1.186	-1.191	-1.198	-1.202	-1.206	-1.210	-1.214	-1.215	-1.218	-1.218	-1.218	-1.218	-1.218	-1.216	-1.216	-1.214	-1.211	-1.209	-1.208	-1.204	-1.201	-1.199	-1.195	-1.191	-1.188	-1.184	-1.180	-1.176	-1.174	-1.170	-1.166	-1.164	-1.160	-1.158	-1.155	-1.152	-1.151	-1.149	-1.148	-1.145	-1.145	-1.144	-1.144	-1.144	-1.144	-1.144	-1.145	-1.145	-1.148	-1.150	-1.152	-1.155	-1.158	-1.161	-1.164	-1.168	-1.171	-1.176	-1.180	-1.186	-1.190	-1.195	-1.200	-1.205	-1.210	-1.215	-1.221	-1.226	-1.231	-1.238	-1.242	-1.248	-1.252	-1.258	-1.262	-1.266	-1.271	-1.275	-1.279	-1.284	-1.286	-1.289	-1.291	-1.295	-1.296	-1.299	-1.300	-1.302	-1.302	-1.304	-1.304	-1.302	-1.302	-1.302	-1.300	-1.300	-1.298	-1.296	-1.292	-1.290	-1.286	-1.282	-1.278	-1.275	-1.270	-1.264	-1.259	-1.252	-1.248	-1.240	-1.234	-1.226	-1.219	-1.211	-1.204	-1.195	-1.186	-1.178	-1.169	-1.159	-1.149	-1.139	-1.129	-1.118	-1.106	-1.095	-1.082	-1.071	-1.058	-1.046	-1.032	-1.019	-1.005	-0.990	-0.976	-0.962	-0.946	-0.931	-0.915	-0.900	-0.884	-0.869	-0.852	-0.835	-0.819	-0.802	-0.785	-0.769	-0.751	-0.735	-0.718	-0.701	-0.684	-0.666	-0.650	-0.632	-0.618	-0.600	-0.585	-0.569	-0.552	-0.538	-0.522	-0.509	-0.495	-0.481	-0.468	-0.454	-0.441	-0.430	-0.419	-0.408	-0.396	-0.386	-0.378	-0.368	-0.360	-0.350	-0.342	-0.336	-0.329	-0.322	-0.318	-0.311	-0.306	-0.301	-0.298	-0.292	-0.289	-0.284	-0.280	-0.276	-0.274	-0.269	-0.265	-0.261	-0.258	-0.252	-0.249	-0.245	-0.240	-0.236	-0.230	-0.225	-0.219	-0.214	-0.206	-0.200	-0.192	-0.185	-0.176	-0.168	-0.159	-0.149	-0.138	-0.129	-0.116	-0.105	-0.092	-0.081	-0.068	-0.054	-0.041	-0.026	-0.014	0.002	0.016	0.032	0.048	0.062	0.078	0.092	0.109	0.124	0.140	0.154	0.170	0.184	0.198	0.214	0.228	0.241	0.252	0.266	0.279	0.290	0.302	0.312	0.322	0.332	0.341	0.351	0.358	0.366	0.372	0.379	0.384	0.389	0.392	0.398	0.400	0.402	0.404	0.406	0.408	0.408	0.406	0.408	0.406	0.404	0.402	0.400	0.399	0.396	0.394	0.391	0.388	0.385	0.381	0.378	0.374	0.370	0.366	0.362	0.360	0.356	0.352	0.350	0.346	0.344	0.341	0.339	0.338	0.334	0.332	0.331	0.331	0.331	0.330	0.330	0.331	0.331	0.332	0.335	0.338	0.340	0.342	0.346	0.350	0.354	0.358	0.362	0.368	0.374	0.379	0.386	0.392	0.400	0.406	0.415	0.422	0.431	0.440	0.449	0.459	0.468	0.478	0.488	0.499	0.509	0.519	0.529	0.540	0.551	0.562	0.574	0.585	0.596	0.608	0.620	0.631	0.642	0.655	0.666	0.678	0.689	0.701	0.711	0.722	0.734	0.745	0.755	0.766	0.776	0.788	0.798	0.808	0.818	0.826	0.835	0.845	0.854	0.862	0.870	0.878	0.885	0.892	0.900	0.906	0.912	0.919	0.925	0.930	0.936	0.941	0.948	0.951	0.955	0.961	0.965	0.969	0.972	0.976	0.980	0.984	0.986	0.990	0.994	0.996	1.000	1.004	1.006	1.010	1.012	1.016	1.019	1.022	1.026	1.030	1.034	1.035	1.040	1.044	1.048	1.052	1.056	1.060	1.065	1.069	1.075	1.079	1.084	1.090	1.095	1.100	1.105	1.110	1.118	1.124	1.129	1.135	1.140	1.148	1.154	1.160	1.168	1.174	1.181	1.188	1.195	1.201	1.209	1.215	1.222	1.229	1.236	1.242	1.250	1.256	1.264	1.271	1.278	1.285	1.290	1.298	1.304	1.311	1.316	1.322	1.329	1.335	1.339	1.345	1.350	1.354	1.360	1.364	1.369	1.372	1.376	1.380	1.382	1.385	1.388	1.390	1.391	1.392	1.394	1.394	1.394	1.392	1.391	1.390	1.388	1.385	1.382	1.379	1.374	1.370	1.364	1.360	1.354	1.345	1.339	1.330	1.321	1.311	1.301	1.291	1.280	1.268	1.255	1.242	1.229	1.214	1.201	1.185	1.170	1.154	1.136	1.120	1.102	1.084	1.066	1.048	1.029	1.010	0.991	0.971	0.950	0.930	0.909	0.889	0.868	0.846	0.825	0.802	0.781	0.759	0.736	0.715	0.692	0.670	0.648	0.625	0.602	0.579	0.556	0.534	0.510	0.488	0.464	0.441	0.418	0.396	0.372	0.349	0.325	0.302	0.279	0.256	0.232	0.209	0.186	0.162	0.139	0.116	0.092	0.069	0.046	0.022	-0.001	-0.025	-0.049	-0.071	-0.095	-0.119	-0.142	-0.166	-0.189	-0.214	-0.236	-0.259	-0.282	-0.306	-0.329	-0.352	-0.374	-0.398	-0.420	-0.442	-0.465	-0.488	-0.509	-0.530	-0.552	-0.574	-0.595	-0.615	-0.636	-0.656	-0.678	-0.698	-0.716	-0.736	-0.755	-0.774	-0.791	-0.809	-0.826	-0.842	-0.860	-0.875	-0.891	-0.905	-0.920	-0.934	-0.948	-0.960	-0.971	-0.982	-0.992	-1.004	-1.012	-1.021	-1.028	-1.035	-1.040	-1.046	-1.050	-1.051	-1.055	-1.055	-1.055	-1.055	-1.052	-1.051	-1.046	-1.041	-1.035	-1.029	-1.021	-1.012	-1.002	-0.991	-0.980	-0.966	-0.954	-0.939	-0.924	-0.906	-0.889	-0.871	-0.852	-0.832	-0.812	-0.791	-0.770	-0.749	-0.725	-0.701	-0.679	-0.655	-0.630	-0.605	-0.581	-0.556	-0.531	-0.506	-0.482	-0.456	-0.431	-0.408	-0.382	-0.359	-0.334	-0.311	-0.288	-0.266	-0.242	-0.221	-0.200	-0.179	-0.159	-0.139	-0.119	-0.101	-0.082	-0.065	-0.049	-0.032	-0.018	-0.001	0.012	0.026	0.040	0.052	0.064	0.076	0.086	0.098	0.109	0.118	0.128	0.136	0.145	0.154	0.162	0.170	0.179	0.186	0.195	0.202	0.210	0.218	0.225	0.232	0.241	0.248	0.256	0.264	0.272	0.280	0.289	0.298	0.306	0.315	0.324	0.334	0.344	0.352	0.362	0.371	0.382	0.391	0.402	0.412	0.422	0.432	0.442	0.452	0.464	0.472	0.482	0.492	0.501	0.511	0.520	0.529	0.538	0.544	0.552	0.560	0.566	0.572	0.580	0.586	0.591	0.595	0.600	0.605	0.609	0.611	0.614	0.616	0.619	0.619	0.620	0.621	0.621	0.621	0.619	0.619	0.618	0.615	0.612	0.610	0.609	0.606	0.602	0.600	0.596	0.592	0.589	0.585	0.581	0.578	0.574	0.570	0.566	0.562	0.560	0.556	0.552	0.549	0.546	0.542	0.540	0.538	0.536	0.534	0.531	0.529	0.528	0.525	0.524	0.522	0.521	0.520	0.519	0.519	0.519	0.518	0.518	0.518	0.516	0.516	0.516	0.516	0.518	0.516	0.516	0.516	0.516	0.516	0.516	0.516	0.516	0.516	0.516	0.516	0.516	0.515	0.515	0.515	0.515	0.515	0.515	0.515	0.514	0.515	0.515	0.515	0.515	0.516	0.516	0.518	0.518	0.519	0.521	0.521	0.522	0.525	0.526	0.529	0.531	0.534	0.536	0.541	0.544	0.548	0.551	0.556	0.560	0.566	0.570	0.576	0.581	0.588	0.592	0.599	0.606	0.612	0.619	0.625	0.631	0.639	0.645	0.651	0.659	0.665	0.672	0.679	0.685	0.691	0.699	0.705	0.710	0.715	0.721	0.725	0.731	0.735	0.739	0.742	0.746	0.749	0.752	0.755	0.758	0.759	0.760	0.761	0.762	0.762	0.762	0.762	0.762	0.760	0.759	0.759	0.758	0.755	0.752	0.750	0.749	0.746	0.744	0.741	0.738	0.736	0.734	0.731	0.729	0.725	0.724	0.721	0.719	0.716	0.715	0.712	0.711	0.711	0.709	0.709	0.708	0.708	0.706	0.706	0.706	0.705	0.705	0.706	0.708	0.708	0.709	0.710	0.710	0.712	0.712	0.714	0.716	0.716	0.718	0.719	0.720	0.721	0.721	0.724	0.724	0.725	0.725	0.725	0.725	0.726	0.726	0.724	0.724	0.722	0.721	0.721	0.719	0.716	0.715	0.712	0.709	0.706	0.702	0.700	0.696	0.692	0.688	0.684	0.679	0.674	0.670	0.665	0.659	0.654	0.649	0.642	0.636	0.631	0.625	0.620	0.612	0.608	0.601	0.596	0.589	0.584	0.578	0.571	0.565	0.559	0.552	0.546	0.540	0.534	0.528	0.521	0.515	0.509	0.502	0.496	0.489	0.482	0.476	0.469	0.461	0.455	0.449	0.441	0.432	0.424	0.416	0.409	0.400	0.391	0.382	0.374	0.365	0.354	0.345	0.336	0.325	0.315	0.305	0.295	0.282	0.271	0.261	0.250	0.238	0.226	0.215	0.204	0.191	0.180	0.168	0.156	0.145	0.132	0.121	0.110	0.098	0.086	0.075	0.064	0.054	0.044	0.032	0.022	0.012	0.002	-0.006	-0.014	-0.022	-0.030	-0.038	-0.045	-0.050	-0.058	-0.062	-0.068	-0.072	-0.076	-0.079	-0.082	-0.085	-0.086	-0.089	-0.089	-0.089	-0.088	-0.088	-0.085	-0.082	-0.081	-0.078	-0.074	-0.070	-0.064	-0.059	-0.054	-0.046	-0.040	-0.031	-0.025	-0.016	-0.006	0.001	0.011	0.021	0.032	0.044	0.054	0.065	0.078	0.090	0.102	0.114	0.128	0.140	0.152	0.168	0.180	0.195	0.208	0.221	0.236	0.250	0.264	0.279	0.292	0.308	0.322	0.338	0.351	0.365	0.380	0.394	0.408	0.420	0.434	0.448	0.460	0.474	0.488	0.499	0.511	0.522	0.535	0.546	0.558	0.569	0.580	0.589	0.599	0.608	0.618	0.628	0.635	0.645	0.652	0.659	0.666	0.672	0.680	0.686	0.692	0.699	0.702	0.708	0.712	0.718	0.721	0.725	0.729	0.731	0.734	0.738	0.739	0.741	0.742	0.745	0.745	0.746	0.748	0.748	0.749	0.748	0.748	0.748	0.749	0.748	0.746	0.746	0.746	0.744	0.744	0.742	0.741	0.740	0.739	0.738	
