# Supplementary material for: Motion onset VEPs can see through the blur
Source: Sci Rep. 2024 Sep 12;14:21296. doi: 10.1038/s41598-024-72483-z (PMC11393312; doi:10.1038/s41598-024-72483-z)
Supplement: Supplementary file 3 — Supplementary Information 3. [file 41598_2024_72483_MOESM3_ESM.zip › VEP_raw_data/source_data/SourceBlurVEP-S009_VEP_2023-04-12_10-39-01.txt]

0.000	0.000	99999.999	6250.000	50.000	-2193.000	-2061.000	6248.000	7.000	50.000	5.000	2.000	1.000	1.000	0.000	0.000	0.000	0.000	0.000	0.000	0.000	0.000	0.000	0.000	0.000	0.000	0.000	-1.390	-1.398	-1.408	-1.415	-1.422	-1.430	-1.438	-1.442	-1.450	-1.458	-1.462	-1.470	-1.475	-1.482	-1.488	-1.492	-1.498	-1.505	-1.510	-1.515	-1.520	-1.525	-1.530	-1.535	-1.540	-1.542	-1.548	-1.552	-1.555	-1.560	-1.562	-1.568	-1.570	-1.575	-1.578	-1.580	-1.582	-1.585	-1.588	-1.590	-1.592	-1.595	-1.595	-1.598	-1.598	-1.598	-1.600	-1.600	-1.600	-1.600	-1.600	-1.600	-1.600	-1.600	-1.600	-1.600	-1.598	-1.598	-1.598	-1.598	-1.598	-1.598	-1.598	-1.598	-1.598	-1.600	-1.600	-1.602	-1.605	-1.608	-1.610	-1.612	-1.615	-1.620	-1.625	-1.630	-1.635	-1.642	-1.650	-1.658	-1.665	-1.675	-1.682	-1.692	-1.705	-1.715	-1.728	-1.740	-1.755	-1.770	-1.785	-1.800	-1.815	-1.832	-1.850	-1.868	-1.885	-1.905	-1.925	-1.945	-1.965	-1.985	-2.005	-2.027	-2.047	-2.070	-2.090	-2.112	-2.132	-2.155	-2.175	-2.195	-2.218	-2.238	-2.258	-2.278	-2.298	-2.318	-2.335	-2.352	-2.370	-2.388	-2.405	-2.420	-2.435	-2.450	-2.465	-2.478	-2.490	-2.500	-2.512	-2.522	-2.532	-2.540	-2.550	-2.558	-2.565	-2.570	-2.578	-2.582	-2.588	-2.590	-2.595	-2.598	-2.600	-2.602	-2.605	-2.605	-2.608	-2.610	-2.610	-2.612	-2.612	-2.612	-2.615	-2.615	-2.615	-2.618	-2.618	-2.620	-2.620	-2.622	-2.625	-2.628	-2.630	-2.632	-2.635	-2.640	-2.642	-2.648	-2.652	-2.658	-2.662	-2.668	-2.672	-2.680	-2.685	-2.692	-2.700	-2.708	-2.715	-2.722	-2.730	-2.738	-2.745	-2.755	-2.762	-2.772	-2.780	-2.790	-2.800	-2.808	-2.818	-2.825	-2.835	-2.842	-2.852	-2.860	-2.870	-2.878	-2.885	-2.892	-2.902	-2.910	-2.918	-2.925	-2.930	-2.938	-2.945	-2.952	-2.958	-2.965	-2.970	-2.978	-2.982	-2.990	-2.995	-3.000	-3.005	-3.012	-3.018	-3.022	-3.028	-3.032	-3.038	-3.042	-3.048	-3.052	-3.058	-3.062	-3.068	-3.072	-3.078	-3.082	-3.088	-3.092	-3.095	-3.100	-3.105	-3.108	-3.112	-3.115	-3.120	-3.125	-3.128	-3.132	-3.135	-3.140	-3.142	-3.145	-3.150	-3.152	-3.158	-3.160	-3.162	-3.168	-3.170	-3.172	-3.178	-3.182	-3.185	-3.190	-3.195	-3.200	-3.202	-3.210	-3.215	-3.220	-3.228	-3.232	-3.240	-3.248	-3.255	-3.262	-3.272	-3.280	-3.290	-3.300	-3.312	-3.322	-3.335	-3.348	-3.362	-3.375	-3.390	-3.405	-3.420	-3.438	-3.455	-3.472	-3.490	-3.508	-3.528	-3.548	-3.568	-3.588	-3.608	-3.630	-3.652	-3.672	-3.695	-3.718	-3.740	-3.762	-3.785	-3.810	-3.832	-3.855	-3.878	-3.900	-3.922	-3.942	-3.965	-3.988	-4.008	-4.028	-4.050	-4.070	-4.088	-4.108	-4.125	-4.145	-4.162	-4.178	-4.195	-4.210	-4.225	-4.240	-4.255	-4.268	-4.280	-4.292	-4.305	-4.318	-4.328	-4.338	-4.348	-4.358	-4.365	-4.375	-4.382	-4.390	-4.398	-4.405	-4.412	-4.420	-4.425	-4.432	-4.438	-4.445	-4.450	-4.455	-4.462	-4.468	-4.472	-4.478	-4.482	-4.490	-4.495	-4.500	-4.505	-4.510	-4.515	-4.522	-4.528	-4.532	-4.538	-4.542	-4.550	-4.555	-4.560	-4.565	-4.570	-4.575	-4.580	-4.585	-4.590	-4.595	-4.600	-4.602	-4.608	-4.612	-4.615	-4.618	-4.622	-4.625	-4.628	-4.628	-4.630	-4.630	-4.630	-4.630	-4.630	-4.628	-4.625	-4.622	-4.620	-4.615	-4.610	-4.602	-4.598	-4.590	-4.580	-4.570	-4.560	-4.550	-4.538	-4.522	-4.510	-4.492	-4.478	-4.460	-4.442	-4.422	-4.402	-4.382	-4.360	-4.335	-4.312	-4.288	-4.260	-4.235	-4.205	-4.178	-4.148	-4.118	-4.088	-4.055	-4.022	-3.988	-3.955	-3.920	-3.885	-3.850	-3.812	-3.778	-3.740	-3.702	-3.665	-3.628	-3.588	-3.550	-3.512	-3.472	-3.435	-3.395	-3.358	-3.320	-3.282	-3.242	-3.205	-3.168	-3.132	-3.095	-3.060	-3.022	-2.988	-2.952	-2.920	-2.885	-2.852	-2.820	-2.788	-2.758	-2.725	-2.695	-2.668	-2.638	-2.610	-2.582	-2.555	-2.530	-2.502	-2.478	-2.455	-2.430	-2.408	-2.385	-2.362	-2.342	-2.320	-2.300	-2.282	-2.262	-2.245	-2.225	-2.208	-2.190	-2.175	-2.158	-2.142	-2.128	-2.112	-2.095	-2.082	-2.068	-2.052	-2.038	-2.025	-2.010	-1.998	-1.982	-1.968	-1.955	-1.940	-1.928	-1.912	-1.900	-1.885	-1.870	-1.858	-1.842	-1.828	-1.812	-1.798	-1.782	-1.768	-1.752	-1.735	-1.720	-1.702	-1.685	-1.670	-1.652	-1.632	-1.615	-1.598	-1.580	-1.560	-1.542	-1.522	-1.502	-1.482	-1.462	-1.442	-1.422	-1.402	-1.382	-1.362	-1.342	-1.320	-1.300	-1.280	-1.260	-1.240	-1.220	-1.200	-1.180	-1.160	-1.140	-1.122	-1.102	-1.085	-1.068	-1.050	-1.032	-1.015	-1.000	-0.985	-0.970	-0.955	-0.940	-0.925	-0.912	-0.900	-0.890	-0.878	-0.868	-0.858	-0.848	-0.840	-0.830	-0.822	-0.818	-0.810	-0.805	-0.800	-0.795	-0.790	-0.788	-0.782	-0.780	-0.778	-0.775	-0.775	-0.772	-0.772	-0.772	-0.770	-0.770	-0.770	-0.772	-0.772	-0.772	-0.772	-0.775	-0.775	-0.778	-0.778	-0.780	-0.780	-0.782	-0.782	-0.785	-0.785	-0.788	-0.788	-0.790	-0.790	-0.792	-0.792	-0.792	-0.795	-0.795	-0.795	-0.795	-0.795	-0.798	-0.798	-0.798	-0.798	-0.798	-0.795	-0.795	-0.795	-0.792	-0.792	-0.790	-0.790	-0.788	-0.785	-0.782	-0.782	-0.780	-0.778	-0.772	-0.770	-0.768	-0.762	-0.758	-0.755	-0.750	-0.745	-0.740	-0.735	-0.728	-0.722	-0.715	-0.710	-0.702	-0.695	-0.688	-0.680	-0.672	-0.662	-0.655	-0.645	-0.635	-0.625	-0.615	-0.605	-0.595	-0.585	-0.575	-0.562	-0.552	-0.540	-0.528	-0.518	-0.505	-0.492	-0.480	-0.470	-0.458	-0.445	-0.432	-0.420	-0.408	-0.395	-0.382	-0.370	-0.355	-0.342	-0.330	-0.318	-0.305	-0.292	-0.278	-0.265	-0.252	-0.238	-0.225	-0.212	-0.198	-0.185	-0.172	-0.158	-0.142	-0.130	-0.115	-0.100	-0.088	-0.072	-0.058	-0.042	-0.028	-0.010	0.005	0.020	0.038	0.055	0.070	0.088	0.105	0.122	0.140	0.158	0.178	0.195	0.215	0.232	0.252	0.270	0.290	0.310	0.330	0.350	0.370	0.390	0.410	0.430	0.450	0.470	0.490	0.510	0.530	0.550	0.570	0.590	0.610	0.630	0.650	0.670	0.688	0.708	0.728	0.745	0.762	0.782	0.800	0.818	0.835	0.852	0.868	0.885	0.902	0.918	0.932	0.948	0.962	0.978	0.992	1.005	1.020	1.032	1.045	1.058	1.070	1.080	1.092	1.102	1.112	1.122	1.132	1.142	1.152	1.160	1.168	1.178	1.185	1.190	1.198	1.202	1.210	1.215	1.220	1.222	1.228	1.230	1.232	1.235	1.238	1.240	1.242	1.242	1.242	1.242	1.242	1.242	1.240	1.240	1.238	1.235	1.232	1.228	1.225	1.220	1.215	1.210	1.205	1.200	1.195	1.188	1.182	1.175	1.168	1.160	1.152	1.142	1.135	1.125	1.118	1.108	1.098	1.088	1.075	1.065	1.052	1.042	1.030	1.018	1.005	0.992	0.980	0.965	0.952	0.938	0.922	0.910	0.895	0.880	0.865	0.850	0.835	0.820	0.805	0.790	0.775	0.760	0.745	0.728	0.712	0.698	0.685	0.670	0.655	0.640	0.628	0.615	0.600	0.588	0.575	0.565	0.552	0.542	0.532	0.522	0.512	0.502	0.495	0.488	0.480	0.475	0.468	0.462	0.458	0.452	0.450	0.445	0.442	0.440	0.438	0.435	0.435	0.432	0.432	0.430	0.430	0.430	0.428	0.428	0.428	0.428	0.425	0.425	0.425	0.422	0.420	0.418	0.415	0.412	0.410	0.405	0.400	0.395	0.388	0.382	0.375	0.365	0.358	0.348	0.338	0.325	0.315	0.302	0.290	0.275	0.260	0.245	0.230	0.215	0.198	0.180	0.162	0.145	0.128	0.110	0.090	0.072	0.052	0.035	0.018	-0.002	-0.020	-0.038	-0.058	-0.075	-0.092	-0.110	-0.125	-0.142	-0.158	-0.172	-0.188	-0.202	-0.215	-0.228	-0.240	-0.250	-0.260	-0.272	-0.280	-0.290	-0.298	-0.305	-0.312	-0.320	-0.325	-0.330	-0.335	-0.340	-0.345	-0.348	-0.350	-0.355	-0.355	-0.358	-0.360	-0.362	-0.362	-0.362	-0.365	-0.365	-0.368	-0.368	-0.368	-0.368	-0.368	-0.370	-0.370	-0.370	-0.370	-0.370	-0.372	-0.372	-0.372	-0.375	-0.375	-0.375	-0.378	-0.378	-0.378	-0.380	-0.380	-0.380	-0.380	-0.380	-0.380	-0.380	-0.380	-0.378	-0.378	-0.375	-0.372	-0.372	-0.368	-0.365	-0.362	-0.358	-0.352	-0.348	-0.342	-0.335	-0.330	-0.322	-0.315	-0.305	-0.298	-0.288	-0.278	-0.268	-0.255	-0.245	-0.232	-0.220	-0.208	-0.192	-0.180	-0.165	-0.150	-0.135	-0.120	-0.105	-0.090	-0.072	-0.058	-0.040	-0.025	-0.008	0.008	0.025	0.040	0.058	0.072	0.088	0.105	0.120	0.135	0.150	0.165	0.178	0.192	0.208	0.220	0.232	0.245	0.258	0.270	0.280	0.290	0.300	0.310	0.320	0.328	0.338	0.345	0.352	0.358	0.365	0.370	0.375	0.380	0.382	0.388	0.390	0.392	0.395	0.398	0.400	0.400	0.402	0.402	0.402	0.402	0.402	0.402	0.400	0.400	0.398	0.395	0.392	0.390	0.388	0.382	0.380	0.375	0.372	0.368	0.362	0.360	0.355	0.350	0.345	0.340	0.335	0.330	0.322	0.318	0.312	0.305	0.300	0.292	0.288	0.280	0.275	0.268	0.260	0.255	0.248	0.242	0.235	0.230	0.225	0.218	0.212	0.208	0.202	0.198	0.192	0.188	0.182	0.180	0.175	0.172	0.170	0.168	0.165	0.162	0.160	0.160	0.158	0.158	0.158	0.158	0.160	0.160	0.162	0.165	0.168	0.170	0.172	0.178	0.182	0.188	0.192	0.198	0.205	0.212	0.220	0.228	0.235	0.242	0.252	0.262	0.270	0.280	0.292	0.302	0.312	0.325	0.338	0.350	0.362	0.375	0.388	0.400	0.415	0.428	0.442	0.458	0.470	0.485	0.500	0.515	0.530	0.545	0.560	0.578	0.592	0.608	0.622	0.638	0.655	0.670	0.685	0.700	0.715	0.732	0.748	0.762	0.775	0.790	0.805	0.818	0.832	0.845	0.858	0.870	0.882	0.895	0.905	0.918	0.928	0.938	0.948	0.958	0.965	0.972	0.980	0.988	0.992	1.000	1.005	1.008	1.012	1.018	1.020	1.022	1.025	1.025	1.028	1.028	1.030	1.030	1.030	1.030	1.030	1.030	1.030	1.030	1.030	1.030	1.030	1.030	1.030	1.030	1.032	1.032	1.035	1.035	1.038	1.042	1.045	1.050	1.055	1.060	1.065	1.072	1.080	1.090	1.100	1.110	1.120	1.132	1.145	1.160	1.175	1.190	1.205	1.222	1.240	1.260	1.278	1.298	1.320	1.340	1.362	1.385	1.408	1.432	1.455	1.480	1.505	1.530	1.552	1.578	1.602	1.628	1.652	1.678	1.702	1.728	1.750	1.775	1.798	1.820	1.842	1.862	1.882	1.902	1.922	1.940	1.958	1.972	1.988	2.002	2.015	2.027	2.040	2.050	2.060	2.068	2.075	2.080	2.085	2.088	2.090	2.092	2.092	2.092	2.090	2.088	2.085	2.080	2.075	2.068	2.062	2.055	2.045	2.038	2.027	2.018	2.007	1.995	1.982	1.972	1.960	1.948	1.935	1.920	1.908	1.895	1.880	1.868	1.855	1.842	1.830	1.818	1.805	1.792	1.780	1.770	1.758	1.748	1.738	1.728	1.718	1.710	1.700	1.692	1.685	1.680	1.672	1.668	1.662	1.658	1.652	1.648	1.645	1.642	1.640	1.638	1.635	1.635	1.632	1.632	1.630	1.630	1.630	1.630	1.630	1.628	1.628	1.628	1.628	1.628	1.625	1.625	1.625	1.622	1.620	1.618	1.615	1.612	1.610	1.608	1.602	1.598	1.592	1.588	1.580	1.572	1.568	1.558	1.550	1.540	1.532	1.522	1.510	1.500	1.490	1.478	1.465	1.452	1.440	1.428	1.415	1.402	1.388	1.375	1.362	1.348	1.335	1.320	1.308	1.295	1.282	1.270	1.258	1.245	1.232	1.222	1.212	1.202	1.192	1.182	1.175	1.165	1.158	1.150	1.145	1.138	1.132	1.128	1.122	1.118	1.115	1.112	1.110	1.108	1.105	1.102	1.100	1.100	1.098	1.098	1.095	1.095	1.095	1.092	1.092	1.090	1.088	1.085	1.082	1.080	1.078	1.075	1.070	1.068	1.062	1.055	1.050	1.042	1.038	1.028	1.020	1.012	1.002	0.992	0.982	0.970	0.960	0.948	0.935	0.922	0.910	0.895	0.882	0.868	0.855	0.840	0.825	0.810	0.795	0.780	0.768	0.752	0.738	0.722	0.710	0.695	0.682	0.670	0.658	0.645	0.632	0.622	0.612	0.602	0.592	0.582	0.575	0.568	0.560	0.555	0.548	0.542	0.538	0.532	0.530	0.525	0.522	0.522	0.520	0.518	0.518	0.518	0.518	0.518	0.520	0.520	0.522	0.522	0.525	0.528	0.530	0.532	0.535	0.538	0.542	0.545	0.548	0.552	0.555	0.560	0.565	0.568	0.572	0.578	0.582	0.588	0.590	0.595	0.602	0.608	0.612	0.618	0.622	0.630	0.635	0.642	0.648	0.655	0.662	0.670	0.678	0.685	0.692	0.700	0.710	0.718	0.725	0.735	0.745	0.752	0.762	0.772	0.782	0.790	0.800	0.810	0.820	0.830	0.838	0.848	0.858	0.865	0.875	0.882	0.892	0.900	0.908	0.915	0.920	0.928	0.932	0.940	0.942	0.948	0.952	0.955	0.958	0.960	0.962	0.962	0.965	0.962	0.962	0.960	0.958	0.955	0.952	0.948	0.942	0.938	0.932	0.925	0.918	0.910	0.902	0.895	0.885	0.875	0.868	0.858	0.845	0.835	0.825	0.815	0.802	0.792	0.780	0.770	0.758	0.748	0.735	0.725	0.712	0.702	0.692	0.682	0.672	0.662	0.652	0.642	0.635	0.625	0.618	0.608	0.600	0.592	0.588	0.580	0.575	0.568	0.562	0.558	0.552	0.550	0.545	0.542	0.538	0.535	0.532	0.532	0.530	0.528	0.528	0.525	0.525	0.525	0.525	0.522	0.522	0.522	0.522	0.525	0.525	0.525	0.525	0.528	0.528	0.528	0.530	0.530	0.532	0.532	0.532	0.535	0.535	0.535	0.538	0.538	0.540	0.540	0.542	0.542	0.545	0.545	0.548	0.548	0.548	0.550	0.550	0.552	0.555	0.555	0.558	0.558	0.560	0.562	0.565	0.565	0.568	0.570	0.570	0.572	0.575	0.578	0.578	0.580	0.580	0.582	0.582	0.585	0.585	0.585	0.585	0.585	0.585	0.585	0.582	0.582	0.580	0.578	0.575	0.572	0.570	0.565	0.562	0.558	0.552	0.545	0.540	0.532	0.525	0.518	0.507	0.500	0.490	0.480	0.470	0.460	0.450	0.440	0.428	0.415	0.405	0.392	0.380	0.368	0.355	0.342	0.330	0.320	0.308	0.295	0.282	0.272	0.260	0.250	0.240	0.230	0.220	0.212	0.202	0.195	0.188	0.182	0.175	0.172	0.168	0.165	0.162	0.160	0.158	0.158	0.158	0.160	0.162	0.165	0.168	0.172	0.178	0.182	0.188	0.195	0.202	0.212	0.220	0.230	0.240	0.252	0.262	0.275	0.285	0.298	0.312	0.325	0.338	0.352	0.368	0.382	0.398	0.412	0.428	0.442	0.458	0.475	0.490	0.507	0.522	0.540	0.555	0.572	0.588	0.605	0.622	0.640	0.655	0.672	0.690	0.705	0.722	0.740	0.755	0.772	0.790	0.805	0.822	0.840	0.855	0.872	0.888	0.902	0.918	0.935	0.950	0.965	0.978	0.992	1.005	1.020	1.032	1.045	1.058	1.068	1.080	1.090	1.098	1.108	1.115	1.122	1.130	1.135	1.140	1.145	1.148	1.150	1.150	1.150	1.150	1.148	1.145	1.142	1.138	1.132	1.125	1.118	1.108	1.098	1.088	1.078	1.065	1.050	1.038	1.022	1.008	0.990	0.975	0.958	0.938	0.920	0.902	0.882	0.862	0.842	0.822	0.802	0.782	0.760	0.740	0.720	0.700	0.680	0.660	0.640	0.620	0.600	0.582	0.562	0.545	0.528	0.510	0.495	0.478	0.462	0.448	0.432	0.420	0.405	0.392	0.380	0.368	0.355	0.345	0.335	0.325	0.315	0.305	0.295	0.285	0.278	0.268	0.260	0.252	0.245	0.235	0.228	0.220	0.212	0.205	0.195	0.188	0.180	0.170	0.162	0.152	0.145	0.135	0.125	0.115	0.105	0.095	0.082	0.072	0.060	0.050	0.038	0.025	0.012	0.000	-0.012	-0.028	-0.040	-0.052	-0.065	-0.080	-0.092	-0.108	-0.120	-0.132	-0.145	-0.158	-0.172	-0.182	-0.195	-0.208	-0.220	-0.230	-0.240	-0.250	-0.260	-0.270	-0.278	-0.285	-0.292	-0.300	-0.305	-0.310	-0.312	-0.318	-0.320	-0.322	-0.322	-0.322	-0.322	-0.322	-0.320	-0.318	-0.315	-0.310	-0.305	-0.300	-0.292	-0.285	-0.278	-0.270	-0.260	-0.252	-0.242	-0.230	-0.220	-0.208	-0.198	-0.185	-0.172	-0.160	-0.145	-0.132	-0.120	-0.108	-0.092	-0.080	-0.065	-0.052	-0.038	-0.025	-0.012	0.000	0.012	0.025	0.038	0.050	0.060	0.072	0.082	0.092	0.102	0.112	0.122	0.130	0.140	0.148	0.155	0.162	0.168	0.175	0.180	0.185	0.190	0.195	0.200	0.205	0.210	0.212	0.218	0.220	0.222	0.228	0.230	0.232	0.238	0.240	0.245	0.248	0.252	0.258	0.260	0.265	0.270	0.275	0.282	0.288	0.295	0.302	0.310	0.318	0.325	0.335	0.345	0.355	0.365	0.375	0.388	0.398	0.410	0.425	0.438	0.450	0.465	0.480	0.495	0.510	0.525	0.540	0.558	0.572	0.590	0.605	0.622	0.638	0.655	0.670	0.688	0.702	0.720	0.735	0.752	0.768	0.782	0.798	0.812	0.828	0.840	0.855	0.868	0.880	0.892	0.905	0.918	0.928	0.940	0.950	0.960	0.970	0.978	0.985	0.992	1.000	1.008	1.015	1.020	1.025	1.030	1.035	1.038	1.042	1.045	1.048	1.050	1.052	1.055	1.055	1.055	1.058	1.058	1.058	1.055	1.055	1.055	1.052	1.050	1.050	1.048	1.045	1.042	1.038	1.035	1.032	1.028	1.025	1.020	1.018	1.012	1.008	1.002	0.998	0.992	0.988	0.982	0.978	0.972	0.968	0.962	0.958	0.952	0.948	0.942	0.938	0.932	0.928	0.922	0.918	0.915	0.910	0.905	0.900	0.898	0.892	0.888	0.885	0.880	0.878	0.872	0.870	0.868	0.865	0.862	0.858	0.855	0.852	0.850	0.848	0.845	0.842	0.840	0.838	0.835	0.832	0.830	0.825	0.822	0.820	0.815	0.812	0.808	0.805	0.800	0.795	0.790	0.782	0.778	0.772	0.765	0.758	0.750	0.742	0.735	0.725	0.718	0.708	0.698	0.688	0.678	0.665	0.655	0.642	0.630	0.618	0.605	0.592	0.580	0.568	0.555	0.540	0.528	0.515	0.500	0.488	0.475	0.462	0.448	0.435	0.422	0.410	0.400	0.388	0.375	0.365	0.355	0.345	0.335	0.325	0.315	0.308	0.300	0.292	0.285	0.280	0.275	0.270	0.265	0.260	0.258	0.255	0.252	0.250	0.250	0.248	0.248	0.248	0.250	0.250	0.252	0.255	0.258	0.260	0.265	0.268	0.272	0.278	0.282	0.288	0.292	0.298	0.302	0.308	0.315	0.320	0.328	0.335	0.340	0.348	0.355	0.360	0.368	0.375	0.380	0.388	0.392	0.400	0.405	0.412	0.418	0.422	0.428	0.432	0.438	0.440	0.445	0.448	0.450	0.452	0.455	0.455	0.458	0.458	0.458	0.455	0.455	0.452	0.450	0.445	0.442	0.438	0.430	0.425	0.418	0.410	0.402	0.395	0.385	0.375	0.365	0.352	0.340	0.328	0.315	0.302	0.288	0.275	0.260	0.245	0.230	0.215	0.200	0.185	0.170	0.152	0.138	0.122	0.108	0.095	0.080	0.068	0.052	0.040	0.030	0.018	0.008	-0.002	-0.010	-0.018	-0.025	-0.030	-0.035	-0.038	-0.040	-0.040	-0.040	-0.038	-0.035	-0.032	-0.025	-0.020	-0.012	-0.002	0.010	0.020	0.035	0.048	0.065	0.080	0.098	0.118	0.138	0.158	0.180	0.202	0.225	0.250	0.275	0.300	0.328	0.355	0.382	0.410	0.438	0.465	0.492	0.522	0.550	0.580	0.608	0.635	0.665	0.692	0.720	0.748	0.775	0.802	0.828	0.855	0.880	0.905	0.930	0.952	0.978	1.000	1.020	1.042	1.062	1.085	1.102	1.122	1.140	1.158	1.175	1.192	1.208	1.222	1.238	1.250	1.265	1.278	1.290	1.300	1.312	1.322	1.332	1.340	1.350	1.358	1.365	1.372	1.380	1.385	1.392	1.398	1.402	1.405	1.410	1.412	1.415	1.418	1.420	1.422	1.422	1.425	1.425	1.425	1.425	1.425	1.425	1.425	1.422	1.422	1.420	1.420	1.418	1.415	1.412	1.410	1.408	1.405	1.402	1.400	1.398	1.395	1.395	1.392	1.390	1.388	1.388	1.385	1.385	1.382	1.382	1.382	1.382	1.382	1.385	1.385	1.388	1.390	1.392	1.395	1.398	1.402	1.405	1.410	1.415	1.422	1.428	1.435	1.442	1.450	1.458	1.465	1.472	1.482	1.490	1.500	1.510	1.520	1.530	1.540	1.550	1.560	1.570	1.582	1.592	1.602	1.612	1.622	1.632	1.640	1.650	1.658	1.668	1.675	1.680	1.688	1.692	1.698	1.702	1.705	1.710	1.710	1.712	1.712	1.710	1.708	1.705	1.700	1.695	1.688	1.680	1.672	1.662	1.650	1.638	1.625	1.610	1.592	1.575	1.558	1.538	1.515	1.492	1.470	1.445	1.418	1.392	1.362	1.335	1.302	1.272	1.240	1.208	1.172	1.138	1.102	1.065	1.028	0.990	0.950	0.912	0.872	0.832	0.790	0.750	0.708	0.668	0.625	0.585	0.542	0.500	0.458	0.418	0.375	0.335	0.292	0.252	0.212	0.172	0.132	0.095	0.058	0.018	-0.018	-0.055	-0.090	-0.125	-0.158	-0.192	-0.225	-0.255	-0.288	-0.318	-0.345	-0.375	-0.402	-0.428	-0.452	-0.478	-0.502	-0.525	-0.548	-0.568	-0.588	-0.608	-0.628	-0.645	-0.662	-0.680	-0.695	-0.710	-0.725	-0.738	-0.750	-0.762	-0.775	-0.788	-0.798	-0.808	-0.818	-0.828	-0.835	-0.845	-0.852	-0.860	-0.868	-0.875	-0.882	-0.890	-0.895	-0.902	-0.908	-0.912	-0.920	-0.925	-0.930	-0.935	-0.940	-0.942	-0.948	-0.952	-0.955	-0.960	-0.965	-0.968	-0.970	-0.975	-0.978	-0.980	-0.982	-0.985	-0.988	-0.990	-0.992	-0.992	-0.995	-0.995	-0.995	-0.998	-0.998	-0.998	-0.995	-0.995	-0.992	-0.992	-0.990	-0.988	-0.985	-0.982	-0.978	-0.975	-0.970	-0.965	-0.960	-0.955	-0.948	-0.942	-0.935	-0.928	-0.920	-0.912	-0.905	-0.895	-0.888	-0.878	-0.868	-0.860	-0.850	-0.840	-0.830	-0.818	-0.808	-0.798	-0.785	-0.775	-0.762	-0.752	-0.740	-0.730	-0.718	-0.705	-0.692	-0.680	-0.668	-0.658	-0.645	-0.632	-0.618	-0.605	-0.592	-0.580	-0.568	-0.552	-0.540	-0.525	-0.512	-0.498	-0.482	-0.468	-0.452	-0.438	-0.420	-0.405	-0.388	-0.370	-0.352	-0.335	-0.318	-0.298	-0.278	-0.258	-0.238	-0.215	-0.192	-0.170	-0.148	-0.122	-0.100	-0.075	-0.048	-0.022	0.005	0.032	0.060	0.090	0.118	0.148	0.180	0.210	0.242	0.272	0.305	0.340	0.372	0.405	0.440	0.475	0.510	0.545	0.580	0.615	0.650	0.688	0.722	0.758	0.795	0.830	0.868	0.902	0.938	0.975	1.010	1.045	1.080	1.115	1.150	1.182	1.218	1.250	1.285	1.318	1.350	1.380	1.412	1.442	1.472	1.502	1.532	1.560	1.588	1.615	1.642	1.668	1.692	1.718	1.742	1.765	1.788	1.808	1.830	1.850	1.868	1.888	1.905	1.920	1.938	1.952	1.965	1.980	1.990	2.002	2.013	2.022	2.033	2.040	2.047	2.052	2.058	2.062	2.065	2.068	2.070	2.070	2.070	2.070	2.068	2.065	2.062	2.058	2.052	2.047	2.040	2.035	2.027	2.018	2.010	2.000	1.990	1.980	1.968	1.955	1.945	1.932	1.920	1.905	1.892	1.880	1.865	1.852	1.838	1.822	1.808	1.795	1.780	1.765	1.752	1.738	1.722	1.710	1.695	1.682	1.668	1.655	1.642	1.628	1.615	1.602	1.590	1.578	1.565	1.552	1.540	1.528	1.518	1.505	1.492	1.480	1.468	1.458	1.445	1.432	1.420	1.408	1.392	1.380	1.365	1.352	1.338	1.322	1.308	1.290	1.275	1.258	1.238	1.220	1.200	1.180	1.160	1.138	1.118	1.092	1.070	1.045	1.020	0.992	0.968	0.940	0.910	0.882	0.852	0.822	0.790	0.758	0.728	0.692	0.660	0.625	0.592	0.558	0.522	0.485	0.450	0.415	0.380	0.342	0.308	0.272	0.238	0.202	0.168	0.132	0.098	0.062	0.030	-0.002	-0.035	-0.068	-0.098	-0.128	-0.158	-0.185	-0.212	-0.240	-0.265	-0.290	-0.315	-0.338	-0.360	-0.380	-0.400	-0.418	-0.435	-0.452	-0.468	-0.482	-0.498	-0.510	-0.520	-0.532	-0.542	-0.550	-0.558	-0.565	-0.572	-0.578	-0.582	-0.588	-0.590	-0.592	-0.595	-0.595	-0.598	-0.598	-0.595	-0.595	-0.592	-0.590	-0.588	-0.585	-0.582	-0.578	-0.572	-0.568	-0.562	-0.558	-0.550	-0.545	-0.538	-0.530	-0.522	-0.515	-0.507	-0.500	-0.490	-0.482	-0.472	-0.465	-0.455	-0.445	-0.435	-0.425	-0.415	-0.405	-0.392	-0.382	-0.372	-0.360	-0.350	-0.338	-0.328	-0.315	-0.305	-0.292	-0.282	-0.272	-0.260	-0.250	-0.240	-0.230	-0.220	-0.210	-0.202	-0.195	-0.185	-0.178	-0.172	-0.165	-0.160	-0.155	-0.152	-0.148	-0.145	-0.142	-0.142	-0.142	-0.142	-0.145	-0.148	-0.150	-0.155	-0.160	-0.165	-0.172	-0.180	-0.190	-0.200	-0.210	-0.220	-0.232	-0.245	-0.260	-0.272	-0.288	-0.302	-0.320	-0.338	-0.352	-0.370	-0.390	-0.408	-0.425	-0.445	-0.462	-0.482	-0.502	-0.520	-0.540	-0.558	-0.578	-0.595	-0.615	-0.632	-0.650	-0.668	-0.685	-0.702	-0.720	-0.735	-0.750	-0.768	-0.780	-0.795	-0.808	-0.822	-0.835	-0.845	-0.858	-0.868	-0.878	-0.888	-0.898	-0.905	-0.915	-0.922	-0.928	-0.935	-0.942	-0.948	-0.952	-0.958	-0.962	-0.968	-0.972	-0.975	-0.980	-0.982	-0.985	-0.988	-0.990	-0.992	-0.995	-0.998	-1.000	-1.002	-1.005	-1.005	-1.008	-1.010	-1.010	-1.012	-1.015	-1.015	-1.018	-1.018	-1.020	-1.022	-1.022	-1.025	-1.025	-1.028	-1.028	-1.030	-1.030	-1.030	-1.032	-1.032	-1.032	-1.032	-1.032	-1.035	-1.035	-1.035	-1.035	-1.035	-1.035	-1.035	-1.035	-1.035	-1.035	-1.035	-1.035	-1.035	-1.035	-1.035	-1.038	-1.038	-1.038	-1.040	-1.042	-1.042	-1.045	-1.048	-1.050	-1.055	-1.058	-1.062	-1.068	-1.072	-1.078	-1.082	-1.090	-1.098	-1.105	-1.115	-1.122	-1.132	-1.145	-1.155	-1.168	-1.180	-1.195	-1.208	-1.222	-1.238	-1.255	-1.272	-1.290	-1.308	-1.328	-1.348	-1.368	-1.388	-1.408	-1.430	-1.452	-1.475	-1.498	-1.520	-1.545	-1.568	-1.592	-1.615	-1.640	-1.662	-1.688	-1.710	-1.735	-1.758	-1.780	-1.802	-1.825	-1.848	-1.870	-1.890	-1.910	-1.930	-1.950	-1.968	-1.985	-2.002	-2.020	-2.035	-2.050	-2.065	-2.078	-2.090	-2.102	-2.112	-2.122	-2.132	-2.140	-2.148	-2.155	-2.160	-2.168	-2.172	-2.178	-2.180	-2.182	-2.185	-2.188	-2.190	-2.192	-2.192	-2.192	-2.195	-2.195	-2.195	-2.195	-2.195	-2.195	-2.195	-2.195	-2.195	-2.195	-2.195	-2.195	-2.195	-2.195	-2.198	-2.198	-2.200	-2.202	-2.202	-2.205	-2.208	-2.212	-2.215	-2.218	-2.222	-2.225	-2.230	-2.235	-2.240	-2.245	-2.250	-2.255	-2.260	-2.265	-2.270	-2.278	-2.282	-2.290	-2.295	-2.302	-2.308	-2.312	-2.320	-2.325	-2.332	-2.338	-2.342	-2.350	-2.355	-2.360	-2.368	-2.372	-2.378	-2.382	-2.388	-2.392	-2.398	-2.400	-2.405	-2.410	-2.415	-2.418	-2.422	-2.428	-2.430	-2.435	-2.440	-2.442	-2.448	-2.450	-2.452	-2.458	-2.460	-2.465	-2.468	-2.472	-2.475	-2.478	-2.482	-2.485	-2.488	-2.492	-2.495	-2.498	-2.500	-2.502	-2.505	-2.510	-2.512	-2.515	-2.515	-2.518	-2.520	-2.522	-2.525	-2.528	-2.528	-2.530	-2.530	-2.532	-2.535	-2.535	-2.538	-2.538	-2.540	-2.540	-2.542	-2.542	-2.545	-2.548	-2.550	-2.550	-2.552	-2.558	-2.560	-2.562	-2.568	-2.570	-2.575	-2.580	-2.588	-2.592	-2.600	-2.608	-2.615	-2.622	-2.632	-2.642	-2.652	-2.665	-2.678	-2.690	-2.702	-2.718	-2.732	-2.748	-2.765	-2.782	-2.800	-2.820	-2.838	-2.858	-2.880	-2.900	-2.922	-2.945	-2.968	-2.990	-3.015	-3.038	-3.062	-3.088	-3.112	-3.138	-3.162	-3.188	-3.212	-3.238	-3.262	-3.285	-3.310	-3.335	-3.358	-3.382	-3.405	-3.428	-3.450	-3.472	-3.495	-3.515	-3.535	-3.555	-3.575	-3.595	-3.612	-3.630	-3.648	-3.662	-3.680	-3.695	-3.710	-3.722	-3.738	-3.750	-3.762	-3.775	-3.788	-3.800	-3.810	-3.820	-3.830	-3.840	-3.850	-3.860	-3.868	-3.878	-3.885	-3.895	-3.902	-3.910	-3.918	-3.928	-3.935	-3.942	-3.950	-3.958	-3.965	-3.970	-3.978	-3.985	-3.992	-4.000	-4.008	-4.015	-4.022	-4.028	-4.035	-4.043	-4.048	-4.055	-4.062	-4.068	-4.075	-4.080	-4.085	-4.090	-4.095	-4.100	-4.105	-4.110	-4.115	-4.118	-4.122	-4.125	-4.128	-4.130	-4.130	-4.132	-4.132	-4.132	-4.132	-4.130	-4.130	-4.128	-4.125	-4.120	-4.115	-4.110	-4.105	-4.098	-4.090	-4.082	-4.072	-4.062	-4.052	-4.040	-4.028	-4.015	-4.000	-3.985	-3.970	-3.952	-3.935	-3.918	-3.898	-3.878	-3.855	-3.835	-3.812	-3.788	-3.762	-3.738	-3.712	-3.685	-3.658	-3.630	-3.600	-3.570	-3.540	-3.510	-3.478	-3.445	-3.412	-3.380	-3.345	-3.310	-3.275	-3.240	-3.205	-3.170	-3.132	-3.095	-3.058	-3.022	-2.985	-2.948	-2.908	-2.870	-2.832	-2.795	-2.758	-2.720	-2.685	-2.648	-2.610	-2.572	-2.538	-2.500	-2.465	-2.430	-2.395	-2.360	-2.325	-2.292	-2.260	-2.225	-2.195	-2.162	-2.130	-2.100	-2.070	-2.040	-2.010	-1.982	-1.955	-1.928	-1.900	-1.872	-1.848	-1.822	-1.798	-1.775	-1.750	-1.728	-1.705	-1.685	-1.662	-1.642	-1.622	-1.602	-1.585	-1.565	-1.548	-1.530	-1.512	-1.495	-1.478	-1.462	-1.445	-1.430	-1.415	-1.400	-1.385	-1.370	-1.355	-1.340	-1.325	-1.310	-1.295	-1.280	-1.268	-1.252	-1.238	-1.222	-1.208	-1.192	-1.178	-1.162	-1.148	-1.132	-1.118	-1.102	-1.088	-1.072	-1.055	-1.040	-1.022	-1.008	-0.990	-0.972	-0.958	-0.940	-0.922	-0.905	-0.888	-0.872	-0.855	-0.838	-0.820	-0.802	-0.785	-0.770	-0.752	-0.735	-0.720	-0.702	-0.688	-0.670	-0.655	-0.640	-0.625	-0.610	-0.598	-0.582	-0.570	-0.558	-0.545	-0.532	-0.520	-0.510	-0.500	-0.490	-0.480	-0.470	-0.462	-0.455	-0.448	-0.442	-0.435	-0.430	-0.428	-0.422	-0.418	-0.415	-0.412	-0.412	-0.410	-0.410	-0.408	-0.408	-0.410	-0.410	-0.412	-0.412	-0.415	-0.418	-0.420	-0.422	-0.425	-0.430	-0.432	-0.438	-0.440	-0.445	-0.450	-0.455	-0.458	-0.462	-0.468	-0.472	-0.475	-0.480	-0.485	-0.488	-0.492	-0.498	-0.500	-0.505	-0.507	-0.510	-0.512	-0.518	-0.520	-0.520	-0.522	-0.525	-0.525	-0.528	-0.528	-0.528	-0.528	-0.528	-0.525	-0.525	-0.522	-0.520	-0.518	-0.515	-0.512	-0.507	-0.502	-0.498	-0.492	-0.488	-0.480	-0.475	-0.468	-0.458	-0.450	-0.442	-0.432	-0.422	-0.412	-0.400	-0.390	-0.378	-0.365	-0.352	-0.340	-0.328	-0.315	-0.300	-0.285	-0.270	-0.255	-0.240	-0.225	-0.208	-0.192	-0.175	-0.158	-0.142	-0.125	-0.108	-0.090	-0.072	-0.055	-0.038	-0.018	0.000	0.018	0.035	0.052	0.070	0.088	0.105	0.122	0.140	0.160	0.178	0.195	0.210	0.228	0.245	0.262	0.280	0.298	0.312	0.330	0.348	0.362	0.380	0.395	0.412	0.428	0.445	0.460	0.478	0.492	0.507	0.525	0.540	0.558	0.572	0.590	0.605	0.622	0.638	0.655	0.670	0.688	0.702	0.720	0.738	0.752	0.770	0.788	0.802	0.820	0.838	0.852	0.870	0.885	0.902	0.920	0.935	0.952	0.968	0.985	1.000	1.015	1.032	1.048	1.062	1.078	1.092	1.108	1.122	1.138	1.150	1.165	1.180	1.192	1.208	1.220	1.232	1.245	1.258	1.270	1.282	1.292	1.305	1.315	1.328	1.338	1.348	1.358	1.368	1.378	1.385	1.395	1.402	1.412	1.420	1.428	1.435	1.442	1.450	1.455	1.462	1.470	1.475	1.480	1.485	1.490	1.495	1.500	1.505	1.508	1.510	1.512	1.515	1.518	1.520	1.520	1.522	1.522	1.522	1.520	1.520	1.518	1.518	1.515	1.512	1.508	1.505	1.500	1.495	1.492	1.485	1.480	1.472	1.468	1.460	1.452	1.445	1.435	1.428	1.418	1.408	1.400	1.390	1.378	1.368	1.358	1.345	1.335	1.322	1.312	1.300	1.288	1.275	1.262	1.250	1.238	1.222	1.210	1.198	1.182	1.170	1.155	1.142	1.128	1.115	1.100	1.088	1.072	1.058	1.045	1.030	1.018	1.002	0.988	0.975	0.962	0.948	0.935	0.920	0.908	0.895	0.882	0.870	0.858	0.845	0.832	0.820	0.808	0.798	0.788	0.775	0.765	0.755	0.745	0.738	0.728	0.720	0.712	0.705	0.698	0.690	0.682	0.678	0.672	0.668	0.662	0.658	0.652	0.650	0.645	0.642	0.640	0.638	0.635	0.632	0.630	0.628	0.628	0.625	0.622	0.622	0.620	0.620	0.618	0.618	0.615	0.612	0.610	0.610	0.608	0.602	0.600	0.598	0.592	0.590	0.585	0.580	0.575	0.570	0.562	0.558	0.550	0.542	0.535	0.525	0.518	0.507	0.498	0.488	0.478	0.468	0.455	0.445	0.432	0.420	0.408	0.398	0.385	0.372	0.360	0.348	0.335	0.322	0.310	0.298	0.285	0.272	0.260	0.250	0.238	0.228	0.215	0.205	0.195	0.185	0.175	0.165	0.155	0.148	0.140	0.132	0.122	0.118	0.110	0.102	0.095	0.090	0.085	0.078	0.072	0.068	0.062	0.058	0.052	0.048	0.045	0.040	0.035	0.030	0.028	0.022	0.020	0.015	0.010	0.008	0.002	-0.002	-0.005	-0.010	-0.015	-0.018	-0.022	-0.028	-0.032	-0.035	-0.040	-0.045	-0.050	-0.052	-0.058	-0.062	-0.065	-0.070	-0.072	-0.075	-0.080	-0.082	-0.085	-0.088	-0.088	-0.090	-0.090	-0.092	-0.092	-0.092	-0.092	-0.090	-0.090	-0.088	-0.085	-0.082	-0.080	-0.075	-0.070	-0.065	-0.060	-0.055	-0.048	-0.042	-0.035	-0.028	-0.020	-0.010	-0.002	0.008	0.018	0.028	0.038	0.048	0.058	0.068	0.080	0.090	0.102	0.112	0.125	0.135	0.148	0.160	0.170	0.182	0.192	0.205	0.215	0.225	0.238	0.248	0.258	0.268	0.278	0.285	0.295	0.305	0.312	0.322	0.330	0.340	0.348	0.355	0.362	0.370	0.378	0.382	0.390	0.395	0.400	0.405	0.410	0.415	0.420	0.422	0.428	0.430	0.432	0.438	0.440	0.440	0.442	0.445	0.445	0.448	0.448	0.448	0.448	0.448	0.448	0.445	0.445	0.442	0.440	0.438	0.432	0.430	0.425	0.420	0.415	0.410	0.405	0.400	0.392	0.388	0.380	0.372	0.365	0.358	0.350	0.340	0.332	0.322	0.315	0.305	0.295	0.285	0.275	0.268	0.258	0.248	0.238	0.228	0.218	0.208	0.200	0.190	0.182	0.172	0.165	0.158	0.150	0.145	0.138	0.132	0.128	0.122	0.118	0.112	0.110	0.108	0.105	0.102	0.102	0.102	0.102	0.102	0.105	0.105	0.108	0.112	0.115	0.120	0.125	0.130	0.135	0.142	0.150	0.158	0.165	0.172	0.182	0.192	0.202	0.212	0.222	0.235	0.245	0.258	0.270	0.282	0.295	0.308	0.322	0.335	0.350	0.362	0.378	0.392	0.408	0.422	0.438	0.452	0.468	0.482	0.498	0.512	0.530	0.545	0.562	0.578	0.595	0.610	0.625	0.642	0.658	0.675	0.690	0.708	0.722	0.738	0.752	0.770	0.785	0.800	0.815	0.830	0.842	0.858	0.870	0.885	0.898	0.910	0.922	0.935	0.945	0.958	0.968	0.978	0.988	0.998	1.005	1.015	1.022	1.030	1.038	1.042	1.050	1.055	1.060	1.062	1.068	1.072	1.075	1.078	1.080	1.082	1.085	1.088	1.090	1.090	1.092	1.092	1.095	1.098	1.098	1.100	1.102	1.102	1.105	1.108	1.110	1.112	1.118	1.120	1.125	1.128	1.132	1.140	1.145	1.152	1.160	1.168	1.175	1.185	1.195	1.205	1.215	1.228	1.240	1.252	1.265	1.280	1.295	1.310	1.325	1.342	1.358	1.375	1.392	1.410	1.430	1.448	1.468	1.488	1.505	1.525	1.545	1.565	1.585	1.605	1.625	1.645	1.665	1.685	1.705	1.725	1.742	1.762	1.780	1.798	1.815	1.832	1.850	1.865	1.880	1.895	1.908	1.922	1.935	1.945	1.958	1.968	1.978	1.988	1.995	2.002	2.010	2.015	2.020	2.025	2.030	2.033	2.033	2.035	2.035	2.035	2.035	2.033	2.030	2.027	2.022	2.020	2.015	2.010	2.002	1.998	1.990	1.982	1.975	1.968	1.960	1.950	1.942	1.932	1.922	1.915	1.905	1.895	1.888	1.878	1.868	1.860	1.850	1.842	1.832	1.825	1.818	1.810	1.802	1.795	1.788	1.782	1.775	1.770	1.765	1.760	1.755	1.750	1.748	1.745	1.740	1.738	1.738	1.735	1.732	1.732	1.730	1.730	1.730	1.730	1.730	1.730	1.730	1.732	1.732	1.732	1.732	1.735	1.735	1.735	1.735	1.735	1.735	1.735	1.735	1.732	1.732	1.730	1.730	1.728	1.725	1.722	1.718	1.715	1.710	1.705	1.700	1.695	1.690	1.682	1.675	1.668	1.660	1.652	1.642	1.635	1.625	1.618	1.608	1.598	1.588	1.578	1.568	1.555	1.545	1.535	1.525	1.515	1.502	1.492	1.482	1.472	1.462	1.455	1.445	1.435	1.428	1.420	1.410	1.402	1.395	1.390	1.382	1.375	1.370	1.365	1.360	1.355	1.350	1.345	1.340	1.335	1.332	1.328	1.325	1.322	1.318	1.315	1.310	1.308	1.305	1.300	1.295	1.292	1.288	1.282	1.278	1.272	1.268	1.262	1.255	1.248	1.242	1.235	1.225	1.218	1.208	1.200	1.190	1.180	1.168	1.158	1.145	1.132	1.120	1.108	1.095	1.082	1.068	1.055	1.040	1.025	1.010	0.995	0.982	0.968	0.952	0.938	0.922	0.908	0.895	0.880	0.865	0.852	0.840	0.828	0.815	0.802	0.790	0.778	0.768	0.758	0.748	0.738	0.730	0.720	0.712	0.705	0.698	0.692	0.685	0.680	0.675	0.670	0.665	0.662	0.660	0.655	0.652	0.652	0.650	0.648	0.648	0.648	0.645	0.645	0.645	0.645	0.645	0.648	0.648	0.648	0.650	0.650	0.650	0.652	0.655	0.655	0.658	0.660	0.660	0.662	0.665	0.668	0.670	0.672	0.675	0.678	0.680	0.685	0.688	0.692	0.695	0.700	0.702	0.708	0.712	0.718	0.722	0.728	0.735	0.740	0.748	0.752	0.760	0.768	0.775	0.782	0.792	0.800	0.808	0.818	0.828	0.835	0.845	0.855	0.865	0.875	0.885	0.895	0.905	0.915	0.922	0.932	0.942	0.952	0.962	0.972	0.980	0.990	0.998	1.005	1.012	1.020	1.028	1.032	1.040	1.045	1.050	1.055	1.060	1.062	1.065	1.068	1.070	1.072	1.072	1.072	1.072	1.072	1.070	1.068	1.065	1.062	1.060	1.055	1.052	1.048	1.042	1.038	1.030	1.025	1.018	1.010	1.005	0.998	0.990	0.982	0.972	0.965	0.958	0.950	0.940	0.932	0.925	0.915	0.908	0.900	0.892	0.882	0.875	0.868	0.860	0.852	0.845	0.838	0.830	0.822	0.818	0.810	0.805	0.798	0.792	0.788	0.782	0.775	0.770	0.768	0.762	0.758	0.752	0.748	0.745	0.740	0.738	0.732	0.728	0.725	0.720	0.718	0.712	0.710	0.708	0.702	0.700	0.695	0.692	0.690	0.685	0.682	0.678	0.675	0.670	0.668	0.662	0.660	0.655	0.652	0.648	0.645	0.642	0.638	0.635	0.632	0.630	0.628	0.622	0.620	0.618	0.618	0.615	0.612	0.612	0.610	0.610	0.610	0.610	0.610	0.610	0.610	0.612	0.612	0.615	0.615	0.618	0.620	0.622	0.625	0.628	0.630	0.632	0.635	0.638	0.640	0.642	0.645	0.648	0.650	0.652	0.655	0.658	0.658	0.660	0.660	0.662	0.662	0.662	0.662	0.662	0.660	0.658	0.658	0.655	0.652	0.648	0.645	0.640	0.635	0.630	0.625	0.620	0.615	0.608	0.602	0.595	0.588	0.582	0.575	0.568	0.560	0.552	0.545	0.538	0.530	0.525	0.518	0.512	0.505	0.500	0.495	0.490	0.485	0.480	0.478	0.475	0.472	0.472	0.472	0.472	0.472	0.475	0.475	0.480	0.482	0.488	0.492	0.498	0.505	0.512	0.522	0.530	0.540	0.550	0.562	0.572	0.585	0.598	0.612	0.625	0.640	0.655	0.670	0.685	0.702	0.718	0.735	0.752	0.768	0.785	0.802	0.822	0.840	0.858	0.875	0.892	0.912	0.930	0.948	0.965	0.985	1.002	1.020	1.038	1.055	1.072	1.090	1.105	1.122	1.140	1.158	1.172	1.190	1.205	1.222	1.238	1.252	1.268	1.282	1.298	1.312	1.325	1.340	1.352	1.368	1.380	1.392	1.405	1.415	1.428	1.438	1.448	1.458	1.465	1.475	1.482	1.490	1.495	1.500	1.505	1.510	1.512	1.515	1.518	1.520	1.520	1.518	1.518	1.515	1.510	1.508	1.502	1.495	1.488	1.480	1.472	1.462	1.452	1.442	1.430	1.418	1.405	1.390	1.375	1.360	1.345	1.330	1.312	1.298	1.280	1.262	1.245	1.228	1.210	1.190	1.172	1.155	1.138	1.120	1.102	1.085	1.068	1.050	1.032	1.018	1.000	0.985	0.970	0.955	0.942	0.928	0.915	0.902	0.890	0.878	0.868	0.855	0.845	0.835	0.825	0.818	0.808	0.800	0.790	0.782	0.775	0.768	0.762	0.755	0.748	0.742	0.735	0.728	0.722	0.715	0.710	0.702	0.698	0.690	0.682	0.675	0.668	0.660	0.652	0.642	0.635	0.625	0.618	0.608	0.598	0.588	0.575	0.565	0.552	0.542	0.530	0.518	0.505	0.492	0.480	0.465	0.452	0.440	0.425	0.412	0.398	0.385	0.370	0.358	0.345	0.330	0.318	0.305	0.292	0.280	0.270	0.258	0.248	0.238	0.228	0.218	0.208	0.200	0.192	0.185	0.180	0.175	0.170	0.168	0.162	0.160	0.160	0.160	0.160	0.160	0.160	0.162	0.168	0.170	0.175	0.180	0.185	0.192	0.200	0.208	0.215	0.225	0.235	0.245	0.255	0.265	0.278	0.288	0.300	0.312	0.325	0.338	0.350	0.362	0.378	0.390	0.402	0.415	0.428	0.440	0.452	0.465	0.478	0.490	0.500	0.510	0.522	0.532	0.542	0.550	0.560	0.568	0.578	0.585	0.592	0.598	0.605	0.610	0.615	0.620	0.625	0.628	0.632	0.635	0.638	0.640	0.642	0.645	0.648	0.650	0.650	0.652	0.652	0.655	0.655	0.658	0.660	0.662	0.665	0.668	0.670	0.672	0.675	0.680	0.685	0.688	0.695	0.700	0.705	0.712	0.720	0.728	0.738	0.745	0.755	0.768	0.778	0.790	0.802	0.815	0.828	0.842	0.858	0.872	0.888	0.905	0.922	0.938	0.955	0.972	0.992	1.010	1.028	1.045	1.065	1.082	1.102	1.120	1.138	1.158	1.175	1.192	1.210	1.228	1.245	1.262	1.278	1.295	1.310	1.325	1.340	1.352	1.368	1.380	1.392	1.402	1.415	1.425	1.435	1.445	1.452	1.460	1.468	1.475	1.480	1.488	1.490	1.495	1.500	1.502	1.505	1.508	1.508	1.510	1.510	1.510	1.510	1.508	1.508	1.505	1.502	1.500	1.498	1.495	1.492	1.490	1.485	1.482	1.478	1.475	1.470	1.465	1.462	1.458	1.452	1.448	1.442	1.440	1.435	1.430	1.425	1.422	1.418	1.412	1.410	1.405	1.402	1.398	1.395	1.392	1.388	1.385	1.382	1.380	1.378	1.375	1.372	1.370	1.368	1.365	1.362	1.360	1.358	1.355	1.352	1.350	1.348	1.345	1.345	1.342	1.340	1.338	1.335	1.330	1.328	1.325	1.320	1.318	1.312	1.310	1.305	1.300	1.295	1.288	1.282	1.278	1.270	1.262	1.255	1.248	1.240	1.230	1.222	1.212	1.202	1.192	1.182	1.170	1.160	1.148	1.135	1.122	1.110	1.098	1.085	1.070	1.055	1.042	1.028	1.012	0.998	0.982	0.968	0.952	0.938	0.922	0.908	0.892	0.878	0.862	0.848	0.832	0.818	0.802	0.790	0.775	0.762	0.748	0.735	0.722	0.710	0.698	0.688	0.678	0.665	0.655	0.645	0.638	0.628	0.620	0.612	0.605	0.598	0.592	0.585	0.580	0.575	0.570	0.568	0.565	0.560	0.560	0.558	0.555	0.555	0.555	0.555	0.555	0.558	0.560	0.562	0.565	0.568	0.570	0.575	0.580	0.585	0.590	0.595	0.600	0.605	0.612	0.620	0.628	0.632	0.642	0.650	0.658	0.665	0.672	0.682	0.690	0.698	0.705	0.715	0.722	0.730	0.738	0.745	0.752	0.760	0.768	0.772	0.778	0.782	0.788	0.792	0.795	0.800	0.800	0.802	0.802	0.802	0.802	0.802	0.800	0.795	0.792	0.788	0.780	0.775	0.765	0.758	0.748	0.738	0.728	0.715	0.702	0.688	0.675	0.660	0.645	0.628	0.610	0.595	0.578	0.558	0.540	0.522	0.502	0.485	0.468	0.448	0.430	0.412	0.392	0.378	0.360	0.342	0.328	0.312	0.298	0.285	0.272	0.260	0.250	0.240	0.232	0.225	0.218	0.212	0.210	0.208	0.208	0.208	0.210	0.215	0.220	0.225	0.232	0.242	0.252	0.262	0.278	0.290	0.308	0.322	0.340	0.360	0.380	0.400	0.422	0.445	0.470	0.495	0.520	0.545	0.572	0.600	0.628	0.655	0.682	0.710	0.740	0.768	0.798	0.825	0.855	0.882	0.912	0.940	0.968	0.998	1.025	1.052	1.078	1.105	1.132	1.158	1.182	1.208	1.230	1.255	1.278	1.300	1.322	1.342	1.365	1.385	1.405	1.422	1.440	1.458	1.475	1.492	1.508	1.522	1.538	1.552	1.565	1.580	1.592	1.602	1.615	1.625	1.635	1.645	1.655	1.662	1.670	1.678	1.682	1.690	1.695	1.700	1.702	1.708	1.710	1.712	1.712	1.715	1.715	1.715	1.715	1.715	1.712	1.712	1.710	1.708	1.702	1.700	1.695	1.692	1.688	1.682	1.678	1.670	1.665	1.660	1.652	1.648	1.640	1.635	1.628	1.622	1.618	1.610	1.605	1.600	1.595	1.590	1.588	1.582	1.580	1.575	1.575	1.572	1.570	1.570	1.570	1.570	1.572	1.575	1.578	1.580	1.585	1.590	1.595	1.600	1.608	1.615	1.625	1.632	1.642	1.652	1.665	1.675	1.688	1.700	1.712	1.725	1.740	1.752	1.768	1.780	1.795	1.810	1.822	1.838	1.850	1.865	1.878	1.890	1.902	1.915	1.925	1.935	1.945	1.952	1.960	1.968	1.972	1.978	1.980	1.982	1.982	1.982	1.980	1.978	1.972	1.965	1.958	1.950	1.938	1.925	1.912	1.898	1.880	1.862	1.842	1.820	1.798	1.772	1.745	1.718	1.688	1.658	1.625	1.592	1.558	1.522	1.485	1.448	1.408	1.368	1.328	1.285	1.242	1.198	1.152	1.108	1.062	1.018	0.970	0.925	0.878	0.830	0.782	0.735	0.690	0.642	0.595	0.550	0.502	0.458	0.412	0.368	0.322	0.280	0.238	0.195	0.152	0.112	0.075	0.035	-0.002	-0.038	-0.072	-0.108	-0.142	-0.175	-0.205	-0.235	-0.265	-0.292	-0.318	-0.345	-0.368	-0.392	-0.415	-0.435	-0.455	-0.475	-0.492	-0.510	-0.525	-0.540	-0.555	-0.568	-0.580	-0.592	-0.602	-0.612	-0.622	-0.630	-0.640	-0.648	-0.652	-0.660	-0.668	-0.672	-0.678	-0.685	-0.690	-0.692	-0.698	-0.702	-0.708	-0.712	-0.715	-0.720	-0.722	-0.728	-0.732	-0.735	-0.740	-0.742	-0.748	-0.752	-0.755	-0.760	-0.765	-0.768	-0.772	-0.778	-0.780	-0.785	-0.790	-0.792	-0.798	-0.802	-0.805	-0.808	-0.812	-0.815	-0.818	-0.820	-0.822	-0.825	-0.825	-0.828	-0.828	-0.828	-0.828	-0.828	-0.828	-0.825	-0.822	-0.820	-0.818	-0.812	-0.808	-0.802	-0.798	-0.790	-0.782	-0.775	-0.768	-0.760	-0.750	-0.740	-0.730	-0.718	-0.708	-0.695	-0.682	-0.670	-0.655	-0.642	-0.628	-0.612	-0.598	-0.582	-0.568	-0.550	-0.535	-0.518	-0.500	-0.485	-0.468	-0.450	-0.432	-0.415	-0.398	-0.378	-0.360	-0.342	-0.325	-0.308	-0.288	-0.270	-0.252	-0.232	-0.215	-0.195	-0.178	-0.158	-0.140	-0.120	-0.102	-0.082	-0.062	-0.042	-0.025	-0.005	0.015	0.035	0.055	0.078	0.098	0.118	0.140	0.160	0.182	0.205	0.225	0.248	0.270	0.295	0.318	0.340	0.365	0.388	0.412	0.438	0.462	0.488	0.512	0.538	0.565	0.590	0.618	0.645	0.672	0.700	0.728	0.755	0.782	0.810	0.840	0.868	0.898	0.928	0.958	0.988	1.018	1.048	1.078	1.108	1.138	1.170	1.200	1.230	1.262	1.292	1.322	1.355	1.385	1.418	1.448	1.478	1.510	1.540	1.570	1.600	1.630	1.660	1.690	1.718	1.748	1.775	1.802	1.830	1.858	1.885	1.910	1.935	1.960	1.982	2.005	2.027	2.050	2.070	2.090	2.110	2.128	2.145	2.162	2.178	2.192	2.205	2.218	2.228	2.240	2.248	2.255	2.262	2.270	2.272	2.278	2.280	2.282	2.285	2.285	2.282	2.282	2.278	2.275	2.270	2.265	2.260	2.252	2.245	2.238	2.228	2.218	2.208	2.198	2.188	2.175	2.162	2.150	2.138	2.125	2.112	2.100	2.088	2.072	2.060	2.045	2.033	2.020	2.005	1.992	1.978	1.965	1.952	1.938	1.925	1.912	1.900	1.888	1.875	1.862	1.850	1.838	1.825	1.812	1.800	1.788	1.775	1.762	1.750	1.738	1.725	1.712	1.700	1.685	1.672	1.658	1.645	1.630	1.615	1.600	1.582	1.568	1.550	1.532	1.515	1.495	1.478	1.458	1.435	1.415	1.392	1.370	1.345	1.322	1.298	1.270	1.245	1.218	1.190	1.162	1.132	1.102	1.072	1.042	1.010	0.978	0.945	0.912	0.880	0.845	0.812	0.778	0.742	0.708	0.672	0.638	0.602	0.568	0.532	0.498	0.462	0.428	0.395	0.360	0.325	0.292	0.260	0.228	0.195	0.162	0.132	0.102	0.072	0.042	0.015	-0.012	-0.040	-0.065	-0.090	-0.115	-0.138	-0.160	-0.182	-0.202	-0.222	-0.242	-0.260	-0.278	-0.292	-0.308	-0.322	-0.338	-0.350	-0.360	-0.372	-0.382	-0.392	-0.400	-0.408	-0.415	-0.422	-0.428	-0.432	-0.438	-0.440	-0.442	-0.445	-0.448	-0.448	-0.448	-0.448	-0.448	-0.445	-0.442	-0.440	-0.438	-0.432	-0.430	-0.425	-0.420	-0.415	-0.408	-0.400	-0.395	-0.388	-0.380	-0.370	-0.362	-0.352	-0.342	-0.335	-0.325	-0.315	-0.302	-0.292	-0.282	-0.270	-0.260	-0.248	-0.238	-0.225	-0.212	-0.200	-0.190	-0.178	-0.165	-0.155	-0.142	-0.132	-0.120	-0.110	-0.100	-0.090	-0.080	-0.070	-0.062	-0.055	-0.048	-0.040	-0.032	-0.028	-0.022	-0.020	-0.015	-0.012	-0.012	-0.010	-0.010	-0.012	-0.015	-0.018	-0.020	-0.025	-0.030	-0.038	-0.045	-0.052	-0.062	-0.072	-0.085	-0.095	-0.108	-0.122	-0.135	-0.150	-0.168	-0.182	-0.200	-0.218	-0.235	-0.255	-0.272	-0.292	-0.312	-0.332	-0.352	-0.372	-0.392	-0.412	-0.435	-0.455	-0.475	-0.498	-0.518	-0.538	-0.558	-0.578	-0.598	-0.615	-0.635	-0.652	-0.672	-0.690	-0.708	-0.725	-0.740	-0.758	-0.772	-0.788	-0.802	-0.815	-0.830	-0.842	-0.855	-0.868	-0.880	-0.890	-0.900	-0.910	-0.920	-0.930	-0.940	-0.948	-0.958	-0.965	-0.972	-0.980	-0.985	-0.992	-1.000	-1.005	-1.010	-1.015	-1.022	-1.028	-1.032	-1.035	-1.040	-1.045	-1.050	-1.052	-1.058	-1.060	-1.065	-1.068	-1.072	-1.075	-1.078	-1.082	-1.085	-1.088	-1.090	-1.092	-1.095	-1.098	-1.100	-1.102	-1.105	-1.108	-1.108	-1.110	-1.112	-1.112	-1.115	-1.115	-1.118	-1.118	-1.118	-1.120	-1.120	-1.120	-1.120	-1.120	-1.122	-1.122	-1.122	-1.122	-1.122	-1.122	-1.125	-1.125	-1.125	-1.125	-1.128	-1.128	-1.128	-1.130	-1.132	-1.132	-1.135	-1.138	-1.140	-1.142	-1.148	-1.150	-1.155	-1.158	-1.162	-1.168	-1.175	-1.180	-1.188	-1.195	-1.202	-1.210	-1.218	-1.228	-1.235	-1.245	-1.258	-1.268	-1.280	-1.292	-1.305	-1.318	-1.330	-1.345	-1.360	-1.372	-1.390	-1.405	-1.420	-1.438	-1.452	-1.470	-1.488	-1.505	-1.520	-1.538	-1.555	-1.572	-1.590	-1.608	-1.625	-1.642	-1.660	-1.678	-1.692	-1.710	-1.725	-1.742	-1.758	-1.772	-1.785	-1.800	-1.812	-1.828	-1.838	-1.850	-1.862	-1.872	-1.882	-1.892	-1.902	-1.910	-1.918	-1.925	-1.932	-1.938	-1.942	-1.950	-1.955	-1.958	-1.962	-1.965	-1.968	-1.970	-1.972	-1.975	-1.978	-1.978	-1.980	-1.980	-1.982	-1.982	-1.982	-1.985	-1.985	-1.988	-1.988	-1.990	-1.990	-1.992	-1.992	-1.995	-1.998	-2.000	-2.002	-2.005	-2.007	-2.010	-2.015	-2.018	-2.022	-2.025	-2.030	-2.035	-2.040	-2.045	-2.050	-2.055	-2.062	-2.068	-2.072	-2.080	-2.085	-2.092	-2.098	-2.105	-2.110	-2.118	-2.122	-2.130	-2.138	-2.142	-2.150	-2.155	-2.160	-2.168	-2.172	-2.178	-2.185	-2.190	-2.195	-2.200	-2.205	-2.212	-2.218	-2.222	-2.228	-2.232	-2.235	-2.240	-2.245	-2.250	-2.255	-2.260	-2.265	-2.270	-2.275	-2.280	-2.285	-2.290	-2.295	-2.300	-2.305	-2.310	-2.315	-2.320	-2.325	-2.330	-2.335	-2.340	-2.345	-2.348	-2.352	-2.358	-2.362	-2.368	-2.372	-2.378	-2.380	-2.385	-2.390	-2.395	-2.398	-2.402	-2.405	-2.408	-2.412	-2.415	-2.418	-2.420	-2.425	-2.428	-2.430	-2.432	-2.435	-2.438	-2.440	-2.442	-2.448	-2.450	-2.452	-2.458	-2.460	-2.465	-2.470	-2.472	-2.478	-2.485	-2.490	-2.495	-2.502	-2.510	-2.518	-2.528	-2.535	-2.545	-2.555	-2.565	-2.578	-2.590	-2.602	-2.615	-2.630	-2.645	-2.660	-2.678	-2.692	-2.712	-2.730	-2.748	-2.768	-2.788	-2.808	-2.830	-2.850	-2.872	-2.895	-2.918	-2.940	-2.962	-2.985	-3.008	-3.032	-3.055	-3.078	-3.100	-3.122	-3.145	-3.168	-3.190	-3.212	-3.235	-3.255	-3.278	-3.298	-3.318	-3.338	-3.358	-3.378	-3.395	-3.415	-3.430	-3.448	-3.465	-3.482	-3.498	-3.512	-3.528	-3.542	-3.558	-3.572	-3.585	-3.598	-3.612	-3.625	-3.638	-3.650	-3.662	-3.672	-3.685	-3.698	-3.708	-3.720	-3.730	-3.742	-3.752	-3.765	-3.775	-3.788	-3.798	-3.808	-3.820	-3.830	-3.840	-3.852	-3.862	-3.872	-3.882	-3.892	-3.902	-3.912	-3.922	-3.932	-3.940	-3.950	-3.958	-3.968	-3.975	-3.982	-3.990	-3.998	-4.005	-4.010	-4.015	-4.020	-4.025	-4.030	-4.032	-4.037	-4.040	-4.040	-4.043	-4.043	-4.043	-4.043	-4.043	-4.040	-4.037	-4.035	-4.030	-4.025	-4.020	-4.012	-4.008	-4.000	-3.990	-3.980	-3.970	-3.960	-3.948	-3.938	-3.922	-3.910	-3.895	-3.880	-3.862	-3.845	-3.828	-3.810	-3.790	-3.770	-3.750	-3.728	-3.705	-3.682	-3.660	-3.635	-3.610	-3.585	-3.558	-3.530	-3.502	-3.475	-3.445	-3.415	-3.385	-3.355	-3.322	-3.290	-3.258	-3.225	-3.192	-3.158	-3.122	-3.088	-3.052	-3.018	-2.980	-2.945	-2.908	-2.870	-2.832	-2.795	-2.758	-2.720	-2.680	-2.642	-2.605	-2.565	-2.528	-2.490	-2.452	-2.415	-2.378	-2.340	-2.302	-2.265	-2.228	-2.192	-2.155	-2.120	-2.085	-2.050	-2.015	-1.980	-1.948	-1.915	-1.882	-1.850	-1.818	-1.788	-1.758	-1.728	-1.700	-1.670	-1.642	-1.618	-1.590	-1.565	-1.540	-1.518	-1.492	-1.470	-1.448	-1.428	-1.408	-1.388	-1.368	-1.348	-1.330	-1.312	-1.295	-1.278	-1.262	-1.248	-1.232	-1.218	-1.202	-1.190	-1.175	-1.162	-1.150	-1.138	-1.125	-1.112	-1.100	-1.088	-1.075	-1.062	-1.052	-1.040	-1.028	-1.015	-1.002	-0.990	-0.978	-0.965	-0.952	-0.938	-0.925	-0.910	-0.898	-0.882	-0.868	-0.852	-0.838	-0.820	-0.805	-0.788	-0.770	-0.755	-0.738	-0.720	-0.700	-0.682	-0.665	-0.645	-0.628	-0.608	-0.590	-0.570	-0.552	-0.532	-0.515	-0.495	-0.478	-0.458	-0.440	-0.422	-0.402	-0.385	-0.368	-0.352	-0.335	-0.320	-0.305	-0.288	-0.272	-0.260	-0.245	-0.232	-0.220	-0.208	-0.198	-0.188	-0.178	-0.168	-0.160	-0.152	-0.145	-0.138	-0.132	-0.128	-0.122	-0.120	-0.118	-0.115	-0.112	-0.110	-0.110	-0.110	-0.110	-0.110	-0.110	-0.112	-0.115	-0.118	-0.120	-0.122	-0.125	-0.130	-0.132	-0.138	-0.142	-0.148	-0.150	-0.155	-0.160	-0.165	-0.170	-0.175	-0.180	-0.185	-0.188	-0.192	-0.198	-0.202	-0.205	-0.210	-0.212	-0.218	-0.220	-0.222	-0.225	-0.228	-0.230	-0.232	-0.235	-0.235	-0.235	-0.238	-0.235	-0.235	-0.235	-0.232	-0.232	-0.230	-0.225	-0.222	-0.220	-0.215	-0.210	-0.205	-0.200	-0.195	-0.188	-0.180	-0.172	-0.165	-0.158	-0.150	-0.140	-0.130	-0.122	-0.112	-0.102	-0.090	-0.080	-0.070	-0.058	-0.048	-0.035	-0.022	-0.010	0.002	0.012	0.025	0.040	0.050	0.065	0.078	0.090	0.102	0.115	0.128	0.140	0.152	0.165	0.178	0.190	0.202	0.215	0.228	0.240	0.252	0.265	0.275	0.288	0.300	0.312	0.325	0.338	0.350	0.362	0.375	0.388	0.400	0.415	0.428	0.442	0.455	0.470	0.485	0.498	0.512	0.530	0.545	0.560	0.578	0.592	0.610	0.628	0.645	0.665	0.682	0.702	0.720	0.740	0.760	0.780	0.800	0.822	0.842	0.865	0.885	0.908	0.928	0.950	0.970	0.992	1.015	1.035	1.058	1.078	1.100	1.120	1.142	1.162	1.182	1.202	1.220	1.240	1.260	1.278	1.295	1.312	1.330	1.348	1.362	1.378	1.392	1.408	1.422	1.435	1.450	1.462	1.472	1.485	1.495	1.508	1.518	1.525	1.535	1.545	1.552	1.560	1.568	1.575	1.580	1.588	1.592	1.598	1.602	1.608	1.612	1.618	1.620	1.622	1.625	1.628	1.630	1.632	1.635	1.635	1.638	1.638	1.638	1.638	1.635	1.635	1.632	1.630	1.628	1.625	1.622	1.618	1.612	1.608	1.602	1.598	1.590	1.582	1.575	1.568	1.560	1.550	1.540	1.530	1.520	1.510	1.498	1.488	1.475	1.462	1.448	1.435	1.420	1.408	1.392	1.378	1.362	1.345	1.330	1.315	1.298	1.280	1.265	1.248	1.230	1.212	1.195	1.178	1.160	1.140	1.122	1.105	1.085	1.068	1.050	1.030	1.012	0.992	0.975	0.955	0.938	0.918	0.900	0.882	0.862	0.845	0.828	0.810	0.792	0.772	0.755	0.740	0.722	0.705	0.688	0.672	0.655	0.640	0.625	0.610	0.595	0.580	0.565	0.552	0.540	0.528	0.515	0.502	0.492	0.480	0.470	0.460	0.452	0.442	0.435	0.428	0.420	0.415	0.408	0.402	0.398	0.392	0.388	0.385	0.382	0.378	0.375	0.375	0.372	0.370	0.370	0.368	0.368	0.368	0.365	0.365	0.365	0.365	0.365	0.362	0.362	0.362	0.360	0.360	0.358	0.355	0.352	0.350	0.348	0.345	0.340	0.338	0.332	0.328	0.322	0.315	0.310	0.302	0.295	0.288	0.280	0.270	0.262	0.252	0.242	0.232	0.222	0.212	0.202	0.190	0.180	0.170	0.158	0.148	0.138	0.125	0.115	0.105	0.092	0.082	0.072	0.062	0.052	0.045	0.035	0.028	0.018	0.010	0.002	-0.002	-0.010	-0.015	-0.022	-0.028	-0.032	-0.035	-0.040	-0.042	-0.045	-0.050	-0.052	-0.052	-0.055	-0.058	-0.058	-0.058	-0.060	-0.060	-0.060	-0.060	-0.060	-0.060	-0.060	-0.058	-0.058	-0.058	-0.058	-0.058	-0.055	-0.055	-0.055	-0.055	-0.052	-0.052	-0.052	-0.052	-0.052	-0.050	-0.050	-0.050	-0.050	-0.050	-0.048	-0.048	-0.048	-0.045	-0.045	-0.042	-0.042	-0.040	-0.038	-0.035	-0.032	-0.030	-0.028	-0.022	-0.020	-0.015	-0.010	-0.005	0.000	0.008	0.012	0.020	0.028	0.035	0.042	0.052	0.060	0.070	0.080	0.090	0.100	0.112	0.122	0.135	0.145	0.158	0.170	0.182	0.195	0.208	0.222	0.235	0.248	0.260	0.275	0.288	0.300	0.312	0.328	0.340	0.352	0.365	0.378	0.388	0.400	0.412	0.422	0.435	0.445	0.455	0.465	0.475	0.485	0.492	0.502	0.510	0.520	0.528	0.535	0.542	0.548	0.555	0.560	0.565	0.572	0.578	0.580	0.585	0.588	0.592	0.595	0.598	0.600	0.600	0.602	0.602	0.605	0.605	0.605	0.605	0.602	0.602	0.600	0.600	0.598	0.595	0.592	0.588	0.585	0.580	0.575	0.570	0.565	0.558	0.550	0.545	0.538	0.530	0.520	0.512	0.502	0.495	0.485	0.475	0.465	0.455	0.442	0.432	0.420	0.408	0.395	0.385	0.370	0.358	0.345	0.332	0.320	0.308	0.292	0.280	0.268	0.255	0.242	0.230	0.220	0.208	0.195	0.185	0.175	0.165	0.155	0.148	0.138	0.130	0.122	0.118	0.110	0.105	0.100	0.098	0.095	0.092	0.090	0.090	0.090	0.090	0.092	0.095	0.098	0.102	0.108	0.112	0.120	0.125	0.135	0.142	0.152	0.162	0.175	0.185	0.198	0.210	0.225	0.238	0.252	0.268	0.282	0.298	0.315	0.332	0.348	0.365	0.382	0.402	0.420	0.438	0.455	0.475	0.492	0.512	0.530	0.550	0.568	0.585	0.605	0.622	0.642	0.660	0.678	0.695	0.712	0.730	0.748	0.765	0.782	0.798	0.815	0.830	0.845	0.860	0.875	0.888	0.902	0.915	0.928	0.940	0.952	0.962	0.972	0.982	0.992	1.002	1.010	1.018	1.025	1.032	1.038	1.045	1.050	1.055	1.060	1.062	1.065	1.070	1.070	1.072	1.075	1.075	1.078	1.078	1.078	1.078	1.078	1.078	1.078	1.078	1.078	1.078	1.078	1.078	1.078	1.078	1.078	1.080	1.080	1.080	1.082	1.085	1.088	1.090	1.095	1.098	1.102	1.108	1.115	1.120	1.128	1.138	1.145	1.155	1.165	1.178	1.190	1.202	1.215	1.230	1.245	1.260	1.278	1.295	1.312	1.330	1.350	1.370	1.390	1.412	1.435	1.455	1.480	1.502	1.525	1.550	1.572	1.598	1.622	1.648	1.672	1.698	1.722	1.748	1.772	1.795	1.820	1.845	1.868	1.892	1.915	1.938	1.958	1.980	2.000	2.020	2.040	2.058	2.075	2.092	2.108	2.122	2.138	2.150	2.162	2.172	2.182	2.192	2.200	2.208	2.212	2.218	2.220	2.225	2.225	2.225	2.225	2.225	2.220	2.218	2.212	2.208	2.202	2.195	2.188	2.178	2.168	2.158	2.148	2.138	2.125	2.112	2.100	2.088	2.075	2.060	2.047	2.033	2.018	2.005	1.990	1.978	1.962	1.950	1.938	1.925	1.912	1.900	1.890	1.878	1.868	1.858	1.850	1.840	1.832	1.825	1.818	1.812	1.808	1.802	1.800	1.795	1.792	1.792	1.790	1.790	1.790	1.792	1.792	1.795	1.798	1.800	1.802	1.805	1.810	1.812	1.818	1.822	1.825	1.830	1.835	1.838	1.842	1.845	1.848	1.852	1.855	1.858	1.858	1.860	1.860	1.860	1.860	1.860	1.858	1.855	1.852	1.850	1.845	1.840	1.835	1.828	1.820	1.812	1.805	1.795	1.788	1.778	1.768	1.755	1.745	1.732	1.722	1.710	1.698	1.685	1.672	1.662	1.650	1.638	1.625	1.612	1.602	1.590	1.580	1.568	1.558	1.548	1.538	1.528	1.520	1.510	1.502	1.495	1.490	1.482	1.478	1.470	1.465	1.460	1.458	1.452	1.448	1.445	1.442	1.438	1.435	1.432	1.430	1.428	1.425	1.422	1.420	1.418	1.412	1.410	1.408	1.402	1.398	1.392	1.388	1.382	1.378	1.372	1.365	1.358	1.350	1.342	1.335	1.325	1.318	1.308	1.298	1.288	1.275	1.265	1.252	1.242	1.230	1.218	1.205	1.192	1.180	1.168	1.155	1.142	1.130	1.118	1.108	1.095	1.082	1.072	1.062	1.052	1.042	1.032	1.022	1.015	1.008	1.000	0.992	0.985	0.980	0.975	0.970	0.965	0.962	0.960	0.958	0.955	0.952	0.952	0.950	0.950	0.950	0.952	0.952	0.955	0.955	0.958	0.960	0.962	0.965	0.968	0.970	0.972	0.975	0.978	0.982	0.985	0.988	0.990	0.992	0.995	0.998	1.000	1.002	1.002	1.005	1.008	1.010	1.010	1.012	1.012	1.015	1.015	1.018	1.018	1.020	1.020	1.022	1.022	1.025	1.025	1.028	1.030	1.030	1.032	1.035	1.038	1.040	1.042	1.045	1.050	1.052	1.058	1.062	1.065	1.072	1.078	1.082	1.088	1.095	1.100	1.108	1.115	1.120	1.128	1.135	1.142	1.150	1.160	1.168	1.175	1.182	1.190	1.198	1.205	1.212	1.220	1.228	1.235	1.240	1.248	1.252	1.258	1.262	1.268	1.272	1.278	1.280	1.282	1.285	1.288	1.290	1.290	1.290	1.290	1.290	1.288	1.285	1.282	1.280	1.278	1.272	1.270	1.265	1.260	1.255	1.248	1.242	1.235	1.230	1.222	1.215	1.208	1.200	1.192	1.185	1.178	1.170	1.162	1.155	1.148	1.140	1.132	1.125	1.118	1.110	1.102	1.098	1.090	1.085	1.080	1.075	1.070	1.065	1.060	1.055	1.050	1.048	1.045	1.040	1.038	1.035	1.032	1.030	1.028	1.025	1.022	1.020	1.018	1.018	1.015	1.012	1.010	1.008	1.005	1.002	0.998	0.995	0.992	0.988	0.985	0.980	0.975	0.970	0.965	0.960	0.955	0.950	0.942	0.935	0.930	0.922	0.915	0.908	0.900	0.890	0.882	0.875	0.865	0.858	0.848	0.840	0.832	0.822	0.815	0.805	0.798	0.790	0.782	0.775	0.768	0.760	0.755	0.750	0.742	0.738	0.732	0.730	0.725	0.722	0.720	0.718	0.715	0.712	0.712	0.712	0.712	0.712	0.712	0.712	0.712	0.715	0.715	0.718	0.720	0.722	0.722	0.725	0.728	0.730	0.732	0.735	0.735	0.738	0.740	0.740	0.742	0.742	0.742	0.742	0.742	0.740	0.740	0.740	0.738	0.735	0.732	0.730	0.728	0.725	0.722	0.718	0.715	0.710	0.705	0.702	0.698	0.692	0.688	0.685	0.680	0.675	0.672	0.668	0.665	0.660	0.658	0.655	0.652	0.652	0.650	0.650	0.650	0.652	0.652	0.655	0.658	0.662	0.668	0.670	0.678	0.682	0.690	0.698	0.705	0.715	0.725	0.735	0.745	0.755	0.768	0.778	0.790	0.805	0.818	0.830	0.845	0.858	0.872	0.885	0.900	0.915	0.930	0.945	0.958	0.972	0.988	1.002	1.015	1.030	1.042	1.058	1.070	1.082	1.095	1.108	1.120	1.132	1.145	1.155	1.168	1.178	1.188	1.198	1.208	1.218	1.228	1.238	1.248	1.255	1.265	1.272	1.282	1.290	1.300	1.308	1.315	1.325	1.332	1.340	1.348	1.355	1.362	1.370	1.378	1.385	1.392	1.400	1.405	1.412	1.418	1.422	1.430	1.435	1.438	1.442	1.448	1.450	1.452	1.455	1.458	1.460	1.460	1.462	1.460	1.460	1.460	1.458	1.455	1.450	1.448	1.442	1.438	1.430	1.422	1.418	1.408	1.400	1.390	1.380	1.370	1.360	1.348	1.338	1.325	1.312	1.300	1.285	1.272	1.258	1.245	1.230	1.215	1.200	1.185	1.170	1.155	1.140	1.125	1.112	1.098	1.082	1.068	1.052	1.038	1.025	1.010	0.998	0.982	0.970	0.958	0.945	0.932	0.920	0.908	0.895	0.882	0.870	0.858	0.848	0.835	0.822	0.812	0.800	0.790	0.778	0.765	0.755	0.742	0.730	0.720	0.708	0.695	0.682	0.670	0.658	0.645	0.630	0.618	0.602	0.588	0.572	0.558	0.542	0.528	0.512	0.495	0.478	0.462	0.445	0.428	0.410	0.390	0.372	0.355	0.335	0.318	0.298	0.280	0.262	0.242	0.225	0.205	0.188	0.170	0.152	0.135	0.118	0.100	0.082	0.068	0.052	0.038	0.022	0.008	-0.005	-0.018	-0.030	-0.042	-0.052	-0.062	-0.072	-0.080	-0.088	-0.092	-0.098	-0.102	-0.108	-0.110	-0.110	-0.112	-0.112	-0.110	-0.108	-0.105	-0.102	-0.098	-0.092	-0.085	-0.078	-0.070	-0.060	-0.052	-0.042	-0.030	-0.018	-0.008	0.005	0.020	0.032	0.048	0.062	0.075	0.090	0.108	0.122	0.138	0.152	0.168	0.185	0.200	0.215	0.230	0.245	0.260	0.272	0.288	0.300	0.312	0.328	0.338	0.350	0.362	0.372	0.382	0.392	0.402	0.410	0.418	0.428	0.435	0.440	0.448	0.452	0.460	0.465	0.470	0.475	0.478	0.482	0.488	0.490	0.495	0.498	50.000	5.000	2.000	1.000	2.000	0.000	0.000	0.000	0.000	0.000	0.000	0.000	0.000	0.000	0.000	0.000	0.000	0.000	-1.495	-1.512	-1.528	-1.540	-1.555	-1.568	-1.582	-1.595	-1.608	-1.618	-1.630	-1.640	-1.650	-1.660	-1.670	-1.680	-1.688	-1.695	-1.705	-1.712	-1.718	-1.725	-1.732	-1.738	-1.742	-1.750	-1.755	-1.760	-1.762	-1.768	-1.770	-1.775	-1.778	-1.780	-1.782	-1.788	-1.790	-1.790	-1.792	-1.795	-1.795	-1.798	-1.798	-1.798	-1.800	-1.800	-1.800	-1.800	-1.802	-1.802	-1.802	-1.802	-1.805	-1.805	-1.805	-1.808	-1.808	-1.810	-1.810	-1.812	-1.815	-1.818	-1.820	-1.822	-1.828	-1.830	-1.835	-1.840	-1.845	-1.852	-1.858	-1.865	-1.872	-1.880	-1.890	-1.898	-1.908	-1.918	-1.930	-1.940	-1.952	-1.965	-1.978	-1.992	-2.005	-2.020	-2.035	-2.052	-2.068	-2.082	-2.100	-2.118	-2.135	-2.152	-2.170	-2.188	-2.205	-2.225	-2.242	-2.260	-2.280	-2.298	-2.315	-2.332	-2.350	-2.368	-2.382	-2.400	-2.415	-2.432	-2.448	-2.460	-2.475	-2.488	-2.500	-2.512	-2.522	-2.532	-2.542	-2.552	-2.560	-2.568	-2.572	-2.578	-2.582	-2.588	-2.590	-2.592	-2.595	-2.595	-2.595	-2.595	-2.592	-2.590	-2.588	-2.585	-2.580	-2.575	-2.570	-2.565	-2.560	-2.552	-2.545	-2.538	-2.530	-2.522	-2.515	-2.505	-2.498	-2.490	-2.480	-2.472	-2.465	-2.458	-2.448	-2.440	-2.432	-2.425	-2.418	-2.412	-2.405	-2.398	-2.392	-2.388	-2.380	-2.375	-2.372	-2.368	-2.365	-2.360	-2.358	-2.355	-2.352	-2.352	-2.350	-2.350	-2.348	-2.348	-2.350	-2.350	-2.350	-2.352	-2.352	-2.355	-2.358	-2.360	-2.362	-2.365	-2.370	-2.372	-2.378	-2.380	-2.385	-2.388	-2.392	-2.398	-2.402	-2.408	-2.412	-2.418	-2.420	-2.425	-2.430	-2.435	-2.440	-2.445	-2.450	-2.455	-2.460	-2.465	-2.470	-2.475	-2.480	-2.485	-2.490	-2.495	-2.500	-2.505	-2.510	-2.512	-2.518	-2.520	-2.525	-2.530	-2.532	-2.535	-2.540	-2.542	-2.545	-2.548	-2.550	-2.552	-2.555	-2.555	-2.558	-2.558	-2.558	-2.558	-2.558	-2.558	-2.558	-2.558	-2.555	-2.552	-2.552	-2.550	-2.548	-2.545	-2.540	-2.538	-2.535	-2.530	-2.528	-2.522	-2.518	-2.515	-2.510	-2.505	-2.502	-2.498	-2.492	-2.490	-2.485	-2.482	-2.480	-2.478	-2.475	-2.472	-2.470	-2.470	-2.470	-2.468	-2.470	-2.470	-2.472	-2.475	-2.478	-2.480	-2.485	-2.490	-2.498	-2.502	-2.510	-2.520	-2.528	-2.538	-2.550	-2.560	-2.572	-2.588	-2.600	-2.615	-2.630	-2.648	-2.662	-2.680	-2.700	-2.718	-2.738	-2.755	-2.775	-2.795	-2.818	-2.838	-2.858	-2.880	-2.900	-2.922	-2.945	-2.965	-2.988	-3.008	-3.030	-3.050	-3.070	-3.092	-3.112	-3.132	-3.152	-3.170	-3.190	-3.208	-3.228	-3.245	-3.260	-3.278	-3.292	-3.308	-3.322	-3.338	-3.350	-3.365	-3.378	-3.388	-3.400	-3.410	-3.422	-3.432	-3.440	-3.450	-3.458	-3.465	-3.472	-3.480	-3.488	-3.495	-3.500	-3.505	-3.512	-3.518	-3.522	-3.525	-3.530	-3.535	-3.538	-3.542	-3.545	-3.548	-3.552	-3.555	-3.558	-3.560	-3.562	-3.565	-3.568	-3.570	-3.572	-3.575	-3.578	-3.578	-3.580	-3.582	-3.585	-3.585	-3.588	-3.590	-3.590	-3.592	-3.592	-3.595	-3.595	-3.598	-3.598	-3.600	-3.600	-3.600	-3.600	-3.600	-3.600	-3.600	-3.600	-3.598	-3.595	-3.595	-3.592	-3.590	-3.585	-3.582	-3.578	-3.572	-3.568	-3.562	-3.555	-3.548	-3.540	-3.532	-3.522	-3.512	-3.502	-3.490	-3.478	-3.465	-3.450	-3.438	-3.420	-3.405	-3.388	-3.370	-3.350	-3.332	-3.312	-3.290	-3.270	-3.248	-3.222	-3.200	-3.175	-3.150	-3.122	-3.095	-3.068	-3.040	-3.012	-2.982	-2.952	-2.922	-2.892	-2.862	-2.830	-2.800	-2.768	-2.735	-2.702	-2.670	-2.638	-2.605	-2.572	-2.540	-2.508	-2.475	-2.442	-2.410	-2.378	-2.345	-2.315	-2.282	-2.250	-2.220	-2.190	-2.160	-2.130	-2.100	-2.070	-2.040	-2.013	-1.985	-1.958	-1.930	-1.902	-1.875	-1.850	-1.822	-1.798	-1.772	-1.750	-1.725	-1.700	-1.678	-1.655	-1.632	-1.610	-1.590	-1.568	-1.548	-1.528	-1.505	-1.488	-1.468	-1.448	-1.430	-1.410	-1.392	-1.375	-1.358	-1.340	-1.322	-1.305	-1.290	-1.272	-1.258	-1.240	-1.225	-1.210	-1.192	-1.178	-1.162	-1.148	-1.130	-1.115	-1.100	-1.085	-1.068	-1.052	-1.038	-1.022	-1.005	-0.990	-0.975	-0.958	-0.942	-0.925	-0.908	-0.890	-0.875	-0.858	-0.840	-0.820	-0.802	-0.785	-0.765	-0.748	-0.728	-0.708	-0.688	-0.668	-0.648	-0.628	-0.608	-0.588	-0.565	-0.545	-0.525	-0.502	-0.480	-0.460	-0.438	-0.418	-0.395	-0.372	-0.352	-0.330	-0.310	-0.288	-0.268	-0.248	-0.225	-0.205	-0.185	-0.165	-0.148	-0.128	-0.108	-0.090	-0.072	-0.055	-0.038	-0.022	-0.008	0.008	0.022	0.038	0.050	0.062	0.075	0.085	0.098	0.108	0.115	0.125	0.132	0.140	0.148	0.155	0.160	0.165	0.170	0.172	0.178	0.180	0.182	0.185	0.185	0.188	0.188	0.188	0.188	0.185	0.185	0.182	0.182	0.180	0.178	0.175	0.172	0.170	0.168	0.162	0.160	0.158	0.152	0.150	0.145	0.142	0.140	0.135	0.132	0.128	0.125	0.122	0.118	0.115	0.112	0.110	0.108	0.105	0.102	0.100	0.100	0.098	0.098	0.095	0.095	0.095	0.095	0.095	0.095	0.098	0.100	0.100	0.102	0.105	0.108	0.110	0.115	0.118	0.122	0.128	0.130	0.135	0.140	0.148	0.152	0.158	0.165	0.172	0.178	0.185	0.192	0.200	0.208	0.215	0.222	0.232	0.240	0.250	0.258	0.268	0.275	0.282	0.292	0.300	0.310	0.318	0.328	0.335	0.342	0.352	0.360	0.368	0.378	0.385	0.392	0.400	0.408	0.415	0.422	0.430	0.438	0.445	0.452	0.460	0.468	0.475	0.480	0.488	0.495	0.502	0.507	0.515	0.522	0.528	0.535	0.542	0.550	0.555	0.562	0.570	0.578	0.585	0.592	0.600	0.610	0.618	0.625	0.635	0.642	0.652	0.660	0.670	0.680	0.690	0.700	0.710	0.720	0.730	0.742	0.752	0.762	0.775	0.788	0.798	0.810	0.822	0.835	0.848	0.860	0.872	0.885	0.898	0.910	0.925	0.938	0.950	0.965	0.978	0.992	1.005	1.020	1.032	1.048	1.060	1.075	1.088	1.102	1.115	1.130	1.142	1.158	1.170	1.182	1.195	1.210	1.222	1.235	1.248	1.258	1.270	1.282	1.292	1.305	1.315	1.325	1.335	1.345	1.355	1.362	1.370	1.380	1.388	1.392	1.400	1.405	1.410	1.415	1.420	1.422	1.425	1.428	1.428	1.430	1.430	1.430	1.428	1.428	1.425	1.422	1.418	1.415	1.410	1.405	1.398	1.392	1.385	1.378	1.370	1.360	1.352	1.342	1.332	1.322	1.310	1.300	1.288	1.275	1.265	1.252	1.240	1.225	1.212	1.200	1.185	1.170	1.158	1.142	1.128	1.112	1.098	1.085	1.070	1.055	1.038	1.022	1.008	0.992	0.978	0.962	0.948	0.930	0.915	0.900	0.885	0.870	0.852	0.838	0.822	0.808	0.792	0.778	0.762	0.748	0.735	0.720	0.705	0.690	0.678	0.662	0.650	0.635	0.622	0.610	0.595	0.582	0.570	0.560	0.548	0.535	0.525	0.515	0.502	0.492	0.482	0.472	0.465	0.455	0.448	0.438	0.430	0.422	0.415	0.408	0.400	0.392	0.385	0.380	0.372	0.365	0.360	0.352	0.345	0.340	0.332	0.325	0.318	0.312	0.305	0.298	0.288	0.280	0.272	0.262	0.252	0.242	0.232	0.222	0.210	0.198	0.185	0.172	0.158	0.145	0.130	0.115	0.098	0.082	0.065	0.048	0.030	0.010	-0.008	-0.028	-0.048	-0.065	-0.085	-0.108	-0.128	-0.148	-0.168	-0.188	-0.210	-0.230	-0.250	-0.270	-0.290	-0.310	-0.328	-0.348	-0.365	-0.382	-0.400	-0.418	-0.435	-0.450	-0.465	-0.480	-0.495	-0.507	-0.520	-0.530	-0.542	-0.550	-0.560	-0.570	-0.578	-0.585	-0.590	-0.595	-0.602	-0.605	-0.610	-0.612	-0.615	-0.618	-0.620	-0.620	-0.622	-0.622	-0.622	-0.622	-0.622	-0.620	-0.620	-0.620	-0.618	-0.618	-0.615	-0.615	-0.612	-0.612	-0.610	-0.610	-0.610	-0.608	-0.608	-0.608	-0.608	-0.608	-0.608	-0.608	-0.610	-0.610	-0.612	-0.612	-0.615	-0.615	-0.618	-0.620	-0.622	-0.622	-0.625	-0.628	-0.630	-0.630	-0.632	-0.635	-0.635	-0.638	-0.638	-0.640	-0.640	-0.640	-0.640	-0.640	-0.638	-0.638	-0.635	-0.635	-0.630	-0.628	-0.625	-0.620	-0.615	-0.610	-0.605	-0.598	-0.590	-0.582	-0.575	-0.568	-0.558	-0.548	-0.538	-0.528	-0.515	-0.502	-0.490	-0.478	-0.465	-0.452	-0.438	-0.422	-0.408	-0.395	-0.380	-0.362	-0.348	-0.332	-0.318	-0.302	-0.285	-0.270	-0.255	-0.240	-0.222	-0.208	-0.192	-0.178	-0.162	-0.148	-0.132	-0.120	-0.105	-0.092	-0.080	-0.068	-0.055	-0.042	-0.032	-0.020	-0.010	0.000	0.008	0.018	0.025	0.032	0.040	0.048	0.055	0.060	0.065	0.070	0.075	0.080	0.082	0.085	0.088	0.090	0.092	0.092	0.092	0.092	0.092	0.092	0.090	0.090	0.088	0.085	0.082	0.080	0.078	0.072	0.070	0.065	0.060	0.055	0.050	0.045	0.040	0.035	0.028	0.022	0.015	0.010	0.002	-0.002	-0.010	-0.018	-0.025	-0.032	-0.038	-0.045	-0.052	-0.060	-0.065	-0.072	-0.080	-0.085	-0.092	-0.098	-0.105	-0.110	-0.115	-0.120	-0.125	-0.130	-0.135	-0.140	-0.142	-0.145	-0.150	-0.152	-0.155	-0.158	-0.158	-0.160	-0.160	-0.160	-0.160	-0.160	-0.160	-0.158	-0.158	-0.155	-0.152	-0.150	-0.148	-0.142	-0.140	-0.135	-0.130	-0.125	-0.118	-0.112	-0.108	-0.100	-0.092	-0.088	-0.080	-0.072	-0.065	-0.055	-0.048	-0.040	-0.030	-0.022	-0.012	-0.005	0.005	0.015	0.025	0.035	0.042	0.052	0.062	0.072	0.082	0.092	0.102	0.112	0.122	0.132	0.145	0.155	0.165	0.175	0.185	0.198	0.208	0.218	0.230	0.240	0.250	0.262	0.272	0.282	0.295	0.305	0.315	0.328	0.338	0.350	0.360	0.372	0.382	0.395	0.405	0.418	0.428	0.438	0.450	0.460	0.472	0.482	0.492	0.505	0.515	0.525	0.535	0.548	0.558	0.568	0.578	0.588	0.600	0.610	0.620	0.630	0.640	0.652	0.662	0.672	0.682	0.692	0.705	0.715	0.725	0.735	0.748	0.758	0.770	0.780	0.792	0.802	0.815	0.828	0.840	0.852	0.865	0.878	0.890	0.905	0.918	0.932	0.948	0.962	0.978	0.992	1.008	1.025	1.040	1.058	1.075	1.092	1.110	1.128	1.145	1.162	1.182	1.200	1.218	1.238	1.255	1.275	1.292	1.310	1.330	1.348	1.365	1.382	1.402	1.420	1.438	1.452	1.470	1.485	1.500	1.515	1.530	1.542	1.558	1.570	1.580	1.592	1.602	1.610	1.620	1.628	1.632	1.640	1.645	1.648	1.652	1.655	1.655	1.655	1.655	1.655	1.652	1.650	1.645	1.640	1.635	1.630	1.622	1.615	1.605	1.598	1.588	1.578	1.568	1.555	1.545	1.532	1.520	1.508	1.495	1.482	1.468	1.455	1.442	1.428	1.415	1.402	1.388	1.375	1.362	1.350	1.338	1.325	1.315	1.302	1.292	1.280	1.270	1.260	1.252	1.242	1.235	1.225	1.218	1.212	1.205	1.200	1.192	1.188	1.185	1.180	1.178	1.172	1.170	1.168	1.168	1.165	1.162	1.162	1.160	1.160	1.160	1.160	1.160	1.160	1.160	1.160	1.160	1.158	1.158	1.158	1.158	1.158	1.155	1.155	1.152	1.150	1.148	1.145	1.142	1.140	1.135	1.132	1.128	1.122	1.115	1.110	1.102	1.095	1.088	1.080	1.070	1.062	1.052	1.042	1.032	1.020	1.010	0.998	0.988	0.975	0.962	0.950	0.938	0.925	0.910	0.898	0.885	0.872	0.860	0.848	0.835	0.822	0.810	0.800	0.788	0.778	0.768	0.758	0.748	0.740	0.732	0.725	0.718	0.710	0.705	0.700	0.695	0.692	0.688	0.685	0.685	0.682	0.682	0.682	0.682	0.682	0.685	0.688	0.690	0.692	0.698	0.700	0.705	0.708	0.712	0.718	0.722	0.728	0.732	0.735	0.740	0.745	0.750	0.755	0.760	0.762	0.768	0.770	0.772	0.775	0.778	0.780	0.782	0.782	0.785	0.785	0.785	0.785	0.782	0.782	0.780	0.780	0.778	0.775	0.772	0.770	0.765	0.762	0.758	0.755	0.750	0.745	0.740	0.735	0.732	0.728	0.722	0.718	0.712	0.708	0.702	0.698	0.692	0.688	0.685	0.680	0.675	0.670	0.668	0.662	0.658	0.655	0.652	0.648	0.645	0.640	0.638	0.635	0.632	0.630	0.628	0.625	0.622	0.620	0.618	0.615	0.615	0.612	0.610	0.608	0.608	0.605	0.605	0.602	0.602	0.600	0.600	0.600	0.600	0.600	0.600	0.600	0.602	0.602	0.605	0.608	0.610	0.612	0.615	0.618	0.622	0.628	0.632	0.638	0.642	0.650	0.655	0.662	0.670	0.680	0.688	0.698	0.708	0.718	0.730	0.740	0.752	0.765	0.778	0.790	0.802	0.815	0.830	0.842	0.858	0.872	0.888	0.900	0.915	0.930	0.942	0.958	0.972	0.985	0.998	1.012	1.025	1.038	1.048	1.060	1.070	1.080	1.090	1.098	1.108	1.115	1.120	1.128	1.132	1.138	1.140	1.145	1.145	1.148	1.148	1.148	1.145	1.142	1.140	1.138	1.132	1.128	1.122	1.115	1.108	1.100	1.092	1.082	1.072	1.062	1.052	1.042	1.030	1.018	1.005	0.992	0.980	0.968	0.955	0.942	0.928	0.915	0.902	0.890	0.875	0.862	0.850	0.838	0.825	0.812	0.800	0.788	0.775	0.765	0.752	0.742	0.732	0.722	0.712	0.705	0.695	0.688	0.680	0.672	0.665	0.660	0.652	0.648	0.642	0.638	0.632	0.630	0.628	0.622	0.620	0.618	0.618	0.615	0.612	0.612	0.610	0.610	0.612	0.612	0.612	0.612	0.612	0.615	0.615	0.615	0.618	0.620	0.620	0.622	0.625	0.625	0.628	0.630	0.630	0.632	0.635	0.638	0.640	0.642	0.642	0.645	0.648	0.650	0.652	0.652	0.655	0.658	0.660	0.662	0.665	0.668	0.670	0.670	0.672	0.675	0.678	0.680	0.682	0.685	0.685	0.688	0.690	0.692	0.695	0.695	0.698	0.700	0.700	0.702	0.702	0.705	0.705	0.708	0.708	0.708	0.710	0.710	0.710	0.710	0.710	0.708	0.708	0.705	0.705	0.702	0.700	0.700	0.698	0.695	0.692	0.688	0.685	0.682	0.680	0.675	0.672	0.668	0.665	0.660	0.658	0.652	0.650	0.645	0.640	0.638	0.632	0.630	0.625	0.622	0.620	0.618	0.612	0.610	0.608	0.608	0.605	0.602	0.602	0.600	0.600	0.600	0.602	0.602	0.602	0.605	0.608	0.610	0.612	0.615	0.618	0.622	0.625	0.630	0.635	0.640	0.645	0.652	0.658	0.665	0.670	0.678	0.685	0.692	0.698	0.705	0.712	0.720	0.728	0.738	0.745	0.752	0.762	0.770	0.778	0.788	0.795	0.805	0.815	0.822	0.832	0.842	0.852	0.862	0.872	0.882	0.892	0.902	0.912	0.925	0.935	0.948	0.958	0.970	0.982	0.995	1.008	1.020	1.032	1.048	1.060	1.075	1.090	1.105	1.120	1.135	1.150	1.165	1.180	1.195	1.210	1.225	1.242	1.258	1.272	1.288	1.302	1.318	1.332	1.348	1.360	1.372	1.388	1.398	1.410	1.420	1.432	1.440	1.450	1.458	1.462	1.470	1.475	1.478	1.480	1.482	1.482	1.480	1.478	1.475	1.470	1.465	1.458	1.448	1.438	1.428	1.415	1.402	1.388	1.372	1.358	1.340	1.320	1.300	1.280	1.260	1.238	1.215	1.192	1.168	1.142	1.118	1.092	1.065	1.040	1.012	0.985	0.958	0.932	0.905	0.878	0.850	0.825	0.798	0.772	0.745	0.720	0.695	0.670	0.648	0.622	0.600	0.578	0.555	0.532	0.510	0.490	0.468	0.448	0.428	0.410	0.390	0.372	0.355	0.338	0.320	0.305	0.288	0.272	0.255	0.240	0.225	0.210	0.198	0.182	0.168	0.152	0.140	0.125	0.112	0.098	0.085	0.070	0.058	0.045	0.030	0.018	0.005	-0.010	-0.022	-0.038	-0.050	-0.062	-0.075	-0.090	-0.102	-0.115	-0.128	-0.140	-0.150	-0.162	-0.175	-0.185	-0.198	-0.208	-0.218	-0.228	-0.238	-0.245	-0.252	-0.262	-0.270	-0.275	-0.282	-0.288	-0.292	-0.298	-0.300	-0.302	-0.305	-0.308	-0.308	-0.308	-0.308	-0.305	-0.302	-0.300	-0.298	-0.292	-0.290	-0.282	-0.278	-0.270	-0.265	-0.255	-0.248	-0.240	-0.230	-0.220	-0.210	-0.200	-0.188	-0.178	-0.165	-0.155	-0.142	-0.130	-0.118	-0.105	-0.092	-0.080	-0.068	-0.055	-0.042	-0.030	-0.018	-0.008	0.005	0.018	0.028	0.038	0.048	0.058	0.068	0.078	0.085	0.092	0.100	0.108	0.115	0.120	0.125	0.130	0.135	0.138	0.142	0.145	0.148	0.148	0.150	0.150	0.150	0.150	0.150	0.150	0.148	0.145	0.142	0.142	0.140	0.138	0.132	0.130	0.128	0.125	0.122	0.120	0.118	0.115	0.112	0.110	0.108	0.108	0.108	0.105	0.105	0.105	0.108	0.108	0.110	0.112	0.118	0.120	0.125	0.130	0.135	0.142	0.150	0.158	0.165	0.175	0.185	0.195	0.205	0.218	0.230	0.242	0.258	0.270	0.285	0.300	0.315	0.332	0.348	0.365	0.382	0.398	0.415	0.432	0.450	0.468	0.485	0.505	0.522	0.540	0.558	0.575	0.592	0.610	0.625	0.642	0.660	0.678	0.692	0.708	0.725	0.740	0.752	0.768	0.782	0.795	0.808	0.820	0.832	0.842	0.855	0.865	0.875	0.885	0.895	0.902	0.912	0.920	0.928	0.932	0.940	0.945	0.950	0.958	0.960	0.965	0.970	0.972	0.975	0.980	0.982	0.982	0.985	0.988	0.988	0.990	0.990	0.990	0.990	0.990	0.990	0.990	0.990	0.988	0.988	0.985	0.985	0.982	0.982	0.980	0.980	0.978	0.978	0.975	0.972	0.972	0.970	0.970	0.968	0.968	0.965	0.962	0.962	0.960	0.960	0.958	0.958	0.958	0.955	0.955	0.952	0.952	0.950	0.950	0.950	0.948	0.948	0.945	0.945	0.942	0.940	0.940	0.938	0.935	0.932	0.930	0.928	0.925	0.920	0.918	0.912	0.908	0.905	0.898	0.892	0.888	0.880	0.872	0.865	0.858	0.850	0.842	0.832	0.822	0.812	0.802	0.792	0.780	0.770	0.758	0.745	0.732	0.720	0.705	0.692	0.678	0.665	0.650	0.635	0.622	0.608	0.592	0.578	0.565	0.550	0.535	0.522	0.507	0.495	0.480	0.468	0.455	0.442	0.432	0.420	0.410	0.400	0.390	0.380	0.370	0.362	0.355	0.348	0.342	0.335	0.330	0.325	0.322	0.318	0.315	0.312	0.310	0.310	0.310	0.310	0.310	0.310	0.312	0.315	0.318	0.320	0.322	0.328	0.332	0.338	0.342	0.348	0.352	0.358	0.365	0.370	0.378	0.382	0.390	0.398	0.402	0.410	0.418	0.425	0.432	0.440	0.448	0.455	0.462	0.470	0.478	0.485	0.492	0.500	0.505	0.512	0.520	0.525	0.532	0.538	0.542	0.548	0.552	0.558	0.560	0.565	0.568	0.570	0.572	0.575	0.578	0.578	0.578	0.578	0.578	0.578	0.575	0.572	0.570	0.568	0.562	0.558	0.552	0.548	0.542	0.535	0.528	0.520	0.510	0.502	0.492	0.482	0.472	0.462	0.450	0.438	0.428	0.415	0.402	0.390	0.378	0.365	0.352	0.340	0.328	0.315	0.302	0.292	0.280	0.270	0.260	0.250	0.240	0.230	0.222	0.215	0.210	0.205	0.200	0.198	0.195	0.192	0.192	0.192	0.195	0.198	0.202	0.208	0.215	0.222	0.232	0.242	0.252	0.268	0.280	0.295	0.310	0.328	0.345	0.365	0.385	0.405	0.428	0.450	0.472	0.498	0.522	0.548	0.575	0.600	0.628	0.655	0.682	0.710	0.738	0.768	0.795	0.822	0.852	0.880	0.908	0.935	0.962	0.990	1.018	1.045	1.072	1.098	1.122	1.150	1.172	1.198	1.220	1.245	1.268	1.290	1.310	1.332	1.352	1.372	1.392	1.410	1.428	1.445	1.462	1.480	1.495	1.510	1.525	1.538	1.552	1.565	1.578	1.590	1.600	1.612	1.622	1.632	1.642	1.650	1.660	1.668	1.675	1.682	1.688	1.695	1.700	1.705	1.710	1.715	1.720	1.722	1.728	1.730	1.732	1.735	1.738	1.740	1.742	1.742	1.745	1.745	1.745	1.745	1.745	1.745	1.745	1.745	1.745	1.745	1.742	1.742	1.740	1.740	1.740	1.738	1.738	1.738	1.735	1.735	1.735	1.732	1.732	1.732	1.732	1.732	1.732	1.732	1.732	1.732	1.735	1.738	1.738	1.740	1.742	1.742	1.745	1.748	1.752	1.755	1.758	1.760	1.765	1.768	1.772	1.778	1.780	1.785	1.790	1.795	1.798	1.802	1.808	1.810	1.815	1.820	1.822	1.828	1.830	1.832	1.835	1.838	1.840	1.840	1.842	1.840	1.840	1.840	1.838	1.835	1.830	1.825	1.820	1.815	1.808	1.798	1.790	1.778	1.768	1.755	1.740	1.725	1.710	1.692	1.672	1.655	1.632	1.610	1.588	1.562	1.538	1.510	1.482	1.452	1.422	1.392	1.358	1.325	1.290	1.255	1.218	1.180	1.142	1.102	1.062	1.022	0.980	0.938	0.895	0.852	0.808	0.762	0.720	0.672	0.628	0.582	0.538	0.492	0.445	0.400	0.355	0.308	0.262	0.218	0.172	0.128	0.082	0.040	-0.005	-0.048	-0.090	-0.132	-0.175	-0.215	-0.255	-0.292	-0.332	-0.370	-0.408	-0.445	-0.480	-0.515	-0.550	-0.582	-0.615	-0.648	-0.678	-0.708	-0.738	-0.765	-0.792	-0.820	-0.845	-0.870	-0.895	-0.920	-0.942	-0.965	-0.988	-1.008	-1.028	-1.048	-1.068	-1.085	-1.105	-1.122	-1.138	-1.155	-1.172	-1.188	-1.202	-1.218	-1.232	-1.248	-1.262	-1.275	-1.290	-1.302	-1.315	-1.330	-1.342	-1.355	-1.368	-1.380	-1.392	-1.405	-1.418	-1.430	-1.442	-1.455	-1.468	-1.480	-1.492	-1.505	-1.518	-1.528	-1.540	-1.552	-1.565	-1.578	-1.590	-1.602	-1.615	-1.625	-1.638	-1.650	-1.660	-1.672	-1.682	-1.695	-1.705	-1.715	-1.725	-1.735	-1.745	-1.755	-1.762	-1.770	-1.778	-1.785	-1.792	-1.798	-1.805	-1.810	-1.815	-1.818	-1.822	-1.825	-1.825	-1.828	-1.828	-1.828	-1.828	-1.828	-1.825	-1.822	-1.820	-1.818	-1.812	-1.805	-1.800	-1.792	-1.785	-1.778	-1.770	-1.760	-1.750	-1.738	-1.728	-1.715	-1.702	-1.688	-1.675	-1.660	-1.645	-1.628	-1.612	-1.595	-1.578	-1.560	-1.540	-1.522	-1.502	-1.482	-1.460	-1.440	-1.418	-1.395	-1.370	-1.348	-1.322	-1.298	-1.272	-1.248	-1.220	-1.192	-1.165	-1.138	-1.108	-1.080	-1.050	-1.020	-0.990	-0.958	-0.928	-0.895	-0.862	-0.828	-0.795	-0.760	-0.725	-0.690	-0.655	-0.620	-0.582	-0.545	-0.507	-0.470	-0.432	-0.395	-0.355	-0.318	-0.278	-0.238	-0.198	-0.158	-0.118	-0.078	-0.035	0.005	0.048	0.088	0.130	0.172	0.215	0.258	0.298	0.340	0.382	0.425	0.468	0.510	0.552	0.595	0.638	0.680	0.722	0.765	0.808	0.850	0.892	0.935	0.978	1.018	1.060	1.102	1.142	1.182	1.225	1.265	1.305	1.345	1.385	1.425	1.465	1.502	1.542	1.580	1.618	1.655	1.690	1.728	1.762	1.798	1.832	1.865	1.900	1.932	1.965	1.995	2.027	2.055	2.085	2.112	2.140	2.168	2.195	2.218	2.242	2.265	2.288	2.310	2.330	2.350	2.368	2.388	2.402	2.420	2.435	2.448	2.462	2.472	2.485	2.495	2.505	2.512	2.520	2.528	2.532	2.538	2.542	2.545	2.548	2.550	2.552	2.552	2.552	2.552	2.552	2.550	2.550	2.548	2.545	2.542	2.538	2.535	2.530	2.528	2.522	2.518	2.515	2.510	2.505	2.500	2.495	2.490	2.485	2.480	2.475	2.470	2.465	2.460	2.455	2.450	2.445	2.440	2.435	2.430	2.425	2.418	2.412	2.408	2.400	2.395	2.388	2.382	2.375	2.368	2.360	2.352	2.342	2.335	2.325	2.315	2.305	2.292	2.280	2.270	2.255	2.242	2.228	2.212	2.198	2.182	2.165	2.148	2.130	2.110	2.090	2.070	2.050	2.027	2.005	1.982	1.958	1.932	1.910	1.882	1.858	1.830	1.805	1.778	1.750	1.722	1.692	1.665	1.638	1.608	1.580	1.552	1.522	1.495	1.465	1.438	1.408	1.380	1.352	1.325	1.298	1.270	1.242	1.218	1.190	1.165	1.140	1.118	1.092	1.070	1.048	1.025	1.002	0.982	0.962	0.940	0.922	0.902	0.885	0.868	0.850	0.832	0.818	0.800	0.785	0.770	0.758	0.742	0.730	0.718	0.705	0.692	0.680	0.668	0.658	0.648	0.638	0.628	0.618	0.608	0.600	0.592	0.582	0.575	0.568	0.560	0.552	0.548	0.540	0.532	0.528	0.522	0.518	0.512	0.505	0.502	0.498	0.492	0.488	0.482	0.480	0.475	0.472	0.470	0.465	0.462	0.460	0.458	0.452	0.450	0.448	0.445	0.442	0.440	0.435	0.432	0.430	0.425	0.422	0.418	0.415	0.410	0.405	0.400	0.395	0.388	0.382	0.375	0.368	0.360	0.350	0.342	0.332	0.322	0.312	0.300	0.288	0.275	0.262	0.248	0.232	0.218	0.200	0.185	0.165	0.148	0.130	0.110	0.090	0.068	0.048	0.025	0.002	-0.022	-0.045	-0.070	-0.095	-0.120	-0.145	-0.170	-0.198	-0.222	-0.250	-0.275	-0.302	-0.330	-0.358	-0.382	-0.410	-0.438	-0.462	-0.490	-0.518	-0.542	-0.568	-0.595	-0.620	-0.645	-0.668	-0.692	-0.715	-0.740	-0.762	-0.785	-0.805	-0.828	-0.848	-0.868	-0.888	-0.905	-0.922	-0.940	-0.958	-0.972	-0.990	-1.005	-1.018	-1.032	-1.045	-1.058	-1.070	-1.082	-1.092	-1.102	-1.112	-1.122	-1.132	-1.140	-1.148	-1.155	-1.160	-1.168	-1.172	-1.180	-1.185	-1.190	-1.195	-1.198	-1.202	-1.205	-1.210	-1.212	-1.215	-1.218	-1.220	-1.222	-1.225	-1.225	-1.228	-1.230	-1.230	-1.232	-1.232	-1.235	-1.235	-1.235	-1.235	-1.238	-1.238	-1.238	-1.238	-1.238	-1.240	-1.240	-1.240	-1.242	-1.242	-1.245	-1.245	-1.248	-1.250	-1.252	-1.255	-1.258	-1.260	-1.262	-1.268	-1.272	-1.278	-1.282	-1.288	-1.295	-1.302	-1.310	-1.318	-1.325	-1.335	-1.345	-1.355	-1.365	-1.378	-1.390	-1.402	-1.415	-1.430	-1.445	-1.460	-1.475	-1.492	-1.508	-1.525	-1.545	-1.562	-1.582	-1.600	-1.620	-1.640	-1.662	-1.682	-1.702	-1.725	-1.748	-1.768	-1.790	-1.812	-1.832	-1.855	-1.875	-1.898	-1.918	-1.940	-1.960	-1.980	-1.998	-2.018	-2.035	-2.055	-2.072	-2.088	-2.105	-2.120	-2.132	-2.148	-2.160	-2.172	-2.182	-2.192	-2.202	-2.210	-2.218	-2.222	-2.230	-2.232	-2.238	-2.240	-2.242	-2.242	-2.242	-2.240	-2.240	-2.238	-2.232	-2.230	-2.225	-2.220	-2.215	-2.208	-2.202	-2.195	-2.188	-2.178	-2.170	-2.160	-2.152	-2.142	-2.135	-2.125	-2.115	-2.108	-2.098	-2.088	-2.080	-2.070	-2.062	-2.052	-2.045	-2.038	-2.030	-2.022	-2.015	-2.007	-2.002	-1.995	-1.990	-1.985	-1.980	-1.975	-1.972	-1.968	-1.965	-1.962	-1.960	-1.958	-1.955	-1.952	-1.952	-1.950	-1.950	-1.950	-1.950	-1.950	-1.950	-1.952	-1.952	-1.952	-1.955	-1.955	-1.958	-1.960	-1.960	-1.962	-1.965	-1.968	-1.970	-1.972	-1.975	-1.978	-1.980	-1.982	-1.985	-1.988	-1.990	-1.992	-1.995	-1.998	-2.002	-2.005	-2.007	-2.010	-2.015	-2.018	-2.020	-2.022	-2.027	-2.030	-2.033	-2.035	-2.040	-2.042	-2.045	-2.047	-2.050	-2.052	-2.055	-2.058	-2.060	-2.062	-2.065	-2.068	-2.068	-2.070	-2.070	-2.070	-2.070	-2.070	-2.070	-2.070	-2.068	-2.068	-2.065	-2.062	-2.060	-2.058	-2.055	-2.052	-2.047	-2.045	-2.040	-2.035	-2.033	-2.027	-2.022	-2.018	-2.013	-2.007	-2.002	-1.998	-1.995	-1.990	-1.985	-1.982	-1.978	-1.975	-1.972	-1.970	-1.968	-1.965	-1.965	-1.965	-1.965	-1.965	-1.968	-1.970	-1.972	-1.978	-1.982	-1.988	-1.995	-2.002	-2.010	-2.020	-2.030	-2.040	-2.052	-2.065	-2.080	-2.092	-2.110	-2.125	-2.142	-2.160	-2.178	-2.198	-2.215	-2.235	-2.258	-2.278	-2.300	-2.320	-2.342	-2.365	-2.388	-2.410	-2.432	-2.455	-2.478	-2.500	-2.525	-2.545	-2.568	-2.590	-2.612	-2.635	-2.655	-2.675	-2.695	-2.718	-2.735	-2.755	-2.772	-2.790	-2.808	-2.825	-2.842	-2.858	-2.872	-2.888	-2.902	-2.918	-2.930	-2.942	-2.955	-2.968	-2.980	-2.990	-3.002	-3.012	-3.022	-3.032	-3.042	-3.050	-3.060	-3.068	-3.075	-3.085	-3.092	-3.100	-3.108	-3.115	-3.120	-3.128	-3.135	-3.140	-3.148	-3.152	-3.160	-3.165	-3.172	-3.178	-3.182	-3.190	-3.195	-3.200	-3.205	-3.210	-3.215	-3.220	-3.225	-3.230	-3.232	-3.238	-3.242	-3.245	-3.250	-3.252	-3.255	-3.258	-3.262	-3.265	-3.265	-3.268	-3.270	-3.270	-3.272	-3.272	-3.272	-3.272	-3.272	-3.270	-3.270	-3.268	-3.265	-3.262	-3.258	-3.255	-3.250	-3.245	-3.238	-3.232	-3.225	-3.218	-3.208	-3.200	-3.190	-3.180	-3.168	-3.158	-3.145	-3.130	-3.118	-3.102	-3.088	-3.070	-3.055	-3.038	-3.020	-3.000	-2.980	-2.960	-2.940	-2.918	-2.895	-2.872	-2.850	-2.825	-2.800	-2.775	-2.748	-2.722	-2.695	-2.668	-2.640	-2.610	-2.580	-2.552	-2.522	-2.490	-2.460	-2.430	-2.398	-2.368	-2.335	-2.302	-2.270	-2.238	-2.205	-2.172	-2.140	-2.110	-2.078	-2.045	-2.013	-1.980	-1.948	-1.915	-1.882	-1.852	-1.820	-1.788	-1.758	-1.728	-1.695	-1.665	-1.635	-1.605	-1.578	-1.548	-1.518	-1.490	-1.462	-1.435	-1.408	-1.380	-1.352	-1.325	-1.300	-1.275	-1.250	-1.225	-1.200	-1.175	-1.152	-1.128	-1.105	-1.082	-1.060	-1.038	-1.018	-0.995	-0.975	-0.955	-0.935	-0.915	-0.895	-0.875	-0.855	-0.838	-0.818	-0.800	-0.782	-0.765	-0.748	-0.728	-0.710	-0.695	-0.678	-0.660	-0.642	-0.625	-0.610	-0.592	-0.575	-0.560	-0.542	-0.525	-0.510	-0.492	-0.478	-0.460	-0.442	-0.428	-0.410	-0.392	-0.378	-0.360	-0.342	-0.325	-0.308	-0.290	-0.272	-0.255	-0.238	-0.220	-0.202	-0.185	-0.168	-0.148	-0.130	-0.112	-0.095	-0.078	-0.058	-0.040	-0.022	-0.005	0.012	0.030	0.048	0.065	0.082	0.100	0.118	0.132	0.150	0.165	0.182	0.198	0.212	0.228	0.240	0.255	0.268	0.282	0.292	0.305	0.318	0.328	0.338	0.348	0.358	0.365	0.372	0.380	0.388	0.392	0.398	0.402	0.408	0.412	0.415	0.418	0.420	0.420	0.422	0.422	0.422	0.420	0.420	0.418	0.415	0.412	0.410	0.408	0.402	0.400	0.395	0.390	0.385	0.380	0.375	0.370	0.365	0.360	0.355	0.348	0.342	0.338	0.332	0.328	0.322	0.318	0.312	0.308	0.302	0.300	0.295	0.292	0.290	0.288	0.285	0.282	0.280	0.280	0.280	0.280	0.280	0.282	0.282	0.285	0.288	0.290	0.295	0.300	0.305	0.310	0.315	0.322	0.330	0.338	0.345	0.355	0.365	0.375	0.385	0.395	0.405	0.418	0.428	0.440	0.452	0.465	0.478	0.492	0.505	0.520	0.535	0.548	0.562	0.578	0.592	0.608	0.622	0.638	0.652	0.668	0.682	0.698	0.712	0.728	0.740	0.755	0.770	0.785	0.798	0.812	0.828	0.840	0.855	0.868	0.880	0.895	0.908	0.920	0.932	0.945	0.958	0.970	0.980	0.992	1.005	1.015	1.028	1.038	1.050	1.060	1.070	1.082	1.092	1.102	1.115	1.125	1.135	1.145	1.155	1.168	1.178	1.188	1.198	1.208	1.218	1.228	1.240	1.250	1.260	1.270	1.280	1.290	1.300	1.310	1.320	1.330	1.340	1.350	1.360	1.370	1.380	1.390	1.400	1.410	1.420	1.428	1.438	1.448	1.458	1.465	1.475	1.485	1.495	1.505	1.512	1.522	1.532	1.540	1.550	1.558	1.568	1.578	1.585	1.595	1.602	1.612	1.620	1.628	1.638	1.645	1.655	1.662	1.670	1.678	1.688	1.695	1.702	1.710	1.718	1.722	1.730	1.738	1.745	1.750	1.758	1.762	1.768	1.772	1.778	1.782	1.788	1.790	1.792	1.795	1.798	1.798	1.800	1.800	1.800	1.798	1.798	1.795	1.792	1.790	1.785	1.782	1.778	1.770	1.765	1.758	1.750	1.742	1.735	1.725	1.715	1.705	1.695	1.682	1.670	1.658	1.645	1.632	1.620	1.605	1.592	1.578	1.562	1.548	1.532	1.518	1.502	1.488	1.470	1.455	1.440	1.422	1.408	1.390	1.375	1.358	1.342	1.325	1.310	1.295	1.278	1.262	1.248	1.230	1.215	1.200	1.185	1.170	1.155	1.140	1.125	1.110	1.095	1.082	1.068	1.052	1.040	1.025	1.012	1.000	0.988	0.975	0.962	0.950	0.938	0.925	0.912	0.902	0.890	0.880	0.870	0.858	0.848	0.838	0.828	0.820	0.810	0.800	0.790	0.782	0.775	0.765	0.758	0.750	0.742	0.735	0.728	0.720	0.712	0.705	0.698	0.690	0.682	0.678	0.670	0.662	0.655	0.648	0.640	0.632	0.625	0.618	0.608	0.600	0.590	0.582	0.572	0.562	0.552	0.542	0.532	0.520	0.510	0.498	0.485	0.472	0.460	0.448	0.432	0.420	0.405	0.390	0.375	0.360	0.345	0.330	0.315	0.298	0.282	0.265	0.250	0.232	0.218	0.202	0.185	0.170	0.155	0.140	0.125	0.110	0.095	0.080	0.068	0.052	0.040	0.028	0.015	0.005	-0.008	-0.018	-0.028	-0.038	-0.048	-0.055	-0.062	-0.070	-0.078	-0.082	-0.090	-0.095	-0.100	-0.105	-0.108	-0.112	-0.115	-0.118	-0.122	-0.125	-0.128	-0.128	-0.130	-0.132	-0.135	-0.135	-0.138	-0.138	-0.140	-0.142	-0.142	-0.145	-0.148	-0.150	-0.152	-0.155	-0.158	-0.160	-0.162	-0.165	-0.168	-0.172	-0.175	-0.180	-0.185	-0.190	-0.195	-0.200	-0.205	-0.210	-0.215	-0.220	-0.225	-0.232	-0.238	-0.242	-0.248	-0.255	-0.260	-0.265	-0.270	-0.275	-0.280	-0.285	-0.290	-0.295	-0.300	-0.302	-0.308	-0.310	-0.312	-0.315	-0.318	-0.320	-0.320	-0.322	-0.322	-0.322	-0.322	-0.320	-0.320	-0.318	-0.315	-0.312	-0.310	-0.305	-0.300	-0.295	-0.290	-0.285	-0.280	-0.272	-0.265	-0.258	-0.250	-0.242	-0.235	-0.225	-0.218	-0.208	-0.198	-0.188	-0.178	-0.168	-0.158	-0.148	-0.138	-0.128	-0.115	-0.105	-0.095	-0.082	-0.072	-0.060	-0.050	-0.038	-0.028	-0.018	-0.008	0.005	0.015	0.025	0.035	0.042	0.052	0.062	0.070	0.080	0.088	0.095	0.102	0.110	0.118	0.122	0.130	0.135	0.140	0.145	0.148	0.152	0.158	0.160	0.162	0.165	0.165	0.168	0.168	0.168	0.168	0.165	0.165	0.162	0.160	0.158	0.152	0.150	0.145	0.140	0.135	0.130	0.125	0.118	0.112	0.105	0.098	0.090	0.082	0.075	0.068	0.060	0.050	0.042	0.032	0.025	0.018	0.008	0.000	-0.010	-0.018	-0.028	-0.035	-0.042	-0.050	-0.058	-0.065	-0.072	-0.078	-0.085	-0.090	-0.098	-0.102	-0.108	-0.110	-0.115	-0.118	-0.122	-0.125	-0.128	-0.128	-0.130	-0.130	-0.132	-0.132	-0.130	-0.130	-0.130	-0.128	-0.125	-0.122	-0.120	-0.118	-0.112	-0.110	-0.105	-0.100	-0.095	-0.090	-0.082	-0.078	-0.072	-0.065	-0.058	-0.050	-0.042	-0.035	-0.028	-0.020	-0.012	-0.005	0.005	0.012	0.022	0.030	0.040	0.048	0.058	0.068	0.078	0.088	0.098	0.105	0.115	0.125	0.138	0.148	0.158	0.168	0.180	0.190	0.202	0.212	0.225	0.235	0.248	0.260	0.270	0.282	0.295	0.308	0.320	0.332	0.345	0.358	0.370	0.382	0.395	0.408	0.420	0.435	0.448	0.460	0.475	0.488	0.500	0.515	0.528	0.540	0.552	0.568	0.580	0.592	0.605	0.618	0.632	0.645	0.658	0.670	0.682	0.695	0.708	0.720	0.732	0.745	0.758	0.770	0.782	0.795	0.808	0.818	0.830	0.842	0.855	0.868	0.880	0.892	0.905	0.915	0.928	0.940	0.952	0.965	0.978	0.990	1.002	1.018	1.030	1.042	1.055	1.070	1.082	1.098	1.110	1.125	1.140	1.155	1.168	1.182	1.198	1.212	1.228	1.242	1.258	1.272	1.288	1.302	1.318	1.335	1.350	1.365	1.380	1.395	1.410	1.425	1.440	1.455	1.470	1.485	1.500	1.512	1.528	1.540	1.555	1.568	1.580	1.592	1.602	1.615	1.625	1.635	1.645	1.655	1.665	1.672	1.680	1.688	1.695	1.700	1.705	1.710	1.715	1.718	1.720	1.722	1.725	1.725	1.725	1.725	1.722	1.722	1.720	1.715	1.712	1.708	1.702	1.698	1.690	1.682	1.675	1.668	1.660	1.650	1.642	1.632	1.622	1.612	1.602	1.590	1.580	1.568	1.558	1.545	1.535	1.522	1.510	1.500	1.488	1.475	1.465	1.452	1.442	1.430	1.420	1.410	1.400	1.390	1.380	1.370	1.360	1.352	1.342	1.335	1.328	1.320	1.315	1.308	1.302	1.298	1.292	1.288	1.282	1.278	1.275	1.272	1.268	1.265	1.262	1.262	1.260	1.258	1.258	1.255	1.255	1.255	1.252	1.252	1.250	1.250	1.250	1.248	1.248	1.248	1.245	1.245	1.242	1.240	1.240	1.238	1.235	1.232	1.228	1.225	1.220	1.215	1.212	1.208	1.200	1.195	1.188	1.182	1.175	1.168	1.160	1.152	1.142	1.135	1.125	1.118	1.108	1.098	1.090	1.080	1.070	1.060	1.050	1.040	1.030	1.020	1.010	1.002	0.992	0.982	0.975	0.968	0.958	0.950	0.942	0.935	0.930	0.922	0.918	0.912	0.908	0.902	0.898	0.895	0.892	0.890	0.888	0.885	0.885	0.882	0.882	0.882	0.882	0.882	0.882	0.885	0.885	0.888	0.890	0.890	0.892	0.895	0.895	0.898	0.900	0.902	0.902	0.905	0.908	0.910	0.910	0.912	0.912	0.912	0.912	0.912	0.912	0.912	0.912	0.912	0.910	0.910	0.908	0.905	0.902	0.900	0.898	0.895	0.892	0.890	0.885	0.882	0.878	0.875	0.870	0.865	0.862	0.858	0.852	0.850	0.845	0.840	0.835	0.832	0.828	0.822	0.820	0.815	0.810	0.808	0.802	0.800	0.795	0.792	0.788	0.785	0.780	0.778	0.775	0.770	0.768	0.765	0.762	0.760	0.758	0.755	0.752	0.750	0.748	0.745	0.742	0.740	0.738	0.735	0.735	0.732	0.730	0.730	0.728	0.728	0.725	0.725	0.725	0.722	0.722	0.722	0.722	0.725	0.725	0.725	0.728	0.730	0.732	0.735	0.738	0.742	0.745	0.750	0.755	0.760	0.765	0.772	0.780	0.788	0.795	0.802	0.812	0.822	0.832	0.842	0.852	0.865	0.878	0.888	0.902	0.915	0.928	0.942	0.955	0.970	0.985	0.998	1.012	1.028	1.042	1.058	1.072	1.085	1.100	1.115	1.128	1.142	1.155	1.168	1.182	1.192	1.205	1.215	1.228	1.238	1.248	1.255	1.262	1.270	1.278	1.285	1.290	1.295	1.298	1.300	1.302	1.305	1.305	1.308	1.305	1.305	1.302	1.300	1.298	1.292	1.288	1.282	1.278	1.270	1.262	1.255	1.248	1.240	1.230	1.220	1.210	1.200	1.190	1.180	1.170	1.158	1.148	1.135	1.122	1.110	1.100	1.088	1.075	1.062	1.052	1.040	1.028	1.018	1.005	0.995	0.982	0.972	0.960	0.950	0.940	0.930	0.920	0.912	0.902	0.892	0.885	0.878	0.868	0.860	0.852	0.845	0.840	0.832	0.825	0.820	0.815	0.808	0.802	0.798	0.792	0.788	0.782	0.780	0.775	0.770	0.768	0.762	0.760	0.758	0.752	0.750	0.748	0.745	0.742	0.740	0.738	0.735	0.732	0.730	0.728	0.725	0.725	0.722	0.722	0.720	0.720	0.718	0.718	0.718	0.718	0.715	0.715	0.718	0.718	0.718	0.718	0.720	0.720	0.722	0.725	0.728	0.728	0.730	0.732	0.738	0.740	0.742	0.745	0.750	0.752	0.758	0.760	0.765	0.768	0.772	0.778	0.780	0.785	0.788	0.792	0.798	0.800	0.805	0.808	0.812	0.815	0.818	0.822	0.825	0.828	0.830	0.832	0.832	0.835	0.838	0.838	0.840	0.840	0.842	0.842	0.842	0.842	0.842	0.842	0.842	0.842	0.842	0.840	0.840	0.840	0.840	0.838	0.838	0.838	0.838	0.838	0.838	0.838	0.838	0.838	0.838	0.838	0.840	0.840	0.842	0.845	0.848	0.850	0.852	0.858	0.860	0.865	0.870	0.875	0.880	0.885	0.890	0.898	0.902	0.910	0.918	0.925	0.932	0.942	0.950	0.958	0.968	0.978	0.985	0.995	1.005	1.012	1.022	1.032	1.042	1.055	1.065	1.075	1.085	1.095	1.105	1.118	1.128	1.138	1.148	1.160	1.170	1.180	1.192	1.202	1.215	1.225	1.238	1.248	1.260	1.270	1.282	1.295	1.308	1.320	1.332	1.345	1.358	1.370	1.382	1.398	1.410	1.422	1.438	1.450	1.465	1.478	1.492	1.508	1.520	1.535	1.548	1.562	1.575	1.590	1.602	1.615	1.628	1.640	1.650	1.662	1.672	1.682	1.692	1.700	1.708	1.715	1.722	1.728	1.732	1.735	1.738	1.740	1.740	1.740	1.740	1.738	1.732	1.728	1.722	1.715	1.705	1.698	1.685	1.675	1.662	1.648	1.635	1.618	1.602	1.585	1.568	1.548	1.528	1.508	1.488	1.465	1.442	1.420	1.398	1.375	1.350	1.328	1.302	1.278	1.252	1.230	1.205	1.180	1.155	1.132	1.108	1.085	1.062	1.040	1.018	0.995	0.972	0.952	0.932	0.910	0.890	0.872	0.852	0.832	0.815	0.798	0.780	0.762	0.745	0.730	0.712	0.698	0.682	0.668	0.652	0.640	0.625	0.610	0.598	0.582	0.570	0.558	0.542	0.530	0.518	0.502	0.490	0.478	0.465	0.450	0.438	0.425	0.412	0.398	0.385	0.372	0.358	0.345	0.332	0.318	0.305	0.292	0.280	0.265	0.252	0.240	0.228	0.218	0.205	0.192	0.182	0.170	0.160	0.150	0.140	0.130	0.122	0.112	0.105	0.098	0.092	0.085	0.080	0.075	0.070	0.068	0.062	0.062	0.060	0.060	0.060	0.060	0.060	0.062	0.065	0.068	0.072	0.078	0.082	0.088	0.092	0.100	0.108	0.115	0.125	0.132	0.142	0.152	0.162	0.172	0.182	0.192	0.205	0.215	0.228	0.240	0.252	0.265	0.275	0.288	0.300	0.312	0.322	0.335	0.345	0.358	0.368	0.378	0.388	0.398	0.408	0.418	0.425	0.432	0.440	0.448	0.452	0.460	0.465	0.468	0.472	0.478	0.480	0.480	0.482	0.482	0.485	0.485	0.482	0.482	0.480	0.478	0.475	0.470	0.468	0.462	0.458	0.455	0.448	0.442	0.438	0.432	0.428	0.420	0.415	0.410	0.405	0.400	0.395	0.390	0.388	0.382	0.380	0.378	0.375	0.372	0.372	0.372	0.372	0.372	0.375	0.378	0.380	0.385	0.390	0.395	0.402	0.410	0.420	0.428	0.440	0.450	0.462	0.475	0.490	0.505	0.520	0.535	0.552	0.570	0.588	0.605	0.625	0.645	0.662	0.685	0.705	0.725	0.745	0.768	0.788	0.808	0.830	0.850	0.870	0.890	0.910	0.930	0.950	0.970	0.990	1.008	1.025	1.042	1.060	1.078	1.092	1.108	1.122	1.135	1.148	1.160	1.172	1.182	1.192	1.202	1.210	1.220	1.228	1.232	1.240	1.245	1.250	1.252	1.258	1.260	1.262	1.262	1.265	1.265	1.268	1.268	1.268	1.265	1.265	1.265	1.262	1.260	1.260	1.258	1.255	1.252	1.250	1.250	1.248	1.245	1.242	1.240	1.238	1.235	1.235	1.232	1.230	1.230	1.228	1.228	1.225	1.225	1.225	1.225	1.222	1.222	1.222	1.222	1.222	1.222	1.222	1.222	1.222	1.222	1.222	1.222	1.222	1.222	1.222	1.222	1.220	1.220	1.220	1.218	1.218	1.215	1.212	1.210	1.208	1.205	1.200	1.198	1.192	1.188	1.182	1.178	1.172	1.165	1.158	1.150	1.142	1.135	1.125	1.115	1.105	1.095	1.085	1.072	1.062	1.050	1.038	1.025	1.010	0.998	0.982	0.968	0.955	0.940	0.925	0.908	0.892	0.878	0.862	0.845	0.830	0.815	0.798	0.782	0.768	0.752	0.735	0.720	0.708	0.692	0.678	0.662	0.650	0.638	0.622	0.612	0.600	0.588	0.578	0.565	0.555	0.548	0.538	0.530	0.520	0.515	0.507	0.500	0.495	0.490	0.485	0.482	0.478	0.475	0.472	0.470	0.470	0.470	0.470	0.470	0.470	0.472	0.472	0.475	0.480	0.482	0.485	0.490	0.495	0.500	0.505	0.510	0.518	0.522	0.530	0.535	0.542	0.550	0.558	0.565	0.572	0.582	0.590	0.598	0.608	0.615	0.622	0.632	0.640	0.650	0.658	0.665	0.675	0.682	0.690	0.698	0.705	0.712	0.718	0.725	0.730	0.738	0.742	0.745	0.750	0.752	0.758	0.760	0.760	0.762	0.762	0.762	0.760	0.760	0.758	0.752	0.750	0.745	0.740	0.732	0.725	0.718	0.710	0.700	0.690	0.680	0.668	0.655	0.642	0.630	0.618	0.602	0.588	0.572	0.558	0.542	0.525	0.510	0.492	0.478	0.460	0.445	0.430	0.412	0.398	0.382	0.370	0.355	0.342	0.330	0.318	0.305	0.295	0.285	0.278	0.270	0.262	0.258	0.252	0.250	0.248	0.248	0.248	0.250	0.252	0.258	0.262	0.270	0.280	0.290	0.300	0.312	0.325	0.340	0.355	0.372	0.390	0.410	0.430	0.452	0.475	0.498	0.520	0.545	0.572	0.598	0.625	0.652	0.680	0.708	0.735	0.765	0.795	0.822	0.852	0.882	0.912	0.942	0.972	1.002	1.032	1.062	1.090	1.120	1.148	1.178	1.205	1.232	1.260	1.288	1.315	1.340	1.365	1.390	1.415	1.440	1.465	1.488	1.510	1.532	1.552	1.575	1.595	1.615	1.635	1.652	1.672	1.690	1.705	1.722	1.738	1.752	1.768	1.782	1.795	1.808	1.820	1.832	1.842	1.852	1.862	1.872	1.880	1.888	1.895	1.900	1.908	1.912	1.918	1.920	1.925	1.928	1.930	1.930	1.932	1.932	1.932	1.932	1.930	1.930	1.928	1.925	1.922	1.918	1.915	1.910	1.908	1.902	1.898	1.892	1.888	1.882	1.878	1.872	1.868	1.862	1.858	1.855	1.850	1.845	1.840	1.838	1.832	1.830	1.825	1.822	1.820	1.820	1.818	1.818	1.818	1.818	1.818	1.820	1.820	1.822	1.825	1.830	1.832	1.838	1.842	1.848	1.852	1.858	1.865	1.872	1.878	1.885	1.892	1.902	1.910	1.918	1.925	1.932	1.940	1.950	1.958	1.965	1.972	1.978	1.985	1.990	1.995	2.000	2.005	2.007	2.010	2.010	2.010	2.010	2.010	2.007	2.002	1.998	1.992	1.985	1.975	1.968	1.955	1.942	1.930	1.912	1.898	1.880	1.860	1.838	1.815	1.792	1.768	1.740	1.712	1.682	1.652	1.620	1.588	1.552	1.518	1.480	1.442	1.402	1.362	1.322	1.280	1.238	1.192	1.150	1.105	1.058	1.012	0.965	0.918	0.870	0.822	0.775	0.725	0.678	0.630	0.580	0.532	0.485	0.438	0.388	0.340	0.295	0.248	0.202	0.155	0.110	0.065	0.022	-0.022	-0.062	-0.105	-0.145	-0.185	-0.225	-0.262	-0.300	-0.338	-0.372	-0.408	-0.442	-0.475	-0.507	-0.538	-0.568	-0.598	-0.625	-0.652	-0.678	-0.702	-0.728	-0.752	-0.775	-0.798	-0.818	-0.838	-0.858	-0.878	-0.895	-0.912	-0.930	-0.948	-0.962	-0.978	-0.992	-1.008	-1.022	-1.035	-1.048	-1.062	-1.075	-1.088	-1.100	-1.112	-1.125	-1.135	-1.148	-1.160	-1.172	-1.182	-1.195	-1.208	-1.218	-1.230	-1.242	-1.255	-1.265	-1.278	-1.290	-1.302	-1.315	-1.325	-1.338	-1.350	-1.362	-1.375	-1.388	-1.400	-1.412	-1.425	-1.438	-1.448	-1.460	-1.470	-1.482	-1.492	-1.505	-1.515	-1.525	-1.532	-1.542	-1.550	-1.560	-1.568	-1.572	-1.580	-1.585	-1.590	-1.595	-1.600	-1.602	-1.605	-1.605	-1.605	-1.605	-1.605	-1.602	-1.600	-1.598	-1.592	-1.588	-1.582	-1.578	-1.570	-1.560	-1.550	-1.540	-1.530	-1.520	-1.508	-1.492	-1.480	-1.465	-1.450	-1.432	-1.415	-1.398	-1.380	-1.362	-1.342	-1.322	-1.302	-1.280	-1.258	-1.235	-1.212	-1.190	-1.165	-1.142	-1.118	-1.092	-1.068	-1.040	-1.015	-0.988	-0.960	-0.932	-0.905	-0.878	-0.850	-0.820	-0.792	-0.762	-0.732	-0.705	-0.675	-0.645	-0.615	-0.582	-0.552	-0.522	-0.492	-0.460	-0.430	-0.398	-0.368	-0.335	-0.302	-0.270	-0.240	-0.208	-0.175	-0.142	-0.110	-0.078	-0.045	-0.012	0.020	0.055	0.088	0.120	0.155	0.188	0.222	0.255	0.290	0.325	0.360	0.395	0.430	0.465	0.500	0.538	0.572	0.610	0.645	0.682	0.720	0.758	0.795	0.835	0.872	0.910	0.950	0.990	1.030	1.068	1.108	1.148	1.188	1.228	1.270	1.310	1.350	1.390	1.430	1.472	1.512	1.552	1.592	1.632	1.672	1.712	1.752	1.790	1.830	1.868	1.905	1.942	1.978	2.013	2.047	2.082	2.118	2.150	2.182	2.212	2.242	2.272	2.302	2.330	2.355	2.382	2.405	2.428	2.452	2.472	2.492	2.512	2.532	2.550	2.565	2.580	2.595	2.608	2.620	2.632	2.642	2.652	2.660	2.668	2.675	2.680	2.685	2.690	2.695	2.698	2.700	2.702	2.705	2.705	2.708	2.708	2.708	2.705	2.705	2.705	2.702	2.700	2.700	2.698	2.695	2.692	2.690	2.688	2.685	2.682	2.680	2.678	2.675	2.670	2.668	2.665	2.662	2.658	2.655	2.652	2.648	2.645	2.640	2.638	2.632	2.628	2.622	2.618	2.612	2.608	2.602	2.595	2.588	2.582	2.575	2.565	2.558	2.548	2.540	2.530	2.518	2.508	2.495	2.482	2.468	2.455	2.440	2.425	2.410	2.392	2.375	2.358	2.340	2.320	2.300	2.280	2.258	2.238	2.215	2.192	2.168	2.145	2.120	2.095	2.068	2.042	2.015	1.990	1.962	1.935	1.908	1.880	1.850	1.822	1.795	1.768	1.740	1.710	1.682	1.655	1.628	1.600	1.570	1.542	1.518	1.490	1.462	1.438	1.412	1.388	1.362	1.338	1.312	1.290	1.268	1.245	1.222	1.202	1.180	1.160	1.140	1.120	1.102	1.085	1.068	1.050	1.032	1.018	1.002	0.988	0.972	0.958	0.945	0.932	0.918	0.905	0.895	0.882	0.872	0.860	0.850	0.840	0.830	0.822	0.812	0.805	0.798	0.788	0.780	0.775	0.768	0.760	0.755	0.748	0.742	0.735	0.730	0.725	0.720	0.715	0.712	0.708	0.702	0.700	0.695	0.692	0.690	0.685	0.682	0.680	0.678	0.675	0.672	0.670	0.668	0.662	0.660	0.658	0.655	0.652	0.650	0.648	0.645	0.640	0.638	0.632	0.628	0.625	0.620	0.612	0.608	0.602	0.595	0.588	0.580	0.572	0.562	0.552	0.542	0.532	0.522	0.510	0.498	0.482	0.468	0.452	0.438	0.422	0.405	0.388	0.368	0.348	0.328	0.308	0.285	0.265	0.240	0.218	0.192	0.170	0.145	0.118	0.092	0.065	0.038	0.010	-0.018	-0.045	-0.072	-0.102	-0.130	-0.160	-0.188	-0.218	-0.248	-0.275	-0.305	-0.335	-0.362	-0.392	-0.420	-0.450	-0.478	-0.505	-0.532	-0.560	-0.585	-0.612	-0.638	-0.662	-0.688	-0.712	-0.738	-0.760	-0.782	-0.805	-0.828	-0.848	-0.868	-0.888	-0.908	-0.925	-0.945	-0.962	-0.978	-0.995	-1.010	-1.025	-1.040	-1.052	-1.068	-1.080	-1.092	-1.102	-1.112	-1.122	-1.132	-1.142	-1.152	-1.160	-1.168	-1.175	-1.182	-1.190	-1.195	-1.200	-1.205	-1.210	-1.215	-1.220	-1.225	-1.228	-1.230	-1.235	-1.238	-1.240	-1.242	-1.245	-1.248	-1.248	-1.250	-1.252	-1.252	-1.255	-1.255	-1.255	-1.258	-1.258	-1.258	-1.260	-1.260	-1.260	-1.262	-1.262	-1.265	-1.265	-1.268	-1.268	-1.270	-1.272	-1.275	-1.278	-1.280	-1.282	-1.285	-1.290	-1.292	-1.298	-1.302	-1.308	-1.312	-1.318	-1.325	-1.330	-1.338	-1.345	-1.352	-1.362	-1.370	-1.380	-1.390	-1.400	-1.410	-1.422	-1.432	-1.445	-1.458	-1.470	-1.482	-1.498	-1.510	-1.525	-1.540	-1.552	-1.568	-1.582	-1.600	-1.615	-1.630	-1.645	-1.662	-1.678	-1.692	-1.710	-1.725	-1.740	-1.755	-1.770	-1.785	-1.800	-1.815	-1.828	-1.842	-1.855	-1.868	-1.880	-1.892	-1.905	-1.915	-1.925	-1.935	-1.942	-1.950	-1.958	-1.965	-1.972	-1.978	-1.982	-1.985	-1.988	-1.990	-1.992	-1.995	-1.995	-1.995	-1.992	-1.992	-1.990	-1.988	-1.982	-1.980	-1.975	-1.970	-1.965	-1.960	-1.952	-1.948	-1.940	-1.932	-1.925	-1.918	-1.910	-1.900	-1.892	-1.885	-1.878	-1.868	-1.860	-1.852	-1.845	-1.835	-1.828	-1.820	-1.812	-1.808	-1.800	-1.792	-1.788	-1.780	-1.775	-1.770	-1.765	-1.760	-1.758	-1.752	-1.748	-1.745	-1.742	-1.740	-1.738	-1.735	-1.735	-1.732	-1.732	-1.732	-1.730	-1.730	-1.730	-1.732	-1.732	-1.732	-1.735	-1.738	-1.738	-1.740	-1.742	-1.745	-1.748	-1.750	-1.752	-1.755	-1.758	-1.760	-1.765	-1.768	-1.770	-1.775	-1.778	-1.782	-1.785	-1.788	-1.792	-1.798	-1.800	-1.805	-1.810	-1.812	-1.818	-1.822	-1.828	-1.832	-1.835	-1.840	-1.845	-1.850	-1.852	-1.858	-1.862	-1.865	-1.870	-1.875	-1.878	-1.882	-1.885	-1.890	-1.892	-1.895	-1.898	-1.900	-1.902	-1.905	-1.905	-1.908	-1.908	-1.910	-1.910	-1.910	-1.910	-1.910	-1.908	-1.908	-1.905	-1.902	-1.902	-1.900	-1.898	-1.895	-1.892	-1.888	-1.885	-1.882	-1.880	-1.878	-1.872	-1.870	-1.868	-1.865	-1.862	-1.862	-1.860	-1.860	-1.858	-1.858	-1.858	-1.860	-1.860	-1.862	-1.865	-1.870	-1.872	-1.878	-1.885	-1.890	-1.898	-1.905	-1.915	-1.925	-1.935	-1.948	-1.960	-1.972	-1.988	-2.002	-2.018	-2.035	-2.052	-2.070	-2.088	-2.108	-2.128	-2.148	-2.168	-2.190	-2.212	-2.235	-2.255	-2.278	-2.302	-2.325	-2.348	-2.370	-2.392	-2.415	-2.440	-2.462	-2.485	-2.508	-2.528	-2.550	-2.572	-2.592	-2.615	-2.635	-2.655	-2.675	-2.692	-2.712	-2.730	-2.748	-2.765	-2.782	-2.798	-2.815	-2.830	-2.845	-2.860	-2.872	-2.888	-2.900	-2.915	-2.928	-2.940	-2.952	-2.965	-2.975	-2.988	-3.000	-3.010	-3.020	-3.032	-3.042	-3.052	-3.065	-3.075	-3.085	-3.095	-3.105	-3.115	-3.125	-3.132	-3.142	-3.152	-3.162	-3.170	-3.180	-3.188	-3.198	-3.205	-3.212	-3.222	-3.230	-3.238	-3.245	-3.252	-3.258	-3.265	-3.270	-3.278	-3.282	-3.288	-3.292	-3.298	-3.302	-3.305	-3.308	-3.312	-3.315	-3.315	-3.318	-3.320	-3.320	-3.320	-3.320	-3.320	-3.318	-3.318	-3.315	-3.312	-3.308	-3.305	-3.300	-3.295	-3.288	-3.282	-3.275	-3.268	-3.258	-3.250	-3.240	-3.230	-3.220	-3.208	-3.195	-3.182	-3.170	-3.155	-3.140	-3.125	-3.108	-3.090	-3.072	-3.055	-3.035	-3.015	-2.995	-2.972	-2.952	-2.930	-2.905	-2.882	-2.858	-2.832	-2.805	-2.778	-2.752	-2.722	-2.695	-2.665	-2.638	-2.605	-2.575	-2.545	-2.512	-2.480	-2.448	-2.415	-2.380	-2.348	-2.312	-2.278	-2.242	-2.208	-2.172	-2.138	-2.100	-2.065	-2.030	-1.995	-1.958	-1.922	-1.885	-1.850	-1.815	-1.780	-1.745	-1.710	-1.675	-1.640	-1.605	-1.572	-1.538	-1.505	-1.472	-1.440	-1.408	-1.375	-1.345	-1.315	-1.285	-1.255	-1.225	-1.198	-1.170	-1.142	-1.118	-1.090	-1.065	-1.040	-1.018	-0.992	-0.970	-0.950	-0.928	-0.908	-0.888	-0.868	-0.848	-0.830	-0.810	-0.792	-0.778	-0.760	-0.745	-0.728	-0.712	-0.698	-0.682	-0.670	-0.655	-0.642	-0.628	-0.615	-0.602	-0.588	-0.575	-0.562	-0.550	-0.535	-0.522	-0.510	-0.495	-0.482	-0.470	-0.455	-0.440	-0.428	-0.412	-0.398	-0.382	-0.368	-0.350	-0.335	-0.318	-0.300	-0.282	-0.265	-0.248	-0.228	-0.210	-0.190	-0.172	-0.152	-0.132	-0.112	-0.090	-0.070	-0.050	-0.030	-0.008	0.012	0.035	0.055	0.078	0.098	0.120	0.140	0.160	0.182	0.202	0.222	0.240	0.260	0.280	0.298	0.318	0.335	0.352	0.368	0.385	0.400	0.415	0.430	0.442	0.455	0.468	0.478	0.490	0.500	0.507	0.518	0.525	0.532	0.538	0.545	0.550	0.555	0.558	0.560	0.562	0.565	0.568	0.568	0.568	0.568	0.565	0.565	0.562	0.560	0.558	0.555	0.550	0.548	0.542	0.538	0.532	0.528	0.525	0.518	0.512	0.507	0.502	0.498	0.492	0.488	0.482	0.478	0.472	0.468	0.462	0.458	0.452	0.448	0.445	0.440	0.438	0.435	0.432	0.430	0.428	0.425	0.425	0.422	0.422	0.422	0.422	0.425	0.425	0.428	0.430	0.432	0.435	0.440	0.442	0.448	0.452	0.458	0.462	0.470	0.475	0.482	0.488	0.495	0.502	0.510	0.518	0.528	0.535	0.545	0.552	0.562	0.570	0.580	0.590	0.600	0.608	0.618	0.628	0.638	0.648	0.658	0.665	0.675	0.685	0.695	0.705	0.712	0.722	0.732	0.740	0.750	0.760	0.768	0.778	0.788	0.795	0.805	0.812	0.822	0.832	0.840	0.850	0.860	0.870	0.880	0.890	0.900	0.910	0.920	0.930	0.940	0.952	0.962	0.975	0.985	0.998	1.010	1.022	1.035	1.048	1.062	1.075	1.090	1.102	1.118	1.132	1.148	1.162	1.178	1.192	1.208	1.222	1.240	1.255	1.270	1.288	1.302	1.318	1.332	1.350	1.365	1.380	1.395	1.410	1.425	1.440	1.452	1.468	1.482	1.495	1.508	1.520	1.532	1.545	1.558	1.570	1.582	1.592	1.605	1.615	1.625	1.635	1.645	1.652	1.662	1.670	1.680	1.688	1.695	1.702	1.710	1.718	1.725	1.732	1.740	1.745	1.752	1.758	1.762	1.770	1.775	1.780	1.785	1.790	1.792	1.798	1.802	1.805	1.808	1.812	1.815	1.818	1.820	1.820	1.822	1.822	1.822	1.822	1.820	1.820	1.818	1.815	1.812	1.808	1.802	1.798	1.792	1.785	1.780	1.772	1.762	1.755	1.745	1.735	1.722	1.710	1.698	1.685	1.672	1.658	1.642	1.628	1.612	1.595	1.578	1.560	1.542	1.525	1.508	1.488	1.468	1.448	1.430	1.410	1.390	1.368	1.348	1.328	1.305	1.285	1.265	1.242	1.222	1.202	1.180	1.160	1.140	1.118	1.098	1.078	1.058	1.038	1.018	0.998	0.978	0.958	0.938	0.918	0.900	0.882	0.862	0.845	0.828	0.810	0.792	0.775	0.758	0.742	0.725	0.710	0.695	0.678	0.662	0.648	0.635	0.620	0.605	0.592	0.580	0.568	0.555	0.542	0.530	0.518	0.507	0.498	0.488	0.478	0.468	0.458	0.448	0.440	0.430	0.422	0.412	0.405	0.398	0.390	0.382	0.375	0.368	0.360	0.355	0.348	0.340	0.332	0.328	0.320	0.312	0.305	0.298	0.290	0.282	0.275	0.268	0.260	0.250	0.242	0.232	0.222	0.212	0.202	0.192	0.182	0.170	0.160	0.148	0.135	0.122	0.110	0.098	0.085	0.070	0.058	0.042	0.028	0.015	0.000	-0.015	-0.028	-0.042	-0.058	-0.070	-0.085	-0.098	-0.112	-0.125	-0.138	-0.150	-0.162	-0.172	-0.185	-0.195	-0.208	-0.218	-0.225	-0.235	-0.242	-0.250	-0.258	-0.265	-0.270	-0.275	-0.280	-0.282	-0.288	-0.290	-0.292	-0.295	-0.295	-0.295	-0.295	-0.295	-0.295	-0.295	-0.292	-0.292	-0.290	-0.288	-0.285	-0.282	-0.280	-0.275	-0.272	-0.270	-0.265	-0.262	-0.260	-0.258	-0.252	-0.250	-0.248	-0.245	-0.242	-0.240	-0.238	-0.235	-0.232	-0.230	-0.230	-0.228	-0.228	-0.225	-0.225	-0.225	-0.222	-0.222	-0.222	-0.222	-0.222	-0.220	-0.220	-0.220	-0.220	-0.220	-0.220	-0.218	-0.218	-0.218	-0.215	-0.215	-0.212	-0.210	-0.210	-0.208	-0.205	-0.202	-0.198	-0.195	-0.190	-0.188	-0.182	-0.178	-0.172	-0.168	-0.162	-0.155	-0.150	-0.142	-0.135	-0.128	-0.120	-0.112	-0.102	-0.095	-0.085	-0.078	-0.068	-0.058	-0.048	-0.040	-0.030	-0.020	-0.008	0.002	0.012	0.022	0.032	0.042	0.052	0.062	0.072	0.082	0.092	0.102	0.112	0.120	0.130	0.140	0.150	0.158	0.168	0.175	0.182	0.192	0.200	0.208	0.215	0.220	0.228	0.232	0.240	0.245	0.250	0.255	0.260	0.265	0.268	0.272	0.275	0.278	0.280	0.282	0.285	0.288	0.288	0.288	0.290	0.290	0.288	0.288	0.288	0.285	0.282	0.280	0.278	0.272	0.270	0.265	0.260	0.255	0.250	0.245	0.238	0.230	0.225	0.218	0.210	0.200	0.192	0.185	0.175	0.165	0.155	0.145	0.135	0.125	0.115	0.105	0.092	0.082	0.070	0.060	0.050	0.038	0.028	0.015	0.005	-0.005	-0.015	-0.025	-0.035	-0.045	-0.055	-0.062	-0.072	-0.080	-0.088	-0.095	-0.100	-0.108	-0.112	-0.118	-0.122	-0.128	-0.130	-0.132	-0.135	-0.138	-0.138	-0.138	-0.138	-0.138	-0.135	-0.132	-0.130	-0.128	-0.122	-0.120	-0.115	-0.108	-0.100	-0.095	-0.088	-0.078	-0.070	-0.062	-0.052	-0.042	-0.032	-0.022	-0.010	0.000	0.010	0.022	0.035	0.048	0.058	0.070	0.082	0.095	0.108	0.120	0.132	0.145	0.158	0.170	0.185	0.198	0.210	0.222	0.235	0.248	0.260	0.272	0.285	0.298	0.310	0.322	0.335	0.345	0.358	0.370	0.382	0.392	0.405	0.418	0.428	0.440	0.450	0.462	0.472	0.485	0.495	0.507	0.518	0.530	0.540	0.552	0.562	0.572	0.585	0.595	0.605	0.618	0.628	0.640	0.650	0.660	0.672	0.682	0.692	0.705	0.715	0.728	0.738	0.750	0.760	0.772	0.782	0.795	0.808	0.818	0.830	0.842	0.855	0.868	0.880	0.892	0.905	0.918	0.930	0.942	0.958	0.970	0.982	0.998	1.012	1.025	1.040	1.055	1.070	1.085	1.100	1.118	1.132	1.150	1.168	1.182	1.200	1.218	1.235	1.252	1.272	1.290	1.308	1.328	1.345	1.365	1.385	1.402	1.422	1.442	1.462	1.480	1.500	1.520	1.540	1.560	1.578	1.598	1.618	1.635	1.655	1.675	1.692	1.710	1.728	1.745	1.762	1.780	1.795	1.810	1.825	1.840	1.855	1.868	1.880	1.892	1.902	1.912	1.922	1.930	1.940	1.948	1.952	1.958	1.962	1.968	1.970	1.972	1.972	1.972	1.972	1.970	1.968	1.965	1.960	1.955	1.950	1.942	1.935	1.928	1.918	1.908	1.898	1.888	1.875	1.862	1.850	1.838	1.825	1.810	1.798	1.782	1.768	1.752	1.738	1.722	1.708	1.692	1.678	1.662	1.648	1.632	1.620	1.605	1.592	1.578	1.565	1.552	1.540	1.528	1.518	1.508	1.495	1.488	1.478	1.468	1.460	1.452	1.448	1.440	1.435	1.430	1.425	1.422	1.418	1.415	1.412	1.410	1.410	1.408	1.408	1.408	1.405	1.405	1.408	1.408	1.408	1.408	1.408	1.410	1.410	1.410	1.410	1.410	1.410	1.410	1.410	1.410	1.408	1.408	1.405	1.402	1.400	1.398	1.395	1.390	1.385	1.380	1.375	1.370	1.362	1.358	1.350	1.342	1.332	1.325	1.318	1.308	1.298	1.288	1.278	1.268	1.258	1.248	1.238	1.228	1.218	1.208	1.198	1.188	1.178	1.168	1.158	1.148	1.140	1.132	1.122	1.115	1.108	1.100	1.095	1.088	1.082	1.078	1.072	1.070	1.065	1.062	1.060	1.058	1.055	1.052	1.052	1.052	1.052	1.052	1.052	1.052	1.052	1.052	1.055	1.055	1.058	1.058	1.060	1.062	1.062	1.065	1.065	1.068	1.068	1.070	1.070	1.070	1.072	1.072	1.072	1.072	1.072	1.072	1.072	1.070	1.070	1.070	1.068	1.068	1.065	1.062	1.062	1.060	1.058	1.055	1.052	1.050	1.050	1.045	1.045	1.042	1.040	1.038	1.038	1.035	1.032	1.032	1.030	1.030	1.028	1.028	1.028	1.025	1.025	1.025	1.025	1.025	1.025	1.025	1.025	1.025	1.028	1.028	1.028	1.030	1.030	1.030	1.032	1.032	1.035	1.035	1.035	1.038	1.038	1.038	1.040	1.040	1.040	1.040	1.040	1.042	1.042	1.042	1.042	1.042	1.040	1.040	1.040	1.040	1.040	1.040	1.040	1.040	1.040	1.040	1.040	1.040	1.042	1.042	1.042	1.045	1.045	1.048	1.050	1.052	1.055	1.058	1.062	1.065	1.070	1.075	1.080	1.085	1.092	1.098	1.105	1.110	1.120	1.128	1.135	1.145	1.152	1.162	1.172	1.180	1.190	1.200	1.210	1.222	1.232	1.242	1.252	1.262	1.272	1.282	1.292	1.302	1.312	1.320	1.330	1.338	1.345	1.352	1.360	1.368	1.372	1.380	1.385	1.390	1.392	1.398	1.400	1.400	1.402	1.402	1.402	1.402	1.402	1.400	1.398	1.395	1.390	1.388	1.382	1.378	1.370	1.365	1.358	1.352	1.345	1.338	1.330	1.320	1.312	1.305	1.295	1.288	1.278	1.268	1.260	1.250	1.240	1.232	1.222	1.212	1.205	1.195	1.188	1.180	1.170	1.162	1.155	1.148	1.140	1.135	1.128	1.122	1.115	1.110	1.105	1.100	1.095	1.090	1.085	1.080	1.078	1.072	1.068	1.065	1.062	1.058	1.055	1.052	1.048	1.045	1.042	1.038	1.035	1.030	1.028	1.022	1.020	1.015	1.012	1.008	1.002	0.998	0.992	0.988	0.982	0.978	0.970	0.965	0.960	0.952	0.945	0.940	0.932	0.925	0.918	0.910	0.902	0.895	0.888	0.880	0.872	0.865	0.858	0.850	0.845	0.838	0.830	0.825	0.820	0.812	0.808	0.802	0.798	0.792	0.790	0.785	0.782	0.780	0.778	0.775	0.775	0.772	0.772	0.772	0.772	0.772	0.772	0.772	0.775	0.778	0.778	0.780	0.782	0.788	0.790	0.792	0.795	0.800	0.802	0.808	0.810	0.812	0.818	0.820	0.822	0.828	0.830	0.832	0.835	0.838	0.842	0.845	0.848	0.848	0.850	0.852	0.855	0.858	0.858	0.860	0.860	0.862	0.862	0.865	0.865	0.865	0.868	0.868	0.868	0.870	0.870	0.872	0.872	0.875	0.878	0.878	0.880	0.882	0.885	0.888	0.892	0.895	0.900	0.905	0.908	0.912	0.918	0.925	0.930	0.935	0.942	0.950	0.955	0.962	0.970	0.978	0.985	0.992	1.000	1.010	1.018	1.025	1.035	1.042	1.050	1.058	1.065	1.075	1.082	1.090	1.098	1.108	1.115	1.122	1.130	1.135	1.142	1.150	1.158	1.162	1.170	1.178	1.182	1.190	1.195	1.200	1.208	1.212	1.218	1.225	1.230	1.238	1.242	1.250	1.255	1.262	1.270	1.278	1.285	1.292	1.300	1.308	1.315	1.325	1.332	1.342	1.352	1.362	1.372	1.382	1.392	1.402	1.412	1.422	1.435	1.445	1.455	1.465	1.478	1.488	1.498	1.508	1.518	1.525	1.535	1.542	1.550	1.558	1.565	1.572	1.578	1.582	1.588	1.590	1.592	1.592	1.595	1.595	1.592	1.590	1.588	1.582	1.578	1.570	1.565	1.558	1.548	1.538	1.528	1.515	1.502	1.488	1.475	1.460	1.442	1.428	1.410	1.390	1.372	1.352	1.332	1.312	1.292	1.272	1.250	1.230	1.208	1.185	1.162	1.140	1.118	1.095	1.072	1.050	1.030	1.008	0.985	0.962	0.940	0.920	0.898	0.875	0.855	0.832	0.812	0.790	0.770	0.750	0.730	0.710	0.690	0.670	0.650	0.630	0.610	0.590	0.572	0.552	0.535	0.515	0.498	0.478	0.460	0.440	0.422	0.402	0.385	0.365	0.348	0.330	0.310	0.292	0.275	0.255	0.238	0.220	0.200	0.182	0.165	0.148	0.130	0.112	0.095	0.078	0.062	0.045	0.030	0.012	-0.002	-0.018	-0.032	-0.045	-0.060	-0.072	-0.085	-0.098	-0.110	-0.120	-0.132	-0.142	-0.150	-0.160	-0.168	-0.175	-0.182	-0.190	-0.195	-0.200	-0.202	-0.205	-0.210	-0.210	-0.212	-0.212	-0.212	-0.212	-0.210	-0.208	-0.205	-0.202	-0.198	-0.192	-0.188	-0.180	-0.175	-0.168	-0.160	-0.152	-0.142	-0.132	-0.125	-0.115	-0.105	-0.095	-0.085	-0.072	-0.062	-0.050	-0.038	-0.028	-0.015	-0.002	0.008	0.020	0.032	0.042	0.055	0.065	0.078	0.088	0.098	0.108	0.118	0.125	0.135	0.142	0.150	0.158	0.165	0.170	0.175	0.180	0.185	0.190	0.192	0.195	0.198	0.200	0.202	0.202	0.202	0.202	0.202	0.200	0.200	0.198	0.195	0.192	0.190	0.188	0.185	50.000	5.000	2.000	1.000	3.000	0.000	0.000	0.000	0.000	0.000	0.000	0.000	0.000	0.000	0.000	0.000	0.000	0.000	-1.965	-1.970	-1.975	-1.980	-1.985	-1.988	-1.992	-1.995	-2.000	-2.002	-2.005	-2.007	-2.010	-2.013	-2.013	-2.015	-2.015	-2.015	-2.015	-2.015	-2.015	-2.015	-2.013	-2.010	-2.007	-2.005	-2.000	-1.998	-1.992	-1.988	-1.982	-1.978	-1.970	-1.962	-1.955	-1.948	-1.940	-1.932	-1.922	-1.912	-1.902	-1.892	-1.882	-1.872	-1.860	-1.850	-1.838	-1.828	-1.815	-1.802	-1.790	-1.780	-1.768	-1.758	-1.745	-1.735	-1.722	-1.712	-1.702	-1.692	-1.685	-1.675	-1.668	-1.660	-1.652	-1.648	-1.642	-1.638	-1.632	-1.630	-1.628	-1.628	-1.628	-1.628	-1.628	-1.630	-1.632	-1.638	-1.642	-1.650	-1.655	-1.665	-1.672	-1.682	-1.692	-1.705	-1.718	-1.730	-1.742	-1.758	-1.772	-1.788	-1.805	-1.820	-1.838	-1.855	-1.872	-1.890	-1.908	-1.928	-1.945	-1.962	-1.980	-2.000	-2.018	-2.035	-2.052	-2.068	-2.085	-2.100	-2.115	-2.130	-2.145	-2.160	-2.172	-2.182	-2.195	-2.205	-2.212	-2.222	-2.230	-2.238	-2.242	-2.248	-2.250	-2.252	-2.255	-2.255	-2.255	-2.255	-2.252	-2.250	-2.245	-2.242	-2.235	-2.230	-2.222	-2.215	-2.205	-2.198	-2.188	-2.175	-2.165	-2.152	-2.140	-2.128	-2.115	-2.100	-2.088	-2.072	-2.060	-2.045	-2.030	-2.015	-2.002	-1.988	-1.972	-1.958	-1.945	-1.930	-1.918	-1.902	-1.890	-1.878	-1.865	-1.852	-1.840	-1.830	-1.820	-1.810	-1.800	-1.790	-1.782	-1.772	-1.765	-1.760	-1.752	-1.748	-1.742	-1.738	-1.732	-1.730	-1.728	-1.725	-1.725	-1.722	-1.722	-1.725	-1.725	-1.728	-1.730	-1.732	-1.735	-1.740	-1.742	-1.748	-1.755	-1.760	-1.768	-1.772	-1.780	-1.788	-1.798	-1.805	-1.815	-1.822	-1.832	-1.842	-1.852	-1.862	-1.872	-1.885	-1.895	-1.908	-1.918	-1.930	-1.942	-1.952	-1.965	-1.975	-1.988	-2.000	-2.010	-2.022	-2.033	-2.045	-2.055	-2.068	-2.078	-2.088	-2.098	-2.108	-2.118	-2.125	-2.135	-2.142	-2.150	-2.158	-2.165	-2.172	-2.178	-2.185	-2.190	-2.195	-2.200	-2.205	-2.208	-2.212	-2.215	-2.218	-2.220	-2.222	-2.222	-2.225	-2.228	-2.228	-2.230	-2.230	-2.232	-2.232	-2.232	-2.235	-2.235	-2.238	-2.240	-2.240	-2.242	-2.245	-2.250	-2.252	-2.255	-2.260	-2.265	-2.270	-2.278	-2.282	-2.290	-2.300	-2.308	-2.318	-2.330	-2.340	-2.352	-2.365	-2.380	-2.395	-2.410	-2.425	-2.442	-2.460	-2.480	-2.500	-2.520	-2.540	-2.562	-2.585	-2.608	-2.632	-2.658	-2.682	-2.708	-2.732	-2.760	-2.785	-2.812	-2.840	-2.868	-2.892	-2.920	-2.948	-2.975	-3.002	-3.030	-3.058	-3.085	-3.112	-3.140	-3.165	-3.190	-3.218	-3.242	-3.268	-3.292	-3.315	-3.338	-3.360	-3.382	-3.405	-3.425	-3.448	-3.465	-3.485	-3.505	-3.522	-3.540	-3.558	-3.572	-3.590	-3.605	-3.618	-3.632	-3.645	-3.660	-3.672	-3.685	-3.695	-3.708	-3.718	-3.730	-3.740	-3.750	-3.758	-3.768	-3.778	-3.785	-3.792	-3.802	-3.810	-3.818	-3.825	-3.832	-3.840	-3.848	-3.855	-3.862	-3.870	-3.878	-3.885	-3.892	-3.900	-3.908	-3.915	-3.922	-3.930	-3.940	-3.948	-3.955	-3.962	-3.972	-3.980	-3.988	-3.998	-4.005	-4.015	-4.025	-4.032	-4.043	-4.052	-4.060	-4.070	-4.080	-4.088	-4.098	-4.105	-4.115	-4.125	-4.132	-4.140	-4.150	-4.158	-4.165	-4.170	-4.178	-4.185	-4.190	-4.195	-4.200	-4.205	-4.210	-4.212	-4.215	-4.218	-4.218	-4.218	-4.218	-4.218	-4.215	-4.212	-4.210	-4.205	-4.200	-4.195	-4.188	-4.180	-4.170	-4.162	-4.152	-4.140	-4.128	-4.112	-4.100	-4.085	-4.070	-4.052	-4.035	-4.018	-3.998	-3.978	-3.958	-3.938	-3.915	-3.892	-3.870	-3.845	-3.820	-3.795	-3.770	-3.745	-3.718	-3.692	-3.665	-3.638	-3.610	-3.585	-3.555	-3.528	-3.500	-3.470	-3.442	-3.415	-3.385	-3.358	-3.330	-3.302	-3.272	-3.245	-3.218	-3.190	-3.162	-3.135	-3.110	-3.082	-3.055	-3.030	-3.005	-2.980	-2.955	-2.930	-2.905	-2.880	-2.858	-2.835	-2.812	-2.790	-2.768	-2.748	-2.725	-2.705	-2.685	-2.665	-2.648	-2.628	-2.610	-2.592	-2.575	-2.558	-2.542	-2.525	-2.510	-2.495	-2.480	-2.465	-2.452	-2.438	-2.425	-2.412	-2.400	-2.388	-2.375	-2.362	-2.352	-2.340	-2.330	-2.320	-2.308	-2.298	-2.288	-2.278	-2.268	-2.258	-2.248	-2.238	-2.228	-2.218	-2.208	-2.198	-2.188	-2.178	-2.168	-2.155	-2.145	-2.135	-2.122	-2.110	-2.100	-2.088	-2.075	-2.062	-2.050	-2.038	-2.022	-2.010	-1.995	-1.982	-1.968	-1.952	-1.938	-1.920	-1.905	-1.888	-1.872	-1.855	-1.838	-1.820	-1.802	-1.782	-1.765	-1.748	-1.728	-1.708	-1.690	-1.670	-1.650	-1.630	-1.610	-1.592	-1.572	-1.552	-1.532	-1.512	-1.495	-1.475	-1.455	-1.438	-1.418	-1.400	-1.382	-1.365	-1.348	-1.330	-1.312	-1.298	-1.280	-1.265	-1.250	-1.235	-1.222	-1.208	-1.195	-1.182	-1.170	-1.160	-1.150	-1.140	-1.130	-1.120	-1.112	-1.105	-1.100	-1.092	-1.088	-1.082	-1.078	-1.075	-1.070	-1.068	-1.068	-1.065	-1.065	-1.065	-1.065	-1.065	-1.068	-1.068	-1.070	-1.072	-1.078	-1.080	-1.085	-1.088	-1.092	-1.098	-1.102	-1.108	-1.112	-1.118	-1.122	-1.128	-1.135	-1.140	-1.145	-1.150	-1.158	-1.162	-1.168	-1.172	-1.178	-1.182	-1.185	-1.190	-1.195	-1.198	-1.200	-1.202	-1.205	-1.208	-1.210	-1.212	-1.212	-1.212	-1.212	-1.212	-1.212	-1.210	-1.210	-1.208	-1.205	-1.200	-1.198	-1.192	-1.188	-1.182	-1.178	-1.172	-1.165	-1.158	-1.150	-1.142	-1.135	-1.125	-1.118	-1.108	-1.098	-1.088	-1.078	-1.068	-1.055	-1.045	-1.032	-1.020	-1.010	-0.998	-0.985	-0.970	-0.958	-0.945	-0.932	-0.918	-0.905	-0.890	-0.875	-0.862	-0.848	-0.832	-0.818	-0.802	-0.790	-0.775	-0.760	-0.745	-0.730	-0.715	-0.700	-0.685	-0.670	-0.655	-0.642	-0.628	-0.612	-0.598	-0.582	-0.570	-0.555	-0.540	-0.528	-0.512	-0.498	-0.485	-0.470	-0.458	-0.445	-0.430	-0.418	-0.405	-0.392	-0.380	-0.368	-0.355	-0.345	-0.332	-0.320	-0.310	-0.298	-0.288	-0.278	-0.265	-0.255	-0.245	-0.235	-0.225	-0.215	-0.202	-0.192	-0.185	-0.175	-0.165	-0.155	-0.145	-0.135	-0.125	-0.118	-0.108	-0.098	-0.088	-0.078	-0.068	-0.058	-0.050	-0.040	-0.030	-0.020	-0.010	0.000	0.010	0.020	0.030	0.040	0.050	0.060	0.070	0.080	0.090	0.100	0.110	0.120	0.130	0.140	0.150	0.158	0.168	0.178	0.185	0.192	0.202	0.210	0.218	0.225	0.230	0.238	0.242	0.250	0.255	0.258	0.262	0.268	0.270	0.272	0.275	0.278	0.280	0.280	0.280	0.280	0.280	0.278	0.275	0.275	0.272	0.268	0.265	0.260	0.255	0.250	0.245	0.240	0.235	0.228	0.220	0.215	0.208	0.198	0.190	0.182	0.175	0.165	0.158	0.148	0.138	0.128	0.120	0.110	0.100	0.090	0.080	0.070	0.060	0.050	0.040	0.030	0.018	0.008	-0.002	-0.012	-0.022	-0.030	-0.040	-0.050	-0.058	-0.068	-0.075	-0.085	-0.092	-0.100	-0.110	-0.118	-0.125	-0.130	-0.138	-0.142	-0.150	-0.155	-0.160	-0.165	-0.168	-0.172	-0.175	-0.178	-0.180	-0.182	-0.185	-0.188	-0.188	-0.188	-0.188	-0.188	-0.185	-0.185	-0.182	-0.180	-0.178	-0.175	-0.172	-0.170	-0.165	-0.162	-0.158	-0.155	-0.150	-0.148	-0.142	-0.140	-0.135	-0.130	-0.128	-0.125	-0.120	-0.118	-0.115	-0.112	-0.110	-0.110	-0.108	-0.108	-0.108	-0.108	-0.110	-0.110	-0.112	-0.115	-0.120	-0.122	-0.128	-0.135	-0.140	-0.148	-0.152	-0.160	-0.170	-0.178	-0.188	-0.198	-0.208	-0.218	-0.230	-0.240	-0.252	-0.262	-0.275	-0.288	-0.300	-0.312	-0.322	-0.335	-0.348	-0.360	-0.370	-0.382	-0.395	-0.405	-0.415	-0.425	-0.435	-0.445	-0.452	-0.462	-0.470	-0.478	-0.485	-0.490	-0.495	-0.500	-0.505	-0.507	-0.512	-0.515	-0.515	-0.518	-0.518	-0.520	-0.520	-0.520	-0.518	-0.518	-0.515	-0.512	-0.510	-0.507	-0.505	-0.502	-0.500	-0.498	-0.492	-0.490	-0.488	-0.482	-0.480	-0.475	-0.472	-0.468	-0.465	-0.462	-0.458	-0.455	-0.452	-0.450	-0.448	-0.448	-0.445	-0.442	-0.442	-0.440	-0.440	-0.438	-0.438	-0.438	-0.438	-0.438	-0.435	-0.435	-0.435	-0.435	-0.435	-0.435	-0.435	-0.432	-0.432	-0.432	-0.430	-0.430	-0.428	-0.425	-0.425	-0.422	-0.420	-0.415	-0.412	-0.408	-0.405	-0.400	-0.395	-0.390	-0.385	-0.378	-0.370	-0.365	-0.358	-0.348	-0.340	-0.332	-0.322	-0.312	-0.302	-0.292	-0.282	-0.272	-0.260	-0.250	-0.238	-0.228	-0.215	-0.202	-0.190	-0.180	-0.168	-0.155	-0.142	-0.130	-0.118	-0.108	-0.095	-0.082	-0.072	-0.060	-0.048	-0.038	-0.025	-0.015	-0.005	0.005	0.015	0.025	0.035	0.045	0.052	0.062	0.070	0.078	0.085	0.092	0.100	0.105	0.112	0.118	0.122	0.130	0.135	0.138	0.142	0.148	0.150	0.155	0.160	0.162	0.165	0.168	0.170	0.172	0.175	0.175	0.178	0.178	0.178	0.178	0.178	0.178	0.178	0.178	0.175	0.175	0.172	0.170	0.168	0.165	0.162	0.160	0.155	0.152	0.148	0.142	0.138	0.132	0.128	0.120	0.115	0.108	0.100	0.092	0.085	0.078	0.068	0.060	0.050	0.042	0.032	0.022	0.012	0.002	-0.008	-0.018	-0.028	-0.038	-0.048	-0.058	-0.070	-0.080	-0.090	-0.100	-0.112	-0.122	-0.132	-0.142	-0.152	-0.162	-0.172	-0.180	-0.190	-0.200	-0.208	-0.215	-0.225	-0.232	-0.240	-0.248	-0.252	-0.260	-0.265	-0.270	-0.275	-0.280	-0.285	-0.288	-0.292	-0.295	-0.298	-0.300	-0.302	-0.302	-0.302	-0.302	-0.302	-0.302	-0.302	-0.300	-0.300	-0.298	-0.295	-0.290	-0.288	-0.282	-0.278	-0.275	-0.270	-0.265	-0.258	-0.250	-0.245	-0.238	-0.230	-0.220	-0.212	-0.202	-0.195	-0.185	-0.175	-0.162	-0.152	-0.142	-0.130	-0.118	-0.105	-0.092	-0.080	-0.068	-0.055	-0.040	-0.028	-0.012	0.002	0.015	0.030	0.045	0.060	0.078	0.092	0.108	0.122	0.138	0.155	0.170	0.185	0.200	0.218	0.232	0.248	0.262	0.278	0.292	0.308	0.320	0.335	0.350	0.362	0.378	0.390	0.402	0.418	0.430	0.442	0.455	0.465	0.478	0.490	0.500	0.512	0.522	0.532	0.542	0.552	0.562	0.572	0.582	0.590	0.600	0.610	0.618	0.628	0.635	0.642	0.652	0.660	0.670	0.678	0.688	0.695	0.705	0.712	0.722	0.732	0.740	0.750	0.760	0.770	0.778	0.788	0.798	0.808	0.818	0.830	0.840	0.850	0.860	0.872	0.882	0.892	0.905	0.915	0.925	0.938	0.948	0.960	0.970	0.980	0.992	1.002	1.012	1.022	1.032	1.040	1.050	1.058	1.068	1.075	1.082	1.088	1.095	1.100	1.105	1.110	1.115	1.118	1.120	1.122	1.122	1.125	1.122	1.122	1.120	1.118	1.115	1.112	1.108	1.102	1.095	1.088	1.080	1.072	1.065	1.055	1.045	1.032	1.022	1.010	0.998	0.985	0.972	0.958	0.945	0.930	0.915	0.900	0.885	0.870	0.852	0.838	0.822	0.808	0.790	0.775	0.760	0.745	0.728	0.712	0.698	0.682	0.670	0.655	0.640	0.628	0.615	0.602	0.590	0.578	0.565	0.555	0.545	0.535	0.525	0.518	0.507	0.500	0.492	0.485	0.480	0.472	0.468	0.462	0.458	0.452	0.450	0.445	0.442	0.440	0.438	0.435	0.432	0.432	0.430	0.430	0.428	0.428	0.425	0.425	0.425	0.425	0.422	0.422	0.422	0.420	0.420	0.420	0.418	0.415	0.415	0.412	0.410	0.408	0.405	0.402	0.398	0.395	0.390	0.388	0.382	0.378	0.372	0.368	0.360	0.355	0.348	0.340	0.335	0.328	0.320	0.312	0.302	0.295	0.288	0.280	0.270	0.262	0.252	0.245	0.238	0.228	0.220	0.210	0.202	0.195	0.185	0.178	0.170	0.162	0.155	0.148	0.140	0.132	0.128	0.120	0.115	0.110	0.105	0.100	0.095	0.090	0.085	0.082	0.080	0.075	0.072	0.070	0.068	0.065	0.062	0.060	0.058	0.058	0.055	0.052	0.052	0.050	0.050	0.050	0.048	0.048	0.045	0.045	0.045	0.042	0.042	0.040	0.040	0.040	0.038	0.038	0.035	0.035	0.035	0.032	0.032	0.030	0.030	0.028	0.028	0.025	0.025	0.022	0.022	0.022	0.020	0.020	0.020	0.018	0.018	0.018	0.018	0.018	0.018	0.015	0.015	0.015	0.018	0.018	0.018	0.018	0.018	0.018	0.020	0.020	0.020	0.020	0.022	0.022	0.022	0.025	0.025	0.025	0.028	0.028	0.028	0.028	0.028	0.028	0.028	0.028	0.028	0.028	0.028	0.028	0.028	0.025	0.025	0.025	0.022	0.022	0.022	0.020	0.020	0.018	0.018	0.015	0.015	0.012	0.012	0.010	0.010	0.010	0.008	0.008	0.008	0.008	0.008	0.008	0.010	0.010	0.012	0.012	0.015	0.018	0.020	0.022	0.025	0.030	0.032	0.038	0.042	0.048	0.052	0.060	0.065	0.072	0.080	0.085	0.092	0.102	0.110	0.118	0.125	0.135	0.142	0.152	0.160	0.170	0.178	0.188	0.195	0.205	0.212	0.222	0.230	0.238	0.245	0.252	0.260	0.268	0.275	0.282	0.288	0.295	0.300	0.305	0.308	0.312	0.315	0.318	0.320	0.322	0.322	0.325	0.325	0.325	0.322	0.322	0.320	0.318	0.312	0.310	0.305	0.300	0.295	0.290	0.282	0.275	0.268	0.260	0.250	0.242	0.232	0.222	0.212	0.202	0.192	0.180	0.170	0.158	0.145	0.132	0.120	0.108	0.095	0.082	0.070	0.058	0.042	0.030	0.018	0.005	-0.008	-0.022	-0.035	-0.045	-0.058	-0.070	-0.082	-0.092	-0.105	-0.115	-0.125	-0.135	-0.145	-0.155	-0.162	-0.172	-0.180	-0.188	-0.195	-0.200	-0.208	-0.212	-0.218	-0.222	-0.228	-0.230	-0.232	-0.238	-0.240	-0.240	-0.242	-0.245	-0.245	-0.245	-0.245	-0.245	-0.242	-0.242	-0.240	-0.238	-0.235	-0.232	-0.230	-0.228	-0.225	-0.220	-0.218	-0.212	-0.208	-0.202	-0.198	-0.192	-0.188	-0.182	-0.178	-0.170	-0.165	-0.160	-0.152	-0.148	-0.140	-0.132	-0.128	-0.120	-0.112	-0.108	-0.100	-0.092	-0.085	-0.080	-0.072	-0.065	-0.058	-0.050	-0.042	-0.038	-0.030	-0.022	-0.015	-0.008	-0.002	0.005	0.010	0.018	0.022	0.030	0.035	0.040	0.045	0.050	0.055	0.060	0.062	0.068	0.070	0.075	0.078	0.080	0.082	0.085	0.088	0.088	0.090	0.090	0.090	0.090	0.090	0.090	0.090	0.088	0.085	0.085	0.082	0.080	0.078	0.072	0.070	0.068	0.062	0.058	0.055	0.050	0.045	0.040	0.035	0.032	0.028	0.022	0.018	0.012	0.010	0.005	0.000	-0.005	-0.008	-0.012	-0.015	-0.020	-0.022	-0.025	-0.028	-0.030	-0.032	-0.032	-0.032	-0.035	-0.035	-0.032	-0.032	-0.030	-0.030	-0.028	-0.025	-0.020	-0.018	-0.012	-0.005	0.000	0.008	0.015	0.022	0.032	0.040	0.050	0.062	0.072	0.085	0.098	0.112	0.125	0.140	0.155	0.172	0.188	0.205	0.222	0.242	0.260	0.280	0.300	0.320	0.342	0.362	0.385	0.405	0.428	0.450	0.472	0.495	0.520	0.542	0.565	0.588	0.610	0.632	0.655	0.678	0.698	0.720	0.740	0.760	0.780	0.800	0.818	0.835	0.852	0.868	0.882	0.898	0.910	0.922	0.932	0.942	0.950	0.958	0.965	0.968	0.972	0.975	0.975	0.975	0.972	0.970	0.968	0.960	0.955	0.945	0.938	0.925	0.915	0.902	0.890	0.875	0.860	0.842	0.828	0.810	0.790	0.770	0.752	0.732	0.710	0.690	0.668	0.648	0.625	0.602	0.580	0.558	0.538	0.515	0.492	0.472	0.452	0.430	0.410	0.390	0.372	0.352	0.335	0.318	0.302	0.285	0.270	0.255	0.240	0.228	0.212	0.200	0.190	0.178	0.168	0.158	0.148	0.138	0.130	0.120	0.112	0.105	0.100	0.092	0.085	0.080	0.072	0.068	0.062	0.058	0.050	0.045	0.040	0.035	0.030	0.022	0.018	0.012	0.005	0.000	-0.008	-0.012	-0.020	-0.028	-0.035	-0.042	-0.050	-0.058	-0.065	-0.072	-0.080	-0.090	-0.098	-0.108	-0.115	-0.125	-0.132	-0.142	-0.150	-0.160	-0.168	-0.178	-0.185	-0.192	-0.200	-0.210	-0.218	-0.222	-0.230	-0.238	-0.245	-0.250	-0.255	-0.260	-0.265	-0.270	-0.272	-0.275	-0.278	-0.280	-0.280	-0.282	-0.282	-0.282	-0.280	-0.280	-0.278	-0.275	-0.272	-0.268	-0.262	-0.258	-0.252	-0.245	-0.240	-0.232	-0.225	-0.215	-0.208	-0.198	-0.188	-0.178	-0.168	-0.158	-0.145	-0.135	-0.122	-0.110	-0.098	-0.085	-0.072	-0.060	-0.048	-0.035	-0.022	-0.010	0.005	0.018	0.030	0.042	0.052	0.065	0.078	0.088	0.100	0.110	0.120	0.130	0.140	0.150	0.158	0.165	0.172	0.180	0.188	0.192	0.198	0.202	0.208	0.210	0.212	0.215	0.218	0.218	0.220	0.220	0.218	0.218	0.215	0.212	0.210	0.208	0.205	0.200	0.195	0.192	0.188	0.182	0.178	0.172	0.165	0.160	0.155	0.150	0.145	0.138	0.132	0.128	0.122	0.118	0.115	0.110	0.105	0.102	0.098	0.095	0.092	0.090	0.090	0.088	0.088	0.088	0.088	0.090	0.090	0.092	0.095	0.100	0.102	0.108	0.110	0.115	0.122	0.128	0.132	0.140	0.148	0.155	0.162	0.172	0.180	0.190	0.198	0.208	0.218	0.228	0.238	0.248	0.258	0.268	0.280	0.290	0.300	0.312	0.322	0.332	0.345	0.355	0.365	0.375	0.388	0.398	0.408	0.418	0.428	0.438	0.448	0.458	0.465	0.475	0.482	0.492	0.500	0.510	0.518	0.525	0.532	0.540	0.545	0.552	0.560	0.565	0.570	0.578	0.582	0.588	0.592	0.598	0.600	0.605	0.608	0.610	0.615	0.618	0.620	0.620	0.622	0.625	0.625	0.628	0.628	0.628	0.628	0.628	0.628	0.628	0.628	0.625	0.625	0.622	0.620	0.620	0.618	0.615	0.612	0.610	0.605	0.602	0.600	0.595	0.590	0.588	0.582	0.578	0.572	0.568	0.562	0.558	0.552	0.548	0.542	0.535	0.530	0.522	0.518	0.510	0.505	0.498	0.490	0.482	0.475	0.468	0.460	0.452	0.445	0.438	0.430	0.420	0.412	0.405	0.395	0.385	0.378	0.368	0.360	0.350	0.342	0.332	0.322	0.312	0.302	0.295	0.285	0.275	0.265	0.255	0.245	0.235	0.225	0.218	0.208	0.198	0.188	0.178	0.170	0.160	0.150	0.142	0.132	0.125	0.118	0.108	0.100	0.092	0.085	0.078	0.070	0.062	0.055	0.050	0.042	0.038	0.032	0.025	0.020	0.015	0.010	0.008	0.002	-0.002	-0.005	-0.010	-0.012	-0.018	-0.020	-0.022	-0.025	-0.028	-0.030	-0.032	-0.035	-0.035	-0.038	-0.038	-0.040	-0.040	-0.042	-0.042	-0.042	-0.042	-0.042	-0.042	-0.042	-0.042	-0.042	-0.042	-0.042	-0.042	-0.040	-0.040	-0.038	-0.038	-0.035	-0.032	-0.030	-0.028	-0.025	-0.022	-0.020	-0.018	-0.015	-0.010	-0.008	-0.005	0.000	0.005	0.008	0.012	0.018	0.022	0.025	0.030	0.035	0.040	0.045	0.048	0.052	0.058	0.062	0.068	0.072	0.078	0.080	0.085	0.088	0.092	0.095	0.098	0.100	0.102	0.105	0.105	0.105	0.108	0.108	0.108	0.105	0.105	0.102	0.100	0.098	0.092	0.090	0.085	0.080	0.075	0.070	0.065	0.058	0.050	0.042	0.035	0.028	0.020	0.012	0.005	-0.005	-0.012	-0.022	-0.030	-0.038	-0.048	-0.055	-0.062	-0.070	-0.078	-0.085	-0.092	-0.098	-0.102	-0.108	-0.112	-0.118	-0.120	-0.122	-0.125	-0.128	-0.128	-0.128	-0.128	-0.125	-0.122	-0.120	-0.118	-0.112	-0.108	-0.102	-0.098	-0.090	-0.082	-0.075	-0.065	-0.058	-0.045	-0.035	-0.025	-0.012	-0.002	0.010	0.022	0.035	0.048	0.060	0.072	0.085	0.098	0.110	0.125	0.138	0.150	0.162	0.175	0.188	0.200	0.210	0.222	0.232	0.245	0.255	0.265	0.275	0.285	0.295	0.302	0.312	0.320	0.328	0.335	0.342	0.348	0.355	0.360	0.365	0.370	0.375	0.380	0.382	0.388	0.390	0.395	0.398	0.400	0.402	0.402	0.405	0.408	0.408	0.408	0.410	0.410	0.410	0.410	0.408	0.408	0.408	0.405	0.405	0.402	0.400	0.398	0.395	0.392	0.390	0.388	0.385	0.380	0.378	0.372	0.370	0.365	0.362	0.358	0.352	0.348	0.342	0.338	0.332	0.328	0.322	0.318	0.315	0.310	0.305	0.300	0.295	0.292	0.288	0.285	0.280	0.278	0.275	0.272	0.270	0.268	0.265	0.265	0.265	0.265	0.265	0.268	0.268	0.270	0.272	0.275	0.280	0.285	0.290	0.295	0.300	0.308	0.315	0.322	0.330	0.338	0.348	0.358	0.368	0.378	0.388	0.400	0.412	0.422	0.435	0.445	0.458	0.470	0.482	0.495	0.507	0.520	0.532	0.542	0.555	0.565	0.578	0.585	0.595	0.605	0.612	0.620	0.628	0.632	0.638	0.642	0.645	0.648	0.650	0.650	0.648	0.648	0.645	0.640	0.635	0.628	0.620	0.612	0.600	0.590	0.578	0.562	0.548	0.532	0.515	0.495	0.475	0.455	0.432	0.410	0.385	0.360	0.332	0.305	0.278	0.248	0.218	0.188	0.155	0.122	0.088	0.055	0.020	-0.015	-0.050	-0.085	-0.122	-0.160	-0.195	-0.232	-0.270	-0.308	-0.345	-0.382	-0.420	-0.458	-0.495	-0.532	-0.568	-0.605	-0.642	-0.678	-0.712	-0.748	-0.780	-0.815	-0.848	-0.880	-0.910	-0.942	-0.972	-1.002	-1.030	-1.058	-1.085	-1.110	-1.135	-1.160	-1.182	-1.205	-1.225	-1.248	-1.265	-1.285	-1.300	-1.318	-1.332	-1.348	-1.360	-1.372	-1.385	-1.395	-1.405	-1.412	-1.420	-1.428	-1.435	-1.440	-1.445	-1.448	-1.450	-1.452	-1.455	-1.458	-1.458	-1.458	-1.458	-1.458	-1.458	-1.455	-1.455	-1.452	-1.450	-1.448	-1.445	-1.442	-1.440	-1.438	-1.438	-1.435	-1.432	-1.430	-1.428	-1.428	-1.425	-1.425	-1.425	-1.422	-1.425	-1.425	-1.425	-1.425	-1.428	-1.430	-1.432	-1.435	-1.438	-1.442	-1.445	-1.450	-1.455	-1.460	-1.465	-1.470	-1.478	-1.482	-1.490	-1.498	-1.505	-1.510	-1.518	-1.525	-1.532	-1.542	-1.550	-1.558	-1.565	-1.572	-1.580	-1.588	-1.595	-1.602	-1.610	-1.618	-1.625	-1.630	-1.638	-1.642	-1.648	-1.652	-1.658	-1.662	-1.665	-1.668	-1.670	-1.672	-1.675	-1.678	-1.678	-1.678	-1.678	-1.675	-1.672	-1.670	-1.668	-1.665	-1.660	-1.655	-1.650	-1.645	-1.638	-1.630	-1.622	-1.612	-1.602	-1.592	-1.582	-1.570	-1.558	-1.545	-1.532	-1.518	-1.502	-1.488	-1.472	-1.455	-1.438	-1.420	-1.402	-1.382	-1.362	-1.342	-1.322	-1.302	-1.280	-1.260	-1.238	-1.212	-1.190	-1.168	-1.142	-1.120	-1.095	-1.070	-1.045	-1.020	-0.992	-0.968	-0.942	-0.915	-0.890	-0.862	-0.838	-0.810	-0.785	-0.758	-0.732	-0.705	-0.680	-0.652	-0.628	-0.602	-0.575	-0.550	-0.525	-0.500	-0.472	-0.448	-0.422	-0.400	-0.375	-0.350	-0.325	-0.302	-0.278	-0.255	-0.230	-0.208	-0.182	-0.160	-0.138	-0.115	-0.092	-0.070	-0.048	-0.025	-0.002	0.020	0.042	0.065	0.088	0.108	0.130	0.152	0.175	0.198	0.220	0.240	0.262	0.285	0.305	0.328	0.350	0.372	0.392	0.415	0.438	0.458	0.480	0.500	0.522	0.542	0.565	0.585	0.605	0.625	0.645	0.665	0.685	0.705	0.722	0.742	0.760	0.778	0.795	0.812	0.830	0.845	0.860	0.875	0.890	0.902	0.915	0.928	0.940	0.950	0.960	0.970	0.978	0.985	0.992	1.000	1.005	1.010	1.015	1.018	1.020	1.022	1.022	1.025	1.022	1.022	1.020	1.018	1.015	1.010	1.005	1.000	0.995	0.988	0.982	0.972	0.965	0.958	0.948	0.938	0.928	0.918	0.908	0.895	0.882	0.872	0.860	0.848	0.835	0.822	0.808	0.795	0.782	0.768	0.752	0.740	0.725	0.710	0.698	0.682	0.668	0.652	0.638	0.622	0.608	0.592	0.578	0.562	0.548	0.532	0.518	0.502	0.488	0.472	0.458	0.442	0.428	0.412	0.398	0.380	0.365	0.350	0.335	0.320	0.305	0.288	0.272	0.258	0.242	0.225	0.210	0.195	0.180	0.165	0.148	0.132	0.118	0.102	0.088	0.072	0.058	0.042	0.028	0.012	-0.002	-0.018	-0.030	-0.045	-0.060	-0.072	-0.088	-0.102	-0.115	-0.128	-0.142	-0.155	-0.168	-0.182	-0.195	-0.208	-0.220	-0.232	-0.245	-0.258	-0.268	-0.280	-0.292	-0.305	-0.318	-0.328	-0.340	-0.352	-0.362	-0.375	-0.388	-0.398	-0.410	-0.422	-0.432	-0.445	-0.458	-0.468	-0.480	-0.492	-0.505	-0.515	-0.528	-0.540	-0.552	-0.562	-0.575	-0.588	-0.600	-0.610	-0.622	-0.635	-0.648	-0.660	-0.670	-0.682	-0.695	-0.705	-0.718	-0.730	-0.740	-0.752	-0.762	-0.775	-0.785	-0.798	-0.808	-0.818	-0.830	-0.840	-0.848	-0.858	-0.868	-0.878	-0.888	-0.895	-0.905	-0.912	-0.922	-0.930	-0.938	-0.948	-0.955	-0.962	-0.970	-0.978	-0.982	-0.990	-0.998	-1.002	-1.010	-1.018	-1.022	-1.030	-1.035	-1.042	-1.048	-1.052	-1.060	-1.065	-1.070	-1.075	-1.082	-1.088	-1.092	-1.100	-1.105	-1.112	-1.118	-1.122	-1.130	-1.135	-1.142	-1.148	-1.155	-1.162	-1.168	-1.175	-1.182	-1.188	-1.195	-1.202	-1.210	-1.218	-1.225	-1.230	-1.238	-1.245	-1.252	-1.260	-1.268	-1.275	-1.282	-1.290	-1.298	-1.302	-1.310	-1.318	-1.325	-1.332	-1.338	-1.345	-1.352	-1.358	-1.365	-1.370	-1.378	-1.382	-1.388	-1.395	-1.400	-1.405	-1.410	-1.415	-1.420	-1.425	-1.430	-1.432	-1.438	-1.440	-1.445	-1.448	-1.450	-1.455	-1.458	-1.460	-1.462	-1.465	-1.465	-1.468	-1.470	-1.470	-1.472	-1.472	-1.472	-1.472	-1.470	-1.470	-1.470	-1.468	-1.468	-1.465	-1.462	-1.460	-1.458	-1.455	-1.450	-1.448	-1.442	-1.438	-1.432	-1.428	-1.422	-1.415	-1.410	-1.402	-1.395	-1.388	-1.380	-1.372	-1.362	-1.355	-1.345	-1.335	-1.325	-1.315	-1.305	-1.295	-1.285	-1.275	-1.265	-1.255	-1.245	-1.235	-1.225	-1.215	-1.205	-1.195	-1.185	-1.178	-1.168	-1.160	-1.152	-1.145	-1.140	-1.132	-1.128	-1.125	-1.120	-1.118	-1.115	-1.115	-1.112	-1.115	-1.115	-1.118	-1.120	-1.125	-1.130	-1.138	-1.145	-1.152	-1.160	-1.170	-1.182	-1.195	-1.208	-1.220	-1.235	-1.250	-1.268	-1.282	-1.300	-1.320	-1.338	-1.358	-1.378	-1.398	-1.418	-1.440	-1.460	-1.482	-1.502	-1.525	-1.545	-1.568	-1.588	-1.610	-1.630	-1.650	-1.670	-1.690	-1.708	-1.728	-1.745	-1.762	-1.778	-1.792	-1.808	-1.820	-1.832	-1.845	-1.855	-1.865	-1.872	-1.880	-1.888	-1.892	-1.898	-1.900	-1.902	-1.902	-1.902	-1.902	-1.900	-1.895	-1.892	-1.888	-1.880	-1.872	-1.865	-1.858	-1.848	-1.838	-1.828	-1.815	-1.802	-1.790	-1.775	-1.762	-1.748	-1.732	-1.718	-1.702	-1.688	-1.672	-1.658	-1.642	-1.625	-1.610	-1.595	-1.580	-1.565	-1.550	-1.535	-1.520	-1.508	-1.492	-1.480	-1.468	-1.455	-1.442	-1.430	-1.418	-1.408	-1.398	-1.388	-1.378	-1.368	-1.360	-1.352	-1.345	-1.338	-1.332	-1.325	-1.320	-1.315	-1.312	-1.308	-1.305	-1.302	-1.300	-1.298	-1.298	-1.295	-1.295	-1.295	-1.295	-1.298	-1.298	-1.300	-1.302	-1.305	-1.308	-1.310	-1.315	-1.318	-1.322	-1.328	-1.332	-1.338	-1.342	-1.348	-1.355	-1.360	-1.368	-1.375	-1.380	-1.388	-1.395	-1.405	-1.412	-1.420	-1.428	-1.435	-1.442	-1.452	-1.460	-1.468	-1.478	-1.485	-1.495	-1.502	-1.510	-1.518	-1.525	-1.532	-1.542	-1.548	-1.555	-1.562	-1.570	-1.575	-1.582	-1.588	-1.592	-1.598	-1.602	-1.608	-1.612	-1.615	-1.620	-1.622	-1.628	-1.630	-1.632	-1.635	-1.638	-1.638	-1.640	-1.642	-1.645	-1.648	-1.648	-1.650	-1.652	-1.655	-1.658	-1.660	-1.662	-1.665	-1.668	-1.672	-1.678	-1.680	-1.688	-1.692	-1.698	-1.705	-1.712	-1.720	-1.730	-1.740	-1.750	-1.760	-1.772	-1.785	-1.800	-1.812	-1.830	-1.845	-1.862	-1.880	-1.898	-1.918	-1.938	-1.958	-1.978	-2.000	-2.022	-2.045	-2.070	-2.095	-2.120	-2.145	-2.170	-2.195	-2.222	-2.250	-2.275	-2.302	-2.330	-2.358	-2.382	-2.410	-2.438	-2.465	-2.490	-2.518	-2.545	-2.570	-2.595	-2.622	-2.648	-2.672	-2.695	-2.720	-2.742	-2.765	-2.788	-2.810	-2.830	-2.850	-2.870	-2.890	-2.910	-2.928	-2.948	-2.965	-2.980	-2.998	-3.012	-3.030	-3.045	-3.058	-3.072	-3.088	-3.100	-3.112	-3.125	-3.138	-3.150	-3.160	-3.172	-3.182	-3.192	-3.202	-3.212	-3.222	-3.232	-3.240	-3.250	-3.260	-3.268	-3.278	-3.285	-3.295	-3.302	-3.312	-3.320	-3.328	-3.338	-3.345	-3.352	-3.362	-3.370	-3.378	-3.388	-3.395	-3.402	-3.412	-3.420	-3.430	-3.438	-3.448	-3.455	-3.465	-3.472	-3.482	-3.492	-3.500	-3.510	-3.520	-3.528	-3.538	-3.545	-3.555	-3.562	-3.572	-3.580	-3.590	-3.598	-3.605	-3.612	-3.620	-3.628	-3.635	-3.640	-3.648	-3.652	-3.658	-3.662	-3.665	-3.670	-3.672	-3.675	-3.678	-3.678	-3.678	-3.678	-3.675	-3.675	-3.672	-3.668	-3.665	-3.660	-3.652	-3.648	-3.640	-3.632	-3.622	-3.610	-3.600	-3.588	-3.575	-3.560	-3.545	-3.530	-3.515	-3.498	-3.480	-3.460	-3.440	-3.420	-3.398	-3.378	-3.352	-3.330	-3.305	-3.282	-3.258	-3.230	-3.205	-3.178	-3.150	-3.125	-3.098	-3.068	-3.040	-3.012	-2.982	-2.952	-2.925	-2.895	-2.865	-2.835	-2.808	-2.778	-2.748	-2.718	-2.690	-2.660	-2.630	-2.602	-2.575	-2.545	-2.518	-2.490	-2.462	-2.435	-2.408	-2.382	-2.355	-2.330	-2.305	-2.280	-2.255	-2.230	-2.208	-2.182	-2.160	-2.138	-2.118	-2.095	-2.075	-2.055	-2.035	-2.015	-1.995	-1.978	-1.960	-1.942	-1.925	-1.908	-1.892	-1.878	-1.862	-1.848	-1.832	-1.820	-1.805	-1.792	-1.780	-1.768	-1.755	-1.745	-1.732	-1.722	-1.710	-1.700	-1.690	-1.680	-1.670	-1.660	-1.652	-1.642	-1.632	-1.625	-1.615	-1.608	-1.598	-1.590	-1.580	-1.572	-1.562	-1.552	-1.542	-1.535	-1.525	-1.515	-1.505	-1.495	-1.485	-1.475	-1.465	-1.452	-1.442	-1.430	-1.418	-1.405	-1.392	-1.380	-1.368	-1.355	-1.340	-1.328	-1.312	-1.298	-1.282	-1.270	-1.255	-1.238	-1.222	-1.205	-1.190	-1.172	-1.158	-1.140	-1.122	-1.108	-1.090	-1.075	-1.058	-1.040	-1.025	-1.008	-0.992	-0.975	-0.960	-0.945	-0.930	-0.915	-0.900	-0.885	-0.870	-0.858	-0.845	-0.832	-0.820	-0.808	-0.798	-0.788	-0.778	-0.768	-0.760	-0.750	-0.742	-0.738	-0.730	-0.725	-0.720	-0.718	-0.712	-0.710	-0.710	-0.708	-0.708	-0.708	-0.708	-0.708	-0.710	-0.712	-0.715	-0.718	-0.722	-0.725	-0.730	-0.735	-0.740	-0.748	-0.752	-0.760	-0.765	-0.772	-0.780	-0.785	-0.792	-0.800	-0.808	-0.815	-0.822	-0.828	-0.835	-0.842	-0.848	-0.855	-0.860	-0.868	-0.872	-0.875	-0.880	-0.885	-0.888	-0.890	-0.895	-0.895	-0.898	-0.900	-0.900	-0.900	-0.900	-0.898	-0.898	-0.895	-0.892	-0.888	-0.885	-0.880	-0.875	-0.868	-0.862	-0.855	-0.848	-0.840	-0.832	-0.822	-0.812	-0.802	-0.792	-0.782	-0.770	-0.758	-0.745	-0.732	-0.720	-0.708	-0.692	-0.678	-0.665	-0.650	-0.635	-0.620	-0.602	-0.588	-0.572	-0.555	-0.540	-0.522	-0.505	-0.488	-0.470	-0.452	-0.435	-0.418	-0.400	-0.382	-0.365	-0.348	-0.330	-0.312	-0.295	-0.278	-0.260	-0.242	-0.225	-0.208	-0.190	-0.172	-0.155	-0.138	-0.120	-0.102	-0.088	-0.070	-0.052	-0.038	-0.022	-0.005	0.010	0.025	0.040	0.055	0.070	0.082	0.098	0.110	0.122	0.138	0.150	0.160	0.172	0.185	0.195	0.205	0.215	0.225	0.235	0.245	0.252	0.262	0.270	0.278	0.288	0.295	0.302	0.310	0.318	0.322	0.330	0.335	0.342	0.348	0.355	0.360	0.365	0.372	0.378	0.382	0.390	0.395	0.400	0.408	0.412	0.418	0.425	0.430	0.438	0.442	0.448	0.455	0.462	0.468	0.475	0.482	0.490	0.495	0.502	0.510	0.518	0.525	0.532	0.538	0.545	0.552	0.558	0.565	0.570	0.578	0.582	0.588	0.592	0.598	0.602	0.608	0.612	0.615	0.618	0.622	0.625	0.628	0.628	0.630	0.630	0.632	0.632	0.630	0.630	0.628	0.628	0.625	0.622	0.618	0.615	0.610	0.605	0.600	0.595	0.590	0.585	0.578	0.570	0.562	0.555	0.548	0.540	0.532	0.522	0.515	0.505	0.495	0.485	0.475	0.465	0.455	0.445	0.435	0.425	0.415	0.402	0.392	0.382	0.372	0.360	0.350	0.340	0.328	0.318	0.308	0.298	0.288	0.278	0.268	0.258	0.248	0.240	0.230	0.220	0.212	0.205	0.195	0.188	0.182	0.175	0.168	0.162	0.155	0.150	0.145	0.140	0.135	0.132	0.130	0.125	0.122	0.120	0.120	0.118	0.118	0.118	0.118	0.118	0.118	0.118	0.118	0.120	0.122	0.122	0.125	0.128	0.130	0.132	0.135	0.138	0.140	0.142	0.145	0.148	0.150	0.152	0.152	0.155	0.158	0.158	0.160	0.160	0.160	0.160	0.160	0.160	0.158	0.158	0.155	0.152	0.150	0.148	0.145	0.140	0.135	0.130	0.125	0.120	0.115	0.110	0.102	0.098	0.090	0.082	0.075	0.070	0.062	0.055	0.048	0.040	0.032	0.025	0.018	0.012	0.005	-0.002	-0.008	-0.015	-0.020	-0.028	-0.032	-0.038	-0.042	-0.048	-0.052	-0.055	-0.060	-0.062	-0.065	-0.068	-0.070	-0.072	-0.072	-0.075	-0.075	-0.078	-0.078	-0.078	-0.078	-0.078	-0.078	-0.078	-0.078	-0.078	-0.078	-0.075	-0.075	-0.075	-0.075	-0.072	-0.072	-0.072	-0.072	-0.072	-0.072	-0.072	-0.072	-0.075	-0.075	-0.075	-0.078	-0.078	-0.080	-0.082	-0.082	-0.085	-0.088	-0.090	-0.095	-0.098	-0.100	-0.102	-0.108	-0.110	-0.112	-0.118	-0.120	-0.125	-0.128	-0.132	-0.135	-0.140	-0.142	-0.145	-0.148	-0.152	-0.155	-0.158	-0.160	-0.162	-0.162	-0.165	-0.168	-0.168	-0.168	-0.170	-0.170	-0.170	-0.168	-0.168	-0.168	-0.165	-0.162	-0.160	-0.158	-0.155	-0.152	-0.148	-0.145	-0.140	-0.135	-0.132	-0.128	-0.120	-0.115	-0.110	-0.105	-0.098	-0.092	-0.085	-0.078	-0.072	-0.065	-0.058	-0.050	-0.045	-0.038	-0.030	-0.022	-0.015	-0.008	0.000	0.008	0.015	0.022	0.028	0.035	0.042	0.050	0.055	0.062	0.070	0.075	0.082	0.088	0.092	0.100	0.105	0.110	0.115	0.120	0.122	0.128	0.132	0.135	0.140	0.142	0.145	0.148	0.152	0.155	0.158	0.158	0.160	0.162	0.162	0.165	0.165	0.165	0.165	0.165	0.162	0.162	0.160	0.160	0.158	0.155	0.152	0.150	0.148	0.145	0.140	0.138	0.132	0.128	0.122	0.118	0.112	0.108	0.100	0.095	0.090	0.082	0.075	0.068	0.062	0.055	0.048	0.040	0.032	0.025	0.015	0.008	0.000	-0.008	-0.015	-0.025	-0.032	-0.040	-0.048	-0.055	-0.065	-0.072	-0.080	-0.088	-0.095	-0.102	-0.110	-0.118	-0.122	-0.130	-0.138	-0.142	-0.150	-0.155	-0.162	-0.168	-0.172	-0.178	-0.182	-0.188	-0.192	-0.198	-0.202	-0.208	-0.210	-0.215	-0.218	-0.220	-0.222	-0.225	-0.228	-0.230	-0.232	-0.232	-0.235	-0.235	-0.238	-0.238	-0.238	-0.238	-0.238	-0.235	-0.235	-0.232	-0.232	-0.230	-0.228	-0.225	-0.222	-0.218	-0.215	-0.210	-0.205	-0.200	-0.195	-0.188	-0.182	-0.175	-0.168	-0.160	-0.150	-0.142	-0.132	-0.122	-0.112	-0.100	-0.090	-0.078	-0.065	-0.052	-0.040	-0.025	-0.012	0.002	0.018	0.032	0.048	0.065	0.080	0.098	0.115	0.132	0.150	0.168	0.185	0.202	0.222	0.240	0.258	0.275	0.295	0.312	0.330	0.348	0.365	0.382	0.400	0.418	0.435	0.450	0.468	0.482	0.500	0.515	0.530	0.545	0.560	0.572	0.588	0.600	0.612	0.625	0.638	0.650	0.660	0.670	0.682	0.692	0.702	0.710	0.720	0.728	0.738	0.745	0.752	0.760	0.768	0.775	0.780	0.788	0.795	0.802	0.810	0.815	0.822	0.828	0.835	0.842	0.848	0.855	0.862	0.868	0.875	0.882	0.890	0.898	0.905	0.912	0.920	0.928	0.935	0.945	0.952	0.962	0.970	0.978	0.988	0.998	1.005	1.015	1.025	1.035	1.042	1.052	1.062	1.070	1.080	1.088	1.095	1.105	1.112	1.120	1.128	1.135	1.142	1.148	1.152	1.160	1.165	1.168	1.172	1.175	1.178	1.180	1.182	1.182	1.182	1.182	1.180	1.180	1.175	1.172	1.168	1.162	1.158	1.152	1.145	1.138	1.128	1.120	1.110	1.100	1.088	1.078	1.065	1.052	1.040	1.025	1.012	0.998	0.985	0.970	0.955	0.940	0.925	0.910	0.892	0.878	0.862	0.848	0.832	0.818	0.802	0.788	0.772	0.760	0.745	0.730	0.718	0.705	0.692	0.680	0.670	0.658	0.648	0.638	0.630	0.620	0.612	0.605	0.598	0.590	0.585	0.580	0.575	0.570	0.568	0.565	0.562	0.560	0.558	0.555	0.555	0.555	0.555	0.555	0.555	0.558	0.558	0.558	0.560	0.562	0.565	0.568	0.570	0.570	0.572	0.575	0.578	0.580	0.582	0.582	0.585	0.588	0.588	0.588	0.590	0.590	0.590	0.590	0.590	0.588	0.588	0.585	0.582	0.580	0.578	0.575	0.572	0.568	0.565	0.560	0.555	0.550	0.545	0.540	0.532	0.528	0.522	0.515	0.507	0.502	0.495	0.488	0.480	0.472	0.465	0.458	0.452	0.445	0.438	0.430	0.422	0.415	0.410	0.402	0.395	0.390	0.382	0.378	0.372	0.365	0.360	0.355	0.350	0.345	0.342	0.338	0.332	0.330	0.325	0.322	0.320	0.315	0.312	0.310	0.308	0.305	0.305	0.302	0.300	0.298	0.298	0.295	0.295	0.292	0.290	0.290	0.290	0.288	0.288	0.288	0.285	0.285	0.285	0.285	0.285	0.282	0.282	0.282	0.282	0.282	0.282	0.282	0.282	0.285	0.285	0.285	0.288	0.288	0.288	0.290	0.290	0.292	0.295	0.295	0.298	0.300	0.300	0.302	0.305	0.308	0.310	0.312	0.315	0.318	0.320	0.322	0.325	0.328	0.330	0.332	0.335	0.338	0.340	0.342	0.345	0.348	0.350	0.350	0.352	0.355	0.355	0.358	0.358	0.360	0.360	0.360	0.362	0.362	0.362	0.362	0.362	0.362	0.362	0.362	0.362	0.362	0.362	0.362	0.360	0.360	0.360	0.360	0.360	0.360	0.360	0.360	0.360	0.362	0.362	0.365	0.365	0.368	0.370	0.372	0.375	0.378	0.382	0.385	0.390	0.392	0.400	0.405	0.410	0.418	0.425	0.430	0.438	0.448	0.455	0.462	0.472	0.480	0.490	0.500	0.510	0.520	0.530	0.540	0.550	0.562	0.572	0.582	0.592	0.602	0.612	0.622	0.632	0.642	0.652	0.662	0.672	0.680	0.690	0.698	0.705	0.712	0.720	0.725	0.732	0.738	0.742	0.745	0.750	0.752	0.755	0.758	0.758	0.758	0.758	0.758	0.758	0.755	0.752	0.750	0.745	0.740	0.735	0.730	0.725	0.718	0.710	0.702	0.692	0.685	0.675	0.665	0.655	0.645	0.632	0.620	0.610	0.598	0.585	0.570	0.558	0.545	0.530	0.518	0.502	0.490	0.475	0.460	0.448	0.432	0.418	0.402	0.390	0.375	0.362	0.348	0.335	0.322	0.308	0.295	0.282	0.270	0.260	0.248	0.235	0.225	0.215	0.205	0.195	0.185	0.175	0.168	0.160	0.152	0.145	0.138	0.130	0.125	0.120	0.112	0.108	0.105	0.100	0.098	0.092	0.090	0.088	0.088	0.085	0.085	0.082	0.082	0.082	0.082	0.085	0.085	0.085	0.088	0.090	0.092	0.095	0.100	0.102	0.108	0.110	0.115	0.120	0.125	0.132	0.138	0.142	0.150	0.158	0.162	0.170	0.178	0.185	0.195	0.202	0.210	0.218	0.228	0.235	0.245	0.255	0.262	0.272	0.282	0.290	0.300	0.310	0.320	0.328	0.338	0.345	0.355	0.365	0.372	0.380	0.390	0.398	0.405	0.412	0.420	0.425	0.432	0.438	0.445	0.450	0.455	0.460	0.465	0.468	0.472	0.475	0.478	0.480	0.482	0.482	0.485	0.485	0.485	0.488	0.485	0.485	0.485	0.482	0.482	0.480	0.478	0.475	0.475	0.472	0.468	0.468	0.465	0.462	0.460	0.458	0.455	0.452	0.450	0.448	0.445	0.442	0.440	0.440	0.438	0.438	0.435	0.435	0.435	0.435	0.438	0.438	0.440	0.440	0.442	0.445	0.450	0.452	0.458	0.462	0.468	0.472	0.480	0.488	0.495	0.502	0.510	0.520	0.530	0.540	0.550	0.562	0.575	0.588	0.600	0.612	0.628	0.642	0.658	0.672	0.688	0.705	0.722	0.740	0.758	0.775	0.795	0.815	0.832	0.852	0.872	0.892	0.915	0.935	0.955	0.978	0.998	1.020	1.040	1.060	1.082	1.102	1.122	1.142	1.162	1.182	1.202	1.222	1.240	1.258	1.275	1.290	1.308	1.322	1.335	1.350	1.360	1.372	1.382	1.392	1.400	1.408	1.415	1.420	1.422	1.428	1.428	1.428	1.428	1.425	1.422	1.418	1.412	1.405	1.398	1.390	1.380	1.370	1.358	1.345	1.332	1.318	1.302	1.288	1.270	1.252	1.235	1.218	1.198	1.180	1.160	1.140	1.122	1.102	1.082	1.062	1.042	1.022	1.002	0.982	0.962	0.945	0.925	0.908	0.890	0.872	0.858	0.840	0.825	0.810	0.795	0.780	0.768	0.755	0.742	0.730	0.718	0.708	0.698	0.688	0.678	0.668	0.660	0.652	0.645	0.638	0.630	0.622	0.618	0.610	0.605	0.598	0.592	0.588	0.582	0.575	0.570	0.565	0.560	0.552	0.548	0.540	0.535	0.530	0.522	0.515	0.510	0.502	0.495	0.488	0.480	0.472	0.465	0.455	0.448	0.440	0.430	0.422	0.415	0.405	0.398	0.388	0.380	0.372	0.362	0.355	0.348	0.340	0.330	0.322	0.315	0.310	0.302	0.295	0.290	0.282	0.278	0.272	0.268	0.265	0.262	0.260	0.258	0.255	0.252	0.252	0.252	0.252	0.252	0.255	0.258	0.260	0.262	0.268	0.270	0.275	0.282	0.288	0.295	0.300	0.308	0.318	0.325	0.335	0.342	0.352	0.362	0.375	0.385	0.395	0.408	0.420	0.432	0.445	0.455	0.468	0.480	0.495	0.507	0.520	0.532	0.542	0.555	0.568	0.580	0.592	0.602	0.615	0.625	0.635	0.645	0.655	0.662	0.672	0.680	0.688	0.695	0.700	0.705	0.710	0.715	0.718	0.720	0.722	0.725	0.725	0.725	0.725	0.722	0.722	0.720	0.715	0.712	0.708	0.702	0.698	0.692	0.685	0.678	0.672	0.665	0.658	0.650	0.640	0.632	0.625	0.615	0.608	0.600	0.590	0.582	0.575	0.568	0.560	0.552	0.548	0.540	0.535	0.530	0.525	0.520	0.518	0.515	0.512	0.512	0.512	0.512	0.512	0.512	0.515	0.518	0.522	0.528	0.532	0.538	0.545	0.550	0.558	0.568	0.575	0.585	0.595	0.605	0.618	0.628	0.640	0.652	0.665	0.678	0.690	0.702	0.718	0.730	0.745	0.758	0.772	0.785	0.800	0.812	0.825	0.840	0.852	0.865	0.878	0.890	0.900	0.912	0.922	0.935	0.945	0.955	0.965	0.972	0.982	0.990	1.000	1.008	1.012	1.020	1.028	1.032	1.038	1.042	1.048	1.052	1.058	1.060	1.065	1.068	1.070	1.072	1.075	1.078	1.080	1.082	1.082	1.085	1.085	1.088	1.088	1.088	1.090	1.090	1.090	1.090	1.090	1.090	1.090	1.090	1.090	1.090	1.088	1.088	1.088	1.085	1.085	1.082	1.082	1.080	1.078	1.075	1.075	1.072	1.068	1.065	1.062	1.058	1.055	1.052	1.048	1.042	1.040	1.035	1.030	1.022	1.018	1.012	1.005	0.998	0.992	0.985	0.978	0.970	0.960	0.952	0.945	0.935	0.928	0.918	0.908	0.898	0.890	0.880	0.868	0.858	0.848	0.838	0.828	0.818	0.808	0.795	0.785	0.775	0.762	0.752	0.742	0.730	0.720	0.710	0.698	0.688	0.678	0.668	0.658	0.645	0.635	0.625	0.615	0.608	0.598	0.588	0.580	0.570	0.560	0.552	0.545	0.535	0.528	0.520	0.512	0.505	0.498	0.490	0.485	0.478	0.470	0.465	0.460	0.452	0.448	0.442	0.438	0.432	0.428	0.422	0.418	0.412	0.408	0.405	0.400	0.398	0.392	0.390	0.385	0.382	0.380	0.378	0.375	0.372	0.370	0.368	0.368	0.365	0.362	0.362	0.362	0.360	0.360	0.360	0.360	0.360	0.360	0.360	0.362	0.362	0.365	0.365	0.368	0.370	0.372	0.375	0.378	0.380	0.382	0.385	0.390	0.392	0.398	0.400	0.405	0.410	0.412	0.418	0.422	0.428	0.430	0.435	0.440	0.442	0.448	0.452	0.455	0.460	0.462	0.465	0.468	0.470	0.472	0.475	0.475	0.478	0.478	0.478	0.478	0.478	0.475	0.472	0.470	0.468	0.465	0.460	0.455	0.450	0.445	0.440	0.432	0.425	0.418	0.410	0.402	0.392	0.385	0.375	0.365	0.355	0.345	0.332	0.322	0.312	0.300	0.290	0.280	0.268	0.258	0.248	0.238	0.228	0.218	0.208	0.200	0.192	0.182	0.175	0.170	0.162	0.158	0.152	0.148	0.145	0.142	0.140	0.140	0.138	0.138	0.140	0.142	0.145	0.148	0.152	0.155	0.162	0.168	0.175	0.182	0.190	0.198	0.208	0.220	0.230	0.240	0.250	0.262	0.275	0.288	0.300	0.312	0.325	0.340	0.352	0.365	0.380	0.392	0.405	0.420	0.432	0.448	0.460	0.472	0.485	0.500	0.512	0.522	0.535	0.548	0.560	0.570	0.582	0.592	0.605	0.615	0.625	0.635	0.645	0.652	0.662	0.670	0.680	0.688	0.695	0.702	0.708	0.715	0.722	0.728	0.732	0.740	0.745	0.750	0.752	0.758	0.760	0.765	0.768	0.770	0.772	0.772	0.775	0.775	0.775	0.775	0.775	0.775	0.772	0.772	0.770	0.768	0.765	0.760	0.758	0.752	0.748	0.742	0.738	0.732	0.725	0.720	0.712	0.705	0.698	0.690	0.682	0.675	0.665	0.658	0.650	0.640	0.632	0.625	0.618	0.608	0.600	0.592	0.585	0.578	0.570	0.565	0.558	0.552	0.548	0.542	0.540	0.538	0.535	0.532	0.530	0.530	0.530	0.532	0.532	0.535	0.540	0.542	0.548	0.552	0.560	0.568	0.575	0.582	0.592	0.602	0.612	0.625	0.635	0.648	0.660	0.675	0.688	0.702	0.715	0.730	0.745	0.760	0.775	0.790	0.805	0.818	0.832	0.848	0.860	0.872	0.885	0.898	0.908	0.918	0.928	0.938	0.945	0.952	0.958	0.962	0.968	0.970	0.972	0.972	0.972	0.970	0.968	0.962	0.958	0.950	0.942	0.932	0.920	0.908	0.895	0.878	0.862	0.845	0.825	0.805	0.782	0.760	0.735	0.710	0.682	0.655	0.625	0.595	0.565	0.532	0.500	0.468	0.432	0.398	0.362	0.325	0.288	0.250	0.212	0.175	0.135	0.098	0.058	0.018	-0.020	-0.060	-0.100	-0.140	-0.180	-0.218	-0.258	-0.295	-0.335	-0.372	-0.410	-0.445	-0.482	-0.518	-0.552	-0.588	-0.620	-0.652	-0.685	-0.715	-0.745	-0.775	-0.802	-0.830	-0.858	-0.882	-0.908	-0.930	-0.952	-0.972	-0.992	-1.012	-1.030	-1.048	-1.062	-1.078	-1.090	-1.102	-1.115	-1.125	-1.132	-1.142	-1.148	-1.155	-1.160	-1.165	-1.170	-1.172	-1.175	-1.178	-1.178	-1.178	-1.178	-1.178	-1.178	-1.175	-1.172	-1.170	-1.168	-1.165	-1.162	-1.160	-1.158	-1.152	-1.150	-1.148	-1.145	-1.142	-1.140	-1.138	-1.135	-1.132	-1.130	-1.130	-1.128	-1.128	-1.128	-1.128	-1.128	-1.128	-1.130	-1.132	-1.132	-1.135	-1.138	-1.142	-1.145	-1.150	-1.152	-1.158	-1.162	-1.168	-1.172	-1.178	-1.182	-1.190	-1.195	-1.200	-1.208	-1.212	-1.218	-1.225	-1.230	-1.238	-1.242	-1.248	-1.252	-1.258	-1.262	-1.268	-1.272	-1.278	-1.280	-1.285	-1.288	-1.290	-1.292	-1.295	-1.295	-1.298	-1.298	-1.298	-1.295	-1.295	-1.292	-1.292	-1.288	-1.285	-1.282	-1.278	-1.272	-1.268	-1.262	-1.255	-1.248	-1.240	-1.232	-1.225	-1.215	-1.208	-1.198	-1.185	-1.175	-1.162	-1.152	-1.140	-1.125	-1.112	-1.100	-1.085	-1.070	-1.055	-1.040	-1.025	-1.010	-0.995	-0.978	-0.960	-0.945	-0.928	-0.910	-0.892	-0.875	-0.858	-0.840	-0.822	-0.802	-0.785	-0.768	-0.750	-0.730	-0.712	-0.692	-0.675	-0.658	-0.638	-0.620	-0.600	-0.582	-0.565	-0.545	-0.528	-0.510	-0.490	-0.472	-0.455	-0.435	-0.418	-0.400	-0.380	-0.362	-0.342	-0.325	-0.308	-0.288	-0.270	-0.250	-0.232	-0.212	-0.192	-0.175	-0.155	-0.135	-0.115	-0.095	-0.075	-0.055	-0.035	-0.015	0.005	0.025	0.048	0.068	0.090	0.110	0.132	0.152	0.175	0.198	0.220	0.242	0.262	0.285	0.308	0.330	0.352	0.375	0.398	0.420	0.442	0.462	0.485	0.507	0.530	0.552	0.572	0.595	0.615	0.635	0.655	0.675	0.695	0.715	0.732	0.752	0.770	0.788	0.805	0.822	0.840	0.855	0.870	0.885	0.900	0.912	0.925	0.938	0.950	0.962	0.972	0.982	0.992	1.000	1.008	1.015	1.022	1.030	1.035	1.040	1.045	1.048	1.050	1.052	1.055	1.058	1.058	1.058	1.058	1.055	1.052	1.050	1.048	1.045	1.040	1.035	1.030	1.022	1.018	1.010	1.002	0.995	0.988	0.978	0.968	0.958	0.948	0.938	0.928	0.915	0.905	0.892	0.880	0.868	0.855	0.840	0.828	0.812	0.800	0.785	0.770	0.755	0.742	0.728	0.710	0.695	0.680	0.665	0.650	0.632	0.618	0.602	0.585	0.570	0.552	0.538	0.522	0.505	0.490	0.472	0.458	0.442	0.425	0.410	0.395	0.378	0.362	0.348	0.330	0.315	0.300	0.285	0.270	0.255	0.240	0.225	0.210	0.195	0.180	0.165	0.150	0.138	0.122	0.110	0.095	0.082	0.068	0.055	0.042	0.028	0.015	0.002	-0.010	-0.022	-0.035	-0.048	-0.060	-0.072	-0.082	-0.095	-0.108	-0.118	-0.130	-0.140	-0.150	-0.162	-0.172	-0.185	-0.195	-0.205	-0.215	-0.228	-0.238	-0.248	-0.258	-0.268	-0.280	-0.290	-0.300	-0.310	-0.320	-0.330	-0.342	-0.352	-0.362	-0.372	-0.385	-0.395	-0.405	-0.418	-0.428	-0.438	-0.450	-0.460	-0.472	-0.482	-0.492	-0.505	-0.515	-0.528	-0.538	-0.550	-0.560	-0.570	-0.582	-0.592	-0.602	-0.615	-0.625	-0.635	-0.645	-0.655	-0.668	-0.678	-0.688	-0.698	-0.705	-0.715	-0.725	-0.732	-0.742	-0.750	-0.760	-0.768	-0.775	-0.782	-0.792	-0.800	-0.805	-0.812	-0.820	-0.828	-0.835	-0.840	-0.848	-0.852	-0.860	-0.865	-0.872	-0.878	-0.882	-0.890	-0.895	-0.902	-0.908	-0.912	-0.918	-0.925	-0.930	-0.938	-0.942	-0.950	-0.955	-0.962	-0.968	-0.975	-0.982	-0.988	-0.995	-1.002	-1.010	-1.018	-1.025	-1.035	-1.042	-1.050	-1.058	-1.068	-1.075	-1.085	-1.092	-1.102	-1.112	-1.120	-1.130	-1.140	-1.150	-1.160	-1.170	-1.180	-1.188	-1.198	-1.208	-1.218	-1.228	-1.238	-1.248	-1.258	-1.268	-1.278	-1.285	-1.295	-1.305	-1.312	-1.322	-1.332	-1.340	-1.348	-1.358	-1.365	-1.372	-1.380	-1.388	-1.395	-1.402	-1.410	-1.418	-1.422	-1.430	-1.435	-1.440	-1.445	-1.450	-1.455	-1.460	-1.462	-1.468	-1.470	-1.475	-1.478	-1.480	-1.482	-1.482	-1.485	-1.485	-1.485	-1.485	-1.485	-1.485	-1.482	-1.482	-1.480	-1.478	-1.472	-1.470	-1.465	-1.462	-1.458	-1.452	-1.445	-1.440	-1.432	-1.425	-1.418	-1.410	-1.402	-1.395	-1.385	-1.378	-1.368	-1.358	-1.345	-1.335	-1.325	-1.312	-1.302	-1.290	-1.280	-1.268	-1.258	-1.245	-1.235	-1.222	-1.212	-1.200	-1.190	-1.180	-1.170	-1.160	-1.152	-1.142	-1.135	-1.128	-1.120	-1.112	-1.108	-1.102	-1.098	-1.092	-1.090	-1.088	-1.088	-1.088	-1.088	-1.088	-1.090	-1.092	-1.098	-1.102	-1.108	-1.112	-1.120	-1.130	-1.138	-1.148	-1.158	-1.170	-1.182	-1.195	-1.208	-1.222	-1.238	-1.252	-1.270	-1.285	-1.302	-1.320	-1.338	-1.355	-1.372	-1.390	-1.408	-1.428	-1.445	-1.462	-1.480	-1.500	-1.518	-1.535	-1.552	-1.568	-1.585	-1.600	-1.615	-1.630	-1.645	-1.658	-1.670	-1.680	-1.692	-1.702	-1.712	-1.720	-1.728	-1.735	-1.740	-1.745	-1.748	-1.750	-1.752	-1.752	-1.752	-1.752	-1.750	-1.748	-1.742	-1.738	-1.732	-1.725	-1.718	-1.710	-1.702	-1.692	-1.682	-1.670	-1.658	-1.645	-1.632	-1.620	-1.605	-1.592	-1.578	-1.562	-1.548	-1.530	-1.515	-1.500	-1.482	-1.468	-1.450	-1.435	-1.420	-1.402	-1.388	-1.372	-1.358	-1.342	-1.328	-1.315	-1.300	-1.288	-1.272	-1.260	-1.248	-1.238	-1.225	-1.215	-1.205	-1.195	-1.185	-1.178	-1.170	-1.162	-1.155	-1.150	-1.145	-1.140	-1.135	-1.132	-1.128	-1.125	-1.125	-1.122	-1.122	-1.122	-1.122	-1.122	-1.125	-1.128	-1.130	-1.132	-1.135	-1.140	-1.145	-1.150	-1.155	-1.160	-1.168	-1.172	-1.180	-1.188	-1.195	-1.202	-1.212	-1.220	-1.230	-1.238	-1.248	-1.258	-1.268	-1.278	-1.288	-1.298	-1.308	-1.318	-1.328	-1.338	-1.348	-1.358	-1.368	-1.378	-1.388	-1.398	-1.408	-1.415	-1.425	-1.432	-1.442	-1.450	-1.458	-1.465	-1.472	-1.478	-1.485	-1.490	-1.498	-1.502	-1.508	-1.512	-1.518	-1.520	-1.525	-1.528	-1.530	-1.532	-1.538	-1.540	-1.542	-1.545	-1.545	-1.548	-1.550	-1.552	-1.555	-1.558	-1.560	-1.565	-1.568	-1.570	-1.575	-1.578	-1.582	-1.588	-1.595	-1.600	-1.608	-1.615	-1.622	-1.632	-1.642	-1.652	-1.662	-1.675	-1.688	-1.700	-1.715	-1.730	-1.745	-1.762	-1.780	-1.798	-1.818	-1.838	-1.858	-1.878	-1.900	-1.922	-1.945	-1.970	-1.992	-2.018	-2.042	-2.068	-2.095	-2.120	-2.148	-2.172	-2.200	-2.225	-2.252	-2.280	-2.305	-2.332	-2.360	-2.385	-2.412	-2.438	-2.462	-2.488	-2.512	-2.538	-2.562	-2.588	-2.610	-2.635	-2.658	-2.678	-2.700	-2.722	-2.742	-2.762	-2.782	-2.802	-2.822	-2.842	-2.860	-2.878	-2.895	-2.912	-2.930	-2.945	-2.962	-2.978	-2.992	-3.008	-3.022	-3.038	-3.052	-3.068	-3.082	-3.098	-3.110	-3.122	-3.138	-3.150	-3.162	-3.175	-3.190	-3.202	-3.215	-3.228	-3.240	-3.252	-3.265	-3.278	-3.290	-3.302	-3.312	-3.325	-3.338	-3.350	-3.360	-3.372	-3.385	-3.395	-3.408	-3.420	-3.430	-3.442	-3.452	-3.465	-3.475	-3.485	-3.498	-3.508	-3.518	-3.530	-3.540	-3.550	-3.560	-3.570	-3.580	-3.590	-3.598	-3.608	-3.618	-3.625	-3.632	-3.642	-3.650	-3.658	-3.665	-3.670	-3.678	-3.682	-3.688	-3.692	-3.698	-3.702	-3.705	-3.708	-3.710	-3.712	-3.715	-3.715	-3.715	-3.712	-3.710	-3.708	-3.705	-3.702	-3.698	-3.690	-3.685	-3.678	-3.670	-3.660	-3.650	-3.640	-3.628	-3.615	-3.600	-3.585	-3.570	-3.552	-3.538	-3.518	-3.500	-3.480	-3.458	-3.435	-3.412	-3.390	-3.365	-3.340	-3.315	-3.288	-3.260	-3.232	-3.205	-3.175	-3.145	-3.115	-3.085	-3.055	-3.022	-2.992	-2.960	-2.928	-2.895	-2.862	-2.830	-2.798	-2.765	-2.732	-2.698	-2.665	-2.632	-2.600	-2.568	-2.538	-2.505	-2.472	-2.442	-2.412	-2.382	-2.352	-2.322	-2.292	-2.265	-2.238	-2.210	-2.182	-2.158	-2.130	-2.105	-2.082	-2.058	-2.035	-2.013	-1.992	-1.970	-1.950	-1.930	-1.912	-1.892	-1.875	-1.858	-1.842	-1.828	-1.810	-1.798	-1.782	-1.768	-1.755	-1.742	-1.730	-1.720	-1.708	-1.698	-1.688	-1.678	-1.668	-1.658	-1.648	-1.638	-1.630	-1.620	-1.612	-1.602	-1.595	-1.585	-1.578	-1.568	-1.560	-1.550	-1.542	-1.532	-1.522	-1.515	-1.505	-1.495	-1.485	-1.472	-1.462	-1.450	-1.440	-1.428	-1.415	-1.402	-1.390	-1.378	-1.362	-1.348	-1.335	-1.320	-1.305	-1.290	-1.272	-1.258	-1.240	-1.225	-1.208	-1.190	-1.172	-1.155	-1.138	-1.118	-1.100	-1.082	-1.062	-1.045	-1.025	-1.008	-0.988	-0.968	-0.950	-0.930	-0.912	-0.895	-0.875	-0.858	-0.840	-0.822	-0.805	-0.788	-0.770	-0.752	-0.738	-0.722	-0.705	-0.690	-0.678	-0.662	-0.650	-0.635	-0.622	-0.612	-0.600	-0.590	-0.580	-0.570	-0.560	-0.552	-0.545	-0.538	-0.530	-0.525	-0.520	-0.515	-0.512	-0.507	-0.505	-0.502	-0.502	-0.500	-0.500	-0.500	-0.502	-0.502	-0.505	-0.507	-0.510	-0.515	-0.518	-0.522	-0.528	-0.532	-0.538	-0.542	-0.550	-0.555	-0.562	-0.568	-0.575	-0.582	-0.590	-0.598	-0.602	-0.610	-0.618	-0.625	-0.632	-0.638	-0.645	-0.652	-0.658	-0.665	-0.670	-0.675	-0.680	-0.685	-0.690	-0.695	-0.698	-0.700	-0.705	-0.708	-0.710	-0.710	-0.712	-0.712	-0.715	-0.715	-0.715	-0.712	-0.712	-0.710	-0.708	-0.705	-0.702	-0.698	-0.695	-0.690	-0.685	-0.680	-0.672	-0.668	-0.660	-0.652	-0.645	-0.638	-0.628	-0.620	-0.610	-0.600	-0.590	-0.580	-0.570	-0.558	-0.545	-0.535	-0.522	-0.507	-0.495	-0.482	-0.468	-0.452	-0.438	-0.422	-0.408	-0.392	-0.375	-0.360	-0.342	-0.325	-0.308	-0.290	-0.272	-0.255	-0.235	-0.218	-0.198	-0.180	-0.160	-0.140	-0.120	-0.100	-0.082	-0.062	-0.042	-0.022	-0.002	0.018	0.038	0.058	0.078	0.095	0.115	0.135	0.152	0.172	0.190	0.208	0.225	0.242	0.260	0.275	0.290	0.308	0.322	0.335	0.350	0.362	0.378	0.390	0.400	0.412	0.422	0.435	0.445	0.455	0.462	0.472	0.480	0.488	0.495	0.502	0.510	0.515	0.522	0.528	0.532	0.538	0.542	0.548	0.552	0.558	0.562	0.568	0.570	0.575	0.580	0.582	0.588	0.592	0.595	0.600	0.605	0.610	0.612	0.618	0.622	0.628	0.632	0.638	0.642	0.648	0.652	0.655	0.660	0.665	0.670	0.675	0.678	0.682	0.688	0.690	0.695	0.698	0.700	0.702	0.705	0.708	0.710	0.710	0.710	0.712	0.712	0.710	0.710	0.710	0.708	0.705	0.702	0.698	0.695	0.690	0.685	0.680	0.672	0.668	0.660	0.652	0.645	0.635	0.628	0.618	0.608	0.598	0.588	0.578	0.565	0.552	0.540	0.530	0.515	0.502	0.490	0.478	0.462	0.450	0.435	0.420	0.405	0.392	0.378	0.362	0.348	0.332	0.318	0.302	0.288	0.272	0.258	0.242	0.228	0.215	0.200	0.185	0.172	0.158	0.145	0.130	0.118	0.105	0.092	0.080	0.068	0.058	0.045	0.035	0.025	0.015	0.008	-0.002	-0.010	-0.018	-0.025	-0.030	-0.038	-0.042	-0.048	-0.052	-0.055	-0.058	-0.060	-0.062	-0.065	-0.065	-0.068	-0.068	-0.065	-0.065	-0.065	-0.062	-0.060	-0.058	-0.055	-0.052	-0.048	-0.045	-0.042	-0.038	-0.032	-0.030	-0.025	-0.022	-0.018	-0.012	-0.010	-0.005	-0.002	0.000	0.002	0.005	0.008	0.010	0.012	0.012	0.012	0.015	0.015	0.012	0.012	0.010	0.010	0.008	0.002	0.000	-0.002	-0.008	-0.012	-0.018	-0.022	-0.028	-0.032	-0.038	-0.045	-0.050	-0.058	-0.062	-0.070	-0.075	-0.082	-0.090	-0.095	-0.102	-0.108	-0.115	-0.120	-0.125	-0.130	-0.135	-0.140	-0.145	-0.150	-0.155	-0.158	-0.160	-0.162	-0.165	-0.168	-0.168	-0.170	-0.170	-0.172	-0.172	-0.172	-0.170	-0.170	-0.170	-0.168	-0.168	-0.165	-0.162	-0.160	-0.158	-0.155	-0.152	-0.150	-0.148	-0.145	-0.142	-0.140	-0.138	-0.135	-0.132	-0.130	-0.128	-0.125	-0.122	-0.122	-0.120	-0.118	-0.118	-0.115	-0.115	-0.112	-0.112	-0.110	-0.110	-0.110	-0.108	-0.108	-0.108	-0.108	-0.108	-0.105	-0.105	-0.105	-0.105	-0.102	-0.102	-0.102	-0.100	-0.100	-0.098	-0.098	-0.095	-0.092	-0.090	-0.088	-0.085	-0.082	-0.080	-0.078	-0.072	-0.070	-0.065	-0.060	-0.055	-0.052	-0.048	-0.040	-0.035	-0.030	-0.025	-0.018	-0.012	-0.005	0.000	0.008	0.012	0.020	0.028	0.035	0.040	0.048	0.055	0.060	0.068	0.075	0.080	0.088	0.092	0.098	0.105	0.110	0.115	0.120	0.125	0.130	0.135	0.140	0.145	0.150	0.152	0.158	0.160	0.162	0.168	0.170	0.172	0.175	0.178	0.178	0.180	0.182	0.182	0.185	0.185	0.185	0.188	0.188	0.188	0.188	0.188	0.188	0.188	0.188	0.185	0.185	0.185	0.185	0.182	0.182	0.180	0.178	0.178	0.175	0.172	0.170	0.168	0.165	0.160	0.158	0.155	0.150	0.148	0.142	0.138	0.132	0.128	0.122	0.118	0.112	0.105	0.100	0.092	0.085	0.078	0.070	0.062	0.055	0.048	0.038	0.030	0.020	0.010	0.002	-0.008	-0.018	-0.028	-0.038	-0.048	-0.058	-0.068	-0.078	-0.090	-0.100	-0.110	-0.120	-0.130	-0.140	-0.150	-0.160	-0.170	-0.180	-0.188	-0.198	-0.208	-0.215	-0.222	-0.232	-0.240	-0.248	-0.255	-0.260	-0.268	-0.272	-0.280	-0.285	-0.290	-0.295	-0.300	-0.302	-0.308	-0.310	-0.312	-0.315	-0.315	-0.318	-0.320	-0.320	-0.320	-0.320	-0.320	-0.320	-0.318	-0.315	-0.315	-0.312	-0.310	-0.308	-0.302	-0.300	-0.295	-0.292	-0.288	-0.282	-0.278	-0.272	-0.265	-0.260	-0.252	-0.245	-0.238	-0.230	-0.220	-0.212	-0.202	-0.195	-0.185	-0.175	-0.165	-0.152	-0.142	-0.130	-0.118	-0.108	-0.095	-0.080	-0.068	-0.055	-0.040	-0.025	-0.010	0.005	0.020	0.035	0.050	0.068	0.082	0.100	0.115	0.132	0.150	0.165	0.182	0.200	0.218	0.235	0.252	0.268	0.285	0.302	0.320	0.335	0.352	0.370	0.385	0.402	0.418	0.432	0.450	0.465	0.480	0.492	0.507	0.522	0.535	0.550	0.562	0.575	0.588	0.600	0.612	0.625	0.635	0.648	0.658	0.668	0.678	0.688	0.698	0.708	0.718	0.728	0.735	0.745	0.752	0.762	0.772	0.780	0.790	0.800	0.808	0.818	0.828	0.835	0.845	0.855	0.865	0.875	0.885	0.895	0.905	0.915	0.925	0.938	0.948	0.958	0.970	0.982	0.992	1.005	1.018	1.030	1.042	1.055	1.068	1.080	1.092	1.105	1.118	1.130	1.142	1.155	1.168	1.178	1.190	1.200	1.212	1.222	1.232	1.242	1.250	1.260	1.268	1.275	1.282	1.288	1.295	1.300	1.302	1.308	1.310	1.312	1.312	1.312	1.312	1.312	1.310	1.305	1.302	1.298	1.292	1.285	1.280	1.272	1.262	1.252	1.242	1.232	1.222	1.210	1.198	1.185	1.170	1.158	1.142	1.128	1.112	1.098	1.082	1.068	1.050	1.035	1.018	1.002	0.988	0.970	0.955	0.940	0.925	0.908	0.895	0.880	0.865	0.852	0.838	0.825	0.812	0.800	0.790	0.780	0.770	0.760	0.750	0.742	0.735	0.728	0.720	0.715	0.710	0.705	0.700	0.698	0.695	0.692	0.690	0.690	0.688	0.688	0.688	0.688	0.688	0.690	0.690	0.692	0.695	0.695	0.698	0.700	0.702	0.705	0.708	0.710	0.712	0.715	0.718	0.720	0.720	0.722	0.722	0.725	0.725	0.725	0.725	0.725	0.725	0.722	0.720	0.720	0.718	0.715	0.710	0.708	0.702	0.698	0.692	0.688	0.682	0.678	0.670	0.665	0.658	0.652	0.645	0.638	0.630	0.622	0.615	0.605	0.598	0.590	0.582	0.575	0.565	0.558	0.550	0.542	0.535	0.528	0.520	0.512	0.505	0.500	0.492	0.488	0.480	0.475	0.470	0.465	0.460	0.455	0.450	0.445	0.442	0.438	0.435	0.430	0.428	0.425	0.420	0.418	0.415	0.412	0.410	0.410	0.408	0.408	0.405	0.405	0.402	0.402	0.400	0.400	0.400	0.398	0.398	0.398	0.398	0.398	0.398	0.398	0.398	0.398	0.400	0.400	0.400	0.402	0.402	0.405	0.405	0.408	0.410	0.412	0.415	0.420	0.422	0.425	0.430	0.432	0.438	0.440	0.445	0.450	0.455	0.460	0.465	0.470	0.475	0.480	0.488	0.492	0.498	0.505	0.510	0.515	0.522	0.528	0.535	0.540	0.545	0.552	0.558	0.562	0.568	0.572	0.578	0.582	0.588	0.592	0.595	0.600	0.602	0.605	0.608	0.610	0.612	0.615	0.615	0.618	0.618	0.618	0.618	0.620	0.618	0.618	0.618	0.618	0.615	0.615	0.615	0.612	0.612	0.610	0.610	0.608	0.608	0.605	0.605	0.605	0.602	0.602	0.602	0.602	0.602	0.602	0.605	0.605	0.605	0.608	0.610	0.612	0.615	0.620	0.622	0.625	0.630	0.635	0.640	0.645	0.650	0.655	0.660	0.668	0.672	0.680	0.688	0.692	0.700	0.708	0.715	0.720	0.728	0.735	0.742	0.748	0.755	0.762	0.770	0.775	0.782	0.788	0.795	0.800	0.805	0.810	0.815	0.820	0.822	0.828	0.830	0.832	0.835	0.838	0.838	0.840	0.840	0.840	0.840	0.840	0.840	0.838	0.838	0.835	0.832	0.830	0.825	0.822	0.818	0.815	0.810	0.805	0.800	0.792	0.788	0.780	0.775	0.768	0.760	0.752	0.745	0.738	0.730	0.722	0.715	0.705	0.698	0.688	0.680	0.672	0.662	0.652	0.645	0.635	0.628	0.618	0.608	0.600	0.590	0.582	0.572	0.562	0.555	0.545	0.538	0.528	0.520	0.510	0.502	0.492	0.485	0.478	0.468	0.460	0.452	0.445	0.438	0.430	0.422	0.415	0.408	0.400	0.392	0.385	0.380	0.372	0.365	0.360	0.352	0.348	0.342	0.335	0.330	0.325	0.320	0.315	0.312	0.308	0.302	0.300	0.298	0.295	0.292	0.290	0.288	0.285	0.285	0.285	0.285	0.285	0.285	0.285	0.288	0.288	0.290	0.292	0.295	0.298	0.302	0.305	0.310	0.315	0.320	0.325	0.330	0.335	0.340	0.348	0.352	0.360	0.368	0.372	0.380	0.388	0.395	0.402	0.410	0.415	0.422	0.430	0.438	0.445	0.450	0.458	0.462	0.470	0.475	0.480	0.485	0.490	0.495	0.500	0.505	0.507	0.512	0.515	0.518	0.520	0.522	0.522	0.525	0.525	0.528	0.528	0.528	0.528	0.528	0.525	0.525	0.525	0.522	0.520	0.520	0.518	0.515	0.512	0.510	0.510	0.507	0.505	0.502	0.502	0.500	0.498	0.498	0.495	0.495	0.492	0.492	0.492	0.492	0.492	0.492	0.492	0.492	0.495	0.495	0.498	0.500	0.502	0.505	0.510	0.512	0.515	0.520	0.525	0.532	0.538	0.545	0.550	0.558	0.565	0.572	0.582	0.590	0.600	0.610	0.620	0.632	0.642	0.655	0.665	0.678	0.692	0.705	0.718	0.732	0.748	0.762	0.778	0.792	0.808	0.825	0.842	0.858	0.875	0.892	0.912	0.930	0.948	0.965	0.985	1.002	1.022	1.040	1.060	1.078	1.098	1.115	1.132	1.150	1.168	1.185	1.202	1.220	1.235	1.250	1.265	1.280	1.295	1.308	1.320	1.330	1.342	1.352	1.360	1.368	1.375	1.382	1.388	1.390	1.392	1.395	1.395	1.395	1.395	1.390	1.388	1.382	1.378	1.370	1.362	1.352	1.345	1.332	1.322	1.310	1.298	1.282	1.268	1.252	1.238	1.220	1.205	1.188	1.170	1.150	1.132	1.115	1.095	1.078	1.058	1.040	1.020	1.000	0.982	0.962	0.945	0.928	0.910	0.892	0.875	0.858	0.842	0.825	0.810	0.795	0.780	0.765	0.752	0.738	0.725	0.712	0.700	0.688	0.675	0.665	0.652	0.642	0.632	0.622	0.612	0.605	0.595	0.585	0.578	0.568	0.560	0.552	0.542	0.535	0.525	0.518	0.510	0.500	0.492	0.482	0.475	0.465	0.458	0.448	0.438	0.430	0.420	0.410	0.400	0.390	0.380	0.370	0.360	0.350	0.340	0.330	0.320	0.310	0.300	0.290	0.280	0.270	0.260	0.252	0.242	0.232	0.225	0.215	0.208	0.198	0.190	0.182	0.175	0.170	0.162	0.155	0.150	0.145	0.140	0.138	0.132	0.130	0.128	0.125	0.125	0.122	0.122	0.122	0.122	0.125	0.125	0.128	0.130	0.135	0.138	0.142	0.148	0.152	0.160	0.165	0.172	0.180	0.188	0.195	0.205	0.215	0.222	0.232	0.245	0.255	0.265	0.275	0.288	0.300	0.310	0.322	0.332	0.345	0.358	0.370	0.380	0.392	0.402	0.415	0.425	0.435	0.448	0.458	0.465	0.475	0.485	0.492	0.500	0.510	0.515	0.522	0.528	0.535	0.540	0.542	0.548	0.550	0.552	0.555	0.555	0.555	0.555	0.555	0.555	0.552	0.550	50.000	5.000	2.000	1.000	4.000	0.000	0.000	0.000	0.000	0.000	0.000	0.000	0.000	0.000	0.000	0.000	0.000	0.000	0.270	0.230	0.192	0.152	0.115	0.080	0.042	0.008	-0.028	-0.060	-0.092	-0.125	-0.155	-0.185	-0.212	-0.240	-0.268	-0.292	-0.318	-0.340	-0.362	-0.385	-0.405	-0.422	-0.442	-0.458	-0.472	-0.488	-0.502	-0.512	-0.525	-0.535	-0.545	-0.552	-0.560	-0.568	-0.572	-0.578	-0.580	-0.585	-0.588	-0.588	-0.590	-0.590	-0.590	-0.590	-0.590	-0.590	-0.590	-0.590	-0.588	-0.588	-0.588	-0.588	-0.585	-0.588	-0.588	-0.588	-0.590	-0.592	-0.595	-0.598	-0.602	-0.608	-0.615	-0.620	-0.630	-0.638	-0.648	-0.660	-0.672	-0.688	-0.702	-0.718	-0.735	-0.752	-0.772	-0.795	-0.818	-0.840	-0.865	-0.892	-0.920	-0.948	-0.978	-1.008	-1.038	-1.070	-1.105	-1.138	-1.172	-1.208	-1.245	-1.282	-1.320	-1.358	-1.395	-1.432	-1.470	-1.510	-1.548	-1.585	-1.622	-1.660	-1.698	-1.735	-1.770	-1.808	-1.842	-1.875	-1.908	-1.940	-1.972	-2.002	-2.033	-2.060	-2.085	-2.112	-2.135	-2.158	-2.180	-2.200	-2.220	-2.238	-2.252	-2.268	-2.280	-2.292	-2.302	-2.312	-2.320	-2.328	-2.332	-2.338	-2.340	-2.342	-2.345	-2.345	-2.342	-2.342	-2.340	-2.338	-2.332	-2.328	-2.322	-2.318	-2.312	-2.305	-2.300	-2.295	-2.288	-2.282	-2.275	-2.270	-2.265	-2.260	-2.255	-2.250	-2.245	-2.242	-2.240	-2.238	-2.235	-2.235	-2.235	-2.235	-2.238	-2.240	-2.242	-2.245	-2.250	-2.255	-2.262	-2.270	-2.278	-2.288	-2.298	-2.308	-2.320	-2.330	-2.345	-2.358	-2.372	-2.388	-2.402	-2.418	-2.435	-2.452	-2.470	-2.488	-2.505	-2.522	-2.542	-2.560	-2.580	-2.598	-2.618	-2.638	-2.655	-2.675	-2.692	-2.710	-2.730	-2.748	-2.762	-2.780	-2.798	-2.812	-2.828	-2.842	-2.855	-2.870	-2.882	-2.892	-2.905	-2.915	-2.925	-2.932	-2.940	-2.948	-2.952	-2.958	-2.962	-2.965	-2.968	-2.968	-2.968	-2.965	-2.965	-2.960	-2.958	-2.952	-2.945	-2.940	-2.930	-2.922	-2.912	-2.902	-2.890	-2.878	-2.865	-2.850	-2.838	-2.822	-2.808	-2.790	-2.772	-2.758	-2.740	-2.722	-2.705	-2.685	-2.668	-2.650	-2.632	-2.615	-2.598	-2.580	-2.562	-2.548	-2.532	-2.518	-2.502	-2.490	-2.478	-2.465	-2.455	-2.445	-2.438	-2.430	-2.422	-2.418	-2.415	-2.412	-2.412	-2.412	-2.415	-2.418	-2.422	-2.430	-2.438	-2.448	-2.458	-2.470	-2.485	-2.500	-2.518	-2.535	-2.555	-2.575	-2.598	-2.620	-2.645	-2.670	-2.698	-2.725	-2.755	-2.782	-2.812	-2.845	-2.875	-2.908	-2.940	-2.972	-3.005	-3.038	-3.072	-3.105	-3.138	-3.172	-3.205	-3.238	-3.270	-3.302	-3.332	-3.365	-3.395	-3.425	-3.455	-3.482	-3.512	-3.540	-3.565	-3.590	-3.615	-3.640	-3.662	-3.685	-3.708	-3.728	-3.748	-3.765	-3.782	-3.800	-3.815	-3.830	-3.845	-3.860	-3.872	-3.885	-3.895	-3.908	-3.918	-3.928	-3.938	-3.945	-3.952	-3.962	-3.970	-3.978	-3.985	-3.992	-3.998	-4.005	-4.012	-4.018	-4.025	-4.030	-4.037	-4.045	-4.052	-4.058	-4.065	-4.072	-4.082	-4.090	-4.098	-4.108	-4.115	-4.125	-4.135	-4.148	-4.158	-4.168	-4.180	-4.192	-4.205	-4.220	-4.232	-4.248	-4.260	-4.275	-4.292	-4.308	-4.322	-4.340	-4.355	-4.372	-4.390	-4.405	-4.422	-4.440	-4.458	-4.475	-4.492	-4.508	-4.525	-4.540	-4.558	-4.572	-4.588	-4.600	-4.615	-4.628	-4.640	-4.650	-4.660	-4.670	-4.680	-4.688	-4.692	-4.698	-4.702	-4.705	-4.708	-4.708	-4.705	-4.705	-4.700	-4.695	-4.688	-4.680	-4.670	-4.660	-4.648	-4.635	-4.620	-4.602	-4.582	-4.565	-4.542	-4.520	-4.498	-4.472	-4.445	-4.418	-4.390	-4.360	-4.330	-4.298	-4.265	-4.230	-4.198	-4.160	-4.125	-4.088	-4.052	-4.012	-3.975	-3.938	-3.898	-3.860	-3.820	-3.782	-3.742	-3.702	-3.662	-3.625	-3.585	-3.548	-3.508	-3.470	-3.432	-3.395	-3.360	-3.322	-3.288	-3.252	-3.218	-3.185	-3.150	-3.118	-3.088	-3.055	-3.025	-2.998	-2.968	-2.940	-2.912	-2.888	-2.862	-2.838	-2.812	-2.790	-2.768	-2.748	-2.728	-2.708	-2.688	-2.668	-2.650	-2.632	-2.618	-2.602	-2.585	-2.570	-2.558	-2.542	-2.530	-2.518	-2.505	-2.492	-2.480	-2.468	-2.458	-2.448	-2.435	-2.425	-2.415	-2.402	-2.392	-2.382	-2.372	-2.360	-2.350	-2.340	-2.328	-2.318	-2.305	-2.292	-2.280	-2.268	-2.255	-2.242	-2.228	-2.215	-2.200	-2.185	-2.170	-2.155	-2.138	-2.120	-2.102	-2.085	-2.068	-2.050	-2.030	-2.013	-1.992	-1.972	-1.950	-1.930	-1.910	-1.888	-1.865	-1.842	-1.822	-1.800	-1.778	-1.752	-1.730	-1.708	-1.685	-1.662	-1.640	-1.618	-1.595	-1.572	-1.550	-1.528	-1.508	-1.485	-1.465	-1.445	-1.425	-1.408	-1.390	-1.372	-1.355	-1.340	-1.325	-1.310	-1.295	-1.282	-1.272	-1.260	-1.250	-1.242	-1.235	-1.228	-1.222	-1.218	-1.212	-1.210	-1.210	-1.208	-1.210	-1.210	-1.212	-1.218	-1.222	-1.228	-1.235	-1.242	-1.252	-1.262	-1.272	-1.285	-1.298	-1.310	-1.325	-1.340	-1.355	-1.370	-1.388	-1.405	-1.422	-1.440	-1.460	-1.480	-1.498	-1.518	-1.538	-1.558	-1.578	-1.598	-1.618	-1.638	-1.658	-1.678	-1.698	-1.715	-1.735	-1.752	-1.770	-1.788	-1.802	-1.818	-1.832	-1.848	-1.860	-1.872	-1.885	-1.895	-1.905	-1.915	-1.922	-1.930	-1.935	-1.940	-1.942	-1.945	-1.948	-1.948	-1.948	-1.945	-1.942	-1.938	-1.932	-1.928	-1.920	-1.912	-1.902	-1.892	-1.882	-1.870	-1.858	-1.845	-1.830	-1.815	-1.800	-1.785	-1.768	-1.752	-1.735	-1.718	-1.698	-1.680	-1.662	-1.642	-1.625	-1.605	-1.588	-1.570	-1.550	-1.532	-1.515	-1.498	-1.480	-1.462	-1.445	-1.428	-1.412	-1.398	-1.382	-1.368	-1.355	-1.340	-1.328	-1.318	-1.305	-1.295	-1.285	-1.275	-1.268	-1.258	-1.252	-1.245	-1.240	-1.232	-1.230	-1.225	-1.222	-1.218	-1.218	-1.215	-1.212	-1.212	-1.212	-1.212	-1.212	-1.212	-1.212	-1.215	-1.215	-1.218	-1.220	-1.220	-1.222	-1.225	-1.228	-1.228	-1.230	-1.232	-1.232	-1.235	-1.235	-1.235	-1.235	-1.235	-1.235	-1.235	-1.232	-1.230	-1.228	-1.225	-1.222	-1.218	-1.212	-1.208	-1.200	-1.192	-1.185	-1.175	-1.168	-1.155	-1.145	-1.132	-1.120	-1.108	-1.092	-1.080	-1.062	-1.048	-1.030	-1.012	-0.995	-0.975	-0.955	-0.935	-0.915	-0.892	-0.872	-0.850	-0.828	-0.805	-0.782	-0.760	-0.738	-0.712	-0.690	-0.668	-0.645	-0.620	-0.598	-0.575	-0.555	-0.532	-0.512	-0.490	-0.472	-0.452	-0.435	-0.418	-0.400	-0.385	-0.370	-0.358	-0.345	-0.332	-0.322	-0.315	-0.305	-0.300	-0.295	-0.290	-0.290	-0.288	-0.288	-0.290	-0.292	-0.298	-0.305	-0.312	-0.320	-0.330	-0.342	-0.355	-0.370	-0.385	-0.402	-0.420	-0.440	-0.460	-0.480	-0.502	-0.525	-0.550	-0.575	-0.602	-0.628	-0.655	-0.685	-0.712	-0.742	-0.772	-0.802	-0.832	-0.865	-0.895	-0.928	-0.958	-0.990	-1.022	-1.055	-1.085	-1.118	-1.148	-1.180	-1.210	-1.242	-1.272	-1.302	-1.330	-1.360	-1.388	-1.415	-1.440	-1.468	-1.492	-1.518	-1.540	-1.562	-1.585	-1.608	-1.628	-1.648	-1.665	-1.682	-1.700	-1.715	-1.730	-1.745	-1.758	-1.770	-1.780	-1.792	-1.800	-1.810	-1.818	-1.825	-1.832	-1.838	-1.842	-1.848	-1.850	-1.852	-1.858	-1.860	-1.862	-1.862	-1.865	-1.868	-1.868	-1.870	-1.872	-1.872	-1.875	-1.878	-1.880	-1.882	-1.885	-1.888	-1.892	-1.898	-1.902	-1.908	-1.915	-1.922	-1.930	-1.940	-1.950	-1.960	-1.972	-1.985	-1.998	-2.013	-2.027	-2.045	-2.062	-2.080	-2.100	-2.120	-2.140	-2.162	-2.185	-2.208	-2.232	-2.255	-2.280	-2.305	-2.330	-2.358	-2.382	-2.408	-2.435	-2.460	-2.488	-2.512	-2.538	-2.562	-2.588	-2.610	-2.635	-2.658	-2.680	-2.700	-2.720	-2.740	-2.760	-2.778	-2.792	-2.810	-2.822	-2.835	-2.848	-2.858	-2.868	-2.875	-2.882	-2.888	-2.892	-2.895	-2.898	-2.898	-2.898	-2.895	-2.892	-2.888	-2.882	-2.878	-2.870	-2.862	-2.855	-2.845	-2.835	-2.825	-2.812	-2.802	-2.790	-2.778	-2.765	-2.752	-2.740	-2.728	-2.712	-2.700	-2.688	-2.675	-2.662	-2.650	-2.638	-2.625	-2.615	-2.602	-2.592	-2.582	-2.575	-2.565	-2.558	-2.550	-2.545	-2.538	-2.532	-2.528	-2.525	-2.520	-2.518	-2.515	-2.515	-2.512	-2.512	-2.512	-2.515	-2.515	-2.518	-2.520	-2.522	-2.525	-2.530	-2.532	-2.538	-2.542	-2.548	-2.555	-2.560	-2.568	-2.572	-2.580	-2.585	-2.592	-2.600	-2.608	-2.615	-2.622	-2.630	-2.638	-2.645	-2.652	-2.660	-2.668	-2.672	-2.680	-2.688	-2.695	-2.702	-2.710	-2.715	-2.722	-2.730	-2.735	-2.742	-2.748	-2.752	-2.760	-2.765	-2.770	-2.775	-2.780	-2.782	-2.788	-2.790	-2.795	-2.798	-2.800	-2.802	-2.802	-2.805	-2.808	-2.808	-2.808	-2.808	-2.808	-2.805	-2.805	-2.802	-2.800	-2.798	-2.795	-2.792	-2.788	-2.785	-2.780	-2.775	-2.770	-2.762	-2.758	-2.750	-2.745	-2.738	-2.730	-2.722	-2.712	-2.705	-2.698	-2.688	-2.680	-2.672	-2.662	-2.655	-2.648	-2.638	-2.630	-2.622	-2.615	-2.608	-2.600	-2.592	-2.585	-2.580	-2.575	-2.570	-2.565	-2.560	-2.555	-2.552	-2.550	-2.548	-2.545	-2.545	-2.545	-2.545	-2.545	-2.548	-2.550	-2.550	-2.555	-2.558	-2.562	-2.565	-2.570	-2.575	-2.580	-2.588	-2.592	-2.598	-2.605	-2.610	-2.618	-2.622	-2.630	-2.635	-2.640	-2.645	-2.650	-2.655	-2.660	-2.662	-2.668	-2.670	-2.670	-2.672	-2.672	-2.672	-2.670	-2.668	-2.665	-2.660	-2.655	-2.648	-2.640	-2.632	-2.622	-2.610	-2.598	-2.585	-2.570	-2.555	-2.538	-2.520	-2.500	-2.480	-2.458	-2.435	-2.410	-2.385	-2.360	-2.332	-2.305	-2.275	-2.245	-2.215	-2.185	-2.152	-2.120	-2.085	-2.052	-2.018	-1.982	-1.945	-1.910	-1.875	-1.838	-1.800	-1.762	-1.725	-1.688	-1.650	-1.612	-1.575	-1.538	-1.500	-1.465	-1.428	-1.390	-1.355	-1.320	-1.285	-1.250	-1.215	-1.182	-1.150	-1.118	-1.088	-1.055	-1.025	-0.998	-0.968	-0.940	-0.915	-0.888	-0.862	-0.840	-0.818	-0.795	-0.772	-0.752	-0.732	-0.715	-0.698	-0.682	-0.665	-0.650	-0.638	-0.625	-0.612	-0.602	-0.590	-0.582	-0.572	-0.565	-0.558	-0.550	-0.542	-0.538	-0.530	-0.525	-0.520	-0.518	-0.512	-0.507	-0.505	-0.500	-0.495	-0.492	-0.488	-0.485	-0.480	-0.475	-0.470	-0.465	-0.460	-0.455	-0.448	-0.440	-0.432	-0.425	-0.418	-0.408	-0.398	-0.388	-0.375	-0.362	-0.350	-0.335	-0.320	-0.305	-0.288	-0.270	-0.252	-0.235	-0.215	-0.195	-0.172	-0.152	-0.130	-0.108	-0.082	-0.060	-0.035	-0.010	0.015	0.040	0.068	0.092	0.120	0.145	0.172	0.198	0.222	0.250	0.275	0.300	0.325	0.350	0.372	0.395	0.418	0.440	0.460	0.480	0.500	0.518	0.535	0.552	0.568	0.580	0.592	0.602	0.612	0.622	0.630	0.635	0.640	0.642	0.645	0.645	0.642	0.640	0.635	0.630	0.622	0.615	0.605	0.595	0.582	0.570	0.555	0.538	0.522	0.505	0.485	0.465	0.445	0.425	0.402	0.380	0.355	0.332	0.308	0.282	0.260	0.235	0.210	0.185	0.160	0.135	0.110	0.085	0.060	0.038	0.015	-0.008	-0.030	-0.050	-0.070	-0.090	-0.110	-0.128	-0.145	-0.160	-0.175	-0.188	-0.202	-0.212	-0.222	-0.232	-0.240	-0.245	-0.250	-0.255	-0.258	-0.260	-0.260	-0.260	-0.258	-0.255	-0.250	-0.245	-0.240	-0.232	-0.225	-0.215	-0.205	-0.195	-0.185	-0.172	-0.162	-0.148	-0.135	-0.122	-0.110	-0.095	-0.082	-0.068	-0.052	-0.040	-0.025	-0.012	0.000	0.012	0.025	0.035	0.048	0.058	0.065	0.075	0.082	0.090	0.095	0.100	0.105	0.108	0.108	0.110	0.110	0.108	0.105	0.102	0.098	0.092	0.085	0.078	0.070	0.060	0.048	0.038	0.025	0.012	-0.002	-0.018	-0.032	-0.048	-0.065	-0.082	-0.100	-0.118	-0.135	-0.155	-0.172	-0.190	-0.210	-0.230	-0.248	-0.268	-0.285	-0.305	-0.322	-0.340	-0.358	-0.375	-0.392	-0.408	-0.422	-0.438	-0.452	-0.468	-0.480	-0.492	-0.505	-0.518	-0.528	-0.538	-0.548	-0.555	-0.565	-0.572	-0.578	-0.585	-0.590	-0.595	-0.598	-0.602	-0.605	-0.608	-0.610	-0.610	-0.612	-0.612	-0.612	-0.612	-0.612	-0.610	-0.608	-0.608	-0.605	-0.602	-0.600	-0.598	-0.592	-0.590	-0.588	-0.582	-0.580	-0.575	-0.572	-0.568	-0.562	-0.560	-0.555	-0.550	-0.548	-0.542	-0.540	-0.535	-0.532	-0.528	-0.525	-0.520	-0.518	-0.515	-0.512	-0.510	-0.507	-0.505	-0.502	-0.500	-0.500	-0.498	-0.498	-0.498	-0.498	-0.498	-0.498	-0.498	-0.500	-0.500	-0.502	-0.502	-0.505	-0.507	-0.512	-0.515	-0.518	-0.522	-0.525	-0.530	-0.535	-0.540	-0.545	-0.550	-0.555	-0.560	-0.565	-0.570	-0.575	-0.580	-0.585	-0.590	-0.595	-0.600	-0.605	-0.610	-0.612	-0.618	-0.620	-0.622	-0.625	-0.628	-0.628	-0.630	-0.630	-0.628	-0.628	-0.625	-0.622	-0.618	-0.615	-0.608	-0.602	-0.595	-0.588	-0.580	-0.570	-0.558	-0.548	-0.535	-0.522	-0.507	-0.492	-0.478	-0.462	-0.445	-0.428	-0.410	-0.390	-0.370	-0.350	-0.330	-0.310	-0.290	-0.268	-0.245	-0.225	-0.202	-0.180	-0.158	-0.135	-0.115	-0.092	-0.070	-0.050	-0.028	-0.008	0.012	0.032	0.050	0.068	0.088	0.102	0.120	0.135	0.150	0.162	0.175	0.188	0.198	0.208	0.218	0.225	0.232	0.238	0.242	0.248	0.250	0.250	0.252	0.250	0.250	0.248	0.245	0.240	0.235	0.228	0.220	0.212	0.205	0.195	0.185	0.175	0.162	0.150	0.138	0.125	0.110	0.095	0.080	0.065	0.050	0.035	0.018	0.002	-0.015	-0.030	-0.048	-0.065	-0.080	-0.098	-0.112	-0.130	-0.145	-0.160	-0.178	-0.192	-0.205	-0.220	-0.235	-0.248	-0.260	-0.272	-0.285	-0.295	-0.308	-0.318	-0.325	-0.335	-0.342	-0.350	-0.358	-0.362	-0.368	-0.372	-0.375	-0.378	-0.380	-0.380	-0.380	-0.380	-0.380	-0.378	-0.375	-0.370	-0.368	-0.360	-0.355	-0.348	-0.340	-0.332	-0.322	-0.312	-0.302	-0.292	-0.280	-0.270	-0.255	-0.242	-0.230	-0.215	-0.200	-0.185	-0.168	-0.152	-0.138	-0.120	-0.102	-0.088	-0.070	-0.052	-0.035	-0.018	0.000	0.018	0.032	0.050	0.068	0.082	0.098	0.115	0.130	0.145	0.158	0.172	0.185	0.198	0.210	0.220	0.230	0.240	0.248	0.258	0.262	0.270	0.275	0.280	0.285	0.288	0.288	0.290	0.290	0.290	0.288	0.288	0.285	0.280	0.278	0.272	0.268	0.260	0.255	0.248	0.240	0.232	0.225	0.218	0.210	0.200	0.192	0.185	0.175	0.168	0.160	0.150	0.142	0.135	0.130	0.122	0.118	0.112	0.108	0.102	0.100	0.098	0.098	0.095	0.098	0.098	0.100	0.102	0.108	0.112	0.118	0.125	0.135	0.142	0.155	0.165	0.178	0.192	0.205	0.222	0.238	0.255	0.275	0.292	0.312	0.335	0.355	0.378	0.402	0.425	0.450	0.475	0.500	0.528	0.555	0.580	0.608	0.638	0.665	0.692	0.722	0.752	0.780	0.810	0.840	0.868	0.898	0.928	0.958	0.985	1.015	1.042	1.072	1.100	1.128	1.155	1.182	1.208	1.235	1.260	1.285	1.310	1.335	1.358	1.382	1.402	1.425	1.445	1.465	1.485	1.502	1.520	1.538	1.552	1.568	1.582	1.595	1.608	1.618	1.628	1.635	1.642	1.650	1.655	1.660	1.662	1.665	1.668	1.668	1.665	1.665	1.660	1.658	1.650	1.645	1.638	1.630	1.620	1.610	1.598	1.588	1.572	1.560	1.545	1.530	1.515	1.500	1.482	1.468	1.450	1.432	1.415	1.395	1.378	1.360	1.340	1.322	1.305	1.285	1.268	1.250	1.232	1.215	1.198	1.180	1.165	1.148	1.132	1.118	1.102	1.088	1.075	1.062	1.050	1.038	1.025	1.015	1.005	0.992	0.985	0.975	0.965	0.955	0.948	0.938	0.930	0.920	0.912	0.902	0.895	0.885	0.878	0.868	0.858	0.848	0.838	0.825	0.815	0.802	0.790	0.778	0.762	0.748	0.732	0.715	0.698	0.680	0.660	0.640	0.620	0.598	0.575	0.552	0.528	0.502	0.475	0.448	0.420	0.392	0.362	0.332	0.302	0.270	0.240	0.208	0.175	0.142	0.110	0.078	0.042	0.010	-0.022	-0.055	-0.088	-0.120	-0.152	-0.182	-0.212	-0.242	-0.272	-0.300	-0.328	-0.355	-0.380	-0.405	-0.428	-0.450	-0.470	-0.490	-0.507	-0.525	-0.540	-0.555	-0.565	-0.578	-0.588	-0.595	-0.602	-0.608	-0.610	-0.612	-0.612	-0.612	-0.610	-0.605	-0.600	-0.595	-0.588	-0.580	-0.570	-0.558	-0.548	-0.532	-0.520	-0.505	-0.490	-0.475	-0.458	-0.440	-0.422	-0.405	-0.385	-0.368	-0.348	-0.330	-0.310	-0.290	-0.272	-0.252	-0.235	-0.218	-0.198	-0.180	-0.165	-0.148	-0.132	-0.118	-0.102	-0.088	-0.075	-0.062	-0.050	-0.040	-0.030	-0.022	-0.012	-0.005	0.000	0.005	0.010	0.015	0.018	0.020	0.020	0.020	0.020	0.020	0.018	0.015	0.010	0.008	0.002	-0.002	-0.008	-0.012	-0.020	-0.025	-0.032	-0.040	-0.045	-0.052	-0.060	-0.065	-0.072	-0.080	-0.085	-0.090	-0.095	-0.100	-0.105	-0.110	-0.112	-0.115	-0.118	-0.120	-0.120	-0.120	-0.118	-0.118	-0.112	-0.110	-0.105	-0.100	-0.092	-0.085	-0.075	-0.065	-0.055	-0.042	-0.030	-0.015	0.000	0.015	0.032	0.050	0.068	0.088	0.108	0.130	0.152	0.175	0.198	0.222	0.248	0.272	0.298	0.325	0.352	0.380	0.408	0.435	0.462	0.492	0.520	0.548	0.578	0.605	0.635	0.662	0.690	0.718	0.745	0.772	0.800	0.825	0.852	0.878	0.902	0.925	0.948	0.972	0.992	1.015	1.035	1.052	1.072	1.088	1.105	1.120	1.135	1.148	1.160	1.170	1.182	1.190	1.198	1.205	1.212	1.218	1.220	1.222	1.225	1.228	1.228	1.225	1.222	1.220	1.218	1.212	1.208	1.202	1.195	1.190	1.182	1.175	1.165	1.158	1.148	1.138	1.130	1.120	1.110	1.100	1.090	1.080	1.070	1.060	1.052	1.042	1.032	1.025	1.018	1.010	1.002	0.995	0.988	0.982	0.978	0.972	0.968	0.965	0.962	0.960	0.958	0.958	0.958	0.958	0.958	0.960	0.960	0.962	0.968	0.970	0.975	0.980	0.982	0.990	0.995	1.000	1.008	1.012	1.020	1.025	1.032	1.040	1.048	1.055	1.060	1.068	1.075	1.080	1.088	1.092	1.098	1.105	1.110	1.112	1.118	1.120	1.125	1.128	1.128	1.130	1.130	1.130	1.130	1.130	1.128	1.125	1.122	1.120	1.115	1.112	1.105	1.100	1.095	1.088	1.080	1.072	1.062	1.052	1.042	1.032	1.022	1.012	1.000	0.988	0.975	0.962	0.950	0.935	0.922	0.908	0.895	0.880	0.865	0.850	0.838	0.822	0.808	0.792	0.778	0.762	0.750	0.735	0.720	0.708	0.695	0.680	0.668	0.655	0.642	0.632	0.620	0.610	0.600	0.590	0.580	0.572	0.562	0.555	0.550	0.542	0.538	0.532	0.530	0.525	0.522	0.520	0.520	0.520	0.520	0.520	0.522	0.525	0.528	0.530	0.535	0.540	0.545	0.550	0.558	0.565	0.572	0.580	0.588	0.595	0.602	0.612	0.622	0.632	0.640	0.650	0.660	0.670	0.680	0.690	0.698	0.708	0.718	0.725	0.735	0.742	0.750	0.758	0.765	0.770	0.778	0.782	0.788	0.792	0.795	0.800	0.802	0.805	0.805	0.808	0.808	0.808	0.808	0.805	0.805	0.802	0.800	0.798	0.795	0.790	0.788	0.782	0.780	0.775	0.770	0.765	0.760	0.758	0.752	0.748	0.742	0.740	0.735	0.732	0.728	0.725	0.722	0.720	0.718	0.718	0.715	0.715	0.715	0.718	0.718	0.720	0.722	0.725	0.728	0.732	0.738	0.742	0.748	0.752	0.760	0.768	0.775	0.782	0.790	0.800	0.808	0.818	0.828	0.835	0.845	0.855	0.865	0.875	0.885	0.895	0.905	0.915	0.922	0.932	0.940	0.950	0.958	0.965	0.972	0.980	0.985	0.992	0.998	1.000	1.005	1.008	1.012	1.015	1.015	1.018	1.018	1.018	1.015	1.015	1.012	1.008	1.005	1.000	0.995	0.990	0.982	0.975	0.968	0.960	0.950	0.942	0.930	0.920	0.910	0.898	0.885	0.872	0.860	0.845	0.830	0.818	0.802	0.785	0.770	0.755	0.738	0.720	0.705	0.688	0.670	0.652	0.635	0.618	0.598	0.580	0.562	0.545	0.525	0.507	0.490	0.472	0.455	0.438	0.420	0.402	0.385	0.370	0.352	0.338	0.322	0.308	0.292	0.280	0.268	0.255	0.242	0.232	0.222	0.215	0.208	0.200	0.195	0.190	0.188	0.185	0.182	0.182	0.185	0.188	0.192	0.198	0.205	0.212	0.222	0.235	0.248	0.262	0.278	0.295	0.315	0.335	0.358	0.382	0.408	0.432	0.462	0.490	0.522	0.555	0.588	0.622	0.660	0.695	0.732	0.772	0.812	0.855	0.898	0.940	0.982	1.025	1.070	1.115	1.160	1.205	1.250	1.295	1.340	1.382	1.428	1.472	1.515	1.558	1.600	1.642	1.682	1.722	1.762	1.800	1.835	1.872	1.905	1.940	1.970	2.002	2.030	2.058	2.085	2.108	2.132	2.152	2.172	2.190	2.208	2.222	2.235	2.248	2.258	2.268	2.275	2.280	2.285	2.290	2.290	2.292	2.290	2.290	2.285	2.282	2.278	2.270	2.265	2.255	2.248	2.238	2.228	2.218	2.208	2.195	2.185	2.172	2.160	2.148	2.135	2.120	2.108	2.095	2.082	2.070	2.058	2.045	2.033	2.022	2.010	2.000	1.988	1.978	1.968	1.958	1.950	1.940	1.932	1.925	1.918	1.910	1.902	1.898	1.892	1.885	1.880	1.878	1.872	1.868	1.865	1.860	1.858	1.852	1.850	1.848	1.845	1.842	1.838	1.835	1.832	1.830	1.825	1.822	1.818	1.812	1.808	1.802	1.798	1.792	1.785	1.778	1.770	1.762	1.752	1.742	1.732	1.720	1.710	1.695	1.682	1.668	1.652	1.635	1.618	1.600	1.582	1.562	1.540	1.520	1.495	1.472	1.448	1.422	1.395	1.370	1.340	1.312	1.282	1.252	1.222	1.190	1.158	1.125	1.092	1.058	1.025	0.990	0.955	0.920	0.885	0.850	0.812	0.778	0.742	0.708	0.672	0.638	0.602	0.568	0.535	0.500	0.468	0.435	0.402	0.372	0.340	0.310	0.282	0.252	0.225	0.198	0.172	0.148	0.125	0.102	0.080	0.058	0.038	0.020	0.002	-0.015	-0.030	-0.045	-0.058	-0.070	-0.082	-0.092	-0.100	-0.110	-0.118	-0.122	-0.128	-0.132	-0.135	-0.140	-0.140	-0.142	-0.142	-0.142	-0.140	-0.138	-0.135	-0.132	-0.128	-0.122	-0.118	-0.112	-0.108	-0.102	-0.095	-0.088	-0.080	-0.072	-0.065	-0.058	-0.050	-0.042	-0.035	-0.028	-0.018	-0.010	-0.002	0.005	0.012	0.020	0.028	0.035	0.042	0.050	0.058	0.062	0.070	0.075	0.080	0.088	0.092	0.098	0.102	0.108	0.110	0.115	0.118	0.122	0.125	0.128	0.130	0.132	0.135	0.138	0.140	0.142	0.145	0.145	0.148	0.150	0.152	0.152	0.155	0.158	0.160	0.162	0.165	0.168	0.170	0.172	0.178	0.182	0.185	0.190	0.195	0.200	0.208	0.212	0.220	0.228	0.235	0.245	0.252	0.262	0.272	0.285	0.295	0.308	0.320	0.335	0.348	0.362	0.378	0.392	0.408	0.425	0.442	0.460	0.478	0.495	0.515	0.532	0.552	0.572	0.590	0.610	0.630	0.650	0.670	0.690	0.710	0.730	0.750	0.770	0.790	0.810	0.830	0.848	0.865	0.882	0.900	0.918	0.935	0.950	0.965	0.980	0.995	1.008	1.020	1.032	1.042	1.052	1.062	1.072	1.080	1.088	1.095	1.102	1.108	1.112	1.115	1.120	1.122	1.125	1.125	1.128	1.128	1.128	1.128	1.125	1.125	1.122	1.122	1.120	1.118	1.115	1.112	1.110	1.108	1.105	1.102	1.100	1.098	1.095	1.095	1.092	1.092	1.090	1.090	1.090	1.090	1.092	1.095	1.095	1.100	1.102	1.105	1.110	1.115	1.120	1.128	1.135	1.142	1.150	1.158	1.168	1.178	1.190	1.200	1.212	1.225	1.238	1.250	1.265	1.280	1.295	1.310	1.328	1.342	1.360	1.378	1.395	1.412	1.430	1.448	1.465	1.485	1.502	1.522	1.540	1.560	1.578	1.598	1.618	1.635	1.655	1.672	1.692	1.710	1.728	1.748	1.765	1.782	1.800	1.818	1.835	1.850	1.868	1.882	1.900	1.915	1.930	1.945	1.960	1.972	1.988	2.000	2.013	2.027	2.038	2.050	2.062	2.072	2.082	2.092	2.102	2.112	2.122	2.130	2.138	2.145	2.152	2.160	2.168	2.172	2.180	2.185	2.190	2.195	2.200	2.205	2.210	2.212	2.218	2.220	2.225	2.228	2.230	2.235	2.238	2.240	2.242	2.245	2.250	2.252	2.255	2.258	2.260	2.265	2.268	2.270	2.275	2.278	2.280	2.285	2.288	2.292	2.298	2.300	2.305	2.310	2.315	2.320	2.325	2.330	2.335	2.340	2.345	2.350	2.355	2.360	2.365	2.370	2.375	2.380	2.385	2.390	2.395	2.400	2.402	2.408	2.410	2.412	2.415	2.418	2.418	2.418	2.418	2.418	2.418	2.415	2.412	2.408	2.405	2.398	2.392	2.385	2.378	2.368	2.358	2.348	2.335	2.322	2.308	2.292	2.275	2.258	2.238	2.218	2.198	2.175	2.150	2.125	2.100	2.072	2.045	2.015	1.985	1.955	1.922	1.890	1.855	1.820	1.785	1.748	1.710	1.672	1.632	1.592	1.552	1.512	1.470	1.428	1.385	1.342	1.300	1.258	1.215	1.170	1.128	1.082	1.040	0.998	0.952	0.910	0.868	0.825	0.782	0.740	0.698	0.658	0.618	0.578	0.538	0.498	0.460	0.422	0.388	0.350	0.315	0.282	0.248	0.218	0.185	0.155	0.128	0.098	0.070	0.045	0.020	-0.002	-0.028	-0.048	-0.068	-0.088	-0.108	-0.122	-0.140	-0.155	-0.170	-0.182	-0.195	-0.205	-0.215	-0.225	-0.232	-0.240	-0.248	-0.252	-0.258	-0.262	-0.265	-0.268	-0.270	-0.272	-0.272	-0.275	-0.275	-0.275	-0.275	-0.275	-0.275	-0.275	-0.275	-0.278	-0.278	-0.278	-0.278	-0.280	-0.282	-0.285	-0.288	-0.292	-0.298	-0.302	-0.308	-0.315	-0.322	-0.332	-0.342	-0.355	-0.368	-0.380	-0.395	-0.412	-0.430	-0.448	-0.468	-0.488	-0.510	-0.535	-0.560	-0.585	-0.612	-0.640	-0.670	-0.702	-0.732	-0.768	-0.800	-0.835	-0.870	-0.908	-0.945	-0.982	-1.022	-1.062	-1.102	-1.142	-1.182	-1.222	-1.262	-1.305	-1.345	-1.385	-1.428	-1.468	-1.508	-1.545	-1.585	-1.622	-1.660	-1.695	-1.732	-1.768	-1.800	-1.832	-1.865	-1.895	-1.922	-1.950	-1.975	-2.000	-2.025	-2.045	-2.065	-2.085	-2.102	-2.118	-2.132	-2.145	-2.155	-2.165	-2.175	-2.180	-2.188	-2.190	-2.192	-2.195	-2.195	-2.195	-2.192	-2.190	-2.188	-2.182	-2.178	-2.172	-2.165	-2.158	-2.150	-2.140	-2.132	-2.125	-2.115	-2.108	-2.098	-2.088	-2.080	-2.072	-2.062	-2.055	-2.047	-2.040	-2.035	-2.027	-2.022	-2.018	-2.015	-2.013	-2.010	-2.007	-2.007	-2.007	-2.007	-2.010	-2.013	-2.015	-2.020	-2.025	-2.030	-2.038	-2.045	-2.052	-2.062	-2.072	-2.082	-2.092	-2.105	-2.118	-2.130	-2.142	-2.155	-2.170	-2.185	-2.198	-2.212	-2.228	-2.242	-2.258	-2.272	-2.288	-2.302	-2.318	-2.332	-2.348	-2.360	-2.375	-2.388	-2.400	-2.412	-2.425	-2.435	-2.448	-2.458	-2.465	-2.475	-2.482	-2.490	-2.495	-2.502	-2.508	-2.510	-2.512	-2.515	-2.515	-2.515	-2.515	-2.512	-2.510	-2.508	-2.502	-2.498	-2.490	-2.482	-2.472	-2.465	-2.455	-2.442	-2.430	-2.418	-2.405	-2.390	-2.375	-2.358	-2.340	-2.322	-2.305	-2.288	-2.270	-2.250	-2.230	-2.210	-2.190	-2.170	-2.150	-2.130	-2.108	-2.088	-2.068	-2.047	-2.030	-2.010	-1.992	-1.975	-1.958	-1.940	-1.925	-1.910	-1.898	-1.885	-1.872	-1.862	-1.852	-1.845	-1.840	-1.835	-1.830	-1.828	-1.828	-1.828	-1.830	-1.832	-1.838	-1.845	-1.852	-1.862	-1.875	-1.888	-1.902	-1.918	-1.935	-1.952	-1.972	-1.995	-2.018	-2.042	-2.068	-2.092	-2.120	-2.148	-2.178	-2.208	-2.238	-2.270	-2.302	-2.335	-2.368	-2.400	-2.435	-2.468	-2.502	-2.535	-2.570	-2.602	-2.638	-2.670	-2.702	-2.735	-2.768	-2.800	-2.832	-2.862	-2.892	-2.922	-2.952	-2.980	-3.008	-3.032	-3.060	-3.085	-3.110	-3.132	-3.155	-3.178	-3.200	-3.220	-3.240	-3.258	-3.278	-3.295	-3.312	-3.328	-3.342	-3.358	-3.372	-3.385	-3.400	-3.412	-3.425	-3.438	-3.448	-3.460	-3.470	-3.480	-3.492	-3.502	-3.512	-3.520	-3.530	-3.540	-3.550	-3.560	-3.570	-3.580	-3.588	-3.598	-3.608	-3.618	-3.630	-3.640	-3.650	-3.660	-3.672	-3.682	-3.695	-3.708	-3.720	-3.732	-3.745	-3.758	-3.770	-3.785	-3.798	-3.812	-3.828	-3.840	-3.855	-3.870	-3.885	-3.900	-3.915	-3.932	-3.948	-3.962	-3.978	-3.992	-4.008	-4.022	-4.037	-4.052	-4.068	-4.080	-4.095	-4.108	-4.120	-4.132	-4.145	-4.155	-4.165	-4.175	-4.182	-4.192	-4.200	-4.205	-4.210	-4.215	-4.218	-4.220	-4.222	-4.222	-4.220	-4.218	-4.215	-4.210	-4.205	-4.198	-4.190	-4.180	-4.170	-4.158	-4.142	-4.128	-4.112	-4.095	-4.077	-4.058	-4.035	-4.012	-3.990	-3.965	-3.940	-3.912	-3.885	-3.858	-3.828	-3.798	-3.765	-3.735	-3.702	-3.668	-3.635	-3.600	-3.565	-3.530	-3.492	-3.458	-3.420	-3.385	-3.348	-3.310	-3.272	-3.235	-3.200	-3.162	-3.125	-3.088	-3.052	-3.015	-2.980	-2.945	-2.910	-2.875	-2.842	-2.808	-2.775	-2.742	-2.712	-2.680	-2.650	-2.620	-2.592	-2.562	-2.535	-2.510	-2.482	-2.458	-2.432	-2.410	-2.388	-2.365	-2.345	-2.322	-2.302	-2.285	-2.268	-2.250	-2.232	-2.215	-2.200	-2.185	-2.172	-2.158	-2.145	-2.132	-2.122	-2.110	-2.100	-2.090	-2.080	-2.070	-2.060	-2.052	-2.042	-2.035	-2.027	-2.020	-2.013	-2.005	-1.998	-1.990	-1.982	-1.975	-1.968	-1.960	-1.952	-1.945	-1.938	-1.930	-1.920	-1.912	-1.905	-1.895	-1.888	-1.878	-1.868	-1.858	-1.848	-1.835	-1.825	-1.812	-1.802	-1.790	-1.778	-1.765	-1.752	-1.740	-1.725	-1.712	-1.698	-1.685	-1.670	-1.655	-1.640	-1.625	-1.612	-1.598	-1.582	-1.568	-1.552	-1.538	-1.522	-1.508	-1.495	-1.480	-1.468	-1.452	-1.440	-1.428	-1.415	-1.405	-1.392	-1.382	-1.372	-1.365	-1.355	-1.348	-1.340	-1.335	-1.330	-1.325	-1.322	-1.318	-1.318	-1.315	-1.315	-1.318	-1.318	-1.320	-1.325	-1.330	-1.335	-1.340	-1.350	-1.358	-1.368	-1.378	-1.388	-1.400	-1.412	-1.428	-1.442	-1.458	-1.472	-1.490	-1.508	-1.525	-1.542	-1.562	-1.582	-1.602	-1.622	-1.642	-1.665	-1.685	-1.708	-1.728	-1.750	-1.772	-1.792	-1.812	-1.835	-1.855	-1.875	-1.895	-1.915	-1.932	-1.950	-1.968	-1.985	-2.000	-2.015	-2.030	-2.042	-2.055	-2.068	-2.078	-2.088	-2.095	-2.102	-2.108	-2.112	-2.115	-2.118	-2.118	-2.118	-2.115	-2.112	-2.108	-2.102	-2.095	-2.088	-2.078	-2.068	-2.055	-2.042	-2.027	-2.013	-1.998	-1.980	-1.962	-1.942	-1.922	-1.902	-1.882	-1.860	-1.838	-1.815	-1.790	-1.768	-1.742	-1.718	-1.692	-1.668	-1.642	-1.618	-1.592	-1.568	-1.542	-1.520	-1.495	-1.470	-1.448	-1.425	-1.400	-1.378	-1.358	-1.335	-1.315	-1.295	-1.275	-1.258	-1.240	-1.222	-1.205	-1.190	-1.175	-1.160	-1.148	-1.135	-1.125	-1.112	-1.102	-1.095	-1.085	-1.078	-1.070	-1.065	-1.060	-1.055	-1.050	-1.045	-1.042	-1.040	-1.038	-1.035	-1.035	-1.032	-1.032	-1.032	-1.032	-1.032	-1.032	-1.032	-1.032	-1.035	-1.035	-1.035	-1.038	-1.038	-1.038	-1.038	-1.038	-1.038	-1.038	-1.035	-1.035	-1.032	-1.030	-1.030	-1.025	-1.022	-1.018	-1.012	-1.008	-1.002	-0.995	-0.988	-0.980	-0.972	-0.962	-0.952	-0.942	-0.930	-0.918	-0.905	-0.892	-0.878	-0.862	-0.848	-0.832	-0.815	-0.798	-0.780	-0.762	-0.745	-0.725	-0.705	-0.685	-0.668	-0.645	-0.625	-0.605	-0.585	-0.562	-0.542	-0.522	-0.502	-0.482	-0.462	-0.442	-0.422	-0.405	-0.388	-0.370	-0.352	-0.338	-0.322	-0.308	-0.295	-0.282	-0.270	-0.260	-0.252	-0.242	-0.238	-0.230	-0.228	-0.222	-0.222	-0.222	-0.222	-0.225	-0.228	-0.232	-0.240	-0.248	-0.258	-0.268	-0.278	-0.292	-0.305	-0.320	-0.338	-0.355	-0.375	-0.392	-0.415	-0.435	-0.458	-0.482	-0.507	-0.532	-0.558	-0.582	-0.610	-0.638	-0.665	-0.695	-0.722	-0.752	-0.780	-0.810	-0.840	-0.870	-0.898	-0.928	-0.958	-0.985	-1.015	-1.042	-1.072	-1.100	-1.128	-1.155	-1.182	-1.208	-1.232	-1.258	-1.282	-1.305	-1.330	-1.352	-1.372	-1.395	-1.415	-1.435	-1.452	-1.472	-1.490	-1.505	-1.522	-1.538	-1.550	-1.565	-1.578	-1.590	-1.600	-1.612	-1.622	-1.632	-1.640	-1.650	-1.658	-1.665	-1.672	-1.678	-1.685	-1.690	-1.695	-1.700	-1.705	-1.710	-1.715	-1.720	-1.725	-1.730	-1.735	-1.740	-1.745	-1.750	-1.755	-1.760	-1.765	-1.772	-1.778	-1.785	-1.792	-1.800	-1.810	-1.818	-1.828	-1.838	-1.848	-1.860	-1.870	-1.882	-1.898	-1.910	-1.925	-1.940	-1.955	-1.972	-1.988	-2.005	-2.022	-2.040	-2.060	-2.078	-2.098	-2.118	-2.138	-2.158	-2.178	-2.198	-2.218	-2.238	-2.258	-2.278	-2.298	-2.318	-2.335	-2.355	-2.372	-2.390	-2.408	-2.422	-2.440	-2.455	-2.470	-2.482	-2.495	-2.508	-2.518	-2.528	-2.538	-2.545	-2.552	-2.560	-2.565	-2.570	-2.572	-2.575	-2.575	-2.575	-2.575	-2.575	-2.572	-2.568	-2.565	-2.560	-2.555	-2.548	-2.540	-2.532	-2.525	-2.518	-2.508	-2.500	-2.490	-2.480	-2.470	-2.460	-2.448	-2.438	-2.428	-2.418	-2.408	-2.398	-2.388	-2.378	-2.368	-2.360	-2.350	-2.342	-2.335	-2.328	-2.320	-2.315	-2.308	-2.302	-2.300	-2.295	-2.292	-2.290	-2.288	-2.285	-2.285	-2.285	-2.285	-2.285	-2.288	-2.288	-2.290	-2.295	-2.298	-2.302	-2.308	-2.312	-2.318	-2.322	-2.330	-2.338	-2.345	-2.352	-2.360	-2.368	-2.378	-2.385	-2.395	-2.405	-2.415	-2.425	-2.435	-2.445	-2.455	-2.468	-2.478	-2.488	-2.500	-2.510	-2.522	-2.532	-2.545	-2.558	-2.568	-2.580	-2.592	-2.602	-2.615	-2.628	-2.638	-2.650	-2.662	-2.672	-2.685	-2.695	-2.708	-2.718	-2.730	-2.740	-2.750	-2.760	-2.770	-2.780	-2.790	-2.800	-2.808	-2.815	-2.825	-2.832	-2.840	-2.845	-2.852	-2.858	-2.862	-2.868	-2.872	-2.878	-2.880	-2.885	-2.888	-2.890	-2.890	-2.892	-2.892	-2.892	-2.892	-2.892	-2.892	-2.890	-2.888	-2.888	-2.882	-2.880	-2.878	-2.872	-2.870	-2.865	-2.860	-2.858	-2.852	-2.848	-2.845	-2.840	-2.835	-2.832	-2.828	-2.825	-2.820	-2.818	-2.815	-2.812	-2.810	-2.808	-2.808	-2.805	-2.805	-2.805	-2.808	-2.808	-2.810	-2.810	-2.815	-2.818	-2.820	-2.825	-2.830	-2.835	-2.840	-2.848	-2.852	-2.860	-2.868	-2.875	-2.882	-2.890	-2.898	-2.905	-2.915	-2.922	-2.930	-2.938	-2.945	-2.952	-2.960	-2.968	-2.975	-2.980	-2.988	-2.992	-2.995	-3.000	-3.002	-3.005	-3.008	-3.008	-3.008	-3.008	-3.005	-3.002	-2.998	-2.992	-2.988	-2.980	-2.970	-2.962	-2.950	-2.940	-2.928	-2.912	-2.895	-2.880	-2.862	-2.842	-2.822	-2.802	-2.780	-2.758	-2.732	-2.708	-2.680	-2.652	-2.625	-2.598	-2.568	-2.538	-2.505	-2.472	-2.440	-2.408	-2.372	-2.338	-2.302	-2.268	-2.232	-2.198	-2.160	-2.122	-2.088	-2.050	-2.013	-1.975	-1.938	-1.900	-1.865	-1.828	-1.790	-1.755	-1.718	-1.682	-1.648	-1.612	-1.578	-1.542	-1.510	-1.478	-1.445	-1.412	-1.382	-1.350	-1.322	-1.292	-1.265	-1.238	-1.210	-1.182	-1.158	-1.132	-1.110	-1.088	-1.065	-1.045	-1.022	-1.005	-0.985	-0.968	-0.950	-0.935	-0.920	-0.905	-0.892	-0.880	-0.868	-0.855	-0.845	-0.832	-0.822	-0.815	-0.805	-0.798	-0.790	-0.782	-0.775	-0.768	-0.760	-0.752	-0.748	-0.740	-0.735	-0.728	-0.722	-0.715	-0.710	-0.702	-0.695	-0.690	-0.682	-0.675	-0.665	-0.658	-0.650	-0.640	-0.630	-0.620	-0.608	-0.598	-0.585	-0.572	-0.560	-0.545	-0.532	-0.518	-0.502	-0.485	-0.470	-0.452	-0.435	-0.415	-0.398	-0.378	-0.358	-0.338	-0.318	-0.295	-0.275	-0.252	-0.230	-0.208	-0.188	-0.165	-0.142	-0.120	-0.095	-0.072	-0.052	-0.030	-0.008	0.012	0.035	0.055	0.075	0.095	0.112	0.132	0.150	0.165	0.182	0.198	0.210	0.225	0.238	0.248	0.258	0.268	0.275	0.280	0.288	0.290	0.292	0.295	0.295	0.295	0.292	0.288	0.285	0.278	0.270	0.262	0.252	0.242	0.230	0.215	0.202	0.188	0.170	0.152	0.135	0.118	0.098	0.078	0.058	0.035	0.015	-0.008	-0.030	-0.052	-0.075	-0.098	-0.120	-0.142	-0.165	-0.188	-0.210	-0.230	-0.250	-0.270	-0.290	-0.310	-0.328	-0.345	-0.362	-0.378	-0.392	-0.405	-0.418	-0.430	-0.440	-0.448	-0.455	-0.460	-0.465	-0.470	-0.472	-0.472	-0.472	-0.470	-0.468	-0.465	-0.458	-0.452	-0.445	-0.435	-0.425	-0.412	-0.400	-0.388	-0.372	-0.358	-0.342	-0.325	-0.308	-0.290	-0.272	-0.252	-0.235	-0.215	-0.195	-0.175	-0.155	-0.135	-0.115	-0.095	-0.075	-0.058	-0.038	-0.020	-0.002	0.015	0.030	0.048	0.062	0.075	0.088	0.100	0.110	0.120	0.130	0.138	0.142	0.148	0.152	0.155	0.158	0.158	0.158	0.158	0.152	0.150	0.145	0.138	0.132	0.122	0.115	0.105	0.095	0.082	0.070	0.058	0.042	0.030	0.015	0.000	-0.015	-0.030	-0.048	-0.065	-0.080	-0.098	-0.112	-0.130	-0.148	-0.165	-0.180	-0.198	-0.212	-0.228	-0.242	-0.258	-0.272	-0.288	-0.300	-0.312	-0.325	-0.338	-0.350	-0.360	-0.370	-0.380	-0.390	-0.398	-0.405	-0.412	-0.420	-0.425	-0.432	-0.438	-0.440	-0.445	-0.448	-0.450	-0.452	-0.455	-0.455	-0.458	-0.458	-0.458	-0.458	-0.455	-0.455	-0.452	-0.450	-0.448	-0.445	-0.442	-0.440	-0.438	-0.435	-0.430	-0.428	-0.422	-0.418	-0.415	-0.410	-0.405	-0.400	-0.398	-0.392	-0.388	-0.382	-0.378	-0.375	-0.370	-0.365	-0.360	-0.358	-0.352	-0.350	-0.345	-0.342	-0.340	-0.338	-0.335	-0.332	-0.330	-0.328	-0.328	-0.325	-0.325	-0.322	-0.322	-0.322	-0.325	-0.325	-0.325	-0.328	-0.330	-0.332	-0.335	-0.338	-0.340	-0.345	-0.348	-0.352	-0.358	-0.362	-0.368	-0.372	-0.378	-0.382	-0.388	-0.395	-0.400	-0.405	-0.412	-0.418	-0.422	-0.428	-0.432	-0.438	-0.442	-0.448	-0.450	-0.455	-0.458	-0.460	-0.462	-0.462	-0.462	-0.462	-0.462	-0.460	-0.458	-0.452	-0.448	-0.442	-0.438	-0.430	-0.420	-0.412	-0.402	-0.390	-0.380	-0.365	-0.352	-0.338	-0.322	-0.305	-0.288	-0.270	-0.252	-0.232	-0.212	-0.190	-0.170	-0.148	-0.125	-0.102	-0.080	-0.058	-0.035	-0.010	0.012	0.035	0.060	0.082	0.105	0.128	0.150	0.172	0.195	0.215	0.235	0.255	0.275	0.292	0.310	0.325	0.340	0.355	0.368	0.380	0.392	0.402	0.410	0.420	0.425	0.432	0.435	0.440	0.440	0.442	0.442	0.440	0.438	0.432	0.428	0.422	0.415	0.408	0.398	0.388	0.378	0.365	0.352	0.338	0.325	0.310	0.292	0.278	0.260	0.242	0.225	0.205	0.188	0.168	0.148	0.128	0.108	0.088	0.068	0.048	0.028	0.010	-0.010	-0.030	-0.050	-0.068	-0.088	-0.105	-0.122	-0.140	-0.158	-0.172	-0.188	-0.202	-0.218	-0.232	-0.245	-0.258	-0.270	-0.280	-0.290	-0.300	-0.310	-0.318	-0.322	-0.330	-0.335	-0.340	-0.342	-0.345	-0.348	-0.348	-0.348	-0.348	-0.348	-0.342	-0.340	-0.335	-0.330	-0.325	-0.318	-0.310	-0.302	-0.292	-0.282	-0.272	-0.262	-0.250	-0.238	-0.225	-0.210	-0.195	-0.180	-0.165	-0.150	-0.132	-0.118	-0.100	-0.082	-0.065	-0.050	-0.030	-0.012	0.005	0.022	0.040	0.058	0.075	0.092	0.110	0.125	0.142	0.158	0.172	0.188	0.202	0.218	0.230	0.242	0.255	0.265	0.278	0.288	0.295	0.305	0.312	0.318	0.325	0.330	0.332	0.338	0.340	0.342	0.342	0.342	0.342	0.342	0.340	0.340	0.335	0.332	0.330	0.325	0.320	0.315	0.310	0.305	0.300	0.295	0.288	0.282	0.278	0.272	0.265	0.260	0.255	0.252	0.248	0.245	0.240	0.238	0.238	0.235	0.235	0.238	0.238	0.240	0.242	0.248	0.252	0.260	0.265	0.275	0.282	0.295	0.305	0.318	0.330	0.345	0.360	0.378	0.395	0.412	0.432	0.452	0.472	0.495	0.518	0.540	0.565	0.590	0.615	0.640	0.668	0.695	0.722	0.750	0.780	0.808	0.838	0.865	0.895	0.925	0.955	0.982	1.012	1.042	1.072	1.102	1.130	1.160	1.188	1.215	1.245	1.272	1.300	1.325	1.352	1.378	1.405	1.430	1.452	1.478	1.500	1.522	1.545	1.568	1.588	1.608	1.628	1.648	1.665	1.682	1.700	1.715	1.730	1.745	1.758	1.770	1.782	1.792	1.802	1.812	1.820	1.828	1.835	1.840	1.845	1.850	1.852	1.855	1.855	1.855	1.855	1.855	1.852	1.848	1.845	1.840	1.835	1.828	1.820	1.812	1.805	1.795	1.785	1.775	1.765	1.755	1.742	1.730	1.718	1.705	1.692	1.680	1.665	1.652	1.640	1.625	1.612	1.598	1.585	1.572	1.558	1.545	1.532	1.520	1.508	1.495	1.485	1.472	1.462	1.450	1.440	1.430	1.422	1.412	1.402	1.395	1.388	1.380	1.372	1.365	1.358	1.350	1.342	1.335	1.330	1.322	1.315	1.308	1.300	1.292	1.285	1.278	1.270	1.260	1.252	1.242	1.232	1.220	1.210	1.198	1.182	1.170	1.155	1.140	1.122	1.105	1.088	1.068	1.048	1.028	1.005	0.982	0.960	0.935	0.910	0.882	0.855	0.828	0.800	0.770	0.740	0.708	0.678	0.645	0.615	0.582	0.550	0.518	0.482	0.450	0.418	0.385	0.352	0.320	0.290	0.258	0.228	0.198	0.168	0.138	0.110	0.082	0.058	0.032	0.008	-0.015	-0.035	-0.058	-0.075	-0.092	-0.110	-0.125	-0.138	-0.150	-0.160	-0.170	-0.178	-0.182	-0.188	-0.190	-0.192	-0.192	-0.190	-0.188	-0.185	-0.178	-0.172	-0.165	-0.155	-0.145	-0.132	-0.120	-0.108	-0.092	-0.080	-0.062	-0.045	-0.028	-0.010	0.008	0.025	0.045	0.065	0.085	0.105	0.122	0.142	0.162	0.182	0.202	0.220	0.238	0.258	0.275	0.290	0.308	0.322	0.338	0.352	0.365	0.378	0.390	0.400	0.410	0.418	0.425	0.432	0.440	0.442	0.448	0.450	0.452	0.452	0.452	0.452	0.450	0.448	0.442	0.438	0.432	0.428	0.420	0.412	0.405	0.395	0.388	0.378	0.370	0.360	0.350	0.340	0.330	0.320	0.310	0.302	0.292	0.285	0.275	0.268	0.260	0.255	0.250	0.245	0.240	0.235	0.235	0.232	0.232	0.232	0.235	0.238	0.242	0.248	0.255	0.262	0.270	0.282	0.292	0.305	0.320	0.335	0.352	0.370	0.388	0.408	0.428	0.450	0.472	0.498	0.520	0.548	0.572	0.600	0.628	0.655	0.685	0.715	0.745	0.772	0.805	0.835	0.865	0.898	0.928	0.960	0.990	1.020	1.050	1.080	1.110	1.140	1.168	1.195	1.222	1.250	1.275	1.300	1.325	1.348	1.370	1.392	1.412	1.432	1.452	1.470	1.485	1.500	1.515	1.530	1.540	1.552	1.562	1.572	1.580	1.588	1.592	1.598	1.602	1.605	1.608	1.610	1.610	1.610	1.608	1.605	1.602	1.600	1.595	1.590	1.585	1.580	1.575	1.568	1.560	1.552	1.545	1.538	1.530	1.522	1.515	1.508	1.498	1.490	1.482	1.475	1.465	1.458	1.450	1.442	1.435	1.428	1.422	1.415	1.408	1.402	1.395	1.390	1.385	1.382	1.378	1.372	1.370	1.368	1.362	1.360	1.360	1.358	1.355	1.355	1.352	1.352	1.352	1.352	1.352	1.352	1.352	1.355	1.355	1.358	1.358	1.360	1.360	1.362	1.365	1.365	1.368	1.370	1.372	1.372	1.375	1.375	1.378	1.378	1.380	1.380	1.380	1.380	1.380	1.380	1.380	1.380	1.378	1.375	1.375	1.372	1.368	1.365	1.362	1.358	1.352	1.348	1.342	1.338	1.330	1.322	1.315	1.308	1.300	1.290	1.280	1.270	1.260	1.250	1.238	1.228	1.215	1.202	1.190	1.175	1.162	1.148	1.135	1.120	1.105	1.090	1.075	1.058	1.042	1.028	1.012	0.995	0.980	0.965	0.950	0.935	0.920	0.905	0.890	0.875	0.862	0.848	0.835	0.822	0.810	0.800	0.788	0.778	0.768	0.758	0.750	0.742	0.735	0.730	0.722	0.718	0.715	0.710	0.708	0.708	0.705	0.705	0.705	0.708	0.708	0.710	0.715	0.718	0.722	0.728	0.732	0.738	0.745	0.752	0.758	0.765	0.772	0.780	0.788	0.798	0.805	0.812	0.820	0.830	0.838	0.845	0.852	0.858	0.865	0.872	0.878	0.882	0.888	0.892	0.895	0.900	0.902	0.905	0.905	0.908	0.908	0.905	0.905	0.902	0.900	0.898	0.892	0.890	0.885	0.878	0.872	0.865	0.860	0.852	0.845	0.835	0.828	0.820	0.810	0.802	0.792	0.782	0.775	0.765	0.758	0.748	0.740	0.732	0.725	0.718	0.710	0.702	0.698	0.692	0.688	0.682	0.680	0.675	0.675	0.672	0.672	0.672	0.672	0.672	0.675	0.678	0.682	0.685	0.692	0.698	0.702	0.710	0.718	0.728	0.735	0.745	0.755	0.765	0.775	0.788	0.800	0.810	0.822	0.835	0.848	0.860	0.872	0.885	0.898	0.910	0.922	0.935	0.948	0.960	0.970	0.982	0.992	1.002	1.012	1.022	1.030	1.040	1.048	1.055	1.060	1.068	1.072	1.078	1.080	1.085	1.088	1.088	1.090	1.090	1.090	1.088	1.088	1.085	1.080	1.078	1.072	1.068	1.060	1.052	1.045	1.038	1.028	1.018	1.008	0.998	0.985	0.972	0.960	0.948	0.932	0.918	0.902	0.888	0.870	0.855	0.838	0.820	0.802	0.782	0.765	0.745	0.728	0.708	0.688	0.668	0.648	0.628	0.605	0.585	0.565	0.545	0.525	0.505	0.482	0.465	0.445	0.425	0.408	0.388	0.370	0.352	0.338	0.320	0.305	0.292	0.280	0.268	0.255	0.245	0.235	0.228	0.222	0.215	0.212	0.210	0.210	0.210	0.212	0.215	0.222	0.228	0.238	0.248	0.260	0.275	0.290	0.308	0.328	0.348	0.370	0.395	0.420	0.450	0.478	0.510	0.542	0.578	0.612	0.650	0.690	0.728	0.770	0.812	0.855	0.900	0.945	0.990	1.038	1.085	1.132	1.180	1.230	1.278	1.325	1.375	1.422	1.472	1.520	1.568	1.612	1.660	1.705	1.750	1.795	1.838	1.880	1.920	1.960	1.998	2.035	2.070	2.105	2.138	2.170	2.200	2.228	2.255	2.278	2.302	2.322	2.342	2.362	2.378	2.392	2.405	2.418	2.428	2.435	2.442	2.448	2.452	2.455	2.455	2.455	2.452	2.450	2.448	2.442	2.435	2.428	2.420	2.412	2.402	2.392	2.380	2.370	2.358	2.345	2.332	2.318	2.305	2.292	2.278	2.265	2.250	2.235	2.222	2.210	2.195	2.182	2.170	2.158	2.145	2.132	2.122	2.110	2.100	2.090	2.080	2.072	2.062	2.055	2.047	2.042	2.035	2.030	2.022	2.018	2.015	2.010	2.005	2.002	2.000	1.998	1.995	1.992	1.990	1.988	1.988	1.985	1.985	1.982	1.980	1.980	1.978	1.975	1.972	1.970	1.965	1.962	1.958	1.952	1.948	1.942	1.935	1.928	1.920	1.912	1.902	1.892	1.880	1.868	1.855	1.840	1.825	1.810	1.792	1.772	1.755	1.735	1.712	1.690	1.668	1.642	1.618	1.592	1.565	1.538	1.510	1.480	1.450	1.418	1.388	1.355	1.322	1.290	1.255	1.222	1.188	1.155	1.120	1.085	1.050	1.018	0.982	0.948	0.915	0.882	0.848	0.815	0.782	0.752	0.720	0.690	0.662	0.632	0.605	0.578	0.552	0.525	0.502	0.478	0.455	0.435	0.415	0.395	0.378	0.360	0.345	0.330	0.318	0.305	0.295	0.285	0.275	0.268	0.260	0.252	0.248	0.245	0.240	0.240	0.238	0.238	0.238	0.238	0.240	0.242	0.245	0.248	0.252	0.258	0.262	0.268	0.272	0.280	0.285	0.292	0.298	0.305	0.312	0.318	0.325	0.332	0.338	0.345	0.352	0.358	0.362	0.368	0.375	0.378	0.382	0.388	0.390	0.395	0.398	0.400	0.402	0.402	0.405	0.405	0.405	0.405	0.405	0.402	0.402	0.400	0.398	0.395	0.392	0.390	0.385	0.382	0.378	0.375	0.370	0.365	0.362	0.358	0.352	0.350	0.345	0.340	0.338	0.332	0.330	0.328	0.325	0.322	0.320	0.318	0.318	0.318	0.318	0.318	0.320	0.322	0.325	0.328	0.330	0.335	0.340	0.348	0.352	0.360	0.370	0.378	0.388	0.400	0.410	0.422	0.435	0.448	0.462	0.475	0.490	0.507	0.522	0.540	0.558	0.575	0.592	0.612	0.630	0.650	0.670	0.690	0.710	0.730	0.750	0.770	0.790	0.808	0.830	0.850	0.868	0.888	0.908	0.928	0.945	0.965	0.982	1.000	1.018	1.032	1.050	1.065	1.080	1.095	1.110	1.122	1.135	1.148	1.158	1.170	1.180	1.190	1.198	1.208	1.215	1.222	1.228	1.235	1.240	1.242	1.248	1.250	1.255	1.258	1.258	1.260	1.260	1.262	1.262	1.262	1.262	1.262	1.260	1.260	1.260	1.258	1.258	1.255	1.252	1.252	1.250	1.250	1.250	1.248	1.248	1.248	1.248	1.248	1.248	1.250	1.250	1.252	1.255	1.258	1.262	1.265	1.270	1.275	1.280	1.288	1.292	1.300	1.308	1.315	1.325	1.335	1.345	1.355	1.368	1.380	1.392	1.405	1.418	1.432	1.448	1.462	1.478	1.495	1.510	1.528	1.545	1.562	1.580	1.598	1.615	1.635	1.652	1.672	1.692	1.710	1.730	1.750	1.768	1.788	1.808	1.828	1.845	1.865	1.882	1.902	1.920	1.938	1.955	1.972	1.990	2.007	2.022	2.040	2.055	2.070	2.085	2.100	2.115	2.128	2.140	2.155	2.168	2.178	2.190	2.200	2.210	2.220	2.230	2.240	2.248	2.255	2.262	2.270	2.278	2.282	2.290	2.295	2.300	2.305	2.310	2.315	2.320	2.322	2.328	2.330	2.332	2.338	2.340	2.342	2.345	2.348	2.352	2.355	2.358	2.360	2.362	2.368	2.370	2.372	2.378	2.380	2.385	2.390	2.392	2.398	2.402	2.408	2.412	2.420	2.425	2.430	2.438	2.442	2.450	2.455	2.462	2.470	2.478	2.485	2.492	2.500	2.508	2.515	2.522	2.530	2.538	2.545	2.552	2.560	2.565	2.572	2.578	2.585	2.590	2.595	2.598	2.602	2.605	2.608	2.610	2.610	2.610	2.610	2.610	2.608	2.605	2.600	2.595	2.590	2.582	2.575	2.565	2.555	2.545	2.532	2.518	2.505	2.488	2.470	2.452	2.432	2.412	2.390	2.368	2.342	2.318	2.290	2.262	2.235	2.205	2.172	2.140	2.108	2.072	2.038	2.002	1.965	1.925	1.888	1.848	1.808	1.765	1.722	1.680	1.638	1.595	1.550	1.505	1.460	1.415	1.368	1.322	1.278	1.230	1.185	1.138	1.090	1.045	0.998	0.952	0.908	0.860	0.815	0.772	0.728	0.682	0.640	0.598	0.555	0.515	0.475	0.435	0.395	0.358	0.320	0.285	0.250	0.215	0.182	0.150	0.120	0.090	0.062	0.035	0.010	-0.015	-0.040	-0.062	-0.082	-0.102	-0.120	-0.138	-0.155	-0.168	-0.182	-0.195	-0.205	-0.215	-0.225	-0.232	-0.240	-0.245	-0.250	-0.255	-0.258	-0.260	-0.262	-0.262	-0.262	-0.262	-0.262	-0.260	-0.260	-0.258	-0.255	-0.255	-0.252	-0.250	-0.248	-0.245	-0.245	-0.242	-0.242	-0.240	-0.240	-0.242	-0.242	-0.245	-0.248	-0.250	-0.255	-0.260	-0.268	-0.275	-0.282	-0.292	-0.305	-0.318	-0.330	-0.345	-0.360	-0.378	-0.395	-0.415	-0.435	-0.458	-0.480	-0.502	-0.530	-0.555	-0.582	-0.612	-0.640	-0.672	-0.702	-0.735	-0.768	-0.802	-0.838	-0.872	-0.908	-0.942	-0.980	-1.015	-1.052	-1.090	-1.128	-1.165	-1.202	-1.240	-1.275	-1.312	-1.348	-1.385	-1.420	-1.452	-1.488	-1.520	-1.552	-1.585	-1.615	-1.645	-1.675	-1.702	-1.728	-1.752	-1.778	-1.800	-1.822	-1.842	-1.862	-1.880	-1.898	-1.912	-1.928	-1.940	-1.950	-1.962	-1.970	-1.980	-1.985	-1.992	-1.998	-2.000	-2.002	-2.005	-2.005	-2.005	-2.005	-2.002	-2.000	-1.998	-1.995	-1.990	-1.985	-1.980	-1.975	-1.970	-1.965	-1.960	-1.952	-1.948	-1.942	-1.938	-1.932	-1.928	-1.922	-1.918	-1.915	-1.910	-1.908	-1.905	-1.902	-1.902	-1.902	-1.902	-1.902	-1.905	-1.908	-1.910	-1.915	-1.918	-1.925	-1.930	-1.938	-1.945	-1.952	-1.962	-1.970	-1.982	-1.992	-2.002	-2.015	-2.027	-2.042	-2.055	-2.068	-2.082	-2.098	-2.112	-2.128	-2.142	-2.158	-2.172	-2.190	-2.205	-2.220	-2.235	-2.250	-2.265	-2.280	-2.295	-2.310	-2.322	-2.338	-2.350	-2.362	-2.375	-2.385	-2.395	-2.408	-2.415	-2.425	-2.432	-2.440	-2.448	-2.452	-2.458	-2.462	-2.465	-2.468	-2.470	-2.470	-2.470	-2.468	-2.465	-2.462	-2.460	-2.455	-2.448	-2.442	-2.435	-2.425	-2.415	-2.405	-2.395	-2.382	-2.370	-2.358	-2.342	-2.330	-2.315	-2.298	-2.282	-2.265	-2.248	-2.230	-2.212	-2.195	-2.178	-2.158	-2.140	-2.122	-2.102	-2.085	-2.068	-2.050	-2.033	-2.015	-2.000	-1.985	-1.970	-1.955	-1.942	-1.930	-1.920	-1.908	-1.900	-1.890	-1.885	-1.878	-1.872	-1.870	-1.868	-1.868	-1.870	-1.870	-1.875	-1.880	-1.888	-1.895	-1.905	-1.915	-1.928	-1.942	-1.958	-1.975	-1.992	-2.013	-2.033	-2.055	-2.078	-2.102	-2.128	-2.155	-2.182	-2.210	-2.240	-2.270	-2.300	-2.330	-2.362	-2.392	-2.425	-2.458	-2.490	-2.525	-2.558	-2.590	-2.622	-2.655	-2.688	-2.720	-2.752	-2.782	-2.815	-2.845	-2.875	-2.905	-2.935	-2.962	-2.990	-3.018	-3.045	-3.070	-3.095	-3.120	-3.142	-3.168	-3.190	-3.210	-3.232	-3.252	-3.272	-3.290	-3.310	-3.328	-3.345	-3.362	-3.378	-3.395	-3.410	-3.425	-3.440	-3.455	-3.468	-3.482	-3.498	-3.510	-3.525	-3.538	-3.550	-3.565	-3.578	-3.590	-3.605	-3.618	-3.630	-3.645	-3.658	-3.672	-3.685	-3.700	-3.712	-3.728	-3.742	-3.758	-3.772	-3.788	-3.802	-3.820	-3.835	-3.850	-3.868	-3.882	-3.900	-3.918	-3.935	-3.952	-3.968	-3.985	-4.003	-4.020	-4.037	-4.055	-4.072	-4.090	-4.108	-4.125	-4.142	-4.158	-4.175	-4.192	-4.208	-4.222	-4.238	-4.252	-4.265	-4.280	-4.292	-4.305	-4.315	-4.328	-4.338	-4.345	-4.355	-4.362	-4.368	-4.372	-4.378	-4.380	-4.382	-4.385	-4.385	-4.382	-4.380	-4.375	-4.370	-4.365	-4.358	-4.348	-4.338	-4.328	-4.312	-4.300	-4.282	-4.265	-4.248	-4.228	-4.205	-4.182	-4.160	-4.135	-4.108	-4.080	-4.052	-4.020	-3.990	-3.958	-3.925	-3.890	-3.855	-3.818	-3.780	-3.742	-3.705	-3.665	-3.625	-3.585	-3.542	-3.502	-3.460	-3.418	-3.375	-3.332	-3.288	-3.245	-3.202	-3.160	-3.118	-3.075	-3.032	-2.990	-2.948	-2.905	-2.865	-2.825	-2.785	-2.745	-2.708	-2.670	-2.632	-2.595	-2.560	-2.525	-2.492	-2.460	-2.428	-2.398	-2.368	-2.340	-2.312	-2.285	-2.260	-2.238	-2.215	-2.192	-2.170	-2.150	-2.132	-2.115	-2.098	-2.082	-2.068	-2.055	-2.040	-2.030	-2.018	-2.007	-1.998	-1.990	-1.982	-1.975	-1.968	-1.960	-1.955	-1.950	-1.945	-1.940	-1.935	-1.930	-1.928	-1.922	-1.918	-1.915	-1.910	-1.905	-1.902	-1.898	-1.892	-1.888	-1.882	-1.875	-1.870	-1.862	-1.858	-1.850	-1.840	-1.832	-1.822	-1.812	-1.802	-1.792	-1.780	-1.768	-1.755	-1.742	-1.730	-1.715	-1.700	-1.685	-1.670	-1.655	-1.638	-1.622	-1.605	-1.588	-1.570	-1.552	-1.535	-1.518	-1.500	-1.482	-1.465	-1.448	-1.430	-1.412	-1.395	-1.380	-1.362	-1.348	-1.332	-1.318	-1.302	-1.290	-1.278	-1.265	-1.255	-1.242	-1.235	-1.225	-1.218	-1.210	-1.205	-1.200	-1.195	-1.192	-1.190	-1.190	-1.190	-1.192	-1.192	-1.198	-1.202	-1.208	-1.212	-1.220	-1.230	-1.240	-1.250	-1.262	-1.275	-1.288	-1.302	-1.318	-1.335	-1.350	-1.368	-1.388	-1.405	-1.425	-1.445	-1.465	-1.485	-1.508	-1.528	-1.550	-1.572	-1.595	-1.615	-1.638	-1.660	-1.682	-1.705	-1.725	-1.748	-1.768	-1.788	-1.808	-1.828	-1.845	-1.862	-1.880	-1.898	-1.912	-1.928	-1.940	-1.952	-1.965	-1.978	-1.985	-1.995	-2.002	-2.010	-2.013	-2.018	-2.020	-2.022	-2.022	-2.022	-2.020	-2.018	-2.013	-2.007	-2.000	-1.992	-1.982	-1.972	-1.962	-1.950	-1.938	-1.925	-1.910	-1.892	-1.878	-1.860	-1.842	-1.825	-1.805	-1.785	-1.765	-1.745	-1.725	-1.702	-1.682	-1.660	-1.640	-1.618	-1.595	-1.572	-1.552	-1.530	-1.508	-1.488	-1.465	-1.445	-1.425	-1.405	-1.385	-1.365	-1.345	-1.328	-1.308	-1.290	-1.272	-1.258	-1.240	-1.225	-1.208	-1.192	-1.180	-1.165	-1.152	-1.140	-1.128	-1.115	-1.105	-1.095	-1.085	-1.075	-1.065	-1.058	-1.048	-1.040	-1.032	-1.025	-1.020	-1.012	-1.008	-1.002	-0.995	-0.990	-0.988	-0.982	-0.978	-0.975	-0.970	-0.968	-0.962	-0.960	-0.958	-0.955	-0.952	-0.948	-0.945	-0.942	-0.940	-0.938	-0.935	-0.932	-0.930	-0.928	-0.922	-0.920	-0.918	-0.912	-0.910	-0.905	-0.900	-0.895	-0.890	-0.882	-0.878	-0.870	-0.862	-0.855	-0.848	-0.840	-0.830	-0.822	-0.812	-0.802	-0.790	-0.780	-0.768	-0.755	-0.742	-0.730	-0.718	-0.702	-0.688	-0.675	-0.660	-0.645	-0.630	-0.612	-0.598	-0.582	-0.565	-0.550	-0.535	-0.518	-0.502	-0.488	-0.472	-0.458	-0.442	-0.430	-0.418	-0.405	-0.392	-0.382	-0.370	-0.362	-0.352	-0.345	-0.340	-0.335	-0.330	-0.328	-0.325	-0.325	-0.325	-0.325	-0.330	-0.332	-0.340	-0.345	-0.355	-0.365	-0.375	-0.388	-0.400	-0.415	-0.432	-0.450	-0.468	-0.488	-0.507	-0.530	-0.552	-0.575	-0.600	-0.625	-0.652	-0.680	-0.708	-0.735	-0.765	-0.792	-0.822	-0.855	-0.885	-0.915	-0.948	-0.978	-1.010	-1.042	-1.072	-1.105	-1.138	-1.168	-1.200	-1.230	-1.260	-1.290	-1.320	-1.350	-1.380	-1.408	-1.435	-1.462	-1.490	-1.515	-1.542	-1.568	-1.590	-1.615	-1.638	-1.658	-1.680	-1.700	-1.720	-1.738	-1.758	-1.775	-1.790	-1.808	-1.820	-1.835	-1.848	-1.860	-1.872	-1.885	-1.895	-1.905	-1.912	-1.922	-1.930	-1.938	-1.942	-1.950	-1.955	-1.960	-1.965	-1.970	-1.972	-1.978	-1.980	-1.985	-1.988	-1.990	-1.992	-1.998	-2.000	-2.002	-2.007	-2.010	-2.015	-2.020	-2.022	-2.027	-2.035	-2.040	-2.047	-2.052	-2.060	-2.070	-2.078	-2.088	-2.098	-2.108	-2.120	-2.132	-2.145	-2.158	-2.172	-2.188	-2.202	-2.220	-2.235	-2.252	-2.270	-2.290	-2.308	-2.328	-2.348	-2.368	-2.388	-2.408	-2.428	-2.448	-2.468	-2.488	-2.508	-2.525	-2.545	-2.562	-2.582	-2.600	-2.615	-2.632	-2.648	-2.662	-2.678	-2.690	-2.702	-2.712	-2.722	-2.732	-2.740	-2.748	-2.752	-2.758	-2.762	-2.765	-2.765	-2.765	-2.762	-2.760	-2.758	-2.752	-2.748	-2.740	-2.732	-2.725	-2.715	-2.705	-2.692	-2.682	-2.670	-2.655	-2.642	-2.628	-2.612	-2.598	-2.582	-2.568	-2.552	-2.535	-2.520	-2.505	-2.490	-2.472	-2.458	-2.442	-2.428	-2.415	-2.400	-2.388	-2.375	-2.362	-2.350	-2.338	-2.328	-2.318	-2.308	-2.300	-2.292	-2.285	-2.278	-2.272	-2.268	-2.262	-2.260	-2.255	-2.252	-2.252	-2.250	-2.250	-2.250	-2.252	-2.252	-2.255	-2.258	-2.260	-2.265	-2.268	-2.272	-2.278	-2.285	-2.290	-2.298	-2.302	-2.310	-2.318	-2.328	-2.335	-2.342	-2.352	-2.362	-2.370	-2.380	-2.390	-2.400	-2.412	-2.422	-2.432	-2.445	-2.455	-2.468	-2.478	-2.490	-2.502	-2.512	-2.525	-2.538	-2.550	-2.562	-2.572	-2.585	-2.598	-2.610	-2.622	-2.632	-2.645	-2.658	-2.668	-2.680	-2.690	-2.700	-2.710	-2.722	-2.730	-2.740	-2.750	-2.758	-2.768	-2.775	-2.782	-2.790	-2.795	-2.802	-2.808	-2.812	-2.818	-2.822	-2.825	-2.828	-2.830	-2.832	-2.835	-2.838	-2.838	-2.838	-2.838	-2.838	-2.838	-2.835	-2.835	-2.832	-2.830	-2.830	-2.828	-2.825	-2.822	-2.820	-2.818	-2.815	-2.812	-2.812	-2.810	-2.808	-2.808	-2.805	-2.805	-2.805	-2.805	-2.805	-2.808	-2.808	-2.810	-2.812	-2.818	-2.820	-2.825	-2.830	-2.835	-2.842	-2.848	-2.855	-2.862	-2.872	-2.880	-2.890	-2.900	-2.910	-2.920	-2.930	-2.940	-2.952	-2.962	-2.975	-2.985	-2.998	-3.008	-3.018	-3.030	-3.040	-3.050	-3.058	-3.068	-3.075	-3.085	-3.090	-3.098	-3.102	-3.108	-3.110	-3.112	-3.115	-3.115	-3.115	-3.112	-3.110	-3.105	-3.100	-3.095	-3.085	-3.078	-3.065	-3.055	-3.040	-3.025	-3.010	-2.992	-2.972	-2.952	-2.930	-2.908	-2.885	-2.860	-2.832	-2.805	-2.778	-2.748	-2.718	-2.685	-2.655	-2.620	-2.588	-2.552	-2.518	-2.482	-2.445	-2.408	-2.370	-2.332	-2.295	-2.258	-2.220	-2.180	-2.142	-2.102	-2.065	-2.025	-1.988	-1.948	-1.910	-1.872	-1.835	-1.798	-1.760	-1.725	-1.688	-1.652	-1.618	-1.585	-1.550	-1.518	-1.485	-1.452	-1.422	-1.392	-1.362	-1.335	-1.308	-1.280	-1.255	-1.230	-1.205	-1.182	-1.160	-1.138	-1.118	-1.098	-1.078	-1.060	-1.042	-1.025	-1.010	-0.995	-0.982	-0.968	-0.958	-0.945	-0.932	-0.922	-0.912	-0.905	-0.895	-0.888	-0.880	-0.872	-0.865	-0.860	-0.852	-0.848	-0.842	-0.838	-0.830	-0.825	-0.820	-0.815	-0.810	-0.805	-0.800	-0.795	-0.788	-0.782	-0.775	-0.770	-0.762	-0.755	-0.745	-0.738	-0.730	-0.720	-0.710	-0.698	-0.685	-0.675	-0.662	-0.648	-0.635	-0.620	-0.602	-0.588	-0.570	-0.552	-0.535	-0.515	-0.498	-0.478	-0.455	-0.435	-0.412	-0.390	-0.368	-0.345	-0.322	-0.298	-0.275	-0.250	-0.225	-0.202	-0.178	-0.152	-0.128	-0.102	-0.080	-0.055	-0.032	-0.008	0.015	0.038	0.058	0.080	0.100	0.118	0.138	0.155	0.172	0.188	0.202	0.215	0.228	0.240	0.250	0.258	0.265	0.272	0.278	0.280	0.282	0.282	0.282	0.280	0.278	0.272	0.265	0.258	0.248	0.238	0.225	0.212	0.198	0.182	0.165	0.148	0.130	0.110	0.088	0.068	0.045	0.022	-0.002	-0.025	-0.050	-0.075	-0.100	-0.125	-0.150	-0.175	-0.200	-0.225	-0.250	-0.275	-0.298	-0.320	-0.342	-0.365	-0.385	-0.405	-0.425	-0.442	-0.460	-0.475	-0.490	-0.505	-0.518	-0.528	-0.538	-0.542	-0.550	-0.555	-0.558	-0.560	-0.560	-0.558	-0.555	-0.550	-0.545	-0.538	-0.528	-0.518	-0.507	-0.495	-0.480	-0.465	-0.450	-0.432	-0.412	-0.395	-0.375	-0.352	-0.332	-0.310	-0.288	-0.265	-0.242	-0.220	-0.195	-0.172	-0.150	-0.125	-0.102	-0.080	-0.060	-0.038	-0.018	0.002	0.022	0.040	0.058	0.075	0.090	0.102	0.118	0.130	0.140	0.150	0.158	0.165	0.170	0.175	0.180	0.180	0.182	0.182	0.180	0.178	0.175	0.170	0.162	0.158	0.150	0.140	0.130	0.120	0.110	0.098	0.085	0.072	0.060	0.045	0.032	0.018	0.002	-0.012	-0.025	-0.040	-0.055	-0.070	-0.085	-0.100	-0.112	-0.128	-0.140	-0.152	-0.168	-0.178	-0.190	-0.202	-0.212	-0.222	-0.232	-0.242	-0.250	-0.258	-0.265	-0.272	-0.278	-0.285	-0.290	-0.292	-0.298	-0.300	-0.302	-0.305	-0.305	-0.308	-0.308	-0.308	-0.308	-0.305	-0.305	-0.302	-0.300	-0.298	-0.292	-0.290	-0.285	-0.282	-0.278	-0.272	-0.268	-0.260	-0.255	-0.250	-0.242	-0.235	-0.230	-0.222	-0.215	-0.208	-0.200	-0.192	-0.185	-0.175	-0.168	-0.160	-0.150	-0.142	-0.135	-0.125	-0.118	-0.110	-0.100	-0.092	-0.085	-0.078	-0.070	-0.062	-0.055	-0.048	-0.040	-0.032	-0.028	-0.020	-0.015	-0.010	-0.005	0.000	0.005	0.008	0.012	0.015	0.018	0.018	0.020	0.020	0.022	0.022	0.020	0.020	0.018	0.018	0.015	0.012	0.008	0.005	0.000	-0.002	-0.008	-0.012	-0.018	-0.022	-0.028	-0.032	-0.038	-0.042	-0.050	-0.055	-0.060	-0.065	-0.070	-0.072	-0.078	-0.080	-0.085	-0.088	-0.088	-0.090	-0.090	-0.090	-0.090	-0.090	-0.088	-0.085	-0.082	-0.078	-0.072	-0.065	-0.060	-0.052	-0.042	-0.032	-0.022	-0.012	0.000	0.012	0.025	0.038	0.052	0.068	0.085	0.100	0.118	0.135	0.152	0.170	0.188	0.208	0.225	0.245	0.262	0.282	0.300	0.320	0.338	0.358	0.375	0.392	0.410	0.428	0.445	0.460	0.475	0.490	0.502	0.518	0.530	0.540	0.552	0.562	0.570	0.580	0.588	0.592	0.598	0.602	0.608	0.610	0.610	0.612	0.610	0.610	0.608	0.605	0.600	0.595	0.590	0.585	0.578	0.568	0.560	0.550	0.540	0.528	0.518	0.505	0.492	0.478	0.465	0.450	0.435	0.420	0.405	0.390	0.372	0.358	0.340	0.325	0.308	0.290	0.275	0.258	0.240	0.225	0.208	0.190	0.175	0.158	0.142	0.128	0.112	0.098	0.082	0.068	0.052	0.040	0.028	0.015	0.002	-0.010	-0.020	-0.032	-0.042	-0.050	-0.060	-0.068	-0.075	-0.082	-0.090	-0.095	-0.100	-0.105	-0.108	-0.110	-0.112	-0.115	-0.115	-0.115	-0.115	-0.112	-0.110	-0.108	-0.102	-0.098	-0.092	-0.088	-0.080	-0.072	-0.065	-0.055	-0.045	-0.035	-0.025	-0.012	0.000	0.012	0.025	0.040	0.052	0.068	0.082	0.098	0.112	0.128	0.142	0.158	0.175	0.190	0.205	0.222	0.238	0.252	0.268	0.282	0.298	0.310	0.325	0.338	0.350	0.362	0.372	0.382	0.392	0.402	0.410	0.418	0.425	0.432	0.438	0.442	0.445	0.450	0.452	0.452	0.455	0.455	0.455	0.452	0.450	0.450	0.448	0.442	0.440	0.435	0.430	0.428	0.422	0.415	0.410	0.405	0.400	0.395	0.390	0.385	0.380	0.378	0.372	0.370	0.368	0.365	0.362	0.362	0.362	0.362	0.365	0.368	0.372	0.375	0.382	0.388	0.395	0.402	0.412	0.422	0.435	0.448	0.460	0.475	0.490	0.507	0.525	0.542	0.562	0.582	0.602	0.625	0.648	0.670	0.695	0.718	0.745	0.770	0.795	0.822	0.850	0.878	0.905	0.932	0.960	0.988	1.018	1.045	1.072	1.100	1.130	1.158	1.185	1.212	1.240	1.268	1.292	1.320	1.345	1.370	1.398	1.420	1.445	1.470	1.492	1.515	1.538	1.558	1.580	1.600	1.620	1.640	1.658	1.675	1.692	1.708	1.725	1.740	1.752	1.768	1.780	1.792	1.802	1.812	1.822	1.832	1.840	1.848	1.855	1.860	1.865	1.868	1.872	1.875	1.875	1.875	1.875	1.875	1.872	1.870	1.868	1.862	1.858	1.852	1.845	1.838	1.830	1.822	1.812	1.802	1.792	1.782	1.770	1.760	1.748	1.735	1.722	1.710	1.698	1.682	1.670	1.655	1.642	1.628	1.615	1.600	1.588	1.572	1.560	1.548	1.532	1.520	1.508	1.495	1.482	1.470	1.460	1.448	1.438	1.425	1.415	1.405	1.395	1.388	1.378	1.368	1.360	1.350	1.342	1.332	1.325	1.315	1.308	1.298	1.290	1.280	1.270	1.260	1.250	1.240	1.230	1.218	1.205	1.192	1.180	1.165	1.150	1.135	1.120	1.102	1.082	1.065	1.045	1.022	1.002	0.980	0.955	0.930	0.905	0.878	0.850	0.820	0.790	0.760	0.730	0.698	0.662	0.630	0.595	0.560	0.522	0.488	0.450	0.412	0.378	0.340	0.300	0.262	0.225	0.188	0.150	0.115	0.078	0.040	0.005	-0.030	-0.065	-0.098	-0.132	-0.162	-0.195	-0.225	-0.252	-0.282	-0.308	-0.332	-0.358	-0.380	-0.400	-0.418	-0.435	-0.452	-0.468	-0.480	-0.492	-0.500	-0.510	-0.515	-0.520	-0.525	-0.525	-0.525	-0.525	-0.520	-0.518	-0.510	-0.502	-0.495	-0.485	-0.472	-0.460	-0.448	-0.432	-0.418	-0.402	-0.385	-0.365	-0.348	-0.328	-0.308	-0.288	-0.268	-0.245	-0.225	-0.202	-0.182	-0.160	-0.138	-0.118	-0.098	-0.078	-0.058	-0.038	-0.018	0.000	0.018	0.035	0.052	0.068	0.082	0.095	0.108	0.120	0.132	0.142	0.150	0.160	0.165	0.172	0.178	0.182	0.185	0.188	0.190	0.190	0.190	0.188	0.188	0.185	0.180	50.000	5.000	2.000	1.000	5.000	0.000	0.000	0.000	0.000	0.000	0.000	0.000	0.000	0.000	0.000	0.000	0.000	0.000	1.595	1.578	1.560	1.542	1.528	1.512	1.498	1.482	1.468	1.455	1.442	1.430	1.420	1.408	1.398	1.390	1.380	1.372	1.368	1.360	1.355	1.350	1.348	1.342	1.340	1.340	1.338	1.338	1.338	1.340	1.340	1.342	1.345	1.348	1.350	1.355	1.360	1.362	1.368	1.372	1.378	1.382	1.388	1.395	1.400	1.405	1.410	1.415	1.418	1.422	1.428	1.430	1.432	1.435	1.435	1.435	1.435	1.435	1.432	1.430	1.425	1.420	1.415	1.408	1.398	1.388	1.378	1.365	1.352	1.338	1.320	1.302	1.282	1.262	1.240	1.218	1.192	1.165	1.138	1.110	1.078	1.048	1.015	0.980	0.945	0.910	0.872	0.832	0.795	0.752	0.712	0.670	0.628	0.585	0.540	0.498	0.452	0.408	0.362	0.315	0.270	0.225	0.180	0.135	0.090	0.045	0.000	-0.042	-0.088	-0.130	-0.170	-0.212	-0.252	-0.292	-0.330	-0.370	-0.408	-0.442	-0.478	-0.510	-0.545	-0.575	-0.608	-0.635	-0.665	-0.692	-0.718	-0.742	-0.768	-0.790	-0.812	-0.832	-0.852	-0.872	-0.890	-0.908	-0.925	-0.940	-0.955	-0.968	-0.980	-0.992	-1.005	-1.018	-1.028	-1.040	-1.050	-1.060	-1.068	-1.078	-1.088	-1.095	-1.105	-1.112	-1.120	-1.130	-1.138	-1.145	-1.155	-1.162	-1.172	-1.180	-1.188	-1.198	-1.205	-1.215	-1.225	-1.232	-1.242	-1.250	-1.260	-1.270	-1.280	-1.288	-1.298	-1.308	-1.315	-1.325	-1.335	-1.342	-1.352	-1.360	-1.370	-1.378	-1.385	-1.392	-1.400	-1.408	-1.415	-1.422	-1.428	-1.435	-1.440	-1.445	-1.450	-1.455	-1.460	-1.462	-1.465	-1.468	-1.470	-1.472	-1.472	-1.472	-1.472	-1.472	-1.472	-1.470	-1.468	-1.465	-1.462	-1.460	-1.455	-1.450	-1.445	-1.440	-1.432	-1.428	-1.420	-1.412	-1.405	-1.398	-1.388	-1.378	-1.368	-1.358	-1.348	-1.335	-1.325	-1.312	-1.300	-1.288	-1.275	-1.260	-1.248	-1.232	-1.218	-1.202	-1.188	-1.172	-1.155	-1.140	-1.122	-1.108	-1.090	-1.072	-1.058	-1.040	-1.022	-1.005	-0.990	-0.972	-0.955	-0.940	-0.922	-0.908	-0.890	-0.875	-0.860	-0.845	-0.832	-0.818	-0.805	-0.792	-0.780	-0.770	-0.760	-0.750	-0.742	-0.735	-0.728	-0.720	-0.715	-0.712	-0.708	-0.708	-0.705	-0.705	-0.705	-0.708	-0.710	-0.715	-0.720	-0.725	-0.732	-0.740	-0.750	-0.760	-0.770	-0.782	-0.795	-0.810	-0.825	-0.840	-0.855	-0.872	-0.890	-0.908	-0.928	-0.948	-0.965	-0.988	-1.008	-1.028	-1.050	-1.070	-1.092	-1.115	-1.138	-1.160	-1.182	-1.205	-1.228	-1.250	-1.272	-1.295	-1.318	-1.340	-1.360	-1.382	-1.405	-1.425	-1.448	-1.468	-1.490	-1.510	-1.530	-1.550	-1.570	-1.590	-1.610	-1.630	-1.648	-1.668	-1.685	-1.702	-1.722	-1.740	-1.758	-1.775	-1.792	-1.810	-1.828	-1.845	-1.862	-1.880	-1.898	-1.915	-1.930	-1.948	-1.965	-1.982	-2.002	-2.020	-2.038	-2.055	-2.072	-2.090	-2.110	-2.128	-2.145	-2.165	-2.182	-2.202	-2.222	-2.240	-2.260	-2.280	-2.300	-2.320	-2.340	-2.360	-2.380	-2.402	-2.422	-2.445	-2.465	-2.488	-2.508	-2.530	-2.552	-2.572	-2.595	-2.618	-2.640	-2.662	-2.682	-2.705	-2.728	-2.748	-2.770	-2.792	-2.812	-2.832	-2.852	-2.872	-2.892	-2.912	-2.930	-2.950	-2.968	-2.982	-3.000	-3.015	-3.030	-3.045	-3.058	-3.070	-3.082	-3.092	-3.102	-3.110	-3.118	-3.125	-3.130	-3.135	-3.138	-3.140	-3.140	-3.140	-3.138	-3.135	-3.132	-3.125	-3.120	-3.112	-3.102	-3.095	-3.082	-3.072	-3.058	-3.045	-3.030	-3.012	-2.995	-2.978	-2.958	-2.938	-2.918	-2.895	-2.872	-2.850	-2.828	-2.802	-2.778	-2.752	-2.728	-2.702	-2.675	-2.648	-2.620	-2.595	-2.568	-2.540	-2.512	-2.485	-2.458	-2.430	-2.402	-2.375	-2.348	-2.320	-2.292	-2.265	-2.238	-2.210	-2.185	-2.158	-2.132	-2.105	-2.080	-2.055	-2.030	-2.005	-1.980	-1.955	-1.930	-1.908	-1.882	-1.860	-1.835	-1.812	-1.788	-1.765	-1.742	-1.720	-1.698	-1.672	-1.650	-1.628	-1.605	-1.582	-1.560	-1.538	-1.515	-1.492	-1.470	-1.450	-1.428	-1.405	-1.382	-1.360	-1.338	-1.315	-1.292	-1.270	-1.250	-1.228	-1.205	-1.182	-1.160	-1.140	-1.118	-1.095	-1.075	-1.052	-1.032	-1.012	-0.990	-0.970	-0.950	-0.930	-0.910	-0.890	-0.870	-0.852	-0.832	-0.815	-0.798	-0.780	-0.762	-0.748	-0.730	-0.715	-0.700	-0.688	-0.672	-0.660	-0.648	-0.638	-0.628	-0.618	-0.608	-0.600	-0.592	-0.585	-0.580	-0.575	-0.570	-0.568	-0.565	-0.562	-0.562	-0.562	-0.565	-0.568	-0.572	-0.575	-0.582	-0.590	-0.598	-0.605	-0.615	-0.628	-0.640	-0.652	-0.668	-0.682	-0.700	-0.718	-0.735	-0.755	-0.775	-0.795	-0.818	-0.842	-0.865	-0.890	-0.918	-0.942	-0.970	-1.000	-1.028	-1.058	-1.088	-1.120	-1.150	-1.182	-1.215	-1.250	-1.282	-1.318	-1.350	-1.385	-1.422	-1.458	-1.492	-1.528	-1.565	-1.600	-1.638	-1.675	-1.710	-1.748	-1.782	-1.820	-1.855	-1.892	-1.928	-1.965	-2.000	-2.035	-2.070	-2.105	-2.140	-2.172	-2.208	-2.240	-2.272	-2.302	-2.335	-2.365	-2.395	-2.425	-2.455	-2.482	-2.510	-2.535	-2.562	-2.585	-2.610	-2.632	-2.655	-2.678	-2.698	-2.718	-2.738	-2.755	-2.770	-2.788	-2.802	-2.815	-2.830	-2.840	-2.852	-2.862	-2.872	-2.880	-2.888	-2.892	-2.900	-2.905	-2.908	-2.910	-2.912	-2.915	-2.915	-2.915	-2.912	-2.912	-2.910	-2.905	-2.902	-2.898	-2.895	-2.890	-2.882	-2.878	-2.870	-2.865	-2.858	-2.850	-2.842	-2.832	-2.825	-2.818	-2.808	-2.800	-2.790	-2.780	-2.772	-2.762	-2.752	-2.742	-2.732	-2.725	-2.715	-2.705	-2.695	-2.685	-2.675	-2.665	-2.658	-2.648	-2.638	-2.628	-2.618	-2.608	-2.600	-2.590	-2.580	-2.570	-2.560	-2.550	-2.540	-2.530	-2.520	-2.510	-2.500	-2.488	-2.478	-2.468	-2.455	-2.442	-2.432	-2.420	-2.408	-2.395	-2.382	-2.368	-2.355	-2.340	-2.325	-2.310	-2.295	-2.280	-2.265	-2.248	-2.232	-2.215	-2.198	-2.178	-2.160	-2.140	-2.122	-2.102	-2.082	-2.060	-2.040	-2.018	-1.995	-1.972	-1.950	-1.928	-1.905	-1.880	-1.858	-1.832	-1.808	-1.785	-1.760	-1.735	-1.710	-1.685	-1.660	-1.635	-1.610	-1.585	-1.560	-1.535	-1.510	-1.488	-1.462	-1.440	-1.415	-1.392	-1.370	-1.348	-1.328	-1.308	-1.288	-1.268	-1.248	-1.230	-1.212	-1.198	-1.180	-1.168	-1.152	-1.140	-1.128	-1.118	-1.108	-1.098	-1.090	-1.085	-1.080	-1.075	-1.072	-1.070	-1.070	-1.070	-1.070	-1.072	-1.078	-1.082	-1.090	-1.098	-1.105	-1.115	-1.128	-1.140	-1.152	-1.168	-1.182	-1.200	-1.218	-1.235	-1.255	-1.278	-1.300	-1.322	-1.345	-1.370	-1.395	-1.422	-1.450	-1.478	-1.508	-1.538	-1.568	-1.598	-1.630	-1.662	-1.698	-1.730	-1.765	-1.800	-1.835	-1.872	-1.908	-1.945	-1.982	-2.020	-2.058	-2.098	-2.135	-2.175	-2.215	-2.252	-2.292	-2.332	-2.372	-2.410	-2.450	-2.490	-2.530	-2.570	-2.608	-2.648	-2.685	-2.722	-2.762	-2.800	-2.835	-2.872	-2.908	-2.945	-2.980	-3.015	-3.048	-3.082	-3.115	-3.148	-3.178	-3.208	-3.238	-3.268	-3.295	-3.325	-3.350	-3.378	-3.402	-3.428	-3.452	-3.478	-3.500	-3.522	-3.542	-3.565	-3.585	-3.605	-3.622	-3.642	-3.660	-3.678	-3.695	-3.712	-3.730	-3.745	-3.762	-3.778	-3.792	-3.808	-3.822	-3.838	-3.852	-3.868	-3.882	-3.898	-3.912	-3.928	-3.940	-3.955	-3.970	-3.985	-4.000	-4.012	-4.028	-4.043	-4.058	-4.070	-4.085	-4.100	-4.112	-4.128	-4.140	-4.152	-4.165	-4.178	-4.190	-4.202	-4.212	-4.222	-4.232	-4.242	-4.252	-4.260	-4.265	-4.272	-4.278	-4.282	-4.285	-4.288	-4.290	-4.290	-4.290	-4.288	-4.285	-4.280	-4.275	-4.270	-4.262	-4.255	-4.245	-4.235	-4.222	-4.210	-4.195	-4.182	-4.165	-4.150	-4.132	-4.115	-4.095	-4.075	-4.055	-4.035	-4.012	-3.990	-3.968	-3.945	-3.922	-3.900	-3.878	-3.852	-3.830	-3.808	-3.785	-3.762	-3.740	-3.718	-3.695	-3.672	-3.652	-3.632	-3.612	-3.592	-3.575	-3.558	-3.540	-3.522	-3.508	-3.492	-3.480	-3.468	-3.455	-3.442	-3.432	-3.422	-3.412	-3.405	-3.398	-3.392	-3.385	-3.380	-3.375	-3.372	-3.368	-3.365	-3.362	-3.362	-3.360	-3.360	-3.360	-3.360	-3.362	-3.362	-3.365	-3.365	-3.368	-3.370	-3.375	-3.378	-3.380	-3.385	-3.388	-3.392	-3.398	-3.400	-3.405	-3.412	-3.418	-3.422	-3.428	-3.435	-3.442	-3.448	-3.455	-3.462	-3.470	-3.480	-3.488	-3.498	-3.508	-3.518	-3.528	-3.540	-3.550	-3.562	-3.575	-3.590	-3.602	-3.618	-3.632	-3.648	-3.665	-3.680	-3.698	-3.715	-3.735	-3.752	-3.772	-3.792	-3.812	-3.835	-3.855	-3.878	-3.900	-3.922	-3.948	-3.970	-3.995	-4.020	-4.043	-4.068	-4.093	-4.120	-4.145	-4.170	-4.195	-4.222	-4.248	-4.272	-4.300	-4.325	-4.350	-4.375	-4.400	-4.425	-4.450	-4.475	-4.500	-4.525	-4.548	-4.572	-4.595	-4.618	-4.640	-4.662	-4.685	-4.708	-4.728	-4.748	-4.770	-4.790	-4.808	-4.828	-4.848	-4.865	-4.882	-4.900	-4.918	-4.932	-4.950	-4.965	-4.980	-4.995	-5.008	-5.020	-5.035	-5.045	-5.058	-5.068	-5.078	-5.088	-5.098	-5.105	-5.112	-5.118	-5.125	-5.130	-5.132	-5.135	-5.138	-5.140	-5.140	-5.140	-5.138	-5.135	-5.130	-5.125	-5.118	-5.110	-5.102	-5.092	-5.080	-5.068	-5.055	-5.040	-5.022	-5.005	-4.988	-4.968	-4.945	-4.922	-4.898	-4.872	-4.845	-4.815	-4.785	-4.755	-4.722	-4.690	-4.655	-4.618	-4.580	-4.542	-4.505	-4.465	-4.422	-4.380	-4.338	-4.292	-4.248	-4.202	-4.158	-4.110	-4.062	-4.015	-3.965	-3.915	-3.868	-3.818	-3.768	-3.715	-3.665	-3.615	-3.562	-3.512	-3.462	-3.410	-3.360	-3.308	-3.258	-3.208	-3.158	-3.108	-3.058	-3.008	-2.958	-2.910	-2.860	-2.812	-2.765	-2.718	-2.670	-2.625	-2.580	-2.535	-2.490	-2.448	-2.402	-2.360	-2.318	-2.278	-2.235	-2.195	-2.158	-2.118	-2.080	-2.042	-2.005	-1.968	-1.932	-1.898	-1.862	-1.830	-1.795	-1.762	-1.732	-1.700	-1.670	-1.640	-1.610	-1.580	-1.552	-1.522	-1.495	-1.468	-1.442	-1.415	-1.390	-1.365	-1.338	-1.312	-1.290	-1.265	-1.240	-1.218	-1.192	-1.170	-1.145	-1.122	-1.100	-1.078	-1.055	-1.032	-1.010	-0.988	-0.962	-0.940	-0.918	-0.895	-0.872	-0.850	-0.828	-0.805	-0.780	-0.758	-0.735	-0.712	-0.688	-0.665	-0.640	-0.618	-0.595	-0.570	-0.545	-0.522	-0.498	-0.475	-0.450	-0.428	-0.402	-0.380	-0.358	-0.332	-0.310	-0.288	-0.265	-0.242	-0.220	-0.200	-0.180	-0.158	-0.138	-0.120	-0.100	-0.082	-0.065	-0.048	-0.032	-0.018	-0.002	0.010	0.022	0.035	0.045	0.055	0.062	0.070	0.078	0.082	0.088	0.090	0.092	0.095	0.095	0.095	0.092	0.088	0.085	0.080	0.072	0.065	0.058	0.048	0.038	0.025	0.012	0.000	-0.015	-0.030	-0.045	-0.062	-0.080	-0.098	-0.115	-0.132	-0.152	-0.172	-0.192	-0.212	-0.232	-0.252	-0.272	-0.292	-0.315	-0.335	-0.355	-0.375	-0.392	-0.412	-0.430	-0.450	-0.468	-0.482	-0.500	-0.515	-0.530	-0.542	-0.558	-0.568	-0.580	-0.590	-0.598	-0.608	-0.612	-0.620	-0.622	-0.628	-0.630	-0.630	-0.630	-0.630	-0.628	-0.622	-0.618	-0.612	-0.605	-0.595	-0.585	-0.575	-0.565	-0.552	-0.538	-0.522	-0.507	-0.492	-0.475	-0.458	-0.440	-0.420	-0.402	-0.382	-0.362	-0.340	-0.320	-0.300	-0.278	-0.258	-0.235	-0.215	-0.192	-0.172	-0.150	-0.130	-0.110	-0.090	-0.072	-0.052	-0.035	-0.018	0.000	0.018	0.032	0.048	0.062	0.075	0.088	0.100	0.110	0.120	0.130	0.140	0.148	0.155	0.160	0.165	0.170	0.175	0.178	0.180	0.182	0.185	0.185	0.185	0.185	0.185	0.182	0.182	0.180	0.178	0.175	0.172	0.170	0.168	0.165	0.162	0.158	0.155	0.152	0.150	0.148	0.145	0.140	0.138	0.138	0.135	0.132	0.130	0.130	0.128	0.128	0.128	0.128	0.128	0.128	0.128	0.128	0.128	0.130	0.130	0.132	0.132	0.135	0.138	0.140	0.140	0.142	0.145	0.145	0.148	0.150	0.152	0.152	0.155	0.155	0.158	0.158	0.158	0.160	0.160	0.160	0.160	0.160	0.160	0.158	0.158	0.155	0.155	0.152	0.150	0.148	0.145	0.142	0.138	0.135	0.132	0.128	0.122	0.120	0.115	0.110	0.105	0.100	0.095	0.090	0.085	0.080	0.075	0.070	0.065	0.058	0.052	0.048	0.042	0.038	0.030	0.025	0.020	0.015	0.010	0.005	0.000	-0.008	-0.010	-0.015	-0.020	-0.025	-0.030	-0.035	-0.040	-0.042	-0.048	-0.052	-0.055	-0.060	-0.062	-0.065	-0.070	-0.072	-0.075	-0.078	-0.080	-0.082	-0.085	-0.088	-0.090	-0.090	-0.092	-0.095	-0.095	-0.095	-0.095	-0.095	-0.095	-0.095	-0.095	-0.092	-0.092	-0.090	-0.088	-0.085	-0.082	-0.080	-0.075	-0.072	-0.068	-0.062	-0.058	-0.052	-0.045	-0.040	-0.032	-0.025	-0.020	-0.010	-0.002	0.005	0.015	0.022	0.032	0.042	0.052	0.062	0.072	0.082	0.092	0.102	0.115	0.125	0.135	0.148	0.158	0.170	0.180	0.192	0.202	0.212	0.225	0.235	0.245	0.255	0.268	0.278	0.288	0.295	0.305	0.315	0.322	0.332	0.340	0.348	0.355	0.362	0.370	0.375	0.382	0.388	0.392	0.398	0.402	0.408	0.412	0.415	0.420	0.422	0.425	0.428	0.428	0.430	0.430	0.432	0.432	0.432	0.432	0.432	0.432	0.430	0.430	0.428	0.425	0.422	0.422	0.418	0.415	0.412	0.410	0.405	0.402	0.398	0.395	0.390	0.385	0.380	0.378	0.372	0.368	0.362	0.358	0.352	0.348	0.342	0.338	0.332	0.328	0.322	0.318	0.310	0.308	0.302	0.298	0.292	0.288	0.282	0.278	0.272	0.270	0.265	0.262	0.258	0.255	0.252	0.250	0.248	0.245	0.242	0.240	0.240	0.238	0.238	0.238	0.238	0.238	0.238	0.238	0.240	0.242	0.245	0.248	0.250	0.252	0.255	0.260	0.265	0.268	0.272	0.280	0.285	0.290	0.298	0.302	0.310	0.318	0.325	0.332	0.340	0.348	0.355	0.362	0.370	0.378	0.388	0.395	0.402	0.410	0.418	0.425	0.432	0.440	0.448	0.455	0.460	0.465	0.470	0.475	0.480	0.485	0.488	0.490	0.492	0.495	0.495	0.495	0.495	0.495	0.495	0.492	0.490	0.488	0.482	0.478	0.472	0.468	0.462	0.455	0.448	0.440	0.432	0.422	0.415	0.405	0.395	0.385	0.375	0.365	0.355	0.345	0.335	0.322	0.312	0.302	0.292	0.282	0.272	0.265	0.255	0.248	0.240	0.232	0.225	0.218	0.212	0.208	0.202	0.198	0.195	0.192	0.190	0.190	0.188	0.190	0.190	0.192	0.195	0.198	0.202	0.208	0.212	0.220	0.228	0.235	0.242	0.252	0.262	0.272	0.282	0.295	0.308	0.320	0.332	0.345	0.360	0.375	0.390	0.405	0.420	0.435	0.452	0.468	0.485	0.502	0.520	0.538	0.555	0.572	0.590	0.608	0.625	0.645	0.662	0.680	0.698	0.718	0.735	0.752	0.772	0.790	0.808	0.828	0.845	0.862	0.880	0.898	0.915	0.932	0.950	0.968	0.982	1.000	1.018	1.032	1.048	1.062	1.078	1.092	1.105	1.120	1.132	1.145	1.155	1.168	1.178	1.188	1.198	1.205	1.212	1.220	1.228	1.232	1.238	1.240	1.245	1.248	1.250	1.250	1.252	1.252	1.250	1.250	1.248	1.245	1.240	1.238	1.232	1.228	1.220	1.215	1.208	1.200	1.192	1.185	1.178	1.168	1.160	1.150	1.142	1.132	1.122	1.115	1.105	1.095	1.085	1.078	1.068	1.058	1.050	1.040	1.032	1.022	1.015	1.008	1.000	0.990	0.985	0.978	0.970	0.962	0.955	0.950	0.942	0.935	0.930	0.922	0.918	0.910	0.902	0.898	0.890	0.882	0.875	0.868	0.860	0.850	0.842	0.832	0.822	0.812	0.802	0.790	0.780	0.768	0.752	0.740	0.725	0.710	0.692	0.678	0.660	0.640	0.622	0.602	0.582	0.560	0.538	0.515	0.492	0.468	0.445	0.420	0.392	0.368	0.340	0.315	0.288	0.260	0.232	0.205	0.175	0.148	0.120	0.092	0.065	0.038	0.010	-0.018	-0.042	-0.070	-0.095	-0.120	-0.145	-0.168	-0.190	-0.212	-0.232	-0.252	-0.272	-0.290	-0.308	-0.325	-0.340	-0.355	-0.368	-0.380	-0.392	-0.402	-0.410	-0.418	-0.425	-0.430	-0.435	-0.438	-0.440	-0.442	-0.442	-0.442	-0.440	-0.438	-0.435	-0.430	-0.425	-0.420	-0.412	-0.405	-0.398	-0.390	-0.382	-0.372	-0.362	-0.352	-0.342	-0.332	-0.322	-0.312	-0.300	-0.290	-0.280	-0.268	-0.258	-0.245	-0.235	-0.225	-0.215	-0.205	-0.195	-0.185	-0.175	-0.168	-0.158	-0.150	-0.142	-0.135	-0.128	-0.120	-0.115	-0.110	-0.102	-0.098	-0.092	-0.090	-0.085	-0.082	-0.080	-0.075	-0.072	-0.072	-0.070	-0.068	-0.068	-0.068	-0.065	-0.065	-0.065	-0.062	-0.062	-0.062	-0.062	-0.062	-0.060	-0.060	-0.060	-0.058	-0.058	-0.055	-0.052	-0.052	-0.050	-0.048	-0.042	-0.040	-0.035	-0.030	-0.025	-0.020	-0.012	-0.008	0.000	0.010	0.018	0.028	0.038	0.048	0.060	0.070	0.082	0.098	0.112	0.125	0.142	0.158	0.175	0.190	0.208	0.228	0.245	0.265	0.285	0.305	0.325	0.348	0.368	0.390	0.412	0.435	0.458	0.480	0.502	0.528	0.550	0.572	0.598	0.620	0.642	0.668	0.690	0.712	0.735	0.758	0.780	0.800	0.822	0.842	0.865	0.885	0.902	0.922	0.940	0.960	0.978	0.992	1.010	1.025	1.040	1.052	1.068	1.080	1.090	1.100	1.112	1.120	1.130	1.138	1.145	1.150	1.155	1.160	1.165	1.168	1.170	1.172	1.172	1.175	1.175	1.172	1.172	1.170	1.168	1.165	1.160	1.158	1.152	1.148	1.142	1.138	1.130	1.125	1.120	1.112	1.105	1.100	1.092	1.085	1.078	1.070	1.065	1.058	1.050	1.042	1.035	1.028	1.022	1.015	1.008	1.002	0.995	0.990	0.985	0.978	0.972	0.968	0.962	0.958	0.952	0.948	0.942	0.938	0.935	0.930	0.925	0.922	0.918	0.912	0.910	0.905	0.902	0.898	0.895	0.890	0.885	0.882	0.878	0.875	0.870	0.865	0.860	0.855	0.850	0.845	0.840	0.835	0.830	0.825	0.818	0.812	0.808	0.800	0.792	0.788	0.780	0.772	0.768	0.760	0.752	0.745	0.738	0.730	0.722	0.715	0.708	0.700	0.692	0.685	0.678	0.670	0.665	0.658	0.650	0.642	0.635	0.628	0.622	0.615	0.608	0.602	0.595	0.590	0.582	0.578	0.572	0.565	0.560	0.555	0.548	0.542	0.538	0.532	0.528	0.522	0.518	0.512	0.507	0.502	0.500	0.495	0.490	0.485	0.482	0.478	0.475	0.470	0.468	0.465	0.460	0.458	0.455	0.452	0.450	0.448	0.445	0.442	0.440	0.440	0.438	0.438	0.435	0.435	0.435	0.435	0.435	0.438	0.438	0.440	0.440	0.442	0.445	0.448	0.452	0.455	0.460	0.462	0.468	0.472	0.478	0.482	0.488	0.495	0.500	0.507	0.512	0.520	0.528	0.535	0.542	0.550	0.558	0.565	0.572	0.582	0.590	0.598	0.608	0.615	0.625	0.632	0.640	0.650	0.658	0.668	0.675	0.685	0.692	0.702	0.710	0.718	0.728	0.735	0.742	0.752	0.760	0.768	0.778	0.785	0.792	0.800	0.810	0.818	0.828	0.835	0.845	0.852	0.862	0.870	0.880	0.890	0.900	0.908	0.918	0.928	0.938	0.950	0.960	0.970	0.980	0.992	1.002	1.015	1.025	1.038	1.050	1.062	1.072	1.085	1.098	1.110	1.120	1.132	1.145	1.158	1.168	1.180	1.190	1.202	1.212	1.222	1.232	1.242	1.252	1.262	1.270	1.278	1.285	1.292	1.300	1.305	1.310	1.315	1.318	1.322	1.325	1.325	1.325	1.325	1.325	1.322	1.320	1.318	1.312	1.308	1.300	1.292	1.285	1.275	1.265	1.255	1.242	1.230	1.218	1.202	1.188	1.172	1.155	1.140	1.122	1.102	1.085	1.065	1.045	1.022	1.002	0.980	0.958	0.935	0.912	0.890	0.868	0.842	0.820	0.795	0.770	0.748	0.722	0.698	0.675	0.650	0.628	0.602	0.580	0.555	0.532	0.510	0.488	0.465	0.445	0.422	0.402	0.382	0.362	0.342	0.325	0.305	0.290	0.272	0.255	0.240	0.225	0.210	0.198	0.185	0.172	0.162	0.152	0.142	0.135	0.128	0.120	0.115	0.110	0.108	0.105	0.102	0.102	0.102	0.105	0.110	0.112	0.118	0.125	0.132	0.142	0.152	0.162	0.175	0.190	0.205	0.220	0.238	0.258	0.275	0.298	0.320	0.342	0.368	0.392	0.420	0.448	0.475	0.505	0.538	0.568	0.600	0.635	0.670	0.705	0.740	0.778	0.812	0.850	0.888	0.928	0.965	1.005	1.045	1.082	1.122	1.162	1.202	1.242	1.282	1.320	1.360	1.398	1.438	1.475	1.512	1.550	1.585	1.620	1.658	1.690	1.725	1.758	1.790	1.822	1.852	1.885	1.912	1.942	1.970	1.998	2.025	2.050	2.075	2.100	2.122	2.148	2.170	2.190	2.212	2.232	2.252	2.272	2.290	2.310	2.328	2.345	2.362	2.380	2.398	2.415	2.430	2.448	2.462	2.480	2.495	2.512	2.528	2.545	2.560	2.575	2.592	2.610	2.625	2.642	2.660	2.678	2.692	2.710	2.728	2.748	2.765	2.782	2.800	2.820	2.838	2.855	2.875	2.892	2.912	2.930	2.950	2.968	2.985	3.005	3.022	3.040	3.058	3.078	3.095	3.110	3.128	3.145	3.160	3.175	3.192	3.205	3.220	3.235	3.248	3.260	3.272	3.285	3.295	3.305	3.315	3.322	3.332	3.340	3.345	3.352	3.358	3.362	3.368	3.370	3.372	3.375	3.378	3.378	3.378	3.378	3.375	3.372	3.370	3.368	3.362	3.360	3.355	3.348	3.342	3.335	3.328	3.320	3.312	3.305	3.295	3.285	3.275	3.265	3.255	3.242	3.232	3.220	3.208	3.195	3.182	3.170	3.158	3.142	3.130	3.115	3.102	3.090	3.075	3.060	3.048	3.032	3.020	3.005	2.992	2.978	2.965	2.952	2.938	2.925	2.912	2.900	2.888	2.875	2.862	2.850	2.838	2.828	2.815	2.805	2.795	2.785	2.772	2.762	2.752	2.745	2.735	2.728	2.718	2.710	2.702	2.692	2.685	2.678	2.670	2.665	2.658	2.650	2.642	2.638	2.630	2.622	2.618	2.610	2.602	2.598	2.590	2.582	2.578	2.570	2.562	2.555	2.548	2.538	2.530	2.522	2.512	2.502	2.492	2.482	2.472	2.462	2.450	2.438	2.425	2.412	2.400	2.385	2.370	2.355	2.338	2.322	2.305	2.285	2.268	2.248	2.228	2.208	2.188	2.165	2.142	2.120	2.095	2.070	2.045	2.020	1.992	1.968	1.940	1.910	1.882	1.852	1.822	1.792	1.762	1.730	1.700	1.668	1.635	1.600	1.568	1.532	1.500	1.465	1.430	1.395	1.360	1.325	1.288	1.252	1.218	1.180	1.145	1.110	1.072	1.038	1.000	0.965	0.930	0.892	0.858	0.822	0.788	0.752	0.720	0.685	0.650	0.618	0.582	0.550	0.518	0.485	0.455	0.422	0.392	0.362	0.332	0.302	0.272	0.245	0.215	0.188	0.160	0.132	0.108	0.080	0.055	0.030	0.005	-0.020	-0.045	-0.070	-0.092	-0.115	-0.140	-0.162	-0.185	-0.208	-0.230	-0.252	-0.275	-0.298	-0.320	-0.342	-0.365	-0.385	-0.408	-0.430	-0.452	-0.472	-0.495	-0.518	-0.540	-0.562	-0.585	-0.608	-0.630	-0.652	-0.675	-0.698	-0.720	-0.742	-0.765	-0.788	-0.810	-0.830	-0.852	-0.875	-0.898	-0.920	-0.940	-0.960	-0.982	-1.002	-1.022	-1.042	-1.060	-1.080	-1.098	-1.115	-1.130	-1.145	-1.160	-1.175	-1.190	-1.200	-1.212	-1.222	-1.232	-1.240	-1.248	-1.255	-1.260	-1.262	-1.268	-1.268	-1.268	-1.268	-1.265	-1.260	-1.258	-1.250	-1.242	-1.235	-1.225	-1.212	-1.202	-1.188	-1.172	-1.158	-1.140	-1.122	-1.102	-1.082	-1.062	-1.040	-1.018	-0.992	-0.968	-0.942	-0.915	-0.888	-0.860	-0.830	-0.800	-0.770	-0.740	-0.710	-0.678	-0.645	-0.615	-0.582	-0.550	-0.515	-0.482	-0.450	-0.415	-0.382	-0.348	-0.315	-0.280	-0.248	-0.212	-0.180	-0.145	-0.112	-0.078	-0.045	-0.012	0.022	0.055	0.088	0.122	0.155	0.188	0.220	0.252	0.285	0.318	0.350	0.382	0.415	0.448	0.480	0.512	0.545	0.578	0.610	0.640	0.672	0.705	0.738	0.770	0.802	0.835	0.868	0.900	0.932	0.965	0.998	1.030	1.062	1.095	1.128	1.158	1.190	1.222	1.255	1.288	1.320	1.352	1.385	1.415	1.448	1.480	1.512	1.542	1.575	1.605	1.638	1.668	1.698	1.728	1.758	1.788	1.818	1.848	1.878	1.905	1.935	1.962	1.990	2.020	2.047	2.072	2.100	2.125	2.152	2.178	2.202	2.228	2.252	2.275	2.300	2.322	2.345	2.368	2.388	2.410	2.430	2.450	2.470	2.490	2.508	2.525	2.542	2.560	2.578	2.592	2.608	2.622	2.635	2.648	2.660	2.672	2.682	2.692	2.702	2.712	2.720	2.728	2.732	2.740	2.742	2.748	2.750	2.752	2.755	2.755	2.755	2.755	2.752	2.750	2.748	2.742	2.738	2.730	2.725	2.718	2.708	2.698	2.688	2.678	2.665	2.652	2.640	2.625	2.612	2.598	2.580	2.565	2.548	2.530	2.512	2.495	2.475	2.458	2.438	2.418	2.398	2.378	2.358	2.335	2.315	2.295	2.275	2.252	2.232	2.212	2.190	2.170	2.150	2.130	2.110	2.090	2.072	2.052	2.035	2.015	1.998	1.980	1.965	1.948	1.932	1.918	1.902	1.890	1.878	1.865	1.852	1.840	1.830	1.820	1.812	1.802	1.795	1.788	1.782	1.778	1.772	1.768	1.765	1.762	1.760	1.758	1.758	1.758	1.758	1.758	1.760	1.760	1.762	1.765	1.768	1.770	1.775	1.778	1.782	1.785	1.790	1.792	1.798	1.800	1.805	1.808	1.810	1.812	1.815	1.818	1.820	1.820	1.820	1.820	1.818	1.815	1.812	1.810	1.805	1.800	1.792	1.785	1.775	1.765	1.752	1.740	1.728	1.710	1.695	1.678	1.658	1.635	1.615	1.590	1.565	1.540	1.512	1.482	1.452	1.420	1.388	1.355	1.320	1.282	1.245	1.205	1.168	1.125	1.085	1.042	0.998	0.955	0.910	0.865	0.818	0.772	0.725	0.680	0.632	0.585	0.538	0.490	0.442	0.398	0.350	0.305	0.260	0.215	0.170	0.125	0.082	0.040	0.000	-0.042	-0.080	-0.120	-0.158	-0.195	-0.230	-0.262	-0.298	-0.328	-0.360	-0.388	-0.415	-0.442	-0.468	-0.492	-0.515	-0.538	-0.558	-0.578	-0.598	-0.612	-0.630	-0.645	-0.660	-0.672	-0.685	-0.695	-0.705	-0.715	-0.725	-0.735	-0.742	-0.750	-0.755	-0.762	-0.768	-0.775	-0.780	-0.785	-0.790	-0.795	-0.798	-0.802	-0.808	-0.812	-0.815	-0.820	-0.825	-0.830	-0.835	-0.840	-0.842	-0.850	-0.855	-0.860	-0.865	-0.870	-0.878	-0.882	-0.888	-0.895	-0.900	-0.908	-0.915	-0.920	-0.928	-0.932	-0.940	-0.945	-0.952	-0.958	-0.962	-0.970	-0.975	-0.980	-0.985	-0.990	-0.995	-1.000	-1.002	-1.008	-1.010	-1.012	-1.015	-1.018	-1.018	-1.018	-1.020	-1.020	-1.018	-1.018	-1.015	-1.012	-1.010	-1.008	-1.002	-0.998	-0.992	-0.988	-0.980	-0.975	-0.968	-0.960	-0.950	-0.942	-0.932	-0.922	-0.912	-0.902	-0.890	-0.878	-0.865	-0.852	-0.838	-0.825	-0.810	-0.795	-0.780	-0.765	-0.748	-0.730	-0.715	-0.698	-0.680	-0.662	-0.642	-0.625	-0.605	-0.588	-0.568	-0.548	-0.528	-0.507	-0.490	-0.470	-0.450	-0.430	-0.410	-0.390	-0.372	-0.352	-0.335	-0.315	-0.298	-0.280	-0.262	-0.245	-0.230	-0.212	-0.198	-0.185	-0.170	-0.158	-0.148	-0.135	-0.125	-0.118	-0.108	-0.102	-0.095	-0.090	-0.085	-0.082	-0.080	-0.080	-0.080	-0.082	-0.085	-0.090	-0.095	-0.100	-0.108	-0.115	-0.125	-0.135	-0.148	-0.160	-0.172	-0.188	-0.202	-0.220	-0.238	-0.255	-0.272	-0.292	-0.312	-0.332	-0.355	-0.375	-0.398	-0.420	-0.442	-0.468	-0.490	-0.512	-0.538	-0.562	-0.585	-0.610	-0.635	-0.660	-0.682	-0.708	-0.732	-0.755	-0.780	-0.802	-0.828	-0.850	-0.872	-0.895	-0.920	-0.942	-0.965	-0.988	-1.008	-1.030	-1.052	-1.072	-1.095	-1.115	-1.135	-1.158	-1.178	-1.198	-1.218	-1.238	-1.258	-1.278	-1.298	-1.318	-1.335	-1.355	-1.375	-1.395	-1.415	-1.432	-1.452	-1.472	-1.492	-1.512	-1.532	-1.552	-1.572	-1.590	-1.610	-1.630	-1.650	-1.670	-1.690	-1.710	-1.730	-1.752	-1.772	-1.792	-1.812	-1.832	-1.852	-1.875	-1.895	-1.915	-1.935	-1.958	-1.978	-1.998	-2.020	-2.040	-2.060	-2.080	-2.100	-2.120	-2.140	-2.160	-2.180	-2.200	-2.220	-2.240	-2.258	-2.278	-2.295	-2.315	-2.332	-2.350	-2.365	-2.382	-2.400	-2.415	-2.430	-2.445	-2.458	-2.472	-2.485	-2.498	-2.508	-2.518	-2.528	-2.538	-2.548	-2.555	-2.560	-2.568	-2.572	-2.575	-2.580	-2.582	-2.582	-2.582	-2.582	-2.582	-2.580	-2.575	-2.572	-2.565	-2.560	-2.552	-2.545	-2.535	-2.525	-2.512	-2.500	-2.488	-2.475	-2.460	-2.442	-2.428	-2.410	-2.392	-2.372	-2.352	-2.332	-2.312	-2.290	-2.268	-2.245	-2.222	-2.200	-2.175	-2.150	-2.125	-2.100	-2.075	-2.047	-2.022	-1.995	-1.970	-1.942	-1.915	-1.888	-1.860	-1.832	-1.805	-1.778	-1.750	-1.722	-1.695	-1.668	-1.638	-1.610	-1.582	-1.555	-1.528	-1.500	-1.472	-1.445	-1.418	-1.390	-1.362	-1.338	-1.310	-1.282	-1.258	-1.230	-1.202	-1.178	-1.152	-1.125	-1.100	-1.075	-1.050	-1.025	-1.000	-0.978	-0.952	-0.928	-0.905	-0.882	-0.858	-0.835	-0.815	-0.792	-0.770	-0.750	-0.728	-0.708	-0.688	-0.668	-0.650	-0.630	-0.612	-0.595	-0.578	-0.560	-0.545	-0.528	-0.512	-0.498	-0.482	-0.470	-0.458	-0.445	-0.432	-0.420	-0.410	-0.398	-0.388	-0.380	-0.370	-0.362	-0.355	-0.348	-0.342	-0.338	-0.332	-0.328	-0.325	-0.320	-0.320	-0.318	-0.318	-0.318	-0.318	-0.320	-0.320	-0.325	-0.328	-0.332	-0.338	-0.342	-0.350	-0.358	-0.368	-0.375	-0.385	-0.398	-0.408	-0.420	-0.435	-0.448	-0.465	-0.480	-0.498	-0.515	-0.532	-0.552	-0.572	-0.595	-0.615	-0.640	-0.662	-0.688	-0.712	-0.738	-0.765	-0.792	-0.820	-0.848	-0.878	-0.908	-0.938	-0.970	-1.002	-1.035	-1.068	-1.100	-1.135	-1.168	-1.202	-1.238	-1.272	-1.310	-1.345	-1.382	-1.418	-1.455	-1.492	-1.530	-1.565	-1.602	-1.640	-1.678	-1.715	-1.752	-1.790	-1.828	-1.862	-1.900	-1.938	-1.972	-2.007	-2.045	-2.080	-2.115	-2.148	-2.182	-2.215	-2.248	-2.280	-2.312	-2.342	-2.372	-2.402	-2.430	-2.458	-2.485	-2.510	-2.535	-2.560	-2.582	-2.605	-2.628	-2.648	-2.668	-2.685	-2.702	-2.720	-2.735	-2.750	-2.762	-2.775	-2.785	-2.795	-2.805	-2.812	-2.818	-2.822	-2.828	-2.830	-2.832	-2.835	-2.835	-2.835	-2.832	-2.830	-2.828	-2.822	-2.818	-2.812	-2.805	-2.798	-2.790	-2.780	-2.770	-2.760	-2.750	-2.740	-2.728	-2.718	-2.705	-2.692	-2.680	-2.665	-2.652	-2.638	-2.625	-2.610	-2.598	-2.582	-2.568	-2.552	-2.540	-2.525	-2.510	-2.495	-2.482	-2.468	-2.452	-2.438	-2.425	-2.410	-2.398	-2.382	-2.368	-2.355	-2.342	-2.328	-2.315	-2.300	-2.288	-2.275	-2.260	-2.248	-2.232	-2.220	-2.205	-2.192	-2.178	-2.165	-2.150	-2.138	-2.122	-2.108	-2.092	-2.078	-2.062	-2.047	-2.033	-2.018	-2.000	-1.985	-1.968	-1.950	-1.935	-1.918	-1.900	-1.880	-1.862	-1.845	-1.825	-1.808	-1.788	-1.768	-1.748	-1.728	-1.705	-1.685	-1.662	-1.642	-1.620	-1.598	-1.575	-1.552	-1.530	-1.508	-1.485	-1.462	-1.440	-1.418	-1.392	-1.370	-1.348	-1.325	-1.300	-1.278	-1.255	-1.232	-1.210	-1.190	-1.168	-1.145	-1.125	-1.105	-1.082	-1.062	-1.045	-1.025	-1.008	-0.990	-0.972	-0.958	-0.942	-0.928	-0.912	-0.900	-0.888	-0.875	-0.865	-0.855	-0.848	-0.838	-0.832	-0.828	-0.822	-0.818	-0.815	-0.815	-0.815	-0.815	-0.818	-0.820	-0.825	-0.830	-0.835	-0.842	-0.850	-0.860	-0.872	-0.882	-0.895	-0.910	-0.925	-0.940	-0.958	-0.975	-0.992	-1.012	-1.032	-1.055	-1.078	-1.100	-1.122	-1.148	-1.172	-1.198	-1.225	-1.252	-1.280	-1.308	-1.335	-1.365	-1.395	-1.425	-1.455	-1.488	-1.518	-1.550	-1.582	-1.615	-1.648	-1.680	-1.712	-1.745	-1.780	-1.812	-1.848	-1.880	-1.915	-1.950	-1.982	-2.018	-2.052	-2.085	-2.120	-2.155	-2.190	-2.225	-2.258	-2.292	-2.325	-2.360	-2.392	-2.428	-2.460	-2.492	-2.525	-2.558	-2.590	-2.622	-2.655	-2.685	-2.718	-2.748	-2.778	-2.808	-2.838	-2.868	-2.898	-2.925	-2.955	-2.982	-3.010	-3.038	-3.065	-3.092	-3.120	-3.145	-3.170	-3.198	-3.222	-3.248	-3.270	-3.295	-3.320	-3.342	-3.365	-3.390	-3.412	-3.435	-3.455	-3.478	-3.500	-3.520	-3.540	-3.560	-3.582	-3.600	-3.620	-3.640	-3.660	-3.678	-3.695	-3.712	-3.732	-3.748	-3.765	-3.782	-3.798	-3.812	-3.828	-3.842	-3.855	-3.868	-3.880	-3.892	-3.905	-3.915	-3.925	-3.932	-3.940	-3.948	-3.955	-3.960	-3.965	-3.968	-3.970	-3.972	-3.972	-3.972	-3.970	-3.968	-3.962	-3.958	-3.952	-3.945	-3.938	-3.928	-3.918	-3.905	-3.892	-3.880	-3.865	-3.850	-3.832	-3.815	-3.798	-3.778	-3.758	-3.738	-3.715	-3.695	-3.670	-3.648	-3.625	-3.600	-3.578	-3.552	-3.528	-3.502	-3.478	-3.452	-3.428	-3.405	-3.380	-3.355	-3.332	-3.308	-3.285	-3.262	-3.240	-3.220	-3.198	-3.178	-3.158	-3.140	-3.120	-3.105	-3.088	-3.072	-3.058	-3.042	-3.030	-3.018	-3.005	-2.995	-2.985	-2.978	-2.968	-2.960	-2.955	-2.950	-2.945	-2.940	-2.935	-2.932	-2.930	-2.928	-2.928	-2.928	-2.928	-2.928	-2.928	-2.928	-2.930	-2.932	-2.935	-2.938	-2.940	-2.945	-2.948	-2.952	-2.955	-2.960	-2.965	-2.970	-2.975	-2.980	-2.988	-2.992	-3.000	-3.005	-3.012	-3.020	-3.028	-3.035	-3.045	-3.052	-3.062	-3.072	-3.082	-3.092	-3.105	-3.118	-3.130	-3.142	-3.158	-3.170	-3.185	-3.202	-3.218	-3.235	-3.252	-3.270	-3.290	-3.310	-3.330	-3.350	-3.372	-3.395	-3.418	-3.442	-3.465	-3.490	-3.515	-3.542	-3.568	-3.595	-3.622	-3.650	-3.680	-3.708	-3.738	-3.768	-3.798	-3.828	-3.858	-3.888	-3.918	-3.948	-3.980	-4.010	-4.040	-4.070	-4.102	-4.132	-4.162	-4.192	-4.222	-4.252	-4.282	-4.312	-4.340	-4.370	-4.398	-4.428	-4.455	-4.482	-4.510	-4.538	-4.562	-4.590	-4.615	-4.640	-4.665	-4.690	-4.715	-4.740	-4.762	-4.785	-4.808	-4.830	-4.852	-4.872	-4.895	-4.915	-4.935	-4.955	-4.972	-4.992	-5.010	-5.025	-5.042	-5.058	-5.072	-5.088	-5.102	-5.115	-5.128	-5.138	-5.150	-5.158	-5.168	-5.175	-5.180	-5.188	-5.190	-5.195	-5.198	-5.198	-5.198	-5.198	-5.195	-5.190	-5.185	-5.180	-5.170	-5.162	-5.150	-5.140	-5.125	-5.110	-5.095	-5.078	-5.058	-5.038	-5.015	-4.990	-4.965	-4.938	-4.910	-4.880	-4.850	-4.818	-4.785	-4.750	-4.712	-4.678	-4.638	-4.598	-4.558	-4.515	-4.472	-4.430	-4.385	-4.340	-4.292	-4.248	-4.200	-4.150	-4.102	-4.052	-4.003	-3.952	-3.900	-3.850	-3.798	-3.748	-3.695	-3.642	-3.590	-3.538	-3.485	-3.432	-3.380	-3.330	-3.278	-3.225	-3.175	-3.122	-3.072	-3.020	-2.970	-2.920	-2.872	-2.822	-2.775	-2.725	-2.678	-2.630	-2.585	-2.538	-2.492	-2.448	-2.402	-2.358	-2.315	-2.272	-2.230	-2.188	-2.148	-2.108	-2.065	-2.027	-1.988	-1.950	-1.910	-1.875	-1.838	-1.800	-1.765	-1.730	-1.695	-1.662	-1.630	-1.598	-1.565	-1.532	-1.500	-1.470	-1.440	-1.410	-1.380	-1.352	-1.322	-1.295	-1.268	-1.240	-1.212	-1.188	-1.160	-1.135	-1.110	-1.085	-1.060	-1.035	-1.010	-0.988	-0.962	-0.940	-0.918	-0.895	-0.872	-0.850	-0.828	-0.805	-0.782	-0.762	-0.740	-0.720	-0.698	-0.678	-0.658	-0.638	-0.615	-0.595	-0.578	-0.558	-0.538	-0.518	-0.500	-0.480	-0.460	-0.442	-0.425	-0.408	-0.390	-0.372	-0.355	-0.338	-0.322	-0.305	-0.290	-0.275	-0.260	-0.245	-0.230	-0.218	-0.205	-0.192	-0.182	-0.170	-0.160	-0.150	-0.142	-0.135	-0.128	-0.120	-0.115	-0.110	-0.105	-0.102	-0.100	-0.098	-0.098	-0.098	-0.100	-0.102	-0.105	-0.110	-0.115	-0.120	-0.128	-0.135	-0.145	-0.155	-0.165	-0.178	-0.190	-0.205	-0.220	-0.235	-0.252	-0.270	-0.288	-0.305	-0.325	-0.345	-0.365	-0.388	-0.408	-0.430	-0.452	-0.475	-0.498	-0.520	-0.542	-0.565	-0.590	-0.612	-0.635	-0.658	-0.680	-0.700	-0.722	-0.742	-0.762	-0.782	-0.800	-0.818	-0.835	-0.850	-0.865	-0.880	-0.892	-0.905	-0.915	-0.925	-0.932	-0.940	-0.945	-0.950	-0.952	-0.955	-0.955	-0.952	-0.950	-0.948	-0.942	-0.935	-0.925	-0.918	-0.905	-0.892	-0.880	-0.865	-0.848	-0.832	-0.812	-0.795	-0.772	-0.752	-0.730	-0.708	-0.685	-0.660	-0.635	-0.610	-0.582	-0.558	-0.530	-0.502	-0.475	-0.450	-0.422	-0.395	-0.368	-0.340	-0.315	-0.288	-0.262	-0.235	-0.210	-0.188	-0.162	-0.140	-0.115	-0.095	-0.072	-0.052	-0.032	-0.015	0.005	0.022	0.038	0.052	0.068	0.082	0.095	0.108	0.118	0.128	0.138	0.148	0.155	0.162	0.168	0.175	0.180	0.185	0.190	0.192	0.198	0.200	0.202	0.205	0.208	0.210	0.210	0.212	0.215	0.215	0.218	0.218	0.220	0.220	0.222	0.222	0.225	0.225	0.228	0.230	0.232	0.235	0.238	0.240	0.242	0.245	0.250	0.252	0.258	0.260	0.265	0.270	0.272	0.278	0.282	0.288	0.292	0.298	0.302	0.308	0.312	0.318	0.322	0.328	0.332	0.338	0.342	0.345	0.350	0.355	0.358	0.362	0.365	0.370	0.372	0.375	0.380	0.382	0.385	0.388	0.388	0.390	0.392	0.392	0.395	0.395	0.395	0.398	0.398	0.398	0.398	0.398	0.395	0.395	0.395	0.395	0.392	0.392	0.390	0.390	0.388	0.388	0.385	0.382	0.380	0.380	0.378	0.375	0.372	0.370	0.368	0.365	0.362	0.360	0.358	0.352	0.350	0.348	0.345	0.340	0.338	0.335	0.330	0.328	0.322	0.320	0.315	0.310	0.305	0.302	0.298	0.292	0.288	0.282	0.278	0.272	0.268	0.262	0.258	0.252	0.248	0.242	0.238	0.232	0.230	0.225	0.220	0.215	0.212	0.208	0.205	0.202	0.200	0.198	0.195	0.195	0.195	0.192	0.192	0.195	0.195	0.195	0.198	0.200	0.202	0.208	0.210	0.215	0.220	0.228	0.232	0.240	0.248	0.255	0.262	0.270	0.280	0.290	0.298	0.308	0.320	0.330	0.340	0.352	0.362	0.375	0.385	0.398	0.410	0.420	0.432	0.442	0.455	0.465	0.478	0.488	0.498	0.510	0.520	0.528	0.538	0.548	0.555	0.562	0.570	0.578	0.585	0.592	0.598	0.602	0.608	0.612	0.618	0.620	0.622	0.625	0.628	0.628	0.630	0.630	0.630	0.628	0.628	0.625	0.622	0.622	0.618	0.615	0.612	0.608	0.602	0.598	0.592	0.588	0.582	0.578	0.570	0.565	0.558	0.550	0.542	0.538	0.530	0.522	0.515	0.507	0.500	0.492	0.482	0.475	0.468	0.460	0.452	0.445	0.438	0.430	0.425	0.418	0.410	0.402	0.398	0.390	0.382	0.378	0.370	0.365	0.360	0.355	0.350	0.345	0.340	0.335	0.332	0.328	0.325	0.322	0.318	0.318	0.315	0.312	0.312	0.310	0.310	0.310	0.312	0.312	0.315	0.318	0.320	0.322	0.325	0.330	0.335	0.340	0.345	0.350	0.358	0.362	0.370	0.378	0.385	0.395	0.402	0.412	0.422	0.432	0.442	0.452	0.465	0.475	0.488	0.498	0.510	0.522	0.532	0.545	0.558	0.570	0.580	0.592	0.602	0.615	0.625	0.635	0.645	0.655	0.662	0.672	0.680	0.688	0.695	0.702	0.708	0.712	0.718	0.720	0.725	0.728	0.728	0.730	0.730	0.730	0.730	0.728	0.725	0.722	0.720	0.715	0.710	0.705	0.700	0.692	0.688	0.680	0.672	0.665	0.658	0.648	0.640	0.630	0.622	0.612	0.605	0.595	0.588	0.580	0.572	0.565	0.558	0.550	0.542	0.538	0.530	0.525	0.520	0.518	0.515	0.510	0.510	0.507	0.507	0.507	0.507	0.510	0.512	0.515	0.520	0.525	0.530	0.535	0.542	0.550	0.558	0.565	0.575	0.585	0.595	0.605	0.615	0.628	0.640	0.652	0.665	0.678	0.692	0.705	0.720	0.735	0.750	0.762	0.778	0.792	0.810	0.825	0.840	0.855	0.870	0.885	0.900	0.918	0.932	0.948	0.962	0.978	0.992	1.008	1.022	1.038	1.052	1.068	1.082	1.098	1.112	1.128	1.142	1.155	1.170	1.182	1.198	1.210	1.225	1.238	1.250	1.262	1.278	1.288	1.300	1.312	1.322	1.335	1.345	1.355	1.365	1.375	1.382	1.392	1.400	1.408	1.415	1.420	1.428	1.432	1.438	1.440	1.445	1.448	1.450	1.452	1.455	1.455	1.458	1.458	1.458	1.455	1.455	1.452	1.450	1.448	1.445	1.442	1.438	1.435	1.430	1.428	1.422	1.418	1.412	1.408	1.402	1.398	1.395	1.390	1.385	1.380	1.375	1.370	1.368	1.362	1.358	1.355	1.350	1.348	1.345	1.342	1.338	1.335	1.332	1.332	1.330	1.328	1.325	1.322	1.322	1.320	1.318	1.315	1.312	1.312	1.310	1.308	1.305	1.300	1.298	1.295	1.290	1.285	1.280	1.275	1.270	1.262	1.255	1.248	1.238	1.228	1.218	1.208	1.195	1.182	1.170	1.155	1.142	1.125	1.110	1.092	1.075	1.055	1.035	1.015	0.995	0.972	0.950	0.928	0.902	0.880	0.855	0.830	0.805	0.780	0.755	0.728	0.702	0.675	0.650	0.625	0.598	0.572	0.548	0.522	0.498	0.472	0.450	0.425	0.402	0.382	0.360	0.340	0.320	0.302	0.282	0.265	0.250	0.235	0.220	0.208	0.195	0.185	0.172	0.165	0.158	0.150	0.145	0.140	0.135	0.132	0.130	0.130	0.130	0.130	0.132	0.135	0.140	0.142	0.148	0.155	0.160	0.168	0.175	0.182	0.190	0.200	0.210	0.220	0.230	0.240	0.250	0.260	0.270	0.282	0.292	0.302	0.312	0.322	0.332	0.342	0.352	0.362	0.370	0.378	0.388	0.395	0.400	0.408	0.412	0.420	0.425	0.428	0.432	0.435	0.438	0.440	0.442	0.442	0.445	0.445	0.442	0.442	0.440	0.438	0.435	0.432	0.430	0.425	0.422	0.418	0.412	0.410	0.405	0.400	0.395	0.390	0.385	0.382	0.378	0.372	0.370	0.368	0.362	0.360	0.358	0.358	0.355	0.355	0.355	0.358	0.360	0.362	0.365	0.370	0.375	0.380	0.388	0.395	0.405	0.415	0.425	0.438	0.450	0.465	0.478	0.495	0.510	0.528	0.545	0.565	0.585	0.605	0.625	0.648	0.670	0.692	0.718	0.742	0.765	0.790	0.818	0.842	0.868	0.895	0.920	0.948	0.972	1.000	1.025	1.052	1.078	1.102	1.128	1.152	1.178	1.200	1.225	1.248	1.270	1.292	1.312	1.332	1.352	1.372	1.390	1.408	1.425	1.440	1.455	1.470	1.482	1.498	1.508	1.520	1.530	1.540	1.548	1.555	1.562	1.570	1.575	1.580	1.585	1.590	1.592	1.595	1.598	1.600	1.600	1.602	1.602	1.602	1.600	1.600	1.598	1.598	1.595	1.592	1.590	1.588	1.585	1.580	1.578	1.575	1.570	1.568	1.562	1.560	1.555	1.550	1.548	1.542	1.538	1.532	1.528	1.522	1.518	1.512	1.508	1.502	1.498	1.490	1.485	1.480	1.472	1.468	1.460	1.455	1.448	1.440	1.432	1.425	1.418	1.410	1.402	1.395	1.388	1.380	1.370	1.362	1.352	1.342	1.335	1.325	1.315	1.305	1.295	1.285	1.275	1.265	1.255	1.245	1.235	1.222	1.212	1.202	1.192	1.182	1.170	1.160	1.150	1.140	1.128	1.118	1.108	1.098	1.088	1.078	1.068	1.060	1.050	1.040	1.032	1.022	1.015	1.005	0.998	0.990	0.982	0.975	0.968	0.960	0.952	0.945	0.938	0.932	0.925	0.920	0.912	0.908	0.902	0.895	0.890	0.885	0.880	0.875	0.870	0.865	0.860	0.855	0.850	0.845	0.842	0.838	0.832	0.828	0.825	0.820	0.815	0.812	0.808	0.805	0.802	0.798	0.795	0.792	0.790	0.788	0.785	0.782	0.782	0.780	0.780	0.778	0.778	0.778	0.778	0.778	0.778	0.778	0.780	0.782	0.785	0.788	0.790	0.792	0.795	0.800	0.805	0.810	0.815	0.820	0.825	0.830	0.838	0.842	0.850	0.858	0.865	0.872	0.880	0.888	0.895	0.902	0.910	0.918	0.925	0.932	0.942	0.950	0.958	0.965	0.972	0.980	0.988	0.995	1.002	1.010	1.018	1.025	1.030	1.038	1.042	1.050	1.055	1.060	1.065	1.072	1.078	1.082	1.085	1.090	1.095	1.100	1.105	1.110	1.112	1.118	1.122	1.128	1.132	1.135	1.140	1.145	1.150	1.155	1.162	1.168	1.172	1.180	1.185	1.192	1.200	1.208	1.215	1.222	1.232	1.240	1.250	1.260	1.270	1.280	1.290	1.300	1.310	1.322	1.332	1.345	1.358	1.370	1.380	1.392	1.405	1.418	1.430	1.442	1.455	1.468	1.480	1.492	1.502	1.515	1.525	1.535	1.548	1.558	1.565	1.575	1.582	1.590	1.598	1.605	1.610	1.615	1.620	1.625	1.628	1.630	1.630	1.630	1.630	1.630	1.628	1.625	1.620	1.615	1.610	1.602	1.595	1.588	1.578	1.568	1.555	1.545	1.532	1.518	1.502	1.488	1.472	1.455	1.440	1.420	1.402	1.382	1.362	1.342	1.322	1.300	1.280	1.258	1.235	1.210	1.188	1.165	1.140	1.115	1.092	1.068	1.042	1.018	0.992	0.968	0.942	0.918	0.892	0.870	0.845	0.820	0.795	0.772	0.748	0.725	0.700	0.678	0.655	0.632	0.612	0.590	0.570	0.548	0.530	0.510	0.490	0.472	0.455	0.438	0.422	0.408	0.392	0.378	0.365	0.352	0.342	0.332	0.325	0.315	0.310	0.305	0.300	0.298	0.295	0.292	0.295	0.295	0.300	0.302	0.310	0.318	0.325	0.335	0.348	0.360	0.372	0.390	0.405	0.425	0.445	0.465	0.488	0.512	0.538	0.562	0.590	0.620	0.650	0.680	0.712	0.745	0.780	0.815	0.850	0.888	0.925	0.962	1.000	1.040	1.080	1.120	1.160	1.200	1.240	1.280	1.322	1.362	1.402	1.442	1.482	1.522	1.562	1.600	1.640	1.678	1.715	1.752	1.790	1.825	1.860	1.895	1.928	1.962	1.995	2.025	2.058	2.088	2.118	2.145	2.172	2.200	2.228	2.252	2.278	2.302	2.328	2.350	2.372	2.395	2.418	2.438	2.460	2.480	2.500	2.520	2.540	2.558	2.578	2.595	2.615	2.632	2.650	2.668	2.688	2.705	2.722	2.740	2.758	2.778	2.795	2.812	2.830	2.850	2.868	2.888	2.905	2.922	2.942	2.962	2.980	3.000	3.018	3.038	3.058	3.075	3.095	3.115	3.135	3.152	3.172	3.192	3.210	3.230	3.248	3.268	3.285	3.302	3.320	3.338	3.355	3.372	3.390	3.405	3.422	3.438	3.452	3.465	3.480	3.492	3.505	3.518	3.530	3.540	3.550	3.560	3.570	3.578	3.585	3.592	3.598	3.605	3.610	3.612	3.618	3.620	3.620	3.622	3.622	3.622	3.622	3.620	3.618	3.615	3.610	3.605	3.600	3.592	3.588	3.580	3.572	3.562	3.555	3.545	3.535	3.522	3.512	3.500	3.488	3.475	3.462	3.450	3.435	3.422	3.408	3.392	3.378	3.362	3.348	3.332	3.318	3.305	3.290	3.275	3.260	3.245	3.230	3.215	3.202	3.188	3.175	3.160	3.148	3.135	3.122	3.110	3.100	3.088	3.078	3.068	3.058	3.048	3.038	3.030	3.022	3.015	3.008	3.000	2.992	2.988	2.982	2.975	2.970	2.965	2.962	2.958	2.955	2.950	2.948	2.942	2.940	2.938	2.932	2.930	2.928	2.925	2.920	2.918	2.915	2.910	2.905	2.902	2.898	2.892	2.888	2.882	2.875	2.868	2.862	2.855	2.845	2.838	2.828	2.818	2.805	2.795	2.782	2.768	2.755	2.740	2.725	2.708	2.690	2.672	2.652	2.632	2.612	2.590	2.568	2.542	2.520	2.495	2.468	2.440	2.412	2.385	2.355	2.325	2.295	2.265	2.232	2.200	2.168	2.132	2.100	2.065	2.030	1.992	1.958	1.920	1.885	1.848	1.810	1.772	1.735	1.698	1.660	1.622	1.585	1.548	1.510	1.472	1.435	1.400	1.362	1.325	1.290	1.255	1.218	1.182	1.148	1.115	1.080	1.048	1.015	0.982	0.950	0.918	0.888	0.858	0.828	0.798	0.768	0.740	0.712	0.685	0.658	0.630	0.605	0.580	0.555	0.530	0.505	0.482	0.458	0.435	0.412	0.390	0.368	0.348	0.325	0.305	0.282	0.262	0.242	0.222	0.202	0.180	0.160	0.140	0.120	0.100	0.080	0.060	0.040	0.020	0.000	-0.020	-0.040	-0.060	-0.080	-0.102	-0.122	-0.142	-0.162	-0.182	-0.205	-0.225	-0.245	-0.265	-0.288	-0.308	-0.328	-0.348	-0.368	-0.388	-0.408	-0.428	-0.448	-0.468	-0.485	-0.505	-0.522	-0.540	-0.558	-0.575	-0.590	-0.608	-0.622	-0.638	-0.650	-0.665	-0.678	-0.688	-0.700	-0.710	-0.720	-0.728	-0.735	-0.740	-0.745	-0.750	-0.752	-0.755	-0.758	-0.758	-0.755	-0.752	-0.750	-0.745	-0.738	-0.730	-0.722	-0.712	-0.702	-0.690	-0.678	-0.662	-0.648	-0.630	-0.612	-0.595	-0.575	-0.555	-0.532	-0.510	-0.488	-0.462	-0.438	-0.412	-0.385	-0.358	-0.330	-0.300	-0.272	-0.242	-0.212	-0.182	-0.150	-0.120	-0.088	-0.055	-0.022	0.010	0.042	0.075	0.108	0.140	0.172	0.208	0.240	0.272	0.305	0.338	0.370	0.400	0.432	0.465	0.495	0.528	0.558	0.590	0.620	0.650	0.680	0.710	0.740	0.770	0.800	0.830	0.858	0.888	0.915	0.945	0.972	1.002	1.030	1.058	1.088	1.115	1.142	1.170	1.200	1.228	1.255	1.282	1.312	1.340	1.368	1.398	1.425	1.455	1.482	1.512	1.540	1.570	1.600	1.628	1.658	1.688	1.718	1.745	1.775	1.805	1.835	1.865	1.895	1.925	1.955	1.988	2.018	2.047	2.078	2.108	2.138	2.168	2.198	2.228	2.258	2.288	2.318	2.348	2.378	2.408	2.435	2.465	2.492	2.520	2.550	2.578	2.605	2.630	2.658	2.682	2.710	2.735	2.760	2.785	2.808	2.830	2.855	2.875	2.898	2.918	2.938	2.958	2.978	2.995	3.012	3.030	3.045	3.060	3.075	3.088	3.100	3.112	3.122	3.132	3.142	3.150	3.155	3.162	3.168	3.172	3.175	3.178	3.178	3.178	3.178	3.175	3.172	3.170	3.165	3.158	3.152	3.145	3.135	3.125	3.115	3.102	3.092	3.078	3.062	3.048	3.032	3.015	2.998	2.980	2.960	2.942	2.920	2.900	2.878	2.855	2.832	2.810	2.785	2.762	2.738	2.712	2.688	2.660	2.635	2.610	2.582	2.558	2.530	2.505	2.478	2.450	2.425	2.398	2.372	2.345	2.320	2.295	2.270	2.245	2.222	2.198	2.175	2.152	2.130	2.108	2.088	2.068	2.047	2.030	2.013	1.995	1.978	1.962	1.950	1.935	1.922	1.910	1.900	1.890	1.882	1.875	1.868	1.862	1.858	1.852	1.850	1.848	1.848	1.848	1.848	1.850	1.852	1.855	1.858	1.862	1.868	1.872	1.880	1.888	1.892	1.900	1.908	1.918	1.925	1.932	1.940	1.950	1.958	1.965	1.972	1.980	1.988	1.992	2.000	2.005	2.007	2.013	2.015	2.018	2.018	2.018	2.018	2.015	2.010	2.005	2.000	1.992	1.982	1.972	1.962	1.948	1.932	1.918	1.900	1.880	1.860	1.838	1.815	1.790	1.762	1.735	1.705	1.675	1.642	1.610	1.575	1.540	1.502	1.465	1.425	1.385	1.345	1.302	1.260	1.218	1.172	1.130	1.085	1.040	0.992	0.948	0.902	0.855	0.810	0.765	0.718	0.672	0.628	0.582	0.538	0.492	0.450	0.408	0.365	0.322	0.280	0.240	0.202	0.162	0.125	0.088	0.050	0.015	-0.018	-0.052	-0.082	-0.115	-0.145	-0.175	-0.202	-0.230	-0.255	-0.282	-0.305	-0.330	-0.352	-0.375	-0.395	-0.415	-0.435	-0.455	-0.472	-0.490	-0.505	-0.522	-0.538	-0.552	-0.568	-0.580	-0.595	-0.608	-0.620	-0.632	-0.645	-0.658	-0.670	-0.680	-0.692	-0.702	-0.712	-0.725	-0.735	-0.745	-0.755	-0.765	-0.775	-0.788	-0.798	-0.808	-0.818	-0.828	-0.838	-0.848	-0.855	-0.865	-0.875	-0.885	-0.892	-0.902	-0.910	-0.920	-0.928	-0.935	-0.945	-0.952	-0.960	-0.965	-0.972	-0.980	-0.985	-0.990	-0.995	-1.000	-1.005	-1.010	-1.012	-1.018	-1.020	-1.020	-1.022	-1.025	-1.025	-1.025	-1.025	-1.025	-1.022	-1.022	-1.020	-1.018	-1.012	-1.010	-1.005	-1.000	-0.995	-0.990	-0.982	-0.975	-0.968	-0.960	-0.952	-0.942	-0.935	-0.925	-0.915	-0.905	-0.895	-0.882	-0.870	-0.860	-0.845	-0.832	-0.820	-0.805	-0.792	-0.778	-0.762	-0.748	-0.732	-0.718	-0.700	-0.685	-0.668	-0.650	-0.632	-0.615	-0.598	-0.580	-0.562	-0.545	-0.525	-0.507	-0.490	-0.472	-0.452	-0.435	-0.418	-0.400	-0.382	-0.365	-0.348	-0.330	-0.312	-0.298	-0.280	-0.265	-0.250	-0.238	-0.222	-0.210	-0.198	-0.188	-0.175	-0.165	-0.158	-0.150	-0.142	-0.135	-0.130	-0.125	-0.122	-0.120	-0.118	-0.118	-0.120	-0.120	-0.122	-0.128	-0.132	-0.138	-0.145	-0.155	-0.162	-0.172	-0.185	-0.198	-0.210	-0.222	-0.238	-0.255	-0.270	-0.288	-0.305	-0.325	-0.342	-0.362	-0.382	-0.402	-0.425	-0.445	-0.468	-0.490	-0.512	-0.535	-0.558	-0.582	-0.605	-0.628	-0.652	-0.675	-0.700	-0.722	-0.745	-0.770	-0.792	-0.815	-0.840	-0.862	-0.885	-0.908	-0.932	-0.955	-0.978	-1.000	-1.022	-1.045	-1.068	-1.088	-1.110	-1.132	-1.155	-1.178	-1.198	-1.220	-1.242	-1.262	-1.285	-1.308	-1.330	-1.350	-1.372	-1.395	-1.418	-1.440	-1.462	-1.485	-1.508	-1.530	-1.552	-1.578	-1.600	-1.622	-1.645	-1.670	-1.692	-1.715	-1.740	-1.762	-1.788	-1.810	-1.835	-1.858	-1.882	-1.905	-1.930	-1.952	-1.975	-2.000	-2.022	-2.047	-2.070	-2.092	-2.118	-2.140	-2.162	-2.185	-2.208	-2.228	-2.250	-2.272	-2.292	-2.315	-2.335	-2.355	-2.375	-2.392	-2.412	-2.430	-2.448	-2.465	-2.482	-2.500	-2.515	-2.530	-2.545	-2.558	-2.570	-2.582	-2.595	-2.605	-2.615	-2.625	-2.632	-2.640	-2.648	-2.652	-2.658	-2.662	-2.665	-2.668	-2.670	-2.670	-2.668	-2.665	-2.662	-2.660	-2.655	-2.648	-2.640	-2.632	-2.622	-2.612	-2.602	-2.590	-2.575	-2.560	-2.545	-2.528	-2.510	-2.492	-2.472	-2.452	-2.430	-2.408	-2.382	-2.358	-2.332	-2.305	-2.278	-2.250	-2.222	-2.192	-2.162	-2.130	-2.100	-2.068	-2.033	-2.000	-1.968	-1.932	-1.898	-1.862	-1.828	-1.790	-1.755	-1.718	-1.682	-1.645	-1.610	-1.572	-1.535	-1.498	-1.460	-1.425	-1.388	-1.350	-1.315	-1.278	-1.242	-1.208	-1.172	-1.138	-1.102	-1.068	-1.032	-1.000	-0.968	-0.935	-0.902	-0.870	-0.840	-0.810	-0.780	-0.750	-0.722	-0.692	-0.665	-0.640	-0.612	-0.588	-0.562	-0.538	-0.512	-0.490	-0.468	-0.445	-0.425	-0.402	-0.382	-0.362	-0.345	-0.325	-0.308	-0.290	-0.275	-0.258	-0.242	-0.228	-0.212	-0.198	-0.185	-0.172	-0.160	-0.148	-0.135	-0.125	-0.115	-0.102	-0.095	-0.085	-0.075	-0.068	-0.060	-0.052	-0.045	-0.040	-0.035	-0.030	-0.025	-0.020	-0.018	-0.012	-0.012	-0.010	-0.010	-0.008	-0.008	-0.010	-0.012	-0.015	-0.018	-0.020	-0.025	-0.030	-0.038	-0.045	-0.052	-0.062	-0.072	-0.082	-0.095	-0.108	-0.120	-0.135	-0.150	-0.168	-0.185	-0.202	-0.222	-0.242	-0.265	-0.288	-0.310	-0.335	-0.360	-0.388	-0.415	-0.442	-0.472	-0.502	-0.532	-0.565	-0.598	-0.630	-0.662	-0.698	-0.732	-0.770	-0.805	-0.842	-0.880	-0.918	-0.958	-0.995	-1.035	-1.075	-1.115	-1.155	-1.195	-1.235	-1.275	-1.318	-1.358	-1.398	-1.440	-1.480	-1.520	-1.560	-1.600	-1.640	-1.680	-1.718	-1.758	-1.795	-1.832	-1.870	-1.908	-1.942	-1.978	-2.013	-2.047	-2.080	-2.112	-2.145	-2.175	-2.205	-2.235	-2.262	-2.290	-2.315	-2.342	-2.365	-2.388	-2.410	-2.432	-2.452	-2.470	-2.488	-2.505	-2.520	-2.535	-2.550	-2.562	-2.572	-2.582	-2.592	-2.600	-2.608	-2.615	-2.620	-2.622	-2.628	-2.630	-2.630	-2.630	-2.630	-2.630	-2.628	-2.625	-2.622	-2.620	-2.615	-2.610	-2.602	-2.598	-2.590	-2.582	-2.575	-2.568	-2.560	-2.550	-2.540	-2.532	-2.522	-2.512	-2.502	-2.492	-2.482	-2.472	-2.460	-2.450	-2.440	-2.428	-2.418	-2.405	-2.392	-2.382	-2.370	-2.358	-2.348	-2.335	-2.322	-2.310	-2.298	-2.285	-2.272	-2.260	-2.248	-2.235	-2.222	-2.208	-2.195	-2.180	-2.168	-2.152	-2.140	-2.125	-2.110	-2.095	-2.080	-2.065	-2.050	-2.033	-2.018	-2.002	-1.985	-1.970	-1.952	-1.935	-1.918	-1.900	-1.882	-1.865	-1.848	-1.830	-1.810	-1.792	-1.775	-1.755	-1.738	-1.718	-1.700	-1.680	-1.660	-1.642	-1.622	-1.602	-1.585	-1.565	-1.545	-1.528	-1.508	-1.488	-1.468	-1.450	-1.430	-1.410	-1.392	-1.372	-1.355	-1.335	-1.315	-1.298	-1.278	-1.260	-1.242	-1.222	-1.205	-1.188	-1.170	-1.152	-1.135	-1.118	-1.100	-1.085	-1.068	-1.052	-1.038	-1.022	-1.008	-0.992	-0.980	-0.968	-0.955	-0.942	-0.930	-0.920	-0.910	-0.900	-0.892	-0.885	-0.878	-0.872	-0.868	-0.862	-0.860	-0.858	-0.855	-0.855	-0.858	-0.858	-0.862	-0.865	-0.870	-0.878	-0.885	-0.892	-0.902	-0.912	-0.925	-0.938	-0.952	-0.968	-0.985	-1.002	-1.020	-1.040	-1.060	-1.080	-1.102	-1.128	-1.150	-1.175	-1.202	-1.228	-1.255	-1.285	-1.312	-1.342	-1.372	-1.402	-1.435	-1.465	-1.498	-1.532	-1.565	-1.598	-1.632	-1.668	-1.702	-1.738	-1.772	-1.808	-1.842	-1.880	-1.915	-1.952	-1.988	-2.025	-2.062	-2.098	-2.135	-2.172	-2.208	-2.245	-2.282	-2.318	-2.355	-2.392	-2.428	-2.465	-2.500	-2.538	-2.572	-2.608	-2.645	-2.680	-2.715	-2.750	-2.782	-2.818	-2.852	-2.885	-2.918	-2.950	-2.982	-3.015	-3.048	-3.078	-3.108	-3.140	-3.170	-3.198	-3.228	-3.255	-3.282	-3.310	-3.338	-3.362	-3.390	-3.415	-3.440	-3.462	-3.488	-3.510	-3.535	-3.555	-3.578	-3.600	-3.620	-3.642	-3.662	-3.682	-3.700	-3.720	-3.740	-3.758	-3.775	-3.792	-3.810	-3.828	-3.845	-3.862	-3.878	-3.892	-3.910	-3.925	-3.940	-3.955	-3.970	-3.985	-3.998	-4.012	-4.025	-4.040	-4.052	-4.065	-4.075	-4.088	-4.098	-4.108	-4.118	-4.128	-4.135	-4.142	-4.150	-4.158	-4.162	-4.168	-4.170	-4.172	-4.175	-4.175	-4.175	-4.172	-4.170	-4.168	-4.162	-4.155	-4.148	-4.140	-4.130	-4.118	-4.108	-4.093	-4.077	-4.062	-4.045	-4.028	-4.008	-3.988	-3.965	-3.942	-3.920	-3.895	-3.870	-3.842	-3.818	-3.790	-3.760	-3.732	-3.702	-3.672	-3.642	-3.612	-3.582	-3.550	-3.520	-3.490	-3.458	-3.428	-3.398	-3.368	-3.338	-3.310	-3.280	-3.252	-3.225	-3.200	-3.172	-3.148	-3.125	-3.100	-3.078	-3.058	-3.038	-3.018	-2.998	-2.980	-2.965	-2.950	-2.935	-2.920	-2.908	-2.895	-2.885	-2.875	-2.868	-2.858	-2.852	-2.845	-2.840	-2.835	-2.830	-2.828	-2.825	-2.822	-2.822	-2.820	-2.820	-2.820	-2.822	-2.822	-2.825	-2.828	-2.830	-2.832	-2.838	-2.840	-2.845	-2.850	-2.855	-2.860	-2.865	-2.872	-2.880	-2.888	-2.895	-2.902	-2.910	-2.920	-2.930	-2.940	-2.950	-2.960	-2.972	-2.985	-2.998	-3.012	-3.025	-3.040	-3.058	-3.072	-3.090	-3.108	-3.125	-3.145	-3.165	-3.185	-3.205	-3.228	-3.250	-3.272	-3.298	-3.322	-3.348	-3.372	-3.400	-3.428	-3.455	-3.482	-3.512	-3.540	-3.570	-3.600	-3.630	-3.660	-3.692	-3.722	-3.755	-3.788	-3.818	-3.850	-3.882	-3.915	-3.948	-3.980	-4.012	-4.045	-4.075	-4.108	-4.140	-4.170	-4.202	-4.235	-4.265	-4.295	-4.325	-4.358	-4.388	-4.415	-4.445	-4.475	-4.502	-4.532	-4.560	-4.588	-4.615	-4.642	-4.668	-4.695	-4.720	-4.745	-4.770	-4.795	-4.820	-4.842	-4.868	-4.890	-4.912	-4.935	-4.955	-4.978	-4.998	-5.018	-5.038	-5.055	-5.072	-5.090	-5.108	-5.122	-5.138	-5.152	-5.165	-5.178	-5.190	-5.200	-5.210	-5.218	-5.225	-5.232	-5.235	-5.240	-5.242	-5.242	-5.242	-5.240	-5.238	-5.232	-5.228	-5.220	-5.210	-5.200	-5.188	-5.172	-5.158	-5.140	-5.122	-5.102	-5.080	-5.055	-5.030	-5.002	-4.975	-4.945	-4.912	-4.880	-4.845	-4.808	-4.770	-4.732	-4.692	-4.650	-4.608	-4.562	-4.518	-4.472	-4.425	-4.378	-4.328	-4.280	-4.228	-4.178	-4.125	-4.075	-4.020	-3.968	-3.915	-3.862	-3.808	-3.752	-3.700	-3.645	-3.592	-3.538	-3.485	-3.430	-3.378	-3.325	-3.272	-3.220	-3.168	-3.115	-3.065	-3.015	-2.965	-2.915	-2.868	-2.820	-2.772	-2.725	-2.680	-2.635	-2.590	-2.545	-2.502	-2.460	-2.418	-2.378	-2.335	-2.298	-2.258	-2.220	-2.182	-2.145	-2.108	-2.072	-2.038	-2.002	-1.970	-1.938	-1.905	-1.872	-1.840	-1.810	-1.780	-1.750	-1.720	-1.692	-1.662	-1.635	-1.608	-1.582	-1.555	-1.530	-1.502	-1.478	-1.452	-1.428	-1.405	-1.380	-1.355	-1.332	-1.310	-1.288	-1.262	-1.240	-1.220	-1.198	-1.175	-1.152	-1.132	-1.110	-1.090	-1.068	-1.048	-1.028	-1.005	-0.985	-0.965	-0.945	-0.922	-0.902	-0.882	-0.862	-0.842	-0.822	-0.802	-0.782	-0.762	-0.745	-0.725	-0.705	-0.685	-0.665	-0.648	-0.628	-0.610	-0.590	-0.572	-0.552	-0.535	-0.518	-0.500	-0.482	-0.465	-0.448	-0.430	-0.415	-0.400	-0.382	-0.368	-0.355	-0.340	-0.328	-0.315	-0.302	-0.290	-0.280	-0.270	-0.260	-0.252	-0.242	-0.235	-0.230	-0.225	-0.220	-0.215	-0.212	-0.212	-0.210	-0.210	-0.212	-0.215	-0.218	-0.222	-0.228	-0.232	-0.240	-0.250	-0.260	-0.270	-0.280	-0.292	-0.308	-0.322	-0.338	-0.352	-0.370	-0.388	-0.408	-0.428	-0.448	-0.468	-0.488	-0.510	-0.532	-0.555	-0.578	-0.600	-0.625	-0.648	-0.670	-0.695	-0.718	-0.740	-0.762	-0.785	-0.808	-0.828	-0.848	-0.868	-0.888	-0.905	-0.922	-0.940	-0.955	-0.970	-0.982	-0.995	-1.005	-1.015	-1.022	-1.030	-1.035	-1.038	-1.040	-1.040	-1.040	-1.038	-1.032	-1.028	-1.020	-1.010	-1.000	-0.990	-0.975	-0.960	-0.945	-0.928	-0.908	-0.888	-0.868	-0.845	-0.822	-0.798	-0.772	-0.748	-0.720	-0.692	-0.665	-0.635	-0.608	-0.578	-0.548	-0.518	-0.490	-0.460	-0.430	-0.400	-0.372	-0.342	-0.315	-0.288	-0.260	-0.232	-0.208	-0.182	-0.158	-0.135	-0.112	-0.090	-0.070	-0.050	-0.030	-0.012	0.005	0.020	0.035	0.050	0.062	0.075	0.088	0.098	0.105	0.115	0.122	0.130	0.138	0.142	0.148	0.152	0.158	0.160	0.165	0.168	0.170	0.172	0.175	0.178	0.180	0.182	0.185	0.188	0.192	0.195	0.198	0.200	0.205	0.210	0.212	0.218	0.222	0.228	0.235	0.240	0.248	0.255	0.260	0.270	0.278	0.285	0.295	0.302	0.312	0.322	0.332	0.342	0.352	0.365	0.375	0.385	0.398	0.408	0.420	0.430	0.442	0.452	0.462	0.475	0.485	0.495	0.507	0.518	0.528	0.538	0.548	0.558	0.568	0.578	0.585	0.595	0.602	0.612	0.620	0.628	0.638	0.645	0.652	0.660	0.668	0.675	0.682	0.688	0.695	0.702	0.710	0.715	0.722	0.730	0.738	0.742	0.750	0.758	0.762	0.770	0.775	0.782	0.790	0.795	0.802	0.808	0.815	0.820	0.828	0.835	0.840	0.845	0.852	0.858	0.862	0.870	0.875	0.880	0.885	0.890	0.895	0.898	0.902	0.908	0.910	0.912	0.915	0.918	0.920	0.922	0.922	0.925	0.925	0.925	0.928	0.925	0.925	0.925	0.922	0.922	0.920	0.920	0.918	0.915	0.912	0.910	0.908	0.905	0.900	0.898	0.895	0.892	0.890	0.888	0.885	0.882	0.880	0.878	0.878	0.875	0.875	0.872	0.872	0.872	0.870	0.872	0.872	0.872	0.875	0.875	0.878	0.880	0.882	0.885	0.890	0.892	0.898	0.900	0.905	0.910	0.915	0.922	0.928	0.932	0.940	0.945	0.952	0.960	0.965	0.972	0.980	0.988	0.992	1.000	1.008	1.015	1.020	1.028	1.035	1.040	1.048	1.052	1.060	1.065	1.070	1.075	1.080	1.085	1.090	1.095	1.100	1.102	1.108	1.110	1.112	1.115	1.118	1.120	1.122	1.125	1.125	1.125	1.128	1.128	1.128	1.128	1.128	1.125	1.125	1.122	1.122	1.120	1.118	1.115	1.112	1.110	1.105	1.102	1.098	1.095	1.090	1.085	1.080	1.075	1.070	1.065	1.060	1.055	1.048	1.042	1.035	1.030	1.022	1.015	1.008	1.002	0.995	0.988	0.980	0.972	0.962	0.955	0.948	0.940	0.932	0.922	0.915	0.908	0.900	0.892	0.882	0.875	0.868	0.860	0.852	0.845	0.838	0.832	0.825	0.818	0.812	0.805	0.800	0.795	0.790	0.785	0.782	0.778	0.775	0.772	0.770	0.768	0.768	0.765	0.765	0.765	0.765	0.768	0.768	0.770	0.772	0.775	0.780	0.782	0.788	0.792	0.798	0.802	0.808	0.815	0.822	0.828	0.835	0.842	0.850	0.858	0.868	0.875	0.882	0.890	0.898	0.905	0.912	0.920	0.928	0.932	0.940	0.945	0.950	0.958	0.960	0.965	0.970	0.972	0.975	0.978	0.978	0.978	0.980	0.978	0.978	0.975	0.972	0.970	0.968	0.962	0.960	0.955	0.948	0.942	0.935	0.928	0.922	0.912	0.905	0.898	0.890	0.880	0.872	0.862	0.855	0.845	0.838	0.828	0.820	0.812	0.805	0.798	0.790	0.785	0.778	0.772	0.768	0.762	0.760	0.755	0.752	0.752	0.750	0.750	0.750	0.752	0.752	0.755	0.758	0.762	0.768	0.772	0.778	0.785	0.792	0.800	0.808	0.818	0.828	0.838	0.848	0.858	0.870	0.880	0.892	0.905	0.918	0.930	0.945	0.958	0.972	0.985	1.000	1.012	1.028	1.042	1.055	1.070	1.082	1.098	1.112	1.125	1.140	1.152	1.168	1.180	1.192	1.208	1.220	1.232	1.245	1.260	1.272	1.285	1.298	1.310	1.322	1.332	1.345	1.358	1.368	1.380	1.390	1.400	1.410	1.422	1.432	1.440	1.450	1.460	1.470	1.478	1.485	1.495	1.502	1.510	1.515	1.522	1.528	1.532	1.538	1.542	1.548	1.550	1.555	1.558	1.560	1.560	1.562	1.562	1.562	1.562	1.562	1.560	1.560	1.558	1.555	1.552	1.548	1.545	1.540	1.535	1.530	1.525	1.520	1.515	1.508	1.502	1.495	1.490	1.482	1.475	1.468	1.462	1.455	1.448	1.440	1.432	1.428	1.420	1.412	1.408	1.400	1.392	1.388	1.380	1.375	1.368	1.362	1.355	1.350	1.342	1.338	1.330	1.325	1.318	1.312	1.305	1.298	1.292	1.285	1.278	1.270	1.260	1.252	1.245	1.235	1.225	1.215	1.205	1.192	1.180	1.168	1.155	1.140	1.125	1.110	1.095	1.078	1.060	1.040	1.020	1.000	0.980	0.958	0.935	0.912	0.888	0.862	0.838	0.812	0.785	0.758	0.730	0.700	0.672	0.642	0.612	0.582	0.552	0.522	0.490	0.460	0.430	0.398	0.368	0.338	0.308	0.278	0.248	0.218	0.190	0.162	0.135	0.108	0.082	0.055	0.032	0.008	-0.015	-0.035	-0.058	-0.075	-0.095	-0.112	-0.128	-0.142	-0.158	-0.170	-0.182	-0.192	-0.202	-0.210	-0.215	-0.222	-0.225	-0.230	-0.230	-0.232	-0.232	-0.230	-0.228	-0.225	-0.220	-0.215	-0.208	-0.202	-0.192	-0.185	-0.175	-0.168	-0.158	-0.145	-0.135	-0.122	-0.110	-0.098	-0.085	-0.072	-0.058	-0.045	-0.030	-0.018	-0.005	0.008	0.022	0.035	0.048	0.060	0.072	0.082	0.095	0.105	0.115	0.125	0.135	0.145	0.152	0.160	0.170	0.175	0.182	0.188	0.195	0.200	0.202	0.208	0.210	0.212	0.215	0.218	0.220	0.220	0.222	50.000	5.000	2.000	1.000	6.000	0.000	0.000	0.000	0.000	0.000	0.000	0.000	0.000	0.000	0.000	0.000	0.000	0.000	1.772	1.758	1.740	1.725	1.710	1.692	1.678	1.662	1.648	1.630	1.615	1.600	1.585	1.572	1.558	1.542	1.530	1.518	1.505	1.492	1.480	1.470	1.458	1.448	1.438	1.428	1.420	1.410	1.402	1.395	1.388	1.382	1.375	1.370	1.365	1.360	1.355	1.352	1.348	1.345	1.342	1.340	1.338	1.335	1.332	1.332	1.330	1.328	1.325	1.325	1.322	1.320	1.320	1.318	1.315	1.310	1.308	1.302	1.300	1.295	1.290	1.282	1.278	1.270	1.262	1.252	1.242	1.232	1.222	1.210	1.198	1.182	1.168	1.150	1.135	1.115	1.098	1.078	1.058	1.035	1.012	0.988	0.965	0.938	0.912	0.885	0.858	0.828	0.800	0.770	0.738	0.708	0.675	0.642	0.610	0.578	0.545	0.512	0.480	0.445	0.412	0.380	0.348	0.315	0.282	0.252	0.220	0.190	0.160	0.130	0.102	0.075	0.048	0.020	-0.005	-0.028	-0.052	-0.075	-0.095	-0.115	-0.132	-0.150	-0.168	-0.182	-0.198	-0.210	-0.222	-0.232	-0.242	-0.250	-0.258	-0.265	-0.270	-0.275	-0.278	-0.280	-0.282	-0.282	-0.282	-0.280	-0.280	-0.278	-0.272	-0.270	-0.265	-0.260	-0.255	-0.250	-0.245	-0.240	-0.232	-0.228	-0.220	-0.215	-0.208	-0.202	-0.198	-0.190	-0.185	-0.180	-0.175	-0.170	-0.165	-0.160	-0.158	-0.152	-0.150	-0.148	-0.145	-0.145	-0.142	-0.142	-0.140	-0.140	-0.142	-0.142	-0.142	-0.145	-0.148	-0.150	-0.152	-0.158	-0.160	-0.165	-0.170	-0.172	-0.178	-0.185	-0.190	-0.195	-0.202	-0.208	-0.215	-0.222	-0.228	-0.235	-0.242	-0.250	-0.258	-0.265	-0.272	-0.280	-0.288	-0.295	-0.302	-0.310	-0.318	-0.322	-0.330	-0.338	-0.345	-0.350	-0.358	-0.365	-0.370	-0.378	-0.382	-0.388	-0.392	-0.398	-0.402	-0.408	-0.410	-0.415	-0.418	-0.422	-0.425	-0.425	-0.428	-0.430	-0.430	-0.432	-0.432	-0.432	-0.430	-0.430	-0.428	-0.428	-0.425	-0.422	-0.420	-0.415	-0.412	-0.408	-0.405	-0.400	-0.395	-0.390	-0.385	-0.380	-0.372	-0.368	-0.362	-0.358	-0.352	-0.348	-0.340	-0.335	-0.330	-0.328	-0.322	-0.318	-0.315	-0.312	-0.310	-0.308	-0.305	-0.305	-0.305	-0.305	-0.308	-0.308	-0.310	-0.315	-0.318	-0.322	-0.328	-0.335	-0.342	-0.350	-0.358	-0.368	-0.378	-0.388	-0.400	-0.412	-0.425	-0.438	-0.450	-0.465	-0.480	-0.495	-0.510	-0.528	-0.542	-0.560	-0.575	-0.592	-0.610	-0.625	-0.642	-0.658	-0.675	-0.690	-0.708	-0.722	-0.738	-0.752	-0.765	-0.780	-0.792	-0.805	-0.818	-0.828	-0.840	-0.850	-0.858	-0.868	-0.875	-0.882	-0.888	-0.895	-0.900	-0.902	-0.908	-0.910	-0.910	-0.912	-0.912	-0.912	-0.912	-0.910	-0.908	-0.905	-0.902	-0.898	-0.895	-0.890	-0.885	-0.880	-0.872	-0.868	-0.862	-0.855	-0.850	-0.842	-0.838	-0.830	-0.825	-0.818	-0.812	-0.805	-0.800	-0.795	-0.790	-0.785	-0.780	-0.775	-0.770	-0.768	-0.762	-0.760	-0.758	-0.755	-0.752	-0.752	-0.752	-0.752	-0.752	-0.752	-0.755	-0.758	-0.760	-0.762	-0.765	-0.770	-0.775	-0.780	-0.785	-0.792	-0.798	-0.805	-0.812	-0.820	-0.830	-0.838	-0.848	-0.858	-0.865	-0.875	-0.885	-0.895	-0.908	-0.918	-0.928	-0.938	-0.948	-0.958	-0.968	-0.978	-0.988	-0.998	-1.005	-1.015	-1.022	-1.030	-1.038	-1.042	-1.050	-1.055	-1.060	-1.062	-1.068	-1.070	-1.070	-1.072	-1.072	-1.072	-1.070	-1.068	-1.065	-1.060	-1.055	-1.048	-1.042	-1.035	-1.025	-1.018	-1.008	-0.995	-0.985	-0.972	-0.958	-0.945	-0.930	-0.915	-0.900	-0.885	-0.868	-0.850	-0.835	-0.818	-0.800	-0.782	-0.762	-0.745	-0.728	-0.710	-0.692	-0.675	-0.658	-0.640	-0.622	-0.605	-0.588	-0.572	-0.555	-0.540	-0.525	-0.510	-0.498	-0.482	-0.470	-0.458	-0.445	-0.432	-0.422	-0.410	-0.400	-0.392	-0.382	-0.375	-0.365	-0.358	-0.352	-0.345	-0.338	-0.332	-0.328	-0.322	-0.318	-0.315	-0.310	-0.308	-0.305	-0.300	-0.298	-0.295	-0.292	-0.292	-0.290	-0.288	-0.285	-0.285	-0.282	-0.282	-0.280	-0.278	-0.278	-0.275	-0.272	-0.272	-0.270	-0.268	-0.268	-0.265	-0.262	-0.260	-0.260	-0.258	-0.255	-0.252	-0.250	-0.248	-0.242	-0.240	-0.238	-0.235	-0.232	-0.228	-0.225	-0.222	-0.218	-0.215	-0.210	-0.208	-0.202	-0.200	-0.195	-0.192	-0.188	-0.185	-0.182	-0.178	-0.175	-0.172	-0.170	-0.165	-0.162	-0.160	-0.160	-0.158	-0.155	-0.152	-0.152	-0.152	-0.150	-0.150	-0.150	-0.152	-0.152	-0.152	-0.155	-0.158	-0.160	-0.162	-0.165	-0.170	-0.175	-0.180	-0.185	-0.190	-0.198	-0.205	-0.212	-0.220	-0.230	-0.240	-0.250	-0.260	-0.272	-0.285	-0.298	-0.310	-0.325	-0.340	-0.355	-0.372	-0.390	-0.408	-0.425	-0.445	-0.462	-0.482	-0.505	-0.525	-0.548	-0.570	-0.595	-0.618	-0.642	-0.668	-0.692	-0.720	-0.748	-0.775	-0.802	-0.832	-0.860	-0.890	-0.920	-0.950	-0.980	-1.012	-1.042	-1.075	-1.108	-1.140	-1.172	-1.205	-1.238	-1.270	-1.302	-1.338	-1.370	-1.402	-1.435	-1.470	-1.502	-1.535	-1.568	-1.600	-1.632	-1.662	-1.695	-1.725	-1.755	-1.785	-1.815	-1.845	-1.872	-1.900	-1.928	-1.952	-1.980	-2.005	-2.027	-2.052	-2.075	-2.098	-2.118	-2.138	-2.158	-2.175	-2.192	-2.210	-2.225	-2.240	-2.255	-2.268	-2.280	-2.290	-2.302	-2.312	-2.320	-2.328	-2.335	-2.342	-2.348	-2.352	-2.358	-2.360	-2.362	-2.365	-2.368	-2.370	-2.370	-2.370	-2.370	-2.370	-2.370	-2.370	-2.370	-2.368	-2.368	-2.365	-2.365	-2.362	-2.360	-2.360	-2.358	-2.358	-2.355	-2.352	-2.352	-2.352	-2.350	-2.350	-2.350	-2.350	-2.350	-2.352	-2.352	-2.355	-2.355	-2.358	-2.360	-2.362	-2.365	-2.368	-2.372	-2.375	-2.380	-2.385	-2.388	-2.392	-2.398	-2.402	-2.408	-2.412	-2.418	-2.422	-2.428	-2.432	-2.438	-2.442	-2.445	-2.450	-2.455	-2.458	-2.462	-2.465	-2.468	-2.470	-2.472	-2.475	-2.475	-2.475	-2.475	-2.475	-2.472	-2.472	-2.468	-2.465	-2.460	-2.455	-2.450	-2.445	-2.438	-2.430	-2.420	-2.410	-2.400	-2.390	-2.378	-2.365	-2.352	-2.340	-2.325	-2.310	-2.295	-2.278	-2.260	-2.242	-2.225	-2.208	-2.190	-2.170	-2.150	-2.132	-2.112	-2.092	-2.072	-2.050	-2.030	-2.010	-1.990	-1.970	-1.950	-1.930	-1.912	-1.892	-1.872	-1.855	-1.838	-1.820	-1.802	-1.785	-1.770	-1.752	-1.738	-1.725	-1.712	-1.700	-1.688	-1.675	-1.665	-1.658	-1.648	-1.640	-1.635	-1.628	-1.622	-1.620	-1.618	-1.615	-1.615	-1.615	-1.615	-1.618	-1.620	-1.622	-1.628	-1.635	-1.640	-1.648	-1.658	-1.668	-1.678	-1.688	-1.700	-1.712	-1.728	-1.742	-1.758	-1.772	-1.790	-1.808	-1.825	-1.845	-1.865	-1.885	-1.908	-1.928	-1.950	-1.975	-1.998	-2.022	-2.047	-2.072	-2.098	-2.122	-2.150	-2.178	-2.202	-2.230	-2.258	-2.288	-2.315	-2.342	-2.372	-2.400	-2.428	-2.458	-2.485	-2.512	-2.542	-2.570	-2.598	-2.625	-2.652	-2.680	-2.708	-2.735	-2.760	-2.788	-2.812	-2.838	-2.862	-2.885	-2.910	-2.932	-2.955	-2.978	-3.000	-3.020	-3.040	-3.060	-3.080	-3.100	-3.118	-3.138	-3.155	-3.172	-3.190	-3.205	-3.222	-3.238	-3.255	-3.270	-3.285	-3.300	-3.315	-3.330	-3.345	-3.362	-3.378	-3.392	-3.408	-3.422	-3.440	-3.455	-3.470	-3.488	-3.505	-3.522	-3.540	-3.558	-3.575	-3.595	-3.612	-3.632	-3.652	-3.672	-3.695	-3.715	-3.738	-3.760	-3.782	-3.805	-3.828	-3.850	-3.872	-3.898	-3.920	-3.942	-3.965	-3.990	-4.012	-4.035	-4.058	-4.077	-4.100	-4.120	-4.140	-4.160	-4.180	-4.198	-4.215	-4.232	-4.248	-4.262	-4.275	-4.288	-4.298	-4.310	-4.318	-4.325	-4.332	-4.338	-4.342	-4.345	-4.345	-4.348	-4.345	-4.342	-4.340	-4.335	-4.330	-4.322	-4.315	-4.308	-4.298	-4.288	-4.275	-4.262	-4.250	-4.238	-4.222	-4.208	-4.192	-4.178	-4.162	-4.148	-4.130	-4.115	-4.098	-4.082	-4.065	-4.050	-4.035	-4.020	-4.005	-3.990	-3.978	-3.965	-3.950	-3.940	-3.928	-3.918	-3.908	-3.898	-3.890	-3.882	-3.875	-3.870	-3.865	-3.860	-3.858	-3.855	-3.852	-3.850	-3.850	-3.850	-3.852	-3.852	-3.855	-3.858	-3.860	-3.865	-3.870	-3.875	-3.880	-3.885	-3.890	-3.898	-3.902	-3.910	-3.915	-3.922	-3.930	-3.938	-3.945	-3.952	-3.960	-3.968	-3.975	-3.982	-3.992	-4.000	-4.008	-4.015	-4.022	-4.030	-4.037	-4.045	-4.055	-4.062	-4.070	-4.077	-4.085	-4.095	-4.102	-4.110	-4.120	-4.128	-4.138	-4.145	-4.155	-4.162	-4.172	-4.182	-4.192	-4.202	-4.212	-4.222	-4.235	-4.245	-4.255	-4.268	-4.280	-4.292	-4.302	-4.315	-4.328	-4.340	-4.352	-4.368	-4.380	-4.392	-4.408	-4.420	-4.435	-4.448	-4.462	-4.475	-4.490	-4.505	-4.518	-4.532	-4.548	-4.560	-4.575	-4.588	-4.602	-4.618	-4.630	-4.642	-4.658	-4.670	-4.682	-4.695	-4.708	-4.720	-4.732	-4.745	-4.755	-4.768	-4.780	-4.790	-4.802	-4.812	-4.822	-4.835	-4.845	-4.855	-4.865	-4.875	-4.885	-4.895	-4.905	-4.912	-4.922	-4.932	-4.940	-4.950	-4.958	-4.965	-4.975	-4.982	-4.990	-4.998	-5.005	-5.012	-5.020	-5.025	-5.032	-5.038	-5.042	-5.048	-5.052	-5.058	-5.062	-5.068	-5.070	-5.072	-5.075	-5.078	-5.080	-5.080	-5.080	-5.080	-5.080	-5.080	-5.078	-5.075	-5.072	-5.070	-5.065	-5.060	-5.055	-5.050	-5.042	-5.035	-5.028	-5.018	-5.010	-5.000	-4.988	-4.978	-4.965	-4.952	-4.940	-4.925	-4.910	-4.895	-4.880	-4.862	-4.845	-4.828	-4.810	-4.790	-4.772	-4.752	-4.730	-4.710	-4.688	-4.665	-4.642	-4.620	-4.598	-4.572	-4.550	-4.525	-4.500	-4.472	-4.448	-4.420	-4.395	-4.368	-4.340	-4.312	-4.285	-4.255	-4.228	-4.198	-4.168	-4.138	-4.108	-4.077	-4.045	-4.015	-3.985	-3.952	-3.920	-3.890	-3.858	-3.825	-3.792	-3.760	-3.728	-3.695	-3.662	-3.630	-3.598	-3.565	-3.532	-3.500	-3.468	-3.435	-3.402	-3.370	-3.338	-3.305	-3.275	-3.242	-3.212	-3.180	-3.150	-3.118	-3.088	-3.058	-3.028	-3.000	-2.970	-2.942	-2.912	-2.885	-2.858	-2.830	-2.802	-2.775	-2.748	-2.720	-2.695	-2.668	-2.642	-2.618	-2.590	-2.565	-2.540	-2.512	-2.488	-2.462	-2.438	-2.412	-2.385	-2.360	-2.335	-2.310	-2.282	-2.258	-2.230	-2.202	-2.178	-2.150	-2.122	-2.095	-2.068	-2.038	-2.010	-1.980	-1.950	-1.922	-1.892	-1.860	-1.830	-1.800	-1.768	-1.738	-1.705	-1.672	-1.640	-1.608	-1.575	-1.542	-1.510	-1.478	-1.445	-1.412	-1.380	-1.348	-1.318	-1.285	-1.252	-1.222	-1.192	-1.162	-1.132	-1.105	-1.078	-1.050	-1.022	-0.998	-0.972	-0.948	-0.925	-0.902	-0.882	-0.862	-0.842	-0.825	-0.810	-0.792	-0.780	-0.768	-0.755	-0.745	-0.735	-0.728	-0.720	-0.715	-0.712	-0.710	-0.708	-0.708	-0.708	-0.710	-0.712	-0.718	-0.722	-0.730	-0.735	-0.745	-0.752	-0.762	-0.772	-0.785	-0.798	-0.808	-0.820	-0.835	-0.848	-0.860	-0.875	-0.890	-0.902	-0.918	-0.930	-0.945	-0.958	-0.970	-0.982	-0.995	-1.008	-1.018	-1.030	-1.040	-1.048	-1.058	-1.065	-1.070	-1.078	-1.082	-1.085	-1.090	-1.092	-1.092	-1.092	-1.092	-1.090	-1.088	-1.085	-1.080	-1.072	-1.068	-1.058	-1.050	-1.040	-1.030	-1.018	-1.005	-0.992	-0.978	-0.965	-0.948	-0.932	-0.918	-0.900	-0.882	-0.865	-0.848	-0.828	-0.810	-0.792	-0.772	-0.755	-0.735	-0.718	-0.698	-0.680	-0.662	-0.645	-0.628	-0.610	-0.592	-0.578	-0.562	-0.548	-0.532	-0.520	-0.505	-0.495	-0.482	-0.472	-0.462	-0.452	-0.445	-0.438	-0.430	-0.425	-0.420	-0.415	-0.412	-0.410	-0.408	-0.405	-0.405	-0.405	-0.405	-0.408	-0.410	-0.412	-0.415	-0.418	-0.422	-0.428	-0.430	-0.435	-0.440	-0.445	-0.450	-0.455	-0.460	-0.468	-0.472	-0.478	-0.480	-0.485	-0.490	-0.492	-0.498	-0.500	-0.502	-0.505	-0.507	-0.510	-0.510	-0.510	-0.510	-0.510	-0.507	-0.505	-0.502	-0.500	-0.498	-0.492	-0.488	-0.482	-0.475	-0.468	-0.462	-0.455	-0.445	-0.438	-0.428	-0.418	-0.408	-0.398	-0.388	-0.378	-0.365	-0.352	-0.342	-0.330	-0.318	-0.308	-0.295	-0.282	-0.270	-0.258	-0.248	-0.235	-0.222	-0.210	-0.200	-0.188	-0.178	-0.165	-0.155	-0.145	-0.132	-0.122	-0.115	-0.105	-0.095	-0.085	-0.078	-0.070	-0.060	-0.052	-0.045	-0.038	-0.030	-0.025	-0.018	-0.012	-0.005	0.000	0.005	0.010	0.015	0.020	0.025	0.028	0.032	0.035	0.038	0.042	0.045	0.048	0.050	0.052	0.052	0.055	0.058	0.060	0.060	0.062	0.062	0.065	0.065	0.065	0.065	0.068	0.068	0.068	0.068	0.068	0.068	0.068	0.068	0.068	0.068	0.068	0.068	0.068	0.068	0.068	0.068	0.068	0.068	0.068	0.068	0.068	0.068	0.070	0.070	0.070	0.072	0.072	0.075	0.075	0.078	0.080	0.082	0.085	0.088	0.090	0.092	0.098	0.100	0.105	0.110	0.112	0.118	0.122	0.128	0.132	0.138	0.145	0.150	0.155	0.162	0.168	0.172	0.180	0.185	0.192	0.200	0.205	0.212	0.218	0.225	0.230	0.235	0.242	0.248	0.252	0.260	0.265	0.270	0.275	0.280	0.282	0.288	0.292	0.295	0.298	0.300	0.302	0.305	0.308	0.310	0.310	0.310	0.310	0.312	0.310	0.310	0.310	0.308	0.305	0.305	0.302	0.298	0.295	0.290	0.288	0.282	0.278	0.272	0.265	0.260	0.255	0.248	0.240	0.232	0.225	0.218	0.210	0.200	0.192	0.182	0.172	0.162	0.152	0.142	0.132	0.122	0.110	0.100	0.088	0.078	0.065	0.052	0.042	0.030	0.018	0.005	-0.008	-0.018	-0.030	-0.042	-0.055	-0.068	-0.080	-0.090	-0.102	-0.115	-0.125	-0.138	-0.150	-0.160	-0.172	-0.182	-0.192	-0.202	-0.212	-0.222	-0.230	-0.240	-0.248	-0.255	-0.262	-0.270	-0.275	-0.282	-0.288	-0.292	-0.295	-0.300	-0.302	-0.305	-0.305	-0.308	-0.308	-0.308	-0.305	-0.305	-0.302	-0.298	-0.295	-0.290	-0.285	-0.278	-0.270	-0.262	-0.255	-0.245	-0.235	-0.225	-0.215	-0.202	-0.190	-0.178	-0.162	-0.150	-0.135	-0.120	-0.102	-0.088	-0.072	-0.055	-0.038	-0.020	-0.002	0.015	0.032	0.050	0.068	0.085	0.102	0.120	0.135	0.152	0.168	0.185	0.200	0.215	0.230	0.242	0.258	0.270	0.282	0.292	0.305	0.315	0.322	0.332	0.340	0.348	0.352	0.360	0.365	0.368	0.372	0.375	0.378	0.378	0.380	0.380	0.378	0.378	0.375	0.375	0.372	0.370	0.365	0.362	0.360	0.355	0.352	0.348	0.345	0.340	0.338	0.332	0.330	0.328	0.325	0.322	0.320	0.318	0.315	0.315	0.315	0.315	0.315	0.315	0.318	0.320	0.322	0.328	0.330	0.335	0.340	0.345	0.352	0.360	0.368	0.375	0.382	0.392	0.400	0.410	0.420	0.430	0.442	0.452	0.462	0.475	0.488	0.498	0.510	0.522	0.535	0.548	0.560	0.572	0.585	0.595	0.608	0.620	0.632	0.645	0.655	0.668	0.678	0.688	0.700	0.710	0.720	0.728	0.738	0.748	0.755	0.762	0.770	0.778	0.785	0.792	0.798	0.802	0.808	0.812	0.818	0.820	0.822	0.825	0.828	0.828	0.830	0.830	0.828	0.828	0.825	0.822	0.820	0.815	0.810	0.805	0.800	0.792	0.785	0.778	0.768	0.758	0.748	0.735	0.725	0.712	0.698	0.685	0.670	0.652	0.638	0.620	0.605	0.588	0.568	0.550	0.530	0.510	0.492	0.472	0.452	0.430	0.410	0.390	0.370	0.348	0.328	0.308	0.288	0.268	0.248	0.230	0.210	0.192	0.175	0.158	0.140	0.122	0.108	0.092	0.078	0.065	0.052	0.040	0.028	0.018	0.008	-0.002	-0.010	-0.018	-0.025	-0.030	-0.035	-0.040	-0.045	-0.048	-0.050	-0.052	-0.055	-0.058	-0.058	-0.058	-0.060	-0.060	-0.060	-0.060	-0.058	-0.058	-0.058	-0.058	-0.058	-0.058	-0.058	-0.058	-0.058	-0.060	-0.060	-0.062	-0.065	-0.068	-0.070	-0.072	-0.078	-0.082	-0.088	-0.092	-0.100	-0.105	-0.112	-0.120	-0.128	-0.138	-0.145	-0.155	-0.165	-0.175	-0.185	-0.195	-0.208	-0.218	-0.230	-0.240	-0.250	-0.262	-0.272	-0.285	-0.295	-0.305	-0.315	-0.325	-0.332	-0.342	-0.350	-0.358	-0.365	-0.370	-0.375	-0.380	-0.382	-0.388	-0.388	-0.390	-0.390	-0.390	-0.388	-0.385	-0.380	-0.375	-0.370	-0.365	-0.358	-0.348	-0.338	-0.328	-0.318	-0.305	-0.292	-0.280	-0.265	-0.250	-0.235	-0.218	-0.200	-0.182	-0.165	-0.148	-0.128	-0.110	-0.090	-0.072	-0.052	-0.032	-0.012	0.008	0.028	0.045	0.065	0.085	0.102	0.120	0.140	0.158	0.175	0.190	0.208	0.222	0.238	0.252	0.265	0.278	0.290	0.302	0.312	0.322	0.332	0.342	0.350	0.358	0.362	0.368	0.372	0.378	0.380	0.382	0.385	0.385	0.388	0.388	0.385	0.385	0.382	0.380	0.375	0.372	0.368	0.362	0.358	0.352	0.348	0.340	0.335	0.328	0.322	0.315	0.308	0.300	0.292	0.285	0.278	0.270	0.262	0.258	0.250	0.242	0.238	0.230	0.225	0.218	0.212	0.208	0.202	0.198	0.192	0.190	0.188	0.185	0.182	0.180	0.180	0.178	0.178	0.180	0.180	0.180	0.182	0.185	0.188	0.192	0.195	0.200	0.205	0.210	0.218	0.222	0.230	0.238	0.245	0.252	0.262	0.270	0.280	0.288	0.298	0.308	0.318	0.328	0.340	0.350	0.360	0.370	0.380	0.392	0.402	0.412	0.422	0.432	0.442	0.452	0.462	0.470	0.480	0.488	0.495	0.502	0.510	0.515	0.520	0.525	0.530	0.535	0.538	0.540	0.542	0.545	0.545	0.545	0.542	0.542	0.540	0.538	0.532	0.530	0.525	0.520	0.512	0.505	0.498	0.490	0.482	0.472	0.462	0.452	0.442	0.432	0.420	0.410	0.398	0.385	0.372	0.360	0.348	0.335	0.322	0.310	0.298	0.285	0.272	0.260	0.250	0.238	0.228	0.215	0.205	0.195	0.185	0.175	0.165	0.158	0.148	0.140	0.132	0.128	0.120	0.115	0.110	0.105	0.100	0.098	0.092	0.090	0.088	0.088	0.085	0.085	0.082	0.082	0.082	0.085	0.085	0.085	0.088	0.090	0.090	0.092	0.095	0.098	0.102	0.105	0.108	0.110	0.115	0.118	0.120	0.125	0.128	0.132	0.135	0.140	0.142	0.148	0.150	0.152	0.158	0.160	0.162	0.168	0.170	0.172	0.175	0.180	0.182	0.185	0.188	0.190	0.192	0.195	0.198	0.198	0.200	0.202	0.202	0.205	0.205	0.208	0.208	0.208	0.208	0.208	0.205	0.205	0.202	0.202	0.200	0.198	0.192	0.190	0.185	0.180	0.175	0.170	0.162	0.158	0.150	0.142	0.132	0.125	0.115	0.105	0.095	0.082	0.070	0.060	0.045	0.032	0.020	0.005	-0.010	-0.025	-0.040	-0.055	-0.072	-0.088	-0.105	-0.120	-0.138	-0.155	-0.172	-0.188	-0.205	-0.222	-0.240	-0.258	-0.272	-0.290	-0.305	-0.322	-0.338	-0.352	-0.368	-0.382	-0.395	-0.408	-0.422	-0.435	-0.448	-0.458	-0.470	-0.480	-0.490	-0.500	-0.507	-0.518	-0.525	-0.532	-0.540	-0.545	-0.550	-0.558	-0.562	-0.568	-0.570	-0.575	-0.578	-0.582	-0.585	-0.588	-0.590	-0.592	-0.595	-0.598	-0.600	-0.602	-0.605	-0.608	-0.608	-0.610	-0.612	-0.615	-0.620	-0.622	-0.625	-0.628	-0.632	-0.635	-0.640	-0.642	-0.648	-0.652	-0.658	-0.662	-0.668	-0.672	-0.678	-0.682	-0.688	-0.692	-0.700	-0.705	-0.710	-0.715	-0.722	-0.728	-0.732	-0.738	-0.742	-0.748	-0.750	-0.755	-0.760	-0.762	-0.765	-0.768	-0.770	-0.772	-0.775	-0.775	-0.775	-0.775	-0.775	-0.775	-0.772	-0.770	-0.768	-0.765	-0.760	-0.758	-0.752	-0.748	-0.742	-0.735	-0.728	-0.722	-0.715	-0.705	-0.698	-0.690	-0.680	-0.670	-0.660	-0.652	-0.642	-0.630	-0.620	-0.610	-0.600	-0.590	-0.580	-0.570	-0.560	-0.550	-0.540	-0.530	-0.520	-0.512	-0.502	-0.495	-0.488	-0.480	-0.472	-0.465	-0.458	-0.452	-0.448	-0.442	-0.438	-0.432	-0.430	-0.425	-0.422	-0.422	-0.420	-0.418	-0.418	-0.418	-0.418	-0.420	-0.420	-0.422	-0.425	-0.428	-0.430	-0.435	-0.440	-0.442	-0.448	-0.452	-0.460	-0.465	-0.470	-0.478	-0.482	-0.490	-0.498	-0.505	-0.512	-0.520	-0.528	-0.535	-0.542	-0.550	-0.558	-0.565	-0.572	-0.580	-0.588	-0.595	-0.602	-0.610	-0.618	-0.625	-0.630	-0.638	-0.642	-0.650	-0.655	-0.660	-0.665	-0.668	-0.672	-0.675	-0.678	-0.680	-0.680	-0.682	-0.682	-0.682	-0.680	-0.678	-0.675	-0.672	-0.668	-0.662	-0.658	-0.650	-0.642	-0.632	-0.625	-0.612	-0.602	-0.590	-0.578	-0.562	-0.548	-0.532	-0.515	-0.498	-0.480	-0.460	-0.440	-0.418	-0.398	-0.375	-0.350	-0.328	-0.302	-0.275	-0.250	-0.222	-0.198	-0.170	-0.140	-0.112	-0.085	-0.055	-0.025	0.002	0.032	0.062	0.092	0.120	0.150	0.178	0.208	0.235	0.262	0.290	0.318	0.345	0.370	0.398	0.422	0.445	0.470	0.492	0.515	0.538	0.560	0.580	0.600	0.620	0.638	0.655	0.672	0.690	0.708	0.722	0.738	0.752	0.768	0.782	0.798	0.810	0.822	0.838	0.850	0.862	0.875	0.888	0.902	0.915	0.928	0.940	0.955	0.968	0.982	0.995	1.010	1.025	1.040	1.058	1.072	1.090	1.108	1.125	1.142	1.162	1.182	1.202	1.222	1.242	1.265	1.288	1.310	1.332	1.355	1.380	1.405	1.428	1.452	1.480	1.505	1.530	1.555	1.582	1.608	1.635	1.660	1.688	1.712	1.738	1.765	1.790	1.815	1.840	1.865	1.890	1.915	1.938	1.960	1.985	2.005	2.027	2.050	2.070	2.090	2.110	2.130	2.148	2.168	2.185	2.200	2.218	2.232	2.248	2.262	2.278	2.290	2.302	2.315	2.328	2.340	2.350	2.362	2.372	2.382	2.390	2.400	2.408	2.418	2.425	2.432	2.440	2.448	2.452	2.460	2.465	2.472	2.478	2.482	2.490	2.495	2.500	2.505	2.510	2.515	2.520	2.522	2.528	2.532	2.538	2.542	2.545	2.550	2.555	2.560	2.565	2.570	2.575	2.580	2.585	2.590	2.595	2.600	2.605	2.610	2.618	2.622	2.628	2.635	2.640	2.648	2.655	2.660	2.668	2.675	2.682	2.688	2.695	2.702	2.710	2.718	2.725	2.732	2.740	2.748	2.752	2.760	2.768	2.775	2.780	2.788	2.792	2.798	2.805	2.810	2.815	2.818	2.822	2.825	2.830	2.832	2.832	2.835	2.835	2.838	2.835	2.835	2.832	2.830	2.828	2.825	2.820	2.815	2.808	2.802	2.795	2.785	2.778	2.768	2.755	2.745	2.732	2.720	2.705	2.692	2.675	2.660	2.642	2.625	2.608	2.590	2.570	2.550	2.530	2.508	2.488	2.465	2.440	2.418	2.395	2.370	2.345	2.320	2.295	2.268	2.240	2.215	2.188	2.160	2.132	2.102	2.075	2.045	2.015	1.985	1.955	1.925	1.895	1.862	1.832	1.800	1.768	1.735	1.702	1.670	1.638	1.605	1.570	1.538	1.502	1.470	1.435	1.400	1.365	1.330	1.292	1.258	1.222	1.185	1.148	1.112	1.075	1.038	1.002	0.965	0.928	0.890	0.852	0.815	0.778	0.740	0.702	0.665	0.630	0.592	0.555	0.518	0.480	0.445	0.408	0.372	0.338	0.300	0.265	0.230	0.195	0.160	0.128	0.092	0.060	0.025	-0.008	-0.040	-0.072	-0.105	-0.135	-0.168	-0.198	-0.228	-0.260	-0.290	-0.320	-0.348	-0.378	-0.408	-0.435	-0.465	-0.492	-0.520	-0.548	-0.578	-0.605	-0.632	-0.660	-0.688	-0.715	-0.742	-0.770	-0.795	-0.822	-0.850	-0.878	-0.902	-0.930	-0.958	-0.985	-1.010	-1.038	-1.065	-1.090	-1.118	-1.142	-1.170	-1.195	-1.220	-1.248	-1.272	-1.298	-1.322	-1.345	-1.370	-1.392	-1.418	-1.440	-1.462	-1.482	-1.505	-1.525	-1.545	-1.565	-1.582	-1.600	-1.618	-1.632	-1.648	-1.660	-1.675	-1.688	-1.698	-1.708	-1.718	-1.725	-1.732	-1.738	-1.742	-1.748	-1.750	-1.750	-1.750	-1.750	-1.748	-1.745	-1.740	-1.735	-1.728	-1.720	-1.712	-1.702	-1.690	-1.678	-1.665	-1.652	-1.638	-1.620	-1.605	-1.588	-1.568	-1.550	-1.530	-1.508	-1.488	-1.465	-1.442	-1.420	-1.395	-1.370	-1.345	-1.320	-1.295	-1.270	-1.242	-1.215	-1.190	-1.162	-1.135	-1.108	-1.078	-1.050	-1.022	-0.995	-0.965	-0.938	-0.908	-0.880	-0.850	-0.822	-0.792	-0.765	-0.735	-0.708	-0.678	-0.648	-0.620	-0.590	-0.562	-0.532	-0.502	-0.475	-0.445	-0.418	-0.388	-0.358	-0.330	-0.300	-0.270	-0.242	-0.212	-0.182	-0.152	-0.122	-0.095	-0.065	-0.035	-0.005	0.025	0.052	0.082	0.112	0.142	0.172	0.202	0.232	0.265	0.295	0.325	0.355	0.385	0.418	0.448	0.478	0.510	0.540	0.570	0.602	0.632	0.662	0.695	0.725	0.758	0.788	0.818	0.850	0.880	0.910	0.942	0.972	1.002	1.032	1.062	1.095	1.125	1.155	1.182	1.212	1.242	1.272	1.300	1.330	1.360	1.388	1.415	1.442	1.470	1.498	1.525	1.550	1.578	1.602	1.628	1.652	1.678	1.700	1.725	1.748	1.770	1.792	1.812	1.835	1.855	1.875	1.892	1.912	1.930	1.948	1.962	1.980	1.995	2.010	2.022	2.038	2.047	2.060	2.070	2.080	2.090	2.100	2.108	2.112	2.120	2.125	2.130	2.132	2.135	2.138	2.140	2.140	2.140	2.138	2.138	2.135	2.130	2.128	2.122	2.118	2.110	2.102	2.098	2.088	2.080	2.070	2.060	2.050	2.040	2.030	2.018	2.005	1.992	1.980	1.968	1.955	1.940	1.928	1.912	1.898	1.885	1.870	1.855	1.840	1.828	1.812	1.798	1.782	1.770	1.755	1.740	1.728	1.715	1.700	1.688	1.675	1.662	1.650	1.640	1.628	1.618	1.608	1.598	1.588	1.578	1.568	1.560	1.552	1.545	1.538	1.532	1.525	1.520	1.515	1.510	1.505	1.500	1.498	1.492	1.490	1.488	1.485	1.482	1.480	1.478	1.478	1.475	1.475	1.472	1.472	1.470	1.468	1.468	1.465	1.465	1.462	1.460	1.458	1.455	1.450	1.448	1.442	1.438	1.432	1.428	1.420	1.412	1.405	1.398	1.388	1.378	1.368	1.355	1.342	1.330	1.315	1.300	1.282	1.265	1.248	1.230	1.210	1.188	1.168	1.142	1.120	1.095	1.070	1.045	1.018	0.990	0.962	0.932	0.902	0.872	0.842	0.810	0.778	0.748	0.715	0.680	0.648	0.615	0.582	0.550	0.515	0.482	0.450	0.418	0.385	0.355	0.322	0.292	0.262	0.232	0.205	0.178	0.150	0.125	0.100	0.075	0.052	0.030	0.010	-0.010	-0.028	-0.045	-0.062	-0.078	-0.090	-0.102	-0.112	-0.122	-0.132	-0.140	-0.145	-0.150	-0.155	-0.158	-0.160	-0.160	-0.160	-0.158	-0.158	-0.155	-0.150	-0.145	-0.140	-0.135	-0.128	-0.122	-0.115	-0.108	-0.098	-0.090	-0.082	-0.072	-0.065	-0.055	-0.048	-0.040	-0.030	-0.022	-0.015	-0.008	0.000	0.008	0.015	0.020	0.028	0.032	0.038	0.042	0.045	0.050	0.052	0.055	0.055	0.058	0.058	0.058	0.058	0.058	0.055	0.052	0.050	0.048	0.045	0.042	0.038	0.035	0.030	0.025	0.020	0.012	0.008	0.002	-0.005	-0.010	-0.018	-0.025	-0.030	-0.038	-0.045	-0.050	-0.058	-0.065	-0.070	-0.078	-0.082	-0.090	-0.095	-0.100	-0.108	-0.112	-0.118	-0.122	-0.128	-0.132	-0.135	-0.140	-0.142	-0.148	-0.150	-0.152	-0.152	-0.155	-0.158	-0.158	-0.158	-0.158	-0.158	-0.155	-0.155	-0.152	-0.150	-0.148	-0.145	-0.140	-0.138	-0.132	-0.128	-0.122	-0.115	-0.110	-0.102	-0.095	-0.088	-0.082	-0.075	-0.065	-0.058	-0.050	-0.042	-0.032	-0.025	-0.018	-0.008	0.000	0.008	0.015	0.022	0.030	0.035	0.042	0.048	0.052	0.058	0.060	0.065	0.068	0.068	0.070	0.070	0.070	0.068	0.065	0.062	0.058	0.052	0.048	0.040	0.032	0.022	0.012	0.002	-0.008	-0.020	-0.035	-0.048	-0.062	-0.078	-0.092	-0.110	-0.128	-0.145	-0.162	-0.180	-0.200	-0.218	-0.238	-0.255	-0.275	-0.295	-0.312	-0.332	-0.352	-0.370	-0.388	-0.405	-0.422	-0.440	-0.455	-0.472	-0.488	-0.502	-0.515	-0.528	-0.540	-0.552	-0.562	-0.572	-0.580	-0.588	-0.595	-0.602	-0.608	-0.612	-0.615	-0.618	-0.620	-0.622	-0.622	-0.622	-0.620	-0.620	-0.618	-0.615	-0.610	-0.608	-0.602	-0.598	-0.592	-0.588	-0.582	-0.575	-0.570	-0.562	-0.555	-0.550	-0.542	-0.538	-0.530	-0.522	-0.518	-0.510	-0.505	-0.500	-0.492	-0.488	-0.482	-0.480	-0.475	-0.470	-0.468	-0.465	-0.460	-0.460	-0.458	-0.455	-0.455	-0.455	-0.455	-0.455	-0.458	-0.458	-0.460	-0.462	-0.465	-0.470	-0.472	-0.478	-0.482	-0.488	-0.492	-0.500	-0.505	-0.512	-0.518	-0.525	-0.532	-0.540	-0.548	-0.558	-0.565	-0.572	-0.580	-0.590	-0.598	-0.605	-0.615	-0.622	-0.630	-0.638	-0.645	-0.652	-0.660	-0.668	-0.672	-0.680	-0.685	-0.690	-0.695	-0.698	-0.702	-0.705	-0.708	-0.710	-0.712	-0.712	-0.712	-0.712	-0.710	-0.710	-0.708	-0.702	-0.700	-0.695	-0.690	-0.682	-0.678	-0.670	-0.662	-0.652	-0.645	-0.635	-0.625	-0.612	-0.602	-0.590	-0.578	-0.565	-0.552	-0.538	-0.525	-0.510	-0.495	-0.480	-0.468	-0.452	-0.438	-0.422	-0.405	-0.390	-0.375	-0.360	-0.345	-0.330	-0.315	-0.300	-0.285	-0.270	-0.258	-0.242	-0.230	-0.215	-0.202	-0.190	-0.178	-0.165	-0.152	-0.140	-0.130	-0.118	-0.108	-0.098	-0.088	-0.078	-0.068	-0.060	-0.050	-0.042	-0.035	-0.028	-0.020	-0.012	-0.008	0.000	0.005	0.010	0.015	0.020	0.025	0.030	0.032	0.038	0.040	0.042	0.048	0.050	0.052	0.055	0.055	0.058	0.058	0.060	0.060	0.062	0.062	0.062	0.062	0.062	0.060	0.060	0.060	0.058	0.058	0.055	0.055	0.052	0.050	0.048	0.045	0.042	0.040	0.038	0.035	0.032	0.030	0.025	0.022	0.020	0.015	0.012	0.008	0.005	0.000	-0.002	-0.008	-0.010	-0.015	-0.020	-0.022	-0.028	-0.032	-0.038	-0.042	-0.048	-0.052	-0.058	-0.062	-0.068	-0.072	-0.078	-0.085	-0.090	-0.095	-0.102	-0.110	-0.115	-0.122	-0.130	-0.138	-0.145	-0.155	-0.162	-0.172	-0.180	-0.190	-0.200	-0.212	-0.222	-0.235	-0.248	-0.260	-0.272	-0.288	-0.300	-0.315	-0.332	-0.348	-0.365	-0.382	-0.400	-0.418	-0.438	-0.458	-0.478	-0.500	-0.520	-0.542	-0.568	-0.590	-0.615	-0.640	-0.665	-0.692	-0.720	-0.748	-0.775	-0.805	-0.835	-0.865	-0.895	-0.928	-0.958	-0.990	-1.022	-1.055	-1.090	-1.122	-1.158	-1.192	-1.228	-1.260	-1.298	-1.332	-1.368	-1.402	-1.438	-1.472	-1.508	-1.542	-1.578	-1.612	-1.648	-1.680	-1.715	-1.748	-1.780	-1.812	-1.845	-1.875	-1.905	-1.935	-1.965	-1.992	-2.020	-2.047	-2.072	-2.098	-2.122	-2.145	-2.168	-2.190	-2.210	-2.228	-2.248	-2.262	-2.280	-2.295	-2.308	-2.322	-2.332	-2.345	-2.355	-2.362	-2.372	-2.378	-2.385	-2.390	-2.395	-2.398	-2.400	-2.402	-2.405	-2.405	-2.405	-2.405	-2.402	-2.402	-2.400	-2.398	-2.395	-2.392	-2.390	-2.388	-2.382	-2.380	-2.378	-2.372	-2.370	-2.368	-2.362	-2.360	-2.358	-2.355	-2.352	-2.350	-2.348	-2.345	-2.345	-2.342	-2.342	-2.342	-2.342	-2.345	-2.345	-2.345	-2.348	-2.350	-2.352	-2.355	-2.360	-2.362	-2.365	-2.370	-2.375	-2.380	-2.382	-2.388	-2.392	-2.398	-2.402	-2.408	-2.412	-2.418	-2.422	-2.428	-2.430	-2.435	-2.440	-2.442	-2.445	-2.448	-2.450	-2.452	-2.455	-2.455	-2.458	-2.458	-2.458	-2.455	-2.455	-2.452	-2.450	-2.445	-2.442	-2.438	-2.432	-2.425	-2.418	-2.410	-2.402	-2.395	-2.385	-2.375	-2.365	-2.352	-2.340	-2.328	-2.315	-2.302	-2.288	-2.275	-2.260	-2.245	-2.228	-2.212	-2.198	-2.180	-2.162	-2.148	-2.130	-2.112	-2.095	-2.080	-2.062	-2.045	-2.027	-2.013	-1.995	-1.980	-1.962	-1.948	-1.932	-1.918	-1.902	-1.888	-1.875	-1.860	-1.848	-1.838	-1.825	-1.815	-1.805	-1.795	-1.788	-1.780	-1.772	-1.765	-1.760	-1.755	-1.752	-1.748	-1.745	-1.745	-1.742	-1.745	-1.745	-1.748	-1.750	-1.752	-1.758	-1.762	-1.768	-1.775	-1.782	-1.790	-1.800	-1.810	-1.820	-1.830	-1.842	-1.855	-1.868	-1.882	-1.895	-1.910	-1.925	-1.942	-1.958	-1.975	-1.992	-2.010	-2.027	-2.047	-2.065	-2.085	-2.105	-2.125	-2.145	-2.168	-2.188	-2.208	-2.230	-2.252	-2.272	-2.295	-2.318	-2.340	-2.362	-2.385	-2.405	-2.428	-2.450	-2.472	-2.495	-2.518	-2.540	-2.562	-2.585	-2.605	-2.628	-2.650	-2.670	-2.692	-2.712	-2.735	-2.755	-2.775	-2.795	-2.815	-2.835	-2.855	-2.875	-2.895	-2.915	-2.932	-2.952	-2.970	-2.990	-3.008	-3.025	-3.045	-3.062	-3.080	-3.098	-3.115	-3.132	-3.150	-3.168	-3.188	-3.205	-3.222	-3.240	-3.258	-3.278	-3.295	-3.315	-3.332	-3.352	-3.372	-3.390	-3.410	-3.430	-3.450	-3.470	-3.490	-3.512	-3.532	-3.555	-3.575	-3.598	-3.620	-3.640	-3.662	-3.685	-3.708	-3.730	-3.752	-3.775	-3.798	-3.820	-3.842	-3.865	-3.888	-3.910	-3.930	-3.952	-3.972	-3.992	-4.012	-4.030	-4.050	-4.068	-4.082	-4.100	-4.115	-4.130	-4.142	-4.155	-4.168	-4.178	-4.188	-4.195	-4.202	-4.210	-4.215	-4.218	-4.220	-4.222	-4.222	-4.222	-4.220	-4.218	-4.212	-4.208	-4.202	-4.195	-4.188	-4.178	-4.168	-4.155	-4.145	-4.132	-4.118	-4.105	-4.090	-4.075	-4.060	-4.045	-4.030	-4.012	-3.998	-3.980	-3.965	-3.948	-3.930	-3.915	-3.900	-3.882	-3.868	-3.852	-3.840	-3.825	-3.812	-3.800	-3.788	-3.775	-3.765	-3.755	-3.745	-3.735	-3.728	-3.720	-3.712	-3.708	-3.702	-3.698	-3.695	-3.692	-3.690	-3.688	-3.688	-3.685	-3.688	-3.688	-3.688	-3.690	-3.692	-3.695	-3.700	-3.702	-3.705	-3.710	-3.715	-3.720	-3.725	-3.730	-3.735	-3.740	-3.745	-3.750	-3.758	-3.762	-3.768	-3.772	-3.780	-3.785	-3.790	-3.798	-3.802	-3.808	-3.812	-3.820	-3.825	-3.830	-3.838	-3.842	-3.850	-3.855	-3.862	-3.868	-3.875	-3.882	-3.890	-3.898	-3.905	-3.912	-3.920	-3.930	-3.938	-3.948	-3.958	-3.968	-3.978	-3.988	-4.000	-4.010	-4.022	-4.035	-4.048	-4.062	-4.075	-4.090	-4.102	-4.118	-4.132	-4.148	-4.165	-4.180	-4.198	-4.212	-4.230	-4.248	-4.265	-4.282	-4.300	-4.318	-4.335	-4.352	-4.370	-4.388	-4.408	-4.425	-4.442	-4.460	-4.478	-4.495	-4.512	-4.530	-4.548	-4.562	-4.580	-4.595	-4.612	-4.628	-4.642	-4.658	-4.672	-4.688	-4.702	-4.718	-4.730	-4.745	-4.758	-4.772	-4.785	-4.798	-4.810	-4.822	-4.832	-4.845	-4.858	-4.868	-4.878	-4.890	-4.900	-4.910	-4.918	-4.928	-4.938	-4.945	-4.955	-4.962	-4.970	-4.978	-4.985	-4.992	-5.000	-5.005	-5.012	-5.018	-5.022	-5.028	-5.030	-5.035	-5.038	-5.040	-5.042	-5.045	-5.048	-5.048	-5.048	-5.048	-5.048	-5.048	-5.045	-5.042	-5.040	-5.038	-5.032	-5.028	-5.022	-5.018	-5.012	-5.005	-4.998	-4.990	-4.980	-4.970	-4.960	-4.950	-4.940	-4.928	-4.915	-4.902	-4.888	-4.875	-4.860	-4.845	-4.828	-4.812	-4.795	-4.778	-4.760	-4.740	-4.722	-4.702	-4.682	-4.662	-4.642	-4.620	-4.598	-4.578	-4.555	-4.530	-4.508	-4.482	-4.458	-4.432	-4.408	-4.382	-4.355	-4.330	-4.302	-4.275	-4.248	-4.220	-4.190	-4.162	-4.132	-4.102	-4.072	-4.043	-4.012	-3.982	-3.950	-3.920	-3.888	-3.855	-3.822	-3.790	-3.758	-3.725	-3.692	-3.660	-3.625	-3.592	-3.560	-3.525	-3.492	-3.458	-3.425	-3.390	-3.358	-3.325	-3.290	-3.258	-3.222	-3.190	-3.158	-3.125	-3.092	-3.060	-3.028	-2.995	-2.965	-2.932	-2.902	-2.872	-2.842	-2.812	-2.782	-2.752	-2.722	-2.695	-2.665	-2.638	-2.610	-2.582	-2.555	-2.528	-2.500	-2.472	-2.448	-2.420	-2.395	-2.368	-2.342	-2.318	-2.292	-2.265	-2.240	-2.215	-2.190	-2.165	-2.140	-2.115	-2.090	-2.065	-2.038	-2.013	-1.988	-1.962	-1.938	-1.910	-1.885	-1.860	-1.832	-1.808	-1.780	-1.755	-1.728	-1.702	-1.675	-1.650	-1.622	-1.598	-1.570	-1.545	-1.518	-1.492	-1.465	-1.440	-1.415	-1.390	-1.365	-1.340	-1.315	-1.290	-1.268	-1.245	-1.222	-1.200	-1.180	-1.160	-1.140	-1.120	-1.102	-1.085	-1.070	-1.052	-1.038	-1.025	-1.012	-1.000	-0.990	-0.980	-0.970	-0.962	-0.955	-0.950	-0.945	-0.942	-0.940	-0.940	-0.940	-0.940	-0.942	-0.945	-0.950	-0.955	-0.962	-0.970	-0.978	-0.988	-0.998	-1.008	-1.018	-1.030	-1.042	-1.058	-1.070	-1.085	-1.100	-1.115	-1.130	-1.145	-1.160	-1.175	-1.190	-1.205	-1.220	-1.235	-1.250	-1.265	-1.278	-1.292	-1.305	-1.315	-1.328	-1.338	-1.348	-1.355	-1.365	-1.370	-1.378	-1.382	-1.385	-1.390	-1.390	-1.392	-1.392	-1.390	-1.388	-1.385	-1.380	-1.372	-1.365	-1.358	-1.348	-1.338	-1.325	-1.312	-1.298	-1.282	-1.268	-1.252	-1.235	-1.215	-1.198	-1.178	-1.158	-1.138	-1.115	-1.092	-1.072	-1.050	-1.028	-1.005	-0.980	-0.958	-0.935	-0.912	-0.890	-0.868	-0.845	-0.825	-0.802	-0.782	-0.762	-0.742	-0.722	-0.705	-0.688	-0.672	-0.655	-0.640	-0.628	-0.612	-0.602	-0.590	-0.580	-0.570	-0.562	-0.555	-0.548	-0.542	-0.538	-0.535	-0.532	-0.530	-0.528	-0.528	-0.530	-0.530	-0.532	-0.535	-0.538	-0.542	-0.545	-0.550	-0.555	-0.560	-0.568	-0.572	-0.578	-0.582	-0.590	-0.595	-0.600	-0.605	-0.610	-0.615	-0.620	-0.625	-0.628	-0.632	-0.635	-0.638	-0.640	-0.640	-0.640	-0.640	-0.640	-0.638	-0.635	-0.632	-0.630	-0.625	-0.620	-0.615	-0.608	-0.600	-0.592	-0.585	-0.575	-0.565	-0.555	-0.545	-0.532	-0.520	-0.507	-0.495	-0.482	-0.468	-0.455	-0.440	-0.425	-0.410	-0.395	-0.380	-0.365	-0.350	-0.335	-0.320	-0.302	-0.288	-0.272	-0.258	-0.240	-0.225	-0.210	-0.195	-0.180	-0.165	-0.150	-0.138	-0.122	-0.108	-0.095	-0.080	-0.068	-0.055	-0.040	-0.028	-0.015	-0.005	0.008	0.020	0.030	0.042	0.052	0.062	0.072	0.082	0.092	0.102	0.110	0.120	0.128	0.138	0.145	0.152	0.160	0.165	0.172	0.178	0.185	0.190	0.195	0.200	0.205	0.210	0.212	0.218	0.220	0.222	0.225	0.228	0.228	0.230	0.230	0.232	0.232	0.232	0.232	0.232	0.230	0.230	0.230	0.228	0.225	0.225	0.222	0.220	0.218	0.215	0.212	0.210	0.208	0.205	0.202	0.200	0.200	0.198	0.195	0.195	0.192	0.192	0.190	0.190	0.190	0.190	0.190	0.192	0.192	0.195	0.198	0.200	0.202	0.205	0.208	0.212	0.215	0.220	0.225	0.230	0.235	0.242	0.248	0.255	0.260	0.268	0.275	0.280	0.288	0.295	0.302	0.310	0.318	0.325	0.332	0.340	0.345	0.352	0.360	0.365	0.372	0.378	0.385	0.390	0.395	0.398	0.402	0.408	0.410	0.412	0.415	0.418	0.418	0.420	0.420	0.420	0.420	0.418	0.415	0.412	0.410	0.408	0.402	0.398	0.392	0.388	0.382	0.375	0.368	0.360	0.352	0.342	0.335	0.325	0.315	0.302	0.292	0.282	0.270	0.258	0.245	0.232	0.220	0.205	0.192	0.178	0.165	0.150	0.135	0.120	0.105	0.090	0.075	0.060	0.045	0.030	0.015	0.000	-0.015	-0.030	-0.042	-0.058	-0.072	-0.085	-0.100	-0.112	-0.128	-0.140	-0.152	-0.165	-0.178	-0.190	-0.200	-0.210	-0.222	-0.232	-0.240	-0.250	-0.258	-0.265	-0.272	-0.280	-0.285	-0.290	-0.295	-0.298	-0.300	-0.302	-0.305	-0.305	-0.305	-0.305	-0.302	-0.300	-0.298	-0.292	-0.288	-0.282	-0.275	-0.268	-0.260	-0.250	-0.240	-0.230	-0.218	-0.208	-0.195	-0.180	-0.165	-0.150	-0.135	-0.120	-0.102	-0.085	-0.068	-0.050	-0.030	-0.010	0.008	0.028	0.048	0.068	0.088	0.110	0.130	0.150	0.170	0.190	0.210	0.230	0.248	0.268	0.288	0.305	0.322	0.340	0.358	0.372	0.388	0.402	0.418	0.430	0.442	0.455	0.468	0.478	0.488	0.498	0.505	0.512	0.520	0.528	0.532	0.538	0.542	0.545	0.548	0.550	0.552	0.555	0.555	0.558	0.558	0.558	0.558	0.558	0.555	0.555	0.555	0.555	0.555	0.552	0.552	0.552	0.552	0.555	0.555	0.558	0.558	0.560	0.562	0.565	0.568	0.572	0.578	0.582	0.588	0.595	0.600	0.608	0.615	0.625	0.632	0.642	0.652	0.665	0.675	0.685	0.698	0.710	0.722	0.735	0.748	0.760	0.772	0.785	0.800	0.812	0.828	0.840	0.852	0.868	0.880	0.892	0.905	0.918	0.930	0.942	0.955	0.965	0.978	0.988	0.998	1.008	1.015	1.025	1.032	1.040	1.048	1.055	1.060	1.068	1.072	1.078	1.082	1.085	1.088	1.090	1.092	1.095	1.095	1.098	1.098	1.098	1.095	1.095	1.092	1.090	1.088	1.082	1.080	1.075	1.070	1.065	1.060	1.052	1.045	1.038	1.030	1.020	1.012	1.002	0.992	0.980	0.970	0.958	0.945	0.932	0.920	0.908	0.892	0.878	0.862	0.848	0.832	0.818	0.800	0.785	0.768	0.752	0.735	0.718	0.702	0.685	0.668	0.650	0.635	0.618	0.600	0.585	0.570	0.552	0.538	0.522	0.507	0.495	0.480	0.468	0.455	0.442	0.432	0.420	0.410	0.400	0.392	0.382	0.375	0.370	0.362	0.358	0.352	0.348	0.345	0.340	0.338	0.338	0.335	0.332	0.332	0.332	0.332	0.332	0.335	0.335	0.335	0.338	0.340	0.340	0.342	0.345	0.345	0.348	0.348	0.350	0.350	0.350	0.352	0.352	0.352	0.350	0.350	0.348	0.345	0.342	0.340	0.338	0.332	0.328	0.322	0.318	0.310	0.305	0.298	0.290	0.282	0.275	0.265	0.258	0.248	0.238	0.230	0.220	0.210	0.200	0.190	0.180	0.170	0.162	0.152	0.142	0.135	0.128	0.120	0.112	0.105	0.098	0.092	0.088	0.082	0.078	0.075	0.072	0.070	0.070	0.070	0.070	0.072	0.075	0.078	0.082	0.088	0.092	0.100	0.108	0.115	0.122	0.132	0.142	0.155	0.168	0.180	0.192	0.205	0.220	0.235	0.250	0.265	0.280	0.298	0.312	0.330	0.345	0.362	0.380	0.395	0.412	0.430	0.445	0.462	0.478	0.495	0.510	0.525	0.540	0.555	0.568	0.580	0.592	0.605	0.618	0.628	0.638	0.648	0.658	0.665	0.672	0.678	0.682	0.688	0.692	0.695	0.698	0.700	0.700	0.700	0.700	0.700	0.698	0.695	0.690	0.685	0.680	0.675	0.670	0.662	0.655	0.648	0.638	0.630	0.620	0.610	0.602	0.592	0.582	0.570	0.560	0.550	0.540	0.530	0.520	0.510	0.500	0.490	0.480	0.470	0.462	0.455	0.445	0.438	0.432	0.425	0.420	0.415	0.410	0.408	0.402	0.400	0.400	0.398	0.398	0.398	0.400	0.402	0.405	0.408	0.412	0.418	0.422	0.428	0.435	0.442	0.450	0.458	0.468	0.478	0.485	0.498	0.507	0.518	0.530	0.540	0.552	0.565	0.578	0.588	0.600	0.612	0.625	0.638	0.648	0.660	0.670	0.682	0.692	0.702	0.712	0.722	0.730	0.740	0.748	0.755	0.762	0.768	0.772	0.778	0.782	0.785	0.790	0.792	0.792	0.795	0.795	0.795	0.792	0.792	0.790	0.788	0.782	0.780	0.775	0.770	0.765	0.760	0.752	0.745	0.740	0.732	0.722	0.715	0.708	0.700	0.690	0.682	0.672	0.662	0.655	0.645	0.635	0.628	0.618	0.608	0.600	0.590	0.582	0.572	0.565	0.558	0.548	0.540	0.532	0.525	0.518	0.510	0.502	0.495	0.490	0.482	0.478	0.470	0.465	0.458	0.452	0.448	0.442	0.438	0.432	0.428	0.422	0.418	0.412	0.408	0.402	0.400	0.395	0.392	0.388	0.385	0.380	0.378	0.372	0.370	0.368	0.365	0.362	0.360	0.358	0.355	0.352	0.350	0.350	0.348	0.348	0.348	0.345	0.345	0.345	0.348	0.348	0.348	0.350	0.350	0.352	0.355	0.358	0.360	0.362	0.365	0.370	0.372	0.378	0.380	0.385	0.390	0.395	0.400	0.405	0.410	0.415	0.420	0.425	0.430	0.435	0.440	0.445	0.448	0.452	0.458	0.460	0.465	0.468	0.470	0.472	0.472	0.475	0.475	0.475	0.475	0.472	0.472	0.470	0.465	0.462	0.458	0.452	0.448	0.440	0.432	0.425	0.418	0.408	0.398	0.388	0.378	0.365	0.355	0.342	0.330	0.315	0.302	0.288	0.275	0.260	0.245	0.230	0.215	0.200	0.185	0.170	0.155	0.140	0.125	0.110	0.095	0.080	0.068	0.052	0.040	0.025	0.012	0.000	-0.012	-0.025	-0.035	-0.048	-0.058	-0.070	-0.080	-0.090	-0.100	-0.108	-0.118	-0.125	-0.135	-0.142	-0.150	-0.158	-0.165	-0.172	-0.180	-0.188	-0.192	-0.200	-0.208	-0.212	-0.220	-0.228	-0.235	-0.240	-0.248	-0.255	-0.262	-0.270	-0.278	-0.285	-0.292	-0.302	-0.310	-0.318	-0.328	-0.338	-0.345	-0.355	-0.365	-0.375	-0.385	-0.395	-0.405	-0.415	-0.425	-0.438	-0.448	-0.458	-0.468	-0.478	-0.490	-0.500	-0.510	-0.520	-0.528	-0.538	-0.548	-0.555	-0.562	-0.572	-0.578	-0.585	-0.592	-0.598	-0.602	-0.608	-0.612	-0.615	-0.618	-0.620	-0.620	-0.622	-0.622	-0.620	-0.620	-0.618	-0.615	-0.610	-0.608	-0.602	-0.595	-0.590	-0.582	-0.575	-0.568	-0.558	-0.550	-0.540	-0.530	-0.518	-0.507	-0.495	-0.485	-0.472	-0.460	-0.448	-0.435	-0.420	-0.408	-0.395	-0.380	-0.368	-0.355	-0.342	-0.328	-0.315	-0.302	-0.290	-0.278	-0.265	-0.252	-0.242	-0.230	-0.220	-0.210	-0.200	-0.190	-0.182	-0.172	-0.165	-0.158	-0.150	-0.145	-0.138	-0.132	-0.128	-0.122	-0.120	-0.115	-0.112	-0.110	-0.110	-0.108	-0.108	-0.108	-0.108	-0.110	-0.112	-0.112	-0.115	-0.120	-0.122	-0.128	-0.132	-0.138	-0.142	-0.148	-0.155	-0.162	-0.168	-0.175	-0.182	-0.192	-0.200	-0.210	-0.218	-0.228	-0.238	-0.248	-0.255	-0.268	-0.278	-0.288	-0.298	-0.308	-0.318	-0.328	-0.340	-0.350	-0.360	-0.370	-0.380	-0.390	-0.398	-0.408	-0.418	-0.425	-0.432	-0.440	-0.448	-0.455	-0.460	-0.465	-0.470	-0.472	-0.475	-0.478	-0.480	-0.480	-0.480	-0.478	-0.478	-0.472	-0.470	-0.462	-0.458	-0.450	-0.442	-0.432	-0.422	-0.412	-0.400	-0.385	-0.372	-0.355	-0.340	-0.322	-0.305	-0.285	-0.265	-0.245	-0.222	-0.200	-0.178	-0.155	-0.130	-0.105	-0.080	-0.055	-0.030	-0.002	0.022	0.050	0.078	0.102	0.130	0.158	0.185	0.210	0.238	0.262	0.288	0.315	0.340	0.362	0.388	0.412	0.435	0.458	0.480	0.502	0.522	0.545	0.565	0.585	0.602	0.622	0.640	0.658	0.675	0.692	0.710	0.725	0.742	0.758	0.772	0.790	0.805	0.820	0.835	0.850	0.865	0.880	0.898	0.912	0.928	0.945	0.960	0.978	0.995	1.012	1.030	1.048	1.065	1.085	1.105	1.125	1.145	1.168	1.190	1.212	1.235	1.258	1.280	1.305	1.330	1.355	1.380	1.408	1.432	1.460	1.488	1.515	1.542	1.570	1.598	1.625	1.655	1.682	1.710	1.740	1.768	1.795	1.825	1.852	1.880	1.908	1.935	1.962	1.988	2.015	2.040	2.068	2.092	2.118	2.140	2.165	2.188	2.210	2.232	2.255	2.275	2.298	2.318	2.335	2.355	2.372	2.392	2.410	2.425	2.442	2.458	2.472	2.488	2.502	2.515	2.528	2.540	2.552	2.565	2.578	2.588	2.598	2.608	2.618	2.628	2.635	2.645	2.652	2.660	2.668	2.675	2.682	2.690	2.695	2.702	2.708	2.712	2.720	2.725	2.730	2.735	2.740	2.745	2.750	2.755	2.760	2.765	2.770	2.775	2.780	2.785	2.790	2.795	2.800	2.805	2.810	2.818	2.822	2.828	2.835	2.840	2.848	2.852	2.860	2.868	2.875	2.882	2.890	2.898	2.905	2.912	2.920	2.930	2.938	2.945	2.955	2.962	2.972	2.980	2.990	2.998	3.008	3.015	3.022	3.032	3.040	3.048	3.055	3.062	3.070	3.075	3.082	3.088	3.092	3.098	3.102	3.105	3.108	3.110	3.112	3.115	3.115	3.115	3.112	3.112	3.110	3.105	3.102	3.098	3.090	3.085	3.078	3.068	3.060	3.048	3.038	3.025	3.012	2.998	2.982	2.968	2.950	2.932	2.915	2.895	2.872	2.852	2.830	2.808	2.782	2.758	2.732	2.708	2.680	2.652	2.625	2.595	2.565	2.535	2.505	2.472	2.440	2.408	2.375	2.342	2.308	2.275	2.240	2.205	2.170	2.132	2.098	2.062	2.025	1.988	1.952	1.915	1.878	1.840	1.802	1.765	1.730	1.692	1.655	1.618	1.580	1.542	1.505	1.470	1.432	1.395	1.360	1.322	1.288	1.250	1.215	1.180	1.142	1.108	1.072	1.038	1.002	0.970	0.935	0.900	0.868	0.832	0.800	0.768	0.735	0.702	0.670	0.638	0.605	0.572	0.542	0.510	0.480	0.450	0.420	0.390	0.360	0.330	0.300	0.270	0.240	0.210	0.182	0.152	0.125	0.095	0.068	0.038	0.010	-0.018	-0.048	-0.075	-0.102	-0.130	-0.158	-0.185	-0.212	-0.240	-0.268	-0.295	-0.322	-0.350	-0.378	-0.405	-0.432	-0.460	-0.485	-0.512	-0.540	-0.565	-0.592	-0.618	-0.645	-0.670	-0.698	-0.722	-0.748	-0.772	-0.798	-0.822	-0.848	-0.872	-0.895	-0.920	-0.942	-0.965	-0.988	-1.008	-1.030	-1.050	-1.070	-1.090	-1.110	-1.128	-1.145	-1.162	-1.178	-1.195	-1.208	-1.222	-1.235	-1.248	-1.260	-1.270	-1.278	-1.288	-1.295	-1.300	-1.308	-1.310	-1.315	-1.318	-1.318	-1.318	-1.318	-1.318	-1.312	-1.310	-1.305	-1.300	-1.292	-1.285	-1.275	-1.268	-1.255	-1.245	-1.232	-1.218	-1.205	-1.188	-1.172	-1.155	-1.138	-1.120	-1.100	-1.082	-1.060	-1.040	-1.020	-0.998	-0.975	-0.952	-0.930	-0.905	-0.880	-0.858	-0.832	-0.808	-0.782	-0.758	-0.732	-0.705	-0.680	-0.655	-0.630	-0.602	-0.578	-0.552	-0.525	-0.500	-0.475	-0.448	-0.422	-0.395	-0.370	-0.345	-0.318	-0.292	-0.268	-0.242	-0.215	-0.190	-0.165	-0.140	-0.112	-0.088	-0.062	-0.038	-0.012	0.015	0.040	0.065	0.090	0.118	0.142	0.170	0.195	0.222	0.248	0.275	0.302	0.328	0.355	0.382	0.410	0.438	0.465	0.492	0.522	0.550	0.580	0.608	0.638	0.668	0.698	0.728	0.758	0.790	0.820	0.850	0.882	0.915	0.945	0.978	1.010	1.042	1.075	1.108	1.140	1.172	1.205	1.238	1.272	1.305	1.338	1.370	1.402	1.435	1.470	1.502	1.535	1.565	1.598	1.630	1.662	1.692	1.722	1.755	1.785	1.815	1.842	1.872	1.900	1.928	1.955	1.982	2.007	2.033	2.058	2.082	2.105	2.128	2.150	2.172	2.192	2.212	2.232	2.250	2.268	2.282	2.300	2.315	2.328	2.342	2.355	2.365	2.378	2.388	2.395	2.402	2.410	2.418	2.422	2.428	2.430	2.432	2.435	2.435	2.435	2.435	2.432	2.430	2.428	2.422	2.418	2.412	2.405	2.398	2.390	2.380	2.370	2.360	2.350	2.338	2.325	2.312	2.298	2.282	2.268	2.252	2.238	2.220	2.202	2.185	2.168	2.150	2.130	2.112	2.092	2.072	2.052	2.033	2.013	1.992	1.972	1.952	1.932	1.912	1.892	1.872	1.852	1.832	1.815	1.795	1.775	1.758	1.740	1.722	1.705	1.690	1.672	1.658	1.642	1.628	1.615	1.600	1.590	1.578	1.565	1.555	1.548	1.538	1.530	1.522	1.515	1.510	1.502	1.498	1.495	1.490	1.488	1.485	1.482	1.482	1.480	1.480	1.480	1.480	1.482	1.482	1.482	1.485	1.485	1.488	1.490	1.490	1.492	1.492	1.495	1.495	1.495	1.495	1.495	1.495	1.492	1.492	1.490	1.488	1.482	1.478	1.472	1.468	1.460	1.452	1.442	1.432	1.422	1.412	1.400	1.385	1.370	1.355	1.340	1.322	1.302	1.285	1.265	1.242	1.222	1.198	1.175	1.150	1.125	1.100	1.072	1.045	1.018	0.990	0.960	0.932	0.902	0.872	0.842	0.812	0.780	0.750	0.720	0.688	0.658	0.628	0.598	0.568	0.538	0.510	0.480	0.452	0.425	0.398	0.370	0.345	0.320	0.295	0.272	0.250	0.228	0.208	0.188	0.168	0.150	0.132	0.118	0.102	0.088	0.075	0.062	0.052	0.042	0.032	0.025	0.018	0.010	0.005	0.000	-0.005	-0.008	-0.010	-0.010	-0.012	-0.012	-0.010	-0.010	-0.008	-0.008	-0.002	0.000	0.002	0.005	0.010	0.015	0.018	0.022	0.028	0.032	0.035	0.040	0.045	0.050	0.052	0.058	0.062	0.065	0.068	0.072	0.075	0.078	0.080	0.080	0.082	0.085	0.085	0.085	0.085	0.085	0.085	0.085	0.082	0.082	0.080	0.078	0.075	0.072	0.070	0.065	0.062	0.058	0.055	0.050	0.045	0.042	0.038	0.032	0.028	0.022	0.018	0.012	0.008	0.000	-0.005	-0.010	-0.015	-0.020	-0.025	-0.030	-0.032	-0.038	-0.042	-0.048	-0.050	-0.055	-0.058	-0.062	-0.065	-0.068	-0.070	-0.072	-0.075	-0.075	-0.078	-0.078	-0.078	-0.080	-0.078	-0.078	-0.078	-0.075	-0.075	-0.072	-0.070	-0.065	-0.062	-0.060	-0.055	-0.050	-0.045	-0.040	-0.032	-0.028	-0.020	-0.012	-0.008	0.000	0.010	0.018	0.025	0.032	0.042	0.050	0.060	0.068	0.078	0.085	0.095	0.102	0.110	0.120	0.128	0.135	0.142	0.148	0.155	0.160	0.165	0.170	0.172	0.178	0.180	0.182	0.182	0.182	0.182	0.180	0.180	0.175	0.172	0.168	0.162	0.155	0.150	0.142	0.132	0.125	0.112	0.102	0.092	0.080	0.068	0.052	0.040	0.025	0.010	-0.005	-0.020	-0.035	-0.050	-0.068	-0.082	-0.100	-0.115	-0.130	-0.145	-0.162	-0.178	-0.190	-0.205	-0.220	-0.232	-0.245	-0.258	-0.268	-0.280	-0.290	-0.300	-0.308	-0.318	-0.322	-0.330	-0.335	-0.340	-0.345	-0.348	-0.350	-0.352	-0.352	-0.352	-0.352	-0.352	-0.350	-0.348	-0.345	-0.340	-0.338	-0.332	-0.328	-0.322	-0.315	-0.310	-0.302	-0.298	-0.290	-0.285	-0.278	-0.270	-0.262	-0.258	-0.250	-0.245	-0.238	-0.232	-0.225	-0.220	-0.215	-0.210	-0.208	-0.202	-0.198	-0.195	-0.192	-0.190	-0.188	-0.188	-0.185	-0.185	-0.185	-0.185	-0.185	-0.188	-0.188	-0.190	-0.192	-0.195	-0.200	-0.202	-0.208	-0.210	-0.215	-0.220	-0.228	-0.232	-0.238	-0.242	-0.250	-0.258	-0.262	-0.270	-0.275	-0.282	-0.290	-0.298	-0.302	-0.310	-0.318	-0.322	-0.330	-0.335	-0.342	-0.348	-0.352	-0.358	-0.362	-0.368	-0.372	-0.375	-0.380	-0.382	-0.385	-0.388	-0.388	-0.390	-0.390	-0.390	-0.390	-0.390	-0.388	-0.385	-0.382	-0.378	-0.375	-0.370	-0.365	-0.358	-0.352	-0.345	-0.338	-0.328	-0.320	-0.310	-0.300	-0.288	-0.278	-0.265	-0.252	-0.240	-0.225	-0.212	-0.198	-0.182	-0.165	-0.150	-0.132	-0.118	-0.100	-0.082	-0.065	-0.048	-0.028	-0.010	0.008	0.028	0.045	0.065	0.082	0.102	0.120	0.140	0.160	0.178	0.195	0.215	0.232	0.250	0.268	0.285	0.302	0.320	0.338	0.352	0.370	0.385	0.400	0.415	0.430	0.442	0.455	0.468	0.480	0.492	0.505	0.515	0.525	0.535	0.542	0.552	0.560	0.568	0.572	0.580	0.585	0.590	0.592	0.598	0.600	0.602	0.605	0.608	0.608	0.608	0.608	0.608	0.608	0.605	0.602	0.600	0.598	0.595	0.592	0.588	0.582	0.580	0.575	0.570	0.565	0.560	0.555	0.550	0.542	0.538	0.532	0.525	0.520	0.515	0.507	0.502	0.495	0.490	0.485	0.478	0.472	0.468	0.462	0.455	0.450	0.445	0.440	0.435	0.430	0.425	0.418	0.412	0.408	0.402	0.398	0.392	0.388	0.382	0.375	0.370	0.365	0.360	0.352	0.348	0.340	0.335	0.328	0.320	0.312	0.305	0.295	0.288	0.278	0.270	0.260	0.250	0.238	0.228	0.215	0.202	0.190	0.175	0.160	0.148	0.130	0.115	0.098	0.080	0.062	0.045	0.025	0.005	-0.015	-0.038	-0.058	-0.080	-0.105	-0.128	-0.152	-0.178	-0.202	-0.228	-0.255	-0.282	-0.310	-0.338	-0.368	-0.395	-0.425	-0.455	-0.485	-0.518	-0.548	-0.580	-0.610	-0.642	-0.675	-0.708	-0.740	-0.772	-0.805	-0.838	-0.870	-0.902	-0.935	-0.968	-1.000	-1.030	-1.062	-1.095	-1.125	-1.158	-1.188	-1.218	-1.248	-1.278	-1.305	-1.332	-1.360	-1.388	-1.415	-1.440	-1.465	-1.490	-1.515	-1.538	-1.560	-1.582	-1.602	-1.622	-1.642	-1.660	-1.680	-1.695	-1.712	-1.728	-1.742	-1.758	-1.772	-1.785	-1.798	-1.810	-1.820	-1.830	-1.840	-1.850	-1.860	-1.868	-1.875	-1.882	-1.890	-1.895	-1.902	-1.908	-1.915	-1.920	-1.925	-1.930	-1.935	-1.940	-1.945	-1.950	-1.952	-1.958	-1.962	-1.968	-1.972	-1.978	-1.982	-1.988	-1.992	-1.998	-2.002	-2.007	-2.015	-2.020	-2.025	-2.033	-2.040	-2.045	-2.052	-2.060	-2.065	-2.072	-2.080	-2.088	-2.095	-2.102	-2.112	-2.120	-2.128	-2.135	-2.145	-2.152	-2.160	-2.168	-2.178	-2.185	-2.192	-2.200	-2.208	-2.215	-2.222	-2.230	-2.238	-2.245	-2.250	-2.258	-2.262	-2.270	-2.275	-2.280	-2.285	-2.290	-2.292	-2.298	-2.300	-2.302	-2.305	-2.308	-2.310	-2.310	-2.312	-2.312	-2.310	-2.310	-2.310	-2.308	-2.305	-2.302	-2.298	-2.295	-2.290	-2.285	-2.278	-2.272	-2.265	-2.258	-2.250	-2.240	-2.232	-2.222	-2.212	-2.202	-2.192	-2.180	-2.170	-2.158	-2.145	-2.132	-2.120	-2.108	-2.095	-2.080	-2.068	-2.055	-2.040	-2.027	-2.015	-2.000	-1.988	-1.975	-1.962	-1.950	-1.938	-1.925	-1.915	-1.902	-1.892	-1.882	-1.875	-1.865	-1.858	-1.850	-1.842	-1.838	-1.832	-1.828	-1.825	-1.820	-1.820	-1.818	-1.818	-1.820	-1.820	-1.822	-1.828	-1.830	-1.838	-1.842	-1.850	-1.858	-1.868	-1.875	-1.888	-1.898	-1.910	-1.922	-1.935	-1.950	-1.965	-1.980	-1.998	-2.013	-2.030	-2.047	-2.068	-2.085	-2.105	-2.125	-2.145	-2.165	-2.185	-2.205	-2.228	-2.248	-2.270	-2.292	-2.315	-2.338	-2.360	-2.382	-2.405	-2.428	-2.450	-2.472	-2.495	-2.518	-2.540	-2.562	-2.585	-2.608	-2.630	-2.652	-2.675	-2.698	-2.720	-2.742	-2.765	-2.785	-2.808	-2.830	-2.850	-2.870	-2.892	-2.912	-2.932	-2.952	-2.972	-2.992	-3.012	-3.030	-3.050	-3.068	-3.088	-3.105	-3.122	-3.140	-3.158	-3.175	-3.192	-3.210	-3.225	-3.242	-3.258	-3.275	-3.290	-3.305	-3.320	-3.335	-3.352	-3.368	-3.382	-3.398	-3.412	-3.428	-3.442	-3.460	-3.475	-3.490	-3.508	-3.522	-3.540	-3.555	-3.572	-3.590	-3.608	-3.625	-3.642	-3.660	-3.680	-3.698	-3.718	-3.738	-3.755	-3.775	-3.798	-3.818	-3.838	-3.860	-3.880	-3.902	-3.922	-3.945	-3.965	-3.988	-4.008	-4.030	-4.050	-4.070	-4.090	-4.112	-4.130	-4.150	-4.168	-4.185	-4.202	-4.220	-4.235	-4.250	-4.265	-4.278	-4.288	-4.300	-4.310	-4.318	-4.325	-4.330	-4.335	-4.340	-4.342	-4.342	-4.342	-4.340	-4.338	-4.335	-4.330	-4.322	-4.315	-4.305	-4.295	-4.285	-4.272	-4.260	-4.245	-4.230	-4.215	-4.198	-4.180	-4.162	-4.145	-4.125	-4.108	-4.088	-4.068	-4.048	-4.028	-4.008	-3.988	-3.968	-3.948	-3.930	-3.910	-3.892	-3.872	-3.855	-3.840	-3.822	-3.808	-3.792	-3.778	-3.765	-3.752	-3.740	-3.728	-3.718	-3.708	-3.700	-3.692	-3.685	-3.678	-3.672	-3.668	-3.662	-3.660	-3.658	-3.655	-3.652	-3.652	-3.652	-3.652	-3.652	-3.652	-3.655	-3.655	-3.658	-3.660	-3.662	-3.665	-3.668	-3.670	-3.675	-3.678	-3.682	-3.685	-3.688	-3.692	-3.698	-3.700	-3.705	-3.708	-3.712	-3.718	-3.720	-3.725	-3.730	-3.732	-3.738	-3.742	-3.748	-3.752	-3.758	-3.762	-3.770	-3.775	-3.782	-3.788	-3.795	-3.802	-3.810	-3.818	-3.828	-3.835	-3.845	-3.855	-3.865	-3.875	-3.885	-3.898	-3.910	-3.922	-3.935	-3.948	-3.960	-3.975	-3.990	-4.005	-4.020	-4.035	-4.050	-4.068	-4.082	-4.100	-4.115	-4.132	-4.150	-4.168	-4.185	-4.202	-4.220	-4.238	-4.255	-4.272	-4.290	-4.308	-4.325	-4.342	-4.360	-4.375	-4.392	-4.410	-4.425	-4.440	-4.458	-4.472	-4.488	-4.502	-4.518	-4.532	-4.545	-4.560	-4.572	-4.588	-4.600	-4.612	-4.625	-4.638	-4.650	-4.662	-4.675	-4.685	-4.698	-4.708	-4.720	-4.730	-4.740	-4.752	-4.762	-4.772	-4.782	-4.790	-4.800	-4.810	-4.818	-4.828	-4.835	-4.845	-4.852	-4.860	-4.868	-4.875	-4.882	-4.888	-4.895	-4.900	-4.905	-4.910	-4.915	-4.918	-4.922	-4.925	-4.928	-4.930	-4.930	-4.932	-4.932	-4.932	-4.930	-4.928	-4.925	-4.922	-4.920	-4.915	-4.910	-4.902	-4.898	-4.890	-4.880	-4.872	-4.862	-4.850	-4.840	-4.828	-4.815	-4.800	-4.788	-4.772	-4.755	-4.740	-4.722	-4.705	-4.688	-4.668	-4.648	-4.628	-4.608	-4.588	-4.565	-4.545	-4.522	-4.498	-4.475	-4.452	-4.428	-4.405	-4.380	-4.355	-4.330	-4.305	-4.280	-4.252	-4.228	-4.200	-4.175	-4.148	-4.120	-4.095	-4.068	-4.040	-4.012	-3.985	-3.958	-3.930	-3.902	-3.875	-3.845	-3.818	-3.790	-3.762	-3.732	-3.705	-3.678	-3.648	-3.620	-3.592	-3.562	-3.535	-3.508	-3.478	-3.450	-3.422	-3.395	-3.365	-3.338	-3.310	-3.282	-3.255	-3.228	-3.200	-3.172	-3.145	-3.118	-3.090	-3.062	-3.038	-3.010	-2.985	-2.958	-2.932	-2.908	-2.882	-2.858	-2.832	-2.808	-2.782	-2.760	-2.735	-2.712	-2.688	-2.665	-2.642	-2.620	-2.595	-2.572	-2.550	-2.528	-2.505	-2.485	-2.462	-2.440	-2.418	-2.395	-2.375	-2.352	-2.330	-2.308	-2.288	-2.265	-2.242	-2.220	-2.198	-2.175	-2.152	-2.130	-2.108	-2.085	-2.060	-2.038	-2.015	-1.990	-1.965	-1.942	-1.918	-1.895	-1.870	-1.845	-1.820	-1.795	-1.770	-1.745	-1.720	-1.695	-1.672	-1.648	-1.622	-1.598	-1.572	-1.550	-1.525	-1.502	-1.478	-1.455	-1.432	-1.410	-1.390	-1.370	-1.348	-1.328	-1.310	-1.292	-1.272	-1.258	-1.240	-1.225	-1.210	-1.198	-1.185	-1.172	-1.162	-1.152	-1.142	-1.135	-1.130	-1.122	-1.120	-1.115	-1.112	-1.112	-1.112	-1.112	-1.115	-1.118	-1.122	-1.125	-1.132	-1.138	-1.148	-1.155	-1.165	-1.175	-1.185	-1.195	-1.208	-1.220	-1.232	-1.245	-1.258	-1.272	-1.285	-1.300	-1.312	-1.328	-1.340	-1.355	-1.368	-1.380	-1.392	-1.405	-1.415	-1.428	-1.438	-1.445	-1.455	-1.462	-1.468	-1.475	-1.480	-1.482	-1.485	-1.488	-1.488	-1.488	-1.485	-1.480	-1.478	-1.470	-1.462	-1.455	-1.445	-1.435	-1.422	-1.408	-1.395	-1.378	-1.360	-1.342	-1.322	-1.302	-1.282	-1.260	-1.238	-1.212	-1.190	-1.165	-1.140	-1.115	-1.088	-1.062	-1.035	-1.008	-0.982	-0.955	-0.928	-0.902	-0.875	-0.850	-0.825	-0.800	-0.775	-0.752	-0.730	-0.708	-0.688	-0.668	-0.648	-0.630	-0.612	-0.598	-0.582	-0.568	-0.555	-0.545	-0.535	-0.525	-0.518	-0.510	-0.505	-0.500	-0.498	-0.495	-0.492	-0.492	-0.492	-0.495	-0.495	-0.500	-0.502	-0.507	-0.512	-0.518	-0.522	-0.528	-0.535	-0.540	-0.548	-0.555	-0.560	-0.568	-0.572	-0.578	-0.582	-0.588	-0.592	-0.598	-0.600	-0.602	-0.605	-0.608	-0.608	-0.608	-0.608	-0.605	-0.602	-0.600	-0.595	-0.590	-0.582	-0.575	-0.568	-0.558	-0.550	-0.538	-0.528	-0.515	-0.500	-0.488	-0.472	-0.455	-0.440	-0.422	-0.405	-0.388	-0.368	-0.350	-0.330	-0.310	-0.290	-0.268	-0.248	-0.225	-0.205	-0.182	-0.160	-0.138	-0.115	-0.092	-0.072	-0.050	-0.028	-0.005	0.018	0.040	0.062	0.085	0.108	0.128	0.150	0.172	0.192	0.215	0.235	0.258	0.278	0.298	0.318	0.338	0.358	0.378	0.398	0.415	0.435	0.452	0.470	0.490	0.505	0.522	0.540	0.558	0.572	0.588	0.602	0.618	0.632	0.645	0.660	0.672	0.685	0.698	0.708	0.720	0.730	0.740	0.750	0.758	0.768	0.775	0.782	0.788	0.795	0.800	0.805	0.808	0.812	0.815	0.818	0.820	0.820	0.822	0.822	0.822	0.820	0.820	0.820	0.818	0.815	0.812	0.810	0.808	0.802	0.800	0.795	0.792	0.788	0.782	0.780	0.775	0.772	0.768	0.762	0.760	0.755	0.752	0.748	0.745	0.742	0.740	0.738	0.735	0.732	0.730	0.728	0.725	0.725	0.722	0.722	0.722	0.720	0.720	0.720	0.720	0.720	0.722	0.722	0.722	0.722	0.725	0.725	0.725	0.728	0.728	0.728	0.730	0.730	0.730	0.732	0.732	0.732	0.732	0.732	0.732	0.732	0.732	0.732	0.730	0.730	0.728	0.725	0.725	0.722	0.720	0.715	0.712	0.710	0.705	0.700	0.695	0.690	0.685	0.680	0.675	0.668	0.662	0.655	0.648	0.640	0.632	0.625	0.615	0.608	0.598	0.588	0.578	0.568	0.558	0.548	0.538	0.525	0.515	0.502	0.490	0.478	0.468	0.452	0.440	0.428	0.415	0.402	0.388	0.375	0.360	0.348	0.332	0.320	0.305	0.290	0.275	0.262	0.248	0.232	0.218	0.205	0.190	0.175	0.162	0.148	0.132	0.120	0.105	0.092	0.080	0.068	0.055	0.042	0.030	0.018	0.008	-0.005	-0.015	-0.025	-0.035	-0.042	-0.052	-0.060	-0.068	-0.072	-0.080	-0.085	-0.090	-0.095	-0.098	-0.100	-0.102	-0.102	-0.102	-0.102	-0.102	-0.100	-0.098	-0.092	-0.088	-0.082	-0.078	-0.070	-0.062	-0.052	-0.045	-0.035	-0.022	-0.012	0.000	0.012	0.025	0.040	0.055	0.070	0.085	0.102	0.118	0.135	0.152	0.170	0.188	0.205	0.222	0.240	0.258	0.278	0.295	0.312	0.330	0.348	0.362	0.380	0.395	0.412	0.428	0.442	0.458	0.470	0.482	0.495	0.507	0.520	0.530	0.540	0.550	0.560	0.568	0.575	0.582	0.590	0.595	0.600	0.605	0.610	0.615	0.618	0.620	0.622	0.625	0.628	0.630	0.632	0.632	0.635	0.635	0.638	0.638	0.640	0.640	0.642	0.645	0.645	0.648	0.650	0.652	0.658	0.660	0.665	0.670	0.672	0.680	0.685	0.690	0.698	0.705	0.712	0.720	0.730	0.738	0.748	0.758	0.768	0.780	0.790	0.802	0.812	0.825	0.838	0.850	0.862	0.875	0.888	0.900	0.912	0.928	0.940	0.952	0.965	0.978	0.990	1.002	1.012	1.025	1.038	1.048	1.058	1.068	1.078	1.088	1.098	1.105	1.112	1.120	1.128	1.135	1.140	1.145	1.152	1.158	1.160	1.165	1.168	1.170	1.172	1.175	1.178	1.178	1.178	1.178	1.178	1.175	1.175	1.172	1.170	1.168	1.162	1.160	1.155	1.150	1.145	1.138	1.132	1.125	1.118	1.110	1.102	1.092	1.085	1.075	1.065	1.052	1.042	1.030	1.018	1.005	0.992	0.980	0.968	0.952	0.938	0.925	0.910	0.895	0.880	0.862	0.848	0.832	0.815	0.800	0.782	0.768	0.752	0.735	0.720	0.702	0.688	0.672	0.658	0.642	0.628	0.612	0.600	0.585	0.572	0.560	0.548	0.535	0.525	0.512	0.502	0.492	0.485	0.475	0.468	0.460	0.452	0.445	0.440	0.435	0.430	0.425	0.420	0.415	0.412	0.410	0.405	0.402	0.400	0.398	0.395	0.395	0.392	0.390	0.388	0.385	0.382	0.380	0.378	0.375	0.372	0.368	0.365	0.360	0.355	0.350	0.345	0.340	0.332	0.325	0.318	0.310	0.300	0.292	0.282	0.272	0.260	0.250	0.238	0.225	0.212	0.200	0.185	0.172	0.158	0.142	0.128	0.112	0.098	0.082	0.070	0.055	0.040	0.025	0.010	-0.005	-0.018	-0.032	-0.045	-0.058	-0.070	-0.082	-0.092	-0.102	-0.112	-0.122	-0.130	-0.138	-0.145	-0.152	-0.158	-0.160	-0.162	-0.165	-0.168	-0.168	-0.168	-0.165	-0.162	-0.160	-0.155	-0.150	-0.145	-0.138	-0.130	-0.122	-0.112	-0.102	-0.092	-0.080	-0.070	-0.055	-0.042	-0.030	-0.015	0.000	0.015	0.030	0.045	0.060	0.075	0.092	0.108	0.125	0.140	0.155	0.172	0.188	0.202	0.218	0.232	0.248	0.262	0.278	0.290	0.302	0.315	0.328	0.340	0.350	0.360	0.370	0.380	0.388	0.395	0.402	0.408	0.415	0.420	0.425	0.428	0.432	0.435	0.438	0.438	0.440	0.440	0.440	0.440	0.438	0.435	0.435	0.432	0.430	50.000	5.000	2.000	1.000	7.000	3.000	1.000	430.000	2.000	664.000	3.000	840.000	0.000	0.000	0.000	0.000	0.000	0.000	0.000	0.000	0.000	0.000	0.000	0.000	-3.265	-3.265	-3.265	-3.262	-3.262	-3.260	-3.258	-3.255	-3.250	-3.248	-3.242	-3.238	-3.235	-3.230	-3.225	-3.220	-3.215	-3.210	-3.205	-3.200	-3.198	-3.192	-3.188	-3.182	-3.180	-3.175	-3.170	-3.168	-3.162	-3.160	-3.158	-3.155	-3.152	-3.148	-3.145	-3.145	-3.142	-3.140	-3.138	-3.138	-3.135	-3.135	-3.132	-3.132	-3.130	-3.130	-3.128	-3.128	-3.125	-3.125	-3.122	-3.122	-3.120	-3.120	-3.118	-3.115	-3.112	-3.110	-3.108	-3.105	-3.102	-3.098	-3.095	-3.090	-3.088	-3.082	-3.078	-3.072	-3.065	-3.060	-3.052	-3.045	-3.038	-3.030	-3.022	-3.012	-3.002	-2.995	-2.985	-2.972	-2.962	-2.952	-2.940	-2.928	-2.915	-2.902	-2.890	-2.878	-2.865	-2.850	-2.838	-2.822	-2.808	-2.795	-2.780	-2.765	-2.750	-2.735	-2.720	-2.705	-2.690	-2.675	-2.660	-2.645	-2.630	-2.618	-2.602	-2.588	-2.572	-2.560	-2.545	-2.532	-2.520	-2.508	-2.495	-2.482	-2.470	-2.458	-2.445	-2.435	-2.425	-2.412	-2.402	-2.392	-2.385	-2.375	-2.365	-2.358	-2.350	-2.342	-2.335	-2.328	-2.320	-2.312	-2.308	-2.302	-2.295	-2.290	-2.285	-2.282	-2.278	-2.272	-2.270	-2.265	-2.262	-2.260	-2.255	-2.252	-2.250	-2.248	-2.245	-2.242	-2.242	-2.240	-2.238	-2.235	-2.235	-2.232	-2.230	-2.230	-2.228	-2.228	-2.225	-2.222	-2.222	-2.220	-2.220	-2.218	-2.215	-2.215	-2.212	-2.212	-2.210	-2.208	-2.205	-2.205	-2.202	-2.200	-2.198	-2.198	-2.195	-2.192	-2.190	-2.188	-2.188	-2.185	-2.182	-2.180	-2.178	-2.175	-2.172	-2.170	-2.168	-2.165	-2.162	-2.160	-2.158	-2.155	-2.152	-2.150	-2.148	-2.145	-2.142	-2.140	-2.138	-2.135	-2.132	-2.130	-2.128	-2.125	-2.125	-2.122	-2.120	-2.120	-2.118	-2.115	-2.115	-2.115	-2.112	-2.112	-2.112	-2.112	-2.112	-2.112	-2.112	-2.112	-2.112	-2.115	-2.115	-2.115	-2.118	-2.120	-2.120	-2.122	-2.125	-2.125	-2.128	-2.130	-2.132	-2.135	-2.135	-2.138	-2.140	-2.142	-2.145	-2.148	-2.150	-2.152	-2.155	-2.155	-2.158	-2.160	-2.162	-2.162	-2.165	-2.165	-2.168	-2.168	-2.168	-2.168	-2.170	-2.170	-2.170	-2.168	-2.168	-2.168	-2.165	-2.165	-2.162	-2.162	-2.160	-2.158	-2.155	-2.152	-2.150	-2.148	-2.145	-2.142	-2.140	-2.138	-2.135	-2.132	-2.130	-2.130	-2.128	-2.125	-2.122	-2.122	-2.120	-2.120	-2.118	-2.118	-2.118	-2.118	-2.118	-2.120	-2.120	-2.122	-2.125	-2.128	-2.132	-2.135	-2.140	-2.145	-2.150	-2.155	-2.162	-2.170	-2.175	-2.185	-2.192	-2.200	-2.210	-2.220	-2.230	-2.240	-2.252	-2.262	-2.275	-2.288	-2.300	-2.312	-2.325	-2.338	-2.352	-2.365	-2.380	-2.395	-2.408	-2.422	-2.438	-2.452	-2.468	-2.482	-2.495	-2.510	-2.525	-2.540	-2.555	-2.568	-2.582	-2.598	-2.610	-2.622	-2.638	-2.650	-2.662	-2.672	-2.685	-2.698	-2.708	-2.718	-2.728	-2.738	-2.748	-2.755	-2.765	-2.772	-2.780	-2.785	-2.792	-2.798	-2.802	-2.808	-2.812	-2.815	-2.818	-2.820	-2.822	-2.822	-2.825	-2.825	-2.822	-2.822	-2.820	-2.818	-2.815	-2.810	-2.808	-2.802	-2.795	-2.790	-2.782	-2.775	-2.768	-2.760	-2.752	-2.742	-2.732	-2.722	-2.710	-2.700	-2.688	-2.675	-2.662	-2.650	-2.638	-2.622	-2.608	-2.595	-2.580	-2.565	-2.548	-2.532	-2.518	-2.500	-2.485	-2.468	-2.450	-2.432	-2.418	-2.400	-2.382	-2.365	-2.348	-2.330	-2.315	-2.298	-2.280	-2.262	-2.245	-2.230	-2.212	-2.195	-2.180	-2.162	-2.148	-2.130	-2.115	-2.098	-2.082	-2.068	-2.052	-2.038	-2.020	-2.005	-1.990	-1.975	-1.962	-1.948	-1.932	-1.918	-1.902	-1.888	-1.872	-1.858	-1.842	-1.828	-1.815	-1.800	-1.785	-1.770	-1.755	-1.740	-1.725	-1.710	-1.692	-1.678	-1.662	-1.648	-1.630	-1.615	-1.598	-1.582	-1.565	-1.550	-1.532	-1.515	-1.500	-1.482	-1.465	-1.448	-1.430	-1.412	-1.395	-1.378	-1.360	-1.342	-1.325	-1.308	-1.290	-1.272	-1.255	-1.238	-1.220	-1.202	-1.185	-1.168	-1.152	-1.135	-1.118	-1.102	-1.088	-1.070	-1.055	-1.040	-1.025	-1.008	-0.995	-0.980	-0.965	-0.950	-0.935	-0.922	-0.908	-0.895	-0.880	-0.868	-0.852	-0.840	-0.828	-0.815	-0.800	-0.788	-0.775	-0.762	-0.750	-0.738	-0.722	-0.710	-0.698	-0.685	-0.670	-0.658	-0.642	-0.630	-0.615	-0.600	-0.588	-0.572	-0.558	-0.540	-0.525	-0.507	-0.492	-0.475	-0.458	-0.440	-0.420	-0.402	-0.382	-0.365	-0.345	-0.325	-0.305	-0.285	-0.262	-0.242	-0.220	-0.198	-0.175	-0.152	-0.130	-0.108	-0.085	-0.060	-0.038	-0.015	0.010	0.035	0.060	0.085	0.110	0.135	0.160	0.185	0.210	0.235	0.260	0.285	0.310	0.338	0.362	0.388	0.412	0.440	0.465	0.490	0.515	0.542	0.568	0.592	0.620	0.645	0.670	0.698	0.722	0.750	0.775	0.802	0.828	0.855	0.882	0.908	0.935	0.962	0.990	1.018	1.045	1.072	1.100	1.130	1.158	1.185	1.215	1.242	1.272	1.300	1.330	1.360	1.388	1.418	1.448	1.478	1.508	1.538	1.565	1.595	1.625	1.655	1.685	1.715	1.742	1.772	1.800	1.830	1.858	1.888	1.915	1.942	1.970	1.998	2.025	2.050	2.078	2.102	2.128	2.152	2.178	2.200	2.225	2.248	2.270	2.292	2.312	2.332	2.352	2.372	2.392	2.410	2.428	2.445	2.462	2.478	2.492	2.508	2.522	2.535	2.550	2.562	2.575	2.585	2.598	2.608	2.618	2.628	2.638	2.648	2.658	2.665	2.672	2.682	2.690	2.698	2.705	2.710	2.718	2.725	2.730	2.738	2.745	2.750	2.758	2.762	2.770	2.778	2.785	2.790	2.798	2.805	2.812	2.820	2.828	2.838	2.845	2.855	2.862	2.872	2.882	2.892	2.902	2.912	2.922	2.935	2.945	2.958	2.970	2.982	2.995	3.008	3.020	3.032	3.045	3.060	3.072	3.085	3.100	3.112	3.128	3.140	3.152	3.165	3.180	3.192	3.205	3.218	3.228	3.240	3.252	3.262	3.272	3.282	3.292	3.300	3.308	3.315	3.322	3.330	3.335	3.340	3.345	3.350	3.352	3.355	3.358	3.358	3.360	3.360	3.358	3.358	3.355	3.352	3.350	3.348	3.342	3.338	3.332	3.328	3.322	3.315	3.310	3.302	3.295	3.288	3.278	3.270	3.262	3.252	3.245	3.235	3.228	3.218	3.210	3.200	3.192	3.182	3.175	3.165	3.158	3.148	3.140	3.130	3.122	3.115	3.108	3.100	3.092	3.085	3.078	3.072	3.065	3.060	3.052	3.048	3.042	3.038	3.032	3.030	3.025	3.022	3.020	3.018	3.015	3.012	3.010	3.010	3.010	3.010	3.010	3.010	3.012	3.012	3.015	3.018	3.022	3.025	3.030	3.035	3.040	3.045	3.050	3.058	3.065	3.072	3.080	3.088	3.098	3.105	3.115	3.125	3.138	3.148	3.158	3.170	3.182	3.192	3.205	3.218	3.230	3.242	3.258	3.270	3.282	3.295	3.310	3.322	3.335	3.350	3.362	3.375	3.388	3.400	3.412	3.425	3.438	3.450	3.460	3.472	3.485	3.495	3.505	3.518	3.528	3.538	3.548	3.558	3.565	3.575	3.585	3.592	3.602	3.610	3.620	3.628	3.638	3.645	3.652	3.660	3.670	3.678	3.685	3.695	3.702	3.710	3.720	3.728	3.738	3.745	3.755	3.762	3.772	3.782	3.790	3.800	3.810	3.820	3.830	3.838	3.848	3.858	3.868	3.878	3.888	3.898	3.905	3.915	3.925	3.932	3.942	3.950	3.958	3.965	3.972	3.980	3.985	3.992	3.998	4.003	4.005	4.010	4.012	4.012	4.015	4.015	4.015	4.015	4.012	4.010	4.008	4.003	3.998	3.992	3.988	3.980	3.972	3.962	3.952	3.942	3.932	3.920	3.908	3.895	3.882	3.868	3.852	3.838	3.822	3.805	3.790	3.772	3.758	3.740	3.722	3.705	3.688	3.668	3.650	3.632	3.615	3.598	3.578	3.560	3.542	3.528	3.510	3.492	3.478	3.460	3.445	3.430	3.415	3.402	3.388	3.375	3.362	3.350	3.340	3.328	3.318	3.308	3.300	3.290	3.282	3.275	3.270	3.262	3.258	3.252	3.248	3.245	3.242	3.240	3.238	3.235	3.235	3.235	3.235	3.235	3.238	3.238	3.240	3.245	3.248	3.250	3.255	3.260	3.265	3.270	3.278	3.285	3.292	3.300	3.308	3.318	3.325	3.335	3.345	3.358	3.368	3.380	3.392	3.405	3.420	3.432	3.448	3.465	3.480	3.498	3.512	3.532	3.550	3.568	3.588	3.608	3.630	3.650	3.672	3.695	3.718	3.742	3.765	3.790	3.815	3.840	3.865	3.892	3.918	3.945	3.970	3.998	4.025	4.052	4.080	4.110	4.138	4.165	4.192	4.220	4.248	4.275	4.302	4.330	4.355	4.382	4.408	4.435	4.460	4.485	4.508	4.532	4.555	4.580	4.600	4.622	4.645	4.665	4.685	4.702	4.722	4.740	4.758	4.775	4.790	4.808	4.820	4.835	4.848	4.862	4.872	4.885	4.895	4.905	4.915	4.925	4.932	4.940	4.948	4.955	4.962	4.968	4.975	4.980	4.985	4.988	4.992	4.995	4.998	5.000	5.002	5.005	5.008	5.008	5.008	5.010	5.010	5.008	5.008	5.008	5.005	5.005	5.002	5.000	4.998	4.995	4.990	4.988	4.982	4.980	4.975	4.970	4.965	4.960	4.955	4.950	4.942	4.938	4.930	4.925	4.918	4.910	4.902	4.892	4.885	4.878	4.868	4.860	4.850	4.840	4.830	4.820	4.810	4.798	4.788	4.775	4.765	4.752	4.742	4.730	4.718	4.705	4.692	4.678	4.665	4.652	4.638	4.625	4.610	4.595	4.580	4.565	4.550	4.535	4.520	4.502	4.488	4.470	4.455	4.438	4.420	4.402	4.385	4.365	4.348	4.328	4.310	4.290	4.272	4.252	4.232	4.212	4.192	4.170	4.150	4.130	4.108	4.088	4.065	4.045	4.022	4.000	3.980	3.958	3.935	3.915	3.892	3.870	3.850	3.828	3.808	3.785	3.765	3.742	3.722	3.702	3.680	3.660	3.640	3.620	3.600	3.580	3.562	3.542	3.522	3.505	3.485	3.468	3.450	3.432	3.415	3.398	3.382	3.365	3.348	3.332	3.315	3.300	3.285	3.270	3.252	3.238	3.222	3.208	3.192	3.178	3.165	3.150	3.135	3.120	3.105	3.090	3.075	3.060	3.048	3.032	3.018	3.002	2.988	2.972	2.958	2.942	2.928	2.915	2.900	2.885	2.870	2.855	2.840	2.825	2.810	2.795	2.780	2.765	2.750	2.738	2.722	2.708	2.692	2.678	2.665	2.650	2.638	2.622	2.610	2.598	2.582	2.570	2.558	2.548	2.535	2.525	2.512	2.502	2.492	2.482	2.472	2.465	2.455	2.448	2.440	2.432	2.425	2.418	2.410	2.405	2.400	2.395	2.390	2.385	2.380	2.378	2.372	2.370	2.368	2.365	2.365	2.362	2.360	2.360	2.360	2.360	2.358	2.358	2.358	2.360	2.360	2.360	2.362	2.362	2.362	2.365	2.365	2.368	2.368	2.370	2.370	2.370	2.372	2.372	2.372	2.372	2.372	2.372	2.372	2.372	2.370	2.370	2.368	2.365	2.362	2.360	2.355	2.352	2.348	2.342	2.338	2.332	2.328	2.320	2.312	2.305	2.298	2.288	2.278	2.268	2.258	2.248	2.235	2.225	2.212	2.198	2.185	2.170	2.158	2.142	2.125	2.110	2.095	2.078	2.060	2.042	2.025	2.007	1.988	1.970	1.950	1.932	1.912	1.892	1.872	1.852	1.832	1.812	1.792	1.772	1.755	1.735	1.715	1.695	1.675	1.655	1.635	1.618	1.598	1.580	1.560	1.542	1.525	1.508	1.490	1.472	1.458	1.442	1.425	1.410	1.398	1.382	1.368	1.355	1.342	1.330	1.320	1.308	1.298	1.288	1.280	1.270	1.262	1.255	1.248	1.242	1.235	1.230	1.225	1.220	1.215	1.212	1.210	1.208	1.205	1.202	1.200	1.198	1.198	1.195	1.195	1.195	1.195	1.195	1.192	1.192	1.192	1.192	1.192	1.192	1.192	1.190	1.190	1.188	1.188	1.185	1.182	1.180	1.178	1.175	1.170	1.165	1.160	1.155	1.150	1.142	1.138	1.130	1.122	1.112	1.105	1.095	1.085	1.075	1.065	1.055	1.042	1.032	1.020	1.008	0.995	0.982	0.970	0.958	0.945	0.930	0.918	0.905	0.890	0.878	0.862	0.850	0.838	0.822	0.810	0.798	0.785	0.772	0.760	0.750	0.738	0.725	0.715	0.705	0.695	0.685	0.675	0.665	0.658	0.648	0.640	0.632	0.625	0.618	0.610	0.605	0.600	0.592	0.588	0.582	0.578	0.575	0.570	0.565	0.562	0.558	0.555	0.552	0.550	0.548	0.545	0.542	0.540	0.540	0.538	0.538	0.535	0.535	0.535	0.535	0.535	0.535	0.535	0.535	0.538	0.538	0.540	0.540	0.542	0.545	0.548	0.552	0.555	0.558	0.562	0.568	0.572	0.578	0.582	0.588	0.592	0.600	0.605	0.612	0.620	0.625	0.632	0.640	0.648	0.658	0.665	0.672	0.680	0.690	0.698	0.705	0.715	0.722	0.732	0.740	0.748	0.758	0.765	0.772	0.780	0.788	0.795	0.800	0.808	0.812	0.820	0.825	0.828	0.832	0.838	0.840	0.842	0.845	0.848	0.850	0.850	0.850	0.850	0.850	0.848	0.848	0.845	0.842	0.840	0.835	0.830	0.828	0.822	0.818	0.812	0.805	0.800	0.792	0.785	0.780	0.772	0.765	0.758	0.750	0.742	0.738	0.730	0.722	0.715	0.708	0.700	0.695	0.688	0.682	0.678	0.672	0.668	0.662	0.658	0.655	0.650	0.648	0.645	0.645	0.642	0.642	0.642	0.642	0.642	0.645	0.648	0.650	0.652	0.658	0.660	0.665	0.670	0.678	0.682	0.690	0.698	0.705	0.712	0.720	0.728	0.738	0.745	0.755	0.765	0.775	0.782	0.792	0.802	0.812	0.822	0.832	0.842	0.850	0.860	0.868	0.878	0.885	0.892	0.900	0.908	0.912	0.920	0.925	0.930	0.932	0.938	0.940	0.942	0.945	0.945	0.945	0.945	0.942	0.940	0.938	0.935	0.932	0.928	0.920	0.915	0.908	0.900	0.892	0.882	0.872	0.862	0.852	0.840	0.830	0.818	0.802	0.790	0.775	0.762	0.748	0.732	0.718	0.700	0.685	0.670	0.652	0.638	0.620	0.605	0.588	0.572	0.558	0.540	0.525	0.510	0.495	0.480	0.465	0.450	0.438	0.422	0.410	0.398	0.385	0.372	0.362	0.352	0.342	0.332	0.322	0.315	0.308	0.300	0.292	0.288	0.282	0.278	0.272	0.270	0.268	0.265	0.262	0.260	0.260	0.260	0.258	0.260	0.260	0.260	0.262	0.262	0.265	0.268	0.268	0.270	0.272	0.275	0.278	0.280	0.282	0.285	0.288	0.290	0.292	0.295	0.298	0.300	0.300	0.302	0.302	0.305	0.305	0.305	0.305	0.305	0.302	0.302	0.302	0.300	0.298	0.298	0.295	0.292	0.290	0.288	0.282	0.280	0.278	0.275	0.270	0.268	0.265	0.260	0.258	0.255	0.252	0.248	0.245	0.242	0.242	0.240	0.238	0.238	0.235	0.235	0.235	0.238	0.238	0.240	0.242	0.245	0.248	0.252	0.258	0.262	0.270	0.278	0.285	0.292	0.302	0.312	0.322	0.332	0.345	0.358	0.370	0.385	0.398	0.412	0.430	0.445	0.462	0.478	0.495	0.515	0.532	0.550	0.570	0.588	0.608	0.625	0.645	0.665	0.682	0.702	0.722	0.740	0.760	0.778	0.795	0.812	0.830	0.845	0.860	0.875	0.890	0.902	0.915	0.928	0.938	0.948	0.958	0.965	0.972	0.978	0.985	0.988	0.990	0.992	0.995	0.992	0.992	0.990	0.985	0.982	0.975	0.968	0.960	0.952	0.942	0.932	0.920	0.908	0.895	0.880	0.865	0.850	0.832	0.818	0.800	0.782	0.762	0.745	0.725	0.708	0.688	0.668	0.648	0.628	0.608	0.588	0.568	0.548	0.528	0.507	0.488	0.468	0.450	0.430	0.412	0.395	0.378	0.360	0.345	0.330	0.315	0.300	0.285	0.272	0.258	0.248	0.235	0.222	0.212	0.202	0.195	0.185	0.178	0.170	0.162	0.158	0.150	0.145	0.140	0.135	0.132	0.128	0.125	0.122	0.120	0.118	0.115	0.115	0.112	0.112	0.110	0.110	0.110	0.108	0.108	0.108	0.108	0.105	0.105	0.105	0.102	0.102	0.100	0.100	0.098	0.095	0.092	0.090	0.088	0.085	0.082	0.080	0.078	0.072	0.070	0.065	0.060	0.055	0.050	0.045	0.040	0.032	0.028	0.022	0.015	0.008	0.002	-0.005	-0.012	-0.020	-0.028	-0.032	-0.040	-0.048	-0.055	-0.062	-0.070	-0.078	-0.085	-0.092	-0.100	-0.105	-0.112	-0.120	-0.128	-0.132	-0.140	-0.145	-0.152	-0.158	-0.162	-0.168	-0.175	-0.180	-0.185	-0.188	-0.192	-0.198	-0.202	-0.205	-0.210	-0.212	-0.215	-0.218	-0.220	-0.225	-0.225	-0.228	-0.230	-0.232	-0.232	-0.235	-0.235	-0.235	-0.238	-0.238	-0.238	-0.235	-0.235	-0.235	-0.232	-0.232	-0.230	-0.228	-0.225	-0.222	-0.218	-0.215	-0.210	-0.208	-0.202	-0.198	-0.192	-0.185	-0.180	-0.172	-0.165	-0.158	-0.150	-0.140	-0.132	-0.122	-0.112	-0.102	-0.092	-0.082	-0.072	-0.060	-0.050	-0.038	-0.025	-0.012	0.000	0.012	0.025	0.038	0.050	0.065	0.078	0.090	0.102	0.118	0.130	0.142	0.155	0.168	0.180	0.192	0.205	0.215	0.228	0.238	0.248	0.258	0.268	0.278	0.288	0.295	0.302	0.310	0.318	0.325	0.330	0.338	0.342	0.348	0.352	0.358	0.362	0.365	0.370	0.372	0.375	0.378	0.380	0.382	0.385	0.388	0.388	0.390	0.392	0.395	0.398	0.398	0.400	0.402	0.405	0.408	0.410	0.415	0.418	0.422	0.425	0.430	0.435	0.440	0.445	0.450	0.458	0.462	0.470	0.478	0.485	0.492	0.500	0.510	0.518	0.528	0.538	0.545	0.555	0.565	0.578	0.588	0.598	0.608	0.620	0.630	0.642	0.652	0.665	0.675	0.685	0.698	0.708	0.718	0.728	0.738	0.748	0.758	0.768	0.775	0.782	0.792	0.800	0.808	0.812	0.820	0.825	0.830	0.835	0.840	0.842	0.845	0.848	0.850	0.850	0.850	0.850	0.850	0.850	0.848	0.845	0.840	0.838	0.832	0.828	0.820	0.815	0.808	0.800	0.790	0.782	0.772	0.760	0.750	0.740	0.728	0.715	0.702	0.688	0.675	0.660	0.645	0.630	0.612	0.598	0.582	0.565	0.548	0.532	0.515	0.498	0.480	0.462	0.445	0.428	0.410	0.392	0.375	0.360	0.342	0.328	0.310	0.295	0.280	0.265	0.252	0.238	0.225	0.215	0.202	0.192	0.182	0.172	0.165	0.158	0.152	0.148	0.142	0.140	0.138	0.138	0.138	0.138	0.140	0.145	0.148	0.155	0.160	0.170	0.178	0.188	0.200	0.210	0.225	0.238	0.255	0.270	0.288	0.305	0.325	0.342	0.362	0.385	0.405	0.428	0.450	0.472	0.495	0.520	0.542	0.568	0.592	0.618	0.640	0.665	0.690	0.715	0.738	0.762	0.785	0.808	0.830	0.852	0.875	0.895	0.915	0.935	0.955	0.972	0.990	1.008	1.022	1.038	1.052	1.065	1.078	1.088	1.100	1.108	1.118	1.125	1.130	1.138	1.140	1.145	1.148	1.150	1.150	1.150	1.148	1.148	1.145	1.142	1.138	1.132	1.128	1.122	1.115	1.108	1.102	1.095	1.085	1.078	1.070	1.060	1.052	1.042	1.032	1.025	1.015	1.008	1.000	0.990	0.982	0.975	0.970	0.962	0.955	0.950	0.945	0.942	0.938	0.935	0.932	0.930	0.930	0.930	0.930	0.932	0.935	0.938	0.942	0.948	0.952	0.960	0.968	0.975	0.985	0.995	1.005	1.015	1.028	1.040	1.055	1.068	1.082	1.098	1.112	1.128	1.145	1.162	1.178	1.195	1.212	1.232	1.250	1.268	1.288	1.305	1.325	1.342	1.362	1.380	1.398	1.418	1.435	1.452	1.472	1.490	1.508	1.525	1.542	1.560	1.578	1.595	1.610	1.628	1.645	1.660	1.675	1.692	1.708	1.722	1.738	1.755	1.770	1.785	1.800	1.812	1.828	1.842	1.858	1.872	1.885	1.900	1.915	1.928	1.942	1.955	1.970	1.985	1.998	2.013	2.025	2.040	2.052	2.068	2.080	2.092	2.108	2.120	2.132	2.145	2.158	2.170	2.182	2.195	2.208	2.220	2.230	2.242	2.252	2.265	2.275	2.285	2.295	2.305	2.315	2.322	2.332	2.340	2.348	2.355	2.362	2.370	2.375	2.382	2.388	2.392	2.398	2.400	2.405	2.408	2.410	2.412	2.415	2.415	2.415	2.418	2.415	2.415	2.412	2.410	2.408	2.405	2.400	2.395	2.390	2.382	2.378	2.370	2.362	2.352	2.342	2.332	2.322	2.312	2.300	2.288	2.272	2.260	2.245	2.228	2.212	2.195	2.178	2.160	2.140	2.120	2.100	2.078	2.058	2.035	2.013	1.988	1.962	1.940	1.912	1.888	1.862	1.835	1.808	1.778	1.750	1.720	1.690	1.660	1.630	1.600	1.568	1.535	1.502	1.470	1.435	1.402	1.368	1.332	1.298	1.260	1.225	1.188	1.150	1.112	1.075	1.035	0.995	0.955	0.915	0.872	0.830	0.788	0.742	0.700	0.655	0.608	0.562	0.515	0.468	0.418	0.368	0.318	0.265	0.215	0.160	0.108	0.052	-0.002	-0.060	-0.115	-0.175	-0.232	-0.292	-0.352	-0.412	-0.475	-0.535	-0.600	-0.662	-0.725	-0.790	-0.855	-0.920	-0.985	-1.050	-1.118	-1.182	-1.248	-1.315	-1.380	-1.448	-1.512	-1.578	-1.645	-1.708	-1.772	-1.838	-1.900	-1.965	-2.027	-2.088	-2.150	-2.210	-2.270	-2.328	-2.385	-2.442	-2.498	-2.552	-2.605	-2.658	-2.710	-2.760	-2.810	-2.858	-2.902	-2.950	-2.992	-3.038	-3.080	-3.120	-3.160	-3.198	-3.235	-3.270	-3.305	-3.340	-3.372	-3.405	-3.435	-3.465	-3.495	-3.522	-3.550	-3.578	-3.605	-3.630	-3.655	-3.678	-3.700	-3.725	-3.745	-3.768	-3.790	-3.810	-3.830	-3.850	-3.870	-3.890	-3.908	-3.928	-3.945	-3.965	-3.982	-4.000	-4.018	-4.035	-4.052	-4.070	-4.088	-4.105	-4.122	-4.138	-4.155	-4.170	-4.188	-4.202	-4.220	-4.235	-4.250	-4.265	-4.280	-4.295	-4.310	-4.325	-4.338	-4.352	-4.365	-4.380	-4.392	-4.405	-4.415	-4.428	-4.438	-4.450	-4.460	-4.470	-4.478	-4.488	-4.495	-4.502	-4.510	-4.518	-4.522	-4.530	-4.532	-4.538	-4.542	-4.545	-4.545	-4.548	-4.548	-4.548	-4.545	-4.542	-4.540	-4.538	-4.532	-4.525	-4.520	-4.512	-4.502	-4.492	-4.482	-4.470	-4.458	-4.445	-4.430	-4.412	-4.395	-4.378	-4.358	-4.338	-4.315	-4.292	-4.268	-4.240	-4.215	-4.185	-4.155	-4.125	-4.093	-4.058	-4.022	-3.988	-3.950	-3.910	-3.870	-3.830	-3.785	-3.742	-3.698	-3.650	-3.602	-3.552	-3.502	-3.452	-3.400	-3.345	-3.290	-3.235	-3.178	-3.120	-3.060	-3.002	-2.940	-2.880	-2.818	-2.752	-2.690	-2.625	-2.560	-2.492	-2.425	-2.358	-2.290	-2.220	-2.152	-2.082	-2.010	-1.940	-1.868	-1.795	-1.722	-1.650	-1.578	-1.502	-1.428	-1.355	-1.280	-1.205	-1.128	-1.052	-0.978	-0.900	-0.822	-0.748	-0.670	-0.592	-0.515	-0.438	-0.360	-0.282	-0.202	-0.125	-0.048	0.030	0.108	0.185	0.262	0.340	0.418	0.495	0.572	0.648	0.725	0.800	0.875	0.950	1.025	1.098	1.172	1.245	1.315	1.388	1.458	1.528	1.595	1.662	1.730	1.795	1.860	1.925	1.988	2.047	2.108	2.168	2.225	2.282	2.338	2.392	2.445	2.498	2.548	2.598	2.645	2.692	2.738	2.782	2.825	2.868	2.908	2.948	2.988	3.025	3.060	3.098	3.130	3.165	3.198	3.230	3.260	3.290	3.320	3.348	3.375	3.402	3.430	3.455	3.482	3.508	3.530	3.555	3.580	3.602	3.625	3.648	3.670	3.692	3.712	3.735	3.755	3.778	3.798	3.818	3.835	3.855	3.872	3.892	3.910	3.928	3.942	3.960	3.975	3.990	4.003	4.018	4.028	4.040	4.050	4.060	4.068	4.075	4.080	4.085	4.090	4.093	4.093	4.090	4.090	4.085	4.080	4.072	4.065	4.055	4.043	4.028	4.012	3.995	3.978	3.955	3.932	3.910	3.882	3.855	3.825	3.795	3.762	3.728	3.690	3.652	3.612	3.572	3.530	3.488	3.442	3.395	3.348	3.300	3.250	3.200	3.148	3.095	3.042	2.988	2.935	2.880	2.825	2.768	2.712	2.658	2.600	2.545	2.488	2.430	2.375	2.318	2.262	2.205	2.150	2.095	2.040	1.985	1.930	1.878	1.822	1.770	1.718	1.668	1.615	1.565	1.515	1.465	1.415	1.368	1.320	1.272	1.225	1.180	1.132	1.088	1.042	0.998	0.955	0.910	0.868	0.825	0.782	0.740	0.698	0.658	0.615	0.575	0.535	0.495	0.455	0.415	0.375	0.335	0.298	0.258	0.220	0.182	0.145	0.105	0.068	0.032	-0.005	-0.042	-0.080	-0.115	-0.152	-0.188	-0.225	-0.260	-0.295	-0.330	-0.365	-0.400	-0.435	-0.470	-0.502	-0.538	-0.570	-0.602	-0.638	-0.670	-0.702	-0.735	-0.768	-0.800	-0.832	-0.865	-0.898	-0.930	-0.960	-0.992	-1.025	-1.058	-1.088	-1.120	-1.150	-1.182	-1.215	-1.245	-1.278	-1.310	-1.342	-1.375	-1.405	-1.438	-1.470	-1.502	-1.535	-1.568	-1.600	-1.632	-1.665	-1.698	-1.730	-1.762	-1.795	-1.830	-1.862	-1.895	-1.928	-1.960	-1.992	-2.025	-2.058	-2.090	-2.122	-2.152	-2.185	-2.215	-2.245	-2.275	-2.305	-2.332	-2.362	-2.390	-2.418	-2.442	-2.470	-2.495	-2.518	-2.542	-2.565	-2.588	-2.608	-2.628	-2.648	-2.665	-2.682	-2.700	-2.715	-2.730	-2.745	-2.758	-2.770	-2.780	-2.790	-2.800	-2.808	-2.815	-2.822	-2.828	-2.832	-2.838	-2.840	-2.842	-2.845	-2.845	-2.848	-2.845	-2.845	-2.845	-2.842	-2.840	-2.838	-2.835	-2.832	-2.828	-2.825	-2.820	-2.815	-2.810	-2.805	-2.802	-2.798	-2.792	-2.788	-2.782	-2.778	-2.772	-2.768	-2.762	-2.760	-2.755	-2.750	-2.748	-2.745	-2.740	-2.738	-2.735	-2.732	-2.730	-2.728	-2.725	-2.722	-2.722	-2.720	-2.718	-2.718	-2.715	-2.715	-2.712	-2.712	-2.712	-2.710	-2.710	-2.710	-2.708	-2.708	-2.708	-2.708	-2.705	-2.705	-2.705	-2.702	-2.702	-2.700	-2.700	-2.698	-2.695	-2.692	-2.692	-2.690	-2.685	-2.682	-2.680	-2.678	-2.672	-2.668	-2.665	-2.660	-2.655	-2.650	-2.642	-2.638	-2.632	-2.625	-2.618	-2.612	-2.605	-2.598	-2.588	-2.580	-2.572	-2.562	-2.552	-2.545	-2.535	-2.525	-2.515	-2.505	-2.495	-2.482	-2.472	-2.462	-2.450	-2.440	-2.428	-2.415	-2.405	-2.392	-2.382	-2.370	-2.358	-2.348	-2.335	-2.322	-2.312	-2.300	-2.288	-2.278	-2.268	-2.255	-2.245	-2.235	-2.222	-2.212	-2.202	-2.192	-2.182	-2.175	-2.165	-2.158	-2.148	-2.140	-2.132	-2.125	-2.118	-2.110	-2.105	-2.098	-2.092	-2.085	-2.080	-2.075	-2.070	-2.068	-2.062	-2.060	-2.055	-2.052	-2.050	-2.047	-2.045	-2.042	-2.040	-2.040	-2.038	-2.038	-2.035	-2.035	-2.035	-2.033	-2.033	-2.033	-2.033	-2.033	-2.033	-2.033	-2.033	-2.033	-2.033	-2.030	-2.030	-2.030	-2.030	-2.030	-2.027	-2.027	-2.027	-2.025	-2.022	-2.022	-2.020	-2.018	-2.018	-2.015	-2.013	-2.010	-2.007	-2.002	-2.000	-1.998	-1.995	-1.990	-1.988	-1.982	-1.980	-1.975	-1.972	-1.968	-1.962	-1.958	-1.955	-1.950	-1.945	-1.940	-1.938	-1.932	-1.928	-1.925	-1.920	-1.915	-1.912	-1.908	-1.905	-1.902	-1.900	-1.898	-1.895	-1.892	-1.890	-1.888	-1.888	-1.888	-1.885	-1.885	-1.885	-1.885	-1.885	-1.888	-1.888	-1.890	-1.892	-1.895	-1.898	-1.900	-1.905	-1.908	-1.912	-1.915	-1.920	-1.925	-1.930	-1.935	-1.940	-1.945	-1.950	-1.955	-1.960	-1.968	-1.972	-1.978	-1.982	-1.988	-1.992	-1.998	-2.002	-2.007	-2.013	-2.018	-2.020	-2.025	-2.027	-2.030	-2.033	-2.035	-2.038	-2.040	-2.042	-2.042	-2.042	-2.042	-2.042	-2.042	-2.042	-2.040	-2.040	-2.038	-2.035	-2.033	-2.030	-2.027	-2.025	-2.020	-2.018	-2.015	-2.010	-2.007	-2.002	-2.000	-1.995	-1.990	-1.988	-1.982	-1.980	-1.978	-1.972	-1.970	-1.968	-1.965	-1.965	-1.962	-1.962	-1.960	-1.960	-1.960	-1.962	-1.962	-1.965	-1.968	-1.970	-1.975	-1.978	-1.982	-1.988	-1.995	-2.000	-2.007	-2.015	-2.022	-2.033	-2.042	-2.052	-2.062	-2.072	-2.085	-2.098	-2.110	-2.122	-2.135	-2.150	-2.162	-2.178	-2.192	-2.208	-2.222	-2.238	-2.252	-2.268	-2.285	-2.300	-2.318	-2.332	-2.350	-2.368	-2.382	-2.400	-2.415	-2.432	-2.448	-2.465	-2.480	-2.495	-2.510	-2.525	-2.540	-2.555	-2.570	-2.582	-2.598	-2.610	-2.622	-2.635	-2.648	-2.658	-2.670	-2.680	-2.690	-2.700	-2.708	-2.718	-2.725	-2.732	-2.740	-2.745	-2.750	-2.755	-2.760	-2.762	-2.768	-2.770	-2.770	-2.772	-2.772	-2.772	-2.772	-2.770	-2.770	-2.768	-2.762	-2.760	-2.755	-2.750	-2.745	-2.738	-2.732	-2.725	-2.718	-2.708	-2.700	-2.690	-2.680	-2.670	-2.660	-2.648	-2.638	-2.625	-2.612	-2.600	-2.585	-2.572	-2.560	-2.545	-2.530	-2.515	-2.500	-2.485	-2.470	-2.455	-2.440	-2.425	-2.408	-2.392	-2.375	-2.360	-2.342	-2.328	-2.310	-2.295	-2.278	-2.262	-2.245	-2.230	-2.212	-2.198	-2.180	-2.162	-2.148	-2.130	-2.115	-2.098	-2.082	-2.065	-2.050	-2.033	-2.018	-2.000	-1.985	-1.968	-1.950	-1.935	-1.918	-1.900	-1.882	-1.868	-1.850	-1.832	-1.815	-1.798	-1.782	-1.765	-1.748	-1.730	-1.712	-1.695	-1.678	-1.660	-1.640	-1.622	-1.605	-1.588	-1.570	-1.550	-1.532	-1.515	-1.495	-1.478	-1.460	-1.440	-1.422	-1.402	-1.385	-1.365	-1.348	-1.330	-1.310	-1.292	-1.272	-1.255	-1.235	-1.218	-1.200	-1.180	-1.162	-1.145	-1.128	-1.108	-1.090	-1.072	-1.055	-1.038	-1.020	-1.002	-0.985	-0.968	-0.950	-0.932	-0.915	-0.898	-0.880	-0.862	-0.845	-0.828	-0.810	-0.792	-0.772	-0.755	-0.738	-0.720	-0.702	-0.685	-0.665	-0.648	-0.630	-0.610	-0.592	-0.572	-0.555	-0.535	-0.515	-0.498	-0.478	-0.458	-0.438	-0.418	-0.398	-0.378	-0.358	-0.335	-0.315	-0.292	-0.272	-0.250	-0.228	-0.208	-0.185	-0.162	-0.140	-0.118	-0.095	-0.072	-0.050	-0.028	-0.005	0.020	0.042	0.065	0.090	0.112	0.138	0.160	0.182	0.208	0.230	0.255	0.278	0.300	0.325	0.348	0.372	0.395	0.420	0.442	0.468	0.490	0.515	0.538	0.562	0.585	0.608	0.632	0.655	0.678	0.702	0.725	0.750	0.772	0.795	0.820	0.842	0.868	0.890	0.915	0.938	0.962	0.985	1.010	1.035	1.060	1.082	1.108	1.132	1.158	1.185	1.210	1.235	1.262	1.288	1.315	1.342	1.370	1.398	1.425	1.452	1.480	1.510	1.538	1.568	1.598	1.628	1.658	1.688	1.718	1.748	1.778	1.810	1.840	1.872	1.902	1.935	1.965	1.998	2.027	2.060	2.092	2.122	2.155	2.185	2.215	2.248	2.278	2.308	2.338	2.368	2.398	2.425	2.455	2.482	2.510	2.538	2.565	2.592	2.618	2.642	2.668	2.692	2.715	2.738	2.760	2.782	2.802	2.822	2.842	2.862	2.882	2.900	2.918	2.935	2.950	2.965	2.980	2.995	3.010	3.025	3.038	3.050	3.065	3.078	3.088	3.100	3.112	3.122	3.135	3.145	3.155	3.168	3.178	3.188	3.200	3.210	3.220	3.230	3.242	3.252	3.265	3.275	3.288	3.300	3.310	3.322	3.335	3.348	3.360	3.372	3.388	3.400	3.415	3.428	3.442	3.458	3.472	3.488	3.502	3.518	3.532	3.548	3.562	3.578	3.592	3.608	3.622	3.638	3.652	3.668	3.682	3.698	3.710	3.725	3.738	3.750	3.762	3.772	3.785	3.795	3.805	3.815	3.825	3.832	3.840	3.848	3.852	3.860	3.862	3.868	3.870	3.872	3.875	3.878	3.878	3.878	3.878	3.875	3.872	3.870	3.868	3.862	3.860	3.855	3.848	3.842	3.838	3.830	3.822	3.815	3.808	3.800	3.790	3.782	3.772	3.765	3.755	3.748	3.738	3.728	3.720	3.710	3.700	3.692	3.682	3.675	3.665	3.658	3.650	3.640	3.632	3.625	3.618	3.610	3.602	3.595	3.590	3.582	3.575	3.570	3.562	3.558	3.552	3.548	3.542	3.538	3.532	3.528	3.525	3.520	3.515	3.512	3.510	3.505	3.502	3.500	3.498	3.495	3.492	3.492	3.490	3.490	3.488	3.488	3.488	3.485	3.485	3.488	3.488	3.488	3.488	3.490	3.492	3.492	3.495	3.498	3.500	3.502	3.508	3.510	3.515	3.520	3.522	3.528	3.532	3.538	3.545	3.550	3.555	3.562	3.570	3.575	3.582	3.590	3.598	3.602	3.610	3.618	3.625	3.635	3.642	3.650	3.658	3.665	3.675	3.682	3.690	3.698	3.708	3.715	3.722	3.730	3.740	3.748	3.755	3.765	3.772	3.782	3.790	3.798	3.808	3.815	3.825	3.832	3.842	3.852	3.860	3.870	3.880	3.890	3.900	3.910	3.920	3.930	3.940	3.950	3.962	3.972	3.985	3.995	4.008	4.020	4.032	4.043	4.055	4.068	4.080	4.093	4.105	4.118	4.130	4.142	4.155	4.168	4.180	4.192	4.205	4.215	4.228	4.238	4.250	4.260	4.270	4.280	4.288	4.298	4.305	4.312	4.320	4.325	4.330	4.335	4.340	4.342	4.345	4.348	4.348	4.348	4.348	4.345	4.342	4.340	4.335	4.330	4.325	4.318	4.310	4.302	4.292	4.282	4.272	4.260	4.248	4.235	4.222	4.208	4.192	4.178	4.162	4.148	4.130	4.112	4.095	4.077	4.060	4.043	4.022	4.005	3.985	3.968	3.948	3.928	3.910	3.890	3.872	3.852	3.835	3.815	3.798	3.780	3.762	3.745	3.728	3.712	3.695	3.680	3.665	3.650	3.635	3.622	3.610	3.595	3.585	3.572	3.560	3.550	3.540	3.530	3.520	3.512	3.505	3.495	3.490	3.482	3.475	3.470	3.465	3.460	3.455	3.452	3.448	3.445	3.442	3.440	3.440	3.438	3.438	3.438	3.438	3.438	3.438	3.438	3.440	3.442	3.445	3.448	3.450	3.455	3.458	3.462	3.468	3.472	3.478	3.485	3.490	3.498	3.505	3.515	3.522	3.532	3.542	3.552	3.562	3.575	3.588	3.600	3.615	3.628	3.642	3.660	3.675	3.692	3.710	3.730	3.748	3.768	3.788	3.808	3.830	3.850	3.872	3.898	3.920	3.945	3.968	3.992	4.020	4.045	4.070	4.098	4.125	4.150	4.178	4.205	4.232	4.260	4.288	4.315	4.342	4.368	4.395	4.422	4.448	4.475	4.500	4.525	4.550	4.575	4.600	4.622	4.645	4.668	4.690	4.710	4.730	4.750	4.770	4.788	4.805	4.822	4.838	4.855	4.868	4.882	4.895	4.908	4.920	4.930	4.940	4.950	4.958	4.965	4.972	4.980	4.985	4.990	4.995	5.000	5.002	5.005	5.008	5.010	5.010	5.012	5.012	5.012	5.010	5.010	5.008	5.008	5.005	5.002	5.000	4.998	4.992	4.990	4.985	4.982	4.978	4.975	4.970	4.965	4.960	4.955	4.950	4.945	4.940	4.935	4.928	4.922	4.918	4.910	4.905	4.898	4.892	4.885	4.878	4.870	4.865	4.858	4.850	4.842	4.832	4.825	4.818	4.808	4.800	4.790	4.782	4.772	4.762	4.752	4.742	4.732	4.722	4.710	4.700	4.688	4.678	4.665	4.652	4.640	4.628	4.615	4.600	4.588	4.572	4.560	4.545	4.530	4.515	4.500	4.482	4.468	4.450	4.435	4.418	4.400	4.382	4.365	4.348	4.330	4.310	4.292	4.272	4.255	4.235	4.215	4.198	4.178	4.158	4.138	4.118	4.098	4.075	4.055	4.035	4.015	3.995	3.972	3.952	3.932	3.912	3.890	3.870	3.850	3.830	3.810	3.790	3.770	3.750	3.730	3.710	3.690	3.670	3.650	3.632	3.612	3.595	3.575	3.558	3.540	3.522	3.505	3.488	3.470	3.455	3.438	3.420	3.405	3.390	3.375	3.358	3.342	3.330	3.315	3.300	3.285	3.272	3.258	3.245	3.230	3.218	3.205	3.192	3.180	3.168	3.152	3.142	3.130	3.118	3.105	3.092	3.080	3.068	3.058	3.045	3.035	3.022	3.010	3.000	2.988	2.978	2.965	2.955	2.942	2.932	2.920	2.910	2.898	2.888	2.878	2.865	2.855	2.845	2.832	2.822	2.812	2.802	2.792	2.782	2.775	2.765	2.758	2.748	2.740	2.732	2.725	2.718	2.710	2.705	2.698	2.692	2.688	2.682	2.678	2.675	2.670	2.668	2.665	2.662	2.660	2.660	2.660	2.658	2.660	2.660	2.660	2.662	2.665	2.668	2.670	2.672	2.675	2.680	2.682	2.688	2.692	2.698	2.702	2.708	2.712	2.718	2.722	2.730	2.735	2.740	2.745	2.750	2.755	2.760	2.765	2.770	2.772	2.778	2.780	2.782	2.785	2.788	2.788	2.790	2.790	2.790	2.790	2.788	2.785	2.782	2.778	2.775	2.770	2.762	2.758	2.750	2.742	2.732	2.725	2.715	2.702	2.690	2.680	2.665	2.652	2.638	2.622	2.605	2.588	2.570	2.552	2.535	2.515	2.495	2.475	2.455	2.432	2.412	2.390	2.368	2.345	2.322	2.300	2.275	2.252	2.228	2.205	2.180	2.158	2.132	2.110	2.088	2.062	2.040	2.018	1.995	1.972	1.950	1.928	1.905	1.885	1.865	1.845	1.825	1.805	1.788	1.770	1.752	1.735	1.720	1.702	1.688	1.675	1.660	1.648	1.635	1.625	1.615	1.605	1.595	1.588	1.578	1.572	1.565	1.560	1.552	1.550	1.545	1.540	1.538	1.535	1.532	1.530	1.528	1.528	1.525	1.525	1.525	1.525	1.525	1.522	1.522	1.522	1.522	1.522	1.522	1.522	1.520	1.520	1.518	1.518	1.515	1.512	1.510	1.508	1.502	1.498	1.492	1.488	1.482	1.475	1.468	1.460	1.452	1.442	1.432	1.422	1.412	1.402	1.390	1.378	1.365	1.350	1.338	1.322	1.308	1.292	1.275	1.260	1.242	1.225	1.208	1.190	1.172	1.155	1.138	1.120	1.100	1.082	1.065	1.045	1.028	1.008	0.990	0.972	0.955	0.938	0.920	0.902	0.885	0.868	0.850	0.835	0.818	0.802	0.788	0.770	0.758	0.742	0.728	0.715	0.700	0.688	0.675	0.662	0.650	0.640	0.628	0.618	0.608	0.598	0.588	0.580	0.570	0.562	0.555	0.548	0.540	0.532	0.528	0.522	0.515	0.512	0.507	0.502	0.500	0.498	0.495	0.492	0.490	0.490	0.490	0.490	0.490	0.490	0.492	0.495	0.498	0.500	0.502	0.507	0.512	0.518	0.522	0.528	0.535	0.542	0.550	0.558	0.565	0.572	0.582	0.590	0.600	0.610	0.620	0.630	0.640	0.650	0.660	0.670	0.682	0.692	0.702	0.712	0.725	0.735	0.745	0.755	0.765	0.775	0.785	0.795	0.805	0.812	0.822	0.830	0.838	0.845	0.852	0.860	0.865	0.870	0.878	0.882	0.885	0.890	0.892	0.895	0.898	0.900	0.902	0.902	0.902	0.902	0.902	0.902	0.902	0.900	0.900	0.898	0.895	0.892	0.890	0.885	0.882	0.878	0.875	0.870	0.868	0.862	0.860	0.855	0.850	0.848	0.842	0.838	0.835	0.830	0.828	0.825	0.820	0.818	0.815	0.812	0.810	0.808	0.808	0.805	0.805	0.805	0.805	0.805	0.805	0.805	0.808	0.810	0.812	0.815	0.818	0.820	0.825	0.830	0.832	0.838	0.842	0.850	0.855	0.862	0.868	0.875	0.880	0.888	0.895	0.902	0.910	0.918	0.925	0.932	0.940	0.948	0.955	0.962	0.968	0.975	0.982	0.990	0.995	1.000	1.008	1.012	1.018	1.020	1.025	1.028	1.030	1.032	1.035	1.035	1.035	1.035	1.035	1.032	1.032	1.030	1.025	1.020	1.018	1.010	1.005	0.998	0.990	0.982	0.972	0.965	0.955	0.945	0.932	0.922	0.910	0.898	0.885	0.870	0.858	0.842	0.828	0.812	0.798	0.782	0.768	0.750	0.735	0.718	0.702	0.685	0.670	0.652	0.635	0.620	0.602	0.588	0.572	0.558	0.542	0.528	0.512	0.498	0.482	0.470	0.455	0.442	0.430	0.420	0.408	0.398	0.385	0.375	0.365	0.358	0.348	0.340	0.332	0.325	0.320	0.312	0.308	0.302	0.298	0.295	0.292	0.288	0.285	0.282	0.282	0.280	0.280	0.278	0.278	0.278	0.278	0.278	0.278	0.280	0.280	0.280	0.282	0.282	0.285	0.285	0.288	0.288	0.290	0.290	0.292	0.292	0.292	0.295	0.295	0.295	0.295	0.295	0.292	0.292	0.292	0.290	0.290	0.288	0.285	0.282	0.280	0.280	0.278	0.272	0.270	0.268	0.265	0.262	0.258	0.255	0.252	0.250	0.245	0.242	0.240	0.238	0.235	0.232	0.230	0.228	0.228	0.225	0.225	0.225	0.225	0.225	0.228	0.228	0.230	0.232	0.238	0.240	0.245	0.250	0.258	0.262	0.270	0.278	0.288	0.298	0.308	0.318	0.328	0.340	0.352	0.365	0.380	0.395	0.410	0.425	0.440	0.458	0.472	0.490	0.507	0.525	0.542	0.560	0.578	0.598	0.615	0.632	0.652	0.670	0.688	0.705	0.722	0.740	0.758	0.772	0.788	0.805	0.818	0.832	0.845	0.860	0.870	0.882	0.892	0.902	0.910	0.920	0.925	0.932	0.938	0.942	0.945	0.948	0.948	0.950	0.948	0.948	0.945	0.940	0.938	0.930	0.925	0.918	0.910	0.900	0.890	0.880	0.868	0.858	0.842	0.830	0.815	0.802	0.785	0.770	0.755	0.738	0.720	0.702	0.685	0.668	0.650	0.630	0.612	0.592	0.575	0.555	0.538	0.518	0.498	0.480	0.462	0.442	0.425	0.408	0.388	0.370	0.355	0.338	0.320	0.305	0.290	0.275	0.260	0.245	0.230	0.218	0.205	0.192	0.180	0.168	0.158	0.148	0.138	0.128	0.118	0.110	0.100	0.092	0.088	0.080	0.072	0.068	0.062	0.058	0.052	0.048	0.042	0.040	0.038	0.032	0.030	0.028	0.025	0.022	0.020	0.020	0.018	0.015	0.015	0.012	0.012	0.010	0.008	0.008	0.005	0.005	0.002	0.000	0.000	-0.002	-0.005	-0.008	-0.008	-0.010	-0.012	-0.015	-0.018	-0.022	-0.025	-0.028	-0.032	-0.035	-0.040	-0.042	-0.048	-0.050	-0.055	-0.060	-0.065	-0.070	-0.075	-0.080	-0.085	-0.090	-0.095	-0.100	-0.105	-0.110	-0.115	-0.120	-0.125	-0.130	-0.135	-0.140	-0.142	-0.148	-0.152	-0.158	-0.162	-0.165	-0.170	-0.172	-0.178	-0.182	-0.185	-0.188	-0.192	-0.195	-0.198	-0.200	-0.202	-0.205	-0.208	-0.210	-0.212	-0.212	-0.215	-0.215	-0.218	-0.218	-0.218	-0.220	-0.220	-0.220	-0.220	-0.220	-0.220	-0.218	-0.218	-0.215	-0.215	-0.212	-0.210	-0.208	-0.205	-0.202	-0.200	-0.195	-0.192	-0.188	-0.182	-0.178	-0.172	-0.168	-0.162	-0.155	-0.150	-0.142	-0.135	-0.128	-0.120	-0.110	-0.102	-0.092	-0.082	-0.072	-0.062	-0.052	-0.042	-0.032	-0.020	-0.010	0.002	0.015	0.025	0.038	0.050	0.062	0.075	0.088	0.100	0.112	0.125	0.138	0.150	0.162	0.175	0.188	0.200	0.212	0.222	0.235	0.245	0.258	0.268	0.278	0.288	0.298	0.308	0.315	0.325	0.332	0.340	0.348	0.355	0.362	0.368	0.375	0.380	0.388	0.392	0.398	0.402	0.408	0.410	0.415	0.418	0.422	0.425	0.430	0.432	0.435	0.438	0.442	0.445	0.448	0.450	0.452	0.458	0.460	0.462	0.468	0.470	0.472	0.478	0.482	0.485	0.490	0.495	0.498	0.502	0.507	0.512	0.518	0.525	0.530	0.535	0.542	0.548	0.555	0.562	0.568	0.575	0.582	0.590	0.598	0.605	0.612	0.620	0.628	0.635	0.642	0.650	0.660	0.668	0.675	0.682	0.690	0.698	0.705	0.712	0.720	0.725	0.732	0.740	0.745	0.752	0.758	0.762	0.768	0.775	0.780	0.782	0.788	0.790	0.795	0.798	0.800	0.802	0.802	0.805	0.805	0.805	0.805	0.802	0.802	0.800	0.798	0.792	0.790	0.785	0.780	0.772	0.768	0.760	0.750	0.742	0.732	0.722	0.712	0.700	0.690	0.675	0.662	0.648	0.635	0.618	0.602	0.585	0.570	0.552	0.535	0.515	0.498	0.478	0.458	0.440	0.420	0.400	0.380	0.360	0.340	0.320	0.300	0.280	0.260	0.242	0.222	0.205	0.188	0.170	0.152	0.135	0.120	0.108	0.092	0.080	0.068	0.058	0.048	0.038	0.030	0.022	0.018	0.012	0.010	0.008	0.005	0.005	0.008	0.010	0.015	0.020	0.025	0.032	0.042	0.050	0.062	0.075	0.088	0.102	0.118	0.132	0.150	0.168	0.185	0.205	0.225	0.245	0.265	0.288	0.310	0.330	0.352	0.378	0.400	0.422	0.448	0.470	0.492	0.518	0.540	0.562	0.585	0.608	0.630	0.650	0.672	0.692	0.712	0.730	0.750	0.768	0.785	0.802	0.818	0.832	0.848	0.860	0.872	0.885	0.898	0.908	0.918	0.925	0.932	0.940	0.945	0.950	0.955	0.958	0.962	0.962	0.965	0.965	0.965	0.965	0.962	0.960	0.958	0.955	0.952	0.948	0.942	0.938	0.932	0.928	0.922	0.918	0.910	0.905	0.900	0.892	0.888	0.880	0.875	0.870	0.865	0.860	0.855	0.850	0.845	0.842	0.840	0.838	0.835	0.832	0.832	0.830	0.830	0.830	0.832	0.835	0.838	0.840	0.845	0.848	0.855	0.860	0.865	0.872	0.880	0.890	0.898	0.908	0.918	0.930	0.940	0.952	0.965	0.978	0.990	1.005	1.018	1.032	1.048	1.062	1.078	1.092	1.108	1.125	1.140	1.158	1.172	1.190	1.205	1.222	1.238	1.255	1.270	1.288	1.305	1.320	1.338	1.355	1.370	1.388	1.402	1.420	1.435	1.452	1.468	1.482	1.500	1.515	1.530	1.548	1.562	1.578	1.595	1.610	1.625	1.642	1.658	1.672	1.688	1.705	1.720	1.735	1.750	1.765	1.782	1.798	1.812	1.828	1.842	1.858	1.875	1.890	1.905	1.920	1.935	1.948	1.962	1.978	1.992	2.005	2.020	2.033	2.047	2.060	2.072	2.085	2.098	2.110	2.122	2.132	2.145	2.155	2.165	2.175	2.185	2.195	2.205	2.212	2.222	2.230	2.238	2.245	2.252	2.258	2.265	2.270	2.275	2.280	2.285	2.290	2.292	2.295	2.300	2.302	2.302	2.305	2.305	2.308	2.308	2.308	2.305	2.305	2.302	2.300	2.298	2.295	2.292	2.288	2.282	2.278	2.272	2.268	2.260	2.252	2.245	2.238	2.230	2.220	2.210	2.200	2.190	2.178	2.168	2.155	2.140	2.128	2.115	2.100	2.085	2.070	2.052	2.035	2.018	2.000	1.982	1.965	1.945	1.925	1.905	1.882	1.862	1.840	1.818	1.792	1.770	1.745	1.720	1.692	1.668	1.640	1.612	1.582	1.552	1.522	1.492	1.460	1.428	1.395	1.362	1.328	1.290	1.252	1.215	1.178	1.138	1.095	1.055	1.010	0.968	0.922	0.875	0.828	0.780	0.730	0.678	0.628	0.572	0.520	0.462	0.408	0.348	0.290	0.230	0.170	0.108	0.042	-0.020	-0.085	-0.152	-0.218	-0.285	-0.355	-0.422	-0.492	-0.562	-0.632	-0.705	-0.778	-0.848	-0.920	-0.992	-1.065	-1.138	-1.208	-1.280	-1.352	-1.425	-1.495	-1.568	-1.638	-1.705	-1.775	-1.842	-1.910	-1.978	-2.042	-2.108	-2.172	-2.235	-2.298	-2.358	-2.418	-2.475	-2.532	-2.588	-2.642	-2.695	-2.748	-2.798	-2.848	-2.895	-2.942	-2.988	-3.030	-3.075	-3.115	-3.155	-3.195	-3.232	-3.270	-3.305	-3.338	-3.372	-3.405	-3.435	-3.465	-3.495	-3.525	-3.552	-3.580	-3.605	-3.630	-3.655	-3.680	-3.705	-3.728	-3.750	-3.772	-3.795	-3.815	-3.835	-3.858	-3.878	-3.898	-3.918	-3.935	-3.955	-3.975	-3.992	-4.012	-4.030	-4.050	-4.068	-4.085	-4.102	-4.120	-4.138	-4.155	-4.172	-4.190	-4.208	-4.222	-4.240	-4.255	-4.270	-4.288	-4.302	-4.318	-4.330	-4.345	-4.360	-4.372	-4.385	-4.398	-4.410	-4.422	-4.432	-4.445	-4.455	-4.465	-4.475	-4.482	-4.490	-4.498	-4.505	-4.510	-4.518	-4.522	-4.525	-4.530	-4.532	-4.535	-4.535	-4.535	-4.535	-4.532	-4.530	-4.528	-4.525	-4.520	-4.512	-4.508	-4.500	-4.490	-4.480	-4.470	-4.458	-4.445	-4.432	-4.418	-4.402	-4.385	-4.368	-4.348	-4.328	-4.305	-4.282	-4.260	-4.235	-4.210	-4.182	-4.152	-4.122	-4.093	-4.060	-4.028	-3.992	-3.958	-3.920	-3.882	-3.842	-3.802	-3.760	-3.718	-3.675	-3.630	-3.582	-3.535	-3.488	-3.438	-3.388	-3.338	-3.285	-3.230	-3.175	-3.120	-3.065	-3.008	-2.950	-2.890	-2.830	-2.770	-2.708	-2.645	-2.582	-2.520	-2.455	-2.390	-2.325	-2.258	-2.190	-2.122	-2.055	-1.985	-1.918	-1.848	-1.778	-1.705	-1.635	-1.562	-1.490	-1.418	-1.345	-1.272	-1.198	-1.122	-1.050	-0.975	-0.900	-0.825	-0.748	-0.672	-0.598	-0.520	-0.445	-0.368	-0.290	-0.215	-0.138	-0.062	0.015	0.090	0.168	0.242	0.320	0.395	0.470	0.545	0.620	0.695	0.768	0.842	0.915	0.988	1.058	1.130	1.200	1.268	1.338	1.405	1.472	1.538	1.602	1.665	1.730	1.790	1.852	1.910	1.970	2.027	2.082	2.138	2.192	2.242	2.295	2.345	2.395	2.442	2.490	2.535	2.580	2.622	2.665	2.708	2.748	2.788	2.825	2.862	2.898	2.932	2.968	3.000	3.032	3.065	3.098	3.128	3.158	3.185	3.215	3.242	3.270	3.295	3.322	3.348	3.372	3.398	3.422	3.445	3.470	3.492	3.515	3.538	3.560	3.580	3.600	3.622	3.642	3.660	3.680	3.698	3.715	3.732	3.750	3.765	3.780	3.795	3.808	3.820	3.832	3.842	3.852	3.860	3.868	3.875	3.880	3.882	3.885	3.888	3.888	3.885	3.882	3.878	3.872	3.865	3.855	3.845	3.832	3.818	3.802	3.785	3.765	3.745	3.722	3.700	3.675	3.648	3.618	3.588	3.555	3.522	3.488	3.450	3.412	3.372	3.332	3.290	3.248	3.202	3.158	3.110	3.062	3.015	2.965	2.915	2.865	2.815	2.762	2.710	2.658	2.605	2.550	2.498	2.442	2.390	2.335	2.282	2.228	2.175	2.120	2.068	2.015	1.962	1.910	1.858	1.805	1.755	1.705	1.655	1.605	1.555	1.508	1.460	1.412	1.365	1.318	1.272	1.228	1.182	1.138	1.095	1.052	1.010	0.968	0.925	0.882	0.842	0.802	0.762	0.722	0.682	0.642	0.602	0.565	0.525	0.488	0.450	0.410	0.372	0.335	0.298	0.260	0.222	0.185	0.148	0.110	0.075	0.038	0.000	-0.038	-0.075	-0.112	-0.148	-0.185	-0.222	-0.260	-0.295	-0.332	-0.370	-0.405	-0.442	-0.480	-0.515	-0.552	-0.588	-0.625	-0.660	-0.695	-0.732	-0.768	-0.802	-0.838	-0.872	-0.908	-0.942	-0.978	-1.010	-1.045	-1.080	-1.112	-1.148	-1.180	-1.212	-1.245	-1.280	-1.312	-1.345	-1.378	-1.410	-1.440	-1.472	-1.505	-1.538	-1.568	-1.600	-1.632	-1.662	-1.695	-1.725	-1.755	-1.788	-1.818	-1.848	-1.880	-1.910	-1.940	-1.970	-2.000	-2.030	-2.060	-2.090	-2.120	-2.150	-2.178	-2.208	-2.235	-2.265	-2.292	-2.320	-2.348	-2.372	-2.400	-2.425	-2.450	-2.475	-2.500	-2.522	-2.545	-2.568	-2.590	-2.610	-2.630	-2.650	-2.668	-2.688	-2.702	-2.720	-2.735	-2.750	-2.762	-2.775	-2.788	-2.800	-2.810	-2.818	-2.828	-2.835	-2.840	-2.848	-2.852	-2.855	-2.860	-2.862	-2.862	-2.865	-2.865	-2.865	-2.862	-2.862	-2.860	-2.858	-2.852	-2.850	-2.845	-2.842	-2.838	-2.832	-2.828	-2.822	-2.818	-2.812	-2.805	-2.800	-2.792	-2.788	-2.782	-2.778	-2.772	-2.768	-2.762	-2.758	-2.755	-2.750	-2.748	-2.742	-2.740	-2.738	-2.735	-2.735	-2.732	-2.732	-2.730	-2.730	-2.730	-2.730	-2.730	-2.732	-2.735	-2.735	-2.738	-2.738	-2.740	-2.742	-2.745	-2.748	-2.750	-2.752	-2.752	-2.755	-2.758	-2.760	-2.762	-2.765	-2.765	-2.768	-2.768	-2.768	-2.770	-2.770	-2.768	-2.768	-2.768	-2.765	-2.762	-2.760	-2.758	-2.752	-2.750	-2.745	-2.740	-2.732	-2.728	-2.720	-2.712	-2.705	-2.695	-2.688	-2.678	-2.668	-2.658	-2.648	-2.635	-2.622	-2.612	-2.600	-2.585	-2.572	-2.560	-2.545	-2.532	-2.518	-2.502	-2.490	-2.475	-2.460	-2.445	-2.430	-2.415	-2.400	-2.385	-2.370	-2.355	-2.340	-2.328	-2.312	-2.298	-2.282	-2.270	-2.255	-2.242	-2.230	-2.218	-2.205	-2.192	-2.180	-2.168	-2.155	-2.145	-2.132	-2.122	-2.112	-2.102	-2.092	-2.082	-2.072	-2.062	-2.055	-2.045	-2.038	-2.030	-2.022	-2.015	-2.007	-2.000	-1.992	-1.985	-1.980	-1.972	-1.968	-1.962	-1.958	-1.952	-1.948	-1.942	-1.938	-1.932	-1.928	-1.922	-1.918	-1.915	-1.910	-1.905	-1.902	-1.898	-1.895	-1.890	-1.888	-1.885	-1.880	-1.878	-1.875	-1.870	-1.868	-1.865	-1.860	-1.858	-1.855	-1.852	-1.850	-1.845	-1.842	-1.840	-1.838	-1.832	-1.830	-1.828	-1.825	-1.820	-1.818	-1.815	-1.812	-1.808	-1.805	-1.802	-1.800	-1.798	-1.792	-1.790	-1.788	-1.785	-1.782	-1.780	-1.775	-1.772	-1.770	-1.768	-1.765	-1.762	-1.760	-1.760	-1.758	-1.755	-1.752	-1.752	-1.750	-1.750	-1.750	-1.748	-1.748	-1.748	-1.748	-1.750	-1.750	-1.750	-1.752	-1.755	-1.758	-1.760	-1.762	-1.765	-1.770	-1.772	-1.778	-1.782	-1.788	-1.792	-1.798	-1.802	-1.810	-1.815	-1.822	-1.830	-1.838	-1.842	-1.850	-1.858	-1.868	-1.875	-1.882	-1.890	-1.898	-1.905	-1.915	-1.922	-1.930	-1.938	-1.945	-1.952	-1.960	-1.968	-1.972	-1.980	-1.985	-1.992	-1.998	-2.002	-2.007	-2.013	-2.018	-2.022	-2.025	-2.027	-2.033	-2.035	-2.038	-2.040	-2.040	-2.042	-2.042	-2.045	-2.045	-2.045	-2.045	-2.045	-2.045	-2.045	-2.045	-2.045	-2.045	-2.042	-2.042	-2.042	-2.042	-2.042	-2.042	-2.042	-2.042	-2.042	-2.042	-2.045	-2.047	-2.047	-2.050	-2.052	-2.055	-2.060	-2.062	-2.068	-2.072	-2.078	-2.085	-2.090	-2.098	-2.105	-2.115	-2.122	-2.132	-2.142	-2.152	-2.162	-2.175	-2.185	-2.198	-2.210	-2.225	-2.238	-2.252	-2.268	-2.282	-2.298	-2.312	-2.330	-2.348	-2.365	-2.380	-2.398	-2.415	-2.435	-2.452	-2.470	-2.490	-2.508	-2.528	-2.545	-2.565	-2.582	-2.602	-2.622	-2.640	-2.660	-2.678	-2.695	-2.715	-2.732	-2.750	-2.768	-2.785	-2.802	-2.820	-2.835	-2.852	-2.868	-2.882	-2.898	-2.912	-2.925	-2.938	-2.950	-2.962	-2.975	-2.985	-2.998	-3.008	-3.015	-3.025	-3.032	-3.040	-3.045	-3.052	-3.058	-3.062	-3.065	-3.070	-3.072	-3.072	-3.075	-3.075	-3.075	-3.075	-3.072	-3.070	-3.068	-3.065	-3.060	-3.055	-3.052	-3.045	-3.040	-3.032	-3.028	-3.020	-3.010	-3.002	-2.995	-2.985	-2.975	-2.965	-2.955	-2.945	-2.932	-2.922	-2.910	-2.898	-2.885	-2.872	-2.860	-2.848	-2.835	-2.822	-2.808	-2.795	-2.782	-2.768	-2.755	-2.740	-2.725	-2.712	-2.698	-2.682	-2.668	-2.655	-2.640	-2.625	-2.610	-2.595	-2.580	-2.565	-2.550	-2.535	-2.520	-2.505	-2.490	-2.475	-2.460	-2.445	-2.428	-2.412	-2.398	-2.382	-2.365	-2.350	-2.335	-2.318	-2.302	-2.285	-2.270	-2.252	-2.235	-2.220	-2.202	-2.185	-2.170	-2.152	-2.135	-2.118	-2.102	-2.085	-2.068	-2.050	-2.033	-2.015	-1.998	-1.980	-1.965	-1.948	-1.930	-1.912	-1.895	-1.878	-1.860	-1.842	-1.825	-1.808	-1.790	-1.772	-1.755	-1.740	-1.722	-1.705	-1.688	-1.670	-1.655	-1.638	-1.620	-1.602	-1.588	-1.570	-1.552	-1.538	-1.520	-1.502	-1.488	-1.470	-1.452	-1.438	-1.420	-1.405	-1.388	-1.370	-1.355	-1.338	-1.320	-1.305	-1.288	-1.270	-1.252	-1.235	-1.218	-1.200	-1.182	-1.165	-1.148	-1.130	-1.112	-1.092	-1.075	-1.055	-1.038	-1.018	-0.998	-0.978	-0.958	-0.938	-0.918	-0.895	-0.875	-0.852	-0.832	-0.810	-0.788	-0.765	-0.742	-0.718	-0.695	-0.670	-0.648	-0.622	-0.598	-0.572	-0.548	-0.522	-0.498	-0.470	-0.445	-0.418	-0.392	-0.365	-0.338	-0.312	-0.285	-0.258	-0.230	-0.202	-0.175	-0.148	-0.120	-0.092	-0.065	-0.038	-0.010	0.018	0.045	0.072	0.100	0.128	0.155	0.182	0.210	0.238	0.265	0.290	0.318	0.345	0.372	0.398	0.425	0.452	0.478	0.505	0.530	0.558	0.582	0.610	0.635	0.662	0.688	0.715	0.740	0.768	0.792	0.820	0.845	0.870	0.898	0.922	0.950	0.978	1.002	1.030	1.055	1.082	1.110	1.135	1.162	1.190	1.218	1.245	1.272	1.300	1.325	1.352	1.380	1.408	1.435	1.462	1.490	1.518	1.545	1.570	1.598	1.625	1.652	1.678	1.705	1.732	1.758	1.785	1.810	1.835	1.860	1.885	1.910	1.935	1.960	1.985	2.007	2.033	2.055	2.078	2.100	2.122	2.145	2.168	2.188	2.210	2.230	2.250	2.270	2.290	2.310	2.328	2.345	2.365	2.382	2.400	2.418	2.435	2.450	2.468	2.482	2.498	2.512	2.528	2.545	2.558	2.572	2.588	2.602	2.618	2.630	2.645	2.660	2.672	2.688	2.702	2.715	2.730	2.742	2.758	2.772	2.788	2.802	2.815	2.830	2.845	2.862	2.878	2.892	2.910	2.925	2.942	2.960	2.978	2.995	3.012	3.030	3.050	3.068	3.088	3.108	3.128	3.148	3.168	3.188	3.210	3.230	3.252	3.272	3.295	3.315	3.338	3.360	3.382	3.402	3.425	3.448	3.468	3.490	3.510	3.532	3.552	3.572	3.592	3.612	3.630	3.650	3.668	3.685	3.702	3.718	3.732	3.748	3.762	3.775	3.788	3.800	3.810	3.820	3.828	3.838	3.845	3.852	3.858	3.862	3.865	3.870	3.872	3.872	3.872	3.872	3.872	3.870	3.868	3.865	3.862	3.858	3.852	3.848	3.842	3.838	3.830	3.822	3.818	3.810	3.802	3.792	3.785	3.778	3.770	3.760	3.752	3.745	3.735	3.728	3.720	3.712	3.705	3.698	3.690	3.682	3.675	3.668	3.662	3.655	3.650	3.642	3.638	3.632	3.628	3.622	3.618	3.612	3.610	3.605	3.602	3.600	3.595	3.592	3.590	3.588	3.585	3.582	3.582	3.580	3.578	3.578	3.575	3.575	3.572	3.572	3.572	3.570	3.570	3.570	3.570	3.570	3.570	3.570	3.570	3.570	3.570	3.570	3.572	3.572	3.572	3.575	3.575	3.578	3.578	3.580	3.582	3.582	3.585	3.588	3.590	3.592	3.595	3.595	3.600	3.602	3.605	3.608	3.610	3.612	3.618	3.620	3.625	3.628	3.632	3.635	3.640	3.642	3.648	3.650	3.655	3.660	3.662	3.668	3.672	3.675	3.680	3.685	3.690	3.695	3.700	3.705	3.710	3.715	3.720	3.725	3.730	3.735	3.740	3.748	3.752	3.760	3.765	3.772	3.778	3.785	3.792	3.800	3.808	3.815	3.822	3.832	3.840	3.848	3.858	3.868	3.878	3.885	3.895	3.905	3.918	3.928	3.938	3.948	3.960	3.970	3.980	3.992	4.003	4.015	4.025	4.037	4.048	4.060	4.070	4.080	4.090	4.100	4.110	4.120	4.128	4.138	4.145	4.152	4.158	4.165	4.170	4.175	4.180	4.182	4.185	4.188	4.190	4.190	4.190	4.190	4.188	4.185	4.180	4.178	4.172	4.165	4.158	4.150	4.142	4.132	4.122	4.112	4.100	4.088	4.075	4.062	4.048	4.032	4.018	4.003	3.985	3.970	3.952	3.935	3.918	3.900	3.882	3.865	3.845	3.828	3.810	3.790	3.772	3.755	3.738	3.720	3.702	3.685	3.670	3.652	3.638	3.622	3.608	3.592	3.580	3.565	3.552	3.542	3.530	3.520	3.510	3.500	3.490	3.482	3.475	3.468	3.460	3.455	3.450	3.445	3.440	3.438	3.435	3.432	3.430	3.428	3.428	3.428	3.428	3.430	3.430	3.432	3.435	3.438	3.440	3.445	3.448	3.452	3.458	3.462	3.468	3.475	3.480	3.488	3.495	3.502	3.510	3.518	3.528	3.538	3.545	3.555	3.568	3.578	3.588	3.600	3.612	3.625	3.638	3.652	3.665	3.680	3.695	3.710	3.728	3.742	3.760	3.778	3.795	3.815	3.832	3.852	3.872	3.892	3.912	3.935	3.955	3.978	4.000	4.022	4.045	4.070	4.093	4.118	4.140	4.165	4.190	4.212	4.238	4.262	4.288	4.312	4.338	4.360	4.385	4.408	4.432	4.455	4.480	4.502	4.525	4.548	4.568	4.590	4.610	4.630	4.650	4.670	4.688	4.708	4.725	4.742	4.758	4.775	4.790	4.802	4.818	4.830	4.842	4.852	4.865	4.875	4.885	4.892	4.900	4.908	4.915	4.922	4.928	4.932	4.938	4.940	4.945	4.948	4.950	4.952	4.952	4.952	4.955	4.952	4.952	4.952	4.950	4.948	4.945	4.942	4.940	4.935	4.932	4.928	4.922	4.918	4.912	4.908	4.902	4.895	4.890	4.882	4.878	4.870	4.862	4.858	4.850	4.842	4.835	4.825	4.818	4.810	4.802	4.792	4.785	4.775	4.768	4.758	4.748	4.740	4.730	4.720	4.710	4.700	4.690	4.680	4.670	4.660	4.650	4.640	4.628	4.618	4.608	4.598	4.585	4.575	4.565	4.552	4.542	4.530	4.518	4.508	4.495	4.482	4.472	4.460	4.448	4.435	4.422	4.410	4.398	4.382	4.370	4.358	4.342	4.330	4.315	4.302	4.288	4.272	4.260	4.245	4.230	4.215	4.200	4.182	4.168	4.152	4.138	4.120	4.105	4.088	4.072	4.055	4.040	4.022	4.005	3.988	3.972	3.955	3.938	3.920	3.905	3.888	3.870	3.852	3.835	3.820	3.802	3.785	3.770	3.752	3.738	3.720	3.705	3.688	3.672	3.658	3.642	3.628	3.612	3.598	3.585	3.570	3.555	3.542	3.530	3.518	3.505	3.492	3.480	3.468	3.458	3.445	3.435	3.425	3.415	3.405	3.395	3.385	3.375	3.368	3.358	3.350	3.340	3.332	3.325	3.318	3.310	3.302	3.295	3.288	3.280	3.272	3.265	3.260	3.252	3.248	3.240	3.235	3.228	3.222	3.215	3.210	3.205	3.198	3.192	3.188	3.182	3.175	3.170	3.165	3.160	3.155	3.148	3.142	3.138	3.132	3.130	3.125	3.120	3.115	3.110	3.108	3.102	3.100	3.098	3.095	3.090	3.088	3.085	3.082	3.082	3.080	3.078	3.075	3.075	3.072	3.072	3.072	3.072	3.072	3.072	3.072	3.072	3.072	3.075	3.075	3.078	3.078	3.080	3.082	3.085	3.088	3.090	3.090	3.092	3.095	3.098	3.100	3.102	3.105	3.108	3.110	3.112	3.115	3.115	3.118	3.120	3.120	3.120	3.120	3.120	3.120	3.120	3.118	3.118	3.115	3.112	3.110	3.105	3.102	3.098	3.090	3.085	3.078	3.072	3.062	3.055	3.045	3.035	3.025	3.012	3.000	2.988	2.975	2.960	2.945	2.930	2.912	2.895	2.878	2.860	2.840	2.820	2.800	2.780	2.758	2.735	2.712	2.690	2.665	2.642	2.618	2.592	2.568	2.542	2.518	2.492	2.465	2.440	2.412	2.388	2.360	2.335	2.310	2.282	2.258	2.232	2.208	2.182	2.158	2.135	2.110	2.088	2.065	2.042	2.020	2.000	1.980	1.960	1.940	1.922	1.905	1.888	1.870	1.855	1.840	1.828	1.812	1.800	1.788	1.778	1.768	1.758	1.750	1.740	1.732	1.728	1.720	1.715	1.710	1.705	1.702	1.698	1.695	1.692	1.690	1.688	1.685	1.685	1.682	1.680	1.680	1.678	1.678	1.675	1.672	1.670	1.668	1.665	1.662	1.660	1.658	1.652	1.648	1.642	1.638	1.632	1.625	1.618	1.608	1.600	1.590	1.580	1.568	1.558	1.542	1.530	1.515	1.500	1.485	1.470	1.452	1.435	1.418	1.398	1.378	1.358	1.338	1.318	1.295	1.275	1.252	1.230	1.205	1.182	1.160	1.135	1.112	1.088	1.062	1.040	1.015	0.990	0.965	0.942	0.918	0.895	0.870	0.848	0.822	0.800	0.778	0.755	0.732	0.712	0.690	0.670	0.648	0.628	0.608	0.590	0.570	0.552	0.532	0.515	0.500	0.482	0.468	0.450	0.435	0.422	0.408	0.395	0.380	0.368	0.358	0.345	0.335	0.322	0.312	0.305	0.295	0.285	0.278	0.270	0.262	0.255	0.250	0.245	0.240	0.235	0.230	0.225	0.222	0.220	0.218	0.218	0.215	0.215	0.215	0.215	0.218	0.218	0.220	0.222	0.225	0.230	0.232	0.238	0.242	0.248	0.255	0.260	0.268	0.275	0.282	0.290	0.300	0.308	0.318	0.325	0.335	0.345	0.355	0.365	0.375	0.388	0.398	0.408	0.420	0.430	0.442	0.452	0.462	0.475	0.485	0.495	0.507	0.518	0.528	0.538	0.548	0.558	0.565	0.575	0.585	0.592	0.600	0.608	0.615	0.620	0.628	0.632	0.638	0.642	0.648	0.652	0.655	0.660	0.662	0.665	0.668	0.668	0.670	0.670	0.670	0.670	0.670	0.670	0.668	0.668	0.665	0.665	0.662	0.660	0.660	0.658	0.655	0.652	0.652	0.650	0.648	0.648	0.645	0.642	0.642	0.642	0.640	0.640	0.640	0.640	0.642	0.642	0.645	0.645	0.648	0.650	0.655	0.658	0.662	0.668	0.672	0.678	0.685	0.690	0.698	0.705	0.712	0.722	0.730	0.740	0.750	0.760	0.770	0.780	0.790	0.800	0.812	0.822	0.832	0.845	0.855	0.868	0.878	0.888	0.898	0.908	0.918	0.928	0.938	0.948	0.955	0.962	0.970	0.978	0.982	0.990	0.995	1.000	1.002	1.005	1.008	1.010	1.010	1.010	1.008	1.008	1.005	1.000	0.998	0.992	0.988	0.980	0.972	0.965	0.958	0.948	0.938	0.928	0.915	0.905	0.892	0.880	0.865	0.852	0.838	0.825	0.810	0.795	0.780	0.762	0.748	0.732	0.715	0.698	0.682	0.665	0.650	0.632	0.618	0.600	0.582	0.568	0.552	0.535	0.520	0.505	0.490	0.478	0.462	0.450	0.435	0.422	0.410	0.398	0.385	0.375	0.362	0.352	0.342	0.332	0.322	0.315	0.308	0.300	0.292	0.285	0.278	0.272	0.268	0.262	0.258	0.255	0.250	0.248	0.245	0.242	0.240	0.238	0.238	0.235	0.235	0.235	0.235	0.232	0.235	0.235	0.235	0.235	0.235	0.238	0.238	0.238	0.240	0.240	0.242	0.242	0.245	0.245	0.245	0.248	0.248	0.248	0.248	0.248	0.248	0.248	0.245	0.245	0.242	0.242	0.240	0.238	0.235	0.232	0.228	0.225	0.222	0.218	0.212	0.208	0.205	0.200	0.195	0.190	0.185	0.178	0.172	0.168	0.162	0.158	0.152	0.148	0.142	0.138	0.132	0.128	0.122	0.120	0.118	0.112	0.110	0.108	0.108	0.105	0.105	0.105	0.108	0.108	0.110	0.112	0.118	0.120	0.125	0.132	0.138	0.145	0.152	0.162	0.172	0.182	0.192	0.205	0.218	0.230	0.242	0.258	0.272	0.288	0.302	0.320	0.335	0.352	0.370	0.385	0.402	0.420	0.440	0.458	0.475	0.492	0.510	0.528	0.545	0.560	0.578	0.592	0.610	0.625	0.638	0.652	0.665	0.678	0.690	0.700	0.712	0.720	0.730	0.738	0.745	0.750	0.755	0.760	0.762	0.765	0.768	0.768	0.768	0.765	0.765	0.760	0.755	0.750	0.745	0.738	0.730	0.722	0.712	0.702	0.690	0.678	0.668	0.652	0.640	0.625	0.610	0.595	0.580	0.562	0.548	0.530	0.512	0.495	0.478	0.460	0.442	0.422	0.405	0.388	0.368	0.350	0.332	0.312	0.295	0.278	0.260	0.242	0.225	0.210	0.192	0.178	0.162	0.148	0.132	0.118	0.105	0.092	0.080	0.068	0.055	0.045	0.035	0.025	0.015	0.008	0.000	-0.008	-0.015	-0.022	-0.028	-0.032	-0.038	-0.042	-0.045	-0.048	-0.050	-0.052	-0.055	-0.058	-0.058	-0.058	-0.060	-0.060	-0.060	-0.058	-0.058	-0.058	-0.058	-0.055	-0.055	-0.052	-0.052	-0.050	-0.050	-0.050	-0.048	-0.048	-0.048	-0.048	-0.045	-0.045	-0.045	-0.045	-0.045	-0.048	-0.048	-0.048	-0.050	-0.050	-0.052	-0.055	-0.058	-0.060	-0.062	-0.065	-0.068	-0.070	-0.075	-0.078	-0.082	-0.085	-0.090	-0.095	-0.098	-0.102	-0.108	-0.112	-0.118	-0.120	-0.125	-0.130	-0.135	-0.138	-0.142	-0.148	-0.152	-0.155	-0.160	-0.165	-0.168	-0.172	-0.175	-0.180	-0.182	-0.188	-0.190	-0.195	-0.198	-0.200	-0.205	-0.208	-0.210	-0.212	-0.215	-0.218	-0.220	-0.222	-0.225	-0.228	-0.230	-0.232	-0.235	-0.238	-0.238	-0.240	-0.242	-0.242	-0.245	-0.245	-0.248	-0.248	-0.248	-0.250	-0.250	
