# Supplementary material for: Motion onset VEPs can see through the blur
Source: Sci Rep. 2024 Sep 12;14:21296. doi: 10.1038/s41598-024-72483-z (PMC11393312; doi:10.1038/s41598-024-72483-z)
Supplement: Supplementary file 3 — Supplementary Information 3. [file 41598_2024_72483_MOESM3_ESM.zip › VEP_raw_data/source_data/SourceBlurVEP-S009_VEP_2023-04-12_10-40-51.txt]

0.000	0.000	99999.999	6250.000	50.000	-2193.000	-2061.000	6248.000	7.000	100.000	5.000	2.000	1.000	1.000	0.000	0.000	0.000	0.000	0.000	0.000	0.000	0.000	0.000	0.000	0.000	0.000	0.000	1.044	1.026	1.006	0.988	0.969	0.949	0.930	0.911	0.891	0.872	0.854	0.836	0.816	0.798	0.779	0.761	0.742	0.724	0.706	0.689	0.671	0.654	0.638	0.620	0.604	0.588	0.572	0.558	0.542	0.528	0.512	0.499	0.485	0.471	0.459	0.446	0.432	0.421	0.411	0.399	0.389	0.378	0.368	0.359	0.348	0.339	0.329	0.320	0.311	0.302	0.295	0.286	0.278	0.270	0.262	0.255	0.246	0.239	0.231	0.222	0.215	0.208	0.200	0.191	0.184	0.176	0.168	0.159	0.151	0.142	0.134	0.125	0.116	0.106	0.098	0.088	0.079	0.069	0.060	0.050	0.039	0.029	0.019	0.008	-0.002	-0.012	-0.024	-0.035	-0.046	-0.056	-0.066	-0.079	-0.089	-0.099	-0.111	-0.121	-0.131	-0.141	-0.151	-0.161	-0.171	-0.181	-0.190	-0.200	-0.209	-0.218	-0.226	-0.234	-0.240	-0.249	-0.255	-0.261	-0.268	-0.272	-0.278	-0.281	-0.285	-0.289	-0.291	-0.294	-0.296	-0.299	-0.298	-0.299	-0.299	-0.298	-0.296	-0.295	-0.291	-0.288	-0.284	-0.280	-0.275	-0.270	-0.265	-0.258	-0.252	-0.245	-0.236	-0.230	-0.221	-0.212	-0.204	-0.194	-0.185	-0.174	-0.165	-0.154	-0.144	-0.132	-0.121	-0.112	-0.101	-0.090	-0.080	-0.068	-0.058	-0.048	-0.038	-0.028	-0.019	-0.008	0.000	0.010	0.018	0.026	0.034	0.040	0.048	0.054	0.060	0.065	0.070	0.072	0.076	0.079	0.081	0.082	0.082	0.082	0.081	0.080	0.078	0.075	0.071	0.065	0.060	0.054	0.046	0.040	0.030	0.022	0.011	0.001	-0.010	-0.021	-0.034	-0.048	-0.061	-0.076	-0.091	-0.106	-0.121	-0.138	-0.154	-0.170	-0.188	-0.206	-0.222	-0.240	-0.259	-0.276	-0.294	-0.312	-0.330	-0.348	-0.365	-0.382	-0.400	-0.416	-0.432	-0.449	-0.464	-0.478	-0.492	-0.506	-0.519	-0.531	-0.541	-0.552	-0.562	-0.571	-0.579	-0.586	-0.591	-0.598	-0.601	-0.604	-0.606	-0.608	-0.609	-0.609	-0.606	-0.604	-0.600	-0.596	-0.590	-0.585	-0.578	-0.570	-0.561	-0.554	-0.544	-0.532	-0.522	-0.511	-0.500	-0.489	-0.476	-0.465	-0.452	-0.439	-0.428	-0.415	-0.402	-0.390	-0.379	-0.368	-0.356	-0.345	-0.335	-0.326	-0.316	-0.309	-0.301	-0.295	-0.288	-0.282	-0.279	-0.276	-0.274	-0.271	-0.271	-0.272	-0.274	-0.276	-0.280	-0.284	-0.290	-0.296	-0.304	-0.312	-0.321	-0.331	-0.342	-0.354	-0.366	-0.380	-0.394	-0.409	-0.424	-0.439	-0.455	-0.471	-0.489	-0.505	-0.524	-0.540	-0.559	-0.576	-0.595	-0.611	-0.629	-0.648	-0.665	-0.682	-0.699	-0.716	-0.732	-0.748	-0.764	-0.779	-0.794	-0.808	-0.820	-0.834	-0.846	-0.858	-0.870	-0.879	-0.889	-0.899	-0.906	-0.915	-0.921	-0.928	-0.932	-0.939	-0.942	-0.946	-0.950	-0.951	-0.955	-0.956	-0.958	-0.956	-0.956	-0.956	-0.955	-0.954	-0.952	-0.950	-0.948	-0.945	-0.942	-0.939	-0.935	-0.932	-0.929	-0.925	-0.921	-0.918	-0.915	-0.910	-0.906	-0.905	-0.901	-0.898	-0.895	-0.892	-0.891	-0.889	-0.888	-0.885	-0.884	-0.884	-0.884	-0.885	-0.885	-0.886	-0.888	-0.889	-0.892	-0.894	-0.898	-0.901	-0.906	-0.910	-0.916	-0.920	-0.926	-0.932	-0.939	-0.946	-0.952	-0.960	-0.968	-0.976	-0.984	-0.991	-1.000	-1.009	-1.018	-1.026	-1.035	-1.042	-1.051	-1.060	-1.069	-1.076	-1.084	-1.091	-1.098	-1.105	-1.111	-1.119	-1.124	-1.130	-1.134	-1.140	-1.142	-1.148	-1.150	-1.154	-1.156	-1.158	-1.160	-1.160	-1.159	-1.159	-1.159	-1.158	-1.155	-1.152	-1.151	-1.148	-1.144	-1.140	-1.136	-1.130	-1.125	-1.120	-1.114	-1.108	-1.101	-1.094	-1.086	-1.079	-1.072	-1.062	-1.055	-1.048	-1.039	-1.031	-1.021	-1.012	-1.002	-0.994	-0.985	-0.975	-0.966	-0.958	-0.948	-0.939	-0.929	-0.919	-0.909	-0.901	-0.891	-0.881	-0.872	-0.862	-0.854	-0.844	-0.835	-0.825	-0.816	-0.806	-0.796	-0.788	-0.779	-0.769	-0.760	-0.750	-0.741	-0.732	-0.722	-0.714	-0.705	-0.696	-0.688	-0.679	-0.671	-0.662	-0.654	-0.646	-0.639	-0.630	-0.624	-0.616	-0.609	-0.601	-0.595	-0.589	-0.582	-0.578	-0.571	-0.566	-0.561	-0.556	-0.551	-0.546	-0.542	-0.539	-0.535	-0.532	-0.529	-0.526	-0.524	-0.521	-0.520	-0.519	-0.516	-0.515	-0.514	-0.512	-0.511	-0.510	-0.510	-0.509	-0.507	-0.507	-0.506	-0.505	-0.504	-0.502	-0.500	-0.499	-0.498	-0.495	-0.492	-0.489	-0.486	-0.484	-0.479	-0.476	-0.471	-0.466	-0.461	-0.455	-0.449	-0.442	-0.435	-0.428	-0.420	-0.411	-0.404	-0.394	-0.384	-0.374	-0.362	-0.351	-0.340	-0.328	-0.316	-0.304	-0.291	-0.279	-0.266	-0.252	-0.240	-0.226	-0.214	-0.200	-0.186	-0.174	-0.161	-0.149	-0.135	-0.122	-0.110	-0.099	-0.086	-0.075	-0.064	-0.054	-0.042	-0.034	-0.024	-0.015	-0.006	0.001	0.009	0.016	0.022	0.028	0.034	0.038	0.042	0.046	0.049	0.052	0.055	0.056	0.058	0.059	0.060	0.060	0.060	0.060	0.059	0.058	0.058	0.055	0.054	0.051	0.050	0.049	0.046	0.044	0.041	0.039	0.036	0.034	0.031	0.030	0.026	0.024	0.021	0.020	0.019	0.016	0.014	0.011	0.010	0.008	0.006	0.004	0.004	0.001	0.000	-0.002	-0.004	-0.005	-0.008	-0.009	-0.011	-0.012	-0.016	-0.018	-0.020	-0.022	-0.026	-0.030	-0.032	-0.036	-0.041	-0.045	-0.049	-0.055	-0.060	-0.065	-0.071	-0.079	-0.085	-0.092	-0.100	-0.109	-0.116	-0.125	-0.135	-0.145	-0.155	-0.166	-0.178	-0.189	-0.201	-0.212	-0.225	-0.238	-0.251	-0.265	-0.279	-0.292	-0.306	-0.321	-0.335	-0.351	-0.366	-0.380	-0.396	-0.411	-0.428	-0.444	-0.459	-0.475	-0.490	-0.506	-0.521	-0.536	-0.552	-0.568	-0.582	-0.599	-0.614	-0.628	-0.642	-0.656	-0.670	-0.684	-0.698	-0.712	-0.725	-0.738	-0.750	-0.762	-0.776	-0.788	-0.799	-0.810	-0.821	-0.832	-0.842	-0.852	-0.862	-0.872	-0.881	-0.891	-0.900	-0.909	-0.916	-0.926	-0.934	-0.941	-0.949	-0.958	-0.964	-0.971	-0.978	-0.985	-0.991	-0.998	-1.002	-1.009	-1.014	-1.020	-1.025	-1.030	-1.034	-1.040	-1.044	-1.048	-1.051	-1.055	-1.059	-1.061	-1.065	-1.068	-1.070	-1.074	-1.075	-1.078	-1.079	-1.080	-1.081	-1.082	-1.082	-1.084	-1.084	-1.085	-1.084	-1.082	-1.082	-1.082	-1.081	-1.080	-1.079	-1.075	-1.074	-1.072	-1.070	-1.068	-1.065	-1.062	-1.061	-1.058	-1.055	-1.052	-1.049	-1.046	-1.044	-1.041	-1.039	-1.036	-1.034	-1.031	-1.029	-1.026	-1.024	-1.024	-1.022	-1.020	-1.019	-1.019	-1.018	-1.018	-1.018	-1.018	-1.018	-1.019	-1.020	-1.021	-1.024	-1.025	-1.028	-1.031	-1.034	-1.038	-1.041	-1.044	-1.049	-1.054	-1.058	-1.062	-1.069	-1.074	-1.080	-1.084	-1.091	-1.096	-1.102	-1.108	-1.112	-1.120	-1.125	-1.131	-1.136	-1.142	-1.148	-1.152	-1.159	-1.162	-1.168	-1.171	-1.175	-1.178	-1.181	-1.184	-1.185	-1.186	-1.189	-1.189	-1.189	-1.189	-1.188	-1.186	-1.184	-1.181	-1.178	-1.174	-1.170	-1.164	-1.160	-1.154	-1.148	-1.141	-1.134	-1.125	-1.118	-1.110	-1.101	-1.091	-1.081	-1.071	-1.062	-1.052	-1.042	-1.032	-1.022	-1.011	-1.001	-0.991	-0.980	-0.970	-0.961	-0.951	-0.942	-0.934	-0.925	-0.918	-0.909	-0.902	-0.896	-0.889	-0.884	-0.878	-0.874	-0.870	-0.866	-0.864	-0.861	-0.859	-0.858	-0.858	-0.858	-0.858	-0.859	-0.860	-0.862	-0.866	-0.869	-0.872	-0.875	-0.880	-0.885	-0.890	-0.895	-0.901	-0.908	-0.914	-0.919	-0.925	-0.931	-0.938	-0.944	-0.950	-0.956	-0.962	-0.968	-0.974	-0.979	-0.984	-0.989	-0.992	-0.996	-1.000	-1.002	-1.006	-1.008	-1.009	-1.010	-1.011	-1.011	-1.010	-1.009	-1.008	-1.005	-1.001	-0.998	-0.994	-0.989	-0.984	-0.979	-0.971	-0.965	-0.958	-0.950	-0.941	-0.934	-0.924	-0.914	-0.905	-0.894	-0.882	-0.872	-0.860	-0.849	-0.838	-0.824	-0.811	-0.800	-0.786	-0.774	-0.761	-0.748	-0.735	-0.721	-0.709	-0.694	-0.681	-0.668	-0.655	-0.640	-0.628	-0.614	-0.601	-0.588	-0.575	-0.561	-0.548	-0.536	-0.524	-0.510	-0.498	-0.486	-0.474	-0.461	-0.449	-0.438	-0.426	-0.414	-0.404	-0.391	-0.380	-0.369	-0.359	-0.349	-0.338	-0.328	-0.315	-0.305	-0.295	-0.286	-0.275	-0.265	-0.255	-0.244	-0.235	-0.225	-0.215	-0.205	-0.195	-0.185	-0.175	-0.166	-0.156	-0.146	-0.136	-0.126	-0.118	-0.108	-0.098	-0.088	-0.078	-0.068	-0.058	-0.048	-0.038	-0.028	-0.018	-0.008	0.004	0.014	0.025	0.035	0.045	0.056	0.066	0.078	0.089	0.099	0.110	0.121	0.132	0.145	0.155	0.168	0.180	0.192	0.204	0.216	0.229	0.241	0.255	0.268	0.281	0.295	0.308	0.322	0.338	0.352	0.366	0.381	0.396	0.412	0.429	0.445	0.461	0.479	0.496	0.512	0.531	0.550	0.568	0.586	0.605	0.625	0.644	0.664	0.682	0.704	0.724	0.744	0.765	0.786	0.808	0.828	0.849	0.869	0.890	0.911	0.931	0.951	0.971	0.992	1.012	1.032	1.051	1.070	1.089	1.108	1.126	1.142	1.159	1.175	1.191	1.206	1.221	1.235	1.248	1.261	1.274	1.284	1.295	1.304	1.312	1.321	1.329	1.336	1.341	1.348	1.351	1.356	1.359	1.362	1.364	1.365	1.365	1.366	1.365	1.364	1.362	1.361	1.360	1.356	1.354	1.350	1.346	1.342	1.338	1.334	1.330	1.325	1.320	1.315	1.310	1.305	1.301	1.296	1.291	1.288	1.282	1.279	1.274	1.270	1.268	1.264	1.261	1.258	1.255	1.252	1.251	1.249	1.246	1.245	1.244	1.244	1.241	1.241	1.242	1.241	1.241	1.241	1.242	1.242	1.244	1.245	1.244	1.245	1.246	1.246	1.248	1.249	1.249	1.250	1.250	1.250	1.251	1.250	1.250	1.251	1.250	1.250	1.249	1.248	1.246	1.244	1.242	1.240	1.238	1.235	1.232	1.229	1.225	1.221	1.218	1.212	1.209	1.204	1.199	1.194	1.189	1.182	1.176	1.170	1.165	1.159	1.154	1.146	1.140	1.134	1.129	1.121	1.116	1.110	1.104	1.099	1.094	1.089	1.082	1.079	1.074	1.070	1.065	1.062	1.059	1.056	1.054	1.051	1.050	1.048	1.046	1.046	1.045	1.045	1.045	1.046	1.048	1.049	1.050	1.052	1.054	1.058	1.060	1.064	1.068	1.071	1.075	1.079	1.082	1.088	1.092	1.098	1.102	1.108	1.112	1.118	1.122	1.129	1.134	1.139	1.144	1.150	1.155	1.160	1.166	1.171	1.176	1.181	1.186	1.191	1.198	1.202	1.208	1.211	1.216	1.220	1.225	1.230	1.234	1.238	1.242	1.246	1.251	1.254	1.258	1.261	1.265	1.269	1.272	1.276	1.280	1.282	1.286	1.288	1.291	1.294	1.296	1.299	1.300	1.302	1.304	1.306	1.308	1.308	1.309	1.310	1.310	1.310	1.311	1.310	1.310	1.309	1.308	1.308	1.305	1.302	1.300	1.298	1.294	1.290	1.288	1.284	1.280	1.274	1.269	1.264	1.258	1.251	1.246	1.239	1.232	1.226	1.219	1.211	1.204	1.195	1.186	1.179	1.169	1.160	1.151	1.142	1.132	1.122	1.115	1.105	1.095	1.085	1.074	1.064	1.055	1.044	1.034	1.024	1.014	1.004	0.992	0.982	0.972	0.962	0.952	0.942	0.932	0.921	0.911	0.902	0.892	0.882	0.872	0.862	0.852	0.844	0.835	0.825	0.816	0.808	0.799	0.790	0.780	0.772	0.764	0.755	0.746	0.739	0.731	0.724	0.715	0.708	0.700	0.692	0.686	0.679	0.672	0.666	0.659	0.652	0.648	0.640	0.635	0.629	0.624	0.619	0.612	0.609	0.602	0.598	0.594	0.589	0.584	0.581	0.576	0.571	0.568	0.562	0.559	0.555	0.550	0.546	0.541	0.538	0.534	0.529	0.525	0.520	0.515	0.511	0.506	0.501	0.495	0.490	0.485	0.479	0.474	0.468	0.461	0.456	0.450	0.442	0.438	0.430	0.424	0.418	0.410	0.402	0.395	0.389	0.382	0.375	0.369	0.361	0.354	0.348	0.340	0.334	0.326	0.320	0.314	0.308	0.300	0.294	0.288	0.282	0.276	0.271	0.265	0.260	0.255	0.250	0.245	0.240	0.236	0.231	0.228	0.224	0.219	0.215	0.211	0.208	0.204	0.200	0.195	0.191	0.188	0.182	0.179	0.174	0.169	0.164	0.159	0.152	0.146	0.140	0.132	0.126	0.118	0.109	0.101	0.091	0.081	0.071	0.060	0.048	0.035	0.022	0.009	-0.006	-0.020	-0.036	-0.052	-0.070	-0.088	-0.108	-0.126	-0.146	-0.168	-0.188	-0.210	-0.232	-0.255	-0.279	-0.304	-0.329	-0.354	-0.379	-0.405	-0.432	-0.459	-0.486	-0.514	-0.541	-0.570	-0.598	-0.626	-0.655	-0.684	-0.712	-0.741	-0.769	-0.798	-0.825	-0.854	-0.881	-0.909	-0.936	-0.961	-0.989	-1.014	-1.040	-1.065	-1.089	-1.112	-1.135	-1.158	-1.179	-1.200	-1.220	-1.239	-1.256	-1.274	-1.291	-1.306	-1.321	-1.334	-1.348	-1.359	-1.370	-1.379	-1.389	-1.396	-1.404	-1.409	-1.414	-1.418	-1.421	-1.424	-1.425	-1.425	-1.425	-1.424	-1.421	-1.419	-1.416	-1.411	-1.406	-1.401	-1.395	-1.389	-1.382	-1.375	-1.369	-1.360	-1.352	-1.344	-1.335	-1.326	-1.319	-1.310	-1.301	-1.292	-1.284	-1.275	-1.266	-1.259	-1.251	-1.244	-1.236	-1.230	-1.224	-1.218	-1.212	-1.208	-1.204	-1.200	-1.196	-1.192	-1.190	-1.188	-1.186	-1.185	-1.184	-1.184	-1.185	-1.186	-1.186	-1.188	-1.190	-1.192	-1.195	-1.199	-1.201	-1.204	-1.208	-1.212	-1.216	-1.220	-1.224	-1.229	-1.231	-1.236	-1.240	-1.244	-1.248	-1.250	-1.252	-1.256	-1.260	-1.261	-1.262	-1.265	-1.268	-1.268	-1.269	-1.269	-1.268	-1.268	-1.268	-1.265	-1.262	-1.260	-1.258	-1.254	-1.251	-1.246	-1.242	-1.238	-1.231	-1.226	-1.220	-1.212	-1.206	-1.200	-1.192	-1.185	-1.176	-1.168	-1.160	-1.151	-1.142	-1.134	-1.125	-1.115	-1.106	-1.096	-1.088	-1.078	-1.068	-1.059	-1.049	-1.040	-1.030	-1.020	-1.011	-1.001	-0.992	-0.984	-0.975	-0.965	-0.956	-0.948	-0.940	-0.931	-0.922	-0.915	-0.906	-0.899	-0.890	-0.882	-0.875	-0.868	-0.861	-0.852	-0.846	-0.839	-0.832	-0.826	-0.820	-0.812	-0.808	-0.801	-0.795	-0.789	-0.784	-0.779	-0.772	-0.768	-0.762	-0.758	-0.751	-0.748	-0.742	-0.739	-0.734	-0.730	-0.725	-0.721	-0.716	-0.714	-0.710	-0.706	-0.702	-0.700	-0.696	-0.694	-0.690	-0.689	-0.686	-0.684	-0.680	-0.679	-0.676	-0.675	-0.672	-0.670	-0.669	-0.666	-0.664	-0.664	-0.661	-0.659	-0.656	-0.655	-0.652	-0.651	-0.648	-0.646	-0.644	-0.640	-0.638	-0.635	-0.631	-0.628	-0.624	-0.620	-0.615	-0.611	-0.606	-0.602	-0.596	-0.590	-0.584	-0.578	-0.571	-0.564	-0.556	-0.548	-0.540	-0.531	-0.522	-0.514	-0.502	-0.494	-0.482	-0.472	-0.461	-0.450	-0.439	-0.428	-0.415	-0.402	-0.390	-0.378	-0.365	-0.352	-0.340	-0.328	-0.315	-0.302	-0.290	-0.278	-0.266	-0.252	-0.241	-0.230	-0.219	-0.208	-0.198	-0.189	-0.178	-0.169	-0.161	-0.152	-0.145	-0.138	-0.131	-0.126	-0.121	-0.118	-0.114	-0.110	-0.108	-0.106	-0.104	-0.104	-0.104	-0.106	-0.108	-0.109	-0.112	-0.116	-0.119	-0.124	-0.129	-0.135	-0.140	-0.146	-0.154	-0.161	-0.168	-0.175	-0.182	-0.192	-0.201	-0.209	-0.218	-0.226	-0.236	-0.245	-0.254	-0.264	-0.272	-0.280	-0.289	-0.298	-0.308	-0.315	-0.322	-0.330	-0.338	-0.346	-0.352	-0.360	-0.366	-0.370	-0.376	-0.381	-0.386	-0.391	-0.396	-0.399	-0.404	-0.405	-0.409	-0.411	-0.412	-0.414	-0.415	-0.416	-0.418	-0.418	-0.419	-0.418	-0.418	-0.416	-0.415	-0.414	-0.412	-0.411	-0.410	-0.406	-0.404	-0.402	-0.399	-0.396	-0.394	-0.390	-0.388	-0.384	-0.380	-0.376	-0.371	-0.369	-0.364	-0.360	-0.356	-0.350	-0.345	-0.341	-0.336	-0.331	-0.326	-0.320	-0.315	-0.309	-0.302	-0.296	-0.290	-0.284	-0.278	-0.270	-0.264	-0.256	-0.249	-0.241	-0.234	-0.225	-0.218	-0.210	-0.202	-0.194	-0.184	-0.175	-0.166	-0.159	-0.149	-0.139	-0.129	-0.120	-0.110	-0.101	-0.091	-0.081	-0.071	-0.062	-0.052	-0.042	-0.032	-0.024	-0.015	-0.005	0.004	0.012	0.021	0.029	0.038	0.045	0.054	0.061	0.069	0.075	0.082	0.089	0.095	0.100	0.106	0.110	0.115	0.120	0.122	0.126	0.129	0.132	0.134	0.135	0.138	0.139	0.139	0.139	0.138	0.138	0.136	0.136	0.134	0.132	0.129	0.126	0.124	0.120	0.116	0.112	0.109	0.104	0.099	0.094	0.089	0.084	0.078	0.071	0.066	0.060	0.054	0.048	0.041	0.034	0.028	0.021	0.015	0.008	0.001	-0.005	-0.011	-0.019	-0.026	-0.031	-0.038	-0.045	-0.051	-0.058	-0.064	-0.070	-0.076	-0.082	-0.089	-0.094	-0.100	-0.106	-0.111	-0.118	-0.124	-0.129	-0.134	-0.139	-0.144	-0.149	-0.154	-0.159	-0.164	-0.170	-0.174	-0.180	-0.185	-0.190	-0.195	-0.199	-0.205	-0.210	-0.214	-0.220	-0.225	-0.231	-0.236	-0.242	-0.248	-0.255	-0.260	-0.266	-0.274	-0.280	-0.286	-0.294	-0.301	-0.308	-0.315	-0.322	-0.331	-0.339	-0.346	-0.355	-0.364	-0.371	-0.380	-0.389	-0.398	-0.406	-0.414	-0.422	-0.431	-0.440	-0.449	-0.458	-0.466	-0.474	-0.482	-0.490	-0.499	-0.505	-0.512	-0.520	-0.526	-0.534	-0.539	-0.545	-0.550	-0.555	-0.559	-0.562	-0.565	-0.570	-0.571	-0.572	-0.575	-0.575	-0.576	-0.575	-0.575	-0.572	-0.571	-0.569	-0.566	-0.562	-0.559	-0.554	-0.550	-0.544	-0.538	-0.531	-0.524	-0.518	-0.510	-0.501	-0.494	-0.485	-0.476	-0.468	-0.459	-0.449	-0.440	-0.430	-0.419	-0.410	-0.400	-0.390	-0.380	-0.370	-0.360	-0.350	-0.341	-0.331	-0.322	-0.312	-0.302	-0.294	-0.286	-0.276	-0.269	-0.261	-0.252	-0.245	-0.236	-0.230	-0.224	-0.215	-0.209	-0.202	-0.196	-0.189	-0.184	-0.178	-0.171	-0.165	-0.160	-0.155	-0.150	-0.144	-0.138	-0.134	-0.128	-0.121	-0.116	-0.110	-0.105	-0.100	-0.094	-0.089	-0.084	-0.078	-0.071	-0.065	-0.059	-0.052	-0.046	-0.039	-0.034	-0.026	-0.020	-0.012	-0.005	0.001	0.010	0.016	0.025	0.032	0.040	0.049	0.056	0.065	0.072	0.081	0.090	0.099	0.108	0.118	0.126	0.135	0.145	0.155	0.164	0.172	0.181	0.192	0.201	0.210	0.220	0.230	0.240	0.249	0.259	0.269	0.279	0.288	0.298	0.306	0.316	0.326	0.335	0.344	0.354	0.364	0.372	0.380	0.390	0.400	0.408	0.416	0.426	0.434	0.442	0.450	0.459	0.466	0.474	0.482	0.490	0.498	0.506	0.514	0.520	0.528	0.535	0.542	0.550	0.558	0.565	0.572	0.579	0.586	0.594	0.601	0.609	0.616	0.625	0.632	0.640	0.649	0.658	0.666	0.675	0.684	0.694	0.702	0.712	0.722	0.732	0.745	0.755	0.768	0.779	0.790	0.802	0.816	0.829	0.841	0.855	0.869	0.884	0.898	0.912	0.928	0.941	0.958	0.972	0.988	1.004	1.020	1.034	1.050	1.066	1.081	1.096	1.112	1.129	1.144	1.158	1.172	1.188	1.200	1.215	1.228	1.241	1.255	1.268	1.279	1.289	1.300	1.311	1.320	1.330	1.339	1.348	1.355	1.361	1.369	1.372	1.379	1.382	1.386	1.390	1.392	1.395	1.396	1.396	1.396	1.396	1.395	1.394	1.392	1.390	1.388	1.384	1.380	1.375	1.371	1.366	1.360	1.354	1.348	1.341	1.335	1.326	1.319	1.311	1.302	1.294	1.285	1.276	1.268	1.258	1.249	1.238	1.228	1.218	1.208	1.196	1.186	1.175	1.164	1.154	1.142	1.131	1.119	1.108	1.095	1.084	1.072	1.061	1.050	1.039	1.028	1.015	1.004	0.992	0.981	0.970	0.960	0.949	0.939	0.929	0.918	0.908	0.899	0.890	0.881	0.871	0.864	0.858	0.849	0.842	0.836	0.831	0.826	0.820	0.816	0.814	0.811	0.809	0.809	0.806	0.808	0.808	0.810	0.814	0.815	0.820	0.825	0.831	0.838	0.845	0.852	0.861	0.871	0.881	0.894	0.906	0.919	0.932	0.946	0.961	0.976	0.992	1.010	1.026	1.044	1.061	1.080	1.100	1.119	1.139	1.159	1.178	1.198	1.218	1.238	1.258	1.278	1.298	1.318	1.336	1.356	1.375	1.394	1.412	1.430	1.446	1.464	1.480	1.495	1.511	1.526	1.540	1.552	1.564	1.576	1.588	1.598	1.608	1.615	1.622	1.630	1.636	1.641	1.645	1.650	1.654	1.656	1.656	1.658	1.659	1.658	1.656	1.655	1.652	1.650	1.646	1.642	1.638	1.634	1.628	1.622	1.616	1.610	1.604	1.596	1.590	1.582	1.574	1.566	1.559	1.550	1.542	1.535	1.526	1.518	1.510	1.502	1.495	1.486	1.479	1.471	1.464	1.456	1.450	1.444	1.438	1.430	1.424	1.418	1.412	1.406	1.401	1.396	1.391	1.386	1.382	1.378	1.374	1.371	1.366	1.364	1.360	1.359	1.355	1.352	1.351	1.350	1.346	1.345	1.344	1.342	1.341	1.341	1.340	1.339	1.339	1.338	1.338	1.338	1.336	1.336	1.336	1.334	1.334	1.332	1.332	1.330	1.330	1.328	1.325	1.324	1.321	1.319	1.316	1.312	1.309	1.304	1.300	1.295	1.289	1.284	1.276	1.270	1.261	1.252	1.244	1.234	1.224	1.212	1.201	1.189	1.176	1.161	1.146	1.131	1.115	1.098	1.080	1.062	1.044	1.024	1.002	0.981	0.960	0.938	0.915	0.891	0.868	0.841	0.816	0.790	0.765	0.738	0.710	0.682	0.655	0.626	0.596	0.569	0.539	0.509	0.480	0.450	0.420	0.391	0.360	0.330	0.301	0.271	0.241	0.212	0.184	0.154	0.125	0.098	0.069	0.041	0.012	-0.014	-0.041	-0.068	-0.094	-0.119	-0.144	-0.169	-0.194	-0.216	-0.240	-0.262	-0.285	-0.305	-0.326	-0.348	-0.366	-0.385	-0.404	-0.421	-0.438	-0.455	-0.470	-0.485	-0.499	-0.512	-0.525	-0.538	-0.549	-0.560	-0.570	-0.579	-0.589	-0.596	-0.605	-0.611	-0.618	-0.622	-0.626	-0.631	-0.634	-0.638	-0.638	-0.640	-0.641	-0.641	-0.640	-0.639	-0.638	-0.635	-0.632	-0.629	-0.625	-0.621	-0.616	-0.612	-0.606	-0.601	-0.595	-0.589	-0.582	-0.576	-0.570	-0.562	-0.555	-0.548	-0.540	-0.532	-0.526	-0.519	-0.511	-0.505	-0.498	-0.491	-0.485	-0.480	-0.475	-0.470	-0.465	-0.461	-0.458	-0.455	-0.452	-0.450	-0.450	-0.449	-0.450	-0.451	-0.454	-0.458	-0.461	-0.468	-0.472	-0.481	-0.490	-0.499	-0.509	-0.520	-0.534	-0.549	-0.564	-0.579	-0.598	-0.616	-0.636	-0.658	-0.680	-0.704	-0.729	-0.755	-0.782	-0.810	-0.840	-0.871	-0.902	-0.936	-0.970	-1.004	-1.040	-1.076	-1.114	-1.151	-1.191	-1.231	-1.271	-1.311	-1.352	-1.395	-1.438	-1.480	-1.522	-1.566	-1.609	-1.652	-1.695	-1.739	-1.781	-1.825	-1.868	-1.909	-1.950	-1.991	-2.033	-2.072	-2.111	-2.150	-2.186	-2.224	-2.259	-2.294	-2.326	-2.359	-2.389	-2.419	-2.448	-2.474	-2.499	-2.522	-2.544	-2.564	-2.584	-2.601	-2.616	-2.631	-2.642	-2.654	-2.662	-2.670	-2.675	-2.679	-2.681	-2.681	-2.680	-2.676	-2.672	-2.666	-2.659	-2.649	-2.638	-2.625	-2.611	-2.596	-2.580	-2.562	-2.545	-2.524	-2.504	-2.480	-2.458	-2.432	-2.408	-2.382	-2.356	-2.329	-2.300	-2.272	-2.244	-2.215	-2.184	-2.154	-2.124	-2.092	-2.062	-2.033	-2.001	-1.970	-1.939	-1.908	-1.876	-1.845	-1.815	-1.784	-1.752	-1.722	-1.692	-1.661	-1.632	-1.602	-1.572	-1.542	-1.514	-1.485	-1.456	-1.426	-1.398	-1.369	-1.340	-1.311	-1.284	-1.255	-1.226	-1.196	-1.168	-1.138	-1.109	-1.079	-1.050	-1.019	-0.989	-0.958	-0.926	-0.895	-0.862	-0.829	-0.796	-0.762	-0.730	-0.694	-0.659	-0.622	-0.586	-0.549	-0.511	-0.474	-0.435	-0.395	-0.355	-0.314	-0.274	-0.232	-0.189	-0.146	-0.102	-0.059	-0.014	0.030	0.075	0.121	0.168	0.214	0.261	0.308	0.355	0.402	0.450	0.498	0.545	0.592	0.641	0.689	0.735	0.784	0.831	0.878	0.925	0.970	1.016	1.062	1.108	1.152	1.196	1.240	1.282	1.324	1.366	1.406	1.446	1.485	1.522	1.560	1.596	1.631	1.665	1.698	1.730	1.760	1.790	1.819	1.846	1.871	1.896	1.920	1.942	1.964	1.984	2.001	2.019	2.035	2.050	2.062	2.075	2.086	2.095	2.105	2.111	2.119	2.124	2.128	2.130	2.131	2.134	2.132	2.131	2.130	2.128	2.125	2.120	2.116	2.110	2.104	2.098	2.090	2.084	2.076	2.068	2.059	2.051	2.042	2.034	2.025	2.015	2.007	1.998	1.990	1.981	1.974	1.965	1.956	1.949	1.942	1.935	1.929	1.921	1.916	1.910	1.905	1.900	1.895	1.891	1.886	1.884	1.880	1.878	1.874	1.872	1.870	1.868	1.866	1.864	1.862	1.861	1.860	1.859	1.858	1.856	1.855	1.854	1.852	1.850	1.850	1.848	1.844	1.842	1.840	1.836	1.832	1.830	1.826	1.822	1.818	1.812	1.808	1.801	1.795	1.789	1.782	1.775	1.768	1.760	1.751	1.744	1.735	1.725	1.716	1.706	1.696	1.686	1.676	1.665	1.654	1.642	1.631	1.620	1.608	1.595	1.584	1.571	1.559	1.546	1.534	1.521	1.508	1.495	1.481	1.470	1.456	1.444	1.430	1.418	1.404	1.391	1.378	1.365	1.352	1.339	1.325	1.312	1.299	1.285	1.272	1.258	1.245	1.231	1.219	1.204	1.191	1.176	1.162	1.149	1.134	1.121	1.106	1.091	1.078	1.062	1.049	1.032	1.019	1.004	0.989	0.972	0.958	0.941	0.926	0.910	0.895	0.879	0.864	0.848	0.831	0.815	0.799	0.784	0.766	0.750	0.734	0.718	0.702	0.685	0.670	0.652	0.638	0.621	0.605	0.589	0.574	0.558	0.542	0.526	0.510	0.496	0.481	0.465	0.451	0.435	0.421	0.408	0.391	0.378	0.364	0.351	0.338	0.322	0.310	0.298	0.285	0.271	0.259	0.246	0.232	0.221	0.208	0.195	0.182	0.170	0.158	0.146	0.134	0.121	0.109	0.096	0.084	0.070	0.059	0.046	0.032	0.020	0.006	-0.006	-0.019	-0.032	-0.045	-0.059	-0.072	-0.088	-0.100	-0.114	-0.128	-0.142	-0.156	-0.171	-0.185	-0.199	-0.214	-0.228	-0.242	-0.256	-0.271	-0.286	-0.300	-0.314	-0.328	-0.341	-0.355	-0.369	-0.381	-0.395	-0.406	-0.420	-0.431	-0.442	-0.455	-0.466	-0.475	-0.485	-0.496	-0.505	-0.512	-0.522	-0.530	-0.538	-0.544	-0.550	-0.555	-0.561	-0.565	-0.569	-0.571	-0.574	-0.575	-0.578	-0.579	-0.578	-0.578	-0.578	-0.575	-0.572	-0.570	-0.568	-0.564	-0.558	-0.554	-0.549	-0.544	-0.536	-0.530	-0.522	-0.516	-0.509	-0.501	-0.492	-0.485	-0.476	-0.466	-0.458	-0.449	-0.439	-0.429	-0.420	-0.410	-0.400	-0.392	-0.382	-0.374	-0.365	-0.356	-0.348	-0.339	-0.330	-0.322	-0.315	-0.309	-0.301	-0.295	-0.289	-0.284	-0.279	-0.272	-0.269	-0.265	-0.262	-0.260	-0.258	-0.256	-0.256	-0.255	-0.255	-0.256	-0.258	-0.260	-0.262	-0.266	-0.270	-0.275	-0.281	-0.286	-0.294	-0.301	-0.309	-0.318	-0.328	-0.336	-0.346	-0.358	-0.370	-0.381	-0.394	-0.408	-0.421	-0.435	-0.449	-0.462	-0.478	-0.492	-0.507	-0.524	-0.540	-0.555	-0.570	-0.586	-0.602	-0.619	-0.634	-0.650	-0.666	-0.681	-0.696	-0.711	-0.726	-0.739	-0.754	-0.766	-0.779	-0.790	-0.802	-0.812	-0.824	-0.832	-0.841	-0.850	-0.858	-0.862	-0.869	-0.875	-0.879	-0.881	-0.884	-0.886	-0.886	-0.886	-0.886	-0.884	-0.882	-0.880	-0.876	-0.871	-0.866	-0.861	-0.854	-0.848	-0.840	-0.832	-0.825	-0.815	-0.808	-0.799	-0.789	-0.780	-0.771	-0.762	-0.752	-0.744	-0.736	-0.726	-0.718	-0.711	-0.704	-0.696	-0.690	-0.684	-0.679	-0.674	-0.670	-0.666	-0.664	-0.662	-0.661	-0.661	-0.662	-0.664	-0.666	-0.670	-0.674	-0.679	-0.685	-0.692	-0.700	-0.709	-0.719	-0.729	-0.740	-0.751	-0.765	-0.778	-0.791	-0.806	-0.821	-0.836	-0.854	-0.869	-0.886	-0.904	-0.920	-0.938	-0.955	-0.974	-0.991	-1.009	-1.026	-1.045	-1.062	-1.079	-1.096	-1.112	-1.129	-1.145	-1.161	-1.178	-1.191	-1.205	-1.220	-1.232	-1.246	-1.258	-1.269	-1.279	-1.289	-1.299	-1.308	-1.315	-1.322	-1.330	-1.336	-1.340	-1.345	-1.349	-1.352	-1.355	-1.356	-1.358	-1.359	-1.359	-1.358	-1.356	-1.355	-1.352	-1.350	-1.348	-1.345	-1.341	-1.338	-1.334	-1.329	-1.324	-1.319	-1.314	-1.308	-1.302	-1.298	-1.291	-1.286	-1.280	-1.274	-1.269	-1.262	-1.258	-1.252	-1.248	-1.241	-1.236	-1.231	-1.226	-1.222	-1.218	-1.214	-1.211	-1.206	-1.204	-1.200	-1.198	-1.195	-1.194	-1.191	-1.189	-1.188	-1.186	-1.185	-1.185	-1.185	-1.185	-1.184	-1.185	-1.185	-1.186	-1.188	-1.186	-1.189	-1.189	-1.190	-1.191	-1.191	-1.192	-1.194	-1.195	-1.195	-1.195	-1.196	-1.196	-1.196	-1.195	-1.195	-1.194	-1.192	-1.191	-1.189	-1.188	-1.185	-1.181	-1.178	-1.174	-1.170	-1.166	-1.160	-1.156	-1.149	-1.144	-1.136	-1.130	-1.122	-1.115	-1.106	-1.098	-1.089	-1.079	-1.070	-1.060	-1.050	-1.039	-1.029	-1.018	-1.006	-0.995	-0.984	-0.971	-0.960	-0.948	-0.936	-0.924	-0.911	-0.898	-0.885	-0.874	-0.862	-0.850	-0.838	-0.826	-0.814	-0.800	-0.789	-0.778	-0.765	-0.754	-0.742	-0.731	-0.721	-0.710	-0.700	-0.689	-0.679	-0.669	-0.658	-0.648	-0.638	-0.629	-0.619	-0.610	-0.601	-0.592	-0.584	-0.575	-0.566	-0.559	-0.550	-0.542	-0.535	-0.528	-0.520	-0.512	-0.505	-0.499	-0.491	-0.485	-0.480	-0.472	-0.468	-0.461	-0.455	-0.450	-0.445	-0.440	-0.435	-0.431	-0.428	-0.422	-0.419	-0.416	-0.411	-0.410	-0.406	-0.405	-0.401	-0.401	-0.399	-0.398	-0.396	-0.395	-0.395	-0.396	-0.395	-0.396	-0.396	-0.396	-0.398	-0.399	-0.400	-0.402	-0.405	-0.406	-0.408	-0.410	-0.412	-0.415	-0.416	-0.419	-0.421	-0.424	-0.424	-0.426	-0.429	-0.430	-0.431	-0.432	-0.434	-0.434	-0.435	-0.435	-0.435	-0.435	-0.434	-0.434	-0.432	-0.431	-0.429	-0.426	-0.424	-0.421	-0.418	-0.414	-0.410	-0.406	-0.400	-0.396	-0.390	-0.384	-0.378	-0.372	-0.366	-0.359	-0.352	-0.346	-0.339	-0.332	-0.325	-0.319	-0.311	-0.304	-0.298	-0.290	-0.282	-0.276	-0.269	-0.264	-0.258	-0.251	-0.245	-0.240	-0.234	-0.229	-0.225	-0.220	-0.218	-0.212	-0.209	-0.206	-0.202	-0.201	-0.199	-0.196	-0.195	-0.194	-0.192	-0.191	-0.191	-0.191	-0.191	-0.191	-0.191	-0.191	-0.192	-0.194	-0.194	-0.195	-0.196	-0.198	-0.199	-0.200	-0.201	-0.202	-0.204	-0.205	-0.206	-0.209	-0.209	-0.210	-0.212	-0.214	-0.215	-0.215	-0.216	-0.218	-0.218	-0.219	-0.219	-0.220	-0.221	-0.222	-0.222	-0.222	-0.224	-0.225	-0.225	-0.228	-0.228	-0.229	-0.230	-0.231	-0.232	-0.235	-0.238	-0.239	-0.241	-0.244	-0.246	-0.249	-0.252	-0.256	-0.259	-0.264	-0.268	-0.271	-0.276	-0.281	-0.286	-0.292	-0.299	-0.304	-0.311	-0.318	-0.325	-0.331	-0.339	-0.346	-0.356	-0.364	-0.372	-0.381	-0.390	-0.399	-0.409	-0.419	-0.429	-0.439	-0.449	-0.460	-0.470	-0.481	-0.492	-0.504	-0.514	-0.525	-0.538	-0.548	-0.559	-0.571	-0.582	-0.595	-0.606	-0.618	-0.629	-0.641	-0.652	-0.665	-0.678	-0.688	-0.700	-0.711	-0.722	-0.735	-0.746	-0.759	-0.770	-0.780	-0.792	-0.804	-0.815	-0.825	-0.836	-0.846	-0.858	-0.869	-0.879	-0.890	-0.900	-0.910	-0.920	-0.929	-0.939	-0.949	-0.958	-0.966	-0.976	-0.985	-0.992	-1.001	-1.010	-1.018	-1.026	-1.034	-1.042	-1.049	-1.055	-1.061	-1.069	-1.075	-1.080	-1.086	-1.091	-1.098	-1.101	-1.106	-1.110	-1.114	-1.118	-1.121	-1.125	-1.128	-1.130	-1.131	-1.134	-1.136	-1.136	-1.138	-1.138	-1.139	-1.139	-1.139	-1.138	-1.136	-1.135	-1.134	-1.132	-1.130	-1.128	-1.125	-1.122	-1.119	-1.115	-1.112	-1.109	-1.105	-1.101	-1.098	-1.092	-1.089	-1.084	-1.079	-1.074	-1.070	-1.064	-1.060	-1.055	-1.051	-1.046	-1.042	-1.039	-1.034	-1.031	-1.028	-1.025	-1.022	-1.020	-1.016	-1.015	-1.014	-1.012	-1.011	-1.011	-1.011	-1.011	-1.012	-1.014	-1.015	-1.019	-1.020	-1.024	-1.028	-1.031	-1.036	-1.041	-1.046	-1.052	-1.058	-1.065	-1.072	-1.080	-1.086	-1.095	-1.102	-1.111	-1.120	-1.128	-1.138	-1.146	-1.155	-1.165	-1.172	-1.182	-1.190	-1.199	-1.208	-1.215	-1.224	-1.231	-1.238	-1.245	-1.251	-1.256	-1.262	-1.269	-1.272	-1.276	-1.279	-1.281	-1.284	-1.286	-1.285	-1.285	-1.285	-1.282	-1.281	-1.278	-1.275	-1.270	-1.265	-1.260	-1.254	-1.246	-1.239	-1.232	-1.224	-1.215	-1.205	-1.195	-1.185	-1.175	-1.165	-1.154	-1.141	-1.131	-1.120	-1.108	-1.096	-1.085	-1.074	-1.062	-1.051	-1.040	-1.030	-1.019	-1.009	-1.000	-0.991	-0.982	-0.974	-0.966	-0.959	-0.952	-0.948	-0.941	-0.938	-0.932	-0.930	-0.928	-0.925	-0.924	-0.924	-0.922	-0.924	-0.925	-0.928	-0.929	-0.931	-0.936	-0.939	-0.944	-0.949	-0.954	-0.960	-0.966	-0.972	-0.980	-0.986	-0.994	-1.000	-1.008	-1.015	-1.022	-1.030	-1.038	-1.045	-1.051	-1.059	-1.064	-1.070	-1.078	-1.082	-1.086	-1.091	-1.096	-1.100	-1.104	-1.106	-1.109	-1.110	-1.111	-1.112	-1.114	-1.114	-1.111	-1.110	-1.109	-1.105	-1.101	-1.098	-1.092	-1.089	-1.082	-1.076	-1.070	-1.062	-1.055	-1.048	-1.038	-1.029	-1.019	-1.009	-0.999	-0.988	-0.976	-0.965	-0.954	-0.941	-0.930	-0.918	-0.905	-0.892	-0.879	-0.868	-0.854	-0.840	-0.828	-0.814	-0.801	-0.789	-0.775	-0.762	-0.749	-0.736	-0.724	-0.711	-0.699	-0.686	-0.675	-0.662	-0.651	-0.640	-0.629	-0.618	-0.606	-0.596	-0.585	-0.575	-0.566	-0.556	-0.548	-0.538	-0.529	-0.520	-0.512	-0.504	-0.495	-0.488	-0.480	-0.472	-0.465	-0.459	-0.451	-0.444	-0.438	-0.431	-0.425	-0.419	-0.411	-0.405	-0.399	-0.392	-0.386	-0.380	-0.374	-0.369	-0.361	-0.356	-0.349	-0.342	-0.335	-0.329	-0.322	-0.315	-0.308	-0.300	-0.294	-0.285	-0.278	-0.270	-0.261	-0.252	-0.244	-0.235	-0.225	-0.216	-0.205	-0.196	-0.186	-0.174	-0.162	-0.152	-0.141	-0.129	-0.116	-0.104	-0.090	-0.076	-0.064	-0.050	-0.036	-0.020	-0.005	0.011	0.028	0.042	0.060	0.076	0.094	0.112	0.131	0.149	0.169	0.188	0.206	0.228	0.249	0.269	0.290	0.311	0.332	0.354	0.378	0.399	0.421	0.444	0.468	0.489	0.512	0.535	0.559	0.581	0.604	0.626	0.650	0.672	0.695	0.718	0.740	0.761	0.782	0.802	0.824	0.844	0.864	0.882	0.901	0.920	0.938	0.954	0.971	0.988	1.002	1.016	1.031	1.044	1.056	1.068	1.079	1.089	1.098	1.108	1.114	1.121	1.129	1.134	1.139	1.144	1.148	1.150	1.152	1.154	1.156	1.156	1.156	1.155	1.154	1.152	1.151	1.149	1.145	1.142	1.140	1.136	1.131	1.128	1.124	1.120	1.114	1.110	1.105	1.100	1.096	1.091	1.086	1.081	1.079	1.074	1.070	1.065	1.061	1.058	1.054	1.050	1.046	1.042	1.041	1.038	1.035	1.034	1.031	1.029	1.026	1.025	1.022	1.022	1.021	1.019	1.018	1.018	1.016	1.015	1.014	1.014	1.012	1.012	1.011	1.010	1.010	1.009	1.008	1.006	1.005	1.004	1.002	1.001	0.999	0.998	0.995	0.992	0.991	0.989	0.986	0.982	0.980	0.978	0.975	0.971	0.969	0.964	0.960	0.958	0.954	0.949	0.945	0.941	0.936	0.931	0.926	0.922	0.918	0.914	0.909	0.904	0.900	0.895	0.891	0.886	0.882	0.878	0.874	0.871	0.866	0.862	0.860	0.856	0.852	0.850	0.848	0.845	0.842	0.840	0.838	0.836	0.834	0.832	0.831	0.831	0.830	0.829	0.829	0.829	0.828	0.829	0.829	0.829	0.830	0.831	0.831	0.834	0.834	0.836	0.838	0.839	0.841	0.842	0.846	0.848	0.850	0.851	0.854	0.858	0.859	0.862	0.865	0.868	0.870	0.872	0.876	0.879	0.882	0.886	0.888	0.891	0.895	0.899	0.902	0.905	0.909	0.914	0.916	0.921	0.925	0.929	0.932	0.936	0.941	0.946	0.950	0.954	0.958	0.962	0.968	0.971	0.976	0.980	0.985	0.989	0.994	0.999	1.001	1.006	1.010	1.015	1.018	1.022	1.025	1.028	1.031	1.034	1.038	1.039	1.042	1.044	1.045	1.046	1.048	1.049	1.049	1.049	1.049	1.049	1.048	1.048	1.045	1.042	1.040	1.038	1.035	1.031	1.026	1.021	1.018	1.011	1.006	1.001	0.995	0.989	0.982	0.975	0.968	0.961	0.952	0.945	0.936	0.929	0.920	0.910	0.902	0.892	0.884	0.875	0.866	0.856	0.846	0.838	0.828	0.818	0.808	0.798	0.789	0.779	0.768	0.758	0.749	0.738	0.728	0.718	0.709	0.699	0.689	0.679	0.669	0.660	0.649	0.640	0.630	0.620	0.610	0.600	0.591	0.582	0.572	0.562	0.554	0.545	0.534	0.525	0.515	0.506	0.498	0.488	0.479	0.470	0.460	0.451	0.442	0.432	0.424	0.415	0.406	0.398	0.389	0.381	0.372	0.364	0.356	0.348	0.340	0.331	0.322	0.315	0.308	0.299	0.292	0.284	0.278	0.269	0.261	0.255	0.246	0.240	0.232	0.226	0.218	0.210	0.204	0.196	0.189	0.181	0.174	0.166	0.160	0.151	0.144	0.136	0.129	0.121	0.112	0.105	0.096	0.089	0.080	0.072	0.065	0.056	0.048	0.039	0.030	0.021	0.014	0.005	-0.005	-0.014	-0.022	-0.030	-0.039	-0.048	-0.055	-0.065	-0.072	-0.081	-0.090	-0.096	-0.105	-0.112	-0.120	-0.129	-0.136	-0.142	-0.149	-0.156	-0.162	-0.170	-0.175	-0.182	-0.188	-0.194	-0.200	-0.204	-0.210	-0.215	-0.221	-0.226	-0.230	-0.235	-0.240	-0.245	-0.250	-0.255	-0.260	-0.265	-0.270	-0.276	-0.281	-0.289	-0.294	-0.300	-0.306	-0.315	-0.321	-0.329	-0.338	-0.346	-0.355	-0.365	-0.375	-0.386	-0.396	-0.408	-0.420	-0.434	-0.448	-0.461	-0.476	-0.491	-0.506	-0.524	-0.541	-0.560	-0.578	-0.598	-0.616	-0.638	-0.659	-0.680	-0.702	-0.725	-0.748	-0.770	-0.795	-0.819	-0.844	-0.868	-0.892	-0.919	-0.945	-0.970	-0.996	-1.022	-1.048	-1.075	-1.100	-1.126	-1.152	-1.178	-1.204	-1.229	-1.252	-1.278	-1.301	-1.325	-1.349	-1.372	-1.394	-1.415	-1.436	-1.456	-1.476	-1.495	-1.512	-1.530	-1.546	-1.562	-1.576	-1.591	-1.604	-1.615	-1.628	-1.638	-1.646	-1.654	-1.662	-1.669	-1.675	-1.679	-1.682	-1.685	-1.688	-1.689	-1.689	-1.688	-1.686	-1.684	-1.682	-1.679	-1.674	-1.669	-1.664	-1.659	-1.651	-1.644	-1.638	-1.630	-1.622	-1.614	-1.606	-1.599	-1.589	-1.581	-1.572	-1.565	-1.556	-1.548	-1.540	-1.532	-1.525	-1.518	-1.511	-1.505	-1.498	-1.492	-1.488	-1.484	-1.480	-1.476	-1.474	-1.471	-1.469	-1.468	-1.468	-1.466	-1.468	-1.469	-1.470	-1.472	-1.475	-1.479	-1.482	-1.486	-1.491	-1.495	-1.500	-1.506	-1.512	-1.519	-1.525	-1.531	-1.539	-1.544	-1.551	-1.559	-1.565	-1.572	-1.579	-1.585	-1.590	-1.598	-1.602	-1.609	-1.612	-1.618	-1.622	-1.626	-1.630	-1.632	-1.635	-1.636	-1.639	-1.639	-1.640	-1.639	-1.639	-1.636	-1.635	-1.631	-1.630	-1.625	-1.621	-1.616	-1.610	-1.605	-1.599	-1.592	-1.585	-1.578	-1.569	-1.561	-1.551	-1.542	-1.534	-1.524	-1.514	-1.504	-1.492	-1.482	-1.471	-1.461	-1.451	-1.440	-1.429	-1.418	-1.408	-1.396	-1.385	-1.374	-1.364	-1.352	-1.342	-1.331	-1.322	-1.312	-1.304	-1.292	-1.284	-1.275	-1.265	-1.258	-1.249	-1.240	-1.232	-1.224	-1.218	-1.209	-1.202	-1.195	-1.189	-1.181	-1.176	-1.169	-1.162	-1.158	-1.151	-1.146	-1.140	-1.134	-1.129	-1.125	-1.119	-1.115	-1.109	-1.105	-1.100	-1.096	-1.091	-1.088	-1.082	-1.079	-1.076	-1.071	-1.068	-1.064	-1.060	-1.058	-1.055	-1.051	-1.049	-1.045	-1.041	-1.039	-1.036	-1.032	-1.031	-1.029	-1.026	-1.024	-1.022	-1.019	-1.018	-1.016	-1.012	-1.011	-1.009	-1.008	-1.005	-1.002	-1.002	-1.000	-0.996	-0.994	-0.992	-0.990	-0.988	-0.984	-0.981	-0.978	-0.975	-0.970	-0.966	-0.962	-0.959	-0.954	-0.948	-0.941	-0.936	-0.930	-0.924	-0.915	-0.909	-0.900	-0.891	-0.882	-0.874	-0.862	-0.852	-0.842	-0.831	-0.819	-0.806	-0.794	-0.781	-0.768	-0.754	-0.740	-0.725	-0.711	-0.696	-0.682	-0.666	-0.651	-0.636	-0.621	-0.605	-0.590	-0.576	-0.560	-0.546	-0.531	-0.516	-0.504	-0.490	-0.478	-0.464	-0.452	-0.440	-0.429	-0.419	-0.410	-0.400	-0.391	-0.384	-0.379	-0.372	-0.366	-0.362	-0.358	-0.355	-0.354	-0.352	-0.351	-0.352	-0.352	-0.355	-0.358	-0.361	-0.365	-0.370	-0.375	-0.381	-0.388	-0.395	-0.402	-0.411	-0.420	-0.429	-0.438	-0.448	-0.458	-0.468	-0.478	-0.488	-0.499	-0.510	-0.520	-0.530	-0.540	-0.551	-0.562	-0.572	-0.582	-0.592	-0.601	-0.610	-0.619	-0.628	-0.635	-0.644	-0.650	-0.658	-0.664	-0.670	-0.676	-0.681	-0.686	-0.690	-0.694	-0.698	-0.700	-0.702	-0.704	-0.705	-0.706	-0.708	-0.709	-0.708	-0.708	-0.706	-0.705	-0.704	-0.701	-0.699	-0.695	-0.692	-0.689	-0.685	-0.681	-0.676	-0.674	-0.669	-0.662	-0.659	-0.654	-0.648	-0.642	-0.636	-0.631	-0.625	-0.619	-0.612	-0.606	-0.600	-0.594	-0.586	-0.580	-0.572	-0.566	-0.559	-0.551	-0.544	-0.536	-0.529	-0.521	-0.512	-0.505	-0.498	-0.489	-0.480	-0.472	-0.464	-0.456	-0.446	-0.439	-0.429	-0.420	-0.412	-0.402	-0.392	-0.384	-0.375	-0.365	-0.356	-0.346	-0.336	-0.328	-0.318	-0.308	-0.298	-0.288	-0.278	-0.269	-0.259	-0.249	-0.240	-0.230	-0.221	-0.212	-0.202	-0.194	-0.185	-0.176	-0.169	-0.160	-0.152	-0.145	-0.138	-0.130	-0.122	-0.118	-0.111	-0.105	-0.099	-0.094	-0.089	-0.084	-0.080	-0.076	-0.072	-0.069	-0.066	-0.064	-0.062	-0.060	-0.059	-0.059	-0.058	-0.058	-0.058	-0.058	-0.059	-0.060	-0.061	-0.064	-0.066	-0.068	-0.071	-0.072	-0.076	-0.079	-0.082	-0.088	-0.090	-0.095	-0.099	-0.104	-0.108	-0.112	-0.118	-0.122	-0.128	-0.132	-0.138	-0.144	-0.148	-0.154	-0.159	-0.164	-0.169	-0.175	-0.179	-0.184	-0.190	-0.194	-0.200	-0.204	-0.209	-0.215	-0.219	-0.224	-0.229	-0.234	-0.238	-0.242	-0.246	-0.251	-0.255	-0.260	-0.262	-0.268	-0.271	-0.275	-0.279	-0.282	-0.288	-0.290	-0.294	-0.298	-0.301	-0.306	-0.310	-0.312	-0.318	-0.321	-0.324	-0.329	-0.332	-0.338	-0.340	-0.345	-0.349	-0.352	-0.358	-0.362	-0.368	-0.371	-0.376	-0.381	-0.386	-0.391	-0.398	-0.402	-0.409	-0.414	-0.420	-0.426	-0.431	-0.439	-0.445	-0.450	-0.456	-0.464	-0.470	-0.476	-0.482	-0.489	-0.498	-0.504	-0.510	-0.516	-0.522	-0.530	-0.536	-0.541	-0.548	-0.554	-0.560	-0.565	-0.571	-0.576	-0.580	-0.584	-0.589	-0.592	-0.596	-0.599	-0.601	-0.604	-0.605	-0.608	-0.609	-0.610	-0.609	-0.610	-0.608	-0.608	-0.606	-0.604	-0.601	-0.599	-0.596	-0.592	-0.589	-0.584	-0.579	-0.574	-0.569	-0.562	-0.556	-0.551	-0.544	-0.536	-0.530	-0.524	-0.516	-0.509	-0.500	-0.494	-0.485	-0.478	-0.471	-0.462	-0.456	-0.449	-0.441	-0.434	-0.428	-0.421	-0.414	-0.408	-0.402	-0.396	-0.389	-0.384	-0.379	-0.374	-0.369	-0.364	-0.360	-0.356	-0.351	-0.349	-0.344	-0.341	-0.338	-0.335	-0.332	-0.329	-0.326	-0.324	-0.322	-0.320	-0.318	-0.315	-0.312	-0.311	-0.309	-0.306	-0.304	-0.301	-0.299	-0.296	-0.294	-0.291	-0.289	-0.285	-0.282	-0.280	-0.276	-0.272	-0.268	-0.264	-0.260	-0.255	-0.251	-0.245	-0.240	-0.236	-0.230	-0.224	-0.218	-0.214	-0.206	-0.200	-0.192	-0.185	-0.178	-0.171	-0.164	-0.156	-0.148	-0.139	-0.131	-0.122	-0.114	-0.106	-0.098	-0.088	-0.079	-0.070	-0.060	-0.051	-0.042	-0.034	-0.024	-0.015	-0.005	0.005	0.014	0.024	0.032	0.041	0.050	0.060	0.069	0.079	0.088	0.095	0.105	0.114	0.121	0.130	0.138	0.146	0.154	0.161	0.169	0.175	0.182	0.189	0.195	0.204	0.210	0.216	0.221	0.228	0.234	0.239	0.246	0.252	0.258	0.262	0.268	0.274	0.280	0.285	0.290	0.296	0.304	0.309	0.315	0.321	0.328	0.335	0.342	0.349	0.356	0.364	0.372	0.380	0.389	0.399	0.408	0.418	0.428	0.438	0.450	0.461	0.472	0.484	0.496	0.509	0.521	0.534	0.549	0.562	0.576	0.590	0.604	0.619	0.632	0.648	0.662	0.678	0.692	0.708	0.721	0.736	0.750	0.766	0.780	0.794	0.806	0.820	0.834	0.845	0.858	0.869	0.880	0.890	0.901	0.910	0.920	0.928	0.935	0.942	0.949	0.955	0.960	0.964	0.969	0.971	0.972	0.975	0.976	0.978	0.976	0.976	0.974	0.971	0.970	0.966	0.961	0.958	0.954	0.948	0.942	0.936	0.929	0.922	0.915	0.909	0.899	0.891	0.882	0.874	0.865	0.856	0.848	0.838	0.828	0.818	0.808	0.799	0.788	0.779	0.768	0.758	0.748	0.738	0.728	0.716	0.706	0.696	0.686	0.676	0.665	0.654	0.644	0.634	0.624	0.612	0.602	0.592	0.582	0.572	0.562	0.554	0.544	0.534	0.524	0.515	0.505	0.498	0.488	0.479	0.470	0.461	0.454	0.445	0.438	0.430	0.424	0.416	0.410	0.404	0.398	0.394	0.389	0.385	0.381	0.379	0.376	0.375	0.374	0.374	0.375	0.375	0.378	0.380	0.384	0.389	0.392	0.400	0.406	0.414	0.422	0.432	0.442	0.454	0.465	0.478	0.491	0.505	0.519	0.535	0.551	0.568	0.586	0.604	0.622	0.642	0.661	0.681	0.701	0.721	0.741	0.764	0.785	0.806	0.828	0.849	0.869	0.890	0.911	0.931	0.952	0.972	0.992	1.011	1.030	1.049	1.065	1.082	1.099	1.115	1.130	1.144	1.158	1.170	1.182	1.194	1.204	1.214	1.222	1.230	1.238	1.244	1.250	1.255	1.258	1.261	1.262	1.265	1.265	1.266	1.264	1.264	1.262	1.259	1.256	1.254	1.249	1.245	1.240	1.236	1.230	1.225	1.219	1.211	1.206	1.199	1.191	1.185	1.179	1.171	1.165	1.158	1.152	1.145	1.139	1.132	1.126	1.120	1.115	1.109	1.104	1.099	1.095	1.090	1.086	1.081	1.078	1.075	1.071	1.069	1.066	1.064	1.062	1.060	1.059	1.059	1.058	1.056	1.055	1.056	1.055	1.055	1.056	1.056	1.058	1.058	1.059	1.059	1.061	1.061	1.062	1.064	1.065	1.066	1.066	1.069	1.069	1.070	1.070	1.071	1.071	1.071	1.072	1.072	1.071	1.071	1.069	1.069	1.066	1.064	1.061	1.058	1.054	1.049	1.044	1.040	1.034	1.026	1.020	1.012	1.005	0.995	0.986	0.976	0.965	0.954	0.941	0.928	0.914	0.900	0.884	0.869	0.851	0.834	0.815	0.796	0.776	0.758	0.736	0.714	0.691	0.669	0.645	0.621	0.598	0.572	0.546	0.521	0.494	0.468	0.440	0.414	0.386	0.358	0.329	0.300	0.271	0.242	0.214	0.185	0.155	0.126	0.096	0.068	0.038	0.009	-0.020	-0.049	-0.076	-0.105	-0.132	-0.161	-0.189	-0.215	-0.242	-0.270	-0.296	-0.322	-0.348	-0.372	-0.398	-0.422	-0.446	-0.470	-0.492	-0.516	-0.538	-0.560	-0.581	-0.601	-0.620	-0.640	-0.660	-0.678	-0.695	-0.712	-0.730	-0.745	-0.761	-0.776	-0.790	-0.802	-0.816	-0.829	-0.840	-0.851	-0.861	-0.871	-0.880	-0.889	-0.896	-0.902	-0.909	-0.914	-0.919	-0.922	-0.928	-0.929	-0.931	-0.934	-0.934	-0.934	-0.932	-0.932	-0.930	-0.928	-0.925	-0.921	-0.919	-0.914	-0.908	-0.904	-0.898	-0.892	-0.886	-0.879	-0.871	-0.865	-0.859	-0.851	-0.842	-0.835	-0.828	-0.820	-0.812	-0.805	-0.799	-0.791	-0.785	-0.779	-0.772	-0.766	-0.761	-0.755	-0.751	-0.748	-0.744	-0.741	-0.740	-0.739	-0.738	-0.738	-0.739	-0.741	-0.744	-0.748	-0.752	-0.758	-0.765	-0.771	-0.781	-0.790	-0.801	-0.812	-0.826	-0.840	-0.856	-0.871	-0.890	-0.908	-0.929	-0.949	-0.970	-0.995	-1.019	-1.044	-1.070	-1.098	-1.126	-1.156	-1.186	-1.219	-1.250	-1.285	-1.320	-1.354	-1.390	-1.428	-1.465	-1.501	-1.540	-1.580	-1.619	-1.660	-1.700	-1.741	-1.782	-1.824	-1.865	-1.906	-1.948	-1.989	-2.031	-2.071	-2.112	-2.154	-2.192	-2.232	-2.271	-2.309	-2.346	-2.382	-2.419	-2.454	-2.488	-2.520	-2.552	-2.582	-2.611	-2.639	-2.665	-2.690	-2.715	-2.736	-2.756	-2.776	-2.792	-2.809	-2.822	-2.836	-2.846	-2.855	-2.862	-2.868	-2.872	-2.872	-2.874	-2.872	-2.869	-2.865	-2.858	-2.850	-2.840	-2.830	-2.816	-2.802	-2.788	-2.771	-2.752	-2.734	-2.714	-2.692	-2.669	-2.646	-2.621	-2.595	-2.570	-2.542	-2.514	-2.486	-2.459	-2.428	-2.398	-2.368	-2.336	-2.306	-2.275	-2.244	-2.211	-2.180	-2.149	-2.118	-2.085	-2.054	-2.022	-1.991	-1.960	-1.928	-1.896	-1.865	-1.835	-1.805	-1.774	-1.744	-1.714	-1.682	-1.654	-1.622	-1.592	-1.562	-1.534	-1.504	-1.474	-1.445	-1.414	-1.384	-1.354	-1.324	-1.292	-1.262	-1.230	-1.200	-1.168	-1.136	-1.104	-1.071	-1.038	-1.004	-0.970	-0.935	-0.900	-0.865	-0.829	-0.794	-0.756	-0.719	-0.680	-0.642	-0.602	-0.564	-0.524	-0.482	-0.441	-0.400	-0.359	-0.316	-0.274	-0.230	-0.186	-0.142	-0.099	-0.052	-0.008	0.036	0.081	0.128	0.172	0.218	0.264	0.309	0.355	0.400	0.446	0.491	0.536	0.581	0.626	0.671	0.715	0.760	0.804	0.845	0.889	0.930	0.972	1.012	1.054	1.092	1.131	1.170	1.208	1.244	1.280	1.315	1.349	1.381	1.414	1.445	1.475	1.504	1.532	1.559	1.585	1.610	1.634	1.656	1.678	1.698	1.716	1.734	1.750	1.765	1.779	1.791	1.804	1.814	1.824	1.831	1.839	1.844	1.849	1.852	1.855	1.858	1.858	1.858	1.856	1.855	1.851	1.849	1.842	1.839	1.834	1.826	1.820	1.812	1.805	1.796	1.789	1.780	1.771	1.762	1.752	1.745	1.735	1.726	1.716	1.708	1.699	1.690	1.681	1.674	1.666	1.658	1.651	1.644	1.638	1.631	1.626	1.621	1.615	1.611	1.606	1.602	1.598	1.595	1.592	1.590	1.586	1.585	1.582	1.581	1.579	1.578	1.578	1.576	1.575	1.574	1.572	1.571	1.570	1.569	1.568	1.566	1.564	1.561	1.560	1.558	1.554	1.550	1.546	1.542	1.539	1.534	1.529	1.524	1.518	1.511	1.502	1.496	1.490	1.481	1.474	1.464	1.455	1.446	1.436	1.425	1.415	1.405	1.394	1.381	1.371	1.359	1.346	1.334	1.321	1.309	1.295	1.282	1.269	1.255	1.241	1.228	1.214	1.199	1.185	1.171	1.156	1.142	1.128	1.112	1.099	1.084	1.070	1.054	1.039	1.024	1.009	0.994	0.978	0.964	0.948	0.931	0.915	0.900	0.884	0.868	0.851	0.835	0.818	0.801	0.785	0.769	0.751	0.734	0.718	0.701	0.682	0.665	0.649	0.630	0.612	0.595	0.576	0.560	0.541	0.524	0.505	0.488	0.469	0.451	0.432	0.415	0.396	0.378	0.360	0.342	0.325	0.308	0.290	0.272	0.255	0.238	0.221	0.204	0.188	0.172	0.156	0.140	0.124	0.109	0.092	0.078	0.062	0.048	0.032	0.018	0.004	-0.010	-0.022	-0.036	-0.050	-0.064	-0.075	-0.089	-0.100	-0.114	-0.125	-0.138	-0.149	-0.161	-0.172	-0.184	-0.196	-0.208	-0.218	-0.229	-0.241	-0.252	-0.264	-0.275	-0.286	-0.299	-0.309	-0.321	-0.332	-0.344	-0.356	-0.368	-0.380	-0.392	-0.405	-0.418	-0.430	-0.441	-0.455	-0.468	-0.480	-0.494	-0.506	-0.520	-0.532	-0.546	-0.560	-0.572	-0.586	-0.600	-0.612	-0.628	-0.640	-0.652	-0.666	-0.679	-0.691	-0.704	-0.716	-0.729	-0.740	-0.752	-0.764	-0.774	-0.785	-0.795	-0.805	-0.816	-0.825	-0.832	-0.841	-0.850	-0.856	-0.862	-0.870	-0.876	-0.881	-0.886	-0.891	-0.894	-0.899	-0.901	-0.904	-0.904	-0.905	-0.905	-0.905	-0.904	-0.902	-0.901	-0.899	-0.896	-0.892	-0.889	-0.885	-0.879	-0.875	-0.869	-0.861	-0.855	-0.848	-0.840	-0.832	-0.825	-0.815	-0.806	-0.796	-0.788	-0.779	-0.768	-0.756	-0.746	-0.736	-0.725	-0.714	-0.702	-0.691	-0.680	-0.668	-0.656	-0.645	-0.634	-0.621	-0.611	-0.600	-0.590	-0.579	-0.569	-0.558	-0.549	-0.539	-0.530	-0.521	-0.514	-0.505	-0.498	-0.491	-0.484	-0.478	-0.472	-0.468	-0.464	-0.460	-0.459	-0.456	-0.454	-0.454	-0.454	-0.455	-0.456	-0.459	-0.461	-0.465	-0.470	-0.475	-0.482	-0.489	-0.496	-0.506	-0.515	-0.525	-0.536	-0.548	-0.560	-0.572	-0.586	-0.600	-0.615	-0.630	-0.646	-0.661	-0.678	-0.696	-0.714	-0.731	-0.749	-0.766	-0.784	-0.804	-0.821	-0.840	-0.859	-0.876	-0.894	-0.912	-0.930	-0.948	-0.965	-0.981	-0.998	-1.012	-1.028	-1.042	-1.056	-1.070	-1.081	-1.094	-1.104	-1.115	-1.124	-1.134	-1.140	-1.146	-1.152	-1.158	-1.162	-1.165	-1.169	-1.169	-1.170	-1.169	-1.169	-1.166	-1.165	-1.161	-1.156	-1.151	-1.145	-1.140	-1.132	-1.125	-1.118	-1.109	-1.100	-1.091	-1.081	-1.072	-1.064	-1.055	-1.045	-1.036	-1.026	-1.018	-1.009	-1.000	-0.991	-0.985	-0.978	-0.970	-0.964	-0.959	-0.954	-0.950	-0.946	-0.942	-0.941	-0.941	-0.940	-0.941	-0.944	-0.946	-0.949	-0.954	-0.959	-0.966	-0.974	-0.982	-0.990	-1.001	-1.011	-1.022	-1.035	-1.049	-1.062	-1.076	-1.091	-1.108	-1.122	-1.139	-1.156	-1.172	-1.190	-1.208	-1.226	-1.244	-1.261	-1.279	-1.298	-1.315	-1.332	-1.350	-1.368	-1.384	-1.400	-1.416	-1.432	-1.446	-1.460	-1.475	-1.489	-1.501	-1.512	-1.525	-1.535	-1.545	-1.554	-1.562	-1.571	-1.578	-1.584	-1.589	-1.594	-1.598	-1.601	-1.604	-1.605	-1.606	-1.606	-1.606	-1.605	-1.605	-1.601	-1.600	-1.596	-1.594	-1.590	-1.585	-1.581	-1.575	-1.570	-1.564	-1.559	-1.552	-1.546	-1.540	-1.534	-1.528	-1.520	-1.514	-1.508	-1.501	-1.495	-1.490	-1.482	-1.478	-1.472	-1.466	-1.461	-1.456	-1.451	-1.448	-1.442	-1.440	-1.436	-1.434	-1.430	-1.428	-1.425	-1.422	-1.421	-1.420	-1.420	-1.419	-1.418	-1.418	-1.418	-1.418	-1.418	-1.419	-1.419	-1.420	-1.420	-1.422	-1.422	-1.425	-1.425	-1.426	-1.428	-1.429	-1.429	-1.430	-1.430	-1.430	-1.430	-1.430	-1.430	-1.429	-1.426	-1.425	-1.422	-1.421	-1.419	-1.414	-1.411	-1.408	-1.402	-1.398	-1.391	-1.385	-1.380	-1.372	-1.365	-1.358	-1.349	-1.341	-1.330	-1.321	-1.310	-1.301	-1.290	-1.279	-1.266	-1.256	-1.244	-1.232	-1.220	-1.208	-1.195	-1.180	-1.168	-1.155	-1.141	-1.129	-1.115	-1.101	-1.089	-1.075	-1.062	-1.050	-1.038	-1.025	-1.012	-1.000	-0.988	-0.975	-0.964	-0.952	-0.941	-0.930	-0.919	-0.909	-0.899	-0.889	-0.879	-0.870	-0.860	-0.851	-0.842	-0.834	-0.825	-0.818	-0.809	-0.801	-0.794	-0.786	-0.779	-0.772	-0.764	-0.759	-0.751	-0.744	-0.738	-0.731	-0.725	-0.719	-0.712	-0.706	-0.700	-0.695	-0.689	-0.684	-0.679	-0.674	-0.668	-0.662	-0.659	-0.654	-0.650	-0.645	-0.641	-0.638	-0.634	-0.631	-0.628	-0.625	-0.622	-0.621	-0.619	-0.616	-0.616	-0.615	-0.615	-0.614	-0.614	-0.615	-0.615	-0.616	-0.618	-0.619	-0.621	-0.624	-0.626	-0.629	-0.632	-0.635	-0.638	-0.642	-0.646	-0.650	-0.652	-0.658	-0.660	-0.664	-0.669	-0.672	-0.676	-0.680	-0.682	-0.686	-0.689	-0.691	-0.694	-0.695	-0.698	-0.699	-0.699	-0.699	-0.700	-0.700	-0.699	-0.698	-0.696	-0.694	-0.691	-0.688	-0.685	-0.681	-0.675	-0.671	-0.665	-0.659	-0.652	-0.646	-0.639	-0.632	-0.625	-0.616	-0.609	-0.600	-0.591	-0.582	-0.574	-0.565	-0.556	-0.548	-0.538	-0.529	-0.520	-0.511	-0.504	-0.494	-0.486	-0.478	-0.470	-0.462	-0.455	-0.449	-0.441	-0.435	-0.429	-0.422	-0.419	-0.414	-0.410	-0.405	-0.401	-0.399	-0.395	-0.392	-0.390	-0.390	-0.388	-0.386	-0.386	-0.385	-0.386	-0.386	-0.386	-0.388	-0.389	-0.390	-0.391	-0.392	-0.395	-0.396	-0.399	-0.401	-0.402	-0.406	-0.408	-0.411	-0.414	-0.416	-0.419	-0.421	-0.424	-0.426	-0.428	-0.430	-0.431	-0.434	-0.435	-0.438	-0.439	-0.441	-0.442	-0.444	-0.445	-0.446	-0.448	-0.450	-0.450	-0.451	-0.452	-0.452	-0.454	-0.455	-0.455	-0.455	-0.456	-0.456	-0.458	-0.459	-0.459	-0.460	-0.461	-0.462	-0.462	-0.465	-0.466	-0.468	-0.469	-0.470	-0.472	-0.475	-0.478	-0.480	-0.482	-0.486	-0.489	-0.494	-0.498	-0.501	-0.506	-0.511	-0.515	-0.521	-0.526	-0.534	-0.540	-0.546	-0.554	-0.561	-0.569	-0.576	-0.586	-0.595	-0.604	-0.614	-0.622	-0.634	-0.644	-0.654	-0.665	-0.676	-0.689	-0.700	-0.711	-0.724	-0.736	-0.749	-0.761	-0.774	-0.786	-0.800	-0.812	-0.826	-0.839	-0.851	-0.865	-0.879	-0.892	-0.905	-0.918	-0.931	-0.944	-0.955	-0.968	-0.980	-0.992	-1.004	-1.015	-1.026	-1.038	-1.048	-1.059	-1.068	-1.078	-1.088	-1.096	-1.105	-1.112	-1.121	-1.129	-1.138	-1.144	-1.150	-1.156	-1.162	-1.168	-1.172	-1.178	-1.182	-1.185	-1.189	-1.192	-1.195	-1.198	-1.199	-1.201	-1.202	-1.204	-1.205	-1.205	-1.205	-1.206	-1.206	-1.205	-1.205	-1.204	-1.201	-1.200	-1.199	-1.196	-1.194	-1.191	-1.188	-1.185	-1.182	-1.179	-1.175	-1.171	-1.168	-1.164	-1.160	-1.156	-1.152	-1.148	-1.142	-1.139	-1.134	-1.130	-1.125	-1.121	-1.118	-1.114	-1.109	-1.106	-1.101	-1.098	-1.095	-1.091	-1.089	-1.088	-1.085	-1.082	-1.080	-1.079	-1.078	-1.078	-1.076	-1.076	-1.076	-1.078	-1.079	-1.080	-1.082	-1.084	-1.088	-1.090	-1.092	-1.096	-1.102	-1.106	-1.111	-1.118	-1.122	-1.129	-1.135	-1.141	-1.149	-1.156	-1.164	-1.171	-1.180	-1.188	-1.196	-1.205	-1.212	-1.221	-1.229	-1.238	-1.245	-1.255	-1.262	-1.270	-1.278	-1.286	-1.292	-1.299	-1.306	-1.312	-1.318	-1.324	-1.329	-1.332	-1.336	-1.340	-1.344	-1.346	-1.348	-1.349	-1.350	-1.350	-1.350	-1.349	-1.348	-1.345	-1.342	-1.339	-1.335	-1.330	-1.326	-1.320	-1.315	-1.309	-1.301	-1.295	-1.289	-1.280	-1.271	-1.262	-1.254	-1.245	-1.236	-1.228	-1.218	-1.209	-1.200	-1.191	-1.181	-1.174	-1.164	-1.156	-1.148	-1.140	-1.132	-1.126	-1.119	-1.112	-1.106	-1.101	-1.096	-1.092	-1.089	-1.086	-1.082	-1.081	-1.080	-1.081	-1.080	-1.081	-1.082	-1.086	-1.089	-1.092	-1.096	-1.100	-1.106	-1.112	-1.118	-1.125	-1.132	-1.140	-1.149	-1.156	-1.166	-1.175	-1.185	-1.195	-1.205	-1.215	-1.225	-1.235	-1.245	-1.255	-1.265	-1.274	-1.284	-1.292	-1.302	-1.311	-1.319	-1.326	-1.332	-1.340	-1.346	-1.351	-1.356	-1.361	-1.364	-1.368	-1.369	-1.371	-1.371	-1.372	-1.371	-1.369	-1.366	-1.364	-1.360	-1.356	-1.350	-1.344	-1.336	-1.329	-1.321	-1.312	-1.302	-1.294	-1.281	-1.270	-1.258	-1.246	-1.232	-1.220	-1.205	-1.191	-1.176	-1.161	-1.146	-1.131	-1.116	-1.100	-1.084	-1.068	-1.051	-1.035	-1.019	-1.002	-0.988	-0.971	-0.955	-0.939	-0.924	-0.909	-0.895	-0.880	-0.865	-0.850	-0.836	-0.824	-0.810	-0.799	-0.785	-0.774	-0.761	-0.751	-0.741	-0.730	-0.720	-0.711	-0.701	-0.692	-0.685	-0.676	-0.670	-0.662	-0.655	-0.649	-0.642	-0.638	-0.631	-0.626	-0.621	-0.618	-0.612	-0.609	-0.604	-0.600	-0.596	-0.592	-0.589	-0.586	-0.581	-0.579	-0.575	-0.571	-0.568	-0.564	-0.561	-0.558	-0.554	-0.550	-0.545	-0.541	-0.536	-0.531	-0.526	-0.520	-0.515	-0.509	-0.504	-0.495	-0.489	-0.481	-0.474	-0.465	-0.458	-0.449	-0.439	-0.428	-0.419	-0.408	-0.396	-0.384	-0.372	-0.360	-0.346	-0.332	-0.319	-0.304	-0.289	-0.272	-0.256	-0.240	-0.222	-0.204	-0.186	-0.168	-0.149	-0.128	-0.109	-0.086	-0.066	-0.045	-0.022	0.000	0.021	0.046	0.069	0.092	0.116	0.141	0.165	0.190	0.215	0.239	0.265	0.290	0.315	0.341	0.366	0.390	0.416	0.441	0.466	0.491	0.515	0.540	0.564	0.588	0.611	0.634	0.655	0.679	0.700	0.720	0.740	0.759	0.779	0.798	0.815	0.832	0.849	0.864	0.878	0.892	0.905	0.918	0.929	0.940	0.950	0.959	0.966	0.974	0.981	0.986	0.991	0.996	1.000	1.001	1.005	1.005	1.006	1.006	1.006	1.005	1.002	1.001	0.999	0.995	0.991	0.986	0.982	0.978	0.974	0.968	0.961	0.956	0.950	0.944	0.938	0.931	0.925	0.919	0.912	0.906	0.901	0.895	0.889	0.882	0.878	0.872	0.868	0.862	0.858	0.852	0.848	0.845	0.840	0.836	0.834	0.831	0.826	0.824	0.821	0.819	0.818	0.815	0.814	0.811	0.811	0.810	0.809	0.808	0.808	0.806	0.805	0.805	0.804	0.804	0.804	0.801	0.801	0.801	0.801	0.800	0.800	0.799	0.799	0.798	0.796	0.796	0.795	0.794	0.792	0.790	0.789	0.786	0.785	0.782	0.780	0.779	0.775	0.774	0.771	0.768	0.765	0.762	0.759	0.756	0.752	0.749	0.745	0.742	0.738	0.735	0.731	0.728	0.724	0.720	0.716	0.712	0.709	0.705	0.702	0.699	0.695	0.692	0.690	0.686	0.682	0.680	0.678	0.675	0.671	0.670	0.668	0.665	0.664	0.661	0.660	0.659	0.658	0.656	0.655	0.654	0.654	0.654	0.654	0.652	0.652	0.654	0.654	0.654	0.654	0.656	0.656	0.658	0.658	0.659	0.661	0.662	0.664	0.665	0.666	0.669	0.670	0.672	0.674	0.676	0.679	0.680	0.682	0.685	0.688	0.690	0.692	0.695	0.698	0.700	0.704	0.705	0.709	0.711	0.714	0.716	0.719	0.721	0.725	0.728	0.730	0.732	0.735	0.739	0.740	0.742	0.746	0.748	0.750	0.751	0.754	0.756	0.758	0.760	0.761	0.762	0.764	0.765	0.766	0.766	0.768	0.768	0.769	0.769	0.768	0.768	0.768	0.766	0.765	0.764	0.762	0.760	0.758	0.754	0.752	0.749	0.745	0.741	0.738	0.734	0.730	0.725	0.720	0.714	0.709	0.702	0.698	0.691	0.685	0.679	0.671	0.665	0.658	0.650	0.642	0.636	0.628	0.620	0.611	0.604	0.596	0.589	0.581	0.572	0.564	0.556	0.549	0.540	0.531	0.522	0.516	0.507	0.499	0.490	0.482	0.474	0.465	0.458	0.450	0.441	0.434	0.425	0.418	0.410	0.402	0.395	0.385	0.378	0.370	0.361	0.355	0.346	0.338	0.330	0.322	0.314	0.305	0.296	0.288	0.279	0.270	0.261	0.252	0.242	0.235	0.225	0.216	0.206	0.196	0.188	0.178	0.168	0.158	0.148	0.136	0.126	0.116	0.105	0.094	0.084	0.074	0.062	0.052	0.041	0.030	0.019	0.008	-0.002	-0.014	-0.026	-0.038	-0.048	-0.059	-0.070	-0.081	-0.092	-0.102	-0.114	-0.125	-0.136	-0.148	-0.158	-0.169	-0.180	-0.190	-0.200	-0.210	-0.221	-0.231	-0.241	-0.251	-0.261	-0.271	-0.281	-0.291	-0.300	-0.310	-0.318	-0.326	-0.335	-0.344	-0.352	-0.362	-0.370	-0.379	-0.386	-0.394	-0.401	-0.408	-0.415	-0.421	-0.428	-0.435	-0.441	-0.446	-0.454	-0.459	-0.465	-0.470	-0.475	-0.479	-0.485	-0.490	-0.492	-0.498	-0.502	-0.505	-0.509	-0.512	-0.516	-0.520	-0.524	-0.528	-0.531	-0.534	-0.538	-0.540	-0.544	-0.548	-0.550	-0.555	-0.559	-0.562	-0.568	-0.571	-0.575	-0.581	-0.586	-0.592	-0.598	-0.604	-0.610	-0.618	-0.626	-0.632	-0.641	-0.651	-0.660	-0.670	-0.681	-0.692	-0.704	-0.716	-0.729	-0.741	-0.755	-0.770	-0.785	-0.800	-0.818	-0.834	-0.852	-0.871	-0.889	-0.909	-0.929	-0.949	-0.970	-0.991	-1.012	-1.035	-1.058	-1.080	-1.104	-1.126	-1.150	-1.174	-1.198	-1.221	-1.246	-1.271	-1.295	-1.319	-1.342	-1.366	-1.390	-1.414	-1.436	-1.460	-1.482	-1.505	-1.526	-1.548	-1.569	-1.588	-1.609	-1.628	-1.645	-1.664	-1.679	-1.695	-1.710	-1.725	-1.739	-1.751	-1.762	-1.774	-1.785	-1.792	-1.801	-1.809	-1.814	-1.820	-1.825	-1.829	-1.831	-1.832	-1.835	-1.835	-1.835	-1.834	-1.831	-1.829	-1.826	-1.821	-1.818	-1.812	-1.806	-1.801	-1.795	-1.789	-1.781	-1.774	-1.768	-1.759	-1.751	-1.744	-1.736	-1.728	-1.720	-1.712	-1.706	-1.698	-1.690	-1.685	-1.679	-1.672	-1.666	-1.661	-1.656	-1.651	-1.649	-1.645	-1.642	-1.641	-1.639	-1.638	-1.638	-1.638	-1.638	-1.640	-1.641	-1.644	-1.648	-1.650	-1.654	-1.659	-1.664	-1.669	-1.675	-1.680	-1.686	-1.692	-1.699	-1.706	-1.714	-1.721	-1.728	-1.734	-1.742	-1.749	-1.755	-1.761	-1.769	-1.775	-1.781	-1.786	-1.791	-1.796	-1.801	-1.805	-1.809	-1.812	-1.815	-1.816	-1.818	-1.819	-1.819	-1.819	-1.818	-1.816	-1.814	-1.811	-1.806	-1.801	-1.798	-1.791	-1.786	-1.780	-1.772	-1.765	-1.756	-1.748	-1.739	-1.729	-1.720	-1.710	-1.699	-1.689	-1.679	-1.668	-1.656	-1.645	-1.634	-1.624	-1.612	-1.600	-1.590	-1.579	-1.569	-1.558	-1.546	-1.536	-1.528	-1.518	-1.508	-1.500	-1.491	-1.482	-1.475	-1.468	-1.460	-1.454	-1.449	-1.442	-1.438	-1.434	-1.429	-1.424	-1.420	-1.418	-1.415	-1.412	-1.410	-1.409	-1.408	-1.406	-1.406	-1.406	-1.405	-1.405	-1.405	-1.406	-1.406	-1.406	-1.408	-1.409	-1.409	-1.410	-1.411	-1.411	-1.412	-1.414	-1.415	-1.416	-1.418	-1.419	-1.420	-1.421	-1.422	-1.422	-1.424	-1.424	-1.425	-1.425	-1.426	-1.426	-1.426	-1.426	-1.428	-1.428	-1.429	-1.428	-1.429	-1.429	-1.429	-1.429	-1.429	-1.429	-1.430	-1.430	-1.430	-1.429	-1.429	-1.430	-1.430	-1.430	-1.430	-1.430	-1.430	-1.430	-1.430	-1.430	-1.430	-1.430	-1.430	-1.429	-1.429	-1.428	-1.426	-1.426	-1.424	-1.422	-1.422	-1.420	-1.418	-1.415	-1.412	-1.410	-1.406	-1.402	-1.399	-1.394	-1.390	-1.385	-1.379	-1.372	-1.366	-1.360	-1.352	-1.344	-1.336	-1.329	-1.320	-1.310	-1.301	-1.292	-1.282	-1.272	-1.261	-1.252	-1.241	-1.230	-1.220	-1.209	-1.198	-1.186	-1.176	-1.165	-1.154	-1.144	-1.132	-1.122	-1.112	-1.102	-1.092	-1.084	-1.075	-1.066	-1.059	-1.051	-1.045	-1.038	-1.032	-1.028	-1.022	-1.019	-1.015	-1.012	-1.009	-1.008	-1.006	-1.005	-1.005	-1.006	-1.006	-1.008	-1.010	-1.011	-1.016	-1.019	-1.022	-1.026	-1.031	-1.036	-1.041	-1.046	-1.052	-1.058	-1.064	-1.070	-1.076	-1.082	-1.090	-1.095	-1.101	-1.108	-1.115	-1.120	-1.126	-1.131	-1.138	-1.142	-1.148	-1.151	-1.156	-1.161	-1.165	-1.168	-1.171	-1.174	-1.175	-1.178	-1.179	-1.180	-1.180	-1.180	-1.180	-1.179	-1.178	-1.176	-1.175	-1.171	-1.169	-1.165	-1.161	-1.158	-1.152	-1.149	-1.142	-1.136	-1.130	-1.124	-1.116	-1.109	-1.101	-1.094	-1.085	-1.078	-1.069	-1.059	-1.050	-1.040	-1.030	-1.020	-1.011	-1.000	-0.990	-0.978	-0.966	-0.956	-0.945	-0.932	-0.921	-0.909	-0.898	-0.885	-0.872	-0.859	-0.846	-0.834	-0.821	-0.808	-0.795	-0.781	-0.770	-0.756	-0.742	-0.729	-0.715	-0.701	-0.688	-0.674	-0.660	-0.646	-0.632	-0.619	-0.605	-0.591	-0.578	-0.564	-0.549	-0.535	-0.522	-0.507	-0.495	-0.480	-0.468	-0.454	-0.441	-0.429	-0.414	-0.402	-0.390	-0.378	-0.365	-0.352	-0.341	-0.330	-0.319	-0.308	-0.298	-0.286	-0.278	-0.268	-0.258	-0.249	-0.240	-0.232	-0.222	-0.215	-0.209	-0.201	-0.195	-0.189	-0.184	-0.178	-0.174	-0.169	-0.164	-0.160	-0.158	-0.154	-0.152	-0.150	-0.148	-0.146	-0.146	-0.145	-0.145	-0.146	-0.146	-0.146	-0.149	-0.150	-0.152	-0.154	-0.156	-0.159	-0.161	-0.165	-0.169	-0.172	-0.176	-0.181	-0.185	-0.189	-0.194	-0.199	-0.204	-0.209	-0.214	-0.220	-0.224	-0.229	-0.234	-0.240	-0.245	-0.250	-0.255	-0.260	-0.265	-0.269	-0.274	-0.280	-0.285	-0.289	-0.292	-0.296	-0.301	-0.306	-0.309	-0.314	-0.316	-0.320	-0.324	-0.328	-0.330	100.000	5.000	2.000	1.000	2.000	0.000	0.000	0.000	0.000	0.000	0.000	0.000	0.000	0.000	0.000	0.000	0.000	0.000	0.679	0.656	0.634	0.611	0.589	0.566	0.546	0.524	0.502	0.481	0.460	0.440	0.420	0.400	0.380	0.361	0.340	0.321	0.302	0.285	0.268	0.249	0.232	0.215	0.199	0.182	0.165	0.150	0.134	0.119	0.104	0.090	0.076	0.062	0.049	0.035	0.022	0.009	-0.002	-0.015	-0.026	-0.038	-0.050	-0.060	-0.071	-0.082	-0.092	-0.104	-0.114	-0.122	-0.132	-0.144	-0.152	-0.162	-0.172	-0.181	-0.190	-0.201	-0.210	-0.219	-0.228	-0.238	-0.246	-0.255	-0.265	-0.274	-0.284	-0.294	-0.302	-0.312	-0.321	-0.331	-0.341	-0.351	-0.360	-0.371	-0.380	-0.390	-0.400	-0.410	-0.420	-0.430	-0.440	-0.451	-0.460	-0.471	-0.480	-0.490	-0.501	-0.510	-0.520	-0.530	-0.540	-0.549	-0.559	-0.568	-0.576	-0.585	-0.592	-0.601	-0.610	-0.616	-0.624	-0.631	-0.638	-0.644	-0.649	-0.654	-0.660	-0.664	-0.668	-0.670	-0.674	-0.676	-0.678	-0.678	-0.678	-0.678	-0.676	-0.675	-0.672	-0.670	-0.666	-0.661	-0.656	-0.651	-0.644	-0.636	-0.629	-0.620	-0.611	-0.601	-0.590	-0.579	-0.568	-0.554	-0.541	-0.528	-0.514	-0.499	-0.484	-0.469	-0.452	-0.436	-0.420	-0.402	-0.386	-0.368	-0.350	-0.334	-0.315	-0.299	-0.281	-0.265	-0.248	-0.231	-0.214	-0.198	-0.182	-0.166	-0.151	-0.138	-0.124	-0.110	-0.098	-0.086	-0.074	-0.065	-0.054	-0.045	-0.038	-0.030	-0.024	-0.018	-0.014	-0.011	-0.009	-0.008	-0.008	-0.009	-0.010	-0.012	-0.015	-0.020	-0.026	-0.032	-0.041	-0.049	-0.059	-0.069	-0.081	-0.092	-0.105	-0.119	-0.134	-0.149	-0.165	-0.181	-0.199	-0.216	-0.234	-0.252	-0.271	-0.290	-0.309	-0.329	-0.349	-0.368	-0.389	-0.408	-0.428	-0.448	-0.465	-0.485	-0.504	-0.522	-0.539	-0.556	-0.574	-0.589	-0.605	-0.619	-0.632	-0.645	-0.658	-0.669	-0.680	-0.689	-0.698	-0.704	-0.711	-0.715	-0.720	-0.722	-0.725	-0.725	-0.724	-0.722	-0.720	-0.716	-0.711	-0.705	-0.698	-0.690	-0.681	-0.671	-0.660	-0.648	-0.635	-0.621	-0.606	-0.591	-0.576	-0.560	-0.542	-0.526	-0.509	-0.491	-0.474	-0.455	-0.438	-0.420	-0.401	-0.384	-0.365	-0.349	-0.332	-0.316	-0.300	-0.284	-0.269	-0.255	-0.242	-0.229	-0.219	-0.208	-0.198	-0.190	-0.181	-0.175	-0.169	-0.166	-0.161	-0.160	-0.160	-0.160	-0.161	-0.164	-0.168	-0.172	-0.179	-0.185	-0.194	-0.202	-0.214	-0.225	-0.238	-0.249	-0.264	-0.278	-0.292	-0.309	-0.325	-0.341	-0.360	-0.378	-0.395	-0.414	-0.432	-0.451	-0.469	-0.489	-0.509	-0.528	-0.546	-0.564	-0.582	-0.600	-0.618	-0.635	-0.652	-0.669	-0.685	-0.700	-0.715	-0.729	-0.742	-0.755	-0.768	-0.780	-0.790	-0.799	-0.809	-0.818	-0.825	-0.834	-0.840	-0.845	-0.850	-0.854	-0.858	-0.861	-0.864	-0.865	-0.865	-0.866	-0.866	-0.865	-0.864	-0.862	-0.860	-0.858	-0.854	-0.851	-0.848	-0.842	-0.840	-0.835	-0.830	-0.825	-0.820	-0.816	-0.811	-0.806	-0.801	-0.796	-0.791	-0.788	-0.782	-0.778	-0.774	-0.770	-0.766	-0.764	-0.760	-0.759	-0.755	-0.754	-0.752	-0.751	-0.751	-0.751	-0.751	-0.751	-0.752	-0.755	-0.758	-0.760	-0.762	-0.766	-0.770	-0.775	-0.780	-0.785	-0.790	-0.798	-0.804	-0.811	-0.819	-0.826	-0.834	-0.842	-0.850	-0.859	-0.868	-0.876	-0.886	-0.895	-0.904	-0.914	-0.922	-0.931	-0.941	-0.950	-0.959	-0.969	-0.976	-0.984	-0.992	-1.000	-1.009	-1.015	-1.021	-1.029	-1.035	-1.040	-1.046	-1.050	-1.055	-1.059	-1.062	-1.066	-1.068	-1.070	-1.071	-1.072	-1.072	-1.072	-1.072	-1.071	-1.070	-1.068	-1.065	-1.062	-1.060	-1.056	-1.051	-1.046	-1.041	-1.036	-1.031	-1.024	-1.019	-1.012	-1.005	-0.996	-0.989	-0.981	-0.974	-0.965	-0.956	-0.948	-0.940	-0.931	-0.921	-0.912	-0.904	-0.895	-0.886	-0.878	-0.868	-0.859	-0.850	-0.841	-0.832	-0.824	-0.816	-0.808	-0.799	-0.791	-0.784	-0.776	-0.769	-0.761	-0.755	-0.749	-0.742	-0.736	-0.731	-0.725	-0.720	-0.715	-0.711	-0.708	-0.702	-0.700	-0.696	-0.694	-0.691	-0.689	-0.686	-0.685	-0.685	-0.684	-0.682	-0.682	-0.682	-0.684	-0.684	-0.685	-0.685	-0.688	-0.689	-0.690	-0.694	-0.695	-0.698	-0.700	-0.704	-0.705	-0.708	-0.711	-0.714	-0.716	-0.720	-0.724	-0.726	-0.728	-0.730	-0.732	-0.736	-0.736	-0.738	-0.739	-0.740	-0.740	-0.740	-0.740	-0.740	-0.738	-0.736	-0.734	-0.731	-0.728	-0.724	-0.719	-0.715	-0.709	-0.702	-0.696	-0.689	-0.680	-0.672	-0.662	-0.652	-0.642	-0.631	-0.620	-0.609	-0.595	-0.582	-0.569	-0.555	-0.540	-0.526	-0.511	-0.495	-0.480	-0.465	-0.449	-0.434	-0.418	-0.401	-0.386	-0.371	-0.355	-0.339	-0.325	-0.309	-0.295	-0.280	-0.266	-0.252	-0.240	-0.228	-0.216	-0.205	-0.194	-0.182	-0.174	-0.165	-0.158	-0.150	-0.144	-0.138	-0.132	-0.128	-0.124	-0.121	-0.118	-0.116	-0.116	-0.115	-0.115	-0.116	-0.116	-0.120	-0.121	-0.125	-0.128	-0.131	-0.136	-0.140	-0.145	-0.150	-0.156	-0.161	-0.166	-0.171	-0.178	-0.182	-0.189	-0.194	-0.200	-0.205	-0.210	-0.215	-0.220	-0.225	-0.229	-0.234	-0.238	-0.241	-0.244	-0.248	-0.250	-0.251	-0.254	-0.255	-0.256	-0.258	-0.259	-0.260	-0.259	-0.260	-0.259	-0.259	-0.258	-0.258	-0.255	-0.255	-0.254	-0.254	-0.252	-0.251	-0.249	-0.248	-0.248	-0.246	-0.245	-0.245	-0.245	-0.245	-0.245	-0.245	-0.246	-0.246	-0.248	-0.250	-0.251	-0.254	-0.258	-0.260	-0.264	-0.268	-0.271	-0.278	-0.281	-0.286	-0.292	-0.299	-0.306	-0.312	-0.321	-0.329	-0.338	-0.346	-0.355	-0.365	-0.375	-0.385	-0.395	-0.405	-0.415	-0.426	-0.438	-0.449	-0.461	-0.472	-0.484	-0.495	-0.507	-0.520	-0.532	-0.545	-0.558	-0.570	-0.582	-0.595	-0.608	-0.620	-0.631	-0.644	-0.656	-0.669	-0.681	-0.692	-0.705	-0.718	-0.729	-0.740	-0.752	-0.764	-0.775	-0.786	-0.796	-0.808	-0.819	-0.830	-0.840	-0.851	-0.861	-0.871	-0.881	-0.890	-0.901	-0.910	-0.920	-0.929	-0.938	-0.946	-0.955	-0.962	-0.971	-0.978	-0.986	-0.994	-1.000	-1.005	-1.012	-1.018	-1.022	-1.028	-1.032	-1.038	-1.041	-1.045	-1.048	-1.051	-1.052	-1.054	-1.055	-1.056	-1.056	-1.058	-1.056	-1.056	-1.054	-1.052	-1.050	-1.046	-1.044	-1.040	-1.036	-1.032	-1.028	-1.021	-1.016	-1.010	-1.004	-0.998	-0.991	-0.985	-0.979	-0.971	-0.964	-0.956	-0.949	-0.942	-0.935	-0.928	-0.920	-0.912	-0.905	-0.899	-0.892	-0.886	-0.879	-0.874	-0.869	-0.864	-0.859	-0.854	-0.850	-0.846	-0.842	-0.840	-0.839	-0.836	-0.835	-0.834	-0.834	-0.834	-0.834	-0.835	-0.836	-0.839	-0.842	-0.845	-0.849	-0.852	-0.856	-0.862	-0.866	-0.872	-0.878	-0.884	-0.890	-0.896	-0.902	-0.910	-0.916	-0.924	-0.930	-0.938	-0.944	-0.951	-0.958	-0.965	-0.971	-0.978	-0.984	-0.990	-0.995	-1.000	-1.005	-1.008	-1.012	-1.015	-1.019	-1.020	-1.022	-1.024	-1.024	-1.024	-1.022	-1.021	-1.020	-1.016	-1.014	-1.009	-1.005	-1.001	-0.995	-0.989	-0.981	-0.975	-0.968	-0.960	-0.952	-0.942	-0.934	-0.924	-0.914	-0.904	-0.894	-0.884	-0.872	-0.861	-0.851	-0.841	-0.830	-0.819	-0.809	-0.799	-0.790	-0.780	-0.771	-0.762	-0.754	-0.746	-0.739	-0.732	-0.726	-0.720	-0.714	-0.710	-0.706	-0.702	-0.700	-0.699	-0.696	-0.696	-0.696	-0.696	-0.698	-0.700	-0.701	-0.704	-0.709	-0.712	-0.718	-0.721	-0.728	-0.734	-0.740	-0.748	-0.754	-0.761	-0.769	-0.776	-0.782	-0.791	-0.799	-0.806	-0.815	-0.822	-0.830	-0.838	-0.845	-0.851	-0.859	-0.864	-0.870	-0.876	-0.880	-0.884	-0.889	-0.892	-0.895	-0.898	-0.899	-0.901	-0.901	-0.901	-0.900	-0.900	-0.898	-0.896	-0.892	-0.888	-0.884	-0.879	-0.872	-0.868	-0.861	-0.854	-0.846	-0.838	-0.829	-0.820	-0.810	-0.800	-0.789	-0.778	-0.766	-0.755	-0.742	-0.730	-0.716	-0.704	-0.690	-0.678	-0.664	-0.650	-0.636	-0.621	-0.608	-0.592	-0.578	-0.562	-0.549	-0.532	-0.518	-0.504	-0.488	-0.472	-0.458	-0.442	-0.428	-0.412	-0.398	-0.382	-0.368	-0.354	-0.339	-0.324	-0.309	-0.295	-0.280	-0.266	-0.252	-0.239	-0.225	-0.211	-0.198	-0.184	-0.171	-0.159	-0.145	-0.132	-0.120	-0.108	-0.095	-0.082	-0.071	-0.059	-0.048	-0.036	-0.025	-0.014	-0.004	0.008	0.018	0.029	0.040	0.050	0.060	0.070	0.080	0.089	0.099	0.108	0.118	0.128	0.136	0.145	0.154	0.162	0.172	0.181	0.191	0.199	0.208	0.216	0.225	0.235	0.242	0.251	0.260	0.270	0.279	0.288	0.296	0.306	0.315	0.325	0.335	0.345	0.354	0.364	0.374	0.384	0.394	0.405	0.415	0.425	0.438	0.448	0.460	0.471	0.482	0.495	0.507	0.519	0.531	0.544	0.556	0.570	0.584	0.596	0.611	0.625	0.639	0.652	0.668	0.682	0.696	0.711	0.726	0.740	0.756	0.771	0.785	0.800	0.816	0.830	0.845	0.860	0.874	0.889	0.904	0.918	0.931	0.945	0.958	0.971	0.984	0.996	1.009	1.020	1.030	1.040	1.050	1.061	1.070	1.078	1.085	1.092	1.099	1.104	1.111	1.115	1.119	1.122	1.126	1.128	1.130	1.130	1.130	1.130	1.130	1.128	1.126	1.124	1.120	1.118	1.114	1.110	1.105	1.100	1.094	1.090	1.084	1.078	1.071	1.065	1.059	1.050	1.044	1.038	1.031	1.024	1.016	1.009	1.002	0.998	0.990	0.985	0.979	0.974	0.968	0.962	0.958	0.954	0.949	0.945	0.942	0.939	0.935	0.932	0.931	0.928	0.926	0.925	0.924	0.922	0.921	0.922	0.921	0.921	0.922	0.921	0.922	0.922	0.924	0.925	0.926	0.928	0.929	0.929	0.930	0.931	0.931	0.932	0.932	0.932	0.934	0.932	0.932	0.932	0.931	0.930	0.930	0.928	0.926	0.924	0.921	0.918	0.915	0.911	0.908	0.904	0.899	0.894	0.889	0.884	0.878	0.870	0.865	0.858	0.850	0.844	0.835	0.829	0.820	0.811	0.802	0.795	0.786	0.778	0.769	0.760	0.751	0.742	0.734	0.725	0.716	0.708	0.700	0.691	0.685	0.676	0.669	0.661	0.655	0.648	0.641	0.636	0.630	0.625	0.620	0.616	0.611	0.608	0.604	0.601	0.599	0.598	0.595	0.594	0.595	0.594	0.595	0.594	0.595	0.596	0.598	0.601	0.602	0.606	0.609	0.612	0.618	0.621	0.626	0.631	0.636	0.641	0.648	0.652	0.659	0.665	0.671	0.678	0.685	0.690	0.698	0.706	0.712	0.720	0.728	0.736	0.742	0.750	0.758	0.765	0.774	0.780	0.788	0.795	0.802	0.810	0.818	0.825	0.831	0.838	0.845	0.851	0.858	0.864	0.870	0.875	0.881	0.886	0.891	0.896	0.899	0.904	0.908	0.910	0.914	0.918	0.919	0.920	0.922	0.924	0.925	0.925	0.925	0.924	0.925	0.924	0.921	0.919	0.916	0.914	0.911	0.908	0.902	0.899	0.894	0.889	0.882	0.878	0.871	0.865	0.856	0.850	0.842	0.835	0.826	0.819	0.810	0.801	0.791	0.784	0.775	0.764	0.755	0.745	0.735	0.725	0.715	0.706	0.696	0.686	0.676	0.668	0.658	0.648	0.638	0.628	0.619	0.609	0.600	0.591	0.582	0.574	0.565	0.556	0.548	0.539	0.530	0.522	0.515	0.507	0.500	0.492	0.485	0.478	0.470	0.465	0.458	0.452	0.446	0.439	0.434	0.428	0.421	0.416	0.410	0.405	0.399	0.394	0.388	0.382	0.378	0.372	0.366	0.360	0.355	0.349	0.345	0.339	0.332	0.328	0.322	0.316	0.311	0.305	0.300	0.294	0.288	0.281	0.275	0.269	0.262	0.255	0.249	0.241	0.235	0.228	0.220	0.214	0.206	0.199	0.191	0.181	0.174	0.166	0.158	0.149	0.140	0.131	0.122	0.112	0.102	0.095	0.085	0.075	0.066	0.056	0.046	0.035	0.025	0.016	0.006	-0.005	-0.014	-0.025	-0.035	-0.045	-0.055	-0.065	-0.074	-0.085	-0.094	-0.102	-0.112	-0.120	-0.129	-0.138	-0.146	-0.154	-0.162	-0.170	-0.178	-0.185	-0.192	-0.199	-0.205	-0.210	-0.216	-0.221	-0.226	-0.231	-0.235	-0.240	-0.244	-0.248	-0.251	-0.254	-0.258	-0.260	-0.262	-0.265	-0.268	-0.269	-0.271	-0.272	-0.275	-0.276	-0.279	-0.280	-0.284	-0.285	-0.288	-0.291	-0.294	-0.296	-0.300	-0.304	-0.308	-0.314	-0.319	-0.324	-0.330	-0.338	-0.344	-0.351	-0.359	-0.369	-0.379	-0.390	-0.400	-0.412	-0.425	-0.438	-0.452	-0.466	-0.482	-0.499	-0.516	-0.534	-0.554	-0.574	-0.592	-0.614	-0.638	-0.659	-0.681	-0.706	-0.730	-0.755	-0.781	-0.806	-0.834	-0.860	-0.889	-0.916	-0.944	-0.972	-1.000	-1.030	-1.059	-1.088	-1.118	-1.145	-1.174	-1.202	-1.231	-1.260	-1.289	-1.318	-1.344	-1.371	-1.398	-1.424	-1.450	-1.474	-1.500	-1.522	-1.545	-1.568	-1.589	-1.608	-1.628	-1.645	-1.664	-1.679	-1.695	-1.709	-1.722	-1.734	-1.746	-1.756	-1.765	-1.772	-1.780	-1.785	-1.790	-1.792	-1.796	-1.798	-1.798	-1.799	-1.798	-1.796	-1.791	-1.788	-1.782	-1.778	-1.771	-1.764	-1.756	-1.748	-1.739	-1.730	-1.720	-1.711	-1.700	-1.689	-1.679	-1.668	-1.656	-1.645	-1.634	-1.622	-1.611	-1.600	-1.590	-1.579	-1.569	-1.559	-1.549	-1.539	-1.530	-1.521	-1.514	-1.506	-1.499	-1.494	-1.488	-1.482	-1.478	-1.474	-1.470	-1.468	-1.465	-1.462	-1.461	-1.460	-1.460	-1.460	-1.461	-1.461	-1.464	-1.465	-1.468	-1.470	-1.472	-1.476	-1.479	-1.482	-1.486	-1.489	-1.494	-1.498	-1.501	-1.504	-1.509	-1.511	-1.515	-1.516	-1.519	-1.521	-1.524	-1.525	-1.528	-1.528	-1.529	-1.528	-1.528	-1.526	-1.525	-1.522	-1.520	-1.516	-1.511	-1.506	-1.502	-1.496	-1.490	-1.484	-1.475	-1.468	-1.459	-1.451	-1.441	-1.431	-1.421	-1.411	-1.400	-1.388	-1.376	-1.364	-1.352	-1.339	-1.326	-1.314	-1.300	-1.288	-1.275	-1.261	-1.246	-1.232	-1.220	-1.206	-1.192	-1.180	-1.168	-1.154	-1.141	-1.130	-1.118	-1.106	-1.095	-1.082	-1.072	-1.062	-1.051	-1.042	-1.034	-1.024	-1.015	-1.008	-1.000	-0.992	-0.986	-0.979	-0.974	-0.969	-0.962	-0.958	-0.954	-0.950	-0.946	-0.942	-0.940	-0.936	-0.935	-0.932	-0.930	-0.929	-0.928	-0.926	-0.926	-0.925	-0.925	-0.925	-0.925	-0.924	-0.925	-0.925	-0.925	-0.925	-0.925	-0.925	-0.925	-0.926	-0.926	-0.926	-0.925	-0.925	-0.925	-0.925	-0.924	-0.924	-0.922	-0.922	-0.921	-0.920	-0.919	-0.916	-0.915	-0.912	-0.910	-0.908	-0.904	-0.901	-0.896	-0.892	-0.889	-0.884	-0.879	-0.874	-0.868	-0.864	-0.858	-0.851	-0.844	-0.838	-0.829	-0.821	-0.814	-0.805	-0.796	-0.786	-0.778	-0.768	-0.758	-0.748	-0.736	-0.725	-0.714	-0.702	-0.690	-0.678	-0.665	-0.651	-0.639	-0.626	-0.612	-0.598	-0.585	-0.570	-0.555	-0.542	-0.528	-0.512	-0.499	-0.484	-0.470	-0.455	-0.441	-0.426	-0.414	-0.400	-0.386	-0.372	-0.360	-0.348	-0.335	-0.322	-0.311	-0.299	-0.290	-0.279	-0.270	-0.261	-0.254	-0.245	-0.239	-0.232	-0.226	-0.221	-0.216	-0.215	-0.211	-0.209	-0.208	-0.208	-0.206	-0.208	-0.210	-0.211	-0.214	-0.218	-0.221	-0.228	-0.232	-0.238	-0.244	-0.250	-0.258	-0.265	-0.272	-0.281	-0.290	-0.299	-0.308	-0.318	-0.326	-0.336	-0.345	-0.355	-0.364	-0.374	-0.384	-0.391	-0.401	-0.410	-0.419	-0.426	-0.435	-0.441	-0.449	-0.455	-0.461	-0.466	-0.472	-0.478	-0.480	-0.484	-0.488	-0.490	-0.491	-0.494	-0.495	-0.495	-0.495	-0.495	-0.494	-0.492	-0.489	-0.488	-0.485	-0.481	-0.478	-0.474	-0.470	-0.465	-0.460	-0.454	-0.449	-0.444	-0.436	-0.431	-0.425	-0.418	-0.412	-0.406	-0.399	-0.392	-0.388	-0.380	-0.374	-0.368	-0.361	-0.355	-0.350	-0.344	-0.339	-0.332	-0.328	-0.322	-0.318	-0.312	-0.309	-0.304	-0.300	-0.295	-0.291	-0.288	-0.284	-0.280	-0.276	-0.272	-0.269	-0.266	-0.264	-0.260	-0.258	-0.254	-0.251	-0.249	-0.246	-0.242	-0.241	-0.238	-0.234	-0.230	-0.228	-0.224	-0.221	-0.218	-0.214	-0.210	-0.206	-0.201	-0.198	-0.192	-0.189	-0.184	-0.179	-0.175	-0.169	-0.164	-0.159	-0.152	-0.148	-0.142	-0.136	-0.131	-0.125	-0.119	-0.112	-0.106	-0.100	-0.094	-0.088	-0.080	-0.075	-0.068	-0.061	-0.055	-0.049	-0.041	-0.035	-0.029	-0.021	-0.015	-0.009	-0.002	0.004	0.011	0.016	0.022	0.030	0.035	0.041	0.048	0.054	0.059	0.064	0.070	0.075	0.080	0.085	0.090	0.095	0.100	0.104	0.108	0.112	0.116	0.120	0.124	0.126	0.130	0.132	0.135	0.136	0.139	0.139	0.141	0.141	0.142	0.144	0.144	0.144	0.142	0.141	0.140	0.139	0.138	0.134	0.131	0.129	0.125	0.121	0.118	0.112	0.108	0.102	0.096	0.091	0.085	0.079	0.071	0.064	0.056	0.049	0.040	0.031	0.022	0.012	0.004	-0.005	-0.015	-0.025	-0.035	-0.045	-0.056	-0.066	-0.076	-0.088	-0.100	-0.110	-0.121	-0.132	-0.144	-0.155	-0.165	-0.178	-0.188	-0.200	-0.211	-0.222	-0.232	-0.244	-0.255	-0.265	-0.275	-0.285	-0.295	-0.305	-0.314	-0.324	-0.332	-0.341	-0.349	-0.356	-0.364	-0.371	-0.379	-0.385	-0.391	-0.396	-0.402	-0.406	-0.411	-0.415	-0.419	-0.421	-0.424	-0.426	-0.428	-0.429	-0.429	-0.428	-0.428	-0.425	-0.422	-0.421	-0.418	-0.414	-0.409	-0.404	-0.400	-0.394	-0.388	-0.381	-0.374	-0.365	-0.358	-0.349	-0.340	-0.330	-0.320	-0.311	-0.300	-0.290	-0.279	-0.266	-0.255	-0.244	-0.231	-0.220	-0.208	-0.195	-0.185	-0.171	-0.160	-0.149	-0.136	-0.124	-0.112	-0.101	-0.090	-0.079	-0.068	-0.058	-0.046	-0.036	-0.026	-0.018	-0.008	0.001	0.010	0.018	0.025	0.032	0.041	0.048	0.055	0.061	0.068	0.074	0.079	0.085	0.090	0.095	0.100	0.104	0.109	0.114	0.119	0.124	0.129	0.131	0.136	0.141	0.146	0.150	0.155	0.160	0.165	0.172	0.178	0.182	0.189	0.195	0.202	0.209	0.216	0.224	0.232	0.240	0.248	0.258	0.266	0.276	0.286	0.296	0.306	0.318	0.328	0.339	0.351	0.362	0.375	0.386	0.400	0.412	0.425	0.439	0.452	0.466	0.479	0.494	0.507	0.521	0.535	0.549	0.562	0.578	0.591	0.605	0.619	0.632	0.646	0.659	0.671	0.685	0.698	0.710	0.722	0.735	0.748	0.758	0.770	0.781	0.791	0.801	0.812	0.821	0.830	0.840	0.849	0.858	0.865	0.872	0.880	0.886	0.892	0.898	0.904	0.909	0.914	0.919	0.924	0.928	0.931	0.935	0.939	0.941	0.944	0.946	0.949	0.951	0.954	0.955	0.958	0.960	0.960	0.962	0.964	0.966	0.968	0.970	0.971	0.975	0.976	0.980	0.982	0.985	0.988	0.992	0.995	1.000	1.004	1.009	1.014	1.020	1.026	1.032	1.039	1.045	1.051	1.059	1.068	1.075	1.084	1.092	1.101	1.111	1.120	1.131	1.140	1.151	1.161	1.172	1.184	1.194	1.205	1.215	1.226	1.238	1.249	1.260	1.270	1.281	1.290	1.301	1.310	1.320	1.329	1.338	1.346	1.355	1.362	1.370	1.376	1.382	1.390	1.394	1.399	1.404	1.406	1.410	1.412	1.414	1.415	1.416	1.416	1.416	1.414	1.412	1.411	1.409	1.404	1.400	1.396	1.390	1.384	1.379	1.372	1.365	1.356	1.349	1.340	1.331	1.321	1.312	1.301	1.292	1.281	1.269	1.258	1.245	1.234	1.222	1.209	1.196	1.182	1.169	1.155	1.142	1.129	1.115	1.100	1.086	1.072	1.058	1.042	1.029	1.014	0.999	0.984	0.970	0.955	0.940	0.925	0.910	0.895	0.882	0.868	0.852	0.840	0.825	0.812	0.799	0.786	0.772	0.760	0.749	0.736	0.724	0.714	0.702	0.692	0.682	0.672	0.665	0.656	0.649	0.641	0.635	0.629	0.624	0.619	0.615	0.612	0.610	0.609	0.608	0.606	0.608	0.610	0.611	0.614	0.619	0.622	0.629	0.634	0.641	0.648	0.656	0.666	0.675	0.685	0.696	0.709	0.720	0.734	0.746	0.761	0.776	0.791	0.806	0.822	0.838	0.855	0.871	0.889	0.905	0.924	0.940	0.958	0.975	0.992	1.011	1.029	1.046	1.062	1.080	1.096	1.114	1.130	1.146	1.162	1.176	1.191	1.208	1.221	1.234	1.249	1.260	1.274	1.286	1.298	1.309	1.320	1.330	1.340	1.349	1.358	1.368	1.375	1.382	1.390	1.398	1.404	1.410	1.416	1.421	1.426	1.431	1.436	1.442	1.446	1.451	1.454	1.459	1.462	1.466	1.469	1.472	1.476	1.479	1.482	1.485	1.488	1.492	1.495	1.498	1.501	1.504	1.506	1.510	1.514	1.516	1.519	1.522	1.526	1.529	1.532	1.536	1.538	1.541	1.544	1.548	1.550	1.552	1.555	1.559	1.560	1.562	1.564	1.566	1.568	1.568	1.570	1.570	1.571	1.571	1.571	1.571	1.570	1.569	1.568	1.566	1.562	1.560	1.558	1.554	1.550	1.545	1.540	1.535	1.530	1.522	1.515	1.508	1.500	1.491	1.481	1.471	1.461	1.450	1.438	1.425	1.412	1.398	1.382	1.368	1.352	1.335	1.318	1.299	1.280	1.260	1.239	1.218	1.196	1.172	1.148	1.124	1.098	1.072	1.045	1.016	0.988	0.959	0.928	0.896	0.864	0.831	0.798	0.761	0.726	0.690	0.654	0.615	0.578	0.536	0.498	0.456	0.415	0.372	0.330	0.286	0.242	0.198	0.152	0.108	0.061	0.015	-0.032	-0.080	-0.128	-0.175	-0.225	-0.274	-0.322	-0.371	-0.421	-0.470	-0.520	-0.569	-0.619	-0.669	-0.719	-0.769	-0.818	-0.868	-0.918	-0.966	-1.015	-1.065	-1.114	-1.162	-1.211	-1.259	-1.306	-1.354	-1.401	-1.448	-1.494	-1.541	-1.586	-1.631	-1.676	-1.720	-1.764	-1.806	-1.849	-1.891	-1.932	-1.974	-2.015	-2.055	-2.092	-2.131	-2.170	-2.206	-2.242	-2.278	-2.312	-2.348	-2.381	-2.414	-2.445	-2.476	-2.506	-2.536	-2.565	-2.592	-2.620	-2.645	-2.671	-2.694	-2.718	-2.739	-2.761	-2.781	-2.801	-2.819	-2.838	-2.854	-2.870	-2.885	-2.899	-2.912	-2.925	-2.936	-2.946	-2.955	-2.965	-2.972	-2.981	-2.986	-2.992	-2.999	-3.004	-3.008	-3.011	-3.012	-3.014	-3.018	-3.018	-3.019	-3.019	-3.019	-3.019	-3.019	-3.018	-3.018	-3.016	-3.015	-3.014	-3.014	-3.011	-3.011	-3.010	-3.009	-3.009	-3.009	-3.009	-3.010	-3.010	-3.012	-3.015	-3.016	-3.020	-3.024	-3.026	-3.032	-3.038	-3.044	-3.051	-3.059	-3.068	-3.076	-3.088	-3.098	-3.109	-3.122	-3.135	-3.150	-3.165	-3.181	-3.198	-3.215	-3.232	-3.251	-3.272	-3.292	-3.314	-3.336	-3.359	-3.382	-3.405	-3.430	-3.454	-3.479	-3.505	-3.532	-3.558	-3.584	-3.611	-3.638	-3.665	-3.692	-3.719	-3.746	-3.772	-3.798	-3.825	-3.850	-3.876	-3.900	-3.925	-3.948	-3.970	-3.992	-4.014	-4.034	-4.052	-4.071	-4.088	-4.104	-4.119	-4.130	-4.142	-4.152	-4.162	-4.169	-4.175	-4.179	-4.181	-4.181	-4.181	-4.179	-4.175	-4.168	-4.160	-4.150	-4.139	-4.125	-4.109	-4.090	-4.071	-4.050	-4.026	-4.003	-3.975	-3.948	-3.916	-3.884	-3.851	-3.816	-3.779	-3.741	-3.700	-3.660	-3.618	-3.572	-3.528	-3.481	-3.434	-3.384	-3.335	-3.284	-3.231	-3.180	-3.128	-3.074	-3.019	-2.964	-2.909	-2.852	-2.798	-2.740	-2.684	-2.626	-2.571	-2.514	-2.458	-2.400	-2.344	-2.289	-2.231	-2.176	-2.121	-2.065	-2.011	-1.956	-1.902	-1.850	-1.796	-1.744	-1.691	-1.640	-1.589	-1.538	-1.488	-1.438	-1.388	-1.339	-1.290	-1.241	-1.192	-1.145	-1.098	-1.050	-1.002	-0.956	-0.910	-0.862	-0.816	-0.770	-0.724	-0.678	-0.631	-0.585	-0.539	-0.491	-0.445	-0.399	-0.350	-0.304	-0.256	-0.209	-0.161	-0.112	-0.064	-0.015	0.034	0.082	0.132	0.182	0.232	0.284	0.334	0.385	0.435	0.488	0.538	0.590	0.642	0.692	0.745	0.796	0.849	0.902	0.954	1.006	1.058	1.109	1.160	1.211	1.261	1.312	1.362	1.412	1.461	1.510	1.558	1.605	1.652	1.699	1.744	1.788	1.832	1.875	1.918	1.958	1.998	2.036	2.074	2.110	2.146	2.180	2.212	2.245	2.275	2.305	2.332	2.359	2.384	2.409	2.430	2.451	2.470	2.490	2.505	2.521	2.534	2.546	2.558	2.568	2.575	2.581	2.588	2.591	2.592	2.595	2.595	2.594	2.590	2.588	2.582	2.578	2.570	2.562	2.554	2.544	2.534	2.524	2.511	2.498	2.486	2.472	2.458	2.444	2.429	2.412	2.398	2.382	2.366	2.350	2.335	2.319	2.304	2.286	2.271	2.256	2.242	2.226	2.211	2.198	2.184	2.170	2.158	2.145	2.132	2.121	2.110	2.099	2.089	2.079	2.069	2.060	2.051	2.042	2.034	2.026	2.019	2.013	2.006	1.999	1.992	1.988	1.981	1.976	1.970	1.964	1.959	1.954	1.948	1.942	1.936	1.931	1.924	1.919	1.912	1.906	1.899	1.892	1.884	1.876	1.868	1.859	1.850	1.840	1.831	1.821	1.810	1.800	1.789	1.778	1.764	1.752	1.739	1.725	1.710	1.698	1.682	1.665	1.650	1.634	1.616	1.600	1.582	1.566	1.548	1.529	1.510	1.490	1.470	1.451	1.430	1.410	1.390	1.369	1.348	1.326	1.305	1.282	1.261	1.239	1.216	1.194	1.171	1.149	1.125	1.104	1.080	1.058	1.034	1.011	0.988	0.965	0.942	0.919	0.896	0.874	0.851	0.828	0.805	0.784	0.761	0.738	0.716	0.695	0.672	0.650	0.630	0.609	0.586	0.565	0.545	0.524	0.504	0.482	0.462	0.444	0.424	0.404	0.385	0.366	0.348	0.329	0.311	0.294	0.276	0.258	0.240	0.222	0.206	0.190	0.172	0.156	0.141	0.126	0.110	0.094	0.080	0.064	0.050	0.034	0.020	0.005	-0.009	-0.022	-0.038	-0.051	-0.065	-0.079	-0.091	-0.105	-0.119	-0.131	-0.144	-0.156	-0.170	-0.182	-0.195	-0.208	-0.220	-0.234	-0.246	-0.259	-0.270	-0.284	-0.296	-0.309	-0.321	-0.334	-0.348	-0.360	-0.372	-0.385	-0.398	-0.411	-0.424	-0.439	-0.451	-0.464	-0.478	-0.490	-0.504	-0.518	-0.530	-0.544	-0.558	-0.571	-0.585	-0.598	-0.612	-0.626	-0.640	-0.654	-0.668	-0.681	-0.694	-0.708	-0.721	-0.734	-0.748	-0.760	-0.772	-0.785	-0.798	-0.810	-0.822	-0.834	-0.844	-0.856	-0.866	-0.876	-0.885	-0.895	-0.902	-0.911	-0.919	-0.926	-0.934	-0.939	-0.944	-0.949	-0.954	-0.958	-0.960	-0.962	-0.964	-0.964	-0.964	-0.962	-0.961	-0.959	-0.955	-0.952	-0.946	-0.941	-0.936	-0.928	-0.920	-0.912	-0.902	-0.892	-0.882	-0.871	-0.859	-0.848	-0.834	-0.820	-0.805	-0.790	-0.775	-0.760	-0.745	-0.729	-0.711	-0.694	-0.678	-0.659	-0.641	-0.624	-0.606	-0.588	-0.571	-0.554	-0.536	-0.519	-0.502	-0.488	-0.470	-0.455	-0.440	-0.426	-0.411	-0.399	-0.385	-0.372	-0.361	-0.351	-0.341	-0.332	-0.324	-0.316	-0.311	-0.304	-0.300	-0.296	-0.294	-0.291	-0.291	-0.291	-0.292	-0.294	-0.298	-0.302	-0.306	-0.314	-0.320	-0.328	-0.336	-0.346	-0.356	-0.368	-0.380	-0.391	-0.405	-0.420	-0.435	-0.449	-0.466	-0.482	-0.499	-0.515	-0.534	-0.551	-0.569	-0.588	-0.606	-0.625	-0.644	-0.660	-0.679	-0.698	-0.715	-0.732	-0.750	-0.769	-0.785	-0.801	-0.818	-0.832	-0.846	-0.861	-0.874	-0.886	-0.898	-0.909	-0.919	-0.929	-0.936	-0.944	-0.950	-0.955	-0.959	-0.964	-0.965	-0.968	-0.966	-0.965	-0.964	-0.961	-0.958	-0.952	-0.948	-0.940	-0.934	-0.925	-0.916	-0.906	-0.895	-0.884	-0.871	-0.858	-0.845	-0.831	-0.816	-0.802	-0.788	-0.771	-0.756	-0.740	-0.725	-0.710	-0.694	-0.679	-0.664	-0.650	-0.635	-0.621	-0.608	-0.595	-0.582	-0.571	-0.560	-0.549	-0.541	-0.531	-0.524	-0.518	-0.511	-0.506	-0.504	-0.501	-0.499	-0.499	-0.500	-0.501	-0.504	-0.507	-0.512	-0.519	-0.525	-0.534	-0.542	-0.554	-0.564	-0.576	-0.589	-0.602	-0.618	-0.632	-0.649	-0.664	-0.681	-0.699	-0.716	-0.735	-0.754	-0.772	-0.791	-0.811	-0.830	-0.850	-0.869	-0.889	-0.908	-0.926	-0.945	-0.964	-0.981	-0.999	-1.016	-1.032	-1.050	-1.066	-1.081	-1.096	-1.109	-1.122	-1.135	-1.146	-1.158	-1.168	-1.178	-1.186	-1.194	-1.201	-1.208	-1.214	-1.220	-1.224	-1.226	-1.230	-1.232	-1.234	-1.234	-1.234	-1.234	-1.232	-1.231	-1.229	-1.226	-1.222	-1.219	-1.215	-1.210	-1.205	-1.200	-1.194	-1.189	-1.184	-1.176	-1.170	-1.162	-1.158	-1.149	-1.142	-1.136	-1.130	-1.122	-1.116	-1.109	-1.102	-1.096	-1.089	-1.084	-1.078	-1.072	-1.066	-1.061	-1.056	-1.050	-1.046	-1.042	-1.038	-1.035	-1.031	-1.030	-1.028	-1.025	-1.022	-1.021	-1.020	-1.020	-1.019	-1.019	-1.019	-1.019	-1.020	-1.020	-1.022	-1.024	-1.025	-1.026	-1.029	-1.031	-1.034	-1.035	-1.038	-1.040	-1.042	-1.045	-1.046	-1.049	-1.051	-1.052	-1.055	-1.058	-1.059	-1.059	-1.060	-1.061	-1.062	-1.062	-1.062	-1.062	-1.062	-1.062	-1.061	-1.060	-1.058	-1.055	-1.052	-1.050	-1.046	-1.042	-1.038	-1.034	-1.029	-1.024	-1.018	-1.012	-1.006	-1.000	-0.992	-0.985	-0.978	-0.970	-0.961	-0.952	-0.944	-0.935	-0.926	-0.916	-0.908	-0.898	-0.888	-0.878	-0.868	-0.858	-0.848	-0.838	-0.826	-0.815	-0.806	-0.795	-0.785	-0.774	-0.764	-0.754	-0.744	-0.734	-0.724	-0.715	-0.705	-0.696	-0.688	-0.679	-0.671	-0.662	-0.655	-0.646	-0.639	-0.632	-0.626	-0.619	-0.614	-0.608	-0.602	-0.598	-0.592	-0.589	-0.585	-0.582	-0.580	-0.576	-0.575	-0.574	-0.571	-0.571	-0.570	-0.570	-0.570	-0.571	-0.572	-0.574	-0.575	-0.578	-0.581	-0.584	-0.586	-0.590	-0.595	-0.599	-0.602	-0.608	-0.614	-0.618	-0.624	-0.630	-0.635	-0.641	-0.648	-0.654	-0.660	-0.665	-0.672	-0.679	-0.685	-0.690	-0.698	-0.704	-0.710	-0.714	-0.720	-0.725	-0.729	-0.734	-0.738	-0.741	-0.745	-0.748	-0.750	-0.752	-0.752	-0.755	-0.755	-0.755	-0.755	-0.752	-0.751	-0.749	-0.748	-0.744	-0.740	-0.735	-0.730	-0.725	-0.719	-0.712	-0.706	-0.699	-0.690	-0.682	-0.674	-0.665	-0.655	-0.646	-0.636	-0.626	-0.616	-0.605	-0.595	-0.585	-0.575	-0.564	-0.554	-0.545	-0.535	-0.525	-0.515	-0.505	-0.496	-0.489	-0.480	-0.472	-0.465	-0.458	-0.451	-0.446	-0.441	-0.436	-0.432	-0.429	-0.426	-0.424	-0.421	-0.420	-0.420	-0.420	-0.420	-0.421	-0.424	-0.425	-0.428	-0.431	-0.434	-0.438	-0.442	-0.446	-0.452	-0.456	-0.462	-0.468	-0.474	-0.479	-0.485	-0.491	-0.498	-0.504	-0.510	-0.516	-0.522	-0.529	-0.534	-0.540	-0.545	-0.550	-0.555	-0.560	-0.564	-0.569	-0.572	-0.576	-0.580	-0.582	-0.585	-0.588	-0.590	-0.590	-0.592	-0.592	-0.595	-0.595	-0.595	-0.595	-0.594	-0.594	-0.594	-0.594	-0.592	-0.590	-0.589	-0.589	-0.586	-0.585	-0.584	-0.582	-0.580	-0.579	-0.576	-0.575	-0.575	-0.574	-0.572	-0.572	-0.570	-0.570	-0.569	-0.569	-0.569	-0.569	-0.570	-0.570	-0.571	-0.571	-0.574	-0.576	-0.578	-0.580	-0.581	-0.585	-0.588	-0.591	-0.595	-0.599	-0.604	-0.608	-0.614	-0.619	-0.624	-0.629	-0.635	-0.641	-0.649	-0.655	-0.662	-0.669	-0.678	-0.684	-0.692	-0.701	-0.710	-0.718	-0.726	-0.736	-0.745	-0.754	-0.762	-0.772	-0.782	-0.792	-0.801	-0.812	-0.822	-0.834	-0.844	-0.855	-0.865	-0.875	-0.886	-0.896	-0.909	-0.919	-0.930	-0.940	-0.950	-0.962	-0.972	-0.982	-0.994	-1.004	-1.014	-1.024	-1.034	-1.044	-1.054	-1.064	-1.074	-1.082	-1.092	-1.101	-1.110	-1.118	-1.126	-1.134	-1.141	-1.149	-1.156	-1.162	-1.169	-1.174	-1.180	-1.185	-1.190	-1.194	-1.198	-1.200	-1.204	-1.206	-1.208	-1.209	-1.210	-1.211	-1.211	-1.210	-1.209	-1.209	-1.206	-1.204	-1.201	-1.198	-1.195	-1.190	-1.185	-1.180	-1.175	-1.170	-1.162	-1.158	-1.150	-1.144	-1.136	-1.128	-1.121	-1.112	-1.104	-1.096	-1.088	-1.079	-1.071	-1.062	-1.054	-1.045	-1.038	-1.029	-1.022	-1.014	-1.006	-0.999	-0.992	-0.985	-0.980	-0.975	-0.969	-0.962	-0.959	-0.955	-0.951	-0.949	-0.946	-0.945	-0.944	-0.944	-0.942	-0.944	-0.945	-0.946	-0.948	-0.950	-0.955	-0.958	-0.961	-0.966	-0.972	-0.979	-0.985	-0.991	-0.999	-1.006	-1.014	-1.022	-1.030	-1.039	-1.046	-1.055	-1.065	-1.074	-1.082	-1.091	-1.100	-1.109	-1.118	-1.125	-1.135	-1.142	-1.150	-1.156	-1.162	-1.169	-1.174	-1.180	-1.184	-1.188	-1.191	-1.194	-1.195	-1.198	-1.198	-1.199	-1.196	-1.195	-1.192	-1.190	-1.186	-1.182	-1.176	-1.171	-1.165	-1.158	-1.151	-1.142	-1.134	-1.126	-1.116	-1.106	-1.096	-1.084	-1.074	-1.062	-1.051	-1.039	-1.028	-1.015	-1.004	-0.992	-0.981	-0.970	-0.959	-0.948	-0.936	-0.926	-0.918	-0.908	-0.899	-0.890	-0.881	-0.875	-0.869	-0.861	-0.856	-0.852	-0.849	-0.845	-0.842	-0.840	-0.840	-0.839	-0.839	-0.840	-0.841	-0.844	-0.846	-0.850	-0.855	-0.860	-0.865	-0.871	-0.878	-0.885	-0.891	-0.900	-0.906	-0.915	-0.924	-0.932	-0.941	-0.950	-0.960	-0.969	-0.978	-0.986	-0.994	-1.002	-1.011	-1.019	-1.028	-1.034	-1.040	-1.046	-1.052	-1.058	-1.064	-1.068	-1.072	-1.075	-1.076	-1.079	-1.081	-1.081	-1.081	-1.081	-1.080	-1.078	-1.075	-1.071	-1.068	-1.062	-1.058	-1.052	-1.046	-1.039	-1.031	-1.022	-1.014	-1.004	-0.994	-0.984	-0.974	-0.961	-0.950	-0.938	-0.925	-0.911	-0.899	-0.885	-0.871	-0.859	-0.844	-0.828	-0.814	-0.799	-0.784	-0.769	-0.754	-0.738	-0.722	-0.706	-0.692	-0.676	-0.661	-0.645	-0.630	-0.616	-0.600	-0.585	-0.570	-0.555	-0.541	-0.528	-0.514	-0.500	-0.486	-0.472	-0.460	-0.448	-0.434	-0.422	-0.410	-0.398	-0.386	-0.375	-0.364	-0.352	-0.341	-0.331	-0.321	-0.311	-0.301	-0.292	-0.282	-0.275	-0.265	-0.258	-0.249	-0.240	-0.232	-0.225	-0.218	-0.210	-0.202	-0.196	-0.189	-0.181	-0.175	-0.168	-0.161	-0.155	-0.148	-0.140	-0.134	-0.128	-0.120	-0.114	-0.106	-0.099	-0.092	-0.085	-0.078	-0.071	-0.064	-0.055	-0.048	-0.040	-0.031	-0.022	-0.014	-0.004	0.005	0.012	0.022	0.032	0.044	0.054	0.064	0.075	0.085	0.096	0.109	0.121	0.132	0.145	0.159	0.172	0.186	0.200	0.214	0.228	0.242	0.258	0.271	0.286	0.302	0.319	0.335	0.351	0.368	0.384	0.401	0.418	0.435	0.451	0.469	0.486	0.502	0.519	0.536	0.552	0.570	0.586	0.602	0.619	0.635	0.651	0.666	0.682	0.698	0.711	0.726	0.740	0.754	0.768	0.779	0.791	0.802	0.814	0.824	0.834	0.842	0.851	0.859	0.866	0.872	0.879	0.884	0.889	0.892	0.896	0.899	0.901	0.902	0.904	0.905	0.904	0.902	0.901	0.900	0.898	0.894	0.890	0.886	0.882	0.878	0.872	0.868	0.861	0.856	0.850	0.845	0.838	0.831	0.824	0.818	0.810	0.804	0.796	0.790	0.784	0.776	0.770	0.765	0.759	0.752	0.746	0.741	0.736	0.730	0.726	0.721	0.718	0.712	0.710	0.705	0.702	0.699	0.696	0.695	0.691	0.690	0.688	0.686	0.685	0.684	0.682	0.681	0.680	0.680	0.680	0.680	0.680	0.680	0.679	0.679	0.679	0.679	0.679	0.679	0.679	0.678	0.678	0.678	0.676	0.675	0.674	0.672	0.671	0.671	0.668	0.666	0.664	0.662	0.659	0.656	0.654	0.651	0.648	0.642	0.639	0.635	0.630	0.625	0.620	0.615	0.610	0.604	0.599	0.592	0.586	0.579	0.574	0.566	0.559	0.552	0.545	0.539	0.531	0.524	0.516	0.510	0.502	0.495	0.488	0.480	0.472	0.465	0.458	0.451	0.445	0.439	0.431	0.425	0.419	0.414	0.406	0.401	0.396	0.390	0.386	0.381	0.378	0.372	0.369	0.365	0.361	0.360	0.358	0.355	0.354	0.351	0.350	0.350	0.349	0.349	0.349	0.349	0.350	0.351	0.354	0.355	0.356	0.359	0.362	0.366	0.370	0.374	0.378	0.382	0.388	0.392	0.398	0.404	0.410	0.416	0.424	0.430	0.436	0.444	0.451	0.459	0.468	0.475	0.484	0.491	0.500	0.509	0.516	0.525	0.532	0.541	0.550	0.559	0.566	0.575	0.582	0.590	0.598	0.605	0.611	0.620	0.626	0.632	0.639	0.644	0.650	0.654	0.660	0.664	0.666	0.671	0.674	0.676	0.678	0.680	0.681	0.681	0.682	0.681	0.680	0.680	0.678	0.675	0.672	0.669	0.665	0.662	0.658	0.652	0.646	0.641	0.635	0.628	0.622	0.615	0.606	0.600	0.591	0.584	0.575	0.566	0.558	0.549	0.540	0.531	0.521	0.512	0.502	0.494	0.485	0.476	0.468	0.459	0.450	0.441	0.432	0.424	0.415	0.406	0.399	0.390	0.382	0.374	0.368	0.360	0.352	0.345	0.338	0.332	0.326	0.319	0.312	0.306	0.301	0.294	0.289	0.282	0.278	0.271	0.266	0.261	0.256	0.250	0.245	0.240	0.234	0.229	0.222	0.219	0.212	0.206	0.201	0.194	0.189	0.181	0.175	0.169	0.162	0.155	0.149	0.141	0.135	0.128	0.120	0.111	0.104	0.095	0.088	0.079	0.069	0.061	0.052	0.042	0.032	0.022	0.014	0.002	-0.008	-0.018	-0.028	-0.039	-0.050	-0.061	-0.072	-0.084	-0.095	-0.106	-0.119	-0.131	-0.142	-0.155	-0.166	-0.180	-0.191	-0.204	-0.216	-0.229	-0.241	-0.254	-0.266	-0.279	-0.292	-0.304	-0.316	-0.329	-0.340	-0.354	-0.365	-0.378	-0.389	-0.401	-0.412	-0.424	-0.435	-0.446	-0.455	-0.466	-0.476	-0.488	-0.496	-0.505	-0.514	-0.524	-0.532	-0.541	-0.549	-0.556	-0.564	-0.570	-0.578	-0.584	-0.590	-0.595	-0.601	-0.605	-0.610	-0.614	-0.619	-0.622	-0.628	-0.630	-0.635	-0.638	-0.641	-0.642	-0.645	-0.649	-0.651	-0.654	-0.658	-0.659	-0.662	-0.666	-0.669	-0.671	-0.675	-0.679	-0.684	-0.688	-0.694	-0.698	-0.702	-0.710	-0.715	-0.722	-0.730	-0.739	-0.748	-0.756	-0.766	-0.776	-0.789	-0.801	-0.814	-0.828	-0.841	-0.856	-0.871	-0.889	-0.905	-0.924	-0.944	-0.962	-0.982	-1.002	-1.025	-1.048	-1.070	-1.092	-1.118	-1.141	-1.166	-1.191	-1.218	-1.244	-1.271	-1.298	-1.325	-1.352	-1.380	-1.408	-1.435	-1.462	-1.490	-1.516	-1.544	-1.572	-1.598	-1.625	-1.651	-1.676	-1.702	-1.728	-1.751	-1.776	-1.799	-1.820	-1.842	-1.862	-1.882	-1.900	-1.919	-1.936	-1.952	-1.968	-1.981	-1.995	-2.007	-2.018	-2.029	-2.038	-2.045	-2.051	-2.058	-2.062	-2.066	-2.069	-2.070	-2.072	-2.071	-2.070	-2.069	-2.066	-2.064	-2.059	-2.052	-2.046	-2.040	-2.033	-2.025	-2.018	-2.009	-2.000	-1.990	-1.980	-1.970	-1.959	-1.949	-1.939	-1.929	-1.918	-1.906	-1.896	-1.886	-1.878	-1.866	-1.858	-1.849	-1.840	-1.831	-1.822	-1.815	-1.810	-1.802	-1.798	-1.791	-1.786	-1.784	-1.780	-1.778	-1.775	-1.774	-1.772	-1.772	-1.772	-1.775	-1.775	-1.778	-1.780	-1.784	-1.786	-1.790	-1.795	-1.800	-1.806	-1.811	-1.816	-1.822	-1.829	-1.835	-1.840	-1.848	-1.854	-1.860	-1.866	-1.871	-1.879	-1.882	-1.889	-1.894	-1.898	-1.902	-1.906	-1.910	-1.912	-1.915	-1.916	-1.918	-1.919	-1.919	-1.919	-1.916	-1.914	-1.911	-1.909	-1.904	-1.899	-1.894	-1.888	-1.881	-1.872	-1.865	-1.856	-1.848	-1.838	-1.828	-1.816	-1.805	-1.792	-1.781	-1.768	-1.755	-1.740	-1.728	-1.712	-1.699	-1.684	-1.670	-1.655	-1.641	-1.626	-1.610	-1.596	-1.581	-1.568	-1.552	-1.539	-1.525	-1.511	-1.498	-1.485	-1.472	-1.460	-1.448	-1.436	-1.425	-1.415	-1.404	-1.394	-1.385	-1.376	-1.368	-1.360	-1.354	-1.346	-1.340	-1.334	-1.328	-1.324	-1.319	-1.314	-1.310	-1.308	-1.304	-1.302	-1.300	-1.298	-1.296	-1.295	-1.294	-1.292	-1.292	-1.292	-1.292	-1.292	-1.292	-1.292	-1.294	-1.295	-1.295	-1.295	-1.296	-1.296	-1.298	-1.299	-1.300	-1.299	-1.300	-1.301	-1.301	-1.301	-1.302	-1.301	-1.300	-1.301	-1.300	-1.300	-1.299	-1.296	-1.295	-1.294	-1.291	-1.289	-1.286	-1.285	-1.281	-1.278	-1.274	-1.270	-1.265	-1.260	-1.255	-1.250	-1.244	-1.239	-1.231	-1.225	-1.216	-1.210	-1.201	-1.192	-1.184	-1.175	-1.165	-1.155	-1.144	-1.132	-1.121	-1.109	-1.096	-1.084	-1.070	-1.056	-1.042	-1.028	-1.014	-0.999	-0.982	-0.968	-0.951	-0.934	-0.918	-0.901	-0.884	-0.868	-0.850	-0.832	-0.816	-0.798	-0.780	-0.764	-0.746	-0.730	-0.714	-0.696	-0.680	-0.665	-0.649	-0.635	-0.620	-0.606	-0.592	-0.579	-0.568	-0.556	-0.546	-0.535	-0.526	-0.519	-0.511	-0.504	-0.498	-0.494	-0.489	-0.485	-0.484	-0.482	-0.481	-0.481	-0.481	-0.484	-0.486	-0.489	-0.494	-0.499	-0.504	-0.510	-0.518	-0.525	-0.532	-0.541	-0.551	-0.561	-0.571	-0.581	-0.591	-0.602	-0.614	-0.625	-0.636	-0.648	-0.659	-0.670	-0.681	-0.692	-0.702	-0.712	-0.724	-0.734	-0.744	-0.752	-0.760	-0.769	-0.776	-0.784	-0.790	-0.798	-0.801	-0.806	-0.811	-0.815	-0.818	-0.820	-0.822	-0.824	-0.824	-0.824	-0.824	-0.822	-0.820	-0.818	-0.815	-0.812	-0.808	-0.804	-0.799	-0.794	-0.788	-0.781	-0.775	-0.769	-0.761	-0.754	-0.746	-0.739	-0.730	-0.722	-0.715	-0.706	-0.699	-0.690	-0.681	-0.672	-0.665	-0.656	-0.649	-0.640	-0.632	-0.625	-0.616	-0.609	-0.601	-0.595	-0.586	-0.580	-0.574	-0.566	-0.560	-0.554	-0.546	-0.541	-0.536	-0.529	-0.524	-0.518	-0.514	-0.507	-0.502	-0.498	-0.494	-0.488	-0.484	-0.479	-0.475	-0.470	-0.465	-0.460	-0.456	-0.451	-0.446	-0.441	-0.436	-0.431	-0.426	-0.421	-0.416	-0.411	-0.406	-0.401	-0.396	-0.390	-0.385	-0.379	-0.374	-0.368	-0.361	-0.355	-0.349	-0.344	-0.336	-0.330	-0.324	-0.319	-0.311	-0.305	-0.298	-0.291	-0.284	-0.276	-0.271	-0.264	-0.256	-0.250	-0.244	-0.236	-0.229	-0.224	-0.216	-0.209	-0.202	-0.196	-0.189	-0.184	-0.176	-0.170	-0.164	-0.158	-0.151	-0.145	-0.140	-0.134	-0.128	-0.122	-0.116	-0.111	-0.105	-0.100	-0.096	-0.090	-0.086	-0.081	-0.078	-0.074	-0.069	-0.066	-0.062	-0.060	-0.058	-0.055	-0.052	-0.050	-0.049	-0.046	-0.045	-0.045	-0.044	-0.044	-0.044	-0.044	-0.045	-0.045	-0.048	-0.049	-0.051	-0.054	-0.056	-0.060	-0.065	-0.068	-0.072	-0.078	-0.082	-0.089	-0.094	-0.100	-0.106	-0.112	-0.120	-0.128	-0.135	-0.142	-0.151	-0.160	-0.169	-0.178	-0.186	-0.196	-0.205	-0.215	-0.225	-0.235	-0.244	-0.254	-0.264	-0.274	-0.285	-0.295	-0.304	-0.314	-0.325	-0.334	-0.345	-0.355	-0.365	-0.375	-0.385	-0.394	-0.404	-0.412	-0.420	-0.429	-0.438	-0.446	-0.455	-0.462	-0.470	-0.479	-0.485	-0.492	-0.499	-0.505	-0.511	-0.516	-0.522	-0.526	-0.531	-0.535	-0.540	-0.544	-0.546	-0.549	-0.551	-0.552	-0.555	-0.556	-0.558	-0.558	-0.558	-0.556	-0.555	-0.552	-0.551	-0.549	-0.545	-0.541	-0.539	-0.534	-0.530	-0.522	-0.518	-0.511	-0.505	-0.499	-0.491	-0.484	-0.476	-0.469	-0.460	-0.451	-0.441	-0.432	-0.422	-0.412	-0.404	-0.392	-0.382	-0.372	-0.361	-0.352	-0.342	-0.331	-0.321	-0.311	-0.302	-0.291	-0.281	-0.272	-0.264	-0.255	-0.246	-0.238	-0.230	-0.222	-0.215	-0.208	-0.201	-0.195	-0.189	-0.184	-0.178	-0.172	-0.169	-0.164	-0.161	-0.156	-0.154	-0.151	-0.149	-0.146	-0.144	-0.142	-0.140	-0.139	-0.138	-0.136	-0.135	-0.135	-0.132	-0.131	-0.131	-0.130	-0.130	-0.128	-0.126	-0.124	-0.122	-0.120	-0.118	-0.116	-0.112	-0.110	-0.105	-0.101	-0.098	-0.092	-0.088	-0.082	-0.078	-0.070	-0.064	-0.058	-0.049	-0.041	-0.032	-0.024	-0.015	-0.005	0.004	0.015	0.026	0.036	0.048	0.060	0.072	0.084	0.096	0.110	0.122	0.138	0.150	0.164	0.178	0.192	0.206	0.221	0.235	0.249	0.262	0.278	0.291	0.305	0.320	0.334	0.348	0.360	0.374	0.386	0.399	0.412	0.424	0.436	0.449	0.459	0.470	0.481	0.491	0.500	0.510	0.519	0.528	0.535	0.542	0.550	0.558	0.564	0.569	0.575	0.580	0.585	0.589	0.594	0.598	0.601	0.604	0.608	0.610	0.611	0.614	0.615	0.616	0.618	0.620	0.621	0.621	0.624	0.625	0.626	0.628	0.629	0.631	0.631	0.634	0.636	0.639	0.642	0.644	0.648	0.651	0.656	0.660	0.665	0.670	0.675	0.681	0.688	0.694	0.701	0.709	0.715	0.725	0.734	0.742	0.751	0.761	0.770	0.780	0.791	0.801	0.812	0.822	0.835	0.846	0.856	0.868	0.879	0.890	0.901	0.912	0.922	0.932	0.942	0.952	0.961	0.971	0.980	0.989	0.996	1.002	1.010	1.015	1.021	1.026	1.031	1.035	1.038	1.041	1.042	1.042	1.042	1.042	1.041	1.040	1.038	1.034	1.030	1.026	1.021	1.016	1.009	1.002	0.995	0.988	0.979	0.970	0.961	0.951	0.941	0.930	0.919	0.908	0.896	0.885	0.872	0.860	0.849	0.836	0.822	0.810	0.796	0.784	0.770	0.756	0.742	0.730	0.718	0.704	0.690	0.676	0.662	0.650	0.636	0.624	0.610	0.598	0.582	0.570	0.558	0.544	0.531	0.518	0.505	0.494	0.481	0.469	0.456	0.444	0.432	0.420	0.409	0.398	0.386	0.375	0.364	0.352	0.342	0.332	0.321	0.312	0.302	0.294	0.285	0.276	0.269	0.261	0.255	0.248	0.241	0.236	0.231	0.226	0.222	0.220	0.218	0.215	0.214	0.214	0.214	0.216	0.216	0.220	0.222	0.226	0.231	0.238	0.244	0.251	0.259	0.268	0.276	0.288	0.298	0.309	0.321	0.334	0.346	0.361	0.374	0.390	0.405	0.421	0.438	0.454	0.470	0.488	0.505	0.522	0.539	0.556	0.575	0.592	0.610	0.628	0.645	0.662	0.679	0.696	0.714	0.730	0.746	0.761	0.778	0.792	0.806	0.820	0.832	0.846	0.859	0.871	0.882	0.894	0.905	0.915	0.924	0.934	0.941	0.950	0.958	0.965	0.971	0.976	0.982	0.988	0.992	0.998	1.001	1.005	1.009	1.012	1.016	1.020	1.022	1.025	1.028	1.030	1.032	1.035	1.038	1.040	1.042	1.045	1.048	1.050	1.052	1.055	1.059	1.061	1.065	1.066	1.070	1.074	1.076	1.081	1.085	1.089	1.094	1.096	1.101	1.105	1.111	1.115	1.120	1.124	1.129	1.132	1.138	1.142	1.146	1.150	1.154	1.158	1.161	1.164	1.168	1.170	1.174	1.175	1.178	1.179	1.181	1.181	1.181	1.181	1.181	1.179	1.178	1.175	1.172	1.169	1.165	1.160	1.156	1.150	1.142	1.135	1.126	1.118	1.108	1.096	1.085	1.072	1.060	1.046	1.030	1.015	0.998	0.980	0.962	0.942	0.922	0.901	0.879	0.855	0.831	0.806	0.780	0.752	0.725	0.695	0.666	0.636	0.604	0.571	0.538	0.502	0.468	0.432	0.395	0.356	0.318	0.279	0.239	0.199	0.156	0.115	0.071	0.028	-0.016	-0.061	-0.106	-0.151	-0.198	-0.244	-0.292	-0.339	-0.386	-0.435	-0.482	-0.531	-0.580	-0.630	-0.678	-0.728	-0.776	-0.825	-0.876	-0.926	-0.975	-1.024	-1.072	-1.122	-1.171	-1.219	-1.269	-1.316	-1.365	-1.412	-1.461	-1.509	-1.556	-1.604	-1.649	-1.696	-1.741	-1.788	-1.832	-1.879	-1.922	-1.966	-2.010	-2.054	-2.096	-2.139	-2.180	-2.222	-2.262	-2.304	-2.344	-2.382	-2.421	-2.459	-2.496	-2.534	-2.570	-2.605	-2.640	-2.674	-2.709	-2.741	-2.774	-2.805	-2.836	-2.866	-2.895	-2.924	-2.951	-2.978	-3.004	-3.029	-3.052	-3.076	-3.099	-3.120	-3.141	-3.160	-3.180	-3.198	-3.214	-3.230	-3.246	-3.260	-3.274	-3.285	-3.298	-3.309	-3.319	-3.326	-3.336	-3.344	-3.350	-3.358	-3.362	-3.368	-3.372	-3.376	-3.378	-3.380	-3.384	-3.385	-3.385	-3.386	-3.386	-3.386	-3.386	-3.386	-3.386	-3.385	-3.385	-3.384	-3.384	-3.382	-3.381	-3.380	-3.380	-3.380	-3.380	-3.381	-3.381	-3.382	-3.384	-3.386	-3.389	-3.391	-3.395	-3.399	-3.404	-3.409	-3.415	-3.420	-3.428	-3.436	-3.445	-3.455	-3.464	-3.475	-3.488	-3.499	-3.512	-3.526	-3.541	-3.556	-3.572	-3.590	-3.608	-3.626	-3.645	-3.664	-3.685	-3.706	-3.728	-3.750	-3.772	-3.796	-3.820	-3.842	-3.868	-3.894	-3.918	-3.942	-3.969	-3.994	-4.019	-4.044	-4.069	-4.094	-4.120	-4.145	-4.169	-4.192	-4.216	-4.238	-4.261	-4.281	-4.302	-4.322	-4.341	-4.359	-4.375	-4.392	-4.405	-4.419	-4.431	-4.441	-4.450	-4.458	-4.464	-4.468	-4.471	-4.471	-4.471	-4.469	-4.464	-4.459	-4.450	-4.441	-4.430	-4.415	-4.401	-4.384	-4.364	-4.342	-4.319	-4.294	-4.268	-4.239	-4.209	-4.176	-4.142	-4.108	-4.070	-4.031	-3.991	-3.950	-3.906	-3.862	-3.816	-3.770	-3.721	-3.671	-3.621	-3.570	-3.518	-3.465	-3.412	-3.358	-3.302	-3.248	-3.190	-3.134	-3.078	-3.020	-2.964	-2.905	-2.849	-2.791	-2.734	-2.676	-2.620	-2.562	-2.505	-2.449	-2.392	-2.338	-2.281	-2.226	-2.171	-2.118	-2.064	-2.009	-1.956	-1.902	-1.851	-1.799	-1.746	-1.696	-1.645	-1.595	-1.545	-1.494	-1.444	-1.395	-1.346	-1.298	-1.249	-1.201	-1.152	-1.104	-1.055	-1.008	-0.960	-0.912	-0.864	-0.816	-0.766	-0.719	-0.671	-0.622	-0.574	-0.525	-0.475	-0.428	-0.378	-0.329	-0.278	-0.229	-0.179	-0.128	-0.078	-0.026	0.024	0.076	0.126	0.178	0.229	0.280	0.331	0.384	0.435	0.486	0.538	0.590	0.641	0.692	0.744	0.795	0.846	0.896	0.946	0.996	1.046	1.095	1.142	1.192	1.240	1.285	1.332	1.379	1.424	1.468	1.511	1.554	1.595	1.636	1.676	1.715	1.754	1.790	1.826	1.860	1.894	1.926	1.958	1.989	2.016	2.044	2.071	2.095	2.119	2.141	2.161	2.181	2.200	2.218	2.232	2.245	2.259	2.270	2.279	2.288	2.294	2.300	2.304	2.308	2.309	2.309	2.309	2.306	2.304	2.300	2.294	2.289	2.281	2.272	2.262	2.254	2.242	2.232	2.220	2.208	2.194	2.180	2.165	2.151	2.136	2.121	2.106	2.090	2.075	2.059	2.044	2.029	2.013	1.998	1.982	1.968	1.952	1.939	1.924	1.910	1.896	1.884	1.871	1.859	1.846	1.836	1.825	1.815	1.805	1.795	1.788	1.779	1.770	1.762	1.755	1.748	1.740	1.735	1.729	1.722	1.718	1.712	1.706	1.701	1.696	1.691	1.686	1.681	1.676	1.671	1.665	1.661	1.655	1.649	1.642	1.636	1.630	1.622	1.616	1.609	1.600	1.591	1.584	1.574	1.564	1.554	1.544	1.532	1.520	1.509	1.498	1.484	1.471	1.456	1.442	1.428	1.412	1.398	1.381	1.364	1.348	1.330	1.310	1.292	1.274	1.254	1.235	1.214	1.195	1.174	1.152	1.131	1.109	1.088	1.065	1.042	1.020	0.995	0.972	0.948	0.925	0.900	0.876	0.851	0.826	0.801	0.776	0.750	0.726	0.700	0.675	0.649	0.624	0.598	0.572	0.546	0.520	0.495	0.469	0.444	0.418	0.392	0.366	0.341	0.316	0.292	0.268	0.244	0.219	0.194	0.170	0.146	0.124	0.100	0.078	0.056	0.032	0.011	-0.011	-0.032	-0.054	-0.074	-0.094	-0.114	-0.134	-0.151	-0.171	-0.189	-0.208	-0.225	-0.241	-0.260	-0.276	-0.292	-0.308	-0.324	-0.339	-0.354	-0.369	-0.384	-0.398	-0.412	-0.425	-0.439	-0.451	-0.465	-0.478	-0.490	-0.502	-0.515	-0.526	-0.539	-0.550	-0.560	-0.571	-0.584	-0.595	-0.605	-0.616	-0.629	-0.639	-0.650	-0.661	-0.672	-0.684	-0.694	-0.706	-0.716	-0.729	-0.739	-0.751	-0.762	-0.775	-0.785	-0.798	-0.809	-0.821	-0.834	-0.846	-0.859	-0.870	-0.882	-0.896	-0.908	-0.920	-0.934	-0.946	-0.959	-0.971	-0.985	-0.998	-1.010	-1.024	-1.035	-1.049	-1.060	-1.074	-1.085	-1.098	-1.110	-1.121	-1.132	-1.144	-1.155	-1.165	-1.176	-1.185	-1.194	-1.204	-1.212	-1.221	-1.228	-1.236	-1.242	-1.248	-1.254	-1.259	-1.264	-1.268	-1.270	-1.272	-1.275	-1.278	-1.278	-1.278	-1.276	-1.274	-1.272	-1.269	-1.265	-1.260	-1.255	-1.249	-1.242	-1.235	-1.228	-1.218	-1.208	-1.198	-1.188	-1.176	-1.162	-1.151	-1.138	-1.124	-1.109	-1.092	-1.078	-1.062	-1.045	-1.029	-1.012	-0.995	-0.976	-0.959	-0.940	-0.921	-0.902	-0.884	-0.865	-0.846	-0.828	-0.809	-0.790	-0.772	-0.755	-0.736	-0.720	-0.704	-0.686	-0.671	-0.655	-0.640	-0.626	-0.612	-0.599	-0.586	-0.575	-0.564	-0.555	-0.545	-0.538	-0.530	-0.524	-0.519	-0.514	-0.510	-0.507	-0.507	-0.506	-0.507	-0.509	-0.511	-0.515	-0.521	-0.525	-0.532	-0.541	-0.549	-0.559	-0.570	-0.581	-0.594	-0.608	-0.621	-0.636	-0.651	-0.668	-0.684	-0.701	-0.719	-0.738	-0.756	-0.776	-0.795	-0.815	-0.834	-0.854	-0.874	-0.894	-0.914	-0.935	-0.954	-0.975	-0.994	-1.012	-1.031	-1.049	-1.068	-1.085	-1.101	-1.116	-1.134	-1.146	-1.161	-1.174	-1.186	-1.198	-1.208	-1.218	-1.225	-1.232	-1.239	-1.244	-1.249	-1.251	-1.254	-1.255	-1.254	-1.252	-1.250	-1.248	-1.244	-1.238	-1.231	-1.225	-1.216	-1.209	-1.198	-1.188	-1.175	-1.162	-1.150	-1.138	-1.124	-1.109	-1.095	-1.080	-1.065	-1.050	-1.034	-1.019	-1.002	-0.988	-0.972	-0.958	-0.942	-0.929	-0.914	-0.900	-0.888	-0.875	-0.864	-0.852	-0.842	-0.832	-0.824	-0.816	-0.810	-0.804	-0.800	-0.796	-0.792	-0.791	-0.791	-0.791	-0.792	-0.796	-0.799	-0.805	-0.810	-0.818	-0.826	-0.834	-0.845	-0.855	-0.866	-0.879	-0.892	-0.905	-0.920	-0.936	-0.951	-0.968	-0.985	-1.001	-1.019	-1.036	-1.054	-1.071	-1.090	-1.108	-1.125	-1.144	-1.160	-1.179	-1.195	-1.211	-1.228	-1.244	-1.259	-1.274	-1.289	-1.302	-1.315	-1.326	-1.340	-1.350	-1.361	-1.370	-1.379	-1.386	-1.394	-1.400	-1.405	-1.410	-1.414	-1.419	-1.421	-1.421	-1.424	-1.424	-1.422	-1.421	-1.420	-1.418	-1.414	-1.411	-1.406	-1.402	-1.399	-1.392	-1.386	-1.380	-1.374	-1.366	-1.359	-1.352	-1.344	-1.336	-1.329	-1.320	-1.312	-1.305	-1.296	-1.289	-1.281	-1.272	-1.266	-1.259	-1.251	-1.244	-1.238	-1.231	-1.225	-1.219	-1.212	-1.209	-1.202	-1.198	-1.194	-1.190	-1.186	-1.182	-1.180	-1.178	-1.175	-1.174	-1.172	-1.171	-1.170	-1.170	-1.170	-1.171	-1.171	-1.171	-1.174	-1.175	-1.176	-1.178	-1.181	-1.182	-1.185	-1.188	-1.190	-1.191	-1.195	-1.196	-1.200	-1.202	-1.204	-1.206	-1.208	-1.210	-1.212	-1.214	-1.215	-1.216	-1.216	-1.219	-1.219	-1.218	-1.218	-1.216	-1.215	-1.214	-1.212	-1.211	-1.209	-1.205	-1.201	-1.199	-1.194	-1.190	-1.185	-1.179	-1.174	-1.169	-1.161	-1.155	-1.148	-1.141	-1.134	-1.126	-1.118	-1.110	-1.101	-1.092	-1.085	-1.076	-1.066	-1.056	-1.048	-1.039	-1.029	-1.020	-1.010	-1.001	-0.991	-0.982	-0.972	-0.962	-0.955	-0.945	-0.936	-0.928	-0.919	-0.910	-0.901	-0.892	-0.885	-0.879	-0.870	-0.862	-0.856	-0.849	-0.842	-0.835	-0.829	-0.822	-0.816	-0.811	-0.806	-0.801	-0.796	-0.791	-0.786	-0.784	-0.780	-0.776	-0.774	-0.770	-0.768	-0.766	-0.764	-0.762	-0.761	-0.760	-0.760	-0.760	-0.760	-0.760	-0.761	-0.762	-0.764	-0.765	-0.768	-0.769	-0.771	-0.775	-0.779	-0.782	-0.786	-0.790	-0.795	-0.799	-0.804	-0.810	-0.815	-0.821	-0.826	-0.832	-0.839	-0.845	-0.851	-0.859	-0.864	-0.870	-0.878	-0.884	-0.890	-0.898	-0.902	-0.909	-0.914	-0.919	-0.924	-0.929	-0.934	-0.939	-0.942	-0.945	-0.949	-0.951	-0.954	-0.955	-0.956	-0.956	-0.956	-0.956	-0.954	-0.952	-0.951	-0.949	-0.944	-0.940	-0.935	-0.931	-0.925	-0.919	-0.912	-0.905	-0.896	-0.889	-0.880	-0.870	-0.862	-0.852	-0.841	-0.831	-0.821	-0.810	-0.801	-0.790	-0.779	-0.768	-0.758	-0.748	-0.738	-0.726	-0.716	-0.706	-0.698	-0.689	-0.680	-0.672	-0.662	-0.656	-0.650	-0.644	-0.636	-0.631	-0.628	-0.622	-0.620	-0.618	-0.615	-0.612	-0.612	-0.612	-0.611	-0.612	-0.615	-0.616	-0.619	-0.621	-0.625	-0.629	-0.634	-0.638	-0.642	-0.649	-0.654	-0.660	-0.665	-0.672	-0.680	-0.686	-0.694	-0.700	-0.708	-0.714	-0.721	-0.728	-0.735	-0.741	-0.748	-0.754	-0.760	-0.765	-0.771	-0.778	-0.781	-0.786	-0.790	-0.795	-0.799	-0.801	-0.804	-0.806	-0.808	-0.810	-0.811	-0.811	-0.812	-0.812	-0.814	-0.812	-0.811	-0.810	-0.808	-0.806	-0.804	-0.801	-0.799	-0.796	-0.792	-0.789	-0.785	-0.781	-0.778	-0.774	-0.770	-0.766	-0.762	-0.758	-0.754	-0.749	-0.746	-0.741	-0.739	-0.735	-0.731	-0.729	-0.725	-0.722	-0.720	-0.719	-0.718	-0.716	-0.715	-0.714	-0.714	-0.714	-0.715	-0.716	-0.718	-0.719	-0.722	-0.724	-0.728	-0.731	-0.736	-0.740	-0.744	-0.750	-0.756	-0.762	-0.769	-0.776	-0.784	-0.791	-0.800	-0.809	-0.819	-0.828	-0.838	-0.848	-0.858	-0.868	-0.879	-0.889	-0.901	-0.912	-0.924	-0.936	-0.948	-0.959	-0.971	-0.982	-0.995	-1.006	-1.019	-1.030	-1.042	-1.055	-1.065	-1.078	-1.089	-1.100	-1.111	-1.121	-1.131	-1.142	-1.152	-1.162	-1.172	-1.182	-1.190	-1.200	-1.209	-1.216	-1.222	-1.230	-1.236	-1.242	-1.249	-1.255	-1.260	-1.265	-1.269	-1.272	-1.276	-1.279	-1.281	-1.284	-1.285	-1.286	-1.288	-1.288	-1.288	-1.286	-1.285	-1.284	-1.280	-1.279	-1.276	-1.272	-1.269	-1.264	-1.260	-1.255	-1.249	-1.244	-1.238	-1.230	-1.224	-1.216	-1.210	-1.202	-1.194	-1.186	-1.179	-1.171	-1.164	-1.155	-1.148	-1.139	-1.130	-1.122	-1.115	-1.108	-1.100	-1.092	-1.085	-1.079	-1.072	-1.066	-1.060	-1.056	-1.051	-1.046	-1.042	-1.039	-1.035	-1.032	-1.030	-1.029	-1.029	-1.029	-1.029	-1.030	-1.030	-1.032	-1.035	-1.038	-1.041	-1.046	-1.050	-1.055	-1.061	-1.068	-1.074	-1.081	-1.088	-1.095	-1.104	-1.112	-1.121	-1.130	-1.139	-1.148	-1.156	-1.165	-1.174	-1.184	-1.194	-1.202	-1.210	-1.220	-1.229	-1.236	-1.245	-1.252	-1.259	-1.266	-1.271	-1.278	-1.284	-1.289	-1.291	-1.296	-1.299	-1.301	-1.304	-1.305	-1.304	-1.304	-1.304	-1.302	-1.300	-1.298	-1.294	-1.289	-1.285	-1.280	-1.274	-1.269	-1.260	-1.254	-1.246	-1.239	-1.230	-1.220	-1.211	-1.202	-1.192	-1.182	-1.172	-1.162	-1.152	-1.141	-1.132	-1.122	-1.112	-1.102	-1.094	-1.085	-1.076	-1.069	-1.060	-1.054	-1.046	-1.040	-1.034	-1.030	-1.024	-1.020	-1.018	-1.015	-1.012	-1.012	-1.011	-1.011	-1.012	-1.015	-1.016	-1.020	-1.025	-1.029	-1.034	-1.040	-1.046	-1.054	-1.060	-1.069	-1.078	-1.086	-1.095	-1.104	-1.115	-1.125	-1.136	-1.146	-1.156	-1.168	-1.178	-1.190	-1.200	-1.210	-1.220	-1.230	-1.241	-1.249	-1.259	-1.268	-1.275	-1.282	-1.289	-1.296	-1.302	-1.308	-1.312	-1.316	-1.319	-1.321	-1.324	-1.326	-1.326	-1.325	-1.322	-1.321	-1.319	-1.315	-1.311	-1.305	-1.300	-1.294	-1.286	-1.278	-1.270	-1.260	-1.250	-1.240	-1.229	-1.218	-1.205	-1.191	-1.179	-1.165	-1.151	-1.136	-1.121	-1.106	-1.091	-1.075	-1.060	-1.044	-1.028	-1.011	-0.995	-0.978	-0.961	-0.944	-0.928	-0.911	-0.895	-0.879	-0.862	-0.846	-0.830	-0.815	-0.800	-0.785	-0.769	-0.755	-0.740	-0.726	-0.712	-0.699	-0.685	-0.671	-0.660	-0.648	-0.636	-0.625	-0.612	-0.601	-0.591	-0.581	-0.571	-0.561	-0.554	-0.544	-0.536	-0.528	-0.520	-0.512	-0.505	-0.498	-0.491	-0.485	-0.480	-0.474	-0.468	-0.461	-0.456	-0.451	-0.445	-0.440	-0.436	-0.431	-0.426	-0.421	-0.416	-0.411	-0.406	-0.401	-0.396	-0.391	-0.385	-0.380	-0.374	-0.369	-0.362	-0.356	-0.350	-0.344	-0.336	-0.329	-0.322	-0.315	-0.306	-0.298	-0.288	-0.280	-0.270	-0.261	-0.250	-0.240	-0.229	-0.218	-0.205	-0.194	-0.181	-0.169	-0.156	-0.142	-0.129	-0.115	-0.100	-0.085	-0.070	-0.054	-0.039	-0.022	-0.005	0.011	0.028	0.044	0.061	0.079	0.098	0.115	0.134	0.151	0.169	0.188	0.205	0.224	0.242	0.260	0.279	0.296	0.315	0.334	0.350	0.369	0.385	0.402	0.420	0.436	0.452	0.469	0.484	0.500	0.515	0.530	0.542	0.558	0.570	0.582	0.594	0.606	0.616	0.626	0.636	0.645	0.654	0.661	0.669	0.675	0.680	0.686	0.691	0.694	0.698	0.701	0.702	0.704	0.705	0.705	0.705	0.702	0.701	0.700	0.696	0.694	0.690	0.686	0.681	0.678	0.672	0.666	0.660	0.654	0.649	0.642	0.635	0.628	0.620	0.614	0.606	0.599	0.590	0.582	0.575	0.568	0.560	0.554	0.548	0.540	0.534	0.526	0.520	0.514	0.509	0.502	0.496	0.491	0.488	0.481	0.478	0.474	0.470	0.466	0.462	0.461	0.458	0.455	0.454	0.452	0.450	0.448	0.448	0.448	0.446	0.446	0.446	0.445	0.446	0.445	0.446	0.446	0.448	0.448	0.449	0.449	0.450	0.450	0.451	0.451	0.452	0.452	0.454	0.452	0.452	0.452	0.452	0.452	0.451	0.450	0.449	0.448	0.446	0.444	0.442	0.440	0.438	0.435	0.432	0.428	0.425	0.421	0.416	0.412	0.408	0.402	0.398	0.391	0.386	0.380	0.375	0.369	0.364	0.356	0.350	0.344	0.338	0.330	0.324	0.316	0.310	0.302	0.295	0.289	0.281	0.275	0.268	0.261	0.255	0.249	0.242	0.235	0.230	0.225	0.219	0.214	0.209	0.202	0.199	0.194	0.190	0.188	0.182	0.180	0.176	0.174	0.171	0.170	0.169	0.168	0.168	0.166	0.166	0.166	0.166	0.168	0.169	0.170	0.172	0.175	0.176	0.180	0.182	0.188	0.190	0.192	0.198	0.204	0.208	0.212	0.218	0.224	0.229	0.235	0.242	0.248	0.255	0.261	0.268	0.274	0.280	0.286	0.294	0.300	0.306	0.312	0.319	0.326	0.331	0.339	0.344	0.350	0.355	0.361	0.365	0.370	0.375	0.380	0.384	0.386	0.390	0.392	0.395	0.398	0.399	0.400	0.401	0.401	0.402	0.401	0.401	0.399	0.399	0.396	0.392	0.391	0.388	0.384	0.379	0.375	0.371	0.365	0.360	0.354	0.348	0.341	0.334	0.328	0.320	0.311	0.305	0.296	0.289	0.280	0.271	0.264	0.254	0.246	0.236	0.228	0.219	0.210	0.201	0.192	0.185	0.176	0.168	0.160	0.151	0.144	0.135	0.128	0.120	0.114	0.106	0.099	0.091	0.085	0.078	0.072	0.065	0.060	0.054	0.048	0.042	0.038	0.032	0.026	0.021	0.016	0.011	0.006	0.002	-0.002	-0.009	-0.012	-0.018	-0.022	-0.028	-0.032	-0.038	-0.044	-0.049	-0.055	-0.061	-0.066	-0.074	-0.080	-0.086	-0.094	-0.100	-0.109	-0.116	-0.124	-0.134	-0.141	-0.151	-0.160	-0.170	-0.180	-0.190	-0.200	-0.211	-0.224	-0.235	-0.246	-0.259	-0.271	-0.284	-0.296	-0.310	-0.324	-0.338	-0.351	-0.365	-0.380	-0.394	-0.409	-0.422	-0.439	-0.454	-0.468	-0.482	-0.498	-0.512	-0.528	-0.542	-0.559	-0.574	-0.589	-0.604	-0.619	-0.632	-0.648	-0.662	-0.678	-0.691	-0.705	-0.718	-0.731	-0.745	-0.759	-0.771	-0.784	-0.796	-0.809	-0.821	-0.832	-0.844	-0.852	-0.864	-0.874	-0.884	-0.894	-0.902	-0.911	-0.920	-0.928	-0.935	-0.942	-0.950	-0.958	-0.964	-0.970	-0.975	-0.980	-0.986	-0.990	-0.995	-0.999	-1.004	-1.006	-1.011	-1.015	-1.018	-1.020	-1.024	-1.025	-1.029	-1.030	-1.034	-1.035	-1.038	-1.040	-1.042	-1.045	-1.048	-1.050	-1.054	-1.056	-1.060	-1.064	-1.068	-1.071	-1.076	-1.081	-1.086	-1.091	-1.099	-1.105	-1.111	-1.120	-1.128	-1.136	-1.148	-1.158	-1.168	-1.179	-1.191	-1.205	-1.219	-1.232	-1.246	-1.264	-1.279	-1.296	-1.314	-1.332	-1.351	-1.371	-1.391	-1.412	-1.434	-1.456	-1.478	-1.500	-1.524	-1.549	-1.572	-1.596	-1.621	-1.646	-1.671	-1.696	-1.722	-1.748	-1.772	-1.798	-1.822	-1.849	-1.874	-1.898	-1.922	-1.946	-1.969	-1.992	-2.014	-2.036	-2.058	-2.078	-2.099	-2.118	-2.135	-2.151	-2.169	-2.184	-2.199	-2.212	-2.225	-2.238	-2.248	-2.256	-2.265	-2.274	-2.280	-2.285	-2.290	-2.294	-2.296	-2.298	-2.299	-2.298	-2.296	-2.294	-2.291	-2.286	-2.282	-2.278	-2.271	-2.264	-2.256	-2.249	-2.240	-2.231	-2.221	-2.211	-2.201	-2.191	-2.180	-2.170	-2.159	-2.149	-2.138	-2.125	-2.115	-2.104	-2.094	-2.084	-2.074	-2.064	-2.055	-2.046	-2.038	-2.031	-2.022	-2.016	-2.010	-2.005	-1.999	-1.995	-1.991	-1.989	-1.986	-1.985	-1.982	-1.982	-1.982	-1.982	-1.985	-1.986	-1.989	-1.992	-1.996	-2.000	-2.005	-2.010	-2.015	-2.020	-2.026	-2.033	-2.039	-2.045	-2.051	-2.058	-2.065	-2.071	-2.078	-2.084	-2.090	-2.096	-2.101	-2.108	-2.111	-2.116	-2.120	-2.122	-2.126	-2.130	-2.130	-2.131	-2.132	-2.132	-2.131	-2.130	-2.128	-2.125	-2.120	-2.116	-2.110	-2.102	-2.096	-2.089	-2.080	-2.072	-2.062	-2.051	-2.040	-2.029	-2.016	-2.002	-1.990	-1.978	-1.962	-1.949	-1.934	-1.919	-1.902	-1.888	-1.872	-1.856	-1.841	-1.825	-1.809	-1.794	-1.779	-1.762	-1.748	-1.734	-1.719	-1.705	-1.690	-1.678	-1.665	-1.652	-1.642	-1.630	-1.621	-1.610	-1.601	-1.592	-1.585	-1.578	-1.571	-1.565	-1.560	-1.556	-1.552	-1.549	-1.546	-1.544	-1.542	-1.541	-1.541	-1.542	-1.544	-1.544	-1.546	-1.548	-1.551	-1.554	-1.558	-1.560	-1.565	-1.568	-1.572	-1.578	-1.581	-1.586	-1.590	-1.596	-1.600	-1.605	-1.609	-1.614	-1.618	-1.622	-1.626	-1.631	-1.634	-1.638	-1.640	-1.644	-1.646	-1.649	-1.651	-1.652	-1.655	-1.656	-1.656	-1.659	-1.659	-1.659	-1.658	-1.659	-1.658	-1.658	-1.655	-1.654	-1.651	-1.650	-1.649	-1.645	-1.642	-1.639	-1.636	-1.632	-1.629	-1.624	-1.620	-1.615	-1.610	-1.605	-1.599	-1.594	-1.588	-1.581	-1.575	-1.569	-1.561	-1.554	-1.546	-1.539	-1.530	-1.521	-1.512	-1.504	-1.495	-1.485	-1.475	-1.465	-1.454	-1.444	-1.432	-1.421	-1.410	-1.398	-1.386	-1.374	-1.362	-1.350	-1.336	-1.325	-1.311	-1.300	-1.286	-1.275	-1.261	-1.249	-1.236	-1.224	-1.211	-1.200	-1.189	-1.178	-1.165	-1.154	-1.144	-1.135	-1.125	-1.115	-1.108	-1.099	-1.092	-1.084	-1.078	-1.072	-1.068	-1.062	-1.059	-1.056	-1.052	-1.051	-1.049	-1.049	-1.049	-1.048	-1.049	-1.051	-1.052	-1.058	-1.060	-1.064	-1.068	-1.071	-1.078	-1.082	-1.088	-1.095	-1.101	-1.108	-1.115	-1.121	-1.128	-1.135	-1.141	-1.149	-1.155	-1.162	-1.170	-1.175	-1.182	-1.188	-1.194	-1.200	-1.205	-1.209	-1.212	-1.216	-1.220	-1.222	-1.225	-1.228	-1.228	-1.229	-1.229	-1.228	-1.228	-1.226	-1.224	-1.221	-1.219	-1.215	-1.211	-1.205	-1.200	-1.195	-1.188	-1.180	-1.172	-1.165	-1.158	-1.149	-1.140	-1.130	-1.120	-1.111	-1.100	-1.090	-1.080	-1.069	-1.058	-1.046	-1.035	-1.024	-1.011	-1.000	-0.989	-0.978	-0.965	-0.954	-0.941	-0.931	-0.919	-0.908	-0.896	-0.885	-0.874	-0.862	-0.852	-0.841	-0.830	-0.820	-0.810	-0.800	-0.790	-0.781	-0.771	-0.761	-0.752	-0.742	-0.734	-0.725	-0.718	-0.709	-0.700	-0.691	-0.684	-0.675	-0.668	-0.659	-0.651	-0.644	-0.636	-0.629	-0.621	-0.612	-0.605	-0.599	-0.591	-0.582	-0.576	-0.569	-0.560	-0.554	-0.546	-0.539	-0.531	-0.522	-0.515	-0.507	-0.500	-0.494	-0.486	-0.479	-0.470	-0.464	-0.456	-0.448	-0.440	-0.432	-0.425	-0.416	-0.409	-0.400	-0.392	-0.384	-0.376	-0.369	-0.360	-0.352	-0.344	-0.336	-0.328	-0.320	-0.312	-0.304	-0.296	-0.289	-0.281	-0.274	-0.266	-0.259	-0.251	-0.244	-0.238	-0.230	-0.224	-0.216	-0.210	-0.204	-0.198	-0.191	-0.186	-0.181	-0.175	-0.170	-0.166	-0.161	-0.158	-0.154	-0.150	-0.148	-0.145	-0.142	-0.141	-0.140	-0.139	-0.136	-0.138	-0.136	-0.136	-0.138	-0.138	-0.139	-0.140	-0.142	-0.146	-0.148	-0.151	-0.155	-0.159	-0.162	-0.169	-0.174	-0.178	-0.185	-0.190	-0.196	-0.202	-0.209	-0.216	100.000	5.000	2.000	1.000	3.000	0.000	0.000	0.000	0.000	0.000	0.000	0.000	0.000	0.000	0.000	0.000	0.000	0.000	1.019	0.995	0.972	0.949	0.926	0.902	0.881	0.858	0.835	0.812	0.790	0.768	0.746	0.724	0.702	0.681	0.659	0.638	0.616	0.595	0.574	0.552	0.532	0.512	0.491	0.471	0.452	0.432	0.412	0.395	0.375	0.358	0.339	0.321	0.304	0.286	0.269	0.251	0.235	0.219	0.204	0.188	0.172	0.158	0.142	0.129	0.114	0.100	0.086	0.072	0.060	0.046	0.034	0.021	0.009	-0.004	-0.015	-0.026	-0.039	-0.049	-0.060	-0.070	-0.082	-0.092	-0.104	-0.114	-0.125	-0.134	-0.144	-0.155	-0.165	-0.176	-0.185	-0.196	-0.208	-0.218	-0.228	-0.239	-0.250	-0.260	-0.270	-0.282	-0.294	-0.305	-0.316	-0.329	-0.340	-0.352	-0.364	-0.376	-0.389	-0.400	-0.412	-0.425	-0.439	-0.451	-0.464	-0.476	-0.489	-0.501	-0.514	-0.526	-0.539	-0.550	-0.562	-0.574	-0.585	-0.596	-0.608	-0.619	-0.628	-0.639	-0.648	-0.656	-0.664	-0.671	-0.678	-0.684	-0.689	-0.694	-0.698	-0.701	-0.704	-0.705	-0.705	-0.705	-0.704	-0.701	-0.699	-0.695	-0.690	-0.684	-0.678	-0.671	-0.662	-0.652	-0.642	-0.631	-0.619	-0.608	-0.595	-0.581	-0.566	-0.550	-0.535	-0.518	-0.500	-0.482	-0.464	-0.446	-0.428	-0.409	-0.390	-0.370	-0.351	-0.331	-0.311	-0.292	-0.274	-0.255	-0.236	-0.218	-0.200	-0.182	-0.165	-0.149	-0.131	-0.116	-0.101	-0.086	-0.072	-0.059	-0.048	-0.035	-0.025	-0.015	-0.006	0.001	0.009	0.015	0.020	0.025	0.028	0.030	0.032	0.034	0.035	0.034	0.031	0.029	0.026	0.021	0.018	0.011	0.005	-0.001	-0.009	-0.018	-0.025	-0.035	-0.042	-0.054	-0.064	-0.074	-0.085	-0.096	-0.108	-0.119	-0.130	-0.141	-0.152	-0.162	-0.175	-0.186	-0.198	-0.208	-0.216	-0.228	-0.236	-0.245	-0.252	-0.261	-0.268	-0.274	-0.279	-0.285	-0.289	-0.292	-0.294	-0.296	-0.298	-0.298	-0.296	-0.295	-0.291	-0.288	-0.282	-0.278	-0.271	-0.264	-0.256	-0.245	-0.236	-0.225	-0.214	-0.200	-0.186	-0.172	-0.155	-0.140	-0.122	-0.106	-0.089	-0.070	-0.052	-0.032	-0.014	0.008	0.026	0.046	0.066	0.086	0.108	0.126	0.148	0.166	0.185	0.204	0.222	0.241	0.258	0.275	0.290	0.306	0.321	0.335	0.348	0.360	0.370	0.380	0.389	0.396	0.404	0.409	0.414	0.416	0.418	0.419	0.419	0.416	0.414	0.410	0.405	0.399	0.391	0.382	0.374	0.362	0.351	0.338	0.324	0.310	0.295	0.279	0.261	0.245	0.226	0.208	0.188	0.169	0.148	0.126	0.105	0.085	0.064	0.042	0.020	-0.001	-0.024	-0.045	-0.066	-0.088	-0.109	-0.130	-0.149	-0.169	-0.189	-0.209	-0.226	-0.245	-0.261	-0.279	-0.295	-0.310	-0.325	-0.340	-0.352	-0.365	-0.378	-0.389	-0.399	-0.408	-0.416	-0.422	-0.430	-0.436	-0.441	-0.446	-0.450	-0.452	-0.454	-0.455	-0.455	-0.454	-0.452	-0.451	-0.449	-0.445	-0.441	-0.438	-0.432	-0.428	-0.421	-0.416	-0.409	-0.402	-0.395	-0.388	-0.381	-0.372	-0.365	-0.359	-0.350	-0.342	-0.334	-0.328	-0.320	-0.314	-0.306	-0.300	-0.295	-0.289	-0.284	-0.279	-0.274	-0.270	-0.268	-0.265	-0.262	-0.260	-0.260	-0.260	-0.260	-0.261	-0.264	-0.265	-0.269	-0.272	-0.278	-0.282	-0.289	-0.295	-0.302	-0.310	-0.318	-0.326	-0.336	-0.346	-0.356	-0.366	-0.379	-0.389	-0.401	-0.412	-0.425	-0.438	-0.450	-0.462	-0.476	-0.489	-0.501	-0.515	-0.528	-0.541	-0.554	-0.566	-0.579	-0.590	-0.601	-0.612	-0.624	-0.634	-0.645	-0.655	-0.664	-0.674	-0.682	-0.690	-0.698	-0.705	-0.711	-0.716	-0.722	-0.726	-0.730	-0.734	-0.738	-0.739	-0.740	-0.741	-0.741	-0.742	-0.741	-0.741	-0.739	-0.735	-0.732	-0.730	-0.725	-0.721	-0.716	-0.711	-0.705	-0.700	-0.694	-0.688	-0.681	-0.674	-0.666	-0.659	-0.651	-0.642	-0.634	-0.628	-0.619	-0.610	-0.601	-0.594	-0.585	-0.576	-0.569	-0.560	-0.551	-0.544	-0.536	-0.529	-0.521	-0.515	-0.507	-0.501	-0.496	-0.489	-0.484	-0.478	-0.474	-0.469	-0.465	-0.460	-0.459	-0.455	-0.452	-0.450	-0.448	-0.446	-0.445	-0.445	-0.445	-0.445	-0.445	-0.446	-0.446	-0.449	-0.449	-0.451	-0.454	-0.456	-0.459	-0.462	-0.464	-0.468	-0.471	-0.474	-0.478	-0.481	-0.484	-0.489	-0.491	-0.495	-0.499	-0.501	-0.505	-0.507	-0.510	-0.512	-0.514	-0.515	-0.515	-0.516	-0.518	-0.516	-0.518	-0.516	-0.514	-0.511	-0.509	-0.506	-0.501	-0.499	-0.492	-0.489	-0.482	-0.475	-0.468	-0.459	-0.451	-0.441	-0.432	-0.422	-0.411	-0.400	-0.388	-0.375	-0.361	-0.348	-0.335	-0.319	-0.305	-0.291	-0.275	-0.260	-0.245	-0.228	-0.212	-0.196	-0.181	-0.165	-0.149	-0.132	-0.119	-0.102	-0.088	-0.074	-0.059	-0.046	-0.032	-0.020	-0.008	0.005	0.016	0.026	0.036	0.045	0.052	0.060	0.066	0.072	0.079	0.082	0.085	0.088	0.090	0.090	0.090	0.089	0.088	0.085	0.081	0.078	0.072	0.068	0.061	0.055	0.048	0.039	0.031	0.022	0.012	0.002	-0.008	-0.019	-0.029	-0.040	-0.051	-0.064	-0.075	-0.086	-0.098	-0.111	-0.122	-0.134	-0.145	-0.158	-0.168	-0.180	-0.190	-0.201	-0.210	-0.220	-0.230	-0.240	-0.249	-0.256	-0.266	-0.274	-0.281	-0.288	-0.294	-0.301	-0.306	-0.311	-0.318	-0.321	-0.326	-0.330	-0.332	-0.336	-0.339	-0.341	-0.344	-0.348	-0.349	-0.350	-0.351	-0.354	-0.354	-0.354	-0.355	-0.355	-0.355	-0.355	-0.356	-0.356	-0.356	-0.356	-0.358	-0.358	-0.358	-0.358	-0.358	-0.359	-0.359	-0.359	-0.360	-0.362	-0.362	-0.364	-0.365	-0.366	-0.368	-0.371	-0.372	-0.375	-0.376	-0.380	-0.382	-0.385	-0.389	-0.392	-0.396	-0.401	-0.404	-0.409	-0.412	-0.419	-0.424	-0.429	-0.435	-0.441	-0.448	-0.454	-0.460	-0.468	-0.474	-0.481	-0.489	-0.498	-0.505	-0.514	-0.522	-0.531	-0.541	-0.550	-0.560	-0.569	-0.579	-0.589	-0.599	-0.610	-0.619	-0.630	-0.640	-0.651	-0.662	-0.674	-0.685	-0.696	-0.708	-0.720	-0.731	-0.742	-0.752	-0.764	-0.774	-0.785	-0.795	-0.806	-0.816	-0.826	-0.836	-0.845	-0.854	-0.862	-0.870	-0.879	-0.885	-0.891	-0.898	-0.904	-0.909	-0.914	-0.918	-0.921	-0.925	-0.926	-0.930	-0.931	-0.932	-0.932	-0.931	-0.930	-0.928	-0.926	-0.922	-0.920	-0.916	-0.911	-0.906	-0.901	-0.896	-0.889	-0.884	-0.876	-0.870	-0.861	-0.854	-0.845	-0.838	-0.829	-0.820	-0.812	-0.804	-0.796	-0.786	-0.779	-0.770	-0.761	-0.754	-0.746	-0.740	-0.731	-0.725	-0.719	-0.714	-0.709	-0.704	-0.699	-0.695	-0.691	-0.689	-0.686	-0.685	-0.684	-0.684	-0.684	-0.685	-0.686	-0.688	-0.690	-0.692	-0.696	-0.700	-0.705	-0.711	-0.718	-0.724	-0.730	-0.738	-0.744	-0.752	-0.760	-0.770	-0.778	-0.788	-0.796	-0.806	-0.815	-0.825	-0.834	-0.844	-0.854	-0.864	-0.874	-0.882	-0.892	-0.899	-0.908	-0.916	-0.924	-0.932	-0.939	-0.945	-0.951	-0.958	-0.961	-0.966	-0.970	-0.974	-0.975	-0.978	-0.979	-0.979	-0.979	-0.979	-0.979	-0.976	-0.974	-0.970	-0.966	-0.964	-0.960	-0.954	-0.948	-0.942	-0.935	-0.928	-0.921	-0.912	-0.905	-0.896	-0.888	-0.880	-0.871	-0.861	-0.854	-0.844	-0.835	-0.826	-0.819	-0.809	-0.801	-0.794	-0.786	-0.779	-0.771	-0.765	-0.759	-0.752	-0.748	-0.742	-0.740	-0.735	-0.731	-0.730	-0.728	-0.726	-0.726	-0.725	-0.725	-0.726	-0.729	-0.730	-0.732	-0.735	-0.739	-0.742	-0.748	-0.752	-0.756	-0.762	-0.768	-0.774	-0.780	-0.786	-0.792	-0.800	-0.808	-0.814	-0.820	-0.828	-0.834	-0.841	-0.848	-0.854	-0.860	-0.866	-0.871	-0.876	-0.882	-0.886	-0.890	-0.894	-0.898	-0.901	-0.904	-0.905	-0.908	-0.908	-0.909	-0.908	-0.906	-0.905	-0.902	-0.900	-0.896	-0.894	-0.890	-0.885	-0.879	-0.874	-0.866	-0.861	-0.854	-0.844	-0.836	-0.828	-0.818	-0.808	-0.798	-0.786	-0.775	-0.764	-0.751	-0.740	-0.728	-0.714	-0.700	-0.686	-0.672	-0.659	-0.644	-0.629	-0.614	-0.599	-0.584	-0.568	-0.551	-0.538	-0.521	-0.504	-0.488	-0.471	-0.455	-0.440	-0.424	-0.406	-0.390	-0.374	-0.359	-0.342	-0.326	-0.310	-0.294	-0.279	-0.264	-0.248	-0.232	-0.219	-0.204	-0.189	-0.175	-0.161	-0.148	-0.134	-0.121	-0.108	-0.095	-0.082	-0.071	-0.059	-0.048	-0.038	-0.026	-0.016	-0.006	0.004	0.012	0.022	0.031	0.039	0.049	0.056	0.064	0.071	0.079	0.085	0.091	0.098	0.104	0.111	0.116	0.122	0.128	0.134	0.139	0.142	0.149	0.152	0.159	0.162	0.168	0.172	0.178	0.182	0.189	0.194	0.199	0.204	0.210	0.215	0.221	0.228	0.234	0.240	0.245	0.252	0.259	0.266	0.274	0.281	0.290	0.299	0.308	0.315	0.325	0.334	0.344	0.354	0.364	0.375	0.386	0.398	0.409	0.421	0.432	0.445	0.459	0.471	0.485	0.499	0.512	0.526	0.540	0.554	0.568	0.584	0.598	0.612	0.626	0.641	0.655	0.670	0.684	0.699	0.712	0.728	0.741	0.755	0.769	0.781	0.794	0.806	0.819	0.830	0.840	0.851	0.862	0.871	0.880	0.890	0.898	0.905	0.911	0.918	0.924	0.929	0.932	0.938	0.940	0.944	0.945	0.948	0.948	0.948	0.948	0.948	0.946	0.944	0.942	0.939	0.935	0.932	0.929	0.924	0.919	0.915	0.910	0.904	0.899	0.892	0.888	0.881	0.875	0.869	0.864	0.856	0.850	0.845	0.840	0.835	0.829	0.824	0.819	0.814	0.810	0.806	0.802	0.799	0.795	0.792	0.790	0.788	0.786	0.785	0.784	0.784	0.784	0.784	0.785	0.786	0.788	0.789	0.790	0.792	0.795	0.799	0.801	0.805	0.809	0.812	0.816	0.821	0.826	0.830	0.834	0.839	0.842	0.848	0.854	0.858	0.862	0.866	0.870	0.875	0.879	0.882	0.886	0.889	0.892	0.896	0.898	0.901	0.902	0.904	0.905	0.906	0.908	0.906	0.906	0.906	0.905	0.904	0.901	0.899	0.898	0.894	0.890	0.888	0.882	0.879	0.874	0.870	0.865	0.859	0.854	0.848	0.842	0.835	0.829	0.822	0.816	0.810	0.802	0.796	0.791	0.784	0.778	0.771	0.764	0.759	0.752	0.746	0.741	0.736	0.731	0.726	0.721	0.718	0.712	0.710	0.705	0.704	0.701	0.700	0.698	0.696	0.696	0.696	0.696	0.698	0.698	0.699	0.701	0.702	0.705	0.709	0.712	0.716	0.720	0.725	0.730	0.738	0.742	0.749	0.755	0.762	0.770	0.778	0.786	0.795	0.804	0.812	0.822	0.832	0.842	0.852	0.862	0.872	0.884	0.895	0.906	0.918	0.928	0.940	0.951	0.961	0.974	0.985	0.996	1.009	1.019	1.031	1.041	1.052	1.064	1.075	1.085	1.095	1.104	1.114	1.124	1.132	1.141	1.150	1.158	1.165	1.171	1.179	1.185	1.190	1.196	1.201	1.206	1.209	1.211	1.215	1.218	1.219	1.219	1.220	1.219	1.220	1.218	1.216	1.214	1.211	1.208	1.204	1.200	1.195	1.190	1.184	1.178	1.172	1.164	1.158	1.150	1.141	1.134	1.125	1.116	1.106	1.098	1.088	1.078	1.069	1.060	1.051	1.040	1.031	1.020	1.011	1.001	0.992	0.982	0.974	0.965	0.956	0.948	0.939	0.930	0.921	0.915	0.906	0.899	0.892	0.885	0.880	0.874	0.868	0.861	0.855	0.850	0.846	0.841	0.838	0.834	0.829	0.825	0.821	0.819	0.816	0.812	0.809	0.808	0.804	0.801	0.799	0.796	0.792	0.790	0.788	0.785	0.782	0.779	0.776	0.772	0.769	0.766	0.762	0.759	0.755	0.751	0.746	0.742	0.738	0.731	0.728	0.721	0.715	0.710	0.702	0.696	0.690	0.682	0.676	0.668	0.660	0.652	0.644	0.634	0.626	0.616	0.608	0.598	0.589	0.579	0.569	0.559	0.549	0.538	0.528	0.516	0.506	0.495	0.484	0.474	0.462	0.451	0.440	0.429	0.419	0.408	0.396	0.385	0.375	0.365	0.354	0.344	0.334	0.325	0.315	0.306	0.296	0.288	0.279	0.270	0.262	0.254	0.246	0.239	0.231	0.224	0.219	0.212	0.208	0.201	0.196	0.191	0.186	0.181	0.178	0.175	0.170	0.168	0.164	0.161	0.160	0.156	0.155	0.152	0.152	0.150	0.148	0.148	0.145	0.144	0.142	0.141	0.140	0.138	0.136	0.134	0.131	0.129	0.126	0.122	0.119	0.115	0.111	0.106	0.101	0.095	0.089	0.081	0.074	0.066	0.058	0.049	0.038	0.026	0.015	0.002	-0.011	-0.025	-0.040	-0.055	-0.071	-0.089	-0.108	-0.125	-0.145	-0.166	-0.188	-0.209	-0.231	-0.255	-0.279	-0.304	-0.329	-0.354	-0.381	-0.406	-0.435	-0.462	-0.491	-0.519	-0.548	-0.576	-0.606	-0.636	-0.665	-0.695	-0.724	-0.754	-0.781	-0.811	-0.840	-0.869	-0.898	-0.925	-0.954	-0.980	-1.006	-1.032	-1.056	-1.081	-1.105	-1.128	-1.149	-1.170	-1.191	-1.210	-1.228	-1.244	-1.261	-1.276	-1.290	-1.304	-1.315	-1.325	-1.336	-1.344	-1.352	-1.358	-1.362	-1.368	-1.370	-1.372	-1.374	-1.374	-1.372	-1.370	-1.366	-1.364	-1.359	-1.354	-1.348	-1.340	-1.332	-1.325	-1.316	-1.308	-1.298	-1.288	-1.276	-1.266	-1.255	-1.245	-1.234	-1.222	-1.211	-1.200	-1.188	-1.178	-1.168	-1.156	-1.146	-1.136	-1.128	-1.119	-1.110	-1.101	-1.094	-1.086	-1.080	-1.075	-1.070	-1.066	-1.061	-1.059	-1.055	-1.054	-1.052	-1.051	-1.052	-1.051	-1.054	-1.056	-1.058	-1.060	-1.065	-1.069	-1.074	-1.079	-1.084	-1.090	-1.096	-1.102	-1.109	-1.116	-1.122	-1.129	-1.138	-1.144	-1.151	-1.159	-1.166	-1.172	-1.180	-1.186	-1.194	-1.200	-1.206	-1.211	-1.218	-1.222	-1.228	-1.230	-1.234	-1.238	-1.240	-1.242	-1.244	-1.245	-1.245	-1.246	-1.245	-1.244	-1.242	-1.241	-1.239	-1.235	-1.231	-1.228	-1.222	-1.218	-1.212	-1.208	-1.201	-1.194	-1.186	-1.180	-1.174	-1.165	-1.156	-1.149	-1.139	-1.131	-1.121	-1.112	-1.104	-1.095	-1.085	-1.075	-1.065	-1.056	-1.046	-1.036	-1.028	-1.019	-1.009	-1.001	-0.991	-0.982	-0.975	-0.966	-0.958	-0.951	-0.942	-0.934	-0.928	-0.920	-0.912	-0.906	-0.900	-0.895	-0.888	-0.882	-0.876	-0.871	-0.868	-0.862	-0.859	-0.855	-0.850	-0.845	-0.844	-0.839	-0.836	-0.832	-0.830	-0.828	-0.826	-0.822	-0.822	-0.820	-0.818	-0.816	-0.815	-0.812	-0.812	-0.810	-0.809	-0.808	-0.806	-0.805	-0.804	-0.802	-0.801	-0.800	-0.800	-0.798	-0.796	-0.795	-0.794	-0.792	-0.790	-0.788	-0.786	-0.785	-0.781	-0.779	-0.775	-0.772	-0.769	-0.765	-0.761	-0.756	-0.752	-0.748	-0.742	-0.738	-0.732	-0.725	-0.719	-0.712	-0.705	-0.696	-0.689	-0.680	-0.671	-0.661	-0.652	-0.642	-0.631	-0.621	-0.609	-0.598	-0.585	-0.572	-0.560	-0.546	-0.531	-0.518	-0.504	-0.488	-0.474	-0.458	-0.442	-0.426	-0.410	-0.394	-0.378	-0.361	-0.345	-0.328	-0.311	-0.294	-0.278	-0.260	-0.245	-0.228	-0.212	-0.196	-0.180	-0.165	-0.150	-0.135	-0.121	-0.108	-0.094	-0.081	-0.069	-0.058	-0.046	-0.035	-0.026	-0.016	-0.008	0.000	0.008	0.014	0.020	0.024	0.030	0.034	0.036	0.039	0.040	0.041	0.041	0.041	0.040	0.039	0.038	0.035	0.030	0.028	0.024	0.019	0.014	0.009	0.005	-0.001	-0.009	-0.014	-0.020	-0.026	-0.032	-0.040	-0.046	-0.051	-0.059	-0.065	-0.071	-0.076	-0.081	-0.088	-0.091	-0.096	-0.100	-0.105	-0.108	-0.111	-0.114	-0.116	-0.118	-0.120	-0.121	-0.121	-0.121	-0.121	-0.120	-0.120	-0.119	-0.115	-0.114	-0.111	-0.108	-0.104	-0.101	-0.096	-0.092	-0.088	-0.082	-0.078	-0.072	-0.068	-0.062	-0.056	-0.052	-0.046	-0.040	-0.036	-0.030	-0.025	-0.020	-0.015	-0.010	-0.005	-0.001	0.002	0.008	0.011	0.014	0.018	0.019	0.022	0.025	0.026	0.029	0.030	0.031	0.032	0.032	0.032	0.032	0.032	0.031	0.031	0.030	0.029	0.028	0.025	0.022	0.021	0.019	0.016	0.014	0.011	0.008	0.005	0.001	-0.001	-0.005	-0.006	-0.010	-0.014	-0.016	-0.020	-0.024	-0.028	-0.030	-0.034	-0.038	-0.040	-0.044	-0.048	-0.050	-0.052	-0.056	-0.060	-0.064	-0.065	-0.069	-0.072	-0.075	-0.078	-0.081	-0.084	-0.085	-0.089	-0.091	-0.094	-0.095	-0.098	-0.100	-0.102	-0.105	-0.106	-0.109	-0.110	-0.112	-0.114	-0.115	-0.116	-0.119	-0.119	-0.120	-0.120	-0.121	-0.121	-0.122	-0.122	-0.124	-0.124	-0.122	-0.122	-0.122	-0.121	-0.120	-0.120	-0.119	-0.118	-0.118	-0.116	-0.115	-0.115	-0.114	-0.112	-0.111	-0.110	-0.110	-0.109	-0.108	-0.108	-0.106	-0.106	-0.106	-0.106	-0.106	-0.106	-0.108	-0.108	-0.109	-0.110	-0.112	-0.115	-0.118	-0.121	-0.124	-0.128	-0.131	-0.136	-0.141	-0.149	-0.154	-0.160	-0.168	-0.175	-0.184	-0.191	-0.201	-0.211	-0.221	-0.232	-0.241	-0.254	-0.265	-0.278	-0.290	-0.304	-0.318	-0.330	-0.344	-0.358	-0.371	-0.386	-0.401	-0.416	-0.431	-0.446	-0.461	-0.476	-0.491	-0.507	-0.521	-0.538	-0.552	-0.566	-0.581	-0.595	-0.610	-0.624	-0.636	-0.649	-0.662	-0.675	-0.685	-0.698	-0.708	-0.718	-0.728	-0.736	-0.744	-0.751	-0.759	-0.766	-0.772	-0.776	-0.781	-0.785	-0.788	-0.790	-0.791	-0.792	-0.791	-0.791	-0.790	-0.789	-0.784	-0.781	-0.776	-0.770	-0.764	-0.756	-0.749	-0.740	-0.731	-0.721	-0.710	-0.699	-0.688	-0.675	-0.662	-0.648	-0.635	-0.620	-0.605	-0.590	-0.574	-0.559	-0.541	-0.525	-0.507	-0.491	-0.474	-0.456	-0.440	-0.421	-0.404	-0.386	-0.370	-0.352	-0.336	-0.318	-0.301	-0.285	-0.270	-0.254	-0.239	-0.224	-0.210	-0.195	-0.181	-0.168	-0.156	-0.145	-0.132	-0.121	-0.111	-0.101	-0.092	-0.084	-0.076	-0.069	-0.061	-0.054	-0.049	-0.042	-0.038	-0.032	-0.029	-0.026	-0.021	-0.019	-0.016	-0.014	-0.011	-0.010	-0.008	-0.006	-0.005	-0.002	-0.001	-0.001	0.000	0.002	0.005	0.008	0.009	0.011	0.014	0.016	0.020	0.024	0.028	0.032	0.038	0.042	0.049	0.056	0.062	0.070	0.078	0.088	0.096	0.105	0.116	0.128	0.140	0.151	0.164	0.176	0.191	0.205	0.220	0.236	0.250	0.268	0.285	0.301	0.319	0.336	0.354	0.372	0.391	0.410	0.429	0.446	0.466	0.485	0.504	0.522	0.541	0.560	0.578	0.596	0.614	0.631	0.649	0.665	0.682	0.698	0.715	0.729	0.742	0.758	0.771	0.784	0.796	0.808	0.819	0.829	0.839	0.849	0.856	0.865	0.871	0.878	0.884	0.889	0.892	0.898	0.900	0.904	0.905	0.906	0.908	0.908	0.909	0.909	0.906	0.906	0.904	0.904	0.901	0.899	0.896	0.894	0.890	0.888	0.885	0.881	0.879	0.875	0.872	0.869	0.866	0.864	0.861	0.859	0.858	0.856	0.854	0.852	0.852	0.851	0.851	0.851	0.852	0.852	0.854	0.856	0.858	0.859	0.862	0.865	0.869	0.872	0.876	0.880	0.884	0.890	0.894	0.900	0.905	0.910	0.916	0.921	0.928	0.934	0.940	0.946	0.952	0.958	0.964	0.970	0.975	0.980	0.986	0.991	0.996	1.000	1.005	1.009	1.012	1.016	1.019	1.021	1.024	1.026	1.028	1.029	1.029	1.030	1.030	1.030	1.029	1.026	1.025	1.022	1.021	1.018	1.016	1.011	1.008	1.004	1.000	0.995	0.990	0.984	0.979	0.974	0.968	0.961	0.955	0.949	0.942	0.935	0.929	0.921	0.915	0.908	0.901	0.894	0.888	0.881	0.874	0.868	0.860	0.852	0.846	0.840	0.834	0.826	0.821	0.814	0.809	0.802	0.796	0.791	0.785	0.780	0.775	0.770	0.766	0.761	0.758	0.752	0.750	0.746	0.742	0.740	0.738	0.735	0.732	0.731	0.729	0.728	0.726	0.725	0.725	0.725	0.725	0.725	0.726	0.728	0.729	0.731	0.732	0.735	0.739	0.741	0.745	0.750	0.754	0.759	0.764	0.770	0.775	0.781	0.789	0.795	0.802	0.810	0.818	0.825	0.834	0.842	0.851	0.860	0.870	0.879	0.889	0.898	0.909	0.918	0.928	0.936	0.948	0.958	0.966	0.976	0.986	0.995	1.005	1.014	1.021	1.030	1.039	1.046	1.055	1.061	1.069	1.076	1.081	1.086	1.091	1.098	1.102	1.105	1.110	1.112	1.115	1.118	1.119	1.120	1.120	1.121	1.121	1.120	1.120	1.118	1.115	1.114	1.110	1.108	1.105	1.100	1.096	1.090	1.086	1.081	1.075	1.070	1.062	1.056	1.050	1.044	1.036	1.030	1.022	1.015	1.008	1.000	0.992	0.984	0.976	0.968	0.960	0.950	0.942	0.934	0.926	0.916	0.909	0.900	0.891	0.882	0.874	0.864	0.855	0.846	0.838	0.828	0.819	0.811	0.801	0.791	0.784	0.774	0.765	0.755	0.746	0.735	0.726	0.718	0.706	0.696	0.686	0.678	0.666	0.655	0.645	0.635	0.625	0.614	0.602	0.591	0.581	0.570	0.558	0.548	0.536	0.524	0.512	0.501	0.490	0.478	0.465	0.452	0.440	0.429	0.416	0.402	0.390	0.378	0.365	0.351	0.339	0.326	0.312	0.299	0.285	0.270	0.256	0.242	0.229	0.215	0.200	0.186	0.171	0.156	0.141	0.126	0.111	0.096	0.079	0.064	0.048	0.031	0.015	-0.001	-0.016	-0.034	-0.050	-0.068	-0.085	-0.102	-0.120	-0.136	-0.155	-0.174	-0.190	-0.208	-0.226	-0.244	-0.261	-0.280	-0.299	-0.316	-0.335	-0.354	-0.371	-0.390	-0.409	-0.428	-0.446	-0.464	-0.481	-0.500	-0.518	-0.535	-0.552	-0.570	-0.588	-0.605	-0.624	-0.640	-0.656	-0.672	-0.690	-0.706	-0.721	-0.739	-0.754	-0.769	-0.785	-0.799	-0.815	-0.829	-0.844	-0.858	-0.872	-0.886	-0.900	-0.912	-0.928	-0.939	-0.952	-0.965	-0.978	-0.990	-1.001	-1.014	-1.025	-1.038	-1.048	-1.059	-1.070	-1.080	-1.090	-1.101	-1.110	-1.120	-1.129	-1.138	-1.148	-1.156	-1.162	-1.171	-1.179	-1.186	-1.192	-1.200	-1.206	-1.212	-1.218	-1.222	-1.228	-1.232	-1.236	-1.240	-1.242	-1.246	-1.248	-1.250	-1.251	-1.252	-1.252	-1.252	-1.251	-1.251	-1.250	-1.249	-1.246	-1.245	-1.241	-1.238	-1.234	-1.230	-1.225	-1.221	-1.216	-1.211	-1.206	-1.200	-1.194	-1.186	-1.181	-1.174	-1.168	-1.160	-1.154	-1.148	-1.140	-1.134	-1.126	-1.120	-1.112	-1.106	-1.100	-1.095	-1.089	-1.084	-1.080	-1.075	-1.071	-1.068	-1.065	-1.062	-1.061	-1.060	-1.060	-1.060	-1.061	-1.062	-1.064	-1.069	-1.071	-1.078	-1.082	-1.090	-1.098	-1.106	-1.116	-1.126	-1.138	-1.150	-1.165	-1.179	-1.194	-1.211	-1.230	-1.248	-1.266	-1.289	-1.309	-1.331	-1.355	-1.379	-1.404	-1.430	-1.456	-1.484	-1.512	-1.540	-1.570	-1.601	-1.631	-1.662	-1.694	-1.725	-1.759	-1.791	-1.824	-1.856	-1.889	-1.922	-1.955	-1.989	-2.021	-2.054	-2.085	-2.116	-2.148	-2.179	-2.208	-2.238	-2.265	-2.294	-2.320	-2.345	-2.370	-2.394	-2.416	-2.439	-2.458	-2.476	-2.492	-2.509	-2.522	-2.536	-2.546	-2.556	-2.564	-2.569	-2.574	-2.576	-2.576	-2.576	-2.572	-2.566	-2.559	-2.550	-2.540	-2.526	-2.511	-2.495	-2.476	-2.456	-2.435	-2.410	-2.385	-2.358	-2.328	-2.299	-2.265	-2.231	-2.196	-2.160	-2.122	-2.082	-2.041	-1.999	-1.958	-1.914	-1.869	-1.822	-1.775	-1.728	-1.679	-1.630	-1.580	-1.530	-1.480	-1.429	-1.378	-1.326	-1.276	-1.224	-1.172	-1.121	-1.070	-1.020	-0.968	-0.919	-0.868	-0.818	-0.769	-0.720	-0.671	-0.624	-0.576	-0.529	-0.484	-0.438	-0.392	-0.349	-0.306	-0.262	-0.221	-0.179	-0.138	-0.099	-0.058	-0.020	0.019	0.056	0.094	0.131	0.166	0.201	0.236	0.270	0.305	0.339	0.371	0.404	0.436	0.469	0.501	0.532	0.564	0.596	0.628	0.659	0.690	0.720	0.751	0.781	0.812	0.842	0.874	0.905	0.936	0.969	0.999	1.030	1.062	1.094	1.126	1.158	1.190	1.222	1.254	1.288	1.320	1.352	1.386	1.420	1.452	1.486	1.519	1.552	1.586	1.620	1.652	1.686	1.719	1.752	1.786	1.819	1.851	1.884	1.916	1.949	1.980	2.013	2.044	2.072	2.104	2.132	2.162	2.191	2.220	2.248	2.275	2.301	2.328	2.352	2.376	2.401	2.422	2.444	2.466	2.486	2.505	2.522	2.540	2.556	2.572	2.588	2.600	2.612	2.624	2.634	2.642	2.651	2.659	2.665	2.671	2.675	2.678	2.680	2.681	2.681	2.681	2.680	2.678	2.674	2.670	2.665	2.660	2.654	2.646	2.639	2.630	2.621	2.611	2.601	2.591	2.580	2.570	2.559	2.546	2.534	2.521	2.510	2.498	2.484	2.470	2.458	2.445	2.432	2.419	2.406	2.394	2.380	2.369	2.356	2.344	2.332	2.319	2.308	2.296	2.285	2.274	2.262	2.252	2.242	2.232	2.222	2.212	2.202	2.194	2.185	2.175	2.166	2.159	2.149	2.140	2.132	2.124	2.115	2.106	2.099	2.091	2.082	2.075	2.066	2.058	2.050	2.041	2.033	2.022	2.015	2.005	1.998	1.989	1.979	1.970	1.960	1.950	1.940	1.931	1.920	1.910	1.899	1.888	1.875	1.864	1.852	1.840	1.828	1.815	1.802	1.788	1.774	1.760	1.746	1.732	1.716	1.701	1.685	1.670	1.652	1.638	1.620	1.604	1.585	1.569	1.550	1.532	1.512	1.494	1.475	1.455	1.436	1.415	1.396	1.375	1.355	1.334	1.311	1.291	1.269	1.248	1.226	1.204	1.182	1.159	1.138	1.114	1.092	1.069	1.046	1.025	1.001	0.978	0.955	0.932	0.910	0.886	0.864	0.841	0.819	0.795	0.772	0.750	0.728	0.704	0.682	0.660	0.639	0.616	0.595	0.574	0.551	0.530	0.509	0.488	0.466	0.446	0.424	0.404	0.382	0.362	0.344	0.324	0.302	0.284	0.265	0.246	0.226	0.208	0.189	0.171	0.152	0.134	0.116	0.099	0.081	0.065	0.049	0.031	0.015	-0.001	-0.018	-0.034	-0.049	-0.064	-0.079	-0.094	-0.109	-0.125	-0.139	-0.154	-0.168	-0.181	-0.196	-0.209	-0.222	-0.236	-0.250	-0.262	-0.276	-0.289	-0.302	-0.316	-0.329	-0.341	-0.355	-0.368	-0.381	-0.394	-0.406	-0.420	-0.432	-0.446	-0.460	-0.472	-0.488	-0.500	-0.514	-0.528	-0.541	-0.555	-0.569	-0.582	-0.596	-0.611	-0.625	-0.639	-0.654	-0.668	-0.681	-0.696	-0.710	-0.725	-0.738	-0.752	-0.766	-0.779	-0.792	-0.805	-0.818	-0.830	-0.842	-0.854	-0.866	-0.876	-0.888	-0.896	-0.906	-0.915	-0.924	-0.930	-0.936	-0.942	-0.948	-0.952	-0.958	-0.960	-0.962	-0.962	-0.964	-0.962	-0.961	-0.959	-0.956	-0.952	-0.948	-0.941	-0.934	-0.926	-0.919	-0.908	-0.898	-0.888	-0.875	-0.862	-0.849	-0.835	-0.820	-0.804	-0.788	-0.771	-0.754	-0.736	-0.718	-0.700	-0.681	-0.661	-0.642	-0.624	-0.604	-0.584	-0.565	-0.546	-0.526	-0.509	-0.489	-0.470	-0.452	-0.435	-0.418	-0.400	-0.385	-0.369	-0.354	-0.340	-0.325	-0.312	-0.300	-0.290	-0.278	-0.269	-0.259	-0.251	-0.245	-0.239	-0.232	-0.228	-0.224	-0.221	-0.219	-0.219	-0.219	-0.219	-0.220	-0.222	-0.226	-0.230	-0.234	-0.239	-0.245	-0.251	-0.259	-0.266	-0.274	-0.282	-0.291	-0.302	-0.311	-0.321	-0.332	-0.342	-0.354	-0.364	-0.375	-0.385	-0.396	-0.408	-0.418	-0.429	-0.439	-0.448	-0.459	-0.468	-0.476	-0.485	-0.492	-0.500	-0.506	-0.512	-0.518	-0.521	-0.526	-0.530	-0.532	-0.534	-0.535	-0.534	-0.534	-0.531	-0.529	-0.526	-0.521	-0.516	-0.511	-0.504	-0.496	-0.489	-0.478	-0.469	-0.458	-0.446	-0.434	-0.420	-0.408	-0.392	-0.376	-0.361	-0.346	-0.329	-0.312	-0.296	-0.278	-0.260	-0.242	-0.225	-0.206	-0.189	-0.172	-0.154	-0.136	-0.119	-0.101	-0.085	-0.070	-0.054	-0.038	-0.024	-0.010	0.002	0.016	0.028	0.038	0.049	0.056	0.065	0.071	0.078	0.084	0.086	0.090	0.091	0.092	0.091	0.090	0.086	0.082	0.079	0.072	0.065	0.056	0.049	0.038	0.026	0.014	0.001	-0.012	-0.028	-0.044	-0.060	-0.076	-0.094	-0.112	-0.131	-0.151	-0.171	-0.191	-0.212	-0.232	-0.254	-0.275	-0.296	-0.318	-0.339	-0.361	-0.382	-0.404	-0.425	-0.446	-0.468	-0.488	-0.507	-0.526	-0.546	-0.564	-0.582	-0.600	-0.616	-0.632	-0.648	-0.662	-0.676	-0.690	-0.701	-0.712	-0.724	-0.735	-0.742	-0.752	-0.759	-0.765	-0.772	-0.776	-0.780	-0.784	-0.788	-0.789	-0.789	-0.788	-0.788	-0.786	-0.784	-0.781	-0.778	-0.772	-0.769	-0.762	-0.756	-0.750	-0.744	-0.736	-0.729	-0.721	-0.712	-0.704	-0.695	-0.686	-0.678	-0.668	-0.659	-0.650	-0.640	-0.632	-0.622	-0.614	-0.605	-0.598	-0.589	-0.581	-0.574	-0.568	-0.560	-0.555	-0.549	-0.544	-0.539	-0.536	-0.531	-0.529	-0.528	-0.525	-0.524	-0.522	-0.522	-0.524	-0.524	-0.526	-0.528	-0.530	-0.534	-0.538	-0.541	-0.546	-0.551	-0.558	-0.562	-0.569	-0.575	-0.581	-0.589	-0.596	-0.604	-0.611	-0.619	-0.628	-0.635	-0.644	-0.651	-0.659	-0.666	-0.675	-0.682	-0.690	-0.699	-0.705	-0.710	-0.718	-0.724	-0.730	-0.735	-0.740	-0.746	-0.750	-0.755	-0.758	-0.761	-0.764	-0.766	-0.769	-0.769	-0.770	-0.770	-0.771	-0.770	-0.769	-0.768	-0.764	-0.762	-0.759	-0.755	-0.752	-0.748	-0.744	-0.738	-0.732	-0.726	-0.720	-0.714	-0.706	-0.699	-0.691	-0.684	-0.676	-0.668	-0.660	-0.651	-0.644	-0.635	-0.626	-0.618	-0.609	-0.600	-0.592	-0.584	-0.575	-0.568	-0.559	-0.551	-0.544	-0.536	-0.529	-0.521	-0.515	-0.510	-0.504	-0.498	-0.492	-0.488	-0.482	-0.479	-0.475	-0.471	-0.469	-0.468	-0.465	-0.464	-0.462	-0.461	-0.460	-0.461	-0.461	-0.462	-0.464	-0.466	-0.469	-0.471	-0.474	-0.476	-0.480	-0.484	-0.489	-0.492	-0.498	-0.502	-0.507	-0.514	-0.519	-0.524	-0.530	-0.535	-0.540	-0.548	-0.552	-0.559	-0.564	-0.569	-0.575	-0.580	-0.585	-0.589	-0.591	-0.596	-0.600	-0.602	-0.604	-0.608	-0.609	-0.610	-0.611	-0.611	-0.611	-0.610	-0.609	-0.608	-0.604	-0.601	-0.598	-0.592	-0.588	-0.582	-0.576	-0.569	-0.561	-0.554	-0.548	-0.536	-0.528	-0.518	-0.507	-0.496	-0.485	-0.475	-0.462	-0.450	-0.438	-0.425	-0.412	-0.401	-0.389	-0.376	-0.362	-0.351	-0.339	-0.326	-0.315	-0.304	-0.291	-0.281	-0.270	-0.260	-0.250	-0.240	-0.231	-0.222	-0.215	-0.209	-0.202	-0.196	-0.191	-0.188	-0.185	-0.181	-0.179	-0.178	-0.178	-0.178	-0.178	-0.180	-0.181	-0.185	-0.189	-0.192	-0.198	-0.202	-0.210	-0.216	-0.224	-0.231	-0.240	-0.248	-0.258	-0.266	-0.275	-0.286	-0.295	-0.305	-0.316	-0.326	-0.338	-0.349	-0.360	-0.371	-0.381	-0.392	-0.404	-0.414	-0.425	-0.434	-0.445	-0.455	-0.465	-0.475	-0.484	-0.491	-0.500	-0.507	-0.515	-0.522	-0.530	-0.536	-0.542	-0.549	-0.554	-0.559	-0.564	-0.569	-0.572	-0.575	-0.579	-0.582	-0.585	-0.586	-0.588	-0.589	-0.590	-0.592	-0.592	-0.594	-0.594	-0.594	-0.594	-0.592	-0.592	-0.591	-0.589	-0.588	-0.586	-0.585	-0.584	-0.581	-0.580	-0.578	-0.575	-0.574	-0.572	-0.569	-0.568	-0.565	-0.564	-0.562	-0.561	-0.558	-0.556	-0.555	-0.554	-0.554	-0.551	-0.551	-0.551	-0.550	-0.550	-0.550	-0.550	-0.549	-0.550	-0.551	-0.554	-0.554	-0.555	-0.559	-0.560	-0.562	-0.565	-0.569	-0.572	-0.576	-0.580	-0.585	-0.590	-0.595	-0.600	-0.606	-0.612	-0.619	-0.625	-0.631	-0.639	-0.645	-0.654	-0.661	-0.670	-0.679	-0.686	-0.695	-0.704	-0.714	-0.722	-0.731	-0.740	-0.751	-0.760	-0.770	-0.779	-0.789	-0.798	-0.808	-0.816	-0.825	-0.835	-0.844	-0.852	-0.860	-0.869	-0.878	-0.884	-0.892	-0.899	-0.906	-0.911	-0.918	-0.922	-0.928	-0.931	-0.936	-0.939	-0.942	-0.945	-0.946	-0.949	-0.949	-0.950	-0.950	-0.949	-0.949	-0.945	-0.942	-0.940	-0.936	-0.931	-0.928	-0.922	-0.918	-0.911	-0.905	-0.898	-0.890	-0.882	-0.875	-0.868	-0.858	-0.850	-0.841	-0.832	-0.822	-0.814	-0.804	-0.795	-0.786	-0.776	-0.768	-0.759	-0.750	-0.741	-0.732	-0.725	-0.716	-0.710	-0.704	-0.696	-0.690	-0.685	-0.680	-0.676	-0.671	-0.669	-0.666	-0.664	-0.662	-0.662	-0.662	-0.662	-0.664	-0.665	-0.669	-0.671	-0.675	-0.680	-0.685	-0.691	-0.696	-0.705	-0.711	-0.720	-0.728	-0.736	-0.746	-0.756	-0.766	-0.776	-0.788	-0.798	-0.808	-0.820	-0.830	-0.842	-0.854	-0.865	-0.876	-0.889	-0.900	-0.910	-0.920	-0.930	-0.939	-0.949	-0.958	-0.966	-0.975	-0.982	-0.989	-0.996	-1.001	-1.006	-1.010	-1.014	-1.018	-1.020	-1.021	-1.022	-1.022	-1.021	-1.021	-1.019	-1.016	-1.014	-1.010	-1.005	-1.001	-0.994	-0.988	-0.981	-0.974	-0.966	-0.959	-0.950	-0.941	-0.932	-0.924	-0.914	-0.904	-0.894	-0.884	-0.876	-0.866	-0.856	-0.846	-0.838	-0.829	-0.820	-0.812	-0.805	-0.796	-0.790	-0.782	-0.778	-0.772	-0.768	-0.762	-0.759	-0.755	-0.754	-0.751	-0.750	-0.749	-0.749	-0.750	-0.751	-0.752	-0.755	-0.759	-0.762	-0.766	-0.770	-0.776	-0.781	-0.788	-0.794	-0.800	-0.806	-0.814	-0.821	-0.829	-0.838	-0.844	-0.852	-0.860	-0.869	-0.875	-0.884	-0.891	-0.898	-0.906	-0.912	-0.918	-0.925	-0.931	-0.936	-0.941	-0.945	-0.949	-0.952	-0.955	-0.959	-0.960	-0.961	-0.961	-0.961	-0.960	-0.959	-0.958	-0.955	-0.951	-0.949	-0.944	-0.939	-0.934	-0.928	-0.921	-0.914	-0.906	-0.898	-0.889	-0.880	-0.870	-0.860	-0.849	-0.839	-0.826	-0.815	-0.802	-0.791	-0.778	-0.764	-0.750	-0.735	-0.722	-0.708	-0.694	-0.679	-0.664	-0.649	-0.634	-0.619	-0.602	-0.589	-0.572	-0.558	-0.542	-0.528	-0.512	-0.496	-0.482	-0.466	-0.451	-0.438	-0.422	-0.409	-0.395	-0.381	-0.366	-0.354	-0.341	-0.328	-0.315	-0.302	-0.290	-0.279	-0.268	-0.256	-0.245	-0.235	-0.225	-0.215	-0.205	-0.196	-0.186	-0.179	-0.170	-0.162	-0.156	-0.149	-0.142	-0.135	-0.129	-0.122	-0.118	-0.111	-0.108	-0.101	-0.096	-0.092	-0.088	-0.085	-0.080	-0.078	-0.072	-0.070	-0.066	-0.064	-0.060	-0.056	-0.054	-0.050	-0.046	-0.044	-0.040	-0.038	-0.034	-0.031	-0.026	-0.022	-0.019	-0.015	-0.009	-0.005	0.000	0.005	0.011	0.016	0.022	0.029	0.034	0.042	0.049	0.056	0.065	0.074	0.081	0.090	0.099	0.109	0.119	0.130	0.140	0.150	0.162	0.174	0.186	0.199	0.211	0.225	0.239	0.251	0.265	0.279	0.292	0.308	0.322	0.335	0.350	0.366	0.380	0.395	0.410	0.425	0.440	0.454	0.469	0.482	0.499	0.512	0.525	0.540	0.552	0.566	0.580	0.592	0.604	0.615	0.628	0.638	0.649	0.658	0.668	0.676	0.686	0.694	0.700	0.708	0.714	0.719	0.724	0.729	0.732	0.735	0.739	0.740	0.741	0.742	0.742	0.742	0.742	0.740	0.739	0.736	0.734	0.731	0.728	0.724	0.720	0.715	0.710	0.704	0.700	0.694	0.688	0.681	0.675	0.668	0.662	0.655	0.649	0.641	0.636	0.629	0.622	0.616	0.610	0.604	0.598	0.592	0.585	0.580	0.575	0.570	0.564	0.560	0.555	0.552	0.549	0.544	0.541	0.539	0.536	0.532	0.531	0.530	0.529	0.526	0.525	0.525	0.525	0.525	0.525	0.528	0.528	0.529	0.530	0.531	0.532	0.535	0.536	0.539	0.541	0.542	0.544	0.548	0.550	0.551	0.555	0.556	0.559	0.561	0.562	0.566	0.568	0.570	0.571	0.572	0.574	0.575	0.576	0.576	0.578	0.576	0.578	0.576	0.576	0.574	0.574	0.572	0.570	0.568	0.566	0.561	0.559	0.556	0.552	0.549	0.545	0.539	0.535	0.530	0.525	0.520	0.514	0.509	0.502	0.496	0.490	0.484	0.478	0.471	0.464	0.458	0.451	0.445	0.439	0.431	0.426	0.419	0.412	0.406	0.401	0.394	0.389	0.384	0.378	0.374	0.370	0.365	0.361	0.358	0.354	0.351	0.349	0.346	0.345	0.342	0.341	0.341	0.341	0.341	0.342	0.344	0.346	0.349	0.351	0.354	0.358	0.361	0.366	0.371	0.375	0.382	0.389	0.396	0.404	0.412	0.420	0.430	0.438	0.448	0.459	0.468	0.479	0.489	0.501	0.511	0.524	0.536	0.549	0.560	0.572	0.585	0.599	0.611	0.624	0.638	0.650	0.662	0.675	0.689	0.700	0.712	0.725	0.736	0.748	0.759	0.770	0.779	0.790	0.800	0.809	0.818	0.825	0.834	0.840	0.846	0.852	0.859	0.864	0.868	0.871	0.875	0.878	0.879	0.880	0.881	0.880	0.880	0.880	0.878	0.875	0.872	0.869	0.865	0.860	0.856	0.851	0.845	0.839	0.832	0.825	0.819	0.810	0.804	0.795	0.786	0.779	0.769	0.761	0.754	0.745	0.736	0.728	0.718	0.709	0.701	0.692	0.684	0.675	0.668	0.660	0.652	0.644	0.636	0.630	0.624	0.616	0.610	0.605	0.599	0.594	0.589	0.584	0.578	0.572	0.569	0.565	0.561	0.558	0.555	0.551	0.549	0.545	0.542	0.540	0.538	0.534	0.531	0.530	0.526	0.524	0.521	0.518	0.515	0.512	0.509	0.505	0.502	0.499	0.495	0.490	0.486	0.482	0.478	0.472	0.468	0.461	0.456	0.450	0.444	0.436	0.431	0.424	0.415	0.408	0.399	0.390	0.382	0.374	0.364	0.355	0.344	0.334	0.322	0.312	0.301	0.290	0.279	0.268	0.256	0.244	0.231	0.220	0.208	0.195	0.182	0.170	0.156	0.145	0.131	0.119	0.106	0.094	0.081	0.069	0.056	0.044	0.031	0.019	0.008	-0.005	-0.015	-0.028	-0.039	-0.049	-0.060	-0.069	-0.080	-0.089	-0.099	-0.108	-0.118	-0.125	-0.134	-0.141	-0.150	-0.156	-0.164	-0.170	-0.176	-0.181	-0.188	-0.194	-0.198	-0.202	-0.205	-0.210	-0.214	-0.218	-0.220	-0.222	-0.224	-0.226	-0.229	-0.231	-0.231	-0.234	-0.235	-0.236	-0.238	-0.240	-0.241	-0.242	-0.244	-0.246	-0.248	-0.250	-0.251	-0.254	-0.258	-0.261	-0.264	-0.269	-0.272	-0.279	-0.282	-0.289	-0.296	-0.304	-0.311	-0.320	-0.329	-0.338	-0.349	-0.361	-0.372	-0.385	-0.399	-0.414	-0.429	-0.445	-0.461	-0.479	-0.498	-0.518	-0.538	-0.559	-0.580	-0.602	-0.625	-0.648	-0.671	-0.696	-0.721	-0.746	-0.772	-0.800	-0.826	-0.854	-0.881	-0.909	-0.936	-0.965	-0.992	-1.021	-1.049	-1.079	-1.106	-1.134	-1.162	-1.189	-1.216	-1.242	-1.269	-1.295	-1.320	-1.345	-1.369	-1.390	-1.412	-1.434	-1.455	-1.475	-1.494	-1.512	-1.529	-1.545	-1.561	-1.575	-1.588	-1.599	-1.611	-1.620	-1.629	-1.636	-1.642	-1.648	-1.654	-1.658	-1.659	-1.660	-1.661	-1.661	-1.660	-1.658	-1.654	-1.649	-1.645	-1.639	-1.632	-1.626	-1.619	-1.610	-1.602	-1.594	-1.585	-1.575	-1.565	-1.554	-1.544	-1.534	-1.522	-1.512	-1.501	-1.491	-1.480	-1.470	-1.461	-1.450	-1.440	-1.432	-1.422	-1.416	-1.408	-1.400	-1.394	-1.388	-1.381	-1.378	-1.372	-1.369	-1.366	-1.362	-1.361	-1.361	-1.360	-1.360	-1.361	-1.364	-1.365	-1.368	-1.370	-1.374	-1.378	-1.384	-1.388	-1.394	-1.400	-1.406	-1.414	-1.420	-1.428	-1.435	-1.442	-1.449	-1.458	-1.465	-1.472	-1.480	-1.488	-1.495	-1.502	-1.509	-1.516	-1.521	-1.528	-1.534	-1.539	-1.544	-1.549	-1.552	-1.555	-1.556	-1.560	-1.561	-1.562	-1.562	-1.562	-1.561	-1.560	-1.559	-1.556	-1.551	-1.548	-1.544	-1.539	-1.532	-1.528	-1.520	-1.512	-1.505	-1.496	-1.488	-1.480	-1.470	-1.460	-1.451	-1.440	-1.429	-1.418	-1.406	-1.395	-1.382	-1.370	-1.359	-1.348	-1.335	-1.322	-1.310	-1.299	-1.286	-1.275	-1.264	-1.252	-1.241	-1.229	-1.218	-1.209	-1.198	-1.188	-1.176	-1.168	-1.159	-1.150	-1.141	-1.132	-1.124	-1.118	-1.110	-1.102	-1.095	-1.090	-1.084	-1.079	-1.072	-1.068	-1.062	-1.059	-1.054	-1.050	-1.048	-1.044	-1.041	-1.039	-1.036	-1.034	-1.032	-1.031	-1.030	-1.028	-1.028	-1.026	-1.025	-1.025	-1.024	-1.024	-1.024	-1.022	-1.022	-1.024	-1.022	-1.022	-1.024	-1.022	-1.022	-1.022	-1.021	-1.021	-1.021	-1.020	-1.020	-1.020	-1.019	-1.018	-1.018	-1.014	-1.012	-1.010	-1.009	-1.006	-1.002	-1.000	-0.995	-0.991	-0.988	-0.984	-0.978	-0.972	-0.966	-0.960	-0.954	-0.946	-0.938	-0.930	-0.920	-0.911	-0.901	-0.891	-0.880	-0.869	-0.858	-0.845	-0.831	-0.819	-0.805	-0.789	-0.775	-0.760	-0.744	-0.728	-0.711	-0.694	-0.676	-0.659	-0.641	-0.624	-0.605	-0.586	-0.568	-0.550	-0.530	-0.511	-0.492	-0.474	-0.456	-0.436	-0.420	-0.401	-0.384	-0.366	-0.349	-0.334	-0.318	-0.302	-0.288	-0.274	-0.261	-0.248	-0.235	-0.225	-0.214	-0.204	-0.194	-0.186	-0.179	-0.172	-0.168	-0.162	-0.158	-0.155	-0.152	-0.151	-0.150	-0.150	-0.151	-0.154	-0.155	-0.159	-0.161	-0.165	-0.171	-0.175	-0.182	-0.189	-0.195	-0.201	-0.210	-0.218	-0.225	-0.234	-0.240	-0.249	-0.258	-0.266	-0.274	-0.282	-0.291	-0.299	-0.308	-0.314	-0.321	-0.326	-0.334	-0.339	-0.345	-0.350	-0.355	-0.359	-0.362	-0.365	-0.368	-0.370	-0.372	-0.372	-0.374	-0.372	-0.372	-0.371	-0.369	-0.368	-0.365	-0.362	-0.359	-0.354	-0.351	-0.346	-0.340	-0.335	-0.330	-0.324	-0.316	-0.310	-0.304	-0.298	-0.291	-0.284	-0.278	-0.270	-0.262	-0.255	-0.250	-0.242	-0.236	-0.229	-0.222	-0.216	-0.211	-0.205	-0.199	-0.195	-0.189	-0.184	-0.180	-0.176	-0.171	-0.168	-0.165	-0.161	-0.159	-0.156	-0.155	-0.152	-0.150	-0.150	-0.149	-0.148	-0.148	-0.148	-0.148	-0.149	-0.149	-0.150	-0.151	-0.152	-0.154	-0.155	-0.158	-0.159	-0.161	-0.162	-0.165	-0.168	-0.170	-0.171	-0.174	-0.176	-0.179	-0.182	-0.185	-0.188	-0.190	-0.192	-0.195	-0.198	-0.201	-0.204	-0.208	-0.210	-0.212	-0.215	-0.218	-0.221	-0.224	-0.225	-0.228	-0.230	-0.232	-0.234	-0.238	-0.239	-0.240	-0.242	-0.244	-0.246	-0.248	-0.249	-0.250	-0.251	-0.252	-0.254	-0.255	-0.255	-0.256	-0.255	-0.255	-0.255	-0.256	-0.255	-0.255	-0.255	-0.254	-0.252	-0.251	-0.250	-0.249	-0.248	-0.245	-0.242	-0.241	-0.240	-0.239	-0.236	-0.234	-0.234	-0.231	-0.230	-0.229	-0.226	-0.225	-0.224	-0.222	-0.221	-0.221	-0.220	-0.220	-0.220	-0.221	-0.221	-0.222	-0.224	-0.226	-0.229	-0.231	-0.235	-0.238	-0.242	-0.246	-0.252	-0.259	-0.265	-0.271	-0.278	-0.285	-0.294	-0.302	-0.311	-0.322	-0.331	-0.342	-0.354	-0.365	-0.378	-0.390	-0.402	-0.416	-0.430	-0.444	-0.459	-0.472	-0.488	-0.502	-0.518	-0.532	-0.549	-0.564	-0.580	-0.595	-0.611	-0.626	-0.641	-0.656	-0.672	-0.688	-0.702	-0.718	-0.732	-0.748	-0.761	-0.774	-0.786	-0.799	-0.811	-0.824	-0.835	-0.845	-0.855	-0.866	-0.876	-0.884	-0.892	-0.900	-0.906	-0.912	-0.919	-0.922	-0.926	-0.930	-0.934	-0.935	-0.936	-0.938	-0.936	-0.936	-0.936	-0.932	-0.929	-0.926	-0.921	-0.916	-0.910	-0.904	-0.896	-0.888	-0.879	-0.870	-0.860	-0.850	-0.839	-0.828	-0.815	-0.804	-0.790	-0.776	-0.762	-0.749	-0.734	-0.719	-0.702	-0.688	-0.672	-0.656	-0.641	-0.624	-0.609	-0.592	-0.575	-0.559	-0.544	-0.529	-0.514	-0.498	-0.482	-0.468	-0.454	-0.440	-0.426	-0.414	-0.401	-0.389	-0.378	-0.368	-0.358	-0.346	-0.338	-0.330	-0.321	-0.315	-0.310	-0.304	-0.299	-0.294	-0.290	-0.286	-0.285	-0.282	-0.281	-0.281	-0.280	-0.281	-0.281	-0.282	-0.284	-0.288	-0.289	-0.291	-0.294	-0.298	-0.300	-0.304	-0.308	-0.311	-0.314	-0.316	-0.319	-0.322	-0.325	-0.328	-0.330	-0.331	-0.332	-0.334	-0.334	-0.334	-0.331	-0.331	-0.329	-0.326	-0.322	-0.318	-0.314	-0.308	-0.301	-0.295	-0.288	-0.279	-0.269	-0.260	-0.249	-0.239	-0.225	-0.212	-0.199	-0.184	-0.169	-0.152	-0.138	-0.121	-0.102	-0.086	-0.068	-0.049	-0.030	-0.010	0.009	0.029	0.049	0.069	0.090	0.110	0.130	0.149	0.170	0.190	0.209	0.230	0.249	0.266	0.286	0.304	0.322	0.339	0.356	0.372	0.388	0.404	0.418	0.431	0.444	0.456	0.469	0.480	0.490	0.499	0.509	0.516	0.522	0.530	0.535	0.540	0.546	0.550	0.552	0.555	0.558	0.559	0.559	0.559	0.559	0.559	0.558	0.556	0.555	0.552	0.550	0.548	0.544	0.541	0.540	0.536	0.532	0.529	0.526	0.522	0.520	0.516	0.514	0.511	0.510	0.507	0.506	0.505	0.504	0.502	0.502	0.502	0.502	0.504	0.504	0.506	0.507	0.510	0.512	0.516	0.519	0.522	0.526	0.531	0.535	0.540	0.546	0.551	0.556	0.561	0.568	0.574	0.580	0.586	0.591	0.598	0.604	0.611	0.616	0.622	0.628	0.634	0.639	0.644	0.649	0.652	0.656	0.660	0.664	0.668	0.670	0.672	0.675	0.676	0.678	0.678	0.679	0.679	0.678	0.676	0.675	0.674	0.672	0.669	0.666	0.662	0.659	0.656	0.650	0.646	0.642	0.638	0.631	0.626	0.621	0.615	0.609	0.602	0.596	0.591	0.584	0.578	0.571	0.565	0.559	0.552	0.546	0.541	0.535	0.529	0.524	0.518	0.514	0.507	0.502	0.499	0.492	0.488	0.484	0.480	0.475	0.471	0.468	0.464	0.461	0.456	0.454	0.452	0.450	0.448	0.445	0.442	0.441	0.440	0.439	0.438	0.436	0.434	0.434	0.432	0.432	0.431	0.431	0.432	0.432	0.432	0.434	0.434	0.435	0.436	0.438	0.439	0.441	0.442	0.446	0.449	0.452	0.455	0.459	0.462	0.468	0.470	0.476	0.480	0.486	0.490	0.496	0.502	0.509	0.516	0.521	0.529	0.536	0.545	0.551	0.560	0.569	0.578	0.585	0.594	0.602	0.610	0.620	0.628	0.636	0.646	0.655	0.662	0.671	0.680	0.689	0.696	0.705	0.711	0.719	0.726	0.734	0.739	0.745	0.751	0.755	0.761	0.766	0.770	0.772	0.776	0.780	0.781	0.782	0.784	0.785	0.785	0.784	0.784	0.782	0.781	0.779	0.778	0.772	0.770	0.766	0.762	0.758	0.751	0.748	0.741	0.735	0.728	0.721	0.715	0.708	0.700	0.692	0.685	0.678	0.669	0.661	0.652	0.645	0.635	0.628	0.619	0.610	0.602	0.594	0.585	0.578	0.568	0.560	0.552	0.544	0.535	0.528	0.520	0.511	0.502	0.495	0.486	0.480	0.472	0.465	0.458	0.451	0.444	0.436	0.430	0.422	0.415	0.408	0.400	0.392	0.385	0.378	0.371	0.364	0.356	0.349	0.341	0.332	0.325	0.318	0.310	0.301	0.292	0.284	0.275	0.266	0.256	0.248	0.238	0.229	0.219	0.208	0.198	0.188	0.176	0.165	0.154	0.142	0.131	0.119	0.106	0.092	0.081	0.068	0.054	0.040	0.026	0.011	-0.004	-0.018	-0.032	-0.048	-0.064	-0.080	-0.095	-0.111	-0.130	-0.146	-0.162	-0.180	-0.198	-0.215	-0.234	-0.252	-0.270	-0.289	-0.308	-0.325	-0.346	-0.365	-0.384	-0.404	-0.424	-0.442	-0.462	-0.481	-0.501	-0.520	-0.540	-0.560	-0.580	-0.600	-0.619	-0.639	-0.658	-0.678	-0.695	-0.715	-0.734	-0.752	-0.771	-0.790	-0.808	-0.825	-0.842	-0.861	-0.878	-0.894	-0.911	-0.928	-0.944	-0.959	-0.975	-0.990	-1.005	-1.019	-1.034	-1.049	-1.061	-1.075	-1.089	-1.102	-1.115	-1.128	-1.140	-1.152	-1.164	-1.175	-1.186	-1.198	-1.209	-1.220	-1.230	-1.240	-1.251	-1.261	-1.272	-1.281	-1.291	-1.300	-1.309	-1.319	-1.328	-1.336	-1.345	-1.352	-1.361	-1.369	-1.376	-1.384	-1.391	-1.399	-1.405	-1.412	-1.418	-1.425	-1.430	-1.435	-1.440	-1.445	-1.450	-1.454	-1.459	-1.461	-1.465	-1.466	-1.470	-1.471	-1.472	-1.474	-1.474	-1.475	-1.475	-1.474	-1.472	-1.471	-1.469	-1.468	-1.465	-1.461	-1.458	-1.454	-1.450	-1.446	-1.441	-1.436	-1.431	-1.428	-1.421	-1.415	-1.409	-1.402	-1.396	-1.390	-1.384	-1.378	-1.370	-1.365	-1.359	-1.352	-1.346	-1.340	-1.335	-1.330	-1.325	-1.320	-1.316	-1.312	-1.309	-1.305	-1.302	-1.301	-1.300	-1.300	-1.301	-1.300	-1.301	-1.304	-1.306	-1.311	-1.315	-1.320	-1.326	-1.335	-1.342	-1.351	-1.361	-1.371	-1.384	-1.396	-1.411	-1.425	-1.442	-1.459	-1.476	-1.495	-1.515	-1.535	-1.558	-1.580	-1.602	-1.628	-1.652	-1.678	-1.705	-1.734	-1.761	-1.790	-1.820	-1.850	-1.881	-1.911	-1.945	-1.976	-2.009	-2.041	-2.075	-2.108	-2.141	-2.174	-2.208	-2.241	-2.272	-2.306	-2.338	-2.370	-2.401	-2.431	-2.461	-2.491	-2.519	-2.548	-2.574	-2.599	-2.622	-2.646	-2.668	-2.689	-2.709	-2.725	-2.741	-2.756	-2.769	-2.781	-2.791	-2.799	-2.806	-2.810	-2.812	-2.812	-2.812	-2.809	-2.804	-2.796	-2.786	-2.775	-2.762	-2.748	-2.731	-2.712	-2.691	-2.669	-2.645	-2.620	-2.591	-2.561	-2.531	-2.499	-2.464	-2.429	-2.391	-2.352	-2.312	-2.271	-2.229	-2.186	-2.141	-2.096	-2.051	-2.004	-1.955	-1.908	-1.858	-1.809	-1.759	-1.709	-1.658	-1.606	-1.555	-1.505	-1.452	-1.401	-1.351	-1.299	-1.249	-1.199	-1.148	-1.098	-1.049	-1.000	-0.951	-0.902	-0.855	-0.808	-0.762	-0.716	-0.671	-0.625	-0.581	-0.539	-0.495	-0.454	-0.412	-0.371	-0.331	-0.291	-0.252	-0.214	-0.175	-0.138	-0.100	-0.064	-0.028	0.008	0.042	0.076	0.112	0.146	0.180	0.212	0.246	0.279	0.311	0.344	0.376	0.408	0.439	0.471	0.504	0.535	0.566	0.599	0.630	0.661	0.692	0.724	0.756	0.789	0.819	0.851	0.882	0.914	0.946	0.979	1.010	1.042	1.074	1.108	1.139	1.171	1.204	1.236	1.269	1.300	1.334	1.365	1.398	1.429	1.461	1.492	1.524	1.556	1.586	1.618	1.649	1.680	1.710	1.740	1.770	1.799	1.828	1.855	1.882	1.910	1.936	1.962	1.989	2.014	2.039	2.062	2.085	2.109	2.130	2.150	2.170	2.190	2.206	2.225	2.240	2.258	2.271	2.285	2.298	2.309	2.320	2.329	2.338	2.346	2.354	2.359	2.364	2.368	2.371	2.374	2.374	2.374	2.374	2.371	2.369	2.366	2.361	2.358	2.351	2.345	2.338	2.330	2.321	2.312	2.304	2.294	2.285	2.272	2.262	2.251	2.239	2.228	2.215	2.202	2.190	2.178	2.166	2.154	2.141	2.128	2.115	2.104	2.091	2.079	2.066	2.055	2.044	2.031	2.020	2.010	1.998	1.988	1.978	1.968	1.956	1.946	1.938	1.929	1.920	1.911	1.902	1.894	1.885	1.878	1.870	1.861	1.854	1.846	1.839	1.830	1.822	1.816	1.808	1.801	1.794	1.785	1.779	1.770	1.764	1.755	1.746	1.738	1.730	1.721	1.712	1.704	1.695	1.688	1.678	1.669	1.659	1.648	1.638	1.626	1.616	1.605	1.594	1.582	1.569	1.558	1.544	1.531	1.519	1.505	1.490	1.476	1.461	1.446	1.430	1.415	1.398	1.382	1.365	1.348	1.330	1.312	1.292	1.275	1.255	1.235	1.215	1.195	1.174	1.152	1.132	1.110	1.088	1.066	1.044	1.020	0.998	0.974	0.950	0.926	0.901	0.876	0.852	0.828	0.802	0.778	0.752	0.729	0.702	0.678	0.651	0.626	0.601	0.578	0.551	0.525	0.500	0.475	0.450	0.425	0.401	0.378	0.351	0.328	0.304	0.280	0.256	0.234	0.211	0.188	0.165	0.142	0.120	0.099	0.076	0.056	0.035	0.014	-0.006	-0.026	-0.046	-0.066	-0.085	-0.105	-0.124	-0.141	-0.160	-0.178	-0.196	-0.214	-0.231	-0.248	-0.265	-0.281	-0.298	-0.314	-0.330	-0.345	-0.360	-0.375	-0.390	-0.405	-0.419	-0.434	-0.449	-0.462	-0.476	-0.490	-0.504	-0.518	-0.531	-0.545	-0.558	-0.571	-0.584	-0.598	-0.610	-0.622	-0.636	-0.649	-0.662	-0.674	-0.688	-0.701	-0.712	-0.726	-0.738	-0.751	-0.765	-0.776	-0.790	-0.802	-0.816	-0.829	-0.841	-0.855	-0.869	-0.881	-0.895	-0.909	-0.922	-0.935	-0.949	-0.962	-0.975	-0.989	-1.002	-1.015	-1.029	-1.040	-1.054	-1.066	-1.080	-1.092	-1.105	-1.116	-1.129	-1.140	-1.151	-1.162	-1.172	-1.184	-1.194	-1.202	-1.211	-1.221	-1.229	-1.236	-1.244	-1.250	-1.256	-1.261	-1.265	-1.270	-1.272	-1.274	-1.276	-1.276	-1.278	-1.276	-1.275	-1.272	-1.270	-1.266	-1.261	-1.255	-1.250	-1.242	-1.234	-1.226	-1.216	-1.206	-1.195	-1.184	-1.170	-1.158	-1.145	-1.130	-1.114	-1.099	-1.082	-1.066	-1.049	-1.030	-1.012	-0.994	-0.975	-0.956	-0.938	-0.919	-0.900	-0.881	-0.861	-0.842	-0.822	-0.805	-0.786	-0.769	-0.749	-0.731	-0.715	-0.698	-0.681	-0.666	-0.650	-0.635	-0.622	-0.609	-0.596	-0.584	-0.572	-0.562	-0.554	-0.545	-0.538	-0.530	-0.524	-0.519	-0.515	-0.511	-0.509	-0.506	-0.506	-0.506	-0.506	-0.509	-0.511	-0.514	-0.518	-0.521	-0.528	-0.534	-0.540	-0.548	-0.555	-0.564	-0.571	-0.581	-0.590	-0.600	-0.611	-0.621	-0.631	-0.642	-0.652	-0.664	-0.676	-0.686	-0.698	-0.709	-0.719	-0.730	-0.740	-0.750	-0.760	-0.769	-0.776	-0.785	-0.792	-0.799	-0.806	-0.811	-0.816	-0.821	-0.824	-0.828	-0.829	-0.830	-0.831	-0.830	-0.830	-0.828	-0.824	-0.821	-0.816	-0.810	-0.805	-0.798	-0.789	-0.780	-0.771	-0.761	-0.750	-0.739	-0.725	-0.712	-0.699	-0.685	-0.669	-0.654	-0.638	-0.622	-0.606	-0.590	-0.572	-0.556	-0.539	-0.522	-0.504	-0.486	-0.470	-0.454	-0.436	-0.420	-0.404	-0.389	-0.374	-0.359	-0.345	-0.332	-0.319	-0.308	-0.296	-0.286	-0.278	-0.269	-0.260	-0.254	-0.249	-0.244	-0.240	-0.236	-0.235	-0.235	-0.235	-0.236	-0.240	-0.242	-0.248	-0.254	-0.260	-0.268	-0.276	-0.285	-0.296	-0.308	-0.319	-0.331	-0.346	-0.360	-0.375	-0.391	-0.406	-0.422	-0.440	-0.458	-0.475	-0.494	-0.512	-0.530	-0.549	-0.568	-0.586	-0.604	-0.624	-0.641	-0.661	-0.679	-0.698	-0.714	-0.730	-0.746	-0.764	-0.780	-0.795	-0.810	-0.822	-0.836	-0.849	-0.862	-0.874	-0.884	-0.894	-0.904	-0.911	-0.919	-0.925	-0.931	-0.936	-0.941	-0.945	-0.948	-0.950	-0.951	-0.952	-0.952	-0.951	-0.949	-0.946	-0.944	-0.939	-0.935	-0.930	-0.925	-0.919	-0.911	-0.905	-0.898	-0.890	-0.882	-0.874	-0.865	-0.856	-0.848	-0.838	-0.829	-0.820	-0.810	-0.801	-0.791	-0.781	-0.774	-0.764	-0.756	-0.746	-0.739	-0.730	-0.722	-0.715	-0.709	-0.702	-0.695	-0.690	-0.685	-0.681	-0.676	-0.674	-0.670	-0.668	-0.666	-0.665	-0.664	-0.664	-0.664	-0.665	-0.666	-0.668	-0.670	-0.672	-0.676	-0.680	-0.684	-0.689	-0.694	-0.699	-0.704	-0.710	-0.716	-0.722	-0.729	-0.735	-0.741	-0.749	-0.756	-0.764	-0.771	-0.778	-0.785	-0.791	-0.799	-0.805	-0.811	-0.819	-0.825	-0.830	-0.836	-0.841	-0.846	-0.851	-0.856	-0.860	-0.864	-0.866	-0.870	-0.874	-0.876	-0.876	-0.879	-0.879	-0.880	-0.880	-0.880	-0.879	-0.879	-0.878	-0.875	-0.872	-0.870	-0.868	-0.866	-0.861	-0.858	-0.852	-0.849	-0.844	-0.838	-0.832	-0.828	-0.821	-0.816	-0.810	-0.804	-0.798	-0.791	-0.784	-0.778	-0.771	-0.764	-0.756	-0.750	-0.744	-0.736	-0.730	-0.724	-0.718	-0.711	-0.705	-0.699	-0.692	-0.688	-0.682	-0.678	-0.671	-0.668	-0.662	-0.658	-0.655	-0.650	-0.648	-0.645	-0.641	-0.640	-0.639	-0.636	-0.635	-0.634	-0.634	-0.634	-0.632	-0.634	-0.634	-0.635	-0.638	-0.639	-0.641	-0.644	-0.646	-0.650	-0.654	-0.656	-0.661	-0.666	-0.670	-0.675	-0.680	-0.684	-0.690	-0.695	-0.700	-0.706	-0.711	-0.718	-0.724	-0.729	-0.735	-0.740	-0.746	-0.751	-0.756	-0.761	-0.765	-0.769	-0.772	-0.778	-0.781	-0.782	-0.785	-0.788	-0.790	-0.790	-0.791	-0.791	-0.790	-0.790	-0.789	-0.786	-0.785	-0.780	-0.776	-0.772	-0.769	-0.762	-0.758	-0.751	-0.744	-0.736	-0.728	-0.719	-0.710	-0.700	-0.690	-0.680	-0.670	-0.659	-0.648	-0.636	-0.624	-0.612	-0.601	-0.589	-0.578	-0.565	-0.552	-0.541	-0.530	-0.519	-0.506	-0.496	-0.485	-0.476	-0.466	-0.456	-0.448	-0.440	-0.432	-0.425	-0.419	-0.412	-0.406	-0.402	-0.399	-0.396	-0.394	-0.391	-0.390	-0.390	-0.390	-0.391	-0.394	-0.398	-0.400	-0.404	-0.409	-0.415	-0.420	-0.428	-0.434	-0.441	-0.449	-0.459	-0.468	-0.478	-0.486	-0.498	-0.509	-0.519	-0.530	-0.541	-0.554	-0.564	-0.576	-0.589	-0.600	-0.611	-0.622	-0.635	-0.645	-0.658	-0.669	-0.679	-0.690	-0.700	-0.710	-0.719	-0.728	-0.736	-0.744	-0.752	-0.759	-0.768	-0.772	-0.780	-0.786	-0.791	-0.795	-0.799	-0.802	-0.806	-0.808	-0.810	-0.811	-0.814	-0.814	-0.815	-0.814	-0.814	-0.812	-0.812	-0.811	-0.808	-0.806	-0.804	-0.800	-0.798	-0.794	-0.790	-0.786	-0.781	-0.778	-0.774	-0.770	-0.765	-0.760	-0.755	-0.751	-0.748	-0.742	-0.739	-0.734	-0.730	-0.728	-0.724	-0.720	-0.716	-0.712	-0.710	-0.708	-0.705	-0.704	-0.702	-0.700	-0.700	-0.699	-0.699	-0.699	-0.699	-0.700	-0.700	-0.702	-0.705	-0.706	-0.709	-0.711	-0.715	-0.719	-0.722	-0.726	-0.732	-0.736	-0.742	-0.748	-0.754	-0.761	-0.768	-0.774	-0.780	-0.789	-0.796	-0.804	-0.812	-0.819	-0.829	-0.836	-0.845	-0.852	-0.861	-0.870	-0.879	-0.888	-0.896	-0.905	-0.914	-0.924	-0.931	-0.940	-0.949	-0.956	-0.964	-0.971	-0.979	-0.986	-0.994	-1.000	-1.006	-1.012	-1.019	-1.024	-1.029	-1.034	-1.038	-1.041	-1.045	-1.048	-1.050	-1.052	-1.054	-1.055	-1.056	-1.056	-1.055	-1.055	-1.054	-1.051	-1.049	-1.046	-1.042	-1.039	-1.034	-1.030	-1.024	-1.019	-1.012	-1.006	-1.000	-0.992	-0.985	-0.978	-0.969	-0.961	-0.952	-0.944	-0.935	-0.926	-0.918	-0.909	-0.901	-0.892	-0.884	-0.875	-0.866	-0.859	-0.851	-0.844	-0.836	-0.830	-0.824	-0.819	-0.811	-0.808	-0.802	-0.799	-0.795	-0.792	-0.790	-0.789	-0.788	-0.789	-0.788	-0.789	-0.790	-0.792	-0.795	-0.799	-0.802	-0.809	-0.814	-0.819	-0.826	-0.834	-0.840	-0.849	-0.858	-0.866	-0.876	-0.885	-0.895	-0.906	-0.916	-0.926	-0.938	-0.950	-0.960	-0.971	-0.982	-0.994	-1.004	-1.015	-1.025	-1.036	-1.046	-1.055	-1.065	-1.074	-1.082	-1.091	-1.098	-1.105	-1.111	-1.118	-1.122	-1.128	-1.131	-1.135	-1.138	-1.140	-1.140	-1.140	-1.141	-1.139	-1.139	-1.135	-1.132	-1.130	-1.126	-1.121	-1.116	-1.111	-1.104	-1.098	-1.090	-1.082	-1.075	-1.066	-1.058	-1.049	-1.040	-1.030	-1.022	-1.012	-1.004	-0.994	-0.984	-0.975	-0.966	-0.958	-0.949	-0.941	-0.932	-0.926	-0.919	-0.912	-0.906	-0.900	-0.895	-0.890	-0.888	-0.884	-0.881	-0.879	-0.876	-0.878	-0.876	-0.876	-0.878	-0.879	-0.882	-0.885	-0.888	-0.892	-0.898	-0.901	-0.908	-0.914	-0.920	-0.928	-0.935	-0.942	-0.950	-0.958	-0.966	-0.975	-0.982	-0.992	-1.001	-1.010	-1.018	-1.026	-1.034	-1.042	-1.050	-1.058	-1.065	-1.072	-1.079	-1.084	-1.091	-1.096	-1.100	-1.105	-1.109	-1.111	-1.114	-1.116	-1.118	-1.118	-1.116	-1.116	-1.115	-1.114	-1.110	-1.108	-1.104	-1.099	-1.092	-1.088	-1.081	-1.074	-1.066	-1.059	-1.049	-1.039	-1.030	-1.019	-1.008	-0.996	-0.984	-0.971	-0.959	-0.945	-0.934	-0.920	-0.905	-0.890	-0.875	-0.860	-0.845	-0.830	-0.814	-0.799	-0.782	-0.768	-0.751	-0.736	-0.719	-0.704	-0.689	-0.674	-0.658	-0.642	-0.628	-0.611	-0.596	-0.582	-0.568	-0.554	-0.540	-0.526	-0.512	-0.500	-0.488	-0.475	-0.464	-0.451	-0.440	-0.430	-0.419	-0.409	-0.400	-0.390	-0.382	-0.372	-0.365	-0.358	-0.351	-0.345	-0.338	-0.332	-0.328	-0.322	-0.318	-0.312	-0.309	-0.305	-0.301	-0.299	-0.295	-0.294	-0.290	-0.289	-0.285	-0.284	-0.281	-0.280	-0.279	-0.276	-0.275	-0.272	-0.271	-0.269	-0.268	-0.265	-0.262	-0.261	-0.259	-0.256	-0.254	-0.250	-0.246	-0.242	-0.238	-0.234	-0.229	-0.224	-0.219	-0.212	-0.208	-0.200	-0.192	-0.186	-0.178	-0.170	-0.162	-0.152	-0.144	-0.132	-0.122	-0.112	-0.101	-0.091	-0.079	-0.066	-0.054	-0.041	-0.029	-0.015	0.000	0.012	0.028	0.042	0.058	0.074	0.088	0.104	0.119	0.135	0.151	0.166	0.184	0.199	0.215	0.231	0.248	0.264	0.279	0.295	0.311	0.326	0.342	0.356	0.372	0.388	0.401	0.415	0.430	0.444	0.455	0.469	0.480	0.492	0.504	0.515	0.525	0.535	0.545	0.554	0.561	0.569	0.576	0.582	0.589	0.594	0.599	0.602	0.606	0.610	0.611	0.612	0.614	0.614	0.615	0.614	0.612	0.611	0.610	0.606	0.602	0.599	0.595	0.590	0.585	0.580	0.575	0.569	0.562	0.556	0.550	0.541	0.535	0.528	0.520	0.512	0.504	0.496	0.490	0.481	0.474	0.468	0.459	0.451	0.445	0.438	0.431	0.425	0.419	0.412	0.406	0.400	0.396	0.391	0.385	0.382	0.379	0.374	0.371	0.369	0.366	0.365	0.362	0.361	0.360	0.361	0.361	0.361	0.362	0.362	0.365	0.366	0.369	0.370	0.372	0.376	0.379	0.382	0.385	0.389	0.391	0.396	0.400	0.404	0.408	0.411	0.416	0.420	0.424	0.426	0.431	0.435	0.439	0.441	0.445	0.448	0.449	0.452	0.454	0.456	0.459	0.460	0.460	0.460	0.461	0.461	0.461	0.460	0.460	0.458	0.456	0.454	0.452	0.449	0.446	0.442	0.439	0.435	0.431	0.426	0.422	0.416	0.411	0.405	0.400	0.395	0.388	0.381	0.375	0.369	0.362	0.355	0.349	0.342	0.335	0.329	0.322	0.315	0.310	0.302	0.296	0.290	0.285	0.279	0.274	0.269	0.264	0.259	0.255	0.250	0.246	0.244	0.240	0.238	0.235	0.232	0.231	0.231	0.230	0.230	0.230	0.230	0.231	0.234	0.235	0.238	0.240	0.242	0.246	0.251	0.256	0.261	0.268	0.272	0.279	0.286	0.292	0.301	0.309	0.316	0.325	0.334	0.344	0.352	0.362	0.372	0.381	0.392	0.402	0.412	0.422	0.432	0.444	0.454	0.465	0.475	0.486	0.496	0.506	0.516	0.526	0.536	0.545	0.554	0.562	0.571	0.580	0.586	0.594	0.601	0.608	0.612	0.619	0.624	0.629	0.632	0.635	0.639	0.641	0.644	0.645	0.646	0.646	0.646	0.646	0.645	0.644	0.641	0.639	0.635	0.632	0.629	0.625	0.619	0.614	0.609	0.602	0.596	0.590	0.582	0.576	0.569	0.561	0.552	0.544	0.538	0.530	0.522	0.514	0.505	0.498	0.490	0.481	0.474	0.465	0.458	0.450	0.442	0.435	0.429	0.421	0.415	0.408	0.401	0.395	0.389	0.384	0.378	0.372	0.368	0.361	0.358	0.351	0.348	0.344	0.340	0.336	0.332	0.328	0.325	0.321	0.318	0.315	0.310	0.308	0.304	0.300	0.295	0.292	0.288	0.284	0.280	0.274	0.270	0.265	0.259	0.254	0.249	0.242	0.236	0.230	0.224	0.216	0.209	0.201	0.192	0.184	0.175	0.166	0.156	0.146	0.136	0.126	0.115	0.104	0.092	0.080	0.069	0.056	0.044	0.031	0.018	0.005	-0.009	-0.022	-0.036	-0.050	-0.065	-0.079	-0.092	-0.106	-0.120	-0.135	-0.150	-0.164	-0.179	-0.192	-0.208	-0.221	-0.235	-0.249	-0.262	-0.276	-0.290	-0.302	-0.316	-0.329	-0.341	-0.354	-0.366	-0.378	-0.389	-0.400	-0.411	-0.421	-0.431	-0.441	-0.451	-0.459	-0.469	-0.478	-0.485	-0.492	-0.500	-0.506	-0.514	-0.519	-0.525	-0.530	-0.535	-0.541	-0.544	-0.549	-0.551	-0.555	-0.559	-0.562	-0.565	-0.566	-0.569	-0.571	-0.571	-0.572	-0.575	-0.576	-0.578	-0.578	-0.579	-0.580	-0.581	-0.582	-0.584	-0.585	-0.586	-0.589	-0.590	-0.592	-0.595	-0.598	-0.600	-0.604	-0.609	-0.612	-0.618	-0.624	-0.629	-0.636	-0.642	-0.650	-0.659	-0.669	-0.678	-0.689	-0.700	-0.711	-0.725	-0.739	-0.752	-0.769	-0.784	-0.800	-0.819	-0.836	-0.855	-0.875	-0.895	-0.915	-0.938	-0.959	-0.981	-1.005	-1.029	-1.052	-1.078	-1.101	-1.126	-1.152	-1.178	-1.204	-1.230	-1.255	-1.281	-1.309	-1.334	-1.360	-1.385	-1.411	-1.436	-1.461	-1.485	-1.509	-1.532	-1.555	-1.578	-1.599	-1.620	-1.639	-1.659	-1.678	-1.695	-1.711	-1.728	-1.741	-1.756	-1.769	-1.780	-1.791	-1.801	-1.809	-1.816	-1.822	-1.829	-1.834	-1.836	-1.839	-1.840	-1.841	-1.841	-1.840	-1.838	-1.834	-1.830	-1.825	-1.820	-1.812	-1.806	-1.800	-1.791	-1.782	-1.774	-1.764	-1.754	-1.744	-1.734	-1.722	-1.712	-1.701	-1.690	-1.678	-1.668	-1.656	-1.646	-1.635	-1.625	-1.614	-1.605	-1.595	-1.586	-1.578	-1.569	-1.561	-1.555	-1.548	-1.542	-1.538	-1.532	-1.529	-1.524	-1.522	-1.519	-1.518	-1.518	-1.518	-1.518	-1.519	-1.520	-1.522	-1.525	-1.529	-1.532	-1.536	-1.541	-1.546	-1.551	-1.558	-1.564	-1.570	-1.576	-1.584	-1.591	-1.598	-1.605	-1.611	-1.618	-1.625	-1.632	-1.638	-1.645	-1.651	-1.655	-1.662	-1.666	-1.671	-1.676	-1.679	-1.682	-1.685	-1.688	-1.688	-1.689	-1.689	-1.688	-1.686	-1.686	-1.684	-1.680	-1.676	-1.672	-1.668	-1.662	-1.656	-1.650	-1.644	-1.635	-1.628	-1.619	-1.610	-1.600	-1.591	-1.580	-1.570	-1.559	-1.549	-1.538	-1.528	-1.515	-1.505	-1.492	-1.481	-1.470	-1.459	-1.448	-1.436	-1.426	-1.415	-1.405	-1.395	-1.384	-1.375	-1.366	-1.358	-1.350	-1.342	-1.334	-1.328	-1.320	-1.315	-1.309	-1.304	-1.299	-1.295	-1.290	-1.288	-1.284	-1.281	-1.279	-1.278	-1.275	-1.274	-1.274	-1.274	-1.274	-1.274	-1.274	-1.275	-1.275	-1.276	-1.279	-1.280	-1.281	-1.282	-1.284	-1.286	-1.289	-1.291	-1.292	-1.295	-1.296	-1.299	-1.300	-1.302	-1.304	-1.306	-1.308	-1.309	-1.309	-1.311	-1.312	-1.314	-1.314	-1.315	-1.315	-1.315	-1.315	-1.315	-1.315	-1.315	-1.314	-1.312	-1.312	-1.310	-1.310	-1.308	-1.305	-1.302	-1.301	-1.299	-1.295	-1.291	-1.289	-1.285	-1.281	-1.278	-1.272	-1.268	-1.264	-1.258	-1.252	-1.246	-1.239	-1.232	-1.225	-1.219	-1.210	-1.202	-1.195	-1.185	-1.176	-1.166	-1.156	-1.146	-1.135	-1.124	-1.112	-1.100	-1.088	-1.075	-1.062	-1.049	-1.035	-1.021	-1.006	-0.992	-0.979	-0.962	-0.949	-0.934	-0.918	-0.904	-0.888	-0.872	-0.858	-0.842	-0.828	-0.812	-0.798	-0.784	-0.768	-0.754	-0.741	-0.728	-0.715	-0.702	-0.690	-0.679	-0.668	-0.658	-0.649	-0.639	-0.630	-0.621	-0.615	-0.608	-0.601	-0.596	-0.591	-0.588	-0.584	-0.581	-0.579	-0.578	-0.578	-0.576	-0.576	-0.579	-0.579	-0.581	-0.582	-0.586	-0.590	-0.592	-0.596	-0.601	-0.606	-0.611	-0.615	-0.620	-0.625	-0.631	-0.636	-0.641	-0.646	-0.651	-0.658	-0.662	-0.666	-0.671	-0.675	-0.680	-0.682	-0.686	-0.690	-0.692	-0.695	-0.696	-0.698	-0.699	-0.700	-0.699	-0.699	-0.699	-0.698	-0.696	-0.694	-0.691	-0.688	-0.684	-0.681	-0.678	-0.671	-0.666	-0.661	-0.656	-0.650	-0.644	-0.636	-0.630	-0.624	-0.615	-0.609	-0.600	-0.592	-0.585	-0.576	-0.569	-0.561	-0.554	-0.545	-0.538	-0.530	-0.521	-0.514	-0.505	-0.498	-0.491	-0.482	-0.476	-0.470	-0.462	-0.456	-0.450	-0.444	-0.439	-0.432	-0.428	-0.422	-0.418	-0.412	-0.408	-0.404	-0.400	-0.396	-0.394	-0.390	-0.388	-0.384	-0.382	-0.380	-0.379	-0.376	-0.375	-0.374	-0.372	-0.372	-0.372	-0.371	-0.371	-0.371	-0.371	-0.371	-0.372	-0.372	-0.374	-0.374	-0.375	-0.378	-0.379	-0.380	-0.380	-0.382	-0.384	-0.386	-0.389	-0.390	-0.391	-0.394	-0.396	-0.398	-0.401	-0.402	-0.405	-0.406	-0.408	-0.410	-0.410	-0.412	-0.415	-0.415	-0.418	-0.418	-0.419	-0.420	-0.420	-0.421	-0.422	-0.422	-0.422	-0.421	-0.421	-0.421	-0.420	-0.420	-0.420	-0.418	-0.416	-0.415	-0.412	-0.411	-0.410	-0.406	-0.404	-0.402	-0.400	-0.396	-0.394	-0.391	-0.388	-0.385	-0.382	-0.380	-0.378	-0.375	-0.372	-0.370	-0.368	-0.365	-0.364	-0.361	-0.360	-0.359	-0.358	-0.359	-0.358	-0.358	-0.358	-0.359	-0.360	-0.361	-0.364	-0.366	-0.370	-0.374	-0.378	-0.382	-0.388	-0.392	-0.399	-0.405	-0.412	-0.420	-0.428	-0.436	-0.446	100.000	5.000	2.000	1.000	4.000	0.000	0.000	0.000	0.000	0.000	0.000	0.000	0.000	0.000	0.000	0.000	0.000	0.000	2.161	2.131	2.104	2.075	2.045	2.014	1.984	1.952	1.922	1.891	1.859	1.829	1.798	1.765	1.734	1.702	1.670	1.639	1.608	1.578	1.546	1.516	1.485	1.455	1.426	1.396	1.368	1.339	1.311	1.284	1.256	1.230	1.205	1.179	1.154	1.129	1.105	1.082	1.059	1.036	1.015	0.992	0.971	0.951	0.930	0.911	0.891	0.872	0.854	0.834	0.816	0.799	0.780	0.762	0.744	0.728	0.710	0.692	0.675	0.656	0.640	0.621	0.605	0.586	0.568	0.549	0.530	0.511	0.492	0.474	0.454	0.434	0.414	0.391	0.371	0.350	0.328	0.306	0.282	0.260	0.235	0.212	0.188	0.164	0.139	0.114	0.088	0.062	0.038	0.010	-0.015	-0.041	-0.068	-0.094	-0.120	-0.146	-0.172	-0.198	-0.224	-0.249	-0.275	-0.299	-0.324	-0.346	-0.370	-0.392	-0.414	-0.435	-0.455	-0.475	-0.494	-0.511	-0.528	-0.544	-0.558	-0.570	-0.582	-0.594	-0.602	-0.611	-0.618	-0.622	-0.628	-0.630	-0.630	-0.630	-0.629	-0.625	-0.620	-0.614	-0.606	-0.596	-0.586	-0.574	-0.560	-0.545	-0.529	-0.510	-0.491	-0.471	-0.449	-0.425	-0.401	-0.378	-0.350	-0.324	-0.296	-0.266	-0.236	-0.206	-0.176	-0.145	-0.112	-0.081	-0.049	-0.016	0.016	0.050	0.082	0.114	0.148	0.180	0.211	0.242	0.274	0.304	0.334	0.362	0.391	0.419	0.445	0.471	0.495	0.520	0.542	0.562	0.582	0.602	0.621	0.638	0.651	0.666	0.678	0.690	0.700	0.708	0.715	0.721	0.726	0.729	0.731	0.731	0.730	0.729	0.725	0.721	0.716	0.710	0.702	0.695	0.685	0.675	0.664	0.652	0.640	0.626	0.614	0.599	0.585	0.570	0.555	0.540	0.525	0.509	0.494	0.479	0.464	0.449	0.435	0.421	0.408	0.395	0.382	0.371	0.361	0.351	0.342	0.335	0.328	0.321	0.318	0.314	0.311	0.310	0.310	0.310	0.315	0.318	0.324	0.329	0.338	0.348	0.358	0.370	0.382	0.398	0.414	0.430	0.448	0.466	0.488	0.507	0.530	0.554	0.578	0.601	0.628	0.652	0.679	0.705	0.732	0.760	0.786	0.814	0.842	0.869	0.896	0.922	0.950	0.975	1.001	1.026	1.049	1.072	1.095	1.116	1.136	1.155	1.174	1.191	1.206	1.221	1.232	1.245	1.255	1.264	1.270	1.276	1.280	1.282	1.282	1.282	1.281	1.276	1.271	1.266	1.258	1.248	1.238	1.225	1.212	1.198	1.184	1.166	1.150	1.131	1.111	1.091	1.070	1.050	1.028	1.005	0.982	0.960	0.936	0.914	0.890	0.866	0.842	0.819	0.795	0.771	0.749	0.728	0.706	0.685	0.665	0.646	0.626	0.608	0.591	0.574	0.559	0.544	0.530	0.519	0.506	0.496	0.486	0.478	0.470	0.464	0.459	0.455	0.451	0.450	0.449	0.449	0.450	0.451	0.455	0.459	0.464	0.470	0.476	0.482	0.490	0.499	0.507	0.518	0.528	0.539	0.549	0.560	0.572	0.584	0.595	0.608	0.620	0.631	0.642	0.655	0.665	0.676	0.686	0.696	0.706	0.716	0.725	0.731	0.740	0.746	0.751	0.755	0.759	0.762	0.764	0.765	0.765	0.764	0.760	0.756	0.752	0.746	0.740	0.732	0.722	0.714	0.701	0.690	0.676	0.661	0.646	0.630	0.612	0.594	0.575	0.555	0.534	0.512	0.489	0.468	0.442	0.419	0.395	0.369	0.342	0.318	0.291	0.264	0.238	0.211	0.184	0.156	0.130	0.104	0.078	0.051	0.025	0.000	-0.026	-0.050	-0.074	-0.099	-0.121	-0.144	-0.166	-0.188	-0.208	-0.229	-0.248	-0.265	-0.282	-0.300	-0.315	-0.330	-0.345	-0.358	-0.369	-0.381	-0.392	-0.401	-0.410	-0.419	-0.426	-0.432	-0.438	-0.442	-0.446	-0.450	-0.452	-0.455	-0.456	-0.456	-0.458	-0.458	-0.456	-0.455	-0.452	-0.451	-0.449	-0.448	-0.444	-0.440	-0.438	-0.434	-0.431	-0.428	-0.422	-0.419	-0.416	-0.414	-0.410	-0.408	-0.404	-0.402	-0.400	-0.399	-0.396	-0.396	-0.396	-0.396	-0.396	-0.398	-0.399	-0.401	-0.404	-0.409	-0.411	-0.416	-0.421	-0.428	-0.434	-0.441	-0.449	-0.458	-0.466	-0.476	-0.486	-0.498	-0.509	-0.521	-0.532	-0.546	-0.559	-0.571	-0.586	-0.600	-0.615	-0.630	-0.645	-0.661	-0.675	-0.691	-0.706	-0.722	-0.738	-0.752	-0.768	-0.782	-0.798	-0.811	-0.824	-0.838	-0.850	-0.862	-0.872	-0.885	-0.895	-0.904	-0.912	-0.920	-0.928	-0.934	-0.938	-0.941	-0.945	-0.948	-0.949	-0.949	-0.948	-0.946	-0.944	-0.940	-0.934	-0.928	-0.922	-0.914	-0.905	-0.895	-0.884	-0.872	-0.861	-0.849	-0.835	-0.820	-0.805	-0.791	-0.775	-0.760	-0.742	-0.726	-0.710	-0.692	-0.676	-0.659	-0.642	-0.626	-0.610	-0.594	-0.579	-0.564	-0.549	-0.535	-0.522	-0.509	-0.496	-0.486	-0.476	-0.468	-0.459	-0.451	-0.445	-0.440	-0.436	-0.432	-0.431	-0.431	-0.431	-0.434	-0.436	-0.440	-0.444	-0.451	-0.458	-0.466	-0.475	-0.485	-0.496	-0.509	-0.521	-0.534	-0.549	-0.565	-0.580	-0.596	-0.612	-0.630	-0.648	-0.668	-0.686	-0.704	-0.724	-0.742	-0.761	-0.781	-0.800	-0.819	-0.839	-0.858	-0.876	-0.895	-0.912	-0.930	-0.949	-0.965	-0.981	-0.996	-1.012	-1.026	-1.041	-1.055	-1.068	-1.080	-1.092	-1.102	-1.114	-1.122	-1.132	-1.141	-1.150	-1.156	-1.164	-1.170	-1.176	-1.181	-1.186	-1.190	-1.194	-1.198	-1.200	-1.204	-1.205	-1.208	-1.209	-1.210	-1.211	-1.212	-1.214	-1.214	-1.215	-1.216	-1.216	-1.216	-1.218	-1.218	-1.219	-1.219	-1.220	-1.221	-1.222	-1.225	-1.226	-1.230	-1.232	-1.235	-1.240	-1.242	-1.248	-1.251	-1.256	-1.262	-1.269	-1.276	-1.282	-1.291	-1.299	-1.308	-1.318	-1.328	-1.339	-1.350	-1.361	-1.374	-1.388	-1.401	-1.415	-1.430	-1.446	-1.461	-1.479	-1.496	-1.514	-1.531	-1.550	-1.570	-1.590	-1.610	-1.631	-1.652	-1.674	-1.696	-1.719	-1.740	-1.762	-1.785	-1.809	-1.831	-1.855	-1.879	-1.901	-1.925	-1.948	-1.972	-1.995	-2.018	-2.040	-2.061	-2.084	-2.105	-2.125	-2.145	-2.165	-2.184	-2.202	-2.219	-2.236	-2.252	-2.266	-2.280	-2.292	-2.304	-2.315	-2.324	-2.332	-2.340	-2.345	-2.351	-2.354	-2.355	-2.356	-2.356	-2.354	-2.350	-2.345	-2.339	-2.331	-2.322	-2.312	-2.301	-2.288	-2.274	-2.258	-2.241	-2.224	-2.205	-2.185	-2.164	-2.142	-2.119	-2.096	-2.071	-2.046	-2.020	-1.994	-1.968	-1.939	-1.911	-1.884	-1.855	-1.826	-1.798	-1.769	-1.740	-1.711	-1.682	-1.655	-1.628	-1.600	-1.572	-1.545	-1.520	-1.495	-1.470	-1.445	-1.422	-1.400	-1.379	-1.358	-1.339	-1.319	-1.300	-1.284	-1.268	-1.252	-1.239	-1.226	-1.212	-1.202	-1.191	-1.182	-1.175	-1.168	-1.161	-1.155	-1.150	-1.146	-1.142	-1.140	-1.138	-1.136	-1.135	-1.135	-1.134	-1.135	-1.135	-1.136	-1.138	-1.140	-1.141	-1.144	-1.145	-1.146	-1.149	-1.149	-1.150	-1.151	-1.152	-1.152	-1.152	-1.154	-1.152	-1.151	-1.149	-1.148	-1.144	-1.140	-1.136	-1.131	-1.126	-1.120	-1.112	-1.106	-1.098	-1.089	-1.079	-1.070	-1.059	-1.049	-1.036	-1.024	-1.011	-0.998	-0.984	-0.969	-0.955	-0.940	-0.924	-0.909	-0.891	-0.875	-0.859	-0.842	-0.826	-0.809	-0.791	-0.775	-0.759	-0.742	-0.726	-0.710	-0.695	-0.679	-0.664	-0.649	-0.635	-0.622	-0.610	-0.596	-0.584	-0.574	-0.564	-0.554	-0.545	-0.536	-0.528	-0.520	-0.514	-0.509	-0.504	-0.500	-0.496	-0.495	-0.494	-0.492	-0.492	-0.492	-0.494	-0.496	-0.498	-0.501	-0.505	-0.509	-0.514	-0.519	-0.525	-0.530	-0.538	-0.545	-0.551	-0.559	-0.566	-0.574	-0.581	-0.590	-0.596	-0.605	-0.612	-0.620	-0.628	-0.635	-0.641	-0.648	-0.654	-0.661	-0.666	-0.671	-0.676	-0.680	-0.684	-0.686	-0.689	-0.690	-0.691	-0.691	-0.691	-0.691	-0.690	-0.686	-0.685	-0.681	-0.676	-0.670	-0.665	-0.659	-0.651	-0.641	-0.634	-0.624	-0.614	-0.601	-0.590	-0.579	-0.566	-0.551	-0.536	-0.522	-0.506	-0.491	-0.474	-0.458	-0.440	-0.422	-0.405	-0.385	-0.366	-0.348	-0.328	-0.309	-0.289	-0.270	-0.249	-0.230	-0.210	-0.190	-0.170	-0.150	-0.131	-0.111	-0.092	-0.074	-0.055	-0.036	-0.019	-0.001	0.016	0.034	0.049	0.065	0.080	0.095	0.110	0.124	0.138	0.150	0.161	0.172	0.184	0.195	0.204	0.212	0.221	0.229	0.236	0.244	0.249	0.255	0.259	0.264	0.268	0.271	0.274	0.276	0.278	0.280	0.281	0.281	0.281	0.282	0.282	0.281	0.280	0.279	0.278	0.276	0.275	0.274	0.272	0.271	0.269	0.266	0.265	0.265	0.264	0.262	0.261	0.260	0.260	0.260	0.260	0.260	0.260	0.261	0.264	0.265	0.266	0.269	0.272	0.276	0.280	0.285	0.290	0.296	0.301	0.308	0.314	0.322	0.329	0.336	0.346	0.356	0.365	0.375	0.386	0.396	0.408	0.419	0.431	0.444	0.456	0.468	0.480	0.494	0.506	0.519	0.531	0.544	0.558	0.569	0.582	0.594	0.606	0.619	0.629	0.640	0.650	0.660	0.670	0.679	0.686	0.694	0.701	0.706	0.711	0.716	0.720	0.722	0.724	0.726	0.725	0.724	0.722	0.720	0.716	0.711	0.705	0.700	0.692	0.684	0.675	0.664	0.655	0.642	0.630	0.616	0.604	0.590	0.575	0.560	0.544	0.528	0.511	0.495	0.479	0.461	0.444	0.428	0.410	0.392	0.376	0.360	0.342	0.326	0.311	0.295	0.281	0.268	0.254	0.241	0.229	0.218	0.206	0.198	0.188	0.180	0.174	0.166	0.161	0.158	0.152	0.150	0.150	0.150	0.150	0.151	0.154	0.156	0.161	0.165	0.172	0.179	0.185	0.194	0.204	0.214	0.225	0.236	0.248	0.260	0.272	0.286	0.300	0.312	0.328	0.342	0.358	0.371	0.386	0.401	0.416	0.430	0.446	0.461	0.475	0.490	0.504	0.518	0.531	0.545	0.558	0.570	0.582	0.594	0.605	0.615	0.626	0.635	0.645	0.652	0.661	0.669	0.675	0.681	0.688	0.694	0.698	0.702	0.706	0.710	0.714	0.716	0.718	0.720	0.722	0.724	0.724	0.725	0.725	0.726	0.726	0.726	0.726	0.726	0.726	0.726	0.725	0.726	0.726	0.726	0.726	0.726	0.726	0.728	0.728	0.730	0.731	0.732	0.735	0.738	0.740	0.742	0.748	0.751	0.755	0.760	0.765	0.770	0.776	0.782	0.789	0.796	0.804	0.811	0.819	0.829	0.838	0.846	0.856	0.866	0.876	0.888	0.898	0.910	0.920	0.934	0.945	0.958	0.970	0.981	0.995	1.009	1.021	1.035	1.048	1.061	1.075	1.088	1.101	1.114	1.128	1.140	1.152	1.165	1.178	1.189	1.201	1.212	1.224	1.235	1.245	1.254	1.265	1.274	1.282	1.289	1.298	1.302	1.310	1.315	1.319	1.324	1.328	1.330	1.331	1.332	1.332	1.332	1.331	1.329	1.325	1.321	1.316	1.311	1.305	1.298	1.290	1.281	1.272	1.262	1.250	1.239	1.226	1.212	1.199	1.185	1.170	1.154	1.139	1.121	1.104	1.088	1.069	1.050	1.031	1.012	0.994	0.975	0.955	0.935	0.915	0.896	0.876	0.858	0.838	0.820	0.801	0.782	0.765	0.748	0.730	0.712	0.696	0.680	0.665	0.650	0.635	0.621	0.608	0.595	0.584	0.571	0.561	0.551	0.542	0.535	0.525	0.519	0.512	0.506	0.500	0.496	0.492	0.489	0.488	0.484	0.482	0.481	0.481	0.481	0.482	0.482	0.482	0.485	0.486	0.488	0.490	0.492	0.494	0.498	0.500	0.502	0.505	0.506	0.509	0.510	0.512	0.514	0.515	0.516	0.516	0.516	0.515	0.515	0.514	0.511	0.509	0.506	0.502	0.498	0.492	0.488	0.481	0.474	0.465	0.458	0.449	0.438	0.428	0.416	0.404	0.390	0.376	0.362	0.348	0.331	0.315	0.299	0.281	0.262	0.244	0.225	0.206	0.186	0.165	0.145	0.124	0.102	0.082	0.060	0.039	0.016	-0.006	-0.028	-0.049	-0.071	-0.092	-0.114	-0.135	-0.156	-0.176	-0.196	-0.216	-0.235	-0.254	-0.272	-0.290	-0.308	-0.324	-0.340	-0.355	-0.370	-0.385	-0.398	-0.411	-0.422	-0.434	-0.445	-0.454	-0.464	-0.472	-0.479	-0.486	-0.492	-0.499	-0.504	-0.509	-0.512	-0.515	-0.519	-0.520	-0.522	-0.524	-0.525	-0.526	-0.526	-0.526	-0.526	-0.528	-0.528	-0.528	-0.528	-0.528	-0.528	-0.530	-0.530	-0.531	-0.532	-0.534	-0.536	-0.539	-0.541	-0.545	-0.549	-0.555	-0.560	-0.568	-0.574	-0.582	-0.591	-0.600	-0.610	-0.622	-0.634	-0.648	-0.661	-0.678	-0.694	-0.711	-0.729	-0.748	-0.768	-0.789	-0.811	-0.834	-0.856	-0.881	-0.906	-0.932	-0.959	-0.985	-1.015	-1.042	-1.072	-1.102	-1.132	-1.162	-1.192	-1.224	-1.255	-1.288	-1.319	-1.351	-1.382	-1.415	-1.448	-1.478	-1.509	-1.540	-1.571	-1.600	-1.630	-1.659	-1.688	-1.714	-1.741	-1.768	-1.791	-1.815	-1.839	-1.861	-1.882	-1.901	-1.920	-1.939	-1.955	-1.970	-1.984	-1.998	-2.009	-2.019	-2.027	-2.036	-2.042	-2.047	-2.051	-2.055	-2.056	-2.056	-2.056	-2.055	-2.051	-2.047	-2.042	-2.036	-2.029	-2.021	-2.013	-2.005	-1.994	-1.982	-1.972	-1.961	-1.949	-1.936	-1.922	-1.910	-1.898	-1.885	-1.871	-1.858	-1.845	-1.831	-1.819	-1.806	-1.794	-1.782	-1.771	-1.760	-1.750	-1.740	-1.730	-1.721	-1.714	-1.706	-1.700	-1.695	-1.689	-1.685	-1.682	-1.680	-1.679	-1.679	-1.678	-1.679	-1.681	-1.682	-1.686	-1.690	-1.695	-1.700	-1.706	-1.712	-1.719	-1.728	-1.734	-1.742	-1.751	-1.760	-1.769	-1.779	-1.788	-1.798	-1.806	-1.815	-1.824	-1.832	-1.842	-1.850	-1.858	-1.866	-1.872	-1.879	-1.885	-1.891	-1.895	-1.900	-1.902	-1.904	-1.905	-1.906	-1.906	-1.905	-1.902	-1.901	-1.898	-1.892	-1.886	-1.880	-1.872	-1.864	-1.854	-1.844	-1.834	-1.821	-1.808	-1.795	-1.780	-1.765	-1.749	-1.732	-1.715	-1.698	-1.680	-1.661	-1.641	-1.621	-1.601	-1.580	-1.560	-1.539	-1.519	-1.496	-1.475	-1.454	-1.432	-1.411	-1.390	-1.370	-1.349	-1.329	-1.308	-1.288	-1.269	-1.250	-1.231	-1.212	-1.196	-1.179	-1.162	-1.146	-1.132	-1.118	-1.104	-1.090	-1.078	-1.068	-1.056	-1.045	-1.036	-1.029	-1.020	-1.014	-1.008	-1.001	-0.998	-0.994	-0.991	-0.989	-0.988	-0.986	-0.986	-0.989	-0.989	-0.991	-0.995	-0.999	-1.002	-1.008	-1.012	-1.018	-1.024	-1.030	-1.038	-1.045	-1.054	-1.061	-1.070	-1.080	-1.088	-1.098	-1.108	-1.116	-1.125	-1.135	-1.145	-1.154	-1.164	-1.172	-1.181	-1.189	-1.198	-1.206	-1.212	-1.220	-1.228	-1.234	-1.239	-1.244	-1.248	-1.252	-1.255	-1.258	-1.260	-1.260	-1.260	-1.259	-1.258	-1.256	-1.252	-1.249	-1.244	-1.238	-1.231	-1.224	-1.215	-1.206	-1.198	-1.186	-1.174	-1.161	-1.148	-1.134	-1.119	-1.104	-1.088	-1.071	-1.052	-1.036	-1.018	-0.999	-0.980	-0.960	-0.941	-0.920	-0.901	-0.880	-0.861	-0.840	-0.820	-0.801	-0.781	-0.762	-0.742	-0.725	-0.706	-0.689	-0.672	-0.656	-0.640	-0.625	-0.611	-0.599	-0.585	-0.575	-0.564	-0.555	-0.545	-0.539	-0.532	-0.528	-0.524	-0.520	-0.518	-0.518	-0.518	-0.520	-0.522	-0.526	-0.530	-0.538	-0.542	-0.550	-0.559	-0.569	-0.579	-0.590	-0.601	-0.614	-0.626	-0.640	-0.652	-0.668	-0.682	-0.695	-0.710	-0.725	-0.741	-0.755	-0.770	-0.784	-0.798	-0.812	-0.825	-0.838	-0.850	-0.861	-0.871	-0.882	-0.891	-0.899	-0.908	-0.912	-0.919	-0.922	-0.928	-0.929	-0.930	-0.930	-0.930	-0.928	-0.924	-0.919	-0.914	-0.906	-0.900	-0.891	-0.881	-0.870	-0.859	-0.846	-0.832	-0.819	-0.804	-0.788	-0.771	-0.754	-0.736	-0.718	-0.700	-0.681	-0.662	-0.641	-0.622	-0.602	-0.582	-0.562	-0.542	-0.522	-0.504	-0.484	-0.464	-0.445	-0.425	-0.408	-0.390	-0.372	-0.355	-0.339	-0.322	-0.308	-0.292	-0.278	-0.265	-0.250	-0.239	-0.226	-0.215	-0.204	-0.195	-0.185	-0.176	-0.168	-0.160	-0.152	-0.148	-0.141	-0.136	-0.131	-0.126	-0.122	-0.119	-0.118	-0.114	-0.112	-0.111	-0.110	-0.109	-0.109	-0.109	-0.109	-0.109	-0.109	-0.110	-0.111	-0.112	-0.114	-0.115	-0.115	-0.118	-0.119	-0.121	-0.124	-0.125	-0.128	-0.130	-0.131	-0.134	-0.136	-0.139	-0.139	-0.141	-0.141	-0.144	-0.145	-0.146	-0.148	-0.148	-0.149	-0.148	-0.148	-0.148	-0.146	-0.146	-0.145	-0.142	-0.141	-0.139	-0.136	-0.132	-0.130	-0.125	-0.121	-0.116	-0.111	-0.106	-0.101	-0.096	-0.089	-0.082	-0.075	-0.068	-0.060	-0.051	-0.044	-0.035	-0.026	-0.018	-0.009	0.000	0.009	0.018	0.028	0.035	0.045	0.054	0.062	0.070	0.078	0.086	0.094	0.100	0.106	0.114	0.119	0.124	0.129	0.134	0.136	0.139	0.140	0.142	0.142	0.142	0.142	0.140	0.139	0.135	0.130	0.126	0.121	0.114	0.108	0.099	0.090	0.081	0.070	0.060	0.049	0.038	0.024	0.010	-0.002	-0.018	-0.032	-0.048	-0.064	-0.079	-0.095	-0.112	-0.128	-0.145	-0.161	-0.179	-0.196	-0.212	-0.230	-0.248	-0.264	-0.280	-0.296	-0.312	-0.329	-0.344	-0.358	-0.371	-0.385	-0.398	-0.411	-0.422	-0.434	-0.445	-0.454	-0.464	-0.471	-0.479	-0.485	-0.491	-0.495	-0.500	-0.502	-0.505	-0.505	-0.506	-0.505	-0.504	-0.500	-0.496	-0.491	-0.488	-0.480	-0.472	-0.464	-0.454	-0.444	-0.432	-0.420	-0.408	-0.394	-0.379	-0.364	-0.346	-0.330	-0.312	-0.294	-0.275	-0.256	-0.236	-0.216	-0.196	-0.175	-0.154	-0.132	-0.110	-0.089	-0.068	-0.045	-0.022	-0.001	0.020	0.042	0.062	0.085	0.106	0.125	0.145	0.165	0.182	0.201	0.219	0.235	0.252	0.268	0.282	0.295	0.309	0.320	0.331	0.341	0.351	0.360	0.368	0.374	0.380	0.384	0.389	0.392	0.395	0.395	0.396	0.396	0.396	0.395	0.392	0.389	0.388	0.384	0.379	0.375	0.370	0.365	0.360	0.354	0.349	0.342	0.336	0.332	0.326	0.321	0.315	0.311	0.306	0.301	0.299	0.296	0.292	0.290	0.289	0.288	0.286	0.288	0.289	0.290	0.292	0.296	0.299	0.304	0.309	0.316	0.322	0.331	0.339	0.349	0.358	0.368	0.379	0.391	0.404	0.418	0.430	0.444	0.459	0.472	0.489	0.504	0.520	0.535	0.552	0.569	0.584	0.600	0.618	0.632	0.649	0.665	0.680	0.695	0.711	0.725	0.739	0.752	0.765	0.778	0.790	0.800	0.811	0.820	0.829	0.838	0.845	0.851	0.858	0.861	0.865	0.868	0.870	0.871	0.872	0.871	0.870	0.868	0.864	0.861	0.856	0.851	0.845	0.839	0.832	0.824	0.816	0.808	0.799	0.789	0.779	0.769	0.759	0.749	0.738	0.728	0.718	0.708	0.695	0.685	0.675	0.666	0.658	0.649	0.640	0.632	0.625	0.619	0.612	0.606	0.602	0.598	0.595	0.592	0.591	0.591	0.590	0.591	0.592	0.595	0.599	0.602	0.609	0.615	0.620	0.628	0.636	0.646	0.655	0.665	0.675	0.688	0.699	0.711	0.724	0.738	0.750	0.764	0.778	0.791	0.805	0.820	0.834	0.848	0.861	0.876	0.890	0.902	0.915	0.928	0.940	0.951	0.961	0.971	0.981	0.990	0.999	1.006	1.014	1.020	1.026	1.030	1.035	1.038	1.040	1.041	1.044	1.042	1.042	1.041	1.039	1.038	1.035	1.030	1.026	1.020	1.015	1.009	1.002	0.996	0.990	0.981	0.974	0.966	0.959	0.950	0.941	0.934	0.925	0.916	0.909	0.900	0.892	0.885	0.878	0.869	0.862	0.856	0.850	0.844	0.839	0.835	0.830	0.825	0.822	0.820	0.816	0.815	0.815	0.814	0.812	0.814	0.815	0.816	0.820	0.822	0.826	0.831	0.835	0.841	0.846	0.852	0.860	0.868	0.875	0.884	0.892	0.901	0.911	0.922	0.931	0.942	0.954	0.965	0.978	0.989	1.001	1.014	1.025	1.039	1.050	1.064	1.076	1.090	1.102	1.116	1.129	1.141	1.155	1.166	1.180	1.192	1.204	1.216	1.229	1.240	1.251	1.264	1.274	1.285	1.295	1.305	1.315	1.324	1.334	1.341	1.349	1.356	1.364	1.371	1.378	1.382	1.389	1.394	1.398	1.401	1.405	1.409	1.410	1.411	1.414	1.415	1.414	1.415	1.414	1.412	1.411	1.408	1.405	1.401	1.399	1.395	1.389	1.384	1.378	1.371	1.365	1.359	1.350	1.342	1.334	1.324	1.315	1.305	1.295	1.285	1.274	1.262	1.250	1.239	1.226	1.214	1.200	1.188	1.174	1.159	1.145	1.130	1.116	1.101	1.085	1.070	1.055	1.039	1.022	1.006	0.990	0.972	0.956	0.939	0.921	0.904	0.886	0.869	0.850	0.834	0.816	0.796	0.779	0.760	0.744	0.725	0.706	0.688	0.670	0.651	0.634	0.615	0.598	0.580	0.562	0.546	0.528	0.511	0.495	0.478	0.461	0.445	0.430	0.414	0.399	0.384	0.369	0.355	0.342	0.329	0.316	0.305	0.292	0.282	0.272	0.262	0.252	0.245	0.236	0.230	0.222	0.218	0.212	0.208	0.202	0.200	0.198	0.196	0.195	0.195	0.198	0.198	0.201	0.204	0.208	0.211	0.218	0.222	0.229	0.236	0.245	0.252	0.262	0.271	0.282	0.294	0.305	0.318	0.330	0.344	0.358	0.371	0.386	0.401	0.418	0.432	0.449	0.465	0.482	0.499	0.516	0.534	0.551	0.569	0.586	0.605	0.625	0.642	0.661	0.679	0.698	0.716	0.735	0.754	0.772	0.791	0.809	0.829	0.846	0.864	0.882	0.901	0.920	0.938	0.956	0.974	0.992	1.009	1.028	1.044	1.061	1.079	1.096	1.114	1.131	1.148	1.165	1.182	1.199	1.215	1.232	1.249	1.265	1.282	1.299	1.315	1.331	1.346	1.364	1.380	1.396	1.412	1.429	1.445	1.461	1.479	1.495	1.511	1.528	1.545	1.562	1.580	1.598	1.614	1.631	1.651	1.669	1.688	1.706	1.726	1.745	1.765	1.785	1.806	1.828	1.849	1.870	1.892	1.915	1.939	1.962	1.986	2.011	2.036	2.062	2.089	2.116	2.144	2.172	2.200	2.229	2.260	2.290	2.321	2.351	2.382	2.415	2.448	2.480	2.514	2.548	2.580	2.615	2.649	2.682	2.718	2.752	2.786	2.820	2.855	2.890	2.924	2.958	2.991	3.025	3.056	3.090	3.121	3.152	3.182	3.211	3.240	3.268	3.295	3.320	3.344	3.368	3.389	3.410	3.430	3.448	3.464	3.479	3.491	3.502	3.511	3.519	3.525	3.528	3.531	3.530	3.528	3.522	3.516	3.506	3.495	3.481	3.465	3.448	3.426	3.405	3.379	3.351	3.320	3.288	3.252	3.215	3.175	3.132	3.089	3.041	2.992	2.940	2.886	2.830	2.774	2.712	2.651	2.586	2.521	2.454	2.385	2.312	2.241	2.168	2.091	2.015	1.936	1.858	1.779	1.698	1.616	1.534	1.452	1.369	1.286	1.201	1.118	1.034	0.951	0.868	0.786	0.704	0.622	0.541	0.461	0.382	0.305	0.228	0.152	0.079	0.005	-0.065	-0.135	-0.202	-0.269	-0.332	-0.395	-0.454	-0.512	-0.569	-0.622	-0.674	-0.724	-0.771	-0.816	-0.859	-0.899	-0.938	-0.972	-1.006	-1.039	-1.069	-1.096	-1.120	-1.144	-1.165	-1.184	-1.201	-1.216	-1.230	-1.242	-1.252	-1.260	-1.268	-1.272	-1.279	-1.281	-1.284	-1.285	-1.284	-1.284	-1.281	-1.278	-1.275	-1.271	-1.268	-1.262	-1.259	-1.252	-1.248	-1.242	-1.236	-1.230	-1.225	-1.220	-1.215	-1.210	-1.206	-1.201	-1.196	-1.194	-1.190	-1.188	-1.185	-1.182	-1.180	-1.179	-1.178	-1.178	-1.176	-1.176	-1.176	-1.178	-1.178	-1.178	-1.179	-1.180	-1.181	-1.181	-1.182	-1.184	-1.184	-1.185	-1.184	-1.184	-1.184	-1.182	-1.180	-1.179	-1.176	-1.171	-1.168	-1.162	-1.156	-1.150	-1.144	-1.134	-1.124	-1.115	-1.102	-1.091	-1.078	-1.062	-1.045	-1.029	-1.010	-0.991	-0.971	-0.949	-0.926	-0.902	-0.878	-0.851	-0.824	-0.795	-0.766	-0.735	-0.704	-0.670	-0.636	-0.601	-0.566	-0.529	-0.492	-0.454	-0.415	-0.375	-0.335	-0.294	-0.254	-0.210	-0.168	-0.125	-0.082	-0.039	0.005	0.050	0.095	0.139	0.182	0.228	0.271	0.316	0.359	0.402	0.446	0.489	0.532	0.575	0.615	0.658	0.698	0.738	0.775	0.815	0.851	0.888	0.924	0.958	0.990	1.024	1.054	1.084	1.114	1.141	1.169	1.194	1.218	1.241	1.262	1.284	1.302	1.320	1.336	1.351	1.365	1.379	1.390	1.400	1.410	1.418	1.425	1.430	1.435	1.439	1.442	1.445	1.445	1.445	1.444	1.442	1.441	1.439	1.436	1.434	1.430	1.425	1.421	1.418	1.412	1.408	1.402	1.399	1.394	1.390	1.386	1.382	1.380	1.376	1.375	1.371	1.370	1.370	1.370	1.370	1.371	1.372	1.375	1.379	1.382	1.388	1.392	1.399	1.408	1.414	1.422	1.432	1.442	1.454	1.465	1.478	1.490	1.504	1.518	1.532	1.546	1.562	1.580	1.596	1.612	1.630	1.648	1.666	1.685	1.704	1.722	1.740	1.759	1.778	1.798	1.816	1.836	1.855	1.874	1.894	1.911	1.930	1.948	1.966	1.984	2.001	2.018	2.034	2.050	2.066	2.081	2.095	2.109	2.122	2.135	2.146	2.159	2.170	2.180	2.189	2.198	2.206	2.212	2.219	2.225	2.229	2.234	2.235	2.238	2.239	2.240	2.240	2.238	2.235	2.231	2.228	2.222	2.216	2.209	2.200	2.191	2.180	2.170	2.158	2.145	2.131	2.116	2.101	2.084	2.068	2.049	2.030	2.009	1.989	1.968	1.945	1.921	1.899	1.875	1.850	1.824	1.798	1.771	1.744	1.716	1.688	1.659	1.630	1.601	1.571	1.541	1.511	1.482	1.452	1.421	1.392	1.361	1.331	1.301	1.271	1.241	1.211	1.182	1.151	1.122	1.094	1.065	1.038	1.010	0.982	0.955	0.928	0.902	0.876	0.851	0.825	0.800	0.776	0.752	0.730	0.706	0.684	0.662	0.640	0.619	0.599	0.578	0.558	0.538	0.519	0.499	0.480	0.460	0.442	0.424	0.405	0.386	0.368	0.350	0.331	0.312	0.295	0.276	0.256	0.238	0.219	0.199	0.179	0.160	0.139	0.119	0.098	0.076	0.055	0.032	0.010	-0.012	-0.036	-0.059	-0.084	-0.108	-0.134	-0.159	-0.184	-0.210	-0.235	-0.262	-0.289	-0.316	-0.344	-0.370	-0.398	-0.425	-0.452	-0.481	-0.507	-0.535	-0.564	-0.590	-0.618	-0.642	-0.669	-0.694	-0.720	-0.744	-0.769	-0.792	-0.815	-0.838	-0.858	-0.878	-0.898	-0.916	-0.932	-0.949	-0.964	-0.976	-0.990	-1.000	-1.011	-1.019	-1.025	-1.032	-1.035	-1.039	-1.040	-1.040	-1.038	-1.035	-1.031	-1.025	-1.018	-1.009	-0.998	-0.985	-0.972	-0.958	-0.941	-0.924	-0.906	-0.886	-0.865	-0.842	-0.819	-0.795	-0.769	-0.744	-0.716	-0.688	-0.660	-0.630	-0.601	-0.570	-0.540	-0.509	-0.479	-0.448	-0.416	-0.385	-0.354	-0.321	-0.290	-0.261	-0.230	-0.200	-0.171	-0.142	-0.115	-0.086	-0.059	-0.034	-0.009	0.015	0.039	0.060	0.081	0.101	0.120	0.138	0.154	0.169	0.182	0.195	0.208	0.216	0.225	0.234	0.239	0.245	0.248	0.250	0.251	0.251	0.249	0.248	0.244	0.239	0.234	0.228	0.220	0.211	0.202	0.192	0.181	0.170	0.159	0.146	0.135	0.120	0.108	0.094	0.080	0.065	0.051	0.038	0.022	0.009	-0.004	-0.018	-0.030	-0.041	-0.054	-0.065	-0.075	-0.085	-0.094	-0.102	-0.109	-0.115	-0.120	-0.125	-0.129	-0.130	-0.131	-0.131	-0.131	-0.129	-0.124	-0.120	-0.112	-0.106	-0.099	-0.089	-0.078	-0.066	-0.054	-0.040	-0.024	-0.009	0.009	0.028	0.046	0.066	0.086	0.108	0.129	0.150	0.174	0.196	0.220	0.242	0.266	0.291	0.314	0.338	0.361	0.384	0.408	0.430	0.452	0.472	0.494	0.514	0.532	0.551	0.569	0.585	0.601	0.615	0.629	0.640	0.650	0.660	0.668	0.674	0.680	0.684	0.685	0.686	0.685	0.684	0.680	0.676	0.670	0.662	0.654	0.644	0.632	0.619	0.605	0.591	0.575	0.558	0.539	0.521	0.502	0.481	0.460	0.439	0.416	0.394	0.371	0.348	0.324	0.300	0.278	0.254	0.229	0.205	0.181	0.159	0.135	0.112	0.091	0.070	0.049	0.030	0.010	-0.009	-0.028	-0.044	-0.060	-0.074	-0.089	-0.101	-0.114	-0.125	-0.134	-0.142	-0.151	-0.156	-0.162	-0.166	-0.170	-0.171	-0.171	-0.171	-0.171	-0.169	-0.166	-0.161	-0.155	-0.150	-0.142	-0.135	-0.125	-0.116	-0.106	-0.095	-0.084	-0.071	-0.060	-0.046	-0.032	-0.020	-0.006	0.009	0.021	0.036	0.050	0.064	0.079	0.092	0.106	0.120	0.131	0.145	0.156	0.168	0.179	0.189	0.198	0.208	0.216	0.222	0.229	0.234	0.239	0.241	0.245	0.245	0.246	0.246	0.244	0.241	0.238	0.232	0.226	0.220	0.212	0.204	0.192	0.182	0.170	0.158	0.144	0.130	0.114	0.098	0.080	0.062	0.044	0.025	0.005	-0.015	-0.035	-0.056	-0.078	-0.099	-0.121	-0.144	-0.166	-0.188	-0.211	-0.232	-0.255	-0.278	-0.300	-0.321	-0.342	-0.364	-0.384	-0.405	-0.424	-0.445	-0.464	-0.481	-0.500	-0.518	-0.534	-0.549	-0.564	-0.578	-0.591	-0.605	-0.618	-0.628	-0.639	-0.648	-0.658	-0.666	-0.672	-0.679	-0.685	-0.691	-0.695	-0.699	-0.701	-0.704	-0.705	-0.705	-0.708	-0.706	-0.705	-0.704	-0.702	-0.700	-0.699	-0.695	-0.691	-0.690	-0.685	-0.681	-0.678	-0.674	-0.669	-0.665	-0.660	-0.656	-0.654	-0.649	-0.645	-0.641	-0.638	-0.636	-0.632	-0.631	-0.629	-0.628	-0.628	-0.626	-0.626	-0.628	-0.629	-0.631	-0.634	-0.638	-0.641	-0.645	-0.651	-0.656	-0.664	-0.671	-0.679	-0.688	-0.698	-0.708	-0.719	-0.730	-0.742	-0.755	-0.769	-0.782	-0.796	-0.811	-0.828	-0.842	-0.859	-0.876	-0.894	-0.910	-0.928	-0.945	-0.962	-0.981	-0.999	-1.018	-1.035	-1.054	-1.071	-1.088	-1.105	-1.121	-1.138	-1.152	-1.168	-1.182	-1.196	-1.210	-1.222	-1.234	-1.245	-1.255	-1.265	-1.274	-1.280	-1.288	-1.292	-1.298	-1.300	-1.302	-1.305	-1.306	-1.305	-1.304	-1.301	-1.299	-1.295	-1.290	-1.284	-1.278	-1.269	-1.260	-1.252	-1.242	-1.231	-1.221	-1.210	-1.198	-1.188	-1.175	-1.162	-1.150	-1.138	-1.126	-1.114	-1.101	-1.089	-1.076	-1.065	-1.055	-1.045	-1.035	-1.026	-1.016	-1.009	-1.001	-0.995	-0.990	-0.985	-0.981	-0.979	-0.976	-0.976	-0.975	-0.976	-0.979	-0.982	-0.986	-0.991	-0.998	-1.004	-1.012	-1.020	-1.030	-1.040	-1.052	-1.064	-1.078	-1.091	-1.105	-1.120	-1.135	-1.150	-1.168	-1.184	-1.200	-1.219	-1.235	-1.252	-1.270	-1.289	-1.306	-1.325	-1.341	-1.360	-1.378	-1.394	-1.411	-1.429	-1.444	-1.460	-1.475	-1.490	-1.505	-1.519	-1.532	-1.544	-1.558	-1.569	-1.580	-1.590	-1.600	-1.610	-1.619	-1.626	-1.634	-1.639	-1.646	-1.650	-1.656	-1.660	-1.664	-1.666	-1.670	-1.670	-1.672	-1.674	-1.672	-1.674	-1.672	-1.672	-1.670	-1.669	-1.666	-1.664	-1.661	-1.658	-1.655	-1.651	-1.648	-1.644	-1.640	-1.635	-1.631	-1.629	-1.624	-1.620	-1.616	-1.612	-1.609	-1.606	-1.602	-1.599	-1.598	-1.594	-1.592	-1.591	-1.589	-1.589	-1.588	-1.589	-1.589	-1.590	-1.592	-1.595	-1.598	-1.600	-1.604	-1.609	-1.615	-1.621	-1.629	-1.635	-1.644	-1.654	-1.662	-1.674	-1.685	-1.698	-1.709	-1.724	-1.738	-1.752	-1.768	-1.784	-1.801	-1.818	-1.836	-1.855	-1.874	-1.892	-1.912	-1.932	-1.954	-1.975	-1.996	-2.019	-2.040	-2.061	-2.082	-2.105	-2.128	-2.149	-2.170	-2.192	-2.214	-2.234	-2.255	-2.275	-2.295	-2.314	-2.331	-2.350	-2.368	-2.382	-2.399	-2.412	-2.425	-2.439	-2.451	-2.461	-2.470	-2.479	-2.486	-2.491	-2.496	-2.499	-2.500	-2.501	-2.501	-2.499	-2.495	-2.491	-2.486	-2.479	-2.469	-2.459	-2.448	-2.435	-2.420	-2.406	-2.390	-2.371	-2.352	-2.332	-2.311	-2.290	-2.268	-2.244	-2.219	-2.194	-2.168	-2.140	-2.114	-2.086	-2.058	-2.027	-2.000	-1.970	-1.940	-1.911	-1.882	-1.852	-1.824	-1.794	-1.764	-1.736	-1.708	-1.680	-1.654	-1.626	-1.600	-1.575	-1.550	-1.528	-1.504	-1.481	-1.460	-1.441	-1.421	-1.402	-1.386	-1.370	-1.355	-1.341	-1.328	-1.316	-1.305	-1.295	-1.288	-1.280	-1.272	-1.266	-1.262	-1.259	-1.256	-1.254	-1.252	-1.251	-1.252	-1.252	-1.255	-1.258	-1.260	-1.262	-1.266	-1.271	-1.276	-1.280	-1.284	-1.289	-1.295	-1.299	-1.302	-1.308	-1.312	-1.316	-1.320	-1.324	-1.326	-1.329	-1.331	-1.332	-1.334	-1.334	-1.334	-1.332	-1.331	-1.329	-1.325	-1.322	-1.318	-1.311	-1.306	-1.299	-1.291	-1.282	-1.274	-1.264	-1.254	-1.242	-1.230	-1.218	-1.204	-1.190	-1.176	-1.161	-1.146	-1.131	-1.115	-1.099	-1.082	-1.066	-1.049	-1.032	-1.015	-0.999	-0.982	-0.966	-0.950	-0.934	-0.918	-0.902	-0.888	-0.874	-0.860	-0.846	-0.832	-0.820	-0.810	-0.799	-0.789	-0.779	-0.771	-0.764	-0.756	-0.751	-0.746	-0.741	-0.738	-0.736	-0.734	-0.734	-0.734	-0.735	-0.738	-0.740	-0.744	-0.748	-0.752	-0.759	-0.766	-0.772	-0.781	-0.790	-0.798	-0.809	-0.818	-0.829	-0.839	-0.850	-0.862	-0.874	-0.884	-0.896	-0.909	-0.921	-0.932	-0.945	-0.956	-0.968	-0.979	-0.990	-1.000	-1.010	-1.020	-1.030	-1.039	-1.046	-1.054	-1.060	-1.068	-1.074	-1.078	-1.082	-1.086	-1.089	-1.090	-1.092	-1.091	-1.091	-1.091	-1.089	-1.086	-1.081	-1.078	-1.071	-1.065	-1.059	-1.050	-1.041	-1.032	-1.024	-1.012	-1.000	-0.989	-0.976	-0.962	-0.948	-0.934	-0.919	-0.904	-0.889	-0.872	-0.855	-0.839	-0.822	-0.805	-0.789	-0.771	-0.752	-0.735	-0.718	-0.700	-0.684	-0.666	-0.650	-0.632	-0.616	-0.600	-0.585	-0.570	-0.555	-0.540	-0.526	-0.512	-0.500	-0.488	-0.475	-0.464	-0.454	-0.442	-0.432	-0.424	-0.416	-0.409	-0.401	-0.395	-0.389	-0.384	-0.379	-0.375	-0.371	-0.369	-0.366	-0.364	-0.362	-0.362	-0.361	-0.361	-0.361	-0.362	-0.364	-0.365	-0.366	-0.369	-0.371	-0.374	-0.375	-0.378	-0.380	-0.382	-0.386	-0.389	-0.391	-0.394	-0.396	-0.399	-0.401	-0.404	-0.405	-0.406	-0.408	-0.408	-0.409	-0.409	-0.408	-0.408	-0.408	-0.405	-0.402	-0.401	-0.399	-0.394	-0.390	-0.385	-0.380	-0.376	-0.369	-0.364	-0.355	-0.348	-0.340	-0.331	-0.322	-0.312	-0.302	-0.292	-0.280	-0.269	-0.256	-0.244	-0.231	-0.218	-0.204	-0.190	-0.176	-0.161	-0.146	-0.131	-0.118	-0.102	-0.088	-0.071	-0.056	-0.041	-0.026	-0.011	0.004	0.018	0.031	0.045	0.059	0.072	0.085	0.096	0.109	0.119	0.130	0.139	0.149	0.158	0.165	0.171	0.178	0.182	0.188	0.190	0.192	0.194	0.195	0.195	0.194	0.191	0.189	0.185	0.180	0.175	0.169	0.161	0.152	0.144	0.134	0.124	0.112	0.101	0.089	0.076	0.062	0.049	0.035	0.020	0.006	-0.009	-0.024	-0.039	-0.055	-0.070	-0.085	-0.100	-0.115	-0.130	-0.145	-0.160	-0.172	-0.186	-0.199	-0.211	-0.222	-0.234	-0.244	-0.254	-0.264	-0.271	-0.279	-0.285	-0.291	-0.296	-0.300	-0.302	-0.306	-0.308	-0.308	-0.309	-0.306	-0.305	-0.301	-0.298	-0.294	-0.288	-0.282	-0.275	-0.268	-0.259	-0.250	-0.240	-0.230	-0.219	-0.208	-0.195	-0.184	-0.170	-0.156	-0.144	-0.130	-0.116	-0.102	-0.088	-0.074	-0.059	-0.044	-0.030	-0.015	-0.001	0.014	0.028	0.042	0.055	0.069	0.082	0.095	0.108	0.120	0.132	0.144	0.155	0.165	0.176	0.186	0.195	0.204	0.212	0.220	0.228	0.235	0.241	0.248	0.252	0.258	0.262	0.268	0.271	0.274	0.278	0.280	0.284	0.285	0.286	0.288	0.289	0.290	0.290	0.291	0.291	0.291	0.291	0.291	0.290	0.290	0.290	0.290	0.289	0.289	0.289	0.289	0.289	0.289	0.288	0.288	0.289	0.290	0.290	0.291	0.294	0.295	0.298	0.300	0.302	0.305	0.309	0.312	0.318	0.321	0.326	0.331	0.338	0.342	0.350	0.356	0.364	0.371	0.379	0.388	0.396	0.405	0.415	0.425	0.436	0.446	0.458	0.469	0.480	0.491	0.504	0.515	0.529	0.540	0.552	0.566	0.578	0.591	0.604	0.616	0.629	0.641	0.652	0.665	0.676	0.688	0.700	0.710	0.720	0.731	0.740	0.749	0.756	0.765	0.772	0.780	0.785	0.791	0.795	0.799	0.801	0.804	0.805	0.806	0.806	0.805	0.802	0.800	0.798	0.792	0.788	0.781	0.775	0.766	0.758	0.748	0.739	0.728	0.716	0.704	0.690	0.678	0.664	0.648	0.632	0.618	0.600	0.584	0.568	0.550	0.532	0.514	0.496	0.479	0.460	0.441	0.424	0.405	0.388	0.370	0.351	0.335	0.318	0.301	0.285	0.268	0.251	0.238	0.222	0.208	0.194	0.181	0.169	0.156	0.145	0.135	0.125	0.115	0.106	0.099	0.090	0.084	0.078	0.072	0.066	0.062	0.058	0.054	0.051	0.050	0.048	0.046	0.046	0.045	0.045	0.046	0.045	0.046	0.048	0.048	0.050	0.051	0.052	0.054	0.055	0.056	0.058	0.059	0.060	0.061	0.060	0.061	0.060	0.060	0.059	0.058	0.056	0.054	0.050	0.048	0.042	0.039	0.034	0.028	0.020	0.014	0.006	-0.004	-0.012	-0.024	-0.034	-0.046	-0.058	-0.071	-0.086	-0.100	-0.115	-0.131	-0.148	-0.166	-0.184	-0.202	-0.221	-0.241	-0.261	-0.282	-0.304	-0.325	-0.348	-0.370	-0.394	-0.418	-0.440	-0.464	-0.489	-0.512	-0.536	-0.561	-0.585	-0.610	-0.634	-0.658	-0.682	-0.705	-0.730	-0.752	-0.775	-0.796	-0.819	-0.840	-0.861	-0.881	-0.901	-0.919	-0.939	-0.956	-0.972	-0.989	-1.005	-1.020	-1.034	-1.046	-1.059	-1.071	-1.082	-1.092	-1.101	-1.111	-1.119	-1.125	-1.132	-1.138	-1.142	-1.148	-1.151	-1.155	-1.158	-1.160	-1.161	-1.162	-1.164	-1.165	-1.165	-1.165	-1.165	-1.166	-1.166	-1.166	-1.166	-1.168	-1.166	-1.168	-1.169	-1.169	-1.171	-1.174	-1.175	-1.179	-1.182	-1.186	-1.191	-1.196	-1.202	-1.209	-1.218	-1.226	-1.235	-1.245	-1.256	-1.269	-1.282	-1.296	-1.310	-1.326	-1.344	-1.361	-1.379	-1.399	-1.419	-1.440	-1.462	-1.485	-1.509	-1.532	-1.559	-1.584	-1.610	-1.636	-1.664	-1.692	-1.720	-1.749	-1.778	-1.806	-1.836	-1.865	-1.895	-1.925	-1.954	-1.984	-2.013	-2.041	-2.071	-2.099	-2.126	-2.155	-2.182	-2.208	-2.234	-2.259	-2.282	-2.305	-2.329	-2.350	-2.371	-2.390	-2.409	-2.426	-2.444	-2.459	-2.472	-2.486	-2.499	-2.509	-2.519	-2.528	-2.535	-2.541	-2.546	-2.550	-2.554	-2.555	-2.555	-2.555	-2.554	-2.551	-2.548	-2.544	-2.539	-2.531	-2.525	-2.518	-2.510	-2.501	-2.491	-2.481	-2.471	-2.461	-2.450	-2.439	-2.428	-2.416	-2.405	-2.392	-2.381	-2.371	-2.359	-2.349	-2.339	-2.329	-2.320	-2.310	-2.301	-2.292	-2.286	-2.279	-2.274	-2.268	-2.264	-2.259	-2.258	-2.255	-2.254	-2.252	-2.254	-2.255	-2.258	-2.260	-2.262	-2.268	-2.272	-2.279	-2.285	-2.292	-2.301	-2.310	-2.319	-2.329	-2.339	-2.350	-2.361	-2.372	-2.384	-2.395	-2.406	-2.419	-2.430	-2.441	-2.454	-2.465	-2.476	-2.486	-2.498	-2.508	-2.516	-2.526	-2.534	-2.541	-2.549	-2.555	-2.560	-2.566	-2.569	-2.571	-2.574	-2.574	-2.574	-2.572	-2.571	-2.566	-2.564	-2.558	-2.550	-2.544	-2.534	-2.526	-2.515	-2.502	-2.491	-2.478	-2.462	-2.448	-2.431	-2.415	-2.396	-2.379	-2.360	-2.340	-2.320	-2.300	-2.278	-2.256	-2.234	-2.212	-2.188	-2.165	-2.142	-2.120	-2.096	-2.074	-2.050	-2.027	-2.005	-1.981	-1.959	-1.939	-1.916	-1.895	-1.874	-1.855	-1.834	-1.815	-1.796	-1.779	-1.761	-1.746	-1.729	-1.715	-1.700	-1.686	-1.674	-1.661	-1.650	-1.641	-1.630	-1.622	-1.615	-1.608	-1.601	-1.596	-1.591	-1.589	-1.586	-1.582	-1.582	-1.582	-1.582	-1.584	-1.585	-1.588	-1.591	-1.595	-1.600	-1.605	-1.611	-1.616	-1.625	-1.631	-1.639	-1.648	-1.655	-1.665	-1.672	-1.682	-1.692	-1.701	-1.711	-1.721	-1.731	-1.742	-1.752	-1.762	-1.771	-1.781	-1.791	-1.800	-1.810	-1.816	-1.825	-1.832	-1.840	-1.846	-1.852	-1.858	-1.862	-1.866	-1.870	-1.872	-1.875	-1.876	-1.878	-1.875	-1.875	-1.872	-1.870	-1.865	-1.860	-1.855	-1.848	-1.840	-1.831	-1.821	-1.811	-1.800	-1.788	-1.774	-1.760	-1.744	-1.729	-1.711	-1.694	-1.676	-1.658	-1.639	-1.619	-1.599	-1.579	-1.558	-1.535	-1.514	-1.492	-1.471	-1.449	-1.428	-1.406	-1.385	-1.364	-1.342	-1.322	-1.302	-1.282	-1.262	-1.245	-1.226	-1.210	-1.195	-1.180	-1.166	-1.152	-1.141	-1.130	-1.121	-1.111	-1.105	-1.098	-1.094	-1.089	-1.088	-1.085	-1.086	-1.088	-1.090	-1.094	-1.099	-1.104	-1.111	-1.120	-1.130	-1.139	-1.151	-1.162	-1.176	-1.190	-1.204	-1.220	-1.235	-1.251	-1.268	-1.285	-1.301	-1.319	-1.336	-1.354	-1.371	-1.389	-1.406	-1.421	-1.439	-1.455	-1.470	-1.485	-1.499	-1.511	-1.524	-1.535	-1.546	-1.556	-1.565	-1.572	-1.579	-1.585	-1.589	-1.592	-1.594	-1.595	-1.595	-1.594	-1.590	-1.586	-1.582	-1.575	-1.569	-1.559	-1.551	-1.539	-1.528	-1.515	-1.502	-1.488	-1.472	-1.456	-1.440	-1.421	-1.404	-1.385	-1.365	-1.346	-1.326	-1.306	-1.284	-1.264	-1.244	-1.221	-1.201	-1.179	-1.159	-1.136	-1.116	-1.095	-1.075	-1.055	-1.035	-1.016	-0.996	-0.978	-0.960	-0.942	-0.924	-0.908	-0.891	-0.876	-0.860	-0.846	-0.832	-0.819	-0.806	-0.794	-0.782	-0.771	-0.761	-0.752	-0.742	-0.735	-0.726	-0.719	-0.712	-0.705	-0.700	-0.695	-0.689	-0.685	-0.681	-0.678	-0.674	-0.670	-0.668	-0.665	-0.664	-0.662	-0.661	-0.660	-0.659	-0.659	-0.659	-0.658	-0.658	-0.658	-0.656	-0.656	-0.658	-0.659	-0.659	-0.660	-0.659	-0.660	-0.660	-0.659	-0.659	-0.659	-0.659	-0.659	-0.658	-0.658	-0.656	-0.654	-0.651	-0.650	-0.648	-0.645	-0.642	-0.638	-0.635	-0.631	-0.626	-0.621	-0.616	-0.609	-0.604	-0.596	-0.589	-0.581	-0.574	-0.566	-0.556	-0.548	-0.538	-0.528	-0.518	-0.506	-0.496	-0.486	-0.474	-0.462	-0.451	-0.439	-0.428	-0.416	-0.404	-0.392	-0.381	-0.370	-0.359	-0.348	-0.338	-0.326	-0.316	-0.308	-0.298	-0.289	-0.281	-0.274	-0.266	-0.261	-0.255	-0.250	-0.246	-0.242	-0.240	-0.239	-0.238	-0.238	-0.238	-0.240	-0.242	-0.245	-0.250	-0.255	-0.261	-0.268	-0.275	-0.284	-0.294	-0.301	-0.312	-0.325	-0.336	-0.349	-0.361	-0.375	-0.389	-0.402	-0.418	-0.432	-0.449	-0.464	-0.480	-0.495	-0.512	-0.528	-0.545	-0.561	-0.578	-0.594	-0.609	-0.625	-0.640	-0.655	-0.670	-0.684	-0.699	-0.711	-0.724	-0.736	-0.749	-0.759	-0.769	-0.779	-0.789	-0.796	-0.804	-0.811	-0.818	-0.822	-0.828	-0.830	-0.834	-0.836	-0.838	-0.838	-0.836	-0.836	-0.834	-0.830	-0.826	-0.822	-0.818	-0.811	-0.804	-0.796	-0.786	-0.778	-0.766	-0.756	-0.745	-0.732	-0.719	-0.705	-0.691	-0.676	-0.662	-0.645	-0.630	-0.612	-0.596	-0.580	-0.561	-0.544	-0.526	-0.507	-0.490	-0.471	-0.454	-0.436	-0.418	-0.400	-0.382	-0.365	-0.348	-0.331	-0.316	-0.300	-0.285	-0.270	-0.256	-0.242	-0.230	-0.218	-0.208	-0.198	-0.188	-0.179	-0.170	-0.164	-0.158	-0.152	-0.149	-0.145	-0.142	-0.141	-0.140	-0.140	-0.142	-0.145	-0.148	-0.151	-0.155	-0.160	-0.166	-0.174	-0.181	-0.188	-0.196	-0.205	-0.214	-0.225	-0.234	-0.244	-0.254	-0.265	-0.275	-0.286	-0.296	-0.306	-0.316	-0.325	-0.334	-0.344	-0.352	-0.360	-0.368	-0.375	-0.381	-0.386	-0.391	-0.396	-0.399	-0.401	-0.404	-0.404	-0.404	-0.402	-0.401	-0.399	-0.394	-0.389	-0.382	-0.378	-0.369	-0.361	-0.352	-0.341	-0.330	-0.318	-0.305	-0.291	-0.278	-0.262	-0.248	-0.232	-0.215	-0.199	-0.181	-0.164	-0.146	-0.129	-0.111	-0.091	-0.074	-0.055	-0.038	-0.020	-0.002	0.014	0.031	0.048	0.064	0.079	0.095	0.109	0.121	0.135	0.148	0.159	0.169	0.179	0.188	0.195	0.202	0.209	0.214	0.218	0.221	0.221	0.224	0.224	0.222	0.221	0.219	0.215	0.211	0.206	0.200	0.192	0.185	0.178	0.170	0.160	0.150	0.140	0.130	0.119	0.109	0.098	0.086	0.075	0.062	0.051	0.041	0.030	0.019	0.010	0.000	-0.010	-0.019	-0.028	-0.035	-0.042	-0.048	-0.052	-0.058	-0.061	-0.065	-0.066	-0.068	-0.069	-0.068	-0.065	-0.064	-0.059	-0.056	-0.050	-0.045	-0.038	-0.029	-0.021	-0.011	-0.001	0.010	0.021	0.034	0.046	0.060	0.072	0.086	0.101	0.116	0.131	0.146	0.161	0.178	0.192	0.206	0.221	0.236	0.250	0.264	0.278	0.290	0.304	0.315	0.326	0.336	0.346	0.355	0.364	0.371	0.379	0.384	0.389	0.392	0.396	0.399	0.399	0.400	0.400	0.400	0.398	0.395	0.391	0.388	0.382	0.378	0.371	0.365	0.359	0.350	0.342	0.335	0.325	0.316	0.308	0.299	0.290	0.280	0.270	0.262	0.252	0.244	0.234	0.225	0.218	0.210	0.202	0.195	0.189	0.182	0.178	0.171	0.168	0.162	0.160	0.158	0.156	0.154	0.154	0.154	0.154	0.155	0.156	0.158	0.162	0.165	0.170	0.175	0.180	0.188	0.192	0.200	0.208	0.216	0.225	0.234	0.242	0.251	0.262	0.272	0.282	0.294	0.304	0.315	0.325	0.338	0.349	0.360	0.372	0.384	0.396	0.406	0.419	0.430	0.442	0.454	0.465	0.476	0.488	0.499	0.509	0.521	0.531	0.541	0.552	0.561	0.571	0.581	0.590	0.600	0.609	0.618	0.626	0.634	0.641	0.649	0.656	0.664	0.670	0.676	0.682	0.689	0.695	0.699	0.705	0.709	0.714	0.718	0.720	0.725	0.728	0.729	0.731	0.732	0.735	0.735	0.735	0.736	0.735	0.735	0.732	0.731	0.729	0.726	0.724	0.720	0.715	0.711	0.706	0.702	0.696	0.689	0.682	0.675	0.669	0.661	0.652	0.644	0.635	0.625	0.615	0.605	0.594	0.582	0.571	0.559	0.546	0.534	0.521	0.507	0.494	0.480	0.466	0.451	0.436	0.421	0.406	0.391	0.375	0.359	0.344	0.328	0.311	0.294	0.278	0.261	0.245	0.228	0.211	0.194	0.178	0.161	0.144	0.128	0.110	0.092	0.076	0.060	0.042	0.028	0.011	-0.005	-0.020	-0.036	-0.051	-0.066	-0.081	-0.096	-0.111	-0.124	-0.139	-0.151	-0.165	-0.178	-0.190	-0.202	-0.214	-0.226	-0.236	-0.248	-0.258	-0.266	-0.275	-0.284	-0.291	-0.300	-0.306	-0.312	-0.319	-0.324	-0.329	-0.332	-0.336	-0.339	-0.341	-0.344	-0.345	-0.345	-0.346	-0.344	-0.344	-0.341	-0.340	-0.338	-0.334	-0.330	-0.325	-0.320	-0.315	-0.308	-0.301	-0.295	-0.286	-0.279	-0.269	-0.260	-0.250	-0.241	-0.231	-0.220	-0.209	-0.196	-0.185	-0.174	-0.160	-0.148	-0.135	-0.120	-0.108	-0.094	-0.080	-0.066	-0.051	-0.038	-0.022	-0.008	0.008	0.021	0.036	0.051	0.068	0.081	0.098	0.112	0.128	0.144	0.159	0.174	0.190	0.205	0.220	0.236	0.250	0.266	0.281	0.296	0.312	0.328	0.342	0.358	0.372	0.389	0.402	0.418	0.434	0.449	0.465	0.479	0.494	0.510	0.525	0.540	0.555	0.571	0.586	0.601	0.618	0.632	0.648	0.662	0.679	0.694	0.710	0.725	0.742	0.759	0.775	0.790	0.806	0.824	0.841	0.858	0.876	0.892	0.911	0.929	0.948	0.966	0.985	1.005	1.025	1.045	1.066	1.088	1.109	1.131	1.154	1.176	1.200	1.225	1.249	1.274	1.300	1.326	1.352	1.380	1.409	1.438	1.466	1.498	1.526	1.558	1.589	1.622	1.654	1.686	1.720	1.755	1.788	1.822	1.858	1.892	1.929	1.964	2.000	2.035	2.070	2.106	2.142	2.178	2.214	2.249	2.284	2.319	2.352	2.385	2.419	2.451	2.482	2.514	2.544	2.571	2.599	2.626	2.652	2.676	2.699	2.720	2.741	2.759	2.775	2.791	2.805	2.816	2.826	2.834	2.840	2.842	2.845	2.845	2.841	2.838	2.830	2.821	2.809	2.796	2.779	2.760	2.740	2.715	2.690	2.661	2.629	2.596	2.561	2.522	2.481	2.439	2.394	2.346	2.295	2.244	2.190	2.134	2.075	2.015	1.952	1.889	1.822	1.756	1.685	1.615	1.542	1.470	1.395	1.320	1.242	1.165	1.086	1.008	0.928	0.848	0.766	0.685	0.605	0.524	0.442	0.361	0.281	0.202	0.122	0.044	-0.034	-0.110	-0.186	-0.260	-0.335	-0.406	-0.478	-0.546	-0.615	-0.680	-0.744	-0.808	-0.866	-0.925	-0.982	-1.038	-1.090	-1.140	-1.189	-1.235	-1.279	-1.320	-1.360	-1.396	-1.432	-1.465	-1.494	-1.522	-1.549	-1.574	-1.596	-1.616	-1.635	-1.651	-1.666	-1.679	-1.690	-1.701	-1.709	-1.715	-1.720	-1.725	-1.728	-1.729	-1.730	-1.729	-1.729	-1.725	-1.722	-1.719	-1.715	-1.710	-1.705	-1.699	-1.694	-1.688	-1.681	-1.676	-1.670	-1.664	-1.659	-1.652	-1.648	-1.642	-1.638	-1.634	-1.629	-1.625	-1.621	-1.618	-1.616	-1.614	-1.611	-1.610	-1.609	-1.608	-1.608	-1.608	-1.608	-1.609	-1.609	-1.610	-1.611	-1.612	-1.614	-1.615	-1.616	-1.618	-1.619	-1.620	-1.620	-1.621	-1.621	-1.620	-1.619	-1.619	-1.616	-1.614	-1.611	-1.606	-1.602	-1.598	-1.591	-1.585	-1.578	-1.569	-1.559	-1.548	-1.536	-1.524	-1.510	-1.495	-1.479	-1.461	-1.444	-1.425	-1.405	-1.384	-1.361	-1.339	-1.314	-1.289	-1.262	-1.234	-1.206	-1.176	-1.145	-1.114	-1.082	-1.049	-1.015	-0.979	-0.945	-0.908	-0.871	-0.834	-0.795	-0.756	-0.718	-0.679	-0.638	-0.598	-0.558	-0.516	-0.475	-0.434	-0.391	-0.351	-0.310	-0.269	-0.228	-0.186	-0.146	-0.106	-0.066	-0.026	0.012	0.051	0.090	0.126	0.162	0.199	0.234	0.269	0.301	0.334	0.365	0.395	0.425	0.454	0.480	0.507	0.532	0.556	0.579	0.600	0.620	0.639	0.656	0.674	0.689	0.702	0.716	0.728	0.739	0.748	0.755	0.764	0.769	0.774	0.779	0.781	0.784	0.785	0.785	0.785	0.785	0.782	0.780	0.778	0.775	0.770	0.768	0.762	0.759	0.754	0.749	0.745	0.740	0.736	0.732	0.728	0.724	0.721	0.718	0.716	0.714	0.711	0.711	0.710	0.711	0.712	0.714	0.715	0.719	0.722	0.728	0.732	0.739	0.746	0.755	0.762	0.772	0.782	0.794	0.805	0.818	0.830	0.844	0.858	0.874	0.888	0.904	0.920	0.938	0.955	0.974	0.990	1.010	1.029	1.048	1.066	1.086	1.106	1.126	1.146	1.166	1.185	1.205	1.226	1.245	1.265	1.284	1.304	1.321	1.340	1.358	1.376	1.392	1.410	1.426	1.442	1.458	1.472	1.486	1.500	1.512	1.526	1.536	1.548	1.558	1.566	1.575	1.582	1.589	1.595	1.601	1.605	1.608	1.610	1.610	1.611	1.611	1.608	1.605	1.601	1.598	1.591	1.584	1.576	1.568	1.556	1.545	1.532	1.520	1.505	1.490	1.474	1.456	1.439	1.419	1.399	1.379	1.356	1.335	1.311	1.288	1.262	1.238	1.211	1.184	1.156	1.129	1.101	1.071	1.042	1.012	0.984	0.952	0.922	0.891	0.860	0.830	0.799	0.769	0.738	0.708	0.676	0.646	0.616	0.586	0.556	0.526	0.499	0.469	0.441	0.411	0.385	0.358	0.331	0.304	0.279	0.254	0.230	0.205	0.181	0.158	0.135	0.112	0.091	0.070	0.049	0.030	0.010	-0.010	-0.029	-0.046	-0.066	-0.084	-0.101	-0.119	-0.136	-0.151	-0.169	-0.186	-0.201	-0.219	-0.235	-0.251	-0.268	-0.284	-0.300	-0.316	-0.334	-0.351	-0.369	-0.385	-0.402	-0.420	-0.439	-0.459	-0.478	-0.496	-0.516	-0.536	-0.556	-0.576	-0.598	-0.620	-0.642	-0.664	-0.688	-0.710	-0.734	-0.758	-0.781	-0.806	-0.830	-0.856	-0.880	-0.906	-0.930	-0.956	-0.982	-1.008	-1.032	-1.058	-1.084	-1.108	-1.132	-1.158	-1.181	-1.204	-1.228	-1.250	-1.274	-1.295	-1.315	-1.336	-1.356	-1.375	-1.392	-1.409	-1.426	-1.441	-1.456	-1.470	-1.481	-1.491	-1.501	-1.510	-1.516	-1.522	-1.528	-1.531	-1.532	-1.535	-1.532	-1.531	-1.529	-1.525	-1.519	-1.510	-1.502	-1.492	-1.481	-1.469	-1.455	-1.439	-1.422	-1.406	-1.388	-1.368	-1.348	-1.325	-1.302	-1.278	-1.254	-1.228	-1.201	-1.175	-1.148	-1.120	-1.090	-1.061	-1.031	-1.001	-0.972	-0.942	-0.911	-0.881	-0.851	-0.821	-0.791	-0.762	-0.732	-0.704	-0.676	-0.648	-0.620	-0.594	-0.568	-0.541	-0.518	-0.494	-0.471	-0.450	-0.430	-0.410	-0.391	-0.374	-0.358	-0.342	-0.329	-0.316	-0.305	-0.295	-0.286	-0.279	-0.272	-0.269	-0.264	-0.262	-0.261	-0.260	-0.262	-0.264	-0.268	-0.272	-0.279	-0.285	-0.292	-0.301	-0.311	-0.321	-0.332	-0.345	-0.358	-0.370	-0.384	-0.398	-0.412	-0.428	-0.442	-0.458	-0.472	-0.490	-0.505	-0.521	-0.535	-0.550	-0.565	-0.580	-0.592	-0.605	-0.619	-0.630	-0.642	-0.652	-0.662	-0.671	-0.679	-0.686	-0.691	-0.698	-0.700	-0.704	-0.705	-0.705	-0.704	-0.701	-0.699	-0.695	-0.690	-0.681	-0.674	-0.665	-0.655	-0.644	-0.631	-0.616	-0.601	-0.586	-0.569	-0.551	-0.532	-0.514	-0.494	-0.472	-0.451	-0.430	-0.408	-0.385	-0.361	-0.339	-0.315	-0.292	-0.269	-0.245	-0.222	-0.200	-0.178	-0.155	-0.134	-0.112	-0.091	-0.072	-0.055	-0.036	-0.019	-0.004	0.011	0.026	0.038	0.049	0.059	0.069	0.075	0.082	0.086	0.090	0.092	0.094	0.092	0.090	0.088	0.082	0.076	0.069	0.060	0.051	0.040	0.029	0.015	0.001	-0.014	-0.031	-0.046	-0.065	-0.082	-0.102	-0.121	-0.141	-0.162	-0.181	-0.202	-0.224	-0.245	-0.266	-0.288	-0.308	-0.330	-0.350	-0.370	-0.390	-0.409	-0.428	-0.445	-0.464	-0.480	-0.496	-0.512	-0.526	-0.539	-0.551	-0.564	-0.574	-0.582	-0.591	-0.600	-0.606	-0.611	-0.614	-0.618	-0.620	-0.620	-0.619	-0.618	-0.616	-0.611	-0.609	-0.604	-0.596	-0.589	-0.580	-0.570	-0.561	-0.550	-0.539	-0.526	-0.514	-0.500	-0.486	-0.472	-0.458	-0.444	-0.429	-0.412	-0.398	-0.381	-0.366	-0.350	-0.335	-0.320	-0.305	-0.290	-0.275	-0.260	-0.248	-0.235	-0.222	-0.210	-0.198	-0.189	-0.178	-0.169	-0.160	-0.154	-0.146	-0.141	-0.136	-0.132	-0.130	-0.129	-0.129	-0.130	-0.131	-0.134	-0.138	-0.142	-0.148	-0.154	-0.161	-0.171	-0.181	-0.192	-0.202	-0.215	-0.229	-0.244	-0.259	-0.274	-0.291	-0.309	-0.326	-0.344	-0.364	-0.381	-0.401	-0.421	-0.442	-0.464	-0.484	-0.505	-0.528	-0.548	-0.570	-0.591	-0.611	-0.634	-0.654	-0.675	-0.694	-0.714	-0.735	-0.754	-0.771	-0.790	-0.808	-0.826	-0.842	-0.859	-0.875	-0.889	-0.904	-0.916	-0.930	-0.942	-0.954	-0.965	-0.975	-0.984	-0.994	-1.001	-1.010	-1.016	-1.022	-1.029	-1.034	-1.038	-1.042	-1.045	-1.048	-1.050	-1.051	-1.054	-1.055	-1.055	-1.056	-1.056	-1.056	-1.055	-1.055	-1.055	-1.054	-1.052	-1.051	-1.050	-1.049	-1.049	-1.048	-1.046	-1.046	-1.045	-1.046	-1.046	-1.046	-1.048	-1.049	-1.050	-1.052	-1.055	-1.058	-1.061	-1.065	-1.069	-1.075	-1.080	-1.086	-1.092	-1.100	-1.108	-1.116	-1.126	-1.135	-1.145	-1.156	-1.169	-1.179	-1.192	-1.206	-1.220	-1.234	-1.249	-1.265	-1.281	-1.296	-1.312	-1.330	-1.348	-1.365	-1.384	-1.402	-1.420	-1.438	-1.458	-1.476	-1.495	-1.514	-1.532	-1.551	-1.569	-1.588	-1.605	-1.622	-1.640	-1.655	-1.671	-1.688	-1.701	-1.716	-1.730	-1.742	-1.755	-1.766	-1.778	-1.786	-1.796	-1.804	-1.810	-1.816	-1.821	-1.825	-1.829	-1.831	-1.832	-1.832	-1.832	-1.831	-1.829	-1.825	-1.821	-1.815	-1.810	-1.804	-1.796	-1.788	-1.779	-1.769	-1.760	-1.749	-1.739	-1.728	-1.715	-1.705	-1.692	-1.680	-1.669	-1.656	-1.645	-1.634	-1.621	-1.610	-1.600	-1.589	-1.580	-1.570	-1.561	-1.551	-1.545	-1.538	-1.531	-1.526	-1.521	-1.519	-1.515	-1.514	-1.512	-1.512	-1.514	-1.515	-1.519	-1.524	-1.528	-1.532	-1.540	-1.548	-1.556	-1.564	-1.575	-1.585	-1.596	-1.609	-1.622	-1.635	-1.649	-1.662	-1.678	-1.694	-1.710	-1.724	-1.741	-1.758	-1.774	-1.790	-1.806	-1.824	-1.840	-1.856	-1.871	-1.888	-1.902	-1.918	-1.932	-1.948	-1.960	-1.974	-1.986	-1.998	-2.009	-2.019	-2.030	-2.039	-2.047	-2.055	-2.062	-2.069	-2.075	-2.079	-2.084	-2.086	-2.089	-2.090	-2.091	-2.091	-2.091	-2.090	-2.089	-2.085	-2.082	-2.079	-2.074	-2.070	-2.065	-2.059	-2.052	-2.045	-2.036	-2.029	-2.021	-2.013	-2.005	-1.996	-1.988	-1.979	-1.969	-1.961	-1.951	-1.942	-1.934	-1.925	-1.918	-1.909	-1.901	-1.894	-1.886	-1.880	-1.872	-1.866	-1.862	-1.856	-1.852	-1.849	-1.846	-1.844	-1.842	-1.841	-1.842	-1.842	-1.844	-1.846	-1.849	-1.852	-1.858	-1.862	-1.869	-1.878	-1.885	-1.894	-1.904	-1.914	-1.926	-1.939	-1.951	-1.966	-1.981	-1.995	-2.013	-2.029	-2.046	-2.065	-2.084	-2.101	-2.121	-2.141	-2.162	-2.184	-2.205	-2.226	-2.248	-2.270	-2.291	-2.314	-2.335	-2.358	-2.380	-2.401	-2.422	-2.445	-2.465	-2.485	-2.506	-2.524	-2.542	-2.561	-2.579	-2.595	-2.611	-2.626	-2.641	-2.654	-2.666	-2.678	-2.688	-2.696	-2.704	-2.711	-2.716	-2.720	-2.722	-2.725	-2.725	-2.724	-2.721	-2.718	-2.712	-2.706	-2.699	-2.691	-2.681	-2.669	-2.655	-2.641	-2.628	-2.611	-2.594	-2.575	-2.555	-2.535	-2.514	-2.491	-2.469	-2.445	-2.420	-2.395	-2.369	-2.344	-2.318	-2.291	-2.264	-2.236	-2.209	-2.181	-2.154	-2.126	-2.100	-2.072	-2.046	-2.019	-1.994	-1.969	-1.944	-1.920	-1.896	-1.872	-1.850	-1.830	-1.809	-1.790	-1.771	-1.754	-1.738	-1.721	-1.706	-1.694	-1.681	-1.670	-1.660	-1.650	-1.642	-1.634	-1.629	-1.622	-1.619	-1.616	-1.614	-1.612	-1.611	-1.611	-1.612	-1.614	-1.616	-1.618	-1.621	-1.626	-1.630	-1.635	-1.640	-1.645	-1.649	-1.655	-1.661	-1.668	-1.672	-1.678	-1.684	-1.689	-1.694	-1.698	-1.702	-1.706	-1.709	-1.712	-1.715	-1.716	-1.718	-1.718	-1.719	-1.718	-1.716	-1.714	-1.710	-1.708	-1.702	-1.698	-1.691	-1.685	-1.676	-1.669	-1.660	-1.650	-1.641	-1.630	-1.618	-1.605	-1.592	-1.579	-1.565	-1.550	-1.536	-1.520	-1.505	-1.489	-1.472	-1.456	-1.440	-1.422	-1.406	-1.390	-1.374	-1.356	-1.340	-1.324	-1.308	-1.292	-1.278	-1.261	-1.248	-1.234	-1.220	-1.206	-1.195	-1.184	-1.171	-1.161	-1.152	-1.144	-1.135	-1.129	-1.122	-1.118	-1.111	-1.108	-1.105	-1.104	-1.101	-1.101	-1.102	-1.102	-1.105	-1.109	-1.112	-1.116	-1.121	-1.128	-1.134	-1.141	-1.149	-1.158	-1.165	-1.175	-1.185	-1.195	-1.205	-1.215	-1.226	-1.238	-1.248	-1.259	-1.270	-1.281	-1.292	-1.304	-1.312	-1.324	-1.334	-1.344	-1.352	-1.362	-1.370	-1.379	-1.386	-1.392	-1.399	-1.404	-1.409	-1.412	-1.416	-1.419	-1.419	-1.421	-1.420	-1.420	-1.418	-1.416	-1.412	-1.408	-1.402	-1.398	-1.390	-1.384	-1.376	-1.366	-1.358	-1.346	-1.335	-1.324	-1.311	-1.298	-1.284	-1.270	-1.255	-1.240	-1.224	-1.209	-1.191	-1.176	-1.159	-1.142	-1.125	-1.108	-1.090	-1.072	-1.055	-1.039	-1.022	-1.005	-0.989	-0.972	-0.958	-0.940	-0.925	-0.910	-0.896	-0.884	-0.869	-0.856	-0.845	-0.832	-0.822	-0.812	-0.802	-0.794	-0.785	-0.779	-0.771	-0.766	-0.760	-0.755	-0.751	-0.749	-0.746	-0.744	-0.742	-0.741	-0.742	-0.742	-0.744	-0.745	-0.748	-0.751	-0.754	-0.758	-0.761	-0.765	-0.770	-0.775	-0.779	-0.784	-0.790	-0.795	-0.801	-0.806	-0.812	-0.818	-0.821	-0.828	-0.831	-0.836	-0.841	-0.845	-0.849	-0.852	-0.855	-0.858	-0.859	-0.861	-0.861	-0.861	-0.861	-0.861	-0.860	-0.858	-0.855	-0.851	-0.848	-0.842	-0.838	-0.831	-0.824	-0.818	-0.809	-0.800	-0.790	-0.781	-0.770	-0.758	-0.746	-0.734	-0.721	-0.708	-0.694	-0.679	-0.664	-0.648	-0.632	-0.615	-0.599	-0.582	-0.564	-0.546	-0.530	-0.511	-0.494	-0.476	-0.459	-0.440	-0.422	-0.405	-0.386	-0.370	-0.352	-0.335	-0.320	-0.304	-0.288	-0.272	-0.259	-0.245	-0.232	-0.219	-0.206	-0.196	-0.186	-0.176	-0.168	-0.160	-0.152	-0.148	-0.141	-0.138	-0.135	-0.134	-0.131	-0.131	-0.132	-0.134	-0.138	-0.141	-0.146	-0.151	-0.159	-0.166	-0.175	-0.185	-0.194	-0.205	-0.218	-0.230	-0.242	-0.258	-0.271	-0.286	-0.301	-0.318	-0.334	-0.350	-0.366	-0.384	-0.401	-0.418	-0.436	-0.452	-0.470	-0.486	-0.504	-0.520	-0.536	-0.552	-0.568	-0.581	-0.595	-0.609	-0.622	-0.635	-0.648	-0.658	-0.668	-0.678	-0.685	-0.692	-0.699	-0.705	-0.710	-0.714	-0.716	-0.718	-0.720	-0.719	-0.719	-0.718	-0.714	-0.711	-0.706	-0.701	-0.694	-0.688	-0.680	-0.671	-0.661	-0.651	-0.641	-0.630	-0.619	-0.606	-0.594	-0.581	-0.568	-0.554	-0.539	-0.526	-0.511	-0.496	-0.481	-0.466	-0.451	-0.438	-0.422	-0.408	-0.394	-0.381	-0.366	-0.352	-0.340	-0.326	-0.315	-0.302	-0.290	-0.280	-0.269	-0.259	-0.250	-0.240	-0.231	-0.224	-0.216	-0.209	-0.202	-0.196	-0.191	-0.186	-0.181	-0.178	-0.174	-0.171	-0.169	-0.166	-0.165	-0.164	-0.162	-0.162	-0.162	-0.162	-0.162	-0.164	-0.165	-0.166	-0.166	-0.169	-0.171	-0.172	-0.174	-0.176	-0.178	-0.180	-0.181	-0.184	-0.185	-0.186	-0.188	-0.189	-0.190	-0.190	-0.191	-0.190	-0.191	-0.190	-0.190	-0.190	-0.188	-0.186	-0.185	-0.182	-0.180	-0.176	-0.174	-0.170	-0.165	-0.161	-0.156	-0.151	-0.145	-0.140	-0.132	-0.126	-0.119	-0.111	-0.104	-0.096	-0.088	-0.079	-0.069	-0.060	-0.050	-0.040	-0.030	-0.019	-0.010	0.001	0.011	0.022	0.032	0.044	0.055	0.065	0.076	0.086	0.098	0.109	0.119	0.129	0.139	0.148	0.156	0.165	0.174	0.181	0.189	0.196	0.201	0.209	0.214	0.219	0.224	0.226	0.229	0.231	0.234	0.234	0.235	0.235	0.232	0.231	0.228	0.224	0.220	0.215	0.209	0.202	0.195	0.186	0.178	0.168	0.158	0.148	0.135	0.124	0.110	0.096	0.084	0.069	0.052	0.039	0.022	0.006	-0.010	-0.028	-0.045	-0.061	-0.079	-0.098	-0.115	-0.132	-0.150	-0.169	-0.185	-0.204	-0.220	-0.236	-0.254	-0.269	-0.286	-0.301	-0.316	-0.331	-0.345	-0.359	-0.372	-0.385	-0.399	-0.410	-0.420	-0.431	-0.441	-0.450	-0.460	-0.469	-0.475	-0.482	-0.488	-0.494	-0.499	-0.504	-0.507	-0.512	-0.515	-0.516	-0.519	-0.520	-0.521	-0.522	-0.522	-0.524	-0.524	-0.522	-0.522	-0.522	-0.522	-0.522	-0.521	-0.521	-0.520	-0.520	-0.520	-0.520	-0.521	-0.521	-0.522	-0.524	-0.524	-0.526	-0.530	-0.532	-0.535	-0.540	-0.545	-0.550	-0.556	-0.561	-0.570	-0.578	-0.586	-0.595	-0.605	-0.616	-0.628	-0.640	-0.652	-0.666	-0.681	-0.696	-0.711	-0.728	-0.745	-0.762	-0.781	-0.800	-0.820	-0.840	-0.860	-0.881	-0.902	-0.925	-0.948	-0.970	-0.994	-1.018	-1.041	-1.065	-1.090	-1.114	-1.139	-1.162	-1.188	-1.211	-1.236	-1.261	-1.285	-1.310	-1.334	-1.356	-1.379	-1.402	-1.425	-1.448	-1.468	-1.489	-1.510	-1.530	-1.550	-1.569	-1.586	-1.602	-1.619	-1.635	-1.651	-1.665	-1.679	-1.692	-1.704	-1.715	-1.726	-1.736	-1.745	-1.754	-1.762	-1.769	-1.776	-1.781	-1.786	-1.790	-1.794	-1.798	-1.799	-1.802	-1.804	-1.805	-1.806	-1.806	-1.806	-1.808	-1.806	-1.808	-1.808	-1.806	-1.806	-1.808	-1.808	-1.808	-1.808	-1.809	-1.809	-1.811	-1.812	-1.815	-1.818	-1.821	-1.825	-1.830	-1.835	-1.841	-1.849	-1.856	-1.865	-1.874	-1.884	-1.895	-1.906	-1.920	-1.932	-1.948	-1.962	-1.979	-1.996	-2.013	-2.031	-2.050	-2.071	-2.091	-2.112	-2.135	-2.158	-2.180	-2.204	-2.228	-2.252	-2.278	-2.302	-2.328	-2.354	-2.379	-2.404	-2.430	-2.455	-2.481	-2.508	-2.532	-2.556	-2.581	-2.605	-2.629	-2.652	-2.675	-2.696	-2.718	-2.738	-2.756	-2.775	-2.794	-2.810	-2.826	-2.842	-2.856	-2.869	-2.881	-2.892	-2.902	-2.911	-2.919	-2.925	-2.930	-2.936	-2.939	-2.941	-2.942	-2.942	-2.942	-2.941	-2.939	-2.935	-2.931	-2.926	-2.920	-2.914	-2.908	-2.899	-2.890	-2.881	-2.872	-2.862	-2.851	-2.841	-2.830	-2.819	-2.808	-2.796	-2.785	-2.774	-2.761	-2.751	-2.740	-2.729	-2.720	-2.709	-2.699	-2.691	-2.682	-2.674	-2.666	-2.660	-2.654	-2.648	-2.642	-2.639	-2.635	-2.632	-2.630	-2.630	-2.630	-2.630	-2.632	-2.634	-2.636	-2.641	-2.645	-2.650	-2.656	-2.662	-2.670	-2.679	-2.686	-2.696	-2.705	-2.716	-2.725	-2.736	-2.746	-2.759	-2.770	-2.781	-2.792	-2.805	-2.816	-2.828	-2.839	-2.850	-2.860	-2.871	-2.880	-2.890	-2.899	-2.908	-2.915	-2.921	-2.928	-2.934	-2.939	-2.942	-2.945	-2.946	-2.948	-2.946	-2.946	-2.944	-2.941	-2.936	-2.931	-2.925	-2.919	-2.909	-2.900	-2.890	-2.879	-2.866	-2.854	-2.839	-2.825	-2.809	-2.792	-2.776	-2.758	-2.740	-2.721	-2.702	-2.684	-2.662	-2.642	-2.622	-2.600	-2.580	-2.559	-2.538	-2.516	-2.496	-2.475	-2.455	-2.434	-2.414	-2.395	-2.375	-2.356	-2.338	-2.320	-2.304	-2.288	-2.271	-2.256	-2.242	-2.229	-2.216	-2.205	-2.194	-2.182	-2.174	-2.166	-2.158	-2.151	-2.145	-2.140	-2.135	-2.132	-2.130	-2.129	-2.128	-2.128	-2.129	-2.129	-2.131	-2.135	-2.138	-2.142	-2.148	-2.154	-2.159	-2.166	-2.172	-2.181	-2.189	-2.198	-2.208	-2.216	-2.225	-2.236	-2.246	-2.256	-2.268	-2.278	-2.290	-2.300	-2.311	-2.322	-2.334	-2.346	-2.356	-2.368	-2.379	-2.390	-2.401	-2.411	-2.421	-2.431	-2.441	-2.451	-2.460	-2.469	-2.475	-2.484	-2.491	-2.498	-2.505	-2.510	-2.515	-2.520	-2.524	-2.528	-2.530	-2.532	-2.532	-2.534	-2.534	-2.532	-2.531	-2.528	-2.525	-2.521	-2.516	-2.510	-2.504	-2.496	-2.489	-2.479	-2.470	-2.459	-2.449	-2.436	-2.424	-2.410	-2.396	-2.381	-2.368	-2.351	-2.335	-2.319	-2.302	-2.285	-2.268	-2.249	-2.231	-2.214	-2.196	-2.178	-2.160	-2.141	-2.124	-2.106	-2.090	-2.072	-2.056	-2.039	-2.024	-2.009	-1.994	-1.981	-1.969	-1.955	-1.945	-1.934	-1.925	-1.915	-1.908	-1.901	-1.895	-1.890	-1.886	-1.884	-1.881	-1.881	-1.881	-1.882	-1.885	-1.888	-1.891	-1.896	-1.901	-1.908	-1.915	-1.922	-1.931	-1.941	-1.950	-1.960	-1.971	-1.982	-1.994	-2.004	-2.016	-2.027	-2.039	-2.051	-2.062	-2.074	-2.085	-2.094	-2.105	-2.115	-2.124	-2.132	-2.140	-2.148	-2.152	-2.159	-2.162	-2.166	-2.169	-2.170	-2.170	-2.170	-2.169	-2.166	-2.162	-2.158	-2.151	-2.145	-2.136	-2.128	-2.118	-2.105	-2.094	-2.080	-2.065	-2.050	-2.034	-2.016	-1.999	-1.979	-1.959	-1.939	-1.918	-1.896	-1.874	-1.850	-1.828	-1.804	-1.780	-1.755	-1.731	-1.706	-1.682	-1.656	-1.631	-1.608	-1.581	-1.558	-1.532	-1.509	-1.485	-1.460	-1.438	-1.414	-1.392	-1.370	-1.348	-1.326	-1.305	-1.285	-1.265	-1.248	-1.228	-1.210	-1.192	-1.176	-1.160	-1.145	-1.130	-1.115	-1.102	-1.089	-1.076	-1.065	-1.055	-1.044	-1.034	-1.025	-1.016	-1.009	-1.000	-0.994	-0.988	-0.980	-0.975	-0.970	-0.965	-0.961	-0.956	-0.955	-0.951	-0.949	-0.946	-0.944	-0.942	-0.941	-0.941	-0.940	-0.939	-0.939	-0.938	-0.938	-0.938	-0.939	-0.938	-0.939	-0.939	-0.938	-0.938	-0.938	-0.938	-0.939	-0.938	-0.936	-0.935	-0.934	-0.934	-0.932	-0.930	-0.928	-0.925	-0.922	-0.920	-0.916	-0.912	-0.909	-0.904	-0.898	-0.892	-0.886	-0.880	-0.875	-0.868	-0.860	-0.852	-0.844	-0.835	-0.826	-0.818	-0.809	-0.799	-0.789	-0.780	-0.770	-0.760	-0.750	-0.739	-0.729	-0.719	-0.709	-0.700	-0.690	-0.680	-0.671	-0.662	-0.654	-0.645	-0.638	-0.630	-0.622	-0.618	-0.611	-0.605	-0.601	-0.596	-0.595	-0.591	-0.589	-0.589	-0.588	-0.589	-0.590	-0.591	-0.595	-0.598	-0.602	-0.608	-0.614	-0.620	100.000	5.000	2.000	1.000	5.000	0.000	0.000	0.000	0.000	0.000	0.000	0.000	0.000	0.000	0.000	0.000	0.000	0.000	2.115	2.102	2.090	2.076	2.061	2.046	2.031	2.014	1.999	1.981	1.964	1.945	1.928	1.908	1.889	1.869	1.849	1.829	1.809	1.789	1.769	1.748	1.726	1.705	1.684	1.661	1.641	1.619	1.599	1.576	1.555	1.534	1.514	1.492	1.471	1.451	1.430	1.410	1.390	1.370	1.350	1.331	1.312	1.294	1.275	1.258	1.240	1.222	1.205	1.189	1.172	1.156	1.140	1.126	1.110	1.096	1.081	1.068	1.054	1.040	1.028	1.015	1.002	0.991	0.979	0.968	0.955	0.944	0.932	0.922	0.912	0.901	0.891	0.881	0.871	0.861	0.851	0.841	0.832	0.822	0.814	0.804	0.794	0.785	0.775	0.765	0.755	0.746	0.736	0.726	0.716	0.708	0.696	0.688	0.678	0.666	0.658	0.648	0.638	0.628	0.618	0.609	0.599	0.589	0.580	0.571	0.562	0.552	0.544	0.536	0.528	0.520	0.514	0.506	0.500	0.494	0.488	0.484	0.479	0.476	0.472	0.471	0.469	0.469	0.469	0.469	0.470	0.472	0.475	0.479	0.484	0.489	0.496	0.504	0.512	0.521	0.531	0.542	0.555	0.568	0.581	0.595	0.610	0.626	0.642	0.660	0.679	0.698	0.718	0.738	0.758	0.780	0.801	0.822	0.846	0.869	0.892	0.916	0.940	0.964	0.989	1.014	1.038	1.062	1.086	1.111	1.136	1.160	1.184	1.208	1.231	1.255	1.279	1.300	1.322	1.345	1.365	1.386	1.406	1.426	1.445	1.464	1.481	1.499	1.515	1.531	1.546	1.560	1.575	1.588	1.600	1.611	1.621	1.631	1.640	1.649	1.656	1.662	1.669	1.674	1.679	1.682	1.686	1.689	1.691	1.692	1.692	1.692	1.691	1.690	1.689	1.686	1.684	1.681	1.678	1.672	1.669	1.665	1.660	1.655	1.649	1.645	1.639	1.634	1.628	1.622	1.616	1.611	1.605	1.600	1.596	1.590	1.586	1.582	1.578	1.575	1.570	1.568	1.565	1.564	1.561	1.560	1.560	1.560	1.561	1.561	1.562	1.564	1.565	1.569	1.571	1.575	1.578	1.582	1.586	1.591	1.596	1.601	1.608	1.612	1.619	1.626	1.631	1.639	1.644	1.650	1.656	1.664	1.669	1.674	1.679	1.685	1.689	1.694	1.696	1.701	1.702	1.705	1.708	1.708	1.709	1.709	1.708	1.706	1.704	1.700	1.695	1.690	1.685	1.678	1.670	1.662	1.654	1.644	1.634	1.622	1.610	1.598	1.584	1.569	1.555	1.540	1.524	1.506	1.490	1.472	1.455	1.436	1.419	1.400	1.381	1.362	1.344	1.324	1.304	1.285	1.266	1.248	1.230	1.211	1.194	1.175	1.158	1.141	1.124	1.108	1.091	1.078	1.062	1.049	1.035	1.024	1.012	1.000	0.990	0.981	0.972	0.964	0.956	0.951	0.944	0.940	0.936	0.932	0.930	0.929	0.929	0.928	0.929	0.930	0.932	0.935	0.939	0.941	0.948	0.951	0.958	0.964	0.971	0.979	0.986	0.995	1.004	1.012	1.021	1.031	1.041	1.050	1.061	1.071	1.082	1.092	1.102	1.114	1.124	1.134	1.144	1.155	1.164	1.174	1.182	1.191	1.200	1.209	1.216	1.222	1.230	1.236	1.241	1.248	1.251	1.255	1.259	1.261	1.262	1.264	1.265	1.264	1.264	1.262	1.259	1.256	1.252	1.249	1.242	1.236	1.230	1.221	1.212	1.204	1.195	1.185	1.174	1.161	1.150	1.138	1.122	1.109	1.095	1.080	1.064	1.048	1.032	1.016	0.999	0.982	0.965	0.946	0.929	0.911	0.891	0.874	0.855	0.836	0.819	0.800	0.781	0.762	0.745	0.728	0.710	0.692	0.676	0.659	0.642	0.625	0.609	0.594	0.578	0.564	0.549	0.535	0.522	0.509	0.496	0.484	0.472	0.460	0.450	0.440	0.430	0.421	0.412	0.405	0.398	0.390	0.384	0.378	0.372	0.368	0.362	0.359	0.355	0.352	0.349	0.348	0.345	0.344	0.344	0.342	0.342	0.342	0.342	0.344	0.344	0.345	0.346	0.348	0.349	0.351	0.352	0.355	0.356	0.358	0.360	0.362	0.364	0.365	0.366	0.369	0.370	0.370	0.372	0.372	0.372	0.374	0.374	0.374	0.372	0.374	0.372	0.370	0.369	0.369	0.366	0.364	0.361	0.359	0.355	0.352	0.349	0.346	0.342	0.339	0.335	0.331	0.328	0.324	0.320	0.316	0.312	0.309	0.305	0.301	0.299	0.295	0.292	0.291	0.290	0.288	0.288	0.286	0.286	0.286	0.288	0.290	0.291	0.292	0.296	0.300	0.305	0.310	0.315	0.320	0.326	0.335	0.342	0.350	0.360	0.369	0.378	0.388	0.398	0.409	0.419	0.431	0.441	0.454	0.465	0.478	0.490	0.501	0.512	0.525	0.535	0.548	0.558	0.569	0.579	0.589	0.598	0.606	0.615	0.621	0.629	0.635	0.640	0.644	0.648	0.650	0.652	0.654	0.654	0.652	0.650	0.648	0.644	0.639	0.632	0.626	0.619	0.610	0.599	0.589	0.578	0.564	0.550	0.536	0.520	0.505	0.488	0.470	0.451	0.432	0.414	0.394	0.372	0.351	0.330	0.308	0.284	0.260	0.238	0.212	0.190	0.165	0.141	0.116	0.092	0.066	0.041	0.018	-0.008	-0.032	-0.056	-0.081	-0.105	-0.131	-0.155	-0.179	-0.202	-0.226	-0.249	-0.272	-0.295	-0.318	-0.339	-0.362	-0.384	-0.405	-0.426	-0.446	-0.468	-0.488	-0.509	-0.528	-0.548	-0.566	-0.585	-0.604	-0.622	-0.641	-0.659	-0.678	-0.694	-0.712	-0.729	-0.746	-0.764	-0.780	-0.795	-0.812	-0.829	-0.844	-0.860	-0.875	-0.890	-0.906	-0.920	-0.935	-0.951	-0.965	-0.979	-0.994	-1.009	-1.022	-1.038	-1.051	-1.066	-1.080	-1.094	-1.108	-1.122	-1.136	-1.150	-1.164	-1.178	-1.191	-1.205	-1.220	-1.234	-1.249	-1.262	-1.278	-1.291	-1.308	-1.321	-1.336	-1.351	-1.366	-1.381	-1.398	-1.412	-1.429	-1.444	-1.460	-1.476	-1.492	-1.509	-1.526	-1.542	-1.560	-1.576	-1.595	-1.611	-1.629	-1.645	-1.662	-1.681	-1.699	-1.715	-1.734	-1.750	-1.768	-1.784	-1.801	-1.819	-1.834	-1.850	-1.868	-1.882	-1.898	-1.912	-1.926	-1.940	-1.952	-1.965	-1.976	-1.988	-1.998	-2.006	-2.016	-2.022	-2.031	-2.036	-2.041	-2.045	-2.047	-2.050	-2.051	-2.050	-2.047	-2.046	-2.042	-2.036	-2.029	-2.022	-2.013	-2.002	-1.992	-1.979	-1.966	-1.951	-1.935	-1.919	-1.900	-1.880	-1.860	-1.840	-1.818	-1.794	-1.770	-1.745	-1.719	-1.691	-1.664	-1.636	-1.608	-1.578	-1.549	-1.519	-1.488	-1.456	-1.425	-1.392	-1.361	-1.329	-1.298	-1.266	-1.235	-1.202	-1.171	-1.141	-1.109	-1.079	-1.048	-1.019	-0.990	-0.961	-0.934	-0.905	-0.879	-0.851	-0.828	-0.801	-0.778	-0.755	-0.732	-0.711	-0.690	-0.670	-0.650	-0.632	-0.615	-0.599	-0.584	-0.568	-0.554	-0.540	-0.529	-0.516	-0.505	-0.495	-0.486	-0.478	-0.468	-0.461	-0.454	-0.448	-0.441	-0.438	-0.432	-0.429	-0.425	-0.421	-0.419	-0.416	-0.414	-0.411	-0.410	-0.409	-0.409	-0.408	-0.406	-0.406	-0.405	-0.405	-0.405	-0.404	-0.404	-0.402	-0.402	-0.404	-0.402	-0.404	-0.404	-0.404	-0.404	-0.404	-0.404	-0.404	-0.404	-0.404	-0.404	-0.404	-0.404	-0.404	-0.404	-0.405	-0.404	-0.405	-0.405	-0.406	-0.406	-0.406	-0.408	-0.409	-0.410	-0.411	-0.412	-0.414	-0.415	-0.416	-0.419	-0.420	-0.424	-0.425	-0.428	-0.430	-0.434	-0.436	-0.440	-0.444	-0.448	-0.451	-0.455	-0.459	-0.464	-0.466	-0.471	-0.476	-0.481	-0.486	-0.491	-0.495	-0.501	-0.506	-0.512	-0.516	-0.522	-0.528	-0.534	-0.538	-0.544	-0.549	-0.554	-0.560	-0.565	-0.570	-0.575	-0.580	-0.586	-0.590	-0.595	-0.600	-0.605	-0.609	-0.612	-0.618	-0.621	-0.626	-0.629	-0.632	-0.636	-0.640	-0.642	-0.645	-0.648	-0.651	-0.654	-0.656	-0.659	-0.660	-0.662	-0.664	-0.666	-0.668	-0.669	-0.670	-0.671	-0.672	-0.672	-0.672	-0.674	-0.675	-0.674	-0.675	-0.674	-0.674	-0.675	-0.675	-0.674	-0.672	-0.672	-0.671	-0.671	-0.670	-0.669	-0.668	-0.666	-0.664	-0.662	-0.660	-0.659	-0.656	-0.655	-0.651	-0.649	-0.646	-0.644	-0.641	-0.638	-0.635	-0.630	-0.626	-0.622	-0.619	-0.616	-0.611	-0.608	-0.602	-0.598	-0.594	-0.589	-0.582	-0.578	-0.572	-0.568	-0.561	-0.555	-0.549	-0.541	-0.535	-0.529	-0.521	-0.515	-0.506	-0.500	-0.492	-0.485	-0.476	-0.468	-0.460	-0.451	-0.444	-0.435	-0.425	-0.416	-0.409	-0.399	-0.389	-0.380	-0.371	-0.361	-0.351	-0.342	-0.332	-0.321	-0.312	-0.302	-0.292	-0.284	-0.272	-0.262	-0.252	-0.244	-0.234	-0.225	-0.214	-0.205	-0.195	-0.185	-0.176	-0.168	-0.159	-0.149	-0.141	-0.132	-0.124	-0.116	-0.108	-0.100	-0.092	-0.085	-0.076	-0.070	-0.062	-0.056	-0.050	-0.042	-0.038	-0.030	-0.025	-0.019	-0.014	-0.009	-0.002	0.002	0.006	0.011	0.015	0.019	0.022	0.026	0.030	0.034	0.036	0.039	0.041	0.045	0.046	0.049	0.051	0.052	0.054	0.055	0.056	0.058	0.056	0.058	0.058	0.056	0.056	0.056	0.055	0.054	0.052	0.050	0.048	0.044	0.041	0.039	0.034	0.030	0.025	0.020	0.015	0.009	0.002	-0.004	-0.011	-0.019	-0.028	-0.035	-0.044	-0.052	-0.062	-0.072	-0.082	-0.094	-0.105	-0.115	-0.126	-0.139	-0.150	-0.164	-0.175	-0.189	-0.201	-0.214	-0.226	-0.240	-0.251	-0.265	-0.278	-0.290	-0.302	-0.315	-0.328	-0.339	-0.350	-0.362	-0.372	-0.384	-0.394	-0.402	-0.412	-0.421	-0.430	-0.438	-0.445	-0.451	-0.459	-0.464	-0.469	-0.472	-0.476	-0.480	-0.482	-0.485	-0.486	-0.488	-0.488	-0.486	-0.485	-0.484	-0.482	-0.480	-0.476	-0.472	-0.469	-0.464	-0.460	-0.454	-0.449	-0.442	-0.435	-0.430	-0.422	-0.415	-0.408	-0.400	-0.392	-0.384	-0.376	-0.368	-0.360	-0.350	-0.341	-0.332	-0.324	-0.315	-0.306	-0.296	-0.288	-0.279	-0.269	-0.260	-0.250	-0.241	-0.231	-0.221	-0.212	-0.202	-0.194	-0.182	-0.174	-0.164	-0.152	-0.142	-0.132	-0.122	-0.111	-0.100	-0.090	-0.079	-0.068	-0.056	-0.042	-0.031	-0.019	-0.006	0.006	0.021	0.034	0.048	0.061	0.076	0.091	0.105	0.121	0.136	0.154	0.169	0.186	0.204	0.220	0.238	0.255	0.272	0.291	0.310	0.328	0.346	0.365	0.385	0.404	0.424	0.442	0.462	0.482	0.502	0.522	0.541	0.561	0.581	0.601	0.621	0.641	0.660	0.680	0.700	0.719	0.739	0.758	0.776	0.795	0.814	0.832	0.850	0.869	0.886	0.904	0.921	0.938	0.955	0.972	0.988	1.004	1.020	1.035	1.051	1.065	1.080	1.094	1.108	1.122	1.135	1.148	1.160	1.171	1.184	1.195	1.206	1.216	1.228	1.236	1.245	1.254	1.262	1.270	1.278	1.284	1.290	1.294	1.300	1.304	1.306	1.310	1.312	1.314	1.315	1.315	1.314	1.311	1.310	1.308	1.304	1.299	1.292	1.288	1.279	1.271	1.262	1.254	1.244	1.231	1.219	1.205	1.192	1.178	1.161	1.145	1.129	1.110	1.091	1.071	1.051	1.031	1.010	0.988	0.965	0.942	0.918	0.894	0.869	0.844	0.818	0.791	0.766	0.739	0.712	0.685	0.659	0.631	0.604	0.575	0.549	0.522	0.495	0.468	0.441	0.415	0.389	0.362	0.338	0.311	0.288	0.262	0.239	0.216	0.192	0.171	0.150	0.129	0.109	0.089	0.069	0.051	0.034	0.018	0.001	-0.014	-0.029	-0.042	-0.056	-0.069	-0.080	-0.092	-0.101	-0.111	-0.120	-0.129	-0.136	-0.144	-0.150	-0.155	-0.161	-0.166	-0.170	-0.174	-0.178	-0.180	-0.182	-0.186	-0.188	-0.188	-0.190	-0.191	-0.192	-0.194	-0.195	-0.195	-0.196	-0.198	-0.198	-0.199	-0.200	-0.201	-0.202	-0.204	-0.206	-0.209	-0.211	-0.214	-0.218	-0.221	-0.225	-0.230	-0.235	-0.241	-0.246	-0.254	-0.260	-0.269	-0.276	-0.285	-0.294	-0.304	-0.315	-0.325	-0.336	-0.349	-0.360	-0.374	-0.386	-0.401	-0.415	-0.429	-0.444	-0.459	-0.475	-0.490	-0.507	-0.522	-0.540	-0.556	-0.572	-0.590	-0.606	-0.625	-0.642	-0.659	-0.676	-0.692	-0.710	-0.726	-0.744	-0.760	-0.776	-0.792	-0.809	-0.824	-0.840	-0.854	-0.869	-0.882	-0.898	-0.911	-0.925	-0.938	-0.950	-0.962	-0.974	-0.985	-0.996	-1.008	-1.018	-1.028	-1.038	-1.046	-1.055	-1.065	-1.074	-1.081	-1.090	-1.099	-1.105	-1.112	-1.121	-1.129	-1.136	-1.144	-1.151	-1.158	-1.165	-1.172	-1.180	-1.186	-1.194	-1.201	-1.210	-1.219	-1.226	-1.235	-1.245	-1.254	-1.264	-1.272	-1.282	-1.294	-1.304	-1.316	-1.328	-1.340	-1.351	-1.365	-1.380	-1.394	-1.409	-1.422	-1.439	-1.455	-1.471	-1.488	-1.505	-1.522	-1.541	-1.560	-1.579	-1.598	-1.618	-1.638	-1.658	-1.679	-1.699	-1.719	-1.741	-1.762	-1.784	-1.805	-1.826	-1.848	-1.869	-1.891	-1.911	-1.932	-1.954	-1.974	-1.992	-2.014	-2.033	-2.051	-2.070	-2.089	-2.106	-2.124	-2.140	-2.156	-2.171	-2.185	-2.200	-2.212	-2.224	-2.235	-2.246	-2.255	-2.265	-2.272	-2.280	-2.286	-2.292	-2.298	-2.301	-2.302	-2.306	-2.306	-2.309	-2.306	-2.306	-2.304	-2.302	-2.299	-2.296	-2.291	-2.285	-2.281	-2.275	-2.268	-2.260	-2.252	-2.246	-2.238	-2.229	-2.221	-2.211	-2.202	-2.192	-2.184	-2.175	-2.166	-2.158	-2.149	-2.140	-2.131	-2.122	-2.114	-2.106	-2.099	-2.091	-2.085	-2.079	-2.074	-2.068	-2.062	-2.059	-2.054	-2.051	-2.049	-2.045	-2.044	-2.042	-2.041	-2.041	-2.042	-2.042	-2.044	-2.045	-2.047	-2.050	-2.052	-2.056	-2.061	-2.064	-2.069	-2.072	-2.078	-2.082	-2.088	-2.092	-2.098	-2.102	-2.108	-2.112	-2.118	-2.122	-2.128	-2.131	-2.135	-2.138	-2.141	-2.144	-2.148	-2.150	-2.150	-2.152	-2.152	-2.152	-2.150	-2.150	-2.148	-2.145	-2.142	-2.138	-2.132	-2.128	-2.121	-2.115	-2.108	-2.100	-2.091	-2.082	-2.072	-2.061	-2.051	-2.040	-2.029	-2.016	-2.002	-1.990	-1.976	-1.961	-1.948	-1.932	-1.918	-1.901	-1.888	-1.871	-1.855	-1.839	-1.822	-1.808	-1.790	-1.774	-1.758	-1.741	-1.725	-1.708	-1.692	-1.675	-1.659	-1.644	-1.626	-1.611	-1.596	-1.580	-1.565	-1.550	-1.535	-1.520	-1.505	-1.491	-1.476	-1.462	-1.449	-1.435	-1.422	-1.408	-1.396	-1.382	-1.369	-1.358	-1.345	-1.332	-1.320	-1.309	-1.298	-1.285	-1.274	-1.264	-1.252	-1.242	-1.231	-1.221	-1.211	-1.201	-1.192	-1.182	-1.172	-1.164	-1.155	-1.146	-1.138	-1.130	-1.120	-1.112	-1.105	-1.098	-1.090	-1.082	-1.075	-1.068	-1.061	-1.054	-1.048	-1.040	-1.034	-1.028	-1.020	-1.014	-1.008	-1.001	-0.995	-0.989	-0.982	-0.975	-0.969	-0.962	-0.955	-0.949	-0.940	-0.934	-0.925	-0.918	-0.910	-0.901	-0.891	-0.882	-0.874	-0.864	-0.854	-0.844	-0.832	-0.822	-0.810	-0.800	-0.788	-0.774	-0.761	-0.749	-0.736	-0.722	-0.708	-0.692	-0.679	-0.664	-0.649	-0.632	-0.618	-0.602	-0.586	-0.570	-0.555	-0.539	-0.522	-0.507	-0.491	-0.476	-0.461	-0.446	-0.431	-0.418	-0.402	-0.389	-0.376	-0.362	-0.351	-0.340	-0.329	-0.319	-0.310	-0.301	-0.294	-0.286	-0.281	-0.276	-0.271	-0.269	-0.266	-0.265	-0.265	-0.268	-0.269	-0.271	-0.276	-0.280	-0.286	-0.294	-0.301	-0.310	-0.320	-0.330	-0.342	-0.355	-0.368	-0.381	-0.395	-0.411	-0.428	-0.442	-0.459	-0.476	-0.494	-0.511	-0.529	-0.548	-0.565	-0.582	-0.601	-0.619	-0.636	-0.654	-0.671	-0.686	-0.704	-0.719	-0.734	-0.748	-0.761	-0.774	-0.785	-0.796	-0.808	-0.815	-0.824	-0.831	-0.836	-0.841	-0.845	-0.848	-0.850	-0.850	-0.851	-0.849	-0.848	-0.842	-0.838	-0.832	-0.826	-0.819	-0.810	-0.801	-0.791	-0.780	-0.769	-0.758	-0.744	-0.731	-0.716	-0.701	-0.686	-0.671	-0.655	-0.639	-0.622	-0.606	-0.589	-0.572	-0.555	-0.539	-0.521	-0.504	-0.486	-0.470	-0.452	-0.436	-0.420	-0.404	-0.386	-0.371	-0.355	-0.340	-0.325	-0.310	-0.295	-0.280	-0.266	-0.254	-0.240	-0.226	-0.212	-0.201	-0.188	-0.176	-0.164	-0.152	-0.142	-0.130	-0.120	-0.110	-0.101	-0.090	-0.081	-0.072	-0.064	-0.055	-0.046	-0.039	-0.030	-0.022	-0.016	-0.009	-0.002	0.002	0.009	0.014	0.019	0.024	0.029	0.032	0.036	0.040	0.042	0.046	0.048	0.050	0.052	0.052	0.055	0.055	0.055	0.056	0.056	0.055	0.055	0.054	0.052	0.051	0.050	0.049	0.046	0.045	0.045	0.042	0.040	0.039	0.038	0.036	0.034	0.032	0.031	0.030	0.029	0.029	0.028	0.028	0.028	0.028	0.028	0.028	0.029	0.030	0.031	0.032	0.034	0.036	0.039	0.041	0.044	0.046	0.050	0.054	0.056	0.060	0.062	0.068	0.070	0.074	0.078	0.081	0.086	0.089	0.094	0.096	0.099	0.102	0.106	0.108	0.110	0.111	0.114	0.114	0.116	0.116	0.116	0.116	0.116	0.115	0.114	0.111	0.110	0.106	0.105	0.101	0.098	0.094	0.089	0.084	0.078	0.071	0.066	0.060	0.052	0.045	0.038	0.031	0.022	0.015	0.006	-0.002	-0.010	-0.020	-0.029	-0.038	-0.046	-0.055	-0.065	-0.074	-0.081	-0.091	-0.101	-0.109	-0.118	-0.126	-0.135	-0.142	-0.151	-0.159	-0.166	-0.174	-0.181	-0.188	-0.194	-0.200	-0.205	-0.210	-0.215	-0.220	-0.225	-0.228	-0.230	-0.234	-0.236	-0.238	-0.239	-0.239	-0.240	-0.240	-0.239	-0.236	-0.235	-0.232	-0.230	-0.225	-0.221	-0.215	-0.210	-0.205	-0.196	-0.190	-0.182	-0.174	-0.165	-0.155	-0.145	-0.134	-0.122	-0.111	-0.099	-0.086	-0.072	-0.059	-0.045	-0.031	-0.018	-0.002	0.012	0.029	0.044	0.060	0.075	0.091	0.108	0.124	0.139	0.154	0.170	0.185	0.201	0.216	0.231	0.245	0.259	0.274	0.288	0.300	0.312	0.325	0.336	0.348	0.358	0.369	0.379	0.388	0.396	0.404	0.411	0.418	0.425	0.430	0.435	0.440	0.444	0.448	0.450	0.454	0.456	0.458	0.459	0.460	0.460	0.461	0.461	0.461	0.460	0.460	0.459	0.459	0.458	0.456	0.455	0.454	0.451	0.450	0.450	0.448	0.446	0.445	0.445	0.444	0.442	0.441	0.441	0.441	0.440	0.440	0.440	0.441	0.441	0.441	0.442	0.444	0.445	0.446	0.448	0.450	0.451	0.454	0.455	0.456	0.459	0.461	0.464	0.465	0.468	0.470	0.472	0.475	0.479	0.480	0.481	0.484	0.485	0.488	0.489	0.490	0.492	0.494	0.494	0.494	0.494	0.494	0.494	0.492	0.494	0.492	0.490	0.489	0.486	0.485	0.481	0.480	0.475	0.472	0.468	0.464	0.460	0.456	0.451	0.445	0.439	0.435	0.429	0.422	0.416	0.410	0.405	0.398	0.391	0.385	0.378	0.371	0.366	0.359	0.354	0.346	0.341	0.335	0.330	0.325	0.320	0.316	0.312	0.309	0.306	0.302	0.301	0.299	0.298	0.298	0.298	0.299	0.299	0.301	0.304	0.306	0.310	0.315	0.320	0.325	0.332	0.339	0.346	0.354	0.362	0.372	0.381	0.391	0.402	0.414	0.425	0.436	0.449	0.461	0.474	0.486	0.500	0.512	0.526	0.539	0.551	0.564	0.578	0.590	0.602	0.615	0.628	0.639	0.650	0.661	0.671	0.681	0.691	0.700	0.709	0.716	0.724	0.730	0.736	0.742	0.748	0.751	0.755	0.759	0.761	0.762	0.765	0.766	0.766	0.768	0.766	0.765	0.764	0.761	0.761	0.759	0.756	0.752	0.751	0.748	0.745	0.742	0.739	0.736	0.734	0.731	0.729	0.726	0.725	0.724	0.722	0.722	0.721	0.721	0.722	0.724	0.726	0.728	0.731	0.735	0.739	0.742	0.749	0.755	0.761	0.768	0.776	0.785	0.795	0.804	0.815	0.826	0.838	0.851	0.864	0.879	0.891	0.908	0.921	0.938	0.954	0.970	0.988	1.005	1.022	1.040	1.058	1.076	1.096	1.114	1.132	1.151	1.171	1.190	1.210	1.229	1.248	1.265	1.285	1.304	1.322	1.340	1.358	1.375	1.391	1.409	1.425	1.441	1.458	1.471	1.486	1.500	1.514	1.528	1.540	1.552	1.564	1.574	1.585	1.594	1.604	1.612	1.620	1.628	1.634	1.640	1.646	1.650	1.654	1.658	1.660	1.662	1.664	1.665	1.665	1.665	1.665	1.662	1.660	1.658	1.654	1.651	1.646	1.640	1.635	1.629	1.622	1.615	1.606	1.599	1.589	1.580	1.569	1.559	1.546	1.534	1.522	1.509	1.495	1.481	1.466	1.451	1.436	1.420	1.402	1.386	1.369	1.351	1.332	1.312	1.292	1.274	1.252	1.232	1.210	1.189	1.166	1.144	1.120	1.096	1.072	1.048	1.022	0.999	0.972	0.946	0.920	0.894	0.868	0.839	0.811	0.784	0.756	0.728	0.699	0.671	0.641	0.612	0.584	0.555	0.526	0.496	0.468	0.438	0.409	0.380	0.351	0.322	0.294	0.266	0.238	0.210	0.184	0.156	0.131	0.105	0.080	0.055	0.031	0.009	-0.015	-0.036	-0.058	-0.076	-0.095	-0.114	-0.130	-0.146	-0.161	-0.175	-0.188	-0.199	-0.209	-0.218	-0.224	-0.230	-0.235	-0.238	-0.240	-0.239	-0.239	-0.235	-0.231	-0.226	-0.218	-0.209	-0.199	-0.186	-0.172	-0.156	-0.140	-0.121	-0.101	-0.080	-0.056	-0.032	-0.006	0.021	0.050	0.080	0.110	0.144	0.178	0.212	0.249	0.286	0.325	0.366	0.408	0.449	0.491	0.534	0.579	0.625	0.672	0.719	0.766	0.815	0.865	0.915	0.965	1.016	1.068	1.119	1.171	1.222	1.276	1.329	1.382	1.435	1.489	1.544	1.598	1.651	1.708	1.761	1.816	1.871	1.926	1.981	2.036	2.091	2.148	2.201	2.258	2.311	2.368	2.421	2.476	2.532	2.588	2.641	2.695	2.750	2.805	2.859	2.912	2.966	3.021	3.074	3.128	3.181	3.234	3.286	3.340	3.392	3.444	3.496	3.548	3.600	3.651	3.702	3.752	3.804	3.854	3.905	3.954	4.004	4.054	4.101	4.151	4.199	4.248	4.295	4.341	4.389	4.435	4.482	4.529	4.575	4.621	4.665	4.711	4.755	4.799	4.844	4.888	4.930	4.974	5.016	5.059	5.101	5.142	5.182	5.224	5.264	5.304	5.344	5.384	5.421	5.459	5.498	5.534	5.571	5.606	5.641	5.675	5.709	5.742	5.775	5.808	5.839	5.869	5.899	5.926	5.955	5.981	6.008	6.031	6.055	6.079	6.100	6.120	6.140	6.156	6.174	6.190	6.204	6.216	6.228	6.238	6.246	6.252	6.259	6.261	6.264	6.265	6.264	6.261	6.256	6.251	6.244	6.234	6.222	6.210	6.195	6.178	6.159	6.138	6.116	6.091	6.065	6.038	6.008	5.976	5.942	5.906	5.870	5.831	5.791	5.749	5.702	5.658	5.609	5.560	5.508	5.455	5.400	5.344	5.285	5.225	5.165	5.102	5.038	4.972	4.906	4.838	4.770	4.699	4.628	4.555	4.481	4.408	4.332	4.256	4.179	4.101	4.022	3.945	3.865	3.786	3.705	3.625	3.546	3.465	3.384	3.302	3.224	3.142	3.062	2.982	2.902	2.824	2.746	2.669	2.591	2.514	2.438	2.362	2.289	2.215	2.144	2.071	2.002	1.932	1.865	1.798	1.732	1.669	1.606	1.545	1.485	1.425	1.368	1.311	1.256	1.202	1.151	1.099	1.050	1.001	0.955	0.909	0.865	0.820	0.779	0.739	0.698	0.659	0.621	0.584	0.549	0.512	0.479	0.445	0.411	0.380	0.349	0.318	0.288	0.258	0.226	0.198	0.169	0.140	0.112	0.084	0.056	0.030	0.001	-0.026	-0.052	-0.080	-0.106	-0.132	-0.159	-0.185	-0.212	-0.239	-0.264	-0.290	-0.316	-0.342	-0.366	-0.391	-0.416	-0.441	-0.465	-0.489	-0.511	-0.535	-0.556	-0.578	-0.598	-0.619	-0.638	-0.658	-0.674	-0.691	-0.708	-0.721	-0.736	-0.749	-0.760	-0.771	-0.781	-0.790	-0.796	-0.804	-0.808	-0.811	-0.814	-0.815	-0.814	-0.812	-0.810	-0.806	-0.801	-0.794	-0.788	-0.778	-0.768	-0.755	-0.744	-0.730	-0.715	-0.700	-0.682	-0.665	-0.646	-0.626	-0.606	-0.585	-0.562	-0.540	-0.518	-0.492	-0.469	-0.445	-0.419	-0.394	-0.366	-0.340	-0.312	-0.286	-0.259	-0.230	-0.204	-0.176	-0.148	-0.120	-0.092	-0.065	-0.038	-0.010	0.016	0.044	0.070	0.098	0.122	0.149	0.174	0.199	0.222	0.248	0.270	0.292	0.315	0.338	0.358	0.378	0.398	0.418	0.436	0.454	0.471	0.488	0.504	0.519	0.534	0.548	0.560	0.572	0.584	0.595	0.604	0.614	0.621	0.630	0.636	0.642	0.648	0.652	0.658	0.660	0.664	0.666	0.668	0.669	0.670	0.670	0.670	0.669	0.668	0.666	0.664	0.662	0.661	0.659	0.656	0.654	0.650	0.649	0.645	0.642	0.641	0.639	0.636	0.634	0.632	0.631	0.631	0.631	0.631	0.631	0.631	0.632	0.635	0.636	0.640	0.642	0.646	0.651	0.656	0.662	0.669	0.676	0.684	0.691	0.700	0.710	0.718	0.729	0.739	0.750	0.761	0.772	0.785	0.798	0.810	0.824	0.836	0.850	0.864	0.878	0.891	0.905	0.921	0.935	0.949	0.964	0.979	0.992	1.006	1.021	1.035	1.049	1.064	1.078	1.090	1.105	1.118	1.131	1.142	1.156	1.169	1.180	1.192	1.205	1.216	1.229	1.239	1.250	1.260	1.271	1.281	1.291	1.301	1.311	1.320	1.330	1.339	1.346	1.355	1.362	1.371	1.380	1.386	1.394	1.401	1.408	1.414	1.421	1.428	1.432	1.438	1.444	1.449	1.452	1.458	1.461	1.464	1.468	1.470	1.471	1.474	1.475	1.475	1.476	1.476	1.475	1.475	1.474	1.471	1.469	1.466	1.462	1.458	1.452	1.448	1.441	1.435	1.428	1.419	1.410	1.401	1.392	1.381	1.370	1.359	1.348	1.334	1.321	1.308	1.295	1.280	1.264	1.249	1.232	1.216	1.200	1.182	1.165	1.148	1.129	1.111	1.092	1.074	1.054	1.035	1.015	0.995	0.975	0.955	0.935	0.915	0.895	0.876	0.856	0.838	0.818	0.798	0.779	0.760	0.741	0.722	0.704	0.686	0.668	0.650	0.634	0.616	0.600	0.584	0.568	0.552	0.538	0.522	0.509	0.494	0.480	0.468	0.454	0.441	0.429	0.418	0.406	0.395	0.382	0.371	0.361	0.351	0.341	0.331	0.321	0.311	0.302	0.292	0.282	0.274	0.265	0.255	0.246	0.238	0.229	0.219	0.210	0.200	0.191	0.181	0.171	0.162	0.152	0.142	0.132	0.122	0.111	0.101	0.090	0.080	0.069	0.059	0.048	0.036	0.026	0.015	0.004	-0.009	-0.020	-0.030	-0.041	-0.050	-0.061	-0.071	-0.081	-0.091	-0.101	-0.109	-0.119	-0.128	-0.135	-0.142	-0.149	-0.155	-0.161	-0.166	-0.171	-0.174	-0.176	-0.179	-0.180	-0.181	-0.181	-0.180	-0.179	-0.176	-0.171	-0.168	-0.162	-0.156	-0.149	-0.141	-0.134	-0.122	-0.112	-0.101	-0.089	-0.076	-0.062	-0.048	-0.034	-0.018	0.000	0.018	0.034	0.054	0.072	0.092	0.112	0.132	0.152	0.174	0.195	0.218	0.239	0.260	0.282	0.305	0.328	0.350	0.371	0.395	0.416	0.439	0.460	0.482	0.502	0.524	0.544	0.565	0.585	0.605	0.624	0.641	0.660	0.678	0.694	0.711	0.726	0.742	0.756	0.770	0.782	0.795	0.806	0.818	0.829	0.839	0.848	0.856	0.864	0.871	0.876	0.882	0.888	0.892	0.895	0.899	0.901	0.902	0.904	0.905	0.906	0.905	0.904	0.902	0.901	0.900	0.896	0.895	0.891	0.888	0.885	0.880	0.875	0.872	0.868	0.864	0.859	0.854	0.851	0.846	0.841	0.838	0.834	0.829	0.826	0.822	0.819	0.816	0.814	0.811	0.809	0.806	0.806	0.805	0.804	0.804	0.805	0.805	0.806	0.808	0.810	0.811	0.814	0.815	0.819	0.822	0.825	0.829	0.832	0.838	0.841	0.845	0.850	0.855	0.860	0.864	0.869	0.874	0.878	0.881	0.885	0.889	0.892	0.895	0.898	0.900	0.901	0.902	0.904	0.905	0.904	0.902	0.901	0.900	0.896	0.892	0.889	0.884	0.878	0.870	0.864	0.855	0.846	0.836	0.825	0.815	0.802	0.790	0.778	0.762	0.749	0.734	0.718	0.700	0.684	0.666	0.648	0.630	0.611	0.592	0.572	0.552	0.534	0.514	0.494	0.474	0.454	0.434	0.414	0.394	0.374	0.355	0.335	0.316	0.298	0.279	0.261	0.244	0.226	0.211	0.195	0.180	0.166	0.152	0.139	0.126	0.116	0.104	0.095	0.086	0.078	0.070	0.062	0.056	0.052	0.048	0.044	0.041	0.040	0.039	0.039	0.039	0.040	0.041	0.044	0.049	0.052	0.058	0.064	0.070	0.076	0.082	0.090	0.100	0.108	0.118	0.126	0.136	0.148	0.158	0.169	0.180	0.190	0.202	0.214	0.226	0.238	0.250	0.260	0.272	0.284	0.296	0.308	0.319	0.329	0.339	0.349	0.359	0.368	0.378	0.385	0.392	0.400	0.406	0.414	0.419	0.424	0.429	0.432	0.436	0.438	0.440	0.441	0.441	0.441	0.440	0.439	0.436	0.434	0.430	0.425	0.421	0.415	0.409	0.401	0.394	0.385	0.378	0.368	0.358	0.348	0.338	0.326	0.314	0.301	0.289	0.278	0.264	0.251	0.238	0.224	0.210	0.195	0.182	0.168	0.152	0.139	0.124	0.110	0.096	0.081	0.069	0.054	0.040	0.028	0.015	0.001	-0.011	-0.022	-0.035	-0.048	-0.058	-0.070	-0.079	-0.090	-0.099	-0.109	-0.119	-0.126	-0.134	-0.142	-0.150	-0.155	-0.161	-0.168	-0.172	-0.179	-0.182	-0.185	-0.189	-0.192	-0.195	-0.198	-0.199	-0.200	-0.201	-0.202	-0.202	-0.202	-0.201	-0.200	-0.200	-0.199	-0.198	-0.195	-0.192	-0.190	-0.189	-0.186	-0.184	-0.181	-0.179	-0.176	-0.174	-0.170	-0.168	-0.166	-0.162	-0.161	-0.159	-0.158	-0.155	-0.154	-0.152	-0.152	-0.151	-0.150	-0.151	-0.151	-0.152	-0.152	-0.154	-0.156	-0.158	-0.160	-0.162	-0.166	-0.169	-0.174	-0.176	-0.181	-0.186	-0.191	-0.196	-0.201	-0.208	-0.214	-0.219	-0.225	-0.231	-0.238	-0.244	-0.249	-0.255	-0.261	-0.266	-0.272	-0.278	-0.281	-0.286	-0.290	-0.294	-0.298	-0.301	-0.304	-0.305	-0.306	-0.308	-0.308	-0.308	-0.306	-0.305	-0.302	-0.300	-0.298	-0.294	-0.289	-0.284	-0.279	-0.272	-0.265	-0.259	-0.251	-0.244	-0.235	-0.226	-0.218	-0.208	-0.199	-0.190	-0.179	-0.171	-0.161	-0.151	-0.142	-0.132	-0.122	-0.115	-0.108	-0.099	-0.091	-0.084	-0.078	-0.071	-0.066	-0.061	-0.058	-0.055	-0.052	-0.051	-0.051	-0.051	-0.052	-0.054	-0.058	-0.061	-0.066	-0.072	-0.078	-0.085	-0.095	-0.104	-0.114	-0.126	-0.138	-0.151	-0.165	-0.179	-0.194	-0.210	-0.226	-0.244	-0.261	-0.280	-0.299	-0.319	-0.339	-0.359	-0.380	-0.400	-0.421	-0.442	-0.465	-0.488	-0.509	-0.531	-0.554	-0.575	-0.599	-0.621	-0.644	-0.665	-0.686	-0.709	-0.730	-0.752	-0.772	-0.795	-0.816	-0.836	-0.858	-0.878	-0.898	-0.918	-0.938	-0.956	-0.975	-0.994	-1.012	-1.030	-1.048	-1.065	-1.082	-1.099	-1.116	-1.131	-1.149	-1.164	-1.179	-1.194	-1.209	-1.224	-1.238	-1.252	-1.266	-1.279	-1.294	-1.306	-1.320	-1.332	-1.345	-1.358	-1.369	-1.380	-1.391	-1.404	-1.415	-1.426	-1.436	-1.446	-1.458	-1.468	-1.478	-1.488	-1.499	-1.509	-1.518	-1.528	-1.536	-1.546	-1.556	-1.566	-1.575	-1.584	-1.594	-1.602	-1.612	-1.622	-1.631	-1.641	-1.652	-1.661	-1.672	-1.682	-1.691	-1.702	-1.714	-1.725	-1.735	-1.748	-1.759	-1.771	-1.782	-1.795	-1.809	-1.821	-1.834	-1.848	-1.861	-1.875	-1.890	-1.904	-1.919	-1.932	-1.948	-1.964	-1.979	-1.995	-2.010	-2.026	-2.042	-2.056	-2.074	-2.089	-2.105	-2.120	-2.135	-2.151	-2.166	-2.181	-2.195	-2.209	-2.224	-2.238	-2.251	-2.262	-2.275	-2.286	-2.298	-2.308	-2.318	-2.326	-2.334	-2.341	-2.348	-2.352	-2.358	-2.361	-2.365	-2.365	-2.366	-2.366	-2.365	-2.362	-2.359	-2.354	-2.349	-2.341	-2.332	-2.325	-2.314	-2.302	-2.290	-2.276	-2.262	-2.246	-2.230	-2.212	-2.192	-2.174	-2.152	-2.130	-2.108	-2.084	-2.060	-2.035	-2.010	-1.982	-1.955	-1.928	-1.899	-1.870	-1.841	-1.811	-1.781	-1.751	-1.721	-1.690	-1.660	-1.629	-1.598	-1.566	-1.535	-1.505	-1.475	-1.444	-1.414	-1.384	-1.354	-1.325	-1.298	-1.270	-1.242	-1.216	-1.190	-1.164	-1.140	-1.116	-1.094	-1.071	-1.049	-1.029	-1.010	-0.990	-0.972	-0.956	-0.940	-0.924	-0.909	-0.896	-0.884	-0.872	-0.861	-0.851	-0.842	-0.835	-0.826	-0.820	-0.814	-0.810	-0.805	-0.800	-0.798	-0.795	-0.794	-0.791	-0.791	-0.790	-0.791	-0.791	-0.792	-0.794	-0.795	-0.798	-0.800	-0.801	-0.804	-0.806	-0.810	-0.814	-0.816	-0.819	-0.822	-0.826	-0.829	-0.832	-0.836	-0.839	-0.842	-0.845	-0.849	-0.850	-0.854	-0.858	-0.860	-0.862	-0.865	-0.869	-0.871	-0.874	-0.876	-0.879	-0.881	-0.882	-0.886	-0.889	-0.891	-0.894	-0.896	-0.900	-0.902	-0.906	-0.908	-0.911	-0.915	-0.919	-0.922	-0.928	-0.931	-0.935	-0.940	-0.945	-0.950	-0.955	-0.960	-0.966	-0.972	-0.979	-0.985	-0.992	-0.999	-1.008	-1.015	-1.022	-1.030	-1.039	-1.048	-1.058	-1.066	-1.075	-1.085	-1.095	-1.104	-1.115	-1.125	-1.135	-1.145	-1.156	-1.168	-1.178	-1.188	-1.198	-1.209	-1.220	-1.231	-1.241	-1.252	-1.262	-1.274	-1.282	-1.294	-1.304	-1.315	-1.324	-1.332	-1.342	-1.351	-1.361	-1.370	-1.378	-1.386	-1.395	-1.402	-1.410	-1.416	-1.424	-1.429	-1.435	-1.441	-1.448	-1.452	-1.458	-1.461	-1.466	-1.470	-1.474	-1.476	-1.480	-1.482	-1.485	-1.486	-1.489	-1.490	-1.491	-1.492	-1.492	-1.494	-1.492	-1.494	-1.492	-1.492	-1.491	-1.491	-1.489	-1.489	-1.486	-1.485	-1.481	-1.480	-1.478	-1.476	-1.474	-1.470	-1.468	-1.465	-1.461	-1.458	-1.455	-1.451	-1.448	-1.445	-1.441	-1.438	-1.434	-1.430	-1.426	-1.422	-1.419	-1.415	-1.411	-1.408	-1.402	-1.399	-1.394	-1.389	-1.385	-1.380	-1.376	-1.372	-1.368	-1.361	-1.356	-1.351	-1.346	-1.341	-1.336	-1.330	-1.325	-1.320	-1.314	-1.306	-1.300	-1.295	-1.288	-1.280	-1.274	-1.266	-1.260	-1.251	-1.245	-1.236	-1.229	-1.219	-1.211	-1.204	-1.194	-1.185	-1.176	-1.166	-1.158	-1.148	-1.139	-1.129	-1.119	-1.110	-1.100	-1.090	-1.080	-1.070	-1.059	-1.049	-1.039	-1.030	-1.019	-1.009	-0.999	-0.990	-0.979	-0.969	-0.959	-0.950	-0.940	-0.930	-0.921	-0.911	-0.902	-0.892	-0.885	-0.876	-0.868	-0.859	-0.850	-0.842	-0.834	-0.826	-0.819	-0.811	-0.804	-0.798	-0.789	-0.782	-0.776	-0.769	-0.762	-0.758	-0.750	-0.745	-0.740	-0.734	-0.729	-0.724	-0.719	-0.715	-0.710	-0.706	-0.702	-0.699	-0.695	-0.692	-0.689	-0.686	-0.685	-0.682	-0.680	-0.680	-0.679	-0.678	-0.678	-0.678	-0.679	-0.680	-0.680	-0.681	-0.684	-0.686	-0.690	-0.691	-0.696	-0.700	-0.704	-0.709	-0.714	-0.719	-0.725	-0.731	-0.738	-0.744	-0.750	-0.758	-0.764	-0.771	-0.780	-0.788	-0.796	-0.804	-0.812	-0.820	-0.829	-0.838	-0.845	-0.854	-0.861	-0.870	-0.878	-0.885	-0.894	-0.900	-0.908	-0.915	-0.921	-0.926	-0.934	-0.939	-0.944	-0.949	-0.954	-0.958	-0.961	-0.964	-0.966	-0.970	-0.971	-0.972	-0.974	-0.974	-0.974	-0.974	-0.974	-0.972	-0.970	-0.969	-0.965	-0.964	-0.960	-0.956	-0.952	-0.949	-0.944	-0.940	-0.935	-0.929	-0.924	-0.918	-0.911	-0.905	-0.899	-0.892	-0.885	-0.879	-0.871	-0.864	-0.856	-0.849	-0.841	-0.832	-0.824	-0.816	-0.808	-0.800	-0.791	-0.782	-0.772	-0.764	-0.755	-0.746	-0.736	-0.728	-0.716	-0.706	-0.698	-0.688	-0.675	-0.665	-0.655	-0.644	-0.632	-0.621	-0.609	-0.598	-0.585	-0.574	-0.561	-0.549	-0.535	-0.522	-0.509	-0.496	-0.482	-0.469	-0.455	-0.441	-0.428	-0.412	-0.398	-0.384	-0.369	-0.355	-0.340	-0.325	-0.310	-0.295	-0.280	-0.265	-0.250	-0.236	-0.220	-0.205	-0.191	-0.176	-0.161	-0.148	-0.132	-0.119	-0.104	-0.090	-0.076	-0.064	-0.050	-0.036	-0.022	-0.009	0.004	0.016	0.029	0.041	0.054	0.066	0.078	0.089	0.100	0.112	0.122	0.134	0.145	0.156	0.166	0.178	0.189	0.199	0.209	0.220	0.229	0.239	0.249	0.259	0.269	0.278	0.288	0.296	0.305	0.315	0.322	0.331	0.340	0.348	0.356	0.364	0.371	0.379	0.386	0.392	0.399	0.405	0.410	0.416	0.420	0.425	0.429	0.431	0.435	0.438	0.439	0.439	0.440	0.440	0.439	0.438	0.434	0.432	0.428	0.424	0.419	0.411	0.405	0.398	0.389	0.378	0.369	0.356	0.344	0.331	0.318	0.304	0.289	0.272	0.255	0.238	0.220	0.201	0.180	0.161	0.139	0.119	0.096	0.074	0.050	0.025	0.001	-0.022	-0.048	-0.072	-0.098	-0.125	-0.150	-0.176	-0.201	-0.229	-0.254	-0.281	-0.306	-0.332	-0.359	-0.384	-0.409	-0.434	-0.459	-0.484	-0.509	-0.531	-0.555	-0.578	-0.600	-0.621	-0.644	-0.665	-0.684	-0.704	-0.724	-0.741	-0.759	-0.778	-0.792	-0.809	-0.824	-0.838	-0.852	-0.866	-0.879	-0.890	-0.902	-0.912	-0.922	-0.932	-0.941	-0.949	-0.956	-0.965	-0.971	-0.978	-0.984	-0.989	-0.994	-0.999	-1.002	-1.005	-1.010	-1.014	-1.016	-1.019	-1.021	-1.022	-1.026	-1.028	-1.029	-1.031	-1.032	-1.035	-1.036	-1.039	-1.041	-1.044	-1.046	-1.049	-1.051	-1.055	-1.059	-1.062	-1.066	-1.070	-1.075	-1.079	-1.086	-1.091	-1.098	-1.105	-1.111	-1.120	-1.128	-1.138	-1.148	-1.156	-1.166	-1.178	-1.190	-1.201	-1.214	-1.226	-1.240	-1.254	-1.268	-1.282	-1.298	-1.314	-1.329	-1.345	-1.361	-1.379	-1.395	-1.412	-1.429	-1.446	-1.465	-1.482	-1.500	-1.518	-1.535	-1.554	-1.570	-1.589	-1.606	-1.624	-1.641	-1.658	-1.674	-1.691	-1.706	-1.724	-1.739	-1.754	-1.768	-1.784	-1.798	-1.811	-1.824	-1.838	-1.850	-1.862	-1.874	-1.885	-1.898	-1.908	-1.918	-1.929	-1.938	-1.948	-1.958	-1.966	-1.975	-1.984	-1.991	-2.000	-2.009	-2.016	-2.024	-2.031	-2.039	-2.046	-2.055	-2.061	-2.070	-2.078	-2.086	-2.094	-2.102	-2.111	-2.120	-2.129	-2.139	-2.149	-2.158	-2.169	-2.179	-2.190	-2.201	-2.214	-2.225	-2.239	-2.251	-2.265	-2.278	-2.292	-2.308	-2.322	-2.339	-2.354	-2.371	-2.388	-2.405	-2.422	-2.441	-2.459	-2.478	-2.496	-2.515	-2.534	-2.554	-2.574	-2.594	-2.614	-2.634	-2.655	-2.674	-2.694	-2.714	-2.735	-2.754	-2.774	-2.794	-2.812	-2.831	-2.850	-2.869	-2.888	-2.904	-2.921	-2.939	-2.955	-2.970	-2.985	-2.999	-3.012	-3.026	-3.039	-3.050	-3.061	-3.072	-3.081	-3.090	-3.098	-3.105	-3.111	-3.118	-3.122	-3.126	-3.130	-3.132	-3.135	-3.136	-3.136	-3.135	-3.135	-3.132	-3.131	-3.129	-3.126	-3.122	-3.116	-3.112	-3.108	-3.102	-3.095	-3.090	-3.084	-3.076	-3.069	-3.061	-3.055	-3.048	-3.040	-3.032	-3.026	-3.019	-3.011	-3.004	-2.999	-2.991	-2.985	-2.980	-2.974	-2.969	-2.965	-2.960	-2.956	-2.952	-2.951	-2.948	-2.945	-2.945	-2.944	-2.944	-2.944	-2.945	-2.946	-2.948	-2.950	-2.954	-2.956	-2.960	-2.965	-2.969	-2.974	-2.979	-2.985	-2.991	-2.998	-3.004	-3.010	-3.015	-3.022	-3.029	-3.036	-3.041	-3.049	-3.055	-3.060	-3.066	-3.072	-3.078	-3.081	-3.086	-3.090	-3.094	-3.096	-3.099	-3.100	-3.102	-3.102	-3.101	-3.101	-3.100	-3.098	-3.094	-3.090	-3.085	-3.080	-3.072	-3.066	-3.059	-3.050	-3.041	-3.031	-3.021	-3.009	-2.996	-2.985	-2.971	-2.956	-2.942	-2.928	-2.911	-2.896	-2.879	-2.861	-2.845	-2.826	-2.810	-2.791	-2.772	-2.754	-2.735	-2.716	-2.698	-2.679	-2.660	-2.640	-2.622	-2.602	-2.584	-2.565	-2.546	-2.528	-2.510	-2.491	-2.474	-2.455	-2.438	-2.421	-2.402	-2.386	-2.370	-2.354	-2.338	-2.322	-2.306	-2.291	-2.276	-2.261	-2.248	-2.232	-2.219	-2.205	-2.191	-2.179	-2.165	-2.152	-2.139	-2.128	-2.115	-2.102	-2.091	-2.079	-2.069	-2.058	-2.046	-2.035	-2.025	-2.015	-2.005	-1.995	-1.986	-1.976	-1.968	-1.959	-1.949	-1.941	-1.932	-1.922	-1.915	-1.909	-1.900	-1.892	-1.885	-1.879	-1.871	-1.864	-1.858	-1.851	-1.845	-1.839	-1.831	-1.825	-1.819	-1.812	-1.808	-1.800	-1.795	-1.789	-1.782	-1.776	-1.769	-1.764	-1.756	-1.749	-1.742	-1.735	-1.728	-1.720	-1.712	-1.704	-1.695	-1.686	-1.678	-1.668	-1.658	-1.646	-1.636	-1.625	-1.614	-1.601	-1.589	-1.576	-1.564	-1.550	-1.536	-1.521	-1.508	-1.492	-1.478	-1.461	-1.446	-1.430	-1.415	-1.399	-1.381	-1.365	-1.349	-1.332	-1.316	-1.300	-1.285	-1.270	-1.254	-1.239	-1.225	-1.210	-1.196	-1.184	-1.171	-1.159	-1.148	-1.136	-1.128	-1.118	-1.110	-1.102	-1.096	-1.091	-1.088	-1.084	-1.081	-1.080	-1.081	-1.081	-1.084	-1.088	-1.092	-1.098	-1.104	-1.112	-1.121	-1.131	-1.141	-1.154	-1.166	-1.180	-1.194	-1.210	-1.226	-1.242	-1.260	-1.279	-1.296	-1.315	-1.335	-1.355	-1.375	-1.394	-1.415	-1.435	-1.455	-1.475	-1.494	-1.514	-1.534	-1.552	-1.570	-1.588	-1.605	-1.621	-1.638	-1.652	-1.666	-1.680	-1.691	-1.702	-1.714	-1.722	-1.731	-1.738	-1.745	-1.750	-1.752	-1.755	-1.756	-1.758	-1.756	-1.755	-1.752	-1.748	-1.742	-1.738	-1.729	-1.721	-1.712	-1.702	-1.691	-1.680	-1.668	-1.655	-1.641	-1.628	-1.612	-1.596	-1.580	-1.564	-1.546	-1.530	-1.512	-1.495	-1.478	-1.459	-1.440	-1.422	-1.404	-1.385	-1.366	-1.348	-1.330	-1.311	-1.292	-1.275	-1.256	-1.239	-1.221	-1.204	-1.186	-1.170	-1.152	-1.135	-1.120	-1.102	-1.088	-1.071	-1.056	-1.040	-1.026	-1.010	-0.996	-0.981	-0.968	-0.955	-0.941	-0.929	-0.915	-0.902	-0.891	-0.879	-0.868	-0.855	-0.844	-0.834	-0.822	-0.812	-0.802	-0.792	-0.784	-0.775	-0.766	-0.758	-0.750	-0.744	-0.736	-0.730	-0.724	-0.718	-0.711	-0.706	-0.701	-0.698	-0.694	-0.690	-0.688	-0.685	-0.681	-0.679	-0.678	-0.675	-0.674	-0.672	-0.670	-0.670	-0.670	-0.669	-0.669	-0.666	-0.666	-0.668	-0.666	-0.666	-0.666	-0.665	-0.665	-0.664	-0.664	-0.661	-0.660	-0.659	-0.658	-0.655	-0.654	-0.651	-0.648	-0.645	-0.641	-0.639	-0.635	-0.631	-0.626	-0.621	-0.618	-0.611	-0.606	-0.601	-0.595	-0.589	-0.584	-0.578	-0.571	-0.564	-0.559	-0.552	-0.546	-0.539	-0.534	-0.528	-0.521	-0.515	-0.510	-0.505	-0.501	-0.495	-0.491	-0.486	-0.484	-0.480	-0.479	-0.475	-0.474	-0.472	-0.472	-0.470	-0.471	-0.471	-0.472	-0.474	-0.476	-0.478	-0.480	-0.484	-0.486	-0.491	-0.496	-0.501	-0.506	-0.512	-0.519	-0.525	-0.531	-0.538	-0.545	-0.552	-0.560	-0.568	-0.576	-0.584	-0.592	-0.600	-0.608	-0.616	-0.625	-0.632	-0.641	-0.649	-0.658	-0.665	-0.674	-0.682	-0.690	-0.698	-0.705	-0.712	-0.719	-0.726	-0.732	-0.740	-0.745	-0.751	-0.756	-0.762	-0.768	-0.771	-0.776	-0.780	-0.785	-0.788	-0.790	-0.794	-0.795	-0.798	-0.799	-0.800	-0.802	-0.802	-0.802	-0.801	-0.801	-0.800	-0.800	-0.798	-0.795	-0.791	-0.789	-0.785	-0.781	-0.778	-0.771	-0.768	-0.760	-0.754	-0.748	-0.741	-0.734	-0.726	-0.719	-0.710	-0.701	-0.694	-0.684	-0.675	-0.665	-0.656	-0.646	-0.636	-0.626	-0.616	-0.606	-0.596	-0.585	-0.576	-0.566	-0.556	-0.548	-0.539	-0.529	-0.520	-0.511	-0.504	-0.496	-0.488	-0.481	-0.475	-0.469	-0.462	-0.458	-0.454	-0.449	-0.445	-0.442	-0.440	-0.438	-0.436	-0.436	-0.436	-0.436	-0.436	-0.438	-0.439	-0.440	-0.444	-0.445	-0.450	-0.452	-0.456	-0.460	-0.465	-0.470	-0.475	-0.479	-0.484	-0.490	-0.495	-0.501	-0.506	-0.511	-0.518	-0.522	-0.528	-0.532	-0.538	-0.541	-0.545	-0.549	-0.552	-0.556	-0.560	-0.562	-0.564	-0.568	-0.568	-0.569	-0.571	-0.571	-0.570	-0.570	-0.570	-0.569	-0.566	-0.565	-0.562	-0.560	-0.558	-0.555	-0.550	-0.546	-0.542	-0.538	-0.532	-0.529	-0.522	-0.518	-0.512	-0.507	-0.502	-0.496	-0.491	-0.485	-0.479	-0.474	-0.469	-0.464	-0.458	-0.454	-0.448	-0.444	-0.440	-0.435	-0.431	-0.428	-0.424	-0.421	-0.419	-0.418	-0.415	-0.414	-0.412	-0.411	-0.411	-0.411	-0.412	-0.412	-0.414	-0.415	-0.416	-0.420	-0.421	-0.424	-0.426	-0.431	-0.435	-0.439	-0.442	-0.445	-0.449	-0.454	-0.459	-0.462	-0.466	-0.471	-0.475	-0.480	-0.482	-0.486	-0.490	-0.492	-0.496	-0.498	-0.500	-0.500	-0.501	-0.502	-0.501	-0.501	-0.500	-0.499	-0.496	-0.492	-0.490	-0.485	-0.479	-0.474	-0.468	-0.460	-0.454	-0.445	-0.436	-0.428	-0.418	-0.406	-0.395	-0.384	-0.371	-0.359	-0.346	-0.332	-0.320	-0.306	-0.291	-0.278	-0.264	-0.249	-0.234	-0.220	-0.206	-0.192	-0.179	-0.165	-0.151	-0.140	-0.126	-0.115	-0.104	-0.091	-0.081	-0.071	-0.062	-0.054	-0.045	-0.038	-0.031	-0.024	-0.019	-0.014	-0.011	-0.008	-0.005	-0.002	-0.001	-0.001	0.000	-0.001	-0.002	-0.004	-0.006	-0.008	-0.010	-0.014	-0.016	-0.020	-0.024	-0.028	-0.031	-0.035	-0.039	-0.042	-0.046	-0.050	-0.052	-0.055	-0.058	-0.060	-0.061	-0.061	-0.062	-0.062	-0.061	-0.060	-0.058	-0.055	-0.052	-0.048	-0.042	-0.038	-0.030	-0.024	-0.016	-0.008	0.002	0.011	0.022	0.035	0.046	0.061	0.074	0.089	0.102	0.119	0.135	0.151	0.169	0.185	0.204	0.221	0.241	0.259	0.279	0.298	0.318	0.336	0.356	0.376	0.395	0.415	0.434	0.452	0.472	0.491	0.510	0.528	0.546	0.564	0.581	0.598	0.615	0.631	0.646	0.661	0.676	0.690	0.702	0.716	0.729	0.741	0.752	0.764	0.772	0.782	0.792	0.801	0.809	0.815	0.822	0.830	0.835	0.840	0.845	0.849	0.852	0.855	0.859	0.860	0.862	0.864	0.864	0.864	0.864	0.864	0.862	0.861	0.859	0.856	0.852	0.850	0.846	0.842	0.839	0.832	0.828	0.821	0.816	0.809	0.802	0.795	0.788	0.779	0.771	0.761	0.751	0.742	0.732	0.720	0.709	0.698	0.685	0.671	0.659	0.645	0.630	0.616	0.601	0.585	0.569	0.551	0.534	0.516	0.499	0.479	0.460	0.440	0.419	0.399	0.378	0.356	0.332	0.310	0.286	0.264	0.239	0.215	0.190	0.165	0.140	0.115	0.089	0.061	0.035	0.009	-0.018	-0.045	-0.072	-0.099	-0.126	-0.152	-0.180	-0.208	-0.235	-0.261	-0.288	-0.314	-0.340	-0.368	-0.392	-0.418	-0.444	-0.468	-0.491	-0.515	-0.539	-0.561	-0.582	-0.605	-0.625	-0.646	-0.665	-0.684	-0.700	-0.716	-0.734	-0.748	-0.761	-0.775	-0.785	-0.798	-0.806	-0.815	-0.821	-0.829	-0.832	-0.838	-0.839	-0.840	-0.840	-0.839	-0.835	-0.831	-0.826	-0.819	-0.810	-0.801	-0.791	-0.779	-0.764	-0.750	-0.734	-0.716	-0.696	-0.676	-0.655	-0.632	-0.609	-0.582	-0.556	-0.529	-0.500	-0.470	-0.440	-0.408	-0.375	-0.340	-0.305	-0.269	-0.232	-0.194	-0.155	-0.115	-0.075	-0.034	0.008	0.051	0.094	0.139	0.182	0.228	0.272	0.320	0.366	0.414	0.461	0.509	0.556	0.605	0.654	0.704	0.751	0.801	0.851	0.902	0.951	1.002	1.054	1.104	1.156	1.206	1.258	1.310	1.360	1.411	1.464	1.516	1.568	1.619	1.671	1.722	1.775	1.828	1.879	1.931	1.981	2.034	2.085	2.138	2.190	2.240	2.291	2.344	2.395	2.446	2.496	2.548	2.599	2.649	2.700	2.751	2.801	2.850	2.900	2.949	2.999	3.048	3.096	3.144	3.194	3.241	3.288	3.336	3.382	3.429	3.476	3.521	3.568	3.612	3.658	3.702	3.746	3.791	3.834	3.878	3.920	3.962	4.004	4.046	4.086	4.128	4.168	4.208	4.248	4.288	4.325	4.364	4.401	4.439	4.476	4.512	4.548	4.584	4.619	4.652	4.688	4.720	4.752	4.785	4.816	4.848	4.876	4.906	4.935	4.964	4.990	5.016	5.042	5.066	5.090	5.114	5.135	5.155	5.175	5.195	5.212	5.229	5.244	5.259	5.272	5.284	5.295	5.304	5.312	5.318	5.324	5.326	5.328	5.329	5.328	5.325	5.321	5.314	5.306	5.298	5.286	5.272	5.259	5.241	5.224	5.202	5.181	5.158	5.131	5.105	5.075	5.044	5.010	4.975	4.939	4.900	4.860	4.818	4.774	4.728	4.680	4.630	4.579	4.526	4.471	4.415	4.358	4.299	4.236	4.175	4.110	4.045	3.979	3.911	3.841	3.772	3.701	3.629	3.555	3.481	3.406	3.330	3.254	3.178	3.099	3.021	2.944	2.864	2.785	2.706	2.626	2.546	2.468	2.389	2.310	2.231	2.152	2.075	1.996	1.920	1.842	1.768	1.694	1.619	1.545	1.474	1.402	1.331	1.261	1.194	1.126	1.061	0.996	0.932	0.871	0.810	0.751	0.691	0.635	0.579	0.524	0.471	0.420	0.369	0.321	0.272	0.226	0.180	0.138	0.094	0.052	0.010	-0.029	-0.068	-0.105	-0.142	-0.178	-0.211	-0.246	-0.280	-0.312	-0.345	-0.376	-0.406	-0.436	-0.466	-0.496	-0.525	-0.554	-0.581	-0.610	-0.638	-0.666	-0.692	-0.719	-0.746	-0.774	-0.800	-0.826	-0.852	-0.878	-0.904	-0.930	-0.955	-0.981	-1.008	-1.031	-1.056	-1.081	-1.105	-1.130	-1.154	-1.178	-1.201	-1.224	-1.246	-1.266	-1.289	-1.309	-1.328	-1.348	-1.366	-1.384	-1.400	-1.416	-1.431	-1.446	-1.459	-1.471	-1.482	-1.492	-1.501	-1.510	-1.516	-1.522	-1.528	-1.530	-1.532	-1.534	-1.534	-1.531	-1.529	-1.525	-1.521	-1.515	-1.508	-1.499	-1.490	-1.480	-1.468	-1.456	-1.442	-1.428	-1.412	-1.396	-1.378	-1.360	-1.341	-1.321	-1.301	-1.280	-1.258	-1.236	-1.212	-1.190	-1.166	-1.141	-1.118	-1.092	-1.068	-1.041	-1.016	-0.990	-0.964	-0.938	-0.910	-0.885	-0.859	-0.832	-0.806	-0.780	-0.755	-0.729	-0.702	-0.678	-0.652	-0.628	-0.602	-0.579	-0.555	-0.532	-0.509	-0.486	-0.464	-0.444	-0.422	-0.402	-0.381	-0.362	-0.344	-0.325	-0.309	-0.291	-0.275	-0.260	-0.245	-0.232	-0.219	-0.205	-0.194	-0.182	-0.172	-0.162	-0.152	-0.145	-0.138	-0.130	-0.125	-0.120	-0.115	-0.110	-0.106	-0.104	-0.101	-0.100	-0.099	-0.098	-0.098	-0.098	-0.099	-0.099	-0.101	-0.102	-0.104	-0.106	-0.108	-0.111	-0.112	-0.115	-0.119	-0.120	-0.122	-0.125	-0.126	-0.129	-0.131	-0.131	-0.134	-0.134	-0.134	-0.134	-0.134	-0.132	-0.131	-0.129	-0.128	-0.124	-0.121	-0.116	-0.112	-0.106	-0.101	-0.095	-0.089	-0.080	-0.072	-0.064	-0.055	-0.046	-0.036	-0.025	-0.015	-0.004	0.009	0.021	0.034	0.046	0.059	0.071	0.085	0.099	0.112	0.126	0.141	0.154	0.169	0.184	0.198	0.211	0.226	0.240	0.255	0.270	0.282	0.298	0.311	0.324	0.338	0.350	0.362	0.376	0.389	0.400	0.414	0.424	0.436	0.448	0.459	0.469	0.479	0.490	0.500	0.509	0.519	0.528	0.538	0.546	0.554	0.561	0.570	0.576	0.584	0.590	0.598	0.602	0.608	0.614	0.619	0.622	0.626	0.630	0.634	0.638	0.640	0.641	0.642	0.644	0.645	0.644	0.645	0.644	0.641	0.640	0.638	0.635	0.631	0.626	0.622	0.616	0.612	0.605	0.599	0.590	0.584	0.575	0.566	0.556	0.546	0.536	0.525	0.514	0.502	0.490	0.478	0.464	0.450	0.438	0.422	0.408	0.394	0.379	0.364	0.348	0.331	0.315	0.300	0.284	0.268	0.251	0.235	0.219	0.202	0.185	0.170	0.154	0.138	0.121	0.105	0.090	0.074	0.059	0.042	0.029	0.014	-0.001	-0.015	-0.029	-0.042	-0.056	-0.070	-0.082	-0.095	-0.106	-0.120	-0.131	-0.142	-0.152	-0.165	-0.175	-0.185	-0.194	-0.205	-0.214	-0.224	-0.231	-0.240	-0.249	-0.256	-0.265	-0.272	-0.281	-0.288	-0.296	-0.302	-0.310	-0.318	-0.325	-0.330	-0.338	-0.345	-0.351	-0.359	-0.365	-0.372	-0.380	-0.386	-0.394	-0.400	-0.409	-0.416	-0.422	-0.430	-0.438	-0.445	-0.454	-0.462	-0.470	-0.478	-0.486	-0.494	-0.504	-0.511	-0.520	-0.529	-0.539	-0.548	-0.556	-0.564	-0.574	-0.582	-0.591	-0.600	-0.610	-0.619	-0.626	-0.635	-0.644	-0.651	-0.659	-0.666	-0.674	-0.681	-0.689	-0.694	-0.700	-0.706	-0.711	-0.715	-0.720	-0.724	-0.726	-0.729	-0.731	-0.731	-0.732	-0.734	-0.732	-0.730	-0.729	-0.725	-0.722	-0.719	-0.712	-0.706	-0.701	-0.694	-0.685	-0.675	-0.666	-0.656	-0.644	-0.634	-0.621	-0.608	-0.594	-0.580	-0.564	-0.548	-0.531	-0.515	-0.498	-0.480	-0.461	-0.442	-0.424	-0.404	-0.384	-0.364	-0.342	-0.322	-0.301	-0.280	-0.260	-0.238	-0.218	-0.196	-0.174	-0.152	-0.131	-0.112	-0.091	-0.071	-0.050	-0.031	-0.011	0.008	0.025	0.044	0.061	0.079	0.095	0.111	0.126	0.141	0.155	0.169	0.181	0.194	0.205	0.216	0.226	0.236	0.245	0.252	0.259	0.265	0.271	0.276	0.280	0.282	0.286	0.288	0.289	0.290	0.289	0.288	0.286	0.284	0.281	0.279	0.275	0.270	0.264	0.259	0.252	0.246	0.240	0.234	0.226	0.219	0.211	0.202	0.194	0.186	0.178	0.169	0.161	0.152	0.145	0.136	0.129	0.121	0.112	0.106	0.099	0.092	0.086	0.080	0.075	0.069	0.065	0.060	0.056	0.052	0.050	0.049	0.046	0.045	0.044	0.044	0.044	0.045	0.045	0.046	0.049	0.050	0.054	0.056	0.059	0.064	0.068	0.071	0.076	0.080	0.085	0.090	0.096	0.100	0.106	0.110	0.115	0.119	0.124	0.128	0.131	0.135	0.138	0.141	0.142	0.144	0.146	0.146	0.146	0.146	0.145	0.144	0.141	0.138	0.134	0.130	0.124	0.118	0.111	0.104	0.096	0.086	0.078	0.066	0.056	0.045	0.034	0.020	0.006	-0.008	-0.021	-0.035	-0.050	-0.068	-0.082	-0.099	-0.115	-0.131	-0.149	-0.165	-0.181	-0.198	-0.215	-0.231	-0.248	-0.264	-0.280	-0.296	-0.312	-0.328	-0.344	-0.358	-0.371	-0.385	-0.399	-0.411	-0.424	-0.435	-0.445	-0.456	-0.465	-0.474	-0.482	-0.490	-0.498	-0.504	-0.509	-0.512	-0.516	-0.519	-0.522	-0.524	-0.525	-0.524	-0.524	-0.522	-0.521	-0.519	-0.515	-0.511	-0.506	-0.501	-0.496	-0.489	-0.484	-0.476	-0.468	-0.460	-0.451	-0.444	-0.434	-0.425	-0.415	-0.405	-0.394	-0.384	-0.372	-0.364	-0.352	-0.342	-0.331	-0.320	-0.310	-0.300	-0.289	-0.280	-0.269	-0.260	-0.250	-0.241	-0.232	-0.224	-0.215	-0.209	-0.201	-0.195	-0.189	-0.182	-0.179	-0.174	-0.170	-0.168	-0.164	-0.162	-0.161	-0.160	-0.159	-0.161	-0.161	-0.164	-0.168	-0.170	-0.175	-0.179	-0.184	-0.190	-0.196	-0.205	-0.211	-0.220	-0.230	-0.240	-0.250	-0.260	-0.271	-0.284	-0.295	-0.308	-0.320	-0.334	-0.348	-0.360	-0.375	-0.389	-0.405	-0.419	-0.434	-0.449	-0.464	-0.479	-0.494	-0.510	-0.525	-0.540	-0.555	-0.569	-0.585	-0.599	-0.614	-0.628	-0.642	-0.656	-0.669	-0.684	-0.696	-0.709	-0.721	-0.732	-0.745	-0.756	-0.768	-0.779	-0.789	-0.799	-0.809	-0.819	-0.828	-0.836	-0.844	-0.851	-0.859	-0.865	-0.871	-0.879	-0.884	-0.890	-0.895	-0.900	-0.904	-0.909	-0.911	-0.915	-0.919	-0.921	-0.924	-0.926	-0.928	-0.929	-0.931	-0.931	-0.932	-0.934	-0.934	-0.934	-0.934	-0.935	-0.934	-0.935	-0.934	-0.934	-0.932	-0.934	-0.932	-0.932	-0.931	-0.931	-0.931	-0.930	-0.930	-0.930	-0.930	-0.930	-0.930	-0.930	-0.931	-0.931	-0.932	-0.932	-0.934	-0.936	-0.936	-0.938	-0.939	-0.942	-0.944	-0.946	-0.948	-0.950	-0.952	-0.955	-0.958	-0.960	-0.964	-0.965	-0.968	-0.970	-0.974	-0.975	-0.978	-0.980	-0.981	-0.984	-0.985	-0.988	-0.988	-0.988	-0.989	-0.989	-0.989	-0.988	-0.986	-0.986	-0.984	-0.982	-0.980	-0.976	-0.971	-0.968	-0.964	-0.959	-0.954	-0.948	-0.942	-0.935	-0.929	-0.921	-0.915	-0.906	-0.898	-0.890	-0.880	-0.871	-0.862	-0.854	-0.845	-0.835	-0.826	-0.816	-0.808	-0.799	-0.790	-0.781	-0.774	-0.765	-0.758	-0.750	-0.744	-0.736	-0.731	-0.726	-0.721	-0.718	-0.714	-0.711	-0.710	-0.709	-0.709	-0.710	-0.710	-0.712	-0.715	-0.720	-0.725	-0.730	-0.736	-0.744	-0.751	-0.760	-0.770	-0.780	-0.791	-0.804	-0.816	-0.830	-0.844	-0.859	-0.875	-0.890	-0.906	-0.922	-0.941	-0.959	-0.976	-0.995	-1.015	-1.034	-1.054	-1.072	-1.092	-1.112	-1.132	-1.152	-1.172	-1.192	-1.212	-1.232	-1.251	-1.270	-1.290	-1.309	-1.328	-1.345	-1.362	-1.381	-1.399	-1.416	-1.432	-1.449	-1.465	-1.481	-1.495	-1.510	-1.524	-1.539	-1.552	-1.565	-1.578	-1.590	-1.601	-1.612	-1.624	-1.635	-1.646	-1.655	-1.666	-1.675	-1.684	-1.692	-1.700	-1.709	-1.718	-1.725	-1.732	-1.740	-1.748	-1.755	-1.761	-1.768	-1.775	-1.781	-1.788	-1.794	-1.800	-1.806	-1.812	-1.820	-1.826	-1.834	-1.840	-1.846	-1.854	-1.860	-1.868	-1.875	-1.881	-1.889	-1.898	-1.906	-1.912	-1.921	-1.930	-1.939	-1.949	-1.958	-1.968	-1.976	-1.988	-1.998	-2.009	-2.020	-2.030	-2.042	-2.054	-2.066	-2.079	-2.091	-2.105	-2.119	-2.132	-2.146	-2.161	-2.175	-2.191	-2.206	-2.221	-2.238	-2.254	-2.270	-2.286	-2.302	-2.319	-2.335	-2.351	-2.369	-2.385	-2.401	-2.420	-2.436	-2.452	-2.469	-2.485	-2.501	-2.516	-2.532	-2.548	-2.562	-2.576	-2.590	-2.604	-2.616	-2.629	-2.640	-2.651	-2.662	-2.672	-2.680	-2.689	-2.696	-2.702	-2.708	-2.711	-2.715	-2.719	-2.720	-2.720	-2.720	-2.718	-2.715	-2.711	-2.705	-2.699	-2.691	-2.682	-2.672	-2.662	-2.650	-2.638	-2.624	-2.608	-2.591	-2.574	-2.556	-2.535	-2.515	-2.494	-2.471	-2.448	-2.424	-2.399	-2.374	-2.348	-2.320	-2.291	-2.264	-2.235	-2.205	-2.176	-2.145	-2.116	-2.085	-2.055	-2.024	-1.992	-1.962	-1.931	-1.901	-1.870	-1.839	-1.809	-1.779	-1.749	-1.720	-1.691	-1.662	-1.636	-1.609	-1.581	-1.556	-1.530	-1.506	-1.482	-1.460	-1.438	-1.416	-1.395	-1.375	-1.356	-1.338	-1.321	-1.304	-1.289	-1.274	-1.260	-1.248	-1.235	-1.222	-1.212	-1.202	-1.192	-1.185	-1.176	-1.170	-1.164	-1.159	-1.152	-1.149	-1.145	-1.141	-1.139	-1.136	-1.135	-1.134	-1.132	-1.132	-1.131	-1.132	-1.134	-1.135	-1.136	-1.136	-1.139	-1.140	-1.142	-1.145	-1.146	-1.150	-1.152	-1.155	-1.158	-1.161	-1.164	-1.166	-1.171	-1.174	-1.176	-1.180	-1.184	-1.186	-1.191	-1.194	-1.198	-1.201	-1.205	-1.209	-1.212	-1.216	-1.220	-1.225	-1.229	-1.231	-1.236	-1.240	-1.245	-1.249	-1.254	-1.259	-1.262	-1.269	-1.272	-1.279	-1.282	-1.290	-1.295	-1.300	-1.306	-1.312	-1.319	-1.325	-1.331	-1.339	-1.345	-1.352	-1.359	-1.366	-1.374	-1.381	-1.390	-1.396	-1.405	-1.414	-1.422	-1.430	-1.440	-1.449	-1.459	-1.466	-1.476	-1.486	-1.495	-1.505	-1.514	-1.524	-1.534	-1.544	-1.554	-1.562	-1.574	-1.582	-1.592	-1.601	-1.611	-1.620	-1.630	-1.639	-1.649	-1.658	-1.666	-1.676	-1.684	-1.692	-1.700	-1.709	-1.716	-1.724	-1.731	-1.739	-1.746	-1.752	-1.759	-1.764	-1.771	-1.775	-1.781	-1.786	-1.790	-1.795	-1.799	-1.802	-1.806	-1.809	-1.812	-1.814	-1.816	-1.819	-1.820	-1.820	-1.822	-1.822	-1.822	-1.824	-1.824	-1.824	-1.822	-1.822	-1.822	-1.821	-1.820	-1.819	-1.818	-1.816	-1.815	-1.814	-1.811	-1.809	-1.808	-1.805	-1.804	-1.801	-1.801	-1.799	-1.796	-1.795	-1.794	-1.791	-1.790	-1.789	-1.788	-1.786	-1.784	-1.784	-1.782	-1.781	-1.780	-1.779	-1.778	-1.778	-1.778	-1.776	-1.776	-1.774	-1.774	-1.774	-1.772	-1.772	-1.772	-1.772	-1.770	-1.770	-1.769	-1.769	-1.769	-1.768	-1.765	-1.765	-1.762	-1.761	-1.760	-1.758	-1.756	-1.754	-1.750	-1.748	-1.745	-1.741	-1.738	-1.732	-1.729	-1.724	-1.719	-1.714	-1.708	-1.702	-1.695	-1.689	-1.681	-1.674	-1.665	-1.658	-1.650	-1.641	-1.631	-1.622	-1.614	-1.604	-1.592	-1.582	-1.571	-1.561	-1.549	-1.539	-1.528	-1.515	-1.502	-1.491	-1.479	-1.466	-1.455	-1.441	-1.429	-1.418	-1.404	-1.391	-1.378	-1.366	-1.352	-1.340	-1.328	-1.316	-1.304	-1.292	-1.280	-1.268	-1.256	-1.245	-1.234	-1.222	-1.211	-1.200	-1.190	-1.179	-1.169	-1.159	-1.149	-1.140	-1.130	-1.122	-1.114	-1.106	-1.099	-1.091	-1.084	-1.078	-1.072	-1.066	-1.061	-1.055	-1.051	-1.046	-1.044	-1.041	-1.039	-1.036	-1.035	-1.035	-1.035	-1.034	-1.035	-1.036	-1.038	-1.040	-1.044	-1.048	-1.051	-1.056	-1.061	-1.068	-1.074	-1.081	-1.088	-1.095	-1.104	-1.111	-1.121	-1.130	-1.140	-1.150	-1.160	-1.172	-1.184	-1.194	-1.205	-1.218	-1.229	-1.241	-1.254	-1.266	-1.276	-1.290	-1.301	-1.312	-1.324	-1.336	-1.348	-1.359	-1.370	-1.380	-1.391	-1.400	-1.410	-1.419	-1.428	-1.436	-1.445	-1.451	-1.458	-1.465	-1.471	-1.476	-1.481	-1.486	-1.489	-1.492	-1.496	-1.499	-1.500	-1.501	-1.502	-1.502	-1.502	-1.501	-1.501	-1.500	-1.498	-1.498	-1.495	-1.492	-1.489	-1.485	-1.481	-1.478	-1.474	-1.470	-1.464	-1.460	-1.455	-1.449	-1.445	-1.439	-1.434	-1.429	-1.422	-1.416	-1.410	-1.405	-1.399	-1.392	-1.386	-1.380	-1.374	-1.368	-1.361	-1.355	-1.349	-1.341	-1.335	-1.329	-1.322	-1.315	-1.308	-1.301	-1.294	-1.286	-1.280	-1.272	-1.265	-1.258	-1.249	-1.241	-1.232	-1.225	-1.216	-1.209	-1.199	-1.190	-1.181	-1.172	-1.164	-1.154	-1.145	-1.135	-1.125	-1.115	-1.105	-1.095	-1.085	-1.074	-1.062	-1.052	-1.041	-1.030	-1.019	-1.009	-0.998	-0.985	-0.974	-0.962	-0.951	-0.940	-0.929	-0.918	-0.905	-0.894	-0.882	-0.870	-0.860	-0.848	-0.838	-0.826	-0.814	-0.802	-0.792	-0.780	-0.770	-0.759	-0.748	-0.736	-0.726	-0.715	-0.704	-0.695	-0.684	-0.672	-0.662	-0.652	-0.644	-0.634	-0.622	-0.614	-0.604	-0.594	-0.585	-0.576	-0.566	-0.558	-0.549	-0.540	-0.531	-0.524	-0.515	-0.507	-0.499	-0.492	-0.485	-0.478	-0.471	-0.465	-0.459	-0.454	-0.449	-0.444	-0.439	-0.434	-0.430	-0.426	-0.424	-0.421	-0.419	-0.418	-0.416	-0.416	-0.418	-0.418	-0.419	-0.421	-0.424	-0.428	-0.432	-0.436	-0.441	-0.448	-0.455	-0.462	-0.470	-0.480	-0.489	-0.499	-0.510	-0.522	-0.535	-0.548	-0.561	-0.576	-0.591	-0.608	-0.625	-0.642	-0.660	-0.678	-0.696	-0.716	-0.736	-0.756	-0.776	-0.799	-0.820	-0.841	-0.864	-0.886	-0.909	-0.931	-0.955	-0.978	-1.000	-1.024	-1.048	-1.069	-1.092	-1.116	-1.138	-1.161	-1.182	-1.205	-1.226	-1.248	-1.269	-1.290	-1.310	-1.329	-1.349	-1.368	-1.385	-1.405	-1.421	-1.438	-1.455	-1.470	-1.485	-1.500	-1.515	-1.528	-1.541	-1.554	-1.565	-1.578	-1.588	-1.598	-1.608	-1.616	-1.626	-1.634	-1.641	-1.649	-1.656	-1.664	-1.670	-1.676	-1.681	-1.688	-1.692	-1.698	-1.701	-1.706	-1.710	-1.715	-1.720	-1.722	-1.728	-1.731	-1.735	-1.740	-1.744	-1.749	-1.752	-1.758	-1.762	-1.768	-1.771	-1.778	-1.782	-1.789	-1.795	-1.801	-1.809	-1.818	-1.825	-1.832	-1.841	-1.851	-1.860	-1.870	-1.880	-1.892	-1.904	-1.915	-1.928	-1.941	-1.954	-1.969	-1.984	-1.998	-2.014	-2.030	-2.046	-2.062	-2.080	-2.098	-2.115	-2.134	-2.152	-2.171	-2.191	-2.210	-2.230	-2.249	-2.270	-2.290	-2.311	-2.331	-2.352	-2.374	-2.392	-2.414	-2.434	-2.455	-2.475	-2.496	-2.515	-2.536	-2.555	-2.575	-2.594	-2.612	-2.631	-2.649	-2.666	-2.684	-2.701	-2.719	-2.734	-2.750	-2.766	-2.781	-2.796	-2.810	-2.824	-2.838	-2.851	-2.862	-2.875	-2.886	-2.899	-2.910	-2.920	-2.930	-2.940	-2.950	-2.960	-2.969	-2.979	-2.986	-2.995	-3.004	-3.012	-3.020	-3.029	-3.036	-3.044	-3.052	-3.061	-3.070	-3.078	-3.085	-3.094	-3.102	-3.111	-3.120	-3.129	-3.138	-3.149	-3.158	-3.168	-3.178	-3.189	-3.199	-3.210	-3.222	-3.234	-3.246	-3.258	-3.270	-3.284	-3.296	-3.310	-3.322	-3.336	-3.350	-3.364	-3.379	-3.392	-3.406	-3.421	-3.435	-3.450	-3.464	-3.478	-3.492	-3.508	-3.520	-3.535	-3.548	-3.561	-3.574	-3.588	-3.599	-3.610	-3.621	-3.634	-3.644	-3.652	-3.662	-3.672	-3.681	-3.689	-3.695	-3.702	-3.708	-3.714	-3.718	-3.722	-3.726	-3.729	-3.730	-3.732	-3.732	-3.732	-3.732	-3.731	-3.729	-3.728	-3.725	-3.721	-3.716	-3.712	-3.708	-3.702	-3.695	-3.690	-3.682	-3.676	-3.670	-3.661	-3.654	-3.646	-3.638	-3.629	-3.621	-3.612	-3.605	-3.596	-3.588	-3.580	-3.571	-3.564	-3.555	-3.549	-3.541	-3.534	-3.526	-3.520	-3.514	-3.508	-3.502	-3.498	-3.492	-3.489	-3.485	-3.481	-3.479	-3.476	-3.475	-3.472	-3.472	-3.472	-3.471	-3.471	-3.472	-3.475	-3.476	-3.479	-3.481	-3.485	-3.488	-3.491	-3.496	-3.500	-3.505	-3.510	-3.515	-3.521	-3.525	-3.530	-3.536	-3.541	-3.548	-3.552	-3.558	-3.562	-3.569	-3.574	-3.578	-3.581	-3.586	-3.589	-3.592	-3.595	-3.598	-3.598	-3.600	-3.600	-3.600	-3.600	-3.598	-3.595	-3.592	-3.590	-3.588	-3.582	-3.576	-3.571	-3.564	-3.558	-3.549	-3.541	-3.531	-3.521	-3.511	-3.500	-3.489	-3.478	-3.465	-3.452	-3.439	-3.425	-3.411	-3.398	-3.382	-3.368	-3.352	-3.338	-3.321	-3.308	-3.292	-3.276	-3.261	-3.248	-3.232	-3.218	-3.204	-3.190	-3.176	-3.161	-3.148	-3.135	-3.122	-3.109	-3.099	-3.086	-3.075	-3.064	-3.054	-3.044	-3.035	-3.025	-3.016	-3.008	-3.001	-2.992	-2.986	-2.979	-2.972	-2.966	-2.961	-2.955	-2.950	-2.944	-2.939	-2.935	-2.930	-2.926	-2.921	-2.918	-2.912	-2.909	-2.905	-2.901	-2.896	-2.894	-2.890	-2.886	-2.882	-2.879	-2.874	-2.870	-2.866	-2.862	-2.859	-2.854	-2.849	-2.845	-2.840	-2.835	-2.831	-2.826	-2.821	-2.816	-2.810	-2.806	-2.801	-2.795	-2.790	-2.785	-2.778	-2.772	-2.766	-2.760	-2.754	-2.749	-2.742	-2.736	-2.730	-2.724	-2.716	-2.710	-2.702	-2.696	-2.689	-2.681	-2.674	-2.665	-2.656	-2.650	-2.641	-2.632	-2.622	-2.614	-2.602	-2.594	-2.584	-2.574	-2.561	-2.551	-2.539	-2.528	-2.515	-2.502	-2.489	-2.476	-2.462	-2.449	-2.435	-2.420	-2.406	-2.390	-2.375	-2.361	-2.345	-2.329	-2.314	-2.298	-2.282	-2.266	-2.250	-2.234	-2.218	-2.202	-2.186	-2.171	-2.158	-2.142	-2.128	-2.114	-2.101	-2.088	-2.075	-2.064	-2.052	-2.041	-2.033	-2.022	-2.014	-2.006	-2.000	-1.994	-1.989	-1.985	-1.981	-1.979	-1.976	-1.975	-1.976	-1.978	-1.979	-1.981	-1.986	-1.990	-1.995	-2.001	-2.009	-2.015	-2.024	-2.034	-2.042	-2.052	-2.064	-2.074	-2.085	-2.098	-2.109	-2.120	-2.134	-2.146	-2.159	-2.171	-2.182	-2.195	-2.206	-2.218	-2.229	-2.240	-2.250	-2.260	-2.269	-2.278	-2.285	-2.292	-2.299	-2.304	-2.309	-2.312	-2.316	-2.316	-2.319	-2.319	-2.318	-2.315	-2.314	-2.309	-2.305	-2.299	-2.291	-2.285	-2.276	-2.266	-2.256	-2.244	-2.234	-2.220	-2.206	-2.191	-2.178	-2.161	-2.145	-2.129	-2.111	-2.094	-2.076	-2.058	-2.039	-2.019	-2.000	-1.980	-1.960	-1.940	-1.920	-1.899	-1.880	-1.859	-1.839	-1.818	-1.798	-1.778	-1.758	-1.738	-1.718	-1.698	-1.679	-1.659	-1.640	-1.620	-1.602	-1.582	-1.565	-1.548	-1.529	-1.511	-1.494	-1.478	-1.460	-1.444	-1.428	-1.411	-1.395	-1.381	-1.365	-1.351	-1.336	-1.322	-1.308	-1.294	-1.281	-1.268	-1.255	-1.244	-1.231	-1.219	-1.208	-1.198	-1.188	-1.178	-1.168	-1.158	-1.150	-1.141	-1.134	-1.125	-1.119	-1.112	-1.106	-1.101	-1.095	-1.091	-1.086	-1.082	-1.079	-1.075	-1.072	-1.071	-1.069	-1.066	-1.066	-1.065	-1.065	-1.064	-1.064	-1.064	-1.064	-1.065	-1.065	-1.065	-1.066	-1.068	-1.068	-1.069	-1.069	-1.071	-1.071	-1.071	-1.072	-1.074	-1.072	-1.072	-1.072	-1.072	-1.072	-1.072	-1.071	-1.070	-1.070	-1.069	-1.066	-1.065	-1.064	-1.060	-1.058	-1.056	-1.052	-1.050	-1.048	-1.044	-1.041	-1.038	-1.035	-1.031	-1.028	-1.024	-1.021	-1.019	-1.015	-1.014	-1.010	-1.006	-1.005	-1.004	-1.001	-0.999	-0.998	-0.998	-0.996	-0.996	-0.996	-0.998	-0.998	-0.999	-1.000	-1.002	-1.004	-1.006	-1.010	100.000	5.000	2.000	1.000	6.000	0.000	0.000	0.000	0.000	0.000	0.000	0.000	0.000	0.000	0.000	0.000	0.000	0.000	1.610	1.600	1.589	1.578	1.566	1.555	1.544	1.532	1.521	1.509	1.498	1.486	1.474	1.462	1.451	1.440	1.428	1.416	1.405	1.394	1.382	1.372	1.361	1.351	1.340	1.330	1.321	1.311	1.302	1.294	1.285	1.276	1.269	1.261	1.254	1.248	1.241	1.235	1.230	1.224	1.219	1.215	1.210	1.208	1.205	1.202	1.200	1.198	1.196	1.194	1.192	1.192	1.191	1.192	1.192	1.192	1.194	1.195	1.195	1.198	1.199	1.201	1.202	1.204	1.208	1.210	1.212	1.214	1.216	1.219	1.221	1.224	1.226	1.229	1.230	1.232	1.234	1.236	1.239	1.239	1.241	1.241	1.242	1.242	1.244	1.244	1.244	1.244	1.244	1.242	1.241	1.239	1.238	1.236	1.234	1.232	1.230	1.228	1.224	1.221	1.219	1.215	1.212	1.209	1.205	1.201	1.198	1.194	1.191	1.189	1.185	1.181	1.179	1.176	1.174	1.172	1.170	1.169	1.168	1.168	1.168	1.168	1.169	1.169	1.171	1.174	1.178	1.181	1.185	1.190	1.195	1.202	1.209	1.216	1.226	1.234	1.244	1.255	1.266	1.279	1.291	1.305	1.319	1.334	1.349	1.365	1.381	1.399	1.418	1.435	1.455	1.472	1.492	1.514	1.535	1.555	1.576	1.599	1.620	1.641	1.664	1.686	1.709	1.730	1.752	1.776	1.799	1.820	1.842	1.865	1.888	1.908	1.929	1.951	1.971	1.991	2.010	2.029	2.049	2.066	2.084	2.101	2.118	2.132	2.149	2.162	2.178	2.191	2.202	2.214	2.226	2.235	2.245	2.254	2.261	2.269	2.275	2.280	2.285	2.289	2.292	2.295	2.296	2.298	2.299	2.299	2.296	2.295	2.292	2.291	2.288	2.284	2.280	2.275	2.270	2.265	2.260	2.254	2.248	2.242	2.236	2.230	2.224	2.218	2.211	2.205	2.199	2.192	2.186	2.181	2.175	2.171	2.166	2.161	2.159	2.155	2.151	2.149	2.149	2.146	2.145	2.145	2.146	2.146	2.148	2.149	2.152	2.155	2.160	2.164	2.168	2.174	2.179	2.185	2.191	2.199	2.206	2.214	2.220	2.229	2.238	2.245	2.254	2.262	2.271	2.280	2.289	2.296	2.305	2.312	2.321	2.328	2.335	2.341	2.348	2.352	2.358	2.362	2.366	2.370	2.372	2.374	2.375	2.375	2.375	2.374	2.371	2.370	2.365	2.361	2.356	2.350	2.344	2.336	2.328	2.320	2.309	2.299	2.288	2.275	2.262	2.250	2.238	2.224	2.209	2.194	2.179	2.162	2.148	2.131	2.115	2.099	2.081	2.066	2.049	2.033	2.015	1.999	1.982	1.966	1.950	1.935	1.919	1.905	1.890	1.875	1.862	1.849	1.835	1.824	1.811	1.801	1.790	1.779	1.769	1.760	1.752	1.744	1.736	1.730	1.724	1.719	1.714	1.710	1.705	1.702	1.700	1.698	1.696	1.696	1.696	1.696	1.696	1.696	1.698	1.700	1.701	1.704	1.708	1.710	1.714	1.718	1.721	1.724	1.728	1.732	1.736	1.741	1.746	1.750	1.755	1.760	1.765	1.770	1.774	1.779	1.784	1.786	1.790	1.795	1.799	1.802	1.804	1.808	1.810	1.812	1.815	1.816	1.819	1.820	1.820	1.820	1.820	1.821	1.820	1.819	1.818	1.816	1.814	1.812	1.810	1.808	1.804	1.801	1.798	1.794	1.790	1.785	1.781	1.776	1.771	1.766	1.761	1.756	1.750	1.745	1.738	1.732	1.726	1.720	1.714	1.708	1.702	1.695	1.690	1.682	1.676	1.671	1.665	1.660	1.654	1.649	1.642	1.636	1.631	1.626	1.621	1.618	1.612	1.608	1.604	1.600	1.595	1.592	1.589	1.585	1.584	1.580	1.578	1.575	1.572	1.570	1.569	1.568	1.566	1.565	1.565	1.564	1.564	1.564	1.562	1.564	1.564	1.565	1.566	1.566	1.568	1.570	1.570	1.572	1.574	1.576	1.579	1.581	1.584	1.586	1.589	1.591	1.595	1.598	1.601	1.604	1.606	1.610	1.614	1.616	1.620	1.622	1.626	1.629	1.631	1.634	1.636	1.640	1.641	1.642	1.646	1.648	1.649	1.650	1.651	1.651	1.652	1.652	1.652	1.654	1.652	1.651	1.650	1.649	1.648	1.645	1.642	1.639	1.638	1.634	1.630	1.626	1.622	1.618	1.614	1.610	1.605	1.600	1.595	1.590	1.585	1.580	1.575	1.569	1.564	1.560	1.556	1.551	1.546	1.544	1.539	1.536	1.532	1.530	1.528	1.526	1.525	1.522	1.522	1.522	1.522	1.522	1.524	1.526	1.529	1.531	1.535	1.539	1.544	1.548	1.552	1.558	1.564	1.570	1.578	1.584	1.591	1.598	1.606	1.614	1.621	1.629	1.636	1.644	1.651	1.659	1.665	1.672	1.678	1.685	1.690	1.695	1.699	1.702	1.706	1.709	1.710	1.711	1.711	1.711	1.710	1.708	1.704	1.699	1.694	1.689	1.681	1.672	1.664	1.654	1.642	1.630	1.618	1.605	1.590	1.575	1.559	1.541	1.524	1.505	1.488	1.468	1.446	1.428	1.405	1.384	1.362	1.341	1.318	1.296	1.272	1.251	1.228	1.205	1.181	1.160	1.138	1.115	1.092	1.071	1.050	1.029	1.009	0.989	0.969	0.950	0.930	0.912	0.894	0.878	0.860	0.845	0.829	0.815	0.799	0.785	0.772	0.759	0.746	0.734	0.722	0.711	0.701	0.690	0.680	0.670	0.661	0.651	0.642	0.634	0.626	0.618	0.610	0.601	0.594	0.586	0.578	0.570	0.562	0.555	0.548	0.540	0.532	0.524	0.516	0.507	0.499	0.491	0.482	0.472	0.464	0.455	0.445	0.436	0.425	0.415	0.405	0.392	0.382	0.371	0.360	0.348	0.336	0.324	0.311	0.299	0.286	0.272	0.260	0.245	0.232	0.218	0.205	0.190	0.175	0.161	0.145	0.130	0.115	0.099	0.085	0.068	0.052	0.036	0.021	0.005	-0.011	-0.029	-0.044	-0.061	-0.078	-0.095	-0.111	-0.129	-0.146	-0.162	-0.180	-0.198	-0.215	-0.231	-0.249	-0.265	-0.282	-0.300	-0.315	-0.332	-0.350	-0.366	-0.381	-0.399	-0.414	-0.430	-0.446	-0.460	-0.475	-0.490	-0.504	-0.518	-0.531	-0.545	-0.558	-0.569	-0.581	-0.592	-0.602	-0.612	-0.621	-0.630	-0.639	-0.646	-0.654	-0.660	-0.664	-0.670	-0.672	-0.676	-0.678	-0.679	-0.680	-0.680	-0.679	-0.678	-0.674	-0.671	-0.666	-0.660	-0.655	-0.649	-0.640	-0.632	-0.624	-0.612	-0.602	-0.591	-0.580	-0.566	-0.554	-0.540	-0.526	-0.511	-0.496	-0.479	-0.464	-0.448	-0.430	-0.412	-0.396	-0.378	-0.360	-0.341	-0.324	-0.305	-0.286	-0.269	-0.250	-0.232	-0.214	-0.198	-0.179	-0.162	-0.145	-0.129	-0.112	-0.096	-0.080	-0.065	-0.050	-0.035	-0.021	-0.008	0.005	0.018	0.031	0.042	0.054	0.065	0.075	0.085	0.096	0.105	0.114	0.122	0.130	0.139	0.146	0.154	0.160	0.168	0.174	0.179	0.186	0.191	0.199	0.204	0.209	0.214	0.220	0.225	0.231	0.236	0.241	0.248	0.252	0.259	0.265	0.270	0.276	0.282	0.290	0.296	0.302	0.311	0.318	0.325	0.332	0.340	0.348	0.356	0.364	0.372	0.380	0.389	0.398	0.405	0.414	0.424	0.432	0.441	0.450	0.459	0.468	0.476	0.485	0.494	0.502	0.511	0.519	0.526	0.535	0.542	0.550	0.558	0.564	0.571	0.578	0.584	0.589	0.595	0.600	0.605	0.610	0.615	0.618	0.622	0.626	0.629	0.630	0.634	0.635	0.636	0.638	0.639	0.639	0.639	0.639	0.639	0.638	0.636	0.634	0.632	0.630	0.628	0.625	0.621	0.618	0.612	0.610	0.604	0.599	0.594	0.589	0.584	0.576	0.570	0.564	0.556	0.549	0.542	0.535	0.526	0.519	0.511	0.502	0.494	0.485	0.476	0.466	0.458	0.449	0.439	0.430	0.420	0.411	0.400	0.391	0.381	0.370	0.361	0.351	0.340	0.331	0.321	0.311	0.301	0.291	0.281	0.271	0.262	0.252	0.242	0.234	0.225	0.215	0.206	0.198	0.189	0.181	0.171	0.164	0.156	0.148	0.139	0.132	0.125	0.118	0.110	0.102	0.096	0.089	0.082	0.076	0.070	0.065	0.059	0.052	0.046	0.041	0.035	0.030	0.025	0.019	0.014	0.008	0.002	-0.002	-0.009	-0.014	-0.020	-0.025	-0.030	-0.036	-0.041	-0.046	-0.052	-0.058	-0.062	-0.068	-0.072	-0.078	-0.082	-0.088	-0.092	-0.098	-0.102	-0.108	-0.112	-0.119	-0.124	-0.126	-0.131	-0.135	-0.140	-0.144	-0.148	-0.151	-0.154	-0.156	-0.160	-0.162	-0.165	-0.166	-0.168	-0.170	-0.171	-0.171	-0.171	-0.172	-0.171	-0.171	-0.170	-0.169	-0.168	-0.166	-0.162	-0.160	-0.158	-0.154	-0.150	-0.146	-0.142	-0.136	-0.131	-0.126	-0.120	-0.114	-0.108	-0.102	-0.095	-0.088	-0.080	-0.072	-0.065	-0.056	-0.049	-0.040	-0.032	-0.022	-0.014	-0.005	0.005	0.014	0.024	0.032	0.041	0.052	0.061	0.071	0.082	0.091	0.101	0.111	0.121	0.131	0.141	0.151	0.160	0.170	0.179	0.189	0.198	0.206	0.216	0.225	0.232	0.241	0.250	0.258	0.265	0.272	0.280	0.286	0.292	0.299	0.304	0.309	0.314	0.318	0.321	0.325	0.329	0.330	0.332	0.335	0.335	0.335	0.335	0.335	0.334	0.332	0.330	0.328	0.324	0.321	0.318	0.312	0.308	0.302	0.296	0.291	0.285	0.279	0.271	0.265	0.258	0.250	0.242	0.235	0.228	0.221	0.214	0.206	0.199	0.191	0.185	0.179	0.172	0.166	0.162	0.156	0.152	0.149	0.145	0.142	0.141	0.140	0.139	0.139	0.140	0.141	0.144	0.146	0.150	0.154	0.159	0.165	0.172	0.179	0.188	0.196	0.206	0.216	0.228	0.239	0.251	0.264	0.276	0.291	0.305	0.320	0.336	0.351	0.366	0.382	0.399	0.415	0.432	0.449	0.465	0.482	0.498	0.515	0.532	0.548	0.564	0.579	0.595	0.610	0.626	0.640	0.654	0.668	0.681	0.695	0.706	0.719	0.730	0.741	0.751	0.761	0.771	0.780	0.789	0.796	0.804	0.810	0.818	0.822	0.830	0.834	0.840	0.845	0.849	0.854	0.856	0.860	0.864	0.868	0.870	0.872	0.876	0.879	0.881	0.884	0.888	0.890	0.892	0.896	0.900	0.902	0.906	0.911	0.915	0.919	0.924	0.928	0.932	0.939	0.944	0.951	0.956	0.964	0.970	0.978	0.985	0.992	1.001	1.010	1.020	1.029	1.039	1.048	1.059	1.069	1.080	1.090	1.102	1.114	1.126	1.138	1.150	1.162	1.174	1.186	1.200	1.212	1.225	1.239	1.251	1.264	1.278	1.289	1.302	1.315	1.329	1.341	1.354	1.365	1.378	1.390	1.401	1.414	1.424	1.435	1.446	1.456	1.466	1.476	1.485	1.494	1.502	1.510	1.518	1.524	1.530	1.535	1.540	1.545	1.548	1.550	1.552	1.554	1.554	1.554	1.552	1.551	1.549	1.545	1.540	1.535	1.529	1.521	1.514	1.504	1.494	1.484	1.472	1.459	1.445	1.431	1.416	1.399	1.381	1.365	1.345	1.325	1.305	1.284	1.262	1.240	1.216	1.192	1.168	1.142	1.118	1.091	1.064	1.038	1.010	0.982	0.954	0.925	0.898	0.869	0.840	0.811	0.782	0.754	0.726	0.698	0.670	0.641	0.614	0.586	0.560	0.534	0.507	0.481	0.458	0.432	0.408	0.385	0.361	0.340	0.319	0.298	0.278	0.259	0.239	0.222	0.205	0.188	0.172	0.158	0.142	0.130	0.118	0.105	0.095	0.084	0.072	0.064	0.055	0.048	0.039	0.032	0.026	0.021	0.015	0.010	0.005	0.000	-0.005	-0.009	-0.011	-0.015	-0.019	-0.021	-0.025	-0.028	-0.031	-0.034	-0.038	-0.041	-0.044	-0.048	-0.052	-0.056	-0.060	-0.066	-0.070	-0.075	-0.082	-0.088	-0.095	-0.101	-0.110	-0.118	-0.126	-0.135	-0.145	-0.156	-0.166	-0.178	-0.189	-0.201	-0.214	-0.226	-0.241	-0.255	-0.269	-0.284	-0.300	-0.315	-0.331	-0.348	-0.365	-0.381	-0.399	-0.416	-0.432	-0.450	-0.469	-0.486	-0.504	-0.521	-0.540	-0.556	-0.575	-0.591	-0.608	-0.625	-0.642	-0.658	-0.672	-0.688	-0.702	-0.716	-0.730	-0.744	-0.756	-0.769	-0.780	-0.791	-0.801	-0.810	-0.820	-0.829	-0.835	-0.844	-0.849	-0.855	-0.860	-0.864	-0.868	-0.871	-0.874	-0.876	-0.878	-0.878	-0.879	-0.879	-0.879	-0.876	-0.875	-0.874	-0.872	-0.869	-0.866	-0.862	-0.861	-0.858	-0.854	-0.851	-0.849	-0.844	-0.841	-0.840	-0.836	-0.834	-0.831	-0.830	-0.828	-0.828	-0.826	-0.826	-0.826	-0.828	-0.829	-0.830	-0.832	-0.835	-0.839	-0.844	-0.849	-0.855	-0.860	-0.869	-0.876	-0.885	-0.895	-0.905	-0.916	-0.928	-0.940	-0.954	-0.969	-0.982	-0.998	-1.015	-1.030	-1.048	-1.066	-1.084	-1.102	-1.121	-1.142	-1.161	-1.182	-1.204	-1.225	-1.246	-1.266	-1.289	-1.310	-1.332	-1.354	-1.375	-1.398	-1.418	-1.438	-1.459	-1.479	-1.499	-1.518	-1.538	-1.555	-1.574	-1.591	-1.608	-1.624	-1.639	-1.652	-1.665	-1.678	-1.690	-1.700	-1.710	-1.720	-1.728	-1.734	-1.740	-1.745	-1.749	-1.752	-1.755	-1.755	-1.755	-1.755	-1.754	-1.750	-1.748	-1.742	-1.738	-1.731	-1.725	-1.716	-1.709	-1.700	-1.690	-1.680	-1.670	-1.658	-1.648	-1.635	-1.624	-1.611	-1.598	-1.586	-1.572	-1.560	-1.548	-1.535	-1.522	-1.510	-1.498	-1.486	-1.475	-1.465	-1.454	-1.444	-1.434	-1.425	-1.416	-1.409	-1.401	-1.395	-1.390	-1.385	-1.381	-1.378	-1.376	-1.374	-1.374	-1.374	-1.375	-1.378	-1.380	-1.384	-1.388	-1.394	-1.399	-1.406	-1.412	-1.421	-1.431	-1.440	-1.449	-1.460	-1.471	-1.482	-1.494	-1.506	-1.519	-1.532	-1.544	-1.556	-1.570	-1.582	-1.596	-1.609	-1.621	-1.635	-1.648	-1.659	-1.671	-1.681	-1.692	-1.702	-1.711	-1.720	-1.729	-1.736	-1.744	-1.749	-1.755	-1.760	-1.764	-1.766	-1.769	-1.770	-1.770	-1.770	-1.769	-1.766	-1.762	-1.759	-1.755	-1.749	-1.742	-1.735	-1.728	-1.718	-1.709	-1.699	-1.686	-1.675	-1.664	-1.650	-1.638	-1.622	-1.608	-1.594	-1.578	-1.562	-1.545	-1.528	-1.511	-1.494	-1.476	-1.459	-1.440	-1.421	-1.404	-1.385	-1.366	-1.348	-1.329	-1.310	-1.290	-1.272	-1.252	-1.235	-1.216	-1.198	-1.180	-1.162	-1.144	-1.126	-1.109	-1.091	-1.075	-1.058	-1.042	-1.026	-1.010	-0.994	-0.979	-0.964	-0.949	-0.935	-0.921	-0.909	-0.895	-0.882	-0.871	-0.859	-0.848	-0.836	-0.826	-0.816	-0.808	-0.798	-0.789	-0.780	-0.772	-0.764	-0.758	-0.750	-0.744	-0.738	-0.732	-0.728	-0.721	-0.718	-0.712	-0.709	-0.704	-0.701	-0.696	-0.694	-0.690	-0.686	-0.684	-0.680	-0.676	-0.674	-0.670	-0.666	-0.662	-0.659	-0.656	-0.651	-0.646	-0.642	-0.638	-0.632	-0.626	-0.620	-0.615	-0.608	-0.600	-0.592	-0.585	-0.576	-0.568	-0.559	-0.549	-0.539	-0.529	-0.518	-0.506	-0.492	-0.481	-0.469	-0.455	-0.442	-0.428	-0.414	-0.400	-0.385	-0.370	-0.355	-0.340	-0.325	-0.310	-0.295	-0.281	-0.266	-0.251	-0.236	-0.222	-0.209	-0.196	-0.182	-0.170	-0.158	-0.146	-0.135	-0.126	-0.116	-0.108	-0.100	-0.094	-0.086	-0.082	-0.079	-0.075	-0.072	-0.071	-0.072	-0.072	-0.075	-0.079	-0.084	-0.089	-0.095	-0.102	-0.111	-0.121	-0.132	-0.144	-0.158	-0.171	-0.186	-0.201	-0.219	-0.236	-0.254	-0.274	-0.291	-0.312	-0.332	-0.354	-0.375	-0.398	-0.419	-0.441	-0.464	-0.486	-0.509	-0.531	-0.552	-0.575	-0.596	-0.619	-0.639	-0.659	-0.680	-0.699	-0.716	-0.735	-0.750	-0.768	-0.781	-0.796	-0.809	-0.820	-0.832	-0.842	-0.851	-0.858	-0.865	-0.870	-0.875	-0.878	-0.880	-0.880	-0.881	-0.879	-0.878	-0.874	-0.869	-0.865	-0.858	-0.851	-0.842	-0.834	-0.824	-0.812	-0.802	-0.791	-0.779	-0.765	-0.752	-0.739	-0.725	-0.710	-0.695	-0.681	-0.665	-0.650	-0.635	-0.620	-0.604	-0.589	-0.572	-0.559	-0.544	-0.529	-0.514	-0.499	-0.485	-0.471	-0.458	-0.445	-0.431	-0.418	-0.406	-0.394	-0.381	-0.371	-0.359	-0.349	-0.338	-0.328	-0.318	-0.309	-0.299	-0.289	-0.280	-0.272	-0.264	-0.256	-0.249	-0.241	-0.234	-0.225	-0.219	-0.212	-0.205	-0.199	-0.192	-0.188	-0.181	-0.175	-0.169	-0.164	-0.159	-0.152	-0.149	-0.144	-0.139	-0.134	-0.130	-0.125	-0.121	-0.116	-0.114	-0.109	-0.105	-0.101	-0.098	-0.094	-0.090	-0.086	-0.084	-0.079	-0.075	-0.072	-0.069	-0.064	-0.061	-0.056	-0.052	-0.049	-0.044	-0.040	-0.036	-0.030	-0.026	-0.020	-0.016	-0.010	-0.004	0.002	0.008	0.015	0.022	0.029	0.036	0.042	0.051	0.059	0.068	0.076	0.085	0.094	0.102	0.112	0.122	0.131	0.140	0.150	0.160	0.170	0.180	0.188	0.198	0.208	0.216	0.226	0.235	0.244	0.251	0.259	0.266	0.274	0.280	0.286	0.292	0.299	0.304	0.308	0.311	0.315	0.318	0.319	0.321	0.321	0.321	0.321	0.320	0.318	0.316	0.312	0.310	0.305	0.300	0.294	0.289	0.281	0.274	0.266	0.258	0.249	0.240	0.230	0.220	0.209	0.198	0.188	0.175	0.164	0.150	0.139	0.126	0.112	0.100	0.086	0.072	0.060	0.046	0.032	0.019	0.005	-0.008	-0.021	-0.035	-0.048	-0.061	-0.072	-0.086	-0.099	-0.110	-0.122	-0.132	-0.145	-0.155	-0.165	-0.175	-0.184	-0.194	-0.201	-0.209	-0.218	-0.224	-0.230	-0.236	-0.240	-0.246	-0.249	-0.254	-0.255	-0.259	-0.260	-0.260	-0.260	-0.260	-0.259	-0.258	-0.255	-0.251	-0.249	-0.242	-0.238	-0.232	-0.228	-0.220	-0.212	-0.204	-0.196	-0.186	-0.178	-0.169	-0.158	-0.148	-0.136	-0.125	-0.114	-0.102	-0.090	-0.078	-0.065	-0.052	-0.041	-0.029	-0.018	-0.005	0.008	0.020	0.032	0.044	0.055	0.065	0.076	0.086	0.098	0.106	0.115	0.125	0.132	0.141	0.149	0.155	0.162	0.169	0.174	0.179	0.184	0.189	0.192	0.195	0.199	0.200	0.204	0.205	0.208	0.209	0.209	0.209	0.210	0.211	0.211	0.210	0.210	0.211	0.211	0.210	0.211	0.211	0.212	0.212	0.214	0.214	0.215	0.216	0.218	0.220	0.221	0.224	0.226	0.230	0.234	0.238	0.242	0.246	0.252	0.258	0.264	0.270	0.278	0.285	0.291	0.300	0.308	0.316	0.325	0.335	0.344	0.354	0.364	0.374	0.384	0.395	0.405	0.416	0.428	0.438	0.450	0.460	0.471	0.481	0.492	0.502	0.512	0.522	0.534	0.542	0.551	0.561	0.569	0.578	0.585	0.592	0.600	0.606	0.612	0.618	0.624	0.628	0.631	0.635	0.638	0.640	0.641	0.642	0.642	0.642	0.642	0.641	0.639	0.636	0.634	0.630	0.626	0.621	0.618	0.611	0.608	0.601	0.595	0.588	0.581	0.574	0.566	0.560	0.552	0.545	0.536	0.529	0.522	0.515	0.507	0.501	0.495	0.490	0.484	0.478	0.472	0.468	0.464	0.461	0.458	0.455	0.454	0.452	0.451	0.454	0.454	0.456	0.459	0.461	0.466	0.470	0.476	0.484	0.490	0.496	0.505	0.515	0.525	0.535	0.546	0.556	0.569	0.580	0.594	0.606	0.621	0.634	0.649	0.662	0.676	0.691	0.705	0.719	0.732	0.746	0.760	0.774	0.788	0.800	0.812	0.824	0.835	0.846	0.858	0.868	0.876	0.885	0.891	0.899	0.904	0.910	0.915	0.919	0.922	0.925	0.926	0.926	0.926	0.926	0.925	0.922	0.920	0.916	0.914	0.908	0.902	0.898	0.891	0.884	0.878	0.870	0.864	0.855	0.848	0.839	0.830	0.821	0.812	0.804	0.795	0.788	0.779	0.771	0.762	0.755	0.749	0.741	0.734	0.728	0.721	0.716	0.711	0.705	0.701	0.699	0.695	0.691	0.690	0.689	0.688	0.686	0.686	0.688	0.688	0.690	0.691	0.695	0.699	0.702	0.708	0.712	0.719	0.725	0.731	0.738	0.745	0.752	0.761	0.771	0.779	0.789	0.799	0.809	0.820	0.830	0.841	0.854	0.865	0.878	0.889	0.901	0.912	0.926	0.939	0.951	0.965	0.978	0.991	1.004	1.016	1.030	1.042	1.055	1.069	1.081	1.094	1.106	1.119	1.131	1.142	1.155	1.166	1.178	1.189	1.200	1.210	1.220	1.230	1.240	1.249	1.258	1.265	1.272	1.280	1.286	1.294	1.299	1.304	1.309	1.314	1.318	1.320	1.322	1.324	1.326	1.328	1.326	1.326	1.325	1.324	1.322	1.319	1.315	1.310	1.306	1.300	1.295	1.289	1.280	1.272	1.264	1.255	1.245	1.236	1.226	1.214	1.202	1.190	1.179	1.165	1.152	1.139	1.124	1.111	1.096	1.081	1.066	1.050	1.035	1.020	1.002	0.988	0.971	0.955	0.939	0.924	0.906	0.890	0.875	0.858	0.841	0.825	0.810	0.794	0.778	0.761	0.748	0.731	0.716	0.701	0.688	0.672	0.659	0.645	0.631	0.619	0.605	0.592	0.581	0.569	0.558	0.546	0.535	0.525	0.515	0.505	0.496	0.488	0.479	0.471	0.464	0.458	0.452	0.446	0.441	0.436	0.432	0.430	0.426	0.425	0.424	0.424	0.425	0.425	0.426	0.430	0.432	0.438	0.444	0.451	0.458	0.466	0.475	0.485	0.498	0.511	0.524	0.540	0.555	0.572	0.591	0.611	0.631	0.655	0.678	0.704	0.729	0.756	0.785	0.814	0.846	0.878	0.911	0.946	0.982	1.020	1.058	1.098	1.139	1.181	1.224	1.268	1.314	1.360	1.408	1.455	1.505	1.555	1.606	1.658	1.710	1.762	1.816	1.870	1.925	1.980	2.036	2.092	2.149	2.205	2.262	2.321	2.379	2.435	2.492	2.551	2.608	2.666	2.724	2.781	2.839	2.896	2.954	3.010	3.065	3.121	3.176	3.232	3.288	3.341	3.396	3.449	3.501	3.552	3.605	3.655	3.705	3.755	3.804	3.852	3.900	3.946	3.992	4.037	4.081	4.125	4.168	4.210	4.251	4.292	4.331	4.370	4.408	4.445	4.482	4.518	4.552	4.586	4.620	4.652	4.685	4.715	4.746	4.775	4.805	4.832	4.859	4.886	4.912	4.938	4.962	4.988	5.011	5.034	5.056	5.079	5.100	5.121	5.141	5.161	5.181	5.200	5.219	5.238	5.255	5.274	5.291	5.308	5.325	5.341	5.356	5.372	5.389	5.402	5.419	5.432	5.448	5.462	5.476	5.490	5.504	5.516	5.529	5.542	5.555	5.568	5.579	5.591	5.602	5.614	5.624	5.635	5.645	5.655	5.665	5.674	5.684	5.692	5.700	5.708	5.715	5.722	5.728	5.734	5.739	5.744	5.748	5.751	5.752	5.755	5.756	5.756	5.755	5.755	5.752	5.750	5.745	5.741	5.735	5.729	5.721	5.712	5.702	5.691	5.680	5.666	5.651	5.635	5.618	5.600	5.580	5.559	5.536	5.511	5.486	5.461	5.431	5.402	5.371	5.339	5.304	5.268	5.231	5.192	5.152	5.110	5.066	5.021	4.976	4.929	4.880	4.829	4.776	4.724	4.669	4.612	4.556	4.499	4.439	4.378	4.318	4.255	4.191	4.126	4.061	3.996	3.929	3.862	3.795	3.726	3.659	3.590	3.521	3.452	3.384	3.315	3.246	3.176	3.109	3.040	2.974	2.906	2.840	2.774	2.710	2.644	2.581	2.519	2.458	2.396	2.338	2.279	2.220	2.164	2.110	2.056	2.004	1.952	1.901	1.852	1.806	1.759	1.715	1.670	1.628	1.585	1.545	1.506	1.469	1.431	1.395	1.360	1.326	1.291	1.260	1.229	1.198	1.168	1.138	1.108	1.079	1.051	1.022	0.995	0.969	0.941	0.915	0.889	0.861	0.835	0.809	0.782	0.756	0.729	0.704	0.676	0.651	0.624	0.598	0.571	0.542	0.516	0.490	0.462	0.435	0.408	0.381	0.355	0.328	0.301	0.274	0.246	0.221	0.195	0.170	0.144	0.119	0.095	0.071	0.048	0.025	0.002	-0.019	-0.040	-0.060	-0.080	-0.099	-0.115	-0.132	-0.148	-0.164	-0.176	-0.190	-0.202	-0.212	-0.224	-0.231	-0.240	-0.246	-0.252	-0.258	-0.261	-0.265	-0.268	-0.268	-0.268	-0.266	-0.264	-0.261	-0.258	-0.252	-0.248	-0.241	-0.235	-0.226	-0.219	-0.209	-0.199	-0.189	-0.178	-0.166	-0.154	-0.140	-0.128	-0.112	-0.099	-0.085	-0.070	-0.055	-0.039	-0.024	-0.008	0.009	0.026	0.044	0.060	0.076	0.094	0.112	0.129	0.146	0.165	0.182	0.199	0.218	0.235	0.252	0.270	0.288	0.304	0.321	0.338	0.355	0.371	0.389	0.404	0.419	0.434	0.449	0.465	0.479	0.492	0.506	0.520	0.531	0.545	0.555	0.568	0.579	0.588	0.598	0.606	0.615	0.624	0.632	0.639	0.645	0.652	0.658	0.662	0.666	0.671	0.675	0.678	0.680	0.682	0.685	0.686	0.688	0.689	0.689	0.689	0.690	0.689	0.690	0.689	0.689	0.688	0.688	0.688	0.685	0.685	0.685	0.685	0.684	0.684	0.685	0.684	0.685	0.686	0.688	0.689	0.691	0.692	0.695	0.698	0.701	0.705	0.709	0.712	0.718	0.722	0.726	0.732	0.738	0.744	0.751	0.758	0.764	0.770	0.778	0.784	0.791	0.800	0.806	0.815	0.822	0.830	0.836	0.845	0.852	0.860	0.868	0.875	0.882	0.889	0.896	0.902	0.910	0.916	0.922	0.928	0.934	0.939	0.944	0.949	0.954	0.959	0.962	0.966	0.970	0.972	0.976	0.979	0.981	0.984	0.985	0.988	0.988	0.990	0.991	0.991	0.992	0.991	0.991	0.991	0.991	0.990	0.990	0.988	0.988	0.986	0.984	0.982	0.980	0.978	0.975	0.972	0.970	0.966	0.962	0.960	0.956	0.952	0.948	0.942	0.939	0.934	0.929	0.924	0.919	0.911	0.905	0.900	0.894	0.886	0.880	0.872	0.865	0.858	0.850	0.841	0.832	0.824	0.815	0.806	0.799	0.789	0.779	0.769	0.759	0.749	0.739	0.729	0.718	0.708	0.698	0.686	0.676	0.666	0.655	0.644	0.634	0.622	0.611	0.601	0.591	0.581	0.570	0.561	0.550	0.541	0.531	0.522	0.514	0.505	0.496	0.488	0.479	0.472	0.465	0.458	0.451	0.445	0.440	0.434	0.429	0.424	0.419	0.415	0.411	0.409	0.406	0.404	0.401	0.400	0.399	0.399	0.398	0.399	0.399	0.399	0.400	0.401	0.401	0.404	0.406	0.409	0.410	0.412	0.415	0.418	0.421	0.424	0.426	0.430	0.432	0.436	0.439	0.442	0.445	0.448	0.449	0.451	0.454	0.456	0.459	0.461	0.462	0.462	0.465	0.466	0.466	0.468	0.468	0.466	0.468	0.466	0.466	0.465	0.462	0.461	0.460	0.459	0.456	0.454	0.451	0.450	0.448	0.445	0.442	0.440	0.438	0.435	0.432	0.430	0.429	0.428	0.425	0.424	0.422	0.422	0.421	0.421	0.421	0.421	0.422	0.424	0.426	0.429	0.432	0.435	0.440	0.445	0.450	0.456	0.464	0.471	0.479	0.488	0.498	0.507	0.518	0.530	0.541	0.554	0.568	0.581	0.596	0.611	0.628	0.644	0.660	0.679	0.696	0.715	0.734	0.752	0.774	0.792	0.812	0.834	0.855	0.875	0.898	0.918	0.940	0.960	0.981	1.002	1.024	1.046	1.068	1.088	1.109	1.128	1.149	1.169	1.188	1.206	1.224	1.242	1.260	1.278	1.294	1.308	1.324	1.339	1.351	1.365	1.376	1.389	1.399	1.409	1.419	1.426	1.434	1.440	1.446	1.451	1.456	1.459	1.462	1.465	1.465	1.466	1.466	1.465	1.464	1.461	1.459	1.456	1.451	1.446	1.440	1.436	1.430	1.424	1.416	1.408	1.400	1.392	1.385	1.378	1.370	1.361	1.354	1.344	1.336	1.329	1.320	1.312	1.305	1.296	1.290	1.282	1.276	1.271	1.265	1.260	1.255	1.251	1.248	1.245	1.241	1.240	1.238	1.236	1.236	1.236	1.238	1.239	1.240	1.242	1.246	1.249	1.252	1.258	1.261	1.268	1.272	1.278	1.284	1.290	1.296	1.302	1.309	1.315	1.322	1.329	1.336	1.342	1.349	1.355	1.361	1.365	1.371	1.376	1.381	1.384	1.389	1.391	1.394	1.395	1.398	1.398	1.398	1.396	1.395	1.392	1.390	1.386	1.382	1.378	1.370	1.364	1.356	1.348	1.339	1.330	1.320	1.309	1.299	1.286	1.274	1.260	1.246	1.232	1.218	1.202	1.188	1.171	1.156	1.140	1.124	1.108	1.090	1.075	1.059	1.041	1.025	1.008	0.992	0.976	0.960	0.945	0.929	0.914	0.899	0.885	0.871	0.858	0.844	0.832	0.820	0.809	0.798	0.788	0.778	0.769	0.760	0.752	0.745	0.739	0.732	0.728	0.722	0.719	0.715	0.712	0.710	0.709	0.709	0.706	0.708	0.709	0.710	0.711	0.715	0.719	0.722	0.726	0.730	0.735	0.740	0.746	0.751	0.759	0.765	0.772	0.780	0.788	0.795	0.802	0.810	0.820	0.828	0.836	0.845	0.852	0.862	0.870	0.879	0.888	0.896	0.904	0.912	0.920	0.928	0.936	0.942	0.950	0.956	0.962	0.969	0.974	0.980	0.985	0.990	0.994	0.998	1.001	1.005	1.008	1.011	1.012	1.014	1.016	1.016	1.018	1.019	1.018	1.019	1.018	1.016	1.014	1.014	1.011	1.009	1.006	1.004	1.000	0.996	0.994	0.990	0.986	0.982	0.979	0.974	0.970	0.966	0.961	0.959	0.954	0.950	0.945	0.941	0.938	0.934	0.930	0.926	0.922	0.918	0.915	0.911	0.909	0.905	0.902	0.900	0.898	0.895	0.894	0.891	0.890	0.888	0.888	0.886	0.886	0.885	0.884	0.884	0.884	0.884	0.884	0.885	0.886	0.886	0.886	0.889	0.890	0.891	0.892	0.895	0.896	0.899	0.901	0.902	0.905	0.908	0.910	0.912	0.916	0.919	0.920	0.924	0.926	0.930	0.931	0.935	0.938	0.940	0.942	0.945	0.946	0.950	0.951	0.952	0.955	0.956	0.956	0.959	0.959	0.960	0.960	0.960	0.960	0.959	0.959	0.958	0.956	0.954	0.952	0.950	0.946	0.944	0.940	0.938	0.934	0.929	0.924	0.920	0.914	0.909	0.904	0.898	0.891	0.885	0.879	0.872	0.865	0.858	0.851	0.845	0.839	0.831	0.825	0.819	0.812	0.806	0.801	0.796	0.791	0.786	0.782	0.779	0.775	0.771	0.770	0.768	0.766	0.765	0.765	0.765	0.765	0.766	0.769	0.770	0.774	0.776	0.781	0.785	0.790	0.794	0.800	0.806	0.812	0.819	0.826	0.834	0.840	0.848	0.855	0.861	0.869	0.875	0.882	0.889	0.895	0.901	0.906	0.911	0.916	0.920	0.921	0.925	0.926	0.928	0.928	0.926	0.925	0.922	0.919	0.915	0.910	0.902	0.895	0.888	0.878	0.868	0.856	0.844	0.831	0.816	0.801	0.786	0.769	0.752	0.734	0.716	0.696	0.676	0.656	0.635	0.614	0.591	0.570	0.548	0.525	0.502	0.480	0.458	0.435	0.412	0.391	0.369	0.346	0.325	0.304	0.282	0.261	0.241	0.221	0.202	0.182	0.165	0.146	0.130	0.112	0.096	0.080	0.066	0.050	0.038	0.024	0.010	-0.001	-0.014	-0.024	-0.036	-0.046	-0.056	-0.065	-0.075	-0.084	-0.092	-0.099	-0.108	-0.115	-0.122	-0.129	-0.136	-0.142	-0.150	-0.155	-0.161	-0.168	-0.174	-0.179	-0.185	-0.191	-0.196	-0.202	-0.209	-0.214	-0.220	-0.225	-0.231	-0.238	-0.242	-0.249	-0.256	-0.262	-0.269	-0.276	-0.282	-0.289	-0.296	-0.304	-0.311	-0.319	-0.326	-0.334	-0.341	-0.350	-0.359	-0.366	-0.375	-0.385	-0.394	-0.404	-0.412	-0.422	-0.432	-0.442	-0.454	-0.465	-0.475	-0.486	-0.498	-0.510	-0.521	-0.534	-0.546	-0.560	-0.572	-0.585	-0.599	-0.612	-0.626	-0.640	-0.655	-0.669	-0.685	-0.699	-0.715	-0.730	-0.746	-0.761	-0.778	-0.792	-0.810	-0.825	-0.841	-0.858	-0.874	-0.891	-0.906	-0.922	-0.939	-0.955	-0.970	-0.986	-1.001	-1.016	-1.030	-1.045	-1.059	-1.072	-1.086	-1.099	-1.112	-1.125	-1.135	-1.148	-1.158	-1.168	-1.178	-1.186	-1.195	-1.202	-1.210	-1.215	-1.221	-1.226	-1.230	-1.234	-1.236	-1.239	-1.239	-1.240	-1.240	-1.238	-1.236	-1.232	-1.229	-1.225	-1.219	-1.214	-1.206	-1.198	-1.190	-1.181	-1.171	-1.161	-1.150	-1.139	-1.126	-1.112	-1.100	-1.086	-1.070	-1.056	-1.040	-1.025	-1.008	-0.991	-0.974	-0.958	-0.939	-0.921	-0.902	-0.885	-0.866	-0.848	-0.830	-0.811	-0.794	-0.776	-0.758	-0.739	-0.722	-0.705	-0.688	-0.670	-0.654	-0.638	-0.621	-0.606	-0.591	-0.576	-0.562	-0.550	-0.536	-0.524	-0.511	-0.500	-0.489	-0.479	-0.469	-0.459	-0.450	-0.442	-0.434	-0.426	-0.419	-0.412	-0.408	-0.401	-0.396	-0.391	-0.388	-0.384	-0.379	-0.376	-0.374	-0.371	-0.368	-0.365	-0.364	-0.361	-0.359	-0.358	-0.355	-0.354	-0.352	-0.351	-0.349	-0.348	-0.346	-0.345	-0.342	-0.341	-0.339	-0.335	-0.334	-0.331	-0.329	-0.326	-0.322	-0.320	-0.316	-0.314	-0.310	-0.306	-0.302	-0.299	-0.295	-0.290	-0.286	-0.281	-0.278	-0.272	-0.268	-0.262	-0.260	-0.255	-0.250	-0.245	-0.241	-0.238	-0.232	-0.229	-0.225	-0.221	-0.218	-0.215	-0.211	-0.209	-0.206	-0.204	-0.201	-0.199	-0.198	-0.196	-0.195	-0.195	-0.194	-0.194	-0.194	-0.195	-0.196	-0.196	-0.199	-0.200	-0.201	-0.204	-0.208	-0.210	-0.215	-0.219	-0.222	-0.228	-0.232	-0.238	-0.244	-0.249	-0.255	-0.262	-0.269	-0.275	-0.284	-0.290	-0.299	-0.306	-0.315	-0.324	-0.334	-0.341	-0.351	-0.360	-0.370	-0.380	-0.390	-0.400	-0.411	-0.421	-0.432	-0.442	-0.454	-0.465	-0.475	-0.486	-0.498	-0.509	-0.519	-0.531	-0.541	-0.554	-0.564	-0.574	-0.586	-0.596	-0.606	-0.616	-0.629	-0.638	-0.648	-0.659	-0.669	-0.678	-0.689	-0.698	-0.706	-0.716	-0.725	-0.732	-0.742	-0.750	-0.758	-0.766	-0.774	-0.781	-0.789	-0.796	-0.802	-0.810	-0.815	-0.822	-0.829	-0.835	-0.841	-0.846	-0.852	-0.859	-0.864	-0.869	-0.875	-0.880	-0.886	-0.892	-0.898	-0.902	-0.909	-0.915	-0.920	-0.926	-0.932	-0.938	-0.944	-0.950	-0.956	-0.962	-0.969	-0.976	-0.982	-0.989	-0.998	-1.004	-1.011	-1.019	-1.025	-1.032	-1.040	-1.048	-1.054	-1.061	-1.069	-1.076	-1.082	-1.090	-1.096	-1.102	-1.109	-1.115	-1.121	-1.126	-1.131	-1.138	-1.142	-1.146	-1.150	-1.154	-1.158	-1.160	-1.161	-1.164	-1.165	-1.165	-1.166	-1.166	-1.165	-1.165	-1.162	-1.160	-1.159	-1.155	-1.151	-1.146	-1.141	-1.136	-1.130	-1.124	-1.116	-1.110	-1.101	-1.092	-1.085	-1.075	-1.065	-1.055	-1.045	-1.034	-1.024	-1.012	-1.001	-0.989	-0.976	-0.964	-0.951	-0.939	-0.925	-0.914	-0.900	-0.886	-0.872	-0.859	-0.845	-0.831	-0.818	-0.804	-0.790	-0.776	-0.762	-0.749	-0.735	-0.721	-0.708	-0.694	-0.680	-0.668	-0.655	-0.641	-0.629	-0.615	-0.602	-0.590	-0.579	-0.568	-0.555	-0.544	-0.532	-0.522	-0.511	-0.501	-0.492	-0.482	-0.474	-0.466	-0.459	-0.451	-0.444	-0.436	-0.431	-0.426	-0.420	-0.416	-0.411	-0.408	-0.404	-0.402	-0.400	-0.399	-0.398	-0.396	-0.398	-0.396	-0.398	-0.399	-0.400	-0.402	-0.404	-0.408	-0.411	-0.414	-0.418	-0.421	-0.425	-0.429	-0.432	-0.438	-0.442	-0.445	-0.450	-0.454	-0.458	-0.461	-0.465	-0.470	-0.472	-0.475	-0.478	-0.480	-0.480	-0.481	-0.482	-0.482	-0.482	-0.481	-0.479	-0.478	-0.475	-0.472	-0.468	-0.462	-0.458	-0.451	-0.445	-0.438	-0.430	-0.421	-0.412	-0.402	-0.391	-0.381	-0.370	-0.356	-0.344	-0.331	-0.319	-0.305	-0.290	-0.276	-0.261	-0.245	-0.230	-0.215	-0.200	-0.184	-0.169	-0.152	-0.136	-0.120	-0.104	-0.089	-0.074	-0.058	-0.041	-0.028	-0.012	0.002	0.016	0.030	0.044	0.058	0.070	0.082	0.095	0.108	0.119	0.130	0.140	0.150	0.160	0.170	0.179	0.188	0.196	0.204	0.212	0.220	0.226	0.234	0.240	0.246	0.252	0.259	0.264	0.269	0.274	0.279	0.285	0.290	0.294	0.299	0.302	0.308	0.312	0.316	0.321	0.326	0.331	0.335	0.339	0.344	0.349	0.354	0.359	0.365	0.369	0.375	0.380	0.386	0.392	0.399	0.405	0.410	0.418	0.424	0.431	0.439	0.446	0.452	0.461	0.469	0.476	0.485	0.492	0.501	0.510	0.519	0.528	0.536	0.546	0.555	0.565	0.575	0.584	0.594	0.604	0.612	0.622	0.634	0.644	0.654	0.664	0.674	0.685	0.694	0.704	0.714	0.724	0.734	0.742	0.752	0.760	0.769	0.778	0.785	0.794	0.800	0.808	0.814	0.820	0.825	0.830	0.834	0.839	0.841	0.844	0.845	0.846	0.846	0.846	0.845	0.844	0.841	0.836	0.832	0.826	0.820	0.812	0.804	0.794	0.785	0.774	0.761	0.748	0.732	0.718	0.701	0.685	0.666	0.648	0.628	0.608	0.586	0.565	0.541	0.519	0.494	0.469	0.442	0.416	0.390	0.362	0.335	0.306	0.278	0.249	0.219	0.189	0.160	0.130	0.101	0.070	0.040	0.010	-0.019	-0.049	-0.079	-0.106	-0.136	-0.164	-0.191	-0.219	-0.246	-0.274	-0.300	-0.325	-0.350	-0.374	-0.398	-0.421	-0.442	-0.465	-0.486	-0.506	-0.525	-0.545	-0.562	-0.579	-0.596	-0.611	-0.626	-0.640	-0.654	-0.666	-0.679	-0.689	-0.700	-0.710	-0.720	-0.728	-0.736	-0.744	-0.750	-0.758	-0.764	-0.770	-0.775	-0.779	-0.785	-0.789	-0.794	-0.796	-0.800	-0.804	-0.808	-0.810	-0.814	-0.818	-0.821	-0.824	-0.828	-0.830	-0.834	-0.839	-0.842	-0.848	-0.851	-0.856	-0.861	-0.868	-0.872	-0.879	-0.886	-0.894	-0.901	-0.909	-0.916	-0.925	-0.934	-0.945	-0.954	-0.965	-0.976	-0.988	-1.000	-1.011	-1.024	-1.038	-1.051	-1.065	-1.079	-1.094	-1.110	-1.124	-1.139	-1.155	-1.171	-1.188	-1.204	-1.220	-1.236	-1.252	-1.269	-1.284	-1.301	-1.318	-1.332	-1.348	-1.364	-1.379	-1.394	-1.409	-1.422	-1.436	-1.450	-1.462	-1.475	-1.486	-1.499	-1.509	-1.519	-1.528	-1.536	-1.545	-1.552	-1.559	-1.566	-1.571	-1.575	-1.580	-1.584	-1.588	-1.589	-1.590	-1.591	-1.591	-1.592	-1.592	-1.591	-1.590	-1.588	-1.585	-1.582	-1.579	-1.576	-1.572	-1.569	-1.566	-1.562	-1.558	-1.554	-1.550	-1.548	-1.544	-1.541	-1.539	-1.535	-1.532	-1.531	-1.529	-1.529	-1.528	-1.529	-1.529	-1.530	-1.532	-1.535	-1.539	-1.542	-1.548	-1.554	-1.559	-1.566	-1.575	-1.584	-1.594	-1.605	-1.615	-1.628	-1.641	-1.656	-1.670	-1.685	-1.701	-1.719	-1.735	-1.755	-1.774	-1.792	-1.812	-1.834	-1.855	-1.875	-1.898	-1.920	-1.942	-1.965	-1.989	-2.011	-2.035	-2.059	-2.081	-2.104	-2.128	-2.150	-2.174	-2.196	-2.218	-2.240	-2.261	-2.281	-2.301	-2.321	-2.341	-2.359	-2.378	-2.395	-2.411	-2.425	-2.440	-2.454	-2.466	-2.478	-2.489	-2.499	-2.508	-2.516	-2.522	-2.528	-2.534	-2.536	-2.540	-2.542	-2.542	-2.542	-2.541	-2.539	-2.536	-2.532	-2.529	-2.522	-2.516	-2.509	-2.501	-2.494	-2.485	-2.474	-2.465	-2.454	-2.442	-2.431	-2.420	-2.408	-2.396	-2.384	-2.371	-2.359	-2.348	-2.335	-2.322	-2.311	-2.300	-2.288	-2.278	-2.266	-2.256	-2.249	-2.240	-2.231	-2.224	-2.216	-2.210	-2.205	-2.200	-2.198	-2.195	-2.192	-2.191	-2.190	-2.191	-2.192	-2.195	-2.198	-2.204	-2.208	-2.212	-2.220	-2.228	-2.235	-2.245	-2.254	-2.264	-2.274	-2.286	-2.298	-2.310	-2.322	-2.335	-2.348	-2.361	-2.375	-2.388	-2.402	-2.415	-2.430	-2.442	-2.456	-2.469	-2.482	-2.495	-2.506	-2.518	-2.529	-2.539	-2.549	-2.558	-2.566	-2.574	-2.580	-2.588	-2.591	-2.596	-2.599	-2.601	-2.604	-2.604	-2.602	-2.602	-2.599	-2.596	-2.592	-2.588	-2.581	-2.574	-2.566	-2.558	-2.548	-2.538	-2.526	-2.514	-2.501	-2.488	-2.474	-2.459	-2.444	-2.428	-2.410	-2.392	-2.375	-2.358	-2.339	-2.320	-2.301	-2.281	-2.261	-2.241	-2.221	-2.201	-2.181	-2.160	-2.140	-2.119	-2.099	-2.078	-2.056	-2.035	-2.015	-1.995	-1.975	-1.955	-1.935	-1.915	-1.896	-1.878	-1.859	-1.839	-1.821	-1.802	-1.784	-1.768	-1.750	-1.734	-1.718	-1.701	-1.686	-1.670	-1.656	-1.642	-1.629	-1.614	-1.601	-1.589	-1.576	-1.565	-1.555	-1.544	-1.534	-1.524	-1.515	-1.506	-1.498	-1.491	-1.484	-1.476	-1.470	-1.465	-1.460	-1.454	-1.450	-1.445	-1.441	-1.439	-1.436	-1.434	-1.430	-1.428	-1.426	-1.425	-1.422	-1.422	-1.421	-1.420	-1.418	-1.418	-1.416	-1.416	-1.415	-1.414	-1.412	-1.410	-1.410	-1.408	-1.405	-1.402	-1.400	-1.398	-1.395	-1.390	-1.386	-1.381	-1.376	-1.371	-1.365	-1.359	-1.352	-1.345	-1.338	-1.329	-1.319	-1.310	-1.300	-1.289	-1.279	-1.269	-1.256	-1.244	-1.231	-1.219	-1.206	-1.192	-1.180	-1.166	-1.151	-1.138	-1.124	-1.110	-1.096	-1.082	-1.069	-1.056	-1.042	-1.030	-1.019	-1.006	-0.995	-0.984	-0.975	-0.965	-0.956	-0.948	-0.941	-0.935	-0.929	-0.925	-0.921	-0.919	-0.916	-0.916	-0.918	-0.920	-0.922	-0.926	-0.930	-0.938	-0.944	-0.952	-0.962	-0.972	-0.984	-0.998	-1.011	-1.026	-1.041	-1.058	-1.075	-1.092	-1.112	-1.130	-1.151	-1.171	-1.192	-1.214	-1.238	-1.259	-1.281	-1.304	-1.328	-1.349	-1.371	-1.394	-1.416	-1.438	-1.460	-1.481	-1.501	-1.521	-1.541	-1.559	-1.576	-1.594	-1.610	-1.625	-1.640	-1.652	-1.664	-1.676	-1.685	-1.694	-1.701	-1.709	-1.714	-1.719	-1.721	-1.722	-1.724	-1.722	-1.722	-1.719	-1.715	-1.710	-1.704	-1.696	-1.689	-1.680	-1.671	-1.660	-1.648	-1.636	-1.622	-1.609	-1.595	-1.580	-1.565	-1.550	-1.532	-1.516	-1.500	-1.482	-1.465	-1.448	-1.429	-1.410	-1.392	-1.374	-1.358	-1.339	-1.321	-1.304	-1.285	-1.268	-1.250	-1.232	-1.215	-1.199	-1.182	-1.166	-1.150	-1.135	-1.120	-1.104	-1.089	-1.075	-1.060	-1.048	-1.034	-1.020	-1.008	-0.995	-0.982	-0.971	-0.959	-0.948	-0.938	-0.926	-0.916	-0.906	-0.896	-0.886	-0.878	-0.868	-0.859	-0.850	-0.842	-0.835	-0.826	-0.820	-0.812	-0.805	-0.799	-0.792	-0.786	-0.780	-0.775	-0.769	-0.764	-0.759	-0.754	-0.749	-0.745	-0.740	-0.736	-0.732	-0.729	-0.725	-0.721	-0.716	-0.712	-0.709	-0.705	-0.701	-0.698	-0.694	-0.690	-0.685	-0.681	-0.676	-0.672	-0.668	-0.662	-0.658	-0.652	-0.646	-0.641	-0.635	-0.629	-0.622	-0.615	-0.609	-0.601	-0.594	-0.586	-0.579	-0.570	-0.561	-0.552	-0.544	-0.535	-0.526	-0.516	-0.506	-0.498	-0.489	-0.480	-0.469	-0.460	-0.451	-0.442	-0.434	-0.425	-0.416	-0.409	-0.401	-0.394	-0.388	-0.381	-0.374	-0.369	-0.364	-0.359	-0.355	-0.352	-0.349	-0.348	-0.346	-0.345	-0.346	-0.348	-0.349	-0.350	-0.352	-0.356	-0.361	-0.365	-0.370	-0.378	-0.384	-0.391	-0.400	-0.408	-0.418	-0.428	-0.436	-0.448	-0.459	-0.470	-0.481	-0.494	-0.507	-0.520	-0.532	-0.546	-0.560	-0.572	-0.588	-0.600	-0.615	-0.629	-0.642	-0.656	-0.671	-0.684	-0.699	-0.711	-0.725	-0.739	-0.752	-0.764	-0.776	-0.789	-0.801	-0.812	-0.824	-0.834	-0.845	-0.854	-0.864	-0.874	-0.881	-0.890	-0.899	-0.906	-0.911	-0.918	-0.924	-0.929	-0.934	-0.939	-0.942	-0.945	-0.948	-0.950	-0.951	-0.952	-0.952	-0.952	-0.951	-0.950	-0.948	-0.945	-0.942	-0.939	-0.934	-0.929	-0.924	-0.918	-0.911	-0.905	-0.898	-0.889	-0.881	-0.871	-0.862	-0.852	-0.844	-0.832	-0.822	-0.811	-0.801	-0.790	-0.779	-0.766	-0.756	-0.744	-0.732	-0.721	-0.709	-0.698	-0.686	-0.675	-0.664	-0.652	-0.642	-0.632	-0.622	-0.612	-0.604	-0.595	-0.586	-0.579	-0.571	-0.565	-0.559	-0.551	-0.548	-0.541	-0.536	-0.532	-0.530	-0.526	-0.524	-0.522	-0.521	-0.520	-0.520	-0.520	-0.520	-0.521	-0.522	-0.524	-0.526	-0.528	-0.530	-0.532	-0.535	-0.538	-0.540	-0.544	-0.546	-0.549	-0.551	-0.555	-0.558	-0.560	-0.562	-0.564	-0.566	-0.568	-0.570	-0.570	-0.571	-0.571	-0.571	-0.571	-0.570	-0.568	-0.566	-0.564	-0.560	-0.559	-0.554	-0.550	-0.545	-0.540	-0.534	-0.529	-0.522	-0.515	-0.507	-0.500	-0.492	-0.485	-0.476	-0.466	-0.458	-0.448	-0.439	-0.428	-0.418	-0.409	-0.399	-0.388	-0.378	-0.368	-0.356	-0.348	-0.338	-0.328	-0.318	-0.309	-0.299	-0.290	-0.281	-0.274	-0.265	-0.259	-0.251	-0.244	-0.239	-0.232	-0.226	-0.222	-0.218	-0.215	-0.211	-0.210	-0.208	-0.206	-0.206	-0.206	-0.206	-0.208	-0.209	-0.211	-0.215	-0.218	-0.221	-0.226	-0.231	-0.235	-0.241	-0.246	-0.252	-0.260	-0.266	-0.272	-0.280	-0.286	-0.295	-0.301	-0.308	-0.315	-0.322	-0.329	-0.334	-0.340	-0.346	-0.351	-0.356	-0.361	-0.365	-0.368	-0.371	-0.372	-0.375	-0.375	-0.375	-0.374	-0.372	-0.370	-0.366	-0.364	-0.359	-0.352	-0.346	-0.340	-0.332	-0.324	-0.315	-0.305	-0.295	-0.284	-0.271	-0.260	-0.248	-0.234	-0.221	-0.208	-0.194	-0.179	-0.164	-0.149	-0.135	-0.120	-0.106	-0.091	-0.078	-0.064	-0.049	-0.036	-0.022	-0.011	0.001	0.012	0.022	0.034	0.042	0.051	0.060	0.066	0.074	0.079	0.084	0.089	0.091	0.095	0.095	0.096	0.098	0.096	0.095	0.092	0.090	0.086	0.082	0.079	0.072	0.068	0.061	0.055	0.050	0.042	0.036	0.029	0.021	0.014	0.008	-0.001	-0.008	-0.014	-0.021	-0.028	-0.034	-0.040	-0.045	-0.050	-0.055	-0.058	-0.061	-0.064	-0.068	-0.069	-0.070	-0.069	-0.070	-0.069	-0.066	-0.065	-0.062	-0.059	-0.054	-0.049	-0.044	-0.038	-0.030	-0.022	-0.015	-0.008	0.002	0.011	0.022	0.032	0.042	0.055	0.065	0.078	0.089	0.101	0.115	0.128	0.141	0.154	0.168	0.181	0.194	0.208	0.221	0.234	0.248	0.261	0.274	0.288	0.301	0.314	0.326	0.339	0.351	0.362	0.376	0.388	0.399	0.410	0.421	0.432	0.442	0.452	0.462	0.472	0.482	0.492	0.501	0.509	0.518	0.525	0.532	0.540	0.546	0.554	0.560	0.565	0.571	0.575	0.581	0.585	0.589	0.591	0.595	0.598	0.599	0.601	0.602	0.604	0.604	0.604	0.604	0.602	0.601	0.599	0.596	0.594	0.590	0.586	0.581	0.576	0.570	0.565	0.559	0.550	0.542	0.534	0.526	0.516	0.506	0.498	0.486	0.475	0.462	0.451	0.438	0.425	0.412	0.399	0.385	0.369	0.355	0.340	0.324	0.309	0.292	0.276	0.261	0.244	0.226	0.210	0.194	0.176	0.159	0.142	0.125	0.109	0.091	0.075	0.058	0.041	0.024	0.008	-0.009	-0.024	-0.039	-0.055	-0.070	-0.085	-0.100	-0.115	-0.128	-0.141	-0.155	-0.168	-0.180	-0.191	-0.204	-0.215	-0.225	-0.236	-0.246	-0.255	-0.264	-0.271	-0.279	-0.286	-0.292	-0.300	-0.305	-0.310	-0.314	-0.318	-0.321	-0.324	-0.326	-0.328	-0.328	-0.328	-0.326	-0.324	-0.321	-0.319	-0.315	-0.310	-0.305	-0.299	-0.291	-0.282	-0.274	-0.264	-0.254	-0.241	-0.228	-0.215	-0.200	-0.184	-0.166	-0.149	-0.130	-0.110	-0.089	-0.068	-0.042	-0.019	0.006	0.032	0.060	0.089	0.119	0.150	0.182	0.214	0.249	0.284	0.320	0.358	0.396	0.435	0.476	0.516	0.559	0.602	0.646	0.692	0.738	0.785	0.831	0.879	0.928	0.978	1.028	1.078	1.130	1.181	1.234	1.286	1.339	1.392	1.446	1.500	1.554	1.609	1.664	1.718	1.772	1.829	1.884	1.939	1.994	2.049	2.104	2.158	2.212	2.268	2.321	2.376	2.430	2.482	2.536	2.589	2.641	2.692	2.745	2.796	2.846	2.898	2.946	2.995	3.044	3.092	3.140	3.186	3.232	3.279	3.322	3.368	3.411	3.452	3.496	3.536	3.578	3.618	3.655	3.694	3.730	3.768	3.804	3.838	3.872	3.905	3.939	3.970	4.001	4.031	4.061	4.090	4.118	4.144	4.171	4.196	4.221	4.245	4.268	4.291	4.314	4.335	4.355	4.375	4.395	4.414	4.431	4.449	4.466	4.482	4.500	4.514	4.530	4.544	4.559	4.572	4.586	4.599	4.612	4.624	4.636	4.649	4.659	4.670	4.681	4.691	4.701	4.711	4.720	4.730	4.740	4.748	4.756	4.764	4.772	4.781	4.788	4.795	4.802	4.809	4.815	4.821	4.828	4.832	4.836	4.841	4.845	4.850	4.852	4.856	4.858	4.859	4.860	4.861	4.861	4.860	4.858	4.856	4.852	4.849	4.842	4.839	4.831	4.824	4.815	4.805	4.795	4.784	4.771	4.758	4.742	4.726	4.709	4.690	4.670	4.648	4.625	4.600	4.575	4.548	4.519	4.488	4.456	4.422	4.389	4.351	4.314	4.274	4.232	4.189	4.145	4.100	4.052	4.003	3.952	3.901	3.848	3.792	3.736	3.679	3.620	3.561	3.500	3.438	3.375	3.310	3.245	3.180	3.114	3.046	2.979	2.909	2.841	2.771	2.702	2.632	2.562	2.492	2.422	2.354	2.284	2.214	2.145	2.076	2.009	1.941	1.874	1.808	1.744	1.679	1.615	1.554	1.491	1.432	1.372	1.315	1.258	1.202	1.148	1.095	1.042	0.994	0.944	0.896	0.850	0.805	0.761	0.719	0.678	0.638	0.599	0.561	0.525	0.490	0.455	0.422	0.390	0.359	0.329	0.300	0.270	0.242	0.215	0.188	0.161	0.135	0.110	0.085	0.060	0.036	0.012	-0.011	-0.035	-0.058	-0.081	-0.104	-0.128	-0.150	-0.174	-0.198	-0.220	-0.242	-0.266	-0.290	-0.311	-0.335	-0.359	-0.381	-0.405	-0.428	-0.451	-0.475	-0.498	-0.520	-0.542	-0.565	-0.588	-0.609	-0.631	-0.652	-0.672	-0.694	-0.714	-0.734	-0.752	-0.771	-0.789	-0.806	-0.822	-0.839	-0.854	-0.868	-0.881	-0.895	-0.906	-0.919	-0.929	-0.939	-0.948	-0.956	-0.962	-0.969	-0.975	-0.979	-0.981	-0.985	-0.986	-0.986	-0.986	-0.986	-0.985	-0.982	-0.979	-0.974	-0.969	-0.964	-0.958	-0.950	-0.942	-0.934	-0.925	-0.916	-0.906	-0.895	-0.882	-0.871	-0.859	-0.846	-0.832	-0.819	-0.805	-0.790	-0.775	-0.760	-0.744	-0.729	-0.712	-0.695	-0.680	-0.662	-0.645	-0.628	-0.611	-0.592	-0.576	-0.558	-0.541	-0.522	-0.504	-0.488	-0.469	-0.451	-0.435	-0.416	-0.399	-0.381	-0.366	-0.349	-0.332	-0.316	-0.300	-0.285	-0.269	-0.254	-0.240	-0.225	-0.211	-0.198	-0.186	-0.172	-0.161	-0.149	-0.140	-0.129	-0.118	-0.109	-0.100	-0.092	-0.085	-0.078	-0.071	-0.065	-0.060	-0.055	-0.050	-0.046	-0.044	-0.040	-0.038	-0.036	-0.035	-0.034	-0.032	-0.031	-0.032	-0.032	-0.032	-0.034	-0.034	-0.035	-0.035	-0.038	-0.039	-0.039	-0.041	-0.042	-0.044	-0.044	-0.045	-0.046	-0.046	-0.046	-0.048	-0.046	-0.046	-0.045	-0.044	-0.042	-0.040	-0.039	-0.036	-0.034	-0.030	-0.028	-0.024	-0.020	-0.015	-0.009	-0.005	0.000	0.006	0.011	0.019	0.024	0.030	0.038	0.044	0.051	0.058	0.065	0.071	0.079	0.085	0.091	0.099	0.105	0.112	0.120	0.126	0.132	0.139	0.145	0.150	0.156	0.162	0.168	0.172	0.178	0.182	0.186	0.190	0.194	0.198	0.200	0.204	0.206	0.209	0.210	0.214	0.215	0.216	0.218	0.218	0.218	0.219	0.219	0.218	0.219	0.218	0.216	0.215	0.214	0.212	0.210	0.208	0.206	0.202	0.200	0.198	0.194	0.190	0.185	0.181	0.176	0.172	0.168	0.161	0.156	0.150	0.144	0.138	0.131	0.125	0.118	0.110	0.104	0.095	0.088	0.080	0.071	0.062	0.054	0.045	0.038	0.028	0.019	0.010	0.000	-0.009	-0.019	-0.029	-0.038	-0.048	-0.056	-0.066	-0.075	-0.084	-0.094	-0.102	-0.111	-0.119	-0.128	-0.136	-0.145	-0.151	-0.160	-0.168	-0.174	-0.180	-0.186	-0.191	-0.196	-0.201	-0.206	-0.211	-0.215	-0.218	-0.221	-0.222	-0.226	-0.228	-0.229	-0.229	-0.229	-0.229	-0.229	-0.229	-0.226	-0.225	-0.222	-0.220	-0.216	-0.212	-0.210	-0.205	-0.200	-0.195	-0.191	-0.186	-0.180	-0.174	-0.168	-0.162	-0.155	-0.149	-0.141	-0.135	-0.128	-0.120	-0.114	-0.108	-0.100	-0.092	-0.086	-0.078	-0.071	-0.064	-0.059	-0.051	-0.045	-0.039	-0.032	-0.026	-0.021	-0.016	-0.011	-0.006	-0.001	0.004	0.009	0.012	0.015	0.020	0.022	0.025	0.028	0.030	0.031	0.034	0.035	0.036	0.038	0.038	0.039	0.039	0.038	0.038	0.038	0.038	0.036	0.036	0.035	0.034	0.032	0.032	0.030	0.030	0.028	0.028	0.026	0.025	0.025	0.022	0.022	0.022	0.021	0.022	0.022	0.022	0.025	0.026	0.028	0.029	0.031	0.034	0.038	0.040	0.044	0.049	0.054	0.060	0.066	0.072	0.080	0.088	0.095	0.104	0.112	0.124	0.134	0.144	0.156	0.168	0.180	0.194	0.206	0.221	0.235	0.249	0.265	0.280	0.296	0.312	0.329	0.346	0.362	0.380	0.398	0.415	0.432	0.451	0.469	0.488	0.505	0.522	0.541	0.558	0.575	0.594	0.610	0.626	0.642	0.660	0.675	0.690	0.705	0.720	0.734	0.748	0.760	0.774	0.784	0.796	0.806	0.816	0.825	0.834	0.841	0.848	0.855	0.860	0.865	0.869	0.872	0.874	0.876	0.879	0.879	0.879	0.876	0.875	0.872	0.870	0.865	0.862	0.858	0.851	0.846	0.839	0.832	0.824	0.818	0.809	0.800	0.791	0.782	0.772	0.764	0.755	0.745	0.735	0.726	0.718	0.708	0.699	0.690	0.681	0.672	0.665	0.656	0.649	0.642	0.635	0.629	0.624	0.619	0.614	0.610	0.606	0.604	0.600	0.599	0.598	0.598	0.598	0.599	0.600	0.601	0.604	0.608	0.611	0.614	0.618	0.622	0.629	0.634	0.640	0.646	0.652	0.660	0.668	0.675	0.681	0.689	0.696	0.704	0.711	0.719	0.726	0.731	0.739	0.745	0.750	0.756	0.761	0.766	0.770	0.772	0.776	0.779	0.780	0.781	0.782	0.781	0.779	0.778	0.775	0.771	0.768	0.762	0.758	0.751	0.742	0.735	0.726	0.716	0.706	0.696	0.685	0.674	0.660	0.646	0.634	0.619	0.604	0.590	0.574	0.559	0.542	0.528	0.510	0.494	0.478	0.460	0.444	0.428	0.410	0.395	0.378	0.361	0.346	0.329	0.314	0.299	0.284	0.270	0.256	0.242	0.229	0.216	0.205	0.192	0.182	0.172	0.162	0.152	0.144	0.136	0.130	0.122	0.115	0.110	0.105	0.100	0.096	0.094	0.091	0.089	0.088	0.088	0.086	0.086	0.088	0.088	0.090	0.092	0.095	0.098	0.101	0.105	0.109	0.112	0.119	0.122	0.129	0.134	0.139	0.145	0.151	0.159	0.164	0.170	0.178	0.184	0.190	0.198	0.202	0.210	0.216	0.222	0.229	0.235	0.241	0.246	0.251	0.258	0.262	0.268	0.272	0.276	0.281	0.285	0.288	0.291	0.294	0.296	0.300	0.301	0.304	0.304	0.305	0.306	0.305	0.306	0.306	0.305	0.304	0.302	0.301	0.299	0.298	0.295	0.292	0.289	0.286	0.282	0.279	0.275	0.271	0.269	0.264	0.259	0.255	0.251	0.246	0.241	0.238	0.234	0.229	0.222	0.219	0.214	0.210	0.205	0.201	0.196	0.191	0.188	0.182	0.180	0.175	0.171	0.168	0.164	0.160	0.156	0.154	0.151	0.148	0.145	0.142	0.140	0.138	0.135	0.132	0.131	0.129	0.129	0.126	0.126	0.124	0.124	0.122	0.120	0.120	0.120	0.120	0.119	0.120	0.120	0.120	0.120	0.121	0.121	0.121	0.122	0.122	0.125	0.126	0.128	0.129	0.130	0.131	0.134	0.135	0.136	0.139	0.140	0.142	0.144	0.146	0.148	0.150	0.151	0.154	0.156	0.158	0.160	0.161	0.162	0.165	0.166	0.169	0.169	0.171	0.172	0.174	0.174	0.175	0.175	0.176	0.176	0.176	0.176	0.178	0.176	0.176	0.175	0.175	0.175	0.174	0.172	0.171	0.170	0.169	0.168	0.166	0.164	0.162	0.161	0.159	0.158	0.156	0.156	0.155	0.154	0.154	0.152	0.152	0.152	0.152	0.152	0.152	0.154	0.154	0.155	0.158	0.160	0.161	0.164	0.168	0.170	0.174	0.176	0.181	0.185	0.190	0.194	0.199	0.204	0.209	0.215	0.221	0.226	0.232	0.238	0.244	0.249	0.254	0.259	0.264	0.269	0.274	0.278	0.281	0.284	0.288	0.290	0.291	0.292	0.294	0.294	0.292	0.291	0.289	0.285	0.281	0.276	0.270	0.265	0.256	0.249	0.240	0.230	0.219	0.208	0.194	0.180	0.165	0.151	0.135	0.119	0.100	0.081	0.062	0.044	0.024	0.004	-0.018	-0.040	-0.061	-0.084	-0.106	-0.129	-0.151	-0.175	-0.198	-0.221	-0.245	-0.268	-0.291	-0.312	-0.335	-0.358	-0.379	-0.401	-0.422	-0.444	-0.462	-0.484	-0.502	-0.521	-0.539	-0.558	-0.574	-0.590	-0.606	-0.621	-0.635	-0.649	-0.662	-0.675	-0.686	-0.699	-0.709	-0.719	-0.728	-0.738	-0.745	-0.752	-0.761	-0.768	-0.774	-0.780	-0.786	-0.790	-0.796	-0.800	-0.804	-0.809	-0.811	-0.815	-0.818	-0.821	-0.824	-0.828	-0.829	-0.831	-0.834	-0.838	-0.839	-0.841	-0.845	-0.848	-0.850	-0.852	-0.856	-0.859	-0.862	-0.866	-0.869	-0.874	-0.879	-0.882	-0.886	-0.892	-0.896	-0.902	-0.909	-0.915	-0.921	-0.928	-0.934	-0.942	-0.950	-0.959	-0.966	-0.975	-0.985	-0.992	-1.002	-1.014	-1.024	-1.035	-1.046	-1.059	-1.069	-1.081	-1.095	-1.108	-1.120	-1.134	-1.148	-1.161	-1.176	-1.190	-1.206	-1.221	-1.236	-1.251	-1.266	-1.282	-1.298	-1.315	-1.331	-1.348	-1.362	-1.379	-1.395	-1.410	-1.426	-1.442	-1.458	-1.472	-1.488	-1.502	-1.519	-1.532	-1.546	-1.560	-1.572	-1.585	-1.598	-1.610	-1.621	-1.632	-1.642	-1.652	-1.661	-1.669	-1.678	-1.684	-1.690	-1.695	-1.699	-1.702	-1.706	-1.708	-1.709	-1.710	-1.709	-1.708	-1.706	-1.702	-1.699	-1.692	-1.689	-1.681	-1.674	-1.666	-1.658	-1.648	-1.636	-1.625	-1.614	-1.601	-1.588	-1.574	-1.560	-1.545	-1.529	-1.512	-1.495	-1.479	-1.461	-1.444	-1.425	-1.406	-1.389	-1.370	-1.350	-1.331	-1.311	-1.292	-1.274	-1.255	-1.235	-1.216	-1.196	-1.179	-1.160	-1.141	-1.125	-1.106	-1.090	-1.072	-1.056	-1.040	-1.024	-1.009	-0.995	-0.981	-0.968	-0.955	-0.941	-0.930	-0.919	-0.909	-0.898	-0.888	-0.879	-0.870	-0.862	-0.855	-0.848	-0.841	-0.835	-0.830	-0.825	-0.820	-0.815	-0.811	-0.808	-0.805	-0.801	-0.799	-0.796	-0.795	-0.792	-0.791	-0.790	-0.789	-0.788	-0.786	-0.786	-0.784	-0.784	-0.782	-0.782	-0.782	-0.782	-0.780	-0.780	-0.780	-0.779	-0.779	-0.776	-0.776	-0.775	-0.774	-0.772	-0.772	-0.770	-0.769	-0.768	-0.766	-0.765	-0.762	-0.761	-0.759	-0.758	-0.755	-0.752	-0.751	-0.749	-0.748	-0.744	-0.742	-0.740	-0.738	-0.738	-0.735	-0.732	-0.731	-0.729	-0.728	-0.725	-0.724	-0.722	-0.721	-0.721	-0.720	-0.719	-0.719	-0.718	-0.718	-0.718	-0.716	-0.718	-0.719	-0.719	-0.719	-0.720	-0.721	-0.725	-0.726	-0.728	-0.730	-0.732	-0.736	-0.739	-0.742	-0.746	-0.750	-0.754	-0.759	-0.762	-0.769	-0.774	-0.780	-0.786	-0.792	-0.798	-0.805	-0.812	-0.820	-0.828	-0.836	-0.844	-0.852	-0.860	-0.869	-0.878	-0.888	-0.896	-0.906	-0.915	-0.925	-0.935	-0.945	-0.956	-0.966	-0.976	-0.988	-0.998	-1.009	-1.019	-1.029	-1.040	-1.050	-1.060	-1.071	-1.081	-1.091	-1.101	-1.111	-1.121	-1.131	-1.141	-1.150	-1.160	-1.168	-1.178	-1.186	-1.194	-1.202	-1.210	-1.219	-1.225	-1.232	-1.240	-1.246	-1.252	-1.259	-1.265	-1.270	-1.275	-1.281	-1.286	-1.291	-1.296	-1.300	-1.304	-1.309	-1.312	-1.316	-1.321	-1.324	-1.328	-1.331	-1.335	-1.340	-1.344	-1.348	-1.350	-1.354	-1.359	-1.362	-1.366	-1.371	-1.375	-1.380	-1.385	-1.389	-1.395	-1.400	-1.405	-1.411	-1.416	-1.421	-1.428	-1.434	-1.440	-1.446	-1.455	-1.461	-1.468	-1.474	-1.482	-1.489	-1.495	-1.502	-1.510	-1.516	-1.522	-1.530	-1.536	-1.542	-1.549	-1.554	-1.560	-1.565	-1.570	-1.575	-1.580	-1.584	-1.586	-1.590	-1.592	-1.595	-1.596	-1.596	-1.598	-1.598	-1.598	-1.595	-1.594	-1.591	-1.588	-1.585	-1.581	-1.576	-1.570	-1.565	-1.558	-1.550	-1.542	-1.534	-1.525	-1.516	-1.505	-1.495	-1.484	-1.472	-1.461	-1.448	-1.435	-1.422	-1.410	-1.396	-1.381	-1.368	-1.352	-1.338	-1.322	-1.306	-1.291	-1.276	-1.261	-1.245	-1.229	-1.214	-1.198	-1.181	-1.166	-1.150	-1.134	-1.119	-1.104	-1.088	-1.072	-1.056	-1.041	-1.026	-1.012	-0.998	-0.984	-0.970	-0.956	-0.944	-0.930	-0.918	-0.904	-0.892	-0.881	-0.869	-0.858	-0.848	-0.836	-0.828	-0.819	-0.810	-0.800	-0.792	-0.786	-0.779	-0.772	-0.768	-0.762	-0.758	-0.754	-0.751	-0.748	-0.745	-0.744	-0.742	-0.742	-0.744	-0.744	-0.745	-0.748	-0.749	-0.752	-0.758	-0.760	-0.765	-0.770	-0.775	-0.781	-0.788	-0.794	-0.801	-0.808	-0.814	-0.821	-0.830	-0.838	-0.845	-0.852	-0.860	-0.869	-0.875	-0.884	-0.890	-0.898	-0.904	-0.910	-0.915	-0.921	-0.926	-0.930	-0.934	-0.936	-0.940	-0.942	-0.944	-0.945	-0.944	-0.944	-0.942	-0.941	-0.938	-0.934	-0.930	-0.924	-0.919	-0.912	-0.905	-0.898	-0.889	-0.880	-0.870	-0.860	-0.850	-0.838	-0.826	-0.814	-0.801	-0.789	-0.775	-0.761	-0.746	-0.734	-0.719	-0.704	-0.690	-0.676	-0.661	-0.648	-0.632	-0.618	-0.604	-0.591	-0.578	-0.564	-0.551	-0.539	-0.526	-0.514	-0.502	-0.492	-0.481	-0.471	-0.462	-0.452	-0.444	-0.436	-0.428	-0.420	-0.414	-0.409	-0.402	-0.396	-0.392	-0.386	-0.382	-0.379	-0.376	-0.372	-0.369	-0.368	-0.365	-0.361	-0.360	-0.359	-0.356	-0.355	-0.354	-0.351	-0.350	-0.349	-0.348	-0.345	-0.344	-0.342	-0.340	-0.338	-0.335	-0.332	-0.330	-0.328	-0.324	-0.320	-0.316	-0.312	-0.308	-0.304	-0.298	-0.292	-0.288	-0.280	-0.275	-0.268	-0.260	-0.254	-0.246	-0.238	-0.230	-0.221	-0.212	-0.204	-0.194	-0.184	-0.174	-0.165	-0.155	-0.145	-0.134	-0.124	-0.112	-0.102	-0.091	-0.080	-0.070	-0.059	-0.048	-0.038	-0.025	-0.015	-0.004	0.008	0.018	0.028	0.038	0.049	0.059	0.069	0.076	0.086	0.095	0.104	0.111	0.119	0.126	0.132	0.139	0.144	0.150	0.154	0.159	0.161	0.164	0.165	0.168	0.168	0.168	0.166	0.165	0.162	0.159	0.155	0.150	0.144	0.138	0.129	0.121	0.111	0.101	0.091	0.079	0.065	0.051	0.036	0.020	0.004	-0.014	-0.031	-0.051	-0.072	-0.091	-0.114	-0.135	-0.160	-0.182	-0.206	-0.232	-0.258	-0.284	-0.310	-0.338	-0.364	-0.392	-0.421	-0.450	-0.478	-0.507	-0.536	-0.565	-0.595	-0.624	-0.652	-0.682	-0.711	-0.740	-0.769	-0.796	-0.824	-0.851	-0.878	-0.905	-0.931	-0.956	-0.981	-1.006	-1.029	-1.054	-1.076	-1.096	-1.118	-1.138	-1.159	-1.178	-1.195	-1.212	-1.229	-1.245	-1.260	-1.275	-1.289	-1.301	-1.314	-1.325	-1.336	-1.346	-1.356	-1.365	-1.374	-1.381	-1.389	-1.395	-1.402	-1.409	-1.415	-1.420	-1.424	-1.429	-1.434	-1.438	-1.442	-1.446	-1.450	-1.455	-1.458	-1.462	-1.466	-1.470	-1.474	-1.479	-1.482	-1.488	-1.491	-1.498	-1.502	-1.509	-1.515	-1.521	-1.528	-1.535	-1.542	-1.551	-1.560	-1.568	-1.576	-1.588	-1.598	-1.609	-1.620	-1.631	-1.642	-1.655	-1.669	-1.681	-1.695	-1.710	-1.724	-1.739	-1.754	-1.769	-1.785	-1.801	-1.818	-1.834	-1.851	-1.868	-1.886	-1.902	-1.920	-1.939	-1.955	-1.972	-1.990	-2.007	-2.025	-2.042	-2.060	-2.076	-2.092	-2.110	-2.125	-2.140	-2.156	-2.170	-2.185	-2.199	-2.211	-2.225	-2.238	-2.249	-2.260	-2.270	-2.281	-2.289	-2.299	-2.308	-2.315	-2.320	-2.326	-2.332	-2.336	-2.341	-2.345	-2.348	-2.350	-2.351	-2.352	-2.354	-2.352	-2.352	-2.352	-2.350	-2.349	-2.346	-2.344	-2.342	-2.340	-2.336	-2.332	-2.331	-2.326	-2.324	-2.320	-2.318	-2.314	-2.312	-2.309	-2.308	-2.305	-2.304	-2.302	-2.302	-2.302	-2.302	-2.304	-2.305	-2.308	-2.310	-2.314	-2.318	-2.324	-2.329	-2.335	-2.344	-2.351	-2.360	-2.370	-2.380	-2.391	-2.404	-2.416	-2.430	-2.444	-2.459	-2.474	-2.490	-2.506	-2.524	-2.541	-2.559	-2.579	-2.598	-2.616	-2.636	-2.656	-2.676	-2.696	-2.718	-2.736	-2.758	-2.778	-2.798	-2.818	-2.838	-2.856	-2.875	-2.894	-2.914	-2.931	-2.948	-2.964	-2.980	-2.995	-3.011	-3.025	-3.036	-3.050	-3.061	-3.071	-3.081	-3.090	-3.099	-3.105	-3.112	-3.118	-3.122	-3.125	-3.129	-3.129	-3.130	-3.130	-3.129	-3.128	-3.125	-3.121	-3.118	-3.112	-3.106	-3.101	-3.094	-3.086	-3.078	-3.069	-3.060	-3.051	-3.041	-3.030	-3.020	-3.009	-2.998	-2.986	-2.976	-2.965	-2.954	-2.944	-2.932	-2.921	-2.911	-2.900	-2.891	-2.881	-2.872	-2.864	-2.856	-2.849	-2.841	-2.834	-2.828	-2.824	-2.818	-2.815	-2.811	-2.809	-2.808	-2.808	-2.808	-2.809	-2.810	-2.812	-2.815	-2.820	-2.825	-2.830	-2.838	-2.844	-2.852	-2.861	-2.871	-2.880	-2.890	-2.902	-2.912	-2.925	-2.938	-2.951	-2.964	-2.976	-2.990	-3.004	-3.018	-3.031	-3.046	-3.059	-3.072	-3.086	-3.100	-3.112	-3.125	-3.136	-3.148	-3.159	-3.170	-3.180	-3.190	-3.198	-3.206	-3.212	-3.219	-3.224	-3.228	-3.232	-3.235	-3.238	-3.238	-3.238	-3.236	-3.235	-3.232	-3.228	-3.224	-3.218	-3.211	-3.205	-3.196	-3.188	-3.178	-3.168	-3.156	-3.144	-3.132	-3.120	-3.106	-3.091	-3.078	-3.062	-3.049	-3.032	-3.016	-3.001	-2.985	-2.969	-2.952	-2.936	-2.920	-2.902	-2.886	-2.871	-2.854	-2.839	-2.822	-2.806	-2.791	-2.778	-2.762	-2.748	-2.734	-2.720	-2.706	-2.692	-2.681	-2.669	-2.656	-2.645	-2.632	-2.622	-2.612	-2.602	-2.592	-2.582	-2.574	-2.565	-2.556	-2.548	-2.540	-2.531	-2.525	-2.518	-2.510	-2.504	-2.499	-2.491	-2.486	-2.480	-2.475	-2.470	-2.465	-2.461	-2.456	-2.451	-2.448	-2.444	-2.439	-2.435	-2.432	-2.429	-2.425	-2.421	-2.418	-2.415	-2.412	-2.409	-2.406	-2.402	-2.400	-2.398	-2.394	-2.391	-2.390	-2.386	-2.384	-2.381	-2.379	-2.375	-2.372	-2.370	-2.366	-2.362	-2.361	-2.358	-2.354	-2.349	-2.345	-2.341	-2.336	-2.331	-2.328	-2.322	-2.316	-2.311	-2.305	-2.299	-2.291	-2.284	-2.276	-2.269	-2.261	-2.251	-2.244	-2.234	-2.224	-2.214	-2.204	-2.194	-2.182	-2.172	-2.161	-2.149	-2.138	-2.125	-2.112	-2.100	-2.089	-2.076	-2.064	-2.051	-2.039	-2.027	-2.014	-2.002	-1.990	-1.980	-1.969	-1.958	-1.948	-1.938	-1.929	-1.919	-1.911	-1.905	-1.896	-1.891	-1.885	-1.880	-1.876	-1.872	-1.870	-1.869	-1.868	-1.868	-1.870	-1.870	-1.874	-1.878	-1.881	-1.888	-1.894	-1.900	-1.908	-1.916	-1.926	-1.936	-1.948	-1.959	-1.970	-1.982	-1.995	-2.009	-2.022	-2.038	-2.052	-2.066	-2.081	-2.096	-2.111	-2.126	-2.142	-2.156	-2.171	-2.186	-2.200	-2.214	-2.228	-2.240	-2.252	-2.262	-2.275	-2.285	-2.294	-2.302	-2.310	-2.318	-2.324	-2.329	-2.332	-2.335	-2.339	-2.339	-2.340	-2.339	-2.338	-2.334	-2.330	-2.326	-2.320	-2.312	-2.306	-2.296	-2.288	-2.278	-2.265	-2.254	-2.241	-2.228	-2.212	-2.199	-2.182	-2.166	-2.150	-2.132	-2.115	-2.098	-2.079	-2.060	-2.041	-2.021	-2.001	-1.981	-1.962	-1.941	-1.921	-1.902	-1.882	-1.862	-1.841	-1.822	-1.802	-1.782	-1.764	-1.745	-1.725	-1.706	-1.688	-1.669	-1.651	-1.632	-1.616	-1.598	-1.581	-1.564	-1.548	-1.530	-1.515	-1.499	-1.484	-1.469	-1.455	-1.440	-1.426	-1.412	-1.399	-1.386	-1.372	-1.361	-1.349	-1.336	-1.326	-1.315	-1.304	-1.292	-1.282	-1.272	-1.265	-1.255	-1.246	-1.239	-1.230	-1.222	-1.215	-1.208	-1.202	-1.196	-1.190	-1.184	-1.178	-1.172	-1.169	-1.164	-1.160	-1.156	-1.152	-1.148	-1.145	-1.141	-1.138	-1.135	-1.132	-1.129	-1.126	-1.122	-1.121	-1.118	-1.114	-1.111	-1.109	-1.105	-1.102	-1.099	-1.095	-1.090	-1.086	-1.082	-1.078	-1.072	-1.069	-1.064	-1.059	-1.054	-1.048	-1.041	-1.035	-1.030	-1.022	-1.016	-1.010	-1.002	-0.996	-0.988	-0.981	-0.975	-0.966	-0.960	-0.952	-0.945	-0.938	-0.931	-0.926	-0.919	-0.912	-0.908	-0.901	-0.895	-0.890	-0.888	-0.882	-0.879	-0.876	-0.872	-0.871	-0.870	-0.869	-0.869	-0.868	-0.869	-0.870	-0.872	-0.875	-0.878	-0.881	-0.886	-0.891	-0.898	-0.902	-0.910	100.000	5.000	2.000	1.000	7.000	3.000	1.000	498.000	2.000	676.000	3.000	908.000	0.000	0.000	0.000	0.000	0.000	0.000	0.000	0.000	0.000	0.000	0.000	0.000	-0.934	-0.945	-0.956	-0.969	-0.979	-0.990	-1.000	-1.010	-1.019	-1.030	-1.039	-1.048	-1.055	-1.064	-1.072	-1.080	-1.088	-1.096	-1.102	-1.109	-1.118	-1.124	-1.130	-1.138	-1.144	-1.150	-1.156	-1.162	-1.169	-1.175	-1.181	-1.188	-1.194	-1.201	-1.206	-1.214	-1.220	-1.226	-1.234	-1.240	-1.248	-1.255	-1.261	-1.269	-1.276	-1.285	-1.292	-1.301	-1.310	-1.319	-1.328	-1.338	-1.348	-1.356	-1.366	-1.376	-1.386	-1.396	-1.406	-1.419	-1.429	-1.439	-1.451	-1.462	-1.474	-1.485	-1.498	-1.509	-1.521	-1.532	-1.545	-1.558	-1.569	-1.581	-1.592	-1.605	-1.616	-1.629	-1.640	-1.651	-1.662	-1.674	-1.684	-1.695	-1.706	-1.716	-1.726	-1.735	-1.746	-1.754	-1.762	-1.772	-1.779	-1.788	-1.795	-1.801	-1.808	-1.814	-1.820	-1.824	-1.830	-1.834	-1.838	-1.841	-1.844	-1.846	-1.849	-1.850	-1.852	-1.854	-1.854	-1.854	-1.854	-1.854	-1.852	-1.851	-1.849	-1.848	-1.846	-1.844	-1.841	-1.838	-1.836	-1.832	-1.829	-1.826	-1.822	-1.819	-1.815	-1.811	-1.808	-1.804	-1.800	-1.798	-1.792	-1.789	-1.788	-1.784	-1.781	-1.779	-1.776	-1.774	-1.772	-1.771	-1.770	-1.769	-1.769	-1.768	-1.769	-1.770	-1.771	-1.774	-1.775	-1.779	-1.782	-1.786	-1.791	-1.798	-1.802	-1.810	-1.816	-1.825	-1.834	-1.841	-1.852	-1.862	-1.874	-1.885	-1.899	-1.911	-1.925	-1.939	-1.955	-1.970	-1.986	-2.002	-2.020	-2.038	-2.056	-2.075	-2.095	-2.114	-2.135	-2.155	-2.175	-2.198	-2.219	-2.240	-2.262	-2.285	-2.306	-2.329	-2.351	-2.374	-2.395	-2.419	-2.440	-2.462	-2.484	-2.505	-2.528	-2.548	-2.568	-2.589	-2.609	-2.628	-2.646	-2.665	-2.682	-2.699	-2.716	-2.732	-2.746	-2.761	-2.775	-2.789	-2.800	-2.811	-2.822	-2.832	-2.841	-2.849	-2.858	-2.864	-2.870	-2.875	-2.879	-2.882	-2.885	-2.886	-2.888	-2.888	-2.886	-2.885	-2.882	-2.880	-2.876	-2.872	-2.869	-2.862	-2.858	-2.851	-2.844	-2.838	-2.829	-2.821	-2.814	-2.804	-2.795	-2.786	-2.775	-2.765	-2.756	-2.746	-2.735	-2.725	-2.715	-2.705	-2.695	-2.685	-2.676	-2.665	-2.656	-2.646	-2.638	-2.629	-2.620	-2.612	-2.604	-2.596	-2.590	-2.584	-2.578	-2.571	-2.566	-2.561	-2.556	-2.552	-2.549	-2.545	-2.542	-2.540	-2.538	-2.536	-2.535	-2.535	-2.534	-2.535	-2.534	-2.535	-2.536	-2.538	-2.539	-2.541	-2.542	-2.545	-2.548	-2.549	-2.551	-2.555	-2.558	-2.560	-2.562	-2.566	-2.569	-2.572	-2.575	-2.578	-2.581	-2.584	-2.586	-2.589	-2.591	-2.594	-2.596	-2.599	-2.599	-2.601	-2.602	-2.604	-2.605	-2.605	-2.606	-2.606	-2.606	-2.608	-2.606	-2.606	-2.605	-2.605	-2.602	-2.601	-2.601	-2.599	-2.596	-2.595	-2.594	-2.591	-2.588	-2.586	-2.584	-2.581	-2.578	-2.576	-2.574	-2.571	-2.568	-2.565	-2.562	-2.559	-2.558	-2.554	-2.551	-2.549	-2.546	-2.545	-2.542	-2.541	-2.538	-2.536	-2.536	-2.534	-2.534	-2.531	-2.531	-2.530	-2.530	-2.530	-2.530	-2.531	-2.531	-2.532	-2.534	-2.534	-2.536	-2.538	-2.540	-2.542	-2.544	-2.548	-2.551	-2.552	-2.556	-2.560	-2.564	-2.569	-2.572	-2.576	-2.582	-2.586	-2.591	-2.596	-2.601	-2.606	-2.611	-2.618	-2.622	-2.629	-2.634	-2.640	-2.645	-2.651	-2.656	-2.661	-2.668	-2.672	-2.676	-2.681	-2.686	-2.691	-2.695	-2.699	-2.704	-2.706	-2.709	-2.712	-2.716	-2.718	-2.720	-2.721	-2.724	-2.724	-2.725	-2.726	-2.726	-2.726	-2.725	-2.724	-2.721	-2.719	-2.718	-2.714	-2.712	-2.708	-2.705	-2.701	-2.696	-2.691	-2.685	-2.680	-2.675	-2.669	-2.662	-2.656	-2.650	-2.642	-2.635	-2.628	-2.620	-2.611	-2.604	-2.596	-2.588	-2.580	-2.571	-2.562	-2.555	-2.546	-2.538	-2.530	-2.521	-2.512	-2.505	-2.495	-2.488	-2.480	-2.471	-2.465	-2.458	-2.450	-2.442	-2.435	-2.429	-2.422	-2.416	-2.411	-2.405	-2.400	-2.394	-2.390	-2.386	-2.380	-2.378	-2.372	-2.370	-2.365	-2.362	-2.360	-2.356	-2.355	-2.351	-2.349	-2.349	-2.346	-2.345	-2.344	-2.341	-2.341	-2.340	-2.340	-2.339	-2.339	-2.338	-2.338	-2.336	-2.336	-2.335	-2.334	-2.334	-2.334	-2.334	-2.332	-2.332	-2.331	-2.330	-2.329	-2.329	-2.328	-2.326	-2.325	-2.324	-2.321	-2.319	-2.319	-2.316	-2.312	-2.311	-2.309	-2.306	-2.304	-2.301	-2.298	-2.295	-2.291	-2.288	-2.284	-2.281	-2.278	-2.274	-2.270	-2.265	-2.261	-2.256	-2.251	-2.248	-2.242	-2.239	-2.234	-2.228	-2.222	-2.218	-2.212	-2.208	-2.202	-2.198	-2.191	-2.186	-2.180	-2.172	-2.168	-2.160	-2.154	-2.148	-2.140	-2.134	-2.126	-2.118	-2.110	-2.102	-2.094	-2.086	-2.078	-2.068	-2.059	-2.050	-2.040	-2.030	-2.020	-2.009	-1.998	-1.988	-1.976	-1.965	-1.952	-1.940	-1.928	-1.914	-1.901	-1.888	-1.874	-1.860	-1.845	-1.831	-1.816	-1.801	-1.786	-1.771	-1.755	-1.739	-1.724	-1.708	-1.691	-1.674	-1.658	-1.641	-1.624	-1.606	-1.590	-1.572	-1.556	-1.538	-1.521	-1.504	-1.486	-1.469	-1.452	-1.435	-1.416	-1.400	-1.384	-1.366	-1.350	-1.332	-1.315	-1.299	-1.282	-1.266	-1.250	-1.234	-1.219	-1.202	-1.188	-1.172	-1.158	-1.142	-1.129	-1.112	-1.099	-1.086	-1.071	-1.058	-1.045	-1.031	-1.019	-1.006	-0.994	-0.981	-0.970	-0.959	-0.946	-0.936	-0.925	-0.915	-0.905	-0.895	-0.885	-0.875	-0.866	-0.856	-0.848	-0.840	-0.832	-0.825	-0.816	-0.809	-0.801	-0.796	-0.789	-0.782	-0.778	-0.771	-0.766	-0.760	-0.755	-0.750	-0.746	-0.741	-0.736	-0.734	-0.729	-0.725	-0.721	-0.719	-0.715	-0.712	-0.709	-0.706	-0.704	-0.701	-0.699	-0.695	-0.692	-0.690	-0.689	-0.686	-0.684	-0.681	-0.680	-0.676	-0.674	-0.671	-0.668	-0.666	-0.662	-0.660	-0.658	-0.654	-0.651	-0.648	-0.644	-0.640	-0.636	-0.632	-0.628	-0.624	-0.619	-0.615	-0.610	-0.605	-0.600	-0.595	-0.590	-0.584	-0.578	-0.572	-0.566	-0.560	-0.555	-0.548	-0.542	-0.535	-0.529	-0.524	-0.516	-0.510	-0.504	-0.498	-0.491	-0.485	-0.479	-0.472	-0.466	-0.461	-0.455	-0.448	-0.442	-0.438	-0.432	-0.428	-0.421	-0.418	-0.412	-0.409	-0.404	-0.400	-0.396	-0.394	-0.391	-0.388	-0.385	-0.382	-0.382	-0.380	-0.380	-0.379	-0.379	-0.379	-0.379	-0.380	-0.381	-0.382	-0.385	-0.388	-0.390	-0.392	-0.396	-0.401	-0.405	-0.409	-0.414	-0.421	-0.426	-0.434	-0.439	-0.446	-0.454	-0.462	-0.471	-0.480	-0.489	-0.499	-0.507	-0.519	-0.530	-0.541	-0.551	-0.564	-0.575	-0.588	-0.601	-0.614	-0.628	-0.640	-0.654	-0.668	-0.681	-0.696	-0.710	-0.725	-0.740	-0.754	-0.770	-0.784	-0.800	-0.815	-0.830	-0.845	-0.861	-0.876	-0.892	-0.908	-0.924	-0.938	-0.952	-0.968	-0.984	-0.999	-1.014	-1.029	-1.042	-1.056	-1.071	-1.084	-1.099	-1.111	-1.125	-1.138	-1.150	-1.164	-1.176	-1.189	-1.200	-1.210	-1.221	-1.231	-1.242	-1.251	-1.260	-1.270	-1.279	-1.286	-1.295	-1.301	-1.309	-1.315	-1.321	-1.326	-1.331	-1.336	-1.340	-1.344	-1.346	-1.350	-1.352	-1.354	-1.356	-1.358	-1.358	-1.359	-1.360	-1.360	-1.359	-1.358	-1.356	-1.355	-1.354	-1.352	-1.350	-1.349	-1.346	-1.344	-1.342	-1.340	-1.339	-1.336	-1.334	-1.332	-1.330	-1.328	-1.326	-1.326	-1.325	-1.324	-1.322	-1.322	-1.321	-1.322	-1.321	-1.322	-1.324	-1.325	-1.326	-1.328	-1.331	-1.332	-1.336	-1.339	-1.342	-1.346	-1.349	-1.352	-1.358	-1.361	-1.365	-1.369	-1.374	-1.379	-1.382	-1.386	-1.390	-1.394	-1.398	-1.401	-1.405	-1.408	-1.409	-1.412	-1.414	-1.415	-1.416	-1.416	-1.415	-1.415	-1.412	-1.410	-1.408	-1.404	-1.401	-1.395	-1.390	-1.382	-1.376	-1.368	-1.360	-1.350	-1.341	-1.330	-1.318	-1.305	-1.292	-1.280	-1.265	-1.250	-1.234	-1.219	-1.201	-1.184	-1.166	-1.149	-1.130	-1.111	-1.091	-1.072	-1.051	-1.030	-1.010	-0.989	-0.968	-0.946	-0.924	-0.901	-0.880	-0.858	-0.836	-0.814	-0.792	-0.769	-0.746	-0.724	-0.702	-0.680	-0.659	-0.636	-0.615	-0.592	-0.571	-0.550	-0.529	-0.507	-0.486	-0.465	-0.444	-0.424	-0.404	-0.384	-0.362	-0.342	-0.322	-0.302	-0.284	-0.264	-0.245	-0.225	-0.206	-0.188	-0.168	-0.149	-0.130	-0.112	-0.094	-0.076	-0.059	-0.041	-0.024	-0.006	0.011	0.029	0.045	0.062	0.078	0.094	0.110	0.125	0.140	0.155	0.170	0.185	0.199	0.212	0.226	0.239	0.252	0.265	0.276	0.289	0.300	0.311	0.322	0.332	0.342	0.352	0.361	0.370	0.380	0.388	0.395	0.402	0.410	0.416	0.422	0.430	0.434	0.440	0.446	0.451	0.456	0.461	0.466	0.469	0.472	0.476	0.481	0.485	0.488	0.490	0.494	0.498	0.501	0.502	0.507	0.510	0.512	0.516	0.520	0.522	0.526	0.530	0.532	0.536	0.539	0.544	0.548	0.551	0.556	0.560	0.565	0.569	0.574	0.579	0.584	0.589	0.595	0.600	0.605	0.611	0.616	0.622	0.629	0.635	0.640	0.648	0.652	0.659	0.665	0.671	0.679	0.684	0.690	0.696	0.702	0.710	0.715	0.721	0.728	0.734	0.740	0.746	0.752	0.758	0.762	0.769	0.774	0.779	0.784	0.790	0.795	0.800	0.804	0.809	0.812	0.818	0.821	0.825	0.829	0.831	0.836	0.839	0.841	0.844	0.846	0.849	0.850	0.854	0.855	0.856	0.856	0.858	0.858	0.859	0.858	0.858	0.856	0.855	0.852	0.851	0.849	0.846	0.845	0.840	0.838	0.834	0.829	0.822	0.818	0.812	0.805	0.799	0.792	0.784	0.776	0.766	0.758	0.749	0.739	0.728	0.718	0.705	0.695	0.682	0.670	0.658	0.644	0.630	0.618	0.602	0.589	0.574	0.560	0.544	0.529	0.514	0.498	0.482	0.465	0.450	0.432	0.418	0.401	0.385	0.368	0.351	0.335	0.320	0.304	0.288	0.270	0.255	0.239	0.224	0.209	0.191	0.176	0.161	0.146	0.131	0.118	0.102	0.088	0.074	0.059	0.046	0.032	0.019	0.006	-0.008	-0.020	-0.034	-0.046	-0.060	-0.071	-0.084	-0.096	-0.108	-0.120	-0.131	-0.144	-0.155	-0.166	-0.178	-0.188	-0.199	-0.211	-0.221	-0.232	-0.242	-0.252	-0.264	-0.274	-0.284	-0.295	-0.305	-0.314	-0.325	-0.334	-0.344	-0.354	-0.362	-0.372	-0.381	-0.391	-0.400	-0.409	-0.418	-0.428	-0.435	-0.445	-0.452	-0.461	-0.469	-0.478	-0.485	-0.494	-0.501	-0.510	-0.516	-0.525	-0.532	-0.539	-0.548	-0.554	-0.560	-0.566	-0.575	-0.581	-0.588	-0.594	-0.599	-0.605	-0.611	-0.616	-0.621	-0.626	-0.631	-0.636	-0.641	-0.645	-0.648	-0.652	-0.656	-0.659	-0.662	-0.665	-0.668	-0.669	-0.670	-0.672	-0.672	-0.674	-0.674	-0.672	-0.672	-0.672	-0.670	-0.668	-0.666	-0.664	-0.659	-0.655	-0.651	-0.648	-0.641	-0.636	-0.629	-0.622	-0.615	-0.608	-0.599	-0.590	-0.581	-0.570	-0.560	-0.549	-0.538	-0.525	-0.512	-0.500	-0.486	-0.472	-0.459	-0.444	-0.429	-0.414	-0.396	-0.380	-0.365	-0.348	-0.329	-0.311	-0.294	-0.275	-0.258	-0.239	-0.220	-0.201	-0.181	-0.164	-0.144	-0.125	-0.106	-0.088	-0.068	-0.049	-0.030	-0.011	0.008	0.025	0.044	0.061	0.078	0.095	0.112	0.129	0.145	0.160	0.176	0.190	0.204	0.219	0.231	0.245	0.256	0.268	0.279	0.289	0.299	0.309	0.318	0.326	0.334	0.340	0.346	0.352	0.359	0.364	0.368	0.371	0.374	0.378	0.379	0.381	0.381	0.384	0.382	0.384	0.382	0.382	0.381	0.380	0.379	0.376	0.375	0.372	0.370	0.369	0.366	0.362	0.361	0.359	0.356	0.354	0.352	0.350	0.349	0.346	0.346	0.344	0.342	0.342	0.342	0.342	0.342	0.344	0.344	0.345	0.349	0.350	0.352	0.355	0.358	0.362	0.366	0.369	0.374	0.380	0.385	0.390	0.396	0.402	0.409	0.415	0.422	0.429	0.436	0.444	0.450	0.459	0.465	0.474	0.481	0.488	0.496	0.504	0.511	0.519	0.526	0.534	0.540	0.548	0.554	0.560	0.566	0.572	0.579	0.584	0.588	0.594	0.598	0.601	0.605	0.609	0.612	0.615	0.616	0.620	0.621	0.622	0.624	0.624	0.625	0.624	0.624	0.622	0.621	0.620	0.618	0.616	0.612	0.610	0.608	0.604	0.599	0.596	0.591	0.586	0.581	0.576	0.571	0.566	0.560	0.554	0.548	0.541	0.535	0.528	0.520	0.512	0.506	0.499	0.489	0.481	0.474	0.466	0.458	0.449	0.440	0.431	0.422	0.414	0.405	0.396	0.388	0.378	0.369	0.359	0.350	0.341	0.331	0.321	0.312	0.304	0.294	0.285	0.276	0.268	0.259	0.249	0.240	0.232	0.224	0.215	0.208	0.199	0.190	0.182	0.174	0.166	0.158	0.151	0.142	0.135	0.128	0.121	0.114	0.108	0.100	0.094	0.089	0.081	0.075	0.069	0.062	0.056	0.051	0.046	0.040	0.035	0.029	0.025	0.020	0.014	0.010	0.005	0.001	-0.004	-0.008	-0.012	-0.016	-0.020	-0.024	-0.028	-0.031	-0.035	-0.039	-0.042	-0.045	-0.049	-0.052	-0.055	-0.059	-0.060	-0.062	-0.065	-0.069	-0.071	-0.074	-0.075	-0.079	-0.081	-0.082	-0.085	-0.088	-0.090	-0.091	-0.092	-0.094	-0.096	-0.098	-0.100	-0.100	-0.101	-0.102	-0.104	-0.105	-0.105	-0.106	-0.106	-0.106	-0.105	-0.106	-0.105	-0.105	-0.104	-0.104	-0.102	-0.101	-0.099	-0.098	-0.095	-0.094	-0.091	-0.088	-0.084	-0.080	-0.076	-0.071	-0.068	-0.062	-0.058	-0.052	-0.045	-0.040	-0.032	-0.026	-0.019	-0.011	-0.004	0.005	0.012	0.021	0.030	0.039	0.050	0.060	0.069	0.079	0.090	0.100	0.110	0.121	0.132	0.142	0.152	0.164	0.175	0.185	0.196	0.206	0.216	0.228	0.238	0.248	0.258	0.268	0.276	0.285	0.294	0.301	0.309	0.318	0.325	0.331	0.338	0.344	0.349	0.354	0.358	0.361	0.365	0.369	0.371	0.374	0.375	0.375	0.375	0.376	0.376	0.375	0.372	0.371	0.368	0.364	0.360	0.356	0.351	0.346	0.341	0.334	0.328	0.320	0.311	0.304	0.295	0.285	0.276	0.266	0.256	0.246	0.235	0.224	0.211	0.200	0.189	0.175	0.162	0.150	0.138	0.125	0.111	0.099	0.086	0.072	0.060	0.046	0.032	0.020	0.006	-0.006	-0.018	-0.031	-0.042	-0.055	-0.065	-0.078	-0.089	-0.099	-0.109	-0.118	-0.128	-0.136	-0.146	-0.154	-0.161	-0.169	-0.175	-0.182	-0.189	-0.192	-0.199	-0.202	-0.208	-0.211	-0.212	-0.216	-0.219	-0.220	-0.221	-0.222	-0.224	-0.224	-0.225	-0.225	-0.225	-0.222	-0.222	-0.222	-0.220	-0.219	-0.218	-0.218	-0.214	-0.212	-0.211	-0.210	-0.210	-0.208	-0.206	-0.205	-0.204	-0.202	-0.201	-0.201	-0.199	-0.199	-0.199	-0.198	-0.198	-0.196	-0.198	-0.198	-0.198	-0.198	-0.198	-0.199	-0.199	-0.199	-0.199	-0.200	-0.201	-0.202	-0.202	-0.204	-0.204	-0.204	-0.205	-0.204	-0.205	-0.205	-0.204	-0.204	-0.204	-0.204	-0.202	-0.201	-0.199	-0.196	-0.195	-0.192	-0.190	-0.186	-0.182	-0.179	-0.175	-0.170	-0.165	-0.160	-0.155	-0.149	-0.141	-0.136	-0.129	-0.121	-0.112	-0.105	-0.096	-0.088	-0.076	-0.068	-0.056	-0.046	-0.035	-0.025	-0.012	-0.002	0.010	0.022	0.034	0.048	0.059	0.072	0.085	0.099	0.111	0.124	0.138	0.150	0.162	0.176	0.189	0.201	0.214	0.225	0.238	0.250	0.260	0.271	0.282	0.294	0.302	0.311	0.321	0.329	0.338	0.344	0.351	0.358	0.364	0.369	0.372	0.378	0.380	0.382	0.385	0.386	0.388	0.388	0.388	0.386	0.385	0.384	0.381	0.376	0.372	0.370	0.365	0.359	0.354	0.348	0.341	0.335	0.328	0.321	0.312	0.305	0.296	0.288	0.279	0.270	0.261	0.252	0.242	0.234	0.224	0.215	0.205	0.195	0.186	0.178	0.168	0.159	0.150	0.141	0.132	0.124	0.115	0.108	0.099	0.090	0.084	0.075	0.068	0.061	0.054	0.048	0.040	0.035	0.029	0.022	0.018	0.012	0.008	0.004	-0.001	-0.005	-0.009	-0.011	-0.015	-0.018	-0.020	-0.022	-0.025	-0.026	-0.028	-0.030	-0.030	-0.031	-0.030	-0.031	-0.030	-0.030	-0.029	-0.029	-0.026	-0.025	-0.024	-0.022	-0.020	-0.018	-0.016	-0.012	-0.010	-0.008	-0.005	-0.001	0.001	0.005	0.008	0.009	0.012	0.016	0.018	0.020	0.022	0.025	0.028	0.029	0.030	0.031	0.032	0.032	0.034	0.034	0.032	0.032	0.031	0.030	0.028	0.026	0.024	0.020	0.019	0.014	0.010	0.005	0.001	-0.004	-0.009	-0.015	-0.020	-0.026	-0.034	-0.040	-0.048	-0.055	-0.061	-0.069	-0.076	-0.085	-0.091	-0.100	-0.108	-0.116	-0.124	-0.131	-0.139	-0.146	-0.154	-0.161	-0.169	-0.175	-0.184	-0.190	-0.196	-0.202	-0.208	-0.214	-0.219	-0.224	-0.229	-0.232	-0.238	-0.241	-0.245	-0.249	-0.251	-0.254	-0.258	-0.259	-0.261	-0.262	-0.262	-0.264	-0.265	-0.266	-0.265	-0.265	-0.265	-0.264	-0.264	-0.262	-0.260	-0.260	-0.259	-0.256	-0.255	-0.254	-0.250	-0.248	-0.246	-0.244	-0.241	-0.239	-0.236	-0.234	-0.231	-0.229	-0.225	-0.222	-0.220	-0.216	-0.214	-0.211	-0.209	-0.206	-0.202	-0.201	-0.198	-0.195	-0.192	-0.190	-0.188	-0.186	-0.184	-0.182	-0.180	-0.178	-0.176	-0.175	-0.172	-0.171	-0.170	-0.169	-0.168	-0.166	-0.165	-0.165	-0.164	-0.162	-0.162	-0.162	-0.161	-0.162	-0.161	-0.161	-0.161	-0.161	-0.161	-0.161	-0.161	-0.162	-0.162	-0.164	-0.162	-0.164	-0.165	-0.164	-0.165	-0.166	-0.166	-0.166	-0.166	-0.168	-0.168	-0.169	-0.168	-0.168	-0.169	-0.168	-0.168	-0.166	-0.166	-0.165	-0.165	-0.164	-0.162	-0.161	-0.160	-0.159	-0.158	-0.156	-0.154	-0.152	-0.150	-0.149	-0.145	-0.142	-0.141	-0.138	-0.135	-0.130	-0.128	-0.125	-0.120	-0.116	-0.114	-0.110	-0.105	-0.100	-0.096	-0.092	-0.088	-0.084	-0.079	-0.075	-0.070	-0.066	-0.061	-0.056	-0.052	-0.048	-0.042	-0.038	-0.034	-0.029	-0.024	-0.020	-0.015	-0.010	-0.006	-0.001	0.002	0.006	0.010	0.015	0.019	0.022	0.026	0.029	0.034	0.036	0.040	0.044	0.046	0.050	0.052	0.056	0.059	0.062	0.065	0.069	0.071	0.075	0.078	0.080	0.084	0.086	0.089	0.091	0.096	0.099	0.102	0.105	0.109	0.112	0.116	0.120	0.125	0.128	0.132	0.138	0.141	0.146	0.152	0.158	0.162	0.169	0.174	0.180	0.186	0.194	0.200	0.208	0.214	0.222	0.230	0.238	0.246	0.255	0.262	0.271	0.280	0.289	0.298	0.306	0.316	0.326	0.334	0.344	0.354	0.364	0.374	0.382	0.392	0.401	0.410	0.420	0.430	0.439	0.448	0.456	0.465	0.472	0.481	0.489	0.496	0.505	0.512	0.519	0.525	0.530	0.536	0.541	0.548	0.552	0.556	0.560	0.564	0.566	0.569	0.571	0.574	0.575	0.578	0.578	0.579	0.579	0.579	0.578	0.576	0.576	0.574	0.572	0.570	0.568	0.565	0.562	0.560	0.556	0.552	0.550	0.546	0.544	0.540	0.536	0.532	0.530	0.526	0.522	0.520	0.516	0.514	0.510	0.507	0.505	0.502	0.500	0.499	0.496	0.495	0.494	0.491	0.491	0.490	0.490	0.489	0.489	0.489	0.489	0.489	0.489	0.489	0.490	0.490	0.491	0.492	0.492	0.492	0.494	0.494	0.494	0.494	0.495	0.494	0.494	0.492	0.492	0.491	0.490	0.486	0.485	0.482	0.479	0.476	0.471	0.466	0.461	0.456	0.449	0.441	0.435	0.428	0.418	0.409	0.399	0.389	0.378	0.366	0.354	0.341	0.328	0.312	0.299	0.282	0.268	0.250	0.232	0.216	0.199	0.179	0.161	0.141	0.122	0.102	0.082	0.061	0.041	0.020	-0.001	-0.021	-0.042	-0.062	-0.085	-0.106	-0.126	-0.148	-0.168	-0.189	-0.209	-0.228	-0.246	-0.265	-0.284	-0.302	-0.320	-0.335	-0.352	-0.368	-0.381	-0.396	-0.409	-0.421	-0.434	-0.444	-0.454	-0.462	-0.471	-0.478	-0.485	-0.490	-0.495	-0.498	-0.500	-0.502	-0.502	-0.502	-0.501	-0.500	-0.496	-0.491	-0.488	-0.481	-0.475	-0.466	-0.459	-0.449	-0.438	-0.428	-0.416	-0.404	-0.391	-0.376	-0.362	-0.346	-0.332	-0.315	-0.299	-0.282	-0.264	-0.246	-0.228	-0.209	-0.189	-0.170	-0.150	-0.129	-0.109	-0.089	-0.066	-0.046	-0.024	-0.004	0.019	0.040	0.061	0.084	0.105	0.128	0.149	0.171	0.192	0.214	0.236	0.259	0.280	0.301	0.322	0.345	0.365	0.386	0.408	0.429	0.450	0.470	0.491	0.511	0.532	0.552	0.572	0.592	0.612	0.631	0.651	0.670	0.690	0.708	0.726	0.745	0.764	0.782	0.800	0.818	0.835	0.852	0.870	0.886	0.902	0.918	0.934	0.949	0.964	0.979	0.992	1.008	1.020	1.034	1.045	1.058	1.069	1.079	1.089	1.099	1.108	1.116	1.122	1.129	1.134	1.139	1.142	1.146	1.148	1.148	1.148	1.146	1.144	1.139	1.135	1.128	1.120	1.110	1.100	1.089	1.075	1.060	1.044	1.026	1.006	0.984	0.961	0.936	0.910	0.881	0.850	0.819	0.784	0.748	0.709	0.670	0.628	0.584	0.538	0.489	0.440	0.388	0.334	0.278	0.220	0.160	0.099	0.034	-0.032	-0.100	-0.170	-0.241	-0.315	-0.390	-0.468	-0.546	-0.626	-0.709	-0.792	-0.879	-0.965	-1.054	-1.144	-1.235	-1.328	-1.420	-1.515	-1.611	-1.709	-1.806	-1.905	-2.004	-2.106	-2.206	-2.308	-2.410	-2.514	-2.616	-2.720	-2.824	-2.928	-3.034	-3.138	-3.242	-3.345	-3.450	-3.555	-3.659	-3.762	-3.865	-3.969	-4.071	-4.172	-4.272	-4.374	-4.474	-4.572	-4.671	-4.769	-4.866	-4.961	-5.056	-5.151	-5.244	-5.335	-5.426	-5.516	-5.606	-5.692	-5.780	-5.865	-5.949	-6.031	-6.112	-6.194	-6.272	-6.350	-6.426	-6.502	-6.576	-6.649	-6.720	-6.790	-6.858	-6.925	-6.991	-7.056	-7.119	-7.181	-7.240	-7.300	-7.359	-7.415	-7.470	-7.524	-7.576	-7.628	-7.678	-7.725	-7.774	-7.820	-7.865	-7.908	-7.949	-7.990	-8.030	-8.069	-8.105	-8.141	-8.176	-8.210	-8.242	-8.274	-8.302	-8.332	-8.360	-8.386	-8.411	-8.436	-8.459	-8.481	-8.502	-8.522	-8.541	-8.560	-8.578	-8.594	-8.610	-8.624	-8.638	-8.650	-8.662	-8.672	-8.684	-8.692	-8.702	-8.711	-8.719	-8.725	-8.731	-8.738	-8.742	-8.748	-8.751	-8.755	-8.758	-8.760	-8.761	-8.764	-8.765	-8.766	-8.765	-8.765	-8.765	-8.764	-8.762	-8.760	-8.759	-8.756	-8.752	-8.750	-8.746	-8.741	-8.738	-8.732	-8.728	-8.721	-8.716	-8.709	-8.701	-8.694	-8.685	-8.676	-8.668	-8.656	-8.646	-8.635	-8.622	-8.610	-8.596	-8.582	-8.566	-8.550	-8.532	-8.515	-8.496	-8.476	-8.455	-8.432	-8.410	-8.386	-8.360	-8.335	-8.308	-8.278	-8.248	-8.216	-8.184	-8.150	-8.115	-8.079	-8.041	-8.002	-7.962	-7.920	-7.878	-7.832	-7.788	-7.740	-7.692	-7.642	-7.592	-7.540	-7.488	-7.432	-7.378	-7.320	-7.261	-7.202	-7.142	-7.082	-7.019	-6.955	-6.891	-6.826	-6.760	-6.694	-6.625	-6.556	-6.486	-6.416	-6.345	-6.274	-6.200	-6.126	-6.054	-5.979	-5.904	-5.829	-5.752	-5.676	-5.599	-5.521	-5.444	-5.365	-5.286	-5.206	-5.128	-5.048	-4.968	-4.886	-4.806	-4.725	-4.644	-4.562	-4.480	-4.399	-4.316	-4.234	-4.152	-4.069	-3.986	-3.904	-3.820	-3.738	-3.654	-3.571	-3.489	-3.405	-3.321	-3.239	-3.156	-3.074	-2.991	-2.909	-2.826	-2.744	-2.662	-2.581	-2.500	-2.420	-2.339	-2.259	-2.179	-2.099	-2.020	-1.942	-1.864	-1.788	-1.710	-1.634	-1.559	-1.484	-1.411	-1.336	-1.264	-1.192	-1.120	-1.051	-0.981	-0.912	-0.844	-0.776	-0.710	-0.644	-0.580	-0.516	-0.452	-0.390	-0.328	-0.268	-0.208	-0.149	-0.091	-0.032	0.024	0.079	0.135	0.189	0.242	0.295	0.348	0.400	0.450	0.500	0.550	0.598	0.646	0.694	0.740	0.786	0.831	0.875	0.920	0.962	1.005	1.048	1.090	1.131	1.171	1.210	1.249	1.288	1.325	1.361	1.398	1.432	1.466	1.500	1.534	1.565	1.596	1.628	1.656	1.685	1.711	1.738	1.762	1.788	1.811	1.834	1.854	1.874	1.894	1.911	1.929	1.944	1.959	1.971	1.984	1.995	2.004	2.014	2.020	2.027	2.033	2.036	2.039	2.041	2.042	2.042	2.041	2.039	2.035	2.033	2.026	2.020	2.013	2.005	1.998	1.988	1.978	1.966	1.956	1.944	1.931	1.919	1.905	1.892	1.878	1.864	1.849	1.834	1.819	1.804	1.788	1.772	1.756	1.740	1.725	1.709	1.694	1.678	1.662	1.648	1.631	1.616	1.600	1.586	1.571	1.558	1.542	1.529	1.515	1.501	1.486	1.474	1.461	1.446	1.434	1.421	1.409	1.396	1.384	1.371	1.360	1.346	1.334	1.322	1.309	1.298	1.286	1.274	1.261	1.250	1.238	1.225	1.212	1.200	1.188	1.175	1.161	1.149	1.136	1.122	1.109	1.095	1.081	1.068	1.054	1.039	1.025	1.009	0.995	0.979	0.962	0.948	0.932	0.916	0.900	0.882	0.866	0.850	0.832	0.816	0.799	0.781	0.764	0.746	0.728	0.709	0.690	0.671	0.652	0.635	0.615	0.596	0.576	0.558	0.539	0.519	0.499	0.479	0.460	0.439	0.420	0.400	0.380	0.359	0.339	0.319	0.299	0.279	0.259	0.239	0.219	0.199	0.180	0.160	0.140	0.121	0.102	0.082	0.064	0.045	0.028	0.009	-0.009	-0.026	-0.044	-0.060	-0.078	-0.094	-0.110	-0.125	-0.140	-0.155	-0.170	-0.185	-0.198	-0.212	-0.225	-0.239	-0.250	-0.262	-0.274	-0.285	-0.295	-0.305	-0.315	-0.325	-0.334	-0.344	-0.352	-0.360	-0.368	-0.375	-0.384	-0.390	-0.396	-0.402	-0.410	-0.416	-0.422	-0.428	-0.434	-0.439	-0.445	-0.451	-0.456	-0.462	-0.468	-0.472	-0.479	-0.484	-0.490	-0.496	-0.502	-0.507	-0.515	-0.521	-0.530	-0.536	-0.544	-0.551	-0.559	-0.566	-0.576	-0.585	-0.595	-0.604	-0.614	-0.625	-0.635	-0.646	-0.658	-0.669	-0.681	-0.694	-0.708	-0.720	-0.734	-0.748	-0.761	-0.776	-0.791	-0.805	-0.820	-0.836	-0.851	-0.868	-0.884	-0.900	-0.916	-0.934	-0.950	-0.966	-0.982	-0.999	-1.016	-1.032	-1.049	-1.064	-1.080	-1.096	-1.112	-1.128	-1.142	-1.158	-1.172	-1.186	-1.201	-1.214	-1.228	-1.240	-1.252	-1.264	-1.276	-1.286	-1.298	-1.306	-1.315	-1.324	-1.332	-1.340	-1.346	-1.354	-1.359	-1.364	-1.369	-1.374	-1.376	-1.380	-1.382	-1.385	-1.385	-1.386	-1.388	-1.388	-1.386	-1.385	-1.384	-1.382	-1.380	-1.378	-1.374	-1.370	-1.368	-1.364	-1.360	-1.355	-1.352	-1.348	-1.344	-1.338	-1.334	-1.329	-1.325	-1.320	-1.315	-1.312	-1.308	-1.304	-1.300	-1.296	-1.295	-1.291	-1.289	-1.288	-1.285	-1.285	-1.284	-1.284	-1.284	-1.285	-1.286	-1.289	-1.291	-1.295	-1.298	-1.302	-1.309	-1.314	-1.321	-1.329	-1.336	-1.346	-1.354	-1.365	-1.375	-1.386	-1.399	-1.410	-1.424	-1.438	-1.452	-1.468	-1.484	-1.499	-1.515	-1.532	-1.550	-1.568	-1.586	-1.606	-1.625	-1.644	-1.664	-1.684	-1.704	-1.724	-1.745	-1.764	-1.785	-1.805	-1.825	-1.845	-1.866	-1.886	-1.906	-1.924	-1.944	-1.962	-1.981	-1.999	-2.018	-2.035	-2.051	-2.066	-2.082	-2.098	-2.111	-2.125	-2.139	-2.150	-2.162	-2.174	-2.184	-2.192	-2.201	-2.210	-2.218	-2.225	-2.230	-2.234	-2.239	-2.241	-2.244	-2.246	-2.248	-2.248	-2.248	-2.246	-2.245	-2.242	-2.240	-2.236	-2.231	-2.226	-2.221	-2.215	-2.208	-2.201	-2.194	-2.186	-2.179	-2.170	-2.161	-2.152	-2.142	-2.132	-2.124	-2.114	-2.102	-2.094	-2.084	-2.072	-2.062	-2.054	-2.044	-2.034	-2.024	-2.014	-2.005	-1.996	-1.988	-1.980	-1.971	-1.964	-1.956	-1.950	-1.942	-1.936	-1.931	-1.925	-1.920	-1.916	-1.911	-1.908	-1.905	-1.902	-1.900	-1.898	-1.898	-1.895	-1.895	-1.895	-1.895	-1.896	-1.896	-1.898	-1.900	-1.901	-1.904	-1.906	-1.909	-1.912	-1.916	-1.919	-1.921	-1.925	-1.929	-1.932	-1.938	-1.941	-1.945	-1.948	-1.952	-1.955	-1.960	-1.964	-1.966	-1.970	-1.972	-1.976	-1.979	-1.981	-1.984	-1.986	-1.989	-1.990	-1.991	-1.992	-1.994	-1.994	-1.995	-1.995	-1.994	-1.992	-1.992	-1.991	-1.991	-1.989	-1.988	-1.985	-1.984	-1.981	-1.980	-1.976	-1.974	-1.971	-1.968	-1.965	-1.962	-1.959	-1.955	-1.952	-1.949	-1.946	-1.942	-1.939	-1.936	-1.934	-1.931	-1.929	-1.926	-1.922	-1.920	-1.919	-1.916	-1.914	-1.912	-1.911	-1.910	-1.909	-1.909	-1.908	-1.909	-1.908	-1.909	-1.910	-1.910	-1.911	-1.914	-1.915	-1.916	-1.919	-1.922	-1.925	-1.929	-1.931	-1.935	-1.939	-1.942	-1.946	-1.950	-1.954	-1.960	-1.964	-1.969	-1.974	-1.978	-1.984	-1.989	-1.994	-1.998	-2.002	-2.007	-2.013	-2.019	-2.022	-2.026	-2.031	-2.035	-2.039	-2.044	-2.046	-2.050	-2.052	-2.055	-2.058	-2.059	-2.060	-2.062	-2.062	-2.064	-2.064	-2.062	-2.062	-2.061	-2.059	-2.058	-2.055	-2.052	-2.049	-2.045	-2.041	-2.036	-2.033	-2.027	-2.022	-2.015	-2.007	-2.001	-1.994	-1.988	-1.980	-1.971	-1.962	-1.955	-1.945	-1.936	-1.928	-1.918	-1.908	-1.898	-1.888	-1.878	-1.866	-1.856	-1.846	-1.835	-1.824	-1.815	-1.804	-1.792	-1.782	-1.771	-1.761	-1.750	-1.740	-1.730	-1.720	-1.710	-1.700	-1.690	-1.681	-1.671	-1.664	-1.654	-1.646	-1.638	-1.630	-1.622	-1.615	-1.608	-1.601	-1.595	-1.589	-1.582	-1.578	-1.571	-1.568	-1.562	-1.559	-1.555	-1.551	-1.548	-1.545	-1.542	-1.540	-1.536	-1.535	-1.534	-1.532	-1.531	-1.530	-1.530	-1.529	-1.530	-1.530	-1.530	-1.530	-1.530	-1.530	-1.531	-1.531	-1.532	-1.532	-1.535	-1.535	-1.535	-1.538	-1.538	-1.538	-1.540	-1.540	-1.540	-1.542	-1.542	-1.542	-1.544	-1.544	-1.544	-1.544	-1.542	-1.544	-1.544	-1.542	-1.542	-1.542	-1.541	-1.541	-1.540	-1.540	-1.538	-1.536	-1.536	-1.534	-1.532	-1.531	-1.530	-1.529	-1.526	-1.525	-1.525	-1.522	-1.521	-1.520	-1.519	-1.516	-1.515	-1.514	-1.511	-1.511	-1.509	-1.506	-1.506	-1.505	-1.502	-1.501	-1.500	-1.498	-1.496	-1.494	-1.492	-1.490	-1.488	-1.485	-1.482	-1.480	-1.478	-1.472	-1.469	-1.466	-1.462	-1.459	-1.454	-1.450	-1.444	-1.439	-1.432	-1.426	-1.420	-1.414	-1.408	-1.399	-1.391	-1.382	-1.374	-1.365	-1.355	-1.345	-1.335	-1.324	-1.312	-1.300	-1.289	-1.276	-1.262	-1.250	-1.236	-1.222	-1.208	-1.194	-1.179	-1.164	-1.149	-1.134	-1.118	-1.102	-1.086	-1.070	-1.054	-1.038	-1.021	-1.005	-0.989	-0.972	-0.956	-0.939	-0.922	-0.906	-0.891	-0.874	-0.858	-0.841	-0.826	-0.811	-0.796	-0.781	-0.766	-0.751	-0.736	-0.722	-0.709	-0.695	-0.681	-0.668	-0.655	-0.642	-0.630	-0.616	-0.605	-0.592	-0.581	-0.571	-0.559	-0.548	-0.538	-0.526	-0.518	-0.507	-0.498	-0.488	-0.479	-0.470	-0.461	-0.452	-0.444	-0.436	-0.428	-0.420	-0.412	-0.405	-0.399	-0.391	-0.384	-0.379	-0.372	-0.366	-0.360	-0.355	-0.350	-0.344	-0.339	-0.335	-0.329	-0.324	-0.321	-0.316	-0.312	-0.309	-0.305	-0.301	-0.299	-0.295	-0.292	-0.289	-0.286	-0.284	-0.281	-0.279	-0.276	-0.274	-0.271	-0.270	-0.268	-0.265	-0.262	-0.261	-0.260	-0.258	-0.255	-0.252	-0.251	-0.248	-0.246	-0.242	-0.240	-0.239	-0.236	-0.232	-0.230	-0.226	-0.222	-0.220	-0.216	-0.214	-0.210	-0.205	-0.201	-0.196	-0.192	-0.189	-0.184	-0.178	-0.172	-0.169	-0.162	-0.158	-0.151	-0.145	-0.139	-0.134	-0.129	-0.122	-0.116	-0.110	-0.102	-0.098	-0.091	-0.086	-0.080	-0.072	-0.066	-0.061	-0.055	-0.049	-0.042	-0.038	-0.032	-0.026	-0.021	-0.016	-0.011	-0.006	-0.001	0.002	0.006	0.010	0.014	0.018	0.021	0.022	0.026	0.028	0.030	0.031	0.032	0.034	0.034	0.035	0.035	0.034	0.034	0.032	0.031	0.030	0.026	0.025	0.022	0.019	0.014	0.010	0.005	0.001	-0.005	-0.010	-0.016	-0.022	-0.031	-0.038	-0.046	-0.055	-0.064	-0.072	-0.082	-0.091	-0.102	-0.115	-0.126	-0.138	-0.150	-0.162	-0.175	-0.188	-0.202	-0.215	-0.230	-0.245	-0.259	-0.274	-0.290	-0.305	-0.321	-0.336	-0.352	-0.369	-0.385	-0.401	-0.418	-0.434	-0.451	-0.468	-0.484	-0.500	-0.516	-0.532	-0.549	-0.565	-0.580	-0.595	-0.610	-0.625	-0.640	-0.655	-0.669	-0.681	-0.696	-0.709	-0.720	-0.732	-0.744	-0.755	-0.766	-0.776	-0.786	-0.795	-0.802	-0.811	-0.819	-0.825	-0.831	-0.836	-0.842	-0.846	-0.850	-0.852	-0.856	-0.856	-0.859	-0.859	-0.860	-0.859	-0.858	-0.856	-0.854	-0.851	-0.848	-0.845	-0.841	-0.836	-0.832	-0.828	-0.821	-0.816	-0.810	-0.804	-0.796	-0.790	-0.782	-0.776	-0.769	-0.761	-0.754	-0.748	-0.739	-0.732	-0.726	-0.719	-0.712	-0.706	-0.699	-0.692	-0.688	-0.681	-0.676	-0.671	-0.666	-0.664	-0.659	-0.656	-0.652	-0.650	-0.649	-0.646	-0.645	-0.645	-0.644	-0.644	-0.644	-0.644	-0.645	-0.646	-0.648	-0.649	-0.651	-0.652	-0.655	-0.656	-0.660	-0.661	-0.664	-0.666	-0.668	-0.670	-0.672	-0.675	-0.675	-0.676	-0.679	-0.679	-0.679	-0.679	-0.678	-0.676	-0.675	-0.672	-0.670	-0.666	-0.662	-0.656	-0.652	-0.645	-0.639	-0.632	-0.624	-0.614	-0.605	-0.595	-0.584	-0.571	-0.559	-0.548	-0.534	-0.518	-0.504	-0.489	-0.471	-0.455	-0.438	-0.421	-0.402	-0.384	-0.365	-0.345	-0.325	-0.305	-0.285	-0.262	-0.242	-0.221	-0.200	-0.179	-0.156	-0.135	-0.112	-0.091	-0.070	-0.046	-0.024	-0.002	0.020	0.041	0.064	0.085	0.106	0.129	0.149	0.171	0.192	0.214	0.234	0.255	0.276	0.295	0.316	0.338	0.356	0.376	0.396	0.415	0.435	0.454	0.472	0.491	0.511	0.530	0.549	0.566	0.585	0.602	0.621	0.639	0.656	0.672	0.690	0.708	0.725	0.740	0.758	0.772	0.790	0.805	0.821	0.836	0.850	0.865	0.880	0.894	0.908	0.920	0.934	0.945	0.959	0.970	0.981	0.992	1.004	1.014	1.024	1.032	1.042	1.050	1.060	1.068	1.075	1.081	1.088	1.094	1.100	1.105	1.111	1.115	1.120	1.125	1.129	1.131	1.134	1.138	1.140	1.144	1.145	1.146	1.149	1.150	1.152	1.152	1.155	1.156	1.158	1.159	1.160	1.161	1.162	1.165	1.166	1.168	1.169	1.170	1.172	1.174	1.176	1.179	1.180	1.184	1.185	1.189	1.191	1.194	1.198	1.200	1.204	1.208	1.211	1.212	1.216	1.220	1.224	1.228	1.231	1.236	1.239	1.242	1.246	1.250	1.252	1.256	1.260	1.262	1.266	1.270	1.271	1.275	1.278	1.281	1.282	1.285	1.288	1.289	1.290	1.292	1.294	1.295	1.296	1.298	1.299	1.300	1.300	1.301	1.301	1.301	1.301	1.301	1.301	1.301	1.300	1.300	1.299	1.299	1.298	1.298	1.296	1.295	1.292	1.291	1.290	1.288	1.286	1.284	1.281	1.279	1.276	1.272	1.270	1.266	1.262	1.259	1.255	1.250	1.246	1.241	1.235	1.230	1.224	1.219	1.211	1.205	1.198	1.189	1.181	1.172	1.164	1.155	1.144	1.135	1.125	1.114	1.101	1.091	1.079	1.066	1.054	1.040	1.028	1.014	1.000	0.986	0.970	0.955	0.941	0.926	0.911	0.894	0.879	0.862	0.846	0.831	0.815	0.799	0.782	0.765	0.749	0.732	0.716	0.700	0.684	0.666	0.651	0.635	0.619	0.604	0.588	0.572	0.556	0.541	0.525	0.510	0.495	0.480	0.465	0.451	0.438	0.424	0.408	0.395	0.381	0.368	0.354	0.340	0.328	0.314	0.300	0.288	0.275	0.262	0.250	0.238	0.225	0.214	0.201	0.190	0.178	0.166	0.154	0.142	0.131	0.120	0.108	0.098	0.086	0.076	0.064	0.054	0.044	0.032	0.022	0.012	0.001	-0.009	-0.019	-0.028	-0.039	-0.049	-0.058	-0.066	-0.075	-0.084	-0.094	-0.102	-0.111	-0.119	-0.126	-0.135	-0.142	-0.150	-0.158	-0.165	-0.172	-0.179	-0.185	-0.192	-0.199	-0.204	-0.210	-0.216	-0.220	-0.225	-0.230	-0.236	-0.239	-0.244	-0.248	-0.250	-0.254	-0.256	-0.259	-0.261	-0.264	-0.266	-0.266	-0.268	-0.269	-0.269	-0.270	-0.269	-0.268	-0.268	-0.265	-0.262	-0.261	-0.258	-0.255	-0.252	-0.248	-0.242	-0.238	-0.232	-0.226	-0.220	-0.214	-0.206	-0.198	-0.190	-0.181	-0.171	-0.162	-0.151	-0.141	-0.130	-0.118	-0.105	-0.092	-0.079	-0.065	-0.051	-0.035	-0.021	-0.005	0.010	0.028	0.044	0.062	0.080	0.099	0.116	0.135	0.154	0.174	0.192	0.212	0.232	0.252	0.272	0.294	0.315	0.336	0.358	0.379	0.399	0.420	0.440	0.461	0.482	0.502	0.522	0.544	0.564	0.585	0.604	0.624	0.642	0.662	0.680	0.698	0.716	0.732	0.750	0.765	0.781	0.796	0.810	0.825	0.840	0.852	0.865	0.876	0.888	0.899	0.909	0.918	0.926	0.935	0.941	0.950	0.956	0.961	0.966	0.971	0.976	0.980	0.981	0.984	0.985	0.986	0.988	0.988	0.986	0.986	0.985	0.982	0.981	0.979	0.976	0.972	0.970	0.968	0.964	0.959	0.956	0.951	0.948	0.944	0.939	0.935	0.930	0.925	0.921	0.918	0.914	0.910	0.906	0.904	0.900	0.898	0.894	0.892	0.889	0.886	0.886	0.884	0.884	0.882	0.881	0.881	0.882	0.882	0.884	0.884	0.885	0.886	0.889	0.891	0.894	0.896	0.899	0.902	0.905	0.909	0.914	0.916	0.920	0.925	0.928	0.932	0.938	0.940	0.944	0.949	0.952	0.956	0.960	0.964	0.968	0.971	0.974	0.976	0.980	0.982	0.985	0.986	0.988	0.989	0.989	0.990	0.990	0.990	0.989	0.989	0.988	0.985	0.984	0.981	0.979	0.978	0.974	0.970	0.966	0.961	0.958	0.952	0.948	0.942	0.938	0.931	0.926	0.919	0.914	0.906	0.900	0.894	0.886	0.879	0.872	0.865	0.859	0.850	0.844	0.836	0.828	0.821	0.814	0.806	0.799	0.791	0.784	0.776	0.769	0.762	0.755	0.748	0.741	0.732	0.726	0.720	0.712	0.706	0.699	0.692	0.686	0.680	0.674	0.666	0.661	0.655	0.649	0.644	0.639	0.632	0.628	0.622	0.618	0.611	0.606	0.601	0.596	0.591	0.588	0.582	0.578	0.572	0.569	0.565	0.561	0.556	0.554	0.550	0.546	0.542	0.539	0.535	0.531	0.529	0.525	0.521	0.518	0.516	0.512	0.510	0.507	0.505	0.502	0.500	0.498	0.495	0.492	0.490	0.489	0.486	0.485	0.482	0.480	0.478	0.476	0.474	0.472	0.470	0.469	0.468	0.465	0.464	0.461	0.459	0.456	0.456	0.454	0.451	0.450	0.449	0.446	0.444	0.442	0.441	0.439	0.436	0.435	0.434	0.431	0.430	0.428	0.426	0.425	0.422	0.422	0.420	0.419	0.419	0.418	0.416	0.415	0.415	0.415	0.415	0.415	0.415	0.415	0.415	0.416	0.416	0.418	0.419	0.421	0.422	0.426	0.428	0.431	0.434	0.438	0.441	0.445	0.450	0.455	0.459	0.464	0.470	0.475	0.482	0.488	0.494	0.501	0.509	0.515	0.522	0.530	0.539	0.546	0.555	0.562	0.571	0.580	0.588	0.598	0.605	0.614	0.622	0.631	0.640	0.648	0.656	0.665	0.672	0.681	0.689	0.696	0.704	0.710	0.718	0.722	0.729	0.735	0.741	0.746	0.750	0.755	0.759	0.762	0.766	0.769	0.771	0.772	0.775	0.775	0.775	0.776	0.775	0.774	0.771	0.770	0.768	0.766	0.762	0.759	0.754	0.749	0.744	0.738	0.731	0.725	0.718	0.709	0.700	0.691	0.682	0.674	0.664	0.652	0.642	0.630	0.620	0.608	0.596	0.582	0.570	0.558	0.544	0.530	0.516	0.504	0.489	0.475	0.461	0.446	0.432	0.418	0.404	0.390	0.376	0.362	0.349	0.335	0.322	0.310	0.298	0.285	0.274	0.261	0.250	0.240	0.230	0.220	0.211	0.202	0.194	0.185	0.178	0.170	0.165	0.160	0.154	0.149	0.145	0.142	0.139	0.136	0.135	0.134	0.132	0.131	0.132	0.132	0.134	0.135	0.136	0.138	0.140	0.144	0.146	0.150	0.155	0.158	0.162	0.165	0.170	0.174	0.179	0.185	0.189	0.194	0.199	0.204	0.209	0.212	0.218	0.224	0.228	0.232	0.236	0.242	0.246	0.249	0.254	0.259	0.262	0.266	0.270	0.275	0.279	0.282	0.285	0.290	0.294	0.296	0.300	0.304	0.308	0.310	0.314	0.318	0.321	0.325	0.329	0.331	0.335	0.339	0.342	0.348	0.351	0.355	0.360	0.365	0.369	0.374	0.380	0.385	0.390	0.396	0.401	0.408	0.414	0.421	0.428	0.434	0.441	0.450	0.458	0.465	0.474	0.482	0.490	0.500	0.510	0.518	0.528	0.538	0.549	0.559	0.569	0.580	0.590	0.601	0.612	0.624	0.635	0.646	0.658	0.669	0.680	0.692	0.702	0.714	0.726	0.736	0.748	0.758	0.768	0.779	0.789	0.798	0.809	0.818	0.826	0.834	0.842	0.850	0.856	0.864	0.869	0.876	0.880	0.885	0.889	0.892	0.896	0.898	0.900	0.901	0.902	0.902	0.901	0.901	0.899	0.898	0.894	0.891	0.888	0.882	0.879	0.874	0.869	0.864	0.856	0.850	0.842	0.835	0.826	0.819	0.811	0.802	0.794	0.784	0.774	0.765	0.755	0.745	0.735	0.725	0.715	0.705	0.695	0.685	0.674	0.664	0.654	0.645	0.634	0.625	0.614	0.605	0.595	0.585	0.576	0.568	0.558	0.549	0.540	0.531	0.522	0.515	0.507	0.500	0.492	0.486	0.480	0.474	0.468	0.461	0.456	0.451	0.446	0.441	0.438	0.434	0.430	0.428	0.424	0.421	0.420	0.418	0.416	0.415	0.414	0.415	0.414	0.415	0.415	0.416	0.418	0.419	0.421	0.422	0.425	0.426	0.429	0.432	0.435	0.438	0.440	0.442	0.446	0.449	0.452	0.455	0.459	0.461	0.464	0.466	0.469	0.471	0.472	0.475	0.475	0.478	0.478	0.479	0.479	0.479	0.479	0.478	0.475	0.475	0.472	0.470	0.468	0.465	0.461	0.459	0.454	0.450	0.445	0.440	0.435	0.429	0.424	0.418	0.410	0.404	0.399	0.391	0.385	0.378	0.371	0.365	0.358	0.350	0.345	0.338	0.331	0.324	0.319	0.312	0.308	0.301	0.296	0.291	0.288	0.282	0.278	0.275	0.271	0.268	0.265	0.264	0.261	0.260	0.259	0.258	0.256	0.256	0.256	0.256	0.258	0.259	0.260	0.261	0.264	0.266	0.268	0.270	0.274	0.276	0.279	0.284	0.286	0.290	0.294	0.298	0.302	0.305	0.309	0.314	0.318	0.320	0.325	0.329	0.332	0.336	0.340	0.345	0.348	0.352	0.355	0.358	0.361	0.364	0.368	0.370	0.374	0.376	0.379	0.381	0.382	0.385	0.386	0.388	0.390	0.391	0.392	0.394	0.395	0.395	0.396	0.396	0.396	0.396	0.396	0.396	0.396	0.396	0.395	0.395	0.395	0.394	0.392	0.392	0.390	0.389	0.389	0.386	0.385	0.384	0.384	0.381	0.379	0.379	0.376	0.375	0.372	0.372	0.370	0.369	0.366	0.365	0.362	0.362	0.360	0.359	0.358	0.356	0.355	0.354	0.352	0.352	0.351	0.351	0.351	0.350	0.350	0.350	0.350	0.349	0.350	0.350	0.351	0.351	0.352	0.352	0.354	0.356	0.358	0.360	0.361	0.364	0.365	0.368	0.370	0.372	0.376	0.379	0.381	0.385	0.389	0.391	0.394	0.398	0.401	0.406	0.410	0.414	0.418	0.421	0.426	0.431	0.435	0.440	0.444	0.449	0.452	0.456	0.462	0.466	0.471	0.475	0.479	0.484	0.489	0.492	0.496	0.502	0.505	0.510	0.514	0.518	0.522	0.526	0.531	0.535	0.538	0.541	0.546	0.550	0.554	0.556	0.561	0.565	0.569	0.571	0.575	0.580	0.582	0.588	0.591	0.595	0.599	0.602	0.606	0.611	0.615	0.619	0.624	0.628	0.632	0.638	0.642	0.646	0.652	0.658	0.662	0.669	0.674	0.680	0.686	0.692	0.700	0.706	0.714	0.720	0.728	0.735	0.742	0.750	0.758	0.766	0.774	0.781	0.791	0.799	0.808	0.816	0.825	0.834	0.842	0.851	0.860	0.869	0.879	0.888	0.896	0.905	0.914	0.921	0.930	0.938	0.946	0.954	0.961	0.969	0.976	0.982	0.990	0.995	1.002	1.008	1.012	1.018	1.021	1.028	1.030	1.034	1.038	1.040	1.042	1.044	1.046	1.048	1.048	1.050	1.050	1.049	1.049	1.049	1.048	1.046	1.044	1.041	1.040	1.036	1.035	1.031	1.029	1.025	1.022	1.019	1.015	1.011	1.008	1.004	1.001	0.998	0.994	0.990	0.988	0.984	0.980	0.976	0.974	0.971	0.969	0.966	0.962	0.960	0.959	0.958	0.955	0.952	0.951	0.950	0.948	0.946	0.945	0.945	0.944	0.942	0.941	0.941	0.940	0.938	0.938	0.935	0.935	0.932	0.930	0.929	0.926	0.924	0.921	0.916	0.914	0.910	0.905	0.900	0.895	0.889	0.882	0.875	0.869	0.861	0.851	0.842	0.832	0.822	0.811	0.799	0.786	0.774	0.760	0.745	0.730	0.715	0.700	0.682	0.665	0.648	0.628	0.609	0.590	0.568	0.548	0.526	0.504	0.482	0.460	0.438	0.415	0.392	0.369	0.345	0.321	0.298	0.272	0.249	0.225	0.200	0.176	0.152	0.130	0.106	0.082	0.061	0.039	0.018	-0.004	-0.025	-0.045	-0.064	-0.084	-0.101	-0.119	-0.135	-0.151	-0.166	-0.180	-0.194	-0.206	-0.216	-0.226	-0.236	-0.245	-0.251	-0.258	-0.262	-0.266	-0.269	-0.271	-0.272	-0.272	-0.271	-0.269	-0.265	-0.260	-0.255	-0.248	-0.240	-0.231	-0.222	-0.211	-0.200	-0.189	-0.174	-0.160	-0.146	-0.131	-0.114	-0.098	-0.080	-0.062	-0.044	-0.025	-0.005	0.016	0.036	0.058	0.079	0.101	0.122	0.145	0.166	0.190	0.212	0.235	0.260	0.282	0.305	0.329	0.352	0.376	0.399	0.422	0.445	0.468	0.491	0.514	0.538	0.560	0.582	0.604	0.626	0.649	0.670	0.692	0.712	0.735	0.755	0.775	0.796	0.818	0.839	0.859	0.879	0.899	0.919	0.939	0.958	0.976	0.996	1.015	1.034	1.051	1.070	1.088	1.108	1.125	1.141	1.159	1.176	1.194	1.210	1.228	1.242	1.259	1.274	1.290	1.305	1.320	1.334	1.349	1.362	1.375	1.389	1.400	1.412	1.424	1.434	1.444	1.454	1.461	1.470	1.478	1.482	1.489	1.492	1.496	1.500	1.501	1.502	1.501	1.500	1.496	1.494	1.488	1.481	1.472	1.464	1.454	1.441	1.428	1.412	1.396	1.378	1.358	1.335	1.311	1.285	1.258	1.230	1.199	1.165	1.131	1.095	1.056	1.016	0.972	0.929	0.881	0.834	0.782	0.730	0.675	0.619	0.560	0.499	0.436	0.372	0.305	0.238	0.168	0.096	0.021	-0.055	-0.131	-0.211	-0.291	-0.375	-0.459	-0.544	-0.632	-0.720	-0.810	-0.901	-0.992	-1.086	-1.181	-1.276	-1.372	-1.471	-1.569	-1.668	-1.769	-1.868	-1.969	-2.071	-2.172	-2.276	-2.379	-2.481	-2.585	-2.689	-2.791	-2.895	-2.999	-3.102	-3.205	-3.308	-3.411	-3.512	-3.615	-3.716	-3.816	-3.918	-4.018	-4.115	-4.214	-4.311	-4.409	-4.504	-4.600	-4.694	-4.788	-4.880	-4.971	-5.062	-5.151	-5.240	-5.328	-5.414	-5.499	-5.582	-5.665	-5.746	-5.826	-5.905	-5.982	-6.059	-6.134	-6.208	-6.280	-6.351	-6.421	-6.489	-6.556	-6.622	-6.686	-6.749	-6.810	-6.870	-6.928	-6.985	-7.041	-7.095	-7.149	-7.199	-7.249	-7.298	-7.344	-7.390	-7.434	-7.476	-7.518	-7.558	-7.596	-7.634	-7.670	-7.704	-7.738	-7.768	-7.800	-7.829	-7.855	-7.882	-7.908	-7.932	-7.955	-7.976	-7.998	-8.016	-8.036	-8.054	-8.070	-8.085	-8.100	-8.115	-8.127	-8.139	-8.150	-8.160	-8.170	-8.179	-8.186	-8.194	-8.201	-8.208	-8.212	-8.218	-8.221	-8.225	-8.229	-8.232	-8.234	-8.235	-8.238	-8.238	-8.239	-8.240	-8.239	-8.239	-8.238	-8.236	-8.235	-8.234	-8.231	-8.228	-8.225	-8.221	-8.218	-8.214	-8.209	-8.204	-8.199	-8.192	-8.186	-8.179	-8.171	-8.164	-8.155	-8.145	-8.136	-8.126	-8.114	-8.102	-8.090	-8.076	-8.062	-8.047	-8.031	-8.015	-7.996	-7.979	-7.960	-7.938	-7.918	-7.894	-7.870	-7.845	-7.819	-7.792	-7.764	-7.734	-7.704	-7.671	-7.638	-7.604	-7.569	-7.531	-7.492	-7.454	-7.412	-7.371	-7.329	-7.282	-7.238	-7.191	-7.142	-7.092	-7.042	-6.990	-6.936	-6.882	-6.826	-6.770	-6.712	-6.654	-6.594	-6.532	-6.471	-6.408	-6.344	-6.279	-6.214	-6.146	-6.079	-6.010	-5.941	-5.870	-5.801	-5.729	-5.658	-5.585	-5.510	-5.436	-5.361	-5.285	-5.210	-5.135	-5.058	-4.980	-4.902	-4.825	-4.748	-4.668	-4.589	-4.510	-4.430	-4.351	-4.271	-4.190	-4.110	-4.029	-3.949	-3.868	-3.786	-3.706	-3.625	-3.544	-3.462	-3.381	-3.300	-3.218	-3.138	-3.056	-2.975	-2.894	-2.812	-2.732	-2.651	-2.570	-2.491	-2.411	-2.330	-2.251	-2.172	-2.092	-2.015	-1.936	-1.858	-1.780	-1.702	-1.626	-1.549	-1.472	-1.399	-1.324	-1.249	-1.174	-1.101	-1.029	-0.955	-0.884	-0.814	-0.741	-0.671	-0.602	-0.535	-0.466	-0.399	-0.331	-0.265	-0.200	-0.136	-0.071	-0.008	0.055	0.116	0.178	0.239	0.298	0.358	0.415	0.474	0.530	0.586	0.642	0.698	0.752	0.805	0.859	0.910	0.962	1.012	1.062	1.111	1.160	1.209	1.256	1.304	1.349	1.395	1.439	1.482	1.525	1.568	1.610	1.651	1.691	1.730	1.769	1.806	1.842	1.879	1.915	1.949	1.982	2.015	2.046	2.078	2.108	2.136	2.164	2.191	2.216	2.241	2.266	2.288	2.310	2.330	2.350	2.366	2.384	2.400	2.415	2.429	2.440	2.452	2.462	2.471	2.479	2.486	2.491	2.495	2.499	2.501	2.502	2.502	2.501	2.500	2.495	2.492	2.486	2.481	2.474	2.466	2.458	2.450	2.439	2.429	2.418	2.406	2.392	2.380	2.366	2.354	2.339	2.324	2.310	2.295	2.279	2.265	2.249	2.234	2.218	2.201	2.186	2.170	2.155	2.140	2.124	2.109	2.094	2.079	2.065	2.050	2.035	2.021	2.007	1.995	1.981	1.969	1.955	1.944	1.931	1.920	1.908	1.896	1.884	1.874	1.861	1.851	1.840	1.829	1.819	1.808	1.798	1.788	1.775	1.765	1.755	1.744	1.734	1.724	1.712	1.702	1.691	1.680	1.668	1.658	1.646	1.635	1.622	1.610	1.598	1.585	1.572	1.560	1.546	1.532	1.519	1.505	1.490	1.476	1.460	1.446	1.430	1.414	1.399	1.382	1.366	1.350	1.332	1.316	1.299	1.281	1.264	1.246	1.228	1.210	1.191	1.174	1.154	1.135	1.116	1.096	1.076	1.056	1.038	1.018	0.996	0.976	0.958	0.936	0.915	0.895	0.874	0.854	0.834	0.811	0.791	0.770	0.750	0.729	0.708	0.688	0.666	0.646	0.625	0.605	0.585	0.565	0.545	0.525	0.506	0.486	0.466	0.448	0.429	0.410	0.392	0.375	0.358	0.339	0.322	0.305	0.289	0.272	0.256	0.241	0.225	0.210	0.195	0.181	0.168	0.154	0.139	0.125	0.114	0.100	0.088	0.074	0.062	0.050	0.039	0.028	0.016	0.005	-0.008	-0.018	-0.029	-0.039	-0.050	-0.061	-0.072	-0.082	-0.094	-0.105	-0.115	-0.128	-0.139	-0.150	-0.161	-0.174	-0.185	-0.196	-0.209	-0.221	-0.234	-0.246	-0.260	-0.272	-0.288	-0.300	-0.315	-0.329	-0.344	-0.358	-0.374	-0.388	-0.404	-0.420	-0.436	-0.452	-0.469	-0.486	-0.502	-0.520	-0.539	-0.556	-0.574	-0.591	-0.610	-0.628	-0.646	-0.665	-0.684	-0.704	-0.722	-0.742	-0.760	-0.780	-0.798	-0.818	-0.836	-0.856	-0.874	-0.892	-0.911	-0.929	-0.948	-0.964	-0.982	-1.000	-1.016	-1.032	-1.049	-1.065	-1.081	-1.096	-1.111	-1.125	-1.140	-1.152	-1.166	-1.179	-1.190	-1.201	-1.212	-1.222	-1.231	-1.241	-1.249	-1.256	-1.262	-1.270	-1.276	-1.280	-1.285	-1.290	-1.292	-1.295	-1.296	-1.299	-1.300	-1.300	-1.299	-1.299	-1.298	-1.295	-1.292	-1.289	-1.285	-1.281	-1.278	-1.274	-1.268	-1.262	-1.256	-1.250	-1.244	-1.238	-1.230	-1.224	-1.215	-1.209	-1.201	-1.195	-1.188	-1.179	-1.172	-1.165	-1.158	-1.151	-1.145	-1.138	-1.131	-1.124	-1.119	-1.114	-1.109	-1.104	-1.099	-1.095	-1.091	-1.088	-1.085	-1.084	-1.082	-1.081	-1.081	-1.082	-1.082	-1.085	-1.086	-1.090	-1.092	-1.098	-1.102	-1.109	-1.115	-1.121	-1.130	-1.138	-1.145	-1.155	-1.166	-1.178	-1.189	-1.200	-1.212	-1.225	-1.240	-1.252	-1.268	-1.284	-1.299	-1.314	-1.331	-1.348	-1.365	-1.382	-1.400	-1.418	-1.435	-1.452	-1.471	-1.489	-1.506	-1.525	-1.542	-1.560	-1.578	-1.596	-1.612	-1.630	-1.646	-1.664	-1.679	-1.695	-1.710	-1.724	-1.739	-1.751	-1.764	-1.778	-1.789	-1.800	-1.811	-1.821	-1.830	-1.840	-1.848	-1.854	-1.861	-1.866	-1.872	-1.876	-1.880	-1.882	-1.885	-1.886	-1.888	-1.888	-1.888	-1.885	-1.884	-1.881	-1.879	-1.875	-1.870	-1.865	-1.861	-1.855	-1.849	-1.842	-1.835	-1.829	-1.821	-1.811	-1.804	-1.795	-1.786	-1.778	-1.769	-1.760	-1.750	-1.741	-1.731	-1.722	-1.712	-1.704	-1.694	-1.685	-1.676	-1.669	-1.660	-1.654	-1.645	-1.638	-1.630	-1.624	-1.618	-1.611	-1.606	-1.601	-1.596	-1.591	-1.589	-1.584	-1.581	-1.579	-1.576	-1.575	-1.572	-1.571	-1.571	-1.570	-1.571	-1.572	-1.572	-1.574	-1.575	-1.578	-1.578	-1.580	-1.584	-1.586	-1.589	-1.591	-1.594	-1.598	-1.600	-1.604	-1.606	-1.610	-1.614	-1.616	-1.619	-1.621	-1.624	-1.626	-1.629	-1.631	-1.631	-1.634	-1.636	-1.636	-1.638	-1.636	-1.638	-1.638	-1.636	-1.635	-1.635	-1.632	-1.631	-1.628	-1.625	-1.622	-1.619	-1.615	-1.611	-1.606	-1.602	-1.598	-1.592	-1.588	-1.581	-1.575	-1.570	-1.564	-1.556	-1.550	-1.544	-1.538	-1.530	-1.524	-1.516	-1.511	-1.504	-1.496	-1.490	-1.484	-1.478	-1.471	-1.465	-1.459	-1.454	-1.448	-1.442	-1.438	-1.432	-1.428	-1.424	-1.420	-1.416	-1.414	-1.410	-1.408	-1.406	-1.404	-1.402	-1.401	-1.401	-1.401	-1.400	-1.400	-1.401	-1.401	-1.402	-1.405	-1.406	-1.409	-1.411	-1.414	-1.416	-1.419	-1.422	-1.426	-1.429	-1.434	-1.438	-1.441	-1.446	-1.449	-1.454	-1.458	-1.462	-1.466	-1.470	-1.474	-1.478	-1.481	-1.485	-1.488	-1.490	-1.494	-1.496	-1.499	-1.500	-1.501	-1.502	-1.504	-1.504	-1.504	-1.504	-1.502	-1.502	-1.500	-1.498	-1.495	-1.492	-1.489	-1.484	-1.480	-1.475	-1.470	-1.464	-1.458	-1.451	-1.444	-1.436	-1.429	-1.420	-1.410	-1.401	-1.392	-1.382	-1.374	-1.362	-1.352	-1.341	-1.330	-1.319	-1.308	-1.296	-1.285	-1.272	-1.261	-1.250	-1.236	-1.225	-1.212	-1.201	-1.189	-1.176	-1.165	-1.154	-1.141	-1.130	-1.120	-1.109	-1.098	-1.088	-1.078	-1.066	-1.056	-1.046	-1.038	-1.029	-1.020	-1.012	-1.004	-0.995	-0.989	-0.981	-0.974	-0.969	-0.962	-0.956	-0.950	-0.945	-0.941	-0.936	-0.932	-0.929	-0.926	-0.922	-0.920	-0.919	-0.916	-0.915	-0.914	-0.914	-0.912	-0.912	-0.912	-0.914	-0.914	-0.915	-0.918	-0.919	-0.920	-0.922	-0.924	-0.928	-0.931	-0.932	-0.936	-0.940	-0.944	-0.948	-0.951	-0.956	-0.960	-0.965	-0.970	-0.975	-0.980	-0.985	-0.990	-0.995	-1.000	-1.005	-1.010	-1.016	-1.021	-1.026	-1.031	-1.036	-1.041	-1.046	-1.051	-1.056	-1.061	-1.065	-1.070	-1.074	-1.079	-1.082	-1.086	-1.090	-1.092	-1.096	-1.100	-1.101	-1.104	-1.106	-1.109	-1.111	-1.112	-1.112	-1.115	-1.115	-1.116	-1.116	-1.116	-1.116	-1.115	-1.115	-1.114	-1.111	-1.110	-1.108	-1.105	-1.102	-1.100	-1.095	-1.091	-1.089	-1.084	-1.079	-1.074	-1.069	-1.064	-1.058	-1.051	-1.044	-1.038	-1.030	-1.022	-1.015	-1.006	-0.998	-0.990	-0.981	-0.970	-0.960	-0.951	-0.941	-0.930	-0.918	-0.908	-0.895	-0.884	-0.871	-0.859	-0.846	-0.831	-0.819	-0.804	-0.791	-0.776	-0.762	-0.748	-0.731	-0.718	-0.701	-0.688	-0.671	-0.655	-0.640	-0.622	-0.608	-0.590	-0.575	-0.559	-0.542	-0.526	-0.510	-0.492	-0.478	-0.460	-0.445	-0.429	-0.412	-0.398	-0.382	-0.366	-0.351	-0.336	-0.321	-0.306	-0.291	-0.278	-0.264	-0.249	-0.236	-0.222	-0.210	-0.196	-0.184	-0.171	-0.159	-0.148	-0.136	-0.125	-0.114	-0.102	-0.091	-0.081	-0.070	-0.060	-0.051	-0.041	-0.032	-0.022	-0.014	-0.005	0.002	0.011	0.020	0.029	0.036	0.044	0.051	0.059	0.065	0.072	0.079	0.085	0.091	0.098	0.104	0.109	0.114	0.120	0.126	0.131	0.135	0.140	0.144	0.149	0.152	0.156	0.160	0.164	0.168	0.170	0.174	0.176	0.180	0.182	0.184	0.186	0.189	0.191	0.192	0.195	0.196	0.198	0.199	0.201	0.202	0.204	0.205	0.208	0.209	0.210	0.212	0.212	0.215	0.216	0.219	0.220	0.224	0.225	0.228	0.230	0.232	0.235	0.239	0.241	0.245	0.249	0.254	0.256	0.261	0.265	0.271	0.275	0.280	0.285	0.290	0.296	0.300	0.306	0.311	0.318	0.324	0.329	0.334	0.340	0.346	0.351	0.358	0.362	0.369	0.374	0.380	0.385	0.389	0.394	0.398	0.401	0.405	0.410	0.412	0.415	0.419	0.420	0.421	0.424	0.425	0.425	0.425	0.425	0.425	0.424	0.422	0.421	0.419	0.418	0.414	0.410	0.406	0.401	0.398	0.392	0.385	0.380	0.374	0.366	0.359	0.351	0.342	0.335	0.326	0.315	0.306	0.296	0.285	0.275	0.264	0.252	0.240	0.229	0.215	0.202	0.190	0.176	0.162	0.149	0.134	0.120	0.105	0.090	0.075	0.060	0.045	0.029	0.014	-0.001	-0.018	-0.034	-0.049	-0.066	-0.081	-0.098	-0.114	-0.130	-0.146	-0.161	-0.176	-0.194	-0.209	-0.224	-0.239	-0.255	-0.269	-0.284	-0.299	-0.312	-0.326	-0.340	-0.352	-0.366	-0.379	-0.390	-0.402	-0.412	-0.424	-0.434	-0.444	-0.452	-0.462	-0.470	-0.479	-0.485	-0.492	-0.499	-0.502	-0.509	-0.512	-0.515	-0.519	-0.521	-0.524	-0.524	-0.525	-0.525	-0.525	-0.524	-0.522	-0.519	-0.516	-0.514	-0.510	-0.505	-0.501	-0.496	-0.490	-0.484	-0.478	-0.471	-0.464	-0.456	-0.450	-0.442	-0.435	-0.426	-0.418	-0.411	-0.402	-0.395	-0.386	-0.379	-0.371	-0.364	-0.358	-0.349	-0.342	-0.336	-0.330	-0.325	-0.320	-0.314	-0.310	-0.306	-0.302	-0.299	-0.296	-0.295	-0.292	-0.291	-0.291	-0.290	-0.291	-0.291	-0.294	-0.295	-0.298	-0.299	-0.302	-0.305	-0.310	-0.314	-0.318	-0.321	-0.326	-0.330	-0.335	-0.340	-0.345	-0.349	-0.352	-0.356	-0.361	-0.365	-0.368	-0.371	-0.374	-0.375	-0.379	-0.380	-0.380	-0.380	-0.380	-0.379	-0.375	-0.374	-0.370	-0.366	-0.361	-0.355	-0.349	-0.342	-0.335	-0.325	-0.316	-0.306	-0.295	-0.282	-0.270	-0.258	-0.244	-0.229	-0.212	-0.198	-0.181	-0.164	-0.146	-0.128	-0.109	-0.090	-0.070	-0.051	-0.030	-0.010	0.011	0.032	0.055	0.075	0.096	0.119	0.141	0.161	0.184	0.206	0.228	0.249	0.271	0.292	0.314	0.335	0.356	0.378	0.398	0.419	0.439	0.459	0.479	0.499	0.519	0.536	0.556	0.575	0.594	0.611	0.630	0.648	0.665	0.682	0.700	0.718	0.734	0.751	0.766	0.784	0.800	0.815	0.831	0.848	0.861	0.878	0.891	0.906	0.921	0.935	0.950	0.964	0.978	0.991	1.005	1.018	1.031	1.045	1.056	1.069	1.080	1.092	1.104	1.115	1.126	1.136	1.146	1.156	1.166	1.175	1.184	1.191	1.200	1.209	1.216	1.222	1.230	1.236	1.242	1.248	1.254	1.259	1.264	1.268	1.271	1.276	1.280	1.284	1.286	1.290	1.291	1.294	1.296	1.298	1.300	1.301	1.302	1.304	1.305	1.306	1.308	1.309	1.310	1.311	1.311	1.312	1.314	1.315	1.318	1.319	1.319	1.320	1.321	1.324	1.325	1.328	1.329	1.331	1.334	1.336	1.339	1.340	1.344	1.346	1.349	1.352	1.355	1.359	1.361	1.365	1.368	1.371	1.374	1.378	1.381	1.385	1.388	1.391	1.394	1.396	1.400	1.402	1.406	1.409	1.411	1.414	1.416	1.419	1.421	1.424	1.426	1.428	1.430	1.432	1.435	1.436	1.439	1.440	1.442	1.442	1.445	1.448	1.449	1.450	1.451	1.452	1.455	1.456	1.459	1.460	1.461	1.462	1.464	1.465	1.466	1.468	1.469	1.470	1.471	1.471	1.474	1.474	1.475	1.475	1.475	1.475	1.476	1.475	1.475	1.474	1.472	1.472	1.471	1.470	1.468	1.465	1.462	1.459	1.456	1.452	1.448	1.442	1.438	1.431	1.425	1.419	1.412	1.406	1.398	1.390	1.381	1.371	1.362	1.352	1.342	1.331	1.321	1.309	1.299	1.286	1.274	1.262	1.249	1.236	1.222	1.209	1.196	1.182	1.169	1.155	1.141	1.128	1.112	1.099	1.086	1.072	1.059	1.045	1.031	1.019	1.006	0.994	0.980	0.968	0.955	0.942	0.931	0.920	0.908	0.896	0.886	0.876	0.865	0.855	0.844	0.835	0.825	0.815	0.806	0.798	0.788	0.779	0.770	0.761	0.752	0.744	0.735	0.726	0.719	0.710	0.702	0.694	0.686	0.678	0.669	0.661	0.651	0.644	0.635	0.626	0.618	0.608	0.599	0.590	0.581	0.572	0.562	0.552	0.542	0.534	0.524	0.512	0.504	0.494	0.482	0.474	0.464	0.454	0.442	0.432	0.421	0.412	0.402	0.391	0.382	0.372	0.362	0.352	0.344	0.334	0.325	0.316	0.308	0.299	0.290	0.281	0.274	0.265	0.259	0.250	0.244	0.238	0.231	0.225	0.219	0.214	0.208	0.204	0.200	0.195	0.191	0.188	0.185	0.182	0.180	0.179	0.178	0.176	0.176	0.175	0.176	0.176	0.178	0.179	0.181	0.185	0.186	0.190	0.195	0.200	0.204	0.210	0.216	0.222	0.229	0.236	0.245	0.252	0.261	0.270	0.280	0.290	0.301	0.312	0.325	0.336	0.349	0.362	0.378	0.391	0.406	0.420	0.436	0.452	0.469	0.485	0.502	0.520	0.538	0.556	0.575	0.594	0.612	0.631	0.651	0.671	0.690	0.711	0.731	0.752	0.772	0.792	0.812	0.832	0.852	0.874	0.894	0.915	0.934	0.954	0.975	0.992	1.012	1.031	1.050	1.068	1.086	1.102	1.120	1.136	1.154	1.169	1.184	1.198	1.211	1.225	1.239	1.250	1.262	1.272	1.284	1.294	1.302	1.311	1.319	1.328	1.334	1.339	1.345	1.350	1.355	1.358	1.361	1.362	1.365	1.366	1.366	1.366	1.368	1.366	1.364	1.362	1.360	1.359	1.355	1.351	1.348	1.342	1.340	1.335	1.329	1.325	1.320	1.314	1.309	1.302	1.299	1.292	1.286	1.281	1.276	1.271	1.265	1.260	1.255	1.250	1.245	1.241	1.236	1.234	1.230	1.226	1.224	1.221	1.219	1.216	1.214	1.214	1.212	1.211	1.210	1.210	1.212	1.212	1.214	1.215	1.218	1.220	1.221	1.224	1.226	1.230	1.235	1.239	1.242	1.246	1.250	1.254	1.260	1.264	1.269	1.274	1.278	1.282	1.288	1.292	1.298	1.301	1.306	1.310	1.314	1.318	1.322	1.326	1.329	1.331	1.335	1.336	1.339	1.340	1.340	1.341	1.342	1.342	1.342	1.342	1.342	1.340	1.339	1.336	1.335	1.331	1.329	1.325	1.321	1.318	1.312	1.309	1.304	1.299	1.294	1.286	1.281	1.275	1.269	1.261	1.255	1.249	1.242	1.235	1.228	1.221	1.214	1.206	1.199	1.192	1.185	1.178	1.170	1.162	1.155	1.148	1.140	1.134	1.126	1.120	1.112	1.105	1.099	1.092	1.085	1.080	1.072	1.066	1.060	1.054	1.049	1.041	1.036	1.031	1.025	1.019	1.014	1.008	1.002	0.998	0.991	0.986	0.981	0.975	0.970	0.966	0.961	0.955	0.950	0.946	0.941	0.936	0.932	0.926	0.922	0.918	0.912	0.909	0.904	0.900	0.895	0.891	0.886	0.882	0.879	0.874	0.871	0.868	0.864	0.860	0.858	0.854	0.850	0.846	0.844	0.841	0.839	0.835	0.832	0.830	0.828	0.826	0.825	0.822	0.821	0.820	0.816	0.815	0.815	0.812	0.812	0.811	0.810	0.810	0.810	0.810	0.808	0.808	0.808	0.808	0.808	0.808	0.808	0.808	0.808	0.808	0.809	0.809	0.809	0.810	0.810	0.811	0.811	0.812	0.814	0.815	0.816	0.816	0.818	0.820	0.820	0.822	0.824	0.826	0.829	0.831	0.834	0.836	0.839	0.842	0.846	0.849	0.854	0.858	0.862	0.868	0.871	0.876	0.882	0.888	0.894	0.900	0.906	0.914	0.921	0.929	0.935	0.942	0.951	0.959	0.968	0.976	0.984	0.994	1.004	1.011	1.021	1.030	1.039	1.049	1.059	1.069	1.078	1.088	1.095	1.105	1.115	1.124	1.132	1.141	1.150	1.159	1.166	1.174	1.182	1.189	1.196	1.202	1.209	1.216	1.220	1.226	1.230	1.235	1.239	1.244	1.246	1.249	1.251	1.254	1.254	1.256	1.256	1.256	1.256	1.255	1.254	1.252	1.249	1.248	1.244	1.240	1.235	1.230	1.225	1.220	1.215	1.209	1.201	1.194	1.186	1.178	1.170	1.161	1.152	1.144	1.134	1.124	1.114	1.104	1.092	1.081	1.071	1.060	1.049	1.039	1.026	1.015	1.004	0.992	0.981	0.970	0.959	0.946	0.936	0.925	0.914	0.902	0.894	0.882	0.872	0.862	0.854	0.845	0.836	0.828	0.819	0.811	0.804	0.796	0.789	0.782	0.778	0.771	0.766	0.761	0.758	0.754	0.750	0.746	0.742	0.740	0.738	0.735	0.734	0.732	0.731	0.730	0.729	0.729	0.729	0.729	0.728	0.729	0.729	0.730	0.730	0.730	0.731	0.731	0.732	0.734	0.735	0.734	0.735	0.735	0.738	0.738	0.738	0.739	0.739	0.740	0.739	0.740	0.740	0.739	0.740	0.740	0.740	0.740	0.741	0.740	0.740	0.740	0.740	0.740	0.740	0.739	0.740	0.740	0.740	0.740	0.740	0.740	0.742	0.742	0.744	0.744	0.745	0.748	0.750	0.751	0.754	0.756	0.759	0.761	0.764	0.768	0.771	0.775	0.779	0.782	0.788	0.791	0.796	0.802	0.808	0.814	0.819	0.826	0.832	0.839	0.846	0.852	0.860	0.868	0.876	0.884	0.891	0.900	0.908	0.916	0.925	0.932	0.941	0.950	0.959	0.966	0.975	0.984	0.992	1.000	1.008	1.016	1.024	1.031	1.039	1.046	1.052	1.059	1.066	1.071	1.076	1.081	1.086	1.091	1.095	1.100	1.102	1.105	1.108	1.110	1.111	1.112	1.114	1.114	1.114	1.111	1.111	1.109	1.108	1.105	1.102	1.099	1.095	1.091	1.086	1.081	1.076	1.071	1.066	1.060	1.054	1.048	1.041	1.034	1.028	1.019	1.011	1.005	0.996	0.988	0.980	0.971	0.964	0.955	0.948	0.940	0.930	0.921	0.914	0.905	0.896	0.889	0.880	0.872	0.865	0.856	0.849	0.840	0.832	0.825	0.818	0.810	0.802	0.795	0.788	0.781	0.774	0.768	0.760	0.755	0.748	0.741	0.736	0.731	0.725	0.720	0.716	0.711	0.706	0.702	0.699	0.695	0.692	0.690	0.688	0.685	0.684	0.681	0.680	0.679	0.679	0.679	0.679	0.679	0.680	0.681	0.684	0.685	0.686	0.690	0.691	0.695	0.699	0.702	0.706	0.710	0.715	0.720	0.724	0.729	0.734	0.739	0.744	0.749	0.754	0.759	0.764	0.769	0.774	0.779	0.784	0.788	0.792	0.796	0.800	0.804	0.808	0.810	0.811	0.814	0.816	0.818	0.819	0.820	0.821	0.821	0.821	0.821	0.820	0.818	0.816	0.815	0.812	0.810	0.806	0.804	0.801	0.796	0.792	0.789	0.784	0.780	0.775	0.771	0.766	0.762	0.758	0.752	0.749	0.744	0.739	0.734	0.731	0.726	0.722	0.719	0.716	0.712	0.709	0.706	0.704	0.702	0.700	0.699	0.698	0.696	0.695	0.695	
