# Supplementary material for: Motion onset VEPs can see through the blur
Source: Sci Rep. 2024 Sep 12;14:21296. doi: 10.1038/s41598-024-72483-z (PMC11393312; doi:10.1038/s41598-024-72483-z)
Supplement: Supplementary file 3 — Supplementary Information 3. [file 41598_2024_72483_MOESM3_ESM.zip › VEP_raw_data/source_data/SourceBlurVEP-S009_VEP_2023-04-12_10-42-45.txt]

0.000	0.000	99999.999	6250.000	50.000	-2193.000	-2061.000	6248.000	7.000	100.000	5.000	2.000	1.000	1.000	0.000	0.000	0.000	0.000	0.000	0.000	0.000	0.000	0.000	0.000	0.000	0.000	0.000	-1.386	-1.405	-1.422	-1.440	-1.458	-1.474	-1.490	-1.505	-1.519	-1.532	-1.546	-1.559	-1.570	-1.581	-1.591	-1.600	-1.610	-1.618	-1.624	-1.631	-1.636	-1.641	-1.645	-1.648	-1.651	-1.654	-1.654	-1.654	-1.654	-1.652	-1.652	-1.650	-1.648	-1.645	-1.641	-1.639	-1.635	-1.630	-1.625	-1.621	-1.616	-1.611	-1.605	-1.600	-1.594	-1.589	-1.582	-1.579	-1.572	-1.568	-1.564	-1.558	-1.554	-1.550	-1.546	-1.542	-1.539	-1.536	-1.534	-1.531	-1.530	-1.526	-1.526	-1.525	-1.524	-1.524	-1.522	-1.522	-1.522	-1.524	-1.524	-1.526	-1.526	-1.528	-1.529	-1.530	-1.531	-1.532	-1.535	-1.535	-1.536	-1.539	-1.540	-1.540	-1.541	-1.542	-1.544	-1.544	-1.545	-1.545	-1.545	-1.544	-1.544	-1.542	-1.541	-1.540	-1.538	-1.536	-1.534	-1.531	-1.528	-1.525	-1.521	-1.518	-1.514	-1.510	-1.505	-1.501	-1.496	-1.490	-1.485	-1.480	-1.474	-1.468	-1.461	-1.455	-1.448	-1.441	-1.434	-1.426	-1.420	-1.411	-1.404	-1.396	-1.388	-1.379	-1.371	-1.362	-1.354	-1.344	-1.336	-1.326	-1.316	-1.306	-1.296	-1.286	-1.276	-1.266	-1.254	-1.244	-1.232	-1.221	-1.209	-1.196	-1.184	-1.171	-1.159	-1.145	-1.131	-1.118	-1.105	-1.090	-1.076	-1.061	-1.046	-1.032	-1.018	-1.002	-0.988	-0.972	-0.956	-0.942	-0.928	-0.911	-0.898	-0.882	-0.868	-0.852	-0.839	-0.825	-0.810	-0.796	-0.782	-0.770	-0.756	-0.744	-0.731	-0.719	-0.708	-0.695	-0.686	-0.675	-0.665	-0.655	-0.645	-0.638	-0.629	-0.620	-0.614	-0.606	-0.600	-0.594	-0.589	-0.582	-0.578	-0.575	-0.570	-0.568	-0.562	-0.560	-0.558	-0.556	-0.554	-0.551	-0.551	-0.550	-0.549	-0.548	-0.549	-0.548	-0.548	-0.549	-0.549	-0.549	-0.549	-0.549	-0.550	-0.551	-0.551	-0.552	-0.554	-0.554	-0.555	-0.556	-0.556	-0.558	-0.559	-0.559	-0.559	-0.560	-0.561	-0.561	-0.562	-0.562	-0.562	-0.562	-0.562	-0.562	-0.562	-0.562	-0.562	-0.562	-0.561	-0.562	-0.562	-0.561	-0.561	-0.560	-0.560	-0.560	-0.559	-0.559	-0.558	-0.558	-0.556	-0.556	-0.555	-0.554	-0.554	-0.552	-0.551	-0.551	-0.550	-0.549	-0.548	-0.548	-0.546	-0.545	-0.545	-0.542	-0.542	-0.540	-0.540	-0.539	-0.538	-0.536	-0.535	-0.532	-0.532	-0.531	-0.530	-0.528	-0.526	-0.526	-0.524	-0.521	-0.521	-0.519	-0.518	-0.516	-0.514	-0.512	-0.510	-0.509	-0.507	-0.506	-0.504	-0.502	-0.500	-0.498	-0.496	-0.495	-0.494	-0.491	-0.490	-0.488	-0.486	-0.485	-0.484	-0.482	-0.481	-0.480	-0.479	-0.478	-0.478	-0.476	-0.475	-0.475	-0.475	-0.475	-0.475	-0.476	-0.475	-0.475	-0.476	-0.478	-0.478	-0.479	-0.480	-0.481	-0.484	-0.485	-0.488	-0.490	-0.492	-0.495	-0.498	-0.500	-0.505	-0.507	-0.511	-0.515	-0.520	-0.524	-0.529	-0.534	-0.539	-0.545	-0.550	-0.556	-0.562	-0.568	-0.575	-0.581	-0.589	-0.595	-0.602	-0.610	-0.618	-0.626	-0.634	-0.641	-0.651	-0.659	-0.668	-0.676	-0.686	-0.695	-0.704	-0.714	-0.722	-0.731	-0.740	-0.751	-0.760	-0.770	-0.780	-0.789	-0.798	-0.808	-0.818	-0.826	-0.836	-0.845	-0.854	-0.862	-0.871	-0.880	-0.889	-0.898	-0.906	-0.914	-0.921	-0.929	-0.936	-0.942	-0.950	-0.956	-0.962	-0.969	-0.975	-0.980	-0.985	-0.989	-0.995	-0.999	-1.002	-1.005	-1.009	-1.012	-1.015	-1.016	-1.019	-1.020	-1.022	-1.022	-1.022	-1.024	-1.024	-1.025	-1.024	-1.024	-1.022	-1.022	-1.021	-1.019	-1.018	-1.016	-1.015	-1.014	-1.010	-1.009	-1.006	-1.005	-1.004	-1.001	-0.999	-0.996	-0.995	-0.992	-0.990	-0.988	-0.986	-0.985	-0.984	-0.981	-0.981	-0.979	-0.979	-0.976	-0.976	-0.976	-0.975	-0.975	-0.976	-0.976	-0.976	-0.978	-0.979	-0.980	-0.981	-0.984	-0.985	-0.989	-0.990	-0.994	-0.998	-1.000	-1.004	-1.009	-1.012	-1.018	-1.022	-1.028	-1.034	-1.040	-1.046	-1.052	-1.059	-1.066	-1.072	-1.081	-1.089	-1.098	-1.105	-1.115	-1.124	-1.134	-1.144	-1.154	-1.164	-1.174	-1.185	-1.196	-1.208	-1.219	-1.230	-1.241	-1.254	-1.266	-1.279	-1.290	-1.302	-1.315	-1.328	-1.340	-1.352	-1.365	-1.378	-1.390	-1.402	-1.415	-1.428	-1.439	-1.451	-1.461	-1.474	-1.485	-1.495	-1.505	-1.516	-1.525	-1.535	-1.542	-1.550	-1.559	-1.566	-1.572	-1.578	-1.584	-1.588	-1.591	-1.594	-1.596	-1.599	-1.600	-1.600	-1.599	-1.598	-1.595	-1.591	-1.589	-1.584	-1.579	-1.571	-1.565	-1.558	-1.549	-1.540	-1.531	-1.520	-1.509	-1.496	-1.485	-1.471	-1.458	-1.444	-1.429	-1.414	-1.399	-1.382	-1.365	-1.350	-1.331	-1.315	-1.299	-1.280	-1.264	-1.245	-1.228	-1.210	-1.194	-1.176	-1.159	-1.141	-1.125	-1.109	-1.092	-1.076	-1.062	-1.048	-1.034	-1.020	-1.008	-0.995	-0.984	-0.972	-0.964	-0.952	-0.945	-0.938	-0.931	-0.925	-0.919	-0.914	-0.910	-0.909	-0.906	-0.906	-0.905	-0.906	-0.908	-0.910	-0.914	-0.918	-0.922	-0.928	-0.934	-0.940	-0.949	-0.955	-0.964	-0.974	-0.982	-0.992	-1.002	-1.015	-1.025	-1.036	-1.049	-1.060	-1.071	-1.084	-1.095	-1.106	-1.118	-1.130	-1.141	-1.151	-1.162	-1.174	-1.182	-1.192	-1.201	-1.210	-1.218	-1.224	-1.231	-1.238	-1.242	-1.248	-1.250	-1.254	-1.255	-1.258	-1.258	-1.258	-1.256	-1.255	-1.251	-1.248	-1.244	-1.239	-1.232	-1.225	-1.216	-1.208	-1.199	-1.189	-1.178	-1.165	-1.152	-1.140	-1.128	-1.112	-1.099	-1.084	-1.068	-1.052	-1.035	-1.020	-1.002	-0.986	-0.969	-0.951	-0.935	-0.919	-0.901	-0.885	-0.869	-0.852	-0.836	-0.821	-0.806	-0.791	-0.778	-0.764	-0.750	-0.738	-0.728	-0.715	-0.705	-0.696	-0.688	-0.679	-0.672	-0.666	-0.661	-0.656	-0.652	-0.650	-0.648	-0.648	-0.648	-0.648	-0.649	-0.651	-0.655	-0.659	-0.662	-0.669	-0.675	-0.682	-0.689	-0.698	-0.706	-0.716	-0.726	-0.736	-0.745	-0.756	-0.768	-0.779	-0.790	-0.801	-0.814	-0.825	-0.838	-0.849	-0.861	-0.872	-0.882	-0.894	-0.905	-0.916	-0.925	-0.935	-0.944	-0.954	-0.962	-0.970	-0.976	-0.984	-0.990	-0.995	-1.001	-1.006	-1.010	-1.012	-1.015	-1.018	-1.019	-1.019	-1.018	-1.016	-1.016	-1.014	-1.011	-1.009	-1.004	-1.000	-0.995	-0.989	-0.984	-0.978	-0.971	-0.964	-0.956	-0.948	-0.939	-0.930	-0.921	-0.914	-0.904	-0.894	-0.885	-0.876	-0.868	-0.858	-0.849	-0.840	-0.832	-0.824	-0.816	-0.808	-0.800	-0.794	-0.786	-0.780	-0.775	-0.770	-0.766	-0.761	-0.758	-0.756	-0.754	-0.751	-0.751	-0.751	-0.752	-0.755	-0.756	-0.760	-0.764	-0.768	-0.774	-0.780	-0.786	-0.794	-0.802	-0.811	-0.820	-0.831	-0.842	-0.855	-0.866	-0.879	-0.892	-0.906	-0.920	-0.935	-0.950	-0.966	-0.982	-0.998	-1.014	-1.031	-1.048	-1.065	-1.082	-1.100	-1.116	-1.134	-1.151	-1.168	-1.185	-1.202	-1.219	-1.235	-1.251	-1.268	-1.282	-1.299	-1.312	-1.328	-1.341	-1.355	-1.369	-1.382	-1.395	-1.406	-1.418	-1.429	-1.439	-1.449	-1.459	-1.468	-1.476	-1.484	-1.491	-1.499	-1.505	-1.511	-1.518	-1.522	-1.528	-1.532	-1.536	-1.540	-1.544	-1.548	-1.549	-1.551	-1.555	-1.556	-1.558	-1.558	-1.560	-1.560	-1.561	-1.561	-1.561	-1.561	-1.560	-1.560	-1.560	-1.559	-1.558	-1.556	-1.556	-1.555	-1.554	-1.551	-1.550	-1.548	-1.546	-1.544	-1.541	-1.539	-1.536	-1.534	-1.531	-1.528	-1.525	-1.521	-1.518	-1.512	-1.509	-1.506	-1.501	-1.496	-1.491	-1.485	-1.480	-1.475	-1.469	-1.464	-1.458	-1.450	-1.444	-1.436	-1.429	-1.421	-1.412	-1.405	-1.396	-1.388	-1.379	-1.369	-1.358	-1.348	-1.338	-1.328	-1.316	-1.305	-1.294	-1.281	-1.269	-1.258	-1.244	-1.231	-1.218	-1.205	-1.191	-1.178	-1.164	-1.149	-1.134	-1.119	-1.104	-1.089	-1.074	-1.058	-1.042	-1.026	-1.010	-0.994	-0.978	-0.961	-0.945	-0.928	-0.911	-0.894	-0.876	-0.860	-0.842	-0.825	-0.809	-0.791	-0.774	-0.756	-0.739	-0.722	-0.704	-0.688	-0.669	-0.651	-0.635	-0.618	-0.599	-0.581	-0.565	-0.548	-0.530	-0.512	-0.495	-0.478	-0.461	-0.444	-0.426	-0.410	-0.394	-0.376	-0.360	-0.344	-0.328	-0.311	-0.296	-0.280	-0.264	-0.250	-0.235	-0.220	-0.206	-0.191	-0.178	-0.164	-0.150	-0.139	-0.125	-0.114	-0.101	-0.090	-0.079	-0.069	-0.059	-0.049	-0.040	-0.031	-0.022	-0.015	-0.008	-0.001	0.005	0.012	0.018	0.022	0.028	0.031	0.035	0.040	0.044	0.046	0.048	0.050	0.052	0.055	0.055	0.058	0.058	0.059	0.060	0.061	0.061	0.061	0.062	0.061	0.062	0.064	0.064	0.064	0.065	0.065	0.068	0.068	0.069	0.070	0.071	0.074	0.076	0.079	0.080	0.084	0.088	0.090	0.092	0.098	0.101	0.105	0.109	0.114	0.119	0.122	0.128	0.132	0.138	0.142	0.148	0.152	0.158	0.162	0.168	0.172	0.178	0.182	0.186	0.191	0.195	0.199	0.202	0.205	0.210	0.212	0.215	0.216	0.220	0.221	0.221	0.224	0.224	0.222	0.224	0.222	0.221	0.219	0.218	0.216	0.212	0.209	0.206	0.202	0.198	0.194	0.189	0.182	0.176	0.170	0.165	0.159	0.151	0.145	0.136	0.130	0.122	0.114	0.105	0.098	0.089	0.080	0.072	0.061	0.052	0.045	0.036	0.026	0.018	0.008	-0.002	-0.011	-0.021	-0.031	-0.039	-0.049	-0.059	-0.068	-0.076	-0.086	-0.095	-0.104	-0.112	-0.121	-0.130	-0.139	-0.146	-0.155	-0.162	-0.171	-0.178	-0.185	-0.192	-0.199	-0.206	-0.211	-0.219	-0.225	-0.229	-0.235	-0.240	-0.245	-0.248	-0.251	-0.255	-0.259	-0.261	-0.264	-0.265	-0.268	-0.269	-0.269	-0.269	-0.269	-0.269	-0.268	-0.266	-0.264	-0.262	-0.259	-0.256	-0.252	-0.249	-0.244	-0.240	-0.234	-0.230	-0.224	-0.218	-0.212	-0.205	-0.199	-0.192	-0.185	-0.179	-0.171	-0.164	-0.156	-0.150	-0.142	-0.135	-0.129	-0.121	-0.115	-0.109	-0.102	-0.096	-0.090	-0.085	-0.080	-0.074	-0.070	-0.066	-0.064	-0.060	-0.058	-0.055	-0.055	-0.054	-0.054	-0.054	-0.055	-0.056	-0.059	-0.061	-0.066	-0.069	-0.075	-0.080	-0.086	-0.092	-0.100	-0.108	-0.116	-0.125	-0.134	-0.145	-0.155	-0.165	-0.176	-0.188	-0.198	-0.210	-0.222	-0.234	-0.246	-0.258	-0.270	-0.282	-0.294	-0.305	-0.316	-0.328	-0.338	-0.348	-0.356	-0.366	-0.375	-0.382	-0.390	-0.396	-0.402	-0.406	-0.410	-0.414	-0.418	-0.419	-0.419	-0.419	-0.416	-0.415	-0.411	-0.406	-0.401	-0.395	-0.388	-0.379	-0.370	-0.360	-0.349	-0.336	-0.324	-0.310	-0.295	-0.281	-0.265	-0.249	-0.232	-0.215	-0.198	-0.180	-0.161	-0.142	-0.125	-0.106	-0.088	-0.069	-0.050	-0.032	-0.014	0.004	0.021	0.039	0.056	0.071	0.088	0.102	0.116	0.130	0.142	0.154	0.165	0.175	0.184	0.192	0.200	0.208	0.214	0.219	0.222	0.225	0.228	0.230	0.230	0.230	0.229	0.226	0.222	0.220	0.216	0.210	0.205	0.199	0.192	0.185	0.178	0.170	0.161	0.152	0.144	0.135	0.125	0.115	0.106	0.096	0.088	0.076	0.068	0.059	0.049	0.040	0.031	0.021	0.012	0.004	-0.004	-0.011	-0.019	-0.026	-0.031	-0.039	-0.045	-0.050	-0.055	-0.060	-0.064	-0.068	-0.071	-0.074	-0.076	-0.079	-0.080	-0.081	-0.081	-0.082	-0.081	-0.081	-0.080	-0.079	-0.076	-0.074	-0.071	-0.069	-0.065	-0.061	-0.056	-0.052	-0.048	-0.042	-0.036	-0.030	-0.024	-0.018	-0.010	-0.002	0.004	0.012	0.020	0.028	0.036	0.045	0.055	0.062	0.074	0.082	0.091	0.101	0.111	0.121	0.130	0.140	0.150	0.160	0.170	0.180	0.190	0.200	0.210	0.219	0.229	0.238	0.246	0.255	0.264	0.272	0.280	0.288	0.295	0.302	0.309	0.315	0.321	0.328	0.332	0.338	0.342	0.346	0.349	0.352	0.356	0.359	0.361	0.362	0.365	0.365	0.366	0.366	0.366	0.365	0.365	0.364	0.362	0.360	0.359	0.355	0.351	0.349	0.346	0.342	0.338	0.334	0.329	0.325	0.320	0.316	0.310	0.305	0.300	0.295	0.289	0.282	0.278	0.271	0.265	0.259	0.251	0.246	0.239	0.232	0.226	0.219	0.211	0.205	0.198	0.190	0.182	0.175	0.166	0.159	0.151	0.142	0.135	0.128	0.119	0.110	0.101	0.091	0.084	0.074	0.064	0.055	0.045	0.035	0.026	0.015	0.006	-0.004	-0.015	-0.024	-0.035	-0.045	-0.056	-0.066	-0.075	-0.086	-0.095	-0.106	-0.116	-0.126	-0.136	-0.146	-0.156	-0.164	-0.174	-0.182	-0.191	-0.199	-0.208	-0.216	-0.224	-0.230	-0.238	-0.244	-0.250	-0.255	-0.261	-0.266	-0.270	-0.274	-0.278	-0.281	-0.284	-0.285	-0.288	-0.289	-0.289	-0.290	-0.289	-0.288	-0.286	-0.284	-0.282	-0.280	-0.276	-0.272	-0.269	-0.265	-0.260	-0.255	-0.249	-0.244	-0.238	-0.231	-0.225	-0.218	-0.210	-0.202	-0.195	-0.186	-0.179	-0.169	-0.160	-0.151	-0.142	-0.132	-0.124	-0.114	-0.105	-0.095	-0.085	-0.075	-0.065	-0.056	-0.046	-0.035	-0.025	-0.015	-0.005	0.004	0.014	0.024	0.034	0.044	0.054	0.064	0.074	0.084	0.095	0.105	0.115	0.125	0.135	0.145	0.156	0.166	0.176	0.186	0.198	0.208	0.218	0.229	0.239	0.250	0.260	0.271	0.282	0.294	0.305	0.316	0.328	0.339	0.351	0.361	0.374	0.385	0.398	0.409	0.420	0.432	0.444	0.455	0.468	0.479	0.491	0.504	0.515	0.526	0.539	0.550	0.561	0.572	0.584	0.595	0.608	0.619	0.630	0.641	0.651	0.662	0.674	0.685	0.694	0.705	0.715	0.726	0.736	0.745	0.756	0.765	0.775	0.785	0.794	0.804	0.812	0.821	0.830	0.839	0.848	0.858	0.865	0.875	0.882	0.891	0.900	0.908	0.916	0.925	0.932	0.941	0.950	0.958	0.965	0.974	0.981	0.990	0.998	1.006	1.014	1.021	1.030	1.038	1.045	1.051	1.060	1.066	1.074	1.081	1.088	1.095	1.101	1.109	1.114	1.121	1.125	1.131	1.136	1.141	1.146	1.151	1.155	1.158	1.161	1.165	1.168	1.170	1.172	1.174	1.175	1.175	1.175	1.175	1.175	1.174	1.172	1.170	1.169	1.165	1.161	1.159	1.155	1.151	1.146	1.141	1.136	1.130	1.124	1.119	1.111	1.106	1.099	1.092	1.085	1.078	1.071	1.064	1.058	1.050	1.042	1.036	1.029	1.024	1.016	1.010	1.005	1.000	0.995	0.989	0.985	0.981	0.978	0.975	0.974	0.971	0.970	0.969	0.969	0.969	0.970	0.971	0.974	0.976	0.980	0.984	0.988	0.994	1.000	1.008	1.014	1.021	1.030	1.039	1.048	1.058	1.068	1.078	1.089	1.100	1.111	1.124	1.136	1.148	1.160	1.172	1.186	1.199	1.211	1.224	1.236	1.249	1.261	1.274	1.284	1.296	1.308	1.319	1.329	1.339	1.350	1.359	1.369	1.378	1.385	1.392	1.399	1.405	1.411	1.418	1.421	1.426	1.430	1.432	1.435	1.438	1.439	1.440	1.440	1.440	1.439	1.438	1.436	1.434	1.431	1.426	1.424	1.419	1.415	1.409	1.404	1.398	1.390	1.385	1.378	1.370	1.361	1.354	1.345	1.338	1.329	1.320	1.310	1.300	1.291	1.280	1.270	1.260	1.250	1.239	1.228	1.218	1.206	1.194	1.184	1.171	1.160	1.149	1.136	1.124	1.114	1.100	1.089	1.078	1.065	1.052	1.040	1.029	1.015	1.004	0.991	0.980	0.968	0.955	0.944	0.931	0.919	0.906	0.896	0.884	0.872	0.861	0.849	0.838	0.828	0.816	0.804	0.794	0.784	0.771	0.761	0.751	0.741	0.730	0.720	0.709	0.699	0.688	0.679	0.668	0.658	0.648	0.636	0.628	0.616	0.606	0.596	0.584	0.574	0.561	0.551	0.539	0.528	0.516	0.504	0.491	0.479	0.466	0.452	0.439	0.425	0.411	0.398	0.384	0.369	0.354	0.338	0.322	0.308	0.290	0.275	0.259	0.241	0.226	0.209	0.191	0.174	0.158	0.141	0.122	0.106	0.090	0.072	0.056	0.040	0.024	0.008	-0.009	-0.024	-0.040	-0.055	-0.069	-0.084	-0.098	-0.111	-0.125	-0.138	-0.150	-0.161	-0.172	-0.182	-0.192	-0.202	-0.211	-0.220	-0.228	-0.235	-0.241	-0.248	-0.252	-0.258	-0.261	-0.265	-0.268	-0.271	-0.272	-0.272	-0.274	-0.272	-0.272	-0.270	-0.269	-0.266	-0.262	-0.260	-0.255	-0.250	-0.245	-0.238	-0.231	-0.224	-0.218	-0.208	-0.199	-0.190	-0.180	-0.170	-0.159	-0.146	-0.135	-0.122	-0.110	-0.096	-0.082	-0.069	-0.054	-0.039	-0.024	-0.008	0.008	0.024	0.040	0.056	0.072	0.090	0.106	0.122	0.140	0.156	0.174	0.189	0.205	0.222	0.239	0.254	0.269	0.285	0.299	0.312	0.328	0.340	0.352	0.365	0.378	0.389	0.400	0.409	0.419	0.428	0.435	0.444	0.450	0.455	0.460	0.465	0.470	0.472	0.475	0.478	0.479	0.479	0.480	0.479	0.478	0.476	0.474	0.472	0.469	0.465	0.461	0.458	0.454	0.450	0.444	0.439	0.435	0.429	0.424	0.419	0.414	0.408	0.402	0.396	0.392	0.388	0.384	0.379	0.374	0.370	0.368	0.364	0.361	0.359	0.358	0.356	0.354	0.352	0.354	0.354	0.354	0.355	0.358	0.359	0.361	0.364	0.368	0.371	0.376	0.381	0.386	0.392	0.399	0.406	0.412	0.420	0.428	0.436	0.446	0.455	0.464	0.475	0.485	0.495	0.505	0.518	0.529	0.540	0.551	0.564	0.575	0.589	0.601	0.612	0.625	0.638	0.652	0.664	0.678	0.690	0.702	0.715	0.729	0.741	0.754	0.766	0.779	0.790	0.802	0.815	0.825	0.838	0.849	0.859	0.869	0.880	0.890	0.899	0.908	0.916	0.925	0.934	0.941	0.949	0.956	0.964	0.970	0.976	0.982	0.988	0.994	0.999	1.004	1.009	1.011	1.016	1.020	1.024	1.028	1.030	1.032	1.036	1.039	1.040	1.042	1.045	1.046	1.048	1.050	1.051	1.052	1.054	1.054	1.054	1.056	1.056	1.058	1.056	1.058	1.058	1.056	1.055	1.055	1.054	1.052	1.051	1.049	1.046	1.044	1.040	1.036	1.032	1.029	1.024	1.018	1.012	1.005	0.999	0.990	0.982	0.974	0.964	0.955	0.944	0.934	0.922	0.909	0.896	0.882	0.869	0.854	0.839	0.822	0.806	0.789	0.770	0.752	0.734	0.714	0.695	0.675	0.654	0.634	0.612	0.592	0.570	0.548	0.526	0.504	0.482	0.460	0.438	0.415	0.392	0.370	0.349	0.326	0.304	0.284	0.261	0.240	0.220	0.200	0.180	0.160	0.141	0.122	0.104	0.088	0.070	0.054	0.036	0.022	0.006	-0.008	-0.020	-0.034	-0.046	-0.058	-0.069	-0.080	-0.090	-0.099	-0.108	-0.115	-0.122	-0.130	-0.136	-0.142	-0.148	-0.154	-0.158	-0.162	-0.166	-0.169	-0.172	-0.175	-0.178	-0.180	-0.180	-0.182	-0.184	-0.185	-0.186	-0.186	-0.188	-0.189	-0.190	-0.190	-0.191	-0.192	-0.194	-0.195	-0.198	-0.198	-0.200	-0.202	-0.204	-0.206	-0.210	-0.214	-0.218	-0.221	-0.226	-0.231	-0.236	-0.242	-0.248	-0.254	-0.261	-0.270	-0.278	-0.286	-0.295	-0.304	-0.314	-0.324	-0.335	-0.346	-0.358	-0.369	-0.382	-0.395	-0.408	-0.421	-0.434	-0.448	-0.462	-0.478	-0.491	-0.506	-0.521	-0.535	-0.551	-0.566	-0.581	-0.595	-0.611	-0.625	-0.640	-0.655	-0.669	-0.682	-0.698	-0.711	-0.725	-0.736	-0.750	-0.761	-0.772	-0.785	-0.796	-0.805	-0.815	-0.824	-0.832	-0.840	-0.848	-0.854	-0.860	-0.865	-0.868	-0.871	-0.875	-0.878	-0.878	-0.878	-0.879	-0.878	-0.874	-0.871	-0.868	-0.862	-0.858	-0.852	-0.845	-0.839	-0.829	-0.821	-0.810	-0.801	-0.790	-0.778	-0.765	-0.751	-0.738	-0.722	-0.709	-0.692	-0.676	-0.659	-0.642	-0.624	-0.605	-0.588	-0.568	-0.548	-0.529	-0.509	-0.488	-0.466	-0.445	-0.424	-0.401	-0.380	-0.359	-0.336	-0.314	-0.292	-0.269	-0.246	-0.225	-0.202	-0.179	-0.156	-0.134	-0.112	-0.090	-0.068	-0.046	-0.025	-0.004	0.018	0.038	0.059	0.079	0.098	0.118	0.136	0.155	0.172	0.190	0.209	0.225	0.240	0.256	0.271	0.286	0.300	0.314	0.326	0.339	0.351	0.362	0.372	0.384	0.392	0.401	0.409	0.416	0.424	0.431	0.436	0.441	0.446	0.450	0.454	0.458	0.460	0.461	0.462	0.464	0.465	0.465	0.465	0.464	0.462	0.461	0.460	0.458	0.455	0.452	0.450	0.448	0.444	0.440	0.436	0.432	0.429	0.425	0.420	0.416	0.411	0.409	0.404	0.399	0.395	0.390	0.388	0.382	0.378	0.375	0.370	0.368	0.362	0.359	0.356	0.351	0.349	0.345	0.344	0.340	0.338	0.335	0.334	0.331	0.329	0.328	0.328	0.326	0.326	0.325	0.325	0.325	0.325	0.325	0.328	0.329	0.330	0.332	0.335	0.338	0.341	0.345	0.350	0.354	0.360	0.364	0.370	0.376	0.382	0.390	0.398	0.404	0.412	0.421	0.430	0.439	0.448	0.456	0.466	0.476	0.486	0.496	0.506	0.518	0.528	0.538	0.548	0.558	0.568	0.576	0.586	0.596	0.604	0.612	0.621	0.629	0.635	0.641	0.646	0.652	0.656	0.660	0.664	0.665	0.666	0.668	0.668	0.665	0.664	0.661	0.656	0.652	0.646	0.640	0.634	0.625	0.616	0.608	0.596	0.585	0.572	0.560	0.548	0.534	0.520	0.504	0.490	0.474	0.458	0.441	0.424	0.409	0.391	0.375	0.358	0.340	0.322	0.306	0.289	0.272	0.256	0.241	0.225	0.209	0.195	0.180	0.166	0.151	0.138	0.125	0.112	0.100	0.089	0.078	0.066	0.056	0.046	0.038	0.028	0.019	0.010	0.002	-0.006	-0.012	-0.021	-0.028	-0.035	-0.041	-0.049	-0.055	-0.062	-0.069	-0.076	-0.082	-0.090	-0.098	-0.105	-0.112	-0.121	-0.130	-0.138	-0.148	-0.158	-0.166	-0.176	-0.188	-0.199	-0.210	-0.222	-0.235	-0.248	-0.260	-0.275	-0.289	-0.304	-0.319	-0.334	-0.350	-0.366	-0.382	-0.399	-0.416	-0.434	-0.451	-0.470	-0.488	-0.505	-0.524	-0.542	-0.561	-0.579	-0.598	-0.616	-0.635	-0.652	-0.671	-0.690	-0.709	-0.726	-0.744	-0.760	-0.779	-0.795	-0.811	-0.828	-0.842	-0.859	-0.874	-0.888	-0.901	-0.915	-0.929	-0.941	-0.952	-0.965	-0.976	-0.986	-0.996	-1.005	-1.015	-1.022	-1.031	-1.038	-1.044	-1.051	-1.056	-1.061	-1.065	-1.069	-1.072	-1.074	-1.078	-1.080	-1.080	-1.081	-1.081	-1.080	-1.080	-1.079	-1.078	-1.076	-1.074	-1.072	-1.069	-1.065	-1.062	-1.059	-1.055	-1.050	-1.046	-1.041	-1.038	-1.031	-1.026	-1.021	-1.018	-1.012	-1.006	-1.001	-0.996	-0.991	-0.988	-0.982	-0.978	-0.974	-0.969	-0.964	-0.961	-0.958	-0.955	-0.951	-0.949	-0.945	-0.942	-0.941	-0.940	-0.939	-0.938	-0.936	-0.938	-0.936	-0.936	-0.939	-0.939	-0.941	-0.944	-0.946	-0.949	-0.952	-0.956	-0.960	-0.965	-0.969	-0.975	-0.980	-0.988	-0.994	-1.000	-1.008	-1.015	-1.024	-1.031	-1.041	-1.050	-1.060	-1.070	-1.081	-1.090	-1.101	-1.112	-1.125	-1.136	-1.150	-1.162	-1.175	-1.189	-1.202	-1.216	-1.230	-1.245	-1.260	-1.275	-1.290	-1.305	-1.320	-1.336	-1.352	-1.369	-1.385	-1.401	-1.418	-1.434	-1.450	-1.466	-1.482	-1.499	-1.515	-1.531	-1.548	-1.565	-1.580	-1.596	-1.611	-1.628	-1.642	-1.658	-1.671	-1.686	-1.700	-1.714	-1.726	-1.740	-1.752	-1.764	-1.776	-1.786	-1.798	-1.808	-1.816	-1.825	-1.834	-1.841	-1.849	-1.855	-1.862	-1.868	-1.871	-1.875	-1.879	-1.881	-1.885	-1.885	-1.886	-1.886	-1.886	-1.886	-1.884	-1.881	-1.880	-1.876	-1.872	-1.868	-1.862	-1.855	-1.850	-1.842	-1.836	-1.828	-1.820	-1.812	-1.802	-1.794	-1.784	-1.774	-1.764	-1.752	-1.741	-1.730	-1.719	-1.708	-1.694	-1.682	-1.670	-1.658	-1.644	-1.631	-1.619	-1.605	-1.592	-1.579	-1.566	-1.552	-1.539	-1.525	-1.511	-1.498	-1.485	-1.471	-1.458	-1.445	-1.431	-1.418	-1.404	-1.391	-1.379	-1.365	-1.351	-1.339	-1.325	-1.312	-1.299	-1.286	-1.272	-1.260	-1.248	-1.235	-1.220	-1.208	-1.194	-1.180	-1.168	-1.154	-1.140	-1.125	-1.111	-1.099	-1.084	-1.069	-1.055	-1.039	-1.025	-1.010	-0.994	-0.978	-0.962	-0.946	-0.929	-0.912	-0.895	-0.879	-0.861	-0.842	-0.825	-0.808	-0.788	-0.770	-0.750	-0.731	-0.712	-0.692	-0.674	-0.654	-0.634	-0.612	-0.592	-0.574	-0.554	-0.534	-0.514	-0.494	-0.472	-0.452	-0.432	-0.412	-0.394	-0.375	-0.356	-0.338	-0.319	-0.301	-0.284	-0.265	-0.249	-0.232	-0.216	-0.200	-0.185	-0.170	-0.156	-0.141	-0.129	-0.116	-0.104	-0.092	-0.081	-0.071	-0.062	-0.052	-0.044	-0.036	-0.028	-0.021	-0.015	-0.009	-0.004	0.002	0.006	0.010	0.014	0.016	0.019	0.021	0.024	0.025	0.026	0.028	0.029	0.029	0.030	0.029	0.030	0.029	0.030	0.029	0.029	0.029	0.029	0.028	0.026	0.028	0.026	0.026	0.026	0.026	0.026	0.026	0.026	0.026	0.026	0.028	0.026	0.028	0.029	0.028	0.029	0.030	0.030	0.030	0.031	0.031	0.032	0.032	0.031	0.031	0.032	0.031	0.030	0.029	0.028	0.025	0.024	0.021	0.018	0.015	0.010	0.006	0.001	-0.005	-0.010	-0.016	-0.025	-0.032	-0.041	-0.050	-0.060	-0.071	-0.082	-0.094	-0.106	-0.120	-0.134	-0.149	-0.165	-0.180	-0.198	-0.215	-0.232	-0.251	-0.270	-0.290	-0.310	-0.331	-0.351	-0.372	-0.396	-0.418	-0.440	-0.461	-0.484	-0.506	-0.530	-0.552	-0.575	-0.598	-0.620	-0.642	-0.664	-0.686	-0.708	-0.728	-0.749	-0.769	-0.788	-0.808	-0.825	-0.844	-0.861	-0.878	-0.892	-0.908	-0.921	-0.935	-0.948	-0.959	-0.971	-0.982	-0.991	-0.999	-1.008	-1.015	-1.021	-1.026	-1.032	-1.036	-1.040	-1.042	-1.045	-1.046	-1.048	-1.048	-1.048	-1.046	-1.046	-1.045	-1.042	-1.041	-1.039	-1.035	-1.032	-1.029	-1.025	-1.021	-1.018	-1.014	-1.010	-1.006	-1.001	-0.998	-0.994	-0.990	-0.986	-0.981	-0.979	-0.975	-0.971	-0.968	-0.964	-0.961	-0.959	-0.955	-0.952	-0.950	-0.948	-0.944	-0.941	-0.939	-0.936	-0.935	-0.932	-0.931	-0.929	-0.928	-0.925	-0.924	-0.921	-0.920	-0.919	-0.916	-0.915	-0.912	-0.910	-0.909	-0.906	-0.904	-0.902	-0.901	-0.899	-0.896	-0.895	-0.892	-0.890	-0.888	-0.885	-0.882	-0.880	-0.878	-0.875	-0.872	-0.870	-0.868	-0.864	-0.861	-0.858	-0.855	-0.851	-0.849	-0.845	-0.842	-0.839	-0.836	-0.834	-0.830	-0.826	-0.822	-0.820	-0.816	-0.814	-0.809	-0.805	-0.801	-0.798	-0.794	-0.788	-0.784	-0.779	-0.774	-0.769	-0.762	-0.756	-0.751	-0.745	-0.739	-0.731	-0.724	-0.715	-0.708	-0.700	-0.690	-0.681	-0.671	-0.661	-0.651	-0.640	-0.629	-0.618	-0.605	-0.592	-0.580	-0.568	-0.552	-0.539	-0.525	-0.511	-0.496	-0.481	-0.466	-0.450	-0.435	-0.420	-0.404	-0.388	-0.372	-0.356	-0.340	-0.324	-0.308	-0.292	-0.278	-0.262	-0.248	-0.232	-0.218	-0.202	-0.189	-0.175	-0.162	-0.149	-0.136	-0.125	-0.111	-0.100	-0.090	-0.080	-0.070	-0.060	-0.051	-0.042	-0.035	-0.028	-0.020	-0.014	-0.008	-0.002	0.002	0.008	0.011	0.015	0.018	0.021	0.024	0.025	0.028	0.029	0.029	0.030	0.030	0.030	0.030	0.030	0.029	0.026	0.025	0.024	0.021	0.020	0.019	0.016	0.014	0.011	0.009	0.006	0.004	0.000	-0.001	-0.005	-0.008	-0.011	-0.014	-0.016	-0.020	-0.022	-0.025	-0.028	-0.031	-0.034	-0.036	-0.039	-0.041	-0.044	-0.046	-0.049	-0.050	-0.052	-0.055	-0.056	-0.058	-0.060	-0.061	-0.064	-0.064	-0.065	-0.068	-0.068	-0.068	-0.069	-0.070	-0.070	-0.070	-0.069	-0.069	-0.069	-0.068	-0.068	-0.066	-0.065	-0.065	-0.064	-0.062	-0.059	-0.058	-0.056	-0.054	-0.051	-0.049	-0.048	-0.044	-0.041	-0.038	-0.035	-0.032	-0.030	-0.028	-0.024	-0.021	-0.018	-0.014	-0.011	-0.008	-0.005	-0.001	0.001	0.005	0.006	0.009	0.012	0.015	0.018	0.019	0.022	0.024	0.025	0.028	0.029	0.030	0.031	0.032	0.032	0.034	0.034	0.035	0.035	0.035	0.034	0.034	0.034	0.032	0.031	0.030	0.028	0.026	0.025	0.022	0.021	0.018	0.016	0.012	0.010	0.008	0.004	0.000	-0.002	-0.006	-0.011	-0.015	-0.019	-0.022	-0.028	-0.031	-0.038	-0.042	-0.048	-0.052	-0.060	-0.065	-0.071	-0.078	-0.084	-0.091	-0.099	-0.106	-0.112	-0.121	-0.130	-0.139	-0.148	-0.156	-0.165	-0.175	-0.184	-0.195	-0.204	-0.215	-0.226	-0.236	-0.249	-0.260	-0.272	-0.285	-0.296	-0.309	-0.321	-0.334	-0.348	-0.360	-0.372	-0.386	-0.400	-0.414	-0.425	-0.439	-0.452	-0.466	-0.478	-0.491	-0.504	-0.516	-0.529	-0.540	-0.551	-0.564	-0.575	-0.585	-0.595	-0.606	-0.615	-0.625	-0.632	-0.641	-0.650	-0.658	-0.664	-0.671	-0.676	-0.681	-0.686	-0.691	-0.695	-0.699	-0.700	-0.702	-0.705	-0.706	-0.708	-0.708	-0.708	-0.706	-0.706	-0.705	-0.702	-0.701	-0.699	-0.696	-0.692	-0.691	-0.688	-0.684	-0.679	-0.675	-0.670	-0.666	-0.661	-0.656	-0.652	-0.648	-0.644	-0.639	-0.634	-0.629	-0.624	-0.619	-0.614	-0.609	-0.605	-0.600	-0.596	-0.591	-0.586	-0.582	-0.580	-0.575	-0.571	-0.568	-0.565	-0.561	-0.558	-0.555	-0.552	-0.550	-0.549	-0.545	-0.544	-0.542	-0.541	-0.540	-0.539	-0.539	-0.539	-0.539	-0.539	-0.539	-0.539	-0.540	-0.542	-0.544	-0.546	-0.549	-0.551	-0.555	-0.558	-0.562	-0.566	-0.571	-0.576	-0.581	-0.588	-0.595	-0.601	-0.608	-0.616	-0.625	-0.634	-0.642	-0.652	-0.661	-0.671	-0.682	-0.694	-0.705	-0.718	-0.729	-0.741	-0.755	-0.768	-0.781	-0.795	-0.808	-0.822	-0.836	-0.850	-0.865	-0.878	-0.892	-0.906	-0.921	-0.935	-0.948	-0.961	-0.975	-0.988	-1.000	-1.012	-1.025	-1.036	-1.048	-1.058	-1.066	-1.076	-1.084	-1.092	-1.100	-1.106	-1.111	-1.116	-1.120	-1.124	-1.126	-1.128	-1.128	-1.128	-1.126	-1.125	-1.121	-1.118	-1.114	-1.108	-1.101	-1.095	-1.086	-1.078	-1.068	-1.058	-1.046	-1.035	-1.021	-1.008	-0.994	-0.980	-0.965	-0.950	-0.934	-0.918	-0.901	-0.884	-0.866	-0.849	-0.831	-0.814	-0.795	-0.778	-0.759	-0.741	-0.724	-0.705	-0.689	-0.671	-0.654	-0.636	-0.621	-0.605	-0.590	-0.575	-0.560	-0.546	-0.534	-0.521	-0.509	-0.498	-0.488	-0.478	-0.469	-0.460	-0.454	-0.446	-0.441	-0.436	-0.432	-0.429	-0.428	-0.425	-0.425	-0.425	-0.426	-0.428	-0.430	-0.434	-0.436	-0.441	-0.448	-0.454	-0.460	-0.466	-0.474	-0.481	-0.490	-0.500	-0.509	-0.518	-0.528	-0.538	-0.548	-0.559	-0.569	-0.579	-0.590	-0.600	-0.609	-0.620	-0.629	-0.640	-0.649	-0.658	-0.666	-0.674	-0.681	-0.689	-0.695	-0.701	-0.706	-0.711	-0.716	-0.719	-0.722	-0.724	-0.725	-0.726	-0.725	-0.725	-0.722	-0.721	-0.718	-0.715	-0.710	-0.704	-0.699	-0.692	-0.685	-0.676	-0.669	-0.659	-0.649	-0.639	-0.628	-0.616	-0.604	-0.591	-0.579	-0.566	-0.552	-0.540	-0.526	-0.511	-0.498	-0.484	-0.470	-0.455	-0.441	-0.428	-0.414	-0.400	-0.388	-0.374	-0.361	-0.349	-0.338	-0.326	-0.315	-0.305	-0.295	-0.286	-0.279	-0.270	-0.262	-0.256	-0.251	-0.246	-0.241	-0.239	-0.238	-0.235	-0.235	-0.234	-0.236	-0.238	-0.240	-0.244	-0.248	-0.252	-0.259	-0.265	-0.272	-0.280	-0.290	-0.299	-0.308	-0.319	-0.330	-0.341	-0.352	-0.366	-0.378	-0.391	-0.404	-0.418	-0.431	-0.445	-0.458	-0.471	-0.485	-0.499	-0.512	-0.525	-0.539	-0.551	-0.562	-0.575	-0.588	-0.598	-0.609	-0.619	-0.628	-0.636	-0.644	-0.651	-0.658	-0.664	-0.670	-0.674	-0.678	-0.680	-0.682	-0.684	-0.684	-0.684	-0.684	-0.681	-0.680	-0.676	-0.671	-0.668	-0.661	-0.655	-0.649	-0.642	-0.635	-0.626	-0.619	-0.610	-0.600	-0.590	-0.580	-0.570	-0.560	-0.550	-0.540	-0.530	-0.519	-0.509	-0.499	-0.490	-0.480	-0.471	-0.462	-0.454	-0.446	-0.439	-0.434	-0.426	-0.421	-0.416	-0.414	-0.410	-0.408	-0.406	-0.405	-0.406	-0.408	-0.410	-0.411	-0.416	-0.420	-0.426	-0.432	-0.440	-0.449	-0.458	-0.468	-0.479	-0.491	-0.502	-0.516	-0.530	-0.545	-0.560	-0.576	-0.592	-0.610	-0.628	-0.646	-0.665	-0.682	-0.702	-0.722	-0.742	-0.764	-0.784	-0.804	-0.824	-0.845	-0.865	-0.886	-0.906	-0.926	-0.946	-0.966	-0.986	-1.005	-1.025	-1.044	-1.064	-1.080	-1.099	-1.116	-1.134	-1.149	-1.165	-1.181	-1.195	-1.210	-1.224	-1.238	-1.250	-1.261	-1.274	-1.285	-1.295	-1.305	-1.315	-1.324	-1.332	-1.340	-1.346	-1.354	-1.360	-1.366	-1.371	-1.375	-1.380	-1.384	-1.388	-1.391	-1.394	-1.396	-1.399	-1.400	-1.400	-1.402	-1.402	-1.402	-1.402	-1.402	-1.402	-1.401	-1.400	-1.399	-1.398	-1.395	-1.394	-1.391	-1.390	-1.386	-1.384	-1.381	-1.379	-1.376	-1.372	-1.369	-1.366	-1.362	-1.359	-1.354	-1.350	-1.345	-1.341	-1.336	-1.332	-1.328	-1.322	-1.318	-1.311	-1.305	-1.300	-1.294	-1.288	-1.280	-1.274	-1.266	-1.259	-1.251	-1.245	-1.236	-1.229	-1.220	-1.210	-1.201	-1.192	-1.182	-1.172	-1.162	-1.151	-1.141	-1.129	-1.118	-1.105	-1.094	-1.081	-1.069	-1.055	-1.042	-1.029	-1.015	-1.001	-0.988	-0.971	-0.958	-0.941	-0.926	-0.911	-0.894	-0.879	-0.861	-0.846	-0.829	-0.812	-0.794	-0.778	-0.760	-0.742	-0.725	-0.708	-0.690	-0.671	-0.652	-0.635	-0.616	-0.599	-0.580	-0.562	-0.544	-0.525	-0.507	-0.489	-0.470	-0.451	-0.434	-0.415	-0.396	-0.379	-0.360	-0.342	-0.324	-0.306	-0.289	-0.271	-0.254	-0.236	-0.219	-0.201	-0.184	-0.166	-0.149	-0.132	-0.116	-0.100	-0.084	-0.068	-0.052	-0.036	-0.021	-0.008	0.008	0.021	0.035	0.049	0.061	0.074	0.085	0.098	0.109	0.120	0.130	0.140	0.150	0.158	0.168	0.174	0.182	0.188	0.195	0.200	0.206	0.210	0.214	0.218	0.219	0.221	0.224	0.225	0.225	0.225	0.225	0.224	0.222	0.220	0.218	0.216	0.212	0.210	0.206	0.202	0.199	0.195	0.190	0.186	0.181	0.176	0.171	0.168	0.162	0.158	0.154	0.149	0.145	0.141	0.138	0.135	0.131	0.129	0.126	0.125	0.124	0.122	0.120	0.120	0.120	0.120	0.121	0.121	0.122	0.125	0.126	0.129	0.131	0.135	0.139	0.142	0.146	0.150	0.155	0.160	0.165	0.169	0.174	0.180	0.185	0.189	0.194	0.199	0.204	0.208	0.212	0.218	0.221	0.226	0.230	0.234	0.236	0.240	0.242	0.244	0.246	0.249	0.250	0.250	0.251	0.251	0.252	0.251	0.251	0.250	0.248	0.246	0.245	0.242	0.240	0.236	0.234	0.231	0.228	0.224	0.221	0.218	0.212	0.209	0.204	0.201	0.196	0.191	0.189	0.184	0.179	0.174	0.170	0.166	0.162	0.158	0.154	0.150	0.146	0.142	0.139	0.135	0.132	0.129	0.126	0.122	0.120	0.118	0.114	0.112	0.110	0.106	0.104	0.102	0.100	0.099	0.096	0.095	0.094	0.091	0.090	0.089	0.088	0.086	0.085	0.084	0.084	0.081	0.081	0.081	0.080	0.081	0.080	0.080	0.080	0.080	0.080	0.081	0.081	0.082	0.084	0.085	0.086	0.088	0.089	0.091	0.092	0.096	0.098	0.101	0.104	0.106	0.110	0.112	0.116	0.120	0.124	0.128	0.131	0.135	0.140	0.144	0.148	0.152	0.156	0.160	0.164	0.168	0.172	0.176	0.180	0.184	0.188	0.190	0.194	0.198	0.200	0.202	0.205	0.206	0.208	0.209	0.210	0.211	0.211	0.211	0.211	0.210	0.209	0.206	0.204	0.201	0.199	0.195	0.191	0.188	0.184	0.179	0.172	0.168	0.160	0.154	0.146	0.140	0.132	0.126	0.118	0.109	0.101	0.092	0.085	0.076	0.069	0.059	0.051	0.042	0.035	0.026	0.019	0.011	0.005	-0.001	-0.008	-0.014	-0.019	-0.024	-0.029	-0.032	-0.035	-0.038	-0.039	-0.041	-0.041	-0.041	-0.040	-0.038	-0.035	-0.031	-0.028	-0.022	-0.016	-0.009	-0.002	0.006	0.015	0.025	0.035	0.048	0.058	0.071	0.085	0.099	0.112	0.128	0.142	0.159	0.175	0.191	0.206	0.224	0.240	0.258	0.274	0.291	0.308	0.324	0.341	0.356	0.372	0.389	0.404	0.419	0.432	0.445	0.459	0.470	0.481	0.492	0.502	0.512	0.521	0.529	0.535	0.541	0.546	0.550	0.554	0.556	0.559	0.559	0.559	0.558	0.556	0.554	0.551	0.548	0.542	0.539	0.532	0.525	0.518	0.511	0.504	0.495	0.486	0.478	0.468	0.459	0.449	0.439	0.429	0.419	0.409	0.398	0.389	0.379	0.368	0.359	0.349	0.339	0.330	0.320	0.311	0.304	0.295	0.288	0.280	0.274	0.266	0.260	0.254	0.249	0.244	0.239	0.234	0.230	0.228	0.224	0.221	0.219	0.216	0.215	0.215	0.214	0.212	0.212	0.212	0.214	0.215	0.216	0.218	0.219	0.221	0.224	0.226	0.230	0.232	0.236	0.240	0.244	0.249	0.252	0.258	0.262	0.269	0.274	0.279	0.284	0.289	0.296	0.301	0.308	0.315	0.322	0.329	0.335	0.342	0.350	0.358	0.365	0.371	0.379	0.386	0.394	0.402	0.410	0.418	0.425	0.432	0.441	0.448	0.455	0.464	0.470	0.478	0.485	0.492	0.499	0.506	0.512	0.519	0.525	0.532	0.538	0.544	0.550	0.554	0.560	0.565	0.570	0.572	0.578	0.581	0.585	0.589	0.591	0.594	0.595	0.598	0.599	0.599	0.600	0.601	0.600	0.601	0.600	0.599	0.598	0.596	0.594	0.592	0.590	0.586	0.584	0.581	0.578	0.572	0.569	0.564	0.559	0.554	0.549	0.544	0.538	0.531	0.525	0.520	0.514	0.506	0.499	0.492	0.486	0.479	0.471	0.464	0.456	0.449	0.441	0.434	0.428	0.419	0.411	0.404	0.396	0.389	0.381	0.374	0.366	0.358	0.351	0.344	0.336	0.329	0.321	0.315	0.308	0.300	0.294	0.288	0.280	0.274	0.266	0.261	0.254	0.248	0.241	0.236	0.230	0.224	0.218	0.211	0.206	0.200	0.196	0.190	0.185	0.180	0.176	0.171	0.166	0.161	0.158	0.154	0.150	0.146	0.144	0.141	0.139	0.136	0.132	0.131	0.130	0.129	0.128	0.128	0.128	0.128	0.128	0.129	0.130	0.131	0.134	0.136	0.139	0.141	0.145	0.150	0.154	0.159	0.165	0.170	0.175	0.182	0.189	0.196	0.202	0.211	0.220	0.228	0.236	0.246	0.255	0.264	0.274	0.285	0.295	0.305	0.316	0.326	0.336	0.348	0.359	0.371	0.381	0.394	0.404	0.415	0.426	0.439	0.449	0.461	0.471	0.482	0.494	0.506	0.516	0.528	0.538	0.549	0.560	0.571	0.581	0.591	0.602	0.614	0.624	0.634	0.644	0.654	0.664	0.674	0.684	0.694	0.705	0.714	0.724	0.734	0.744	0.755	0.764	0.774	0.784	0.794	0.804	0.814	0.822	0.834	0.842	0.852	0.862	0.872	0.882	0.894	0.902	0.912	0.922	0.932	0.942	0.951	0.961	0.970	0.980	0.990	0.999	1.009	1.019	1.028	1.036	1.045	1.054	1.064	1.072	1.081	1.090	1.099	1.108	1.115	1.124	1.134	1.141	1.149	1.158	1.166	1.175	1.184	1.191	1.200	1.209	1.218	1.226	1.234	1.242	1.252	1.261	1.270	1.278	1.286	1.295	1.305	1.314	1.322	1.332	1.341	1.350	1.359	1.368	1.378	1.386	1.395	1.404	1.412	1.421	1.429	1.438	1.446	1.455	1.462	1.470	1.478	1.484	1.491	1.496	1.502	1.509	1.512	1.516	1.522	1.525	1.529	1.530	1.534	1.534	1.535	1.536	1.536	1.535	1.534	1.532	1.530	1.526	1.522	1.519	1.514	1.508	1.501	1.495	1.488	1.480	1.472	1.464	1.455	1.446	1.436	1.428	1.418	1.408	1.398	1.386	1.376	1.365	1.355	1.345	1.335	1.324	1.314	1.304	1.294	1.285	1.276	1.268	1.260	1.252	1.245	1.239	1.234	1.228	1.224	1.219	1.215	1.214	1.211	1.210	1.209	1.211	1.211	1.214	1.216	1.219	1.224	1.228	1.234	1.240	1.248	1.256	1.264	1.272	1.282	1.292	1.304	1.315	1.326	1.338	1.350	1.364	1.376	1.389	1.402	1.416	1.430	1.444	1.458	1.471	1.485	1.499	1.512	1.525	1.538	1.550	1.562	1.572	1.585	1.595	1.606	1.615	1.625	1.632	1.641	1.648	1.654	1.660	1.665	1.669	1.672	1.676	1.678	1.680	1.680	1.680	1.680	1.678	1.676	1.674	1.670	1.666	1.660	1.655	1.649	1.642	1.634	1.626	1.618	1.609	1.599	1.589	1.579	1.569	1.556	1.545	1.532	1.521	1.509	1.495	1.484	1.470	1.458	1.444	1.430	1.416	1.402	1.390	1.375	1.362	1.349	1.335	1.322	1.309	1.295	1.282	1.269	1.255	1.242	1.229	1.218	1.205	1.192	1.180	1.168	1.155	1.144	1.132	1.122	1.110	1.099	1.089	1.078	1.068	1.056	1.046	1.038	1.026	1.018	1.009	0.998	0.989	0.980	0.970	0.962	0.954	0.945	0.936	0.929	0.920	0.911	0.904	0.896	0.888	0.880	0.872	0.865	0.858	0.850	0.841	0.834	0.826	0.819	0.810	0.802	0.794	0.786	0.778	0.770	0.761	0.751	0.742	0.734	0.724	0.715	0.705	0.694	0.684	0.672	0.662	0.650	0.638	0.625	0.614	0.600	0.586	0.572	0.559	0.544	0.528	0.514	0.498	0.481	0.464	0.448	0.429	0.412	0.394	0.376	0.356	0.338	0.319	0.299	0.279	0.260	0.240	0.220	0.200	0.180	0.160	0.140	0.119	0.099	0.079	0.060	0.041	0.021	0.001	-0.018	-0.035	-0.052	-0.071	-0.086	-0.104	-0.120	-0.134	-0.149	-0.162	-0.178	-0.189	-0.201	-0.212	-0.222	-0.231	-0.240	-0.248	-0.255	-0.260	-0.266	-0.269	-0.272	-0.275	-0.276	-0.278	-0.276	-0.275	-0.272	-0.270	-0.265	-0.260	-0.254	-0.246	-0.239	-0.230	-0.220	-0.210	-0.198	-0.188	-0.172	-0.160	-0.145	-0.131	-0.116	-0.099	-0.084	-0.066	-0.048	-0.029	-0.011	0.009	0.026	0.046	0.068	0.086	0.106	0.126	0.146	0.166	0.186	0.205	0.226	0.245	0.262	0.282	0.301	0.319	0.336	0.352	0.370	0.385	0.400	0.415	0.430	0.442	0.456	0.468	0.480	0.490	0.499	0.509	0.516	0.524	0.530	0.535	0.539	0.544	0.548	0.549	0.550	0.551	0.552	0.551	0.551	0.549	0.546	0.544	0.540	0.536	0.531	0.526	0.521	0.516	0.510	0.504	0.498	0.490	0.485	0.478	0.471	0.465	0.458	0.451	0.445	0.439	0.432	0.428	0.422	0.418	0.412	0.409	0.404	0.402	0.399	0.398	0.396	0.394	0.395	0.394	0.396	0.396	0.399	0.401	0.405	0.409	0.414	0.419	0.425	0.431	0.439	0.446	0.455	0.464	0.474	0.484	0.494	0.505	0.516	0.529	0.541	0.555	0.568	0.581	0.595	0.610	0.624	0.639	0.655	0.670	0.686	0.700	0.716	0.732	0.749	0.765	0.780	0.796	0.811	0.828	0.844	0.859	0.874	0.890	0.905	0.920	0.934	0.949	0.962	0.976	0.989	1.001	1.015	1.026	1.039	1.051	1.062	1.072	1.082	1.091	1.101	1.111	1.119	1.128	1.135	1.142	1.150	1.156	1.162	1.168	1.174	1.179	1.182	1.188	1.191	1.196	1.200	1.202	1.205	1.208	1.210	1.211	1.214	1.215	1.216	1.218	1.219	1.220	1.219	1.220	1.220	1.220	1.220	1.220	1.220	1.219	1.218	1.218	1.216	1.215	1.214	1.211	1.211	1.208	1.206	1.204	1.201	1.198	1.194	1.190	1.188	1.182	1.179	1.172	1.168	1.162	1.155	1.149	1.141	1.135	1.128	1.119	1.109	1.099	1.089	1.079	1.069	1.058	1.045	1.031	1.019	1.005	0.990	0.976	0.960	0.944	0.928	0.910	0.892	0.875	0.856	0.838	0.819	0.799	0.778	0.758	0.738	0.718	0.696	0.674	0.652	0.630	0.609	0.586	0.564	0.541	0.519	0.498	0.474	0.452	0.430	0.408	0.386	0.364	0.344	0.322	0.302	0.281	0.261	0.242	0.222	0.204	0.186	0.168	0.150	0.134	0.116	0.101	0.086	0.071	0.058	0.045	0.032	0.020	0.008	-0.004	-0.012	-0.024	-0.032	-0.041	-0.049	-0.058	-0.064	-0.070	-0.075	-0.081	-0.085	-0.090	-0.094	-0.098	-0.100	-0.102	-0.105	-0.108	-0.109	-0.109	-0.110	-0.111	-0.112	-0.111	-0.111	-0.111	-0.111	-0.112	-0.111	-0.110	-0.111	-0.111	-0.111	-0.110	-0.110	-0.111	-0.111	-0.111	-0.112	-0.112	-0.114	-0.116	-0.118	-0.120	-0.121	-0.124	-0.128	-0.131	-0.135	-0.140	-0.144	-0.149	-0.154	-0.160	-0.166	-0.172	-0.180	-0.188	-0.195	-0.204	-0.211	-0.220	-0.230	-0.240	-0.250	-0.260	-0.271	-0.281	-0.292	-0.304	-0.315	-0.326	-0.338	-0.351	-0.362	-0.375	-0.386	-0.399	-0.410	-0.422	-0.434	-0.446	-0.458	-0.470	-0.481	-0.492	-0.504	-0.514	-0.525	-0.535	-0.542	-0.552	-0.561	-0.569	-0.576	-0.584	-0.590	-0.596	-0.600	-0.605	-0.610	-0.612	-0.615	-0.616	-0.618	-0.618	-0.618	-0.615	-0.614	-0.610	-0.608	-0.602	-0.596	-0.590	-0.582	-0.575	-0.568	-0.558	-0.548	-0.536	-0.524	-0.511	-0.498	-0.484	-0.470	-0.454	-0.438	-0.420	-0.402	-0.384	-0.366	-0.346	-0.328	-0.308	-0.288	-0.266	-0.245	-0.222	-0.201	-0.179	-0.155	-0.134	-0.110	-0.088	-0.064	-0.041	-0.018	0.006	0.030	0.052	0.075	0.098	0.121	0.144	0.165	0.188	0.209	0.230	0.251	0.271	0.291	0.311	0.329	0.349	0.366	0.384	0.401	0.416	0.431	0.446	0.460	0.475	0.489	0.500	0.511	0.522	0.534	0.542	0.551	0.560	0.568	0.574	0.581	0.588	0.591	0.596	0.600	0.604	0.606	0.608	0.610	0.611	0.612	0.612	0.614	0.612	0.611	0.610	0.609	0.608	0.604	0.602	0.599	0.596	0.592	0.589	0.586	0.581	0.578	0.574	0.570	0.566	0.561	0.558	0.552	0.549	0.545	0.540	0.536	0.532	0.528	0.524	0.520	0.515	0.512	0.509	0.505	0.501	0.499	0.495	0.491	0.489	0.486	0.484	0.480	0.479	0.476	0.475	0.472	0.471	0.469	0.468	0.468	0.466	0.466	0.465	0.465	0.466	0.466	0.466	0.469	0.470	0.471	0.474	0.476	0.479	0.482	0.485	0.489	0.495	0.499	0.505	0.510	0.516	0.522	0.529	0.536	0.545	0.552	0.561	0.569	0.579	0.588	0.598	0.606	0.616	0.626	0.636	0.648	0.658	0.668	0.678	0.689	0.699	0.710	0.719	0.730	0.739	0.749	0.756	0.765	0.772	0.780	0.788	0.794	0.800	0.805	0.809	0.812	0.815	0.818	0.818	0.819	0.819	0.818	0.815	0.811	0.808	0.802	0.798	0.791	0.784	0.775	0.766	0.756	0.746	0.735	0.722	0.710	0.698	0.684	0.670	0.655	0.640	0.625	0.609	0.594	0.578	0.562	0.546	0.531	0.515	0.499	0.482	0.468	0.454	0.438	0.424	0.410	0.396	0.384	0.370	0.359	0.348	0.335	0.325	0.315	0.306	0.296	0.289	0.280	0.274	0.266	0.261	0.255	0.250	0.245	0.240	0.236	0.232	0.229	0.226	0.222	0.220	0.216	0.214	0.211	0.209	0.205	0.202	0.199	0.195	0.192	0.188	0.184	0.179	0.174	0.168	0.161	0.155	0.148	0.141	0.132	0.125	0.115	0.105	0.095	0.084	0.072	0.060	0.048	0.034	0.020	0.006	-0.009	-0.024	-0.040	-0.055	-0.072	-0.090	-0.106	-0.124	-0.141	-0.159	-0.178	-0.195	-0.212	-0.231	-0.250	-0.268	-0.286	-0.305	-0.322	-0.340	-0.358	-0.375	-0.391	-0.409	-0.425	-0.441	-0.456	-0.472	-0.486	-0.501	-0.515	-0.528	-0.542	-0.554	-0.566	-0.578	-0.589	-0.600	-0.610	-0.619	-0.628	-0.636	-0.644	-0.651	-0.658	-0.665	-0.670	-0.676	-0.680	-0.685	-0.689	-0.691	-0.695	-0.698	-0.701	-0.702	-0.704	-0.706	-0.706	-0.708	-0.708	-0.708	-0.708	-0.706	-0.708	-0.706	-0.705	-0.704	-0.701	-0.700	-0.698	-0.698	-0.695	-0.692	-0.691	-0.688	-0.686	-0.684	-0.681	-0.680	-0.676	-0.675	-0.672	-0.670	-0.669	-0.666	-0.664	-0.661	-0.660	-0.658	-0.656	-0.654	-0.654	-0.651	-0.650	-0.649	-0.648	-0.646	-0.645	-0.645	-0.645	-0.645	-0.644	-0.645	-0.646	-0.645	-0.646	-0.648	-0.649	-0.651	-0.651	-0.654	-0.655	-0.659	-0.661	-0.664	-0.668	-0.670	-0.675	-0.679	-0.684	-0.688	-0.692	-0.698	-0.702	-0.709	-0.715	-0.721	-0.729	-0.736	-0.742	-0.750	-0.760	-0.768	-0.778	-0.785	-0.795	-0.805	-0.816	-0.826	-0.838	-0.850	-0.860	-0.872	-0.885	-0.898	-0.911	-0.925	-0.938	-0.952	-0.966	-0.980	-0.995	-1.011	-1.026	-1.042	-1.059	-1.075	-1.091	-1.106	-1.124	-1.140	-1.156	-1.174	-1.190	-1.208	-1.224	-1.241	-1.258	-1.275	-1.291	-1.308	-1.325	-1.340	-1.356	-1.372	-1.389	-1.404	-1.419	-1.434	-1.448	-1.462	-1.476	-1.489	-1.502	-1.515	-1.526	-1.538	-1.549	-1.559	-1.569	-1.578	-1.586	-1.594	-1.601	-1.608	-1.614	-1.619	-1.624	-1.628	-1.630	-1.634	-1.635	-1.635	-1.636	-1.635	-1.635	-1.634	-1.631	-1.628	-1.625	-1.620	-1.615	-1.608	-1.601	-1.595	-1.588	-1.580	-1.571	-1.562	-1.551	-1.541	-1.531	-1.520	-1.509	-1.496	-1.484	-1.471	-1.459	-1.445	-1.431	-1.416	-1.402	-1.389	-1.374	-1.360	-1.344	-1.330	-1.314	-1.299	-1.284	-1.269	-1.252	-1.238	-1.222	-1.206	-1.191	-1.175	-1.160	-1.144	-1.129	-1.114	-1.099	-1.084	-1.068	-1.052	-1.038	-1.022	-1.008	-0.992	-0.978	-0.962	-0.948	-0.932	-0.916	-0.902	-0.886	-0.871	-0.858	-0.842	-0.825	-0.810	-0.796	-0.780	-0.764	-0.748	-0.731	-0.715	-0.699	-0.682	-0.665	-0.649	-0.631	-0.614	-0.596	-0.578	-0.560	-0.542	-0.524	-0.505	-0.486	-0.466	-0.448	-0.429	-0.409	-0.389	-0.369	-0.349	-0.329	-0.309	-0.288	-0.268	-0.248	-0.228	-0.208	-0.186	-0.168	-0.146	-0.128	-0.106	-0.088	-0.069	-0.049	-0.030	-0.011	0.006	0.024	0.041	0.059	0.075	0.092	0.108	0.124	0.139	0.152	0.168	0.180	0.194	0.205	0.216	0.228	0.239	0.249	0.259	0.268	0.276	0.284	0.291	0.299	0.305	0.310	0.315	0.320	0.324	0.328	0.331	0.334	0.338	0.339	0.340	0.341	0.342	0.344	0.345	0.345	0.345	0.345	0.344	0.342	0.342	0.341	0.340	0.339	0.336	0.335	0.334	0.332	0.329	0.328	0.326	0.324	0.321	0.319	0.318	0.314	0.311	0.309	0.306	0.304	0.301	0.298	0.295	0.292	0.289	0.286	0.284	0.279	0.276	0.271	0.268	0.262	0.258	0.254	0.249	0.244	0.238	0.231	0.226	0.220	0.212	0.205	0.198	0.190	0.181	0.172	0.162	0.154	0.144	0.134	0.121	0.111	0.099	0.086	0.074	0.060	0.046	0.031	0.018	0.002	-0.012	-0.029	-0.045	-0.062	-0.079	-0.096	-0.114	-0.132	-0.151	-0.170	-0.188	-0.206	-0.226	-0.245	-0.265	-0.284	-0.302	-0.321	-0.341	-0.359	-0.378	-0.396	-0.415	-0.432	-0.450	-0.466	-0.484	-0.500	-0.515	-0.531	-0.545	-0.560	-0.574	-0.585	-0.598	-0.610	-0.620	-0.630	-0.639	-0.648	-0.655	-0.661	-0.669	-0.675	-0.679	-0.684	-0.686	-0.690	-0.691	-0.692	-0.694	-0.694	-0.694	-0.692	-0.691	-0.689	-0.686	-0.684	-0.681	-0.679	-0.675	-0.671	-0.668	-0.664	-0.659	-0.655	-0.650	-0.646	-0.642	-0.639	-0.635	-0.631	-0.628	-0.624	-0.620	-0.618	-0.615	-0.611	-0.610	-0.609	-0.608	-0.606	-0.605	-0.605	-0.605	-0.605	-0.606	-0.606	-0.608	-0.610	-0.611	-0.612	-0.616	-0.618	-0.621	-0.625	-0.626	-0.630	-0.634	-0.638	-0.640	-0.644	-0.648	-0.651	-0.654	-0.658	-0.660	-0.664	-0.668	-0.669	-0.671	-0.675	-0.676	-0.679	-0.681	-0.681	-0.684	-0.685	-0.685	-0.686	-0.686	-0.686	-0.685	-0.685	-0.684	-0.682	-0.682	-0.681	-0.679	-0.676	-0.674	-0.671	-0.669	-0.665	-0.662	-0.659	-0.656	-0.651	-0.648	-0.644	-0.639	-0.634	-0.630	-0.625	-0.619	-0.614	-0.608	-0.602	-0.595	-0.590	-0.582	-0.578	-0.570	-0.562	-0.555	-0.548	-0.540	-0.531	-0.524	-0.515	-0.506	-0.496	-0.486	-0.476	-0.468	-0.456	-0.445	-0.434	-0.422	-0.410	-0.398	-0.385	-0.372	-0.360	-0.346	-0.331	-0.318	-0.304	-0.288	-0.274	-0.258	-0.242	-0.228	-0.211	-0.194	-0.179	-0.162	-0.145	-0.130	-0.112	-0.096	-0.080	-0.062	-0.046	-0.031	-0.015	0.001	0.018	0.032	0.049	0.064	0.079	0.094	0.109	0.121	0.135	0.149	0.162	0.175	0.188	0.200	0.210	0.222	0.232	0.244	0.252	0.261	0.270	0.279	0.288	0.295	0.301	0.309	0.315	0.320	0.326	0.331	0.336	0.341	0.344	0.348	0.350	0.354	0.356	0.359	0.360	0.361	0.362	0.362	0.364	0.364	0.364	0.364	0.362	0.362	0.361	0.360	0.358	0.356	0.354	0.351	0.350	0.348	0.344	0.341	0.339	0.335	0.331	0.329	0.324	0.321	0.316	0.312	0.309	0.305	0.300	0.298	0.292	0.289	0.284	0.279	0.275	0.271	0.266	0.261	0.258	0.252	0.250	0.245	0.242	0.238	0.234	0.231	0.228	0.224	0.221	0.218	0.215	0.212	0.210	0.208	0.206	0.204	0.202	0.201	0.200	0.199	0.199	0.199	0.198	0.198	0.198	0.198	0.198	0.199	0.200	0.201	0.202	0.202	0.205	0.206	0.209	0.211	0.212	0.215	0.218	0.220	0.222	0.225	0.228	0.230	0.232	0.236	0.238	0.240	0.242	0.245	0.248	0.250	0.251	0.254	0.255	0.256	0.259	0.260	0.261	0.261	0.262	0.262	0.264	0.264	0.264	0.262	0.264	0.262	0.261	0.260	0.259	0.256	0.256	0.254	0.250	0.249	0.246	0.242	0.240	0.235	0.231	0.228	0.224	0.219	0.214	0.210	0.204	0.199	0.192	0.188	0.181	0.175	0.168	0.161	0.154	0.148	0.139	0.131	0.122	0.115	0.106	0.098	0.089	0.079	0.070	0.060	0.050	0.039	0.029	0.019	0.008	-0.002	-0.014	-0.026	-0.039	-0.050	-0.061	-0.072	-0.086	-0.098	-0.110	-0.122	-0.135	-0.148	-0.160	-0.172	-0.185	-0.198	-0.210	-0.222	-0.235	-0.248	-0.259	-0.271	-0.282	-0.294	-0.305	-0.316	-0.328	-0.338	-0.348	-0.358	-0.366	-0.375	-0.385	-0.392	-0.401	-0.409	-0.415	-0.421	-0.428	-0.432	-0.439	-0.444	-0.448	-0.451	-0.455	-0.459	-0.461	-0.462	-0.465	-0.466	-0.468	-0.466	-0.468	-0.468	-0.466	-0.465	-0.464	-0.462	-0.460	-0.459	-0.455	-0.452	-0.450	-0.448	-0.444	-0.440	-0.436	-0.432	-0.429	-0.425	-0.421	-0.418	-0.412	-0.409	-0.405	-0.401	-0.399	-0.394	-0.390	-0.386	-0.381	-0.379	-0.376	-0.371	-0.369	-0.365	-0.362	-0.359	-0.358	-0.354	-0.351	-0.349	-0.346	-0.345	-0.342	-0.341	-0.340	-0.339	-0.339	-0.336	-0.336	-0.338	-0.336	-0.336	-0.338	-0.339	-0.339	-0.340	-0.342	-0.344	-0.346	-0.349	-0.351	-0.354	-0.358	-0.361	-0.365	-0.369	-0.374	-0.379	-0.384	-0.390	-0.396	-0.401	-0.408	-0.415	-0.421	-0.429	-0.436	-0.445	-0.454	-0.461	-0.471	-0.480	-0.490	-0.499	-0.509	-0.520	-0.530	-0.541	-0.551	-0.561	-0.572	-0.584	-0.595	-0.606	-0.618	-0.628	-0.639	-0.649	-0.660	-0.671	-0.682	-0.691	-0.701	-0.711	-0.720	-0.729	-0.738	-0.746	-0.754	-0.761	-0.769	-0.775	-0.781	-0.785	-0.791	-0.794	-0.798	-0.800	-0.801	-0.802	-0.802	-0.802	-0.801	-0.800	-0.798	-0.794	-0.790	-0.785	-0.779	-0.772	-0.765	-0.756	-0.748	-0.738	-0.728	-0.716	-0.705	-0.692	-0.680	-0.665	-0.651	-0.636	-0.621	-0.605	-0.589	-0.571	-0.554	-0.536	-0.518	-0.500	-0.482	-0.464	-0.444	-0.425	-0.406	-0.388	-0.369	-0.350	-0.332	-0.314	-0.295	-0.276	-0.260	-0.242	-0.226	-0.210	-0.192	-0.179	-0.164	-0.150	-0.138	-0.124	-0.111	-0.100	-0.091	-0.080	-0.071	-0.064	-0.058	-0.050	-0.045	-0.041	-0.039	-0.035	-0.034	-0.034	-0.034	-0.034	-0.036	-0.038	-0.041	-0.046	-0.050	-0.056	-0.061	-0.069	-0.076	-0.084	-0.092	-0.101	-0.111	-0.120	-0.130	-0.140	-0.151	-0.161	-0.171	-0.182	-0.192	-0.202	-0.214	-0.225	-0.234	-0.245	-0.254	-0.262	-0.272	-0.280	-0.289	-0.296	-0.302	-0.308	-0.314	-0.319	-0.322	-0.326	-0.329	-0.331	-0.332	-0.334	-0.332	-0.332	-0.330	-0.328	-0.324	-0.320	-0.316	-0.309	-0.304	-0.296	-0.289	-0.280	-0.271	-0.261	-0.250	-0.240	-0.229	-0.218	-0.205	-0.191	-0.178	-0.165	-0.151	-0.136	-0.122	-0.109	-0.094	-0.079	-0.064	-0.050	-0.035	-0.021	-0.006	0.006	0.021	0.034	0.048	0.060	0.071	0.084	0.095	0.105	0.116	0.126	0.134	0.142	0.150	0.156	0.162	0.166	0.171	0.174	0.176	0.179	0.179	0.179	0.179	0.176	0.172	0.169	0.165	0.160	0.152	0.146	0.139	0.130	0.120	0.111	0.100	0.088	0.076	0.065	0.051	0.038	0.024	0.010	-0.005	-0.020	-0.035	-0.051	-0.066	-0.081	-0.096	-0.112	-0.129	-0.144	-0.159	-0.174	-0.189	-0.204	-0.218	-0.231	-0.244	-0.256	-0.269	-0.280	-0.291	-0.301	-0.311	-0.320	-0.328	-0.335	-0.341	-0.348	-0.352	-0.356	-0.359	-0.361	-0.364	-0.364	-0.364	-0.362	-0.361	-0.358	-0.355	-0.350	-0.345	-0.340	-0.332	-0.326	-0.318	-0.310	-0.301	-0.291	-0.281	-0.270	-0.260	-0.250	-0.239	-0.226	-0.216	-0.204	-0.192	-0.181	-0.170	-0.158	-0.148	-0.138	-0.125	-0.115	-0.106	-0.098	-0.089	-0.080	-0.074	-0.066	-0.060	-0.055	-0.051	-0.048	-0.044	-0.042	-0.041	-0.040	-0.041	-0.044	-0.048	-0.050	-0.055	-0.061	-0.068	-0.075	-0.084	-0.094	-0.104	-0.115	-0.128	-0.140	-0.154	-0.168	-0.184	-0.199	-0.218	-0.234	-0.251	-0.270	-0.289	-0.310	-0.329	-0.349	-0.370	-0.391	-0.412	-0.434	-0.454	-0.476	-0.498	-0.520	-0.540	-0.562	-0.584	-0.605	-0.625	-0.646	-0.666	-0.688	-0.708	-0.726	-0.744	-0.762	-0.781	-0.799	-0.816	-0.831	-0.848	-0.864	-0.879	-0.892	-0.906	-0.919	-0.931	-0.942	-0.955	-0.965	-0.975	-0.985	-0.994	-1.001	-1.010	-1.018	-1.024	-1.029	-1.035	-1.040	-1.045	-1.050	-1.054	-1.058	-1.060	-1.062	-1.065	-1.065	-1.068	-1.069	-1.069	-1.070	-1.070	-1.070	-1.070	-1.069	-1.068	-1.066	-1.065	-1.062	-1.061	-1.059	-1.058	-1.055	-1.051	-1.050	-1.046	-1.042	-1.039	-1.036	-1.032	-1.028	-1.024	-1.020	-1.015	-1.011	-1.006	-1.001	-0.995	-0.989	-0.984	-0.978	-0.971	-0.965	-0.958	-0.951	-0.944	-0.936	-0.929	-0.921	-0.912	-0.904	-0.896	-0.886	-0.878	-0.868	-0.858	-0.848	-0.836	-0.826	-0.815	-0.805	-0.794	-0.780	-0.769	-0.756	-0.744	-0.730	-0.718	-0.704	-0.689	-0.676	-0.661	-0.648	-0.631	-0.616	-0.600	-0.586	-0.570	-0.554	-0.536	-0.520	-0.502	-0.488	-0.470	-0.452	-0.435	-0.418	-0.400	-0.382	-0.365	-0.348	-0.329	-0.310	-0.292	-0.274	-0.256	-0.238	-0.219	-0.201	-0.182	-0.164	-0.146	-0.129	-0.111	-0.092	-0.074	-0.056	-0.039	-0.021	-0.004	0.014	0.031	0.046	0.064	0.080	0.098	0.112	0.129	0.144	0.160	0.175	0.190	0.205	0.219	0.232	0.246	0.260	0.272	0.285	0.298	0.310	0.320	0.332	0.342	0.354	0.364	0.372	0.381	0.390	0.399	0.406	0.414	0.420	0.425	0.431	0.436	0.441	0.446	0.449	0.452	0.455	0.458	0.459	0.461	0.461	0.462	0.461	0.461	0.461	0.459	0.458	0.455	0.454	0.450	0.448	0.444	0.441	0.436	0.432	0.429	0.425	0.420	0.416	0.411	0.406	0.402	0.398	0.395	0.390	0.385	0.381	0.378	0.375	0.371	0.369	0.366	0.364	0.362	0.360	0.360	0.359	0.358	0.358	0.359	0.359	0.360	0.361	0.364	0.366	0.369	0.372	0.376	0.380	0.384	0.389	0.394	0.399	0.404	0.410	0.416	0.422	0.429	0.436	0.442	0.449	0.455	0.462	0.470	0.476	0.482	0.489	0.495	0.501	0.507	0.514	0.519	0.524	0.530	0.534	0.539	0.542	0.546	0.550	0.552	0.555	0.558	0.559	0.560	0.561	0.561	0.561	0.561	0.561	0.560	0.558	0.556	0.554	0.552	0.549	0.545	0.542	0.539	0.535	0.531	0.528	0.522	0.519	0.514	0.509	0.504	0.500	0.495	0.491	0.485	0.481	0.476	0.472	0.466	0.462	0.459	0.455	0.450	0.446	0.442	0.440	0.438	0.432	0.430	0.428	0.424	0.422	0.419	0.418	0.415	0.414	0.412	0.411	0.410	0.409	0.408	0.408	0.408	0.408	0.408	0.406	0.406	0.406	0.406	0.408	0.409	0.409	0.410	0.410	0.411	0.412	0.414	0.415	0.416	0.418	0.419	0.420	0.421	0.425	0.426	0.429	0.430	0.432	0.435	0.436	0.439	0.442	0.444	0.448	0.449	0.452	0.455	0.458	0.460	0.462	0.465	0.468	0.470	0.472	0.475	0.478	0.480	0.482	0.485	0.488	0.489	0.491	0.492	0.495	0.496	0.498	0.499	0.500	0.501	0.502	0.502	0.502	0.502	0.501	0.501	0.500	0.499	0.499	0.496	0.495	0.492	0.490	0.488	0.484	0.481	0.478	0.474	0.469	0.465	0.459	0.455	0.450	0.445	0.439	0.434	0.428	0.421	0.415	0.409	0.404	0.398	0.391	0.385	0.379	0.374	0.368	0.362	0.356	0.352	0.348	0.344	0.340	0.336	0.334	0.331	0.329	0.328	0.326	0.326	0.326	0.326	0.329	0.330	0.334	0.338	0.341	0.346	0.352	0.359	0.366	0.375	0.384	0.394	0.404	0.415	0.426	0.439	0.451	0.465	0.480	0.495	0.510	0.525	0.542	0.560	0.576	0.594	0.611	0.628	0.646	0.665	0.681	0.700	0.718	0.735	0.752	0.770	0.786	0.804	0.819	0.835	0.850	0.864	0.878	0.891	0.904	0.915	0.926	0.935	0.945	0.954	0.960	0.969	0.974	0.979	0.981	0.985	0.988	0.988	0.988	0.988	0.986	0.982	0.979	0.975	0.969	0.964	0.956	0.949	0.941	0.932	0.922	0.912	0.902	0.892	0.881	0.870	0.856	0.845	0.832	0.820	0.808	0.795	0.781	0.769	0.755	0.742	0.729	0.716	0.704	0.691	0.680	0.668	0.656	0.645	0.634	0.624	0.612	0.602	0.592	0.584	0.574	0.566	0.558	0.550	0.544	0.538	0.530	0.524	0.520	0.514	0.510	0.506	0.502	0.499	0.496	0.492	0.492	0.490	0.490	0.488	0.489	0.489	0.489	0.490	0.491	0.494	0.495	0.498	0.501	0.505	0.509	0.511	0.516	0.521	0.526	0.531	0.539	0.545	0.551	0.558	0.564	0.572	0.579	0.589	0.596	0.604	0.614	0.622	0.631	0.640	0.650	0.660	0.670	0.680	0.689	0.699	0.710	0.720	0.730	0.741	0.750	0.760	0.770	0.781	0.790	0.800	0.809	0.818	0.828	0.835	0.844	0.852	0.860	0.868	0.875	0.882	0.889	0.895	0.900	0.906	0.911	0.916	0.920	0.924	0.928	0.930	0.932	0.935	0.936	0.936	0.938	0.939	0.938	0.938	0.936	0.935	0.932	0.930	0.926	0.924	0.920	0.916	0.912	0.908	0.902	0.896	0.891	0.885	0.879	0.871	0.865	0.858	0.850	0.841	0.835	0.826	0.818	0.809	0.800	0.791	0.781	0.772	0.762	0.754	0.742	0.734	0.724	0.714	0.704	0.692	0.682	0.672	0.661	0.651	0.641	0.631	0.621	0.610	0.599	0.590	0.579	0.569	0.559	0.548	0.538	0.528	0.519	0.507	0.498	0.488	0.479	0.469	0.460	0.450	0.441	0.432	0.422	0.414	0.405	0.396	0.388	0.380	0.371	0.362	0.356	0.348	0.341	0.332	0.326	0.319	0.312	0.306	0.300	0.295	0.289	0.284	0.280	0.274	0.270	0.265	0.262	0.259	0.256	0.254	0.251	0.250	0.248	0.246	0.246	0.246	0.246	0.246	0.249	0.249	0.251	0.254	0.256	0.260	0.262	0.268	0.271	0.276	0.281	0.288	0.292	0.299	0.305	0.314	0.321	0.329	0.336	0.345	0.354	0.364	0.374	0.382	0.392	0.404	0.414	0.425	0.435	0.446	0.459	0.470	0.481	0.492	0.505	0.516	0.529	0.541	0.554	0.566	0.578	0.591	0.604	0.618	0.630	0.642	0.655	0.668	0.681	0.694	0.708	0.720	0.734	0.745	0.759	0.772	0.785	0.798	0.811	0.825	0.839	0.852	0.865	0.879	0.892	0.906	0.920	0.934	0.946	0.960	0.974	0.989	1.001	1.015	1.029	1.044	1.058	1.071	1.084	1.099	1.111	1.125	1.139	1.152	1.166	1.180	1.192	1.206	1.220	1.232	1.246	1.259	1.271	1.284	1.296	1.309	1.320	1.332	1.344	1.356	1.368	1.379	1.390	1.401	1.411	1.422	1.434	1.444	1.454	1.464	1.474	1.484	1.494	1.501	1.512	1.521	1.531	1.540	1.549	1.558	1.566	1.575	1.584	1.592	1.601	1.609	1.618	1.626	1.634	1.642	1.651	1.659	1.666	1.674	1.682	1.690	1.698	1.705	1.711	1.719	1.725	1.731	1.738	1.744	1.750	1.755	1.760	1.765	1.769	1.771	1.775	1.779	1.780	1.781	1.784	1.784	1.785	1.785	1.784	1.782	1.780	1.778	1.774	1.770	1.765	1.760	1.754	1.746	1.739	1.731	1.724	1.712	1.704	1.694	1.682	1.671	1.659	1.648	1.635	1.621	1.609	1.595	1.581	1.568	1.554	1.540	1.525	1.511	1.498	1.482	1.469	1.455	1.441	1.429	1.416	1.404	1.391	1.380	1.369	1.359	1.349	1.340	1.331	1.325	1.318	1.310	1.305	1.300	1.296	1.292	1.291	1.290	1.289	1.289	1.290	1.291	1.292	1.298	1.300	1.305	1.310	1.316	1.322	1.330	1.338	1.346	1.355	1.364	1.372	1.382	1.392	1.402	1.412	1.424	1.434	1.445	1.456	1.468	1.479	1.489	1.499	1.510	1.520	1.528	1.538	1.546	1.556	1.565	1.572	1.580	1.588	1.594	1.599	1.605	1.609	1.614	1.618	1.621	1.624	1.625	1.626	1.628	1.629	1.629	1.628	1.626	1.624	1.622	1.619	1.616	1.611	1.606	1.602	1.598	1.591	1.585	1.578	1.571	1.564	1.556	1.549	1.540	1.532	1.522	1.514	1.505	1.495	1.485	1.476	1.465	1.455	1.445	1.435	1.424	1.414	1.402	1.391	1.381	1.370	1.358	1.348	1.335	1.325	1.314	1.302	1.290	1.280	1.269	1.258	1.246	1.235	1.224	1.214	1.202	1.192	1.181	1.170	1.159	1.149	1.139	1.128	1.118	1.108	1.098	1.088	1.079	1.068	1.058	1.049	1.039	1.031	1.021	1.012	1.002	0.995	0.986	0.978	0.970	0.961	0.954	0.946	0.939	0.931	0.924	0.915	0.909	0.901	0.895	0.888	0.881	0.875	0.869	0.861	0.855	0.848	0.841	0.835	0.828	0.820	0.814	0.806	0.799	0.791	0.785	0.778	0.769	0.760	0.751	0.742	0.734	0.725	0.716	0.705	0.695	0.684	0.672	0.661	0.650	0.638	0.625	0.611	0.598	0.584	0.570	0.555	0.540	0.525	0.509	0.494	0.476	0.459	0.444	0.426	0.408	0.390	0.372	0.354	0.336	0.319	0.300	0.282	0.264	0.246	0.229	0.209	0.191	0.174	0.158	0.140	0.122	0.106	0.090	0.075	0.060	0.045	0.030	0.016	0.004	-0.009	-0.020	-0.032	-0.041	-0.051	-0.060	-0.068	-0.075	-0.081	-0.086	-0.091	-0.094	-0.096	-0.098	-0.099	-0.098	-0.096	-0.095	-0.091	-0.088	-0.082	-0.075	-0.069	-0.061	-0.052	-0.042	-0.031	-0.020	-0.008	0.006	0.020	0.035	0.051	0.066	0.082	0.101	0.119	0.138	0.159	0.178	0.199	0.218	0.239	0.260	0.282	0.302	0.324	0.346	0.368	0.389	0.411	0.431	0.452	0.472	0.494	0.514	0.534	0.552	0.571	0.589	0.608	0.624	0.640	0.655	0.670	0.684	0.698	0.709	0.721	0.732	0.741	0.751	0.759	0.765	0.771	0.776	0.781	0.786	0.789	0.790	0.791	100.000	5.000	2.000	1.000	2.000	0.000	0.000	0.000	0.000	0.000	0.000	0.000	0.000	0.000	0.000	0.000	0.000	0.000	-1.041	-1.062	-1.084	-1.102	-1.122	-1.141	-1.161	-1.179	-1.196	-1.214	-1.230	-1.245	-1.260	-1.274	-1.288	-1.300	-1.311	-1.324	-1.334	-1.342	-1.351	-1.359	-1.366	-1.371	-1.378	-1.382	-1.386	-1.389	-1.391	-1.394	-1.395	-1.395	-1.395	-1.395	-1.394	-1.392	-1.390	-1.389	-1.386	-1.382	-1.379	-1.375	-1.371	-1.368	-1.365	-1.361	-1.358	-1.354	-1.350	-1.346	-1.344	-1.340	-1.338	-1.335	-1.334	-1.331	-1.331	-1.329	-1.329	-1.328	-1.329	-1.329	-1.330	-1.331	-1.334	-1.336	-1.339	-1.341	-1.345	-1.350	-1.354	-1.359	-1.364	-1.369	-1.375	-1.380	-1.386	-1.392	-1.399	-1.405	-1.412	-1.418	-1.425	-1.432	-1.438	-1.445	-1.451	-1.459	-1.465	-1.471	-1.478	-1.482	-1.490	-1.495	-1.500	-1.505	-1.510	-1.514	-1.519	-1.522	-1.525	-1.529	-1.532	-1.535	-1.536	-1.539	-1.540	-1.541	-1.542	-1.542	-1.542	-1.542	-1.542	-1.542	-1.540	-1.539	-1.538	-1.535	-1.532	-1.529	-1.526	-1.524	-1.519	-1.516	-1.511	-1.506	-1.501	-1.496	-1.491	-1.486	-1.480	-1.474	-1.469	-1.461	-1.455	-1.448	-1.441	-1.434	-1.425	-1.418	-1.410	-1.402	-1.392	-1.384	-1.376	-1.366	-1.358	-1.349	-1.338	-1.329	-1.319	-1.310	-1.300	-1.289	-1.280	-1.270	-1.259	-1.249	-1.239	-1.230	-1.220	-1.210	-1.200	-1.191	-1.181	-1.172	-1.162	-1.155	-1.146	-1.138	-1.130	-1.122	-1.115	-1.109	-1.102	-1.095	-1.089	-1.084	-1.078	-1.074	-1.069	-1.064	-1.060	-1.056	-1.052	-1.051	-1.048	-1.046	-1.045	-1.042	-1.042	-1.041	-1.041	-1.041	-1.041	-1.041	-1.042	-1.044	-1.045	-1.045	-1.048	-1.049	-1.050	-1.052	-1.054	-1.056	-1.058	-1.060	-1.061	-1.064	-1.066	-1.068	-1.070	-1.072	-1.074	-1.076	-1.078	-1.079	-1.081	-1.081	-1.082	-1.085	-1.085	-1.085	-1.086	-1.086	-1.086	-1.088	-1.086	-1.086	-1.086	-1.085	-1.084	-1.084	-1.082	-1.080	-1.079	-1.078	-1.075	-1.074	-1.071	-1.069	-1.066	-1.064	-1.064	-1.060	-1.058	-1.056	-1.052	-1.050	-1.048	-1.045	-1.042	-1.040	-1.038	-1.035	-1.032	-1.030	-1.029	-1.026	-1.024	-1.022	-1.020	-1.019	-1.018	-1.015	-1.014	-1.011	-1.011	-1.010	-1.009	-1.009	-1.008	-1.006	-1.006	-1.006	-1.006	-1.006	-1.006	-1.006	-1.008	-1.008	-1.008	-1.009	-1.010	-1.011	-1.011	-1.014	-1.015	-1.015	-1.018	-1.019	-1.020	-1.021	-1.022	-1.022	-1.025	-1.026	-1.028	-1.029	-1.029	-1.031	-1.032	-1.034	-1.035	-1.035	-1.036	-1.038	-1.039	-1.039	-1.040	-1.040	-1.040	-1.041	-1.041	-1.041	-1.041	-1.042	-1.042	-1.041	-1.041	-1.042	-1.041	-1.041	-1.041	-1.040	-1.040	-1.039	-1.039	-1.038	-1.038	-1.038	-1.036	-1.036	-1.036	-1.035	-1.035	-1.035	-1.034	-1.035	-1.035	-1.035	-1.035	-1.036	-1.036	-1.038	-1.039	-1.040	-1.042	-1.042	-1.045	-1.046	-1.049	-1.051	-1.056	-1.059	-1.061	-1.066	-1.071	-1.075	-1.080	-1.086	-1.092	-1.099	-1.104	-1.111	-1.119	-1.126	-1.135	-1.144	-1.152	-1.162	-1.171	-1.181	-1.191	-1.204	-1.214	-1.225	-1.238	-1.249	-1.261	-1.274	-1.288	-1.299	-1.314	-1.328	-1.341	-1.354	-1.368	-1.382	-1.396	-1.411	-1.425	-1.440	-1.454	-1.468	-1.482	-1.496	-1.510	-1.524	-1.538	-1.551	-1.564	-1.578	-1.590	-1.601	-1.612	-1.625	-1.636	-1.648	-1.656	-1.666	-1.676	-1.685	-1.694	-1.702	-1.710	-1.716	-1.724	-1.729	-1.735	-1.740	-1.744	-1.749	-1.752	-1.755	-1.759	-1.760	-1.761	-1.764	-1.764	-1.764	-1.764	-1.764	-1.761	-1.761	-1.760	-1.758	-1.755	-1.752	-1.749	-1.746	-1.742	-1.740	-1.736	-1.732	-1.729	-1.724	-1.720	-1.715	-1.710	-1.705	-1.702	-1.698	-1.692	-1.689	-1.685	-1.680	-1.676	-1.672	-1.669	-1.665	-1.661	-1.658	-1.655	-1.652	-1.649	-1.648	-1.646	-1.644	-1.644	-1.641	-1.641	-1.641	-1.642	-1.642	-1.644	-1.645	-1.648	-1.649	-1.652	-1.656	-1.660	-1.664	-1.668	-1.672	-1.679	-1.684	-1.690	-1.698	-1.705	-1.712	-1.721	-1.730	-1.739	-1.748	-1.758	-1.769	-1.778	-1.789	-1.800	-1.811	-1.822	-1.836	-1.848	-1.860	-1.872	-1.884	-1.896	-1.910	-1.922	-1.935	-1.946	-1.959	-1.971	-1.984	-1.995	-2.006	-2.018	-2.029	-2.040	-2.050	-2.060	-2.069	-2.078	-2.086	-2.094	-2.101	-2.108	-2.114	-2.119	-2.124	-2.126	-2.129	-2.130	-2.132	-2.132	-2.131	-2.130	-2.128	-2.124	-2.120	-2.115	-2.109	-2.102	-2.095	-2.085	-2.076	-2.065	-2.054	-2.041	-2.029	-2.015	-2.001	-1.985	-1.970	-1.954	-1.936	-1.919	-1.900	-1.881	-1.861	-1.841	-1.820	-1.801	-1.779	-1.759	-1.738	-1.715	-1.694	-1.672	-1.650	-1.630	-1.608	-1.586	-1.565	-1.544	-1.525	-1.504	-1.485	-1.465	-1.446	-1.429	-1.410	-1.394	-1.378	-1.362	-1.349	-1.334	-1.321	-1.309	-1.299	-1.289	-1.279	-1.270	-1.262	-1.256	-1.251	-1.246	-1.242	-1.240	-1.239	-1.239	-1.239	-1.239	-1.241	-1.244	-1.249	-1.254	-1.259	-1.265	-1.271	-1.279	-1.286	-1.296	-1.305	-1.315	-1.325	-1.335	-1.346	-1.358	-1.369	-1.379	-1.391	-1.402	-1.414	-1.425	-1.436	-1.448	-1.458	-1.469	-1.479	-1.489	-1.498	-1.506	-1.514	-1.520	-1.528	-1.534	-1.539	-1.544	-1.548	-1.551	-1.552	-1.555	-1.556	-1.555	-1.554	-1.551	-1.550	-1.546	-1.541	-1.536	-1.529	-1.522	-1.515	-1.506	-1.498	-1.488	-1.476	-1.465	-1.454	-1.441	-1.428	-1.414	-1.399	-1.384	-1.369	-1.354	-1.339	-1.324	-1.308	-1.291	-1.275	-1.260	-1.242	-1.228	-1.211	-1.195	-1.180	-1.165	-1.150	-1.135	-1.120	-1.108	-1.095	-1.081	-1.069	-1.059	-1.048	-1.038	-1.029	-1.020	-1.011	-1.004	-0.998	-0.992	-0.988	-0.984	-0.980	-0.979	-0.978	-0.976	-0.976	-0.978	-0.979	-0.982	-0.986	-0.990	-0.994	-1.000	-1.005	-1.011	-1.020	-1.026	-1.036	-1.044	-1.052	-1.062	-1.072	-1.082	-1.092	-1.102	-1.114	-1.124	-1.135	-1.146	-1.158	-1.168	-1.179	-1.189	-1.199	-1.208	-1.218	-1.226	-1.236	-1.245	-1.252	-1.259	-1.268	-1.272	-1.278	-1.284	-1.288	-1.291	-1.295	-1.298	-1.299	-1.300	-1.301	-1.300	-1.299	-1.298	-1.296	-1.292	-1.289	-1.284	-1.280	-1.272	-1.266	-1.259	-1.252	-1.244	-1.236	-1.226	-1.218	-1.208	-1.199	-1.188	-1.176	-1.165	-1.154	-1.142	-1.130	-1.119	-1.108	-1.096	-1.084	-1.074	-1.061	-1.051	-1.041	-1.030	-1.020	-1.011	-1.002	-0.994	-0.986	-0.978	-0.971	-0.965	-0.959	-0.954	-0.949	-0.946	-0.942	-0.940	-0.940	-0.939	-0.939	-0.940	-0.941	-0.944	-0.948	-0.951	-0.956	-0.961	-0.968	-0.974	-0.982	-0.990	-0.999	-1.009	-1.018	-1.029	-1.040	-1.051	-1.062	-1.075	-1.088	-1.101	-1.114	-1.128	-1.141	-1.155	-1.168	-1.182	-1.196	-1.210	-1.224	-1.238	-1.251	-1.264	-1.278	-1.291	-1.304	-1.316	-1.329	-1.340	-1.351	-1.362	-1.374	-1.384	-1.392	-1.402	-1.409	-1.418	-1.425	-1.432	-1.439	-1.445	-1.450	-1.455	-1.460	-1.464	-1.468	-1.470	-1.474	-1.475	-1.476	-1.478	-1.479	-1.479	-1.479	-1.479	-1.478	-1.478	-1.476	-1.475	-1.474	-1.471	-1.469	-1.466	-1.465	-1.461	-1.459	-1.455	-1.454	-1.450	-1.448	-1.444	-1.441	-1.439	-1.435	-1.432	-1.431	-1.429	-1.425	-1.422	-1.420	-1.419	-1.416	-1.414	-1.412	-1.411	-1.409	-1.408	-1.405	-1.404	-1.402	-1.401	-1.400	-1.398	-1.396	-1.395	-1.394	-1.392	-1.390	-1.388	-1.385	-1.384	-1.381	-1.379	-1.376	-1.374	-1.371	-1.368	-1.365	-1.360	-1.356	-1.352	-1.348	-1.342	-1.336	-1.331	-1.325	-1.319	-1.311	-1.304	-1.296	-1.289	-1.280	-1.270	-1.261	-1.250	-1.240	-1.228	-1.218	-1.205	-1.192	-1.180	-1.166	-1.151	-1.139	-1.122	-1.108	-1.092	-1.076	-1.059	-1.041	-1.024	-1.006	-0.988	-0.969	-0.950	-0.930	-0.910	-0.890	-0.870	-0.850	-0.828	-0.806	-0.784	-0.762	-0.740	-0.718	-0.695	-0.672	-0.649	-0.626	-0.602	-0.579	-0.556	-0.531	-0.507	-0.484	-0.460	-0.436	-0.411	-0.388	-0.364	-0.340	-0.315	-0.292	-0.269	-0.246	-0.221	-0.199	-0.176	-0.154	-0.132	-0.110	-0.089	-0.068	-0.046	-0.026	-0.006	0.012	0.031	0.050	0.068	0.085	0.101	0.118	0.132	0.148	0.161	0.175	0.188	0.199	0.210	0.221	0.230	0.239	0.248	0.254	0.261	0.266	0.271	0.275	0.278	0.280	0.281	0.284	0.284	0.284	0.282	0.281	0.279	0.276	0.274	0.270	0.266	0.262	0.256	0.251	0.246	0.241	0.235	0.230	0.224	0.218	0.211	0.206	0.200	0.194	0.189	0.184	0.179	0.174	0.170	0.165	0.162	0.160	0.156	0.155	0.154	0.152	0.151	0.151	0.152	0.154	0.155	0.158	0.160	0.165	0.169	0.174	0.179	0.184	0.191	0.199	0.205	0.212	0.221	0.230	0.239	0.248	0.256	0.268	0.278	0.288	0.298	0.308	0.318	0.328	0.338	0.349	0.359	0.368	0.378	0.386	0.395	0.404	0.411	0.419	0.426	0.434	0.440	0.446	0.452	0.456	0.461	0.465	0.468	0.470	0.471	0.472	0.472	0.474	0.471	0.469	0.468	0.465	0.461	0.456	0.451	0.446	0.439	0.432	0.425	0.418	0.409	0.399	0.389	0.379	0.368	0.356	0.345	0.332	0.320	0.308	0.292	0.280	0.266	0.250	0.236	0.220	0.205	0.189	0.174	0.158	0.141	0.125	0.109	0.092	0.076	0.059	0.042	0.025	0.009	-0.008	-0.024	-0.041	-0.058	-0.074	-0.089	-0.105	-0.121	-0.136	-0.151	-0.165	-0.180	-0.194	-0.206	-0.220	-0.234	-0.245	-0.258	-0.269	-0.279	-0.289	-0.299	-0.308	-0.316	-0.324	-0.331	-0.338	-0.342	-0.349	-0.352	-0.356	-0.360	-0.361	-0.364	-0.364	-0.365	-0.364	-0.362	-0.361	-0.358	-0.355	-0.350	-0.345	-0.340	-0.334	-0.329	-0.321	-0.314	-0.306	-0.298	-0.289	-0.280	-0.271	-0.261	-0.252	-0.241	-0.231	-0.220	-0.211	-0.201	-0.190	-0.180	-0.170	-0.160	-0.150	-0.141	-0.132	-0.124	-0.115	-0.108	-0.100	-0.094	-0.088	-0.081	-0.078	-0.072	-0.069	-0.066	-0.064	-0.061	-0.061	-0.061	-0.061	-0.064	-0.066	-0.069	-0.072	-0.078	-0.082	-0.089	-0.096	-0.104	-0.111	-0.119	-0.129	-0.139	-0.149	-0.159	-0.171	-0.181	-0.194	-0.205	-0.218	-0.230	-0.242	-0.255	-0.268	-0.280	-0.292	-0.304	-0.315	-0.326	-0.338	-0.348	-0.358	-0.366	-0.376	-0.384	-0.391	-0.399	-0.404	-0.409	-0.414	-0.418	-0.420	-0.422	-0.424	-0.422	-0.421	-0.419	-0.416	-0.411	-0.408	-0.401	-0.395	-0.388	-0.379	-0.368	-0.359	-0.348	-0.335	-0.322	-0.309	-0.295	-0.281	-0.266	-0.251	-0.235	-0.220	-0.204	-0.188	-0.171	-0.155	-0.138	-0.121	-0.106	-0.090	-0.074	-0.058	-0.044	-0.029	-0.015	0.000	0.012	0.025	0.038	0.049	0.058	0.068	0.078	0.086	0.092	0.100	0.106	0.110	0.115	0.119	0.120	0.122	0.124	0.124	0.124	0.121	0.120	0.118	0.114	0.110	0.105	0.100	0.095	0.090	0.084	0.078	0.070	0.064	0.056	0.048	0.040	0.032	0.025	0.016	0.010	0.002	-0.005	-0.012	-0.020	-0.028	-0.034	-0.041	-0.048	-0.054	-0.059	-0.064	-0.069	-0.074	-0.078	-0.080	-0.084	-0.085	-0.089	-0.090	-0.091	-0.092	-0.092	-0.092	-0.092	-0.091	-0.090	-0.089	-0.088	-0.084	-0.081	-0.079	-0.075	-0.070	-0.066	-0.061	-0.056	-0.051	-0.046	-0.040	-0.034	-0.028	-0.020	-0.014	-0.008	0.000	0.008	0.015	0.022	0.030	0.038	0.046	0.054	0.061	0.070	0.079	0.086	0.095	0.102	0.112	0.120	0.129	0.136	0.144	0.152	0.160	0.169	0.175	0.184	0.191	0.199	0.206	0.212	0.219	0.226	0.232	0.240	0.245	0.251	0.258	0.264	0.269	0.274	0.278	0.282	0.289	0.292	0.296	0.300	0.304	0.308	0.311	0.312	0.316	0.319	0.321	0.322	0.325	0.328	0.330	0.331	0.334	0.335	0.335	0.338	0.339	0.339	0.340	0.341	0.342	0.342	0.344	0.344	0.345	0.345	0.345	0.345	0.346	0.346	0.346	0.348	0.346	0.348	0.348	0.348	0.348	0.348	0.348	0.346	0.346	0.346	0.345	0.345	0.344	0.342	0.341	0.340	0.338	0.336	0.334	0.331	0.329	0.325	0.321	0.318	0.315	0.310	0.306	0.300	0.295	0.289	0.282	0.275	0.268	0.261	0.252	0.244	0.234	0.225	0.215	0.204	0.192	0.181	0.169	0.156	0.144	0.130	0.118	0.102	0.088	0.074	0.059	0.042	0.026	0.011	-0.006	-0.022	-0.040	-0.056	-0.074	-0.090	-0.108	-0.124	-0.141	-0.159	-0.175	-0.192	-0.208	-0.225	-0.241	-0.258	-0.272	-0.288	-0.301	-0.316	-0.330	-0.344	-0.356	-0.368	-0.380	-0.391	-0.401	-0.411	-0.419	-0.429	-0.435	-0.442	-0.448	-0.454	-0.458	-0.461	-0.465	-0.468	-0.469	-0.470	-0.470	-0.469	-0.468	-0.466	-0.464	-0.460	-0.455	-0.450	-0.445	-0.440	-0.432	-0.425	-0.418	-0.409	-0.400	-0.391	-0.382	-0.372	-0.361	-0.351	-0.340	-0.329	-0.318	-0.305	-0.294	-0.281	-0.270	-0.258	-0.245	-0.232	-0.221	-0.209	-0.196	-0.184	-0.171	-0.158	-0.146	-0.134	-0.121	-0.110	-0.098	-0.085	-0.075	-0.062	-0.051	-0.040	-0.029	-0.020	-0.009	0.001	0.011	0.021	0.031	0.040	0.050	0.059	0.068	0.075	0.084	0.092	0.100	0.109	0.116	0.124	0.130	0.138	0.144	0.151	0.158	0.164	0.170	0.176	0.181	0.188	0.192	0.198	0.204	0.208	0.212	0.218	0.222	0.226	0.230	0.235	0.239	0.244	0.248	0.251	0.255	0.259	0.264	0.266	0.271	0.275	0.279	0.284	0.288	0.292	0.296	0.301	0.305	0.310	0.314	0.319	0.324	0.329	0.334	0.340	0.345	0.351	0.358	0.364	0.371	0.378	0.385	0.392	0.400	0.408	0.416	0.425	0.432	0.441	0.451	0.460	0.469	0.479	0.490	0.499	0.510	0.521	0.531	0.541	0.552	0.564	0.575	0.585	0.596	0.608	0.619	0.630	0.641	0.651	0.662	0.674	0.684	0.694	0.702	0.712	0.722	0.731	0.740	0.749	0.756	0.764	0.771	0.779	0.785	0.791	0.798	0.804	0.808	0.812	0.816	0.819	0.822	0.825	0.826	0.828	0.829	0.829	0.829	0.829	0.828	0.828	0.825	0.824	0.822	0.820	0.816	0.814	0.810	0.808	0.804	0.801	0.796	0.794	0.789	0.785	0.782	0.779	0.775	0.771	0.769	0.766	0.762	0.761	0.759	0.758	0.755	0.754	0.752	0.754	0.754	0.754	0.755	0.756	0.758	0.761	0.764	0.766	0.771	0.775	0.780	0.786	0.791	0.799	0.805	0.812	0.821	0.829	0.838	0.848	0.856	0.868	0.878	0.889	0.899	0.910	0.921	0.932	0.945	0.956	0.969	0.981	0.992	1.005	1.018	1.030	1.041	1.054	1.065	1.078	1.089	1.101	1.112	1.122	1.135	1.145	1.156	1.166	1.175	1.185	1.194	1.202	1.211	1.219	1.225	1.232	1.238	1.245	1.250	1.256	1.260	1.264	1.268	1.270	1.274	1.276	1.276	1.278	1.279	1.279	1.278	1.276	1.276	1.274	1.271	1.269	1.265	1.261	1.256	1.251	1.246	1.240	1.235	1.228	1.221	1.214	1.206	1.198	1.189	1.181	1.171	1.162	1.152	1.142	1.131	1.121	1.110	1.099	1.088	1.078	1.065	1.052	1.041	1.029	1.016	1.004	0.991	0.978	0.966	0.952	0.940	0.926	0.915	0.901	0.889	0.876	0.862	0.851	0.839	0.826	0.815	0.802	0.791	0.779	0.769	0.756	0.746	0.734	0.724	0.714	0.702	0.692	0.684	0.674	0.664	0.655	0.645	0.636	0.628	0.619	0.610	0.601	0.592	0.584	0.576	0.568	0.560	0.551	0.542	0.534	0.526	0.519	0.509	0.500	0.491	0.482	0.474	0.465	0.455	0.445	0.435	0.426	0.415	0.404	0.392	0.382	0.370	0.359	0.346	0.334	0.321	0.309	0.295	0.282	0.269	0.255	0.240	0.226	0.211	0.198	0.182	0.168	0.151	0.138	0.122	0.108	0.091	0.076	0.061	0.048	0.034	0.019	0.004	-0.010	-0.024	-0.038	-0.051	-0.065	-0.078	-0.090	-0.101	-0.114	-0.126	-0.136	-0.148	-0.156	-0.168	-0.176	-0.184	-0.192	-0.200	-0.208	-0.214	-0.221	-0.225	-0.231	-0.235	-0.240	-0.244	-0.248	-0.250	-0.251	-0.252	-0.254	-0.255	-0.255	-0.254	-0.252	-0.251	-0.249	-0.246	-0.242	-0.239	-0.235	-0.231	-0.226	-0.220	-0.214	-0.208	-0.201	-0.192	-0.186	-0.178	-0.169	-0.159	-0.149	-0.139	-0.128	-0.118	-0.106	-0.094	-0.081	-0.070	-0.058	-0.044	-0.031	-0.019	-0.005	0.009	0.022	0.035	0.049	0.062	0.078	0.091	0.105	0.118	0.131	0.144	0.158	0.170	0.182	0.194	0.205	0.218	0.228	0.238	0.248	0.258	0.266	0.275	0.282	0.290	0.298	0.302	0.308	0.312	0.318	0.321	0.325	0.328	0.329	0.331	0.331	0.331	0.331	0.331	0.331	0.329	0.329	0.326	0.324	0.321	0.318	0.314	0.311	0.308	0.304	0.300	0.298	0.294	0.289	0.286	0.282	0.280	0.276	0.274	0.271	0.269	0.268	0.265	0.264	0.264	0.262	0.262	0.262	0.265	0.266	0.268	0.270	0.272	0.276	0.280	0.284	0.289	0.292	0.299	0.305	0.311	0.318	0.325	0.332	0.341	0.349	0.358	0.366	0.375	0.385	0.395	0.405	0.415	0.426	0.435	0.446	0.458	0.468	0.480	0.490	0.501	0.512	0.522	0.532	0.545	0.555	0.565	0.575	0.585	0.596	0.605	0.615	0.624	0.632	0.641	0.650	0.658	0.666	0.672	0.680	0.688	0.694	0.700	0.706	0.711	0.715	0.721	0.725	0.728	0.732	0.736	0.738	0.740	0.742	0.745	0.746	0.748	0.749	0.749	0.750	0.750	0.750	0.751	0.750	0.750	0.750	0.749	0.748	0.748	0.746	0.745	0.745	0.745	0.744	0.742	0.742	0.741	0.741	0.741	0.741	0.741	0.742	0.741	0.742	0.742	0.745	0.745	0.746	0.748	0.750	0.751	0.754	0.756	0.760	0.761	0.765	0.768	0.770	0.774	0.776	0.780	0.781	0.785	0.788	0.790	0.792	0.795	0.798	0.800	0.802	0.802	0.804	0.805	0.805	0.806	0.805	0.804	0.804	0.802	0.799	0.798	0.794	0.790	0.786	0.781	0.775	0.769	0.762	0.755	0.748	0.738	0.729	0.719	0.709	0.698	0.686	0.674	0.661	0.648	0.635	0.620	0.605	0.591	0.575	0.559	0.542	0.526	0.509	0.491	0.475	0.458	0.439	0.421	0.404	0.385	0.366	0.349	0.330	0.312	0.295	0.276	0.259	0.241	0.224	0.208	0.190	0.174	0.158	0.141	0.126	0.111	0.096	0.082	0.068	0.055	0.041	0.030	0.018	0.006	-0.005	-0.015	-0.025	-0.035	-0.044	-0.052	-0.061	-0.069	-0.076	-0.082	-0.089	-0.094	-0.100	-0.106	-0.110	-0.115	-0.119	-0.121	-0.124	-0.128	-0.130	-0.132	-0.135	-0.138	-0.139	-0.141	-0.142	-0.142	-0.145	-0.146	-0.148	-0.148	-0.149	-0.150	-0.151	-0.152	-0.152	-0.154	-0.155	-0.156	-0.158	-0.160	-0.160	-0.162	-0.164	-0.165	-0.168	-0.171	-0.174	-0.176	-0.179	-0.182	-0.185	-0.189	-0.192	-0.196	-0.201	-0.205	-0.210	-0.214	-0.220	-0.225	-0.230	-0.236	-0.242	-0.248	-0.255	-0.261	-0.268	-0.275	-0.282	-0.289	-0.296	-0.304	-0.311	-0.318	-0.326	-0.334	-0.341	-0.350	-0.358	-0.366	-0.374	-0.382	-0.390	-0.398	-0.405	-0.414	-0.420	-0.428	-0.435	-0.442	-0.449	-0.456	-0.464	-0.470	-0.476	-0.481	-0.486	-0.491	-0.496	-0.500	-0.504	-0.507	-0.511	-0.515	-0.515	-0.518	-0.519	-0.520	-0.520	-0.519	-0.519	-0.518	-0.516	-0.514	-0.511	-0.507	-0.504	-0.499	-0.494	-0.486	-0.481	-0.474	-0.466	-0.459	-0.450	-0.440	-0.430	-0.420	-0.409	-0.398	-0.385	-0.374	-0.360	-0.346	-0.334	-0.319	-0.304	-0.289	-0.272	-0.256	-0.240	-0.224	-0.208	-0.190	-0.171	-0.154	-0.136	-0.118	-0.099	-0.079	-0.060	-0.041	-0.022	-0.004	0.016	0.036	0.055	0.074	0.094	0.112	0.131	0.150	0.169	0.188	0.205	0.224	0.241	0.260	0.276	0.294	0.310	0.326	0.342	0.358	0.372	0.388	0.401	0.415	0.429	0.441	0.454	0.465	0.476	0.488	0.498	0.507	0.518	0.525	0.534	0.541	0.548	0.555	0.561	0.568	0.572	0.578	0.581	0.585	0.589	0.591	0.595	0.598	0.600	0.601	0.602	0.604	0.605	0.606	0.606	0.608	0.608	0.608	0.608	0.609	0.608	0.608	0.608	0.608	0.608	0.608	0.606	0.608	0.608	0.608	0.609	0.609	0.610	0.610	0.611	0.612	0.614	0.614	0.616	0.618	0.620	0.622	0.625	0.628	0.630	0.635	0.638	0.641	0.646	0.649	0.654	0.659	0.664	0.669	0.674	0.680	0.686	0.692	0.700	0.706	0.714	0.722	0.730	0.738	0.746	0.755	0.764	0.774	0.782	0.792	0.804	0.814	0.825	0.835	0.846	0.858	0.869	0.880	0.891	0.904	0.915	0.926	0.938	0.949	0.961	0.974	0.985	0.996	1.006	1.018	1.029	1.039	1.050	1.059	1.068	1.076	1.085	1.092	1.100	1.106	1.112	1.118	1.122	1.126	1.129	1.130	1.132	1.132	1.132	1.131	1.130	1.128	1.122	1.119	1.114	1.108	1.100	1.092	1.084	1.074	1.062	1.052	1.040	1.028	1.014	1.000	0.985	0.971	0.955	0.939	0.922	0.905	0.889	0.872	0.855	0.836	0.819	0.801	0.782	0.765	0.746	0.729	0.711	0.694	0.676	0.658	0.641	0.625	0.608	0.591	0.575	0.559	0.544	0.528	0.514	0.499	0.484	0.470	0.455	0.441	0.429	0.416	0.402	0.390	0.378	0.365	0.352	0.339	0.326	0.314	0.301	0.288	0.275	0.262	0.249	0.235	0.222	0.208	0.194	0.179	0.164	0.148	0.132	0.116	0.099	0.081	0.064	0.045	0.026	0.006	-0.014	-0.034	-0.055	-0.078	-0.099	-0.121	-0.144	-0.168	-0.191	-0.216	-0.241	-0.266	-0.291	-0.318	-0.344	-0.370	-0.398	-0.424	-0.451	-0.478	-0.506	-0.534	-0.561	-0.589	-0.615	-0.644	-0.671	-0.699	-0.725	-0.751	-0.779	-0.805	-0.831	-0.856	-0.881	-0.906	-0.931	-0.956	-0.979	-1.002	-1.025	-1.048	-1.069	-1.090	-1.110	-1.130	-1.149	-1.168	-1.184	-1.201	-1.219	-1.234	-1.249	-1.261	-1.276	-1.289	-1.300	-1.311	-1.321	-1.331	-1.340	-1.349	-1.355	-1.362	-1.368	-1.374	-1.380	-1.384	-1.388	-1.389	-1.391	-1.394	-1.395	-1.396	-1.395	-1.394	-1.394	-1.392	-1.391	-1.389	-1.386	-1.384	-1.380	-1.378	-1.375	-1.371	-1.366	-1.364	-1.360	-1.356	-1.351	-1.348	-1.344	-1.340	-1.336	-1.334	-1.330	-1.328	-1.325	-1.321	-1.320	-1.319	-1.316	-1.315	-1.315	-1.314	-1.315	-1.314	-1.315	-1.316	-1.318	-1.320	-1.322	-1.325	-1.329	-1.332	-1.336	-1.342	-1.346	-1.351	-1.359	-1.364	-1.371	-1.378	-1.386	-1.392	-1.401	-1.409	-1.419	-1.426	-1.436	-1.445	-1.456	-1.465	-1.476	-1.485	-1.496	-1.506	-1.518	-1.529	-1.539	-1.550	-1.561	-1.571	-1.584	-1.595	-1.606	-1.616	-1.629	-1.640	-1.650	-1.661	-1.672	-1.684	-1.694	-1.705	-1.716	-1.726	-1.738	-1.748	-1.759	-1.769	-1.779	-1.789	-1.799	-1.809	-1.818	-1.828	-1.835	-1.845	-1.854	-1.862	-1.871	-1.879	-1.886	-1.895	-1.901	-1.910	-1.916	-1.922	-1.929	-1.935	-1.940	-1.946	-1.950	-1.955	-1.960	-1.964	-1.968	-1.971	-1.975	-1.976	-1.979	-1.980	-1.982	-1.984	-1.984	-1.984	-1.984	-1.984	-1.982	-1.980	-1.979	-1.976	-1.972	-1.970	-1.966	-1.964	-1.959	-1.954	-1.948	-1.944	-1.938	-1.930	-1.924	-1.918	-1.909	-1.901	-1.892	-1.885	-1.876	-1.868	-1.859	-1.849	-1.839	-1.828	-1.818	-1.808	-1.796	-1.786	-1.774	-1.762	-1.750	-1.739	-1.728	-1.714	-1.701	-1.689	-1.676	-1.664	-1.650	-1.636	-1.624	-1.610	-1.598	-1.584	-1.569	-1.556	-1.542	-1.528	-1.514	-1.499	-1.486	-1.471	-1.458	-1.442	-1.428	-1.412	-1.396	-1.381	-1.368	-1.351	-1.336	-1.320	-1.305	-1.289	-1.272	-1.256	-1.240	-1.222	-1.206	-1.190	-1.171	-1.155	-1.138	-1.119	-1.100	-1.082	-1.065	-1.046	-1.028	-1.009	-0.989	-0.969	-0.949	-0.929	-0.909	-0.888	-0.868	-0.846	-0.825	-0.805	-0.784	-0.761	-0.740	-0.719	-0.696	-0.675	-0.652	-0.630	-0.608	-0.586	-0.565	-0.542	-0.520	-0.499	-0.476	-0.454	-0.432	-0.411	-0.391	-0.369	-0.349	-0.328	-0.309	-0.288	-0.269	-0.250	-0.231	-0.212	-0.195	-0.178	-0.160	-0.144	-0.128	-0.114	-0.098	-0.084	-0.070	-0.056	-0.044	-0.032	-0.021	-0.010	0.000	0.009	0.019	0.026	0.034	0.040	0.048	0.054	0.059	0.064	0.068	0.071	0.075	0.078	0.080	0.082	0.084	0.085	0.086	0.086	0.086	0.088	0.088	0.086	0.086	0.085	0.085	0.084	0.084	0.084	0.082	0.081	0.081	0.080	0.080	0.081	0.081	0.081	0.081	0.081	0.082	0.084	0.085	0.086	0.088	0.090	0.091	0.095	0.096	0.100	0.102	0.106	0.110	0.114	0.118	0.121	0.125	0.129	0.134	0.138	0.141	0.145	0.150	0.154	0.156	0.159	0.162	0.166	0.168	0.170	0.171	0.172	0.174	0.174	0.172	0.172	0.171	0.169	0.165	0.162	0.159	0.154	0.148	0.141	0.134	0.125	0.118	0.106	0.096	0.084	0.071	0.059	0.045	0.030	0.014	-0.001	-0.019	-0.036	-0.056	-0.075	-0.095	-0.115	-0.136	-0.158	-0.180	-0.202	-0.225	-0.248	-0.271	-0.295	-0.319	-0.342	-0.366	-0.389	-0.414	-0.436	-0.460	-0.484	-0.506	-0.530	-0.551	-0.574	-0.595	-0.616	-0.636	-0.656	-0.675	-0.695	-0.712	-0.729	-0.745	-0.761	-0.776	-0.790	-0.804	-0.816	-0.829	-0.840	-0.849	-0.859	-0.868	-0.876	-0.882	-0.889	-0.894	-0.900	-0.905	-0.908	-0.911	-0.914	-0.915	-0.918	-0.918	-0.919	-0.919	-0.919	-0.919	-0.916	-0.916	-0.914	-0.912	-0.911	-0.909	-0.908	-0.904	-0.902	-0.900	-0.899	-0.895	-0.894	-0.891	-0.890	-0.889	-0.886	-0.885	-0.884	-0.882	-0.882	-0.881	-0.881	-0.881	-0.881	-0.881	-0.881	-0.884	-0.884	-0.885	-0.886	-0.889	-0.889	-0.891	-0.895	-0.896	-0.899	-0.901	-0.904	-0.908	-0.911	-0.914	-0.918	-0.920	-0.924	-0.928	-0.931	-0.935	-0.939	-0.942	-0.946	-0.950	-0.954	-0.958	-0.961	-0.965	-0.968	-0.972	-0.975	-0.978	-0.981	-0.985	-0.988	-0.990	-0.994	-0.996	-0.999	-1.000	-1.002	-1.004	-1.008	-1.009	-1.010	-1.011	-1.012	-1.015	-1.015	-1.015	-1.015	-1.015	-1.015	-1.014	-1.014	-1.012	-1.011	-1.010	-1.008	-1.006	-1.002	-1.000	-0.996	-0.992	-0.990	-0.986	-0.981	-0.975	-0.970	-0.965	-0.959	-0.954	-0.946	-0.940	-0.932	-0.925	-0.916	-0.909	-0.900	-0.891	-0.881	-0.874	-0.864	-0.854	-0.844	-0.834	-0.824	-0.814	-0.804	-0.791	-0.781	-0.772	-0.761	-0.750	-0.740	-0.730	-0.720	-0.710	-0.700	-0.691	-0.681	-0.672	-0.664	-0.655	-0.648	-0.639	-0.631	-0.625	-0.618	-0.611	-0.606	-0.600	-0.595	-0.591	-0.586	-0.582	-0.580	-0.576	-0.574	-0.572	-0.570	-0.570	-0.570	-0.569	-0.570	-0.570	-0.571	-0.572	-0.575	-0.576	-0.579	-0.582	-0.585	-0.588	-0.591	-0.595	-0.599	-0.602	-0.608	-0.611	-0.616	-0.620	-0.625	-0.630	-0.635	-0.639	-0.644	-0.649	-0.652	-0.658	-0.664	-0.668	-0.671	-0.675	-0.679	-0.682	-0.686	-0.690	-0.694	-0.698	-0.700	-0.704	-0.705	-0.709	-0.710	-0.714	-0.715	-0.716	-0.718	-0.720	-0.720	-0.721	-0.721	-0.721	-0.721	-0.722	-0.722	-0.722	-0.722	-0.722	-0.720	-0.720	-0.719	-0.719	-0.718	-0.715	-0.714	-0.712	-0.711	-0.709	-0.708	-0.705	-0.704	-0.701	-0.700	-0.698	-0.696	-0.694	-0.692	-0.690	-0.689	-0.686	-0.685	-0.682	-0.680	-0.679	-0.678	-0.676	-0.674	-0.674	-0.671	-0.671	-0.670	-0.669	-0.669	-0.668	-0.666	-0.665	-0.665	-0.665	-0.665	-0.665	-0.665	-0.665	-0.665	-0.666	-0.666	-0.666	-0.668	-0.668	-0.669	-0.671	-0.671	-0.672	-0.674	-0.675	-0.676	-0.678	-0.679	-0.681	-0.681	-0.684	-0.685	-0.686	-0.686	-0.689	-0.690	-0.691	-0.692	-0.692	-0.695	-0.696	-0.698	-0.698	-0.699	-0.700	-0.701	-0.701	-0.701	-0.701	-0.701	-0.701	-0.702	-0.702	-0.702	-0.702	-0.702	-0.702	-0.702	-0.702	-0.701	-0.701	-0.701	-0.702	-0.702	-0.702	-0.702	-0.704	-0.704	-0.705	-0.706	-0.709	-0.710	-0.711	-0.715	-0.716	-0.720	-0.724	-0.726	-0.731	-0.735	-0.741	-0.746	-0.754	-0.760	-0.768	-0.775	-0.782	-0.791	-0.800	-0.810	-0.820	-0.831	-0.842	-0.855	-0.868	-0.880	-0.894	-0.908	-0.922	-0.938	-0.952	-0.968	-0.984	-0.999	-1.016	-1.032	-1.050	-1.066	-1.085	-1.101	-1.120	-1.138	-1.155	-1.171	-1.190	-1.208	-1.225	-1.241	-1.259	-1.274	-1.291	-1.308	-1.322	-1.336	-1.351	-1.366	-1.380	-1.394	-1.405	-1.418	-1.429	-1.440	-1.450	-1.460	-1.469	-1.478	-1.484	-1.491	-1.498	-1.502	-1.508	-1.511	-1.516	-1.518	-1.521	-1.522	-1.524	-1.524	-1.524	-1.522	-1.521	-1.519	-1.516	-1.514	-1.510	-1.506	-1.502	-1.498	-1.492	-1.486	-1.480	-1.474	-1.466	-1.460	-1.454	-1.446	-1.438	-1.430	-1.422	-1.414	-1.405	-1.396	-1.388	-1.379	-1.371	-1.362	-1.354	-1.344	-1.336	-1.326	-1.318	-1.309	-1.301	-1.292	-1.285	-1.276	-1.269	-1.261	-1.255	-1.248	-1.241	-1.235	-1.229	-1.222	-1.216	-1.211	-1.208	-1.202	-1.199	-1.196	-1.194	-1.191	-1.190	-1.189	-1.188	-1.188	-1.189	-1.190	-1.191	-1.194	-1.196	-1.200	-1.205	-1.209	-1.214	-1.221	-1.228	-1.234	-1.241	-1.250	-1.260	-1.269	-1.279	-1.289	-1.300	-1.311	-1.322	-1.335	-1.348	-1.361	-1.372	-1.386	-1.400	-1.414	-1.428	-1.440	-1.455	-1.468	-1.481	-1.495	-1.509	-1.521	-1.535	-1.548	-1.560	-1.571	-1.582	-1.594	-1.604	-1.612	-1.622	-1.631	-1.639	-1.646	-1.652	-1.656	-1.660	-1.664	-1.668	-1.669	-1.669	-1.670	-1.668	-1.666	-1.662	-1.659	-1.654	-1.648	-1.640	-1.632	-1.622	-1.612	-1.600	-1.589	-1.576	-1.562	-1.548	-1.531	-1.515	-1.499	-1.480	-1.461	-1.442	-1.422	-1.402	-1.382	-1.360	-1.339	-1.318	-1.295	-1.272	-1.251	-1.228	-1.205	-1.182	-1.159	-1.139	-1.116	-1.094	-1.072	-1.051	-1.030	-1.009	-0.989	-0.970	-0.951	-0.934	-0.916	-0.900	-0.884	-0.869	-0.855	-0.841	-0.829	-0.818	-0.808	-0.796	-0.789	-0.781	-0.775	-0.769	-0.765	-0.761	-0.759	-0.758	-0.758	-0.758	-0.759	-0.761	-0.764	-0.768	-0.772	-0.776	-0.782	-0.790	-0.796	-0.805	-0.812	-0.821	-0.831	-0.841	-0.850	-0.860	-0.871	-0.881	-0.891	-0.902	-0.912	-0.922	-0.932	-0.942	-0.952	-0.961	-0.970	-0.980	-0.989	-0.996	-1.004	-1.010	-1.015	-1.021	-1.026	-1.031	-1.034	-1.036	-1.039	-1.040	-1.040	-1.040	-1.039	-1.038	-1.035	-1.031	-1.028	-1.022	-1.018	-1.011	-1.004	-0.996	-0.989	-0.980	-0.971	-0.961	-0.951	-0.940	-0.929	-0.916	-0.905	-0.892	-0.879	-0.868	-0.854	-0.840	-0.826	-0.814	-0.800	-0.786	-0.772	-0.760	-0.748	-0.734	-0.721	-0.709	-0.698	-0.686	-0.674	-0.664	-0.654	-0.644	-0.634	-0.625	-0.618	-0.610	-0.604	-0.598	-0.592	-0.589	-0.585	-0.581	-0.579	-0.578	-0.576	-0.578	-0.578	-0.580	-0.582	-0.586	-0.590	-0.594	-0.601	-0.606	-0.614	-0.621	-0.630	-0.639	-0.649	-0.659	-0.669	-0.680	-0.692	-0.702	-0.715	-0.728	-0.741	-0.755	-0.768	-0.780	-0.794	-0.808	-0.821	-0.834	-0.848	-0.860	-0.874	-0.885	-0.898	-0.910	-0.921	-0.931	-0.941	-0.952	-0.961	-0.969	-0.976	-0.984	-0.990	-0.995	-0.999	-1.004	-1.006	-1.008	-1.010	-1.010	-1.009	-1.008	-1.005	-1.002	-0.998	-0.992	-0.988	-0.981	-0.974	-0.966	-0.956	-0.948	-0.938	-0.928	-0.918	-0.905	-0.894	-0.880	-0.868	-0.854	-0.841	-0.828	-0.812	-0.799	-0.786	-0.772	-0.759	-0.746	-0.732	-0.720	-0.708	-0.695	-0.684	-0.674	-0.662	-0.654	-0.644	-0.636	-0.629	-0.621	-0.616	-0.611	-0.606	-0.604	-0.602	-0.600	-0.599	-0.600	-0.602	-0.605	-0.608	-0.611	-0.618	-0.624	-0.630	-0.638	-0.648	-0.656	-0.666	-0.678	-0.689	-0.701	-0.715	-0.729	-0.742	-0.756	-0.771	-0.788	-0.802	-0.819	-0.835	-0.851	-0.868	-0.884	-0.901	-0.918	-0.934	-0.951	-0.968	-0.982	-0.999	-1.015	-1.029	-1.045	-1.059	-1.074	-1.088	-1.100	-1.114	-1.126	-1.138	-1.149	-1.160	-1.170	-1.180	-1.189	-1.198	-1.205	-1.212	-1.220	-1.225	-1.231	-1.236	-1.241	-1.245	-1.249	-1.251	-1.255	-1.256	-1.258	-1.259	-1.260	-1.260	-1.260	-1.261	-1.260	-1.259	-1.258	-1.256	-1.255	-1.254	-1.250	-1.249	-1.246	-1.244	-1.241	-1.239	-1.236	-1.234	-1.231	-1.229	-1.226	-1.222	-1.220	-1.218	-1.215	-1.212	-1.210	-1.208	-1.205	-1.204	-1.201	-1.200	-1.198	-1.196	-1.195	-1.194	-1.192	-1.191	-1.189	-1.188	-1.186	-1.185	-1.184	-1.182	-1.181	-1.180	-1.178	-1.176	-1.174	-1.172	-1.171	-1.169	-1.166	-1.164	-1.160	-1.158	-1.152	-1.149	-1.145	-1.141	-1.136	-1.131	-1.126	-1.120	-1.112	-1.105	-1.099	-1.091	-1.082	-1.074	-1.064	-1.054	-1.044	-1.034	-1.022	-1.010	-0.998	-0.984	-0.971	-0.958	-0.942	-0.926	-0.911	-0.895	-0.880	-0.862	-0.844	-0.826	-0.806	-0.788	-0.769	-0.750	-0.729	-0.709	-0.688	-0.666	-0.644	-0.622	-0.600	-0.578	-0.555	-0.531	-0.509	-0.485	-0.461	-0.438	-0.414	-0.389	-0.365	-0.340	-0.316	-0.292	-0.269	-0.244	-0.219	-0.195	-0.171	-0.146	-0.122	-0.099	-0.075	-0.050	-0.028	-0.004	0.019	0.041	0.064	0.086	0.108	0.129	0.150	0.170	0.191	0.211	0.230	0.249	0.268	0.284	0.301	0.318	0.332	0.348	0.362	0.375	0.389	0.401	0.411	0.422	0.432	0.441	0.449	0.456	0.462	0.468	0.472	0.476	0.480	0.482	0.482	0.484	0.482	0.482	0.480	0.478	0.474	0.469	0.465	0.459	0.452	0.446	0.439	0.430	0.422	0.414	0.405	0.395	0.386	0.375	0.365	0.356	0.345	0.334	0.325	0.314	0.304	0.294	0.285	0.275	0.266	0.258	0.250	0.242	0.235	0.228	0.221	0.216	0.212	0.209	0.205	0.201	0.200	0.199	0.198	0.199	0.200	0.201	0.204	0.208	0.210	0.215	0.220	0.226	0.234	0.240	0.248	0.256	0.264	0.272	0.282	0.292	0.302	0.312	0.322	0.335	0.345	0.355	0.366	0.378	0.388	0.399	0.409	0.419	0.429	0.439	0.449	0.456	0.465	0.474	0.482	0.489	0.496	0.501	0.506	0.512	0.518	0.520	0.522	0.526	0.528	0.529	0.529	0.529	0.529	0.528	0.525	0.522	0.519	0.516	0.511	0.506	0.501	0.495	0.489	0.482	0.475	0.468	0.460	0.451	0.442	0.434	0.424	0.414	0.404	0.395	0.384	0.374	0.364	0.351	0.341	0.330	0.319	0.308	0.296	0.285	0.274	0.261	0.251	0.239	0.229	0.216	0.206	0.195	0.184	0.172	0.162	0.152	0.140	0.130	0.121	0.111	0.101	0.091	0.082	0.074	0.065	0.056	0.049	0.041	0.034	0.026	0.020	0.014	0.008	0.002	-0.002	-0.008	-0.011	-0.016	-0.019	-0.021	-0.025	-0.026	-0.028	-0.029	-0.030	-0.030	-0.029	-0.028	-0.026	-0.025	-0.022	-0.020	-0.016	-0.012	-0.009	-0.005	0.000	0.004	0.009	0.015	0.020	0.026	0.032	0.039	0.045	0.050	0.058	0.064	0.070	0.076	0.084	0.089	0.095	0.101	0.108	0.112	0.119	0.124	0.128	0.132	0.136	0.139	0.144	0.145	0.148	0.149	0.151	0.152	0.152	0.151	0.151	0.150	0.148	0.146	0.142	0.139	0.135	0.130	0.125	0.120	0.112	0.108	0.101	0.094	0.086	0.079	0.070	0.062	0.052	0.045	0.036	0.026	0.018	0.009	0.000	-0.009	-0.019	-0.028	-0.035	-0.042	-0.050	-0.059	-0.065	-0.071	-0.078	-0.082	-0.088	-0.091	-0.096	-0.099	-0.101	-0.102	-0.105	-0.105	-0.104	-0.104	-0.101	-0.098	-0.095	-0.090	-0.084	-0.079	-0.072	-0.064	-0.056	-0.048	-0.038	-0.026	-0.015	-0.004	0.009	0.022	0.035	0.049	0.062	0.078	0.092	0.106	0.122	0.138	0.152	0.168	0.182	0.198	0.212	0.228	0.242	0.256	0.270	0.284	0.296	0.309	0.320	0.331	0.341	0.351	0.361	0.369	0.376	0.384	0.390	0.395	0.400	0.402	0.405	0.408	0.410	0.410	0.409	0.408	0.406	0.404	0.400	0.395	0.391	0.386	0.380	0.375	0.368	0.360	0.351	0.344	0.336	0.328	0.318	0.309	0.300	0.290	0.281	0.272	0.262	0.252	0.244	0.235	0.226	0.218	0.209	0.201	0.192	0.186	0.179	0.172	0.166	0.160	0.155	0.150	0.145	0.141	0.138	0.135	0.132	0.130	0.129	0.128	0.126	0.125	0.126	0.126	0.128	0.130	0.131	0.134	0.136	0.139	0.142	0.146	0.150	0.154	0.159	0.164	0.169	0.174	0.180	0.185	0.191	0.198	0.204	0.209	0.215	0.222	0.229	0.235	0.242	0.250	0.256	0.262	0.270	0.276	0.284	0.290	0.298	0.305	0.311	0.319	0.326	0.332	0.340	0.346	0.352	0.360	0.366	0.374	0.381	0.388	0.394	0.400	0.406	0.414	0.420	0.426	0.431	0.438	0.444	0.450	0.456	0.462	0.468	0.474	0.480	0.485	0.490	0.496	0.502	0.507	0.514	0.519	0.524	0.530	0.535	0.541	0.545	0.550	0.555	0.560	0.566	0.570	0.575	0.579	0.584	0.588	0.591	0.596	0.600	0.604	0.608	0.611	0.614	0.618	0.620	0.622	0.626	0.629	0.631	0.634	0.635	0.636	0.639	0.639	0.640	0.642	0.642	0.642	0.642	0.642	0.642	0.642	0.640	0.639	0.639	0.636	0.635	0.631	0.629	0.626	0.624	0.620	0.616	0.611	0.608	0.602	0.598	0.592	0.588	0.581	0.574	0.569	0.561	0.554	0.546	0.539	0.531	0.522	0.514	0.504	0.495	0.484	0.474	0.464	0.452	0.442	0.431	0.419	0.409	0.396	0.382	0.371	0.359	0.345	0.332	0.319	0.305	0.291	0.278	0.264	0.250	0.236	0.222	0.209	0.195	0.181	0.168	0.155	0.141	0.129	0.115	0.102	0.091	0.079	0.068	0.056	0.046	0.035	0.025	0.016	0.008	0.000	-0.008	-0.014	-0.021	-0.026	-0.032	-0.036	-0.040	-0.044	-0.045	-0.048	-0.048	-0.049	-0.048	-0.046	-0.045	-0.041	-0.039	-0.035	-0.030	-0.025	-0.019	-0.012	-0.006	0.002	0.010	0.019	0.028	0.036	0.048	0.058	0.069	0.079	0.091	0.101	0.114	0.125	0.138	0.150	0.162	0.174	0.186	0.199	0.212	0.224	0.236	0.250	0.261	0.274	0.286	0.298	0.310	0.320	0.332	0.344	0.354	0.364	0.375	0.385	0.394	0.404	0.412	0.422	0.430	0.438	0.446	0.454	0.461	0.469	0.475	0.482	0.489	0.495	0.500	0.506	0.512	0.516	0.521	0.526	0.530	0.535	0.539	0.542	0.545	0.549	0.551	0.556	0.559	0.561	0.562	0.566	0.568	0.570	0.571	0.574	0.576	0.578	0.580	0.582	0.584	0.586	0.589	0.591	0.592	0.595	0.598	0.600	0.602	0.605	0.609	0.611	0.615	0.618	0.622	0.626	0.630	0.635	0.640	0.645	0.650	0.658	0.664	0.670	0.676	0.685	0.692	0.700	0.710	0.718	0.728	0.738	0.746	0.756	0.766	0.778	0.789	0.800	0.811	0.824	0.835	0.848	0.860	0.871	0.884	0.896	0.909	0.920	0.934	0.946	0.959	0.970	0.982	0.994	1.006	1.016	1.028	1.038	1.048	1.058	1.068	1.075	1.082	1.091	1.098	1.104	1.111	1.116	1.121	1.125	1.129	1.132	1.135	1.138	1.138	1.139	1.139	1.138	1.138	1.136	1.135	1.131	1.129	1.125	1.121	1.118	1.112	1.108	1.102	1.096	1.091	1.086	1.080	1.074	1.068	1.061	1.056	1.049	1.045	1.039	1.034	1.028	1.022	1.018	1.014	1.010	1.006	1.002	1.000	0.999	0.998	0.995	0.995	0.995	0.995	0.996	0.998	1.000	1.002	1.006	1.010	1.015	1.019	1.025	1.030	1.038	1.045	1.052	1.061	1.069	1.079	1.088	1.098	1.108	1.119	1.129	1.139	1.151	1.162	1.174	1.186	1.198	1.210	1.222	1.235	1.248	1.258	1.270	1.282	1.294	1.305	1.315	1.328	1.338	1.348	1.359	1.368	1.378	1.386	1.395	1.402	1.410	1.418	1.424	1.430	1.436	1.441	1.446	1.449	1.452	1.455	1.458	1.459	1.460	1.461	1.460	1.460	1.458	1.456	1.454	1.450	1.446	1.442	1.439	1.432	1.426	1.419	1.412	1.405	1.398	1.389	1.380	1.371	1.361	1.351	1.341	1.331	1.319	1.308	1.298	1.285	1.272	1.259	1.248	1.235	1.222	1.209	1.195	1.182	1.169	1.156	1.142	1.129	1.115	1.104	1.089	1.076	1.062	1.050	1.038	1.025	1.012	1.000	0.988	0.975	0.964	0.952	0.941	0.929	0.919	0.909	0.899	0.888	0.879	0.869	0.859	0.850	0.841	0.832	0.824	0.818	0.809	0.802	0.795	0.789	0.781	0.776	0.769	0.762	0.758	0.752	0.746	0.741	0.736	0.731	0.725	0.721	0.716	0.711	0.706	0.702	0.696	0.692	0.688	0.682	0.676	0.671	0.665	0.660	0.652	0.648	0.640	0.632	0.626	0.618	0.611	0.602	0.594	0.584	0.575	0.565	0.555	0.544	0.532	0.521	0.509	0.496	0.484	0.470	0.455	0.441	0.426	0.411	0.395	0.380	0.364	0.348	0.330	0.312	0.295	0.278	0.259	0.240	0.222	0.204	0.185	0.166	0.148	0.129	0.111	0.092	0.074	0.055	0.036	0.019	0.000	-0.018	-0.034	-0.051	-0.068	-0.084	-0.100	-0.114	-0.130	-0.144	-0.156	-0.169	-0.181	-0.192	-0.204	-0.214	-0.224	-0.232	-0.240	-0.246	-0.252	-0.259	-0.262	-0.268	-0.270	-0.272	-0.272	-0.274	-0.272	-0.271	-0.270	-0.268	-0.262	-0.258	-0.252	-0.245	-0.239	-0.231	-0.221	-0.212	-0.201	-0.191	-0.180	-0.169	-0.155	-0.141	-0.128	-0.112	-0.098	-0.082	-0.066	-0.051	-0.035	-0.018	-0.001	0.016	0.032	0.050	0.066	0.084	0.101	0.118	0.134	0.150	0.166	0.181	0.198	0.212	0.228	0.241	0.255	0.269	0.281	0.294	0.305	0.315	0.325	0.334	0.344	0.351	0.358	0.364	0.370	0.374	0.379	0.382	0.385	0.388	0.388	0.389	0.389	0.389	0.388	0.385	0.382	0.380	0.376	0.374	0.369	0.365	0.361	0.356	0.351	0.345	0.340	0.335	0.330	0.325	0.320	0.315	0.310	0.305	0.301	0.296	0.294	0.290	0.288	0.285	0.284	0.282	0.281	0.281	0.281	0.282	0.285	0.288	0.291	0.295	0.299	0.304	0.310	0.316	0.324	0.330	0.339	0.348	0.356	0.366	0.378	0.389	0.400	0.412	0.425	0.438	0.450	0.465	0.478	0.492	0.505	0.521	0.535	0.550	0.564	0.579	0.594	0.609	0.622	0.639	0.652	0.666	0.680	0.694	0.708	0.720	0.732	0.745	0.758	0.769	0.779	0.790	0.800	0.810	0.819	0.828	0.835	0.844	0.851	0.856	0.864	0.868	0.874	0.878	0.881	0.884	0.888	0.890	0.891	0.894	0.894	0.895	0.895	0.896	0.894	0.894	0.892	0.891	0.889	0.889	0.886	0.884	0.881	0.879	0.876	0.874	0.871	0.869	0.866	0.864	0.861	0.859	0.858	0.854	0.852	0.851	0.850	0.849	0.846	0.846	0.845	0.844	0.844	0.844	0.844	0.845	0.844	0.845	0.846	0.848	0.849	0.850	0.852	0.854	0.856	0.858	0.860	0.862	0.865	0.868	0.870	0.871	0.874	0.876	0.878	0.879	0.881	0.882	0.882	0.884	0.885	0.885	0.885	0.884	0.884	0.881	0.880	0.879	0.875	0.872	0.869	0.865	0.861	0.855	0.850	0.844	0.838	0.829	0.821	0.812	0.804	0.794	0.784	0.772	0.761	0.749	0.736	0.724	0.710	0.696	0.682	0.668	0.651	0.636	0.620	0.604	0.586	0.570	0.552	0.535	0.516	0.499	0.481	0.462	0.445	0.425	0.406	0.388	0.370	0.351	0.332	0.315	0.295	0.278	0.260	0.241	0.225	0.208	0.190	0.174	0.158	0.142	0.126	0.111	0.096	0.084	0.069	0.056	0.042	0.030	0.020	0.009	-0.004	-0.012	-0.022	-0.032	-0.041	-0.049	-0.058	-0.064	-0.070	-0.076	-0.082	-0.088	-0.092	-0.095	-0.100	-0.104	-0.105	-0.109	-0.110	-0.112	-0.114	-0.114	-0.115	-0.115	-0.115	-0.116	-0.115	-0.115	-0.114	-0.112	-0.112	-0.111	-0.109	-0.109	-0.108	-0.106	-0.105	-0.102	-0.101	-0.100	-0.098	-0.096	-0.095	-0.094	-0.092	-0.092	-0.091	-0.090	-0.090	-0.090	-0.090	-0.090	-0.090	-0.091	-0.092	-0.094	-0.095	-0.098	-0.099	-0.101	-0.105	-0.106	-0.110	-0.114	-0.116	-0.121	-0.126	-0.130	-0.135	-0.141	-0.145	-0.150	-0.158	-0.162	-0.169	-0.175	-0.182	-0.189	-0.195	-0.202	-0.210	-0.218	-0.224	-0.231	-0.239	-0.245	-0.254	-0.260	-0.268	-0.275	-0.280	-0.288	-0.294	-0.300	-0.305	-0.310	-0.316	-0.320	-0.325	-0.329	-0.332	-0.335	-0.338	-0.340	-0.342	-0.342	-0.344	-0.344	-0.341	-0.341	-0.339	-0.336	-0.334	-0.331	-0.326	-0.320	-0.315	-0.309	-0.301	-0.294	-0.286	-0.276	-0.268	-0.256	-0.246	-0.234	-0.222	-0.209	-0.196	-0.182	-0.169	-0.154	-0.139	-0.124	-0.108	-0.090	-0.074	-0.058	-0.039	-0.021	-0.004	0.015	0.034	0.051	0.071	0.090	0.110	0.128	0.146	0.165	0.186	0.205	0.222	0.241	0.260	0.279	0.296	0.315	0.331	0.349	0.366	0.382	0.399	0.415	0.431	0.445	0.460	0.475	0.489	0.502	0.515	0.528	0.540	0.551	0.562	0.572	0.582	0.592	0.602	0.611	0.619	0.626	0.634	0.640	0.648	0.652	0.659	0.664	0.669	0.672	0.678	0.680	0.684	0.688	0.690	0.692	0.694	0.698	0.699	0.700	0.701	0.704	0.704	0.705	0.706	0.708	0.709	0.709	0.710	0.712	0.712	0.714	0.715	0.715	0.718	0.718	0.720	0.720	0.722	0.725	0.726	0.729	0.731	0.734	0.736	0.739	0.742	0.745	0.749	0.752	0.756	0.760	0.765	0.769	0.774	0.779	0.784	0.789	0.795	0.800	0.806	0.814	0.820	0.826	0.834	0.841	0.849	0.856	0.865	0.874	0.882	0.891	0.901	0.910	0.919	0.930	0.941	0.951	0.962	0.972	0.984	0.995	1.008	1.019	1.031	1.042	1.055	1.068	1.080	1.091	1.104	1.116	1.129	1.141	1.154	1.165	1.176	1.189	1.200	1.212	1.222	1.234	1.242	1.252	1.262	1.270	1.280	1.286	1.294	1.300	1.305	1.311	1.315	1.319	1.321	1.324	1.325	1.324	1.324	1.322	1.320	1.318	1.312	1.309	1.304	1.298	1.289	1.281	1.272	1.262	1.252	1.242	1.230	1.218	1.204	1.191	1.178	1.162	1.148	1.134	1.118	1.101	1.085	1.069	1.054	1.038	1.021	1.005	0.989	0.971	0.956	0.939	0.924	0.909	0.892	0.879	0.864	0.849	0.835	0.821	0.809	0.796	0.782	0.770	0.759	0.748	0.736	0.725	0.714	0.704	0.694	0.684	0.675	0.665	0.656	0.646	0.638	0.629	0.620	0.610	0.601	0.591	0.582	0.571	0.562	0.551	0.540	0.529	0.516	0.505	0.492	0.479	0.465	0.450	0.436	0.421	0.404	0.388	0.370	0.352	0.334	0.314	0.294	0.272	0.251	0.230	0.206	0.184	0.159	0.135	0.110	0.085	0.060	0.034	0.008	-0.020	-0.048	-0.075	-0.102	-0.130	-0.159	-0.186	-0.215	-0.242	-0.270	-0.299	-0.326	-0.355	-0.381	-0.409	-0.436	-0.462	-0.489	-0.514	-0.539	-0.565	-0.589	-0.612	-0.635	-0.659	-0.680	-0.701	-0.722	-0.742	-0.762	-0.781	-0.799	-0.816	-0.834	-0.850	-0.865	-0.880	-0.892	-0.905	-0.918	-0.930	-0.940	-0.951	-0.961	-0.970	-0.978	-0.985	-0.992	-0.999	-1.005	-1.009	-1.014	-1.019	-1.022	-1.026	-1.029	-1.030	-1.032	-1.034	-1.035	-1.036	-1.036	-1.036	-1.035	-1.035	-1.034	-1.034	-1.032	-1.032	-1.030	-1.030	-1.028	-1.028	-1.025	-1.024	-1.024	-1.021	-1.020	-1.020	-1.019	-1.018	-1.018	-1.016	-1.016	-1.016	-1.016	-1.018	-1.018	-1.019	-1.020	-1.021	-1.024	-1.025	-1.028	-1.030	-1.034	-1.036	-1.041	-1.045	-1.050	-1.054	-1.059	-1.064	-1.070	-1.076	-1.081	-1.089	-1.095	-1.102	-1.110	-1.116	-1.125	-1.132	-1.141	-1.150	-1.159	-1.168	-1.176	-1.185	-1.194	-1.204	-1.212	-1.222	-1.231	-1.241	-1.251	-1.262	-1.272	-1.282	-1.291	-1.301	-1.312	-1.322	-1.332	-1.344	-1.354	-1.365	-1.374	-1.385	-1.394	-1.405	-1.415	-1.425	-1.436	-1.446	-1.456	-1.468	-1.476	-1.488	-1.498	-1.508	-1.518	-1.528	-1.538	-1.548	-1.558	-1.568	-1.578	-1.588	-1.596	-1.606	-1.615	-1.625	-1.634	-1.644	-1.652	-1.661	-1.670	-1.679	-1.686	-1.695	-1.702	-1.711	-1.719	-1.726	-1.734	-1.740	-1.748	-1.754	-1.760	-1.766	-1.771	-1.776	-1.781	-1.786	-1.791	-1.794	-1.798	-1.801	-1.802	-1.806	-1.808	-1.810	-1.810	-1.810	-1.810	-1.810	-1.809	-1.808	-1.805	-1.804	-1.801	-1.799	-1.794	-1.790	-1.785	-1.780	-1.774	-1.768	-1.762	-1.755	-1.746	-1.739	-1.730	-1.722	-1.712	-1.702	-1.692	-1.681	-1.670	-1.659	-1.646	-1.635	-1.622	-1.609	-1.596	-1.582	-1.569	-1.554	-1.540	-1.524	-1.510	-1.494	-1.478	-1.462	-1.446	-1.430	-1.414	-1.396	-1.380	-1.362	-1.344	-1.326	-1.309	-1.291	-1.274	-1.255	-1.236	-1.219	-1.200	-1.180	-1.161	-1.141	-1.124	-1.104	-1.085	-1.065	-1.045	-1.026	-1.006	-0.986	-0.966	-0.945	-0.925	-0.904	-0.884	-0.864	-0.842	-0.822	-0.800	-0.780	-0.758	-0.738	-0.716	-0.694	-0.672	-0.651	-0.630	-0.609	-0.585	-0.564	-0.542	-0.520	-0.499	-0.476	-0.455	-0.432	-0.410	-0.389	-0.368	-0.345	-0.324	-0.302	-0.281	-0.260	-0.239	-0.218	-0.198	-0.176	-0.156	-0.136	-0.116	-0.098	-0.079	-0.059	-0.041	-0.022	-0.006	0.010	0.028	0.044	0.059	0.075	0.089	0.102	0.116	0.130	0.141	0.155	0.166	0.176	0.186	0.196	0.206	0.214	0.222	0.229	0.236	0.242	0.248	0.254	0.258	0.261	0.265	0.268	0.271	0.274	0.275	0.276	0.278	0.279	0.279	0.279	0.279	0.278	0.279	0.278	0.276	0.276	0.275	0.272	0.271	0.270	0.268	0.266	0.265	0.264	0.262	0.261	0.260	0.259	0.258	0.256	0.256	0.255	0.255	0.254	0.255	0.254	0.255	0.254	0.254	0.255	0.255	0.256	0.258	0.258	0.260	0.260	0.261	0.262	0.264	0.264	0.265	0.265	0.266	0.265	0.266	0.266	0.266	0.265	0.265	0.264	0.261	0.260	0.258	0.254	0.251	0.248	0.242	0.238	0.231	0.226	0.220	0.212	0.205	0.196	0.186	0.176	0.165	0.155	0.142	0.129	0.116	0.101	0.088	0.072	0.055	0.039	0.022	0.005	-0.014	-0.032	-0.051	-0.071	-0.090	-0.110	-0.130	-0.151	-0.171	-0.194	-0.214	-0.235	-0.256	-0.278	-0.296	-0.318	-0.338	-0.358	-0.378	-0.398	-0.416	-0.435	-0.452	-0.471	-0.488	-0.504	-0.519	-0.535	-0.549	-0.561	-0.575	-0.588	-0.599	-0.609	-0.619	-0.628	-0.636	-0.644	-0.649	-0.656	-0.661	-0.665	-0.669	-0.671	-0.675	-0.678	-0.679	-0.679	-0.679	-0.679	-0.679	-0.678	-0.676	-0.675	-0.672	-0.671	-0.668	-0.665	-0.662	-0.660	-0.656	-0.654	-0.651	-0.649	-0.648	-0.646	-0.644	-0.642	-0.640	-0.639	-0.639	-0.639	-0.639	-0.639	-0.639	-0.640	-0.642	-0.645	-0.646	-0.650	-0.652	-0.655	-0.660	-0.664	-0.668	-0.672	-0.679	-0.684	-0.690	-0.696	-0.702	-0.709	-0.715	-0.722	-0.729	-0.736	-0.744	-0.751	-0.759	-0.766	-0.774	-0.780	-0.788	-0.795	-0.801	-0.809	-0.815	-0.821	-0.829	-0.835	-0.841	-0.846	-0.852	-0.859	-0.862	-0.868	-0.871	-0.876	-0.881	-0.884	-0.888	-0.890	-0.894	-0.896	-0.898	-0.900	-0.901	-0.902	-0.904	-0.905	-0.905	-0.905	-0.905	-0.904	-0.904	-0.901	-0.900	-0.898	-0.895	-0.892	-0.890	-0.888	-0.884	-0.880	-0.876	-0.872	-0.868	-0.862	-0.856	-0.851	-0.845	-0.839	-0.832	-0.825	-0.819	-0.810	-0.802	-0.796	-0.786	-0.779	-0.769	-0.760	-0.751	-0.741	-0.731	-0.721	-0.711	-0.700	-0.690	-0.679	-0.668	-0.658	-0.646	-0.635	-0.624	-0.612	-0.601	-0.590	-0.580	-0.569	-0.558	-0.546	-0.536	-0.525	-0.515	-0.505	-0.495	-0.485	-0.475	-0.466	-0.458	-0.449	-0.440	-0.432	-0.425	-0.418	-0.411	-0.405	-0.399	-0.394	-0.389	-0.382	-0.378	-0.374	-0.370	-0.366	-0.364	-0.361	-0.360	-0.358	-0.356	-0.354	-0.354	-0.352	-0.354	-0.352	-0.354	-0.355	-0.355	-0.356	-0.358	-0.359	-0.360	-0.362	-0.365	-0.366	-0.369	-0.371	-0.374	-0.376	-0.379	-0.381	-0.385	-0.388	-0.390	-0.394	-0.396	-0.399	-0.401	-0.405	-0.408	-0.410	-0.412	-0.415	-0.418	-0.421	-0.422	-0.425	-0.428	-0.430	-0.431	-0.434	-0.435	-0.438	-0.439	-0.441	-0.442	-0.444	-0.445	-0.446	-0.446	-0.449	-0.450	-0.451	-0.451	-0.452	-0.454	-0.454	-0.454	-0.455	-0.456	-0.456	-0.456	-0.456	-0.458	-0.458	-0.458	-0.459	-0.459	-0.460	-0.460	-0.460	-0.461	-0.461	-0.461	-0.462	-0.462	-0.462	-0.464	-0.465	-0.465	-0.465	-0.466	-0.468	-0.468	-0.468	-0.469	-0.470	-0.471	-0.471	-0.472	-0.472	-0.474	-0.475	-0.478	-0.478	-0.478	-0.479	-0.480	-0.481	-0.482	-0.484	-0.485	-0.485	-0.486	-0.486	-0.489	-0.489	-0.490	-0.491	-0.492	-0.492	-0.492	-0.494	-0.494	-0.495	-0.495	-0.496	-0.496	-0.496	-0.495	-0.496	-0.496	-0.496	-0.496	-0.495	-0.495	-0.495	-0.495	-0.495	-0.495	-0.492	-0.492	-0.491	-0.491	-0.490	-0.490	-0.489	-0.489	-0.488	-0.486	-0.486	-0.485	-0.485	-0.484	-0.484	-0.484	-0.482	-0.484	-0.482	-0.484	-0.485	-0.485	-0.486	-0.488	-0.489	-0.491	-0.494	-0.495	-0.499	-0.501	-0.505	-0.509	-0.512	-0.518	-0.524	-0.529	-0.535	-0.540	-0.548	-0.555	-0.564	-0.571	-0.579	-0.589	-0.599	-0.609	-0.619	-0.631	-0.642	-0.655	-0.668	-0.680	-0.694	-0.706	-0.721	-0.735	-0.750	-0.765	-0.780	-0.795	-0.811	-0.828	-0.844	-0.860	-0.876	-0.892	-0.909	-0.926	-0.941	-0.958	-0.974	-0.990	-1.006	-1.021	-1.038	-1.052	-1.066	-1.081	-1.095	-1.109	-1.122	-1.135	-1.148	-1.159	-1.170	-1.181	-1.191	-1.201	-1.210	-1.219	-1.226	-1.234	-1.241	-1.246	-1.252	-1.256	-1.260	-1.265	-1.266	-1.269	-1.271	-1.271	-1.274	-1.272	-1.271	-1.270	-1.269	-1.266	-1.264	-1.260	-1.258	-1.252	-1.249	-1.244	-1.239	-1.232	-1.228	-1.220	-1.214	-1.208	-1.200	-1.192	-1.185	-1.178	-1.170	-1.162	-1.155	-1.148	-1.139	-1.131	-1.124	-1.115	-1.108	-1.099	-1.092	-1.084	-1.078	-1.069	-1.062	-1.055	-1.050	-1.042	-1.036	-1.031	-1.025	-1.020	-1.015	-1.010	-1.006	-1.002	-0.999	-0.995	-0.992	-0.991	-0.989	-0.988	-0.986	-0.986	-0.986	-0.988	-0.988	-0.989	-0.991	-0.992	-0.995	-1.000	-1.004	-1.008	-1.011	-1.018	-1.024	-1.029	-1.036	-1.042	-1.050	-1.059	-1.066	-1.075	-1.082	-1.092	-1.101	-1.112	-1.121	-1.131	-1.142	-1.152	-1.164	-1.174	-1.185	-1.195	-1.206	-1.216	-1.226	-1.236	-1.246	-1.256	-1.265	-1.276	-1.284	-1.292	-1.301	-1.310	-1.316	-1.322	-1.330	-1.336	-1.340	-1.345	-1.348	-1.350	-1.352	-1.354	-1.355	-1.354	-1.352	-1.351	-1.348	-1.344	-1.339	-1.334	-1.326	-1.320	-1.311	-1.301	-1.291	-1.280	-1.268	-1.255	-1.241	-1.226	-1.211	-1.195	-1.178	-1.160	-1.142	-1.122	-1.102	-1.081	-1.060	-1.039	-1.016	-0.994	-0.970	-0.948	-0.925	-0.900	-0.878	-0.854	-0.829	-0.804	-0.780	-0.758	-0.734	-0.710	-0.686	-0.664	-0.641	-0.620	-0.599	-0.579	-0.558	-0.539	-0.520	-0.501	-0.485	-0.468	-0.452	-0.438	-0.424	-0.411	-0.399	-0.388	-0.379	-0.370	-0.362	-0.356	-0.350	-0.346	-0.341	-0.340	-0.338	-0.338	-0.338	-0.340	-0.341	-0.344	-0.348	-0.352	-0.359	-0.365	-0.371	-0.379	-0.386	-0.395	-0.404	-0.414	-0.422	-0.434	-0.442	-0.452	-0.462	-0.474	-0.484	-0.494	-0.504	-0.512	-0.524	-0.532	-0.541	-0.550	-0.559	-0.566	-0.572	-0.580	-0.586	-0.590	-0.595	-0.599	-0.602	-0.605	-0.608	-0.608	-0.609	-0.608	-0.606	-0.604	-0.601	-0.598	-0.594	-0.589	-0.581	-0.576	-0.568	-0.560	-0.550	-0.542	-0.531	-0.521	-0.510	-0.500	-0.486	-0.474	-0.461	-0.448	-0.434	-0.420	-0.408	-0.394	-0.378	-0.364	-0.350	-0.336	-0.321	-0.308	-0.294	-0.281	-0.268	-0.254	-0.241	-0.229	-0.218	-0.205	-0.195	-0.185	-0.175	-0.165	-0.156	-0.149	-0.142	-0.136	-0.130	-0.125	-0.121	-0.118	-0.115	-0.114	-0.112	-0.114	-0.114	-0.116	-0.119	-0.122	-0.126	-0.132	-0.139	-0.145	-0.152	-0.160	-0.170	-0.179	-0.190	-0.200	-0.211	-0.224	-0.236	-0.249	-0.262	-0.275	-0.289	-0.304	-0.318	-0.332	-0.348	-0.361	-0.376	-0.391	-0.406	-0.421	-0.434	-0.449	-0.462	-0.475	-0.489	-0.501	-0.512	-0.524	-0.535	-0.545	-0.554	-0.562	-0.571	-0.579	-0.585	-0.590	-0.595	-0.599	-0.602	-0.604	-0.606	-0.606	-0.605	-0.604	-0.601	-0.598	-0.594	-0.589	-0.582	-0.576	-0.570	-0.561	-0.552	-0.544	-0.534	-0.522	-0.511	-0.500	-0.488	-0.475	-0.462	-0.449	-0.435	-0.421	-0.410	-0.396	-0.382	-0.369	-0.356	-0.342	-0.330	-0.318	-0.305	-0.294	-0.282	-0.272	-0.262	-0.254	-0.245	-0.236	-0.229	-0.222	-0.218	-0.214	-0.210	-0.208	-0.205	-0.205	-0.205	-0.206	-0.208	-0.211	-0.215	-0.220	-0.226	-0.232	-0.241	-0.250	-0.259	-0.269	-0.280	-0.291	-0.305	-0.318	-0.331	-0.346	-0.360	-0.376	-0.392	-0.409	-0.425	-0.442	-0.459	-0.476	-0.495	-0.512	-0.531	-0.549	-0.566	-0.585	-0.601	-0.619	-0.635	-0.652	-0.670	-0.686	-0.702	-0.719	-0.734	-0.748	-0.762	-0.776	-0.789	-0.801	-0.815	-0.826	-0.838	-0.846	-0.856	-0.866	-0.874	-0.882	-0.890	-0.898	-0.902	-0.909	-0.914	-0.919	-0.922	-0.925	-0.930	-0.931	-0.934	-0.935	-0.936	-0.938	-0.939	-0.938	-0.939	-0.938	-0.936	-0.935	-0.934	-0.932	-0.931	-0.930	-0.928	-0.925	-0.924	-0.922	-0.920	-0.919	-0.916	-0.912	-0.911	-0.910	-0.908	-0.906	-0.904	-0.901	-0.900	-0.899	-0.898	-0.895	-0.895	-0.892	-0.892	-0.891	-0.890	-0.890	-0.889	-0.888	-0.888	-0.886	-0.885	-0.884	-0.882	-0.882	-0.881	-0.880	-0.879	-0.876	-0.875	-0.872	-0.870	-0.868	-0.866	-0.862	-0.860	-0.856	-0.852	-0.849	-0.842	-0.839	-0.832	-0.828	-0.820	-0.814	-0.806	-0.798	-0.789	-0.780	-0.771	-0.761	-0.751	-0.740	-0.728	-0.716	-0.702	-0.690	-0.675	-0.661	-0.646	-0.631	-0.614	-0.598	-0.580	-0.561	-0.545	-0.525	-0.506	-0.485	-0.466	-0.445	-0.425	-0.402	-0.381	-0.359	-0.338	-0.314	-0.292	-0.269	-0.244	-0.221	-0.198	-0.174	-0.149	-0.124	-0.100	-0.075	-0.051	-0.028	-0.001	0.022	0.046	0.071	0.095	0.119	0.142	0.168	0.191	0.214	0.238	0.259	0.281	0.304	0.325	0.346	0.368	0.389	0.408	0.428	0.446	0.464	0.481	0.499	0.516	0.532	0.546	0.562	0.576	0.589	0.602	0.615	0.625	0.635	0.644	0.652	0.661	0.669	0.675	0.680	0.685	0.689	0.692	0.694	0.695	0.696	0.698	0.695	0.694	0.691	0.689	0.685	0.680	0.675	0.669	0.662	0.656	0.649	0.641	0.632	0.624	0.615	0.605	0.596	0.586	0.575	0.566	0.555	0.545	0.534	0.524	0.514	0.502	0.494	0.484	0.474	0.465	0.455	0.448	0.440	0.432	0.426	0.420	0.415	0.410	0.406	0.402	0.400	0.399	0.396	0.396	0.396	0.399	0.399	0.402	0.406	0.409	0.415	0.420	0.426	0.434	0.441	0.450	0.458	0.468	0.478	0.488	0.499	0.510	0.522	0.534	0.546	0.559	0.571	0.584	0.596	0.609	0.621	0.634	0.645	0.658	0.669	0.681	0.692	0.704	0.714	0.724	0.732	0.741	0.750	0.758	0.765	0.771	0.778	0.782	0.786	0.790	0.792	0.795	0.796	0.798	0.798	0.798	0.796	0.792	0.791	0.786	0.784	0.779	0.774	0.768	0.761	0.755	0.748	0.739	0.731	0.724	0.714	0.705	0.695	0.685	0.676	0.665	0.655	0.644	0.632	0.622	0.611	0.600	0.590	0.578	0.568	0.556	0.545	0.535	0.524	0.512	0.502	0.490	0.480	0.470	0.460	0.450	0.440	0.430	0.422	0.412	0.405	0.395	0.388	0.379	0.371	0.364	0.356	0.349	0.342	0.335	0.329	0.324	0.318	0.314	0.308	0.304	0.300	0.296	0.292	0.289	0.285	0.282	0.281	0.279	0.278	0.278	0.276	0.275	0.276	0.275	0.276	0.278	0.279	0.280	0.281	0.285	0.286	0.289	0.291	0.294	0.298	0.301	0.304	0.309	0.311	0.315	0.319	0.324	0.329	0.331	0.335	0.340	0.344	0.348	0.352	0.356	0.359	0.362	0.365	0.369	0.370	0.374	0.376	0.378	0.379	0.380	0.381	0.382	0.382	0.381	0.381	0.380	0.380	0.378	0.375	0.372	0.370	0.366	0.364	0.359	0.354	0.350	0.345	0.340	0.335	0.329	0.322	0.316	0.310	0.304	0.298	0.291	0.284	0.278	0.271	0.264	0.258	0.252	0.246	0.240	0.235	0.230	0.226	0.221	0.218	0.214	0.211	0.209	0.208	0.206	0.206	0.206	0.206	0.208	0.209	0.212	0.216	0.221	0.226	0.231	0.238	0.245	0.254	0.262	0.271	0.281	0.292	0.305	0.316	0.330	0.342	0.358	0.372	0.388	0.402	0.419	0.434	0.450	0.466	0.484	0.500	0.518	0.534	0.550	0.566	0.582	0.599	0.615	0.630	0.645	0.659	0.672	0.686	0.699	0.711	0.722	0.732	0.744	0.751	0.761	0.768	0.775	0.780	0.784	0.789	0.791	0.792	0.794	0.794	0.792	0.791	0.789	0.785	0.781	0.776	0.770	0.762	0.755	0.748	0.740	0.730	0.720	0.710	0.700	0.688	0.678	0.665	0.652	0.641	0.630	0.618	0.605	0.592	0.580	0.569	0.555	0.544	0.532	0.520	0.510	0.499	0.489	0.479	0.469	0.460	0.451	0.442	0.435	0.429	0.421	0.415	0.410	0.404	0.399	0.396	0.391	0.389	0.386	0.386	0.384	0.384	0.384	0.384	0.385	0.385	0.388	0.389	0.392	0.395	0.398	0.402	0.406	0.411	0.416	0.422	0.429	0.435	0.441	0.448	0.454	0.461	0.469	0.476	0.484	0.492	0.500	0.509	0.516	0.524	0.534	0.541	0.550	0.560	0.568	0.578	0.586	0.595	0.604	0.612	0.622	0.630	0.640	0.649	0.656	0.666	0.674	0.682	0.691	0.699	0.708	0.716	0.724	0.731	0.740	0.746	0.754	0.762	0.769	0.776	0.782	0.790	0.798	0.804	0.810	0.816	0.824	0.830	0.835	0.841	0.846	0.852	0.858	0.864	0.869	0.875	0.880	0.884	0.889	0.894	0.898	0.902	0.906	0.911	0.914	0.918	0.921	0.924	0.929	0.931	0.935	0.938	0.940	0.942	0.944	0.946	0.948	0.950	0.950	0.952	0.952	0.954	0.954	0.954	0.954	0.951	0.951	0.951	0.949	0.946	0.945	0.942	0.940	0.936	0.932	0.928	0.924	0.919	0.915	0.909	0.904	0.898	0.891	0.884	0.876	0.869	0.860	0.852	0.842	0.834	0.824	0.815	0.804	0.792	0.781	0.770	0.758	0.746	0.734	0.720	0.708	0.694	0.680	0.668	0.652	0.639	0.624	0.609	0.594	0.579	0.562	0.548	0.531	0.516	0.500	0.485	0.469	0.452	0.438	0.421	0.406	0.390	0.375	0.360	0.344	0.330	0.315	0.301	0.288	0.275	0.261	0.249	0.236	0.225	0.214	0.202	0.192	0.182	0.174	0.165	0.158	0.151	0.144	0.138	0.134	0.129	0.125	0.122	0.120	0.118	0.118	0.118	0.118	0.119	0.121	0.124	0.128	0.131	0.136	0.141	0.148	0.155	0.161	0.169	0.178	0.186	0.195	0.205	0.215	0.225	0.236	0.248	0.260	0.271	0.284	0.296	0.308	0.320	0.332	0.345	0.359	0.372	0.385	0.399	0.411	0.425	0.439	0.451	0.464	0.476	0.489	0.501	0.514	0.526	0.539	0.550	0.561	0.572	0.584	0.594	0.605	0.615	0.626	0.636	0.645	0.655	0.664	0.674	0.682	0.691	0.700	0.708	0.716	0.724	0.732	0.739	0.746	0.754	0.760	0.768	0.774	0.780	0.786	0.792	0.799	0.804	0.810	0.815	0.820	0.826	0.830	0.835	0.840	0.845	0.850	0.855	0.860	0.865	0.870	0.875	0.879	0.884	0.888	0.894	0.899	0.902	0.908	0.914	0.919	0.924	0.930	0.935	0.941	0.946	0.952	0.959	0.966	0.972	0.980	0.988	0.995	1.002	1.011	1.020	1.029	1.038	1.046	1.056	1.065	1.075	1.086	1.095	1.106	1.118	1.128	1.140	1.150	1.162	1.172	1.184	1.196	1.208	1.219	1.230	1.240	1.252	1.264	1.274	1.285	1.295	1.304	1.314	1.324	1.331	1.340	1.346	1.354	1.360	1.368	1.372	1.376	1.381	1.385	1.386	1.389	1.390	1.390	1.390	1.390	1.388	1.386	1.382	1.379	1.374	1.370	1.364	1.358	1.351	1.342	1.334	1.325	1.316	1.308	1.298	1.288	1.278	1.268	1.256	1.245	1.234	1.224	1.212	1.201	1.190	1.179	1.169	1.159	1.149	1.139	1.129	1.120	1.111	1.104	1.096	1.090	1.084	1.076	1.071	1.068	1.064	1.060	1.056	1.055	1.054	1.052	1.052	1.052	1.054	1.055	1.058	1.060	1.064	1.069	1.072	1.078	1.082	1.090	1.095	1.102	1.109	1.116	1.124	1.131	1.139	1.148	1.156	1.165	1.172	1.181	1.190	1.198	1.206	1.215	1.222	1.231	1.239	1.245	1.252	1.261	1.269	1.275	1.280	1.286	1.292	1.299	1.304	1.309	1.312	1.316	1.320	1.322	1.325	1.329	1.330	1.331	1.332	1.334	1.334	1.334	1.332	1.332	1.330	1.329	1.326	1.322	1.320	1.316	1.314	1.310	1.305	1.299	1.294	1.289	1.284	1.276	1.270	1.262	1.255	1.248	1.239	1.231	1.224	1.215	1.206	1.196	1.186	1.176	1.166	1.156	1.146	1.135	1.125	1.114	1.102	1.091	1.080	1.069	1.058	1.045	1.035	1.022	1.010	0.999	0.988	0.976	0.965	0.954	0.941	0.930	0.919	0.908	0.898	0.886	0.875	0.865	0.855	0.846	0.835	0.826	0.816	0.808	0.799	0.791	0.781	0.774	0.768	0.760	0.751	0.745	0.739	0.732	0.726	0.720	0.715	0.710	0.705	0.701	0.696	0.692	0.688	0.684	0.680	0.678	0.674	0.670	0.668	0.665	0.660	0.659	0.655	0.651	0.649	0.644	0.641	0.636	0.632	0.629	0.625	0.620	0.616	0.610	0.605	0.600	0.592	0.588	0.580	0.572	0.565	0.558	0.549	0.540	0.531	0.521	0.511	0.499	0.489	0.478	0.465	0.452	0.440	0.426	0.412	0.399	0.385	0.369	0.354	0.339	0.322	0.308	0.291	0.275	0.259	0.241	0.224	0.208	0.191	0.175	0.158	0.140	0.124	0.108	0.090	0.075	0.058	0.042	0.026	0.012	-0.004	-0.018	-0.031	-0.045	-0.058	-0.070	-0.081	-0.092	-0.104	-0.112	-0.122	-0.131	-0.139	-0.145	-0.151	-0.156	-0.160	-0.164	-0.166	-0.169	-0.169	-0.170	-0.169	-0.168	-0.165	-0.160	-0.156	-0.151	-0.145	-0.138	-0.130	-0.121	-0.111	-0.101	-0.089	-0.078	-0.065	-0.052	-0.038	-0.022	-0.008	0.008	0.025	0.041	0.059	0.078	0.095	0.114	0.132	0.151	0.170	0.189	0.208	0.226	0.245	0.264	0.282	0.301	0.319	0.336	0.354	0.370	0.386	0.401	0.418	0.431	0.445	0.459	0.471	0.484	0.495	0.505	0.515	0.522	0.531	0.539	0.544	0.549	0.554	0.558	0.560	0.562	0.565	0.565	0.565	100.000	5.000	2.000	1.000	3.000	0.000	0.000	0.000	0.000	0.000	0.000	0.000	0.000	0.000	0.000	0.000	0.000	0.000	-0.840	-0.858	-0.874	-0.889	-0.905	-0.921	-0.936	-0.951	-0.965	-0.979	-0.992	-1.004	-1.016	-1.028	-1.038	-1.048	-1.055	-1.064	-1.071	-1.078	-1.082	-1.088	-1.091	-1.094	-1.095	-1.096	-1.096	-1.096	-1.095	-1.092	-1.090	-1.086	-1.081	-1.076	-1.070	-1.064	-1.058	-1.050	-1.041	-1.032	-1.024	-1.014	-1.005	-0.994	-0.984	-0.975	-0.964	-0.954	-0.942	-0.932	-0.921	-0.911	-0.901	-0.891	-0.881	-0.872	-0.862	-0.854	-0.844	-0.836	-0.828	-0.821	-0.814	-0.808	-0.802	-0.796	-0.790	-0.786	-0.782	-0.779	-0.775	-0.772	-0.770	-0.768	-0.768	-0.766	-0.765	-0.765	-0.765	-0.766	-0.766	-0.768	-0.769	-0.771	-0.772	-0.775	-0.778	-0.780	-0.782	-0.785	-0.788	-0.790	-0.794	-0.796	-0.800	-0.804	-0.806	-0.810	-0.812	-0.815	-0.818	-0.821	-0.824	-0.826	-0.829	-0.830	-0.832	-0.835	-0.836	-0.839	-0.840	-0.841	-0.842	-0.845	-0.845	-0.845	-0.845	-0.844	-0.844	-0.844	-0.844	-0.841	-0.840	-0.839	-0.836	-0.835	-0.832	-0.829	-0.826	-0.822	-0.819	-0.816	-0.811	-0.806	-0.801	-0.796	-0.790	-0.784	-0.778	-0.770	-0.764	-0.755	-0.748	-0.739	-0.730	-0.721	-0.711	-0.702	-0.691	-0.682	-0.671	-0.660	-0.650	-0.639	-0.626	-0.616	-0.604	-0.591	-0.580	-0.568	-0.556	-0.545	-0.532	-0.521	-0.509	-0.496	-0.485	-0.475	-0.464	-0.452	-0.440	-0.430	-0.420	-0.410	-0.401	-0.392	-0.382	-0.374	-0.366	-0.359	-0.352	-0.346	-0.340	-0.334	-0.329	-0.324	-0.319	-0.315	-0.311	-0.309	-0.306	-0.305	-0.302	-0.301	-0.300	-0.300	-0.300	-0.301	-0.301	-0.301	-0.302	-0.304	-0.306	-0.309	-0.309	-0.311	-0.314	-0.318	-0.320	-0.322	-0.325	-0.328	-0.331	-0.334	-0.336	-0.339	-0.342	-0.345	-0.348	-0.350	-0.351	-0.354	-0.356	-0.358	-0.360	-0.361	-0.362	-0.364	-0.365	-0.366	-0.368	-0.368	-0.368	-0.368	-0.368	-0.368	-0.366	-0.366	-0.364	-0.362	-0.361	-0.360	-0.358	-0.356	-0.355	-0.352	-0.350	-0.346	-0.344	-0.341	-0.338	-0.335	-0.331	-0.328	-0.324	-0.321	-0.318	-0.314	-0.310	-0.308	-0.302	-0.299	-0.296	-0.292	-0.288	-0.285	-0.281	-0.276	-0.274	-0.270	-0.266	-0.264	-0.260	-0.258	-0.254	-0.251	-0.248	-0.245	-0.242	-0.240	-0.238	-0.236	-0.234	-0.231	-0.230	-0.229	-0.228	-0.226	-0.226	-0.225	-0.225	-0.224	-0.224	-0.224	-0.224	-0.225	-0.225	-0.226	-0.228	-0.229	-0.230	-0.231	-0.232	-0.235	-0.236	-0.239	-0.242	-0.244	-0.248	-0.250	-0.252	-0.255	-0.259	-0.262	-0.265	-0.269	-0.271	-0.275	-0.279	-0.282	-0.288	-0.291	-0.295	-0.299	-0.300	-0.305	-0.309	-0.311	-0.315	-0.319	-0.322	-0.325	-0.330	-0.332	-0.336	-0.339	-0.341	-0.345	-0.348	-0.351	-0.354	-0.358	-0.360	-0.364	-0.366	-0.370	-0.372	-0.375	-0.379	-0.382	-0.386	-0.389	-0.391	-0.394	-0.398	-0.401	-0.405	-0.409	-0.412	-0.418	-0.421	-0.425	-0.431	-0.435	-0.441	-0.446	-0.452	-0.459	-0.464	-0.470	-0.478	-0.485	-0.494	-0.501	-0.509	-0.518	-0.528	-0.536	-0.545	-0.555	-0.566	-0.578	-0.588	-0.600	-0.610	-0.622	-0.636	-0.649	-0.661	-0.675	-0.689	-0.702	-0.716	-0.730	-0.744	-0.759	-0.772	-0.788	-0.802	-0.818	-0.832	-0.848	-0.861	-0.876	-0.891	-0.906	-0.921	-0.935	-0.949	-0.964	-0.976	-0.990	-1.004	-1.018	-1.029	-1.041	-1.054	-1.065	-1.076	-1.088	-1.098	-1.109	-1.118	-1.126	-1.136	-1.145	-1.154	-1.160	-1.166	-1.174	-1.179	-1.184	-1.189	-1.194	-1.198	-1.202	-1.205	-1.209	-1.211	-1.212	-1.215	-1.215	-1.215	-1.218	-1.218	-1.216	-1.215	-1.214	-1.212	-1.212	-1.209	-1.208	-1.206	-1.202	-1.201	-1.198	-1.194	-1.191	-1.188	-1.185	-1.181	-1.178	-1.175	-1.171	-1.168	-1.166	-1.162	-1.160	-1.158	-1.154	-1.152	-1.151	-1.149	-1.148	-1.146	-1.146	-1.145	-1.145	-1.145	-1.146	-1.148	-1.150	-1.151	-1.154	-1.156	-1.161	-1.164	-1.169	-1.175	-1.180	-1.186	-1.192	-1.201	-1.208	-1.216	-1.225	-1.235	-1.245	-1.256	-1.266	-1.278	-1.289	-1.301	-1.314	-1.328	-1.340	-1.354	-1.368	-1.381	-1.395	-1.410	-1.425	-1.440	-1.454	-1.469	-1.484	-1.499	-1.512	-1.528	-1.541	-1.556	-1.569	-1.584	-1.596	-1.610	-1.621	-1.634	-1.645	-1.655	-1.666	-1.676	-1.685	-1.691	-1.699	-1.706	-1.711	-1.716	-1.720	-1.724	-1.726	-1.728	-1.728	-1.728	-1.726	-1.722	-1.720	-1.716	-1.710	-1.704	-1.696	-1.689	-1.679	-1.669	-1.658	-1.645	-1.632	-1.620	-1.605	-1.589	-1.574	-1.556	-1.539	-1.520	-1.501	-1.481	-1.461	-1.442	-1.421	-1.399	-1.379	-1.356	-1.335	-1.312	-1.291	-1.269	-1.246	-1.225	-1.202	-1.180	-1.159	-1.139	-1.119	-1.098	-1.079	-1.059	-1.040	-1.022	-1.006	-0.989	-0.974	-0.960	-0.946	-0.932	-0.921	-0.910	-0.900	-0.892	-0.885	-0.878	-0.872	-0.868	-0.865	-0.862	-0.862	-0.862	-0.864	-0.866	-0.869	-0.874	-0.879	-0.886	-0.894	-0.901	-0.910	-0.920	-0.932	-0.942	-0.955	-0.969	-0.982	-0.998	-1.011	-1.026	-1.041	-1.058	-1.075	-1.090	-1.106	-1.124	-1.140	-1.158	-1.174	-1.191	-1.206	-1.222	-1.238	-1.252	-1.268	-1.281	-1.296	-1.309	-1.321	-1.332	-1.345	-1.355	-1.365	-1.375	-1.382	-1.390	-1.398	-1.402	-1.409	-1.412	-1.416	-1.419	-1.421	-1.421	-1.422	-1.421	-1.420	-1.419	-1.416	-1.411	-1.408	-1.402	-1.396	-1.391	-1.384	-1.376	-1.369	-1.360	-1.352	-1.344	-1.334	-1.325	-1.316	-1.306	-1.296	-1.286	-1.278	-1.268	-1.258	-1.249	-1.239	-1.231	-1.222	-1.214	-1.206	-1.198	-1.191	-1.184	-1.179	-1.174	-1.168	-1.164	-1.160	-1.156	-1.155	-1.152	-1.151	-1.151	-1.151	-1.152	-1.154	-1.158	-1.161	-1.165	-1.169	-1.175	-1.180	-1.186	-1.194	-1.202	-1.210	-1.219	-1.228	-1.238	-1.248	-1.259	-1.269	-1.280	-1.291	-1.304	-1.315	-1.326	-1.338	-1.350	-1.362	-1.374	-1.386	-1.398	-1.409	-1.420	-1.431	-1.441	-1.450	-1.461	-1.471	-1.480	-1.489	-1.495	-1.502	-1.510	-1.516	-1.521	-1.526	-1.531	-1.535	-1.538	-1.539	-1.541	-1.542	-1.542	-1.542	-1.540	-1.539	-1.536	-1.534	-1.530	-1.525	-1.520	-1.514	-1.508	-1.501	-1.494	-1.486	-1.479	-1.469	-1.460	-1.450	-1.441	-1.431	-1.420	-1.411	-1.399	-1.389	-1.379	-1.366	-1.356	-1.345	-1.334	-1.324	-1.314	-1.302	-1.292	-1.284	-1.274	-1.265	-1.255	-1.246	-1.239	-1.231	-1.222	-1.216	-1.210	-1.205	-1.199	-1.195	-1.190	-1.188	-1.184	-1.182	-1.181	-1.180	-1.180	-1.180	-1.181	-1.182	-1.185	-1.189	-1.191	-1.196	-1.201	-1.206	-1.212	-1.219	-1.226	-1.232	-1.241	-1.249	-1.259	-1.268	-1.278	-1.288	-1.299	-1.309	-1.320	-1.331	-1.344	-1.355	-1.366	-1.379	-1.391	-1.402	-1.416	-1.428	-1.441	-1.452	-1.465	-1.478	-1.490	-1.502	-1.515	-1.525	-1.536	-1.549	-1.560	-1.569	-1.580	-1.590	-1.600	-1.610	-1.619	-1.628	-1.635	-1.642	-1.650	-1.658	-1.664	-1.670	-1.676	-1.681	-1.686	-1.690	-1.694	-1.698	-1.700	-1.702	-1.705	-1.708	-1.709	-1.708	-1.708	-1.708	-1.708	-1.706	-1.704	-1.702	-1.701	-1.699	-1.695	-1.692	-1.689	-1.685	-1.681	-1.676	-1.672	-1.668	-1.661	-1.658	-1.651	-1.646	-1.640	-1.635	-1.629	-1.622	-1.618	-1.610	-1.604	-1.598	-1.591	-1.585	-1.578	-1.571	-1.564	-1.558	-1.550	-1.542	-1.536	-1.529	-1.522	-1.515	-1.509	-1.501	-1.494	-1.485	-1.479	-1.470	-1.462	-1.455	-1.448	-1.440	-1.431	-1.422	-1.415	-1.406	-1.399	-1.390	-1.381	-1.371	-1.362	-1.352	-1.344	-1.334	-1.324	-1.312	-1.304	-1.292	-1.281	-1.270	-1.259	-1.248	-1.235	-1.224	-1.211	-1.199	-1.185	-1.172	-1.159	-1.145	-1.130	-1.116	-1.101	-1.088	-1.072	-1.058	-1.041	-1.026	-1.009	-0.994	-0.976	-0.959	-0.941	-0.924	-0.906	-0.889	-0.870	-0.851	-0.832	-0.812	-0.794	-0.774	-0.755	-0.736	-0.715	-0.694	-0.674	-0.654	-0.632	-0.611	-0.590	-0.569	-0.548	-0.526	-0.505	-0.484	-0.461	-0.440	-0.420	-0.399	-0.378	-0.356	-0.335	-0.314	-0.294	-0.274	-0.255	-0.235	-0.215	-0.196	-0.179	-0.160	-0.142	-0.125	-0.109	-0.092	-0.078	-0.062	-0.048	-0.035	-0.020	-0.009	0.002	0.014	0.024	0.034	0.041	0.050	0.058	0.064	0.070	0.075	0.079	0.082	0.085	0.086	0.089	0.090	0.090	0.089	0.088	0.086	0.085	0.081	0.079	0.076	0.071	0.068	0.064	0.059	0.054	0.049	0.044	0.038	0.032	0.028	0.022	0.018	0.011	0.006	0.001	-0.002	-0.008	-0.011	-0.015	-0.018	-0.021	-0.024	-0.025	-0.026	-0.029	-0.029	-0.029	-0.028	-0.026	-0.025	-0.022	-0.021	-0.019	-0.014	-0.009	-0.005	0.000	0.005	0.011	0.019	0.025	0.032	0.039	0.048	0.056	0.065	0.074	0.082	0.091	0.101	0.110	0.120	0.129	0.139	0.149	0.158	0.168	0.176	0.185	0.194	0.202	0.211	0.219	0.226	0.234	0.240	0.246	0.254	0.259	0.262	0.268	0.272	0.276	0.278	0.281	0.281	0.284	0.284	0.284	0.282	0.281	0.280	0.276	0.274	0.269	0.265	0.260	0.254	0.246	0.239	0.231	0.222	0.212	0.202	0.192	0.182	0.170	0.158	0.145	0.131	0.118	0.104	0.089	0.074	0.058	0.041	0.025	0.008	-0.009	-0.026	-0.045	-0.062	-0.081	-0.099	-0.118	-0.136	-0.156	-0.175	-0.195	-0.214	-0.232	-0.250	-0.269	-0.289	-0.306	-0.325	-0.342	-0.359	-0.376	-0.394	-0.410	-0.426	-0.441	-0.456	-0.470	-0.485	-0.499	-0.510	-0.522	-0.534	-0.545	-0.554	-0.564	-0.571	-0.579	-0.586	-0.592	-0.598	-0.602	-0.605	-0.608	-0.610	-0.610	-0.611	-0.611	-0.610	-0.609	-0.606	-0.602	-0.599	-0.595	-0.590	-0.584	-0.578	-0.571	-0.566	-0.559	-0.550	-0.544	-0.535	-0.526	-0.519	-0.510	-0.501	-0.492	-0.485	-0.476	-0.469	-0.461	-0.454	-0.446	-0.439	-0.432	-0.428	-0.421	-0.416	-0.412	-0.410	-0.406	-0.405	-0.404	-0.402	-0.404	-0.405	-0.408	-0.410	-0.414	-0.419	-0.425	-0.431	-0.439	-0.446	-0.456	-0.468	-0.479	-0.491	-0.504	-0.516	-0.531	-0.548	-0.562	-0.579	-0.595	-0.612	-0.631	-0.650	-0.669	-0.688	-0.708	-0.726	-0.746	-0.768	-0.788	-0.808	-0.826	-0.846	-0.865	-0.884	-0.901	-0.919	-0.938	-0.954	-0.970	-0.985	-1.000	-1.015	-1.028	-1.040	-1.051	-1.061	-1.070	-1.078	-1.084	-1.090	-1.095	-1.099	-1.100	-1.101	-1.101	-1.101	-1.100	-1.096	-1.091	-1.086	-1.079	-1.071	-1.064	-1.054	-1.044	-1.031	-1.020	-1.008	-0.994	-0.980	-0.965	-0.951	-0.935	-0.920	-0.904	-0.889	-0.871	-0.856	-0.840	-0.824	-0.808	-0.791	-0.776	-0.761	-0.746	-0.732	-0.720	-0.705	-0.694	-0.681	-0.670	-0.660	-0.649	-0.640	-0.632	-0.625	-0.619	-0.612	-0.609	-0.604	-0.601	-0.599	-0.598	-0.598	-0.598	-0.599	-0.601	-0.602	-0.608	-0.610	-0.615	-0.620	-0.626	-0.632	-0.640	-0.646	-0.655	-0.664	-0.671	-0.681	-0.689	-0.698	-0.706	-0.718	-0.726	-0.735	-0.746	-0.755	-0.764	-0.774	-0.782	-0.791	-0.799	-0.809	-0.815	-0.822	-0.829	-0.836	-0.842	-0.849	-0.854	-0.859	-0.862	-0.866	-0.870	-0.872	-0.875	-0.876	-0.878	-0.879	-0.878	-0.878	-0.875	-0.874	-0.872	-0.869	-0.864	-0.860	-0.855	-0.850	-0.845	-0.838	-0.831	-0.824	-0.815	-0.806	-0.796	-0.788	-0.778	-0.766	-0.755	-0.744	-0.732	-0.720	-0.708	-0.695	-0.681	-0.668	-0.652	-0.640	-0.625	-0.610	-0.595	-0.580	-0.565	-0.550	-0.535	-0.519	-0.504	-0.488	-0.474	-0.458	-0.442	-0.428	-0.411	-0.396	-0.381	-0.366	-0.352	-0.338	-0.324	-0.310	-0.295	-0.282	-0.269	-0.256	-0.244	-0.231	-0.219	-0.208	-0.196	-0.185	-0.174	-0.162	-0.152	-0.144	-0.134	-0.125	-0.115	-0.108	-0.099	-0.090	-0.081	-0.075	-0.066	-0.060	-0.052	-0.046	-0.040	-0.034	-0.028	-0.022	-0.016	-0.012	-0.006	-0.001	0.004	0.006	0.012	0.016	0.021	0.025	0.029	0.034	0.036	0.041	0.044	0.048	0.051	0.054	0.056	0.060	0.064	0.066	0.069	0.070	0.074	0.075	0.076	0.079	0.081	0.082	0.084	0.084	0.085	0.086	0.086	0.086	0.088	0.088	0.088	0.086	0.085	0.084	0.082	0.081	0.079	0.076	0.075	0.072	0.068	0.065	0.062	0.059	0.054	0.050	0.045	0.040	0.035	0.030	0.025	0.019	0.012	0.008	0.001	-0.005	-0.012	-0.019	-0.025	-0.031	-0.039	-0.044	-0.051	-0.058	-0.065	-0.072	-0.079	-0.085	-0.091	-0.098	-0.104	-0.110	-0.116	-0.122	-0.128	-0.132	-0.138	-0.141	-0.146	-0.151	-0.155	-0.158	-0.161	-0.164	-0.165	-0.168	-0.169	-0.170	-0.171	-0.171	-0.172	-0.172	-0.170	-0.170	-0.169	-0.168	-0.165	-0.162	-0.159	-0.156	-0.152	-0.149	-0.145	-0.140	-0.135	-0.130	-0.124	-0.119	-0.112	-0.106	-0.100	-0.092	-0.086	-0.079	-0.072	-0.065	-0.058	-0.050	-0.042	-0.034	-0.026	-0.018	-0.010	-0.001	0.006	0.015	0.024	0.031	0.039	0.048	0.056	0.065	0.074	0.082	0.090	0.100	0.109	0.116	0.125	0.134	0.141	0.150	0.158	0.166	0.174	0.181	0.190	0.198	0.205	0.212	0.221	0.229	0.236	0.244	0.250	0.258	0.265	0.272	0.279	0.286	0.292	0.300	0.306	0.312	0.319	0.325	0.330	0.338	0.342	0.348	0.354	0.359	0.364	0.369	0.374	0.378	0.382	0.386	0.391	0.394	0.398	0.402	0.406	0.410	0.412	0.416	0.420	0.421	0.425	0.428	0.431	0.434	0.435	0.439	0.441	0.444	0.446	0.449	0.452	0.454	0.456	0.460	0.461	0.465	0.469	0.470	0.474	0.479	0.481	0.485	0.490	0.494	0.498	0.502	0.507	0.514	0.518	0.524	0.530	0.536	0.542	0.548	0.555	0.562	0.570	0.578	0.586	0.595	0.602	0.611	0.620	0.629	0.638	0.646	0.658	0.666	0.676	0.685	0.696	0.706	0.715	0.725	0.735	0.744	0.754	0.762	0.771	0.781	0.790	0.799	0.806	0.815	0.822	0.829	0.836	0.842	0.849	0.854	0.859	0.865	0.869	0.872	0.875	0.878	0.880	0.882	0.884	0.884	0.884	0.884	0.884	0.881	0.880	0.879	0.875	0.872	0.869	0.865	0.860	0.856	0.851	0.845	0.840	0.834	0.828	0.821	0.815	0.808	0.802	0.795	0.788	0.781	0.774	0.769	0.760	0.754	0.748	0.741	0.735	0.729	0.722	0.718	0.712	0.706	0.701	0.696	0.691	0.688	0.682	0.680	0.676	0.675	0.671	0.670	0.668	0.668	0.666	0.665	0.665	0.666	0.666	0.666	0.668	0.669	0.671	0.672	0.675	0.679	0.681	0.685	0.688	0.691	0.696	0.699	0.704	0.708	0.712	0.718	0.722	0.728	0.732	0.738	0.744	0.748	0.752	0.759	0.764	0.769	0.775	0.780	0.785	0.790	0.794	0.800	0.804	0.809	0.812	0.816	0.821	0.824	0.828	0.830	0.832	0.835	0.839	0.841	0.842	0.842	0.844	0.844	0.844	0.844	0.842	0.841	0.840	0.839	0.836	0.834	0.830	0.825	0.821	0.818	0.812	0.806	0.800	0.794	0.788	0.781	0.774	0.765	0.756	0.749	0.740	0.730	0.720	0.710	0.700	0.690	0.679	0.668	0.656	0.645	0.634	0.622	0.611	0.598	0.586	0.575	0.562	0.551	0.539	0.526	0.515	0.502	0.491	0.480	0.470	0.459	0.448	0.438	0.426	0.416	0.408	0.398	0.388	0.380	0.371	0.362	0.355	0.349	0.341	0.335	0.328	0.322	0.315	0.311	0.306	0.300	0.296	0.292	0.288	0.285	0.281	0.279	0.275	0.274	0.270	0.269	0.266	0.265	0.262	0.261	0.260	0.256	0.255	0.255	0.252	0.250	0.248	0.246	0.244	0.241	0.240	0.236	0.234	0.230	0.228	0.224	0.220	0.216	0.212	0.208	0.202	0.199	0.192	0.186	0.181	0.175	0.169	0.161	0.155	0.148	0.141	0.134	0.126	0.118	0.109	0.101	0.092	0.084	0.075	0.066	0.058	0.049	0.040	0.030	0.021	0.011	0.002	-0.008	-0.018	-0.026	-0.036	-0.045	-0.055	-0.064	-0.072	-0.081	-0.091	-0.099	-0.108	-0.116	-0.124	-0.132	-0.140	-0.148	-0.155	-0.162	-0.170	-0.176	-0.182	-0.189	-0.194	-0.200	-0.205	-0.210	-0.214	-0.219	-0.222	-0.226	-0.229	-0.231	-0.232	-0.235	-0.236	-0.236	-0.236	-0.236	-0.235	-0.234	-0.232	-0.229	-0.226	-0.222	-0.219	-0.215	-0.209	-0.202	-0.196	-0.190	-0.182	-0.175	-0.168	-0.159	-0.149	-0.140	-0.130	-0.120	-0.109	-0.099	-0.088	-0.075	-0.064	-0.052	-0.040	-0.029	-0.015	-0.004	0.008	0.021	0.032	0.045	0.058	0.069	0.080	0.091	0.102	0.112	0.124	0.134	0.144	0.152	0.162	0.170	0.178	0.185	0.192	0.198	0.204	0.209	0.214	0.219	0.221	0.224	0.226	0.229	0.230	0.230	0.231	0.231	0.230	0.229	0.228	0.226	0.222	0.221	0.218	0.214	0.210	0.206	0.202	0.198	0.194	0.189	0.184	0.179	0.172	0.169	0.162	0.159	0.152	0.148	0.141	0.138	0.132	0.128	0.124	0.120	0.115	0.111	0.108	0.104	0.100	0.098	0.094	0.090	0.089	0.086	0.084	0.082	0.082	0.080	0.080	0.079	0.079	0.080	0.080	0.080	0.080	0.081	0.082	0.086	0.088	0.090	0.092	0.095	0.098	0.102	0.106	0.109	0.112	0.116	0.121	0.126	0.130	0.135	0.140	0.145	0.150	0.155	0.160	0.166	0.171	0.176	0.182	0.189	0.194	0.200	0.205	0.211	0.216	0.221	0.226	0.232	0.236	0.241	0.248	0.251	0.256	0.260	0.265	0.269	0.272	0.278	0.280	0.285	0.288	0.291	0.294	0.296	0.300	0.301	0.304	0.306	0.309	0.310	0.312	0.315	0.316	0.318	0.320	0.321	0.322	0.325	0.326	0.328	0.329	0.330	0.331	0.332	0.334	0.335	0.338	0.339	0.340	0.341	0.344	0.345	0.348	0.350	0.352	0.355	0.356	0.359	0.361	0.364	0.366	0.369	0.370	0.374	0.375	0.379	0.381	0.384	0.385	0.388	0.390	0.391	0.394	0.395	0.398	0.399	0.400	0.400	0.401	0.402	0.402	0.402	0.402	0.402	0.400	0.400	0.399	0.396	0.394	0.391	0.389	0.384	0.380	0.375	0.371	0.365	0.360	0.354	0.346	0.340	0.331	0.324	0.315	0.306	0.298	0.288	0.278	0.268	0.256	0.245	0.232	0.222	0.210	0.198	0.185	0.171	0.159	0.145	0.131	0.118	0.104	0.090	0.076	0.062	0.048	0.034	0.020	0.006	-0.008	-0.022	-0.035	-0.049	-0.061	-0.075	-0.089	-0.101	-0.112	-0.125	-0.138	-0.150	-0.160	-0.171	-0.182	-0.191	-0.202	-0.211	-0.220	-0.230	-0.238	-0.246	-0.254	-0.261	-0.268	-0.275	-0.281	-0.286	-0.291	-0.296	-0.301	-0.305	-0.309	-0.312	-0.318	-0.320	-0.322	-0.325	-0.328	-0.329	-0.331	-0.332	-0.334	-0.335	-0.336	-0.336	-0.338	-0.338	-0.339	-0.339	-0.339	-0.339	-0.339	-0.340	-0.339	-0.339	-0.338	-0.338	-0.338	-0.338	-0.336	-0.336	-0.336	-0.336	-0.336	-0.336	-0.338	-0.338	-0.336	-0.338	-0.339	-0.339	-0.340	-0.341	-0.342	-0.344	-0.345	-0.348	-0.349	-0.351	-0.354	-0.356	-0.359	-0.361	-0.365	-0.368	-0.371	-0.375	-0.379	-0.384	-0.388	-0.392	-0.398	-0.402	-0.408	-0.414	-0.419	-0.425	-0.431	-0.438	-0.444	-0.450	-0.459	-0.465	-0.471	-0.479	-0.486	-0.492	-0.500	-0.507	-0.514	-0.521	-0.529	-0.535	-0.544	-0.550	-0.556	-0.562	-0.569	-0.575	-0.580	-0.586	-0.591	-0.596	-0.600	-0.605	-0.609	-0.612	-0.614	-0.618	-0.619	-0.621	-0.621	-0.620	-0.619	-0.619	-0.618	-0.614	-0.611	-0.608	-0.602	-0.598	-0.591	-0.585	-0.579	-0.570	-0.561	-0.551	-0.542	-0.531	-0.520	-0.507	-0.494	-0.481	-0.468	-0.451	-0.438	-0.421	-0.404	-0.386	-0.369	-0.350	-0.331	-0.311	-0.292	-0.271	-0.251	-0.230	-0.209	-0.188	-0.166	-0.144	-0.122	-0.101	-0.079	-0.058	-0.035	-0.012	0.009	0.031	0.051	0.074	0.095	0.115	0.135	0.155	0.174	0.192	0.211	0.229	0.246	0.262	0.278	0.292	0.308	0.320	0.334	0.346	0.358	0.368	0.378	0.386	0.395	0.401	0.408	0.412	0.418	0.421	0.425	0.428	0.428	0.430	0.429	0.429	0.428	0.424	0.421	0.418	0.414	0.409	0.404	0.398	0.391	0.385	0.379	0.370	0.364	0.355	0.346	0.338	0.330	0.320	0.311	0.301	0.292	0.282	0.275	0.265	0.256	0.248	0.239	0.230	0.222	0.214	0.205	0.199	0.191	0.185	0.179	0.172	0.166	0.161	0.158	0.154	0.150	0.148	0.144	0.142	0.141	0.140	0.140	0.139	0.140	0.142	0.144	0.146	0.150	0.154	0.158	0.164	0.169	0.175	0.181	0.189	0.198	0.206	0.215	0.224	0.234	0.244	0.254	0.266	0.276	0.289	0.301	0.312	0.326	0.338	0.351	0.364	0.376	0.389	0.401	0.414	0.428	0.440	0.452	0.464	0.475	0.486	0.496	0.506	0.516	0.525	0.532	0.541	0.546	0.552	0.558	0.562	0.565	0.568	0.569	0.569	0.569	0.568	0.565	0.560	0.556	0.551	0.544	0.535	0.526	0.518	0.506	0.494	0.480	0.466	0.451	0.435	0.419	0.401	0.382	0.364	0.344	0.322	0.301	0.280	0.259	0.235	0.212	0.190	0.166	0.142	0.120	0.095	0.071	0.048	0.024	0.000	-0.024	-0.048	-0.070	-0.094	-0.116	-0.136	-0.159	-0.180	-0.200	-0.221	-0.240	-0.261	-0.279	-0.298	-0.315	-0.332	-0.350	-0.365	-0.381	-0.396	-0.410	-0.424	-0.438	-0.451	-0.462	-0.475	-0.488	-0.499	-0.509	-0.520	-0.531	-0.541	-0.551	-0.560	-0.570	-0.580	-0.589	-0.599	-0.608	-0.618	-0.628	-0.635	-0.645	-0.655	-0.665	-0.674	-0.684	-0.695	-0.704	-0.715	-0.725	-0.738	-0.748	-0.760	-0.771	-0.784	-0.795	-0.808	-0.820	-0.834	-0.848	-0.861	-0.875	-0.889	-0.902	-0.916	-0.931	-0.945	-0.961	-0.976	-0.991	-1.006	-1.022	-1.039	-1.054	-1.070	-1.084	-1.100	-1.116	-1.132	-1.148	-1.164	-1.178	-1.194	-1.209	-1.224	-1.240	-1.254	-1.269	-1.282	-1.295	-1.310	-1.324	-1.338	-1.349	-1.360	-1.371	-1.384	-1.395	-1.406	-1.415	-1.425	-1.434	-1.444	-1.451	-1.460	-1.468	-1.472	-1.480	-1.485	-1.490	-1.495	-1.500	-1.502	-1.505	-1.508	-1.510	-1.512	-1.512	-1.514	-1.515	-1.512	-1.512	-1.511	-1.509	-1.506	-1.504	-1.501	-1.498	-1.494	-1.489	-1.485	-1.480	-1.476	-1.470	-1.465	-1.459	-1.454	-1.448	-1.441	-1.436	-1.430	-1.424	-1.418	-1.411	-1.405	-1.400	-1.394	-1.388	-1.382	-1.376	-1.370	-1.366	-1.360	-1.356	-1.351	-1.348	-1.342	-1.340	-1.335	-1.332	-1.330	-1.328	-1.325	-1.324	-1.321	-1.320	-1.319	-1.318	-1.318	-1.318	-1.318	-1.320	-1.320	-1.321	-1.322	-1.325	-1.326	-1.330	-1.332	-1.335	-1.339	-1.341	-1.346	-1.350	-1.355	-1.359	-1.365	-1.370	-1.375	-1.381	-1.386	-1.392	-1.400	-1.406	-1.412	-1.420	-1.428	-1.435	-1.441	-1.449	-1.456	-1.465	-1.472	-1.480	-1.488	-1.496	-1.505	-1.512	-1.520	-1.529	-1.538	-1.545	-1.554	-1.561	-1.570	-1.576	-1.585	-1.591	-1.599	-1.606	-1.612	-1.619	-1.626	-1.634	-1.639	-1.644	-1.649	-1.654	-1.660	-1.664	-1.668	-1.671	-1.674	-1.678	-1.679	-1.681	-1.684	-1.684	-1.685	-1.685	-1.685	-1.685	-1.684	-1.684	-1.681	-1.680	-1.676	-1.674	-1.670	-1.668	-1.662	-1.659	-1.654	-1.649	-1.644	-1.639	-1.632	-1.628	-1.620	-1.614	-1.608	-1.601	-1.594	-1.588	-1.580	-1.572	-1.566	-1.558	-1.551	-1.544	-1.535	-1.528	-1.520	-1.512	-1.505	-1.498	-1.490	-1.481	-1.475	-1.466	-1.460	-1.452	-1.445	-1.436	-1.429	-1.421	-1.414	-1.406	-1.399	-1.391	-1.384	-1.375	-1.368	-1.360	-1.351	-1.344	-1.335	-1.326	-1.319	-1.310	-1.301	-1.292	-1.282	-1.272	-1.262	-1.254	-1.244	-1.232	-1.222	-1.211	-1.200	-1.189	-1.176	-1.164	-1.151	-1.138	-1.125	-1.111	-1.096	-1.081	-1.068	-1.052	-1.036	-1.020	-1.004	-0.988	-0.970	-0.954	-0.935	-0.916	-0.898	-0.878	-0.859	-0.839	-0.818	-0.798	-0.778	-0.756	-0.735	-0.714	-0.692	-0.671	-0.650	-0.629	-0.606	-0.585	-0.562	-0.541	-0.520	-0.496	-0.475	-0.454	-0.432	-0.411	-0.390	-0.369	-0.348	-0.328	-0.309	-0.289	-0.269	-0.250	-0.231	-0.214	-0.196	-0.179	-0.162	-0.146	-0.131	-0.118	-0.102	-0.090	-0.078	-0.065	-0.052	-0.041	-0.031	-0.022	-0.014	-0.005	0.002	0.010	0.016	0.021	0.026	0.030	0.034	0.038	0.040	0.041	0.044	0.045	0.045	0.045	0.044	0.044	0.042	0.041	0.039	0.036	0.034	0.031	0.029	0.025	0.022	0.019	0.016	0.014	0.010	0.006	0.004	0.000	-0.002	-0.004	-0.008	-0.009	-0.010	-0.012	-0.014	-0.015	-0.015	-0.015	-0.015	-0.015	-0.014	-0.012	-0.011	-0.008	-0.006	-0.002	-0.001	0.002	0.006	0.011	0.015	0.020	0.026	0.031	0.036	0.044	0.049	0.054	0.061	0.068	0.074	0.080	0.086	0.092	0.099	0.104	0.110	0.115	0.121	0.126	0.130	0.135	0.139	0.141	0.145	0.148	0.149	0.150	0.150	0.149	0.149	0.148	0.145	0.142	0.139	0.132	0.128	0.121	0.115	0.106	0.099	0.089	0.078	0.068	0.055	0.042	0.030	0.016	0.001	-0.014	-0.029	-0.045	-0.061	-0.079	-0.096	-0.114	-0.132	-0.150	-0.169	-0.189	-0.206	-0.226	-0.244	-0.264	-0.281	-0.301	-0.320	-0.338	-0.356	-0.372	-0.390	-0.406	-0.422	-0.439	-0.454	-0.469	-0.481	-0.495	-0.506	-0.518	-0.529	-0.539	-0.549	-0.556	-0.564	-0.570	-0.576	-0.581	-0.585	-0.589	-0.590	-0.592	-0.594	-0.592	-0.591	-0.590	-0.588	-0.586	-0.581	-0.578	-0.574	-0.568	-0.561	-0.554	-0.548	-0.540	-0.532	-0.524	-0.515	-0.506	-0.496	-0.488	-0.478	-0.469	-0.459	-0.448	-0.439	-0.429	-0.419	-0.409	-0.399	-0.390	-0.380	-0.371	-0.361	-0.354	-0.344	-0.335	-0.328	-0.320	-0.312	-0.304	-0.298	-0.291	-0.285	-0.279	-0.272	-0.269	-0.262	-0.259	-0.254	-0.250	-0.246	-0.242	-0.240	-0.238	-0.235	-0.232	-0.231	-0.230	-0.229	-0.228	-0.228	-0.226	-0.226	-0.226	-0.226	-0.228	-0.228	-0.229	-0.230	-0.230	-0.232	-0.234	-0.235	-0.238	-0.239	-0.241	-0.242	-0.245	-0.248	-0.249	-0.251	-0.254	-0.256	-0.258	-0.260	-0.262	-0.265	-0.266	-0.268	-0.270	-0.270	-0.271	-0.272	-0.272	-0.274	-0.274	-0.274	-0.274	-0.272	-0.271	-0.271	-0.269	-0.266	-0.265	-0.261	-0.259	-0.255	-0.250	-0.246	-0.241	-0.236	-0.230	-0.222	-0.218	-0.210	-0.201	-0.194	-0.184	-0.175	-0.165	-0.155	-0.145	-0.134	-0.124	-0.112	-0.100	-0.089	-0.076	-0.064	-0.051	-0.039	-0.026	-0.012	0.000	0.012	0.025	0.039	0.052	0.064	0.076	0.089	0.101	0.112	0.124	0.135	0.145	0.156	0.166	0.175	0.185	0.194	0.202	0.210	0.216	0.224	0.229	0.235	0.240	0.244	0.248	0.251	0.254	0.256	0.258	0.259	0.259	0.260	0.259	0.258	0.256	0.254	0.252	0.250	0.246	0.244	0.240	0.235	0.231	0.226	0.222	0.216	0.211	0.206	0.200	0.195	0.189	0.184	0.178	0.171	0.166	0.160	0.154	0.148	0.142	0.138	0.130	0.125	0.120	0.116	0.110	0.105	0.101	0.098	0.092	0.089	0.086	0.081	0.079	0.076	0.072	0.071	0.070	0.068	0.066	0.065	0.064	0.064	0.062	0.062	0.062	0.062	0.064	0.065	0.066	0.068	0.070	0.071	0.074	0.075	0.078	0.080	0.082	0.086	0.090	0.092	0.096	0.100	0.104	0.106	0.111	0.114	0.119	0.121	0.126	0.130	0.134	0.138	0.142	0.146	0.149	0.152	0.155	0.159	0.162	0.165	0.168	0.171	0.174	0.175	0.176	0.179	0.180	0.182	0.182	0.184	0.185	0.185	0.184	0.184	0.184	0.182	0.181	0.181	0.180	0.178	0.176	0.172	0.171	0.169	0.166	0.164	0.160	0.156	0.152	0.150	0.145	0.142	0.139	0.134	0.130	0.126	0.122	0.118	0.114	0.110	0.106	0.102	0.099	0.095	0.091	0.088	0.085	0.081	0.078	0.074	0.071	0.069	0.065	0.062	0.060	0.059	0.056	0.054	0.051	0.050	0.048	0.046	0.042	0.041	0.040	0.038	0.035	0.032	0.030	0.028	0.025	0.022	0.020	0.016	0.014	0.010	0.006	0.001	-0.002	-0.008	-0.014	-0.019	-0.025	-0.031	-0.039	-0.046	-0.054	-0.061	-0.070	-0.080	-0.090	-0.100	-0.111	-0.121	-0.134	-0.145	-0.159	-0.171	-0.184	-0.198	-0.212	-0.226	-0.242	-0.256	-0.272	-0.289	-0.304	-0.321	-0.338	-0.355	-0.371	-0.389	-0.405	-0.422	-0.440	-0.458	-0.475	-0.491	-0.509	-0.526	-0.541	-0.558	-0.575	-0.591	-0.606	-0.622	-0.638	-0.652	-0.666	-0.680	-0.694	-0.708	-0.720	-0.732	-0.744	-0.756	-0.766	-0.776	-0.786	-0.796	-0.805	-0.814	-0.821	-0.829	-0.836	-0.842	-0.846	-0.851	-0.858	-0.861	-0.864	-0.868	-0.870	-0.872	-0.874	-0.875	-0.876	-0.876	-0.876	-0.875	-0.874	-0.874	-0.871	-0.869	-0.866	-0.862	-0.860	-0.856	-0.852	-0.848	-0.844	-0.839	-0.834	-0.829	-0.824	-0.818	-0.812	-0.806	-0.800	-0.794	-0.788	-0.782	-0.775	-0.770	-0.764	-0.758	-0.751	-0.746	-0.741	-0.736	-0.731	-0.726	-0.721	-0.718	-0.714	-0.710	-0.708	-0.704	-0.704	-0.701	-0.700	-0.699	-0.699	-0.700	-0.700	-0.702	-0.705	-0.708	-0.711	-0.716	-0.720	-0.726	-0.732	-0.740	-0.748	-0.756	-0.765	-0.775	-0.785	-0.796	-0.808	-0.820	-0.831	-0.845	-0.860	-0.872	-0.888	-0.904	-0.919	-0.934	-0.950	-0.966	-0.981	-0.999	-1.015	-1.031	-1.048	-1.065	-1.081	-1.098	-1.115	-1.130	-1.146	-1.161	-1.176	-1.190	-1.205	-1.219	-1.230	-1.242	-1.254	-1.264	-1.274	-1.282	-1.290	-1.298	-1.304	-1.309	-1.314	-1.316	-1.319	-1.320	-1.320	-1.319	-1.316	-1.312	-1.308	-1.302	-1.295	-1.288	-1.279	-1.270	-1.259	-1.246	-1.234	-1.221	-1.205	-1.190	-1.174	-1.155	-1.138	-1.119	-1.099	-1.078	-1.058	-1.036	-1.015	-0.992	-0.971	-0.948	-0.925	-0.902	-0.880	-0.856	-0.834	-0.811	-0.789	-0.766	-0.745	-0.724	-0.702	-0.682	-0.662	-0.642	-0.625	-0.608	-0.590	-0.574	-0.560	-0.546	-0.532	-0.521	-0.510	-0.499	-0.490	-0.484	-0.478	-0.472	-0.469	-0.465	-0.462	-0.462	-0.462	-0.465	-0.468	-0.472	-0.478	-0.484	-0.490	-0.498	-0.506	-0.518	-0.528	-0.539	-0.551	-0.565	-0.579	-0.594	-0.609	-0.624	-0.640	-0.656	-0.672	-0.690	-0.706	-0.724	-0.740	-0.759	-0.776	-0.792	-0.810	-0.826	-0.844	-0.859	-0.874	-0.890	-0.905	-0.920	-0.934	-0.946	-0.959	-0.971	-0.982	-0.994	-1.002	-1.011	-1.020	-1.028	-1.034	-1.040	-1.046	-1.051	-1.055	-1.058	-1.059	-1.060	-1.061	-1.061	-1.060	-1.060	-1.058	-1.055	-1.051	-1.048	-1.044	-1.038	-1.032	-1.028	-1.021	-1.014	-1.008	-1.000	-0.994	-0.986	-0.978	-0.970	-0.962	-0.955	-0.949	-0.941	-0.934	-0.928	-0.920	-0.914	-0.909	-0.902	-0.898	-0.894	-0.889	-0.885	-0.882	-0.879	-0.878	-0.876	-0.875	-0.875	-0.876	-0.878	-0.880	-0.882	-0.886	-0.890	-0.896	-0.901	-0.908	-0.914	-0.922	-0.931	-0.940	-0.950	-0.961	-0.971	-0.984	-0.995	-1.008	-1.021	-1.034	-1.049	-1.062	-1.078	-1.091	-1.106	-1.120	-1.136	-1.151	-1.165	-1.181	-1.196	-1.210	-1.225	-1.239	-1.252	-1.268	-1.281	-1.292	-1.306	-1.319	-1.330	-1.339	-1.349	-1.358	-1.368	-1.375	-1.381	-1.389	-1.394	-1.398	-1.401	-1.405	-1.406	-1.408	-1.409	-1.406	-1.405	-1.402	-1.400	-1.396	-1.391	-1.386	-1.380	-1.372	-1.365	-1.358	-1.349	-1.339	-1.329	-1.318	-1.306	-1.295	-1.282	-1.270	-1.259	-1.246	-1.232	-1.220	-1.206	-1.194	-1.180	-1.169	-1.155	-1.142	-1.130	-1.119	-1.108	-1.096	-1.085	-1.075	-1.065	-1.055	-1.046	-1.039	-1.031	-1.025	-1.019	-1.012	-1.009	-1.005	-1.001	-0.998	-0.996	-0.996	-0.995	-0.995	-0.998	-0.999	-1.001	-1.005	-1.009	-1.014	-1.019	-1.025	-1.031	-1.039	-1.045	-1.054	-1.062	-1.071	-1.082	-1.091	-1.102	-1.112	-1.124	-1.135	-1.148	-1.158	-1.170	-1.181	-1.194	-1.205	-1.219	-1.231	-1.244	-1.255	-1.269	-1.280	-1.292	-1.305	-1.316	-1.329	-1.340	-1.351	-1.364	-1.374	-1.384	-1.394	-1.404	-1.414	-1.424	-1.432	-1.441	-1.450	-1.459	-1.466	-1.474	-1.481	-1.486	-1.494	-1.499	-1.505	-1.510	-1.514	-1.518	-1.521	-1.526	-1.529	-1.531	-1.534	-1.536	-1.538	-1.538	-1.538	-1.539	-1.539	-1.538	-1.538	-1.535	-1.534	-1.531	-1.529	-1.528	-1.524	-1.521	-1.518	-1.515	-1.510	-1.506	-1.501	-1.496	-1.491	-1.486	-1.481	-1.476	-1.471	-1.465	-1.460	-1.452	-1.446	-1.440	-1.435	-1.429	-1.421	-1.415	-1.408	-1.401	-1.395	-1.388	-1.380	-1.372	-1.365	-1.359	-1.351	-1.344	-1.335	-1.328	-1.319	-1.311	-1.304	-1.295	-1.288	-1.279	-1.270	-1.261	-1.252	-1.244	-1.235	-1.225	-1.215	-1.206	-1.196	-1.185	-1.175	-1.165	-1.154	-1.142	-1.132	-1.120	-1.109	-1.098	-1.085	-1.071	-1.059	-1.046	-1.032	-1.019	-1.006	-0.992	-0.976	-0.961	-0.946	-0.931	-0.915	-0.900	-0.882	-0.868	-0.851	-0.834	-0.815	-0.799	-0.780	-0.762	-0.745	-0.725	-0.706	-0.688	-0.668	-0.649	-0.629	-0.609	-0.589	-0.568	-0.548	-0.528	-0.506	-0.486	-0.462	-0.441	-0.420	-0.399	-0.378	-0.356	-0.334	-0.312	-0.291	-0.270	-0.248	-0.226	-0.205	-0.182	-0.162	-0.141	-0.121	-0.100	-0.080	-0.060	-0.040	-0.021	-0.002	0.015	0.034	0.051	0.068	0.084	0.100	0.115	0.130	0.144	0.158	0.170	0.181	0.192	0.204	0.214	0.221	0.230	0.238	0.244	0.249	0.254	0.258	0.261	0.262	0.265	0.265	0.265	0.265	0.262	0.260	0.258	0.252	0.248	0.244	0.239	0.232	0.224	0.218	0.210	0.201	0.194	0.185	0.176	0.168	0.159	0.149	0.140	0.131	0.120	0.111	0.102	0.094	0.085	0.076	0.070	0.062	0.055	0.049	0.044	0.038	0.032	0.029	0.025	0.021	0.019	0.016	0.016	0.015	0.016	0.018	0.018	0.020	0.024	0.028	0.032	0.038	0.042	0.049	0.055	0.062	0.071	0.080	0.089	0.099	0.109	0.118	0.129	0.139	0.150	0.160	0.172	0.184	0.194	0.205	0.218	0.228	0.239	0.250	0.261	0.270	0.281	0.291	0.300	0.310	0.318	0.326	0.334	0.341	0.349	0.354	0.360	0.365	0.369	0.372	0.376	0.379	0.380	0.382	0.382	0.382	0.382	0.381	0.379	0.376	0.374	0.370	0.365	0.360	0.355	0.349	0.342	0.335	0.328	0.319	0.310	0.301	0.292	0.281	0.271	0.260	0.250	0.238	0.226	0.215	0.202	0.189	0.176	0.164	0.150	0.136	0.122	0.110	0.096	0.081	0.068	0.052	0.039	0.025	0.011	-0.001	-0.015	-0.030	-0.041	-0.055	-0.069	-0.080	-0.094	-0.105	-0.118	-0.129	-0.141	-0.151	-0.161	-0.172	-0.181	-0.190	-0.199	-0.206	-0.215	-0.222	-0.229	-0.235	-0.241	-0.248	-0.251	-0.255	-0.259	-0.261	-0.264	-0.265	-0.268	-0.268	-0.269	-0.268	-0.268	-0.266	-0.265	-0.262	-0.260	-0.258	-0.255	-0.251	-0.249	-0.245	-0.240	-0.236	-0.231	-0.229	-0.222	-0.219	-0.215	-0.210	-0.205	-0.201	-0.196	-0.194	-0.189	-0.186	-0.184	-0.180	-0.178	-0.176	-0.175	-0.175	-0.174	-0.175	-0.175	-0.176	-0.179	-0.181	-0.185	-0.189	-0.192	-0.199	-0.204	-0.210	-0.218	-0.225	-0.235	-0.245	-0.255	-0.266	-0.278	-0.290	-0.301	-0.315	-0.329	-0.344	-0.358	-0.374	-0.389	-0.404	-0.420	-0.438	-0.454	-0.471	-0.488	-0.505	-0.521	-0.539	-0.556	-0.572	-0.588	-0.604	-0.620	-0.634	-0.650	-0.664	-0.678	-0.690	-0.704	-0.715	-0.726	-0.736	-0.746	-0.754	-0.762	-0.769	-0.775	-0.779	-0.784	-0.786	-0.789	-0.789	-0.789	-0.789	-0.786	-0.784	-0.779	-0.774	-0.768	-0.760	-0.754	-0.744	-0.735	-0.724	-0.714	-0.701	-0.690	-0.678	-0.662	-0.650	-0.636	-0.621	-0.606	-0.591	-0.576	-0.561	-0.545	-0.530	-0.516	-0.501	-0.488	-0.472	-0.459	-0.445	-0.432	-0.420	-0.408	-0.396	-0.385	-0.375	-0.368	-0.359	-0.350	-0.344	-0.338	-0.332	-0.328	-0.325	-0.322	-0.320	-0.320	-0.320	-0.321	-0.322	-0.326	-0.329	-0.334	-0.339	-0.344	-0.350	-0.358	-0.366	-0.374	-0.382	-0.391	-0.401	-0.412	-0.421	-0.432	-0.444	-0.456	-0.466	-0.478	-0.490	-0.501	-0.514	-0.525	-0.538	-0.549	-0.559	-0.570	-0.581	-0.591	-0.602	-0.611	-0.619	-0.629	-0.638	-0.645	-0.651	-0.659	-0.664	-0.670	-0.675	-0.680	-0.684	-0.688	-0.690	-0.690	-0.692	-0.692	-0.691	-0.691	-0.690	-0.688	-0.685	-0.681	-0.678	-0.672	-0.669	-0.662	-0.655	-0.648	-0.640	-0.631	-0.622	-0.614	-0.604	-0.594	-0.582	-0.571	-0.560	-0.548	-0.536	-0.524	-0.510	-0.496	-0.482	-0.469	-0.456	-0.440	-0.426	-0.411	-0.396	-0.381	-0.366	-0.351	-0.336	-0.321	-0.305	-0.289	-0.274	-0.259	-0.244	-0.229	-0.214	-0.198	-0.184	-0.170	-0.154	-0.140	-0.126	-0.111	-0.098	-0.084	-0.070	-0.056	-0.044	-0.030	-0.018	-0.005	0.006	0.019	0.031	0.041	0.054	0.064	0.075	0.085	0.095	0.106	0.116	0.125	0.134	0.142	0.152	0.160	0.169	0.176	0.184	0.191	0.199	0.205	0.212	0.219	0.224	0.230	0.236	0.241	0.248	0.252	0.258	0.262	0.266	0.270	0.275	0.279	0.281	0.286	0.289	0.291	0.295	0.298	0.300	0.301	0.305	0.305	0.308	0.310	0.311	0.311	0.314	0.314	0.315	0.315	0.316	0.316	0.318	0.318	0.318	0.316	0.316	0.315	0.315	0.314	0.314	0.312	0.310	0.309	0.308	0.306	0.304	0.302	0.299	0.298	0.294	0.292	0.290	0.286	0.284	0.281	0.278	0.274	0.270	0.268	0.262	0.259	0.255	0.251	0.246	0.242	0.238	0.234	0.229	0.225	0.220	0.216	0.211	0.208	0.201	0.198	0.194	0.189	0.184	0.180	0.176	0.171	0.169	0.165	0.161	0.159	0.155	0.152	0.150	0.148	0.146	0.144	0.142	0.141	0.140	0.140	0.139	0.140	0.140	0.141	0.141	0.142	0.145	0.148	0.150	0.152	0.155	0.159	0.164	0.168	0.172	0.178	0.182	0.188	0.194	0.199	0.205	0.212	0.220	0.226	0.234	0.240	0.249	0.256	0.265	0.272	0.280	0.288	0.298	0.305	0.314	0.322	0.330	0.339	0.346	0.356	0.364	0.372	0.381	0.389	0.398	0.406	0.414	0.422	0.429	0.438	0.445	0.452	0.460	0.468	0.474	0.481	0.488	0.494	0.501	0.506	0.512	0.519	0.525	0.531	0.536	0.542	0.546	0.551	0.556	0.562	0.566	0.570	0.575	0.579	0.584	0.586	0.590	0.594	0.596	0.600	0.604	0.606	0.609	0.611	0.614	0.616	0.619	0.620	0.621	0.624	0.625	0.626	0.630	0.631	0.631	0.634	0.635	0.638	0.638	0.640	0.641	0.642	0.645	0.646	0.648	0.651	0.652	0.654	0.658	0.660	0.661	0.665	0.668	0.671	0.674	0.679	0.682	0.688	0.691	0.698	0.702	0.709	0.714	0.720	0.726	0.732	0.740	0.746	0.755	0.762	0.771	0.779	0.788	0.796	0.805	0.814	0.824	0.832	0.842	0.852	0.861	0.872	0.882	0.892	0.902	0.912	0.921	0.932	0.941	0.951	0.960	0.969	0.978	0.986	0.994	1.002	1.009	1.016	1.022	1.029	1.034	1.039	1.044	1.048	1.051	1.055	1.058	1.059	1.061	1.061	1.062	1.061	1.061	1.060	1.058	1.056	1.052	1.050	1.046	1.041	1.038	1.031	1.028	1.021	1.015	1.010	1.002	0.996	0.989	0.981	0.975	0.966	0.960	0.952	0.945	0.938	0.930	0.922	0.916	0.908	0.901	0.894	0.889	0.882	0.876	0.870	0.865	0.860	0.855	0.850	0.845	0.841	0.838	0.834	0.831	0.829	0.826	0.825	0.822	0.821	0.822	0.821	0.820	0.821	0.821	0.824	0.824	0.826	0.828	0.829	0.832	0.834	0.836	0.840	0.844	0.848	0.850	0.854	0.858	0.861	0.865	0.870	0.874	0.878	0.881	0.886	0.890	0.895	0.899	0.902	0.908	0.911	0.915	0.919	0.922	0.926	0.929	0.932	0.935	0.938	0.940	0.941	0.944	0.945	0.946	0.948	0.949	0.949	0.949	0.949	0.948	0.946	0.945	0.942	0.941	0.938	0.936	0.932	0.928	0.924	0.920	0.914	0.909	0.902	0.896	0.889	0.882	0.874	0.868	0.859	0.850	0.841	0.832	0.822	0.812	0.802	0.792	0.781	0.770	0.760	0.749	0.738	0.725	0.714	0.702	0.690	0.678	0.668	0.655	0.644	0.631	0.620	0.608	0.596	0.584	0.574	0.562	0.551	0.540	0.530	0.520	0.509	0.500	0.490	0.482	0.474	0.465	0.458	0.450	0.442	0.436	0.430	0.424	0.418	0.412	0.408	0.402	0.399	0.395	0.392	0.390	0.388	0.385	0.384	0.381	0.381	0.380	0.380	0.379	0.379	0.380	0.381	0.381	0.382	0.385	0.386	0.386	0.389	0.390	0.391	0.394	0.396	0.398	0.399	0.400	0.401	0.402	0.405	0.405	0.406	0.408	0.406	0.406	0.406	0.405	0.405	0.402	0.401	0.399	0.398	0.394	0.390	0.386	0.381	0.376	0.371	0.366	0.359	0.352	0.345	0.338	0.330	0.320	0.311	0.301	0.292	0.281	0.271	0.260	0.248	0.236	0.224	0.211	0.198	0.185	0.172	0.158	0.144	0.131	0.116	0.102	0.088	0.074	0.059	0.045	0.031	0.018	0.002	-0.010	-0.025	-0.038	-0.050	-0.064	-0.075	-0.089	-0.100	-0.111	-0.121	-0.131	-0.141	-0.150	-0.159	-0.168	-0.174	-0.181	-0.188	-0.194	-0.199	-0.202	-0.206	-0.208	-0.211	-0.212	-0.211	-0.211	-0.210	-0.209	-0.206	-0.202	-0.198	-0.194	-0.188	-0.180	-0.175	-0.166	-0.158	-0.149	-0.139	-0.128	-0.116	-0.105	-0.092	-0.080	-0.068	-0.055	-0.041	-0.028	-0.012	0.001	0.016	0.030	0.045	0.060	0.075	0.090	0.105	0.120	0.134	0.148	0.161	0.176	0.189	0.202	0.214	0.226	0.238	0.248	0.259	0.269	0.278	0.286	0.295	0.301	0.309	0.314	0.319	0.324	0.329	0.331	0.334	0.336	0.338	0.339	0.339	0.339	0.338	0.336	0.334	0.331	0.329	0.325	0.321	0.318	0.314	0.308	0.302	0.298	0.291	0.286	0.280	0.274	0.268	0.261	0.255	0.250	0.242	0.238	0.231	0.225	0.219	0.214	0.209	0.205	0.200	0.196	0.191	0.188	0.184	0.182	0.180	0.176	0.175	0.172	0.172	0.171	0.170	0.170	0.171	0.172	0.172	0.174	0.176	0.178	0.180	0.184	0.186	0.190	0.192	0.196	0.201	0.205	0.211	0.215	0.221	0.226	0.231	0.236	0.242	0.248	0.254	0.260	0.266	0.272	0.279	0.284	0.290	0.296	0.302	0.309	0.314	0.320	0.326	0.332	0.338	0.342	0.350	0.354	0.359	0.365	0.369	0.374	0.379	0.384	0.388	0.391	0.395	0.399	0.402	0.406	0.409	0.412	0.415	0.418	0.421	0.422	0.425	0.428	0.430	0.432	0.434	0.435	0.438	0.440	0.440	0.441	0.444	0.445	0.446	0.448	0.449	0.450	0.452	0.452	0.455	0.456	0.458	0.459	0.461	0.462	0.464	0.465	0.466	0.469	0.470	0.471	0.474	0.476	0.479	0.480	0.482	0.485	0.488	0.490	0.491	0.495	0.496	0.499	0.501	0.504	0.506	0.509	0.511	0.514	0.515	0.518	0.520	0.520	0.522	0.524	0.525	0.526	0.528	0.529	0.529	0.530	0.530	0.531	0.530	0.530	0.529	0.528	0.526	0.525	0.524	0.521	0.519	0.515	0.511	0.507	0.502	0.499	0.494	0.489	0.482	0.475	0.470	0.462	0.455	0.448	0.439	0.430	0.421	0.411	0.401	0.392	0.380	0.370	0.359	0.348	0.335	0.322	0.310	0.298	0.284	0.270	0.258	0.244	0.230	0.216	0.201	0.189	0.174	0.160	0.144	0.130	0.116	0.102	0.088	0.075	0.060	0.046	0.032	0.020	0.006	-0.006	-0.019	-0.031	-0.044	-0.055	-0.066	-0.079	-0.090	-0.100	-0.110	-0.119	-0.129	-0.139	-0.146	-0.156	-0.164	-0.170	-0.176	-0.182	-0.189	-0.195	-0.200	-0.205	-0.209	-0.214	-0.218	-0.220	-0.224	-0.225	-0.228	-0.230	-0.231	-0.232	-0.234	-0.234	-0.234	-0.234	-0.234	-0.235	-0.234	-0.234	-0.232	-0.231	-0.230	-0.229	-0.226	-0.225	-0.222	-0.220	-0.220	-0.218	-0.215	-0.212	-0.212	-0.210	-0.208	-0.206	-0.204	-0.202	-0.201	-0.200	-0.199	-0.198	-0.198	-0.196	-0.196	-0.195	-0.195	-0.195	-0.196	-0.196	-0.198	-0.199	-0.200	-0.204	-0.205	-0.208	-0.210	-0.214	-0.218	-0.221	-0.224	-0.230	-0.234	-0.239	-0.244	-0.250	-0.256	-0.262	-0.269	-0.275	-0.282	-0.289	-0.295	-0.304	-0.310	-0.318	-0.325	-0.332	-0.340	-0.348	-0.356	-0.364	-0.370	-0.379	-0.385	-0.391	-0.399	-0.405	-0.411	-0.418	-0.422	-0.428	-0.432	-0.436	-0.441	-0.444	-0.448	-0.449	-0.451	-0.452	-0.451	-0.451	-0.451	-0.450	-0.446	-0.444	-0.440	-0.436	-0.431	-0.425	-0.419	-0.412	-0.404	-0.395	-0.386	-0.376	-0.366	-0.354	-0.341	-0.330	-0.316	-0.302	-0.289	-0.272	-0.258	-0.242	-0.226	-0.209	-0.191	-0.172	-0.155	-0.136	-0.118	-0.099	-0.079	-0.060	-0.040	-0.020	0.000	0.019	0.039	0.059	0.078	0.098	0.116	0.135	0.154	0.171	0.189	0.206	0.224	0.241	0.258	0.272	0.289	0.304	0.318	0.331	0.345	0.356	0.369	0.380	0.390	0.400	0.409	0.418	0.425	0.431	0.438	0.444	0.449	0.452	0.455	0.458	0.460	0.461	0.462	0.462	0.462	0.461	0.460	0.458	0.455	0.452	0.449	0.444	0.440	0.435	0.431	0.425	0.419	0.412	0.408	0.401	0.395	0.388	0.381	0.374	0.368	0.359	0.352	0.345	0.339	0.332	0.326	0.319	0.312	0.308	0.301	0.295	0.290	0.284	0.279	0.276	0.271	0.266	0.264	0.260	0.258	0.255	0.254	0.251	0.250	0.250	0.250	0.250	0.250	0.252	0.254	0.255	0.259	0.262	0.266	0.270	0.275	0.280	0.286	0.292	0.299	0.306	0.315	0.322	0.331	0.339	0.350	0.359	0.369	0.380	0.390	0.401	0.412	0.424	0.435	0.446	0.459	0.471	0.481	0.494	0.505	0.516	0.529	0.540	0.551	0.561	0.572	0.582	0.591	0.600	0.608	0.616	0.622	0.630	0.636	0.641	0.645	0.649	0.651	0.654	0.654	0.654	0.652	0.650	0.648	0.642	0.639	0.632	0.625	0.616	0.609	0.598	0.588	0.576	0.562	0.549	0.535	0.519	0.502	0.486	0.469	0.450	0.431	0.411	0.391	0.370	0.350	0.329	0.306	0.285	0.264	0.241	0.219	0.196	0.174	0.152	0.130	0.108	0.086	0.065	0.042	0.021	0.002	-0.019	-0.038	-0.058	-0.076	-0.095	-0.112	-0.130	-0.148	-0.164	-0.179	-0.195	-0.210	-0.224	-0.239	-0.251	-0.265	-0.275	-0.288	-0.300	-0.311	-0.321	-0.331	-0.341	-0.351	-0.360	-0.371	-0.380	-0.389	-0.398	-0.406	-0.415	-0.424	-0.434	-0.442	-0.451	-0.460	-0.470	-0.480	-0.489	-0.499	-0.509	-0.519	-0.530	-0.541	-0.551	-0.564	-0.575	-0.588	-0.599	-0.612	-0.625	-0.639	-0.652	-0.666	-0.681	-0.695	-0.710	-0.725	-0.740	-0.756	-0.771	-0.788	-0.804	-0.820	-0.836	-0.852	-0.870	-0.886	-0.904	-0.920	-0.936	-0.952	-0.969	-0.985	-1.001	-1.018	-1.034	-1.050	-1.066	-1.081	-1.096	-1.111	-1.125	-1.141	-1.155	-1.169	-1.182	-1.196	-1.208	-1.221	-1.232	-1.244	-1.255	-1.265	-1.276	-1.285	-1.295	-1.304	-1.312	-1.321	-1.328	-1.335	-1.341	-1.346	-1.352	-1.358	-1.362	-1.366	-1.370	-1.372	-1.375	-1.378	-1.380	-1.381	-1.382	-1.384	-1.384	-1.384	-1.382	-1.381	-1.380	-1.378	-1.376	-1.374	-1.371	-1.368	-1.365	-1.361	-1.358	-1.355	-1.350	-1.346	-1.341	-1.338	-1.332	-1.328	-1.322	-1.318	-1.312	-1.308	-1.302	-1.299	-1.292	-1.288	-1.284	-1.278	-1.274	-1.268	-1.264	-1.259	-1.255	-1.251	-1.248	-1.242	-1.240	-1.236	-1.234	-1.230	-1.228	-1.225	-1.222	-1.221	-1.219	-1.218	-1.216	-1.215	-1.214	-1.214	-1.214	-1.214	-1.214	-1.214	-1.215	-1.215	-1.218	-1.219	-1.221	-1.222	-1.225	-1.228	-1.231	-1.234	-1.238	-1.240	-1.245	-1.249	-1.254	-1.258	-1.262	-1.268	-1.274	-1.279	-1.284	-1.291	-1.298	-1.304	-1.310	-1.316	-1.322	-1.330	-1.336	-1.344	-1.351	-1.359	-1.366	-1.374	-1.382	-1.389	-1.398	-1.405	-1.412	-1.421	-1.429	-1.435	-1.444	-1.451	-1.459	-1.465	-1.472	-1.481	-1.488	-1.494	-1.500	-1.508	-1.512	-1.518	-1.524	-1.529	-1.534	-1.539	-1.542	-1.548	-1.551	-1.556	-1.559	-1.561	-1.564	-1.566	-1.569	-1.570	-1.572	-1.574	-1.574	-1.575	-1.575	-1.574	-1.574	-1.574	-1.572	-1.571	-1.569	-1.566	-1.565	-1.562	-1.560	-1.556	-1.552	-1.550	-1.546	-1.542	-1.538	-1.534	-1.529	-1.524	-1.519	-1.514	-1.509	-1.502	-1.496	-1.491	-1.484	-1.479	-1.472	-1.465	-1.458	-1.451	-1.444	-1.436	-1.429	-1.420	-1.412	-1.404	-1.396	-1.388	-1.379	-1.369	-1.360	-1.350	-1.340	-1.329	-1.319	-1.309	-1.298	-1.286	-1.275	-1.262	-1.251	-1.239	-1.226	-1.212	-1.200	-1.186	-1.172	-1.158	-1.144	-1.129	-1.114	-1.098	-1.081	-1.065	-1.049	-1.032	-1.015	-0.998	-0.979	-0.961	-0.944	-0.924	-0.905	-0.886	-0.865	-0.846	-0.825	-0.805	-0.784	-0.764	-0.741	-0.719	-0.698	-0.675	-0.652	-0.630	-0.608	-0.585	-0.562	-0.539	-0.515	-0.491	-0.469	-0.445	-0.421	-0.398	-0.374	-0.350	-0.328	-0.304	-0.279	-0.256	-0.232	-0.211	-0.188	-0.165	-0.142	-0.120	-0.098	-0.076	-0.055	-0.035	-0.014	0.006	0.025	0.044	0.062	0.081	0.098	0.115	0.131	0.148	0.162	0.176	0.191	0.205	0.216	0.229	0.240	0.250	0.260	0.269	0.278	0.285	0.292	0.299	0.304	0.309	0.312	0.318	0.320	0.321	0.324	0.325	0.325	0.325	0.324	0.324	0.321	0.320	0.316	0.315	0.311	0.308	0.304	0.300	0.295	0.291	0.286	0.281	0.278	0.271	0.266	0.262	0.258	0.252	0.248	0.244	0.239	0.235	0.231	0.226	0.224	0.221	0.219	0.216	0.214	0.212	0.211	0.210	0.209	0.209	0.209	0.210	0.210	0.212	0.212	0.215	0.218	0.220	0.224	0.226	0.229	0.234	0.238	0.241	0.246	0.249	0.254	0.259	0.262	0.266	0.271	0.276	0.279	0.282	0.288	0.290	0.294	0.295	0.299	0.300	0.302	0.302	0.302	0.304	0.302	0.301	0.300	0.296	0.295	0.290	0.286	0.281	0.275	0.269	0.261	0.254	0.245	0.236	0.226	0.216	0.205	0.194	0.181	0.168	0.155	0.141	0.126	0.112	0.096	0.082	0.066	0.051	0.035	0.019	0.002	-0.012	-0.029	-0.045	-0.060	-0.076	-0.091	-0.106	-0.121	-0.135	-0.150	-0.162	-0.175	-0.189	-0.200	-0.211	-0.221	-0.230	-0.239	-0.248	-0.255	-0.260	-0.266	-0.271	-0.276	-0.279	-0.281	-0.284	-0.284	-0.285	-0.284	-0.281	-0.280	-0.276	-0.274	-0.270	-0.264	-0.260	-0.254	-0.246	-0.240	-0.234	-0.225	-0.218	-0.209	-0.200	-0.191	-0.181	-0.172	-0.162	-0.154	-0.145	-0.136	-0.126	-0.116	-0.109	-0.099	-0.091	-0.082	-0.075	-0.066	-0.059	-0.052	-0.044	-0.038	-0.031	-0.026	-0.021	-0.016	-0.011	-0.008	-0.004	0.000	0.002	0.005	0.008	0.009	0.010	0.010	0.011	0.011	0.011	0.011	0.011	0.010	0.009	0.008	0.005	0.005	0.002	0.000	-0.002	-0.004	-0.008	-0.010	-0.014	-0.015	-0.019	-0.021	-0.025	-0.028	-0.031	-0.034	-0.036	-0.040	-0.042	-0.046	-0.049	-0.051	-0.055	-0.056	-0.059	-0.062	-0.065	-0.066	-0.068	-0.070	-0.072	-0.074	-0.075	-0.076	-0.076	-0.078	-0.078	-0.076	-0.078	-0.078	-0.076	-0.074	-0.074	-0.072	-0.070	-0.068	-0.065	-0.061	-0.058	-0.054	-0.049	-0.044	-0.040	-0.034	-0.028	-0.021	-0.015	-0.006	0.000	0.010	0.018	0.028	0.036	0.046	0.056	0.068	0.079	0.090	0.102	0.114	0.126	0.139	0.151	0.165	0.178	0.190	0.205	0.218	0.231	0.245	0.258	0.271	0.285	0.298	0.311	0.325	0.338	0.349	0.361	0.374	0.386	0.396	0.408	0.419	0.428	0.438	0.446	0.456	0.464	0.471	0.480	0.486	0.492	0.498	0.501	0.506	0.511	0.514	0.516	0.520	0.521	0.522	0.524	0.524	0.522	0.522	0.522	0.520	0.518	0.516	0.514	0.510	0.507	0.502	0.500	0.496	0.491	0.486	0.481	0.476	0.471	0.465	0.459	0.452	0.448	0.441	0.436	0.431	0.424	0.418	0.412	0.406	0.401	0.394	0.389	0.384	0.378	0.371	0.368	0.361	0.356	0.351	0.346	0.342	0.339	0.335	0.331	0.328	0.325	0.321	0.319	0.315	0.312	0.311	0.309	0.308	0.306	0.304	0.304	0.302	0.302	0.302	0.301	0.301	0.302	0.302	0.304	0.304	0.305	0.306	0.308	0.309	0.310	0.312	0.314	0.316	0.316	0.319	0.321	0.324	0.326	0.328	0.330	0.331	0.332	0.334	0.336	0.338	0.339	0.341	0.341	0.342	0.344	0.344	0.345	0.345	0.346	0.345	0.345	0.345	0.345	0.342	0.342	0.341	0.339	0.338	0.335	0.334	0.331	0.330	0.326	0.324	0.321	0.319	0.315	0.311	0.308	0.305	0.300	0.296	0.294	0.289	0.285	0.281	0.276	0.272	0.269	0.264	0.260	0.256	0.252	0.249	0.244	0.240	0.236	0.232	0.229	0.225	0.221	0.219	0.214	0.211	0.209	0.205	0.201	0.199	0.196	0.192	0.190	0.186	0.185	0.181	0.178	0.175	0.172	0.169	0.164	0.161	0.159	0.155	0.151	0.148	0.144	0.139	0.135	0.130	0.124	0.119	0.114	0.106	0.101	0.094	0.088	0.079	0.072	0.064	0.055	0.045	0.036	0.026	0.016	0.005	-0.006	-0.018	-0.030	-0.042	-0.055	-0.069	-0.082	-0.098	-0.111	-0.126	-0.141	-0.156	-0.172	-0.189	-0.204	-0.221	-0.238	-0.254	-0.271	-0.289	-0.306	-0.322	-0.340	-0.358	-0.374	-0.391	-0.409	-0.425	-0.442	-0.459	-0.475	-0.492	-0.507	-0.524	-0.539	-0.555	-0.569	-0.582	-0.598	-0.611	-0.624	-0.636	-0.649	-0.661	-0.672	-0.684	-0.694	-0.704	-0.714	-0.722	-0.730	-0.739	-0.746	-0.752	-0.759	-0.764	-0.770	-0.775	-0.779	-0.782	-0.785	-0.789	-0.790	-0.791	-0.792	-0.794	-0.794	-0.794	-0.792	-0.791	-0.790	-0.789	-0.785	-0.784	-0.780	-0.776	-0.774	-0.770	-0.766	-0.761	-0.756	-0.750	-0.746	-0.740	-0.735	-0.729	-0.724	-0.718	-0.712	-0.708	-0.701	-0.696	-0.690	-0.685	-0.680	-0.675	-0.669	-0.665	-0.660	-0.656	-0.652	-0.649	-0.646	-0.642	-0.640	-0.638	-0.638	-0.636	-0.634	-0.635	-0.635	-0.636	-0.638	-0.639	-0.641	-0.645	-0.649	-0.652	-0.658	-0.662	-0.669	-0.675	-0.684	-0.690	-0.699	-0.708	-0.718	-0.728	-0.738	-0.749	-0.760	-0.772	-0.785	-0.798	-0.811	-0.825	-0.838	-0.851	-0.866	-0.880	-0.895	-0.910	-0.924	-0.939	-0.952	-0.968	-0.981	-0.996	-1.010	-1.024	-1.038	-1.050	-1.064	-1.076	-1.086	-1.099	-1.110	-1.119	-1.126	-1.135	-1.144	-1.150	-1.156	-1.160	-1.165	-1.169	-1.170	-1.172	-1.172	-1.171	-1.169	-1.166	-1.162	-1.158	-1.151	-1.145	-1.136	-1.128	-1.116	-1.106	-1.094	-1.080	-1.065	-1.050	-1.034	-1.016	-0.998	-0.979	-0.959	-0.939	-0.918	-0.896	-0.874	-0.851	-0.829	-0.805	-0.781	-0.756	-0.734	-0.709	-0.684	-0.660	-0.635	-0.610	-0.586	-0.562	-0.539	-0.516	-0.494	-0.471	-0.450	-0.430	-0.409	-0.390	-0.371	-0.354	-0.338	-0.321	-0.306	-0.292	-0.280	-0.269	-0.259	-0.249	-0.241	-0.234	-0.229	-0.224	-0.221	-0.219	-0.218	-0.218	-0.220	-0.222	-0.226	-0.230	-0.236	-0.244	-0.252	-0.260	-0.270	-0.280	-0.292	-0.305	-0.318	-0.331	-0.345	-0.361	-0.375	-0.391	-0.406	-0.424	-0.440	-0.456	-0.472	-0.490	-0.507	-0.524	-0.540	-0.556	-0.574	-0.589	-0.602	-0.618	-0.632	-0.646	-0.659	-0.671	-0.684	-0.695	-0.706	-0.716	-0.725	-0.734	-0.741	-0.749	-0.755	-0.760	-0.765	-0.769	-0.771	-0.774	-0.775	-0.774	-0.774	-0.774	-0.771	-0.769	-0.765	-0.761	-0.756	-0.750	-0.744	-0.738	-0.731	-0.724	-0.716	-0.708	-0.699	-0.690	-0.681	-0.671	-0.662	-0.654	-0.644	-0.635	-0.626	-0.616	-0.608	-0.600	-0.590	-0.582	-0.574	-0.566	-0.560	-0.554	-0.548	-0.542	-0.539	-0.534	-0.531	-0.528	-0.526	-0.525	-0.525	-0.525	-0.526	-0.529	-0.531	-0.535	-0.539	-0.544	-0.550	-0.558	-0.565	-0.574	-0.584	-0.594	-0.604	-0.615	-0.626	-0.639	-0.652	-0.666	-0.680	-0.695	-0.710	-0.725	-0.740	-0.758	-0.772	-0.789	-0.806	-0.821	-0.839	-0.854	-0.870	-0.886	-0.902	-0.918	-0.932	-0.949	-0.961	-0.976	-0.990	-1.002	-1.014	-1.025	-1.035	-1.045	-1.055	-1.061	-1.070	-1.076	-1.081	-1.086	-1.090	-1.092	-1.094	-1.095	-1.095	-1.094	-1.092	-1.089	-1.085	-1.080	-1.075	-1.068	-1.061	-1.052	-1.044	-1.035	-1.024	-1.012	-1.002	-0.989	-0.976	-0.964	-0.950	-0.938	-0.922	-0.909	-0.895	-0.880	-0.865	-0.851	-0.836	-0.821	-0.808	-0.794	-0.780	-0.766	-0.754	-0.741	-0.730	-0.718	-0.706	-0.696	-0.686	-0.678	-0.669	-0.661	-0.654	-0.648	-0.642	-0.639	-0.635	-0.631	-0.630	-0.629	-0.629	-0.630	-0.631	-0.634	-0.636	-0.640	-0.645	-0.650	-0.656	-0.664	-0.671	-0.679	-0.688	-0.696	-0.708	-0.718	-0.730	-0.741	-0.754	-0.766	-0.779	-0.792	-0.806	-0.820	-0.835	-0.849	-0.864	-0.878	-0.894	-0.908	-0.922	-0.938	-0.954	-0.969	-0.984	-0.999	-1.014	-1.028	-1.042	-1.055	-1.069	-1.082	-1.095	-1.108	-1.120	-1.132	-1.144	-1.155	-1.166	-1.176	-1.186	-1.196	-1.205	-1.212	-1.221	-1.229	-1.236	-1.242	-1.249	-1.255	-1.259	-1.264	-1.268	-1.271	-1.274	-1.278	-1.279	-1.280	-1.281	-1.281	-1.282	-1.281	-1.280	-1.280	-1.279	-1.276	-1.274	-1.271	-1.269	-1.265	-1.261	-1.258	-1.254	-1.248	-1.242	-1.239	-1.232	-1.228	-1.221	-1.215	-1.209	-1.202	-1.196	-1.190	-1.184	-1.176	-1.169	-1.162	-1.155	-1.149	-1.140	-1.132	-1.125	-1.118	-1.110	-1.102	-1.095	-1.086	-1.079	-1.070	-1.061	-1.054	-1.045	-1.036	-1.028	-1.020	-1.010	-1.001	-0.992	-0.984	-0.974	-0.965	-0.955	-0.945	-0.935	-0.924	-0.914	-0.904	-0.892	-0.881	-0.871	-0.859	-0.848	-0.835	-0.822	-0.810	-0.796	-0.784	-0.770	-0.756	-0.742	-0.729	-0.714	-0.698	-0.682	-0.666	-0.651	-0.634	-0.619	-0.601	-0.584	-0.568	-0.550	-0.531	-0.512	-0.495	-0.476	-0.456	-0.438	-0.418	-0.399	-0.379	-0.359	-0.339	-0.318	-0.298	-0.276	-0.256	-0.235	-0.215	-0.192	-0.171	-0.150	-0.129	-0.109	-0.088	-0.066	-0.045	-0.022	-0.001	0.019	0.040	0.060	0.081	0.101	0.120	0.140	0.160	0.179	0.199	0.216	0.235	0.252	0.270	0.286	0.302	0.320	0.334	0.350	0.364	0.378	0.390	0.402	0.414	0.425	0.435	0.446	0.455	0.462	0.470	0.476	0.482	0.486	0.492	0.495	0.498	0.500	0.501	0.501	0.501	0.501	0.499	0.496	0.495	0.491	0.486	0.481	0.476	0.471	0.465	0.456	0.450	0.442	0.434	0.426	0.418	0.409	0.399	0.391	0.381	0.372	0.362	0.354	0.345	0.335	0.328	0.319	0.311	0.304	0.296	0.289	0.282	0.278	0.272	0.268	0.262	0.259	0.256	0.252	0.252	0.250	0.250	0.251	0.251	0.254	0.256	0.260	0.264	0.269	0.275	0.280	0.288	0.294	0.302	0.311	0.320	0.330	0.341	0.351	0.362	0.374	0.386	0.399	0.411	0.422	0.435	0.448	0.460	0.474	0.488	0.500	0.512	0.525	0.538	0.550	0.560	0.572	0.584	0.594	0.605	0.614	0.622	0.631	0.640	0.648	0.655	0.661	0.668	0.672	0.678	0.681	0.684	0.686	0.689	0.690	0.690	0.690	0.689	0.688	0.685	0.682	0.679	0.675	0.670	0.665	0.659	0.652	0.646	0.640	0.631	0.624	0.615	0.605	0.595	0.586	0.576	0.566	0.555	0.544	0.531	0.520	0.509	0.496	0.485	0.472	0.459	0.446	0.434	0.421	0.409	0.395	0.381	0.370	0.358	0.345	0.331	0.320	0.308	0.295	0.282	0.271	0.260	0.249	0.238	0.226	0.215	0.205	0.195	0.185	0.175	0.166	0.159	0.150	0.142	0.134	0.128	0.120	0.114	0.108	0.101	0.098	0.092	0.089	0.085	0.082	0.079	0.076	0.074	0.072	0.071	0.070	0.069	0.069	0.069	0.069	0.069	0.070	0.071	0.072	0.072	0.075	0.075	0.078	0.080	0.081	0.082	0.085	0.086	0.088	0.089	0.091	0.091	0.092	0.094	0.094	0.094	0.094	0.092	0.091	0.089	0.088	0.085	0.082	0.079	0.076	0.071	0.066	0.060	0.055	0.049	0.041	0.034	0.025	0.016	0.006	-0.002	-0.012	-0.024	-0.035	-0.046	-0.059	-0.070	-0.084	-0.096	-0.111	-0.124	-0.138	-0.152	-0.168	-0.180	-0.195	-0.210	-0.225	-0.240	-0.254	-0.268	-0.280	-0.294	-0.308	-0.320	-0.331	-0.344	-0.355	-0.366	-0.375	-0.385	-0.394	-0.402	-0.410	-0.416	-0.422	-0.428	-0.431	-0.434	-0.438	-0.439	-0.439	-0.438	-0.436	-0.435	-0.431	-0.428	-0.421	-0.415	-0.409	-0.400	-0.391	-0.381	-0.372	-0.360	-0.349	-0.336	-0.324	-0.310	-0.296	-0.282	-0.268	-0.252	-0.238	-0.222	-0.206	-0.191	-0.176	-0.160	-0.145	-0.130	-0.115	-0.101	-0.088	-0.074	-0.060	-0.049	-0.036	-0.025	-0.014	-0.005	0.004	0.012	0.020	0.028	0.032	0.038	0.041	0.042	0.045	0.046	0.046	0.045	0.044	0.040	0.036	0.031	0.026	0.020	0.012	0.005	-0.005	-0.014	-0.024	-0.035	-0.046	-0.058	-0.070	-0.084	-0.096	-0.110	-0.124	-0.138	-0.152	-0.168	-0.180	-0.195	-0.210	-0.225	-0.239	-0.252	-0.268	-0.281	-0.294	-0.308	-0.320	-0.332	-0.344	-0.356	-0.366	-0.376	-0.386	-0.396	-0.405	-0.412	-0.420	-0.426	-0.432	-0.438	-0.442	-0.446	-0.449	-0.451	-0.452	-0.454	-0.454	-0.454	-0.452	-0.450	-0.448	-0.444	-0.440	-0.434	-0.429	-0.422	-0.415	-0.408	-0.399	-0.391	-0.381	-0.370	-0.360	-0.350	-0.338	-0.325	-0.312	-0.300	-0.286	-0.272	-0.259	-0.244	-0.230	-0.215	-0.199	-0.184	-0.169	-0.151	-0.136	-0.120	-0.105	-0.089	-0.072	-0.056	-0.040	-0.024	-0.008	0.008	0.024	0.040	0.055	0.070	0.086	0.100	0.115	0.129	0.144	0.158	0.170	0.184	0.198	0.211	0.222	0.234	0.246	0.258	0.269	0.280	0.291	0.301	0.311	0.321	0.331	0.340	0.350	0.359	0.366	0.375	0.384	0.391	0.399	0.405	0.412	0.419	0.424	0.430	0.436	0.441	0.446	0.452	0.458	0.464	0.468	0.472	0.476	0.480	0.485	0.488	0.491	0.495	0.499	0.500	0.502	0.506	0.507	0.510	0.512	0.514	0.515	0.515	0.516	0.516	0.518	0.518	0.518	0.518	0.516	0.516	0.515	0.515	0.512	0.511	0.509	0.506	0.505	0.501	0.500	0.498	0.492	0.490	0.486	0.482	0.479	0.475	0.470	0.465	0.461	0.456	0.451	0.445	0.440	0.435	0.430	0.425	0.419	0.414	0.408	0.401	0.395	0.390	0.384	0.378	0.371	0.366	0.360	0.354	0.346	0.341	0.335	0.329	0.324	0.319	0.312	0.306	0.301	0.296	0.291	0.286	0.282	0.278	0.272	0.269	0.265	0.261	0.259	0.255	0.252	0.250	0.248	0.245	0.245	0.244	0.242	0.241	0.240	0.241	0.241	0.241	0.242	0.244	0.246	0.248	0.250	0.251	0.255	0.259	0.264	0.266	0.271	0.275	0.281	0.286	0.291	0.298	0.302	0.310	0.316	0.324	0.330	0.338	0.345	0.352	0.360	0.369	0.376	0.384	0.394	0.401	0.410	0.418	0.426	0.436	0.445	0.454	0.462	0.471	0.481	0.489	0.498	0.507	0.516	0.524	0.534	0.541	0.550	0.559	0.568	0.576	0.584	0.591	0.600	0.608	0.615	0.624	0.630	0.638	0.645	0.652	0.660	0.666	0.674	0.680	0.688	0.694	0.701	0.706	0.712	0.720	0.726	0.731	0.738	0.744	0.750	0.754	0.760	0.765	0.771	0.776	0.781	0.786	0.792	0.796	0.801	0.806	0.811	0.815	0.820	0.825	0.830	0.835	0.839	0.844	0.849	0.854	0.858	0.862	0.868	0.872	0.878	0.882	0.888	0.892	0.899	0.904	0.909	0.915	0.920	0.925	0.932	0.939	0.946	0.952	0.959	0.966	0.975	0.982	0.990	0.998	1.006	1.015	1.024	1.032	1.041	1.051	1.061	1.069	1.080	1.090	1.099	1.110	1.120	1.130	1.140	1.150	1.160	1.171	1.180	1.191	1.200	1.211	1.221	1.229	1.239	1.248	1.256	1.262	1.271	1.278	1.285	1.291	1.296	1.301	1.306	1.310	1.314	1.316	1.318	1.320	1.320	1.321	1.321	1.319	1.318	1.315	1.312	1.309	1.304	1.299	1.294	1.288	1.280	1.272	1.265	1.256	1.248	1.239	1.229	1.219	1.209	1.199	1.189	1.176	1.166	1.155	1.144	1.132	1.120	1.110	1.099	1.088	1.076	1.066	1.055	1.044	1.035	1.025	1.015	1.006	0.998	0.988	0.981	0.972	0.965	0.958	0.951	0.945	0.939	0.932	0.929	0.924	0.919	0.916	0.911	0.910	0.906	0.904	0.902	0.901	0.899	0.899	0.898	0.898	0.896	0.896	0.896	0.896	0.898	0.898	0.899	0.899	0.900	0.901	0.902	0.904	0.906	0.906	0.908	0.909	0.909	0.911	0.911	0.914	0.915	0.916	0.918	0.919	0.919	0.920	0.921	0.922	0.922	0.922	0.922	0.924	0.924	0.924	0.922	0.922	0.922	0.921	0.921	0.920	0.920	0.918	0.916	0.915	0.912	0.910	0.908	0.905	0.902	0.900	0.898	0.894	0.889	0.885	0.881	0.876	0.871	0.866	0.860	0.855	0.849	0.842	0.836	0.829	0.821	0.814	0.806	0.799	0.790	0.782	0.772	0.764	0.755	0.745	0.735	0.726	0.716	0.706	0.696	0.686	0.676	0.666	0.656	0.645	0.635	0.625	0.615	0.604	0.594	0.585	0.575	0.565	0.555	0.545	0.538	0.529	0.521	0.512	0.505	0.499	0.490	0.484	0.478	0.471	0.465	0.461	0.456	0.452	0.449	0.445	0.441	0.439	0.436	0.435	0.434	0.434	0.432	0.432	0.432	0.431	0.432	0.434	0.436	0.438	0.440	0.442	0.445	0.448	0.450	0.452	0.456	0.460	0.464	0.466	0.470	0.472	0.475	0.479	0.481	0.484	0.488	0.489	0.491	0.494	0.496	0.496	0.498	0.499	0.499	0.499	0.499	0.498	0.495	0.495	0.492	0.489	0.486	0.482	0.478	0.472	0.469	0.462	0.456	0.450	0.442	0.435	0.428	0.419	0.409	0.400	0.390	0.380	0.370	0.359	0.348	0.335	0.324	0.311	0.299	0.286	0.274	0.261	0.248	0.235	0.221	0.209	0.195	0.182	0.169	0.155	0.142	0.130	0.116	0.104	0.092	0.080	0.068	0.058	0.046	0.036	0.028	0.019	0.010	0.001	-0.006	-0.014	-0.019	-0.025	-0.030	-0.034	-0.038	-0.040	-0.042	-0.042	-0.042	-0.042	-0.041	-0.039	-0.036	-0.034	-0.029	-0.022	-0.018	-0.010	-0.004	0.005	0.015	0.024	0.035	0.046	0.058	0.070	0.082	0.096	0.109	0.122	0.138	0.152	0.168	0.182	0.198	0.212	0.228	0.245	0.260	0.275	0.290	0.305	0.320	0.335	0.349	0.364	0.376	0.390	0.402	0.415	0.428	0.439	0.449	0.459	0.469	0.476	0.484	0.491	0.499	0.505	0.510	0.514	0.518	0.521	0.524	100.000	5.000	2.000	1.000	4.000	0.000	0.000	0.000	0.000	0.000	0.000	0.000	0.000	0.000	0.000	0.000	0.000	0.000	-0.720	-0.728	-0.734	-0.741	-0.746	-0.752	-0.758	-0.761	-0.765	-0.769	-0.771	-0.771	-0.772	-0.774	-0.772	-0.770	-0.768	-0.765	-0.761	-0.756	-0.750	-0.742	-0.735	-0.728	-0.718	-0.708	-0.698	-0.685	-0.674	-0.661	-0.649	-0.634	-0.620	-0.605	-0.590	-0.575	-0.559	-0.544	-0.528	-0.511	-0.495	-0.479	-0.462	-0.448	-0.431	-0.415	-0.399	-0.385	-0.370	-0.356	-0.342	-0.329	-0.316	-0.305	-0.294	-0.282	-0.272	-0.262	-0.255	-0.248	-0.240	-0.234	-0.229	-0.225	-0.221	-0.218	-0.216	-0.215	-0.214	-0.215	-0.215	-0.218	-0.220	-0.224	-0.226	-0.231	-0.238	-0.241	-0.248	-0.255	-0.262	-0.270	-0.279	-0.286	-0.295	-0.304	-0.314	-0.322	-0.332	-0.342	-0.352	-0.364	-0.372	-0.382	-0.394	-0.404	-0.414	-0.422	-0.432	-0.442	-0.452	-0.462	-0.471	-0.480	-0.489	-0.498	-0.506	-0.512	-0.521	-0.528	-0.535	-0.541	-0.549	-0.554	-0.559	-0.562	-0.568	-0.571	-0.575	-0.579	-0.580	-0.582	-0.584	-0.585	-0.586	-0.586	-0.586	-0.585	-0.584	-0.582	-0.581	-0.578	-0.575	-0.572	-0.568	-0.564	-0.559	-0.554	-0.549	-0.541	-0.536	-0.530	-0.522	-0.515	-0.507	-0.500	-0.491	-0.484	-0.475	-0.466	-0.459	-0.450	-0.441	-0.432	-0.424	-0.416	-0.408	-0.400	-0.391	-0.384	-0.378	-0.371	-0.365	-0.359	-0.354	-0.349	-0.344	-0.340	-0.336	-0.334	-0.332	-0.331	-0.331	-0.332	-0.334	-0.335	-0.338	-0.342	-0.346	-0.351	-0.358	-0.365	-0.374	-0.381	-0.391	-0.401	-0.412	-0.425	-0.439	-0.451	-0.466	-0.480	-0.496	-0.512	-0.530	-0.546	-0.564	-0.581	-0.600	-0.619	-0.638	-0.656	-0.676	-0.696	-0.715	-0.736	-0.756	-0.775	-0.795	-0.814	-0.834	-0.852	-0.871	-0.889	-0.908	-0.924	-0.942	-0.959	-0.975	-0.989	-1.002	-1.018	-1.030	-1.044	-1.055	-1.068	-1.078	-1.088	-1.096	-1.105	-1.114	-1.120	-1.126	-1.132	-1.136	-1.141	-1.144	-1.146	-1.148	-1.150	-1.150	-1.150	-1.149	-1.149	-1.148	-1.145	-1.142	-1.139	-1.136	-1.131	-1.128	-1.124	-1.118	-1.112	-1.109	-1.104	-1.098	-1.092	-1.086	-1.081	-1.075	-1.070	-1.065	-1.059	-1.054	-1.050	-1.045	-1.040	-1.036	-1.031	-1.029	-1.025	-1.022	-1.020	-1.019	-1.016	-1.015	-1.015	-1.014	-1.015	-1.016	-1.018	-1.020	-1.022	-1.025	-1.028	-1.032	-1.036	-1.041	-1.046	-1.052	-1.059	-1.066	-1.074	-1.082	-1.091	-1.099	-1.108	-1.118	-1.128	-1.138	-1.150	-1.160	-1.171	-1.182	-1.194	-1.208	-1.219	-1.231	-1.244	-1.256	-1.269	-1.281	-1.294	-1.306	-1.318	-1.331	-1.342	-1.355	-1.368	-1.379	-1.390	-1.402	-1.411	-1.421	-1.431	-1.441	-1.450	-1.460	-1.468	-1.475	-1.482	-1.489	-1.495	-1.500	-1.506	-1.511	-1.515	-1.519	-1.521	-1.525	-1.526	-1.529	-1.530	-1.530	-1.531	-1.531	-1.530	-1.530	-1.529	-1.529	-1.526	-1.524	-1.524	-1.521	-1.519	-1.516	-1.515	-1.512	-1.511	-1.509	-1.508	-1.506	-1.505	-1.505	-1.504	-1.505	-1.506	-1.508	-1.509	-1.510	-1.514	-1.518	-1.521	-1.526	-1.532	-1.538	-1.545	-1.552	-1.562	-1.571	-1.581	-1.592	-1.605	-1.618	-1.630	-1.646	-1.661	-1.678	-1.694	-1.711	-1.729	-1.748	-1.768	-1.786	-1.808	-1.829	-1.850	-1.872	-1.894	-1.916	-1.940	-1.962	-1.985	-2.009	-2.031	-2.054	-2.078	-2.100	-2.122	-2.144	-2.168	-2.189	-2.209	-2.230	-2.250	-2.269	-2.288	-2.306	-2.324	-2.339	-2.356	-2.370	-2.385	-2.396	-2.410	-2.421	-2.430	-2.439	-2.448	-2.455	-2.461	-2.466	-2.470	-2.474	-2.475	-2.476	-2.476	-2.475	-2.474	-2.471	-2.466	-2.462	-2.459	-2.451	-2.445	-2.438	-2.429	-2.420	-2.411	-2.401	-2.390	-2.380	-2.369	-2.356	-2.344	-2.331	-2.320	-2.308	-2.294	-2.282	-2.269	-2.256	-2.244	-2.232	-2.219	-2.208	-2.196	-2.184	-2.174	-2.164	-2.154	-2.145	-2.135	-2.128	-2.120	-2.114	-2.108	-2.101	-2.096	-2.092	-2.090	-2.088	-2.086	-2.085	-2.085	-2.085	-2.088	-2.090	-2.092	-2.098	-2.101	-2.108	-2.115	-2.122	-2.130	-2.140	-2.149	-2.160	-2.171	-2.182	-2.196	-2.209	-2.222	-2.236	-2.251	-2.266	-2.282	-2.299	-2.315	-2.331	-2.348	-2.365	-2.381	-2.399	-2.416	-2.434	-2.450	-2.466	-2.484	-2.500	-2.516	-2.532	-2.548	-2.562	-2.578	-2.590	-2.604	-2.615	-2.628	-2.639	-2.648	-2.655	-2.664	-2.670	-2.676	-2.680	-2.685	-2.686	-2.689	-2.689	-2.688	-2.685	-2.682	-2.678	-2.671	-2.664	-2.656	-2.646	-2.636	-2.625	-2.611	-2.596	-2.581	-2.565	-2.548	-2.529	-2.510	-2.490	-2.469	-2.445	-2.422	-2.399	-2.375	-2.350	-2.325	-2.299	-2.272	-2.246	-2.220	-2.192	-2.165	-2.139	-2.112	-2.085	-2.059	-2.033	-2.006	-1.981	-1.956	-1.932	-1.909	-1.886	-1.865	-1.844	-1.824	-1.805	-1.786	-1.770	-1.754	-1.740	-1.726	-1.715	-1.704	-1.694	-1.686	-1.679	-1.675	-1.670	-1.668	-1.666	-1.666	-1.668	-1.670	-1.674	-1.680	-1.686	-1.694	-1.702	-1.714	-1.724	-1.736	-1.749	-1.762	-1.778	-1.794	-1.810	-1.826	-1.844	-1.862	-1.881	-1.899	-1.918	-1.938	-1.956	-1.976	-1.995	-2.015	-2.035	-2.052	-2.071	-2.091	-2.108	-2.126	-2.144	-2.160	-2.175	-2.190	-2.204	-2.218	-2.230	-2.242	-2.252	-2.264	-2.272	-2.281	-2.288	-2.294	-2.300	-2.304	-2.308	-2.309	-2.310	-2.310	-2.309	-2.308	-2.304	-2.301	-2.296	-2.290	-2.284	-2.278	-2.270	-2.260	-2.250	-2.241	-2.230	-2.219	-2.206	-2.195	-2.181	-2.169	-2.155	-2.141	-2.129	-2.115	-2.101	-2.088	-2.074	-2.061	-2.049	-2.035	-2.024	-2.010	-1.999	-1.989	-1.978	-1.968	-1.959	-1.950	-1.941	-1.935	-1.929	-1.924	-1.919	-1.915	-1.912	-1.910	-1.910	-1.911	-1.911	-1.914	-1.918	-1.921	-1.926	-1.934	-1.940	-1.949	-1.958	-1.966	-1.978	-1.989	-2.001	-2.015	-2.027	-2.042	-2.056	-2.072	-2.088	-2.104	-2.119	-2.136	-2.152	-2.170	-2.188	-2.204	-2.220	-2.238	-2.254	-2.270	-2.286	-2.301	-2.316	-2.331	-2.345	-2.358	-2.370	-2.382	-2.394	-2.404	-2.412	-2.420	-2.428	-2.435	-2.440	-2.444	-2.446	-2.449	-2.451	-2.451	-2.450	-2.448	-2.444	-2.439	-2.434	-2.428	-2.421	-2.411	-2.402	-2.391	-2.381	-2.370	-2.356	-2.342	-2.328	-2.315	-2.298	-2.282	-2.266	-2.249	-2.232	-2.214	-2.196	-2.179	-2.161	-2.144	-2.126	-2.109	-2.090	-2.074	-2.058	-2.040	-2.025	-2.009	-1.995	-1.981	-1.968	-1.954	-1.942	-1.932	-1.922	-1.912	-1.904	-1.898	-1.890	-1.885	-1.881	-1.878	-1.875	-1.875	-1.875	-1.876	-1.879	-1.882	-1.886	-1.892	-1.899	-1.908	-1.915	-1.926	-1.938	-1.949	-1.961	-1.975	-1.990	-2.005	-2.021	-2.039	-2.055	-2.074	-2.092	-2.111	-2.132	-2.152	-2.174	-2.195	-2.215	-2.236	-2.258	-2.280	-2.302	-2.322	-2.345	-2.366	-2.389	-2.410	-2.430	-2.450	-2.471	-2.491	-2.510	-2.529	-2.548	-2.565	-2.581	-2.599	-2.614	-2.629	-2.641	-2.655	-2.669	-2.680	-2.690	-2.700	-2.709	-2.718	-2.725	-2.731	-2.736	-2.741	-2.745	-2.746	-2.749	-2.750	-2.750	-2.749	-2.748	-2.745	-2.741	-2.739	-2.734	-2.728	-2.721	-2.715	-2.706	-2.699	-2.691	-2.681	-2.671	-2.662	-2.652	-2.642	-2.631	-2.620	-2.609	-2.598	-2.586	-2.575	-2.564	-2.551	-2.540	-2.530	-2.518	-2.508	-2.496	-2.486	-2.475	-2.465	-2.455	-2.446	-2.436	-2.429	-2.420	-2.412	-2.404	-2.398	-2.391	-2.385	-2.379	-2.374	-2.369	-2.365	-2.361	-2.356	-2.354	-2.350	-2.349	-2.346	-2.344	-2.342	-2.341	-2.340	-2.339	-2.339	-2.338	-2.336	-2.336	-2.335	-2.334	-2.334	-2.332	-2.331	-2.330	-2.328	-2.326	-2.324	-2.321	-2.319	-2.315	-2.311	-2.306	-2.301	-2.295	-2.289	-2.282	-2.274	-2.266	-2.256	-2.246	-2.234	-2.224	-2.211	-2.198	-2.184	-2.169	-2.152	-2.136	-2.119	-2.100	-2.081	-2.061	-2.040	-2.019	-1.995	-1.972	-1.948	-1.924	-1.898	-1.871	-1.845	-1.818	-1.789	-1.761	-1.732	-1.702	-1.672	-1.642	-1.611	-1.580	-1.549	-1.518	-1.486	-1.454	-1.422	-1.390	-1.359	-1.326	-1.295	-1.262	-1.231	-1.201	-1.171	-1.141	-1.111	-1.081	-1.051	-1.024	-0.995	-0.969	-0.942	-0.916	-0.891	-0.866	-0.844	-0.821	-0.799	-0.778	-0.759	-0.739	-0.720	-0.704	-0.688	-0.672	-0.659	-0.645	-0.634	-0.622	-0.612	-0.604	-0.595	-0.589	-0.582	-0.578	-0.574	-0.570	-0.568	-0.566	-0.566	-0.566	-0.568	-0.569	-0.571	-0.574	-0.578	-0.581	-0.586	-0.591	-0.596	-0.602	-0.609	-0.614	-0.620	-0.626	-0.632	-0.639	-0.646	-0.652	-0.658	-0.664	-0.669	-0.675	-0.679	-0.682	-0.686	-0.690	-0.692	-0.695	-0.696	-0.696	-0.696	-0.695	-0.694	-0.691	-0.688	-0.684	-0.679	-0.672	-0.668	-0.660	-0.650	-0.642	-0.631	-0.621	-0.610	-0.598	-0.584	-0.571	-0.558	-0.542	-0.528	-0.511	-0.494	-0.476	-0.460	-0.441	-0.424	-0.405	-0.388	-0.369	-0.350	-0.331	-0.311	-0.294	-0.275	-0.255	-0.238	-0.220	-0.201	-0.185	-0.168	-0.151	-0.136	-0.119	-0.105	-0.091	-0.079	-0.065	-0.054	-0.044	-0.032	-0.024	-0.016	-0.008	-0.001	0.004	0.009	0.011	0.015	0.016	0.016	0.016	0.016	0.014	0.010	0.006	0.001	-0.004	-0.010	-0.019	-0.028	-0.036	-0.046	-0.056	-0.068	-0.079	-0.090	-0.104	-0.118	-0.130	-0.145	-0.159	-0.174	-0.189	-0.204	-0.220	-0.235	-0.250	-0.265	-0.280	-0.295	-0.310	-0.324	-0.340	-0.354	-0.368	-0.379	-0.392	-0.404	-0.415	-0.425	-0.435	-0.445	-0.452	-0.460	-0.468	-0.474	-0.478	-0.482	-0.485	-0.488	-0.488	-0.488	-0.488	-0.485	-0.482	-0.479	-0.474	-0.468	-0.460	-0.452	-0.445	-0.435	-0.425	-0.414	-0.401	-0.388	-0.374	-0.359	-0.345	-0.329	-0.312	-0.295	-0.278	-0.260	-0.244	-0.225	-0.206	-0.188	-0.169	-0.150	-0.131	-0.112	-0.095	-0.078	-0.060	-0.041	-0.025	-0.008	0.008	0.022	0.039	0.052	0.066	0.079	0.090	0.101	0.112	0.121	0.129	0.136	0.142	0.149	0.151	0.155	0.156	0.156	0.158	0.156	0.154	0.149	0.145	0.139	0.131	0.124	0.115	0.105	0.094	0.082	0.070	0.056	0.041	0.026	0.010	-0.006	-0.024	-0.042	-0.059	-0.079	-0.098	-0.116	-0.136	-0.156	-0.176	-0.198	-0.218	-0.236	-0.258	-0.276	-0.296	-0.315	-0.334	-0.351	-0.369	-0.385	-0.401	-0.416	-0.431	-0.445	-0.458	-0.471	-0.481	-0.492	-0.501	-0.509	-0.516	-0.520	-0.526	-0.529	-0.531	-0.531	-0.531	-0.530	-0.526	-0.522	-0.518	-0.511	-0.504	-0.495	-0.486	-0.475	-0.464	-0.450	-0.436	-0.422	-0.408	-0.391	-0.376	-0.359	-0.341	-0.324	-0.305	-0.288	-0.270	-0.250	-0.231	-0.214	-0.195	-0.176	-0.159	-0.141	-0.124	-0.108	-0.092	-0.076	-0.061	-0.048	-0.034	-0.022	-0.011	0.000	0.009	0.018	0.026	0.031	0.036	0.041	0.044	0.045	0.048	0.046	0.044	0.042	0.038	0.032	0.028	0.021	0.012	0.004	-0.005	-0.018	-0.028	-0.040	-0.052	-0.068	-0.080	-0.095	-0.110	-0.126	-0.144	-0.160	-0.176	-0.194	-0.210	-0.228	-0.245	-0.262	-0.280	-0.298	-0.315	-0.334	-0.350	-0.368	-0.384	-0.400	-0.416	-0.431	-0.446	-0.461	-0.475	-0.489	-0.501	-0.515	-0.526	-0.539	-0.550	-0.560	-0.570	-0.579	-0.588	-0.596	-0.604	-0.611	-0.618	-0.622	-0.629	-0.634	-0.636	-0.640	-0.642	-0.646	-0.648	-0.648	-0.649	-0.649	-0.648	-0.648	-0.645	-0.642	-0.641	-0.639	-0.636	-0.631	-0.629	-0.625	-0.619	-0.615	-0.610	-0.605	-0.600	-0.595	-0.588	-0.581	-0.576	-0.570	-0.564	-0.558	-0.551	-0.546	-0.540	-0.534	-0.528	-0.522	-0.516	-0.511	-0.506	-0.500	-0.496	-0.491	-0.488	-0.484	-0.481	-0.479	-0.475	-0.472	-0.471	-0.470	-0.469	-0.469	-0.469	-0.469	-0.470	-0.470	-0.472	-0.474	-0.478	-0.479	-0.482	-0.486	-0.490	-0.494	-0.499	-0.502	-0.507	-0.512	-0.519	-0.524	-0.530	-0.535	-0.541	-0.548	-0.554	-0.559	-0.566	-0.571	-0.578	-0.582	-0.590	-0.594	-0.600	-0.605	-0.609	-0.612	-0.618	-0.621	-0.625	-0.629	-0.631	-0.634	-0.635	-0.636	-0.639	-0.639	-0.639	-0.640	-0.639	-0.639	-0.636	-0.635	-0.634	-0.631	-0.628	-0.624	-0.622	-0.619	-0.614	-0.610	-0.605	-0.599	-0.595	-0.590	-0.584	-0.578	-0.572	-0.568	-0.561	-0.555	-0.549	-0.544	-0.538	-0.532	-0.526	-0.521	-0.516	-0.511	-0.505	-0.500	-0.496	-0.491	-0.488	-0.484	-0.481	-0.478	-0.475	-0.471	-0.470	-0.469	-0.466	-0.466	-0.465	-0.465	-0.465	-0.466	-0.468	-0.469	-0.470	-0.471	-0.475	-0.478	-0.480	-0.485	-0.488	-0.491	-0.498	-0.501	-0.505	-0.511	-0.518	-0.521	-0.528	-0.534	-0.539	-0.545	-0.551	-0.558	-0.564	-0.570	-0.576	-0.582	-0.588	-0.595	-0.600	-0.605	-0.610	-0.616	-0.621	-0.628	-0.631	-0.635	-0.640	-0.644	-0.648	-0.650	-0.652	-0.655	-0.656	-0.658	-0.659	-0.660	-0.660	-0.660	-0.659	-0.659	-0.656	-0.654	-0.651	-0.648	-0.644	-0.640	-0.636	-0.630	-0.624	-0.618	-0.611	-0.604	-0.596	-0.589	-0.580	-0.571	-0.562	-0.552	-0.542	-0.531	-0.520	-0.509	-0.498	-0.485	-0.474	-0.461	-0.449	-0.436	-0.424	-0.411	-0.399	-0.385	-0.372	-0.360	-0.348	-0.334	-0.321	-0.309	-0.296	-0.285	-0.274	-0.261	-0.250	-0.239	-0.229	-0.219	-0.209	-0.199	-0.190	-0.181	-0.172	-0.165	-0.158	-0.151	-0.145	-0.140	-0.135	-0.130	-0.126	-0.124	-0.121	-0.119	-0.118	-0.118	-0.116	-0.116	-0.116	-0.116	-0.119	-0.120	-0.122	-0.125	-0.129	-0.131	-0.134	-0.139	-0.142	-0.146	-0.151	-0.155	-0.160	-0.165	-0.169	-0.174	-0.179	-0.181	-0.186	-0.190	-0.192	-0.198	-0.200	-0.201	-0.204	-0.206	-0.208	-0.208	-0.208	-0.206	-0.205	-0.202	-0.201	-0.198	-0.194	-0.190	-0.185	-0.179	-0.171	-0.164	-0.155	-0.145	-0.136	-0.125	-0.114	-0.102	-0.089	-0.075	-0.062	-0.046	-0.031	-0.015	0.001	0.018	0.036	0.054	0.072	0.090	0.110	0.129	0.149	0.168	0.188	0.208	0.228	0.246	0.265	0.285	0.304	0.322	0.341	0.359	0.378	0.395	0.411	0.426	0.441	0.456	0.471	0.484	0.496	0.509	0.520	0.530	0.539	0.546	0.555	0.560	0.566	0.571	0.574	0.578	0.579	0.580	0.580	0.579	0.578	0.575	0.571	0.568	0.561	0.556	0.550	0.542	0.535	0.526	0.518	0.509	0.499	0.489	0.479	0.469	0.459	0.448	0.436	0.425	0.415	0.405	0.394	0.384	0.374	0.364	0.354	0.345	0.336	0.328	0.319	0.312	0.306	0.300	0.295	0.290	0.288	0.285	0.282	0.281	0.281	0.281	0.282	0.285	0.288	0.291	0.296	0.301	0.308	0.315	0.322	0.332	0.341	0.352	0.362	0.375	0.386	0.400	0.414	0.429	0.442	0.458	0.474	0.490	0.506	0.524	0.540	0.559	0.576	0.594	0.612	0.630	0.649	0.666	0.684	0.701	0.719	0.736	0.754	0.770	0.788	0.804	0.819	0.835	0.850	0.865	0.878	0.891	0.904	0.916	0.928	0.938	0.948	0.958	0.966	0.974	0.980	0.988	0.992	0.996	1.000	1.002	1.005	1.006	1.006	1.006	1.005	1.002	1.001	0.998	0.994	0.989	0.982	0.976	0.969	0.961	0.954	0.944	0.935	0.925	0.915	0.904	0.892	0.880	0.869	0.856	0.842	0.830	0.818	0.804	0.790	0.776	0.762	0.749	0.736	0.721	0.708	0.695	0.681	0.669	0.655	0.644	0.631	0.619	0.608	0.596	0.586	0.576	0.566	0.558	0.548	0.540	0.532	0.525	0.518	0.511	0.506	0.500	0.495	0.491	0.488	0.484	0.481	0.479	0.476	0.475	0.472	0.472	0.471	0.471	0.471	0.472	0.472	0.474	0.472	0.475	0.475	0.475	0.476	0.476	0.478	0.478	0.478	0.478	0.478	0.478	0.476	0.475	0.474	0.471	0.470	0.466	0.462	0.459	0.455	0.450	0.444	0.438	0.432	0.425	0.418	0.409	0.400	0.390	0.380	0.370	0.359	0.348	0.335	0.321	0.309	0.295	0.281	0.266	0.251	0.236	0.220	0.204	0.188	0.170	0.154	0.136	0.119	0.100	0.082	0.065	0.046	0.029	0.011	-0.008	-0.025	-0.042	-0.060	-0.079	-0.095	-0.112	-0.130	-0.146	-0.161	-0.178	-0.192	-0.209	-0.224	-0.236	-0.250	-0.262	-0.275	-0.286	-0.298	-0.309	-0.318	-0.328	-0.336	-0.342	-0.350	-0.356	-0.361	-0.366	-0.369	-0.371	-0.374	-0.375	-0.375	-0.375	-0.372	-0.371	-0.368	-0.362	-0.358	-0.352	-0.346	-0.339	-0.331	-0.322	-0.312	-0.302	-0.291	-0.281	-0.270	-0.258	-0.245	-0.232	-0.219	-0.205	-0.192	-0.179	-0.164	-0.150	-0.136	-0.122	-0.109	-0.095	-0.081	-0.068	-0.055	-0.041	-0.030	-0.019	-0.008	0.004	0.014	0.022	0.031	0.040	0.046	0.054	0.058	0.064	0.068	0.070	0.071	0.074	0.074	0.074	0.072	0.070	0.068	0.064	0.058	0.054	0.048	0.041	0.032	0.025	0.016	0.008	-0.002	-0.012	-0.024	-0.034	-0.045	-0.058	-0.069	-0.081	-0.092	-0.104	-0.116	-0.129	-0.141	-0.152	-0.165	-0.176	-0.186	-0.198	-0.208	-0.219	-0.228	-0.238	-0.245	-0.252	-0.260	-0.268	-0.274	-0.279	-0.284	-0.288	-0.292	-0.295	-0.296	-0.298	-0.300	-0.299	-0.298	-0.296	-0.295	-0.292	-0.289	-0.285	-0.280	-0.275	-0.269	-0.261	-0.255	-0.249	-0.239	-0.231	-0.222	-0.212	-0.202	-0.191	-0.181	-0.170	-0.159	-0.148	-0.136	-0.124	-0.112	-0.101	-0.090	-0.078	-0.066	-0.055	-0.044	-0.034	-0.021	-0.011	-0.001	0.009	0.018	0.026	0.036	0.044	0.051	0.059	0.065	0.070	0.076	0.079	0.084	0.088	0.089	0.091	0.092	0.092	0.092	0.091	0.090	0.089	0.085	0.081	0.078	0.072	0.069	0.062	0.056	0.050	0.044	0.036	0.028	0.021	0.014	0.005	-0.004	-0.011	-0.021	-0.030	-0.038	-0.046	-0.055	-0.062	-0.071	-0.079	-0.086	-0.092	-0.100	-0.106	-0.112	-0.118	-0.122	-0.128	-0.131	-0.135	-0.139	-0.140	-0.142	-0.142	-0.142	-0.142	-0.144	-0.142	-0.140	-0.138	-0.135	-0.132	-0.129	-0.124	-0.120	-0.115	-0.109	-0.104	-0.099	-0.092	-0.086	-0.080	-0.074	-0.066	-0.060	-0.054	-0.048	-0.040	-0.034	-0.028	-0.021	-0.016	-0.010	-0.005	0.000	0.004	0.009	0.010	0.014	0.016	0.019	0.020	0.019	0.020	0.019	0.018	0.016	0.014	0.010	0.006	0.002	-0.004	-0.010	-0.016	-0.024	-0.032	-0.040	-0.050	-0.059	-0.069	-0.080	-0.091	-0.102	-0.115	-0.128	-0.141	-0.155	-0.169	-0.182	-0.196	-0.210	-0.226	-0.240	-0.256	-0.271	-0.286	-0.301	-0.316	-0.331	-0.345	-0.361	-0.375	-0.390	-0.404	-0.418	-0.430	-0.442	-0.455	-0.466	-0.479	-0.490	-0.500	-0.510	-0.519	-0.528	-0.536	-0.542	-0.550	-0.556	-0.561	-0.566	-0.570	-0.572	-0.575	-0.576	-0.578	-0.578	-0.576	-0.575	-0.572	-0.570	-0.568	-0.562	-0.558	-0.552	-0.546	-0.539	-0.531	-0.524	-0.515	-0.506	-0.496	-0.485	-0.476	-0.465	-0.454	-0.442	-0.430	-0.418	-0.406	-0.394	-0.380	-0.368	-0.355	-0.341	-0.329	-0.316	-0.302	-0.290	-0.279	-0.265	-0.254	-0.241	-0.230	-0.219	-0.208	-0.196	-0.186	-0.178	-0.169	-0.159	-0.151	-0.144	-0.136	-0.130	-0.125	-0.120	-0.114	-0.110	-0.108	-0.105	-0.102	-0.101	-0.101	-0.101	-0.101	-0.102	-0.105	-0.108	-0.111	-0.115	-0.120	-0.125	-0.131	-0.138	-0.144	-0.151	-0.159	-0.168	-0.175	-0.184	-0.192	-0.202	-0.211	-0.221	-0.230	-0.240	-0.250	-0.260	-0.270	-0.279	-0.288	-0.296	-0.305	-0.312	-0.321	-0.328	-0.334	-0.339	-0.344	-0.349	-0.351	-0.354	-0.355	-0.355	-0.355	-0.354	-0.351	-0.348	-0.342	-0.335	-0.329	-0.319	-0.309	-0.298	-0.284	-0.270	-0.254	-0.238	-0.218	-0.199	-0.176	-0.155	-0.131	-0.105	-0.080	-0.052	-0.022	0.008	0.039	0.070	0.104	0.138	0.172	0.209	0.245	0.282	0.321	0.360	0.399	0.439	0.479	0.519	0.559	0.599	0.639	0.679	0.719	0.759	0.799	0.836	0.875	0.912	0.950	0.985	1.020	1.055	1.089	1.121	1.152	1.182	1.212	1.239	1.266	1.291	1.315	1.336	1.358	1.379	1.395	1.412	1.428	1.441	1.454	1.464	1.472	1.481	1.488	1.492	1.498	1.499	1.501	1.501	1.500	1.498	1.494	1.490	1.485	1.479	1.472	1.465	1.456	1.448	1.439	1.429	1.420	1.410	1.399	1.389	1.378	1.368	1.356	1.346	1.336	1.325	1.315	1.305	1.296	1.288	1.279	1.271	1.264	1.258	1.252	1.246	1.242	1.239	1.235	1.234	1.231	1.230	1.231	1.231	1.232	1.235	1.238	1.242	1.246	1.252	1.256	1.264	1.270	1.279	1.286	1.296	1.306	1.315	1.325	1.336	1.348	1.359	1.371	1.382	1.395	1.408	1.421	1.432	1.446	1.459	1.471	1.485	1.498	1.509	1.521	1.534	1.545	1.556	1.566	1.578	1.589	1.598	1.605	1.615	1.622	1.629	1.635	1.640	1.645	1.649	1.651	1.654	1.655	1.655	1.654	1.652	1.650	1.646	1.640	1.634	1.628	1.619	1.609	1.599	1.588	1.575	1.560	1.545	1.529	1.511	1.494	1.474	1.454	1.432	1.410	1.386	1.362	1.338	1.311	1.286	1.259	1.231	1.202	1.172	1.144	1.114	1.084	1.054	1.024	0.992	0.962	0.931	0.901	0.870	0.839	0.810	0.780	0.751	0.722	0.695	0.668	0.640	0.614	0.589	0.565	0.541	0.518	0.496	0.475	0.455	0.436	0.419	0.402	0.386	0.371	0.358	0.345	0.334	0.322	0.314	0.304	0.296	0.288	0.282	0.276	0.272	0.269	0.265	0.262	0.261	0.259	0.258	0.258	0.256	0.256	0.256	0.256	0.256	0.256	0.255	0.255	0.254	0.254	0.251	0.251	0.249	0.246	0.241	0.239	0.234	0.229	0.222	0.216	0.210	0.200	0.192	0.182	0.171	0.160	0.149	0.134	0.121	0.106	0.091	0.074	0.058	0.040	0.021	0.002	-0.018	-0.038	-0.059	-0.079	-0.101	-0.124	-0.146	-0.169	-0.191	-0.215	-0.238	-0.261	-0.285	-0.309	-0.331	-0.354	-0.378	-0.400	-0.422	-0.442	-0.465	-0.486	-0.506	-0.526	-0.545	-0.564	-0.581	-0.598	-0.615	-0.630	-0.644	-0.658	-0.669	-0.681	-0.691	-0.700	-0.708	-0.715	-0.721	-0.726	-0.729	-0.731	-0.734	-0.734	-0.732	-0.730	-0.728	-0.722	-0.718	-0.711	-0.702	-0.695	-0.685	-0.674	-0.662	-0.650	-0.636	-0.622	-0.608	-0.590	-0.574	-0.556	-0.538	-0.519	-0.499	-0.480	-0.460	-0.438	-0.418	-0.396	-0.374	-0.352	-0.330	-0.309	-0.286	-0.265	-0.242	-0.221	-0.200	-0.179	-0.158	-0.138	-0.118	-0.098	-0.079	-0.060	-0.041	-0.025	-0.009	0.008	0.022	0.036	0.050	0.062	0.074	0.085	0.095	0.102	0.111	0.118	0.124	0.128	0.131	0.134	0.136	0.136	0.135	0.134	0.131	0.129	0.124	0.118	0.111	0.104	0.095	0.088	0.078	0.065	0.054	0.042	0.029	0.015	0.001	-0.014	-0.030	-0.045	-0.061	-0.080	-0.096	-0.115	-0.132	-0.151	-0.171	-0.190	-0.209	-0.230	-0.249	-0.269	-0.289	-0.309	-0.329	-0.349	-0.369	-0.389	-0.409	-0.430	-0.449	-0.469	-0.489	-0.507	-0.528	-0.545	-0.564	-0.582	-0.600	-0.619	-0.636	-0.652	-0.670	-0.686	-0.704	-0.720	-0.736	-0.751	-0.768	-0.782	-0.796	-0.811	-0.825	-0.840	-0.854	-0.869	-0.881	-0.896	-0.909	-0.922	-0.936	-0.949	-0.962	-0.976	-0.990	-1.002	-1.016	-1.030	-1.042	-1.056	-1.069	-1.082	-1.098	-1.111	-1.125	-1.140	-1.152	-1.168	-1.182	-1.196	-1.211	-1.228	-1.242	-1.258	-1.274	-1.290	-1.306	-1.321	-1.339	-1.356	-1.371	-1.389	-1.405	-1.422	-1.440	-1.458	-1.474	-1.490	-1.508	-1.524	-1.541	-1.558	-1.575	-1.591	-1.608	-1.622	-1.639	-1.655	-1.670	-1.685	-1.700	-1.714	-1.728	-1.741	-1.754	-1.766	-1.778	-1.790	-1.801	-1.810	-1.820	-1.829	-1.838	-1.845	-1.851	-1.856	-1.862	-1.866	-1.870	-1.874	-1.876	-1.878	-1.879	-1.878	-1.878	-1.875	-1.874	-1.870	-1.865	-1.860	-1.855	-1.849	-1.841	-1.834	-1.825	-1.816	-1.805	-1.794	-1.784	-1.772	-1.760	-1.746	-1.731	-1.718	-1.702	-1.689	-1.672	-1.656	-1.640	-1.624	-1.606	-1.590	-1.571	-1.555	-1.536	-1.520	-1.501	-1.484	-1.468	-1.449	-1.431	-1.415	-1.398	-1.380	-1.364	-1.348	-1.331	-1.316	-1.301	-1.286	-1.271	-1.258	-1.244	-1.230	-1.219	-1.206	-1.196	-1.184	-1.174	-1.165	-1.156	-1.148	-1.140	-1.132	-1.126	-1.120	-1.115	-1.110	-1.106	-1.102	-1.098	-1.096	-1.094	-1.091	-1.090	-1.090	-1.089	-1.089	-1.089	-1.089	-1.090	-1.091	-1.091	-1.092	-1.092	-1.094	-1.095	-1.096	-1.096	-1.098	-1.098	-1.098	-1.098	-1.098	-1.098	-1.096	-1.095	-1.094	-1.091	-1.088	-1.085	-1.081	-1.075	-1.070	-1.064	-1.056	-1.049	-1.041	-1.032	-1.022	-1.011	-1.000	-0.988	-0.975	-0.961	-0.946	-0.930	-0.914	-0.898	-0.880	-0.861	-0.842	-0.822	-0.802	-0.782	-0.760	-0.738	-0.715	-0.691	-0.668	-0.644	-0.620	-0.594	-0.570	-0.545	-0.520	-0.495	-0.471	-0.445	-0.421	-0.396	-0.371	-0.348	-0.325	-0.301	-0.278	-0.256	-0.234	-0.214	-0.194	-0.174	-0.156	-0.138	-0.121	-0.105	-0.090	-0.076	-0.064	-0.051	-0.040	-0.031	-0.022	-0.015	-0.010	-0.004	0.000	0.002	0.005	0.005	0.004	0.004	0.000	-0.004	-0.008	-0.012	-0.019	-0.025	-0.032	-0.040	-0.050	-0.059	-0.068	-0.079	-0.089	-0.100	-0.110	-0.122	-0.132	-0.144	-0.156	-0.166	-0.176	-0.188	-0.198	-0.208	-0.216	-0.226	-0.234	-0.241	-0.248	-0.254	-0.260	-0.264	-0.268	-0.270	-0.271	-0.274	-0.274	-0.271	-0.271	-0.268	-0.264	-0.259	-0.254	-0.246	-0.240	-0.231	-0.222	-0.212	-0.202	-0.190	-0.178	-0.165	-0.152	-0.139	-0.124	-0.109	-0.094	-0.079	-0.062	-0.046	-0.030	-0.012	0.005	0.021	0.039	0.055	0.071	0.089	0.106	0.122	0.138	0.154	0.169	0.184	0.199	0.212	0.225	0.239	0.251	0.262	0.274	0.284	0.295	0.304	0.314	0.321	0.328	0.335	0.340	0.348	0.351	0.355	0.359	0.361	0.364	0.365	0.368	0.368	0.368	0.366	0.365	0.364	0.361	0.359	0.355	0.351	0.348	0.342	0.338	0.332	0.326	0.320	0.314	0.308	0.300	0.294	0.286	0.278	0.270	0.262	0.254	0.246	0.238	0.230	0.220	0.211	0.204	0.195	0.186	0.179	0.170	0.162	0.154	0.146	0.138	0.131	0.124	0.118	0.111	0.104	0.099	0.092	0.089	0.082	0.079	0.075	0.071	0.069	0.065	0.064	0.061	0.060	0.060	0.060	0.060	0.061	0.062	0.065	0.068	0.071	0.074	0.078	0.081	0.086	0.091	0.099	0.105	0.110	0.118	0.125	0.131	0.139	0.146	0.154	0.162	0.169	0.178	0.185	0.191	0.199	0.206	0.214	0.220	0.225	0.231	0.236	0.241	0.245	0.249	0.251	0.254	0.255	0.256	0.256	0.256	0.254	0.250	0.248	0.244	0.239	0.232	0.225	0.218	0.209	0.199	0.188	0.176	0.164	0.150	0.136	0.121	0.105	0.089	0.071	0.054	0.036	0.016	-0.002	-0.022	-0.044	-0.065	-0.086	-0.108	-0.130	-0.151	-0.174	-0.196	-0.218	-0.240	-0.262	-0.284	-0.306	-0.328	-0.349	-0.371	-0.391	-0.412	-0.432	-0.452	-0.471	-0.489	-0.507	-0.524	-0.541	-0.558	-0.574	-0.589	-0.602	-0.616	-0.629	-0.641	-0.652	-0.664	-0.675	-0.684	-0.692	-0.700	-0.709	-0.715	-0.721	-0.726	-0.731	-0.736	-0.740	-0.742	-0.746	-0.749	-0.750	-0.751	-0.751	-0.752	-0.751	-0.751	-0.751	-0.750	-0.748	-0.746	-0.745	-0.744	-0.741	-0.740	-0.738	-0.735	-0.734	-0.731	-0.729	-0.726	-0.724	-0.724	-0.721	-0.720	-0.719	-0.718	-0.718	-0.716	-0.716	-0.716	-0.716	-0.718	-0.720	-0.720	-0.722	-0.725	-0.729	-0.732	-0.736	-0.740	-0.745	-0.750	-0.756	-0.762	-0.769	-0.776	-0.785	-0.792	-0.801	-0.810	-0.820	-0.830	-0.841	-0.851	-0.861	-0.874	-0.885	-0.896	-0.910	-0.922	-0.935	-0.948	-0.961	-0.974	-0.986	-1.000	-1.014	-1.028	-1.039	-1.052	-1.065	-1.078	-1.090	-1.102	-1.115	-1.126	-1.138	-1.148	-1.159	-1.168	-1.178	-1.186	-1.194	-1.202	-1.209	-1.218	-1.224	-1.229	-1.234	-1.239	-1.242	-1.246	-1.249	-1.251	-1.252	-1.255	-1.256	-1.256	-1.256	-1.256	-1.255	-1.255	-1.254	-1.254	-1.252	-1.249	-1.248	-1.246	-1.245	-1.242	-1.241	-1.240	-1.239	-1.238	-1.238	-1.238	-1.238	-1.239	-1.240	-1.242	-1.244	-1.249	-1.251	-1.256	-1.261	-1.268	-1.275	-1.282	-1.291	-1.301	-1.312	-1.322	-1.335	-1.348	-1.361	-1.378	-1.394	-1.410	-1.428	-1.446	-1.465	-1.485	-1.505	-1.528	-1.549	-1.571	-1.595	-1.619	-1.642	-1.668	-1.692	-1.718	-1.742	-1.769	-1.794	-1.820	-1.845	-1.872	-1.898	-1.922	-1.948	-1.972	-1.998	-2.021	-2.045	-2.068	-2.091	-2.111	-2.134	-2.154	-2.172	-2.192	-2.210	-2.226	-2.242	-2.258	-2.271	-2.284	-2.296	-2.308	-2.318	-2.326	-2.334	-2.339	-2.344	-2.348	-2.351	-2.354	-2.354	-2.354	-2.352	-2.349	-2.345	-2.340	-2.335	-2.329	-2.321	-2.311	-2.302	-2.292	-2.281	-2.269	-2.256	-2.242	-2.230	-2.215	-2.200	-2.184	-2.168	-2.152	-2.135	-2.118	-2.100	-2.082	-2.065	-2.046	-2.030	-2.013	-1.994	-1.978	-1.960	-1.944	-1.928	-1.910	-1.895	-1.879	-1.865	-1.850	-1.836	-1.822	-1.811	-1.799	-1.789	-1.779	-1.769	-1.760	-1.752	-1.745	-1.739	-1.735	-1.731	-1.729	-1.726	-1.725	-1.725	-1.728	-1.730	-1.732	-1.736	-1.742	-1.748	-1.756	-1.765	-1.774	-1.784	-1.795	-1.806	-1.819	-1.832	-1.848	-1.862	-1.878	-1.894	-1.911	-1.928	-1.946	-1.964	-1.982	-2.001	-2.020	-2.040	-2.059	-2.078	-2.098	-2.116	-2.136	-2.154	-2.174	-2.191	-2.209	-2.226	-2.241	-2.258	-2.272	-2.288	-2.300	-2.311	-2.324	-2.334	-2.342	-2.351	-2.358	-2.362	-2.368	-2.371	-2.372	-2.372	-2.371	-2.370	-2.366	-2.361	-2.355	-2.346	-2.338	-2.326	-2.315	-2.301	-2.286	-2.271	-2.252	-2.235	-2.215	-2.195	-2.174	-2.150	-2.126	-2.102	-2.076	-2.050	-2.022	-1.996	-1.969	-1.940	-1.911	-1.882	-1.852	-1.824	-1.795	-1.766	-1.736	-1.709	-1.680	-1.652	-1.625	-1.599	-1.572	-1.548	-1.524	-1.500	-1.478	-1.456	-1.435	-1.416	-1.398	-1.381	-1.366	-1.351	-1.339	-1.326	-1.318	-1.308	-1.301	-1.295	-1.291	-1.289	-1.288	-1.286	-1.288	-1.291	-1.294	-1.300	-1.306	-1.314	-1.322	-1.332	-1.344	-1.355	-1.369	-1.382	-1.396	-1.412	-1.429	-1.445	-1.462	-1.480	-1.498	-1.516	-1.535	-1.554	-1.572	-1.591	-1.610	-1.629	-1.648	-1.665	-1.682	-1.700	-1.716	-1.732	-1.749	-1.764	-1.778	-1.791	-1.804	-1.816	-1.828	-1.839	-1.846	-1.856	-1.864	-1.870	-1.876	-1.880	-1.884	-1.886	-1.889	-1.889	-1.889	-1.889	-1.888	-1.884	-1.880	-1.875	-1.870	-1.864	-1.858	-1.849	-1.840	-1.831	-1.822	-1.812	-1.801	-1.790	-1.780	-1.769	-1.756	-1.744	-1.732	-1.720	-1.708	-1.696	-1.684	-1.672	-1.660	-1.649	-1.639	-1.628	-1.618	-1.609	-1.600	-1.591	-1.584	-1.576	-1.571	-1.566	-1.561	-1.558	-1.554	-1.554	-1.552	-1.552	-1.554	-1.556	-1.560	-1.564	-1.570	-1.575	-1.584	-1.592	-1.602	-1.612	-1.624	-1.636	-1.650	-1.664	-1.680	-1.695	-1.712	-1.730	-1.749	-1.768	-1.788	-1.806	-1.826	-1.846	-1.869	-1.889	-1.910	-1.931	-1.952	-1.975	-1.996	-2.016	-2.036	-2.058	-2.078	-2.096	-2.115	-2.134	-2.151	-2.168	-2.184	-2.200	-2.214	-2.225	-2.238	-2.249	-2.258	-2.268	-2.274	-2.281	-2.286	-2.289	-2.291	-2.292	-2.292	-2.291	-2.290	-2.285	-2.280	-2.275	-2.268	-2.259	-2.249	-2.239	-2.228	-2.215	-2.201	-2.188	-2.174	-2.158	-2.140	-2.124	-2.106	-2.089	-2.070	-2.052	-2.034	-2.016	-1.996	-1.979	-1.960	-1.941	-1.925	-1.906	-1.890	-1.874	-1.858	-1.844	-1.829	-1.815	-1.802	-1.791	-1.780	-1.771	-1.761	-1.754	-1.749	-1.741	-1.739	-1.735	-1.734	-1.732	-1.734	-1.736	-1.739	-1.744	-1.750	-1.756	-1.765	-1.774	-1.784	-1.796	-1.809	-1.822	-1.838	-1.852	-1.870	-1.886	-1.905	-1.925	-1.944	-1.965	-1.986	-2.007	-2.030	-2.054	-2.076	-2.099	-2.124	-2.146	-2.171	-2.195	-2.218	-2.242	-2.266	-2.290	-2.314	-2.338	-2.360	-2.384	-2.406	-2.429	-2.450	-2.470	-2.491	-2.511	-2.531	-2.549	-2.568	-2.585	-2.600	-2.616	-2.630	-2.645	-2.659	-2.671	-2.682	-2.694	-2.702	-2.712	-2.720	-2.728	-2.734	-2.739	-2.744	-2.746	-2.750	-2.751	-2.754	-2.754	-2.754	-2.752	-2.751	-2.748	-2.744	-2.739	-2.735	-2.729	-2.722	-2.716	-2.710	-2.701	-2.694	-2.685	-2.675	-2.666	-2.658	-2.648	-2.636	-2.628	-2.616	-2.605	-2.595	-2.584	-2.574	-2.562	-2.551	-2.541	-2.531	-2.520	-2.510	-2.501	-2.491	-2.481	-2.474	-2.464	-2.456	-2.448	-2.440	-2.432	-2.425	-2.419	-2.414	-2.406	-2.401	-2.396	-2.391	-2.388	-2.384	-2.380	-2.376	-2.374	-2.371	-2.369	-2.365	-2.364	-2.362	-2.360	-2.358	-2.356	-2.354	-2.352	-2.351	-2.349	-2.348	-2.346	-2.344	-2.340	-2.338	-2.334	-2.329	-2.324	-2.320	-2.315	-2.309	-2.302	-2.295	-2.288	-2.279	-2.269	-2.259	-2.249	-2.236	-2.224	-2.209	-2.196	-2.181	-2.164	-2.149	-2.130	-2.112	-2.092	-2.072	-2.051	-2.029	-2.005	-1.982	-1.958	-1.934	-1.908	-1.880	-1.852	-1.825	-1.798	-1.768	-1.739	-1.709	-1.680	-1.649	-1.618	-1.586	-1.555	-1.522	-1.491	-1.460	-1.428	-1.396	-1.364	-1.331	-1.300	-1.269	-1.238	-1.208	-1.178	-1.148	-1.118	-1.089	-1.060	-1.031	-1.005	-0.978	-0.952	-0.928	-0.902	-0.879	-0.858	-0.835	-0.814	-0.794	-0.775	-0.756	-0.740	-0.724	-0.709	-0.694	-0.681	-0.669	-0.658	-0.649	-0.640	-0.630	-0.624	-0.618	-0.612	-0.609	-0.606	-0.602	-0.602	-0.601	-0.601	-0.602	-0.605	-0.608	-0.611	-0.615	-0.619	-0.625	-0.630	-0.635	-0.642	-0.649	-0.656	-0.664	-0.670	-0.679	-0.685	-0.692	-0.701	-0.709	-0.715	-0.722	-0.729	-0.736	-0.742	-0.748	-0.752	-0.756	-0.761	-0.764	-0.766	-0.769	-0.770	-0.771	-0.770	-0.768	-0.766	-0.762	-0.760	-0.754	-0.749	-0.741	-0.735	-0.726	-0.718	-0.708	-0.695	-0.684	-0.671	-0.658	-0.642	-0.628	-0.611	-0.595	-0.578	-0.560	-0.541	-0.521	-0.502	-0.482	-0.462	-0.442	-0.421	-0.400	-0.379	-0.358	-0.336	-0.316	-0.295	-0.272	-0.252	-0.232	-0.212	-0.191	-0.171	-0.152	-0.134	-0.116	-0.099	-0.081	-0.066	-0.051	-0.036	-0.022	-0.009	0.004	0.015	0.025	0.035	0.045	0.051	0.060	0.066	0.071	0.075	0.080	0.082	0.084	0.085	0.086	0.085	0.085	0.082	0.080	0.076	0.072	0.068	0.062	0.056	0.051	0.044	0.038	0.030	0.021	0.015	0.006	-0.002	-0.011	-0.020	-0.029	-0.036	-0.046	-0.055	-0.064	-0.071	-0.079	-0.088	-0.095	-0.104	-0.110	-0.118	-0.122	-0.128	-0.132	-0.138	-0.141	-0.145	-0.148	-0.150	-0.151	-0.152	-0.152	-0.152	-0.150	-0.149	-0.146	-0.142	-0.139	-0.134	-0.128	-0.121	-0.114	-0.106	-0.098	-0.089	-0.079	-0.069	-0.058	-0.046	-0.035	-0.022	-0.009	0.006	0.020	0.034	0.048	0.062	0.078	0.092	0.108	0.122	0.138	0.154	0.169	0.184	0.199	0.212	0.228	0.241	0.254	0.266	0.279	0.292	0.304	0.314	0.325	0.332	0.342	0.350	0.356	0.364	0.369	0.374	0.376	0.379	0.380	0.382	0.381	0.379	0.378	0.374	0.369	0.364	0.358	0.351	0.342	0.334	0.324	0.312	0.300	0.288	0.274	0.260	0.245	0.228	0.211	0.195	0.178	0.159	0.140	0.121	0.101	0.082	0.062	0.042	0.022	0.002	-0.019	-0.039	-0.059	-0.079	-0.098	-0.118	-0.136	-0.155	-0.172	-0.189	-0.205	-0.222	-0.238	-0.251	-0.265	-0.278	-0.290	-0.300	-0.310	-0.319	-0.326	-0.332	-0.339	-0.342	-0.345	-0.349	-0.349	-0.349	-0.346	-0.344	-0.340	-0.335	-0.329	-0.322	-0.312	-0.304	-0.294	-0.282	-0.270	-0.258	-0.242	-0.229	-0.214	-0.198	-0.181	-0.164	-0.148	-0.130	-0.112	-0.095	-0.076	-0.059	-0.040	-0.022	-0.005	0.011	0.029	0.045	0.061	0.076	0.091	0.106	0.120	0.132	0.145	0.155	0.165	0.174	0.182	0.190	0.195	0.201	0.205	0.208	0.209	0.210	0.209	0.208	0.204	0.201	0.196	0.189	0.182	0.174	0.165	0.155	0.144	0.132	0.120	0.106	0.092	0.079	0.062	0.048	0.031	0.015	-0.001	-0.019	-0.036	-0.054	-0.071	-0.089	-0.106	-0.124	-0.142	-0.160	-0.179	-0.195	-0.212	-0.229	-0.246	-0.261	-0.276	-0.291	-0.306	-0.320	-0.334	-0.346	-0.360	-0.371	-0.382	-0.392	-0.402	-0.412	-0.421	-0.430	-0.436	-0.444	-0.450	-0.455	-0.460	-0.465	-0.468	-0.471	-0.474	-0.475	-0.476	-0.478	-0.476	-0.476	-0.475	-0.474	-0.471	-0.469	-0.465	-0.461	-0.459	-0.454	-0.449	-0.444	-0.440	-0.435	-0.428	-0.422	-0.416	-0.410	-0.402	-0.396	-0.390	-0.382	-0.375	-0.369	-0.361	-0.354	-0.348	-0.340	-0.332	-0.326	-0.319	-0.312	-0.306	-0.300	-0.294	-0.288	-0.282	-0.278	-0.272	-0.268	-0.264	-0.259	-0.255	-0.251	-0.249	-0.246	-0.244	-0.241	-0.239	-0.238	-0.238	-0.236	-0.236	-0.236	-0.236	-0.238	-0.239	-0.241	-0.242	-0.244	-0.246	-0.249	-0.252	-0.256	-0.259	-0.262	-0.266	-0.270	-0.276	-0.280	-0.285	-0.289	-0.294	-0.299	-0.305	-0.310	-0.314	-0.320	-0.322	-0.328	-0.332	-0.339	-0.342	-0.346	-0.350	-0.355	-0.359	-0.361	-0.365	-0.368	-0.371	-0.374	-0.375	-0.378	-0.379	-0.380	-0.380	-0.381	-0.380	-0.380	-0.380	-0.379	-0.378	-0.376	-0.375	-0.372	-0.369	-0.366	-0.362	-0.359	-0.355	-0.351	-0.348	-0.342	-0.338	-0.332	-0.329	-0.322	-0.318	-0.312	-0.308	-0.301	-0.296	-0.291	-0.286	-0.280	-0.276	-0.271	-0.266	-0.261	-0.259	-0.254	-0.250	-0.248	-0.244	-0.241	-0.239	-0.238	-0.235	-0.234	-0.234	-0.234	-0.234	-0.235	-0.236	-0.238	-0.239	-0.242	-0.245	-0.249	-0.252	-0.258	-0.262	-0.268	-0.272	-0.278	-0.284	-0.292	-0.299	-0.305	-0.312	-0.321	-0.329	-0.336	-0.345	-0.354	-0.361	-0.370	-0.378	-0.386	-0.395	-0.402	-0.410	-0.418	-0.426	-0.434	-0.441	-0.448	-0.455	-0.461	-0.468	-0.472	-0.478	-0.482	-0.488	-0.491	-0.495	-0.498	-0.499	-0.501	-0.502	-0.504	-0.502	-0.504	-0.502	-0.500	-0.499	-0.496	-0.491	-0.489	-0.484	-0.479	-0.472	-0.466	-0.460	-0.454	-0.446	-0.438	-0.430	-0.420	-0.411	-0.401	-0.392	-0.381	-0.371	-0.360	-0.349	-0.339	-0.326	-0.316	-0.305	-0.292	-0.281	-0.269	-0.259	-0.248	-0.235	-0.225	-0.214	-0.204	-0.192	-0.182	-0.171	-0.162	-0.152	-0.144	-0.135	-0.126	-0.119	-0.110	-0.104	-0.096	-0.091	-0.085	-0.081	-0.076	-0.072	-0.069	-0.065	-0.064	-0.061	-0.060	-0.059	-0.058	-0.058	-0.059	-0.059	-0.060	-0.061	-0.062	-0.065	-0.069	-0.071	-0.074	-0.076	-0.080	-0.084	-0.086	-0.090	-0.094	-0.098	-0.100	-0.102	-0.106	-0.109	-0.112	-0.114	-0.116	-0.118	-0.119	-0.119	-0.120	-0.120	-0.119	-0.116	-0.115	-0.112	-0.108	-0.105	-0.099	-0.094	-0.086	-0.080	-0.071	-0.062	-0.052	-0.042	-0.031	-0.019	-0.006	0.008	0.021	0.038	0.054	0.070	0.088	0.104	0.122	0.141	0.161	0.182	0.202	0.222	0.244	0.266	0.288	0.310	0.331	0.354	0.376	0.398	0.420	0.442	0.464	0.485	0.506	0.528	0.546	0.568	0.588	0.605	0.622	0.641	0.658	0.674	0.690	0.702	0.718	0.730	0.741	0.752	0.762	0.771	0.779	0.786	0.792	0.798	0.802	0.805	0.808	0.809	0.809	0.808	0.806	0.804	0.801	0.798	0.791	0.788	0.780	0.774	0.766	0.758	0.750	0.740	0.731	0.720	0.711	0.701	0.690	0.679	0.669	0.658	0.646	0.636	0.625	0.615	0.605	0.595	0.585	0.576	0.566	0.559	0.551	0.544	0.536	0.530	0.524	0.519	0.516	0.512	0.510	0.507	0.507	0.506	0.507	0.509	0.510	0.512	0.518	0.521	0.526	0.532	0.540	0.546	0.555	0.565	0.575	0.586	0.596	0.608	0.620	0.634	0.646	0.661	0.675	0.689	0.704	0.720	0.736	0.750	0.766	0.784	0.800	0.816	0.831	0.848	0.864	0.879	0.895	0.910	0.925	0.940	0.954	0.969	0.982	0.995	1.008	1.019	1.030	1.041	1.050	1.060	1.068	1.075	1.082	1.089	1.094	1.098	1.102	1.105	1.108	1.109	1.108	1.108	1.106	1.104	1.100	1.096	1.091	1.086	1.080	1.072	1.065	1.058	1.048	1.039	1.028	1.016	1.005	0.992	0.981	0.969	0.955	0.941	0.928	0.912	0.898	0.884	0.870	0.855	0.840	0.824	0.810	0.795	0.779	0.765	0.750	0.736	0.721	0.708	0.694	0.680	0.666	0.655	0.642	0.631	0.620	0.610	0.599	0.589	0.581	0.572	0.565	0.558	0.550	0.544	0.539	0.534	0.530	0.526	0.522	0.520	0.518	0.516	0.515	0.515	0.515	0.515	0.515	0.516	0.518	0.520	0.522	0.525	0.528	0.530	0.534	0.536	0.539	0.542	0.546	0.550	0.551	0.555	0.558	0.560	0.562	0.564	0.565	0.566	0.568	0.568	0.568	0.566	0.565	0.564	0.561	0.558	0.552	0.549	0.542	0.538	0.530	0.522	0.512	0.504	0.494	0.482	0.470	0.459	0.445	0.430	0.416	0.401	0.384	0.368	0.350	0.332	0.312	0.292	0.274	0.254	0.231	0.211	0.189	0.166	0.145	0.122	0.100	0.076	0.054	0.031	0.008	-0.015	-0.039	-0.061	-0.082	-0.106	-0.128	-0.150	-0.170	-0.190	-0.210	-0.230	-0.250	-0.268	-0.285	-0.301	-0.318	-0.332	-0.348	-0.360	-0.374	-0.385	-0.395	-0.405	-0.414	-0.422	-0.429	-0.434	-0.439	-0.442	-0.445	-0.446	-0.446	-0.446	-0.444	-0.441	-0.438	-0.432	-0.428	-0.421	-0.414	-0.406	-0.396	-0.386	-0.375	-0.364	-0.350	-0.339	-0.325	-0.310	-0.296	-0.281	-0.265	-0.250	-0.234	-0.219	-0.201	-0.185	-0.169	-0.152	-0.136	-0.120	-0.104	-0.089	-0.074	-0.059	-0.045	-0.030	-0.016	-0.004	0.009	0.020	0.030	0.041	0.050	0.058	0.065	0.071	0.078	0.081	0.085	0.089	0.091	0.091	0.091	0.091	0.089	0.088	0.084	0.079	0.074	0.069	0.062	0.054	0.048	0.039	0.029	0.019	0.009	-0.001	-0.012	-0.024	-0.035	-0.048	-0.059	-0.072	-0.084	-0.096	-0.108	-0.120	-0.131	-0.142	-0.154	-0.165	-0.175	-0.186	-0.196	-0.205	-0.214	-0.221	-0.229	-0.235	-0.240	-0.246	-0.251	-0.255	-0.258	-0.260	-0.261	-0.261	-0.261	-0.260	-0.258	-0.256	-0.252	-0.249	-0.244	-0.238	-0.231	-0.224	-0.215	-0.206	-0.198	-0.188	-0.176	-0.166	-0.154	-0.142	-0.130	-0.118	-0.104	-0.090	-0.076	-0.062	-0.048	-0.034	-0.020	-0.005	0.009	0.024	0.038	0.051	0.065	0.079	0.092	0.105	0.119	0.130	0.142	0.154	0.164	0.175	0.184	0.192	0.202	0.210	0.216	0.222	0.229	0.234	0.238	0.241	0.245	0.246	0.248	0.248	0.248	0.246	0.245	0.242	0.240	0.236	0.231	0.228	0.221	0.215	0.208	0.201	0.194	0.185	0.178	0.169	0.160	0.150	0.141	0.131	0.122	0.112	0.102	0.092	0.082	0.074	0.064	0.054	0.045	0.036	0.029	0.020	0.012	0.004	-0.002	-0.010	-0.016	-0.022	-0.026	-0.031	-0.035	-0.039	-0.041	-0.044	-0.046	-0.048	-0.048	-0.049	-0.048	-0.048	-0.046	-0.044	-0.040	-0.038	-0.035	-0.032	-0.028	-0.024	-0.018	-0.014	-0.009	-0.004	0.002	0.006	0.012	0.019	0.024	0.030	0.035	0.041	0.046	0.051	0.055	0.060	0.064	0.068	0.070	0.072	0.075	0.076	0.078	0.079	0.079	0.079	0.078	0.075	0.074	0.070	0.065	0.061	0.056	0.050	0.045	0.036	0.029	0.020	0.010	0.000	-0.010	-0.021	-0.031	-0.044	-0.058	-0.071	-0.085	-0.099	-0.114	-0.129	-0.144	-0.160	-0.175	-0.192	-0.209	-0.225	-0.241	-0.258	-0.275	-0.292	-0.309	-0.325	-0.341	-0.358	-0.372	-0.388	-0.404	-0.418	-0.432	-0.446	-0.459	-0.472	-0.484	-0.496	-0.507	-0.519	-0.528	-0.538	-0.546	-0.554	-0.560	-0.566	-0.572	-0.576	-0.580	-0.582	-0.585	-0.586	-0.586	-0.586	-0.585	-0.582	-0.581	-0.576	-0.572	-0.568	-0.561	-0.555	-0.548	-0.540	-0.531	-0.522	-0.512	-0.502	-0.492	-0.481	-0.469	-0.458	-0.445	-0.432	-0.419	-0.406	-0.391	-0.378	-0.362	-0.350	-0.335	-0.320	-0.308	-0.292	-0.279	-0.265	-0.251	-0.238	-0.224	-0.211	-0.198	-0.185	-0.174	-0.162	-0.151	-0.141	-0.131	-0.121	-0.111	-0.104	-0.095	-0.088	-0.081	-0.076	-0.070	-0.066	-0.062	-0.060	-0.056	-0.056	-0.054	-0.054	-0.055	-0.058	-0.059	-0.061	-0.064	-0.069	-0.072	-0.078	-0.085	-0.091	-0.098	-0.105	-0.112	-0.121	-0.129	-0.139	-0.148	-0.156	-0.166	-0.175	-0.185	-0.194	-0.204	-0.212	-0.221	-0.230	-0.238	-0.246	-0.252	-0.261	-0.266	-0.272	-0.278	-0.281	-0.284	-0.286	-0.288	-0.289	-0.288	-0.286	-0.282	-0.279	-0.272	-0.265	-0.258	-0.249	-0.238	-0.225	-0.211	-0.196	-0.181	-0.162	-0.142	-0.122	-0.100	-0.078	-0.052	-0.026	0.001	0.029	0.059	0.089	0.121	0.154	0.189	0.222	0.258	0.295	0.331	0.369	0.409	0.448	0.486	0.525	0.566	0.606	0.646	0.685	0.725	0.765	0.804	0.842	0.881	0.919	0.956	0.992	1.029	1.062	1.096	1.130	1.160	1.191	1.220	1.249	1.276	1.301	1.326	1.348	1.370	1.390	1.409	1.425	1.440	1.455	1.468	1.479	1.489	1.498	1.505	1.510	1.515	1.518	1.520	1.521	1.521	1.519	1.516	1.514	1.509	1.505	1.499	1.492	1.485	1.478	1.470	1.460	1.452	1.444	1.434	1.424	1.416	1.406	1.398	1.388	1.379	1.371	1.361	1.354	1.346	1.339	1.331	1.326	1.320	1.315	1.311	1.309	1.305	1.302	1.301	1.301	1.301	1.301	1.302	1.305	1.308	1.311	1.316	1.320	1.326	1.332	1.340	1.346	1.355	1.364	1.374	1.382	1.392	1.402	1.414	1.425	1.436	1.448	1.460	1.472	1.485	1.498	1.510	1.524	1.536	1.549	1.560	1.574	1.585	1.598	1.610	1.620	1.631	1.642	1.654	1.664	1.672	1.681	1.690	1.698	1.704	1.710	1.716	1.721	1.725	1.729	1.731	1.732	1.734	1.734	1.732	1.730	1.728	1.722	1.718	1.710	1.702	1.695	1.685	1.675	1.662	1.650	1.635	1.620	1.604	1.586	1.568	1.549	1.528	1.506	1.484	1.460	1.436	1.411	1.385	1.358	1.331	1.302	1.274	1.244	1.215	1.184	1.154	1.122	1.091	1.060	1.029	0.998	0.965	0.935	0.904	0.874	0.844	0.814	0.784	0.756	0.728	0.700	0.674	0.649	0.624	0.599	0.575	0.554	0.532	0.511	0.492	0.474	0.458	0.442	0.428	0.414	0.401	0.390	0.379	0.371	0.362	0.355	0.349	0.342	0.338	0.334	0.331	0.330	0.329	0.326	0.326	0.328	0.328	0.328	0.330	0.331	0.331	0.334	0.335	0.336	0.338	0.338	0.339	0.340	0.340	0.339	0.338	0.336	0.334	0.331	0.328	0.322	0.318	0.311	0.305	0.298	0.289	0.279	0.269	0.258	0.245	0.232	0.219	0.204	0.188	0.171	0.155	0.138	0.119	0.100	0.080	0.060	0.039	0.019	-0.004	-0.025	-0.049	-0.071	-0.094	-0.116	-0.139	-0.162	-0.185	-0.208	-0.230	-0.252	-0.274	-0.295	-0.316	-0.336	-0.356	-0.376	-0.395	-0.414	-0.430	-0.448	-0.464	-0.478	-0.491	-0.505	-0.516	-0.528	-0.539	-0.546	-0.554	-0.561	-0.568	-0.571	-0.574	-0.576	-0.578	-0.578	-0.576	-0.574	-0.571	-0.566	-0.560	-0.554	-0.546	-0.536	-0.526	-0.516	-0.505	-0.491	-0.478	-0.462	-0.448	-0.431	-0.415	-0.396	-0.378	-0.359	-0.340	-0.319	-0.299	-0.278	-0.256	-0.234	-0.211	-0.190	-0.168	-0.145	-0.122	-0.100	-0.078	-0.055	-0.032	-0.010	0.012	0.034	0.055	0.076	0.096	0.116	0.136	0.155	0.175	0.191	0.209	0.225	0.241	0.256	0.270	0.284	0.296	0.308	0.318	0.328	0.336	0.345	0.352	0.359	0.364	0.366	0.370	0.372	0.374	0.374	0.374	0.371	0.369	0.365	0.360	0.356	0.350	0.342	0.335	0.325	0.318	0.306	0.295	0.284	0.271	0.259	0.245	0.231	0.216	0.201	0.185	0.169	0.152	0.135	0.118	0.099	0.081	0.061	0.044	0.025	0.006	-0.014	-0.034	-0.052	-0.072	-0.091	-0.111	-0.131	-0.151	-0.172	-0.191	-0.211	-0.230	-0.250	-0.270	-0.289	-0.308	-0.326	-0.346	-0.365	-0.384	-0.402	-0.421	-0.439	-0.458	-0.475	-0.492	-0.510	-0.526	-0.545	-0.562	-0.580	-0.595	-0.612	-0.629	-0.646	-0.662	-0.680	-0.696	-0.712	-0.730	-0.746	-0.762	-0.780	-0.796	-0.812	-0.829	-0.846	-0.862	-0.879	-0.896	-0.914	-0.930	-0.948	-0.964	-0.981	-0.999	-1.016	-1.034	-1.051	-1.069	-1.086	-1.104	-1.121	-1.140	-1.156	-1.175	-1.194	-1.210	-1.229	-1.246	-1.264	-1.281	-1.298	-1.315	-1.334	-1.350	-1.366	-1.384	-1.400	-1.416	-1.432	-1.448	-1.462	-1.478	-1.492	-1.506	-1.520	-1.534	-1.546	-1.560	-1.571	-1.584	-1.594	-1.605	-1.615	-1.624	-1.632	-1.641	-1.648	-1.656	-1.661	-1.668	-1.671	-1.675	-1.679	-1.682	-1.684	-1.685	-1.685	-1.685	-1.684	-1.682	-1.681	-1.678	-1.672	-1.669	-1.664	-1.658	-1.650	-1.642	-1.635	-1.625	-1.616	-1.606	-1.595	-1.584	-1.572	-1.561	-1.548	-1.534	-1.520	-1.505	-1.490	-1.475	-1.459	-1.442	-1.426	-1.411	-1.395	-1.378	-1.361	-1.344	-1.326	-1.309	-1.292	-1.274	-1.258	-1.240	-1.224	-1.206	-1.190	-1.172	-1.156	-1.141	-1.125	-1.110	-1.095	-1.080	-1.068	-1.054	-1.040	-1.028	-1.015	-1.004	-0.992	-0.982	-0.972	-0.964	-0.955	-0.946	-0.938	-0.931	-0.924	-0.918	-0.912	-0.909	-0.904	-0.900	-0.896	-0.892	-0.890	-0.889	-0.885	-0.884	-0.882	-0.882	-0.881	-0.882	-0.881	-0.881	-0.881	-0.882	-0.882	-0.882	-0.882	-0.884	-0.882	-0.882	-0.882	-0.882	-0.882	-0.881	-0.880	-0.879	-0.878	-0.874	-0.871	-0.868	-0.864	-0.860	-0.854	-0.848	-0.842	-0.836	-0.829	-0.819	-0.811	-0.801	-0.791	-0.780	-0.769	-0.755	-0.742	-0.729	-0.715	-0.700	-0.682	-0.668	-0.649	-0.632	-0.614	-0.595	-0.576	-0.555	-0.535	-0.514	-0.494	-0.471	-0.449	-0.426	-0.404	-0.381	-0.359	-0.336	-0.314	-0.291	-0.268	-0.245	-0.222	-0.201	-0.178	-0.156	-0.135	-0.114	-0.094	-0.075	-0.055	-0.036	-0.019	-0.001	0.016	0.030	0.046	0.060	0.072	0.085	0.095	0.105	0.115	0.122	0.130	0.136	0.141	0.145	0.148	0.149	0.150	0.150	0.150	0.148	0.144	0.141	0.136	0.131	0.126	0.119	0.112	0.105	0.095	0.088	0.079	0.070	0.060	0.050	0.041	0.031	0.021	0.011	0.002	-0.006	-0.015	-0.022	-0.032	-0.039	-0.046	-0.052	-0.059	-0.064	-0.068	-0.070	-0.072	-0.074	-0.076	-0.075	-0.075	-0.072	-0.069	-0.066	-0.060	-0.055	-0.048	-0.040	-0.032	-0.024	-0.014	-0.001	0.009	0.021	0.035	0.049	0.062	0.078	0.092	0.108	0.124	0.139	0.156	0.171	0.189	0.205	0.222	0.239	0.255	0.271	0.288	0.304	0.318	0.334	0.349	0.361	0.375	0.388	0.400	0.411	0.421	0.432	0.441	0.450	0.458	0.465	0.470	0.476	0.481	0.484	0.488	0.490	0.490	0.491	0.491	0.490	0.489	0.486	0.484	0.479	0.475	0.470	0.465	0.459	0.452	0.446	0.438	0.431	0.422	0.414	0.405	0.396	0.386	0.378	0.368	0.358	0.348	0.336	0.328	0.316	0.306	0.295	0.286	0.275	0.265	0.255	0.245	0.234	0.226	0.216	0.205	0.196	0.189	0.179	0.171	0.162	0.154	0.146	0.139	0.132	0.125	0.119	0.112	0.109	0.102	0.098	0.094	0.089	0.086	0.082	0.080	0.079	0.078	0.075	0.075	0.075	0.076	0.076	0.078	0.080	0.081	0.085	0.088	0.091	0.096	0.100	0.104	0.109	0.116	0.121	0.129	0.134	0.141	0.149	0.156	0.164	0.171	0.180	0.188	0.195	0.202	0.210	0.218	0.225	0.232	0.240	0.246	0.252	0.259	0.264	0.270	0.275	0.278	0.282	0.285	0.288	0.289	0.290	0.291	0.290	0.289	0.288	0.285	0.282	0.278	0.272	0.266	0.260	0.252	0.245	0.236	0.225	0.216	0.204	0.192	0.180	0.168	0.152	0.138	0.124	0.109	0.092	0.076	0.059	0.041	0.025	0.006	-0.011	-0.030	-0.049	-0.066	-0.085	-0.105	-0.124	-0.142	-0.161	-0.179	-0.198	-0.215	-0.232	-0.250	-0.268	-0.285	-0.301	-0.318	-0.332	-0.349	-0.364	-0.378	-0.391	-0.405	-0.419	-0.431	-0.444	-0.456	-0.466	-0.478	-0.488	-0.498	-0.506	-0.515	-0.522	-0.530	-0.538	-0.544	-0.550	-0.556	-0.560	-0.566	-0.570	-0.574	-0.578	-0.581	-0.585	-0.586	-0.589	-0.591	-0.592	-0.594	-0.595	-0.596	-0.598	-0.598	-0.599	-0.599	-0.599	-0.599	-0.599	-0.600	-0.600	-0.600	-0.600	-0.601	-0.601	-0.602	-0.602	-0.605	-0.605	-0.606	-0.608	-0.610	-0.612	-0.615	-0.618	-0.620	-0.624	-0.628	-0.632	-0.636	-0.641	-0.646	-0.651	-0.658	-0.664	-0.671	-0.678	-0.685	-0.694	-0.702	-0.710	-0.720	-0.730	-0.739	-0.749	-0.760	-0.771	-0.781	-0.792	-0.804	-0.816	-0.829	-0.841	-0.852	-0.865	-0.879	-0.890	-0.904	-0.916	-0.929	-0.941	-0.954	-0.966	-0.979	-0.990	-1.001	-1.014	-1.025	-1.035	-1.046	-1.056	-1.065	-1.075	-1.084	-1.092	-1.101	-1.108	-1.115	-1.121	-1.128	-1.132	-1.136	-1.141	-1.145	-1.148	-1.151	-1.154	-1.155	-1.158	-1.158	-1.159	-1.159	-1.159	-1.158	-1.158	-1.158	-1.155	-1.154	-1.151	-1.149	-1.148	-1.145	-1.144	-1.142	-1.141	-1.140	-1.139	-1.138	-1.136	-1.136	-1.138	-1.138	-1.139	-1.140	-1.144	-1.145	-1.150	-1.152	-1.158	-1.164	-1.170	-1.176	-1.185	-1.194	-1.204	-1.215	-1.225	-1.238	-1.250	-1.264	-1.278	-1.294	-1.310	-1.326	-1.344	-1.364	-1.382	-1.401	-1.421	-1.444	-1.464	-1.486	-1.509	-1.532	-1.555	-1.579	-1.601	-1.625	-1.650	-1.674	-1.698	-1.721	-1.746	-1.770	-1.794	-1.816	-1.840	-1.864	-1.885	-1.906	-1.929	-1.949	-1.969	-1.988	-2.007	-2.025	-2.042	-2.058	-2.074	-2.089	-2.101	-2.114	-2.125	-2.136	-2.145	-2.154	-2.161	-2.168	-2.172	-2.178	-2.180	-2.182	-2.182	-2.184	-2.182	-2.181	-2.178	-2.174	-2.169	-2.162	-2.155	-2.148	-2.139	-2.130	-2.119	-2.109	-2.098	-2.084	-2.071	-2.059	-2.045	-2.031	-2.016	-2.000	-1.985	-1.970	-1.952	-1.938	-1.921	-1.904	-1.889	-1.872	-1.856	-1.841	-1.825	-1.810	-1.795	-1.780	-1.765	-1.751	-1.739	-1.725	-1.712	-1.701	-1.690	-1.680	-1.670	-1.661	-1.652	-1.645	-1.639	-1.632	-1.628	-1.624	-1.620	-1.618	-1.616	-1.615	-1.616	-1.616	-1.619	-1.622	-1.625	-1.631	-1.636	-1.642	-1.650	-1.658	-1.668	-1.676	-1.686	-1.696	-1.709	-1.721	-1.734	-1.748	-1.761	-1.775	-1.789	-1.805	-1.820	-1.835	-1.851	-1.866	-1.881	-1.898	-1.914	-1.929	-1.944	-1.959	-1.974	-1.989	-2.001	-2.015	-2.029	-2.040	-2.052	-2.062	-2.071	-2.080	-2.089	-2.095	-2.101	-2.106	-2.110	-2.112	-2.114	-2.115	-2.112	-2.111	-2.109	-2.102	-2.098	-2.089	-2.080	-2.069	-2.058	-2.045	-2.030	-2.014	-1.998	-1.980	-1.961	-1.940	-1.919	-1.896	-1.872	-1.848	-1.821	-1.795	-1.768	-1.739	-1.711	-1.682	-1.652	-1.624	-1.594	-1.562	-1.532	-1.501	-1.470	-1.441	-1.410	-1.380	-1.351	-1.321	-1.294	-1.265	-1.239	-1.212	-1.188	-1.162	-1.139	-1.116	-1.096	-1.076	-1.056	-1.039	-1.022	-1.008	-0.994	-0.981	-0.971	-0.962	-0.954	-0.948	-0.942	-0.940	-0.938	-0.938	-0.938	-0.940	-0.942	-0.948	-0.954	-0.960	-0.969	-0.979	-0.989	-0.999	-1.011	-1.024	-1.038	-1.052	-1.066	-1.081	-1.099	-1.114	-1.130	-1.148	-1.164	-1.181	-1.198	-1.215	-1.231	-1.249	-1.265	-1.281	-1.296	-1.312	-1.326	-1.341	-1.354	-1.366	-1.379	-1.389	-1.400	-1.410	-1.419	-1.428	-1.434	-1.440	-1.445	-1.450	-1.454	-1.455	-1.458	-1.459	-1.458	-1.456	-1.454	-1.451	-1.448	-1.442	-1.436	-1.431	-1.424	-1.415	-1.408	-1.398	-1.388	-1.378	-1.365	-1.354	-1.342	-1.330	-1.318	-1.304	-1.292	-1.280	-1.265	-1.252	-1.240	-1.226	-1.214	-1.200	-1.189	-1.176	-1.165	-1.154	-1.144	-1.132	-1.125	-1.115	-1.108	-1.101	-1.095	-1.089	-1.085	-1.081	-1.079	-1.078	-1.078	-1.079	-1.081	-1.084	-1.089	-1.094	-1.101	-1.109	-1.119	-1.129	-1.140	-1.152	-1.168	-1.182	-1.199	-1.216	-1.234	-1.254	-1.272	-1.294	-1.315	-1.339	-1.361	-1.384	-1.409	-1.434	-1.459	-1.485	-1.511	-1.536	-1.562	-1.588	-1.614	-1.639	-1.664	-1.690	-1.714	-1.738	-1.762	-1.785	-1.808	-1.828	-1.849	-1.869	-1.885	-1.902	-1.919	-1.934	-1.948	-1.961	-1.971	-1.981	-1.990	-1.996	-2.001	-2.006	-2.009	-2.010	-2.010	-2.009	-2.005	-2.001	-1.996	-1.989	-1.980	-1.971	-1.960	-1.949	-1.936	-1.922	-1.908	-1.892	-1.875	-1.859	-1.841	-1.822	-1.804	-1.785	-1.766	-1.746	-1.728	-1.708	-1.690	-1.670	-1.651	-1.632	-1.614	-1.596	-1.580	-1.564	-1.548	-1.532	-1.519	-1.505	-1.494	-1.484	-1.472	-1.465	-1.458	-1.450	-1.445	-1.442	-1.440	-1.439	-1.439	-1.441	-1.444	-1.449	-1.455	-1.461	-1.471	-1.480	-1.491	-1.504	-1.518	-1.532	-1.549	-1.565	-1.584	-1.602	-1.622	-1.644	-1.665	-1.689	-1.712	-1.736	-1.760	-1.786	-1.811	-1.838	-1.864	-1.890	-1.918	-1.944	-1.971	-1.999	-2.025	-2.052	-2.079	-2.105	-2.131	-2.156	-2.181	-2.208	-2.231	-2.255	-2.279	-2.301	-2.322	-2.344	-2.362	-2.382	-2.401	-2.419	-2.436	-2.451	-2.466	-2.480	-2.492	-2.504	-2.516	-2.525	-2.534	-2.542	-2.549	-2.555	-2.560	-2.564	-2.566	-2.568	-2.569	-2.569	-2.568	-2.568	-2.564	-2.561	-2.558	-2.552	-2.546	-2.540	-2.534	-2.526	-2.518	-2.510	-2.501	-2.491	-2.482	-2.471	-2.460	-2.450	-2.439	-2.428	-2.416	-2.405	-2.394	-2.381	-2.370	-2.358	-2.346	-2.335	-2.324	-2.312	-2.301	-2.290	-2.280	-2.269	-2.260	-2.250	-2.240	-2.231	-2.222	-2.215	-2.206	-2.200	-2.191	-2.185	-2.179	-2.172	-2.166	-2.161	-2.156	-2.151	-2.146	-2.142	-2.139	-2.135	-2.131	-2.129	-2.125	-2.122	-2.119	-2.116	-2.114	-2.110	-2.106	-2.104	-2.100	-2.098	-2.094	-2.090	-2.085	-2.081	-2.076	-2.070	-2.065	-2.059	-2.051	-2.044	-2.036	-2.029	-2.019	-2.009	-1.999	-1.986	-1.975	-1.961	-1.949	-1.934	-1.918	-1.902	-1.886	-1.868	-1.849	-1.830	-1.811	-1.790	-1.769	-1.746	-1.724	-1.699	-1.676	-1.650	-1.625	-1.600	-1.572	-1.545	-1.518	-1.490	-1.461	-1.432	-1.404	-1.375	-1.345	-1.315	-1.286	-1.255	-1.225	-1.196	-1.166	-1.138	-1.109	-1.079	-1.050	-1.022	-0.994	-0.968	-0.940	-0.915	-0.889	-0.864	-0.839	-0.814	-0.791	-0.770	-0.749	-0.728	-0.709	-0.689	-0.671	-0.654	-0.639	-0.622	-0.609	-0.595	-0.584	-0.572	-0.562	-0.554	-0.545	-0.539	-0.532	-0.526	-0.524	-0.520	-0.516	-0.515	-0.515	-0.515	-0.515	-0.518	-0.520	-0.524	-0.528	-0.531	-0.536	-0.542	-0.548	-0.554	-0.561	-0.568	-0.575	-0.584	-0.590	-0.598	-0.606	-0.614	-0.621	-0.629	-0.636	-0.644	-0.650	-0.658	-0.662	-0.669	-0.672	-0.679	-0.682	-0.684	-0.688	-0.690	-0.690	-0.690	-0.690	-0.688	-0.685	-0.682	-0.678	-0.672	-0.666	-0.659	-0.651	-0.642	-0.632	-0.621	-0.609	-0.596	-0.581	-0.566	-0.551	-0.534	-0.518	-0.499	-0.480	-0.461	-0.440	-0.418	-0.396	-0.374	-0.351	-0.329	-0.305	-0.281	-0.258	-0.232	-0.209	-0.184	-0.160	-0.135	-0.111	-0.086	-0.064	-0.039	-0.016	0.008	0.030	0.052	0.074	0.094	0.115	0.135	0.154	0.172	0.190	0.206	0.221	0.236	0.251	0.264	0.275	0.288	0.298	0.306	0.315	0.324	0.329	0.336	0.340	0.345	0.346	0.349	0.350	0.351	0.351	0.350	0.349	0.345	0.342	0.340	0.335	0.331	0.325	0.319	0.314	0.308	0.300	0.294	0.286	0.279	0.272	0.264	0.256	0.249	0.241	0.232	0.226	0.219	0.211	0.204	0.198	0.191	0.186	0.181	0.175	0.171	0.168	0.162	0.160	0.159	0.156	0.155	0.155	0.155	0.155	0.156	0.158	0.161	0.165	0.169	0.172	0.178	0.184	0.190	0.198	0.205	0.212	0.222	0.231	0.241	0.251	0.262	0.274	0.285	0.298	0.310	0.322	0.335	0.349	0.362	0.375	0.389	0.402	0.416	0.429	0.442	0.455	0.468	0.480	0.492	0.504	0.516	0.526	0.538	0.549	0.558	0.566	0.575	0.584	0.590	0.596	0.601	0.606	0.611	0.614	0.616	0.619	0.619	0.618	0.618	0.615	0.611	0.608	0.604	0.598	0.591	0.582	0.575	0.566	0.556	0.545	0.534	0.521	0.509	0.495	0.480	0.465	0.450	0.434	0.416	0.400	0.382	0.366	0.348	0.330	0.311	0.291	0.274	0.255	0.236	0.218	0.200	0.181	0.164	0.145	0.129	0.111	0.096	0.081	0.066	0.051	0.039	0.025	0.012	0.001	-0.009	-0.018	-0.026	-0.034	-0.040	-0.046	-0.050	-0.052	-0.056	-0.058	-0.058	-0.056	-0.054	-0.050	-0.046	-0.041	-0.035	-0.029	-0.020	-0.010	0.000	0.011	0.024	0.036	0.050	0.065	0.079	0.094	0.110	0.128	0.144	0.160	0.178	0.195	0.212	0.230	0.248	0.265	0.281	0.299	0.315	0.330	0.345	0.361	0.375	0.389	0.401	0.412	0.425	0.435	0.444	0.452	0.460	0.466	0.471	0.475	0.479	0.480	0.480	0.480	0.478	0.475	0.470	0.465	0.460	0.451	0.444	0.432	0.422	0.411	0.398	0.385	0.370	0.355	0.339	0.322	0.305	0.286	0.268	0.249	0.230	0.210	0.190	0.170	0.150	0.130	0.109	0.088	0.068	0.046	0.026	0.006	-0.014	-0.032	-0.052	-0.071	-0.090	-0.108	-0.125	-0.141	-0.158	-0.174	-0.189	-0.202	-0.218	-0.229	-0.241	-0.252	-0.264	-0.274	-0.285	-0.292	-0.301	-0.308	-0.314	-0.320	-0.325	-0.329	-0.332	-0.335	-0.338	-0.339	-0.339	-0.339	-0.339	-0.338	-0.336	-0.332	-0.329	-0.326	-0.322	-0.318	-0.312	-0.308	-0.301	-0.295	-0.289	-0.281	-0.274	-0.268	-0.260	-0.252	-0.244	-0.236	-0.229	-0.219	-0.211	-0.202	-0.195	-0.186	-0.179	-0.170	-0.162	-0.155	-0.148	-0.141	-0.134	-0.128	-0.121	-0.115	-0.109	-0.104	-0.099	-0.094	-0.090	-0.086	-0.084	-0.080	-0.079	-0.076	-0.075	-0.074	-0.074	-0.072	-0.074	-0.075	-0.076	-0.078	-0.079	-0.081	-0.085	-0.086	-0.090	-0.094	-0.099	-0.102	-0.108	-0.112	-0.118	-0.122	-0.129	-0.135	-0.140	-0.146	-0.152	-0.159	-0.164	-0.170	-0.176	-0.182	-0.188	-0.192	-0.198	-0.204	-0.209	-0.214	-0.219	-0.222	-0.228	-0.231	-0.235	-0.238	-0.241	-0.244	-0.248	-0.249	-0.251	-0.254	-0.255	-0.256	-0.256	-0.258	-0.256	-0.258	-0.256	-0.256	-0.255	-0.254	-0.254	-0.251	-0.250	-0.249	-0.246	-0.245	-0.242	-0.240	-0.239	-0.235	-0.234	-0.231	-0.230	-0.226	-0.225	-0.224	-0.221	-0.220	-0.219	-0.216	-0.216	-0.215	-0.215	-0.214	-0.214	-0.214	-0.215	-0.215	-0.218	-0.219	-0.220	-0.222	-0.225	-0.228	-0.232	-0.235	-0.240	-0.244	-0.250	-0.254	-0.260	-0.265	-0.272	-0.279	-0.286	-0.292	-0.301	-0.309	-0.316	-0.325	-0.335	-0.344	-0.352	-0.361	-0.371	-0.380	-0.390	-0.399	-0.409	-0.418	-0.428	-0.436	-0.445	-0.455	-0.464	-0.474	-0.481	-0.490	-0.499	-0.506	-0.514	-0.521	-0.528	-0.535	-0.541	-0.546	-0.551	-0.556	-0.560	-0.564	-0.568	-0.569	-0.571	-0.572	-0.574	-0.574	-0.572	-0.572	-0.571	-0.569	-0.565	-0.561	-0.558	-0.552	-0.546	-0.540	-0.534	-0.525	-0.518	-0.509	-0.499	-0.490	-0.479	-0.468	-0.456	-0.444	-0.431	-0.419	-0.405	-0.391	-0.378	-0.362	-0.349	-0.332	-0.319	-0.302	-0.286	-0.271	-0.255	-0.240	-0.225	-0.208	-0.192	-0.178	-0.161	-0.146	-0.130	-0.115	-0.101	-0.086	-0.072	-0.059	-0.045	-0.031	-0.019	-0.005	0.006	0.019	0.030	0.040	0.050	0.059	0.069	0.076	0.085	0.091	0.099	0.105	0.111	0.116	0.120	0.125	0.128	0.131	0.134	0.138	0.139	0.140	0.141	0.142	0.142	0.144	0.144	0.144	0.144	0.144	0.142	0.142	0.142	0.142	0.142	0.142	0.144	0.144	0.145	0.145	0.148	0.149	0.151	0.155	0.159	0.164	0.168	0.172	0.178	0.185	0.192	0.200	0.209	0.218	0.229	0.239	0.251	0.262	0.275	0.290	0.304	0.319	0.335	0.351	0.369	0.386	0.404	0.422	0.442	0.461	0.481	0.502	0.522	0.544	0.564	0.585	0.608	0.629	0.649	0.671	0.692	0.712	0.732	0.752	0.772	0.791	0.810	0.828	0.846	0.862	0.878	0.892	0.908	0.921	0.932	0.945	0.956	0.965	0.974	0.980	0.986	0.991	0.995	0.998	1.000	1.001	1.000	0.999	0.995	0.992	0.988	0.981	0.975	0.968	0.959	0.950	0.939	0.928	0.916	0.904	0.890	0.876	0.862	0.848	0.832	0.818	0.801	0.786	0.770	0.754	0.738	0.721	0.705	0.689	0.672	0.658	0.642	0.628	0.612	0.599	0.585	0.571	0.559	0.548	0.535	0.525	0.514	0.504	0.495	0.489	0.480	0.475	0.469	0.464	0.459	0.458	0.454	0.451	0.451	0.451	0.452	0.454	0.455	0.458	0.461	0.466	0.471	0.476	0.482	0.489	0.495	0.502	0.510	0.519	0.529	0.536	0.546	0.556	0.568	0.578	0.589	0.600	0.609	0.620	0.631	0.642	0.654	0.665	0.675	0.686	0.696	0.706	0.716	0.725	0.735	0.744	0.754	0.761	0.770	0.776	0.784	0.790	0.796	0.801	0.806	0.811	0.814	0.818	0.819	0.821	0.821	0.821	0.821	0.820	0.820	0.816	0.812	0.810	0.806	0.801	0.795	0.790	0.782	0.776	0.768	0.759	0.750	0.741	0.731	0.721	0.711	0.700	0.688	0.676	0.664	0.652	0.640	0.628	0.615	0.601	0.589	0.576	0.562	0.551	0.539	0.525	0.514	0.501	0.489	0.478	0.466	0.455	0.445	0.436	0.425	0.418	0.408	0.400	0.392	0.385	0.379	0.374	0.369	0.364	0.360	0.355	0.352	0.351	0.349	0.348	0.349	0.348	0.350	0.350	0.352	0.354	0.358	0.360	0.365	0.369	0.372	0.379	0.385	0.389	0.395	0.401	0.408	0.414	0.420	0.426	0.432	0.439	0.444	0.451	0.455	0.461	0.466	0.471	0.476	0.480	0.484	0.488	0.490	0.491	0.494	0.495	0.495	0.495	0.494	0.492	0.490	0.488	0.482	0.479	0.472	0.466	0.459	0.452	0.442	0.434	0.424	0.414	0.402	0.391	0.378	0.364	0.351	0.335	0.321	0.305	0.289	0.271	0.255	0.238	0.219	0.200	0.182	0.164	0.145	0.126	0.106	0.088	0.068	0.048	0.028	0.010	-0.010	-0.029	-0.048	-0.066	-0.084	-0.101	-0.120	-0.135	-0.151	-0.168	-0.182	-0.196	-0.211	-0.224	-0.236	-0.248	-0.259	-0.268	-0.278	-0.286	-0.294	-0.300	-0.305	-0.310	-0.315	-0.318	-0.318	-0.320	-0.320	-0.318	-0.316	-0.314	-0.309	-0.305	-0.299	-0.294	-0.285	-0.276	-0.268	-0.259	-0.248	-0.236	-0.224	-0.212	-0.199	-0.186	-0.171	-0.158	-0.144	-0.129	-0.114	-0.099	-0.082	-0.068	-0.052	-0.038	-0.022	-0.008	0.006	0.020	0.035	0.048	0.061	0.074	0.085	0.096	0.108	0.116	0.126	0.134	0.141	0.149	0.154	0.159	0.162	0.165	0.168	0.169	0.170	0.169	0.166	0.165	0.161	100.000	5.000	2.000	1.000	5.000	0.000	0.000	0.000	0.000	0.000	0.000	0.000	0.000	0.000	0.000	0.000	0.000	0.000	0.974	0.988	1.001	1.014	1.028	1.040	1.054	1.066	1.079	1.092	1.104	1.118	1.130	1.142	1.155	1.169	1.181	1.194	1.208	1.219	1.232	1.245	1.258	1.271	1.282	1.295	1.308	1.321	1.332	1.345	1.356	1.369	1.380	1.391	1.402	1.412	1.424	1.434	1.442	1.452	1.461	1.469	1.478	1.484	1.491	1.499	1.504	1.510	1.516	1.520	1.524	1.528	1.530	1.532	1.535	1.536	1.538	1.539	1.538	1.538	1.536	1.535	1.532	1.530	1.529	1.526	1.522	1.519	1.515	1.511	1.506	1.502	1.498	1.494	1.489	1.484	1.480	1.476	1.471	1.466	1.462	1.458	1.454	1.450	1.448	1.442	1.439	1.436	1.434	1.430	1.429	1.426	1.425	1.422	1.421	1.420	1.420	1.419	1.419	1.418	1.418	1.419	1.420	1.420	1.421	1.422	1.424	1.425	1.428	1.429	1.431	1.432	1.434	1.438	1.440	1.441	1.444	1.445	1.448	1.450	1.452	1.455	1.456	1.458	1.460	1.461	1.462	1.464	1.465	1.465	1.466	1.466	1.466	1.466	1.466	1.465	1.465	1.462	1.462	1.460	1.459	1.456	1.452	1.449	1.445	1.441	1.436	1.431	1.425	1.419	1.412	1.405	1.399	1.389	1.381	1.372	1.362	1.351	1.341	1.330	1.316	1.305	1.291	1.276	1.262	1.248	1.230	1.214	1.198	1.179	1.161	1.141	1.121	1.101	1.081	1.059	1.038	1.015	0.991	0.969	0.944	0.921	0.896	0.871	0.846	0.820	0.794	0.769	0.742	0.715	0.690	0.662	0.636	0.610	0.584	0.556	0.530	0.505	0.479	0.452	0.426	0.402	0.378	0.354	0.329	0.306	0.282	0.261	0.239	0.218	0.196	0.176	0.158	0.139	0.121	0.104	0.088	0.071	0.056	0.041	0.029	0.015	0.002	-0.009	-0.019	-0.030	-0.039	-0.049	-0.056	-0.064	-0.070	-0.078	-0.082	-0.088	-0.092	-0.096	-0.100	-0.104	-0.106	-0.109	-0.112	-0.114	-0.115	-0.116	-0.119	-0.119	-0.120	-0.121	-0.122	-0.122	-0.125	-0.125	-0.125	-0.128	-0.128	-0.130	-0.131	-0.134	-0.136	-0.139	-0.140	-0.144	-0.146	-0.151	-0.155	-0.160	-0.165	-0.171	-0.176	-0.182	-0.190	-0.198	-0.204	-0.212	-0.222	-0.231	-0.241	-0.252	-0.264	-0.275	-0.288	-0.300	-0.315	-0.328	-0.342	-0.358	-0.374	-0.390	-0.408	-0.424	-0.441	-0.460	-0.479	-0.498	-0.516	-0.538	-0.559	-0.579	-0.600	-0.622	-0.644	-0.668	-0.690	-0.712	-0.738	-0.761	-0.785	-0.809	-0.834	-0.859	-0.882	-0.908	-0.932	-0.958	-0.981	-1.006	-1.030	-1.055	-1.080	-1.104	-1.128	-1.151	-1.174	-1.198	-1.220	-1.242	-1.264	-1.285	-1.306	-1.326	-1.346	-1.365	-1.382	-1.401	-1.419	-1.434	-1.450	-1.465	-1.479	-1.494	-1.506	-1.519	-1.530	-1.540	-1.550	-1.559	-1.568	-1.576	-1.582	-1.588	-1.594	-1.599	-1.602	-1.608	-1.610	-1.612	-1.614	-1.616	-1.618	-1.618	-1.619	-1.619	-1.618	-1.618	-1.618	-1.615	-1.615	-1.614	-1.611	-1.611	-1.610	-1.609	-1.608	-1.606	-1.606	-1.605	-1.605	-1.605	-1.605	-1.605	-1.606	-1.608	-1.610	-1.611	-1.614	-1.618	-1.620	-1.625	-1.629	-1.634	-1.640	-1.645	-1.652	-1.659	-1.666	-1.672	-1.681	-1.690	-1.700	-1.708	-1.718	-1.728	-1.739	-1.748	-1.759	-1.770	-1.780	-1.792	-1.804	-1.814	-1.826	-1.838	-1.849	-1.859	-1.871	-1.882	-1.892	-1.902	-1.914	-1.922	-1.932	-1.941	-1.950	-1.959	-1.968	-1.975	-1.981	-1.989	-1.995	-2.000	-2.005	-2.010	-2.015	-2.019	-2.021	-2.024	-2.025	-2.026	-2.027	-2.029	-2.029	-2.029	-2.027	-2.025	-2.024	-2.021	-2.019	-2.015	-2.011	-2.007	-2.004	-1.999	-1.994	-1.988	-1.982	-1.976	-1.971	-1.964	-1.959	-1.951	-1.945	-1.939	-1.932	-1.926	-1.919	-1.911	-1.905	-1.898	-1.890	-1.884	-1.878	-1.870	-1.862	-1.856	-1.850	-1.844	-1.836	-1.831	-1.825	-1.819	-1.812	-1.806	-1.800	-1.795	-1.790	-1.784	-1.779	-1.772	-1.769	-1.762	-1.759	-1.754	-1.749	-1.744	-1.741	-1.735	-1.731	-1.728	-1.724	-1.721	-1.716	-1.714	-1.711	-1.708	-1.705	-1.702	-1.700	-1.698	-1.696	-1.695	-1.692	-1.691	-1.689	-1.688	-1.688	-1.688	-1.686	-1.686	-1.686	-1.686	-1.686	-1.686	-1.686	-1.688	-1.688	-1.689	-1.690	-1.691	-1.691	-1.692	-1.694	-1.696	-1.699	-1.700	-1.701	-1.704	-1.705	-1.708	-1.709	-1.711	-1.712	-1.715	-1.716	-1.719	-1.720	-1.721	-1.724	-1.725	-1.726	-1.728	-1.729	-1.731	-1.731	-1.732	-1.734	-1.735	-1.735	-1.736	-1.738	-1.738	-1.739	-1.739	-1.740	-1.740	-1.741	-1.741	-1.744	-1.744	-1.744	-1.745	-1.746	-1.748	-1.749	-1.749	-1.751	-1.752	-1.755	-1.758	-1.760	-1.762	-1.765	-1.769	-1.772	-1.776	-1.781	-1.786	-1.791	-1.796	-1.802	-1.810	-1.816	-1.825	-1.832	-1.841	-1.850	-1.860	-1.869	-1.880	-1.890	-1.902	-1.912	-1.926	-1.939	-1.951	-1.965	-1.979	-1.994	-2.009	-2.022	-2.039	-2.054	-2.070	-2.086	-2.104	-2.119	-2.136	-2.154	-2.171	-2.189	-2.206	-2.224	-2.241	-2.259	-2.278	-2.295	-2.312	-2.331	-2.348	-2.365	-2.382	-2.400	-2.418	-2.434	-2.451	-2.466	-2.482	-2.499	-2.515	-2.529	-2.545	-2.559	-2.574	-2.588	-2.600	-2.614	-2.626	-2.639	-2.651	-2.661	-2.672	-2.684	-2.694	-2.702	-2.712	-2.722	-2.730	-2.739	-2.746	-2.754	-2.760	-2.765	-2.771	-2.776	-2.782	-2.786	-2.790	-2.795	-2.799	-2.802	-2.805	-2.806	-2.809	-2.810	-2.812	-2.814	-2.814	-2.814	-2.815	-2.815	-2.815	-2.815	-2.814	-2.814	-2.812	-2.812	-2.810	-2.810	-2.809	-2.808	-2.806	-2.805	-2.802	-2.801	-2.800	-2.799	-2.796	-2.796	-2.795	-2.792	-2.791	-2.791	-2.790	-2.789	-2.789	-2.788	-2.788	-2.786	-2.786	-2.785	-2.785	-2.785	-2.785	-2.784	-2.785	-2.785	-2.785	-2.784	-2.785	-2.784	-2.784	-2.784	-2.784	-2.782	-2.782	-2.781	-2.780	-2.778	-2.778	-2.774	-2.772	-2.770	-2.768	-2.762	-2.759	-2.755	-2.751	-2.745	-2.740	-2.732	-2.726	-2.719	-2.711	-2.704	-2.695	-2.685	-2.674	-2.664	-2.652	-2.641	-2.629	-2.615	-2.602	-2.589	-2.574	-2.559	-2.544	-2.528	-2.511	-2.495	-2.478	-2.460	-2.441	-2.424	-2.406	-2.388	-2.369	-2.350	-2.331	-2.312	-2.294	-2.275	-2.256	-2.236	-2.219	-2.201	-2.181	-2.164	-2.148	-2.129	-2.114	-2.096	-2.080	-2.064	-2.050	-2.035	-2.021	-2.007	-1.995	-1.982	-1.971	-1.961	-1.950	-1.941	-1.931	-1.924	-1.916	-1.909	-1.902	-1.898	-1.892	-1.889	-1.885	-1.882	-1.881	-1.879	-1.878	-1.878	-1.878	-1.878	-1.880	-1.881	-1.884	-1.886	-1.889	-1.894	-1.896	-1.901	-1.905	-1.910	-1.916	-1.921	-1.928	-1.934	-1.939	-1.945	-1.951	-1.958	-1.964	-1.970	-1.976	-1.984	-1.990	-1.995	-2.001	-2.007	-2.014	-2.019	-2.024	-2.029	-2.034	-2.039	-2.042	-2.046	-2.050	-2.054	-2.056	-2.058	-2.060	-2.062	-2.062	-2.064	-2.064	-2.065	-2.064	-2.062	-2.061	-2.060	-2.058	-2.054	-2.051	-2.047	-2.044	-2.040	-2.034	-2.029	-2.024	-2.018	-2.013	-2.005	-1.998	-1.991	-1.982	-1.976	-1.969	-1.960	-1.951	-1.944	-1.936	-1.928	-1.919	-1.910	-1.901	-1.894	-1.885	-1.878	-1.869	-1.860	-1.852	-1.846	-1.838	-1.831	-1.825	-1.819	-1.812	-1.808	-1.801	-1.796	-1.792	-1.788	-1.785	-1.781	-1.779	-1.776	-1.774	-1.772	-1.772	-1.772	-1.772	-1.771	-1.772	-1.774	-1.776	-1.778	-1.781	-1.784	-1.786	-1.790	-1.794	-1.798	-1.802	-1.808	-1.812	-1.818	-1.822	-1.828	-1.832	-1.839	-1.844	-1.849	-1.855	-1.860	-1.865	-1.870	-1.875	-1.879	-1.884	-1.888	-1.891	-1.894	-1.896	-1.899	-1.900	-1.902	-1.902	-1.902	-1.901	-1.901	-1.899	-1.896	-1.894	-1.890	-1.886	-1.881	-1.875	-1.869	-1.861	-1.854	-1.844	-1.834	-1.824	-1.814	-1.801	-1.788	-1.775	-1.760	-1.746	-1.730	-1.714	-1.698	-1.680	-1.661	-1.642	-1.624	-1.602	-1.582	-1.561	-1.540	-1.519	-1.496	-1.472	-1.450	-1.426	-1.402	-1.378	-1.354	-1.330	-1.305	-1.279	-1.254	-1.229	-1.205	-1.179	-1.154	-1.129	-1.104	-1.079	-1.054	-1.030	-1.005	-0.982	-0.959	-0.935	-0.911	-0.889	-0.866	-0.845	-0.824	-0.804	-0.782	-0.762	-0.742	-0.724	-0.706	-0.689	-0.672	-0.656	-0.641	-0.626	-0.612	-0.599	-0.588	-0.575	-0.564	-0.554	-0.545	-0.535	-0.526	-0.519	-0.512	-0.506	-0.501	-0.495	-0.491	-0.489	-0.484	-0.482	-0.480	-0.478	-0.478	-0.476	-0.475	-0.475	-0.475	-0.478	-0.478	-0.479	-0.479	-0.480	-0.481	-0.482	-0.484	-0.485	-0.486	-0.488	-0.488	-0.488	-0.489	-0.488	-0.488	-0.486	-0.485	-0.482	-0.481	-0.478	-0.474	-0.470	-0.466	-0.461	-0.455	-0.450	-0.444	-0.435	-0.428	-0.419	-0.409	-0.399	-0.389	-0.378	-0.365	-0.352	-0.340	-0.328	-0.312	-0.299	-0.284	-0.268	-0.252	-0.235	-0.220	-0.202	-0.185	-0.168	-0.148	-0.130	-0.111	-0.092	-0.074	-0.054	-0.034	-0.015	0.005	0.024	0.044	0.062	0.082	0.101	0.120	0.139	0.158	0.176	0.194	0.212	0.230	0.248	0.264	0.281	0.298	0.314	0.330	0.344	0.359	0.374	0.388	0.401	0.414	0.426	0.438	0.449	0.460	0.470	0.480	0.490	0.500	0.507	0.515	0.522	0.531	0.538	0.544	0.549	0.555	0.560	0.565	0.569	0.572	0.576	0.580	0.582	0.586	0.588	0.591	0.592	0.595	0.596	0.599	0.600	0.601	0.602	0.604	0.604	0.606	0.608	0.609	0.610	0.610	0.614	0.615	0.616	0.618	0.620	0.622	0.624	0.626	0.630	0.632	0.636	0.638	0.641	0.645	0.649	0.652	0.656	0.661	0.665	0.669	0.674	0.679	0.682	0.688	0.691	0.696	0.701	0.705	0.710	0.714	0.719	0.722	0.728	0.731	0.734	0.738	0.740	0.744	0.746	0.748	0.750	0.752	0.752	0.754	0.755	0.755	0.755	0.752	0.752	0.751	0.749	0.746	0.744	0.739	0.736	0.731	0.726	0.720	0.714	0.708	0.701	0.694	0.686	0.678	0.669	0.659	0.650	0.640	0.629	0.619	0.608	0.594	0.582	0.570	0.556	0.544	0.529	0.515	0.501	0.486	0.471	0.458	0.441	0.426	0.410	0.395	0.379	0.362	0.348	0.331	0.315	0.300	0.282	0.266	0.251	0.235	0.220	0.204	0.190	0.175	0.160	0.145	0.131	0.119	0.105	0.092	0.079	0.068	0.056	0.045	0.035	0.025	0.015	0.008	-0.001	-0.010	-0.016	-0.022	-0.028	-0.034	-0.038	-0.041	-0.045	-0.049	-0.050	-0.052	-0.054	-0.054	-0.054	-0.054	-0.054	-0.051	-0.050	-0.049	-0.046	-0.044	-0.041	-0.038	-0.035	-0.032	-0.029	-0.025	-0.022	-0.019	-0.015	-0.011	-0.009	-0.006	-0.004	0.000	0.001	0.004	0.005	0.006	0.008	0.009	0.009	0.009	0.008	0.008	0.006	0.005	0.002	0.000	-0.004	-0.008	-0.011	-0.016	-0.021	-0.026	-0.032	-0.039	-0.045	-0.051	-0.059	-0.066	-0.072	-0.081	-0.090	-0.099	-0.108	-0.116	-0.125	-0.134	-0.144	-0.152	-0.162	-0.172	-0.182	-0.192	-0.201	-0.211	-0.221	-0.231	-0.240	-0.251	-0.261	-0.270	-0.280	-0.290	-0.300	-0.310	-0.319	-0.329	-0.338	-0.348	-0.358	-0.368	-0.376	-0.385	-0.395	-0.404	-0.414	-0.422	-0.432	-0.441	-0.451	-0.461	-0.469	-0.479	-0.488	-0.496	-0.506	-0.514	-0.522	-0.531	-0.540	-0.549	-0.558	-0.566	-0.575	-0.582	-0.591	-0.599	-0.606	-0.615	-0.621	-0.629	-0.636	-0.644	-0.650	-0.659	-0.665	-0.670	-0.678	-0.684	-0.689	-0.695	-0.700	-0.705	-0.711	-0.715	-0.721	-0.725	-0.730	-0.734	-0.738	-0.742	-0.746	-0.751	-0.754	-0.758	-0.761	-0.765	-0.769	-0.772	-0.778	-0.780	-0.784	-0.788	-0.791	-0.795	-0.800	-0.804	-0.808	-0.812	-0.815	-0.820	-0.825	-0.829	-0.835	-0.840	-0.844	-0.850	-0.855	-0.860	-0.866	-0.871	-0.878	-0.882	-0.889	-0.895	-0.901	-0.908	-0.914	-0.920	-0.926	-0.934	-0.940	-0.946	-0.952	-0.959	-0.966	-0.971	-0.979	-0.985	-0.991	-0.998	-1.002	-1.009	-1.015	-1.021	-1.026	-1.031	-1.036	-1.041	-1.046	-1.052	-1.055	-1.061	-1.065	-1.069	-1.072	-1.078	-1.081	-1.085	-1.088	-1.091	-1.094	-1.096	-1.099	-1.102	-1.104	-1.108	-1.110	-1.112	-1.114	-1.116	-1.119	-1.119	-1.121	-1.122	-1.125	-1.126	-1.128	-1.129	-1.130	-1.131	-1.132	-1.134	-1.135	-1.136	-1.138	-1.139	-1.140	-1.140	-1.141	-1.141	-1.142	-1.144	-1.144	-1.146	-1.146	-1.148	-1.149	-1.149	-1.150	-1.151	-1.151	-1.152	-1.154	-1.155	-1.156	-1.158	-1.158	-1.159	-1.160	-1.162	-1.164	-1.165	-1.165	-1.168	-1.169	-1.171	-1.175	-1.176	-1.179	-1.181	-1.184	-1.186	-1.190	-1.191	-1.195	-1.199	-1.202	-1.206	-1.210	-1.215	-1.218	-1.222	-1.226	-1.232	-1.236	-1.241	-1.246	-1.252	-1.258	-1.262	-1.269	-1.274	-1.280	-1.285	-1.290	-1.296	-1.301	-1.308	-1.312	-1.318	-1.324	-1.329	-1.332	-1.339	-1.342	-1.348	-1.351	-1.356	-1.360	-1.362	-1.366	-1.370	-1.372	-1.375	-1.376	-1.379	-1.380	-1.381	-1.381	-1.382	-1.381	-1.381	-1.381	-1.380	-1.378	-1.376	-1.372	-1.371	-1.368	-1.364	-1.360	-1.355	-1.351	-1.346	-1.341	-1.336	-1.330	-1.325	-1.319	-1.312	-1.306	-1.300	-1.291	-1.285	-1.278	-1.270	-1.262	-1.256	-1.248	-1.240	-1.232	-1.225	-1.218	-1.210	-1.202	-1.196	-1.189	-1.182	-1.175	-1.169	-1.162	-1.156	-1.150	-1.145	-1.139	-1.132	-1.128	-1.122	-1.118	-1.112	-1.108	-1.105	-1.100	-1.096	-1.092	-1.089	-1.085	-1.082	-1.079	-1.076	-1.072	-1.071	-1.069	-1.065	-1.062	-1.059	-1.056	-1.054	-1.051	-1.048	-1.045	-1.041	-1.038	-1.032	-1.029	-1.026	-1.021	-1.016	-1.011	-1.005	-1.000	-0.994	-0.986	-0.980	-0.972	-0.965	-0.958	-0.949	-0.940	-0.930	-0.920	-0.910	-0.899	-0.888	-0.876	-0.864	-0.850	-0.839	-0.825	-0.810	-0.798	-0.782	-0.768	-0.754	-0.738	-0.722	-0.708	-0.691	-0.675	-0.660	-0.642	-0.628	-0.610	-0.595	-0.579	-0.561	-0.545	-0.530	-0.515	-0.499	-0.484	-0.468	-0.452	-0.439	-0.425	-0.410	-0.398	-0.385	-0.372	-0.359	-0.348	-0.336	-0.325	-0.315	-0.306	-0.298	-0.288	-0.280	-0.271	-0.264	-0.258	-0.251	-0.246	-0.241	-0.236	-0.232	-0.229	-0.225	-0.222	-0.219	-0.218	-0.216	-0.215	-0.212	-0.212	-0.212	-0.211	-0.211	-0.211	-0.211	-0.212	-0.211	-0.212	-0.212	-0.212	-0.212	-0.214	-0.214	-0.212	-0.214	-0.212	-0.212	-0.211	-0.210	-0.210	-0.208	-0.206	-0.202	-0.201	-0.198	-0.195	-0.191	-0.189	-0.184	-0.179	-0.174	-0.168	-0.162	-0.156	-0.150	-0.144	-0.138	-0.129	-0.122	-0.114	-0.105	-0.098	-0.089	-0.080	-0.070	-0.061	-0.051	-0.041	-0.031	-0.021	-0.011	-0.001	0.010	0.020	0.030	0.041	0.051	0.061	0.071	0.082	0.092	0.104	0.114	0.124	0.135	0.145	0.154	0.164	0.174	0.184	0.194	0.202	0.211	0.221	0.231	0.239	0.248	0.258	0.265	0.274	0.281	0.290	0.296	0.304	0.312	0.319	0.326	0.332	0.340	0.346	0.354	0.359	0.365	0.371	0.378	0.384	0.389	0.394	0.399	0.404	0.409	0.414	0.418	0.422	0.428	0.431	0.435	0.439	0.441	0.445	0.449	0.451	0.454	0.455	0.458	0.460	0.462	0.464	0.465	0.466	0.469	0.469	0.471	0.471	0.472	0.474	0.474	0.474	0.475	0.474	0.474	0.474	0.474	0.472	0.474	0.472	0.472	0.471	0.471	0.471	0.470	0.469	0.469	0.468	0.468	0.465	0.464	0.464	0.462	0.461	0.460	0.459	0.458	0.455	0.455	0.452	0.451	0.449	0.446	0.445	0.442	0.440	0.438	0.435	0.432	0.431	0.428	0.425	0.422	0.420	0.415	0.412	0.409	0.406	0.401	0.399	0.394	0.389	0.386	0.381	0.376	0.371	0.366	0.361	0.355	0.350	0.345	0.339	0.334	0.328	0.321	0.316	0.310	0.305	0.299	0.291	0.285	0.279	0.272	0.265	0.259	0.252	0.245	0.239	0.232	0.226	0.218	0.211	0.204	0.198	0.189	0.181	0.175	0.168	0.160	0.152	0.145	0.138	0.129	0.121	0.114	0.106	0.098	0.090	0.081	0.072	0.064	0.056	0.049	0.040	0.031	0.022	0.015	0.006	-0.002	-0.011	-0.019	-0.028	-0.036	-0.044	-0.052	-0.060	-0.068	-0.075	-0.084	-0.091	-0.099	-0.105	-0.112	-0.119	-0.125	-0.131	-0.136	-0.142	-0.148	-0.152	-0.158	-0.161	-0.166	-0.169	-0.172	-0.175	-0.179	-0.181	-0.182	-0.185	-0.186	-0.188	-0.189	-0.190	-0.190	-0.191	-0.191	-0.191	-0.191	-0.191	-0.191	-0.191	-0.191	-0.190	-0.190	-0.191	-0.191	-0.191	-0.191	-0.191	-0.191	-0.194	-0.194	-0.195	-0.196	-0.199	-0.200	-0.204	-0.206	-0.209	-0.212	-0.215	-0.220	-0.224	-0.229	-0.234	-0.239	-0.246	-0.251	-0.258	-0.262	-0.270	-0.276	-0.282	-0.291	-0.298	-0.304	-0.311	-0.318	-0.325	-0.332	-0.339	-0.346	-0.352	-0.360	-0.365	-0.371	-0.378	-0.384	-0.389	-0.394	-0.396	-0.401	-0.405	-0.408	-0.410	-0.411	-0.414	-0.415	-0.414	-0.415	-0.414	-0.412	-0.411	-0.409	-0.406	-0.404	-0.400	-0.396	-0.390	-0.385	-0.379	-0.372	-0.366	-0.359	-0.351	-0.342	-0.335	-0.325	-0.316	-0.308	-0.296	-0.286	-0.275	-0.265	-0.254	-0.242	-0.231	-0.220	-0.209	-0.196	-0.185	-0.175	-0.162	-0.151	-0.140	-0.129	-0.116	-0.105	-0.095	-0.084	-0.074	-0.064	-0.054	-0.044	-0.035	-0.026	-0.018	-0.009	-0.001	0.005	0.012	0.019	0.025	0.030	0.035	0.040	0.042	0.048	0.049	0.052	0.054	0.054	0.055	0.055	0.054	0.052	0.052	0.050	0.048	0.045	0.041	0.036	0.032	0.029	0.022	0.018	0.012	0.006	-0.001	-0.008	-0.014	-0.020	-0.028	-0.036	-0.044	-0.050	-0.058	-0.066	-0.074	-0.080	-0.089	-0.096	-0.104	-0.110	-0.118	-0.124	-0.131	-0.138	-0.144	-0.150	-0.156	-0.161	-0.166	-0.172	-0.176	-0.181	-0.185	-0.190	-0.192	-0.196	-0.199	-0.202	-0.205	-0.208	-0.210	-0.211	-0.215	-0.216	-0.219	-0.220	-0.222	-0.224	-0.226	-0.228	-0.229	-0.231	-0.232	-0.235	-0.238	-0.240	-0.242	-0.244	-0.248	-0.251	-0.254	-0.258	-0.261	-0.266	-0.270	-0.275	-0.281	-0.285	-0.291	-0.298	-0.302	-0.310	-0.316	-0.324	-0.330	-0.338	-0.345	-0.352	-0.361	-0.369	-0.376	-0.385	-0.394	-0.402	-0.410	-0.419	-0.428	-0.435	-0.444	-0.452	-0.460	-0.468	-0.476	-0.484	-0.490	-0.498	-0.505	-0.512	-0.518	-0.522	-0.529	-0.534	-0.539	-0.544	-0.546	-0.550	-0.552	-0.555	-0.556	-0.559	-0.559	-0.559	-0.558	-0.558	-0.555	-0.554	-0.550	-0.546	-0.542	-0.539	-0.532	-0.526	-0.521	-0.514	-0.506	-0.498	-0.490	-0.480	-0.470	-0.460	-0.449	-0.438	-0.426	-0.414	-0.401	-0.389	-0.375	-0.361	-0.346	-0.332	-0.318	-0.302	-0.286	-0.271	-0.255	-0.240	-0.222	-0.206	-0.190	-0.174	-0.158	-0.140	-0.124	-0.106	-0.090	-0.072	-0.056	-0.039	-0.022	-0.005	0.011	0.028	0.044	0.060	0.076	0.090	0.106	0.122	0.138	0.152	0.166	0.181	0.196	0.209	0.224	0.236	0.251	0.264	0.278	0.290	0.302	0.315	0.326	0.338	0.349	0.360	0.371	0.382	0.394	0.404	0.414	0.424	0.435	0.444	0.452	0.462	0.472	0.480	0.489	0.498	0.506	0.514	0.521	0.530	0.538	0.545	0.552	0.560	0.566	0.574	0.580	0.586	0.594	0.600	0.608	0.614	0.620	0.626	0.632	0.639	0.645	0.651	0.659	0.665	0.671	0.678	0.685	0.691	0.699	0.708	0.715	0.722	0.730	0.739	0.749	0.758	0.769	0.778	0.788	0.799	0.811	0.822	0.835	0.848	0.862	0.876	0.890	0.906	0.921	0.939	0.955	0.972	0.990	1.009	1.029	1.049	1.069	1.089	1.111	1.134	1.155	1.178	1.202	1.225	1.249	1.272	1.299	1.322	1.348	1.372	1.399	1.424	1.450	1.475	1.500	1.526	1.551	1.578	1.602	1.625	1.650	1.674	1.698	1.721	1.742	1.765	1.786	1.808	1.829	1.848	1.866	1.885	1.902	1.920	1.936	1.951	1.966	1.981	1.994	2.006	2.019	2.030	2.040	2.049	2.058	2.066	2.074	2.080	2.086	2.092	2.096	2.101	2.105	2.109	2.112	2.115	2.116	2.119	2.120	2.122	2.124	2.124	2.126	2.126	2.126	2.128	2.129	2.130	2.130	2.131	2.132	2.135	2.135	2.138	2.140	2.142	2.144	2.148	2.151	2.155	2.159	2.162	2.168	2.174	2.179	2.185	2.191	2.198	2.205	2.212	2.219	2.228	2.236	2.244	2.252	2.261	2.271	2.280	2.290	2.300	2.309	2.320	2.330	2.340	2.350	2.360	2.371	2.381	2.391	2.401	2.411	2.421	2.430	2.440	2.449	2.459	2.466	2.475	2.484	2.492	2.499	2.506	2.514	2.520	2.525	2.531	2.536	2.541	2.545	2.549	2.551	2.555	2.556	2.559	2.559	2.559	2.559	2.559	2.556	2.554	2.552	2.548	2.544	2.539	2.532	2.528	2.521	2.512	2.505	2.495	2.485	2.475	2.462	2.451	2.439	2.425	2.411	2.396	2.380	2.364	2.348	2.330	2.311	2.292	2.274	2.254	2.234	2.214	2.192	2.170	2.149	2.126	2.104	2.080	2.058	2.034	2.011	1.988	1.964	1.941	1.918	1.895	1.871	1.849	1.826	1.804	1.781	1.759	1.739	1.718	1.696	1.676	1.656	1.638	1.620	1.601	1.585	1.569	1.552	1.538	1.521	1.508	1.494	1.481	1.468	1.456	1.445	1.432	1.422	1.412	1.402	1.394	1.382	1.375	1.366	1.358	1.350	1.342	1.332	1.325	1.318	1.310	1.301	1.292	1.285	1.276	1.268	1.258	1.249	1.239	1.229	1.218	1.206	1.195	1.182	1.170	1.156	1.144	1.128	1.114	1.098	1.082	1.065	1.048	1.030	1.011	0.992	0.974	0.954	0.935	0.912	0.892	0.871	0.850	0.828	0.806	0.784	0.761	0.738	0.716	0.694	0.671	0.649	0.626	0.604	0.581	0.560	0.538	0.516	0.496	0.475	0.456	0.436	0.418	0.399	0.382	0.364	0.348	0.332	0.318	0.304	0.290	0.278	0.266	0.255	0.245	0.236	0.229	0.222	0.215	0.210	0.205	0.202	0.200	0.199	0.199	0.199	0.200	0.202	0.206	0.210	0.215	0.222	0.229	0.236	0.246	0.256	0.266	0.278	0.290	0.302	0.316	0.331	0.346	0.362	0.379	0.396	0.414	0.431	0.451	0.470	0.490	0.511	0.531	0.552	0.574	0.596	0.618	0.641	0.662	0.685	0.709	0.731	0.754	0.778	0.800	0.824	0.848	0.869	0.892	0.914	0.938	0.959	0.981	1.002	1.024	1.045	1.065	1.086	1.106	1.126	1.144	1.162	1.180	1.198	1.215	1.230	1.246	1.261	1.275	1.289	1.302	1.315	1.328	1.338	1.349	1.359	1.369	1.378	1.386	1.392	1.399	1.405	1.411	1.416	1.420	1.424	1.428	1.430	1.432	1.434	1.434	1.435	1.436	1.435	1.434	1.432	1.431	1.429	1.426	1.424	1.421	1.418	1.414	1.410	1.406	1.401	1.396	1.392	1.388	1.382	1.378	1.372	1.368	1.362	1.356	1.351	1.348	1.342	1.336	1.331	1.326	1.322	1.318	1.312	1.309	1.302	1.300	1.295	1.291	1.286	1.282	1.280	1.276	1.272	1.269	1.265	1.261	1.259	1.255	1.252	1.249	1.246	1.244	1.241	1.238	1.235	1.232	1.229	1.225	1.222	1.220	1.216	1.212	1.209	1.205	1.201	1.199	1.194	1.189	1.185	1.180	1.176	1.170	1.164	1.159	1.152	1.146	1.140	1.134	1.126	1.119	1.110	1.102	1.094	1.084	1.075	1.065	1.055	1.045	1.034	1.022	1.010	0.998	0.985	0.971	0.959	0.944	0.930	0.914	0.900	0.884	0.868	0.850	0.834	0.816	0.798	0.779	0.761	0.741	0.721	0.701	0.682	0.661	0.640	0.619	0.598	0.576	0.552	0.530	0.507	0.484	0.461	0.438	0.414	0.389	0.365	0.341	0.316	0.291	0.266	0.241	0.218	0.192	0.168	0.142	0.118	0.092	0.068	0.044	0.020	-0.005	-0.029	-0.054	-0.078	-0.101	-0.125	-0.148	-0.171	-0.195	-0.216	-0.240	-0.262	-0.282	-0.305	-0.325	-0.346	-0.366	-0.386	-0.405	-0.425	-0.444	-0.462	-0.479	-0.496	-0.514	-0.530	-0.546	-0.561	-0.578	-0.591	-0.606	-0.619	-0.632	-0.645	-0.658	-0.669	-0.680	-0.691	-0.700	-0.710	-0.720	-0.729	-0.736	-0.744	-0.751	-0.758	-0.764	-0.769	-0.774	-0.779	-0.782	-0.788	-0.790	-0.792	-0.796	-0.798	-0.799	-0.799	-0.800	-0.800	-0.800	-0.799	-0.799	-0.796	-0.794	-0.791	-0.789	-0.786	-0.782	-0.779	-0.774	-0.770	-0.764	-0.759	-0.754	-0.748	-0.740	-0.735	-0.728	-0.719	-0.712	-0.704	-0.696	-0.686	-0.678	-0.668	-0.659	-0.648	-0.638	-0.626	-0.615	-0.604	-0.591	-0.579	-0.566	-0.552	-0.540	-0.526	-0.511	-0.496	-0.481	-0.466	-0.450	-0.434	-0.418	-0.400	-0.382	-0.364	-0.346	-0.329	-0.309	-0.290	-0.270	-0.250	-0.230	-0.209	-0.188	-0.166	-0.145	-0.122	-0.101	-0.079	-0.056	-0.032	-0.010	0.014	0.036	0.061	0.084	0.108	0.131	0.155	0.179	0.202	0.225	0.249	0.271	0.295	0.319	0.340	0.362	0.385	0.406	0.429	0.450	0.470	0.490	0.511	0.531	0.550	0.569	0.586	0.605	0.622	0.639	0.656	0.672	0.689	0.704	0.719	0.734	0.748	0.761	0.775	0.788	0.801	0.814	0.826	0.838	0.850	0.861	0.874	0.884	0.895	0.906	0.918	0.928	0.939	0.949	0.960	0.971	0.982	0.994	1.004	1.015	1.026	1.036	1.049	1.060	1.071	1.082	1.095	1.106	1.119	1.130	1.142	1.155	1.168	1.179	1.191	1.202	1.215	1.228	1.240	1.252	1.265	1.275	1.288	1.299	1.311	1.322	1.334	1.344	1.354	1.364	1.374	1.384	1.394	1.402	1.411	1.420	1.428	1.436	1.442	1.450	1.456	1.464	1.470	1.475	1.480	1.485	1.490	1.494	1.498	1.502	1.505	1.509	1.510	1.514	1.516	1.518	1.520	1.521	1.524	1.525	1.528	1.529	1.530	1.530	1.532	1.534	1.535	1.535	1.536	1.538	1.539	1.540	1.540	1.541	1.542	1.544	1.545	1.546	1.548	1.549	1.550	1.550	1.551	1.552	1.552	1.554	1.555	1.555	1.556	1.558	1.559	1.559	1.559	1.560	1.560	1.560	1.560	1.560	1.560	1.559	1.559	1.558	1.556	1.556	1.555	1.552	1.551	1.550	1.548	1.545	1.545	1.542	1.539	1.538	1.534	1.532	1.529	1.526	1.521	1.519	1.515	1.511	1.508	1.504	1.500	1.495	1.490	1.486	1.481	1.476	1.471	1.466	1.460	1.454	1.448	1.442	1.435	1.429	1.421	1.414	1.406	1.396	1.389	1.380	1.370	1.360	1.350	1.339	1.328	1.315	1.302	1.290	1.276	1.261	1.248	1.231	1.215	1.199	1.181	1.162	1.145	1.125	1.105	1.085	1.064	1.041	1.019	0.996	0.974	0.949	0.925	0.900	0.875	0.849	0.822	0.796	0.769	0.741	0.714	0.686	0.659	0.630	0.602	0.575	0.546	0.519	0.491	0.462	0.435	0.408	0.380	0.354	0.326	0.300	0.275	0.249	0.224	0.199	0.176	0.152	0.130	0.108	0.086	0.065	0.045	0.025	0.008	-0.011	-0.029	-0.046	-0.062	-0.078	-0.092	-0.106	-0.120	-0.134	-0.145	-0.158	-0.169	-0.180	-0.189	-0.199	-0.208	-0.216	-0.225	-0.232	-0.240	-0.246	-0.254	-0.260	-0.266	-0.274	-0.279	-0.284	-0.289	-0.295	-0.300	-0.306	-0.311	-0.316	-0.321	-0.328	-0.332	-0.339	-0.344	-0.350	-0.355	-0.361	-0.369	-0.374	-0.381	-0.389	-0.396	-0.404	-0.412	-0.420	-0.429	-0.439	-0.449	-0.458	-0.468	-0.478	-0.489	-0.500	-0.514	-0.525	-0.539	-0.551	-0.566	-0.580	-0.594	-0.609	-0.626	-0.642	-0.659	-0.676	-0.692	-0.711	-0.729	-0.749	-0.768	-0.788	-0.809	-0.829	-0.850	-0.872	-0.894	-0.916	-0.939	-0.962	-0.986	-1.009	-1.032	-1.056	-1.081	-1.106	-1.130	-1.155	-1.180	-1.206	-1.231	-1.256	-1.280	-1.305	-1.330	-1.355	-1.379	-1.402	-1.426	-1.450	-1.474	-1.495	-1.518	-1.540	-1.561	-1.581	-1.602	-1.621	-1.641	-1.659	-1.676	-1.694	-1.710	-1.725	-1.740	-1.755	-1.768	-1.781	-1.792	-1.804	-1.814	-1.822	-1.831	-1.840	-1.848	-1.854	-1.860	-1.865	-1.870	-1.874	-1.879	-1.881	-1.885	-1.886	-1.889	-1.890	-1.891	-1.892	-1.892	-1.892	-1.894	-1.894	-1.894	-1.895	-1.894	-1.895	-1.895	-1.894	-1.895	-1.896	-1.896	-1.899	-1.900	-1.901	-1.904	-1.906	-1.909	-1.912	-1.916	-1.920	-1.925	-1.930	-1.935	-1.942	-1.949	-1.955	-1.964	-1.971	-1.980	-1.989	-1.999	-2.009	-2.019	-2.029	-2.040	-2.051	-2.062	-2.074	-2.086	-2.099	-2.110	-2.124	-2.136	-2.149	-2.162	-2.174	-2.188	-2.200	-2.212	-2.225	-2.238	-2.250	-2.261	-2.272	-2.284	-2.295	-2.305	-2.315	-2.325	-2.334	-2.341	-2.350	-2.358	-2.365	-2.371	-2.378	-2.382	-2.388	-2.391	-2.394	-2.398	-2.399	-2.400	-2.401	-2.401	-2.400	-2.400	-2.398	-2.395	-2.391	-2.388	-2.384	-2.379	-2.372	-2.366	-2.360	-2.352	-2.344	-2.336	-2.326	-2.318	-2.308	-2.298	-2.288	-2.276	-2.265	-2.254	-2.242	-2.230	-2.218	-2.206	-2.194	-2.181	-2.168	-2.154	-2.142	-2.129	-2.116	-2.102	-2.090	-2.076	-2.062	-2.050	-2.038	-2.025	-2.013	-2.000	-1.988	-1.975	-1.964	-1.951	-1.940	-1.928	-1.916	-1.908	-1.896	-1.886	-1.875	-1.865	-1.858	-1.848	-1.839	-1.831	-1.822	-1.815	-1.808	-1.801	-1.795	-1.789	-1.782	-1.779	-1.772	-1.769	-1.764	-1.761	-1.758	-1.755	-1.754	-1.751	-1.750	-1.749	-1.749	-1.749	-1.749	-1.750	-1.750	-1.752	-1.752	-1.755	-1.758	-1.760	-1.764	-1.768	-1.770	-1.774	-1.778	-1.782	-1.786	-1.790	-1.795	-1.800	-1.805	-1.809	-1.814	-1.818	-1.822	-1.826	-1.831	-1.836	-1.840	-1.845	-1.849	-1.852	-1.855	-1.859	-1.861	-1.864	-1.866	-1.869	-1.871	-1.872	-1.874	-1.875	-1.876	-1.876	-1.876	-1.876	-1.876	-1.876	-1.875	-1.875	-1.874	-1.872	-1.871	-1.869	-1.869	-1.866	-1.865	-1.862	-1.861	-1.860	-1.859	-1.856	-1.856	-1.854	-1.852	-1.852	-1.852	-1.851	-1.851	-1.852	-1.854	-1.854	-1.856	-1.859	-1.861	-1.865	-1.869	-1.872	-1.878	-1.881	-1.888	-1.895	-1.901	-1.909	-1.918	-1.926	-1.935	-1.946	-1.956	-1.968	-1.979	-1.991	-2.004	-2.018	-2.031	-2.045	-2.061	-2.076	-2.091	-2.108	-2.124	-2.140	-2.158	-2.175	-2.191	-2.210	-2.228	-2.246	-2.264	-2.282	-2.300	-2.319	-2.338	-2.355	-2.374	-2.391	-2.410	-2.428	-2.445	-2.462	-2.479	-2.496	-2.512	-2.529	-2.546	-2.561	-2.578	-2.592	-2.606	-2.621	-2.635	-2.648	-2.661	-2.674	-2.686	-2.699	-2.709	-2.720	-2.730	-2.741	-2.750	-2.759	-2.768	-2.776	-2.784	-2.791	-2.798	-2.805	-2.811	-2.816	-2.822	-2.828	-2.832	-2.836	-2.841	-2.845	-2.849	-2.852	-2.855	-2.858	-2.860	-2.862	-2.864	-2.866	-2.868	-2.869	-2.870	-2.871	-2.874	-2.874	-2.875	-2.876	-2.878	-2.879	-2.879	-2.880	-2.881	-2.882	-2.882	-2.885	-2.885	-2.886	-2.888	-2.889	-2.890	-2.892	-2.894	-2.896	-2.899	-2.900	-2.902	-2.905	-2.908	-2.911	-2.914	-2.916	-2.919	-2.922	-2.926	-2.929	-2.932	-2.936	-2.940	-2.944	-2.948	-2.951	-2.954	-2.956	-2.961	-2.964	-2.965	-2.969	-2.971	-2.972	-2.975	-2.978	-2.979	-2.979	-2.979	-2.980	-2.979	-2.979	-2.976	-2.974	-2.971	-2.968	-2.965	-2.959	-2.955	-2.950	-2.942	-2.936	-2.928	-2.919	-2.909	-2.900	-2.890	-2.878	-2.866	-2.852	-2.839	-2.825	-2.810	-2.795	-2.779	-2.764	-2.745	-2.729	-2.711	-2.692	-2.674	-2.655	-2.635	-2.616	-2.596	-2.578	-2.558	-2.536	-2.518	-2.499	-2.479	-2.460	-2.440	-2.421	-2.402	-2.384	-2.366	-2.350	-2.332	-2.316	-2.301	-2.286	-2.272	-2.259	-2.245	-2.234	-2.222	-2.212	-2.202	-2.195	-2.186	-2.179	-2.174	-2.168	-2.164	-2.159	-2.156	-2.155	-2.154	-2.154	-2.154	-2.155	-2.158	-2.160	-2.164	-2.166	-2.171	-2.176	-2.182	-2.188	-2.195	-2.202	-2.209	-2.218	-2.226	-2.234	-2.242	-2.251	-2.260	-2.269	-2.279	-2.286	-2.296	-2.305	-2.315	-2.322	-2.331	-2.341	-2.350	-2.358	-2.365	-2.374	-2.381	-2.388	-2.395	-2.401	-2.409	-2.414	-2.419	-2.425	-2.429	-2.434	-2.438	-2.441	-2.445	-2.448	-2.450	-2.451	-2.452	-2.454	-2.455	-2.455	-2.455	-2.454	-2.452	-2.452	-2.450	-2.449	-2.445	-2.444	-2.439	-2.436	-2.432	-2.429	-2.424	-2.420	-2.415	-2.409	-2.404	-2.399	-2.394	-2.388	-2.381	-2.375	-2.369	-2.362	-2.356	-2.349	-2.342	-2.336	-2.330	-2.322	-2.316	-2.311	-2.304	-2.298	-2.292	-2.286	-2.280	-2.275	-2.269	-2.264	-2.259	-2.254	-2.250	-2.245	-2.242	-2.239	-2.235	-2.232	-2.230	-2.228	-2.225	-2.225	-2.224	-2.222	-2.222	-2.221	-2.221	-2.222	-2.224	-2.225	-2.226	-2.229	-2.230	-2.232	-2.235	-2.239	-2.241	-2.246	-2.249	-2.254	-2.258	-2.261	-2.265	-2.269	-2.274	-2.276	-2.281	-2.285	-2.289	-2.292	-2.296	-2.300	-2.301	-2.305	-2.308	-2.309	-2.309	-2.310	-2.310	-2.310	-2.310	-2.309	-2.306	-2.304	-2.301	-2.296	-2.292	-2.288	-2.281	-2.275	-2.266	-2.259	-2.249	-2.240	-2.229	-2.218	-2.205	-2.191	-2.179	-2.164	-2.149	-2.132	-2.116	-2.100	-2.080	-2.062	-2.044	-2.024	-2.004	-1.982	-1.961	-1.940	-1.919	-1.896	-1.872	-1.850	-1.828	-1.802	-1.780	-1.755	-1.731	-1.708	-1.684	-1.659	-1.635	-1.610	-1.585	-1.562	-1.538	-1.514	-1.490	-1.468	-1.444	-1.421	-1.399	-1.376	-1.355	-1.334	-1.312	-1.292	-1.272	-1.252	-1.234	-1.216	-1.198	-1.180	-1.164	-1.148	-1.131	-1.116	-1.102	-1.088	-1.074	-1.062	-1.050	-1.039	-1.029	-1.018	-1.008	-1.000	-0.991	-0.984	-0.978	-0.970	-0.965	-0.959	-0.954	-0.951	-0.946	-0.942	-0.940	-0.938	-0.936	-0.934	-0.934	-0.931	-0.931	-0.931	-0.931	-0.930	-0.930	-0.931	-0.931	-0.931	-0.931	-0.931	-0.932	-0.931	-0.931	-0.931	-0.931	-0.929	-0.929	-0.926	-0.924	-0.921	-0.919	-0.915	-0.910	-0.905	-0.901	-0.895	-0.889	-0.881	-0.874	-0.865	-0.856	-0.848	-0.836	-0.825	-0.814	-0.800	-0.788	-0.774	-0.759	-0.745	-0.729	-0.711	-0.695	-0.678	-0.659	-0.640	-0.621	-0.602	-0.581	-0.561	-0.540	-0.519	-0.498	-0.475	-0.451	-0.430	-0.408	-0.382	-0.360	-0.336	-0.312	-0.289	-0.265	-0.241	-0.218	-0.194	-0.170	-0.146	-0.122	-0.100	-0.076	-0.054	-0.031	-0.009	0.014	0.035	0.058	0.079	0.100	0.121	0.141	0.161	0.181	0.200	0.221	0.239	0.258	0.275	0.294	0.311	0.328	0.344	0.361	0.376	0.391	0.406	0.420	0.436	0.449	0.462	0.475	0.490	0.501	0.514	0.526	0.538	0.549	0.560	0.571	0.580	0.590	0.601	0.611	0.619	0.629	0.638	0.646	0.654	0.661	0.670	0.678	0.685	0.692	0.700	0.706	0.714	0.720	0.726	0.732	0.738	0.745	0.750	0.755	0.760	0.765	0.771	0.775	0.780	0.784	0.788	0.791	0.795	0.800	0.804	0.806	0.809	0.811	0.814	0.815	0.816	0.819	0.820	0.821	0.822	0.821	0.821	0.821	0.821	0.820	0.819	0.816	0.814	0.812	0.809	0.805	0.801	0.796	0.791	0.786	0.781	0.776	0.769	0.762	0.755	0.748	0.739	0.730	0.721	0.711	0.702	0.691	0.681	0.670	0.659	0.645	0.632	0.620	0.608	0.594	0.580	0.566	0.550	0.536	0.521	0.505	0.490	0.474	0.458	0.441	0.424	0.408	0.390	0.371	0.355	0.338	0.320	0.301	0.284	0.265	0.246	0.229	0.210	0.192	0.174	0.156	0.138	0.120	0.102	0.086	0.069	0.052	0.034	0.018	0.002	-0.014	-0.029	-0.045	-0.060	-0.072	-0.088	-0.100	-0.114	-0.126	-0.139	-0.149	-0.161	-0.171	-0.180	-0.190	-0.199	-0.206	-0.214	-0.221	-0.228	-0.232	-0.238	-0.241	-0.245	-0.249	-0.252	-0.254	-0.256	-0.258	-0.258	-0.258	-0.258	-0.256	-0.256	-0.255	-0.254	-0.252	-0.250	-0.248	-0.245	-0.242	-0.240	-0.238	-0.235	-0.232	-0.230	-0.228	-0.225	-0.222	-0.220	-0.218	-0.218	-0.216	-0.214	-0.214	-0.214	-0.212	-0.212	-0.212	-0.214	-0.215	-0.216	-0.219	-0.222	-0.225	-0.228	-0.232	-0.235	-0.241	-0.246	-0.251	-0.256	-0.262	-0.269	-0.276	-0.282	-0.291	-0.299	-0.306	-0.315	-0.322	-0.330	-0.340	-0.349	-0.356	-0.366	-0.375	-0.384	-0.392	-0.402	-0.411	-0.419	-0.428	-0.438	-0.446	-0.455	-0.464	-0.472	-0.480	-0.488	-0.496	-0.504	-0.511	-0.520	-0.528	-0.535	-0.541	-0.548	-0.555	-0.562	-0.569	-0.576	-0.582	-0.588	-0.594	-0.600	-0.606	-0.611	-0.618	-0.622	-0.629	-0.634	-0.639	-0.645	-0.650	-0.655	-0.660	-0.665	-0.670	-0.674	-0.679	-0.682	-0.688	-0.692	-0.698	-0.701	-0.706	-0.710	-0.715	-0.719	-0.722	-0.728	-0.730	-0.735	-0.738	-0.741	-0.745	-0.749	-0.751	-0.755	-0.758	-0.761	-0.764	-0.768	-0.770	-0.774	-0.776	-0.779	-0.781	-0.782	-0.786	-0.788	-0.791	-0.794	-0.795	-0.798	-0.800	-0.801	-0.804	-0.808	-0.809	-0.811	-0.815	-0.816	-0.819	-0.821	-0.824	-0.826	-0.830	-0.832	-0.836	-0.839	-0.842	-0.846	-0.850	-0.854	-0.858	-0.862	-0.866	-0.870	-0.876	-0.881	-0.886	-0.891	-0.898	-0.902	-0.910	-0.916	-0.922	-0.930	-0.936	-0.944	-0.950	-0.959	-0.966	-0.974	-0.982	-0.991	-0.999	-1.008	-1.016	-1.025	-1.034	-1.044	-1.052	-1.061	-1.070	-1.079	-1.089	-1.098	-1.106	-1.115	-1.124	-1.132	-1.141	-1.151	-1.159	-1.168	-1.176	-1.185	-1.192	-1.200	-1.208	-1.215	-1.222	-1.229	-1.236	-1.241	-1.249	-1.254	-1.260	-1.266	-1.271	-1.276	-1.280	-1.285	-1.289	-1.292	-1.296	-1.300	-1.304	-1.308	-1.309	-1.312	-1.314	-1.318	-1.320	-1.321	-1.322	-1.325	-1.326	-1.328	-1.330	-1.331	-1.334	-1.335	-1.336	-1.338	-1.340	-1.341	-1.342	-1.345	-1.348	-1.349	-1.351	-1.354	-1.356	-1.360	-1.361	-1.365	-1.368	-1.372	-1.376	-1.380	-1.385	-1.390	-1.395	-1.399	-1.404	-1.409	-1.415	-1.422	-1.428	-1.434	-1.441	-1.448	-1.455	-1.462	-1.470	-1.478	-1.486	-1.494	-1.502	-1.510	-1.519	-1.526	-1.535	-1.544	-1.552	-1.561	-1.569	-1.579	-1.588	-1.595	-1.604	-1.611	-1.619	-1.628	-1.635	-1.642	-1.650	-1.656	-1.664	-1.670	-1.678	-1.682	-1.688	-1.694	-1.699	-1.702	-1.708	-1.710	-1.714	-1.716	-1.719	-1.721	-1.724	-1.724	-1.725	-1.726	-1.726	-1.726	-1.725	-1.724	-1.721	-1.721	-1.719	-1.715	-1.712	-1.709	-1.706	-1.702	-1.698	-1.694	-1.688	-1.684	-1.679	-1.672	-1.668	-1.661	-1.654	-1.648	-1.642	-1.635	-1.629	-1.621	-1.614	-1.608	-1.600	-1.592	-1.586	-1.580	-1.572	-1.566	-1.559	-1.552	-1.545	-1.540	-1.534	-1.526	-1.520	-1.515	-1.509	-1.504	-1.498	-1.491	-1.488	-1.481	-1.478	-1.471	-1.466	-1.462	-1.458	-1.454	-1.448	-1.444	-1.439	-1.435	-1.431	-1.426	-1.421	-1.418	-1.412	-1.408	-1.404	-1.398	-1.394	-1.388	-1.382	-1.376	-1.369	-1.362	-1.355	-1.349	-1.341	-1.334	-1.325	-1.316	-1.308	-1.298	-1.289	-1.278	-1.266	-1.256	-1.245	-1.231	-1.219	-1.206	-1.192	-1.178	-1.164	-1.149	-1.134	-1.118	-1.102	-1.085	-1.068	-1.051	-1.034	-1.015	-0.998	-0.980	-0.961	-0.942	-0.925	-0.905	-0.886	-0.868	-0.849	-0.831	-0.811	-0.794	-0.775	-0.756	-0.739	-0.720	-0.702	-0.685	-0.669	-0.652	-0.636	-0.619	-0.604	-0.589	-0.574	-0.560	-0.546	-0.532	-0.520	-0.507	-0.496	-0.484	-0.472	-0.464	-0.452	-0.444	-0.435	-0.426	-0.419	-0.411	-0.405	-0.399	-0.392	-0.388	-0.382	-0.376	-0.372	-0.369	-0.365	-0.362	-0.359	-0.355	-0.354	-0.351	-0.349	-0.348	-0.345	-0.344	-0.341	-0.340	-0.339	-0.338	-0.336	-0.334	-0.331	-0.331	-0.329	-0.326	-0.325	-0.322	-0.320	-0.318	-0.315	-0.311	-0.309	-0.305	-0.302	-0.298	-0.294	-0.290	-0.285	-0.279	-0.274	-0.269	-0.264	-0.258	-0.251	-0.245	-0.240	-0.232	-0.226	-0.219	-0.211	-0.204	-0.196	-0.188	-0.180	-0.171	-0.164	-0.155	-0.146	-0.139	-0.130	-0.121	-0.112	-0.104	-0.096	-0.088	-0.079	-0.072	-0.064	-0.056	-0.048	-0.040	-0.032	-0.025	-0.019	-0.011	-0.005	0.001	0.008	0.015	0.021	0.025	0.031	0.036	0.041	0.046	0.050	0.054	0.058	0.061	0.064	0.068	0.070	0.071	0.075	0.076	0.078	0.079	0.080	0.080	0.081	0.081	0.082	0.082	0.082	0.081	0.081	0.081	0.080	0.079	0.078	0.076	0.076	0.074	0.072	0.071	0.070	0.069	0.066	0.064	0.062	0.061	0.060	0.058	0.056	0.054	0.052	0.051	0.051	0.049	0.046	0.046	0.045	0.044	0.042	0.041	0.041	0.040	0.040	0.040	0.040	0.040	0.039	0.039	0.040	0.040	0.040	0.041	0.041	0.041	0.042	0.044	0.045	0.045	0.046	0.049	0.049	0.051	0.052	0.054	0.055	0.056	0.059	0.060	0.062	0.062	0.065	0.066	0.069	0.070	0.070	0.072	0.072	0.074	0.074	0.075	0.075	0.076	0.076	0.076	0.076	0.076	0.075	0.075	0.075	0.074	0.071	0.070	0.069	0.066	0.064	0.060	0.058	0.055	0.050	0.046	0.042	0.038	0.034	0.028	0.022	0.016	0.011	0.005	-0.001	-0.009	-0.015	-0.022	-0.030	-0.038	-0.045	-0.054	-0.062	-0.070	-0.080	-0.089	-0.098	-0.108	-0.115	-0.125	-0.135	-0.145	-0.155	-0.164	-0.175	-0.185	-0.195	-0.206	-0.216	-0.226	-0.236	-0.246	-0.256	-0.266	-0.278	-0.286	-0.298	-0.306	-0.316	-0.325	-0.335	-0.345	-0.352	-0.362	-0.371	-0.379	-0.388	-0.395	-0.402	-0.410	-0.418	-0.424	-0.431	-0.436	-0.442	-0.448	-0.454	-0.459	-0.462	-0.469	-0.472	-0.475	-0.479	-0.481	-0.484	-0.485	-0.488	-0.489	-0.490	-0.490	-0.491	-0.491	-0.490	-0.490	-0.489	-0.488	-0.486	-0.484	-0.482	-0.480	-0.479	-0.476	-0.474	-0.471	-0.469	-0.466	-0.465	-0.462	-0.460	-0.458	-0.455	-0.452	-0.450	-0.449	-0.448	-0.446	-0.445	-0.445	-0.445	-0.444	-0.444	-0.446	-0.446	-0.449	-0.450	-0.452	-0.456	-0.460	-0.464	-0.468	-0.472	-0.478	-0.482	-0.489	-0.494	-0.501	-0.507	-0.516	-0.522	-0.531	-0.539	-0.546	-0.555	-0.562	-0.572	-0.580	-0.590	-0.598	-0.606	-0.615	-0.622	-0.631	-0.640	-0.648	-0.655	-0.662	-0.669	-0.675	-0.681	-0.686	-0.692	-0.696	-0.700	-0.705	-0.706	-0.709	-0.711	-0.711	-0.712	-0.712	-0.711	-0.710	-0.708	-0.705	-0.701	-0.698	-0.692	-0.688	-0.680	-0.675	-0.668	-0.660	-0.651	-0.642	-0.634	-0.622	-0.612	-0.602	-0.591	-0.580	-0.569	-0.556	-0.544	-0.531	-0.519	-0.505	-0.492	-0.480	-0.466	-0.454	-0.441	-0.428	-0.415	-0.401	-0.389	-0.376	-0.364	-0.352	-0.340	-0.329	-0.318	-0.306	-0.296	-0.286	-0.276	-0.268	-0.259	-0.250	-0.242	-0.234	-0.228	-0.222	-0.216	-0.211	-0.208	-0.202	-0.200	-0.196	-0.194	-0.191	-0.191	-0.190	-0.190	-0.191	-0.192	-0.194	-0.196	-0.198	-0.201	-0.205	-0.209	-0.214	-0.219	-0.224	-0.230	-0.235	-0.242	-0.249	-0.256	-0.262	-0.270	-0.279	-0.286	-0.295	-0.302	-0.310	-0.319	-0.328	-0.336	-0.344	-0.352	-0.361	-0.369	-0.379	-0.386	-0.395	-0.401	-0.409	-0.416	-0.424	-0.430	-0.439	-0.444	-0.451	-0.458	-0.464	-0.469	-0.475	-0.479	-0.484	-0.489	-0.492	-0.496	-0.500	-0.504	-0.507	-0.510	-0.512	-0.516	-0.519	-0.521	-0.524	-0.525	-0.526	-0.529	-0.530	-0.534	-0.535	-0.536	-0.539	-0.539	-0.541	-0.544	-0.546	-0.548	-0.550	-0.551	-0.555	-0.558	-0.560	-0.564	-0.566	-0.570	-0.574	-0.576	-0.581	-0.585	-0.590	-0.594	-0.599	-0.604	-0.609	-0.614	-0.619	-0.625	-0.630	-0.636	-0.642	-0.649	-0.655	-0.661	-0.668	-0.674	-0.680	-0.688	-0.694	-0.700	-0.706	-0.714	-0.719	-0.725	-0.731	-0.738	-0.744	-0.749	-0.755	-0.759	-0.765	-0.769	-0.774	-0.778	-0.781	-0.785	-0.788	-0.791	-0.792	-0.795	-0.796	-0.796	-0.799	-0.799	-0.798	-0.796	-0.796	-0.794	-0.792	-0.790	-0.786	-0.784	-0.780	-0.775	-0.770	-0.764	-0.759	-0.752	-0.746	-0.739	-0.731	-0.724	-0.716	-0.706	-0.699	-0.689	-0.679	-0.669	-0.658	-0.649	-0.638	-0.626	-0.614	-0.602	-0.591	-0.579	-0.566	-0.554	-0.541	-0.529	-0.516	-0.504	-0.491	-0.476	-0.464	-0.451	-0.438	-0.425	-0.412	-0.399	-0.386	-0.372	-0.360	-0.346	-0.334	-0.320	-0.308	-0.295	-0.282	-0.271	-0.258	-0.245	-0.232	-0.221	-0.209	-0.196	-0.185	-0.174	-0.162	-0.150	-0.139	-0.129	-0.118	-0.106	-0.095	-0.085	-0.074	-0.064	-0.054	-0.044	-0.035	-0.024	-0.014	-0.006	0.004	0.012	0.021	0.030	0.038	0.048	0.055	0.062	0.070	0.078	0.085	0.092	0.100	0.108	0.115	0.121	0.128	0.135	0.142	0.149	0.155	0.161	0.168	0.175	0.181	0.189	0.196	0.202	0.210	0.218	0.225	0.232	0.241	0.250	0.259	0.268	0.278	0.288	0.298	0.309	0.320	0.332	0.345	0.358	0.372	0.386	0.400	0.415	0.431	0.449	0.466	0.484	0.504	0.522	0.542	0.564	0.585	0.606	0.629	0.651	0.674	0.699	0.722	0.748	0.774	0.799	0.825	0.852	0.879	0.906	0.932	0.960	0.988	1.015	1.044	1.071	1.099	1.126	1.152	1.180	1.208	1.234	1.260	1.285	1.311	1.335	1.360	1.384	1.406	1.430	1.451	1.471	1.492	1.511	1.531	1.550	1.568	1.584	1.600	1.615	1.630	1.644	1.656	1.669	1.680	1.691	1.701	1.710	1.720	1.728	1.735	1.741	1.749	1.755	1.760	1.766	1.771	1.776	1.780	1.785	1.788	1.792	1.796	1.800	1.802	1.808	1.811	1.815	1.819	1.824	1.828	1.831	1.838	1.841	1.848	1.852	1.858	1.865	1.871	1.878	1.886	1.892	1.902	1.910	1.918	1.928	1.938	1.946	1.958	1.968	1.978	1.989	2.000	2.011	2.022	2.034	2.046	2.058	2.070	2.082	2.094	2.105	2.118	2.129	2.141	2.152	2.165	2.175	2.186	2.198	2.208	2.219	2.228	2.238	2.245	2.255	2.264	2.271	2.279	2.285	2.292	2.299	2.304	2.310	2.314	2.319	2.322	2.325	2.328	2.330	2.331	2.331	2.332	2.332	2.330	2.330	2.326	2.324	2.320	2.316	2.311	2.305	2.300	2.292	2.285	2.276	2.268	2.258	2.249	2.238	2.226	2.214	2.200	2.186	2.171	2.158	2.141	2.125	2.108	2.089	2.071	2.051	2.033	2.011	1.991	1.971	1.948	1.926	1.904	1.880	1.856	1.831	1.809	1.784	1.759	1.734	1.709	1.682	1.658	1.632	1.608	1.582	1.558	1.532	1.509	1.484	1.460	1.436	1.412	1.390	1.368	1.346	1.325	1.305	1.285	1.265	1.246	1.228	1.211	1.194	1.178	1.164	1.149	1.134	1.121	1.109	1.096	1.085	1.074	1.064	1.055	1.045	1.036	1.029	1.020	1.012	1.006	0.999	0.991	0.985	0.979	0.972	0.965	0.960	0.952	0.946	0.939	0.931	0.924	0.916	0.908	0.900	0.891	0.881	0.871	0.861	0.850	0.838	0.825	0.812	0.800	0.785	0.770	0.755	0.740	0.722	0.706	0.688	0.670	0.650	0.631	0.612	0.591	0.571	0.550	0.529	0.506	0.484	0.462	0.440	0.419	0.396	0.374	0.351	0.329	0.308	0.285	0.264	0.242	0.221	0.202	0.181	0.161	0.144	0.125	0.108	0.090	0.074	0.058	0.044	0.029	0.018	0.005	-0.006	-0.016	-0.025	-0.034	-0.041	-0.048	-0.052	-0.058	-0.060	-0.062	-0.064	-0.064	-0.064	-0.060	-0.058	-0.054	-0.049	-0.042	-0.035	-0.026	-0.019	-0.008	0.004	0.015	0.028	0.040	0.055	0.070	0.085	0.101	0.120	0.138	0.155	0.175	0.195	0.215	0.238	0.258	0.280	0.301	0.325	0.348	0.371	0.394	0.419	0.441	0.466	0.490	0.515	0.539	0.565	0.589	0.612	0.639	0.662	0.688	0.711	0.735	0.760	0.784	0.808	0.830	0.852	0.876	0.899	0.920	0.942	0.962	0.984	1.004	1.024	1.044	1.062	1.081	1.099	1.116	1.134	1.150	1.166	1.181	1.196	1.210	1.222	1.236	1.249	1.259	1.271	1.281	1.291	1.300	1.309	1.316	1.322	1.330	1.336	1.341	1.345	1.350	1.355	1.358	1.360	1.361	1.362	1.364	1.365	1.364	1.364	1.362	1.361	1.359	1.355	1.354	1.350	1.346	1.342	1.338	1.332	1.328	1.322	1.316	1.311	1.305	1.299	1.291	1.285	1.278	1.271	1.264	1.256	1.250	1.242	1.235	1.228	1.220	1.211	1.205	1.198	1.190	1.182	1.174	1.168	1.159	1.151	1.144	1.136	1.128	1.121	1.112	1.105	1.099	1.091	1.084	1.076	1.069	1.061	1.054	1.046	1.039	1.032	1.025	1.018	1.010	1.002	0.995	0.986	0.979	0.971	0.964	0.956	0.948	0.940	0.931	0.924	0.915	0.906	0.899	0.889	0.881	0.871	0.861	0.852	0.842	0.832	0.821	0.811	0.801	0.790	0.778	0.766	0.754	0.742	0.730	0.718	0.704	0.691	0.676	0.661	0.648	0.632	0.616	0.601	0.584	0.569	0.551	0.534	0.515	0.498	0.478	0.459	0.440	0.419	0.399	0.378	0.358	0.335	0.314	0.291	0.269	0.246	0.221	0.199	0.175	0.150	0.125	0.100	0.075	0.050	0.025	-0.001	-0.026	-0.052	-0.078	-0.104	-0.129	-0.156	-0.181	-0.208	-0.232	-0.259	-0.285	-0.311	-0.336	-0.360	-0.385	-0.410	-0.435	-0.459	-0.482	-0.506	-0.530	-0.554	-0.576	-0.599	-0.621	-0.642	-0.662	-0.684	-0.704	-0.722	-0.742	-0.760	-0.779	-0.795	-0.812	-0.829	-0.845	-0.860	-0.874	-0.889	-0.902	-0.914	-0.928	-0.938	-0.950	-0.959	-0.970	-0.979	-0.988	-0.995	-1.002	-1.009	-1.014	-1.020	-1.025	-1.029	-1.032	-1.036	-1.039	-1.040	-1.041	-1.042	-1.042	-1.042	-1.041	-1.040	-1.038	-1.036	-1.032	-1.029	-1.025	-1.021	-1.018	-1.011	-1.006	-1.000	-0.992	-0.986	-0.980	-0.971	-0.964	-0.955	-0.946	-0.938	-0.928	-0.919	-0.908	-0.898	-0.886	-0.876	-0.864	-0.852	-0.841	-0.829	-0.818	-0.804	-0.791	-0.778	-0.765	-0.750	-0.738	-0.722	-0.708	-0.694	-0.679	-0.662	-0.648	-0.632	-0.615	-0.600	-0.582	-0.565	-0.548	-0.531	-0.512	-0.495	-0.476	-0.456	-0.438	-0.418	-0.399	-0.378	-0.358	-0.336	-0.316	-0.295	-0.272	-0.250	-0.228	-0.205	-0.182	-0.160	-0.138	-0.114	-0.090	-0.066	-0.041	-0.016	0.006	0.031	0.056	0.081	0.105	0.130	0.155	0.180	0.204	0.229	0.252	0.276	0.300	0.324	0.348	0.371	0.394	0.416	0.439	0.460	0.481	0.502	0.522	0.542	0.564	0.582	0.600	0.619	0.636	0.654	0.670	0.688	0.702	0.719	0.734	0.749	0.762	0.776	0.789	0.802	0.814	0.828	0.839	0.850	0.861	0.874	0.884	0.895	0.905	0.916	0.926	0.936	0.946	0.956	0.966	0.976	0.986	0.998	1.008	1.016	1.028	1.036	1.048	1.058	1.069	1.079	1.090	1.100	1.110	1.120	1.132	1.142	1.152	1.162	1.174	1.184	1.194	1.204	1.212	1.222	1.231	1.241	1.250	1.259	1.266	1.275	1.281	1.288	1.294	1.300	1.306	1.311	1.315	1.319	1.322	1.325	1.328	1.330	1.330	1.330	1.330	1.330	1.329	1.326	1.325	1.322	1.319	1.315	1.311	1.308	1.301	1.296	1.291	1.285	1.279	1.272	1.266	1.259	1.251	1.245	1.238	1.231	1.224	1.216	1.209	1.201	1.195	1.188	1.181	1.175	1.169	1.162	1.156	1.151	1.146	1.140	1.136	1.131	1.126	1.122	1.119	1.115	1.111	1.109	1.105	1.102	1.100	1.099	1.096	1.095	1.094	1.092	1.091	1.090	1.090	1.089	1.089	1.088	1.088	1.088	1.086	1.086	1.086	1.086	1.086	1.086	1.086	1.086	1.086	1.085	1.086	1.085	1.085	1.085	1.084	1.084	1.084	1.082	1.081	1.080	1.079	1.078	1.076	1.075	1.074	1.070	1.069	1.068	1.065	1.061	1.059	1.055	1.052	1.048	1.044	1.039	1.034	1.030	1.025	1.019	1.012	1.006	0.999	0.991	0.984	0.975	0.966	0.956	0.948	0.938	0.926	0.915	0.902	0.891	0.878	0.864	0.850	0.836	0.821	0.805	0.789	0.772	0.755	0.738	0.720	0.700	0.682	0.662	0.642	0.622	0.602	0.581	0.561	0.539	0.518	0.495	0.475	0.452	0.430	0.409	0.385	0.362	0.341	0.319	0.298	0.275	0.255	0.232	0.211	0.191	0.170	0.150	0.130	0.110	0.091	0.071	0.054	0.036	0.019	0.001	-0.015	-0.031	-0.048	-0.061	-0.076	-0.090	-0.104	-0.118	-0.129	-0.142	-0.154	-0.165	-0.176	-0.186	-0.198	-0.206	-0.216	-0.226	-0.235	-0.245	-0.252	-0.261	-0.269	-0.278	-0.284	-0.292	-0.300	-0.308	-0.315	-0.322	-0.330	-0.338	-0.344	-0.352	-0.360	-0.368	-0.375	-0.384	-0.392	-0.400	-0.409	-0.419	-0.426	-0.436	-0.445	-0.455	-0.464	-0.475	-0.485	-0.495	-0.505	-0.516	-0.528	-0.539	-0.550	-0.562	-0.575	-0.589	-0.600	-0.614	-0.628	-0.641	-0.656	-0.671	-0.685	-0.700	-0.715	-0.731	-0.748	-0.764	-0.780	-0.798	-0.815	-0.832	-0.850	-0.869	-0.888	-0.905	-0.925	-0.945	-0.965	-0.985	-1.005	-1.026	-1.048	-1.069	-1.089	-1.110	-1.132	-1.155	-1.178	-1.200	-1.222	-1.245	-1.268	-1.290	-1.314	-1.336	-1.359	-1.382	-1.404	-1.428	-1.450	-1.471	-1.494	-1.516	-1.538	-1.558	-1.579	-1.600	-1.620	-1.641	-1.660	-1.679	-1.698	-1.715	-1.732	-1.749	-1.765	-1.780	-1.796	-1.810	-1.822	-1.835	-1.848	-1.859	-1.870	-1.880	-1.889	-1.898	-1.905	-1.912	-1.919	-1.925	-1.929	-1.935	-1.938	-1.942	-1.944	-1.946	-1.949	-1.950	-1.950	-1.951	-1.950	-1.951	-1.949	-1.949	-1.948	-1.946	-1.944	-1.944	-1.941	-1.939	-1.938	-1.935	-1.934	-1.931	-1.930	-1.929	-1.928	-1.926	-1.926	-1.925	-1.924	-1.925	-1.925	-1.926	-1.928	-1.929	-1.930	-1.934	-1.936	-1.939	-1.944	-1.948	-1.952	-1.958	-1.962	-1.969	-1.975	-1.982	-1.989	-1.996	-2.005	-2.013	-2.021	-2.031	-2.039	-2.049	-2.059	-2.069	-2.078	-2.088	-2.099	-2.109	-2.118	-2.129	-2.139	-2.149	-2.160	-2.169	-2.179	-2.189	-2.198	-2.206	-2.215	-2.224	-2.232	-2.239	-2.246	-2.252	-2.259	-2.265	-2.270	-2.275	-2.279	-2.284	-2.286	-2.289	-2.291	-2.292	-2.292	-2.294	-2.292	-2.292	-2.291	-2.289	-2.286	-2.282	-2.279	-2.274	-2.269	-2.262	-2.255	-2.249	-2.242	-2.235	-2.226	-2.218	-2.208	-2.199	-2.188	-2.178	-2.168	-2.156	-2.145	-2.134	-2.121	-2.109	-2.098	-2.085	-2.072	-2.060	-2.047	-2.034	-2.021	-2.007	-1.995	-1.981	-1.968	-1.955	-1.942	-1.929	-1.916	-1.902	-1.890	-1.876	-1.865	-1.852	-1.839	-1.828	-1.815	-1.802	-1.791	-1.780	-1.769	-1.758	-1.748	-1.738	-1.728	-1.718	-1.708	-1.699	-1.689	-1.680	-1.672	-1.664	-1.658	-1.649	-1.644	-1.636	-1.630	-1.625	-1.620	-1.615	-1.611	-1.609	-1.605	-1.602	-1.600	-1.598	-1.596	-1.595	-1.595	-1.596	-1.595	-1.598	-1.599	-1.600	-1.602	-1.605	-1.608	-1.610	-1.614	-1.618	-1.621	-1.625	-1.630	-1.635	-1.639	-1.645	-1.650	-1.655	-1.661	-1.665	-1.670	-1.675	-1.681	-1.686	-1.690	-1.696	-1.701	-1.705	-1.710	-1.714	-1.718	-1.721	-1.724	-1.726	-1.729	-1.731	-1.732	-1.734	-1.735	-1.738	-1.738	-1.739	-1.738	-1.738	-1.736	-1.736	-1.735	-1.734	-1.732	-1.731	-1.730	-1.729	-1.728	-1.725	-1.724	-1.721	-1.719	-1.718	-1.716	-1.715	-1.714	-1.712	-1.712	-1.711	-1.712	-1.712	-1.714	-1.715	-1.716	-1.719	-1.721	-1.724	-1.728	-1.732	-1.736	-1.741	-1.748	-1.754	-1.760	-1.768	-1.775	-1.784	-1.792	-1.802	-1.812	-1.824	-1.834	-1.846	-1.859	-1.871	-1.884	-1.898	-1.911	-1.925	-1.939	-1.954	-1.969	-1.984	-1.998	-2.014	-2.029	-2.045	-2.060	-2.076	-2.092	-2.108	-2.124	-2.139	-2.154	-2.169	-2.184	-2.199	-2.214	-2.229	-2.242	-2.256	-2.270	-2.284	-2.298	-2.310	-2.322	-2.334	-2.346	-2.358	-2.369	-2.380	-2.390	-2.400	-2.410	-2.419	-2.428	-2.436	-2.445	-2.451	-2.460	-2.466	-2.472	-2.480	-2.486	-2.491	-2.496	-2.501	-2.505	-2.510	-2.514	-2.518	-2.520	-2.524	-2.528	-2.529	-2.531	-2.532	-2.535	-2.538	-2.538	-2.540	-2.541	-2.542	-2.542	-2.544	-2.544	-2.544	-2.545	-2.545	-2.546	-2.546	-2.548	-2.549	-2.549	-2.550	-2.551	-2.551	-2.554	-2.555	-2.556	-2.559	-2.561	-2.564	-2.566	-2.570	-2.572	-2.576	-2.581	-2.585	-2.590	-2.596	-2.602	-2.608	-2.614	-2.621	-2.628	-2.635	-2.642	-2.651	-2.660	-2.668	-2.676	-2.685	-2.695	-2.705	-2.714	-2.722	-2.731	-2.741	-2.751	-2.761	-2.770	-2.780	-2.789	-2.796	-2.806	-2.814	-2.822	-2.829	-2.835	-2.841	-2.848	-2.851	-2.856	-2.860	-2.862	-2.864	-2.866	-2.868	-2.866	-2.865	-2.862	-2.860	-2.856	-2.851	-2.845	-2.839	-2.830	-2.822	-2.812	-2.802	-2.790	-2.779	-2.765	-2.751	-2.738	-2.722	-2.705	-2.690	-2.671	-2.654	-2.635	-2.616	-2.598	-2.578	-2.559	-2.538	-2.518	-2.498	-2.478	-2.458	-2.436	-2.418	-2.398	-2.378	-2.358	-2.339	-2.320	-2.302	-2.286	-2.269	-2.252	-2.238	-2.221	-2.209	-2.196	-2.182	-2.171	-2.160	-2.151	-2.141	-2.134	-2.128	-2.121	-2.115	-2.111	-2.109	-2.106	-2.105	-2.104	-2.104	-2.105	-2.106	-2.110	-2.114	-2.116	-2.122	-2.128	-2.134	-2.140	-2.148	-2.156	-2.164	-2.172	-2.181	-2.190	-2.200	-2.210	-2.221	-2.231	-2.241	-2.251	-2.262	-2.272	-2.282	-2.292	-2.302	-2.312	-2.321	-2.330	-2.340	-2.348	-2.356	-2.364	-2.371	-2.378	-2.385	-2.390	-2.395	-2.400	-2.405	-2.409	-2.411	-2.415	-2.416	-2.418	-2.419	-2.419	-2.418	-2.418	-2.416	-2.412	-2.410	-2.408	-2.402	-2.399	-2.394	-2.389	-2.381	-2.376	-2.368	-2.361	-2.354	-2.344	-2.336	-2.326	-2.318	-2.308	-2.298	-2.288	-2.278	-2.266	-2.256	-2.244	-2.234	-2.222	-2.211	-2.200	-2.189	-2.178	-2.166	-2.154	-2.144	-2.132	-2.122	-2.111	-2.101	-2.091	-2.081	-2.071	-2.062	-2.054	-2.044	-2.036	-2.029	-2.020	-2.014	-2.007	-2.001	-1.995	-1.989	-1.985	-1.979	-1.976	-1.972	-1.969	-1.966	-1.964	-1.962	-1.960	-1.960	-1.959	-1.959	-1.959	-1.959	-1.960	-1.961	-1.964	-1.965	-1.968	-1.970	-1.971	-1.975	-1.979	-1.981	-1.984	-1.986	-1.990	-1.994	-1.998	-2.000	-2.004	-2.006	-2.009	-2.011	-2.013	-2.015	-2.016	-2.018	-2.019	-2.019	-2.019	-2.018	-2.016	-2.015	-2.014	-2.010	-2.006	-2.002	-1.998	-1.994	-1.986	-1.980	-1.972	-1.965	-1.956	-1.946	-1.936	-1.926	-1.914	-1.901	-1.889	-1.875	-1.862	-1.848	-1.832	-1.816	-1.800	-1.784	-1.766	-1.748	-1.730	-1.711	-1.692	-1.674	-1.654	-1.635	-1.614	-1.595	-1.574	-1.555	-1.534	-1.514	-1.494	-1.472	-1.452	-1.432	-1.412	-1.394	-1.374	-1.354	-1.335	-1.316	-1.298	-1.279	-1.261	-1.244	-1.226	-1.210	-1.194	-1.179	-1.164	-1.149	-1.135	-1.121	-1.109	-1.096	-1.084	-1.074	-1.062	-1.051	-1.042	-1.032	-1.025	-1.018	-1.009	-1.002	-0.996	-0.990	-0.986	-0.981	-0.978	-0.975	-0.971	-0.969	-0.966	-0.965	-0.964	-0.961	-0.961	-0.961	-0.961	-0.961	-0.962	-0.962	-0.964	-0.965	-0.966	-0.968	-0.969	-0.969	-0.970	-0.971	-0.972	-0.972	-0.974	-0.974	-0.975	-0.975	-0.974	-0.974	-0.972	-0.971	-0.968	-0.965	-0.962	-0.958	-0.954	-0.949	-0.944	-0.938	-0.930	-0.922	-0.914	-0.905	-0.895	-0.885	-0.872	-0.861	-0.849	-0.834	-0.820	-0.805	-0.789	-0.772	-0.755	-0.738	-0.718	-0.699	-0.679	-0.658	-0.638	-0.615	-0.592	-0.570	-0.548	-0.524	-0.499	-0.475	-0.450	-0.425	-0.399	-0.372	-0.349	-0.321	-0.295	-0.269	-0.242	-0.216	-0.190	-0.164	-0.138	-0.111	-0.085	-0.060	-0.034	-0.009	0.018	0.042	0.066	0.090	0.115	0.139	0.161	0.185	0.206	0.228	0.250	0.271	0.291	0.311	0.331	0.351	0.369	0.386	0.405	0.422	0.439	0.456	0.471	0.486	0.501	0.515	0.529	0.542	0.555	0.568	0.580	0.590	0.601	0.611	0.622	0.631	0.642	0.651	0.659	0.668	0.675	0.682	0.689	0.696	0.704	0.710	0.715	0.720	0.726	0.731	0.736	0.741	0.745	0.750	0.754	0.758	0.761	0.765	0.769	0.772	0.775	0.779	0.780	0.782	0.785	0.788	0.790	0.791	0.794	0.795	0.796	0.798	0.799	0.800	0.800	0.801	0.801	0.800	0.800	0.800	0.800	0.799	0.796	0.795	0.794	0.791	0.789	0.786	0.782	0.780	0.775	0.771	0.766	0.761	0.756	0.751	0.745	0.738	0.731	0.722	0.716	0.708	0.700	0.690	0.681	0.671	0.661	0.651	0.640	0.629	0.618	0.605	0.592	0.580	0.568	0.554	0.540	0.525	0.511	0.496	0.481	0.466	0.451	0.435	0.419	0.404	0.386	0.370	0.354	0.338	0.320	0.302	0.286	0.269	0.251	0.234	0.216	0.199	0.181	0.165	0.148	0.130	0.114	0.096	0.080	0.062	0.048	0.030	0.015	0.000	-0.018	-0.031	-0.046	-0.061	-0.075	-0.089	-0.101	-0.115	-0.128	-0.140	-0.151	-0.164	-0.174	-0.185	-0.194	-0.204	-0.212	-0.221	-0.228	-0.235	-0.241	-0.248	-0.254	-0.258	-0.262	-0.265	-0.269	-0.271	-0.274	-0.275	-0.276	-0.278	-0.279	-0.279	-0.278	-0.276	-0.275	-0.274	-0.271	-0.269	-0.268	-0.265	-0.262	-0.260	-0.258	-0.254	-0.251	-0.249	-0.246	-0.244	-0.241	-0.240	-0.238	-0.235	-0.234	-0.232	-0.231	-0.230	-0.230	-0.230	-0.231	-0.231	-0.232	-0.234	-0.236	-0.240	-0.242	-0.246	-0.250	-0.255	-0.260	-0.265	-0.271	-0.278	-0.285	-0.292	-0.300	-0.309	-0.318	-0.326	-0.335	-0.345	-0.356	-0.366	-0.376	-0.388	-0.399	-0.409	-0.420	-0.432	-0.444	-0.455	-0.468	-0.479	-0.491	-0.502	-0.515	-0.526	-0.536	-0.549	-0.560	-0.571	-0.582	-0.594	-0.604	-0.616	-0.626	-0.636	-0.646	-0.655	-0.666	-0.675	-0.685	-0.694	-0.702	-0.711	-0.720	-0.728	-0.735	-0.744	-0.751	-0.759	-0.766	-0.772	-0.779	-0.786	-0.792	-0.799	-0.805	-0.810	-0.816	-0.822	-0.828	-0.834	-0.839	-0.844	-0.848	-0.854	-0.858	-0.862	-0.866	-0.870	-0.874	-0.878	-0.881	-0.885	-0.888	-0.892	-0.895	-0.899	-0.901	-0.904	-0.908	-0.910	-0.914	-0.916	-0.919	-0.921	-0.924	-0.926	-0.930	-0.932	-0.935	-0.938	-0.940	-0.944	-0.946	-0.949	-0.952	-0.956	-0.959	-0.962	-0.965	-0.970	-0.974	-0.978	-0.981	-0.986	-0.991	-0.996	-1.001	-1.006	-1.012	-1.018	-1.024	-1.030	-1.036	-1.042	-1.050	-1.056	-1.064	-1.072	-1.080	-1.088	-1.096	-1.104	-1.114	-1.122	-1.130	-1.140	-1.149	-1.160	-1.169	-1.179	-1.189	-1.199	-1.209	-1.219	-1.230	-1.241	-1.251	-1.261	-1.272	-1.282	-1.294	-1.305	-1.315	-1.325	-1.336	-1.348	-1.358	-1.368	-1.378	-1.389	-1.399	-1.409	-1.419	-1.429	-1.440	-1.449	-1.458	-1.468	-1.478	-1.486	-1.495	-1.505	-1.514	-1.521	-1.531	-1.540	-1.548	-1.556	-1.564	-1.572	-1.580	-1.588	-1.595	-1.602	-1.610	-1.616	-1.624	-1.631	-1.638	-1.644	-1.650	-1.658	-1.662	-1.669	-1.675	-1.681	-1.688	-1.692	-1.699	-1.705	-1.710	-1.715	-1.720	-1.725	-1.731	-1.736	-1.741	-1.746	-1.751	-1.756	-1.761	-1.765	-1.771	-1.775	-1.781	-1.786	-1.790	-1.795	-1.800	-1.806	-1.810	-1.815	-1.821	-1.826	-1.831	-1.838	-1.842	-1.848	-1.854	-1.860	-1.865	-1.872	-1.878	-1.884	-1.889	-1.896	-1.901	-1.909	-1.914	-1.921	-1.928	-1.935	-1.941	-1.946	-1.954	-1.960	-1.966	-1.972	-1.979	-1.986	-1.992	-1.999	-2.005	-2.010	-2.016	-2.021	-2.027	-2.031	-2.036	-2.041	-2.044	-2.049	-2.052	-2.055	-2.059	-2.061	-2.062	-2.064	-2.065	-2.066	-2.066	-2.065	-2.065	-2.062	-2.061	-2.060	-2.056	-2.054	-2.050	-2.046	-2.042	-2.036	-2.030	-2.024	-2.019	-2.011	-2.004	-1.995	-1.988	-1.978	-1.969	-1.960	-1.949	-1.939	-1.929	-1.919	-1.906	-1.896	-1.885	-1.872	-1.861	-1.849	-1.838	-1.824	-1.812	-1.800	-1.788	-1.776	-1.764	-1.751	-1.739	-1.728	-1.714	-1.702	-1.692	-1.680	-1.670	-1.659	-1.649	-1.638	-1.628	-1.619	-1.609	-1.600	-1.591	-1.582	-1.575	-1.566	-1.559	-1.552	-1.544	-1.538	-1.531	-1.525	-1.519	-1.514	-1.508	-1.502	-1.498	-1.492	-1.486	-1.482	-1.478	-1.472	-1.468	-1.462	-1.458	-1.452	-1.448	-1.441	-1.436	-1.431	-1.424	-1.419	-1.411	-1.405	-1.399	-1.390	-1.382	-1.374	-1.365	-1.356	-1.346	-1.335	-1.325	-1.315	-1.302	-1.291	-1.279	-1.266	-1.252	-1.240	-1.225	-1.211	-1.196	-1.181	-1.166	-1.149	-1.134	-1.119	-1.101	-1.085	-1.069	-1.051	-1.035	-1.018	-1.000	-0.984	-0.966	-0.950	-0.932	-0.916	-0.900	-0.884	-0.868	-0.854	-0.838	-0.824	-0.809	-0.795	-0.782	-0.770	-0.758	-0.746	-0.735	-0.724	-0.714	-0.704	-0.696	-0.688	-0.680	-0.674	-0.668	-0.662	-0.658	-0.652	-0.650	-0.646	-0.644	-0.641	-0.640	-0.639	-0.639	-0.638	-0.638	-0.639	-0.640	-0.641	-0.642	-0.645	-0.648	-0.650	-0.652	-0.656	-0.659	-0.662	-0.666	-0.670	-0.671	-0.676	-0.679	-0.681	-0.685	-0.689	-0.691	-0.694	-0.696	-0.699	-0.701	-0.704	-0.705	-0.706	-0.708	-0.709	-0.709	-0.710	-0.710	-0.711	-0.711	-0.710	-0.710	-0.709	-0.708	-0.705	-0.705	-0.702	-0.700	-0.698	-0.695	-0.694	-0.691	-0.688	-0.685	-0.682	-0.679	-0.675	-0.671	-0.669	-0.665	-0.661	-0.658	-0.654	-0.650	-0.646	-0.644	-0.639	-0.636	-0.632	-0.629	-0.625	-0.622	-0.618	-0.615	-0.611	-0.608	-0.605	-0.601	-0.598	-0.595	-0.591	-0.589	-0.586	-0.582	-0.580	-0.578	-0.574	-0.571	-0.569	-0.565	-0.564	-0.561	-0.558	-0.556	-0.552	-0.550	-0.549	-0.545	-0.544	-0.541	-0.539	-0.538	-0.535	-0.532	-0.531	-0.528	-0.526	-0.524	-0.522	-0.521	-0.519	-0.516	-0.515	-0.512	-0.511	-0.509	-0.507	-0.505	-0.504	-0.501	-0.499	-0.498	-0.496	-0.495	-0.492	-0.491	-0.489	-0.486	-0.485	-0.484	-0.481	-0.479	-0.478	-0.475	-0.472	-0.471	-0.468	-0.465	-0.464	-0.460	-0.458	-0.454	-0.452	-0.449	-0.446	-0.442	-0.438	-0.434	-0.431	-0.428	-0.422	-0.419	-0.415	-0.410	-0.405	-0.401	-0.396	-0.391	-0.386	-0.381	-0.375	-0.370	-0.365	-0.360	-0.355	-0.349	-0.342	-0.338	-0.331	-0.326	-0.320	-0.316	-0.310	-0.305	-0.300	-0.294	-0.289	-0.284	-0.280	-0.275	-0.271	-0.266	-0.261	-0.259	-0.255	-0.251	-0.248	-0.245	-0.242	-0.240	-0.238	-0.236	-0.235	-0.232	-0.232	-0.231	-0.231	-0.231	-0.231	-0.232	-0.232	-0.235	-0.236	-0.239	-0.241	-0.244	-0.246	-0.250	-0.252	-0.258	-0.261	-0.265	-0.270	-0.275	-0.280	-0.286	-0.291	-0.298	-0.304	-0.310	-0.318	-0.324	-0.331	-0.339	-0.348	-0.355	-0.362	-0.371	-0.380	-0.389	-0.398	-0.408	-0.416	-0.426	-0.436	-0.445	-0.455	-0.466	-0.476	-0.486	-0.496	-0.507	-0.518	-0.528	-0.539	-0.549	-0.560	-0.571	-0.581	-0.592	-0.602	-0.612	-0.624	-0.634	-0.644	-0.655	-0.665	-0.675	-0.682	-0.692	-0.702	-0.711	-0.720	-0.730	-0.738	-0.745	-0.752	-0.760	-0.768	-0.774	-0.780	-0.786	-0.792	-0.798	-0.802	-0.806	-0.811	-0.816	-0.820	-0.824	-0.828	-0.830	-0.832	-0.835	-0.838	-0.841	-0.844	-0.845	-0.848	-0.849	-0.851	-0.852	-0.854	-0.855	-0.859	-0.860	-0.861	-0.864	-0.866	-0.869	-0.870	-0.874	-0.876	-0.880	-0.884	-0.888	-0.892	-0.896	-0.901	-0.906	-0.911	-0.918	-0.924	-0.930	-0.936	-0.942	-0.950	-0.958	100.000	5.000	2.000	1.000	6.000	0.000	0.000	0.000	0.000	0.000	0.000	0.000	0.000	0.000	0.000	0.000	0.000	0.000	0.574	0.586	0.599	0.612	0.625	0.636	0.650	0.662	0.675	0.688	0.700	0.714	0.726	0.739	0.752	0.766	0.779	0.794	0.806	0.820	0.835	0.850	0.864	0.878	0.892	0.908	0.922	0.938	0.954	0.969	0.984	0.999	1.014	1.030	1.045	1.060	1.074	1.089	1.104	1.118	1.132	1.148	1.161	1.174	1.188	1.201	1.215	1.226	1.239	1.251	1.261	1.274	1.284	1.294	1.302	1.312	1.321	1.330	1.339	1.346	1.352	1.360	1.366	1.372	1.378	1.382	1.388	1.391	1.396	1.400	1.404	1.406	1.409	1.412	1.414	1.418	1.419	1.420	1.422	1.425	1.426	1.426	1.428	1.430	1.430	1.431	1.431	1.432	1.434	1.434	1.435	1.435	1.436	1.436	1.436	1.438	1.439	1.439	1.439	1.440	1.440	1.441	1.441	1.441	1.442	1.442	1.442	1.442	1.444	1.444	1.444	1.444	1.444	1.444	1.444	1.445	1.445	1.444	1.445	1.445	1.444	1.444	1.444	1.444	1.444	1.442	1.441	1.440	1.439	1.439	1.438	1.438	1.435	1.434	1.432	1.431	1.429	1.428	1.426	1.424	1.421	1.419	1.416	1.414	1.411	1.408	1.405	1.401	1.398	1.394	1.389	1.384	1.379	1.374	1.368	1.362	1.356	1.350	1.342	1.335	1.328	1.320	1.311	1.302	1.294	1.284	1.275	1.264	1.252	1.241	1.230	1.218	1.205	1.191	1.179	1.165	1.151	1.136	1.122	1.108	1.091	1.076	1.059	1.044	1.028	1.010	0.995	0.978	0.961	0.942	0.926	0.909	0.891	0.875	0.859	0.841	0.825	0.808	0.792	0.775	0.760	0.745	0.729	0.714	0.700	0.686	0.674	0.660	0.646	0.635	0.622	0.612	0.601	0.590	0.581	0.572	0.564	0.556	0.549	0.542	0.536	0.530	0.524	0.520	0.516	0.511	0.509	0.505	0.502	0.500	0.500	0.498	0.496	0.496	0.495	0.495	0.495	0.495	0.496	0.496	0.498	0.498	0.499	0.499	0.500	0.500	0.500	0.501	0.501	0.502	0.504	0.502	0.504	0.502	0.501	0.501	0.499	0.498	0.496	0.494	0.491	0.489	0.486	0.481	0.478	0.474	0.469	0.464	0.459	0.452	0.445	0.439	0.431	0.422	0.415	0.406	0.398	0.388	0.378	0.368	0.356	0.344	0.334	0.320	0.308	0.294	0.280	0.266	0.252	0.238	0.222	0.206	0.190	0.174	0.158	0.140	0.124	0.105	0.088	0.070	0.051	0.032	0.014	-0.004	-0.024	-0.042	-0.062	-0.081	-0.101	-0.120	-0.138	-0.158	-0.176	-0.195	-0.212	-0.231	-0.249	-0.266	-0.282	-0.299	-0.315	-0.331	-0.346	-0.361	-0.375	-0.388	-0.400	-0.411	-0.424	-0.434	-0.442	-0.451	-0.460	-0.466	-0.472	-0.478	-0.482	-0.485	-0.486	-0.489	-0.490	-0.490	-0.488	-0.485	-0.482	-0.480	-0.475	-0.470	-0.462	-0.456	-0.449	-0.440	-0.430	-0.421	-0.410	-0.400	-0.389	-0.378	-0.365	-0.354	-0.341	-0.328	-0.315	-0.302	-0.289	-0.276	-0.264	-0.251	-0.239	-0.226	-0.215	-0.202	-0.191	-0.181	-0.171	-0.160	-0.151	-0.142	-0.135	-0.126	-0.120	-0.115	-0.109	-0.104	-0.100	-0.098	-0.095	-0.092	-0.092	-0.092	-0.092	-0.094	-0.096	-0.099	-0.101	-0.105	-0.110	-0.115	-0.120	-0.125	-0.132	-0.139	-0.145	-0.152	-0.160	-0.169	-0.176	-0.184	-0.191	-0.200	-0.209	-0.216	-0.224	-0.231	-0.240	-0.246	-0.254	-0.260	-0.268	-0.272	-0.278	-0.284	-0.289	-0.292	-0.296	-0.300	-0.302	-0.304	-0.306	-0.306	-0.308	-0.308	-0.308	-0.305	-0.305	-0.302	-0.300	-0.296	-0.294	-0.290	-0.285	-0.281	-0.275	-0.271	-0.265	-0.260	-0.252	-0.248	-0.240	-0.234	-0.226	-0.220	-0.214	-0.206	-0.200	-0.192	-0.186	-0.180	-0.174	-0.168	-0.161	-0.156	-0.151	-0.146	-0.141	-0.136	-0.132	-0.129	-0.126	-0.124	-0.121	-0.120	-0.118	-0.118	-0.116	-0.116	-0.116	-0.118	-0.119	-0.120	-0.122	-0.126	-0.129	-0.134	-0.138	-0.142	-0.148	-0.154	-0.160	-0.166	-0.174	-0.182	-0.190	-0.199	-0.208	-0.218	-0.228	-0.239	-0.250	-0.261	-0.274	-0.285	-0.299	-0.311	-0.326	-0.340	-0.355	-0.370	-0.385	-0.401	-0.418	-0.434	-0.450	-0.468	-0.486	-0.502	-0.521	-0.541	-0.560	-0.579	-0.599	-0.619	-0.638	-0.658	-0.679	-0.699	-0.719	-0.740	-0.761	-0.781	-0.802	-0.821	-0.842	-0.864	-0.884	-0.904	-0.924	-0.944	-0.962	-0.981	-1.001	-1.020	-1.038	-1.056	-1.074	-1.091	-1.108	-1.124	-1.139	-1.155	-1.170	-1.184	-1.196	-1.210	-1.222	-1.232	-1.245	-1.255	-1.265	-1.275	-1.284	-1.290	-1.299	-1.306	-1.311	-1.318	-1.322	-1.328	-1.331	-1.336	-1.340	-1.342	-1.345	-1.348	-1.350	-1.351	-1.354	-1.355	-1.356	-1.358	-1.358	-1.359	-1.360	-1.360	-1.362	-1.364	-1.365	-1.365	-1.368	-1.369	-1.372	-1.374	-1.376	-1.380	-1.384	-1.386	-1.391	-1.395	-1.400	-1.406	-1.411	-1.419	-1.425	-1.431	-1.439	-1.446	-1.455	-1.464	-1.472	-1.481	-1.491	-1.501	-1.511	-1.522	-1.532	-1.544	-1.555	-1.566	-1.578	-1.590	-1.601	-1.614	-1.625	-1.638	-1.650	-1.661	-1.672	-1.685	-1.696	-1.708	-1.719	-1.730	-1.740	-1.751	-1.762	-1.772	-1.781	-1.790	-1.800	-1.808	-1.816	-1.824	-1.830	-1.838	-1.844	-1.849	-1.855	-1.860	-1.864	-1.868	-1.871	-1.874	-1.876	-1.878	-1.880	-1.880	-1.880	-1.880	-1.879	-1.878	-1.876	-1.874	-1.871	-1.868	-1.864	-1.860	-1.855	-1.850	-1.846	-1.840	-1.834	-1.828	-1.822	-1.815	-1.808	-1.801	-1.794	-1.786	-1.779	-1.772	-1.764	-1.756	-1.749	-1.741	-1.734	-1.726	-1.720	-1.712	-1.705	-1.699	-1.691	-1.686	-1.680	-1.674	-1.669	-1.664	-1.660	-1.655	-1.651	-1.649	-1.645	-1.642	-1.641	-1.640	-1.640	-1.639	-1.639	-1.639	-1.640	-1.640	-1.642	-1.644	-1.648	-1.650	-1.654	-1.656	-1.660	-1.664	-1.668	-1.672	-1.676	-1.681	-1.686	-1.691	-1.695	-1.700	-1.705	-1.708	-1.711	-1.715	-1.720	-1.722	-1.725	-1.728	-1.729	-1.730	-1.731	-1.731	-1.730	-1.730	-1.729	-1.725	-1.722	-1.719	-1.714	-1.709	-1.702	-1.695	-1.689	-1.680	-1.671	-1.661	-1.650	-1.640	-1.629	-1.615	-1.601	-1.588	-1.572	-1.559	-1.542	-1.528	-1.511	-1.494	-1.478	-1.459	-1.442	-1.425	-1.406	-1.389	-1.370	-1.351	-1.334	-1.315	-1.299	-1.281	-1.264	-1.248	-1.231	-1.214	-1.199	-1.184	-1.169	-1.154	-1.141	-1.129	-1.116	-1.105	-1.094	-1.085	-1.075	-1.066	-1.058	-1.051	-1.045	-1.040	-1.035	-1.031	-1.029	-1.026	-1.024	-1.024	-1.024	-1.024	-1.025	-1.028	-1.030	-1.032	-1.036	-1.040	-1.044	-1.050	-1.055	-1.061	-1.066	-1.074	-1.080	-1.088	-1.095	-1.102	-1.110	-1.118	-1.125	-1.134	-1.141	-1.149	-1.158	-1.166	-1.174	-1.181	-1.189	-1.196	-1.202	-1.210	-1.216	-1.224	-1.230	-1.236	-1.242	-1.248	-1.252	-1.258	-1.262	-1.266	-1.271	-1.275	-1.276	-1.280	-1.282	-1.285	-1.288	-1.289	-1.290	-1.291	-1.291	-1.292	-1.292	-1.292	-1.291	-1.291	-1.291	-1.289	-1.288	-1.288	-1.285	-1.282	-1.281	-1.280	-1.276	-1.274	-1.272	-1.270	-1.268	-1.265	-1.262	-1.259	-1.256	-1.254	-1.252	-1.249	-1.246	-1.245	-1.242	-1.241	-1.240	-1.238	-1.238	-1.236	-1.236	-1.236	-1.236	-1.236	-1.236	-1.238	-1.239	-1.240	-1.241	-1.244	-1.246	-1.249	-1.252	-1.256	-1.260	-1.265	-1.270	-1.275	-1.281	-1.288	-1.292	-1.300	-1.306	-1.314	-1.321	-1.330	-1.339	-1.346	-1.356	-1.365	-1.374	-1.384	-1.394	-1.402	-1.412	-1.424	-1.434	-1.444	-1.455	-1.465	-1.475	-1.486	-1.495	-1.506	-1.516	-1.526	-1.535	-1.545	-1.554	-1.562	-1.570	-1.579	-1.585	-1.592	-1.599	-1.605	-1.610	-1.615	-1.619	-1.624	-1.625	-1.629	-1.630	-1.631	-1.632	-1.631	-1.630	-1.629	-1.626	-1.622	-1.618	-1.614	-1.608	-1.601	-1.594	-1.585	-1.576	-1.568	-1.556	-1.545	-1.532	-1.520	-1.508	-1.494	-1.479	-1.464	-1.448	-1.431	-1.414	-1.398	-1.379	-1.360	-1.340	-1.321	-1.301	-1.281	-1.260	-1.240	-1.219	-1.198	-1.176	-1.156	-1.134	-1.111	-1.091	-1.069	-1.048	-1.026	-1.005	-0.982	-0.962	-0.941	-0.921	-0.902	-0.881	-0.862	-0.844	-0.826	-0.808	-0.792	-0.775	-0.759	-0.744	-0.730	-0.715	-0.702	-0.691	-0.679	-0.668	-0.658	-0.649	-0.640	-0.632	-0.626	-0.620	-0.614	-0.610	-0.606	-0.604	-0.601	-0.599	-0.599	-0.599	-0.599	-0.601	-0.601	-0.604	-0.606	-0.610	-0.612	-0.616	-0.621	-0.625	-0.629	-0.634	-0.638	-0.642	-0.646	-0.651	-0.655	-0.659	-0.664	-0.666	-0.670	-0.672	-0.674	-0.675	-0.675	-0.676	-0.676	-0.674	-0.672	-0.670	-0.666	-0.662	-0.656	-0.650	-0.644	-0.635	-0.628	-0.618	-0.606	-0.595	-0.582	-0.569	-0.555	-0.539	-0.524	-0.507	-0.490	-0.471	-0.451	-0.432	-0.412	-0.391	-0.370	-0.348	-0.326	-0.302	-0.279	-0.256	-0.232	-0.209	-0.185	-0.160	-0.136	-0.111	-0.088	-0.062	-0.040	-0.015	0.009	0.031	0.054	0.078	0.099	0.120	0.141	0.161	0.181	0.201	0.220	0.239	0.255	0.272	0.288	0.304	0.318	0.331	0.345	0.358	0.369	0.379	0.390	0.399	0.408	0.415	0.422	0.429	0.435	0.440	0.445	0.448	0.451	0.454	0.456	0.459	0.459	0.460	0.460	0.459	0.459	0.458	0.456	0.455	0.452	0.450	0.448	0.445	0.441	0.439	0.436	0.432	0.430	0.426	0.424	0.420	0.416	0.414	0.411	0.408	0.405	0.404	0.401	0.398	0.396	0.395	0.392	0.392	0.391	0.391	0.390	0.389	0.390	0.390	0.391	0.391	0.392	0.394	0.395	0.396	0.399	0.400	0.402	0.404	0.406	0.409	0.410	0.412	0.415	0.416	0.419	0.420	0.422	0.424	0.425	0.426	0.426	0.426	0.426	0.425	0.425	0.422	0.421	0.418	0.416	0.411	0.408	0.402	0.398	0.391	0.384	0.376	0.368	0.360	0.350	0.340	0.328	0.316	0.302	0.290	0.276	0.261	0.245	0.230	0.214	0.195	0.176	0.158	0.139	0.119	0.099	0.078	0.055	0.034	0.010	-0.012	-0.036	-0.060	-0.084	-0.109	-0.134	-0.159	-0.184	-0.210	-0.236	-0.261	-0.288	-0.314	-0.340	-0.366	-0.392	-0.418	-0.444	-0.469	-0.496	-0.521	-0.546	-0.570	-0.595	-0.619	-0.642	-0.666	-0.689	-0.711	-0.731	-0.754	-0.774	-0.794	-0.812	-0.831	-0.849	-0.866	-0.882	-0.898	-0.912	-0.926	-0.940	-0.952	-0.964	-0.974	-0.984	-0.992	-1.000	-1.006	-1.012	-1.018	-1.022	-1.025	-1.029	-1.029	-1.030	-1.030	-1.029	-1.028	-1.025	-1.022	-1.020	-1.015	-1.010	-1.004	-0.999	-0.992	-0.985	-0.979	-0.971	-0.964	-0.956	-0.948	-0.940	-0.931	-0.924	-0.915	-0.908	-0.900	-0.891	-0.885	-0.878	-0.871	-0.864	-0.858	-0.851	-0.846	-0.841	-0.836	-0.832	-0.829	-0.826	-0.824	-0.821	-0.820	-0.820	-0.820	-0.820	-0.821	-0.822	-0.825	-0.828	-0.830	-0.834	-0.840	-0.844	-0.849	-0.855	-0.861	-0.868	-0.874	-0.881	-0.889	-0.896	-0.904	-0.912	-0.921	-0.929	-0.938	-0.948	-0.956	-0.965	-0.974	-0.984	-0.992	-1.001	-1.010	-1.019	-1.028	-1.036	-1.045	-1.054	-1.062	-1.070	-1.078	-1.085	-1.094	-1.100	-1.108	-1.114	-1.121	-1.128	-1.134	-1.139	-1.145	-1.151	-1.156	-1.161	-1.166	-1.169	-1.174	-1.178	-1.181	-1.184	-1.188	-1.189	-1.191	-1.192	-1.194	-1.195	-1.196	-1.198	-1.196	-1.198	-1.196	-1.195	-1.195	-1.194	-1.191	-1.190	-1.188	-1.185	-1.184	-1.180	-1.178	-1.174	-1.171	-1.166	-1.164	-1.159	-1.155	-1.150	-1.146	-1.142	-1.138	-1.134	-1.130	-1.125	-1.120	-1.118	-1.114	-1.109	-1.105	-1.102	-1.099	-1.098	-1.094	-1.092	-1.091	-1.090	-1.089	-1.089	-1.089	-1.089	-1.090	-1.092	-1.094	-1.096	-1.099	-1.102	-1.106	-1.111	-1.115	-1.121	-1.126	-1.134	-1.140	-1.148	-1.155	-1.164	-1.172	-1.181	-1.191	-1.201	-1.211	-1.222	-1.232	-1.245	-1.256	-1.269	-1.280	-1.294	-1.305	-1.319	-1.331	-1.345	-1.358	-1.371	-1.384	-1.396	-1.410	-1.422	-1.436	-1.450	-1.462	-1.476	-1.489	-1.502	-1.515	-1.528	-1.541	-1.552	-1.566	-1.578	-1.590	-1.602	-1.615	-1.628	-1.639	-1.650	-1.662	-1.674	-1.685	-1.696	-1.708	-1.719	-1.730	-1.741	-1.752	-1.764	-1.774	-1.786	-1.796	-1.806	-1.818	-1.829	-1.840	-1.850	-1.861	-1.871	-1.881	-1.892	-1.902	-1.912	-1.922	-1.934	-1.944	-1.954	-1.964	-1.974	-1.982	-1.991	-2.001	-2.011	-2.019	-2.029	-2.036	-2.045	-2.054	-2.061	-2.069	-2.078	-2.084	-2.091	-2.098	-2.104	-2.110	-2.115	-2.121	-2.126	-2.132	-2.136	-2.141	-2.145	-2.150	-2.152	-2.156	-2.160	-2.162	-2.165	-2.168	-2.168	-2.170	-2.171	-2.172	-2.172	-2.172	-2.172	-2.172	-2.172	-2.171	-2.172	-2.170	-2.170	-2.168	-2.166	-2.165	-2.162	-2.160	-2.158	-2.155	-2.152	-2.149	-2.146	-2.142	-2.138	-2.134	-2.130	-2.125	-2.120	-2.115	-2.110	-2.105	-2.099	-2.095	-2.088	-2.082	-2.075	-2.069	-2.062	-2.055	-2.047	-2.040	-2.033	-2.025	-2.018	-2.009	-2.000	-1.991	-1.982	-1.974	-1.964	-1.955	-1.945	-1.936	-1.926	-1.916	-1.906	-1.896	-1.888	-1.878	-1.866	-1.858	-1.848	-1.836	-1.828	-1.816	-1.808	-1.798	-1.789	-1.778	-1.768	-1.759	-1.750	-1.741	-1.731	-1.724	-1.714	-1.706	-1.698	-1.690	-1.682	-1.675	-1.668	-1.661	-1.655	-1.649	-1.642	-1.636	-1.631	-1.626	-1.621	-1.616	-1.611	-1.606	-1.602	-1.599	-1.596	-1.591	-1.588	-1.585	-1.581	-1.579	-1.575	-1.572	-1.569	-1.566	-1.564	-1.561	-1.559	-1.555	-1.551	-1.549	-1.545	-1.541	-1.539	-1.534	-1.530	-1.526	-1.521	-1.516	-1.510	-1.505	-1.500	-1.492	-1.485	-1.479	-1.471	-1.464	-1.455	-1.446	-1.438	-1.428	-1.418	-1.408	-1.395	-1.385	-1.372	-1.360	-1.348	-1.334	-1.320	-1.305	-1.291	-1.276	-1.260	-1.245	-1.229	-1.211	-1.194	-1.176	-1.159	-1.142	-1.122	-1.104	-1.085	-1.066	-1.048	-1.029	-1.010	-0.990	-0.971	-0.952	-0.932	-0.914	-0.894	-0.875	-0.855	-0.836	-0.818	-0.799	-0.780	-0.762	-0.744	-0.728	-0.710	-0.692	-0.676	-0.660	-0.645	-0.630	-0.615	-0.601	-0.588	-0.574	-0.561	-0.550	-0.538	-0.526	-0.515	-0.505	-0.496	-0.488	-0.478	-0.470	-0.464	-0.456	-0.450	-0.444	-0.439	-0.434	-0.430	-0.425	-0.421	-0.419	-0.414	-0.411	-0.410	-0.406	-0.405	-0.402	-0.401	-0.399	-0.398	-0.398	-0.396	-0.395	-0.392	-0.391	-0.390	-0.389	-0.386	-0.385	-0.384	-0.381	-0.379	-0.376	-0.374	-0.370	-0.368	-0.362	-0.359	-0.355	-0.350	-0.345	-0.340	-0.335	-0.329	-0.322	-0.315	-0.309	-0.301	-0.295	-0.286	-0.278	-0.270	-0.261	-0.252	-0.242	-0.234	-0.224	-0.214	-0.204	-0.194	-0.182	-0.172	-0.162	-0.152	-0.141	-0.131	-0.120	-0.109	-0.099	-0.088	-0.076	-0.066	-0.055	-0.045	-0.034	-0.024	-0.014	-0.004	0.006	0.016	0.026	0.036	0.045	0.054	0.062	0.071	0.080	0.089	0.096	0.104	0.111	0.119	0.125	0.131	0.139	0.145	0.151	0.156	0.162	0.168	0.172	0.178	0.182	0.185	0.190	0.194	0.196	0.200	0.204	0.206	0.209	0.211	0.212	0.216	0.218	0.219	0.221	0.222	0.224	0.225	0.225	0.226	0.228	0.229	0.228	0.229	0.230	0.230	0.230	0.231	0.231	0.231	0.231	0.231	0.232	0.234	0.234	0.234	0.235	0.236	0.238	0.238	0.240	0.241	0.244	0.245	0.246	0.249	0.251	0.252	0.256	0.259	0.262	0.265	0.269	0.271	0.276	0.279	0.282	0.286	0.290	0.294	0.298	0.301	0.305	0.309	0.312	0.316	0.320	0.324	0.328	0.331	0.334	0.336	0.340	0.342	0.345	0.346	0.348	0.350	0.351	0.351	0.351	0.352	0.352	0.351	0.351	0.350	0.348	0.346	0.344	0.341	0.338	0.334	0.330	0.326	0.321	0.316	0.310	0.305	0.300	0.294	0.288	0.280	0.274	0.266	0.260	0.252	0.245	0.238	0.229	0.221	0.214	0.204	0.196	0.189	0.180	0.171	0.162	0.154	0.146	0.138	0.130	0.121	0.112	0.105	0.096	0.088	0.080	0.072	0.064	0.056	0.049	0.041	0.034	0.026	0.018	0.011	0.002	-0.005	-0.012	-0.020	-0.026	-0.032	-0.040	-0.046	-0.054	-0.060	-0.068	-0.074	-0.081	-0.086	-0.094	-0.099	-0.105	-0.111	-0.118	-0.124	-0.129	-0.135	-0.141	-0.146	-0.150	-0.155	-0.160	-0.165	-0.169	-0.172	-0.176	-0.180	-0.184	-0.188	-0.190	-0.194	-0.195	-0.199	-0.200	-0.204	-0.205	-0.206	-0.209	-0.210	-0.212	-0.212	-0.214	-0.215	-0.216	-0.216	-0.218	-0.218	-0.219	-0.220	-0.221	-0.222	-0.222	-0.224	-0.224	-0.226	-0.226	-0.229	-0.230	-0.231	-0.234	-0.236	-0.238	-0.240	-0.241	-0.245	-0.248	-0.250	-0.254	-0.258	-0.261	-0.265	-0.268	-0.272	-0.276	-0.280	-0.285	-0.290	-0.292	-0.298	-0.302	-0.306	-0.311	-0.316	-0.320	-0.325	-0.330	-0.332	-0.338	-0.341	-0.345	-0.349	-0.352	-0.356	-0.359	-0.361	-0.364	-0.368	-0.369	-0.370	-0.372	-0.374	-0.375	-0.376	-0.375	-0.376	-0.375	-0.375	-0.374	-0.374	-0.372	-0.370	-0.368	-0.366	-0.364	-0.360	-0.358	-0.354	-0.350	-0.345	-0.342	-0.338	-0.332	-0.328	-0.321	-0.318	-0.311	-0.305	-0.299	-0.294	-0.288	-0.281	-0.275	-0.269	-0.262	-0.256	-0.249	-0.242	-0.235	-0.230	-0.222	-0.216	-0.209	-0.204	-0.198	-0.191	-0.185	-0.181	-0.175	-0.169	-0.165	-0.161	-0.156	-0.152	-0.149	-0.145	-0.141	-0.139	-0.136	-0.134	-0.132	-0.131	-0.130	-0.129	-0.129	-0.128	-0.129	-0.129	-0.130	-0.132	-0.134	-0.136	-0.138	-0.140	-0.144	-0.146	-0.150	-0.152	-0.158	-0.160	-0.164	-0.169	-0.172	-0.176	-0.180	-0.185	-0.190	-0.192	-0.198	-0.200	-0.204	-0.209	-0.211	-0.215	-0.216	-0.220	-0.221	-0.224	-0.225	-0.228	-0.228	-0.229	-0.230	-0.229	-0.229	-0.229	-0.228	-0.226	-0.224	-0.222	-0.220	-0.218	-0.214	-0.211	-0.208	-0.205	-0.201	-0.196	-0.192	-0.190	-0.186	-0.181	-0.178	-0.174	-0.170	-0.166	-0.164	-0.160	-0.158	-0.155	-0.152	-0.150	-0.149	-0.149	-0.148	-0.146	-0.148	-0.148	-0.149	-0.151	-0.152	-0.155	-0.160	-0.164	-0.168	-0.174	-0.179	-0.185	-0.192	-0.200	-0.208	-0.216	-0.225	-0.235	-0.244	-0.254	-0.266	-0.276	-0.288	-0.300	-0.312	-0.325	-0.338	-0.350	-0.362	-0.376	-0.390	-0.404	-0.418	-0.430	-0.444	-0.458	-0.470	-0.482	-0.496	-0.509	-0.521	-0.534	-0.546	-0.559	-0.570	-0.581	-0.591	-0.601	-0.611	-0.621	-0.630	-0.638	-0.646	-0.652	-0.660	-0.666	-0.671	-0.676	-0.680	-0.684	-0.686	-0.689	-0.690	-0.691	-0.691	-0.691	-0.690	-0.688	-0.686	-0.682	-0.679	-0.674	-0.669	-0.662	-0.655	-0.649	-0.640	-0.631	-0.622	-0.612	-0.602	-0.591	-0.580	-0.568	-0.555	-0.542	-0.529	-0.514	-0.500	-0.485	-0.470	-0.455	-0.440	-0.422	-0.408	-0.391	-0.374	-0.358	-0.341	-0.324	-0.308	-0.290	-0.272	-0.255	-0.239	-0.221	-0.204	-0.188	-0.171	-0.155	-0.139	-0.124	-0.108	-0.091	-0.076	-0.061	-0.046	-0.032	-0.018	-0.005	0.009	0.022	0.034	0.046	0.058	0.070	0.080	0.091	0.100	0.110	0.120	0.128	0.136	0.144	0.151	0.158	0.165	0.171	0.175	0.181	0.185	0.190	0.192	0.196	0.199	0.201	0.204	0.204	0.205	0.205	0.206	0.205	0.206	0.205	0.202	0.202	0.200	0.198	0.196	0.192	0.191	0.189	0.185	0.182	0.179	0.176	0.172	0.169	0.168	0.164	0.161	0.160	0.156	0.155	0.154	0.152	0.152	0.151	0.151	0.152	0.154	0.154	0.156	0.159	0.164	0.168	0.172	0.179	0.185	0.191	0.199	0.208	0.219	0.229	0.239	0.251	0.264	0.278	0.291	0.306	0.322	0.339	0.355	0.374	0.392	0.410	0.431	0.451	0.471	0.492	0.514	0.536	0.558	0.580	0.602	0.625	0.648	0.671	0.694	0.718	0.740	0.761	0.784	0.806	0.828	0.849	0.869	0.890	0.910	0.929	0.948	0.965	0.982	0.999	1.014	1.030	1.044	1.058	1.071	1.082	1.095	1.104	1.114	1.122	1.130	1.138	1.144	1.150	1.155	1.159	1.162	1.166	1.168	1.169	1.169	1.170	1.169	1.169	1.168	1.165	1.164	1.160	1.158	1.155	1.151	1.148	1.145	1.140	1.136	1.131	1.128	1.124	1.119	1.114	1.110	1.106	1.102	1.098	1.094	1.090	1.086	1.084	1.080	1.078	1.075	1.074	1.071	1.070	1.068	1.068	1.066	1.066	1.065	1.066	1.068	1.066	1.068	1.070	1.071	1.072	1.075	1.079	1.081	1.085	1.089	1.091	1.096	1.100	1.104	1.110	1.114	1.120	1.125	1.131	1.136	1.142	1.150	1.156	1.162	1.170	1.178	1.184	1.190	1.199	1.205	1.212	1.220	1.228	1.234	1.241	1.249	1.255	1.262	1.269	1.275	1.281	1.286	1.291	1.296	1.301	1.305	1.309	1.311	1.314	1.316	1.319	1.318	1.319	1.319	1.316	1.314	1.311	1.308	1.304	1.299	1.292	1.285	1.278	1.269	1.260	1.249	1.238	1.225	1.214	1.200	1.185	1.169	1.154	1.136	1.119	1.101	1.082	1.064	1.044	1.022	1.002	0.981	0.959	0.938	0.915	0.894	0.871	0.850	0.828	0.805	0.782	0.761	0.739	0.719	0.698	0.676	0.656	0.638	0.619	0.600	0.582	0.565	0.549	0.534	0.519	0.505	0.491	0.479	0.466	0.455	0.446	0.436	0.428	0.420	0.412	0.406	0.400	0.395	0.391	0.386	0.384	0.380	0.378	0.376	0.375	0.374	0.372	0.372	0.370	0.370	0.370	0.370	0.369	0.368	0.368	0.366	0.365	0.362	0.361	0.358	0.355	0.351	0.348	0.342	0.338	0.331	0.325	0.316	0.309	0.301	0.290	0.281	0.269	0.258	0.245	0.232	0.219	0.205	0.189	0.172	0.158	0.140	0.122	0.105	0.086	0.068	0.049	0.030	0.010	-0.009	-0.029	-0.049	-0.069	-0.089	-0.109	-0.129	-0.148	-0.166	-0.186	-0.205	-0.222	-0.240	-0.258	-0.275	-0.290	-0.305	-0.320	-0.335	-0.348	-0.360	-0.371	-0.381	-0.390	-0.400	-0.408	-0.414	-0.420	-0.424	-0.428	-0.429	-0.430	-0.430	-0.429	-0.426	-0.425	-0.419	-0.414	-0.408	-0.400	-0.391	-0.382	-0.371	-0.360	-0.348	-0.334	-0.320	-0.305	-0.288	-0.271	-0.252	-0.235	-0.215	-0.196	-0.176	-0.154	-0.132	-0.111	-0.088	-0.065	-0.041	-0.019	0.005	0.030	0.054	0.079	0.102	0.128	0.152	0.178	0.202	0.226	0.250	0.275	0.299	0.324	0.348	0.370	0.392	0.416	0.439	0.461	0.482	0.505	0.526	0.548	0.566	0.588	0.606	0.626	0.644	0.662	0.680	0.698	0.715	0.731	0.748	0.762	0.778	0.792	0.808	0.822	0.836	0.849	0.862	0.875	0.888	0.900	0.911	0.924	0.934	0.945	0.956	0.966	0.978	0.988	0.998	1.006	1.016	1.026	1.036	1.045	1.054	1.064	1.072	1.081	1.091	1.099	1.108	1.116	1.126	1.134	1.142	1.152	1.160	1.169	1.179	1.186	1.196	1.204	1.214	1.222	1.231	1.240	1.249	1.259	1.268	1.278	1.288	1.296	1.305	1.315	1.324	1.334	1.342	1.352	1.362	1.371	1.380	1.389	1.399	1.408	1.415	1.425	1.432	1.440	1.448	1.456	1.462	1.470	1.476	1.482	1.489	1.494	1.498	1.502	1.506	1.509	1.512	1.515	1.516	1.518	1.518	1.518	1.518	1.515	1.514	1.510	1.506	1.502	1.496	1.491	1.485	1.478	1.470	1.460	1.451	1.441	1.430	1.419	1.405	1.392	1.379	1.365	1.349	1.334	1.316	1.299	1.281	1.264	1.244	1.224	1.204	1.182	1.161	1.140	1.118	1.095	1.072	1.048	1.024	0.999	0.975	0.949	0.924	0.898	0.871	0.844	0.816	0.789	0.761	0.734	0.705	0.678	0.649	0.619	0.590	0.561	0.531	0.501	0.471	0.441	0.410	0.380	0.349	0.319	0.288	0.255	0.225	0.192	0.161	0.130	0.098	0.068	0.035	0.004	-0.029	-0.060	-0.091	-0.124	-0.155	-0.186	-0.218	-0.249	-0.280	-0.311	-0.341	-0.372	-0.402	-0.434	-0.464	-0.494	-0.524	-0.554	-0.582	-0.610	-0.640	-0.668	-0.695	-0.721	-0.750	-0.776	-0.801	-0.826	-0.851	-0.876	-0.900	-0.924	-0.946	-0.970	-0.991	-1.012	-1.034	-1.054	-1.074	-1.092	-1.111	-1.128	-1.145	-1.161	-1.178	-1.192	-1.206	-1.221	-1.234	-1.246	-1.259	-1.270	-1.281	-1.291	-1.300	-1.309	-1.318	-1.325	-1.332	-1.338	-1.345	-1.350	-1.355	-1.359	-1.362	-1.365	-1.369	-1.370	-1.371	-1.372	-1.372	-1.372	-1.372	-1.370	-1.369	-1.366	-1.364	-1.361	-1.359	-1.354	-1.350	-1.344	-1.339	-1.334	-1.328	-1.321	-1.314	-1.306	-1.299	-1.290	-1.281	-1.271	-1.262	-1.252	-1.242	-1.231	-1.219	-1.208	-1.195	-1.182	-1.169	-1.155	-1.141	-1.126	-1.110	-1.095	-1.079	-1.061	-1.045	-1.026	-1.009	-0.990	-0.971	-0.951	-0.931	-0.910	-0.890	-0.868	-0.846	-0.824	-0.801	-0.779	-0.755	-0.731	-0.706	-0.682	-0.658	-0.634	-0.609	-0.582	-0.558	-0.531	-0.506	-0.481	-0.455	-0.430	-0.404	-0.379	-0.352	-0.328	-0.304	-0.278	-0.254	-0.230	-0.206	-0.181	-0.159	-0.135	-0.114	-0.091	-0.070	-0.049	-0.028	-0.009	0.011	0.031	0.049	0.066	0.084	0.101	0.118	0.132	0.149	0.164	0.178	0.191	0.206	0.219	0.231	0.244	0.256	0.269	0.280	0.291	0.302	0.314	0.325	0.336	0.348	0.358	0.369	0.380	0.390	0.401	0.412	0.425	0.435	0.448	0.460	0.472	0.484	0.498	0.510	0.522	0.538	0.551	0.565	0.580	0.594	0.609	0.624	0.639	0.654	0.670	0.686	0.702	0.719	0.735	0.750	0.768	0.784	0.800	0.816	0.832	0.849	0.865	0.882	0.899	0.915	0.931	0.946	0.961	0.976	0.992	1.006	1.021	1.035	1.049	1.062	1.076	1.089	1.101	1.114	1.125	1.136	1.149	1.159	1.170	1.180	1.189	1.199	1.209	1.216	1.226	1.234	1.241	1.250	1.256	1.264	1.271	1.276	1.282	1.290	1.295	1.301	1.306	1.311	1.316	1.320	1.325	1.330	1.334	1.338	1.341	1.344	1.346	1.350	1.352	1.354	1.358	1.359	1.359	1.361	1.362	1.362	1.364	1.364	1.362	1.362	1.361	1.360	1.359	1.358	1.355	1.354	1.351	1.348	1.345	1.341	1.338	1.334	1.329	1.324	1.320	1.316	1.310	1.305	1.300	1.294	1.288	1.282	1.275	1.270	1.264	1.258	1.250	1.244	1.236	1.230	1.222	1.216	1.209	1.201	1.195	1.189	1.181	1.174	1.168	1.160	1.152	1.146	1.140	1.132	1.125	1.120	1.111	1.105	1.098	1.090	1.084	1.076	1.069	1.061	1.052	1.045	1.036	1.029	1.019	1.010	1.000	0.991	0.981	0.972	0.961	0.950	0.940	0.928	0.916	0.904	0.891	0.878	0.865	0.851	0.838	0.824	0.809	0.792	0.778	0.761	0.746	0.730	0.714	0.696	0.680	0.662	0.645	0.628	0.610	0.592	0.575	0.556	0.539	0.522	0.504	0.488	0.470	0.452	0.436	0.420	0.405	0.389	0.372	0.358	0.344	0.329	0.315	0.302	0.290	0.278	0.265	0.255	0.244	0.234	0.224	0.215	0.206	0.199	0.191	0.184	0.176	0.171	0.166	0.160	0.156	0.151	0.149	0.144	0.141	0.138	0.136	0.134	0.131	0.130	0.128	0.126	0.126	0.124	0.124	0.121	0.120	0.120	0.119	0.118	0.116	0.115	0.115	0.111	0.110	0.109	0.108	0.105	0.102	0.100	0.096	0.092	0.090	0.085	0.081	0.078	0.074	0.068	0.062	0.058	0.051	0.044	0.038	0.031	0.022	0.015	0.006	-0.002	-0.011	-0.020	-0.031	-0.040	-0.051	-0.062	-0.074	-0.086	-0.099	-0.111	-0.125	-0.139	-0.152	-0.168	-0.182	-0.198	-0.215	-0.230	-0.246	-0.264	-0.282	-0.300	-0.318	-0.336	-0.355	-0.374	-0.394	-0.414	-0.432	-0.454	-0.474	-0.495	-0.515	-0.536	-0.556	-0.578	-0.599	-0.618	-0.639	-0.660	-0.680	-0.699	-0.719	-0.739	-0.756	-0.776	-0.792	-0.810	-0.828	-0.844	-0.859	-0.875	-0.889	-0.901	-0.914	-0.925	-0.938	-0.946	-0.956	-0.964	-0.970	-0.976	-0.982	-0.986	-0.990	-0.992	-0.994	-0.992	-0.992	-0.991	-0.988	-0.985	-0.980	-0.976	-0.970	-0.962	-0.956	-0.948	-0.939	-0.929	-0.919	-0.909	-0.898	-0.886	-0.875	-0.864	-0.852	-0.839	-0.828	-0.815	-0.802	-0.790	-0.779	-0.768	-0.755	-0.744	-0.734	-0.722	-0.712	-0.704	-0.695	-0.686	-0.678	-0.671	-0.665	-0.658	-0.654	-0.649	-0.645	-0.641	-0.640	-0.639	-0.638	-0.638	-0.639	-0.639	-0.641	-0.644	-0.649	-0.651	-0.656	-0.662	-0.668	-0.674	-0.680	-0.688	-0.695	-0.702	-0.710	-0.719	-0.728	-0.736	-0.745	-0.752	-0.761	-0.770	-0.779	-0.788	-0.795	-0.804	-0.811	-0.819	-0.825	-0.831	-0.839	-0.844	-0.849	-0.854	-0.858	-0.861	-0.864	-0.868	-0.869	-0.869	-0.870	-0.870	-0.869	-0.868	-0.866	-0.862	-0.859	-0.855	-0.849	-0.845	-0.839	-0.831	-0.824	-0.816	-0.808	-0.799	-0.790	-0.780	-0.770	-0.759	-0.748	-0.735	-0.724	-0.712	-0.700	-0.688	-0.675	-0.662	-0.649	-0.638	-0.624	-0.611	-0.598	-0.585	-0.572	-0.560	-0.548	-0.536	-0.524	-0.511	-0.501	-0.490	-0.479	-0.469	-0.459	-0.449	-0.440	-0.432	-0.424	-0.416	-0.410	-0.402	-0.398	-0.391	-0.388	-0.384	-0.380	-0.378	-0.376	-0.374	-0.374	-0.372	-0.375	-0.376	-0.379	-0.381	-0.384	-0.389	-0.395	-0.400	-0.408	-0.415	-0.422	-0.432	-0.442	-0.452	-0.464	-0.476	-0.489	-0.502	-0.518	-0.531	-0.548	-0.564	-0.581	-0.598	-0.616	-0.635	-0.655	-0.675	-0.695	-0.716	-0.739	-0.760	-0.782	-0.805	-0.829	-0.852	-0.876	-0.899	-0.924	-0.949	-0.971	-0.996	-1.021	-1.044	-1.069	-1.091	-1.116	-1.139	-1.161	-1.184	-1.206	-1.229	-1.250	-1.270	-1.290	-1.310	-1.330	-1.349	-1.366	-1.382	-1.399	-1.415	-1.430	-1.444	-1.456	-1.470	-1.482	-1.492	-1.502	-1.512	-1.520	-1.529	-1.535	-1.541	-1.548	-1.552	-1.555	-1.560	-1.564	-1.565	-1.566	-1.569	-1.570	-1.570	-1.571	-1.571	-1.570	-1.570	-1.569	-1.569	-1.569	-1.568	-1.568	-1.566	-1.565	-1.565	-1.565	-1.565	-1.564	-1.566	-1.566	-1.568	-1.570	-1.571	-1.574	-1.576	-1.581	-1.584	-1.589	-1.594	-1.599	-1.605	-1.611	-1.619	-1.626	-1.634	-1.644	-1.652	-1.662	-1.671	-1.682	-1.692	-1.704	-1.715	-1.726	-1.739	-1.750	-1.762	-1.775	-1.789	-1.800	-1.814	-1.826	-1.840	-1.852	-1.866	-1.878	-1.890	-1.902	-1.916	-1.928	-1.939	-1.951	-1.961	-1.972	-1.982	-1.992	-2.002	-2.011	-2.020	-2.029	-2.035	-2.044	-2.050	-2.056	-2.061	-2.066	-2.071	-2.075	-2.079	-2.082	-2.084	-2.086	-2.088	-2.088	-2.088	-2.089	-2.086	-2.086	-2.084	-2.082	-2.080	-2.076	-2.072	-2.068	-2.065	-2.059	-2.054	-2.049	-2.042	-2.038	-2.031	-2.025	-2.018	-2.011	-2.004	-1.998	-1.991	-1.984	-1.978	-1.969	-1.962	-1.955	-1.949	-1.941	-1.936	-1.929	-1.922	-1.918	-1.911	-1.906	-1.901	-1.898	-1.894	-1.890	-1.886	-1.884	-1.882	-1.880	-1.879	-1.878	-1.879	-1.878	-1.880	-1.880	-1.882	-1.885	-1.888	-1.891	-1.895	-1.900	-1.905	-1.910	-1.916	-1.922	-1.929	-1.935	-1.942	-1.949	-1.956	-1.964	-1.972	-1.979	-1.988	-1.995	-2.002	-2.010	-2.019	-2.025	-2.033	-2.039	-2.045	-2.050	-2.056	-2.060	-2.065	-2.068	-2.071	-2.072	-2.074	-2.074	-2.075	-2.072	-2.071	-2.068	-2.065	-2.060	-2.054	-2.049	-2.040	-2.033	-2.024	-2.014	-2.001	-1.990	-1.976	-1.964	-1.950	-1.934	-1.920	-1.902	-1.886	-1.868	-1.850	-1.831	-1.812	-1.792	-1.774	-1.754	-1.734	-1.714	-1.694	-1.674	-1.654	-1.635	-1.616	-1.596	-1.578	-1.559	-1.540	-1.524	-1.506	-1.491	-1.475	-1.461	-1.446	-1.434	-1.421	-1.410	-1.399	-1.389	-1.380	-1.371	-1.365	-1.360	-1.355	-1.350	-1.348	-1.344	-1.344	-1.342	-1.342	-1.344	-1.346	-1.350	-1.352	-1.358	-1.361	-1.368	-1.374	-1.381	-1.388	-1.395	-1.404	-1.411	-1.421	-1.430	-1.440	-1.449	-1.459	-1.468	-1.479	-1.488	-1.498	-1.508	-1.518	-1.526	-1.536	-1.546	-1.555	-1.564	-1.572	-1.580	-1.589	-1.596	-1.605	-1.612	-1.620	-1.626	-1.632	-1.639	-1.645	-1.650	-1.655	-1.661	-1.665	-1.669	-1.672	-1.676	-1.680	-1.682	-1.686	-1.690	-1.691	-1.694	-1.695	-1.698	-1.699	-1.700	-1.702	-1.702	-1.704	-1.705	-1.705	-1.705	-1.706	-1.706	-1.706	-1.706	-1.706	-1.708	-1.706	-1.706	-1.706	-1.705	-1.705	-1.705	-1.704	-1.702	-1.704	-1.702	-1.702	-1.702	-1.702	-1.701	-1.701	-1.701	-1.701	-1.700	-1.700	-1.701	-1.700	-1.701	-1.702	-1.702	-1.704	-1.704	-1.706	-1.708	-1.709	-1.711	-1.714	-1.716	-1.718	-1.721	-1.725	-1.729	-1.731	-1.735	-1.740	-1.745	-1.749	-1.754	-1.760	-1.766	-1.772	-1.779	-1.785	-1.792	-1.799	-1.805	-1.812	-1.821	-1.829	-1.838	-1.845	-1.854	-1.862	-1.871	-1.880	-1.889	-1.896	-1.906	-1.912	-1.921	-1.930	-1.939	-1.946	-1.952	-1.961	-1.968	-1.974	-1.980	-1.986	-1.991	-1.995	-2.000	-2.004	-2.006	-2.009	-2.010	-2.013	-2.013	-2.013	-2.013	-2.011	-2.010	-2.006	-2.002	-1.999	-1.994	-1.988	-1.981	-1.974	-1.966	-1.956	-1.948	-1.936	-1.926	-1.914	-1.902	-1.889	-1.876	-1.862	-1.848	-1.832	-1.818	-1.801	-1.784	-1.768	-1.751	-1.732	-1.715	-1.696	-1.679	-1.660	-1.641	-1.622	-1.604	-1.584	-1.566	-1.548	-1.528	-1.510	-1.490	-1.471	-1.452	-1.435	-1.416	-1.399	-1.381	-1.365	-1.349	-1.332	-1.318	-1.301	-1.288	-1.272	-1.260	-1.246	-1.234	-1.221	-1.210	-1.199	-1.190	-1.180	-1.170	-1.162	-1.155	-1.149	-1.142	-1.138	-1.132	-1.128	-1.125	-1.121	-1.120	-1.118	-1.116	-1.116	-1.115	-1.116	-1.118	-1.119	-1.120	-1.122	-1.125	-1.129	-1.131	-1.134	-1.138	-1.141	-1.145	-1.149	-1.154	-1.156	-1.160	-1.164	-1.166	-1.169	-1.171	-1.175	-1.175	-1.178	-1.178	-1.179	-1.178	-1.178	-1.175	-1.174	-1.170	-1.165	-1.160	-1.155	-1.149	-1.141	-1.135	-1.125	-1.115	-1.104	-1.092	-1.080	-1.068	-1.052	-1.038	-1.021	-1.004	-0.986	-0.968	-0.949	-0.928	-0.908	-0.886	-0.864	-0.841	-0.819	-0.794	-0.770	-0.745	-0.720	-0.695	-0.670	-0.644	-0.618	-0.591	-0.566	-0.539	-0.512	-0.486	-0.460	-0.434	-0.408	-0.382	-0.358	-0.331	-0.306	-0.284	-0.260	-0.236	-0.214	-0.190	-0.169	-0.148	-0.128	-0.106	-0.088	-0.068	-0.049	-0.031	-0.014	0.002	0.019	0.034	0.049	0.062	0.076	0.089	0.102	0.114	0.125	0.136	0.146	0.156	0.165	0.175	0.182	0.191	0.200	0.206	0.214	0.219	0.225	0.232	0.238	0.242	0.249	0.254	0.259	0.264	0.268	0.272	0.276	0.280	0.285	0.289	0.292	0.296	0.300	0.304	0.308	0.312	0.315	0.320	0.324	0.328	0.330	0.334	0.339	0.342	0.346	0.351	0.355	0.358	0.361	0.366	0.370	0.374	0.378	0.381	0.384	0.388	0.391	0.394	0.398	0.401	0.402	0.405	0.408	0.409	0.411	0.414	0.414	0.415	0.415	0.415	0.415	0.414	0.412	0.411	0.408	0.405	0.400	0.398	0.392	0.386	0.381	0.374	0.365	0.358	0.349	0.339	0.329	0.318	0.306	0.295	0.280	0.268	0.252	0.236	0.221	0.204	0.185	0.168	0.148	0.129	0.108	0.088	0.066	0.042	0.020	-0.002	-0.028	-0.052	-0.078	-0.102	-0.129	-0.155	-0.182	-0.209	-0.236	-0.264	-0.292	-0.320	-0.349	-0.379	-0.406	-0.435	-0.465	-0.492	-0.522	-0.551	-0.580	-0.609	-0.638	-0.665	-0.694	-0.720	-0.748	-0.775	-0.801	-0.828	-0.852	-0.878	-0.902	-0.925	-0.949	-0.971	-0.994	-1.015	-1.036	-1.056	-1.075	-1.092	-1.110	-1.126	-1.142	-1.156	-1.171	-1.182	-1.196	-1.205	-1.216	-1.225	-1.232	-1.241	-1.246	-1.251	-1.256	-1.261	-1.262	-1.265	-1.265	-1.266	-1.265	-1.264	-1.262	-1.259	-1.256	-1.251	-1.248	-1.242	-1.238	-1.231	-1.224	-1.218	-1.210	-1.202	-1.196	-1.189	-1.182	-1.174	-1.166	-1.159	-1.152	-1.145	-1.138	-1.131	-1.124	-1.118	-1.112	-1.106	-1.102	-1.098	-1.092	-1.089	-1.086	-1.084	-1.081	-1.080	-1.079	-1.079	-1.079	-1.080	-1.081	-1.084	-1.086	-1.089	-1.094	-1.098	-1.102	-1.108	-1.112	-1.119	-1.126	-1.134	-1.140	-1.149	-1.156	-1.165	-1.174	-1.182	-1.191	-1.200	-1.209	-1.218	-1.228	-1.236	-1.245	-1.255	-1.264	-1.272	-1.281	-1.291	-1.300	-1.308	-1.316	-1.325	-1.332	-1.340	-1.346	-1.354	-1.360	-1.368	-1.374	-1.379	-1.385	-1.390	-1.394	-1.400	-1.404	-1.406	-1.411	-1.415	-1.416	-1.420	-1.422	-1.424	-1.426	-1.428	-1.429	-1.429	-1.430	-1.430	-1.430	-1.429	-1.429	-1.428	-1.426	-1.425	-1.424	-1.422	-1.420	-1.419	-1.416	-1.414	-1.411	-1.409	-1.405	-1.402	-1.400	-1.398	-1.395	-1.391	-1.388	-1.384	-1.381	-1.379	-1.376	-1.374	-1.370	-1.368	-1.365	-1.362	-1.361	-1.359	-1.356	-1.355	-1.354	-1.352	-1.351	-1.350	-1.350	-1.350	-1.350	-1.351	-1.351	-1.354	-1.355	-1.358	-1.360	-1.364	-1.366	-1.370	-1.376	-1.380	-1.386	-1.390	-1.396	-1.404	-1.410	-1.418	-1.425	-1.435	-1.444	-1.452	-1.462	-1.472	-1.484	-1.494	-1.506	-1.519	-1.531	-1.542	-1.556	-1.570	-1.584	-1.599	-1.612	-1.628	-1.642	-1.659	-1.674	-1.689	-1.706	-1.722	-1.739	-1.755	-1.771	-1.789	-1.806	-1.822	-1.840	-1.858	-1.875	-1.892	-1.909	-1.928	-1.944	-1.961	-1.978	-1.995	-2.013	-2.029	-2.046	-2.064	-2.079	-2.095	-2.111	-2.128	-2.142	-2.159	-2.174	-2.189	-2.204	-2.219	-2.232	-2.248	-2.261	-2.275	-2.289	-2.301	-2.314	-2.326	-2.339	-2.350	-2.362	-2.372	-2.385	-2.395	-2.406	-2.416	-2.425	-2.435	-2.445	-2.454	-2.464	-2.471	-2.480	-2.488	-2.496	-2.502	-2.510	-2.519	-2.525	-2.532	-2.538	-2.545	-2.551	-2.556	-2.562	-2.569	-2.574	-2.579	-2.584	-2.589	-2.594	-2.598	-2.602	-2.608	-2.610	-2.614	-2.619	-2.621	-2.625	-2.629	-2.630	-2.634	-2.636	-2.639	-2.640	-2.642	-2.645	-2.648	-2.648	-2.649	-2.650	-2.651	-2.651	-2.652	-2.652	-2.652	-2.651	-2.651	-2.650	-2.649	-2.648	-2.645	-2.644	-2.642	-2.639	-2.636	-2.634	-2.630	-2.626	-2.622	-2.618	-2.612	-2.608	-2.601	-2.596	-2.590	-2.584	-2.578	-2.570	-2.561	-2.555	-2.546	-2.538	-2.530	-2.520	-2.512	-2.502	-2.491	-2.482	-2.472	-2.461	-2.451	-2.440	-2.430	-2.419	-2.408	-2.396	-2.385	-2.374	-2.362	-2.351	-2.340	-2.328	-2.316	-2.305	-2.292	-2.282	-2.271	-2.260	-2.249	-2.238	-2.226	-2.216	-2.205	-2.194	-2.185	-2.175	-2.165	-2.156	-2.146	-2.136	-2.128	-2.120	-2.111	-2.104	-2.096	-2.089	-2.081	-2.074	-2.068	-2.061	-2.056	-2.049	-2.044	-2.038	-2.033	-2.029	-2.024	-2.018	-2.013	-2.009	-2.004	-1.999	-1.995	-1.991	-1.988	-1.982	-1.978	-1.974	-1.970	-1.964	-1.960	-1.955	-1.950	-1.944	-1.939	-1.932	-1.928	-1.921	-1.914	-1.908	-1.900	-1.892	-1.885	-1.875	-1.868	-1.858	-1.849	-1.838	-1.828	-1.816	-1.805	-1.792	-1.780	-1.768	-1.754	-1.740	-1.725	-1.711	-1.695	-1.680	-1.664	-1.648	-1.631	-1.614	-1.598	-1.580	-1.561	-1.544	-1.525	-1.506	-1.488	-1.469	-1.449	-1.430	-1.410	-1.391	-1.371	-1.351	-1.332	-1.314	-1.295	-1.276	-1.256	-1.238	-1.220	-1.201	-1.184	-1.166	-1.148	-1.131	-1.114	-1.099	-1.081	-1.068	-1.052	-1.038	-1.022	-1.010	-0.995	-0.982	-0.971	-0.959	-0.949	-0.938	-0.928	-0.918	-0.908	-0.900	-0.891	-0.884	-0.876	-0.869	-0.862	-0.856	-0.851	-0.846	-0.841	-0.838	-0.832	-0.829	-0.825	-0.822	-0.819	-0.816	-0.812	-0.811	-0.809	-0.806	-0.805	-0.801	-0.800	-0.798	-0.795	-0.792	-0.791	-0.789	-0.786	-0.784	-0.781	-0.779	-0.776	-0.772	-0.769	-0.765	-0.761	-0.758	-0.751	-0.746	-0.741	-0.738	-0.731	-0.725	-0.718	-0.711	-0.704	-0.698	-0.689	-0.681	-0.672	-0.664	-0.655	-0.646	-0.635	-0.626	-0.616	-0.605	-0.596	-0.585	-0.574	-0.562	-0.551	-0.541	-0.530	-0.519	-0.506	-0.496	-0.484	-0.472	-0.462	-0.451	-0.440	-0.429	-0.418	-0.408	-0.398	-0.388	-0.378	-0.369	-0.360	-0.350	-0.341	-0.332	-0.325	-0.316	-0.310	-0.302	-0.296	-0.290	-0.284	-0.279	-0.274	-0.269	-0.266	-0.261	-0.259	-0.255	-0.252	-0.250	-0.248	-0.248	-0.246	-0.245	-0.245	-0.245	-0.244	-0.245	-0.246	-0.248	-0.249	-0.250	-0.251	-0.254	-0.255	-0.258	-0.260	-0.262	-0.265	-0.268	-0.270	-0.272	-0.275	-0.279	-0.280	-0.282	-0.285	-0.288	-0.290	-0.291	-0.294	-0.295	-0.296	-0.299	-0.299	-0.300	-0.301	-0.301	-0.301	-0.301	-0.300	-0.301	-0.300	-0.298	-0.296	-0.294	-0.291	-0.289	-0.286	-0.282	-0.280	-0.276	-0.272	-0.269	-0.262	-0.259	-0.254	-0.249	-0.242	-0.238	-0.231	-0.225	-0.219	-0.212	-0.206	-0.200	-0.194	-0.188	-0.181	-0.174	-0.168	-0.161	-0.155	-0.149	-0.144	-0.136	-0.131	-0.126	-0.120	-0.116	-0.110	-0.106	-0.102	-0.099	-0.095	-0.092	-0.089	-0.086	-0.085	-0.084	-0.082	-0.082	-0.081	-0.082	-0.084	-0.085	-0.086	-0.090	-0.092	-0.096	-0.100	-0.105	-0.110	-0.115	-0.121	-0.128	-0.134	-0.141	-0.149	-0.156	-0.164	-0.171	-0.181	-0.190	-0.199	-0.209	-0.219	-0.229	-0.239	-0.249	-0.260	-0.269	-0.280	-0.291	-0.302	-0.312	-0.322	-0.334	-0.345	-0.355	-0.365	-0.376	-0.386	-0.396	-0.406	-0.416	-0.425	-0.436	-0.444	-0.454	-0.461	-0.471	-0.479	-0.488	-0.495	-0.502	-0.510	-0.516	-0.522	-0.529	-0.534	-0.541	-0.546	-0.551	-0.555	-0.560	-0.564	-0.569	-0.572	-0.575	-0.578	-0.581	-0.584	-0.585	-0.586	-0.589	-0.589	-0.590	-0.590	-0.590	-0.590	-0.589	-0.588	-0.588	-0.586	-0.584	-0.582	-0.580	-0.578	-0.575	-0.571	-0.569	-0.566	-0.562	-0.559	-0.555	-0.551	-0.548	-0.545	-0.541	-0.536	-0.534	-0.530	-0.526	-0.522	-0.519	-0.515	-0.512	-0.509	-0.506	-0.502	-0.500	-0.498	-0.496	-0.494	-0.494	-0.491	-0.491	-0.490	-0.489	-0.490	-0.490	-0.491	-0.492	-0.494	-0.496	-0.499	-0.500	-0.502	-0.505	-0.509	-0.512	-0.516	-0.521	-0.525	-0.530	-0.534	-0.539	-0.544	-0.548	-0.554	-0.559	-0.562	-0.569	-0.572	-0.579	-0.584	-0.589	-0.592	-0.598	-0.602	-0.606	-0.610	-0.614	-0.618	-0.620	-0.624	-0.625	-0.629	-0.630	-0.631	-0.632	-0.634	-0.635	-0.635	-0.634	-0.634	-0.632	-0.631	-0.629	-0.628	-0.625	-0.622	-0.620	-0.616	-0.612	-0.609	-0.605	-0.600	-0.595	-0.590	-0.585	-0.579	-0.574	-0.568	-0.561	-0.556	-0.549	-0.542	-0.538	-0.530	-0.524	-0.518	-0.511	-0.505	-0.500	-0.492	-0.486	-0.481	-0.476	-0.470	-0.465	-0.460	-0.455	-0.451	-0.448	-0.442	-0.439	-0.436	-0.434	-0.430	-0.429	-0.426	-0.425	-0.424	-0.424	-0.422	-0.422	-0.422	-0.424	-0.425	-0.426	-0.429	-0.430	-0.434	-0.438	-0.440	-0.445	-0.449	-0.452	-0.458	-0.462	-0.468	-0.472	-0.479	-0.484	-0.490	-0.496	-0.502	-0.507	-0.515	-0.521	-0.529	-0.534	-0.541	-0.546	-0.554	-0.559	-0.565	-0.571	-0.576	-0.582	-0.588	-0.594	-0.599	-0.602	-0.608	-0.611	-0.615	-0.619	-0.622	-0.625	-0.628	-0.630	-0.632	-0.634	-0.635	-0.636	-0.638	-0.638	-0.638	-0.639	-0.638	-0.638	-0.636	-0.636	-0.635	-0.634	-0.634	-0.631	-0.631	-0.630	-0.629	-0.628	-0.626	-0.625	-0.625	-0.625	-0.624	-0.622	-0.624	-0.624	-0.624	-0.625	-0.625	-0.626	-0.628	-0.630	-0.632	-0.636	-0.639	-0.642	-0.646	-0.650	-0.656	-0.660	-0.666	-0.672	-0.679	-0.686	-0.694	-0.701	-0.709	-0.718	-0.726	-0.736	-0.745	-0.754	-0.764	-0.774	-0.784	-0.795	-0.805	-0.816	-0.828	-0.839	-0.850	-0.861	-0.872	-0.884	-0.895	-0.906	-0.918	-0.929	-0.939	-0.950	-0.960	-0.971	-0.981	-0.991	-1.000	-1.010	-1.019	-1.028	-1.034	-1.041	-1.050	-1.055	-1.062	-1.068	-1.074	-1.079	-1.082	-1.086	-1.089	-1.092	-1.094	-1.096	-1.098	-1.099	-1.098	-1.098	-1.096	-1.094	-1.092	-1.090	-1.088	-1.082	-1.079	-1.074	-1.068	-1.061	-1.055	-1.048	-1.041	-1.032	-1.025	-1.015	-1.006	-0.996	-0.986	-0.976	-0.965	-0.954	-0.942	-0.931	-0.920	-0.909	-0.895	-0.882	-0.870	-0.858	-0.844	-0.831	-0.818	-0.805	-0.791	-0.779	-0.764	-0.751	-0.739	-0.724	-0.711	-0.699	-0.686	-0.671	-0.659	-0.646	-0.634	-0.621	-0.609	-0.598	-0.585	-0.575	-0.562	-0.552	-0.540	-0.530	-0.520	-0.510	-0.501	-0.491	-0.482	-0.474	-0.465	-0.459	-0.450	-0.442	-0.436	-0.429	-0.424	-0.418	-0.414	-0.409	-0.404	-0.401	-0.396	-0.394	-0.390	-0.389	-0.388	-0.386	-0.385	-0.384	-0.384	-0.384	-0.384	-0.384	-0.385	-0.388	-0.389	-0.390	-0.391	-0.395	-0.396	-0.399	-0.402	-0.404	-0.406	-0.410	-0.412	-0.415	-0.418	-0.420	-0.421	-0.424	-0.425	-0.428	-0.429	-0.429	-0.430	-0.429	-0.428	-0.426	-0.425	-0.421	-0.419	-0.414	-0.409	-0.404	-0.398	-0.391	-0.384	-0.375	-0.365	-0.355	-0.344	-0.332	-0.319	-0.305	-0.291	-0.276	-0.259	-0.242	-0.225	-0.208	-0.189	-0.169	-0.149	-0.128	-0.106	-0.085	-0.062	-0.040	-0.016	0.006	0.030	0.055	0.079	0.104	0.128	0.151	0.175	0.199	0.221	0.246	0.268	0.291	0.312	0.334	0.356	0.376	0.396	0.415	0.434	0.451	0.469	0.485	0.500	0.515	0.529	0.542	0.555	0.565	0.576	0.586	0.594	0.602	0.610	0.616	0.621	0.626	0.630	0.634	0.638	0.639	0.640	0.641	0.641	0.642	0.641	0.640	0.638	0.638	0.635	0.632	0.631	0.629	0.626	0.622	0.620	0.616	0.614	0.611	0.609	0.606	0.602	0.601	0.600	0.596	0.595	0.594	0.592	0.591	0.590	0.590	0.590	0.590	0.591	0.591	0.592	0.592	0.595	0.596	0.599	0.601	0.604	0.606	0.611	0.614	0.618	0.620	0.625	0.629	0.634	0.638	0.641	0.648	0.651	0.656	0.661	0.666	0.671	0.676	0.682	0.688	0.694	0.699	0.705	0.710	0.715	0.721	0.726	0.732	0.738	0.744	0.750	0.754	0.760	0.765	0.770	0.776	0.781	0.786	0.790	0.795	0.800	0.804	0.809	0.811	0.815	0.818	0.821	0.822	0.825	0.826	0.828	0.828	0.829	0.828	0.828	0.825	0.824	0.820	0.816	0.812	0.808	0.801	0.796	0.788	0.780	0.771	0.762	0.751	0.740	0.729	0.718	0.702	0.689	0.675	0.659	0.644	0.626	0.610	0.591	0.572	0.554	0.532	0.514	0.494	0.472	0.451	0.430	0.409	0.388	0.365	0.345	0.322	0.302	0.281	0.260	0.240	0.220	0.200	0.181	0.162	0.145	0.128	0.110	0.094	0.079	0.062	0.049	0.036	0.022	0.011	0.001	-0.009	-0.019	-0.026	-0.034	-0.040	-0.046	-0.052	-0.058	-0.060	-0.064	-0.066	-0.069	-0.070	-0.071	-0.070	-0.071	-0.071	-0.070	-0.069	-0.068	-0.068	-0.066	-0.065	-0.064	-0.062	-0.061	-0.060	-0.060	-0.060	-0.060	-0.059	-0.060	-0.061	-0.064	-0.066	-0.069	-0.072	-0.076	-0.081	-0.086	-0.091	-0.098	-0.105	-0.112	-0.121	-0.130	-0.140	-0.151	-0.161	-0.174	-0.186	-0.198	-0.211	-0.225	-0.238	-0.252	-0.268	-0.282	-0.298	-0.312	-0.328	-0.342	-0.359	-0.374	-0.390	-0.405	-0.420	-0.436	-0.450	-0.464	-0.479	-0.492	-0.505	-0.518	-0.530	-0.542	-0.552	-0.562	-0.572	-0.582	-0.590	-0.598	-0.604	-0.610	-0.615	-0.619	-0.622	-0.624	-0.625	-0.626	-0.625	-0.624	-0.621	-0.618	-0.612	-0.609	-0.602	-0.595	-0.586	-0.579	-0.568	-0.558	-0.545	-0.534	-0.520	-0.506	-0.492	-0.476	-0.461	-0.445	-0.426	-0.410	-0.390	-0.371	-0.351	-0.331	-0.311	-0.289	-0.268	-0.246	-0.224	-0.202	-0.180	-0.158	-0.134	-0.111	-0.088	-0.064	-0.041	-0.018	0.005	0.029	0.052	0.075	0.099	0.121	0.144	0.166	0.189	0.211	0.232	0.254	0.275	0.298	0.318	0.338	0.358	0.378	0.396	0.415	0.434	0.452	0.471	0.488	0.505	0.522	0.539	0.555	0.571	0.586	0.601	0.615	0.630	0.644	0.658	0.671	0.684	0.696	0.709	0.720	0.732	0.744	0.755	0.766	0.776	0.788	0.796	0.806	0.816	0.825	0.834	0.844	0.851	0.860	0.868	0.876	0.884	0.891	0.899	0.906	0.914	0.920	0.928	0.934	0.940	0.948	0.954	0.960	0.966	0.972	0.978	0.984	0.990	0.995	1.001	1.006	1.011	1.018	1.022	1.029	1.034	1.039	1.044	1.050	1.055	1.059	1.065	1.069	1.074	1.079	1.084	1.088	1.091	1.095	1.099	1.102	1.106	1.109	1.112	1.115	1.118	1.120	1.122	1.122	1.124	1.126	1.126	1.126	1.126	1.124	1.124	1.121	1.120	1.118	1.115	1.111	1.108	1.102	1.098	1.092	1.086	1.080	1.074	1.066	1.058	1.049	1.040	1.030	1.020	1.009	0.998	0.985	0.974	0.961	0.946	0.932	0.918	0.902	0.888	0.871	0.854	0.838	0.820	0.801	0.784	0.764	0.745	0.725	0.705	0.684	0.662	0.641	0.619	0.598	0.574	0.550	0.526	0.502	0.479	0.454	0.429	0.404	0.376	0.350	0.324	0.296	0.269	0.241	0.214	0.186	0.158	0.129	0.100	0.070	0.041	0.011	-0.019	-0.050	-0.080	-0.109	-0.140	-0.171	-0.202	-0.234	-0.264	-0.296	-0.328	-0.359	-0.389	-0.421	-0.452	-0.484	-0.515	-0.546	-0.578	-0.609	-0.639	-0.669	-0.699	-0.730	-0.760	-0.789	-0.819	-0.848	-0.876	-0.905	-0.932	-0.960	-0.986	-1.014	-1.040	-1.065	-1.090	-1.115	-1.140	-1.164	-1.186	-1.208	-1.230	-1.252	-1.272	-1.292	-1.311	-1.330	-1.349	-1.366	-1.382	-1.398	-1.414	-1.429	-1.441	-1.456	-1.469	-1.480	-1.491	-1.502	-1.511	-1.520	-1.529	-1.538	-1.544	-1.551	-1.556	-1.561	-1.566	-1.570	-1.574	-1.576	-1.579	-1.580	-1.581	-1.581	-1.581	-1.581	-1.579	-1.578	-1.576	-1.572	-1.570	-1.568	-1.562	-1.559	-1.552	-1.548	-1.542	-1.536	-1.530	-1.522	-1.515	-1.509	-1.500	-1.491	-1.482	-1.474	-1.465	-1.455	-1.446	-1.435	-1.425	-1.414	-1.402	-1.391	-1.379	-1.368	-1.354	-1.342	-1.329	-1.314	-1.300	-1.288	-1.272	-1.256	-1.240	-1.225	-1.209	-1.191	-1.175	-1.156	-1.139	-1.120	-1.101	-1.082	-1.062	-1.042	-1.022	-1.000	-0.979	-0.958	-0.935	-0.912	-0.890	-0.866	-0.842	-0.819	-0.794	-0.769	-0.745	-0.720	-0.695	-0.669	-0.644	-0.619	-0.592	-0.568	-0.542	-0.515	-0.490	-0.465	-0.440	-0.415	-0.390	-0.366	-0.341	-0.319	-0.294	-0.270	-0.249	-0.226	-0.205	-0.182	-0.162	-0.142	-0.121	-0.102	-0.084	-0.066	-0.048	-0.031	-0.014	0.002	0.018	0.034	0.048	0.062	0.076	0.089	0.102	0.115	0.128	0.140	0.151	0.162	0.174	0.186	0.196	0.209	0.219	0.230	0.241	0.251	0.262	0.272	0.284	0.296	0.308	0.319	0.331	0.342	0.355	0.368	0.380	0.392	0.406	0.420	0.432	0.446	0.460	0.474	0.489	0.502	0.518	0.531	0.546	0.560	0.575	0.590	0.605	0.619	0.634	0.648	0.661	0.675	0.690	0.704	0.716	0.729	0.742	0.755	0.766	0.778	0.789	0.799	0.809	0.819	0.829	0.836	0.845	0.852	0.860	0.868	0.874	0.880	0.885	0.890	0.895	0.899	0.904	0.906	0.910	0.912	0.915	0.916	0.919	0.920	0.922	0.924	0.924	0.925	0.926	0.926	0.928	0.928	0.928	0.929	0.930	0.930	0.930	0.930	0.930	0.931	0.931	0.932	0.932	0.934	0.934	0.935	0.936	0.935	0.938	0.938	0.939	0.939	0.939	0.940	0.940	0.941	0.941	0.941	0.941	0.941	0.941	0.941	0.941	0.940	0.939	0.939	0.938	0.936	0.935	0.934	0.932	0.930	0.928	0.926	0.922	0.920	0.918	0.915	0.911	0.909	0.905	0.901	0.898	0.894	0.890	0.886	0.882	0.878	0.872	0.869	0.864	0.859	0.854	0.849	0.844	0.838	0.832	0.828	0.822	0.818	0.811	0.805	0.800	0.794	0.788	0.781	0.776	0.769	0.762	0.755	0.749	0.741	0.734	0.726	0.719	0.710	0.702	0.694	0.685	0.676	0.668	0.658	0.648	0.639	0.628	0.616	0.606	0.595	0.584	0.572	0.560	0.548	0.536	0.522	0.510	0.498	0.484	0.471	0.458	0.444	0.431	0.418	0.405	0.391	0.378	0.365	0.352	0.338	0.325	0.312	0.300	0.289	0.276	0.264	0.252	0.241	0.231	0.219	0.210	0.200	0.190	0.181	0.172	0.165	0.156	0.150	0.142	0.136	0.130	0.124	0.119	0.114	0.109	0.105	0.101	0.098	0.094	0.091	0.089	0.086	0.084	0.081	0.078	0.076	0.075	0.071	0.070	0.068	0.066	0.065	0.062	0.060	0.058	0.055	0.052	0.050	0.048	0.044	0.040	0.036	0.032	0.029	0.024	0.020	0.014	0.009	0.002	-0.002	-0.009	-0.016	-0.022	-0.030	-0.038	-0.046	-0.052	-0.061	-0.070	-0.079	-0.089	-0.098	-0.108	-0.119	-0.129	-0.140	-0.150	-0.161	-0.174	-0.185	-0.199	-0.210	-0.224	-0.235	-0.249	-0.262	-0.278	-0.291	-0.306	-0.320	-0.335	-0.350	-0.366	-0.381	-0.398	-0.415	-0.431	-0.448	-0.465	-0.482	-0.500	-0.519	-0.538	-0.555	-0.575	-0.592	-0.612	-0.631	-0.651	-0.672	-0.691	-0.711	-0.731	-0.752	-0.772	-0.791	-0.811	-0.832	-0.852	-0.872	-0.891	-0.911	-0.930	-0.950	-0.968	-0.986	-1.004	-1.020	-1.038	-1.054	-1.069	-1.085	-1.099	-1.112	-1.126	-1.138	-1.150	-1.160	-1.170	-1.179	-1.188	-1.194	-1.200	-1.206	-1.211	-1.214	-1.216	-1.219	-1.220	-1.220	-1.219	-1.218	-1.214	-1.211	-1.208	-1.202	-1.196	-1.190	-1.184	-1.176	-1.168	-1.159	-1.150	-1.140	-1.130	-1.121	-1.110	-1.099	-1.089	-1.078	-1.066	-1.056	-1.044	-1.034	-1.024	-1.012	-1.002	-0.992	-0.984	-0.974	-0.965	-0.956	-0.949	-0.942	-0.935	-0.930	-0.922	-0.919	-0.915	-0.911	-0.908	-0.906	-0.905	-0.904	-0.904	-0.905	-0.906	-0.908	-0.911	-0.914	-0.918	-0.921	-0.926	-0.931	-0.938	-0.942	-0.950	-0.956	-0.964	-0.971	-0.979	-0.986	-0.995	-1.002	-1.011	-1.019	-1.028	-1.035	-1.044	-1.051	-1.059	-1.065	-1.072	-1.079	-1.085	-1.091	-1.096	-1.101	-1.105	-1.109	-1.114	-1.115	-1.118	-1.118	-1.119	-1.119	-1.118	-1.116	-1.115	-1.112	-1.109	-1.105	-1.100	-1.095	-1.089	-1.082	-1.075	-1.066	-1.059	-1.050	-1.040	-1.029	-1.018	-1.008	-0.996	-0.984	-0.971	-0.959	-0.946	-0.932	-0.919	-0.905	-0.892	-0.878	-0.865	-0.850	-0.836	-0.822	-0.809	-0.794	-0.780	-0.768	-0.754	-0.740	-0.728	-0.715	-0.702	-0.690	-0.679	-0.668	-0.658	-0.646	-0.636	-0.626	-0.618	-0.610	-0.601	-0.594	-0.586	-0.580	-0.574	-0.569	-0.564	-0.559	-0.556	-0.552	-0.549	-0.549	-0.546	-0.546	-0.548	-0.548	-0.549	-0.551	-0.554	-0.558	-0.562	-0.568	-0.572	-0.580	-0.586	-0.595	-0.602	-0.612	-0.621	-0.632	-0.644	-0.658	-0.669	-0.682	-0.698	-0.712	-0.728	-0.744	-0.760	-0.778	-0.795	-0.814	-0.832	-0.852	-0.871	-0.891	-0.912	-0.934	-0.955	-0.976	-0.998	-1.019	-1.041	-1.062	-1.084	-1.106	-1.128	-1.149	-1.171	-1.192	-1.214	-1.234	-1.255	-1.275	-1.294	-1.314	-1.332	-1.351	-1.368	-1.385	-1.401	-1.415	-1.431	-1.445	-1.458	-1.471	-1.484	-1.494	-1.504	-1.514	-1.522	-1.531	-1.538	-1.544	-1.551	-1.556	-1.561	-1.565	-1.569	-1.571	-1.575	-1.576	-1.579	-1.580	-1.581	-1.582	-1.582	-1.582	-1.584	-1.584	-1.585	-1.586	-1.585	-1.586	-1.588	-1.589	-1.590	-1.591	-1.592	-1.595	-1.598	-1.601	-1.605	-1.609	-1.614	-1.619	-1.624	-1.630	-1.638	-1.644	-1.651	-1.659	-1.668	-1.678	-1.688	-1.698	-1.708	-1.719	-1.730	-1.742	-1.754	-1.766	-1.780	-1.792	-1.805	-1.818	-1.831	-1.845	-1.859	-1.872	-1.885	-1.899	-1.912	-1.926	-1.940	-1.952	-1.965	-1.978	-1.990	-2.001	-2.014	-2.025	-2.035	-2.046	-2.055	-2.065	-2.074	-2.082	-2.091	-2.098	-2.105	-2.111	-2.116	-2.122	-2.128	-2.131	-2.134	-2.138	-2.140	-2.141	-2.144	-2.144	-2.144	-2.144	-2.144	-2.141	-2.140	-2.138	-2.134	-2.131	-2.126	-2.122	-2.118	-2.114	-2.108	-2.101	-2.095	-2.089	-2.081	-2.074	-2.068	-2.059	-2.051	-2.044	-2.035	-2.026	-2.018	-2.010	-2.001	-1.992	-1.985	-1.976	-1.969	-1.960	-1.952	-1.944	-1.938	-1.930	-1.924	-1.918	-1.911	-1.906	-1.901	-1.898	-1.894	-1.891	-1.888	-1.886	-1.884	-1.884	-1.884	-1.885	-1.886	-1.889	-1.891	-1.895	-1.900	-1.905	-1.911	-1.918	-1.924	-1.931	-1.940	-1.950	-1.959	-1.970	-1.980	-1.990	-2.002	-2.015	-2.026	-2.038	-2.051	-2.064	-2.076	-2.089	-2.101	-2.115	-2.126	-2.139	-2.151	-2.162	-2.172	-2.182	-2.192	-2.202	-2.210	-2.218	-2.225	-2.230	-2.235	-2.240	-2.242	-2.245	-2.245	-2.246	-2.245	-2.242	-2.239	-2.234	-2.229	-2.221	-2.214	-2.205	-2.194	-2.182	-2.171	-2.158	-2.142	-2.128	-2.111	-2.094	-2.076	-2.058	-2.038	-2.018	-1.998	-1.976	-1.954	-1.931	-1.910	-1.888	-1.864	-1.841	-1.819	-1.796	-1.774	-1.751	-1.729	-1.708	-1.685	-1.665	-1.645	-1.625	-1.605	-1.588	-1.570	-1.554	-1.538	-1.522	-1.508	-1.494	-1.481	-1.469	-1.459	-1.449	-1.441	-1.434	-1.426	-1.421	-1.418	-1.412	-1.411	-1.409	-1.409	-1.409	-1.409	-1.411	-1.414	-1.418	-1.421	-1.426	-1.431	-1.438	-1.444	-1.451	-1.458	-1.466	-1.475	-1.484	-1.492	-1.501	-1.511	-1.520	-1.530	-1.540	-1.550	-1.560	-1.569	-1.579	-1.588	-1.598	-1.606	-1.616	-1.625	-1.634	-1.641	-1.651	-1.658	-1.665	-1.672	-1.680	-1.688	-1.692	-1.699	-1.704	-1.710	-1.715	-1.718	-1.722	-1.726	-1.730	-1.732	-1.735	-1.738	-1.740	-1.741	-1.742	-1.744	-1.745	-1.745	-1.745	-1.745	-1.745	-1.744	-1.742	-1.742	-1.740	-1.739	-1.738	-1.735	-1.734	-1.731	-1.729	-1.728	-1.725	-1.721	-1.720	-1.718	-1.714	-1.711	-1.709	-1.706	-1.704	-1.701	-1.699	-1.698	-1.694	-1.691	-1.690	-1.688	-1.686	-1.684	-1.682	-1.681	-1.680	-1.679	-1.679	-1.678	-1.679	-1.678	-1.679	-1.680	-1.680	-1.681	-1.684	-1.685	-1.686	-1.690	-1.692	-1.695	-1.699	-1.702	-1.708	-1.711	-1.715	-1.720	-1.725	-1.730	-1.736	-1.742	-1.749	-1.755	-1.761	-1.768	-1.775	-1.782	-1.789	-1.795	-1.804	-1.810	-1.818	-1.826	-1.832	-1.840	-1.846	-1.854	-1.860	-1.868	-1.872	-1.879	-1.884	-1.889	-1.894	-1.898	-1.901	-1.905	-1.909	-1.911	-1.912	-1.914	-1.915	-1.915	-1.914	-1.914	-1.911	-1.910	-1.906	-1.902	-1.899	-1.892	-1.888	-1.881	-1.874	-1.865	-1.858	-1.848	-1.839	-1.828	-1.816	-1.805	-1.792	-1.780	-1.768	-1.752	-1.739	-1.724	-1.709	-1.694	-1.678	-1.661	-1.645	-1.629	-1.612	-1.595	-1.578	-1.560	-1.544	-1.526	-1.509	-1.492	-1.476	-1.459	-1.442	-1.426	-1.410	-1.394	-1.379	-1.362	-1.348	-1.334	-1.320	-1.306	-1.292	-1.280	-1.269	-1.256	-1.246	-1.236	-1.225	-1.216	-1.209	-1.200	-1.192	-1.186	-1.180	-1.175	-1.171	-1.166	-1.164	-1.160	-1.159	-1.158	-1.156	-1.155	-1.155	-1.156	-1.156	-1.159	-1.160	-1.164	-1.166	-1.170	-1.172	-1.178	-1.181	-1.186	-1.190	-1.195	-1.200	-1.205	-1.209	-1.214	-1.219	-1.224	-1.228	-1.231	-1.235	-1.240	-1.242	-1.245	-1.246	-1.249	-1.250	-1.250	-1.251	-1.250	-1.248	-1.246	-1.244	-1.241	-1.236	-1.231	-1.226	-1.219	-1.211	-1.202	-1.194	-1.184	-1.172	-1.160	-1.149	-1.135	-1.121	-1.105	-1.090	-1.072	-1.056	-1.038	-1.019	-1.000	-0.980	-0.959	-0.938	-0.916	-0.895	-0.871	-0.850	-0.826	-0.804	-0.779	-0.756	-0.731	-0.708	-0.685	-0.660	-0.636	-0.612	-0.589	-0.565	-0.541	-0.519	-0.495	-0.474	-0.451	-0.430	-0.409	-0.389	-0.369	-0.349	-0.330	-0.311	-0.294	-0.275	-0.259	-0.242	-0.226	-0.212	-0.198	-0.184	-0.171	-0.159	-0.148	-0.135	-0.125	-0.115	-0.105	-0.096	-0.088	-0.080	-0.072	-0.066	-0.059	-0.052	-0.046	-0.041	-0.038	-0.031	-0.028	-0.024	-0.020	-0.018	-0.015	-0.011	-0.009	-0.008	-0.005	-0.002	-0.001	0.001	0.002	0.004	0.005	0.006	0.009	0.009	0.010	0.012	0.014	0.015	0.016	0.018	0.018	0.020	0.021	0.024	0.024	0.026	0.028	0.029	0.030	0.032	0.034	0.036	0.036	0.039	0.040	0.041	0.044	0.044	0.045	0.046	0.048	0.049	0.050	0.051	0.051	0.051	0.051	0.051	0.051	0.051	0.050	0.048	0.046	0.044	0.042	0.039	0.035	0.031	0.028	0.022	0.016	0.011	0.005	-0.001	-0.009	-0.018	-0.025	-0.035	-0.045	-0.055	-0.066	-0.079	-0.091	-0.104	-0.116	-0.131	-0.146	-0.162	-0.178	-0.195	-0.212	-0.231	-0.249	-0.268	-0.289	-0.309	-0.330	-0.351	-0.372	-0.395	-0.419	-0.441	-0.465	-0.490	-0.514	-0.539	-0.564	-0.589	-0.615	-0.640	-0.666	-0.692	-0.719	-0.745	-0.772	-0.798	-0.825	-0.851	-0.878	-0.902	-0.930	-0.955	-0.981	-1.005	-1.030	-1.055	-1.079	-1.102	-1.126	-1.149	-1.170	-1.191	-1.212	-1.234	-1.254	-1.272	-1.290	-1.309	-1.325	-1.341	-1.355	-1.371	-1.384	-1.396	-1.409	-1.419	-1.429	-1.438	-1.445	-1.452	-1.459	-1.464	-1.468	-1.471	-1.474	-1.475	-1.476	-1.476	-1.474	-1.472	-1.471	-1.468	-1.462	-1.458	-1.452	-1.448	-1.440	-1.434	-1.426	-1.418	-1.410	-1.401	-1.392	-1.384	-1.376	-1.366	-1.359	-1.349	-1.340	-1.331	-1.322	-1.314	-1.306	-1.298	-1.291	-1.284	-1.276	-1.271	-1.265	-1.260	-1.256	-1.252	-1.250	-1.246	-1.245	-1.244	-1.244	-1.244	-1.245	-1.246	-1.250	-1.252	-1.256	-1.260	-1.266	-1.272	-1.279	-1.286	-1.295	-1.302	-1.311	-1.321	-1.331	-1.341	-1.352	-1.364	-1.375	-1.388	-1.400	-1.411	-1.424	-1.436	-1.450	-1.462	-1.475	-1.489	-1.501	-1.514	-1.526	-1.539	-1.551	-1.562	-1.575	-1.588	-1.598	-1.609	-1.619	-1.630	-1.639	-1.649	-1.658	-1.665	-1.674	-1.682	-1.690	-1.696	-1.702	-1.708	-1.714	-1.719	-1.724	-1.728	-1.730	-1.734	-1.736	-1.738	-1.740	-1.741	-1.741	-1.742	-1.741	-1.741	-1.740	-1.739	-1.736	-1.735	-1.731	-1.729	-1.726	-1.722	-1.720	-1.715	-1.711	-1.708	-1.702	-1.698	-1.694	-1.689	-1.684	-1.678	-1.672	-1.668	-1.664	-1.659	-1.654	-1.649	-1.644	-1.640	-1.635	-1.631	-1.628	-1.624	-1.621	-1.619	-1.616	-1.614	-1.612	-1.611	-1.611	-1.610	-1.610	-1.611	-1.612	-1.615	-1.618	-1.620	-1.624	-1.628	-1.631	-1.638	-1.642	-1.649	-1.656	-1.664	-1.672	-1.681	-1.689	-1.700	-1.710	-1.720	-1.731	-1.744	-1.755	-1.768	-1.781	-1.794	-1.808	-1.822	-1.838	-1.852	-1.868	-1.884	-1.899	-1.916	-1.932	-1.949	-1.965	-1.981	-1.999	-2.016	-2.034	-2.051	-2.068	-2.086	-2.104	-2.121	-2.138	-2.155	-2.174	-2.190	-2.208	-2.225	-2.242	-2.260	-2.278	-2.295	-2.311	-2.329	-2.345	-2.362	-2.379	-2.396	-2.412	-2.429	-2.445	-2.461	-2.478	-2.494	-2.510	-2.525	-2.541	-2.558	-2.572	-2.589	-2.604	-2.619	-2.634	-2.649	-2.664	-2.679	-2.694	-2.708	-2.721	-2.738	-2.751	-2.765	-2.779	-2.792	-2.806	-2.819	-2.832	-2.845	-2.859	-2.870	-2.882	-2.895	-2.906	-2.919	-2.929	-2.940	-2.950	-2.961	-2.971	-2.981	-2.991	-3.000	-3.009	-3.018	-3.025	-3.034	-3.040	-3.046	-3.054	-3.061	-3.068	-3.074	-3.079	-3.084	-3.089	-3.092	-3.096	-3.101	-3.105	-3.108	-3.111	-3.112	-3.116	-3.119	-3.120	-3.121	-3.122	-3.124	-3.124	-3.124	-3.124	-3.124	-3.124	-3.121	-3.121	-3.119	-3.118	-3.115	-3.112	-3.110	-3.108	-3.105	-3.100	-3.098	-3.092	-3.089	-3.082	-3.078	-3.072	-3.068	-3.061	-3.055	-3.048	-3.040	-3.032	-3.025	-3.016	-3.008	-2.999	-2.989	-2.979	-2.970	-2.960	-2.949	-2.938	-2.928	-2.916	-2.904	-2.891	-2.880	-2.868	-2.854	-2.840	-2.828	-2.814	-2.801	-2.788	-2.774	-2.760	-2.746	-2.732	-2.719	-2.704	-2.690	-2.675	-2.661	-2.649	-2.635	-2.621	-2.606	-2.594	-2.580	-2.568	-2.554	-2.541	-2.529	-2.518	-2.505	-2.494	-2.482	-2.471	-2.460	-2.451	-2.441	-2.431	-2.422	-2.414	-2.406	-2.398	-2.389	-2.382	-2.375	-2.369	-2.362	-2.356	-2.351	-2.346	-2.341	-2.336	-2.332	-2.328	-2.324	-2.320	-2.316	-2.311	-2.310	-2.305	-2.302	-2.299	-2.295	-2.291	-2.289	-2.285	-2.281	-2.278	-2.274	-2.270	-2.264	-2.259	-2.254	-2.249	-2.244	-2.236	-2.230	-2.224	-2.215	-2.206	-2.199	-2.190	-2.180	-2.170	-2.160	-2.148	-2.138	-2.125	-2.111	-2.099	-2.086	-2.071	-2.056	-2.040	-2.025	-2.009	-1.992	-1.975	-1.959	-1.941	-1.924	-1.905	-1.886	-1.868	-1.849	-1.830	-1.811	-1.792	-1.772	-1.752	-1.734	-1.715	-1.696	-1.678	-1.659	-1.641	-1.622	-1.605	-1.588	-1.570	-1.552	-1.536	-1.521	-1.505	-1.491	-1.476	-1.461	-1.449	-1.438	-1.425	-1.412	-1.402	-1.392	-1.382	-1.374	-1.365	-1.359	-1.350	-1.344	-1.339	-1.332	-1.328	-1.324	-1.320	-1.316	-1.314	-1.311	-1.310	-1.308	-1.306	-1.306	-1.304	-1.304	-1.304	-1.304	-1.304	-1.305	-1.305	-1.306	-1.306	-1.306	-1.306	-1.308	-1.306	-1.308	-1.308	-1.308	-1.306	-1.306	-1.305	-1.304	-1.302	-1.301	-1.299	-1.296	-1.294	-1.290	-1.288	-1.284	-1.279	-1.275	-1.270	-1.265	-1.260	-1.254	-1.249	-1.241	-1.235	-1.229	-1.221	-1.214	-1.206	-1.199	-1.189	-1.181	-1.172	-1.164	-1.155	-1.146	-1.138	-1.129	-1.119	-1.110	-1.100	-1.091	-1.082	-1.072	-1.064	-1.054	-1.045	-1.035	-1.026	-1.019	-1.009	-1.000	-0.992	-0.982	-0.974	-0.966	-0.959	-0.951	-0.942	-0.935	-0.928	-0.920	-0.914	-0.906	-0.900	-0.892	-0.886	-0.880	-0.874	-0.868	-0.862	-0.858	-0.851	-0.846	-0.841	-0.838	-0.831	-0.828	-0.822	-0.819	-0.815	-0.811	-0.808	-0.804	-0.799	-0.796	-0.792	-0.790	-0.786	-0.784	-0.780	-0.778	-0.775	-0.772	-0.770	-0.766	-0.765	-0.762	-0.760	-0.758	-0.755	-0.752	-0.750	-0.749	-0.746	-0.744	-0.741	-0.739	-0.735	-0.734	-0.731	-0.729	-0.725	-0.722	-0.720	-0.716	-0.712	-0.709	-0.705	-0.701	-0.698	-0.694	-0.689	-0.684	-0.680	-0.674	-0.670	-0.664	-0.658	-0.652	-0.646	-0.640	-0.634	-0.628	-0.621	-0.614	-0.608	-0.600	-0.594	-0.586	-0.578	-0.571	-0.564	-0.555	-0.548	-0.540	-0.532	-0.524	-0.516	-0.509	-0.501	-0.494	-0.486	-0.479	-0.471	-0.465	-0.459	-0.452	-0.446	-0.440	-0.435	-0.430	-0.424	-0.420	-0.415	-0.411	-0.408	-0.404	-0.401	-0.400	-0.396	-0.395	-0.395	-0.394	-0.394	-0.395	-0.395	-0.396	-0.398	-0.400	-0.402	-0.405	-0.409	-0.414	-0.418	-0.421	-0.426	-0.432	-0.436	-0.442	-0.450	-0.456	-0.462	-0.470	-0.476	-0.484	-0.492	-0.500	-0.509	-0.516	-0.525	-0.534	-0.541	-0.550	-0.560	-0.569	-0.578	-0.588	-0.596	-0.605	-0.615	-0.624	-0.632	-0.641	-0.650	-0.660	-0.668	-0.678	-0.686	-0.695	-0.702	-0.711	-0.720	-0.728	-0.736	-0.744	-0.751	-0.760	-0.766	-0.774	-0.780	-0.788	-0.794	-0.801	-0.808	-0.814	-0.820	-0.825	-0.830	-0.836	-0.840	-0.846	-0.850	-0.854	-0.858	-0.861	-0.865	-0.869	-0.870	-0.874	-0.875	-0.878	-0.879	-0.881	-0.881	-0.882	-0.882	-0.884	-0.884	-0.882	-0.884	-0.882	-0.882	-0.881	-0.880	-0.879	-0.879	-0.878	-0.876	-0.876	-0.874	-0.872	-0.871	-0.871	-0.870	-0.869	-0.869	-0.868	-0.868	-0.868	-0.868	-0.868	-0.868	-0.869	-0.870	-0.870	-0.872	-0.875	-0.878	-0.879	-0.882	-0.886	-0.890	-0.894	-0.898	-0.901	100.000	5.000	2.000	1.000	7.000	3.000	1.000	566.000	2.000	810.000	3.000	967.000	0.000	0.000	0.000	0.000	0.000	0.000	0.000	0.000	0.000	0.000	0.000	0.000	-1.618	-1.650	-1.684	-1.716	-1.749	-1.780	-1.811	-1.842	-1.872	-1.902	-1.930	-1.960	-1.988	-2.015	-2.041	-2.068	-2.091	-2.116	-2.141	-2.164	-2.188	-2.209	-2.231	-2.251	-2.271	-2.291	-2.310	-2.328	-2.346	-2.362	-2.380	-2.395	-2.410	-2.424	-2.439	-2.452	-2.466	-2.479	-2.490	-2.501	-2.512	-2.524	-2.534	-2.544	-2.554	-2.562	-2.572	-2.581	-2.589	-2.599	-2.606	-2.615	-2.622	-2.630	-2.638	-2.645	-2.652	-2.660	-2.668	-2.675	-2.682	-2.690	-2.698	-2.704	-2.712	-2.719	-2.728	-2.735	-2.742	-2.750	-2.759	-2.765	-2.774	-2.782	-2.790	-2.798	-2.806	-2.814	-2.821	-2.829	-2.838	-2.845	-2.854	-2.861	-2.869	-2.876	-2.884	-2.891	-2.899	-2.906	-2.912	-2.919	-2.926	-2.932	-2.938	-2.944	-2.949	-2.954	-2.959	-2.962	-2.966	-2.970	-2.975	-2.978	-2.979	-2.981	-2.984	-2.985	-2.986	-2.986	-2.988	-2.988	-2.986	-2.986	-2.986	-2.984	-2.982	-2.980	-2.978	-2.975	-2.971	-2.968	-2.964	-2.959	-2.954	-2.949	-2.944	-2.938	-2.931	-2.925	-2.919	-2.911	-2.904	-2.896	-2.889	-2.879	-2.871	-2.861	-2.851	-2.841	-2.832	-2.821	-2.810	-2.799	-2.786	-2.775	-2.761	-2.749	-2.736	-2.721	-2.708	-2.694	-2.679	-2.664	-2.649	-2.632	-2.616	-2.600	-2.584	-2.566	-2.549	-2.531	-2.512	-2.495	-2.476	-2.458	-2.439	-2.420	-2.400	-2.381	-2.362	-2.341	-2.321	-2.301	-2.281	-2.261	-2.241	-2.221	-2.201	-2.180	-2.161	-2.141	-2.121	-2.101	-2.082	-2.062	-2.044	-2.024	-2.005	-1.988	-1.969	-1.951	-1.934	-1.918	-1.900	-1.884	-1.868	-1.852	-1.836	-1.822	-1.808	-1.794	-1.780	-1.768	-1.755	-1.744	-1.732	-1.720	-1.710	-1.700	-1.690	-1.681	-1.672	-1.664	-1.658	-1.650	-1.644	-1.636	-1.631	-1.626	-1.620	-1.615	-1.611	-1.608	-1.602	-1.599	-1.596	-1.594	-1.591	-1.589	-1.585	-1.584	-1.582	-1.581	-1.578	-1.576	-1.576	-1.574	-1.572	-1.570	-1.570	-1.568	-1.566	-1.565	-1.564	-1.561	-1.560	-1.558	-1.555	-1.554	-1.551	-1.549	-1.546	-1.544	-1.540	-1.536	-1.532	-1.530	-1.525	-1.521	-1.516	-1.511	-1.506	-1.501	-1.496	-1.490	-1.482	-1.478	-1.471	-1.462	-1.455	-1.449	-1.440	-1.432	-1.422	-1.414	-1.405	-1.395	-1.385	-1.375	-1.364	-1.354	-1.342	-1.330	-1.319	-1.306	-1.294	-1.280	-1.266	-1.254	-1.239	-1.225	-1.210	-1.195	-1.180	-1.164	-1.149	-1.132	-1.115	-1.099	-1.081	-1.064	-1.048	-1.030	-1.011	-0.994	-0.975	-0.958	-0.939	-0.920	-0.902	-0.882	-0.865	-0.848	-0.829	-0.811	-0.795	-0.778	-0.760	-0.744	-0.728	-0.711	-0.698	-0.681	-0.668	-0.654	-0.641	-0.629	-0.616	-0.606	-0.595	-0.586	-0.579	-0.571	-0.565	-0.559	-0.554	-0.551	-0.549	-0.546	-0.545	-0.546	-0.549	-0.551	-0.555	-0.559	-0.565	-0.571	-0.579	-0.589	-0.599	-0.609	-0.620	-0.632	-0.645	-0.660	-0.675	-0.690	-0.705	-0.722	-0.740	-0.759	-0.778	-0.796	-0.816	-0.836	-0.856	-0.876	-0.898	-0.918	-0.939	-0.960	-0.981	-1.002	-1.021	-1.042	-1.062	-1.084	-1.104	-1.124	-1.141	-1.161	-1.179	-1.196	-1.214	-1.230	-1.246	-1.262	-1.276	-1.291	-1.305	-1.318	-1.330	-1.341	-1.352	-1.364	-1.374	-1.382	-1.391	-1.399	-1.406	-1.414	-1.419	-1.425	-1.430	-1.435	-1.439	-1.442	-1.445	-1.448	-1.450	-1.451	-1.454	-1.455	-1.455	-1.456	-1.456	-1.458	-1.458	-1.458	-1.458	-1.458	-1.458	-1.458	-1.458	-1.456	-1.458	-1.458	-1.458	-1.456	-1.456	-1.458	-1.458	-1.458	-1.459	-1.460	-1.460	-1.461	-1.462	-1.464	-1.465	-1.466	-1.469	-1.470	-1.472	-1.474	-1.476	-1.478	-1.480	-1.482	-1.485	-1.486	-1.490	-1.492	-1.494	-1.496	-1.499	-1.501	-1.504	-1.505	-1.506	-1.509	-1.510	-1.514	-1.515	-1.516	-1.518	-1.519	-1.520	-1.521	-1.522	-1.524	-1.525	-1.526	-1.526	-1.526	-1.529	-1.529	-1.529	-1.530	-1.530	-1.531	-1.530	-1.531	-1.531	-1.531	-1.531	-1.531	-1.531	-1.532	-1.531	-1.531	-1.531	-1.531	-1.531	-1.531	-1.531	-1.531	-1.529	-1.529	-1.528	-1.528	-1.525	-1.524	-1.522	-1.520	-1.519	-1.515	-1.512	-1.509	-1.506	-1.501	-1.498	-1.491	-1.486	-1.480	-1.474	-1.466	-1.459	-1.451	-1.442	-1.432	-1.422	-1.412	-1.400	-1.389	-1.375	-1.362	-1.348	-1.334	-1.319	-1.301	-1.285	-1.266	-1.249	-1.229	-1.209	-1.189	-1.168	-1.146	-1.122	-1.101	-1.078	-1.054	-1.029	-1.004	-0.979	-0.952	-0.926	-0.900	-0.874	-0.846	-0.820	-0.791	-0.764	-0.736	-0.710	-0.682	-0.654	-0.626	-0.599	-0.571	-0.544	-0.516	-0.490	-0.464	-0.438	-0.411	-0.385	-0.359	-0.334	-0.310	-0.285	-0.261	-0.238	-0.214	-0.192	-0.171	-0.149	-0.129	-0.109	-0.089	-0.070	-0.051	-0.032	-0.015	0.000	0.018	0.032	0.048	0.062	0.076	0.088	0.101	0.112	0.124	0.134	0.144	0.154	0.162	0.171	0.178	0.186	0.192	0.199	0.204	0.209	0.214	0.218	0.221	0.226	0.230	0.232	0.235	0.236	0.238	0.240	0.240	0.242	0.242	0.244	0.244	0.245	0.245	0.246	0.246	0.248	0.249	0.248	0.249	0.250	0.251	0.252	0.254	0.255	0.258	0.260	0.262	0.265	0.269	0.271	0.276	0.279	0.284	0.289	0.294	0.300	0.305	0.311	0.319	0.325	0.331	0.340	0.348	0.356	0.365	0.372	0.382	0.391	0.401	0.411	0.420	0.430	0.440	0.450	0.461	0.470	0.480	0.491	0.501	0.510	0.520	0.530	0.540	0.549	0.559	0.568	0.575	0.584	0.592	0.600	0.606	0.614	0.620	0.626	0.632	0.638	0.642	0.648	0.651	0.654	0.659	0.660	0.664	0.665	0.666	0.668	0.668	0.668	0.668	0.668	0.666	0.665	0.664	0.661	0.659	0.658	0.654	0.651	0.648	0.644	0.640	0.635	0.631	0.626	0.621	0.616	0.610	0.606	0.600	0.594	0.589	0.584	0.576	0.570	0.564	0.558	0.551	0.544	0.538	0.530	0.522	0.516	0.509	0.502	0.495	0.486	0.478	0.470	0.462	0.454	0.446	0.438	0.430	0.421	0.414	0.405	0.395	0.388	0.379	0.370	0.361	0.352	0.344	0.335	0.325	0.318	0.309	0.300	0.291	0.282	0.274	0.265	0.256	0.249	0.240	0.234	0.225	0.218	0.210	0.204	0.198	0.191	0.185	0.178	0.172	0.168	0.161	0.155	0.151	0.145	0.141	0.136	0.132	0.129	0.125	0.121	0.118	0.115	0.111	0.109	0.106	0.104	0.101	0.098	0.096	0.094	0.090	0.088	0.085	0.082	0.080	0.078	0.075	0.074	0.070	0.066	0.064	0.060	0.056	0.052	0.049	0.045	0.042	0.038	0.034	0.029	0.024	0.019	0.014	0.009	0.002	-0.002	-0.009	-0.014	-0.020	-0.026	-0.031	-0.038	-0.044	-0.050	-0.056	-0.062	-0.069	-0.074	-0.081	-0.088	-0.094	-0.099	-0.105	-0.110	-0.116	-0.122	-0.128	-0.131	-0.138	-0.142	-0.146	-0.151	-0.155	-0.159	-0.164	-0.168	-0.170	-0.174	-0.176	-0.179	-0.181	-0.184	-0.185	-0.188	-0.190	-0.191	-0.192	-0.195	-0.196	-0.196	-0.198	-0.199	-0.199	-0.200	-0.200	-0.200	-0.200	-0.200	-0.200	-0.200	-0.200	-0.199	-0.199	-0.198	-0.196	-0.196	-0.195	-0.194	-0.192	-0.191	-0.189	-0.188	-0.186	-0.184	-0.180	-0.179	-0.176	-0.172	-0.170	-0.166	-0.161	-0.158	-0.152	-0.149	-0.144	-0.138	-0.132	-0.125	-0.119	-0.111	-0.104	-0.096	-0.088	-0.078	-0.068	-0.058	-0.048	-0.038	-0.025	-0.014	-0.001	0.012	0.026	0.041	0.055	0.070	0.085	0.101	0.119	0.135	0.152	0.170	0.189	0.208	0.225	0.246	0.265	0.285	0.304	0.325	0.345	0.364	0.385	0.405	0.425	0.445	0.466	0.486	0.506	0.526	0.546	0.568	0.586	0.605	0.625	0.642	0.661	0.680	0.698	0.715	0.731	0.748	0.764	0.779	0.794	0.809	0.822	0.835	0.848	0.860	0.872	0.884	0.894	0.904	0.915	0.922	0.931	0.940	0.948	0.954	0.961	0.968	0.972	0.976	0.981	0.985	0.989	0.991	0.994	0.996	0.999	0.999	1.001	1.001	1.001	1.001	1.001	1.000	0.999	0.999	0.995	0.994	0.992	0.989	0.986	0.982	0.980	0.976	0.974	0.970	0.966	0.961	0.958	0.954	0.949	0.945	0.941	0.936	0.932	0.928	0.924	0.919	0.914	0.910	0.905	0.902	0.898	0.894	0.890	0.885	0.882	0.879	0.874	0.871	0.868	0.866	0.862	0.860	0.858	0.855	0.852	0.851	0.849	0.848	0.845	0.845	0.842	0.841	0.840	0.840	0.838	0.836	0.836	0.835	0.834	0.834	0.831	0.831	0.830	0.828	0.826	0.825	0.824	0.821	0.819	0.818	0.814	0.811	0.808	0.804	0.800	0.796	0.791	0.785	0.780	0.774	0.768	0.760	0.752	0.745	0.736	0.728	0.719	0.709	0.699	0.689	0.678	0.665	0.654	0.640	0.626	0.614	0.600	0.585	0.570	0.555	0.539	0.522	0.507	0.490	0.472	0.455	0.438	0.420	0.402	0.384	0.366	0.346	0.328	0.309	0.290	0.270	0.252	0.232	0.214	0.195	0.176	0.156	0.139	0.120	0.100	0.081	0.064	0.045	0.026	0.009	-0.009	-0.028	-0.044	-0.061	-0.078	-0.096	-0.111	-0.129	-0.145	-0.161	-0.178	-0.194	-0.208	-0.224	-0.239	-0.255	-0.270	-0.284	-0.299	-0.314	-0.328	-0.341	-0.355	-0.370	-0.384	-0.396	-0.410	-0.424	-0.438	-0.450	-0.464	-0.478	-0.490	-0.504	-0.516	-0.529	-0.541	-0.554	-0.566	-0.579	-0.591	-0.602	-0.614	-0.625	-0.638	-0.648	-0.659	-0.669	-0.680	-0.689	-0.699	-0.708	-0.716	-0.726	-0.734	-0.741	-0.746	-0.752	-0.759	-0.765	-0.769	-0.772	-0.775	-0.778	-0.779	-0.780	-0.779	-0.778	-0.776	-0.774	-0.770	-0.766	-0.761	-0.754	-0.748	-0.739	-0.731	-0.721	-0.710	-0.699	-0.688	-0.674	-0.659	-0.645	-0.629	-0.611	-0.595	-0.578	-0.559	-0.540	-0.520	-0.500	-0.479	-0.458	-0.436	-0.414	-0.391	-0.369	-0.348	-0.324	-0.300	-0.278	-0.254	-0.231	-0.209	-0.186	-0.161	-0.140	-0.118	-0.095	-0.072	-0.051	-0.030	-0.010	0.011	0.031	0.050	0.069	0.089	0.106	0.125	0.141	0.158	0.174	0.190	0.205	0.221	0.236	0.250	0.264	0.278	0.290	0.302	0.315	0.326	0.339	0.350	0.361	0.372	0.384	0.395	0.405	0.415	0.426	0.436	0.446	0.456	0.466	0.478	0.488	0.499	0.507	0.519	0.530	0.540	0.551	0.561	0.571	0.584	0.594	0.605	0.616	0.628	0.638	0.649	0.660	0.671	0.682	0.694	0.704	0.715	0.726	0.738	0.746	0.758	0.768	0.779	0.789	0.798	0.806	0.815	0.825	0.832	0.842	0.850	0.858	0.865	0.872	0.878	0.885	0.890	0.896	0.901	0.906	0.911	0.916	0.920	0.924	0.926	0.929	0.931	0.934	0.935	0.938	0.939	0.940	0.941	0.942	0.944	0.944	0.944	0.944	0.945	0.944	0.944	0.944	0.944	0.944	0.944	0.944	0.944	0.944	0.944	0.944	0.945	0.944	0.945	0.945	0.946	0.948	0.949	0.950	0.951	0.954	0.956	0.959	0.960	0.962	0.966	0.970	0.972	0.976	0.981	0.986	0.990	0.995	1.000	1.005	1.010	1.016	1.022	1.029	1.035	1.041	1.048	1.055	1.062	1.070	1.076	1.084	1.092	1.100	1.108	1.115	1.122	1.131	1.138	1.145	1.152	1.160	1.169	1.176	1.182	1.190	1.198	1.205	1.211	1.218	1.224	1.230	1.236	1.242	1.249	1.254	1.259	1.264	1.269	1.274	1.279	1.282	1.288	1.291	1.295	1.299	1.301	1.306	1.309	1.312	1.316	1.319	1.322	1.325	1.329	1.331	1.335	1.339	1.342	1.346	1.350	1.355	1.358	1.361	1.368	1.371	1.376	1.381	1.386	1.392	1.399	1.405	1.411	1.420	1.426	1.435	1.442	1.451	1.459	1.469	1.478	1.488	1.498	1.508	1.518	1.529	1.540	1.550	1.562	1.575	1.586	1.600	1.611	1.624	1.638	1.650	1.664	1.676	1.690	1.704	1.718	1.731	1.745	1.758	1.770	1.784	1.798	1.811	1.824	1.836	1.849	1.861	1.872	1.885	1.896	1.909	1.920	1.930	1.941	1.951	1.961	1.971	1.979	1.988	1.995	2.004	2.011	2.019	2.025	2.031	2.036	2.042	2.046	2.051	2.054	2.058	2.060	2.061	2.064	2.065	2.065	2.065	2.064	2.064	2.061	2.060	2.058	2.054	2.050	2.047	2.041	2.038	2.031	2.026	2.019	2.011	2.005	1.998	1.990	1.981	1.972	1.964	1.954	1.945	1.935	1.925	1.916	1.905	1.896	1.886	1.876	1.866	1.855	1.845	1.836	1.825	1.816	1.806	1.798	1.789	1.780	1.772	1.762	1.755	1.749	1.741	1.735	1.730	1.724	1.719	1.715	1.711	1.708	1.705	1.704	1.701	1.700	1.699	1.699	1.699	1.699	1.701	1.702	1.705	1.708	1.710	1.714	1.718	1.720	1.725	1.729	1.735	1.739	1.744	1.750	1.755	1.760	1.765	1.771	1.776	1.781	1.786	1.792	1.798	1.802	1.808	1.812	1.816	1.821	1.825	1.829	1.834	1.836	1.840	1.842	1.845	1.848	1.850	1.852	1.854	1.855	1.856	1.856	1.858	1.859	1.859	1.859	1.858	1.859	1.858	1.858	1.855	1.855	1.854	1.852	1.851	1.850	1.849	1.848	1.846	1.845	1.844	1.842	1.840	1.839	1.839	1.838	1.836	1.836	1.835	1.834	1.834	1.834	1.832	1.832	1.834	1.832	1.832	1.832	1.834	1.835	1.834	1.835	1.836	1.836	1.838	1.839	1.839	1.841	1.842	1.844	1.844	1.846	1.846	1.848	1.849	1.850	1.851	1.852	1.852	1.854	1.855	1.855	1.855	1.856	1.856	1.858	1.858	1.858	1.858	1.856	1.856	1.855	1.854	1.854	1.851	1.850	1.849	1.846	1.845	1.842	1.840	1.836	1.832	1.830	1.826	1.821	1.818	1.812	1.809	1.802	1.796	1.790	1.785	1.779	1.771	1.764	1.756	1.749	1.740	1.731	1.724	1.714	1.704	1.694	1.684	1.672	1.661	1.650	1.640	1.628	1.615	1.602	1.590	1.578	1.565	1.551	1.539	1.525	1.511	1.498	1.484	1.470	1.456	1.442	1.429	1.415	1.402	1.389	1.375	1.362	1.349	1.336	1.325	1.311	1.300	1.288	1.276	1.268	1.256	1.246	1.236	1.226	1.219	1.210	1.202	1.195	1.189	1.181	1.176	1.171	1.166	1.161	1.158	1.155	1.152	1.150	1.149	1.148	1.146	1.146	1.146	1.146	1.149	1.150	1.151	1.152	1.155	1.159	1.161	1.164	1.168	1.171	1.176	1.180	1.184	1.188	1.192	1.195	1.200	1.205	1.210	1.212	1.218	1.221	1.225	1.229	1.234	1.236	1.240	1.244	1.246	1.250	1.252	1.255	1.258	1.258	1.260	1.261	1.264	1.264	1.265	1.264	1.265	1.264	1.262	1.262	1.261	1.259	1.256	1.255	1.251	1.249	1.245	1.241	1.239	1.234	1.230	1.224	1.219	1.212	1.208	1.201	1.195	1.189	1.181	1.175	1.168	1.159	1.151	1.142	1.135	1.126	1.116	1.108	1.099	1.089	1.080	1.069	1.059	1.049	1.038	1.028	1.016	1.005	0.995	0.984	0.971	0.960	0.949	0.936	0.924	0.912	0.900	0.888	0.875	0.862	0.850	0.839	0.825	0.812	0.800	0.786	0.774	0.761	0.748	0.735	0.721	0.709	0.695	0.681	0.669	0.654	0.641	0.629	0.615	0.601	0.589	0.576	0.561	0.549	0.536	0.521	0.509	0.496	0.482	0.470	0.456	0.442	0.430	0.418	0.404	0.391	0.378	0.366	0.354	0.340	0.329	0.315	0.302	0.290	0.279	0.266	0.254	0.242	0.230	0.219	0.208	0.195	0.184	0.171	0.161	0.150	0.139	0.128	0.116	0.105	0.094	0.082	0.071	0.061	0.050	0.040	0.030	0.019	0.010	-0.001	-0.011	-0.020	-0.029	-0.039	-0.050	-0.059	-0.068	-0.076	-0.086	-0.094	-0.104	-0.111	-0.121	-0.129	-0.138	-0.145	-0.152	-0.161	-0.169	-0.175	-0.182	-0.190	-0.195	-0.202	-0.208	-0.214	-0.219	-0.224	-0.228	-0.232	-0.238	-0.240	-0.244	-0.248	-0.250	-0.252	-0.254	-0.255	-0.256	-0.258	-0.256	-0.258	-0.256	-0.255	-0.254	-0.251	-0.250	-0.246	-0.244	-0.240	-0.235	-0.231	-0.226	-0.220	-0.215	-0.208	-0.201	-0.194	-0.185	-0.178	-0.169	-0.159	-0.150	-0.140	-0.130	-0.120	-0.108	-0.096	-0.085	-0.072	-0.060	-0.048	-0.034	-0.020	-0.008	0.006	0.021	0.034	0.049	0.064	0.079	0.094	0.109	0.125	0.140	0.155	0.170	0.185	0.201	0.216	0.232	0.248	0.261	0.278	0.291	0.306	0.321	0.335	0.349	0.362	0.378	0.391	0.404	0.416	0.430	0.441	0.454	0.465	0.476	0.488	0.498	0.507	0.518	0.526	0.536	0.544	0.551	0.559	0.566	0.574	0.579	0.585	0.591	0.596	0.601	0.606	0.610	0.612	0.616	0.619	0.622	0.625	0.626	0.629	0.631	0.632	0.632	0.634	0.634	0.635	0.635	0.636	0.636	0.636	0.636	0.636	0.636	0.636	0.638	0.638	0.638	0.638	0.638	0.638	0.639	0.639	0.640	0.641	0.642	0.644	0.645	0.646	0.649	0.650	0.652	0.655	0.656	0.660	0.662	0.665	0.669	0.672	0.675	0.679	0.681	0.685	0.689	0.692	0.698	0.701	0.705	0.709	0.712	0.718	0.722	0.726	0.731	0.735	0.740	0.744	0.748	0.752	0.758	0.760	0.765	0.769	0.772	0.778	0.781	0.786	0.790	0.794	0.799	0.802	0.806	0.810	0.814	0.818	0.821	0.826	0.830	0.834	0.839	0.842	0.846	0.849	0.854	0.858	0.861	0.865	0.869	0.872	0.878	0.881	0.885	0.889	0.892	0.896	0.901	0.904	0.908	0.911	0.915	0.919	0.922	0.926	0.930	0.934	0.936	0.940	0.942	0.945	0.949	0.951	0.954	0.956	0.959	0.961	0.964	0.965	0.969	0.970	0.971	0.974	0.974	0.975	0.976	0.976	0.978	0.979	0.979	0.980	0.980	0.980	0.980	0.979	0.979	0.978	0.978	0.976	0.976	0.975	0.974	0.972	0.971	0.970	0.968	0.966	0.965	0.964	0.962	0.960	0.959	0.956	0.955	0.952	0.951	0.949	0.946	0.945	0.942	0.941	0.939	0.938	0.936	0.932	0.931	0.929	0.928	0.924	0.921	0.920	0.918	0.915	0.911	0.909	0.906	0.904	0.901	0.898	0.895	0.891	0.888	0.885	0.880	0.878	0.872	0.869	0.865	0.861	0.856	0.851	0.846	0.842	0.838	0.832	0.828	0.822	0.816	0.811	0.806	0.800	0.794	0.789	0.781	0.776	0.770	0.762	0.756	0.750	0.742	0.736	0.729	0.722	0.714	0.706	0.699	0.691	0.682	0.674	0.665	0.658	0.648	0.639	0.630	0.621	0.611	0.601	0.590	0.580	0.569	0.558	0.546	0.535	0.524	0.511	0.499	0.485	0.472	0.459	0.445	0.431	0.416	0.402	0.388	0.371	0.356	0.341	0.324	0.309	0.291	0.275	0.258	0.240	0.222	0.205	0.188	0.169	0.150	0.131	0.114	0.094	0.076	0.056	0.038	0.019	-0.001	-0.020	-0.039	-0.058	-0.078	-0.096	-0.115	-0.134	-0.154	-0.172	-0.190	-0.209	-0.228	-0.246	-0.264	-0.282	-0.300	-0.318	-0.335	-0.351	-0.369	-0.385	-0.401	-0.416	-0.431	-0.446	-0.461	-0.478	-0.491	-0.505	-0.518	-0.531	-0.542	-0.555	-0.566	-0.578	-0.588	-0.599	-0.609	-0.618	-0.625	-0.634	-0.641	-0.649	-0.655	-0.660	-0.666	-0.671	-0.675	-0.679	-0.682	-0.684	-0.688	-0.689	-0.690	-0.690	-0.690	-0.689	-0.689	-0.688	-0.686	-0.684	-0.681	-0.679	-0.676	-0.674	-0.670	-0.666	-0.662	-0.659	-0.655	-0.650	-0.646	-0.641	-0.638	-0.634	-0.630	-0.625	-0.622	-0.619	-0.615	-0.612	-0.609	-0.606	-0.604	-0.601	-0.600	-0.599	-0.598	-0.596	-0.596	-0.595	-0.596	-0.595	-0.596	-0.598	-0.599	-0.601	-0.604	-0.605	-0.608	-0.609	-0.612	-0.616	-0.619	-0.621	-0.625	-0.629	-0.632	-0.636	-0.639	-0.642	-0.646	-0.650	-0.652	-0.656	-0.659	-0.661	-0.664	-0.665	-0.668	-0.669	-0.670	-0.672	-0.671	-0.672	-0.672	-0.672	-0.671	-0.671	-0.669	-0.668	-0.665	-0.662	-0.660	-0.658	-0.654	-0.650	-0.646	-0.642	-0.638	-0.634	-0.629	-0.625	-0.619	-0.612	-0.609	-0.602	-0.596	-0.591	-0.585	-0.580	-0.574	-0.569	-0.562	-0.558	-0.551	-0.546	-0.540	-0.536	-0.531	-0.526	-0.520	-0.516	-0.510	-0.506	-0.501	-0.498	-0.494	-0.490	-0.486	-0.482	-0.479	-0.476	-0.474	-0.470	-0.468	-0.465	-0.462	-0.461	-0.459	-0.458	-0.455	-0.454	-0.452	-0.450	-0.450	-0.449	-0.448	-0.446	-0.445	-0.446	-0.445	-0.444	-0.444	-0.442	-0.442	-0.442	-0.441	-0.441	-0.440	-0.441	-0.440	-0.440	-0.439	-0.439	-0.438	-0.436	-0.436	-0.434	-0.434	-0.432	-0.430	-0.429	-0.426	-0.425	-0.422	-0.420	-0.416	-0.414	-0.410	-0.406	-0.402	-0.398	-0.394	-0.389	-0.382	-0.378	-0.371	-0.365	-0.358	-0.350	-0.342	-0.336	-0.328	-0.319	-0.309	-0.299	-0.289	-0.279	-0.269	-0.258	-0.246	-0.235	-0.222	-0.210	-0.198	-0.185	-0.172	-0.159	-0.146	-0.132	-0.120	-0.106	-0.092	-0.080	-0.066	-0.052	-0.039	-0.026	-0.014	0.000	0.012	0.025	0.038	0.049	0.061	0.071	0.084	0.092	0.102	0.112	0.121	0.130	0.138	0.145	0.151	0.156	0.162	0.166	0.171	0.175	0.178	0.180	0.181	0.184	0.184	0.184	0.181	0.180	0.178	0.175	0.171	0.168	0.162	0.159	0.152	0.145	0.139	0.132	0.125	0.116	0.109	0.099	0.090	0.079	0.069	0.059	0.048	0.038	0.026	0.015	0.004	-0.008	-0.020	-0.031	-0.044	-0.055	-0.068	-0.081	-0.092	-0.105	-0.118	-0.128	-0.140	-0.152	-0.165	-0.176	-0.188	-0.199	-0.211	-0.222	-0.232	-0.242	-0.254	-0.264	-0.274	-0.284	-0.294	-0.302	-0.312	-0.321	-0.331	-0.340	-0.348	-0.356	-0.364	-0.372	-0.381	-0.389	-0.396	-0.405	-0.411	-0.419	-0.426	-0.435	-0.441	-0.450	-0.456	-0.464	-0.472	-0.479	-0.488	-0.496	-0.504	-0.511	-0.521	-0.529	-0.539	-0.548	-0.558	-0.566	-0.576	-0.586	-0.598	-0.609	-0.620	-0.632	-0.645	-0.658	-0.670	-0.682	-0.698	-0.711	-0.726	-0.740	-0.756	-0.772	-0.788	-0.805	-0.821	-0.839	-0.856	-0.875	-0.892	-0.911	-0.930	-0.950	-0.969	-0.989	-1.009	-1.030	-1.050	-1.071	-1.091	-1.112	-1.134	-1.155	-1.176	-1.199	-1.219	-1.241	-1.262	-1.284	-1.305	-1.326	-1.349	-1.370	-1.392	-1.414	-1.435	-1.456	-1.478	-1.498	-1.520	-1.541	-1.561	-1.582	-1.604	-1.624	-1.644	-1.664	-1.684	-1.705	-1.724	-1.744	-1.764	-1.784	-1.802	-1.822	-1.841	-1.861	-1.881	-1.901	-1.920	-1.940	-1.959	-1.979	-1.998	-2.018	-2.038	-2.055	-2.075	-2.095	-2.114	-2.135	-2.154	-2.174	-2.192	-2.214	-2.232	-2.252	-2.272	-2.291	-2.311	-2.331	-2.352	-2.371	-2.391	-2.412	-2.432	-2.451	-2.471	-2.491	-2.512	-2.532	-2.552	-2.572	-2.592	-2.612	-2.632	-2.652	-2.672	-2.692	-2.712	-2.734	-2.754	-2.774	-2.792	-2.812	-2.832	-2.852	-2.872	-2.891	-2.910	-2.930	-2.950	-2.970	-2.989	-3.009	-3.028	-3.046	-3.065	-3.085	-3.104	-3.122	-3.141	-3.159	-3.178	-3.195	-3.214	-3.231	-3.248	-3.265	-3.281	-3.298	-3.314	-3.329	-3.344	-3.358	-3.371	-3.385	-3.399	-3.411	-3.422	-3.434	-3.444	-3.452	-3.461	-3.469	-3.478	-3.484	-3.488	-3.492	-3.496	-3.499	-3.499	-3.500	-3.499	-3.498	-3.494	-3.491	-3.486	-3.480	-3.472	-3.464	-3.455	-3.444	-3.432	-3.420	-3.405	-3.391	-3.375	-3.356	-3.338	-3.319	-3.298	-3.276	-3.255	-3.231	-3.206	-3.180	-3.154	-3.126	-3.098	-3.069	-3.039	-3.009	-2.976	-2.945	-2.911	-2.878	-2.844	-2.809	-2.772	-2.736	-2.700	-2.662	-2.624	-2.586	-2.546	-2.508	-2.468	-2.426	-2.386	-2.345	-2.302	-2.261	-2.219	-2.176	-2.134	-2.089	-2.046	-2.001	-1.958	-1.912	-1.868	-1.822	-1.776	-1.731	-1.684	-1.638	-1.590	-1.544	-1.496	-1.449	-1.401	-1.354	-1.305	-1.255	-1.206	-1.158	-1.109	-1.059	-1.009	-0.960	-0.909	-0.859	-0.809	-0.759	-0.708	-0.658	-0.606	-0.555	-0.505	-0.454	-0.404	-0.352	-0.302	-0.251	-0.200	-0.150	-0.100	-0.051	-0.001	0.048	0.098	0.145	0.194	0.241	0.289	0.334	0.381	0.426	0.471	0.516	0.559	0.601	0.644	0.685	0.725	0.765	0.802	0.840	0.878	0.912	0.948	0.980	1.012	1.044	1.075	1.104	1.131	1.159	1.184	1.209	1.231	1.252	1.274	1.292	1.311	1.330	1.345	1.360	1.374	1.385	1.398	1.408	1.416	1.425	1.430	1.438	1.441	1.445	1.448	1.450	1.451	1.450	1.449	1.448	1.445	1.441	1.439	1.432	1.428	1.421	1.415	1.408	1.401	1.392	1.384	1.375	1.365	1.356	1.345	1.335	1.324	1.312	1.301	1.289	1.276	1.265	1.252	1.239	1.228	1.214	1.200	1.186	1.172	1.158	1.144	1.129	1.112	1.098	1.081	1.066	1.050	1.034	1.016	0.999	0.981	0.964	0.944	0.925	0.905	0.885	0.865	0.844	0.822	0.800	0.778	0.754	0.730	0.706	0.681	0.655	0.629	0.604	0.575	0.548	0.520	0.491	0.461	0.432	0.401	0.371	0.340	0.308	0.275	0.241	0.209	0.175	0.142	0.108	0.074	0.039	0.004	-0.032	-0.068	-0.102	-0.140	-0.176	-0.211	-0.249	-0.285	-0.320	-0.358	-0.394	-0.430	-0.466	-0.501	-0.539	-0.574	-0.610	-0.645	-0.681	-0.716	-0.751	-0.785	-0.819	-0.854	-0.886	-0.919	-0.952	-0.985	-1.016	-1.049	-1.080	-1.110	-1.141	-1.171	-1.200	-1.229	-1.258	-1.285	-1.312	-1.340	-1.366	-1.391	-1.418	-1.442	-1.466	-1.490	-1.514	-1.538	-1.559	-1.580	-1.601	-1.621	-1.642	-1.661	-1.680	-1.699	-1.716	-1.734	-1.751	-1.768	-1.784	-1.800	-1.815	-1.830	-1.845	-1.858	-1.871	-1.885	-1.898	-1.910	-1.922	-1.934	-1.945	-1.958	-1.969	-1.979	-1.990	-2.001	-2.011	-2.021	-2.031	-2.041	-2.051	-2.060	-2.070	-2.079	-2.089	-2.098	-2.108	-2.115	-2.124	-2.132	-2.141	-2.150	-2.160	-2.169	-2.176	-2.185	-2.192	-2.202	-2.210	-2.219	-2.225	-2.234	-2.241	-2.250	-2.258	-2.264	-2.271	-2.279	-2.285	-2.291	-2.299	-2.305	-2.309	-2.315	-2.320	-2.325	-2.329	-2.335	-2.338	-2.341	-2.344	-2.346	-2.349	-2.351	-2.352	-2.352	-2.354	-2.352	-2.354	-2.351	-2.351	-2.350	-2.346	-2.344	-2.342	-2.339	-2.334	-2.329	-2.325	-2.319	-2.314	-2.308	-2.301	-2.292	-2.286	-2.279	-2.269	-2.261	-2.252	-2.242	-2.232	-2.221	-2.211	-2.200	-2.189	-2.176	-2.165	-2.152	-2.140	-2.126	-2.112	-2.100	-2.085	-2.070	-2.056	-2.041	-2.025	-2.009	-1.994	-1.978	-1.961	-1.944	-1.926	-1.909	-1.891	-1.874	-1.855	-1.836	-1.818	-1.799	-1.779	-1.760	-1.740	-1.721	-1.700	-1.681	-1.660	-1.640	-1.620	-1.600	-1.579	-1.558	-1.538	-1.516	-1.496	-1.475	-1.455	-1.434	-1.412	-1.391	-1.371	-1.351	-1.331	-1.311	-1.291	-1.272	-1.252	-1.234	-1.215	-1.198	-1.179	-1.161	-1.144	-1.126	-1.111	-1.094	-1.079	-1.062	-1.049	-1.034	-1.021	-1.008	-0.995	-0.982	-0.971	-0.960	-0.950	-0.940	-0.930	-0.922	-0.914	-0.906	-0.900	-0.892	-0.888	-0.881	-0.876	-0.872	-0.868	-0.865	-0.861	-0.858	-0.856	-0.852	-0.852	-0.850	-0.850	-0.848	-0.848	-0.848	-0.846	-0.846	-0.846	-0.845	-0.845	-0.845	-0.845	-0.845	-0.845	-0.844	-0.844	-0.842	-0.841	-0.841	-0.841	-0.840	-0.838	-0.836	-0.835	-0.831	-0.829	-0.826	-0.822	-0.820	-0.815	-0.811	-0.808	-0.801	-0.796	-0.791	-0.785	-0.779	-0.772	-0.766	-0.758	-0.751	-0.742	-0.735	-0.726	-0.716	-0.708	-0.698	-0.686	-0.678	-0.666	-0.655	-0.642	-0.631	-0.620	-0.608	-0.595	-0.581	-0.569	-0.554	-0.541	-0.526	-0.511	-0.498	-0.481	-0.466	-0.450	-0.434	-0.418	-0.400	-0.384	-0.366	-0.349	-0.331	-0.314	-0.295	-0.276	-0.258	-0.239	-0.221	-0.201	-0.182	-0.162	-0.144	-0.125	-0.105	-0.086	-0.066	-0.048	-0.029	-0.009	0.009	0.026	0.046	0.062	0.080	0.096	0.114	0.130	0.144	0.160	0.174	0.189	0.201	0.214	0.225	0.235	0.245	0.255	0.262	0.269	0.275	0.281	0.286	0.289	0.291	0.291	0.292	0.292	0.290	0.288	0.282	0.278	0.272	0.265	0.256	0.246	0.236	0.225	0.214	0.201	0.186	0.172	0.156	0.141	0.124	0.106	0.088	0.069	0.049	0.029	0.009	-0.011	-0.031	-0.054	-0.075	-0.096	-0.119	-0.140	-0.162	-0.184	-0.206	-0.228	-0.250	-0.270	-0.292	-0.312	-0.334	-0.354	-0.372	-0.392	-0.411	-0.429	-0.445	-0.461	-0.479	-0.494	-0.509	-0.522	-0.536	-0.549	-0.561	-0.572	-0.584	-0.592	-0.602	-0.611	-0.619	-0.626	-0.631	-0.639	-0.644	-0.648	-0.652	-0.655	-0.659	-0.660	-0.662	-0.664	-0.665	-0.665	-0.665	-0.665	-0.664	-0.664	-0.662	-0.662	-0.660	-0.660	-0.659	-0.656	-0.656	-0.654	-0.654	-0.651	-0.650	-0.649	-0.648	-0.648	-0.648	-0.646	-0.646	-0.646	-0.646	-0.648	-0.648	-0.649	-0.649	-0.651	-0.652	-0.655	-0.656	-0.660	-0.662	-0.665	-0.669	-0.671	-0.675	-0.679	-0.681	-0.686	-0.690	-0.694	-0.699	-0.702	-0.708	-0.711	-0.716	-0.720	-0.725	-0.729	-0.734	-0.738	-0.742	-0.746	-0.750	-0.754	-0.759	-0.764	-0.766	-0.771	-0.775	-0.779	-0.784	-0.786	-0.790	-0.794	-0.798	-0.800	-0.804	-0.808	-0.811	-0.814	-0.818	-0.820	-0.822	-0.825	-0.829	-0.831	-0.832	-0.836	-0.838	-0.840	-0.841	-0.842	-0.844	-0.845	-0.846	-0.846	-0.848	-0.848	-0.846	-0.845	-0.845	-0.844	-0.842	-0.839	-0.836	-0.832	-0.829	-0.824	-0.819	-0.812	-0.806	-0.799	-0.791	-0.782	-0.774	-0.764	-0.752	-0.741	-0.730	-0.718	-0.704	-0.689	-0.675	-0.659	-0.642	-0.625	-0.606	-0.588	-0.569	-0.549	-0.529	-0.506	-0.485	-0.462	-0.439	-0.415	-0.392	-0.368	-0.341	-0.316	-0.291	-0.265	-0.239	-0.212	-0.185	-0.159	-0.131	-0.104	-0.076	-0.050	-0.022	0.005	0.032	0.059	0.086	0.112	0.140	0.165	0.192	0.218	0.244	0.269	0.292	0.318	0.342	0.365	0.389	0.411	0.434	0.456	0.478	0.499	0.520	0.539	0.559	0.578	0.596	0.615	0.632	0.649	0.666	0.681	0.698	0.712	0.728	0.741	0.754	0.768	0.780	0.791	0.804	0.814	0.825	0.835	0.844	0.854	0.861	0.870	0.878	0.885	0.891	0.899	0.904	0.910	0.916	0.920	0.925	0.929	0.934	0.939	0.941	0.945	0.949	0.951	0.954	0.958	0.960	0.962	0.964	0.968	0.969	0.971	0.974	0.975	0.979	0.981	0.982	0.985	0.988	0.990	0.994	0.996	1.000	1.002	1.006	1.010	1.015	1.019	1.024	1.029	1.032	1.038	1.042	1.049	1.055	1.060	1.066	1.072	1.079	1.085	1.091	1.099	1.105	1.112	1.120	1.126	1.134	1.141	1.149	1.156	1.162	1.170	1.178	1.186	1.192	1.199	1.206	1.212	1.220	1.225	1.232	1.238	1.244	1.249	1.255	1.259	1.265	1.269	1.274	1.278	1.281	1.284	1.288	1.290	1.292	1.296	1.296	1.299	1.300	1.301	1.302	1.302	1.302	1.302	1.302	1.301	1.300	1.300	1.299	1.296	1.294	1.291	1.290	1.288	1.285	1.281	1.279	1.274	1.271	1.268	1.264	1.259	1.255	1.250	1.244	1.240	1.235	1.229	1.224	1.218	1.211	1.205	1.199	1.192	1.185	1.178	1.171	1.164	1.156	1.149	1.140	1.132	1.124	1.114	1.106	1.098	1.089	1.080	1.071	1.061	1.052	1.044	1.034	1.025	1.015	1.005	0.995	0.986	0.976	0.966	0.958	0.948	0.939	0.929	0.921	0.911	0.902	0.894	0.886	0.878	0.869	0.862	0.855	0.848	0.841	0.835	0.828	0.822	0.816	0.810	0.805	0.800	0.796	0.791	0.786	0.782	0.779	0.776	0.774	0.770	0.768	0.765	0.762	0.760	0.758	0.755	0.754	0.752	0.751	0.749	0.746	0.745	0.742	0.741	0.740	0.736	0.735	0.731	0.730	0.726	0.724	0.720	0.718	0.714	0.710	0.706	0.702	0.698	0.692	0.689	0.682	0.678	0.671	0.665	0.659	0.652	0.646	0.640	0.632	0.626	0.619	0.612	0.604	0.596	0.589	0.581	0.575	0.568	0.560	0.554	0.546	0.539	0.532	0.525	0.519	0.512	0.506	0.500	0.495	0.490	0.485	0.480	0.475	0.471	0.466	0.464	0.460	0.456	0.454	0.451	0.450	0.449	0.448	0.446	0.446	0.445	0.445	0.445	0.446	0.446	0.448	0.448	0.449	0.450	0.451	0.454	0.455	0.458	0.459	0.461	0.462	0.465	0.468	0.470	0.471	0.474	0.476	0.479	0.481	0.484	0.485	0.488	0.491	0.492	0.495	0.498	0.500	0.502	0.505	0.507	0.511	0.514	0.518	0.521	0.525	0.528	0.531	0.536	0.541	0.546	0.551	0.556	0.562	0.569	0.575	0.582	0.590	0.598	0.606	0.616	0.625	0.635	0.645	0.658	0.669	0.681	0.694	0.706	0.721	0.735	0.750	0.766	0.781	0.799	0.815	0.834	0.850	0.869	0.886	0.906	0.926	0.945	0.965	0.984	1.005	1.024	1.045	1.065	1.085	1.105	1.125	1.146	1.166	1.188	1.206	1.226	1.246	1.265	1.285	1.302	1.320	1.339	1.356	1.372	1.389	1.405	1.420	1.435	1.450	1.464	1.476	1.490	1.502	1.514	1.525	1.536	1.548	1.556	1.565	1.574	1.582	1.590	1.599	1.606	1.611	1.619	1.624	1.629	1.634	1.639	1.642	1.646	1.650	1.652	1.655	1.658	1.660	1.661	1.664	1.665	1.666	1.666	1.666	1.666	1.666	1.668	1.666	1.665	1.665	1.664	1.661	1.661	1.659	1.656	1.655	1.652	1.649	1.646	1.644	1.639	1.636	1.634	1.629	1.625	1.620	1.616	1.611	1.608	1.602	1.596	1.592	1.586	1.581	1.575	1.569	1.564	1.558	1.551	1.546	1.540	1.534	1.528	1.521	1.514	1.508	1.501	1.495	1.488	1.481	1.475	1.468	1.461	1.455	1.448	1.440	1.434	1.428	1.420	1.414	1.406	1.400	1.392	1.385	1.379	1.370	1.364	1.356	1.349	1.341	1.332	1.326	1.318	1.309	1.300	1.292	1.282	1.274	1.264	1.255	1.245	1.235	1.224	1.212	1.202	1.191	1.179	1.168	1.155	1.142	1.129	1.116	1.101	1.089	1.074	1.059	1.044	1.028	1.011	0.995	0.979	0.961	0.945	0.926	0.909	0.891	0.871	0.854	0.834	0.816	0.795	0.776	0.758	0.738	0.718	0.698	0.676	0.658	0.636	0.616	0.596	0.575	0.555	0.534	0.514	0.494	0.474	0.454	0.434	0.414	0.394	0.374	0.354	0.336	0.316	0.298	0.278	0.259	0.240	0.222	0.204	0.186	0.169	0.151	0.134	0.116	0.099	0.082	0.066	0.049	0.032	0.016	0.000	-0.015	-0.031	-0.046	-0.062	-0.078	-0.094	-0.109	-0.124	-0.138	-0.151	-0.166	-0.180	-0.194	-0.208	-0.221	-0.234	-0.248	-0.260	-0.272	-0.285	-0.298	-0.309	-0.319	-0.330	-0.341	-0.351	-0.361	-0.371	-0.380	-0.388	-0.395	-0.402	-0.409	-0.416	-0.421	-0.425	-0.430	-0.432	-0.436	-0.438	-0.440	-0.440	-0.439	-0.439	-0.436	-0.434	-0.431	-0.426	-0.420	-0.415	-0.408	-0.399	-0.391	-0.381	-0.370	-0.360	-0.348	-0.335	-0.321	-0.306	-0.291	-0.275	-0.258	-0.240	-0.222	-0.202	-0.184	-0.165	-0.144	-0.122	-0.101	-0.079	-0.056	-0.034	-0.011	0.012	0.035	0.059	0.082	0.108	0.131	0.156	0.181	0.205	0.230	0.252	0.278	0.302	0.325	0.350	0.372	0.395	0.418	0.441	0.464	0.486	0.509	0.529	0.551	0.572	0.594	0.614	0.635	0.654	0.672	0.691	0.711	0.730	0.749	0.765	0.784	0.801	0.819	0.835	0.852	0.869	0.885	0.901	0.918	0.932	0.949	0.964	0.979	0.994	1.009	1.022	1.038	1.052	1.066	1.081	1.095	1.109	1.122	1.135	1.149	1.162	1.176	1.189	1.201	1.214	1.226	1.239	1.251	1.264	1.275	1.286	1.299	1.309	1.320	1.330	1.340	1.350	1.359	1.369	1.378	1.386	1.395	1.401	1.410	1.416	1.424	1.431	1.436	1.442	1.449	1.454	1.458	1.462	1.466	1.470	1.474	1.476	1.479	1.481	1.482	1.485	1.486	1.488	1.489	1.489	1.489	1.489	1.489	1.489	1.489	1.488	1.488	1.486	1.486	1.484	1.482	1.482	1.481	1.480	1.479	1.479	1.476	1.475	1.475	1.474	1.474	1.472	1.472	1.472	1.472	1.471	1.471	1.472	1.472	1.474	1.475	1.475	1.476	1.478	1.480	1.481	1.482	1.486	1.489	1.490	1.494	1.498	1.500	1.502	1.506	1.510	1.514	1.518	1.521	1.528	1.531	1.535	1.541	1.545	1.550	1.555	1.560	1.564	1.570	1.575	1.580	1.585	1.589	1.594	1.599	1.605	1.609	1.614	1.619	1.624	1.629	1.632	1.638	1.641	1.646	1.650	1.655	1.659	1.662	1.666	1.670	1.675	1.679	1.682	1.688	1.691	1.694	1.699	1.704	1.708	1.711	1.715	1.719	1.724	1.728	1.732	1.738	1.742	1.748	1.752	1.759	1.765	1.770	1.778	1.782	1.790	1.798	1.804	1.812	1.821	1.829	1.838	1.848	1.856	1.866	1.878	1.889	1.900	1.911	1.924	1.936	1.949	1.962	1.975	1.990	2.004	2.019	2.034	2.050	2.065	2.082	2.099	2.115	2.132	2.150	2.168	2.185	2.202	2.221	2.240	2.258	2.276	2.296	2.315	2.334	2.352	2.370	2.390	2.409	2.426	2.446	2.464	2.481	2.501	2.519	2.536	2.554	2.571	2.586	2.604	2.620	2.636	2.651	2.668	2.681	2.696	2.709	2.724	2.736	2.749	2.760	2.771	2.782	2.794	2.802	2.812	2.821	2.829	2.836	2.844	2.851	2.856	2.861	2.866	2.869	2.874	2.876	2.879	2.879	2.880	2.881	2.881	2.880	2.879	2.876	2.875	2.871	2.869	2.865	2.860	2.855	2.850	2.844	2.839	2.831	2.825	2.818	2.810	2.802	2.795	2.786	2.779	2.770	2.761	2.752	2.744	2.735	2.728	2.719	2.710	2.702	2.694	2.686	2.679	2.671	2.664	2.658	2.651	2.645	2.639	2.634	2.629	2.625	2.620	2.616	2.614	2.610	2.609	2.606	2.605	2.605	2.605	2.604	2.605	2.606	2.608	2.611	2.612	2.615	2.618	2.621	2.625	2.629	2.632	2.638	2.641	2.646	2.650	2.655	2.660	2.666	2.670	2.675	2.680	2.685	2.689	2.692	2.698	2.701	2.705	2.709	2.711	2.715	2.718	2.720	2.722	2.724	2.726	2.728	2.729	2.729	2.730	2.729	2.730	2.729	2.728	2.726	2.724	2.724	2.721	2.719	2.716	2.714	2.710	2.708	2.704	2.700	2.698	2.694	2.689	2.685	2.681	2.678	2.672	2.669	2.664	2.659	2.655	2.651	2.648	2.644	2.640	2.635	2.631	2.629	2.625	2.621	2.616	2.612	2.610	2.606	2.604	2.601	2.599	2.595	2.592	2.590	2.588	2.584	2.582	2.581	2.578	2.575	2.574	2.571	2.570	2.568	2.566	2.564	2.562	2.560	2.559	2.556	2.554	2.552	2.550	2.549	2.546	2.545	2.542	2.541	2.539	2.536	2.534	2.531	2.529	2.528	2.524	2.520	2.519	2.515	2.511	2.509	2.504	2.501	2.496	2.494	2.489	2.485	2.480	2.475	2.470	2.465	2.459	2.452	2.448	2.441	2.435	2.428	2.421	2.414	2.406	2.399	2.389	2.381	2.371	2.362	2.352	2.344	2.334	2.322	2.312	2.301	2.290	2.279	2.268	2.254	2.242	2.229	2.216	2.204	2.190	2.178	2.164	2.150	2.136	2.122	2.109	2.095	2.081	2.068	2.054	2.040	2.026	2.013	2.000	1.988	1.974	1.961	1.950	1.939	1.926	1.915	1.904	1.894	1.884	1.875	1.865	1.856	1.849	1.840	1.832	1.826	1.819	1.814	1.809	1.805	1.800	1.796	1.792	1.790	1.788	1.786	1.785	1.784	1.784	1.782	1.782	1.784	1.785	1.785	1.788	1.789	1.791	1.794	1.796	1.798	1.801	1.805	1.808	1.810	1.812	1.816	1.819	1.821	1.825	1.828	1.830	1.832	1.835	1.838	1.839	1.841	1.842	1.844	1.845	1.846	1.848	1.846	1.846	1.848	1.845	1.845	1.845	1.842	1.841	1.839	1.836	1.834	1.830	1.828	1.822	1.819	1.815	1.810	1.805	1.800	1.794	1.790	1.784	1.778	1.771	1.765	1.758	1.750	1.744	1.736	1.728	1.721	1.712	1.705	1.696	1.688	1.679	1.671	1.662	1.654	1.644	1.635	1.626	1.616	1.608	1.598	1.589	1.579	1.569	1.559	1.549	1.539	1.529	1.519	1.508	1.498	1.486	1.476	1.466	1.455	1.444	1.435	1.424	1.412	1.401	1.390	1.380	1.369	1.358	1.346	1.335	1.322	1.311	1.300	1.289	1.278	1.266	1.254	1.242	1.230	1.218	1.206	1.195	1.182	1.171	1.159	1.146	1.134	1.122	1.110	1.098	1.085	1.074	1.061	1.049	1.038	1.025	1.014	1.001	0.989	0.978	0.965	0.954	0.942	0.931	0.919	0.908	0.896	0.885	0.872	0.862	0.851	0.840	0.830	0.819	0.808	0.799	0.786	0.776	0.766	0.755	0.746	0.736	0.726	0.716	0.706	0.698	0.688	0.678	0.668	0.658	0.649	0.640	0.630	0.621	0.612	0.602	0.592	0.585	0.575	0.565	0.556	0.549	0.539	0.530	0.521	0.512	0.502	0.494	0.485	0.476	0.468	0.459	0.450	0.442	0.434	0.425	0.416	0.408	0.400	0.391	0.382	0.375	0.368	0.360	0.351	0.345	0.339	0.331	0.325	0.319	0.312	0.308	0.301	0.298	0.291	0.288	0.285	0.281	0.278	0.275	0.272	0.271	0.270	0.269	0.270	0.270	0.270	0.272	0.274	0.276	0.279	0.282	0.286	0.292	0.296	0.304	0.309	0.315	0.324	0.331	0.339	0.349	0.358	0.368	0.379	0.389	0.400	0.410	0.422	0.434	0.446	0.459	0.471	0.485	0.498	0.511	0.525	0.539	0.551	0.565	0.579	0.592	0.606	0.619	0.632	0.645	0.659	0.672	0.685	0.696	0.709	0.721	0.732	0.744	0.755	0.766	0.776	0.786	0.795	0.804	0.812	0.820	0.829	0.836	0.844	0.849	0.855	0.861	0.866	0.871	0.875	0.880	0.884	0.888	0.891	0.892	0.895	0.898	0.900	0.901	0.902	0.902	0.904	0.905	0.905	0.905	0.905	0.906	0.905	0.905	0.905	0.905	0.905	0.904	0.905	0.904	0.905	0.904	0.905	0.905	0.905	0.906	0.908	0.908	0.910	0.911	0.912	0.915	0.918	0.920	0.924	0.926	0.930	0.934	0.939	0.942	0.948	0.952	0.958	0.962	0.969	0.975	0.980	0.986	0.995	1.001	1.008	1.016	1.022	1.030	1.039	1.046	1.055	1.062	1.071	1.079	1.088	1.096	1.105	1.112	1.121	1.130	1.138	1.146	1.154	1.162	1.171	1.178	1.186	1.194	1.202	1.210	1.216	1.222	1.230	1.236	1.245	1.251	1.258	1.262	1.270	1.275	1.281	1.286	1.292	1.298	1.302	1.308	1.312	1.316	1.322	1.326	1.331	1.336	1.340	1.344	1.349	1.352	1.358	1.361	1.365	1.369	1.372	1.376	1.380	1.384	1.389	1.392	1.396	1.400	1.404	1.408	1.411	1.416	1.420	1.422	1.428	1.430	1.435	1.438	1.442	1.446	1.449	1.452	1.456	1.460	1.464	1.466	1.470	1.472	1.476	1.479	1.482	1.485	1.488	1.490	1.492	1.495	1.498	1.499	1.501	1.502	1.505	1.506	1.508	1.509	1.509	1.510	1.510	1.511	1.511	1.511	1.511	1.511	1.510	1.510	1.509	1.506	1.506	1.505	1.504	1.501	1.500	1.499	1.496	1.494	1.492	1.490	1.488	1.484	1.481	1.479	1.474	1.471	1.468	1.464	1.460	1.456	1.452	1.448	1.444	1.439	1.432	1.429	1.424	1.418	1.412	1.406	1.400	1.395	1.389	1.381	1.375	1.369	1.362	1.355	1.349	1.340	1.332	1.325	1.318	1.310	1.302	1.294	1.285	1.278	1.270	1.260	1.252	1.244	1.235	1.226	1.216	1.209	1.199	1.190	1.180	1.171	1.161	1.152	1.144	1.134	1.125	1.115	1.106	1.095	1.086	1.076	1.066	1.058	1.046	1.038	1.028	1.016	1.006	0.998	0.988	0.978	0.966	0.955	0.945	0.935	0.925	0.915	0.904	0.892	0.884	0.872	0.861	0.850	0.839	0.829	0.818	0.806	0.795	0.784	0.772	0.761	0.750	0.738	0.726	0.714	0.702	0.691	0.680	0.668	0.655	0.645	0.632	0.620	0.608	0.595	0.582	0.570	0.558	0.545	0.532	0.520	0.507	0.495	0.482	0.469	0.456	0.444	0.430	0.418	0.404	0.392	0.379	0.366	0.354	0.341	0.329	0.316	0.304	0.291	0.280	0.268	0.256	0.245	0.234	0.222	0.212	0.202	0.191	0.182	0.174	0.164	0.155	0.146	0.139	0.132	0.124	0.118	0.111	0.106	0.101	0.096	0.091	0.089	0.085	0.082	0.080	0.078	0.078	0.076	0.076	0.076	0.076	0.078	0.080	0.080	0.084	0.085	0.088	0.090	0.094	0.096	0.100	0.104	0.108	0.111	0.115	0.119	0.122	0.126	0.129	0.132	0.136	0.139	0.142	0.144	0.146	0.150	0.151	0.151	0.152	0.154	0.154	0.155	0.154	0.154	0.152	0.151	0.149	0.146	0.144	0.140	0.138	0.134	0.131	0.126	0.121	0.118	0.112	0.109	0.102	0.098	0.091	0.086	0.081	0.075	0.070	0.065	0.059	0.054	0.050	0.045	0.040	0.036	0.031	0.029	0.025	0.021	0.019	0.016	0.014	0.012	0.011	0.009	0.009	0.009	0.009	0.009	0.009	0.010	0.012	0.012	0.015	0.018	0.020	0.022	0.026	0.030	0.034	0.036	0.041	0.044	0.049	0.052	0.056	0.061	0.066	0.070	0.074	0.078	0.081	0.086	0.090	0.095	0.098	0.101	0.105	0.109	0.112	0.115	0.119	0.121	0.124	0.126	0.129	0.131	0.132	0.135	0.136	0.139	0.139	0.141	0.142	0.144	0.145	0.145	0.146	0.146	0.148	0.148	0.149	0.149	0.150	0.151	0.151	0.152	0.154	0.155	0.156	0.158	0.159	0.161	0.162	0.164	0.165	0.169	0.170	0.174	0.176	0.179	0.182	0.186	0.190	0.195	0.199	0.204	0.210	0.214	0.220	0.225	0.231	0.238	0.244	0.250	0.258	0.265	0.274	0.281	0.289	0.299	0.306	0.316	0.325	0.334	0.344	0.354	0.364	0.375	0.385	0.396	0.408	0.419	0.429	0.440	0.452	0.464	0.476	0.488	0.500	0.511	0.522	0.535	0.548	0.560	0.571	0.584	0.596	0.609	0.621	0.631	0.644	0.655	0.666	0.678	0.689	0.700	0.710	0.721	0.731	0.740	0.750	0.759	0.768	0.776	0.784	0.791	0.799	0.804	0.810	0.816	0.822	0.826	0.830	0.835	0.839	0.840	0.842	0.845	0.846	0.848	0.848	0.848	0.846	0.845	0.844	0.841	0.839	0.835	0.832	0.829	0.824	0.819	0.812	0.806	0.801	0.794	0.788	0.780	0.771	0.764	0.755	0.748	0.738	0.729	0.719	0.709	0.700	0.690	0.679	0.669	0.658	0.646	0.635	0.625	0.612	0.601	0.590	0.578	0.566	0.554	0.541	0.530	0.518	0.506	0.495	0.482	0.469	0.458	0.445	0.432	0.421	0.409	0.395	0.384	0.371	0.359	0.348	0.334	0.322	0.310	0.298	0.285	0.272	0.260	0.248	0.236	0.224	0.211	0.198	0.186	0.172	0.160	0.149	0.135	0.122	0.109	0.098	0.084	0.071	0.058	0.044	0.031	0.016	0.004	-0.010	-0.024	-0.039	-0.052	-0.068	-0.082	-0.098	-0.112	-0.128	-0.144	-0.159	-0.175	-0.190	-0.206	-0.224	-0.240	-0.258	-0.274	-0.292	-0.309	-0.328	-0.345	-0.364	-0.382	-0.400	-0.419	-0.439	-0.458	-0.478	-0.498	-0.516	-0.538	-0.558	-0.578	-0.599	-0.619	-0.639	-0.660	-0.682	-0.702	-0.724	-0.745	-0.768	-0.789	-0.810	-0.832	-0.854	-0.875	-0.896	-0.919	-0.940	-0.962	-0.985	-1.006	-1.029	-1.050	-1.072	-1.094	-1.116	-1.139	-1.160	-1.181	-1.202	-1.225	-1.248	-1.269	-1.290	-1.312	-1.334	-1.356	-1.378	-1.399	-1.420	-1.442	-1.464	-1.485	-1.506	-1.528	-1.549	-1.570	-1.591	-1.612	-1.634	-1.655	-1.675	-1.696	-1.716	-1.738	-1.759	-1.779	-1.800	-1.820	-1.840	-1.860	-1.881	-1.901	-1.920	-1.940	-1.960	-1.979	-1.998	-2.019	-2.038	-2.055	-2.074	-2.092	-2.112	-2.130	-2.148	-2.166	-2.184	-2.201	-2.220	-2.238	-2.256	-2.272	-2.290	-2.306	-2.324	-2.340	-2.356	-2.374	-2.390	-2.406	-2.421	-2.438	-2.454	-2.470	-2.486	-2.502	-2.518	-2.534	-2.550	-2.565	-2.579	-2.595	-2.610	-2.625	-2.640	-2.654	-2.669	-2.684	-2.698	-2.711	-2.725	-2.739	-2.751	-2.764	-2.776	-2.789	-2.800	-2.811	-2.822	-2.832	-2.841	-2.851	-2.861	-2.869	-2.876	-2.884	-2.890	-2.896	-2.901	-2.905	-2.909	-2.911	-2.914	-2.914	-2.914	-2.914	-2.911	-2.909	-2.906	-2.901	-2.895	-2.890	-2.882	-2.874	-2.864	-2.854	-2.842	-2.830	-2.816	-2.802	-2.786	-2.769	-2.752	-2.734	-2.714	-2.692	-2.671	-2.649	-2.625	-2.601	-2.575	-2.548	-2.521	-2.494	-2.464	-2.434	-2.404	-2.371	-2.339	-2.305	-2.271	-2.236	-2.201	-2.165	-2.126	-2.089	-2.051	-2.011	-1.971	-1.931	-1.890	-1.849	-1.805	-1.762	-1.720	-1.675	-1.631	-1.586	-1.540	-1.494	-1.448	-1.400	-1.354	-1.306	-1.258	-1.209	-1.160	-1.111	-1.061	-1.011	-0.962	-0.911	-0.861	-0.810	-0.759	-0.708	-0.658	-0.606	-0.554	-0.502	-0.450	-0.399	-0.346	-0.295	-0.242	-0.191	-0.139	-0.088	-0.035	0.015	0.066	0.118	0.169	0.220	0.271	0.320	0.370	0.420	0.469	0.518	0.565	0.612	0.660	0.706	0.752	0.799	0.842	0.888	0.930	0.972	1.014	1.055	1.095	1.135	1.174	1.211	1.249	1.284	1.318	1.352	1.384	1.416	1.446	1.475	1.504	1.531	1.556	1.581	1.605	1.628	1.649	1.669	1.688	1.706	1.722	1.738	1.751	1.764	1.776	1.788	1.796	1.806	1.812	1.819	1.824	1.828	1.831	1.832	1.834	1.834	1.832	1.831	1.829	1.826	1.821	1.816	1.810	1.804	1.796	1.789	1.780	1.771	1.762	1.752	1.741	1.731	1.720	1.708	1.696	1.684	1.671	1.659	1.644	1.630	1.618	1.602	1.589	1.574	1.559	1.544	1.528	1.512	1.496	1.481	1.464	1.448	1.430	1.412	1.395	1.378	1.360	1.341	1.321	1.302	1.282	1.262	1.241	1.221	1.200	1.179	1.156	1.132	1.110	1.086	1.062	1.038	1.011	0.986	0.959	0.932	0.905	0.878	0.849	0.819	0.790	0.760	0.730	0.699	0.668	0.636	0.605	0.571	0.539	0.506	0.472	0.439	0.404	0.370	0.335	0.300	0.265	0.230	0.195	0.161	0.125	0.089	0.054	0.019	-0.018	-0.051	-0.088	-0.122	-0.156	-0.191	-0.225	-0.259	-0.294	-0.328	-0.361	-0.394	-0.426	-0.459	-0.491	-0.522	-0.552	-0.584	-0.614	-0.644	-0.674	-0.702	-0.731	-0.759	-0.788	-0.814	-0.840	-0.865	-0.891	-0.916	-0.940	-0.965	-0.988	-1.010	-1.031	-1.054	-1.074	-1.095	-1.115	-1.134	-1.152	-1.170	-1.188	-1.205	-1.221	-1.238	-1.254	-1.268	-1.281	-1.296	-1.310	-1.322	-1.335	-1.348	-1.359	-1.370	-1.380	-1.390	-1.401	-1.410	-1.419	-1.428	-1.436	-1.445	-1.452	-1.461	-1.468	-1.476	-1.482	-1.490	-1.496	-1.504	-1.510	-1.518	-1.525	-1.530	-1.538	-1.544	-1.550	-1.556	-1.564	-1.570	-1.578	-1.584	-1.590	-1.598	-1.604	-1.611	-1.618	-1.626	-1.632	-1.641	-1.648	-1.655	-1.662	-1.671	-1.678	-1.685	-1.694	-1.701	-1.710	-1.716	-1.725	-1.732	-1.740	-1.748	-1.755	-1.761	-1.769	-1.775	-1.782	-1.789	-1.795	-1.800	-1.806	-1.811	-1.816	-1.820	-1.824	-1.828	-1.831	-1.834	-1.836	-1.838	-1.839	-1.840	-1.840	-1.841	-1.841	-1.840	-1.839	-1.836	-1.835	-1.831	-1.829	-1.825	-1.820	-1.815	-1.810	-1.804	-1.798	-1.791	-1.785	-1.776	-1.768	-1.760	-1.751	-1.741	-1.731	-1.721	-1.710	-1.699	-1.688	-1.675	-1.662	-1.650	-1.636	-1.624	-1.610	-1.595	-1.581	-1.566	-1.550	-1.535	-1.519	-1.504	-1.486	-1.470	-1.452	-1.435	-1.419	-1.400	-1.382	-1.364	-1.345	-1.326	-1.308	-1.289	-1.270	-1.249	-1.231	-1.211	-1.191	-1.171	-1.151	-1.131	-1.111	-1.091	-1.071	-1.051	-1.031	-1.011	-0.991	-0.972	-0.952	-0.932	-0.914	-0.894	-0.876	-0.858	-0.840	-0.822	-0.804	-0.786	-0.770	-0.754	-0.739	-0.721	-0.706	-0.692	-0.679	-0.664	-0.652	-0.639	-0.628	-0.616	-0.605	-0.595	-0.585	-0.575	-0.566	-0.559	-0.551	-0.544	-0.538	-0.532	-0.526	-0.521	-0.518	-0.512	-0.510	-0.507	-0.504	-0.502	-0.501	-0.500	-0.498	-0.498	-0.496	-0.496	-0.496	-0.496	-0.496	-0.498	-0.498	-0.498	-0.498	-0.499	-0.499	-0.498	-0.499	-0.499	-0.498	-0.498	-0.496	-0.495	-0.495	-0.494	-0.491	-0.489	-0.488	-0.485	-0.482	-0.478	-0.474	-0.470	-0.466	-0.461	-0.456	-0.451	-0.445	-0.439	-0.434	-0.426	-0.419	-0.411	-0.404	-0.395	-0.388	-0.379	-0.370	-0.361	-0.351	-0.341	-0.331	-0.321	-0.311	-0.300	-0.288	-0.278	-0.266	-0.254	-0.242	-0.230	-0.218	-0.205	-0.192	-0.179	-0.165	-0.150	-0.136	-0.122	-0.108	-0.092	-0.079	-0.062	-0.048	-0.031	-0.015	0.001	0.019	0.035	0.054	0.071	0.089	0.108	0.125	0.144	0.162	0.181	0.200	0.220	0.240	0.260	0.279	0.299	0.319	0.339	0.359	0.378	0.398	0.418	0.435	0.455	0.474	0.492	0.510	0.528	0.544	0.561	0.578	0.595	0.609	0.624	0.638	0.651	0.662	0.675	0.685	0.694	0.702	0.710	0.718	0.724	0.729	0.731	0.735	0.738	0.738	0.738	0.735	0.734	0.730	0.725	0.719	0.712	0.705	0.696	0.686	0.675	0.664	0.651	0.638	0.624	0.610	0.594	0.578	0.560	0.542	0.525	0.505	0.486	0.466	0.446	0.426	0.405	0.385	0.364	0.341	0.321	0.300	0.279	0.258	0.238	0.216	0.196	0.175	0.155	0.136	0.118	0.098	0.080	0.062	0.046	0.029	0.014	-0.001	-0.016	-0.030	-0.042	-0.056	-0.068	-0.079	-0.089	-0.099	-0.108	-0.116	-0.122	-0.130	-0.136	-0.141	-0.148	-0.151	-0.155	-0.158	-0.161	-0.162	-0.165	-0.166	-0.166	-0.166	-0.166	-0.166	-0.165	-0.165	-0.162	-0.162	-0.161	-0.159	-0.159	-0.156	-0.155	-0.154	-0.152	-0.150	-0.150	-0.149	-0.148	-0.146	-0.146	-0.145	-0.146	-0.146	-0.148	-0.148	-0.149	-0.150	-0.152	-0.154	-0.156	-0.160	-0.162	-0.166	-0.170	-0.174	-0.178	-0.182	-0.186	-0.191	-0.198	-0.202	-0.209	-0.215	-0.220	-0.226	-0.232	-0.240	-0.246	-0.254	-0.261	-0.268	-0.275	-0.282	-0.290	-0.296	-0.304	-0.311	-0.319	-0.326	-0.332	-0.340	-0.348	-0.355	-0.362	-0.370	-0.376	-0.384	-0.391	-0.399	-0.406	-0.414	-0.419	-0.426	-0.432	-0.440	-0.445	-0.452	-0.459	-0.464	-0.470	-0.475	-0.481	-0.486	-0.490	-0.495	-0.500	-0.504	-0.506	-0.509	-0.512	-0.514	-0.516	-0.518	-0.519	-0.519	-0.519	-0.518	-0.515	-0.514	-0.510	-0.507	-0.502	-0.498	-0.491	-0.485	-0.478	-0.469	-0.460	-0.450	-0.440	-0.428	-0.415	-0.402	-0.389	-0.374	-0.358	-0.341	-0.324	-0.305	-0.286	-0.266	-0.245	-0.224	-0.202	-0.180	-0.155	-0.132	-0.108	-0.082	-0.056	-0.031	-0.004	0.022	0.051	0.078	0.106	0.134	0.162	0.191	0.220	0.249	0.279	0.306	0.335	0.365	0.394	0.421	0.451	0.480	0.507	0.536	0.564	0.592	0.619	0.646	0.674	0.700	0.725	0.752	0.778	0.802	0.828	0.851	0.875	0.899	0.921	0.945	0.966	0.989	1.010	1.031	1.051	1.072	1.091	1.111	1.131	1.149	1.166	1.182	1.200	1.216	1.232	1.246	1.262	1.276	1.290	1.304	1.316	1.328	1.340	1.351	1.362	1.372	1.381	1.391	1.399	1.408	1.415	1.422	1.429	1.435	1.441	1.448	1.452	1.458	1.460	1.465	1.469	1.472	1.476	1.478	1.480	1.482	1.485	1.489	1.490	1.491	1.494	1.495	1.498	1.499	1.501	1.502	1.504	1.506	1.509	1.511	1.514	1.516	1.519	1.522	1.525	1.529	1.532	1.535	1.540	1.542	1.548	1.554	1.558	1.562	1.569	1.574	1.580	1.585	1.591	1.598	1.602	1.610	1.615	1.622	1.628	1.635	1.642	1.649	1.655	1.661	1.668	1.674	1.680	1.686	1.692	1.698	1.704	1.709	1.715	1.720	1.724	1.729	1.732	1.736	1.740	1.744	1.749	1.751	1.754	1.756	1.759	1.762	1.764	1.765	1.768	1.769	1.769	1.770	1.771	1.772	1.774	1.774	1.774	1.775	1.775	1.775	1.774	1.774	1.774	1.774	1.772	1.772	1.771	1.771	1.771	1.770	1.770	1.768	1.766	1.766	1.765	1.764	1.761	1.760	1.758	1.756	1.755	1.752	1.749	1.746	1.742	1.740	1.736	1.732	1.728	1.724	1.718	1.714	1.708	1.702	1.696	1.690	1.684	1.678	1.669	1.661	1.654	1.645	1.638	1.629	1.619	1.610	1.601	1.591	1.581	1.571	1.561	1.551	1.541	1.529	1.520	1.509	1.499	1.486	1.476	1.465	1.455	1.444	1.434	1.424	1.415	1.404	1.395	1.385	1.375	1.368	1.359	1.349	1.341	1.332	1.325	1.318	1.310	1.304	1.296	1.289	1.282	1.276	1.270	1.265	1.260	1.254	1.249	1.242	1.239	1.234	1.229	1.224	1.219	1.215	1.210	1.205	1.200	1.195	1.190	1.186	1.180	1.175	1.170	1.165	1.159	1.152	1.148	1.141	1.135	1.129	1.122	1.115	1.109	1.102	1.095	1.086	1.080	1.071	1.065	1.056	1.049	1.040	1.031	1.022	1.015	1.008	0.999	0.990	0.982	0.974	0.965	0.956	0.949	0.941	0.932	0.925	0.918	0.910	0.904	0.896	0.890	0.884	0.878	0.870	0.864	0.859	0.854	0.848	0.844	0.840	0.834	0.830	0.828	0.822	0.820	0.816	0.814	0.810	0.809	0.806	0.805	0.802	0.800	0.798	0.796	0.795	0.794	0.794	0.792	0.791	0.791	0.791	0.790	0.789	0.789	0.789	0.788	0.788	0.788	0.786	0.785	0.785	0.785	0.786	0.786	0.785	0.785	0.786	0.786	0.786	0.786	0.788	0.789	0.789	0.791	0.791	0.794	0.796	0.799	0.801	0.805	0.808	0.811	0.816	0.821	0.825	0.831	0.836	0.845	0.851	0.859	0.868	0.875	0.885	0.894	0.905	0.915	0.926	0.939	0.951	0.964	0.978	0.992	1.006	1.021	1.038	1.054	1.070	1.086	1.104	1.122	1.140	1.159	1.178	1.196	1.215	1.234	1.254	1.274	1.292	1.312	1.332	1.352	1.372	1.391	1.411	1.430	1.449	1.468	1.486	1.505	1.522	1.541	1.558	1.575	1.590	1.608	1.622	1.638	1.652	1.666	1.681	1.694	1.706	1.718	1.730	1.741	1.752	1.762	1.771	1.781	1.790	1.799	1.806	1.814	1.820	1.828	1.832	1.840	1.845	1.850	1.852	1.858	1.861	1.865	1.868	1.870	1.874	1.875	1.876	1.879	1.880	1.881	1.882	1.882	1.884	1.884	1.882	1.884	1.884	1.881	1.881	1.880	1.880	1.878	1.876	1.875	1.874	1.871	1.869	1.865	1.864	1.861	1.858	1.855	1.851	1.849	1.846	1.842	1.838	1.834	1.830	1.826	1.821	1.818	1.812	1.808	1.802	1.799	1.794	1.789	1.782	1.776	1.771	1.766	1.760	1.755	1.748	1.742	1.736	1.730	1.725	1.719	1.712	1.705	1.699	1.692	1.685	1.679	1.671	1.665	1.659	1.652	1.645	1.638	1.630	1.624	1.618	1.609	1.601	1.594	1.588	1.580	1.572	1.564	1.556	1.549	1.541	1.532	1.524	1.515	1.506	1.498	1.489	1.481	1.471	1.462	1.451	1.442	1.431	1.422	1.411	1.400	1.390	1.379	1.368	1.356	1.342	1.331	1.319	1.306	1.294	1.281	1.266	1.254	1.240	1.226	1.210	1.196	1.181	1.168	1.152	1.136	1.121	1.105	1.090	1.074	1.058	1.041	1.025	1.009	0.994	0.976	0.960	0.944	0.928	0.910	0.894	0.878	0.861	0.845	0.830	0.812	0.796	0.781	0.765	0.749	0.734	0.719	0.704	0.689	0.674	0.660	0.645	0.631	0.618	0.604	0.590	0.576	0.562	0.550	0.536	0.524	0.511	0.499	0.486	0.475	0.462	0.451	0.441	0.430	0.419	0.409	0.399	0.388	0.379	0.369	0.359	0.350	0.340	0.331	0.322	0.315	0.306	0.299	0.291	0.285	0.279	0.271	0.265	0.260	0.254	0.250	0.244	0.240	0.236	0.234	0.230	0.229	0.228	0.226	0.225	0.226	0.228	0.228	0.230	0.232	0.235	0.240	0.244	0.249	0.255	0.261	0.269	0.276	0.286	0.295	0.305	0.316	0.328	0.339	0.351	0.365	0.379	0.394	0.409	0.424	0.441	0.458	0.475	0.492	0.511	0.530	0.549	0.569	0.588	0.609	0.629	0.649	0.671	0.692	0.714	0.735	0.756	0.779	0.801	0.822	0.845	0.868	0.889	0.911	0.932	0.954	0.975	0.998	1.019	1.039	1.061	1.082	1.102	1.124	1.144	1.164	1.182	1.202	1.222	1.242	1.260	1.280	1.298	1.316	1.334	1.351	1.369	1.386	1.404	1.420	1.436	1.454	1.470	1.486	1.502	1.519	1.532	1.549	1.564	1.579	1.594	1.609	1.624	1.638	1.651	1.665	1.680	1.692	1.706	1.720	1.732	1.745	1.758	1.771	1.782	1.796	1.808	1.819	1.830	1.842	1.854	1.864	1.874	1.884	1.894	1.904	1.912	1.921	1.930	1.939	1.946	1.954	1.961	1.969	1.975	1.981	1.986	1.992	1.999	2.004	2.007	2.013	2.016	2.020	2.024	2.026	2.029	2.030	2.033	2.034	2.035	2.036	2.038	2.039	2.039	2.039	2.040	2.040	2.040	2.039	2.039	2.038	2.038	2.038	2.036	2.035	2.035	2.035	2.034	2.033	2.033	2.031	2.031	2.031	2.030	2.031	2.030	2.030	2.030	2.031	2.031	2.033	2.033	2.034	2.035	2.036	2.038	2.040	2.041	2.042	2.045	2.049	2.051	2.054	2.056	2.060	2.062	2.066	2.069	2.072	2.076	2.079	2.082	2.088	2.091	2.095	2.100	2.104	2.108	2.111	2.116	2.121	2.125	2.129	2.134	2.138	2.142	2.146	2.150	2.154	2.159	2.162	2.168	2.171	2.175	2.179	2.182	2.186	2.189	2.194	2.198	2.201	2.204	2.209	2.211	2.215	2.219	2.221	2.226	2.230	2.234	2.238	2.242	2.245	2.250	2.254	2.259	2.265	2.270	2.275	2.281	2.286	2.292	2.299	2.305	2.312	2.320	2.329	2.336	2.345	2.355	2.364	2.374	2.384	2.394	2.405	2.418	2.429	2.441	2.455	2.469	2.482	2.496	2.511	2.526	2.542	2.559	2.575	2.592	2.610	2.626	2.644	2.662	2.680	2.700	2.718	2.738	2.756	2.776	2.796	2.816	2.835	2.855	2.875	2.895	2.916	2.935	2.955	2.975	2.995	3.015	3.034	3.054	3.072	3.091	3.110	3.129	3.146	3.164	3.180	3.198	3.215	3.231	3.246	3.262	3.278	3.291	3.306	3.320	3.334	3.346	3.358	3.370	3.382	3.394	3.404	3.415	3.425	3.432	3.442	3.450	3.458	3.466	3.471	3.479	3.485	3.490	3.495	3.498	3.501	3.506	3.509	3.511	3.514	3.514	3.515	3.516	3.516	3.515	3.514	3.512	3.511	3.508	3.505	3.501	3.498	3.494	3.489	3.485	3.479	3.472	3.466	3.461	3.454	3.448	3.440	3.432	3.425	3.418	3.409	3.400	3.392	3.384	3.376	3.369	3.359	3.351	3.344	3.335	3.328	3.320	3.314	3.306	3.299	3.291	3.285	3.280	3.274	3.268	3.262	3.259	3.255	3.251	3.248	3.245	3.242	3.240	3.238	3.238	3.236	3.236	3.236	3.236	3.239	3.239	3.241	3.242	3.244	3.246	3.250	3.251	3.255	3.259	3.261	3.265	3.269	3.271	3.275	3.278	3.281	3.285	3.288	3.291	3.294	3.295	3.298	3.299	3.302	3.304	3.304	3.305	3.306	3.306	3.308	3.308	3.306	3.306	3.304	3.304	3.301	3.299	3.298	3.295	3.292	3.290	3.286	3.284	3.280	3.276	3.272	3.269	3.264	3.260	3.255	3.251	3.248	3.244	3.239	3.235	3.231	3.228	3.224	3.220	3.216	3.214	3.210	3.206	3.205	3.201	3.199	3.198	3.196	3.194	3.192	3.191	3.190	3.190	3.189	3.189	3.188	3.189	3.189	3.189	3.190	3.191	3.191	3.194	3.195	3.195	3.196	3.199	3.201	3.202	3.202	3.205	3.206	3.209	3.210	3.211	3.214	3.215	3.216	3.216	3.218	3.219	3.220	3.220	3.221	3.220	3.220	3.220	3.219	3.219	3.216	3.216	3.214	3.212	3.210	3.208	3.205	3.201	3.196	3.194	3.189	3.185	3.180	3.174	3.169	3.162	3.155	3.149	3.141	3.132	3.125	3.116	3.108	3.098	3.088	3.078	3.068	3.056	3.045	3.034	3.021	3.009	2.996	2.984	2.970	2.956	2.942	2.928	2.912	2.899	2.882	2.869	2.852	2.836	2.820	2.806	2.790	2.774	2.758	2.741	2.726	2.710	2.694	2.679	2.664	2.649	2.634	2.618	2.602	2.589	2.575	2.561	2.548	2.534	2.521	2.509	2.499	2.486	2.475	2.465	2.455	2.445	2.435	2.428	2.419	2.411	2.405	2.398	2.391	2.386	2.381	2.376	2.371	2.369	2.365	2.362	2.359	2.356	2.355	2.354	2.351	2.351	2.350	2.349	2.349	2.350	2.350	2.350	2.351	2.351	2.351	2.351	2.351	2.352	2.352	2.354	2.355	2.355	2.355	2.355	2.355	2.356	2.355	2.355	2.355	2.355	2.352	2.351	2.351	2.348	2.346	2.345	2.342	2.340	2.338	2.334	2.330	2.326	2.324	2.320	2.315	2.310	2.305	2.299	2.295	2.288	2.282	2.276	2.269	2.262	2.256	2.249	2.240	2.232	2.225	2.218	2.209	2.199	2.190	2.181	2.171	2.162	2.154	2.142	2.132	2.124	2.112	2.101	2.090	2.079	2.069	2.056	2.045	2.034	2.021	2.009	1.998	1.985	1.971	1.960	1.948	1.934	1.920	1.908	1.894	1.880	1.868	1.854	1.840	1.825	1.811	1.799	1.784	1.770	1.756	1.741	1.728	1.714	1.699	1.686	1.671	1.658	1.642	1.629	1.615	1.601	1.586	1.572	1.558	1.545	1.531	1.518	1.502	1.489	1.476	1.462	1.448	1.435	1.421	1.408	1.395	1.382	1.369	1.356	1.344	1.331	1.318	1.305	1.292	1.281	1.269	1.258	1.245	1.234	1.222	1.211	1.200	1.189	1.179	1.166	1.156	1.146	1.135	1.125	1.115	1.104	1.095	1.085	1.075	1.065	1.056	1.046	1.036	1.026	1.018	1.009	1.000	0.990	0.981	0.971	0.962	0.954	0.945	0.936	0.926	0.918	0.908	0.900	0.890	0.881	0.871	0.862	0.854	0.844	0.836	0.826	0.816	0.809	0.799	0.790	0.780	0.771	0.762	0.752	0.744	0.736	0.726	0.718	0.710	0.701	0.692	0.685	0.676	0.668	0.661	0.654	0.648	0.640	0.634	0.629	0.621	0.618	0.612	0.608	0.604	0.601	0.598	0.595	0.592	0.591	0.591	0.591	0.591	0.592	0.595	0.598	0.600	0.605	0.609	0.614	0.620	0.626	0.635	0.641	0.651	0.661	0.670	0.681	0.694	0.704	0.718	0.730	0.745	0.759	0.774	0.789	0.804	0.820	0.838	0.854	0.870	0.889	0.908	0.924	0.942	0.961	0.980	0.999	1.016	1.035	1.054	1.072	1.090	1.108	1.126	1.144	1.161	1.179	1.194	1.211	1.228	1.242	1.259	1.272	1.288	1.301	1.315	1.328	1.340	1.352	1.362	1.374	1.384	1.394	1.404	1.411	1.419	1.428	1.434	1.441	1.446	1.452	1.458	1.462	1.468	
