# Supplementary material for: Motion onset VEPs can see through the blur
Source: Sci Rep. 2024 Sep 12;14:21296. doi: 10.1038/s41598-024-72483-z (PMC11393312; doi:10.1038/s41598-024-72483-z)
Supplement: Supplementary file 3 — Supplementary Information 3. [file 41598_2024_72483_MOESM3_ESM.zip › VEP_raw_data/source_data/SourceBlurVEP-S009_VEP_2023-04-12_10-44-50.txt]

0.000	0.000	99999.999	6250.000	50.000	-2193.000	-2061.000	6248.000	7.000	100.000	5.000	2.000	1.000	1.000	0.000	0.000	0.000	0.000	0.000	0.000	0.000	0.000	0.000	0.000	0.000	0.000	0.000	-1.112	-1.099	-1.085	-1.070	-1.058	-1.042	-1.029	-1.015	-1.004	-0.990	-0.976	-0.962	-0.950	-0.936	-0.924	-0.911	-0.898	-0.886	-0.872	-0.860	-0.848	-0.835	-0.824	-0.812	-0.800	-0.789	-0.776	-0.765	-0.754	-0.742	-0.731	-0.720	-0.710	-0.700	-0.689	-0.679	-0.670	-0.659	-0.649	-0.640	-0.630	-0.621	-0.611	-0.602	-0.594	-0.586	-0.578	-0.570	-0.561	-0.554	-0.546	-0.539	-0.531	-0.525	-0.519	-0.511	-0.505	-0.500	-0.494	-0.488	-0.482	-0.476	-0.471	-0.466	-0.461	-0.456	-0.451	-0.446	-0.442	-0.438	-0.434	-0.429	-0.425	-0.421	-0.418	-0.414	-0.409	-0.405	-0.401	-0.396	-0.392	-0.388	-0.384	-0.380	-0.375	-0.370	-0.366	-0.361	-0.358	-0.352	-0.348	-0.342	-0.338	-0.332	-0.328	-0.322	-0.316	-0.311	-0.305	-0.298	-0.291	-0.286	-0.280	-0.274	-0.268	-0.261	-0.254	-0.248	-0.241	-0.235	-0.229	-0.222	-0.215	-0.209	-0.202	-0.196	-0.190	-0.185	-0.179	-0.172	-0.168	-0.162	-0.156	-0.151	-0.146	-0.142	-0.139	-0.134	-0.131	-0.126	-0.124	-0.120	-0.119	-0.116	-0.114	-0.112	-0.111	-0.110	-0.110	-0.109	-0.110	-0.109	-0.110	-0.110	-0.111	-0.112	-0.114	-0.115	-0.118	-0.120	-0.122	-0.125	-0.129	-0.131	-0.135	-0.139	-0.144	-0.148	-0.151	-0.156	-0.161	-0.166	-0.172	-0.178	-0.184	-0.189	-0.195	-0.202	-0.209	-0.215	-0.222	-0.231	-0.239	-0.246	-0.254	-0.262	-0.271	-0.281	-0.291	-0.301	-0.311	-0.321	-0.332	-0.342	-0.355	-0.368	-0.380	-0.392	-0.406	-0.419	-0.434	-0.448	-0.461	-0.478	-0.492	-0.507	-0.525	-0.541	-0.558	-0.574	-0.591	-0.609	-0.626	-0.644	-0.661	-0.679	-0.698	-0.715	-0.732	-0.751	-0.769	-0.786	-0.804	-0.821	-0.838	-0.855	-0.871	-0.886	-0.902	-0.915	-0.930	-0.944	-0.958	-0.969	-0.981	-0.991	-1.002	-1.011	-1.020	-1.028	-1.032	-1.039	-1.044	-1.048	-1.050	-1.052	-1.054	-1.052	-1.052	-1.050	-1.048	-1.044	-1.039	-1.032	-1.026	-1.019	-1.010	-1.001	-0.990	-0.980	-0.968	-0.955	-0.942	-0.929	-0.914	-0.899	-0.884	-0.869	-0.851	-0.835	-0.819	-0.801	-0.784	-0.766	-0.749	-0.731	-0.712	-0.695	-0.678	-0.660	-0.642	-0.625	-0.608	-0.591	-0.575	-0.558	-0.542	-0.526	-0.512	-0.498	-0.484	-0.469	-0.455	-0.442	-0.430	-0.419	-0.408	-0.398	-0.386	-0.378	-0.369	-0.360	-0.352	-0.346	-0.339	-0.332	-0.326	-0.322	-0.316	-0.314	-0.309	-0.306	-0.304	-0.301	-0.300	-0.298	-0.296	-0.295	-0.295	-0.295	-0.295	-0.295	-0.296	-0.298	-0.299	-0.300	-0.301	-0.302	-0.304	-0.306	-0.308	-0.310	-0.312	-0.314	-0.315	-0.318	-0.319	-0.321	-0.324	-0.326	-0.328	-0.330	-0.331	-0.334	-0.335	-0.336	-0.338	-0.339	-0.341	-0.342	-0.345	-0.346	-0.349	-0.350	-0.351	-0.352	-0.355	-0.358	-0.359	-0.361	-0.362	-0.366	-0.368	-0.371	-0.374	-0.376	-0.380	-0.384	-0.388	-0.391	-0.395	-0.400	-0.404	-0.410	-0.414	-0.420	-0.426	-0.432	-0.440	-0.446	-0.452	-0.461	-0.469	-0.476	-0.485	-0.494	-0.504	-0.512	-0.521	-0.531	-0.542	-0.552	-0.562	-0.574	-0.584	-0.596	-0.606	-0.616	-0.629	-0.640	-0.651	-0.662	-0.674	-0.685	-0.698	-0.709	-0.720	-0.731	-0.742	-0.754	-0.764	-0.774	-0.785	-0.795	-0.805	-0.815	-0.825	-0.835	-0.844	-0.852	-0.861	-0.870	-0.878	-0.886	-0.894	-0.901	-0.909	-0.916	-0.922	-0.929	-0.935	-0.941	-0.948	-0.952	-0.958	-0.962	-0.969	-0.972	-0.978	-0.981	-0.986	-0.989	-0.992	-0.996	-1.000	-1.004	-1.006	-1.009	-1.011	-1.014	-1.015	-1.018	-1.020	-1.021	-1.022	-1.024	-1.026	-1.026	-1.026	-1.029	-1.029	-1.029	-1.029	-1.029	-1.028	-1.028	-1.025	-1.025	-1.022	-1.021	-1.019	-1.016	-1.014	-1.010	-1.008	-1.004	-1.000	-0.995	-0.991	-0.986	-0.981	-0.974	-0.969	-0.962	-0.956	-0.949	-0.941	-0.934	-0.925	-0.918	-0.909	-0.899	-0.890	-0.880	-0.870	-0.860	-0.850	-0.839	-0.828	-0.816	-0.804	-0.792	-0.780	-0.768	-0.754	-0.741	-0.729	-0.714	-0.701	-0.688	-0.672	-0.659	-0.644	-0.629	-0.615	-0.599	-0.584	-0.569	-0.554	-0.538	-0.521	-0.506	-0.490	-0.475	-0.459	-0.442	-0.426	-0.410	-0.394	-0.378	-0.362	-0.346	-0.330	-0.315	-0.299	-0.284	-0.268	-0.252	-0.238	-0.222	-0.206	-0.191	-0.178	-0.162	-0.149	-0.135	-0.121	-0.106	-0.094	-0.081	-0.069	-0.056	-0.044	-0.031	-0.020	-0.009	0.001	0.012	0.022	0.032	0.042	0.051	0.060	0.069	0.078	0.085	0.092	0.099	0.106	0.112	0.118	0.125	0.130	0.134	0.139	0.142	0.148	0.151	0.154	0.156	0.159	0.161	0.162	0.164	0.165	0.166	0.166	0.166	0.166	0.164	0.162	0.161	0.160	0.158	0.155	0.152	0.150	0.146	0.142	0.139	0.135	0.131	0.126	0.121	0.116	0.111	0.106	0.101	0.095	0.089	0.082	0.076	0.070	0.064	0.058	0.050	0.042	0.036	0.030	0.021	0.015	0.008	0.000	-0.006	-0.014	-0.021	-0.028	-0.034	-0.042	-0.049	-0.056	-0.061	-0.068	-0.075	-0.080	-0.088	-0.092	-0.098	-0.104	-0.109	-0.112	-0.119	-0.122	-0.126	-0.131	-0.135	-0.138	-0.140	-0.142	-0.145	-0.148	-0.150	-0.151	-0.152	-0.154	-0.155	-0.155	-0.156	-0.156	-0.156	-0.156	-0.155	-0.154	-0.154	-0.152	-0.150	-0.149	-0.148	-0.145	-0.142	-0.140	-0.138	-0.136	-0.132	-0.131	-0.128	-0.125	-0.124	-0.120	-0.118	-0.115	-0.112	-0.110	-0.109	-0.105	-0.104	-0.101	-0.100	-0.099	-0.098	-0.096	-0.094	-0.094	-0.092	-0.092	-0.092	-0.092	-0.092	-0.092	-0.094	-0.095	-0.096	-0.098	-0.098	-0.099	-0.101	-0.104	-0.105	-0.108	-0.110	-0.111	-0.114	-0.116	-0.119	-0.121	-0.125	-0.128	-0.130	-0.132	-0.135	-0.138	-0.141	-0.144	-0.145	-0.146	-0.149	-0.151	-0.152	-0.154	-0.154	-0.155	-0.155	-0.156	-0.156	-0.155	-0.155	-0.154	-0.152	-0.151	-0.149	-0.146	-0.144	-0.141	-0.139	-0.135	-0.131	-0.126	-0.121	-0.116	-0.112	-0.106	-0.100	-0.094	-0.088	-0.080	-0.072	-0.066	-0.058	-0.050	-0.041	-0.034	-0.025	-0.015	-0.006	0.004	0.014	0.024	0.032	0.042	0.055	0.065	0.075	0.086	0.098	0.109	0.120	0.131	0.144	0.155	0.168	0.180	0.192	0.205	0.216	0.230	0.242	0.255	0.269	0.281	0.295	0.309	0.321	0.334	0.348	0.360	0.374	0.388	0.401	0.415	0.429	0.441	0.455	0.469	0.480	0.494	0.506	0.520	0.531	0.544	0.555	0.568	0.578	0.590	0.600	0.610	0.620	0.630	0.639	0.649	0.655	0.664	0.670	0.678	0.684	0.690	0.695	0.699	0.704	0.706	0.709	0.710	0.711	0.712	0.712	0.712	0.711	0.709	0.708	0.704	0.700	0.695	0.691	0.686	0.680	0.674	0.666	0.660	0.651	0.645	0.635	0.626	0.616	0.608	0.599	0.588	0.579	0.569	0.558	0.548	0.536	0.526	0.516	0.506	0.495	0.485	0.475	0.464	0.454	0.444	0.435	0.425	0.416	0.408	0.400	0.390	0.382	0.375	0.369	0.361	0.354	0.348	0.342	0.338	0.331	0.326	0.321	0.318	0.314	0.310	0.308	0.302	0.300	0.298	0.294	0.292	0.290	0.288	0.286	0.284	0.282	0.281	0.279	0.278	0.276	0.274	0.272	0.270	0.268	0.266	0.264	0.262	0.260	0.259	0.258	0.255	0.252	0.249	0.246	0.245	0.241	0.238	0.235	0.232	0.229	0.225	0.221	0.219	0.215	0.212	0.209	0.205	0.201	0.199	0.195	0.192	0.188	0.185	0.182	0.179	0.176	0.174	0.170	0.169	0.166	0.164	0.161	0.160	0.159	0.158	0.156	0.154	0.152	0.152	0.151	0.150	0.150	0.150	0.150	0.149	0.150	0.150	0.150	0.151	0.151	0.151	0.152	0.154	0.154	0.154	0.155	0.156	0.156	0.158	0.158	0.158	0.159	0.159	0.160	0.159	0.159	0.160	0.159	0.159	0.158	0.158	0.156	0.156	0.154	0.154	0.151	0.150	0.148	0.146	0.144	0.140	0.138	0.134	0.131	0.126	0.122	0.119	0.114	0.109	0.104	0.099	0.092	0.088	0.081	0.076	0.069	0.062	0.056	0.049	0.041	0.034	0.026	0.018	0.010	0.001	-0.006	-0.015	-0.025	-0.034	-0.042	-0.052	-0.060	-0.070	-0.081	-0.091	-0.100	-0.110	-0.120	-0.130	-0.140	-0.150	-0.160	-0.170	-0.180	-0.190	-0.199	-0.209	-0.219	-0.228	-0.236	-0.246	-0.255	-0.264	-0.272	-0.280	-0.289	-0.298	-0.304	-0.311	-0.319	-0.325	-0.332	-0.339	-0.346	-0.351	-0.358	-0.362	-0.368	-0.372	-0.376	-0.381	-0.385	-0.389	-0.392	-0.396	-0.399	-0.402	-0.404	-0.408	-0.409	-0.411	-0.412	-0.414	-0.416	-0.418	-0.418	-0.419	-0.419	-0.420	-0.420	-0.421	-0.421	-0.422	-0.422	-0.422	-0.424	-0.424	-0.424	-0.425	-0.424	-0.424	-0.425	-0.425	-0.426	-0.428	-0.426	-0.428	-0.429	-0.430	-0.431	-0.432	-0.434	-0.435	-0.436	-0.439	-0.440	-0.442	-0.445	-0.448	-0.450	-0.454	-0.456	-0.459	-0.462	-0.465	-0.470	-0.475	-0.479	-0.482	-0.488	-0.492	-0.496	-0.502	-0.507	-0.514	-0.519	-0.524	-0.531	-0.538	-0.544	-0.549	-0.555	-0.561	-0.569	-0.575	-0.581	-0.589	-0.595	-0.601	-0.608	-0.614	-0.621	-0.626	-0.632	-0.639	-0.645	-0.650	-0.655	-0.660	-0.665	-0.670	-0.675	-0.679	-0.682	-0.685	-0.689	-0.691	-0.694	-0.696	-0.698	-0.699	-0.700	-0.700	-0.699	-0.698	-0.696	-0.696	-0.694	-0.691	-0.688	-0.685	-0.681	-0.676	-0.672	-0.666	-0.661	-0.655	-0.648	-0.641	-0.634	-0.626	-0.619	-0.610	-0.601	-0.594	-0.584	-0.574	-0.565	-0.555	-0.545	-0.535	-0.524	-0.512	-0.502	-0.491	-0.480	-0.470	-0.458	-0.448	-0.436	-0.425	-0.414	-0.404	-0.394	-0.381	-0.371	-0.360	-0.350	-0.340	-0.330	-0.320	-0.310	-0.301	-0.291	-0.282	-0.274	-0.264	-0.256	-0.249	-0.240	-0.232	-0.226	-0.219	-0.211	-0.204	-0.199	-0.194	-0.188	-0.182	-0.178	-0.172	-0.170	-0.166	-0.164	-0.160	-0.158	-0.156	-0.155	-0.152	-0.152	-0.151	-0.152	-0.152	-0.154	-0.155	-0.158	-0.160	-0.164	-0.168	-0.171	-0.176	-0.181	-0.188	-0.194	-0.200	-0.208	-0.214	-0.222	-0.231	-0.240	-0.250	-0.260	-0.270	-0.282	-0.294	-0.306	-0.318	-0.331	-0.344	-0.358	-0.372	-0.386	-0.401	-0.416	-0.432	-0.448	-0.462	-0.479	-0.495	-0.510	-0.528	-0.542	-0.560	-0.576	-0.592	-0.609	-0.625	-0.641	-0.658	-0.674	-0.688	-0.704	-0.720	-0.734	-0.749	-0.762	-0.778	-0.791	-0.804	-0.818	-0.830	-0.841	-0.854	-0.865	-0.878	-0.888	-0.898	-0.908	-0.918	-0.926	-0.935	-0.944	-0.951	-0.959	-0.966	-0.972	-0.980	-0.985	-0.991	-0.996	-1.001	-1.006	-1.011	-1.015	-1.019	-1.022	-1.026	-1.029	-1.032	-1.034	-1.036	-1.039	-1.041	-1.042	-1.045	-1.046	-1.048	-1.049	-1.049	-1.050	-1.050	-1.050	-1.050	-1.050	-1.050	-1.048	-1.046	-1.045	-1.044	-1.042	-1.041	-1.038	-1.035	-1.031	-1.029	-1.025	-1.020	-1.015	-1.011	-1.006	-0.999	-0.994	-0.986	-0.980	-0.972	-0.964	-0.956	-0.946	-0.938	-0.928	-0.918	-0.906	-0.895	-0.882	-0.870	-0.859	-0.845	-0.832	-0.818	-0.804	-0.789	-0.774	-0.759	-0.742	-0.726	-0.710	-0.692	-0.676	-0.659	-0.642	-0.625	-0.606	-0.589	-0.570	-0.554	-0.535	-0.518	-0.499	-0.481	-0.461	-0.444	-0.425	-0.408	-0.390	-0.371	-0.354	-0.336	-0.319	-0.301	-0.284	-0.268	-0.251	-0.234	-0.218	-0.201	-0.186	-0.171	-0.155	-0.141	-0.126	-0.111	-0.098	-0.085	-0.071	-0.059	-0.045	-0.034	-0.022	-0.010	0.001	0.011	0.022	0.032	0.042	0.052	0.061	0.070	0.079	0.086	0.095	0.102	0.110	0.116	0.124	0.130	0.135	0.141	0.148	0.152	0.156	0.161	0.166	0.169	0.172	0.176	0.179	0.182	0.185	0.186	0.189	0.191	0.192	0.194	0.194	0.195	0.195	0.195	0.195	0.195	0.194	0.192	0.191	0.190	0.189	0.186	0.185	0.184	0.181	0.179	0.178	0.175	0.171	0.168	0.165	0.164	0.160	0.156	0.154	0.150	0.148	0.145	0.141	0.139	0.136	0.132	0.130	0.128	0.126	0.124	0.121	0.119	0.118	0.116	0.115	0.114	0.112	0.111	0.111	0.111	0.111	0.111	0.111	0.112	0.112	0.114	0.114	0.116	0.116	0.119	0.120	0.120	0.122	0.124	0.125	0.126	0.129	0.130	0.130	0.131	0.132	0.132	0.132	0.134	0.134	0.134	0.131	0.131	0.130	0.128	0.126	0.122	0.120	0.116	0.111	0.108	0.104	0.098	0.090	0.084	0.078	0.070	0.061	0.054	0.044	0.034	0.024	0.012	0.002	-0.009	-0.021	-0.034	-0.046	-0.059	-0.071	-0.085	-0.099	-0.114	-0.128	-0.142	-0.156	-0.171	-0.185	-0.200	-0.215	-0.230	-0.244	-0.259	-0.274	-0.288	-0.302	-0.315	-0.329	-0.344	-0.356	-0.369	-0.382	-0.394	-0.406	-0.418	-0.429	-0.439	-0.450	-0.459	-0.469	-0.478	-0.486	-0.494	-0.501	-0.509	-0.515	-0.521	-0.528	-0.531	-0.538	-0.541	-0.546	-0.549	-0.552	-0.554	-0.556	-0.559	-0.560	-0.562	-0.564	-0.565	-0.566	-0.568	-0.568	-0.566	-0.568	-0.568	-0.569	-0.568	-0.568	-0.568	-0.568	-0.566	-0.568	-0.566	-0.568	-0.568	-0.569	-0.569	-0.570	-0.570	-0.571	-0.572	-0.575	-0.576	-0.579	-0.580	-0.582	-0.586	-0.589	-0.592	-0.595	-0.599	-0.602	-0.609	-0.612	-0.618	-0.622	-0.629	-0.634	-0.640	-0.645	-0.652	-0.660	-0.666	-0.672	-0.681	-0.689	-0.695	-0.704	-0.711	-0.720	-0.728	-0.736	-0.745	-0.754	-0.762	-0.770	-0.779	-0.788	-0.796	-0.805	-0.812	-0.820	-0.829	-0.838	-0.845	-0.854	-0.861	-0.869	-0.876	-0.884	-0.890	-0.898	-0.902	-0.910	-0.915	-0.921	-0.926	-0.930	-0.935	-0.939	-0.942	-0.946	-0.949	-0.951	-0.952	-0.955	-0.956	-0.956	-0.956	-0.956	-0.956	-0.955	-0.952	-0.951	-0.948	-0.946	-0.941	-0.938	-0.934	-0.929	-0.924	-0.918	-0.912	-0.905	-0.899	-0.891	-0.885	-0.876	-0.869	-0.860	-0.851	-0.842	-0.834	-0.824	-0.814	-0.805	-0.795	-0.786	-0.775	-0.766	-0.756	-0.746	-0.738	-0.728	-0.718	-0.709	-0.699	-0.691	-0.681	-0.672	-0.664	-0.658	-0.650	-0.642	-0.635	-0.629	-0.621	-0.616	-0.610	-0.605	-0.600	-0.594	-0.590	-0.586	-0.582	-0.580	-0.576	-0.574	-0.572	-0.570	-0.568	-0.566	-0.566	-0.565	-0.565	-0.565	-0.565	-0.564	-0.565	-0.565	-0.566	-0.566	-0.566	-0.568	-0.568	-0.569	-0.570	-0.570	-0.571	-0.571	-0.571	-0.571	-0.571	-0.571	-0.570	-0.570	-0.569	-0.569	-0.568	-0.566	-0.565	-0.564	-0.560	-0.558	-0.555	-0.552	-0.550	-0.548	-0.544	-0.540	-0.538	-0.534	-0.529	-0.525	-0.521	-0.516	-0.512	-0.507	-0.502	-0.499	-0.494	-0.489	-0.484	-0.479	-0.475	-0.469	-0.465	-0.460	-0.456	-0.451	-0.448	-0.444	-0.440	-0.435	-0.432	-0.429	-0.426	-0.424	-0.421	-0.419	-0.416	-0.415	-0.414	-0.412	-0.411	-0.410	-0.409	-0.409	-0.410	-0.410	-0.411	-0.412	-0.414	-0.415	-0.418	-0.420	-0.422	-0.426	-0.430	-0.432	-0.436	-0.441	-0.445	-0.450	-0.455	-0.460	-0.466	-0.471	-0.478	-0.484	-0.489	-0.495	-0.502	-0.507	-0.515	-0.521	-0.529	-0.535	-0.541	-0.548	-0.554	-0.560	-0.566	-0.572	-0.579	-0.584	-0.589	-0.594	-0.600	-0.604	-0.609	-0.612	-0.618	-0.620	-0.624	-0.626	-0.628	-0.630	-0.632	-0.634	-0.634	-0.634	-0.635	-0.634	-0.632	-0.631	-0.629	-0.626	-0.624	-0.621	-0.616	-0.614	-0.609	-0.602	-0.598	-0.592	-0.586	-0.579	-0.572	-0.565	-0.559	-0.550	-0.541	-0.534	-0.525	-0.516	-0.509	-0.499	-0.490	-0.480	-0.471	-0.464	-0.454	-0.444	-0.435	-0.426	-0.418	-0.409	-0.400	-0.392	-0.384	-0.376	-0.369	-0.361	-0.355	-0.348	-0.342	-0.335	-0.330	-0.324	-0.319	-0.315	-0.311	-0.306	-0.304	-0.300	-0.296	-0.294	-0.292	-0.290	-0.289	-0.288	-0.286	-0.285	-0.284	-0.284	-0.282	-0.282	-0.282	-0.282	-0.282	-0.281	-0.282	-0.281	-0.282	-0.282	-0.281	-0.281	-0.281	-0.280	-0.279	-0.278	-0.276	-0.275	-0.272	-0.271	-0.268	-0.265	-0.261	-0.258	-0.254	-0.250	-0.245	-0.239	-0.234	-0.228	-0.221	-0.215	-0.208	-0.199	-0.191	-0.182	-0.174	-0.165	-0.156	-0.145	-0.135	-0.125	-0.114	-0.102	-0.092	-0.081	-0.070	-0.058	-0.045	-0.032	-0.021	-0.009	0.004	0.015	0.029	0.040	0.052	0.065	0.078	0.089	0.099	0.111	0.122	0.134	0.144	0.154	0.164	0.174	0.182	0.191	0.200	0.209	0.216	0.222	0.229	0.234	0.239	0.245	0.249	0.252	0.255	0.258	0.260	0.260	0.261	0.261	0.261	0.259	0.258	0.255	0.252	0.248	0.245	0.240	0.235	0.229	0.222	0.216	0.209	0.201	0.194	0.186	0.178	0.168	0.159	0.150	0.140	0.129	0.120	0.109	0.099	0.089	0.078	0.068	0.058	0.046	0.036	0.026	0.015	0.005	-0.005	-0.014	-0.024	-0.034	-0.042	-0.051	-0.059	-0.068	-0.075	-0.084	-0.090	-0.098	-0.104	-0.110	-0.115	-0.120	-0.126	-0.131	-0.135	-0.139	-0.142	-0.145	-0.148	-0.151	-0.154	-0.155	-0.158	-0.158	-0.159	-0.160	-0.159	-0.159	-0.159	-0.159	-0.158	-0.158	-0.156	-0.155	-0.154	-0.151	-0.150	-0.149	-0.148	-0.145	-0.144	-0.141	-0.139	-0.136	-0.135	-0.131	-0.129	-0.128	-0.126	-0.124	-0.122	-0.119	-0.118	-0.116	-0.115	-0.112	-0.112	-0.111	-0.109	-0.109	-0.109	-0.108	-0.108	-0.108	-0.106	-0.108	-0.108	-0.109	-0.110	-0.111	-0.112	-0.115	-0.116	-0.119	-0.121	-0.125	-0.129	-0.132	-0.136	-0.140	-0.144	-0.150	-0.155	-0.160	-0.166	-0.171	-0.178	-0.184	-0.190	-0.198	-0.204	-0.212	-0.219	-0.228	-0.234	-0.242	-0.250	-0.259	-0.268	-0.275	-0.284	-0.291	-0.300	-0.310	-0.318	-0.326	-0.334	-0.341	-0.350	-0.359	-0.368	-0.375	-0.382	-0.390	-0.398	-0.404	-0.411	-0.419	-0.425	-0.431	-0.438	-0.444	-0.450	-0.455	-0.461	-0.466	-0.471	-0.475	-0.480	-0.485	-0.490	-0.494	-0.498	-0.501	-0.505	-0.509	-0.512	-0.515	-0.520	-0.522	-0.525	-0.530	-0.532	-0.536	-0.540	-0.544	-0.548	-0.550	-0.554	-0.558	-0.562	-0.566	-0.571	-0.576	-0.580	-0.585	-0.591	-0.595	-0.601	-0.608	-0.612	-0.619	-0.626	-0.632	-0.640	-0.646	-0.654	-0.661	-0.670	-0.679	-0.686	-0.695	-0.704	-0.712	-0.721	-0.731	-0.741	-0.750	-0.760	-0.770	-0.780	-0.791	-0.801	-0.811	-0.821	-0.832	-0.844	-0.855	-0.865	-0.876	-0.888	-0.899	-0.910	-0.921	-0.932	-0.944	-0.955	-0.965	-0.978	-0.988	-0.998	-1.010	-1.020	-1.031	-1.041	-1.052	-1.062	-1.074	-1.082	-1.094	-1.102	-1.112	-1.122	-1.131	-1.141	-1.150	-1.159	-1.166	-1.175	-1.184	-1.191	-1.199	-1.206	-1.212	-1.219	-1.226	-1.232	-1.238	-1.242	-1.248	-1.252	-1.258	-1.261	-1.265	-1.269	-1.271	-1.275	-1.276	-1.279	-1.280	-1.282	-1.284	-1.284	-1.286	-1.286	-1.286	-1.286	-1.286	-1.285	-1.285	-1.284	-1.284	-1.281	-1.280	-1.280	-1.278	-1.276	-1.274	-1.274	-1.271	-1.269	-1.268	-1.268	-1.265	-1.264	-1.262	-1.261	-1.260	-1.259	-1.259	-1.259	-1.258	-1.258	-1.258	-1.259	-1.259	-1.260	-1.260	-1.261	-1.262	-1.264	-1.265	-1.268	-1.270	-1.272	-1.275	-1.278	-1.281	-1.284	-1.288	-1.291	-1.294	-1.299	-1.302	-1.306	-1.310	-1.314	-1.318	-1.322	-1.326	-1.330	-1.335	-1.339	-1.341	-1.345	-1.349	-1.352	-1.356	-1.359	-1.362	-1.365	-1.368	-1.370	-1.371	-1.374	-1.375	-1.378	-1.380	-1.380	-1.381	-1.381	-1.382	-1.382	-1.381	-1.382	-1.381	-1.380	-1.379	-1.378	-1.375	-1.375	-1.372	-1.370	-1.366	-1.365	-1.361	-1.359	-1.356	-1.352	-1.349	-1.346	-1.341	-1.339	-1.335	-1.331	-1.326	-1.324	-1.319	-1.315	-1.311	-1.308	-1.304	-1.299	-1.296	-1.291	-1.288	-1.282	-1.280	-1.276	-1.272	-1.269	-1.265	-1.262	-1.260	-1.256	-1.254	-1.250	-1.248	-1.245	-1.242	-1.240	-1.238	-1.236	-1.235	-1.232	-1.231	-1.231	-1.229	-1.229	-1.228	-1.228	-1.228	-1.228	-1.226	-1.228	-1.228	-1.229	-1.230	-1.231	-1.231	-1.232	-1.235	-1.236	-1.238	-1.241	-1.242	-1.245	-1.248	-1.250	-1.252	-1.255	-1.259	-1.261	-1.264	-1.268	-1.270	-1.274	-1.276	-1.279	-1.281	-1.285	-1.288	-1.291	-1.294	-1.296	-1.298	-1.300	-1.304	-1.305	-1.308	-1.309	-1.311	-1.314	-1.315	-1.315	-1.316	-1.319	-1.319	-1.320	-1.320	-1.320	-1.320	-1.320	-1.319	-1.318	-1.316	-1.316	-1.314	-1.312	-1.311	-1.309	-1.306	-1.304	-1.300	-1.298	-1.294	-1.290	-1.288	-1.284	-1.279	-1.276	-1.271	-1.266	-1.262	-1.258	-1.252	-1.249	-1.242	-1.239	-1.232	-1.228	-1.221	-1.216	-1.211	-1.205	-1.199	-1.194	-1.189	-1.182	-1.178	-1.172	-1.166	-1.160	-1.155	-1.151	-1.145	-1.141	-1.135	-1.130	-1.125	-1.121	-1.116	-1.112	-1.108	-1.104	-1.100	-1.096	-1.091	-1.089	-1.085	-1.082	-1.080	-1.078	-1.075	-1.072	-1.071	-1.069	-1.068	-1.066	-1.065	-1.064	-1.062	-1.062	-1.060	-1.060	-1.059	-1.059	-1.059	-1.059	-1.059	-1.059	-1.059	-1.058	-1.058	-1.059	-1.059	-1.058	-1.059	-1.058	-1.059	-1.058	-1.058	-1.058	-1.055	-1.055	-1.054	-1.052	-1.052	-1.050	-1.049	-1.048	-1.045	-1.042	-1.041	-1.038	-1.034	-1.031	-1.028	-1.024	-1.020	-1.018	-1.012	-1.008	-1.004	-0.998	-0.994	-0.989	-0.981	-0.976	-0.970	-0.964	-0.958	-0.951	-0.945	-0.938	-0.930	-0.924	-0.916	-0.909	-0.901	-0.894	-0.886	-0.879	-0.870	-0.862	-0.854	-0.845	-0.838	-0.829	-0.820	-0.812	-0.805	-0.796	-0.788	-0.780	-0.771	-0.764	-0.755	-0.746	-0.739	-0.731	-0.722	-0.716	-0.708	-0.700	-0.692	-0.686	-0.679	-0.670	-0.664	-0.658	-0.650	-0.644	-0.638	-0.631	-0.625	-0.620	-0.614	-0.609	-0.602	-0.598	-0.592	-0.588	-0.584	-0.579	-0.575	-0.571	-0.568	-0.564	-0.560	-0.556	-0.554	-0.551	-0.549	-0.546	-0.544	-0.541	-0.540	-0.538	-0.535	-0.532	-0.531	-0.530	-0.529	-0.528	-0.526	-0.525	-0.524	-0.522	-0.521	-0.519	-0.518	-0.516	-0.515	-0.514	-0.511	-0.510	-0.509	-0.506	-0.504	-0.502	-0.500	-0.498	-0.495	-0.492	-0.490	-0.488	-0.484	-0.481	-0.479	-0.475	-0.471	-0.468	-0.464	-0.461	-0.456	-0.452	-0.448	-0.444	-0.440	-0.435	-0.430	-0.426	-0.422	-0.419	-0.414	-0.410	-0.406	-0.402	-0.398	-0.394	-0.391	-0.388	-0.385	-0.382	-0.381	-0.379	-0.376	-0.375	-0.372	-0.372	-0.372	-0.372	-0.372	-0.374	-0.375	-0.378	-0.379	-0.381	-0.384	-0.388	-0.391	-0.396	-0.400	-0.406	-0.412	-0.418	-0.424	-0.430	-0.438	-0.445	-0.452	-0.460	-0.468	-0.476	-0.485	-0.494	-0.504	-0.512	-0.520	-0.529	-0.538	-0.548	-0.556	-0.565	-0.574	-0.581	-0.589	-0.598	-0.605	-0.612	-0.620	-0.625	-0.632	-0.638	-0.642	-0.648	-0.652	-0.656	-0.661	-0.662	-0.666	-0.668	-0.670	-0.670	-0.671	-0.671	-0.670	-0.669	-0.668	-0.665	-0.662	-0.660	-0.656	-0.652	-0.648	-0.642	-0.638	-0.632	-0.625	-0.618	-0.611	-0.604	-0.596	-0.589	-0.580	-0.574	-0.565	-0.555	-0.546	-0.536	-0.528	-0.518	-0.507	-0.498	-0.488	-0.478	-0.469	-0.460	-0.449	-0.439	-0.429	-0.418	-0.408	-0.398	-0.388	-0.378	-0.368	-0.358	-0.348	-0.339	-0.329	-0.320	-0.310	-0.301	-0.292	-0.282	-0.275	-0.266	-0.258	-0.249	-0.241	-0.235	-0.226	-0.220	-0.212	-0.208	-0.200	-0.195	-0.189	-0.184	-0.179	-0.174	-0.170	-0.166	-0.162	-0.159	-0.156	-0.154	-0.151	-0.150	-0.149	-0.148	-0.148	-0.146	-0.146	-0.146	-0.146	-0.148	-0.149	-0.150	-0.151	-0.154	-0.155	-0.158	-0.161	-0.164	-0.166	-0.170	-0.172	-0.176	-0.180	-0.184	-0.188	-0.190	-0.195	-0.199	-0.202	-0.208	-0.211	-0.214	-0.219	-0.222	-0.226	-0.230	-0.235	-0.238	-0.241	-0.244	-0.249	-0.251	-0.254	-0.259	-0.261	-0.265	-0.268	-0.271	-0.274	-0.278	-0.280	-0.282	-0.286	-0.291	-0.294	-0.298	-0.300	-0.305	-0.309	-0.312	-0.318	-0.322	-0.328	-0.334	-0.339	-0.344	-0.351	-0.358	-0.364	-0.371	-0.380	-0.389	-0.396	-0.405	-0.415	-0.426	-0.436	-0.448	-0.459	-0.472	-0.484	-0.498	-0.511	-0.526	-0.540	-0.555	-0.571	-0.586	-0.604	-0.621	-0.639	-0.656	-0.675	-0.694	-0.712	-0.731	-0.751	-0.771	-0.792	-0.814	-0.834	-0.855	-0.878	-0.899	-0.920	-0.942	-0.965	-0.988	-1.010	-1.032	-1.056	-1.079	-1.101	-1.124	-1.146	-1.169	-1.191	-1.214	-1.236	-1.259	-1.281	-1.302	-1.324	-1.346	-1.366	-1.388	-1.409	-1.430	-1.449	-1.469	-1.489	-1.509	-1.526	-1.545	-1.564	-1.581	-1.598	-1.614	-1.631	-1.646	-1.661	-1.675	-1.689	-1.702	-1.716	-1.728	-1.740	-1.751	-1.761	-1.770	-1.780	-1.789	-1.796	-1.804	-1.810	-1.816	-1.821	-1.825	-1.829	-1.832	-1.835	-1.836	-1.838	-1.838	-1.838	-1.838	-1.835	-1.832	-1.830	-1.828	-1.822	-1.818	-1.812	-1.808	-1.800	-1.794	-1.786	-1.778	-1.770	-1.761	-1.751	-1.741	-1.731	-1.721	-1.710	-1.699	-1.686	-1.675	-1.662	-1.650	-1.638	-1.624	-1.610	-1.598	-1.584	-1.569	-1.555	-1.541	-1.526	-1.512	-1.498	-1.482	-1.468	-1.452	-1.438	-1.422	-1.406	-1.392	-1.376	-1.361	-1.346	-1.331	-1.316	-1.300	-1.285	-1.270	-1.255	-1.240	-1.224	-1.209	-1.194	-1.179	-1.164	-1.149	-1.134	-1.118	-1.102	-1.089	-1.074	-1.058	-1.042	-1.028	-1.014	-0.999	-0.984	-0.969	-0.954	-0.940	-0.925	-0.911	-0.898	-0.884	-0.870	-0.856	-0.841	-0.829	-0.815	-0.802	-0.789	-0.776	-0.762	-0.751	-0.739	-0.728	-0.715	-0.704	-0.692	-0.681	-0.670	-0.659	-0.650	-0.640	-0.630	-0.621	-0.611	-0.602	-0.594	-0.585	-0.578	-0.570	-0.564	-0.556	-0.549	-0.541	-0.536	-0.530	-0.524	-0.518	-0.512	-0.507	-0.502	-0.496	-0.492	-0.489	-0.484	-0.480	-0.475	-0.471	-0.468	-0.464	-0.460	-0.458	-0.455	-0.451	-0.448	-0.445	-0.441	-0.439	-0.434	-0.431	-0.428	-0.425	-0.420	-0.418	-0.414	-0.410	-0.406	-0.402	-0.399	-0.395	-0.391	-0.385	-0.381	-0.376	-0.371	-0.368	-0.362	-0.358	-0.352	-0.346	-0.341	-0.336	-0.330	-0.324	-0.318	-0.312	-0.305	-0.299	-0.292	-0.285	-0.279	-0.272	-0.265	-0.258	-0.250	-0.242	-0.235	-0.228	-0.220	-0.214	-0.206	-0.199	-0.190	-0.182	-0.176	-0.168	-0.160	-0.154	-0.146	-0.139	-0.131	-0.124	-0.116	-0.110	-0.102	-0.096	-0.089	-0.082	-0.078	-0.071	-0.064	-0.059	-0.054	-0.048	-0.042	-0.038	-0.032	-0.028	-0.024	-0.019	-0.015	-0.011	-0.008	-0.004	0.000	0.001	0.005	0.008	0.010	0.011	0.014	0.015	0.016	0.018	0.020	0.021	0.020	0.020	0.021	0.021	0.020	0.020	0.019	0.018	0.016	0.014	0.012	0.010	0.008	0.004	0.001	-0.002	-0.006	-0.011	-0.015	-0.021	-0.026	-0.032	-0.039	-0.045	-0.052	-0.059	-0.068	-0.075	-0.084	-0.092	-0.102	-0.112	-0.124	-0.132	-0.145	-0.156	-0.169	-0.181	-0.195	-0.208	-0.221	-0.236	-0.250	-0.265	-0.280	-0.295	-0.311	-0.326	-0.342	-0.359	-0.375	-0.391	-0.408	-0.424	-0.441	-0.458	-0.474	-0.490	-0.506	-0.521	-0.538	-0.552	-0.568	-0.582	-0.596	-0.610	-0.624	-0.636	-0.648	-0.660	-0.671	-0.680	-0.690	-0.700	-0.706	-0.714	-0.721	-0.726	-0.730	-0.734	-0.738	-0.739	-0.740	-0.741	-0.740	-0.739	-0.738	-0.734	-0.729	-0.724	-0.718	-0.711	-0.704	-0.696	-0.686	-0.676	-0.666	-0.654	-0.642	-0.629	-0.616	-0.602	-0.588	-0.572	-0.558	-0.542	-0.526	-0.510	-0.494	-0.478	-0.461	-0.444	-0.428	-0.409	-0.391	-0.375	-0.358	-0.340	-0.322	-0.308	-0.290	-0.272	-0.258	-0.242	-0.225	-0.210	-0.196	-0.181	-0.168	-0.154	-0.141	-0.128	-0.115	-0.104	-0.094	-0.082	-0.071	-0.062	-0.054	-0.045	-0.038	-0.029	-0.022	-0.016	-0.011	-0.005	-0.001	0.004	0.008	0.011	0.014	0.016	0.019	0.019	0.020	0.020	0.021	0.020	0.020	0.019	0.018	0.015	0.012	0.010	0.008	0.005	0.001	-0.002	-0.006	-0.010	-0.012	-0.018	-0.022	-0.025	-0.029	-0.035	-0.039	-0.044	-0.049	-0.054	-0.059	-0.064	-0.068	-0.072	-0.078	-0.082	-0.086	-0.092	-0.096	-0.100	-0.106	-0.110	-0.115	-0.120	-0.124	-0.129	-0.134	-0.139	-0.142	-0.148	-0.152	-0.158	-0.161	-0.168	-0.172	-0.178	-0.182	-0.189	-0.194	-0.200	-0.205	-0.211	-0.218	-0.222	-0.229	-0.236	-0.244	-0.250	-0.256	-0.264	-0.272	-0.279	-0.286	-0.295	-0.302	-0.310	-0.319	-0.328	-0.336	-0.346	-0.354	-0.364	-0.371	-0.381	-0.391	-0.399	-0.409	-0.419	-0.426	-0.436	-0.445	-0.455	-0.464	-0.471	-0.480	-0.489	-0.498	-0.506	-0.514	-0.521	-0.529	-0.536	-0.544	-0.550	-0.558	-0.564	-0.570	-0.576	-0.582	-0.588	-0.592	-0.598	-0.602	-0.608	-0.610	-0.615	-0.619	-0.622	-0.626	-0.630	-0.632	-0.635	-0.639	-0.640	-0.644	-0.646	-0.649	-0.649	-0.652	-0.654	-0.655	-0.658	-0.659	-0.660	-0.662	-0.664	-0.666	-0.668	-0.669	-0.671	-0.672	-0.674	-0.675	-0.678	-0.679	-0.680	-0.681	-0.684	-0.685	-0.686	-0.688	-0.690	-0.692	-0.692	-0.694	-0.695	-0.696	-0.698	-0.698	-0.699	-0.699	-0.699	-0.699	-0.698	-0.698	-0.696	-0.696	-0.694	-0.692	-0.690	-0.689	-0.685	-0.681	-0.679	-0.675	-0.670	-0.666	-0.660	-0.655	-0.649	-0.641	-0.635	-0.628	-0.620	-0.611	-0.602	-0.592	-0.584	-0.572	-0.562	-0.552	-0.541	-0.529	-0.516	-0.505	-0.491	-0.479	-0.465	-0.450	-0.436	-0.422	-0.408	-0.392	-0.378	-0.361	-0.346	-0.330	-0.315	-0.299	-0.282	-0.266	-0.250	-0.234	-0.215	-0.199	-0.182	-0.166	-0.150	-0.134	-0.118	-0.100	-0.084	-0.069	-0.054	-0.039	-0.022	-0.008	0.008	0.022	0.036	0.051	0.065	0.078	0.092	0.105	0.118	0.130	0.142	0.154	0.165	0.176	0.186	0.198	0.208	0.218	0.228	0.236	0.245	0.254	0.262	0.270	0.278	0.285	0.292	0.298	0.304	0.310	0.316	0.322	0.328	0.332	0.336	0.341	0.345	0.349	0.352	0.356	0.359	0.361	0.364	0.366	0.368	0.370	0.371	0.372	0.371	0.372	0.372	0.372	0.372	0.372	0.370	0.370	0.369	0.368	0.364	0.362	0.360	0.356	0.354	0.350	0.346	0.344	0.339	0.334	0.329	0.324	0.319	0.314	0.308	0.302	0.295	0.290	0.284	0.276	0.269	0.262	0.255	0.248	0.239	0.231	0.224	0.215	0.208	0.199	0.190	0.182	0.174	0.165	0.156	0.149	0.139	0.131	0.124	0.115	0.106	0.099	0.091	0.084	0.076	0.069	0.061	0.055	0.049	0.042	0.036	0.030	0.024	0.020	0.015	0.010	0.006	0.002	-0.001	-0.005	-0.008	-0.010	-0.011	-0.014	-0.015	-0.016	-0.016	-0.018	-0.018	-0.018	-0.016	-0.015	-0.012	-0.012	-0.010	-0.009	-0.005	-0.002	0.001	0.004	0.008	0.011	0.015	0.019	0.022	0.026	0.031	0.035	0.038	0.042	0.046	0.050	0.054	0.058	0.061	0.065	0.066	0.070	0.072	0.075	0.076	0.079	0.081	0.081	0.082	0.082	0.084	0.084	0.082	0.082	0.082	0.080	0.079	0.078	0.076	0.074	0.071	0.069	0.066	0.064	0.060	0.058	0.055	0.051	0.048	0.044	0.041	0.039	0.035	0.032	0.029	0.028	0.024	0.022	0.019	0.018	0.016	0.016	0.015	0.014	0.014	0.014	0.015	0.014	0.016	0.018	0.019	0.022	0.024	0.028	0.031	0.035	0.040	0.044	0.049	0.055	0.060	0.065	0.072	0.079	0.085	0.092	0.100	0.108	0.115	0.122	0.131	0.139	0.148	0.155	0.164	0.171	0.180	0.189	0.198	0.206	0.215	0.222	0.231	0.239	0.248	0.255	0.265	0.272	0.281	0.289	0.298	0.305	0.312	0.321	0.329	0.336	0.345	0.352	0.361	0.369	0.376	0.382	0.390	0.398	0.405	0.414	0.421	0.428	0.435	0.444	0.450	0.456	0.465	0.471	0.478	0.485	0.492	0.499	0.505	0.511	0.518	0.524	0.530	0.535	0.540	0.545	0.551	0.556	0.560	0.565	0.569	0.572	0.575	0.578	0.580	0.582	0.585	0.586	0.588	0.588	0.588	0.589	0.588	0.586	0.585	0.582	0.581	0.579	0.575	0.572	0.568	0.564	0.559	0.555	0.550	0.544	0.538	0.531	0.526	0.520	0.512	0.505	0.500	0.492	0.485	0.478	0.470	0.462	0.456	0.448	0.440	0.434	0.426	0.419	0.411	0.406	0.399	0.392	0.386	0.380	0.375	0.369	0.362	0.358	0.352	0.349	0.344	0.340	0.336	0.331	0.329	0.325	0.322	0.321	0.318	0.315	0.312	0.312	0.310	0.309	0.308	0.305	0.305	0.304	0.302	0.301	0.300	0.300	0.299	0.299	0.296	0.295	0.295	0.294	0.292	0.290	0.290	0.288	0.286	0.285	0.281	0.279	0.278	0.275	0.271	0.269	0.265	0.262	0.259	0.255	0.252	0.249	0.244	0.240	0.236	0.231	0.228	0.222	0.218	0.212	0.209	0.204	0.199	0.194	0.190	0.185	0.180	0.176	0.170	0.166	0.162	0.158	0.154	0.150	0.146	0.142	0.139	0.136	0.134	0.130	0.128	0.124	0.122	0.119	0.118	0.115	0.114	0.111	0.111	0.109	0.108	0.108	0.106	0.105	0.105	0.104	0.102	0.102	0.101	0.101	0.100	0.100	0.100	0.098	0.098	0.098	0.095	0.095	0.095	0.092	0.092	0.090	0.089	0.088	0.085	0.082	0.080	0.079	0.076	0.072	0.070	0.066	0.062	0.059	0.054	0.050	0.045	0.039	0.034	0.029	0.024	0.018	0.010	0.004	-0.002	-0.009	-0.018	-0.024	-0.031	-0.039	-0.048	-0.056	-0.064	-0.072	-0.081	-0.090	-0.099	-0.108	-0.118	-0.126	-0.136	-0.146	-0.156	-0.165	-0.175	-0.185	-0.195	-0.205	-0.215	-0.224	-0.234	-0.244	-0.254	-0.262	-0.272	-0.282	-0.291	-0.300	-0.310	-0.319	-0.328	-0.335	-0.344	-0.352	-0.360	-0.369	-0.375	-0.384	-0.390	-0.396	-0.404	-0.410	-0.416	-0.421	-0.428	-0.434	-0.439	-0.444	-0.449	-0.452	-0.456	-0.460	-0.464	-0.468	-0.470	-0.474	-0.476	-0.478	-0.480	-0.482	-0.484	-0.485	-0.485	-0.486	-0.488	-0.488	-0.488	-0.488	-0.488	-0.486	-0.485	-0.485	-0.484	-0.484	-0.482	-0.480	-0.479	-0.478	-0.475	-0.474	-0.472	-0.470	-0.468	-0.465	-0.464	-0.461	-0.460	-0.458	-0.456	-0.454	-0.451	-0.450	-0.449	-0.449	-0.448	-0.446	-0.445	-0.445	-0.445	-0.445	-0.445	-0.445	-0.446	-0.448	-0.450	-0.451	-0.454	-0.456	-0.458	-0.461	-0.466	-0.470	-0.474	-0.480	-0.485	-0.490	-0.496	-0.502	-0.509	-0.518	-0.525	-0.532	-0.541	-0.549	-0.559	-0.566	-0.576	-0.585	-0.595	-0.605	-0.615	-0.624	-0.634	-0.644	-0.654	-0.665	-0.674	-0.685	-0.694	-0.702	-0.712	-0.721	-0.730	-0.739	-0.745	-0.754	-0.760	-0.768	-0.774	-0.780	-0.785	-0.789	-0.794	-0.796	-0.800	-0.802	-0.804	-0.804	-0.805	-0.804	-0.804	-0.800	-0.799	-0.796	-0.791	-0.788	-0.782	-0.776	-0.771	-0.764	-0.755	-0.748	-0.739	-0.730	-0.721	-0.710	-0.700	-0.689	-0.678	-0.666	-0.655	-0.642	-0.630	-0.618	-0.604	-0.592	-0.579	-0.566	-0.551	-0.539	-0.525	-0.512	-0.499	-0.485	-0.472	-0.459	-0.446	-0.432	-0.420	-0.408	-0.395	-0.382	-0.370	-0.359	-0.346	-0.335	-0.324	-0.311	-0.301	-0.291	-0.280	-0.270	-0.259	-0.249	-0.239	-0.230	-0.220	-0.211	-0.202	-0.195	-0.188	-0.179	-0.171	-0.165	-0.158	-0.150	-0.144	-0.138	-0.131	-0.128	-0.121	-0.116	-0.112	-0.108	-0.105	-0.101	-0.099	-0.096	-0.095	-0.092	-0.091	-0.091	-0.091	-0.091	-0.092	-0.095	-0.096	-0.099	-0.101	-0.105	-0.109	-0.114	-0.119	-0.124	-0.131	-0.138	-0.144	-0.152	-0.160	-0.169	-0.178	-0.186	-0.196	-0.206	-0.218	-0.228	-0.239	-0.251	-0.262	-0.274	-0.286	-0.298	-0.310	-0.322	-0.334	-0.346	-0.359	-0.371	-0.382	-0.395	-0.406	-0.418	-0.429	-0.441	-0.452	-0.461	-0.472	-0.482	-0.491	-0.500	-0.509	-0.516	-0.524	-0.531	-0.539	-0.546	-0.551	-0.556	-0.561	-0.566	-0.570	-0.574	-0.578	-0.580	-0.582	-0.585	-0.586	-0.588	-0.589	-0.590	-0.590	-0.590	-0.590	-0.590	-0.590	-0.589	-0.588	-0.588	-0.585	-0.584	-0.582	-0.581	-0.579	-0.578	-0.576	-0.572	-0.571	-0.570	-0.568	-0.566	-0.562	-0.562	-0.560	-0.558	-0.555	-0.552	-0.551	-0.549	-0.548	-0.544	-0.542	-0.539	-0.538	-0.535	-0.531	-0.529	-0.526	-0.522	-0.520	-0.516	-0.512	-0.509	-0.505	-0.500	-0.495	-0.491	-0.486	-0.481	-0.475	-0.470	-0.462	-0.456	-0.450	-0.441	-0.435	-0.426	-0.419	-0.410	-0.401	-0.392	-0.382	-0.372	-0.362	-0.351	-0.341	-0.330	-0.319	-0.308	-0.296	-0.285	-0.272	-0.261	-0.249	-0.235	-0.222	-0.210	-0.196	-0.184	-0.171	-0.158	-0.145	-0.131	-0.118	-0.104	-0.090	-0.076	-0.064	-0.050	-0.036	-0.024	-0.010	0.002	0.016	0.030	0.042	0.055	0.068	0.081	0.094	0.105	0.118	0.130	0.141	0.152	0.165	0.176	0.188	0.198	0.209	0.219	0.230	0.240	0.250	0.260	0.269	0.278	0.288	0.296	0.305	0.314	0.320	0.329	0.336	0.344	0.350	0.358	0.364	0.370	0.375	0.382	0.386	0.391	0.396	0.400	0.404	0.408	0.411	0.414	0.416	0.419	0.420	0.422	0.424	0.424	0.425	0.425	0.425	0.422	0.421	0.420	0.418	0.416	0.414	0.411	0.408	0.405	0.400	0.396	0.392	0.388	0.382	0.376	0.372	0.366	0.361	0.355	0.349	0.342	0.336	0.330	0.324	0.318	0.311	0.305	0.299	0.292	0.288	0.282	0.275	0.270	0.265	0.261	0.255	0.251	0.248	0.242	0.240	0.236	0.232	0.231	0.228	0.226	0.225	0.224	0.221	0.221	0.221	0.221	0.221	0.221	0.221	0.222	0.224	0.225	0.226	0.228	0.229	0.230	0.231	0.232	0.235	0.236	0.238	0.239	0.239	0.240	0.241	0.241	0.240	0.241	0.240	0.239	0.236	0.235	0.232	0.230	0.226	0.222	0.218	0.211	0.206	0.200	0.192	0.186	0.178	0.169	0.159	0.149	0.139	0.128	0.116	0.105	0.091	0.079	0.065	0.050	0.036	0.021	0.006	-0.009	-0.025	-0.041	-0.058	-0.074	-0.091	-0.108	-0.125	-0.141	-0.159	-0.176	-0.192	-0.210	-0.225	-0.242	-0.259	-0.275	-0.291	-0.306	-0.321	-0.338	-0.351	-0.365	-0.379	-0.392	-0.405	-0.419	-0.430	-0.441	-0.451	-0.462	-0.472	-0.482	-0.491	-0.499	-0.506	-0.514	-0.521	-0.528	-0.534	-0.539	-0.544	-0.549	-0.552	-0.555	-0.559	-0.562	-0.564	-0.566	-0.569	-0.570	-0.572	-0.572	-0.574	-0.575	-0.575	-0.576	-0.576	-0.578	-0.578	-0.578	-0.579	-0.579	-0.580	-0.580	-0.582	-0.582	-0.585	-0.586	-0.588	-0.590	-0.591	-0.594	-0.598	-0.600	-0.604	-0.608	-0.611	-0.616	-0.620	-0.625	-0.629	-0.635	-0.640	-0.646	-0.652	-0.659	-0.666	-0.674	-0.680	-0.688	-0.696	-0.704	-0.711	-0.720	-0.729	-0.736	-0.745	-0.754	-0.762	-0.771	-0.780	-0.789	-0.798	-0.806	-0.815	-0.822	-0.830	-0.840	-0.848	-0.855	-0.864	-0.871	-0.878	-0.885	-0.892	-0.899	-0.904	-0.910	-0.916	-0.922	-0.926	-0.932	-0.936	-0.941	-0.945	-0.948	-0.951	-0.954	-0.956	-0.959	-0.960	-0.961	-0.964	-0.964	-0.965	-0.964	-0.964	-0.962	-0.962	-0.961	-0.960	-0.958	-0.955	-0.952	-0.950	-0.946	-0.942	-0.939	-0.935	-0.930	-0.925	-0.921	-0.915	-0.910	-0.904	-0.898	-0.892	-0.885	-0.879	-0.872	-0.864	-0.858	-0.850	-0.841	-0.834	-0.826	-0.818	-0.810	-0.801	-0.792	-0.784	-0.776	-0.768	-0.760	-0.750	-0.742	-0.734	-0.725	-0.716	-0.709	-0.700	-0.692	-0.685	-0.675	-0.668	-0.660	-0.654	-0.645	-0.639	-0.632	-0.625	-0.619	-0.612	-0.606	-0.601	-0.596	-0.590	-0.585	-0.581	-0.576	-0.571	-0.568	-0.565	-0.560	-0.558	-0.554	-0.551	-0.549	-0.546	-0.544	-0.541	-0.540	-0.538	-0.536	-0.535	-0.532	-0.531	-0.530	-0.529	-0.528	-0.526	-0.524	-0.522	-0.522	-0.520	-0.519	-0.518	-0.515	-0.515	-0.512	-0.511	-0.509	-0.506	-0.505	-0.502	-0.500	-0.498	-0.495	-0.492	-0.490	-0.488	-0.484	-0.482	-0.479	-0.475	-0.472	-0.469	-0.466	-0.462	-0.460	-0.455	-0.452	-0.449	-0.446	-0.442	-0.439	-0.436	-0.434	-0.430	-0.428	-0.425	-0.422	-0.420	-0.419	-0.415	-0.414	-0.412	-0.410	-0.409	-0.409	-0.406	-0.406	-0.406	-0.405	-0.406	-0.405	-0.406	-0.408	-0.409	-0.409	-0.411	-0.414	-0.415	-0.418	-0.420	-0.422	-0.426	-0.429	-0.434	-0.436	-0.441	-0.445	-0.450	-0.454	-0.459	-0.464	-0.469	-0.474	-0.479	-0.482	-0.489	-0.494	-0.500	-0.505	-0.511	-0.516	-0.521	-0.526	-0.531	-0.536	-0.541	-0.546	-0.550	-0.554	-0.558	-0.562	-0.565	-0.569	-0.572	-0.575	-0.578	-0.579	-0.581	-0.584	-0.584	-0.584	-0.584	-0.585	-0.585	-0.584	-0.582	-0.580	-0.579	-0.576	-0.574	-0.570	-0.566	-0.562	-0.559	-0.555	-0.549	-0.544	-0.538	-0.532	-0.525	-0.519	-0.511	-0.505	-0.498	-0.490	-0.482	-0.474	-0.466	-0.458	-0.449	-0.440	-0.432	-0.424	-0.415	-0.406	-0.398	-0.389	-0.380	-0.372	-0.365	-0.358	-0.349	-0.341	-0.334	-0.328	-0.320	-0.314	-0.306	-0.301	-0.294	-0.289	-0.284	-0.278	-0.274	-0.269	-0.266	-0.262	-0.259	-0.256	-0.252	-0.250	-0.248	-0.246	-0.245	-0.242	-0.242	-0.240	-0.240	-0.239	-0.239	-0.238	-0.239	-0.238	-0.239	-0.238	-0.238	-0.238	-0.238	-0.238	-0.238	-0.238	-0.238	-0.236	-0.235	-0.235	-0.235	-0.232	-0.231	-0.230	-0.228	-0.225	-0.221	-0.219	-0.216	-0.211	-0.209	-0.204	-0.199	-0.195	-0.189	-0.182	-0.176	-0.170	-0.162	-0.155	-0.148	-0.140	-0.131	-0.121	-0.112	-0.102	-0.094	-0.084	-0.072	-0.062	-0.051	-0.040	-0.030	-0.019	-0.006	0.005	0.018	0.030	0.041	0.054	0.066	0.078	0.089	0.101	0.114	0.125	0.138	0.148	0.159	0.170	0.180	0.190	0.200	0.210	0.219	0.226	0.235	0.244	0.250	0.256	0.262	0.269	0.274	0.279	0.281	0.285	0.289	0.290	0.291	0.291	0.292	0.291	0.290	0.289	0.286	0.282	0.279	0.275	0.270	0.265	0.259	0.252	0.246	0.239	0.230	0.221	0.214	0.204	0.195	0.185	0.175	0.165	0.156	0.145	0.135	0.125	0.114	0.104	0.092	0.082	0.072	0.062	0.051	0.041	0.031	0.022	0.014	0.004	-0.005	-0.014	-0.021	-0.029	-0.036	-0.042	-0.049	-0.055	-0.060	-0.065	-0.070	-0.074	-0.079	-0.081	-0.084	-0.088	-0.089	-0.090	-0.092	-0.092	-0.094	-0.094	-0.092	-0.092	-0.090	-0.090	-0.088	-0.085	-0.084	-0.080	-0.078	-0.075	-0.072	-0.068	-0.064	-0.060	-0.055	-0.051	-0.048	-0.042	-0.039	-0.034	-0.029	-0.025	-0.020	-0.015	-0.010	-0.005	-0.001	0.002	0.008	0.011	0.015	0.019	0.022	0.026	0.030	0.032	0.036	0.039	0.041	0.044	0.045	0.048	0.048	0.050	0.050	0.051	0.051	0.050	0.049	0.048	0.046	0.044	0.042	0.039	0.036	0.032	0.029	0.024	0.019	0.015	0.009	0.002	-0.005	-0.011	-0.019	-0.026	-0.034	-0.042	-0.051	-0.060	-0.069	-0.080	-0.089	-0.099	-0.110	-0.120	-0.131	-0.141	-0.152	-0.162	-0.175	-0.186	-0.196	-0.208	-0.219	-0.230	-0.241	-0.251	-0.262	-0.272	-0.284	-0.294	-0.302	-0.314	-0.324	-0.332	-0.341	-0.351	-0.359	-0.366	-0.375	-0.382	-0.390	-0.398	-0.404	-0.410	-0.418	-0.424	-0.428	-0.434	-0.440	-0.444	-0.449	-0.452	-0.458	-0.461	-0.466	-0.470	-0.474	-0.476	-0.481	-0.484	-0.488	-0.491	-0.495	-0.499	-0.501	-0.505	-0.509	-0.512	-0.516	-0.520	-0.525	-0.529	-0.534	-0.539	-0.542	-0.548	-0.554	-0.560	-0.565	-0.571	-0.578	-0.584	-0.591	-0.598	-0.606	-0.614	-0.622	-0.630	-0.639	-0.649	-0.658	-0.668	-0.678	-0.688	-0.698	-0.708	-0.719	-0.729	-0.740	-0.752	-0.762	-0.775	-0.788	-0.799	-0.811	-0.824	-0.836	-0.849	-0.861	-0.875	-0.888	-0.900	-0.914	-0.926	-0.939	-0.951	-0.964	-0.978	-0.991	-1.002	-1.016	-1.028	-1.040	-1.052	-1.065	-1.076	-1.088	-1.099	-1.111	-1.121	-1.132	-1.141	-1.152	-1.162	-1.171	-1.181	-1.190	-1.199	-1.208	-1.214	-1.222	-1.229	-1.236	-1.242	-1.249	-1.254	-1.260	-1.265	-1.269	-1.272	-1.276	-1.280	-1.282	-1.284	-1.286	-1.288	-1.290	-1.290	-1.291	-1.292	-1.294	-1.294	-1.292	-1.294	-1.294	-1.292	-1.292	-1.291	-1.290	-1.290	-1.289	-1.288	-1.286	-1.285	-1.284	-1.282	-1.282	-1.281	-1.281	-1.281	-1.281	-1.281	-1.281	-1.281	-1.282	-1.284	-1.285	-1.288	-1.288	-1.291	-1.292	-1.296	-1.299	-1.302	-1.305	-1.310	-1.314	-1.318	-1.322	-1.326	-1.331	-1.338	-1.342	-1.348	-1.354	-1.360	-1.365	-1.371	-1.379	-1.384	-1.390	-1.396	-1.402	-1.408	-1.414	-1.419	-1.425	-1.431	-1.435	-1.440	-1.445	-1.450	-1.454	-1.458	-1.461	-1.465	-1.468	-1.471	-1.474	-1.475	-1.478	-1.479	-1.479	-1.481	-1.481	-1.481	-1.481	-1.480	-1.480	-1.479	-1.478	-1.476	-1.474	-1.470	-1.468	-1.465	-1.462	-1.459	-1.455	-1.451	-1.448	-1.444	-1.439	-1.435	-1.430	-1.425	-1.420	-1.416	-1.411	-1.406	-1.402	-1.398	-1.391	-1.388	-1.382	-1.378	-1.374	-1.369	-1.365	-1.360	-1.356	-1.351	-1.348	-1.344	-1.340	-1.336	-1.331	-1.329	-1.326	-1.322	-1.320	-1.316	-1.314	-1.312	-1.309	-1.308	-1.305	-1.304	-1.301	-1.300	-1.298	-1.296	-1.296	-1.295	-1.295	-1.294	-1.294	-1.292	-1.292	-1.294	-1.292	-1.294	-1.294	-1.295	-1.295	-1.296	-1.298	-1.299	-1.299	-1.300	-1.301	-1.304	-1.304	-1.306	-1.308	-1.310	-1.311	-1.314	-1.316	-1.319	-1.320	-1.322	-1.324	-1.326	-1.330	-1.331	-1.334	-1.335	-1.338	-1.340	-1.341	-1.344	-1.345	-1.346	-1.350	-1.351	-1.351	-1.352	-1.355	-1.356	-1.358	-1.358	-1.360	-1.360	-1.360	-1.361	-1.360	-1.360	-1.360	-1.359	-1.358	-1.358	-1.356	-1.354	-1.354	-1.352	-1.349	-1.348	-1.345	-1.342	-1.340	-1.336	-1.335	-1.331	-1.328	-1.324	-1.319	-1.316	-1.312	-1.308	-1.304	-1.299	-1.295	-1.290	-1.285	-1.280	-1.274	-1.269	-1.265	-1.259	-1.254	-1.249	-1.242	-1.239	-1.232	-1.228	-1.221	-1.216	-1.211	-1.206	-1.201	-1.196	-1.191	-1.186	-1.181	-1.176	-1.171	-1.168	-1.162	-1.159	-1.155	-1.150	-1.146	-1.142	-1.140	-1.136	-1.132	-1.130	-1.125	-1.124	-1.121	-1.118	-1.115	-1.112	-1.111	-1.110	-1.106	-1.105	-1.104	-1.102	-1.100	-1.099	-1.099	-1.096	-1.096	-1.095	-1.095	-1.094	-1.094	-1.092	-1.091	-1.091	-1.090	-1.090	-1.089	-1.089	-1.088	-1.088	-1.086	-1.086	-1.085	-1.084	-1.082	-1.081	-1.081	-1.080	-1.079	-1.078	-1.076	-1.075	-1.072	-1.071	-1.069	-1.068	-1.065	-1.064	-1.060	-1.058	-1.055	-1.052	-1.050	-1.046	-1.042	-1.039	-1.034	-1.031	-1.026	-1.022	-1.019	-1.014	-1.009	-1.004	-0.999	-0.994	-0.988	-0.982	-0.976	-0.971	-0.965	-0.959	-0.952	-0.945	-0.939	-0.931	-0.924	-0.918	-0.910	-0.904	-0.895	-0.889	-0.881	-0.872	-0.866	-0.859	-0.850	-0.842	-0.835	-0.828	-0.819	-0.810	-0.802	-0.795	-0.788	-0.780	-0.771	-0.764	-0.758	-0.750	-0.742	-0.735	-0.728	-0.721	-0.714	-0.706	-0.701	-0.694	-0.688	-0.681	-0.675	-0.670	-0.662	-0.658	-0.652	-0.648	-0.642	-0.638	-0.632	-0.629	-0.624	-0.620	-0.615	-0.611	-0.608	-0.604	-0.600	-0.596	-0.592	-0.589	-0.588	-0.584	-0.581	-0.578	-0.575	-0.571	-0.569	-0.565	-0.564	-0.560	-0.558	-0.554	-0.551	-0.549	-0.546	-0.542	-0.539	-0.536	-0.532	-0.529	-0.525	-0.522	-0.519	-0.515	-0.511	-0.507	-0.504	-0.500	-0.495	-0.491	-0.486	-0.482	-0.478	-0.474	-0.469	-0.464	-0.460	-0.454	-0.450	-0.445	-0.440	-0.436	-0.431	-0.426	-0.422	-0.418	-0.412	-0.409	-0.404	-0.400	-0.396	-0.392	-0.389	-0.385	-0.381	-0.379	-0.378	-0.374	-0.372	-0.370	-0.369	-0.369	-0.368	-0.368	-0.368	-0.369	-0.369	-0.370	-0.372	-0.375	-0.378	-0.380	-0.385	-0.389	-0.392	-0.398	-0.402	-0.409	-0.414	-0.420	-0.428	-0.435	-0.441	-0.450	-0.458	-0.466	-0.475	-0.484	-0.491	-0.501	-0.510	-0.519	-0.529	-0.538	-0.546	-0.556	-0.565	-0.575	-0.584	-0.592	-0.601	-0.609	-0.618	-0.626	-0.634	-0.641	-0.648	-0.655	-0.660	-0.666	-0.671	-0.676	-0.680	-0.685	-0.689	-0.691	-0.694	-0.695	-0.698	-0.699	-0.698	-0.698	-0.696	-0.695	-0.692	-0.691	-0.689	-0.685	-0.681	-0.676	-0.671	-0.666	-0.660	-0.655	-0.649	-0.640	-0.634	-0.625	-0.616	-0.609	-0.600	-0.591	-0.581	-0.571	-0.561	-0.551	-0.540	-0.530	-0.519	-0.507	-0.496	-0.485	-0.472	-0.461	-0.450	-0.438	-0.426	-0.414	-0.402	-0.390	-0.379	-0.366	-0.354	-0.342	-0.331	-0.320	-0.309	-0.296	-0.285	-0.275	-0.264	-0.254	-0.244	-0.234	-0.225	-0.215	-0.206	-0.198	-0.189	-0.181	-0.172	-0.166	-0.160	-0.152	-0.146	-0.141	-0.136	-0.130	-0.126	-0.122	-0.119	-0.115	-0.114	-0.111	-0.110	-0.109	-0.108	-0.108	-0.106	-0.106	-0.108	-0.109	-0.110	-0.112	-0.115	-0.116	-0.120	-0.122	-0.126	-0.129	-0.132	-0.136	-0.141	-0.145	-0.150	-0.154	-0.159	-0.162	-0.168	-0.172	-0.178	-0.182	-0.188	-0.192	-0.198	-0.201	-0.208	-0.211	-0.216	-0.220	-0.225	-0.230	-0.234	-0.239	-0.244	-0.248	-0.251	-0.256	-0.260	-0.265	-0.269	-0.274	-0.278	-0.282	-0.286	-0.291	-0.296	-0.300	-0.305	-0.310	-0.315	-0.321	-0.328	-0.332	-0.339	-0.345	-0.352	-0.359	-0.366	-0.374	-0.382	-0.391	-0.399	-0.409	-0.419	-0.429	-0.439	-0.450	-0.461	-0.474	-0.486	-0.499	-0.512	-0.525	-0.539	-0.554	-0.568	-0.584	-0.599	-0.615	-0.631	-0.648	-0.665	-0.682	-0.699	-0.718	-0.736	-0.755	-0.774	-0.792	-0.812	-0.831	-0.852	-0.872	-0.892	-0.914	-0.934	-0.955	-0.976	-0.998	-1.018	-1.039	-1.061	-1.081	-1.102	-1.124	-1.145	-1.166	-1.188	-1.209	-1.230	-1.250	-1.271	-1.291	-1.312	-1.332	-1.352	-1.371	-1.391	-1.410	-1.429	-1.449	-1.468	-1.485	-1.502	-1.520	-1.538	-1.554	-1.570	-1.585	-1.599	-1.614	-1.629	-1.642	-1.655	-1.668	-1.679	-1.691	-1.701	-1.711	-1.721	-1.729	-1.738	-1.744	-1.751	-1.758	-1.762	-1.768	-1.771	-1.775	-1.778	-1.779	-1.781	-1.781	-1.781	-1.780	-1.779	-1.776	-1.774	-1.771	-1.766	-1.762	-1.758	-1.751	-1.745	-1.739	-1.731	-1.724	-1.716	-1.706	-1.698	-1.689	-1.678	-1.668	-1.659	-1.648	-1.635	-1.625	-1.614	-1.601	-1.589	-1.576	-1.564	-1.551	-1.539	-1.526	-1.512	-1.500	-1.486	-1.472	-1.459	-1.445	-1.431	-1.419	-1.405	-1.390	-1.378	-1.362	-1.350	-1.335	-1.321	-1.308	-1.294	-1.280	-1.266	-1.252	-1.238	-1.222	-1.210	-1.195	-1.181	-1.166	-1.152	-1.139	-1.124	-1.110	-1.096	-1.081	-1.066	-1.052	-1.038	-1.024	-1.010	-0.995	-0.981	-0.968	-0.952	-0.939	-0.925	-0.910	-0.896	-0.881	-0.869	-0.855	-0.840	-0.828	-0.812	-0.799	-0.786	-0.772	-0.760	-0.746	-0.734	-0.721	-0.710	-0.698	-0.685	-0.674	-0.661	-0.650	-0.640	-0.630	-0.620	-0.610	-0.600	-0.590	-0.580	-0.571	-0.562	-0.555	-0.546	-0.539	-0.530	-0.522	-0.515	-0.509	-0.501	-0.495	-0.489	-0.482	-0.476	-0.471	-0.465	-0.460	-0.454	-0.448	-0.444	-0.438	-0.432	-0.428	-0.422	-0.418	-0.412	-0.406	-0.401	-0.396	-0.391	-0.386	-0.382	-0.378	-0.371	-0.366	-0.361	-0.356	-0.350	-0.344	-0.339	-0.332	-0.326	-0.321	-0.314	-0.309	-0.301	-0.295	-0.289	-0.281	-0.275	-0.269	-0.262	-0.255	-0.248	-0.241	-0.235	-0.228	-0.220	-0.214	-0.206	-0.200	-0.192	-0.185	-0.178	-0.171	-0.164	-0.158	-0.151	-0.145	-0.138	-0.131	-0.125	-0.119	-0.114	-0.106	-0.101	-0.095	-0.090	-0.084	-0.079	-0.074	-0.069	-0.064	-0.060	-0.055	-0.051	-0.046	-0.041	-0.039	-0.034	-0.031	-0.028	-0.025	-0.021	-0.019	-0.015	-0.012	-0.009	-0.008	-0.005	-0.002	-0.001	0.001	0.004	0.005	0.006	0.009	0.009	0.010	0.011	0.012	0.014	0.014	0.015	0.015	0.015	0.015	0.015	0.015	0.015	0.014	0.012	0.011	0.010	0.008	0.006	0.004	0.001	0.000	-0.004	-0.008	-0.010	-0.015	-0.020	-0.025	-0.029	-0.035	-0.041	-0.048	-0.055	-0.062	-0.070	-0.079	-0.088	-0.096	-0.108	-0.118	-0.128	-0.140	-0.152	-0.164	-0.176	-0.190	-0.204	-0.219	-0.232	-0.248	-0.262	-0.279	-0.295	-0.311	-0.329	-0.345	-0.362	-0.380	-0.399	-0.415	-0.434	-0.452	-0.470	-0.488	-0.505	-0.522	-0.540	-0.558	-0.576	-0.592	-0.609	-0.625	-0.641	-0.656	-0.671	-0.685	-0.699	-0.712	-0.724	-0.736	-0.748	-0.758	-0.768	-0.776	-0.784	-0.792	-0.798	-0.802	-0.809	-0.812	-0.815	-0.818	-0.819	-0.819	-0.818	-0.816	-0.814	-0.811	-0.808	-0.802	-0.798	-0.790	-0.784	-0.775	-0.766	-0.758	-0.748	-0.735	-0.725	-0.712	-0.700	-0.688	-0.675	-0.660	-0.646	-0.631	-0.618	-0.602	-0.586	-0.571	-0.556	-0.541	-0.524	-0.507	-0.492	-0.476	-0.460	-0.444	-0.429	-0.414	-0.398	-0.382	-0.366	-0.352	-0.338	-0.322	-0.309	-0.295	-0.281	-0.268	-0.254	-0.242	-0.230	-0.218	-0.208	-0.195	-0.185	-0.174	-0.164	-0.155	-0.146	-0.136	-0.129	-0.120	-0.112	-0.105	-0.099	-0.092	-0.086	-0.080	-0.075	-0.070	-0.065	-0.061	-0.056	-0.052	-0.050	-0.046	-0.044	-0.041	-0.039	-0.038	-0.036	-0.035	-0.034	-0.032	-0.031	-0.031	-0.031	-0.030	-0.030	-0.030	-0.030	-0.030	-0.030	-0.031	-0.031	-0.032	-0.032	-0.034	-0.034	-0.035	-0.036	-0.038	-0.039	-0.040	-0.041	-0.041	-0.044	-0.045	-0.048	-0.048	-0.050	-0.051	-0.054	-0.056	-0.059	-0.061	-0.062	-0.065	-0.068	-0.071	-0.075	-0.078	-0.081	-0.085	-0.089	-0.094	-0.098	-0.102	-0.109	-0.114	-0.120	-0.126	-0.132	-0.139	-0.145	-0.152	-0.160	-0.168	-0.176	-0.184	-0.192	-0.202	-0.211	-0.220	-0.230	-0.240	-0.250	-0.261	-0.271	-0.281	-0.294	-0.305	-0.315	-0.326	-0.338	-0.348	-0.360	-0.371	-0.382	-0.392	-0.405	-0.415	-0.426	-0.436	-0.446	-0.458	-0.468	-0.478	-0.488	-0.496	-0.505	-0.514	-0.522	-0.531	-0.540	-0.548	-0.555	-0.562	-0.569	-0.575	-0.581	-0.589	-0.594	-0.599	-0.605	-0.610	-0.615	-0.620	-0.625	-0.629	-0.632	-0.638	-0.642	-0.645	-0.649	-0.652	-0.655	-0.659	-0.661	-0.665	-0.668	-0.670	-0.672	-0.676	-0.679	-0.682	-0.685	-0.688	-0.691	-0.694	-0.696	-0.699	-0.701	-0.704	-0.706	-0.710	-0.711	-0.714	-0.716	-0.720	-0.721	-0.724	-0.725	-0.728	-0.728	-0.730	-0.731	-0.732	-0.732	-0.734	-0.735	-0.734	-0.734	-0.734	-0.734	-0.732	-0.730	-0.730	-0.728	-0.725	-0.722	-0.720	-0.716	-0.712	-0.708	-0.704	-0.699	-0.692	-0.688	-0.681	-0.674	-0.668	-0.660	-0.652	-0.644	-0.636	-0.626	-0.616	-0.608	-0.596	-0.586	-0.576	-0.564	-0.552	-0.541	-0.528	-0.515	-0.501	-0.489	-0.474	-0.460	-0.445	-0.431	-0.416	-0.401	-0.385	-0.369	-0.352	-0.338	-0.320	-0.304	-0.286	-0.271	-0.254	-0.236	-0.219	-0.201	-0.184	-0.166	-0.149	-0.131	-0.114	-0.096	-0.080	-0.062	-0.046	-0.030	-0.012	0.005	0.020	0.036	0.052	0.068	0.082	0.098	0.112	0.126	0.140	0.154	0.166	0.180	0.191	0.204	0.215	0.225	0.235	0.245	0.255	0.264	0.272	0.280	0.288	0.295	0.301	0.308	0.314	0.318	0.324	0.328	0.331	0.335	0.339	0.341	0.342	0.345	0.346	0.346	0.348	0.349	0.348	0.348	0.346	0.346	0.344	0.344	0.341	0.339	0.336	0.334	0.330	0.328	0.324	0.321	0.318	0.312	0.309	0.304	0.300	0.295	0.290	0.285	0.280	0.274	0.269	0.262	0.258	0.250	0.245	0.239	0.231	0.225	0.219	0.211	0.205	0.196	0.190	0.184	0.175	0.169	0.160	0.152	0.146	0.138	0.131	0.122	0.116	0.109	0.101	0.094	0.088	0.079	0.072	0.066	0.060	0.052	0.046	0.041	0.035	0.030	0.024	0.019	0.015	0.011	0.006	0.004	0.000	-0.002	-0.005	-0.008	-0.009	-0.010	-0.011	-0.012	-0.011	-0.011	-0.011	-0.010	-0.009	-0.006	-0.005	-0.002	0.000	0.004	0.006	0.010	0.014	0.018	0.021	0.026	0.031	0.036	0.040	0.045	0.050	0.055	0.060	0.065	0.070	0.075	0.080	0.085	0.090	0.094	0.098	0.101	0.105	0.108	0.111	0.112	0.116	0.118	0.119	0.120	0.121	0.121	0.121	0.121	0.120	0.120	0.119	0.118	0.115	0.112	0.110	0.106	0.104	0.100	0.096	0.092	0.089	0.084	0.080	0.075	0.071	0.066	0.062	0.058	0.054	0.049	0.045	0.040	0.038	0.032	0.030	0.026	0.024	0.021	0.019	0.016	0.015	0.014	0.012	0.012	0.012	0.014	0.014	0.015	0.018	0.019	0.022	0.026	0.030	0.034	0.038	0.042	0.048	0.054	0.059	0.066	0.074	0.080	0.088	0.095	0.102	0.111	0.120	0.129	0.138	0.146	0.155	0.166	0.175	0.184	0.194	0.202	0.214	0.222	0.231	0.241	0.250	0.260	0.269	0.279	0.288	0.298	0.305	0.314	0.322	0.330	0.340	0.348	0.355	0.362	0.370	0.378	0.385	0.391	0.399	0.405	0.411	0.418	0.425	0.430	0.436	0.441	0.448	0.452	0.458	0.464	0.469	0.474	0.479	0.482	0.488	0.492	0.496	0.500	0.504	0.507	0.511	0.515	0.519	0.521	0.524	0.528	0.530	0.531	0.534	0.535	0.538	0.539	0.540	0.540	0.541	0.541	0.541	0.541	0.540	0.539	0.538	0.536	0.534	0.531	0.529	0.525	0.522	0.518	0.512	0.507	0.504	0.499	0.492	0.486	0.479	0.472	0.465	0.458	0.451	0.442	0.435	0.426	0.418	0.409	0.400	0.391	0.382	0.372	0.364	0.354	0.345	0.335	0.325	0.316	0.308	0.299	0.290	0.280	0.271	0.262	0.254	0.246	0.239	0.230	0.224	0.216	0.208	0.201	0.195	0.189	0.184	0.178	0.172	0.168	0.162	0.159	0.154	0.150	0.146	0.142	0.140	0.136	0.134	0.131	0.129	0.125	0.124	0.121	0.120	0.118	0.115	0.112	0.111	0.110	0.108	0.105	0.105	0.102	0.100	0.099	0.096	0.094	0.092	0.090	0.088	0.085	0.081	0.080	0.078	0.074	0.071	0.069	0.065	0.061	0.059	0.056	0.052	0.049	0.046	0.042	0.040	0.038	0.034	0.031	0.028	0.025	0.021	0.020	0.018	0.014	0.012	0.010	0.009	0.006	0.005	0.002	0.001	0.001	0.000	-0.001	-0.001	-0.002	-0.002	-0.004	-0.004	-0.002	-0.002	-0.002	-0.001	-0.001	-0.001	0.000	0.001	0.001	0.002	0.002	0.005	0.005	0.006	0.006	0.008	0.009	0.009	0.010	0.010	0.010	0.010	0.010	0.009	0.009	0.009	0.009	0.006	0.006	0.004	0.004	0.001	-0.001	-0.004	-0.005	-0.009	-0.011	-0.015	-0.019	-0.022	-0.028	-0.031	-0.036	-0.041	-0.046	-0.051	-0.058	-0.062	-0.068	-0.075	-0.081	-0.088	-0.094	-0.101	-0.108	-0.115	-0.121	-0.130	-0.138	-0.144	-0.152	-0.160	-0.169	-0.176	-0.184	-0.194	-0.201	-0.210	-0.218	-0.226	-0.234	-0.241	-0.250	-0.259	-0.268	-0.275	-0.282	-0.291	-0.300	-0.306	-0.315	-0.324	-0.330	-0.339	-0.345	-0.354	-0.360	-0.368	-0.375	-0.381	-0.389	-0.395	-0.401	-0.408	-0.414	-0.420	-0.425	-0.431	-0.438	-0.442	-0.449	-0.454	-0.459	-0.464	-0.468	-0.472	-0.478	-0.481	-0.485	-0.490	-0.492	-0.496	-0.500	-0.504	-0.506	-0.510	-0.512	-0.516	-0.518	-0.520	-0.522	-0.524	-0.526	-0.529	-0.530	-0.532	-0.534	-0.535	-0.535	-0.538	-0.539	-0.540	-0.540	-0.541	-0.541	-0.542	-0.542	-0.542	-0.542	-0.542	-0.544	-0.542	-0.544	-0.544	-0.544	-0.544	-0.544	-0.544	-0.545	-0.545	-0.545	-0.545	-0.545	-0.546	-0.546	-0.548	-0.549	-0.550	-0.551	-0.552	-0.554	-0.555	-0.558	-0.560	-0.562	-0.565	-0.568	-0.571	-0.575	-0.579	-0.582	-0.586	-0.590	-0.594	-0.600	-0.604	-0.610	-0.615	-0.620	-0.626	-0.632	-0.638	-0.644	-0.650	-0.656	-0.662	-0.669	-0.676	-0.681	-0.688	-0.692	-0.700	-0.705	-0.711	-0.718	-0.721	-0.728	-0.731	-0.736	-0.741	-0.744	-0.748	-0.751	-0.754	-0.756	-0.758	-0.759	-0.760	-0.760	-0.760	-0.760	-0.759	-0.758	-0.754	-0.751	-0.748	-0.745	-0.741	-0.736	-0.730	-0.725	-0.719	-0.712	-0.705	-0.696	-0.689	-0.680	-0.671	-0.661	-0.652	-0.642	-0.632	-0.621	-0.611	-0.600	-0.588	-0.576	-0.564	-0.552	-0.539	-0.528	-0.515	-0.502	-0.489	-0.476	-0.464	-0.450	-0.438	-0.425	-0.411	-0.399	-0.384	-0.371	-0.358	-0.345	-0.331	-0.319	-0.305	-0.291	-0.278	-0.264	-0.251	-0.238	-0.225	-0.211	-0.199	-0.185	-0.172	-0.159	-0.148	-0.134	-0.121	-0.109	-0.096	-0.084	-0.072	-0.060	-0.049	-0.038	-0.026	-0.016	-0.005	0.005	0.015	0.025	0.035	0.044	0.051	0.060	0.066	0.074	0.080	0.086	0.092	0.096	0.101	0.105	0.109	0.111	0.111	0.114	0.114	0.114	0.112	0.111	0.109	0.106	0.102	0.098	0.092	0.086	0.080	0.074	0.065	0.058	0.049	0.040	0.029	0.019	0.008	-0.004	-0.015	-0.029	-0.041	-0.054	-0.068	-0.080	-0.094	-0.108	-0.121	-0.135	-0.149	-0.162	-0.176	-0.191	-0.204	-0.219	-0.231	-0.245	-0.258	-0.270	-0.282	-0.295	-0.306	-0.318	-0.329	-0.339	-0.349	-0.359	-0.368	-0.376	-0.385	-0.392	-0.400	-0.408	-0.414	-0.419	-0.425	-0.430	-0.435	-0.439	-0.442	-0.446	-0.449	-0.451	-0.454	-0.455	-0.456	-0.458	-0.460	-0.460	-0.460	-0.461	-0.461	-0.460	-0.460	-0.459	-0.459	-0.458	-0.458	-0.456	-0.455	-0.454	-0.452	-0.451	-0.450	-0.448	-0.448	-0.445	-0.444	-0.442	-0.440	-0.439	-0.438	-0.435	-0.432	-0.431	-0.429	-0.428	-0.425	-0.422	-0.420	-0.418	-0.414	-0.411	-0.409	-0.405	-0.401	-0.398	-0.395	-0.390	-0.386	-0.381	-0.376	-0.371	-0.366	-0.360	-0.355	-0.348	-0.341	-0.334	-0.328	-0.319	-0.311	-0.304	-0.294	-0.285	-0.276	-0.266	-0.256	-0.248	-0.236	-0.225	-0.214	-0.202	-0.192	-0.180	-0.168	-0.155	-0.142	-0.130	-0.118	-0.102	-0.090	-0.076	-0.062	-0.049	-0.035	-0.021	-0.008	0.008	0.022	0.036	0.051	0.065	0.080	0.094	0.109	0.122	0.138	0.152	0.165	0.180	0.194	0.208	0.221	0.235	0.249	0.262	0.275	0.288	0.300	0.314	0.326	0.339	0.350	0.362	0.374	0.385	0.396	0.408	0.418	0.428	0.439	0.449	0.459	0.466	0.475	0.485	0.492	0.500	0.507	0.515	0.522	0.528	0.535	0.541	0.546	0.551	0.556	0.560	0.564	0.566	0.570	0.572	0.575	0.576	0.579	0.579	0.580	0.580	0.578	0.578	0.576	0.574	0.571	0.570	0.568	0.564	0.559	0.555	0.550	0.546	0.541	0.535	0.530	0.524	0.518	0.511	0.504	0.498	0.490	0.482	0.476	0.469	0.461	0.454	0.446	0.439	0.431	0.424	0.418	0.410	0.404	0.396	0.391	0.384	0.379	0.372	0.368	0.362	0.356	0.352	0.349	0.345	0.341	0.338	0.335	0.332	0.330	0.329	0.328	0.326	0.324	0.325	0.324	0.322	0.324	0.324	0.324	0.324	0.325	0.326	0.328	0.328	0.329	0.329	0.329	0.330	0.330	0.330	0.330	0.330	0.330	0.329	0.328	0.326	0.325	0.321	0.319	0.315	0.311	0.308	0.302	0.298	0.292	0.285	0.279	0.271	0.262	0.255	0.246	0.236	0.226	0.216	0.205	0.192	0.181	0.169	0.155	0.142	0.129	0.115	0.100	0.086	0.070	0.056	0.040	0.024	0.008	-0.008	-0.024	-0.040	-0.055	-0.072	-0.089	-0.105	-0.120	-0.136	-0.151	-0.166	-0.182	-0.198	-0.211	-0.226	-0.240	-0.252	-0.266	-0.280	-0.292	-0.304	-0.316	-0.328	-0.338	-0.348	-0.356	-0.366	-0.376	-0.384	-0.391	-0.399	-0.406	-0.412	-0.418	-0.424	-0.429	-0.432	-0.438	-0.441	-0.444	-0.448	-0.450	-0.454	-0.456	-0.458	-0.460	-0.461	-0.462	-0.464	-0.465	-0.466	-0.466	-0.469	-0.469	-0.470	-0.470	-0.471	-0.472	-0.474	-0.475	-0.476	-0.478	-0.480	-0.482	-0.485	-0.488	-0.490	-0.492	-0.496	-0.499	-0.502	-0.507	-0.511	-0.516	-0.520	-0.525	-0.531	-0.536	-0.541	-0.548	-0.554	-0.560	-0.566	-0.574	-0.580	-0.588	-0.596	-0.604	-0.611	-0.619	-0.628	-0.635	-0.642	-0.650	-0.659	-0.666	-0.675	-0.682	-0.690	-0.698	-0.705	-0.712	-0.720	-0.728	-0.734	-0.741	-0.749	-0.754	-0.761	-0.766	-0.771	-0.778	-0.782	-0.788	-0.791	-0.796	-0.800	-0.804	-0.808	-0.810	-0.812	-0.816	-0.819	-0.820	-0.821	-0.822	-0.824	-0.825	-0.825	-0.826	-0.825	-0.825	-0.824	-0.822	-0.821	-0.820	-0.818	-0.816	-0.812	-0.810	-0.808	-0.805	-0.800	-0.798	-0.792	-0.789	-0.784	-0.779	-0.775	-0.769	-0.765	-0.759	-0.754	-0.748	-0.741	-0.735	-0.729	-0.721	-0.715	-0.709	-0.700	-0.694	-0.686	-0.678	-0.671	-0.664	-0.655	-0.648	-0.641	-0.632	-0.625	-0.618	-0.609	-0.601	-0.594	-0.586	-0.579	-0.571	-0.562	-0.555	-0.548	-0.541	-0.534	-0.526	-0.519	-0.512	-0.505	-0.499	-0.492	-0.486	-0.481	-0.475	-0.470	-0.464	-0.459	-0.454	-0.449	-0.444	-0.439	-0.434	-0.430	-0.425	-0.421	-0.416	-0.414	-0.409	-0.405	-0.401	-0.398	-0.394	-0.389	-0.386	-0.381	-0.378	-0.372	-0.368	-0.364	-0.359	-0.355	-0.350	-0.345	-0.340	-0.336	-0.330	-0.325	-0.319	-0.314	-0.308	-0.301	-0.295	-0.289	-0.282	-0.276	-0.269	-0.261	-0.255	-0.248	-0.241	-0.234	-0.228	-0.220	-0.212	-0.205	-0.198	-0.191	-0.184	-0.176	-0.170	-0.162	-0.156	-0.151	-0.144	-0.139	-0.132	-0.128	-0.122	-0.119	-0.114	-0.110	-0.106	-0.102	-0.100	-0.099	-0.096	-0.094	-0.094	-0.092	-0.092	-0.092	-0.094	-0.095	-0.096	-0.098	-0.101	-0.104	-0.108	-0.111	-0.115	-0.120	-0.125	-0.130	-0.135	-0.141	-0.148	-0.154	-0.160	-0.168	-0.174	-0.181	-0.189	-0.196	-0.204	-0.210	-0.219	-0.225	-0.234	-0.240	-0.248	-0.255	-0.261	-0.269	-0.275	-0.281	-0.288	-0.294	-0.299	-0.304	-0.309	-0.312	-0.316	-0.320	-0.324	-0.326	-0.329	-0.331	-0.332	-0.332	-0.334	-0.332	-0.332	-0.331	-0.330	-0.328	-0.325	-0.322	-0.319	-0.316	-0.311	-0.308	-0.302	-0.298	-0.290	-0.285	-0.278	-0.271	-0.264	-0.255	-0.249	-0.240	-0.231	-0.224	-0.214	-0.206	-0.196	-0.188	-0.178	-0.168	-0.159	-0.149	-0.139	-0.129	-0.120	-0.109	-0.100	-0.091	-0.081	-0.072	-0.064	-0.055	-0.046	-0.038	-0.029	-0.021	-0.012	-0.005	0.001	0.009	0.016	0.021	0.028	0.034	0.039	0.045	0.049	0.054	0.058	0.061	0.065	0.069	0.072	0.075	0.076	0.079	0.081	0.082	0.085	0.086	0.088	0.088	0.089	0.090	0.090	0.091	0.091	0.091	0.091	0.091	0.092	0.092	0.092	0.094	0.094	0.094	0.094	0.095	0.096	0.098	0.098	0.099	0.101	0.102	0.104	0.106	0.109	0.111	0.114	0.116	0.120	0.124	0.128	0.131	0.136	0.141	0.145	0.151	0.156	0.162	0.168	0.174	0.180	0.188	0.194	0.200	0.208	0.214	0.221	0.229	0.236	0.244	0.251	0.259	0.268	0.275	0.282	0.290	0.299	0.305	0.314	0.320	0.328	0.335	0.342	0.349	0.356	0.362	0.368	0.374	0.380	0.384	0.389	0.394	0.398	0.400	0.405	0.408	0.410	0.411	0.414	0.415	0.416	0.415	0.416	0.416	0.414	0.414	0.411	0.409	0.406	0.402	0.399	0.394	0.390	0.385	0.380	0.374	0.369	0.362	0.356	0.350	0.342	0.335	0.328	0.320	0.312	100.000	5.000	2.000	1.000	2.000	0.000	0.000	0.000	0.000	0.000	0.000	0.000	0.000	0.000	0.000	0.000	0.000	0.000	-0.885	-0.876	-0.870	-0.861	-0.852	-0.844	-0.836	-0.826	-0.818	-0.809	-0.799	-0.788	-0.778	-0.769	-0.758	-0.746	-0.735	-0.722	-0.711	-0.700	-0.689	-0.675	-0.662	-0.650	-0.638	-0.625	-0.611	-0.599	-0.585	-0.572	-0.558	-0.545	-0.531	-0.519	-0.505	-0.491	-0.478	-0.465	-0.450	-0.438	-0.425	-0.411	-0.399	-0.386	-0.375	-0.362	-0.351	-0.340	-0.329	-0.318	-0.308	-0.298	-0.286	-0.278	-0.269	-0.260	-0.251	-0.245	-0.236	-0.230	-0.222	-0.216	-0.211	-0.206	-0.201	-0.196	-0.192	-0.189	-0.185	-0.181	-0.179	-0.176	-0.175	-0.174	-0.172	-0.170	-0.170	-0.168	-0.169	-0.168	-0.168	-0.168	-0.166	-0.166	-0.166	-0.166	-0.166	-0.166	-0.166	-0.166	-0.166	-0.166	-0.165	-0.164	-0.164	-0.161	-0.160	-0.158	-0.158	-0.155	-0.151	-0.149	-0.145	-0.141	-0.138	-0.135	-0.130	-0.125	-0.121	-0.116	-0.110	-0.105	-0.099	-0.094	-0.086	-0.080	-0.072	-0.066	-0.059	-0.051	-0.044	-0.036	-0.029	-0.021	-0.012	-0.005	0.002	0.011	0.019	0.028	0.035	0.042	0.050	0.058	0.065	0.072	0.081	0.089	0.095	0.101	0.108	0.114	0.121	0.128	0.132	0.139	0.145	0.150	0.155	0.159	0.164	0.168	0.171	0.175	0.178	0.181	0.184	0.185	0.186	0.189	0.189	0.189	0.190	0.189	0.189	0.188	0.185	0.184	0.181	0.179	0.174	0.170	0.166	0.161	0.155	0.149	0.142	0.135	0.126	0.119	0.109	0.099	0.089	0.078	0.066	0.054	0.041	0.029	0.014	0.000	-0.015	-0.030	-0.046	-0.062	-0.079	-0.096	-0.114	-0.132	-0.151	-0.169	-0.188	-0.208	-0.226	-0.245	-0.265	-0.285	-0.304	-0.322	-0.342	-0.361	-0.380	-0.399	-0.418	-0.435	-0.452	-0.469	-0.488	-0.504	-0.518	-0.532	-0.546	-0.560	-0.572	-0.585	-0.595	-0.606	-0.615	-0.624	-0.631	-0.638	-0.642	-0.648	-0.651	-0.654	-0.656	-0.658	-0.656	-0.655	-0.652	-0.650	-0.646	-0.640	-0.635	-0.628	-0.622	-0.612	-0.604	-0.594	-0.584	-0.572	-0.561	-0.549	-0.536	-0.524	-0.510	-0.496	-0.482	-0.468	-0.454	-0.439	-0.422	-0.409	-0.394	-0.379	-0.364	-0.349	-0.334	-0.320	-0.305	-0.292	-0.278	-0.264	-0.251	-0.239	-0.226	-0.214	-0.202	-0.192	-0.181	-0.171	-0.162	-0.154	-0.145	-0.138	-0.130	-0.124	-0.118	-0.111	-0.108	-0.101	-0.098	-0.095	-0.091	-0.090	-0.086	-0.085	-0.085	-0.084	-0.084	-0.084	-0.085	-0.086	-0.086	-0.089	-0.090	-0.092	-0.095	-0.098	-0.101	-0.104	-0.106	-0.110	-0.114	-0.118	-0.121	-0.125	-0.129	-0.131	-0.136	-0.140	-0.144	-0.148	-0.151	-0.155	-0.158	-0.161	-0.164	-0.169	-0.171	-0.174	-0.176	-0.180	-0.182	-0.184	-0.188	-0.190	-0.191	-0.194	-0.195	-0.198	-0.200	-0.201	-0.202	-0.204	-0.205	-0.206	-0.208	-0.209	-0.211	-0.212	-0.214	-0.214	-0.216	-0.218	-0.218	-0.220	-0.221	-0.222	-0.225	-0.226	-0.229	-0.231	-0.234	-0.236	-0.239	-0.241	-0.246	-0.249	-0.252	-0.256	-0.260	-0.265	-0.269	-0.274	-0.278	-0.284	-0.289	-0.294	-0.300	-0.306	-0.311	-0.319	-0.324	-0.331	-0.339	-0.345	-0.352	-0.359	-0.368	-0.374	-0.382	-0.389	-0.396	-0.405	-0.412	-0.420	-0.428	-0.436	-0.444	-0.451	-0.459	-0.466	-0.474	-0.481	-0.488	-0.496	-0.502	-0.510	-0.516	-0.522	-0.529	-0.535	-0.542	-0.548	-0.552	-0.559	-0.565	-0.570	-0.575	-0.580	-0.585	-0.590	-0.594	-0.599	-0.602	-0.606	-0.609	-0.612	-0.615	-0.619	-0.621	-0.622	-0.626	-0.628	-0.629	-0.631	-0.632	-0.634	-0.634	-0.635	-0.635	-0.634	-0.635	-0.634	-0.634	-0.632	-0.631	-0.629	-0.628	-0.626	-0.624	-0.621	-0.619	-0.615	-0.612	-0.608	-0.604	-0.600	-0.595	-0.589	-0.584	-0.578	-0.572	-0.566	-0.560	-0.554	-0.546	-0.540	-0.532	-0.524	-0.516	-0.507	-0.500	-0.491	-0.482	-0.474	-0.465	-0.456	-0.446	-0.435	-0.425	-0.415	-0.405	-0.395	-0.385	-0.375	-0.364	-0.352	-0.342	-0.332	-0.320	-0.310	-0.299	-0.286	-0.275	-0.265	-0.254	-0.241	-0.230	-0.219	-0.206	-0.195	-0.182	-0.170	-0.159	-0.145	-0.134	-0.121	-0.108	-0.095	-0.081	-0.069	-0.055	-0.042	-0.030	-0.015	-0.002	0.012	0.028	0.040	0.055	0.069	0.085	0.099	0.114	0.129	0.144	0.159	0.174	0.189	0.204	0.220	0.235	0.251	0.266	0.282	0.298	0.314	0.330	0.344	0.359	0.375	0.390	0.405	0.419	0.435	0.449	0.464	0.476	0.491	0.504	0.519	0.531	0.544	0.555	0.569	0.580	0.591	0.601	0.612	0.622	0.632	0.642	0.651	0.659	0.668	0.675	0.682	0.689	0.695	0.701	0.706	0.710	0.715	0.719	0.721	0.725	0.728	0.729	0.730	0.730	0.730	0.730	0.730	0.729	0.728	0.725	0.722	0.720	0.715	0.712	0.708	0.702	0.698	0.692	0.686	0.681	0.675	0.668	0.660	0.652	0.645	0.636	0.629	0.620	0.611	0.602	0.594	0.584	0.574	0.565	0.556	0.545	0.536	0.526	0.518	0.507	0.499	0.489	0.480	0.470	0.461	0.451	0.442	0.435	0.426	0.419	0.410	0.402	0.396	0.389	0.382	0.376	0.370	0.364	0.360	0.356	0.352	0.349	0.346	0.342	0.340	0.339	0.338	0.336	0.336	0.336	0.338	0.338	0.340	0.341	0.344	0.349	0.351	0.355	0.359	0.364	0.369	0.374	0.380	0.385	0.391	0.398	0.404	0.410	0.416	0.425	0.431	0.439	0.445	0.451	0.459	0.465	0.471	0.478	0.484	0.490	0.495	0.501	0.506	0.511	0.515	0.520	0.522	0.526	0.529	0.530	0.532	0.534	0.532	0.534	0.534	0.531	0.530	0.529	0.525	0.522	0.519	0.514	0.509	0.504	0.498	0.491	0.484	0.478	0.470	0.462	0.455	0.446	0.436	0.429	0.419	0.410	0.400	0.391	0.381	0.371	0.361	0.352	0.344	0.334	0.324	0.316	0.308	0.299	0.291	0.284	0.276	0.270	0.264	0.258	0.252	0.248	0.242	0.239	0.236	0.234	0.231	0.229	0.229	0.229	0.230	0.230	0.232	0.235	0.238	0.241	0.248	0.251	0.258	0.264	0.270	0.278	0.285	0.294	0.302	0.312	0.321	0.331	0.341	0.352	0.365	0.376	0.389	0.401	0.412	0.426	0.440	0.454	0.468	0.481	0.495	0.509	0.524	0.536	0.551	0.565	0.579	0.592	0.606	0.620	0.634	0.646	0.660	0.672	0.686	0.699	0.710	0.722	0.734	0.745	0.756	0.765	0.776	0.786	0.795	0.804	0.811	0.819	0.826	0.832	0.839	0.845	0.850	0.854	0.859	0.861	0.864	0.865	0.868	0.869	0.869	0.869	0.869	0.868	0.865	0.864	0.860	0.856	0.852	0.848	0.844	0.838	0.832	0.825	0.818	0.811	0.804	0.796	0.788	0.779	0.770	0.761	0.752	0.742	0.732	0.722	0.714	0.702	0.692	0.682	0.672	0.662	0.652	0.642	0.634	0.624	0.614	0.605	0.595	0.588	0.578	0.570	0.561	0.554	0.546	0.539	0.531	0.525	0.519	0.512	0.507	0.502	0.499	0.494	0.489	0.485	0.482	0.480	0.476	0.474	0.472	0.471	0.469	0.469	0.468	0.466	0.466	0.466	0.465	0.465	0.465	0.465	0.465	0.465	0.465	0.465	0.465	0.465	0.465	0.464	0.462	0.461	0.461	0.460	0.458	0.456	0.454	0.451	0.448	0.445	0.441	0.438	0.435	0.430	0.425	0.420	0.415	0.410	0.404	0.399	0.392	0.385	0.379	0.371	0.365	0.358	0.351	0.342	0.335	0.329	0.321	0.314	0.306	0.300	0.294	0.286	0.280	0.274	0.268	0.262	0.258	0.251	0.246	0.241	0.239	0.234	0.230	0.229	0.225	0.222	0.221	0.220	0.220	0.219	0.219	0.220	0.220	0.221	0.224	0.225	0.228	0.231	0.234	0.238	0.242	0.246	0.250	0.255	0.260	0.264	0.270	0.275	0.280	0.285	0.291	0.296	0.302	0.308	0.314	0.318	0.324	0.329	0.332	0.339	0.342	0.346	0.350	0.355	0.359	0.362	0.364	0.366	0.369	0.370	0.371	0.371	0.371	0.371	0.371	0.370	0.369	0.366	0.365	0.361	0.358	0.354	0.350	0.345	0.339	0.334	0.328	0.321	0.314	0.306	0.298	0.290	0.280	0.271	0.261	0.251	0.240	0.230	0.218	0.206	0.195	0.182	0.169	0.158	0.144	0.131	0.118	0.105	0.091	0.078	0.064	0.051	0.036	0.022	0.010	-0.005	-0.018	-0.031	-0.044	-0.056	-0.070	-0.082	-0.094	-0.106	-0.118	-0.130	-0.141	-0.151	-0.161	-0.171	-0.181	-0.190	-0.200	-0.208	-0.216	-0.224	-0.231	-0.236	-0.242	-0.248	-0.254	-0.259	-0.262	-0.266	-0.270	-0.274	-0.275	-0.278	-0.280	-0.280	-0.281	-0.282	-0.282	-0.282	-0.282	-0.281	-0.281	-0.280	-0.278	-0.276	-0.274	-0.272	-0.270	-0.268	-0.265	-0.261	-0.259	-0.258	-0.254	-0.251	-0.248	-0.244	-0.242	-0.239	-0.236	-0.234	-0.231	-0.229	-0.226	-0.225	-0.224	-0.221	-0.220	-0.219	-0.219	-0.218	-0.216	-0.216	-0.218	-0.218	-0.218	-0.219	-0.220	-0.221	-0.225	-0.226	-0.230	-0.231	-0.235	-0.240	-0.244	-0.249	-0.252	-0.258	-0.262	-0.269	-0.274	-0.281	-0.288	-0.294	-0.300	-0.308	-0.314	-0.321	-0.330	-0.336	-0.344	-0.351	-0.359	-0.366	-0.374	-0.381	-0.388	-0.395	-0.402	-0.410	-0.416	-0.422	-0.429	-0.435	-0.441	-0.445	-0.450	-0.456	-0.459	-0.464	-0.466	-0.470	-0.471	-0.474	-0.475	-0.476	-0.476	-0.476	-0.475	-0.474	-0.472	-0.470	-0.468	-0.464	-0.459	-0.455	-0.450	-0.444	-0.439	-0.431	-0.425	-0.416	-0.409	-0.400	-0.391	-0.381	-0.371	-0.361	-0.351	-0.340	-0.330	-0.319	-0.308	-0.295	-0.282	-0.270	-0.258	-0.245	-0.232	-0.220	-0.208	-0.195	-0.182	-0.170	-0.158	-0.145	-0.132	-0.121	-0.109	-0.096	-0.085	-0.074	-0.062	-0.051	-0.041	-0.031	-0.021	-0.010	-0.002	0.008	0.016	0.025	0.032	0.041	0.048	0.054	0.061	0.066	0.072	0.078	0.081	0.085	0.089	0.092	0.095	0.099	0.100	0.101	0.101	0.102	0.102	0.101	0.101	0.100	0.099	0.095	0.092	0.090	0.085	0.082	0.078	0.072	0.066	0.061	0.055	0.049	0.041	0.034	0.026	0.019	0.010	0.001	-0.009	-0.016	-0.026	-0.036	-0.046	-0.056	-0.068	-0.078	-0.088	-0.099	-0.109	-0.120	-0.130	-0.141	-0.154	-0.164	-0.175	-0.185	-0.196	-0.208	-0.218	-0.228	-0.239	-0.249	-0.259	-0.269	-0.279	-0.286	-0.296	-0.305	-0.314	-0.321	-0.330	-0.338	-0.345	-0.352	-0.359	-0.365	-0.371	-0.378	-0.384	-0.389	-0.394	-0.400	-0.404	-0.409	-0.412	-0.418	-0.421	-0.425	-0.429	-0.432	-0.436	-0.440	-0.444	-0.446	-0.450	-0.454	-0.458	-0.461	-0.464	-0.468	-0.471	-0.475	-0.479	-0.482	-0.486	-0.490	-0.494	-0.499	-0.502	-0.507	-0.512	-0.516	-0.521	-0.525	-0.531	-0.535	-0.540	-0.545	-0.551	-0.555	-0.560	-0.565	-0.569	-0.572	-0.579	-0.582	-0.585	-0.589	-0.592	-0.595	-0.598	-0.600	-0.601	-0.602	-0.604	-0.604	-0.604	-0.602	-0.601	-0.600	-0.598	-0.594	-0.590	-0.585	-0.580	-0.574	-0.568	-0.560	-0.552	-0.542	-0.532	-0.522	-0.511	-0.500	-0.488	-0.475	-0.460	-0.446	-0.430	-0.414	-0.398	-0.380	-0.362	-0.344	-0.325	-0.306	-0.286	-0.266	-0.246	-0.225	-0.204	-0.182	-0.161	-0.139	-0.116	-0.095	-0.072	-0.050	-0.028	-0.005	0.018	0.040	0.062	0.084	0.106	0.128	0.149	0.170	0.191	0.211	0.231	0.251	0.271	0.289	0.308	0.326	0.342	0.359	0.376	0.391	0.408	0.421	0.436	0.449	0.462	0.475	0.485	0.498	0.507	0.518	0.528	0.535	0.544	0.551	0.558	0.564	0.570	0.575	0.580	0.585	0.589	0.591	0.594	0.596	0.598	0.599	0.601	0.601	0.601	0.601	0.600	0.599	0.599	0.596	0.595	0.594	0.591	0.589	0.586	0.584	0.580	0.578	0.574	0.570	0.566	0.564	0.559	0.556	0.552	0.549	0.545	0.542	0.538	0.535	0.532	0.530	0.528	0.525	0.521	0.520	0.518	0.516	0.515	0.514	0.511	0.511	0.511	0.511	0.511	0.512	0.512	0.514	0.515	0.518	0.519	0.522	0.526	0.529	0.534	0.536	0.542	0.546	0.554	0.559	0.564	0.570	0.579	0.585	0.592	0.600	0.608	0.615	0.624	0.631	0.641	0.649	0.659	0.666	0.675	0.684	0.692	0.701	0.710	0.718	0.725	0.734	0.740	0.749	0.755	0.761	0.768	0.772	0.778	0.782	0.786	0.790	0.792	0.794	0.798	0.798	0.798	0.798	0.796	0.795	0.792	0.789	0.785	0.780	0.775	0.770	0.762	0.754	0.748	0.739	0.729	0.719	0.708	0.698	0.685	0.674	0.661	0.648	0.634	0.620	0.606	0.591	0.578	0.562	0.548	0.531	0.518	0.501	0.486	0.470	0.455	0.440	0.425	0.409	0.394	0.380	0.366	0.352	0.339	0.325	0.312	0.300	0.288	0.276	0.265	0.255	0.245	0.235	0.226	0.218	0.209	0.202	0.195	0.189	0.182	0.178	0.174	0.170	0.166	0.162	0.160	0.158	0.156	0.155	0.154	0.154	0.154	0.154	0.154	0.156	0.156	0.156	0.159	0.160	0.161	0.164	0.165	0.166	0.168	0.170	0.171	0.171	0.174	0.175	0.176	0.175	0.176	0.175	0.176	0.175	0.174	0.171	0.170	0.168	0.165	0.161	0.159	0.154	0.149	0.144	0.139	0.132	0.126	0.120	0.112	0.104	0.096	0.088	0.079	0.069	0.059	0.049	0.038	0.026	0.015	0.004	-0.009	-0.020	-0.032	-0.046	-0.059	-0.071	-0.085	-0.099	-0.111	-0.125	-0.138	-0.151	-0.165	-0.179	-0.190	-0.204	-0.218	-0.230	-0.242	-0.255	-0.266	-0.280	-0.291	-0.301	-0.312	-0.322	-0.334	-0.344	-0.352	-0.361	-0.370	-0.379	-0.386	-0.394	-0.400	-0.408	-0.412	-0.419	-0.424	-0.429	-0.432	-0.436	-0.440	-0.441	-0.445	-0.446	-0.448	-0.449	-0.448	-0.449	-0.448	-0.446	-0.445	-0.442	-0.441	-0.438	-0.436	-0.432	-0.429	-0.425	-0.421	-0.416	-0.411	-0.408	-0.401	-0.398	-0.391	-0.386	-0.380	-0.375	-0.369	-0.362	-0.358	-0.351	-0.345	-0.340	-0.334	-0.329	-0.322	-0.318	-0.312	-0.308	-0.301	-0.298	-0.292	-0.289	-0.284	-0.280	-0.276	-0.272	-0.270	-0.268	-0.265	-0.262	-0.260	-0.259	-0.256	-0.255	-0.254	-0.252	-0.251	-0.251	-0.250	-0.251	-0.250	-0.250	-0.250	-0.250	-0.251	-0.251	-0.251	-0.252	-0.252	-0.254	-0.254	-0.255	-0.255	-0.255	-0.256	-0.255	-0.255	-0.255	-0.254	-0.254	-0.254	-0.252	-0.251	-0.249	-0.246	-0.246	-0.244	-0.240	-0.236	-0.234	-0.230	-0.228	-0.222	-0.219	-0.212	-0.209	-0.202	-0.198	-0.191	-0.186	-0.180	-0.174	-0.168	-0.160	-0.154	-0.146	-0.140	-0.132	-0.125	-0.119	-0.111	-0.104	-0.095	-0.089	-0.081	-0.074	-0.068	-0.059	-0.052	-0.046	-0.041	-0.034	-0.029	-0.022	-0.018	-0.011	-0.008	-0.002	0.001	0.006	0.009	0.011	0.015	0.018	0.019	0.019	0.020	0.021	0.020	0.019	0.019	0.016	0.015	0.012	0.009	0.005	0.001	-0.004	-0.009	-0.014	-0.021	-0.028	-0.035	-0.042	-0.051	-0.059	-0.068	-0.078	-0.086	-0.096	-0.106	-0.118	-0.129	-0.139	-0.151	-0.162	-0.174	-0.185	-0.199	-0.210	-0.221	-0.234	-0.245	-0.258	-0.270	-0.281	-0.292	-0.304	-0.316	-0.326	-0.338	-0.348	-0.358	-0.368	-0.376	-0.385	-0.394	-0.401	-0.409	-0.416	-0.422	-0.428	-0.432	-0.438	-0.441	-0.444	-0.448	-0.450	-0.451	-0.451	-0.451	-0.451	-0.451	-0.450	-0.448	-0.445	-0.441	-0.438	-0.432	-0.428	-0.421	-0.416	-0.410	-0.402	-0.396	-0.386	-0.379	-0.371	-0.361	-0.352	-0.342	-0.334	-0.324	-0.315	-0.305	-0.295	-0.285	-0.275	-0.266	-0.256	-0.248	-0.239	-0.229	-0.221	-0.214	-0.205	-0.198	-0.190	-0.184	-0.179	-0.172	-0.168	-0.162	-0.159	-0.155	-0.151	-0.149	-0.148	-0.145	-0.144	-0.144	-0.145	-0.145	-0.146	-0.149	-0.151	-0.154	-0.156	-0.159	-0.164	-0.168	-0.172	-0.178	-0.182	-0.189	-0.194	-0.200	-0.206	-0.211	-0.216	-0.222	-0.229	-0.235	-0.240	-0.246	-0.251	-0.258	-0.262	-0.266	-0.271	-0.274	-0.279	-0.281	-0.284	-0.286	-0.288	-0.288	-0.290	-0.289	-0.289	-0.288	-0.285	-0.282	-0.280	-0.276	-0.272	-0.266	-0.262	-0.255	-0.249	-0.242	-0.234	-0.226	-0.216	-0.208	-0.198	-0.188	-0.176	-0.165	-0.152	-0.142	-0.130	-0.118	-0.104	-0.091	-0.079	-0.066	-0.051	-0.039	-0.025	-0.011	0.001	0.015	0.028	0.040	0.052	0.064	0.076	0.088	0.098	0.109	0.118	0.128	0.136	0.144	0.151	0.159	0.164	0.170	0.175	0.179	0.181	0.184	0.186	0.186	0.186	0.186	0.184	0.181	0.179	0.175	0.170	0.165	0.159	0.154	0.145	0.138	0.129	0.121	0.111	0.101	0.091	0.080	0.069	0.056	0.045	0.032	0.020	0.009	-0.004	-0.016	-0.029	-0.041	-0.055	-0.068	-0.079	-0.091	-0.101	-0.114	-0.125	-0.135	-0.145	-0.155	-0.164	-0.174	-0.182	-0.189	-0.198	-0.204	-0.210	-0.216	-0.221	-0.225	-0.229	-0.231	-0.234	-0.236	-0.236	-0.238	-0.238	-0.236	-0.235	-0.234	-0.231	-0.228	-0.224	-0.220	-0.216	-0.211	-0.205	-0.199	-0.192	-0.186	-0.179	-0.172	-0.165	-0.156	-0.148	-0.140	-0.131	-0.122	-0.114	-0.106	-0.096	-0.086	-0.078	-0.069	-0.060	-0.051	-0.042	-0.034	-0.025	-0.018	-0.009	-0.001	0.006	0.014	0.020	0.028	0.034	0.041	0.046	0.052	0.056	0.061	0.065	0.069	0.072	0.076	0.078	0.080	0.081	0.082	0.084	0.084	0.082	0.081	0.080	0.078	0.075	0.072	0.068	0.064	0.060	0.054	0.048	0.041	0.035	0.026	0.020	0.011	0.002	-0.006	-0.015	-0.025	-0.036	-0.048	-0.058	-0.069	-0.080	-0.092	-0.104	-0.116	-0.129	-0.141	-0.154	-0.166	-0.179	-0.192	-0.205	-0.219	-0.231	-0.244	-0.258	-0.269	-0.281	-0.295	-0.308	-0.319	-0.331	-0.341	-0.352	-0.364	-0.376	-0.386	-0.396	-0.406	-0.416	-0.425	-0.434	-0.442	-0.451	-0.460	-0.468	-0.475	-0.482	-0.489	-0.496	-0.502	-0.509	-0.514	-0.520	-0.526	-0.531	-0.538	-0.542	-0.546	-0.551	-0.555	-0.561	-0.565	-0.570	-0.574	-0.580	-0.584	-0.589	-0.594	-0.599	-0.604	-0.609	-0.615	-0.620	-0.628	-0.632	-0.639	-0.646	-0.652	-0.661	-0.668	-0.676	-0.684	-0.692	-0.701	-0.711	-0.720	-0.730	-0.740	-0.751	-0.761	-0.772	-0.784	-0.796	-0.809	-0.820	-0.832	-0.846	-0.859	-0.872	-0.886	-0.900	-0.915	-0.929	-0.942	-0.956	-0.972	-0.986	-1.001	-1.016	-1.031	-1.046	-1.060	-1.075	-1.089	-1.104	-1.119	-1.132	-1.146	-1.160	-1.174	-1.188	-1.200	-1.212	-1.225	-1.238	-1.249	-1.261	-1.272	-1.284	-1.292	-1.304	-1.312	-1.321	-1.330	-1.336	-1.342	-1.350	-1.356	-1.360	-1.366	-1.370	-1.374	-1.376	-1.379	-1.380	-1.381	-1.382	-1.381	-1.381	-1.380	-1.379	-1.375	-1.372	-1.370	-1.365	-1.361	-1.356	-1.351	-1.346	-1.340	-1.335	-1.329	-1.321	-1.314	-1.308	-1.299	-1.292	-1.285	-1.276	-1.270	-1.261	-1.254	-1.248	-1.239	-1.232	-1.226	-1.219	-1.212	-1.206	-1.200	-1.195	-1.189	-1.185	-1.181	-1.178	-1.174	-1.171	-1.169	-1.168	-1.165	-1.165	-1.164	-1.165	-1.165	-1.166	-1.169	-1.171	-1.174	-1.178	-1.180	-1.185	-1.190	-1.195	-1.200	-1.208	-1.214	-1.219	-1.228	-1.234	-1.241	-1.249	-1.256	-1.264	-1.272	-1.280	-1.288	-1.296	-1.304	-1.312	-1.320	-1.326	-1.335	-1.342	-1.349	-1.356	-1.362	-1.370	-1.376	-1.382	-1.388	-1.392	-1.398	-1.402	-1.406	-1.410	-1.414	-1.418	-1.420	-1.421	-1.424	-1.424	-1.425	-1.425	-1.425	-1.425	-1.424	-1.424	-1.421	-1.420	-1.418	-1.414	-1.411	-1.408	-1.404	-1.400	-1.396	-1.391	-1.386	-1.382	-1.376	-1.371	-1.366	-1.360	-1.355	-1.349	-1.342	-1.336	-1.330	-1.324	-1.316	-1.310	-1.304	-1.299	-1.292	-1.286	-1.280	-1.274	-1.268	-1.261	-1.256	-1.250	-1.244	-1.240	-1.234	-1.230	-1.225	-1.221	-1.216	-1.214	-1.210	-1.206	-1.202	-1.200	-1.198	-1.195	-1.194	-1.192	-1.190	-1.190	-1.189	-1.189	-1.189	-1.189	-1.190	-1.190	-1.192	-1.194	-1.195	-1.196	-1.199	-1.201	-1.204	-1.208	-1.210	-1.212	-1.216	-1.221	-1.224	-1.228	-1.231	-1.235	-1.239	-1.244	-1.248	-1.251	-1.255	-1.259	-1.262	-1.268	-1.270	-1.274	-1.278	-1.280	-1.284	-1.286	-1.289	-1.291	-1.295	-1.296	-1.298	-1.300	-1.301	-1.301	-1.302	-1.302	-1.302	-1.302	-1.302	-1.301	-1.300	-1.299	-1.298	-1.294	-1.292	-1.290	-1.286	-1.284	-1.281	-1.278	-1.272	-1.269	-1.265	-1.259	-1.254	-1.249	-1.244	-1.239	-1.234	-1.228	-1.221	-1.216	-1.210	-1.204	-1.198	-1.191	-1.185	-1.180	-1.174	-1.168	-1.162	-1.156	-1.150	-1.145	-1.140	-1.135	-1.130	-1.125	-1.120	-1.116	-1.111	-1.108	-1.104	-1.101	-1.098	-1.095	-1.094	-1.091	-1.089	-1.088	-1.086	-1.085	-1.084	-1.084	-1.085	-1.085	-1.085	-1.085	-1.086	-1.089	-1.090	-1.091	-1.094	-1.095	-1.098	-1.100	-1.102	-1.106	-1.109	-1.110	-1.114	-1.116	-1.120	-1.122	-1.125	-1.128	-1.131	-1.132	-1.136	-1.138	-1.139	-1.142	-1.144	-1.144	-1.145	-1.146	-1.146	-1.146	-1.146	-1.146	-1.145	-1.144	-1.142	-1.140	-1.138	-1.135	-1.132	-1.129	-1.124	-1.120	-1.115	-1.109	-1.104	-1.098	-1.091	-1.085	-1.076	-1.069	-1.061	-1.052	-1.044	-1.035	-1.025	-1.015	-1.005	-0.995	-0.985	-0.974	-0.962	-0.952	-0.940	-0.928	-0.916	-0.905	-0.892	-0.880	-0.868	-0.854	-0.841	-0.829	-0.816	-0.804	-0.790	-0.779	-0.765	-0.752	-0.740	-0.729	-0.715	-0.702	-0.691	-0.679	-0.668	-0.656	-0.645	-0.634	-0.624	-0.614	-0.604	-0.594	-0.584	-0.575	-0.566	-0.558	-0.549	-0.541	-0.534	-0.528	-0.520	-0.514	-0.509	-0.502	-0.498	-0.494	-0.490	-0.485	-0.482	-0.480	-0.478	-0.475	-0.472	-0.472	-0.471	-0.470	-0.470	-0.470	-0.470	-0.470	-0.471	-0.472	-0.474	-0.474	-0.475	-0.476	-0.478	-0.480	-0.481	-0.482	-0.485	-0.486	-0.489	-0.490	-0.491	-0.492	-0.494	-0.495	-0.495	-0.495	-0.496	-0.496	-0.496	-0.495	-0.492	-0.492	-0.490	-0.489	-0.486	-0.484	-0.480	-0.478	-0.474	-0.470	-0.465	-0.460	-0.455	-0.449	-0.444	-0.439	-0.431	-0.425	-0.418	-0.411	-0.404	-0.396	-0.389	-0.380	-0.372	-0.364	-0.356	-0.348	-0.340	-0.332	-0.322	-0.315	-0.308	-0.300	-0.291	-0.285	-0.278	-0.271	-0.264	-0.259	-0.251	-0.246	-0.241	-0.238	-0.232	-0.230	-0.226	-0.224	-0.221	-0.221	-0.220	-0.220	-0.220	-0.221	-0.222	-0.225	-0.228	-0.231	-0.236	-0.240	-0.245	-0.251	-0.256	-0.264	-0.271	-0.279	-0.286	-0.295	-0.305	-0.315	-0.324	-0.334	-0.344	-0.355	-0.366	-0.376	-0.388	-0.399	-0.410	-0.421	-0.432	-0.444	-0.455	-0.465	-0.476	-0.488	-0.496	-0.507	-0.518	-0.526	-0.535	-0.544	-0.552	-0.559	-0.568	-0.574	-0.579	-0.585	-0.590	-0.594	-0.598	-0.601	-0.604	-0.606	-0.606	-0.606	-0.608	-0.606	-0.604	-0.602	-0.600	-0.595	-0.591	-0.586	-0.581	-0.575	-0.569	-0.561	-0.554	-0.545	-0.535	-0.526	-0.515	-0.506	-0.495	-0.484	-0.471	-0.459	-0.446	-0.435	-0.421	-0.408	-0.394	-0.380	-0.366	-0.352	-0.338	-0.325	-0.310	-0.296	-0.282	-0.268	-0.254	-0.240	-0.226	-0.212	-0.200	-0.188	-0.174	-0.162	-0.150	-0.139	-0.128	-0.118	-0.108	-0.098	-0.089	-0.081	-0.072	-0.064	-0.058	-0.051	-0.046	-0.040	-0.035	-0.032	-0.029	-0.026	-0.024	-0.022	-0.021	-0.021	-0.021	-0.021	-0.024	-0.025	-0.028	-0.029	-0.032	-0.036	-0.040	-0.044	-0.049	-0.054	-0.058	-0.062	-0.069	-0.075	-0.080	-0.086	-0.091	-0.098	-0.104	-0.110	-0.115	-0.121	-0.126	-0.132	-0.138	-0.142	-0.149	-0.154	-0.158	-0.162	-0.166	-0.171	-0.175	-0.179	-0.180	-0.184	-0.186	-0.188	-0.190	-0.191	-0.194	-0.194	-0.195	-0.195	-0.198	-0.196	-0.198	-0.198	-0.199	-0.199	-0.199	-0.199	-0.200	-0.199	-0.199	-0.200	-0.201	-0.201	-0.202	-0.205	-0.206	-0.208	-0.210	-0.212	-0.215	-0.220	-0.224	-0.229	-0.234	-0.239	-0.245	-0.251	-0.259	-0.266	-0.275	-0.282	-0.292	-0.302	-0.314	-0.325	-0.336	-0.349	-0.361	-0.375	-0.389	-0.404	-0.418	-0.434	-0.450	-0.466	-0.484	-0.501	-0.519	-0.536	-0.555	-0.574	-0.592	-0.612	-0.632	-0.652	-0.672	-0.692	-0.714	-0.734	-0.755	-0.776	-0.798	-0.819	-0.840	-0.860	-0.882	-0.902	-0.924	-0.945	-0.965	-0.986	-1.006	-1.028	-1.046	-1.066	-1.085	-1.105	-1.124	-1.141	-1.160	-1.178	-1.194	-1.211	-1.228	-1.242	-1.259	-1.274	-1.288	-1.300	-1.314	-1.326	-1.339	-1.349	-1.359	-1.369	-1.378	-1.385	-1.392	-1.400	-1.405	-1.410	-1.415	-1.420	-1.422	-1.425	-1.425	-1.426	-1.426	-1.425	-1.422	-1.420	-1.416	-1.414	-1.409	-1.402	-1.396	-1.389	-1.381	-1.374	-1.365	-1.355	-1.345	-1.335	-1.324	-1.311	-1.300	-1.288	-1.274	-1.262	-1.249	-1.234	-1.221	-1.206	-1.191	-1.176	-1.164	-1.148	-1.134	-1.118	-1.104	-1.090	-1.075	-1.060	-1.045	-1.032	-1.018	-1.004	-0.990	-0.978	-0.964	-0.950	-0.938	-0.926	-0.912	-0.901	-0.890	-0.879	-0.868	-0.856	-0.846	-0.835	-0.826	-0.816	-0.808	-0.798	-0.789	-0.780	-0.771	-0.762	-0.755	-0.748	-0.740	-0.731	-0.724	-0.716	-0.709	-0.701	-0.694	-0.686	-0.679	-0.670	-0.662	-0.655	-0.646	-0.639	-0.631	-0.622	-0.614	-0.605	-0.596	-0.588	-0.580	-0.570	-0.560	-0.551	-0.542	-0.531	-0.521	-0.511	-0.501	-0.490	-0.480	-0.469	-0.458	-0.446	-0.435	-0.424	-0.411	-0.401	-0.390	-0.378	-0.366	-0.355	-0.342	-0.331	-0.320	-0.308	-0.296	-0.284	-0.272	-0.261	-0.251	-0.240	-0.229	-0.218	-0.208	-0.196	-0.186	-0.176	-0.165	-0.156	-0.146	-0.138	-0.129	-0.119	-0.110	-0.102	-0.094	-0.088	-0.080	-0.072	-0.066	-0.059	-0.054	-0.048	-0.041	-0.036	-0.031	-0.028	-0.022	-0.018	-0.014	-0.010	-0.008	-0.004	-0.001	0.001	0.004	0.008	0.009	0.011	0.012	0.015	0.015	0.018	0.019	0.021	0.021	0.022	0.025	0.025	0.028	0.029	0.030	0.030	0.032	0.034	0.035	0.038	0.040	0.041	0.044	0.046	0.049	0.052	0.055	0.059	0.062	0.068	0.071	0.076	0.081	0.085	0.090	0.095	0.101	0.108	0.112	0.119	0.126	0.134	0.140	0.149	0.155	0.164	0.170	0.179	0.188	0.196	0.204	0.212	0.221	0.230	0.239	0.249	0.258	0.266	0.275	0.285	0.292	0.302	0.311	0.320	0.330	0.339	0.348	0.356	0.364	0.374	0.381	0.389	0.399	0.406	0.414	0.421	0.428	0.435	0.442	0.449	0.454	0.461	0.465	0.470	0.476	0.481	0.484	0.488	0.491	0.494	0.495	0.498	0.499	0.499	0.499	0.499	0.498	0.495	0.492	0.489	0.485	0.481	0.478	0.471	0.464	0.458	0.450	0.441	0.432	0.422	0.411	0.401	0.390	0.378	0.364	0.351	0.336	0.321	0.306	0.290	0.275	0.259	0.241	0.224	0.206	0.189	0.170	0.152	0.134	0.115	0.096	0.079	0.059	0.041	0.022	0.005	-0.014	-0.030	-0.046	-0.064	-0.080	-0.095	-0.110	-0.125	-0.140	-0.152	-0.165	-0.176	-0.188	-0.198	-0.206	-0.215	-0.222	-0.229	-0.235	-0.240	-0.242	-0.246	-0.248	-0.249	-0.249	-0.248	-0.246	-0.244	-0.240	-0.236	-0.231	-0.224	-0.218	-0.210	-0.201	-0.192	-0.182	-0.172	-0.161	-0.150	-0.138	-0.125	-0.111	-0.099	-0.085	-0.071	-0.056	-0.042	-0.028	-0.014	0.001	0.016	0.031	0.045	0.060	0.075	0.089	0.102	0.118	0.131	0.145	0.158	0.170	0.184	0.195	0.208	0.219	0.229	0.240	0.250	0.260	0.270	0.278	0.286	0.294	0.300	0.306	0.312	0.319	0.324	0.329	0.332	0.336	0.340	0.342	0.345	0.346	0.348	0.349	0.349	0.349	0.348	0.348	0.346	0.344	0.342	0.340	0.336	0.335	0.331	0.328	0.322	0.319	0.314	0.309	0.305	0.300	0.295	0.289	0.282	0.278	0.271	0.266	0.259	0.254	0.248	0.242	0.236	0.230	0.224	0.218	0.211	0.206	0.200	0.195	0.189	0.182	0.178	0.171	0.166	0.161	0.156	0.151	0.146	0.142	0.136	0.132	0.128	0.124	0.120	0.114	0.110	0.106	0.102	0.099	0.096	0.092	0.089	0.085	0.081	0.079	0.075	0.070	0.066	0.064	0.060	0.055	0.052	0.048	0.044	0.040	0.036	0.031	0.028	0.022	0.018	0.012	0.009	0.002	-0.002	-0.008	-0.012	-0.018	-0.022	-0.029	-0.034	-0.040	-0.045	-0.051	-0.056	-0.061	-0.068	-0.074	-0.080	-0.085	-0.090	-0.096	-0.102	-0.108	-0.112	-0.118	-0.124	-0.128	-0.132	-0.138	-0.142	-0.146	-0.150	-0.155	-0.159	-0.162	-0.166	-0.170	-0.172	-0.175	-0.178	-0.181	-0.184	-0.185	-0.188	-0.190	-0.192	-0.194	-0.196	-0.198	-0.198	-0.200	-0.201	-0.201	-0.201	-0.202	-0.204	-0.204	-0.205	-0.205	-0.205	-0.205	-0.205	-0.206	-0.206	-0.206	-0.205	-0.205	-0.205	-0.205	-0.206	-0.205	-0.204	-0.204	-0.202	-0.202	-0.201	-0.200	-0.199	-0.199	-0.198	-0.195	-0.192	-0.191	-0.188	-0.186	-0.182	-0.180	-0.178	-0.174	-0.170	-0.165	-0.161	-0.158	-0.152	-0.149	-0.142	-0.138	-0.131	-0.125	-0.119	-0.112	-0.105	-0.098	-0.089	-0.081	-0.072	-0.065	-0.055	-0.048	-0.038	-0.028	-0.018	-0.006	0.002	0.014	0.024	0.035	0.046	0.059	0.070	0.082	0.094	0.105	0.119	0.131	0.144	0.155	0.169	0.181	0.196	0.209	0.221	0.235	0.249	0.262	0.276	0.289	0.304	0.318	0.331	0.345	0.359	0.374	0.388	0.401	0.416	0.430	0.444	0.458	0.472	0.486	0.500	0.514	0.529	0.542	0.556	0.570	0.585	0.599	0.614	0.626	0.640	0.655	0.668	0.681	0.695	0.708	0.721	0.735	0.748	0.760	0.772	0.785	0.798	0.810	0.821	0.832	0.844	0.855	0.866	0.878	0.888	0.898	0.908	0.916	0.926	0.936	0.945	0.954	0.961	0.969	0.976	0.984	0.990	0.996	1.002	1.009	1.012	1.018	1.022	1.025	1.030	1.031	1.034	1.038	1.039	1.040	1.041	1.040	1.040	1.040	1.039	1.038	1.036	1.034	1.031	1.028	1.024	1.020	1.015	1.010	1.005	1.000	0.994	0.989	0.981	0.974	0.966	0.959	0.951	0.942	0.935	0.925	0.916	0.908	0.898	0.888	0.879	0.868	0.858	0.848	0.839	0.828	0.818	0.808	0.798	0.786	0.776	0.766	0.756	0.748	0.738	0.729	0.719	0.711	0.701	0.694	0.686	0.678	0.670	0.664	0.659	0.652	0.648	0.642	0.638	0.634	0.630	0.628	0.626	0.624	0.622	0.622	0.621	0.621	0.624	0.625	0.628	0.630	0.632	0.636	0.640	0.645	0.650	0.656	0.661	0.668	0.674	0.681	0.689	0.696	0.704	0.712	0.720	0.728	0.738	0.745	0.752	0.761	0.769	0.778	0.784	0.792	0.799	0.806	0.811	0.819	0.825	0.830	0.834	0.839	0.841	0.845	0.849	0.850	0.851	0.851	0.851	0.851	0.849	0.848	0.845	0.841	0.838	0.834	0.828	0.822	0.816	0.809	0.801	0.794	0.786	0.778	0.769	0.759	0.750	0.740	0.730	0.719	0.709	0.699	0.689	0.678	0.668	0.658	0.648	0.638	0.629	0.619	0.610	0.601	0.594	0.585	0.579	0.572	0.565	0.560	0.555	0.550	0.546	0.542	0.540	0.536	0.536	0.535	0.535	0.535	0.536	0.538	0.540	0.542	0.546	0.550	0.554	0.559	0.564	0.569	0.576	0.581	0.588	0.595	0.602	0.610	0.619	0.626	0.635	0.644	0.652	0.661	0.670	0.679	0.688	0.696	0.705	0.714	0.722	0.732	0.741	0.749	0.758	0.766	0.774	0.781	0.790	0.798	0.805	0.811	0.819	0.826	0.832	0.839	0.844	0.849	0.855	0.860	0.865	0.869	0.874	0.878	0.881	0.884	0.886	0.889	0.891	0.892	0.895	0.896	0.896	0.898	0.898	0.898	0.898	0.896	0.895	0.894	0.891	0.889	0.886	0.884	0.880	0.876	0.871	0.869	0.864	0.859	0.854	0.848	0.842	0.836	0.830	0.824	0.818	0.811	0.804	0.796	0.789	0.781	0.775	0.766	0.759	0.751	0.744	0.735	0.728	0.720	0.712	0.705	0.698	0.690	0.684	0.676	0.671	0.664	0.659	0.652	0.646	0.641	0.636	0.631	0.626	0.622	0.619	0.615	0.612	0.609	0.606	0.605	0.601	0.600	0.599	0.599	0.598	0.596	0.596	0.596	0.596	0.598	0.599	0.599	0.600	0.601	0.602	0.604	0.606	0.608	0.609	0.610	0.610	0.611	0.614	0.614	0.615	0.615	0.615	0.615	0.615	0.615	0.614	0.614	0.612	0.610	0.608	0.605	0.602	0.600	0.596	0.592	0.589	0.584	0.579	0.574	0.568	0.562	0.555	0.550	0.542	0.535	0.528	0.520	0.512	0.504	0.496	0.488	0.479	0.471	0.461	0.452	0.444	0.435	0.429	0.420	0.411	0.402	0.396	0.388	0.381	0.374	0.366	0.360	0.355	0.349	0.342	0.339	0.332	0.329	0.325	0.321	0.319	0.316	0.314	0.312	0.311	0.310	0.310	0.310	0.311	0.312	0.314	0.316	0.318	0.320	0.322	0.325	0.329	0.332	0.335	0.340	0.344	0.349	0.352	0.358	0.362	0.366	0.370	0.375	0.380	0.385	0.390	0.392	0.398	0.400	0.405	0.408	0.412	0.415	0.418	0.420	0.421	0.422	0.425	0.426	0.426	0.426	0.426	0.425	0.424	0.421	0.419	0.416	0.414	0.410	0.406	0.401	0.396	0.390	0.385	0.379	0.371	0.365	0.356	0.349	0.340	0.331	0.321	0.311	0.302	0.291	0.280	0.269	0.258	0.246	0.234	0.221	0.209	0.196	0.184	0.171	0.158	0.145	0.132	0.119	0.106	0.094	0.080	0.068	0.054	0.041	0.029	0.016	0.004	-0.009	-0.020	-0.031	-0.042	-0.054	-0.065	-0.075	-0.085	-0.095	-0.104	-0.112	-0.121	-0.130	-0.138	-0.145	-0.152	-0.158	-0.165	-0.170	-0.175	-0.180	-0.184	-0.188	-0.191	-0.194	-0.195	-0.198	-0.199	-0.200	-0.201	-0.201	-0.201	-0.200	-0.199	-0.198	-0.198	-0.194	-0.191	-0.189	-0.186	-0.181	-0.179	-0.175	-0.171	-0.168	-0.162	-0.158	-0.151	-0.148	-0.142	-0.136	-0.131	-0.125	-0.120	-0.115	-0.110	-0.104	-0.100	-0.095	-0.089	-0.085	-0.081	-0.076	-0.072	-0.069	-0.065	-0.062	-0.060	-0.058	-0.055	-0.054	-0.054	-0.052	-0.051	-0.052	-0.052	-0.054	-0.056	-0.058	-0.061	-0.065	-0.069	-0.072	-0.078	-0.082	-0.089	-0.095	-0.102	-0.110	-0.118	-0.125	-0.134	-0.142	-0.152	-0.161	-0.171	-0.181	-0.191	-0.202	-0.212	-0.222	-0.234	-0.245	-0.256	-0.265	-0.276	-0.288	-0.298	-0.308	-0.318	-0.328	-0.335	-0.345	-0.354	-0.361	-0.369	-0.376	-0.381	-0.388	-0.394	-0.399	-0.401	-0.405	-0.408	-0.409	-0.410	-0.411	-0.411	-0.410	-0.408	-0.406	-0.402	-0.398	-0.394	-0.389	-0.382	-0.376	-0.369	-0.360	-0.352	-0.344	-0.334	-0.324	-0.312	-0.301	-0.289	-0.279	-0.266	-0.252	-0.240	-0.226	-0.214	-0.199	-0.185	-0.170	-0.156	-0.142	-0.129	-0.114	-0.100	-0.085	-0.071	-0.056	-0.042	-0.029	-0.016	-0.002	0.011	0.025	0.038	0.050	0.062	0.074	0.086	0.098	0.108	0.120	0.130	0.140	0.150	0.159	0.169	0.178	0.186	0.194	0.202	0.210	0.216	0.222	0.229	0.235	0.240	0.245	0.250	0.254	0.258	0.261	0.265	0.266	0.270	0.271	0.272	0.274	0.275	0.275	0.275	0.274	0.272	0.271	0.270	0.268	0.265	0.262	0.260	0.256	0.251	0.248	0.242	0.239	0.232	0.228	0.221	0.215	0.209	0.201	0.195	0.189	0.182	0.174	0.168	0.159	0.152	0.145	0.136	0.130	0.121	0.114	0.108	0.100	0.092	0.086	0.079	0.074	0.066	0.061	0.054	0.049	0.045	0.040	0.035	0.031	0.026	0.022	0.020	0.018	0.015	0.014	0.012	0.010	0.009	0.010	0.009	0.009	0.010	0.010	0.011	0.012	0.014	0.014	0.015	0.018	0.019	0.021	0.022	0.025	0.028	0.029	0.031	0.032	0.035	0.036	0.038	0.040	0.041	0.042	0.042	0.042	0.044	0.044	0.044	0.044	0.042	0.042	0.040	0.039	0.039	0.036	0.034	0.032	0.030	0.026	0.024	0.021	0.020	0.016	0.012	0.011	0.009	0.006	0.002	0.000	-0.002	-0.004	-0.006	-0.008	-0.009	-0.010	-0.010	-0.011	-0.010	-0.010	-0.009	-0.008	-0.004	-0.002	0.001	0.004	0.009	0.012	0.019	0.026	0.032	0.040	0.048	0.056	0.066	0.075	0.086	0.098	0.109	0.120	0.134	0.148	0.160	0.175	0.190	0.204	0.220	0.235	0.252	0.269	0.285	0.302	0.320	0.336	0.354	0.372	0.390	0.409	0.426	0.444	0.462	0.481	0.499	0.518	0.535	0.551	0.570	0.588	0.604	0.620	0.638	0.654	0.669	0.685	0.699	0.714	0.728	0.742	0.756	0.769	0.782	0.794	0.806	0.816	0.828	0.838	0.848	0.856	0.866	0.874	0.881	0.890	0.896	0.902	0.909	0.915	0.919	0.924	0.929	0.932	0.935	0.938	0.940	0.942	0.944	0.945	0.946	0.946	0.946	0.946	0.945	0.945	0.942	0.942	0.940	0.939	0.935	0.934	0.930	0.926	0.924	0.920	0.918	0.912	0.909	0.905	0.900	0.896	0.892	0.886	0.882	0.878	0.874	0.869	0.864	0.860	0.855	0.851	0.846	0.842	0.839	0.834	0.831	0.826	0.824	0.820	0.818	0.815	0.814	0.810	0.809	0.808	0.806	0.806	0.806	0.806	0.806	0.808	0.809	0.810	0.812	0.815	0.818	0.821	0.825	0.829	0.834	0.839	0.844	0.850	0.855	0.861	0.869	0.874	0.881	0.888	0.896	0.902	0.911	0.918	0.925	0.932	0.940	0.948	0.955	0.961	0.969	0.975	0.980	0.986	0.991	0.998	1.001	1.006	1.010	1.012	1.015	1.018	1.019	1.020	1.020	1.019	1.019	1.015	1.014	1.010	1.005	1.001	0.995	0.989	0.981	0.975	0.965	0.956	0.946	0.936	0.925	0.912	0.901	0.889	0.875	0.861	0.848	0.832	0.818	0.802	0.788	0.771	0.756	0.740	0.724	0.706	0.690	0.674	0.658	0.641	0.626	0.610	0.594	0.579	0.562	0.549	0.534	0.519	0.506	0.491	0.479	0.468	0.455	0.442	0.432	0.422	0.412	0.402	0.394	0.388	0.379	0.371	0.366	0.360	0.355	0.350	0.345	0.342	0.340	0.338	0.335	0.334	0.332	0.332	0.331	0.332	0.331	0.332	0.332	0.334	0.335	0.336	0.338	0.339	0.340	0.341	0.344	0.344	0.345	0.346	0.346	0.346	0.348	0.346	0.346	0.346	0.345	0.342	0.340	0.338	0.334	0.331	0.326	0.322	0.316	0.311	0.305	0.299	0.290	0.284	0.275	0.266	0.256	0.248	0.236	0.226	0.215	0.204	0.192	0.179	0.166	0.154	0.141	0.128	0.114	0.100	0.086	0.071	0.058	0.045	0.030	0.016	0.001	-0.011	-0.026	-0.039	-0.052	-0.065	-0.079	-0.091	-0.104	-0.115	-0.128	-0.139	-0.150	-0.160	-0.170	-0.179	-0.189	-0.198	-0.205	-0.214	-0.220	-0.229	-0.235	-0.239	-0.245	-0.251	-0.255	-0.259	-0.262	-0.266	-0.269	-0.271	-0.274	-0.275	-0.276	-0.278	-0.278	-0.278	-0.279	-0.279	-0.278	-0.276	-0.275	-0.274	-0.272	-0.270	-0.268	-0.266	-0.264	-0.261	-0.259	-0.256	-0.252	-0.250	-0.248	-0.244	-0.241	-0.238	-0.235	-0.231	-0.228	-0.225	-0.221	-0.218	-0.214	-0.211	-0.208	-0.204	-0.200	-0.198	-0.194	-0.190	-0.186	-0.185	-0.181	-0.178	-0.175	-0.171	-0.169	-0.166	-0.164	-0.161	-0.159	-0.156	-0.154	-0.151	-0.149	-0.146	-0.145	-0.142	-0.141	-0.139	-0.138	-0.136	-0.134	-0.132	-0.131	-0.130	-0.129	-0.126	-0.126	-0.124	-0.124	-0.122	-0.121	-0.119	-0.118	-0.118	-0.115	-0.114	-0.112	-0.111	-0.110	-0.109	-0.106	-0.105	-0.102	-0.100	-0.096	-0.095	-0.092	-0.090	-0.088	-0.084	-0.081	-0.078	-0.074	-0.070	-0.066	-0.061	-0.058	-0.054	-0.049	-0.044	-0.039	-0.034	-0.028	-0.024	-0.018	-0.012	-0.006	0.000	0.005	0.010	0.018	0.022	0.030	0.035	0.041	0.048	0.052	0.059	0.065	0.070	0.076	0.081	0.086	0.091	0.096	0.101	0.105	0.109	0.112	0.116	0.119	0.122	0.124	0.126	0.128	0.130	0.130	0.130	0.131	0.130	0.130	0.129	0.128	0.125	0.122	0.119	0.116	0.112	0.108	0.102	0.098	0.092	0.085	0.079	0.072	0.065	0.056	0.050	0.041	0.031	0.022	0.014	0.004	-0.006	-0.016	-0.026	-0.036	-0.048	-0.058	-0.069	-0.078	-0.089	-0.100	-0.110	-0.120	-0.131	-0.141	-0.151	-0.161	-0.171	-0.180	-0.189	-0.198	-0.205	-0.215	-0.222	-0.230	-0.235	-0.241	-0.246	-0.252	-0.256	-0.260	-0.264	-0.266	-0.269	-0.271	-0.272	-0.271	-0.272	-0.271	-0.270	-0.268	-0.265	-0.262	-0.258	-0.254	-0.250	-0.244	-0.238	-0.231	-0.225	-0.218	-0.210	-0.202	-0.194	-0.185	-0.176	-0.166	-0.156	-0.146	-0.136	-0.128	-0.116	-0.106	-0.096	-0.086	-0.076	-0.068	-0.058	-0.048	-0.039	-0.030	-0.021	-0.014	-0.005	0.002	0.010	0.016	0.021	0.028	0.032	0.038	0.041	0.045	0.048	0.050	0.051	0.052	0.052	0.052	0.052	0.051	0.050	0.049	0.045	0.041	0.039	0.034	0.029	0.024	0.018	0.012	0.006	0.000	-0.006	-0.012	-0.021	-0.028	-0.035	-0.042	-0.050	-0.056	-0.064	-0.071	-0.078	-0.085	-0.091	-0.098	-0.104	-0.110	-0.115	-0.120	-0.125	-0.128	-0.131	-0.135	-0.138	-0.139	-0.141	-0.142	-0.142	-0.141	-0.140	-0.138	-0.136	-0.132	-0.129	-0.125	-0.119	-0.114	-0.108	-0.101	-0.094	-0.085	-0.078	-0.068	-0.058	-0.048	-0.036	-0.026	-0.014	-0.004	0.009	0.021	0.034	0.048	0.060	0.074	0.086	0.100	0.114	0.128	0.140	0.154	0.166	0.179	0.191	0.202	0.214	0.225	0.236	0.246	0.256	0.265	0.274	0.281	0.289	0.295	0.301	0.306	0.310	0.314	0.318	0.319	0.320	0.321	0.320	0.319	0.318	0.315	0.311	0.308	0.301	0.296	0.290	0.282	0.275	0.266	0.258	0.249	0.239	0.229	0.218	0.205	0.194	0.182	0.171	0.159	0.146	0.134	0.121	0.110	0.096	0.084	0.071	0.060	0.049	0.036	0.025	0.015	0.004	-0.006	-0.016	-0.025	-0.034	-0.041	-0.049	-0.056	-0.062	-0.068	-0.072	-0.078	-0.082	-0.086	-0.089	-0.090	-0.091	-0.092	-0.092	-0.091	-0.090	-0.088	-0.085	-0.082	-0.079	-0.074	-0.069	-0.064	-0.058	-0.050	-0.044	-0.038	-0.029	-0.021	-0.012	-0.002	0.006	0.015	0.025	0.035	0.044	0.054	0.065	0.075	0.086	0.096	0.106	0.118	0.128	0.138	0.148	0.158	0.166	0.176	0.185	0.194	0.202	0.211	0.220	0.226	0.234	0.241	0.246	0.252	0.258	0.264	0.268	0.270	0.274	0.276	0.279	0.280	0.281	0.281	0.280	0.279	0.278	0.275	0.272	0.268	0.265	0.259	0.254	0.248	0.240	0.232	0.225	0.215	0.206	0.196	0.185	0.175	0.164	0.151	0.139	0.126	0.112	0.099	0.085	0.071	0.056	0.041	0.028	0.012	-0.004	-0.018	-0.034	-0.049	-0.064	-0.079	-0.094	-0.109	-0.124	-0.139	-0.154	-0.168	-0.182	-0.195	-0.209	-0.221	-0.235	-0.246	-0.259	-0.271	-0.282	-0.292	-0.302	-0.312	-0.321	-0.331	-0.339	-0.348	-0.355	-0.362	-0.369	-0.375	-0.381	-0.386	-0.391	-0.398	-0.402	-0.406	-0.410	-0.414	-0.418	-0.421	-0.425	-0.429	-0.430	-0.434	-0.436	-0.440	-0.442	-0.446	-0.449	-0.452	-0.456	-0.460	-0.464	-0.468	-0.471	-0.476	-0.481	-0.486	-0.492	-0.499	-0.505	-0.512	-0.519	-0.526	-0.534	-0.542	-0.551	-0.560	-0.571	-0.581	-0.591	-0.602	-0.614	-0.626	-0.639	-0.651	-0.665	-0.679	-0.691	-0.706	-0.721	-0.736	-0.751	-0.768	-0.782	-0.798	-0.815	-0.831	-0.848	-0.864	-0.881	-0.898	-0.914	-0.931	-0.949	-0.965	-0.981	-0.998	-1.015	-1.031	-1.046	-1.062	-1.079	-1.094	-1.109	-1.124	-1.138	-1.151	-1.165	-1.178	-1.190	-1.201	-1.214	-1.225	-1.236	-1.245	-1.255	-1.262	-1.271	-1.279	-1.284	-1.291	-1.296	-1.301	-1.306	-1.309	-1.311	-1.314	-1.315	-1.315	-1.316	-1.315	-1.315	-1.314	-1.311	-1.309	-1.305	-1.301	-1.298	-1.292	-1.288	-1.282	-1.278	-1.271	-1.266	-1.259	-1.252	-1.245	-1.238	-1.231	-1.224	-1.216	-1.210	-1.202	-1.196	-1.190	-1.184	-1.176	-1.171	-1.165	-1.160	-1.155	-1.150	-1.145	-1.142	-1.138	-1.135	-1.134	-1.131	-1.131	-1.130	-1.130	-1.130	-1.130	-1.132	-1.135	-1.138	-1.140	-1.144	-1.148	-1.152	-1.158	-1.164	-1.170	-1.175	-1.182	-1.191	-1.198	-1.205	-1.214	-1.222	-1.231	-1.239	-1.248	-1.256	-1.265	-1.275	-1.282	-1.291	-1.300	-1.309	-1.316	-1.325	-1.332	-1.340	-1.348	-1.352	-1.360	-1.366	-1.371	-1.376	-1.381	-1.386	-1.390	-1.394	-1.398	-1.400	-1.402	-1.404	-1.405	-1.406	-1.406	-1.404	-1.404	-1.402	-1.401	-1.399	-1.396	-1.394	-1.389	-1.385	-1.380	-1.376	-1.371	-1.366	-1.360	-1.355	-1.349	-1.341	-1.335	-1.328	-1.321	-1.312	-1.306	-1.299	-1.290	-1.284	-1.276	-1.269	-1.260	-1.252	-1.245	-1.238	-1.229	-1.222	-1.214	-1.208	-1.199	-1.192	-1.185	-1.178	-1.171	-1.165	-1.158	-1.152	-1.146	-1.140	-1.135	-1.129	-1.124	-1.119	-1.114	-1.110	-1.105	-1.102	-1.098	-1.095	-1.092	-1.090	-1.088	-1.085	-1.084	-1.081	-1.080	-1.079	-1.079	-1.079	-1.079	-1.078	-1.079	-1.080	-1.081	-1.082	-1.084	-1.085	-1.086	-1.090	-1.091	-1.095	-1.098	-1.101	-1.104	-1.108	-1.110	-1.114	-1.119	-1.122	-1.126	-1.129	-1.132	-1.136	-1.141	-1.144	-1.148	-1.152	-1.155	-1.158	-1.161	-1.165	-1.168	-1.170	-1.172	-1.176	-1.178	-1.180	-1.181	-1.182	-1.182	-1.184	-1.184	-1.185	-1.184	-1.184	-1.182	-1.181	-1.180	-1.178	-1.176	-1.174	-1.170	-1.166	-1.164	-1.160	-1.155	-1.151	-1.146	-1.141	-1.138	-1.131	-1.126	-1.120	-1.116	-1.110	-1.104	-1.098	-1.091	-1.085	-1.079	-1.071	-1.065	-1.060	-1.052	-1.046	-1.041	-1.035	-1.029	-1.022	-1.018	-1.012	-1.008	-1.002	-0.998	-0.992	-0.990	-0.985	-0.982	-0.979	-0.975	-0.972	-0.970	-0.968	-0.966	-0.964	-0.962	-0.961	-0.961	-0.960	-0.960	-0.960	-0.961	-0.962	-0.961	-0.964	-0.965	-0.966	-0.966	-0.969	-0.970	-0.972	-0.974	-0.976	-0.979	-0.981	-0.984	-0.985	-0.988	-0.990	-0.990	-0.992	-0.995	-0.996	-0.998	-0.999	-1.000	-1.001	-1.002	-1.002	-1.004	-1.004	-1.002	-1.004	-1.002	-1.002	-1.001	-1.000	-0.998	-0.996	-0.994	-0.991	-0.989	-0.985	-0.981	-0.978	-0.974	-0.970	-0.965	-0.960	-0.955	-0.950	-0.942	-0.938	-0.931	-0.925	-0.916	-0.910	-0.902	-0.895	-0.888	-0.879	-0.871	-0.861	-0.852	-0.844	-0.835	-0.826	-0.818	-0.806	-0.798	-0.788	-0.776	-0.766	-0.756	-0.746	-0.736	-0.725	-0.715	-0.704	-0.694	-0.682	-0.672	-0.662	-0.651	-0.641	-0.631	-0.621	-0.611	-0.601	-0.591	-0.581	-0.572	-0.562	-0.555	-0.546	-0.538	-0.529	-0.520	-0.514	-0.506	-0.499	-0.491	-0.486	-0.480	-0.474	-0.469	-0.462	-0.458	-0.454	-0.449	-0.446	-0.441	-0.439	-0.435	-0.432	-0.431	-0.429	-0.426	-0.425	-0.424	-0.424	-0.422	-0.421	-0.421	-0.420	-0.420	-0.419	-0.420	-0.419	-0.419	-0.419	-0.420	-0.419	-0.419	-0.419	-0.419	-0.418	-0.418	-0.416	-0.416	-0.415	-0.415	-0.412	-0.412	-0.411	-0.409	-0.408	-0.404	-0.402	-0.400	-0.396	-0.392	-0.389	-0.386	-0.381	-0.376	-0.372	-0.368	-0.364	-0.358	-0.352	-0.348	-0.341	-0.335	-0.329	-0.322	-0.318	-0.310	-0.304	-0.296	-0.290	-0.282	-0.276	-0.269	-0.262	-0.254	-0.248	-0.240	-0.232	-0.228	-0.220	-0.214	-0.208	-0.202	-0.195	-0.190	-0.185	-0.180	-0.175	-0.171	-0.168	-0.164	-0.161	-0.158	-0.156	-0.154	-0.154	-0.152	-0.152	-0.152	-0.154	-0.155	-0.158	-0.160	-0.162	-0.166	-0.171	-0.175	-0.181	-0.188	-0.194	-0.200	-0.209	-0.216	-0.225	-0.234	-0.244	-0.254	-0.264	-0.275	-0.286	-0.298	-0.309	-0.321	-0.334	-0.345	-0.359	-0.370	-0.384	-0.396	-0.409	-0.421	-0.435	-0.448	-0.459	-0.471	-0.482	-0.495	-0.505	-0.516	-0.528	-0.538	-0.548	-0.556	-0.564	-0.572	-0.580	-0.586	-0.592	-0.599	-0.602	-0.606	-0.609	-0.611	-0.614	-0.614	-0.615	-0.614	-0.611	-0.610	-0.606	-0.602	-0.599	-0.592	-0.588	-0.580	-0.571	-0.562	-0.554	-0.544	-0.535	-0.524	-0.510	-0.499	-0.486	-0.472	-0.459	-0.445	-0.430	-0.414	-0.399	-0.384	-0.368	-0.350	-0.334	-0.318	-0.301	-0.285	-0.268	-0.251	-0.234	-0.218	-0.201	-0.185	-0.169	-0.154	-0.138	-0.122	-0.109	-0.094	-0.081	-0.068	-0.055	-0.041	-0.030	-0.019	-0.010	0.001	0.010	0.019	0.026	0.034	0.041	0.046	0.052	0.056	0.060	0.064	0.066	0.069	0.070	0.070	0.070	0.070	0.070	0.068	0.066	0.062	0.060	0.056	0.054	0.048	0.044	0.039	0.034	0.028	0.022	0.018	0.011	0.005	-0.001	-0.008	-0.014	-0.021	-0.026	-0.034	-0.039	-0.046	-0.052	-0.059	-0.065	-0.071	-0.076	-0.082	-0.088	-0.092	-0.098	-0.102	-0.106	-0.111	-0.115	-0.119	-0.124	-0.128	-0.130	-0.134	-0.138	-0.141	-0.144	-0.146	-0.150	-0.154	-0.156	-0.160	-0.162	-0.166	-0.169	-0.171	-0.176	-0.180	-0.184	-0.188	-0.191	-0.196	-0.201	-0.206	-0.211	-0.218	-0.224	-0.230	-0.238	-0.244	-0.252	-0.261	-0.269	-0.279	-0.288	-0.299	-0.310	-0.320	-0.331	-0.342	-0.355	-0.368	-0.380	-0.394	-0.408	-0.422	-0.436	-0.452	-0.466	-0.482	-0.499	-0.515	-0.531	-0.549	-0.565	-0.582	-0.601	-0.619	-0.636	-0.655	-0.674	-0.692	-0.711	-0.730	-0.749	-0.768	-0.788	-0.806	-0.825	-0.845	-0.864	-0.882	-0.901	-0.920	-0.939	-0.958	-0.976	-0.995	-1.012	-1.031	-1.048	-1.066	-1.082	-1.099	-1.116	-1.131	-1.148	-1.162	-1.178	-1.192	-1.206	-1.220	-1.232	-1.245	-1.258	-1.269	-1.279	-1.289	-1.299	-1.308	-1.314	-1.322	-1.329	-1.335	-1.341	-1.345	-1.348	-1.352	-1.354	-1.356	-1.356	-1.355	-1.355	-1.354	-1.351	-1.349	-1.344	-1.340	-1.335	-1.328	-1.322	-1.315	-1.308	-1.298	-1.290	-1.280	-1.269	-1.259	-1.248	-1.236	-1.224	-1.212	-1.199	-1.186	-1.172	-1.160	-1.146	-1.132	-1.119	-1.105	-1.091	-1.078	-1.062	-1.049	-1.035	-1.022	-1.009	-0.995	-0.981	-0.969	-0.955	-0.944	-0.932	-0.919	-0.908	-0.896	-0.885	-0.874	-0.862	-0.852	-0.842	-0.834	-0.824	-0.814	-0.805	-0.798	-0.788	-0.779	-0.771	-0.764	-0.756	-0.749	-0.741	-0.732	-0.726	-0.719	-0.711	-0.704	-0.698	-0.690	-0.682	-0.675	-0.669	-0.661	-0.654	-0.645	-0.638	-0.629	-0.621	-0.611	-0.604	-0.595	-0.585	-0.576	-0.566	-0.558	-0.548	-0.538	-0.528	-0.518	-0.506	-0.494	-0.484	-0.472	-0.460	-0.449	-0.436	-0.425	-0.412	-0.400	-0.388	-0.375	-0.362	-0.350	-0.338	-0.325	-0.312	-0.300	-0.288	-0.275	-0.262	-0.250	-0.238	-0.225	-0.212	-0.201	-0.190	-0.178	-0.166	-0.154	-0.141	-0.131	-0.120	-0.109	-0.098	-0.088	-0.076	-0.066	-0.058	-0.046	-0.036	-0.028	-0.018	-0.009	-0.001	0.009	0.018	0.025	0.034	0.041	0.049	0.058	0.065	0.071	0.079	0.086	0.092	0.099	0.106	0.112	0.119	0.124	0.131	0.136	0.141	0.146	0.152	0.158	0.162	0.168	0.172	0.176	0.181	0.186	0.190	0.195	0.199	0.202	0.208	0.211	0.215	0.219	0.222	0.226	0.230	0.234	0.238	0.241	0.245	0.249	0.252	0.256	0.260	0.264	0.268	0.271	0.276	0.279	0.282	0.288	0.291	0.295	0.301	0.305	0.309	0.315	0.320	0.324	0.330	0.335	0.340	0.345	0.351	0.356	0.362	0.369	0.375	0.381	0.388	0.394	0.401	0.409	0.415	0.422	0.429	0.436	0.444	0.451	0.459	0.466	0.474	0.481	0.490	0.498	0.504	0.512	0.520	0.526	0.534	0.542	0.549	0.555	0.561	0.569	0.574	0.580	0.585	0.590	0.595	0.600	0.604	0.606	0.609	0.611	0.614	0.615	0.616	0.616	0.615	0.614	0.612	0.610	0.606	0.602	0.599	0.594	0.586	0.579	0.571	0.564	0.554	0.542	0.532	0.521	0.507	0.494	0.480	0.466	0.451	0.435	0.419	0.401	0.384	0.365	0.348	0.329	0.310	0.289	0.270	0.250	0.229	0.209	0.189	0.168	0.148	0.128	0.108	0.088	0.069	0.049	0.030	0.011	-0.006	-0.025	-0.041	-0.059	-0.074	-0.089	-0.102	-0.116	-0.129	-0.140	-0.151	-0.160	-0.170	-0.179	-0.185	-0.192	-0.198	-0.201	-0.204	-0.206	-0.209	-0.209	-0.208	-0.208	-0.205	-0.201	-0.198	-0.194	-0.188	-0.181	-0.174	-0.165	-0.158	-0.149	-0.138	-0.128	-0.118	-0.106	-0.095	-0.081	-0.069	-0.058	-0.044	-0.030	-0.018	-0.004	0.010	0.024	0.038	0.051	0.064	0.079	0.091	0.105	0.118	0.131	0.142	0.155	0.168	0.179	0.191	0.201	0.214	0.225	0.234	0.244	0.254	0.262	0.271	0.279	0.288	0.295	0.302	0.309	0.315	0.321	0.326	0.331	0.338	0.340	0.345	0.349	0.351	0.355	0.358	0.360	0.362	0.362	0.365	0.366	0.368	0.368	0.368	0.368	0.369	0.368	0.366	0.366	0.365	0.365	0.362	0.361	0.359	0.358	0.356	0.352	0.351	0.349	0.346	0.345	0.342	0.341	0.339	0.336	0.332	0.331	0.330	0.326	0.324	0.322	0.320	0.319	0.316	0.314	0.311	0.310	0.309	0.306	0.305	0.302	0.301	0.300	0.299	0.296	0.295	0.294	0.291	0.290	0.289	0.288	0.286	0.285	0.282	0.280	0.279	0.276	0.274	0.272	0.269	0.266	0.264	0.260	0.256	0.252	0.250	0.245	0.240	0.236	0.231	0.225	0.221	0.215	0.209	0.202	0.196	0.189	0.181	0.175	0.168	0.159	0.152	0.144	0.136	0.128	0.119	0.110	0.101	0.092	0.082	0.075	0.066	0.058	0.046	0.038	0.029	0.020	0.011	0.002	-0.006	-0.014	-0.022	-0.031	-0.038	-0.046	-0.054	-0.061	-0.068	-0.075	-0.081	-0.089	-0.094	-0.100	-0.106	-0.111	-0.116	-0.121	-0.126	-0.130	-0.135	-0.139	-0.144	-0.148	-0.150	-0.154	-0.156	-0.159	-0.161	-0.164	-0.166	-0.168	-0.170	-0.171	-0.174	-0.174	-0.175	-0.176	-0.178	-0.178	-0.179	-0.179	-0.180	-0.179	-0.179	-0.179	-0.179	-0.178	-0.178	-0.176	-0.174	-0.172	-0.172	-0.170	-0.168	-0.165	-0.164	-0.160	-0.158	-0.154	-0.150	-0.146	-0.142	-0.139	-0.135	-0.130	-0.125	-0.120	-0.114	-0.109	-0.102	-0.096	-0.090	-0.084	-0.078	-0.070	-0.062	-0.056	-0.048	-0.040	-0.031	-0.022	-0.015	-0.006	0.004	0.011	0.021	0.031	0.041	0.050	0.060	0.070	0.080	0.090	0.100	0.111	0.121	0.132	0.142	0.154	0.166	0.178	0.189	0.201	0.212	0.225	0.238	0.250	0.262	0.276	0.289	0.302	0.315	0.329	0.342	0.356	0.371	0.386	0.400	0.416	0.430	0.445	0.461	0.476	0.492	0.507	0.522	0.540	0.555	0.572	0.588	0.605	0.621	0.638	0.654	0.670	0.686	0.704	0.720	0.735	0.751	0.766	0.782	0.799	0.814	0.829	0.842	0.858	0.871	0.886	0.899	0.912	0.925	0.938	0.950	0.961	0.972	0.984	0.995	1.004	1.014	1.022	1.032	1.040	1.048	1.055	1.061	1.069	1.074	1.079	1.084	1.088	1.092	1.096	1.099	1.101	1.102	1.105	1.106	1.106	1.106	1.105	1.105	1.104	1.102	1.100	1.099	1.095	1.092	1.089	1.085	1.080	1.076	1.071	1.068	1.061	1.055	1.049	1.042	1.036	1.030	1.021	1.015	1.006	0.998	0.990	0.982	0.972	0.964	0.955	0.946	0.938	0.929	0.920	0.910	0.900	0.890	0.882	0.872	0.864	0.854	0.845	0.836	0.828	0.819	0.811	0.802	0.795	0.788	0.780	0.772	0.765	0.759	0.752	0.748	0.742	0.738	0.734	0.731	0.728	0.725	0.722	0.721	0.720	0.719	0.719	0.720	0.721	0.722	0.725	0.728	0.731	0.735	0.739	0.744	0.749	0.755	0.760	0.768	0.774	0.781	0.789	0.796	0.804	0.811	0.821	0.829	0.838	0.846	0.854	0.862	0.870	0.879	0.886	0.895	0.902	0.909	0.915	0.921	0.928	0.934	0.938	0.944	0.946	0.950	0.954	0.956	0.956	0.958	0.959	0.958	0.958	0.956	0.954	0.950	0.946	0.944	0.938	0.932	0.926	0.920	0.912	0.905	0.896	0.888	0.880	0.871	0.860	0.851	0.841	0.830	0.820	0.809	0.799	0.788	0.778	0.768	0.756	0.746	0.736	0.726	0.718	0.708	0.699	0.691	0.684	0.676	0.669	0.662	0.658	0.651	0.646	0.642	0.639	0.638	0.634	0.632	0.631	0.632	0.632	0.634	0.635	0.639	0.640	0.644	0.648	0.654	0.658	0.664	0.670	0.678	0.684	0.691	0.699	0.706	0.715	0.722	0.731	0.741	0.751	0.760	0.769	0.778	0.788	0.796	0.805	0.814	0.824	0.832	0.842	0.850	0.859	0.866	0.875	0.882	0.890	0.898	0.902	0.910	0.915	0.921	0.926	0.932	0.936	0.940	0.944	0.948	0.950	0.954	0.955	0.956	0.959	0.960	0.960	0.960	0.959	0.959	0.958	0.956	0.954	0.952	0.950	0.946	0.944	0.940	0.936	0.932	0.928	0.922	0.919	0.912	0.908	0.901	0.894	0.889	0.881	0.875	0.868	0.860	0.852	0.845	0.836	0.828	0.819	0.811	0.802	0.794	0.784	0.775	0.766	0.756	0.748	0.738	0.729	0.719	0.710	0.700	0.690	0.681	0.671	0.662	0.652	0.644	0.636	0.626	0.618	0.610	0.602	0.594	0.586	0.579	0.572	0.565	0.559	0.552	0.546	0.541	0.535	0.530	0.526	0.521	0.518	0.514	0.511	0.507	0.505	0.502	0.501	0.498	0.496	0.496	0.495	0.494	0.494	0.492	0.492	0.492	0.492	0.494	0.492	0.494	0.494	0.494	0.494	0.495	0.494	0.494	0.494	0.494	0.492	0.491	0.491	0.489	0.488	0.485	0.484	0.481	0.479	0.476	0.471	0.469	0.464	0.460	0.455	0.449	0.445	0.439	0.432	0.426	0.420	0.412	0.405	0.398	0.390	0.382	0.375	0.366	0.359	0.350	0.341	0.334	0.326	0.318	0.311	0.302	0.295	0.288	0.280	0.272	0.266	0.260	0.254	0.248	0.242	0.238	0.232	0.229	0.225	0.221	0.218	0.215	0.214	0.212	0.211	0.210	0.209	0.209	0.209	0.211	0.212	0.215	0.216	0.219	0.221	0.225	0.228	0.232	0.235	0.240	0.245	0.249	0.255	0.259	0.265	0.269	0.274	0.280	0.285	0.290	0.295	0.300	0.305	0.310	0.315	0.320	0.324	0.328	0.332	0.336	0.340	0.342	0.345	0.348	0.350	0.354	0.355	0.355	0.356	0.358	0.358	0.356	0.356	0.355	0.355	0.352	0.351	0.348	0.345	0.341	0.338	0.334	0.329	0.324	0.319	0.314	0.308	0.301	0.294	0.288	0.280	0.272	0.265	0.256	0.249	0.240	0.230	0.221	0.211	0.202	0.191	0.181	0.171	0.162	0.151	0.141	0.130	0.120	0.109	0.098	0.088	0.076	0.065	0.056	0.045	0.034	0.025	0.014	0.004	-0.005	-0.015	-0.024	-0.032	-0.042	-0.051	-0.059	-0.068	-0.075	-0.084	-0.091	-0.098	-0.105	-0.111	-0.116	-0.121	-0.128	-0.131	-0.136	-0.140	-0.144	-0.148	-0.151	-0.154	-0.156	-0.158	-0.160	-0.161	-0.162	-0.164	-0.162	-0.162	-0.162	-0.161	-0.161	-0.159	-0.159	-0.156	-0.154	-0.152	-0.150	-0.146	-0.142	-0.140	-0.136	-0.134	-0.129	-0.126	-0.121	-0.118	-0.112	-0.110	-0.105	-0.101	-0.098	-0.092	-0.090	-0.085	-0.081	-0.079	-0.075	-0.072	-0.069	-0.066	-0.062	-0.061	-0.059	-0.056	-0.055	-0.054	-0.054	-0.054	-0.054	-0.054	-0.055	-0.055	-0.058	-0.059	-0.061	-0.065	-0.068	-0.071	-0.075	-0.079	-0.084	-0.090	-0.094	-0.100	-0.106	-0.112	-0.119	-0.125	-0.134	-0.140	-0.148	-0.155	-0.162	-0.169	-0.178	-0.185	-0.192	-0.201	-0.208	-0.215	-0.222	-0.230	-0.236	-0.244	-0.250	-0.255	-0.261	-0.266	-0.271	-0.276	-0.280	-0.284	-0.288	-0.289	-0.291	-0.292	-0.294	-0.294	-0.292	-0.292	-0.291	-0.289	-0.286	-0.282	-0.280	-0.275	-0.269	-0.264	-0.258	-0.251	-0.244	-0.235	-0.226	-0.218	-0.208	-0.199	-0.188	-0.176	-0.166	-0.155	-0.142	-0.130	-0.116	-0.104	-0.090	-0.076	-0.062	-0.048	-0.034	-0.020	-0.005	0.010	0.025	0.041	0.055	0.071	0.086	0.101	0.118	0.132	0.148	0.164	0.179	0.194	0.210	0.224	0.239	0.254	0.269	0.284	0.296	0.311	0.325	0.339	0.352	0.366	0.379	0.391	0.404	0.415	0.428	0.439	0.450	0.460	0.470	0.480	0.489	0.498	0.505	0.514	0.521	0.528	0.534	0.539	0.545	0.549	0.554	0.558	0.560	0.562	0.564	0.565	0.566	0.565	0.566	0.565	0.562	0.562	0.559	0.555	0.552	0.548	0.544	0.539	0.534	0.528	0.521	0.515	0.509	0.501	0.495	0.488	0.479	0.471	0.464	0.455	0.448	0.440	0.432	0.424	0.416	0.408	0.400	0.392	0.385	0.378	0.370	0.364	0.358	0.352	0.346	0.341	0.335	0.330	0.325	0.321	0.318	0.315	0.312	0.309	0.306	0.304	0.302	0.301	0.300	0.299	0.299	0.299	0.299	0.299	0.300	0.300	0.300	0.301	0.302	0.304	0.305	0.306	0.308	0.309	0.310	0.311	0.311	0.312	0.314	0.315	0.315	0.316	0.315	0.315	0.315	0.315	0.314	0.314	0.312	0.311	0.309	0.309	0.306	0.304	0.302	0.299	0.298	0.295	0.291	0.289	0.286	0.282	0.280	0.278	0.274	0.271	0.269	0.266	0.264	0.261	0.259	0.258	0.255	0.254	0.252	0.254	0.252	0.252	0.254	0.254	0.255	0.258	0.259	0.261	0.265	0.270	0.275	0.280	0.286	0.292	0.299	0.306	0.315	0.324	0.332	0.344	0.354	0.365	0.378	0.389	0.401	0.415	0.429	0.442	0.458	0.472	0.488	0.504	0.520	0.536	0.554	0.569	0.586	0.605	0.624	0.641	0.659	0.678	0.695	0.714	0.732	0.750	0.768	0.786	0.804	0.822	0.840	0.856	0.875	0.891	0.908	0.925	0.941	0.956	0.972	0.986	1.002	1.016	1.030	1.044	1.056	1.069	1.081	1.092	1.104	1.115	1.125	1.136	1.146	1.154	1.162	1.170	1.178	1.185	1.191	1.198	1.204	1.209	1.214	1.216	1.221	1.224	1.228	1.229	1.231	1.232	1.234	1.235	1.235	1.236	1.235	1.235	1.232	1.232	1.230	1.228	1.226	1.222	1.220	1.216	1.212	1.209	1.205	1.201	1.196	1.192	1.186	1.181	1.178	1.172	1.166	1.161	1.156	1.151	1.146	1.141	1.135	1.130	1.125	1.120	1.115	1.110	1.106	1.101	1.098	1.092	1.090	1.086	1.084	1.080	1.079	1.076	1.075	1.072	1.072	1.071	1.071	1.071	1.072	1.074	1.075	1.078	1.080	1.082	1.085	1.090	1.092	1.098	1.101	1.108	1.112	1.118	1.122	1.130	1.135	1.141	1.149	1.154	1.160	1.166	1.172	1.179	1.185	1.191	1.196	1.201	1.206	1.211	1.215	1.220	1.224	1.226	1.229	1.230	1.232	1.232	1.232	1.234	1.232	1.230	1.228	1.224	1.221	1.216	1.211	1.206	1.199	1.191	1.184	1.176	1.166	1.156	1.145	1.135	1.122	1.111	1.099	1.085	1.071	1.058	1.044	1.028	1.014	0.998	0.982	0.966	0.950	0.934	0.919	0.901	0.885	0.869	0.852	0.836	0.821	0.805	0.790	0.775	0.760	0.745	0.731	0.716	0.702	0.690	0.678	0.664	0.654	0.642	0.631	0.621	0.611	0.601	0.592	0.584	0.576	0.570	0.562	0.556	0.551	0.545	0.541	0.538	0.534	0.530	0.529	0.525	0.522	0.521	0.520	0.519	0.519	0.518	0.516	0.515	0.515	0.516	0.516	0.516	0.515	0.515	0.515	0.514	0.514	0.512	0.512	0.511	0.510	0.509	0.506	0.504	0.501	0.498	0.495	0.491	0.486	0.481	0.475	0.470	0.464	0.456	0.450	0.441	0.434	0.425	0.415	0.406	0.395	0.385	0.375	0.362	0.351	0.339	0.326	0.314	0.301	0.289	0.275	0.261	0.248	0.234	0.219	0.205	0.191	0.176	0.162	0.150	0.135	0.121	0.108	0.095	0.081	0.069	0.055	0.042	0.030	0.018	0.006	-0.005	-0.015	-0.025	-0.035	-0.044	-0.052	-0.061	-0.070	-0.079	-0.085	-0.091	-0.098	-0.104	-0.110	-0.115	-0.120	-0.124	-0.128	-0.131	-0.134	-0.138	-0.139	-0.141	-0.142	-0.144	-0.145	-0.148	-0.148	-0.148	-0.148	-0.149	-0.148	-0.148	-0.146	-0.146	-0.145	-0.144	-0.144	-0.141	-0.140	-0.139	-0.138	-0.136	-0.134	-0.132	-0.131	-0.130	-0.128	-0.125	-0.125	-0.122	-0.120	-0.119	-0.116	-0.115	-0.112	-0.110	-0.109	-0.106	-0.104	-0.102	-0.100	-0.099	-0.098	-0.095	-0.092	-0.091	-0.089	-0.086	-0.085	-0.082	-0.080	-0.078	-0.076	-0.074	-0.072	-0.069	-0.066	-0.064	-0.061	-0.060	-0.058	-0.055	-0.054	-0.051	-0.049	-0.045	-0.042	-0.040	-0.038	-0.035	-0.032	-0.029	-0.026	-0.022	-0.019	-0.015	-0.011	-0.009	-0.004	-0.001	0.004	0.008	0.012	0.018	0.022	0.028	0.034	0.039	0.045	0.051	0.058	0.064	0.071	0.078	0.084	0.091	0.099	0.109	0.116	0.124	0.134	0.141	0.150	0.159	0.168	0.178	0.186	0.196	0.205	0.215	0.225	0.234	0.244	0.254	0.264	0.272	0.281	0.291	0.300	0.309	0.316	0.325	0.334	0.340	0.348	0.355	0.361	0.368	0.374	0.378	0.384	0.388	0.390	0.395	0.398	0.399	0.401	0.401	0.402	0.401	0.401	0.400	0.398	0.395	0.391	0.388	0.384	0.378	0.372	0.366	0.361	0.354	0.345	0.339	0.329	0.320	0.311	0.301	0.291	0.281	0.271	0.260	0.250	0.238	0.226	0.215	0.204	0.192	0.181	0.169	0.158	0.146	0.135	0.124	0.114	0.102	0.092	0.082	0.072	0.064	0.055	0.046	0.038	0.030	0.022	0.016	0.010	0.004	-0.001	-0.005	-0.009	-0.011	-0.015	-0.018	-0.019	-0.020	-0.020	-0.019	-0.019	-0.018	-0.015	-0.012	-0.010	-0.005	-0.001	0.004	0.010	0.015	0.022	0.029	0.038	0.045	0.052	0.061	0.071	0.080	0.090	0.101	0.111	0.122	0.132	0.144	0.155	0.166	0.178	0.189	0.200	0.211	0.222	0.232	0.244	0.255	0.265	0.275	0.285	0.295	0.304	0.312	0.320	0.329	0.336	0.342	0.350	0.355	0.361	0.366	0.371	0.375	0.378	0.380	0.382	0.384	0.385	0.385	0.385	0.384	0.382	0.381	0.378	0.375	0.371	0.369	0.364	0.359	0.354	0.349	0.342	0.336	0.330	0.324	0.316	0.310	0.302	0.296	0.290	0.282	0.275	0.268	0.260	0.254	0.248	0.241	0.235	0.229	0.224	0.219	0.214	0.210	0.206	0.202	0.199	0.198	0.195	0.194	0.194	0.192	0.194	0.194	0.195	0.198	0.199	0.202	0.206	0.210	0.215	0.219	0.225	0.231	0.238	0.245	0.251	0.259	0.268	0.275	0.284	0.292	0.301	0.310	0.319	0.329	0.338	0.348	0.356	0.366	0.375	0.385	0.394	0.402	0.410	0.419	0.426	0.434	0.440	0.448	0.454	0.460	0.465	0.470	0.474	0.478	0.480	0.482	0.485	0.486	0.486	0.488	0.486	0.485	0.482	0.480	0.478	0.474	0.470	0.465	0.460	0.455	0.449	0.441	0.434	0.426	0.419	0.410	0.401	0.391	0.382	100.000	5.000	2.000	1.000	3.000	0.000	0.000	0.000	0.000	0.000	0.000	0.000	0.000	0.000	0.000	0.000	0.000	0.000	-0.915	-0.912	-0.909	-0.906	-0.904	-0.901	-0.898	-0.895	-0.892	-0.890	-0.886	-0.882	-0.878	-0.875	-0.871	-0.866	-0.862	-0.856	-0.851	-0.848	-0.841	-0.835	-0.829	-0.821	-0.815	-0.808	-0.800	-0.792	-0.784	-0.776	-0.766	-0.758	-0.749	-0.739	-0.729	-0.719	-0.709	-0.699	-0.686	-0.675	-0.664	-0.652	-0.640	-0.629	-0.616	-0.605	-0.592	-0.581	-0.569	-0.558	-0.545	-0.534	-0.522	-0.510	-0.499	-0.486	-0.476	-0.466	-0.454	-0.444	-0.435	-0.424	-0.415	-0.405	-0.396	-0.389	-0.380	-0.372	-0.365	-0.358	-0.351	-0.345	-0.339	-0.334	-0.329	-0.324	-0.319	-0.315	-0.311	-0.308	-0.306	-0.302	-0.301	-0.299	-0.296	-0.295	-0.294	-0.294	-0.292	-0.292	-0.292	-0.292	-0.292	-0.294	-0.294	-0.294	-0.294	-0.295	-0.295	-0.296	-0.298	-0.298	-0.298	-0.299	-0.299	-0.301	-0.301	-0.301	-0.301	-0.301	-0.302	-0.302	-0.302	-0.302	-0.302	-0.300	-0.300	-0.299	-0.299	-0.296	-0.295	-0.294	-0.292	-0.290	-0.289	-0.286	-0.284	-0.282	-0.280	-0.276	-0.274	-0.272	-0.269	-0.266	-0.262	-0.260	-0.256	-0.252	-0.249	-0.246	-0.242	-0.239	-0.235	-0.231	-0.228	-0.224	-0.220	-0.215	-0.211	-0.209	-0.204	-0.200	-0.196	-0.192	-0.189	-0.185	-0.182	-0.179	-0.175	-0.172	-0.169	-0.166	-0.164	-0.161	-0.160	-0.158	-0.158	-0.155	-0.154	-0.154	-0.154	-0.152	-0.154	-0.155	-0.156	-0.159	-0.160	-0.164	-0.168	-0.171	-0.175	-0.180	-0.185	-0.191	-0.199	-0.206	-0.214	-0.222	-0.232	-0.242	-0.252	-0.264	-0.275	-0.288	-0.300	-0.314	-0.328	-0.342	-0.358	-0.374	-0.389	-0.405	-0.422	-0.440	-0.456	-0.474	-0.492	-0.510	-0.529	-0.549	-0.566	-0.585	-0.604	-0.622	-0.641	-0.660	-0.678	-0.696	-0.714	-0.730	-0.746	-0.764	-0.779	-0.795	-0.810	-0.824	-0.838	-0.851	-0.864	-0.875	-0.886	-0.895	-0.906	-0.914	-0.921	-0.928	-0.935	-0.940	-0.945	-0.948	-0.950	-0.952	-0.952	-0.954	-0.954	-0.952	-0.951	-0.949	-0.945	-0.940	-0.936	-0.931	-0.925	-0.919	-0.912	-0.906	-0.899	-0.891	-0.882	-0.875	-0.866	-0.859	-0.850	-0.841	-0.832	-0.824	-0.816	-0.806	-0.798	-0.790	-0.781	-0.774	-0.766	-0.759	-0.752	-0.746	-0.740	-0.734	-0.729	-0.724	-0.719	-0.715	-0.711	-0.709	-0.708	-0.705	-0.704	-0.702	-0.702	-0.702	-0.702	-0.705	-0.706	-0.709	-0.711	-0.714	-0.718	-0.721	-0.726	-0.730	-0.735	-0.740	-0.748	-0.752	-0.759	-0.765	-0.772	-0.779	-0.788	-0.794	-0.802	-0.810	-0.819	-0.826	-0.834	-0.842	-0.851	-0.860	-0.869	-0.876	-0.885	-0.894	-0.901	-0.909	-0.918	-0.925	-0.932	-0.940	-0.948	-0.955	-0.961	-0.969	-0.976	-0.982	-0.990	-0.996	-1.002	-1.008	-1.014	-1.019	-1.024	-1.028	-1.032	-1.036	-1.041	-1.045	-1.049	-1.051	-1.055	-1.059	-1.061	-1.062	-1.065	-1.066	-1.069	-1.070	-1.071	-1.071	-1.072	-1.074	-1.074	-1.075	-1.074	-1.074	-1.075	-1.074	-1.074	-1.072	-1.072	-1.072	-1.071	-1.070	-1.070	-1.069	-1.068	-1.068	-1.065	-1.065	-1.064	-1.064	-1.062	-1.061	-1.060	-1.060	-1.060	-1.059	-1.059	-1.060	-1.059	-1.060	-1.060	-1.060	-1.061	-1.062	-1.064	-1.065	-1.066	-1.069	-1.070	-1.072	-1.075	-1.078	-1.081	-1.085	-1.088	-1.091	-1.096	-1.100	-1.104	-1.108	-1.114	-1.119	-1.124	-1.129	-1.134	-1.140	-1.146	-1.152	-1.158	-1.165	-1.171	-1.179	-1.185	-1.191	-1.199	-1.206	-1.212	-1.219	-1.225	-1.232	-1.238	-1.245	-1.251	-1.258	-1.264	-1.269	-1.275	-1.280	-1.286	-1.290	-1.295	-1.299	-1.302	-1.306	-1.309	-1.312	-1.315	-1.316	-1.318	-1.318	-1.318	-1.319	-1.318	-1.316	-1.315	-1.312	-1.309	-1.305	-1.300	-1.295	-1.290	-1.285	-1.279	-1.271	-1.262	-1.255	-1.246	-1.238	-1.228	-1.218	-1.206	-1.196	-1.185	-1.172	-1.160	-1.146	-1.134	-1.120	-1.108	-1.092	-1.079	-1.064	-1.049	-1.034	-1.020	-1.005	-0.990	-0.974	-0.959	-0.944	-0.929	-0.914	-0.898	-0.884	-0.868	-0.852	-0.839	-0.822	-0.809	-0.794	-0.781	-0.766	-0.752	-0.739	-0.725	-0.712	-0.700	-0.685	-0.672	-0.660	-0.649	-0.638	-0.625	-0.614	-0.601	-0.591	-0.580	-0.569	-0.558	-0.546	-0.536	-0.528	-0.516	-0.506	-0.498	-0.488	-0.478	-0.469	-0.459	-0.449	-0.441	-0.431	-0.421	-0.412	-0.404	-0.395	-0.385	-0.376	-0.368	-0.359	-0.350	-0.341	-0.331	-0.324	-0.315	-0.306	-0.296	-0.289	-0.280	-0.270	-0.262	-0.254	-0.244	-0.236	-0.228	-0.219	-0.210	-0.202	-0.194	-0.185	-0.176	-0.168	-0.160	-0.151	-0.144	-0.135	-0.128	-0.120	-0.114	-0.106	-0.099	-0.092	-0.086	-0.080	-0.074	-0.069	-0.064	-0.059	-0.054	-0.049	-0.045	-0.041	-0.039	-0.035	-0.032	-0.031	-0.029	-0.028	-0.026	-0.026	-0.026	-0.026	-0.028	-0.029	-0.030	-0.034	-0.036	-0.039	-0.044	-0.048	-0.052	-0.059	-0.064	-0.070	-0.078	-0.084	-0.091	-0.100	-0.109	-0.118	-0.126	-0.135	-0.146	-0.156	-0.166	-0.178	-0.188	-0.199	-0.210	-0.221	-0.232	-0.244	-0.256	-0.268	-0.279	-0.290	-0.300	-0.312	-0.322	-0.334	-0.344	-0.355	-0.365	-0.374	-0.384	-0.392	-0.400	-0.408	-0.416	-0.424	-0.429	-0.435	-0.441	-0.446	-0.451	-0.454	-0.456	-0.459	-0.461	-0.462	-0.464	-0.462	-0.462	-0.460	-0.459	-0.456	-0.452	-0.448	-0.444	-0.439	-0.434	-0.428	-0.421	-0.414	-0.405	-0.398	-0.389	-0.380	-0.370	-0.360	-0.350	-0.340	-0.330	-0.319	-0.309	-0.298	-0.286	-0.276	-0.265	-0.255	-0.242	-0.232	-0.221	-0.212	-0.201	-0.191	-0.181	-0.171	-0.164	-0.155	-0.146	-0.138	-0.130	-0.122	-0.116	-0.110	-0.104	-0.099	-0.094	-0.090	-0.085	-0.082	-0.080	-0.078	-0.075	-0.075	-0.074	-0.074	-0.074	-0.075	-0.075	-0.076	-0.078	-0.079	-0.081	-0.085	-0.086	-0.090	-0.092	-0.096	-0.101	-0.105	-0.108	-0.112	-0.116	-0.121	-0.124	-0.128	-0.132	-0.135	-0.140	-0.142	-0.148	-0.150	-0.154	-0.156	-0.159	-0.161	-0.164	-0.166	-0.166	-0.166	-0.169	-0.169	-0.168	-0.168	-0.166	-0.164	-0.162	-0.160	-0.158	-0.155	-0.150	-0.146	-0.141	-0.138	-0.131	-0.125	-0.119	-0.111	-0.105	-0.096	-0.089	-0.079	-0.071	-0.062	-0.052	-0.042	-0.030	-0.020	-0.009	0.004	0.015	0.029	0.040	0.054	0.066	0.080	0.094	0.106	0.121	0.135	0.149	0.162	0.178	0.191	0.205	0.220	0.232	0.248	0.261	0.275	0.289	0.302	0.315	0.328	0.341	0.352	0.365	0.376	0.388	0.398	0.409	0.418	0.426	0.435	0.442	0.450	0.458	0.464	0.470	0.475	0.480	0.484	0.486	0.490	0.491	0.492	0.494	0.494	0.492	0.491	0.490	0.486	0.484	0.480	0.476	0.471	0.466	0.460	0.455	0.448	0.440	0.434	0.425	0.418	0.409	0.400	0.391	0.381	0.372	0.362	0.352	0.344	0.334	0.325	0.316	0.306	0.298	0.289	0.280	0.271	0.262	0.254	0.245	0.239	0.231	0.224	0.218	0.211	0.205	0.200	0.195	0.191	0.188	0.184	0.180	0.178	0.175	0.172	0.171	0.170	0.170	0.170	0.170	0.171	0.171	0.172	0.174	0.176	0.178	0.180	0.184	0.185	0.188	0.191	0.194	0.196	0.199	0.202	0.205	0.208	0.211	0.212	0.216	0.218	0.219	0.220	0.221	0.222	0.224	0.225	0.225	0.225	0.225	0.224	0.222	0.221	0.219	0.218	0.214	0.211	0.208	0.204	0.199	0.195	0.190	0.185	0.179	0.174	0.168	0.161	0.155	0.149	0.142	0.134	0.128	0.121	0.114	0.108	0.100	0.094	0.086	0.080	0.072	0.068	0.060	0.055	0.048	0.042	0.038	0.032	0.029	0.024	0.020	0.018	0.014	0.011	0.009	0.008	0.006	0.005	0.005	0.005	0.006	0.008	0.009	0.011	0.014	0.018	0.020	0.024	0.029	0.034	0.039	0.044	0.050	0.056	0.062	0.070	0.078	0.084	0.092	0.099	0.108	0.116	0.126	0.134	0.142	0.152	0.160	0.169	0.178	0.186	0.195	0.202	0.211	0.219	0.226	0.234	0.242	0.249	0.255	0.261	0.269	0.274	0.279	0.282	0.288	0.291	0.295	0.298	0.300	0.302	0.302	0.304	0.304	0.304	0.302	0.301	0.300	0.296	0.294	0.290	0.286	0.281	0.276	0.270	0.264	0.258	0.251	0.242	0.235	0.226	0.218	0.209	0.200	0.190	0.181	0.170	0.160	0.150	0.139	0.129	0.119	0.108	0.098	0.086	0.076	0.066	0.055	0.044	0.034	0.025	0.015	0.005	-0.005	-0.014	-0.022	-0.032	-0.041	-0.050	-0.056	-0.062	-0.070	-0.076	-0.082	-0.089	-0.094	-0.099	-0.104	-0.108	-0.111	-0.114	-0.118	-0.120	-0.121	-0.124	-0.125	-0.125	-0.126	-0.126	-0.125	-0.125	-0.122	-0.121	-0.120	-0.119	-0.115	-0.112	-0.110	-0.106	-0.102	-0.098	-0.094	-0.089	-0.085	-0.080	-0.076	-0.071	-0.065	-0.060	-0.056	-0.050	-0.046	-0.040	-0.035	-0.030	-0.025	-0.020	-0.016	-0.011	-0.006	-0.002	0.002	0.005	0.010	0.012	0.015	0.019	0.021	0.024	0.024	0.025	0.028	0.028	0.026	0.026	0.025	0.025	0.022	0.021	0.019	0.016	0.012	0.009	0.005	0.001	-0.004	-0.009	-0.014	-0.020	-0.026	-0.032	-0.039	-0.046	-0.054	-0.060	-0.068	-0.075	-0.082	-0.091	-0.099	-0.106	-0.115	-0.122	-0.131	-0.140	-0.148	-0.155	-0.162	-0.170	-0.178	-0.185	-0.191	-0.198	-0.204	-0.210	-0.215	-0.220	-0.225	-0.230	-0.232	-0.236	-0.239	-0.242	-0.244	-0.245	-0.246	-0.248	-0.246	-0.246	-0.246	-0.245	-0.242	-0.240	-0.238	-0.234	-0.230	-0.226	-0.221	-0.216	-0.211	-0.205	-0.199	-0.191	-0.185	-0.176	-0.169	-0.161	-0.154	-0.145	-0.136	-0.128	-0.119	-0.109	-0.100	-0.090	-0.080	-0.071	-0.061	-0.051	-0.042	-0.032	-0.024	-0.014	-0.005	0.006	0.015	0.024	0.032	0.041	0.050	0.059	0.066	0.075	0.082	0.090	0.096	0.104	0.111	0.118	0.122	0.129	0.134	0.139	0.144	0.149	0.152	0.155	0.159	0.161	0.164	0.168	0.169	0.170	0.170	0.171	0.171	0.170	0.170	0.168	0.166	0.164	0.160	0.158	0.154	0.150	0.145	0.141	0.135	0.130	0.124	0.116	0.110	0.102	0.094	0.085	0.076	0.069	0.059	0.050	0.040	0.030	0.019	0.009	-0.002	-0.012	-0.024	-0.034	-0.045	-0.058	-0.069	-0.080	-0.091	-0.102	-0.112	-0.124	-0.135	-0.145	-0.156	-0.166	-0.176	-0.186	-0.196	-0.206	-0.215	-0.222	-0.231	-0.238	-0.246	-0.252	-0.259	-0.265	-0.271	-0.276	-0.281	-0.285	-0.290	-0.294	-0.296	-0.299	-0.301	-0.304	-0.306	-0.308	-0.309	-0.310	-0.310	-0.310	-0.311	-0.311	-0.311	-0.310	-0.310	-0.309	-0.309	-0.308	-0.308	-0.305	-0.305	-0.304	-0.304	-0.302	-0.302	-0.301	-0.300	-0.300	-0.300	-0.300	-0.300	-0.300	-0.300	-0.301	-0.300	-0.301	-0.301	-0.304	-0.304	-0.305	-0.305	-0.306	-0.308	-0.309	-0.310	-0.310	-0.312	-0.314	-0.314	-0.315	-0.315	-0.315	-0.316	-0.316	-0.316	-0.315	-0.315	-0.314	-0.312	-0.311	-0.310	-0.306	-0.304	-0.301	-0.298	-0.292	-0.289	-0.282	-0.278	-0.270	-0.265	-0.258	-0.250	-0.241	-0.232	-0.224	-0.215	-0.204	-0.194	-0.182	-0.171	-0.159	-0.146	-0.132	-0.120	-0.106	-0.092	-0.078	-0.062	-0.048	-0.032	-0.016	-0.001	0.016	0.032	0.050	0.066	0.084	0.101	0.118	0.134	0.151	0.169	0.186	0.202	0.219	0.236	0.251	0.269	0.284	0.299	0.314	0.329	0.344	0.359	0.371	0.385	0.398	0.410	0.421	0.432	0.444	0.454	0.462	0.470	0.479	0.486	0.492	0.499	0.505	0.510	0.514	0.518	0.520	0.522	0.525	0.525	0.526	0.525	0.524	0.522	0.520	0.516	0.514	0.509	0.505	0.499	0.494	0.488	0.481	0.474	0.466	0.459	0.450	0.442	0.434	0.424	0.415	0.405	0.394	0.385	0.375	0.364	0.354	0.342	0.332	0.321	0.310	0.301	0.290	0.281	0.271	0.262	0.251	0.242	0.234	0.224	0.216	0.208	0.201	0.194	0.188	0.180	0.174	0.169	0.164	0.159	0.156	0.152	0.150	0.148	0.146	0.145	0.144	0.144	0.145	0.146	0.149	0.151	0.154	0.158	0.161	0.166	0.171	0.178	0.182	0.190	0.196	0.204	0.211	0.219	0.226	0.235	0.242	0.251	0.260	0.269	0.276	0.286	0.294	0.301	0.310	0.318	0.325	0.332	0.340	0.346	0.351	0.358	0.362	0.368	0.371	0.375	0.378	0.379	0.380	0.381	0.381	0.380	0.379	0.376	0.374	0.370	0.365	0.360	0.354	0.346	0.340	0.331	0.322	0.312	0.302	0.291	0.281	0.270	0.258	0.244	0.231	0.218	0.204	0.190	0.175	0.161	0.146	0.131	0.116	0.101	0.086	0.072	0.058	0.042	0.028	0.014	0.000	-0.014	-0.026	-0.039	-0.051	-0.062	-0.074	-0.084	-0.095	-0.104	-0.114	-0.121	-0.129	-0.136	-0.142	-0.149	-0.152	-0.156	-0.161	-0.162	-0.165	-0.168	-0.168	-0.168	-0.168	-0.166	-0.164	-0.161	-0.158	-0.155	-0.151	-0.145	-0.140	-0.135	-0.129	-0.122	-0.115	-0.108	-0.100	-0.092	-0.085	-0.078	-0.068	-0.060	-0.051	-0.044	-0.035	-0.026	-0.018	-0.009	-0.002	0.006	0.014	0.021	0.028	0.035	0.041	0.048	0.052	0.058	0.061	0.066	0.069	0.072	0.074	0.076	0.078	0.078	0.078	0.076	0.075	0.074	0.070	0.068	0.064	0.058	0.052	0.046	0.040	0.032	0.024	0.015	0.006	-0.004	-0.014	-0.024	-0.036	-0.048	-0.060	-0.072	-0.085	-0.099	-0.114	-0.128	-0.142	-0.156	-0.171	-0.186	-0.202	-0.218	-0.232	-0.249	-0.264	-0.280	-0.295	-0.310	-0.325	-0.340	-0.355	-0.369	-0.384	-0.399	-0.411	-0.426	-0.439	-0.451	-0.464	-0.476	-0.488	-0.499	-0.510	-0.520	-0.530	-0.539	-0.548	-0.556	-0.562	-0.570	-0.576	-0.584	-0.590	-0.594	-0.599	-0.602	-0.605	-0.608	-0.610	-0.611	-0.612	-0.612	-0.614	-0.612	-0.612	-0.611	-0.610	-0.608	-0.605	-0.602	-0.600	-0.596	-0.592	-0.589	-0.585	-0.580	-0.575	-0.570	-0.565	-0.560	-0.554	-0.549	-0.542	-0.538	-0.532	-0.528	-0.521	-0.516	-0.511	-0.506	-0.500	-0.495	-0.491	-0.486	-0.482	-0.478	-0.474	-0.470	-0.466	-0.462	-0.459	-0.456	-0.454	-0.451	-0.449	-0.448	-0.445	-0.444	-0.444	-0.442	-0.441	-0.441	-0.441	-0.441	-0.441	-0.441	-0.442	-0.442	-0.444	-0.445	-0.446	-0.448	-0.449	-0.451	-0.454	-0.455	-0.456	-0.459	-0.461	-0.462	-0.464	-0.465	-0.468	-0.469	-0.470	-0.471	-0.472	-0.474	-0.475	-0.475	-0.475	-0.475	-0.475	-0.475	-0.474	-0.474	-0.472	-0.470	-0.469	-0.468	-0.464	-0.462	-0.459	-0.455	-0.451	-0.449	-0.445	-0.439	-0.435	-0.430	-0.424	-0.418	-0.411	-0.406	-0.400	-0.392	-0.386	-0.379	-0.371	-0.364	-0.356	-0.349	-0.341	-0.332	-0.325	-0.318	-0.310	-0.301	-0.294	-0.286	-0.279	-0.271	-0.265	-0.258	-0.250	-0.244	-0.239	-0.232	-0.226	-0.221	-0.218	-0.212	-0.209	-0.206	-0.202	-0.200	-0.199	-0.198	-0.196	-0.196	-0.198	-0.198	-0.199	-0.201	-0.204	-0.206	-0.211	-0.215	-0.220	-0.225	-0.231	-0.238	-0.245	-0.252	-0.261	-0.269	-0.278	-0.288	-0.296	-0.306	-0.316	-0.328	-0.338	-0.349	-0.360	-0.370	-0.381	-0.392	-0.405	-0.415	-0.428	-0.438	-0.450	-0.460	-0.470	-0.479	-0.490	-0.499	-0.509	-0.518	-0.525	-0.534	-0.540	-0.548	-0.554	-0.560	-0.565	-0.570	-0.572	-0.578	-0.579	-0.581	-0.584	-0.584	-0.585	-0.584	-0.582	-0.581	-0.578	-0.576	-0.572	-0.569	-0.562	-0.558	-0.551	-0.545	-0.539	-0.531	-0.524	-0.515	-0.506	-0.496	-0.488	-0.479	-0.470	-0.460	-0.450	-0.440	-0.430	-0.420	-0.411	-0.401	-0.391	-0.382	-0.374	-0.365	-0.356	-0.348	-0.339	-0.331	-0.325	-0.318	-0.311	-0.304	-0.299	-0.292	-0.289	-0.284	-0.281	-0.276	-0.274	-0.271	-0.271	-0.269	-0.269	-0.268	-0.268	-0.269	-0.269	-0.270	-0.271	-0.274	-0.276	-0.279	-0.281	-0.284	-0.288	-0.290	-0.292	-0.298	-0.300	-0.304	-0.308	-0.310	-0.314	-0.318	-0.320	-0.322	-0.325	-0.328	-0.328	-0.330	-0.331	-0.331	-0.331	-0.331	-0.330	-0.330	-0.326	-0.324	-0.321	-0.316	-0.312	-0.308	-0.301	-0.295	-0.289	-0.280	-0.272	-0.262	-0.254	-0.242	-0.232	-0.220	-0.208	-0.196	-0.181	-0.168	-0.154	-0.139	-0.124	-0.108	-0.091	-0.075	-0.059	-0.041	-0.024	-0.005	0.014	0.031	0.049	0.068	0.085	0.102	0.122	0.140	0.156	0.174	0.191	0.209	0.225	0.241	0.256	0.271	0.286	0.300	0.312	0.326	0.338	0.349	0.360	0.370	0.379	0.388	0.395	0.401	0.408	0.412	0.418	0.420	0.422	0.424	0.425	0.425	0.424	0.422	0.420	0.416	0.412	0.408	0.402	0.396	0.390	0.382	0.374	0.366	0.356	0.348	0.338	0.329	0.318	0.306	0.295	0.285	0.274	0.262	0.251	0.240	0.229	0.218	0.208	0.196	0.186	0.176	0.165	0.156	0.148	0.139	0.130	0.122	0.114	0.109	0.101	0.098	0.092	0.088	0.084	0.081	0.079	0.076	0.076	0.076	0.076	0.078	0.080	0.082	0.086	0.090	0.096	0.100	0.106	0.114	0.121	0.130	0.139	0.148	0.159	0.169	0.178	0.191	0.202	0.216	0.229	0.242	0.254	0.269	0.282	0.298	0.312	0.326	0.341	0.355	0.370	0.385	0.400	0.415	0.429	0.444	0.458	0.471	0.486	0.499	0.512	0.525	0.538	0.550	0.561	0.571	0.582	0.594	0.602	0.611	0.619	0.626	0.634	0.640	0.646	0.651	0.655	0.658	0.661	0.662	0.664	0.665	0.664	0.664	0.661	0.659	0.656	0.651	0.648	0.642	0.636	0.630	0.622	0.615	0.606	0.598	0.588	0.578	0.568	0.558	0.546	0.534	0.522	0.510	0.498	0.484	0.470	0.458	0.444	0.429	0.414	0.400	0.386	0.371	0.356	0.344	0.329	0.315	0.300	0.286	0.271	0.258	0.244	0.230	0.216	0.202	0.190	0.178	0.164	0.152	0.140	0.129	0.118	0.105	0.095	0.084	0.074	0.062	0.054	0.044	0.034	0.025	0.016	0.009	-0.001	-0.009	-0.016	-0.024	-0.030	-0.038	-0.044	-0.051	-0.058	-0.064	-0.070	-0.075	-0.081	-0.088	-0.092	-0.099	-0.104	-0.110	-0.115	-0.121	-0.126	-0.131	-0.138	-0.142	-0.149	-0.155	-0.161	-0.165	-0.171	-0.178	-0.184	-0.190	-0.199	-0.205	-0.211	-0.219	-0.226	-0.234	-0.242	-0.250	-0.259	-0.266	-0.276	-0.285	-0.294	-0.302	-0.314	-0.324	-0.332	-0.344	-0.354	-0.364	-0.376	-0.386	-0.399	-0.409	-0.421	-0.432	-0.444	-0.455	-0.469	-0.480	-0.491	-0.502	-0.516	-0.528	-0.539	-0.550	-0.561	-0.574	-0.585	-0.596	-0.608	-0.619	-0.629	-0.638	-0.649	-0.658	-0.668	-0.676	-0.685	-0.694	-0.701	-0.709	-0.715	-0.722	-0.729	-0.735	-0.740	-0.745	-0.748	-0.752	-0.755	-0.759	-0.761	-0.764	-0.765	-0.765	-0.768	-0.768	-0.768	-0.768	-0.766	-0.764	-0.764	-0.761	-0.759	-0.756	-0.754	-0.750	-0.746	-0.744	-0.740	-0.736	-0.732	-0.729	-0.725	-0.722	-0.718	-0.715	-0.711	-0.709	-0.704	-0.701	-0.699	-0.696	-0.694	-0.692	-0.690	-0.689	-0.688	-0.686	-0.686	-0.686	-0.688	-0.688	-0.689	-0.690	-0.692	-0.695	-0.698	-0.701	-0.704	-0.708	-0.712	-0.718	-0.722	-0.729	-0.734	-0.740	-0.748	-0.754	-0.761	-0.768	-0.775	-0.784	-0.790	-0.799	-0.808	-0.815	-0.824	-0.831	-0.840	-0.849	-0.858	-0.865	-0.874	-0.882	-0.891	-0.899	-0.908	-0.915	-0.922	-0.930	-0.938	-0.945	-0.951	-0.958	-0.965	-0.970	-0.975	-0.980	-0.984	-0.989	-0.992	-0.996	-1.000	-1.002	-1.005	-1.008	-1.009	-1.010	-1.011	-1.011	-1.011	-1.011	-1.011	-1.010	-1.008	-1.006	-1.004	-1.001	-0.999	-0.995	-0.992	-0.989	-0.985	-0.980	-0.975	-0.970	-0.965	-0.959	-0.954	-0.949	-0.942	-0.938	-0.930	-0.925	-0.919	-0.912	-0.906	-0.900	-0.892	-0.888	-0.880	-0.875	-0.869	-0.864	-0.856	-0.851	-0.846	-0.841	-0.836	-0.831	-0.828	-0.822	-0.819	-0.816	-0.812	-0.810	-0.808	-0.805	-0.804	-0.802	-0.802	-0.801	-0.801	-0.802	-0.802	-0.804	-0.805	-0.808	-0.810	-0.812	-0.816	-0.820	-0.824	-0.828	-0.832	-0.838	-0.844	-0.850	-0.855	-0.861	-0.870	-0.876	-0.882	-0.890	-0.898	-0.905	-0.912	-0.921	-0.930	-0.938	-0.945	-0.954	-0.961	-0.970	-0.978	-0.988	-0.995	-1.002	-1.010	-1.019	-1.025	-1.031	-1.039	-1.046	-1.052	-1.058	-1.064	-1.070	-1.075	-1.080	-1.085	-1.089	-1.094	-1.098	-1.100	-1.102	-1.106	-1.108	-1.110	-1.111	-1.112	-1.112	-1.114	-1.115	-1.115	-1.115	-1.112	-1.112	-1.111	-1.109	-1.108	-1.105	-1.104	-1.101	-1.099	-1.096	-1.094	-1.091	-1.088	-1.085	-1.082	-1.080	-1.076	-1.074	-1.071	-1.068	-1.065	-1.064	-1.061	-1.059	-1.058	-1.055	-1.054	-1.052	-1.051	-1.050	-1.049	-1.049	-1.048	-1.048	-1.049	-1.049	-1.051	-1.052	-1.054	-1.055	-1.056	-1.059	-1.062	-1.065	-1.068	-1.070	-1.074	-1.078	-1.081	-1.085	-1.089	-1.094	-1.099	-1.102	-1.108	-1.111	-1.116	-1.121	-1.125	-1.130	-1.135	-1.140	-1.145	-1.149	-1.152	-1.158	-1.161	-1.166	-1.170	-1.174	-1.176	-1.180	-1.184	-1.186	-1.189	-1.191	-1.192	-1.194	-1.195	-1.196	-1.198	-1.198	-1.198	-1.196	-1.196	-1.195	-1.192	-1.191	-1.189	-1.185	-1.182	-1.179	-1.175	-1.170	-1.166	-1.161	-1.154	-1.149	-1.142	-1.135	-1.129	-1.120	-1.114	-1.106	-1.096	-1.088	-1.078	-1.069	-1.059	-1.048	-1.038	-1.028	-1.016	-1.005	-0.994	-0.982	-0.972	-0.960	-0.949	-0.938	-0.925	-0.914	-0.902	-0.891	-0.879	-0.868	-0.858	-0.846	-0.835	-0.825	-0.815	-0.805	-0.795	-0.785	-0.778	-0.769	-0.761	-0.752	-0.746	-0.740	-0.732	-0.728	-0.722	-0.718	-0.715	-0.710	-0.708	-0.706	-0.704	-0.704	-0.702	-0.704	-0.704	-0.704	-0.706	-0.709	-0.711	-0.714	-0.718	-0.722	-0.726	-0.732	-0.736	-0.742	-0.749	-0.755	-0.761	-0.768	-0.775	-0.781	-0.789	-0.798	-0.804	-0.811	-0.820	-0.828	-0.834	-0.841	-0.849	-0.856	-0.862	-0.870	-0.875	-0.881	-0.886	-0.892	-0.898	-0.902	-0.908	-0.911	-0.914	-0.918	-0.920	-0.924	-0.925	-0.928	-0.928	-0.929	-0.929	-0.929	-0.928	-0.928	-0.926	-0.925	-0.922	-0.921	-0.919	-0.915	-0.912	-0.909	-0.905	-0.901	-0.898	-0.892	-0.889	-0.886	-0.881	-0.876	-0.874	-0.869	-0.865	-0.860	-0.856	-0.852	-0.851	-0.848	-0.845	-0.842	-0.840	-0.838	-0.838	-0.836	-0.835	-0.836	-0.835	-0.836	-0.839	-0.839	-0.841	-0.845	-0.848	-0.851	-0.855	-0.860	-0.866	-0.870	-0.876	-0.884	-0.890	-0.899	-0.906	-0.914	-0.922	-0.930	-0.940	-0.949	-0.958	-0.968	-0.978	-0.988	-0.998	-1.008	-1.016	-1.028	-1.036	-1.048	-1.056	-1.066	-1.075	-1.084	-1.094	-1.102	-1.110	-1.118	-1.126	-1.132	-1.139	-1.145	-1.151	-1.156	-1.161	-1.165	-1.169	-1.171	-1.174	-1.176	-1.176	-1.176	-1.176	-1.176	-1.175	-1.172	-1.169	-1.165	-1.161	-1.158	-1.151	-1.145	-1.139	-1.132	-1.124	-1.115	-1.106	-1.098	-1.088	-1.076	-1.065	-1.055	-1.042	-1.031	-1.019	-1.006	-0.991	-0.978	-0.964	-0.950	-0.935	-0.920	-0.906	-0.891	-0.876	-0.861	-0.846	-0.831	-0.816	-0.802	-0.788	-0.772	-0.759	-0.744	-0.730	-0.716	-0.704	-0.691	-0.679	-0.666	-0.655	-0.644	-0.634	-0.622	-0.612	-0.604	-0.595	-0.588	-0.580	-0.574	-0.568	-0.561	-0.558	-0.551	-0.548	-0.546	-0.542	-0.541	-0.540	-0.539	-0.540	-0.540	-0.540	-0.542	-0.545	-0.548	-0.550	-0.554	-0.558	-0.561	-0.566	-0.571	-0.576	-0.581	-0.586	-0.592	-0.598	-0.604	-0.609	-0.615	-0.621	-0.626	-0.632	-0.639	-0.644	-0.650	-0.655	-0.660	-0.666	-0.670	-0.674	-0.679	-0.682	-0.686	-0.689	-0.691	-0.695	-0.698	-0.699	-0.700	-0.701	-0.702	-0.704	-0.702	-0.702	-0.702	-0.702	-0.702	-0.701	-0.700	-0.699	-0.698	-0.696	-0.694	-0.692	-0.690	-0.689	-0.686	-0.685	-0.684	-0.682	-0.680	-0.679	-0.678	-0.676	-0.675	-0.675	-0.674	-0.675	-0.675	-0.675	-0.676	-0.678	-0.680	-0.681	-0.684	-0.688	-0.691	-0.695	-0.699	-0.704	-0.709	-0.715	-0.720	-0.728	-0.734	-0.741	-0.749	-0.758	-0.768	-0.776	-0.786	-0.796	-0.806	-0.819	-0.829	-0.841	-0.854	-0.866	-0.879	-0.892	-0.906	-0.920	-0.934	-0.949	-0.964	-0.979	-0.995	-1.010	-1.025	-1.041	-1.058	-1.075	-1.091	-1.108	-1.125	-1.142	-1.159	-1.176	-1.192	-1.210	-1.226	-1.244	-1.260	-1.276	-1.294	-1.310	-1.326	-1.342	-1.359	-1.374	-1.389	-1.404	-1.419	-1.432	-1.446	-1.460	-1.472	-1.485	-1.496	-1.508	-1.519	-1.529	-1.539	-1.546	-1.555	-1.562	-1.569	-1.575	-1.580	-1.585	-1.589	-1.591	-1.592	-1.594	-1.595	-1.594	-1.591	-1.590	-1.586	-1.582	-1.578	-1.571	-1.566	-1.559	-1.550	-1.541	-1.531	-1.521	-1.510	-1.499	-1.485	-1.472	-1.460	-1.445	-1.430	-1.415	-1.399	-1.384	-1.366	-1.350	-1.332	-1.315	-1.298	-1.280	-1.261	-1.244	-1.225	-1.208	-1.190	-1.171	-1.154	-1.136	-1.119	-1.101	-1.085	-1.068	-1.051	-1.034	-1.019	-1.004	-0.988	-0.974	-0.959	-0.944	-0.931	-0.919	-0.906	-0.894	-0.882	-0.871	-0.861	-0.851	-0.841	-0.831	-0.824	-0.815	-0.808	-0.800	-0.794	-0.786	-0.780	-0.774	-0.769	-0.764	-0.759	-0.754	-0.750	-0.746	-0.741	-0.738	-0.734	-0.730	-0.726	-0.724	-0.720	-0.716	-0.714	-0.710	-0.708	-0.704	-0.700	-0.696	-0.692	-0.689	-0.685	-0.681	-0.676	-0.671	-0.666	-0.662	-0.658	-0.651	-0.646	-0.640	-0.634	-0.628	-0.621	-0.615	-0.609	-0.601	-0.594	-0.588	-0.579	-0.571	-0.562	-0.555	-0.546	-0.538	-0.530	-0.521	-0.511	-0.501	-0.492	-0.482	-0.475	-0.465	-0.455	-0.445	-0.436	-0.426	-0.416	-0.408	-0.398	-0.390	-0.380	-0.371	-0.362	-0.354	-0.345	-0.336	-0.329	-0.320	-0.312	-0.305	-0.296	-0.289	-0.284	-0.276	-0.270	-0.264	-0.258	-0.251	-0.248	-0.241	-0.236	-0.231	-0.228	-0.224	-0.220	-0.216	-0.214	-0.210	-0.208	-0.205	-0.202	-0.200	-0.199	-0.198	-0.195	-0.195	-0.192	-0.191	-0.191	-0.189	-0.189	-0.188	-0.188	-0.186	-0.185	-0.185	-0.185	-0.184	-0.184	-0.182	-0.181	-0.180	-0.180	-0.179	-0.178	-0.176	-0.175	-0.174	-0.172	-0.170	-0.169	-0.166	-0.164	-0.161	-0.159	-0.156	-0.154	-0.150	-0.148	-0.142	-0.140	-0.136	-0.131	-0.129	-0.124	-0.119	-0.114	-0.109	-0.104	-0.099	-0.094	-0.089	-0.082	-0.076	-0.071	-0.065	-0.060	-0.052	-0.048	-0.041	-0.034	-0.028	-0.021	-0.014	-0.008	-0.001	0.005	0.012	0.019	0.024	0.029	0.035	0.041	0.048	0.052	0.059	0.062	0.068	0.071	0.076	0.079	0.082	0.085	0.088	0.090	0.090	0.092	0.092	0.092	0.091	0.091	0.090	0.086	0.084	0.080	0.076	0.071	0.066	0.060	0.054	0.046	0.038	0.030	0.020	0.010	0.000	-0.011	-0.024	-0.035	-0.049	-0.061	-0.075	-0.090	-0.105	-0.119	-0.135	-0.150	-0.168	-0.184	-0.199	-0.216	-0.232	-0.250	-0.268	-0.284	-0.301	-0.318	-0.335	-0.351	-0.368	-0.385	-0.400	-0.416	-0.431	-0.445	-0.459	-0.472	-0.486	-0.499	-0.511	-0.522	-0.534	-0.544	-0.552	-0.562	-0.570	-0.576	-0.584	-0.590	-0.595	-0.600	-0.602	-0.605	-0.608	-0.610	-0.611	-0.611	-0.610	-0.609	-0.606	-0.605	-0.601	-0.599	-0.594	-0.588	-0.582	-0.578	-0.571	-0.564	-0.558	-0.551	-0.542	-0.536	-0.529	-0.520	-0.512	-0.505	-0.496	-0.488	-0.479	-0.471	-0.464	-0.455	-0.448	-0.440	-0.432	-0.425	-0.419	-0.412	-0.406	-0.400	-0.395	-0.389	-0.385	-0.380	-0.376	-0.374	-0.371	-0.369	-0.366	-0.365	-0.364	-0.364	-0.364	-0.365	-0.366	-0.368	-0.370	-0.371	-0.376	-0.379	-0.382	-0.388	-0.392	-0.399	-0.404	-0.410	-0.418	-0.424	-0.431	-0.440	-0.446	-0.455	-0.464	-0.474	-0.482	-0.492	-0.501	-0.511	-0.521	-0.531	-0.542	-0.552	-0.562	-0.574	-0.585	-0.595	-0.606	-0.618	-0.626	-0.638	-0.648	-0.658	-0.668	-0.679	-0.688	-0.699	-0.708	-0.718	-0.726	-0.735	-0.744	-0.752	-0.760	-0.769	-0.776	-0.784	-0.790	-0.798	-0.804	-0.810	-0.815	-0.821	-0.826	-0.831	-0.838	-0.841	-0.844	-0.849	-0.852	-0.855	-0.856	-0.859	-0.861	-0.864	-0.865	-0.868	-0.868	-0.869	-0.869	-0.870	-0.870	-0.871	-0.870	-0.870	-0.870	-0.869	-0.869	-0.869	-0.868	-0.868	-0.866	-0.865	-0.864	-0.862	-0.861	-0.860	-0.860	-0.859	-0.858	-0.856	-0.855	-0.855	-0.854	-0.852	-0.852	-0.851	-0.852	-0.851	-0.851	-0.851	-0.851	-0.851	-0.852	-0.852	-0.854	-0.855	-0.856	-0.856	-0.859	-0.860	-0.862	-0.864	-0.866	-0.868	-0.870	-0.872	-0.876	-0.879	-0.881	-0.885	-0.889	-0.892	-0.895	-0.900	-0.904	-0.908	-0.914	-0.918	-0.922	-0.928	-0.932	-0.938	-0.941	-0.946	-0.951	-0.956	-0.961	-0.966	-0.971	-0.976	-0.982	-0.986	-0.991	-0.996	-1.000	-1.004	-1.008	-1.014	-1.016	-1.020	-1.022	-1.025	-1.029	-1.031	-1.032	-1.035	-1.036	-1.038	-1.039	-1.039	-1.038	-1.036	-1.034	-1.032	-1.030	-1.028	-1.024	-1.020	-1.016	-1.011	-1.005	-0.999	-0.992	-0.985	-0.979	-0.970	-0.961	-0.951	-0.942	-0.932	-0.921	-0.910	-0.899	-0.886	-0.874	-0.861	-0.848	-0.834	-0.820	-0.805	-0.791	-0.776	-0.760	-0.746	-0.730	-0.715	-0.699	-0.684	-0.668	-0.651	-0.636	-0.620	-0.602	-0.588	-0.572	-0.556	-0.541	-0.526	-0.510	-0.495	-0.481	-0.466	-0.451	-0.436	-0.424	-0.409	-0.396	-0.384	-0.370	-0.358	-0.345	-0.334	-0.322	-0.311	-0.300	-0.290	-0.280	-0.269	-0.259	-0.250	-0.241	-0.232	-0.224	-0.216	-0.208	-0.200	-0.192	-0.184	-0.178	-0.170	-0.162	-0.156	-0.150	-0.144	-0.138	-0.131	-0.125	-0.119	-0.111	-0.105	-0.100	-0.092	-0.088	-0.080	-0.075	-0.069	-0.062	-0.056	-0.050	-0.042	-0.036	-0.030	-0.024	-0.016	-0.010	-0.002	0.005	0.011	0.019	0.026	0.032	0.040	0.046	0.052	0.060	0.066	0.074	0.080	0.088	0.092	0.100	0.106	0.111	0.118	0.122	0.128	0.132	0.138	0.141	0.145	0.149	0.151	0.155	0.156	0.158	0.160	0.160	0.160	0.160	0.159	0.159	0.156	0.155	0.151	0.149	0.144	0.140	0.135	0.129	0.122	0.116	0.109	0.100	0.092	0.085	0.075	0.066	0.056	0.045	0.035	0.025	0.014	0.002	-0.009	-0.021	-0.034	-0.045	-0.058	-0.070	-0.082	-0.095	-0.108	-0.119	-0.131	-0.141	-0.154	-0.165	-0.176	-0.186	-0.198	-0.208	-0.218	-0.225	-0.234	-0.241	-0.249	-0.256	-0.262	-0.268	-0.272	-0.278	-0.281	-0.284	-0.285	-0.288	-0.288	-0.288	-0.288	-0.286	-0.282	-0.279	-0.276	-0.271	-0.266	-0.260	-0.254	-0.246	-0.238	-0.230	-0.220	-0.210	-0.200	-0.189	-0.178	-0.165	-0.152	-0.141	-0.129	-0.116	-0.101	-0.088	-0.075	-0.061	-0.048	-0.034	-0.021	-0.008	0.006	0.019	0.031	0.044	0.056	0.069	0.080	0.091	0.102	0.112	0.122	0.131	0.140	0.148	0.155	0.161	0.168	0.174	0.179	0.184	0.188	0.191	0.194	0.196	0.198	0.199	0.199	0.199	0.199	0.198	0.196	0.194	0.191	0.189	0.186	0.182	0.180	0.175	0.172	0.168	0.164	0.159	0.155	0.150	0.146	0.141	0.138	0.134	0.129	0.125	0.121	0.118	0.114	0.110	0.108	0.105	0.102	0.100	0.099	0.099	0.096	0.096	0.095	0.096	0.096	0.098	0.099	0.100	0.102	0.104	0.108	0.110	0.114	0.118	0.121	0.125	0.130	0.134	0.141	0.146	0.151	0.158	0.164	0.169	0.176	0.184	0.191	0.199	0.206	0.214	0.222	0.230	0.239	0.246	0.255	0.264	0.271	0.280	0.289	0.298	0.306	0.315	0.324	0.331	0.340	0.349	0.356	0.365	0.374	0.381	0.389	0.396	0.404	0.410	0.418	0.425	0.431	0.436	0.442	0.448	0.454	0.459	0.462	0.466	0.470	0.474	0.476	0.479	0.481	0.482	0.484	0.484	0.485	0.485	0.484	0.484	0.481	0.480	0.478	0.475	0.472	0.469	0.465	0.460	0.456	0.451	0.445	0.440	0.434	0.429	0.422	0.416	0.409	0.402	0.395	0.389	0.380	0.374	0.366	0.359	0.350	0.342	0.336	0.329	0.322	0.316	0.309	0.302	0.296	0.290	0.284	0.279	0.272	0.269	0.264	0.260	0.255	0.251	0.248	0.245	0.241	0.239	0.238	0.236	0.234	0.232	0.231	0.231	0.231	0.231	0.231	0.232	0.234	0.235	0.236	0.238	0.240	0.242	0.244	0.245	0.249	0.250	0.252	0.254	0.258	0.259	0.261	0.262	0.265	0.266	0.268	0.269	0.270	0.270	0.271	0.271	0.272	0.271	0.271	0.270	0.269	0.268	0.265	0.264	0.260	0.258	0.254	0.250	0.246	0.241	0.238	0.231	0.226	0.221	0.215	0.208	0.201	0.195	0.188	0.181	0.172	0.165	0.158	0.150	0.141	0.134	0.126	0.119	0.111	0.102	0.095	0.088	0.080	0.072	0.066	0.059	0.052	0.046	0.040	0.034	0.028	0.022	0.020	0.015	0.010	0.008	0.004	0.002	0.000	-0.001	-0.001	-0.001	-0.001	-0.001	0.000	0.001	0.004	0.008	0.010	0.014	0.016	0.021	0.026	0.031	0.036	0.044	0.050	0.058	0.064	0.071	0.079	0.086	0.094	0.102	0.111	0.120	0.129	0.138	0.146	0.155	0.164	0.171	0.181	0.189	0.196	0.205	0.212	0.220	0.226	0.234	0.240	0.246	0.251	0.256	0.261	0.266	0.270	0.272	0.276	0.278	0.280	0.282	0.282	0.282	0.282	0.281	0.280	0.279	0.275	0.272	0.269	0.264	0.260	0.255	0.250	0.242	0.236	0.230	0.222	0.214	0.206	0.198	0.189	0.179	0.170	0.160	0.151	0.141	0.131	0.121	0.110	0.100	0.090	0.079	0.069	0.059	0.048	0.038	0.028	0.018	0.008	-0.002	-0.011	-0.021	-0.029	-0.039	-0.046	-0.055	-0.062	-0.070	-0.076	-0.082	-0.089	-0.094	-0.100	-0.105	-0.109	-0.114	-0.118	-0.119	-0.122	-0.124	-0.126	-0.126	-0.128	-0.128	-0.128	-0.126	-0.125	-0.122	-0.120	-0.118	-0.115	-0.111	-0.108	-0.104	-0.099	-0.094	-0.089	-0.082	-0.076	-0.070	-0.062	-0.056	-0.049	-0.042	-0.034	-0.028	-0.019	-0.010	-0.004	0.005	0.012	0.020	0.029	0.036	0.044	0.050	0.059	0.065	0.072	0.079	0.085	0.090	0.096	0.102	0.106	0.110	0.114	0.119	0.120	0.122	0.125	0.125	0.126	0.126	0.125	0.125	0.124	0.121	0.119	0.114	0.110	0.106	0.101	0.095	0.089	0.082	0.075	0.068	0.060	0.050	0.041	0.032	0.022	0.012	0.002	-0.008	-0.018	-0.029	-0.041	-0.051	-0.062	-0.072	-0.084	-0.095	-0.106	-0.116	-0.126	-0.138	-0.146	-0.156	-0.166	-0.175	-0.182	-0.191	-0.198	-0.205	-0.211	-0.218	-0.222	-0.228	-0.232	-0.235	-0.239	-0.241	-0.242	-0.244	-0.244	-0.242	-0.242	-0.241	-0.239	-0.236	-0.232	-0.229	-0.224	-0.220	-0.214	-0.208	-0.201	-0.194	-0.186	-0.179	-0.169	-0.160	-0.151	-0.141	-0.132	-0.121	-0.111	-0.101	-0.090	-0.079	-0.068	-0.056	-0.046	-0.034	-0.022	-0.010	0.000	0.012	0.024	0.034	0.045	0.056	0.068	0.080	0.090	0.101	0.111	0.122	0.131	0.141	0.151	0.160	0.170	0.179	0.188	0.196	0.204	0.211	0.220	0.226	0.232	0.239	0.246	0.251	0.256	0.261	0.265	0.269	0.274	0.276	0.280	0.282	0.284	0.286	0.288	0.289	0.289	0.289	0.289	0.288	0.286	0.285	0.284	0.280	0.278	0.274	0.269	0.266	0.260	0.256	0.250	0.245	0.238	0.232	0.225	0.219	0.211	0.205	0.198	0.189	0.181	0.172	0.165	0.156	0.148	0.140	0.131	0.122	0.115	0.108	0.100	0.091	0.084	0.078	0.070	0.064	0.056	0.050	0.045	0.040	0.034	0.030	0.025	0.022	0.019	0.016	0.012	0.011	0.010	0.009	0.009	0.008	0.008	0.009	0.010	0.011	0.012	0.015	0.018	0.021	0.024	0.028	0.031	0.035	0.039	0.042	0.048	0.051	0.055	0.060	0.065	0.069	0.072	0.076	0.081	0.085	0.089	0.092	0.096	0.099	0.101	0.105	0.108	0.109	0.110	0.112	0.114	0.114	0.115	0.115	0.115	0.115	0.115	0.114	0.112	0.111	0.111	0.109	0.106	0.105	0.102	0.101	0.099	0.096	0.094	0.091	0.090	0.086	0.085	0.082	0.081	0.079	0.078	0.075	0.074	0.074	0.072	0.071	0.072	0.074	0.075	0.075	0.076	0.079	0.081	0.085	0.088	0.091	0.096	0.100	0.106	0.112	0.119	0.125	0.132	0.140	0.149	0.158	0.166	0.176	0.186	0.196	0.208	0.219	0.230	0.241	0.254	0.266	0.280	0.294	0.308	0.320	0.334	0.349	0.361	0.376	0.390	0.405	0.419	0.432	0.446	0.460	0.475	0.488	0.501	0.515	0.528	0.540	0.551	0.564	0.575	0.586	0.598	0.608	0.618	0.626	0.635	0.642	0.651	0.659	0.665	0.670	0.676	0.681	0.685	0.689	0.691	0.694	0.696	0.698	0.696	0.698	0.696	0.695	0.692	0.690	0.686	0.682	0.679	0.674	0.668	0.662	0.656	0.649	0.641	0.634	0.625	0.616	0.608	0.599	0.589	0.579	0.569	0.558	0.548	0.536	0.524	0.512	0.501	0.489	0.478	0.466	0.454	0.442	0.431	0.420	0.408	0.398	0.386	0.375	0.364	0.354	0.342	0.334	0.324	0.315	0.306	0.298	0.290	0.282	0.275	0.268	0.262	0.256	0.252	0.248	0.244	0.240	0.236	0.235	0.234	0.234	0.234	0.234	0.235	0.236	0.239	0.241	0.245	0.249	0.252	0.258	0.262	0.269	0.275	0.281	0.289	0.296	0.302	0.310	0.318	0.325	0.335	0.342	0.350	0.358	0.365	0.372	0.381	0.389	0.395	0.402	0.409	0.415	0.421	0.426	0.430	0.435	0.439	0.441	0.444	0.446	0.448	0.446	0.446	0.445	0.444	0.441	0.438	0.432	0.429	0.422	0.416	0.409	0.401	0.394	0.384	0.374	0.364	0.354	0.342	0.330	0.318	0.305	0.292	0.279	0.265	0.250	0.236	0.222	0.206	0.192	0.178	0.162	0.146	0.132	0.118	0.102	0.089	0.075	0.061	0.049	0.035	0.022	0.011	0.000	-0.011	-0.021	-0.031	-0.041	-0.049	-0.058	-0.065	-0.070	-0.075	-0.081	-0.086	-0.089	-0.092	-0.094	-0.096	-0.096	-0.096	-0.095	-0.094	-0.092	-0.089	-0.085	-0.081	-0.078	-0.071	-0.065	-0.060	-0.054	-0.046	-0.038	-0.030	-0.022	-0.015	-0.008	0.002	0.011	0.020	0.029	0.038	0.046	0.054	0.062	0.071	0.079	0.086	0.094	0.101	0.108	0.114	0.119	0.125	0.130	0.134	0.136	0.139	0.141	0.144	0.144	0.145	0.145	0.142	0.141	0.139	0.135	0.131	0.126	0.120	0.114	0.108	0.100	0.092	0.084	0.075	0.064	0.054	0.042	0.031	0.020	0.008	-0.006	-0.019	-0.032	-0.046	-0.061	-0.075	-0.090	-0.104	-0.119	-0.134	-0.149	-0.164	-0.178	-0.192	-0.209	-0.222	-0.238	-0.251	-0.265	-0.279	-0.292	-0.306	-0.319	-0.331	-0.344	-0.356	-0.368	-0.380	-0.390	-0.400	-0.410	-0.421	-0.430	-0.439	-0.446	-0.455	-0.462	-0.470	-0.476	-0.484	-0.489	-0.495	-0.499	-0.504	-0.507	-0.511	-0.515	-0.518	-0.520	-0.522	-0.525	-0.525	-0.526	-0.528	-0.528	-0.528	-0.528	-0.528	-0.526	-0.525	-0.525	-0.522	-0.520	-0.519	-0.515	-0.514	-0.510	-0.507	-0.504	-0.501	-0.498	-0.495	-0.491	-0.486	-0.482	-0.479	-0.475	-0.472	-0.468	-0.462	-0.460	-0.456	-0.452	-0.448	-0.444	-0.440	-0.436	-0.432	-0.429	-0.425	-0.422	-0.419	-0.416	-0.414	-0.410	-0.409	-0.406	-0.404	-0.401	-0.400	-0.398	-0.398	-0.395	-0.394	-0.392	-0.392	-0.391	-0.390	-0.390	-0.390	-0.390	-0.390	-0.390	-0.390	-0.390	-0.391	-0.391	-0.392	-0.392	-0.394	-0.394	-0.395	-0.395	-0.396	-0.396	-0.396	-0.396	-0.398	-0.396	-0.396	-0.396	-0.395	-0.396	-0.395	-0.392	-0.392	-0.391	-0.389	-0.388	-0.385	-0.382	-0.380	-0.376	-0.374	-0.370	-0.366	-0.362	-0.358	-0.354	-0.349	-0.342	-0.338	-0.331	-0.326	-0.320	-0.314	-0.308	-0.300	-0.294	-0.288	-0.280	-0.272	-0.265	-0.259	-0.251	-0.244	-0.238	-0.230	-0.221	-0.215	-0.209	-0.202	-0.195	-0.189	-0.181	-0.176	-0.171	-0.165	-0.160	-0.156	-0.150	-0.146	-0.142	-0.140	-0.136	-0.135	-0.132	-0.131	-0.131	-0.131	-0.130	-0.131	-0.132	-0.134	-0.136	-0.139	-0.142	-0.145	-0.150	-0.154	-0.159	-0.164	-0.170	-0.175	-0.181	-0.189	-0.196	-0.204	-0.211	-0.219	-0.228	-0.236	-0.245	-0.254	-0.261	-0.271	-0.280	-0.289	-0.298	-0.306	-0.315	-0.322	-0.332	-0.340	-0.348	-0.354	-0.361	-0.369	-0.375	-0.381	-0.386	-0.391	-0.395	-0.400	-0.402	-0.406	-0.409	-0.411	-0.414	-0.414	-0.414	-0.414	-0.412	-0.411	-0.409	-0.408	-0.404	-0.400	-0.395	-0.391	-0.386	-0.380	-0.374	-0.366	-0.360	-0.351	-0.344	-0.336	-0.326	-0.319	-0.309	-0.299	-0.290	-0.280	-0.271	-0.261	-0.252	-0.241	-0.232	-0.222	-0.212	-0.204	-0.195	-0.186	-0.178	-0.169	-0.161	-0.152	-0.146	-0.139	-0.132	-0.126	-0.121	-0.115	-0.111	-0.108	-0.104	-0.100	-0.098	-0.096	-0.094	-0.092	-0.091	-0.092	-0.092	-0.094	-0.095	-0.096	-0.098	-0.100	-0.104	-0.108	-0.110	-0.114	-0.118	-0.122	-0.126	-0.131	-0.136	-0.140	-0.145	-0.150	-0.155	-0.159	-0.164	-0.168	-0.171	-0.175	-0.179	-0.181	-0.185	-0.188	-0.190	-0.191	-0.192	-0.192	-0.194	-0.194	-0.192	-0.190	-0.188	-0.185	-0.181	-0.178	-0.172	-0.166	-0.160	-0.154	-0.145	-0.138	-0.128	-0.118	-0.108	-0.096	-0.084	-0.072	-0.059	-0.045	-0.030	-0.015	0.000	0.015	0.031	0.049	0.065	0.082	0.101	0.119	0.136	0.155	0.174	0.192	0.211	0.230	0.249	0.268	0.286	0.302	0.321	0.339	0.355	0.372	0.389	0.405	0.420	0.435	0.450	0.462	0.476	0.489	0.500	0.511	0.521	0.530	0.539	0.546	0.552	0.560	0.564	0.569	0.571	0.575	0.578	0.578	0.579	0.578	0.576	0.574	0.571	0.566	0.562	0.558	0.552	0.546	0.539	0.532	0.525	0.516	0.507	0.499	0.489	0.480	0.471	0.460	0.450	0.441	0.430	0.420	0.410	0.400	0.390	0.380	0.370	0.361	0.352	0.344	0.336	0.329	0.320	0.312	0.306	0.300	0.296	0.291	0.288	0.282	0.280	0.276	0.275	0.274	0.274	0.274	0.276	0.278	0.280	0.282	0.286	0.291	0.296	0.302	0.309	0.318	0.325	0.334	0.342	0.352	0.362	0.374	0.385	0.396	0.410	0.422	0.435	0.450	0.464	0.479	0.492	0.506	0.522	0.538	0.552	0.569	0.584	0.599	0.614	0.630	0.645	0.659	0.675	0.689	0.704	0.718	0.730	0.744	0.758	0.769	0.780	0.791	0.802	0.811	0.822	0.830	0.839	0.846	0.851	0.856	0.861	0.866	0.869	0.871	0.874	0.874	0.874	0.872	0.871	0.869	0.865	0.860	0.855	0.849	0.842	0.835	0.826	0.819	0.809	0.798	0.788	0.776	0.764	0.751	0.739	0.725	0.710	0.696	0.682	0.666	0.651	0.636	0.620	0.604	0.589	0.572	0.556	0.539	0.524	0.507	0.491	0.476	0.460	0.444	0.430	0.414	0.399	0.385	0.369	0.355	0.341	0.329	0.315	0.302	0.291	0.279	0.266	0.255	0.245	0.235	0.225	0.215	0.205	0.196	0.188	0.180	0.171	0.164	0.156	0.150	0.144	0.138	0.131	0.126	0.120	0.115	0.110	0.104	0.100	0.095	0.090	0.086	0.081	0.076	0.072	0.068	0.064	0.059	0.055	0.050	0.045	0.040	0.036	0.030	0.025	0.020	0.014	0.008	0.001	-0.006	-0.012	-0.019	-0.026	-0.035	-0.041	-0.050	-0.059	-0.068	-0.076	-0.088	-0.096	-0.106	-0.118	-0.129	-0.140	-0.151	-0.162	-0.175	-0.188	-0.200	-0.212	-0.226	-0.240	-0.254	-0.268	-0.281	-0.295	-0.309	-0.324	-0.338	-0.352	-0.366	-0.381	-0.396	-0.409	-0.424	-0.439	-0.452	-0.468	-0.481	-0.494	-0.507	-0.521	-0.534	-0.546	-0.559	-0.570	-0.582	-0.592	-0.604	-0.614	-0.624	-0.634	-0.642	-0.651	-0.659	-0.666	-0.674	-0.680	-0.685	-0.690	-0.695	-0.700	-0.702	-0.706	-0.709	-0.711	-0.712	-0.714	-0.715	-0.716	-0.716	-0.715	-0.715	-0.714	-0.711	-0.710	-0.708	-0.706	-0.702	-0.700	-0.699	-0.695	-0.692	-0.689	-0.686	-0.682	-0.680	-0.678	-0.674	-0.671	-0.670	-0.668	-0.666	-0.664	-0.662	-0.661	-0.661	-0.660	-0.660	-0.661	-0.661	-0.662	-0.664	-0.666	-0.669	-0.671	-0.675	-0.679	-0.682	-0.688	-0.691	-0.698	-0.702	-0.709	-0.716	-0.724	-0.730	-0.738	-0.745	-0.754	-0.761	-0.770	-0.779	-0.788	-0.796	-0.806	-0.815	-0.824	-0.832	-0.842	-0.851	-0.861	-0.870	-0.879	-0.888	-0.896	-0.904	-0.912	-0.920	-0.929	-0.936	-0.944	-0.951	-0.958	-0.964	-0.970	-0.976	-0.981	-0.986	-0.990	-0.995	-0.999	-1.002	-1.004	-1.008	-1.009	-1.010	-1.011	-1.012	-1.014	-1.012	-1.012	-1.011	-1.009	-1.008	-1.005	-1.002	-0.999	-0.996	-0.992	-0.988	-0.984	-0.979	-0.975	-0.969	-0.964	-0.958	-0.950	-0.944	-0.936	-0.931	-0.924	-0.916	-0.908	-0.901	-0.894	-0.885	-0.878	-0.870	-0.862	-0.854	-0.846	-0.838	-0.830	-0.822	-0.815	-0.808	-0.800	-0.792	-0.786	-0.779	-0.772	-0.766	-0.760	-0.754	-0.750	-0.745	-0.740	-0.735	-0.732	-0.728	-0.724	-0.722	-0.720	-0.719	-0.716	-0.715	-0.715	-0.715	-0.716	-0.718	-0.718	-0.720	-0.722	-0.725	-0.729	-0.732	-0.736	-0.741	-0.746	-0.752	-0.758	-0.764	-0.771	-0.778	-0.785	-0.792	-0.800	-0.809	-0.815	-0.824	-0.832	-0.841	-0.850	-0.859	-0.868	-0.876	-0.885	-0.894	-0.904	-0.912	-0.921	-0.929	-0.936	-0.944	-0.951	-0.959	-0.966	-0.972	-0.980	-0.986	-0.991	-0.998	-1.002	-1.006	-1.012	-1.016	-1.020	-1.022	-1.026	-1.028	-1.030	-1.031	-1.034	-1.034	-1.034	-1.034	-1.035	-1.034	-1.034	-1.032	-1.031	-1.030	-1.028	-1.025	-1.024	-1.020	-1.018	-1.015	-1.011	-1.010	-1.006	-1.004	-1.000	-0.998	-0.994	-0.991	-0.989	-0.986	-0.982	-0.980	-0.978	-0.976	-0.974	-0.971	-0.970	-0.969	-0.968	-0.966	-0.966	-0.966	-0.966	-0.966	-0.966	-0.968	-0.968	-0.969	-0.971	-0.972	-0.975	-0.976	-0.980	-0.982	-0.985	-0.989	-0.991	-0.995	-0.999	-1.002	-1.006	-1.010	-1.015	-1.019	-1.024	-1.029	-1.032	-1.036	-1.042	-1.048	-1.051	-1.056	-1.060	-1.065	-1.070	-1.074	-1.078	-1.082	-1.088	-1.090	-1.095	-1.098	-1.101	-1.105	-1.109	-1.112	-1.115	-1.118	-1.120	-1.121	-1.124	-1.126	-1.126	-1.129	-1.129	-1.130	-1.130	-1.130	-1.130	-1.130	-1.130	-1.128	-1.126	-1.124	-1.121	-1.120	-1.116	-1.112	-1.110	-1.106	-1.101	-1.098	-1.092	-1.088	-1.082	-1.076	-1.069	-1.062	-1.055	-1.048	-1.041	-1.032	-1.024	-1.015	-1.008	-0.999	-0.990	-0.981	-0.972	-0.961	-0.952	-0.942	-0.934	-0.924	-0.914	-0.905	-0.896	-0.886	-0.876	-0.868	-0.859	-0.851	-0.842	-0.834	-0.826	-0.819	-0.812	-0.805	-0.799	-0.792	-0.786	-0.782	-0.778	-0.772	-0.769	-0.766	-0.765	-0.762	-0.760	-0.759	-0.759	-0.759	-0.759	-0.760	-0.762	-0.762	-0.765	-0.769	-0.772	-0.775	-0.780	-0.784	-0.789	-0.794	-0.799	-0.804	-0.810	-0.816	-0.822	-0.828	-0.835	-0.841	-0.848	-0.855	-0.860	-0.868	-0.874	-0.880	-0.888	-0.892	-0.900	-0.905	-0.910	-0.915	-0.920	-0.925	-0.930	-0.934	-0.938	-0.942	-0.945	-0.948	-0.951	-0.952	-0.954	-0.955	-0.958	-0.959	-0.959	-0.959	-0.959	-0.958	-0.958	-0.956	-0.955	-0.954	-0.951	-0.950	-0.948	-0.945	-0.941	-0.938	-0.935	-0.931	-0.929	-0.924	-0.921	-0.918	-0.914	-0.910	-0.908	-0.904	-0.901	-0.898	-0.895	-0.892	-0.890	-0.888	-0.886	-0.885	-0.884	-0.882	-0.881	-0.882	-0.882	-0.882	-0.885	-0.886	-0.889	-0.890	-0.894	-0.898	-0.902	-0.906	-0.911	-0.916	-0.924	-0.929	-0.936	-0.945	-0.952	-0.961	-0.970	-0.979	-0.988	-0.998	-1.008	-1.019	-1.029	-1.040	-1.051	-1.062	-1.074	-1.085	-1.098	-1.109	-1.120	-1.131	-1.142	-1.154	-1.165	-1.175	-1.186	-1.196	-1.206	-1.216	-1.225	-1.235	-1.242	-1.251	-1.258	-1.265	-1.271	-1.276	-1.281	-1.285	-1.289	-1.291	-1.292	-1.295	-1.296	-1.295	-1.295	-1.292	-1.290	-1.286	-1.284	-1.279	-1.272	-1.268	-1.260	-1.252	-1.244	-1.235	-1.225	-1.214	-1.202	-1.191	-1.180	-1.166	-1.154	-1.140	-1.125	-1.110	-1.095	-1.078	-1.061	-1.045	-1.028	-1.011	-0.994	-0.975	-0.958	-0.940	-0.921	-0.904	-0.885	-0.868	-0.850	-0.831	-0.814	-0.795	-0.778	-0.761	-0.745	-0.728	-0.712	-0.696	-0.681	-0.665	-0.651	-0.638	-0.625	-0.611	-0.599	-0.588	-0.576	-0.565	-0.556	-0.546	-0.538	-0.530	-0.524	-0.516	-0.511	-0.505	-0.500	-0.498	-0.495	-0.491	-0.490	-0.488	-0.486	-0.486	-0.488	-0.488	-0.489	-0.491	-0.492	-0.496	-0.499	-0.502	-0.506	-0.509	-0.514	-0.518	-0.524	-0.529	-0.534	-0.539	-0.544	-0.549	-0.554	-0.560	-0.564	-0.570	-0.575	-0.580	-0.585	-0.590	-0.595	-0.598	-0.602	-0.606	-0.610	-0.614	-0.616	-0.621	-0.624	-0.625	-0.628	-0.630	-0.631	-0.632	-0.635	-0.636	-0.636	-0.638	-0.638	-0.638	-0.639	-0.639	-0.639	-0.639	-0.639	-0.640	-0.639	-0.639	-0.639	-0.639	-0.639	-0.638	-0.638	-0.638	-0.639	-0.640	-0.640	-0.642	-0.644	-0.645	-0.646	-0.649	-0.651	-0.655	-0.659	-0.661	-0.665	-0.670	-0.675	-0.679	-0.684	-0.690	-0.696	-0.702	-0.710	-0.718	-0.725	-0.732	-0.740	-0.750	-0.759	-0.769	-0.779	-0.789	-0.799	-0.810	-0.822	-0.834	-0.845	-0.858	-0.871	-0.884	-0.898	-0.910	-0.925	-0.939	-0.952	-0.968	-0.981	-0.998	-1.011	-1.026	-1.042	-1.058	-1.072	-1.088	-1.104	-1.119	-1.135	-1.149	-1.165	-1.180	-1.195	-1.210	-1.225	-1.240	-1.254	-1.268	-1.281	-1.295	-1.309	-1.322	-1.335	-1.346	-1.356	-1.368	-1.379	-1.388	-1.398	-1.406	-1.414	-1.422	-1.429	-1.435	-1.440	-1.445	-1.449	-1.452	-1.455	-1.456	-1.458	-1.458	-1.456	-1.455	-1.452	-1.449	-1.445	-1.441	-1.435	-1.430	-1.422	-1.414	-1.405	-1.396	-1.385	-1.375	-1.362	-1.350	-1.339	-1.325	-1.310	-1.296	-1.282	-1.266	-1.250	-1.235	-1.218	-1.201	-1.185	-1.169	-1.151	-1.134	-1.116	-1.099	-1.081	-1.064	-1.046	-1.029	-1.012	-0.995	-0.978	-0.962	-0.945	-0.929	-0.912	-0.898	-0.882	-0.866	-0.852	-0.839	-0.825	-0.812	-0.799	-0.786	-0.775	-0.764	-0.752	-0.741	-0.731	-0.721	-0.711	-0.702	-0.695	-0.686	-0.679	-0.671	-0.664	-0.656	-0.650	-0.644	-0.638	-0.631	-0.626	-0.621	-0.616	-0.611	-0.606	-0.601	-0.598	-0.592	-0.589	-0.585	-0.581	-0.578	-0.572	-0.569	-0.565	-0.561	-0.556	-0.552	-0.548	-0.544	-0.538	-0.534	-0.528	-0.524	-0.518	-0.512	-0.506	-0.501	-0.495	-0.489	-0.484	-0.476	-0.470	-0.462	-0.458	-0.450	-0.442	-0.435	-0.426	-0.419	-0.411	-0.404	-0.394	-0.386	-0.376	-0.368	-0.359	-0.349	-0.340	-0.330	-0.320	-0.310	-0.300	-0.291	-0.281	-0.270	-0.260	-0.250	-0.240	-0.230	-0.219	-0.210	-0.199	-0.190	-0.179	-0.169	-0.159	-0.149	-0.139	-0.130	-0.121	-0.111	-0.102	-0.094	-0.085	-0.076	-0.068	-0.059	-0.051	-0.044	-0.036	-0.030	-0.024	-0.016	-0.010	-0.004	0.001	0.006	0.012	0.016	0.020	0.024	0.028	0.032	0.035	0.038	0.040	0.042	0.044	0.046	0.049	0.049	0.050	0.051	0.052	0.052	0.052	0.052	0.052	0.054	0.052	0.052	0.051	0.051	0.051	0.050	0.050	0.049	0.049	0.048	0.046	0.048	0.046	0.048	0.046	0.046	0.046	0.048	0.048	0.049	0.049	0.050	0.051	0.054	0.055	0.059	0.060	0.062	0.066	0.069	0.072	0.076	0.080	0.084	0.088	0.092	0.098	0.102	0.108	0.114	0.119	0.125	0.131	0.136	0.142	0.149	0.155	0.161	0.166	0.172	0.179	0.186	0.191	0.198	0.202	0.208	0.212	0.218	0.222	0.226	0.230	0.232	0.236	0.239	0.240	0.242	0.244	0.242	0.242	0.242	0.241	0.239	0.236	0.231	0.226	0.221	0.216	0.210	0.202	0.194	0.185	0.175	0.165	0.154	0.142	0.130	0.118	0.104	0.088	0.074	0.058	0.041	0.025	0.008	-0.009	-0.028	-0.045	-0.064	-0.084	-0.102	-0.122	-0.141	-0.160	-0.180	-0.199	-0.218	-0.238	-0.256	-0.276	-0.294	-0.312	-0.330	-0.348	-0.365	-0.381	-0.396	-0.412	-0.428	-0.441	-0.455	-0.469	-0.481	-0.492	-0.502	-0.514	-0.522	-0.530	-0.539	-0.546	-0.552	-0.558	-0.562	-0.566	-0.570	-0.572	-0.574	-0.576	-0.576	-0.576	-0.575	-0.575	-0.571	-0.570	-0.566	-0.562	-0.559	-0.554	-0.549	-0.545	-0.539	-0.532	-0.528	-0.521	-0.515	-0.509	-0.502	-0.496	-0.490	-0.484	-0.479	-0.471	-0.465	-0.460	-0.454	-0.449	-0.442	-0.438	-0.434	-0.429	-0.425	-0.420	-0.416	-0.414	-0.410	-0.409	-0.406	-0.405	-0.404	-0.404	-0.402	-0.402	-0.402	-0.404	-0.405	-0.406	-0.409	-0.411	-0.414	-0.416	-0.421	-0.425	-0.429	-0.434	-0.438	-0.444	-0.449	-0.455	-0.461	-0.468	-0.475	-0.480	-0.488	-0.495	-0.502	-0.510	-0.518	-0.526	-0.534	-0.542	-0.550	-0.559	-0.568	-0.575	-0.584	-0.592	-0.601	-0.610	-0.618	-0.626	-0.634	-0.641	-0.650	-0.658	-0.666	-0.674	-0.681	-0.688	-0.696	-0.702	-0.709	-0.716	-0.721	-0.729	-0.734	-0.740	-0.745	-0.750	-0.755	-0.760	-0.764	-0.769	-0.772	-0.776	-0.780	-0.782	-0.786	-0.789	-0.790	-0.792	-0.794	-0.796	-0.798	-0.799	-0.801	-0.802	-0.802	-0.804	-0.805	-0.805	-0.805	-0.806	-0.806	-0.808	-0.806	-0.806	-0.808	-0.808	-0.808	-0.808	-0.806	-0.808	-0.808	-0.809	-0.809	-0.809	-0.810	-0.811	-0.810	-0.812	-0.814	-0.815	-0.816	-0.818	-0.820	-0.822	-0.824	-0.825	-0.829	-0.831	-0.835	-0.838	-0.840	-0.845	-0.849	-0.852	-0.856	-0.861	-0.866	-0.871	-0.875	-0.880	-0.885	-0.890	-0.896	-0.901	-0.908	-0.914	-0.920	-0.926	-0.932	-0.939	-0.946	-0.952	-0.959	-0.968	-0.974	-0.981	-0.989	-0.996	-1.002	-1.010	-1.016	-1.024	-1.030	-1.038	-1.044	-1.051	-1.058	-1.062	-1.070	-1.075	-1.081	-1.086	-1.092	-1.098	-1.102	-1.108	-1.111	-1.115	-1.118	-1.121	-1.124	-1.126	-1.129	-1.130	-1.131	-1.131	-1.132	-1.132	-1.131	-1.130	-1.128	-1.125	-1.122	-1.119	-1.115	-1.110	-1.105	-1.100	-1.092	-1.086	-1.079	-1.071	-1.064	-1.055	-1.046	-1.036	-1.028	-1.016	-1.005	-0.994	-0.982	-0.970	-0.958	-0.945	-0.932	-0.919	-0.905	-0.891	-0.878	-0.864	-0.849	-0.835	-0.820	-0.806	-0.790	-0.775	-0.761	-0.746	-0.731	-0.716	-0.702	-0.686	-0.672	-0.659	-0.642	-0.629	-0.615	-0.600	-0.586	-0.572	-0.559	-0.545	-0.531	-0.519	-0.505	-0.492	-0.480	-0.468	-0.454	-0.442	-0.430	-0.419	-0.406	-0.395	-0.382	-0.371	-0.360	-0.349	-0.339	-0.328	-0.318	-0.306	-0.296	-0.286	-0.276	-0.265	-0.255	-0.245	-0.235	-0.225	-0.216	-0.206	-0.196	-0.188	-0.178	-0.168	-0.159	-0.150	-0.141	-0.131	-0.122	-0.112	-0.104	-0.095	-0.086	-0.078	-0.069	-0.060	-0.051	-0.041	-0.032	-0.025	-0.016	-0.009	0.001	0.009	0.016	0.026	0.034	0.042	0.049	0.058	0.065	0.072	0.079	0.088	0.094	0.100	0.106	0.114	0.119	0.125	0.130	0.136	0.141	0.146	0.151	0.155	0.159	0.162	0.166	0.169	0.171	0.172	0.174	0.175	0.176	0.176	0.176	0.175	0.174	0.172	0.171	0.168	0.165	0.161	0.158	0.152	0.146	0.141	0.135	0.130	0.122	0.114	0.106	0.099	0.090	0.080	0.071	0.061	0.052	0.041	0.030	0.020	0.010	-0.001	-0.012	-0.025	-0.036	-0.046	-0.059	-0.069	-0.081	-0.091	-0.102	-0.114	-0.124	-0.134	-0.144	-0.152	-0.162	-0.170	-0.178	-0.186	-0.192	-0.199	-0.205	-0.210	-0.214	-0.219	-0.221	-0.225	-0.226	-0.228	-0.228	-0.228	-0.226	-0.224	-0.221	-0.219	-0.215	-0.210	-0.205	-0.198	-0.192	-0.185	-0.176	-0.169	-0.159	-0.149	-0.138	-0.128	-0.116	-0.105	-0.094	-0.081	-0.069	-0.056	-0.044	-0.030	-0.018	-0.004	0.010	0.021	0.035	0.048	0.060	0.072	0.085	0.098	0.108	0.120	0.131	0.141	0.151	0.161	0.170	0.179	0.186	0.195	0.201	0.208	0.214	0.219	0.224	0.228	0.231	0.235	0.236	0.239	0.239	0.241	0.240	0.241	0.241	0.240	0.239	0.238	0.234	0.232	0.229	0.226	0.224	0.220	0.216	0.212	0.209	0.204	0.200	0.196	0.194	0.190	0.186	0.182	0.179	0.175	0.172	0.170	0.166	0.165	0.161	0.160	0.159	0.158	0.156	0.156	0.156	0.156	0.156	0.158	0.159	0.161	0.161	0.165	0.168	0.170	0.174	0.176	0.181	0.185	0.190	0.195	0.200	0.206	0.211	0.218	0.224	0.230	0.236	0.242	0.249	0.256	0.264	0.271	0.279	0.286	0.295	0.301	0.309	0.316	0.324	0.331	0.340	0.348	0.354	0.360	0.368	0.375	0.382	0.389	0.395	0.401	0.409	0.414	0.420	0.425	0.430	0.436	0.441	0.445	0.449	0.454	0.456	0.460	0.464	0.466	0.468	0.471	0.472	0.472	0.474	0.475	0.475	0.475	0.474	0.474	0.472	0.470	0.469	0.466	0.464	0.460	0.456	0.454	0.449	0.445	0.440	0.434	0.430	0.424	0.419	0.411	0.404	0.398	0.390	0.384	0.378	0.369	0.361	0.354	0.345	0.336	0.329	0.320	0.311	0.304	0.296	0.288	0.280	0.272	0.265	0.256	0.250	0.242	0.235	0.229	0.221	0.215	0.209	0.204	0.198	0.192	0.189	0.185	0.180	0.176	0.174	0.170	0.169	0.166	0.164	0.164	0.162	0.161	0.161	0.161	0.162	0.164	0.165	0.166	0.168	0.170	0.172	0.174	0.178	0.180	0.182	0.186	0.189	0.191	0.194	0.196	0.200	0.202	0.205	0.208	0.209	0.212	0.214	0.215	0.215	0.216	0.218	0.218	0.219	0.218	0.216	0.215	0.215	0.211	0.209	0.206	0.202	0.200	0.195	0.191	0.186	0.180	0.175	0.169	0.161	0.155	0.149	0.141	0.134	0.126	0.118	0.110	0.101	0.094	0.085	0.076	0.068	0.060	0.051	0.044	0.034	0.026	0.018	0.010	0.004	-0.004	-0.011	-0.019	-0.025	-0.031	-0.036	-0.042	-0.046	-0.052	-0.056	-0.060	-0.062	-0.066	-0.068	-0.070	-0.071	-0.072	-0.072	-0.072	-0.072	-0.071	-0.069	-0.068	-0.064	-0.061	-0.058	-0.055	-0.050	-0.045	-0.040	-0.035	-0.029	-0.022	-0.016	-0.009	-0.002	0.005	0.011	0.020	0.029	0.036	0.045	0.054	0.062	0.071	0.080	0.088	0.096	0.105	0.115	0.122	0.131	0.139	0.146	0.155	0.162	0.170	0.176	0.184	0.190	0.196	0.202	0.208	0.214	0.218	0.222	0.226	0.230	0.232	0.235	0.238	0.239	0.240	0.241	0.241	0.241	0.240	0.240	0.236	0.235	0.232	0.229	0.226	0.222	0.218	0.214	0.209	0.202	0.196	0.191	0.184	0.178	0.170	0.162	0.155	0.148	0.140	0.131	0.124	0.115	0.108	0.099	0.091	0.082	0.074	0.066	0.058	0.050	0.041	0.034	0.026	0.018	0.010	0.002	-0.005	-0.010	-0.016	-0.022	-0.029	-0.034	-0.039	-0.044	-0.048	-0.052	-0.056	-0.059	-0.061	-0.065	-0.066	-0.068	-0.070	-0.070	-0.070	-0.070	-0.069	-0.069	-0.068	-0.065	-0.062	-0.060	-0.058	-0.054	-0.050	-0.045	-0.040	-0.035	-0.029	-0.024	-0.018	-0.011	-0.004	0.002	0.010	0.018	0.025	0.032	0.040	0.049	0.056	0.064	0.071	0.080	0.088	0.096	0.102	0.110	0.119	0.125	0.131	0.139	0.145	0.151	0.158	0.161	0.168	0.171	0.176	0.179	0.181	0.184	0.186	0.188	0.189	0.189	0.188	0.188	0.185	0.184	0.181	0.178	0.174	0.170	0.165	0.160	0.154	0.148	0.140	0.134	0.125	0.118	0.109	0.100	0.091	0.081	0.072	0.061	0.051	0.041	0.031	0.021	0.011	0.000	-0.010	-0.020	-0.030	-0.040	-0.050	-0.059	-0.069	-0.078	-0.085	-0.092	-0.101	-0.108	-0.115	-0.121	-0.126	-0.132	-0.138	-0.141	-0.144	-0.146	-0.149	-0.151	-0.151	-0.152	-0.152	-0.151	-0.150	-0.148	-0.145	-0.141	-0.138	-0.132	-0.128	-0.122	-0.116	-0.109	-0.101	-0.094	-0.085	-0.076	-0.068	-0.056	-0.048	-0.038	-0.026	-0.014	-0.004	0.009	0.021	0.034	0.045	0.058	0.071	0.084	0.098	0.111	0.124	0.138	0.151	0.164	0.178	0.191	0.204	0.218	0.230	0.244	0.258	0.270	0.282	0.295	0.308	0.319	0.330	0.342	0.354	0.364	0.374	0.384	0.394	0.402	0.411	0.419	0.428	0.435	0.442	0.448	0.454	0.459	0.464	0.468	0.472	0.475	0.479	0.480	0.481	0.482	0.482	0.482	0.481	0.480	0.479	0.475	0.471	0.469	0.464	0.460	0.454	0.448	0.441	0.434	0.426	0.420	0.412	0.404	0.396	0.388	0.378	0.369	0.359	0.349	0.340	0.330	0.320	0.310	0.299	0.289	0.280	0.271	0.261	0.251	0.242	0.234	0.225	0.218	0.209	0.201	0.195	0.186	0.181	0.175	0.170	0.165	0.160	0.156	0.152	0.150	0.146	0.144	0.142	0.141	0.141	0.141	0.140	0.141	0.142	0.144	0.145	0.148	0.149	0.151	0.155	0.158	0.161	0.164	0.168	0.171	0.175	0.180	0.182	0.188	0.190	0.194	0.198	0.201	0.205	0.208	0.210	0.214	0.215	0.218	0.219	0.220	0.221	0.222	0.222	0.222	0.222	0.222	0.221	0.221	0.220	0.218	0.216	0.214	0.211	0.209	0.206	0.204	0.200	0.196	0.192	0.190	0.186	0.181	0.178	0.175	0.170	0.166	0.164	0.159	0.156	0.152	0.149	0.146	0.144	0.142	0.141	0.140	0.139	0.138	0.138	0.138	0.138	0.140	0.141	0.142	0.146	0.149	0.152	0.156	0.161	0.166	0.172	0.178	0.186	0.192	0.201	0.209	0.218	0.228	0.238	0.248	0.258	0.269	0.281	0.292	0.305	0.318	0.330	0.344	0.356	0.370	0.384	0.398	0.412	0.426	0.439	0.452	0.468	0.481	0.495	0.507	0.521	0.535	0.548	0.561	0.574	0.586	0.598	0.609	0.621	0.632	0.641	0.652	0.662	0.671	0.680	0.688	0.696	0.702	0.710	0.716	0.721	0.728	0.731	0.735	0.739	0.741	0.744	0.745	0.746	0.748	0.748	0.748	0.746	0.746	0.745	0.742	0.739	0.736	0.732	0.728	0.724	0.719	0.712	0.708	0.701	0.695	0.689	0.681	0.674	0.666	0.658	0.649	0.641	0.631	0.622	0.614	0.604	0.594	0.586	0.576	0.566	0.558	0.549	0.539	0.529	0.520	0.510	0.502	0.492	0.484	0.476	0.468	0.460	0.452	0.445	0.439	0.432	0.426	0.421	0.416	0.411	0.409	0.404	0.401	0.399	0.398	0.396	0.396	0.395	0.396	0.398	0.400	0.401	0.405	0.409	0.412	0.416	0.421	0.426	0.432	0.439	0.445	0.451	0.459	0.466	0.474	0.482	0.490	0.498	0.507	0.515	0.524	0.531	0.539	0.548	0.555	0.562	0.569	0.575	0.581	0.588	0.592	0.598	0.602	0.605	0.609	0.611	0.612	0.614	0.614	0.612	0.611	0.610	0.608	0.604	0.600	0.595	0.590	0.582	0.576	0.569	0.560	0.551	0.542	0.531	0.521	0.509	0.498	0.485	0.471	0.460	0.446	0.432	0.418	0.404	0.390	0.376	0.361	0.348	0.332	0.318	0.304	0.290	0.276	0.262	0.250	0.236	0.225	0.214	0.202	0.191	0.181	0.170	0.162	0.152	0.145	0.138	0.131	0.126	0.121	0.116	0.112	0.110	0.108	0.106	0.105	0.105	0.106	0.108	0.109	0.112	0.115	0.119	0.125	0.129	0.135	0.141	0.148	0.154	0.162	0.169	0.178	0.185	0.194	0.204	0.211	0.220	0.230	0.239	0.248	0.256	0.265	0.272	0.282	0.290	0.298	0.305	0.311	0.319	0.325	0.330	0.335	0.340	0.344	0.348	0.350	0.352	0.354	0.355	0.355	0.354	0.354	0.351	0.348	0.345	0.340	0.335	0.330	0.325	0.318	0.310	0.302	0.292	0.284	0.274	0.264	0.251	0.241	0.229	0.216	0.202	0.190	0.176	0.161	0.149	0.134	0.119	0.104	0.089	0.074	0.058	0.042	0.028	0.011	-0.004	-0.019	-0.034	-0.048	-0.062	-0.078	-0.091	-0.106	-0.120	-0.134	-0.146	-0.160	-0.172	-0.185	-0.196	-0.209	-0.220	-0.230	-0.241	-0.251	-0.261	-0.270	-0.279	-0.288	-0.295	-0.302	-0.310	-0.316	-0.324	-0.329	-0.334	-0.340	-0.345	-0.348	-0.351	-0.356	-0.359	-0.362	-0.364	-0.366	-0.368	-0.370	-0.371	-0.371	-0.372	-0.372	-0.371	-0.371	-0.371	-0.370	-0.369	-0.368	-0.366	-0.364	-0.362	-0.359	-0.358	-0.355	-0.351	-0.349	-0.346	-0.342	-0.339	-0.336	-0.334	-0.330	-0.326	-0.322	-0.319	-0.315	-0.311	-0.308	-0.305	-0.301	-0.298	-0.294	-0.290	-0.288	-0.284	-0.280	-0.278	-0.274	-0.271	-0.268	-0.266	-0.262	-0.260	-0.258	-0.255	-0.252	-0.250	-0.248	-0.246	-0.245	-0.242	-0.240	-0.239	-0.238	-0.234	-0.232	-0.231	-0.229	-0.228	-0.226	-0.224	-0.222	-0.221	-0.218	-0.216	-0.214	-0.211	-0.209	-0.206	-0.202	-0.199	-0.196	-0.192	-0.189	-0.185	-0.180	-0.175	-0.171	-0.166	-0.161	-0.155	-0.150	-0.144	-0.138	-0.130	-0.122	-0.115	-0.109	-0.101	-0.094	-0.085	-0.076	-0.069	-0.059	-0.050	-0.041	-0.032	-0.024	-0.014	-0.004	0.005	0.014	0.022	0.032	0.041	0.050	0.060	0.068	0.076	0.085	0.092	0.100	0.108	0.115	0.121	0.128	0.134	0.139	0.144	0.149	0.154	0.158	0.160	0.162	0.165	0.166	0.168	0.168	0.168	0.166	0.165	0.164	0.162	0.159	0.155	0.152	0.148	0.142	0.138	0.131	0.125	0.119	0.111	0.105	0.098	0.090	0.081	0.074	0.065	0.056	0.048	0.039	0.029	0.021	0.011	0.004	-0.006	-0.015	-0.024	-0.031	-0.040	-0.048	-0.055	-0.062	-0.070	-0.076	-0.084	-0.088	-0.094	-0.099	-0.102	-0.108	-0.111	-0.114	-0.116	-0.119	-0.120	-0.120	-0.121	-0.121	-0.120	-0.119	-0.116	-0.114	-0.110	-0.108	-0.102	-0.098	-0.092	-0.086	-0.080	-0.074	-0.068	-0.059	-0.050	-0.042	-0.034	-0.024	-0.014	-0.004	0.006	0.016	0.026	0.038	0.049	0.059	0.070	0.081	0.091	0.104	0.114	0.125	0.135	0.146	0.155	0.166	0.176	0.186	0.194	0.204	0.211	0.220	0.228	0.234	0.241	0.248	0.254	0.259	0.264	0.269	0.272	0.276	0.279	0.280	0.284	0.284	0.285	0.286	0.285	0.285	0.284	0.282	0.281	0.279	0.276	0.272	0.269	0.266	0.262	0.259	0.255	0.249	0.245	0.240	0.235	0.231	0.226	0.221	0.218	0.212	0.208	0.204	0.199	0.195	0.192	0.189	0.186	0.182	0.181	0.179	0.178	0.178	0.178	0.179	0.179	0.180	0.182	0.185	0.189	0.192	0.196	0.201	0.206	0.214	0.219	0.226	0.234	0.244	0.252	0.262	0.271	0.282	0.294	0.306	0.318	0.330	0.342	0.356	0.370	0.385	0.398	0.414	0.428	0.441	0.456	0.471	0.485	0.501	0.515	0.529	0.544	0.558	0.571	0.585	0.598	0.611	0.624	0.636	0.648	0.659	0.670	0.680	0.689	0.698	0.708	0.715	0.721	0.728	0.734	0.739	0.744	0.748	0.750	0.754	0.755	0.758	0.758	0.756	0.756	0.755	0.752	0.750	0.746	100.000	5.000	2.000	1.000	4.000	0.000	0.000	0.000	0.000	0.000	0.000	0.000	0.000	0.000	0.000	0.000	0.000	0.000	-1.569	-1.572	-1.576	-1.580	-1.582	-1.586	-1.588	-1.589	-1.591	-1.591	-1.591	-1.591	-1.589	-1.588	-1.585	-1.581	-1.578	-1.571	-1.568	-1.560	-1.552	-1.545	-1.536	-1.525	-1.514	-1.502	-1.490	-1.478	-1.464	-1.449	-1.434	-1.418	-1.401	-1.382	-1.365	-1.346	-1.329	-1.309	-1.289	-1.266	-1.246	-1.225	-1.204	-1.182	-1.160	-1.139	-1.115	-1.094	-1.071	-1.050	-1.029	-1.006	-0.985	-0.964	-0.944	-0.924	-0.902	-0.884	-0.866	-0.848	-0.830	-0.812	-0.796	-0.781	-0.766	-0.752	-0.739	-0.726	-0.714	-0.702	-0.694	-0.684	-0.676	-0.668	-0.660	-0.654	-0.649	-0.644	-0.640	-0.636	-0.634	-0.632	-0.630	-0.630	-0.629	-0.629	-0.631	-0.631	-0.634	-0.635	-0.638	-0.640	-0.642	-0.646	-0.649	-0.652	-0.655	-0.659	-0.661	-0.664	-0.668	-0.670	-0.672	-0.674	-0.676	-0.678	-0.679	-0.680	-0.681	-0.680	-0.680	-0.679	-0.678	-0.676	-0.674	-0.670	-0.666	-0.662	-0.658	-0.651	-0.646	-0.639	-0.632	-0.625	-0.616	-0.608	-0.599	-0.589	-0.579	-0.568	-0.556	-0.544	-0.531	-0.519	-0.506	-0.492	-0.480	-0.465	-0.450	-0.436	-0.421	-0.408	-0.391	-0.375	-0.360	-0.345	-0.329	-0.312	-0.298	-0.281	-0.266	-0.251	-0.236	-0.222	-0.208	-0.194	-0.179	-0.165	-0.152	-0.140	-0.128	-0.116	-0.105	-0.095	-0.085	-0.076	-0.069	-0.061	-0.054	-0.048	-0.042	-0.039	-0.036	-0.034	-0.032	-0.032	-0.032	-0.035	-0.038	-0.042	-0.048	-0.054	-0.061	-0.069	-0.079	-0.090	-0.101	-0.115	-0.129	-0.144	-0.160	-0.178	-0.195	-0.214	-0.234	-0.255	-0.278	-0.299	-0.322	-0.346	-0.371	-0.396	-0.421	-0.448	-0.474	-0.501	-0.529	-0.555	-0.582	-0.610	-0.638	-0.664	-0.692	-0.719	-0.745	-0.770	-0.795	-0.820	-0.844	-0.868	-0.889	-0.911	-0.931	-0.951	-0.970	-0.988	-1.004	-1.019	-1.032	-1.045	-1.056	-1.066	-1.075	-1.081	-1.086	-1.091	-1.094	-1.095	-1.095	-1.092	-1.090	-1.086	-1.080	-1.072	-1.065	-1.056	-1.045	-1.034	-1.021	-1.008	-0.992	-0.976	-0.961	-0.945	-0.926	-0.908	-0.890	-0.870	-0.851	-0.831	-0.811	-0.791	-0.771	-0.751	-0.731	-0.711	-0.692	-0.674	-0.655	-0.636	-0.620	-0.602	-0.586	-0.570	-0.555	-0.541	-0.529	-0.515	-0.505	-0.494	-0.485	-0.476	-0.469	-0.462	-0.458	-0.454	-0.450	-0.449	-0.448	-0.449	-0.449	-0.451	-0.455	-0.459	-0.464	-0.470	-0.476	-0.485	-0.494	-0.502	-0.512	-0.524	-0.535	-0.548	-0.559	-0.572	-0.586	-0.600	-0.614	-0.629	-0.644	-0.659	-0.672	-0.689	-0.704	-0.719	-0.734	-0.748	-0.762	-0.778	-0.791	-0.806	-0.819	-0.831	-0.844	-0.856	-0.868	-0.879	-0.890	-0.900	-0.910	-0.919	-0.926	-0.935	-0.942	-0.950	-0.955	-0.960	-0.966	-0.970	-0.974	-0.978	-0.980	-0.981	-0.984	-0.985	-0.985	-0.985	-0.986	-0.985	-0.982	-0.982	-0.980	-0.979	-0.976	-0.974	-0.971	-0.969	-0.966	-0.962	-0.960	-0.958	-0.955	-0.952	-0.950	-0.948	-0.945	-0.944	-0.942	-0.940	-0.940	-0.939	-0.938	-0.939	-0.939	-0.940	-0.941	-0.944	-0.945	-0.948	-0.950	-0.955	-0.960	-0.964	-0.969	-0.975	-0.981	-0.989	-0.995	-1.004	-1.012	-1.021	-1.031	-1.041	-1.051	-1.062	-1.074	-1.086	-1.098	-1.111	-1.122	-1.136	-1.150	-1.164	-1.179	-1.192	-1.208	-1.221	-1.236	-1.251	-1.266	-1.281	-1.296	-1.311	-1.326	-1.341	-1.356	-1.371	-1.386	-1.400	-1.415	-1.429	-1.441	-1.455	-1.468	-1.480	-1.492	-1.504	-1.515	-1.525	-1.534	-1.544	-1.554	-1.561	-1.570	-1.576	-1.584	-1.590	-1.595	-1.599	-1.602	-1.606	-1.608	-1.609	-1.610	-1.610	-1.610	-1.608	-1.606	-1.604	-1.600	-1.596	-1.590	-1.586	-1.579	-1.571	-1.564	-1.555	-1.546	-1.536	-1.525	-1.514	-1.502	-1.491	-1.478	-1.466	-1.454	-1.439	-1.425	-1.411	-1.396	-1.381	-1.366	-1.350	-1.336	-1.320	-1.304	-1.289	-1.274	-1.258	-1.242	-1.229	-1.214	-1.199	-1.185	-1.170	-1.156	-1.142	-1.131	-1.118	-1.106	-1.094	-1.084	-1.072	-1.062	-1.054	-1.045	-1.036	-1.028	-1.020	-1.014	-1.008	-1.001	-0.998	-0.992	-0.989	-0.984	-0.980	-0.978	-0.976	-0.972	-0.972	-0.971	-0.970	-0.970	-0.970	-0.969	-0.969	-0.969	-0.970	-0.970	-0.970	-0.971	-0.972	-0.974	-0.974	-0.974	-0.975	-0.975	-0.978	-0.978	-0.976	-0.976	-0.975	-0.974	-0.974	-0.972	-0.970	-0.968	-0.966	-0.962	-0.959	-0.956	-0.952	-0.948	-0.944	-0.939	-0.932	-0.928	-0.920	-0.915	-0.908	-0.901	-0.892	-0.885	-0.878	-0.869	-0.861	-0.852	-0.844	-0.835	-0.826	-0.816	-0.808	-0.799	-0.790	-0.781	-0.772	-0.764	-0.756	-0.748	-0.741	-0.732	-0.726	-0.721	-0.714	-0.709	-0.705	-0.700	-0.696	-0.695	-0.691	-0.690	-0.690	-0.690	-0.690	-0.691	-0.694	-0.698	-0.702	-0.708	-0.712	-0.719	-0.728	-0.735	-0.745	-0.756	-0.768	-0.780	-0.792	-0.808	-0.821	-0.836	-0.854	-0.871	-0.889	-0.908	-0.928	-0.948	-0.968	-0.988	-1.011	-1.032	-1.055	-1.076	-1.100	-1.124	-1.146	-1.170	-1.194	-1.216	-1.240	-1.265	-1.289	-1.311	-1.334	-1.356	-1.379	-1.400	-1.422	-1.441	-1.462	-1.482	-1.501	-1.519	-1.536	-1.551	-1.568	-1.582	-1.595	-1.609	-1.620	-1.631	-1.641	-1.650	-1.656	-1.664	-1.669	-1.672	-1.676	-1.678	-1.680	-1.679	-1.678	-1.676	-1.672	-1.668	-1.662	-1.656	-1.649	-1.641	-1.632	-1.622	-1.611	-1.600	-1.589	-1.575	-1.561	-1.548	-1.534	-1.518	-1.504	-1.488	-1.471	-1.455	-1.439	-1.421	-1.405	-1.389	-1.372	-1.355	-1.339	-1.322	-1.306	-1.290	-1.274	-1.259	-1.244	-1.229	-1.215	-1.201	-1.188	-1.175	-1.162	-1.151	-1.140	-1.130	-1.119	-1.110	-1.100	-1.092	-1.085	-1.078	-1.070	-1.065	-1.059	-1.054	-1.049	-1.045	-1.041	-1.038	-1.035	-1.032	-1.030	-1.029	-1.026	-1.025	-1.024	-1.022	-1.021	-1.019	-1.019	-1.016	-1.016	-1.015	-1.012	-1.010	-1.009	-1.006	-1.004	-1.001	-0.998	-0.994	-0.990	-0.985	-0.980	-0.974	-0.969	-0.961	-0.954	-0.945	-0.938	-0.928	-0.916	-0.906	-0.895	-0.881	-0.870	-0.856	-0.841	-0.825	-0.810	-0.794	-0.776	-0.759	-0.740	-0.721	-0.701	-0.680	-0.660	-0.638	-0.615	-0.592	-0.569	-0.545	-0.522	-0.498	-0.471	-0.446	-0.420	-0.394	-0.368	-0.341	-0.314	-0.288	-0.260	-0.232	-0.206	-0.180	-0.152	-0.126	-0.099	-0.072	-0.046	-0.020	0.004	0.030	0.054	0.078	0.101	0.124	0.148	0.169	0.189	0.210	0.229	0.248	0.264	0.281	0.296	0.311	0.326	0.339	0.350	0.360	0.369	0.378	0.385	0.391	0.395	0.399	0.401	0.402	0.402	0.402	0.400	0.396	0.392	0.386	0.380	0.372	0.364	0.354	0.342	0.331	0.319	0.306	0.291	0.278	0.261	0.246	0.230	0.212	0.195	0.178	0.159	0.141	0.122	0.104	0.085	0.066	0.049	0.029	0.011	-0.006	-0.024	-0.040	-0.056	-0.074	-0.089	-0.104	-0.119	-0.131	-0.144	-0.156	-0.168	-0.179	-0.188	-0.198	-0.205	-0.212	-0.219	-0.224	-0.228	-0.232	-0.235	-0.238	-0.239	-0.239	-0.240	-0.239	-0.236	-0.234	-0.231	-0.228	-0.224	-0.219	-0.215	-0.209	-0.202	-0.198	-0.190	-0.185	-0.179	-0.172	-0.166	-0.160	-0.154	-0.149	-0.142	-0.136	-0.132	-0.128	-0.124	-0.120	-0.118	-0.115	-0.114	-0.111	-0.111	-0.112	-0.112	-0.115	-0.116	-0.121	-0.124	-0.129	-0.135	-0.140	-0.148	-0.156	-0.164	-0.172	-0.182	-0.194	-0.205	-0.216	-0.229	-0.241	-0.254	-0.269	-0.282	-0.298	-0.312	-0.326	-0.341	-0.358	-0.374	-0.388	-0.404	-0.419	-0.435	-0.450	-0.465	-0.480	-0.495	-0.509	-0.522	-0.535	-0.549	-0.561	-0.575	-0.585	-0.596	-0.608	-0.618	-0.626	-0.634	-0.641	-0.648	-0.654	-0.659	-0.664	-0.669	-0.671	-0.674	-0.675	-0.676	-0.675	-0.675	-0.674	-0.671	-0.669	-0.666	-0.661	-0.658	-0.652	-0.646	-0.640	-0.634	-0.626	-0.620	-0.612	-0.604	-0.595	-0.586	-0.578	-0.569	-0.560	-0.551	-0.541	-0.532	-0.524	-0.515	-0.507	-0.500	-0.492	-0.485	-0.479	-0.472	-0.466	-0.462	-0.456	-0.452	-0.451	-0.448	-0.446	-0.446	-0.446	-0.448	-0.449	-0.452	-0.456	-0.461	-0.466	-0.474	-0.481	-0.490	-0.499	-0.511	-0.522	-0.535	-0.549	-0.564	-0.579	-0.595	-0.612	-0.630	-0.649	-0.668	-0.688	-0.710	-0.730	-0.752	-0.774	-0.798	-0.820	-0.844	-0.868	-0.891	-0.915	-0.939	-0.964	-0.986	-1.010	-1.032	-1.056	-1.079	-1.100	-1.122	-1.144	-1.164	-1.185	-1.204	-1.222	-1.240	-1.256	-1.274	-1.289	-1.304	-1.316	-1.329	-1.340	-1.350	-1.360	-1.368	-1.375	-1.380	-1.385	-1.389	-1.391	-1.394	-1.394	-1.394	-1.392	-1.390	-1.386	-1.381	-1.376	-1.370	-1.362	-1.354	-1.346	-1.336	-1.326	-1.314	-1.302	-1.291	-1.279	-1.265	-1.251	-1.238	-1.222	-1.208	-1.192	-1.176	-1.161	-1.145	-1.130	-1.114	-1.099	-1.082	-1.068	-1.052	-1.038	-1.022	-1.008	-0.995	-0.980	-0.966	-0.954	-0.941	-0.929	-0.918	-0.906	-0.896	-0.886	-0.878	-0.869	-0.860	-0.854	-0.846	-0.840	-0.835	-0.830	-0.826	-0.824	-0.820	-0.818	-0.818	-0.815	-0.815	-0.816	-0.816	-0.818	-0.819	-0.821	-0.824	-0.828	-0.831	-0.834	-0.839	-0.842	-0.846	-0.851	-0.856	-0.860	-0.866	-0.870	-0.875	-0.880	-0.884	-0.888	-0.892	-0.896	-0.899	-0.902	-0.905	-0.906	-0.909	-0.910	-0.910	-0.910	-0.909	-0.908	-0.906	-0.902	-0.899	-0.895	-0.890	-0.885	-0.879	-0.871	-0.862	-0.855	-0.845	-0.835	-0.822	-0.810	-0.798	-0.784	-0.770	-0.755	-0.740	-0.724	-0.706	-0.689	-0.670	-0.652	-0.631	-0.612	-0.594	-0.572	-0.551	-0.530	-0.509	-0.488	-0.465	-0.442	-0.421	-0.398	-0.376	-0.354	-0.331	-0.309	-0.288	-0.266	-0.244	-0.222	-0.202	-0.181	-0.161	-0.141	-0.122	-0.104	-0.085	-0.068	-0.050	-0.032	-0.018	-0.002	0.011	0.026	0.040	0.051	0.064	0.075	0.085	0.094	0.102	0.109	0.116	0.122	0.128	0.131	0.134	0.136	0.139	0.138	0.139	0.138	0.135	0.132	0.129	0.124	0.119	0.111	0.105	0.096	0.089	0.079	0.069	0.058	0.046	0.032	0.020	0.006	-0.009	-0.024	-0.039	-0.055	-0.071	-0.089	-0.108	-0.124	-0.144	-0.161	-0.181	-0.200	-0.220	-0.239	-0.259	-0.279	-0.299	-0.319	-0.340	-0.359	-0.380	-0.399	-0.419	-0.439	-0.458	-0.478	-0.495	-0.514	-0.531	-0.549	-0.566	-0.582	-0.600	-0.615	-0.630	-0.645	-0.659	-0.674	-0.686	-0.699	-0.711	-0.721	-0.732	-0.742	-0.752	-0.761	-0.771	-0.779	-0.786	-0.794	-0.800	-0.806	-0.812	-0.819	-0.824	-0.829	-0.834	-0.838	-0.842	-0.846	-0.851	-0.855	-0.859	-0.862	-0.868	-0.871	-0.875	-0.879	-0.884	-0.888	-0.894	-0.898	-0.904	-0.909	-0.915	-0.922	-0.929	-0.936	-0.942	-0.951	-0.960	-0.969	-0.978	-0.988	-0.998	-1.008	-1.018	-1.029	-1.039	-1.051	-1.062	-1.075	-1.086	-1.099	-1.111	-1.122	-1.136	-1.148	-1.160	-1.171	-1.184	-1.195	-1.208	-1.216	-1.228	-1.238	-1.248	-1.256	-1.264	-1.272	-1.280	-1.285	-1.291	-1.296	-1.300	-1.302	-1.304	-1.305	-1.305	-1.304	-1.301	-1.299	-1.294	-1.288	-1.280	-1.274	-1.264	-1.254	-1.242	-1.230	-1.215	-1.200	-1.185	-1.169	-1.150	-1.130	-1.110	-1.089	-1.068	-1.044	-1.019	-0.994	-0.969	-0.944	-0.916	-0.889	-0.859	-0.830	-0.800	-0.770	-0.740	-0.709	-0.679	-0.646	-0.615	-0.584	-0.552	-0.521	-0.489	-0.459	-0.426	-0.396	-0.365	-0.334	-0.304	-0.276	-0.246	-0.218	-0.190	-0.164	-0.136	-0.111	-0.086	-0.062	-0.039	-0.016	0.005	0.026	0.045	0.064	0.082	0.100	0.116	0.132	0.146	0.160	0.172	0.184	0.194	0.204	0.214	0.220	0.228	0.234	0.239	0.245	0.249	0.251	0.252	0.256	0.256	0.256	0.256	0.256	0.256	0.254	0.252	0.249	0.248	0.244	0.241	0.236	0.234	0.230	0.225	0.220	0.218	0.212	0.209	0.204	0.200	0.196	0.192	0.189	0.185	0.182	0.179	0.176	0.174	0.172	0.170	0.169	0.168	0.168	0.168	0.168	0.168	0.169	0.170	0.171	0.174	0.176	0.179	0.182	0.185	0.190	0.194	0.199	0.204	0.209	0.215	0.220	0.226	0.234	0.240	0.246	0.252	0.260	0.266	0.274	0.280	0.288	0.294	0.300	0.308	0.314	0.319	0.324	0.329	0.334	0.339	0.341	0.344	0.346	0.348	0.349	0.350	0.348	0.348	0.345	0.342	0.338	0.334	0.328	0.321	0.312	0.305	0.295	0.285	0.272	0.261	0.248	0.232	0.218	0.201	0.184	0.165	0.148	0.128	0.108	0.085	0.064	0.041	0.018	-0.006	-0.030	-0.055	-0.080	-0.105	-0.130	-0.156	-0.182	-0.209	-0.235	-0.261	-0.286	-0.312	-0.338	-0.362	-0.388	-0.412	-0.436	-0.460	-0.482	-0.505	-0.528	-0.548	-0.566	-0.585	-0.604	-0.621	-0.638	-0.654	-0.666	-0.681	-0.694	-0.704	-0.714	-0.724	-0.731	-0.738	-0.742	-0.748	-0.751	-0.754	-0.755	-0.755	-0.755	-0.754	-0.751	-0.748	-0.744	-0.739	-0.732	-0.725	-0.719	-0.710	-0.701	-0.692	-0.682	-0.672	-0.662	-0.652	-0.641	-0.630	-0.619	-0.608	-0.596	-0.585	-0.574	-0.562	-0.552	-0.541	-0.531	-0.521	-0.511	-0.502	-0.494	-0.486	-0.479	-0.471	-0.466	-0.459	-0.455	-0.451	-0.448	-0.445	-0.444	-0.441	-0.442	-0.442	-0.444	-0.446	-0.449	-0.452	-0.458	-0.462	-0.469	-0.476	-0.484	-0.492	-0.501	-0.511	-0.521	-0.532	-0.544	-0.556	-0.570	-0.582	-0.596	-0.610	-0.624	-0.638	-0.654	-0.669	-0.682	-0.699	-0.715	-0.730	-0.746	-0.761	-0.776	-0.792	-0.808	-0.821	-0.836	-0.850	-0.864	-0.878	-0.891	-0.905	-0.916	-0.928	-0.940	-0.949	-0.960	-0.969	-0.978	-0.985	-0.994	-0.999	-1.005	-1.010	-1.015	-1.018	-1.021	-1.024	-1.024	-1.025	-1.025	-1.022	-1.021	-1.019	-1.015	-1.011	-1.008	-1.002	-0.996	-0.990	-0.982	-0.975	-0.968	-0.958	-0.950	-0.940	-0.931	-0.920	-0.911	-0.901	-0.890	-0.879	-0.870	-0.859	-0.849	-0.838	-0.828	-0.819	-0.808	-0.799	-0.789	-0.781	-0.772	-0.765	-0.758	-0.751	-0.745	-0.739	-0.735	-0.730	-0.728	-0.725	-0.722	-0.721	-0.722	-0.722	-0.725	-0.728	-0.730	-0.734	-0.740	-0.745	-0.751	-0.759	-0.766	-0.775	-0.785	-0.795	-0.806	-0.818	-0.830	-0.841	-0.856	-0.869	-0.882	-0.898	-0.911	-0.926	-0.941	-0.958	-0.971	-0.986	-1.002	-1.018	-1.032	-1.048	-1.061	-1.076	-1.090	-1.104	-1.116	-1.130	-1.141	-1.152	-1.164	-1.172	-1.182	-1.191	-1.199	-1.206	-1.212	-1.218	-1.222	-1.226	-1.229	-1.231	-1.232	-1.232	-1.231	-1.231	-1.229	-1.225	-1.221	-1.216	-1.211	-1.206	-1.199	-1.191	-1.182	-1.174	-1.165	-1.155	-1.144	-1.134	-1.122	-1.111	-1.098	-1.085	-1.072	-1.060	-1.048	-1.035	-1.021	-1.009	-0.995	-0.984	-0.970	-0.958	-0.945	-0.934	-0.921	-0.910	-0.899	-0.889	-0.878	-0.869	-0.859	-0.851	-0.842	-0.835	-0.829	-0.824	-0.818	-0.814	-0.810	-0.806	-0.804	-0.802	-0.802	-0.802	-0.802	-0.805	-0.808	-0.810	-0.815	-0.820	-0.825	-0.831	-0.839	-0.846	-0.855	-0.862	-0.872	-0.884	-0.894	-0.906	-0.916	-0.929	-0.941	-0.955	-0.969	-0.981	-0.995	-1.010	-1.024	-1.038	-1.051	-1.066	-1.080	-1.092	-1.108	-1.121	-1.134	-1.146	-1.159	-1.171	-1.181	-1.192	-1.204	-1.212	-1.221	-1.229	-1.236	-1.242	-1.249	-1.254	-1.256	-1.260	-1.261	-1.264	-1.264	-1.261	-1.260	-1.256	-1.252	-1.246	-1.241	-1.234	-1.225	-1.215	-1.205	-1.192	-1.180	-1.166	-1.151	-1.136	-1.121	-1.104	-1.085	-1.068	-1.048	-1.026	-1.006	-0.985	-0.964	-0.942	-0.920	-0.898	-0.874	-0.851	-0.828	-0.805	-0.781	-0.759	-0.736	-0.714	-0.691	-0.669	-0.649	-0.626	-0.606	-0.588	-0.568	-0.549	-0.531	-0.514	-0.498	-0.481	-0.468	-0.452	-0.441	-0.429	-0.418	-0.408	-0.399	-0.390	-0.382	-0.376	-0.370	-0.366	-0.362	-0.359	-0.358	-0.356	-0.355	-0.355	-0.356	-0.358	-0.359	-0.361	-0.364	-0.368	-0.371	-0.374	-0.378	-0.382	-0.385	-0.390	-0.395	-0.398	-0.401	-0.405	-0.408	-0.410	-0.412	-0.414	-0.415	-0.416	-0.416	-0.416	-0.415	-0.412	-0.410	-0.406	-0.401	-0.395	-0.390	-0.382	-0.375	-0.366	-0.358	-0.346	-0.335	-0.322	-0.309	-0.295	-0.280	-0.265	-0.250	-0.232	-0.215	-0.196	-0.178	-0.159	-0.139	-0.119	-0.098	-0.076	-0.056	-0.035	-0.011	0.010	0.031	0.054	0.075	0.096	0.118	0.139	0.159	0.180	0.200	0.219	0.238	0.256	0.274	0.290	0.308	0.321	0.336	0.350	0.362	0.374	0.385	0.396	0.405	0.412	0.419	0.426	0.430	0.434	0.436	0.439	0.439	0.439	0.439	0.438	0.434	0.431	0.426	0.420	0.415	0.408	0.400	0.392	0.384	0.375	0.365	0.354	0.342	0.334	0.322	0.310	0.299	0.288	0.275	0.264	0.252	0.241	0.229	0.218	0.208	0.198	0.186	0.176	0.169	0.159	0.151	0.144	0.136	0.130	0.125	0.120	0.115	0.112	0.110	0.108	0.106	0.108	0.108	0.109	0.111	0.114	0.118	0.122	0.129	0.135	0.142	0.150	0.159	0.169	0.178	0.190	0.200	0.212	0.225	0.240	0.252	0.268	0.281	0.298	0.312	0.329	0.346	0.361	0.378	0.396	0.412	0.430	0.446	0.464	0.480	0.496	0.514	0.530	0.546	0.562	0.579	0.594	0.608	0.621	0.635	0.649	0.661	0.672	0.684	0.694	0.704	0.714	0.720	0.728	0.734	0.740	0.744	0.746	0.749	0.750	0.751	0.749	0.748	0.744	0.740	0.735	0.729	0.722	0.712	0.704	0.694	0.682	0.670	0.656	0.641	0.626	0.610	0.594	0.575	0.555	0.536	0.515	0.494	0.472	0.451	0.429	0.406	0.381	0.358	0.334	0.309	0.284	0.259	0.234	0.209	0.185	0.159	0.134	0.109	0.085	0.060	0.036	0.012	-0.010	-0.034	-0.056	-0.078	-0.098	-0.119	-0.139	-0.158	-0.176	-0.194	-0.211	-0.228	-0.245	-0.259	-0.274	-0.288	-0.300	-0.311	-0.324	-0.334	-0.344	-0.354	-0.361	-0.370	-0.376	-0.384	-0.390	-0.395	-0.400	-0.405	-0.409	-0.412	-0.415	-0.418	-0.420	-0.422	-0.425	-0.426	-0.428	-0.430	-0.430	-0.432	-0.434	-0.435	-0.436	-0.439	-0.440	-0.442	-0.444	-0.448	-0.450	-0.454	-0.458	-0.461	-0.466	-0.471	-0.476	-0.482	-0.490	-0.495	-0.504	-0.512	-0.521	-0.530	-0.541	-0.551	-0.564	-0.575	-0.589	-0.602	-0.615	-0.631	-0.646	-0.664	-0.679	-0.696	-0.716	-0.734	-0.754	-0.772	-0.794	-0.815	-0.836	-0.858	-0.879	-0.902	-0.925	-0.948	-0.971	-0.994	-1.019	-1.042	-1.065	-1.090	-1.114	-1.136	-1.161	-1.184	-1.208	-1.230	-1.252	-1.274	-1.296	-1.316	-1.338	-1.358	-1.378	-1.395	-1.414	-1.430	-1.446	-1.461	-1.476	-1.490	-1.504	-1.515	-1.525	-1.535	-1.544	-1.551	-1.559	-1.562	-1.569	-1.572	-1.574	-1.576	-1.576	-1.576	-1.574	-1.572	-1.569	-1.566	-1.560	-1.555	-1.549	-1.541	-1.532	-1.525	-1.516	-1.506	-1.496	-1.485	-1.475	-1.462	-1.452	-1.441	-1.429	-1.418	-1.406	-1.394	-1.382	-1.371	-1.360	-1.350	-1.339	-1.329	-1.319	-1.310	-1.301	-1.292	-1.284	-1.278	-1.271	-1.265	-1.260	-1.256	-1.251	-1.249	-1.246	-1.246	-1.244	-1.244	-1.245	-1.248	-1.249	-1.252	-1.256	-1.260	-1.265	-1.271	-1.276	-1.284	-1.291	-1.299	-1.306	-1.316	-1.325	-1.335	-1.344	-1.355	-1.364	-1.375	-1.385	-1.396	-1.406	-1.418	-1.428	-1.439	-1.449	-1.460	-1.470	-1.480	-1.490	-1.499	-1.509	-1.518	-1.525	-1.534	-1.541	-1.548	-1.555	-1.560	-1.566	-1.570	-1.574	-1.576	-1.580	-1.581	-1.582	-1.584	-1.584	-1.582	-1.580	-1.579	-1.575	-1.571	-1.568	-1.562	-1.556	-1.550	-1.542	-1.536	-1.526	-1.518	-1.509	-1.500	-1.489	-1.478	-1.466	-1.455	-1.442	-1.430	-1.418	-1.404	-1.390	-1.376	-1.364	-1.350	-1.335	-1.322	-1.309	-1.295	-1.281	-1.269	-1.256	-1.242	-1.230	-1.220	-1.208	-1.198	-1.188	-1.178	-1.168	-1.159	-1.151	-1.145	-1.139	-1.132	-1.129	-1.125	-1.122	-1.121	-1.120	-1.120	-1.120	-1.122	-1.126	-1.130	-1.134	-1.140	-1.146	-1.155	-1.165	-1.172	-1.185	-1.196	-1.208	-1.221	-1.235	-1.249	-1.265	-1.281	-1.298	-1.315	-1.332	-1.350	-1.369	-1.389	-1.408	-1.428	-1.445	-1.465	-1.485	-1.504	-1.524	-1.544	-1.562	-1.580	-1.600	-1.618	-1.635	-1.652	-1.669	-1.684	-1.700	-1.714	-1.728	-1.740	-1.752	-1.764	-1.772	-1.782	-1.790	-1.798	-1.804	-1.809	-1.812	-1.815	-1.818	-1.819	-1.819	-1.816	-1.814	-1.811	-1.806	-1.801	-1.794	-1.788	-1.780	-1.771	-1.761	-1.751	-1.740	-1.728	-1.714	-1.701	-1.688	-1.675	-1.660	-1.645	-1.630	-1.615	-1.600	-1.585	-1.569	-1.554	-1.539	-1.524	-1.509	-1.494	-1.479	-1.465	-1.451	-1.439	-1.425	-1.414	-1.401	-1.391	-1.381	-1.371	-1.362	-1.354	-1.348	-1.340	-1.335	-1.329	-1.325	-1.321	-1.319	-1.316	-1.316	-1.316	-1.318	-1.318	-1.320	-1.322	-1.326	-1.330	-1.334	-1.340	-1.345	-1.351	-1.359	-1.365	-1.374	-1.381	-1.389	-1.398	-1.405	-1.414	-1.422	-1.431	-1.440	-1.449	-1.458	-1.465	-1.474	-1.481	-1.489	-1.496	-1.504	-1.510	-1.516	-1.521	-1.526	-1.531	-1.534	-1.539	-1.540	-1.541	-1.544	-1.544	-1.542	-1.542	-1.540	-1.538	-1.535	-1.530	-1.525	-1.520	-1.512	-1.505	-1.498	-1.488	-1.479	-1.469	-1.458	-1.446	-1.434	-1.420	-1.406	-1.392	-1.376	-1.362	-1.346	-1.331	-1.314	-1.296	-1.280	-1.261	-1.244	-1.225	-1.208	-1.190	-1.170	-1.151	-1.135	-1.116	-1.098	-1.080	-1.062	-1.046	-1.029	-1.012	-0.996	-0.980	-0.966	-0.951	-0.939	-0.925	-0.912	-0.901	-0.890	-0.879	-0.870	-0.862	-0.854	-0.848	-0.841	-0.838	-0.832	-0.830	-0.828	-0.826	-0.826	-0.826	-0.829	-0.831	-0.834	-0.838	-0.844	-0.850	-0.856	-0.864	-0.872	-0.881	-0.890	-0.900	-0.910	-0.922	-0.934	-0.945	-0.958	-0.970	-0.984	-0.996	-1.010	-1.024	-1.038	-1.051	-1.065	-1.079	-1.091	-1.105	-1.118	-1.130	-1.141	-1.154	-1.165	-1.176	-1.188	-1.198	-1.206	-1.216	-1.224	-1.231	-1.238	-1.242	-1.249	-1.254	-1.258	-1.261	-1.264	-1.266	-1.268	-1.268	-1.268	-1.266	-1.265	-1.262	-1.260	-1.256	-1.252	-1.249	-1.242	-1.238	-1.232	-1.226	-1.220	-1.212	-1.206	-1.199	-1.191	-1.185	-1.178	-1.170	-1.162	-1.156	-1.149	-1.144	-1.136	-1.130	-1.126	-1.121	-1.118	-1.111	-1.110	-1.106	-1.105	-1.104	-1.104	-1.104	-1.105	-1.106	-1.109	-1.114	-1.118	-1.124	-1.131	-1.139	-1.146	-1.155	-1.165	-1.176	-1.189	-1.202	-1.215	-1.230	-1.245	-1.261	-1.279	-1.295	-1.314	-1.332	-1.351	-1.371	-1.392	-1.412	-1.434	-1.454	-1.475	-1.498	-1.519	-1.541	-1.561	-1.584	-1.605	-1.625	-1.646	-1.666	-1.686	-1.706	-1.725	-1.744	-1.762	-1.780	-1.798	-1.812	-1.828	-1.842	-1.855	-1.868	-1.880	-1.890	-1.900	-1.908	-1.916	-1.921	-1.926	-1.931	-1.934	-1.936	-1.938	-1.938	-1.936	-1.934	-1.930	-1.925	-1.920	-1.914	-1.905	-1.898	-1.888	-1.876	-1.865	-1.852	-1.839	-1.825	-1.810	-1.795	-1.779	-1.761	-1.744	-1.726	-1.708	-1.688	-1.669	-1.649	-1.629	-1.609	-1.588	-1.568	-1.545	-1.525	-1.504	-1.482	-1.462	-1.441	-1.422	-1.401	-1.381	-1.362	-1.344	-1.326	-1.308	-1.290	-1.274	-1.259	-1.244	-1.230	-1.216	-1.204	-1.192	-1.181	-1.172	-1.164	-1.155	-1.149	-1.144	-1.139	-1.135	-1.132	-1.131	-1.131	-1.131	-1.134	-1.136	-1.139	-1.144	-1.150	-1.156	-1.162	-1.171	-1.180	-1.190	-1.200	-1.210	-1.221	-1.234	-1.246	-1.259	-1.272	-1.285	-1.299	-1.312	-1.328	-1.340	-1.355	-1.369	-1.381	-1.395	-1.409	-1.421	-1.434	-1.445	-1.458	-1.468	-1.478	-1.488	-1.496	-1.505	-1.512	-1.520	-1.525	-1.530	-1.535	-1.539	-1.540	-1.544	-1.544	-1.545	-1.545	-1.542	-1.541	-1.539	-1.535	-1.531	-1.526	-1.521	-1.515	-1.510	-1.504	-1.496	-1.489	-1.480	-1.472	-1.465	-1.458	-1.449	-1.441	-1.432	-1.425	-1.416	-1.410	-1.404	-1.395	-1.390	-1.384	-1.379	-1.375	-1.370	-1.368	-1.365	-1.362	-1.362	-1.362	-1.364	-1.365	-1.369	-1.372	-1.378	-1.382	-1.389	-1.398	-1.406	-1.416	-1.428	-1.440	-1.452	-1.466	-1.482	-1.499	-1.515	-1.532	-1.552	-1.572	-1.592	-1.615	-1.638	-1.660	-1.685	-1.709	-1.734	-1.761	-1.786	-1.814	-1.841	-1.870	-1.898	-1.926	-1.955	-1.984	-2.013	-2.041	-2.071	-2.099	-2.128	-2.156	-2.185	-2.212	-2.240	-2.268	-2.294	-2.319	-2.344	-2.368	-2.392	-2.415	-2.438	-2.458	-2.479	-2.498	-2.515	-2.531	-2.548	-2.562	-2.574	-2.586	-2.595	-2.605	-2.611	-2.616	-2.622	-2.624	-2.625	-2.626	-2.624	-2.620	-2.615	-2.610	-2.601	-2.592	-2.582	-2.571	-2.556	-2.542	-2.526	-2.508	-2.490	-2.469	-2.450	-2.428	-2.405	-2.379	-2.355	-2.329	-2.301	-2.274	-2.245	-2.218	-2.189	-2.159	-2.129	-2.099	-2.069	-2.038	-2.007	-1.976	-1.948	-1.916	-1.888	-1.858	-1.829	-1.800	-1.771	-1.745	-1.718	-1.692	-1.666	-1.641	-1.619	-1.595	-1.574	-1.554	-1.532	-1.514	-1.496	-1.480	-1.465	-1.450	-1.436	-1.424	-1.412	-1.402	-1.392	-1.385	-1.378	-1.371	-1.368	-1.361	-1.359	-1.358	-1.355	-1.354	-1.354	-1.355	-1.355	-1.356	-1.360	-1.362	-1.365	-1.369	-1.372	-1.376	-1.380	-1.384	-1.390	-1.392	-1.398	-1.401	-1.405	-1.410	-1.414	-1.418	-1.421	-1.422	-1.425	-1.428	-1.428	-1.429	-1.429	-1.429	-1.428	-1.425	-1.422	-1.420	-1.416	-1.411	-1.405	-1.399	-1.392	-1.385	-1.376	-1.368	-1.356	-1.346	-1.335	-1.324	-1.311	-1.298	-1.282	-1.269	-1.254	-1.238	-1.221	-1.205	-1.188	-1.169	-1.151	-1.132	-1.114	-1.095	-1.075	-1.055	-1.035	-1.016	-0.996	-0.976	-0.956	-0.936	-0.916	-0.898	-0.878	-0.859	-0.841	-0.821	-0.804	-0.786	-0.769	-0.752	-0.736	-0.720	-0.705	-0.690	-0.678	-0.664	-0.651	-0.639	-0.628	-0.616	-0.608	-0.598	-0.590	-0.581	-0.574	-0.568	-0.561	-0.556	-0.551	-0.548	-0.545	-0.542	-0.540	-0.539	-0.539	-0.538	-0.538	-0.539	-0.539	-0.541	-0.541	-0.544	-0.546	-0.549	-0.550	-0.552	-0.555	-0.558	-0.560	-0.562	-0.565	-0.568	-0.569	-0.571	-0.571	-0.572	-0.574	-0.575	-0.574	-0.574	-0.574	-0.572	-0.570	-0.568	-0.564	-0.559	-0.555	-0.551	-0.545	-0.539	-0.532	-0.524	-0.516	-0.507	-0.498	-0.488	-0.476	-0.465	-0.452	-0.439	-0.426	-0.411	-0.396	-0.380	-0.365	-0.349	-0.331	-0.314	-0.298	-0.280	-0.261	-0.242	-0.224	-0.205	-0.185	-0.165	-0.146	-0.126	-0.106	-0.088	-0.069	-0.050	-0.031	-0.011	0.006	0.024	0.041	0.058	0.075	0.090	0.105	0.119	0.132	0.146	0.158	0.168	0.178	0.188	0.195	0.202	0.209	0.214	0.216	0.220	0.221	0.221	0.220	0.218	0.214	0.210	0.202	0.196	0.188	0.178	0.166	0.154	0.141	0.126	0.109	0.094	0.076	0.056	0.036	0.016	-0.005	-0.028	-0.051	-0.074	-0.099	-0.124	-0.149	-0.175	-0.200	-0.226	-0.254	-0.280	-0.306	-0.332	-0.360	-0.386	-0.412	-0.436	-0.462	-0.486	-0.511	-0.535	-0.556	-0.580	-0.599	-0.619	-0.639	-0.656	-0.672	-0.689	-0.702	-0.716	-0.728	-0.739	-0.749	-0.756	-0.764	-0.768	-0.772	-0.775	-0.778	-0.776	-0.775	-0.771	-0.769	-0.762	-0.756	-0.749	-0.739	-0.730	-0.719	-0.706	-0.694	-0.679	-0.664	-0.648	-0.632	-0.615	-0.596	-0.579	-0.560	-0.540	-0.521	-0.501	-0.481	-0.461	-0.441	-0.422	-0.402	-0.382	-0.362	-0.344	-0.325	-0.306	-0.289	-0.271	-0.255	-0.240	-0.224	-0.209	-0.195	-0.182	-0.170	-0.159	-0.149	-0.139	-0.131	-0.124	-0.116	-0.111	-0.108	-0.102	-0.101	-0.100	-0.099	-0.100	-0.101	-0.104	-0.108	-0.112	-0.116	-0.124	-0.130	-0.138	-0.146	-0.155	-0.165	-0.175	-0.186	-0.198	-0.210	-0.222	-0.236	-0.250	-0.262	-0.278	-0.292	-0.306	-0.320	-0.335	-0.350	-0.365	-0.380	-0.394	-0.410	-0.424	-0.438	-0.452	-0.466	-0.479	-0.492	-0.504	-0.516	-0.529	-0.540	-0.551	-0.561	-0.571	-0.580	-0.590	-0.599	-0.608	-0.614	-0.620	-0.628	-0.632	-0.638	-0.642	-0.648	-0.651	-0.654	-0.658	-0.659	-0.661	-0.664	-0.665	-0.665	-0.665	-0.665	-0.666	-0.665	-0.665	-0.665	-0.665	-0.662	-0.662	-0.661	-0.661	-0.660	-0.660	-0.659	-0.659	-0.659	-0.659	-0.659	-0.660	-0.660	-0.661	-0.661	-0.665	-0.666	-0.669	-0.671	-0.674	-0.679	-0.682	-0.688	-0.691	-0.698	-0.702	-0.709	-0.715	-0.722	-0.730	-0.738	-0.746	-0.755	-0.764	-0.774	-0.782	-0.794	-0.804	-0.815	-0.826	-0.836	-0.849	-0.860	-0.872	-0.885	-0.896	-0.909	-0.921	-0.934	-0.946	-0.959	-0.971	-0.984	-0.996	-1.008	-1.021	-1.034	-1.046	-1.056	-1.069	-1.080	-1.091	-1.102	-1.114	-1.124	-1.134	-1.144	-1.152	-1.162	-1.170	-1.179	-1.185	-1.194	-1.200	-1.206	-1.211	-1.218	-1.222	-1.226	-1.231	-1.234	-1.236	-1.239	-1.240	-1.241	-1.241	-1.242	-1.240	-1.240	-1.238	-1.235	-1.232	-1.229	-1.226	-1.220	-1.216	-1.210	-1.204	-1.196	-1.188	-1.180	-1.172	-1.164	-1.154	-1.144	-1.135	-1.124	-1.112	-1.101	-1.090	-1.079	-1.065	-1.054	-1.040	-1.028	-1.014	-1.001	-0.988	-0.975	-0.960	-0.948	-0.934	-0.921	-0.906	-0.894	-0.881	-0.868	-0.855	-0.842	-0.831	-0.819	-0.808	-0.796	-0.784	-0.774	-0.764	-0.754	-0.745	-0.736	-0.728	-0.720	-0.712	-0.705	-0.699	-0.692	-0.688	-0.682	-0.679	-0.674	-0.671	-0.668	-0.664	-0.661	-0.660	-0.658	-0.656	-0.655	-0.655	-0.655	-0.655	-0.655	-0.655	-0.656	-0.656	-0.658	-0.659	-0.660	-0.661	-0.662	-0.664	-0.666	-0.666	-0.668	-0.669	-0.670	-0.670	-0.670	-0.671	-0.670	-0.670	-0.669	-0.669	-0.668	-0.666	-0.664	-0.662	-0.659	-0.656	-0.654	-0.649	-0.645	-0.640	-0.636	-0.630	-0.625	-0.620	-0.612	-0.606	-0.600	-0.592	-0.585	-0.578	-0.570	-0.561	-0.554	-0.545	-0.538	-0.529	-0.521	-0.512	-0.504	-0.495	-0.488	-0.480	-0.472	-0.465	-0.458	-0.451	-0.445	-0.439	-0.435	-0.430	-0.426	-0.422	-0.419	-0.416	-0.416	-0.414	-0.414	-0.415	-0.416	-0.419	-0.421	-0.426	-0.431	-0.438	-0.444	-0.451	-0.460	-0.469	-0.479	-0.490	-0.504	-0.516	-0.530	-0.544	-0.561	-0.578	-0.595	-0.612	-0.631	-0.650	-0.671	-0.691	-0.712	-0.734	-0.755	-0.779	-0.801	-0.824	-0.846	-0.871	-0.895	-0.918	-0.942	-0.965	-0.989	-1.012	-1.035	-1.058	-1.080	-1.102	-1.124	-1.144	-1.164	-1.184	-1.202	-1.220	-1.236	-1.252	-1.268	-1.281	-1.295	-1.306	-1.319	-1.329	-1.336	-1.344	-1.351	-1.356	-1.360	-1.362	-1.365	-1.364	-1.364	-1.361	-1.358	-1.354	-1.348	-1.340	-1.331	-1.322	-1.312	-1.301	-1.289	-1.275	-1.261	-1.246	-1.231	-1.215	-1.198	-1.180	-1.161	-1.141	-1.122	-1.104	-1.084	-1.064	-1.044	-1.022	-1.002	-0.982	-0.962	-0.942	-0.924	-0.904	-0.885	-0.865	-0.848	-0.829	-0.812	-0.796	-0.779	-0.764	-0.749	-0.735	-0.721	-0.710	-0.698	-0.686	-0.676	-0.666	-0.658	-0.650	-0.641	-0.635	-0.630	-0.624	-0.620	-0.616	-0.612	-0.610	-0.608	-0.606	-0.605	-0.604	-0.602	-0.602	-0.602	-0.602	-0.602	-0.602	-0.604	-0.605	-0.605	-0.605	-0.605	-0.605	-0.605	-0.604	-0.604	-0.602	-0.601	-0.599	-0.596	-0.592	-0.590	-0.585	-0.581	-0.576	-0.570	-0.562	-0.556	-0.548	-0.538	-0.529	-0.519	-0.507	-0.496	-0.484	-0.471	-0.459	-0.442	-0.429	-0.412	-0.398	-0.380	-0.362	-0.345	-0.326	-0.308	-0.289	-0.269	-0.249	-0.228	-0.208	-0.186	-0.164	-0.142	-0.120	-0.099	-0.075	-0.054	-0.031	-0.009	0.014	0.036	0.059	0.081	0.102	0.125	0.146	0.168	0.189	0.210	0.230	0.249	0.269	0.288	0.306	0.324	0.340	0.358	0.374	0.388	0.402	0.416	0.429	0.440	0.451	0.461	0.471	0.479	0.486	0.492	0.498	0.502	0.506	0.507	0.510	0.510	0.509	0.507	0.504	0.501	0.495	0.490	0.484	0.475	0.468	0.458	0.448	0.438	0.425	0.412	0.400	0.385	0.371	0.356	0.340	0.324	0.308	0.290	0.274	0.256	0.238	0.220	0.202	0.185	0.165	0.148	0.130	0.112	0.095	0.079	0.061	0.046	0.030	0.015	0.001	-0.014	-0.028	-0.040	-0.051	-0.064	-0.074	-0.084	-0.092	-0.101	-0.109	-0.115	-0.121	-0.126	-0.130	-0.134	-0.138	-0.139	-0.139	-0.140	-0.140	-0.139	-0.138	-0.135	-0.132	-0.129	-0.126	-0.121	-0.118	-0.112	-0.108	-0.102	-0.098	-0.091	-0.086	-0.081	-0.075	-0.071	-0.065	-0.061	-0.056	-0.054	-0.049	-0.045	-0.044	-0.041	-0.040	-0.039	-0.039	-0.039	-0.040	-0.041	-0.045	-0.048	-0.051	-0.056	-0.062	-0.068	-0.075	-0.084	-0.092	-0.101	-0.112	-0.124	-0.136	-0.148	-0.161	-0.175	-0.190	-0.204	-0.220	-0.235	-0.251	-0.269	-0.285	-0.304	-0.321	-0.339	-0.356	-0.374	-0.394	-0.411	-0.430	-0.448	-0.465	-0.482	-0.500	-0.516	-0.534	-0.550	-0.565	-0.580	-0.595	-0.609	-0.622	-0.636	-0.648	-0.659	-0.671	-0.680	-0.690	-0.698	-0.705	-0.711	-0.718	-0.722	-0.726	-0.730	-0.732	-0.734	-0.735	-0.735	-0.735	-0.734	-0.731	-0.729	-0.725	-0.720	-0.715	-0.709	-0.704	-0.698	-0.690	-0.681	-0.674	-0.666	-0.658	-0.648	-0.639	-0.629	-0.620	-0.609	-0.600	-0.590	-0.581	-0.571	-0.562	-0.554	-0.545	-0.538	-0.530	-0.522	-0.516	-0.510	-0.504	-0.500	-0.494	-0.491	-0.489	-0.486	-0.485	-0.485	-0.485	-0.486	-0.489	-0.492	-0.498	-0.502	-0.509	-0.516	-0.524	-0.532	-0.542	-0.554	-0.566	-0.578	-0.592	-0.606	-0.622	-0.639	-0.655	-0.674	-0.690	-0.710	-0.730	-0.750	-0.770	-0.791	-0.814	-0.835	-0.858	-0.880	-0.902	-0.925	-0.948	-0.970	-0.994	-1.015	-1.038	-1.059	-1.081	-1.102	-1.122	-1.144	-1.162	-1.182	-1.201	-1.219	-1.236	-1.252	-1.269	-1.284	-1.298	-1.311	-1.322	-1.332	-1.342	-1.351	-1.360	-1.368	-1.372	-1.378	-1.380	-1.384	-1.385	-1.386	-1.385	-1.382	-1.380	-1.376	-1.372	-1.366	-1.360	-1.351	-1.342	-1.334	-1.322	-1.311	-1.299	-1.286	-1.274	-1.260	-1.245	-1.229	-1.214	-1.198	-1.181	-1.165	-1.148	-1.130	-1.114	-1.095	-1.078	-1.060	-1.042	-1.026	-1.008	-0.991	-0.975	-0.958	-0.941	-0.926	-0.911	-0.896	-0.882	-0.870	-0.856	-0.844	-0.832	-0.821	-0.811	-0.802	-0.794	-0.786	-0.780	-0.772	-0.768	-0.764	-0.761	-0.759	-0.756	-0.755	-0.755	-0.756	-0.756	-0.760	-0.762	-0.766	-0.770	-0.775	-0.779	-0.785	-0.791	-0.798	-0.805	-0.811	-0.820	-0.828	-0.835	-0.842	-0.850	-0.858	-0.865	-0.872	-0.881	-0.888	-0.895	-0.901	-0.906	-0.911	-0.916	-0.921	-0.924	-0.928	-0.930	-0.931	-0.931	-0.931	-0.929	-0.928	-0.925	-0.920	-0.915	-0.910	-0.902	-0.895	-0.885	-0.875	-0.864	-0.852	-0.840	-0.825	-0.811	-0.795	-0.779	-0.761	-0.742	-0.724	-0.705	-0.682	-0.662	-0.640	-0.618	-0.595	-0.572	-0.548	-0.524	-0.499	-0.474	-0.448	-0.422	-0.396	-0.370	-0.344	-0.319	-0.292	-0.266	-0.240	-0.214	-0.189	-0.162	-0.139	-0.114	-0.090	-0.065	-0.041	-0.019	0.005	0.026	0.048	0.070	0.090	0.110	0.129	0.148	0.165	0.184	0.200	0.215	0.230	0.245	0.258	0.270	0.282	0.292	0.302	0.311	0.320	0.329	0.335	0.340	0.345	0.350	0.352	0.355	0.356	0.356	0.356	0.356	0.354	0.351	0.348	0.342	0.338	0.331	0.324	0.316	0.308	0.299	0.289	0.278	0.266	0.255	0.242	0.229	0.216	0.202	0.188	0.172	0.158	0.141	0.125	0.109	0.092	0.075	0.060	0.041	0.025	0.009	-0.009	-0.025	-0.042	-0.059	-0.075	-0.090	-0.106	-0.122	-0.138	-0.151	-0.166	-0.180	-0.192	-0.206	-0.218	-0.230	-0.241	-0.250	-0.261	-0.270	-0.279	-0.286	-0.294	-0.301	-0.308	-0.312	-0.319	-0.322	-0.325	-0.330	-0.332	-0.335	-0.338	-0.339	-0.340	-0.342	-0.342	-0.342	-0.344	-0.344	-0.344	-0.345	-0.345	-0.346	-0.346	-0.346	-0.348	-0.348	-0.350	-0.351	-0.354	-0.356	-0.359	-0.362	-0.365	-0.370	-0.374	-0.380	-0.385	-0.392	-0.399	-0.406	-0.414	-0.424	-0.432	-0.442	-0.452	-0.464	-0.475	-0.486	-0.499	-0.511	-0.525	-0.539	-0.551	-0.566	-0.580	-0.594	-0.609	-0.624	-0.639	-0.652	-0.666	-0.681	-0.695	-0.709	-0.722	-0.735	-0.749	-0.761	-0.772	-0.784	-0.794	-0.804	-0.814	-0.821	-0.829	-0.836	-0.840	-0.845	-0.849	-0.851	-0.854	-0.854	-0.854	-0.852	-0.851	-0.848	-0.841	-0.836	-0.829	-0.821	-0.811	-0.801	-0.790	-0.778	-0.764	-0.750	-0.734	-0.716	-0.699	-0.681	-0.661	-0.642	-0.620	-0.599	-0.576	-0.552	-0.529	-0.504	-0.480	-0.454	-0.428	-0.402	-0.375	-0.348	-0.320	-0.292	-0.266	-0.239	-0.211	-0.184	-0.156	-0.129	-0.101	-0.076	-0.050	-0.024	0.001	0.028	0.051	0.075	0.098	0.120	0.142	0.164	0.185	0.205	0.222	0.242	0.259	0.276	0.292	0.306	0.320	0.334	0.346	0.358	0.369	0.379	0.386	0.395	0.402	0.408	0.414	0.419	0.421	0.425	0.428	0.429	0.431	0.431	0.431	0.430	0.429	0.428	0.425	0.422	0.419	0.415	0.411	0.406	0.404	0.398	0.392	0.388	0.382	0.376	0.371	0.366	0.361	0.355	0.350	0.346	0.340	0.336	0.330	0.326	0.321	0.318	0.315	0.310	0.308	0.305	0.302	0.300	0.299	0.298	0.296	0.295	0.296	0.296	0.298	0.298	0.300	0.301	0.304	0.306	0.309	0.312	0.318	0.321	0.325	0.330	0.335	0.340	0.346	0.351	0.356	0.362	0.368	0.374	0.380	0.385	0.391	0.396	0.401	0.408	0.411	0.416	0.420	0.422	0.426	0.429	0.431	0.432	0.434	0.432	0.432	0.431	0.429	0.426	0.421	0.419	0.412	0.406	0.398	0.390	0.381	0.371	0.360	0.348	0.334	0.320	0.305	0.290	0.272	0.255	0.236	0.216	0.196	0.175	0.155	0.132	0.109	0.085	0.060	0.036	0.011	-0.014	-0.040	-0.065	-0.090	-0.116	-0.142	-0.169	-0.195	-0.220	-0.246	-0.271	-0.298	-0.321	-0.346	-0.369	-0.392	-0.415	-0.436	-0.458	-0.478	-0.496	-0.515	-0.532	-0.549	-0.565	-0.579	-0.591	-0.604	-0.615	-0.625	-0.634	-0.641	-0.649	-0.654	-0.659	-0.661	-0.662	-0.664	-0.665	-0.662	-0.661	-0.658	-0.654	-0.648	-0.642	-0.635	-0.628	-0.619	-0.610	-0.600	-0.589	-0.579	-0.568	-0.556	-0.544	-0.531	-0.519	-0.506	-0.494	-0.482	-0.470	-0.458	-0.446	-0.434	-0.422	-0.411	-0.401	-0.390	-0.381	-0.372	-0.364	-0.356	-0.349	-0.344	-0.338	-0.334	-0.331	-0.328	-0.326	-0.325	-0.326	-0.328	-0.329	-0.331	-0.335	-0.340	-0.346	-0.352	-0.360	-0.369	-0.378	-0.389	-0.399	-0.411	-0.424	-0.436	-0.450	-0.464	-0.479	-0.495	-0.510	-0.526	-0.542	-0.560	-0.576	-0.594	-0.610	-0.628	-0.645	-0.661	-0.680	-0.696	-0.712	-0.730	-0.746	-0.761	-0.778	-0.792	-0.806	-0.821	-0.835	-0.846	-0.859	-0.870	-0.881	-0.891	-0.900	-0.910	-0.918	-0.924	-0.930	-0.936	-0.940	-0.944	-0.948	-0.949	-0.951	-0.951	-0.951	-0.950	-0.948	-0.945	-0.942	-0.939	-0.934	-0.929	-0.924	-0.918	-0.910	-0.902	-0.894	-0.888	-0.878	-0.869	-0.859	-0.850	-0.840	-0.831	-0.821	-0.811	-0.800	-0.790	-0.781	-0.771	-0.761	-0.752	-0.742	-0.732	-0.725	-0.716	-0.709	-0.700	-0.694	-0.686	-0.681	-0.675	-0.670	-0.666	-0.662	-0.660	-0.658	-0.655	-0.654	-0.655	-0.655	-0.656	-0.658	-0.660	-0.662	-0.668	-0.672	-0.678	-0.684	-0.690	-0.698	-0.706	-0.715	-0.724	-0.734	-0.744	-0.754	-0.765	-0.776	-0.788	-0.800	-0.812	-0.825	-0.838	-0.851	-0.864	-0.876	-0.890	-0.902	-0.916	-0.928	-0.941	-0.952	-0.965	-0.976	-0.988	-0.999	-1.009	-1.019	-1.028	-1.038	-1.045	-1.052	-1.060	-1.066	-1.071	-1.078	-1.081	-1.085	-1.088	-1.089	-1.091	-1.091	-1.091	-1.090	-1.089	-1.086	-1.082	-1.079	-1.074	-1.069	-1.062	-1.056	-1.050	-1.041	-1.034	-1.025	-1.016	-1.008	-0.996	-0.986	-0.975	-0.964	-0.952	-0.941	-0.930	-0.918	-0.906	-0.894	-0.882	-0.871	-0.860	-0.849	-0.838	-0.828	-0.816	-0.806	-0.796	-0.786	-0.778	-0.769	-0.761	-0.752	-0.746	-0.740	-0.734	-0.729	-0.724	-0.720	-0.718	-0.714	-0.712	-0.711	-0.711	-0.712	-0.714	-0.715	-0.719	-0.721	-0.725	-0.731	-0.736	-0.742	-0.750	-0.758	-0.765	-0.775	-0.784	-0.794	-0.805	-0.815	-0.826	-0.838	-0.850	-0.862	-0.875	-0.888	-0.900	-0.914	-0.926	-0.939	-0.951	-0.965	-0.978	-0.990	-1.001	-1.014	-1.025	-1.036	-1.048	-1.058	-1.068	-1.075	-1.084	-1.092	-1.099	-1.105	-1.111	-1.115	-1.119	-1.121	-1.124	-1.124	-1.124	-1.122	-1.121	-1.119	-1.115	-1.109	-1.104	-1.096	-1.089	-1.079	-1.069	-1.059	-1.045	-1.032	-1.019	-1.004	-0.989	-0.972	-0.954	-0.935	-0.916	-0.898	-0.878	-0.856	-0.834	-0.814	-0.791	-0.769	-0.745	-0.722	-0.699	-0.675	-0.651	-0.628	-0.604	-0.581	-0.558	-0.534	-0.511	-0.489	-0.468	-0.445	-0.425	-0.404	-0.384	-0.365	-0.348	-0.329	-0.312	-0.296	-0.281	-0.266	-0.252	-0.240	-0.228	-0.218	-0.206	-0.199	-0.190	-0.182	-0.176	-0.171	-0.166	-0.162	-0.159	-0.158	-0.156	-0.155	-0.156	-0.158	-0.159	-0.160	-0.164	-0.165	-0.169	-0.172	-0.176	-0.181	-0.185	-0.190	-0.194	-0.199	-0.202	-0.208	-0.211	-0.215	-0.218	-0.222	-0.224	-0.226	-0.229	-0.229	-0.229	-0.229	-0.229	-0.228	-0.225	-0.220	-0.216	-0.211	-0.206	-0.199	-0.191	-0.182	-0.172	-0.162	-0.151	-0.139	-0.126	-0.112	-0.098	-0.082	-0.066	-0.050	-0.031	-0.014	0.006	0.025	0.045	0.065	0.086	0.108	0.129	0.150	0.171	0.195	0.218	0.238	0.260	0.281	0.304	0.325	0.346	0.366	0.385	0.405	0.424	0.442	0.460	0.476	0.492	0.507	0.522	0.535	0.548	0.560	0.570	0.580	0.589	0.596	0.602	0.608	0.612	0.616	0.618	0.620	0.620	0.620	0.619	0.615	0.612	0.608	0.602	0.598	0.590	0.584	0.576	0.566	0.558	0.548	0.539	0.528	0.516	0.506	0.495	0.484	0.471	0.461	0.450	0.439	0.428	0.416	0.406	0.396	0.386	0.376	0.368	0.358	0.351	0.344	0.338	0.331	0.326	0.321	0.318	0.315	0.312	0.311	0.311	0.310	0.311	0.315	0.318	0.320	0.325	0.330	0.336	0.344	0.352	0.361	0.370	0.381	0.391	0.404	0.416	0.429	0.441	0.456	0.471	0.486	0.502	0.519	0.535	0.552	0.570	0.588	0.606	0.624	0.642	0.659	0.679	0.696	0.715	0.732	0.751	0.769	0.785	0.802	0.819	0.835	0.850	0.865	0.880	0.895	0.909	0.921	0.932	0.944	0.954	0.964	0.972	0.980	0.986	0.992	0.998	1.001	1.004	1.006	1.006	1.005	1.002	1.000	0.996	0.991	0.984	0.975	0.966	0.958	0.945	0.932	0.920	0.905	0.889	0.871	0.854	0.836	0.816	0.795	0.774	0.750	0.728	0.704	0.680	0.655	0.629	0.602	0.576	0.549	0.521	0.495	0.466	0.439	0.411	0.384	0.356	0.329	0.301	0.274	0.248	0.221	0.195	0.169	0.144	0.120	0.096	0.074	0.051	0.030	0.009	-0.011	-0.030	-0.049	-0.066	-0.082	-0.099	-0.112	-0.128	-0.140	-0.152	-0.162	-0.175	-0.184	-0.192	-0.199	-0.206	-0.212	-0.218	-0.222	-0.226	-0.231	-0.234	-0.235	-0.238	-0.239	-0.239	-0.240	-0.239	-0.239	-0.238	-0.238	-0.235	-0.235	-0.234	-0.231	-0.231	-0.229	-0.229	-0.228	-0.228	-0.228	-0.226	-0.226	-0.228	-0.229	-0.230	-0.232	-0.234	-0.238	-0.241	-0.246	-0.251	-0.256	-0.262	-0.270	-0.278	-0.286	-0.296	-0.306	-0.318	-0.330	-0.341	-0.355	-0.370	-0.384	-0.400	-0.416	-0.434	-0.451	-0.469	-0.489	-0.509	-0.529	-0.550	-0.572	-0.594	-0.618	-0.641	-0.665	-0.689	-0.712	-0.736	-0.761	-0.788	-0.811	-0.838	-0.862	-0.888	-0.912	-0.938	-0.962	-0.986	-1.011	-1.035	-1.059	-1.081	-1.105	-1.126	-1.148	-1.169	-1.188	-1.208	-1.225	-1.242	-1.260	-1.276	-1.290	-1.304	-1.318	-1.329	-1.340	-1.350	-1.359	-1.366	-1.372	-1.380	-1.384	-1.388	-1.391	-1.392	-1.392	-1.392	-1.392	-1.390	-1.388	-1.385	-1.380	-1.375	-1.369	-1.364	-1.356	-1.349	-1.342	-1.334	-1.326	-1.318	-1.309	-1.300	-1.291	-1.281	-1.272	-1.264	-1.255	-1.248	-1.239	-1.231	-1.224	-1.218	-1.211	-1.205	-1.200	-1.195	-1.191	-1.189	-1.185	-1.184	-1.184	-1.182	-1.182	-1.184	-1.186	-1.189	-1.192	-1.196	-1.201	-1.208	-1.214	-1.221	-1.229	-1.238	-1.248	-1.256	-1.266	-1.278	-1.289	-1.300	-1.312	-1.325	-1.336	-1.349	-1.361	-1.375	-1.389	-1.401	-1.415	-1.429	-1.441	-1.454	-1.466	-1.479	-1.491	-1.504	-1.514	-1.526	-1.538	-1.546	-1.556	-1.566	-1.575	-1.584	-1.591	-1.598	-1.604	-1.609	-1.614	-1.618	-1.620	-1.624	-1.625	-1.626	-1.626	-1.625	-1.625	-1.622	-1.620	-1.616	-1.612	-1.608	-1.601	-1.594	-1.588	-1.580	-1.571	-1.561	-1.552	-1.541	-1.531	-1.520	-1.508	-1.495	-1.482	-1.470	-1.455	-1.441	-1.428	-1.414	-1.399	-1.384	-1.369	-1.354	-1.340	-1.324	-1.310	-1.294	-1.280	-1.266	-1.251	-1.239	-1.224	-1.211	-1.198	-1.185	-1.174	-1.162	-1.151	-1.142	-1.132	-1.124	-1.116	-1.110	-1.102	-1.098	-1.094	-1.090	-1.086	-1.085	-1.084	-1.085	-1.085	-1.086	-1.089	-1.094	-1.099	-1.104	-1.111	-1.119	-1.128	-1.136	-1.148	-1.159	-1.170	-1.184	-1.198	-1.211	-1.226	-1.242	-1.258	-1.274	-1.291	-1.309	-1.326	-1.345	-1.362	-1.382	-1.400	-1.419	-1.438	-1.456	-1.475	-1.492	-1.511	-1.529	-1.545	-1.562	-1.579	-1.595	-1.610	-1.625	-1.638	-1.650	-1.661	-1.674	-1.682	-1.692	-1.701	-1.708	-1.714	-1.720	-1.724	-1.725	-1.729	-1.728	-1.729	-1.728	-1.724	-1.721	-1.716	-1.711	-1.705	-1.696	-1.689	-1.680	-1.669	-1.659	-1.648	-1.634	-1.621	-1.608	-1.594	-1.579	-1.564	-1.549	-1.531	-1.516	-1.500	-1.484	-1.468	-1.451	-1.435	-1.418	-1.402	-1.388	-1.372	-1.358	-1.341	-1.328	-1.315	-1.302	-1.289	-1.278	-1.266	-1.255	-1.246	-1.236	-1.229	-1.222	-1.215	-1.209	-1.205	-1.201	-1.196	-1.195	-1.194	-1.192	-1.192	-1.194	-1.196	-1.198	-1.200	-1.205	-1.209	-1.214	-1.220	-1.226	-1.232	-1.240	-1.248	-1.256	-1.265	-1.272	-1.282	-1.292	-1.301	-1.311	-1.320	-1.330	-1.340	-1.349	-1.359	-1.368	-1.376	-1.385	-1.394	-1.402	-1.409	-1.418	-1.424	-1.431	-1.436	-1.442	-1.446	-1.451	-1.455	-1.458	-1.459	-1.461	-1.461	-1.461	-1.461	-1.461	-1.459	-1.456	-1.451	-1.448	-1.442	-1.436	-1.430	-1.422	-1.415	-1.406	-1.396	-1.386	-1.376	-1.365	-1.352	-1.340	-1.326	-1.314	-1.300	-1.285	-1.270	-1.255	-1.239	-1.224	-1.208	-1.191	-1.175	-1.158	-1.141	-1.125	-1.108	-1.091	-1.075	-1.058	-1.042	-1.026	-1.011	-0.996	-0.981	-0.968	-0.952	-0.940	-0.926	-0.915	-0.902	-0.892	-0.882	-0.874	-0.865	-0.856	-0.850	-0.844	-0.838	-0.832	-0.830	-0.828	-0.825	-0.822	-0.822	-0.824	-0.824	-0.826	-0.830	-0.832	-0.836	-0.842	-0.849	-0.855	-0.862	-0.869	-0.878	-0.886	-0.896	-0.905	-0.915	-0.925	-0.936	-0.948	-0.959	-0.970	-0.980	-0.992	-1.004	-1.015	-1.026	-1.038	-1.049	-1.059	-1.069	-1.081	-1.090	-1.100	-1.109	-1.118	-1.126	-1.134	-1.141	-1.146	-1.154	-1.159	-1.162	-1.168	-1.170	-1.174	-1.176	-1.178	-1.179	-1.180	-1.180	-1.178	-1.178	-1.175	-1.172	-1.169	-1.166	-1.162	-1.158	-1.151	-1.146	-1.140	-1.135	-1.129	-1.122	-1.115	-1.108	-1.100	-1.095	-1.086	-1.079	-1.072	-1.066	-1.059	-1.052	-1.045	-1.040	-1.034	-1.029	-1.025	-1.020	-1.016	-1.014	-1.011	-1.010	-1.009	-1.009	-1.010	-1.011	-1.012	-1.016	-1.020	-1.026	-1.031	-1.040	-1.046	-1.056	-1.065	-1.076	-1.089	-1.100	-1.114	-1.130	-1.144	-1.160	-1.179	-1.196	-1.215	-1.234	-1.254	-1.275	-1.296	-1.318	-1.340	-1.364	-1.386	-1.410	-1.434	-1.458	-1.481	-1.505	-1.529	-1.554	-1.576	-1.601	-1.624	-1.646	-1.669	-1.691	-1.714	-1.734	-1.755	-1.774	-1.794	-1.811	-1.829	-1.844	-1.861	-1.875	-1.888	-1.901	-1.912	-1.922	-1.930	-1.939	-1.946	-1.951	-1.955	-1.959	-1.961	-1.961	-1.960	-1.959	-1.955	-1.951	-1.946	-1.940	-1.932	-1.922	-1.912	-1.902	-1.890	-1.878	-1.862	-1.849	-1.832	-1.816	-1.799	-1.781	-1.762	-1.742	-1.721	-1.701	-1.680	-1.659	-1.636	-1.614	-1.591	-1.569	-1.546	-1.522	-1.499	-1.476	-1.452	-1.430	-1.408	-1.385	-1.361	-1.340	-1.318	-1.299	-1.278	-1.258	-1.239	-1.220	-1.201	-1.185	-1.169	-1.154	-1.140	-1.126	-1.112	-1.101	-1.091	-1.081	-1.072	-1.066	-1.059	-1.054	-1.050	-1.046	-1.045	-1.044	-1.044	-1.045	-1.048	-1.051	-1.055	-1.060	-1.066	-1.072	-1.081	-1.089	-1.099	-1.109	-1.119	-1.130	-1.142	-1.155	-1.168	-1.180	-1.192	-1.206	-1.220	-1.234	-1.248	-1.261	-1.275	-1.289	-1.302	-1.316	-1.328	-1.341	-1.354	-1.365	-1.376	-1.388	-1.398	-1.406	-1.415	-1.424	-1.431	-1.438	-1.444	-1.450	-1.455	-1.459	-1.462	-1.465	-1.466	-1.469	-1.469	-1.469	-1.469	-1.468	-1.466	-1.464	-1.461	-1.458	-1.455	-1.450	-1.448	-1.442	-1.439	-1.434	-1.429	-1.424	-1.420	-1.414	-1.410	-1.405	-1.402	-1.399	-1.395	-1.392	-1.390	-1.389	-1.388	-1.386	-1.386	-1.388	-1.389	-1.391	-1.394	-1.398	-1.402	-1.408	-1.414	-1.420	-1.429	-1.438	-1.449	-1.458	-1.470	-1.482	-1.496	-1.511	-1.528	-1.542	-1.560	-1.579	-1.598	-1.618	-1.639	-1.660	-1.682	-1.705	-1.729	-1.754	-1.778	-1.804	-1.831	-1.858	-1.884	-1.911	-1.939	-1.966	-1.995	-2.022	-2.052	-2.080	-2.108	-2.136	-2.164	-2.192	-2.219	-2.248	-2.274	-2.301	-2.326	-2.351	-2.376	-2.400	-2.422	-2.445	-2.466	-2.488	-2.506	-2.525	-2.541	-2.558	-2.572	-2.585	-2.596	-2.608	-2.618	-2.626	-2.632	-2.636	-2.640	-2.641	-2.642	-2.641	-2.639	-2.634	-2.629	-2.622	-2.614	-2.604	-2.592	-2.580	-2.565	-2.549	-2.531	-2.514	-2.495	-2.475	-2.454	-2.430	-2.406	-2.382	-2.358	-2.331	-2.304	-2.276	-2.249	-2.220	-2.190	-2.162	-2.132	-2.102	-2.074	-2.044	-2.014	-1.985	-1.956	-1.928	-1.899	-1.871	-1.844	-1.818	-1.791	-1.765	-1.740	-1.718	-1.694	-1.672	-1.650	-1.630	-1.611	-1.591	-1.575	-1.559	-1.542	-1.530	-1.515	-1.504	-1.494	-1.482	-1.474	-1.466	-1.459	-1.452	-1.448	-1.444	-1.440	-1.438	-1.435	-1.435	-1.434	-1.434	-1.435	-1.436	-1.438	-1.440	-1.444	-1.446	-1.449	-1.451	-1.455	-1.459	-1.462	-1.466	-1.469	-1.472	-1.475	-1.479	-1.481	-1.484	-1.485	-1.486	-1.489	-1.489	-1.489	-1.489	-1.488	-1.485	-1.482	-1.479	-1.474	-1.470	-1.464	-1.459	-1.452	-1.445	-1.435	-1.428	-1.416	-1.408	-1.396	-1.384	-1.371	-1.358	-1.344	-1.329	-1.315	-1.299	-1.282	-1.266	-1.250	-1.232	-1.214	-1.195	-1.176	-1.156	-1.138	-1.118	-1.098	-1.078	-1.058	-1.036	-1.016	-0.996	-0.975	-0.955	-0.935	-0.915	-0.895	-0.876	-0.856	-0.838	-0.818	-0.800	-0.781	-0.764	-0.748	-0.730	-0.714	-0.698	-0.684	-0.669	-0.655	-0.642	-0.629	-0.618	-0.606	-0.595	-0.586	-0.576	-0.569	-0.560	-0.552	-0.545	-0.539	-0.535	-0.530	-0.526	-0.522	-0.520	-0.518	-0.516	-0.516	-0.515	-0.515	-0.515	-0.516	-0.516	-0.519	-0.521	-0.522	-0.525	-0.528	-0.530	-0.532	-0.535	-0.539	-0.541	-0.544	-0.546	-0.549	-0.551	-0.554	-0.555	-0.556	-0.558	-0.558	-0.559	-0.559	-0.558	-0.558	-0.555	-0.552	-0.549	-0.546	-0.541	-0.538	-0.532	-0.525	-0.519	-0.511	-0.504	-0.495	-0.485	-0.475	-0.464	-0.452	-0.440	-0.426	-0.412	-0.399	-0.384	-0.369	-0.351	-0.335	-0.319	-0.301	-0.282	-0.264	-0.246	-0.228	-0.208	-0.189	-0.170	-0.150	-0.131	-0.112	-0.092	-0.074	-0.054	-0.036	-0.018	0.001	0.018	0.035	0.051	0.066	0.082	0.096	0.110	0.122	0.134	0.145	0.155	0.164	0.170	0.179	0.182	0.188	0.191	0.192	0.192	0.192	0.190	0.186	0.182	0.176	0.170	0.161	0.151	0.140	0.128	0.114	0.100	0.084	0.066	0.048	0.029	0.009	-0.012	-0.035	-0.058	-0.081	-0.105	-0.130	-0.155	-0.182	-0.209	-0.236	-0.262	-0.290	-0.319	-0.346	-0.374	-0.401	-0.429	-0.456	-0.482	-0.509	-0.535	-0.561	-0.585	-0.609	-0.634	-0.655	-0.676	-0.696	-0.716	-0.735	-0.752	-0.770	-0.785	-0.798	-0.811	-0.822	-0.832	-0.841	-0.849	-0.856	-0.860	-0.865	-0.866	-0.868	-0.868	-0.866	-0.862	-0.859	-0.854	-0.848	-0.840	-0.831	-0.821	-0.811	-0.800	-0.788	-0.775	-0.760	-0.746	-0.730	-0.715	-0.699	-0.682	-0.666	-0.649	-0.630	-0.612	-0.596	-0.578	-0.560	-0.542	-0.525	-0.507	-0.491	-0.474	-0.458	-0.441	-0.428	-0.411	-0.398	-0.382	-0.370	-0.358	-0.346	-0.335	-0.325	-0.315	-0.308	-0.300	-0.294	-0.286	-0.281	-0.278	-0.275	-0.272	-0.270	-0.269	-0.270	-0.270	-0.271	-0.274	-0.278	-0.281	-0.286	-0.291	-0.298	-0.305	-0.312	-0.320	-0.329	-0.338	-0.346	-0.356	-0.366	-0.376	-0.388	-0.400	-0.410	-0.422	-0.434	-0.446	-0.456	-0.469	-0.481	-0.494	-0.505	-0.516	-0.529	-0.540	-0.551	-0.561	-0.571	-0.582	-0.591	-0.601	-0.610	-0.619	-0.628	-0.635	-0.642	-0.649	-0.656	-0.662	-0.668	-0.671	-0.678	-0.680	-0.684	-0.688	-0.690	-0.691	-0.692	-0.695	-0.696	-0.696	-0.696	-0.696	-0.696	-0.695	-0.694	-0.692	-0.691	-0.690	-0.689	-0.686	-0.685	-0.684	-0.681	-0.680	-0.679	-0.678	-0.676	-0.675	-0.674	-0.674	-0.674	-0.674	-0.674	-0.675	-0.676	-0.678	-0.680	-0.682	-0.685	-0.689	-0.692	-0.696	-0.701	-0.708	-0.712	-0.719	-0.726	-0.732	-0.740	-0.749	-0.758	-0.768	-0.776	-0.786	-0.796	-0.808	-0.819	-0.830	-0.842	-0.854	-0.866	-0.880	-0.892	-0.905	-0.919	-0.931	-0.946	-0.960	-0.974	-0.988	-1.001	-1.014	-1.029	-1.042	-1.055	-1.069	-1.082	-1.096	-1.108	-1.121	-1.132	-1.146	-1.158	-1.169	-1.181	-1.191	-1.202	-1.212	-1.222	-1.230	-1.240	-1.248	-1.255	-1.262	-1.269	-1.275	-1.281	-1.286	-1.290	-1.294	-1.298	-1.301	-1.302	-1.304	-1.305	-1.305	-1.304	-1.304	-1.301	-1.299	-1.298	-1.294	-1.289	-1.284	-1.280	-1.272	-1.268	-1.260	-1.252	-1.244	-1.235	-1.226	-1.218	-1.208	-1.198	-1.186	-1.175	-1.164	-1.152	-1.140	-1.128	-1.116	-1.104	-1.091	-1.079	-1.066	-1.052	-1.040	-1.029	-1.014	-1.001	-0.989	-0.978	-0.965	-0.952	-0.941	-0.930	-0.919	-0.908	-0.899	-0.889	-0.879	-0.870	-0.860	-0.852	-0.844	-0.836	-0.829	-0.822	-0.816	-0.810	-0.805	-0.799	-0.795	-0.790	-0.786	-0.782	-0.779	-0.776	-0.774	-0.771	-0.769	-0.766	-0.765	-0.762	-0.761	-0.760	-0.759	-0.758	-0.756	-0.754	-0.754	-0.752	-0.751	-0.749	-0.748	-0.746	-0.744	-0.742	-0.740	-0.738	-0.735	-0.732	-0.729	-0.725	-0.721	-0.718	-0.714	-0.709	-0.704	-0.700	-0.694	-0.688	-0.681	-0.676	-0.669	-0.661	-0.655	-0.648	-0.640	-0.632	-0.624	-0.616	-0.608	-0.599	-0.591	-0.582	-0.572	-0.565	-0.556	-0.546	-0.536	-0.529	-0.519	-0.509	-0.500	-0.491	-0.482	-0.474	-0.466	-0.458	-0.450	-0.442	-0.435	-0.428	-0.421	-0.415	-0.409	-0.404	-0.400	-0.395	-0.390	-0.388	-0.385	-0.382	-0.381	-0.381	-0.380	-0.380	-0.382	-0.384	-0.386	-0.390	-0.394	-0.399	-0.405	-0.411	-0.419	-0.428	-0.436	-0.445	-0.455	-0.468	-0.479	-0.491	-0.506	-0.520	-0.535	-0.552	-0.568	-0.585	-0.602	-0.621	-0.639	-0.659	-0.680	-0.699	-0.719	-0.740	-0.761	-0.782	-0.804	-0.825	-0.846	-0.869	-0.889	-0.910	-0.931	-0.951	-0.971	-0.991	-1.011	-1.030	-1.049	-1.068	-1.084	-1.100	-1.115	-1.129	-1.142	-1.155	-1.166	-1.178	-1.186	-1.196	-1.202	-1.209	-1.214	-1.218	-1.221	-1.221	-1.222	-1.221	-1.219	-1.215	-1.211	-1.205	-1.198	-1.190	-1.181	-1.171	-1.160	-1.148	-1.134	-1.120	-1.104	-1.089	-1.072	-1.055	-1.036	-1.019	-0.999	-0.980	-0.960	-0.940	-0.919	-0.900	-0.879	-0.858	-0.838	-0.816	-0.796	-0.776	-0.756	-0.735	-0.716	-0.698	-0.679	-0.660	-0.644	-0.628	-0.610	-0.595	-0.580	-0.565	-0.552	-0.540	-0.528	-0.516	-0.506	-0.496	-0.488	-0.480	-0.472	-0.466	-0.460	-0.454	-0.450	-0.446	-0.442	-0.439	-0.438	-0.436	-0.434	-0.432	-0.432	-0.432	-0.434	-0.434	-0.434	-0.435	-0.436	-0.435	-0.436	-0.438	-0.438	-0.438	-0.439	-0.438	-0.436	-0.436	-0.435	-0.434	-0.431	-0.429	-0.425	-0.421	-0.418	-0.412	-0.406	-0.401	-0.394	-0.385	-0.378	-0.368	-0.359	-0.349	-0.336	-0.324	-0.312	-0.299	-0.285	-0.270	-0.255	-0.239	-0.221	-0.205	-0.188	-0.169	-0.151	-0.131	-0.112	-0.092	-0.072	-0.051	-0.031	-0.011	0.010	0.031	0.052	0.074	0.096	0.116	0.139	0.159	0.180	0.200	0.220	0.241	0.260	0.280	0.298	0.316	0.335	0.351	0.368	0.384	0.400	0.414	0.428	0.440	0.454	0.465	0.476	0.485	0.494	0.502	0.510	0.516	0.521	0.526	0.530	0.532	0.534	0.534	0.534	0.532	0.530	0.526	0.524	0.518	0.511	0.504	0.498	0.488	0.479	0.468	0.455	0.445	0.430	0.418	0.402	0.389	0.372	0.356	0.339	0.321	0.304	0.285	0.265	0.246	0.228	0.208	0.186	0.166	0.145	0.125	0.104	0.082	0.061	0.041	0.020	0.000	-0.021	-0.040	-0.060	-0.079	-0.096	-0.115	-0.132	-0.150	-0.168	-0.182	-0.199	-0.214	-0.226	-0.241	-0.252	-0.265	-0.275	-0.286	-0.296	-0.304	-0.312	-0.320	-0.326	-0.332	-0.336	-0.341	-0.344	-0.348	-0.350	-0.351	-0.354	-0.354	-0.354	-0.352	-0.351	-0.351	-0.349	-0.348	-0.345	-0.342	-0.340	-0.336	-0.335	-0.332	-0.330	-0.328	-0.325	-0.324	-0.321	-0.320	-0.319	-0.318	-0.318	-0.318	-0.319	-0.320	-0.322	-0.325	-0.328	-0.331	-0.336	-0.341	-0.346	-0.352	-0.359	-0.366	-0.375	-0.384	-0.394	-0.404	-0.415	-0.426	-0.439	-0.451	-0.465	-0.478	-0.492	-0.506	-0.521	-0.536	-0.551	-0.568	-0.581	-0.598	-0.612	-0.629	-0.645	-0.660	-0.676	-0.692	-0.706	-0.722	-0.736	-0.751	-0.765	-0.779	-0.792	-0.805	-0.816	-0.829	-0.840	-0.850	-0.860	-0.869	-0.878	-0.886	-0.892	-0.899	-0.905	-0.909	-0.914	-0.916	-0.919	-0.921	-0.922	-0.922	-0.922	-0.921	-0.919	-0.918	-0.915	-0.910	-0.906	-0.901	-0.896	-0.890	-0.884	-0.876	-0.869	-0.861	-0.852	-0.845	-0.836	-0.828	-0.818	-0.808	-0.799	-0.788	-0.779	-0.768	-0.758	-0.749	-0.739	-0.729	-0.720	-0.710	-0.702	-0.694	-0.685	-0.678	-0.671	-0.664	-0.658	-0.652	-0.646	-0.641	-0.638	-0.634	-0.632	-0.629	-0.629	-0.629	-0.629	-0.630	-0.631	-0.634	-0.639	-0.641	-0.648	-0.654	-0.661	-0.669	-0.676	-0.686	-0.696	-0.706	-0.719	-0.731	-0.744	-0.758	-0.772	-0.788	-0.802	-0.819	-0.835	-0.852	-0.870	-0.889	-0.906	-0.925	-0.942	-0.961	-0.981	-0.999	-1.018	-1.038	-1.056	-1.074	-1.092	-1.110	-1.129	-1.146	-1.164	-1.180	-1.196	-1.211	-1.226	-1.241	-1.256	-1.269	-1.281	-1.292	-1.304	-1.314	-1.322	-1.330	-1.339	-1.345	-1.351	-1.355	-1.359	-1.361	-1.364	-1.365	-1.365	-1.362	-1.361	-1.359	-1.355	-1.350	-1.344	-1.338	-1.331	-1.324	-1.315	-1.305	-1.295	-1.284	-1.272	-1.260	-1.246	-1.232	-1.220	-1.205	-1.190	-1.174	-1.159	-1.144	-1.128	-1.111	-1.096	-1.079	-1.064	-1.046	-1.030	-1.015	-0.999	-0.982	-0.966	-0.952	-0.938	-0.922	-0.909	-0.895	-0.882	-0.870	-0.858	-0.846	-0.836	-0.825	-0.818	-0.808	-0.800	-0.792	-0.786	-0.781	-0.776	-0.771	-0.768	-0.765	-0.764	-0.762	-0.761	-0.761	-0.761	-0.762	-0.765	-0.766	-0.769	-0.771	-0.775	-0.780	-0.782	-0.788	-0.792	-0.798	-0.802	-0.806	-0.811	-0.816	-0.821	-0.826	-0.830	-0.835	-0.839	-0.842	-0.845	-0.848	-0.850	-0.851	-0.852	-0.852	-0.852	-0.851	-0.849	-0.846	-0.841	-0.838	-0.832	-0.826	-0.819	-0.810	-0.801	-0.791	-0.781	-0.769	-0.756	-0.742	-0.729	-0.712	-0.696	-0.679	-0.661	-0.641	-0.622	-0.602	-0.581	-0.559	-0.538	-0.514	-0.491	-0.468	-0.441	-0.416	-0.391	-0.364	-0.339	-0.311	-0.285	-0.258	-0.230	-0.204	-0.175	-0.148	-0.120	-0.092	-0.065	-0.039	-0.010	0.016	0.044	0.069	0.095	0.122	0.148	0.172	0.198	0.220	0.245	0.268	0.289	0.312	0.332	0.354	0.375	0.394	0.412	0.430	0.448	0.464	0.479	0.494	0.507	0.520	0.531	0.542	0.551	0.561	0.570	0.576	0.582	0.588	0.591	0.595	0.596	0.599	0.599	0.598	0.595	0.592	0.588	0.584	0.578	0.571	0.564	0.554	0.546	0.535	0.524	0.512	0.499	0.486	0.472	0.458	0.442	0.426	0.409	0.392	0.375	0.359	0.340	0.321	0.304	0.285	0.266	0.248	0.229	0.209	0.190	0.171	0.154	0.135	0.118	0.100	0.082	0.065	0.048	0.032	0.016	0.001	-0.012	-0.026	-0.040	-0.052	-0.065	-0.078	-0.088	-0.098	-0.108	-0.116	-0.125	-0.132	-0.140	-0.146	-0.152	-0.158	-0.164	-0.168	-0.171	-0.175	-0.178	-0.181	-0.184	-0.186	-0.189	-0.190	-0.192	-0.195	-0.196	-0.199	-0.200	-0.201	-0.204	-0.206	-0.209	-0.211	-0.215	-0.218	-0.221	-0.225	-0.230	-0.235	-0.240	-0.245	-0.252	-0.258	-0.265	-0.272	-0.281	-0.289	-0.299	-0.308	-0.319	-0.329	-0.340	-0.350	-0.362	-0.374	-0.388	-0.399	-0.411	-0.425	-0.439	-0.450	-0.464	-0.478	-0.491	-0.504	-0.518	-0.529	-0.541	-0.554	-0.566	-0.578	-0.589	-0.599	-0.609	-0.620	-0.628	-0.636	-0.644	-0.650	-0.656	-0.660	-0.665	-0.668	-0.669	-0.670	-0.671	-0.670	-0.668	-0.665	-0.660	-0.655	-0.649	-0.641	-0.632	-0.622	-0.611	-0.600	-0.588	-0.574	-0.559	-0.542	-0.526	-0.507	-0.490	-0.469	-0.450	-0.428	-0.405	-0.382	-0.358	-0.334	-0.310	-0.284	-0.259	-0.232	-0.205	-0.179	-0.150	-0.124	-0.095	-0.069	-0.040	-0.012	0.015	0.042	0.070	0.099	0.125	0.151	0.178	0.202	0.229	0.254	0.279	0.301	0.325	0.348	0.370	0.391	0.411	0.432	0.451	0.470	0.486	0.504	0.520	0.535	0.550	0.562	0.576	0.588	0.599	0.609	0.619	0.628	0.635	0.642	0.649	0.654	0.660	0.664	0.666	0.670	0.672	0.674	0.675	0.676	0.675	0.675	0.674	0.672	0.670	0.669	0.665	0.662	0.659	0.656	0.651	0.648	0.642	0.639	0.634	0.629	0.624	0.620	0.615	0.610	0.605	0.600	0.596	0.591	0.588	0.582	0.579	0.575	0.571	0.568	0.564	0.561	0.558	0.556	0.554	0.551	0.551	0.549	0.549	0.548	0.548	0.548	0.548	0.549	0.550	0.551	0.552	0.554	0.556	0.560	0.562	0.564	0.568	0.571	0.574	0.578	0.581	0.585	0.588	0.590	0.595	0.596	0.600	0.602	0.605	0.608	0.609	0.610	0.611	0.611	0.611	0.610	0.609	0.606	0.604	0.600	0.596	0.591	0.585	0.579	0.571	0.562	0.552	0.542	0.532	0.520	0.506	0.491	0.478	0.461	0.444	0.426	0.408	0.388	0.368	0.346	0.325	0.302	0.280	0.255	0.230	0.205	0.180	0.154	0.128	0.100	0.074	0.046	0.020	-0.009	-0.035	-0.062	-0.090	-0.118	-0.142	-0.170	-0.195	-0.221	-0.246	-0.270	-0.295	-0.318	-0.340	-0.361	-0.382	-0.401	-0.420	-0.438	-0.454	-0.470	-0.485	-0.499	-0.510	-0.521	-0.531	-0.540	-0.548	-0.554	-0.560	-0.564	-0.566	-0.569	-0.569	-0.569	-0.568	-0.564	-0.561	-0.556	-0.551	-0.545	-0.536	-0.530	-0.521	-0.510	-0.501	-0.490	-0.479	-0.468	-0.456	-0.444	-0.431	-0.419	-0.405	-0.394	-0.380	-0.368	-0.355	-0.342	-0.331	-0.319	-0.308	-0.298	-0.286	-0.278	-0.266	-0.259	-0.251	-0.244	-0.238	-0.231	-0.226	-0.222	-0.219	-0.216	-0.215	-0.214	-0.215	-0.215	-0.218	-0.221	-0.225	-0.230	-0.235	-0.241	-0.248	-0.256	-0.264	-0.274	-0.284	-0.294	-0.305	-0.318	-0.330	-0.342	-0.355	-0.369	-0.382	-0.398	-0.411	-0.426	-0.440	-0.455	-0.470	-0.485	-0.499	-0.514	-0.528	-0.542	-0.556	-0.569	-0.582	-0.596	-0.609	-0.620	-0.632	-0.642	-0.652	-0.662	-0.671	-0.680	-0.688	-0.695	-0.701	-0.708	-0.712	-0.716	-0.721	-0.724	-0.726	-0.728	-0.729	-0.730	-0.730	-0.728	-0.726	-0.724	-0.721	-0.718	-0.714	-0.709	-0.704	-0.699	-0.692	-0.685	-0.678	-0.671	-0.664	-0.656	-0.648	-0.640	-0.631	-0.622	-0.614	-0.605	-0.596	-0.589	-0.580	-0.570	-0.562	-0.555	-0.545	-0.539	-0.530	-0.522	-0.515	-0.509	-0.502	-0.496	-0.491	-0.486	-0.481	-0.478	-0.474	-0.471	-0.469	-0.469	-0.468	-0.466	-0.468	-0.468	-0.470	-0.472	-0.476	-0.480	-0.482	-0.489	-0.494	-0.500	-0.505	-0.514	-0.521	-0.530	-0.538	-0.548	-0.558	-0.566	-0.576	-0.588	-0.599	-0.610	-0.621	-0.632	-0.645	-0.656	-0.669	-0.679	-0.691	-0.704	-0.714	-0.726	-0.736	-0.748	-0.758	-0.768	-0.776	-0.786	-0.792	-0.801	-0.809	-0.815	-0.820	-0.825	-0.830	-0.832	-0.835	-0.838	-0.839	-0.840	-0.839	-0.838	-0.835	-0.832	-0.828	-0.824	-0.819	-0.811	-0.805	-0.796	-0.788	-0.779	-0.769	-0.759	-0.746	-0.735	-0.722	-0.710	-0.696	-0.682	-0.668	-0.654	-0.640	-0.624	-0.610	-0.595	-0.580	-0.564	-0.549	-0.535	-0.520	-0.506	-0.491	-0.479	-0.464	-0.451	-0.440	-0.428	-0.416	-0.406	-0.396	-0.386	-0.378	-0.371	-0.364	-0.358	-0.352	-0.348	-0.345	-0.342	-0.340	-0.340	-0.340	-0.341	-0.342	-0.345	-0.349	-0.354	-0.360	-0.366	-0.372	-0.381	-0.390	-0.399	-0.409	-0.419	-0.430	-0.441	-0.454	-0.466	-0.479	-0.492	-0.506	-0.520	-0.534	-0.549	-0.562	-0.578	-0.591	-0.606	-0.620	-0.635	-0.648	-0.661	-0.674	-0.686	-0.700	-0.711	-0.721	-0.732	-0.744	-0.752	-0.761	-0.769	-0.776	-0.781	-0.786	-0.790	-0.794	-0.796	-0.798	-0.799	-0.799	-0.796	-0.794	-0.790	-0.785	-0.780	-0.772	-0.765	-0.755	-0.746	-0.735	-0.722	-0.710	-0.695	-0.681	-0.665	-0.649	-0.630	-0.612	-0.594	-0.572	-0.551	-0.530	-0.507	-0.486	-0.462	-0.439	-0.414	-0.390	-0.365	-0.340	-0.315	-0.290	-0.264	-0.239	-0.214	-0.188	-0.162	-0.139	-0.112	-0.089	-0.065	-0.041	-0.019	0.002	0.025	0.046	0.068	0.088	0.105	0.124	0.141	0.158	0.174	0.188	0.201	0.214	0.226	0.238	0.248	0.255	0.264	0.270	0.278	0.282	0.286	0.290	0.292	0.294	0.295	0.296	0.294	0.294	0.291	0.289	0.285	0.282	0.279	0.274	0.269	0.265	0.260	0.254	0.249	0.242	0.238	0.232	0.228	0.222	0.219	0.214	0.210	0.206	0.202	0.201	0.199	0.196	0.196	0.196	0.198	0.199	0.201	0.204	0.206	0.212	0.218	0.224	0.229	0.238	0.245	0.255	0.264	0.275	0.286	0.299	0.311	0.325	0.339	0.354	0.369	0.382	0.399	0.415	0.431	0.449	0.466	0.484	0.500	0.519	0.535	0.552	0.570	0.586	0.602	0.619	0.634	0.650	0.665	0.679	0.692	0.705	0.718	0.730	0.741	0.752	0.761	0.771	0.778	0.785	0.791	0.796	0.801	0.804	0.806	0.809	0.810	0.809	0.808	0.806	0.804	0.800	0.798	0.791	0.786	0.780	0.772	0.765	0.756	0.749	0.739	100.000	5.000	2.000	1.000	5.000	0.000	0.000	0.000	0.000	0.000	0.000	0.000	0.000	0.000	0.000	0.000	0.000	0.000	-1.646	-1.649	-1.651	-1.655	-1.658	-1.660	-1.661	-1.664	-1.666	-1.666	-1.669	-1.670	-1.671	-1.671	-1.671	-1.671	-1.671	-1.670	-1.669	-1.666	-1.664	-1.661	-1.658	-1.655	-1.650	-1.645	-1.640	-1.635	-1.629	-1.621	-1.615	-1.608	-1.600	-1.591	-1.584	-1.575	-1.565	-1.556	-1.546	-1.536	-1.526	-1.515	-1.504	-1.494	-1.481	-1.471	-1.460	-1.449	-1.438	-1.426	-1.414	-1.402	-1.391	-1.380	-1.370	-1.359	-1.348	-1.336	-1.325	-1.316	-1.305	-1.295	-1.285	-1.276	-1.266	-1.258	-1.249	-1.240	-1.231	-1.222	-1.215	-1.206	-1.199	-1.190	-1.184	-1.176	-1.169	-1.161	-1.154	-1.148	-1.140	-1.132	-1.125	-1.119	-1.111	-1.105	-1.098	-1.090	-1.082	-1.075	-1.068	-1.060	-1.051	-1.044	-1.035	-1.026	-1.018	-1.008	-0.999	-0.989	-0.978	-0.968	-0.958	-0.946	-0.935	-0.924	-0.912	-0.900	-0.888	-0.876	-0.862	-0.850	-0.836	-0.822	-0.808	-0.795	-0.780	-0.766	-0.751	-0.738	-0.721	-0.708	-0.691	-0.676	-0.662	-0.646	-0.631	-0.616	-0.600	-0.585	-0.570	-0.554	-0.539	-0.524	-0.510	-0.495	-0.479	-0.464	-0.450	-0.435	-0.421	-0.408	-0.394	-0.379	-0.366	-0.352	-0.339	-0.328	-0.314	-0.301	-0.290	-0.278	-0.266	-0.254	-0.242	-0.231	-0.221	-0.211	-0.200	-0.190	-0.181	-0.172	-0.164	-0.156	-0.148	-0.140	-0.132	-0.126	-0.119	-0.114	-0.110	-0.104	-0.100	-0.095	-0.092	-0.090	-0.088	-0.086	-0.085	-0.085	-0.085	-0.086	-0.088	-0.090	-0.092	-0.096	-0.099	-0.105	-0.110	-0.116	-0.122	-0.130	-0.138	-0.146	-0.156	-0.165	-0.176	-0.189	-0.200	-0.212	-0.226	-0.239	-0.254	-0.268	-0.282	-0.298	-0.314	-0.329	-0.346	-0.362	-0.378	-0.395	-0.411	-0.429	-0.445	-0.462	-0.479	-0.496	-0.512	-0.529	-0.545	-0.561	-0.578	-0.592	-0.608	-0.621	-0.635	-0.649	-0.661	-0.675	-0.686	-0.696	-0.708	-0.718	-0.726	-0.735	-0.742	-0.750	-0.756	-0.761	-0.768	-0.771	-0.775	-0.778	-0.779	-0.782	-0.782	-0.782	-0.784	-0.782	-0.781	-0.780	-0.778	-0.775	-0.772	-0.770	-0.766	-0.762	-0.758	-0.752	-0.749	-0.744	-0.739	-0.734	-0.729	-0.724	-0.719	-0.714	-0.709	-0.704	-0.699	-0.695	-0.691	-0.686	-0.682	-0.679	-0.675	-0.672	-0.670	-0.666	-0.665	-0.662	-0.662	-0.660	-0.660	-0.660	-0.660	-0.660	-0.661	-0.661	-0.664	-0.665	-0.669	-0.670	-0.674	-0.678	-0.680	-0.684	-0.688	-0.691	-0.696	-0.701	-0.708	-0.712	-0.718	-0.722	-0.730	-0.735	-0.741	-0.748	-0.754	-0.760	-0.768	-0.772	-0.779	-0.786	-0.792	-0.800	-0.805	-0.811	-0.819	-0.824	-0.831	-0.836	-0.842	-0.849	-0.855	-0.860	-0.866	-0.872	-0.878	-0.884	-0.889	-0.894	-0.899	-0.904	-0.909	-0.914	-0.919	-0.924	-0.929	-0.934	-0.939	-0.944	-0.949	-0.954	-0.959	-0.964	-0.969	-0.974	-0.979	-0.985	-0.990	-0.995	-1.001	-1.008	-1.012	-1.019	-1.025	-1.031	-1.038	-1.044	-1.050	-1.058	-1.064	-1.071	-1.079	-1.086	-1.094	-1.101	-1.109	-1.118	-1.125	-1.132	-1.141	-1.150	-1.158	-1.166	-1.175	-1.184	-1.192	-1.201	-1.210	-1.219	-1.229	-1.238	-1.246	-1.255	-1.265	-1.272	-1.282	-1.292	-1.300	-1.310	-1.320	-1.329	-1.338	-1.346	-1.356	-1.365	-1.375	-1.384	-1.394	-1.402	-1.411	-1.420	-1.430	-1.439	-1.449	-1.458	-1.468	-1.476	-1.486	-1.495	-1.504	-1.514	-1.524	-1.532	-1.542	-1.552	-1.561	-1.570	-1.580	-1.589	-1.599	-1.608	-1.618	-1.626	-1.636	-1.645	-1.654	-1.662	-1.672	-1.680	-1.689	-1.698	-1.705	-1.714	-1.721	-1.729	-1.736	-1.744	-1.750	-1.758	-1.764	-1.769	-1.775	-1.781	-1.785	-1.790	-1.794	-1.798	-1.801	-1.805	-1.808	-1.810	-1.812	-1.814	-1.815	-1.815	-1.816	-1.816	-1.816	-1.815	-1.814	-1.812	-1.810	-1.809	-1.806	-1.804	-1.801	-1.796	-1.794	-1.790	-1.786	-1.781	-1.778	-1.772	-1.769	-1.764	-1.759	-1.755	-1.749	-1.745	-1.740	-1.736	-1.732	-1.728	-1.724	-1.719	-1.716	-1.711	-1.708	-1.706	-1.702	-1.699	-1.698	-1.695	-1.692	-1.691	-1.691	-1.690	-1.689	-1.688	-1.688	-1.689	-1.688	-1.690	-1.690	-1.691	-1.692	-1.695	-1.698	-1.700	-1.702	-1.705	-1.709	-1.711	-1.715	-1.719	-1.722	-1.726	-1.730	-1.735	-1.739	-1.744	-1.749	-1.752	-1.758	-1.762	-1.768	-1.771	-1.776	-1.781	-1.785	-1.790	-1.795	-1.799	-1.804	-1.809	-1.814	-1.818	-1.822	-1.826	-1.830	-1.834	-1.839	-1.842	-1.848	-1.850	-1.854	-1.858	-1.861	-1.864	-1.869	-1.871	-1.875	-1.878	-1.881	-1.884	-1.888	-1.890	-1.894	-1.896	-1.899	-1.902	-1.906	-1.909	-1.912	-1.916	-1.920	-1.924	-1.928	-1.931	-1.936	-1.941	-1.946	-1.950	-1.955	-1.961	-1.966	-1.972	-1.979	-1.985	-1.992	-2.000	-2.007	-2.015	-2.024	-2.033	-2.041	-2.051	-2.061	-2.071	-2.082	-2.094	-2.105	-2.118	-2.130	-2.144	-2.158	-2.170	-2.186	-2.200	-2.215	-2.231	-2.248	-2.262	-2.279	-2.298	-2.314	-2.331	-2.350	-2.368	-2.386	-2.404	-2.422	-2.441	-2.460	-2.479	-2.498	-2.516	-2.536	-2.555	-2.574	-2.592	-2.611	-2.630	-2.648	-2.666	-2.684	-2.701	-2.718	-2.735	-2.749	-2.765	-2.780	-2.795	-2.810	-2.822	-2.835	-2.849	-2.860	-2.871	-2.880	-2.890	-2.899	-2.908	-2.915	-2.921	-2.926	-2.931	-2.936	-2.940	-2.942	-2.945	-2.946	-2.946	-2.946	-2.945	-2.944	-2.941	-2.939	-2.935	-2.931	-2.928	-2.921	-2.915	-2.910	-2.902	-2.895	-2.888	-2.880	-2.871	-2.862	-2.854	-2.844	-2.834	-2.825	-2.814	-2.804	-2.792	-2.782	-2.771	-2.760	-2.750	-2.739	-2.729	-2.716	-2.706	-2.695	-2.685	-2.674	-2.662	-2.651	-2.641	-2.631	-2.620	-2.609	-2.599	-2.589	-2.578	-2.568	-2.559	-2.549	-2.538	-2.529	-2.519	-2.509	-2.499	-2.489	-2.479	-2.469	-2.459	-2.449	-2.439	-2.430	-2.419	-2.409	-2.398	-2.388	-2.376	-2.366	-2.355	-2.345	-2.332	-2.320	-2.310	-2.298	-2.285	-2.272	-2.260	-2.246	-2.234	-2.220	-2.206	-2.192	-2.178	-2.164	-2.149	-2.132	-2.118	-2.104	-2.088	-2.070	-2.055	-2.038	-2.020	-2.004	-1.986	-1.969	-1.951	-1.932	-1.914	-1.896	-1.878	-1.859	-1.840	-1.821	-1.802	-1.782	-1.764	-1.744	-1.724	-1.705	-1.685	-1.665	-1.645	-1.625	-1.605	-1.585	-1.566	-1.545	-1.525	-1.505	-1.485	-1.465	-1.445	-1.425	-1.405	-1.385	-1.365	-1.346	-1.326	-1.308	-1.288	-1.268	-1.249	-1.230	-1.212	-1.194	-1.175	-1.158	-1.139	-1.122	-1.105	-1.089	-1.071	-1.055	-1.040	-1.024	-1.009	-0.994	-0.980	-0.968	-0.954	-0.940	-0.929	-0.918	-0.906	-0.896	-0.886	-0.876	-0.869	-0.861	-0.854	-0.848	-0.841	-0.836	-0.831	-0.828	-0.824	-0.821	-0.821	-0.819	-0.819	-0.819	-0.819	-0.821	-0.824	-0.825	-0.829	-0.832	-0.836	-0.841	-0.846	-0.851	-0.858	-0.864	-0.870	-0.876	-0.882	-0.889	-0.896	-0.905	-0.911	-0.919	-0.926	-0.934	-0.940	-0.948	-0.954	-0.961	-0.968	-0.974	-0.980	-0.986	-0.991	-0.996	-1.000	-1.005	-1.009	-1.012	-1.015	-1.018	-1.019	-1.020	-1.022	-1.022	-1.022	-1.021	-1.020	-1.019	-1.018	-1.015	-1.012	-1.010	-1.006	-1.002	-0.999	-0.995	-0.990	-0.985	-0.980	-0.975	-0.970	-0.964	-0.959	-0.952	-0.946	-0.940	-0.934	-0.929	-0.922	-0.918	-0.911	-0.905	-0.900	-0.895	-0.890	-0.884	-0.879	-0.875	-0.869	-0.865	-0.861	-0.856	-0.854	-0.849	-0.845	-0.842	-0.839	-0.836	-0.834	-0.830	-0.828	-0.825	-0.822	-0.821	-0.819	-0.816	-0.814	-0.814	-0.811	-0.809	-0.808	-0.805	-0.802	-0.800	-0.799	-0.796	-0.794	-0.791	-0.789	-0.788	-0.784	-0.780	-0.778	-0.774	-0.771	-0.766	-0.764	-0.759	-0.756	-0.751	-0.746	-0.741	-0.736	-0.731	-0.725	-0.720	-0.714	-0.709	-0.701	-0.695	-0.689	-0.682	-0.675	-0.669	-0.662	-0.656	-0.648	-0.641	-0.635	-0.628	-0.621	-0.614	-0.608	-0.601	-0.594	-0.588	-0.582	-0.576	-0.569	-0.564	-0.559	-0.554	-0.550	-0.545	-0.540	-0.536	-0.534	-0.530	-0.529	-0.528	-0.526	-0.525	-0.525	-0.525	-0.526	-0.528	-0.530	-0.531	-0.535	-0.539	-0.544	-0.550	-0.555	-0.562	-0.570	-0.578	-0.586	-0.596	-0.606	-0.618	-0.629	-0.641	-0.654	-0.668	-0.681	-0.696	-0.711	-0.726	-0.744	-0.760	-0.779	-0.795	-0.814	-0.832	-0.851	-0.871	-0.890	-0.910	-0.929	-0.950	-0.970	-0.991	-1.011	-1.031	-1.051	-1.070	-1.090	-1.110	-1.129	-1.148	-1.166	-1.185	-1.202	-1.219	-1.236	-1.252	-1.269	-1.282	-1.298	-1.311	-1.324	-1.336	-1.346	-1.358	-1.368	-1.376	-1.385	-1.392	-1.400	-1.406	-1.410	-1.415	-1.419	-1.420	-1.422	-1.422	-1.422	-1.422	-1.421	-1.420	-1.416	-1.414	-1.409	-1.405	-1.399	-1.392	-1.386	-1.379	-1.371	-1.364	-1.354	-1.346	-1.336	-1.326	-1.316	-1.306	-1.295	-1.285	-1.272	-1.261	-1.250	-1.239	-1.226	-1.215	-1.202	-1.191	-1.179	-1.166	-1.154	-1.142	-1.130	-1.119	-1.106	-1.094	-1.081	-1.070	-1.059	-1.046	-1.035	-1.024	-1.011	-1.000	-0.989	-0.979	-0.968	-0.956	-0.946	-0.935	-0.924	-0.912	-0.902	-0.892	-0.882	-0.872	-0.861	-0.852	-0.842	-0.832	-0.821	-0.812	-0.801	-0.791	-0.781	-0.771	-0.761	-0.750	-0.740	-0.729	-0.718	-0.708	-0.696	-0.685	-0.675	-0.662	-0.651	-0.639	-0.628	-0.615	-0.602	-0.590	-0.576	-0.564	-0.550	-0.536	-0.522	-0.507	-0.494	-0.479	-0.462	-0.448	-0.431	-0.415	-0.400	-0.382	-0.365	-0.349	-0.331	-0.312	-0.296	-0.278	-0.259	-0.240	-0.221	-0.202	-0.184	-0.164	-0.144	-0.124	-0.105	-0.085	-0.066	-0.046	-0.025	-0.006	0.014	0.032	0.054	0.072	0.091	0.111	0.130	0.149	0.168	0.185	0.204	0.221	0.239	0.256	0.272	0.290	0.306	0.320	0.336	0.351	0.365	0.380	0.394	0.406	0.419	0.431	0.442	0.454	0.465	0.475	0.485	0.494	0.504	0.511	0.519	0.526	0.532	0.539	0.545	0.549	0.554	0.558	0.561	0.564	0.565	0.566	0.566	0.568	0.568	0.566	0.565	0.561	0.560	0.556	0.551	0.546	0.541	0.535	0.529	0.521	0.512	0.504	0.495	0.484	0.474	0.461	0.450	0.436	0.422	0.409	0.394	0.376	0.361	0.344	0.326	0.308	0.289	0.270	0.249	0.229	0.208	0.186	0.162	0.139	0.116	0.092	0.069	0.044	0.019	-0.006	-0.031	-0.056	-0.082	-0.109	-0.135	-0.160	-0.186	-0.214	-0.239	-0.265	-0.290	-0.316	-0.341	-0.366	-0.391	-0.415	-0.440	-0.462	-0.488	-0.510	-0.531	-0.555	-0.576	-0.598	-0.616	-0.636	-0.656	-0.674	-0.691	-0.709	-0.725	-0.741	-0.755	-0.769	-0.782	-0.795	-0.808	-0.819	-0.830	-0.840	-0.849	-0.858	-0.866	-0.872	-0.880	-0.885	-0.891	-0.895	-0.900	-0.904	-0.906	-0.910	-0.911	-0.912	-0.914	-0.915	-0.915	-0.915	-0.914	-0.912	-0.911	-0.910	-0.908	-0.906	-0.902	-0.900	-0.896	-0.892	-0.889	-0.884	-0.880	-0.875	-0.870	-0.865	-0.860	-0.854	-0.849	-0.842	-0.836	-0.830	-0.822	-0.815	-0.806	-0.800	-0.791	-0.782	-0.774	-0.765	-0.755	-0.746	-0.735	-0.724	-0.714	-0.701	-0.690	-0.679	-0.665	-0.652	-0.639	-0.625	-0.610	-0.596	-0.580	-0.565	-0.549	-0.532	-0.516	-0.498	-0.480	-0.461	-0.442	-0.424	-0.404	-0.384	-0.364	-0.341	-0.320	-0.299	-0.276	-0.255	-0.231	-0.208	-0.184	-0.160	-0.136	-0.111	-0.088	-0.064	-0.038	-0.012	0.011	0.038	0.062	0.089	0.114	0.139	0.165	0.191	0.216	0.241	0.266	0.291	0.318	0.342	0.366	0.391	0.415	0.439	0.462	0.486	0.509	0.531	0.554	0.576	0.598	0.619	0.640	0.660	0.680	0.699	0.720	0.739	0.756	0.774	0.791	0.809	0.825	0.841	0.858	0.872	0.888	0.900	0.915	0.928	0.940	0.952	0.964	0.975	0.985	0.996	1.005	1.015	1.022	1.032	1.040	1.046	1.052	1.060	1.065	1.070	1.075	1.080	1.085	1.088	1.090	1.092	1.096	1.099	1.099	1.100	1.101	1.101	1.101	1.101	1.101	1.099	1.099	1.098	1.094	1.092	1.090	1.088	1.084	1.081	1.078	1.074	1.070	1.066	1.062	1.058	1.054	1.049	1.044	1.039	1.034	1.029	1.022	1.019	1.012	1.008	1.001	0.995	0.991	0.984	0.979	0.972	0.968	0.960	0.954	0.948	0.941	0.935	0.928	0.920	0.914	0.906	0.899	0.891	0.882	0.875	0.866	0.858	0.849	0.838	0.828	0.819	0.808	0.795	0.785	0.772	0.761	0.748	0.735	0.722	0.708	0.694	0.679	0.662	0.648	0.631	0.615	0.598	0.580	0.562	0.545	0.526	0.506	0.489	0.469	0.449	0.429	0.409	0.388	0.368	0.346	0.325	0.305	0.285	0.262	0.242	0.221	0.200	0.181	0.160	0.140	0.120	0.100	0.081	0.062	0.044	0.025	0.008	-0.010	-0.026	-0.044	-0.060	-0.075	-0.090	-0.105	-0.119	-0.131	-0.145	-0.158	-0.169	-0.180	-0.190	-0.199	-0.210	-0.219	-0.225	-0.234	-0.240	-0.246	-0.252	-0.258	-0.262	-0.266	-0.270	-0.272	-0.276	-0.278	-0.281	-0.282	-0.284	-0.285	-0.286	-0.286	-0.286	-0.286	-0.286	-0.286	-0.286	-0.285	-0.285	-0.284	-0.284	-0.282	-0.281	-0.280	-0.279	-0.278	-0.278	-0.276	-0.276	-0.274	-0.274	-0.274	-0.274	-0.274	-0.272	-0.272	-0.274	-0.272	-0.274	-0.275	-0.276	-0.276	-0.278	-0.279	-0.280	-0.281	-0.284	-0.286	-0.288	-0.290	-0.292	-0.294	-0.298	-0.300	-0.304	-0.306	-0.310	-0.314	-0.318	-0.321	-0.325	-0.329	-0.332	-0.338	-0.341	-0.346	-0.351	-0.355	-0.361	-0.366	-0.371	-0.376	-0.381	-0.388	-0.391	-0.396	-0.402	-0.408	-0.414	-0.418	-0.424	-0.429	-0.435	-0.440	-0.446	-0.451	-0.456	-0.461	-0.466	-0.471	-0.476	-0.481	-0.485	-0.490	-0.494	-0.496	-0.501	-0.504	-0.507	-0.511	-0.514	-0.516	-0.520	-0.521	-0.522	-0.525	-0.525	-0.528	-0.528	-0.528	-0.529	-0.529	-0.529	-0.529	-0.528	-0.526	-0.525	-0.524	-0.522	-0.520	-0.519	-0.516	-0.515	-0.511	-0.509	-0.507	-0.504	-0.501	-0.499	-0.496	-0.492	-0.490	-0.486	-0.484	-0.482	-0.479	-0.476	-0.475	-0.474	-0.471	-0.470	-0.469	-0.469	-0.468	-0.466	-0.468	-0.468	-0.469	-0.470	-0.471	-0.472	-0.475	-0.479	-0.481	-0.485	-0.489	-0.492	-0.498	-0.502	-0.507	-0.512	-0.520	-0.526	-0.532	-0.539	-0.548	-0.554	-0.561	-0.570	-0.578	-0.586	-0.594	-0.602	-0.611	-0.619	-0.629	-0.638	-0.646	-0.654	-0.662	-0.671	-0.679	-0.686	-0.694	-0.701	-0.708	-0.716	-0.722	-0.729	-0.735	-0.740	-0.746	-0.750	-0.756	-0.759	-0.764	-0.768	-0.770	-0.772	-0.775	-0.778	-0.778	-0.779	-0.780	-0.780	-0.780	-0.779	-0.778	-0.776	-0.774	-0.771	-0.769	-0.766	-0.764	-0.760	-0.756	-0.751	-0.748	-0.742	-0.738	-0.734	-0.728	-0.722	-0.718	-0.711	-0.706	-0.700	-0.694	-0.688	-0.681	-0.675	-0.669	-0.662	-0.656	-0.650	-0.642	-0.638	-0.632	-0.625	-0.620	-0.614	-0.609	-0.604	-0.599	-0.594	-0.589	-0.585	-0.580	-0.576	-0.572	-0.570	-0.566	-0.562	-0.561	-0.559	-0.558	-0.556	-0.555	-0.554	-0.554	-0.554	-0.555	-0.556	-0.558	-0.559	-0.560	-0.561	-0.565	-0.568	-0.570	-0.574	-0.578	-0.581	-0.588	-0.591	-0.596	-0.602	-0.606	-0.612	-0.618	-0.624	-0.630	-0.636	-0.641	-0.648	-0.654	-0.660	-0.665	-0.671	-0.675	-0.681	-0.686	-0.692	-0.696	-0.701	-0.704	-0.708	-0.711	-0.712	-0.716	-0.718	-0.719	-0.720	-0.721	-0.720	-0.720	-0.718	-0.716	-0.714	-0.710	-0.706	-0.702	-0.698	-0.691	-0.684	-0.678	-0.670	-0.661	-0.652	-0.644	-0.635	-0.624	-0.612	-0.602	-0.590	-0.579	-0.565	-0.552	-0.540	-0.525	-0.512	-0.499	-0.484	-0.471	-0.456	-0.441	-0.428	-0.412	-0.399	-0.385	-0.370	-0.358	-0.344	-0.331	-0.318	-0.305	-0.294	-0.282	-0.271	-0.260	-0.250	-0.240	-0.231	-0.221	-0.214	-0.206	-0.199	-0.192	-0.186	-0.180	-0.175	-0.170	-0.168	-0.162	-0.160	-0.158	-0.156	-0.154	-0.152	-0.151	-0.151	-0.151	-0.151	-0.151	-0.152	-0.152	-0.154	-0.155	-0.156	-0.158	-0.159	-0.160	-0.161	-0.162	-0.164	-0.165	-0.164	-0.165	-0.165	-0.165	-0.165	-0.165	-0.162	-0.161	-0.159	-0.158	-0.155	-0.152	-0.150	-0.145	-0.141	-0.138	-0.132	-0.126	-0.121	-0.116	-0.109	-0.102	-0.095	-0.089	-0.080	-0.074	-0.065	-0.056	-0.049	-0.039	-0.031	-0.022	-0.014	-0.005	0.004	0.012	0.021	0.030	0.038	0.045	0.052	0.060	0.069	0.075	0.081	0.088	0.094	0.099	0.104	0.109	0.114	0.116	0.120	0.122	0.125	0.126	0.128	0.128	0.129	0.129	0.126	0.126	0.124	0.122	0.120	0.118	0.114	0.110	0.106	0.102	0.099	0.094	0.089	0.085	0.079	0.075	0.070	0.065	0.061	0.055	0.051	0.048	0.044	0.040	0.038	0.034	0.031	0.031	0.029	0.029	0.028	0.029	0.030	0.032	0.035	0.038	0.042	0.048	0.052	0.059	0.068	0.075	0.084	0.095	0.105	0.118	0.130	0.144	0.158	0.174	0.189	0.206	0.222	0.241	0.260	0.280	0.300	0.321	0.342	0.365	0.388	0.411	0.434	0.459	0.484	0.509	0.534	0.559	0.585	0.611	0.636	0.664	0.689	0.715	0.741	0.768	0.794	0.820	0.846	0.872	0.898	0.922	0.948	0.971	0.995	1.019	1.041	1.064	1.086	1.109	1.129	1.150	1.169	1.189	1.208	1.225	1.244	1.260	1.276	1.291	1.306	1.321	1.334	1.345	1.358	1.369	1.379	1.389	1.396	1.405	1.412	1.419	1.424	1.429	1.432	1.436	1.439	1.441	1.442	1.442	1.441	1.441	1.439	1.438	1.435	1.430	1.426	1.421	1.416	1.409	1.402	1.395	1.388	1.379	1.371	1.361	1.351	1.341	1.331	1.321	1.310	1.299	1.288	1.276	1.265	1.254	1.241	1.229	1.218	1.205	1.192	1.180	1.168	1.155	1.142	1.131	1.118	1.108	1.095	1.082	1.070	1.060	1.049	1.038	1.026	1.015	1.004	0.992	0.982	0.971	0.961	0.951	0.941	0.931	0.922	0.912	0.902	0.892	0.882	0.872	0.864	0.854	0.844	0.835	0.824	0.815	0.805	0.795	0.785	0.775	0.764	0.754	0.744	0.732	0.722	0.711	0.700	0.688	0.678	0.665	0.652	0.641	0.629	0.618	0.605	0.591	0.579	0.565	0.552	0.540	0.526	0.512	0.499	0.486	0.472	0.459	0.445	0.431	0.418	0.402	0.390	0.375	0.361	0.349	0.334	0.320	0.308	0.294	0.279	0.266	0.252	0.240	0.226	0.214	0.200	0.186	0.175	0.161	0.150	0.136	0.125	0.112	0.100	0.089	0.076	0.065	0.055	0.044	0.032	0.022	0.012	0.004	-0.006	-0.015	-0.025	-0.034	-0.041	-0.050	-0.059	-0.065	-0.072	-0.079	-0.085	-0.090	-0.096	-0.101	-0.106	-0.110	-0.114	-0.116	-0.119	-0.122	-0.124	-0.125	-0.125	-0.126	-0.125	-0.125	-0.122	-0.122	-0.120	-0.118	-0.114	-0.111	-0.108	-0.104	-0.099	-0.094	-0.089	-0.084	-0.078	-0.072	-0.066	-0.059	-0.052	-0.046	-0.039	-0.031	-0.025	-0.018	-0.010	-0.002	0.004	0.011	0.019	0.025	0.031	0.039	0.044	0.051	0.056	0.062	0.069	0.074	0.079	0.082	0.088	0.090	0.095	0.099	0.101	0.104	0.106	0.108	0.110	0.112	0.112	0.112	0.114	0.114	0.114	0.112	0.112	0.110	0.110	0.108	0.105	0.105	0.102	0.099	0.096	0.095	0.091	0.089	0.085	0.084	0.080	0.076	0.072	0.070	0.066	0.062	0.059	0.056	0.052	0.049	0.045	0.041	0.038	0.035	0.031	0.029	0.025	0.022	0.019	0.016	0.012	0.010	0.006	0.004	0.000	-0.002	-0.005	-0.009	-0.011	-0.014	-0.016	-0.020	-0.021	-0.025	-0.028	-0.031	-0.034	-0.038	-0.040	-0.044	-0.046	-0.050	-0.054	-0.056	-0.061	-0.065	-0.069	-0.072	-0.078	-0.082	-0.089	-0.092	-0.099	-0.104	-0.110	-0.116	-0.124	-0.130	-0.138	-0.145	-0.152	-0.160	-0.169	-0.179	-0.188	-0.198	-0.208	-0.219	-0.230	-0.241	-0.254	-0.266	-0.280	-0.292	-0.308	-0.322	-0.338	-0.354	-0.369	-0.385	-0.404	-0.421	-0.440	-0.459	-0.478	-0.498	-0.519	-0.540	-0.560	-0.582	-0.605	-0.628	-0.651	-0.675	-0.699	-0.724	-0.748	-0.774	-0.800	-0.826	-0.851	-0.878	-0.905	-0.931	-0.959	-0.986	-1.012	-1.040	-1.068	-1.095	-1.121	-1.150	-1.176	-1.202	-1.230	-1.256	-1.282	-1.308	-1.334	-1.359	-1.384	-1.409	-1.432	-1.455	-1.479	-1.501	-1.522	-1.544	-1.564	-1.584	-1.602	-1.621	-1.639	-1.656	-1.672	-1.688	-1.702	-1.718	-1.730	-1.742	-1.755	-1.765	-1.775	-1.786	-1.795	-1.801	-1.810	-1.816	-1.822	-1.828	-1.832	-1.838	-1.841	-1.844	-1.848	-1.849	-1.851	-1.852	-1.854	-1.854	-1.855	-1.855	-1.855	-1.855	-1.854	-1.852	-1.851	-1.851	-1.850	-1.850	-1.848	-1.846	-1.845	-1.844	-1.844	-1.842	-1.841	-1.840	-1.840	-1.840	-1.839	-1.838	-1.838	-1.839	-1.838	-1.839	-1.839	-1.839	-1.840	-1.840	-1.841	-1.842	-1.844	-1.845	-1.846	-1.848	-1.849	-1.850	-1.851	-1.852	-1.852	-1.855	-1.856	-1.858	-1.859	-1.860	-1.860	-1.861	-1.861	-1.861	-1.861	-1.861	-1.861	-1.860	-1.859	-1.858	-1.858	-1.856	-1.854	-1.851	-1.849	-1.846	-1.841	-1.839	-1.834	-1.830	-1.825	-1.820	-1.816	-1.810	-1.805	-1.798	-1.791	-1.784	-1.778	-1.770	-1.762	-1.754	-1.745	-1.738	-1.729	-1.720	-1.710	-1.700	-1.691	-1.682	-1.671	-1.661	-1.650	-1.641	-1.631	-1.621	-1.610	-1.599	-1.589	-1.579	-1.569	-1.558	-1.548	-1.538	-1.528	-1.518	-1.509	-1.499	-1.490	-1.481	-1.472	-1.465	-1.456	-1.449	-1.441	-1.435	-1.428	-1.422	-1.418	-1.411	-1.406	-1.402	-1.399	-1.396	-1.392	-1.391	-1.389	-1.388	-1.386	-1.386	-1.388	-1.388	-1.390	-1.391	-1.392	-1.396	-1.400	-1.402	-1.406	-1.411	-1.416	-1.421	-1.428	-1.432	-1.440	-1.445	-1.452	-1.459	-1.465	-1.472	-1.480	-1.486	-1.494	-1.500	-1.508	-1.514	-1.521	-1.528	-1.534	-1.540	-1.546	-1.552	-1.556	-1.561	-1.565	-1.570	-1.574	-1.576	-1.579	-1.581	-1.582	-1.584	-1.584	-1.584	-1.584	-1.582	-1.580	-1.579	-1.575	-1.572	-1.569	-1.565	-1.559	-1.555	-1.549	-1.542	-1.535	-1.529	-1.520	-1.514	-1.505	-1.498	-1.489	-1.480	-1.471	-1.462	-1.454	-1.445	-1.436	-1.428	-1.418	-1.410	-1.401	-1.394	-1.386	-1.379	-1.372	-1.365	-1.359	-1.354	-1.349	-1.344	-1.340	-1.336	-1.334	-1.331	-1.330	-1.329	-1.329	-1.330	-1.331	-1.335	-1.338	-1.341	-1.346	-1.352	-1.359	-1.366	-1.375	-1.384	-1.394	-1.404	-1.415	-1.429	-1.440	-1.454	-1.469	-1.484	-1.499	-1.514	-1.530	-1.548	-1.565	-1.582	-1.600	-1.619	-1.638	-1.656	-1.676	-1.696	-1.714	-1.734	-1.752	-1.772	-1.792	-1.811	-1.830	-1.850	-1.868	-1.886	-1.904	-1.921	-1.939	-1.956	-1.972	-1.989	-2.005	-2.020	-2.034	-2.049	-2.062	-2.075	-2.088	-2.099	-2.110	-2.120	-2.131	-2.140	-2.149	-2.156	-2.165	-2.172	-2.178	-2.184	-2.190	-2.194	-2.199	-2.202	-2.206	-2.209	-2.211	-2.214	-2.215	-2.215	-2.216	-2.216	-2.218	-2.218	-2.216	-2.215	-2.215	-2.214	-2.212	-2.211	-2.209	-2.206	-2.205	-2.202	-2.201	-2.200	-2.198	-2.195	-2.192	-2.191	-2.189	-2.188	-2.185	-2.184	-2.182	-2.180	-2.179	-2.178	-2.176	-2.175	-2.175	-2.174	-2.174	-2.174	-2.174	-2.174	-2.175	-2.175	-2.178	-2.179	-2.180	-2.182	-2.185	-2.188	-2.190	-2.194	-2.196	-2.200	-2.204	-2.209	-2.214	-2.218	-2.222	-2.229	-2.234	-2.240	-2.246	-2.251	-2.258	-2.264	-2.269	-2.276	-2.281	-2.289	-2.294	-2.300	-2.308	-2.312	-2.319	-2.324	-2.330	-2.334	-2.340	-2.344	-2.349	-2.352	-2.355	-2.359	-2.361	-2.364	-2.365	-2.366	-2.366	-2.366	-2.366	-2.366	-2.365	-2.362	-2.360	-2.356	-2.352	-2.349	-2.345	-2.339	-2.334	-2.326	-2.320	-2.312	-2.305	-2.298	-2.289	-2.280	-2.271	-2.262	-2.252	-2.244	-2.234	-2.225	-2.214	-2.205	-2.195	-2.186	-2.176	-2.168	-2.160	-2.152	-2.142	-2.136	-2.130	-2.124	-2.118	-2.112	-2.109	-2.105	-2.101	-2.099	-2.098	-2.099	-2.098	-2.099	-2.101	-2.104	-2.108	-2.111	-2.118	-2.124	-2.130	-2.139	-2.148	-2.156	-2.168	-2.178	-2.190	-2.201	-2.215	-2.229	-2.244	-2.259	-2.274	-2.290	-2.306	-2.324	-2.341	-2.359	-2.376	-2.394	-2.412	-2.431	-2.449	-2.468	-2.486	-2.505	-2.524	-2.544	-2.561	-2.579	-2.598	-2.615	-2.632	-2.650	-2.666	-2.682	-2.699	-2.714	-2.729	-2.742	-2.756	-2.770	-2.781	-2.794	-2.805	-2.814	-2.824	-2.832	-2.840	-2.848	-2.854	-2.858	-2.862	-2.865	-2.868	-2.869	-2.869	-2.868	-2.866	-2.862	-2.859	-2.854	-2.846	-2.840	-2.830	-2.821	-2.810	-2.798	-2.785	-2.770	-2.756	-2.739	-2.721	-2.704	-2.684	-2.662	-2.641	-2.619	-2.595	-2.570	-2.545	-2.519	-2.492	-2.465	-2.436	-2.408	-2.378	-2.349	-2.319	-2.288	-2.256	-2.224	-2.192	-2.160	-2.129	-2.095	-2.064	-2.031	-2.000	-1.969	-1.935	-1.905	-1.874	-1.844	-1.814	-1.784	-1.755	-1.726	-1.699	-1.671	-1.645	-1.619	-1.595	-1.571	-1.548	-1.525	-1.505	-1.485	-1.465	-1.446	-1.429	-1.412	-1.398	-1.382	-1.369	-1.356	-1.344	-1.335	-1.324	-1.316	-1.308	-1.301	-1.295	-1.290	-1.285	-1.281	-1.279	-1.276	-1.275	-1.274	-1.272	-1.272	-1.274	-1.275	-1.276	-1.279	-1.280	-1.282	-1.286	-1.289	-1.291	-1.294	-1.298	-1.301	-1.305	-1.308	-1.311	-1.314	-1.318	-1.320	-1.322	-1.325	-1.328	-1.329	-1.332	-1.334	-1.335	-1.335	-1.336	-1.336	-1.335	-1.335	-1.334	-1.332	-1.331	-1.329	-1.326	-1.324	-1.321	-1.318	-1.314	-1.310	-1.304	-1.300	-1.295	-1.289	-1.282	-1.276	-1.270	-1.264	-1.256	-1.249	-1.241	-1.234	-1.225	-1.218	-1.210	-1.201	-1.191	-1.184	-1.174	-1.165	-1.155	-1.146	-1.136	-1.128	-1.118	-1.109	-1.099	-1.090	-1.081	-1.071	-1.061	-1.051	-1.042	-1.034	-1.024	-1.014	-1.004	-0.995	-0.985	-0.976	-0.966	-0.958	-0.948	-0.940	-0.930	-0.920	-0.910	-0.901	-0.891	-0.882	-0.872	-0.864	-0.854	-0.845	-0.835	-0.825	-0.816	-0.806	-0.796	-0.786	-0.776	-0.766	-0.756	-0.745	-0.735	-0.724	-0.714	-0.702	-0.691	-0.680	-0.669	-0.656	-0.645	-0.632	-0.620	-0.609	-0.595	-0.582	-0.569	-0.555	-0.542	-0.529	-0.515	-0.501	-0.486	-0.472	-0.458	-0.442	-0.428	-0.412	-0.396	-0.381	-0.365	-0.349	-0.335	-0.318	-0.301	-0.285	-0.268	-0.252	-0.235	-0.219	-0.201	-0.184	-0.168	-0.149	-0.132	-0.115	-0.098	-0.080	-0.062	-0.045	-0.029	-0.011	0.006	0.024	0.040	0.056	0.072	0.090	0.106	0.122	0.138	0.154	0.169	0.185	0.200	0.214	0.229	0.241	0.255	0.269	0.280	0.294	0.305	0.315	0.325	0.335	0.345	0.351	0.360	0.368	0.374	0.379	0.384	0.388	0.390	0.392	0.395	0.396	0.396	0.395	0.394	0.391	0.388	0.382	0.379	0.374	0.366	0.359	0.351	0.342	0.331	0.322	0.311	0.299	0.286	0.274	0.260	0.245	0.231	0.216	0.201	0.185	0.169	0.151	0.135	0.118	0.101	0.085	0.066	0.050	0.032	0.016	-0.001	-0.019	-0.035	-0.051	-0.069	-0.084	-0.100	-0.115	-0.129	-0.144	-0.158	-0.170	-0.182	-0.195	-0.206	-0.218	-0.228	-0.238	-0.246	-0.255	-0.262	-0.269	-0.276	-0.282	-0.288	-0.292	-0.295	-0.299	-0.302	-0.304	-0.305	-0.308	-0.308	-0.308	-0.308	-0.306	-0.306	-0.305	-0.302	-0.301	-0.299	-0.296	-0.292	-0.291	-0.288	-0.285	-0.281	-0.278	-0.275	-0.271	-0.268	-0.264	-0.261	-0.258	-0.254	-0.252	-0.249	-0.246	-0.244	-0.241	-0.239	-0.238	-0.235	-0.234	-0.232	-0.231	-0.231	-0.230	-0.230	-0.230	-0.230	-0.231	-0.232	-0.232	-0.234	-0.236	-0.238	-0.240	-0.242	-0.246	-0.248	-0.251	-0.255	-0.259	-0.261	-0.265	-0.270	-0.274	-0.279	-0.284	-0.288	-0.294	-0.298	-0.302	-0.308	-0.314	-0.319	-0.324	-0.330	-0.335	-0.340	-0.346	-0.351	-0.356	-0.362	-0.368	-0.374	-0.379	-0.384	-0.390	-0.396	-0.401	-0.406	-0.411	-0.418	-0.422	-0.428	-0.432	-0.439	-0.444	-0.449	-0.454	-0.459	-0.464	-0.470	-0.474	-0.479	-0.484	-0.489	-0.495	-0.500	-0.505	-0.511	-0.516	-0.521	-0.526	-0.532	-0.539	-0.545	-0.550	-0.558	-0.564	-0.570	-0.576	-0.584	-0.590	-0.598	-0.605	-0.611	-0.620	-0.628	-0.636	-0.644	-0.652	-0.660	-0.669	-0.678	-0.686	-0.696	-0.705	-0.712	-0.722	-0.732	-0.741	-0.750	-0.761	-0.770	-0.780	-0.790	-0.799	-0.808	-0.818	-0.828	-0.836	-0.846	-0.855	-0.865	-0.874	-0.884	-0.892	-0.901	-0.910	-0.919	-0.929	-0.936	-0.945	-0.952	-0.960	-0.969	-0.976	-0.985	-0.992	-0.999	-1.008	-1.015	-1.022	-1.029	-1.036	-1.044	-1.051	-1.059	-1.065	-1.072	-1.080	-1.086	-1.094	-1.101	-1.109	-1.115	-1.122	-1.129	-1.135	-1.142	-1.150	-1.158	-1.165	-1.170	-1.178	-1.185	-1.191	-1.199	-1.205	-1.212	-1.219	-1.226	-1.232	-1.240	-1.246	-1.252	-1.259	-1.265	-1.271	-1.278	-1.282	-1.288	-1.294	-1.299	-1.302	-1.308	-1.312	-1.316	-1.319	-1.324	-1.328	-1.329	-1.331	-1.334	-1.336	-1.338	-1.339	-1.340	-1.340	-1.340	-1.340	-1.339	-1.338	-1.336	-1.334	-1.334	-1.331	-1.328	-1.325	-1.321	-1.318	-1.314	-1.309	-1.305	-1.300	-1.295	-1.290	-1.285	-1.280	-1.274	-1.268	-1.262	-1.256	-1.251	-1.245	-1.239	-1.232	-1.228	-1.221	-1.216	-1.211	-1.206	-1.201	-1.195	-1.191	-1.186	-1.182	-1.179	-1.175	-1.170	-1.168	-1.165	-1.161	-1.159	-1.158	-1.155	-1.154	-1.152	-1.151	-1.151	-1.151	-1.151	-1.152	-1.152	-1.154	-1.155	-1.156	-1.158	-1.161	-1.164	-1.166	-1.170	-1.172	-1.176	-1.180	-1.184	-1.188	-1.194	-1.198	-1.202	-1.208	-1.212	-1.218	-1.222	-1.229	-1.234	-1.239	-1.244	-1.249	-1.254	-1.260	-1.264	-1.270	-1.275	-1.279	-1.284	-1.290	-1.294	-1.299	-1.302	-1.306	-1.311	-1.315	-1.319	-1.322	-1.325	-1.329	-1.332	-1.335	-1.339	-1.341	-1.344	-1.348	-1.349	-1.352	-1.355	-1.358	-1.360	-1.362	-1.365	-1.369	-1.370	-1.372	-1.376	-1.379	-1.382	-1.385	-1.389	-1.392	-1.398	-1.401	-1.406	-1.411	-1.416	-1.421	-1.429	-1.434	-1.441	-1.448	-1.456	-1.464	-1.472	-1.481	-1.492	-1.501	-1.512	-1.524	-1.535	-1.548	-1.561	-1.574	-1.588	-1.602	-1.618	-1.632	-1.648	-1.664	-1.681	-1.699	-1.715	-1.734	-1.750	-1.769	-1.788	-1.806	-1.826	-1.845	-1.864	-1.882	-1.902	-1.922	-1.941	-1.960	-1.980	-1.998	-2.016	-2.034	-2.051	-2.070	-2.086	-2.102	-2.119	-2.134	-2.149	-2.162	-2.176	-2.190	-2.201	-2.212	-2.222	-2.234	-2.242	-2.250	-2.256	-2.262	-2.269	-2.274	-2.278	-2.279	-2.281	-2.281	-2.281	-2.280	-2.279	-2.275	-2.271	-2.268	-2.262	-2.256	-2.250	-2.242	-2.235	-2.225	-2.216	-2.206	-2.196	-2.185	-2.174	-2.162	-2.150	-2.138	-2.125	-2.112	-2.100	-2.086	-2.072	-2.059	-2.046	-2.034	-2.020	-2.006	-1.994	-1.981	-1.969	-1.958	-1.945	-1.932	-1.921	-1.910	-1.899	-1.888	-1.878	-1.868	-1.859	-1.849	-1.839	-1.831	-1.821	-1.814	-1.808	-1.799	-1.791	-1.785	-1.779	-1.771	-1.765	-1.759	-1.751	-1.746	-1.740	-1.734	-1.728	-1.721	-1.715	-1.709	-1.702	-1.696	-1.690	-1.684	-1.678	-1.670	-1.662	-1.654	-1.648	-1.639	-1.630	-1.621	-1.611	-1.602	-1.592	-1.582	-1.572	-1.562	-1.550	-1.539	-1.528	-1.515	-1.504	-1.490	-1.478	-1.465	-1.450	-1.436	-1.424	-1.409	-1.394	-1.379	-1.365	-1.350	-1.334	-1.319	-1.304	-1.289	-1.272	-1.258	-1.241	-1.226	-1.210	-1.194	-1.178	-1.161	-1.146	-1.131	-1.115	-1.099	-1.084	-1.069	-1.052	-1.036	-1.022	-1.006	-0.991	-0.976	-0.961	-0.946	-0.932	-0.918	-0.904	-0.889	-0.874	-0.860	-0.846	-0.832	-0.820	-0.806	-0.792	-0.780	-0.768	-0.755	-0.742	-0.730	-0.719	-0.706	-0.695	-0.685	-0.674	-0.664	-0.654	-0.644	-0.634	-0.625	-0.616	-0.609	-0.601	-0.595	-0.586	-0.580	-0.575	-0.569	-0.564	-0.560	-0.556	-0.551	-0.549	-0.548	-0.544	-0.544	-0.542	-0.541	-0.541	-0.542	-0.542	-0.544	-0.546	-0.548	-0.550	-0.554	-0.556	-0.560	-0.562	-0.568	-0.571	-0.576	-0.580	-0.585	-0.589	-0.594	-0.599	-0.604	-0.609	-0.614	-0.618	-0.622	-0.626	-0.631	-0.635	-0.639	-0.642	-0.646	-0.649	-0.652	-0.654	-0.655	-0.658	-0.659	-0.660	-0.660	-0.661	-0.661	-0.661	-0.660	-0.659	-0.658	-0.655	-0.654	-0.650	-0.646	-0.644	-0.640	-0.636	-0.634	-0.629	-0.624	-0.619	-0.615	-0.610	-0.605	-0.600	-0.595	-0.590	-0.585	-0.580	-0.575	-0.570	-0.565	-0.559	-0.555	-0.549	-0.545	-0.540	-0.536	-0.531	-0.528	-0.524	-0.521	-0.516	-0.514	-0.510	-0.507	-0.505	-0.502	-0.500	-0.498	-0.495	-0.494	-0.492	-0.490	-0.489	-0.488	-0.485	-0.484	-0.484	-0.482	-0.481	-0.479	-0.479	-0.478	-0.475	-0.475	-0.472	-0.472	-0.470	-0.469	-0.468	-0.465	-0.462	-0.460	-0.459	-0.456	-0.454	-0.450	-0.446	-0.442	-0.440	-0.435	-0.431	-0.428	-0.422	-0.419	-0.412	-0.408	-0.402	-0.396	-0.390	-0.385	-0.378	-0.371	-0.365	-0.359	-0.351	-0.344	-0.338	-0.330	-0.322	-0.315	-0.309	-0.301	-0.294	-0.288	-0.280	-0.272	-0.266	-0.260	-0.252	-0.246	-0.240	-0.235	-0.230	-0.224	-0.219	-0.215	-0.211	-0.208	-0.205	-0.202	-0.200	-0.198	-0.198	-0.196	-0.196	-0.198	-0.199	-0.201	-0.204	-0.208	-0.211	-0.216	-0.221	-0.229	-0.235	-0.242	-0.251	-0.260	-0.270	-0.280	-0.290	-0.302	-0.316	-0.329	-0.342	-0.358	-0.371	-0.388	-0.404	-0.421	-0.439	-0.456	-0.475	-0.492	-0.511	-0.530	-0.551	-0.570	-0.591	-0.611	-0.632	-0.654	-0.674	-0.695	-0.716	-0.736	-0.758	-0.778	-0.799	-0.819	-0.840	-0.859	-0.879	-0.898	-0.916	-0.935	-0.952	-0.970	-0.988	-1.002	-1.020	-1.035	-1.049	-1.062	-1.076	-1.088	-1.100	-1.111	-1.121	-1.131	-1.139	-1.148	-1.155	-1.161	-1.168	-1.172	-1.176	-1.179	-1.181	-1.182	-1.184	-1.185	-1.184	-1.182	-1.180	-1.178	-1.174	-1.169	-1.165	-1.159	-1.154	-1.146	-1.139	-1.131	-1.122	-1.114	-1.104	-1.094	-1.084	-1.074	-1.061	-1.051	-1.039	-1.028	-1.015	-1.002	-0.990	-0.976	-0.964	-0.951	-0.938	-0.925	-0.910	-0.898	-0.884	-0.871	-0.858	-0.845	-0.831	-0.819	-0.806	-0.794	-0.781	-0.769	-0.756	-0.745	-0.732	-0.721	-0.710	-0.699	-0.688	-0.678	-0.668	-0.658	-0.648	-0.638	-0.629	-0.620	-0.611	-0.602	-0.592	-0.585	-0.576	-0.569	-0.561	-0.552	-0.545	-0.538	-0.529	-0.521	-0.512	-0.506	-0.498	-0.490	-0.481	-0.472	-0.464	-0.455	-0.445	-0.436	-0.426	-0.416	-0.406	-0.395	-0.385	-0.372	-0.360	-0.349	-0.335	-0.321	-0.308	-0.294	-0.278	-0.262	-0.246	-0.230	-0.214	-0.196	-0.178	-0.160	-0.141	-0.122	-0.102	-0.081	-0.061	-0.040	-0.019	0.002	0.025	0.048	0.070	0.094	0.116	0.139	0.162	0.186	0.210	0.234	0.256	0.280	0.304	0.328	0.351	0.372	0.396	0.419	0.441	0.462	0.485	0.506	0.529	0.549	0.569	0.589	0.608	0.628	0.646	0.665	0.682	0.699	0.716	0.732	0.748	0.762	0.778	0.791	0.805	0.819	0.830	0.841	0.852	0.864	0.874	0.882	0.892	0.900	0.908	0.915	0.920	0.928	0.931	0.938	0.941	0.944	0.946	0.949	0.949	0.950	0.950	0.949	0.949	0.946	0.942	0.940	0.936	0.931	0.926	0.920	0.912	0.905	0.896	0.886	0.878	0.866	0.856	0.842	0.831	0.818	0.804	0.788	0.774	0.756	0.740	0.722	0.704	0.686	0.666	0.646	0.626	0.605	0.584	0.562	0.540	0.516	0.494	0.471	0.448	0.424	0.400	0.376	0.352	0.329	0.304	0.280	0.256	0.232	0.209	0.186	0.162	0.140	0.118	0.095	0.074	0.052	0.032	0.011	-0.009	-0.028	-0.046	-0.065	-0.082	-0.099	-0.115	-0.130	-0.145	-0.159	-0.172	-0.185	-0.196	-0.208	-0.218	-0.228	-0.236	-0.245	-0.252	-0.260	-0.266	-0.272	-0.278	-0.282	-0.286	-0.290	-0.292	-0.296	-0.298	-0.300	-0.300	-0.301	-0.302	-0.302	-0.302	-0.302	-0.301	-0.301	-0.300	-0.299	-0.296	-0.296	-0.294	-0.291	-0.289	-0.288	-0.285	-0.282	-0.281	-0.279	-0.276	-0.274	-0.270	-0.269	-0.265	-0.264	-0.260	-0.258	-0.255	-0.252	-0.249	-0.246	-0.242	-0.240	-0.235	-0.232	-0.229	-0.224	-0.221	-0.215	-0.211	-0.208	-0.201	-0.196	-0.190	-0.185	-0.178	-0.171	-0.164	-0.158	-0.149	-0.141	-0.132	-0.124	-0.115	-0.105	-0.095	-0.084	-0.072	-0.061	-0.049	-0.035	-0.022	-0.010	0.005	0.019	0.034	0.050	0.065	0.081	0.099	0.116	0.134	0.152	0.170	0.189	0.208	0.228	0.248	0.268	0.289	0.309	0.330	0.351	0.372	0.395	0.418	0.439	0.461	0.485	0.506	0.529	0.551	0.575	0.598	0.621	0.644	0.665	0.688	0.711	0.732	0.754	0.776	0.799	0.819	0.840	0.861	0.881	0.902	0.922	0.942	0.961	0.981	0.999	1.018	1.036	1.054	1.070	1.088	1.102	1.119	1.134	1.149	1.162	1.178	1.190	1.202	1.214	1.226	1.236	1.248	1.258	1.268	1.275	1.284	1.291	1.299	1.305	1.312	1.318	1.322	1.326	1.331	1.334	1.336	1.340	1.341	1.344	1.344	1.345	1.345	1.344	1.344	1.342	1.340	1.339	1.336	1.332	1.330	1.328	1.322	1.320	1.316	1.310	1.306	1.301	1.295	1.290	1.284	1.279	1.272	1.266	1.261	1.254	1.249	1.241	1.235	1.229	1.222	1.215	1.208	1.201	1.194	1.188	1.181	1.174	1.166	1.160	1.154	1.145	1.139	1.131	1.125	1.118	1.110	1.102	1.094	1.086	1.079	1.070	1.061	1.054	1.044	1.034	1.026	1.016	1.005	0.995	0.984	0.972	0.961	0.950	0.939	0.925	0.912	0.899	0.885	0.870	0.856	0.840	0.825	0.809	0.792	0.775	0.758	0.740	0.721	0.702	0.682	0.664	0.644	0.625	0.605	0.582	0.562	0.541	0.520	0.499	0.478	0.455	0.434	0.412	0.390	0.370	0.348	0.328	0.305	0.285	0.264	0.245	0.224	0.205	0.185	0.166	0.149	0.131	0.112	0.096	0.080	0.064	0.049	0.035	0.020	0.009	-0.005	-0.016	-0.028	-0.039	-0.046	-0.056	-0.064	-0.071	-0.079	-0.085	-0.090	-0.095	-0.099	-0.102	-0.105	-0.108	-0.109	-0.110	-0.110	-0.110	-0.110	-0.109	-0.108	-0.105	-0.104	-0.102	-0.099	-0.095	-0.094	-0.090	-0.086	-0.082	-0.079	-0.075	-0.071	-0.068	-0.064	-0.060	-0.056	-0.054	-0.050	-0.046	-0.044	-0.040	-0.038	-0.036	-0.034	-0.032	-0.031	-0.030	-0.030	-0.029	-0.029	-0.029	-0.029	-0.029	-0.031	-0.032	-0.034	-0.038	-0.039	-0.041	-0.044	-0.048	-0.051	-0.055	-0.059	-0.064	-0.068	-0.072	-0.078	-0.082	-0.088	-0.092	-0.098	-0.104	-0.110	-0.115	-0.121	-0.126	-0.132	-0.138	-0.144	-0.149	-0.155	-0.160	-0.165	-0.171	-0.175	-0.181	-0.185	-0.190	-0.194	-0.199	-0.202	-0.208	-0.211	-0.214	-0.218	-0.221	-0.224	-0.226	-0.229	-0.231	-0.234	-0.235	-0.238	-0.238	-0.240	-0.240	-0.241	-0.241	-0.241	-0.242	-0.242	-0.242	-0.241	-0.241	-0.241	-0.239	-0.239	-0.238	-0.236	-0.235	-0.234	-0.232	-0.231	-0.230	-0.228	-0.226	-0.225	-0.222	-0.220	-0.219	-0.218	-0.215	-0.214	-0.212	-0.209	-0.208	-0.208	-0.205	-0.204	-0.202	-0.202	-0.201	-0.200	-0.199	-0.199	-0.199	-0.199	-0.199	-0.199	-0.200	-0.201	-0.202	-0.204	-0.206	-0.209	-0.210	-0.212	-0.215	-0.219	-0.221	-0.226	-0.230	-0.235	-0.239	-0.242	-0.249	-0.254	-0.259	-0.265	-0.271	-0.279	-0.284	-0.290	-0.299	-0.305	-0.312	-0.320	-0.328	-0.336	-0.342	-0.351	-0.359	-0.368	-0.376	-0.384	-0.391	-0.400	-0.408	-0.416	-0.424	-0.431	-0.439	-0.445	-0.452	-0.460	-0.466	-0.474	-0.480	-0.486	-0.491	-0.498	-0.502	-0.507	-0.512	-0.516	-0.521	-0.524	-0.529	-0.531	-0.534	-0.535	-0.538	-0.540	-0.541	-0.542	-0.544	-0.544	-0.544	-0.544	-0.542	-0.542	-0.541	-0.540	-0.540	-0.538	-0.536	-0.534	-0.531	-0.529	-0.526	-0.522	-0.520	-0.518	-0.514	-0.511	-0.509	-0.504	-0.500	-0.498	-0.494	-0.490	-0.486	-0.484	-0.480	-0.476	-0.472	-0.470	-0.466	-0.462	-0.460	-0.458	-0.455	-0.452	-0.449	-0.448	-0.446	-0.442	-0.442	-0.440	-0.438	-0.438	-0.436	-0.435	-0.436	-0.435	-0.435	-0.436	-0.436	-0.436	-0.438	-0.438	-0.440	-0.441	-0.442	-0.444	-0.446	-0.449	-0.450	-0.454	-0.455	-0.458	-0.460	-0.464	-0.466	-0.469	-0.472	-0.474	-0.478	-0.480	-0.482	-0.484	-0.486	-0.489	-0.491	-0.491	-0.494	-0.495	-0.496	-0.496	-0.496	-0.496	-0.496	-0.495	-0.494	-0.492	-0.489	-0.488	-0.484	-0.481	-0.476	-0.471	-0.466	-0.460	-0.454	-0.446	-0.439	-0.431	-0.422	-0.414	-0.404	-0.392	-0.382	-0.371	-0.359	-0.346	-0.334	-0.321	-0.306	-0.292	-0.278	-0.264	-0.249	-0.232	-0.218	-0.200	-0.185	-0.169	-0.152	-0.135	-0.119	-0.102	-0.085	-0.069	-0.052	-0.035	-0.020	-0.004	0.011	0.026	0.042	0.056	0.070	0.084	0.098	0.111	0.122	0.135	0.146	0.156	0.168	0.178	0.186	0.195	0.202	0.210	0.216	0.222	0.229	0.232	0.236	0.240	0.244	0.246	0.248	0.250	0.250	0.251	0.251	0.251	0.249	0.249	0.246	0.245	0.242	0.240	0.238	0.236	0.234	0.230	0.228	0.225	0.221	0.219	0.218	0.214	0.211	0.210	0.208	0.208	0.206	0.205	0.205	0.204	0.204	0.205	0.206	0.208	0.210	0.211	0.215	0.216	0.221	0.225	0.229	0.234	0.240	0.246	0.251	0.258	0.265	0.272	0.279	0.288	0.295	0.304	0.311	0.320	0.329	0.338	0.346	0.355	0.362	0.371	0.380	0.389	0.396	0.404	0.411	0.419	0.426	0.432	0.439	0.445	0.451	0.456	0.460	0.464	0.468	0.470	0.474	0.476	0.478	0.479	0.479	0.479	0.479	0.478	0.476	0.475	0.472	0.471	0.468	0.464	0.461	0.458	0.454	0.450	0.446	0.442	0.438	0.434	0.429	0.425	0.421	0.418	0.414	0.410	0.408	0.405	0.404	0.401	0.400	0.400	0.400	0.400	0.401	0.402	0.406	0.409	0.412	0.418	0.424	0.430	0.438	0.446	0.455	0.466	0.476	0.488	0.501	0.516	0.530	0.545	0.562	0.579	0.596	0.616	0.635	0.655	0.676	0.698	0.719	0.742	0.766	0.790	0.815	0.840	0.866	0.891	0.918	0.944	0.971	0.999	1.025	1.054	1.081	1.110	1.138	1.165	1.194	1.221	1.249	1.278	1.305	1.331	1.358	1.384	1.411	1.438	1.462	1.486	1.511	1.535	1.559	1.582	1.605	1.625	1.646	1.668	1.688	1.706	1.724	1.742	1.759	1.774	1.790	1.804	1.819	1.831	1.842	1.854	1.864	1.872	1.881	1.889	1.895	1.901	1.905	1.910	1.912	1.914	1.915	1.915	1.914	1.912	1.910	1.908	1.902	1.898	1.892	1.885	1.878	1.869	1.861	1.851	1.841	1.831	1.819	1.808	1.795	1.782	1.770	1.756	1.741	1.728	1.712	1.698	1.684	1.669	1.652	1.638	1.624	1.608	1.592	1.578	1.562	1.548	1.532	1.518	1.504	1.490	1.475	1.462	1.449	1.435	1.424	1.411	1.399	1.388	1.376	1.366	1.355	1.345	1.335	1.325	1.316	1.306	1.299	1.290	1.281	1.274	1.265	1.259	1.251	1.244	1.238	1.230	1.224	1.216	1.209	1.202	1.196	1.190	1.182	1.176	1.169	1.161	1.154	1.146	1.139	1.131	1.124	1.115	1.108	1.099	1.090	1.081	1.072	1.062	1.054	1.044	1.035	1.024	1.014	1.002	0.991	0.981	0.970	0.959	0.946	0.936	0.924	0.911	0.900	0.888	0.875	0.862	0.851	0.838	0.825	0.812	0.800	0.788	0.775	0.761	0.749	0.736	0.724	0.711	0.699	0.686	0.674	0.661	0.649	0.638	0.625	0.612	0.600	0.589	0.578	0.566	0.555	0.545	0.534	0.522	0.512	0.502	0.492	0.484	0.474	0.466	0.458	0.449	0.441	0.432	0.426	0.419	0.411	0.405	0.401	0.394	0.389	0.385	0.381	0.376	0.374	0.371	0.369	0.368	0.365	0.364	0.364	0.362	0.364	0.362	0.364	0.364	0.366	0.368	0.369	0.370	0.372	0.375	0.378	0.379	0.382	0.386	0.389	0.391	0.395	0.398	0.400	0.402	0.405	0.406	0.410	0.411	0.414	0.415	0.416	0.418	0.418	0.419	0.419	0.418	0.416	0.416	0.414	0.411	0.410	0.408	0.404	0.400	0.398	0.392	0.388	0.382	0.376	0.371	0.365	0.359	0.352	0.345	0.339	0.331	0.322	0.315	0.306	0.299	0.290	0.281	0.275	0.266	0.258	0.250	0.241	0.232	0.225	0.216	0.209	0.201	0.194	0.188	0.180	0.172	0.166	0.160	0.154	0.148	0.142	0.136	0.131	0.128	0.121	0.116	0.112	0.109	0.106	0.102	0.099	0.096	0.092	0.090	0.088	0.085	0.084	0.081	0.080	0.079	0.078	0.076	0.075	0.075	0.074	0.072	0.072	0.071	0.070	0.070	0.069	0.068	0.068	0.066	0.065	0.062	0.061	0.060	0.059	0.055	0.054	0.050	0.048	0.045	0.040	0.036	0.032	0.029	0.024	0.019	0.014	0.008	0.001	-0.005	-0.012	-0.020	-0.029	-0.036	-0.045	-0.055	-0.066	-0.076	-0.086	-0.100	-0.111	-0.125	-0.138	-0.151	-0.166	-0.182	-0.198	-0.214	-0.230	-0.248	-0.266	-0.284	-0.304	-0.324	-0.342	-0.364	-0.386	-0.408	-0.430	-0.452	-0.476	-0.500	-0.524	-0.549	-0.574	-0.599	-0.625	-0.651	-0.679	-0.705	-0.731	-0.759	-0.785	-0.812	-0.841	-0.869	-0.896	-0.922	-0.950	-0.978	-1.005	-1.032	-1.059	-1.086	-1.111	-1.139	-1.164	-1.189	-1.214	-1.239	-1.261	-1.285	-1.309	-1.329	-1.351	-1.371	-1.391	-1.410	-1.430	-1.448	-1.464	-1.480	-1.495	-1.510	-1.524	-1.538	-1.549	-1.561	-1.571	-1.581	-1.590	-1.599	-1.605	-1.612	-1.619	-1.622	-1.629	-1.632	-1.635	-1.638	-1.640	-1.641	-1.642	-1.644	-1.642	-1.644	-1.642	-1.641	-1.640	-1.638	-1.638	-1.635	-1.632	-1.630	-1.629	-1.625	-1.622	-1.620	-1.618	-1.615	-1.611	-1.610	-1.606	-1.605	-1.604	-1.601	-1.600	-1.598	-1.596	-1.595	-1.592	-1.592	-1.591	-1.591	-1.591	-1.590	-1.590	-1.591	-1.591	-1.590	-1.591	-1.591	-1.591	-1.592	-1.594	-1.595	-1.595	-1.596	-1.598	-1.599	-1.599	-1.600	-1.601	-1.604	-1.604	-1.605	-1.605	-1.606	-1.606	-1.606	-1.608	-1.608	-1.606	-1.606	-1.605	-1.605	-1.604	-1.602	-1.600	-1.599	-1.596	-1.594	-1.592	-1.590	-1.586	-1.584	-1.581	-1.576	-1.572	-1.569	-1.564	-1.560	-1.555	-1.550	-1.545	-1.539	-1.532	-1.526	-1.520	-1.514	-1.506	-1.500	-1.494	-1.486	-1.479	-1.471	-1.462	-1.456	-1.449	-1.440	-1.432	-1.424	-1.416	-1.409	-1.400	-1.392	-1.384	-1.376	-1.369	-1.361	-1.354	-1.345	-1.338	-1.331	-1.324	-1.316	-1.311	-1.304	-1.298	-1.291	-1.286	-1.281	-1.276	-1.271	-1.268	-1.264	-1.259	-1.256	-1.252	-1.251	-1.250	-1.248	-1.246	-1.246	-1.246	-1.246	-1.246	-1.248	-1.249	-1.250	-1.252	-1.255	-1.259	-1.260	-1.265	-1.268	-1.272	-1.276	-1.280	-1.286	-1.290	-1.294	-1.300	-1.305	-1.310	-1.315	-1.320	-1.325	-1.330	-1.334	-1.339	-1.344	-1.346	-1.351	-1.355	-1.358	-1.360	-1.364	-1.366	-1.368	-1.369	-1.369	-1.370	-1.369	-1.369	-1.368	-1.366	-1.364	-1.361	-1.358	-1.355	-1.351	-1.348	-1.342	-1.336	-1.331	-1.325	-1.318	-1.311	-1.302	-1.296	-1.288	-1.279	-1.271	-1.261	-1.252	-1.242	-1.235	-1.225	-1.216	-1.206	-1.198	-1.188	-1.178	-1.169	-1.160	-1.151	-1.142	-1.135	-1.126	-1.120	-1.112	-1.106	-1.100	-1.094	-1.089	-1.085	-1.080	-1.078	-1.074	-1.072	-1.071	-1.070	-1.070	-1.071	-1.074	-1.075	-1.078	-1.082	-1.086	-1.092	-1.100	-1.108	-1.115	-1.124	-1.132	-1.144	-1.155	-1.166	-1.179	-1.192	-1.206	-1.220	-1.236	-1.251	-1.269	-1.285	-1.304	-1.321	-1.340	-1.358	-1.378	-1.396	-1.416	-1.436	-1.456	-1.476	-1.496	-1.519	-1.539	-1.559	-1.580	-1.600	-1.620	-1.641	-1.660	-1.680	-1.700	-1.718	-1.738	-1.755	-1.772	-1.791	-1.808	-1.824	-1.840	-1.855	-1.869	-1.884	-1.898	-1.910	-1.922	-1.934	-1.945	-1.956	-1.965	-1.975	-1.984	-1.991	-1.999	-2.005	-2.011	-2.016	-2.021	-2.026	-2.030	-2.033	-2.035	-2.038	-2.039	-2.039	-2.040	-2.040	-2.039	-2.040	-2.039	-2.036	-2.035	-2.033	-2.029	-2.026	-2.022	-2.020	-2.016	-2.013	-2.009	-2.005	-2.000	-1.996	-1.991	-1.986	-1.981	-1.976	-1.971	-1.968	-1.962	-1.956	-1.951	-1.946	-1.942	-1.938	-1.934	-1.928	-1.924	-1.920	-1.916	-1.912	-1.909	-1.906	-1.904	-1.900	-1.898	-1.895	-1.894	-1.891	-1.889	-1.889	-1.888	-1.886	-1.886	-1.886	-1.886	-1.888	-1.889	-1.889	-1.890	-1.892	-1.894	-1.895	-1.899	-1.901	-1.904	-1.905	-1.909	-1.912	-1.915	-1.918	-1.921	-1.924	-1.926	-1.930	-1.932	-1.935	-1.939	-1.941	-1.944	-1.946	-1.949	-1.950	-1.951	-1.952	-1.954	-1.955	-1.955	-1.955	-1.954	-1.952	-1.952	-1.951	-1.950	-1.948	-1.945	-1.941	-1.939	-1.935	-1.931	-1.928	-1.922	-1.919	-1.912	-1.909	-1.902	-1.899	-1.892	-1.886	-1.881	-1.876	-1.870	-1.865	-1.860	-1.855	-1.851	-1.846	-1.842	-1.839	-1.835	-1.832	-1.830	-1.830	-1.828	-1.828	-1.828	-1.828	-1.829	-1.830	-1.834	-1.836	-1.841	-1.846	-1.851	-1.858	-1.865	-1.872	-1.881	-1.890	-1.901	-1.911	-1.924	-1.936	-1.949	-1.961	-1.975	-1.990	-2.005	-2.021	-2.038	-2.054	-2.071	-2.088	-2.106	-2.124	-2.142	-2.161	-2.180	-2.199	-2.219	-2.238	-2.259	-2.278	-2.298	-2.318	-2.335	-2.356	-2.375	-2.392	-2.412	-2.430	-2.449	-2.466	-2.484	-2.501	-2.518	-2.534	-2.549	-2.564	-2.580	-2.594	-2.606	-2.619	-2.630	-2.641	-2.652	-2.662	-2.671	-2.679	-2.685	-2.692	-2.696	-2.701	-2.704	-2.705	-2.706	-2.708	-2.706	-2.704	-2.701	-2.696	-2.691	-2.685	-2.676	-2.668	-2.656	-2.646	-2.634	-2.619	-2.604	-2.589	-2.571	-2.554	-2.534	-2.514	-2.492	-2.471	-2.448	-2.424	-2.399	-2.374	-2.346	-2.319	-2.292	-2.264	-2.235	-2.205	-2.176	-2.146	-2.115	-2.084	-2.054	-2.022	-1.991	-1.960	-1.929	-1.899	-1.868	-1.836	-1.808	-1.778	-1.748	-1.720	-1.691	-1.664	-1.638	-1.611	-1.586	-1.561	-1.538	-1.515	-1.494	-1.471	-1.451	-1.431	-1.414	-1.396	-1.380	-1.364	-1.350	-1.336	-1.325	-1.312	-1.302	-1.292	-1.284	-1.275	-1.269	-1.262	-1.258	-1.252	-1.249	-1.246	-1.244	-1.241	-1.240	-1.239	-1.238	-1.239	-1.240	-1.240	-1.240	-1.242	-1.244	-1.245	-1.248	-1.250	-1.251	-1.252	-1.255	-1.258	-1.259	-1.260	-1.261	-1.262	-1.264	-1.265	-1.264	-1.265	-1.264	-1.262	-1.262	-1.261	-1.259	-1.255	-1.252	-1.250	-1.246	-1.242	-1.238	-1.232	-1.226	-1.221	-1.215	-1.209	-1.201	-1.194	-1.186	-1.178	-1.170	-1.161	-1.152	-1.144	-1.134	-1.124	-1.114	-1.104	-1.094	-1.084	-1.072	-1.062	-1.051	-1.040	-1.029	-1.018	-1.006	-0.996	-0.984	-0.972	-0.961	-0.950	-0.939	-0.926	-0.915	-0.905	-0.894	-0.882	-0.871	-0.861	-0.849	-0.838	-0.828	-0.818	-0.805	-0.795	-0.785	-0.774	-0.764	-0.754	-0.742	-0.734	-0.722	-0.712	-0.702	-0.692	-0.682	-0.674	-0.662	-0.652	-0.644	-0.634	-0.625	-0.615	-0.605	-0.595	-0.588	-0.578	-0.568	-0.560	-0.550	-0.540	-0.531	-0.522	-0.512	-0.504	-0.495	-0.486	-0.476	-0.468	-0.458	-0.449	-0.440	-0.430	-0.421	-0.412	-0.402	-0.394	-0.384	-0.375	-0.364	-0.354	-0.345	-0.335	-0.324	-0.315	-0.305	-0.295	-0.284	-0.274	-0.262	-0.252	-0.241	-0.229	-0.218	-0.206	-0.195	-0.182	-0.170	-0.158	-0.145	-0.134	-0.120	-0.106	-0.092	-0.080	-0.066	-0.051	-0.039	-0.024	-0.010	0.005	0.019	0.035	0.049	0.062	0.079	0.094	0.108	0.122	0.139	0.152	0.168	0.182	0.195	0.210	0.224	0.238	0.251	0.264	0.276	0.289	0.301	0.312	0.324	0.334	0.344	0.352	0.362	0.370	0.376	0.384	0.390	0.395	0.399	0.402	0.406	0.408	0.409	0.410	0.409	0.409	0.406	0.402	0.400	0.395	0.389	0.382	0.375	0.366	0.358	0.349	0.339	0.328	0.316	0.304	0.290	0.276	0.261	0.248	0.231	0.216	0.199	0.182	0.165	0.148	0.130	0.112	0.094	0.078	0.059	0.041	0.022	0.004	-0.012	-0.031	-0.049	-0.066	-0.082	-0.099	-0.115	-0.131	-0.148	-0.162	-0.178	-0.191	-0.205	-0.218	-0.231	-0.242	-0.254	-0.265	-0.275	-0.285	-0.294	-0.302	-0.310	-0.318	-0.324	-0.330	-0.335	-0.341	-0.346	-0.349	-0.352	-0.355	-0.359	-0.361	-0.362	-0.364	-0.365	-0.366	-0.366	-0.366	-0.368	-0.366	-0.365	-0.365	-0.365	-0.364	-0.361	-0.361	-0.360	-0.359	-0.359	-0.356	-0.355	-0.354	-0.352	-0.352	-0.351	-0.350	-0.349	-0.349	-0.349	-0.349	-0.346	-0.346	-0.346	-0.346	-0.346	-0.348	-0.349	-0.349	-0.350	-0.350	-0.351	-0.352	-0.354	-0.355	-0.356	-0.358	-0.360	-0.361	-0.364	-0.365	-0.366	-0.369	-0.371	-0.374	-0.376	-0.379	-0.380	-0.384	-0.386	-0.388	-0.390	-0.392	-0.396	-0.399	-0.401	-0.404	-0.406	-0.409	-0.411	-0.415	-0.416	-0.420	-0.422	-0.425	-0.428	-0.430	-0.432	-0.435	-0.438	-0.440	-0.442	-0.445	-0.448	-0.451	-0.452	-0.456	-0.458	-0.461	-0.462	-0.465	-0.468	-0.471	-0.474	-0.476	-0.480	-0.481	-0.485	-0.488	-0.490	-0.494	-0.498	-0.500	-0.504	-0.507	-0.511	-0.515	-0.520	-0.524	-0.529	-0.532	-0.539	-0.542	-0.548	-0.554	-0.559	-0.565	-0.571	-0.578	-0.584	-0.590	-0.599	-0.605	-0.612	-0.620	-0.629	-0.635	-0.644	-0.651	-0.660	-0.670	-0.678	-0.686	-0.695	-0.705	-0.714	-0.722	-0.731	-0.741	-0.750	-0.759	-0.769	-0.778	-0.788	-0.796	-0.805	-0.815	-0.822	-0.832	-0.840	-0.849	-0.858	-0.865	-0.874	-0.881	-0.889	-0.896	-0.904	-0.910	-0.919	-0.925	-0.932	-0.939	-0.945	-0.951	-0.958	-0.964	-0.969	-0.975	-0.981	-0.988	-0.992	-0.998	-1.002	-1.008	-1.012	-1.019	-1.024	-1.029	-1.034	-1.038	-1.042	-1.049	-1.052	-1.058	-1.062	-1.066	-1.072	-1.076	-1.080	-1.085	-1.089	-1.094	-1.098	-1.101	-1.105	-1.109	-1.114	-1.116	-1.120	-1.124	-1.128	-1.130	-1.134	-1.136	-1.139	-1.141	-1.144	-1.146	-1.149	-1.150	-1.151	-1.152	-1.155	-1.155	-1.156	-1.156	-1.158	-1.158	-1.158	-1.158	-1.158	-1.155	-1.155	-1.155	-1.152	-1.151	-1.151	-1.149	-1.148	-1.145	-1.144	-1.140	-1.139	-1.136	-1.135	-1.132	-1.129	-1.128	-1.125	-1.122	-1.121	-1.118	-1.115	-1.114	-1.111	-1.110	-1.108	-1.106	-1.104	-1.101	-1.100	-1.099	-1.098	-1.095	-1.094	-1.092	-1.091	-1.090	-1.090	-1.088	-1.088	-1.085	-1.085	-1.085	-1.082	-1.082	-1.082	-1.081	-1.081	-1.080	-1.079	-1.078	-1.078	-1.075	-1.075	-1.074	-1.072	-1.072	-1.070	-1.070	-1.069	-1.068	-1.066	-1.065	-1.064	-1.062	-1.062	-1.061	-1.060	-1.059	-1.059	-1.056	-1.056	-1.055	-1.054	-1.054	-1.051	-1.050	-1.051	-1.050	-1.049	-1.049	-1.048	-1.048	-1.048	-1.049	-1.048	-1.049	-1.048	-1.048	-1.049	-1.049	-1.050	-1.051	-1.052	-1.052	-1.054	-1.055	-1.058	-1.058	-1.060	-1.062	-1.064	-1.065	-1.068	-1.069	-1.071	-1.075	-1.078	-1.080	-1.082	-1.086	-1.090	-1.092	-1.096	-1.100	-1.102	-1.108	-1.111	-1.115	-1.120	-1.126	-1.130	-1.136	-1.141	-1.148	-1.152	-1.160	-1.165	-1.172	-1.180	-1.188	-1.195	-1.204	-1.212	-1.221	-1.230	-1.240	-1.250	-1.260	-1.271	-1.284	-1.295	-1.308	-1.319	-1.331	-1.345	-1.358	-1.372	-1.386	-1.400	-1.414	-1.429	-1.445	-1.460	-1.475	-1.490	-1.506	-1.521	-1.538	-1.552	-1.569	-1.582	-1.599	-1.614	-1.628	-1.642	-1.656	-1.670	-1.684	-1.698	-1.710	-1.722	-1.734	-1.744	-1.755	-1.765	-1.772	-1.782	-1.790	-1.796	-1.802	-1.809	-1.814	-1.819	-1.820	-1.824	-1.825	-1.826	-1.826	-1.825	-1.824	-1.821	-1.819	-1.815	-1.810	-1.805	-1.799	-1.792	-1.786	-1.779	-1.771	-1.762	-1.755	-1.745	-1.736	-1.725	-1.716	-1.705	-1.695	-1.684	-1.672	-1.661	-1.651	-1.640	-1.630	-1.619	-1.608	-1.596	-1.586	-1.576	-1.566	-1.556	-1.548	-1.536	-1.529	-1.519	-1.510	-1.502	-1.495	-1.488	-1.480	-1.474	-1.466	-1.460	-1.455	-1.449	-1.444	-1.438	-1.434	-1.428	-1.424	-1.420	-1.416	-1.410	-1.406	-1.402	-1.399	-1.395	-1.391	-1.388	-1.382	-1.379	-1.375	-1.370	-1.366	-1.361	-1.356	-1.351	-1.345	-1.339	-1.332	-1.326	-1.319	-1.311	-1.304	-1.295	-1.288	-1.278	-1.268	-1.258	-1.248	-1.238	-1.226	-1.215	-1.204	-1.191	-1.179	-1.165	-1.152	-1.138	-1.125	-1.110	-1.095	-1.080	-1.065	-1.050	-1.035	-1.019	-1.002	-0.988	-0.971	-0.956	-0.939	-0.924	-0.908	-0.891	-0.876	-0.859	-0.844	-0.829	-0.814	-0.799	-0.784	-0.769	-0.754	-0.740	-0.726	-0.712	-0.699	-0.686	-0.674	-0.661	-0.650	-0.639	-0.626	-0.615	-0.605	-0.595	-0.585	-0.575	-0.568	-0.558	-0.549	-0.541	-0.534	-0.526	-0.519	-0.512	-0.506	-0.500	-0.495	-0.489	-0.484	-0.480	-0.475	-0.471	-0.468	-0.465	-0.461	-0.458	-0.456	-0.452	-0.451	-0.450	-0.449	-0.448	-0.448	-0.446	-0.448	-0.446	-0.448	-0.449	-0.450	-0.451	-0.452	-0.455	-0.458	-0.460	-0.464	-0.466	-0.470	-0.475	-0.480	-0.484	-0.489	-0.495	-0.500	-0.505	-0.511	-0.519	-0.525	-0.530	-0.538	-0.545	-0.551	-0.559	-0.566	-0.574	-0.580	-0.588	-0.595	-0.602	-0.610	-0.618	-0.624	-0.631	-0.638	-0.644	-0.651	-0.658	-0.662	-0.669	-0.675	-0.680	-0.684	-0.689	-0.694	-0.696	-0.701	-0.704	-0.708	-0.709	-0.712	-0.714	-0.715	-0.716	-0.718	-0.718	-0.718	-0.719	-0.718	-0.718	-0.716	-0.714	-0.712	-0.711	-0.709	-0.706	-0.705	-0.702	-0.699	-0.696	-0.695	-0.690	-0.688	-0.685	-0.682	-0.679	-0.675	-0.672	-0.670	-0.666	-0.662	-0.659	-0.656	-0.654	-0.650	-0.648	-0.644	-0.640	-0.638	-0.635	-0.631	-0.629	-0.625	-0.624	-0.620	-0.616	-0.614	-0.611	-0.608	-0.604	-0.600	-0.598	-0.594	-0.590	-0.586	-0.582	-0.578	-0.572	-0.569	-0.564	-0.559	-0.554	-0.548	-0.542	-0.536	-0.531	-0.524	-0.518	-0.510	-0.504	-0.496	-0.489	-0.481	-0.472	-0.465	-0.456	-0.449	-0.440	-0.431	-0.421	-0.414	-0.404	-0.395	-0.385	-0.376	-0.366	-0.358	-0.349	-0.339	-0.330	-0.321	-0.311	-0.302	-0.294	-0.284	-0.275	-0.268	-0.260	-0.251	-0.242	-0.236	-0.229	-0.222	-0.215	-0.208	-0.202	-0.196	-0.191	-0.185	-0.181	-0.178	-0.174	-0.170	-0.168	-0.164	-0.162	-0.160	-0.159	-0.158	-0.158	-0.158	-0.159	-0.159	-0.160	-0.162	-0.165	-0.168	-0.171	-0.175	-0.180	-0.184	-0.189	-0.195	-0.201	-0.208	-0.215	-0.222	-0.230	-0.239	-0.248	-0.258	-0.268	-0.278	-0.288	-0.299	-0.310	-0.321	-0.334	-0.346	-0.359	-0.371	-0.385	-0.398	-0.411	-0.426	-0.440	-0.454	-0.468	-0.484	-0.498	-0.512	-0.528	-0.541	-0.556	-0.571	-0.586	-0.600	-0.614	-0.629	-0.642	-0.656	-0.670	-0.684	-0.696	-0.709	-0.721	-0.732	-0.745	-0.756	-0.768	-0.778	-0.786	-0.796	-0.806	-0.814	-0.822	-0.830	-0.836	-0.842	-0.849	-0.852	-0.859	-0.861	-0.866	-0.869	-0.871	-0.872	-0.874	-0.875	-0.874	-0.874	-0.874	-0.871	-0.869	-0.866	-0.862	-0.859	-0.855	-0.850	-0.845	-0.839	-0.834	-0.826	-0.819	-0.812	-0.804	-0.795	-0.788	-0.778	-0.768	-0.759	-0.748	-0.739	-0.728	-0.716	-0.706	-0.695	-0.684	-0.672	-0.660	-0.649	-0.638	-0.625	-0.614	-0.601	-0.589	-0.576	-0.565	-0.552	-0.541	-0.529	-0.518	-0.506	-0.494	-0.482	-0.470	-0.459	-0.448	-0.436	-0.425	-0.414	-0.404	-0.392	-0.381	-0.371	-0.361	-0.351	-0.340	-0.330	-0.320	-0.310	-0.300	-0.290	-0.280	-0.270	-0.260	-0.250	-0.240	-0.230	-0.220	-0.210	-0.200	-0.189	-0.178	-0.168	-0.155	-0.145	-0.132	-0.121	-0.109	-0.096	-0.082	-0.069	-0.055	-0.041	-0.028	-0.012	0.001	0.016	0.032	0.049	0.065	0.082	0.100	0.118	0.135	0.152	0.171	0.191	0.210	0.230	0.250	0.270	0.291	0.311	0.332	0.354	0.375	0.398	0.419	0.441	0.462	0.485	0.507	0.530	0.551	0.574	0.595	0.618	0.640	0.661	0.682	0.704	0.726	0.748	0.768	0.789	0.809	0.830	0.850	0.870	0.889	0.909	0.928	0.946	0.964	0.981	1.000	1.016	1.032	1.050	1.065	1.080	1.095	1.110	1.124	1.138	1.150	1.164	1.175	1.186	1.198	1.209	1.218	1.228	1.235	1.242	1.250	1.256	1.262	1.268	1.271	1.275	1.278	1.280	1.281	1.281	1.281	1.279	1.278	1.275	1.271	1.266	1.260	1.254	1.246	1.239	1.229	1.220	1.208	1.196	1.184	1.170	1.156	1.141	1.124	1.108	1.090	1.071	1.052	1.032	1.012	0.990	0.969	0.945	0.922	0.900	0.875	0.851	0.828	0.801	0.776	0.750	0.725	0.700	0.674	0.649	0.622	0.596	0.570	0.545	0.519	0.495	0.470	0.445	0.422	0.398	0.375	0.352	0.330	0.308	0.286	0.266	0.246	0.228	0.209	0.191	0.174	0.156	0.142	0.126	0.112	0.099	0.086	0.074	0.062	0.051	0.042	0.034	0.025	0.018	0.010	0.004	-0.002	-0.008	-0.014	-0.018	-0.020	-0.024	-0.028	-0.029	-0.030	-0.031	-0.034	-0.034	-0.034	-0.032	-0.034	-0.032	-0.031	-0.030	-0.029	-0.028	-0.025	-0.024	-0.021	-0.020	-0.018	-0.015	-0.012	-0.010	-0.006	-0.004	-0.001	0.001	0.004	0.006	0.011	0.014	0.018	0.021	0.025	0.029	0.032	0.036	0.040	0.045	0.049	0.054	0.059	0.064	0.070	0.075	0.081	0.088	0.095	0.101	0.109	0.116	0.124	0.134	0.142	0.152	0.162	0.171	0.182	0.194	0.205	0.216	0.230	0.242	0.255	0.270	0.284	0.299	0.315	0.330	0.346	0.362	0.380	0.398	0.416	0.434	0.452	0.472	0.490	0.510	0.530	0.551	0.572	0.592	0.614	0.635	0.658	0.679	0.700	0.722	0.745	0.768	0.790	0.812	0.834	0.858	0.880	0.901	0.925	0.946	0.969	0.991	1.012	1.035	1.056	1.078	1.099	1.121	1.141	1.162	1.182	1.201	1.222	1.242	1.261	1.281	1.299	1.318	1.335	1.352	1.371	1.389	1.404	1.420	1.436	1.451	1.466	1.480	1.495	1.509	1.522	1.535	1.546	1.558	1.569	1.580	1.590	1.600	1.609	1.618	1.626	1.632	1.640	1.646	1.651	1.658	1.662	1.665	1.670	1.672	1.675	1.676	1.678	1.678	1.679	1.679	1.678	1.676	1.675	1.671	1.669	1.665	1.661	1.658	1.652	1.648	1.642	1.636	1.630	1.622	1.618	1.610	1.602	1.594	1.586	1.579	1.570	1.561	1.554	1.545	1.536	1.528	1.518	1.509	1.500	1.490	1.481	1.472	1.462	1.452	1.444	1.435	1.425	1.415	1.406	1.396	1.386	1.376	1.368	1.358	1.348	1.339	1.328	1.318	1.308	1.296	1.286	1.275	1.264	1.251	1.240	1.229	1.216	1.205	1.191	1.179	1.165	1.151	1.136	1.121	1.106	1.091	1.075	1.060	1.042	1.025	1.008	0.990	0.971	0.951	0.932	0.914	0.894	0.872	0.852	0.831	0.810	0.788	0.766	0.745	0.722	0.700	0.678	0.655	0.632	0.610	0.586	0.565	0.541	0.520	0.498	0.475	0.454	0.432	0.411	0.390	0.370	0.350	0.330	0.310	0.291	0.274	0.256	0.239	0.222	0.206	0.192	0.178	0.164	0.150	0.138	0.126	0.115	0.105	0.095	0.086	0.079	0.071	0.064	0.059	0.052	0.048	0.045	0.041	0.039	0.035	0.034	0.032	0.032	0.032	0.032	0.032	0.035	0.036	0.039	0.041	0.044	0.046	0.049	0.054	0.058	0.061	0.065	0.069	0.072	0.076	0.080	0.085	0.089	0.092	0.098	0.100	0.105	0.108	0.111	0.115	0.118	0.120	0.124	0.126	0.128	0.130	0.132	0.135	0.136	0.138	0.139	0.140	0.141	0.141	0.141	0.141	0.142	0.142	0.142	0.141	0.141	0.140	0.140	0.139	0.138	0.138	0.135	0.134	0.132	0.131	0.131	0.130	0.129	0.128	0.126	0.125	0.122	0.121	0.120	0.119	0.119	0.118	0.118	0.115	0.115	0.114	0.112	0.112	0.112	0.112	0.111	0.111	0.111	0.110	0.111	0.111	0.111	0.111	0.111	0.111	0.111	0.112	0.112	0.112	0.114	0.114	0.114	0.115	0.115	0.115	0.116	0.118	0.118	0.118	0.119	0.119	0.118	0.119	0.119	0.120	0.119	0.120	0.119	0.120	0.119	0.119	0.119	0.118	0.118	0.118	0.116	0.115	0.115	0.114	0.112	0.112	0.110	0.109	0.109	0.106	0.104	0.102	0.100	0.099	0.095	0.092	0.089	0.086	0.084	0.080	0.076	0.072	0.069	0.064	0.059	0.055	0.050	0.045	0.040	0.034	0.029	0.022	0.018	0.010	0.005	-0.002	-0.009	-0.015	-0.022	-0.029	-0.035	-0.041	-0.050	-0.056	-0.062	-0.071	-0.078	-0.085	-0.091	-0.098	-0.105	-0.110	-0.118	-0.122	-0.129	-0.134	-0.139	-0.142	-0.148	-0.152	-0.156	-0.160	-0.162	-0.166	-0.169	-0.170	-0.172	-0.174	-0.174	-0.175	-0.174	-0.174	-0.172	-0.171	-0.169	-0.168	-0.164	-0.161	-0.158	-0.154	-0.150	-0.145	-0.140	-0.135	-0.130	-0.124	-0.119	-0.112	-0.108	-0.100	-0.095	-0.088	-0.081	-0.075	-0.069	-0.062	-0.056	-0.050	-0.044	-0.039	-0.031	-0.026	-0.021	-0.015	-0.011	-0.006	-0.001	0.002	0.005	0.008	0.011	0.014	0.015	0.018	0.018	0.019	0.019	0.019	0.018	0.016	0.014	0.012	0.010	0.006	0.004	0.000	-0.004	-0.008	-0.012	-0.019	-0.024	-0.029	-0.035	-0.040	-0.048	-0.054	-0.061	-0.068	-0.075	-0.081	-0.088	-0.095	-0.102	-0.110	-0.116	-0.124	-0.131	-0.138	-0.144	-0.151	-0.156	-0.162	-0.168	-0.174	-0.178	-0.182	-0.186	-0.189	-0.192	-0.195	-0.198	-0.199	-0.199	-0.200	-0.200	-0.199	-0.198	-0.195	-0.194	-0.190	-0.186	-0.181	-0.175	-0.170	-0.164	-0.156	-0.149	-0.140	-0.130	-0.120	-0.110	-0.099	-0.086	-0.074	-0.060	-0.046	-0.031	-0.016	-0.001	0.015	0.031	0.049	0.068	0.084	0.102	0.121	0.141	0.160	0.180	0.199	0.219	0.240	0.260	0.280	0.300	0.320	0.340	0.361	0.381	0.401	0.421	0.440	0.459	0.478	0.495	0.514	0.532	0.549	0.565	0.581	0.596	0.611	0.626	0.639	0.652	0.664	0.676	0.686	0.698	0.708	0.716	0.724	0.731	0.738	0.744	0.750	0.754	0.759	0.761	0.765	0.765	0.768	0.769	0.769	0.769	0.766	0.766	0.764	0.761	0.760	0.756	0.754	0.751	0.746	0.742	0.740	0.735	0.732	0.728	0.724	0.719	0.716	0.712	0.709	0.706	0.702	0.700	0.696	0.694	0.692	0.690	0.689	0.688	0.686	0.686	0.686	0.688	0.688	0.688	0.690	0.692	0.694	0.696	0.699	0.701	0.705	0.710	0.712	0.718	0.721	0.726	0.731	0.736	0.741	0.746	0.752	0.756	0.761	0.768	0.772	0.776	0.782	0.786	0.791	0.795	0.799	0.804	0.806	0.810	0.811	0.815	0.818	0.819	0.820	0.821	0.821	0.822	0.821	0.821	0.821	0.820	0.819	0.818	0.816	0.814	0.811	0.809	0.806	0.804	0.801	0.798	0.795	0.791	0.789	0.785	0.782	0.780	0.778	0.774	0.772	100.000	5.000	2.000	1.000	6.000	0.000	0.000	0.000	0.000	0.000	0.000	0.000	0.000	0.000	0.000	0.000	0.000	0.000	-1.424	-1.431	-1.439	-1.445	-1.452	-1.459	-1.465	-1.470	-1.475	-1.479	-1.482	-1.485	-1.488	-1.490	-1.490	-1.491	-1.490	-1.490	-1.489	-1.486	-1.482	-1.479	-1.475	-1.471	-1.465	-1.459	-1.454	-1.445	-1.438	-1.429	-1.421	-1.411	-1.400	-1.390	-1.379	-1.369	-1.356	-1.345	-1.332	-1.319	-1.306	-1.294	-1.280	-1.265	-1.252	-1.239	-1.224	-1.210	-1.196	-1.181	-1.168	-1.154	-1.140	-1.126	-1.112	-1.099	-1.085	-1.072	-1.060	-1.048	-1.035	-1.022	-1.011	-1.000	-0.989	-0.978	-0.966	-0.956	-0.946	-0.936	-0.928	-0.918	-0.909	-0.901	-0.892	-0.885	-0.876	-0.869	-0.862	-0.855	-0.849	-0.842	-0.836	-0.830	-0.824	-0.819	-0.812	-0.808	-0.802	-0.799	-0.794	-0.788	-0.784	-0.779	-0.775	-0.770	-0.765	-0.760	-0.755	-0.751	-0.746	-0.741	-0.736	-0.731	-0.728	-0.722	-0.718	-0.712	-0.708	-0.702	-0.698	-0.691	-0.686	-0.681	-0.675	-0.670	-0.664	-0.659	-0.652	-0.648	-0.642	-0.636	-0.631	-0.626	-0.620	-0.614	-0.609	-0.602	-0.598	-0.591	-0.585	-0.580	-0.575	-0.570	-0.562	-0.558	-0.552	-0.548	-0.541	-0.538	-0.531	-0.526	-0.520	-0.516	-0.511	-0.506	-0.502	-0.496	-0.492	-0.488	-0.484	-0.480	-0.475	-0.472	-0.469	-0.465	-0.462	-0.460	-0.456	-0.454	-0.452	-0.451	-0.450	-0.449	-0.448	-0.449	-0.448	-0.449	-0.450	-0.451	-0.454	-0.456	-0.459	-0.462	-0.468	-0.471	-0.476	-0.484	-0.489	-0.496	-0.505	-0.514	-0.522	-0.532	-0.542	-0.555	-0.568	-0.580	-0.592	-0.606	-0.621	-0.636	-0.652	-0.670	-0.688	-0.705	-0.724	-0.742	-0.762	-0.782	-0.802	-0.824	-0.845	-0.868	-0.889	-0.912	-0.934	-0.956	-0.979	-1.002	-1.025	-1.048	-1.070	-1.094	-1.116	-1.138	-1.160	-1.181	-1.204	-1.224	-1.245	-1.264	-1.284	-1.302	-1.321	-1.338	-1.354	-1.371	-1.386	-1.400	-1.414	-1.426	-1.438	-1.449	-1.459	-1.468	-1.478	-1.484	-1.490	-1.496	-1.500	-1.505	-1.508	-1.510	-1.511	-1.512	-1.511	-1.510	-1.509	-1.508	-1.502	-1.500	-1.496	-1.491	-1.486	-1.481	-1.475	-1.469	-1.462	-1.455	-1.450	-1.441	-1.435	-1.428	-1.420	-1.414	-1.405	-1.398	-1.392	-1.385	-1.378	-1.371	-1.366	-1.360	-1.355	-1.349	-1.345	-1.340	-1.336	-1.332	-1.331	-1.329	-1.328	-1.326	-1.325	-1.325	-1.325	-1.325	-1.328	-1.330	-1.332	-1.336	-1.340	-1.344	-1.348	-1.354	-1.359	-1.366	-1.371	-1.379	-1.386	-1.394	-1.402	-1.410	-1.419	-1.428	-1.438	-1.448	-1.456	-1.466	-1.476	-1.485	-1.496	-1.506	-1.516	-1.526	-1.536	-1.546	-1.556	-1.566	-1.576	-1.585	-1.595	-1.604	-1.612	-1.620	-1.630	-1.638	-1.646	-1.654	-1.661	-1.668	-1.675	-1.681	-1.689	-1.694	-1.700	-1.706	-1.711	-1.716	-1.721	-1.726	-1.730	-1.734	-1.738	-1.742	-1.746	-1.750	-1.754	-1.759	-1.762	-1.765	-1.769	-1.772	-1.776	-1.779	-1.784	-1.788	-1.791	-1.795	-1.801	-1.805	-1.810	-1.814	-1.820	-1.825	-1.830	-1.836	-1.844	-1.850	-1.855	-1.864	-1.871	-1.878	-1.886	-1.895	-1.904	-1.912	-1.921	-1.931	-1.941	-1.951	-1.962	-1.972	-1.985	-1.996	-2.009	-2.020	-2.033	-2.046	-2.059	-2.072	-2.086	-2.100	-2.114	-2.129	-2.144	-2.159	-2.175	-2.190	-2.206	-2.222	-2.238	-2.255	-2.272	-2.289	-2.305	-2.322	-2.340	-2.358	-2.376	-2.394	-2.411	-2.430	-2.448	-2.466	-2.484	-2.502	-2.521	-2.540	-2.559	-2.578	-2.595	-2.614	-2.632	-2.651	-2.669	-2.688	-2.705	-2.722	-2.740	-2.758	-2.775	-2.792	-2.809	-2.825	-2.841	-2.856	-2.872	-2.886	-2.901	-2.915	-2.929	-2.942	-2.955	-2.968	-2.979	-2.990	-3.000	-3.011	-3.021	-3.029	-3.038	-3.045	-3.052	-3.060	-3.066	-3.071	-3.076	-3.080	-3.084	-3.089	-3.091	-3.094	-3.096	-3.098	-3.098	-3.099	-3.100	-3.099	-3.100	-3.099	-3.098	-3.098	-3.096	-3.095	-3.094	-3.094	-3.091	-3.090	-3.089	-3.088	-3.086	-3.085	-3.085	-3.084	-3.084	-3.084	-3.084	-3.084	-3.085	-3.086	-3.088	-3.090	-3.091	-3.094	-3.098	-3.101	-3.104	-3.109	-3.112	-3.118	-3.124	-3.128	-3.134	-3.140	-3.146	-3.154	-3.161	-3.168	-3.175	-3.182	-3.191	-3.199	-3.206	-3.215	-3.224	-3.231	-3.239	-3.248	-3.256	-3.264	-3.272	-3.280	-3.288	-3.295	-3.302	-3.310	-3.318	-3.326	-3.331	-3.339	-3.345	-3.351	-3.356	-3.362	-3.366	-3.372	-3.378	-3.381	-3.385	-3.390	-3.392	-3.396	-3.399	-3.402	-3.405	-3.406	-3.409	-3.410	-3.411	-3.414	-3.414	-3.415	-3.418	-3.418	-3.419	-3.419	-3.420	-3.420	-3.420	-3.421	-3.421	-3.422	-3.424	-3.424	-3.424	-3.426	-3.426	-3.429	-3.430	-3.432	-3.434	-3.438	-3.439	-3.442	-3.445	-3.449	-3.452	-3.456	-3.461	-3.468	-3.472	-3.478	-3.484	-3.490	-3.498	-3.505	-3.512	-3.520	-3.530	-3.538	-3.548	-3.558	-3.568	-3.579	-3.590	-3.601	-3.612	-3.625	-3.638	-3.651	-3.665	-3.678	-3.691	-3.706	-3.720	-3.736	-3.750	-3.766	-3.780	-3.796	-3.812	-3.828	-3.844	-3.859	-3.875	-3.890	-3.908	-3.922	-3.939	-3.954	-3.970	-3.985	-3.999	-4.014	-4.029	-4.043	-4.056	-4.070	-4.084	-4.095	-4.109	-4.120	-4.130	-4.141	-4.151	-4.161	-4.170	-4.178	-4.185	-4.192	-4.200	-4.204	-4.210	-4.215	-4.219	-4.221	-4.224	-4.226	-4.226	-4.228	-4.226	-4.226	-4.224	-4.221	-4.219	-4.215	-4.211	-4.206	-4.200	-4.195	-4.188	-4.181	-4.175	-4.166	-4.158	-4.150	-4.141	-4.131	-4.122	-4.112	-4.102	-4.093	-4.081	-4.071	-4.060	-4.050	-4.039	-4.028	-4.016	-4.005	-3.994	-3.984	-3.972	-3.961	-3.949	-3.939	-3.928	-3.918	-3.908	-3.898	-3.888	-3.876	-3.868	-3.858	-3.848	-3.839	-3.829	-3.820	-3.811	-3.801	-3.792	-3.785	-3.776	-3.768	-3.760	-3.751	-3.742	-3.734	-3.726	-3.719	-3.710	-3.701	-3.692	-3.684	-3.676	-3.668	-3.658	-3.650	-3.640	-3.631	-3.620	-3.611	-3.600	-3.590	-3.580	-3.569	-3.558	-3.545	-3.532	-3.521	-3.508	-3.496	-3.482	-3.469	-3.454	-3.439	-3.424	-3.409	-3.392	-3.376	-3.361	-3.344	-3.325	-3.308	-3.290	-3.272	-3.254	-3.234	-3.215	-3.195	-3.175	-3.155	-3.134	-3.112	-3.091	-3.070	-3.049	-3.025	-3.004	-2.980	-2.959	-2.935	-2.912	-2.889	-2.865	-2.842	-2.818	-2.794	-2.769	-2.745	-2.721	-2.696	-2.672	-2.648	-2.622	-2.598	-2.574	-2.550	-2.525	-2.500	-2.475	-2.451	-2.426	-2.402	-2.378	-2.355	-2.330	-2.306	-2.281	-2.259	-2.235	-2.211	-2.189	-2.166	-2.144	-2.121	-2.099	-2.079	-2.056	-2.035	-2.014	-1.994	-1.974	-1.955	-1.935	-1.918	-1.899	-1.881	-1.864	-1.848	-1.831	-1.816	-1.800	-1.785	-1.771	-1.758	-1.744	-1.731	-1.719	-1.709	-1.698	-1.686	-1.676	-1.668	-1.659	-1.650	-1.641	-1.634	-1.628	-1.620	-1.612	-1.606	-1.601	-1.596	-1.590	-1.585	-1.580	-1.575	-1.570	-1.565	-1.561	-1.558	-1.552	-1.548	-1.542	-1.539	-1.532	-1.529	-1.522	-1.518	-1.511	-1.505	-1.500	-1.494	-1.486	-1.480	-1.472	-1.464	-1.455	-1.446	-1.436	-1.428	-1.418	-1.408	-1.396	-1.385	-1.374	-1.361	-1.349	-1.336	-1.324	-1.310	-1.295	-1.281	-1.268	-1.252	-1.238	-1.222	-1.208	-1.192	-1.176	-1.160	-1.145	-1.129	-1.114	-1.099	-1.082	-1.068	-1.051	-1.036	-1.021	-1.006	-0.991	-0.976	-0.962	-0.949	-0.935	-0.921	-0.909	-0.896	-0.882	-0.871	-0.859	-0.848	-0.835	-0.825	-0.814	-0.804	-0.794	-0.784	-0.775	-0.766	-0.756	-0.748	-0.740	-0.731	-0.722	-0.715	-0.706	-0.699	-0.692	-0.685	-0.676	-0.670	-0.661	-0.655	-0.646	-0.640	-0.631	-0.625	-0.616	-0.609	-0.600	-0.591	-0.584	-0.575	-0.568	-0.558	-0.549	-0.540	-0.530	-0.521	-0.511	-0.501	-0.491	-0.481	-0.471	-0.459	-0.449	-0.438	-0.426	-0.415	-0.402	-0.391	-0.379	-0.368	-0.356	-0.344	-0.332	-0.320	-0.309	-0.296	-0.284	-0.271	-0.260	-0.249	-0.238	-0.226	-0.215	-0.204	-0.192	-0.181	-0.170	-0.161	-0.150	-0.141	-0.131	-0.122	-0.114	-0.106	-0.098	-0.090	-0.084	-0.076	-0.071	-0.066	-0.061	-0.056	-0.052	-0.050	-0.048	-0.045	-0.044	-0.042	-0.042	-0.042	-0.044	-0.045	-0.049	-0.050	-0.054	-0.059	-0.062	-0.068	-0.075	-0.081	-0.088	-0.096	-0.104	-0.114	-0.122	-0.132	-0.142	-0.154	-0.164	-0.176	-0.188	-0.200	-0.212	-0.224	-0.236	-0.250	-0.264	-0.275	-0.289	-0.301	-0.315	-0.328	-0.340	-0.352	-0.365	-0.376	-0.386	-0.398	-0.409	-0.418	-0.428	-0.438	-0.445	-0.451	-0.459	-0.465	-0.471	-0.476	-0.480	-0.484	-0.486	-0.489	-0.490	-0.490	-0.489	-0.488	-0.485	-0.484	-0.480	-0.475	-0.470	-0.464	-0.458	-0.450	-0.442	-0.434	-0.425	-0.415	-0.405	-0.395	-0.384	-0.372	-0.361	-0.349	-0.336	-0.322	-0.311	-0.298	-0.284	-0.270	-0.258	-0.244	-0.231	-0.216	-0.204	-0.191	-0.178	-0.165	-0.152	-0.140	-0.128	-0.116	-0.105	-0.094	-0.082	-0.072	-0.064	-0.054	-0.045	-0.036	-0.028	-0.019	-0.012	-0.005	0.001	0.008	0.014	0.019	0.022	0.028	0.032	0.036	0.039	0.042	0.045	0.046	0.049	0.050	0.051	0.054	0.054	0.054	0.056	0.055	0.055	0.056	0.056	0.055	0.056	0.055	0.056	0.056	0.055	0.055	0.055	0.056	0.056	0.058	0.058	0.059	0.059	0.060	0.062	0.065	0.066	0.070	0.072	0.076	0.079	0.082	0.088	0.092	0.098	0.102	0.109	0.116	0.122	0.130	0.138	0.146	0.155	0.164	0.172	0.182	0.192	0.204	0.215	0.226	0.239	0.250	0.264	0.275	0.289	0.302	0.318	0.331	0.345	0.360	0.375	0.390	0.405	0.420	0.435	0.450	0.464	0.480	0.496	0.510	0.526	0.541	0.556	0.570	0.585	0.600	0.614	0.628	0.641	0.654	0.669	0.681	0.694	0.705	0.716	0.728	0.739	0.751	0.761	0.771	0.780	0.789	0.798	0.806	0.814	0.821	0.829	0.835	0.840	0.846	0.852	0.856	0.861	0.864	0.869	0.871	0.872	0.876	0.878	0.879	0.879	0.880	0.880	0.878	0.878	0.876	0.874	0.872	0.870	0.866	0.864	0.860	0.856	0.850	0.845	0.840	0.834	0.829	0.821	0.814	0.806	0.799	0.790	0.782	0.772	0.762	0.752	0.742	0.732	0.721	0.709	0.698	0.685	0.674	0.661	0.649	0.635	0.621	0.608	0.592	0.579	0.565	0.550	0.535	0.521	0.505	0.491	0.475	0.460	0.445	0.430	0.415	0.399	0.384	0.370	0.355	0.340	0.325	0.311	0.298	0.282	0.269	0.255	0.244	0.230	0.218	0.206	0.194	0.182	0.171	0.161	0.150	0.140	0.131	0.121	0.112	0.104	0.096	0.088	0.081	0.075	0.068	0.061	0.055	0.050	0.046	0.041	0.036	0.032	0.029	0.025	0.022	0.020	0.015	0.012	0.011	0.009	0.008	0.005	0.004	0.001	0.000	-0.001	-0.002	-0.004	-0.005	-0.006	-0.008	-0.009	-0.010	-0.011	-0.011	-0.014	-0.015	-0.015	-0.016	-0.019	-0.019	-0.020	-0.021	-0.022	-0.024	-0.025	-0.026	-0.029	-0.029	-0.031	-0.031	-0.034	-0.034	-0.035	-0.036	-0.036	-0.039	-0.039	-0.040	-0.040	-0.041	-0.041	-0.041	-0.041	-0.041	-0.040	-0.041	-0.040	-0.040	-0.038	-0.038	-0.035	-0.034	-0.032	-0.030	-0.028	-0.025	-0.022	-0.019	-0.016	-0.012	-0.009	-0.004	0.000	0.004	0.010	0.015	0.020	0.026	0.031	0.038	0.042	0.050	0.056	0.064	0.069	0.076	0.084	0.091	0.099	0.106	0.112	0.120	0.128	0.135	0.142	0.149	0.156	0.162	0.170	0.176	0.182	0.190	0.196	0.202	0.209	0.212	0.218	0.222	0.228	0.232	0.236	0.239	0.244	0.246	0.250	0.251	0.254	0.256	0.258	0.259	0.260	0.260	0.260	0.261	0.260	0.259	0.259	0.256	0.254	0.252	0.250	0.249	0.245	0.242	0.240	0.236	0.232	0.230	0.225	0.222	0.218	0.214	0.210	0.205	0.201	0.198	0.192	0.190	0.185	0.182	0.178	0.174	0.170	0.166	0.164	0.161	0.158	0.156	0.152	0.151	0.150	0.148	0.146	0.146	0.145	0.145	0.144	0.145	0.146	0.146	0.149	0.150	0.152	0.155	0.158	0.160	0.165	0.169	0.172	0.176	0.181	0.186	0.191	0.198	0.204	0.210	0.216	0.222	0.230	0.236	0.244	0.250	0.258	0.265	0.272	0.279	0.286	0.292	0.301	0.308	0.312	0.319	0.326	0.331	0.336	0.341	0.345	0.349	0.352	0.355	0.358	0.360	0.361	0.361	0.361	0.360	0.359	0.358	0.354	0.351	0.346	0.342	0.336	0.330	0.322	0.316	0.306	0.298	0.288	0.278	0.265	0.254	0.241	0.230	0.216	0.202	0.188	0.174	0.158	0.144	0.128	0.111	0.095	0.079	0.062	0.046	0.029	0.014	-0.002	-0.020	-0.035	-0.052	-0.068	-0.082	-0.099	-0.114	-0.129	-0.142	-0.158	-0.170	-0.184	-0.196	-0.210	-0.220	-0.232	-0.244	-0.255	-0.265	-0.274	-0.282	-0.290	-0.299	-0.308	-0.314	-0.321	-0.326	-0.332	-0.338	-0.342	-0.348	-0.351	-0.355	-0.359	-0.362	-0.366	-0.370	-0.372	-0.375	-0.378	-0.380	-0.382	-0.386	-0.389	-0.391	-0.395	-0.398	-0.400	-0.404	-0.408	-0.410	-0.414	-0.418	-0.422	-0.426	-0.432	-0.436	-0.441	-0.448	-0.452	-0.460	-0.465	-0.472	-0.480	-0.488	-0.495	-0.501	-0.510	-0.519	-0.528	-0.536	-0.545	-0.554	-0.564	-0.572	-0.582	-0.592	-0.601	-0.611	-0.621	-0.631	-0.640	-0.650	-0.659	-0.669	-0.679	-0.689	-0.698	-0.706	-0.715	-0.724	-0.732	-0.740	-0.748	-0.755	-0.762	-0.770	-0.776	-0.782	-0.788	-0.794	-0.799	-0.802	-0.808	-0.811	-0.815	-0.819	-0.821	-0.822	-0.825	-0.826	-0.828	-0.829	-0.829	-0.829	-0.829	-0.828	-0.826	-0.825	-0.822	-0.820	-0.816	-0.814	-0.810	-0.806	-0.801	-0.796	-0.791	-0.786	-0.780	-0.774	-0.768	-0.761	-0.752	-0.746	-0.738	-0.731	-0.722	-0.714	-0.706	-0.696	-0.688	-0.679	-0.669	-0.659	-0.649	-0.640	-0.630	-0.620	-0.610	-0.600	-0.589	-0.579	-0.569	-0.559	-0.549	-0.538	-0.528	-0.518	-0.507	-0.499	-0.488	-0.479	-0.469	-0.460	-0.450	-0.442	-0.434	-0.425	-0.416	-0.409	-0.401	-0.395	-0.386	-0.380	-0.374	-0.369	-0.362	-0.358	-0.352	-0.348	-0.342	-0.339	-0.335	-0.330	-0.328	-0.325	-0.322	-0.319	-0.316	-0.315	-0.314	-0.311	-0.310	-0.309	-0.308	-0.306	-0.305	-0.305	-0.305	-0.302	-0.302	-0.302	-0.302	-0.301	-0.301	-0.300	-0.300	-0.299	-0.299	-0.296	-0.296	-0.295	-0.294	-0.291	-0.291	-0.288	-0.286	-0.284	-0.281	-0.280	-0.276	-0.274	-0.271	-0.268	-0.265	-0.262	-0.259	-0.255	-0.251	-0.248	-0.244	-0.241	-0.236	-0.234	-0.229	-0.226	-0.221	-0.218	-0.214	-0.210	-0.206	-0.202	-0.199	-0.196	-0.192	-0.190	-0.188	-0.185	-0.181	-0.180	-0.178	-0.175	-0.175	-0.174	-0.172	-0.171	-0.171	-0.171	-0.171	-0.172	-0.174	-0.175	-0.176	-0.178	-0.180	-0.182	-0.186	-0.190	-0.194	-0.198	-0.201	-0.206	-0.211	-0.218	-0.224	-0.231	-0.238	-0.245	-0.251	-0.260	-0.269	-0.278	-0.286	-0.296	-0.306	-0.316	-0.328	-0.338	-0.349	-0.361	-0.374	-0.385	-0.398	-0.410	-0.424	-0.436	-0.450	-0.464	-0.478	-0.492	-0.506	-0.520	-0.535	-0.549	-0.562	-0.578	-0.591	-0.606	-0.620	-0.635	-0.648	-0.661	-0.676	-0.689	-0.701	-0.714	-0.726	-0.739	-0.750	-0.762	-0.774	-0.782	-0.794	-0.802	-0.811	-0.820	-0.828	-0.835	-0.841	-0.846	-0.852	-0.858	-0.860	-0.864	-0.866	-0.869	-0.870	-0.870	-0.870	-0.869	-0.868	-0.866	-0.864	-0.859	-0.855	-0.850	-0.845	-0.840	-0.832	-0.826	-0.818	-0.810	-0.802	-0.794	-0.784	-0.775	-0.764	-0.754	-0.744	-0.732	-0.722	-0.711	-0.701	-0.689	-0.678	-0.668	-0.656	-0.644	-0.634	-0.624	-0.612	-0.602	-0.591	-0.582	-0.574	-0.564	-0.555	-0.546	-0.538	-0.530	-0.522	-0.516	-0.510	-0.502	-0.496	-0.491	-0.486	-0.481	-0.476	-0.472	-0.469	-0.465	-0.462	-0.459	-0.456	-0.452	-0.450	-0.449	-0.445	-0.444	-0.442	-0.439	-0.436	-0.435	-0.432	-0.430	-0.426	-0.425	-0.421	-0.418	-0.414	-0.410	-0.406	-0.400	-0.395	-0.389	-0.382	-0.376	-0.369	-0.360	-0.352	-0.342	-0.332	-0.322	-0.312	-0.301	-0.289	-0.276	-0.262	-0.249	-0.235	-0.220	-0.206	-0.189	-0.174	-0.156	-0.140	-0.122	-0.105	-0.086	-0.069	-0.050	-0.030	-0.011	0.008	0.025	0.045	0.065	0.084	0.102	0.121	0.140	0.159	0.178	0.195	0.212	0.230	0.246	0.262	0.279	0.295	0.310	0.324	0.338	0.350	0.362	0.374	0.385	0.396	0.405	0.414	0.422	0.430	0.438	0.442	0.449	0.454	0.456	0.459	0.462	0.465	0.466	0.466	0.466	0.466	0.465	0.464	0.461	0.459	0.456	0.452	0.449	0.445	0.441	0.436	0.431	0.428	0.422	0.418	0.412	0.408	0.404	0.399	0.394	0.390	0.386	0.382	0.379	0.375	0.372	0.370	0.369	0.368	0.366	0.366	0.366	0.368	0.369	0.371	0.374	0.378	0.381	0.386	0.391	0.398	0.405	0.412	0.420	0.429	0.439	0.449	0.460	0.471	0.482	0.496	0.509	0.524	0.539	0.552	0.569	0.585	0.601	0.618	0.635	0.654	0.672	0.691	0.710	0.729	0.750	0.769	0.789	0.809	0.829	0.850	0.870	0.891	0.911	0.931	0.951	0.971	0.991	1.011	1.031	1.050	1.069	1.088	1.106	1.124	1.142	1.159	1.176	1.192	1.209	1.224	1.239	1.254	1.268	1.281	1.294	1.306	1.319	1.330	1.340	1.350	1.359	1.368	1.376	1.384	1.391	1.398	1.402	1.408	1.412	1.416	1.420	1.424	1.426	1.429	1.430	1.431	1.432	1.432	1.431	1.431	1.430	1.429	1.429	1.428	1.425	1.424	1.420	1.419	1.416	1.414	1.411	1.409	1.406	1.404	1.402	1.400	1.399	1.396	1.395	1.392	1.391	1.390	1.389	1.386	1.386	1.386	1.386	1.386	1.385	1.386	1.386	1.388	1.389	1.390	1.391	1.392	1.396	1.398	1.400	1.401	1.405	1.408	1.409	1.412	1.415	1.418	1.421	1.424	1.426	1.430	1.431	1.434	1.438	1.439	1.440	1.442	1.445	1.446	1.448	1.449	1.448	1.449	1.449	1.449	1.448	1.449	1.448	1.446	1.444	1.441	1.439	1.436	1.434	1.430	1.425	1.422	1.418	1.412	1.408	1.402	1.398	1.391	1.384	1.378	1.371	1.364	1.358	1.350	1.342	1.334	1.328	1.319	1.310	1.301	1.292	1.284	1.274	1.265	1.256	1.246	1.238	1.228	1.216	1.206	1.196	1.186	1.176	1.165	1.154	1.142	1.131	1.121	1.109	1.098	1.086	1.074	1.062	1.050	1.039	1.026	1.015	1.002	0.990	0.978	0.965	0.952	0.940	0.928	0.915	0.902	0.890	0.876	0.865	0.851	0.840	0.828	0.815	0.802	0.790	0.779	0.766	0.755	0.744	0.731	0.720	0.709	0.699	0.688	0.676	0.666	0.656	0.646	0.636	0.626	0.618	0.608	0.599	0.590	0.581	0.572	0.565	0.558	0.549	0.541	0.534	0.526	0.519	0.512	0.506	0.498	0.491	0.485	0.478	0.471	0.465	0.458	0.451	0.446	0.439	0.432	0.426	0.420	0.412	0.406	0.400	0.392	0.386	0.380	0.372	0.365	0.360	0.352	0.345	0.339	0.330	0.322	0.316	0.309	0.301	0.295	0.288	0.279	0.271	0.265	0.258	0.250	0.242	0.235	0.228	0.221	0.214	0.208	0.200	0.194	0.188	0.181	0.175	0.170	0.162	0.158	0.151	0.146	0.140	0.136	0.130	0.126	0.121	0.116	0.112	0.106	0.102	0.099	0.095	0.091	0.088	0.085	0.081	0.078	0.075	0.071	0.070	0.066	0.064	0.061	0.059	0.056	0.054	0.052	0.050	0.048	0.046	0.042	0.041	0.039	0.036	0.035	0.031	0.030	0.028	0.025	0.021	0.020	0.016	0.014	0.010	0.008	0.004	0.001	-0.002	-0.006	-0.010	-0.014	-0.019	-0.024	-0.028	-0.032	-0.038	-0.042	-0.050	-0.056	-0.062	-0.069	-0.076	-0.082	-0.091	-0.100	-0.109	-0.118	-0.128	-0.138	-0.149	-0.159	-0.171	-0.182	-0.195	-0.208	-0.221	-0.236	-0.250	-0.265	-0.281	-0.298	-0.314	-0.331	-0.349	-0.368	-0.388	-0.406	-0.426	-0.448	-0.468	-0.490	-0.512	-0.536	-0.559	-0.582	-0.605	-0.630	-0.656	-0.681	-0.706	-0.732	-0.759	-0.784	-0.810	-0.839	-0.865	-0.891	-0.919	-0.946	-0.974	-1.000	-1.028	-1.055	-1.081	-1.108	-1.135	-1.161	-1.188	-1.212	-1.239	-1.264	-1.288	-1.312	-1.336	-1.360	-1.384	-1.406	-1.429	-1.450	-1.471	-1.492	-1.512	-1.532	-1.551	-1.571	-1.589	-1.608	-1.625	-1.641	-1.659	-1.675	-1.691	-1.708	-1.721	-1.738	-1.751	-1.768	-1.781	-1.795	-1.810	-1.824	-1.838	-1.851	-1.865	-1.879	-1.894	-1.908	-1.921	-1.936	-1.950	-1.965	-1.979	-1.994	-2.010	-2.025	-2.041	-2.056	-2.074	-2.089	-2.106	-2.122	-2.141	-2.158	-2.176	-2.194	-2.212	-2.230	-2.249	-2.268	-2.286	-2.305	-2.325	-2.345	-2.364	-2.382	-2.402	-2.421	-2.441	-2.460	-2.479	-2.499	-2.518	-2.535	-2.554	-2.571	-2.589	-2.605	-2.622	-2.640	-2.655	-2.670	-2.686	-2.700	-2.715	-2.729	-2.741	-2.754	-2.765	-2.776	-2.788	-2.798	-2.806	-2.815	-2.822	-2.830	-2.838	-2.842	-2.848	-2.852	-2.858	-2.860	-2.864	-2.865	-2.866	-2.868	-2.868	-2.868	-2.866	-2.866	-2.864	-2.861	-2.858	-2.854	-2.851	-2.846	-2.841	-2.835	-2.829	-2.822	-2.818	-2.810	-2.801	-2.794	-2.785	-2.778	-2.768	-2.759	-2.749	-2.739	-2.730	-2.720	-2.709	-2.698	-2.686	-2.675	-2.665	-2.654	-2.642	-2.631	-2.620	-2.608	-2.598	-2.586	-2.574	-2.562	-2.551	-2.541	-2.530	-2.519	-2.508	-2.499	-2.488	-2.478	-2.468	-2.458	-2.449	-2.440	-2.430	-2.422	-2.415	-2.408	-2.399	-2.391	-2.385	-2.379	-2.372	-2.368	-2.361	-2.356	-2.351	-2.348	-2.341	-2.339	-2.335	-2.330	-2.326	-2.324	-2.321	-2.318	-2.315	-2.312	-2.310	-2.305	-2.302	-2.300	-2.298	-2.294	-2.291	-2.286	-2.284	-2.279	-2.275	-2.270	-2.265	-2.260	-2.254	-2.249	-2.241	-2.234	-2.226	-2.219	-2.211	-2.201	-2.192	-2.182	-2.171	-2.161	-2.149	-2.136	-2.125	-2.111	-2.098	-2.084	-2.069	-2.054	-2.038	-2.021	-2.006	-1.989	-1.972	-1.955	-1.938	-1.919	-1.901	-1.882	-1.864	-1.846	-1.828	-1.808	-1.790	-1.771	-1.754	-1.734	-1.716	-1.699	-1.681	-1.664	-1.648	-1.630	-1.614	-1.596	-1.582	-1.568	-1.552	-1.539	-1.526	-1.515	-1.502	-1.491	-1.481	-1.472	-1.462	-1.455	-1.449	-1.442	-1.438	-1.432	-1.430	-1.426	-1.425	-1.425	-1.424	-1.425	-1.426	-1.429	-1.432	-1.436	-1.441	-1.446	-1.454	-1.461	-1.469	-1.478	-1.486	-1.496	-1.506	-1.518	-1.528	-1.540	-1.552	-1.565	-1.576	-1.590	-1.604	-1.616	-1.630	-1.644	-1.658	-1.671	-1.684	-1.696	-1.711	-1.724	-1.736	-1.749	-1.761	-1.775	-1.786	-1.798	-1.809	-1.820	-1.830	-1.840	-1.850	-1.859	-1.866	-1.875	-1.882	-1.890	-1.896	-1.902	-1.908	-1.912	-1.916	-1.921	-1.924	-1.926	-1.929	-1.931	-1.932	-1.934	-1.935	-1.935	-1.935	-1.935	-1.934	-1.931	-1.931	-1.929	-1.928	-1.925	-1.921	-1.919	-1.916	-1.912	-1.909	-1.906	-1.902	-1.899	-1.895	-1.891	-1.886	-1.884	-1.880	-1.875	-1.871	-1.868	-1.864	-1.860	-1.856	-1.852	-1.849	-1.845	-1.841	-1.838	-1.835	-1.831	-1.829	-1.826	-1.824	-1.821	-1.820	-1.819	-1.816	-1.815	-1.814	-1.812	-1.812	-1.811	-1.810	-1.810	-1.810	-1.810	-1.810	-1.811	-1.810	-1.811	-1.812	-1.812	-1.814	-1.815	-1.816	-1.818	-1.819	-1.820	-1.821	-1.822	-1.824	-1.825	-1.825	-1.826	-1.826	-1.828	-1.829	-1.828	-1.828	-1.828	-1.826	-1.825	-1.824	-1.820	-1.819	-1.816	-1.812	-1.808	-1.802	-1.798	-1.792	-1.785	-1.778	-1.771	-1.762	-1.752	-1.744	-1.734	-1.724	-1.711	-1.699	-1.686	-1.674	-1.659	-1.645	-1.629	-1.614	-1.598	-1.580	-1.564	-1.546	-1.529	-1.510	-1.492	-1.474	-1.455	-1.436	-1.419	-1.399	-1.380	-1.361	-1.342	-1.325	-1.308	-1.289	-1.272	-1.255	-1.239	-1.224	-1.208	-1.194	-1.180	-1.166	-1.154	-1.141	-1.131	-1.121	-1.111	-1.104	-1.098	-1.090	-1.085	-1.081	-1.079	-1.076	-1.075	-1.075	-1.075	-1.078	-1.079	-1.084	-1.089	-1.094	-1.100	-1.108	-1.116	-1.125	-1.135	-1.145	-1.158	-1.169	-1.182	-1.195	-1.210	-1.225	-1.240	-1.255	-1.271	-1.288	-1.304	-1.321	-1.339	-1.355	-1.374	-1.391	-1.410	-1.428	-1.445	-1.462	-1.481	-1.499	-1.516	-1.534	-1.550	-1.568	-1.584	-1.600	-1.615	-1.631	-1.645	-1.659	-1.672	-1.686	-1.698	-1.709	-1.721	-1.731	-1.741	-1.750	-1.758	-1.765	-1.771	-1.778	-1.782	-1.786	-1.789	-1.791	-1.792	-1.792	-1.791	-1.790	-1.788	-1.784	-1.780	-1.774	-1.769	-1.761	-1.754	-1.745	-1.736	-1.726	-1.715	-1.704	-1.691	-1.678	-1.664	-1.650	-1.635	-1.619	-1.605	-1.588	-1.572	-1.554	-1.538	-1.520	-1.502	-1.485	-1.468	-1.450	-1.431	-1.414	-1.396	-1.380	-1.362	-1.345	-1.329	-1.314	-1.298	-1.282	-1.268	-1.254	-1.241	-1.228	-1.215	-1.204	-1.192	-1.182	-1.174	-1.164	-1.156	-1.150	-1.144	-1.138	-1.134	-1.129	-1.126	-1.125	-1.122	-1.121	-1.121	-1.122	-1.124	-1.126	-1.129	-1.132	-1.136	-1.141	-1.146	-1.151	-1.158	-1.165	-1.172	-1.180	-1.188	-1.195	-1.202	-1.211	-1.219	-1.228	-1.236	-1.245	-1.254	-1.261	-1.270	-1.276	-1.284	-1.291	-1.300	-1.306	-1.312	-1.318	-1.324	-1.329	-1.334	-1.338	-1.342	-1.345	-1.349	-1.350	-1.351	-1.352	-1.352	-1.352	-1.351	-1.350	-1.348	-1.345	-1.341	-1.339	-1.334	-1.329	-1.324	-1.318	-1.311	-1.304	-1.298	-1.289	-1.280	-1.272	-1.264	-1.252	-1.244	-1.234	-1.222	-1.212	-1.201	-1.190	-1.179	-1.168	-1.155	-1.142	-1.131	-1.118	-1.105	-1.094	-1.081	-1.068	-1.056	-1.044	-1.030	-1.019	-1.006	-0.994	-0.982	-0.970	-0.959	-0.948	-0.936	-0.925	-0.914	-0.904	-0.892	-0.882	-0.872	-0.862	-0.852	-0.844	-0.835	-0.825	-0.816	-0.808	-0.799	-0.791	-0.784	-0.776	-0.769	-0.761	-0.755	-0.749	-0.742	-0.736	-0.730	-0.725	-0.719	-0.714	-0.709	-0.704	-0.699	-0.694	-0.689	-0.685	-0.680	-0.676	-0.671	-0.666	-0.662	-0.659	-0.654	-0.649	-0.644	-0.640	-0.635	-0.631	-0.625	-0.620	-0.616	-0.611	-0.605	-0.600	-0.595	-0.589	-0.582	-0.578	-0.571	-0.564	-0.558	-0.551	-0.544	-0.536	-0.529	-0.521	-0.512	-0.506	-0.498	-0.490	-0.480	-0.471	-0.461	-0.454	-0.444	-0.434	-0.425	-0.415	-0.405	-0.396	-0.385	-0.375	-0.366	-0.355	-0.345	-0.335	-0.325	-0.315	-0.306	-0.295	-0.285	-0.276	-0.268	-0.258	-0.249	-0.240	-0.231	-0.224	-0.216	-0.209	-0.202	-0.196	-0.190	-0.184	-0.180	-0.175	-0.171	-0.169	-0.166	-0.165	-0.165	-0.165	-0.165	-0.166	-0.169	-0.171	-0.175	-0.180	-0.185	-0.191	-0.199	-0.206	-0.216	-0.225	-0.236	-0.248	-0.260	-0.274	-0.288	-0.304	-0.319	-0.335	-0.352	-0.370	-0.389	-0.409	-0.430	-0.449	-0.470	-0.492	-0.515	-0.538	-0.561	-0.584	-0.608	-0.631	-0.656	-0.680	-0.705	-0.729	-0.754	-0.776	-0.801	-0.826	-0.849	-0.872	-0.895	-0.919	-0.940	-0.961	-0.982	-1.004	-1.024	-1.042	-1.061	-1.079	-1.096	-1.111	-1.128	-1.141	-1.155	-1.168	-1.180	-1.191	-1.201	-1.209	-1.218	-1.224	-1.230	-1.236	-1.240	-1.244	-1.246	-1.248	-1.250	-1.250	-1.249	-1.249	-1.245	-1.242	-1.240	-1.235	-1.231	-1.226	-1.221	-1.215	-1.208	-1.201	-1.195	-1.186	-1.180	-1.172	-1.165	-1.158	-1.149	-1.141	-1.134	-1.126	-1.118	-1.111	-1.102	-1.096	-1.090	-1.084	-1.076	-1.071	-1.065	-1.060	-1.055	-1.051	-1.048	-1.045	-1.041	-1.039	-1.038	-1.036	-1.036	-1.036	-1.035	-1.038	-1.039	-1.040	-1.041	-1.046	-1.049	-1.054	-1.056	-1.062	-1.068	-1.072	-1.079	-1.085	-1.091	-1.099	-1.106	-1.115	-1.122	-1.131	-1.140	-1.149	-1.158	-1.166	-1.175	-1.185	-1.195	-1.205	-1.212	-1.224	-1.234	-1.242	-1.251	-1.261	-1.271	-1.279	-1.289	-1.298	-1.306	-1.314	-1.324	-1.331	-1.339	-1.346	-1.355	-1.361	-1.369	-1.375	-1.382	-1.389	-1.394	-1.399	-1.405	-1.410	-1.416	-1.421	-1.426	-1.430	-1.435	-1.439	-1.442	-1.446	-1.450	-1.454	-1.458	-1.461	-1.465	-1.469	-1.471	-1.475	-1.479	-1.482	-1.486	-1.490	-1.494	-1.498	-1.502	-1.506	-1.511	-1.516	-1.521	-1.526	-1.532	-1.539	-1.544	-1.550	-1.556	-1.562	-1.570	-1.578	-1.585	-1.592	-1.601	-1.610	-1.619	-1.628	-1.638	-1.646	-1.656	-1.666	-1.676	-1.688	-1.699	-1.710	-1.721	-1.734	-1.745	-1.758	-1.770	-1.782	-1.795	-1.809	-1.821	-1.835	-1.849	-1.862	-1.876	-1.890	-1.905	-1.920	-1.934	-1.949	-1.964	-1.980	-1.994	-2.010	-2.026	-2.041	-2.058	-2.072	-2.089	-2.105	-2.121	-2.138	-2.154	-2.170	-2.186	-2.202	-2.219	-2.235	-2.251	-2.269	-2.284	-2.300	-2.316	-2.332	-2.346	-2.362	-2.378	-2.392	-2.409	-2.424	-2.438	-2.451	-2.466	-2.480	-2.494	-2.506	-2.519	-2.530	-2.542	-2.554	-2.565	-2.575	-2.585	-2.595	-2.604	-2.612	-2.620	-2.629	-2.635	-2.641	-2.648	-2.652	-2.658	-2.662	-2.666	-2.670	-2.672	-2.675	-2.678	-2.680	-2.680	-2.682	-2.682	-2.682	-2.682	-2.681	-2.681	-2.680	-2.679	-2.676	-2.676	-2.674	-2.671	-2.670	-2.668	-2.665	-2.662	-2.660	-2.659	-2.656	-2.655	-2.652	-2.651	-2.649	-2.648	-2.646	-2.646	-2.646	-2.645	-2.645	-2.645	-2.646	-2.646	-2.648	-2.649	-2.651	-2.652	-2.655	-2.659	-2.660	-2.664	-2.668	-2.671	-2.675	-2.679	-2.685	-2.690	-2.695	-2.700	-2.705	-2.711	-2.716	-2.721	-2.728	-2.734	-2.740	-2.746	-2.754	-2.759	-2.766	-2.771	-2.779	-2.785	-2.791	-2.798	-2.804	-2.809	-2.815	-2.821	-2.826	-2.831	-2.836	-2.841	-2.848	-2.851	-2.856	-2.860	-2.864	-2.868	-2.871	-2.874	-2.876	-2.879	-2.881	-2.884	-2.886	-2.889	-2.890	-2.891	-2.892	-2.892	-2.894	-2.894	-2.894	-2.894	-2.894	-2.892	-2.892	-2.891	-2.890	-2.890	-2.889	-2.888	-2.886	-2.886	-2.885	-2.885	-2.884	-2.884	-2.882	-2.881	-2.881	-2.881	-2.881	-2.881	-2.881	-2.882	-2.884	-2.885	-2.886	-2.888	-2.890	-2.892	-2.895	-2.899	-2.902	-2.908	-2.911	-2.916	-2.922	-2.928	-2.935	-2.942	-2.949	-2.958	-2.965	-2.974	-2.984	-2.994	-3.004	-3.015	-3.026	-3.038	-3.050	-3.064	-3.075	-3.089	-3.102	-3.116	-3.132	-3.146	-3.161	-3.176	-3.191	-3.208	-3.222	-3.238	-3.252	-3.270	-3.285	-3.301	-3.315	-3.331	-3.346	-3.361	-3.375	-3.389	-3.402	-3.416	-3.429	-3.442	-3.454	-3.465	-3.476	-3.485	-3.495	-3.504	-3.512	-3.520	-3.528	-3.534	-3.539	-3.544	-3.548	-3.550	-3.552	-3.555	-3.555	-3.555	-3.554	-3.552	-3.550	-3.546	-3.542	-3.539	-3.534	-3.528	-3.521	-3.514	-3.506	-3.499	-3.490	-3.480	-3.470	-3.461	-3.451	-3.440	-3.429	-3.419	-3.406	-3.395	-3.384	-3.372	-3.361	-3.349	-3.339	-3.328	-3.315	-3.304	-3.294	-3.282	-3.274	-3.262	-3.252	-3.244	-3.235	-3.225	-3.216	-3.208	-3.200	-3.192	-3.186	-3.179	-3.172	-3.165	-3.161	-3.155	-3.150	-3.145	-3.140	-3.136	-3.131	-3.128	-3.122	-3.120	-3.116	-3.112	-3.109	-3.105	-3.101	-3.098	-3.095	-3.091	-3.086	-3.082	-3.078	-3.072	-3.068	-3.064	-3.058	-3.052	-3.045	-3.039	-3.031	-3.024	-3.016	-3.008	-2.998	-2.989	-2.979	-2.968	-2.958	-2.946	-2.934	-2.920	-2.908	-2.894	-2.880	-2.865	-2.850	-2.834	-2.819	-2.801	-2.785	-2.768	-2.749	-2.731	-2.712	-2.695	-2.676	-2.655	-2.635	-2.616	-2.596	-2.575	-2.554	-2.532	-2.512	-2.490	-2.470	-2.449	-2.426	-2.405	-2.382	-2.360	-2.339	-2.316	-2.295	-2.272	-2.251	-2.229	-2.208	-2.185	-2.164	-2.142	-2.121	-2.100	-2.079	-2.058	-2.036	-2.016	-1.995	-1.976	-1.956	-1.935	-1.916	-1.896	-1.878	-1.859	-1.841	-1.821	-1.804	-1.786	-1.769	-1.751	-1.734	-1.718	-1.702	-1.686	-1.671	-1.658	-1.642	-1.628	-1.614	-1.601	-1.588	-1.575	-1.562	-1.550	-1.539	-1.528	-1.518	-1.506	-1.496	-1.486	-1.478	-1.469	-1.460	-1.451	-1.442	-1.435	-1.428	-1.420	-1.412	-1.406	-1.399	-1.392	-1.386	-1.379	-1.374	-1.366	-1.360	-1.355	-1.348	-1.341	-1.335	-1.329	-1.321	-1.314	-1.306	-1.299	-1.291	-1.284	-1.276	-1.268	-1.259	-1.249	-1.241	-1.231	-1.220	-1.210	-1.200	-1.189	-1.176	-1.165	-1.154	-1.141	-1.128	-1.115	-1.101	-1.088	-1.074	-1.059	-1.044	-1.030	-1.014	-0.999	-0.982	-0.966	-0.951	-0.935	-0.919	-0.902	-0.888	-0.871	-0.854	-0.838	-0.822	-0.806	-0.790	-0.775	-0.759	-0.744	-0.728	-0.714	-0.698	-0.684	-0.670	-0.656	-0.642	-0.630	-0.616	-0.604	-0.592	-0.580	-0.568	-0.556	-0.546	-0.535	-0.524	-0.514	-0.505	-0.495	-0.486	-0.478	-0.469	-0.460	-0.451	-0.444	-0.436	-0.429	-0.421	-0.414	-0.406	-0.399	-0.392	-0.385	-0.378	-0.371	-0.364	-0.358	-0.350	-0.342	-0.335	-0.328	-0.321	-0.314	-0.306	-0.299	-0.291	-0.282	-0.275	-0.266	-0.258	-0.249	-0.240	-0.232	-0.222	-0.214	-0.204	-0.194	-0.184	-0.174	-0.165	-0.154	-0.144	-0.132	-0.122	-0.111	-0.101	-0.091	-0.081	-0.070	-0.060	-0.050	-0.039	-0.029	-0.019	-0.008	0.002	0.012	0.022	0.030	0.040	0.050	0.058	0.066	0.075	0.081	0.089	0.096	0.102	0.109	0.115	0.120	0.125	0.129	0.132	0.136	0.139	0.141	0.142	0.142	0.144	0.144	0.142	0.140	0.139	0.136	0.134	0.130	0.125	0.120	0.114	0.109	0.102	0.095	0.088	0.079	0.070	0.061	0.052	0.041	0.031	0.020	0.009	-0.002	-0.015	-0.026	-0.039	-0.051	-0.062	-0.076	-0.089	-0.101	-0.115	-0.126	-0.140	-0.152	-0.165	-0.176	-0.189	-0.201	-0.211	-0.224	-0.234	-0.244	-0.252	-0.262	-0.271	-0.280	-0.286	-0.292	-0.299	-0.305	-0.310	-0.315	-0.319	-0.321	-0.324	-0.325	-0.325	-0.325	-0.324	-0.322	-0.321	-0.318	-0.315	-0.311	-0.306	-0.299	-0.294	-0.286	-0.279	-0.271	-0.261	-0.252	-0.242	-0.232	-0.222	-0.211	-0.199	-0.188	-0.175	-0.162	-0.150	-0.136	-0.122	-0.109	-0.096	-0.082	-0.069	-0.054	-0.040	-0.026	-0.012	0.001	0.015	0.030	0.042	0.056	0.068	0.081	0.092	0.106	0.118	0.130	0.140	0.151	0.161	0.171	0.180	0.190	0.198	0.208	0.215	0.222	0.229	0.235	0.241	0.246	0.251	0.256	0.259	0.264	0.266	0.269	0.270	0.272	0.272	0.274	0.274	0.274	0.274	0.272	0.272	0.270	0.270	0.268	0.266	0.264	0.261	0.259	0.256	0.255	0.252	0.250	0.248	0.245	0.242	0.241	0.240	0.238	0.238	0.236	0.236	0.236	0.236	0.238	0.238	0.240	0.242	0.245	0.249	0.251	0.256	0.261	0.268	0.275	0.281	0.289	0.298	0.305	0.316	0.325	0.336	0.348	0.359	0.371	0.386	0.399	0.414	0.429	0.444	0.459	0.475	0.491	0.507	0.525	0.542	0.560	0.578	0.595	0.614	0.632	0.650	0.669	0.686	0.704	0.722	0.740	0.758	0.776	0.792	0.810	0.826	0.842	0.858	0.874	0.889	0.904	0.918	0.932	0.945	0.959	0.971	0.984	0.995	1.005	1.015	1.026	1.035	1.044	1.052	1.060	1.068	1.074	1.081	1.088	1.092	1.096	1.101	1.105	1.109	1.111	1.114	1.116	1.118	1.119	1.120	1.120	1.120	1.119	1.119	1.118	1.116	1.114	1.112	1.109	1.106	1.102	1.100	1.095	1.090	1.086	1.081	1.076	1.069	1.064	1.056	1.050	1.042	1.036	1.028	1.020	1.011	1.002	0.994	0.985	0.975	0.966	0.955	0.945	0.935	0.924	0.914	0.902	0.891	0.880	0.869	0.859	0.846	0.835	0.824	0.811	0.800	0.790	0.778	0.766	0.755	0.745	0.735	0.724	0.714	0.704	0.694	0.685	0.676	0.668	0.659	0.650	0.644	0.636	0.630	0.622	0.616	0.611	0.606	0.601	0.596	0.592	0.589	0.585	0.582	0.580	0.579	0.576	0.575	0.575	0.574	0.572	0.572	0.572	0.572	0.574	0.574	0.574	0.576	0.576	0.578	0.578	0.580	0.581	0.581	0.582	0.582	0.585	0.585	0.586	0.586	0.586	0.589	0.588	0.588	0.588	0.586	0.586	0.585	0.584	0.582	0.581	0.580	0.578	0.576	0.574	0.571	0.569	0.566	0.562	0.560	0.556	0.552	0.549	0.546	0.541	0.538	0.534	0.530	0.525	0.521	0.518	0.514	0.509	0.506	0.501	0.499	0.494	0.491	0.488	0.484	0.481	0.478	0.475	0.474	0.470	0.468	0.466	0.464	0.462	0.462	0.461	0.460	0.459	0.459	0.459	0.459	0.459	0.460	0.460	0.461	0.462	0.464	0.465	0.468	0.470	0.472	0.475	0.478	0.481	0.484	0.488	0.491	0.495	0.499	0.502	0.507	0.510	0.514	0.519	0.524	0.528	0.532	0.536	0.540	0.545	0.549	0.554	0.558	0.561	0.565	0.569	0.572	0.575	0.579	0.581	0.585	0.588	0.590	0.592	0.595	0.596	0.599	0.600	0.601	0.602	0.602	0.604	0.604	0.604	0.602	0.604	0.602	0.601	0.600	0.599	0.598	0.595	0.594	0.591	0.589	0.586	0.584	0.581	0.578	0.574	0.571	0.568	0.564	0.561	0.558	0.554	0.550	0.546	0.544	0.539	0.536	0.531	0.529	0.524	0.521	0.519	0.515	0.512	0.510	0.506	0.505	0.502	0.501	0.499	0.498	0.496	0.495	0.495	0.494	0.494	0.494	0.495	0.496	0.496	0.498	0.499	0.501	0.502	0.505	0.509	0.511	0.515	0.518	0.522	0.526	0.531	0.536	0.540	0.545	0.550	0.555	0.561	0.566	0.571	0.578	0.584	0.589	0.594	0.599	0.606	0.611	0.616	0.620	0.625	0.630	0.632	0.638	0.640	0.644	0.646	0.648	0.649	0.650	0.650	0.650	0.650	0.648	0.646	0.644	0.640	0.636	0.631	0.626	0.620	0.612	0.605	0.598	0.589	0.579	0.569	0.558	0.545	0.532	0.520	0.506	0.492	0.478	0.462	0.448	0.431	0.414	0.398	0.380	0.362	0.345	0.328	0.309	0.291	0.272	0.254	0.235	0.218	0.199	0.181	0.165	0.148	0.130	0.112	0.095	0.080	0.064	0.049	0.032	0.019	0.004	-0.009	-0.022	-0.034	-0.046	-0.058	-0.068	-0.078	-0.088	-0.096	-0.105	-0.114	-0.120	-0.126	-0.134	-0.139	-0.144	-0.149	-0.154	-0.156	-0.160	-0.164	-0.166	-0.169	-0.170	-0.172	-0.175	-0.176	-0.178	-0.179	-0.180	-0.182	-0.182	-0.185	-0.186	-0.188	-0.190	-0.191	-0.195	-0.196	-0.200	-0.202	-0.206	-0.210	-0.214	-0.218	-0.224	-0.228	-0.234	-0.239	-0.245	-0.251	-0.260	-0.266	-0.275	-0.282	-0.291	-0.300	-0.309	-0.319	-0.329	-0.338	-0.349	-0.360	-0.369	-0.380	-0.390	-0.402	-0.414	-0.424	-0.435	-0.446	-0.456	-0.468	-0.478	-0.489	-0.499	-0.509	-0.519	-0.529	-0.538	-0.548	-0.555	-0.564	-0.571	-0.579	-0.585	-0.591	-0.598	-0.604	-0.608	-0.612	-0.616	-0.620	-0.622	-0.625	-0.628	-0.628	-0.630	-0.630	-0.630	-0.628	-0.628	-0.625	-0.622	-0.619	-0.616	-0.612	-0.608	-0.604	-0.598	-0.594	-0.588	-0.580	-0.575	-0.568	-0.560	-0.551	-0.545	-0.536	-0.529	-0.520	-0.511	-0.502	-0.492	-0.485	-0.475	-0.465	-0.455	-0.446	-0.436	-0.428	-0.418	-0.409	-0.399	-0.390	-0.380	-0.370	-0.361	-0.351	-0.342	-0.334	-0.325	-0.316	-0.308	-0.299	-0.290	-0.282	-0.275	-0.266	-0.259	-0.251	-0.244	-0.238	-0.231	-0.224	-0.219	-0.212	-0.206	-0.201	-0.196	-0.192	-0.186	-0.184	-0.179	-0.175	-0.171	-0.168	-0.165	-0.161	-0.160	-0.156	-0.155	-0.152	-0.151	-0.150	-0.148	-0.146	-0.146	-0.145	-0.142	-0.142	-0.142	-0.141	-0.140	-0.140	-0.140	-0.140	-0.140	-0.139	-0.139	-0.139	-0.138	-0.138	-0.138	-0.138	-0.136	-0.135	-0.134	-0.134	-0.132	-0.131	-0.130	-0.129	-0.128	-0.126	-0.125	-0.124	-0.121	-0.119	-0.116	-0.115	-0.112	-0.110	-0.109	-0.108	-0.105	-0.102	-0.099	-0.098	-0.095	-0.092	-0.090	-0.088	-0.086	-0.085	-0.082	-0.081	-0.079	-0.079	-0.078	-0.076	-0.075	-0.074	-0.074	-0.074	-0.074	-0.074	-0.075	-0.075	-0.076	-0.079	-0.081	-0.082	-0.085	-0.088	-0.092	-0.095	-0.100	-0.104	-0.109	-0.114	-0.120	-0.125	-0.131	-0.139	-0.146	-0.154	-0.162	-0.170	-0.178	-0.186	-0.196	-0.206	-0.216	-0.228	-0.238	-0.248	-0.260	-0.271	-0.282	-0.295	-0.308	-0.320	-0.332	-0.345	-0.360	-0.372	-0.386	-0.400	-0.412	-0.426	-0.440	-0.454	-0.466	-0.480	-0.495	-0.507	-0.520	-0.534	-0.546	-0.559	-0.572	-0.585	-0.598	-0.609	-0.620	-0.631	-0.642	-0.651	-0.662	-0.671	-0.680	-0.690	-0.698	-0.705	-0.712	-0.718	-0.724	-0.729	-0.734	-0.739	-0.741	-0.744	-0.746	-0.749	-0.749	-0.749	-0.749	-0.749	-0.746	-0.745	-0.742	-0.739	-0.735	-0.730	-0.725	-0.720	-0.714	-0.708	-0.700	-0.692	-0.684	-0.676	-0.668	-0.659	-0.649	-0.639	-0.628	-0.618	-0.608	-0.596	-0.586	-0.575	-0.564	-0.552	-0.541	-0.530	-0.519	-0.507	-0.496	-0.486	-0.476	-0.465	-0.455	-0.445	-0.435	-0.425	-0.416	-0.409	-0.399	-0.391	-0.384	-0.376	-0.369	-0.362	-0.356	-0.350	-0.345	-0.340	-0.336	-0.331	-0.328	-0.324	-0.321	-0.318	-0.315	-0.312	-0.310	-0.309	-0.306	-0.305	-0.304	-0.302	-0.301	-0.301	-0.300	-0.299	-0.299	-0.296	-0.296	-0.294	-0.294	-0.291	-0.290	-0.288	-0.286	-0.282	-0.280	-0.276	-0.272	-0.266	-0.262	-0.258	-0.251	-0.245	-0.238	-0.230	-0.221	-0.214	-0.204	-0.195	-0.185	-0.174	-0.161	-0.149	-0.138	-0.124	-0.110	-0.096	-0.080	-0.066	-0.050	-0.034	-0.016	0.000	0.018	0.035	0.052	0.070	0.089	0.106	0.126	0.144	0.164	0.182	0.200	0.220	0.239	0.256	0.275	0.292	0.310	0.328	0.345	0.361	0.378	0.394	0.409	0.422	0.438	0.451	0.464	0.478	0.489	0.500	0.510	0.520	0.529	0.539	0.546	0.552	0.560	0.566	0.572	0.576	0.580	0.584	0.588	0.590	0.592	0.594	0.595	0.595	0.595	0.596	0.595	0.595	0.594	0.592	0.591	0.589	0.588	0.585	0.585	0.582	0.580	0.579	0.579	0.576	0.575	0.574	0.574	0.574	0.574	0.574	0.574	0.576	0.578	0.579	0.582	0.586	0.589	0.594	0.599	0.604	0.610	0.618	0.624	0.632	0.640	0.650	0.660	0.670	0.681	0.694	0.705	0.719	0.731	0.746	0.760	0.776	0.790	0.808	0.822	0.840	0.858	0.876	0.894	0.912	0.931	0.951	0.971	0.991	1.011	1.031	1.052	1.074	1.095	1.116	1.138	1.159	1.180	1.201	1.222	1.244	1.265	1.285	1.306	1.326	1.348	1.368	1.388	1.406	1.426	1.445	1.464	1.481	1.499	1.516	1.534	1.550	1.566	1.582	1.596	1.610	1.624	1.638	1.650	1.662	1.674	1.685	1.694	1.704	1.712	1.720	1.729	1.735	1.741	1.746	1.752	1.756	1.760	1.764	1.765	1.768	1.769	1.770	1.770	1.770	1.770	1.769	1.768	1.765	1.764	1.760	1.759	1.755	1.752	1.749	1.745	1.741	1.739	1.735	1.731	1.728	1.725	1.721	1.718	1.714	1.711	1.709	1.706	1.704	1.701	1.700	1.698	1.696	1.696	1.695	1.696	1.696	1.696	1.699	1.700	1.701	1.704	1.706	1.709	1.711	1.715	1.718	1.722	1.726	1.731	1.735	1.740	1.745	1.751	1.755	1.760	1.766	1.771	1.776	1.781	1.786	1.791	1.796	1.801	1.806	1.810	1.815	1.819	1.822	1.825	1.829	1.831	1.834	1.836	1.839	1.840	1.840	1.840	1.841	1.841	1.840	1.840	1.838	1.835	1.832	1.830	1.828	1.824	1.820	1.815	1.811	1.805	1.800	1.794	1.788	1.780	1.774	1.766	1.759	1.750	1.742	1.735	1.725	1.716	1.706	1.698	1.688	1.678	1.668	1.656	1.645	1.636	1.625	1.612	1.601	1.590	1.578	1.565	1.554	1.542	1.530	1.518	1.505	1.492	1.479	1.466	1.454	1.440	1.426	1.415	1.401	1.388	1.374	1.360	1.348	1.334	1.321	1.308	1.295	1.281	1.268	1.255	1.242	1.229	1.215	1.202	1.191	1.178	1.166	1.152	1.140	1.129	1.116	1.105	1.094	1.081	1.070	1.059	1.048	1.038	1.026	1.016	1.005	0.995	0.985	0.974	0.964	0.954	0.944	0.934	0.925	0.915	0.905	0.896	0.886	0.876	0.868	0.858	0.848	0.839	0.829	0.819	0.809	0.799	0.789	0.779	0.768	0.758	0.746	0.736	0.725	0.714	0.702	0.691	0.680	0.668	0.656	0.645	0.632	0.620	0.609	0.595	0.584	0.571	0.559	0.546	0.534	0.522	0.509	0.496	0.484	0.472	0.460	0.448	0.436	0.425	0.414	0.401	0.390	0.380	0.370	0.360	0.350	0.341	0.331	0.322	0.314	0.306	0.298	0.290	0.282	0.276	0.269	0.264	0.259	0.252	0.248	0.244	0.238	0.234	0.230	0.226	0.224	0.220	0.219	0.216	0.214	0.212	0.210	0.209	0.209	0.208	0.206	0.206	0.205	0.205	0.206	0.206	0.205	0.205	0.206	0.206	0.206	0.206	0.206	0.206	0.206	0.206	0.206	0.205	0.205	0.204	0.204	0.204	0.201	0.200	0.199	0.196	0.195	0.192	0.189	0.186	0.184	0.180	0.175	0.170	0.166	0.161	0.156	0.150	0.142	0.136	0.129	0.121	0.112	0.105	0.095	0.085	0.074	0.062	0.051	0.039	0.026	0.012	-0.001	-0.016	-0.031	-0.046	-0.064	-0.080	-0.098	-0.116	-0.134	-0.154	-0.175	-0.194	-0.216	-0.236	-0.260	-0.282	-0.305	-0.330	-0.352	-0.378	-0.402	-0.429	-0.454	-0.480	-0.506	-0.532	-0.559	-0.586	-0.612	-0.641	-0.669	-0.696	-0.722	-0.750	-0.779	-0.805	-0.832	-0.860	-0.886	-0.912	-0.940	-0.966	-0.992	-1.018	-1.042	-1.066	-1.091	-1.115	-1.139	-1.162	-1.185	-1.206	-1.228	-1.249	-1.270	-1.290	-1.310	-1.329	-1.348	-1.366	-1.385	-1.402	-1.420	-1.436	-1.452	-1.469	-1.484	-1.500	-1.516	-1.531	-1.545	-1.560	-1.574	-1.589	-1.604	-1.618	-1.632	-1.646	-1.661	-1.675	-1.689	-1.705	-1.719	-1.734	-1.750	-1.764	-1.780	-1.795	-1.811	-1.828	-1.844	-1.860	-1.878	-1.895	-1.912	-1.930	-1.948	-1.966	-1.984	-2.002	-2.020	-2.039	-2.058	-2.078	-2.096	-2.115	-2.135	-2.155	-2.174	-2.192	-2.212	-2.231	-2.250	-2.269	-2.288	-2.306	-2.322	-2.341	-2.359	-2.376	-2.394	-2.410	-2.426	-2.441	-2.458	-2.472	-2.488	-2.500	-2.514	-2.528	-2.540	-2.552	-2.562	-2.574	-2.584	-2.594	-2.602	-2.611	-2.619	-2.626	-2.632	-2.639	-2.645	-2.650	-2.654	-2.658	-2.661	-2.664	-2.666	-2.668	-2.669	-2.670	-2.670	-2.669	-2.668	-2.668	-2.665	-2.662	-2.660	-2.656	-2.654	-2.649	-2.644	-2.639	-2.634	-2.628	-2.621	-2.615	-2.608	-2.601	-2.594	-2.586	-2.579	-2.569	-2.561	-2.552	-2.542	-2.534	-2.525	-2.515	-2.504	-2.494	-2.484	-2.474	-2.462	-2.452	-2.442	-2.431	-2.420	-2.410	-2.400	-2.389	-2.379	-2.369	-2.358	-2.348	-2.339	-2.328	-2.318	-2.309	-2.300	-2.291	-2.281	-2.272	-2.264	-2.256	-2.248	-2.240	-2.232	-2.225	-2.219	-2.212	-2.206	-2.200	-2.194	-2.188	-2.181	-2.176	-2.171	-2.166	-2.161	-2.156	-2.151	-2.146	-2.142	-2.136	-2.132	-2.128	-2.122	-2.118	-2.112	-2.106	-2.100	-2.096	-2.090	-2.082	-2.076	-2.070	-2.061	-2.055	-2.047	-2.039	-2.030	-2.021	-2.011	-2.002	-1.991	-1.981	-1.970	-1.959	-1.946	-1.935	-1.921	-1.908	-1.895	-1.881	-1.868	-1.852	-1.836	-1.821	-1.806	-1.791	-1.775	-1.758	-1.741	-1.725	-1.709	-1.691	-1.675	-1.658	-1.640	-1.622	-1.606	-1.589	-1.571	-1.555	-1.539	-1.521	-1.506	-1.490	-1.472	-1.459	-1.442	-1.429	-1.412	-1.400	-1.386	-1.372	-1.360	-1.348	-1.336	-1.325	-1.314	-1.305	-1.295	-1.286	-1.280	-1.271	-1.265	-1.260	-1.254	-1.250	-1.248	-1.244	-1.242	-1.240	-1.240	-1.240	-1.241	-1.242	-1.245	-1.248	-1.251	-1.256	-1.260	-1.266	-1.274	-1.280	-1.288	-1.295	-1.304	-1.312	-1.322	-1.332	-1.344	-1.354	-1.365	-1.376	-1.388	-1.400	-1.412	-1.424	-1.436	-1.449	-1.461	-1.474	-1.486	-1.499	-1.511	-1.522	-1.535	-1.546	-1.559	-1.570	-1.581	-1.592	-1.601	-1.612	-1.622	-1.631	-1.640	-1.649	-1.658	-1.665	-1.672	-1.680	-1.685	-1.691	-1.698	-1.702	-1.706	-1.711	-1.715	-1.718	-1.721	-1.722	-1.725	-1.726	-1.728	-1.729	-1.729	-1.728	-1.728	-1.728	-1.725	-1.725	-1.722	-1.720	-1.718	-1.715	-1.712	-1.709	-1.706	-1.702	-1.698	-1.694	-1.689	-1.685	-1.679	-1.674	-1.669	-1.664	-1.658	-1.652	-1.645	-1.640	-1.634	-1.628	-1.621	-1.615	-1.609	-1.602	-1.596	-1.589	-1.582	-1.575	-1.570	-1.564	-1.558	-1.551	-1.545	-1.539	-1.534	-1.528	-1.522	-1.518	-1.511	-1.506	-1.501	-1.498	-1.491	-1.488	-1.485	-1.480	-1.478	-1.472	-1.469	-1.468	-1.464	-1.461	-1.459	-1.456	-1.454	-1.451	-1.450	-1.449	-1.445	-1.444	-1.441	-1.440	-1.438	-1.435	-1.434	-1.431	-1.429	-1.426	-1.424	-1.420	-1.418	-1.412	-1.409	-1.405	-1.400	-1.395	-1.390	-1.382	-1.378	-1.370	-1.362	-1.354	-1.346	-1.338	-1.329	-1.318	-1.306	-1.296	-1.285	-1.272	-1.260	-1.248	-1.234	-1.220	-1.206	-1.191	-1.178	-1.162	-1.148	-1.132	-1.116	-1.101	-1.086	-1.071	-1.055	-1.040	-1.025	-1.009	-0.995	-0.980	-0.966	-0.954	-0.940	-0.929	-0.916	-0.905	-0.894	-0.884	-0.875	-0.868	-0.859	-0.852	-0.846	-0.841	-0.836	-0.832	-0.830	-0.829	-0.828	-0.828	-0.829	-0.831	-0.834	-0.839	-0.842	-0.848	-0.855	-0.861	-0.869	-0.879	-0.888	-0.896	-0.909	-0.920	-0.932	-0.945	-0.958	-0.971	-0.986	-1.001	-1.016	-1.032	-1.048	-1.065	-1.081	-1.099	-1.116	-1.132	-1.150	-1.169	-1.186	-1.204	-1.221	-1.239	-1.256	-1.274	-1.291	-1.309	-1.325	-1.341	-1.359	-1.374	-1.390	-1.404	-1.419	-1.434	-1.448	-1.459	-1.472	-1.484	-1.496	-1.506	-1.516	-1.525	-1.534	-1.541	-1.549	-1.555	-1.560	-1.564	-1.568	-1.570	-1.572	-1.572	-1.574	-1.572	-1.571	-1.568	-1.565	-1.560	-1.556	-1.550	-1.542	-1.535	-1.528	-1.518	-1.506	-1.498	-1.485	-1.474	-1.461	-1.449	-1.434	-1.420	-1.406	-1.392	-1.376	-1.361	-1.346	-1.330	-1.315	-1.299	-1.282	-1.268	-1.251	-1.236	-1.221	-1.208	-1.192	-1.178	-1.164	-1.151	-1.139	-1.126	-1.115	-1.105	-1.094	-1.084	-1.076	-1.068	-1.060	-1.054	-1.049	-1.042	-1.039	-1.036	-1.032	-1.031	-1.030	-1.030	-1.031	-1.031	-1.034	-1.036	-1.040	-1.044	-1.049	-1.054	-1.060	-1.066	-1.072	-1.079	-1.086	-1.095	-1.104	-1.112	-1.120	-1.129	-1.138	-1.146	-1.155	-1.165	-1.172	-1.181	-1.190	-1.199	-1.206	-1.214	-1.221	-1.228	-1.234	-1.241	-1.246	-1.251	-1.256	-1.260	-1.264	-1.266	-1.269	-1.270	-1.271	-1.272	-1.271	-1.270	-1.269	-1.268	-1.264	-1.260	-1.256	-1.251	-1.246	-1.239	-1.234	-1.226	-1.219	-1.210	-1.201	-1.192	-1.182	-1.174	-1.162	-1.152	-1.141	-1.130	-1.118	-1.106	-1.094	-1.081	-1.069	-1.056	-1.044	-1.030	-1.018	-1.004	-0.990	-0.978	-0.964	-0.950	-0.938	-0.922	-0.910	-0.898	-0.884	-0.871	-0.859	-0.846	-0.834	-0.821	-0.809	-0.798	-0.786	-0.775	-0.764	-0.752	-0.741	-0.731	-0.720	-0.710	-0.701	-0.691	-0.681	-0.674	-0.664	-0.656	-0.648	-0.640	-0.632	-0.625	-0.618	-0.611	-0.605	-0.599	-0.592	-0.588	-0.581	-0.576	-0.571	-0.566	-0.561	-0.558	-0.554	-0.550	-0.546	-0.544	-0.540	-0.538	-0.534	-0.531	-0.528	-0.525	-0.522	-0.520	-0.519	-0.515	-0.512	-0.511	-0.507	-0.506	-0.504	-0.500	-0.499	-0.495	-0.492	-0.489	-0.486	-0.482	-0.479	-0.476	-0.472	-0.468	-0.464	-0.459	-0.454	-0.449	-0.444	-0.438	-0.432	-0.425	-0.420	-0.412	-0.405	-0.398	-0.390	-0.381	-0.374	-0.365	-0.356	-0.348	-0.339	-0.329	-0.319	-0.309	-0.299	-0.289	-0.279	-0.269	-0.259	-0.248	-0.238	-0.228	-0.218	-0.206	-0.198	-0.188	-0.179	-0.169	-0.160	-0.152	-0.144	-0.136	-0.129	-0.122	-0.116	-0.111	-0.106	-0.101	-0.099	-0.095	-0.092	-0.092	-0.091	-0.092	-0.092	-0.095	-0.098	-0.102	-0.106	-0.112	-0.119	-0.126	-0.135	-0.144	-0.155	-0.166	-0.178	-0.191	-0.205	-0.220	-0.236	-0.252	-0.270	-0.288	-0.306	-0.326	-0.346	-0.366	-0.388	-0.410	-0.431	-0.454	-0.478	-0.501	-0.525	-0.549	-0.572	-0.596	-0.621	-0.646	-0.670	-0.694	-0.719	-0.741	-0.765	-0.789	-0.811	-0.834	-0.856	-0.879	-0.899	-0.920	-0.940	-0.960	-0.979	-0.996	-1.014	-1.030	-1.046	-1.061	-1.075	-1.090	-1.102	-1.115	-1.125	-1.136	-1.145	-1.154	-1.161	-1.169	-1.176	-1.181	-1.185	-1.190	-1.194	-1.196	-1.198	-1.199	-1.200	-1.200	-1.200	-1.198	-1.198	-1.196	-1.192	-1.191	-1.188	-1.184	-1.181	-1.178	-1.174	-1.169	-1.165	-1.160	-1.155	-1.151	-1.146	-1.141	-1.138	-1.132	-1.128	-1.124	-1.120	-1.115	-1.111	-1.108	-1.104	-1.100	-1.098	-1.094	-1.091	-1.089	-1.086	-1.085	-1.082	-1.081	-1.080	-1.080	-1.078	-1.078	-1.078	-1.079	-1.079	-1.079	-1.080	-1.082	-1.084	-1.085	-1.088	-1.089	-1.092	-1.094	-1.098	-1.101	-1.104	-1.108	-1.111	-1.115	-1.119	-1.122	-1.128	-1.131	-1.136	-1.140	-1.144	-1.148	-1.154	-1.158	-1.162	-1.166	-1.171	-1.175	-1.179	-1.184	-1.189	-1.191	-1.196	-1.199	-1.204	-1.206	-1.211	-1.215	-1.218	-1.221	-1.225	-1.226	-1.230	-1.232	-1.235	-1.238	-1.240	-1.242	-1.245	-1.248	-1.249	-1.251	-1.252	-1.255	-1.256	-1.259	-1.260	-1.261	-1.264	-1.265	-1.268	-1.269	-1.271	-1.274	-1.275	-1.279	-1.280	-1.284	-1.286	-1.290	-1.294	-1.296	-1.301	-1.305	-1.309	-1.314	-1.319	-1.324	-1.329	-1.335	-1.340	-1.346	-1.352	-1.361	-1.368	-1.375	-1.382	-1.390	-1.399	-1.408	-1.415	-1.425	-1.434	-1.442	-1.452	-1.462	-1.474	-1.482	-1.494	-1.504	-1.515	-1.526	-1.538	-1.549	-1.560	-1.572	-1.584	-1.595	-1.608	-1.619	-1.631	-1.642	-1.655	-1.668	-1.680	-1.691	-1.705	-1.718	-1.729	-1.741	-1.755	-1.768	-1.780	-1.794	-1.806	-1.819	-1.832	-1.845	-1.859	-1.870	-1.884	-1.896	-1.910	-1.922	-1.935	-1.949	-1.961	-1.974	-1.986	-1.999	-2.011	-2.024	-2.035	-2.046	-2.059	-2.070	-2.081	-2.092	-2.104	-2.114	-2.124	-2.134	-2.145	-2.155	-2.164	-2.171	-2.181	-2.189	-2.198	-2.204	-2.211	-2.218	-2.225	-2.230	-2.236	-2.240	-2.245	-2.250	-2.254	-2.258	-2.260	-2.262	-2.265	-2.268	-2.270	-2.272	-2.274	-2.274	-2.275	-2.276	-2.278	-2.278	-2.278	-2.278	-2.278	-2.279	-2.279	-2.279	-2.279	-2.280	-2.280	-2.280	-2.281	-2.282	-2.282	-2.285	-2.286	-2.288	-2.289	-2.291	-2.295	-2.298	-2.300	-2.304	-2.308	-2.311	-2.316	-2.320	-2.325	-2.329	-2.334	-2.340	-2.345	-2.351	-2.356	-2.362	-2.369	-2.375	-2.381	-2.386	-2.394	-2.399	-2.406	-2.412	-2.418	-2.424	-2.429	-2.435	-2.440	-2.445	-2.450	-2.455	-2.460	-2.464	-2.469	-2.472	-2.476	-2.480	-2.482	-2.486	-2.488	-2.490	-2.491	-2.494	-2.495	-2.496	-2.498	-2.499	-2.499	-2.499	-2.499	-2.499	-2.498	-2.498	-2.496	-2.495	-2.495	-2.494	-2.491	-2.490	-2.489	-2.486	-2.485	-2.482	-2.481	-2.480	-2.478	-2.476	-2.474	-2.471	-2.469	-2.468	-2.466	-2.464	-2.462	-2.461	-2.459	-2.458	-2.456	-2.455	-2.454	-2.454	-2.451	-2.451	-2.451	-2.450	-2.450	-2.450	-2.450	-2.451	-2.451	-2.452	-2.452	-2.454	-2.455	-2.456	-2.460	-2.461	-2.465	-2.466	-2.470	-2.474	-2.479	-2.481	-2.486	-2.492	-2.498	-2.502	-2.509	-2.516	-2.522	-2.530	-2.539	-2.548	-2.555	-2.564	-2.575	-2.585	-2.595	-2.606	-2.616	-2.628	-2.640	-2.652	-2.665	-2.678	-2.691	-2.704	-2.718	-2.731	-2.745	-2.759	-2.772	-2.786	-2.800	-2.814	-2.829	-2.841	-2.856	-2.869	-2.881	-2.894	-2.906	-2.919	-2.931	-2.942	-2.952	-2.964	-2.974	-2.982	-2.991	-2.999	-3.008	-3.014	-3.020	-3.025	-3.030	-3.034	-3.039	-3.040	-3.042	-3.044	-3.045	-3.044	-3.045	-3.042	-3.041	-3.038	-3.035	-3.031	-3.026	-3.021	-3.016	-3.010	-3.005	-2.998	-2.990	-2.984	-2.976	-2.968	-2.960	-2.951	-2.942	-2.936	-2.926	-2.918	-2.910	-2.901	-2.894	-2.885	-2.878	-2.870	-2.862	-2.855	-2.849	-2.841	-2.834	-2.829	-2.824	-2.818	-2.812	-2.808	-2.804	-2.799	-2.795	-2.791	-2.789	-2.786	-2.784	-2.781	-2.779	-2.778	-2.776	-2.775	-2.774	-2.772	-2.771	-2.771	-2.771	-2.770	-2.770	-2.769	-2.768	-2.768	-2.766	-2.766	-2.765	-2.764	-2.761	-2.760	-2.758	-2.755	-2.752	-2.749	-2.745	-2.741	-2.736	-2.731	-2.725	-2.719	-2.712	-2.705	-2.698	-2.689	-2.680	-2.670	-2.660	-2.650	-2.639	-2.626	-2.615	-2.602	-2.588	-2.574	-2.560	-2.545	-2.529	-2.512	-2.496	-2.480	-2.461	-2.444	-2.426	-2.406	-2.389	-2.369	-2.350	-2.330	-2.310	-2.290	-2.269	-2.249	-2.228	-2.208	-2.186	-2.165	-2.144	-2.124	-2.102	-2.081	-2.060	-2.040	-2.019	-1.999	-1.978	-1.958	-1.938	-1.918	-1.898	-1.879	-1.858	-1.839	-1.821	-1.801	-1.782	-1.765	-1.746	-1.729	-1.712	-1.694	-1.678	-1.660	-1.644	-1.629	-1.612	-1.598	-1.582	-1.568	-1.554	-1.539	-1.525	-1.511	-1.498	-1.484	-1.471	-1.459	-1.448	-1.435	-1.424	-1.412	-1.401	-1.391	-1.380	-1.370	-1.360	-1.350	-1.341	-1.331	-1.324	-1.315	-1.306	-1.299	-1.291	-1.282	-1.275	-1.269	-1.261	-1.255	-1.250	-1.242	-1.236	-1.231	-1.225	-1.220	-1.214	-1.209	-1.204	-1.199	-1.194	-1.188	-1.182	-1.178	-1.171	-1.166	-1.161	-1.155	-1.150	-1.142	-1.138	-1.130	-1.124	-1.118	-1.110	-1.102	-1.095	-1.086	-1.078	-1.070	-1.061	-1.050	-1.041	-1.030	-1.020	-1.009	-0.998	-0.985	-0.975	-0.962	-0.949	-0.936	-0.922	-0.909	-0.895	-0.881	-0.866	-0.851	-0.836	-0.821	-0.805	-0.791	-0.775	-0.759	-0.744	-0.728	-0.711	-0.696	-0.680	-0.665	-0.649	-0.634	-0.619	-0.604	-0.589	-0.575	-0.560	-0.546	-0.532	-0.519	-0.505	-0.491	-0.480	-0.468	-0.455	-0.444	-0.432	-0.421	-0.410	-0.400	-0.390	-0.379	-0.370	-0.360	-0.351	-0.341	-0.332	-0.324	-0.315	-0.306	-0.299	-0.290	-0.281	-0.274	-0.265	-0.256	-0.249	-0.241	-0.231	-0.224	-0.215	-0.206	-0.196	-0.188	-0.179	-0.170	-0.160	-0.150	-0.140	-0.131	-0.121	-0.109	-0.099	-0.088	-0.078	-0.066	-0.055	-0.044	-0.031	-0.020	-0.008	0.005	0.018	0.030	0.042	0.055	0.066	0.079	0.091	0.104	0.116	0.128	0.140	0.152	0.164	0.176	0.186	0.198	0.209	0.220	0.230	0.241	0.251	0.260	0.270	0.279	0.289	0.296	0.305	0.312	0.320	0.328	0.334	0.340	0.345	0.350	0.355	0.360	0.365	0.369	0.372	0.374	0.376	0.379	0.380	0.381	0.382	0.382	0.382	0.381	0.380	0.379	0.376	0.375	0.371	0.368	0.365	0.361	0.356	0.352	0.346	0.341	0.336	0.330	0.322	0.316	0.310	0.302	0.295	0.288	0.280	0.271	0.262	0.255	0.246	0.239	0.229	0.221	0.211	0.204	0.194	0.186	0.178	0.169	0.161	0.152	0.146	0.138	0.131	0.125	0.119	0.111	0.106	0.101	0.096	0.091	0.086	0.084	0.081	0.078	0.075	0.074	0.072	0.072	0.071	0.072	0.072	0.074	0.076	0.079	0.081	0.085	0.088	0.094	0.098	0.102	0.109	0.115	0.121	0.128	0.136	0.142	0.151	0.159	0.169	0.178	0.186	0.196	0.205	0.215	0.225	0.235	0.245	0.255	0.266	0.276	0.288	0.299	0.309	0.319	0.330	0.340	0.351	0.360	0.370	0.380	0.390	0.399	0.409	0.418	0.428	0.436	0.444	0.452	0.461	0.468	0.476	0.482	0.489	0.496	0.502	0.507	0.515	0.520	0.524	0.529	0.532	0.536	0.540	0.542	0.546	0.549	0.550	0.554	0.556	0.556	0.558	0.560	0.560	0.561	0.561	0.562	0.562	0.564	0.564	0.565	0.565	0.565	0.566	0.566	0.566	0.568	0.569	0.570	0.570	0.572	0.574	0.576	0.579	0.581	0.584	0.588	0.591	0.596	0.601	0.606	0.611	0.618	0.624	0.630	0.636	0.645	0.652	0.661	0.671	0.680	0.690	0.700	0.711	0.721	0.734	0.746	0.759	0.771	0.785	0.798	0.811	0.825	0.840	0.854	0.869	0.884	0.898	0.914	0.928	0.942	0.959	0.974	0.989	1.004	1.020	1.034	1.049	1.064	1.079	1.095	1.109	1.124	1.138	1.151	1.165	1.179	1.192	1.206	1.219	1.231	1.244	1.256	1.269	1.280	1.291	1.304	1.314	1.325	1.335	1.346	1.355	1.366	1.375	1.384	1.394	1.401	1.410	1.416	1.424	1.431	1.438	1.442	1.450	1.455	1.460	1.464	1.469	1.472	1.476	1.479	1.481	1.484	1.485	1.485	1.486	1.486	1.486	1.485	1.484	1.481	1.479	1.476	1.471	1.468	1.464	1.459	1.452	1.446	1.440	1.432	1.425	1.418	1.409	1.399	1.390	1.380	1.371	1.360	1.349	1.338	1.328	1.315	1.304	1.291	1.280	1.268	1.255	1.242	1.231	1.219	1.206	1.194	1.182	1.170	1.159	1.148	1.136	1.125	1.115	1.105	1.094	1.084	1.075	1.065	1.058	1.049	1.041	1.034	1.026	1.020	1.015	1.008	1.004	0.999	0.995	0.991	0.988	0.984	0.981	0.978	0.975	0.974	0.972	0.971	0.970	0.970	0.969	0.968	0.968	0.968	0.968	0.968	0.968	0.969	0.968	0.969	0.969	0.969	0.969	0.969	0.969	0.969	0.969	0.968	0.968	0.966	0.965	0.964	0.964	0.962	0.960	0.958	0.956	0.955	0.951	0.949	0.946	0.942	0.940	0.938	0.934	0.930	0.926	0.924	0.920	0.915	0.911	0.908	0.904	0.900	0.896	0.891	0.888	0.884	0.880	0.876	0.872	0.869	0.866	0.864	0.860	0.858	0.855	0.852	0.850	0.849	0.848	0.845	0.845	0.844	0.842	0.844	0.842	0.844	0.844	0.845	0.845	0.848	0.848	0.850	0.851	0.854	0.858	0.859	0.862	0.865	0.869	0.872	0.876	0.880	0.884	0.888	0.891	0.896	0.900	0.905	0.910	0.915	0.919	0.924	0.928	0.931	0.936	0.941	0.945	0.950	0.954	0.958	0.962	0.965	0.969	0.972	0.975	0.979	0.981	0.985	0.986	0.990	0.991	0.992	0.995	0.996	0.998	0.999	1.001	1.001	1.002	1.002	1.004	1.002	1.002	1.002	1.002	1.001	1.001	0.999	0.998	0.998	0.995	0.994	0.991	0.991	0.989	0.986	0.984	0.981	0.979	0.976	0.974	0.971	0.969	0.965	0.962	0.960	0.956	0.954	0.950	0.948	0.944	0.940	0.938	0.935	0.931	0.928	0.925	0.921	0.919	0.915	0.914	0.910	0.908	0.905	0.902	0.900	0.898	0.896	0.894	0.892	0.890	0.890	0.889	0.888	0.888	0.888	0.886	0.886	0.886	0.888	0.888	0.889	0.889	0.891	0.892	0.895	0.898	0.899	0.901	0.904	0.908	0.910	0.912	0.918	0.920	0.922	0.928	0.930	0.935	0.938	0.941	0.944	0.948	0.950	0.954	0.956	0.959	0.960	0.961	0.964	0.965	0.964	0.965	0.964	0.962	0.961	0.960	0.958	0.954	0.950	0.945	0.939	0.932	0.926	0.919	0.910	0.901	0.891	0.881	0.870	0.858	0.845	0.831	0.818	0.802	0.788	0.771	0.755	0.738	0.720	0.701	0.684	0.665	0.645	0.625	0.606	0.585	0.565	0.545	0.524	0.502	0.481	0.461	0.441	0.420	0.399	0.379	0.359	0.340	0.320	0.301	0.282	0.265	0.246	0.229	0.212	0.196	0.180	0.165	0.150	0.138	0.124	0.111	0.098	0.086	0.076	0.065	0.056	0.048	0.039	0.030	0.024	0.016	0.010	0.005	-0.001	-0.006	-0.011	-0.015	-0.018	-0.021	-0.025	-0.029	-0.030	-0.032	-0.036	-0.038	-0.040	-0.042	-0.045	-0.046	-0.048	-0.050	-0.052	-0.054	-0.058	-0.060	-0.062	-0.066	-0.069	-0.071	-0.075	-0.079	-0.084	-0.088	-0.091	-0.098	-0.101	-0.106	-0.111	-0.118	-0.124	-0.130	-0.136	-0.142	-0.149	-0.156	-0.162	-0.169	-0.176	-0.184	-0.191	-0.198	-0.204	-0.211	-0.219	-0.225	-0.231	-0.239	-0.245	-0.251	-0.256	-0.262	-0.268	-0.272	-0.278	-0.282	-0.286	-0.290	-0.292	-0.296	-0.298	-0.301	-0.302	-0.302	-0.304	-0.305	-0.305	-0.305	-0.304	-0.301	-0.301	-0.299	-0.296	-0.294	-0.290	-0.286	-0.282	-0.278	-0.274	-0.269	-0.262	-0.259	-0.252	-0.246	-0.240	-0.235	-0.228	-0.221	-0.214	-0.208	-0.200	-0.194	-0.186	-0.179	-0.171	-0.164	-0.156	-0.150	-0.142	-0.136	-0.129	-0.120	-0.114	-0.108	-0.100	-0.094	-0.088	-0.080	-0.074	-0.068	-0.061	-0.056	-0.051	-0.044	-0.040	-0.034	-0.029	-0.024	-0.019	-0.014	-0.009	-0.004	0.001	0.006	0.010	0.012	0.018	0.021	0.025	0.029	0.032	0.035	0.038	0.040	0.042	0.046	0.048	0.050	0.052	0.055	0.058	0.060	0.061	0.064	0.065	0.065	0.068	0.068	0.070	0.071	0.072	0.074	0.075	0.076	0.078	0.078	0.080	0.081	0.081	0.082	0.085	0.086	0.088	0.089	0.091	0.092	0.095	0.096	0.100	0.101	0.104	0.108	0.111	0.115	0.118	0.121	0.126	0.130	0.135	0.139	0.144	0.150	0.155	0.161	0.166	0.172	0.179	0.184	0.191	0.198	0.204	0.210	0.218	0.224	0.230	0.238	0.245	0.251	0.258	0.264	0.271	0.276	0.282	0.289	0.292	0.298	0.302	0.308	0.311	0.315	0.319	0.321	0.324	0.325	0.326	0.328	0.328	0.326	0.326	0.325	0.322	0.319	0.315	0.311	0.306	0.300	0.294	0.286	0.280	0.271	0.261	0.252	0.242	0.231	0.219	0.208	0.194	0.181	0.168	0.154	0.139	0.122	0.108	0.092	0.075	0.059	0.041	0.024	0.006	-0.011	-0.029	-0.046	-0.065	-0.084	-0.100	-0.119	-0.136	-0.155	-0.172	-0.190	-0.206	-0.224	-0.240	-0.258	-0.272	-0.289	-0.305	-0.320	-0.332	-0.348	-0.360	-0.372	-0.385	-0.396	-0.408	-0.418	-0.426	-0.436	-0.444	-0.451	-0.458	-0.464	-0.469	-0.472	-0.478	-0.481	-0.482	-0.484	-0.485	-0.485	-0.484	-0.484	-0.480	-0.479	-0.475	-0.470	-0.465	-0.460	-0.452	-0.446	-0.439	-0.430	-0.422	-0.412	-0.402	-0.391	-0.380	-0.370	-0.359	-0.346	-0.332	-0.320	-0.306	-0.294	-0.279	-0.265	-0.251	-0.236	-0.222	-0.209	-0.194	-0.179	-0.165	-0.151	-0.136	-0.122	-0.108	-0.094	-0.080	-0.068	-0.052	-0.040	-0.029	-0.015	-0.004	0.008	0.019	0.030	0.040	0.050	0.059	0.068	0.076	0.085	0.091	0.100	0.108	0.112	0.119	0.125	0.130	0.134	0.140	0.144	0.148	0.150	0.154	0.158	0.160	0.162	0.165	0.166	0.169	0.171	0.172	0.175	0.178	0.179	0.181	0.182	0.186	0.189	0.191	0.194	0.198	0.201	0.205	0.210	0.215	0.220	0.225	0.231	0.236	0.244	0.251	0.259	0.266	0.276	0.285	0.295	0.304	0.315	0.326	0.338	0.350	0.361	0.375	0.388	0.401	0.415	0.429	0.444	0.458	0.472	0.488	0.504	0.519	0.534	0.549	0.565	0.580	0.595	0.611	0.628	0.642	0.658	0.671	0.686	0.700	0.714	0.728	0.740	0.752	0.766	0.778	0.789	0.800	0.811	0.820	0.830	0.839	0.848	0.855	0.862	0.870	0.876	0.882	0.888	0.892	0.898	0.901	0.905	0.909	0.910	0.914	0.915	0.918	0.919	0.920	0.921	0.921	0.922	0.922	0.922	0.924	0.924	0.924	100.000	5.000	2.000	1.000	7.000	3.000	1.000	638.000	2.000	1162.000	3.000	1640.000	0.000	0.000	0.000	0.000	0.000	0.000	0.000	0.000	0.000	0.000	0.000	0.000	0.539	0.554	0.570	0.584	0.599	0.614	0.629	0.642	0.656	0.670	0.682	0.696	0.709	0.721	0.732	0.744	0.755	0.765	0.775	0.785	0.795	0.804	0.812	0.820	0.828	0.834	0.840	0.846	0.852	0.858	0.861	0.866	0.869	0.871	0.874	0.876	0.878	0.879	0.880	0.880	0.881	0.880	0.880	0.878	0.878	0.875	0.872	0.870	0.868	0.864	0.860	0.856	0.852	0.848	0.844	0.839	0.834	0.829	0.822	0.818	0.811	0.806	0.800	0.794	0.788	0.781	0.774	0.768	0.761	0.755	0.748	0.741	0.734	0.728	0.720	0.714	0.708	0.701	0.695	0.688	0.682	0.676	0.670	0.664	0.659	0.652	0.646	0.641	0.638	0.632	0.628	0.624	0.619	0.615	0.611	0.608	0.605	0.601	0.599	0.596	0.595	0.592	0.591	0.590	0.588	0.586	0.588	0.586	0.586	0.586	0.586	0.588	0.588	0.588	0.589	0.590	0.592	0.592	0.595	0.598	0.599	0.601	0.602	0.605	0.606	0.610	0.612	0.614	0.616	0.619	0.620	0.622	0.625	0.628	0.630	0.631	0.632	0.635	0.636	0.639	0.640	0.641	0.641	0.642	0.645	0.645	0.646	0.646	0.648	0.646	0.648	0.648	0.646	0.646	0.646	0.646	0.646	0.645	0.644	0.642	0.641	0.640	0.639	0.638	0.638	0.636	0.634	0.632	0.631	0.630	0.629	0.626	0.625	0.622	0.622	0.621	0.619	0.618	0.616	0.615	0.614	0.612	0.611	0.611	0.610	0.608	0.608	0.608	0.608	0.606	0.606	0.608	0.608	0.608	0.609	0.609	0.610	0.610	0.611	0.612	0.615	0.618	0.620	0.621	0.624	0.628	0.631	0.634	0.638	0.641	0.645	0.649	0.654	0.659	0.664	0.669	0.674	0.679	0.685	0.691	0.698	0.705	0.711	0.719	0.725	0.732	0.740	0.748	0.755	0.762	0.770	0.779	0.786	0.795	0.804	0.812	0.821	0.829	0.838	0.846	0.855	0.864	0.872	0.881	0.889	0.899	0.908	0.916	0.925	0.934	0.942	0.951	0.959	0.969	0.976	0.985	0.992	1.002	1.010	1.018	1.025	1.032	1.041	1.049	1.056	1.064	1.071	1.079	1.086	1.092	1.101	1.108	1.115	1.120	1.128	1.135	1.141	1.149	1.155	1.161	1.168	1.175	1.181	1.189	1.194	1.201	1.208	1.214	1.220	1.228	1.234	1.241	1.248	1.254	1.261	1.268	1.274	1.280	1.288	1.294	1.301	1.308	1.315	1.322	1.329	1.336	1.342	1.350	1.356	1.364	1.370	1.376	1.382	1.390	1.396	1.402	1.408	1.414	1.420	1.425	1.432	1.438	1.442	1.449	1.454	1.460	1.465	1.470	1.474	1.479	1.484	1.488	1.492	1.496	1.501	1.504	1.508	1.511	1.515	1.518	1.521	1.524	1.528	1.530	1.532	1.536	1.539	1.541	1.544	1.546	1.549	1.550	1.554	1.556	1.559	1.561	1.562	1.565	1.566	1.570	1.571	1.574	1.575	1.578	1.581	1.584	1.585	1.588	1.591	1.594	1.595	1.599	1.602	1.605	1.609	1.611	1.614	1.619	1.622	1.626	1.630	1.634	1.638	1.641	1.648	1.651	1.656	1.661	1.666	1.671	1.678	1.684	1.689	1.695	1.702	1.709	1.716	1.724	1.731	1.739	1.748	1.756	1.765	1.774	1.782	1.792	1.802	1.814	1.824	1.835	1.846	1.859	1.870	1.882	1.895	1.908	1.920	1.932	1.946	1.960	1.974	1.988	2.001	2.016	2.030	2.045	2.060	2.075	2.090	2.105	2.120	2.135	2.150	2.164	2.180	2.195	2.209	2.224	2.239	2.251	2.268	2.281	2.294	2.309	2.321	2.335	2.348	2.360	2.372	2.384	2.396	2.408	2.419	2.430	2.440	2.451	2.461	2.471	2.481	2.490	2.500	2.509	2.518	2.526	2.534	2.542	2.551	2.559	2.568	2.575	2.582	2.589	2.598	2.605	2.612	2.621	2.629	2.638	2.646	2.654	2.661	2.671	2.680	2.690	2.700	2.709	2.719	2.730	2.741	2.752	2.764	2.778	2.789	2.802	2.816	2.830	2.845	2.859	2.875	2.890	2.906	2.922	2.941	2.959	2.976	2.994	3.014	3.032	3.052	3.072	3.092	3.114	3.135	3.156	3.178	3.199	3.221	3.244	3.266	3.289	3.311	3.334	3.356	3.379	3.402	3.424	3.448	3.470	3.491	3.514	3.536	3.559	3.581	3.602	3.622	3.644	3.665	3.685	3.706	3.725	3.745	3.764	3.782	3.800	3.819	3.836	3.852	3.869	3.885	3.900	3.916	3.930	3.945	3.959	3.971	3.985	3.998	4.009	4.021	4.032	4.043	4.054	4.062	4.072	4.082	4.091	4.099	4.108	4.115	4.124	4.130	4.138	4.144	4.151	4.156	4.164	4.169	4.175	4.181	4.186	4.191	4.196	4.201	4.206	4.211	4.216	4.221	4.226	4.231	4.236	4.240	4.245	4.250	4.255	4.260	4.265	4.270	4.275	4.280	4.285	4.291	4.296	4.300	4.306	4.312	4.318	4.322	4.329	4.335	4.340	4.346	4.352	4.358	4.365	4.370	4.376	4.382	4.389	4.395	4.401	4.408	4.415	4.420	4.428	4.434	4.440	4.446	4.452	4.459	4.465	4.471	4.478	4.484	4.489	4.495	4.500	4.508	4.512	4.518	4.522	4.528	4.532	4.538	4.541	4.546	4.550	4.555	4.558	4.562	4.565	4.569	4.571	4.574	4.576	4.578	4.580	4.582	4.584	4.584	4.585	4.585	4.586	4.586	4.585	4.584	4.584	4.582	4.581	4.579	4.576	4.574	4.571	4.568	4.564	4.559	4.555	4.550	4.544	4.539	4.532	4.526	4.520	4.512	4.504	4.498	4.489	4.479	4.471	4.461	4.451	4.441	4.430	4.419	4.406	4.394	4.382	4.370	4.356	4.342	4.328	4.314	4.299	4.285	4.269	4.254	4.238	4.221	4.204	4.188	4.171	4.154	4.136	4.119	4.101	4.084	4.065	4.046	4.029	4.010	3.991	3.974	3.955	3.936	3.919	3.899	3.881	3.862	3.845	3.826	3.809	3.791	3.772	3.756	3.739	3.721	3.704	3.688	3.670	3.654	3.638	3.621	3.606	3.591	3.575	3.560	3.546	3.532	3.518	3.504	3.490	3.476	3.464	3.451	3.438	3.426	3.414	3.402	3.390	3.378	3.368	3.356	3.344	3.334	3.324	3.311	3.301	3.290	3.281	3.270	3.259	3.250	3.240	3.229	3.219	3.208	3.198	3.188	3.176	3.165	3.154	3.144	3.132	3.121	3.111	3.099	3.086	3.076	3.062	3.051	3.039	3.026	3.014	3.001	2.988	2.974	2.960	2.946	2.932	2.918	2.904	2.889	2.874	2.859	2.844	2.828	2.811	2.796	2.780	2.765	2.749	2.731	2.715	2.699	2.682	2.666	2.651	2.634	2.616	2.601	2.585	2.568	2.551	2.534	2.519	2.501	2.486	2.470	2.454	2.438	2.422	2.405	2.390	2.374	2.359	2.344	2.329	2.314	2.299	2.282	2.268	2.252	2.239	2.224	2.210	2.195	2.180	2.166	2.152	2.138	2.124	2.110	2.095	2.081	2.068	2.052	2.039	2.025	2.011	1.996	1.982	1.969	1.954	1.940	1.925	1.911	1.898	1.882	1.868	1.852	1.839	1.824	1.809	1.794	1.779	1.764	1.749	1.734	1.719	1.704	1.688	1.672	1.658	1.641	1.625	1.610	1.594	1.579	1.562	1.548	1.530	1.515	1.499	1.482	1.466	1.450	1.434	1.419	1.401	1.386	1.369	1.352	1.336	1.321	1.304	1.288	1.271	1.256	1.240	1.224	1.208	1.192	1.175	1.160	1.144	1.129	1.112	1.096	1.081	1.065	1.050	1.035	1.020	1.005	0.991	0.976	0.962	0.949	0.934	0.920	0.906	0.892	0.880	0.866	0.854	0.841	0.830	0.818	0.805	0.794	0.782	0.771	0.760	0.750	0.739	0.729	0.719	0.709	0.701	0.691	0.682	0.674	0.665	0.658	0.649	0.640	0.632	0.625	0.618	0.610	0.602	0.596	0.589	0.581	0.576	0.569	0.562	0.556	0.550	0.545	0.538	0.531	0.526	0.520	0.514	0.507	0.502	0.498	0.491	0.485	0.480	0.475	0.470	0.464	0.458	0.452	0.449	0.442	0.438	0.432	0.428	0.424	0.418	0.414	0.409	0.405	0.400	0.396	0.392	0.388	0.385	0.381	0.379	0.375	0.372	0.370	0.366	0.364	0.361	0.359	0.358	0.355	0.354	0.351	0.350	0.349	0.348	0.346	0.345	0.345	0.344	0.342	0.342	0.341	0.341	0.340	0.340	0.339	0.338	0.338	0.336	0.336	0.334	0.334	0.332	0.330	0.328	0.326	0.324	0.321	0.319	0.315	0.312	0.309	0.304	0.300	0.295	0.290	0.284	0.279	0.272	0.266	0.259	0.252	0.245	0.236	0.229	0.220	0.212	0.202	0.194	0.185	0.174	0.164	0.155	0.144	0.132	0.122	0.111	0.100	0.090	0.078	0.068	0.055	0.045	0.034	0.022	0.011	0.000	-0.011	-0.021	-0.032	-0.042	-0.054	-0.064	-0.074	-0.082	-0.092	-0.102	-0.111	-0.121	-0.130	-0.138	-0.146	-0.155	-0.162	-0.170	-0.178	-0.185	-0.191	-0.200	-0.206	-0.212	-0.219	-0.225	-0.231	-0.238	-0.242	-0.249	-0.255	-0.261	-0.266	-0.272	-0.278	-0.284	-0.289	-0.295	-0.300	-0.308	-0.312	-0.319	-0.324	-0.331	-0.338	-0.344	-0.350	-0.358	-0.364	-0.371	-0.379	-0.385	-0.391	-0.400	-0.408	-0.416	-0.424	-0.431	-0.439	-0.448	-0.456	-0.464	-0.472	-0.482	-0.490	-0.499	-0.507	-0.516	-0.526	-0.535	-0.544	-0.552	-0.562	-0.571	-0.580	-0.589	-0.598	-0.606	-0.615	-0.622	-0.631	-0.640	-0.649	-0.656	-0.664	-0.671	-0.680	-0.688	-0.694	-0.701	-0.709	-0.715	-0.721	-0.729	-0.735	-0.740	-0.746	-0.751	-0.758	-0.762	-0.768	-0.772	-0.776	-0.781	-0.785	-0.789	-0.790	-0.794	-0.796	-0.800	-0.802	-0.804	-0.806	-0.808	-0.809	-0.810	-0.812	-0.812	-0.814	-0.814	-0.815	-0.814	-0.814	-0.814	-0.814	-0.812	-0.812	-0.812	-0.810	-0.810	-0.809	-0.808	-0.808	-0.805	-0.804	-0.802	-0.801	-0.799	-0.798	-0.795	-0.794	-0.792	-0.791	-0.789	-0.788	-0.785	-0.784	-0.782	-0.780	-0.779	-0.778	-0.776	-0.774	-0.774	-0.772	-0.771	-0.770	-0.769	-0.768	-0.766	-0.766	-0.764	-0.762	-0.762	-0.761	-0.761	-0.760	-0.759	-0.759	-0.758	-0.756	-0.755	-0.754	-0.752	-0.751	-0.750	-0.748	-0.748	-0.746	-0.744	-0.741	-0.740	-0.739	-0.735	-0.734	-0.730	-0.726	-0.724	-0.721	-0.718	-0.715	-0.710	-0.706	-0.702	-0.698	-0.692	-0.688	-0.684	-0.679	-0.672	-0.669	-0.662	-0.656	-0.651	-0.645	-0.639	-0.632	-0.628	-0.621	-0.615	-0.609	-0.602	-0.596	-0.590	-0.582	-0.576	-0.571	-0.566	-0.560	-0.555	-0.549	-0.544	-0.539	-0.535	-0.530	-0.525	-0.522	-0.519	-0.515	-0.512	-0.510	-0.507	-0.505	-0.504	-0.502	-0.501	-0.501	-0.500	-0.501	-0.501	-0.502	-0.504	-0.504	-0.506	-0.507	-0.510	-0.514	-0.516	-0.519	-0.522	-0.526	-0.529	-0.532	-0.536	-0.540	-0.544	-0.548	-0.551	-0.555	-0.558	-0.561	-0.564	-0.568	-0.570	-0.572	-0.575	-0.576	-0.576	-0.578	-0.579	-0.579	-0.578	-0.578	-0.575	-0.574	-0.571	-0.568	-0.564	-0.560	-0.555	-0.549	-0.542	-0.536	-0.529	-0.521	-0.512	-0.504	-0.492	-0.482	-0.471	-0.460	-0.446	-0.435	-0.421	-0.408	-0.394	-0.379	-0.364	-0.349	-0.332	-0.316	-0.300	-0.284	-0.268	-0.251	-0.235	-0.218	-0.200	-0.182	-0.166	-0.149	-0.132	-0.115	-0.099	-0.081	-0.065	-0.048	-0.032	-0.016	-0.001	0.014	0.029	0.044	0.059	0.071	0.086	0.099	0.111	0.124	0.136	0.148	0.159	0.169	0.180	0.190	0.199	0.209	0.218	0.225	0.234	0.242	0.250	0.256	0.264	0.269	0.276	0.281	0.288	0.292	0.296	0.302	0.306	0.310	0.314	0.319	0.322	0.325	0.329	0.331	0.334	0.336	0.339	0.341	0.345	0.348	0.349	0.350	0.352	0.355	0.356	0.359	0.359	0.361	0.361	0.364	0.365	0.365	0.368	0.368	0.369	0.370	0.371	0.370	0.371	0.372	0.372	0.372	0.374	0.372	0.372	0.372	0.374	0.374	0.372	0.372	0.372	0.371	0.371	0.370	0.370	0.369	0.368	0.368	0.366	0.365	0.365	0.364	0.364	0.361	0.361	0.361	0.360	0.360	0.359	0.359	0.358	0.356	0.356	0.355	0.355	0.355	0.355	0.356	0.355	0.356	0.356	0.358	0.358	0.359	0.360	0.360	0.361	0.362	0.365	0.368	0.369	0.371	0.372	0.375	0.379	0.381	0.384	0.388	0.391	0.395	0.399	0.402	0.408	0.411	0.416	0.420	0.425	0.430	0.435	0.440	0.445	0.450	0.456	0.461	0.465	0.471	0.478	0.481	0.486	0.492	0.498	0.502	0.507	0.511	0.516	0.521	0.525	0.529	0.534	0.538	0.541	0.545	0.549	0.551	0.554	0.556	0.559	0.561	0.562	0.565	0.566	0.566	0.568	0.568	0.568	0.568	0.568	0.566	0.566	0.565	0.565	0.562	0.561	0.560	0.559	0.556	0.554	0.551	0.550	0.548	0.546	0.544	0.542	0.540	0.538	0.536	0.534	0.532	0.532	0.530	0.529	0.529	0.528	0.528	0.528	0.528	0.528	0.529	0.530	0.532	0.534	0.535	0.539	0.542	0.545	0.548	0.552	0.556	0.561	0.565	0.571	0.575	0.581	0.588	0.594	0.600	0.606	0.614	0.619	0.626	0.634	0.641	0.648	0.655	0.662	0.669	0.675	0.681	0.689	0.695	0.701	0.706	0.711	0.718	0.722	0.726	0.730	0.735	0.738	0.740	0.742	0.745	0.746	0.746	0.748	0.746	0.746	0.745	0.742	0.741	0.738	0.735	0.731	0.726	0.722	0.718	0.710	0.705	0.698	0.690	0.681	0.674	0.665	0.656	0.646	0.638	0.628	0.616	0.606	0.595	0.584	0.574	0.561	0.550	0.539	0.528	0.515	0.504	0.491	0.480	0.468	0.455	0.444	0.431	0.419	0.409	0.396	0.384	0.372	0.361	0.350	0.340	0.328	0.318	0.308	0.298	0.288	0.278	0.268	0.258	0.249	0.240	0.231	0.222	0.214	0.206	0.199	0.191	0.184	0.178	0.171	0.165	0.159	0.152	0.146	0.141	0.136	0.131	0.126	0.121	0.118	0.112	0.110	0.106	0.102	0.099	0.096	0.094	0.090	0.089	0.086	0.084	0.082	0.080	0.079	0.076	0.075	0.074	0.072	0.070	0.070	0.068	0.068	0.068	0.065	0.065	0.064	0.064	0.062	0.061	0.061	0.060	0.059	0.058	0.058	0.056	0.055	0.055	0.052	0.052	0.051	0.050	0.049	0.049	0.048	0.046	0.045	0.045	0.042	0.041	0.040	0.040	0.039	0.038	0.036	0.035	0.034	0.032	0.032	0.032	0.031	0.030	0.030	0.030	0.030	0.031	0.031	0.031	0.031	0.032	0.034	0.035	0.036	0.039	0.040	0.042	0.044	0.046	0.050	0.052	0.056	0.059	0.061	0.066	0.069	0.072	0.079	0.082	0.088	0.092	0.098	0.102	0.108	0.114	0.119	0.124	0.131	0.136	0.142	0.148	0.155	0.160	0.166	0.172	0.178	0.185	0.190	0.196	0.202	0.209	0.215	0.220	0.226	0.232	0.236	0.242	0.249	0.254	0.258	0.262	0.268	0.272	0.278	0.282	0.286	0.290	0.295	0.299	0.302	0.306	0.310	0.314	0.316	0.320	0.324	0.326	0.329	0.332	0.335	0.338	0.340	0.342	0.345	0.348	0.350	0.352	0.355	0.358	0.360	0.362	0.365	0.366	0.369	0.370	0.372	0.375	0.378	0.379	0.381	0.382	0.385	0.386	0.389	0.392	0.392	0.395	0.398	0.400	0.401	0.402	0.406	0.408	0.409	0.411	0.412	0.415	0.416	0.418	0.419	0.421	0.421	0.424	0.425	0.426	0.426	0.428	0.429	0.429	0.430	0.431	0.431	0.431	0.431	0.431	0.431	0.431	0.431	0.431	0.430	0.429	0.428	0.428	0.426	0.424	0.422	0.421	0.419	0.418	0.415	0.412	0.410	0.408	0.405	0.401	0.398	0.395	0.391	0.388	0.384	0.380	0.375	0.371	0.368	0.362	0.358	0.352	0.348	0.342	0.336	0.330	0.324	0.318	0.311	0.306	0.299	0.292	0.285	0.279	0.271	0.264	0.255	0.248	0.240	0.232	0.224	0.215	0.206	0.198	0.189	0.180	0.171	0.162	0.152	0.144	0.134	0.125	0.115	0.104	0.095	0.085	0.074	0.064	0.055	0.044	0.034	0.024	0.014	0.004	-0.008	-0.018	-0.028	-0.038	-0.046	-0.056	-0.066	-0.075	-0.084	-0.094	-0.102	-0.111	-0.121	-0.129	-0.138	-0.145	-0.154	-0.160	-0.168	-0.175	-0.181	-0.186	-0.192	-0.200	-0.205	-0.210	-0.215	-0.220	-0.224	-0.229	-0.231	-0.235	-0.239	-0.242	-0.245	-0.249	-0.250	-0.252	-0.255	-0.256	-0.259	-0.260	-0.262	-0.264	-0.265	-0.266	-0.268	-0.269	-0.270	-0.272	-0.272	-0.275	-0.276	-0.278	-0.280	-0.282	-0.285	-0.288	-0.290	-0.294	-0.296	-0.300	-0.304	-0.308	-0.311	-0.316	-0.321	-0.326	-0.332	-0.338	-0.344	-0.350	-0.358	-0.364	-0.371	-0.380	-0.386	-0.395	-0.404	-0.412	-0.421	-0.430	-0.440	-0.450	-0.460	-0.470	-0.480	-0.491	-0.502	-0.514	-0.525	-0.536	-0.548	-0.560	-0.572	-0.584	-0.596	-0.609	-0.621	-0.634	-0.645	-0.659	-0.671	-0.682	-0.695	-0.709	-0.721	-0.734	-0.746	-0.760	-0.771	-0.784	-0.798	-0.810	-0.822	-0.835	-0.848	-0.860	-0.872	-0.884	-0.898	-0.909	-0.921	-0.934	-0.945	-0.958	-0.969	-0.981	-0.992	-1.005	-1.016	-1.028	-1.039	-1.049	-1.060	-1.071	-1.081	-1.092	-1.102	-1.114	-1.124	-1.134	-1.142	-1.154	-1.162	-1.171	-1.180	-1.190	-1.199	-1.208	-1.216	-1.224	-1.232	-1.241	-1.249	-1.256	-1.265	-1.271	-1.279	-1.286	-1.292	-1.300	-1.308	-1.314	-1.321	-1.329	-1.335	-1.342	-1.349	-1.355	-1.362	-1.369	-1.376	-1.384	-1.390	-1.398	-1.405	-1.411	-1.419	-1.428	-1.435	-1.442	-1.451	-1.460	-1.468	-1.476	-1.486	-1.495	-1.504	-1.514	-1.524	-1.534	-1.544	-1.555	-1.565	-1.576	-1.588	-1.598	-1.609	-1.621	-1.632	-1.644	-1.656	-1.668	-1.681	-1.692	-1.705	-1.718	-1.729	-1.742	-1.754	-1.766	-1.779	-1.790	-1.802	-1.815	-1.825	-1.838	-1.849	-1.859	-1.871	-1.881	-1.891	-1.901	-1.911	-1.921	-1.930	-1.938	-1.948	-1.956	-1.964	-1.970	-1.978	-1.985	-1.991	-1.998	-2.004	-2.009	-2.015	-2.020	-2.024	-2.029	-2.033	-2.038	-2.041	-2.045	-2.047	-2.051	-2.055	-2.058	-2.061	-2.062	-2.066	-2.069	-2.071	-2.074	-2.076	-2.080	-2.081	-2.085	-2.088	-2.090	-2.094	-2.095	-2.099	-2.101	-2.105	-2.109	-2.112	-2.115	-2.119	-2.122	-2.126	-2.131	-2.135	-2.139	-2.142	-2.148	-2.152	-2.155	-2.160	-2.165	-2.169	-2.172	-2.178	-2.180	-2.185	-2.189	-2.192	-2.196	-2.200	-2.201	-2.205	-2.206	-2.210	-2.211	-2.212	-2.214	-2.215	-2.215	-2.216	-2.215	-2.215	-2.214	-2.212	-2.210	-2.209	-2.205	-2.202	-2.198	-2.194	-2.189	-2.182	-2.178	-2.170	-2.164	-2.156	-2.149	-2.140	-2.131	-2.121	-2.111	-2.101	-2.091	-2.080	-2.069	-2.056	-2.045	-2.033	-2.019	-2.006	-1.992	-1.979	-1.965	-1.951	-1.936	-1.922	-1.908	-1.892	-1.878	-1.864	-1.849	-1.834	-1.819	-1.804	-1.790	-1.775	-1.760	-1.745	-1.731	-1.718	-1.704	-1.690	-1.678	-1.664	-1.652	-1.639	-1.628	-1.615	-1.605	-1.594	-1.584	-1.574	-1.565	-1.555	-1.546	-1.539	-1.531	-1.524	-1.518	-1.510	-1.504	-1.499	-1.495	-1.490	-1.486	-1.482	-1.480	-1.478	-1.474	-1.474	-1.471	-1.470	-1.469	-1.469	-1.469	-1.470	-1.470	-1.470	-1.471	-1.472	-1.474	-1.476	-1.476	-1.479	-1.480	-1.482	-1.484	-1.486	-1.488	-1.490	-1.492	-1.494	-1.495	-1.498	-1.498	-1.499	-1.500	-1.501	-1.501	-1.501	-1.502	-1.501	-1.501	-1.500	-1.500	-1.498	-1.496	-1.495	-1.492	-1.489	-1.488	-1.484	-1.480	-1.475	-1.471	-1.466	-1.462	-1.458	-1.451	-1.445	-1.439	-1.432	-1.426	-1.419	-1.411	-1.404	-1.396	-1.388	-1.380	-1.371	-1.362	-1.354	-1.344	-1.334	-1.325	-1.315	-1.305	-1.294	-1.284	-1.272	-1.262	-1.251	-1.240	-1.230	-1.219	-1.206	-1.195	-1.182	-1.170	-1.158	-1.145	-1.132	-1.120	-1.108	-1.095	-1.081	-1.069	-1.055	-1.041	-1.026	-1.012	-0.999	-0.984	-0.969	-0.954	-0.939	-0.922	-0.909	-0.892	-0.876	-0.859	-0.842	-0.825	-0.808	-0.790	-0.772	-0.754	-0.735	-0.718	-0.698	-0.679	-0.658	-0.638	-0.618	-0.598	-0.576	-0.554	-0.532	-0.511	-0.489	-0.466	-0.444	-0.420	-0.398	-0.375	-0.351	-0.328	-0.304	-0.280	-0.255	-0.232	-0.208	-0.184	-0.160	-0.135	-0.111	-0.086	-0.062	-0.039	-0.014	0.010	0.034	0.059	0.081	0.105	0.128	0.151	0.174	0.196	0.219	0.242	0.265	0.286	0.309	0.330	0.351	0.374	0.394	0.415	0.436	0.458	0.478	0.498	0.519	0.539	0.559	0.579	0.599	0.620	0.640	0.659	0.679	0.699	0.719	0.739	0.760	0.779	0.799	0.819	0.839	0.860	0.879	0.899	0.920	0.940	0.960	0.981	1.001	1.021	1.041	1.061	1.081	1.102	1.122	1.142	1.161	1.181	1.201	1.220	1.240	1.259	1.278	1.296	1.315	1.332	1.350	1.368	1.385	1.401	1.418	1.434	1.449	1.465	1.479	1.494	1.508	1.521	1.535	1.549	1.560	1.571	1.584	1.595	1.605	1.616	1.625	1.635	1.642	1.652	1.660	1.668	1.675	1.684	1.690	1.696	1.702	1.709	1.715	1.720	1.725	1.730	1.734	1.739	1.745	1.748	1.752	1.756	1.760	1.764	1.766	1.771	1.774	1.776	1.780	1.782	1.785	1.788	1.790	1.794	1.796	1.799	1.801	1.804	1.806	1.808	1.809	1.811	1.814	1.815	1.818	1.819	1.821	1.822	1.825	1.826	1.828	1.829	1.830	1.831	1.832	1.834	1.835	1.836	1.836	1.839	1.839	1.840	1.841	1.842	1.844	1.844	1.845	1.846	1.846	1.848	1.848	1.849	1.849	1.850	1.851	1.851	1.851	1.852	1.852	1.854	1.854	1.852	1.854	1.852	1.852	1.851	1.851	1.850	1.850	1.849	1.848	1.846	1.844	1.841	1.839	1.836	1.834	1.830	1.826	1.822	1.818	1.814	1.808	1.801	1.798	1.791	1.784	1.778	1.769	1.761	1.754	1.745	1.736	1.726	1.718	1.708	1.698	1.688	1.675	1.665	1.652	1.642	1.631	1.619	1.608	1.594	1.581	1.570	1.558	1.544	1.531	1.520	1.508	1.494	1.481	1.469	1.456	1.444	1.432	1.420	1.409	1.396	1.385	1.375	1.364	1.354	1.342	1.332	1.324	1.315	1.305	1.298	1.290	1.281	1.274	1.266	1.260	1.255	1.249	1.244	1.238	1.232	1.228	1.225	1.220	1.218	1.215	1.212	1.210	1.208	1.206	1.205	1.204	1.202	1.204	1.202	1.202	1.202	1.204	1.205	1.205	1.206	1.209	1.210	1.211	1.212	1.215	1.218	1.218	1.220	1.224	1.225	1.228	1.230	1.231	1.234	1.236	1.239	1.241	1.244	1.246	1.248	1.251	1.254	1.256	1.258	1.260	1.262	1.265	1.266	1.270	1.271	1.274	1.275	1.278	1.280	1.282	1.285	1.288	1.289	1.292	1.295	1.299	1.300	1.304	1.306	1.310	1.314	1.318	1.321	1.325	1.330	1.334	1.339	1.344	1.349	1.354	1.359	1.365	1.371	1.378	1.384	1.391	1.398	1.406	1.414	1.422	1.429	1.439	1.448	1.456	1.464	1.474	1.482	1.492	1.502	1.512	1.524	1.532	1.542	1.554	1.565	1.575	1.585	1.595	1.605	1.615	1.626	1.636	1.645	1.655	1.665	1.674	1.684	1.692	1.701	1.709	1.718	1.725	1.731	1.740	1.745	1.752	1.758	1.765	1.769	1.774	1.778	1.781	1.785	1.788	1.790	1.792	1.794	1.795	1.796	1.796	1.796	1.795	1.794	1.790	1.789	1.786	1.782	1.779	1.775	1.769	1.764	1.759	1.752	1.745	1.739	1.731	1.722	1.715	1.705	1.696	1.686	1.675	1.664	1.654	1.642	1.630	1.618	1.604	1.590	1.576	1.562	1.548	1.532	1.518	1.502	1.486	1.471	1.452	1.436	1.420	1.402	1.385	1.366	1.349	1.330	1.311	1.292	1.275	1.256	1.238	1.218	1.199	1.180	1.161	1.142	1.124	1.105	1.085	1.066	1.048	1.030	1.011	0.994	0.976	0.959	0.942	0.925	0.908	0.892	0.876	0.860	0.845	0.831	0.816	0.802	0.788	0.775	0.762	0.750	0.738	0.728	0.716	0.706	0.695	0.685	0.675	0.666	0.659	0.651	0.642	0.635	0.629	0.621	0.615	0.609	0.604	0.598	0.592	0.588	0.584	0.579	0.575	0.570	0.566	0.562	0.560	0.556	0.552	0.550	0.545	0.542	0.540	0.536	0.534	0.530	0.528	0.524	0.521	0.519	0.515	0.511	0.507	0.504	0.500	0.496	0.492	0.488	0.482	0.479	0.472	0.468	0.464	0.458	0.451	0.445	0.440	0.434	0.428	0.421	0.414	0.406	0.400	0.392	0.385	0.376	0.370	0.361	0.354	0.345	0.336	0.329	0.320	0.311	0.302	0.295	0.286	0.279	0.270	0.262	0.254	0.246	0.239	0.230	0.224	0.216	0.210	0.202	0.196	0.191	0.185	0.180	0.174	0.171	0.166	0.162	0.160	0.156	0.154	0.151	0.151	0.149	0.149	0.149	0.150	0.151	0.152	0.155	0.158	0.161	0.165	0.169	0.174	0.181	0.186	0.194	0.200	0.208	0.216	0.226	0.235	0.245	0.254	0.265	0.278	0.289	0.301	0.312	0.325	0.339	0.352	0.366	0.381	0.395	0.410	0.425	0.440	0.456	0.471	0.488	0.502	0.519	0.535	0.551	0.566	0.582	0.599	0.614	0.631	0.646	0.661	0.676	0.692	0.706	0.721	0.736	0.750	0.764	0.778	0.791	0.804	0.816	0.829	0.840	0.851	0.861	0.872	0.882	0.891	0.901	0.910	0.918	0.926	0.932	0.940	0.946	0.951	0.956	0.961	0.965	0.970	0.972	0.975	0.978	0.980	0.981	0.982	0.982	0.982	0.982	0.982	0.981	0.980	0.979	0.976	0.975	0.971	0.968	0.964	0.960	0.956	0.952	0.948	0.942	0.939	0.932	0.928	0.922	0.916	0.911	0.905	0.899	0.894	0.888	0.880	0.874	0.868	0.861	0.855	0.848	0.842	0.836	0.829	0.822	0.816	0.810	0.804	0.798	0.792	0.786	0.780	0.776	0.770	0.765	0.760	0.756	0.751	0.748	0.742	0.739	0.736	0.732	0.730	0.726	0.724	0.721	0.720	0.718	0.716	0.714	0.714	0.714	0.711	0.711	0.711	0.710	0.710	0.711	0.711	0.711	0.711	0.712	0.712	0.715	0.715	0.716	0.716	0.718	0.720	0.720	0.721	0.721	0.724	0.724	0.725	0.726	0.726	0.728	0.728	0.729	0.728	0.729	0.728	0.728	0.729	0.728	0.726	0.726	0.725	0.724	0.722	0.721	0.720	0.719	0.716	0.714	0.712	0.710	0.709	0.706	0.705	0.701	0.699	0.696	0.695	0.691	0.690	0.686	0.685	0.681	0.680	0.678	0.675	0.672	0.670	0.669	0.668	0.665	0.664	0.661	0.660	0.659	0.658	0.658	0.656	0.656	0.655	0.655	0.655	0.655	0.656	0.656	0.658	0.659	0.660	0.661	0.662	0.665	0.666	0.669	0.671	0.674	0.676	0.680	0.684	0.686	0.691	0.695	0.699	0.702	0.708	0.712	0.718	0.722	0.728	0.734	0.739	0.745	0.751	0.758	0.765	0.771	0.778	0.785	0.791	0.800	0.806	0.815	0.821	0.830	0.838	0.846	0.855	0.864	0.871	0.880	0.889	0.898	0.906	0.915	0.924	0.932	0.942	0.950	0.960	0.968	0.978	0.986	0.995	1.004	1.012	1.021	1.030	1.039	1.048	1.056	1.064	1.071	1.081	1.089	1.098	1.105	1.112	1.120	1.129	1.136	1.142	1.151	1.158	1.165	1.172	1.179	1.186	1.192	1.200	1.206	1.214	1.220	1.226	1.232	1.240	1.246	1.252	1.259	1.265	1.271	1.278	1.284	1.290	1.296	1.304	1.310	1.316	1.322	1.329	1.335	1.342	1.349	1.354	1.361	1.369	1.375	1.380	1.388	1.394	1.400	1.408	1.414	1.420	1.426	1.432	1.440	1.446	1.452	1.458	1.464	1.471	1.476	1.481	1.488	1.494	1.499	1.504	1.509	1.514	1.519	1.522	1.526	1.531	1.534	1.539	1.542	1.545	1.548	1.551	1.555	1.556	1.559	1.560	1.562	1.565	1.566	1.566	1.568	1.569	1.570	1.571	1.571	1.572	1.571	1.572	1.572	1.572	1.571	1.571	1.570	1.570	1.570	1.570	1.569	1.569	1.569	1.568	1.568	1.568	1.568	1.568	1.568	1.568	1.568	1.568	1.568	1.568	1.570	1.570	1.570	1.572	1.572	1.575	1.575	1.578	1.579	1.581	1.582	1.585	1.588	1.590	1.592	1.595	1.599	1.602	1.606	1.610	1.614	1.618	1.621	1.626	1.631	1.636	1.641	1.646	1.652	1.659	1.665	1.671	1.679	1.685	1.692	1.700	1.709	1.716	1.724	1.734	1.742	1.752	1.762	1.772	1.782	1.794	1.804	1.816	1.828	1.840	1.852	1.865	1.878	1.891	1.905	1.919	1.932	1.948	1.961	1.976	1.990	2.006	2.020	2.036	2.050	2.066	2.081	2.096	2.111	2.128	2.142	2.158	2.172	2.188	2.202	2.218	2.231	2.245	2.259	2.274	2.286	2.300	2.312	2.325	2.339	2.350	2.361	2.374	2.384	2.395	2.405	2.414	2.424	2.432	2.442	2.450	2.459	2.466	2.475	2.482	2.489	2.496	2.502	2.509	2.515	2.521	2.528	2.534	2.539	2.545	2.550	2.556	2.562	2.568	2.574	2.580	2.585	2.591	2.598	2.605	2.611	2.619	2.625	2.632	2.640	2.649	2.658	2.666	2.675	2.685	2.695	2.706	2.716	2.728	2.739	2.751	2.764	2.776	2.790	2.804	2.819	2.832	2.848	2.864	2.880	2.896	2.912	2.930	2.948	2.965	2.984	3.002	3.020	3.040	3.059	3.078	3.098	3.119	3.138	3.159	3.178	3.198	3.219	3.240	3.260	3.280	3.300	3.320	3.341	3.361	3.382	3.402	3.421	3.441	3.461	3.480	3.500	3.519	3.536	3.555	3.572	3.590	3.608	3.624	3.640	3.655	3.671	3.686	3.700	3.715	3.729	3.741	3.754	3.766	3.778	3.789	3.800	3.810	3.819	3.829	3.838	3.845	3.854	3.861	3.868	3.874	3.879	3.885	3.890	3.895	3.899	3.902	3.905	3.909	3.911	3.914	3.916	3.919	3.920	3.921	3.921	3.922	3.924	3.922	3.922	3.922	3.922	3.922	3.922	3.922	3.922	3.922	3.922	3.921	3.921	3.921	3.921	3.921	3.921	3.922	3.924	3.924	3.925	3.925	3.928	3.929	3.930	3.932	3.935	3.938	3.940	3.944	3.948	3.951	3.955	3.959	3.962	3.968	3.972	3.978	3.984	3.989	3.994	4.000	4.006	4.012	4.020	4.026	4.032	4.040	4.046	4.054	4.060	4.068	4.075	4.081	4.089	4.096	4.102	4.109	4.116	4.124	4.130	4.136	4.142	4.149	4.155	4.160	4.166	4.172	4.176	4.182	4.186	4.191	4.195	4.200	4.202	4.206	4.209	4.211	4.212	4.214	4.216	4.218	4.218	4.219	4.219	4.218	4.218	4.215	4.214	4.211	4.209	4.205	4.202	4.199	4.194	4.190	4.185	4.180	4.174	4.168	4.161	4.154	4.146	4.139	4.131	4.122	4.114	4.104	4.095	4.085	4.075	4.064	4.054	4.041	4.031	4.019	4.008	3.995	3.982	3.970	3.956	3.944	3.931	3.918	3.904	3.891	3.876	3.864	3.850	3.835	3.822	3.808	3.794	3.780	3.765	3.751	3.739	3.725	3.711	3.698	3.682	3.670	3.656	3.642	3.630	3.618	3.604	3.591	3.579	3.565	3.554	3.540	3.528	3.515	3.504	3.492	3.480	3.469	3.456	3.445	3.434	3.422	3.410	3.399	3.388	3.376	3.365	3.354	3.342	3.331	3.320	3.308	3.298	3.286	3.275	3.262	3.251	3.239	3.228	3.215	3.202	3.190	3.178	3.165	3.152	3.140	3.126	3.115	3.101	3.089	3.075	3.060	3.046	3.032	3.019	3.005	2.990	2.976	2.960	2.946	2.931	2.918	2.901	2.886	2.871	2.855	2.840	2.824	2.809	2.792	2.778	2.761	2.746	2.729	2.712	2.698	2.681	2.664	2.648	2.632	2.616	2.600	2.584	2.568	2.551	2.535	2.518	2.502	2.486	2.471	2.454	2.439	2.422	2.406	2.390	2.376	2.360	2.345	2.329	2.314	2.299	2.282	2.269	2.254	2.239	2.224	2.209	2.194	2.180	2.166	2.151	2.138	2.122	2.109	2.094	2.080	2.066	2.052	2.039	2.025	2.013	1.998	1.985	1.970	1.958	1.944	1.931	1.916	1.902	1.890	1.876	1.862	1.849	1.836	1.822	1.809	1.795	1.781	1.768	1.754	1.740	1.726	1.712	1.699	1.684	1.670	1.656	1.641	1.628	1.614	1.599	1.585	1.570	1.555	1.540	1.526	1.511	1.496	1.481	1.466	1.451	1.436	1.421	1.405	1.390	1.375	1.359	1.342	1.328	1.312	1.296	1.280	1.264	1.249	1.231	1.215	1.199	1.184	1.168	1.151	1.135	1.119	1.102	1.086	1.070	1.052	1.038	1.020	1.004	0.988	0.971	0.955	0.939	0.922	0.908	0.891	0.875	0.860	0.844	0.829	0.812	0.798	0.782	0.766	0.751	0.738	0.724	0.709	0.695	0.681	0.668	0.654	0.641	0.628	0.615	0.604	0.590	0.579	0.568	0.556	0.546	0.535	0.524	0.512	0.504	0.494	0.485	0.475	0.468	0.459	0.450	0.442	0.435	0.426	0.419	0.412	0.406	0.400	0.394	0.386	0.380	0.374	0.369	0.364	0.359	0.354	0.349	0.344	0.340	0.335	0.330	0.326	0.322	0.319	0.315	0.311	0.308	0.304	0.301	0.298	0.295	0.292	0.290	0.288	0.285	0.282	0.280	0.278	0.276	0.274	0.272	0.270	0.270	0.269	0.266	0.265	0.264	0.264	0.262	0.262	0.261	0.260	0.261	0.260	0.260	0.260	0.260	0.260	0.260	0.260	0.259	0.260	0.260	0.260	0.260	0.260	0.259	0.259	0.260	0.260	0.259	0.259	0.259	0.258	0.256	0.256	0.255	0.252	0.251	0.250	0.248	0.245	0.241	0.239	0.236	0.232	0.229	0.225	0.221	0.215	0.210	0.205	0.199	0.194	0.188	0.180	0.174	0.166	0.159	0.151	0.144	0.135	0.126	0.119	0.109	0.100	0.090	0.081	0.071	0.061	0.052	0.041	0.032	0.021	0.012	0.001	-0.009	-0.020	-0.030	-0.040	-0.050	-0.060	-0.070	-0.079	-0.089	-0.098	-0.109	-0.118	-0.126	-0.135	-0.142	-0.151	-0.159	-0.169	-0.176	-0.184	-0.191	-0.198	-0.205	-0.211	-0.219	-0.225	-0.231	-0.238	-0.244	-0.250	-0.255	-0.260	-0.266	-0.272	-0.276	-0.282	-0.288	-0.292	-0.298	-0.304	-0.309	-0.314	-0.319	-0.325	-0.329	-0.334	-0.340	-0.345	-0.351	-0.356	-0.364	-0.369	-0.375	-0.381	-0.388	-0.395	-0.401	-0.409	-0.415	-0.424	-0.430	-0.439	-0.446	-0.454	-0.462	-0.470	-0.480	-0.489	-0.496	-0.506	-0.515	-0.525	-0.535	-0.544	-0.552	-0.562	-0.574	-0.584	-0.594	-0.604	-0.614	-0.624	-0.634	-0.646	-0.656	-0.666	-0.676	-0.686	-0.698	-0.706	-0.716	-0.726	-0.736	-0.746	-0.756	-0.766	-0.775	-0.785	-0.792	-0.802	-0.811	-0.820	-0.828	-0.836	-0.844	-0.852	-0.859	-0.866	-0.872	-0.879	-0.886	-0.892	-0.899	-0.904	-0.908	-0.912	-0.919	-0.921	-0.925	-0.929	-0.931	-0.935	-0.938	-0.940	-0.942	-0.944	-0.945	-0.948	-0.948	-0.949	-0.949	-0.948	-0.949	-0.948	-0.948	-0.945	-0.944	-0.942	-0.940	-0.939	-0.935	-0.934	-0.931	-0.928	-0.925	-0.921	-0.918	-0.915	-0.911	-0.908	-0.904	-0.900	-0.896	-0.891	-0.888	-0.884	-0.879	-0.875	-0.870	-0.866	-0.862	-0.858	-0.854	-0.850	-0.845	-0.841	-0.836	-0.832	-0.828	-0.825	-0.821	-0.816	-0.812	-0.809	-0.805	-0.801	-0.798	-0.794	-0.790	-0.786	-0.784	-0.780	-0.778	-0.774	-0.770	-0.766	-0.764	-0.760	-0.756	-0.754	-0.750	-0.746	-0.742	-0.740	-0.735	-0.732	-0.728	-0.725	-0.720	-0.716	-0.714	-0.709	-0.705	-0.701	-0.696	-0.691	-0.688	-0.684	-0.678	-0.674	-0.670	-0.664	-0.660	-0.655	-0.650	-0.645	-0.640	-0.636	-0.631	-0.626	-0.621	-0.616	-0.611	-0.606	-0.601	-0.596	-0.592	-0.588	-0.584	-0.580	-0.575	-0.572	-0.568	-0.564	-0.561	-0.558	-0.554	-0.552	-0.550	-0.548	-0.546	-0.544	-0.541	-0.541	-0.540	-0.539	-0.539	-0.538	-0.539	-0.538	-0.539	-0.539	-0.540	-0.540	-0.541	-0.544	-0.544	-0.546	-0.548	-0.549	-0.551	-0.552	-0.555	-0.556	-0.558	-0.559	-0.560	-0.561	-0.564	-0.565	-0.566	-0.566	-0.566	-0.566	-0.566	-0.566	-0.565	-0.565	-0.562	-0.561	-0.559	-0.556	-0.552	-0.549	-0.545	-0.540	-0.535	-0.529	-0.522	-0.516	-0.510	-0.502	-0.494	-0.486	-0.476	-0.466	-0.456	-0.445	-0.434	-0.422	-0.410	-0.398	-0.385	-0.371	-0.358	-0.344	-0.330	-0.316	-0.301	-0.285	-0.270	-0.255	-0.239	-0.224	-0.208	-0.191	-0.176	-0.160	-0.144	-0.128	-0.111	-0.096	-0.081	-0.065	-0.050	-0.034	-0.019	-0.004	0.010	0.025	0.039	0.052	0.066	0.079	0.092	0.105	0.118	0.129	0.140	0.151	0.161	0.172	0.182	0.192	0.201	0.211	0.219	0.229	0.236	0.244	0.251	0.258	0.265	0.271	0.278	0.282	0.289	0.294	0.300	0.304	0.309	0.312	0.316	0.320	0.324	0.328	0.330	0.334	0.336	0.340	0.342	0.345	0.346	0.348	0.350	0.352	0.354	0.355	0.356	0.358	0.359	0.360	0.361	0.361	0.362	0.362	0.362	0.362	0.362	0.362	0.362	0.362	0.361	0.360	0.359	0.358	0.358	0.356	0.354	0.354	0.351	0.350	0.348	0.345	0.344	0.341	0.340	0.336	0.334	0.331	0.329	0.326	0.324	0.321	0.319	0.316	0.314	0.310	0.308	0.305	0.304	0.301	0.299	0.296	0.294	0.291	0.290	0.289	0.288	0.286	0.285	0.285	0.284	0.284	0.284	0.282	0.284	0.285	0.285	0.285	0.288	0.289	0.290	0.294	0.295	0.298	0.300	0.302	0.308	0.310	0.314	0.319	0.322	0.326	0.331	0.338	0.341	0.348	0.352	0.359	0.364	0.370	0.375	0.381	0.388	0.394	0.400	0.408	0.414	0.420	0.425	0.431	0.438	0.444	0.449	0.456	0.462	0.468	0.474	0.479	0.484	0.489	0.494	0.500	0.505	0.509	0.514	0.518	0.520	0.524	0.528	0.531	0.532	0.536	0.538	0.541	0.542	0.544	0.545	0.546	0.545	0.546	0.546	0.546	0.546	0.545	0.545	0.544	0.542	0.541	0.540	0.539	0.536	0.535	0.534	0.531	0.529	0.528	0.526	0.522	0.521	0.519	0.518	0.516	0.515	0.512	0.511	0.510	0.509	0.509	0.507	0.507	0.507	0.509	0.509	0.510	0.511	0.512	0.514	0.515	0.518	0.520	0.522	0.526	0.529	0.534	0.536	0.541	0.545	0.550	0.554	0.560	0.564	0.570	0.575	0.580	0.585	0.591	0.596	0.601	0.608	0.611	0.618	0.621	0.628	0.631	0.635	0.639	0.642	0.646	0.650	0.652	0.654	0.658	0.658	0.659	0.660	0.660	0.660	0.660	0.658	0.656	0.655	0.652	0.649	0.645	0.642	0.638	0.631	0.628	0.621	0.614	0.608	0.601	0.592	0.586	0.578	0.569	0.560	0.550	0.541	0.530	0.521	0.511	0.500	0.489	0.479	0.469	0.458	0.446	0.435	0.424	0.412	0.402	0.391	0.380	0.369	0.358	0.346	0.336	0.325	0.315	0.304	0.294	0.282	0.272	0.262	0.252	0.244	0.232	0.224	0.214	0.205	0.196	0.188	0.179	0.170	0.162	0.155	0.148	0.139	0.131	0.125	0.118	0.111	0.105	0.099	0.091	0.086	0.080	0.074	0.068	0.062	0.058	0.054	0.050	0.045	0.041	0.038	0.032	0.030	0.026	0.024	0.021	0.018	0.016	0.014	0.011	0.010	0.009	0.008	0.006	0.005	0.005	0.004	0.004	0.002	0.002	0.002	0.002	0.002	0.002	0.004	0.005	0.005	0.005	0.006	0.008	0.009	0.009	0.010	0.010	0.011	0.011	0.014	0.014	0.015	0.016	0.016	0.019	0.019	0.020	0.021	0.021	0.022	0.024	0.024	0.024	0.025	0.025	0.026	0.028	0.029	0.029	0.030	0.031	0.031	0.032	0.035	0.035	0.036	0.039	0.041	0.042	0.044	0.046	0.049	0.051	0.054	0.058	0.060	0.064	0.066	0.070	0.075	0.079	0.082	0.088	0.092	0.098	0.104	0.109	0.115	0.120	0.128	0.134	0.140	0.148	0.155	0.161	0.170	0.176	0.185	0.191	0.200	0.209	0.216	0.225	0.234	0.242	0.250	0.259	0.268	0.276	0.284	0.292	0.301	0.309	0.318	0.325	0.334	0.341	0.349	0.358	0.365	0.371	0.379	0.386	0.392	0.399	0.406	0.411	0.418	0.424	0.429	0.434	0.439	0.445	0.449	0.454	0.458	0.461	0.464	0.469	0.471	0.474	0.476	0.479	0.481	0.482	0.484	0.486	0.488	0.489	0.489	0.491	0.491	0.491	0.491	0.491	0.491	0.491	0.490	0.490	0.489	0.489	0.488	0.488	0.486	0.485	0.484	0.484	0.481	0.481	0.479	0.478	0.476	0.475	0.474	0.471	0.471	0.470	0.468	0.468	0.465	0.465	0.464	0.461	0.461	0.459	0.458	0.456	0.456	0.455	0.454	0.454	0.451	0.451	0.449	0.449	0.449	0.446	0.446	0.445	0.444	0.442	0.441	0.440	0.438	0.436	0.435	0.432	0.431	0.430	0.428	0.426	0.422	0.421	0.419	0.416	0.414	0.411	0.408	0.404	0.401	0.398	0.392	0.389	0.385	0.380	0.375	0.370	0.365	0.360	0.354	0.348	0.341	0.335	0.330	0.322	0.315	0.308	0.300	0.294	0.285	0.278	0.269	0.261	0.251	0.242	0.234	0.225	0.216	0.206	0.196	0.186	0.176	0.166	0.156	0.146	0.136	0.126	0.115	0.104	0.094	0.084	0.072	0.061	0.051	0.041	0.031	0.021	0.010	0.000	-0.010	-0.021	-0.030	-0.040	-0.049	-0.059	-0.069	-0.076	-0.085	-0.094	-0.104	-0.111	-0.119	-0.126	-0.134	-0.141	-0.148	-0.154	-0.160	-0.166	-0.172	-0.178	-0.184	-0.189	-0.194	-0.198	-0.201	-0.205	-0.209	-0.211	-0.215	-0.218	-0.221	-0.224	-0.225	-0.228	-0.230	-0.232	-0.235	-0.238	-0.239	-0.241	-0.242	-0.245	-0.246	-0.249	-0.252	-0.254	-0.258	-0.260	-0.264	-0.268	-0.271	-0.275	-0.279	-0.282	-0.289	-0.294	-0.299	-0.305	-0.311	-0.318	-0.325	-0.332	-0.340	-0.349	-0.356	-0.366	-0.376	-0.386	-0.396	-0.406	-0.418	-0.429	-0.441	-0.451	-0.464	-0.478	-0.489	-0.502	-0.515	-0.529	-0.542	-0.558	-0.571	-0.585	-0.600	-0.615	-0.630	-0.644	-0.659	-0.674	-0.689	-0.704	-0.719	-0.734	-0.749	-0.764	-0.779	-0.794	-0.809	-0.822	-0.838	-0.851	-0.866	-0.880	-0.895	-0.909	-0.922	-0.936	-0.950	-0.962	-0.976	-0.990	-1.002	-1.015	-1.028	-1.040	-1.052	-1.066	-1.078	-1.090	-1.100	-1.112	-1.124	-1.136	-1.148	-1.158	-1.169	-1.180	-1.190	-1.200	-1.210	-1.220	-1.230	-1.240	-1.250	-1.260	-1.269	-1.279	-1.288	-1.298	-1.306	-1.315	-1.324	-1.332	-1.341	-1.350	-1.359	-1.366	-1.375	-1.384	-1.392	-1.400	-1.409	-1.416	-1.424	-1.431	-1.440	-1.448	-1.456	-1.464	-1.472	-1.480	-1.489	-1.498	-1.505	-1.514	-1.521	-1.530	-1.539	-1.548	-1.555	-1.564	-1.574	-1.582	-1.591	-1.600	-1.610	-1.620	-1.630	-1.640	-1.650	-1.660	-1.671	-1.682	-1.694	-1.705	-1.716	-1.728	-1.739	-1.751	-1.764	-1.776	-1.788	-1.801	-1.814	-1.826	-1.839	-1.851	-1.865	-1.879	-1.892	-1.905	-1.919	-1.931	-1.945	-1.959	-1.972	-1.986	-2.000	-2.011	-2.024	-2.038	-2.050	-2.061	-2.074	-2.086	-2.098	-2.110	-2.121	-2.132	-2.142	-2.154	-2.162	-2.174	-2.182	-2.191	-2.201	-2.210	-2.219	-2.226	-2.234	-2.242	-2.249	-2.256	-2.262	-2.269	-2.275	-2.281	-2.288	-2.292	-2.298	-2.302	-2.308	-2.312	-2.318	-2.322	-2.326	-2.331	-2.335	-2.340	-2.345	-2.349	-2.352	-2.358	-2.361	-2.366	-2.371	-2.376	-2.380	-2.385	-2.389	-2.395	-2.400	-2.404	-2.409	-2.415	-2.420	-2.425	-2.431	-2.436	-2.442	-2.449	-2.454	-2.460	-2.466	-2.471	-2.476	-2.482	-2.488	-2.494	-2.499	-2.505	-2.509	-2.514	-2.519	-2.524	-2.528	-2.532	-2.535	-2.539	-2.541	-2.545	-2.548	-2.548	-2.550	-2.551	-2.552	-2.551	-2.551	-2.551	-2.550	-2.549	-2.546	-2.542	-2.539	-2.536	-2.530	-2.526	-2.519	-2.514	-2.506	-2.499	-2.492	-2.484	-2.474	-2.464	-2.455	-2.444	-2.432	-2.421	-2.410	-2.398	-2.384	-2.370	-2.356	-2.342	-2.328	-2.314	-2.299	-2.284	-2.266	-2.251	-2.236	-2.220	-2.202	-2.186	-2.171	-2.154	-2.138	-2.121	-2.104	-2.088	-2.071	-2.054	-2.038	-2.022	-2.005	-1.989	-1.974	-1.959	-1.944	-1.928	-1.912	-1.899	-1.886	-1.872	-1.859	-1.845	-1.834	-1.821	-1.810	-1.798	-1.788	-1.778	-1.768	-1.758	-1.749	-1.740	-1.731	-1.724	-1.716	-1.709	-1.702	-1.698	-1.691	-1.688	-1.681	-1.678	-1.672	-1.670	-1.666	-1.664	-1.661	-1.659	-1.656	-1.654	-1.652	-1.650	-1.649	-1.648	-1.648	-1.646	-1.645	-1.645	-1.644	-1.644	-1.642	-1.641	-1.641	-1.640	-1.640	-1.639	-1.638	-1.636	-1.635	-1.634	-1.632	-1.630	-1.629	-1.626	-1.624	-1.620	-1.619	-1.615	-1.612	-1.608	-1.605	-1.600	-1.595	-1.591	-1.586	-1.582	-1.576	-1.571	-1.566	-1.560	-1.554	-1.548	-1.541	-1.534	-1.528	-1.520	-1.514	-1.506	-1.498	-1.490	-1.481	-1.472	-1.465	-1.456	-1.448	-1.438	-1.429	-1.419	-1.409	-1.400	-1.390	-1.379	-1.369	-1.359	-1.348	-1.336	-1.325	-1.314	-1.302	-1.291	-1.279	-1.268	-1.254	-1.241	-1.228	-1.215	-1.201	-1.188	-1.174	-1.160	-1.144	-1.129	-1.115	-1.099	-1.084	-1.066	-1.050	-1.034	-1.018	-0.999	-0.981	-0.964	-0.945	-0.928	-0.908	-0.889	-0.870	-0.849	-0.829	-0.808	-0.789	-0.768	-0.746	-0.724	-0.702	-0.680	-0.659	-0.636	-0.612	-0.590	-0.568	-0.544	-0.520	-0.496	-0.472	-0.450	-0.425	-0.401	-0.378	-0.354	-0.330	-0.306	-0.282	-0.258	-0.234	-0.210	-0.186	-0.162	-0.139	-0.115	-0.092	-0.069	-0.046	-0.024	0.000	0.022	0.045	0.068	0.090	0.111	0.134	0.156	0.178	0.200	0.221	0.241	0.264	0.285	0.306	0.326	0.348	0.368	0.390	0.410	0.430	0.451	0.471	0.492	0.514	0.532	0.554	0.575	0.595	0.616	0.638	0.658	0.679	0.700	0.720	0.741	0.762	0.782	0.804	0.825	0.846	0.868	0.889	0.910	0.930	0.951	0.972	0.992	1.014	1.035	1.055	1.075	1.095	1.115	1.136	1.155	1.175	1.194	1.212	1.231	1.249	1.268	1.285	1.302	1.320	1.336	1.354	1.369	1.385	1.400	1.415	1.430	1.444	1.456	1.471	1.484	1.495	1.508	1.519	1.531	1.542	1.552	1.561	1.572	1.582	1.590	1.599	1.608	1.616	1.622	1.630	1.638	1.644	1.650	1.655	1.661	1.668	1.672	1.678	1.681	1.686	1.691	1.695	1.699	1.704	1.708	1.710	1.714	1.716	1.719	1.721	1.725	1.726	1.728	1.731	1.732	1.734	1.736	1.738	1.739	1.740	1.741	1.742	1.742	1.744	1.745	1.745	1.746	1.746	1.746	1.748	1.749	1.748	1.748	1.749	1.748	1.748	1.749	1.749	1.749	1.748	1.748	1.748	1.746	1.746	1.748	1.746	1.746	1.745	1.745	1.745	1.745	1.745	1.744	1.742	1.742	1.741	1.741	1.741	1.740	1.739	1.739	1.738	1.736	1.736	1.734	1.732	1.731	1.730	1.728	1.725	1.722	1.721	1.719	1.715	1.711	1.709	1.705	1.700	1.696	1.691	1.686	1.681	1.676	1.670	1.664	1.658	1.650	1.644	1.636	1.629	1.620	1.611	1.602	1.594	1.585	1.575	1.565	1.555	1.545	1.534	1.524	1.511	1.501	1.490	1.479	1.468	1.455	1.444	1.432	1.420	1.409	1.398	1.385	1.374	1.361	1.349	1.338	1.326	1.315	1.304	1.294	1.282	1.271	1.262	1.252	1.242	1.232	1.221	1.212	1.204	1.196	1.188	1.180	1.174	1.166	1.159	1.151	1.146	1.140	1.135	1.130	1.125	1.120	1.115	1.112	1.108	1.105	1.101	1.099	1.098	1.094	1.092	1.091	1.090	1.088	1.088	1.086	1.086	1.085	1.085	1.085	1.085	1.085	1.085	1.085	1.086	1.086	1.088	1.086	1.088	1.088	1.090	1.090	1.090	1.090	1.090	1.090	1.091	1.091	1.091	1.091	1.091	1.091	1.090	1.090	1.090	1.090	1.089	1.089	1.088	1.089	1.088	1.086	1.086	1.086	1.086	1.085	1.084	1.084	1.084	1.084	1.085	1.085	1.085	1.086	1.086	1.089	1.091	1.092	1.095	1.098	1.100	1.102	1.106	1.110	1.115	1.119	1.124	1.130	1.135	1.141	1.148	1.155	1.162	1.169	1.178	1.186	1.195	1.204	1.214	1.222	1.232	1.242	1.252	1.264	1.274	1.285	1.295	1.308	1.318	1.329	1.340	1.351	1.361	1.372	1.382	1.392	1.402	1.412	1.422	1.432	1.441	1.450	1.459	1.468	1.475	1.482	1.490	1.496	1.502	1.508	1.514	1.519	1.522	1.526	1.530	1.532	1.536	1.538	1.538	1.540	1.540	1.540	1.540	1.539	1.539	1.536	1.534	1.531	1.528	1.525	1.521	1.518	1.512	1.508	1.501	1.496	1.490	1.484	1.476	1.470	1.462	1.452	1.445	1.436	1.428	1.418	1.409	1.398	1.388	1.376	1.366	1.354	1.342	1.330	1.318	1.304	1.291	1.276	1.264	1.249	1.234	1.219	1.204	1.189	1.171	1.156	1.139	1.122	1.105	1.088	1.070	1.052	1.035	1.016	0.999	0.980	0.962	0.944	0.925	0.906	0.888	0.869	0.850	0.832	0.814	0.795	0.778	0.760	0.742	0.725	0.709	0.691	0.675	0.659	0.642	0.628	0.612	0.598	0.584	0.570	0.556	0.544	0.530	0.519	0.507	0.496	0.486	0.475	0.466	0.456	0.448	0.439	0.431	0.424	0.416	0.410	0.405	0.399	0.394	0.388	0.384	0.379	0.375	0.371	0.368	0.364	0.361	0.358	0.355	0.352	0.351	0.349	0.348	0.345	0.344	0.342	0.341	0.340	0.339	0.336	0.335	0.335	0.332	0.331	0.330	0.329	0.328	0.325	0.324	0.321	0.320	0.318	0.314	0.312	0.309	0.305	0.302	0.299	0.296	0.292	0.288	0.284	0.279	0.276	0.271	0.266	0.260	0.255	0.250	0.245	0.239	0.232	0.226	0.219	0.212	0.205	0.200	0.192	0.186	0.180	0.171	0.165	0.159	0.152	0.145	0.139	0.131	0.125	0.120	0.112	0.108	0.102	0.096	0.091	0.086	0.082	0.078	0.075	0.070	0.068	0.065	0.062	0.061	0.060	0.059	0.059	0.059	0.060	0.061	0.064	0.065	0.068	0.071	0.076	0.080	0.086	0.091	0.098	0.104	0.111	0.119	0.129	0.136	0.146	0.156	0.166	0.178	0.189	0.200	0.212	0.226	0.239	0.252	0.265	0.279	0.294	0.309	0.324	0.338	0.354	0.369	0.386	0.401	0.416	0.432	0.450	0.466	0.481	0.498	0.514	0.529	0.545	0.561	0.576	0.591	0.606	0.621	0.636	0.651	0.665	0.680	0.692	0.706	0.718	0.731	0.742	0.754	0.765	0.776	0.786	0.798	0.805	0.814	0.824	0.831	0.839	0.846	0.851	0.858	0.862	0.868	0.871	0.876	0.880	0.882	0.885	0.888	0.890	0.890	0.891	0.894	0.892	0.892	0.892	0.892	0.890	0.890	0.888	0.886	0.884	0.881	0.879	0.876	0.872	0.870	0.866	0.864	0.860	0.856	0.852	0.850	0.845	0.842	0.838	0.834	0.831	0.828	0.822	0.820	0.816	0.812	0.809	0.806	0.804	0.800	0.798	0.794	0.791	0.788	0.785	0.782	0.781	0.779	0.776	0.775	0.774	0.772	0.771	0.769	0.768	0.766	0.766	0.765	0.765	0.764	0.764	0.765	0.764	0.765	0.765	0.765	0.766	0.768	0.769	0.769	0.770	0.771	0.772	0.774	0.775	0.776	0.779	0.780	0.781	0.782	0.784	0.786	0.788	0.788	0.790	0.791	0.791	0.794	0.795	0.795	0.798	0.799	0.799	0.799	0.800	0.800	0.801	0.801	0.801	0.800	0.801	0.800	0.799	0.798	0.796	0.795	0.794	0.794	0.791	0.790	0.788	0.785	0.784	0.781	0.779	0.776	0.774	0.770	0.768	0.765	0.762	0.759	0.756	0.752	0.749	0.748	0.744	0.741	0.738	0.735	0.732	0.729	0.726	0.722	0.720	0.719	0.716	0.714	0.711	0.710	0.709	0.706	0.705	0.702	0.702	0.700	0.700	0.699	0.699	0.698	0.698	0.698	0.698	0.698	0.698	0.699	0.699	0.700	0.701	0.701	0.702	0.704	0.706	0.708	0.710	0.711	0.714	0.716	0.719	0.721	0.724	0.728	0.730	0.734	0.738	0.741	0.745	0.749	0.752	0.758	0.761	0.766	0.771	0.776	0.782	0.788	0.792	0.799	0.805	0.810	0.818	0.825	0.831	0.839	0.845	0.852	0.860	0.869	0.876	0.885	0.892	0.902	0.910	0.919	0.928	0.936	0.946	0.955	0.965	0.974	0.984	0.994	1.002	1.012	1.022	1.032	1.041	1.052	1.061	1.072	1.081	1.091	1.101	1.111	1.121	1.131	1.141	1.151	1.160	1.170	1.179	1.189	1.198	1.206	1.215	1.224	1.232	1.241	1.250	1.259	1.266	1.275	1.282	1.290	1.299	1.306	1.312	1.320	1.328	1.335	1.341	1.349	1.355	1.362	1.369	1.374	1.380	1.386	1.392	1.398	1.404	1.410	1.416	1.421	1.426	1.431	1.436	1.441	1.446	1.451	1.456	1.461	1.465	1.469	1.474	1.478	1.481	1.485	1.490	1.494	1.498	1.501	1.504	1.508	1.510	1.512	1.516	1.519	1.521	1.524	1.526	1.528	1.530	1.531	1.534	1.535	1.538	1.539	1.541	1.542	1.542	1.544	1.545	1.546	1.548	1.548	1.549	1.550	1.549	1.550	1.551	1.551	1.552	1.552	1.552	1.552	1.554	1.554	1.554	1.554	1.554	1.554	1.555	1.555	1.555	1.556	1.556	1.558	1.558	1.558	1.559	1.559	1.560	1.559	1.560	1.561	1.561	1.561	1.562	1.564	1.564	1.565	1.565	1.566	1.566	1.568	1.568	1.569	1.570	1.572	1.572	1.574	1.575	1.575	1.576	1.578	1.579	1.580	1.581	1.582	1.584	1.586	1.589	1.590	1.591	1.594	1.595	1.599	1.601	1.604	1.606	1.610	1.614	1.616	1.621	1.624	1.629	1.634	1.639	1.644	1.650	1.655	1.661	1.668	1.674	1.681	1.688	1.695	1.702	1.710	1.719	1.728	1.735	1.744	1.754	1.762	1.772	1.782	1.791	1.801	1.812	1.822	1.832	1.842	1.852	1.864	1.874	1.885	1.894	1.905	1.915	1.925	1.935	1.945	1.956	1.966	1.975	1.985	1.994	2.002	2.013	2.021	2.030	2.038	2.045	2.054	2.062	2.069	2.078	2.085	2.092	2.099	2.106	2.112	2.120	2.126	2.134	2.140	2.146	2.154	2.160	2.166	2.172	2.180	2.186	2.194	2.200	2.209	2.215	2.224	2.231	2.239	2.249	2.256	2.265	2.275	2.285	2.295	2.305	2.316	2.328	2.339	2.351	2.364	2.378	2.390	2.405	2.419	2.434	2.449	2.464	2.479	2.495	2.512	2.530	2.546	2.564	2.581	2.601	2.619	2.638	2.658	2.676	2.695	2.715	2.735	2.755	2.775	2.795	2.816	2.836	2.856	2.876	2.896	2.916	2.936	2.956	2.976	2.996	3.016	3.035	3.054	3.074	3.094	3.112	3.130	3.149	3.166	3.184	3.201	3.218	3.234	3.250	3.266	3.282	3.296	3.311	3.325	3.339	3.352	3.365	3.378	3.390	3.401	3.412	3.422	3.434	3.442	3.452	3.461	3.470	3.478	3.486	3.492	3.500	3.506	3.512	3.518	3.522	3.528	3.531	3.535	3.539	3.542	3.545	3.548	3.550	3.551	3.554	3.554	3.555	3.556	3.556	3.556	3.558	3.556	3.556	3.556	3.555	3.554	3.554	3.552	3.551	3.551	3.550	3.549	3.548	3.548	3.548	3.546	3.545	3.545	3.545	3.545	3.545	3.545	3.545	3.545	3.546	3.548	3.549	3.550	3.552	3.555	3.558	3.560	3.562	3.565	3.569	3.572	3.576	3.581	3.585	3.590	3.594	3.599	3.605	3.610	3.616	3.622	3.628	3.635	3.640	3.648	3.654	3.660	3.666	3.672	3.680	3.686	3.694	3.700	3.708	3.714	3.720	3.726	3.732	3.739	3.745	3.751	3.758	3.762	3.768	3.774	3.779	3.784	3.788	3.792	3.798	3.801	3.805	3.809	3.811	3.815	3.818	3.820	3.822	3.825	3.825	3.828	3.829	3.829	3.830	3.830	3.830	3.830	3.829	3.828	3.828	3.825	3.824	3.821	3.819	3.816	3.811	3.809	3.805	3.800	3.796	3.791	3.786	3.780	3.775	3.769	3.762	3.755	3.749	3.741	3.734	3.725	3.718	3.710	3.701	3.691	3.682	3.672	3.664	3.652	3.642	3.632	3.622	3.610	3.600	3.589	3.579	3.566	3.555	3.544	3.531	3.520	3.509	3.498	3.485	3.474	3.462	3.450	3.439	3.428	3.416	3.405	3.392	3.382	3.370	3.359	3.348	3.338	3.325	3.315	3.304	3.292	3.281	3.271	3.260	3.249	3.240	3.229	3.218	3.208	3.198	3.188	3.176	3.166	3.155	3.145	3.134	3.124	3.114	3.104	3.091	3.081	3.070	3.060	3.049	3.038	3.026	3.015	3.002	2.991	2.980	2.968	2.956	2.944	2.932	2.919	2.906	2.894	2.880	2.866	2.855	2.841	2.828	2.814	2.799	2.785	2.771	2.756	2.742	2.728	2.711	2.696	2.681	2.666	2.651	2.635	2.620	2.605	2.588	2.572	2.556	2.540	2.524	2.508	2.490	2.475	2.459	2.442	2.425	2.408	2.391	2.375	2.358	2.342	2.325	2.308	2.291	2.275	2.259	2.241	2.226	2.209	2.191	2.176	2.160	2.144	2.126	2.110	2.095	2.078	2.062	2.046	2.031	2.015	2.000	1.984	1.969	1.954	1.939	1.924	1.909	1.894	1.879	1.864	1.850	1.835	1.821	1.808	1.792	1.779	1.765	1.751	1.738	1.722	1.709	1.695	1.681	1.668	1.654	1.640	1.626	1.612	1.599	1.585	1.572	1.559	1.544	1.530	1.516	1.501	1.489	1.474	1.460	1.445	1.431	1.418	1.401	1.388	1.372	1.359	1.342	1.329	1.314	1.298	1.282	1.268	1.251	1.236	1.220	1.205	1.189	1.172	1.158	1.141	1.125	1.109	1.091	1.076	1.060	1.042	1.026	1.009	0.992	0.976	0.960	0.942	0.925	0.909	0.892	0.875	0.859	0.841	0.825	0.808	0.791	0.775	0.758	0.740	0.724	0.708	0.690	0.672	0.658	0.640	0.624	0.606	0.590	0.575	0.559	0.542	0.528	0.511	0.496	0.481	0.465	0.451	0.435	0.421	0.408	0.392	0.379	0.365	0.352	0.339	0.326	0.312	0.300	0.288	0.276	0.264	0.252	0.241	0.231	0.220	0.209	0.200	0.190	0.180	0.170	0.162	0.154	0.146	0.136	0.129	0.121	0.115	0.108	0.101	0.095	0.089	0.082	0.076	0.071	0.065	0.060	0.055	0.050	0.045	0.040	0.036	0.031	0.028	0.024	0.020	0.016	0.012	0.009	0.005	0.001	-0.001	-0.005	-0.008	-0.011	-0.014	-0.018	-0.020	-0.022	-0.025	-0.029	-0.031	-0.034	-0.036	-0.040	-0.042	-0.044	-0.048	-0.050	-0.052	-0.054	-0.058	-0.059	-0.061	-0.064	-0.066	-0.068	-0.070	-0.072	-0.074	-0.076	-0.079	-0.081	-0.082	-0.085	-0.088	-0.090	-0.090	-0.092	-0.095	-0.098	-0.099	-0.101	-0.102	-0.105	-0.108	-0.109	-0.111	-0.114	-0.116	-0.119	-0.121	-0.124	-0.126	-0.130	-0.132	-0.136	-0.140	-0.142	-0.146	-0.150	-0.154	-0.159	-0.164	-0.168	-0.172	-0.178	-0.182	-0.189	-0.192	-0.199	-0.204	-0.210	-0.216	-0.222	-0.229	-0.236	-0.242	-0.249	-0.256	-0.264	-0.270	-0.278	-0.284	-0.291	-0.299	-0.306	-0.314	-0.321	-0.328	-0.336	-0.344	-0.350	-0.358	-0.365	-0.371	-0.379	-0.386	-0.392	-0.400	-0.406	-0.414	-0.420	-0.426	-0.432	-0.439	-0.445	-0.452	-0.459	-0.464	-0.470	-0.476	-0.482	-0.488	-0.494	-0.500	-0.505	-0.511	-0.516	-0.521	-0.528	-0.534	-0.539	-0.545	-0.550	-0.556	-0.562	-0.569	-0.574	-0.580	-0.586	-0.592	-0.599	-0.605	-0.611	-0.618	-0.624	-0.631	-0.638	-0.644	-0.651	-0.659	-0.665	-0.674	-0.680	-0.688	-0.696	-0.704	-0.711	-0.719	-0.728	-0.735	-0.744	-0.751	-0.760	-0.768	-0.776	-0.784	-0.792	-0.800	-0.809	-0.818	-0.825	-0.834	-0.842	-0.851	-0.859	-0.868	-0.876	-0.884	-0.892	-0.900	-0.908	-0.916	-0.924	-0.931	-0.939	-0.945	-0.952	-0.960	-0.966	-0.974	-0.980	-0.986	-0.992	-0.998	-1.002	-1.009	-1.015	-1.020	-1.024	-1.029	-1.034	-1.038	-1.041	-1.046	-1.049	-1.052	-1.055	-1.058	-1.060	-1.061	-1.064	-1.065	-1.066	-1.068	-1.069	-1.069	-1.069	-1.069	-1.069	-1.069	-1.068	-1.066	-1.065	-1.064	-1.062	-1.061	-1.058	-1.055	-1.054	-1.051	-1.048	-1.045	-1.042	-1.039	-1.035	-1.031	-1.028	-1.025	-1.021	-1.016	-1.014	-1.010	-1.005	-1.001	-0.998	-0.994	-0.990	-0.986	-0.981	-0.978	-0.975	-0.971	-0.966	-0.962	-0.959	-0.956	-0.952	-0.949	-0.945	-0.942	-0.939	-0.936	-0.932	-0.930	-0.928	-0.924	-0.921	-0.918	-0.916	-0.912	-0.911	-0.909	-0.905	-0.902	-0.900	-0.898	-0.895	-0.891	-0.889	-0.888	-0.884	-0.882	-0.879	-0.875	-0.872	-0.869	-0.866	-0.862	-0.859	-0.855	-0.852	-0.848	-0.845	-0.840	-0.836	-0.832	-0.828	-0.822	-0.819	-0.815	-0.810	-0.805	-0.799	-0.795	-0.790	-0.785	-0.780	-0.775	-0.769	-0.765	-0.760	-0.754	-0.749	-0.744	-0.739	-0.732	-0.728	-0.722	-0.719	-0.712	-0.709	-0.704	-0.700	-0.695	-0.691	-0.688	-0.684	-0.680	-0.678	-0.674	-0.670	-0.669	-0.666	-0.664	-0.662	-0.660	-0.658	-0.658	-0.655	-0.654	-0.654	-0.654	-0.652	-0.652	-0.652	-0.652	-0.654	-0.654	-0.654	-0.655	-0.656	-0.656	-0.658	-0.659	-0.661	-0.661	-0.662	-0.664	-0.665	-0.666	-0.666	-0.666	-0.669	-0.669	-0.669	-0.669	-0.670	-0.669	-0.669	-0.668	-0.668	-0.666	-0.664	-0.661	-0.660	-0.658	-0.654	-0.651	-0.648	-0.644	-0.639	-0.634	-0.629	-0.624	-0.618	-0.610	-0.604	-0.596	-0.589	-0.580	-0.571	-0.562	-0.554	-0.545	-0.534	-0.524	-0.512	-0.501	-0.490	-0.479	-0.466	-0.455	-0.442	-0.429	-0.416	-0.402	-0.390	-0.376	-0.362	-0.349	-0.335	-0.320	-0.308	-0.294	-0.279	-0.265	-0.250	-0.236	-0.221	-0.208	-0.194	-0.179	-0.166	-0.151	-0.138	-0.125	-0.110	-0.098	-0.085	-0.071	-0.059	-0.046	-0.034	-0.022	-0.010	0.001	0.012	0.024	0.035	0.046	0.056	0.066	0.078	0.086	0.096	0.105	0.115	0.122	0.131	0.139	0.146	0.155	0.162	0.169	0.175	0.182	0.188	0.194	0.199	0.204	0.210	0.215	0.219	0.222	0.228	0.231	0.232	0.236	0.240	0.242	0.244	0.246	0.249	0.249	0.251	0.252	0.252	0.254	0.254	0.254	0.254	0.254	0.252	0.252	0.250	0.250	0.249	0.246	0.245	0.244	0.241	0.240	0.239	0.236	0.234	0.231	0.230	0.226	0.225	0.221	0.219	0.218	0.214	0.211	0.209	0.206	0.204	0.201	0.200	0.198	0.195	0.194	0.191	0.190	0.188	0.186	0.184	0.182	0.182	0.181	0.181	0.181	0.180	0.180	0.180	0.181	0.181	0.181	0.182	0.184	0.185	0.186	0.188	0.190	0.191	0.194	0.196	0.199	0.201	0.205	0.209	0.212	0.215	0.219	0.224	0.228	0.231	0.236	0.240	0.245	0.250	0.255	0.261	0.265	0.271	0.276	0.281	0.288	0.292	0.300	0.305	0.311	0.316	0.322	0.329	0.335	0.342	0.348	0.352	0.360	0.366	0.372	0.379	0.385	0.391	0.396	0.402	0.409	0.415	0.420	0.426	0.431	0.436	0.442	0.448	0.452	0.459	0.464	0.469	0.472	0.478	0.481	0.486	0.489	0.494	0.496	0.501	0.504	0.507	0.510	0.512	0.516	0.518	0.520	0.522	0.525	0.526	0.528	0.530	0.531	0.532	0.534	0.534	0.535	0.536	0.536	0.538	0.538	0.540	0.541	0.540	0.541	0.541	0.542	0.544	0.545	0.546	0.548	0.548	0.549	0.551	0.551	0.554	0.554	0.556	0.558	0.559	0.561	0.564	0.565	0.568	0.569	0.571	0.574	0.576	0.578	0.580	0.582	0.585	0.586	0.589	0.590	0.592	0.594	0.596	0.596	0.598	0.599	0.599	0.600	0.600	0.599	0.599	0.598	0.596	0.594	0.592	0.589	0.586	0.584	0.579	0.574	0.570	0.564	0.559	0.552	0.545	0.539	0.531	0.524	0.515	0.506	0.496	0.488	0.476	0.466	0.455	0.445	0.434	0.421	0.410	0.398	0.385	0.372	0.359	0.346	0.334	0.320	0.308	0.294	0.280	0.269	0.255	0.241	0.229	0.216	0.204	0.191	0.179	0.166	0.154	0.141	0.131	0.120	0.108	0.096	0.088	0.076	0.066	0.056	0.046	0.038	0.029	0.020	0.011	0.002	-0.006	-0.012	-0.019	-0.026	-0.032	-0.040	-0.045	-0.052	-0.059	-0.062	-0.069	-0.074	-0.078	-0.082	-0.086	-0.091	-0.095	-0.100	-0.102	-0.106	-0.110	-0.112	-0.115	-0.119	-0.121	-0.124	-0.126	-0.129	-0.131	-0.131	-0.134	-0.135	-0.136	-0.138	-0.139	-0.140	-0.140	-0.141	-0.141	-0.142	-0.142	-0.142	-0.142	-0.142	-0.142	-0.141	-0.141	-0.140	-0.139	-0.139	-0.138	-0.138	-0.136	-0.135	-0.134	-0.132	-0.131	-0.130	-0.129	-0.126	-0.125	-0.125	-0.124	-0.121	-0.120	-0.119	-0.118	-0.115	-0.114	-0.114	-0.112	-0.111	-0.110	-0.109	-0.109	-0.106	-0.106	-0.106	-0.105	-0.102	-0.102	-0.102	-0.100	-0.100	-0.099	-0.098	-0.096	-0.095	-0.094	-0.094	-0.091	-0.090	-0.089	-0.088	-0.085	-0.084	-0.081	-0.079	-0.076	-0.074	-0.072	-0.069	-0.065	-0.062	-0.059	-0.054	-0.051	-0.046	-0.041	-0.035	-0.030	-0.026	-0.020	-0.014	-0.008	0.000	0.006	0.012	0.021	0.028	0.035	0.042	0.051	0.060	0.066	0.075	0.084	0.094	0.102	0.111	0.120	0.130	0.139	0.149	0.159	0.168	0.178	0.188	0.198	0.206	0.216	0.225	0.234	0.244	0.254	0.261	0.271	0.279	0.289	0.296	0.305	0.312	0.321	0.329	0.336	0.342	0.350	0.356	0.364	0.370	0.375	0.382	0.388	0.394	0.399	0.404	0.409	0.412	0.418	0.421	0.426	0.429	0.432	0.438	0.440	0.442	0.445	0.448	0.450	0.451	0.454	0.455	0.458	0.459	0.460	0.461	0.462	0.464	0.464	0.465	0.465	0.466	0.465	0.466	0.466	0.465	0.465	0.465	0.465	0.462	0.462	0.462	0.461	0.459	0.459	0.458	0.456	0.454	0.451	0.451	0.448	0.446	0.444	0.442	0.440	0.438	0.434	0.431	0.430	0.426	0.422	0.419	0.416	0.412	0.409	0.404	0.401	0.396	0.392	0.388	0.384	0.379	0.374	0.369	0.364	0.359	0.354	0.349	0.342	0.336	0.331	0.325	0.318	0.311	0.305	0.299	0.291	0.285	0.278	0.271	0.262	0.256	0.248	0.240	0.232	0.225	0.216	0.208	0.200	0.190	0.182	0.174	0.165	0.156	0.146	0.138	0.129	0.120	0.111	0.102	0.092	0.084	0.074	0.065	0.055	0.046	0.036	0.028	0.019	0.009	-0.001	-0.010	-0.020	-0.030	-0.039	-0.049	-0.056	-0.066	-0.075	-0.084	-0.094	-0.101	-0.111	-0.119	-0.129	-0.136	-0.145	-0.152	-0.161	-0.169	-0.178	-0.185	-0.192	-0.200	-0.208	-0.215	-0.222	-0.229	-0.236	-0.242	-0.249	-0.256	-0.261	-0.268	-0.275	-0.280	-0.285	-0.291	-0.296	-0.301	-0.308	-0.312	-0.318	-0.322	-0.328	-0.332	-0.338	-0.342	-0.346	-0.351	-0.356	-0.361	-0.365	-0.371	-0.375	-0.380	-0.385	-0.390	-0.396	-0.401	-0.408	-0.411	-0.418	-0.425	-0.430	-0.436	-0.444	-0.450	-0.458	-0.464	-0.471	-0.480	-0.488	-0.496	-0.505	-0.514	-0.522	-0.532	-0.542	
