# Supplementary material for: Motion onset VEPs can see through the blur
Source: Sci Rep. 2024 Sep 12;14:21296. doi: 10.1038/s41598-024-72483-z (PMC11393312; doi:10.1038/s41598-024-72483-z)
Supplement: Supplementary file 3 — Supplementary Information 3. [file 41598_2024_72483_MOESM3_ESM.zip › VEP_raw_data/source_data/SourceBlurVEP-S009_VEP_2023-04-12_10-50-51.txt]

0.000	0.000	99999.999	6250.000	50.000	-2193.000	-2061.000	6248.000	7.000	100.000	5.000	2.000	1.000	1.000	0.000	0.000	0.000	0.000	0.000	0.000	0.000	0.000	0.000	0.000	0.000	0.000	0.000	0.764	0.751	0.740	0.729	0.718	0.708	0.698	0.688	0.678	0.668	0.659	0.650	0.641	0.632	0.625	0.615	0.608	0.600	0.594	0.586	0.581	0.575	0.568	0.562	0.556	0.550	0.546	0.540	0.535	0.531	0.526	0.521	0.518	0.512	0.509	0.504	0.499	0.496	0.491	0.488	0.482	0.480	0.475	0.471	0.468	0.462	0.459	0.455	0.451	0.446	0.444	0.439	0.434	0.431	0.426	0.422	0.418	0.414	0.410	0.405	0.401	0.396	0.394	0.390	0.385	0.382	0.379	0.375	0.372	0.369	0.365	0.362	0.360	0.358	0.356	0.354	0.352	0.350	0.348	0.346	0.346	0.345	0.346	0.346	0.346	0.346	0.348	0.348	0.349	0.351	0.352	0.354	0.356	0.360	0.361	0.365	0.368	0.371	0.375	0.379	0.384	0.388	0.392	0.396	0.401	0.406	0.411	0.418	0.422	0.428	0.434	0.439	0.445	0.450	0.458	0.464	0.470	0.475	0.481	0.488	0.494	0.500	0.507	0.514	0.520	0.526	0.532	0.538	0.544	0.550	0.556	0.562	0.568	0.574	0.579	0.585	0.590	0.595	0.600	0.606	0.611	0.616	0.621	0.626	0.631	0.635	0.640	0.645	0.648	0.651	0.655	0.660	0.662	0.666	0.669	0.672	0.675	0.678	0.680	0.682	0.685	0.686	0.688	0.689	0.690	0.691	0.692	0.691	0.691	0.692	0.691	0.690	0.690	0.690	0.688	0.686	0.684	0.681	0.680	0.676	0.674	0.670	0.666	0.662	0.659	0.654	0.650	0.644	0.640	0.634	0.629	0.622	0.618	0.611	0.605	0.599	0.594	0.586	0.580	0.574	0.569	0.561	0.556	0.549	0.542	0.538	0.531	0.526	0.520	0.515	0.510	0.505	0.501	0.496	0.492	0.490	0.486	0.484	0.481	0.479	0.479	0.478	0.476	0.476	0.476	0.476	0.479	0.480	0.481	0.484	0.486	0.490	0.494	0.498	0.502	0.507	0.514	0.519	0.524	0.530	0.536	0.544	0.550	0.558	0.564	0.571	0.578	0.586	0.594	0.600	0.608	0.616	0.622	0.629	0.636	0.642	0.649	0.654	0.660	0.666	0.671	0.675	0.679	0.682	0.686	0.689	0.692	0.694	0.695	0.696	0.696	0.696	0.696	0.695	0.694	0.691	0.690	0.688	0.684	0.680	0.676	0.672	0.668	0.662	0.656	0.650	0.645	0.639	0.632	0.625	0.619	0.611	0.605	0.598	0.591	0.584	0.578	0.570	0.564	0.556	0.551	0.545	0.540	0.534	0.529	0.524	0.520	0.515	0.511	0.507	0.505	0.502	0.500	0.498	0.498	0.496	0.495	0.496	0.496	0.499	0.499	0.501	0.504	0.507	0.511	0.516	0.520	0.525	0.530	0.535	0.542	0.548	0.555	0.561	0.569	0.576	0.586	0.594	0.601	0.610	0.619	0.628	0.638	0.646	0.655	0.665	0.674	0.682	0.691	0.701	0.711	0.720	0.729	0.739	0.746	0.755	0.764	0.771	0.781	0.789	0.796	0.804	0.811	0.818	0.825	0.832	0.839	0.845	0.851	0.858	0.864	0.869	0.875	0.880	0.884	0.890	0.895	0.899	0.904	0.908	0.912	0.918	0.921	0.925	0.929	0.934	0.938	0.942	0.946	0.951	0.955	0.959	0.964	0.968	0.971	0.976	0.981	0.985	0.991	0.995	1.000	1.006	1.010	1.015	1.020	1.026	1.030	1.036	1.040	1.046	1.051	1.055	1.061	1.066	1.070	1.076	1.080	1.085	1.089	1.092	1.096	1.100	1.102	1.105	1.108	1.110	1.111	1.112	1.114	1.114	1.114	1.112	1.111	1.111	1.109	1.105	1.102	1.099	1.095	1.090	1.085	1.079	1.074	1.066	1.059	1.050	1.041	1.032	1.024	1.014	1.004	0.992	0.981	0.970	0.959	0.945	0.932	0.921	0.906	0.894	0.881	0.866	0.852	0.838	0.824	0.810	0.796	0.782	0.766	0.752	0.738	0.724	0.710	0.695	0.681	0.666	0.654	0.639	0.626	0.612	0.600	0.586	0.574	0.560	0.548	0.536	0.525	0.512	0.501	0.491	0.479	0.469	0.458	0.448	0.439	0.429	0.419	0.410	0.402	0.392	0.384	0.376	0.369	0.361	0.355	0.348	0.340	0.335	0.329	0.322	0.318	0.314	0.308	0.302	0.299	0.295	0.291	0.288	0.286	0.282	0.280	0.278	0.276	0.274	0.272	0.271	0.270	0.270	0.270	0.270	0.269	0.270	0.270	0.271	0.272	0.272	0.275	0.276	0.279	0.280	0.281	0.284	0.286	0.289	0.291	0.295	0.298	0.300	0.302	0.305	0.309	0.312	0.315	0.318	0.321	0.324	0.328	0.330	0.334	0.338	0.340	0.342	0.346	0.349	0.354	0.356	0.360	0.362	0.366	0.370	0.372	0.376	0.380	0.382	0.386	0.390	0.394	0.399	0.402	0.406	0.411	0.416	0.421	0.425	0.431	0.436	0.442	0.449	0.454	0.461	0.466	0.475	0.481	0.489	0.496	0.504	0.514	0.521	0.530	0.540	0.549	0.560	0.569	0.580	0.591	0.602	0.614	0.626	0.638	0.650	0.662	0.675	0.689	0.701	0.715	0.729	0.744	0.756	0.770	0.785	0.800	0.814	0.829	0.844	0.858	0.872	0.888	0.902	0.918	0.931	0.946	0.960	0.975	0.990	1.002	1.016	1.030	1.044	1.058	1.070	1.082	1.094	1.105	1.118	1.129	1.139	1.150	1.159	1.169	1.178	1.186	1.194	1.200	1.208	1.214	1.219	1.225	1.228	1.231	1.235	1.238	1.239	1.239	1.239	1.238	1.236	1.235	1.232	1.229	1.224	1.220	1.212	1.206	1.199	1.191	1.182	1.172	1.164	1.151	1.141	1.129	1.116	1.102	1.088	1.074	1.059	1.044	1.028	1.010	0.994	0.976	0.959	0.941	0.924	0.904	0.885	0.866	0.848	0.829	0.810	0.790	0.771	0.752	0.734	0.714	0.695	0.678	0.660	0.642	0.625	0.608	0.590	0.574	0.559	0.542	0.528	0.512	0.500	0.486	0.474	0.461	0.450	0.440	0.430	0.420	0.411	0.404	0.395	0.389	0.382	0.378	0.372	0.369	0.366	0.362	0.360	0.359	0.359	0.358	0.359	0.359	0.361	0.362	0.365	0.368	0.371	0.375	0.379	0.382	0.388	0.392	0.399	0.404	0.410	0.415	0.421	0.426	0.432	0.439	0.444	0.451	0.456	0.462	0.468	0.472	0.478	0.484	0.488	0.492	0.498	0.502	0.505	0.509	0.511	0.515	0.518	0.519	0.520	0.521	0.522	0.522	0.522	0.521	0.520	0.519	0.518	0.514	0.511	0.509	0.505	0.501	0.498	0.492	0.488	0.482	0.478	0.471	0.465	0.458	0.451	0.445	0.439	0.431	0.425	0.418	0.411	0.402	0.396	0.389	0.381	0.375	0.369	0.361	0.355	0.348	0.341	0.336	0.330	0.325	0.319	0.314	0.309	0.305	0.300	0.296	0.292	0.290	0.288	0.285	0.282	0.281	0.280	0.280	0.278	0.278	0.280	0.280	0.281	0.282	0.284	0.286	0.289	0.292	0.295	0.300	0.304	0.309	0.312	0.319	0.324	0.330	0.335	0.341	0.349	0.355	0.361	0.369	0.376	0.384	0.390	0.399	0.406	0.415	0.422	0.431	0.438	0.446	0.455	0.462	0.470	0.479	0.486	0.494	0.501	0.509	0.515	0.522	0.529	0.535	0.541	0.548	0.552	0.558	0.564	0.568	0.571	0.575	0.578	0.580	0.581	0.582	0.584	0.584	0.582	0.582	0.581	0.579	0.576	0.574	0.569	0.565	0.561	0.555	0.549	0.542	0.536	0.528	0.520	0.511	0.502	0.492	0.484	0.474	0.462	0.452	0.440	0.429	0.418	0.404	0.391	0.380	0.368	0.355	0.342	0.330	0.316	0.304	0.291	0.280	0.268	0.255	0.244	0.232	0.220	0.210	0.199	0.189	0.179	0.169	0.159	0.150	0.142	0.134	0.126	0.119	0.111	0.105	0.099	0.095	0.089	0.084	0.079	0.076	0.071	0.068	0.066	0.062	0.061	0.059	0.058	0.056	0.055	0.054	0.054	0.052	0.052	0.052	0.052	0.052	0.054	0.054	0.054	0.055	0.055	0.056	0.055	0.056	0.056	0.056	0.058	0.056	0.058	0.058	0.056	0.056	0.055	0.055	0.054	0.052	0.051	0.050	0.049	0.046	0.044	0.042	0.040	0.038	0.035	0.032	0.030	0.028	0.024	0.020	0.018	0.014	0.011	0.006	0.002	0.000	-0.004	-0.008	-0.012	-0.016	-0.020	-0.024	-0.028	-0.030	-0.035	-0.038	-0.041	-0.045	-0.048	-0.050	-0.054	-0.056	-0.059	-0.060	-0.061	-0.062	-0.064	-0.065	-0.064	-0.064	-0.064	-0.062	-0.061	-0.060	-0.058	-0.055	-0.051	-0.046	-0.042	-0.038	-0.031	-0.026	-0.020	-0.012	-0.005	0.004	0.012	0.021	0.031	0.042	0.054	0.065	0.078	0.090	0.102	0.116	0.131	0.145	0.160	0.176	0.192	0.209	0.225	0.242	0.260	0.278	0.295	0.315	0.332	0.351	0.370	0.389	0.408	0.426	0.446	0.465	0.485	0.502	0.522	0.541	0.560	0.578	0.598	0.615	0.634	0.651	0.669	0.685	0.702	0.720	0.735	0.751	0.766	0.781	0.796	0.811	0.825	0.839	0.852	0.865	0.879	0.890	0.901	0.912	0.924	0.934	0.944	0.954	0.962	0.971	0.980	0.989	0.996	1.002	1.010	1.016	1.024	1.030	1.036	1.040	1.045	1.050	1.055	1.060	1.065	1.069	1.071	1.075	1.079	1.082	1.086	1.089	1.091	1.094	1.098	1.100	1.102	1.104	1.106	1.109	1.111	1.112	1.115	1.118	1.119	1.120	1.122	1.124	1.126	1.126	1.129	1.130	1.131	1.131	1.134	1.135	1.136	1.136	1.136	1.138	1.139	1.138	1.138	1.138	1.136	1.136	1.135	1.134	1.132	1.130	1.128	1.125	1.122	1.119	1.116	1.111	1.108	1.102	1.096	1.090	1.085	1.079	1.070	1.064	1.055	1.048	1.039	1.029	1.020	1.009	1.000	0.989	0.978	0.965	0.954	0.940	0.929	0.915	0.901	0.888	0.874	0.859	0.846	0.831	0.816	0.800	0.785	0.770	0.755	0.739	0.724	0.708	0.692	0.678	0.661	0.645	0.631	0.615	0.600	0.585	0.570	0.555	0.540	0.526	0.510	0.496	0.482	0.470	0.456	0.444	0.431	0.418	0.405	0.392	0.381	0.370	0.358	0.346	0.335	0.325	0.315	0.305	0.295	0.285	0.275	0.266	0.258	0.249	0.240	0.231	0.224	0.215	0.209	0.200	0.194	0.186	0.180	0.174	0.168	0.160	0.155	0.149	0.144	0.139	0.134	0.130	0.125	0.121	0.118	0.114	0.111	0.106	0.104	0.101	0.100	0.098	0.095	0.095	0.094	0.092	0.092	0.092	0.091	0.091	0.092	0.092	0.095	0.095	0.096	0.099	0.101	0.104	0.105	0.108	0.110	0.112	0.115	0.119	0.121	0.125	0.128	0.130	0.134	0.138	0.140	0.142	0.146	0.149	0.152	0.154	0.158	0.160	0.162	0.165	0.166	0.169	0.171	0.172	0.174	0.175	0.176	0.178	0.178	0.179	0.179	0.180	0.180	0.180	0.180	0.180	0.180	0.180	0.180	0.180	0.180	0.180	0.180	0.180	0.180	0.181	0.181	0.182	0.182	0.184	0.184	0.186	0.188	0.190	0.191	0.194	0.198	0.200	0.204	0.208	0.211	0.215	0.220	0.225	0.230	0.236	0.241	0.249	0.255	0.262	0.270	0.278	0.286	0.294	0.301	0.310	0.319	0.328	0.338	0.346	0.355	0.365	0.375	0.384	0.394	0.404	0.414	0.424	0.434	0.444	0.452	0.462	0.472	0.482	0.490	0.500	0.509	0.518	0.526	0.534	0.541	0.549	0.556	0.564	0.570	0.578	0.582	0.589	0.594	0.599	0.604	0.609	0.614	0.616	0.621	0.624	0.626	0.629	0.631	0.634	0.634	0.636	0.636	0.638	0.638	0.636	0.636	0.635	0.634	0.632	0.630	0.629	0.626	0.622	0.621	0.618	0.614	0.611	0.606	0.602	0.599	0.595	0.590	0.585	0.580	0.575	0.571	0.566	0.560	0.556	0.550	0.545	0.540	0.535	0.530	0.524	0.519	0.514	0.509	0.505	0.500	0.495	0.491	0.486	0.482	0.479	0.475	0.471	0.468	0.465	0.462	0.459	0.458	0.456	0.452	0.451	0.450	0.449	0.449	0.448	0.448	0.446	0.446	0.446	0.446	0.446	0.448	0.448	0.449	0.449	0.450	0.450	0.450	0.450	0.451	0.452	0.451	0.451	0.451	0.452	0.451	0.450	0.450	0.449	0.446	0.445	0.444	0.441	0.438	0.436	0.432	0.428	0.424	0.420	0.415	0.410	0.405	0.399	0.394	0.388	0.381	0.374	0.368	0.360	0.352	0.345	0.338	0.330	0.321	0.312	0.305	0.296	0.289	0.281	0.272	0.264	0.256	0.248	0.240	0.232	0.224	0.216	0.210	0.202	0.195	0.190	0.184	0.176	0.170	0.166	0.160	0.155	0.150	0.146	0.141	0.138	0.134	0.130	0.129	0.125	0.122	0.119	0.118	0.115	0.114	0.111	0.109	0.109	0.106	0.105	0.102	0.102	0.101	0.099	0.099	0.098	0.096	0.095	0.092	0.091	0.090	0.089	0.086	0.084	0.081	0.078	0.076	0.072	0.069	0.066	0.062	0.059	0.055	0.050	0.045	0.040	0.035	0.030	0.022	0.018	0.011	0.004	-0.002	-0.010	-0.018	-0.025	-0.031	-0.040	-0.048	-0.056	-0.065	-0.074	-0.082	-0.092	-0.101	-0.111	-0.120	-0.130	-0.140	-0.149	-0.160	-0.169	-0.179	-0.190	-0.200	-0.209	-0.219	-0.229	-0.238	-0.249	-0.258	-0.266	-0.276	-0.285	-0.295	-0.302	-0.312	-0.320	-0.328	-0.335	-0.344	-0.351	-0.356	-0.364	-0.370	-0.375	-0.381	-0.386	-0.391	-0.395	-0.399	-0.402	-0.405	-0.408	-0.410	-0.412	-0.414	-0.415	-0.415	-0.415	-0.414	-0.412	-0.411	-0.410	-0.408	-0.405	-0.401	-0.399	-0.395	-0.390	-0.385	-0.381	-0.376	-0.370	-0.362	-0.356	-0.350	-0.344	-0.336	-0.329	-0.321	-0.314	-0.306	-0.298	-0.290	-0.281	-0.272	-0.264	-0.256	-0.248	-0.238	-0.230	-0.220	-0.212	-0.204	-0.196	-0.189	-0.180	-0.172	-0.164	-0.156	-0.149	-0.141	-0.135	-0.129	-0.122	-0.115	-0.109	-0.104	-0.099	-0.094	-0.088	-0.082	-0.079	-0.075	-0.071	-0.068	-0.065	-0.061	-0.059	-0.056	-0.055	-0.052	-0.051	-0.050	-0.049	-0.048	-0.048	-0.048	-0.046	-0.046	-0.046	-0.046	-0.046	-0.045	-0.046	-0.046	-0.046	-0.046	-0.048	-0.049	-0.049	-0.049	-0.049	-0.048	-0.048	-0.048	-0.046	-0.045	-0.044	-0.042	-0.040	-0.039	-0.036	-0.034	-0.030	-0.028	-0.024	-0.021	-0.016	-0.012	-0.006	-0.002	0.004	0.009	0.015	0.022	0.028	0.034	0.041	0.049	0.056	0.064	0.071	0.079	0.088	0.095	0.104	0.111	0.119	0.126	0.135	0.141	0.150	0.156	0.164	0.170	0.178	0.184	0.190	0.196	0.201	0.206	0.211	0.216	0.219	0.222	0.226	0.229	0.231	0.232	0.235	0.236	0.236	0.236	0.236	0.235	0.235	0.234	0.231	0.229	0.228	0.224	0.221	0.218	0.214	0.210	0.205	0.201	0.196	0.191	0.186	0.181	0.175	0.169	0.164	0.158	0.150	0.144	0.138	0.131	0.125	0.119	0.111	0.105	0.098	0.091	0.084	0.076	0.070	0.062	0.055	0.048	0.042	0.035	0.028	0.020	0.012	0.005	-0.004	-0.011	-0.019	-0.026	-0.034	-0.042	-0.050	-0.058	-0.066	-0.074	-0.081	-0.089	-0.098	-0.105	-0.112	-0.121	-0.129	-0.136	-0.144	-0.151	-0.159	-0.166	-0.174	-0.181	-0.189	-0.196	-0.202	-0.210	-0.218	-0.222	-0.230	-0.236	-0.242	-0.248	-0.254	-0.259	-0.265	-0.270	-0.275	-0.280	-0.284	-0.288	-0.292	-0.296	-0.300	-0.304	-0.308	-0.311	-0.315	-0.318	-0.321	-0.325	-0.326	-0.329	-0.331	-0.334	-0.335	-0.339	-0.340	-0.341	-0.342	-0.345	-0.346	-0.349	-0.349	-0.350	-0.351	-0.352	-0.354	-0.354	-0.356	-0.356	-0.358	-0.359	-0.359	-0.359	-0.360	-0.361	-0.360	-0.361	-0.362	-0.361	-0.362	-0.362	-0.361	-0.362	-0.362	-0.362	-0.361	-0.361	-0.361	-0.360	-0.360	-0.359	-0.359	-0.358	-0.358	-0.355	-0.355	-0.352	-0.351	-0.350	-0.349	-0.346	-0.345	-0.344	-0.341	-0.339	-0.338	-0.335	-0.332	-0.330	-0.326	-0.325	-0.321	-0.319	-0.315	-0.311	-0.309	-0.305	-0.301	-0.296	-0.292	-0.289	-0.284	-0.279	-0.274	-0.269	-0.262	-0.258	-0.251	-0.246	-0.239	-0.234	-0.226	-0.219	-0.211	-0.202	-0.195	-0.188	-0.179	-0.169	-0.160	-0.150	-0.141	-0.130	-0.120	-0.109	-0.098	-0.086	-0.075	-0.064	-0.050	-0.039	-0.026	-0.014	0.000	0.012	0.026	0.040	0.054	0.066	0.080	0.094	0.108	0.122	0.136	0.150	0.164	0.179	0.192	0.206	0.220	0.234	0.248	0.262	0.276	0.289	0.302	0.315	0.328	0.341	0.355	0.368	0.380	0.391	0.404	0.416	0.428	0.441	0.452	0.464	0.476	0.488	0.499	0.511	0.522	0.535	0.546	0.559	0.570	0.581	0.594	0.606	0.619	0.630	0.642	0.655	0.668	0.681	0.694	0.706	0.720	0.734	0.748	0.761	0.776	0.790	0.805	0.820	0.835	0.850	0.864	0.880	0.896	0.912	0.929	0.944	0.960	0.976	0.992	1.009	1.025	1.041	1.058	1.075	1.091	1.108	1.124	1.140	1.156	1.172	1.189	1.204	1.219	1.234	1.250	1.265	1.280	1.295	1.309	1.324	1.336	1.351	1.364	1.378	1.390	1.402	1.415	1.426	1.438	1.449	1.459	1.470	1.480	1.489	1.499	1.508	1.516	1.524	1.532	1.540	1.546	1.554	1.559	1.566	1.571	1.576	1.581	1.586	1.589	1.592	1.596	1.600	1.602	1.602	1.605	1.606	1.608	1.609	1.609	1.608	1.608	1.606	1.605	1.604	1.601	1.599	1.598	1.594	1.591	1.588	1.584	1.578	1.574	1.569	1.564	1.559	1.552	1.548	1.541	1.535	1.528	1.520	1.514	1.506	1.500	1.491	1.484	1.476	1.468	1.460	1.451	1.444	1.435	1.428	1.419	1.410	1.402	1.394	1.386	1.378	1.369	1.360	1.352	1.344	1.336	1.329	1.320	1.312	1.305	1.298	1.291	1.284	1.276	1.270	1.264	1.256	1.250	1.244	1.238	1.232	1.228	1.222	1.218	1.214	1.208	1.204	1.199	1.196	1.192	1.189	1.185	1.182	1.179	1.178	1.175	1.174	1.171	1.170	1.169	1.168	1.168	1.165	1.165	1.165	1.165	1.164	1.165	1.165	1.165	1.166	1.166	1.168	1.170	1.170	1.171	1.172	1.174	1.175	1.176	1.179	1.180	1.182	1.184	1.185	1.188	1.189	1.190	1.192	1.195	1.198	1.199	1.201	1.204	1.205	1.208	1.210	1.211	1.215	1.216	1.219	1.221	1.225	1.228	1.230	1.232	1.236	1.239	1.241	1.245	1.248	1.251	1.255	1.259	1.262	1.268	1.271	1.275	1.280	1.285	1.289	1.294	1.300	1.305	1.310	1.316	1.321	1.329	1.334	1.340	1.346	1.354	1.360	1.366	1.374	1.381	1.389	1.396	1.404	1.412	1.420	1.428	1.435	1.444	1.452	1.460	1.469	1.476	1.485	1.495	1.502	1.511	1.520	1.529	1.538	1.546	1.555	1.564	1.571	1.580	1.588	1.596	1.605	1.612	1.621	1.629	1.636	1.644	1.651	1.659	1.666	1.672	1.680	1.686	1.692	1.698	1.704	1.709	1.715	1.720	1.724	1.729	1.732	1.735	1.739	1.742	1.744	1.746	1.748	1.750	1.750	1.751	1.750	1.750	1.749	1.748	1.745	1.742	1.740	1.735	1.732	1.728	1.722	1.716	1.710	1.704	1.696	1.690	1.681	1.672	1.664	1.655	1.645	1.636	1.625	1.615	1.604	1.592	1.581	1.570	1.559	1.548	1.535	1.524	1.511	1.499	1.488	1.475	1.464	1.451	1.440	1.430	1.418	1.408	1.396	1.385	1.375	1.366	1.356	1.348	1.340	1.331	1.324	1.315	1.309	1.302	1.296	1.291	1.286	1.282	1.279	1.275	1.271	1.269	1.268	1.265	1.264	1.264	1.262	1.264	1.264	1.265	1.266	1.269	1.270	1.272	1.275	1.279	1.281	1.285	1.289	1.294	1.298	1.301	1.306	1.310	1.315	1.320	1.324	1.330	1.335	1.339	1.345	1.349	1.354	1.359	1.364	1.368	1.372	1.376	1.380	1.385	1.390	1.394	1.395	1.399	1.402	1.405	1.408	1.410	1.411	1.412	1.415	1.416	1.416	1.416	1.416	1.416	1.415	1.412	1.412	1.410	1.406	1.404	1.400	1.396	1.391	1.388	1.382	1.375	1.370	1.362	1.356	1.349	1.340	1.332	1.322	1.314	1.304	1.294	1.284	1.272	1.261	1.251	1.239	1.226	1.215	1.201	1.189	1.175	1.161	1.149	1.135	1.121	1.108	1.094	1.080	1.065	1.051	1.038	1.025	1.009	0.995	0.981	0.969	0.955	0.941	0.929	0.914	0.901	0.889	0.876	0.862	0.851	0.840	0.826	0.815	0.805	0.792	0.782	0.771	0.761	0.751	0.741	0.732	0.722	0.714	0.704	0.696	0.688	0.680	0.671	0.665	0.658	0.650	0.644	0.636	0.631	0.625	0.620	0.614	0.609	0.604	0.600	0.596	0.591	0.588	0.585	0.582	0.580	0.578	0.575	0.574	0.572	0.571	0.571	0.571	0.571	0.571	0.572	0.574	0.575	0.578	0.580	0.582	0.585	0.589	0.594	0.596	0.601	0.608	0.611	0.618	0.622	0.629	0.635	0.641	0.648	0.654	0.661	0.668	0.675	0.682	0.690	0.696	0.705	0.711	0.718	0.725	0.731	0.739	0.744	0.750	0.756	0.761	0.768	0.772	0.778	0.780	0.785	0.788	0.791	0.792	0.794	0.796	0.796	0.795	0.795	0.795	0.792	0.791	0.789	0.784	0.780	0.775	0.770	0.764	0.758	0.750	0.742	0.734	0.725	0.715	0.705	0.694	0.682	0.671	0.659	0.646	0.632	0.619	0.605	0.591	0.576	0.562	0.546	0.531	0.516	0.500	0.484	0.468	0.450	0.434	0.418	0.400	0.384	0.366	0.349	0.331	0.314	0.299	0.281	0.264	0.246	0.230	0.214	0.198	0.181	0.164	0.148	0.134	0.118	0.101	0.086	0.071	0.056	0.041	0.026	0.014	-0.001	-0.014	-0.028	-0.040	-0.052	-0.065	-0.076	-0.088	-0.099	-0.110	-0.120	-0.130	-0.140	-0.149	-0.156	-0.165	-0.172	-0.180	-0.186	-0.192	-0.200	-0.204	-0.209	-0.212	-0.215	-0.219	-0.221	-0.222	-0.222	-0.224	-0.222	-0.222	-0.220	-0.218	-0.214	-0.210	-0.205	-0.200	-0.194	-0.186	-0.180	-0.171	-0.161	-0.151	-0.141	-0.129	-0.116	-0.102	-0.089	-0.075	-0.059	-0.042	-0.025	-0.009	0.010	0.029	0.049	0.069	0.089	0.111	0.132	0.155	0.178	0.201	0.225	0.248	0.272	0.298	0.321	0.346	0.371	0.396	0.421	0.446	0.471	0.496	0.521	0.545	0.570	0.594	0.618	0.641	0.665	0.686	0.709	0.730	0.751	0.771	0.791	0.809	0.828	0.845	0.861	0.878	0.892	0.909	0.922	0.935	0.946	0.959	0.969	0.979	0.988	0.995	1.004	1.010	1.018	1.022	1.028	1.030	1.034	1.036	1.039	1.040	1.041	1.042	1.042	1.042	1.041	1.041	1.040	1.039	1.038	1.036	1.034	1.032	1.030	1.028	1.025	1.022	1.020	1.019	1.016	1.014	1.011	1.011	1.009	1.006	1.006	1.005	1.004	1.004	1.002	1.002	1.002	1.002	1.004	1.004	1.004	1.005	1.006	1.008	1.009	1.011	1.012	1.015	1.016	1.019	1.021	1.024	1.026	1.029	1.031	1.034	1.036	1.039	1.040	1.044	1.046	1.048	1.050	1.052	1.055	1.056	1.058	1.060	1.061	1.062	1.062	1.064	1.065	1.065	1.066	1.066	1.066	1.066	1.066	1.066	1.065	1.065	1.064	1.062	1.061	1.060	1.059	1.058	1.055	1.055	1.052	1.051	1.049	1.048	1.045	1.044	1.041	1.041	1.039	1.038	1.038	1.035	1.035	1.034	1.031	1.031	1.030	1.030	1.029	1.030	1.030	1.030	1.030	1.031	1.032	1.034	1.035	1.036	1.039	1.041	1.042	1.045	1.048	1.051	1.055	1.058	1.060	1.064	1.068	1.072	1.078	1.081	1.086	1.090	1.095	1.100	1.104	1.109	1.114	1.119	1.124	1.128	1.132	1.138	1.142	1.148	1.152	1.156	1.161	1.165	1.170	1.172	1.178	1.180	1.184	1.188	1.190	1.194	1.195	1.198	1.201	1.202	1.204	1.206	1.209	1.210	1.211	1.210	1.211	1.212	1.212	1.214	1.214	1.214	1.214	1.214	1.212	1.212	1.212	1.211	1.210	1.210	1.209	1.208	1.206	1.205	1.204	1.201	1.200	1.199	1.198	1.195	1.194	1.191	1.189	1.186	1.184	1.181	1.179	1.175	1.172	1.169	1.168	1.162	1.159	1.155	1.151	1.148	1.144	1.138	1.134	1.129	1.122	1.118	1.112	1.106	1.100	1.094	1.086	1.080	1.071	1.065	1.058	1.049	1.041	1.032	1.025	1.015	1.006	0.998	0.989	0.980	0.970	0.961	0.951	0.942	0.932	0.922	0.914	0.904	0.894	0.885	0.876	0.866	0.856	0.848	0.840	0.831	0.822	0.815	0.808	0.799	0.791	0.785	0.778	0.771	0.766	0.760	0.754	0.749	0.744	0.740	0.736	0.731	0.728	0.724	0.721	0.719	0.716	0.714	0.711	0.710	0.709	0.708	0.706	0.705	0.705	0.705	0.704	0.705	0.705	0.705	0.704	0.704	0.705	0.705	0.705	0.705	0.705	0.705	0.705	0.705	0.705	0.704	0.704	0.702	0.702	0.701	0.700	0.699	0.696	0.695	0.692	0.690	0.688	0.684	0.681	0.679	0.675	0.671	0.669	0.664	0.659	0.655	0.650	0.646	0.641	0.636	0.631	0.626	0.620	0.614	0.609	0.602	0.598	0.592	0.585	0.579	0.572	0.568	0.561	0.556	0.550	0.544	0.539	0.531	0.525	0.521	0.515	0.509	0.502	0.498	0.492	0.488	0.481	0.476	0.471	0.468	0.462	0.458	0.452	0.449	0.445	0.440	0.438	0.432	0.429	0.426	0.422	0.419	0.416	0.412	0.411	0.409	0.406	0.405	0.402	0.401	0.399	0.399	0.399	0.398	0.398	0.396	0.395	0.396	0.396	0.396	0.396	0.399	0.399	0.400	0.401	0.401	0.402	0.405	0.406	0.409	0.410	0.411	0.414	0.415	0.418	0.420	0.421	0.424	0.425	0.428	0.430	0.431	0.431	0.434	0.436	0.436	0.438	0.440	0.441	0.440	0.441	0.442	0.442	0.442	0.442	0.442	0.441	0.441	0.440	0.439	0.438	0.436	0.435	0.432	0.430	0.429	0.426	0.425	0.422	0.420	0.419	0.415	0.412	0.410	0.408	0.405	0.401	0.399	0.398	0.394	0.391	0.388	0.386	0.384	0.381	0.379	0.378	0.375	0.374	0.372	0.370	0.369	0.368	0.365	0.364	0.364	0.361	0.361	0.360	0.360	0.359	0.358	0.356	0.356	0.355	0.354	0.352	0.351	0.350	0.350	0.348	0.346	0.345	0.342	0.340	0.339	0.336	0.332	0.330	0.328	0.324	0.320	0.316	0.312	0.308	0.302	0.298	0.291	0.286	0.280	0.274	0.266	0.260	0.252	0.242	0.235	0.226	0.218	0.209	0.200	0.190	0.180	0.171	0.161	0.150	0.140	0.129	0.118	0.108	0.096	0.085	0.074	0.062	0.050	0.040	0.029	0.016	0.005	-0.006	-0.018	-0.029	-0.039	-0.050	-0.061	-0.071	-0.082	-0.091	-0.101	-0.111	-0.120	-0.130	-0.139	-0.146	-0.155	-0.164	-0.170	-0.178	-0.185	-0.190	-0.198	-0.202	-0.209	-0.212	-0.218	-0.221	-0.224	-0.228	-0.230	-0.232	-0.234	-0.235	-0.236	-0.236	-0.236	-0.235	-0.235	-0.232	-0.230	-0.228	-0.224	-0.220	-0.218	-0.211	-0.206	-0.202	-0.196	-0.190	-0.184	-0.178	-0.169	-0.161	-0.154	-0.146	-0.138	-0.129	-0.121	-0.111	-0.102	-0.092	-0.084	-0.075	-0.065	-0.055	-0.046	-0.036	-0.028	-0.019	-0.009	0.000	0.009	0.018	0.025	0.034	0.041	0.049	0.055	0.064	0.070	0.075	0.081	0.086	0.092	0.096	0.101	0.104	0.108	0.110	0.112	0.115	0.116	0.118	0.119	0.119	0.119	0.118	0.118	0.115	0.114	0.114	0.111	0.108	0.105	0.102	0.099	0.096	0.092	0.090	0.085	0.082	0.078	0.075	0.070	0.068	0.062	0.060	0.056	0.052	0.049	0.046	0.044	0.040	0.038	0.035	0.032	0.030	0.029	0.028	0.025	0.024	0.022	0.022	0.021	0.021	0.020	0.020	0.020	0.021	0.021	0.021	0.024	0.024	0.025	0.026	0.028	0.029	0.031	0.032	0.034	0.035	0.036	0.038	0.039	0.040	0.042	0.044	0.044	0.045	0.046	0.048	0.048	0.049	0.048	0.049	0.049	0.049	0.048	0.048	0.046	0.045	0.045	0.042	0.041	0.041	0.039	0.038	0.035	0.034	0.031	0.030	0.026	0.025	0.022	0.020	0.018	0.015	0.014	0.010	0.009	0.006	0.005	0.002	0.000	-0.002	-0.002	-0.004	-0.006	-0.008	-0.009	-0.009	-0.010	-0.011	-0.011	-0.011	-0.011	-0.011	-0.012	-0.011	-0.011	-0.009	-0.009	-0.006	-0.005	-0.004	-0.002	0.000	0.001	0.004	0.008	0.009	0.012	0.015	0.018	0.021	0.024	0.028	0.031	0.035	0.038	0.042	0.046	0.050	0.054	0.058	0.062	0.068	0.071	0.076	0.081	0.086	0.091	0.095	0.100	0.105	0.111	0.116	0.121	0.128	0.132	0.139	0.144	0.150	0.156	0.160	0.166	0.172	0.179	0.185	0.190	0.198	0.204	0.209	0.216	0.222	0.228	0.234	0.240	0.248	0.252	0.260	0.265	0.271	0.278	0.284	0.289	0.295	0.300	0.306	0.312	0.318	0.322	0.328	0.334	0.338	0.341	0.348	0.351	0.355	0.360	0.362	0.366	0.370	0.372	0.375	0.379	0.381	0.382	0.386	0.388	0.389	0.391	0.391	0.394	0.394	0.395	0.396	0.395	0.395	0.396	0.396	0.395	0.395	0.395	0.394	0.392	0.391	0.390	0.390	0.388	0.388	0.385	0.382	0.381	0.380	0.378	0.376	0.375	0.372	0.370	0.368	0.365	0.362	0.361	0.359	0.355	0.352	0.350	0.346	0.342	0.340	0.338	0.334	0.330	0.326	0.322	0.318	0.314	0.310	0.306	0.301	0.296	0.290	0.285	0.280	0.274	0.268	0.261	0.255	0.249	0.241	0.234	0.226	0.218	0.210	0.201	0.194	0.184	0.175	0.165	0.156	0.146	0.136	0.125	0.115	0.104	0.094	0.081	0.071	0.059	0.048	0.035	0.024	0.011	-0.001	-0.012	-0.025	-0.038	-0.050	-0.062	-0.075	-0.088	-0.100	-0.112	-0.125	-0.136	-0.149	-0.161	-0.172	-0.184	-0.195	-0.206	-0.218	-0.229	-0.239	-0.249	-0.260	-0.270	-0.279	-0.288	-0.298	-0.306	-0.315	-0.324	-0.331	-0.339	-0.346	-0.352	-0.360	-0.366	-0.372	-0.379	-0.385	-0.390	-0.395	-0.400	-0.405	-0.410	-0.415	-0.419	-0.422	-0.428	-0.431	-0.435	-0.439	-0.442	-0.446	-0.449	-0.452	-0.456	-0.459	-0.462	-0.465	-0.469	-0.472	-0.476	-0.479	-0.482	-0.486	-0.489	-0.492	-0.495	-0.499	-0.502	-0.505	-0.509	-0.511	-0.515	-0.518	-0.520	-0.522	-0.526	-0.529	-0.531	-0.534	-0.535	-0.536	-0.539	-0.539	-0.540	-0.540	-0.540	-0.540	-0.540	-0.539	-0.538	-0.534	-0.532	-0.529	-0.525	-0.521	-0.518	-0.511	-0.506	-0.500	-0.494	-0.485	-0.478	-0.469	-0.460	-0.450	-0.440	-0.429	-0.416	-0.405	-0.392	-0.380	-0.366	-0.351	-0.338	-0.322	-0.308	-0.291	-0.275	-0.259	-0.242	-0.225	-0.206	-0.190	-0.171	-0.155	-0.136	-0.119	-0.100	-0.081	-0.064	-0.045	-0.028	-0.010	0.009	0.026	0.044	0.061	0.078	0.095	0.111	0.128	0.144	0.159	0.175	0.190	0.205	0.219	0.232	0.246	0.260	0.271	0.284	0.296	0.308	0.319	0.329	0.340	0.351	0.360	0.369	0.379	0.388	0.398	0.405	0.415	0.422	0.430	0.439	0.445	0.454	0.461	0.469	0.476	0.484	0.491	0.499	0.506	0.515	0.522	0.530	0.539	0.548	0.555	0.564	0.574	0.582	0.591	0.601	0.611	0.621	0.631	0.642	0.652	0.664	0.675	0.688	0.699	0.711	0.722	0.735	0.748	0.760	0.772	0.786	0.799	0.811	0.825	0.838	0.850	0.864	0.876	0.889	0.901	0.912	0.925	0.936	0.949	0.959	0.971	0.981	0.990	1.000	1.010	1.019	1.028	1.034	1.041	1.049	1.055	1.060	1.064	1.069	1.071	1.075	1.078	1.080	1.080	1.081	1.081	1.080	1.080	1.078	1.075	1.072	1.069	1.065	1.061	1.056	1.051	1.046	1.039	1.034	1.026	1.020	1.012	1.005	0.998	0.989	0.981	0.972	0.964	0.956	0.948	0.939	0.929	0.920	0.911	0.902	0.895	0.886	0.878	0.869	0.860	0.852	0.844	0.835	0.828	0.819	0.810	0.801	0.794	0.785	0.778	0.769	0.761	0.752	0.745	0.736	0.728	0.719	0.711	0.702	0.692	0.684	0.674	0.665	0.656	0.645	0.635	0.625	0.612	0.602	0.591	0.579	0.568	0.554	0.541	0.529	0.514	0.500	0.486	0.472	0.456	0.441	0.426	0.409	0.394	0.376	0.360	0.342	0.324	0.308	0.289	0.271	0.252	0.234	0.215	0.196	0.178	0.158	0.140	0.121	0.101	0.082	0.064	0.045	0.026	0.008	-0.010	-0.029	-0.046	-0.064	-0.081	-0.099	-0.115	-0.132	-0.148	-0.164	-0.180	-0.194	-0.210	-0.225	-0.238	-0.251	-0.265	-0.278	-0.290	-0.301	-0.314	-0.325	-0.336	-0.348	-0.358	-0.368	-0.378	-0.386	-0.396	-0.405	-0.412	-0.421	-0.429	-0.438	-0.445	-0.452	-0.460	-0.468	-0.474	-0.481	-0.488	-0.495	-0.501	-0.509	-0.515	-0.522	-0.529	-0.536	-0.542	-0.549	-0.555	-0.562	-0.569	-0.576	-0.584	-0.591	-0.599	-0.605	-0.612	-0.620	-0.628	-0.635	-0.642	-0.650	-0.656	-0.664	-0.671	-0.679	-0.686	-0.694	-0.700	-0.708	-0.715	-0.721	-0.729	-0.735	-0.741	-0.749	-0.755	-0.760	-0.766	-0.772	-0.778	-0.784	-0.788	-0.792	-0.798	-0.802	-0.806	-0.811	-0.814	-0.818	-0.821	-0.824	-0.828	-0.830	-0.832	-0.835	-0.838	-0.839	-0.841	-0.842	-0.845	-0.846	-0.849	-0.850	-0.851	-0.852	-0.852	-0.855	-0.856	-0.856	-0.859	-0.860	-0.860	-0.862	-0.862	-0.864	-0.865	-0.866	-0.868	-0.869	-0.870	-0.871	-0.871	-0.872	-0.874	-0.875	-0.875	-0.878	-0.878	-0.878	-0.879	-0.878	-0.879	-0.878	-0.878	-0.878	-0.876	-0.875	-0.874	-0.872	-0.871	-0.869	-0.865	-0.862	-0.859	-0.855	-0.851	-0.846	-0.841	-0.836	-0.829	-0.822	-0.816	-0.809	-0.800	-0.792	-0.785	-0.775	-0.766	-0.756	-0.746	-0.736	-0.725	-0.714	-0.701	-0.690	-0.678	-0.666	-0.654	-0.640	-0.628	-0.615	-0.601	-0.588	-0.575	-0.561	-0.548	-0.534	-0.520	-0.506	-0.494	-0.480	-0.468	-0.455	-0.441	-0.429	-0.416	-0.405	-0.391	-0.380	-0.369	-0.358	-0.346	-0.336	-0.325	-0.316	-0.306	-0.298	-0.289	-0.279	-0.271	-0.264	-0.255	-0.249	-0.241	-0.234	-0.228	-0.221	-0.216	-0.210	-0.205	-0.200	-0.195	-0.189	-0.185	-0.180	-0.176	-0.172	-0.168	-0.164	-0.161	-0.158	-0.152	-0.149	-0.146	-0.142	-0.139	-0.135	-0.131	-0.128	-0.124	-0.120	-0.116	-0.111	-0.108	-0.104	-0.100	-0.094	-0.090	-0.085	-0.081	-0.075	-0.071	-0.066	-0.061	-0.055	-0.050	-0.045	-0.039	-0.034	-0.028	-0.022	-0.018	-0.012	-0.006	0.000	0.005	0.011	0.015	0.021	0.026	0.031	0.035	0.040	0.045	0.049	0.052	0.056	0.059	0.061	0.064	0.066	0.069	0.069	0.071	0.071	0.071	0.072	0.070	0.070	0.069	0.066	0.064	0.061	0.058	0.054	0.050	0.045	0.040	0.034	0.029	0.022	0.016	0.010	0.002	-0.006	-0.012	-0.021	-0.029	-0.038	-0.045	-0.054	-0.062	-0.070	-0.079	-0.088	-0.095	-0.102	-0.111	-0.119	-0.126	-0.132	-0.141	-0.148	-0.154	-0.160	-0.164	-0.170	-0.175	-0.179	-0.181	-0.185	-0.188	-0.189	-0.191	-0.191	-0.192	-0.192	-0.191	-0.190	-0.189	-0.186	-0.182	-0.179	-0.175	-0.170	-0.165	-0.159	-0.152	-0.146	-0.139	-0.131	-0.124	-0.115	-0.106	-0.098	-0.088	-0.079	-0.068	-0.058	-0.046	-0.035	-0.024	-0.014	-0.002	0.010	0.022	0.034	0.045	0.059	0.070	0.082	0.095	0.108	0.121	0.134	0.146	0.158	0.171	0.184	0.196	0.209	0.222	0.235	0.248	0.260	0.271	0.284	0.296	0.309	0.320	0.331	0.342	0.354	0.365	0.376	0.388	0.396	0.408	0.418	0.426	0.435	0.445	0.452	0.460	0.468	0.474	0.481	0.486	0.492	0.498	0.501	0.504	0.507	0.510	0.511	0.511	0.512	0.511	0.511	0.509	0.506	0.502	0.499	0.494	0.489	0.482	0.475	0.469	0.460	0.451	0.441	0.431	0.420	0.409	0.396	0.385	0.371	0.359	0.344	0.330	0.315	0.300	0.286	0.269	0.254	0.239	0.222	0.205	0.190	0.174	0.158	0.141	0.125	0.110	0.094	0.078	0.062	0.048	0.031	0.018	0.002	-0.012	-0.026	-0.039	-0.054	-0.066	-0.079	-0.091	-0.104	-0.116	-0.126	-0.138	-0.149	-0.159	-0.169	-0.179	-0.190	-0.199	-0.208	-0.216	-0.225	-0.232	-0.241	-0.250	-0.258	-0.266	-0.274	-0.281	-0.288	-0.296	-0.302	-0.311	-0.319	-0.325	-0.332	-0.339	-0.346	-0.354	-0.361	-0.368	-0.375	-0.382	-0.389	-0.396	-0.404	-0.410	-0.418	-0.425	-0.431	-0.439	-0.446	-0.452	-0.459	-0.466	-0.472	-0.480	-0.486	-0.492	-0.499	-0.505	-0.512	-0.519	-0.525	-0.530	-0.536	-0.542	-0.548	-0.552	-0.559	-0.564	-0.570	-0.575	-0.580	-0.585	-0.590	-0.595	-0.600	-0.604	-0.609	-0.614	-0.618	-0.621	-0.626	-0.630	-0.634	-0.639	-0.644	-0.648	-0.651	-0.655	-0.659	-0.662	-0.666	-0.671	-0.675	-0.679	-0.681	-0.685	-0.689	-0.692	-0.696	-0.700	-0.702	-0.706	-0.709	-0.712	-0.716	-0.719	-0.722	-0.725	-0.728	-0.730	-0.732	-0.734	-0.738	-0.739	-0.741	-0.741	-0.744	-0.744	-0.745	-0.745	-0.746	-0.748	-0.746	-0.746	-0.746	-0.745	-0.745	-0.742	-0.741	-0.740	-0.738	-0.736	-0.732	-0.730	-0.728	-0.724	-0.720	-0.718	-0.714	-0.710	-0.706	-0.701	-0.698	-0.692	-0.689	-0.684	-0.678	-0.674	-0.669	-0.664	-0.659	-0.654	-0.649	-0.644	-0.640	-0.635	-0.630	-0.625	-0.621	-0.618	-0.614	-0.609	-0.605	-0.601	-0.598	-0.594	-0.590	-0.588	-0.584	-0.580	-0.579	-0.576	-0.572	-0.571	-0.569	-0.566	-0.565	-0.562	-0.560	-0.559	-0.558	-0.555	-0.554	-0.552	-0.551	-0.550	-0.549	-0.546	-0.545	-0.545	-0.542	-0.541	-0.540	-0.539	-0.536	-0.535	-0.534	-0.532	-0.530	-0.528	-0.525	-0.524	-0.521	-0.519	-0.516	-0.515	-0.512	-0.509	-0.507	-0.504	-0.502	-0.500	-0.498	-0.495	-0.491	-0.489	-0.485	-0.482	-0.480	-0.478	-0.474	-0.471	-0.469	-0.465	-0.462	-0.459	-0.458	-0.454	-0.451	-0.449	-0.446	-0.442	-0.440	-0.438	-0.435	-0.432	-0.430	-0.428	-0.424	-0.422	-0.420	-0.418	-0.414	-0.412	-0.410	-0.406	-0.405	-0.402	-0.399	-0.396	-0.394	-0.391	-0.389	-0.386	-0.384	-0.380	-0.378	-0.375	-0.371	-0.369	-0.366	-0.364	-0.361	-0.359	-0.355	-0.352	-0.350	-0.348	-0.345	-0.344	-0.340	-0.338	-0.336	-0.334	-0.332	-0.331	-0.329	-0.329	-0.326	-0.326	-0.325	-0.325	-0.324	-0.324	-0.325	-0.324	-0.325	-0.325	-0.326	-0.328	-0.329	-0.330	-0.330	-0.331	-0.334	-0.335	-0.336	-0.339	-0.339	-0.341	-0.342	-0.344	-0.345	-0.346	-0.348	-0.349	-0.349	-0.349	-0.349	-0.349	-0.349	-0.348	-0.346	-0.344	-0.342	-0.340	-0.336	-0.332	-0.329	-0.324	-0.318	-0.312	-0.306	-0.298	-0.290	-0.281	-0.274	-0.264	-0.254	-0.242	-0.231	-0.220	-0.208	-0.194	-0.180	-0.166	-0.152	-0.138	-0.121	-0.106	-0.090	-0.074	-0.056	-0.040	-0.022	-0.006	0.012	0.030	0.048	0.066	0.082	0.101	0.119	0.138	0.154	0.171	0.189	0.205	0.222	0.239	0.254	0.270	0.285	0.300	0.315	0.328	0.342	0.355	0.368	0.379	0.390	0.401	0.411	0.421	0.430	0.439	0.446	0.454	0.461	0.469	0.474	0.479	0.484	0.488	0.492	0.495	0.499	0.500	0.502	0.504	0.504	0.505	0.505	0.505	0.505	0.505	0.504	0.502	0.501	0.500	0.498	0.496	0.494	0.491	0.489	0.486	0.484	0.481	0.479	0.476	0.474	0.470	0.468	0.465	0.462	0.461	0.459	0.456	0.454	0.451	0.450	0.446	0.445	0.442	0.441	0.439	0.438	0.436	0.434	0.434	0.431	0.430	0.428	0.428	0.425	0.424	0.422	0.421	0.420	0.418	0.416	0.414	0.414	0.411	0.410	0.408	0.406	0.402	0.401	0.399	0.396	0.394	0.391	0.388	0.386	0.381	0.379	0.376	0.371	0.369	0.364	0.360	0.355	0.350	0.345	0.340	0.334	0.329	0.322	0.316	0.310	0.304	0.298	0.290	0.282	0.275	0.268	0.259	0.251	0.242	0.234	0.226	0.216	0.208	0.198	0.189	0.179	0.169	0.159	0.149	0.138	0.128	0.118	0.108	0.096	0.085	0.074	0.064	0.052	0.041	0.031	0.020	0.009	-0.001	-0.012	-0.022	-0.032	-0.042	-0.054	-0.062	-0.072	-0.082	-0.091	-0.100	-0.109	-0.118	-0.126	-0.134	-0.141	-0.149	-0.154	-0.161	-0.168	-0.172	-0.178	-0.182	-0.188	-0.190	-0.195	-0.199	-0.201	-0.204	-0.205	-0.206	-0.209	-0.209	-0.210	-0.210	-0.210	-0.210	-0.209	-0.209	-0.208	-0.206	-0.205	-0.204	-0.201	-0.200	-0.198	-0.196	-0.194	-0.192	-0.190	-0.189	-0.186	-0.185	-0.182	-0.181	-0.180	-0.179	-0.178	-0.176	-0.176	-0.176	-0.176	-0.176	-0.178	-0.179	-0.180	-0.181	-0.185	-0.186	-0.189	-0.192	-0.195	-0.199	-0.204	-0.208	-0.211	-0.216	-0.221	-0.226	-0.234	-0.239	-0.245	-0.250	-0.258	-0.264	-0.270	-0.278	-0.284	-0.291	-0.298	-0.306	-0.312	-0.320	-0.326	-0.334	-0.341	-0.349	-0.356	-0.362	-0.369	-0.376	-0.382	-0.390	-0.396	-0.402	-0.409	-0.415	-0.420	-0.428	-0.432	-0.439	-0.445	-0.450	-0.455	-0.460	-0.466	-0.470	-0.476	-0.481	-0.486	-0.490	-0.496	-0.501	-0.506	-0.511	-0.516	-0.521	-0.526	-0.531	-0.536	-0.542	-0.548	-0.552	-0.558	-0.564	-0.569	-0.575	-0.580	-0.585	-0.592	-0.598	-0.604	-0.610	-0.616	-0.621	-0.628	-0.635	-0.640	-0.646	-0.652	-0.659	-0.665	-0.672	-0.678	-0.685	-0.691	-0.698	-0.704	-0.710	-0.716	-0.722	-0.728	-0.735	-0.740	-0.746	-0.751	-0.756	-0.762	-0.769	-0.772	-0.779	-0.784	-0.788	-0.794	-0.798	-0.802	-0.808	-0.812	-0.816	-0.821	-0.825	-0.829	-0.834	-0.838	-0.842	-0.846	-0.851	-0.854	-0.859	-0.864	-0.868	-0.871	-0.875	-0.880	-0.884	-0.889	-0.892	-0.898	-0.902	-0.906	-0.910	-0.915	-0.919	-0.922	-0.926	-0.931	-0.936	-0.940	-0.944	-0.946	-0.950	-0.954	-0.958	-0.961	-0.965	-0.966	-0.970	-0.971	-0.974	-0.975	-0.978	-0.979	-0.979	-0.980	-0.980	-0.980	-0.980	-0.978	-0.976	-0.975	-0.972	-0.970	-0.968	-0.964	-0.960	-0.955	-0.949	-0.944	-0.939	-0.932	-0.925	-0.919	-0.912	-0.904	-0.895	-0.888	-0.879	-0.870	-0.861	-0.851	-0.841	-0.831	-0.821	-0.812	-0.801	-0.791	-0.781	-0.770	-0.760	-0.750	-0.740	-0.730	-0.719	-0.710	-0.700	-0.691	-0.681	-0.672	-0.664	-0.654	-0.645	-0.638	-0.630	-0.622	-0.615	-0.609	-0.602	-0.596	-0.591	-0.585	-0.580	-0.576	-0.571	-0.568	-0.565	-0.562	-0.560	-0.558	-0.556	-0.555	-0.554	-0.552	-0.552	-0.554	-0.554	-0.555	-0.555	-0.558	-0.559	-0.562	-0.564	-0.568	-0.570	-0.574	-0.576	-0.581	-0.585	-0.589	-0.594	-0.598	-0.604	-0.609	-0.615	-0.619	-0.625	-0.631	-0.638	-0.642	-0.650	-0.656	-0.662	-0.669	-0.676	-0.684	-0.690	-0.696	-0.704	-0.711	-0.719	-0.725	-0.732	-0.739	-0.746	-0.754	-0.760	-0.769	-0.775	-0.782	-0.790	-0.798	-0.804	-0.811	-0.818	-0.824	-0.831	-0.838	-0.844	-0.850	-0.856	-0.862	-0.869	-0.875	-0.880	-0.885	-0.891	-0.896	-0.901	-0.906	-0.911	-0.916	-0.920	-0.925	-0.930	-0.932	-0.938	-0.941	-0.946	-0.949	-0.952	-0.956	-0.960	-0.962	-0.966	-0.969	-0.972	-0.975	-0.978	-0.981	-0.984	-0.986	-0.990	-0.992	-0.995	-0.998	-1.001	-1.005	-1.006	-1.010	-1.014	-1.016	-1.019	-1.022	-1.026	-1.030	-1.034	-1.038	-1.041	-1.045	-1.049	-1.052	-1.058	-1.060	-1.065	-1.069	-1.072	-1.079	-1.082	-1.086	-1.091	-1.096	-1.100	-1.104	-1.109	-1.112	-1.118	-1.120	-1.125	-1.129	-1.132	-1.135	-1.140	-1.142	-1.145	-1.149	-1.150	-1.151	-1.155	-1.155	-1.158	-1.158	-1.159	-1.160	-1.159	-1.158	-1.158	-1.156	-1.154	-1.154	-1.150	-1.148	-1.144	-1.141	-1.136	-1.131	-1.126	-1.121	-1.116	-1.109	-1.102	-1.095	-1.089	-1.081	-1.071	-1.064	-1.055	-1.046	-1.036	-1.026	-1.018	-1.006	-0.996	-0.986	-0.975	-0.965	-0.954	-0.942	-0.931	-0.921	-0.910	-0.899	-0.889	-0.878	-0.866	-0.856	-0.845	-0.835	-0.825	-0.814	-0.804	-0.795	-0.785	-0.776	-0.768	-0.759	-0.750	-0.742	-0.735	-0.728	-0.721	-0.714	-0.708	-0.702	-0.696	-0.690	-0.686	-0.680	-0.676	-0.672	-0.669	-0.665	-0.661	-0.659	-0.655	-0.654	-0.651	-0.649	-0.646	-0.645	-0.644	-0.641	-0.640	-0.640	-0.639	-0.638	-0.636	-0.635	-0.635	-0.634	-0.632	-0.631	-0.630	-0.630	-0.629	-0.628	-0.626	-0.625	-0.624	-0.622	-0.620	-0.619	-0.618	-0.615	-0.611	-0.610	-0.608	-0.604	-0.601	-0.599	-0.596	-0.592	-0.589	-0.585	-0.581	-0.578	-0.574	-0.570	-0.566	-0.562	-0.558	-0.552	-0.549	-0.545	-0.540	-0.535	-0.531	-0.528	-0.522	-0.518	-0.514	-0.510	-0.506	-0.501	-0.498	-0.494	-0.490	-0.486	-0.484	-0.480	-0.478	-0.475	-0.472	-0.470	-0.466	-0.465	-0.464	-0.462	-0.461	-0.460	-0.459	-0.459	-0.460	-0.459	-0.460	-0.461	-0.462	-0.465	-0.468	-0.469	-0.471	-0.475	-0.479	-0.481	-0.486	-0.490	-0.495	-0.500	-0.505	-0.511	-0.518	-0.522	-0.530	-0.538	-0.544	-0.551	-0.559	-0.566	-0.575	-0.582	-0.591	-0.599	-0.609	-0.616	-0.625	-0.634	-0.642	-0.651	-0.660	-0.669	-0.678	-0.686	-0.694	-0.702	-0.709	-0.716	-0.725	-0.731	-0.738	-0.744	-0.749	-0.755	-0.759	-0.764	-0.768	-0.770	-0.774	-0.775	-0.776	-0.776	-0.778	-0.775	-0.775	-0.772	-0.770	-0.766	-0.762	-0.758	-0.752	-0.745	-0.739	-0.731	-0.722	-0.714	-0.705	-0.694	-0.682	-0.671	-0.659	-0.648	-0.634	-0.620	-0.606	-0.591	-0.576	-0.560	-0.546	-0.530	-0.512	-0.496	-0.480	-0.462	-0.446	-0.429	-0.412	-0.395	-0.379	-0.361	-0.345	-0.330	-0.312	-0.298	-0.281	-0.266	-0.251	-0.236	-0.221	-0.209	-0.195	-0.182	-0.171	-0.159	-0.149	-0.139	-0.129	-0.120	-0.112	-0.104	-0.098	-0.092	-0.086	-0.081	-0.079	-0.075	-0.072	-0.071	-0.070	-0.070	-0.070	-0.072	-0.074	-0.076	-0.080	-0.085	-0.089	-0.094	-0.100	-0.106	-0.114	-0.120	-0.129	-0.136	-0.146	-0.154	-0.164	-0.172	-0.184	-0.194	-0.204	-0.215	-0.225	-0.236	-0.248	-0.258	-0.269	-0.279	-0.290	-0.300	-0.311	-0.321	-0.331	-0.340	-0.350	-0.360	-0.369	-0.378	-0.386	-0.394	-0.400	-0.408	-0.415	-0.420	-0.426	-0.431	-0.435	-0.439	-0.442	-0.445	-0.448	-0.450	-0.451	-0.452	-0.454	-0.452	-0.452	-0.451	-0.450	-0.449	-0.446	-0.445	-0.441	-0.438	-0.435	-0.431	-0.428	-0.424	-0.419	-0.414	-0.410	-0.405	-0.400	-0.395	-0.390	-0.385	-0.380	-0.375	-0.371	-0.365	-0.361	-0.356	-0.352	-0.349	-0.345	-0.341	-0.339	-0.336	-0.332	-0.331	-0.329	-0.328	-0.328	-0.326	-0.326	-0.326	-0.326	-0.328	-0.330	-0.331	-0.334	-0.338	-0.340	-0.342	-0.348	-0.351	-0.356	-0.362	-0.368	-0.374	-0.379	-0.386	-0.394	-0.400	-0.408	-0.415	-0.422	-0.431	-0.440	-0.449	-0.458	-0.466	-0.474	-0.484	-0.492	-0.501	-0.511	-0.519	-0.529	-0.538	-0.546	-0.555	-0.564	-0.572	-0.580	-0.589	-0.596	-0.604	-0.610	-0.618	-0.624	-0.630	-0.636	-0.642	-0.649	-0.652	-0.658	-0.661	-0.665	-0.669	-0.672	-0.675	-0.678	-0.681	-0.682	-0.684	-0.685	-0.686	-0.686	-0.686	-0.688	-0.688	-0.688	-0.686	-0.686	-0.686	-0.684	-0.684	-0.684	-0.682	-0.681	-0.680	-0.680	-0.679	-0.679	-0.679	-0.678	-0.678	-0.678	-0.680	-0.681	-0.681	-0.682	-0.685	-0.686	-0.689	-0.692	-0.695	-0.699	-0.702	-0.708	-0.711	-0.716	-0.722	-0.729	-0.735	-0.742	-0.749	-0.756	-0.764	-0.771	-0.779	-0.789	-0.798	-0.806	-0.815	-0.825	-0.834	-0.844	-0.852	-0.862	-0.872	-0.881	-0.891	-0.901	-0.910	-0.920	-0.929	-0.936	-0.945	-0.954	-0.962	-0.969	-0.978	-0.985	-0.990	-0.998	-1.004	-1.009	-1.012	-1.018	-1.021	-1.025	-1.028	-1.030	-1.031	-1.032	-1.034	-1.034	-1.034	-1.032	-1.032	-1.030	-1.028	-1.024	-1.020	-1.016	-1.011	-1.006	-1.000	-0.994	-0.986	-0.980	-0.972	-0.964	-0.955	-0.946	-0.938	-0.928	-0.918	-0.906	-0.895	-0.884	-0.872	-0.860	-0.849	-0.835	-0.824	-0.810	-0.798	-0.784	-0.769	-0.756	-0.742	-0.729	-0.714	-0.700	-0.686	-0.672	-0.659	-0.644	-0.630	-0.618	-0.602	-0.589	-0.576	-0.562	-0.549	-0.536	-0.525	-0.511	-0.500	-0.489	-0.476	-0.466	-0.455	-0.445	-0.435	-0.425	-0.418	-0.408	-0.400	-0.392	-0.385	-0.379	-0.372	-0.366	-0.361	-0.356	-0.352	-0.349	-0.346	-0.344	-0.341	-0.339	-0.338	-0.336	-0.336	-0.335	-0.336	-0.335	-0.336	-0.338	-0.339	-0.340	-0.342	-0.344	-0.346	-0.348	-0.350	-0.354	-0.355	-0.359	-0.361	-0.362	-0.365	-0.368	-0.370	-0.371	-0.374	-0.376	-0.378	-0.378	-0.379	-0.380	-0.380	-0.381	-0.380	-0.380	-0.379	-0.378	-0.376	-0.374	-0.372	-0.370	-0.366	-0.362	-0.359	-0.356	-0.351	-0.346	-0.341	-0.336	-0.330	-0.325	-0.320	-0.312	-0.306	-0.300	-0.294	-0.286	-0.279	-0.272	-0.265	-0.259	-0.251	-0.245	-0.238	-0.231	-0.225	-0.220	-0.214	-0.208	-0.201	-0.196	-0.191	-0.188	-0.182	-0.180	-0.176	-0.172	-0.170	-0.169	-0.166	-0.166	-0.165	-0.165	-0.166	-0.168	-0.170	-0.171	-0.175	-0.179	-0.182	-0.188	-0.192	-0.199	-0.205	-0.212	-0.220	-0.228	-0.236	-0.245	-0.255	-0.265	-0.275	-0.286	-0.298	-0.309	-0.320	-0.332	-0.345	-0.358	-0.371	-0.384	-0.398	-0.411	-0.424	-0.438	-0.451	-0.465	-0.478	-0.491	-0.505	-0.519	-0.531	-0.544	-0.556	-0.570	-0.581	-0.592	-0.605	-0.616	-0.628	-0.639	-0.649	-0.658	-0.669	-0.676	-0.685	-0.694	-0.701	-0.710	-0.716	-0.722	-0.728	-0.734	-0.739	-0.744	-0.749	-0.752	-0.756	-0.759	-0.762	-0.764	-0.766	-0.768	-0.769	-0.770	-0.771	-0.771	-0.772	-0.772	-0.772	-0.772	-0.771	-0.771	-0.770	-0.769	-0.769	-0.768	-0.766	-0.765	-0.764	-0.762	-0.761	-0.760	-0.760	-0.759	-0.759	-0.758	-0.756	-0.756	-0.758	-0.756	-0.758	-0.756	-0.758	-0.759	-0.760	-0.761	-0.762	-0.765	-0.768	-0.770	-0.771	-0.775	-0.779	-0.782	-0.786	-0.791	-0.794	-0.799	-0.804	-0.810	-0.815	-0.821	-0.826	-0.832	-0.839	-0.846	-0.852	-0.860	-0.868	-0.875	-0.881	-0.890	-0.898	-0.906	-0.914	-0.921	-0.931	-0.939	-0.946	-0.955	-0.964	-0.971	-0.980	-0.989	-0.998	-1.005	-1.014	-1.022	-1.030	-1.038	-1.046	-1.054	-1.061	-1.069	-1.076	-1.082	-1.089	-1.095	-1.101	-1.108	-1.114	-1.119	-1.124	-1.129	-1.134	-1.139	-1.142	-1.146	-1.149	-1.152	-1.155	-1.158	-1.159	-1.161	-1.162	-1.164	-1.164	-1.165	-1.165	-1.164	-1.164	-1.162	-1.161	-1.159	-1.158	-1.155	-1.152	-1.149	-1.146	-1.142	-1.139	-1.134	-1.129	-1.124	-1.119	-1.114	-1.108	-1.101	-1.094	-1.088	-1.081	-1.074	-1.066	-1.059	-1.051	-1.042	-1.035	-1.026	-1.019	-1.009	-1.000	-0.991	-0.980	-0.971	-0.962	-0.954	-0.942	-0.934	-0.922	-0.914	-0.902	-0.894	-0.884	-0.874	-0.864	-0.855	-0.844	-0.835	-0.826	-0.816	-0.808	-0.799	-0.789	-0.781	-0.772	-0.765	-0.756	-0.749	-0.741	-0.734	-0.728	-0.721	-0.715	-0.710	-0.704	-0.699	-0.694	-0.690	-0.685	-0.682	-0.679	-0.676	-0.674	-0.671	-0.669	-0.668	-0.666	-0.666	-0.665	-0.665	-0.665	-0.666	-0.666	-0.669	-0.670	-0.671	-0.674	-0.676	-0.678	-0.680	-0.682	-0.685	-0.689	-0.692	-0.695	-0.699	-0.701	-0.705	-0.708	-0.711	-0.715	-0.718	-0.721	-0.724	-0.726	-0.730	-0.732	-0.735	-0.738	-0.740	-0.742	-0.745	-0.746	-0.749	-0.749	-0.750	-0.751	-0.752	-0.752	-0.754	-0.754	-0.754	-0.754	-0.752	-0.752	-0.751	-0.751	-0.750	-0.749	-0.748	-0.745	-0.745	-0.742	-0.740	-0.738	-0.736	-0.734	-0.731	-0.729	-0.726	-0.724	-0.720	-0.719	-0.715	-0.712	-0.709	-0.706	-0.704	-0.701	-0.698	-0.695	-0.692	-0.689	-0.686	-0.684	-0.679	-0.676	-0.674	-0.670	-0.668	-0.664	-0.661	-0.658	-0.654	-0.651	-0.648	-0.644	-0.641	-0.636	-0.632	-0.629	-0.624	-0.620	-0.616	-0.611	-0.606	-0.601	-0.596	-0.591	-0.586	-0.581	-0.575	-0.569	-0.562	-0.556	-0.549	-0.542	-0.536	-0.528	-0.520	-0.511	-0.504	-0.495	-0.488	-0.478	-0.469	-0.459	-0.449	-0.438	-0.428	-0.416	-0.405	-0.394	-0.381	-0.370	-0.356	-0.344	-0.330	-0.318	-0.304	-0.290	-0.276	-0.262	-0.246	-0.231	-0.216	-0.200	-0.185	-0.169	-0.152	-0.135	-0.119	-0.101	-0.085	-0.069	-0.050	-0.032	-0.015	0.002	0.020	0.039	0.056	0.072	0.091	0.110	0.126	0.145	0.162	0.180	0.196	0.214	0.231	0.248	0.265	0.280	0.298	0.312	0.328	0.342	0.358	0.372	0.385	0.400	0.412	0.425	0.438	0.449	0.460	0.471	0.481	0.490	0.500	0.507	0.516	0.522	0.529	0.535	0.540	0.545	0.549	0.552	0.555	0.558	0.559	0.559	0.560	0.559	0.559	0.556	0.554	0.551	0.548	0.542	0.539	0.534	0.528	0.521	0.514	0.505	0.498	0.489	0.480	0.470	0.460	0.449	0.438	0.426	0.414	0.401	0.388	0.375	0.360	0.348	0.334	0.319	0.304	0.289	0.274	0.259	0.244	0.229	0.212	0.198	0.182	0.166	0.151	0.136	0.120	0.105	0.090	0.076	0.061	0.048	0.034	0.019	0.006	-0.008	-0.019	-0.032	-0.045	-0.056	-0.068	-0.079	-0.090	-0.099	-0.109	-0.119	-0.128	-0.136	-0.144	-0.151	-0.159	-0.166	-0.172	-0.179	-0.185	-0.190	-0.196	-0.200	-0.206	-0.210	-0.215	-0.219	-0.222	-0.226	-0.230	-0.232	-0.236	-0.240	-0.242	-0.246	-0.249	-0.251	-0.254	-0.256	-0.260	-0.262	-0.265	-0.269	-0.271	-0.272	-0.275	-0.279	-0.281	-0.284	-0.288	-0.290	-0.292	-0.295	-0.298	-0.301	-0.304	-0.305	-0.308	-0.310	-0.312	-0.312	-0.315	-0.318	-0.318	-0.318	-0.319	-0.319	-0.319	-0.319	-0.318	-0.318	-0.316	-0.315	-0.311	-0.310	-0.306	-0.302	-0.300	-0.295	-0.291	-0.285	-0.280	-0.274	-0.268	-0.261	-0.252	-0.246	-0.238	-0.229	-0.220	-0.212	-0.202	-0.192	-0.182	-0.172	-0.162	-0.152	-0.141	-0.131	-0.119	-0.108	-0.096	-0.085	-0.072	-0.061	-0.050	-0.039	-0.028	-0.016	-0.004	0.008	0.019	0.029	0.040	0.051	0.062	0.072	0.084	0.094	0.104	0.114	0.122	0.132	0.141	0.150	0.159	0.165	0.172	0.181	0.189	0.194	0.201	0.206	0.212	0.218	0.224	0.229	0.232	0.236	0.240	0.244	0.248	0.250	0.252	0.255	0.258	0.259	0.260	0.261	0.261	0.262	0.262	0.262	0.261	0.261	0.260	0.260	0.259	0.256	0.256	0.252	0.251	0.249	0.246	0.244	0.241	0.238	0.235	0.231	0.229	0.224	0.221	0.218	0.214	0.210	0.208	0.202	0.199	0.196	0.192	0.189	0.186	0.182	0.179	0.175	0.172	0.170	0.168	0.165	0.161	0.160	0.156	0.156	0.154	0.152	0.151	0.150	0.149	0.149	0.146	0.146	0.148	0.146	0.148	0.148	0.148	0.150	0.151	0.152	0.154	0.154	0.156	0.159	0.161	0.162	0.165	0.168	0.170	0.172	0.175	0.178	0.181	0.184	0.186	0.190	0.192	0.195	0.198	0.200	0.204	0.206	0.209	0.210	0.212	0.214	0.216	0.218	0.219	0.220	0.221	0.222	0.224	0.224	0.224	0.224	0.224	0.222	0.222	0.220	0.219	0.216	0.214	0.211	0.209	0.205	0.201	0.198	0.194	0.189	0.184	0.178	0.172	0.168	0.161	0.156	0.150	0.142	0.136	0.129	0.122	0.115	0.108	0.100	0.092	0.085	0.079	0.070	0.064	0.056	0.049	0.041	0.035	0.029	0.022	0.016	0.009	0.004	-0.001	-0.006	-0.011	-0.016	-0.020	-0.024	-0.026	-0.030	-0.032	-0.034	-0.035	-0.036	-0.036	-0.036	-0.036	-0.034	-0.034	-0.030	-0.029	-0.025	-0.021	-0.016	-0.012	-0.008	-0.001	0.004	0.010	0.018	0.025	0.032	0.040	0.048	0.058	0.065	0.074	0.084	0.092	0.102	0.112	0.122	0.131	0.141	0.151	0.161	0.170	0.180	0.190	0.199	0.208	0.218	0.226	0.235	0.242	0.250	0.258	0.265	0.271	0.276	0.282	0.288	0.292	0.296	0.300	0.302	0.305	0.306	0.309	0.310	0.310	0.310	0.309	0.306	0.305	0.302	0.299	0.295	0.291	0.286	0.280	0.275	0.269	0.262	0.255	0.248	0.240	0.232	0.225	0.215	0.206	0.199	0.189	0.180	0.171	0.161	0.152	0.144	0.135	0.125	0.116	0.108	0.100	0.091	0.082	0.075	0.068	0.060	0.054	0.048	0.041	0.034	0.029	0.024	0.019	0.016	0.011	0.008	0.005	0.001	-0.001	-0.004	-0.005	-0.008	-0.009	-0.010	-0.011	-0.011	-0.012	-0.014	-0.014	-0.014	-0.014	-0.015	-0.015	-0.015	-0.016	-0.015	-0.016	-0.018	-0.018	-0.019	-0.019	-0.021	-0.022	-0.024	-0.026	-0.028	-0.030	-0.034	-0.038	-0.040	-0.044	-0.048	-0.052	-0.056	-0.060	-0.066	-0.071	-0.078	-0.082	-0.089	-0.095	-0.102	-0.109	-0.115	-0.121	-0.129	-0.136	-0.144	-0.151	-0.158	-0.165	-0.172	-0.179	-0.186	-0.192	-0.200	-0.208	-0.212	-0.220	-0.225	-0.232	-0.238	-0.244	-0.249	-0.254	-0.258	-0.262	-0.268	-0.271	-0.275	-0.279	-0.280	-0.284	-0.286	-0.288	-0.289	-0.290	-0.291	-0.291	-0.290	-0.290	-0.290	-0.289	-0.286	-0.284	-0.282	-0.279	-0.276	-0.272	-0.269	-0.265	-0.260	-0.255	-0.250	-0.244	-0.239	-0.231	-0.225	-0.218	-0.211	-0.205	-0.196	-0.189	-0.180	-0.171	-0.162	-0.154	-0.145	-0.135	-0.126	-0.116	-0.108	-0.098	-0.088	-0.078	-0.069	-0.059	-0.049	-0.041	-0.031	-0.021	-0.014	-0.006	0.004	0.011	0.019	0.026	0.034	0.040	0.046	0.051	0.056	0.061	0.066	0.071	0.074	0.076	0.079	0.080	0.082	0.082	0.082	0.081	0.081	0.080	0.079	0.075	0.071	0.068	0.064	0.060	0.055	0.049	0.044	0.038	0.030	0.024	0.016	0.009	0.001	-0.006	-0.015	-0.021	-0.030	-0.039	-0.048	-0.056	-0.064	-0.072	-0.081	-0.089	-0.098	-0.106	-0.114	-0.121	-0.129	-0.136	-0.142	-0.150	-0.156	-0.161	-0.169	-0.175	-0.180	-0.184	-0.190	-0.194	-0.199	-0.202	-0.206	-0.209	-0.212	-0.215	-0.219	-0.220	-0.222	-0.225	-0.226	-0.228	-0.230	-0.230	-0.231	-0.231	-0.234	-0.234	-0.234	-0.234	-0.234	-0.235	-0.234	-0.234	-0.235	-0.234	-0.234	-0.234	-0.234	-0.234	-0.234	-0.234	-0.234	-0.232	-0.234	-0.234	-0.234	-0.234	-0.234	-0.235	-0.234	-0.234	-0.234	-0.234	-0.234	-0.234	-0.234	-0.234	-0.234	-0.232	-0.232	-0.231	-0.230	-0.231	-0.229	-0.229	-0.228	-0.226	-0.224	-0.224	-0.221	-0.219	-0.218	-0.214	-0.211	-0.208	-0.205	-0.201	-0.196	-0.194	-0.189	-0.184	-0.179	-0.172	-0.166	-0.160	-0.154	-0.148	-0.139	-0.131	-0.124	-0.115	-0.106	-0.096	-0.088	-0.078	-0.068	-0.056	-0.046	-0.035	-0.024	-0.012	-0.001	0.011	0.022	0.035	0.048	0.061	0.074	0.086	0.099	0.112	0.125	0.139	0.151	0.165	0.178	0.190	0.204	0.216	0.229	0.240	0.252	0.265	0.276	0.289	0.300	0.310	0.321	0.332	0.341	0.352	0.361	0.370	0.380	0.389	0.398	0.405	0.412	0.420	0.428	0.434	0.440	0.448	0.454	0.459	0.464	0.469	0.475	0.479	0.484	0.489	0.494	0.496	0.501	0.505	0.509	0.512	0.516	0.520	0.524	0.526	0.531	0.535	0.539	0.541	0.546	0.550	0.552	0.556	0.561	0.565	0.569	0.574	0.579	0.584	0.588	0.592	0.598	0.604	0.608	0.614	0.619	0.624	0.630	0.636	0.641	0.648	0.655	0.661	0.666	0.674	0.680	0.686	0.692	0.700	0.706	0.712	0.719	0.725	0.731	0.738	0.742	0.749	0.755	0.761	0.766	0.772	0.778	0.782	0.788	0.792	0.796	0.800	0.805	0.809	0.812	0.816	0.819	0.822	0.825	0.828	0.830	0.832	0.835	0.838	0.839	0.841	0.841	0.844	0.845	0.845	0.848	0.848	0.849	0.850	0.851	0.851	0.852	0.854	0.854	0.855	0.856	0.858	0.859	0.860	0.861	0.864	0.865	0.868	0.868	0.870	0.872	0.875	0.878	0.881	0.884	0.886	0.890	0.894	0.898	0.902	0.905	0.910	0.912	0.918	0.921	0.926	0.930	0.934	0.939	0.942	0.946	0.950	0.954	0.958	0.961	0.965	0.968	0.970	0.972	0.974	0.976	0.979	0.979	0.980	0.980	0.980	0.979	0.979	0.978	0.975	0.974	0.970	0.968	0.964	0.959	0.954	0.950	0.945	0.939	0.934	0.928	0.920	0.912	0.905	0.896	0.889	0.880	0.871	0.862	0.852	0.844	0.834	0.825	0.814	0.804	0.795	0.784	0.774	0.764	0.752	0.742	0.731	0.722	0.711	0.701	0.690	0.681	0.671	0.661	0.651	0.641	0.632	0.622	0.614	0.606	0.596	0.588	0.580	0.570	0.562	0.555	0.546	0.539	0.532	0.525	0.518	0.511	0.504	0.498	0.491	0.484	0.478	0.471	0.465	0.459	0.454	0.448	0.441	0.436	0.431	0.425	0.420	0.416	0.410	0.405	0.401	0.396	0.392	0.388	0.384	0.380	0.375	0.372	0.369	0.366	0.362	0.359	0.356	0.354	0.351	0.350	0.348	0.345	0.344	0.341	0.341	0.339	0.339	0.339	0.338	0.338	0.339	0.339	0.339	0.341	0.341	0.342	0.344	0.345	0.348	0.349	0.351	0.354	0.356	0.359	0.362	0.365	0.369	0.371	0.374	0.379	0.382	0.386	0.389	0.392	0.398	0.400	0.405	0.409	0.412	0.416	0.420	0.425	0.429	0.431	0.435	0.439	0.442	0.446	0.449	0.451	0.456	0.459	0.461	0.464	0.466	0.469	0.471	0.474	0.476	0.478	0.480	0.481	0.482	0.485	0.486	0.488	0.489	0.490	0.490	0.491	0.492	0.492	0.494	0.495	0.495	0.496	0.498	0.496	0.498	0.499	0.499	0.500	0.500	0.500	0.501	0.501	0.502	0.504	0.504	0.505	0.505	0.506	0.507	0.507	0.509	0.509	0.510	0.512	0.512	0.514	0.514	0.516	0.516	0.518	0.518	0.520	0.520	0.520	0.521	0.522	0.522	0.522	0.524	0.524	0.524	0.524	0.524	0.524	0.524	0.524	0.522	0.522	0.521	0.519	0.519	0.518	0.516	0.514	0.511	0.510	0.507	0.505	0.502	0.501	0.499	0.495	0.492	0.489	0.486	0.484	0.480	0.478	0.474	0.471	0.468	0.465	0.462	0.460	0.456	0.454	0.451	0.449	0.446	0.444	0.442	0.440	0.439	0.438	0.436	0.434	0.435	0.434	0.434	0.434	0.434	0.434	0.435	0.435	0.436	0.438	0.440	0.441	0.444	0.446	0.449	0.451	0.455	0.458	0.461	0.465	0.469	0.472	0.478	0.480	0.485	0.490	0.492	0.498	0.501	0.507	0.511	0.515	0.519	0.522	0.526	0.531	0.535	0.539	0.541	0.545	0.548	0.550	0.554	0.555	0.556	0.559	0.560	0.561	0.562	0.562	0.562	0.564	0.564	0.561	0.561	0.560	0.558	0.556	0.554	0.552	0.549	0.546	0.542	0.540	0.536	0.532	0.529	0.524	0.520	0.515	0.511	0.506	0.501	0.496	0.491	0.486	0.481	0.476	0.471	0.466	0.461	0.458	0.452	0.449	0.444	0.441	0.436	0.434	0.430	0.426	0.424	0.422	0.419	0.418	0.415	0.414	0.414	0.412	0.414	0.412	0.412	0.414	0.415	0.416	0.419	0.421	0.424	0.426	0.430	0.434	0.438	0.441	0.446	0.451	0.456	0.462	0.468	0.474	0.481	0.488	0.494	0.502	0.509	0.518	0.525	0.532	0.540	0.549	0.558	0.565	0.574	0.582	0.590	0.599	0.608	0.616	0.625	0.634	0.642	0.650	0.660	0.668	0.676	0.684	0.692	0.700	0.708	0.715	0.724	0.730	0.738	0.744	0.750	0.758	0.764	0.770	0.776	0.781	0.789	0.794	0.799	0.804	0.809	0.812	0.818	0.821	0.826	0.830	0.834	0.838	0.841	0.844	0.848	0.850	0.851	0.855	0.858	0.860	0.862	0.864	0.866	0.869	0.870	0.872	0.874	0.875	0.876	0.878	0.879	0.880	0.881	0.882	0.884	0.884	0.884	0.885	0.886	0.886	0.886	0.886	0.886	0.886	0.886	0.885	0.885	0.885	0.884	0.882	0.881	0.880	0.879	0.876	0.874	0.871	0.870	0.866	0.864	0.860	0.856	0.854	0.849	0.845	0.841	0.835	0.831	0.826	0.820	0.814	0.808	0.801	0.794	0.788	0.780	0.772	0.764	0.756	0.749	0.740	0.731	0.722	0.715	0.705	0.695	0.686	0.676	0.668	0.658	0.648	0.638	0.628	0.618	0.608	0.596	0.588	0.576	0.566	0.556	0.546	0.536	0.528	0.516	0.507	0.498	0.488	0.478	0.469	0.460	0.451	0.442	0.434	0.425	0.416	0.409	0.400	0.391	0.384	0.376	0.370	0.361	0.355	0.349	0.342	0.335	0.329	0.324	0.318	0.312	0.308	0.301	0.298	0.292	0.289	0.285	0.281	0.278	0.274	0.270	0.268	0.265	0.264	0.261	0.260	0.258	0.256	0.255	0.254	0.254	0.252	0.252	0.252	0.254	0.252	0.252	0.254	0.255	0.255	0.258	0.259	0.260	0.261	0.262	0.265	0.266	0.269	0.270	0.272	0.275	0.276	0.280	0.281	0.284	0.286	0.288	0.291	0.292	0.296	0.298	0.300	0.302	0.304	0.306	0.309	0.311	0.314	0.315	0.319	0.320	0.322	0.324	0.326	0.329	0.332	0.334	0.336	0.340	0.342	0.345	0.346	0.350	0.354	0.356	0.360	0.364	0.368	0.371	0.375	0.380	0.385	0.390	0.396	0.401	0.408	0.414	0.420	0.428	0.435	0.442	0.451	0.460	0.469	0.478	0.486	0.496	0.506	0.518	0.528	0.539	0.550	0.561	0.574	0.586	0.599	0.612	0.625	0.639	0.651	0.665	0.679	0.692	0.708	0.722	0.736	0.751	0.765	0.780	0.795	0.809	0.825	0.839	0.855	0.869	0.884	0.898	0.912	0.926	0.941	0.955	0.968	0.982	0.995	1.009	1.021	1.034	1.045	1.058	1.069	1.079	1.090	1.101	1.110	1.120	1.128	1.136	1.144	1.152	1.159	1.164	1.170	1.175	1.179	1.182	1.185	1.189	1.190	1.190	1.190	1.190	1.188	1.186	1.182	1.180	1.175	1.170	1.164	1.158	1.150	1.141	1.132	1.122	1.111	1.101	1.089	1.076	1.062	1.049	1.034	1.019	1.004	0.988	0.970	0.952	0.935	0.916	0.899	0.880	0.861	0.841	0.822	0.802	0.784	0.764	0.744	0.725	0.705	0.685	0.666	0.648	0.629	0.610	0.592	0.575	0.558	0.541	0.525	0.509	0.494	0.479	0.466	0.454	0.440	0.429	0.419	0.408	0.399	0.390	0.381	0.374	0.368	0.362	0.356	0.352	0.349	0.345	0.344	0.344	0.342	0.342	0.342	0.344	0.346	0.349	0.352	0.356	0.360	0.365	0.369	0.375	0.380	0.388	0.394	0.400	0.406	0.414	0.421	0.429	0.436	0.444	0.451	0.459	0.466	0.474	0.481	0.489	0.495	0.502	0.509	0.515	0.521	0.528	0.532	0.538	0.542	0.546	0.551	0.554	0.558	0.560	0.562	0.565	0.565	0.566	0.568	0.568	0.568	0.566	0.565	0.562	0.561	0.559	0.555	0.552	0.548	0.544	0.539	0.534	0.529	0.524	0.518	0.511	0.505	0.499	0.492	0.485	0.478	0.471	0.462	0.455	0.449	0.441	0.432	0.425	0.418	0.411	0.404	100.000	5.000	2.000	1.000	2.000	0.000	0.000	0.000	0.000	0.000	0.000	0.000	0.000	0.000	0.000	0.000	0.000	0.000	-0.052	-0.060	-0.066	-0.071	-0.078	-0.082	-0.088	-0.092	-0.096	-0.100	-0.104	-0.108	-0.110	-0.112	-0.115	-0.118	-0.119	-0.120	-0.121	-0.122	-0.124	-0.125	-0.124	-0.125	-0.125	-0.125	-0.125	-0.124	-0.124	-0.124	-0.122	-0.122	-0.122	-0.121	-0.121	-0.121	-0.121	-0.120	-0.121	-0.121	-0.120	-0.121	-0.121	-0.122	-0.124	-0.124	-0.125	-0.126	-0.126	-0.129	-0.130	-0.132	-0.134	-0.136	-0.139	-0.141	-0.145	-0.148	-0.150	-0.152	-0.158	-0.160	-0.162	-0.168	-0.170	-0.174	-0.178	-0.181	-0.184	-0.189	-0.191	-0.195	-0.199	-0.202	-0.206	-0.210	-0.214	-0.216	-0.219	-0.222	-0.225	-0.229	-0.231	-0.232	-0.235	-0.238	-0.240	-0.242	-0.245	-0.246	-0.248	-0.249	-0.250	-0.250	-0.251	-0.252	-0.252	-0.252	-0.252	-0.252	-0.251	-0.251	-0.250	-0.249	-0.249	-0.248	-0.246	-0.245	-0.242	-0.241	-0.239	-0.238	-0.235	-0.234	-0.230	-0.228	-0.225	-0.222	-0.219	-0.216	-0.211	-0.209	-0.206	-0.201	-0.199	-0.195	-0.191	-0.188	-0.184	-0.180	-0.176	-0.171	-0.169	-0.165	-0.161	-0.156	-0.152	-0.149	-0.145	-0.140	-0.138	-0.134	-0.130	-0.125	-0.121	-0.118	-0.114	-0.110	-0.106	-0.102	-0.100	-0.096	-0.094	-0.090	-0.088	-0.084	-0.081	-0.079	-0.078	-0.074	-0.071	-0.070	-0.068	-0.066	-0.066	-0.064	-0.064	-0.064	-0.062	-0.062	-0.061	-0.062	-0.062	-0.062	-0.064	-0.065	-0.066	-0.066	-0.069	-0.070	-0.072	-0.075	-0.078	-0.080	-0.082	-0.085	-0.088	-0.091	-0.095	-0.099	-0.102	-0.105	-0.110	-0.112	-0.118	-0.121	-0.125	-0.130	-0.134	-0.136	-0.141	-0.145	-0.149	-0.152	-0.156	-0.159	-0.164	-0.166	-0.169	-0.171	-0.174	-0.176	-0.178	-0.180	-0.181	-0.182	-0.184	-0.184	-0.185	-0.184	-0.184	-0.182	-0.181	-0.180	-0.178	-0.176	-0.174	-0.170	-0.166	-0.164	-0.160	-0.155	-0.150	-0.146	-0.140	-0.135	-0.130	-0.124	-0.116	-0.111	-0.104	-0.098	-0.091	-0.084	-0.078	-0.071	-0.064	-0.056	-0.050	-0.042	-0.036	-0.029	-0.022	-0.016	-0.010	-0.004	0.002	0.008	0.011	0.016	0.020	0.025	0.029	0.032	0.035	0.036	0.039	0.040	0.041	0.041	0.042	0.041	0.041	0.039	0.038	0.035	0.032	0.030	0.025	0.022	0.019	0.014	0.010	0.005	-0.001	-0.006	-0.012	-0.019	-0.024	-0.030	-0.038	-0.044	-0.050	-0.056	-0.062	-0.070	-0.076	-0.081	-0.088	-0.092	-0.098	-0.102	-0.108	-0.112	-0.116	-0.121	-0.125	-0.128	-0.130	-0.132	-0.134	-0.135	-0.136	-0.136	-0.136	-0.135	-0.134	-0.132	-0.131	-0.128	-0.125	-0.121	-0.118	-0.112	-0.108	-0.101	-0.095	-0.089	-0.081	-0.075	-0.066	-0.059	-0.050	-0.041	-0.031	-0.022	-0.012	-0.002	0.008	0.019	0.028	0.039	0.050	0.062	0.072	0.084	0.095	0.105	0.118	0.128	0.139	0.150	0.161	0.172	0.182	0.194	0.205	0.215	0.225	0.235	0.245	0.255	0.264	0.272	0.282	0.291	0.300	0.308	0.316	0.324	0.331	0.339	0.346	0.354	0.361	0.366	0.374	0.379	0.385	0.391	0.398	0.402	0.408	0.412	0.418	0.422	0.428	0.432	0.436	0.440	0.445	0.450	0.455	0.458	0.462	0.468	0.471	0.476	0.480	0.485	0.489	0.494	0.498	0.502	0.506	0.511	0.516	0.520	0.526	0.530	0.536	0.540	0.545	0.550	0.555	0.560	0.566	0.570	0.576	0.581	0.586	0.591	0.596	0.600	0.605	0.610	0.615	0.619	0.624	0.628	0.632	0.636	0.640	0.642	0.646	0.649	0.651	0.654	0.656	0.658	0.660	0.661	0.661	0.662	0.664	0.662	0.662	0.661	0.660	0.659	0.658	0.654	0.651	0.649	0.645	0.642	0.638	0.632	0.629	0.624	0.619	0.614	0.606	0.600	0.594	0.586	0.579	0.571	0.564	0.555	0.546	0.538	0.529	0.519	0.509	0.500	0.490	0.479	0.468	0.459	0.448	0.436	0.425	0.414	0.401	0.389	0.378	0.366	0.354	0.342	0.330	0.316	0.305	0.292	0.280	0.268	0.256	0.244	0.230	0.219	0.206	0.195	0.182	0.171	0.160	0.149	0.139	0.128	0.118	0.106	0.098	0.088	0.079	0.070	0.061	0.052	0.045	0.039	0.032	0.025	0.020	0.014	0.009	0.004	0.000	-0.004	-0.006	-0.009	-0.011	-0.012	-0.014	-0.015	-0.014	-0.014	-0.012	-0.010	-0.010	-0.008	-0.005	-0.001	0.002	0.006	0.011	0.015	0.020	0.025	0.031	0.036	0.044	0.050	0.056	0.062	0.070	0.078	0.085	0.092	0.100	0.106	0.115	0.122	0.131	0.139	0.148	0.154	0.161	0.171	0.179	0.185	0.192	0.201	0.208	0.215	0.222	0.230	0.238	0.245	0.251	0.259	0.265	0.272	0.278	0.285	0.291	0.298	0.305	0.311	0.318	0.324	0.330	0.336	0.342	0.348	0.355	0.360	0.366	0.374	0.380	0.386	0.391	0.398	0.405	0.411	0.418	0.425	0.431	0.439	0.445	0.454	0.460	0.468	0.475	0.484	0.491	0.499	0.507	0.516	0.524	0.532	0.541	0.550	0.559	0.566	0.576	0.585	0.594	0.604	0.612	0.622	0.631	0.640	0.650	0.659	0.669	0.678	0.686	0.695	0.705	0.714	0.722	0.732	0.740	0.749	0.758	0.765	0.774	0.781	0.789	0.796	0.802	0.810	0.816	0.821	0.828	0.831	0.836	0.841	0.845	0.849	0.852	0.854	0.856	0.858	0.859	0.859	0.859	0.859	0.858	0.856	0.852	0.851	0.846	0.842	0.839	0.834	0.828	0.821	0.812	0.805	0.796	0.788	0.779	0.768	0.756	0.744	0.732	0.720	0.708	0.692	0.679	0.665	0.649	0.634	0.618	0.601	0.584	0.566	0.549	0.531	0.514	0.494	0.476	0.458	0.439	0.419	0.400	0.381	0.362	0.344	0.324	0.305	0.286	0.268	0.250	0.231	0.214	0.196	0.180	0.162	0.146	0.131	0.116	0.101	0.088	0.072	0.059	0.046	0.035	0.024	0.012	0.002	-0.006	-0.015	-0.022	-0.030	-0.036	-0.041	-0.048	-0.052	-0.055	-0.059	-0.060	-0.061	-0.061	-0.062	-0.061	-0.060	-0.059	-0.056	-0.054	-0.050	-0.045	-0.041	-0.036	-0.030	-0.024	-0.019	-0.012	-0.005	0.002	0.010	0.016	0.025	0.032	0.041	0.049	0.056	0.065	0.072	0.081	0.090	0.096	0.104	0.112	0.119	0.125	0.132	0.138	0.144	0.150	0.155	0.160	0.164	0.169	0.171	0.175	0.176	0.179	0.181	0.182	0.182	0.182	0.182	0.181	0.181	0.180	0.176	0.174	0.171	0.169	0.164	0.159	0.155	0.150	0.145	0.140	0.134	0.129	0.122	0.116	0.110	0.102	0.096	0.090	0.084	0.078	0.070	0.064	0.058	0.050	0.045	0.038	0.032	0.028	0.021	0.016	0.011	0.006	0.001	-0.002	-0.006	-0.010	-0.012	-0.015	-0.018	-0.019	-0.020	-0.021	-0.021	-0.022	-0.022	-0.021	-0.020	-0.019	-0.016	-0.012	-0.011	-0.008	-0.002	0.001	0.006	0.010	0.016	0.021	0.028	0.034	0.040	0.048	0.055	0.062	0.070	0.079	0.086	0.095	0.102	0.111	0.120	0.130	0.138	0.146	0.155	0.164	0.172	0.181	0.191	0.199	0.208	0.215	0.222	0.230	0.239	0.245	0.251	0.258	0.264	0.269	0.274	0.279	0.282	0.285	0.289	0.291	0.292	0.292	0.294	0.294	0.294	0.291	0.289	0.286	0.282	0.279	0.274	0.268	0.261	0.255	0.248	0.239	0.230	0.220	0.210	0.200	0.188	0.176	0.162	0.150	0.136	0.121	0.108	0.092	0.078	0.061	0.045	0.029	0.012	-0.005	-0.022	-0.039	-0.056	-0.072	-0.091	-0.109	-0.126	-0.142	-0.160	-0.178	-0.194	-0.211	-0.228	-0.244	-0.259	-0.275	-0.289	-0.304	-0.318	-0.332	-0.346	-0.359	-0.371	-0.384	-0.394	-0.406	-0.416	-0.426	-0.436	-0.445	-0.454	-0.461	-0.468	-0.475	-0.481	-0.488	-0.492	-0.498	-0.501	-0.506	-0.509	-0.511	-0.515	-0.516	-0.518	-0.520	-0.520	-0.520	-0.521	-0.521	-0.520	-0.521	-0.520	-0.519	-0.518	-0.516	-0.515	-0.514	-0.512	-0.510	-0.509	-0.506	-0.506	-0.504	-0.504	-0.501	-0.500	-0.499	-0.498	-0.496	-0.496	-0.495	-0.495	-0.495	-0.494	-0.494	-0.495	-0.495	-0.496	-0.496	-0.498	-0.499	-0.500	-0.501	-0.504	-0.506	-0.507	-0.510	-0.512	-0.515	-0.519	-0.521	-0.524	-0.528	-0.529	-0.532	-0.536	-0.539	-0.541	-0.544	-0.546	-0.549	-0.551	-0.554	-0.554	-0.555	-0.558	-0.558	-0.558	-0.558	-0.556	-0.556	-0.554	-0.552	-0.550	-0.548	-0.544	-0.539	-0.535	-0.529	-0.524	-0.516	-0.509	-0.501	-0.492	-0.484	-0.475	-0.464	-0.451	-0.440	-0.428	-0.415	-0.400	-0.388	-0.372	-0.356	-0.341	-0.324	-0.308	-0.290	-0.272	-0.254	-0.235	-0.216	-0.198	-0.178	-0.159	-0.139	-0.119	-0.098	-0.079	-0.059	-0.039	-0.018	0.002	0.022	0.042	0.062	0.082	0.101	0.121	0.140	0.159	0.178	0.195	0.212	0.230	0.248	0.265	0.280	0.298	0.312	0.328	0.341	0.356	0.370	0.384	0.396	0.409	0.420	0.432	0.444	0.454	0.464	0.475	0.484	0.494	0.502	0.510	0.519	0.526	0.534	0.541	0.548	0.555	0.561	0.568	0.574	0.579	0.585	0.589	0.595	0.600	0.605	0.610	0.614	0.619	0.622	0.628	0.631	0.635	0.640	0.645	0.649	0.652	0.656	0.660	0.665	0.669	0.674	0.678	0.681	0.685	0.689	0.692	0.696	0.701	0.705	0.709	0.712	0.718	0.721	0.725	0.729	0.734	0.738	0.741	0.745	0.749	0.752	0.756	0.760	0.764	0.766	0.770	0.772	0.775	0.778	0.780	0.782	0.784	0.786	0.786	0.789	0.789	0.789	0.789	0.789	0.789	0.788	0.788	0.785	0.784	0.781	0.779	0.775	0.771	0.769	0.764	0.759	0.755	0.749	0.744	0.736	0.730	0.722	0.715	0.706	0.699	0.690	0.681	0.671	0.661	0.651	0.640	0.629	0.618	0.606	0.595	0.582	0.570	0.558	0.544	0.531	0.518	0.504	0.490	0.476	0.462	0.448	0.434	0.419	0.404	0.390	0.374	0.360	0.345	0.330	0.315	0.300	0.285	0.270	0.255	0.241	0.226	0.211	0.196	0.182	0.169	0.154	0.139	0.125	0.111	0.098	0.085	0.072	0.059	0.046	0.034	0.022	0.010	-0.001	-0.014	-0.024	-0.036	-0.046	-0.055	-0.066	-0.075	-0.084	-0.092	-0.101	-0.109	-0.116	-0.122	-0.129	-0.135	-0.140	-0.145	-0.150	-0.154	-0.158	-0.160	-0.161	-0.164	-0.165	-0.166	-0.166	-0.166	-0.166	-0.165	-0.162	-0.161	-0.158	-0.156	-0.152	-0.148	-0.144	-0.139	-0.135	-0.130	-0.124	-0.118	-0.111	-0.105	-0.099	-0.091	-0.084	-0.079	-0.071	-0.064	-0.056	-0.049	-0.041	-0.034	-0.026	-0.020	-0.012	-0.005	0.001	0.008	0.015	0.021	0.028	0.034	0.039	0.045	0.050	0.055	0.059	0.064	0.069	0.072	0.078	0.080	0.084	0.086	0.090	0.092	0.095	0.098	0.100	0.101	0.104	0.105	0.108	0.109	0.111	0.114	0.116	0.118	0.119	0.121	0.122	0.126	0.129	0.130	0.134	0.136	0.140	0.144	0.146	0.150	0.155	0.159	0.164	0.168	0.172	0.179	0.184	0.190	0.196	0.202	0.209	0.215	0.222	0.230	0.236	0.244	0.251	0.259	0.268	0.275	0.282	0.290	0.299	0.306	0.315	0.324	0.330	0.339	0.346	0.355	0.361	0.369	0.375	0.384	0.391	0.396	0.402	0.410	0.415	0.420	0.425	0.430	0.435	0.440	0.442	0.446	0.449	0.452	0.455	0.458	0.458	0.459	0.459	0.460	0.460	0.460	0.459	0.458	0.456	0.454	0.451	0.449	0.445	0.441	0.439	0.434	0.430	0.424	0.419	0.412	0.409	0.402	0.396	0.389	0.382	0.375	0.369	0.361	0.354	0.348	0.340	0.332	0.325	0.318	0.310	0.302	0.295	0.288	0.281	0.272	0.266	0.260	0.252	0.246	0.239	0.234	0.228	0.222	0.216	0.211	0.208	0.201	0.198	0.194	0.190	0.188	0.184	0.181	0.179	0.176	0.175	0.174	0.172	0.172	0.171	0.172	0.171	0.172	0.172	0.172	0.175	0.176	0.176	0.179	0.179	0.181	0.182	0.184	0.188	0.189	0.190	0.191	0.192	0.194	0.195	0.196	0.196	0.198	0.198	0.198	0.198	0.198	0.196	0.195	0.194	0.191	0.189	0.186	0.182	0.179	0.174	0.169	0.164	0.159	0.152	0.146	0.140	0.132	0.125	0.116	0.109	0.100	0.092	0.082	0.072	0.062	0.052	0.042	0.032	0.021	0.011	0.001	-0.011	-0.021	-0.032	-0.044	-0.054	-0.065	-0.076	-0.088	-0.096	-0.106	-0.118	-0.126	-0.136	-0.146	-0.155	-0.162	-0.172	-0.180	-0.188	-0.195	-0.202	-0.209	-0.215	-0.221	-0.226	-0.232	-0.238	-0.242	-0.246	-0.250	-0.254	-0.258	-0.260	-0.264	-0.266	-0.268	-0.270	-0.272	-0.274	-0.276	-0.278	-0.279	-0.279	-0.280	-0.280	-0.281	-0.282	-0.284	-0.284	-0.284	-0.286	-0.286	-0.288	-0.289	-0.289	-0.291	-0.292	-0.294	-0.295	-0.296	-0.299	-0.301	-0.302	-0.305	-0.308	-0.311	-0.314	-0.319	-0.322	-0.326	-0.330	-0.335	-0.339	-0.344	-0.349	-0.355	-0.359	-0.365	-0.372	-0.378	-0.384	-0.391	-0.399	-0.405	-0.412	-0.420	-0.429	-0.436	-0.445	-0.452	-0.461	-0.469	-0.479	-0.486	-0.496	-0.505	-0.514	-0.522	-0.531	-0.540	-0.549	-0.558	-0.568	-0.576	-0.584	-0.594	-0.601	-0.610	-0.618	-0.625	-0.632	-0.640	-0.648	-0.654	-0.661	-0.666	-0.672	-0.678	-0.682	-0.688	-0.692	-0.696	-0.700	-0.704	-0.705	-0.709	-0.710	-0.711	-0.711	-0.712	-0.712	-0.711	-0.710	-0.708	-0.705	-0.704	-0.700	-0.696	-0.691	-0.688	-0.682	-0.676	-0.671	-0.664	-0.659	-0.651	-0.644	-0.636	-0.628	-0.619	-0.609	-0.600	-0.590	-0.581	-0.571	-0.560	-0.550	-0.540	-0.529	-0.518	-0.506	-0.495	-0.485	-0.474	-0.464	-0.452	-0.441	-0.430	-0.420	-0.409	-0.399	-0.388	-0.378	-0.368	-0.358	-0.349	-0.339	-0.329	-0.321	-0.311	-0.304	-0.296	-0.288	-0.280	-0.274	-0.266	-0.260	-0.255	-0.249	-0.242	-0.236	-0.232	-0.228	-0.224	-0.219	-0.216	-0.211	-0.209	-0.205	-0.202	-0.200	-0.198	-0.195	-0.192	-0.191	-0.190	-0.188	-0.188	-0.185	-0.184	-0.182	-0.181	-0.180	-0.180	-0.179	-0.176	-0.176	-0.175	-0.174	-0.171	-0.171	-0.169	-0.166	-0.166	-0.164	-0.161	-0.160	-0.158	-0.155	-0.151	-0.149	-0.145	-0.142	-0.140	-0.135	-0.132	-0.129	-0.124	-0.120	-0.116	-0.112	-0.109	-0.105	-0.099	-0.096	-0.091	-0.088	-0.082	-0.079	-0.075	-0.070	-0.068	-0.062	-0.059	-0.055	-0.051	-0.049	-0.045	-0.041	-0.039	-0.036	-0.034	-0.031	-0.030	-0.028	-0.026	-0.025	-0.022	-0.022	-0.021	-0.021	-0.020	-0.020	-0.020	-0.020	-0.020	-0.021	-0.021	-0.022	-0.024	-0.024	-0.025	-0.026	-0.028	-0.029	-0.032	-0.034	-0.035	-0.038	-0.039	-0.041	-0.044	-0.046	-0.049	-0.051	-0.054	-0.055	-0.058	-0.060	-0.062	-0.066	-0.069	-0.071	-0.074	-0.078	-0.080	-0.082	-0.086	-0.090	-0.094	-0.096	-0.099	-0.102	-0.108	-0.111	-0.115	-0.119	-0.124	-0.128	-0.132	-0.138	-0.141	-0.146	-0.150	-0.156	-0.161	-0.166	-0.171	-0.176	-0.182	-0.188	-0.191	-0.198	-0.202	-0.208	-0.212	-0.218	-0.222	-0.228	-0.232	-0.238	-0.242	-0.246	-0.251	-0.255	-0.260	-0.264	-0.266	-0.270	-0.274	-0.278	-0.280	-0.282	-0.285	-0.288	-0.290	-0.291	-0.292	-0.294	-0.296	-0.298	-0.299	-0.299	-0.299	-0.299	-0.299	-0.299	-0.299	-0.299	-0.299	-0.299	-0.298	-0.296	-0.296	-0.295	-0.295	-0.294	-0.292	-0.292	-0.291	-0.291	-0.290	-0.289	-0.288	-0.286	-0.286	-0.285	-0.285	-0.284	-0.284	-0.284	-0.282	-0.282	-0.284	-0.284	-0.284	-0.284	-0.284	-0.284	-0.285	-0.286	-0.286	-0.288	-0.289	-0.290	-0.292	-0.294	-0.295	-0.298	-0.299	-0.299	-0.301	-0.302	-0.305	-0.308	-0.310	-0.311	-0.314	-0.315	-0.318	-0.320	-0.321	-0.325	-0.326	-0.329	-0.330	-0.331	-0.332	-0.335	-0.336	-0.338	-0.339	-0.339	-0.339	-0.339	-0.340	-0.340	-0.339	-0.339	-0.338	-0.335	-0.335	-0.332	-0.330	-0.328	-0.324	-0.320	-0.316	-0.312	-0.306	-0.301	-0.295	-0.290	-0.282	-0.275	-0.268	-0.259	-0.250	-0.241	-0.231	-0.220	-0.209	-0.199	-0.186	-0.175	-0.162	-0.149	-0.136	-0.121	-0.108	-0.092	-0.078	-0.062	-0.048	-0.031	-0.014	0.001	0.018	0.035	0.051	0.069	0.085	0.102	0.120	0.138	0.152	0.170	0.189	0.205	0.222	0.239	0.255	0.271	0.288	0.304	0.319	0.334	0.349	0.365	0.379	0.394	0.408	0.420	0.434	0.449	0.461	0.474	0.486	0.498	0.509	0.521	0.532	0.544	0.554	0.565	0.576	0.585	0.596	0.605	0.616	0.625	0.635	0.645	0.654	0.664	0.672	0.682	0.691	0.701	0.710	0.720	0.730	0.739	0.749	0.759	0.769	0.779	0.790	0.799	0.810	0.820	0.831	0.842	0.852	0.864	0.875	0.888	0.898	0.910	0.922	0.934	0.946	0.958	0.970	0.984	0.996	1.008	1.021	1.034	1.046	1.059	1.071	1.085	1.098	1.110	1.124	1.138	1.149	1.162	1.175	1.188	1.200	1.211	1.225	1.238	1.249	1.260	1.274	1.285	1.295	1.308	1.319	1.329	1.340	1.350	1.360	1.369	1.379	1.389	1.398	1.405	1.415	1.422	1.431	1.439	1.445	1.451	1.459	1.464	1.471	1.476	1.481	1.485	1.489	1.494	1.496	1.500	1.502	1.505	1.506	1.508	1.509	1.510	1.509	1.510	1.509	1.508	1.506	1.505	1.501	1.500	1.496	1.494	1.489	1.485	1.481	1.476	1.471	1.466	1.460	1.452	1.446	1.440	1.434	1.426	1.419	1.411	1.402	1.395	1.386	1.378	1.369	1.361	1.351	1.342	1.332	1.324	1.315	1.304	1.295	1.285	1.275	1.266	1.256	1.248	1.238	1.228	1.218	1.209	1.200	1.190	1.181	1.172	1.165	1.156	1.148	1.139	1.131	1.124	1.118	1.110	1.102	1.096	1.090	1.084	1.078	1.071	1.066	1.060	1.055	1.050	1.046	1.042	1.039	1.035	1.030	1.028	1.025	1.022	1.020	1.016	1.015	1.012	1.011	1.009	1.008	1.006	1.004	1.004	1.001	1.001	1.001	0.999	0.998	0.998	0.996	0.996	0.994	0.994	0.992	0.991	0.991	0.989	0.988	0.988	0.985	0.984	0.982	0.981	0.979	0.978	0.976	0.974	0.971	0.970	0.968	0.966	0.962	0.960	0.959	0.956	0.954	0.951	0.949	0.946	0.944	0.941	0.940	0.938	0.936	0.934	0.932	0.931	0.929	0.929	0.928	0.926	0.926	0.925	0.925	0.926	0.925	0.926	0.928	0.929	0.930	0.932	0.934	0.938	0.940	0.944	0.948	0.951	0.955	0.960	0.964	0.970	0.975	0.981	0.989	0.995	1.002	1.010	1.018	1.026	1.034	1.042	1.052	1.060	1.070	1.080	1.090	1.100	1.111	1.121	1.131	1.142	1.154	1.164	1.175	1.188	1.198	1.210	1.220	1.232	1.242	1.254	1.264	1.276	1.286	1.298	1.308	1.316	1.328	1.336	1.346	1.355	1.362	1.370	1.379	1.385	1.392	1.399	1.404	1.409	1.414	1.418	1.421	1.425	1.426	1.429	1.429	1.430	1.430	1.429	1.428	1.425	1.421	1.418	1.414	1.409	1.404	1.398	1.390	1.382	1.375	1.366	1.358	1.349	1.339	1.329	1.318	1.308	1.295	1.284	1.271	1.260	1.248	1.235	1.222	1.210	1.196	1.184	1.171	1.160	1.146	1.134	1.122	1.111	1.100	1.089	1.078	1.068	1.058	1.048	1.039	1.030	1.021	1.015	1.008	1.001	0.994	0.989	0.984	0.980	0.976	0.972	0.971	0.969	0.968	0.968	0.966	0.968	0.969	0.970	0.971	0.972	0.976	0.980	0.982	0.986	0.991	0.998	1.002	1.008	1.014	1.019	1.026	1.031	1.039	1.045	1.051	1.059	1.066	1.072	1.080	1.086	1.094	1.101	1.109	1.115	1.121	1.128	1.135	1.140	1.146	1.151	1.156	1.162	1.166	1.171	1.175	1.179	1.182	1.185	1.188	1.190	1.191	1.192	1.194	1.194	1.192	1.191	1.190	1.188	1.186	1.184	1.180	1.175	1.170	1.165	1.160	1.152	1.145	1.138	1.130	1.120	1.111	1.101	1.090	1.079	1.068	1.056	1.044	1.029	1.016	1.001	0.988	0.972	0.958	0.941	0.926	0.909	0.894	0.876	0.859	0.841	0.825	0.808	0.789	0.771	0.752	0.735	0.718	0.700	0.682	0.664	0.646	0.629	0.612	0.595	0.579	0.564	0.546	0.530	0.515	0.499	0.485	0.470	0.456	0.442	0.429	0.416	0.404	0.391	0.380	0.369	0.359	0.348	0.339	0.329	0.320	0.312	0.304	0.298	0.290	0.285	0.279	0.274	0.269	0.264	0.261	0.259	0.255	0.252	0.250	0.248	0.248	0.246	0.246	0.248	0.246	0.248	0.250	0.251	0.252	0.256	0.259	0.262	0.266	0.270	0.274	0.280	0.284	0.290	0.296	0.301	0.309	0.315	0.322	0.330	0.338	0.345	0.354	0.362	0.370	0.380	0.389	0.398	0.408	0.418	0.428	0.436	0.448	0.458	0.469	0.479	0.489	0.498	0.509	0.518	0.528	0.538	0.548	0.556	0.565	0.574	0.584	0.591	0.599	0.605	0.614	0.620	0.625	0.631	0.638	0.642	0.646	0.649	0.652	0.654	0.656	0.658	0.659	0.659	0.659	0.656	0.655	0.652	0.649	0.645	0.640	0.635	0.630	0.622	0.616	0.608	0.600	0.590	0.581	0.571	0.561	0.549	0.538	0.525	0.512	0.500	0.486	0.472	0.458	0.442	0.428	0.412	0.398	0.381	0.365	0.349	0.332	0.315	0.299	0.281	0.264	0.246	0.229	0.211	0.194	0.176	0.159	0.141	0.124	0.106	0.089	0.071	0.054	0.036	0.020	0.002	-0.014	-0.030	-0.046	-0.062	-0.079	-0.095	-0.110	-0.125	-0.140	-0.154	-0.169	-0.182	-0.198	-0.210	-0.224	-0.235	-0.248	-0.260	-0.271	-0.282	-0.292	-0.302	-0.311	-0.321	-0.329	-0.336	-0.344	-0.351	-0.358	-0.362	-0.368	-0.372	-0.375	-0.379	-0.381	-0.382	-0.384	-0.384	-0.382	-0.381	-0.379	-0.376	-0.372	-0.368	-0.362	-0.356	-0.348	-0.340	-0.332	-0.322	-0.312	-0.300	-0.286	-0.275	-0.259	-0.245	-0.230	-0.212	-0.195	-0.176	-0.158	-0.138	-0.116	-0.096	-0.072	-0.050	-0.026	-0.002	0.022	0.048	0.074	0.100	0.126	0.152	0.181	0.209	0.238	0.264	0.292	0.321	0.351	0.380	0.409	0.438	0.465	0.495	0.522	0.550	0.578	0.604	0.631	0.658	0.682	0.708	0.732	0.755	0.779	0.801	0.822	0.842	0.862	0.881	0.900	0.918	0.934	0.949	0.962	0.975	0.988	0.999	1.010	1.019	1.028	1.035	1.041	1.046	1.050	1.054	1.058	1.060	1.060	1.060	1.060	1.059	1.056	1.054	1.051	1.046	1.042	1.039	1.032	1.028	1.022	1.016	1.009	1.002	0.995	0.989	0.981	0.974	0.966	0.960	0.952	0.945	0.939	0.931	0.925	0.919	0.912	0.905	0.900	0.894	0.889	0.884	0.879	0.874	0.871	0.868	0.864	0.861	0.858	0.856	0.854	0.851	0.850	0.849	0.849	0.848	0.849	0.849	0.849	0.849	0.850	0.851	0.852	0.854	0.856	0.858	0.859	0.861	0.862	0.865	0.866	0.869	0.871	0.874	0.876	0.878	0.880	0.882	0.884	0.885	0.888	0.889	0.890	0.891	0.892	0.892	0.894	0.894	0.895	0.895	0.895	0.894	0.894	0.892	0.892	0.891	0.890	0.889	0.888	0.886	0.884	0.881	0.880	0.878	0.875	0.872	0.870	0.866	0.864	0.861	0.859	0.855	0.852	0.849	0.845	0.842	0.839	0.835	0.832	0.830	0.826	0.824	0.821	0.819	0.816	0.812	0.811	0.809	0.808	0.806	0.804	0.802	0.801	0.800	0.799	0.799	0.799	0.798	0.798	0.798	0.798	0.799	0.799	0.799	0.800	0.801	0.802	0.804	0.806	0.808	0.809	0.811	0.815	0.816	0.819	0.822	0.825	0.828	0.830	0.835	0.838	0.841	0.845	0.850	0.854	0.858	0.861	0.865	0.870	0.874	0.879	0.884	0.888	0.892	0.898	0.902	0.908	0.914	0.919	0.924	0.930	0.935	0.939	0.945	0.950	0.956	0.960	0.966	0.971	0.976	0.981	0.986	0.991	0.995	1.000	1.005	1.008	1.012	1.015	1.020	1.022	1.025	1.028	1.030	1.031	1.032	1.034	1.034	1.035	1.035	1.035	1.034	1.031	1.029	1.028	1.024	1.021	1.016	1.012	1.008	1.002	0.996	0.990	0.982	0.975	0.968	0.960	0.950	0.941	0.932	0.922	0.912	0.902	0.891	0.880	0.869	0.858	0.846	0.834	0.822	0.811	0.799	0.788	0.775	0.762	0.750	0.739	0.728	0.715	0.705	0.694	0.682	0.672	0.664	0.652	0.644	0.635	0.626	0.618	0.610	0.604	0.596	0.590	0.584	0.578	0.572	0.570	0.565	0.561	0.559	0.555	0.554	0.551	0.551	0.550	0.550	0.549	0.550	0.549	0.550	0.552	0.554	0.556	0.558	0.559	0.561	0.564	0.566	0.569	0.572	0.575	0.578	0.580	0.584	0.586	0.589	0.591	0.592	0.595	0.598	0.599	0.600	0.602	0.602	0.604	0.605	0.606	0.606	0.605	0.605	0.604	0.604	0.602	0.600	0.600	0.598	0.594	0.592	0.590	0.586	0.584	0.580	0.578	0.574	0.569	0.565	0.562	0.558	0.552	0.549	0.545	0.539	0.535	0.530	0.526	0.521	0.518	0.512	0.507	0.504	0.500	0.496	0.491	0.488	0.484	0.480	0.476	0.472	0.469	0.466	0.464	0.461	0.458	0.455	0.452	0.450	0.449	0.446	0.445	0.445	0.444	0.442	0.441	0.440	0.439	0.440	0.439	0.439	0.440	0.440	0.441	0.441	0.441	0.442	0.444	0.445	0.446	0.448	0.449	0.451	0.452	0.454	0.455	0.458	0.459	0.461	0.464	0.466	0.468	0.470	0.471	0.474	0.475	0.476	0.479	0.480	0.482	0.484	0.486	0.486	0.489	0.489	0.490	0.491	0.491	0.492	0.494	0.494	0.494	0.494	0.494	0.494	0.494	0.492	0.491	0.490	0.489	0.488	0.486	0.484	0.481	0.480	0.478	0.475	0.472	0.471	0.468	0.465	0.461	0.458	0.456	0.452	0.450	0.446	0.442	0.439	0.436	0.434	0.430	0.428	0.424	0.420	0.418	0.414	0.412	0.409	0.406	0.402	0.400	0.398	0.395	0.392	0.390	0.388	0.385	0.384	0.381	0.379	0.375	0.374	0.371	0.370	0.368	0.365	0.362	0.360	0.358	0.355	0.352	0.349	0.346	0.342	0.339	0.335	0.331	0.328	0.322	0.318	0.312	0.308	0.301	0.296	0.290	0.284	0.276	0.269	0.262	0.255	0.245	0.238	0.229	0.219	0.210	0.200	0.189	0.179	0.168	0.156	0.145	0.132	0.120	0.108	0.095	0.082	0.068	0.055	0.041	0.026	0.012	-0.001	-0.015	-0.030	-0.045	-0.060	-0.074	-0.089	-0.104	-0.118	-0.132	-0.148	-0.161	-0.176	-0.190	-0.205	-0.218	-0.231	-0.245	-0.258	-0.270	-0.284	-0.295	-0.308	-0.319	-0.329	-0.340	-0.350	-0.360	-0.369	-0.378	-0.385	-0.392	-0.399	-0.406	-0.412	-0.416	-0.421	-0.425	-0.430	-0.431	-0.434	-0.435	-0.436	-0.435	-0.435	-0.434	-0.432	-0.430	-0.426	-0.422	-0.418	-0.414	-0.408	-0.400	-0.394	-0.386	-0.378	-0.369	-0.360	-0.351	-0.340	-0.330	-0.319	-0.309	-0.298	-0.285	-0.274	-0.261	-0.249	-0.236	-0.224	-0.210	-0.198	-0.185	-0.172	-0.159	-0.146	-0.134	-0.121	-0.109	-0.098	-0.086	-0.075	-0.064	-0.054	-0.044	-0.034	-0.024	-0.015	-0.006	0.000	0.008	0.014	0.019	0.025	0.029	0.034	0.036	0.039	0.041	0.041	0.042	0.042	0.041	0.040	0.039	0.035	0.034	0.029	0.025	0.019	0.014	0.009	0.002	-0.005	-0.012	-0.020	-0.028	-0.036	-0.045	-0.054	-0.064	-0.072	-0.081	-0.091	-0.101	-0.110	-0.120	-0.130	-0.139	-0.149	-0.158	-0.166	-0.175	-0.184	-0.192	-0.201	-0.209	-0.218	-0.224	-0.231	-0.236	-0.244	-0.249	-0.254	-0.260	-0.265	-0.269	-0.272	-0.276	-0.279	-0.281	-0.284	-0.285	-0.286	-0.288	-0.289	-0.289	-0.289	-0.289	-0.288	-0.286	-0.285	-0.284	-0.282	-0.281	-0.278	-0.276	-0.274	-0.271	-0.269	-0.266	-0.264	-0.260	-0.259	-0.255	-0.252	-0.250	-0.246	-0.245	-0.242	-0.240	-0.236	-0.234	-0.234	-0.231	-0.229	-0.228	-0.225	-0.224	-0.222	-0.221	-0.220	-0.219	-0.219	-0.218	-0.218	-0.218	-0.218	-0.216	-0.218	-0.218	-0.219	-0.219	-0.219	-0.220	-0.221	-0.222	-0.224	-0.225	-0.226	-0.229	-0.229	-0.231	-0.234	-0.235	-0.238	-0.239	-0.241	-0.244	-0.246	-0.249	-0.250	-0.252	-0.254	-0.258	-0.259	-0.262	-0.265	-0.268	-0.270	-0.272	-0.274	-0.278	-0.279	-0.281	-0.284	-0.286	-0.289	-0.290	-0.292	-0.295	-0.295	-0.299	-0.300	-0.301	-0.302	-0.302	-0.304	-0.305	-0.306	-0.306	-0.305	-0.305	-0.305	-0.304	-0.302	-0.302	-0.301	-0.299	-0.298	-0.294	-0.292	-0.289	-0.285	-0.281	-0.276	-0.274	-0.269	-0.264	-0.259	-0.252	-0.246	-0.240	-0.232	-0.228	-0.220	-0.212	-0.205	-0.196	-0.189	-0.180	-0.171	-0.162	-0.154	-0.145	-0.138	-0.128	-0.119	-0.110	-0.100	-0.091	-0.081	-0.072	-0.064	-0.054	-0.045	-0.036	-0.029	-0.020	-0.011	-0.002	0.004	0.011	0.019	0.026	0.032	0.038	0.044	0.050	0.055	0.059	0.062	0.068	0.070	0.072	0.075	0.078	0.078	0.080	0.080	0.079	0.080	0.079	0.078	0.075	0.072	0.070	0.068	0.064	0.060	0.056	0.051	0.046	0.041	0.035	0.031	0.025	0.018	0.011	0.004	-0.002	-0.010	-0.016	-0.024	-0.031	-0.039	-0.046	-0.054	-0.062	-0.070	-0.078	-0.086	-0.094	-0.101	-0.109	-0.118	-0.124	-0.131	-0.140	-0.146	-0.154	-0.161	-0.169	-0.176	-0.184	-0.190	-0.198	-0.204	-0.210	-0.216	-0.224	-0.230	-0.236	-0.242	-0.248	-0.255	-0.261	-0.268	-0.272	-0.279	-0.286	-0.292	-0.298	-0.304	-0.310	-0.316	-0.322	-0.329	-0.334	-0.342	-0.349	-0.355	-0.361	-0.369	-0.375	-0.381	-0.389	-0.396	-0.402	-0.411	-0.419	-0.426	-0.434	-0.442	-0.450	-0.458	-0.466	-0.474	-0.482	-0.491	-0.499	-0.507	-0.516	-0.525	-0.534	-0.542	-0.551	-0.561	-0.569	-0.578	-0.586	-0.595	-0.604	-0.612	-0.621	-0.630	-0.638	-0.646	-0.655	-0.662	-0.671	-0.680	-0.688	-0.696	-0.704	-0.711	-0.719	-0.728	-0.734	-0.741	-0.749	-0.756	-0.762	-0.770	-0.776	-0.782	-0.790	-0.796	-0.802	-0.810	-0.815	-0.821	-0.828	-0.834	-0.839	-0.845	-0.850	-0.856	-0.861	-0.866	-0.871	-0.878	-0.882	-0.886	-0.890	-0.895	-0.900	-0.902	-0.908	-0.910	-0.914	-0.916	-0.919	-0.920	-0.922	-0.924	-0.924	-0.925	-0.926	-0.925	-0.925	-0.924	-0.921	-0.919	-0.916	-0.912	-0.909	-0.904	-0.899	-0.892	-0.886	-0.879	-0.870	-0.862	-0.852	-0.844	-0.834	-0.821	-0.810	-0.798	-0.785	-0.770	-0.756	-0.741	-0.725	-0.709	-0.692	-0.675	-0.658	-0.640	-0.622	-0.602	-0.584	-0.564	-0.544	-0.524	-0.504	-0.482	-0.464	-0.442	-0.421	-0.401	-0.380	-0.360	-0.340	-0.320	-0.300	-0.279	-0.260	-0.241	-0.221	-0.202	-0.184	-0.166	-0.149	-0.131	-0.114	-0.098	-0.082	-0.068	-0.052	-0.038	-0.025	-0.011	0.001	0.014	0.025	0.036	0.048	0.058	0.068	0.076	0.085	0.094	0.102	0.110	0.118	0.124	0.132	0.139	0.146	0.151	0.158	0.164	0.170	0.176	0.181	0.188	0.194	0.199	0.205	0.211	0.218	0.224	0.230	0.238	0.245	0.251	0.259	0.266	0.275	0.282	0.291	0.300	0.309	0.319	0.329	0.339	0.349	0.359	0.369	0.380	0.392	0.402	0.415	0.428	0.439	0.451	0.464	0.476	0.489	0.501	0.514	0.526	0.539	0.551	0.564	0.576	0.588	0.599	0.611	0.621	0.632	0.642	0.654	0.662	0.672	0.681	0.690	0.696	0.705	0.711	0.718	0.722	0.728	0.732	0.736	0.739	0.741	0.742	0.745	0.744	0.744	0.744	0.741	0.739	0.736	0.732	0.729	0.724	0.720	0.714	0.708	0.700	0.694	0.685	0.678	0.669	0.661	0.651	0.642	0.632	0.622	0.612	0.602	0.592	0.582	0.571	0.562	0.551	0.541	0.530	0.521	0.510	0.500	0.491	0.480	0.471	0.461	0.452	0.442	0.435	0.426	0.418	0.410	0.401	0.394	0.385	0.379	0.371	0.365	0.359	0.351	0.345	0.339	0.331	0.326	0.320	0.314	0.308	0.302	0.296	0.290	0.285	0.279	0.272	0.268	0.261	0.254	0.248	0.242	0.235	0.228	0.220	0.212	0.205	0.198	0.189	0.180	0.171	0.162	0.154	0.144	0.135	0.124	0.112	0.101	0.090	0.079	0.066	0.054	0.041	0.029	0.015	0.001	-0.014	-0.028	-0.041	-0.056	-0.071	-0.088	-0.102	-0.118	-0.134	-0.150	-0.166	-0.182	-0.199	-0.215	-0.232	-0.249	-0.265	-0.281	-0.300	-0.315	-0.332	-0.350	-0.366	-0.384	-0.400	-0.416	-0.432	-0.449	-0.464	-0.480	-0.495	-0.510	-0.526	-0.541	-0.556	-0.571	-0.585	-0.599	-0.612	-0.628	-0.640	-0.654	-0.666	-0.680	-0.692	-0.705	-0.718	-0.729	-0.741	-0.751	-0.764	-0.774	-0.785	-0.795	-0.806	-0.816	-0.828	-0.838	-0.848	-0.855	-0.865	-0.875	-0.884	-0.894	-0.902	-0.911	-0.919	-0.929	-0.936	-0.944	-0.954	-0.961	-0.969	-0.976	-0.984	-0.991	-0.999	-1.005	-1.014	-1.020	-1.026	-1.034	-1.040	-1.046	-1.052	-1.059	-1.064	-1.070	-1.075	-1.080	-1.086	-1.090	-1.095	-1.100	-1.105	-1.108	-1.112	-1.118	-1.120	-1.125	-1.129	-1.132	-1.136	-1.139	-1.142	-1.145	-1.149	-1.152	-1.155	-1.159	-1.161	-1.164	-1.168	-1.170	-1.174	-1.176	-1.180	-1.182	-1.186	-1.190	-1.192	-1.196	-1.199	-1.202	-1.208	-1.211	-1.215	-1.219	-1.222	-1.228	-1.231	-1.235	-1.240	-1.242	-1.248	-1.252	-1.256	-1.261	-1.265	-1.269	-1.272	-1.276	-1.280	-1.284	-1.288	-1.290	-1.292	-1.295	-1.296	-1.299	-1.300	-1.301	-1.301	-1.301	-1.301	-1.301	-1.299	-1.298	-1.295	-1.292	-1.289	-1.284	-1.280	-1.274	-1.268	-1.262	-1.254	-1.246	-1.238	-1.230	-1.219	-1.209	-1.199	-1.188	-1.175	-1.162	-1.149	-1.135	-1.122	-1.106	-1.091	-1.076	-1.060	-1.045	-1.028	-1.010	-0.992	-0.976	-0.959	-0.940	-0.922	-0.904	-0.886	-0.868	-0.849	-0.830	-0.811	-0.794	-0.776	-0.759	-0.740	-0.722	-0.705	-0.688	-0.670	-0.654	-0.638	-0.621	-0.605	-0.590	-0.576	-0.560	-0.546	-0.532	-0.520	-0.506	-0.494	-0.481	-0.470	-0.458	-0.448	-0.438	-0.426	-0.418	-0.409	-0.400	-0.392	-0.384	-0.376	-0.369	-0.362	-0.355	-0.349	-0.344	-0.338	-0.332	-0.328	-0.322	-0.319	-0.314	-0.309	-0.305	-0.301	-0.298	-0.294	-0.290	-0.286	-0.282	-0.279	-0.276	-0.272	-0.269	-0.266	-0.262	-0.258	-0.254	-0.251	-0.248	-0.244	-0.240	-0.236	-0.232	-0.229	-0.224	-0.221	-0.216	-0.211	-0.208	-0.204	-0.199	-0.195	-0.191	-0.186	-0.181	-0.179	-0.174	-0.170	-0.166	-0.162	-0.159	-0.155	-0.151	-0.149	-0.145	-0.142	-0.140	-0.138	-0.135	-0.134	-0.132	-0.131	-0.131	-0.130	-0.130	-0.130	-0.131	-0.131	-0.132	-0.134	-0.136	-0.139	-0.141	-0.144	-0.148	-0.152	-0.156	-0.161	-0.166	-0.171	-0.176	-0.182	-0.189	-0.195	-0.201	-0.209	-0.216	-0.224	-0.231	-0.239	-0.248	-0.255	-0.264	-0.271	-0.279	-0.288	-0.296	-0.304	-0.312	-0.321	-0.329	-0.336	-0.344	-0.351	-0.359	-0.365	-0.372	-0.380	-0.385	-0.391	-0.398	-0.401	-0.408	-0.412	-0.416	-0.420	-0.422	-0.426	-0.430	-0.431	-0.432	-0.434	-0.435	-0.435	-0.435	-0.434	-0.434	-0.431	-0.430	-0.428	-0.424	-0.421	-0.418	-0.414	-0.409	-0.405	-0.399	-0.392	-0.386	-0.380	-0.374	-0.366	-0.358	-0.349	-0.341	-0.332	-0.322	-0.314	-0.302	-0.292	-0.281	-0.271	-0.260	-0.250	-0.238	-0.226	-0.214	-0.201	-0.190	-0.178	-0.165	-0.151	-0.140	-0.126	-0.114	-0.101	-0.089	-0.078	-0.064	-0.051	-0.039	-0.026	-0.015	-0.002	0.009	0.019	0.031	0.041	0.051	0.061	0.070	0.079	0.088	0.094	0.101	0.108	0.114	0.119	0.122	0.126	0.130	0.132	0.135	0.135	0.136	0.135	0.134	0.131	0.129	0.125	0.120	0.115	0.109	0.102	0.095	0.086	0.078	0.068	0.058	0.048	0.035	0.024	0.011	-0.002	-0.015	-0.030	-0.045	-0.059	-0.075	-0.089	-0.105	-0.121	-0.136	-0.154	-0.170	-0.185	-0.201	-0.219	-0.234	-0.250	-0.266	-0.282	-0.298	-0.314	-0.329	-0.344	-0.358	-0.372	-0.386	-0.401	-0.414	-0.429	-0.441	-0.454	-0.466	-0.478	-0.489	-0.500	-0.510	-0.520	-0.530	-0.540	-0.549	-0.558	-0.566	-0.574	-0.582	-0.590	-0.598	-0.604	-0.611	-0.618	-0.624	-0.630	-0.636	-0.641	-0.648	-0.652	-0.656	-0.661	-0.666	-0.671	-0.676	-0.680	-0.685	-0.688	-0.692	-0.696	-0.700	-0.702	-0.706	-0.710	-0.714	-0.716	-0.720	-0.722	-0.726	-0.729	-0.732	-0.735	-0.738	-0.740	-0.742	-0.745	-0.749	-0.750	-0.754	-0.756	-0.758	-0.760	-0.762	-0.766	-0.768	-0.770	-0.772	-0.775	-0.776	-0.779	-0.781	-0.784	-0.786	-0.789	-0.791	-0.794	-0.796	-0.799	-0.802	-0.805	-0.808	-0.810	-0.812	-0.818	-0.820	-0.822	-0.826	-0.830	-0.834	-0.836	-0.840	-0.844	-0.848	-0.851	-0.854	-0.858	-0.861	-0.864	-0.868	-0.872	-0.875	-0.879	-0.881	-0.885	-0.888	-0.890	-0.892	-0.896	-0.898	-0.900	-0.902	-0.904	-0.905	-0.906	-0.906	-0.909	-0.909	-0.908	-0.908	-0.908	-0.906	-0.905	-0.902	-0.901	-0.899	-0.895	-0.892	-0.890	-0.885	-0.881	-0.876	-0.872	-0.868	-0.862	-0.856	-0.850	-0.844	-0.839	-0.831	-0.825	-0.818	-0.810	-0.802	-0.795	-0.788	-0.780	-0.771	-0.765	-0.756	-0.749	-0.741	-0.734	-0.728	-0.719	-0.712	-0.705	-0.698	-0.691	-0.685	-0.679	-0.672	-0.668	-0.661	-0.656	-0.652	-0.648	-0.642	-0.639	-0.635	-0.632	-0.630	-0.626	-0.625	-0.624	-0.622	-0.621	-0.620	-0.620	-0.620	-0.620	-0.620	-0.621	-0.624	-0.625	-0.626	-0.628	-0.631	-0.632	-0.635	-0.638	-0.641	-0.645	-0.648	-0.651	-0.655	-0.659	-0.661	-0.666	-0.669	-0.674	-0.678	-0.680	-0.685	-0.688	-0.692	-0.696	-0.700	-0.704	-0.708	-0.711	-0.712	-0.716	-0.720	-0.724	-0.726	-0.729	-0.731	-0.732	-0.735	-0.736	-0.739	-0.741	-0.741	-0.744	-0.745	-0.746	-0.746	-0.748	-0.748	-0.748	-0.748	-0.748	-0.748	-0.748	-0.746	-0.746	-0.745	-0.744	-0.742	-0.741	-0.739	-0.738	-0.736	-0.735	-0.731	-0.730	-0.729	-0.726	-0.722	-0.720	-0.718	-0.715	-0.712	-0.710	-0.708	-0.704	-0.702	-0.699	-0.696	-0.692	-0.690	-0.688	-0.685	-0.682	-0.681	-0.678	-0.676	-0.675	-0.672	-0.672	-0.670	-0.670	-0.668	-0.668	-0.668	-0.668	-0.666	-0.668	-0.669	-0.669	-0.670	-0.671	-0.674	-0.676	-0.678	-0.680	-0.685	-0.688	-0.691	-0.695	-0.699	-0.702	-0.708	-0.711	-0.716	-0.720	-0.725	-0.730	-0.735	-0.740	-0.745	-0.750	-0.755	-0.760	-0.764	-0.768	-0.772	-0.776	-0.780	-0.784	-0.786	-0.789	-0.791	-0.794	-0.795	-0.796	-0.798	-0.798	-0.796	-0.796	-0.794	-0.791	-0.789	-0.785	-0.780	-0.776	-0.770	-0.764	-0.756	-0.750	-0.741	-0.732	-0.722	-0.712	-0.702	-0.691	-0.679	-0.666	-0.654	-0.640	-0.625	-0.611	-0.596	-0.581	-0.566	-0.550	-0.535	-0.519	-0.501	-0.486	-0.469	-0.452	-0.435	-0.419	-0.402	-0.386	-0.369	-0.354	-0.338	-0.322	-0.306	-0.291	-0.276	-0.262	-0.249	-0.236	-0.222	-0.211	-0.199	-0.189	-0.178	-0.168	-0.159	-0.150	-0.141	-0.134	-0.129	-0.122	-0.118	-0.112	-0.110	-0.106	-0.104	-0.102	-0.101	-0.101	-0.100	-0.101	-0.104	-0.105	-0.108	-0.110	-0.114	-0.118	-0.122	-0.126	-0.131	-0.138	-0.144	-0.150	-0.155	-0.162	-0.169	-0.176	-0.182	-0.190	-0.198	-0.205	-0.211	-0.218	-0.225	-0.232	-0.239	-0.245	-0.251	-0.259	-0.264	-0.270	-0.275	-0.281	-0.285	-0.290	-0.294	-0.299	-0.301	-0.305	-0.308	-0.311	-0.312	-0.314	-0.316	-0.319	-0.318	-0.319	-0.320	-0.319	-0.320	-0.319	-0.318	-0.318	-0.316	-0.314	-0.312	-0.310	-0.308	-0.305	-0.302	-0.300	-0.298	-0.296	-0.292	-0.290	-0.288	-0.284	-0.281	-0.279	-0.276	-0.274	-0.271	-0.270	-0.269	-0.266	-0.265	-0.264	-0.264	-0.264	-0.262	-0.264	-0.264	-0.265	-0.265	-0.268	-0.269	-0.272	-0.275	-0.278	-0.282	-0.286	-0.291	-0.296	-0.302	-0.308	-0.314	-0.320	-0.329	-0.336	-0.344	-0.352	-0.361	-0.370	-0.380	-0.389	-0.400	-0.410	-0.420	-0.431	-0.442	-0.452	-0.465	-0.475	-0.488	-0.499	-0.511	-0.521	-0.534	-0.545	-0.556	-0.568	-0.579	-0.590	-0.600	-0.611	-0.621	-0.631	-0.641	-0.650	-0.658	-0.666	-0.675	-0.682	-0.689	-0.696	-0.702	-0.708	-0.712	-0.718	-0.721	-0.726	-0.729	-0.730	-0.732	-0.734	-0.734	-0.735	-0.734	-0.732	-0.731	-0.729	-0.726	-0.724	-0.720	-0.716	-0.712	-0.708	-0.702	-0.696	-0.691	-0.684	-0.678	-0.671	-0.664	-0.658	-0.650	-0.642	-0.635	-0.626	-0.619	-0.610	-0.602	-0.594	-0.586	-0.578	-0.570	-0.562	-0.554	-0.548	-0.539	-0.532	-0.524	-0.518	-0.510	-0.504	-0.496	-0.491	-0.484	-0.479	-0.471	-0.466	-0.461	-0.456	-0.450	-0.445	-0.441	-0.436	-0.432	-0.428	-0.425	-0.421	-0.418	-0.415	-0.411	-0.409	-0.405	-0.402	-0.400	-0.398	-0.395	-0.394	-0.391	-0.389	-0.388	-0.385	-0.384	-0.382	-0.381	-0.380	-0.379	-0.378	-0.376	-0.376	-0.374	-0.374	-0.374	-0.372	-0.372	-0.372	-0.370	-0.370	-0.371	-0.371	-0.370	-0.371	-0.372	-0.372	-0.374	-0.374	-0.376	-0.376	-0.379	-0.380	-0.381	-0.384	-0.385	-0.388	-0.389	-0.391	-0.394	-0.396	-0.398	-0.401	-0.404	-0.406	-0.410	-0.411	-0.415	-0.418	-0.421	-0.424	-0.428	-0.430	-0.432	-0.435	-0.438	-0.440	-0.442	-0.445	-0.446	-0.449	-0.452	-0.452	-0.455	-0.455	-0.456	-0.458	-0.459	-0.460	-0.460	-0.460	-0.460	-0.460	-0.460	-0.460	-0.460	-0.459	-0.459	-0.458	-0.456	-0.455	-0.454	-0.454	-0.452	-0.452	-0.451	-0.451	-0.450	-0.450	-0.450	-0.450	-0.450	-0.450	-0.450	-0.451	-0.452	-0.454	-0.455	-0.456	-0.459	-0.461	-0.465	-0.468	-0.472	-0.476	-0.480	-0.484	-0.490	-0.495	-0.500	-0.506	-0.512	-0.519	-0.525	-0.532	-0.539	-0.546	-0.555	-0.562	-0.569	-0.576	-0.585	-0.592	-0.600	-0.608	-0.615	-0.622	-0.630	-0.636	-0.644	-0.650	-0.656	-0.662	-0.669	-0.674	-0.679	-0.684	-0.688	-0.691	-0.695	-0.698	-0.701	-0.702	-0.705	-0.705	-0.706	-0.706	-0.706	-0.706	-0.704	-0.704	-0.701	-0.700	-0.698	-0.694	-0.691	-0.686	-0.684	-0.679	-0.675	-0.670	-0.666	-0.661	-0.656	-0.652	-0.649	-0.642	-0.639	-0.634	-0.628	-0.624	-0.619	-0.615	-0.611	-0.608	-0.604	-0.601	-0.598	-0.594	-0.592	-0.590	-0.589	-0.586	-0.586	-0.586	-0.586	-0.586	-0.586	-0.588	-0.589	-0.590	-0.592	-0.596	-0.600	-0.604	-0.608	-0.611	-0.616	-0.622	-0.629	-0.634	-0.640	-0.648	-0.654	-0.662	-0.670	-0.679	-0.688	-0.696	-0.705	-0.715	-0.724	-0.734	-0.745	-0.754	-0.765	-0.776	-0.786	-0.796	-0.808	-0.819	-0.830	-0.842	-0.854	-0.865	-0.876	-0.888	-0.899	-0.910	-0.921	-0.932	-0.944	-0.955	-0.968	-0.978	-0.989	-1.000	-1.010	-1.021	-1.031	-1.042	-1.052	-1.064	-1.072	-1.082	-1.091	-1.101	-1.110	-1.119	-1.128	-1.135	-1.145	-1.152	-1.160	-1.168	-1.175	-1.182	-1.189	-1.195	-1.201	-1.208	-1.214	-1.220	-1.225	-1.231	-1.236	-1.240	-1.246	-1.250	-1.255	-1.259	-1.262	-1.268	-1.271	-1.275	-1.279	-1.284	-1.286	-1.290	-1.294	-1.298	-1.302	-1.306	-1.310	-1.314	-1.316	-1.321	-1.325	-1.329	-1.334	-1.339	-1.344	-1.349	-1.352	-1.359	-1.364	-1.369	-1.375	-1.381	-1.388	-1.394	-1.401	-1.408	-1.415	-1.421	-1.429	-1.436	-1.444	-1.452	-1.460	-1.469	-1.478	-1.484	-1.492	-1.502	-1.510	-1.520	-1.528	-1.536	-1.545	-1.552	-1.562	-1.570	-1.579	-1.586	-1.594	-1.602	-1.610	-1.618	-1.624	-1.631	-1.638	-1.644	-1.650	-1.655	-1.660	-1.665	-1.670	-1.674	-1.678	-1.681	-1.685	-1.688	-1.689	-1.691	-1.692	-1.694	-1.694	-1.694	-1.692	-1.691	-1.691	-1.689	-1.686	-1.684	-1.680	-1.678	-1.672	-1.669	-1.664	-1.659	-1.654	-1.649	-1.642	-1.636	-1.630	-1.624	-1.616	-1.609	-1.602	-1.595	-1.588	-1.581	-1.572	-1.565	-1.558	-1.550	-1.542	-1.534	-1.526	-1.519	-1.511	-1.505	-1.498	-1.490	-1.484	-1.476	-1.470	-1.462	-1.458	-1.451	-1.446	-1.441	-1.436	-1.431	-1.426	-1.422	-1.419	-1.415	-1.412	-1.409	-1.406	-1.404	-1.401	-1.399	-1.398	-1.396	-1.395	-1.394	-1.392	-1.394	-1.392	-1.391	-1.392	-1.392	-1.392	-1.392	-1.392	-1.395	-1.395	-1.395	-1.396	-1.398	-1.396	-1.398	-1.398	-1.400	-1.400	-1.399	-1.400	-1.400	-1.400	-1.400	-1.400	-1.399	-1.398	-1.398	-1.395	-1.394	-1.392	-1.390	-1.388	-1.386	-1.382	-1.380	-1.376	-1.374	-1.371	-1.366	-1.362	-1.359	-1.354	-1.349	-1.344	-1.338	-1.332	-1.326	-1.321	-1.315	-1.308	-1.302	-1.295	-1.289	-1.282	-1.275	-1.266	-1.260	-1.252	-1.245	-1.239	-1.230	-1.224	-1.216	-1.209	-1.201	-1.194	-1.188	-1.180	-1.172	-1.166	-1.160	-1.152	-1.145	-1.140	-1.132	-1.128	-1.122	-1.116	-1.112	-1.106	-1.104	-1.099	-1.095	-1.091	-1.089	-1.085	-1.082	-1.081	-1.080	-1.079	-1.078	-1.076	-1.075	-1.076	-1.076	-1.078	-1.079	-1.080	-1.081	-1.082	-1.086	-1.088	-1.091	-1.095	-1.099	-1.101	-1.105	-1.109	-1.114	-1.118	-1.122	-1.126	-1.131	-1.136	-1.141	-1.144	-1.149	-1.154	-1.158	-1.161	-1.165	-1.170	-1.172	-1.175	-1.179	-1.181	-1.182	-1.184	-1.185	-1.185	-1.185	-1.185	-1.185	-1.184	-1.181	-1.179	-1.176	-1.174	-1.170	-1.164	-1.159	-1.154	-1.148	-1.140	-1.132	-1.126	-1.116	-1.108	-1.098	-1.089	-1.078	-1.066	-1.055	-1.042	-1.031	-1.018	-1.005	-0.992	-0.979	-0.965	-0.951	-0.938	-0.922	-0.909	-0.894	-0.879	-0.865	-0.851	-0.838	-0.822	-0.810	-0.795	-0.782	-0.769	-0.756	-0.744	-0.731	-0.721	-0.709	-0.699	-0.688	-0.679	-0.670	-0.661	-0.654	-0.646	-0.640	-0.635	-0.630	-0.625	-0.621	-0.619	-0.616	-0.615	-0.615	-0.615	-0.616	-0.618	-0.621	-0.624	-0.628	-0.632	-0.639	-0.644	-0.651	-0.659	-0.668	-0.675	-0.685	-0.696	-0.706	-0.718	-0.729	-0.742	-0.754	-0.766	-0.781	-0.795	-0.809	-0.824	-0.838	-0.854	-0.868	-0.882	-0.899	-0.914	-0.929	-0.945	-0.959	-0.975	-0.989	-1.005	-1.019	-1.034	-1.048	-1.061	-1.075	-1.088	-1.101	-1.114	-1.125	-1.136	-1.148	-1.159	-1.169	-1.179	-1.186	-1.195	-1.204	-1.211	-1.218	-1.224	-1.229	-1.234	-1.239	-1.242	-1.245	-1.249	-1.250	-1.252	-1.252	-1.254	-1.254	-1.252	-1.252	-1.251	-1.250	-1.248	-1.245	-1.244	-1.240	-1.236	-1.232	-1.229	-1.225	-1.221	-1.218	-1.212	-1.208	-1.202	-1.199	-1.194	-1.189	-1.185	-1.180	-1.175	-1.171	-1.168	-1.162	-1.160	-1.156	-1.154	-1.149	-1.146	-1.145	-1.144	-1.141	-1.140	-1.139	-1.138	-1.138	-1.138	-1.138	-1.139	-1.139	-1.141	-1.142	-1.145	-1.148	-1.151	-1.155	-1.158	-1.161	-1.165	-1.170	-1.174	-1.180	-1.185	-1.190	-1.196	-1.201	-1.208	-1.214	-1.220	-1.226	-1.232	-1.239	-1.245	-1.251	-1.258	-1.264	-1.270	-1.275	-1.281	-1.288	-1.292	-1.299	-1.302	-1.308	-1.312	-1.316	-1.320	-1.324	-1.328	-1.329	-1.332	-1.335	-1.336	-1.339	-1.339	-1.340	-1.340	-1.340	-1.340	-1.340	-1.339	-1.338	-1.336	-1.334	-1.331	-1.329	-1.326	-1.324	-1.320	-1.316	-1.314	-1.310	-1.306	-1.302	-1.299	-1.295	-1.291	-1.288	-1.284	-1.281	-1.276	-1.274	-1.270	-1.266	-1.265	-1.262	-1.261	-1.258	-1.256	-1.255	-1.255	-1.252	-1.252	-1.252	-1.252	-1.254	-1.255	-1.256	-1.259	-1.261	-1.265	-1.268	-1.271	-1.275	-1.280	-1.285	-1.290	-1.296	-1.301	-1.308	-1.315	-1.321	-1.329	-1.335	-1.342	-1.351	-1.359	-1.366	-1.375	-1.382	-1.391	-1.399	-1.408	-1.416	-1.425	-1.434	-1.442	-1.450	-1.458	-1.466	-1.474	-1.481	-1.490	-1.498	-1.504	-1.510	-1.516	-1.524	-1.530	-1.535	-1.540	-1.545	-1.550	-1.554	-1.556	-1.561	-1.562	-1.565	-1.568	-1.569	-1.570	-1.571	-1.571	-1.570	-1.570	-1.569	-1.568	-1.565	-1.562	-1.560	-1.556	-1.552	-1.549	-1.542	-1.538	-1.530	-1.524	-1.518	-1.510	-1.502	-1.494	-1.486	-1.476	-1.468	-1.458	-1.448	-1.436	-1.426	-1.415	-1.404	-1.392	-1.380	-1.369	-1.355	-1.344	-1.331	-1.319	-1.305	-1.292	-1.280	-1.266	-1.254	-1.241	-1.229	-1.215	-1.202	-1.191	-1.179	-1.166	-1.155	-1.142	-1.131	-1.121	-1.111	-1.100	-1.090	-1.081	-1.072	-1.064	-1.056	-1.049	-1.041	-1.036	-1.029	-1.024	-1.019	-1.015	-1.010	-1.008	-1.004	-1.001	-1.000	-0.999	-0.998	-0.998	-0.998	-0.999	-0.999	-1.000	-1.001	-1.004	-1.006	-1.008	-1.011	-1.015	-1.018	-1.021	-1.025	-1.029	-1.032	-1.036	-1.039	-1.042	-1.046	-1.051	-1.054	-1.058	-1.060	-1.064	-1.066	-1.068	-1.070	-1.072	-1.074	-1.075	-1.075	-1.076	-1.075	-1.075	-1.075	-1.072	-1.071	-1.069	-1.068	-1.064	-1.060	-1.056	-1.052	-1.048	-1.041	-1.036	-1.030	-1.022	-1.016	-1.010	-1.002	-0.995	-0.988	-0.980	-0.971	-0.962	-0.955	-0.946	-0.938	-0.929	-0.920	-0.911	-0.902	-0.894	-0.886	-0.878	-0.869	-0.861	-0.854	-0.846	-0.839	-0.831	-0.824	-0.819	-0.812	-0.806	-0.801	-0.798	-0.792	-0.789	-0.785	-0.782	-0.779	-0.778	-0.776	-0.775	-0.775	-0.774	-0.774	-0.774	-0.776	-0.778	-0.779	-0.781	-0.785	-0.789	-0.791	-0.796	-0.800	-0.805	-0.810	-0.815	-0.820	-0.825	-0.832	-0.839	-0.844	-0.850	-0.856	-0.864	-0.870	-0.878	-0.884	-0.890	-0.896	-0.902	-0.910	-0.916	-0.921	-0.929	-0.934	-0.940	-0.946	-0.951	-0.956	-0.961	-0.965	-0.970	-0.975	-0.978	-0.982	-0.985	-0.989	-0.992	-0.995	-0.996	-0.999	-1.001	-1.002	-1.004	-1.006	-1.006	-1.008	-1.008	-1.009	-1.010	-1.009	-1.009	-1.008	-1.008	-1.008	-1.006	-1.005	-1.005	-1.004	-1.002	-1.001	-1.000	-0.999	-0.998	-0.998	-0.996	-0.994	-0.992	-0.991	-0.990	-0.989	-0.988	-0.986	-0.986	-0.985	-0.985	-0.984	-0.984	-0.982	-0.982	-0.981	-0.982	-0.981	-0.981	-0.982	-0.981	-0.984	-0.984	-0.985	-0.986	-0.986	-0.989	-0.990	-0.992	-0.994	-0.996	-0.999	-1.001	-1.005	-1.008	-1.010	-1.014	-1.018	-1.021	-1.025	-1.029	-1.034	-1.038	-1.042	-1.048	-1.052	-1.058	-1.062	-1.069	-1.074	-1.080	-1.086	-1.092	-1.098	-1.104	-1.110	-1.116	-1.122	-1.129	-1.135	-1.142	-1.148	-1.155	-1.160	-1.166	-1.174	-1.180	-1.185	-1.191	-1.198	-1.202	-1.209	-1.214	-1.219	-1.224	-1.229	-1.234	-1.238	-1.241	-1.245	-1.249	-1.251	-1.255	-1.256	-1.260	-1.261	-1.264	-1.265	-1.265	-1.266	-1.266	-1.266	-1.266	-1.265	-1.264	-1.262	-1.260	-1.259	-1.255	-1.252	-1.250	-1.245	-1.242	-1.238	-1.232	-1.228	-1.222	-1.216	-1.210	-1.204	-1.198	-1.190	-1.182	-1.174	-1.166	-1.159	-1.150	-1.142	-1.132	-1.124	-1.114	-1.104	-1.094	-1.082	-1.074	-1.062	-1.052	-1.042	-1.031	-1.020	-1.009	-0.998	-0.988	-0.976	-0.965	-0.954	-0.942	-0.934	-0.922	-0.911	-0.901	-0.890	-0.880	-0.870	-0.860	-0.850	-0.841	-0.832	-0.824	-0.815	-0.806	-0.798	-0.791	-0.782	-0.776	-0.770	-0.764	-0.758	-0.751	-0.746	-0.741	-0.738	-0.732	-0.730	-0.728	-0.724	-0.721	-0.719	-0.718	-0.716	-0.716	-0.715	-0.715	-0.715	-0.716	-0.718	-0.718	-0.720	-0.722	-0.725	-0.726	-0.729	-0.731	-0.736	-0.739	-0.741	-0.745	-0.750	-0.754	-0.758	-0.762	-0.766	-0.771	-0.776	-0.779	-0.784	-0.788	-0.792	-0.796	-0.801	-0.805	-0.810	-0.814	-0.819	-0.822	-0.826	-0.830	-0.832	-0.836	-0.839	-0.842	-0.845	-0.848	-0.850	-0.852	-0.854	-0.856	-0.858	-0.859	-0.861	-0.862	-0.864	-0.864	-0.865	-0.865	-0.865	-0.866	-0.866	-0.866	-0.866	-0.865	-0.864	-0.865	-0.864	-0.862	-0.861	-0.861	-0.859	-0.859	-0.856	-0.855	-0.854	-0.852	-0.851	-0.849	-0.846	-0.846	-0.844	-0.842	-0.840	-0.838	-0.836	-0.835	-0.832	-0.830	-0.828	-0.825	-0.822	-0.820	-0.818	-0.815	-0.812	-0.810	-0.808	-0.804	-0.800	-0.799	-0.795	-0.791	-0.788	-0.784	-0.780	-0.776	-0.771	-0.766	-0.762	-0.758	-0.752	-0.748	-0.741	-0.736	-0.730	-0.724	-0.718	-0.710	-0.702	-0.695	-0.688	-0.680	-0.671	-0.662	-0.655	-0.646	-0.635	-0.626	-0.616	-0.605	-0.595	-0.582	-0.571	-0.560	-0.549	-0.535	-0.524	-0.510	-0.496	-0.484	-0.470	-0.456	-0.441	-0.428	-0.412	-0.398	-0.382	-0.368	-0.351	-0.336	-0.320	-0.305	-0.289	-0.272	-0.258	-0.242	-0.226	-0.211	-0.194	-0.179	-0.164	-0.149	-0.132	-0.118	-0.104	-0.088	-0.074	-0.060	-0.048	-0.032	-0.020	-0.008	0.005	0.018	0.029	0.040	0.050	0.060	0.070	0.080	0.089	0.096	0.104	0.111	0.118	0.124	0.129	0.134	0.139	0.141	0.145	0.146	0.149	0.150	0.151	0.150	0.150	0.149	0.148	0.145	0.142	0.139	0.135	0.131	0.125	0.120	0.114	0.108	0.100	0.094	0.085	0.078	0.068	0.059	0.049	0.039	0.028	0.018	0.005	-0.006	-0.018	-0.030	-0.041	-0.055	-0.068	-0.081	-0.094	-0.109	-0.121	-0.135	-0.150	-0.164	-0.178	-0.192	-0.208	-0.221	-0.236	-0.249	-0.264	-0.279	-0.291	-0.305	-0.319	-0.332	-0.345	-0.359	-0.371	-0.385	-0.396	-0.409	-0.420	-0.430	-0.442	-0.452	-0.462	-0.472	-0.482	-0.490	-0.500	-0.507	-0.515	-0.522	-0.530	-0.538	-0.542	-0.548	-0.554	-0.559	-0.564	-0.569	-0.572	-0.576	-0.580	-0.582	-0.586	-0.589	-0.592	-0.594	-0.596	-0.600	-0.601	-0.604	-0.606	-0.608	-0.610	-0.612	-0.615	-0.616	-0.620	-0.622	-0.625	-0.629	-0.631	-0.635	-0.639	-0.642	-0.646	-0.650	-0.655	-0.660	-0.665	-0.670	-0.675	-0.681	-0.688	-0.694	-0.700	-0.706	-0.712	-0.719	-0.726	-0.732	-0.739	-0.746	-0.752	-0.759	-0.765	-0.771	-0.779	-0.784	-0.790	-0.796	-0.801	-0.805	-0.811	-0.815	-0.819	-0.822	-0.825	-0.829	-0.830	-0.831	-0.832	-0.832	-0.834	-0.834	-0.831	-0.831	-0.829	-0.825	-0.822	-0.818	-0.814	-0.809	-0.802	-0.796	-0.790	-0.782	-0.775	-0.768	-0.759	-0.749	-0.740	-0.730	-0.721	-0.710	-0.699	-0.688	-0.676	-0.665	-0.652	-0.642	-0.630	-0.618	-0.605	-0.592	-0.581	-0.569	-0.555	-0.544	-0.532	-0.520	-0.509	-0.496	-0.485	-0.474	-0.462	-0.451	-0.441	-0.431	-0.421	-0.412	-0.402	-0.395	-0.386	-0.379	-0.371	-0.364	-0.358	-0.350	-0.344	-0.340	-0.334	-0.330	-0.325	-0.322	-0.319	-0.315	-0.312	-0.311	-0.309	-0.308	-0.308	-0.306	-0.306	-0.306	-0.306	-0.309	-0.309	-0.310	-0.312	-0.314	-0.318	-0.319	-0.322	-0.325	-0.328	-0.332	-0.335	-0.339	-0.342	-0.348	-0.351	-0.355	-0.360	-0.364	-0.369	-0.372	-0.378	-0.381	-0.386	-0.391	-0.395	-0.400	-0.404	-0.408	-0.411	-0.415	-0.419	-0.422	-0.426	-0.430	-0.434	-0.436	-0.439	-0.441	-0.444	-0.446	-0.448	-0.450	-0.451	-0.452	-0.455	-0.455	-0.456	-0.456	-0.458	-0.458	-0.459	-0.458	-0.458	-0.458	-0.458	-0.456	-0.455	-0.454	-0.452	-0.452	-0.450	-0.449	-0.448	-0.445	-0.444	-0.442	-0.440	-0.439	-0.436	-0.434	-0.432	-0.431	-0.429	-0.429	-0.426	-0.425	-0.425	-0.424	-0.422	-0.421	-0.421	-0.421	-0.421	-0.420	-0.420	-0.421	-0.422	-0.424	-0.425	-0.428	-0.429	-0.431	-0.435	-0.438	-0.440	-0.445	-0.449	-0.454	-0.458	-0.464	-0.470	-0.475	-0.481	-0.489	-0.495	-0.502	-0.510	-0.518	-0.526	-0.535	-0.542	-0.551	-0.561	-0.570	-0.580	-0.589	-0.599	-0.609	-0.618	-0.629	-0.638	-0.648	-0.658	-0.668	-0.678	-0.686	-0.696	-0.705	-0.714	-0.722	-0.731	-0.739	-0.746	-0.755	-0.762	-0.769	-0.775	-0.781	-0.788	-0.792	-0.795	-0.800	-0.804	-0.805	-0.808	-0.809	-0.811	-0.811	-0.812	-0.811	-0.810	-0.808	-0.806	-0.802	-0.800	-0.795	-0.791	-0.786	-0.781	-0.775	-0.768	-0.762	-0.755	-0.748	-0.738	-0.730	-0.721	-0.712	-0.704	-0.694	-0.682	-0.674	-0.664	-0.654	-0.644	-0.634	-0.622	-0.612	-0.602	-0.592	-0.582	-0.572	-0.564	-0.555	-0.546	-0.536	-0.529	-0.521	-0.514	-0.506	-0.500	-0.494	-0.489	-0.482	-0.479	-0.474	-0.471	-0.468	-0.465	-0.464	-0.462	-0.462	-0.461	-0.462	-0.464	-0.465	-0.468	-0.470	-0.474	-0.478	-0.481	-0.488	-0.491	-0.498	-0.502	-0.510	-0.516	-0.522	-0.530	-0.539	-0.545	-0.552	-0.560	-0.569	-0.576	-0.584	-0.591	-0.599	-0.608	-0.614	-0.621	-0.628	-0.635	-0.641	-0.648	-0.652	-0.658	-0.662	-0.668	-0.671	-0.675	-0.679	-0.681	-0.684	-0.685	-0.686	-0.688	-0.688	-0.688	-0.686	-0.685	-0.685	-0.684	-0.681	-0.679	-0.676	-0.672	-0.669	-0.666	-0.662	-0.658	-0.654	-0.650	-0.645	-0.641	-0.638	-0.634	-0.629	-0.625	-0.621	-0.618	-0.614	-0.610	-0.606	-0.602	-0.599	-0.596	-0.594	-0.591	-0.589	-0.589	-0.586	-0.586	-0.585	-0.584	-0.584	-0.584	-0.585	-0.585	-0.586	-0.588	-0.589	-0.590	-0.594	-0.595	-0.598	-0.600	-0.604	-0.606	-0.609	-0.612	-0.615	-0.619	-0.621	-0.625	-0.628	-0.631	-0.634	-0.638	-0.640	-0.644	-0.646	-0.649	-0.651	-0.654	-0.655	-0.658	-0.659	-0.661	-0.662	-0.664	-0.664	-0.665	-0.665	-0.664	-0.664	-0.664	-0.662	-0.661	-0.661	-0.659	-0.656	-0.654	-0.652	-0.649	-0.646	-0.642	-0.638	-0.635	-0.631	-0.626	-0.621	-0.616	-0.610	-0.606	-0.600	-0.594	-0.588	-0.580	-0.574	-0.565	-0.559	-0.551	-0.544	-0.536	-0.528	-0.520	-0.510	-0.501	-0.494	-0.484	-0.475	-0.466	-0.456	-0.446	-0.438	-0.428	-0.419	-0.409	-0.400	-0.390	-0.380	-0.370	-0.362	-0.354	-0.344	-0.336	-0.326	-0.318	-0.310	-0.301	-0.295	-0.288	-0.281	-0.274	-0.268	-0.261	-0.256	-0.252	-0.246	-0.242	-0.239	-0.236	-0.232	-0.231	-0.229	-0.228	-0.226	-0.228	-0.228	-0.229	-0.229	-0.231	-0.232	-0.236	-0.240	-0.244	-0.248	-0.251	-0.256	-0.262	-0.268	-0.274	-0.279	-0.286	-0.292	-0.301	-0.308	-0.315	-0.322	-0.331	-0.340	-0.348	-0.356	-0.364	-0.372	-0.380	-0.389	-0.396	-0.406	-0.414	-0.421	-0.430	-0.438	-0.445	-0.452	-0.460	-0.468	-0.474	-0.481	-0.488	-0.494	-0.500	-0.507	-0.514	-0.518	-0.524	-0.529	-0.534	-0.539	-0.544	-0.548	-0.551	-0.555	-0.560	-0.562	-0.566	-0.569	-0.572	-0.575	-0.578	-0.580	-0.582	-0.585	-0.588	-0.589	-0.591	-0.592	-0.595	-0.596	-0.599	-0.600	-0.602	-0.602	-0.605	-0.606	-0.608	-0.610	-0.611	-0.611	-0.614	-0.615	-0.616	-0.618	-0.619	-0.620	-0.622	-0.622	-0.625	-0.625	-0.628	-0.629	-0.631	-0.631	-0.632	-0.634	-0.635	-0.636	-0.638	-0.639	-0.640	-0.641	-0.642	-0.644	-0.644	-0.645	-0.646	-0.648	-0.649	-0.649	-0.649	-0.649	-0.650	-0.650	-0.650	-0.650	-0.649	-0.649	-0.649	-0.648	-0.646	-0.646	-0.645	-0.644	-0.644	-0.642	-0.640	-0.639	-0.636	-0.635	-0.631	-0.630	-0.628	-0.624	-0.621	-0.619	-0.616	-0.612	-0.609	-0.605	-0.601	-0.596	-0.592	-0.589	-0.585	-0.580	-0.576	-0.572	-0.566	-0.562	-0.558	-0.552	-0.548	-0.542	-0.538	-0.532	-0.526	-0.521	-0.516	-0.511	-0.505	-0.499	-0.494	-0.488	-0.482	-0.478	-0.471	-0.465	-0.459	-0.452	-0.446	-0.441	-0.435	-0.429	-0.422	-0.416	-0.410	-0.402	-0.396	-0.389	-0.382	-0.376	-0.369	-0.362	-0.356	-0.348	-0.340	-0.332	-0.325	-0.319	-0.311	-0.302	-0.295	-0.286	-0.279	-0.271	-0.264	-0.255	-0.248	-0.239	-0.231	-0.222	-0.214	-0.206	-0.198	-0.190	-0.181	-0.174	-0.164	-0.156	-0.149	-0.140	-0.131	-0.124	-0.115	-0.108	-0.099	-0.091	-0.084	-0.076	-0.069	-0.062	-0.055	-0.049	-0.042	-0.035	-0.029	-0.022	-0.016	-0.010	-0.005	-0.001	0.005	0.010	0.014	0.019	0.022	0.026	0.030	0.034	0.036	0.040	0.042	0.046	0.049	0.050	0.052	0.054	0.058	0.059	0.060	0.061	0.062	0.064	0.065	0.065	0.066	0.069	0.069	0.070	0.070	0.072	0.072	0.075	0.076	0.076	0.079	0.080	0.082	0.084	0.086	0.089	0.091	0.094	0.098	0.101	0.104	0.108	0.111	0.116	0.119	0.124	0.129	0.134	0.139	0.145	0.150	0.156	0.162	0.169	0.175	0.181	0.188	0.195	0.201	0.209	0.215	0.221	0.228	0.235	0.241	0.248	0.255	0.261	0.268	0.272	0.280	0.285	0.290	0.296	0.300	0.305	0.309	0.314	0.316	0.319	0.321	0.324	0.326	0.328	0.329	0.330	0.329	0.329	0.329	0.328	0.326	0.324	0.322	0.320	0.318	0.315	0.312	0.309	0.304	0.300	0.296	0.291	0.286	0.282	0.278	0.271	0.268	0.262	0.256	0.251	0.246	0.241	0.235	0.231	0.225	0.220	0.216	0.211	0.205	0.201	0.198	0.192	0.189	0.185	0.181	0.178	0.174	0.171	0.168	0.165	0.164	0.161	0.158	0.155	0.155	0.152	0.151	0.149	0.148	0.146	0.145	0.144	0.144	0.142	0.141	0.141	0.140	0.139	0.138	0.138	0.136	0.135	0.134	0.134	0.131	0.131	0.130	0.129	0.128	0.128	0.126	0.125	0.124	0.122	0.121	0.120	0.119	0.118	0.115	0.115	0.112	0.112	0.110	0.109	0.108	0.106	0.105	0.102	0.101	0.100	0.099	0.098	0.096	0.095	0.094	0.092	0.092	0.091	0.090	0.091	0.090	0.089	0.089	0.088	0.088	0.088	0.086	0.088	0.086	0.088	0.086	0.088	0.088	0.088	0.088	0.088	0.089	0.089	0.089	0.089	0.090	0.090	0.090	0.091	0.091	0.091	0.091	0.092	0.092	0.092	0.091	0.091	0.092	0.091	0.091	0.091	0.090	0.090	0.089	0.089	0.088	0.085	0.085	0.084	0.084	0.081	0.080	0.079	0.078	0.076	0.075	0.072	0.071	0.069	0.068	0.066	0.064	0.062	0.060	0.059	0.058	0.055	0.054	0.051	0.050	0.048	0.046	0.045	0.042	0.042	0.040	0.040	0.039	0.038	0.038	0.036	0.034	0.034	0.032	0.032	0.032	0.031	0.030	0.029	0.029	0.028	0.028	0.028	0.028	0.026	0.025	0.025	0.024	0.024	0.022	0.022	0.022	0.020	0.019	0.019	0.018	0.016	0.015	0.012	0.012	0.009	0.008	0.006	0.005	0.001	-0.001	-0.004	-0.005	-0.008	-0.010	-0.014	-0.018	-0.020	-0.024	-0.026	-0.029	-0.032	-0.035	-0.039	-0.042	-0.045	-0.049	-0.052	-0.055	-0.059	-0.061	-0.064	-0.066	-0.069	-0.071	-0.072	-0.075	-0.078	-0.079	-0.079	-0.081	-0.081	-0.082	-0.082	-0.082	-0.082	-0.082	-0.081	-0.080	-0.079	-0.078	-0.075	-0.074	-0.071	-0.069	-0.066	-0.062	-0.060	-0.055	-0.051	-0.048	-0.044	-0.039	-0.035	-0.030	-0.025	-0.020	-0.014	-0.010	-0.004	0.001	0.006	0.011	0.016	0.021	0.029	0.034	0.038	0.044	0.049	0.052	0.059	0.062	0.066	0.071	0.074	0.078	0.081	0.084	0.086	0.089	0.091	0.094	0.094	0.096	0.096	0.098	0.098	0.098	0.098	0.098	0.096	0.095	0.094	0.091	0.089	0.088	0.084	0.081	0.079	0.075	0.071	0.069	0.064	0.060	0.056	0.052	0.046	0.042	0.039	0.032	0.029	0.025	0.020	0.015	0.011	0.008	0.004	-0.001	-0.005	-0.008	-0.011	-0.015	-0.018	-0.020	-0.024	-0.025	-0.028	-0.030	-0.030	-0.032	-0.032	-0.034	-0.032	-0.034	-0.032	-0.031	-0.031	-0.030	-0.028	-0.026	-0.022	-0.019	-0.016	-0.012	-0.009	-0.005	0.000	0.005	0.009	0.015	0.021	0.026	0.034	0.040	0.048	0.054	0.061	0.069	0.076	0.085	0.092	0.101	0.109	0.119	0.128	0.135	0.144	0.152	0.162	0.172	0.181	0.190	0.199	0.209	0.218	0.228	0.236	0.246	0.254	0.264	0.272	0.281	0.289	0.298	0.306	0.315	0.322	0.330	0.339	0.346	0.352	0.360	0.366	0.371	0.378	0.384	0.390	0.395	0.401	0.406	0.410	0.415	0.419	0.422	0.426	0.429	0.432	0.435	0.439	0.440	0.442	0.445	0.446	0.448	0.450	0.451	0.452	0.452	0.454	0.456	0.456	0.456	0.458	0.459	0.459	0.459	0.460	0.460	0.461	0.461	0.462	0.462	0.464	0.465	0.466	0.466	0.468	0.469	0.470	0.471	0.474	0.474	0.475	0.478	0.479	0.481	0.484	0.485	0.488	0.490	0.492	0.494	0.496	0.500	0.502	0.504	0.506	0.509	0.511	0.514	0.516	0.519	0.520	0.522	0.524	0.525	0.529	0.530	0.530	0.531	0.531	0.534	0.534	0.534	0.535	0.535	0.534	0.532	0.534	0.532	0.530	0.529	0.526	0.524	0.521	0.519	0.515	0.511	0.506	0.504	0.499	0.494	0.489	0.484	0.478	0.471	0.465	0.459	0.451	0.444	0.438	0.430	0.421	0.412	0.405	0.396	0.388	0.379	0.370	0.360	0.351	0.341	0.331	0.322	0.312	0.302	0.292	0.284	0.274	0.264	0.254	0.246	0.236	0.228	0.219	0.210	0.201	0.192	0.185	0.178	0.170	0.162	0.155	0.149	0.142	0.136	0.131	0.126	0.121	0.118	0.114	0.110	0.108	0.105	0.104	0.101	0.100	0.099	0.099	0.099	0.100	0.101	0.102	0.105	0.108	0.111	0.114	0.118	0.121	0.125	0.130	0.135	0.140	0.145	0.150	0.156	0.164	0.170	0.176	0.184	0.190	0.198	0.205	0.212	0.219	0.226	0.235	0.242	0.251	0.258	0.265	0.274	0.282	0.289	0.298	0.305	0.312	0.320	0.328	0.336	0.344	0.351	0.358	0.365	0.372	0.381	0.388	0.395	0.402	0.410	0.418	0.424	0.431	0.438	0.446	0.454	0.460	0.468	0.475	0.481	0.490	0.496	0.504	0.511	0.520	0.526	0.534	0.542	0.550	0.558	0.565	0.574	0.581	0.589	0.596	0.605	0.614	0.622	0.630	0.639	0.646	0.656	0.665	0.672	0.681	0.690	0.699	0.708	0.716	0.725	0.735	0.742	0.752	0.761	0.770	0.779	0.788	0.796	0.805	0.814	0.821	0.831	0.840	0.849	0.858	0.865	0.874	0.882	0.890	0.899	0.905	0.914	0.920	0.928	0.935	0.940	0.946	0.954	0.959	0.965	0.969	0.974	0.979	0.982	0.986	0.990	0.992	0.994	0.995	0.998	0.999	0.999	0.999	0.999	0.996	0.994	0.991	0.989	0.985	0.981	0.976	0.970	0.964	0.958	0.950	0.940	0.932	0.922	0.912	0.901	0.890	0.878	0.866	0.852	0.839	0.825	0.810	0.795	0.780	0.764	0.748	0.730	0.714	0.696	0.679	0.661	0.642	0.625	0.608	0.589	0.570	0.552	0.535	0.516	0.498	0.480	0.462	0.446	0.429	0.411	0.395	0.379	0.364	0.348	0.332	0.320	0.305	0.292	0.280	0.268	0.256	0.246	0.238	0.226	0.219	0.210	0.204	0.196	0.190	0.185	0.180	0.178	0.174	0.171	0.169	0.168	0.166	0.169	0.169	0.170	0.172	0.174	0.178	0.181	0.185	0.189	0.195	0.200	0.205	0.211	0.219	0.224	0.231	0.239	0.246	0.254	0.261	0.269	0.276	0.285	0.292	0.300	0.308	0.315	0.324	0.330	0.338	0.344	0.351	0.358	0.362	0.369	0.374	0.379	0.384	0.389	0.392	0.395	0.399	0.401	0.404	0.405	0.406	0.406	0.408	0.408	0.406	0.404	0.404	0.401	0.399	0.395	0.392	0.388	0.384	0.378	0.374	0.368	0.361	0.356	0.350	0.342	0.336	0.329	0.320	0.314	0.306	0.299	0.290	100.000	5.000	2.000	1.000	3.000	0.000	0.000	0.000	0.000	0.000	0.000	0.000	0.000	0.000	0.000	0.000	0.000	0.000	-0.364	-0.374	-0.381	-0.390	-0.398	-0.406	-0.414	-0.421	-0.428	-0.434	-0.440	-0.445	-0.450	-0.455	-0.459	-0.464	-0.468	-0.470	-0.474	-0.475	-0.478	-0.479	-0.480	-0.480	-0.480	-0.480	-0.480	-0.479	-0.478	-0.478	-0.475	-0.472	-0.471	-0.469	-0.466	-0.462	-0.460	-0.458	-0.454	-0.450	-0.446	-0.442	-0.439	-0.434	-0.430	-0.426	-0.422	-0.419	-0.414	-0.410	-0.406	-0.402	-0.398	-0.394	-0.390	-0.388	-0.384	-0.380	-0.376	-0.374	-0.370	-0.368	-0.365	-0.362	-0.361	-0.359	-0.358	-0.355	-0.354	-0.351	-0.351	-0.350	-0.350	-0.350	-0.349	-0.349	-0.349	-0.350	-0.350	-0.352	-0.354	-0.355	-0.355	-0.358	-0.360	-0.361	-0.364	-0.366	-0.370	-0.371	-0.375	-0.378	-0.380	-0.384	-0.388	-0.390	-0.394	-0.398	-0.401	-0.405	-0.409	-0.410	-0.414	-0.418	-0.420	-0.425	-0.428	-0.430	-0.432	-0.435	-0.438	-0.441	-0.444	-0.446	-0.448	-0.449	-0.450	-0.451	-0.451	-0.452	-0.454	-0.454	-0.452	-0.452	-0.451	-0.451	-0.450	-0.449	-0.446	-0.445	-0.442	-0.440	-0.438	-0.434	-0.431	-0.428	-0.422	-0.419	-0.414	-0.410	-0.406	-0.400	-0.396	-0.390	-0.385	-0.378	-0.372	-0.366	-0.360	-0.354	-0.349	-0.342	-0.336	-0.330	-0.324	-0.319	-0.312	-0.306	-0.301	-0.295	-0.289	-0.284	-0.279	-0.274	-0.269	-0.264	-0.260	-0.255	-0.252	-0.249	-0.245	-0.242	-0.239	-0.238	-0.235	-0.234	-0.231	-0.231	-0.230	-0.229	-0.230	-0.230	-0.231	-0.231	-0.232	-0.234	-0.236	-0.239	-0.241	-0.244	-0.246	-0.250	-0.254	-0.258	-0.262	-0.266	-0.270	-0.274	-0.278	-0.284	-0.288	-0.291	-0.296	-0.300	-0.305	-0.309	-0.314	-0.319	-0.321	-0.326	-0.329	-0.332	-0.336	-0.339	-0.341	-0.344	-0.345	-0.348	-0.350	-0.350	-0.351	-0.350	-0.350	-0.350	-0.349	-0.349	-0.346	-0.344	-0.342	-0.339	-0.336	-0.332	-0.328	-0.325	-0.320	-0.315	-0.310	-0.305	-0.299	-0.294	-0.288	-0.281	-0.275	-0.269	-0.262	-0.256	-0.250	-0.242	-0.236	-0.230	-0.224	-0.218	-0.211	-0.206	-0.200	-0.195	-0.189	-0.185	-0.180	-0.176	-0.172	-0.170	-0.166	-0.164	-0.161	-0.160	-0.160	-0.159	-0.159	-0.160	-0.160	-0.161	-0.164	-0.166	-0.169	-0.172	-0.176	-0.180	-0.185	-0.191	-0.196	-0.202	-0.209	-0.215	-0.222	-0.230	-0.238	-0.246	-0.254	-0.262	-0.270	-0.279	-0.289	-0.298	-0.306	-0.314	-0.324	-0.332	-0.341	-0.349	-0.358	-0.365	-0.374	-0.381	-0.389	-0.396	-0.401	-0.409	-0.414	-0.420	-0.425	-0.430	-0.435	-0.439	-0.441	-0.445	-0.448	-0.449	-0.450	-0.451	-0.451	-0.451	-0.452	-0.450	-0.449	-0.445	-0.442	-0.440	-0.438	-0.432	-0.429	-0.422	-0.419	-0.412	-0.406	-0.400	-0.394	-0.386	-0.379	-0.370	-0.362	-0.354	-0.345	-0.338	-0.329	-0.320	-0.311	-0.302	-0.292	-0.284	-0.274	-0.264	-0.256	-0.246	-0.236	-0.226	-0.219	-0.209	-0.200	-0.191	-0.182	-0.174	-0.166	-0.158	-0.150	-0.142	-0.135	-0.129	-0.121	-0.115	-0.108	-0.102	-0.096	-0.092	-0.086	-0.082	-0.078	-0.074	-0.070	-0.066	-0.064	-0.060	-0.058	-0.055	-0.054	-0.051	-0.050	-0.049	-0.049	-0.048	-0.046	-0.048	-0.046	-0.046	-0.048	-0.048	-0.049	-0.049	-0.050	-0.050	-0.052	-0.052	-0.054	-0.055	-0.056	-0.058	-0.059	-0.060	-0.061	-0.061	-0.062	-0.064	-0.064	-0.066	-0.066	-0.066	-0.068	-0.068	-0.068	-0.069	-0.069	-0.069	-0.068	-0.069	-0.069	-0.068	-0.068	-0.066	-0.065	-0.065	-0.065	-0.065	-0.064	-0.062	-0.062	-0.061	-0.060	-0.059	-0.059	-0.058	-0.058	-0.056	-0.056	-0.055	-0.055	-0.055	-0.055	-0.055	-0.055	-0.056	-0.056	-0.058	-0.059	-0.060	-0.061	-0.062	-0.065	-0.066	-0.069	-0.071	-0.074	-0.078	-0.081	-0.085	-0.089	-0.092	-0.098	-0.102	-0.108	-0.114	-0.119	-0.125	-0.131	-0.139	-0.145	-0.152	-0.160	-0.169	-0.176	-0.186	-0.194	-0.204	-0.212	-0.222	-0.231	-0.242	-0.252	-0.262	-0.274	-0.284	-0.295	-0.306	-0.319	-0.329	-0.341	-0.352	-0.365	-0.375	-0.388	-0.399	-0.411	-0.424	-0.435	-0.446	-0.458	-0.470	-0.480	-0.492	-0.502	-0.512	-0.525	-0.535	-0.544	-0.554	-0.564	-0.572	-0.581	-0.590	-0.598	-0.606	-0.614	-0.620	-0.626	-0.634	-0.640	-0.645	-0.650	-0.655	-0.659	-0.662	-0.668	-0.669	-0.671	-0.674	-0.675	-0.676	-0.676	-0.678	-0.676	-0.678	-0.676	-0.675	-0.672	-0.671	-0.669	-0.668	-0.664	-0.661	-0.656	-0.654	-0.649	-0.644	-0.640	-0.635	-0.630	-0.625	-0.619	-0.614	-0.608	-0.601	-0.595	-0.588	-0.581	-0.574	-0.568	-0.560	-0.554	-0.546	-0.539	-0.531	-0.524	-0.516	-0.507	-0.500	-0.494	-0.484	-0.476	-0.469	-0.460	-0.452	-0.445	-0.436	-0.429	-0.420	-0.412	-0.404	-0.395	-0.388	-0.380	-0.371	-0.362	-0.355	-0.348	-0.340	-0.331	-0.324	-0.316	-0.309	-0.301	-0.294	-0.286	-0.279	-0.270	-0.262	-0.256	-0.249	-0.241	-0.234	-0.228	-0.220	-0.214	-0.208	-0.200	-0.192	-0.186	-0.180	-0.174	-0.168	-0.161	-0.155	-0.149	-0.142	-0.136	-0.130	-0.124	-0.119	-0.112	-0.108	-0.100	-0.095	-0.090	-0.084	-0.079	-0.072	-0.069	-0.062	-0.056	-0.051	-0.046	-0.040	-0.035	-0.030	-0.024	-0.019	-0.015	-0.009	-0.004	0.002	0.006	0.011	0.016	0.021	0.025	0.030	0.036	0.040	0.044	0.049	0.052	0.056	0.060	0.062	0.066	0.070	0.074	0.076	0.079	0.081	0.082	0.084	0.088	0.088	0.089	0.089	0.089	0.088	0.088	0.088	0.085	0.084	0.081	0.078	0.075	0.071	0.068	0.062	0.058	0.051	0.046	0.040	0.032	0.025	0.018	0.010	0.001	-0.008	-0.018	-0.026	-0.038	-0.048	-0.058	-0.070	-0.080	-0.092	-0.104	-0.116	-0.129	-0.141	-0.155	-0.168	-0.179	-0.192	-0.206	-0.218	-0.230	-0.245	-0.256	-0.269	-0.281	-0.294	-0.305	-0.316	-0.329	-0.339	-0.349	-0.359	-0.369	-0.379	-0.388	-0.395	-0.404	-0.411	-0.418	-0.424	-0.429	-0.435	-0.439	-0.441	-0.445	-0.448	-0.449	-0.450	-0.451	-0.450	-0.449	-0.448	-0.446	-0.444	-0.439	-0.435	-0.431	-0.426	-0.420	-0.414	-0.408	-0.400	-0.392	-0.384	-0.376	-0.368	-0.359	-0.349	-0.340	-0.330	-0.319	-0.309	-0.299	-0.289	-0.278	-0.268	-0.256	-0.246	-0.236	-0.225	-0.216	-0.206	-0.195	-0.186	-0.178	-0.169	-0.160	-0.151	-0.144	-0.136	-0.130	-0.122	-0.118	-0.111	-0.106	-0.101	-0.098	-0.092	-0.090	-0.088	-0.084	-0.082	-0.081	-0.081	-0.080	-0.081	-0.081	-0.082	-0.084	-0.085	-0.088	-0.090	-0.092	-0.096	-0.099	-0.102	-0.108	-0.111	-0.116	-0.120	-0.125	-0.130	-0.135	-0.140	-0.145	-0.150	-0.156	-0.161	-0.165	-0.170	-0.175	-0.180	-0.185	-0.190	-0.194	-0.198	-0.201	-0.205	-0.209	-0.211	-0.214	-0.215	-0.218	-0.219	-0.221	-0.222	-0.222	-0.224	-0.224	-0.224	-0.222	-0.220	-0.219	-0.218	-0.215	-0.212	-0.209	-0.206	-0.202	-0.198	-0.192	-0.189	-0.182	-0.178	-0.171	-0.166	-0.159	-0.152	-0.145	-0.138	-0.130	-0.122	-0.115	-0.106	-0.099	-0.090	-0.081	-0.071	-0.062	-0.054	-0.044	-0.034	-0.025	-0.016	-0.006	0.002	0.011	0.020	0.029	0.038	0.046	0.055	0.062	0.070	0.078	0.086	0.092	0.099	0.105	0.111	0.116	0.121	0.126	0.130	0.132	0.136	0.140	0.141	0.142	0.142	0.144	0.144	0.141	0.140	0.139	0.136	0.132	0.128	0.124	0.118	0.112	0.106	0.100	0.092	0.085	0.076	0.068	0.059	0.050	0.039	0.029	0.019	0.006	-0.004	-0.015	-0.028	-0.038	-0.050	-0.062	-0.075	-0.086	-0.099	-0.111	-0.122	-0.135	-0.146	-0.158	-0.170	-0.181	-0.192	-0.202	-0.214	-0.224	-0.234	-0.244	-0.251	-0.260	-0.268	-0.278	-0.284	-0.290	-0.298	-0.302	-0.308	-0.314	-0.319	-0.321	-0.325	-0.329	-0.331	-0.332	-0.335	-0.335	-0.336	-0.338	-0.336	-0.336	-0.335	-0.334	-0.332	-0.330	-0.328	-0.324	-0.321	-0.318	-0.315	-0.310	-0.306	-0.301	-0.298	-0.292	-0.289	-0.284	-0.278	-0.274	-0.269	-0.264	-0.259	-0.254	-0.250	-0.245	-0.240	-0.236	-0.231	-0.228	-0.222	-0.219	-0.216	-0.211	-0.209	-0.205	-0.202	-0.199	-0.196	-0.194	-0.192	-0.191	-0.189	-0.188	-0.186	-0.185	-0.185	-0.184	-0.184	-0.184	-0.184	-0.184	-0.182	-0.182	-0.184	-0.184	-0.184	-0.184	-0.185	-0.184	-0.185	-0.185	-0.185	-0.184	-0.184	-0.182	-0.181	-0.180	-0.179	-0.176	-0.174	-0.171	-0.169	-0.165	-0.161	-0.156	-0.151	-0.146	-0.141	-0.135	-0.129	-0.120	-0.114	-0.104	-0.095	-0.086	-0.075	-0.065	-0.054	-0.041	-0.029	-0.016	-0.002	0.011	0.025	0.040	0.056	0.072	0.088	0.105	0.122	0.139	0.156	0.175	0.194	0.211	0.230	0.249	0.266	0.286	0.305	0.324	0.344	0.362	0.381	0.401	0.419	0.438	0.455	0.474	0.492	0.510	0.528	0.542	0.560	0.576	0.591	0.608	0.621	0.636	0.650	0.664	0.675	0.689	0.700	0.710	0.721	0.731	0.741	0.750	0.759	0.766	0.774	0.781	0.786	0.794	0.798	0.802	0.806	0.811	0.815	0.818	0.819	0.822	0.824	0.825	0.825	0.826	0.826	0.826	0.825	0.826	0.825	0.824	0.822	0.820	0.820	0.819	0.816	0.815	0.812	0.812	0.810	0.808	0.806	0.805	0.804	0.802	0.800	0.799	0.798	0.795	0.795	0.794	0.792	0.792	0.791	0.791	0.791	0.791	0.791	0.791	0.791	0.792	0.794	0.794	0.794	0.795	0.796	0.798	0.799	0.800	0.801	0.802	0.805	0.806	0.808	0.809	0.809	0.810	0.811	0.812	0.812	0.812	0.814	0.815	0.815	0.815	0.815	0.814	0.815	0.814	0.812	0.811	0.810	0.808	0.805	0.802	0.800	0.796	0.792	0.789	0.785	0.780	0.775	0.770	0.764	0.759	0.751	0.746	0.739	0.731	0.724	0.714	0.706	0.698	0.688	0.679	0.669	0.660	0.649	0.638	0.626	0.616	0.604	0.591	0.580	0.566	0.554	0.541	0.528	0.515	0.501	0.488	0.474	0.459	0.445	0.431	0.416	0.401	0.388	0.372	0.356	0.342	0.328	0.312	0.298	0.282	0.268	0.254	0.238	0.224	0.209	0.195	0.180	0.166	0.152	0.139	0.125	0.112	0.099	0.086	0.075	0.062	0.051	0.040	0.030	0.019	0.010	-0.001	-0.010	-0.018	-0.025	-0.032	-0.039	-0.045	-0.050	-0.055	-0.059	-0.064	-0.066	-0.069	-0.071	-0.071	-0.071	-0.071	-0.071	-0.071	-0.069	-0.068	-0.064	-0.059	-0.055	-0.050	-0.045	-0.039	-0.034	-0.028	-0.020	-0.014	-0.006	0.002	0.010	0.019	0.026	0.035	0.045	0.052	0.061	0.071	0.079	0.089	0.098	0.106	0.114	0.121	0.130	0.138	0.145	0.152	0.159	0.165	0.171	0.178	0.182	0.188	0.191	0.195	0.199	0.201	0.205	0.206	0.209	0.209	0.210	0.210	0.210	0.210	0.210	0.208	0.208	0.205	0.202	0.200	0.198	0.195	0.192	0.190	0.188	0.182	0.180	0.178	0.174	0.171	0.168	0.165	0.162	0.159	0.156	0.154	0.151	0.149	0.148	0.146	0.144	0.144	0.144	0.144	0.144	0.144	0.144	0.145	0.146	0.149	0.150	0.152	0.154	0.158	0.160	0.164	0.169	0.171	0.176	0.181	0.185	0.190	0.195	0.201	0.206	0.212	0.216	0.222	0.229	0.234	0.240	0.246	0.251	0.258	0.264	0.269	0.274	0.280	0.284	0.290	0.294	0.298	0.302	0.308	0.311	0.315	0.316	0.320	0.322	0.325	0.326	0.328	0.330	0.331	0.331	0.331	0.331	0.331	0.329	0.328	0.325	0.324	0.321	0.319	0.315	0.311	0.308	0.302	0.299	0.294	0.288	0.282	0.278	0.271	0.265	0.258	0.251	0.244	0.238	0.230	0.222	0.215	0.208	0.201	0.192	0.185	0.178	0.169	0.161	0.154	0.146	0.139	0.131	0.124	0.116	0.109	0.102	0.096	0.089	0.082	0.075	0.070	0.064	0.059	0.052	0.048	0.042	0.039	0.035	0.031	0.028	0.022	0.020	0.018	0.015	0.012	0.009	0.008	0.005	0.004	0.001	0.001	-0.001	-0.002	-0.002	-0.004	-0.004	-0.006	-0.008	-0.008	-0.009	-0.010	-0.011	-0.012	-0.014	-0.015	-0.016	-0.019	-0.021	-0.022	-0.025	-0.028	-0.031	-0.034	-0.038	-0.041	-0.045	-0.050	-0.055	-0.060	-0.066	-0.072	-0.078	-0.085	-0.090	-0.099	-0.105	-0.114	-0.121	-0.129	-0.139	-0.146	-0.156	-0.166	-0.175	-0.185	-0.196	-0.205	-0.216	-0.228	-0.238	-0.249	-0.260	-0.270	-0.281	-0.292	-0.302	-0.314	-0.324	-0.335	-0.346	-0.356	-0.366	-0.376	-0.386	-0.396	-0.406	-0.415	-0.424	-0.434	-0.442	-0.451	-0.459	-0.466	-0.474	-0.481	-0.490	-0.496	-0.504	-0.509	-0.515	-0.520	-0.526	-0.531	-0.536	-0.541	-0.546	-0.551	-0.554	-0.558	-0.561	-0.564	-0.566	-0.569	-0.571	-0.574	-0.576	-0.578	-0.580	-0.582	-0.584	-0.585	-0.585	-0.588	-0.588	-0.589	-0.590	-0.591	-0.590	-0.591	-0.592	-0.592	-0.592	-0.592	-0.594	-0.595	-0.595	-0.595	-0.596	-0.596	-0.598	-0.599	-0.599	-0.600	-0.601	-0.601	-0.602	-0.604	-0.605	-0.608	-0.610	-0.611	-0.614	-0.615	-0.618	-0.620	-0.624	-0.626	-0.629	-0.632	-0.636	-0.640	-0.644	-0.648	-0.651	-0.656	-0.660	-0.665	-0.670	-0.675	-0.680	-0.685	-0.691	-0.696	-0.701	-0.708	-0.712	-0.719	-0.725	-0.730	-0.735	-0.741	-0.746	-0.752	-0.758	-0.762	-0.768	-0.772	-0.778	-0.782	-0.786	-0.790	-0.794	-0.798	-0.800	-0.802	-0.806	-0.808	-0.810	-0.810	-0.811	-0.812	-0.812	-0.811	-0.811	-0.809	-0.808	-0.806	-0.802	-0.800	-0.796	-0.792	-0.789	-0.784	-0.776	-0.771	-0.765	-0.758	-0.751	-0.742	-0.734	-0.725	-0.718	-0.708	-0.698	-0.688	-0.676	-0.666	-0.655	-0.644	-0.632	-0.621	-0.610	-0.598	-0.586	-0.574	-0.561	-0.548	-0.535	-0.524	-0.511	-0.498	-0.486	-0.472	-0.460	-0.448	-0.435	-0.424	-0.411	-0.399	-0.388	-0.376	-0.365	-0.354	-0.342	-0.332	-0.322	-0.312	-0.304	-0.295	-0.285	-0.276	-0.268	-0.261	-0.254	-0.246	-0.240	-0.232	-0.228	-0.221	-0.215	-0.211	-0.205	-0.201	-0.198	-0.194	-0.191	-0.188	-0.186	-0.182	-0.181	-0.180	-0.178	-0.176	-0.176	-0.174	-0.174	-0.174	-0.174	-0.174	-0.174	-0.174	-0.175	-0.175	-0.176	-0.178	-0.178	-0.179	-0.180	-0.181	-0.181	-0.182	-0.184	-0.185	-0.186	-0.186	-0.189	-0.189	-0.190	-0.191	-0.192	-0.194	-0.195	-0.196	-0.196	-0.198	-0.199	-0.199	-0.199	-0.200	-0.200	-0.201	-0.201	-0.201	-0.201	-0.201	-0.202	-0.202	-0.202	-0.202	-0.202	-0.201	-0.201	-0.200	-0.200	-0.199	-0.198	-0.198	-0.196	-0.194	-0.192	-0.191	-0.191	-0.190	-0.188	-0.185	-0.182	-0.181	-0.179	-0.175	-0.172	-0.171	-0.168	-0.165	-0.161	-0.158	-0.156	-0.152	-0.149	-0.145	-0.142	-0.139	-0.136	-0.134	-0.129	-0.126	-0.122	-0.120	-0.116	-0.114	-0.111	-0.109	-0.106	-0.104	-0.102	-0.101	-0.099	-0.098	-0.096	-0.095	-0.095	-0.095	-0.095	-0.096	-0.096	-0.098	-0.099	-0.100	-0.102	-0.105	-0.108	-0.110	-0.112	-0.118	-0.121	-0.125	-0.129	-0.134	-0.139	-0.144	-0.149	-0.155	-0.160	-0.166	-0.171	-0.176	-0.182	-0.189	-0.194	-0.200	-0.206	-0.211	-0.218	-0.222	-0.229	-0.234	-0.239	-0.244	-0.249	-0.254	-0.258	-0.262	-0.265	-0.269	-0.272	-0.275	-0.276	-0.279	-0.281	-0.282	-0.284	-0.284	-0.285	-0.285	-0.284	-0.284	-0.282	-0.281	-0.280	-0.278	-0.275	-0.272	-0.270	-0.266	-0.262	-0.260	-0.256	-0.251	-0.248	-0.242	-0.238	-0.232	-0.228	-0.222	-0.218	-0.212	-0.208	-0.201	-0.196	-0.191	-0.186	-0.181	-0.176	-0.171	-0.166	-0.164	-0.159	-0.155	-0.150	-0.148	-0.144	-0.141	-0.138	-0.136	-0.134	-0.131	-0.130	-0.130	-0.129	-0.129	-0.129	-0.128	-0.129	-0.130	-0.132	-0.134	-0.135	-0.139	-0.140	-0.144	-0.148	-0.151	-0.156	-0.160	-0.164	-0.169	-0.174	-0.179	-0.184	-0.190	-0.195	-0.200	-0.205	-0.211	-0.216	-0.222	-0.228	-0.232	-0.236	-0.242	-0.246	-0.251	-0.255	-0.259	-0.261	-0.265	-0.268	-0.270	-0.271	-0.272	-0.272	-0.272	-0.272	-0.271	-0.271	-0.270	-0.266	-0.262	-0.259	-0.254	-0.249	-0.244	-0.238	-0.230	-0.222	-0.215	-0.206	-0.198	-0.188	-0.176	-0.166	-0.155	-0.144	-0.132	-0.119	-0.108	-0.094	-0.080	-0.066	-0.052	-0.038	-0.024	-0.010	0.005	0.020	0.035	0.050	0.065	0.081	0.096	0.110	0.125	0.140	0.155	0.169	0.184	0.198	0.211	0.224	0.239	0.251	0.264	0.276	0.288	0.299	0.311	0.321	0.332	0.342	0.352	0.364	0.372	0.381	0.390	0.399	0.406	0.414	0.421	0.429	0.435	0.442	0.448	0.455	0.460	0.466	0.471	0.476	0.481	0.486	0.490	0.495	0.500	0.504	0.507	0.512	0.516	0.519	0.522	0.528	0.531	0.535	0.538	0.542	0.545	0.550	0.554	0.558	0.562	0.565	0.570	0.575	0.579	0.584	0.589	0.592	0.598	0.604	0.609	0.614	0.619	0.625	0.631	0.638	0.644	0.650	0.656	0.664	0.670	0.678	0.685	0.691	0.699	0.706	0.714	0.722	0.731	0.739	0.748	0.755	0.764	0.771	0.780	0.789	0.798	0.808	0.814	0.822	0.831	0.840	0.850	0.858	0.866	0.875	0.882	0.890	0.899	0.906	0.915	0.922	0.930	0.936	0.942	0.950	0.956	0.962	0.968	0.972	0.979	0.984	0.989	0.992	0.998	1.000	1.002	1.006	1.009	1.010	1.012	1.012	1.014	1.014	1.014	1.012	1.011	1.010	1.009	1.006	1.005	1.001	0.998	0.994	0.990	0.985	0.980	0.975	0.969	0.962	0.958	0.950	0.944	0.938	0.929	0.921	0.914	0.905	0.898	0.889	0.881	0.871	0.864	0.854	0.845	0.836	0.826	0.818	0.809	0.800	0.791	0.782	0.774	0.764	0.755	0.748	0.739	0.730	0.722	0.716	0.708	0.700	0.694	0.686	0.679	0.672	0.666	0.660	0.654	0.649	0.644	0.639	0.635	0.630	0.625	0.621	0.618	0.614	0.610	0.608	0.605	0.601	0.599	0.596	0.592	0.591	0.590	0.588	0.586	0.585	0.582	0.581	0.580	0.579	0.578	0.576	0.574	0.572	0.571	0.569	0.568	0.565	0.565	0.562	0.560	0.559	0.558	0.555	0.551	0.550	0.548	0.545	0.541	0.539	0.536	0.532	0.530	0.528	0.524	0.521	0.518	0.514	0.510	0.506	0.504	0.500	0.496	0.492	0.489	0.486	0.482	0.480	0.476	0.475	0.471	0.469	0.468	0.465	0.462	0.461	0.460	0.459	0.458	0.458	0.458	0.459	0.459	0.460	0.461	0.462	0.465	0.468	0.470	0.474	0.478	0.481	0.488	0.491	0.498	0.502	0.509	0.515	0.522	0.530	0.539	0.548	0.555	0.565	0.574	0.584	0.594	0.604	0.614	0.626	0.638	0.648	0.660	0.671	0.682	0.695	0.708	0.720	0.731	0.745	0.756	0.769	0.781	0.792	0.804	0.816	0.829	0.839	0.851	0.861	0.872	0.882	0.891	0.902	0.911	0.920	0.928	0.935	0.941	0.949	0.954	0.960	0.965	0.970	0.974	0.976	0.979	0.980	0.981	0.981	0.981	0.980	0.979	0.976	0.972	0.970	0.965	0.959	0.954	0.946	0.939	0.931	0.924	0.915	0.905	0.895	0.885	0.875	0.864	0.851	0.839	0.828	0.814	0.801	0.788	0.775	0.761	0.748	0.734	0.719	0.706	0.692	0.678	0.665	0.652	0.639	0.626	0.614	0.601	0.590	0.578	0.566	0.555	0.545	0.535	0.526	0.518	0.509	0.501	0.492	0.486	0.480	0.476	0.471	0.468	0.464	0.462	0.460	0.459	0.459	0.458	0.459	0.460	0.462	0.465	0.469	0.472	0.478	0.482	0.488	0.495	0.501	0.509	0.516	0.525	0.534	0.542	0.551	0.561	0.571	0.582	0.594	0.604	0.615	0.628	0.638	0.650	0.662	0.672	0.685	0.696	0.709	0.719	0.731	0.741	0.752	0.762	0.772	0.782	0.792	0.801	0.811	0.819	0.826	0.834	0.840	0.845	0.850	0.855	0.859	0.862	0.866	0.868	0.869	0.869	0.869	0.868	0.865	0.862	0.860	0.855	0.850	0.844	0.838	0.830	0.822	0.812	0.802	0.791	0.781	0.770	0.756	0.744	0.730	0.716	0.701	0.686	0.671	0.654	0.638	0.621	0.604	0.588	0.570	0.552	0.534	0.516	0.499	0.480	0.462	0.445	0.428	0.410	0.392	0.375	0.358	0.342	0.326	0.310	0.295	0.280	0.266	0.252	0.239	0.226	0.215	0.205	0.194	0.184	0.174	0.165	0.158	0.151	0.144	0.140	0.134	0.129	0.126	0.124	0.121	0.120	0.120	0.119	0.120	0.122	0.124	0.128	0.131	0.135	0.141	0.145	0.152	0.158	0.165	0.171	0.180	0.188	0.198	0.206	0.216	0.226	0.236	0.248	0.258	0.269	0.281	0.292	0.305	0.316	0.329	0.341	0.352	0.366	0.379	0.391	0.404	0.416	0.430	0.441	0.454	0.468	0.480	0.492	0.504	0.516	0.529	0.540	0.551	0.562	0.574	0.585	0.595	0.606	0.616	0.626	0.635	0.644	0.652	0.661	0.670	0.678	0.685	0.691	0.699	0.705	0.711	0.716	0.722	0.726	0.730	0.734	0.738	0.740	0.742	0.744	0.745	0.746	0.745	0.746	0.745	0.744	0.742	0.740	0.739	0.736	0.731	0.728	0.724	0.719	0.714	0.708	0.702	0.695	0.689	0.680	0.674	0.665	0.656	0.646	0.638	0.629	0.618	0.609	0.598	0.586	0.574	0.562	0.550	0.539	0.526	0.514	0.500	0.488	0.472	0.460	0.445	0.431	0.418	0.402	0.388	0.372	0.358	0.340	0.325	0.310	0.292	0.278	0.260	0.244	0.228	0.210	0.192	0.176	0.159	0.141	0.124	0.108	0.090	0.072	0.054	0.036	0.020	0.001	-0.016	-0.034	-0.051	-0.069	-0.086	-0.104	-0.121	-0.138	-0.154	-0.171	-0.188	-0.202	-0.219	-0.234	-0.250	-0.265	-0.280	-0.295	-0.308	-0.321	-0.335	-0.348	-0.360	-0.371	-0.382	-0.394	-0.402	-0.412	-0.421	-0.429	-0.436	-0.442	-0.449	-0.454	-0.459	-0.462	-0.466	-0.469	-0.470	-0.470	-0.470	-0.469	-0.466	-0.464	-0.460	-0.455	-0.450	-0.444	-0.436	-0.429	-0.419	-0.410	-0.398	-0.388	-0.374	-0.361	-0.348	-0.332	-0.316	-0.300	-0.282	-0.265	-0.246	-0.228	-0.208	-0.188	-0.168	-0.146	-0.124	-0.101	-0.079	-0.055	-0.032	-0.010	0.015	0.039	0.062	0.086	0.111	0.134	0.159	0.182	0.206	0.230	0.252	0.275	0.298	0.319	0.341	0.362	0.381	0.402	0.421	0.439	0.458	0.475	0.491	0.506	0.521	0.536	0.549	0.560	0.572	0.584	0.592	0.601	0.609	0.616	0.622	0.628	0.632	0.636	0.639	0.641	0.641	0.642	0.642	0.640	0.639	0.636	0.634	0.630	0.625	0.620	0.615	0.609	0.604	0.598	0.590	0.582	0.575	0.568	0.559	0.550	0.542	0.534	0.525	0.518	0.507	0.500	0.490	0.482	0.472	0.465	0.456	0.449	0.440	0.434	0.426	0.419	0.412	0.405	0.399	0.392	0.386	0.380	0.375	0.370	0.366	0.362	0.358	0.355	0.350	0.348	0.345	0.342	0.340	0.338	0.336	0.335	0.334	0.331	0.331	0.330	0.330	0.330	0.330	0.330	0.330	0.331	0.331	0.332	0.332	0.334	0.334	0.334	0.335	0.335	0.336	0.336	0.336	0.338	0.338	0.338	0.335	0.335	0.335	0.334	0.334	0.332	0.331	0.330	0.329	0.328	0.325	0.324	0.321	0.319	0.316	0.312	0.309	0.306	0.302	0.300	0.296	0.291	0.286	0.282	0.279	0.274	0.269	0.265	0.260	0.255	0.250	0.244	0.240	0.235	0.231	0.225	0.221	0.216	0.212	0.208	0.202	0.199	0.195	0.190	0.188	0.184	0.180	0.178	0.175	0.172	0.170	0.168	0.165	0.165	0.162	0.161	0.161	0.162	0.161	0.162	0.162	0.164	0.165	0.168	0.168	0.170	0.174	0.176	0.180	0.184	0.188	0.191	0.196	0.200	0.205	0.210	0.216	0.221	0.228	0.235	0.240	0.246	0.254	0.260	0.269	0.275	0.282	0.291	0.299	0.306	0.314	0.322	0.330	0.338	0.345	0.352	0.361	0.369	0.376	0.384	0.390	0.398	0.404	0.409	0.415	0.421	0.426	0.431	0.436	0.440	0.442	0.446	0.449	0.451	0.451	0.452	0.452	0.452	0.451	0.450	0.448	0.444	0.441	0.436	0.431	0.426	0.420	0.412	0.404	0.396	0.388	0.378	0.366	0.356	0.344	0.334	0.320	0.308	0.294	0.280	0.265	0.250	0.235	0.220	0.204	0.188	0.172	0.156	0.139	0.122	0.105	0.089	0.071	0.055	0.039	0.022	0.006	-0.010	-0.026	-0.042	-0.058	-0.071	-0.088	-0.101	-0.115	-0.129	-0.141	-0.154	-0.166	-0.178	-0.190	-0.200	-0.210	-0.220	-0.229	-0.238	-0.246	-0.254	-0.261	-0.268	-0.274	-0.279	-0.285	-0.289	-0.294	-0.299	-0.301	-0.304	-0.306	-0.309	-0.311	-0.312	-0.315	-0.315	-0.318	-0.318	-0.319	-0.319	-0.319	-0.320	-0.320	-0.321	-0.321	-0.321	-0.321	-0.321	-0.321	-0.322	-0.322	-0.322	-0.324	-0.325	-0.326	-0.328	-0.328	-0.330	-0.331	-0.334	-0.335	-0.338	-0.340	-0.342	-0.345	-0.349	-0.351	-0.355	-0.358	-0.362	-0.365	-0.369	-0.374	-0.378	-0.381	-0.386	-0.391	-0.395	-0.400	-0.404	-0.409	-0.414	-0.419	-0.422	-0.426	-0.431	-0.436	-0.440	-0.444	-0.449	-0.452	-0.456	-0.460	-0.464	-0.466	-0.470	-0.471	-0.475	-0.478	-0.479	-0.481	-0.482	-0.485	-0.486	-0.486	-0.486	-0.486	-0.486	-0.486	-0.486	-0.484	-0.484	-0.482	-0.480	-0.478	-0.474	-0.472	-0.469	-0.464	-0.460	-0.456	-0.451	-0.446	-0.441	-0.435	-0.429	-0.424	-0.418	-0.410	-0.402	-0.396	-0.389	-0.381	-0.372	-0.365	-0.358	-0.348	-0.339	-0.331	-0.321	-0.312	-0.302	-0.294	-0.282	-0.274	-0.264	-0.255	-0.245	-0.235	-0.226	-0.215	-0.206	-0.198	-0.186	-0.178	-0.169	-0.160	-0.151	-0.142	-0.132	-0.125	-0.116	-0.108	-0.100	-0.091	-0.085	-0.076	-0.070	-0.064	-0.056	-0.050	-0.044	-0.039	-0.034	-0.029	-0.022	-0.019	-0.015	-0.010	-0.006	-0.004	0.000	0.002	0.006	0.008	0.010	0.012	0.014	0.015	0.018	0.018	0.019	0.019	0.019	0.020	0.020	0.020	0.019	0.019	0.019	0.016	0.016	0.015	0.012	0.012	0.011	0.009	0.006	0.005	0.002	0.001	-0.001	-0.005	-0.006	-0.010	-0.012	-0.015	-0.018	-0.021	-0.025	-0.028	-0.031	-0.035	-0.038	-0.042	-0.046	-0.051	-0.054	-0.059	-0.062	-0.068	-0.072	-0.076	-0.081	-0.086	-0.092	-0.098	-0.102	-0.106	-0.112	-0.118	-0.124	-0.129	-0.136	-0.141	-0.149	-0.154	-0.160	-0.166	-0.174	-0.180	-0.188	-0.194	-0.201	-0.208	-0.215	-0.222	-0.230	-0.238	-0.245	-0.252	-0.259	-0.268	-0.275	-0.282	-0.291	-0.299	-0.306	-0.315	-0.322	-0.331	-0.339	-0.346	-0.354	-0.362	-0.370	-0.378	-0.385	-0.392	-0.400	-0.408	-0.414	-0.421	-0.428	-0.434	-0.440	-0.446	-0.451	-0.458	-0.462	-0.468	-0.472	-0.476	-0.481	-0.484	-0.488	-0.489	-0.492	-0.494	-0.495	-0.496	-0.498	-0.498	-0.496	-0.496	-0.495	-0.492	-0.490	-0.488	-0.484	-0.481	-0.478	-0.471	-0.468	-0.461	-0.455	-0.449	-0.441	-0.434	-0.426	-0.418	-0.410	-0.401	-0.391	-0.381	-0.372	-0.362	-0.351	-0.341	-0.330	-0.319	-0.308	-0.298	-0.286	-0.275	-0.264	-0.251	-0.240	-0.229	-0.219	-0.208	-0.198	-0.186	-0.175	-0.164	-0.155	-0.145	-0.135	-0.126	-0.116	-0.109	-0.100	-0.092	-0.086	-0.079	-0.072	-0.066	-0.060	-0.055	-0.050	-0.046	-0.042	-0.039	-0.036	-0.034	-0.031	-0.031	-0.030	-0.030	-0.030	-0.030	-0.031	-0.032	-0.034	-0.036	-0.039	-0.041	-0.045	-0.049	-0.052	-0.058	-0.061	-0.065	-0.071	-0.075	-0.081	-0.086	-0.091	-0.098	-0.104	-0.109	-0.114	-0.120	-0.125	-0.131	-0.136	-0.142	-0.148	-0.154	-0.159	-0.164	-0.168	-0.172	-0.176	-0.181	-0.185	-0.188	-0.191	-0.195	-0.198	-0.200	-0.202	-0.205	-0.206	-0.208	-0.210	-0.210	-0.211	-0.211	-0.211	-0.210	-0.210	-0.209	-0.209	-0.206	-0.205	-0.204	-0.201	-0.200	-0.196	-0.194	-0.191	-0.189	-0.186	-0.182	-0.179	-0.175	-0.174	-0.170	-0.166	-0.162	-0.159	-0.155	-0.151	-0.149	-0.145	-0.141	-0.138	-0.135	-0.131	-0.128	-0.125	-0.121	-0.119	-0.116	-0.114	-0.112	-0.110	-0.108	-0.105	-0.104	-0.104	-0.101	-0.100	-0.100	-0.100	-0.099	-0.100	-0.100	-0.100	-0.101	-0.102	-0.104	-0.105	-0.106	-0.109	-0.111	-0.114	-0.116	-0.120	-0.124	-0.126	-0.131	-0.134	-0.139	-0.142	-0.148	-0.152	-0.158	-0.162	-0.168	-0.174	-0.179	-0.185	-0.190	-0.196	-0.201	-0.208	-0.214	-0.219	-0.225	-0.231	-0.236	-0.242	-0.248	-0.254	-0.259	-0.264	-0.269	-0.272	-0.278	-0.281	-0.286	-0.289	-0.292	-0.295	-0.298	-0.300	-0.301	-0.302	-0.304	-0.304	-0.304	-0.302	-0.301	-0.300	-0.298	-0.295	-0.292	-0.289	-0.285	-0.280	-0.275	-0.270	-0.265	-0.258	-0.251	-0.244	-0.236	-0.228	-0.219	-0.210	-0.201	-0.191	-0.180	-0.170	-0.159	-0.149	-0.138	-0.128	-0.115	-0.102	-0.091	-0.080	-0.068	-0.055	-0.044	-0.032	-0.020	-0.010	0.001	0.012	0.024	0.035	0.045	0.054	0.064	0.072	0.081	0.089	0.098	0.105	0.111	0.118	0.124	0.128	0.132	0.138	0.140	0.142	0.144	0.145	0.146	0.146	0.146	0.145	0.142	0.141	0.138	0.134	0.130	0.126	0.120	0.114	0.109	0.102	0.094	0.088	0.080	0.071	0.062	0.055	0.045	0.036	0.026	0.016	0.006	-0.002	-0.012	-0.022	-0.032	-0.042	-0.052	-0.064	-0.074	-0.084	-0.092	-0.102	-0.111	-0.121	-0.130	-0.139	-0.148	-0.156	-0.165	-0.172	-0.181	-0.189	-0.195	-0.202	-0.209	-0.216	-0.221	-0.228	-0.232	-0.239	-0.244	-0.249	-0.254	-0.259	-0.264	-0.268	-0.271	-0.275	-0.280	-0.282	-0.288	-0.290	-0.294	-0.298	-0.301	-0.304	-0.309	-0.312	-0.315	-0.319	-0.322	-0.326	-0.330	-0.334	-0.338	-0.342	-0.346	-0.351	-0.355	-0.360	-0.366	-0.371	-0.376	-0.381	-0.388	-0.392	-0.400	-0.405	-0.412	-0.419	-0.426	-0.434	-0.441	-0.448	-0.455	-0.464	-0.472	-0.481	-0.489	-0.498	-0.506	-0.515	-0.525	-0.534	-0.544	-0.552	-0.562	-0.572	-0.582	-0.592	-0.602	-0.612	-0.622	-0.632	-0.642	-0.652	-0.664	-0.674	-0.684	-0.694	-0.705	-0.715	-0.725	-0.735	-0.746	-0.755	-0.765	-0.775	-0.786	-0.795	-0.805	-0.812	-0.822	-0.832	-0.841	-0.850	-0.858	-0.866	-0.875	-0.882	-0.890	-0.896	-0.902	-0.910	-0.916	-0.921	-0.925	-0.930	-0.935	-0.938	-0.941	-0.944	-0.945	-0.948	-0.949	-0.949	-0.948	-0.948	-0.946	-0.945	-0.941	-0.938	-0.934	-0.929	-0.922	-0.916	-0.910	-0.904	-0.895	-0.886	-0.876	-0.866	-0.855	-0.844	-0.831	-0.819	-0.805	-0.791	-0.776	-0.761	-0.745	-0.729	-0.712	-0.696	-0.680	-0.661	-0.644	-0.626	-0.608	-0.589	-0.570	-0.551	-0.532	-0.514	-0.494	-0.475	-0.456	-0.438	-0.418	-0.400	-0.382	-0.364	-0.346	-0.328	-0.311	-0.295	-0.279	-0.262	-0.248	-0.232	-0.218	-0.202	-0.190	-0.176	-0.164	-0.151	-0.140	-0.129	-0.119	-0.109	-0.099	-0.090	-0.081	-0.074	-0.066	-0.059	-0.052	-0.046	-0.040	-0.035	-0.030	-0.025	-0.021	-0.018	-0.012	-0.009	-0.005	-0.001	0.002	0.005	0.008	0.011	0.015	0.019	0.021	0.024	0.028	0.031	0.035	0.039	0.042	0.049	0.052	0.058	0.062	0.068	0.074	0.079	0.086	0.092	0.100	0.108	0.115	0.122	0.130	0.139	0.149	0.156	0.166	0.176	0.185	0.196	0.206	0.216	0.226	0.238	0.249	0.260	0.272	0.282	0.294	0.305	0.316	0.326	0.338	0.349	0.359	0.370	0.379	0.389	0.398	0.406	0.416	0.424	0.432	0.440	0.448	0.455	0.461	0.466	0.472	0.476	0.480	0.484	0.486	0.490	0.492	0.492	0.494	0.494	0.494	0.492	0.490	0.488	0.486	0.482	0.479	0.474	0.470	0.464	0.459	0.454	0.446	0.439	0.431	0.424	0.416	0.408	0.400	0.390	0.381	0.371	0.361	0.351	0.341	0.331	0.322	0.312	0.300	0.290	0.280	0.270	0.259	0.249	0.238	0.228	0.218	0.208	0.196	0.186	0.178	0.166	0.158	0.146	0.138	0.129	0.120	0.111	0.101	0.092	0.085	0.076	0.068	0.059	0.052	0.044	0.036	0.029	0.020	0.012	0.006	-0.001	-0.009	-0.015	-0.022	-0.029	-0.036	-0.042	-0.050	-0.058	-0.064	-0.070	-0.078	-0.084	-0.090	-0.098	-0.104	-0.111	-0.119	-0.126	-0.134	-0.141	-0.149	-0.158	-0.166	-0.174	-0.182	-0.192	-0.201	-0.211	-0.221	-0.231	-0.241	-0.251	-0.262	-0.274	-0.285	-0.296	-0.310	-0.321	-0.335	-0.349	-0.361	-0.376	-0.390	-0.404	-0.420	-0.435	-0.451	-0.466	-0.482	-0.499	-0.515	-0.534	-0.550	-0.568	-0.585	-0.602	-0.621	-0.640	-0.658	-0.676	-0.695	-0.714	-0.732	-0.751	-0.770	-0.789	-0.809	-0.826	-0.846	-0.865	-0.882	-0.901	-0.920	-0.939	-0.958	-0.975	-0.992	-1.012	-1.030	-1.046	-1.064	-1.082	-1.099	-1.115	-1.132	-1.149	-1.164	-1.179	-1.194	-1.209	-1.224	-1.239	-1.252	-1.266	-1.280	-1.294	-1.308	-1.319	-1.332	-1.344	-1.356	-1.368	-1.378	-1.389	-1.399	-1.410	-1.420	-1.429	-1.438	-1.446	-1.456	-1.464	-1.471	-1.478	-1.485	-1.492	-1.499	-1.505	-1.511	-1.518	-1.522	-1.528	-1.532	-1.538	-1.542	-1.548	-1.551	-1.556	-1.559	-1.562	-1.568	-1.571	-1.574	-1.578	-1.581	-1.585	-1.588	-1.591	-1.595	-1.599	-1.602	-1.606	-1.609	-1.612	-1.616	-1.621	-1.625	-1.629	-1.632	-1.638	-1.641	-1.646	-1.652	-1.658	-1.662	-1.668	-1.674	-1.679	-1.685	-1.690	-1.696	-1.704	-1.709	-1.715	-1.721	-1.728	-1.734	-1.740	-1.746	-1.751	-1.756	-1.764	-1.769	-1.772	-1.779	-1.784	-1.788	-1.791	-1.795	-1.798	-1.800	-1.802	-1.804	-1.806	-1.806	-1.806	-1.805	-1.804	-1.804	-1.800	-1.796	-1.794	-1.788	-1.782	-1.778	-1.771	-1.762	-1.755	-1.745	-1.736	-1.726	-1.714	-1.702	-1.690	-1.676	-1.661	-1.648	-1.631	-1.615	-1.600	-1.582	-1.565	-1.545	-1.528	-1.509	-1.489	-1.469	-1.449	-1.428	-1.406	-1.384	-1.364	-1.341	-1.319	-1.298	-1.275	-1.252	-1.230	-1.209	-1.186	-1.164	-1.141	-1.120	-1.099	-1.078	-1.056	-1.035	-1.015	-0.995	-0.975	-0.956	-0.938	-0.919	-0.900	-0.882	-0.866	-0.849	-0.832	-0.819	-0.802	-0.789	-0.776	-0.762	-0.750	-0.739	-0.728	-0.718	-0.708	-0.698	-0.690	-0.682	-0.675	-0.668	-0.660	-0.655	-0.650	-0.645	-0.640	-0.638	-0.634	-0.631	-0.630	-0.628	-0.626	-0.625	-0.624	-0.622	-0.624	-0.624	-0.622	-0.624	-0.625	-0.626	-0.628	-0.629	-0.630	-0.631	-0.632	-0.634	-0.636	-0.639	-0.640	-0.642	-0.644	-0.644	-0.646	-0.648	-0.649	-0.649	-0.650	-0.652	-0.654	-0.654	-0.655	-0.655	-0.655	-0.655	-0.655	-0.655	-0.656	-0.656	-0.656	-0.656	-0.655	-0.655	-0.655	-0.655	-0.654	-0.654	-0.654	-0.652	-0.652	-0.652	-0.652	-0.652	-0.652	-0.652	-0.652	-0.652	-0.655	-0.655	-0.656	-0.658	-0.659	-0.661	-0.664	-0.665	-0.668	-0.670	-0.672	-0.676	-0.679	-0.682	-0.688	-0.691	-0.695	-0.700	-0.705	-0.710	-0.715	-0.720	-0.726	-0.731	-0.738	-0.744	-0.749	-0.756	-0.762	-0.769	-0.774	-0.781	-0.786	-0.792	-0.800	-0.805	-0.810	-0.816	-0.822	-0.828	-0.832	-0.838	-0.842	-0.848	-0.851	-0.854	-0.858	-0.861	-0.865	-0.868	-0.869	-0.871	-0.871	-0.872	-0.872	-0.874	-0.872	-0.871	-0.870	-0.868	-0.865	-0.861	-0.859	-0.855	-0.850	-0.845	-0.840	-0.835	-0.828	-0.820	-0.811	-0.805	-0.795	-0.786	-0.778	-0.766	-0.756	-0.746	-0.734	-0.722	-0.710	-0.698	-0.685	-0.671	-0.658	-0.644	-0.630	-0.615	-0.600	-0.584	-0.569	-0.554	-0.539	-0.524	-0.506	-0.491	-0.475	-0.460	-0.444	-0.429	-0.412	-0.398	-0.382	-0.368	-0.352	-0.338	-0.324	-0.310	-0.298	-0.284	-0.272	-0.259	-0.249	-0.238	-0.228	-0.219	-0.209	-0.201	-0.194	-0.188	-0.181	-0.176	-0.171	-0.168	-0.165	-0.164	-0.161	-0.161	-0.161	-0.162	-0.164	-0.166	-0.170	-0.175	-0.179	-0.185	-0.191	-0.200	-0.206	-0.215	-0.224	-0.234	-0.244	-0.255	-0.266	-0.279	-0.290	-0.302	-0.315	-0.329	-0.341	-0.356	-0.370	-0.384	-0.398	-0.411	-0.426	-0.441	-0.455	-0.470	-0.484	-0.498	-0.511	-0.526	-0.540	-0.552	-0.566	-0.580	-0.592	-0.605	-0.619	-0.630	-0.642	-0.652	-0.665	-0.675	-0.685	-0.696	-0.705	-0.715	-0.724	-0.732	-0.741	-0.749	-0.758	-0.765	-0.772	-0.779	-0.785	-0.791	-0.799	-0.804	-0.810	-0.815	-0.819	-0.825	-0.829	-0.834	-0.838	-0.841	-0.845	-0.848	-0.851	-0.854	-0.858	-0.860	-0.862	-0.864	-0.866	-0.869	-0.870	-0.871	-0.874	-0.875	-0.876	-0.876	-0.879	-0.879	-0.879	-0.880	-0.881	-0.881	-0.881	-0.882	-0.882	-0.884	-0.882	-0.884	-0.884	-0.884	-0.884	-0.885	-0.885	-0.884	-0.885	-0.885	-0.886	-0.886	-0.886	-0.886	-0.888	-0.889	-0.889	-0.890	-0.891	-0.892	-0.894	-0.895	-0.898	-0.899	-0.901	-0.902	-0.905	-0.908	-0.910	-0.912	-0.916	-0.918	-0.920	-0.924	-0.926	-0.930	-0.932	-0.936	-0.940	-0.942	-0.946	-0.949	-0.952	-0.955	-0.959	-0.961	-0.965	-0.968	-0.970	-0.974	-0.975	-0.976	-0.979	-0.980	-0.981	-0.982	-0.982	-0.984	-0.984	-0.982	-0.982	-0.981	-0.980	-0.979	-0.976	-0.974	-0.971	-0.968	-0.964	-0.960	-0.956	-0.951	-0.945	-0.940	-0.935	-0.929	-0.922	-0.915	-0.908	-0.900	-0.891	-0.884	-0.875	-0.866	-0.858	-0.848	-0.839	-0.830	-0.820	-0.811	-0.801	-0.791	-0.782	-0.772	-0.762	-0.754	-0.745	-0.735	-0.726	-0.718	-0.709	-0.700	-0.691	-0.684	-0.676	-0.669	-0.662	-0.655	-0.649	-0.642	-0.636	-0.631	-0.626	-0.621	-0.619	-0.615	-0.611	-0.610	-0.608	-0.606	-0.605	-0.604	-0.604	-0.604	-0.605	-0.606	-0.608	-0.610	-0.612	-0.616	-0.619	-0.622	-0.626	-0.631	-0.636	-0.641	-0.646	-0.652	-0.658	-0.664	-0.670	-0.678	-0.684	-0.691	-0.699	-0.706	-0.714	-0.722	-0.730	-0.739	-0.746	-0.755	-0.762	-0.771	-0.779	-0.786	-0.794	-0.802	-0.810	-0.819	-0.825	-0.834	-0.840	-0.849	-0.855	-0.862	-0.868	-0.875	-0.881	-0.888	-0.894	-0.899	-0.904	-0.909	-0.914	-0.919	-0.922	-0.928	-0.931	-0.935	-0.939	-0.941	-0.944	-0.948	-0.950	-0.952	-0.954	-0.955	-0.956	-0.958	-0.960	-0.961	-0.962	-0.962	-0.962	-0.965	-0.965	-0.965	-0.966	-0.966	-0.966	-0.966	-0.968	-0.968	-0.968	-0.968	-0.968	-0.969	-0.969	-0.971	-0.971	-0.972	-0.974	-0.975	-0.976	-0.979	-0.981	-0.984	-0.986	-0.989	-0.991	-0.995	-0.999	-1.002	-1.006	-1.010	-1.015	-1.020	-1.025	-1.030	-1.036	-1.041	-1.048	-1.052	-1.059	-1.065	-1.070	-1.076	-1.082	-1.089	-1.095	-1.101	-1.108	-1.114	-1.120	-1.125	-1.131	-1.135	-1.141	-1.146	-1.150	-1.154	-1.158	-1.161	-1.164	-1.166	-1.168	-1.169	-1.170	-1.169	-1.169	-1.168	-1.166	-1.164	-1.160	-1.156	-1.151	-1.146	-1.140	-1.132	-1.125	-1.116	-1.108	-1.099	-1.089	-1.076	-1.065	-1.052	-1.040	-1.025	-1.012	-0.998	-0.982	-0.966	-0.950	-0.934	-0.918	-0.900	-0.880	-0.862	-0.845	-0.826	-0.808	-0.790	-0.770	-0.752	-0.734	-0.715	-0.696	-0.679	-0.660	-0.644	-0.626	-0.610	-0.594	-0.578	-0.562	-0.549	-0.534	-0.521	-0.507	-0.496	-0.484	-0.474	-0.464	-0.455	-0.446	-0.440	-0.434	-0.428	-0.422	-0.418	-0.414	-0.411	-0.411	-0.410	-0.409	-0.411	-0.412	-0.415	-0.419	-0.422	-0.426	-0.432	-0.439	-0.445	-0.451	-0.460	-0.468	-0.476	-0.486	-0.495	-0.505	-0.515	-0.525	-0.536	-0.548	-0.558	-0.570	-0.580	-0.592	-0.604	-0.614	-0.626	-0.638	-0.648	-0.659	-0.669	-0.680	-0.690	-0.699	-0.710	-0.719	-0.726	-0.735	-0.742	-0.750	-0.756	-0.764	-0.770	-0.776	-0.781	-0.786	-0.790	-0.794	-0.798	-0.801	-0.804	-0.806	-0.809	-0.810	-0.810	-0.812	-0.812	-0.812	-0.811	-0.811	-0.810	-0.810	-0.809	-0.808	-0.806	-0.804	-0.801	-0.800	-0.798	-0.796	-0.794	-0.791	-0.790	-0.789	-0.788	-0.786	-0.784	-0.784	-0.782	-0.782	-0.781	-0.781	-0.781	-0.782	-0.782	-0.785	-0.786	-0.789	-0.791	-0.792	-0.796	-0.800	-0.805	-0.808	-0.812	-0.818	-0.822	-0.829	-0.835	-0.841	-0.848	-0.856	-0.862	-0.871	-0.880	-0.888	-0.896	-0.905	-0.914	-0.922	-0.931	-0.942	-0.951	-0.960	-0.970	-0.979	-0.989	-0.998	-1.008	-1.018	-1.025	-1.034	-1.042	-1.051	-1.059	-1.066	-1.074	-1.081	-1.088	-1.092	-1.099	-1.104	-1.109	-1.112	-1.116	-1.120	-1.122	-1.124	-1.126	-1.128	-1.128	-1.125	-1.125	-1.122	-1.120	-1.118	-1.114	-1.110	-1.105	-1.099	-1.094	-1.086	-1.080	-1.071	-1.062	-1.054	-1.044	-1.034	-1.024	-1.012	-1.001	-0.989	-0.976	-0.964	-0.951	-0.939	-0.926	-0.911	-0.898	-0.882	-0.869	-0.854	-0.840	-0.825	-0.810	-0.795	-0.781	-0.766	-0.751	-0.738	-0.724	-0.709	-0.695	-0.680	-0.668	-0.654	-0.641	-0.628	-0.616	-0.604	-0.591	-0.580	-0.568	-0.558	-0.548	-0.538	-0.528	-0.518	-0.509	-0.500	-0.492	-0.485	-0.478	-0.471	-0.464	-0.459	-0.454	-0.449	-0.444	-0.439	-0.436	-0.432	-0.429	-0.428	-0.425	-0.422	-0.422	-0.421	-0.421	-0.420	-0.420	-0.421	-0.422	-0.422	-0.425	-0.428	-0.429	-0.431	-0.432	-0.435	-0.439	-0.442	-0.445	-0.450	-0.454	-0.458	-0.462	-0.466	-0.471	-0.475	-0.480	-0.485	-0.491	-0.496	-0.500	-0.504	-0.510	-0.515	-0.520	-0.525	-0.529	-0.535	-0.539	-0.544	-0.548	-0.552	-0.555	-0.560	-0.564	-0.566	-0.570	-0.572	-0.575	-0.578	-0.579	-0.581	-0.582	-0.584	-0.584	-0.585	-0.585	-0.585	-0.584	-0.584	-0.582	-0.580	-0.579	-0.576	-0.574	-0.570	-0.569	-0.565	-0.561	-0.558	-0.552	-0.549	-0.546	-0.541	-0.536	-0.532	-0.528	-0.522	-0.519	-0.514	-0.511	-0.507	-0.502	-0.499	-0.495	-0.494	-0.490	-0.488	-0.486	-0.484	-0.484	-0.484	-0.484	-0.484	-0.484	-0.485	-0.489	-0.491	-0.494	-0.498	-0.502	-0.507	-0.514	-0.520	-0.526	-0.534	-0.542	-0.550	-0.559	-0.569	-0.579	-0.589	-0.600	-0.612	-0.624	-0.636	-0.649	-0.661	-0.674	-0.688	-0.701	-0.714	-0.728	-0.742	-0.755	-0.770	-0.782	-0.796	-0.810	-0.824	-0.836	-0.850	-0.862	-0.875	-0.886	-0.898	-0.909	-0.920	-0.929	-0.940	-0.950	-0.958	-0.966	-0.975	-0.981	-0.989	-0.995	-1.000	-1.005	-1.009	-1.014	-1.016	-1.020	-1.022	-1.025	-1.026	-1.026	-1.028	-1.028	-1.028	-1.026	-1.025	-1.022	-1.020	-1.018	-1.016	-1.012	-1.010	-1.006	-1.002	-0.998	-0.994	-0.991	-0.986	-0.981	-0.978	-0.974	-0.969	-0.964	-0.959	-0.955	-0.951	-0.946	-0.942	-0.939	-0.935	-0.931	-0.929	-0.925	-0.922	-0.920	-0.918	-0.915	-0.912	-0.911	-0.910	-0.909	-0.909	-0.908	-0.908	-0.908	-0.910	-0.910	-0.911	-0.914	-0.915	-0.919	-0.920	-0.924	-0.928	-0.931	-0.935	-0.939	-0.945	-0.950	-0.954	-0.960	-0.966	-0.972	-0.979	-0.986	-0.992	-1.000	-1.008	-1.015	-1.024	-1.031	-1.040	-1.046	-1.055	-1.064	-1.072	-1.081	-1.090	-1.099	-1.109	-1.116	-1.126	-1.135	-1.142	-1.151	-1.160	-1.169	-1.178	-1.185	-1.192	-1.201	-1.209	-1.216	-1.224	-1.230	-1.238	-1.244	-1.251	-1.256	-1.262	-1.268	-1.272	-1.278	-1.282	-1.288	-1.291	-1.296	-1.300	-1.302	-1.306	-1.309	-1.312	-1.315	-1.316	-1.319	-1.320	-1.322	-1.322	-1.325	-1.326	-1.328	-1.328	-1.330	-1.330	-1.331	-1.331	-1.332	-1.334	-1.335	-1.335	-1.336	-1.336	-1.338	-1.340	-1.340	-1.341	-1.342	-1.345	-1.345	-1.348	-1.349	-1.352	-1.354	-1.356	-1.359	-1.361	-1.365	-1.368	-1.370	-1.374	-1.378	-1.380	-1.385	-1.389	-1.392	-1.396	-1.401	-1.405	-1.410	-1.414	-1.419	-1.424	-1.428	-1.432	-1.436	-1.442	-1.446	-1.451	-1.455	-1.460	-1.464	-1.468	-1.471	-1.475	-1.479	-1.482	-1.486	-1.489	-1.491	-1.494	-1.496	-1.498	-1.500	-1.501	-1.502	-1.504	-1.505	-1.504	-1.504	-1.502	-1.502	-1.501	-1.499	-1.498	-1.495	-1.491	-1.489	-1.486	-1.482	-1.478	-1.472	-1.468	-1.462	-1.458	-1.451	-1.445	-1.439	-1.432	-1.425	-1.418	-1.410	-1.402	-1.395	-1.386	-1.378	-1.370	-1.361	-1.352	-1.342	-1.335	-1.325	-1.318	-1.309	-1.299	-1.290	-1.281	-1.274	-1.265	-1.256	-1.249	-1.240	-1.232	-1.226	-1.219	-1.211	-1.205	-1.200	-1.192	-1.188	-1.182	-1.178	-1.174	-1.170	-1.166	-1.164	-1.161	-1.160	-1.158	-1.156	-1.155	-1.155	-1.156	-1.158	-1.159	-1.160	-1.162	-1.165	-1.169	-1.171	-1.176	-1.180	-1.184	-1.190	-1.195	-1.201	-1.208	-1.214	-1.220	-1.228	-1.235	-1.241	-1.250	-1.258	-1.265	-1.274	-1.280	-1.289	-1.298	-1.305	-1.314	-1.321	-1.329	-1.339	-1.346	-1.354	-1.362	-1.370	-1.378	-1.385	-1.392	-1.399	-1.405	-1.411	-1.418	-1.424	-1.430	-1.435	-1.440	-1.445	-1.449	-1.454	-1.458	-1.461	-1.464	-1.468	-1.470	-1.472	-1.475	-1.478	-1.480	-1.480	-1.481	-1.482	-1.484	-1.484	-1.484	-1.484	-1.484	-1.484	-1.484	-1.484	-1.481	-1.481	-1.481	-1.480	-1.479	-1.478	-1.478	-1.478	-1.475	-1.475	-1.474	-1.474	-1.474	-1.472	-1.471	-1.471	-1.471	-1.471	-1.471	-1.472	-1.472	-1.472	-1.472	-1.475	-1.475	-1.475	-1.478	-1.479	-1.480	-1.482	-1.484	-1.486	-1.489	-1.490	-1.492	-1.495	-1.498	-1.500	-1.501	-1.505	-1.508	-1.510	-1.511	-1.514	-1.516	-1.518	-1.519	-1.521	-1.522	-1.522	-1.524	-1.525	-1.525	-1.524	-1.524	-1.522	-1.521	-1.520	-1.518	-1.515	-1.512	-1.509	-1.505	-1.500	-1.495	-1.490	-1.482	-1.478	-1.470	-1.462	-1.455	-1.446	-1.438	-1.429	-1.419	-1.408	-1.396	-1.385	-1.374	-1.362	-1.350	-1.336	-1.322	-1.309	-1.296	-1.281	-1.266	-1.252	-1.238	-1.222	-1.209	-1.194	-1.178	-1.162	-1.146	-1.132	-1.116	-1.101	-1.086	-1.072	-1.058	-1.042	-1.028	-1.012	-1.000	-0.986	-0.972	-0.960	-0.948	-0.935	-0.924	-0.912	-0.901	-0.891	-0.882	-0.872	-0.864	-0.856	-0.849	-0.841	-0.836	-0.829	-0.825	-0.821	-0.816	-0.814	-0.811	-0.810	-0.809	-0.809	-0.809	-0.810	-0.811	-0.814	-0.816	-0.820	-0.824	-0.830	-0.835	-0.841	-0.849	-0.856	-0.862	-0.871	-0.880	-0.890	-0.900	-0.910	-0.921	-0.931	-0.944	-0.956	-0.969	-0.980	-0.994	-1.005	-1.019	-1.031	-1.045	-1.058	-1.072	-1.085	-1.099	-1.111	-1.125	-1.139	-1.150	-1.164	-1.176	-1.190	-1.201	-1.214	-1.224	-1.236	-1.246	-1.256	-1.269	-1.278	-1.286	-1.294	-1.304	-1.311	-1.318	-1.325	-1.331	-1.338	-1.342	-1.349	-1.352	-1.356	-1.359	-1.362	-1.365	-1.366	-1.369	-1.370	-1.370	-1.371	-1.370	-1.370	-1.369	-1.368	-1.366	-1.365	-1.362	-1.360	-1.358	-1.354	-1.352	-1.349	-1.345	-1.342	-1.339	-1.335	-1.331	-1.328	-1.324	-1.320	-1.318	-1.314	-1.311	-1.309	-1.306	-1.304	-1.300	-1.299	-1.296	-1.294	-1.292	-1.292	-1.290	-1.290	-1.289	-1.289	-1.290	-1.290	-1.290	-1.291	-1.292	-1.294	-1.294	-1.296	-1.299	-1.300	-1.302	-1.306	-1.309	-1.311	-1.315	-1.316	-1.320	-1.324	-1.328	-1.331	-1.334	-1.338	-1.341	-1.345	-1.349	-1.351	-1.354	-1.356	-1.360	-1.362	-1.365	-1.368	-1.371	-1.372	-1.374	-1.375	-1.376	-1.378	-1.379	-1.379	-1.379	-1.379	-1.378	-1.378	-1.378	-1.375	-1.374	-1.372	-1.370	-1.366	-1.364	-1.360	-1.358	-1.354	-1.348	-1.345	-1.340	-1.335	-1.329	-1.325	-1.319	-1.312	-1.306	-1.300	-1.295	-1.289	-1.281	-1.275	-1.269	-1.262	-1.256	-1.249	-1.242	-1.236	-1.230	-1.222	-1.216	-1.210	-1.204	-1.198	-1.191	-1.186	-1.180	-1.174	-1.169	-1.164	-1.159	-1.155	-1.150	-1.146	-1.142	-1.139	-1.135	-1.134	-1.130	-1.129	-1.126	-1.125	-1.124	-1.122	-1.121	-1.121	-1.121	-1.121	-1.122	-1.122	-1.124	-1.126	-1.128	-1.130	-1.131	-1.134	-1.138	-1.140	-1.144	-1.148	-1.151	-1.155	-1.159	-1.164	-1.169	-1.174	-1.179	-1.184	-1.189	-1.194	-1.199	-1.204	-1.210	-1.215	-1.220	-1.225	-1.231	-1.236	-1.240	-1.246	-1.251	-1.255	-1.260	-1.264	-1.270	-1.274	-1.276	-1.280	-1.284	-1.288	-1.290	-1.292	-1.295	-1.296	-1.298	-1.299	-1.300	-1.300	-1.299	-1.299	-1.298	-1.296	-1.294	-1.292	-1.289	-1.285	-1.282	-1.279	-1.272	-1.268	-1.262	-1.256	-1.250	-1.242	-1.236	-1.228	-1.220	-1.211	-1.202	-1.194	-1.184	-1.175	-1.165	-1.154	-1.144	-1.134	-1.122	-1.111	-1.100	-1.089	-1.078	-1.068	-1.056	-1.045	-1.034	-1.022	-1.011	-1.000	-0.990	-0.979	-0.969	-0.959	-0.949	-0.940	-0.931	-0.922	-0.914	-0.906	-0.899	-0.891	-0.885	-0.879	-0.872	-0.868	-0.862	-0.858	-0.855	-0.851	-0.849	-0.846	-0.844	-0.842	-0.841	-0.841	-0.840	-0.841	-0.842	-0.844	-0.844	-0.846	-0.849	-0.851	-0.854	-0.856	-0.859	-0.864	-0.866	-0.870	-0.874	-0.879	-0.882	-0.886	-0.890	-0.894	-0.898	-0.901	-0.905	-0.908	-0.912	-0.915	-0.919	-0.921	-0.922	-0.926	-0.929	-0.931	-0.932	-0.934	-0.935	-0.935	-0.935	-0.935	-0.935	-0.935	-0.934	-0.932	-0.931	-0.930	-0.926	-0.925	-0.921	-0.920	-0.916	-0.912	-0.909	-0.905	-0.900	-0.896	-0.892	-0.886	-0.882	-0.878	-0.874	-0.868	-0.862	-0.858	-0.852	-0.848	-0.842	-0.838	-0.832	-0.828	-0.822	-0.818	-0.812	-0.809	-0.804	-0.800	-0.796	-0.792	-0.789	-0.786	-0.782	-0.780	-0.778	-0.774	-0.772	-0.771	-0.770	-0.769	-0.768	-0.766	-0.766	-0.765	-0.765	-0.765	-0.766	-0.766	-0.769	-0.769	-0.771	-0.772	-0.775	-0.778	-0.779	-0.781	-0.784	-0.788	-0.790	-0.794	-0.796	-0.800	-0.805	-0.809	-0.814	-0.818	-0.821	-0.826	-0.830	-0.836	-0.841	-0.846	-0.851	-0.856	-0.861	-0.866	-0.872	-0.879	-0.884	-0.890	-0.895	-0.901	-0.906	-0.912	-0.920	-0.925	-0.931	-0.936	-0.944	-0.950	-0.956	-0.962	-0.969	-0.975	-0.982	-0.988	-0.994	-0.999	-1.005	-1.012	-1.019	-1.024	-1.030	-1.036	-1.041	-1.048	-1.054	-1.059	-1.064	-1.070	-1.075	-1.080	-1.085	-1.089	-1.094	-1.099	-1.104	-1.108	-1.111	-1.115	-1.120	-1.124	-1.126	-1.130	-1.132	-1.136	-1.138	-1.141	-1.142	-1.146	-1.148	-1.150	-1.152	-1.155	-1.156	-1.158	-1.159	-1.162	-1.164	-1.165	-1.166	-1.169	-1.170	-1.172	-1.174	-1.176	-1.179	-1.180	-1.182	-1.185	-1.186	-1.190	-1.192	-1.195	-1.199	-1.201	-1.205	-1.210	-1.214	-1.218	-1.222	-1.228	-1.232	-1.238	-1.244	-1.250	-1.256	-1.262	-1.269	-1.275	-1.281	-1.289	-1.298	-1.304	-1.311	-1.319	-1.328	-1.336	-1.344	-1.354	-1.361	-1.370	-1.378	-1.386	-1.396	-1.405	-1.414	-1.422	-1.430	-1.439	-1.446	-1.455	-1.464	-1.471	-1.479	-1.486	-1.494	-1.500	-1.509	-1.512	-1.519	-1.525	-1.530	-1.535	-1.540	-1.544	-1.549	-1.551	-1.555	-1.556	-1.559	-1.560	-1.561	-1.561	-1.561	-1.561	-1.561	-1.559	-1.556	-1.555	-1.550	-1.548	-1.544	-1.539	-1.535	-1.530	-1.522	-1.516	-1.509	-1.502	-1.495	-1.488	-1.478	-1.470	-1.460	-1.451	-1.441	-1.431	-1.421	-1.411	-1.401	-1.391	-1.380	-1.369	-1.359	-1.349	-1.338	-1.328	-1.315	-1.305	-1.295	-1.285	-1.275	-1.265	-1.255	-1.246	-1.238	-1.229	-1.220	-1.214	-1.205	-1.199	-1.191	-1.185	-1.180	-1.175	-1.170	-1.166	-1.162	-1.159	-1.158	-1.154	-1.152	-1.152	-1.151	-1.152	-1.152	-1.154	-1.155	-1.158	-1.160	-1.162	-1.168	-1.171	-1.176	-1.181	-1.186	-1.194	-1.199	-1.206	-1.212	-1.220	-1.229	-1.236	-1.244	-1.252	-1.261	-1.270	-1.279	-1.288	-1.298	-1.306	-1.316	-1.325	-1.332	-1.342	-1.351	-1.361	-1.370	-1.378	-1.386	-1.395	-1.402	-1.411	-1.419	-1.426	-1.432	-1.440	-1.446	-1.451	-1.458	-1.462	-1.468	-1.471	-1.475	-1.479	-1.482	-1.485	-1.489	-1.490	-1.491	-1.491	-1.491	-1.491	-1.491	-1.490	-1.488	-1.486	-1.484	-1.481	-1.478	-1.474	-1.470	-1.466	-1.461	-1.456	-1.450	-1.445	-1.439	-1.432	-1.425	-1.418	-1.411	-1.402	-1.396	-1.389	-1.380	-1.372	-1.365	-1.355	-1.348	-1.339	-1.331	-1.322	-1.315	-1.306	-1.298	-1.290	-1.281	-1.274	-1.266	-1.259	-1.251	-1.242	-1.235	-1.228	-1.222	-1.215	-1.208	-1.201	-1.195	-1.189	-1.184	-1.178	-1.171	-1.165	-1.160	-1.156	-1.151	-1.146	-1.141	-1.136	-1.131	-1.126	-1.122	-1.118	-1.115	-1.110	-1.106	-1.102	-1.096	-1.092	-1.089	-1.085	-1.080	-1.076	-1.071	-1.068	-1.061	-1.056	-1.051	-1.046	-1.041	-1.035	-1.029	-1.024	-1.016	-1.011	-1.004	-0.996	-0.990	-0.982	-0.975	-0.968	-0.959	-0.951	-0.944	-0.935	-0.926	-0.918	-0.909	-0.899	-0.891	-0.882	-0.872	-0.862	-0.854	-0.844	-0.834	-0.825	-0.815	-0.806	-0.796	-0.789	-0.779	-0.770	-0.761	-0.754	-0.744	-0.736	-0.730	-0.721	-0.714	-0.708	-0.701	-0.695	-0.689	-0.684	-0.678	-0.674	-0.669	-0.666	-0.662	-0.659	-0.658	-0.655	-0.654	-0.654	-0.652	-0.652	-0.652	-0.654	-0.656	-0.658	-0.661	-0.664	-0.666	-0.671	-0.676	-0.680	-0.686	-0.692	-0.699	-0.705	-0.712	-0.720	-0.728	-0.736	-0.744	-0.754	-0.762	-0.772	-0.782	-0.792	-0.802	-0.812	-0.822	-0.835	-0.845	-0.858	-0.869	-0.880	-0.891	-0.904	-0.916	-0.928	-0.940	-0.952	-0.962	-0.975	-0.988	-0.999	-1.010	-1.021	-1.031	-1.044	-1.054	-1.064	-1.074	-1.084	-1.094	-1.102	-1.112	-1.121	-1.129	-1.136	-1.145	-1.152	-1.159	-1.165	-1.170	-1.176	-1.181	-1.186	-1.190	-1.194	-1.196	-1.200	-1.202	-1.204	-1.205	-1.206	-1.206	-1.208	-1.208	-1.208	-1.205	-1.205	-1.204	-1.202	-1.200	-1.199	-1.196	-1.194	-1.191	-1.190	-1.188	-1.184	-1.181	-1.179	-1.176	-1.174	-1.171	-1.169	-1.166	-1.165	-1.162	-1.160	-1.160	-1.159	-1.158	-1.158	-1.156	-1.156	-1.159	-1.159	-1.159	-1.161	-1.162	-1.165	-1.168	-1.170	-1.172	-1.176	-1.180	-1.184	-1.189	-1.192	-1.198	-1.201	-1.206	-1.211	-1.218	-1.221	-1.228	-1.232	-1.239	-1.242	-1.249	-1.252	-1.258	-1.262	-1.266	-1.270	-1.274	-1.278	-1.280	-1.282	-1.285	-1.288	-1.289	-1.290	-1.291	-1.291	-1.290	-1.289	-1.286	-1.285	-1.281	-1.279	-1.274	-1.270	-1.266	-1.260	-1.254	-1.246	-1.239	-1.231	-1.222	-1.214	-1.204	-1.192	-1.184	-1.172	-1.160	-1.149	-1.135	-1.124	-1.110	-1.096	-1.082	-1.069	-1.055	-1.040	-1.026	-1.010	-0.995	-0.980	-0.964	-0.949	-0.934	-0.919	-0.904	-0.889	-0.874	-0.858	-0.844	-0.829	-0.815	-0.801	-0.788	-0.774	-0.760	-0.748	-0.735	-0.724	-0.711	-0.699	-0.689	-0.679	-0.669	-0.659	-0.650	-0.642	-0.634	-0.625	-0.619	-0.612	-0.606	-0.601	-0.596	-0.592	-0.589	-0.584	-0.582	-0.580	-0.579	-0.576	-0.575	-0.575	-0.575	-0.575	-0.576	-0.578	-0.579	-0.580	-0.582	-0.585	-0.588	-0.591	-0.592	-0.596	-0.599	-0.604	-0.608	-0.611	-0.615	-0.619	-0.622	-0.626	-0.630	-0.634	-0.638	-0.642	-0.646	-0.649	-0.652	-0.656	-0.659	-0.660	-0.662	-0.665	-0.666	-0.669	-0.671	-0.671	-0.674	-0.674	-0.674	-0.674	-0.674	-0.674	-0.672	-0.671	-0.670	-0.668	-0.666	-0.665	-0.661	-0.660	-0.656	-0.654	-0.651	-0.648	-0.644	-0.641	-0.636	-0.632	-0.629	-0.624	-0.620	-0.616	-0.611	-0.608	-0.604	-0.599	-0.595	-0.591	-0.588	-0.582	-0.580	-0.576	-0.574	-0.570	-0.569	-0.566	-0.564	-0.561	-0.561	-0.559	-0.559	-0.558	-0.558	-0.558	-0.559	-0.560	-0.561	-0.562	-0.565	-0.568	-0.571	-0.574	-0.578	-0.582	-0.586	-0.592	-0.599	-0.604	-0.610	-0.618	-0.624	-0.631	-0.639	-0.646	-0.655	-0.664	-0.672	-0.682	-0.691	-0.701	-0.711	-0.720	-0.730	-0.740	-0.750	-0.761	-0.771	-0.781	-0.791	-0.801	-0.811	-0.821	-0.831	-0.840	-0.850	-0.859	-0.868	-0.876	-0.885	-0.894	-0.901	-0.909	-0.916	-0.924	-0.929	-0.935	-0.941	-0.946	-0.949	-0.954	-0.958	-0.960	-0.964	-0.966	-0.966	-0.968	-0.969	-0.968	-0.969	-0.966	-0.965	-0.962	-0.960	-0.958	-0.954	-0.950	-0.945	-0.940	-0.935	-0.930	-0.924	-0.916	-0.910	-0.902	-0.894	-0.888	-0.879	-0.870	-0.862	-0.854	-0.845	-0.836	-0.828	-0.818	-0.809	-0.800	-0.791	-0.782	-0.774	-0.765	-0.756	-0.749	-0.740	-0.732	-0.726	-0.718	-0.712	-0.705	-0.700	-0.695	-0.690	-0.684	-0.680	-0.676	-0.674	-0.672	-0.670	-0.668	-0.668	-0.668	-0.666	-0.668	-0.669	-0.671	-0.674	-0.675	-0.679	-0.684	-0.686	-0.691	-0.696	-0.701	-0.708	-0.714	-0.720	-0.726	-0.734	-0.740	-0.746	-0.754	-0.761	-0.768	-0.775	-0.784	-0.790	-0.798	-0.804	-0.810	-0.818	-0.824	-0.830	-0.835	-0.841	-0.846	-0.852	-0.856	-0.861	-0.865	-0.869	-0.871	-0.874	-0.876	-0.879	-0.879	-0.880	-0.881	-0.881	-0.880	-0.881	-0.880	-0.878	-0.878	-0.875	-0.874	-0.871	-0.868	-0.865	-0.861	-0.859	-0.854	-0.851	-0.848	-0.844	-0.840	-0.838	-0.832	-0.829	-0.824	-0.821	-0.816	-0.812	-0.809	-0.805	-0.800	-0.798	-0.794	-0.790	-0.788	-0.784	-0.781	-0.779	-0.776	-0.774	-0.771	-0.769	-0.766	-0.765	-0.762	-0.761	-0.759	-0.758	-0.756	-0.755	-0.752	-0.752	-0.750	-0.750	-0.749	-0.748	-0.746	-0.745	-0.744	-0.742	-0.742	-0.740	-0.739	-0.739	-0.736	-0.735	-0.735	-0.732	-0.731	-0.730	-0.728	-0.726	-0.725	-0.724	-0.721	-0.720	-0.718	-0.715	-0.712	-0.710	-0.708	-0.705	-0.702	-0.700	-0.698	-0.694	-0.691	-0.688	-0.684	-0.680	-0.676	-0.672	-0.669	-0.665	-0.660	-0.656	-0.652	-0.648	-0.642	-0.638	-0.631	-0.625	-0.620	-0.614	-0.608	-0.601	-0.594	-0.586	-0.580	-0.572	-0.565	-0.556	-0.549	-0.540	-0.530	-0.521	-0.512	-0.504	-0.492	-0.484	-0.474	-0.464	-0.452	-0.442	-0.432	-0.422	-0.411	-0.400	-0.389	-0.379	-0.368	-0.356	-0.346	-0.335	-0.325	-0.315	-0.304	-0.294	-0.284	-0.275	-0.265	-0.256	-0.248	-0.240	-0.231	-0.224	-0.216	-0.210	-0.204	-0.198	-0.192	-0.188	-0.184	-0.180	-0.176	-0.174	-0.172	-0.170	-0.170	-0.169	-0.169	-0.170	-0.171	-0.174	-0.175	-0.178	-0.181	-0.185	-0.189	-0.194	-0.199	-0.204	-0.210	-0.215	-0.222	-0.230	-0.235	-0.244	-0.251	-0.259	-0.266	-0.275	-0.284	-0.291	-0.300	-0.309	-0.316	-0.325	-0.334	-0.342	-0.351	-0.359	-0.368	-0.376	-0.384	-0.392	-0.400	-0.409	-0.416	-0.424	-0.431	-0.439	-0.445	-0.452	-0.458	-0.465	-0.470	-0.475	-0.482	-0.488	-0.491	-0.496	-0.502	-0.506	-0.511	-0.515	-0.519	-0.522	-0.526	-0.530	-0.532	-0.536	-0.539	-0.541	-0.545	-0.546	-0.549	-0.551	-0.554	-0.556	-0.558	-0.560	-0.561	-0.564	-0.565	-0.568	-0.569	-0.570	-0.571	-0.574	-0.575	-0.576	-0.578	-0.579	-0.581	-0.582	-0.584	-0.586	-0.588	-0.590	-0.591	-0.594	-0.595	-0.598	-0.599	-0.601	-0.604	-0.605	-0.608	-0.611	-0.612	-0.615	-0.618	-0.619	-0.621	-0.625	-0.628	-0.630	-0.632	-0.635	-0.638	-0.640	-0.642	-0.645	-0.649	-0.651	-0.654	-0.655	-0.658	-0.660	-0.662	-0.665	-0.668	-0.670	-0.672	-0.672	-0.675	-0.678	-0.679	-0.680	-0.682	-0.682	-0.685	-0.685	-0.688	-0.688	-0.689	-0.690	-0.690	-0.691	-0.691	-0.691	-0.691	-0.691	-0.690	-0.690	-0.690	-0.689	-0.689	-0.686	-0.685	-0.684	-0.682	-0.680	-0.679	-0.676	-0.674	-0.671	-0.669	-0.665	-0.662	-0.659	-0.655	-0.651	-0.648	-0.644	-0.639	-0.634	-0.629	-0.624	-0.619	-0.612	-0.608	-0.602	-0.595	-0.590	-0.582	-0.576	-0.569	-0.562	-0.555	-0.548	-0.540	-0.532	-0.526	-0.518	-0.510	-0.501	-0.494	-0.486	-0.479	-0.471	-0.464	-0.455	-0.446	-0.439	-0.431	-0.424	-0.416	-0.409	-0.401	-0.394	-0.386	-0.380	-0.372	-0.366	-0.360	-0.354	-0.349	-0.344	-0.338	-0.332	-0.328	-0.324	-0.319	-0.316	-0.312	-0.309	-0.306	-0.302	-0.301	-0.299	-0.298	-0.296	-0.295	-0.295	-0.294	-0.294	-0.294	-0.292	-0.294	-0.294	-0.295	-0.295	-0.296	-0.298	-0.299	-0.300	-0.301	-0.301	-0.302	-0.304	-0.305	-0.305	-0.308	-0.308	-0.309	-0.309	-0.310	-0.310	-0.309	-0.309	-0.306	-0.305	-0.305	-0.302	-0.300	-0.298	-0.295	-0.290	-0.286	-0.282	-0.278	-0.271	-0.266	-0.260	-0.252	-0.245	-0.238	-0.229	-0.219	-0.210	-0.200	-0.191	-0.181	-0.169	-0.158	-0.148	-0.135	-0.122	-0.109	-0.096	-0.081	-0.069	-0.055	-0.041	-0.028	-0.014	0.000	0.014	0.029	0.041	0.055	0.070	0.082	0.096	0.109	0.122	0.134	0.146	0.158	0.170	0.181	0.191	0.201	0.211	0.220	0.229	0.235	0.242	0.250	0.256	0.261	0.266	0.270	0.274	0.276	0.280	0.281	0.281	0.282	0.284	0.284	0.281	0.281	0.279	0.276	0.274	0.270	0.266	0.262	0.258	0.254	0.249	0.242	0.236	0.231	0.225	0.220	0.212	0.206	0.200	0.194	0.186	0.180	0.174	0.168	0.160	0.154	0.148	0.141	0.136	0.129	0.124	0.118	0.112	0.109	0.104	0.099	0.095	0.090	0.086	0.084	0.080	0.079	0.075	0.072	0.071	0.070	0.068	0.066	0.066	0.065	0.065	0.065	0.065	0.066	0.068	0.069	0.070	0.071	0.072	0.075	0.078	0.080	0.082	0.086	0.089	0.094	0.096	0.100	0.105	0.109	0.112	0.118	0.122	0.128	0.131	0.135	0.140	0.146	0.151	0.156	0.161	0.166	0.171	0.176	0.180	0.185	0.190	0.195	0.199	0.204	0.209	0.212	0.216	0.220	0.224	0.228	0.230	0.234	0.236	0.239	0.241	0.242	0.245	0.246	0.248	0.249	0.250	0.250	0.250	0.250	0.249	0.249	0.248	0.246	0.246	0.242	0.241	0.239	0.236	0.234	0.230	0.228	0.224	0.220	0.216	0.211	0.208	0.202	0.198	0.194	0.189	0.182	0.179	0.174	0.169	0.162	0.158	0.152	0.149	0.144	0.139	0.134	0.129	0.125	0.120	0.115	0.112	0.109	0.104	0.101	0.098	0.095	0.092	0.090	0.088	0.086	0.085	0.082	0.082	0.081	0.081	0.081	0.080	0.081	0.082	0.084	0.085	0.086	0.089	0.091	0.094	0.098	0.100	0.102	0.105	0.109	0.112	0.116	0.119	0.122	0.126	0.130	0.135	0.138	0.142	0.146	0.150	0.152	0.156	0.159	0.161	0.165	0.168	0.170	0.172	0.174	0.176	0.178	0.179	0.179	0.179	0.180	0.179	0.179	0.179	0.178	0.176	0.175	0.172	0.170	0.168	0.165	0.162	0.159	0.155	0.151	0.148	0.144	0.139	0.136	0.131	0.126	0.121	0.119	0.114	0.109	0.105	0.100	0.098	0.092	0.089	0.085	0.081	0.079	0.076	0.072	0.071	0.069	0.068	0.065	0.064	0.064	0.064	0.064	0.064	0.065	0.065	0.066	0.069	0.071	0.074	0.075	0.079	0.082	0.086	0.090	0.095	0.099	0.104	0.109	0.114	0.120	0.125	0.131	0.136	0.141	0.148	0.152	0.159	0.164	0.170	0.175	0.181	0.186	0.191	0.196	0.201	0.205	0.210	0.215	0.218	0.220	0.224	0.226	0.228	0.230	0.231	0.232	0.232	0.232	0.232	0.231	0.230	0.229	0.228	0.225	0.221	0.219	0.215	0.210	0.206	0.201	0.196	0.191	0.185	0.179	0.172	0.165	0.159	0.151	0.145	0.138	0.129	0.122	0.114	0.106	0.098	0.091	0.084	0.075	0.068	0.059	0.051	0.044	0.038	0.030	0.022	0.016	0.010	0.004	-0.002	-0.009	-0.014	-0.019	-0.022	-0.028	-0.031	-0.036	-0.039	-0.042	-0.045	-0.049	-0.050	-0.051	-0.054	-0.054	-0.054	-0.054	-0.054	-0.052	-0.051	-0.049	-0.048	-0.045	-0.042	-0.040	-0.036	-0.032	-0.029	-0.025	-0.020	-0.015	-0.010	-0.005	0.001	0.008	0.012	0.019	0.025	0.032	0.039	0.046	0.052	0.060	0.068	0.075	0.082	0.090	0.096	0.105	0.112	0.120	0.128	0.135	0.142	0.150	0.156	0.164	0.171	0.179	0.185	0.191	0.198	0.204	0.209	0.215	0.220	0.225	0.231	0.235	0.239	0.244	0.248	0.250	0.254	0.256	0.259	0.261	0.262	0.264	0.265	0.266	0.266	0.266	0.268	0.266	0.266	0.265	0.262	0.261	0.260	0.259	0.256	0.254	0.250	0.248	0.245	0.242	0.239	0.236	0.232	0.229	0.226	0.222	0.219	0.215	0.211	0.208	0.204	0.202	0.199	0.195	0.192	0.189	0.186	0.184	0.181	0.179	0.176	0.175	0.174	0.172	0.171	0.170	0.169	0.168	0.169	0.169	0.168	0.169	0.169	0.169	0.170	0.171	0.172	0.174	0.175	0.176	0.178	0.180	0.182	0.184	0.185	0.188	0.189	0.190	0.191	0.194	0.195	0.198	0.199	0.201	0.202	0.202	0.205	0.205	0.206	0.205	0.206	0.206	0.206	0.205	0.204	0.202	0.201	0.199	0.198	0.195	0.191	0.189	0.185	0.180	0.178	0.171	0.168	0.162	0.158	0.150	0.144	0.138	0.130	0.124	0.116	0.109	0.100	0.092	0.084	0.074	0.065	0.056	0.048	0.038	0.028	0.019	0.009	-0.001	-0.011	-0.020	-0.030	-0.041	-0.050	-0.060	-0.069	-0.080	-0.089	-0.098	-0.105	-0.115	-0.122	-0.131	-0.139	-0.148	-0.154	-0.161	-0.168	-0.174	-0.180	-0.185	-0.190	-0.194	-0.199	-0.204	-0.206	-0.209	-0.211	-0.214	-0.215	-0.218	-0.219	-0.219	-0.219	-0.219	-0.218	-0.216	-0.215	-0.212	-0.209	-0.206	-0.204	-0.200	-0.196	-0.191	-0.188	-0.181	-0.176	-0.171	-0.165	-0.158	-0.152	-0.145	-0.138	-0.130	-0.122	-0.115	-0.106	-0.098	-0.090	-0.081	-0.071	-0.062	-0.052	-0.042	-0.034	-0.024	-0.014	-0.004	0.006	0.016	0.026	0.038	0.048	0.059	0.069	0.080	0.090	0.101	0.111	0.122	0.132	0.142	0.155	0.165	0.175	0.185	0.196	0.206	0.216	0.228	0.238	0.246	0.255	0.265	0.275	0.284	0.294	0.302	0.310	0.320	0.329	0.336	0.344	0.351	0.359	0.366	0.374	0.380	0.388	0.392	0.400	0.405	0.411	0.416	0.422	0.428	0.434	0.438	0.444	0.448	0.452	0.455	0.460	0.465	0.469	0.471	0.475	0.479	0.481	0.486	0.490	0.494	0.496	0.500	0.504	0.506	0.510	0.512	0.515	0.519	0.521	0.525	0.528	0.530	0.532	0.536	0.539	0.541	0.545	0.548	0.549	0.551	0.554	0.556	0.559	0.560	0.562	0.564	0.565	0.568	0.568	0.568	0.570	0.569	0.570	0.570	0.569	0.568	0.566	0.565	0.562	0.561	0.559	0.555	0.551	0.548	0.542	0.539	0.534	0.528	0.522	0.516	0.510	0.502	0.495	0.488	0.480	0.471	0.461	0.452	0.444	0.435	0.425	0.414	0.404	0.392	0.382	0.371	0.360	0.350	0.338	0.328	0.316	0.305	0.294	0.281	0.271	0.260	0.250	0.239	0.228	0.218	0.209	0.199	0.189	0.180	0.170	0.162	0.154	0.146	0.139	0.132	0.126	0.119	0.115	0.109	0.104	0.100	0.098	0.094	0.090	0.089	0.086	0.085	0.086	0.085	0.086	0.088	0.089	0.091	0.092	0.095	0.100	0.102	0.108	0.112	0.118	0.122	0.129	0.135	0.141	0.148	0.156	0.164	0.170	0.179	0.188	0.194	0.202	0.210	0.219	0.228	0.236	0.245	0.252	0.260	0.269	0.278	0.285	0.291	0.300	0.308	0.312	0.320	0.326	0.331	0.336	0.341	0.345	0.350	0.354	0.356	0.360	0.361	0.362	0.364	0.365	0.365	0.364	0.364	0.362	0.360	0.358	0.355	0.351	0.349	0.344	0.339	0.334	0.329	0.322	0.316	0.310	0.302	0.296	0.289	100.000	5.000	2.000	1.000	4.000	0.000	0.000	0.000	0.000	0.000	0.000	0.000	0.000	0.000	0.000	0.000	0.000	0.000	-0.278	-0.292	-0.308	-0.324	-0.338	-0.351	-0.365	-0.378	-0.390	-0.402	-0.414	-0.424	-0.434	-0.444	-0.452	-0.460	-0.468	-0.474	-0.480	-0.486	-0.491	-0.495	-0.499	-0.501	-0.505	-0.505	-0.507	-0.509	-0.509	-0.509	-0.507	-0.506	-0.505	-0.504	-0.501	-0.498	-0.496	-0.492	-0.489	-0.485	-0.481	-0.476	-0.472	-0.468	-0.462	-0.459	-0.454	-0.449	-0.445	-0.440	-0.436	-0.431	-0.426	-0.421	-0.418	-0.414	-0.410	-0.406	-0.401	-0.398	-0.395	-0.392	-0.389	-0.386	-0.384	-0.382	-0.380	-0.379	-0.378	-0.376	-0.376	-0.376	-0.376	-0.376	-0.376	-0.378	-0.380	-0.381	-0.384	-0.385	-0.389	-0.391	-0.394	-0.398	-0.402	-0.406	-0.410	-0.414	-0.420	-0.424	-0.429	-0.435	-0.440	-0.446	-0.451	-0.458	-0.462	-0.470	-0.476	-0.481	-0.488	-0.494	-0.500	-0.505	-0.511	-0.518	-0.524	-0.530	-0.534	-0.540	-0.545	-0.550	-0.554	-0.559	-0.562	-0.566	-0.570	-0.572	-0.575	-0.579	-0.580	-0.581	-0.582	-0.584	-0.584	-0.585	-0.585	-0.584	-0.582	-0.581	-0.580	-0.578	-0.575	-0.571	-0.569	-0.565	-0.561	-0.558	-0.551	-0.546	-0.542	-0.536	-0.531	-0.525	-0.519	-0.512	-0.506	-0.499	-0.492	-0.485	-0.480	-0.472	-0.466	-0.459	-0.452	-0.446	-0.440	-0.432	-0.428	-0.421	-0.416	-0.410	-0.405	-0.400	-0.396	-0.392	-0.389	-0.385	-0.382	-0.380	-0.378	-0.376	-0.375	-0.374	-0.374	-0.375	-0.375	-0.376	-0.378	-0.380	-0.382	-0.385	-0.388	-0.391	-0.396	-0.400	-0.405	-0.410	-0.416	-0.421	-0.428	-0.434	-0.440	-0.448	-0.454	-0.461	-0.468	-0.474	-0.481	-0.489	-0.495	-0.502	-0.507	-0.515	-0.520	-0.526	-0.531	-0.536	-0.541	-0.546	-0.550	-0.552	-0.556	-0.559	-0.561	-0.562	-0.564	-0.562	-0.562	-0.561	-0.560	-0.558	-0.555	-0.551	-0.548	-0.544	-0.538	-0.532	-0.525	-0.519	-0.511	-0.502	-0.494	-0.485	-0.476	-0.466	-0.455	-0.445	-0.435	-0.422	-0.411	-0.400	-0.388	-0.376	-0.364	-0.352	-0.340	-0.329	-0.316	-0.305	-0.292	-0.282	-0.271	-0.260	-0.251	-0.240	-0.231	-0.222	-0.214	-0.206	-0.199	-0.192	-0.188	-0.181	-0.178	-0.172	-0.170	-0.168	-0.165	-0.165	-0.165	-0.165	-0.165	-0.166	-0.169	-0.172	-0.178	-0.181	-0.186	-0.192	-0.199	-0.206	-0.212	-0.220	-0.230	-0.238	-0.248	-0.256	-0.266	-0.276	-0.288	-0.298	-0.309	-0.319	-0.330	-0.340	-0.351	-0.361	-0.372	-0.382	-0.391	-0.402	-0.411	-0.420	-0.429	-0.436	-0.445	-0.451	-0.458	-0.464	-0.469	-0.474	-0.476	-0.481	-0.482	-0.485	-0.486	-0.485	-0.484	-0.482	-0.480	-0.478	-0.474	-0.468	-0.462	-0.455	-0.448	-0.440	-0.430	-0.419	-0.409	-0.398	-0.384	-0.370	-0.358	-0.341	-0.326	-0.310	-0.292	-0.276	-0.258	-0.239	-0.219	-0.200	-0.180	-0.160	-0.139	-0.119	-0.098	-0.076	-0.055	-0.032	-0.011	0.011	0.034	0.054	0.076	0.098	0.119	0.140	0.160	0.181	0.200	0.221	0.240	0.258	0.278	0.295	0.312	0.328	0.344	0.360	0.375	0.389	0.402	0.415	0.428	0.439	0.449	0.460	0.470	0.479	0.486	0.494	0.500	0.507	0.512	0.519	0.524	0.528	0.531	0.534	0.538	0.540	0.541	0.544	0.545	0.546	0.546	0.548	0.549	0.549	0.550	0.550	0.549	0.549	0.550	0.550	0.551	0.551	0.552	0.552	0.554	0.555	0.556	0.559	0.560	0.562	0.565	0.568	0.571	0.574	0.578	0.582	0.586	0.591	0.595	0.601	0.606	0.612	0.619	0.625	0.631	0.638	0.645	0.651	0.659	0.666	0.674	0.680	0.689	0.696	0.704	0.711	0.719	0.725	0.734	0.740	0.748	0.755	0.761	0.768	0.774	0.780	0.786	0.790	0.796	0.800	0.805	0.809	0.814	0.816	0.819	0.821	0.822	0.824	0.824	0.825	0.824	0.822	0.821	0.820	0.816	0.814	0.810	0.806	0.801	0.796	0.790	0.782	0.776	0.768	0.760	0.750	0.742	0.732	0.721	0.711	0.700	0.688	0.676	0.662	0.650	0.636	0.624	0.609	0.596	0.581	0.566	0.551	0.538	0.521	0.506	0.491	0.476	0.461	0.445	0.431	0.415	0.401	0.386	0.372	0.358	0.344	0.330	0.316	0.302	0.290	0.278	0.266	0.254	0.244	0.232	0.222	0.212	0.204	0.194	0.186	0.179	0.171	0.164	0.158	0.152	0.148	0.142	0.139	0.135	0.132	0.130	0.128	0.126	0.125	0.125	0.125	0.125	0.126	0.128	0.128	0.130	0.132	0.136	0.139	0.141	0.145	0.148	0.152	0.156	0.160	0.165	0.170	0.175	0.180	0.186	0.191	0.196	0.202	0.208	0.212	0.219	0.224	0.230	0.235	0.241	0.248	0.254	0.259	0.264	0.270	0.276	0.282	0.288	0.292	0.299	0.302	0.309	0.314	0.320	0.324	0.330	0.336	0.340	0.346	0.350	0.355	0.360	0.365	0.370	0.375	0.379	0.385	0.390	0.394	0.400	0.404	0.410	0.414	0.420	0.425	0.430	0.436	0.441	0.448	0.452	0.459	0.465	0.472	0.479	0.485	0.492	0.499	0.506	0.514	0.522	0.530	0.539	0.548	0.556	0.565	0.574	0.584	0.595	0.604	0.615	0.626	0.636	0.649	0.660	0.672	0.684	0.696	0.709	0.722	0.736	0.749	0.762	0.776	0.791	0.805	0.819	0.832	0.848	0.862	0.876	0.890	0.905	0.919	0.934	0.948	0.961	0.976	0.990	1.002	1.016	1.029	1.041	1.054	1.065	1.078	1.088	1.098	1.108	1.116	1.125	1.134	1.141	1.148	1.154	1.159	1.165	1.168	1.171	1.172	1.174	1.175	1.175	1.174	1.171	1.169	1.165	1.161	1.155	1.150	1.142	1.135	1.126	1.116	1.106	1.095	1.084	1.071	1.059	1.045	1.030	1.016	1.000	0.985	0.968	0.950	0.934	0.916	0.898	0.880	0.861	0.842	0.824	0.805	0.786	0.766	0.749	0.730	0.712	0.692	0.675	0.656	0.640	0.622	0.605	0.589	0.574	0.558	0.542	0.530	0.515	0.502	0.490	0.478	0.468	0.458	0.448	0.438	0.431	0.424	0.416	0.410	0.405	0.401	0.396	0.394	0.392	0.390	0.389	0.389	0.390	0.390	0.391	0.394	0.398	0.401	0.404	0.409	0.412	0.418	0.424	0.429	0.435	0.441	0.448	0.452	0.460	0.468	0.474	0.481	0.488	0.495	0.500	0.506	0.512	0.519	0.525	0.530	0.535	0.540	0.545	0.548	0.551	0.555	0.556	0.559	0.560	0.561	0.562	0.562	0.562	0.561	0.560	0.558	0.554	0.551	0.548	0.544	0.539	0.534	0.528	0.522	0.515	0.509	0.501	0.492	0.486	0.478	0.469	0.460	0.451	0.442	0.434	0.425	0.415	0.406	0.396	0.389	0.379	0.370	0.362	0.354	0.345	0.338	0.330	0.324	0.316	0.310	0.305	0.299	0.294	0.290	0.286	0.282	0.280	0.279	0.278	0.276	0.275	0.275	0.278	0.279	0.281	0.284	0.289	0.292	0.298	0.302	0.309	0.315	0.322	0.330	0.339	0.348	0.356	0.366	0.376	0.388	0.398	0.409	0.420	0.431	0.444	0.456	0.469	0.481	0.494	0.506	0.519	0.531	0.545	0.558	0.570	0.582	0.594	0.606	0.618	0.629	0.640	0.650	0.660	0.669	0.679	0.688	0.695	0.702	0.709	0.715	0.720	0.724	0.729	0.732	0.734	0.735	0.736	0.736	0.735	0.734	0.731	0.728	0.724	0.719	0.714	0.708	0.700	0.692	0.684	0.674	0.664	0.652	0.641	0.629	0.615	0.602	0.588	0.574	0.559	0.545	0.529	0.512	0.495	0.480	0.462	0.445	0.429	0.411	0.395	0.378	0.361	0.344	0.328	0.311	0.296	0.280	0.265	0.250	0.235	0.221	0.209	0.196	0.184	0.171	0.159	0.149	0.139	0.130	0.122	0.115	0.108	0.100	0.095	0.091	0.086	0.082	0.080	0.078	0.076	0.075	0.075	0.075	0.076	0.079	0.080	0.082	0.085	0.089	0.091	0.095	0.100	0.105	0.109	0.112	0.119	0.124	0.129	0.134	0.139	0.142	0.148	0.152	0.156	0.161	0.164	0.168	0.170	0.172	0.175	0.176	0.178	0.179	0.179	0.178	0.176	0.175	0.174	0.171	0.166	0.164	0.159	0.155	0.149	0.142	0.135	0.129	0.122	0.114	0.105	0.096	0.088	0.079	0.069	0.059	0.049	0.038	0.028	0.016	0.006	-0.004	-0.015	-0.026	-0.035	-0.045	-0.054	-0.064	-0.072	-0.081	-0.090	-0.098	-0.104	-0.110	-0.116	-0.121	-0.124	-0.128	-0.130	-0.132	-0.132	-0.131	-0.130	-0.128	-0.125	-0.119	-0.114	-0.106	-0.100	-0.090	-0.080	-0.069	-0.056	-0.044	-0.029	-0.011	0.005	0.024	0.044	0.065	0.085	0.109	0.132	0.156	0.182	0.210	0.236	0.264	0.294	0.322	0.354	0.385	0.418	0.449	0.481	0.515	0.549	0.582	0.618	0.651	0.686	0.720	0.755	0.790	0.824	0.859	0.892	0.925	0.959	0.992	1.025	1.056	1.089	1.119	1.149	1.179	1.209	1.238	1.264	1.290	1.316	1.341	1.365	1.388	1.410	1.432	1.451	1.471	1.490	1.506	1.522	1.539	1.552	1.566	1.579	1.589	1.600	1.610	1.619	1.626	1.634	1.640	1.645	1.650	1.654	1.658	1.660	1.662	1.664	1.665	1.666	1.665	1.666	1.665	1.665	1.664	1.662	1.662	1.660	1.659	1.658	1.656	1.655	1.654	1.651	1.651	1.649	1.649	1.648	1.648	1.648	1.649	1.649	1.650	1.651	1.652	1.654	1.656	1.660	1.664	1.666	1.670	1.674	1.679	1.682	1.688	1.692	1.698	1.704	1.710	1.715	1.720	1.728	1.734	1.739	1.745	1.751	1.756	1.762	1.768	1.772	1.778	1.782	1.788	1.790	1.794	1.796	1.800	1.802	1.804	1.804	1.805	1.805	1.804	1.802	1.801	1.798	1.794	1.789	1.785	1.779	1.771	1.765	1.756	1.748	1.738	1.728	1.716	1.705	1.691	1.679	1.665	1.650	1.634	1.619	1.602	1.585	1.568	1.549	1.529	1.511	1.490	1.470	1.450	1.429	1.408	1.386	1.364	1.341	1.319	1.296	1.274	1.250	1.228	1.204	1.181	1.158	1.134	1.111	1.089	1.065	1.042	1.019	0.996	0.974	0.952	0.930	0.908	0.886	0.866	0.846	0.825	0.806	0.786	0.768	0.749	0.730	0.712	0.695	0.679	0.662	0.648	0.632	0.619	0.604	0.591	0.579	0.566	0.556	0.545	0.535	0.525	0.516	0.509	0.501	0.494	0.489	0.481	0.478	0.472	0.469	0.466	0.462	0.461	0.460	0.459	0.458	0.458	0.458	0.458	0.460	0.460	0.462	0.464	0.466	0.469	0.470	0.474	0.476	0.478	0.480	0.482	0.485	0.486	0.489	0.490	0.491	0.492	0.494	0.494	0.494	0.494	0.491	0.490	0.488	0.485	0.481	0.478	0.472	0.466	0.461	0.454	0.448	0.439	0.430	0.420	0.411	0.401	0.389	0.378	0.365	0.352	0.339	0.325	0.311	0.296	0.281	0.266	0.250	0.235	0.219	0.201	0.186	0.170	0.154	0.139	0.121	0.106	0.091	0.075	0.061	0.046	0.032	0.020	0.006	-0.005	-0.018	-0.029	-0.040	-0.049	-0.058	-0.065	-0.072	-0.080	-0.086	-0.091	-0.095	-0.098	-0.100	-0.101	-0.101	-0.101	-0.101	-0.099	-0.095	-0.091	-0.088	-0.084	-0.078	-0.070	-0.064	-0.055	-0.048	-0.038	-0.028	-0.018	-0.008	0.004	0.015	0.028	0.039	0.050	0.062	0.076	0.089	0.101	0.115	0.128	0.141	0.152	0.166	0.179	0.190	0.202	0.215	0.228	0.239	0.249	0.260	0.271	0.280	0.290	0.299	0.309	0.315	0.324	0.331	0.338	0.345	0.351	0.356	0.361	0.366	0.370	0.374	0.378	0.381	0.382	0.385	0.386	0.388	0.389	0.390	0.389	0.390	0.390	0.389	0.389	0.388	0.386	0.385	0.384	0.384	0.381	0.380	0.380	0.378	0.376	0.375	0.374	0.375	0.374	0.372	0.374	0.374	0.374	0.375	0.376	0.379	0.380	0.382	0.386	0.390	0.394	0.398	0.401	0.408	0.414	0.420	0.426	0.435	0.442	0.451	0.460	0.470	0.481	0.491	0.502	0.515	0.528	0.540	0.551	0.565	0.579	0.592	0.608	0.621	0.636	0.651	0.666	0.681	0.696	0.711	0.726	0.741	0.756	0.771	0.785	0.800	0.814	0.826	0.840	0.852	0.865	0.876	0.886	0.898	0.908	0.916	0.926	0.934	0.940	0.948	0.952	0.958	0.962	0.965	0.968	0.969	0.970	0.970	0.969	0.968	0.966	0.962	0.960	0.955	0.949	0.944	0.938	0.931	0.924	0.915	0.906	0.896	0.888	0.878	0.868	0.858	0.846	0.835	0.824	0.814	0.801	0.791	0.779	0.768	0.756	0.746	0.734	0.724	0.712	0.702	0.694	0.684	0.674	0.666	0.658	0.649	0.640	0.634	0.628	0.621	0.616	0.610	0.605	0.602	0.598	0.595	0.592	0.590	0.589	0.588	0.588	0.588	0.588	0.590	0.591	0.594	0.596	0.599	0.602	0.606	0.610	0.615	0.620	0.624	0.630	0.635	0.641	0.648	0.654	0.659	0.666	0.671	0.679	0.685	0.691	0.698	0.705	0.710	0.716	0.722	0.729	0.734	0.740	0.745	0.750	0.755	0.759	0.762	0.766	0.769	0.771	0.775	0.776	0.778	0.778	0.779	0.779	0.778	0.776	0.775	0.772	0.770	0.768	0.762	0.759	0.754	0.749	0.742	0.736	0.729	0.722	0.714	0.706	0.696	0.688	0.678	0.668	0.658	0.646	0.636	0.625	0.612	0.601	0.590	0.578	0.565	0.552	0.540	0.529	0.516	0.505	0.492	0.481	0.469	0.458	0.446	0.436	0.424	0.414	0.404	0.395	0.386	0.378	0.369	0.361	0.354	0.349	0.341	0.335	0.331	0.328	0.322	0.320	0.318	0.315	0.314	0.314	0.314	0.314	0.315	0.316	0.319	0.321	0.325	0.329	0.332	0.338	0.342	0.349	0.354	0.360	0.368	0.372	0.380	0.388	0.395	0.402	0.411	0.419	0.426	0.434	0.441	0.449	0.456	0.465	0.471	0.479	0.485	0.492	0.499	0.504	0.510	0.514	0.519	0.522	0.528	0.530	0.531	0.534	0.536	0.536	0.536	0.535	0.534	0.532	0.530	0.528	0.524	0.519	0.514	0.507	0.501	0.494	0.485	0.478	0.469	0.459	0.448	0.438	0.426	0.414	0.402	0.389	0.376	0.362	0.349	0.334	0.319	0.305	0.290	0.274	0.258	0.242	0.226	0.211	0.195	0.180	0.164	0.149	0.132	0.118	0.102	0.088	0.072	0.058	0.044	0.030	0.016	0.002	-0.010	-0.021	-0.035	-0.045	-0.056	-0.068	-0.078	-0.086	-0.096	-0.105	-0.114	-0.121	-0.129	-0.135	-0.141	-0.146	-0.152	-0.158	-0.161	-0.165	-0.168	-0.171	-0.174	-0.176	-0.179	-0.179	-0.181	-0.181	-0.181	-0.181	-0.181	-0.181	-0.181	-0.180	-0.179	-0.178	-0.176	-0.175	-0.172	-0.171	-0.170	-0.168	-0.165	-0.164	-0.161	-0.160	-0.158	-0.156	-0.155	-0.154	-0.152	-0.151	-0.150	-0.150	-0.150	-0.149	-0.149	-0.149	-0.151	-0.151	-0.154	-0.156	-0.156	-0.160	-0.162	-0.165	-0.170	-0.174	-0.179	-0.182	-0.188	-0.192	-0.199	-0.205	-0.211	-0.219	-0.225	-0.234	-0.241	-0.250	-0.259	-0.268	-0.276	-0.285	-0.294	-0.304	-0.312	-0.321	-0.331	-0.341	-0.351	-0.360	-0.370	-0.379	-0.388	-0.396	-0.406	-0.414	-0.424	-0.431	-0.439	-0.446	-0.454	-0.460	-0.466	-0.472	-0.479	-0.482	-0.488	-0.491	-0.495	-0.499	-0.501	-0.504	-0.505	-0.506	-0.505	-0.506	-0.506	-0.505	-0.504	-0.501	-0.500	-0.498	-0.494	-0.491	-0.486	-0.484	-0.479	-0.474	-0.469	-0.464	-0.458	-0.452	-0.446	-0.441	-0.435	-0.428	-0.422	-0.416	-0.411	-0.404	-0.398	-0.392	-0.386	-0.380	-0.375	-0.369	-0.364	-0.359	-0.354	-0.349	-0.345	-0.341	-0.338	-0.335	-0.332	-0.330	-0.328	-0.326	-0.325	-0.324	-0.322	-0.322	-0.322	-0.322	-0.322	-0.325	-0.326	-0.329	-0.330	-0.332	-0.336	-0.339	-0.341	-0.346	-0.350	-0.355	-0.358	-0.362	-0.368	-0.372	-0.378	-0.382	-0.388	-0.392	-0.398	-0.404	-0.409	-0.414	-0.419	-0.422	-0.428	-0.431	-0.436	-0.439	-0.442	-0.445	-0.448	-0.449	-0.451	-0.452	-0.452	-0.452	-0.451	-0.451	-0.450	-0.448	-0.444	-0.439	-0.435	-0.430	-0.424	-0.416	-0.409	-0.401	-0.391	-0.381	-0.371	-0.359	-0.346	-0.334	-0.320	-0.305	-0.290	-0.272	-0.258	-0.239	-0.221	-0.201	-0.182	-0.162	-0.142	-0.120	-0.099	-0.078	-0.054	-0.032	-0.009	0.015	0.040	0.064	0.088	0.111	0.136	0.160	0.185	0.210	0.234	0.258	0.281	0.308	0.330	0.354	0.378	0.400	0.422	0.445	0.466	0.488	0.509	0.530	0.550	0.569	0.589	0.606	0.625	0.642	0.660	0.676	0.691	0.708	0.722	0.738	0.750	0.765	0.778	0.790	0.801	0.812	0.824	0.834	0.844	0.855	0.864	0.872	0.881	0.889	0.898	0.906	0.912	0.920	0.928	0.935	0.941	0.949	0.954	0.961	0.968	0.972	0.980	0.986	0.992	0.999	1.006	1.011	1.019	1.026	1.031	1.039	1.046	1.054	1.061	1.069	1.078	1.085	1.094	1.102	1.112	1.120	1.130	1.140	1.150	1.161	1.171	1.184	1.194	1.206	1.218	1.230	1.241	1.254	1.268	1.280	1.292	1.306	1.320	1.334	1.348	1.361	1.375	1.389	1.404	1.418	1.431	1.445	1.460	1.474	1.488	1.501	1.515	1.529	1.541	1.555	1.568	1.580	1.592	1.604	1.615	1.626	1.638	1.646	1.658	1.666	1.675	1.682	1.690	1.698	1.704	1.710	1.714	1.719	1.722	1.725	1.729	1.730	1.731	1.731	1.731	1.731	1.730	1.728	1.725	1.721	1.718	1.711	1.708	1.701	1.694	1.686	1.679	1.671	1.661	1.652	1.642	1.632	1.622	1.612	1.600	1.588	1.578	1.564	1.551	1.540	1.526	1.512	1.500	1.488	1.472	1.460	1.446	1.434	1.420	1.408	1.394	1.382	1.370	1.356	1.345	1.334	1.321	1.311	1.299	1.289	1.279	1.270	1.260	1.251	1.242	1.236	1.229	1.221	1.215	1.209	1.204	1.199	1.195	1.191	1.188	1.185	1.182	1.180	1.179	1.179	1.178	1.178	1.179	1.179	1.180	1.180	1.182	1.185	1.186	1.190	1.191	1.195	1.199	1.201	1.205	1.208	1.211	1.214	1.218	1.221	1.225	1.226	1.230	1.232	1.235	1.236	1.239	1.241	1.241	1.242	1.242	1.242	1.242	1.242	1.241	1.240	1.238	1.236	1.232	1.230	1.226	1.222	1.218	1.212	1.208	1.202	1.196	1.190	1.184	1.178	1.171	1.164	1.155	1.149	1.140	1.132	1.125	1.118	1.110	1.101	1.095	1.086	1.080	1.072	1.065	1.059	1.054	1.048	1.042	1.038	1.035	1.031	1.028	1.024	1.024	1.021	1.021	1.021	1.021	1.024	1.025	1.029	1.032	1.038	1.041	1.049	1.054	1.062	1.070	1.080	1.089	1.099	1.110	1.121	1.134	1.148	1.160	1.174	1.188	1.202	1.218	1.234	1.250	1.265	1.282	1.299	1.315	1.332	1.349	1.368	1.384	1.401	1.418	1.434	1.451	1.466	1.482	1.498	1.514	1.529	1.542	1.556	1.570	1.582	1.595	1.605	1.616	1.626	1.636	1.645	1.652	1.660	1.666	1.671	1.676	1.680	1.684	1.685	1.686	1.688	1.686	1.685	1.684	1.680	1.676	1.670	1.666	1.659	1.652	1.644	1.635	1.625	1.616	1.605	1.595	1.581	1.570	1.558	1.545	1.530	1.516	1.502	1.488	1.472	1.459	1.444	1.428	1.412	1.398	1.382	1.368	1.354	1.339	1.324	1.311	1.298	1.284	1.272	1.260	1.249	1.239	1.229	1.219	1.210	1.202	1.196	1.190	1.185	1.180	1.176	1.175	1.172	1.174	1.174	1.175	1.179	1.182	1.188	1.194	1.200	1.209	1.218	1.228	1.239	1.251	1.264	1.278	1.294	1.310	1.326	1.345	1.362	1.381	1.401	1.422	1.444	1.465	1.486	1.510	1.532	1.558	1.581	1.606	1.630	1.655	1.680	1.705	1.730	1.755	1.780	1.804	1.828	1.852	1.876	1.899	1.922	1.945	1.966	1.988	2.009	2.029	2.047	2.066	2.085	2.101	2.118	2.134	2.148	2.161	2.172	2.185	2.194	2.204	2.212	2.219	2.225	2.230	2.234	2.238	2.240	2.240	2.240	2.239	2.238	2.234	2.229	2.224	2.218	2.211	2.202	2.195	2.185	2.175	2.162	2.152	2.140	2.126	2.112	2.099	2.084	2.069	2.054	2.039	2.021	2.005	1.989	1.972	1.956	1.940	1.922	1.906	1.890	1.872	1.856	1.839	1.822	1.806	1.791	1.776	1.761	1.746	1.731	1.718	1.702	1.689	1.675	1.664	1.651	1.639	1.628	1.616	1.608	1.596	1.586	1.578	1.570	1.561	1.554	1.546	1.539	1.531	1.525	1.519	1.514	1.509	1.504	1.499	1.494	1.490	1.486	1.482	1.479	1.475	1.472	1.469	1.466	1.465	1.461	1.459	1.456	1.455	1.452	1.450	1.449	1.446	1.445	1.444	1.441	1.440	1.438	1.438	1.436	1.435	1.432	1.431	1.430	1.429	1.428	1.426	1.425	1.424	1.424	1.422	1.421	1.421	1.420	1.420	1.419	1.419	1.419	1.419	1.419	1.419	1.419	1.419	1.420	1.420	1.420	1.421	1.422	1.422	1.424	1.425	1.425	1.426	1.428	1.429	1.430	1.431	1.434	1.435	1.436	1.438	1.439	1.440	1.442	1.444	1.445	1.448	1.448	1.449	1.451	1.451	1.452	1.454	1.454	1.454	1.455	1.454	1.454	1.452	1.451	1.450	1.448	1.446	1.444	1.441	1.438	1.435	1.430	1.426	1.421	1.416	1.409	1.402	1.395	1.386	1.379	1.369	1.361	1.350	1.339	1.328	1.315	1.301	1.288	1.272	1.258	1.241	1.224	1.206	1.188	1.170	1.149	1.128	1.108	1.084	1.062	1.039	1.015	0.989	0.964	0.938	0.911	0.884	0.855	0.828	0.799	0.768	0.739	0.709	0.678	0.648	0.616	0.585	0.554	0.522	0.491	0.459	0.429	0.396	0.366	0.335	0.305	0.275	0.245	0.215	0.188	0.159	0.131	0.104	0.079	0.052	0.029	0.005	-0.018	-0.040	-0.060	-0.079	-0.096	-0.114	-0.129	-0.144	-0.158	-0.169	-0.180	-0.189	-0.195	-0.202	-0.206	-0.210	-0.210	-0.211	-0.209	-0.206	-0.201	-0.195	-0.188	-0.178	-0.165	-0.152	-0.139	-0.124	-0.105	-0.086	-0.066	-0.044	-0.021	0.004	0.029	0.056	0.085	0.115	0.145	0.178	0.210	0.244	0.279	0.314	0.350	0.386	0.425	0.462	0.502	0.541	0.581	0.622	0.662	0.702	0.744	0.785	0.826	0.866	0.908	0.948	0.989	1.028	1.068	1.106	1.145	1.184	1.221	1.258	1.295	1.329	1.365	1.398	1.432	1.464	1.496	1.526	1.558	1.585	1.614	1.641	1.666	1.692	1.716	1.740	1.764	1.786	1.806	1.826	1.846	1.864	1.881	1.898	1.914	1.930	1.944	1.959	1.971	1.984	1.996	2.007	2.019	2.030	2.040	2.049	2.059	2.068	2.076	2.085	2.092	2.101	2.109	2.116	2.124	2.131	2.138	2.145	2.154	2.160	2.168	2.174	2.180	2.188	2.195	2.201	2.210	2.218	2.225	2.232	2.240	2.248	2.256	2.264	2.272	2.280	2.289	2.298	2.308	2.316	2.325	2.334	2.344	2.352	2.362	2.371	2.381	2.391	2.400	2.410	2.420	2.430	2.440	2.449	2.459	2.469	2.479	2.488	2.496	2.506	2.515	2.522	2.532	2.541	2.549	2.558	2.565	2.571	2.580	2.586	2.591	2.599	2.604	2.610	2.614	2.619	2.622	2.628	2.630	2.634	2.636	2.639	2.640	2.641	2.642	2.642	2.642	2.642	2.642	2.642	2.640	2.639	2.636	2.635	2.632	2.630	2.628	2.624	2.621	2.618	2.615	2.611	2.608	2.605	2.600	2.598	2.595	2.592	2.589	2.586	2.584	2.581	2.580	2.579	2.578	2.576	2.576	2.576	2.576	2.578	2.579	2.581	2.584	2.586	2.589	2.594	2.598	2.602	2.609	2.615	2.621	2.629	2.638	2.645	2.654	2.664	2.672	2.682	2.694	2.704	2.715	2.726	2.739	2.751	2.764	2.776	2.789	2.802	2.816	2.829	2.842	2.855	2.869	2.882	2.895	2.908	2.921	2.935	2.946	2.959	2.971	2.982	2.994	3.005	3.015	3.025	3.034	3.044	3.051	3.059	3.066	3.071	3.078	3.082	3.086	3.090	3.092	3.094	3.096	3.096	3.094	3.092	3.090	3.086	3.081	3.075	3.069	3.062	3.054	3.044	3.034	3.022	3.010	2.998	2.982	2.968	2.951	2.934	2.916	2.898	2.878	2.858	2.836	2.814	2.791	2.768	2.744	2.718	2.692	2.668	2.640	2.614	2.586	2.558	2.529	2.500	2.472	2.444	2.414	2.385	2.355	2.325	2.296	2.266	2.236	2.208	2.178	2.150	2.120	2.092	2.064	2.036	2.009	1.982	1.958	1.932	1.906	1.881	1.859	1.835	1.812	1.790	1.769	1.749	1.729	1.709	1.690	1.672	1.655	1.639	1.622	1.608	1.592	1.578	1.565	1.552	1.540	1.528	1.518	1.505	1.495	1.486	1.476	1.468	1.459	1.450	1.441	1.435	1.426	1.419	1.411	1.404	1.396	1.390	1.381	1.375	1.368	1.361	1.352	1.345	1.338	1.330	1.322	1.312	1.305	1.296	1.286	1.279	1.270	1.259	1.250	1.240	1.230	1.219	1.209	1.198	1.188	1.176	1.165	1.154	1.142	1.130	1.119	1.108	1.096	1.084	1.072	1.061	1.051	1.040	1.028	1.018	1.006	0.996	0.986	0.976	0.966	0.958	0.949	0.939	0.931	0.924	0.916	0.910	0.904	0.898	0.892	0.888	0.882	0.879	0.878	0.874	0.872	0.871	0.870	0.870	0.870	0.871	0.872	0.876	0.880	0.884	0.888	0.891	0.898	0.904	0.910	0.916	0.924	0.932	0.941	0.950	0.960	0.970	0.980	0.992	1.004	1.015	1.028	1.040	1.052	1.066	1.079	1.094	1.108	1.121	1.135	1.150	1.164	1.179	1.192	1.208	1.222	1.236	1.251	1.265	1.279	1.292	1.306	1.320	1.332	1.345	1.359	1.369	1.381	1.392	1.404	1.414	1.422	1.432	1.441	1.449	1.458	1.464	1.470	1.476	1.482	1.488	1.491	1.495	1.499	1.500	1.502	1.504	1.505	1.505	1.505	1.504	1.504	1.501	1.499	1.498	1.495	1.491	1.489	1.485	1.481	1.478	1.472	1.470	1.465	1.460	1.456	1.451	1.448	1.442	1.439	1.434	1.430	1.426	1.422	1.419	1.415	1.411	1.410	1.406	1.405	1.401	1.400	1.399	1.398	1.396	1.395	1.395	1.395	1.394	1.395	1.394	1.395	1.395	1.398	1.398	1.399	1.400	1.401	1.404	1.405	1.406	1.408	1.409	1.409	1.411	1.411	1.412	1.414	1.414	1.414	1.414	1.414	1.412	1.412	1.411	1.409	1.406	1.405	1.402	1.398	1.394	1.390	1.386	1.380	1.375	1.369	1.362	1.355	1.348	1.340	1.332	1.322	1.315	1.305	1.295	1.285	1.274	1.262	1.251	1.239	1.228	1.216	1.202	1.190	1.178	1.164	1.151	1.138	1.124	1.110	1.096	1.084	1.070	1.056	1.042	1.029	1.016	1.002	0.990	0.978	0.966	0.952	0.941	0.930	0.919	0.909	0.898	0.888	0.880	0.870	0.862	0.854	0.846	0.840	0.834	0.829	0.822	0.819	0.815	0.811	0.809	0.806	0.805	0.805	0.804	0.804	0.806	0.808	0.809	0.812	0.816	0.820	0.825	0.829	0.834	0.840	0.846	0.852	0.860	0.866	0.875	0.881	0.890	0.899	0.906	0.915	0.924	0.932	0.941	0.949	0.959	0.966	0.974	0.981	0.989	0.996	1.004	1.011	1.018	1.022	1.028	1.032	1.036	1.040	1.042	1.044	1.046	1.046	1.046	1.046	1.044	1.041	1.038	1.032	1.028	1.021	1.014	1.005	0.996	0.986	0.975	0.962	0.950	0.936	0.921	0.905	0.890	0.872	0.855	0.836	0.815	0.796	0.775	0.752	0.730	0.706	0.684	0.660	0.635	0.611	0.585	0.561	0.535	0.509	0.482	0.458	0.431	0.404	0.379	0.352	0.328	0.301	0.276	0.251	0.226	0.202	0.179	0.155	0.131	0.109	0.088	0.065	0.045	0.025	0.006	-0.012	-0.030	-0.048	-0.064	-0.079	-0.094	-0.108	-0.121	-0.134	-0.144	-0.155	-0.165	-0.174	-0.181	-0.190	-0.196	-0.202	-0.208	-0.211	-0.216	-0.220	-0.222	-0.225	-0.225	-0.228	-0.228	-0.228	-0.226	-0.226	-0.225	-0.222	-0.221	-0.219	-0.216	-0.214	-0.210	-0.208	-0.205	-0.202	-0.199	-0.195	-0.192	-0.189	-0.185	-0.182	-0.180	-0.176	-0.175	-0.172	-0.170	-0.169	-0.168	-0.166	-0.166	-0.166	-0.166	-0.166	-0.168	-0.168	-0.169	-0.171	-0.174	-0.176	-0.179	-0.182	-0.188	-0.191	-0.196	-0.201	-0.206	-0.212	-0.219	-0.225	-0.231	-0.239	-0.245	-0.254	-0.261	-0.269	-0.278	-0.285	-0.294	-0.302	-0.310	-0.319	-0.326	-0.336	-0.344	-0.351	-0.359	-0.368	-0.375	-0.382	-0.389	-0.395	-0.402	-0.408	-0.414	-0.418	-0.421	-0.426	-0.429	-0.431	-0.432	-0.434	-0.434	-0.434	-0.432	-0.431	-0.429	-0.425	-0.421	-0.416	-0.410	-0.404	-0.396	-0.388	-0.379	-0.369	-0.360	-0.348	-0.336	-0.324	-0.310	-0.296	-0.281	-0.266	-0.250	-0.232	-0.215	-0.198	-0.179	-0.161	-0.142	-0.124	-0.104	-0.084	-0.064	-0.044	-0.024	-0.002	0.018	0.038	0.058	0.079	0.098	0.118	0.138	0.155	0.174	0.191	0.210	0.226	0.242	0.258	0.272	0.286	0.300	0.312	0.325	0.335	0.345	0.355	0.364	0.370	0.376	0.381	0.388	0.390	0.392	0.395	0.395	0.396	0.394	0.392	0.389	0.386	0.381	0.376	0.370	0.362	0.356	0.348	0.339	0.330	0.319	0.310	0.299	0.288	0.275	0.264	0.252	0.240	0.229	0.215	0.202	0.190	0.179	0.166	0.152	0.142	0.130	0.119	0.108	0.096	0.086	0.075	0.068	0.058	0.049	0.041	0.032	0.025	0.019	0.012	0.008	0.001	-0.001	-0.005	-0.009	-0.011	-0.014	-0.015	-0.015	-0.016	-0.016	-0.015	-0.015	-0.012	-0.011	-0.008	-0.005	-0.002	0.001	0.006	0.011	0.015	0.020	0.024	0.030	0.035	0.040	0.046	0.052	0.058	0.064	0.069	0.075	0.081	0.086	0.091	0.098	0.102	0.106	0.111	0.116	0.121	0.125	0.129	0.132	0.136	0.138	0.141	0.144	0.145	0.146	0.148	0.148	0.149	0.149	0.148	0.146	0.145	0.144	0.141	0.140	0.138	0.132	0.130	0.126	0.121	0.115	0.111	0.105	0.099	0.092	0.088	0.080	0.072	0.065	0.058	0.049	0.040	0.032	0.024	0.015	0.006	-0.002	-0.011	-0.022	-0.031	-0.040	-0.049	-0.059	-0.068	-0.076	-0.086	-0.094	-0.102	-0.111	-0.119	-0.128	-0.134	-0.141	-0.148	-0.154	-0.160	-0.165	-0.169	-0.174	-0.176	-0.179	-0.181	-0.182	-0.181	-0.181	-0.180	-0.179	-0.174	-0.170	-0.165	-0.159	-0.154	-0.145	-0.136	-0.126	-0.115	-0.104	-0.091	-0.078	-0.062	-0.046	-0.030	-0.012	0.006	0.025	0.045	0.066	0.089	0.110	0.134	0.158	0.184	0.208	0.234	0.259	0.285	0.312	0.339	0.366	0.394	0.421	0.449	0.476	0.504	0.531	0.558	0.584	0.611	0.638	0.662	0.688	0.711	0.736	0.760	0.781	0.804	0.825	0.846	0.866	0.885	0.902	0.919	0.935	0.950	0.965	0.979	0.990	1.002	1.014	1.022	1.032	1.040	1.048	1.054	1.060	1.065	1.069	1.072	1.075	1.079	1.081	1.081	1.082	1.084	1.085	1.084	1.084	1.085	1.084	1.084	1.084	1.084	1.084	1.084	1.084	1.085	1.085	1.086	1.088	1.089	1.092	1.094	1.098	1.101	1.106	1.112	1.118	1.124	1.131	1.138	1.148	1.156	1.165	1.175	1.186	1.199	1.210	1.224	1.236	1.250	1.264	1.280	1.294	1.310	1.326	1.344	1.360	1.378	1.394	1.411	1.429	1.446	1.465	1.484	1.501	1.519	1.536	1.552	1.570	1.586	1.604	1.619	1.635	1.649	1.664	1.678	1.691	1.704	1.716	1.728	1.738	1.748	1.756	1.765	1.772	1.779	1.784	1.789	1.792	1.795	1.796	1.798	1.798	1.798	1.794	1.792	1.788	1.784	1.778	1.771	1.764	1.755	1.746	1.736	1.726	1.715	1.702	1.691	1.678	1.664	1.650	1.634	1.620	1.604	1.589	1.571	1.555	1.538	1.521	1.504	1.486	1.469	1.451	1.434	1.418	1.400	1.381	1.364	1.348	1.330	1.314	1.298	1.282	1.266	1.250	1.236	1.221	1.208	1.192	1.179	1.166	1.154	1.142	1.130	1.120	1.108	1.098	1.088	1.079	1.069	1.060	1.052	1.044	1.036	1.029	1.020	1.014	1.008	1.000	0.995	0.989	0.982	0.976	0.971	0.964	0.959	0.952	0.948	0.941	0.935	0.929	0.921	0.915	0.909	0.900	0.894	0.885	0.876	0.868	0.859	0.849	0.838	0.826	0.816	0.805	0.792	0.780	0.765	0.751	0.738	0.721	0.706	0.689	0.672	0.655	0.636	0.618	0.599	0.580	0.560	0.539	0.519	0.496	0.475	0.452	0.430	0.409	0.385	0.361	0.339	0.315	0.292	0.268	0.245	0.222	0.198	0.175	0.151	0.129	0.105	0.082	0.060	0.039	0.018	-0.005	-0.025	-0.046	-0.065	-0.085	-0.104	-0.122	-0.139	-0.156	-0.172	-0.190	-0.205	-0.219	-0.234	-0.246	-0.259	-0.270	-0.281	-0.292	-0.302	-0.310	-0.319	-0.326	-0.334	-0.340	-0.345	-0.350	-0.354	-0.358	-0.361	-0.362	-0.364	-0.365	-0.365	-0.365	-0.364	-0.364	-0.362	-0.360	-0.358	-0.355	-0.351	-0.348	-0.344	-0.339	-0.334	-0.329	-0.324	-0.319	-0.314	-0.308	-0.302	-0.296	-0.291	-0.285	-0.280	-0.274	-0.269	-0.262	-0.259	-0.255	-0.250	-0.246	-0.242	-0.239	-0.236	-0.234	-0.231	-0.230	-0.230	-0.230	-0.231	-0.231	-0.234	-0.236	-0.239	-0.244	-0.248	-0.252	-0.259	-0.266	-0.274	-0.282	-0.291	-0.301	-0.311	-0.322	-0.335	-0.348	-0.361	-0.375	-0.389	-0.404	-0.419	-0.436	-0.451	-0.468	-0.484	-0.501	-0.519	-0.536	-0.552	-0.569	-0.586	-0.604	-0.620	-0.635	-0.652	-0.666	-0.682	-0.696	-0.709	-0.722	-0.734	-0.746	-0.756	-0.765	-0.774	-0.781	-0.786	-0.792	-0.796	-0.799	-0.799	-0.800	-0.799	-0.796	-0.792	-0.786	-0.781	-0.772	-0.764	-0.754	-0.742	-0.729	-0.715	-0.700	-0.684	-0.666	-0.648	-0.628	-0.608	-0.586	-0.562	-0.540	-0.516	-0.490	-0.466	-0.440	-0.412	-0.386	-0.359	-0.331	-0.302	-0.275	-0.246	-0.218	-0.189	-0.161	-0.132	-0.105	-0.078	-0.050	-0.022	0.004	0.030	0.056	0.081	0.105	0.130	0.154	0.176	0.198	0.219	0.240	0.260	0.279	0.298	0.314	0.331	0.346	0.361	0.376	0.389	0.401	0.414	0.425	0.435	0.444	0.454	0.462	0.469	0.476	0.482	0.489	0.492	0.499	0.502	0.505	0.509	0.511	0.515	0.518	0.519	0.520	0.524	0.525	0.526	0.526	0.528	0.529	0.529	0.531	0.531	0.532	0.534	0.536	0.538	0.538	0.541	0.542	0.544	0.546	0.549	0.552	0.554	0.558	0.561	0.565	0.569	0.572	0.576	0.581	0.585	0.590	0.595	0.601	0.606	0.611	0.616	0.622	0.626	0.631	0.638	0.642	0.649	0.652	0.658	0.662	0.668	0.671	0.676	0.680	0.684	0.688	0.689	0.691	0.694	0.695	0.696	0.698	0.698	0.698	0.696	0.694	0.692	0.690	0.686	0.681	0.678	0.672	0.666	0.660	0.652	0.646	0.638	0.629	0.619	0.609	0.598	0.588	0.576	0.565	0.551	0.539	0.526	0.511	0.498	0.484	0.469	0.455	0.439	0.424	0.410	0.395	0.379	0.364	0.349	0.332	0.319	0.304	0.289	0.275	0.261	0.248	0.235	0.222	0.210	0.199	0.186	0.178	0.168	0.159	0.150	0.142	0.135	0.129	0.124	0.119	0.116	0.114	0.111	0.110	0.110	0.111	0.114	0.115	0.119	0.124	0.130	0.136	0.144	0.152	0.161	0.171	0.182	0.194	0.208	0.221	0.235	0.250	0.266	0.284	0.300	0.318	0.336	0.355	0.374	0.395	0.416	0.435	0.456	0.478	0.499	0.520	0.541	0.562	0.584	0.606	0.628	0.649	0.669	0.689	0.709	0.729	0.749	0.768	0.784	0.802	0.818	0.834	0.849	0.861	0.875	0.886	0.896	0.906	0.915	0.922	0.929	0.934	0.938	0.940	0.941	0.941	0.940	0.938	0.932	0.928	0.921	0.914	0.905	0.894	0.882	0.870	0.855	0.841	0.825	0.809	0.790	0.771	0.751	0.731	0.710	0.688	0.665	0.642	0.618	0.594	0.569	0.544	0.518	0.492	0.468	0.442	0.415	0.390	0.364	0.339	0.314	0.290	0.265	0.241	0.216	0.194	0.170	0.149	0.128	0.106	0.086	0.066	0.048	0.029	0.011	-0.005	-0.021	-0.035	-0.049	-0.064	-0.076	-0.089	-0.100	-0.109	-0.119	-0.129	-0.136	-0.145	-0.151	-0.158	-0.162	-0.169	-0.172	-0.178	-0.181	-0.185	-0.188	-0.190	-0.192	-0.194	-0.196	-0.199	-0.199	-0.200	-0.201	-0.202	-0.202	-0.202	-0.204	-0.204	-0.205	-0.206	-0.206	-0.208	-0.209	-0.211	-0.211	-0.214	-0.216	-0.218	-0.221	-0.222	-0.226	-0.230	-0.232	-0.238	-0.242	-0.246	-0.251	-0.258	-0.262	-0.269	-0.276	-0.284	-0.291	-0.299	-0.308	-0.315	-0.324	-0.334	-0.344	-0.354	-0.364	-0.375	-0.386	-0.398	-0.410	-0.422	-0.435	-0.448	-0.461	-0.472	-0.486	-0.500	-0.514	-0.528	-0.541	-0.556	-0.570	-0.584	-0.598	-0.611	-0.628	-0.640	-0.654	-0.668	-0.681	-0.694	-0.706	-0.719	-0.731	-0.741	-0.752	-0.764	-0.774	-0.782	-0.791	-0.801	-0.809	-0.815	-0.821	-0.826	-0.832	-0.835	-0.839	-0.841	-0.842	-0.844	-0.844	-0.842	-0.841	-0.839	-0.835	-0.831	-0.826	-0.820	-0.812	-0.805	-0.796	-0.788	-0.778	-0.768	-0.758	-0.745	-0.734	-0.721	-0.708	-0.694	-0.679	-0.665	-0.651	-0.635	-0.620	-0.604	-0.589	-0.572	-0.558	-0.542	-0.528	-0.511	-0.496	-0.482	-0.468	-0.452	-0.440	-0.426	-0.414	-0.401	-0.390	-0.379	-0.368	-0.358	-0.350	-0.341	-0.334	-0.326	-0.321	-0.316	-0.311	-0.308	-0.305	-0.304	-0.301	-0.301	-0.301	-0.304	-0.306	-0.309	-0.312	-0.318	-0.322	-0.328	-0.334	-0.341	-0.349	-0.358	-0.366	-0.376	-0.385	-0.395	-0.406	-0.416	-0.428	-0.439	-0.451	-0.462	-0.474	-0.486	-0.498	-0.509	-0.521	-0.532	-0.545	-0.555	-0.568	-0.579	-0.589	-0.599	-0.610	-0.620	-0.629	-0.639	-0.646	-0.655	-0.661	-0.669	-0.675	-0.681	-0.686	-0.692	-0.696	-0.700	-0.704	-0.706	-0.708	-0.710	-0.711	-0.711	-0.711	-0.710	-0.710	-0.709	-0.706	-0.704	-0.701	-0.699	-0.695	-0.691	-0.688	-0.681	-0.678	-0.672	-0.666	-0.660	-0.655	-0.649	-0.644	-0.638	-0.630	-0.625	-0.619	-0.612	-0.606	-0.600	-0.595	-0.590	-0.585	-0.580	-0.575	-0.570	-0.566	-0.564	-0.559	-0.556	-0.554	-0.554	-0.551	-0.551	-0.551	-0.551	-0.552	-0.554	-0.556	-0.560	-0.562	-0.566	-0.572	-0.578	-0.584	-0.590	-0.598	-0.605	-0.614	-0.624	-0.634	-0.642	-0.655	-0.666	-0.678	-0.690	-0.702	-0.715	-0.729	-0.741	-0.755	-0.769	-0.782	-0.796	-0.810	-0.824	-0.838	-0.851	-0.862	-0.876	-0.889	-0.901	-0.912	-0.924	-0.934	-0.944	-0.954	-0.962	-0.970	-0.976	-0.982	-0.989	-0.992	-0.995	-0.996	-0.998	-0.998	-0.998	-0.995	-0.991	-0.986	-0.981	-0.974	-0.966	-0.956	-0.948	-0.936	-0.922	-0.910	-0.895	-0.879	-0.864	-0.846	-0.828	-0.808	-0.788	-0.766	-0.746	-0.724	-0.701	-0.678	-0.654	-0.630	-0.604	-0.580	-0.555	-0.530	-0.504	-0.479	-0.454	-0.429	-0.404	-0.379	-0.355	-0.331	-0.306	-0.285	-0.262	-0.240	-0.220	-0.199	-0.180	-0.160	-0.144	-0.126	-0.110	-0.095	-0.081	-0.068	-0.056	-0.046	-0.036	-0.028	-0.020	-0.014	-0.009	-0.006	-0.002	-0.001	-0.001	-0.002	-0.004	-0.006	-0.010	-0.014	-0.021	-0.026	-0.034	-0.042	-0.052	-0.062	-0.072	-0.085	-0.096	-0.109	-0.122	-0.135	-0.150	-0.164	-0.178	-0.192	-0.209	-0.222	-0.238	-0.254	-0.268	-0.284	-0.298	-0.312	-0.326	-0.341	-0.354	-0.368	-0.380	-0.392	-0.405	-0.416	-0.426	-0.436	-0.446	-0.455	-0.462	-0.470	-0.476	-0.482	-0.488	-0.492	-0.496	-0.499	-0.501	-0.504	-0.504	-0.506	-0.505	-0.504	-0.502	-0.500	-0.498	-0.494	-0.491	-0.486	-0.481	-0.476	-0.470	-0.466	-0.460	-0.452	-0.446	-0.440	-0.432	-0.425	-0.419	-0.411	-0.406	-0.400	-0.394	-0.386	-0.380	-0.375	-0.371	-0.365	-0.361	-0.356	-0.354	-0.351	-0.349	-0.348	-0.346	-0.346	-0.346	-0.346	-0.349	-0.351	-0.354	-0.358	-0.362	-0.369	-0.374	-0.381	-0.389	-0.398	-0.406	-0.416	-0.426	-0.438	-0.449	-0.461	-0.476	-0.489	-0.502	-0.518	-0.534	-0.550	-0.565	-0.582	-0.599	-0.618	-0.634	-0.651	-0.670	-0.688	-0.704	-0.722	-0.741	-0.759	-0.776	-0.794	-0.810	-0.828	-0.844	-0.859	-0.875	-0.890	-0.904	-0.918	-0.931	-0.945	-0.956	-0.968	-0.978	-0.988	-0.996	-1.004	-1.011	-1.018	-1.022	-1.025	-1.029	-1.030	-1.031	-1.032	-1.031	-1.029	-1.026	-1.022	-1.018	-1.011	-1.006	-0.998	-0.989	-0.979	-0.969	-0.959	-0.946	-0.934	-0.921	-0.906	-0.892	-0.879	-0.862	-0.846	-0.830	-0.814	-0.796	-0.781	-0.764	-0.745	-0.729	-0.711	-0.695	-0.678	-0.661	-0.644	-0.628	-0.611	-0.596	-0.581	-0.566	-0.551	-0.539	-0.525	-0.512	-0.501	-0.490	-0.479	-0.469	-0.460	-0.451	-0.444	-0.436	-0.431	-0.426	-0.421	-0.418	-0.415	-0.412	-0.411	-0.410	-0.410	-0.411	-0.412	-0.414	-0.416	-0.420	-0.424	-0.428	-0.432	-0.438	-0.444	-0.449	-0.455	-0.462	-0.469	-0.475	-0.484	-0.490	-0.498	-0.505	-0.512	-0.520	-0.528	-0.535	-0.542	-0.549	-0.556	-0.564	-0.570	-0.576	-0.581	-0.588	-0.592	-0.599	-0.602	-0.608	-0.611	-0.614	-0.618	-0.620	-0.621	-0.624	-0.625	-0.625	-0.626	-0.625	-0.625	-0.624	-0.622	-0.620	-0.618	-0.615	-0.611	-0.608	-0.604	-0.599	-0.595	-0.589	-0.584	-0.579	-0.572	-0.565	-0.559	-0.552	-0.546	-0.539	-0.531	-0.525	-0.516	-0.509	-0.501	-0.494	-0.488	-0.479	-0.472	-0.465	-0.459	-0.451	-0.445	-0.439	-0.435	-0.429	-0.424	-0.419	-0.416	-0.411	-0.409	-0.406	-0.405	-0.404	-0.404	-0.402	-0.405	-0.405	-0.408	-0.411	-0.414	-0.419	-0.425	-0.431	-0.438	-0.446	-0.454	-0.465	-0.474	-0.485	-0.498	-0.510	-0.522	-0.536	-0.550	-0.565	-0.581	-0.598	-0.614	-0.630	-0.648	-0.666	-0.684	-0.701	-0.720	-0.739	-0.756	-0.775	-0.794	-0.811	-0.830	-0.849	-0.865	-0.882	-0.899	-0.915	-0.931	-0.946	-0.961	-0.974	-0.988	-0.999	-1.010	-1.021	-1.031	-1.039	-1.048	-1.054	-1.058	-1.062	-1.066	-1.068	-1.069	-1.069	-1.069	-1.066	-1.064	-1.059	-1.054	-1.046	-1.040	-1.031	-1.021	-1.012	-1.001	-0.989	-0.976	-0.962	-0.949	-0.935	-0.919	-0.904	-0.889	-0.871	-0.854	-0.838	-0.820	-0.802	-0.785	-0.766	-0.750	-0.731	-0.715	-0.696	-0.680	-0.664	-0.648	-0.632	-0.616	-0.601	-0.588	-0.572	-0.559	-0.546	-0.535	-0.524	-0.514	-0.504	-0.494	-0.485	-0.479	-0.471	-0.466	-0.461	-0.458	-0.454	-0.452	-0.450	-0.450	-0.450	-0.451	-0.454	-0.456	-0.460	-0.465	-0.470	-0.475	-0.482	-0.490	-0.499	-0.506	-0.516	-0.526	-0.536	-0.548	-0.560	-0.571	-0.585	-0.599	-0.611	-0.625	-0.639	-0.654	-0.669	-0.684	-0.698	-0.714	-0.729	-0.744	-0.760	-0.775	-0.790	-0.805	-0.820	-0.835	-0.850	-0.865	-0.880	-0.894	-0.908	-0.921	-0.935	-0.946	-0.960	-0.971	-0.982	-0.994	-1.005	-1.014	-1.024	-1.032	-1.041	-1.049	-1.055	-1.062	-1.069	-1.074	-1.079	-1.082	-1.086	-1.089	-1.092	-1.094	-1.096	-1.096	-1.098	-1.098	-1.098	-1.096	-1.094	-1.092	-1.090	-1.088	-1.084	-1.081	-1.078	-1.075	-1.070	-1.066	-1.061	-1.059	-1.054	-1.050	-1.045	-1.040	-1.036	-1.031	-1.028	-1.024	-1.019	-1.016	-1.011	-1.009	-1.006	-1.002	-1.000	-0.998	-0.996	-0.995	-0.992	-0.992	-0.992	-0.992	-0.992	-0.992	-0.992	-0.994	-0.995	-0.996	-0.999	-1.001	-1.005	-1.008	-1.011	-1.015	-1.019	-1.022	-1.026	-1.030	-1.035	-1.040	-1.044	-1.049	-1.054	-1.059	-1.064	-1.069	-1.072	-1.078	-1.082	-1.086	-1.090	-1.094	-1.098	-1.101	-1.105	-1.109	-1.111	-1.112	-1.115	-1.116	-1.118	-1.119	-1.119	-1.119	-1.118	-1.116	-1.115	-1.114	-1.110	-1.108	-1.104	-1.099	-1.095	-1.090	-1.085	-1.078	-1.071	-1.065	-1.058	-1.049	-1.042	-1.034	-1.022	-1.014	-1.005	-0.995	-0.984	-0.974	-0.962	-0.951	-0.940	-0.930	-0.918	-0.905	-0.894	-0.884	-0.871	-0.859	-0.849	-0.836	-0.825	-0.814	-0.804	-0.792	-0.782	-0.772	-0.764	-0.755	-0.746	-0.739	-0.730	-0.724	-0.718	-0.711	-0.706	-0.701	-0.698	-0.694	-0.691	-0.690	-0.689	-0.689	-0.690	-0.691	-0.694	-0.696	-0.700	-0.704	-0.710	-0.716	-0.722	-0.730	-0.739	-0.748	-0.759	-0.770	-0.780	-0.791	-0.805	-0.819	-0.831	-0.846	-0.862	-0.876	-0.892	-0.910	-0.926	-0.944	-0.960	-0.979	-0.998	-1.015	-1.034	-1.051	-1.071	-1.090	-1.109	-1.126	-1.145	-1.165	-1.182	-1.201	-1.220	-1.236	-1.254	-1.271	-1.289	-1.306	-1.321	-1.336	-1.352	-1.366	-1.381	-1.395	-1.408	-1.420	-1.432	-1.444	-1.454	-1.465	-1.474	-1.484	-1.491	-1.500	-1.506	-1.512	-1.519	-1.524	-1.529	-1.532	-1.536	-1.539	-1.541	-1.542	-1.545	-1.545	-1.545	-1.545	-1.544	-1.544	-1.542	-1.540	-1.538	-1.536	-1.534	-1.532	-1.529	-1.525	-1.524	-1.520	-1.518	-1.514	-1.510	-1.508	-1.505	-1.501	-1.499	-1.495	-1.494	-1.491	-1.490	-1.488	-1.485	-1.484	-1.482	-1.482	-1.481	-1.480	-1.481	-1.480	-1.480	-1.482	-1.482	-1.482	-1.484	-1.486	-1.488	-1.490	-1.491	-1.494	-1.494	-1.496	-1.499	-1.500	-1.502	-1.504	-1.505	-1.508	-1.508	-1.509	-1.509	-1.509	-1.508	-1.508	-1.506	-1.505	-1.502	-1.500	-1.496	-1.492	-1.489	-1.482	-1.476	-1.469	-1.462	-1.454	-1.445	-1.435	-1.425	-1.412	-1.401	-1.389	-1.375	-1.359	-1.345	-1.329	-1.311	-1.294	-1.275	-1.258	-1.236	-1.218	-1.196	-1.175	-1.152	-1.131	-1.109	-1.085	-1.061	-1.038	-1.014	-0.990	-0.966	-0.942	-0.918	-0.892	-0.869	-0.845	-0.822	-0.798	-0.774	-0.751	-0.729	-0.706	-0.685	-0.664	-0.644	-0.624	-0.604	-0.586	-0.570	-0.551	-0.538	-0.521	-0.507	-0.495	-0.482	-0.471	-0.462	-0.452	-0.445	-0.439	-0.432	-0.428	-0.425	-0.422	-0.421	-0.422	-0.424	-0.426	-0.430	-0.435	-0.441	-0.448	-0.456	-0.466	-0.476	-0.488	-0.500	-0.514	-0.530	-0.544	-0.561	-0.579	-0.596	-0.616	-0.635	-0.655	-0.676	-0.699	-0.721	-0.744	-0.766	-0.789	-0.812	-0.836	-0.861	-0.885	-0.910	-0.934	-0.959	-0.982	-1.008	-1.031	-1.055	-1.078	-1.101	-1.124	-1.146	-1.168	-1.190	-1.209	-1.229	-1.249	-1.268	-1.285	-1.302	-1.318	-1.332	-1.348	-1.361	-1.374	-1.385	-1.396	-1.406	-1.415	-1.422	-1.430	-1.438	-1.442	-1.446	-1.451	-1.452	-1.456	-1.458	-1.459	-1.458	-1.458	-1.456	-1.454	-1.451	-1.449	-1.446	-1.441	-1.439	-1.434	-1.429	-1.424	-1.419	-1.415	-1.409	-1.404	-1.399	-1.394	-1.390	-1.385	-1.380	-1.376	-1.372	-1.370	-1.366	-1.364	-1.362	-1.360	-1.360	-1.360	-1.359	-1.360	-1.361	-1.362	-1.365	-1.369	-1.371	-1.376	-1.381	-1.386	-1.392	-1.399	-1.406	-1.415	-1.422	-1.431	-1.441	-1.450	-1.460	-1.471	-1.481	-1.492	-1.504	-1.515	-1.528	-1.539	-1.550	-1.562	-1.575	-1.586	-1.599	-1.611	-1.622	-1.635	-1.646	-1.658	-1.669	-1.679	-1.689	-1.699	-1.709	-1.718	-1.726	-1.734	-1.741	-1.749	-1.756	-1.761	-1.766	-1.771	-1.776	-1.780	-1.782	-1.785	-1.786	-1.788	-1.788	-1.788	-1.788	-1.785	-1.785	-1.781	-1.779	-1.775	-1.771	-1.768	-1.762	-1.756	-1.751	-1.746	-1.740	-1.734	-1.728	-1.720	-1.712	-1.705	-1.699	-1.691	-1.684	-1.676	-1.670	-1.662	-1.656	-1.649	-1.641	-1.636	-1.630	-1.624	-1.619	-1.614	-1.609	-1.606	-1.602	-1.600	-1.598	-1.595	-1.594	-1.594	-1.594	-1.595	-1.595	-1.598	-1.601	-1.604	-1.609	-1.614	-1.619	-1.626	-1.632	-1.640	-1.650	-1.659	-1.669	-1.679	-1.691	-1.701	-1.714	-1.728	-1.741	-1.755	-1.769	-1.784	-1.799	-1.815	-1.831	-1.848	-1.864	-1.881	-1.898	-1.915	-1.932	-1.951	-1.968	-1.985	-2.002	-2.019	-2.036	-2.052	-2.069	-2.085	-2.101	-2.116	-2.131	-2.145	-2.160	-2.174	-2.185	-2.199	-2.210	-2.221	-2.230	-2.239	-2.248	-2.256	-2.262	-2.268	-2.274	-2.278	-2.281	-2.282	-2.284	-2.284	-2.282	-2.281	-2.279	-2.275	-2.270	-2.264	-2.259	-2.250	-2.242	-2.232	-2.224	-2.211	-2.201	-2.189	-2.174	-2.161	-2.146	-2.131	-2.115	-2.099	-2.081	-2.065	-2.047	-2.029	-2.010	-1.992	-1.974	-1.954	-1.935	-1.916	-1.898	-1.879	-1.860	-1.841	-1.822	-1.805	-1.786	-1.770	-1.752	-1.736	-1.721	-1.706	-1.691	-1.678	-1.664	-1.651	-1.640	-1.628	-1.618	-1.609	-1.600	-1.592	-1.585	-1.579	-1.574	-1.569	-1.565	-1.561	-1.560	-1.558	-1.558	-1.556	-1.558	-1.559	-1.561	-1.565	-1.568	-1.571	-1.576	-1.581	-1.586	-1.591	-1.598	-1.604	-1.611	-1.619	-1.625	-1.632	-1.640	-1.646	-1.654	-1.661	-1.669	-1.675	-1.682	-1.689	-1.695	-1.700	-1.706	-1.712	-1.718	-1.721	-1.726	-1.730	-1.732	-1.736	-1.739	-1.739	-1.741	-1.741	-1.741	-1.741	-1.739	-1.738	-1.736	-1.732	-1.730	-1.726	-1.721	-1.716	-1.711	-1.706	-1.701	-1.695	-1.688	-1.681	-1.674	-1.666	-1.659	-1.651	-1.642	-1.634	-1.626	-1.618	-1.610	-1.601	-1.592	-1.584	-1.576	-1.569	-1.561	-1.552	-1.545	-1.538	-1.531	-1.524	-1.518	-1.512	-1.506	-1.501	-1.496	-1.491	-1.488	-1.484	-1.480	-1.479	-1.476	-1.475	-1.472	-1.472	-1.472	-1.472	-1.474	-1.474	-1.475	-1.478	-1.479	-1.481	-1.485	-1.490	-1.494	-1.498	-1.502	-1.508	-1.514	-1.519	-1.525	-1.531	-1.538	-1.545	-1.552	-1.560	-1.568	-1.575	-1.584	-1.592	-1.600	-1.609	-1.618	-1.626	-1.635	-1.644	-1.654	-1.662	-1.671	-1.680	-1.689	-1.698	-1.708	-1.716	-1.725	-1.734	-1.742	-1.750	-1.760	-1.768	-1.775	-1.785	-1.792	-1.800	-1.808	-1.814	-1.821	-1.829	-1.835	-1.841	-1.848	-1.852	-1.859	-1.864	-1.868	-1.874	-1.878	-1.881	-1.885	-1.889	-1.891	-1.894	-1.896	-1.899	-1.901	-1.902	-1.904	-1.905	-1.905	-1.906	-1.906	-1.905	-1.905	-1.904	-1.904	-1.902	-1.901	-1.900	-1.898	-1.898	-1.895	-1.892	-1.890	-1.888	-1.886	-1.884	-1.881	-1.879	-1.878	-1.876	-1.872	-1.871	-1.869	-1.868	-1.868	-1.865	-1.864	-1.862	-1.862	-1.861	-1.861	-1.861	-1.862	-1.862	-1.862	-1.865	-1.865	-1.866	-1.869	-1.871	-1.874	-1.876	-1.879	-1.882	-1.886	-1.890	-1.894	-1.899	-1.904	-1.908	-1.912	-1.918	-1.924	-1.928	-1.932	-1.939	-1.944	-1.950	-1.955	-1.961	-1.966	-1.971	-1.978	-1.982	-1.988	-1.992	-1.996	-2.001	-2.005	-2.010	-2.013	-2.018	-2.020	-2.022	-2.025	-2.027	-2.029	-2.030	-2.030	-2.030	-2.029	-2.029	-2.027	-2.025	-2.022	-2.019	-2.015	-2.010	-2.005	-1.999	-1.994	-1.986	-1.978	-1.969	-1.959	-1.950	-1.939	-1.929	-1.916	-1.902	-1.890	-1.876	-1.861	-1.846	-1.830	-1.814	-1.796	-1.780	-1.761	-1.742	-1.722	-1.702	-1.681	-1.660	-1.640	-1.618	-1.595	-1.572	-1.550	-1.528	-1.502	-1.480	-1.455	-1.431	-1.406	-1.382	-1.358	-1.334	-1.310	-1.286	-1.262	-1.238	-1.215	-1.191	-1.169	-1.145	-1.122	-1.101	-1.080	-1.059	-1.039	-1.019	-1.000	-0.981	-0.964	-0.946	-0.930	-0.914	-0.899	-0.885	-0.871	-0.859	-0.846	-0.836	-0.826	-0.818	-0.809	-0.801	-0.796	-0.790	-0.786	-0.781	-0.779	-0.776	-0.776	-0.776	-0.776	-0.778	-0.779	-0.782	-0.785	-0.790	-0.795	-0.801	-0.808	-0.814	-0.821	-0.829	-0.838	-0.845	-0.855	-0.865	-0.874	-0.886	-0.896	-0.906	-0.918	-0.929	-0.939	-0.951	-0.962	-0.974	-0.985	-0.996	-1.008	-1.019	-1.029	-1.041	-1.051	-1.062	-1.072	-1.082	-1.092	-1.101	-1.110	-1.120	-1.126	-1.135	-1.142	-1.150	-1.158	-1.162	-1.170	-1.176	-1.181	-1.186	-1.191	-1.194	-1.199	-1.201	-1.204	-1.208	-1.210	-1.212	-1.212	-1.215	-1.215	-1.218	-1.218	-1.218	-1.219	-1.219	-1.219	-1.218	-1.219	-1.218	-1.218	-1.218	-1.216	-1.216	-1.215	-1.215	-1.215	-1.215	-1.215	-1.214	-1.214	-1.215	-1.214	-1.215	-1.214	-1.215	-1.216	-1.216	-1.219	-1.219	-1.220	-1.222	-1.224	-1.225	-1.226	-1.229	-1.231	-1.232	-1.235	-1.238	-1.240	-1.241	-1.242	-1.244	-1.246	-1.249	-1.250	-1.252	-1.252	-1.255	-1.255	-1.255	-1.256	-1.256	-1.255	-1.255	-1.254	-1.252	-1.251	-1.249	-1.245	-1.242	-1.239	-1.234	-1.229	-1.222	-1.216	-1.209	-1.201	-1.194	-1.185	-1.176	-1.166	-1.155	-1.145	-1.132	-1.120	-1.106	-1.094	-1.079	-1.065	-1.050	-1.032	-1.018	-1.000	-0.985	-0.968	-0.949	-0.931	-0.914	-0.895	-0.878	-0.859	-0.840	-0.821	-0.804	-0.785	-0.766	-0.749	-0.731	-0.714	-0.695	-0.679	-0.662	-0.646	-0.631	-0.615	-0.600	-0.588	-0.574	-0.561	-0.549	-0.538	-0.526	-0.516	-0.507	-0.499	-0.491	-0.485	-0.478	-0.472	-0.469	-0.465	-0.462	-0.460	-0.460	-0.459	-0.461	-0.461	-0.465	-0.466	-0.471	-0.475	-0.480	-0.486	-0.492	-0.499	-0.506	-0.515	-0.524	-0.532	-0.542	-0.552	-0.564	-0.574	-0.585	-0.598	-0.609	-0.620	-0.632	-0.646	-0.659	-0.671	-0.684	-0.696	-0.710	-0.724	-0.736	-0.749	-0.761	-0.775	-0.788	-0.800	-0.812	-0.825	-0.838	-0.849	-0.861	-0.871	-0.882	-0.892	-0.904	-0.912	-0.924	-0.932	-0.941	-0.950	-0.959	-0.965	-0.974	-0.980	-0.986	-0.991	-0.998	-1.002	-1.006	-1.011	-1.015	-1.019	-1.021	-1.022	-1.026	-1.026	-1.028	-1.029	-1.029	-1.030	-1.030	-1.029	-1.028	-1.028	-1.025	-1.024	-1.022	-1.020	-1.019	-1.016	-1.014	-1.012	-1.010	-1.008	-1.005	-1.005	-1.002	-1.000	-0.999	-0.999	-0.996	-0.996	-0.996	-0.996	-0.996	-0.998	-0.999	-1.000	-1.002	-1.005	-1.008	-1.010	-1.014	-1.019	-1.022	-1.029	-1.035	-1.041	-1.048	-1.055	-1.062	-1.070	-1.079	-1.088	-1.096	-1.106	-1.116	-1.125	-1.135	-1.146	-1.156	-1.168	-1.178	-1.188	-1.199	-1.209	-1.220	-1.230	-1.240	-1.249	-1.259	-1.268	-1.275	-1.285	-1.291	-1.299	-1.306	-1.312	-1.318	-1.322	-1.328	-1.331	-1.334	-1.336	-1.338	-1.338	-1.338	-1.338	-1.336	-1.332	-1.331	-1.328	-1.321	-1.318	-1.310	-1.304	-1.296	-1.289	-1.279	-1.269	-1.259	-1.249	-1.238	-1.225	-1.212	-1.200	-1.186	-1.172	-1.158	-1.142	-1.128	-1.112	-1.098	-1.082	-1.065	-1.049	-1.032	-1.016	-1.000	-0.982	-0.966	-0.950	-0.932	-0.918	-0.901	-0.885	-0.870	-0.854	-0.840	-0.825	-0.810	-0.796	-0.782	-0.770	-0.756	-0.745	-0.731	-0.720	-0.709	-0.699	-0.689	-0.679	-0.670	-0.661	-0.652	-0.646	-0.639	-0.632	-0.628	-0.621	-0.616	-0.612	-0.608	-0.605	-0.602	-0.599	-0.598	-0.596	-0.595	-0.594	-0.594	-0.594	-0.595	-0.594	-0.595	-0.598	-0.599	-0.600	-0.602	-0.604	-0.606	-0.609	-0.611	-0.614	-0.616	-0.619	-0.621	-0.624	-0.626	-0.629	-0.630	-0.632	-0.634	-0.634	-0.635	-0.638	-0.638	-0.638	-0.639	-0.639	-0.638	-0.636	-0.634	-0.632	-0.630	-0.628	-0.625	-0.620	-0.618	-0.612	-0.608	-0.602	-0.596	-0.590	-0.584	-0.576	-0.569	-0.560	-0.552	-0.544	-0.534	-0.525	-0.515	-0.505	-0.495	-0.484	-0.474	-0.461	-0.450	-0.439	-0.426	-0.415	-0.401	-0.390	-0.379	-0.366	-0.355	-0.342	-0.330	-0.319	-0.308	-0.296	-0.285	-0.275	-0.265	-0.255	-0.244	-0.235	-0.226	-0.220	-0.211	-0.204	-0.198	-0.191	-0.186	-0.181	-0.179	-0.175	-0.171	-0.170	-0.170	-0.169	-0.171	-0.171	-0.174	-0.178	-0.181	-0.185	-0.191	-0.198	-0.205	-0.212	-0.221	-0.230	-0.240	-0.251	-0.262	-0.274	-0.286	-0.300	-0.314	-0.326	-0.341	-0.356	-0.371	-0.386	-0.404	-0.419	-0.435	-0.451	-0.468	-0.484	-0.500	-0.516	-0.532	-0.549	-0.564	-0.580	-0.594	-0.609	-0.622	-0.636	-0.649	-0.662	-0.674	-0.685	-0.696	-0.705	-0.715	-0.724	-0.730	-0.738	-0.742	-0.748	-0.751	-0.755	-0.758	-0.759	-0.759	-0.758	-0.756	-0.754	-0.751	-0.748	-0.742	-0.738	-0.730	-0.724	-0.716	-0.708	-0.698	-0.689	-0.678	-0.668	-0.656	-0.644	-0.632	-0.620	-0.608	-0.595	-0.582	-0.569	-0.555	-0.544	-0.530	-0.518	-0.504	-0.492	-0.481	-0.470	-0.459	-0.449	-0.438	-0.429	-0.420	-0.412	-0.405	-0.399	-0.392	-0.388	-0.382	-0.380	-0.378	-0.376	-0.375	-0.375	-0.378	-0.379	-0.382	-0.388	-0.391	-0.398	-0.405	-0.414	-0.421	-0.431	-0.441	-0.452	-0.464	-0.476	-0.490	-0.504	-0.518	-0.532	-0.549	-0.564	-0.580	-0.595	-0.612	-0.629	-0.646	-0.662	-0.680	-0.696	-0.712	-0.729	-0.746	-0.761	-0.776	-0.792	-0.806	-0.821	-0.835	-0.848	-0.860	-0.872	-0.884	-0.895	-0.904	-0.912	-0.921	-0.929	-0.936	-0.941	-0.948	-0.952	-0.956	-0.960	-0.962	-0.964	-0.965	-0.965	-0.965	-0.965	-0.964	-0.961	-0.959	-0.955	-0.952	-0.948	-0.945	-0.940	-0.934	-0.929	-0.925	-0.919	-0.912	-0.906	-0.900	-0.894	-0.889	-0.881	-0.876	-0.870	-0.864	-0.858	-0.852	-0.846	-0.841	-0.836	-0.832	-0.829	-0.824	-0.820	-0.816	-0.814	-0.810	-0.809	-0.806	-0.805	-0.804	-0.804	-0.802	-0.802	-0.802	-0.804	-0.804	-0.806	-0.808	-0.810	-0.812	-0.816	-0.819	-0.822	-0.825	-0.830	-0.834	-0.839	-0.844	-0.850	-0.855	-0.860	-0.866	-0.872	-0.879	-0.885	-0.891	-0.898	-0.905	-0.910	-0.918	-0.924	-0.930	-0.936	-0.941	-0.949	-0.954	-0.960	-0.965	-0.970	-0.976	-0.980	-0.985	-0.989	-0.991	-0.994	-0.998	-0.999	-1.001	-1.002	-1.004	-1.002	-1.004	-1.002	-0.999	-0.998	-0.994	-0.990	-0.985	-0.980	-0.974	-0.968	-0.960	-0.952	-0.944	-0.935	-0.925	-0.914	-0.904	-0.892	-0.880	-0.868	-0.854	-0.840	-0.826	-0.811	-0.796	-0.782	-0.766	-0.751	-0.735	-0.719	-0.702	-0.685	-0.670	-0.652	-0.638	-0.621	-0.606	-0.591	-0.575	-0.560	-0.546	-0.531	-0.518	-0.505	-0.491	-0.480	-0.468	-0.456	-0.448	-0.436	-0.428	-0.419	-0.412	-0.406	-0.400	-0.394	-0.390	-0.386	-0.382	-0.381	-0.378	-0.379	-0.378	-0.379	-0.380	-0.381	-0.384	-0.388	-0.391	-0.395	-0.400	-0.406	-0.411	-0.419	-0.425	-0.432	-0.440	-0.446	-0.455	-0.464	-0.472	-0.480	-0.490	-0.499	-0.507	-0.516	-0.525	-0.534	-0.542	-0.551	-0.560	-0.568	-0.576	-0.585	-0.592	-0.599	-0.606	-0.614	-0.620	-0.625	-0.632	-0.638	-0.641	-0.646	-0.650	-0.654	-0.658	-0.659	-0.661	-0.664	-0.665	-0.665	-0.666	-0.666	-0.666	-0.664	-0.664	-0.661	-0.659	-0.658	-0.655	-0.651	-0.648	-0.644	-0.639	-0.635	-0.630	-0.625	-0.620	-0.614	-0.609	-0.602	-0.598	-0.591	-0.585	-0.579	-0.574	-0.566	-0.561	-0.554	-0.549	-0.542	-0.536	-0.531	-0.525	-0.521	-0.515	-0.511	-0.506	-0.501	-0.498	-0.494	-0.491	-0.488	-0.485	-0.482	-0.480	-0.479	-0.479	-0.476	-0.476	-0.476	-0.478	-0.479	-0.479	-0.481	-0.482	-0.485	-0.488	-0.490	-0.494	-0.499	-0.501	-0.505	-0.510	-0.515	-0.520	-0.525	-0.530	-0.535	-0.541	-0.546	-0.552	-0.559	-0.565	-0.570	-0.575	-0.581	-0.586	-0.591	-0.599	-0.604	-0.609	-0.611	-0.616	-0.621	-0.625	-0.629	-0.632	-0.635	-0.638	-0.640	-0.642	-0.644	-0.644	-0.645	-0.646	-0.645	-0.646	-0.645	-0.642	-0.641	-0.638	-0.635	-0.631	-0.628	-0.624	-0.619	-0.612	-0.606	-0.601	-0.595	-0.588	-0.581	-0.572	-0.564	-0.555	-0.546	-0.536	-0.528	-0.518	-0.507	-0.496	-0.485	-0.474	-0.464	-0.451	-0.440	-0.428	-0.416	-0.404	-0.391	-0.379	-0.368	-0.355	-0.342	-0.330	-0.319	-0.306	-0.295	-0.284	-0.271	-0.261	-0.250	-0.239	-0.229	-0.219	-0.209	-0.199	-0.189	-0.180	-0.171	-0.164	-0.156	-0.149	-0.142	-0.136	-0.130	-0.125	-0.120	-0.115	-0.112	-0.109	-0.106	-0.104	-0.101	-0.100	-0.099	-0.099	-0.099	-0.100	-0.101	-0.104	-0.105	-0.108	-0.110	-0.114	-0.118	-0.122	-0.126	-0.130	-0.136	-0.141	-0.148	-0.152	-0.158	-0.164	-0.169	-0.175	-0.181	-0.188	-0.192	-0.199	-0.205	-0.210	-0.215	-0.220	-0.224	-0.229	-0.232	-0.236	-0.240	-0.242	-0.244	-0.245	-0.246	-0.246	-0.246	-0.245	-0.244	-0.241	-0.238	-0.234	-0.230	-0.225	-0.219	-0.211	-0.204	-0.196	-0.188	-0.176	-0.166	-0.155	-0.142	-0.130	-0.119	-0.104	-0.090	-0.075	-0.060	-0.044	-0.026	-0.010	0.006	0.024	0.042	0.060	0.078	0.096	0.114	0.131	0.149	0.166	0.185	0.202	0.220	0.235	0.252	0.269	0.284	0.299	0.312	0.326	0.340	0.352	0.364	0.374	0.384	0.392	0.401	0.409	0.415	0.421	0.426	0.430	0.434	0.436	0.438	0.438	0.438	0.435	0.434	0.431	0.428	0.424	0.419	0.412	0.406	0.400	0.392	0.384	0.375	0.366	0.359	0.349	0.339	0.329	0.318	0.308	0.296	0.285	0.275	0.264	0.251	0.241	0.230	0.218	0.208	0.198	0.186	0.176	0.166	0.156	0.146	0.138	0.129	0.119	0.111	0.105	0.096	0.089	0.082	0.076	0.071	0.065	0.060	0.056	0.051	0.048	0.042	0.040	0.038	0.035	0.032	0.031	0.031	0.030	0.029	0.029	0.029	0.030	0.030	0.031	0.032	0.034	0.036	0.038	0.041	0.044	0.046	0.049	0.052	0.055	0.059	0.064	0.068	0.071	0.075	0.080	0.084	0.088	0.091	0.098	0.101	0.106	0.110	0.115	0.120	0.124	0.129	0.134	0.136	0.141	0.145	0.148	0.151	0.155	0.159	0.160	0.164	0.166	0.168	0.169	0.171	0.171	0.172	0.172	0.172	0.172	0.171	0.170	0.169	0.168	0.165	0.162	0.159	0.156	0.152	0.148	0.144	0.138	0.134	0.128	0.122	0.116	0.110	0.102	0.096	0.089	0.081	0.074	0.065	0.058	0.050	0.041	0.034	0.025	0.016	0.008	-0.001	-0.009	-0.019	-0.028	-0.035	-0.044	-0.051	-0.059	-0.066	-0.074	-0.081	-0.089	-0.096	-0.101	-0.108	-0.115	-0.120	-0.126	-0.131	-0.136	-0.140	-0.145	-0.149	-0.152	-0.156	-0.159	-0.162	-0.165	-0.166	-0.169	-0.170	-0.171	-0.171	-0.174	-0.174	-0.175	-0.174	-0.174	-0.174	-0.174	-0.174	-0.174	-0.174	-0.172	-0.172	-0.172	-0.171	-0.171	-0.172	-0.171	-0.171	-0.172	-0.172	-0.174	-0.175	-0.175	-0.176	-0.179	-0.180	-0.182	-0.185	-0.188	-0.190	-0.194	-0.198	-0.201	-0.206	-0.210	-0.215	-0.220	-0.226	-0.231	-0.238	-0.242	-0.249	-0.255	-0.261	-0.269	-0.275	-0.282	-0.290	-0.296	-0.304	-0.311	-0.318	-0.324	-0.331	-0.338	-0.344	-0.350	-0.355	-0.361	-0.366	-0.371	-0.376	-0.380	-0.382	-0.386	-0.389	-0.390	-0.392	-0.394	-0.394	-0.394	-0.394	-0.394	-0.391	-0.389	-0.385	-0.382	-0.378	-0.372	-0.368	-0.361	-0.355	-0.349	-0.340	-0.332	-0.324	-0.315	-0.305	-0.295	-0.285	-0.275	-0.264	-0.254	-0.241	-0.230	-0.218	-0.206	-0.194	-0.182	-0.170	-0.158	-0.145	-0.132	-0.121	-0.110	-0.098	-0.086	-0.076	-0.065	-0.055	-0.046	-0.036	-0.026	-0.019	-0.010	-0.002	0.004	0.010	0.016	0.022	0.026	0.030	0.034	0.036	0.040	0.040	0.041	0.042	0.041	0.041	0.039	0.036	0.034	0.031	0.028	0.024	0.018	0.012	0.008	0.001	-0.005	-0.012	-0.019	-0.028	-0.034	-0.042	-0.051	-0.060	-0.069	-0.076	-0.085	-0.095	-0.102	-0.112	-0.120	-0.128	-0.136	-0.144	-0.152	-0.159	-0.166	-0.172	-0.180	-0.185	-0.190	-0.195	-0.199	-0.202	-0.206	-0.210	-0.212	-0.212	-0.212	-0.214	-0.214	-0.212	-0.211	-0.208	-0.202	-0.200	-0.195	-0.188	-0.181	-0.175	-0.166	-0.158	-0.149	-0.138	-0.126	-0.115	-0.102	-0.090	-0.076	-0.061	-0.046	-0.031	-0.015	0.001	0.018	0.036	0.054	0.072	0.091	0.109	0.129	0.148	0.168	0.188	0.208	0.228	0.248	0.268	0.288	0.306	0.328	0.346	0.366	0.385	0.405	0.422	0.441	0.459	0.476	0.492	0.509	0.525	0.540	0.555	0.569	0.582	0.595	0.608	0.618	0.629	0.639	0.649	0.658	0.666	0.674	0.679	0.685	0.690	0.695	0.699	0.702	0.705	0.708	0.709	0.710	0.711	0.711	0.710	0.710	0.709	0.708	0.705	0.704	0.701	0.699	0.696	0.692	0.690	0.688	0.684	0.681	0.678	0.675	0.672	0.669	0.668	0.665	0.664	0.661	0.660	0.659	0.658	0.658	0.658	0.659	0.659	0.660	0.660	0.664	0.666	0.669	0.672	0.675	0.679	0.684	0.690	0.695	0.700	0.706	0.712	0.719	0.725	0.732	0.741	0.748	0.756	0.765	0.772	0.781	0.789	0.798	0.806	0.814	0.822	0.831	0.840	0.848	0.856	0.864	0.871	0.879	0.886	0.894	0.900	0.906	0.911	0.918	0.922	0.926	0.930	0.934	0.936	0.939	0.940	0.942	0.944	0.942	0.942	0.942	0.940	0.939	0.936	0.932	0.929	0.924	0.920	0.915	0.909	0.902	0.895	0.888	0.880	0.871	0.862	0.852	0.844	0.834	0.824	0.814	0.802	0.792	0.781	0.770	0.759	0.746	0.735	0.724	0.712	0.701	0.690	0.679	0.666	0.655	0.644	0.634	0.624	0.614	0.602	0.594	0.585	0.575	0.568	0.560	0.552	0.545	0.539	0.532	0.526	0.520	0.516	0.511	0.506	0.504	0.501	0.499	0.496	0.496	0.495	0.495	0.495	0.495	0.496	0.498	0.500	0.502	0.505	0.507	0.511	0.515	0.520	0.524	0.529	0.534	0.539	0.545	0.551	0.558	0.562	0.569	0.576	0.582	0.590	0.596	0.604	0.611	0.618	0.625	0.632	0.641	0.648	0.656	0.662	0.671	0.679	0.685	0.694	0.701	0.709	0.716	0.724	0.731	0.739	0.745	0.752	0.761	0.768	0.775	0.782	0.789	0.796	0.802	0.810	0.818	0.825	0.830	0.838	0.844	0.851	0.858	0.864	0.870	0.878	0.882	0.890	0.896	0.901	0.908	0.915	0.920	0.926	0.932	0.938	0.944	0.950	0.956	0.961	0.968	0.974	0.980	0.986	0.992	0.999	1.004	1.011	1.018	1.024	1.030	1.038	1.045	1.052	1.059	1.066	1.075	1.082	1.090	1.098	1.108	1.115	1.124	1.134	1.142	1.154	1.162	1.172	1.182	1.192	1.204	1.214	1.226	1.236	1.249	1.259	1.271	1.282	1.294	1.305	1.318	1.329	1.341	1.352	1.365	1.375	1.388	1.398	1.409	1.420	1.430	1.441	1.450	1.459	1.469	1.478	1.486	1.492	1.500	1.506	1.512	1.518	1.522	1.525	1.530	1.531	1.534	1.535	1.536	1.535	1.534	1.532	1.529	1.526	1.522	1.518	1.512	1.506	1.500	1.491	1.482	1.475	1.465	1.455	1.444	1.432	1.421	1.409	1.396	1.382	1.370	1.358	1.342	1.329	1.314	1.299	1.284	1.269	1.254	1.239	1.224	1.209	1.192	1.179	1.164	1.150	1.135	1.122	1.108	1.094	1.081	1.069	1.056	1.045	1.032	1.022	1.011	1.002	0.992	0.984	0.976	0.969	0.961	0.954	0.948	0.942	0.938	0.934	0.930	0.928	0.924	0.922	0.920	0.920	0.920	0.920	0.920	0.921	0.922	0.924	0.926	0.929	0.932	0.935	0.940	0.944	0.948	0.952	0.956	0.961	0.965	0.970	0.975	0.980	0.985	0.990	0.994	0.999	1.002	1.008	1.011	1.014	1.018	1.020	1.022	1.025	1.026	1.029	1.030	1.031	1.030	1.029	1.028	1.026	1.025	1.022	1.019	1.015	1.010	1.005	1.000	0.994	0.988	0.980	0.971	0.964	0.955	0.946	0.936	0.926	0.915	0.905	0.892	0.882	0.870	0.858	0.845	100.000	5.000	2.000	1.000	5.000	0.000	0.000	0.000	0.000	0.000	0.000	0.000	0.000	0.000	0.000	0.000	0.000	0.000	0.884	0.866	0.849	0.834	0.818	0.802	0.788	0.772	0.759	0.745	0.731	0.719	0.705	0.692	0.681	0.669	0.658	0.648	0.638	0.626	0.618	0.608	0.599	0.590	0.581	0.572	0.565	0.558	0.550	0.544	0.536	0.530	0.522	0.516	0.511	0.504	0.499	0.492	0.486	0.481	0.476	0.470	0.465	0.460	0.455	0.450	0.445	0.440	0.435	0.430	0.426	0.421	0.418	0.411	0.408	0.404	0.399	0.395	0.391	0.388	0.384	0.380	0.376	0.372	0.370	0.366	0.362	0.359	0.356	0.354	0.351	0.349	0.346	0.342	0.341	0.339	0.338	0.334	0.332	0.331	0.329	0.328	0.325	0.325	0.322	0.322	0.320	0.320	0.319	0.318	0.316	0.316	0.315	0.315	0.315	0.315	0.314	0.314	0.312	0.314	0.312	0.314	0.312	0.312	0.314	0.314	0.315	0.314	0.315	0.316	0.316	0.319	0.320	0.321	0.322	0.324	0.326	0.328	0.329	0.332	0.334	0.338	0.340	0.344	0.348	0.350	0.355	0.358	0.362	0.366	0.372	0.376	0.382	0.388	0.394	0.399	0.405	0.412	0.419	0.425	0.434	0.441	0.449	0.456	0.465	0.474	0.482	0.491	0.500	0.510	0.519	0.529	0.539	0.549	0.559	0.569	0.579	0.589	0.599	0.610	0.621	0.631	0.641	0.652	0.662	0.674	0.684	0.694	0.704	0.714	0.725	0.735	0.745	0.755	0.765	0.775	0.785	0.794	0.802	0.811	0.821	0.830	0.839	0.848	0.856	0.865	0.872	0.881	0.889	0.898	0.905	0.914	0.921	0.929	0.935	0.944	0.951	0.959	0.968	0.975	0.984	0.991	0.999	1.006	1.015	1.024	1.032	1.041	1.050	1.060	1.069	1.079	1.088	1.098	1.109	1.120	1.130	1.141	1.152	1.164	1.175	1.188	1.200	1.211	1.224	1.236	1.250	1.262	1.276	1.289	1.304	1.316	1.330	1.344	1.356	1.371	1.384	1.398	1.411	1.424	1.438	1.450	1.461	1.474	1.486	1.498	1.508	1.519	1.529	1.539	1.548	1.556	1.564	1.570	1.578	1.584	1.590	1.594	1.598	1.601	1.602	1.604	1.605	1.606	1.605	1.604	1.601	1.598	1.594	1.590	1.585	1.579	1.572	1.565	1.556	1.548	1.539	1.528	1.519	1.508	1.495	1.484	1.470	1.458	1.444	1.431	1.418	1.402	1.389	1.375	1.360	1.345	1.331	1.316	1.301	1.288	1.272	1.259	1.245	1.230	1.218	1.204	1.192	1.179	1.168	1.155	1.145	1.134	1.124	1.115	1.106	1.099	1.091	1.084	1.078	1.072	1.068	1.064	1.060	1.058	1.056	1.054	1.054	1.054	1.054	1.056	1.059	1.062	1.066	1.071	1.076	1.082	1.089	1.098	1.105	1.114	1.124	1.132	1.142	1.155	1.165	1.178	1.191	1.202	1.216	1.230	1.244	1.258	1.274	1.288	1.302	1.319	1.334	1.349	1.364	1.380	1.396	1.411	1.428	1.444	1.459	1.475	1.490	1.506	1.522	1.538	1.551	1.568	1.581	1.596	1.611	1.625	1.639	1.652	1.666	1.680	1.692	1.705	1.719	1.730	1.744	1.755	1.766	1.778	1.790	1.801	1.812	1.824	1.834	1.845	1.855	1.866	1.876	1.888	1.898	1.908	1.918	1.929	1.939	1.949	1.960	1.970	1.980	1.991	2.001	2.011	2.024	2.034	2.045	2.055	2.066	2.078	2.089	2.099	2.111	2.121	2.134	2.145	2.156	2.169	2.180	2.191	2.202	2.215	2.226	2.238	2.249	2.260	2.271	2.282	2.292	2.302	2.314	2.324	2.334	2.345	2.354	2.364	2.372	2.380	2.389	2.396	2.404	2.411	2.419	2.425	2.431	2.436	2.441	2.446	2.451	2.455	2.459	2.460	2.462	2.465	2.465	2.466	2.466	2.466	2.466	2.464	2.464	2.461	2.459	2.454	2.451	2.448	2.442	2.438	2.431	2.425	2.420	2.414	2.406	2.398	2.390	2.382	2.372	2.365	2.355	2.345	2.335	2.325	2.314	2.304	2.292	2.282	2.271	2.260	2.248	2.235	2.224	2.212	2.200	2.188	2.176	2.164	2.151	2.140	2.128	2.115	2.104	2.091	2.079	2.068	2.055	2.042	2.031	2.019	2.007	1.996	1.985	1.974	1.962	1.952	1.942	1.931	1.921	1.910	1.900	1.891	1.881	1.871	1.861	1.851	1.841	1.834	1.825	1.815	1.806	1.796	1.788	1.779	1.771	1.761	1.754	1.744	1.736	1.726	1.719	1.710	1.701	1.692	1.684	1.675	1.666	1.658	1.649	1.640	1.631	1.622	1.614	1.604	1.595	1.586	1.578	1.568	1.559	1.551	1.542	1.532	1.524	1.515	1.506	1.499	1.490	1.482	1.474	1.466	1.459	1.451	1.445	1.438	1.431	1.425	1.420	1.415	1.409	1.405	1.401	1.398	1.395	1.392	1.390	1.389	1.388	1.388	1.388	1.388	1.389	1.390	1.392	1.396	1.400	1.404	1.409	1.415	1.420	1.426	1.434	1.442	1.451	1.461	1.471	1.481	1.492	1.504	1.516	1.530	1.544	1.558	1.572	1.588	1.604	1.619	1.636	1.655	1.672	1.691	1.709	1.729	1.748	1.768	1.789	1.810	1.830	1.852	1.875	1.896	1.919	1.941	1.965	1.988	2.011	2.034	2.059	2.082	2.106	2.130	2.155	2.179	2.204	2.226	2.250	2.275	2.299	2.322	2.346	2.370	2.394	2.415	2.439	2.461	2.484	2.505	2.526	2.548	2.568	2.588	2.606	2.626	2.645	2.662	2.680	2.695	2.712	2.728	2.741	2.756	2.769	2.780	2.791	2.802	2.814	2.822	2.831	2.838	2.845	2.850	2.856	2.860	2.862	2.866	2.868	2.868	2.869	2.868	2.865	2.864	2.860	2.856	2.850	2.845	2.839	2.831	2.824	2.815	2.806	2.796	2.786	2.776	2.764	2.751	2.739	2.726	2.712	2.699	2.682	2.669	2.654	2.638	2.621	2.606	2.589	2.572	2.555	2.538	2.521	2.502	2.485	2.468	2.449	2.431	2.414	2.395	2.378	2.359	2.342	2.324	2.305	2.288	2.269	2.252	2.235	2.218	2.200	2.184	2.166	2.149	2.132	2.116	2.100	2.084	2.068	2.051	2.036	2.021	2.005	1.990	1.976	1.961	1.948	1.931	1.918	1.904	1.891	1.876	1.864	1.850	1.838	1.824	1.811	1.799	1.786	1.774	1.761	1.750	1.736	1.725	1.712	1.700	1.690	1.678	1.665	1.654	1.642	1.631	1.620	1.609	1.598	1.586	1.576	1.564	1.554	1.544	1.532	1.522	1.512	1.501	1.492	1.482	1.472	1.464	1.455	1.446	1.436	1.428	1.420	1.412	1.405	1.396	1.390	1.384	1.378	1.372	1.366	1.361	1.358	1.352	1.349	1.345	1.342	1.340	1.338	1.336	1.335	1.336	1.335	1.338	1.338	1.340	1.342	1.346	1.348	1.352	1.358	1.362	1.369	1.375	1.381	1.389	1.396	1.405	1.414	1.424	1.434	1.444	1.455	1.466	1.478	1.490	1.502	1.515	1.528	1.541	1.555	1.569	1.582	1.598	1.611	1.626	1.641	1.656	1.671	1.686	1.700	1.716	1.730	1.745	1.760	1.775	1.789	1.804	1.819	1.832	1.846	1.860	1.874	1.885	1.899	1.911	1.924	1.935	1.946	1.958	1.968	1.978	1.988	1.998	2.006	2.015	2.022	2.031	2.038	2.045	2.051	2.058	2.062	2.069	2.074	2.076	2.081	2.084	2.086	2.090	2.092	2.094	2.095	2.096	2.098	2.096	2.096	2.096	2.096	2.095	2.094	2.092	2.090	2.089	2.086	2.084	2.082	2.080	2.078	2.075	2.072	2.070	2.068	2.065	2.062	2.060	2.058	2.054	2.052	2.050	2.049	2.046	2.045	2.044	2.044	2.041	2.041	2.041	2.041	2.041	2.044	2.044	2.045	2.047	2.050	2.052	2.055	2.059	2.064	2.068	2.072	2.076	2.082	2.088	2.094	2.100	2.106	2.114	2.120	2.128	2.135	2.142	2.150	2.158	2.166	2.174	2.182	2.190	2.198	2.206	2.214	2.221	2.229	2.235	2.242	2.249	2.256	2.262	2.268	2.272	2.276	2.280	2.284	2.286	2.289	2.290	2.291	2.291	2.291	2.290	2.288	2.285	2.282	2.279	2.272	2.268	2.261	2.254	2.246	2.236	2.228	2.218	2.208	2.195	2.184	2.171	2.158	2.144	2.130	2.116	2.101	2.086	2.070	2.054	2.038	2.021	2.004	1.989	1.971	1.955	1.938	1.921	1.905	1.889	1.874	1.858	1.842	1.829	1.814	1.800	1.788	1.775	1.762	1.751	1.741	1.732	1.722	1.715	1.708	1.701	1.696	1.691	1.689	1.686	1.685	1.684	1.685	1.686	1.689	1.692	1.698	1.704	1.710	1.718	1.725	1.736	1.746	1.758	1.770	1.784	1.798	1.812	1.829	1.845	1.861	1.880	1.899	1.919	1.939	1.959	1.980	2.001	2.024	2.046	2.069	2.091	2.116	2.139	2.162	2.186	2.210	2.235	2.259	2.284	2.306	2.331	2.355	2.379	2.402	2.426	2.450	2.472	2.495	2.518	2.540	2.561	2.584	2.604	2.625	2.645	2.664	2.685	2.704	2.721	2.740	2.758	2.774	2.790	2.806	2.822	2.838	2.852	2.866	2.880	2.892	2.905	2.918	2.930	2.941	2.952	2.964	2.974	2.984	2.991	3.001	3.009	3.019	3.026	3.034	3.041	3.048	3.055	3.061	3.066	3.072	3.079	3.084	3.090	3.094	3.099	3.102	3.108	3.112	3.116	3.120	3.124	3.128	3.131	3.135	3.139	3.141	3.144	3.148	3.150	3.154	3.156	3.159	3.161	3.164	3.166	3.168	3.170	3.172	3.174	3.175	3.178	3.179	3.179	3.180	3.180	3.180	3.180	3.180	3.179	3.179	3.178	3.174	3.172	3.170	3.168	3.162	3.159	3.155	3.150	3.144	3.139	3.131	3.124	3.118	3.109	3.100	3.090	3.080	3.069	3.058	3.045	3.032	3.020	3.006	2.991	2.978	2.962	2.946	2.930	2.914	2.896	2.879	2.860	2.842	2.822	2.802	2.782	2.764	2.744	2.722	2.702	2.681	2.660	2.639	2.618	2.596	2.574	2.552	2.531	2.509	2.488	2.465	2.444	2.422	2.401	2.380	2.359	2.338	2.318	2.298	2.276	2.256	2.236	2.216	2.196	2.176	2.159	2.139	2.120	2.101	2.082	2.066	2.049	2.031	2.013	1.995	1.979	1.962	1.946	1.929	1.914	1.898	1.882	1.866	1.851	1.836	1.821	1.806	1.792	1.778	1.764	1.749	1.734	1.720	1.708	1.694	1.680	1.666	1.652	1.640	1.626	1.612	1.601	1.588	1.575	1.562	1.550	1.538	1.526	1.514	1.501	1.489	1.476	1.465	1.452	1.440	1.428	1.415	1.404	1.392	1.380	1.368	1.355	1.342	1.330	1.316	1.304	1.291	1.278	1.264	1.250	1.236	1.222	1.208	1.192	1.179	1.162	1.148	1.131	1.115	1.100	1.082	1.066	1.049	1.031	1.014	0.995	0.976	0.958	0.939	0.919	0.900	0.880	0.860	0.840	0.820	0.800	0.779	0.759	0.738	0.718	0.696	0.676	0.655	0.635	0.615	0.595	0.575	0.556	0.536	0.518	0.499	0.480	0.462	0.445	0.429	0.412	0.398	0.381	0.366	0.354	0.341	0.328	0.315	0.305	0.295	0.285	0.276	0.269	0.261	0.254	0.249	0.244	0.240	0.236	0.232	0.231	0.229	0.228	0.228	0.229	0.230	0.231	0.235	0.238	0.241	0.245	0.250	0.255	0.260	0.265	0.271	0.279	0.285	0.292	0.300	0.308	0.315	0.324	0.331	0.340	0.348	0.355	0.364	0.372	0.380	0.389	0.396	0.405	0.412	0.421	0.429	0.436	0.444	0.451	0.458	0.465	0.472	0.479	0.486	0.492	0.499	0.505	0.511	0.516	0.524	0.529	0.535	0.540	0.545	0.551	0.556	0.562	0.568	0.572	0.578	0.584	0.588	0.594	0.599	0.605	0.610	0.615	0.622	0.628	0.634	0.640	0.646	0.652	0.659	0.666	0.674	0.681	0.688	0.695	0.702	0.711	0.719	0.728	0.738	0.746	0.756	0.765	0.775	0.785	0.796	0.808	0.818	0.829	0.840	0.854	0.865	0.879	0.891	0.904	0.918	0.931	0.945	0.960	0.974	0.989	1.004	1.019	1.035	1.050	1.065	1.081	1.098	1.112	1.129	1.145	1.160	1.176	1.191	1.208	1.224	1.239	1.254	1.269	1.282	1.296	1.311	1.325	1.338	1.350	1.362	1.374	1.385	1.396	1.406	1.415	1.424	1.431	1.439	1.445	1.451	1.456	1.461	1.464	1.468	1.470	1.471	1.471	1.472	1.471	1.470	1.468	1.465	1.461	1.458	1.452	1.448	1.441	1.436	1.430	1.422	1.415	1.408	1.400	1.391	1.382	1.374	1.366	1.358	1.348	1.339	1.331	1.322	1.314	1.308	1.299	1.291	1.285	1.278	1.271	1.265	1.260	1.255	1.251	1.246	1.245	1.241	1.240	1.239	1.238	1.238	1.238	1.239	1.241	1.244	1.246	1.249	1.254	1.258	1.264	1.269	1.276	1.282	1.290	1.299	1.306	1.315	1.324	1.334	1.344	1.354	1.364	1.375	1.385	1.398	1.409	1.419	1.431	1.442	1.455	1.465	1.478	1.489	1.500	1.512	1.522	1.532	1.545	1.555	1.565	1.575	1.585	1.595	1.605	1.612	1.622	1.630	1.638	1.646	1.652	1.660	1.666	1.672	1.679	1.684	1.689	1.694	1.698	1.701	1.704	1.708	1.710	1.712	1.715	1.715	1.716	1.718	1.719	1.718	1.718	1.716	1.716	1.715	1.712	1.711	1.709	1.706	1.704	1.700	1.698	1.694	1.691	1.686	1.681	1.679	1.675	1.670	1.665	1.661	1.655	1.651	1.646	1.642	1.638	1.631	1.626	1.622	1.619	1.614	1.609	1.605	1.600	1.596	1.592	1.590	1.585	1.582	1.579	1.575	1.574	1.571	1.569	1.566	1.565	1.564	1.562	1.561	1.560	1.560	1.560	1.560	1.560	1.560	1.560	1.561	1.562	1.562	1.564	1.566	1.566	1.569	1.569	1.570	1.572	1.574	1.575	1.576	1.578	1.578	1.579	1.580	1.581	1.580	1.580	1.580	1.580	1.579	1.579	1.578	1.575	1.574	1.571	1.568	1.565	1.561	1.556	1.551	1.546	1.541	1.535	1.529	1.521	1.514	1.505	1.496	1.488	1.478	1.469	1.458	1.446	1.435	1.422	1.411	1.399	1.386	1.372	1.359	1.345	1.331	1.316	1.301	1.286	1.271	1.256	1.240	1.226	1.210	1.194	1.179	1.162	1.146	1.131	1.115	1.100	1.085	1.070	1.054	1.039	1.024	1.009	0.995	0.980	0.966	0.951	0.939	0.925	0.911	0.898	0.885	0.872	0.861	0.850	0.838	0.826	0.815	0.804	0.792	0.782	0.772	0.762	0.752	0.742	0.734	0.724	0.715	0.706	0.696	0.688	0.679	0.670	0.661	0.652	0.644	0.636	0.628	0.619	0.611	0.602	0.594	0.585	0.576	0.568	0.560	0.550	0.541	0.532	0.524	0.515	0.505	0.496	0.488	0.478	0.468	0.458	0.448	0.439	0.428	0.418	0.408	0.398	0.388	0.378	0.365	0.355	0.345	0.334	0.322	0.312	0.301	0.290	0.279	0.266	0.256	0.244	0.234	0.221	0.211	0.200	0.188	0.176	0.165	0.154	0.144	0.132	0.121	0.111	0.099	0.089	0.079	0.068	0.058	0.048	0.038	0.029	0.019	0.009	0.000	-0.010	-0.019	-0.026	-0.035	-0.042	-0.050	-0.058	-0.065	-0.071	-0.079	-0.084	-0.090	-0.096	-0.101	-0.106	-0.111	-0.115	-0.119	-0.122	-0.125	-0.129	-0.131	-0.134	-0.135	-0.138	-0.139	-0.139	-0.140	-0.141	-0.140	-0.141	-0.141	-0.141	-0.140	-0.140	-0.139	-0.139	-0.138	-0.136	-0.135	-0.134	-0.132	-0.132	-0.131	-0.130	-0.129	-0.128	-0.126	-0.126	-0.125	-0.125	-0.125	-0.125	-0.125	-0.125	-0.126	-0.126	-0.128	-0.128	-0.129	-0.131	-0.132	-0.135	-0.138	-0.141	-0.144	-0.146	-0.150	-0.154	-0.158	-0.161	-0.166	-0.170	-0.175	-0.180	-0.186	-0.191	-0.198	-0.202	-0.208	-0.214	-0.219	-0.225	-0.231	-0.235	-0.241	-0.248	-0.252	-0.259	-0.264	-0.270	-0.275	-0.280	-0.285	-0.290	-0.295	-0.299	-0.302	-0.306	-0.310	-0.314	-0.316	-0.319	-0.321	-0.322	-0.325	-0.326	-0.326	-0.328	-0.328	-0.326	-0.326	-0.325	-0.324	-0.321	-0.319	-0.316	-0.312	-0.309	-0.305	-0.300	-0.295	-0.289	-0.284	-0.276	-0.270	-0.261	-0.254	-0.245	-0.236	-0.226	-0.218	-0.206	-0.196	-0.185	-0.174	-0.161	-0.150	-0.136	-0.124	-0.110	-0.098	-0.082	-0.069	-0.054	-0.039	-0.024	-0.009	0.006	0.024	0.039	0.055	0.072	0.088	0.105	0.121	0.139	0.155	0.172	0.190	0.206	0.224	0.241	0.258	0.274	0.292	0.309	0.325	0.341	0.358	0.374	0.391	0.406	0.422	0.439	0.455	0.470	0.485	0.501	0.516	0.531	0.546	0.561	0.576	0.591	0.606	0.620	0.634	0.649	0.662	0.676	0.690	0.705	0.719	0.731	0.746	0.760	0.772	0.786	0.800	0.814	0.826	0.840	0.854	0.868	0.881	0.894	0.908	0.921	0.935	0.949	0.962	0.976	0.990	1.004	1.019	1.032	1.046	1.060	1.074	1.088	1.102	1.116	1.130	1.145	1.159	1.172	1.189	1.202	1.218	1.231	1.246	1.260	1.275	1.290	1.304	1.319	1.332	1.348	1.362	1.378	1.391	1.405	1.420	1.434	1.448	1.461	1.476	1.489	1.502	1.516	1.529	1.544	1.556	1.569	1.581	1.594	1.606	1.618	1.629	1.640	1.651	1.662	1.672	1.682	1.692	1.702	1.712	1.720	1.729	1.735	1.744	1.750	1.756	1.764	1.769	1.774	1.779	1.782	1.786	1.790	1.792	1.795	1.798	1.799	1.800	1.800	1.801	1.800	1.799	1.799	1.798	1.795	1.792	1.790	1.788	1.782	1.780	1.775	1.770	1.765	1.760	1.755	1.749	1.742	1.736	1.731	1.725	1.718	1.711	1.705	1.698	1.690	1.684	1.678	1.669	1.662	1.655	1.649	1.641	1.635	1.628	1.621	1.614	1.608	1.602	1.596	1.590	1.584	1.579	1.572	1.569	1.562	1.559	1.555	1.550	1.546	1.542	1.540	1.536	1.534	1.531	1.529	1.528	1.526	1.524	1.524	1.522	1.521	1.521	1.522	1.521	1.522	1.524	1.524	1.526	1.528	1.529	1.531	1.534	1.536	1.540	1.542	1.545	1.548	1.551	1.554	1.559	1.562	1.566	1.569	1.574	1.578	1.580	1.584	1.588	1.592	1.596	1.600	1.602	1.606	1.609	1.612	1.616	1.618	1.621	1.622	1.626	1.628	1.629	1.631	1.632	1.634	1.634	1.635	1.635	1.635	1.635	1.635	1.634	1.631	1.631	1.629	1.628	1.626	1.624	1.621	1.619	1.615	1.614	1.610	1.608	1.604	1.601	1.598	1.595	1.591	1.589	1.586	1.584	1.580	1.579	1.576	1.574	1.572	1.571	1.569	1.569	1.568	1.569	1.569	1.570	1.570	1.572	1.574	1.578	1.579	1.584	1.588	1.592	1.598	1.604	1.609	1.616	1.624	1.632	1.640	1.650	1.658	1.668	1.679	1.689	1.701	1.712	1.724	1.736	1.749	1.761	1.775	1.788	1.801	1.815	1.829	1.842	1.856	1.869	1.884	1.898	1.910	1.924	1.938	1.949	1.961	1.974	1.986	1.998	2.009	2.019	2.027	2.039	2.047	2.055	2.062	2.070	2.076	2.082	2.088	2.092	2.095	2.099	2.100	2.102	2.102	2.104	2.104	2.101	2.100	2.096	2.094	2.089	2.085	2.079	2.071	2.065	2.058	2.049	2.040	2.031	2.020	2.010	1.999	1.986	1.975	1.962	1.950	1.936	1.922	1.909	1.895	1.880	1.866	1.851	1.836	1.821	1.805	1.791	1.776	1.760	1.744	1.730	1.715	1.699	1.685	1.670	1.656	1.644	1.629	1.616	1.604	1.591	1.579	1.568	1.556	1.546	1.536	1.528	1.519	1.510	1.502	1.496	1.490	1.484	1.480	1.476	1.472	1.469	1.468	1.466	1.466	1.466	1.468	1.469	1.471	1.476	1.479	1.484	1.489	1.496	1.502	1.510	1.519	1.528	1.536	1.548	1.556	1.568	1.580	1.591	1.604	1.616	1.631	1.644	1.659	1.672	1.688	1.702	1.718	1.731	1.748	1.762	1.779	1.795	1.810	1.826	1.842	1.856	1.872	1.889	1.904	1.919	1.934	1.950	1.964	1.978	1.992	2.006	2.020	2.033	2.045	2.058	2.069	2.081	2.092	2.102	2.114	2.122	2.131	2.141	2.149	2.158	2.164	2.171	2.178	2.184	2.188	2.194	2.198	2.201	2.204	2.208	2.209	2.211	2.212	2.212	2.211	2.211	2.210	2.210	2.208	2.206	2.202	2.200	2.196	2.192	2.189	2.184	2.179	2.174	2.168	2.162	2.156	2.149	2.142	2.135	2.128	2.120	2.112	2.104	2.095	2.086	2.076	2.068	2.058	2.047	2.038	2.026	2.016	2.006	1.994	1.982	1.971	1.960	1.948	1.935	1.922	1.909	1.896	1.881	1.868	1.854	1.840	1.825	1.810	1.794	1.779	1.762	1.746	1.729	1.712	1.695	1.678	1.659	1.641	1.622	1.602	1.585	1.565	1.545	1.525	1.506	1.485	1.465	1.444	1.422	1.401	1.380	1.359	1.336	1.315	1.294	1.271	1.250	1.228	1.206	1.184	1.161	1.140	1.118	1.098	1.076	1.054	1.034	1.012	0.991	0.970	0.951	0.931	0.911	0.891	0.872	0.854	0.836	0.818	0.800	0.782	0.766	0.749	0.732	0.718	0.702	0.688	0.672	0.658	0.645	0.632	0.619	0.606	0.595	0.584	0.571	0.561	0.552	0.541	0.532	0.524	0.515	0.509	0.500	0.494	0.488	0.481	0.475	0.470	0.465	0.460	0.455	0.452	0.449	0.445	0.442	0.440	0.439	0.436	0.434	0.432	0.431	0.430	0.429	0.429	0.428	0.428	0.428	0.426	0.426	0.426	0.425	0.425	0.425	0.424	0.424	0.422	0.420	0.420	0.419	0.416	0.415	0.411	0.409	0.405	0.402	0.399	0.394	0.389	0.384	0.379	0.372	0.366	0.359	0.351	0.344	0.335	0.326	0.316	0.308	0.296	0.285	0.274	0.261	0.250	0.238	0.224	0.210	0.196	0.182	0.168	0.154	0.138	0.122	0.109	0.092	0.076	0.061	0.046	0.030	0.014	-0.001	-0.016	-0.032	-0.048	-0.061	-0.076	-0.091	-0.105	-0.119	-0.132	-0.145	-0.158	-0.169	-0.181	-0.191	-0.202	-0.211	-0.220	-0.229	-0.236	-0.242	-0.249	-0.255	-0.259	-0.264	-0.266	-0.268	-0.269	-0.270	-0.269	-0.268	-0.268	-0.262	-0.260	-0.255	-0.249	-0.242	-0.235	-0.226	-0.218	-0.208	-0.196	-0.186	-0.174	-0.159	-0.145	-0.130	-0.115	-0.099	-0.081	-0.062	-0.044	-0.026	-0.005	0.015	0.038	0.059	0.080	0.102	0.126	0.150	0.175	0.200	0.225	0.250	0.275	0.301	0.328	0.355	0.381	0.409	0.436	0.464	0.491	0.520	0.548	0.575	0.604	0.632	0.660	0.689	0.718	0.745	0.774	0.801	0.831	0.859	0.888	0.916	0.945	0.972	1.001	1.030	1.059	1.086	1.115	1.142	1.172	1.200	1.228	1.256	1.285	1.314	1.341	1.369	1.398	1.426	1.455	1.482	1.511	1.539	1.568	1.596	1.624	1.651	1.680	1.709	1.738	1.765	1.792	1.821	1.849	1.876	1.905	1.932	1.960	1.988	2.015	2.042	2.069	2.096	2.122	2.150	2.176	2.201	2.229	2.252	2.279	2.304	2.329	2.354	2.378	2.402	2.425	2.449	2.471	2.494	2.518	2.539	2.560	2.581	2.602	2.624	2.642	2.662	2.682	2.701	2.720	2.738	2.756	2.774	2.790	2.806	2.824	2.839	2.854	2.870	2.884	2.898	2.911	2.925	2.938	2.951	2.964	2.975	2.986	2.998	3.009	3.020	3.029	3.040	3.049	3.059	3.066	3.075	3.084	3.090	3.099	3.106	3.112	3.120	3.126	3.131	3.138	3.142	3.149	3.154	3.159	3.164	3.169	3.174	3.178	3.182	3.186	3.190	3.192	3.196	3.200	3.202	3.206	3.210	3.212	3.218	3.220	3.222	3.226	3.229	3.231	3.235	3.239	3.242	3.245	3.249	3.252	3.256	3.261	3.265	3.269	3.272	3.276	3.281	3.285	3.290	3.295	3.299	3.304	3.309	3.314	3.320	3.324	3.329	3.335	3.340	3.345	3.350	3.355	3.360	3.366	3.371	3.376	3.381	3.386	3.391	3.395	3.400	3.405	3.409	3.412	3.415	3.419	3.421	3.425	3.426	3.429	3.430	3.430	3.431	3.431	3.431	3.430	3.429	3.428	3.425	3.422	3.419	3.415	3.410	3.405	3.400	3.392	3.386	3.378	3.370	3.361	3.351	3.340	3.330	3.318	3.306	3.292	3.279	3.264	3.250	3.232	3.216	3.199	3.181	3.161	3.142	3.122	3.102	3.081	3.059	3.035	3.011	2.988	2.964	2.938	2.911	2.885	2.858	2.830	2.802	2.774	2.744	2.714	2.684	2.652	2.622	2.590	2.559	2.528	2.495	2.461	2.429	2.395	2.361	2.328	2.295	2.260	2.226	2.192	2.158	2.124	2.090	2.056	2.022	1.989	1.955	1.922	1.889	1.856	1.824	1.791	1.759	1.728	1.695	1.665	1.635	1.605	1.575	1.546	1.519	1.490	1.464	1.436	1.410	1.384	1.359	1.334	1.310	1.286	1.264	1.241	1.219	1.198	1.178	1.158	1.139	1.120	1.101	1.082	1.066	1.049	1.032	1.016	1.000	0.985	0.971	0.958	0.944	0.930	0.916	0.904	0.891	0.879	0.869	0.856	0.846	0.835	0.825	0.814	0.804	0.794	0.784	0.775	0.765	0.756	0.748	0.739	0.730	0.721	0.712	0.704	0.698	0.690	0.681	0.674	0.666	0.661	0.654	0.648	0.641	0.636	0.630	0.624	0.619	0.614	0.609	0.606	0.601	0.598	0.594	0.590	0.588	0.585	0.584	0.581	0.579	0.579	0.578	0.578	0.578	0.578	0.578	0.579	0.579	0.581	0.582	0.585	0.589	0.591	0.595	0.599	0.602	0.608	0.612	0.616	0.622	0.629	0.634	0.640	0.648	0.654	0.661	0.669	0.678	0.686	0.694	0.702	0.711	0.720	0.730	0.740	0.749	0.759	0.769	0.780	0.790	0.800	0.811	0.822	0.834	0.845	0.855	0.866	0.878	0.889	0.900	0.912	0.924	0.935	0.946	0.958	0.970	0.981	0.994	1.005	1.016	1.028	1.038	1.049	1.061	1.071	1.082	1.092	1.104	1.115	1.125	1.135	1.145	1.155	1.166	1.176	1.186	1.195	1.205	1.214	1.222	1.232	1.241	1.250	1.259	1.268	1.276	1.285	1.294	1.301	1.310	1.319	1.328	1.335	1.342	1.351	1.360	1.368	1.376	1.385	1.392	1.401	1.410	1.418	1.426	1.434	1.442	1.450	1.459	1.466	1.475	1.484	1.492	1.500	1.510	1.518	1.525	1.534	1.542	1.550	1.559	1.566	1.574	1.580	1.588	1.595	1.602	1.609	1.615	1.620	1.626	1.631	1.638	1.641	1.646	1.649	1.652	1.655	1.658	1.659	1.661	1.662	1.661	1.662	1.661	1.660	1.658	1.655	1.652	1.650	1.645	1.641	1.635	1.629	1.622	1.615	1.608	1.600	1.591	1.582	1.572	1.562	1.552	1.541	1.530	1.518	1.506	1.494	1.481	1.468	1.455	1.441	1.429	1.415	1.400	1.386	1.372	1.359	1.344	1.330	1.315	1.302	1.288	1.274	1.260	1.246	1.232	1.219	1.206	1.194	1.180	1.169	1.156	1.144	1.134	1.121	1.111	1.100	1.090	1.081	1.071	1.062	1.052	1.045	1.036	1.029	1.021	1.015	1.009	1.002	0.996	0.991	0.986	0.981	0.976	0.972	0.969	0.965	0.964	0.961	0.959	0.956	0.954	0.952	0.951	0.950	0.950	0.950	0.949	0.949	0.950	0.950	0.950	0.951	0.951	0.951	0.954	0.954	0.955	0.958	0.958	0.959	0.960	0.961	0.962	0.964	0.964	0.965	0.965	0.966	0.966	0.966	0.966	0.966	0.966	0.966	0.964	0.962	0.960	0.959	0.956	0.952	0.949	0.945	0.940	0.936	0.931	0.925	0.919	0.912	0.905	0.896	0.889	0.880	0.870	0.860	0.850	0.839	0.826	0.814	0.801	0.789	0.776	0.761	0.746	0.732	0.718	0.701	0.685	0.669	0.651	0.635	0.618	0.600	0.582	0.565	0.546	0.529	0.511	0.492	0.475	0.456	0.440	0.421	0.404	0.386	0.370	0.352	0.336	0.320	0.304	0.288	0.272	0.258	0.244	0.229	0.216	0.202	0.191	0.178	0.168	0.156	0.146	0.136	0.128	0.119	0.111	0.102	0.096	0.090	0.084	0.079	0.074	0.069	0.066	0.062	0.060	0.058	0.055	0.054	0.052	0.051	0.050	0.050	0.050	0.050	0.050	0.051	0.051	0.052	0.052	0.054	0.055	0.056	0.058	0.058	0.059	0.060	0.061	0.062	0.061	0.062	0.064	0.062	0.064	0.062	0.062	0.062	0.061	0.060	0.060	0.059	0.058	0.055	0.052	0.051	0.049	0.045	0.044	0.041	0.038	0.034	0.031	0.028	0.024	0.020	0.016	0.012	0.009	0.005	0.000	-0.004	-0.008	-0.012	-0.018	-0.020	-0.025	-0.029	-0.032	-0.036	-0.039	-0.042	-0.046	-0.050	-0.052	-0.056	-0.058	-0.060	-0.062	-0.064	-0.065	-0.068	-0.068	-0.069	-0.068	-0.069	-0.068	-0.068	-0.066	-0.064	-0.062	-0.059	-0.056	-0.054	-0.049	-0.045	-0.039	-0.034	-0.028	-0.021	-0.015	-0.008	0.000	0.009	0.018	0.028	0.038	0.048	0.059	0.070	0.081	0.094	0.106	0.120	0.132	0.148	0.161	0.178	0.191	0.206	0.222	0.239	0.255	0.271	0.289	0.306	0.322	0.340	0.359	0.375	0.392	0.411	0.429	0.448	0.464	0.481	0.499	0.516	0.534	0.550	0.566	0.584	0.599	0.616	0.631	0.645	0.661	0.675	0.689	0.702	0.715	0.728	0.740	0.751	0.764	0.774	0.784	0.795	0.804	0.812	0.821	0.829	0.836	0.842	0.850	0.855	0.861	0.866	0.872	0.876	0.881	0.884	0.889	0.891	0.895	0.898	0.901	0.904	0.906	0.909	0.910	0.914	0.916	0.918	0.920	0.921	0.925	0.928	0.930	0.934	0.936	0.940	0.944	0.949	0.952	0.956	0.962	0.966	0.971	0.979	0.985	0.990	0.999	1.005	1.014	1.020	1.029	1.038	1.046	1.056	1.065	1.075	1.085	1.095	1.105	1.116	1.126	1.138	1.150	1.161	1.172	1.184	1.196	1.208	1.220	1.231	1.244	1.255	1.266	1.278	1.290	1.301	1.312	1.325	1.336	1.346	1.356	1.368	1.378	1.388	1.398	1.406	1.416	1.425	1.434	1.442	1.450	1.459	1.466	1.474	1.480	1.486	1.492	1.499	1.505	1.510	1.515	1.520	1.525	1.529	1.534	1.538	1.540	1.542	1.546	1.549	1.551	1.552	1.555	1.558	1.558	1.559	1.560	1.560	1.560	1.559	1.559	1.558	1.556	1.555	1.554	1.551	1.549	1.546	1.542	1.541	1.538	1.532	1.529	1.524	1.519	1.514	1.508	1.502	1.496	1.489	1.482	1.475	1.468	1.460	1.451	1.444	1.435	1.426	1.418	1.408	1.399	1.389	1.379	1.370	1.360	1.349	1.340	1.330	1.319	1.310	1.300	1.290	1.281	1.271	1.262	1.252	1.244	1.236	1.228	1.220	1.212	1.205	1.199	1.191	1.186	1.181	1.176	1.172	1.169	1.165	1.162	1.160	1.159	1.156	1.156	1.156	1.156	1.158	1.158	1.159	1.162	1.164	1.166	1.170	1.174	1.178	1.181	1.186	1.191	1.196	1.201	1.206	1.211	1.218	1.222	1.228	1.234	1.238	1.244	1.249	1.254	1.259	1.262	1.268	1.272	1.276	1.280	1.281	1.285	1.288	1.290	1.291	1.292	1.294	1.295	1.295	1.295	1.295	1.295	1.294	1.292	1.291	1.290	1.288	1.285	1.282	1.280	1.278	1.275	1.272	1.269	1.266	1.264	1.261	1.258	1.256	1.254	1.251	1.249	1.248	1.246	1.246	1.245	1.245	1.245	1.245	1.246	1.249	1.250	1.251	1.255	1.260	1.262	1.268	1.272	1.279	1.284	1.292	1.299	1.308	1.316	1.325	1.335	1.344	1.355	1.366	1.378	1.390	1.401	1.414	1.428	1.441	1.454	1.469	1.482	1.498	1.511	1.526	1.541	1.555	1.570	1.585	1.600	1.614	1.629	1.642	1.658	1.671	1.685	1.698	1.711	1.725	1.736	1.749	1.760	1.771	1.782	1.792	1.802	1.811	1.820	1.829	1.836	1.844	1.850	1.856	1.861	1.866	1.871	1.874	1.878	1.880	1.881	1.884	1.885	1.885	1.885	1.885	1.884	1.881	1.879	1.878	1.874	1.871	1.866	1.862	1.858	1.852	1.848	1.842	1.835	1.830	1.822	1.816	1.809	1.802	1.794	1.786	1.780	1.772	1.765	1.756	1.748	1.739	1.731	1.724	1.715	1.708	1.698	1.690	1.681	1.674	1.665	1.658	1.649	1.641	1.632	1.625	1.616	1.609	1.602	1.594	1.586	1.579	1.571	1.564	1.556	1.549	1.541	1.534	1.528	1.519	1.511	1.504	1.498	1.490	1.481	1.474	1.466	1.458	1.450	1.442	1.434	1.425	1.416	1.408	1.399	1.389	1.379	1.369	1.360	1.349	1.340	1.329	1.318	1.306	1.295	1.282	1.271	1.259	1.246	1.234	1.220	1.208	1.195	1.180	1.166	1.154	1.139	1.124	1.110	1.095	1.080	1.065	1.050	1.036	1.021	1.006	0.991	0.976	0.962	0.948	0.934	0.919	0.905	0.891	0.879	0.865	0.851	0.840	0.829	0.816	0.805	0.795	0.784	0.774	0.765	0.756	0.748	0.740	0.734	0.726	0.721	0.715	0.710	0.706	0.704	0.700	0.698	0.695	0.694	0.694	0.694	0.694	0.694	0.695	0.698	0.701	0.704	0.708	0.710	0.714	0.719	0.724	0.729	0.734	0.740	0.746	0.752	0.760	0.766	0.774	0.781	0.789	0.796	0.804	0.812	0.820	0.828	0.838	0.845	0.854	0.861	0.870	0.879	0.888	0.895	0.905	0.912	0.921	0.928	0.936	0.945	0.952	0.959	0.966	0.974	0.981	0.988	0.995	1.001	1.008	1.014	1.019	1.025	1.029	1.034	1.039	1.042	1.046	1.050	1.052	1.055	1.058	1.059	1.060	1.061	1.061	1.061	1.061	1.060	1.058	1.056	1.052	1.050	1.048	1.044	1.039	1.032	1.029	1.022	1.015	1.010	1.002	0.995	0.988	0.979	0.971	0.961	0.952	0.944	0.934	0.925	0.915	0.905	0.895	0.886	0.878	0.866	0.858	0.848	0.840	0.830	0.822	0.812	0.806	0.798	0.791	0.784	0.779	0.772	0.768	0.764	0.759	0.756	0.752	0.750	0.749	0.748	0.748	0.748	0.749	0.750	0.752	0.755	0.759	0.762	0.768	0.772	0.779	0.784	0.790	0.799	0.806	0.814	0.821	0.830	0.840	0.849	0.859	0.869	0.879	0.888	0.899	0.909	0.919	0.929	0.939	0.949	0.959	0.970	0.980	0.989	1.000	1.009	1.019	1.026	1.035	1.045	1.052	1.061	1.069	1.076	1.084	1.091	1.099	1.105	1.111	1.118	1.124	1.130	1.135	1.140	1.145	1.150	1.155	1.159	1.164	1.168	1.172	1.176	1.180	1.185	1.189	1.192	1.196	1.201	1.205	1.209	1.214	1.218	1.222	1.226	1.230	1.235	1.240	1.244	1.249	1.254	1.259	1.265	1.270	1.276	1.281	1.288	1.294	1.300	1.306	1.312	1.319	1.325	1.331	1.339	1.345	1.352	1.359	1.366	1.372	1.379	1.386	1.392	1.399	1.405	1.412	1.419	1.425	1.431	1.438	1.442	1.449	1.454	1.458	1.464	1.468	1.471	1.475	1.479	1.481	1.484	1.486	1.488	1.489	1.489	1.490	1.490	1.489	1.489	1.486	1.485	1.481	1.478	1.474	1.470	1.464	1.460	1.452	1.446	1.439	1.431	1.424	1.416	1.406	1.396	1.388	1.378	1.366	1.356	1.344	1.332	1.320	1.309	1.296	1.284	1.271	1.259	1.246	1.234	1.220	1.208	1.195	1.181	1.170	1.159	1.145	1.134	1.124	1.112	1.102	1.092	1.082	1.072	1.064	1.056	1.050	1.041	1.036	1.031	1.026	1.022	1.019	1.016	1.015	1.015	1.015	1.015	1.016	1.020	1.024	1.028	1.032	1.039	1.046	1.054	1.062	1.071	1.081	1.092	1.105	1.116	1.131	1.145	1.160	1.175	1.190	1.206	1.222	1.240	1.259	1.278	1.296	1.315	1.335	1.355	1.374	1.395	1.415	1.435	1.456	1.476	1.498	1.518	1.538	1.558	1.578	1.598	1.618	1.636	1.654	1.672	1.690	1.706	1.722	1.739	1.752	1.766	1.780	1.794	1.805	1.816	1.826	1.835	1.844	1.851	1.858	1.864	1.868	1.870	1.872	1.874	1.875	1.874	1.872	1.869	1.865	1.859	1.854	1.846	1.839	1.830	1.820	1.809	1.796	1.784	1.771	1.756	1.742	1.726	1.710	1.694	1.678	1.659	1.641	1.622	1.604	1.584	1.565	1.545	1.525	1.506	1.486	1.466	1.448	1.428	1.409	1.390	1.371	1.354	1.336	1.318	1.302	1.285	1.269	1.255	1.240	1.225	1.212	1.200	1.188	1.176	1.165	1.155	1.146	1.138	1.129	1.122	1.116	1.109	1.104	1.099	1.094	1.090	1.088	1.084	1.081	1.079	1.076	1.076	1.074	1.072	1.072	1.071	1.071	1.070	1.070	1.070	1.070	1.069	1.069	1.068	1.068	1.066	1.065	1.064	1.062	1.060	1.058	1.055	1.052	1.049	1.046	1.042	1.039	1.035	1.030	1.025	1.021	1.016	1.010	1.004	0.999	0.991	0.986	0.980	0.972	0.965	0.959	0.950	0.944	0.936	0.930	0.921	0.914	0.908	0.899	0.891	0.884	0.876	0.869	0.861	0.854	0.848	0.840	0.832	0.826	0.819	0.812	0.805	0.799	0.792	0.786	0.780	0.774	0.766	0.761	0.755	0.750	0.745	0.739	0.734	0.729	0.724	0.720	0.715	0.710	0.708	0.704	0.699	0.696	0.692	0.689	0.688	0.684	0.682	0.681	0.679	0.678	0.676	0.676	0.676	0.676	0.676	0.678	0.679	0.680	0.682	0.685	0.688	0.691	0.695	0.700	0.705	0.709	0.715	0.721	0.728	0.734	0.742	0.750	0.758	0.766	0.774	0.784	0.792	0.802	0.812	0.822	0.832	0.844	0.854	0.865	0.876	0.886	0.898	0.908	0.919	0.930	0.940	0.951	0.962	0.972	0.982	0.991	1.000	1.010	1.018	1.026	1.034	1.041	1.049	1.055	1.060	1.066	1.071	1.075	1.080	1.082	1.086	1.089	1.090	1.091	1.092	1.092	1.092	1.091	1.090	1.089	1.085	1.084	1.080	1.078	1.072	1.069	1.062	1.059	1.054	1.048	1.042	1.035	1.030	1.022	1.016	1.010	1.002	0.996	0.989	0.982	0.975	0.969	0.962	0.955	0.949	0.942	0.935	0.930	0.924	0.918	0.912	0.906	0.902	0.898	0.891	0.889	0.884	0.880	0.876	0.874	0.870	0.868	0.866	0.862	0.861	0.859	0.858	0.856	0.856	0.854	0.854	0.854	0.854	0.854	0.854	0.855	0.855	0.855	0.855	0.856	0.856	0.858	0.859	0.860	0.861	0.861	0.861	0.862	0.864	0.864	0.864	0.864	0.865	0.865	0.865	0.864	0.864	0.862	0.862	0.861	0.860	0.859	0.858	0.855	0.852	0.849	0.848	0.844	0.840	0.836	0.832	0.828	0.821	0.816	0.811	0.805	0.799	0.792	0.784	0.778	0.769	0.761	0.752	0.744	0.734	0.724	0.715	0.704	0.692	0.681	0.670	0.659	0.645	0.634	0.621	0.609	0.595	0.582	0.569	0.556	0.544	0.530	0.518	0.504	0.490	0.476	0.465	0.451	0.440	0.426	0.415	0.404	0.391	0.380	0.370	0.359	0.350	0.341	0.332	0.325	0.318	0.311	0.306	0.300	0.296	0.292	0.290	0.288	0.286	0.286	0.285	0.288	0.289	0.292	0.295	0.300	0.305	0.311	0.318	0.325	0.334	0.342	0.352	0.361	0.372	0.385	0.396	0.409	0.421	0.435	0.449	0.462	0.478	0.491	0.506	0.521	0.536	0.551	0.566	0.581	0.596	0.611	0.626	0.640	0.654	0.669	0.682	0.696	0.709	0.721	0.732	0.745	0.756	0.768	0.776	0.786	0.794	0.802	0.810	0.818	0.824	0.829	0.834	0.840	0.844	0.846	0.849	0.851	0.852	0.854	0.854	0.854	0.854	0.852	0.850	0.848	0.845	0.842	0.839	0.835	0.831	0.828	0.822	0.818	0.812	0.806	0.801	0.796	0.790	0.784	0.778	0.771	0.765	0.760	0.754	0.748	0.741	0.734	0.729	0.722	0.716	0.711	0.706	0.701	0.696	0.690	0.685	0.681	0.676	0.671	0.668	0.664	0.660	0.656	0.654	0.650	0.648	0.645	0.641	0.639	0.636	0.634	0.631	0.629	0.628	0.625	0.624	0.621	0.620	0.618	0.616	0.614	0.612	0.611	0.609	0.606	0.604	0.602	0.600	0.598	0.594	0.591	0.588	0.585	0.581	0.578	0.572	0.568	0.564	0.558	0.552	0.548	0.541	0.534	0.529	0.521	0.514	0.505	0.498	0.489	0.480	0.471	0.461	0.451	0.440	0.430	0.419	0.408	0.396	0.384	0.371	0.360	0.346	0.334	0.320	0.306	0.294	0.279	0.265	0.251	0.236	0.222	0.208	0.192	0.178	0.164	0.149	0.135	0.121	0.106	0.092	0.080	0.065	0.052	0.040	0.026	0.014	0.001	-0.010	-0.021	-0.032	-0.042	-0.054	-0.062	-0.071	-0.081	-0.089	-0.096	-0.102	-0.109	-0.115	-0.120	-0.125	-0.130	-0.134	-0.136	-0.138	-0.140	-0.141	-0.141	-0.141	-0.140	-0.138	-0.136	-0.134	-0.131	-0.129	-0.125	-0.120	-0.115	-0.110	-0.105	-0.099	-0.094	-0.088	-0.081	-0.075	-0.068	-0.061	-0.055	-0.049	-0.042	-0.036	-0.030	-0.025	-0.019	-0.014	-0.009	-0.004	0.000	0.004	0.008	0.010	0.014	0.015	0.018	0.019	0.018	0.019	0.018	0.015	0.015	0.011	0.009	0.006	0.001	-0.004	-0.009	-0.014	-0.021	-0.028	-0.034	-0.042	-0.051	-0.059	-0.068	-0.078	-0.086	-0.096	-0.105	-0.116	-0.126	-0.138	-0.148	-0.158	-0.169	-0.179	-0.189	-0.200	-0.210	-0.219	-0.229	-0.239	-0.249	-0.258	-0.265	-0.272	-0.281	-0.289	-0.296	-0.302	-0.309	-0.314	-0.320	-0.324	-0.328	-0.331	-0.334	-0.338	-0.339	-0.340	-0.341	-0.341	-0.341	-0.341	-0.339	-0.338	-0.335	-0.334	-0.331	-0.326	-0.322	-0.319	-0.314	-0.309	-0.304	-0.296	-0.290	-0.285	-0.276	-0.270	-0.262	-0.255	-0.248	-0.239	-0.231	-0.222	-0.214	-0.204	-0.195	-0.188	-0.178	-0.169	-0.159	-0.150	-0.140	-0.130	-0.121	-0.111	-0.102	-0.094	-0.084	-0.074	-0.064	-0.055	-0.046	-0.036	-0.029	-0.019	-0.010	-0.001	0.005	0.014	0.021	0.029	0.035	0.042	0.049	0.055	0.061	0.066	0.072	0.076	0.080	0.085	0.088	0.091	0.094	0.095	0.098	0.099	0.100	0.100	0.100	0.099	0.099	0.096	0.096	0.094	0.090	0.088	0.085	0.080	0.076	0.072	0.068	0.064	0.059	0.052	0.049	0.044	0.038	0.032	0.026	0.022	0.018	0.011	0.008	0.002	-0.001	-0.005	-0.009	-0.011	-0.014	-0.016	-0.018	-0.020	-0.020	-0.020	-0.020	-0.020	-0.018	-0.015	-0.012	-0.010	-0.005	0.000	0.005	0.012	0.019	0.026	0.035	0.044	0.054	0.062	0.072	0.085	0.096	0.108	0.120	0.132	0.146	0.160	0.174	0.188	0.201	0.216	0.230	0.245	0.260	0.274	0.289	0.302	0.318	0.330	0.345	0.359	0.371	0.384	0.396	0.409	0.421	0.432	0.442	0.452	0.464	0.472	0.481	0.489	0.496	0.502	0.509	0.515	0.521	0.525	0.528	0.531	0.534	0.536	0.536	0.536	0.536	0.536	0.535	0.534	0.530	0.528	0.524	0.520	0.515	0.510	0.504	0.499	0.492	0.484	0.478	0.469	0.461	0.451	0.442	0.434	0.424	0.414	0.402	0.394	0.382	0.371	0.360	0.349	0.339	0.326	0.315	0.304	0.291	0.280	0.269	0.256	0.246	0.234	0.221	0.211	0.200	0.189	0.179	0.166	0.156	0.146	0.136	0.128	0.118	0.109	0.100	0.091	0.084	0.078	0.070	0.064	0.056	0.051	0.046	0.041	0.038	0.034	0.030	0.028	0.025	0.024	0.022	0.021	0.021	0.022	0.024	0.024	0.026	0.029	0.031	0.034	0.039	0.042	0.048	0.052	0.058	0.064	0.070	0.076	0.084	0.091	0.099	0.106	0.114	0.121	0.131	0.140	0.149	0.159	0.168	0.178	0.186	0.196	0.205	0.216	0.226	0.236	0.246	0.256	0.268	0.278	0.288	0.298	0.309	0.319	0.328	0.339	0.349	0.359	0.369	0.379	0.388	0.398	0.409	0.419	0.428	0.438	0.446	0.455	0.465	0.472	0.482	0.491	0.499	0.507	0.516	0.524	0.532	0.541	0.548	0.555	0.564	0.570	0.578	0.585	0.591	0.599	0.604	0.611	0.618	0.624	0.629	0.634	0.640	0.644	0.650	0.654	0.658	0.664	0.668	0.671	0.674	0.678	0.680	0.682	0.685	0.686	0.690	0.691	0.691	0.692	0.692	0.694	0.692	0.691	0.691	0.689	0.688	0.685	0.681	0.679	0.675	0.670	0.666	0.660	0.655	0.649	0.642	0.635	0.628	0.620	0.611	0.602	0.591	0.582	0.571	0.560	0.549	0.535	0.524	0.509	0.495	0.480	0.466	0.450	0.434	0.418	0.401	0.384	0.365	0.346	0.329	0.309	0.289	0.269	0.248	0.226	0.205	0.182	0.161	0.139	0.116	0.094	0.070	0.048	0.024	0.000	-0.024	-0.049	-0.074	-0.099	-0.121	-0.146	-0.171	-0.196	-0.221	-0.246	-0.271	-0.296	-0.321	-0.345	-0.370	-0.395	-0.419	-0.444	-0.468	-0.492	-0.515	-0.539	-0.562	-0.585	-0.609	-0.630	-0.652	-0.674	-0.695	-0.716	-0.738	-0.758	-0.778	-0.798	-0.816	-0.834	-0.852	-0.870	-0.888	-0.902	-0.919	-0.934	-0.949	-0.964	-0.976	-0.990	-1.002	-1.014	-1.025	-1.036	-1.046	-1.056	-1.065	-1.072	-1.080	-1.086	-1.092	-1.098	-1.102	-1.108	-1.111	-1.115	-1.118	-1.119	-1.120	-1.120	-1.121	-1.119	-1.119	-1.118	-1.115	-1.111	-1.109	-1.105	-1.101	-1.095	-1.090	-1.084	-1.079	-1.071	-1.065	-1.058	-1.049	-1.040	-1.031	-1.021	-1.011	-1.001	-0.991	-0.980	-0.969	-0.958	-0.945	-0.932	-0.920	-0.906	-0.892	-0.879	-0.864	-0.849	-0.832	-0.819	-0.802	-0.785	-0.768	-0.751	-0.732	-0.714	-0.695	-0.676	-0.656	-0.635	-0.615	-0.594	-0.572	-0.550	-0.528	-0.504	-0.480	-0.456	-0.431	-0.405	-0.380	-0.355	-0.328	-0.300	-0.274	-0.245	-0.216	-0.188	-0.159	-0.130	-0.100	-0.070	-0.040	-0.010	0.021	0.051	0.082	0.114	0.145	0.176	0.206	0.238	0.269	0.299	0.329	0.360	0.389	0.420	0.449	0.476	0.506	0.534	0.560	0.588	0.614	0.638	0.662	0.688	0.710	0.732	0.752	0.774	0.792	0.811	0.829	0.846	0.861	0.876	0.890	0.902	0.914	0.924	0.934	0.941	0.950	0.955	0.960	0.964	0.968	0.969	0.969	0.969	0.968	0.965	0.961	0.956	0.951	0.945	0.938	0.929	0.920	0.909	0.899	0.886	0.874	0.861	0.848	0.832	0.816	0.800	0.784	0.765	0.748	0.729	0.710	0.690	0.670	0.650	0.629	0.608	0.586	0.565	0.542	0.521	0.499	0.476	0.452	0.430	0.409	0.385	0.362	0.340	0.318	0.295	0.272	0.250	0.229	0.208	0.186	0.165	0.145	0.124	0.104	0.084	0.065	0.046	0.028	0.010	-0.009	-0.025	-0.041	-0.056	-0.072	-0.088	-0.102	-0.116	-0.131	-0.144	-0.156	-0.170	-0.180	-0.192	-0.202	-0.214	-0.225	-0.234	-0.244	-0.252	-0.261	-0.270	-0.278	-0.285	-0.292	-0.300	-0.306	-0.315	-0.321	-0.328	-0.335	-0.341	-0.346	-0.354	-0.359	-0.366	-0.372	-0.378	-0.385	-0.390	-0.396	-0.402	-0.410	-0.415	-0.421	-0.428	-0.435	-0.441	-0.448	-0.452	-0.460	-0.466	-0.471	-0.479	-0.485	-0.491	-0.498	-0.504	-0.509	-0.515	-0.520	-0.525	-0.531	-0.536	-0.541	-0.545	-0.549	-0.554	-0.556	-0.560	-0.564	-0.565	-0.566	-0.568	-0.569	-0.570	-0.570	-0.569	-0.569	-0.568	-0.565	-0.562	-0.559	-0.555	-0.551	-0.546	-0.541	-0.535	-0.529	-0.521	-0.512	-0.504	-0.496	-0.485	-0.476	-0.465	-0.454	-0.441	-0.429	-0.416	-0.402	-0.389	-0.374	-0.360	-0.345	-0.329	-0.314	-0.298	-0.281	-0.264	-0.246	-0.229	-0.212	-0.194	-0.176	-0.159	-0.141	-0.122	-0.105	-0.088	-0.070	-0.051	-0.034	-0.016	0.001	0.019	0.036	0.054	0.070	0.085	0.100	0.116	0.131	0.145	0.160	0.174	0.186	0.199	0.210	0.222	0.234	0.244	0.254	0.261	0.270	0.279	0.285	0.291	0.296	0.301	0.306	0.309	0.312	0.315	0.316	0.316	0.316	0.316	0.314	0.312	0.310	0.306	0.302	0.298	0.294	0.288	0.281	0.274	0.268	0.259	0.251	0.242	0.234	0.224	0.212	0.202	0.192	0.181	0.171	0.160	0.148	0.136	0.124	0.112	0.100	0.086	0.074	0.061	0.050	0.036	0.025	0.011	0.000	-0.012	-0.024	-0.038	-0.048	-0.059	-0.070	-0.082	-0.092	-0.102	-0.112	-0.122	-0.131	-0.140	-0.150	-0.159	-0.165	-0.172	-0.181	-0.188	-0.194	-0.199	-0.205	-0.209	-0.212	-0.218	-0.221	-0.225	-0.228	-0.230	-0.232	-0.234	-0.235	-0.236	-0.238	-0.238	-0.238	-0.238	-0.236	-0.236	-0.235	-0.234	-0.234	-0.232	-0.230	-0.230	-0.228	-0.228	-0.225	-0.225	-0.222	-0.221	-0.220	-0.219	-0.219	-0.218	-0.216	-0.215	-0.216	-0.216	-0.216	-0.216	-0.216	-0.218	-0.219	-0.220	-0.221	-0.224	-0.226	-0.229	-0.231	-0.234	-0.238	-0.241	-0.245	-0.249	-0.252	-0.256	-0.261	-0.264	-0.269	-0.274	-0.278	-0.282	-0.286	-0.291	-0.295	-0.300	-0.304	-0.309	-0.312	-0.315	-0.319	-0.322	-0.326	-0.328	-0.331	-0.332	-0.334	-0.335	-0.336	-0.336	-0.336	-0.336	-0.336	-0.334	-0.332	-0.330	-0.328	-0.324	-0.321	-0.318	-0.312	-0.308	-0.302	-0.296	-0.291	-0.284	-0.278	-0.270	-0.264	-0.256	-0.249	-0.240	-0.231	-0.224	-0.216	-0.206	-0.198	-0.190	-0.181	-0.171	-0.164	-0.155	-0.148	-0.140	-0.131	-0.125	-0.116	-0.110	-0.102	-0.096	-0.090	-0.085	-0.079	-0.076	-0.071	-0.068	-0.064	-0.060	-0.058	-0.055	-0.055	-0.054	-0.052	-0.052	-0.052	-0.052	-0.054	-0.055	-0.058	-0.059	-0.061	-0.065	-0.068	-0.070	-0.074	-0.078	-0.082	-0.086	-0.090	-0.095	-0.099	-0.104	-0.109	-0.114	-0.119	-0.122	-0.128	-0.131	-0.136	-0.141	-0.145	-0.150	-0.152	-0.158	-0.160	-0.164	-0.168	-0.171	-0.174	-0.176	-0.180	-0.181	-0.185	-0.188	-0.189	-0.191	-0.192	-0.195	-0.196	-0.198	-0.199	-0.200	-0.201	-0.202	-0.204	-0.206	-0.206	-0.208	-0.209	-0.210	-0.211	-0.212	-0.214	-0.216	-0.218	-0.219	-0.221	-0.224	-0.225	-0.228	-0.230	-0.232	-0.235	-0.239	-0.241	-0.245	-0.248	-0.251	-0.256	-0.259	-0.264	-0.268	-0.272	-0.276	-0.281	-0.285	-0.290	-0.296	-0.300	-0.306	-0.311	-0.316	-0.322	-0.329	-0.335	-0.340	-0.346	-0.354	-0.359	-0.365	-0.372	-0.379	-0.385	-0.392	-0.399	-0.406	-0.412	-0.419	-0.426	-0.434	-0.440	-0.446	-0.454	-0.461	-0.468	-0.475	-0.482	-0.489	-0.496	-0.504	-0.510	-0.518	-0.524	-0.529	-0.536	-0.542	-0.549	-0.555	-0.561	-0.566	-0.572	-0.578	-0.584	-0.589	-0.594	-0.599	-0.602	-0.608	-0.611	-0.616	-0.619	-0.622	-0.625	-0.629	-0.631	-0.632	-0.635	-0.636	-0.638	-0.638	-0.639	-0.639	-0.639	-0.639	-0.639	-0.638	-0.636	-0.634	-0.632	-0.631	-0.629	-0.625	-0.621	-0.619	-0.614	-0.610	-0.605	-0.601	-0.596	-0.591	-0.584	-0.579	-0.571	-0.566	-0.559	-0.551	-0.544	-0.536	-0.529	-0.520	-0.512	-0.502	-0.494	-0.484	-0.474	-0.465	-0.454	-0.444	-0.432	-0.421	-0.410	-0.399	-0.386	-0.374	-0.362	-0.349	-0.335	-0.322	-0.309	-0.295	-0.281	-0.266	-0.251	-0.238	-0.222	-0.206	-0.190	-0.175	-0.159	-0.141	-0.126	-0.109	-0.092	-0.075	-0.056	-0.040	-0.021	-0.005	0.014	0.031	0.049	0.068	0.086	0.104	0.121	0.140	0.158	0.175	0.194	0.210	0.228	0.245	0.262	0.279	0.295	0.312	0.328	0.344	0.358	0.374	0.388	0.401	0.415	0.429	0.441	0.454	0.465	0.475	0.485	0.495	0.504	0.512	0.520	0.528	0.534	0.539	0.544	0.549	0.552	0.555	0.558	0.559	0.559	0.559	0.559	0.556	0.555	0.550	0.548	0.542	0.538	0.531	0.524	0.516	0.510	0.501	0.491	0.482	0.471	0.461	0.450	0.438	0.425	0.412	0.399	0.385	0.370	0.356	0.341	0.326	0.311	0.296	0.281	0.265	0.249	0.234	0.218	0.201	0.186	0.170	0.154	0.138	0.121	0.106	0.091	0.076	0.061	0.046	0.031	0.018	0.004	-0.010	-0.024	-0.036	-0.048	-0.060	-0.072	-0.084	-0.094	-0.104	-0.114	-0.124	-0.134	-0.142	-0.150	-0.159	-0.166	-0.172	-0.180	-0.185	-0.191	-0.196	-0.201	-0.206	-0.210	-0.212	-0.218	-0.219	-0.222	-0.225	-0.226	-0.228	-0.229	-0.230	-0.230	-0.229	-0.230	-0.229	-0.228	-0.226	-0.225	-0.224	-0.221	-0.219	-0.215	-0.211	-0.209	-0.205	-0.200	-0.196	-0.190	-0.186	-0.181	-0.175	-0.168	-0.161	-0.155	-0.148	-0.140	-0.132	-0.124	-0.116	-0.108	-0.098	-0.088	-0.078	-0.068	-0.055	-0.044	-0.031	-0.020	-0.008	0.005	0.019	0.032	0.046	0.061	0.076	0.091	0.108	0.122	0.139	0.156	0.172	0.190	0.208	0.224	0.242	0.260	0.279	0.298	0.316	0.335	0.354	0.371	0.391	0.409	0.429	0.448	0.465	0.484	0.501	0.520	0.538	0.556	0.574	0.590	0.609	0.624	0.640	0.656	0.671	0.688	0.701	0.716	0.731	0.744	0.758	0.770	0.782	0.794	0.805	0.815	0.826	0.835	0.845	0.854	0.861	0.870	0.876	0.882	0.890	0.896	0.901	0.906	0.911	0.916	0.919	0.922	0.926	0.929	0.931	0.932	0.935	0.936	0.938	0.938	0.939	0.940	0.939	0.939	0.939	0.938	0.938	0.936	0.935	0.934	0.932	0.931	0.929	0.928	0.924	0.922	0.920	0.918	0.914	0.911	0.908	0.905	0.901	0.898	0.895	0.890	0.886	0.882	0.879	0.874	0.870	0.865	0.861	0.856	0.851	0.845	0.840	0.835	0.830	0.825	0.819	0.814	0.809	0.802	0.798	0.791	0.785	0.780	0.774	0.768	0.760	0.755	0.749	0.742	0.736	0.730	0.724	0.716	0.710	0.702	0.696	0.689	0.681	0.675	0.668	0.660	0.651	0.645	0.636	0.629	0.620	0.611	0.604	0.595	0.586	0.576	0.566	0.558	0.546	0.538	0.528	0.516	0.505	0.494	0.482	0.471	0.459	0.448	0.434	0.421	0.408	0.395	0.382	0.368	0.354	0.339	0.324	0.309	0.294	0.279	0.262	0.248	0.231	0.215	0.199	0.184	0.166	0.150	0.134	0.118	0.100	0.084	0.068	0.051	0.035	0.018	0.001	-0.015	-0.030	-0.046	-0.062	-0.076	-0.091	-0.106	-0.121	-0.135	-0.149	-0.164	-0.176	-0.189	-0.201	-0.212	-0.224	-0.236	-0.248	-0.258	-0.269	-0.279	-0.286	-0.296	-0.305	-0.312	-0.321	-0.328	-0.334	-0.341	-0.348	-0.352	-0.359	-0.362	-0.368	-0.371	-0.375	-0.378	-0.381	-0.384	-0.385	-0.386	-0.388	-0.388	-0.389	-0.389	-0.389	-0.389	-0.388	-0.386	-0.384	-0.382	-0.381	-0.379	-0.376	-0.372	-0.369	-0.365	-0.361	-0.358	-0.351	-0.348	-0.341	-0.336	-0.330	-0.324	-0.318	-0.311	-0.304	-0.298	-0.290	-0.282	-0.274	-0.266	-0.258	-0.249	-0.240	-0.231	-0.221	-0.211	-0.201	-0.192	-0.181	-0.170	-0.160	-0.149	-0.139	-0.126	-0.115	-0.104	-0.091	-0.080	-0.066	-0.055	-0.042	-0.030	-0.016	-0.004	0.009	0.022	0.035	0.049	0.062	0.075	0.090	0.102	0.116	0.130	0.144	0.158	0.171	0.185	0.199	0.212	0.226	0.240	0.254	0.268	0.282	0.296	0.310	0.325	0.338	0.351	0.365	0.379	0.392	0.406	0.419	0.432	0.446	0.459	0.472	0.485	0.498	0.511	0.524	0.538	0.550	0.562	0.575	0.588	0.600	0.612	0.625	0.636	0.649	0.661	0.672	0.684	0.695	0.708	0.719	0.729	0.741	0.752	0.762	0.774	0.784	0.794	0.805	0.815	0.825	0.835	0.842	0.852	0.862	0.870	0.879	0.888	0.895	0.902	0.911	0.918	0.925	0.931	0.936	0.944	0.949	0.952	0.958	0.962	0.966	0.969	0.971	0.974	0.975	0.976	0.978	0.978	0.978	0.976	0.975	0.972	0.971	0.968	0.964	0.960	0.955	0.951	0.945	0.939	0.932	0.926	0.919	0.911	0.902	0.894	0.886	0.876	0.868	0.859	0.848	0.838	0.829	0.818	0.808	0.798	0.786	0.776	0.765	0.755	0.745	0.736	0.726	0.716	0.706	0.699	0.689	0.681	0.674	0.666	0.659	0.652	0.646	0.641	0.636	0.631	0.628	0.624	0.621	0.618	0.616	0.616	0.614	0.614	0.614	0.615	0.618	0.619	0.621	0.625	0.628	0.631	0.635	0.640	0.644	0.649	0.655	0.660	0.666	0.671	0.678	0.684	0.690	0.695	0.701	0.708	0.714	0.719	0.725	0.731	0.736	0.740	0.744	0.749	0.752	0.756	0.759	0.760	0.762	0.765	0.766	0.766	0.768	0.765	0.765	0.764	0.761	0.759	0.755	0.752	0.748	0.742	0.738	0.731	0.725	0.719	0.712	0.705	0.696	0.689	0.679	0.671	0.661	0.652	0.644	0.634	0.624	0.614	0.604	0.595	0.584	0.574	0.565	0.556	0.546	0.538	0.529	0.520	0.511	0.504	0.496	0.489	0.481	0.475	0.469	0.462	0.459	0.454	0.450	0.445	0.442	0.439	0.438	0.435	0.434	0.434	0.432	0.432	0.434	0.435	0.436	0.438	0.440	0.442	0.446	0.450	0.452	0.456	0.461	0.465	0.470	0.475	0.479	0.485	0.490	0.495	0.500	0.506	0.512	0.518	0.522	0.529	0.534	0.540	0.545	0.551	0.556	0.562	0.568	0.572	0.578	0.581	0.588	0.592	0.596	0.601	0.605	0.610	0.614	0.618	0.621	0.625	0.629	0.632	0.635	0.639	0.642	0.645	0.649	0.651	0.654	0.656	0.659	0.660	0.662	0.665	0.666	0.669	0.670	0.672	0.674	0.676	0.676	0.679	0.679	0.681	0.682	0.684	0.685	0.686	0.688	0.688	0.689	0.690	0.690	0.691	0.692	0.694	0.695	0.695	0.698	0.699	0.700	0.702	0.704	0.706	0.708	0.710	0.712	0.715	0.718	0.721	0.724	0.728	0.732	0.736	0.741	0.746	0.751	0.758	0.762	0.769	0.776	0.782	0.790	0.798	0.806	0.814	0.822	0.831	0.840	0.850	0.860	0.869	0.879	0.890	0.901	0.911	0.922	0.932	0.944	0.956	0.966	0.978	0.989	1.000	1.010	1.021	1.032	1.042	1.054	1.064	1.074	1.084	1.092	1.102	1.111	1.121	1.130	1.139	1.146	1.152	1.161	1.168	1.172	1.180	1.185	1.190	1.195	1.200	1.204	1.208	1.211	1.215	1.218	1.220	1.222	1.222	1.224	1.226	1.228	1.228	1.228	1.228	1.228	1.228	1.228	1.226	1.226	1.225	1.224	1.224	1.221	1.220	1.220	1.218	1.216	1.215	1.214	1.212	1.211	1.210	1.209	1.206	1.205	1.205	1.204	1.201	1.201	1.200	1.199	1.199	1.198	1.198	1.196	1.196	1.195	1.195	1.194	1.194	1.194	1.192	1.194	1.192	1.192	1.192	1.192	1.192	1.191	1.191	1.192	1.191	1.191	1.190	1.190	1.190	1.189	1.189	1.188	1.188	1.185	1.185	1.185	1.182	1.181	1.179	1.178	1.175	1.174	1.172	1.169	1.166	1.164	1.161	1.158	1.154	1.151	1.148	1.144	1.139	1.135	1.131	1.126	1.121	1.116	1.111	1.106	1.100	1.094	1.089	1.082	1.078	1.071	1.065	1.058	1.051	1.045	1.038	1.032	1.025	1.018	1.012	1.005	0.999	0.991	0.985	0.979	0.972	0.966	0.960	0.952	0.946	0.940	0.935	0.929	0.924	0.919	0.914	0.908	0.902	0.898	0.894	0.890	0.886	0.882	0.878	0.874	0.871	0.869	0.865	0.862	0.861	0.858	0.856	0.855	0.852	0.851	0.850	0.849	0.848	0.848	0.846	0.846	0.846	0.845	0.845	0.846	0.846	0.846	0.848	0.848	0.849	0.850	0.850	0.850	0.852	0.854	0.855	0.856	0.858	0.859	0.860	0.862	0.865	0.865	0.868	0.871	0.872	0.874	0.876	0.878	0.880	0.882	0.884	0.886	0.889	0.891	0.894	0.895	0.899	0.900	0.902	0.905	0.906	0.910	0.912	0.914	0.918	0.919	0.920	0.922	0.925	0.928	0.930	0.932	0.934	0.936	0.938	0.940	0.942	0.944	0.945	0.948	0.949	0.950	0.951	0.952	0.955	0.956	0.956	0.958	0.959	0.959	0.961	0.961	0.962	0.962	0.964	0.962	0.964	0.964	0.965	0.965	0.966	0.965	0.965	0.966	0.965	0.966	0.968	0.966	0.968	0.968	0.968	0.969	0.970	0.970	0.971	0.972	0.974	0.976	0.979	0.980	0.982	0.985	0.988	0.991	0.995	0.999	1.002	1.008	1.011	1.016	1.022	1.028	1.035	1.041	1.048	1.055	1.062	1.069	1.078	1.085	1.094	1.104	1.112	1.121	1.130	1.140	1.151	1.160	1.170	1.180	1.189	1.200	1.209	1.220	1.229	1.239	1.248	1.258	1.266	1.276	1.284	1.291	1.300	1.308	1.314	1.320	1.326	1.332	1.338	1.341	1.345	1.349	1.351	1.352	1.354	1.356	1.356	1.355	1.355	1.352	1.350	1.348	1.344	1.340	1.335	1.329	1.324	1.318	1.311	1.302	1.295	1.288	1.278	1.269	1.260	1.250	1.239	1.229	1.219	1.208	1.196	1.185	1.172	1.161	1.149	1.136	1.124	1.112	1.100	1.088	1.075	1.062	1.050	1.039	1.025	1.014	1.002	0.989	0.978	0.966	0.955	0.944	0.931	0.920	0.910	0.900	0.888	0.878	0.868	0.856	0.846	0.836	0.828	0.818	0.808	0.799	0.789	0.781	0.771	0.764	0.755	0.746	0.738	0.730	0.722	0.715	0.708	0.701	0.694	0.686	0.680	0.674	0.666	0.660	0.654	0.648	0.644	0.638	0.632	0.628	0.622	0.619	0.614	0.611	0.606	0.604	0.601	0.598	0.595	0.592	0.591	0.589	0.588	0.586	0.585	0.584	0.584	0.582	0.582	0.581	0.582	0.582	0.582	0.582	0.584	0.585	0.585	0.586	0.588	0.588	0.589	0.589	0.590	0.591	0.592	0.594	0.594	0.594	0.596	0.596	0.595	0.596	0.596	0.596	0.596	0.595	0.595	0.594	0.592	0.591	0.590	0.588	0.586	0.584	0.582	0.580	0.576	0.574	0.571	0.568	0.565	0.560	0.558	0.554	0.551	0.546	0.542	0.539	0.535	0.531	0.528	0.524	0.520	0.515	0.511	0.507	0.504	0.501	0.498	0.495	0.491	0.489	0.486	0.484	0.481	0.480	0.479	0.476	0.475	0.474	0.474	0.472	0.472	0.474	0.474	0.475	0.476	0.476	0.479	0.480	0.482	0.485	0.488	0.490	0.494	0.496	0.500	0.505	0.509	0.511	0.516	0.521	0.526	0.531	0.538	0.541	0.548	0.552	0.558	0.564	0.570	0.576	0.582	0.588	0.595	0.600	0.608	0.614	0.620	0.628	0.634	0.640	0.648	0.654	0.661	0.668	0.675	0.681	0.689	0.698	0.704	0.711	0.719	0.726	0.735	0.741	0.750	0.758	0.765	0.775	0.782	0.791	0.800	0.810	0.819	0.829	0.839	0.849	0.859	0.870	0.881	0.891	0.902	0.915	0.928	0.939	0.951	0.965	0.978	0.991	1.006	1.020	1.035	1.049	1.065	1.080	1.095	1.110	1.128	1.142	1.159	1.175	1.191	1.209	1.226	1.241	1.259	1.276	1.292	1.310	1.326	1.342	1.359	1.375	1.391	1.406	1.422	1.438	1.452	1.468	1.482	1.496	1.510	1.522	1.534	1.546	1.558	1.569	1.580	1.590	1.599	1.608	1.615	1.622	1.630	1.635	1.641	1.646	1.649	1.652	1.655	1.658	1.659	1.658	1.659	1.658	1.656	1.654	1.651	1.648	1.644	1.639	1.635	1.629	1.622	1.616	1.609	1.601	1.594	1.585	1.576	1.568	1.558	1.549	1.538	1.529	1.518	1.508	1.496	1.488	1.476	1.465	1.455	1.444	1.434	1.422	1.412	1.401	1.391	1.382	1.371	1.362	1.352	1.344	1.336	1.328	1.320	1.312	1.305	1.299	1.294	1.288	1.282	1.278	1.275	1.270	1.268	1.266	1.264	1.262	1.261	1.261	1.260	1.261	1.264	1.266	1.269	1.271	1.275	1.278	1.284	1.289	1.295	1.300	1.308	1.314	1.321	1.329	1.338	1.346	1.355	1.365	1.375	1.385	1.395	1.405	1.416	1.426	1.438	1.450	1.461	1.471	1.484	1.496	1.508	1.520	1.531	1.542	1.555	1.566	1.579	1.590	1.601	1.614	1.625	1.636	1.646	1.659	1.669	1.679	1.690	1.701	1.710	1.720	1.730	1.739	1.749	1.758	1.766	1.775	1.784	1.792	1.801	1.809	1.818	1.825	1.832	1.840	1.848	1.855	1.862	1.868	1.875	1.882	1.890	1.896	1.902	1.910	1.916	1.924	1.930	1.938	1.944	1.950	1.956	1.964	1.971	1.978	1.985	1.992	1.998	2.005	2.013	2.021	2.029	2.035	2.042	2.051	2.059	2.066	2.074	2.082	2.091	2.099	2.106	2.115	2.122	2.131	2.139	2.149	2.156	2.165	2.174	2.181	2.190	2.198	2.206	2.215	2.224	2.231	2.239	2.248	2.255	2.262	2.269	2.276	2.284	2.290	2.298	2.304	2.310	2.316	2.321	2.326	2.332	2.338	2.342	2.346	2.350	2.354	2.358	2.360	2.364	2.366	2.368	2.370	2.371	2.372	2.374	2.374	2.374	2.374	2.374	2.372	2.371	2.371	2.368	2.366	2.364	2.361	2.358	2.355	2.351	2.348	2.344	2.340	2.335	2.331	2.326	2.320	2.316	2.311	2.306	2.299	2.294	2.289	2.282	2.278	2.271	2.265	2.259	2.252	2.246	2.240	2.235	2.229	2.222	2.216	2.211	2.205	2.199	2.194	2.188	2.182	2.176	2.171	2.165	2.160	2.152	2.148	2.142	2.138	2.131	2.126	2.121	2.116	2.110	2.104	2.099	2.092	2.088	2.081	2.075	2.070	2.064	2.058	2.051	2.046	2.039	2.033	2.025	2.019	2.013	2.005	1.999	1.990	1.984	1.978	1.969	1.961	1.955	1.946	1.939	1.931	1.922	1.915	1.908	1.900	1.892	1.885	1.876	1.869	1.862	1.855	1.849	1.842	1.835	1.830	1.824	1.819	1.812	1.808	1.804	1.800	1.795	1.791	1.789	1.788	1.784	1.782	1.782	1.781	1.781	1.781	1.784	1.785	1.788	1.791	1.792	1.798	1.801	1.806	1.811	1.818	1.825	1.831	1.839	1.846	1.855	1.864	1.874	1.884	1.894	1.904	1.915	1.926	1.938	1.950	1.962	1.975	1.989	2.002	2.015	2.030	2.042	2.058	2.072	2.088	2.104	2.119	2.135	2.151	2.168	2.184	2.200	2.218	2.234	2.251	2.270	2.288	2.305	2.322	2.341	2.360	2.378	2.396	2.415	2.434	2.452	2.472	2.490	2.510	2.530	2.549	2.568	2.586	2.605	2.624	2.644	2.661	2.680	2.698	2.718	2.735	2.751	2.770	2.788	2.804	2.820	2.836	2.851	2.866	2.881	2.895	2.908	2.921	2.934	2.946	2.958	2.968	2.978	2.986	2.995	3.004	3.010	3.016	3.021	3.026	3.031	3.034	3.036	3.038	3.040	3.040	3.039	3.038	3.036	3.034	3.031	3.028	3.022	3.018	3.011	3.006	2.999	2.990	2.984	2.975	2.966	2.956	2.946	2.935	2.925	2.914	2.902	2.891	2.878	2.865	2.852	2.840	2.825	2.812	2.799	2.785	2.770	2.756	2.741	2.728	2.712	2.698	2.682	2.668	2.651	2.638	2.621	2.608	2.591	2.578	2.561	2.546	2.531	2.516	2.502	2.488	2.472	2.458	2.441	2.426	2.412	2.398	2.384	2.369	2.354	2.340	2.326	2.312	2.299	2.284	2.271	2.258	2.244	2.230	2.218	2.204	2.191	2.179	2.165	2.151	2.139	2.128	2.115	2.101	2.089	2.078	2.065	2.052	2.040	2.027	2.015	2.002	1.991	1.979	1.968	1.955	1.942	1.930	1.919	1.906	1.895	1.882	1.871	1.859	1.848	1.835	1.822	1.811	1.800	1.788	1.776	1.765	1.754	1.742	1.731	1.720	1.709	1.700	1.689	1.678	1.669	1.659	1.649	1.640	1.630	1.621	1.614	1.605	1.598	100.000	5.000	2.000	1.000	6.000	0.000	0.000	0.000	0.000	0.000	0.000	0.000	0.000	0.000	0.000	0.000	0.000	0.000	2.141	2.124	2.106	2.090	2.074	2.059	2.045	2.031	2.018	2.005	1.994	1.982	1.974	1.964	1.955	1.948	1.940	1.934	1.928	1.922	1.918	1.914	1.911	1.909	1.908	1.906	1.905	1.904	1.905	1.906	1.908	1.909	1.911	1.914	1.918	1.921	1.925	1.929	1.934	1.939	1.944	1.949	1.955	1.961	1.968	1.975	1.981	1.988	1.995	2.002	2.010	2.018	2.025	2.033	2.041	2.049	2.058	2.066	2.074	2.082	2.090	2.100	2.109	2.118	2.125	2.134	2.142	2.151	2.160	2.168	2.176	2.184	2.191	2.200	2.209	2.215	2.222	2.231	2.239	2.245	2.252	2.259	2.265	2.271	2.278	2.284	2.289	2.295	2.300	2.305	2.309	2.314	2.316	2.321	2.325	2.328	2.330	2.332	2.335	2.338	2.339	2.340	2.341	2.342	2.344	2.344	2.345	2.344	2.345	2.344	2.344	2.342	2.342	2.340	2.340	2.339	2.338	2.336	2.335	2.332	2.332	2.330	2.329	2.328	2.326	2.325	2.325	2.322	2.322	2.322	2.321	2.321	2.322	2.322	2.322	2.324	2.325	2.326	2.328	2.330	2.331	2.334	2.338	2.341	2.345	2.348	2.352	2.358	2.362	2.368	2.374	2.379	2.386	2.392	2.399	2.405	2.414	2.421	2.429	2.438	2.445	2.454	2.461	2.470	2.480	2.489	2.498	2.506	2.515	2.524	2.534	2.542	2.550	2.560	2.569	2.578	2.586	2.594	2.602	2.611	2.619	2.626	2.634	2.642	2.649	2.656	2.662	2.670	2.676	2.684	2.690	2.696	2.702	2.708	2.715	2.720	2.726	2.732	2.738	2.744	2.750	2.756	2.762	2.769	2.775	2.781	2.789	2.796	2.804	2.811	2.819	2.828	2.836	2.845	2.854	2.864	2.875	2.885	2.898	2.909	2.921	2.935	2.948	2.960	2.975	2.989	3.005	3.021	3.036	3.054	3.071	3.088	3.106	3.125	3.144	3.161	3.181	3.201	3.220	3.241	3.260	3.280	3.300	3.321	3.341	3.362	3.381	3.402	3.422	3.442	3.461	3.481	3.499	3.518	3.535	3.552	3.570	3.586	3.602	3.618	3.632	3.646	3.660	3.672	3.685	3.695	3.706	3.716	3.725	3.734	3.741	3.748	3.754	3.759	3.764	3.768	3.771	3.772	3.775	3.775	3.776	3.776	3.776	3.774	3.772	3.771	3.769	3.765	3.761	3.758	3.754	3.749	3.745	3.740	3.734	3.729	3.724	3.719	3.714	3.708	3.702	3.698	3.692	3.688	3.682	3.679	3.674	3.669	3.666	3.662	3.660	3.656	3.654	3.652	3.651	3.650	3.649	3.650	3.649	3.650	3.650	3.652	3.655	3.658	3.660	3.665	3.669	3.672	3.679	3.684	3.689	3.696	3.702	3.710	3.716	3.725	3.734	3.741	3.750	3.760	3.769	3.779	3.788	3.798	3.808	3.818	3.828	3.838	3.848	3.856	3.866	3.876	3.885	3.895	3.904	3.912	3.921	3.929	3.936	3.944	3.951	3.958	3.964	3.970	3.975	3.979	3.982	3.986	3.990	3.992	3.994	3.994	3.995	3.995	3.994	3.992	3.990	3.988	3.984	3.980	3.975	3.970	3.964	3.959	3.951	3.944	3.935	3.929	3.919	3.910	3.900	3.890	3.880	3.869	3.858	3.846	3.835	3.824	3.812	3.799	3.786	3.775	3.762	3.750	3.738	3.724	3.712	3.700	3.688	3.676	3.662	3.651	3.640	3.629	3.618	3.606	3.594	3.584	3.574	3.564	3.554	3.544	3.535	3.526	3.518	3.510	3.501	3.494	3.486	3.479	3.474	3.468	3.460	3.455	3.450	3.444	3.440	3.436	3.431	3.428	3.424	3.420	3.418	3.414	3.411	3.409	3.406	3.404	3.402	3.401	3.400	3.398	3.396	3.395	3.395	3.394	3.392	3.391	3.391	3.390	3.390	3.390	3.390	3.389	3.389	3.388	3.388	3.386	3.386	3.386	3.385	3.385	3.384	3.384	3.381	3.381	3.380	3.379	3.378	3.376	3.375	3.374	3.371	3.370	3.369	3.365	3.364	3.362	3.359	3.358	3.356	3.354	3.350	3.349	3.346	3.345	3.341	3.339	3.338	3.334	3.332	3.331	3.328	3.326	3.325	3.324	3.322	3.320	3.319	3.319	3.318	3.318	3.318	3.318	3.319	3.319	3.320	3.321	3.322	3.325	3.328	3.329	3.332	3.336	3.339	3.344	3.348	3.352	3.358	3.362	3.368	3.372	3.380	3.386	3.392	3.400	3.406	3.412	3.420	3.428	3.435	3.444	3.451	3.460	3.469	3.475	3.484	3.492	3.501	3.509	3.518	3.526	3.534	3.542	3.550	3.559	3.566	3.574	3.581	3.589	3.596	3.604	3.610	3.618	3.624	3.631	3.638	3.644	3.650	3.656	3.662	3.669	3.674	3.680	3.685	3.690	3.695	3.700	3.705	3.710	3.715	3.719	3.724	3.729	3.732	3.738	3.741	3.746	3.750	3.754	3.758	3.761	3.766	3.770	3.775	3.779	3.784	3.788	3.792	3.798	3.801	3.806	3.812	3.818	3.822	3.828	3.834	3.839	3.844	3.851	3.858	3.862	3.870	3.876	3.884	3.890	3.898	3.906	3.914	3.920	3.929	3.938	3.946	3.954	3.962	3.972	3.982	3.991	4.000	4.011	4.020	4.031	4.041	4.052	4.061	4.072	4.084	4.094	4.106	4.118	4.128	4.139	4.151	4.161	4.174	4.185	4.195	4.206	4.218	4.229	4.239	4.250	4.260	4.271	4.281	4.290	4.301	4.310	4.319	4.328	4.336	4.344	4.351	4.359	4.366	4.371	4.379	4.385	4.389	4.392	4.399	4.401	4.404	4.406	4.409	4.410	4.411	4.411	4.410	4.409	4.408	4.405	4.401	4.399	4.394	4.390	4.384	4.378	4.371	4.365	4.356	4.348	4.339	4.330	4.319	4.309	4.298	4.285	4.274	4.260	4.246	4.234	4.219	4.204	4.188	4.172	4.158	4.140	4.122	4.106	4.089	4.070	4.052	4.035	4.016	3.998	3.979	3.959	3.940	3.920	3.901	3.881	3.862	3.842	3.822	3.802	3.784	3.764	3.744	3.725	3.705	3.688	3.669	3.649	3.631	3.612	3.595	3.576	3.559	3.542	3.525	3.509	3.492	3.476	3.460	3.445	3.430	3.416	3.401	3.388	3.374	3.360	3.348	3.336	3.324	3.312	3.300	3.289	3.279	3.268	3.258	3.249	3.239	3.230	3.221	3.212	3.205	3.196	3.189	3.181	3.175	3.168	3.161	3.154	3.148	3.141	3.136	3.130	3.125	3.119	3.112	3.109	3.104	3.099	3.094	3.089	3.084	3.079	3.075	3.070	3.066	3.061	3.058	3.054	3.049	3.045	3.041	3.038	3.034	3.030	3.026	3.022	3.020	3.016	3.012	3.010	3.006	3.002	3.001	2.998	2.995	2.991	2.990	2.988	2.985	2.982	2.982	2.980	2.978	2.978	2.976	2.975	2.974	2.974	2.972	2.972	2.972	2.974	2.974	2.975	2.975	2.978	2.979	2.981	2.982	2.984	2.988	2.990	2.992	2.996	2.999	3.004	3.006	3.010	3.015	3.019	3.024	3.029	3.034	3.039	3.044	3.049	3.054	3.060	3.065	3.071	3.076	3.082	3.089	3.094	3.099	3.105	3.110	3.116	3.121	3.126	3.131	3.136	3.141	3.146	3.150	3.155	3.159	3.162	3.166	3.170	3.172	3.175	3.178	3.180	3.181	3.182	3.184	3.185	3.186	3.185	3.185	3.185	3.184	3.182	3.180	3.178	3.176	3.174	3.170	3.166	3.161	3.158	3.152	3.148	3.142	3.138	3.131	3.126	3.120	3.114	3.108	3.100	3.094	3.086	3.080	3.071	3.064	3.058	3.050	3.042	3.035	3.028	3.021	3.014	3.008	3.001	2.994	2.989	2.982	2.978	2.972	2.966	2.962	2.958	2.954	2.951	2.949	2.946	2.944	2.944	2.942	2.942	2.944	2.944	2.945	2.948	2.950	2.954	2.958	2.962	2.966	2.974	2.980	2.986	2.994	3.001	3.010	3.018	3.028	3.036	3.048	3.058	3.068	3.079	3.091	3.101	3.114	3.126	3.138	3.150	3.162	3.174	3.188	3.199	3.210	3.222	3.234	3.246	3.256	3.266	3.278	3.288	3.298	3.306	3.315	3.322	3.330	3.338	3.344	3.349	3.354	3.359	3.361	3.365	3.368	3.369	3.370	3.370	3.369	3.368	3.365	3.362	3.360	3.356	3.351	3.345	3.340	3.334	3.326	3.319	3.310	3.301	3.294	3.284	3.275	3.265	3.254	3.244	3.234	3.222	3.211	3.200	3.189	3.179	3.168	3.156	3.145	3.135	3.125	3.115	3.105	3.096	3.086	3.078	3.069	3.061	3.055	3.048	3.040	3.035	3.030	3.025	3.021	3.018	3.014	3.011	3.010	3.009	3.009	3.008	3.009	3.010	3.012	3.015	3.018	3.021	3.026	3.030	3.036	3.042	3.049	3.055	3.064	3.071	3.079	3.089	3.098	3.106	3.118	3.128	3.138	3.148	3.159	3.170	3.181	3.192	3.205	3.216	3.228	3.240	3.251	3.262	3.274	3.285	3.298	3.309	3.320	3.331	3.341	3.352	3.362	3.372	3.381	3.391	3.400	3.409	3.416	3.425	3.432	3.440	3.445	3.451	3.458	3.462	3.466	3.471	3.475	3.479	3.481	3.484	3.485	3.486	3.486	3.488	3.486	3.486	3.485	3.482	3.481	3.479	3.476	3.471	3.468	3.464	3.459	3.452	3.448	3.441	3.435	3.429	3.422	3.415	3.406	3.400	3.391	3.384	3.375	3.366	3.356	3.349	3.340	3.330	3.321	3.311	3.302	3.292	3.282	3.274	3.265	3.255	3.246	3.236	3.228	3.218	3.208	3.200	3.190	3.181	3.174	3.164	3.155	3.148	3.139	3.130	3.122	3.114	3.106	3.098	3.090	3.081	3.074	3.065	3.058	3.050	3.041	3.034	3.025	3.016	3.009	3.000	2.991	2.984	2.974	2.965	2.955	2.945	2.935	2.926	2.916	2.906	2.895	2.884	2.872	2.861	2.850	2.838	2.826	2.812	2.799	2.786	2.774	2.760	2.746	2.732	2.718	2.704	2.689	2.674	2.659	2.642	2.629	2.612	2.598	2.582	2.566	2.550	2.535	2.520	2.505	2.489	2.474	2.458	2.444	2.428	2.414	2.399	2.384	2.370	2.356	2.342	2.329	2.316	2.302	2.290	2.278	2.265	2.252	2.241	2.230	2.219	2.209	2.198	2.188	2.179	2.168	2.159	2.150	2.141	2.132	2.125	2.118	2.109	2.102	2.095	2.088	2.081	2.075	2.070	2.064	2.058	2.051	2.046	2.041	2.036	2.031	2.026	2.022	2.018	2.014	2.009	2.006	2.002	1.998	1.995	1.991	1.988	1.985	1.981	1.979	1.976	1.974	1.971	1.969	1.966	1.964	1.961	1.960	1.956	1.955	1.954	1.951	1.949	1.946	1.945	1.944	1.941	1.939	1.936	1.934	1.931	1.929	1.925	1.922	1.919	1.915	1.911	1.908	1.902	1.898	1.892	1.888	1.881	1.875	1.866	1.859	1.851	1.842	1.834	1.824	1.815	1.804	1.791	1.780	1.768	1.755	1.741	1.726	1.711	1.696	1.681	1.665	1.648	1.631	1.614	1.595	1.578	1.558	1.539	1.519	1.500	1.480	1.460	1.439	1.420	1.400	1.379	1.360	1.339	1.320	1.300	1.280	1.260	1.242	1.224	1.206	1.189	1.171	1.155	1.139	1.122	1.108	1.094	1.080	1.066	1.056	1.044	1.032	1.024	1.015	1.006	0.999	0.991	0.986	0.980	0.976	0.972	0.970	0.968	0.965	0.965	0.965	0.965	0.966	0.968	0.970	0.974	0.976	0.981	0.985	0.990	0.995	1.000	1.005	1.011	1.018	1.024	1.030	1.038	1.044	1.051	1.058	1.064	1.071	1.079	1.085	1.092	1.098	1.105	1.111	1.118	1.125	1.130	1.136	1.142	1.148	1.152	1.158	1.162	1.168	1.172	1.176	1.181	1.185	1.189	1.194	1.198	1.200	1.204	1.206	1.210	1.214	1.216	1.219	1.224	1.226	1.229	1.234	1.236	1.240	1.244	1.246	1.250	1.254	1.259	1.264	1.269	1.272	1.278	1.284	1.289	1.296	1.301	1.309	1.316	1.324	1.330	1.339	1.348	1.355	1.365	1.375	1.385	1.395	1.406	1.419	1.430	1.444	1.456	1.470	1.484	1.498	1.511	1.528	1.544	1.559	1.576	1.592	1.610	1.628	1.646	1.665	1.684	1.702	1.722	1.741	1.761	1.781	1.801	1.822	1.842	1.864	1.884	1.905	1.926	1.946	1.968	1.988	2.007	2.027	2.047	2.069	2.088	2.106	2.126	2.144	2.161	2.179	2.196	2.214	2.230	2.244	2.260	2.274	2.288	2.300	2.312	2.325	2.335	2.346	2.355	2.365	2.374	2.381	2.388	2.395	2.400	2.404	2.409	2.412	2.418	2.419	2.421	2.424	2.425	2.425	2.426	2.425	2.425	2.424	2.424	2.424	2.421	2.420	2.419	2.418	2.415	2.414	2.411	2.410	2.408	2.406	2.405	2.404	2.404	2.402	2.402	2.401	2.401	2.402	2.402	2.404	2.405	2.408	2.409	2.412	2.414	2.418	2.421	2.425	2.430	2.435	2.440	2.445	2.451	2.458	2.464	2.470	2.478	2.484	2.491	2.500	2.508	2.515	2.524	2.531	2.541	2.549	2.558	2.568	2.575	2.584	2.594	2.602	2.611	2.620	2.629	2.638	2.646	2.655	2.662	2.671	2.680	2.688	2.695	2.704	2.710	2.719	2.725	2.732	2.739	2.746	2.752	2.759	2.765	2.770	2.776	2.781	2.785	2.790	2.795	2.799	2.802	2.808	2.810	2.814	2.816	2.819	2.821	2.824	2.825	2.826	2.829	2.829	2.830	2.830	2.830	2.830	2.830	2.830	2.828	2.826	2.825	2.824	2.822	2.821	2.818	2.815	2.812	2.810	2.806	2.802	2.798	2.794	2.790	2.786	2.782	2.776	2.772	2.768	2.762	2.759	2.754	2.748	2.742	2.738	2.731	2.728	2.721	2.716	2.711	2.706	2.701	2.695	2.691	2.685	2.681	2.676	2.671	2.666	2.662	2.656	2.652	2.649	2.644	2.640	2.636	2.631	2.628	2.624	2.620	2.616	2.612	2.609	2.604	2.601	2.598	2.594	2.590	2.586	2.581	2.579	2.574	2.569	2.566	2.561	2.556	2.552	2.548	2.542	2.538	2.532	2.528	2.521	2.516	2.509	2.504	2.496	2.490	2.482	2.476	2.469	2.461	2.452	2.445	2.436	2.426	2.418	2.409	2.399	2.390	2.380	2.370	2.359	2.349	2.338	2.326	2.316	2.305	2.292	2.281	2.270	2.259	2.246	2.235	2.222	2.210	2.199	2.186	2.174	2.162	2.150	2.138	2.126	2.114	2.102	2.090	2.078	2.066	2.055	2.042	2.033	2.021	2.010	1.999	1.989	1.978	1.966	1.956	1.946	1.936	1.926	1.916	1.906	1.896	1.888	1.878	1.868	1.858	1.850	1.840	1.831	1.821	1.812	1.804	1.794	1.785	1.775	1.765	1.758	1.748	1.738	1.728	1.718	1.708	1.698	1.688	1.678	1.668	1.656	1.645	1.634	1.622	1.611	1.600	1.588	1.576	1.564	1.550	1.536	1.524	1.510	1.498	1.482	1.469	1.455	1.440	1.425	1.410	1.394	1.379	1.362	1.346	1.330	1.314	1.296	1.280	1.262	1.245	1.228	1.209	1.191	1.172	1.154	1.138	1.119	1.100	1.080	1.061	1.042	1.024	1.005	0.986	0.966	0.946	0.928	0.909	0.890	0.870	0.851	0.832	0.812	0.794	0.774	0.756	0.738	0.719	0.701	0.682	0.664	0.646	0.630	0.612	0.596	0.579	0.562	0.546	0.530	0.515	0.500	0.485	0.470	0.455	0.442	0.428	0.415	0.402	0.389	0.376	0.365	0.354	0.342	0.331	0.320	0.311	0.300	0.290	0.281	0.272	0.262	0.254	0.245	0.236	0.229	0.221	0.214	0.205	0.198	0.190	0.182	0.175	0.168	0.161	0.154	0.146	0.139	0.132	0.125	0.118	0.110	0.102	0.094	0.086	0.079	0.071	0.062	0.055	0.048	0.038	0.030	0.021	0.012	0.004	-0.005	-0.014	-0.024	-0.032	-0.042	-0.051	-0.060	-0.069	-0.079	-0.089	-0.098	-0.108	-0.116	-0.126	-0.135	-0.145	-0.154	-0.162	-0.171	-0.180	-0.189	-0.196	-0.205	-0.214	-0.220	-0.228	-0.236	-0.242	-0.249	-0.255	-0.261	-0.268	-0.272	-0.278	-0.282	-0.286	-0.290	-0.294	-0.296	-0.300	-0.301	-0.305	-0.306	-0.308	-0.308	-0.308	-0.306	-0.308	-0.306	-0.304	-0.302	-0.300	-0.298	-0.294	-0.290	-0.286	-0.281	-0.276	-0.271	-0.265	-0.260	-0.252	-0.245	-0.238	-0.230	-0.221	-0.212	-0.204	-0.194	-0.184	-0.174	-0.164	-0.154	-0.141	-0.130	-0.118	-0.106	-0.094	-0.082	-0.069	-0.056	-0.042	-0.029	-0.016	-0.002	0.011	0.026	0.040	0.054	0.069	0.082	0.098	0.111	0.126	0.140	0.155	0.170	0.185	0.199	0.212	0.228	0.241	0.256	0.269	0.282	0.296	0.310	0.324	0.338	0.351	0.364	0.376	0.390	0.402	0.414	0.426	0.440	0.451	0.464	0.474	0.486	0.498	0.509	0.519	0.531	0.541	0.552	0.562	0.574	0.584	0.592	0.602	0.612	0.621	0.632	0.640	0.650	0.659	0.668	0.676	0.685	0.694	0.702	0.710	0.719	0.726	0.734	0.741	0.749	0.756	0.764	0.770	0.778	0.785	0.791	0.799	0.804	0.811	0.818	0.824	0.830	0.835	0.842	0.848	0.854	0.859	0.866	0.871	0.878	0.882	0.889	0.895	0.900	0.905	0.911	0.918	0.922	0.930	0.935	0.940	0.948	0.954	0.960	0.966	0.971	0.978	0.985	0.991	0.999	1.005	1.011	1.018	1.025	1.032	1.039	1.046	1.052	1.060	1.066	1.074	1.081	1.088	1.094	1.101	1.109	1.114	1.120	1.126	1.132	1.139	1.144	1.150	1.155	1.160	1.165	1.169	1.174	1.178	1.181	1.184	1.188	1.189	1.191	1.192	1.194	1.195	1.195	1.195	1.195	1.194	1.192	1.190	1.189	1.186	1.182	1.179	1.176	1.172	1.168	1.162	1.158	1.152	1.146	1.140	1.135	1.129	1.122	1.115	1.109	1.102	1.095	1.088	1.081	1.074	1.068	1.060	1.054	1.048	1.040	1.034	1.028	1.021	1.016	1.010	1.006	1.000	0.996	0.991	0.988	0.984	0.981	0.979	0.976	0.975	0.974	0.972	0.971	0.972	0.972	0.974	0.974	0.976	0.979	0.981	0.984	0.989	0.992	0.996	1.001	1.008	1.012	1.018	1.025	1.031	1.038	1.045	1.052	1.060	1.069	1.076	1.085	1.095	1.102	1.112	1.121	1.130	1.139	1.148	1.156	1.165	1.174	1.182	1.191	1.200	1.208	1.216	1.224	1.231	1.239	1.246	1.254	1.260	1.265	1.272	1.278	1.282	1.286	1.291	1.296	1.299	1.302	1.306	1.309	1.310	1.312	1.312	1.315	1.315	1.315	1.315	1.315	1.315	1.314	1.312	1.311	1.309	1.308	1.305	1.302	1.301	1.299	1.298	1.295	1.292	1.291	1.290	1.288	1.286	1.285	1.284	1.282	1.282	1.282	1.284	1.284	1.285	1.286	1.288	1.290	1.294	1.296	1.301	1.305	1.311	1.316	1.322	1.330	1.338	1.345	1.354	1.364	1.372	1.384	1.394	1.405	1.418	1.429	1.442	1.456	1.469	1.482	1.498	1.511	1.526	1.541	1.556	1.572	1.588	1.604	1.620	1.636	1.651	1.668	1.684	1.699	1.714	1.729	1.744	1.759	1.772	1.786	1.801	1.814	1.828	1.840	1.852	1.864	1.874	1.885	1.895	1.905	1.915	1.922	1.931	1.938	1.945	1.950	1.958	1.962	1.965	1.970	1.972	1.975	1.978	1.980	1.980	1.980	1.981	1.980	1.978	1.976	1.974	1.970	1.966	1.962	1.958	1.952	1.948	1.941	1.936	1.929	1.921	1.914	1.908	1.899	1.890	1.881	1.872	1.864	1.855	1.845	1.836	1.825	1.816	1.805	1.795	1.786	1.776	1.765	1.755	1.745	1.736	1.726	1.718	1.708	1.699	1.690	1.681	1.674	1.665	1.658	1.650	1.644	1.636	1.631	1.625	1.621	1.615	1.611	1.608	1.605	1.604	1.601	1.600	1.598	1.598	1.598	1.599	1.600	1.601	1.604	1.608	1.611	1.615	1.620	1.624	1.630	1.635	1.641	1.648	1.655	1.662	1.670	1.678	1.685	1.694	1.702	1.712	1.720	1.729	1.739	1.748	1.758	1.765	1.775	1.784	1.792	1.801	1.809	1.818	1.825	1.834	1.840	1.848	1.854	1.860	1.866	1.872	1.878	1.881	1.886	1.889	1.891	1.895	1.896	1.899	1.899	1.899	1.899	1.899	1.898	1.895	1.894	1.891	1.886	1.882	1.879	1.874	1.869	1.864	1.856	1.850	1.842	1.836	1.829	1.820	1.811	1.802	1.794	1.784	1.774	1.765	1.755	1.745	1.735	1.724	1.714	1.704	1.695	1.685	1.674	1.664	1.654	1.644	1.634	1.625	1.615	1.606	1.596	1.589	1.579	1.571	1.562	1.555	1.546	1.539	1.531	1.524	1.516	1.510	1.504	1.496	1.490	1.485	1.479	1.472	1.466	1.461	1.455	1.450	1.444	1.439	1.434	1.428	1.421	1.416	1.411	1.405	1.400	1.394	1.388	1.381	1.375	1.369	1.361	1.355	1.348	1.340	1.332	1.324	1.316	1.308	1.299	1.289	1.280	1.270	1.260	1.251	1.240	1.229	1.218	1.206	1.195	1.182	1.171	1.159	1.146	1.134	1.121	1.108	1.094	1.081	1.068	1.054	1.041	1.026	1.012	1.000	0.985	0.972	0.958	0.945	0.932	0.919	0.905	0.892	0.879	0.866	0.855	0.842	0.830	0.820	0.808	0.798	0.788	0.778	0.768	0.758	0.749	0.740	0.731	0.725	0.716	0.710	0.705	0.699	0.694	0.689	0.685	0.682	0.679	0.676	0.675	0.675	0.675	0.675	0.675	0.678	0.679	0.681	0.685	0.689	0.694	0.699	0.704	0.711	0.718	0.724	0.732	0.740	0.749	0.758	0.766	0.776	0.785	0.796	0.806	0.818	0.828	0.839	0.851	0.861	0.872	0.885	0.895	0.905	0.918	0.928	0.939	0.948	0.958	0.969	0.978	0.986	0.995	1.002	1.009	1.015	1.022	1.028	1.032	1.038	1.040	1.042	1.044	1.046	1.046	1.046	1.045	1.044	1.041	1.038	1.034	1.029	1.024	1.018	1.010	1.002	0.994	0.984	0.976	0.965	0.954	0.942	0.931	0.919	0.906	0.892	0.880	0.865	0.852	0.838	0.824	0.809	0.794	0.779	0.764	0.750	0.735	0.720	0.706	0.692	0.678	0.664	0.651	0.639	0.625	0.612	0.601	0.591	0.580	0.570	0.560	0.551	0.542	0.535	0.529	0.522	0.518	0.512	0.509	0.505	0.504	0.502	0.501	0.501	0.502	0.504	0.506	0.511	0.515	0.520	0.526	0.532	0.541	0.549	0.559	0.568	0.579	0.590	0.604	0.615	0.629	0.644	0.659	0.674	0.690	0.705	0.722	0.740	0.758	0.776	0.795	0.814	0.832	0.851	0.871	0.891	0.911	0.932	0.951	0.972	0.992	1.012	1.032	1.054	1.074	1.092	1.114	1.134	1.154	1.174	1.192	1.212	1.231	1.249	1.269	1.286	1.305	1.322	1.341	1.359	1.376	1.394	1.411	1.429	1.445	1.462	1.480	1.496	1.512	1.529	1.546	1.562	1.580	1.596	1.614	1.630	1.649	1.665	1.684	1.700	1.719	1.738	1.755	1.774	1.794	1.814	1.832	1.854	1.874	1.895	1.918	1.938	1.960	1.984	2.006	2.029	2.052	2.078	2.102	2.128	2.151	2.178	2.204	2.230	2.256	2.284	2.310	2.339	2.365	2.394	2.421	2.450	2.479	2.506	2.536	2.565	2.594	2.622	2.652	2.681	2.709	2.738	2.766	2.795	2.824	2.851	2.880	2.908	2.935	2.962	2.990	3.016	3.042	3.069	3.094	3.119	3.144	3.168	3.191	3.215	3.238	3.260	3.281	3.302	3.322	3.342	3.362	3.381	3.399	3.416	3.434	3.450	3.466	3.481	3.496	3.510	3.524	3.536	3.549	3.560	3.570	3.581	3.590	3.600	3.609	3.616	3.624	3.631	3.636	3.642	3.648	3.652	3.656	3.660	3.664	3.666	3.668	3.670	3.671	3.672	3.674	3.674	3.674	3.672	3.672	3.670	3.669	3.668	3.665	3.662	3.660	3.658	3.652	3.650	3.646	3.642	3.639	3.634	3.629	3.625	3.620	3.614	3.609	3.604	3.598	3.591	3.586	3.580	3.572	3.566	3.560	3.552	3.546	3.539	3.531	3.524	3.518	3.509	3.500	3.492	3.485	3.478	3.469	3.460	3.451	3.441	3.432	3.424	3.414	3.405	3.394	3.385	3.374	3.364	3.352	3.341	3.331	3.320	3.308	3.296	3.285	3.272	3.259	3.246	3.234	3.221	3.209	3.195	3.180	3.166	3.152	3.138	3.122	3.108	3.092	3.076	3.061	3.045	3.029	3.012	2.995	2.978	2.960	2.942	2.925	2.906	2.889	2.869	2.851	2.832	2.812	2.794	2.774	2.754	2.734	2.714	2.695	2.672	2.652	2.632	2.611	2.591	2.570	2.550	2.529	2.508	2.488	2.468	2.446	2.426	2.406	2.385	2.366	2.346	2.326	2.306	2.288	2.269	2.250	2.232	2.215	2.198	2.181	2.162	2.146	2.132	2.116	2.101	2.088	2.074	2.060	2.047	2.035	2.024	2.013	2.002	1.992	1.984	1.975	1.966	1.959	1.951	1.945	1.940	1.934	1.930	1.926	1.921	1.919	1.916	1.914	1.912	1.911	1.911	1.911	1.911	1.912	1.912	1.915	1.915	1.918	1.920	1.922	1.925	1.928	1.930	1.932	1.938	1.940	1.944	1.948	1.950	1.954	1.958	1.961	1.964	1.968	1.971	1.974	1.976	1.978	1.980	1.982	1.985	1.986	1.988	1.990	1.990	1.991	1.991	1.991	1.991	1.990	1.990	1.989	1.988	1.985	1.984	1.981	1.979	1.978	1.974	1.970	1.968	1.964	1.959	1.955	1.950	1.946	1.941	1.936	1.931	1.926	1.920	1.915	1.910	1.902	1.898	1.890	1.885	1.878	1.872	1.865	1.859	1.851	1.846	1.839	1.831	1.825	1.819	1.812	1.805	1.798	1.791	1.785	1.779	1.772	1.766	1.760	1.754	1.748	1.740	1.734	1.729	1.722	1.718	1.712	1.708	1.701	1.698	1.692	1.689	1.684	1.680	1.676	1.671	1.669	1.665	1.662	1.659	1.658	1.655	1.654	1.652	1.650	1.649	1.648	1.648	1.648	1.646	1.646	1.648	1.648	1.648	1.650	1.651	1.652	1.654	1.655	1.656	1.658	1.659	1.662	1.664	1.666	1.668	1.670	1.672	1.674	1.676	1.679	1.680	1.682	1.685	1.686	1.689	1.690	1.691	1.694	1.694	1.696	1.696	1.699	1.700	1.700	1.700	1.702	1.702	1.704	1.704	1.704	1.705	1.706	1.706	1.708	1.708	1.708	1.710	1.710	1.710	1.712	1.712	1.715	1.716	1.716	1.719	1.721	1.722	1.725	1.729	1.730	1.732	1.736	1.740	1.744	1.748	1.751	1.755	1.760	1.765	1.769	1.775	1.779	1.785	1.790	1.796	1.802	1.808	1.814	1.820	1.825	1.831	1.838	1.844	1.849	1.855	1.861	1.866	1.872	1.878	1.884	1.889	1.894	1.899	1.902	1.908	1.911	1.915	1.919	1.921	1.924	1.925	1.929	1.930	1.930	1.931	1.932	1.932	1.931	1.931	1.930	1.929	1.926	1.925	1.922	1.920	1.918	1.914	1.909	1.906	1.901	1.898	1.892	1.888	1.882	1.878	1.871	1.866	1.861	1.854	1.849	1.842	1.836	1.830	1.825	1.818	1.811	1.805	1.799	1.792	1.786	1.780	1.775	1.768	1.762	1.758	1.751	1.746	1.741	1.735	1.730	1.726	1.720	1.716	1.711	1.708	1.702	1.699	1.695	1.691	1.688	1.684	1.679	1.676	1.672	1.670	1.666	1.664	1.660	1.656	1.654	1.651	1.648	1.645	1.642	1.640	1.636	1.634	1.630	1.628	1.624	1.620	1.618	1.614	1.610	1.606	1.602	1.599	1.594	1.589	1.584	1.580	1.574	1.569	1.564	1.558	1.552	1.545	1.539	1.532	1.525	1.518	1.509	1.502	1.494	1.485	1.476	1.468	1.456	1.446	1.436	1.426	1.415	1.404	1.392	1.380	1.369	1.355	1.341	1.329	1.315	1.300	1.286	1.271	1.256	1.240	1.225	1.209	1.192	1.175	1.158	1.141	1.122	1.104	1.086	1.068	1.049	1.030	1.011	0.991	0.971	0.952	0.932	0.912	0.892	0.874	0.854	0.834	0.814	0.794	0.775	0.755	0.736	0.716	0.698	0.679	0.660	0.641	0.625	0.608	0.589	0.572	0.556	0.541	0.525	0.511	0.498	0.482	0.470	0.456	0.445	0.434	0.422	0.414	0.404	0.395	0.388	0.379	0.372	0.368	0.361	0.358	0.354	0.350	0.349	0.346	0.345	0.344	0.345	0.346	0.348	0.349	0.351	0.355	0.359	0.362	0.368	0.372	0.380	0.385	0.392	0.400	0.408	0.415	0.424	0.432	0.441	0.450	0.460	0.469	0.479	0.489	0.500	0.510	0.519	0.530	0.541	0.550	0.560	0.571	0.581	0.592	0.601	0.611	0.621	0.631	0.641	0.650	0.660	0.669	0.678	0.686	0.695	0.704	0.711	0.719	0.726	0.732	0.740	0.748	0.754	0.759	0.766	0.771	0.776	0.782	0.788	0.792	0.798	0.802	0.806	0.811	0.816	0.820	0.825	0.828	0.832	0.836	0.840	0.846	0.850	0.855	0.859	0.864	0.870	0.874	0.880	0.886	0.892	0.900	0.906	0.914	0.921	0.929	0.938	0.946	0.956	0.965	0.975	0.986	0.998	1.009	1.021	1.034	1.048	1.060	1.075	1.089	1.104	1.119	1.135	1.151	1.168	1.185	1.201	1.219	1.236	1.254	1.271	1.290	1.308	1.328	1.345	1.364	1.381	1.400	1.419	1.435	1.452	1.470	1.488	1.505	1.521	1.538	1.552	1.566	1.581	1.595	1.609	1.620	1.632	1.644	1.654	1.664	1.672	1.680	1.688	1.692	1.699	1.704	1.706	1.710	1.711	1.711	1.712	1.711	1.709	1.708	1.704	1.700	1.695	1.689	1.682	1.676	1.668	1.660	1.651	1.642	1.631	1.622	1.611	1.599	1.589	1.576	1.565	1.552	1.541	1.529	1.516	1.504	1.491	1.480	1.468	1.456	1.444	1.432	1.422	1.412	1.402	1.394	1.384	1.376	1.368	1.362	1.355	1.350	1.345	1.340	1.335	1.332	1.330	1.330	1.330	1.329	1.330	1.331	1.334	1.338	1.341	1.346	1.351	1.359	1.365	1.372	1.380	1.390	1.399	1.410	1.421	1.432	1.445	1.456	1.470	1.482	1.498	1.511	1.525	1.540	1.556	1.571	1.586	1.601	1.618	1.634	1.650	1.666	1.682	1.698	1.714	1.730	1.746	1.761	1.778	1.792	1.808	1.822	1.838	1.852	1.868	1.881	1.895	1.909	1.921	1.934	1.946	1.958	1.969	1.981	1.990	2.001	2.011	2.021	2.030	2.038	2.046	2.054	2.059	2.066	2.071	2.078	2.082	2.086	2.090	2.094	2.095	2.098	2.100	2.101	2.101	2.101	2.102	2.100	2.100	2.099	2.096	2.094	2.090	2.088	2.084	2.080	2.075	2.070	2.065	2.060	2.054	2.047	2.042	2.035	2.029	2.022	2.015	2.009	2.001	1.995	1.986	1.980	1.972	1.966	1.959	1.952	1.946	1.940	1.935	1.928	1.922	1.918	1.914	1.909	1.905	1.901	1.899	1.895	1.894	1.892	1.891	1.890	1.890	1.890	1.891	1.892	1.894	1.898	1.900	1.902	1.906	1.910	1.915	1.919	1.925	1.930	1.936	1.942	1.948	1.955	1.961	1.969	1.975	1.982	1.989	1.998	2.002	2.010	2.018	2.022	2.030	2.035	2.041	2.046	2.051	2.056	2.060	2.064	2.068	2.070	2.072	2.074	2.076	2.076	2.076	2.075	2.075	2.074	2.071	2.069	2.065	2.061	2.058	2.052	2.046	2.042	2.036	2.029	2.022	2.015	2.007	2.000	1.991	1.984	1.976	1.968	1.959	1.951	1.942	1.935	1.926	1.919	1.911	1.905	1.896	1.891	1.884	1.879	1.874	1.869	1.864	1.861	1.859	1.855	1.854	1.852	1.852	1.852	1.854	1.856	1.858	1.861	1.865	1.870	1.876	1.882	1.889	1.898	1.906	1.915	1.925	1.935	1.946	1.958	1.971	1.985	1.998	2.011	2.026	2.040	2.058	2.072	2.088	2.105	2.121	2.139	2.155	2.172	2.190	2.208	2.225	2.241	2.259	2.276	2.294	2.310	2.326	2.342	2.359	2.375	2.390	2.404	2.419	2.434	2.448	2.460	2.472	2.484	2.495	2.506	2.516	2.526	2.535	2.542	2.550	2.558	2.562	2.568	2.572	2.578	2.580	2.582	2.585	2.585	2.588	2.586	2.586	2.585	2.582	2.581	2.579	2.574	2.571	2.566	2.562	2.556	2.551	2.545	2.540	2.532	2.526	2.519	2.512	2.505	2.498	2.490	2.481	2.474	2.466	2.459	2.450	2.444	2.435	2.428	2.421	2.412	2.406	2.399	2.391	2.385	2.379	2.372	2.368	2.361	2.358	2.351	2.346	2.342	2.339	2.335	2.331	2.328	2.326	2.322	2.320	2.319	2.316	2.315	2.312	2.311	2.311	2.310	2.310	2.309	2.309	2.308	2.308	2.308	2.308	2.308	2.308	2.308	2.308	2.308	2.309	2.309	2.309	2.308	2.308	2.308	2.306	2.306	2.306	2.305	2.304	2.302	2.302	2.300	2.299	2.298	2.296	2.294	2.291	2.290	2.288	2.285	2.282	2.280	2.278	2.275	2.272	2.269	2.266	2.264	2.262	2.259	2.258	2.254	2.252	2.250	2.248	2.248	2.245	2.244	2.242	2.242	2.241	2.240	2.241	2.240	2.241	2.242	2.244	2.245	2.248	2.249	2.252	2.255	2.259	2.262	2.266	2.270	2.275	2.279	2.285	2.290	2.295	2.301	2.308	2.314	2.320	2.326	2.334	2.341	2.348	2.355	2.361	2.369	2.376	2.385	2.391	2.398	2.405	2.412	2.419	2.426	2.432	2.439	2.445	2.451	2.458	2.462	2.469	2.474	2.479	2.484	2.488	2.492	2.495	2.499	2.504	2.506	2.509	2.512	2.515	2.518	2.519	2.522	2.524	2.525	2.526	2.526	2.528	2.528	2.529	2.529	2.529	2.528	2.528	2.526	2.526	2.525	2.524	2.521	2.520	2.518	2.516	2.514	2.511	2.509	2.505	2.501	2.498	2.494	2.490	2.485	2.481	2.476	2.471	2.465	2.460	2.452	2.448	2.441	2.434	2.426	2.420	2.411	2.404	2.395	2.388	2.378	2.369	2.360	2.351	2.342	2.332	2.324	2.314	2.305	2.295	2.285	2.276	2.268	2.259	2.250	2.240	2.232	2.224	2.216	2.209	2.201	2.195	2.189	2.182	2.178	2.172	2.169	2.164	2.161	2.159	2.156	2.155	2.154	2.152	2.154	2.155	2.156	2.159	2.160	2.164	2.168	2.172	2.178	2.182	2.189	2.194	2.200	2.208	2.216	2.222	2.231	2.239	2.248	2.256	2.265	2.274	2.282	2.291	2.300	2.310	2.319	2.328	2.335	2.344	2.352	2.361	2.368	2.376	2.384	2.390	2.396	2.402	2.408	2.414	2.419	2.424	2.428	2.431	2.435	2.438	2.441	2.442	2.445	2.445	2.446	2.448	2.448	2.446	2.446	2.445	2.444	2.442	2.440	2.439	2.438	2.435	2.432	2.429	2.426	2.425	2.422	2.419	2.416	2.412	2.410	2.406	2.405	2.401	2.399	2.398	2.395	2.392	2.390	2.390	2.388	2.386	2.385	2.385	2.384	2.384	2.384	2.384	2.385	2.385	2.386	2.388	2.389	2.391	2.394	2.396	2.399	2.401	2.404	2.408	2.410	2.414	2.418	2.421	2.425	2.429	2.432	2.436	2.441	2.445	2.449	2.452	2.458	2.460	2.465	2.468	2.470	2.474	2.476	2.479	2.481	2.482	2.484	2.485	2.485	2.485	2.485	2.484	2.482	2.481	2.478	2.475	2.471	2.466	2.462	2.456	2.450	2.444	2.436	2.429	2.420	2.410	2.401	2.390	2.378	2.366	2.354	2.341	2.328	2.314	2.298	2.282	2.266	2.250	2.234	2.216	2.200	2.181	2.164	2.145	2.126	2.108	2.089	2.070	2.052	2.034	2.014	1.995	1.978	1.958	1.940	1.922	1.904	1.886	1.870	1.854	1.838	1.824	1.808	1.795	1.780	1.768	1.755	1.745	1.734	1.724	1.715	1.708	1.700	1.694	1.690	1.685	1.681	1.679	1.678	1.678	1.678	1.679	1.681	1.685	1.690	1.695	1.700	1.708	1.715	1.725	1.735	1.745	1.756	1.769	1.781	1.794	1.810	1.824	1.839	1.855	1.872	1.889	1.906	1.925	1.944	1.961	1.980	1.999	2.019	2.038	2.058	2.076	2.095	2.115	2.135	2.152	2.172	2.190	2.208	2.226	2.242	2.261	2.276	2.292	2.308	2.321	2.336	2.349	2.360	2.371	2.382	2.392	2.401	2.409	2.416	2.421	2.426	2.429	2.432	2.434	2.434	2.434	2.432	2.429	2.425	2.420	2.414	2.408	2.399	2.390	2.379	2.369	2.356	2.344	2.329	2.315	2.299	2.282	2.266	2.250	2.231	2.212	2.194	2.174	2.154	2.132	2.114	2.092	2.072	2.051	2.030	2.009	1.990	1.969	1.948	1.928	1.909	1.889	1.870	1.852	1.834	1.818	1.800	1.782	1.768	1.752	1.739	1.725	1.711	1.699	1.688	1.676	1.666	1.656	1.648	1.640	1.631	1.624	1.618	1.611	1.606	1.601	1.596	1.592	1.590	1.585	1.582	1.580	1.579	1.575	1.574	1.571	1.569	1.568	1.565	1.564	1.561	1.560	1.556	1.554	1.552	1.549	1.546	1.542	1.540	1.535	1.531	1.526	1.521	1.516	1.510	1.504	1.499	1.491	1.485	1.479	1.470	1.462	1.454	1.446	1.436	1.428	1.419	1.409	1.400	1.390	1.380	1.370	1.360	1.349	1.339	1.330	1.319	1.309	1.299	1.289	1.279	1.269	1.259	1.249	1.238	1.229	1.219	1.210	1.201	1.192	1.184	1.175	1.168	1.160	1.151	1.145	1.138	1.131	1.125	1.119	1.112	1.109	1.102	1.099	1.095	1.091	1.088	1.085	1.081	1.080	1.079	1.078	1.078	1.076	1.078	1.078	1.079	1.080	1.082	1.086	1.090	1.094	1.100	1.105	1.111	1.118	1.125	1.132	1.141	1.151	1.161	1.172	1.182	1.194	1.208	1.220	1.235	1.249	1.264	1.280	1.296	1.312	1.330	1.349	1.366	1.385	1.405	1.425	1.445	1.465	1.486	1.508	1.530	1.551	1.574	1.596	1.618	1.640	1.664	1.686	1.709	1.730	1.752	1.774	1.796	1.818	1.840	1.861	1.882	1.901	1.922	1.942	1.961	1.980	1.999	2.016	2.033	2.050	2.066	2.081	2.096	2.111	2.124	2.138	2.150	2.161	2.172	2.184	2.192	2.201	2.210	2.218	2.226	2.231	2.239	2.244	2.249	2.254	2.258	2.260	2.264	2.266	2.269	2.271	2.272	2.275	2.275	2.276	2.276	2.276	2.278	2.278	2.278	2.278	2.278	2.278	2.276	2.276	2.276	2.276	2.278	2.278	2.278	2.279	2.278	2.279	2.280	2.281	2.281	2.284	2.285	2.288	2.288	2.290	2.292	2.294	2.296	2.298	2.301	2.304	2.305	2.308	2.311	2.312	2.315	2.319	2.320	2.322	2.324	2.326	2.328	2.329	2.329	2.330	2.330	2.331	2.331	2.330	2.329	2.328	2.326	2.324	2.321	2.318	2.314	2.310	2.305	2.299	2.292	2.286	2.279	2.271	2.262	2.254	2.244	2.232	2.222	2.210	2.198	2.185	2.172	2.159	2.144	2.129	2.112	2.098	2.081	2.064	2.046	2.030	2.011	1.992	1.975	1.955	1.936	1.918	1.899	1.879	1.859	1.840	1.820	1.801	1.781	1.762	1.744	1.726	1.709	1.690	1.674	1.656	1.641	1.625	1.610	1.596	1.582	1.570	1.558	1.546	1.535	1.526	1.518	1.509	1.501	1.495	1.491	1.488	1.484	1.481	1.481	1.481	1.481	1.485	1.488	1.492	1.498	1.502	1.511	1.519	1.529	1.539	1.549	1.561	1.574	1.588	1.601	1.618	1.632	1.649	1.666	1.684	1.702	1.720	1.740	1.760	1.780	1.801	1.822	1.844	1.865	1.886	1.909	1.931	1.952	1.975	1.998	2.020	2.042	2.064	2.086	2.106	2.129	2.149	2.170	2.190	2.210	2.230	2.249	2.268	2.285	2.304	2.320	2.336	2.354	2.369	2.382	2.398	2.411	2.424	2.436	2.448	2.459	2.469	2.479	2.488	2.495	2.502	2.510	2.516	2.521	2.526	2.531	2.535	2.539	2.540	2.542	2.544	2.544	2.544	2.544	2.542	2.541	2.539	2.536	2.532	2.529	2.525	2.520	2.516	2.511	2.505	2.500	2.494	2.488	2.481	2.472	2.466	2.459	2.451	2.444	2.436	2.428	2.420	2.411	2.402	2.394	2.386	2.378	2.370	2.361	2.352	2.345	2.335	2.328	2.319	2.310	2.302	2.294	2.285	2.276	2.268	2.259	2.251	2.242	2.234	2.225	2.218	2.209	2.200	2.192	2.182	2.174	2.166	2.158	2.148	2.140	2.130	2.121	2.111	2.102	2.091	2.082	2.071	2.061	2.051	2.040	2.029	2.018	2.006	1.994	1.981	1.969	1.956	1.942	1.930	1.916	1.901	1.888	1.874	1.859	1.844	1.829	1.811	1.796	1.780	1.762	1.748	1.730	1.712	1.695	1.676	1.659	1.641	1.624	1.605	1.588	1.569	1.550	1.531	1.512	1.494	1.475	1.458	1.438	1.420	1.402	1.384	1.366	1.349	1.331	1.314	1.299	1.282	1.266	1.251	1.238	1.221	1.208	1.194	1.182	1.170	1.158	1.148	1.138	1.128	1.118	1.110	1.104	1.096	1.090	1.084	1.080	1.078	1.074	1.072	1.071	1.071	1.071	1.072	1.075	1.078	1.082	1.086	1.091	1.096	1.105	1.111	1.120	1.129	1.138	1.148	1.158	1.170	1.181	1.192	1.205	1.218	1.230	1.244	1.258	1.271	1.285	1.300	1.312	1.328	1.341	1.355	1.369	1.382	1.396	1.409	1.422	1.435	1.449	1.460	1.472	1.484	1.496	1.508	1.518	1.528	1.538	1.546	1.555	1.564	1.571	1.579	1.585	1.592	1.599	1.605	1.610	1.615	1.620	1.624	1.628	1.631	1.635	1.639	1.641	1.644	1.646	1.649	1.651	1.654	1.656	1.658	1.661	1.664	1.665	1.669	1.671	1.675	1.678	1.681	1.685	1.689	1.694	1.699	1.704	1.709	1.714	1.720	1.726	1.732	1.740	1.748	1.756	1.764	1.772	1.781	1.791	1.801	1.811	1.821	1.832	1.844	1.855	1.868	1.879	1.891	1.904	1.916	1.929	1.942	1.956	1.970	1.982	1.995	2.010	2.024	2.038	2.050	2.064	2.078	2.091	2.104	2.118	2.130	2.144	2.155	2.168	2.179	2.191	2.202	2.214	2.226	2.235	2.246	2.256	2.265	2.275	2.282	2.291	2.299	2.305	2.314	2.320	2.325	2.330	2.335	2.340	2.342	2.346	2.349	2.351	2.352	2.352	2.352	2.352	2.351	2.350	2.348	2.345	2.342	2.339	2.335	2.329	2.324	2.319	2.311	2.306	2.299	2.291	2.284	2.275	2.268	2.259	2.250	2.241	2.231	2.222	2.214	2.205	2.195	2.186	2.178	2.168	2.159	2.150	2.141	2.134	2.126	2.118	2.111	2.105	2.099	2.094	2.089	2.085	2.080	2.079	2.075	2.074	2.074	2.074	2.074	2.075	2.079	2.080	2.084	2.089	2.094	2.101	2.108	2.115	2.124	2.132	2.142	2.152	2.164	2.176	2.189	2.201	2.215	2.229	2.244	2.259	2.274	2.289	2.306	2.321	2.339	2.355	2.372	2.390	2.405	2.422	2.440	2.456	2.474	2.491	2.508	2.524	2.540	2.556	2.572	2.588	2.602	2.618	2.632	2.646	2.661	2.674	2.688	2.700	2.712	2.724	2.735	2.746	2.758	2.768	2.778	2.786	2.795	2.804	2.812	2.820	2.828	2.835	2.840	2.848	2.854	2.859	2.865	2.870	2.874	2.878	2.881	2.885	2.889	2.892	2.896	2.899	2.901	2.904	2.905	2.909	2.910	2.911	2.912	2.914	2.916	2.918	2.918	2.919	2.921	2.921	2.922	2.924	2.925	2.924	2.925	2.926	2.928	2.929	2.929	2.930	2.931	2.932	2.935	2.935	2.938	2.939	2.941	2.944	2.945	2.948	2.950	2.954	2.956	2.960	2.964	2.968	2.972	2.976	2.980	2.985	2.990	2.996	3.001	3.006	3.012	3.019	3.025	3.032	3.038	3.044	3.051	3.059	3.065	3.072	3.080	3.088	3.095	3.102	3.109	3.118	3.124	3.130	3.138	3.145	3.151	3.158	3.162	3.169	3.174	3.180	3.185	3.189	3.194	3.198	3.201	3.205	3.206	3.209	3.210	3.212	3.214	3.212	3.214	3.212	3.212	3.211	3.210	3.208	3.204	3.201	3.199	3.194	3.190	3.185	3.180	3.174	3.169	3.162	3.156	3.150	3.144	3.136	3.129	3.121	3.112	3.105	3.096	3.089	3.080	3.072	3.062	3.055	3.045	3.036	3.028	3.019	3.010	3.001	2.992	2.984	2.975	2.965	2.956	2.948	2.940	2.931	2.924	2.914	2.906	2.900	2.891	2.882	2.876	2.868	2.860	2.852	2.846	2.839	2.831	2.824	2.819	2.811	2.804	2.799	2.791	2.784	2.778	2.771	2.765	2.759	2.752	2.746	2.739	2.732	2.726	2.720	2.714	2.708	2.701	2.694	2.688	2.681	2.675	2.668	2.660	2.654	2.648	2.640	2.632	2.626	2.618	2.611	2.604	2.595	2.589	2.580	2.571	2.564	2.555	2.548	2.539	2.529	2.520	2.512	2.502	2.492	2.484	2.474	2.465	2.455	2.445	2.435	2.426	2.416	2.405	2.396	2.386	2.375	2.365	2.355	2.345	2.335	2.325	2.315	2.305	2.295	2.285	2.275	2.265	2.256	2.246	2.236	2.226	2.216	2.209	2.200	2.191	2.182	2.174	2.166	2.156	2.149	2.141	2.134	2.128	2.119	2.112	2.105	2.100	2.094	2.088	2.081	2.076	2.070	2.066	2.061	2.056	2.051	2.047	2.042	2.039	2.035	2.033	2.029	2.026	2.024	2.021	2.018	2.016	2.013	2.011	2.009	2.007	2.006	2.004	2.001	2.000	1.999	1.998	1.996	1.995	1.994	1.991	1.990	1.988	1.986	1.986	1.984	1.981	1.980	1.978	1.975	1.972	1.971	1.969	1.966	1.964	1.961	1.958	1.955	1.951	1.948	1.944	1.941	1.936	1.932	1.928	1.924	1.919	1.914	1.909	1.905	1.899	1.894	1.888	1.882	1.876	1.870	1.865	1.859	1.854	1.848	1.841	1.836	1.830	1.825	1.820	1.814	1.809	1.804	1.800	1.795	1.790	1.788	1.784	1.780	1.776	1.775	1.772	1.771	1.771	1.769	1.769	1.770	1.772	1.774	1.776	1.780	1.784	1.788	1.794	1.800	1.806	1.814	1.821	1.831	1.840	1.850	1.861	1.874	1.886	1.899	1.912	1.928	1.942	1.959	1.975	1.992	2.010	2.027	2.046	2.065	2.084	2.104	2.124	2.144	2.164	2.185	2.206	2.228	2.249	2.270	2.291	2.310	2.331	2.352	2.372	2.392	2.412	2.432	2.452	2.470	2.489	2.506	2.524	2.541	2.558	2.572	2.586	2.601	2.615	2.628	2.639	2.651	2.661	2.670	2.679	2.686	2.694	2.700	2.705	2.709	2.712	2.716	2.718	2.719	2.720	2.718	2.716	2.714	2.712	2.708	2.704	2.698	2.692	2.686	2.680	2.672	2.662	2.655	2.645	2.636	2.626	2.615	2.604	2.592	2.582	2.570	2.559	2.546	2.534	2.522	2.510	2.499	2.485	2.474	2.461	2.450	2.439	2.426	2.415	2.404	2.394	2.382	2.371	2.361	2.352	2.344	2.335	2.326	2.319	2.311	2.304	2.296	2.291	2.284	2.279	2.274	2.269	2.265	2.260	2.258	2.254	2.251	2.249	2.246	2.245	2.242	2.241	2.240	2.239	2.238	2.238	2.236	2.236	2.235	2.235	2.234	2.234	2.232	2.232	2.231	2.231	2.230	2.229	2.228	2.225	2.224	2.221	2.219	2.218	2.214	2.211	2.206	2.202	2.199	2.194	2.189	2.182	2.178	2.172	2.165	2.159	2.151	2.145	2.138	2.129	2.121	2.111	2.104	2.094	2.085	2.075	2.065	2.056	2.046	2.036	2.026	2.016	2.005	1.995	1.985	1.975	1.964	1.954	1.945	1.934	1.924	1.915	1.906	1.895	1.886	1.878	1.869	1.861	1.852	1.846	1.838	1.830	1.825	1.818	1.811	1.805	1.801	1.795	1.791	1.786	1.782	1.779	1.776	1.774	1.771	1.770	1.768	1.768	1.766	1.765	1.765	1.765	1.765	1.766	1.766	1.768	1.770	1.771	1.775	1.776	1.779	1.781	1.785	1.788	1.791	1.794	1.798	1.800	1.805	1.809	1.812	1.816	1.820	1.824	1.829	1.832	1.836	1.841	1.845	1.849	1.852	1.856	1.860	1.864	1.868	1.871	1.875	1.879	1.881	1.884	1.888	1.890	1.891	1.894	1.895	1.899	1.900	1.901	1.904	1.905	1.905	1.906	1.908	1.908	1.909	1.909	1.910	1.910	1.911	1.910	1.910	1.909	1.910	1.909	1.909	1.908	1.908	1.906	1.905	1.904	1.902	1.902	1.901	1.901	1.900	1.900	1.899	1.899	1.898	1.898	1.898	1.898	1.896	1.898	1.898	1.898	1.899	1.900	1.901	1.902	1.904	1.906	1.909	1.910	1.914	1.918	1.920	1.924	1.929	1.932	1.936	1.941	1.948	1.952	1.958	1.965	1.971	1.978	1.985	1.992	2.000	2.009	2.016	2.025	2.034	2.041	2.051	2.060	2.069	2.079	2.088	2.098	2.106	2.116	2.126	2.135	2.144	2.152	2.162	2.171	2.180	2.186	2.195	2.202	2.209	2.216	2.221	2.229	2.234	2.239	2.242	2.246	2.250	2.251	2.254	2.254	2.255	2.255	2.254	2.252	2.250	2.248	2.244	2.240	2.235	2.230	2.222	2.218	2.210	2.200	2.192	2.184	2.174	2.162	2.152	2.141	2.129	2.116	2.104	2.091	2.078	2.065	2.051	2.038	2.024	2.009	1.995	1.981	1.966	1.952	1.939	1.924	1.910	1.898	1.882	1.869	1.858	1.844	1.832	1.820	1.809	1.796	1.786	1.776	1.766	1.758	1.748	1.739	1.730	1.722	1.715	1.708	1.701	1.696	1.690	1.685	1.680	1.676	1.671	1.669	1.665	1.662	1.660	1.658	1.655	1.654	1.651	1.650	1.649	1.649	1.648	1.646	1.645	1.644	1.642	1.641	1.640	1.639	1.638	1.636	1.634	1.632	1.631	1.629	1.626	1.625	1.621	1.619	1.616	1.614	1.610	1.605	1.601	1.598	1.594	1.590	1.585	1.581	1.576	1.571	1.566	1.561	1.555	1.550	1.545	1.539	1.534	1.528	1.522	1.518	1.511	1.508	1.502	1.496	1.492	1.488	1.484	1.479	1.475	1.471	1.466	1.464	1.460	1.458	1.455	1.452	1.450	1.449	1.448	1.445	1.444	1.444	1.444	1.442	1.444	1.444	1.445	1.446	1.446	1.448	1.451	1.452	1.455	1.459	1.460	1.464	1.468	1.471	1.475	1.480	1.485	1.490	1.495	1.500	1.506	1.511	1.518	1.524	1.530	1.538	1.544	1.551	1.559	1.566	1.574	1.582	1.590	1.599	1.606	1.615	1.622	1.632	1.640	1.650	1.659	1.669	1.678	1.688	1.696	1.706	1.715	1.725	1.735	1.744	1.754	1.762	1.771	1.781	1.791	1.800	1.809	1.818	1.826	1.835	1.844	1.852	1.861	1.869	1.876	1.884	1.891	1.900	1.906	1.912	1.919	1.926	1.931	1.939	1.942	1.949	1.954	1.959	1.964	1.968	1.972	1.976	1.980	1.984	1.986	1.990	1.994	1.995	1.999	2.000	2.002	2.004	2.006	2.007	2.007	2.009	2.009	2.010	2.010	2.010	2.010	2.009	2.009	2.007	2.006	2.005	2.004	2.002	2.000	1.998	1.995	1.991	1.988	1.985	1.981	1.976	1.974	1.969	1.964	1.958	1.952	1.946	1.940	1.934	1.926	1.920	1.912	1.905	1.898	1.889	1.880	1.871	1.861	1.852	1.844	1.834	1.824	1.814	1.804	1.792	1.782	1.772	1.761	1.751	1.741	1.730	1.720	1.710	1.699	1.689	1.679	1.670	1.660	1.651	1.641	1.632	1.625	1.615	1.608	1.601	1.594	1.589	1.581	1.576	1.570	1.566	1.562	1.559	1.556	1.554	1.551	1.549	1.549	1.548	1.546	1.548	1.548	1.549	1.551	1.554	1.555	1.559	1.562	1.565	1.570	1.574	1.579	1.582	1.588	1.594	1.599	1.604	1.609	1.615	1.621	1.625	1.631	1.638	1.642	1.649	1.652	1.659	1.664	1.668	1.672	1.676	1.680	1.684	1.688	1.691	1.695	1.698	1.699	1.701	1.702	1.704	1.705	1.705	1.705	1.705	1.704	1.704	1.702	1.700	1.699	1.695	1.692	1.690	1.686	1.684	1.679	1.675	1.671	1.666	1.662	1.658	1.652	1.648	1.642	1.638	1.632	1.628	1.622	1.616	1.612	1.608	1.602	1.599	1.594	1.590	1.586	1.581	1.578	1.575	1.572	1.569	1.566	1.565	1.564	1.562	1.561	1.561	1.560	1.561	1.562	1.564	1.565	1.568	1.569	1.571	1.575	1.579	1.582	1.586	1.592	1.598	1.602	1.609	1.615	1.621	1.629	1.636	1.642	1.650	1.658	1.666	1.674	1.682	1.691	1.700	1.709	1.718	1.726	1.736	1.746	1.755	1.765	1.774	1.784	1.794	1.804	1.812	1.822	1.832	1.842	1.852	1.862	1.872	1.882	1.892	1.902	1.912	1.924	1.934	1.945	1.955	1.966	1.978	1.988	2.000	2.010	2.022	2.034	2.046	2.058	2.070	2.082	2.096	2.109	2.122	2.135	2.150	2.164	2.179	2.192	2.208	2.224	2.239	2.255	2.271	2.288	2.305	2.322	2.338	2.355	2.374	2.391	2.409	2.426	2.446	2.464	2.482	2.501	2.519	2.539	2.556	2.574	2.594	2.611	2.630	2.648	2.664	2.682	2.699	2.715	2.731	2.746	2.761	2.776	2.790	2.805	2.818	2.830	2.841	2.852	2.864	2.872	2.881	2.889	2.896	2.904	2.909	2.914	2.918	2.921	2.924	2.924	2.925	2.925	2.924	2.922	2.919	2.915	2.910	2.905	2.900	2.892	2.885	2.878	2.869	2.859	2.849	2.838	2.826	2.814	2.801	2.789	2.775	2.761	2.748	2.734	2.719	2.702	2.688	2.671	2.656	2.640	2.624	2.608	2.591	2.575	2.558	2.541	2.524	2.508	2.491	2.475	2.459	2.442	2.428	2.411	2.395	2.380	2.365	2.349	2.335	2.320	2.305	2.290	2.276	2.262	2.249	2.236	2.222	2.210	2.198	2.185	2.172	2.161	2.150	2.140	2.128	2.118	2.108	2.096	2.088	2.078	2.068	2.060	2.051	2.041	2.033	2.025	2.018	2.010	2.002	1.995	1.988	1.980	1.974	1.966	1.960	1.954	1.946	1.939	1.932	1.926	1.919	1.914	1.908	1.900	1.894	1.886	1.880	1.872	1.865	1.858	1.850	1.842	1.834	1.825	1.818	1.809	1.801	1.791	1.782	1.772	1.762	1.752	1.742	1.732	1.721	1.710	1.699	1.688	1.675	1.662	1.650	1.638	1.626	1.612	1.600	1.585	1.572	1.559	1.545	1.531	1.519	1.504	1.490	1.478	1.464	1.450	1.436	1.424	1.410	1.398	1.384	1.372	1.359	1.348	1.336	1.324	1.314	1.301	1.291	1.282	1.272	1.264	1.255	1.246	1.238	1.230	1.222	1.216	1.210	1.204	1.199	1.194	1.189	1.185	1.182	1.179	1.176	1.174	1.172	1.170	1.169	1.168	1.168	1.168	1.168	1.169	1.169	1.170	1.171	1.174	1.176	1.178	1.180	1.182	1.186	1.190	1.194	1.196	1.201	1.206	1.210	1.215	1.220	1.225	1.231	1.236	1.242	1.248	1.254	1.260	1.268	1.274	1.281	1.289	1.295	1.302	1.310	1.318	1.326	1.334	1.344	1.351	1.360	1.369	1.378	1.388	1.396	1.406	1.416	1.426	1.436	1.446	1.458	1.468	1.478	1.488	1.499	1.510	1.520	1.531	1.541	1.552	1.565	1.575	1.586	1.598	1.610	1.621	1.631	1.644	1.654	1.666	1.678	1.688	1.700	1.710	1.721	1.732	1.745	1.755	1.766	1.778	1.789	1.799	1.809	1.821	1.832	1.842	1.852	1.864	1.874	1.885	1.895	1.908	1.918	1.928	1.940	1.950	1.960	1.972	1.982	1.994	2.005	2.016	2.027	2.039	2.050	2.061	2.074	2.086	2.098	2.110	2.121	2.135	2.148	2.160	2.174	2.186	2.200	2.211	2.225	2.240	2.254	2.268	2.282	2.296	2.310	2.324	2.340	2.355	2.369	2.384	2.399	2.414	2.429	2.442	2.458	2.472	2.488	2.502	2.516	2.531	2.545	2.559	2.574	2.588	2.600	2.612	2.625	2.638	2.650	2.661	2.672	2.684	2.694	2.702	2.711	2.720	2.729	2.736	2.742	2.749	2.754	2.760	2.765	2.769	2.771	2.774	2.778	2.778	2.779	2.780	2.779	2.779	2.778	2.775	2.774	2.770	2.768	2.764	2.759	2.755	2.750	2.745	2.740	2.735	2.730	2.725	2.719	2.712	2.708	2.701	2.696	2.690	2.685	2.679	2.675	2.669	2.665	2.661	2.658	2.654	2.651	2.649	2.648	2.645	2.644	2.644	2.645	2.645	2.646	2.649	2.651	2.655	2.659	2.662	2.668	2.674	2.680	2.686	2.694	2.702	2.710	2.720	2.729	2.740	2.750	2.760	2.770	2.782	2.794	2.805	2.818	2.829	2.841	2.854	2.866	2.878	2.890	2.901	2.912	2.924	2.934	2.945	2.955	2.965	2.974	2.984	2.990	2.999	3.006	3.011	3.018	3.021	3.026	3.029	3.031	3.032	3.034	3.034	3.032	3.031	3.029	3.025	3.020	3.015	3.010	3.002	2.994	2.985	2.976	2.966	2.955	2.944	2.931	2.920	2.906	2.891	2.878	2.861	2.846	2.832	2.816	2.800	2.782	2.766	2.749	2.731	2.715	2.698	2.681	2.664	2.646	2.630	2.615	2.598	2.582	2.568	2.552	2.536	2.522	2.509	2.495	2.482	2.470	2.459	2.446	2.435	2.425	2.414	2.405	2.396	2.388	2.380	2.374	2.366	2.360	2.354	2.349	2.344	2.340	2.336	2.332	2.330	2.326	2.325	2.322	2.321	2.319	2.319	2.318	2.318	2.316	2.318	2.316	2.318	2.319	2.319	2.320	2.322	2.324	2.325	2.326	2.328	2.330	2.332	2.334	2.336	2.340	2.341	2.344	2.346	2.349	2.351	2.354	2.358	2.361	2.362	2.366	2.370	2.372	2.375	2.379	2.382	2.385	2.389	2.392	2.396	2.400	2.404	2.406	2.410	2.414	2.416	2.420	2.425	2.428	2.430	2.435	2.438	2.441	2.444	2.448	2.450	2.454	2.458	2.460	2.464	2.468	2.470	2.474	2.476	2.479	2.482	2.486	2.489	2.492	2.496	2.500	2.504	2.508	2.511	2.515	2.520	2.524	2.529	2.534	2.540	2.544	2.550	2.556	2.561	2.568	2.574	2.581	2.588	2.595	2.602	2.610	2.618	2.625	2.634	2.641	2.650	2.660	2.668	2.678	2.686	2.696	2.705	2.714	2.722	2.732	2.741	2.750	2.759	2.769	2.776	2.785	2.794	2.801	2.809	2.816	2.824	2.830	2.838	2.842	2.848	2.852	2.858	2.861	2.866	2.869	2.872	2.874	2.876	2.878	2.879	2.879	2.880	2.879	2.878	2.875	2.874	2.872	2.869	2.866	2.862	2.858	2.854	2.850	2.845	2.840	2.834	2.829	2.822	2.818	2.811	2.805	2.799	2.794	2.788	2.782	2.776	2.770	2.765	2.759	2.752	2.748	2.742	2.739	2.734	2.729	2.724	2.720	2.716	2.712	2.710	2.706	2.704	2.702	2.700	2.699	2.698	2.696	2.696	2.695	2.695	2.694	2.695	2.695	2.696	2.698	2.699	2.700	2.701	2.704	2.706	2.708	2.710	2.712	2.715	2.718	2.720	2.721	2.725	2.728	2.730	2.732	2.735	2.736	2.739	2.740	2.742	2.745	2.746	2.746	2.748	2.749	2.749	2.750	2.750	2.749	2.749	2.748	2.746	2.745	2.742	2.740	2.736	2.734	2.731	2.726	2.722	2.716	2.711	2.706	2.699	2.694	2.686	2.680	2.672	2.664	2.655	2.648	2.638	2.629	2.620	2.610	2.600	2.591	2.581	2.570	2.560	2.549	2.538	2.528	2.516	2.506	2.496	2.485	2.474	2.465	2.454	2.444	2.432	2.424	2.414	2.405	2.396	2.388	2.379	2.371	2.364	2.358	2.350	2.344	2.338	2.331	2.328	2.321	2.318	2.314	2.310	2.308	2.305	2.302	2.301	2.300	2.299	2.299	2.299	2.299	2.300	2.301	2.302	2.305	2.306	2.310	2.312	2.316	2.319	2.322	2.328	2.331	2.336	2.341	2.345	2.351	2.356	2.362	2.368	2.374	2.380	2.386	2.392	2.398	2.405	2.412	2.418	2.425	2.431	2.439	2.446	2.452	2.459	2.466	2.474	2.481	2.489	2.495	2.502	2.510	2.516	2.524	2.530	2.538	2.545	2.552	2.559	2.566	2.572	2.580	2.588	2.594	2.601	2.606	2.614	2.620	2.628	2.632	2.640	2.645	2.650	2.656	2.662	2.668	2.674	2.679	2.684	2.686	2.691	2.696	2.699	2.704	2.706	2.710	2.712	2.715	2.719	2.721	2.722	2.724	2.725	2.726	2.726	2.726	2.726	2.726	2.725	2.724	2.724	2.722	2.720	2.719	2.715	2.712	2.711	2.708	2.704	2.701	2.698	2.694	2.689	2.685	2.680	2.676	2.672	2.668	2.662	2.659	2.654	2.649	2.644	2.639	2.635	2.630	2.625	2.621	2.615	2.611	2.606	2.604	2.599	2.594	2.590	2.585	2.582	2.578	2.574	2.570	2.565	2.561	2.558	2.552	2.549	2.545	2.540	2.536	2.531	2.526	2.521	2.516	2.510	2.505	2.499	2.492	2.485	2.479	2.471	2.462	2.455	2.445	2.436	2.426	2.416	2.405	2.394	2.381	2.369	2.356	2.342	2.329	2.314	2.299	2.282	2.266	2.250	2.231	2.214	2.196	2.176	2.158	2.138	2.118	2.098	2.076	2.055	2.034	2.013	1.992	1.970	1.948	1.926	1.905	1.881	1.860	1.838	1.818	1.795	1.774	1.751	1.731	1.710	1.690	1.670	1.650	1.630	1.611	1.592	1.575	1.556	1.540	1.524	1.508	1.491	1.475	1.461	1.448	1.434	1.421	1.409	1.396	1.386	1.375	1.365	1.356	1.346	1.338	1.330	1.324	1.318	1.311	1.305	1.301	1.295	1.292	1.289	1.286	1.284	1.281	1.281	1.280	1.280	1.280	1.281	1.281	1.284	1.286	1.289	1.292	1.296	1.300	1.305	1.309	1.315	1.320	1.328	1.334	1.341	1.349	1.358	1.365	1.374	1.384	1.392	1.402	1.412	1.424	1.435	1.445	1.456	1.468	1.480	1.492	1.504	1.516	1.528	1.540	1.552	1.564	1.576	1.589	1.600	1.611	1.622	1.635	1.645	1.656	1.666	1.676	1.688	1.696	1.705	1.714	1.722	1.730	1.738	1.744	1.751	1.758	1.762	1.766	1.772	1.776	1.779	1.782	1.785	1.786	1.788	1.789	1.789	1.788	1.789	1.788	1.786	1.785	1.782	1.780	1.778	1.774	1.771	1.768	1.764	1.760	1.756	1.752	1.749	1.745	1.740	1.736	1.732	1.729	1.725	1.721	1.718	1.715	1.711	1.709	1.706	1.704	1.702	1.701	1.700	1.700	1.699	1.700	1.700	1.700	1.701	1.704	1.705	1.709	1.711	1.715	1.720	1.724	1.729	1.735	1.740	1.746	1.754	1.760	1.768	1.776	1.784	1.791	1.801	1.810	1.819	1.830	1.839	1.849	1.859	1.869	1.880	1.890	1.901	1.911	1.922	1.934	1.945	1.954	1.965	1.976	1.988	1.998	2.007	2.019	2.029	2.040	2.049	2.059	2.069	2.078	2.088	2.096	2.106	2.115	2.124	2.134	2.141	2.150	2.158	2.166	2.174	2.182	2.190	2.198	2.206	2.214	2.221	2.230	2.238	2.246	2.254	2.262	2.270	2.279	2.288	2.298	2.306	2.315	2.326	2.336	2.348	2.356	2.369	2.380	2.391	2.404	2.416	2.429	2.442	2.456	2.471	2.485	2.500	2.515	2.530	2.546	2.562	2.579	2.596	2.612	2.631	2.649	2.666	2.685	2.702	2.721	2.740	2.759	2.778	2.798	2.815	2.834	2.852	2.871	2.890	2.908	2.925	2.944	2.961	2.979	2.996	3.011	3.028	3.044	3.058	3.074	3.086	3.100	3.112	3.126	3.138	3.149	3.159	3.169	3.178	3.186	3.194	3.201	3.208	3.214	3.218	3.222	3.226	3.229	3.231	3.232	3.234	3.234	3.234	3.232	3.232	3.229	3.228	3.224	3.221	3.218	3.212	3.208	3.204	3.198	3.191	3.185	3.181	3.175	3.169	3.161	3.155	3.149	3.142	3.136	3.130	3.125	3.119	3.114	3.108	3.102	3.099	3.094	3.090	3.088	3.082	3.080	3.078	3.076	3.075	3.075	3.075	3.075	3.076	3.076	3.080	3.081	3.085	3.089	3.094	3.099	3.105	3.110	3.116	3.125	3.132	3.140	3.149	3.159	3.168	3.178	3.189	3.200	3.210	3.222	3.235	3.246	3.258	3.270	3.282	3.295	3.309	3.321	3.332	3.345	3.358	3.369	3.381	3.392	3.405	3.415	3.425	3.436	3.446	3.456	3.464	3.472	3.480	3.488	3.495	3.500	3.505	3.510	3.515	3.518	3.520	3.521	3.522	3.524	3.522	3.522	3.520	3.518	3.514	3.510	3.505	3.500	3.494	3.486	3.479	3.470	3.462	3.452	3.444	3.432	3.421	3.410	3.398	3.385	3.372	3.360	3.346	3.332	3.319	3.304	3.290	3.275	3.260	3.245	3.230	3.216	3.201	3.185	3.170	3.156	3.141	3.125	3.111	3.098	3.084	3.069	3.055	3.042	3.030	3.016	3.004	2.991	2.980	2.969	2.958	2.946	2.936	2.928	2.918	2.909	2.900	2.891	2.882	2.876	2.869	2.861	2.856	2.850	2.845	2.840	2.835	2.831	2.826	2.822	2.819	2.816	2.812	2.811	2.808	2.806	2.805	2.802	2.801	2.800	2.800	2.799	2.799	2.798	2.798	2.798	2.798	2.798	2.798	2.799	2.798	2.799	2.799	2.800	2.800	2.801	2.801	2.802	2.804	2.804	2.805	2.805	2.806	2.808	2.808	2.808	2.809	2.810	2.811	2.811	2.812	2.812	2.814	2.815	2.816	2.816	2.818	2.819	2.819	2.821	2.821	2.822	2.824	2.825	2.828	2.830	2.830	2.832	2.835	2.838	2.840	2.842	2.845	2.849	2.852	2.856	2.860	2.864	2.869	2.871	2.878	2.881	2.888	2.892	2.898	2.905	2.911	2.918	2.925	2.931	2.938	2.946	2.954	2.962	2.971	2.979	2.988	2.996	3.005	3.015	3.025	3.034	3.042	3.054	3.064	3.074	3.084	3.094	3.105	3.115	3.126	3.136	3.148	3.159	3.168	3.179	3.190	3.201	3.211	3.222	3.232	3.242	3.254	3.265	3.275	3.285	3.295	3.305	3.316	3.326	3.335	3.346	3.355	3.365	3.375	3.385	3.395	3.404	3.414	3.424	3.432	3.441	3.451	3.461	3.470	3.479	3.488	3.496	3.506	3.515	3.524	3.534	3.542	3.551	3.560	3.569	3.579	3.588	3.596	3.605	3.614	3.622	3.631	3.640	3.649	3.659	3.668	3.675	3.684	3.692	3.702	3.711	3.719	3.728	3.736	3.745	3.754	3.762	3.770	3.779	3.788	3.796	3.805	3.812	3.821	3.831	3.839	3.848	3.856	3.864	3.874	3.881	3.890	3.899	3.908	3.916	3.925	3.934	3.942	3.951	3.961	3.969	3.978	3.988	3.996	4.004	4.012	4.022	4.031	4.039	4.048	4.056	4.065	4.074	4.081	4.089	4.098	4.105	4.111	4.120	4.126	4.134	4.140	4.146	4.152	4.156	4.162	4.168	4.171	4.176	4.180	4.182	4.185	4.188	4.190	4.190	4.191	4.191	4.191	4.190	4.189	4.186	4.184	4.181	4.176	4.172	4.166	4.162	4.155	4.149	4.141	4.134	4.125	4.116	4.106	4.098	4.086	4.074	4.062	4.051	4.037	4.026	4.012	3.998	3.984	3.969	3.952	3.938	3.922	3.905	3.889	3.871	3.855	3.838	3.819	3.801	3.782	3.764	3.746	3.728	3.708	3.689	3.670	3.650	3.631	3.610	3.591	3.571	3.552	3.531	3.512	3.491	3.472	3.452	3.432	3.414	3.394	3.374	3.355	3.336	3.318	3.299	3.281	3.262	3.244	3.228	3.209	3.192	3.175	3.159	3.142	3.126	3.110	3.095	3.080	3.066	3.052	3.038	3.024	3.011	2.999	2.988	2.975	2.964	2.954	2.942	2.932	2.922	2.912	2.904	2.895	2.888	2.880	2.871	2.864	2.858	2.850	2.844	2.838	2.831	2.826	2.820	2.815	2.810	2.805	2.800	2.795	2.791	2.788	2.784	2.779	2.775	2.771	2.766	2.762	2.760	2.755	2.752	2.748	2.745	2.741	2.738	2.735	2.731	2.728	2.724	2.721	2.718	2.714	2.712	2.709	2.706	2.702	2.700	2.698	100.000	5.000	2.000	1.000	7.000	0.000	0.000	0.000	0.000	0.000	0.000	0.000	0.000	0.000	0.000	0.000	0.000	0.000	-2.194	-2.184	-2.171	-2.161	-2.151	-2.141	-2.132	-2.122	-2.115	-2.105	-2.098	-2.090	-2.082	-2.076	-2.070	-2.064	-2.059	-2.054	-2.049	-2.045	-2.041	-2.039	-2.036	-2.034	-2.031	-2.030	-2.030	-2.029	-2.029	-2.030	-2.030	-2.031	-2.033	-2.035	-2.039	-2.041	-2.046	-2.050	-2.054	-2.059	-2.065	-2.070	-2.078	-2.082	-2.090	-2.098	-2.106	-2.114	-2.122	-2.131	-2.140	-2.150	-2.160	-2.170	-2.181	-2.191	-2.201	-2.214	-2.225	-2.235	-2.248	-2.259	-2.271	-2.282	-2.296	-2.308	-2.319	-2.332	-2.345	-2.356	-2.368	-2.380	-2.392	-2.402	-2.414	-2.425	-2.436	-2.448	-2.458	-2.468	-2.478	-2.486	-2.496	-2.505	-2.514	-2.521	-2.529	-2.536	-2.544	-2.551	-2.556	-2.562	-2.566	-2.572	-2.576	-2.579	-2.582	-2.585	-2.588	-2.590	-2.591	-2.591	-2.591	-2.592	-2.592	-2.591	-2.591	-2.589	-2.588	-2.584	-2.582	-2.580	-2.576	-2.574	-2.570	-2.565	-2.561	-2.556	-2.554	-2.549	-2.544	-2.539	-2.534	-2.530	-2.525	-2.520	-2.515	-2.511	-2.506	-2.501	-2.498	-2.494	-2.489	-2.486	-2.482	-2.480	-2.478	-2.475	-2.472	-2.470	-2.468	-2.468	-2.466	-2.466	-2.465	-2.465	-2.465	-2.466	-2.469	-2.470	-2.472	-2.475	-2.478	-2.481	-2.485	-2.489	-2.494	-2.499	-2.504	-2.510	-2.516	-2.524	-2.529	-2.536	-2.544	-2.552	-2.560	-2.568	-2.576	-2.585	-2.595	-2.604	-2.612	-2.622	-2.631	-2.640	-2.650	-2.660	-2.670	-2.680	-2.690	-2.700	-2.711	-2.720	-2.730	-2.740	-2.750	-2.761	-2.771	-2.780	-2.791	-2.801	-2.811	-2.821	-2.830	-2.841	-2.851	-2.861	-2.871	-2.881	-2.891	-2.901	-2.911	-2.921	-2.931	-2.940	-2.950	-2.961	-2.971	-2.982	-2.992	-3.002	-3.012	-3.024	-3.035	-3.046	-3.058	-3.069	-3.081	-3.092	-3.104	-3.115	-3.129	-3.141	-3.152	-3.165	-3.179	-3.191	-3.204	-3.218	-3.230	-3.242	-3.256	-3.270	-3.284	-3.298	-3.311	-3.324	-3.338	-3.350	-3.364	-3.378	-3.391	-3.406	-3.419	-3.432	-3.445	-3.458	-3.471	-3.484	-3.496	-3.509	-3.521	-3.534	-3.545	-3.558	-3.569	-3.579	-3.590	-3.601	-3.611	-3.621	-3.631	-3.641	-3.650	-3.659	-3.668	-3.676	-3.685	-3.692	-3.700	-3.706	-3.714	-3.720	-3.726	-3.732	-3.738	-3.744	-3.749	-3.754	-3.758	-3.762	-3.766	-3.770	-3.774	-3.778	-3.781	-3.782	-3.786	-3.789	-3.790	-3.792	-3.794	-3.795	-3.796	-3.799	-3.800	-3.800	-3.800	-3.800	-3.801	-3.801	-3.800	-3.800	-3.800	-3.799	-3.798	-3.798	-3.796	-3.795	-3.794	-3.791	-3.790	-3.789	-3.788	-3.786	-3.784	-3.782	-3.780	-3.778	-3.776	-3.775	-3.772	-3.770	-3.769	-3.766	-3.764	-3.762	-3.760	-3.758	-3.756	-3.755	-3.752	-3.750	-3.750	-3.748	-3.746	-3.745	-3.742	-3.741	-3.740	-3.739	-3.738	-3.736	-3.735	-3.734	-3.732	-3.731	-3.730	-3.729	-3.728	-3.726	-3.725	-3.722	-3.720	-3.719	-3.716	-3.714	-3.712	-3.709	-3.706	-3.704	-3.700	-3.696	-3.692	-3.688	-3.684	-3.679	-3.674	-3.668	-3.662	-3.655	-3.649	-3.641	-3.634	-3.626	-3.618	-3.608	-3.599	-3.590	-3.579	-3.569	-3.558	-3.545	-3.534	-3.522	-3.510	-3.496	-3.482	-3.470	-3.455	-3.441	-3.426	-3.411	-3.396	-3.380	-3.365	-3.349	-3.331	-3.316	-3.299	-3.281	-3.265	-3.248	-3.231	-3.214	-3.196	-3.180	-3.162	-3.145	-3.129	-3.111	-3.095	-3.078	-3.062	-3.045	-3.030	-3.014	-2.999	-2.982	-2.968	-2.954	-2.940	-2.926	-2.912	-2.899	-2.888	-2.876	-2.864	-2.852	-2.842	-2.831	-2.822	-2.812	-2.804	-2.796	-2.789	-2.782	-2.775	-2.770	-2.764	-2.759	-2.755	-2.751	-2.749	-2.746	-2.745	-2.744	-2.742	-2.742	-2.742	-2.744	-2.745	-2.746	-2.749	-2.751	-2.755	-2.758	-2.762	-2.766	-2.771	-2.776	-2.781	-2.789	-2.795	-2.801	-2.809	-2.815	-2.822	-2.831	-2.839	-2.846	-2.855	-2.864	-2.872	-2.881	-2.890	-2.899	-2.908	-2.918	-2.928	-2.938	-2.946	-2.956	-2.966	-2.976	-2.985	-2.995	-3.005	-3.015	-3.026	-3.036	-3.046	-3.056	-3.066	-3.075	-3.085	-3.095	-3.105	-3.115	-3.125	-3.135	-3.145	-3.154	-3.164	-3.172	-3.184	-3.192	-3.201	-3.211	-3.220	-3.229	-3.239	-3.249	-3.256	-3.266	-3.274	-3.282	-3.291	-3.299	-3.308	-3.315	-3.324	-3.331	-3.339	-3.346	-3.354	-3.361	-3.368	-3.375	-3.381	-3.388	-3.394	-3.399	-3.405	-3.410	-3.415	-3.420	-3.425	-3.430	-3.432	-3.438	-3.441	-3.444	-3.448	-3.450	-3.452	-3.456	-3.458	-3.460	-3.461	-3.461	-3.462	-3.465	-3.465	-3.466	-3.466	-3.466	-3.466	-3.466	-3.466	-3.465	-3.465	-3.462	-3.462	-3.461	-3.460	-3.459	-3.456	-3.456	-3.454	-3.452	-3.451	-3.449	-3.448	-3.445	-3.444	-3.441	-3.440	-3.438	-3.436	-3.434	-3.432	-3.430	-3.428	-3.425	-3.424	-3.421	-3.420	-3.418	-3.416	-3.414	-3.412	-3.410	-3.409	-3.406	-3.405	-3.402	-3.401	-3.399	-3.398	-3.396	-3.394	-3.392	-3.391	-3.389	-3.388	-3.385	-3.384	-3.382	-3.381	-3.380	-3.379	-3.378	-3.376	-3.375	-3.375	-3.372	-3.371	-3.371	-3.371	-3.370	-3.370	-3.369	-3.369	-3.370	-3.369	-3.369	-3.369	-3.371	-3.371	-3.372	-3.372	-3.374	-3.375	-3.378	-3.379	-3.381	-3.382	-3.385	-3.388	-3.391	-3.392	-3.396	-3.400	-3.404	-3.408	-3.411	-3.416	-3.420	-3.425	-3.429	-3.434	-3.439	-3.445	-3.450	-3.456	-3.461	-3.468	-3.474	-3.480	-3.486	-3.494	-3.500	-3.508	-3.515	-3.521	-3.529	-3.536	-3.542	-3.550	-3.559	-3.566	-3.574	-3.581	-3.590	-3.598	-3.605	-3.614	-3.621	-3.629	-3.638	-3.645	-3.654	-3.661	-3.670	-3.678	-3.685	-3.692	-3.700	-3.708	-3.714	-3.721	-3.729	-3.736	-3.742	-3.748	-3.754	-3.760	-3.766	-3.770	-3.775	-3.780	-3.784	-3.788	-3.791	-3.795	-3.796	-3.799	-3.801	-3.802	-3.802	-3.804	-3.802	-3.801	-3.800	-3.799	-3.795	-3.794	-3.790	-3.785	-3.781	-3.775	-3.770	-3.764	-3.756	-3.748	-3.740	-3.731	-3.722	-3.712	-3.701	-3.691	-3.680	-3.668	-3.655	-3.642	-3.629	-3.615	-3.600	-3.585	-3.570	-3.554	-3.538	-3.521	-3.505	-3.489	-3.471	-3.455	-3.438	-3.419	-3.401	-3.385	-3.365	-3.348	-3.330	-3.312	-3.295	-3.278	-3.259	-3.241	-3.224	-3.206	-3.190	-3.172	-3.156	-3.141	-3.124	-3.108	-3.092	-3.079	-3.064	-3.050	-3.035	-3.022	-3.010	-2.998	-2.986	-2.975	-2.964	-2.954	-2.945	-2.936	-2.928	-2.920	-2.911	-2.905	-2.900	-2.894	-2.889	-2.885	-2.880	-2.876	-2.874	-2.871	-2.870	-2.868	-2.868	-2.866	-2.868	-2.869	-2.869	-2.870	-2.872	-2.874	-2.876	-2.879	-2.882	-2.885	-2.889	-2.892	-2.896	-2.901	-2.906	-2.910	-2.915	-2.919	-2.924	-2.929	-2.934	-2.939	-2.944	-2.949	-2.954	-2.959	-2.964	-2.969	-2.972	-2.978	-2.981	-2.986	-2.990	-2.995	-2.999	-3.002	-3.006	-3.009	-3.012	-3.015	-3.019	-3.021	-3.024	-3.026	-3.028	-3.030	-3.030	-3.032	-3.034	-3.034	-3.034	-3.034	-3.034	-3.034	-3.032	-3.031	-3.031	-3.030	-3.028	-3.026	-3.024	-3.022	-3.019	-3.016	-3.012	-3.010	-3.006	-3.002	-3.000	-2.995	-2.991	-2.986	-2.982	-2.978	-2.972	-2.968	-2.962	-2.959	-2.952	-2.948	-2.942	-2.938	-2.932	-2.926	-2.921	-2.916	-2.912	-2.908	-2.902	-2.899	-2.895	-2.890	-2.886	-2.882	-2.879	-2.875	-2.874	-2.871	-2.868	-2.866	-2.865	-2.864	-2.864	-2.864	-2.864	-2.865	-2.865	-2.868	-2.870	-2.871	-2.876	-2.880	-2.884	-2.889	-2.894	-2.900	-2.906	-2.912	-2.920	-2.929	-2.936	-2.945	-2.955	-2.965	-2.975	-2.986	-2.999	-3.010	-3.022	-3.036	-3.049	-3.062	-3.076	-3.091	-3.106	-3.121	-3.136	-3.154	-3.169	-3.186	-3.202	-3.220	-3.236	-3.255	-3.272	-3.290	-3.309	-3.328	-3.345	-3.362	-3.381	-3.399	-3.418	-3.436	-3.454	-3.472	-3.490	-3.509	-3.526	-3.544	-3.561	-3.578	-3.595	-3.611	-3.628	-3.644	-3.659	-3.675	-3.689	-3.704	-3.716	-3.730	-3.742	-3.755	-3.768	-3.778	-3.789	-3.799	-3.808	-3.816	-3.825	-3.831	-3.839	-3.844	-3.850	-3.855	-3.859	-3.861	-3.865	-3.866	-3.869	-3.869	-3.869	-3.869	-3.868	-3.866	-3.865	-3.861	-3.858	-3.855	-3.850	-3.845	-3.841	-3.835	-3.830	-3.824	-3.816	-3.810	-3.802	-3.795	-3.789	-3.780	-3.772	-3.765	-3.756	-3.749	-3.740	-3.734	-3.725	-3.716	-3.709	-3.701	-3.692	-3.685	-3.678	-3.670	-3.662	-3.655	-3.646	-3.640	-3.632	-3.626	-3.620	-3.612	-3.606	-3.600	-3.594	-3.588	-3.580	-3.574	-3.568	-3.562	-3.556	-3.550	-3.544	-3.538	-3.532	-3.526	-3.520	-3.515	-3.509	-3.502	-3.496	-3.490	-3.484	-3.476	-3.470	-3.464	-3.458	-3.451	-3.442	-3.438	-3.430	-3.422	-3.415	-3.408	-3.400	-3.391	-3.384	-3.376	-3.368	-3.360	-3.351	-3.342	-3.335	-3.326	-3.318	-3.309	-3.301	-3.292	-3.284	-3.275	-3.266	-3.258	-3.249	-3.239	-3.231	-3.221	-3.214	-3.204	-3.196	-3.186	-3.178	-3.169	-3.160	-3.151	-3.142	-3.132	-3.124	-3.115	-3.106	-3.098	-3.088	-3.079	-3.070	-3.061	-3.051	-3.042	-3.032	-3.022	-3.014	-3.004	-2.994	-2.982	-2.972	-2.962	-2.951	-2.941	-2.930	-2.920	-2.909	-2.898	-2.886	-2.875	-2.864	-2.851	-2.840	-2.826	-2.815	-2.804	-2.790	-2.778	-2.765	-2.752	-2.739	-2.726	-2.712	-2.700	-2.686	-2.672	-2.660	-2.646	-2.632	-2.620	-2.605	-2.591	-2.579	-2.565	-2.551	-2.539	-2.525	-2.511	-2.498	-2.486	-2.472	-2.459	-2.448	-2.434	-2.421	-2.409	-2.396	-2.385	-2.371	-2.360	-2.348	-2.336	-2.325	-2.314	-2.301	-2.291	-2.280	-2.269	-2.259	-2.248	-2.238	-2.226	-2.216	-2.206	-2.195	-2.186	-2.176	-2.166	-2.156	-2.148	-2.139	-2.128	-2.119	-2.110	-2.100	-2.091	-2.084	-2.075	-2.066	-2.058	-2.049	-2.040	-2.034	-2.025	-2.018	-2.010	-2.002	-1.996	-1.989	-1.982	-1.975	-1.970	-1.964	-1.958	-1.952	-1.948	-1.942	-1.938	-1.932	-1.929	-1.926	-1.922	-1.919	-1.916	-1.915	-1.912	-1.911	-1.910	-1.909	-1.909	-1.909	-1.909	-1.910	-1.911	-1.912	-1.914	-1.916	-1.918	-1.920	-1.924	-1.928	-1.930	-1.934	-1.939	-1.944	-1.946	-1.952	-1.958	-1.962	-1.969	-1.975	-1.980	-1.986	-1.992	-1.998	-2.005	-2.011	-2.018	-2.024	-2.030	-2.035	-2.042	-2.049	-2.055	-2.061	-2.066	-2.074	-2.078	-2.084	-2.088	-2.094	-2.098	-2.102	-2.106	-2.111	-2.114	-2.118	-2.121	-2.122	-2.125	-2.128	-2.129	-2.130	-2.131	-2.130	-2.130	-2.130	-2.130	-2.128	-2.126	-2.124	-2.121	-2.118	-2.115	-2.110	-2.106	-2.101	-2.096	-2.090	-2.082	-2.076	-2.069	-2.061	-2.051	-2.044	-2.035	-2.025	-2.014	-2.004	-1.992	-1.980	-1.969	-1.955	-1.944	-1.930	-1.915	-1.901	-1.885	-1.870	-1.854	-1.839	-1.822	-1.805	-1.789	-1.770	-1.752	-1.734	-1.715	-1.696	-1.676	-1.658	-1.636	-1.616	-1.595	-1.575	-1.554	-1.532	-1.510	-1.489	-1.468	-1.446	-1.424	-1.401	-1.380	-1.356	-1.335	-1.312	-1.291	-1.269	-1.248	-1.225	-1.204	-1.181	-1.160	-1.139	-1.118	-1.098	-1.076	-1.056	-1.036	-1.016	-0.998	-0.979	-0.960	-0.942	-0.925	-0.908	-0.891	-0.875	-0.860	-0.844	-0.829	-0.815	-0.801	-0.789	-0.776	-0.765	-0.754	-0.742	-0.732	-0.722	-0.714	-0.705	-0.698	-0.690	-0.684	-0.676	-0.670	-0.665	-0.661	-0.658	-0.652	-0.650	-0.646	-0.645	-0.642	-0.641	-0.640	-0.640	-0.639	-0.639	-0.640	-0.641	-0.641	-0.644	-0.645	-0.646	-0.649	-0.652	-0.655	-0.659	-0.662	-0.665	-0.670	-0.674	-0.679	-0.682	-0.688	-0.692	-0.698	-0.702	-0.710	-0.715	-0.721	-0.726	-0.734	-0.740	-0.748	-0.755	-0.762	-0.770	-0.779	-0.785	-0.794	-0.804	-0.812	-0.821	-0.830	-0.840	-0.850	-0.860	-0.870	-0.881	-0.891	-0.904	-0.914	-0.926	-0.939	-0.951	-0.962	-0.975	-0.988	-1.001	-1.015	-1.028	-1.041	-1.056	-1.070	-1.084	-1.099	-1.114	-1.129	-1.144	-1.159	-1.174	-1.189	-1.205	-1.220	-1.236	-1.252	-1.269	-1.285	-1.301	-1.318	-1.335	-1.351	-1.369	-1.385	-1.404	-1.421	-1.439	-1.456	-1.474	-1.491	-1.510	-1.528	-1.546	-1.565	-1.582	-1.601	-1.621	-1.639	-1.659	-1.678	-1.696	-1.715	-1.734	-1.754	-1.774	-1.792	-1.812	-1.831	-1.851	-1.871	-1.889	-1.909	-1.929	-1.948	-1.968	-1.986	-2.005	-2.025	-2.044	-2.062	-2.081	-2.100	-2.119	-2.136	-2.155	-2.172	-2.190	-2.208	-2.224	-2.240	-2.256	-2.272	-2.288	-2.302	-2.318	-2.332	-2.346	-2.360	-2.374	-2.388	-2.400	-2.412	-2.425	-2.436	-2.448	-2.459	-2.470	-2.480	-2.490	-2.500	-2.508	-2.518	-2.526	-2.535	-2.542	-2.550	-2.558	-2.565	-2.572	-2.579	-2.585	-2.592	-2.599	-2.605	-2.610	-2.618	-2.622	-2.629	-2.636	-2.641	-2.648	-2.654	-2.659	-2.666	-2.672	-2.679	-2.685	-2.691	-2.698	-2.705	-2.711	-2.719	-2.726	-2.734	-2.742	-2.750	-2.758	-2.765	-2.774	-2.782	-2.791	-2.800	-2.808	-2.818	-2.826	-2.836	-2.846	-2.856	-2.866	-2.876	-2.888	-2.898	-2.909	-2.919	-2.930	-2.940	-2.952	-2.964	-2.974	-2.986	-2.999	-3.010	-3.021	-3.032	-3.045	-3.058	-3.069	-3.081	-3.094	-3.105	-3.118	-3.130	-3.142	-3.155	-3.166	-3.179	-3.191	-3.204	-3.216	-3.228	-3.239	-3.251	-3.262	-3.275	-3.286	-3.298	-3.309	-3.320	-3.330	-3.341	-3.351	-3.360	-3.370	-3.380	-3.389	-3.398	-3.406	-3.414	-3.421	-3.429	-3.435	-3.441	-3.448	-3.454	-3.459	-3.462	-3.466	-3.469	-3.472	-3.475	-3.476	-3.479	-3.479	-3.479	-3.478	-3.478	-3.476	-3.474	-3.471	-3.469	-3.464	-3.460	-3.455	-3.450	-3.444	-3.438	-3.430	-3.422	-3.415	-3.406	-3.399	-3.389	-3.379	-3.369	-3.358	-3.348	-3.338	-3.325	-3.312	-3.301	-3.289	-3.276	-3.262	-3.250	-3.236	-3.222	-3.209	-3.195	-3.180	-3.166	-3.151	-3.138	-3.122	-3.109	-3.094	-3.079	-3.064	-3.050	-3.034	-3.019	-3.005	-2.989	-2.975	-2.960	-2.945	-2.931	-2.916	-2.900	-2.886	-2.871	-2.858	-2.842	-2.829	-2.814	-2.799	-2.785	-2.770	-2.756	-2.742	-2.729	-2.715	-2.700	-2.686	-2.672	-2.660	-2.645	-2.631	-2.619	-2.605	-2.591	-2.578	-2.564	-2.551	-2.538	-2.524	-2.511	-2.498	-2.485	-2.471	-2.459	-2.445	-2.432	-2.419	-2.406	-2.392	-2.379	-2.366	-2.352	-2.340	-2.326	-2.312	-2.299	-2.285	-2.271	-2.260	-2.245	-2.231	-2.219	-2.205	-2.191	-2.178	-2.164	-2.151	-2.136	-2.124	-2.109	-2.095	-2.082	-2.068	-2.054	-2.040	-2.027	-2.013	-1.999	-1.985	-1.972	-1.959	-1.945	-1.931	-1.918	-1.905	-1.891	-1.878	-1.865	-1.851	-1.838	-1.825	-1.812	-1.799	-1.785	-1.774	-1.760	-1.748	-1.735	-1.722	-1.709	-1.696	-1.685	-1.671	-1.659	-1.646	-1.634	-1.621	-1.609	-1.596	-1.584	-1.571	-1.558	-1.545	-1.532	-1.519	-1.506	-1.492	-1.480	-1.466	-1.452	-1.439	-1.425	-1.410	-1.396	-1.382	-1.368	-1.354	-1.339	-1.324	-1.309	-1.294	-1.279	-1.262	-1.248	-1.232	-1.216	-1.200	-1.184	-1.169	-1.152	-1.138	-1.120	-1.105	-1.088	-1.072	-1.058	-1.040	-1.025	-1.009	-0.994	-0.979	-0.964	-0.949	-0.932	-0.918	-0.904	-0.889	-0.875	-0.861	-0.848	-0.834	-0.821	-0.809	-0.796	-0.785	-0.771	-0.760	-0.750	-0.739	-0.728	-0.718	-0.708	-0.699	-0.689	-0.679	-0.670	-0.661	-0.652	-0.645	-0.636	-0.629	-0.620	-0.614	-0.606	-0.599	-0.592	-0.585	-0.578	-0.571	-0.564	-0.558	-0.551	-0.545	-0.538	-0.531	-0.524	-0.516	-0.511	-0.504	-0.496	-0.490	-0.482	-0.475	-0.468	-0.460	-0.452	-0.445	-0.438	-0.430	-0.421	-0.412	-0.405	-0.396	-0.388	-0.380	-0.371	-0.362	-0.354	-0.345	-0.336	-0.326	-0.316	-0.308	-0.298	-0.290	-0.280	-0.270	-0.260	-0.251	-0.241	-0.232	-0.224	-0.214	-0.204	-0.196	-0.186	-0.179	-0.170	-0.161	-0.152	-0.145	-0.136	-0.130	-0.122	-0.115	-0.109	-0.102	-0.095	-0.089	-0.084	-0.078	-0.072	-0.068	-0.064	-0.059	-0.055	-0.051	-0.048	-0.045	-0.041	-0.039	-0.038	-0.035	-0.035	-0.032	-0.032	-0.031	-0.031	-0.031	-0.031	-0.032	-0.032	-0.032	-0.034	-0.035	-0.036	-0.038	-0.039	-0.041	-0.041	-0.044	-0.045	-0.048	-0.049	-0.051	-0.052	-0.055	-0.056	-0.058	-0.060	-0.061	-0.062	-0.064	-0.065	-0.066	-0.068	-0.069	-0.068	-0.069	-0.069	-0.068	-0.069	-0.069	-0.068	-0.068	-0.065	-0.065	-0.064	-0.061	-0.061	-0.059	-0.056	-0.055	-0.052	-0.050	-0.048	-0.045	-0.042	-0.040	-0.038	-0.035	-0.032	-0.031	-0.029	-0.025	-0.022	-0.020	-0.018	-0.014	-0.012	-0.010	-0.008	-0.005	-0.004	-0.001	0.000	0.002	0.004	0.005	0.006	0.008	0.009	0.009	0.010	0.010	0.011	0.011	0.012	0.011	0.012	0.012	0.012	0.012	0.012	0.012	0.012	0.012	0.012	0.012	0.014	0.012	0.012	0.014	0.014	0.015	0.016	0.016	0.018	0.019	0.020	0.022	0.024	0.026	0.029	0.032	0.036	0.039	0.042	0.046	0.050	0.055	0.060	0.064	0.069	0.075	0.080	0.086	0.091	0.098	0.104	0.111	0.118	0.124	0.130	0.138	0.145	0.152	0.159	0.166	0.172	0.180	0.188	0.194	0.200	0.209	0.214	0.221	0.228	0.234	0.240	0.246	0.252	0.258	0.264	0.269	0.272	0.278	0.281	0.286	0.290	0.294	0.296	0.300	0.302	0.305	0.309	0.310	0.311	0.314	0.315	0.316	0.318	0.318	0.319	0.319	0.320	0.320	0.321	0.321	0.320	0.320	0.320	0.319	0.319	0.319	0.318	0.318	0.316	0.316	0.316	0.315	0.315	0.314	0.314	0.312	0.312	0.311	0.311	0.311	0.310	0.310	0.309	0.309	0.309	0.309	0.309	0.308	0.306	0.306	0.306	0.305	0.304	0.304	0.302	0.301	0.300	0.299	0.298	0.295	0.294	0.291	0.290	0.286	0.284	0.280	0.278	0.272	0.270	0.266	0.261	0.256	0.251	0.246	0.240	0.234	0.228	0.221	0.214	0.208	0.200	0.191	0.184	0.176	0.168	0.158	0.150	0.141	0.130	0.121	0.111	0.101	0.091	0.081	0.069	0.059	0.048	0.038	0.026	0.015	0.004	-0.008	-0.019	-0.030	-0.041	-0.052	-0.064	-0.075	-0.086	-0.098	-0.108	-0.119	-0.129	-0.140	-0.150	-0.160	-0.170	-0.180	-0.190	-0.199	-0.209	-0.218	-0.226	-0.235	-0.244	-0.252	-0.260	-0.268	-0.274	-0.281	-0.289	-0.294	-0.301	-0.306	-0.312	-0.318	-0.321	-0.326	-0.331	-0.335	-0.339	-0.342	-0.345	-0.348	-0.350	-0.352	-0.354	-0.356	-0.358	-0.358	-0.360	-0.361	-0.360	-0.361	-0.361	-0.361	-0.362	-0.361	-0.361	-0.361	-0.360	-0.361	-0.360	-0.359	-0.359	-0.359	-0.358	-0.358	-0.358	-0.358	-0.358	-0.358	-0.358	-0.359	-0.358	-0.359	-0.361	-0.361	-0.364	-0.364	-0.366	-0.369	-0.370	-0.372	-0.376	-0.378	-0.381	-0.385	-0.389	-0.392	-0.395	-0.399	-0.404	-0.409	-0.412	-0.418	-0.422	-0.428	-0.432	-0.438	-0.441	-0.448	-0.451	-0.456	-0.461	-0.466	-0.471	-0.476	-0.481	-0.485	-0.490	-0.494	-0.498	-0.501	-0.505	-0.509	-0.512	-0.515	-0.518	-0.521	-0.522	-0.525	-0.528	-0.530	-0.531	-0.534	-0.534	-0.536	-0.539	-0.539	-0.540	-0.541	-0.542	-0.542	-0.545	-0.545	-0.545	-0.548	-0.548	-0.549	-0.550	-0.551	-0.552	-0.554	-0.555	-0.556	-0.559	-0.560	-0.562	-0.564	-0.565	-0.569	-0.570	-0.572	-0.575	-0.579	-0.580	-0.584	-0.586	-0.589	-0.592	-0.595	-0.599	-0.601	-0.604	-0.608	-0.610	-0.614	-0.616	-0.620	-0.621	-0.625	-0.626	-0.630	-0.631	-0.634	-0.635	-0.638	-0.639	-0.640	-0.641	-0.642	-0.642	-0.644	-0.644	-0.645	-0.644	-0.644	-0.644	-0.644	-0.642	-0.642	-0.642	-0.640	-0.639	-0.638	-0.638	-0.636	-0.635	-0.634	-0.632	-0.631	-0.630	-0.629	-0.628	-0.626	-0.626	-0.625	-0.624	-0.624	-0.622	-0.624	-0.622	-0.624	-0.622	-0.624	-0.624	-0.624	-0.625	-0.626	-0.629	-0.630	-0.631	-0.631	-0.634	-0.635	-0.638	-0.640	-0.642	-0.645	-0.648	-0.650	-0.652	-0.655	-0.659	-0.661	-0.664	-0.666	-0.669	-0.672	-0.676	-0.679	-0.681	-0.685	-0.688	-0.690	-0.692	-0.696	-0.700	-0.702	-0.705	-0.709	-0.711	-0.714	-0.718	-0.720	-0.724	-0.725	-0.729	-0.731	-0.735	-0.739	-0.741	-0.745	-0.749	-0.752	-0.756	-0.760	-0.764	-0.768	-0.772	-0.776	-0.781	-0.786	-0.791	-0.796	-0.802	-0.808	-0.814	-0.820	-0.825	-0.832	-0.840	-0.845	-0.852	-0.860	-0.868	-0.875	-0.882	-0.891	-0.899	-0.906	-0.915	-0.924	-0.932	-0.941	-0.950	-0.959	-0.966	-0.975	-0.984	-0.992	-1.000	-1.009	-1.018	-1.025	-1.034	-1.041	-1.048	-1.055	-1.062	-1.069	-1.075	-1.081	-1.086	-1.091	-1.095	-1.100	-1.104	-1.106	-1.110	-1.111	-1.114	-1.115	-1.115	-1.115	-1.114	-1.112	-1.110	-1.108	-1.105	-1.100	-1.095	-1.090	-1.084	-1.078	-1.069	-1.061	-1.052	-1.042	-1.032	-1.021	-1.009	-0.996	-0.984	-0.970	-0.956	-0.941	-0.925	-0.909	-0.892	-0.875	-0.856	-0.839	-0.819	-0.800	-0.779	-0.759	-0.738	-0.716	-0.696	-0.674	-0.651	-0.629	-0.606	-0.584	-0.560	-0.538	-0.515	-0.491	-0.468	-0.445	-0.422	-0.400	-0.378	-0.355	-0.332	-0.311	-0.290	-0.270	-0.250	-0.230	-0.211	-0.192	-0.174	-0.158	-0.141	-0.126	-0.111	-0.098	-0.085	-0.072	-0.062	-0.052	-0.044	-0.036	-0.030	-0.024	-0.021	-0.018	-0.018	-0.016	-0.018	-0.019	-0.022	-0.026	-0.034	-0.040	-0.049	-0.058	-0.069	-0.080	-0.094	-0.108	-0.124	-0.139	-0.158	-0.175	-0.195	-0.215	-0.236	-0.259	-0.280	-0.305	-0.329	-0.352	-0.378	-0.404	-0.430	-0.456	-0.482	-0.509	-0.535	-0.561	-0.589	-0.615	-0.642	-0.669	-0.695	-0.721	-0.748	-0.772	-0.798	-0.821	-0.846	-0.869	-0.890	-0.914	-0.934	-0.954	-0.972	-0.991	-1.010	-1.026	-1.041	-1.058	-1.071	-1.085	-1.096	-1.108	-1.118	-1.128	-1.135	-1.142	-1.149	-1.154	-1.159	-1.161	-1.165	-1.165	-1.166	-1.166	-1.166	-1.164	-1.162	-1.158	-1.154	-1.150	-1.144	-1.138	-1.131	-1.122	-1.115	-1.106	-1.098	-1.088	-1.079	-1.068	-1.056	-1.046	-1.034	-1.021	-1.009	-0.996	-0.982	-0.970	-0.955	-0.941	-0.926	-0.912	-0.899	-0.884	-0.869	-0.854	-0.839	-0.822	-0.808	-0.791	-0.776	-0.761	-0.745	-0.730	-0.714	-0.699	-0.682	-0.668	-0.651	-0.636	-0.620	-0.606	-0.590	-0.575	-0.560	-0.545	-0.531	-0.516	-0.502	-0.488	-0.475	-0.461	-0.448	-0.436	-0.424	-0.411	-0.400	-0.388	-0.378	-0.368	-0.356	-0.348	-0.339	-0.329	-0.320	-0.312	-0.306	-0.300	-0.295	-0.289	-0.284	-0.280	-0.278	-0.275	-0.272	-0.271	-0.270	-0.270	-0.271	-0.272	-0.275	-0.279	-0.282	-0.288	-0.292	-0.300	-0.305	-0.314	-0.322	-0.332	-0.342	-0.354	-0.365	-0.378	-0.391	-0.406	-0.420	-0.438	-0.452	-0.470	-0.488	-0.506	-0.526	-0.545	-0.568	-0.588	-0.610	-0.632	-0.656	-0.680	-0.704	-0.729	-0.754	-0.780	-0.806	-0.832	-0.859	-0.888	-0.915	-0.942	-0.971	-1.000	-1.029	-1.058	-1.088	-1.118	-1.148	-1.178	-1.208	-1.238	-1.269	-1.299	-1.329	-1.359	-1.389	-1.419	-1.449	-1.480	-1.509	-1.539	-1.570	-1.599	-1.629	-1.658	-1.688	-1.716	-1.745	-1.772	-1.801	-1.830	-1.858	-1.885	-1.912	-1.939	-1.965	-1.992	-2.019	-2.045	-2.070	-2.095	-2.120	-2.144	-2.169	-2.192	-2.215	-2.239	-2.261	-2.284	-2.306	-2.326	-2.349	-2.369	-2.389	-2.410	-2.430	-2.449	-2.468	-2.486	-2.504	-2.522	-2.540	-2.555	-2.572	-2.588	-2.604	-2.619	-2.635	-2.649	-2.662	-2.675	-2.689	-2.701	-2.712	-2.724	-2.735	-2.746	-2.756	-2.766	-2.775	-2.784	-2.792	-2.800	-2.808	-2.815	-2.821	-2.828	-2.832	-2.838	-2.842	-2.846	-2.850	-2.852	-2.855	-2.858	-2.859	-2.860	-2.860	-2.860	-2.859	-2.860	-2.858	-2.856	-2.854	-2.851	-2.848	-2.845	-2.841	-2.836	-2.831	-2.826	-2.821	-2.816	-2.810	-2.804	-2.798	-2.790	-2.782	-2.774	-2.765	-2.758	-2.749	-2.739	-2.730	-2.720	-2.710	-2.699	-2.689	-2.678	-2.668	-2.656	-2.644	-2.631	-2.619	-2.606	-2.594	-2.580	-2.568	-2.554	-2.540	-2.525	-2.511	-2.496	-2.480	-2.465	-2.450	-2.434	-2.418	-2.401	-2.384	-2.368	-2.350	-2.332	-2.315	-2.296	-2.279	-2.260	-2.242	-2.224	-2.205	-2.185	-2.166	-2.146	-2.126	-2.108	-2.088	-2.069	-2.049	-2.029	-2.009	-1.989	-1.970	-1.950	-1.931	-1.911	-1.892	-1.872	-1.854	-1.835	-1.816	-1.798	-1.780	-1.761	-1.744	-1.726	-1.710	-1.694	-1.678	-1.661	-1.646	-1.630	-1.616	-1.601	-1.588	-1.574	-1.561	-1.549	-1.538	-1.525	-1.514	-1.504	-1.492	-1.484	-1.474	-1.466	-1.458	-1.450	-1.442	-1.435	-1.429	-1.421	-1.416	-1.410	-1.405	-1.401	-1.396	-1.392	-1.389	-1.385	-1.382	-1.380	-1.376	-1.375	-1.372	-1.371	-1.369	-1.368	-1.366	-1.365	-1.364	-1.362	-1.362	-1.362	-1.362	-1.361	-1.361	-1.361	-1.361	-1.360	-1.360	-1.360	-1.360	-1.361	-1.361	-1.361	-1.361	-1.362	-1.362	-1.362	-1.364	-1.364	-1.364	-1.364	-1.365	-1.365	-1.365	-1.366	-1.366	-1.368	-1.369	-1.369	-1.370	-1.371	-1.371	-1.371	-1.372	-1.374	-1.375	-1.375	-1.376	-1.378	-1.379	-1.379	-1.380	-1.381	-1.382	-1.382	-1.384	-1.384	-1.386	-1.386	-1.388	-1.389	-1.390	-1.391	-1.391	-1.392	-1.394	-1.394	-1.395	-1.396	-1.396	-1.396	-1.398	-1.398	-1.399	-1.399	-1.398	-1.398	-1.398	-1.398	-1.398	-1.396	-1.396	-1.394	-1.394	-1.392	-1.390	-1.389	-1.386	-1.385	-1.384	-1.380	-1.379	-1.375	-1.372	-1.369	-1.366	-1.362	-1.359	-1.355	-1.351	-1.348	-1.342	-1.339	-1.334	-1.330	-1.324	-1.320	-1.315	-1.310	-1.305	-1.300	-1.294	-1.289	-1.284	-1.279	-1.274	-1.268	-1.262	-1.258	-1.251	-1.246	-1.241	-1.235	-1.231	-1.226	-1.220	-1.216	-1.212	-1.209	-1.204	-1.200	-1.196	-1.192	-1.190	-1.186	-1.184	-1.180	-1.179	-1.176	-1.175	-1.171	-1.171	-1.170	-1.169	-1.168	-1.168	-1.168	-1.168	-1.169	-1.169	-1.170	-1.170	-1.172	-1.172	-1.174	-1.176	-1.178	-1.181	-1.182	-1.185	-1.188	-1.191	-1.194	-1.196	-1.199	-1.202	-1.206	-1.209	-1.212	-1.215	-1.219	-1.222	-1.226	-1.229	-1.234	-1.238	-1.240	-1.244	-1.248	-1.251	-1.255	-1.259	-1.262	-1.266	-1.271	-1.275	-1.279	-1.282	-1.286	-1.291	-1.295	-1.299	-1.304	-1.308	-1.312	-1.318	-1.322	-1.328	-1.332	-1.338	-1.344	-1.349	-1.355	-1.360	-1.366	-1.372	-1.379	-1.386	-1.392	-1.399	-1.408	-1.415	-1.421	-1.430	-1.439	-1.448	-1.455	-1.464	-1.474	-1.484	-1.492	-1.502	-1.512	-1.522	-1.534	-1.542	-1.554	-1.566	-1.576	-1.588	-1.599	-1.610	-1.622	-1.634	-1.646	-1.658	-1.669	-1.680	-1.694	-1.705	-1.716	-1.729	-1.741	-1.752	-1.765	-1.776	-1.788	-1.800	-1.812	-1.822	-1.835	-1.846	-1.858	-1.869	-1.879	-1.890	-1.900	-1.911	-1.921	-1.932	-1.942	-1.952	-1.962	-1.971	-1.981	-1.990	-1.999	-2.009	-2.018	-2.025	-2.034	-2.041	-2.049	-2.056	-2.064	-2.070	-2.076	-2.084	-2.089	-2.095	-2.100	-2.104	-2.109	-2.114	-2.118	-2.120	-2.124	-2.126	-2.129	-2.130	-2.132	-2.132	-2.132	-2.134	-2.134	-2.132	-2.131	-2.129	-2.126	-2.124	-2.120	-2.115	-2.111	-2.106	-2.100	-2.092	-2.086	-2.079	-2.071	-2.061	-2.052	-2.044	-2.033	-2.021	-2.010	-1.998	-1.984	-1.971	-1.959	-1.944	-1.929	-1.914	-1.900	-1.884	-1.866	-1.850	-1.834	-1.816	-1.800	-1.781	-1.764	-1.745	-1.728	-1.710	-1.691	-1.672	-1.655	-1.636	-1.618	-1.600	-1.581	-1.564	-1.544	-1.526	-1.509	-1.491	-1.474	-1.458	-1.440	-1.424	-1.408	-1.391	-1.375	-1.359	-1.344	-1.330	-1.314	-1.300	-1.286	-1.272	-1.259	-1.245	-1.234	-1.220	-1.209	-1.196	-1.184	-1.172	-1.160	-1.149	-1.139	-1.128	-1.116	-1.106	-1.095	-1.086	-1.075	-1.065	-1.054	-1.045	-1.034	-1.024	-1.014	-1.002	-0.992	-0.984	-0.972	-0.962	-0.952	-0.941	-0.930	-0.920	-0.909	-0.899	-0.889	-0.878	-0.865	-0.855	-0.845	-0.834	-0.822	-0.811	-0.801	-0.790	-0.779	-0.769	-0.759	-0.749	-0.739	-0.729	-0.719	-0.710	-0.700	-0.692	-0.684	-0.675	-0.668	-0.660	-0.652	-0.646	-0.640	-0.635	-0.630	-0.625	-0.621	-0.618	-0.615	-0.614	-0.611	-0.610	-0.610	-0.609	-0.610	-0.611	-0.612	-0.615	-0.618	-0.621	-0.625	-0.629	-0.634	-0.640	-0.646	-0.652	-0.660	-0.666	-0.674	-0.681	-0.690	-0.699	-0.708	-0.718	-0.728	-0.736	-0.746	-0.756	-0.769	-0.779	-0.789	-0.799	-0.810	-0.821	-0.832	-0.842	-0.854	-0.865	-0.876	-0.886	-0.898	-0.908	-0.918	-0.928	-0.939	-0.948	-0.958	-0.966	-0.975	-0.986	-0.994	-1.004	-1.011	-1.020	-1.029	-1.036	-1.045	-1.052	-1.059	-1.068	-1.074	-1.081	-1.088	-1.095	-1.101	-1.109	-1.115	-1.121	-1.128	-1.135	-1.140	-1.146	-1.154	-1.159	-1.165	-1.171	-1.179	-1.185	-1.191	-1.199	-1.205	-1.212	-1.219	-1.226	-1.232	-1.241	-1.249	-1.256	-1.265	-1.272	-1.281	-1.290	-1.299	-1.308	-1.316	-1.325	-1.334	-1.344	-1.352	-1.362	-1.372	-1.382	-1.391	-1.401	-1.412	-1.421	-1.431	-1.442	-1.452	-1.461	-1.471	-1.481	-1.491	-1.500	-1.510	-1.520	-1.529	-1.538	-1.546	-1.554	-1.562	-1.570	-1.578	-1.585	-1.592	-1.599	-1.605	-1.610	-1.616	-1.620	-1.625	-1.629	-1.632	-1.635	-1.639	-1.640	-1.642	-1.644	-1.645	-1.644	-1.645	-1.645	-1.642	-1.642	-1.640	-1.638	-1.635	-1.631	-1.629	-1.625	-1.621	-1.616	-1.612	-1.606	-1.601	-1.595	-1.590	-1.584	-1.578	-1.572	-1.566	-1.559	-1.554	-1.548	-1.540	-1.535	-1.529	-1.522	-1.518	-1.511	-1.506	-1.501	-1.496	-1.491	-1.488	-1.484	-1.480	-1.478	-1.475	-1.472	-1.471	-1.471	-1.470	-1.470	-1.471	-1.472	-1.474	-1.476	-1.479	-1.482	-1.488	-1.492	-1.499	-1.505	-1.512	-1.520	-1.529	-1.538	-1.548	-1.559	-1.570	-1.581	-1.594	-1.609	-1.621	-1.636	-1.651	-1.668	-1.684	-1.701	-1.719	-1.736	-1.755	-1.774	-1.794	-1.814	-1.832	-1.855	-1.875	-1.898	-1.919	-1.941	-1.964	-1.986	-2.009	-2.031	-2.055	-2.079	-2.101	-2.125	-2.149	-2.172	-2.196	-2.220	-2.242	-2.266	-2.290	-2.314	-2.335	-2.358	-2.381	-2.402	-2.425	-2.446	-2.468	-2.489	-2.510	-2.530	-2.549	-2.569	-2.588	-2.606	-2.625	-2.641	-2.659	-2.676	-2.691	-2.708	-2.721	-2.735	-2.749	-2.762	-2.774	-2.786	-2.796	-2.808	-2.818	-2.826	-2.835	-2.844	-2.851	-2.858	-2.864	-2.870	-2.875	-2.880	-2.885	-2.888	-2.891	-2.894	-2.895	-2.898	-2.899	-2.899	-2.899	-2.900	-2.899	-2.898	-2.896	-2.895	-2.894	-2.892	-2.890	-2.889	-2.885	-2.882	-2.879	-2.878	-2.874	-2.870	-2.866	-2.862	-2.859	-2.855	-2.851	-2.848	-2.842	-2.839	-2.835	-2.830	-2.826	-2.821	-2.816	-2.814	-2.809	-2.804	-2.799	-2.794	-2.789	-2.785	-2.779	-2.774	-2.768	-2.762	-2.756	-2.750	-2.744	-2.738	-2.730	-2.722	-2.715	-2.706	-2.699	-2.690	-2.681	-2.672	-2.662	-2.652	-2.640	-2.630	-2.618	-2.608	-2.595	-2.581	-2.568	-2.554	-2.539	-2.524	-2.509	-2.494	-2.479	-2.461	-2.445	-2.428	-2.409	-2.391	-2.374	-2.355	-2.336	-2.318	-2.296	-2.278	-2.258	-2.236	-2.218	-2.196	-2.176	-2.156	-2.135	-2.114	-2.095	-2.074	-2.054	-2.034	-2.014	-1.994	-1.975	-1.955	-1.936	-1.919	-1.900	-1.884	-1.865	-1.849	-1.832	-1.816	-1.801	-1.786	-1.772	-1.759	-1.745	-1.732	-1.721	-1.709	-1.699	-1.690	-1.679	-1.670	-1.661	-1.655	-1.648	-1.642	-1.635	-1.631	-1.626	-1.622	-1.619	-1.615	-1.612	-1.610	-1.609	-1.606	-1.606	-1.606	-1.608	-1.608	-1.609	-1.610	-1.611	-1.612	-1.615	-1.619	-1.620	-1.622	-1.628	-1.630	-1.634	-1.638	-1.641	-1.646	-1.650	-1.655	-1.660	-1.664	-1.670	-1.674	-1.679	-1.685	-1.690	-1.695	-1.700	-1.705	-1.710	-1.716	-1.721	-1.728	-1.734	-1.738	-1.744	-1.750	-1.755	-1.762	-1.768	-1.772	-1.779	-1.785	-1.791	-1.796	-1.801	-1.808	-1.814	-1.819	-1.824	-1.830	-1.836	-1.842	-1.846	-1.852	-1.858	-1.864	-1.869	-1.874	-1.879	-1.884	-1.888	-1.894	-1.898	-1.902	-1.908	-1.910	-1.915	-1.919	-1.922	-1.926	-1.930	-1.934	-1.936	-1.939	-1.942	-1.945	-1.949	-1.951	-1.954	-1.956	-1.959	-1.960	-1.962	-1.965	-1.966	-1.969	-1.970	-1.972	-1.972	-1.975	-1.976	-1.979	-1.980	-1.982	-1.984	-1.986	-1.988	-1.990	-1.991	-1.995	-1.998	-2.000	-2.002	-2.006	-2.009	-2.014	-2.016	-2.020	-2.024	-2.029	-2.033	-2.038	-2.044	-2.049	-2.054	-2.061	-2.066	-2.072	-2.080	-2.088	-2.095	-2.102	-2.111	-2.119	-2.128	-2.136	-2.146	-2.155	-2.165	-2.174	-2.184	-2.195	-2.205	-2.215	-2.226	-2.239	-2.250	-2.261	-2.272	-2.284	-2.296	-2.309	-2.321	-2.334	-2.346	-2.360	-2.372	-2.385	-2.399	-2.411	-2.425	-2.439	-2.451	-2.466	-2.480	-2.494	-2.509	-2.522	-2.538	-2.552	-2.568	-2.582	-2.598	-2.612	-2.628	-2.642	-2.658	-2.674	-2.689	-2.705	-2.721	-2.738	-2.754	-2.770	-2.786	-2.804	-2.820	-2.838	-2.854	-2.872	-2.890	-2.906	-2.924	-2.941	-2.959	-2.976	-2.995	-3.012	-3.030	-3.049	-3.066	-3.084	-3.102	-3.120	-3.138	-3.155	-3.172	-3.190	-3.206	-3.224	-3.240	-3.258	-3.274	-3.290	-3.306	-3.321	-3.338	-3.352	-3.366	-3.382	-3.396	-3.411	-3.424	-3.436	-3.450	-3.462	-3.475	-3.486	-3.498	-3.510	-3.520	-3.530	-3.540	-3.550	-3.560	-3.568	-3.576	-3.584	-3.592	-3.599	-3.606	-3.611	-3.618	-3.622	-3.629	-3.634	-3.638	-3.642	-3.645	-3.650	-3.652	-3.655	-3.659	-3.660	-3.662	-3.664	-3.665	-3.665	-3.666	-3.666	-3.668	-3.666	-3.666	-3.665	-3.665	-3.664	-3.662	-3.661	-3.660	-3.658	-3.655	-3.652	-3.651	-3.648	-3.644	-3.641	-3.639	-3.635	-3.631	-3.628	-3.622	-3.618	-3.614	-3.609	-3.605	-3.600	-3.595	-3.590	-3.585	-3.580	-3.574	-3.569	-3.562	-3.558	-3.551	-3.545	-3.540	-3.534	-3.528	-3.521	-3.515	-3.510	-3.504	-3.498	-3.490	-3.485	-3.479	-3.472	-3.466	-3.460	-3.454	-3.448	-3.441	-3.435	-3.429	-3.421	-3.415	-3.410	-3.404	-3.396	-3.390	-3.384	-3.378	-3.371	-3.364	-3.358	-3.351	-3.344	-3.336	-3.330	-3.321	-3.315	-3.308	-3.300	-3.292	-3.284	-3.276	-3.268	-3.259	-3.250	-3.241	-3.232	-3.222	-3.214	-3.204	-3.194	-3.184	-3.174	-3.164	-3.152	-3.142	-3.130	-3.120	-3.108	-3.096	-3.085	-3.074	-3.062	-3.050	-3.038	-3.025	-3.012	-3.002	-2.990	-2.978	-2.965	-2.952	-2.940	-2.929	-2.916	-2.905	-2.894	-2.881	-2.870	-2.859	-2.849	-2.838	-2.826	-2.816	-2.806	-2.796	-2.788	-2.778	-2.768	-2.759	-2.751	-2.742	-2.735	-2.729	-2.721	-2.714	-2.708	-2.700	-2.694	-2.689	-2.684	-2.679	-2.674	-2.669	-2.664	-2.661	-2.656	-2.652	-2.650	-2.646	-2.644	-2.641	-2.639	-2.636	-2.635	-2.634	-2.631	-2.630	-2.630	-2.629	-2.628	-2.628	-2.626	-2.625	-2.625	-2.624	-2.625	-2.624	-2.624	-2.622	-2.624	-2.624	-2.622	-2.622	-2.622	-2.622	-2.622	-2.622	-2.622	-2.621	-2.621	-2.621	-2.621	-2.619	-2.619	-2.618	-2.618	-2.616	-2.615	-2.612	-2.610	-2.609	-2.606	-2.604	-2.601	-2.598	-2.595	-2.592	-2.589	-2.584	-2.580	-2.575	-2.570	-2.565	-2.560	-2.555	-2.549	-2.542	-2.536	-2.529	-2.521	-2.514	-2.506	-2.498	-2.489	-2.481	-2.472	-2.462	-2.452	-2.444	-2.434	-2.424	-2.414	-2.402	-2.391	-2.380	-2.369	-2.358	-2.348	-2.335	-2.324	-2.312	-2.301	-2.289	-2.279	-2.268	-2.255	-2.245	-2.234	-2.224	-2.214	-2.202	-2.194	-2.185	-2.175	-2.166	-2.158	-2.150	-2.141	-2.135	-2.128	-2.122	-2.116	-2.111	-2.106	-2.102	-2.099	-2.095	-2.092	-2.090	-2.089	-2.088	-2.088	-2.086	-2.088	-2.089	-2.090	-2.091	-2.094	-2.098	-2.099	-2.104	-2.108	-2.111	-2.116	-2.121	-2.126	-2.132	-2.138	-2.144	-2.150	-2.156	-2.162	-2.169	-2.176	-2.182	-2.189	-2.196	-2.202	-2.209	-2.216	-2.222	-2.230	-2.235	-2.241	-2.246	-2.252	-2.258	-2.262	-2.268	-2.272	-2.276	-2.281	-2.284	-2.288	-2.290	-2.294	-2.296	-2.298	-2.300	-2.301	-2.302	-2.302	-2.302	-2.302	-2.302	-2.301	-2.300	-2.299	-2.296	-2.295	-2.291	-2.290	-2.286	-2.282	-2.280	-2.276	-2.271	-2.268	-2.262	-2.258	-2.254	-2.248	-2.241	-2.238	-2.232	-2.226	-2.220	-2.215	-2.210	-2.204	-2.199	-2.192	-2.188	-2.184	-2.178	-2.172	-2.169	-2.164	-2.159	-2.155	-2.151	-2.148	-2.144	-2.140	-2.138	-2.135	-2.134	-2.130	-2.129	-2.128	-2.126	-2.126	-2.126	-2.126	-2.126	-2.128	-2.129	-2.131	-2.132	-2.135	-2.136	-2.139	-2.142	-2.145	-2.149	-2.151	-2.155	-2.159	-2.164	-2.168	-2.171	-2.176	-2.180	-2.185	-2.189	-2.194	-2.198	-2.201	-2.205	-2.209	-2.212	-2.215	-2.219	-2.221	-2.224	-2.226	-2.228	-2.230	-2.230	-2.231	-2.231	-2.231	-2.231	-2.230	-2.228	-2.226	-2.225	-2.222	-2.218	-2.215	-2.210	-2.208	-2.202	-2.198	-2.191	-2.186	-2.180	-2.172	-2.168	-2.160	-2.152	-2.145	-2.139	-2.130	-2.122	-2.115	-2.108	-2.099	-2.091	-2.082	-2.075	-2.068	-2.060	-2.052	-2.045	-2.036	-2.029	-2.022	-2.015	-2.009	-2.002	-1.996	-1.991	-1.985	-1.981	-1.976	-1.971	-1.968	-1.964	-1.960	-1.959	-1.955	-1.954	-1.951	-1.950	-1.950	-1.949	-1.949	-1.949	-1.949	-1.951	-1.951	-1.952	-1.955	-1.959	-1.960	-1.964	-1.969	-1.972	-1.978	-1.981	-1.988	-1.992	-1.999	-2.004	-2.011	-2.018	-2.025	-2.033	-2.041	-2.049	-2.059	-2.068	-2.076	-2.085	-2.095	-2.105	-2.118	-2.128	-2.139	-2.150	-2.161	-2.174	-2.185	-2.198	-2.210	-2.222	-2.235	-2.250	-2.262	-2.278	-2.290	-2.305	-2.319	-2.334	-2.348	-2.362	-2.376	-2.390	-2.405	-2.420	-2.435	-2.450	-2.464	-2.480	-2.495	-2.509	-2.524	-2.539	-2.552	-2.568	-2.582	-2.595	-2.610	-2.624	-2.638	-2.651	-2.664	-2.678	-2.690	-2.702	-2.715	-2.728	-2.739	-2.751	-2.762	-2.772	-2.784	-2.794	-2.804	-2.812	-2.824	-2.832	-2.841	-2.849	-2.856	-2.865	-2.871	-2.880	-2.886	-2.894	-2.900	-2.906	-2.911	-2.918	-2.922	-2.929	-2.932	-2.938	-2.942	-2.946	-2.951	-2.955	-2.959	-2.964	-2.968	-2.970	-2.974	-2.978	-2.981	-2.984	-2.988	-2.991	-2.995	-2.999	-3.001	-3.005	-3.008	-3.011	-3.014	-3.019	-3.021	-3.025	-3.029	-3.031	-3.034	-3.038	-3.040	-3.044	-3.046	-3.049	-3.051	-3.054	-3.058	-3.058	-3.060	-3.062	-3.064	-3.066	-3.066	-3.068	-3.066	-3.068	-3.068	-3.066	-3.065	-3.064	-3.062	-3.060	-3.056	-3.054	-3.049	-3.045	-3.040	-3.034	-3.028	-3.021	-3.014	-3.008	-2.999	-2.990	-2.980	-2.970	-2.959	-2.949	-2.936	-2.925	-2.912	-2.899	-2.886	-2.872	-2.858	-2.842	-2.829	-2.812	-2.796	-2.781	-2.765	-2.749	-2.732	-2.715	-2.700	-2.682	-2.666	-2.649	-2.632	-2.616	-2.599	-2.582	-2.566	-2.550	-2.534	-2.519	-2.505	-2.490	-2.475	-2.461	-2.448	-2.434	-2.421	-2.409	-2.398	-2.386	-2.375	-2.365	-2.355	-2.346	-2.339	-2.330	-2.324	-2.316	-2.310	-2.304	-2.299	-2.295	-2.290	-2.288	-2.284	-2.280	-2.279	-2.278	-2.276	-2.276	-2.276	-2.276	-2.276	-2.278	-2.279	-2.281	-2.282	-2.285	-2.288	-2.290	-2.292	-2.296	-2.300	-2.304	-2.306	-2.311	-2.316	-2.319	-2.324	-2.328	-2.332	-2.338	-2.341	-2.346	-2.352	-2.358	-2.362	-2.368	-2.372	-2.378	-2.382	-2.389	-2.394	-2.400	-2.405	-2.411	-2.418	-2.422	-2.429	-2.434	-2.441	-2.446	-2.452	-2.459	-2.465	-2.471	-2.479	-2.485	-2.491	-2.498	-2.505	-2.511	-2.519	-2.525	-2.531	-2.539	-2.548	-2.554	-2.561	-2.568	-2.575	-2.582	-2.590	-2.598	-2.604	-2.611	-2.619	-2.625	-2.632	-2.639	-2.646	-2.651	-2.659	-2.664	-2.671	-2.676	-2.682	-2.686	-2.692	-2.696	-2.701	-2.705	-2.709	-2.712	-2.715	-2.718	-2.720	-2.722	-2.725	-2.725	-2.726	-2.726	-2.725	-2.726	-2.725	-2.724	-2.721	-2.720	-2.716	-2.714	-2.710	-2.706	-2.702	-2.698	-2.691	-2.686	-2.680	-2.674	-2.668	-2.661	-2.654	-2.646	-2.639	-2.630	-2.621	-2.614	-2.604	-2.594	-2.585	-2.575	-2.565	-2.555	-2.544	-2.534	-2.524	-2.512	-2.501	-2.490	-2.479	-2.468	-2.456	-2.444	-2.432	-2.421	-2.410	-2.398	-2.386	-2.374	-2.362	-2.351	-2.339	-2.328	-2.315	-2.304	-2.292	-2.281	-2.270	-2.258	-2.246	-2.235	-2.224	-2.214	-2.202	-2.191	-2.181	-2.171	-2.160	-2.150	-2.140	-2.131	-2.120	-2.110	-2.101	-2.091	-2.082	-2.074	-2.065	-2.056	-2.047	-2.040	-2.030	-2.022	-2.015	-2.006	-2.000	-1.992	-1.984	-1.978	-1.970	-1.962	-1.955	-1.949	-1.942	-1.936	-1.929	-1.924	-1.916	-1.911	-1.905	-1.899	-1.894	-1.888	-1.884	-1.878	-1.872	-1.866	-1.861	-1.858	-1.852	-1.849	-1.842	-1.840	-1.836	-1.832	-1.828	-1.824	-1.821	-1.819	-1.815	-1.812	-1.811	-1.809	-1.806	-1.805	-1.805	-1.802	-1.801	-1.802	-1.801	-1.802	-1.804	-1.804	-1.805	-1.808	-1.809	-1.810	-1.812	-1.816	-1.819	-1.822	-1.826	-1.831	-1.835	-1.840	-1.844	-1.849	-1.855	-1.860	-1.866	-1.871	-1.878	-1.882	-1.889	-1.895	-1.902	-1.908	-1.914	-1.920	-1.926	-1.932	-1.939	-1.945	-1.951	-1.956	-1.962	-1.968	-1.974	-1.978	-1.982	-1.988	-1.991	-1.996	-2.000	-2.004	-2.007	-2.010	-2.013	-2.016	-2.019	-2.020	-2.022	-2.025	-2.026	-2.027	-2.029	-2.030	-2.031	-2.033	-2.033	-2.035	-2.035	-2.036	-2.036	-2.036	-2.039	-2.039	-2.041	-2.042	-2.044	-2.045	-2.049	-2.051	-2.054	-2.056	-2.060	-2.064	-2.069	-2.074	-2.080	-2.085	-2.091	-2.099	-2.105	-2.114	-2.122	-2.131	-2.141	-2.151	-2.161	-2.172	-2.185	-2.196	-2.209	-2.221	-2.235	-2.249	-2.262	-2.279	-2.292	-2.309	-2.322	-2.339	-2.355	-2.371	-2.388	-2.404	-2.420	-2.438	-2.454	-2.470	-2.485	-2.501	-2.519	-2.534	-2.549	-2.564	-2.579	-2.594	-2.609	-2.622	-2.636	-2.649	-2.661	-2.672	-2.684	-2.695	-2.705	-2.716	-2.726	-2.734	-2.742	-2.751	-2.758	-2.764	-2.770	-2.775	-2.780	-2.785	-2.789	-2.792	-2.795	-2.796	-2.799	-2.800	-2.801	-2.802	-2.802	-2.801	-2.801	-2.800	-2.799	-2.798	-2.795	-2.794	-2.791	-2.789	-2.785	-2.782	-2.781	-2.778	-2.774	-2.771	-2.768	-2.765	-2.762	-2.759	-2.756	-2.754	-2.750	-2.748	-2.746	-2.744	-2.742	-2.740	-2.738	-2.736	-2.735	-2.734	-2.734	-2.732	-2.732	-2.732	-2.734	-2.735	-2.736	-2.738	-2.739	-2.741	-2.744	-2.746	-2.750	-2.752	-2.758	-2.761	-2.765	-2.770	-2.776	-2.781	-2.786	-2.794	-2.800	-2.808	-2.814	-2.821	-2.829	-2.838	-2.845	-2.854	-2.864	-2.872	-2.882	-2.892	-2.902	-2.912	-2.922	-2.934	-2.944	-2.956	-2.968	-2.980	-2.991	-3.004	-3.015	-3.026	-3.040	-3.051	-3.064	-3.076	-3.089	-3.101	-3.115	-3.128	-3.141	-3.154	-3.166	-3.180	-3.192	-3.206	-3.219	-3.232	-3.246	-3.260	-3.274	-3.286	-3.300	-3.314	-3.326	-3.340	-3.354	-3.368	-3.381	-3.394	-3.408	-3.421	-3.435	-3.449	-3.461	-3.475	-3.489	-3.502	-3.516	-3.530	-3.542	-3.558	-3.570	-3.584	-3.598	-3.611	-3.625	-3.638	-3.650	-3.664	-3.678	-3.690	-3.704	-3.716	-3.729	-3.742	-3.755	-3.768	-3.780	-3.794	-3.806	-3.819	-3.831	-3.842	-3.855	-3.868	-3.880	-3.891	-3.904	-3.915	-3.928	-3.939	-3.950	-3.962	-3.974	-3.986	-3.996	-4.009	-4.019	-4.030	-4.043	-4.054	-4.065	-4.076	-4.088	-4.099	-4.109	-4.120	-4.131	-4.144	-4.154	-4.165	-4.176	-4.188	-4.199	-4.210	-4.221	-4.231	-4.244	-4.255	-4.266	-4.276	-4.288	-4.300	-4.311	-4.322	-4.334	-4.344	-4.355	-4.366	-4.379	-4.389	-4.400	-4.411	-4.421	-4.432	-4.442	-4.452	-4.464	-4.474	-4.484	-4.495	-4.505	-4.514	-4.524	-4.532	-4.542	-4.551	-4.560	-4.569	-4.576	-4.584	-4.592	-4.600	-4.608	-4.615	-4.621	-4.628	-4.635	-4.640	-4.646	-4.651	-4.658	-4.662	-4.666	-4.671	-4.675	-4.679	-4.682	-4.686	-4.688	-4.691	-4.694	-4.695	-4.696	-4.698	-4.699	-4.700	-4.699	-4.699	-4.699	-4.699	-4.698	-4.695	-4.694	-4.691	-4.690	-4.686	-4.682	-4.679	-4.675	-4.671	-4.666	-4.661	-4.656	-4.650	-4.645	-4.639	-4.631	-4.624	-4.618	-4.609	-4.601	-4.591	-4.582	-4.574	-4.565	-4.554	-4.545	-4.534	-4.524	-4.511	-4.501	-4.489	-4.478	-4.465	-4.454	-4.440	-4.429	-4.415	-4.401	-4.389	-4.375	-4.361	-4.348	-4.334	-4.320	-4.306	-4.291	-4.278	-4.264	-4.250	-4.235	-4.221	-4.208	-4.192	-4.179	-4.165	-4.151	-4.136	-4.124	-4.110	-4.096	-4.084	-4.070	-4.058	-4.045	-4.031	-4.019	-4.008	-3.994	-3.982	-3.970	-3.959	-3.948	-3.935	-3.925	-3.912	-3.901	-3.890	-3.881	-3.870	-3.860	-3.849	-3.839	-3.828	-3.818	-3.809	-3.799	-3.788	-3.779	-3.770	-3.760	-3.750	-3.741	-3.731	-3.721	-3.712	-3.702	-3.694	-3.684	-3.675	-3.665	-3.655	-3.645	-3.636	-3.626	-3.616	-3.606	-3.596	-3.588	-3.578	-3.568	-3.558	-3.549	-3.538	-3.528	-3.518	-3.508	-3.498	-3.486	-3.476	-3.466	-3.456	-3.446	-3.436	-3.425	-3.414	-3.404	-3.394	-3.382	-3.372	-3.361	-3.351	-3.341	-3.331	-3.321	-3.311	-3.301	-3.290	-3.281	-3.271	-3.261	-3.251	-3.241	-3.232	-3.222	-3.214	-3.205	-3.196	-3.188	-3.179	-3.171	-3.161	-3.152	-3.145	-3.138	-3.129	-3.121	-3.115	-3.108	-3.100	-3.094	-3.088	-3.081	-3.074	-3.069	-3.064	-3.056	-3.051	-3.046	-3.042	-3.038	-3.032	-3.029	-3.024	-3.020	-3.016	-3.012	-3.010	-3.006	-3.002	-3.000	-2.996	-2.994	-2.992	-2.990	-2.989	-2.986	-2.985	-2.982	-2.981	-2.980	-2.978	-2.976	-2.975	-2.972	-2.972	-2.971	-2.970	-2.969	-2.968	-2.968	-2.965	-2.965	-2.964	-2.962	-2.962	-2.961	-2.960	-2.960	-2.959	-2.959	-2.956	-2.956	-2.956	-2.955	-2.954	-2.954	-2.954	-2.954	-2.954	-2.951	-2.952	-2.952	-2.952	-2.954	-2.954	-2.955	-2.956	-2.956	-2.959	-2.959	-2.961	-2.964	-2.965	-2.968	-2.970	-2.974	-2.976	-2.981	-2.984	-2.988	-2.992	-2.996	-3.001	-3.008	-3.012	-3.018	-3.024	-3.030	-3.036	-3.042	-3.049	-3.058	-3.065	-3.072	-3.081	-3.089	-3.096	-3.104	-3.114	-3.121	-3.130	-3.140	-3.149	-3.159	-3.168	-3.178	-3.186	-3.198	-3.206	-3.216	-3.226	-3.236	-3.246	-3.255	-3.265	-3.275	-3.285	-3.294	-3.304	-3.312	-3.324	-3.332	-3.341	-3.350	-3.359	-3.369	-3.376	-3.385	-3.394	-3.402	-3.410	-3.418	-3.425	-3.432	-3.440	-3.446	-3.454	-3.460	-3.466	-3.471	-3.478	-3.482	-3.489	-3.494	-3.498	-3.502	-3.506	-3.510	-3.514	-3.518	-3.521	-3.524	-3.528	-3.529	-3.531	-3.534	-3.535	-3.536	-3.538	-3.539	-3.540	-3.541	-3.541	-3.541	-3.541	-3.541	-3.540	-3.540	-3.539	-3.539	-3.538	-3.536	-3.534	-3.532	-3.530	-3.529	-3.526	-3.524	-3.522	-3.519	-3.516	-3.514	-3.511	-3.508	-3.505	-3.501	-3.498	-3.494	-3.490	-3.486	-3.482	-3.478	-3.475	-3.469	-3.465	-3.460	-3.456	-3.451	-3.448	-3.441	-3.436	-3.430	-3.425	-3.419	-3.415	-3.409	-3.402	-3.398	-3.391	-3.385	-3.379	-3.374	-3.366	-3.360	-3.354	-3.349	-3.341	-3.335	-3.329	-3.322	-3.316	-3.309	-3.302	-3.296	-3.291	-3.284	-3.279	-3.272	-3.266	-3.260	-3.254	-3.249	-3.242	-3.236	-3.231	-3.225	-3.221	-3.216	-3.210	-3.206	-3.202	-3.196	-3.192	-3.189	-3.185	-3.181	-3.176	-3.172	-3.169	-3.166	-3.162	-3.160	-3.158	-3.154	-3.151	-3.148	-3.146	-3.142	-3.140	-3.138	-3.136	-3.134	-3.131	-3.130	-3.128	-3.125	-3.122	-3.121	-3.119	-3.118	-3.115	-3.114	-3.111	-3.110	-3.108	-3.106	-3.104	-3.102	-3.101	-3.099	-3.098	-3.095	-3.092	-3.091	-3.090	-3.089	-3.088	-3.086	-3.085	-3.084	-3.082	-3.082	-3.081	-3.081	-3.081	-3.081	-3.081	-3.081	-3.082	-3.082	-3.085	-3.088	-3.089	-3.090	-3.092	-3.095	-3.099	-3.102	-3.105	-3.109	-3.114	-3.119	-3.122	-3.129	-3.134	-3.139	-3.146	-3.151	-3.159	-3.165	-3.172	-3.179	-3.186	-3.194	-3.202	-3.209	-3.218	-3.226	-3.234	-3.242	-3.251	-3.259	-3.268	-3.276	-3.284	-3.292	-3.301	-3.309	-3.318	-3.326	-3.335	-3.341	-3.350	-3.358	-3.365	-3.372	-3.380	-3.386	-3.392	-3.399	-3.405	-3.411	-3.418	-3.422	-3.429	-3.434	-3.438	-3.441	-3.445	-3.450	-3.454	-3.456	-3.460	-3.462	-3.466	-3.469	-3.471	-3.474	-3.475	-3.478	-3.478	-3.479	-3.481	-3.481	-3.482	-3.482	-3.484	-3.484	-3.484	-3.484	-3.484	-3.482	-3.481	-3.481	-3.481	-3.480	-3.479	-3.478	-3.476	-3.474	-3.474	-3.471	-3.470	-3.469	-3.465	-3.464	-3.460	-3.459	-3.456	-3.452	-3.450	-3.448	-3.444	-3.440	-3.438	-3.434	-3.429	-3.424	-3.420	-3.415	-3.410	-3.405	-3.400	-3.395	-3.389	-3.382	-3.376	-3.370	-3.364	-3.358	-3.350	-3.342	-3.335	-3.326	-3.319	-3.311	-3.302	-3.295	-3.286	-3.276	-3.269	-3.259	-3.250	-3.241	-3.231	-3.221	-3.211	-3.202	-3.192	-3.181	-3.171	-3.161	-3.150	-3.141	-3.130	-3.120	-3.108	-3.098	-3.088	-3.076	-3.066	-3.056	-3.045	-3.035	-3.024	-3.014	-3.002	-2.992	-2.982	-2.971	-2.961	-2.951	-2.941	-2.931	-2.921	-2.911	-2.901	-2.891	-2.881	-2.872	-2.861	-2.852	-2.842	-2.832	-2.822	-2.812	-2.804	-2.795	-2.784	-2.775	-2.766	-2.756	-2.748	-2.738	-2.728	-2.718	-2.708	-2.699	-2.689	-2.680	-2.670	-2.661	-2.651	-2.642	-2.631	-2.622	-2.612	-2.604	-2.592	-2.582	-2.574	-2.564	-2.554	-2.545	-2.534	-2.525	-2.515	-2.505	-2.496	-2.488	-2.478	-2.468	-2.458	-2.449	-2.440	-2.431	-2.422	-2.415	-2.406	-2.399	-2.391	-2.384	-2.376	-2.369	-2.362	-2.355	-2.350	-2.344	-2.339	-2.335	-2.330	-2.326	-2.322	-2.319	-2.316	-2.312	-2.310	-2.309	-2.308	-2.308	-2.306	-2.306	-2.306	-2.308	-2.309	-2.310	-2.312	-2.315	-2.318	-2.321	-2.324	-2.328	-2.331	-2.336	-2.340	-2.345	-2.350	-2.355	-2.360	-2.366	-2.372	-2.378	-2.384	-2.390	-2.396	-2.401	-2.408	-2.415	-2.421	-2.428	-2.435	-2.441	-2.448	-2.454	-2.460	-2.466	-2.472	-2.479	-2.486	-2.492	-2.499	-2.506	-2.512	-2.519	-2.526	-2.534	-2.540	-2.548	-2.554	-2.560	-2.566	-2.574	-2.580	-2.588	-2.595	-2.602	-2.610	-2.618	-2.624	-2.632	-2.639	-2.648	-2.655	-2.664	-2.671	-2.680	-2.688	-2.695	-2.705	-2.712	-2.721	-2.730	-2.739	-2.748	-2.755	-2.765	-2.774	-2.782	-2.791	-2.800	-2.809	-2.818	-2.828	-2.836	-2.845	-2.854	-2.862	-2.872	-2.880	-2.890	-2.898	-2.908	-2.916	-2.925	-2.934	-2.942	-2.951	-2.959	-2.968	-2.976	-2.985	-2.994	-3.001	-3.010	-3.019	-3.026	-3.035	-3.044	-3.050	-3.059	-3.068	-3.074	-3.081	-3.090	-3.098	-3.105	-3.112	-3.119	-3.125	-3.132	-3.139	-3.145	-3.151	-3.158	-3.162	-3.168	-3.174	-3.178	-3.182	-3.186	-3.190	-3.194	-3.198	-3.200	-3.201	-3.204	-3.205	-3.206	-3.205	-3.205	-3.204	-3.202	-3.200	-3.198	-3.194	-3.191	-3.186	-3.181	-3.175	-3.169	-3.162	-3.155	-3.146	-3.138	-3.128	-3.118	-3.106	-3.096	-3.084	-3.072	-3.060	-3.046	-3.032	-3.019	-3.004	-2.989	-2.972	-2.958	-2.941	-2.926	-2.909	-2.892	-2.875	-2.859	-2.842	-2.825	-2.809	-2.791	-2.775	-2.758	-2.741	-2.724	-2.708	-2.691	-2.675	-2.660	-2.644	-2.630	-2.615	-2.601	-2.588	-2.574	-2.560	-2.548	-2.536	-2.525	-2.512	-2.501	-2.492	-2.482	-2.474	-2.465	-2.456	-2.449	-2.442	-2.436	-2.431	-2.425	-2.420	-2.415	-2.411	-2.409	-2.405	-2.402	-2.400	-2.398	-2.398	-2.395	-2.395	-2.394	-2.394	-2.395	-2.395	-2.396	-2.396	-2.399	-2.400	-2.400	-2.402	-2.405	-2.406	-2.409	-2.410	-2.412	-2.415	-2.416	-2.419	-2.421	-2.424	-2.425	-2.428	-2.430	-2.431	-2.432	-2.434	-2.436	-2.438	-2.438	-2.439	-2.440	-2.441	-2.441	-2.442	-2.441	-2.442	-2.442	-2.441	-2.441	-2.440	-2.440	-2.439	-2.439	-2.439	-2.436	-2.436	-2.435	-2.435	-2.432	-2.431	-2.431	-2.429	-2.428	-2.428	-2.426	-2.425	-2.424	-2.425	-2.424	-2.422	-2.424	-2.422	-2.424	-2.424	-2.425	-2.426	-2.426	-2.428	-2.430	-2.431	-2.432	-2.435	-2.438	-2.440	-2.444	-2.448	-2.451	-2.455	-2.459	-2.464	-2.468	-2.472	-2.479	-2.484	-2.490	-2.496	-2.501	-2.508	-2.514	-2.520	-2.528	-2.532	-2.541	-2.548	-2.554	-2.561	-2.569	-2.575	-2.584	-2.590	-2.598	-2.605	-2.611	-2.619	-2.626	-2.634	-2.641	-2.648	-2.654	-2.660	-2.668	-2.674	-2.681	-2.688	-2.694	-2.700	-2.706	-2.712	-2.719	-2.725	-2.730	-2.738	-2.742	-2.748	-2.752	-2.759	-2.764	-2.770	-2.775	-2.780	-2.785	-2.790	-2.794	-2.800	-2.804	-2.810	-2.815	-2.820	-2.824	-2.829	-2.834	-2.839	-2.842	-2.849	-2.852	-2.858	-2.861	-2.866	-2.870	-2.875	-2.879	-2.884	-2.888	-2.891	-2.895	-2.899	-2.902	-2.905	-2.909	-2.911	-2.914	-2.916	-2.918	-2.920	-2.922	-2.924	-2.925	-2.926	-2.926	-2.926	-2.925	-2.925	-2.925	-2.922	-2.921	-2.919	-2.916	-2.912	-2.910	-2.906	-2.902	-2.896	-2.891	-2.886	-2.880	-2.874	-2.868	-2.860	-2.852	-2.845	-2.836	-2.829	-2.820	-2.811	-2.801	-2.791	-2.781	-2.771	-2.762	-2.751	-2.740	-2.730	-2.719	-2.709	-2.699	-2.688	-2.676	-2.666	-2.655	-2.644	-2.634	-2.622	-2.612	-2.602	-2.592	-2.582	-2.574	-2.564	-2.556	-2.546	-2.539	-2.531	-2.524	-2.516	-2.509	-2.504	-2.498	-2.491	-2.486	-2.481	-2.478	-2.474	-2.470	-2.466	-2.464	-2.460	-2.459	-2.458	-2.456	-2.455	-2.455	-2.455	-2.455	-2.456	-2.458	-2.458	-2.459	-2.460	-2.461	-2.464	-2.465	-2.468	-2.469	-2.472	-2.475	-2.478	-2.479	-2.481	-2.484	-2.486	-2.489	-2.490	-2.492	-2.495	-2.496	-2.498	-2.499	-2.500	-2.502	-2.502	-2.502	-2.504	-2.504	-2.504	-2.502	-2.501	-2.500	-2.499	-2.496	-2.495	-2.492	-2.490	-2.486	-2.484	-2.479	-2.475	-2.471	-2.466	-2.461	-2.458	-2.451	-2.446	-2.440	-2.434	-2.429	-2.421	-2.415	-2.409	-2.402	-2.395	-2.389	-2.381	-2.374	-2.366	-2.360	-2.352	-2.345	-2.338	-2.330	-2.324	-2.315	-2.308	-2.301	-2.294	-2.286	-2.279	-2.272	-2.265	-2.258	-2.251	-2.242	-2.236	-2.229	-2.222	-2.215	-2.209	-2.202	-2.195	-2.188	-2.181	-2.175	-2.168	-2.161	-2.154	-2.146	-2.140	-2.132	-2.125	-2.118	-2.110	-2.102	-2.095	-2.088	-2.079	-2.071	-2.064	-2.055	-2.046	-2.039	-2.030	-2.021	-2.013	-2.004	-1.994	-1.985	-1.975	-1.965	-1.958	-1.948	-1.938	-1.928	-1.918	-1.908	-1.898	-1.888	-1.879	-1.868	-1.858	-1.849	-1.838	-1.829	-1.819	-1.810	-1.800	-1.791	-1.782	-1.775	-1.766	-1.758	-1.750	-1.741	-1.735	-1.728	-1.721	-1.716	-1.710	-1.705	-1.701	-1.696	-1.691	-1.689	-1.686	-1.684	-1.682	-1.682	-1.681	-1.681	-1.681	-1.684	-1.685	-1.688	-1.690	-1.695	-1.699	-1.704	-1.710	-1.715	-1.721	-1.729	-1.738	-1.745	-1.755	-1.764	-1.774	-1.784	-1.795	-1.805	-1.818	-1.829	-1.842	-1.855	-1.868	-1.881	-1.895	-1.909	-1.924	-1.938	-1.952	-1.966	-1.982	-1.998	-2.013	-2.027	-2.045	-2.060	-2.075	-2.091	-2.106	-2.121	-2.138	-2.152	-2.169	-2.184	-2.199	-2.214	-2.229	-2.244	-2.259	-2.272	-2.286	-2.301	-2.315	-2.329	-2.344	-2.356	-2.370	-2.384	-2.396	-2.409	-2.422	-2.435	-2.448	-2.460	-2.471	-2.484	-2.496	-2.508	-2.520	-2.532	-2.545	-2.555	-2.568	-2.580	-2.590	-2.602	-2.615	-2.625	-2.638	-2.650	-2.661	-2.674	-2.686	-2.698	-2.711	-2.722	-2.735	-2.748	-2.760	-2.772	-2.786	-2.799	-2.812	-2.825	-2.840	-2.852	-2.868	-2.881	-2.895	-2.910	-2.922	-2.938	-2.952	-2.966	-2.981	-2.996	-3.011	-3.026	-3.040	-3.055	-3.069	-3.084	-3.099	-3.114	-3.128	-3.141	-3.156	-3.170	-3.184	-3.198	-3.210	-3.224	-3.238	-3.250	-3.262	-3.275	-3.285	-3.298	-3.309	-3.319	-3.330	-3.340	-3.349	-3.359	-3.368	-3.375	-3.384	-3.391	-3.399	-3.406	-3.411	-3.418	-3.422	-3.429	-3.432	-3.438	-3.441	-3.444	-3.448	-3.450	-3.452	-3.454	-3.456	-3.458	-3.459	-3.460	-3.460	-3.461	-3.461	-3.461	-3.460	-3.460	-3.459	-3.459	-3.459	-3.458	-3.456	-3.456	-3.455	-3.454	-3.452	-3.452	-3.451	-3.450	-3.450	-3.450	-3.450	-3.448	-3.448	-3.449	-3.448	-3.449	-3.449	-3.450	-3.450	-3.451	-3.451	-3.452	-3.454	-3.454	-3.455	-3.458	-3.459	-3.461	-3.462	-3.464	-3.465	-3.468	-3.470	-3.471	-3.474	-3.475	-3.479	-3.480	-3.481	-3.484	-3.485	-3.488	-3.490	-3.491	-3.492	-3.494	-3.495	-3.496	-3.496	-3.496	-3.498	-3.496	-3.498	-3.496	-3.496	-3.495	-3.494	-3.492	-3.490	-3.489	-3.486	-3.482	-3.480	-3.478	-3.472	-3.469	-3.464	-3.460	-3.455	-3.449	-3.442	-3.436	-3.430	-3.424	-3.416	-3.409	-3.400	-3.392	-3.384	-3.375	-3.365	-3.356	-3.346	-3.338	-3.326	-3.316	-3.305	-3.295	-3.284	-3.272	-3.262	-3.250	-3.239	-3.228	-3.215	-3.205	-3.192	-3.181	-3.169	-3.158	-3.145	-3.134	-3.124	-3.111	-3.100	-3.089	-3.079	-3.068	-3.056	-3.046	-3.036	-3.026	-3.018	-3.008	-2.999	-2.991	-2.984	-2.975	-2.968	-2.961	-2.954	-2.948	-2.942	-2.938	-2.932	-2.928	-2.924	-2.921	-2.918	-2.915	-2.912	-2.911	-2.910	-2.909	-2.909	-2.910	-2.910	-2.911	-2.914	-2.915	-2.918	-2.921	-2.924	-2.928	-2.931	-2.936	-2.940	-2.945	-2.950	-2.956	-2.961	-2.966	-2.974	-2.980	-2.985	-2.992	-2.999	-3.005	-3.011	-3.019	-3.024	-3.031	-3.038	-3.044	-3.050	-3.056	-3.062	-3.068	-3.074	-3.079	-3.084	-3.089	-3.092	-3.098	-3.101	-3.106	-3.109	-3.114	-3.116	-3.119	-3.120	-3.122	-3.124	-3.125	-3.126	-3.128	-3.129	-3.129	-3.130	-3.129	-3.129	-3.129	-3.126	-3.126	-3.125	-3.124	-3.124	-3.121	-3.120	-3.119	-3.118	-3.115	-3.112	-3.111	-3.109	-3.108	-3.105	-3.104	-3.101	-3.100	-3.099	-3.098	-3.095	-3.094	-3.092	-3.091	-3.090	-3.089	-3.089	-3.088	-3.088	-3.086	-3.086	-3.086	-3.085	-3.085	-3.085	-3.085	-3.086	-3.086	-3.086	-3.086	-3.086	-3.088	-3.089	-3.089	-3.090	-3.090	-3.091	-3.092	-3.092	-3.094	-3.095	-3.095	-3.098	-3.099	-3.099	-3.100	-3.102	-3.102	-3.104	-3.105	-3.106	-3.108	-3.109	-3.109	-3.110	-3.111	-3.114	-3.114	-3.115	-3.118	-3.118	-3.120	-3.121	-3.122	-3.124	-3.126	-3.128	-3.129	-3.131	-3.132	-3.135	-3.136	-3.139	-3.141	-3.144	-3.145	-3.148	-3.150	-3.154	-3.155	-3.159	-3.161	-3.165	-3.168	-3.170	-3.174	-3.176	-3.180	-3.184	-3.186	-3.190	-3.195	-3.199	-3.202	-3.206	-3.211	-3.216	-3.220	-3.225	-3.228	-3.232	-3.238	-3.242	-3.248	-3.251	-3.256	-3.261	-3.266	-3.271	-3.275	-3.281	-3.285	-3.290	-3.295	-3.299	-3.304	-3.309	-3.312	-3.318	-3.321	-3.326	-3.331	-3.334	-3.339	-3.342	-3.346	-3.349	-3.352	-3.355	-3.359	-3.361	-3.362	-3.365	-3.365	-3.368	-3.368	-3.369	-3.370	-3.369	-3.370	-3.369	-3.368	-3.366	-3.364	-3.362	-3.360	-3.356	-3.352	-3.348	-3.344	-3.340	-3.334	-3.329	-3.322	-3.316	-3.310	-3.301	-3.294	-3.286	-3.278	-3.269	-3.260	-3.250	-3.241	-3.230	-3.220	-3.210	-3.199	-3.188	-3.176	-3.165	-3.154	-3.142	-3.130	-3.119	-3.108	-3.096	-3.084	-3.071	-3.061	-3.049	-3.038	-3.026	-3.014	-3.004	-2.994	-2.982	-2.971	-2.962	-2.952	-2.942	-2.934	-2.924	-2.916	-2.908	-2.900	-2.891	-2.884	-2.878	-2.870	-2.864	-2.859	-2.852	-2.848	-2.841	-2.838	-2.832	-2.829	-2.825	-2.821	-2.818	-2.815	-2.812	-2.810	-2.809	-2.806	-2.805	-2.802	-2.801	-2.801	-2.800	-2.800	-2.798	-2.798	-2.796	-2.798	-2.796	-2.796	-2.795	-2.795	-2.795	-2.796	-2.795	-2.795	-2.795	-2.794	-2.794	-2.795	-2.794	-2.794	-2.792	-2.792	-2.791	-2.791	-2.790	-2.790	-2.789	-2.788	-2.786	-2.785	-2.784	-2.782	-2.782	-2.781	-2.780	-2.778	-2.776	-2.775	-2.774	-2.771	-2.770	-2.768	-2.766	-2.765	-2.762	-2.760	-2.759	-2.756	-2.755	-2.752	-2.750	-2.748	-2.745	-2.742	-2.740	-2.738	-2.735	-2.732	-2.730	-2.728	-2.724	-2.721	-2.719	-2.716	-2.714	-2.709	-2.706	-2.702	-2.700	-2.696	-2.692	-2.689	-2.685	-2.681	-2.678	-2.674	-2.669	-2.666	-2.661	-2.658	-2.652	-2.648	-2.642	-2.639	-2.632	-2.629	-2.624	-2.619	-2.614	-2.608	-2.602	-2.596	-2.590	-2.585	-2.579	-2.572	-2.568	-2.561	-2.554	-2.549	-2.541	-2.534	-2.528	-2.521	-2.512	-2.506	-2.498	-2.490	-2.482	-2.474	-2.466	-2.458	-2.450	-2.441	-2.431	-2.421	-2.412	-2.404	-2.392	-2.382	-2.371	-2.361	-2.350	-2.338	-2.326	-2.314	-2.302	-2.290	-2.276	-2.262	-2.250	-2.236	-2.221	-2.208	-2.192	-2.179	-2.162	-2.146	-2.131	-2.115	-2.099	-2.082	-2.064	-2.047	-2.030	-2.013	-1.995	-1.976	-1.959	-1.941	-1.922	-1.904	-1.885	-1.868	-1.848	-1.829	-1.810	-1.791	-1.772	-1.755	-1.736	-1.718	-1.699	-1.680	-1.662	-1.644	-1.625	-1.609	-1.590	-1.574	-1.556	-1.540	-1.522	-1.506	-1.491	-1.475	-1.460	-1.445	-1.429	-1.415	-1.400	-1.386	-1.372	-1.359	-1.346	-1.335	-1.322	-1.310	-1.299	-1.288	-1.278	-1.266	-1.256	-1.246	-1.238	-1.230	-1.220	-1.211	-1.205	-1.198	-1.191	-1.185	-1.179	-1.174	-1.168	-1.164	-1.160	-1.156	-1.152	-1.150	-1.146	-1.145	-1.144	-1.144	-1.142	-1.142	-1.144	-1.145	-1.146	-1.149	-1.150	-1.155	-1.159	-1.162	-1.168	-1.171	-1.178	-1.182	-1.190	-1.196	-1.205	-1.212	-1.221	-1.230	-1.240	-1.250	-1.260	-1.271	-1.281	-1.292	-1.304	-1.318	-1.329	-1.341	-1.354	-1.366	-1.379	-1.394	-1.406	-1.420	-1.432	-1.445	-1.459	-1.472	-1.485	-1.498	-1.510	-1.522	-1.535	-1.546	-1.558	-1.569	-1.579	-1.590	-1.599	-1.609	-1.618	-1.626	-1.635	-1.644	-1.651	-1.656	-1.664	-1.669	-1.674	-1.679	-1.682	-1.686	-1.690	-1.692	-1.694	-1.696	-1.696	-1.698	-1.698	-1.698	-1.696	-1.696	-1.695	-1.694	-1.691	-1.689	-1.688	-1.685	-1.682	-1.680	-1.676	-1.674	-1.671	-1.669	-1.665	-1.662	-1.660	-1.656	-1.654	-1.651	-1.649	-1.648	-1.646	-1.644	-1.642	-1.642	-1.641	-1.641	-1.641	-1.641	-1.642	-1.642	-1.644	-1.646	-1.649	-1.651	-1.654	-1.658	-1.661	-1.666	-1.670	-1.674	-1.680	-1.686	-1.691	-1.698	-1.705	-1.711	-1.719	-1.726	-1.736	-1.744	-1.752	-1.762	-1.771	-1.781	-1.791	-1.800	-1.811	-1.821	-1.832	-1.844	-1.855	-1.865	-1.876	-1.888	-1.900	-1.911	-1.924	-1.935	-1.948	-1.958	-1.970	-1.982	-1.995	-2.007	-2.018	-2.030	-2.042	-2.055	-2.066	-2.079	-2.091	-2.102	-2.115	-2.126	-2.138	-2.149	-2.161	-2.172	-2.184	-2.195	-2.206	-2.218	-2.229	-2.241	-2.251	-2.262	-2.274	-2.284	-2.295	-2.306	-2.316	-2.329	-2.340	-2.350	-2.361	-2.372	-2.384	-2.395	-2.405	-2.418	-2.429	-2.439	-2.451	-2.462	-2.474	-2.486	-2.498	-2.510	-2.521	-2.534	-2.546	-2.559	-2.571	-2.584	-2.598	-2.610	-2.622	-2.635	-2.648	-2.661	-2.675	-2.688	-2.700	-2.715	-2.728	-2.741	-2.755	-2.769	-2.781	-2.795	-2.809	-2.822	-2.836	-2.849	-2.861	-2.875	-2.888	-2.900	-2.914	-2.926	-2.938	-2.949	-2.962	-2.972	-2.985	-2.996	-3.008	-3.018	-3.026	-3.038	-3.046	-3.056	-3.065	-3.074	-3.081	-3.089	-3.098	-3.104	-3.111	-3.118	-3.122	-3.129	-3.134	-3.138	-3.142	-3.148	-3.150	-3.152	-3.156	-3.159	-3.160	-3.162	-3.165	-3.165	-3.165	-3.165	-3.165	-3.165	-3.165	-3.165	-3.164	-3.162	-3.161	-3.159	-3.158	-3.155	-3.152	-3.150	-3.148	-3.146	-3.142	-3.140	-3.138	-3.134	-3.131	-3.129	-3.126	-3.124	-3.120	-3.119	-3.116	-3.114	-3.111	-3.110	-3.108	-3.106	-3.106	-3.105	-3.102	-3.104	-3.101	-3.101	-3.102	-3.102	-3.102	-3.104	-3.104	-3.106	-3.108	-3.109	-3.111	-3.112	-3.115	-3.118	-3.121	-3.124	-3.128	-3.131	-3.134	-3.138	-3.141	-3.145	-3.149	-3.151	-3.156	-3.160	-3.162	-3.166	-3.170	-3.174	-3.175	-3.179	-3.181	-3.184	-3.185	-3.188	-3.189	-3.191	-3.191	-3.192	-3.192	-3.191	-3.191	-3.189	-3.188	-3.186	-3.182	-3.180	-3.176	-3.172	-3.168	-3.162	-3.156	-3.150	-3.145	-3.138	-3.130	-3.122	-3.114	-3.104	-3.095	-3.085	-3.075	-3.064	-3.052	-3.041	-3.030	-3.018	-3.005	-2.992	-2.979	-2.965	-2.951	-2.938	-2.924	-2.909	-2.895	-2.880	-2.864	-2.850	-2.834	-2.818	-2.804	-2.788	-2.771	-2.756	-2.741	-2.725	-2.710	-2.694	-2.679	-2.664	-2.648	-2.632	-2.618	-2.602	-2.589	-2.574	-2.560	-2.545	-2.532	-2.518	-2.505	-2.491	-2.479	-2.466	-2.454	-2.442	-2.430	-2.419	-2.408	-2.398	-2.386	-2.378	-2.369	-2.359	-2.350	-2.341	-2.334	-2.326	-2.320	-2.312	-2.305	-2.300	-2.295	-2.290	-2.286	-2.281	-2.278	-2.275	-2.271	-2.270	-2.268	-2.265	-2.265	-2.264	-2.264	-2.265	-2.265	-2.266	-2.268	-2.270	-2.272	-2.274	-2.276	-2.280	-2.284	-2.289	-2.292	-2.298	-2.304	-2.309	-2.315	-2.320	-2.326	-2.334	-2.341	-2.349	-2.356	-2.364	-2.371	-2.380	-2.389	-2.399	-2.406	-2.416	-2.426	-2.436	-2.446	-2.456	-2.466	-2.476	-2.488	-2.498	-2.509	-2.520	-2.531	-2.541	-2.554	-2.565	-2.576	-2.588	-2.599	-2.610	-2.622	-2.632	-2.644	-2.656	-2.668	-2.679	-2.690	-2.701	-2.712	-2.722	-2.735	-2.745	-2.756	-2.766	-2.778	-2.788	-2.798	-2.806	-2.816	-2.826	-2.836	-2.845	-2.854	-2.862	-2.871	-2.879	-2.888	-2.895	-2.902	-2.909	-2.918	-2.924	-2.930	-2.936	-2.942	-2.949	-2.955	-2.959	-2.965	-2.970	-2.975	-2.980	-2.984	-2.988	-2.992	-2.996	-3.000	-3.002	-3.006	-3.010	-3.014	-3.016	-3.019	-3.022	-3.024	-3.026	-3.030	-3.032	-3.034	-3.036	-3.039	-3.040	-3.042	-3.045	-3.046	-3.050	-3.051	-3.054	-3.056	-3.058	-3.059	-3.061	-3.064	-3.065	-3.068	-3.069	-3.071	-3.072	-3.075	-3.076	-3.079	-3.080	-3.082	-3.084	-3.086	-3.086	-3.089	-3.091	-3.091	-3.092	-3.094	-3.096	-3.098	-3.099	-3.099	-3.101	-3.101	-3.102	-3.104	-3.104	-3.104	-3.105	-3.105	-3.106	-3.106	-3.106	-3.106	-3.106	-3.106	-3.106	-3.106	-3.106	-3.106	-3.106	-3.105	-3.105	-3.105	-3.104	-3.104	-3.104	-3.104	-3.104	-3.102	-3.102	-3.102	-3.102	-3.102	-3.102	-3.102	-3.102	-3.104	-3.104	-3.105	-3.105	-3.106	-3.108	-3.108	-3.109	-3.110	-3.111	-3.114	-3.116	-3.118	-3.120	-3.122	-3.125	-3.129	-3.130	-3.134	-3.136	-3.140	-3.144	-3.148	-3.152	-3.155	-3.160	-3.165	-3.169	-3.174	-3.179	-3.184	-3.189	-3.194	-3.199	-3.204	-3.210	-3.216	-3.221	-3.228	-3.232	-3.239	-3.245	-3.251	-3.258	-3.264	-3.271	-3.278	-3.284	-3.290	-3.296	-3.302	-3.309	-3.315	-3.321	-3.326	-3.334	-3.339	-3.344	-3.350	-3.355	-3.360	-3.364	-3.368	-3.372	-3.376	-3.380	-3.382	-3.385	-3.388	-3.390	-3.390	-3.391	-3.392	-3.392	-3.391	-3.390	-3.389	-3.386	-3.382	-3.380	-3.375	-3.370	-3.364	-3.358	-3.351	-3.344	-3.334	-3.325	-3.315	-3.305	-3.294	-3.282	-3.270	-3.256	-3.242	-3.229	-3.212	-3.199	-3.182	-3.165	-3.149	-3.131	-3.114	-3.095	-3.075	-3.056	-3.038	-3.018	-2.998	-2.978	-2.956	-2.936	-2.916	-2.895	-2.875	-2.855	-2.832	-2.814	-2.792	-2.772	-2.752	-2.734	-2.712	-2.694	-2.675	-2.658	-2.640	-2.622	-2.605	-2.589	-2.572	-2.556	-2.542	-2.526	-2.512	-2.499	-2.488	-2.474	-2.462	-2.452	-2.441	-2.432	-2.422	-2.414	-2.406	-2.399	-2.392	-2.386	-2.380	-2.376	-2.371	-2.368	-2.365	-2.362	-2.360	-2.359	-2.358	-2.358	-2.358	-2.358	-2.358	-2.360	-2.361	-2.364	-2.365	-2.369	-2.372	-2.376	-2.380	-2.384	-2.389	-2.392	-2.398	-2.404	-2.408	
