# Supplementary material for: Motion onset VEPs can see through the blur
Source: Sci Rep. 2024 Sep 12;14:21296. doi: 10.1038/s41598-024-72483-z (PMC11393312; doi:10.1038/s41598-024-72483-z)
Supplement: Supplementary file 3 — Supplementary Information 3. [file 41598_2024_72483_MOESM3_ESM.zip › VEP_raw_data/source_data/SourceBlurVEP-S009_VEP_2023-04-12_10-57-02.txt]

0.000	0.000	99999.999	6250.000	50.000	-2193.000	-2061.000	6248.000	7.000	100.000	5.000	2.000	1.000	1.000	0.000	0.000	0.000	0.000	0.000	0.000	0.000	0.000	0.000	0.000	0.000	0.000	0.000	-0.958	-0.948	-0.938	-0.928	-0.918	-0.908	-0.896	-0.886	-0.875	-0.864	-0.852	-0.841	-0.830	-0.819	-0.808	-0.796	-0.785	-0.774	-0.762	-0.751	-0.741	-0.729	-0.719	-0.709	-0.699	-0.689	-0.680	-0.670	-0.661	-0.652	-0.644	-0.636	-0.629	-0.621	-0.616	-0.609	-0.604	-0.599	-0.592	-0.589	-0.584	-0.580	-0.576	-0.574	-0.571	-0.569	-0.568	-0.566	-0.566	-0.565	-0.565	-0.565	-0.565	-0.566	-0.568	-0.569	-0.570	-0.574	-0.575	-0.578	-0.581	-0.584	-0.586	-0.591	-0.594	-0.598	-0.602	-0.606	-0.610	-0.614	-0.619	-0.622	-0.628	-0.631	-0.636	-0.640	-0.645	-0.650	-0.654	-0.659	-0.664	-0.669	-0.672	-0.678	-0.681	-0.686	-0.690	-0.695	-0.698	-0.702	-0.706	-0.710	-0.714	-0.719	-0.722	-0.725	-0.729	-0.732	-0.736	-0.739	-0.744	-0.746	-0.750	-0.751	-0.755	-0.759	-0.761	-0.765	-0.768	-0.770	-0.774	-0.776	-0.779	-0.781	-0.784	-0.785	-0.788	-0.791	-0.792	-0.795	-0.796	-0.799	-0.799	-0.801	-0.804	-0.805	-0.806	-0.806	-0.809	-0.809	-0.810	-0.811	-0.811	-0.811	-0.811	-0.811	-0.811	-0.811	-0.810	-0.810	-0.810	-0.809	-0.806	-0.806	-0.804	-0.801	-0.800	-0.798	-0.796	-0.792	-0.790	-0.788	-0.784	-0.781	-0.778	-0.774	-0.771	-0.766	-0.764	-0.759	-0.755	-0.750	-0.746	-0.742	-0.738	-0.734	-0.729	-0.725	-0.720	-0.715	-0.711	-0.706	-0.702	-0.699	-0.694	-0.689	-0.685	-0.681	-0.678	-0.672	-0.669	-0.666	-0.661	-0.659	-0.655	-0.652	-0.649	-0.646	-0.644	-0.640	-0.638	-0.635	-0.632	-0.630	-0.628	-0.625	-0.624	-0.621	-0.619	-0.618	-0.615	-0.614	-0.611	-0.610	-0.608	-0.605	-0.602	-0.601	-0.599	-0.596	-0.594	-0.591	-0.589	-0.585	-0.582	-0.579	-0.575	-0.571	-0.568	-0.562	-0.559	-0.555	-0.549	-0.544	-0.538	-0.532	-0.526	-0.520	-0.514	-0.506	-0.500	-0.491	-0.484	-0.476	-0.468	-0.459	-0.451	-0.441	-0.432	-0.422	-0.414	-0.405	-0.394	-0.384	-0.375	-0.364	-0.352	-0.342	-0.332	-0.321	-0.311	-0.301	-0.289	-0.279	-0.268	-0.258	-0.248	-0.236	-0.228	-0.218	-0.206	-0.196	-0.188	-0.178	-0.169	-0.160	-0.151	-0.142	-0.135	-0.126	-0.119	-0.111	-0.104	-0.098	-0.091	-0.085	-0.079	-0.074	-0.068	-0.064	-0.060	-0.055	-0.052	-0.049	-0.046	-0.044	-0.041	-0.040	-0.040	-0.040	-0.039	-0.039	-0.039	-0.041	-0.042	-0.044	-0.048	-0.049	-0.052	-0.056	-0.060	-0.065	-0.069	-0.075	-0.080	-0.086	-0.092	-0.099	-0.105	-0.112	-0.120	-0.128	-0.135	-0.144	-0.152	-0.162	-0.170	-0.180	-0.190	-0.199	-0.209	-0.219	-0.229	-0.239	-0.249	-0.259	-0.269	-0.279	-0.289	-0.299	-0.309	-0.319	-0.329	-0.339	-0.348	-0.358	-0.365	-0.374	-0.382	-0.391	-0.399	-0.406	-0.414	-0.420	-0.428	-0.432	-0.439	-0.444	-0.449	-0.454	-0.458	-0.461	-0.465	-0.468	-0.470	-0.470	-0.472	-0.474	-0.475	-0.474	-0.475	-0.474	-0.474	-0.471	-0.470	-0.468	-0.465	-0.464	-0.460	-0.458	-0.454	-0.450	-0.446	-0.441	-0.438	-0.432	-0.429	-0.425	-0.419	-0.415	-0.410	-0.406	-0.401	-0.396	-0.391	-0.388	-0.382	-0.379	-0.375	-0.371	-0.368	-0.362	-0.360	-0.356	-0.354	-0.351	-0.348	-0.346	-0.344	-0.341	-0.340	-0.339	-0.338	-0.335	-0.335	-0.334	-0.334	-0.334	-0.334	-0.334	-0.334	-0.335	-0.336	-0.338	-0.339	-0.341	-0.342	-0.344	-0.346	-0.349	-0.351	-0.355	-0.358	-0.360	-0.364	-0.366	-0.370	-0.375	-0.379	-0.382	-0.388	-0.391	-0.395	-0.401	-0.406	-0.410	-0.416	-0.422	-0.428	-0.434	-0.439	-0.445	-0.452	-0.459	-0.465	-0.471	-0.479	-0.485	-0.492	-0.500	-0.507	-0.515	-0.522	-0.531	-0.540	-0.548	-0.555	-0.564	-0.572	-0.581	-0.589	-0.598	-0.608	-0.615	-0.624	-0.632	-0.641	-0.649	-0.659	-0.666	-0.675	-0.682	-0.691	-0.699	-0.708	-0.714	-0.722	-0.730	-0.738	-0.742	-0.750	-0.756	-0.762	-0.769	-0.774	-0.780	-0.785	-0.789	-0.794	-0.796	-0.800	-0.802	-0.806	-0.809	-0.811	-0.812	-0.815	-0.816	-0.818	-0.819	-0.820	-0.820	-0.821	-0.820	-0.820	-0.820	-0.819	-0.819	-0.816	-0.816	-0.815	-0.814	-0.812	-0.812	-0.811	-0.810	-0.810	-0.809	-0.808	-0.808	-0.808	-0.806	-0.808	-0.808	-0.809	-0.809	-0.811	-0.812	-0.815	-0.818	-0.820	-0.824	-0.826	-0.831	-0.836	-0.841	-0.846	-0.854	-0.860	-0.868	-0.874	-0.882	-0.890	-0.900	-0.909	-0.919	-0.929	-0.939	-0.950	-0.961	-0.972	-0.985	-0.998	-1.010	-1.022	-1.036	-1.049	-1.062	-1.076	-1.090	-1.105	-1.118	-1.132	-1.146	-1.160	-1.174	-1.189	-1.202	-1.215	-1.229	-1.242	-1.256	-1.269	-1.281	-1.294	-1.305	-1.318	-1.329	-1.340	-1.351	-1.361	-1.370	-1.380	-1.389	-1.398	-1.405	-1.412	-1.420	-1.425	-1.431	-1.436	-1.441	-1.445	-1.449	-1.451	-1.452	-1.455	-1.455	-1.456	-1.456	-1.456	-1.455	-1.452	-1.450	-1.448	-1.445	-1.440	-1.436	-1.431	-1.425	-1.420	-1.414	-1.406	-1.400	-1.392	-1.384	-1.375	-1.366	-1.358	-1.348	-1.338	-1.328	-1.316	-1.306	-1.295	-1.284	-1.271	-1.259	-1.248	-1.235	-1.224	-1.210	-1.199	-1.186	-1.172	-1.160	-1.146	-1.134	-1.121	-1.108	-1.095	-1.082	-1.071	-1.058	-1.045	-1.032	-1.020	-1.008	-0.996	-0.984	-0.972	-0.962	-0.950	-0.940	-0.930	-0.919	-0.910	-0.900	-0.891	-0.882	-0.874	-0.865	-0.858	-0.851	-0.844	-0.838	-0.832	-0.826	-0.821	-0.816	-0.814	-0.809	-0.806	-0.804	-0.801	-0.799	-0.798	-0.798	-0.796	-0.798	-0.798	-0.799	-0.801	-0.802	-0.804	-0.808	-0.811	-0.815	-0.819	-0.824	-0.829	-0.832	-0.839	-0.844	-0.851	-0.856	-0.862	-0.870	-0.876	-0.884	-0.890	-0.899	-0.906	-0.914	-0.921	-0.930	-0.938	-0.945	-0.952	-0.960	-0.969	-0.975	-0.984	-0.990	-0.998	-1.005	-1.011	-1.018	-1.024	-1.030	-1.035	-1.041	-1.046	-1.050	-1.055	-1.059	-1.062	-1.065	-1.069	-1.071	-1.072	-1.074	-1.076	-1.076	-1.076	-1.076	-1.075	-1.074	-1.072	-1.071	-1.069	-1.065	-1.061	-1.058	-1.055	-1.050	-1.045	-1.039	-1.034	-1.028	-1.021	-1.015	-1.008	-1.001	-0.994	-0.986	-0.979	-0.970	-0.962	-0.954	-0.946	-0.938	-0.928	-0.919	-0.910	-0.901	-0.892	-0.882	-0.872	-0.865	-0.855	-0.845	-0.836	-0.826	-0.818	-0.809	-0.799	-0.790	-0.780	-0.771	-0.762	-0.754	-0.745	-0.736	-0.728	-0.719	-0.711	-0.702	-0.694	-0.686	-0.679	-0.670	-0.662	-0.656	-0.648	-0.640	-0.632	-0.625	-0.619	-0.611	-0.605	-0.599	-0.591	-0.586	-0.579	-0.574	-0.566	-0.561	-0.555	-0.548	-0.542	-0.536	-0.531	-0.526	-0.521	-0.515	-0.510	-0.505	-0.500	-0.495	-0.490	-0.485	-0.480	-0.476	-0.472	-0.468	-0.462	-0.458	-0.454	-0.450	-0.446	-0.442	-0.439	-0.434	-0.430	-0.428	-0.424	-0.421	-0.416	-0.414	-0.410	-0.408	-0.405	-0.401	-0.399	-0.396	-0.394	-0.391	-0.389	-0.388	-0.384	-0.382	-0.379	-0.378	-0.375	-0.374	-0.371	-0.369	-0.368	-0.366	-0.364	-0.362	-0.360	-0.359	-0.358	-0.356	-0.352	-0.351	-0.350	-0.348	-0.348	-0.345	-0.344	-0.341	-0.339	-0.338	-0.335	-0.332	-0.330	-0.326	-0.324	-0.321	-0.319	-0.316	-0.312	-0.308	-0.304	-0.300	-0.296	-0.291	-0.288	-0.282	-0.276	-0.271	-0.266	-0.259	-0.252	-0.245	-0.238	-0.231	-0.222	-0.214	-0.205	-0.196	-0.185	-0.176	-0.165	-0.155	-0.144	-0.131	-0.120	-0.106	-0.094	-0.080	-0.066	-0.052	-0.039	-0.022	-0.009	0.008	0.024	0.040	0.056	0.074	0.091	0.109	0.126	0.145	0.164	0.182	0.201	0.221	0.240	0.260	0.279	0.299	0.320	0.339	0.360	0.379	0.400	0.420	0.440	0.460	0.480	0.499	0.519	0.539	0.559	0.578	0.598	0.616	0.634	0.652	0.671	0.689	0.706	0.724	0.740	0.756	0.772	0.789	0.802	0.818	0.831	0.846	0.860	0.872	0.885	0.898	0.908	0.920	0.930	0.940	0.950	0.959	0.968	0.976	0.984	0.990	0.998	1.004	1.010	1.015	1.020	1.025	1.030	1.034	1.036	1.040	1.044	1.045	1.049	1.050	1.052	1.054	1.055	1.058	1.058	1.059	1.059	1.060	1.061	1.062	1.064	1.064	1.065	1.066	1.066	1.068	1.069	1.069	1.071	1.072	1.074	1.075	1.075	1.079	1.080	1.081	1.084	1.085	1.088	1.089	1.092	1.094	1.096	1.098	1.100	1.102	1.104	1.106	1.109	1.111	1.114	1.115	1.116	1.119	1.120	1.122	1.122	1.124	1.125	1.124	1.125	1.125	1.125	1.124	1.122	1.120	1.119	1.118	1.114	1.111	1.109	1.105	1.100	1.095	1.091	1.085	1.080	1.072	1.066	1.059	1.052	1.045	1.038	1.029	1.020	1.011	1.002	0.994	0.984	0.974	0.965	0.955	0.944	0.934	0.924	0.914	0.902	0.892	0.882	0.871	0.861	0.851	0.840	0.831	0.821	0.811	0.801	0.792	0.782	0.774	0.764	0.755	0.746	0.738	0.729	0.721	0.712	0.705	0.696	0.689	0.681	0.675	0.668	0.660	0.654	0.648	0.641	0.634	0.628	0.621	0.614	0.609	0.601	0.596	0.589	0.584	0.578	0.570	0.565	0.558	0.551	0.544	0.539	0.531	0.524	0.518	0.510	0.502	0.496	0.488	0.480	0.474	0.464	0.456	0.449	0.440	0.432	0.424	0.414	0.406	0.396	0.388	0.378	0.368	0.359	0.349	0.339	0.329	0.319	0.309	0.299	0.288	0.278	0.268	0.256	0.245	0.234	0.224	0.211	0.201	0.190	0.179	0.168	0.156	0.145	0.134	0.121	0.110	0.099	0.088	0.075	0.064	0.052	0.040	0.029	0.016	0.005	-0.008	-0.019	-0.032	-0.044	-0.056	-0.069	-0.081	-0.094	-0.106	-0.119	-0.131	-0.144	-0.156	-0.169	-0.182	-0.195	-0.208	-0.220	-0.234	-0.246	-0.259	-0.272	-0.285	-0.299	-0.311	-0.325	-0.338	-0.351	-0.364	-0.378	-0.391	-0.404	-0.418	-0.430	-0.442	-0.456	-0.469	-0.481	-0.494	-0.506	-0.519	-0.530	-0.542	-0.555	-0.566	-0.579	-0.590	-0.601	-0.611	-0.622	-0.634	-0.644	-0.654	-0.664	-0.672	-0.682	-0.691	-0.700	-0.708	-0.716	-0.724	-0.731	-0.738	-0.744	-0.751	-0.756	-0.761	-0.766	-0.771	-0.775	-0.780	-0.784	-0.786	-0.790	-0.791	-0.794	-0.796	-0.796	-0.798	-0.799	-0.799	-0.799	-0.799	-0.799	-0.798	-0.796	-0.795	-0.794	-0.792	-0.790	-0.788	-0.786	-0.784	-0.781	-0.780	-0.778	-0.775	-0.774	-0.770	-0.769	-0.768	-0.765	-0.765	-0.762	-0.762	-0.761	-0.761	-0.760	-0.761	-0.761	-0.762	-0.765	-0.766	-0.769	-0.772	-0.776	-0.780	-0.784	-0.790	-0.796	-0.802	-0.809	-0.818	-0.826	-0.834	-0.844	-0.854	-0.865	-0.876	-0.888	-0.901	-0.914	-0.928	-0.942	-0.958	-0.971	-0.989	-1.004	-1.021	-1.038	-1.055	-1.072	-1.090	-1.109	-1.128	-1.145	-1.165	-1.182	-1.200	-1.220	-1.239	-1.256	-1.275	-1.291	-1.310	-1.328	-1.344	-1.360	-1.376	-1.391	-1.408	-1.421	-1.435	-1.448	-1.460	-1.471	-1.482	-1.491	-1.501	-1.510	-1.518	-1.522	-1.529	-1.534	-1.538	-1.540	-1.541	-1.542	-1.542	-1.542	-1.541	-1.539	-1.535	-1.531	-1.525	-1.521	-1.514	-1.506	-1.499	-1.491	-1.482	-1.472	-1.461	-1.451	-1.440	-1.430	-1.418	-1.405	-1.392	-1.380	-1.368	-1.355	-1.341	-1.328	-1.314	-1.301	-1.288	-1.275	-1.261	-1.249	-1.235	-1.222	-1.209	-1.196	-1.184	-1.172	-1.160	-1.148	-1.136	-1.125	-1.114	-1.102	-1.092	-1.081	-1.071	-1.061	-1.051	-1.042	-1.032	-1.024	-1.014	-1.005	-0.998	-0.989	-0.980	-0.972	-0.964	-0.955	-0.948	-0.939	-0.932	-0.925	-0.916	-0.909	-0.901	-0.894	-0.886	-0.879	-0.871	-0.864	-0.856	-0.849	-0.840	-0.832	-0.826	-0.818	-0.810	-0.802	-0.795	-0.786	-0.779	-0.771	-0.762	-0.755	-0.748	-0.739	-0.731	-0.724	-0.715	-0.708	-0.700	-0.691	-0.684	-0.675	-0.668	-0.659	-0.651	-0.642	-0.635	-0.626	-0.619	-0.611	-0.602	-0.594	-0.586	-0.578	-0.570	-0.561	-0.554	-0.545	-0.538	-0.530	-0.521	-0.512	-0.505	-0.496	-0.488	-0.480	-0.472	-0.462	-0.455	-0.448	-0.438	-0.430	-0.421	-0.414	-0.405	-0.398	-0.388	-0.379	-0.372	-0.364	-0.356	-0.348	-0.340	-0.331	-0.325	-0.316	-0.310	-0.302	-0.296	-0.289	-0.282	-0.276	-0.271	-0.265	-0.260	-0.255	-0.251	-0.246	-0.242	-0.239	-0.235	-0.232	-0.231	-0.229	-0.228	-0.226	-0.225	-0.225	-0.225	-0.226	-0.228	-0.228	-0.231	-0.232	-0.235	-0.239	-0.242	-0.246	-0.251	-0.256	-0.261	-0.266	-0.272	-0.279	-0.285	-0.292	-0.299	-0.305	-0.314	-0.321	-0.329	-0.336	-0.345	-0.352	-0.361	-0.370	-0.379	-0.386	-0.395	-0.402	-0.412	-0.420	-0.428	-0.436	-0.444	-0.452	-0.460	-0.468	-0.475	-0.482	-0.489	-0.495	-0.502	-0.509	-0.514	-0.519	-0.525	-0.531	-0.535	-0.539	-0.544	-0.548	-0.551	-0.555	-0.558	-0.560	-0.564	-0.564	-0.566	-0.569	-0.569	-0.570	-0.570	-0.571	-0.571	-0.572	-0.571	-0.570	-0.571	-0.570	-0.569	-0.568	-0.566	-0.565	-0.564	-0.561	-0.559	-0.558	-0.555	-0.554	-0.551	-0.549	-0.548	-0.545	-0.542	-0.540	-0.538	-0.534	-0.532	-0.530	-0.528	-0.524	-0.522	-0.520	-0.516	-0.514	-0.511	-0.509	-0.505	-0.502	-0.499	-0.496	-0.494	-0.490	-0.486	-0.482	-0.479	-0.475	-0.471	-0.468	-0.462	-0.458	-0.452	-0.448	-0.442	-0.436	-0.430	-0.424	-0.418	-0.410	-0.404	-0.395	-0.388	-0.379	-0.369	-0.360	-0.349	-0.340	-0.329	-0.318	-0.306	-0.294	-0.281	-0.269	-0.255	-0.241	-0.226	-0.212	-0.196	-0.181	-0.165	-0.148	-0.130	-0.114	-0.095	-0.078	-0.060	-0.041	-0.022	-0.002	0.018	0.036	0.056	0.078	0.098	0.119	0.139	0.160	0.181	0.202	0.224	0.245	0.266	0.288	0.308	0.329	0.350	0.370	0.390	0.411	0.431	0.450	0.470	0.490	0.509	0.528	0.546	0.562	0.580	0.598	0.614	0.631	0.646	0.662	0.678	0.691	0.705	0.719	0.731	0.744	0.756	0.768	0.779	0.789	0.799	0.808	0.816	0.825	0.834	0.840	0.846	0.851	0.858	0.862	0.866	0.870	0.872	0.876	0.879	0.880	0.880	0.880	0.880	0.880	0.879	0.876	0.874	0.871	0.869	0.864	0.861	0.856	0.851	0.846	0.839	0.834	0.826	0.820	0.812	0.804	0.796	0.788	0.779	0.770	0.761	0.750	0.741	0.731	0.721	0.711	0.701	0.691	0.681	0.670	0.661	0.650	0.640	0.630	0.621	0.611	0.601	0.591	0.581	0.574	0.564	0.556	0.548	0.539	0.531	0.524	0.518	0.510	0.504	0.498	0.491	0.486	0.480	0.474	0.470	0.465	0.461	0.458	0.452	0.449	0.446	0.442	0.440	0.436	0.434	0.430	0.429	0.426	0.422	0.420	0.418	0.415	0.412	0.410	0.408	0.404	0.401	0.398	0.394	0.392	0.389	0.384	0.380	0.376	0.371	0.366	0.361	0.356	0.351	0.346	0.340	0.334	0.328	0.320	0.314	0.308	0.300	0.292	0.286	0.279	0.271	0.264	0.255	0.248	0.241	0.234	0.225	0.219	0.211	0.204	0.196	0.190	0.182	0.176	0.170	0.164	0.158	0.152	0.148	0.142	0.138	0.134	0.130	0.126	0.122	0.120	0.118	0.115	0.114	0.112	0.112	0.111	0.111	0.112	0.114	0.114	0.116	0.119	0.121	0.125	0.128	0.131	0.135	0.139	0.144	0.148	0.154	0.159	0.165	0.171	0.178	0.184	0.191	0.198	0.204	0.210	0.219	0.226	0.232	0.241	0.248	0.256	0.264	0.271	0.279	0.286	0.294	0.301	0.308	0.316	0.322	0.330	0.336	0.344	0.349	0.355	0.360	0.366	0.372	0.376	0.381	0.385	0.390	0.394	0.395	0.399	0.401	0.402	0.404	0.405	0.404	0.405	0.402	0.402	0.400	0.399	0.395	0.392	0.389	0.384	0.379	0.372	0.366	0.360	0.354	0.345	0.338	0.329	0.320	0.310	0.301	0.290	0.279	0.269	0.258	0.246	0.234	0.221	0.210	0.198	0.185	0.172	0.160	0.148	0.135	0.122	0.110	0.098	0.086	0.075	0.062	0.051	0.041	0.030	0.020	0.010	0.001	-0.009	-0.016	-0.025	-0.032	-0.039	-0.045	-0.051	-0.056	-0.062	-0.066	-0.071	-0.074	-0.078	-0.080	-0.082	-0.084	-0.085	-0.086	-0.086	-0.088	-0.086	-0.086	-0.085	-0.084	-0.084	-0.082	-0.081	-0.080	-0.078	-0.076	-0.075	-0.074	-0.072	-0.070	-0.069	-0.068	-0.066	-0.065	-0.066	-0.065	-0.065	-0.066	-0.065	-0.066	-0.066	-0.069	-0.070	-0.071	-0.074	-0.076	-0.078	-0.081	-0.084	-0.088	-0.090	-0.094	-0.099	-0.102	-0.106	-0.109	-0.114	-0.118	-0.121	-0.126	-0.130	-0.134	-0.136	-0.140	-0.144	-0.148	-0.150	-0.151	-0.154	-0.155	-0.156	-0.158	-0.158	-0.159	-0.158	-0.158	-0.156	-0.152	-0.151	-0.148	-0.144	-0.141	-0.136	-0.131	-0.125	-0.120	-0.112	-0.106	-0.099	-0.090	-0.084	-0.075	-0.066	-0.056	-0.048	-0.038	-0.028	-0.018	-0.006	0.004	0.015	0.025	0.035	0.046	0.056	0.066	0.076	0.086	0.096	0.105	0.115	0.124	0.132	0.141	0.149	0.156	0.162	0.170	0.176	0.181	0.186	0.191	0.195	0.199	0.201	0.204	0.205	0.206	0.208	0.208	0.208	0.205	0.204	0.201	0.199	0.195	0.191	0.186	0.181	0.176	0.170	0.164	0.158	0.149	0.141	0.132	0.124	0.115	0.106	0.098	0.086	0.078	0.066	0.056	0.045	0.035	0.024	0.012	0.001	-0.009	-0.021	-0.032	-0.044	-0.055	-0.065	-0.078	-0.088	-0.098	-0.110	-0.120	-0.130	-0.140	-0.149	-0.159	-0.166	-0.176	-0.184	-0.191	-0.199	-0.205	-0.212	-0.218	-0.225	-0.230	-0.234	-0.238	-0.242	-0.245	-0.248	-0.250	-0.251	-0.252	-0.252	-0.252	-0.252	-0.252	-0.249	-0.248	-0.246	-0.242	-0.239	-0.235	-0.231	-0.228	-0.222	-0.216	-0.211	-0.205	-0.199	-0.192	-0.186	-0.179	-0.172	-0.165	-0.158	-0.150	-0.142	-0.135	-0.128	-0.120	-0.112	-0.106	-0.098	-0.090	-0.082	-0.078	-0.070	-0.062	-0.056	-0.051	-0.045	-0.039	-0.032	-0.029	-0.024	-0.019	-0.014	-0.010	-0.006	-0.002	0.000	0.004	0.006	0.010	0.011	0.012	0.015	0.016	0.019	0.020	0.020	0.022	0.022	0.024	0.025	0.025	0.026	0.028	0.028	0.029	0.029	0.029	0.030	0.030	0.031	0.032	0.034	0.034	0.036	0.038	0.039	0.041	0.042	0.046	0.048	0.050	0.054	0.056	0.059	0.062	0.066	0.070	0.074	0.078	0.082	0.086	0.091	0.095	0.100	0.105	0.110	0.115	0.120	0.125	0.131	0.136	0.140	0.146	0.151	0.156	0.161	0.166	0.171	0.176	0.181	0.188	0.192	0.196	0.201	0.206	0.210	0.215	0.219	0.224	0.226	0.231	0.234	0.238	0.241	0.244	0.246	0.250	0.251	0.254	0.256	0.258	0.260	0.262	0.262	0.265	0.266	0.268	0.268	0.269	0.269	0.270	0.269	0.270	0.270	0.269	0.268	0.268	0.268	0.266	0.264	0.262	0.261	0.260	0.258	0.255	0.252	0.250	0.248	0.244	0.240	0.238	0.232	0.230	0.226	0.221	0.216	0.210	0.206	0.200	0.194	0.188	0.181	0.175	0.166	0.160	0.152	0.145	0.138	0.128	0.119	0.110	0.101	0.092	0.082	0.072	0.062	0.051	0.041	0.030	0.019	0.009	-0.002	-0.014	-0.026	-0.038	-0.050	-0.062	-0.074	-0.086	-0.098	-0.111	-0.122	-0.135	-0.148	-0.160	-0.172	-0.184	-0.196	-0.209	-0.220	-0.232	-0.245	-0.256	-0.269	-0.280	-0.290	-0.301	-0.312	-0.324	-0.335	-0.346	-0.356	-0.366	-0.375	-0.385	-0.395	-0.405	-0.414	-0.422	-0.430	-0.440	-0.448	-0.456	-0.464	-0.471	-0.478	-0.485	-0.492	-0.500	-0.506	-0.512	-0.519	-0.525	-0.530	-0.536	-0.542	-0.548	-0.551	-0.556	-0.561	-0.565	-0.570	-0.574	-0.578	-0.581	-0.585	-0.588	-0.591	-0.595	-0.598	-0.600	-0.602	-0.605	-0.608	-0.610	-0.611	-0.614	-0.615	-0.618	-0.619	-0.620	-0.622	-0.624	-0.625	-0.626	-0.628	-0.630	-0.630	-0.632	-0.634	-0.635	-0.636	-0.639	-0.641	-0.644	-0.645	-0.649	-0.650	-0.654	-0.656	-0.660	-0.664	-0.668	-0.671	-0.678	-0.681	-0.686	-0.692	-0.699	-0.705	-0.711	-0.719	-0.726	-0.735	-0.742	-0.751	-0.761	-0.771	-0.780	-0.790	-0.800	-0.811	-0.822	-0.835	-0.846	-0.858	-0.870	-0.882	-0.895	-0.908	-0.921	-0.934	-0.946	-0.960	-0.972	-0.986	-0.999	-1.012	-1.025	-1.038	-1.051	-1.064	-1.076	-1.086	-1.099	-1.111	-1.121	-1.131	-1.141	-1.151	-1.160	-1.170	-1.178	-1.186	-1.192	-1.200	-1.206	-1.211	-1.216	-1.220	-1.225	-1.228	-1.231	-1.231	-1.234	-1.234	-1.234	-1.234	-1.231	-1.231	-1.228	-1.225	-1.221	-1.216	-1.212	-1.206	-1.200	-1.194	-1.186	-1.179	-1.170	-1.161	-1.152	-1.142	-1.131	-1.120	-1.110	-1.098	-1.085	-1.072	-1.060	-1.046	-1.032	-1.018	-1.002	-0.989	-0.972	-0.956	-0.940	-0.925	-0.908	-0.890	-0.874	-0.856	-0.839	-0.821	-0.802	-0.785	-0.766	-0.748	-0.729	-0.710	-0.691	-0.672	-0.654	-0.635	-0.615	-0.596	-0.578	-0.559	-0.539	-0.520	-0.500	-0.482	-0.462	-0.445	-0.425	-0.408	-0.389	-0.370	-0.352	-0.335	-0.318	-0.299	-0.282	-0.264	-0.248	-0.231	-0.214	-0.198	-0.182	-0.166	-0.151	-0.135	-0.121	-0.105	-0.091	-0.076	-0.062	-0.049	-0.034	-0.021	-0.008	0.006	0.019	0.031	0.044	0.056	0.068	0.081	0.092	0.104	0.115	0.126	0.139	0.150	0.161	0.171	0.181	0.194	0.202	0.212	0.224	0.232	0.242	0.251	0.261	0.271	0.280	0.289	0.298	0.305	0.314	0.321	0.328	0.336	0.342	0.349	0.355	0.360	0.366	0.370	0.375	0.379	0.384	0.386	0.389	0.391	0.392	0.394	0.395	0.395	0.394	0.392	0.391	0.390	0.388	0.384	0.380	0.376	0.370	0.365	0.359	0.352	0.345	0.336	0.329	0.320	0.310	0.300	0.290	0.279	0.268	0.256	0.244	0.231	0.219	0.205	0.191	0.178	0.164	0.149	0.135	0.120	0.104	0.090	0.075	0.060	0.044	0.030	0.014	0.000	-0.015	-0.031	-0.045	-0.059	-0.074	-0.089	-0.101	-0.115	-0.129	-0.142	-0.154	-0.166	-0.179	-0.190	-0.201	-0.212	-0.222	-0.232	-0.242	-0.251	-0.260	-0.268	-0.275	-0.281	-0.289	-0.295	-0.301	-0.306	-0.310	-0.315	-0.319	-0.322	-0.324	-0.328	-0.329	-0.330	-0.331	-0.331	-0.331	-0.331	-0.329	-0.329	-0.326	-0.324	-0.321	-0.319	-0.316	-0.311	-0.308	-0.302	-0.298	-0.292	-0.288	-0.281	-0.275	-0.269	-0.262	-0.255	-0.248	-0.241	-0.232	-0.225	-0.216	-0.209	-0.200	-0.191	-0.181	-0.172	-0.164	-0.154	-0.144	-0.134	-0.125	-0.115	-0.104	-0.094	-0.085	-0.074	-0.064	-0.052	-0.044	-0.032	-0.022	-0.012	-0.002	0.008	0.019	0.028	0.038	0.046	0.056	0.066	0.075	0.085	0.092	0.102	0.111	0.120	0.128	0.136	0.144	0.152	0.160	0.168	0.172	0.180	0.186	0.192	0.199	0.204	0.210	0.215	0.220	0.225	0.230	0.235	0.239	0.244	0.246	0.251	0.255	0.258	0.261	0.264	0.268	0.271	0.274	0.276	0.279	0.284	0.286	0.289	0.292	0.296	0.299	0.302	0.306	0.310	0.314	0.316	0.321	0.325	0.330	0.335	0.340	0.346	0.351	0.356	0.362	0.370	0.375	0.382	0.389	0.398	0.405	0.412	0.421	0.429	0.438	0.446	0.455	0.465	0.472	0.482	0.492	0.501	0.511	0.521	0.531	0.540	0.550	0.560	0.569	0.579	0.588	0.598	0.606	0.615	0.624	0.632	0.640	0.648	0.656	0.662	0.670	0.676	0.681	0.688	0.692	0.698	0.702	0.706	0.710	0.712	0.716	0.718	0.719	0.720	0.721	0.722	0.722	0.721	0.720	0.720	0.719	0.715	0.714	0.710	0.709	0.705	0.701	0.696	0.692	0.689	0.684	0.679	0.674	0.670	0.665	0.660	0.654	0.650	0.644	0.639	0.634	0.629	0.624	0.619	0.612	0.608	0.604	0.599	0.594	0.590	0.585	0.581	0.578	0.574	0.570	0.566	0.562	0.560	0.556	0.552	0.551	0.548	0.545	0.542	0.540	0.538	0.535	0.532	0.530	0.529	0.526	0.524	0.521	0.520	0.516	0.515	0.512	0.511	0.507	0.505	0.504	0.501	0.499	0.495	0.492	0.489	0.486	0.481	0.479	0.475	0.471	0.469	0.464	0.459	0.455	0.451	0.446	0.442	0.436	0.431	0.426	0.420	0.415	0.409	0.404	0.399	0.392	0.385	0.379	0.372	0.365	0.359	0.351	0.345	0.338	0.330	0.322	0.315	0.308	0.300	0.291	0.284	0.275	0.266	0.258	0.249	0.241	0.232	0.222	0.214	0.205	0.195	0.186	0.176	0.166	0.156	0.146	0.138	0.128	0.118	0.108	0.096	0.086	0.075	0.066	0.055	0.044	0.034	0.022	0.012	0.001	-0.009	-0.021	-0.031	-0.042	-0.052	-0.062	-0.074	-0.084	-0.096	-0.106	-0.116	-0.128	-0.138	-0.148	-0.158	-0.170	-0.180	-0.189	-0.199	-0.210	-0.219	-0.229	-0.240	-0.250	-0.259	-0.269	-0.279	-0.288	-0.298	-0.306	-0.316	-0.325	-0.334	-0.344	-0.352	-0.361	-0.370	-0.379	-0.386	-0.396	-0.404	-0.411	-0.421	-0.429	-0.436	-0.444	-0.451	-0.459	-0.466	-0.472	-0.480	-0.488	-0.494	-0.500	-0.506	-0.512	-0.519	-0.524	-0.529	-0.534	-0.539	-0.544	-0.549	-0.551	-0.556	-0.559	-0.562	-0.566	-0.569	-0.570	-0.572	-0.575	-0.575	-0.576	-0.578	-0.579	-0.579	-0.578	-0.579	-0.579	-0.578	-0.576	-0.575	-0.572	-0.571	-0.570	-0.568	-0.565	-0.562	-0.560	-0.558	-0.554	-0.550	-0.548	-0.544	-0.539	-0.535	-0.531	-0.528	-0.524	-0.519	-0.514	-0.509	-0.505	-0.500	-0.495	-0.490	-0.485	-0.480	-0.475	-0.471	-0.465	-0.460	-0.455	-0.449	-0.444	-0.438	-0.432	-0.426	-0.421	-0.416	-0.410	-0.405	-0.399	-0.392	-0.388	-0.382	-0.375	-0.370	-0.364	-0.359	-0.354	-0.349	-0.344	-0.338	-0.334	-0.329	-0.324	-0.321	-0.316	-0.312	-0.309	-0.305	-0.302	-0.300	-0.298	-0.295	-0.294	-0.291	-0.291	-0.289	-0.289	-0.290	-0.290	-0.291	-0.291	-0.292	-0.295	-0.298	-0.300	-0.304	-0.308	-0.311	-0.316	-0.320	-0.325	-0.330	-0.336	-0.342	-0.348	-0.355	-0.361	-0.368	-0.375	-0.382	-0.390	-0.398	-0.405	-0.411	-0.420	-0.428	-0.435	-0.442	-0.450	-0.458	-0.465	-0.472	-0.479	-0.486	-0.492	-0.499	-0.505	-0.511	-0.518	-0.524	-0.529	-0.534	-0.539	-0.544	-0.548	-0.551	-0.556	-0.560	-0.564	-0.566	-0.570	-0.572	-0.575	-0.578	-0.580	-0.582	-0.586	-0.588	-0.590	-0.592	-0.595	-0.598	-0.600	-0.602	-0.605	-0.608	-0.611	-0.615	-0.618	-0.621	-0.625	-0.629	-0.632	-0.636	-0.641	-0.646	-0.651	-0.658	-0.662	-0.669	-0.676	-0.682	-0.690	-0.696	-0.704	-0.712	-0.720	-0.728	-0.736	-0.746	-0.754	-0.762	-0.772	-0.780	-0.790	-0.799	-0.809	-0.818	-0.826	-0.836	-0.845	-0.855	-0.864	-0.872	-0.881	-0.890	-0.898	-0.906	-0.914	-0.921	-0.928	-0.935	-0.942	-0.949	-0.954	-0.960	-0.965	-0.970	-0.974	-0.979	-0.982	-0.985	-0.989	-0.991	-0.992	-0.995	-0.996	-0.998	-0.998	-0.998	-0.998	-0.998	-0.996	-0.995	-0.994	-0.992	-0.991	-0.988	-0.985	-0.982	-0.980	-0.978	-0.974	-0.970	-0.966	-0.962	-0.959	-0.955	-0.950	-0.946	-0.942	-0.938	-0.932	-0.929	-0.924	-0.919	-0.914	-0.909	-0.904	-0.899	-0.894	-0.888	-0.882	-0.878	-0.871	-0.866	-0.860	-0.854	-0.849	-0.841	-0.836	-0.830	-0.822	-0.816	-0.809	-0.801	-0.795	-0.786	-0.779	-0.771	-0.762	-0.755	-0.746	-0.738	-0.729	-0.719	-0.710	-0.700	-0.690	-0.680	-0.670	-0.660	-0.649	-0.639	-0.626	-0.616	-0.605	-0.594	-0.582	-0.571	-0.559	-0.548	-0.536	-0.524	-0.512	-0.500	-0.488	-0.476	-0.465	-0.454	-0.441	-0.430	-0.419	-0.406	-0.396	-0.384	-0.372	-0.362	-0.351	-0.340	-0.330	-0.319	-0.310	-0.300	-0.290	-0.280	-0.271	-0.261	-0.254	-0.244	-0.236	-0.228	-0.220	-0.211	-0.205	-0.198	-0.191	-0.184	-0.178	-0.170	-0.165	-0.159	-0.154	-0.149	-0.144	-0.140	-0.135	-0.131	-0.128	-0.125	-0.121	-0.119	-0.116	-0.115	-0.112	-0.111	-0.110	-0.110	-0.109	-0.109	-0.110	-0.110	-0.111	-0.112	-0.114	-0.116	-0.119	-0.121	-0.124	-0.128	-0.131	-0.136	-0.140	-0.144	-0.149	-0.154	-0.159	-0.164	-0.170	-0.175	-0.181	-0.188	-0.192	-0.200	-0.205	-0.212	-0.219	-0.225	-0.231	-0.236	-0.242	-0.248	-0.254	-0.258	-0.264	-0.269	-0.272	-0.278	-0.281	-0.286	-0.289	-0.292	-0.295	-0.298	-0.300	-0.301	-0.302	-0.304	-0.305	-0.305	-0.305	-0.304	-0.304	-0.302	-0.300	-0.299	-0.295	-0.292	-0.290	-0.286	-0.284	-0.280	-0.276	-0.272	-0.268	-0.262	-0.258	-0.254	-0.249	-0.244	-0.239	-0.235	-0.230	-0.225	-0.220	-0.215	-0.211	-0.208	-0.204	-0.199	-0.195	-0.192	-0.189	-0.186	-0.184	-0.181	-0.179	-0.178	-0.176	-0.176	-0.176	-0.175	-0.176	-0.178	-0.178	-0.179	-0.182	-0.185	-0.188	-0.191	-0.195	-0.201	-0.205	-0.210	-0.218	-0.222	-0.230	-0.238	-0.246	-0.254	-0.262	-0.271	-0.282	-0.291	-0.302	-0.314	-0.325	-0.336	-0.348	-0.361	-0.372	-0.385	-0.399	-0.411	-0.425	-0.439	-0.452	-0.466	-0.481	-0.494	-0.510	-0.524	-0.538	-0.552	-0.566	-0.580	-0.594	-0.608	-0.620	-0.635	-0.648	-0.660	-0.674	-0.685	-0.698	-0.709	-0.720	-0.731	-0.741	-0.750	-0.760	-0.769	-0.776	-0.784	-0.791	-0.798	-0.802	-0.809	-0.812	-0.816	-0.820	-0.821	-0.824	-0.825	-0.824	-0.824	-0.822	-0.821	-0.819	-0.815	-0.811	-0.806	-0.801	-0.795	-0.789	-0.782	-0.775	-0.766	-0.759	-0.750	-0.740	-0.730	-0.721	-0.710	-0.699	-0.688	-0.676	-0.665	-0.654	-0.642	-0.630	-0.619	-0.608	-0.595	-0.584	-0.572	-0.561	-0.550	-0.540	-0.529	-0.519	-0.507	-0.499	-0.489	-0.481	-0.472	-0.464	-0.456	-0.450	-0.442	-0.436	-0.431	-0.426	-0.421	-0.418	-0.415	-0.412	-0.410	-0.409	-0.409	-0.408	-0.408	-0.409	-0.410	-0.412	-0.415	-0.419	-0.422	-0.425	-0.430	-0.436	-0.441	-0.446	-0.454	-0.460	-0.468	-0.475	-0.482	-0.490	-0.499	-0.507	-0.516	-0.526	-0.534	-0.544	-0.554	-0.564	-0.574	-0.584	-0.594	-0.604	-0.614	-0.622	-0.632	-0.642	-0.652	-0.662	-0.672	-0.681	-0.691	-0.701	-0.710	-0.719	-0.728	-0.736	-0.744	-0.752	-0.759	-0.768	-0.775	-0.781	-0.786	-0.794	-0.800	-0.805	-0.809	-0.814	-0.818	-0.822	-0.826	-0.829	-0.830	-0.834	-0.835	-0.835	-0.836	-0.836	-0.836	-0.836	-0.835	-0.834	-0.830	-0.829	-0.825	-0.821	-0.818	-0.811	-0.808	-0.801	-0.795	-0.789	-0.782	-0.776	-0.769	-0.761	-0.752	-0.745	-0.735	-0.726	-0.718	-0.708	-0.698	-0.688	-0.678	-0.668	-0.656	-0.646	-0.635	-0.624	-0.615	-0.604	-0.592	-0.582	-0.571	-0.561	-0.551	-0.541	-0.531	-0.521	-0.511	-0.504	-0.494	-0.485	-0.478	-0.469	-0.461	-0.454	-0.446	-0.440	-0.435	-0.429	-0.424	-0.419	-0.414	-0.410	-0.408	-0.404	-0.401	-0.399	-0.398	-0.396	-0.396	-0.396	-0.396	-0.396	-0.398	-0.399	-0.401	-0.404	-0.406	-0.409	-0.411	-0.416	-0.419	-0.424	-0.429	-0.434	-0.439	-0.444	-0.449	-0.454	-0.460	-0.465	-0.471	-0.478	-0.484	-0.489	-0.495	-0.500	-0.507	-0.512	-0.519	-0.524	-0.530	-0.535	-0.540	-0.545	-0.550	-0.554	-0.559	-0.564	-0.566	-0.570	-0.572	-0.575	-0.579	-0.580	-0.582	-0.584	-0.585	-0.585	-0.585	-0.585	-0.584	-0.584	-0.582	-0.581	-0.580	-0.576	-0.574	-0.571	-0.568	-0.564	-0.560	-0.556	-0.551	-0.546	-0.541	-0.536	-0.531	-0.525	-0.519	-0.512	-0.506	-0.500	-0.492	-0.486	-0.480	-0.474	-0.468	-0.460	-0.454	-0.446	-0.440	-0.434	-0.428	-0.421	-0.415	-0.409	-0.402	-0.396	-0.391	-0.386	-0.380	-0.375	-0.370	-0.365	-0.361	-0.356	-0.352	-0.349	-0.345	-0.341	-0.339	-0.335	-0.332	-0.329	-0.326	-0.325	-0.324	-0.322	-0.320	-0.319	-0.318	-0.318	-0.316	-0.315	-0.315	-0.315	-0.315	-0.316	-0.315	-0.316	-0.318	-0.318	-0.320	-0.321	-0.322	-0.324	-0.325	-0.328	-0.329	-0.330	-0.334	-0.335	-0.339	-0.341	-0.344	-0.348	-0.350	-0.354	-0.358	-0.361	-0.365	-0.369	-0.374	-0.379	-0.382	-0.388	-0.392	-0.398	-0.404	-0.410	-0.416	-0.424	-0.430	-0.436	-0.445	-0.452	-0.461	-0.469	-0.478	-0.488	-0.496	-0.505	-0.515	-0.525	-0.536	-0.546	-0.558	-0.570	-0.581	-0.592	-0.606	-0.619	-0.631	-0.645	-0.659	-0.672	-0.686	-0.700	-0.715	-0.729	-0.744	-0.759	-0.772	-0.789	-0.804	-0.820	-0.834	-0.850	-0.866	-0.881	-0.896	-0.912	-0.926	-0.942	-0.959	-0.974	-0.989	-1.004	-1.019	-1.034	-1.049	-1.062	-1.078	-1.091	-1.106	-1.120	-1.134	-1.149	-1.161	-1.175	-1.189	-1.201	-1.214	-1.228	-1.240	-1.252	-1.265	-1.276	-1.290	-1.301	-1.312	-1.325	-1.336	-1.349	-1.360	-1.371	-1.382	-1.394	-1.405	-1.418	-1.428	-1.439	-1.450	-1.461	-1.472	-1.484	-1.495	-1.506	-1.518	-1.529	-1.540	-1.551	-1.561	-1.574	-1.584	-1.595	-1.605	-1.616	-1.628	-1.638	-1.649	-1.659	-1.669	-1.679	-1.689	-1.698	-1.708	-1.718	-1.726	-1.735	-1.744	-1.752	-1.761	-1.770	-1.776	-1.785	-1.791	-1.799	-1.805	-1.811	-1.819	-1.825	-1.830	-1.835	-1.841	-1.845	-1.850	-1.855	-1.859	-1.862	-1.866	-1.870	-1.874	-1.878	-1.879	-1.882	-1.885	-1.888	-1.890	-1.892	-1.895	-1.896	-1.899	-1.900	-1.902	-1.905	-1.906	-1.909	-1.910	-1.912	-1.915	-1.916	-1.918	-1.920	-1.922	-1.924	-1.926	-1.929	-1.930	-1.932	-1.935	-1.938	-1.939	-1.941	-1.942	-1.945	-1.948	-1.949	-1.950	-1.951	-1.952	-1.955	-1.956	-1.958	-1.959	-1.959	-1.959	-1.959	-1.959	-1.959	-1.958	-1.958	-1.956	-1.955	-1.952	-1.951	-1.948	-1.945	-1.942	-1.939	-1.934	-1.930	-1.925	-1.920	-1.916	-1.910	-1.904	-1.896	-1.889	-1.882	-1.875	-1.866	-1.858	-1.850	-1.841	-1.831	-1.822	-1.812	-1.802	-1.791	-1.781	-1.771	-1.759	-1.748	-1.736	-1.725	-1.712	-1.702	-1.690	-1.678	-1.665	-1.652	-1.640	-1.628	-1.615	-1.601	-1.590	-1.578	-1.565	-1.551	-1.539	-1.526	-1.512	-1.500	-1.488	-1.474	-1.461	-1.448	-1.435	-1.422	-1.410	-1.396	-1.384	-1.371	-1.358	-1.345	-1.331	-1.320	-1.306	-1.294	-1.280	-1.266	-1.254	-1.240	-1.228	-1.214	-1.201	-1.188	-1.174	-1.161	-1.148	-1.132	-1.119	-1.105	-1.091	-1.078	-1.064	-1.049	-1.035	-1.020	-1.005	-0.991	-0.976	-0.961	-0.945	-0.929	-0.915	-0.899	-0.882	-0.865	-0.850	-0.832	-0.816	-0.799	-0.781	-0.765	-0.748	-0.729	-0.710	-0.691	-0.674	-0.654	-0.635	-0.616	-0.596	-0.576	-0.556	-0.538	-0.516	-0.496	-0.475	-0.454	-0.432	-0.411	-0.390	-0.368	-0.348	-0.325	-0.304	-0.281	-0.260	-0.238	-0.215	-0.194	-0.171	-0.150	-0.129	-0.106	-0.085	-0.065	-0.044	-0.022	-0.002	0.019	0.039	0.059	0.078	0.096	0.115	0.132	0.150	0.168	0.185	0.200	0.216	0.231	0.245	0.259	0.272	0.286	0.299	0.309	0.321	0.331	0.340	0.349	0.356	0.365	0.371	0.378	0.384	0.389	0.392	0.398	0.400	0.402	0.404	0.406	0.408	0.406	0.408	0.406	0.406	0.405	0.402	0.400	0.399	0.395	0.391	0.389	0.385	0.380	0.378	0.372	0.368	0.365	0.360	0.355	0.350	0.346	0.342	0.338	0.334	0.329	0.326	0.321	0.319	0.315	0.312	0.310	0.306	0.304	0.301	0.300	0.300	0.298	0.298	0.298	0.298	0.298	0.299	0.300	0.302	0.305	0.306	0.309	0.314	0.316	0.320	0.325	0.330	0.335	0.340	0.345	0.352	0.359	0.365	0.372	0.379	0.386	0.395	0.401	0.410	0.418	0.426	0.435	0.442	0.451	0.461	0.469	0.479	0.486	0.496	0.505	0.514	0.524	0.531	0.540	0.549	0.558	0.566	0.574	0.582	0.591	0.598	0.606	0.614	0.620	0.628	0.634	0.641	0.646	0.652	0.658	0.664	0.669	0.672	0.678	0.681	0.686	0.689	0.691	0.694	0.696	0.698	0.700	0.700	0.700	0.700	0.700	0.699	0.698	0.696	0.695	0.691	0.689	0.686	0.682	0.678	0.674	0.669	0.664	0.659	0.651	0.646	0.640	0.632	0.626	0.619	0.611	0.604	0.595	0.588	0.580	0.571	0.564	0.555	0.548	0.539	0.530	0.524	0.515	0.506	0.499	0.492	0.485	0.478	0.471	0.465	0.458	0.452	0.446	0.441	0.438	0.432	0.429	0.425	0.421	0.419	0.416	0.414	0.412	0.411	0.410	0.409	0.408	0.409	0.409	0.410	0.410	0.411	0.412	0.414	0.415	0.418	0.420	0.422	0.424	0.426	0.428	0.430	0.431	0.434	0.435	0.435	0.436	0.438	0.439	0.439	0.439	0.439	0.439	0.438	0.435	0.434	0.431	0.428	0.424	0.420	0.416	0.411	0.405	0.399	0.392	0.385	0.378	0.370	0.361	0.351	0.342	0.331	0.321	0.310	0.299	0.288	0.275	0.261	0.249	0.235	0.221	0.208	0.192	0.178	0.162	0.148	0.132	0.116	0.100	0.085	0.069	0.052	0.036	0.021	0.004	-0.012	-0.029	-0.045	-0.061	-0.078	-0.094	-0.109	-0.125	-0.141	-0.156	-0.171	-0.188	-0.201	-0.216	-0.230	-0.244	-0.258	-0.270	-0.284	-0.296	-0.309	-0.320	-0.332	-0.342	-0.354	-0.362	-0.372	-0.381	-0.391	-0.400	-0.408	-0.414	-0.420	-0.426	-0.432	-0.436	-0.441	-0.446	-0.449	-0.451	-0.455	-0.456	-0.458	-0.459	-0.459	-0.458	-0.456	-0.456	-0.454	-0.451	-0.449	-0.446	-0.442	-0.438	-0.434	-0.430	-0.425	-0.420	-0.415	-0.409	-0.404	-0.398	-0.391	-0.385	-0.379	-0.372	-0.366	-0.360	-0.354	-0.348	-0.340	-0.335	-0.329	-0.322	-0.318	-0.311	-0.306	-0.301	-0.296	-0.292	-0.288	-0.282	-0.279	-0.275	-0.271	-0.269	-0.266	-0.265	-0.262	-0.260	-0.259	-0.258	-0.256	-0.255	-0.255	-0.255	-0.255	-0.255	-0.255	-0.256	-0.256	-0.258	-0.259	-0.259	-0.260	-0.262	-0.264	-0.264	-0.266	-0.266	-0.269	-0.270	-0.271	-0.272	-0.274	-0.275	-0.276	-0.278	-0.278	-0.278	-0.279	-0.279	-0.279	-0.279	-0.279	-0.278	-0.276	-0.276	-0.275	-0.272	-0.271	-0.270	-0.268	-0.265	-0.264	-0.260	-0.258	-0.255	-0.251	-0.250	-0.246	-0.242	-0.239	-0.235	-0.231	-0.229	-0.225	-0.220	-0.218	-0.212	-0.209	-0.205	-0.202	-0.198	-0.194	-0.191	-0.186	-0.184	-0.180	-0.178	-0.174	-0.171	-0.169	-0.165	-0.162	-0.161	-0.159	-0.158	-0.156	-0.154	-0.152	-0.152	-0.150	-0.149	-0.149	-0.148	-0.148	-0.148	-0.146	-0.146	-0.146	-0.146	-0.146	-0.146	-0.148	-0.148	-0.148	-0.148	-0.149	-0.149	-0.150	-0.150	-0.151	-0.151	-0.152	-0.154	-0.154	-0.155	-0.155	-0.156	-0.158	-0.158	-0.158	-0.160	-0.160	-0.161	-0.161	-0.162	-0.164	-0.162	-0.164	-0.165	-0.166	-0.168	-0.169	-0.169	-0.170	-0.172	-0.174	-0.174	-0.175	-0.178	-0.179	-0.181	-0.181	-0.184	-0.186	-0.188	-0.190	-0.191	-0.195	-0.198	-0.199	-0.201	-0.204	-0.206	-0.209	-0.211	-0.214	-0.216	-0.219	-0.222	-0.224	-0.226	-0.229	-0.231	-0.234	-0.236	-0.238	-0.241	-0.242	-0.245	-0.246	-0.248	-0.249	-0.251	-0.252	-0.252	-0.254	-0.255	-0.255	-0.255	-0.255	-0.255	-0.254	-0.254	-0.252	-0.251	-0.250	-0.249	-0.248	-0.245	-0.244	-0.241	-0.239	-0.235	-0.232	-0.230	-0.226	-0.221	-0.218	-0.212	-0.209	-0.204	-0.199	-0.194	-0.189	-0.182	-0.176	-0.170	-0.164	-0.158	-0.150	-0.144	-0.135	-0.129	-0.120	-0.111	-0.102	-0.094	-0.084	-0.075	-0.066	-0.055	-0.046	-0.035	-0.024	-0.012	0.000	0.011	0.024	0.036	0.049	0.061	0.075	0.089	0.102	0.116	0.131	0.146	0.161	0.176	0.192	0.208	0.224	0.240	0.256	0.272	0.289	0.306	0.322	0.340	0.356	0.374	0.391	0.408	0.425	0.442	0.460	0.478	0.494	0.510	0.526	0.542	0.559	0.574	0.590	0.605	0.621	0.635	0.649	0.662	0.675	0.689	0.701	0.712	0.724	0.735	0.744	0.755	0.764	0.771	0.779	0.786	0.792	0.798	0.801	0.805	0.809	0.811	0.812	0.814	0.814	0.812	0.811	0.809	0.805	0.801	0.795	0.790	0.784	0.776	0.769	0.759	0.749	0.739	0.728	0.715	0.702	0.690	0.675	0.660	0.644	0.629	0.612	0.595	0.578	0.559	0.540	0.522	0.501	0.482	0.462	0.442	0.421	0.400	0.379	0.359	0.338	0.316	0.295	0.274	0.252	0.231	0.211	0.190	0.170	0.149	0.129	0.109	0.090	0.071	0.052	0.035	0.016	0.000	-0.016	-0.032	-0.048	-0.064	-0.078	-0.092	-0.105	-0.118	-0.130	-0.141	-0.152	-0.162	-0.172	-0.181	-0.190	-0.196	-0.205	-0.211	-0.218	-0.224	-0.228	-0.232	-0.238	-0.240	-0.244	-0.246	-0.249	-0.250	-0.252	-0.254	-0.255	-0.255	-0.256	-0.256	-0.256	-0.255	-0.255	-0.255	-0.255	-0.252	-0.252	-0.251	-0.250	-0.250	-0.250	-0.249	-0.248	-0.246	-0.246	-0.245	-0.244	-0.245	-0.245	-0.244	-0.245	-0.245	-0.244	-0.245	-0.246	-0.246	-0.248	-0.249	-0.250	-0.252	-0.254	-0.255	-0.258	-0.260	-0.262	-0.266	-0.269	-0.271	-0.275	-0.279	-0.282	-0.286	-0.290	-0.294	-0.299	-0.304	-0.308	-0.312	-0.318	-0.322	-0.329	-0.334	-0.339	-0.345	-0.351	-0.356	-0.362	-0.369	-0.375	-0.381	-0.389	-0.395	-0.402	-0.408	-0.415	-0.422	-0.428	-0.435	-0.441	-0.448	-0.456	-0.462	-0.469	-0.476	-0.481	-0.489	-0.495	-0.501	-0.507	-0.515	-0.520	-0.526	-0.531	-0.538	-0.544	-0.548	-0.552	-0.558	-0.564	-0.566	-0.571	-0.575	-0.580	-0.582	-0.588	-0.590	-0.592	-0.596	-0.599	-0.600	-0.602	-0.604	-0.606	-0.608	-0.609	-0.609	-0.610	-0.609	-0.610	-0.610	-0.610	-0.609	-0.609	-0.608	-0.608	-0.606	-0.605	-0.602	-0.601	-0.599	-0.599	-0.596	-0.594	-0.592	-0.590	-0.588	-0.586	-0.585	-0.582	-0.581	-0.579	-0.578	-0.575	-0.572	-0.572	-0.571	-0.570	-0.569	-0.569	-0.568	-0.568	-0.568	-0.569	-0.569	-0.570	-0.571	-0.572	-0.575	-0.576	-0.580	-0.584	-0.586	-0.590	-0.594	-0.600	-0.605	-0.610	-0.616	-0.622	-0.630	-0.636	-0.644	-0.652	-0.661	-0.670	-0.680	-0.689	-0.699	-0.709	-0.721	-0.731	-0.744	-0.755	-0.768	-0.781	-0.794	-0.806	-0.820	-0.834	-0.849	-0.861	-0.876	-0.891	-0.905	-0.920	-0.934	-0.950	-0.964	-0.978	-0.994	-1.009	-1.021	-1.036	-1.051	-1.065	-1.079	-1.092	-1.106	-1.119	-1.132	-1.144	-1.155	-1.168	-1.180	-1.190	-1.200	-1.210	-1.220	-1.229	-1.238	-1.245	-1.252	-1.260	-1.266	-1.272	-1.278	-1.282	-1.288	-1.291	-1.295	-1.298	-1.300	-1.302	-1.304	-1.305	-1.306	-1.306	-1.306	-1.305	-1.305	-1.302	-1.301	-1.300	-1.298	-1.294	-1.291	-1.288	-1.285	-1.280	-1.276	-1.272	-1.268	-1.264	-1.259	-1.254	-1.249	-1.242	-1.238	-1.232	-1.228	-1.221	-1.216	-1.210	-1.204	-1.198	-1.191	-1.185	-1.178	-1.171	-1.165	-1.159	-1.150	-1.144	-1.136	-1.129	-1.121	-1.114	-1.106	-1.098	-1.089	-1.080	-1.071	-1.062	-1.054	-1.044	-1.034	-1.025	-1.014	-1.004	-0.994	-0.982	-0.971	-0.961	-0.950	-0.938	-0.926	-0.915	-0.902	-0.891	-0.879	-0.868	-0.855	-0.842	-0.830	-0.818	-0.805	-0.792	-0.779	-0.766	-0.755	-0.742	-0.730	-0.719	-0.706	-0.695	-0.682	-0.672	-0.661	-0.650	-0.639	-0.629	-0.619	-0.609	-0.600	-0.591	-0.581	-0.574	-0.565	-0.558	-0.550	-0.544	-0.536	-0.530	-0.524	-0.518	-0.512	-0.507	-0.502	-0.499	-0.495	-0.491	-0.488	-0.485	-0.482	-0.480	-0.478	-0.476	-0.475	-0.474	-0.471	-0.471	-0.470	-0.470	-0.469	-0.469	-0.469	-0.469	-0.470	-0.470	-0.471	-0.471	-0.472	-0.474	-0.475	-0.475	-0.478	-0.478	-0.480	-0.481	-0.481	-0.484	-0.485	-0.486	-0.489	-0.490	-0.491	-0.492	-0.495	-0.495	-0.498	-0.499	-0.501	-0.501	-0.504	-0.505	-0.506	-0.507	-0.509	-0.510	-0.511	-0.512	-0.512	-0.514	-0.515	-0.516	-0.515	-0.516	-0.516	-0.516	-0.518	-0.516	-0.516	-0.516	-0.515	-0.514	-0.512	-0.511	-0.509	-0.507	-0.505	-0.502	-0.501	-0.499	-0.496	-0.494	-0.490	-0.486	-0.482	-0.480	-0.476	-0.471	-0.469	-0.464	-0.460	-0.455	-0.451	-0.446	-0.441	-0.438	-0.432	-0.429	-0.424	-0.420	-0.415	-0.411	-0.408	-0.404	-0.399	-0.395	-0.392	-0.389	-0.386	-0.384	-0.380	-0.379	-0.376	-0.375	-0.372	-0.371	-0.371	-0.370	-0.370	-0.369	-0.369	-0.371	-0.371	-0.372	-0.374	-0.375	-0.378	-0.379	-0.382	-0.386	-0.389	-0.392	-0.395	-0.399	-0.404	-0.408	-0.412	-0.415	-0.420	-0.425	-0.430	-0.434	-0.440	-0.444	-0.449	-0.454	-0.458	-0.462	-0.466	-0.471	-0.475	-0.479	-0.482	-0.486	-0.490	-0.494	-0.498	-0.499	-0.502	-0.504	-0.506	-0.507	-0.510	-0.510	-0.511	-0.511	-0.511	-0.511	-0.510	-0.509	-0.506	-0.505	-0.502	-0.499	-0.496	-0.492	-0.489	-0.484	-0.480	-0.475	-0.470	-0.464	-0.458	-0.451	-0.445	-0.438	-0.430	-0.422	-0.415	-0.406	-0.398	-0.390	-0.381	-0.372	-0.362	-0.354	-0.344	-0.334	-0.324	-0.315	-0.305	-0.295	-0.285	-0.275	-0.266	-0.255	-0.246	-0.236	-0.226	-0.216	-0.208	-0.199	-0.189	-0.181	-0.171	-0.164	-0.155	-0.146	-0.139	-0.131	-0.125	-0.118	-0.110	-0.104	-0.099	-0.092	-0.088	-0.082	-0.078	-0.072	-0.069	-0.065	-0.061	-0.059	-0.056	-0.055	-0.051	-0.051	-0.050	-0.050	-0.049	-0.050	-0.050	-0.050	-0.052	-0.055	-0.055	-0.059	-0.060	-0.064	-0.068	-0.071	-0.075	-0.080	-0.084	-0.089	-0.094	-0.099	-0.105	-0.110	-0.116	-0.122	-0.129	-0.135	-0.141	-0.149	-0.155	-0.161	-0.168	-0.174	-0.180	-0.186	-0.194	-0.200	-0.206	-0.211	-0.219	-0.224	-0.230	-0.236	-0.240	-0.246	-0.250	-0.256	-0.261	-0.264	-0.269	-0.272	-0.275	-0.279	-0.282	-0.285	-0.286	-0.289	-0.290	-0.292	-0.294	-0.295	-0.296	-0.296	-0.298	-0.299	-0.299	-0.299	-0.300	-0.300	-0.299	-0.300	-0.299	-0.300	-0.301	-0.300	-0.301	-0.302	-0.304	-0.305	-0.305	-0.306	-0.309	-0.310	-0.312	-0.315	-0.319	-0.322	-0.326	-0.330	-0.335	-0.339	-0.344	-0.351	-0.356	-0.362	-0.370	-0.376	-0.384	-0.394	-0.401	-0.410	-0.419	-0.429	-0.438	-0.448	-0.459	-0.469	-0.480	-0.490	-0.501	-0.512	-0.525	-0.536	-0.548	-0.560	-0.571	-0.582	-0.595	-0.606	-0.618	-0.629	-0.641	-0.652	-0.662	-0.675	-0.685	-0.696	-0.706	-0.716	-0.726	-0.736	-0.746	-0.755	-0.764	-0.772	-0.782	-0.790	-0.799	-0.806	-0.814	-0.821	-0.829	-0.836	-0.844	-0.850	-0.858	-0.865	-0.871	-0.878	-0.884	-0.890	-0.896	-0.902	-0.909	-0.915	-0.921	-0.928	-0.934	-0.939	-0.945	-0.951	-0.958	-0.964	-0.969	-0.976	-0.981	-0.989	-0.994	-1.000	-1.008	-1.012	-1.020	-1.026	-1.031	-1.038	-1.045	-1.051	-1.058	-1.064	-1.069	-1.074	-1.080	-1.086	-1.091	-1.098	-1.102	-1.109	-1.114	-1.119	-1.124	-1.129	-1.134	-1.139	-1.144	-1.149	-1.152	-1.158	-1.161	-1.166	-1.170	-1.174	-1.179	-1.184	-1.188	-1.192	-1.196	-1.201	-1.206	-1.210	-1.215	-1.219	-1.225	-1.230	-1.235	-1.240	-1.246	-1.252	-1.258	-1.264	-1.271	-1.276	-1.284	-1.290	-1.298	-1.305	-1.312	-1.320	-1.329	-1.336	-1.345	-1.354	-1.362	-1.371	-1.381	-1.390	-1.399	-1.409	-1.418	-1.426	-1.436	-1.445	-1.454	-1.462	-1.471	-1.480	-1.489	-1.498	-1.505	-1.514	-1.520	-1.528	-1.535	-1.541	-1.546	-1.552	-1.559	-1.562	-1.568	-1.571	-1.575	-1.576	-1.580	-1.581	-1.582	-1.582	-1.584	-1.582	-1.582	-1.580	-1.579	-1.575	-1.571	-1.568	-1.564	-1.559	-1.554	-1.548	-1.542	-1.534	-1.528	-1.519	-1.511	-1.502	-1.495	-1.485	-1.475	-1.466	-1.456	-1.446	-1.435	-1.425	-1.414	-1.402	-1.391	-1.380	-1.369	-1.358	-1.345	-1.334	-1.322	-1.310	-1.298	-1.286	-1.275	-1.264	-1.251	-1.240	-1.228	-1.218	-1.205	-1.194	-1.182	-1.171	-1.160	-1.149	-1.138	-1.128	-1.116	-1.105	-1.095	-1.085	-1.074	-1.064	-1.054	-1.042	-1.032	-1.022	-1.012	-1.001	-0.991	-0.982	-0.972	-0.961	-0.951	-0.941	-0.930	-0.920	-0.910	-0.899	-0.890	-0.879	-0.869	-0.858	-0.846	-0.835	-0.824	-0.814	-0.802	-0.790	-0.779	-0.768	-0.756	-0.744	-0.731	-0.720	-0.708	-0.695	-0.682	-0.670	-0.658	-0.644	-0.631	-0.619	-0.604	-0.591	-0.578	-0.565	-0.551	-0.538	-0.524	-0.510	-0.496	-0.482	-0.470	-0.455	-0.441	-0.428	-0.414	-0.400	-0.386	-0.374	-0.359	-0.345	-0.332	-0.320	-0.306	-0.294	-0.281	-0.268	-0.255	-0.244	-0.230	-0.219	-0.208	-0.195	-0.184	-0.172	-0.161	-0.151	-0.140	-0.129	-0.119	-0.108	-0.098	-0.088	-0.078	-0.068	-0.059	-0.049	-0.039	-0.030	-0.020	-0.011	-0.002	0.006	0.015	0.024	0.032	0.040	0.050	0.058	0.066	0.074	0.082	0.091	0.099	0.108	0.115	0.122	0.131	0.139	0.148	0.155	0.162	0.171	0.179	0.186	0.195	0.202	0.210	0.218	0.225	0.234	0.241	0.249	0.256	0.264	0.270	0.278	0.284	0.292	0.299	0.306	0.312	0.319	0.326	0.334	0.339	0.346	0.352	0.358	0.365	0.371	0.376	0.382	0.389	0.394	0.400	0.406	0.412	0.416	0.422	0.429	0.432	0.439	0.444	0.450	0.455	0.460	0.466	0.470	0.476	0.481	0.486	0.492	0.496	0.502	0.507	0.512	0.519	0.524	0.529	0.534	0.540	0.546	0.551	0.556	0.561	0.566	0.570	0.575	0.581	0.586	0.590	0.594	0.599	0.602	0.606	0.610	0.615	0.619	0.621	0.625	0.626	0.629	0.631	0.634	0.635	0.636	0.638	0.638	0.639	0.639	0.638	0.638	0.638	0.636	0.635	0.631	0.630	0.628	0.625	0.620	0.618	0.614	0.610	0.605	0.600	0.596	0.590	0.585	0.580	0.574	0.569	0.562	0.556	0.550	0.544	0.538	0.532	0.525	0.519	0.512	0.506	0.500	0.495	0.489	0.484	0.478	0.471	0.466	0.461	0.456	0.451	0.448	0.444	0.439	0.435	0.431	0.429	0.425	0.422	0.420	0.418	0.416	0.414	0.414	0.411	0.411	0.410	0.410	0.410	0.410	0.411	0.411	0.411	0.412	0.414	0.415	0.416	0.419	0.420	0.421	0.422	0.425	0.426	0.428	0.430	0.431	0.434	0.435	0.436	0.438	0.439	0.440	0.440	0.441	0.442	0.442	0.442	0.442	0.442	0.441	0.440	0.439	0.439	0.436	0.434	0.431	0.428	0.425	0.421	0.416	0.411	0.408	0.401	0.396	0.390	0.382	0.376	0.368	0.360	0.351	0.344	0.335	0.325	0.315	0.306	0.295	0.285	0.274	0.262	0.251	0.239	0.228	0.215	0.204	0.191	0.178	0.165	0.152	0.140	0.128	0.115	0.102	0.090	0.078	0.064	0.051	0.040	0.028	0.016	0.004	-0.008	-0.019	-0.029	-0.041	-0.052	-0.062	-0.072	-0.081	-0.091	-0.101	-0.111	-0.119	-0.129	-0.136	-0.144	-0.152	-0.160	-0.168	-0.175	-0.182	-0.190	-0.196	-0.202	-0.210	-0.216	-0.224	-0.229	-0.236	-0.242	-0.249	-0.255	-0.262	-0.268	-0.275	-0.282	-0.289	-0.296	-0.302	-0.310	-0.318	-0.325	-0.334	-0.341	-0.350	-0.358	-0.368	-0.376	-0.385	-0.395	-0.404	-0.414	-0.424	-0.435	-0.445	-0.456	-0.468	-0.478	-0.490	-0.501	-0.514	-0.525	-0.538	-0.550	-0.564	-0.576	-0.589	-0.602	-0.615	-0.629	-0.642	-0.656	-0.669	-0.684	-0.698	-0.712	-0.725	-0.740	-0.754	-0.769	-0.782	-0.798	-0.812	-0.825	-0.840	-0.855	-0.870	-0.884	-0.898	-0.911	-0.928	-0.941	-0.955	-0.970	-0.984	-0.998	-1.011	-1.025	-1.038	-1.051	-1.065	-1.078	-1.091	-1.104	-1.116	-1.129	-1.140	-1.152	-1.162	-1.174	-1.184	-1.195	-1.205	-1.215	-1.224	-1.231	-1.240	-1.248	-1.254	-1.261	-1.268	-1.271	-1.278	-1.281	-1.285	-1.288	-1.290	-1.292	-1.292	-1.294	-1.292	-1.291	-1.290	-1.288	-1.285	-1.281	-1.276	-1.272	-1.266	-1.259	-1.252	-1.245	-1.238	-1.228	-1.219	-1.209	-1.199	-1.188	-1.176	-1.165	-1.152	-1.140	-1.128	-1.115	-1.101	-1.088	-1.074	-1.060	-1.045	-1.031	-1.016	-1.002	-0.988	-0.972	-0.958	-0.944	-0.929	-0.914	-0.900	-0.886	-0.872	-0.859	-0.844	-0.831	-0.818	-0.806	-0.792	-0.781	-0.769	-0.758	-0.746	-0.735	-0.725	-0.714	-0.704	-0.694	-0.685	-0.675	-0.666	-0.658	-0.650	-0.642	-0.635	-0.629	-0.621	-0.615	-0.609	-0.602	-0.596	-0.591	-0.586	-0.580	-0.575	-0.570	-0.565	-0.561	-0.556	-0.552	-0.548	-0.544	-0.540	-0.536	-0.532	-0.529	-0.525	-0.521	-0.518	-0.514	-0.510	-0.506	-0.501	-0.498	-0.492	-0.490	-0.485	-0.480	-0.475	-0.471	-0.466	-0.461	-0.456	-0.451	-0.446	-0.439	-0.434	-0.428	-0.420	-0.415	-0.409	-0.401	-0.395	-0.388	-0.380	-0.372	-0.364	-0.356	-0.349	-0.340	-0.330	-0.322	-0.312	-0.304	-0.294	-0.285	-0.275	-0.264	-0.255	-0.244	-0.234	-0.222	-0.211	-0.201	-0.189	-0.178	-0.166	-0.154	-0.142	-0.130	-0.118	-0.105	-0.092	-0.080	-0.068	-0.055	-0.042	-0.029	-0.016	-0.004	0.010	0.024	0.036	0.049	0.062	0.075	0.088	0.101	0.114	0.126	0.139	0.151	0.165	0.176	0.189	0.201	0.212	0.224	0.235	0.248	0.258	0.270	0.280	0.291	0.301	0.311	0.321	0.331	0.341	0.349	0.359	0.368	0.375	0.384	0.392	0.399	0.406	0.414	0.420	0.426	0.434	0.439	0.444	0.450	0.455	0.459	0.464	0.468	0.471	0.475	0.479	0.481	0.484	0.486	0.488	0.489	0.491	0.492	0.494	0.494	0.494	0.494	0.495	0.494	0.492	0.491	0.490	0.489	0.488	0.485	0.484	0.481	0.479	0.476	0.472	0.470	0.466	0.462	0.460	0.456	0.452	0.448	0.445	0.440	0.436	0.431	0.428	0.422	0.418	0.414	0.409	0.405	0.400	0.396	0.392	0.388	0.384	0.379	0.376	0.371	0.369	0.365	0.361	0.358	0.355	0.352	0.350	0.348	0.346	0.344	0.342	0.341	0.340	0.340	0.339	0.339	0.340	0.340	0.341	0.342	0.345	0.346	0.349	0.351	0.355	0.359	0.361	0.366	0.371	0.376	0.380	0.386	0.392	0.398	0.405	0.411	0.419	0.426	0.435	0.442	0.451	0.460	0.469	0.478	0.486	0.496	0.505	0.516	0.525	0.535	0.545	0.556	0.565	0.576	0.586	0.598	0.608	0.618	0.628	0.639	0.649	0.660	0.670	0.680	0.690	0.700	0.709	0.720	0.729	0.739	0.748	0.756	0.765	0.774	0.781	0.790	0.799	0.805	0.814	0.820	0.826	0.834	0.840	0.845	0.850	0.856	0.861	0.866	0.869	0.874	0.876	0.880	0.882	0.885	0.888	0.889	0.891	0.892	0.892	0.894	0.894	0.894	0.894	0.892	0.892	0.890	0.889	0.888	0.885	0.884	0.880	0.878	0.875	0.871	0.868	0.865	0.861	0.858	0.854	0.850	0.845	0.841	0.836	0.834	0.829	0.824	0.820	0.816	0.811	0.806	0.804	0.799	0.795	0.791	0.789	0.785	0.781	0.779	0.776	0.774	0.771	0.769	0.768	0.766	0.765	0.764	0.764	0.762	0.764	0.764	0.765	0.765	0.768	0.769	0.771	0.772	0.776	0.780	0.784	0.788	0.791	0.796	0.800	0.806	0.812	0.818	0.824	0.831	0.838	0.844	0.852	0.859	0.866	0.875	0.881	0.890	0.899	0.908	0.915	0.924	0.932	0.941	0.949	0.958	0.966	0.975	0.982	0.990	0.999	1.006	1.014	1.021	1.029	1.034	1.041	1.048	1.054	1.059	1.064	1.069	1.072	1.076	1.080	1.084	1.085	1.088	1.090	1.091	1.091	1.091	1.091	1.091	1.090	1.088	1.086	1.084	1.080	1.076	1.072	1.068	1.064	1.058	1.054	1.048	1.040	1.034	1.028	1.020	1.011	1.004	0.996	0.989	0.979	0.970	0.962	0.954	0.944	0.934	0.926	0.918	0.908	0.898	0.889	0.880	0.871	0.862	0.854	0.846	0.838	0.830	0.821	0.815	0.808	0.800	0.792	0.788	0.781	0.775	0.770	0.765	0.760	0.756	0.752	0.749	0.745	0.742	0.740	0.738	0.735	0.734	0.732	0.732	0.731	0.731	0.730	0.731	0.731	0.732	0.732	0.734	0.735	0.736	0.738	0.739	0.741	0.742	0.744	0.745	0.746	0.748	0.748	0.749	0.750	0.751	0.751	0.751	0.750	0.751	0.749	0.748	0.746	0.744	0.741	0.739	0.735	0.731	0.726	0.721	0.716	0.710	0.704	0.696	0.690	0.681	0.672	0.664	0.654	0.644	0.634	0.622	0.611	0.599	0.588	0.575	0.561	0.549	0.535	0.521	0.506	0.492	0.478	0.464	0.449	0.434	0.420	0.405	0.389	0.375	0.360	0.346	0.331	0.316	0.302	0.289	0.275	0.261	0.248	0.235	0.222	0.210	0.199	0.186	0.175	0.165	0.154	0.142	0.134	0.124	0.115	0.105	0.098	0.090	0.082	0.075	0.069	0.061	0.055	0.049	0.042	0.039	0.032	0.029	0.024	0.020	0.016	0.011	0.008	0.004	0.001	-0.002	-0.004	-0.006	-0.010	-0.011	-0.014	-0.016	-0.019	-0.020	-0.022	-0.024	-0.026	-0.028	-0.030	-0.031	-0.032	-0.034	-0.035	-0.036	-0.039	-0.039	-0.041	-0.042	-0.045	-0.046	-0.048	-0.049	-0.050	-0.052	-0.052	-0.055	-0.056	-0.059	-0.060	-0.062	-0.065	-0.066	-0.069	-0.071	-0.074	-0.078	-0.079	-0.082	-0.086	-0.089	-0.094	-0.098	-0.102	-0.106	-0.111	-0.116	-0.121	-0.128	-0.132	-0.140	-0.146	-0.152	-0.160	-0.168	-0.176	-0.184	-0.191	-0.200	-0.209	-0.218	-0.226	-0.235	-0.246	-0.255	-0.265	-0.275	-0.285	-0.295	-0.305	-0.315	-0.326	-0.336	-0.346	-0.355	-0.365	-0.375	-0.385	-0.395	-0.402	-0.412	-0.420	-0.429	-0.436	-0.444	-0.450	-0.458	-0.464	-0.469	-0.474	-0.479	-0.482	-0.486	-0.490	-0.492	-0.496	-0.498	-0.499	-0.500	-0.500	-0.501	-0.501	-0.500	-0.500	-0.499	-0.498	-0.495	-0.494	-0.491	-0.489	-0.486	-0.484	-0.481	-0.479	-0.476	-0.474	-0.471	-0.469	-0.466	-0.465	-0.464	-0.462	-0.461	-0.460	-0.460	-0.461	-0.460	-0.462	-0.462	-0.464	-0.468	-0.470	-0.474	-0.479	-0.482	-0.488	-0.494	-0.500	-0.507	-0.515	-0.522	-0.531	-0.540	-0.550	-0.560	-0.571	-0.582	-0.594	-0.606	-0.619	-0.631	-0.646	-0.659	-0.674	-0.688	-0.702	-0.718	-0.732	-0.748	-0.762	-0.779	-0.792	-0.809	-0.824	-0.840	-0.855	-0.871	-0.888	-0.901	-0.918	-0.932	-0.946	-0.962	-0.976	-0.991	-1.004	-1.018	-1.031	-1.044	-1.056	-1.069	-1.080	-1.091	-1.101	-1.112	-1.122	-1.132	-1.141	-1.150	-1.159	-1.166	-1.172	-1.180	-1.186	-1.191	-1.196	-1.201	-1.206	-1.209	-1.212	-1.214	-1.215	-1.218	-1.219	-1.219	-1.218	-1.216	-1.215	-1.212	-1.210	-1.206	-1.201	-1.198	-1.192	-1.186	-1.180	-1.172	-1.165	-1.158	-1.148	-1.138	-1.129	-1.119	-1.108	-1.096	-1.085	-1.072	-1.060	-1.046	-1.034	-1.020	-1.004	-0.990	-0.975	-0.959	-0.944	-0.929	-0.912	-0.895	-0.879	-0.861	-0.845	-0.828	-0.811	-0.792	-0.775	-0.758	-0.740	-0.722	-0.705	-0.686	-0.669	-0.651	-0.634	-0.616	-0.599	-0.582	-0.565	-0.548	-0.530	-0.514	-0.498	-0.481	-0.465	-0.449	-0.432	-0.418	-0.401	-0.388	-0.372	-0.358	-0.344	-0.330	-0.316	-0.302	-0.290	-0.276	-0.264	-0.252	-0.241	-0.229	-0.218	-0.208	-0.198	-0.186	-0.178	-0.168	-0.160	-0.150	-0.142	-0.134	-0.128	-0.119	-0.112	-0.108	-0.101	-0.096	-0.091	-0.086	-0.082	-0.079	-0.076	-0.074	-0.071	-0.069	-0.068	-0.066	-0.065	-0.065	-0.065	-0.066	-0.068	-0.069	-0.070	-0.072	-0.075	-0.078	-0.081	-0.084	-0.089	-0.092	-0.096	-0.102	-0.106	-0.111	-0.116	-0.122	-0.129	-0.135	-0.141	-0.146	-0.154	-0.160	-0.166	-0.172	-0.180	-0.186	-0.192	-0.199	-0.206	-0.212	-0.219	-0.226	-0.232	-0.239	-0.245	-0.251	-0.258	-0.262	-0.268	-0.272	-0.279	-0.284	-0.288	-0.292	-0.296	-0.300	-0.305	-0.308	-0.310	-0.314	-0.316	-0.319	-0.320	-0.321	-0.324	-0.325	-0.325	-0.325	-0.326	-0.326	-0.326	-0.326	-0.324	-0.324	-0.321	-0.320	-0.318	-0.316	-0.312	-0.310	-0.308	-0.304	-0.301	-0.298	-0.292	-0.289	-0.285	-0.281	-0.276	-0.272	-0.268	-0.262	-0.258	-0.252	-0.248	-0.242	-0.238	-0.232	-0.228	-0.221	-0.216	-0.211	-0.206	-0.202	-0.198	-0.192	-0.189	-0.184	-0.178	-0.174	-0.169	-0.165	-0.161	-0.158	-0.154	-0.151	-0.148	-0.144	-0.141	-0.140	-0.136	-0.135	-0.134	-0.131	-0.131	-0.129	-0.129	-0.128	-0.129	-0.129	-0.129	-0.130	-0.130	-0.131	-0.134	-0.135	-0.136	-0.139	-0.141	-0.144	-0.146	-0.151	-0.155	-0.159	-0.162	-0.166	-0.170	-0.175	-0.180	-0.185	-0.190	-0.195	-0.200	-0.205	-0.211	-0.216	-0.222	-0.228	-0.235	-0.240	-0.246	-0.251	-0.258	-0.262	-0.270	-0.275	-0.280	-0.288	-0.292	-0.298	-0.304	-0.308	-0.312	-0.316	-0.322	-0.326	-0.330	-0.334	-0.338	-0.341	-0.344	-0.348	-0.350	-0.351	-0.354	-0.355	-0.355	-0.356	-0.358	-0.356	-0.355	-0.355	-0.354	-0.352	-0.351	-0.348	-0.345	-0.341	-0.338	-0.334	-0.330	-0.325	-0.320	-0.314	-0.308	-0.302	-0.296	-0.289	-0.281	-0.274	-0.266	-0.259	-0.251	-0.242	-0.234	-0.225	-0.216	-0.208	-0.198	-0.190	-0.180	-0.171	-0.161	-0.152	-0.144	-0.134	-0.126	-0.116	-0.108	-0.100	-0.091	-0.084	-0.076	-0.069	-0.061	-0.055	-0.048	-0.042	-0.035	-0.030	-0.024	-0.020	-0.015	-0.011	-0.009	-0.005	-0.001	0.001	0.002	0.005	0.006	0.008	0.008	0.006	0.006	0.005	0.005	0.004	0.001	-0.001	-0.004	-0.006	-0.009	-0.012	-0.016	-0.020	-0.024	-0.029	-0.032	-0.039	-0.042	-0.049	-0.054	-0.060	-0.065	-0.071	-0.076	-0.082	-0.088	-0.095	-0.100	-0.108	-0.112	-0.119	-0.125	-0.131	-0.138	-0.144	-0.150	-0.156	-0.162	-0.169	-0.175	-0.180	-0.186	-0.192	-0.198	-0.204	-0.209	-0.215	-0.220	-0.226	-0.230	-0.236	-0.240	-0.246	-0.251	-0.256	-0.261	-0.266	-0.271	-0.276	-0.281	-0.285	-0.290	-0.294	-0.299	-0.302	-0.306	-0.310	-0.315	-0.319	-0.321	-0.326	-0.329	-0.332	-0.336	-0.339	-0.342	-0.345	-0.348	-0.351	-0.354	-0.355	-0.359	-0.360	-0.361	-0.364	-0.365	-0.366	-0.368	-0.369	-0.368	-0.369	-0.369	-0.368	-0.369	-0.368	-0.366	-0.364	-0.362	-0.361	-0.359	-0.356	-0.354	-0.351	-0.348	-0.345	-0.341	-0.338	-0.334	-0.330	-0.325	-0.321	-0.316	-0.311	-0.306	-0.301	-0.295	-0.290	-0.285	-0.279	-0.274	-0.269	-0.261	-0.256	-0.250	-0.244	-0.239	-0.232	-0.226	-0.220	-0.214	-0.210	-0.204	-0.199	-0.192	-0.186	-0.181	-0.176	-0.171	-0.165	-0.160	-0.156	-0.150	-0.146	-0.141	-0.136	-0.131	-0.128	-0.122	-0.120	-0.115	-0.110	-0.106	-0.102	-0.099	-0.095	-0.090	-0.086	-0.082	-0.079	-0.074	-0.069	-0.065	-0.060	-0.056	-0.052	-0.046	-0.042	-0.038	-0.032	-0.026	-0.021	-0.015	-0.010	-0.004	0.001	0.009	0.015	0.021	0.029	0.036	0.044	0.051	0.059	0.068	0.075	0.084	0.092	0.102	0.111	0.120	0.130	0.139	0.150	0.159	0.169	0.180	0.191	0.201	0.211	0.222	0.234	0.244	0.255	0.265	0.276	0.288	0.298	0.309	0.319	0.330	0.339	0.350	0.360	0.370	0.380	0.389	0.399	0.408	0.416	0.425	0.434	0.441	0.449	0.458	0.464	0.470	0.476	0.482	0.488	0.494	0.498	0.502	0.506	0.510	0.514	0.516	0.520	0.521	0.522	0.524	0.524	0.525	0.524	0.525	0.524	0.521	0.520	0.518	0.515	0.512	0.510	0.506	0.501	0.499	0.494	0.489	0.482	0.478	0.472	0.466	0.461	0.455	0.448	0.441	0.435	0.428	0.420	0.414	0.406	0.398	0.390	0.384	0.375	0.368	0.360	0.352	0.344	0.336	0.329	0.321	0.314	0.306	0.299	0.292	0.285	0.279	0.271	0.265	0.259	0.252	0.245	0.240	0.235	0.229	0.224	0.219	0.214	0.210	0.205	0.201	0.198	0.194	0.191	0.189	0.186	0.184	0.181	0.180	0.178	0.176	0.176	0.175	0.175	0.175	0.175	0.176	0.176	0.176	0.178	0.180	0.181	0.182	0.185	0.188	0.190	0.192	0.194	0.198	0.200	0.204	0.206	0.209	0.212	0.215	0.219	0.221	0.224	0.228	0.230	0.234	0.235	0.239	0.241	0.244	0.246	0.249	0.250	0.252	0.255	0.255	0.256	0.258	0.259	0.258	0.259	0.259	0.259	0.258	0.256	0.255	0.254	0.252	0.250	0.248	0.245	0.242	0.239	0.235	0.231	0.228	0.222	0.219	0.212	0.208	0.201	0.196	0.190	0.184	0.176	0.170	0.164	0.156	0.149	0.140	0.132	0.124	0.115	0.106	0.098	0.089	0.081	0.072	0.062	0.054	0.044	0.035	0.026	0.016	0.008	-0.002	-0.012	-0.021	-0.031	-0.040	-0.049	-0.059	-0.066	-0.076	-0.085	-0.092	-0.101	-0.110	-0.119	-0.126	-0.134	-0.141	-0.149	-0.155	-0.162	-0.169	-0.175	-0.180	-0.186	-0.191	-0.198	-0.201	-0.206	-0.211	-0.216	-0.219	-0.222	-0.225	-0.229	-0.231	-0.234	-0.235	-0.238	-0.239	-0.241	-0.242	-0.242	-0.244	-0.245	-0.245	-0.246	-0.245	-0.245	-0.246	-0.245	-0.245	-0.246	-0.245	-0.244	-0.245	-0.244	-0.244	-0.244	-0.242	-0.242	-0.242	-0.242	-0.242	-0.244	-0.244	-0.244	-0.245	-0.246	-0.248	-0.250	-0.251	-0.252	-0.255	-0.258	-0.261	-0.264	-0.268	-0.271	-0.278	-0.281	-0.286	-0.292	-0.298	-0.305	-0.311	-0.319	-0.325	-0.332	-0.342	-0.350	-0.360	-0.369	-0.380	-0.389	-0.399	-0.411	-0.422	-0.434	-0.446	-0.458	-0.470	-0.484	-0.498	-0.510	-0.524	-0.538	-0.552	-0.566	-0.580	-0.595	-0.610	-0.624	-0.639	-0.654	-0.668	-0.682	-0.696	-0.711	-0.726	-0.739	-0.754	-0.768	-0.780	-0.794	-0.806	-0.819	-0.831	-0.842	-0.854	-0.864	-0.875	-0.884	-0.894	-0.902	-0.910	-0.918	-0.925	-0.930	-0.936	-0.940	-0.945	-0.949	-0.951	-0.952	-0.954	-0.955	-0.955	-0.955	-0.952	-0.951	-0.948	-0.944	-0.940	-0.935	-0.930	-0.924	-0.916	-0.909	-0.900	-0.891	-0.882	-0.872	-0.862	-0.852	-0.841	-0.830	-0.816	-0.805	-0.792	-0.779	-0.765	-0.752	-0.738	-0.724	-0.709	-0.694	-0.679	-0.664	-0.649	-0.634	-0.618	-0.602	-0.588	-0.572	-0.559	-0.542	-0.528	-0.512	-0.498	-0.482	-0.469	-0.454	-0.440	-0.426	-0.412	-0.400	-0.386	-0.374	-0.361	-0.349	-0.338	-0.326	-0.316	-0.305	-0.296	-0.286	-0.278	-0.269	-0.260	-0.252	-0.246	-0.240	-0.232	-0.228	-0.222	-0.219	-0.215	-0.211	-0.210	-0.208	-0.206	-0.206	-0.206	-0.206	-0.208	-0.209	-0.212	-0.215	-0.219	-0.224	-0.228	-0.234	-0.240	-0.246	-0.254	-0.261	-0.270	-0.280	-0.289	-0.299	-0.309	-0.320	-0.331	-0.344	-0.355	-0.366	-0.380	-0.392	-0.406	-0.419	-0.432	-0.446	-0.461	-0.475	-0.489	-0.504	-0.518	-0.532	-0.546	-0.561	-0.575	-0.588	-0.602	-0.616	-0.630	-0.642	-0.656	-0.668	-0.681	-0.694	-0.704	-0.716	-0.726	-0.738	-0.749	-0.758	-0.768	-0.776	-0.785	-0.792	-0.801	-0.809	-0.814	-0.821	-0.828	-0.831	-0.838	-0.842	-0.845	-0.849	-0.852	-0.855	-0.858	-0.859	-0.860	-0.862	-0.861	-0.862	-0.862	-0.862	-0.860	-0.859	-0.858	-0.855	-0.852	-0.850	-0.846	-0.844	-0.840	-0.835	-0.831	-0.826	-0.821	-0.816	-0.810	-0.805	-0.799	-0.792	-0.786	-0.779	-0.771	-0.764	-0.756	-0.750	-0.741	-0.732	-0.724	-0.716	-0.706	-0.699	-0.689	-0.680	-0.671	-0.662	-0.651	-0.642	-0.632	-0.624	-0.614	-0.604	-0.594	-0.585	-0.575	-0.566	-0.555	-0.545	-0.536	-0.526	-0.516	-0.509	-0.499	-0.490	-0.481	-0.471	-0.464	-0.455	-0.446	-0.438	-0.431	-0.422	-0.415	-0.408	100.000	5.000	2.000	1.000	2.000	0.000	0.000	0.000	0.000	0.000	0.000	0.000	0.000	0.000	0.000	0.000	0.000	0.000	-1.290	-1.281	-1.272	-1.264	-1.254	-1.244	-1.234	-1.224	-1.214	-1.204	-1.192	-1.181	-1.170	-1.159	-1.148	-1.135	-1.124	-1.111	-1.100	-1.088	-1.076	-1.064	-1.052	-1.041	-1.029	-1.018	-1.006	-0.995	-0.984	-0.974	-0.962	-0.952	-0.942	-0.932	-0.924	-0.915	-0.908	-0.899	-0.891	-0.882	-0.876	-0.869	-0.862	-0.858	-0.851	-0.846	-0.842	-0.838	-0.834	-0.831	-0.829	-0.826	-0.824	-0.824	-0.822	-0.821	-0.821	-0.822	-0.821	-0.822	-0.825	-0.826	-0.829	-0.830	-0.834	-0.836	-0.840	-0.844	-0.846	-0.851	-0.855	-0.860	-0.865	-0.869	-0.875	-0.880	-0.886	-0.891	-0.896	-0.902	-0.908	-0.915	-0.920	-0.925	-0.931	-0.939	-0.945	-0.950	-0.956	-0.962	-0.968	-0.974	-0.980	-0.985	-0.991	-0.998	-1.002	-1.008	-1.014	-1.019	-1.024	-1.029	-1.034	-1.039	-1.042	-1.049	-1.052	-1.056	-1.061	-1.065	-1.069	-1.072	-1.076	-1.081	-1.084	-1.086	-1.089	-1.091	-1.094	-1.096	-1.099	-1.101	-1.101	-1.104	-1.105	-1.105	-1.106	-1.106	-1.108	-1.108	-1.108	-1.106	-1.105	-1.105	-1.104	-1.101	-1.100	-1.098	-1.095	-1.092	-1.091	-1.088	-1.084	-1.080	-1.076	-1.071	-1.068	-1.062	-1.056	-1.051	-1.046	-1.040	-1.034	-1.028	-1.021	-1.015	-1.009	-1.002	-0.995	-0.988	-0.981	-0.974	-0.968	-0.960	-0.952	-0.945	-0.938	-0.931	-0.924	-0.918	-0.910	-0.904	-0.896	-0.890	-0.884	-0.878	-0.870	-0.865	-0.859	-0.854	-0.848	-0.844	-0.839	-0.834	-0.829	-0.825	-0.820	-0.816	-0.812	-0.810	-0.806	-0.802	-0.800	-0.798	-0.795	-0.791	-0.789	-0.786	-0.784	-0.781	-0.780	-0.776	-0.774	-0.772	-0.769	-0.766	-0.764	-0.761	-0.759	-0.755	-0.751	-0.748	-0.744	-0.740	-0.735	-0.731	-0.725	-0.721	-0.715	-0.709	-0.702	-0.696	-0.690	-0.681	-0.674	-0.666	-0.658	-0.650	-0.640	-0.631	-0.621	-0.611	-0.600	-0.589	-0.579	-0.568	-0.556	-0.544	-0.532	-0.520	-0.507	-0.494	-0.482	-0.469	-0.456	-0.444	-0.430	-0.415	-0.402	-0.389	-0.375	-0.360	-0.348	-0.334	-0.320	-0.308	-0.294	-0.280	-0.266	-0.255	-0.241	-0.229	-0.216	-0.204	-0.192	-0.180	-0.169	-0.158	-0.148	-0.136	-0.126	-0.116	-0.108	-0.098	-0.089	-0.080	-0.071	-0.064	-0.056	-0.049	-0.041	-0.036	-0.030	-0.024	-0.020	-0.014	-0.010	-0.006	-0.002	0.000	0.002	0.005	0.008	0.008	0.009	0.010	0.010	0.009	0.008	0.008	0.005	0.004	0.000	-0.001	-0.005	-0.009	-0.012	-0.018	-0.021	-0.026	-0.031	-0.038	-0.042	-0.049	-0.055	-0.062	-0.069	-0.076	-0.082	-0.091	-0.098	-0.106	-0.115	-0.121	-0.130	-0.138	-0.146	-0.154	-0.162	-0.171	-0.179	-0.188	-0.195	-0.204	-0.211	-0.219	-0.226	-0.234	-0.240	-0.246	-0.254	-0.260	-0.266	-0.274	-0.279	-0.284	-0.289	-0.294	-0.299	-0.302	-0.306	-0.309	-0.312	-0.315	-0.316	-0.320	-0.321	-0.322	-0.322	-0.324	-0.324	-0.324	-0.324	-0.322	-0.322	-0.321	-0.320	-0.319	-0.318	-0.314	-0.312	-0.310	-0.308	-0.305	-0.302	-0.300	-0.298	-0.295	-0.291	-0.290	-0.288	-0.284	-0.282	-0.280	-0.279	-0.275	-0.274	-0.274	-0.272	-0.271	-0.270	-0.270	-0.270	-0.270	-0.270	-0.270	-0.271	-0.274	-0.275	-0.276	-0.280	-0.281	-0.285	-0.289	-0.292	-0.296	-0.301	-0.306	-0.310	-0.316	-0.321	-0.328	-0.335	-0.340	-0.348	-0.355	-0.362	-0.370	-0.378	-0.385	-0.394	-0.402	-0.411	-0.420	-0.429	-0.438	-0.448	-0.456	-0.465	-0.476	-0.486	-0.495	-0.505	-0.515	-0.525	-0.535	-0.545	-0.555	-0.565	-0.574	-0.585	-0.594	-0.605	-0.615	-0.625	-0.634	-0.644	-0.655	-0.665	-0.674	-0.684	-0.694	-0.704	-0.712	-0.722	-0.731	-0.741	-0.750	-0.760	-0.769	-0.778	-0.786	-0.795	-0.804	-0.812	-0.821	-0.830	-0.838	-0.846	-0.854	-0.862	-0.870	-0.878	-0.886	-0.894	-0.900	-0.909	-0.915	-0.922	-0.929	-0.936	-0.942	-0.949	-0.955	-0.961	-0.968	-0.974	-0.979	-0.984	-0.990	-0.995	-1.000	-1.005	-1.009	-1.015	-1.019	-1.024	-1.028	-1.032	-1.036	-1.040	-1.044	-1.048	-1.051	-1.055	-1.059	-1.061	-1.065	-1.069	-1.072	-1.075	-1.079	-1.081	-1.084	-1.088	-1.091	-1.094	-1.098	-1.100	-1.104	-1.106	-1.110	-1.112	-1.116	-1.119	-1.122	-1.126	-1.130	-1.132	-1.136	-1.141	-1.144	-1.148	-1.150	-1.154	-1.158	-1.161	-1.165	-1.168	-1.172	-1.176	-1.180	-1.184	-1.188	-1.190	-1.194	-1.198	-1.201	-1.205	-1.208	-1.211	-1.215	-1.219	-1.222	-1.226	-1.229	-1.234	-1.236	-1.240	-1.242	-1.245	-1.249	-1.252	-1.255	-1.259	-1.261	-1.264	-1.268	-1.271	-1.274	-1.276	-1.280	-1.282	-1.285	-1.289	-1.291	-1.295	-1.298	-1.301	-1.304	-1.306	-1.309	-1.312	-1.315	-1.319	-1.322	-1.325	-1.328	-1.331	-1.334	-1.336	-1.339	-1.341	-1.345	-1.346	-1.349	-1.351	-1.354	-1.356	-1.358	-1.360	-1.361	-1.362	-1.364	-1.366	-1.366	-1.368	-1.368	-1.368	-1.366	-1.366	-1.365	-1.364	-1.361	-1.361	-1.359	-1.355	-1.352	-1.348	-1.344	-1.340	-1.335	-1.329	-1.324	-1.318	-1.311	-1.304	-1.295	-1.288	-1.279	-1.269	-1.260	-1.250	-1.239	-1.229	-1.218	-1.205	-1.192	-1.180	-1.168	-1.154	-1.140	-1.126	-1.111	-1.098	-1.082	-1.066	-1.051	-1.036	-1.020	-1.005	-0.989	-0.974	-0.958	-0.941	-0.925	-0.910	-0.894	-0.878	-0.862	-0.848	-0.832	-0.818	-0.802	-0.788	-0.774	-0.761	-0.748	-0.735	-0.722	-0.710	-0.698	-0.688	-0.678	-0.668	-0.658	-0.650	-0.641	-0.632	-0.626	-0.620	-0.614	-0.609	-0.604	-0.600	-0.596	-0.594	-0.592	-0.591	-0.590	-0.590	-0.590	-0.591	-0.592	-0.596	-0.598	-0.601	-0.605	-0.610	-0.615	-0.619	-0.625	-0.630	-0.636	-0.644	-0.650	-0.658	-0.665	-0.672	-0.680	-0.688	-0.695	-0.704	-0.711	-0.720	-0.728	-0.734	-0.742	-0.750	-0.758	-0.764	-0.771	-0.778	-0.784	-0.790	-0.795	-0.800	-0.806	-0.810	-0.814	-0.818	-0.820	-0.822	-0.826	-0.828	-0.829	-0.830	-0.830	-0.830	-0.830	-0.828	-0.826	-0.824	-0.822	-0.819	-0.816	-0.812	-0.808	-0.804	-0.798	-0.792	-0.788	-0.781	-0.775	-0.769	-0.761	-0.755	-0.748	-0.740	-0.731	-0.724	-0.716	-0.709	-0.700	-0.692	-0.684	-0.676	-0.668	-0.660	-0.651	-0.642	-0.634	-0.626	-0.618	-0.610	-0.602	-0.594	-0.586	-0.580	-0.572	-0.565	-0.559	-0.552	-0.545	-0.539	-0.534	-0.528	-0.522	-0.516	-0.511	-0.506	-0.501	-0.498	-0.494	-0.489	-0.486	-0.482	-0.479	-0.475	-0.472	-0.470	-0.469	-0.466	-0.465	-0.461	-0.461	-0.460	-0.459	-0.458	-0.456	-0.455	-0.454	-0.452	-0.452	-0.451	-0.451	-0.450	-0.450	-0.450	-0.449	-0.449	-0.449	-0.448	-0.448	-0.448	-0.446	-0.445	-0.444	-0.444	-0.442	-0.441	-0.440	-0.438	-0.436	-0.435	-0.432	-0.431	-0.429	-0.426	-0.425	-0.422	-0.419	-0.415	-0.412	-0.409	-0.405	-0.400	-0.396	-0.392	-0.388	-0.384	-0.378	-0.372	-0.369	-0.362	-0.358	-0.351	-0.345	-0.339	-0.332	-0.328	-0.321	-0.315	-0.308	-0.301	-0.294	-0.286	-0.280	-0.272	-0.268	-0.260	-0.252	-0.244	-0.236	-0.229	-0.221	-0.214	-0.206	-0.200	-0.191	-0.184	-0.176	-0.168	-0.161	-0.152	-0.145	-0.138	-0.129	-0.121	-0.114	-0.104	-0.096	-0.089	-0.080	-0.071	-0.064	-0.055	-0.046	-0.036	-0.028	-0.018	-0.009	0.001	0.011	0.021	0.031	0.041	0.054	0.064	0.075	0.086	0.098	0.110	0.121	0.134	0.146	0.160	0.174	0.186	0.201	0.215	0.229	0.244	0.259	0.275	0.290	0.306	0.321	0.338	0.355	0.371	0.389	0.405	0.424	0.440	0.459	0.476	0.495	0.512	0.532	0.550	0.569	0.588	0.606	0.625	0.644	0.662	0.680	0.699	0.719	0.738	0.755	0.774	0.791	0.809	0.826	0.844	0.860	0.876	0.894	0.910	0.925	0.940	0.955	0.970	0.984	0.998	1.010	1.022	1.036	1.048	1.058	1.069	1.078	1.089	1.098	1.106	1.114	1.122	1.129	1.136	1.141	1.148	1.152	1.156	1.160	1.164	1.166	1.169	1.171	1.172	1.174	1.175	1.174	1.175	1.174	1.172	1.172	1.171	1.169	1.166	1.165	1.162	1.160	1.158	1.155	1.151	1.148	1.145	1.141	1.138	1.135	1.131	1.128	1.124	1.120	1.118	1.112	1.109	1.105	1.101	1.099	1.095	1.091	1.088	1.085	1.082	1.079	1.075	1.072	1.070	1.066	1.064	1.060	1.058	1.054	1.050	1.049	1.045	1.041	1.039	1.036	1.032	1.030	1.026	1.024	1.020	1.018	1.012	1.010	1.006	1.001	0.999	0.995	0.991	0.988	0.982	0.979	0.975	0.971	0.966	0.960	0.956	0.951	0.948	0.942	0.938	0.934	0.929	0.924	0.920	0.914	0.910	0.906	0.901	0.898	0.892	0.888	0.884	0.880	0.876	0.872	0.870	0.866	0.862	0.859	0.855	0.852	0.851	0.848	0.845	0.842	0.840	0.839	0.838	0.835	0.832	0.831	0.830	0.828	0.826	0.825	0.822	0.821	0.820	0.819	0.818	0.815	0.814	0.811	0.810	0.806	0.805	0.801	0.798	0.796	0.792	0.789	0.784	0.780	0.776	0.770	0.766	0.760	0.754	0.748	0.742	0.735	0.729	0.721	0.712	0.705	0.696	0.688	0.679	0.669	0.659	0.649	0.639	0.629	0.618	0.606	0.595	0.582	0.571	0.560	0.548	0.535	0.522	0.510	0.496	0.485	0.471	0.459	0.445	0.432	0.419	0.408	0.394	0.381	0.368	0.355	0.342	0.329	0.316	0.304	0.291	0.279	0.266	0.254	0.241	0.230	0.219	0.205	0.194	0.182	0.171	0.159	0.149	0.138	0.126	0.114	0.104	0.092	0.081	0.071	0.059	0.049	0.038	0.026	0.016	0.006	-0.005	-0.016	-0.028	-0.038	-0.050	-0.060	-0.071	-0.082	-0.095	-0.105	-0.118	-0.129	-0.141	-0.152	-0.165	-0.178	-0.189	-0.201	-0.212	-0.226	-0.239	-0.251	-0.265	-0.278	-0.291	-0.304	-0.318	-0.330	-0.345	-0.359	-0.371	-0.386	-0.400	-0.414	-0.428	-0.441	-0.455	-0.470	-0.482	-0.498	-0.510	-0.525	-0.538	-0.551	-0.564	-0.578	-0.590	-0.604	-0.616	-0.629	-0.640	-0.651	-0.664	-0.675	-0.685	-0.698	-0.708	-0.716	-0.728	-0.736	-0.745	-0.754	-0.761	-0.770	-0.778	-0.785	-0.791	-0.799	-0.804	-0.809	-0.814	-0.818	-0.822	-0.828	-0.831	-0.834	-0.836	-0.839	-0.841	-0.844	-0.845	-0.846	-0.848	-0.849	-0.849	-0.849	-0.850	-0.850	-0.850	-0.850	-0.850	-0.850	-0.850	-0.850	-0.851	-0.850	-0.850	-0.850	-0.850	-0.851	-0.852	-0.852	-0.855	-0.856	-0.859	-0.860	-0.862	-0.865	-0.869	-0.872	-0.876	-0.880	-0.886	-0.891	-0.896	-0.902	-0.910	-0.918	-0.925	-0.932	-0.941	-0.951	-0.961	-0.970	-0.981	-0.992	-1.004	-1.015	-1.029	-1.040	-1.054	-1.066	-1.080	-1.094	-1.108	-1.121	-1.136	-1.150	-1.165	-1.180	-1.195	-1.209	-1.224	-1.238	-1.251	-1.266	-1.280	-1.292	-1.306	-1.320	-1.331	-1.344	-1.355	-1.366	-1.375	-1.386	-1.395	-1.402	-1.411	-1.418	-1.424	-1.430	-1.434	-1.439	-1.442	-1.445	-1.448	-1.448	-1.448	-1.446	-1.445	-1.444	-1.441	-1.436	-1.431	-1.426	-1.420	-1.414	-1.406	-1.398	-1.389	-1.380	-1.369	-1.360	-1.349	-1.336	-1.325	-1.312	-1.300	-1.288	-1.272	-1.260	-1.245	-1.231	-1.216	-1.201	-1.188	-1.171	-1.158	-1.142	-1.126	-1.111	-1.096	-1.081	-1.065	-1.050	-1.036	-1.020	-1.005	-0.990	-0.976	-0.961	-0.946	-0.932	-0.919	-0.905	-0.891	-0.878	-0.864	-0.851	-0.838	-0.825	-0.810	-0.798	-0.786	-0.774	-0.761	-0.749	-0.738	-0.724	-0.712	-0.701	-0.690	-0.679	-0.666	-0.656	-0.645	-0.634	-0.622	-0.611	-0.601	-0.589	-0.579	-0.569	-0.559	-0.548	-0.538	-0.526	-0.516	-0.505	-0.496	-0.485	-0.475	-0.465	-0.454	-0.445	-0.435	-0.424	-0.415	-0.405	-0.394	-0.385	-0.375	-0.365	-0.355	-0.345	-0.335	-0.325	-0.315	-0.306	-0.295	-0.286	-0.275	-0.266	-0.256	-0.246	-0.236	-0.228	-0.216	-0.206	-0.196	-0.188	-0.178	-0.168	-0.158	-0.148	-0.138	-0.128	-0.118	-0.108	-0.098	-0.089	-0.079	-0.069	-0.059	-0.050	-0.040	-0.030	-0.021	-0.011	-0.001	0.008	0.016	0.025	0.034	0.042	0.051	0.060	0.068	0.075	0.082	0.090	0.098	0.102	0.110	0.115	0.121	0.126	0.131	0.135	0.140	0.144	0.148	0.150	0.152	0.156	0.158	0.158	0.160	0.160	0.160	0.160	0.159	0.158	0.156	0.154	0.151	0.149	0.145	0.141	0.138	0.134	0.129	0.124	0.119	0.114	0.108	0.102	0.096	0.089	0.082	0.076	0.069	0.062	0.055	0.049	0.041	0.035	0.028	0.021	0.014	0.008	0.000	-0.006	-0.012	-0.020	-0.026	-0.032	-0.038	-0.045	-0.050	-0.054	-0.060	-0.065	-0.069	-0.072	-0.076	-0.081	-0.085	-0.089	-0.090	-0.092	-0.095	-0.096	-0.099	-0.100	-0.101	-0.102	-0.102	-0.104	-0.102	-0.104	-0.104	-0.102	-0.102	-0.101	-0.100	-0.100	-0.098	-0.098	-0.095	-0.094	-0.092	-0.091	-0.089	-0.088	-0.088	-0.085	-0.084	-0.082	-0.080	-0.080	-0.079	-0.076	-0.076	-0.075	-0.075	-0.075	-0.074	-0.074	-0.074	-0.074	-0.074	-0.075	-0.075	-0.075	-0.076	-0.078	-0.079	-0.080	-0.081	-0.082	-0.085	-0.086	-0.088	-0.090	-0.091	-0.094	-0.095	-0.098	-0.100	-0.101	-0.104	-0.105	-0.106	-0.108	-0.109	-0.110	-0.111	-0.111	-0.111	-0.111	-0.111	-0.110	-0.109	-0.108	-0.106	-0.104	-0.101	-0.099	-0.094	-0.091	-0.086	-0.081	-0.075	-0.069	-0.062	-0.055	-0.046	-0.039	-0.029	-0.020	-0.010	0.001	0.012	0.024	0.036	0.049	0.064	0.078	0.091	0.108	0.121	0.138	0.154	0.171	0.189	0.206	0.225	0.242	0.261	0.280	0.300	0.319	0.338	0.358	0.378	0.398	0.418	0.439	0.458	0.479	0.499	0.519	0.539	0.559	0.578	0.599	0.618	0.638	0.655	0.672	0.692	0.710	0.728	0.745	0.762	0.779	0.794	0.809	0.824	0.839	0.852	0.865	0.879	0.890	0.901	0.911	0.922	0.931	0.939	0.946	0.954	0.960	0.965	0.970	0.974	0.976	0.979	0.980	0.980	0.980	0.979	0.976	0.974	0.970	0.965	0.960	0.954	0.946	0.939	0.930	0.920	0.910	0.900	0.889	0.876	0.862	0.850	0.835	0.820	0.805	0.789	0.772	0.756	0.740	0.721	0.705	0.686	0.669	0.650	0.631	0.612	0.595	0.575	0.558	0.539	0.521	0.502	0.486	0.468	0.451	0.434	0.418	0.401	0.386	0.370	0.356	0.341	0.328	0.315	0.304	0.291	0.280	0.270	0.259	0.250	0.241	0.234	0.226	0.220	0.212	0.208	0.202	0.198	0.195	0.191	0.189	0.186	0.185	0.182	0.181	0.180	0.179	0.180	0.179	0.180	0.179	0.180	0.181	0.181	0.182	0.184	0.184	0.186	0.186	0.188	0.188	0.188	0.189	0.189	0.188	0.188	0.188	0.186	0.185	0.184	0.182	0.181	0.179	0.176	0.172	0.171	0.169	0.164	0.160	0.156	0.154	0.149	0.144	0.140	0.136	0.130	0.126	0.121	0.115	0.111	0.106	0.100	0.095	0.090	0.086	0.081	0.076	0.072	0.068	0.064	0.060	0.055	0.052	0.049	0.046	0.044	0.041	0.040	0.038	0.036	0.035	0.034	0.034	0.034	0.035	0.035	0.038	0.038	0.041	0.042	0.045	0.049	0.051	0.055	0.059	0.064	0.069	0.074	0.080	0.086	0.092	0.099	0.105	0.111	0.119	0.126	0.134	0.141	0.149	0.158	0.165	0.174	0.181	0.190	0.199	0.206	0.215	0.222	0.231	0.239	0.248	0.255	0.262	0.270	0.278	0.285	0.292	0.299	0.305	0.311	0.316	0.322	0.326	0.331	0.335	0.339	0.341	0.344	0.346	0.348	0.349	0.350	0.350	0.349	0.349	0.346	0.344	0.341	0.338	0.334	0.330	0.325	0.319	0.312	0.305	0.298	0.291	0.282	0.274	0.264	0.255	0.244	0.234	0.222	0.211	0.199	0.188	0.176	0.164	0.151	0.139	0.125	0.112	0.100	0.088	0.075	0.061	0.049	0.036	0.025	0.012	0.001	-0.012	-0.022	-0.034	-0.044	-0.055	-0.064	-0.072	-0.082	-0.091	-0.099	-0.106	-0.112	-0.120	-0.126	-0.132	-0.136	-0.142	-0.146	-0.149	-0.152	-0.155	-0.158	-0.159	-0.160	-0.161	-0.162	-0.162	-0.161	-0.161	-0.161	-0.160	-0.159	-0.158	-0.156	-0.154	-0.152	-0.149	-0.148	-0.145	-0.142	-0.140	-0.138	-0.135	-0.134	-0.132	-0.130	-0.128	-0.125	-0.124	-0.121	-0.120	-0.119	-0.118	-0.118	-0.115	-0.115	-0.114	-0.114	-0.112	-0.112	-0.112	-0.112	-0.112	-0.111	-0.111	-0.111	-0.112	-0.111	-0.111	-0.111	-0.110	-0.110	-0.109	-0.108	-0.108	-0.106	-0.105	-0.102	-0.100	-0.098	-0.095	-0.092	-0.089	-0.085	-0.081	-0.076	-0.071	-0.066	-0.060	-0.054	-0.048	-0.041	-0.034	-0.026	-0.018	-0.010	0.000	0.009	0.018	0.028	0.038	0.049	0.059	0.070	0.081	0.092	0.104	0.115	0.126	0.139	0.150	0.161	0.174	0.184	0.195	0.208	0.218	0.229	0.239	0.250	0.260	0.270	0.279	0.289	0.298	0.305	0.314	0.321	0.328	0.334	0.340	0.346	0.351	0.356	0.360	0.364	0.368	0.371	0.372	0.375	0.376	0.376	0.376	0.378	0.376	0.375	0.375	0.372	0.370	0.368	0.365	0.361	0.359	0.354	0.350	0.346	0.341	0.336	0.331	0.326	0.320	0.316	0.310	0.304	0.298	0.292	0.286	0.280	0.275	0.268	0.262	0.256	0.251	0.244	0.239	0.234	0.228	0.222	0.218	0.212	0.209	0.202	0.199	0.195	0.191	0.189	0.185	0.181	0.179	0.176	0.174	0.172	0.171	0.169	0.168	0.168	0.168	0.168	0.168	0.169	0.169	0.170	0.172	0.174	0.176	0.179	0.182	0.185	0.188	0.191	0.195	0.200	0.204	0.208	0.212	0.219	0.224	0.229	0.234	0.239	0.245	0.250	0.255	0.261	0.268	0.272	0.279	0.284	0.290	0.296	0.301	0.308	0.312	0.318	0.322	0.329	0.332	0.338	0.342	0.346	0.351	0.355	0.359	0.361	0.365	0.369	0.370	0.374	0.376	0.378	0.380	0.381	0.382	0.385	0.385	0.388	0.388	0.389	0.390	0.390	0.390	0.390	0.391	0.390	0.390	0.390	0.389	0.389	0.389	0.388	0.386	0.386	0.385	0.385	0.384	0.382	0.381	0.380	0.380	0.379	0.379	0.378	0.376	0.375	0.375	0.374	0.372	0.372	0.371	0.370	0.370	0.369	0.369	0.369	0.368	0.366	0.366	0.366	0.365	0.365	0.365	0.364	0.364	0.362	0.362	0.361	0.361	0.360	0.360	0.360	0.360	0.359	0.359	0.358	0.358	0.359	0.359	0.358	0.358	0.358	0.358	0.358	0.358	0.358	0.358	0.358	0.359	0.359	0.358	0.358	0.359	0.360	0.360	0.361	0.361	0.361	0.362	0.364	0.364	0.365	0.365	0.366	0.366	0.368	0.368	0.368	0.368	0.370	0.370	0.369	0.370	0.370	0.371	0.370	0.371	0.370	0.369	0.369	0.369	0.368	0.366	0.365	0.364	0.362	0.359	0.358	0.355	0.352	0.349	0.346	0.341	0.338	0.332	0.329	0.324	0.318	0.312	0.306	0.300	0.292	0.286	0.279	0.270	0.262	0.254	0.245	0.235	0.226	0.216	0.206	0.196	0.185	0.174	0.162	0.151	0.139	0.126	0.115	0.102	0.089	0.076	0.062	0.050	0.035	0.022	0.009	-0.005	-0.019	-0.032	-0.045	-0.060	-0.074	-0.088	-0.101	-0.115	-0.129	-0.141	-0.154	-0.168	-0.180	-0.192	-0.206	-0.219	-0.230	-0.242	-0.254	-0.265	-0.275	-0.286	-0.296	-0.308	-0.318	-0.326	-0.336	-0.346	-0.354	-0.362	-0.370	-0.378	-0.385	-0.392	-0.399	-0.404	-0.410	-0.416	-0.421	-0.426	-0.431	-0.435	-0.439	-0.442	-0.446	-0.448	-0.451	-0.454	-0.456	-0.458	-0.459	-0.460	-0.461	-0.462	-0.462	-0.462	-0.462	-0.462	-0.462	-0.461	-0.460	-0.460	-0.459	-0.459	-0.458	-0.458	-0.455	-0.455	-0.454	-0.452	-0.452	-0.451	-0.451	-0.450	-0.450	-0.449	-0.450	-0.450	-0.450	-0.451	-0.451	-0.452	-0.454	-0.456	-0.459	-0.461	-0.465	-0.468	-0.471	-0.478	-0.481	-0.488	-0.492	-0.499	-0.506	-0.514	-0.521	-0.530	-0.538	-0.546	-0.556	-0.566	-0.578	-0.589	-0.599	-0.611	-0.624	-0.635	-0.649	-0.661	-0.675	-0.689	-0.702	-0.716	-0.731	-0.745	-0.759	-0.774	-0.789	-0.802	-0.818	-0.831	-0.845	-0.860	-0.874	-0.888	-0.900	-0.914	-0.928	-0.939	-0.951	-0.962	-0.974	-0.984	-0.994	-1.004	-1.012	-1.021	-1.029	-1.036	-1.044	-1.049	-1.054	-1.059	-1.062	-1.065	-1.069	-1.070	-1.071	-1.072	-1.071	-1.070	-1.068	-1.066	-1.064	-1.059	-1.055	-1.050	-1.045	-1.038	-1.030	-1.022	-1.015	-1.006	-0.998	-0.988	-0.976	-0.965	-0.954	-0.942	-0.930	-0.918	-0.905	-0.890	-0.876	-0.861	-0.848	-0.832	-0.816	-0.801	-0.785	-0.769	-0.752	-0.736	-0.719	-0.701	-0.684	-0.668	-0.650	-0.632	-0.615	-0.598	-0.579	-0.561	-0.544	-0.526	-0.509	-0.491	-0.472	-0.455	-0.439	-0.421	-0.404	-0.388	-0.370	-0.352	-0.336	-0.319	-0.302	-0.286	-0.270	-0.255	-0.238	-0.222	-0.208	-0.191	-0.178	-0.162	-0.148	-0.132	-0.119	-0.105	-0.091	-0.079	-0.065	-0.052	-0.039	-0.028	-0.014	-0.001	0.010	0.021	0.034	0.045	0.055	0.068	0.079	0.090	0.101	0.111	0.121	0.132	0.142	0.154	0.162	0.172	0.182	0.191	0.201	0.211	0.220	0.230	0.239	0.249	0.258	0.266	0.276	0.284	0.292	0.301	0.310	0.318	0.325	0.332	0.341	0.348	0.355	0.361	0.369	0.375	0.380	0.386	0.392	0.398	0.401	0.406	0.410	0.414	0.415	0.418	0.420	0.422	0.422	0.424	0.422	0.422	0.421	0.420	0.418	0.414	0.410	0.406	0.401	0.395	0.390	0.384	0.375	0.368	0.359	0.349	0.340	0.329	0.318	0.306	0.295	0.282	0.269	0.255	0.241	0.228	0.211	0.196	0.181	0.166	0.149	0.132	0.116	0.099	0.082	0.065	0.048	0.030	0.014	-0.004	-0.021	-0.039	-0.055	-0.071	-0.089	-0.105	-0.122	-0.139	-0.154	-0.170	-0.185	-0.200	-0.215	-0.230	-0.244	-0.256	-0.270	-0.281	-0.294	-0.305	-0.315	-0.326	-0.336	-0.346	-0.355	-0.362	-0.371	-0.378	-0.384	-0.390	-0.396	-0.401	-0.406	-0.410	-0.412	-0.415	-0.418	-0.420	-0.421	-0.424	-0.424	-0.422	-0.424	-0.422	-0.420	-0.418	-0.416	-0.412	-0.410	-0.406	-0.401	-0.398	-0.392	-0.388	-0.382	-0.375	-0.370	-0.362	-0.358	-0.350	-0.342	-0.335	-0.328	-0.320	-0.310	-0.302	-0.294	-0.284	-0.276	-0.266	-0.258	-0.248	-0.238	-0.229	-0.219	-0.209	-0.199	-0.188	-0.178	-0.168	-0.158	-0.148	-0.136	-0.126	-0.116	-0.106	-0.096	-0.085	-0.076	-0.066	-0.056	-0.046	-0.036	-0.029	-0.019	-0.009	0.000	0.009	0.016	0.025	0.032	0.041	0.049	0.056	0.064	0.071	0.076	0.084	0.090	0.096	0.101	0.106	0.111	0.116	0.121	0.125	0.129	0.132	0.136	0.140	0.144	0.148	0.150	0.152	0.155	0.158	0.159	0.161	0.164	0.166	0.168	0.170	0.171	0.172	0.175	0.176	0.179	0.180	0.182	0.184	0.186	0.189	0.191	0.192	0.196	0.198	0.200	0.204	0.206	0.210	0.214	0.218	0.222	0.225	0.230	0.235	0.239	0.244	0.249	0.254	0.259	0.264	0.269	0.275	0.280	0.285	0.291	0.296	0.302	0.308	0.314	0.319	0.325	0.330	0.335	0.340	0.345	0.349	0.352	0.358	0.361	0.365	0.369	0.371	0.375	0.376	0.379	0.380	0.382	0.384	0.384	0.385	0.384	0.384	0.382	0.382	0.381	0.379	0.376	0.375	0.372	0.369	0.366	0.362	0.359	0.355	0.352	0.348	0.344	0.339	0.335	0.330	0.326	0.321	0.318	0.312	0.310	0.306	0.301	0.298	0.294	0.291	0.289	0.286	0.284	0.282	0.281	0.280	0.280	0.280	0.279	0.280	0.281	0.282	0.284	0.288	0.290	0.292	0.298	0.302	0.305	0.310	0.318	0.322	0.329	0.336	0.342	0.350	0.358	0.365	0.371	0.381	0.390	0.398	0.406	0.416	0.425	0.434	0.441	0.451	0.460	0.469	0.478	0.486	0.494	0.502	0.510	0.519	0.526	0.532	0.540	0.546	0.552	0.559	0.562	0.569	0.572	0.576	0.580	0.584	0.586	0.588	0.590	0.591	0.591	0.591	0.591	0.591	0.589	0.588	0.585	0.581	0.580	0.576	0.571	0.568	0.562	0.558	0.550	0.544	0.538	0.530	0.524	0.516	0.507	0.500	0.492	0.482	0.475	0.465	0.456	0.448	0.436	0.428	0.419	0.408	0.398	0.389	0.379	0.368	0.358	0.349	0.339	0.328	0.318	0.309	0.298	0.288	0.279	0.270	0.260	0.251	0.242	0.232	0.225	0.215	0.208	0.199	0.191	0.184	0.176	0.169	0.161	0.154	0.146	0.139	0.132	0.126	0.120	0.114	0.108	0.102	0.095	0.090	0.082	0.078	0.071	0.066	0.061	0.055	0.049	0.042	0.038	0.031	0.025	0.020	0.012	0.006	0.000	-0.008	-0.014	-0.021	-0.028	-0.035	-0.042	-0.050	-0.058	-0.065	-0.074	-0.082	-0.091	-0.100	-0.109	-0.118	-0.128	-0.136	-0.145	-0.155	-0.165	-0.175	-0.184	-0.194	-0.204	-0.215	-0.225	-0.235	-0.244	-0.254	-0.264	-0.274	-0.284	-0.292	-0.302	-0.312	-0.320	-0.330	-0.338	-0.346	-0.354	-0.362	-0.370	-0.376	-0.384	-0.391	-0.396	-0.402	-0.409	-0.414	-0.418	-0.424	-0.426	-0.431	-0.435	-0.439	-0.440	-0.442	-0.445	-0.446	-0.448	-0.449	-0.450	-0.450	-0.451	-0.449	-0.449	-0.448	-0.446	-0.445	-0.442	-0.440	-0.438	-0.435	-0.432	-0.429	-0.425	-0.421	-0.418	-0.412	-0.409	-0.404	-0.399	-0.394	-0.389	-0.384	-0.379	-0.372	-0.366	-0.360	-0.354	-0.348	-0.342	-0.336	-0.329	-0.322	-0.315	-0.309	-0.302	-0.295	-0.290	-0.284	-0.276	-0.271	-0.265	-0.260	-0.255	-0.249	-0.244	-0.239	-0.235	-0.230	-0.228	-0.224	-0.221	-0.219	-0.216	-0.215	-0.214	-0.212	-0.212	-0.212	-0.214	-0.215	-0.216	-0.220	-0.222	-0.226	-0.230	-0.235	-0.240	-0.246	-0.252	-0.260	-0.266	-0.274	-0.282	-0.292	-0.301	-0.310	-0.320	-0.330	-0.341	-0.351	-0.362	-0.374	-0.386	-0.398	-0.410	-0.421	-0.434	-0.445	-0.458	-0.470	-0.481	-0.492	-0.505	-0.516	-0.528	-0.538	-0.549	-0.559	-0.570	-0.579	-0.589	-0.598	-0.608	-0.615	-0.625	-0.632	-0.639	-0.646	-0.652	-0.660	-0.665	-0.671	-0.675	-0.681	-0.686	-0.690	-0.694	-0.698	-0.701	-0.704	-0.708	-0.711	-0.712	-0.715	-0.718	-0.720	-0.722	-0.724	-0.726	-0.729	-0.731	-0.734	-0.735	-0.738	-0.740	-0.741	-0.744	-0.746	-0.749	-0.751	-0.756	-0.759	-0.761	-0.765	-0.769	-0.774	-0.776	-0.781	-0.785	-0.790	-0.796	-0.801	-0.806	-0.811	-0.816	-0.822	-0.829	-0.834	-0.840	-0.848	-0.852	-0.859	-0.865	-0.871	-0.878	-0.885	-0.891	-0.898	-0.904	-0.911	-0.916	-0.922	-0.930	-0.935	-0.941	-0.948	-0.952	-0.959	-0.964	-0.969	-0.974	-0.978	-0.982	-0.986	-0.991	-0.995	-0.998	-1.001	-1.005	-1.006	-1.009	-1.010	-1.012	-1.014	-1.015	-1.015	-1.016	-1.016	-1.016	-1.016	-1.015	-1.015	-1.014	-1.011	-1.009	-1.008	-1.005	-1.002	-0.999	-0.996	-0.991	-0.988	-0.984	-0.979	-0.974	-0.968	-0.962	-0.956	-0.950	-0.944	-0.938	-0.930	-0.922	-0.914	-0.908	-0.899	-0.890	-0.881	-0.872	-0.862	-0.852	-0.842	-0.832	-0.822	-0.811	-0.801	-0.790	-0.778	-0.765	-0.754	-0.741	-0.730	-0.718	-0.704	-0.692	-0.679	-0.665	-0.652	-0.640	-0.626	-0.612	-0.599	-0.586	-0.572	-0.559	-0.546	-0.531	-0.519	-0.505	-0.492	-0.479	-0.466	-0.454	-0.441	-0.429	-0.415	-0.404	-0.391	-0.380	-0.369	-0.359	-0.348	-0.336	-0.325	-0.315	-0.306	-0.296	-0.286	-0.278	-0.269	-0.260	-0.252	-0.244	-0.236	-0.229	-0.221	-0.215	-0.208	-0.200	-0.195	-0.188	-0.182	-0.176	-0.171	-0.166	-0.161	-0.155	-0.150	-0.146	-0.141	-0.138	-0.132	-0.130	-0.126	-0.121	-0.118	-0.116	-0.112	-0.109	-0.108	-0.104	-0.101	-0.100	-0.098	-0.094	-0.092	-0.091	-0.089	-0.089	-0.088	-0.085	-0.085	-0.084	-0.084	-0.084	-0.082	-0.084	-0.082	-0.084	-0.084	-0.084	-0.085	-0.085	-0.088	-0.088	-0.089	-0.090	-0.091	-0.094	-0.095	-0.096	-0.098	-0.100	-0.101	-0.102	-0.105	-0.106	-0.106	-0.109	-0.111	-0.111	-0.112	-0.114	-0.115	-0.116	-0.118	-0.119	-0.119	-0.120	-0.120	-0.121	-0.121	-0.121	-0.121	-0.120	-0.121	-0.120	-0.120	-0.118	-0.118	-0.116	-0.115	-0.114	-0.112	-0.111	-0.109	-0.106	-0.105	-0.104	-0.102	-0.100	-0.098	-0.096	-0.094	-0.092	-0.090	-0.089	-0.088	-0.086	-0.085	-0.082	-0.082	-0.081	-0.080	-0.078	-0.078	-0.078	-0.078	-0.076	-0.076	-0.075	-0.076	-0.076	-0.076	-0.076	-0.078	-0.080	-0.080	-0.081	-0.084	-0.085	-0.088	-0.090	-0.092	-0.095	-0.098	-0.101	-0.104	-0.106	-0.110	-0.114	-0.118	-0.121	-0.126	-0.130	-0.135	-0.140	-0.145	-0.150	-0.156	-0.161	-0.168	-0.174	-0.180	-0.186	-0.192	-0.200	-0.208	-0.214	-0.221	-0.229	-0.236	-0.245	-0.254	-0.260	-0.269	-0.278	-0.285	-0.294	-0.304	-0.312	-0.321	-0.330	-0.339	-0.348	-0.358	-0.368	-0.376	-0.386	-0.396	-0.405	-0.414	-0.422	-0.432	-0.441	-0.451	-0.460	-0.469	-0.478	-0.486	-0.495	-0.504	-0.511	-0.519	-0.526	-0.535	-0.541	-0.548	-0.554	-0.559	-0.565	-0.570	-0.576	-0.580	-0.585	-0.589	-0.591	-0.595	-0.596	-0.599	-0.600	-0.601	-0.602	-0.602	-0.602	-0.602	-0.601	-0.600	-0.599	-0.595	-0.594	-0.590	-0.588	-0.584	-0.579	-0.575	-0.571	-0.566	-0.561	-0.556	-0.550	-0.545	-0.539	-0.534	-0.528	-0.520	-0.515	-0.509	-0.502	-0.496	-0.490	-0.485	-0.478	-0.472	-0.466	-0.460	-0.455	-0.449	-0.442	-0.439	-0.432	-0.429	-0.424	-0.420	-0.416	-0.412	-0.409	-0.406	-0.404	-0.401	-0.400	-0.398	-0.396	-0.395	-0.394	-0.394	-0.392	-0.394	-0.394	-0.394	-0.395	-0.396	-0.398	-0.399	-0.401	-0.404	-0.406	-0.409	-0.411	-0.415	-0.418	-0.421	-0.425	-0.429	-0.432	-0.438	-0.440	-0.445	-0.450	-0.454	-0.459	-0.464	-0.468	-0.474	-0.478	-0.482	-0.488	-0.492	-0.498	-0.502	-0.507	-0.512	-0.518	-0.522	-0.526	-0.532	-0.536	-0.541	-0.546	-0.549	-0.554	-0.559	-0.561	-0.566	-0.570	-0.572	-0.578	-0.580	-0.584	-0.586	-0.589	-0.590	-0.592	-0.595	-0.596	-0.599	-0.599	-0.600	-0.600	-0.600	-0.600	-0.600	-0.599	-0.599	-0.596	-0.594	-0.592	-0.590	-0.586	-0.582	-0.579	-0.575	-0.570	-0.566	-0.560	-0.555	-0.548	-0.541	-0.534	-0.525	-0.519	-0.511	-0.501	-0.494	-0.484	-0.475	-0.465	-0.456	-0.446	-0.435	-0.425	-0.414	-0.402	-0.391	-0.380	-0.369	-0.358	-0.346	-0.335	-0.324	-0.314	-0.302	-0.290	-0.280	-0.269	-0.259	-0.246	-0.236	-0.226	-0.216	-0.206	-0.196	-0.188	-0.179	-0.170	-0.162	-0.154	-0.146	-0.140	-0.132	-0.128	-0.121	-0.116	-0.111	-0.106	-0.102	-0.100	-0.096	-0.095	-0.091	-0.090	-0.089	-0.088	-0.088	-0.088	-0.088	-0.089	-0.090	-0.091	-0.092	-0.095	-0.098	-0.100	-0.105	-0.108	-0.111	-0.115	-0.120	-0.124	-0.128	-0.134	-0.138	-0.142	-0.146	-0.152	-0.158	-0.162	-0.168	-0.172	-0.178	-0.182	-0.186	-0.191	-0.196	-0.199	-0.204	-0.208	-0.211	-0.215	-0.218	-0.221	-0.224	-0.226	-0.230	-0.231	-0.234	-0.235	-0.236	-0.238	-0.238	-0.238	-0.238	-0.236	-0.238	-0.236	-0.235	-0.234	-0.232	-0.231	-0.229	-0.228	-0.225	-0.221	-0.219	-0.216	-0.212	-0.210	-0.206	-0.204	-0.200	-0.196	-0.192	-0.189	-0.184	-0.181	-0.178	-0.174	-0.170	-0.166	-0.161	-0.159	-0.155	-0.151	-0.148	-0.145	-0.141	-0.138	-0.135	-0.132	-0.129	-0.126	-0.125	-0.122	-0.120	-0.119	-0.118	-0.116	-0.115	-0.114	-0.114	-0.114	-0.112	-0.114	-0.112	-0.114	-0.115	-0.116	-0.116	-0.119	-0.120	-0.122	-0.124	-0.128	-0.129	-0.132	-0.135	-0.139	-0.142	-0.146	-0.150	-0.154	-0.158	-0.162	-0.166	-0.171	-0.175	-0.181	-0.186	-0.190	-0.196	-0.201	-0.208	-0.212	-0.219	-0.224	-0.229	-0.234	-0.241	-0.246	-0.252	-0.259	-0.265	-0.271	-0.278	-0.284	-0.290	-0.296	-0.302	-0.310	-0.316	-0.322	-0.330	-0.336	-0.344	-0.350	-0.356	-0.364	-0.370	-0.379	-0.386	-0.392	-0.400	-0.408	-0.415	-0.422	-0.430	-0.438	-0.446	-0.454	-0.462	-0.469	-0.478	-0.485	-0.492	-0.501	-0.509	-0.518	-0.526	-0.535	-0.544	-0.552	-0.560	-0.569	-0.576	-0.585	-0.594	-0.602	-0.611	-0.619	-0.628	-0.636	-0.646	-0.655	-0.662	-0.671	-0.680	-0.689	-0.699	-0.708	-0.716	-0.725	-0.735	-0.744	-0.754	-0.764	-0.772	-0.782	-0.792	-0.804	-0.814	-0.825	-0.835	-0.846	-0.858	-0.869	-0.880	-0.892	-0.904	-0.916	-0.929	-0.941	-0.955	-0.968	-0.981	-0.994	-1.009	-1.022	-1.038	-1.051	-1.066	-1.081	-1.098	-1.112	-1.129	-1.145	-1.160	-1.176	-1.192	-1.209	-1.225	-1.241	-1.258	-1.274	-1.290	-1.306	-1.321	-1.338	-1.354	-1.369	-1.384	-1.400	-1.414	-1.429	-1.442	-1.456	-1.470	-1.484	-1.496	-1.509	-1.520	-1.531	-1.544	-1.554	-1.564	-1.574	-1.584	-1.592	-1.601	-1.609	-1.616	-1.622	-1.630	-1.636	-1.641	-1.648	-1.652	-1.658	-1.661	-1.665	-1.668	-1.671	-1.675	-1.678	-1.681	-1.682	-1.685	-1.686	-1.689	-1.690	-1.691	-1.692	-1.694	-1.696	-1.696	-1.698	-1.699	-1.700	-1.701	-1.702	-1.704	-1.706	-1.708	-1.709	-1.710	-1.712	-1.714	-1.716	-1.718	-1.720	-1.721	-1.724	-1.726	-1.729	-1.730	-1.732	-1.735	-1.736	-1.739	-1.741	-1.744	-1.745	-1.746	-1.749	-1.751	-1.752	-1.754	-1.755	-1.755	-1.756	-1.758	-1.758	-1.758	-1.758	-1.756	-1.755	-1.754	-1.752	-1.750	-1.749	-1.746	-1.744	-1.740	-1.738	-1.734	-1.729	-1.724	-1.720	-1.714	-1.709	-1.702	-1.696	-1.690	-1.682	-1.676	-1.669	-1.660	-1.652	-1.644	-1.635	-1.626	-1.616	-1.608	-1.598	-1.588	-1.576	-1.566	-1.556	-1.545	-1.534	-1.522	-1.511	-1.500	-1.489	-1.476	-1.464	-1.452	-1.440	-1.428	-1.416	-1.402	-1.391	-1.378	-1.366	-1.352	-1.340	-1.326	-1.314	-1.300	-1.289	-1.275	-1.261	-1.249	-1.235	-1.222	-1.208	-1.195	-1.181	-1.168	-1.154	-1.140	-1.126	-1.114	-1.100	-1.086	-1.072	-1.059	-1.045	-1.031	-1.016	-1.004	-0.990	-0.975	-0.961	-0.946	-0.932	-0.919	-0.905	-0.890	-0.875	-0.861	-0.846	-0.832	-0.818	-0.802	-0.788	-0.772	-0.758	-0.742	-0.726	-0.711	-0.696	-0.681	-0.665	-0.649	-0.632	-0.618	-0.601	-0.584	-0.568	-0.550	-0.534	-0.516	-0.499	-0.481	-0.465	-0.448	-0.430	-0.411	-0.394	-0.376	-0.359	-0.340	-0.321	-0.304	-0.285	-0.266	-0.248	-0.230	-0.211	-0.192	-0.175	-0.156	-0.138	-0.120	-0.102	-0.084	-0.066	-0.048	-0.030	-0.012	0.005	0.022	0.040	0.056	0.074	0.090	0.106	0.121	0.138	0.152	0.168	0.182	0.196	0.211	0.225	0.238	0.251	0.265	0.276	0.289	0.300	0.311	0.321	0.332	0.342	0.351	0.361	0.370	0.378	0.388	0.394	0.401	0.408	0.415	0.420	0.426	0.432	0.438	0.441	0.446	0.451	0.454	0.459	0.461	0.464	0.466	0.469	0.471	0.474	0.475	0.478	0.478	0.480	0.480	0.482	0.482	0.482	0.482	0.485	0.485	0.485	0.485	0.486	0.486	0.486	0.486	0.486	0.486	0.488	0.488	0.489	0.488	0.489	0.490	0.490	0.491	0.492	0.494	0.495	0.498	0.499	0.500	0.504	0.505	0.509	0.511	0.515	0.518	0.521	0.525	0.528	0.532	0.536	0.541	0.546	0.551	0.556	0.561	0.566	0.572	0.578	0.585	0.591	0.598	0.605	0.612	0.619	0.628	0.635	0.641	0.650	0.659	0.666	0.674	0.684	0.691	0.700	0.708	0.716	0.725	0.735	0.744	0.751	0.759	0.768	0.776	0.784	0.792	0.800	0.809	0.816	0.824	0.831	0.838	0.844	0.850	0.856	0.862	0.868	0.872	0.876	0.880	0.882	0.888	0.890	0.890	0.892	0.894	0.894	0.894	0.894	0.892	0.891	0.889	0.886	0.882	0.879	0.875	0.869	0.864	0.859	0.852	0.845	0.838	0.830	0.821	0.812	0.804	0.795	0.786	0.776	0.768	0.758	0.745	0.735	0.725	0.715	0.704	0.694	0.682	0.672	0.662	0.651	0.641	0.631	0.621	0.611	0.601	0.592	0.584	0.575	0.568	0.558	0.550	0.544	0.536	0.529	0.522	0.516	0.511	0.505	0.499	0.495	0.490	0.486	0.482	0.479	0.474	0.470	0.468	0.465	0.461	0.459	0.456	0.452	0.451	0.448	0.445	0.442	0.439	0.436	0.434	0.431	0.428	0.424	0.421	0.418	0.414	0.409	0.405	0.399	0.394	0.389	0.384	0.378	0.372	0.365	0.358	0.350	0.342	0.335	0.328	0.318	0.310	0.300	0.290	0.280	0.270	0.260	0.249	0.239	0.226	0.215	0.202	0.190	0.178	0.165	0.151	0.138	0.125	0.110	0.098	0.082	0.069	0.054	0.040	0.025	0.010	-0.005	-0.020	-0.036	-0.050	-0.065	-0.081	-0.096	-0.111	-0.128	-0.142	-0.158	-0.172	-0.186	-0.201	-0.216	-0.230	-0.245	-0.260	-0.272	-0.288	-0.301	-0.314	-0.326	-0.339	-0.351	-0.362	-0.375	-0.385	-0.395	-0.405	-0.415	-0.425	-0.432	-0.441	-0.450	-0.456	-0.464	-0.469	-0.475	-0.480	-0.485	-0.488	-0.491	-0.492	-0.495	-0.496	-0.498	-0.498	-0.498	-0.496	-0.495	-0.492	-0.490	-0.486	-0.484	-0.479	-0.475	-0.471	-0.465	-0.459	-0.452	-0.448	-0.440	-0.434	-0.426	-0.419	-0.411	-0.404	-0.396	-0.389	-0.380	-0.372	-0.364	-0.355	-0.348	-0.340	-0.332	-0.324	-0.316	-0.309	-0.301	-0.294	-0.288	-0.281	-0.275	-0.270	-0.264	-0.259	-0.252	-0.249	-0.242	-0.239	-0.236	-0.231	-0.229	-0.226	-0.224	-0.221	-0.220	-0.218	-0.216	-0.215	-0.215	-0.215	-0.215	-0.215	-0.214	-0.215	-0.215	-0.216	-0.216	-0.219	-0.219	-0.220	-0.221	-0.222	-0.224	-0.225	-0.226	-0.228	-0.229	-0.230	-0.231	-0.231	-0.232	-0.232	-0.234	-0.234	-0.232	-0.232	-0.232	-0.232	-0.231	-0.230	-0.229	-0.228	-0.226	-0.225	-0.224	-0.221	-0.219	-0.216	-0.214	-0.211	-0.209	-0.205	-0.201	-0.198	-0.195	-0.191	-0.189	-0.184	-0.180	-0.176	-0.174	-0.170	-0.166	-0.162	-0.159	-0.155	-0.151	-0.149	-0.145	-0.142	-0.140	-0.136	-0.134	-0.130	-0.129	-0.128	-0.126	-0.122	-0.121	-0.120	-0.119	-0.119	-0.118	-0.116	-0.115	-0.116	-0.115	-0.116	-0.116	-0.118	-0.119	-0.119	-0.120	-0.121	-0.122	-0.124	-0.126	-0.128	-0.130	-0.132	-0.135	-0.138	-0.140	-0.142	-0.145	-0.148	-0.151	-0.155	-0.158	-0.161	-0.164	-0.169	-0.171	-0.176	-0.179	-0.182	-0.186	-0.190	-0.195	-0.199	-0.202	-0.206	-0.211	-0.215	-0.219	-0.224	-0.228	-0.232	-0.236	-0.240	-0.245	-0.250	-0.254	-0.259	-0.262	-0.268	-0.271	-0.276	-0.279	-0.284	-0.288	-0.292	-0.296	-0.300	-0.304	-0.309	-0.311	-0.315	-0.319	-0.321	-0.325	-0.328	-0.331	-0.334	-0.336	-0.339	-0.341	-0.342	-0.344	-0.346	-0.348	-0.348	-0.349	-0.349	-0.349	-0.349	-0.348	-0.348	-0.346	-0.345	-0.344	-0.342	-0.340	-0.338	-0.335	-0.331	-0.329	-0.326	-0.322	-0.319	-0.315	-0.310	-0.305	-0.300	-0.295	-0.290	-0.285	-0.279	-0.272	-0.266	-0.260	-0.254	-0.248	-0.241	-0.235	-0.228	-0.221	-0.214	-0.208	-0.200	-0.192	-0.185	-0.178	-0.171	-0.164	-0.156	-0.149	-0.141	-0.134	-0.126	-0.119	-0.111	-0.104	-0.096	-0.089	-0.081	-0.074	-0.065	-0.059	-0.050	-0.044	-0.035	-0.028	-0.019	-0.011	-0.004	0.004	0.012	0.020	0.029	0.036	0.045	0.054	0.062	0.071	0.079	0.088	0.096	0.105	0.114	0.122	0.132	0.141	0.150	0.160	0.170	0.179	0.188	0.198	0.208	0.216	0.226	0.236	0.246	0.255	0.265	0.274	0.282	0.292	0.302	0.311	0.321	0.329	0.339	0.346	0.355	0.364	0.371	0.379	0.386	0.394	0.400	0.406	0.412	0.419	0.424	0.429	0.434	0.438	0.441	0.445	0.449	0.451	0.452	0.452	0.455	0.455	0.454	0.454	0.452	0.451	0.449	0.445	0.442	0.439	0.434	0.428	0.422	0.416	0.409	0.402	0.395	0.386	0.378	0.369	0.359	0.348	0.338	0.326	0.315	0.302	0.291	0.279	0.264	0.251	0.238	0.224	0.210	0.196	0.181	0.166	0.152	0.136	0.121	0.106	0.091	0.076	0.061	0.046	0.031	0.016	0.001	-0.014	-0.028	-0.041	-0.056	-0.070	-0.084	-0.098	-0.110	-0.124	-0.136	-0.149	-0.161	-0.171	-0.184	-0.195	-0.206	-0.215	-0.225	-0.235	-0.245	-0.252	-0.262	-0.270	-0.278	-0.285	-0.292	-0.299	-0.306	-0.312	-0.319	-0.324	-0.329	-0.332	-0.338	-0.341	-0.345	-0.349	-0.352	-0.355	-0.359	-0.360	-0.362	-0.365	-0.366	-0.368	-0.369	-0.371	-0.372	-0.374	-0.374	-0.376	-0.376	-0.376	-0.378	-0.378	-0.379	-0.380	-0.380	-0.380	-0.380	-0.381	-0.381	-0.381	-0.381	-0.381	-0.382	-0.384	-0.384	-0.385	-0.385	-0.386	-0.388	-0.389	-0.390	-0.391	-0.394	-0.394	-0.396	-0.398	-0.400	-0.401	-0.405	-0.406	-0.410	-0.412	-0.415	-0.419	-0.421	-0.426	-0.429	-0.432	-0.438	-0.441	-0.445	-0.450	-0.455	-0.459	-0.465	-0.469	-0.474	-0.479	-0.484	-0.490	-0.495	-0.500	-0.506	-0.512	-0.518	-0.522	-0.529	-0.534	-0.540	-0.545	-0.550	-0.556	-0.561	-0.566	-0.570	-0.575	-0.580	-0.585	-0.589	-0.594	-0.598	-0.601	-0.604	-0.608	-0.610	-0.614	-0.616	-0.619	-0.621	-0.624	-0.624	-0.626	-0.628	-0.628	-0.628	-0.628	-0.628	-0.628	-0.626	-0.626	-0.624	-0.622	-0.621	-0.619	-0.616	-0.614	-0.611	-0.609	-0.605	-0.600	-0.598	-0.592	-0.590	-0.585	-0.581	-0.576	-0.571	-0.568	-0.562	-0.558	-0.554	-0.548	-0.542	-0.538	-0.532	-0.528	-0.522	-0.518	-0.512	-0.509	-0.504	-0.500	-0.496	-0.492	-0.489	-0.485	-0.481	-0.480	-0.478	-0.475	-0.474	-0.471	-0.471	-0.470	-0.470	-0.470	-0.470	-0.471	-0.472	-0.475	-0.478	-0.480	-0.482	-0.486	-0.491	-0.495	-0.501	-0.506	-0.512	-0.519	-0.526	-0.534	-0.541	-0.550	-0.559	-0.568	-0.576	-0.588	-0.596	-0.608	-0.619	-0.629	-0.640	-0.652	-0.665	-0.675	-0.688	-0.700	-0.712	-0.725	-0.736	-0.750	-0.762	-0.774	-0.786	-0.799	-0.811	-0.824	-0.835	-0.846	-0.858	-0.869	-0.880	-0.891	-0.901	-0.912	-0.921	-0.929	-0.939	-0.948	-0.955	-0.962	-0.970	-0.978	-0.984	-0.990	-0.995	-1.001	-1.006	-1.010	-1.014	-1.018	-1.021	-1.025	-1.028	-1.030	-1.031	-1.032	-1.035	-1.036	-1.036	-1.036	-1.038	-1.038	-1.038	-1.038	-1.036	-1.035	-1.035	-1.032	-1.031	-1.030	-1.028	-1.026	-1.025	-1.022	-1.020	-1.019	-1.018	-1.014	-1.011	-1.010	-1.008	-1.005	-1.001	-0.999	-0.996	-0.994	-0.989	-0.986	-0.984	-0.979	-0.976	-0.971	-0.969	-0.964	-0.960	-0.955	-0.951	-0.945	-0.940	-0.935	-0.930	-0.924	-0.918	-0.911	-0.905	-0.898	-0.890	-0.884	-0.876	-0.869	-0.860	-0.851	-0.844	-0.835	-0.826	-0.818	-0.808	-0.798	-0.789	-0.779	-0.769	-0.759	-0.748	-0.738	-0.728	-0.718	-0.706	-0.695	-0.685	-0.674	-0.662	-0.652	-0.641	-0.631	-0.621	-0.610	-0.600	-0.590	-0.579	-0.569	-0.558	-0.548	-0.539	-0.529	-0.519	-0.510	-0.501	-0.491	-0.482	-0.475	-0.466	-0.458	-0.450	-0.442	-0.434	-0.426	-0.420	-0.412	-0.406	-0.400	-0.394	-0.386	-0.381	-0.375	-0.370	-0.365	-0.360	-0.355	-0.350	-0.345	-0.340	-0.338	-0.332	-0.329	-0.326	-0.322	-0.320	-0.316	-0.314	-0.311	-0.309	-0.308	-0.305	-0.304	-0.302	-0.300	-0.299	-0.299	-0.298	-0.298	-0.296	-0.298	-0.298	-0.298	-0.298	-0.299	-0.299	-0.301	-0.301	-0.302	-0.304	-0.306	-0.308	-0.310	-0.311	-0.314	-0.315	-0.318	-0.319	-0.322	-0.324	-0.325	-0.328	-0.330	-0.332	-0.334	-0.336	-0.338	-0.339	-0.340	-0.342	-0.342	-0.342	-0.344	-0.344	-0.344	-0.344	-0.342	-0.341	-0.341	-0.339	-0.338	-0.335	-0.331	-0.329	-0.326	-0.322	-0.319	-0.315	-0.310	-0.305	-0.299	-0.294	-0.288	-0.281	-0.275	-0.268	-0.261	-0.254	-0.246	-0.239	-0.231	-0.222	-0.215	-0.206	-0.199	-0.190	-0.181	-0.172	-0.165	-0.156	-0.148	-0.140	-0.131	-0.122	-0.115	-0.106	-0.100	-0.092	-0.085	-0.079	-0.071	-0.066	-0.059	-0.054	-0.048	-0.042	-0.038	-0.034	-0.029	-0.026	-0.022	-0.019	-0.018	-0.015	-0.014	-0.011	-0.011	-0.011	-0.010	-0.011	-0.011	-0.012	-0.014	-0.015	-0.016	-0.019	-0.021	-0.025	-0.028	-0.030	-0.034	-0.039	-0.041	-0.046	-0.050	-0.055	-0.059	-0.065	-0.069	-0.074	-0.079	-0.084	-0.088	-0.094	-0.098	-0.102	-0.108	-0.111	-0.116	-0.120	-0.124	-0.128	-0.130	-0.134	-0.136	-0.139	-0.142	-0.144	-0.145	-0.146	-0.146	-0.148	-0.148	-0.148	-0.146	-0.146	-0.145	-0.142	-0.140	-0.138	-0.135	-0.131	-0.126	-0.122	-0.119	-0.112	-0.108	-0.101	-0.095	-0.089	-0.081	-0.074	-0.066	-0.059	-0.050	-0.042	-0.034	-0.024	-0.015	-0.006	0.004	0.012	0.022	0.032	0.042	0.052	0.062	0.072	0.082	0.092	0.101	0.112	0.121	0.130	0.140	0.150	0.158	0.168	0.176	0.185	0.192	0.199	0.206	0.214	0.220	0.226	0.232	0.238	0.242	0.248	0.251	0.255	0.259	0.261	0.264	0.266	0.268	0.269	0.270	0.269	0.268	0.268	0.265	0.264	0.261	0.259	0.255	0.251	0.246	0.244	0.238	0.232	0.226	0.221	0.215	0.208	0.201	0.195	0.188	0.180	0.174	0.166	0.158	0.150	0.144	0.135	0.128	0.119	0.112	0.104	0.095	0.089	0.081	0.074	0.068	0.060	0.054	0.046	0.040	0.034	0.029	0.024	0.019	0.012	0.009	0.004	-0.001	-0.006	-0.010	-0.014	-0.018	-0.020	-0.022	-0.026	-0.030	-0.032	-0.035	-0.038	-0.040	-0.042	-0.045	-0.048	-0.051	-0.052	-0.056	-0.059	-0.061	-0.065	-0.068	-0.071	-0.076	-0.079	-0.084	-0.089	-0.092	-0.098	-0.104	-0.109	-0.114	-0.120	-0.128	-0.132	-0.140	-0.148	-0.156	-0.164	-0.172	-0.181	-0.189	-0.199	-0.209	-0.219	-0.228	-0.238	-0.249	-0.259	-0.270	-0.280	-0.290	-0.302	-0.314	-0.325	-0.335	-0.346	-0.358	-0.369	-0.380	-0.391	-0.401	-0.414	-0.424	-0.434	-0.445	-0.455	-0.465	-0.476	-0.486	-0.496	-0.505	-0.514	-0.522	-0.532	-0.541	-0.549	-0.558	-0.566	-0.575	-0.582	-0.589	-0.598	-0.605	-0.611	-0.619	-0.625	-0.631	-0.639	-0.645	-0.651	-0.658	-0.665	-0.670	-0.676	-0.682	-0.689	-0.695	-0.701	-0.706	-0.712	-0.719	-0.724	-0.730	-0.736	-0.742	-0.749	-0.754	-0.759	-0.765	-0.770	-0.776	-0.781	-0.788	-0.792	-0.799	-0.802	-0.809	-0.814	-0.820	-0.824	-0.829	-0.834	-0.838	-0.842	-0.848	-0.852	-0.856	-0.860	-0.864	-0.869	-0.872	-0.876	-0.881	-0.885	-0.888	-0.891	-0.895	-0.899	-0.902	-0.906	-0.910	-0.912	-0.918	-0.921	-0.926	-0.930	-0.935	-0.939	-0.945	-0.950	-0.954	-0.961	-0.966	-0.972	-0.979	-0.985	-0.994	-1.000	-1.008	-1.016	-1.025	-1.034	-1.042	-1.054	-1.064	-1.074	-1.085	-1.095	-1.108	-1.120	-1.132	-1.144	-1.158	-1.170	-1.184	-1.198	-1.212	-1.225	-1.239	-1.254	-1.269	-1.282	-1.296	-1.310	-1.325	-1.339	-1.352	-1.366	-1.379	-1.392	-1.406	-1.419	-1.430	-1.442	-1.452	-1.464	-1.475	-1.484	-1.492	-1.501	-1.510	-1.518	-1.524	-1.529	-1.534	-1.540	-1.542	-1.546	-1.549	-1.551	-1.551	-1.551	-1.550	-1.549	-1.548	-1.545	-1.541	-1.538	-1.532	-1.526	-1.521	-1.514	-1.506	-1.500	-1.491	-1.482	-1.472	-1.464	-1.452	-1.442	-1.432	-1.420	-1.409	-1.398	-1.385	-1.372	-1.360	-1.348	-1.334	-1.321	-1.309	-1.295	-1.281	-1.268	-1.255	-1.242	-1.230	-1.216	-1.204	-1.191	-1.179	-1.166	-1.154	-1.142	-1.131	-1.119	-1.108	-1.096	-1.086	-1.074	-1.064	-1.054	-1.044	-1.035	-1.024	-1.015	-1.006	-0.998	-0.988	-0.980	-0.971	-0.964	-0.955	-0.949	-0.941	-0.934	-0.926	-0.919	-0.912	-0.906	-0.900	-0.892	-0.885	-0.880	-0.874	-0.868	-0.860	-0.855	-0.848	-0.841	-0.835	-0.829	-0.822	-0.816	-0.809	-0.802	-0.796	-0.789	-0.782	-0.775	-0.769	-0.760	-0.754	-0.745	-0.738	-0.729	-0.722	-0.714	-0.705	-0.698	-0.690	-0.680	-0.671	-0.662	-0.654	-0.644	-0.634	-0.625	-0.615	-0.605	-0.595	-0.585	-0.575	-0.566	-0.555	-0.545	-0.534	-0.524	-0.514	-0.502	-0.491	-0.481	-0.470	-0.460	-0.449	-0.439	-0.428	-0.416	-0.405	-0.395	-0.384	-0.372	-0.362	-0.351	-0.340	-0.329	-0.319	-0.308	-0.298	-0.285	-0.275	-0.265	-0.255	-0.244	-0.234	-0.224	-0.214	-0.205	-0.194	-0.185	-0.175	-0.166	-0.156	-0.148	-0.139	-0.130	-0.121	-0.112	-0.105	-0.096	-0.089	-0.081	-0.072	-0.065	-0.059	-0.052	-0.045	-0.039	-0.032	-0.026	-0.020	-0.014	-0.008	-0.002	0.002	0.008	0.012	0.018	0.022	0.026	0.030	0.035	0.039	0.044	0.048	0.051	0.055	0.058	0.062	0.066	0.070	0.072	0.078	0.081	0.085	0.089	0.092	0.098	0.100	0.104	0.109	0.114	0.118	0.121	0.128	0.131	0.136	0.140	0.146	0.152	0.159	0.164	0.170	0.176	0.182	0.189	0.196	0.202	0.210	0.218	0.225	0.231	0.240	0.248	0.256	0.264	0.272	0.279	0.288	0.295	0.304	0.311	0.319	0.328	0.334	0.341	0.350	0.356	0.365	0.371	0.379	0.385	0.391	0.398	0.404	0.409	0.415	0.419	0.424	0.428	0.431	0.435	0.438	0.441	0.444	0.445	0.446	0.449	0.450	0.449	0.449	0.450	0.449	0.446	0.445	0.442	0.441	0.439	0.436	0.431	0.429	0.424	0.420	0.416	0.411	0.406	0.401	0.396	0.391	0.385	0.380	0.374	0.369	0.362	0.356	0.351	0.346	0.340	0.334	0.329	0.324	0.318	0.312	0.309	0.304	0.300	0.295	0.291	0.286	0.282	0.281	0.278	0.274	0.272	0.270	0.269	0.266	0.265	0.265	0.262	0.262	0.262	0.264	0.264	0.265	0.265	0.266	0.268	0.270	0.272	0.274	0.276	0.278	0.281	0.284	0.288	0.290	0.294	0.295	0.299	0.302	0.306	0.309	0.311	0.315	0.319	0.321	0.324	0.326	0.329	0.330	0.332	0.335	0.336	0.338	0.339	0.340	0.339	0.340	0.339	0.339	0.338	0.338	0.335	0.332	0.330	0.326	0.324	0.320	0.315	0.310	0.305	0.299	0.294	0.288	0.279	0.271	0.264	0.255	0.248	0.238	0.228	0.218	0.208	0.198	0.186	0.175	0.164	0.152	0.140	0.129	0.116	0.102	0.091	0.079	0.065	0.051	0.039	0.025	0.012	0.000	-0.012	-0.026	-0.039	-0.052	-0.064	-0.078	-0.090	-0.101	-0.114	-0.126	-0.138	-0.149	-0.161	-0.171	-0.182	-0.192	-0.204	-0.214	-0.224	-0.235	-0.245	-0.254	-0.264	-0.274	-0.281	-0.291	-0.299	-0.308	-0.316	-0.324	-0.332	-0.341	-0.349	-0.356	-0.365	-0.371	-0.379	-0.386	-0.394	-0.402	-0.410	-0.418	-0.425	-0.432	-0.441	-0.449	-0.456	-0.464	-0.471	-0.479	-0.486	-0.496	-0.504	-0.511	-0.520	-0.528	-0.536	-0.545	-0.554	-0.562	-0.572	-0.581	-0.590	-0.600	-0.610	-0.619	-0.630	-0.639	-0.649	-0.660	-0.671	-0.681	-0.692	-0.704	-0.715	-0.726	-0.739	-0.750	-0.762	-0.775	-0.789	-0.801	-0.815	-0.828	-0.841	-0.855	-0.869	-0.882	-0.898	-0.911	-0.926	-0.941	-0.958	-0.974	-0.989	-1.004	-1.021	-1.038	-1.052	-1.070	-1.086	-1.104	-1.119	-1.136	-1.152	-1.169	-1.186	-1.202	-1.219	-1.236	-1.252	-1.268	-1.284	-1.299	-1.315	-1.330	-1.344	-1.359	-1.372	-1.385	-1.399	-1.411	-1.422	-1.434	-1.445	-1.455	-1.465	-1.474	-1.481	-1.489	-1.496	-1.502	-1.508	-1.512	-1.516	-1.519	-1.520	-1.521	-1.522	-1.522	-1.522	-1.519	-1.518	-1.515	-1.510	-1.505	-1.500	-1.495	-1.488	-1.480	-1.471	-1.462	-1.454	-1.444	-1.434	-1.422	-1.411	-1.399	-1.388	-1.375	-1.361	-1.349	-1.334	-1.321	-1.308	-1.292	-1.279	-1.265	-1.250	-1.236	-1.221	-1.208	-1.192	-1.180	-1.165	-1.151	-1.138	-1.124	-1.111	-1.099	-1.085	-1.072	-1.061	-1.049	-1.038	-1.028	-1.016	-1.006	-0.996	-0.986	-0.978	-0.968	-0.960	-0.951	-0.944	-0.936	-0.929	-0.922	-0.916	-0.910	-0.905	-0.899	-0.894	-0.889	-0.884	-0.880	-0.875	-0.872	-0.868	-0.864	-0.860	-0.858	-0.854	-0.851	-0.848	-0.844	-0.841	-0.838	-0.834	-0.831	-0.829	-0.824	-0.821	-0.818	-0.812	-0.809	-0.805	-0.801	-0.796	-0.791	-0.788	-0.781	-0.776	-0.770	-0.765	-0.758	-0.751	-0.744	-0.736	-0.729	-0.721	-0.714	-0.706	-0.698	-0.688	-0.680	-0.670	-0.660	-0.651	-0.641	-0.630	-0.620	-0.609	-0.598	-0.588	-0.576	-0.564	-0.552	-0.541	-0.529	-0.518	-0.505	-0.492	-0.481	-0.469	-0.456	-0.444	-0.431	-0.419	-0.406	-0.394	-0.382	-0.369	-0.358	-0.344	-0.332	-0.320	-0.308	-0.296	-0.284	-0.272	-0.261	-0.249	-0.238	-0.226	-0.215	-0.204	-0.192	-0.182	-0.171	-0.161	-0.151	-0.141	-0.131	-0.121	-0.112	-0.102	-0.094	-0.085	-0.078	-0.069	-0.060	-0.052	-0.045	-0.038	-0.030	-0.024	-0.016	-0.010	-0.004	0.002	0.009	0.014	0.019	0.025	0.030	0.034	0.039	0.042	0.046	0.050	0.054	0.058	0.060	0.064	0.066	0.069	0.070	0.072	0.074	0.075	0.078	0.079	0.079	0.080	0.081	0.081	0.082	0.082	0.082	0.082	0.081	0.081	0.081	0.081	0.080	0.079	0.079	0.078	0.076	0.075	0.075	0.072	0.071	0.070	0.069	0.069	0.068	0.066	0.065	0.064	0.062	0.061	0.060	0.059	0.058	0.058	0.056	0.056	0.055	0.055	0.054	0.055	0.054	0.054	0.054	0.052	0.054	0.054	0.055	0.055	0.055	0.056	0.056	0.058	0.058	0.059	0.060	0.061	0.062	0.064	0.065	0.068	0.069	0.071	0.072	0.075	0.079	0.080	0.082	0.085	0.089	0.091	0.095	0.098	0.101	0.105	0.109	0.112	0.118	0.121	0.126	0.132	0.136	0.142	0.148	0.154	0.159	0.165	0.171	0.179	0.186	0.192	0.200	0.208	0.215	0.222	0.231	0.241	0.249	0.258	0.268	0.276	0.286	0.296	0.305	0.316	0.326	0.336	0.346	0.358	0.368	0.378	0.390	0.401	0.411	0.424	0.434	0.446	0.456	0.468	0.479	0.489	0.501	0.511	0.522	0.534	0.544	0.555	0.564	0.574	0.585	0.594	0.604	0.612	0.621	0.630	0.639	0.645	0.654	0.660	0.669	0.675	0.681	0.688	0.692	0.698	0.702	0.706	0.710	0.714	0.718	0.721	0.722	0.725	0.726	0.728	0.729	0.729	0.730	0.729	0.728	0.728	0.725	0.724	0.721	0.719	0.715	0.712	0.709	0.706	0.701	0.698	0.692	0.688	0.682	0.678	0.672	0.668	0.661	0.655	0.650	0.644	0.639	0.632	0.628	0.620	0.615	0.610	0.604	0.599	0.594	0.588	0.584	0.579	0.574	0.570	0.566	0.562	0.560	0.556	0.554	0.551	0.550	0.549	0.548	0.548	0.548	0.546	0.548	0.549	0.551	0.552	0.555	0.559	0.562	0.566	0.571	0.576	0.582	0.588	0.594	0.601	0.608	0.615	0.624	0.631	0.640	0.649	0.659	0.668	0.678	0.688	0.696	0.706	0.718	0.729	0.739	0.749	0.760	0.771	0.781	0.790	0.801	0.811	0.822	0.831	0.841	0.850	0.860	0.869	0.878	0.885	0.892	0.900	0.906	0.912	0.919	0.925	0.929	0.934	0.938	0.940	0.942	0.945	0.946	0.948	0.946	0.948	0.946	0.944	0.942	0.940	0.938	0.934	0.929	0.925	0.919	0.912	0.906	0.900	0.892	0.885	0.876	0.868	0.860	0.851	0.841	0.832	0.822	0.811	0.801	0.790	0.780	0.769	0.759	0.748	0.736	0.726	0.715	0.705	0.694	0.684	0.674	0.662	0.654	0.644	0.634	0.625	0.616	0.608	0.599	0.591	0.584	0.575	0.570	0.562	0.556	0.550	0.544	0.539	0.534	0.530	0.526	0.522	0.519	0.515	0.514	0.510	0.507	0.506	0.505	0.504	0.501	0.501	0.500	0.500	0.498	0.499	0.498	0.496	0.496	0.496	0.495	0.496	0.495	0.494	0.494	0.492	0.491	0.491	0.489	0.488	0.485	0.484	0.481	0.479	0.476	0.471	0.469	0.464	0.459	0.454	0.448	0.444	0.436	0.430	0.424	0.415	0.408	0.399	0.390	0.381	0.372	0.361	0.352	0.341	0.330	0.320	0.308	0.295	0.282	0.270	0.258	0.245	0.231	0.218	0.204	0.191	0.176	0.162	0.150	0.135	0.121	0.108	0.092	0.080	0.065	0.051	0.038	0.024	0.010	-0.002	-0.016	-0.029	-0.041	-0.052	-0.065	-0.078	-0.089	-0.100	-0.110	-0.121	-0.131	-0.141	-0.151	-0.159	-0.169	-0.176	-0.185	-0.192	-0.199	-0.208	-0.212	-0.219	-0.224	-0.229	-0.234	-0.239	-0.242	-0.246	-0.250	-0.252	-0.255	-0.258	-0.260	-0.261	-0.262	-0.264	-0.265	-0.265	-0.265	-0.265	-0.265	-0.264	-0.264	-0.262	-0.262	-0.261	-0.260	-0.259	-0.258	-0.255	-0.255	-0.252	-0.251	-0.250	-0.246	-0.245	-0.244	-0.242	-0.241	-0.240	-0.239	-0.238	-0.238	-0.236	-0.235	-0.235	-0.235	-0.236	-0.236	-0.238	-0.239	-0.240	-0.242	-0.245	-0.246	-0.250	-0.252	-0.258	-0.261	-0.266	-0.271	-0.276	-0.281	-0.288	-0.295	-0.300	-0.308	-0.316	-0.324	-0.332	-0.340	-0.349	-0.358	-0.366	-0.376	-0.386	-0.396	-0.406	-0.416	-0.426	-0.436	-0.448	-0.456	-0.468	-0.478	-0.488	-0.498	-0.506	-0.516	-0.526	-0.535	-0.544	-0.551	-0.559	-0.568	-0.575	-0.582	-0.589	-0.595	-0.600	-0.606	-0.610	-0.615	-0.619	-0.622	-0.625	-0.626	-0.629	-0.630	-0.632	-0.632	-0.632	-0.632	-0.631	-0.631	-0.629	-0.628	-0.625	-0.624	-0.620	-0.619	-0.615	-0.612	-0.609	-0.606	-0.602	-0.599	-0.596	-0.592	-0.590	-0.586	-0.585	-0.582	-0.580	-0.578	-0.575	-0.575	-0.572	-0.571	-0.571	-0.571	-0.572	-0.572	-0.574	-0.576	-0.579	-0.581	-0.584	-0.588	-0.592	-0.598	-0.601	-0.609	-0.615	-0.621	-0.629	-0.636	-0.645	-0.654	-0.664	-0.672	-0.682	-0.692	-0.704	-0.715	-0.726	-0.738	-0.750	-0.762	-0.775	-0.788	-0.801	-0.814	-0.828	-0.840	-0.854	-0.868	-0.881	-0.895	-0.909	-0.921	-0.936	-0.949	-0.961	-0.976	-0.989	-1.001	-1.014	-1.026	-1.039	-1.051	-1.062	-1.072	-1.085	-1.095	-1.105	-1.116	-1.125	-1.134	-1.142	-1.151	-1.159	-1.166	-1.174	-1.180	-1.186	-1.191	-1.196	-1.200	-1.205	-1.208	-1.209	-1.212	-1.214	-1.214	-1.214	-1.215	-1.212	-1.211	-1.209	-1.206	-1.202	-1.199	-1.194	-1.189	-1.182	-1.176	-1.169	-1.162	-1.152	-1.145	-1.135	-1.125	-1.115	-1.104	-1.092	-1.080	-1.069	-1.056	-1.042	-1.029	-1.016	-1.001	-0.988	-0.972	-0.958	-0.942	-0.928	-0.911	-0.896	-0.881	-0.865	-0.851	-0.835	-0.819	-0.804	-0.789	-0.774	-0.759	-0.744	-0.729	-0.715	-0.701	-0.688	-0.672	-0.660	-0.648	-0.634	-0.622	-0.610	-0.599	-0.586	-0.575	-0.565	-0.555	-0.545	-0.535	-0.525	-0.516	-0.509	-0.500	-0.492	-0.484	-0.478	-0.470	-0.464	-0.458	-0.452	-0.446	-0.441	-0.435	-0.431	-0.425	-0.421	-0.418	-0.414	-0.409	-0.405	-0.402	-0.399	-0.396	-0.394	-0.390	-0.388	-0.385	-0.384	-0.381	-0.380	-0.379	-0.376	-0.376	-0.375	-0.374	-0.372	-0.372	-0.372	-0.370	-0.370	-0.370	-0.370	-0.371	-0.371	-0.371	-0.372	-0.372	-0.374	-0.375	-0.376	-0.378	-0.378	-0.380	-0.381	-0.384	-0.385	-0.386	-0.390	-0.391	-0.394	-0.396	-0.399	-0.401	-0.404	-0.406	-0.409	-0.411	-0.414	-0.416	-0.419	-0.422	-0.424	-0.428	-0.430	-0.432	-0.435	-0.438	-0.440	-0.441	-0.445	-0.446	-0.449	-0.451	-0.454	-0.455	-0.458	-0.459	-0.460	-0.464	-0.465	-0.466	-0.466	-0.469	-0.470	-0.470	-0.472	-0.472	-0.474	-0.474	-0.475	-0.475	-0.475	-0.476	-0.476	-0.476	-0.476	-0.476	-0.476	-0.476	-0.475	-0.475	-0.475	-0.475	-0.475	-0.474	-0.472	-0.472	-0.471	-0.471	-0.471	-0.470	-0.470	-0.468	-0.468	-0.466	-0.465	-0.465	-0.464	-0.464	-0.462	-0.461	-0.460	-0.459	-0.459	-0.458	-0.458	-0.456	-0.456	-0.454	-0.454	-0.454	-0.451	-0.451	-0.451	-0.449	-0.449	-0.448	-0.448	-0.448	-0.448	-0.446	-0.446	-0.445	-0.446	-0.445	-0.445	-0.445	-0.445	-0.444	-0.444	-0.445	-0.445	-0.445	-0.446	-0.445	-0.446	-0.448	-0.448	-0.449	-0.449	-0.450	-0.450	-0.451	-0.452	-0.454	-0.454	-0.455	-0.458	-0.459	-0.459	-0.461	-0.464	-0.466	-0.466	-0.469	-0.471	-0.472	-0.476	-0.479	-0.480	-0.482	-0.486	-0.489	-0.492	-0.495	-0.499	-0.501	-0.504	-0.507	-0.510	-0.514	-0.516	-0.520	-0.524	-0.528	-0.530	-0.534	-0.536	-0.540	-0.544	-0.546	-0.550	-0.552	-0.556	-0.559	-0.561	-0.562	-0.565	-0.568	-0.569	-0.571	-0.571	-0.572	-0.572	-0.574	-0.574	-0.574	-0.572	-0.571	-0.570	-0.568	-0.566	-0.562	-0.561	-0.558	-0.554	-0.549	-0.544	-0.539	-0.532	-0.528	-0.521	-0.514	-0.507	-0.500	-0.491	-0.482	-0.475	-0.465	-0.456	-0.446	-0.438	-0.428	-0.416	-0.408	-0.396	-0.386	-0.375	-0.365	-0.354	-0.344	-0.332	-0.322	-0.312	-0.301	-0.291	-0.281	-0.271	-0.261	-0.254	-0.245	-0.235	-0.228	-0.220	-0.211	-0.204	-0.199	-0.191	-0.186	-0.180	-0.175	-0.171	-0.166	-0.164	-0.160	-0.158	-0.156	-0.155	-0.155	-0.154	-0.155	-0.154	-0.155	-0.158	-0.159	-0.162	-0.165	-0.169	-0.171	-0.176	-0.181	-0.185	-0.190	-0.198	-0.202	-0.208	-0.215	-0.222	-0.228	-0.235	-0.242	-0.250	-0.258	-0.266	-0.274	-0.281	-0.290	-0.298	-0.305	-0.314	-0.322	-0.331	-0.339	-0.346	-0.355	-0.362	-0.370	-0.379	-0.385	-0.394	-0.400	-0.408	-0.415	-0.422	-0.429	-0.435	-0.442	-0.448	-0.455	-0.461	-0.468	-0.472	-0.479	-0.484	-0.489	-0.495	-0.499	-0.504	-0.507	-0.512	-0.516	-0.520	-0.524	-0.528	-0.531	-0.532	-0.536	-0.538	-0.540	-0.541	-0.544	-0.545	-0.546	-0.546	-0.548	-0.548	-0.548	-0.546	-0.546	-0.545	-0.544	-0.542	-0.540	-0.539	-0.536	-0.534	-0.530	-0.526	-0.522	-0.519	-0.514	-0.509	-0.504	-0.500	-0.494	-0.488	-0.481	-0.476	-0.469	-0.462	-0.456	-0.449	-0.442	-0.435	-0.429	-0.421	-0.414	-0.406	-0.399	-0.391	-0.385	-0.376	-0.369	-0.362	-0.355	-0.348	-0.341	-0.334	-0.328	-0.321	-0.314	-0.308	-0.301	-0.295	-0.290	-0.284	-0.278	-0.272	-0.268	-0.262	-0.258	-0.254	-0.249	-0.244	-0.241	-0.238	-0.232	-0.229	-0.225	-0.221	-0.218	-0.215	-0.211	-0.208	-0.204	-0.199	-0.195	-0.191	-0.188	-0.182	-0.180	-0.175	-0.169	-0.165	-0.160	-0.155	-0.149	-0.144	-0.136	-0.130	-0.125	-0.116	-0.110	-0.102	-0.094	-0.085	-0.076	-0.066	-0.058	-0.046	-0.036	-0.026	-0.014	-0.004	0.008	0.021	0.034	0.046	0.060	0.072	0.086	0.100	0.115	0.129	0.144	0.158	0.174	0.189	0.204	0.220	0.235	0.251	0.266	0.282	0.299	0.314	0.330	0.346	0.361	0.378	0.392	0.409	0.424	0.439	0.454	0.468	0.482	0.498	0.510	0.524	0.538	0.550	0.564	0.576	0.588	0.600	0.611	0.622	0.632	0.642	0.654	0.662	0.672	0.681	0.689	0.698	0.705	0.712	0.719	0.725	0.730	0.736	0.741	0.745	0.750	0.754	0.758	0.760	0.762	0.765	0.766	0.768	0.769	0.770	0.771	0.770	0.770	0.769	0.768	0.766	0.765	0.762	0.761	0.759	0.755	0.752	0.750	0.746	0.741	0.738	0.734	0.729	0.724	0.719	0.712	0.708	0.701	0.696	0.690	0.685	0.679	0.672	0.666	0.659	0.652	0.646	0.639	0.632	0.625	0.618	0.611	0.604	0.598	0.591	0.582	0.576	0.570	0.564	0.556	0.550	0.544	0.538	0.531	0.525	0.519	0.512	0.507	0.502	0.498	0.492	0.488	0.484	0.479	0.475	0.471	0.468	0.464	0.460	0.456	0.455	0.451	0.450	0.448	0.445	0.444	0.442	0.440	0.440	0.439	0.438	0.436	0.435	0.435	0.435	0.434	0.434	0.432	0.432	0.431	0.431	0.430	0.429	0.428	0.426	0.424	0.422	0.421	0.420	0.418	0.415	0.412	0.409	0.406	0.402	0.399	0.394	0.390	0.384	0.380	0.374	0.369	0.362	0.356	0.350	0.342	0.334	0.326	0.318	0.310	0.301	0.291	0.282	0.272	0.261	0.251	0.241	0.230	0.219	0.208	0.196	0.184	0.172	0.161	0.149	0.136	0.125	0.112	0.099	0.088	0.075	0.061	0.049	0.038	0.025	0.011	-0.001	-0.014	-0.025	-0.038	-0.049	-0.061	-0.072	-0.085	-0.096	-0.106	-0.119	-0.130	-0.140	-0.151	-0.160	-0.170	-0.179	-0.189	-0.198	-0.206	-0.216	-0.225	-0.232	-0.240	-0.248	-0.256	-0.262	-0.270	-0.276	-0.284	-0.290	-0.296	-0.301	-0.308	-0.312	-0.319	-0.324	-0.329	-0.334	-0.339	-0.344	-0.348	-0.352	-0.358	-0.361	-0.366	-0.370	-0.374	-0.379	-0.382	-0.386	-0.390	-0.395	-0.400	-0.402	-0.408	-0.411	-0.416	-0.421	-0.425	-0.430	-0.435	-0.439	-0.444	-0.449	-0.455	-0.459	-0.464	-0.470	-0.475	-0.480	-0.486	-0.492	-0.496	-0.502	-0.509	-0.515	-0.521	-0.528	-0.534	-0.540	-0.546	-0.551	-0.558	-0.564	-0.570	-0.576	-0.584	-0.589	-0.595	-0.601	-0.606	-0.612	-0.619	-0.625	-0.630	-0.635	-0.641	-0.648	-0.651	-0.658	-0.661	-0.668	-0.672	-0.676	-0.681	-0.685	-0.690	-0.695	-0.699	-0.702	-0.706	-0.710	-0.715	-0.718	-0.722	-0.725	-0.730	-0.732	-0.735	-0.739	-0.741	-0.746	-0.749	-0.751	-0.754	-0.756	-0.759	-0.762	-0.765	-0.768	-0.771	-0.774	-0.776	-0.780	-0.781	-0.784	-0.786	-0.789	-0.791	-0.792	-0.795	-0.796	-0.799	-0.800	-0.801	-0.802	-0.805	-0.805	-0.806	-0.806	-0.808	-0.808	-0.806	-0.806	-0.805	-0.805	-0.805	-0.802	-0.800	-0.799	-0.796	-0.794	-0.790	-0.785	-0.782	-0.779	-0.774	-0.768	-0.762	-0.756	-0.750	-0.742	-0.735	-0.728	-0.720	-0.710	-0.701	-0.691	-0.682	-0.671	-0.660	-0.650	-0.639	-0.626	-0.614	-0.601	-0.588	-0.575	-0.560	-0.546	-0.531	-0.518	-0.502	-0.486	-0.471	-0.454	-0.439	-0.422	-0.406	-0.390	-0.374	-0.356	-0.339	-0.322	-0.306	-0.290	-0.271	-0.255	-0.239	-0.222	-0.206	-0.190	-0.174	-0.159	-0.142	-0.128	-0.112	-0.098	-0.084	-0.070	-0.056	-0.042	-0.031	-0.019	-0.006	0.005	0.015	0.025	0.035	0.044	0.051	0.059	0.066	0.071	0.078	0.082	0.086	0.090	0.092	0.095	0.095	0.096	0.095	0.095	0.094	0.091	0.088	0.084	0.080	0.075	0.069	0.062	0.056	0.049	0.041	0.032	0.024	0.015	0.005	-0.004	-0.015	-0.025	-0.036	-0.048	-0.060	-0.071	-0.084	-0.096	-0.108	-0.120	-0.132	-0.144	-0.156	-0.168	-0.181	-0.192	-0.204	-0.216	-0.228	-0.238	-0.249	-0.259	-0.269	-0.279	-0.288	-0.298	-0.305	-0.315	-0.321	-0.330	-0.336	-0.342	-0.350	-0.356	-0.361	-0.366	-0.371	-0.375	-0.379	-0.382	-0.385	-0.386	-0.389	-0.390	-0.391	-0.391	-0.392	-0.392	-0.391	-0.390	-0.390	-0.388	-0.386	-0.384	-0.381	-0.379	-0.376	-0.372	-0.369	-0.365	-0.360	-0.355	-0.351	-0.346	-0.341	-0.336	-0.330	-0.325	-0.319	-0.312	-0.306	-0.300	-0.294	-0.288	-0.280	-0.272	-0.268	-0.260	-0.252	-0.246	-0.240	-0.232	-0.226	-0.219	-0.212	-0.205	-0.200	-0.192	-0.185	-0.180	-0.172	-0.168	-0.161	-0.156	-0.150	-0.144	-0.139	-0.135	-0.130	-0.125	-0.121	-0.116	-0.112	-0.108	-0.104	-0.100	-0.098	-0.094	-0.091	-0.089	100.000	5.000	2.000	1.000	3.000	0.000	0.000	0.000	0.000	0.000	0.000	0.000	0.000	0.000	0.000	0.000	0.000	0.000	-1.005	-1.002	-1.001	-0.998	-0.995	-0.992	-0.989	-0.986	-0.982	-0.979	-0.975	-0.970	-0.965	-0.960	-0.955	-0.950	-0.945	-0.940	-0.934	-0.928	-0.921	-0.915	-0.908	-0.901	-0.894	-0.888	-0.880	-0.874	-0.868	-0.860	-0.852	-0.845	-0.839	-0.831	-0.822	-0.815	-0.810	-0.802	-0.795	-0.788	-0.780	-0.775	-0.768	-0.761	-0.755	-0.749	-0.742	-0.738	-0.732	-0.726	-0.721	-0.718	-0.714	-0.710	-0.705	-0.701	-0.699	-0.696	-0.694	-0.692	-0.691	-0.690	-0.689	-0.688	-0.688	-0.688	-0.689	-0.690	-0.691	-0.694	-0.695	-0.699	-0.701	-0.705	-0.709	-0.712	-0.718	-0.722	-0.728	-0.732	-0.740	-0.746	-0.752	-0.759	-0.766	-0.774	-0.782	-0.790	-0.799	-0.808	-0.816	-0.824	-0.832	-0.842	-0.850	-0.860	-0.869	-0.879	-0.888	-0.898	-0.906	-0.915	-0.924	-0.934	-0.942	-0.950	-0.959	-0.968	-0.976	-0.984	-0.992	-0.999	-1.006	-1.012	-1.020	-1.025	-1.031	-1.036	-1.042	-1.046	-1.051	-1.054	-1.058	-1.060	-1.061	-1.064	-1.065	-1.066	-1.068	-1.066	-1.066	-1.065	-1.062	-1.061	-1.059	-1.056	-1.051	-1.049	-1.044	-1.039	-1.034	-1.028	-1.021	-1.014	-1.006	-0.999	-0.991	-0.981	-0.974	-0.964	-0.955	-0.944	-0.935	-0.924	-0.914	-0.902	-0.892	-0.881	-0.870	-0.859	-0.846	-0.835	-0.824	-0.812	-0.800	-0.789	-0.778	-0.766	-0.755	-0.744	-0.734	-0.721	-0.711	-0.700	-0.690	-0.681	-0.671	-0.661	-0.652	-0.644	-0.636	-0.628	-0.620	-0.612	-0.606	-0.599	-0.592	-0.586	-0.581	-0.576	-0.571	-0.566	-0.562	-0.559	-0.555	-0.551	-0.549	-0.546	-0.542	-0.540	-0.538	-0.536	-0.534	-0.532	-0.531	-0.530	-0.528	-0.526	-0.526	-0.524	-0.522	-0.522	-0.520	-0.519	-0.516	-0.515	-0.514	-0.511	-0.509	-0.506	-0.502	-0.499	-0.496	-0.492	-0.489	-0.484	-0.479	-0.472	-0.468	-0.462	-0.455	-0.449	-0.441	-0.434	-0.428	-0.419	-0.410	-0.401	-0.392	-0.381	-0.371	-0.361	-0.351	-0.340	-0.329	-0.316	-0.305	-0.292	-0.279	-0.268	-0.254	-0.240	-0.228	-0.214	-0.199	-0.186	-0.171	-0.159	-0.144	-0.130	-0.116	-0.102	-0.088	-0.074	-0.060	-0.048	-0.034	-0.020	-0.006	0.006	0.019	0.031	0.042	0.055	0.066	0.078	0.090	0.100	0.109	0.119	0.129	0.139	0.146	0.154	0.161	0.169	0.175	0.181	0.186	0.190	0.195	0.199	0.202	0.205	0.206	0.209	0.210	0.211	0.210	0.210	0.210	0.209	0.206	0.204	0.201	0.198	0.194	0.190	0.185	0.180	0.175	0.170	0.164	0.158	0.150	0.144	0.136	0.129	0.121	0.114	0.105	0.096	0.089	0.080	0.072	0.064	0.055	0.048	0.038	0.029	0.021	0.014	0.005	-0.002	-0.010	-0.018	-0.025	-0.031	-0.039	-0.045	-0.050	-0.058	-0.062	-0.068	-0.072	-0.078	-0.080	-0.084	-0.089	-0.091	-0.094	-0.096	-0.096	-0.099	-0.100	-0.100	-0.100	-0.100	-0.099	-0.099	-0.098	-0.096	-0.095	-0.092	-0.090	-0.088	-0.085	-0.082	-0.079	-0.076	-0.072	-0.069	-0.065	-0.061	-0.058	-0.056	-0.052	-0.049	-0.045	-0.042	-0.040	-0.038	-0.035	-0.032	-0.031	-0.030	-0.029	-0.028	-0.028	-0.029	-0.029	-0.030	-0.031	-0.034	-0.035	-0.039	-0.042	-0.046	-0.050	-0.055	-0.061	-0.066	-0.072	-0.080	-0.088	-0.095	-0.104	-0.112	-0.122	-0.131	-0.142	-0.152	-0.164	-0.175	-0.186	-0.199	-0.211	-0.224	-0.238	-0.251	-0.264	-0.279	-0.292	-0.308	-0.321	-0.336	-0.350	-0.365	-0.379	-0.394	-0.408	-0.422	-0.438	-0.452	-0.466	-0.481	-0.495	-0.509	-0.522	-0.536	-0.549	-0.562	-0.576	-0.588	-0.600	-0.611	-0.624	-0.636	-0.646	-0.658	-0.668	-0.678	-0.689	-0.698	-0.706	-0.716	-0.725	-0.732	-0.740	-0.748	-0.755	-0.762	-0.768	-0.774	-0.780	-0.785	-0.791	-0.796	-0.800	-0.806	-0.810	-0.814	-0.819	-0.822	-0.826	-0.829	-0.831	-0.834	-0.838	-0.840	-0.842	-0.845	-0.848	-0.850	-0.850	-0.852	-0.855	-0.858	-0.859	-0.860	-0.861	-0.862	-0.865	-0.866	-0.869	-0.870	-0.872	-0.874	-0.875	-0.878	-0.879	-0.881	-0.882	-0.884	-0.885	-0.888	-0.889	-0.891	-0.892	-0.895	-0.898	-0.899	-0.900	-0.902	-0.905	-0.906	-0.909	-0.911	-0.914	-0.915	-0.918	-0.919	-0.921	-0.922	-0.924	-0.925	-0.928	-0.929	-0.930	-0.932	-0.932	-0.935	-0.935	-0.935	-0.936	-0.936	-0.936	-0.936	-0.936	-0.938	-0.936	-0.936	-0.935	-0.934	-0.932	-0.931	-0.929	-0.928	-0.925	-0.924	-0.920	-0.918	-0.915	-0.912	-0.909	-0.905	-0.902	-0.899	-0.895	-0.891	-0.888	-0.882	-0.880	-0.875	-0.871	-0.866	-0.864	-0.859	-0.855	-0.851	-0.848	-0.844	-0.840	-0.836	-0.834	-0.830	-0.829	-0.825	-0.824	-0.821	-0.820	-0.818	-0.816	-0.816	-0.815	-0.815	-0.815	-0.816	-0.816	-0.816	-0.819	-0.820	-0.821	-0.825	-0.828	-0.830	-0.834	-0.838	-0.841	-0.845	-0.849	-0.852	-0.858	-0.861	-0.866	-0.871	-0.876	-0.881	-0.886	-0.891	-0.895	-0.901	-0.905	-0.910	-0.914	-0.918	-0.920	-0.925	-0.926	-0.930	-0.932	-0.935	-0.935	-0.935	-0.938	-0.936	-0.936	-0.935	-0.932	-0.931	-0.928	-0.924	-0.920	-0.915	-0.910	-0.902	-0.896	-0.888	-0.880	-0.871	-0.862	-0.851	-0.841	-0.830	-0.818	-0.805	-0.792	-0.778	-0.764	-0.748	-0.734	-0.718	-0.700	-0.684	-0.668	-0.650	-0.631	-0.615	-0.596	-0.578	-0.560	-0.541	-0.521	-0.504	-0.484	-0.465	-0.445	-0.428	-0.409	-0.391	-0.372	-0.354	-0.336	-0.319	-0.302	-0.286	-0.270	-0.255	-0.238	-0.224	-0.210	-0.196	-0.182	-0.171	-0.160	-0.149	-0.139	-0.129	-0.121	-0.112	-0.106	-0.100	-0.094	-0.090	-0.085	-0.082	-0.080	-0.078	-0.078	-0.076	-0.078	-0.079	-0.081	-0.084	-0.086	-0.091	-0.095	-0.100	-0.106	-0.112	-0.119	-0.126	-0.134	-0.141	-0.150	-0.160	-0.169	-0.178	-0.188	-0.196	-0.206	-0.215	-0.226	-0.236	-0.245	-0.255	-0.264	-0.274	-0.284	-0.294	-0.301	-0.310	-0.319	-0.326	-0.335	-0.342	-0.349	-0.356	-0.362	-0.370	-0.374	-0.379	-0.384	-0.388	-0.391	-0.395	-0.398	-0.400	-0.402	-0.402	-0.404	-0.405	-0.405	-0.405	-0.404	-0.404	-0.402	-0.401	-0.399	-0.396	-0.394	-0.391	-0.388	-0.384	-0.381	-0.376	-0.374	-0.369	-0.364	-0.360	-0.354	-0.350	-0.345	-0.340	-0.335	-0.330	-0.324	-0.320	-0.314	-0.309	-0.304	-0.300	-0.295	-0.290	-0.286	-0.280	-0.276	-0.271	-0.268	-0.264	-0.260	-0.256	-0.252	-0.249	-0.246	-0.244	-0.241	-0.239	-0.236	-0.234	-0.232	-0.230	-0.229	-0.228	-0.226	-0.228	-0.226	-0.226	-0.225	-0.226	-0.226	-0.228	-0.228	-0.230	-0.231	-0.232	-0.234	-0.236	-0.238	-0.240	-0.242	-0.245	-0.248	-0.250	-0.252	-0.256	-0.259	-0.262	-0.265	-0.269	-0.271	-0.275	-0.278	-0.281	-0.284	-0.288	-0.290	-0.292	-0.296	-0.299	-0.301	-0.305	-0.308	-0.309	-0.310	-0.311	-0.312	-0.314	-0.316	-0.318	-0.318	-0.319	-0.319	-0.319	-0.319	-0.318	-0.316	-0.315	-0.315	-0.312	-0.310	-0.308	-0.305	-0.302	-0.299	-0.295	-0.291	-0.288	-0.282	-0.279	-0.274	-0.268	-0.261	-0.255	-0.249	-0.242	-0.235	-0.228	-0.220	-0.212	-0.204	-0.195	-0.188	-0.178	-0.169	-0.159	-0.149	-0.140	-0.129	-0.119	-0.108	-0.096	-0.086	-0.075	-0.062	-0.052	-0.040	-0.028	-0.016	-0.002	0.009	0.021	0.035	0.048	0.060	0.072	0.086	0.099	0.112	0.125	0.139	0.152	0.165	0.179	0.192	0.205	0.219	0.232	0.246	0.259	0.272	0.286	0.299	0.312	0.325	0.338	0.352	0.365	0.378	0.391	0.404	0.416	0.429	0.441	0.454	0.465	0.478	0.490	0.501	0.512	0.525	0.536	0.548	0.558	0.570	0.580	0.590	0.600	0.611	0.621	0.631	0.641	0.650	0.660	0.669	0.678	0.686	0.694	0.702	0.710	0.718	0.725	0.732	0.740	0.748	0.754	0.760	0.766	0.772	0.778	0.784	0.789	0.794	0.799	0.804	0.810	0.812	0.818	0.822	0.826	0.830	0.834	0.836	0.840	0.844	0.848	0.849	0.851	0.855	0.858	0.859	0.861	0.864	0.865	0.868	0.869	0.871	0.871	0.874	0.874	0.876	0.878	0.879	0.879	0.880	0.881	0.881	0.882	0.882	0.884	0.885	0.885	0.885	0.886	0.886	0.885	0.886	0.885	0.886	0.885	0.885	0.884	0.884	0.884	0.882	0.882	0.881	0.881	0.879	0.879	0.878	0.876	0.875	0.874	0.871	0.870	0.869	0.868	0.865	0.862	0.860	0.859	0.856	0.854	0.852	0.850	0.846	0.845	0.842	0.840	0.838	0.834	0.831	0.830	0.828	0.825	0.822	0.820	0.818	0.815	0.812	0.810	0.809	0.808	0.805	0.804	0.801	0.800	0.799	0.798	0.796	0.796	0.795	0.795	0.794	0.795	0.795	0.794	0.795	0.795	0.798	0.798	0.799	0.800	0.802	0.804	0.806	0.809	0.810	0.812	0.814	0.818	0.819	0.821	0.825	0.828	0.829	0.832	0.835	0.838	0.839	0.841	0.844	0.846	0.848	0.849	0.851	0.852	0.854	0.854	0.855	0.855	0.855	0.854	0.852	0.851	0.850	0.849	0.846	0.844	0.840	0.836	0.832	0.829	0.824	0.818	0.812	0.806	0.800	0.794	0.786	0.778	0.770	0.761	0.752	0.744	0.734	0.725	0.715	0.704	0.694	0.684	0.671	0.661	0.650	0.638	0.626	0.614	0.601	0.590	0.578	0.565	0.554	0.541	0.529	0.516	0.505	0.494	0.480	0.469	0.458	0.446	0.434	0.424	0.412	0.401	0.391	0.380	0.370	0.360	0.350	0.341	0.330	0.321	0.312	0.304	0.295	0.288	0.279	0.270	0.264	0.255	0.248	0.240	0.234	0.226	0.220	0.212	0.206	0.199	0.192	0.186	0.180	0.172	0.166	0.161	0.154	0.148	0.140	0.132	0.126	0.119	0.111	0.104	0.098	0.089	0.080	0.072	0.064	0.055	0.046	0.038	0.028	0.019	0.008	-0.001	-0.012	-0.022	-0.034	-0.046	-0.058	-0.069	-0.081	-0.092	-0.105	-0.119	-0.131	-0.144	-0.156	-0.170	-0.182	-0.198	-0.211	-0.225	-0.239	-0.251	-0.266	-0.280	-0.294	-0.308	-0.321	-0.335	-0.349	-0.361	-0.375	-0.389	-0.401	-0.412	-0.425	-0.438	-0.449	-0.461	-0.472	-0.484	-0.494	-0.502	-0.512	-0.522	-0.531	-0.541	-0.548	-0.556	-0.562	-0.569	-0.576	-0.581	-0.586	-0.592	-0.596	-0.600	-0.604	-0.608	-0.610	-0.612	-0.615	-0.616	-0.619	-0.619	-0.620	-0.620	-0.621	-0.620	-0.620	-0.620	-0.619	-0.618	-0.618	-0.616	-0.615	-0.614	-0.612	-0.610	-0.609	-0.609	-0.608	-0.605	-0.605	-0.604	-0.604	-0.602	-0.602	-0.602	-0.604	-0.605	-0.604	-0.606	-0.608	-0.610	-0.612	-0.615	-0.619	-0.622	-0.625	-0.629	-0.634	-0.640	-0.645	-0.650	-0.658	-0.664	-0.670	-0.679	-0.685	-0.694	-0.702	-0.711	-0.720	-0.729	-0.740	-0.749	-0.759	-0.769	-0.779	-0.789	-0.799	-0.810	-0.820	-0.831	-0.841	-0.851	-0.861	-0.871	-0.880	-0.889	-0.899	-0.908	-0.915	-0.924	-0.931	-0.938	-0.945	-0.950	-0.958	-0.962	-0.968	-0.971	-0.975	-0.978	-0.980	-0.982	-0.984	-0.985	-0.985	-0.985	-0.982	-0.981	-0.979	-0.976	-0.971	-0.969	-0.964	-0.958	-0.952	-0.945	-0.939	-0.931	-0.922	-0.914	-0.905	-0.896	-0.886	-0.876	-0.865	-0.854	-0.842	-0.830	-0.819	-0.806	-0.794	-0.781	-0.769	-0.755	-0.740	-0.726	-0.712	-0.699	-0.684	-0.670	-0.656	-0.640	-0.626	-0.611	-0.598	-0.582	-0.568	-0.552	-0.538	-0.524	-0.510	-0.495	-0.480	-0.466	-0.451	-0.438	-0.424	-0.410	-0.396	-0.382	-0.369	-0.356	-0.344	-0.330	-0.316	-0.305	-0.292	-0.281	-0.269	-0.258	-0.246	-0.235	-0.225	-0.214	-0.204	-0.194	-0.185	-0.175	-0.166	-0.158	-0.150	-0.141	-0.135	-0.128	-0.120	-0.114	-0.106	-0.101	-0.096	-0.091	-0.085	-0.080	-0.076	-0.071	-0.068	-0.064	-0.060	-0.058	-0.054	-0.051	-0.049	-0.046	-0.044	-0.042	-0.040	-0.038	-0.036	-0.035	-0.034	-0.031	-0.030	-0.029	-0.028	-0.025	-0.024	-0.022	-0.020	-0.019	-0.016	-0.015	-0.012	-0.010	-0.008	-0.004	-0.001	0.002	0.005	0.009	0.012	0.016	0.020	0.025	0.030	0.035	0.040	0.045	0.050	0.056	0.061	0.068	0.074	0.080	0.088	0.094	0.100	0.108	0.114	0.121	0.128	0.134	0.141	0.148	0.154	0.161	0.168	0.172	0.179	0.185	0.191	0.196	0.201	0.206	0.211	0.215	0.219	0.222	0.226	0.229	0.232	0.234	0.236	0.238	0.239	0.239	0.240	0.239	0.239	0.238	0.236	0.236	0.234	0.231	0.230	0.226	0.222	0.220	0.215	0.212	0.209	0.204	0.199	0.195	0.190	0.185	0.181	0.175	0.170	0.165	0.160	0.155	0.150	0.145	0.141	0.135	0.131	0.126	0.122	0.119	0.112	0.109	0.105	0.102	0.099	0.095	0.094	0.091	0.090	0.088	0.085	0.085	0.082	0.081	0.081	0.080	0.081	0.080	0.080	0.081	0.082	0.082	0.084	0.085	0.086	0.089	0.090	0.091	0.094	0.095	0.098	0.100	0.101	0.104	0.106	0.108	0.110	0.112	0.115	0.118	0.119	0.121	0.122	0.125	0.125	0.128	0.129	0.129	0.130	0.131	0.130	0.131	0.131	0.130	0.130	0.130	0.129	0.126	0.126	0.125	0.122	0.120	0.118	0.116	0.114	0.110	0.108	0.105	0.102	0.098	0.095	0.091	0.089	0.084	0.081	0.078	0.075	0.071	0.068	0.064	0.061	0.059	0.056	0.054	0.051	0.049	0.048	0.045	0.044	0.042	0.042	0.042	0.042	0.042	0.044	0.045	0.048	0.050	0.052	0.056	0.060	0.065	0.069	0.074	0.080	0.088	0.094	0.101	0.109	0.116	0.126	0.135	0.146	0.156	0.168	0.180	0.190	0.202	0.216	0.229	0.242	0.256	0.271	0.286	0.301	0.316	0.331	0.348	0.364	0.379	0.395	0.412	0.428	0.445	0.461	0.478	0.495	0.511	0.528	0.545	0.561	0.578	0.594	0.610	0.625	0.640	0.656	0.670	0.685	0.699	0.711	0.724	0.736	0.749	0.760	0.771	0.781	0.789	0.799	0.806	0.814	0.820	0.826	0.830	0.835	0.838	0.840	0.841	0.841	0.841	0.840	0.838	0.835	0.831	0.825	0.819	0.812	0.805	0.796	0.788	0.776	0.765	0.752	0.740	0.726	0.711	0.696	0.680	0.664	0.646	0.629	0.610	0.591	0.572	0.552	0.534	0.512	0.491	0.471	0.451	0.430	0.409	0.388	0.366	0.345	0.326	0.305	0.285	0.265	0.246	0.226	0.209	0.190	0.171	0.155	0.139	0.124	0.108	0.094	0.081	0.068	0.055	0.044	0.034	0.024	0.015	0.006	-0.001	-0.008	-0.014	-0.019	-0.024	-0.028	-0.030	-0.032	-0.035	-0.036	-0.036	-0.036	-0.035	-0.035	-0.034	-0.031	-0.029	-0.026	-0.022	-0.020	-0.015	-0.012	-0.008	-0.004	0.000	0.004	0.009	0.014	0.016	0.021	0.025	0.029	0.032	0.036	0.039	0.041	0.044	0.046	0.049	0.051	0.051	0.052	0.054	0.054	0.054	0.054	0.054	0.052	0.051	0.049	0.046	0.044	0.041	0.038	0.035	0.031	0.028	0.024	0.019	0.015	0.010	0.006	0.000	-0.004	-0.010	-0.014	-0.020	-0.025	-0.029	-0.035	-0.039	-0.044	-0.048	-0.052	-0.056	-0.061	-0.064	-0.068	-0.071	-0.074	-0.076	-0.080	-0.080	-0.082	-0.082	-0.084	-0.085	-0.085	-0.085	-0.084	-0.084	-0.081	-0.080	-0.076	-0.072	-0.070	-0.066	-0.062	-0.058	-0.052	-0.048	-0.042	-0.035	-0.029	-0.021	-0.015	-0.008	0.001	0.009	0.016	0.025	0.034	0.042	0.052	0.061	0.070	0.080	0.089	0.098	0.106	0.118	0.128	0.135	0.145	0.152	0.162	0.171	0.180	0.186	0.195	0.201	0.209	0.215	0.221	0.226	0.231	0.236	0.241	0.244	0.248	0.250	0.251	0.254	0.252	0.254	0.252	0.251	0.250	0.246	0.244	0.240	0.235	0.229	0.224	0.218	0.210	0.202	0.194	0.185	0.176	0.166	0.155	0.145	0.132	0.121	0.109	0.098	0.085	0.071	0.058	0.045	0.032	0.019	0.005	-0.009	-0.022	-0.036	-0.050	-0.064	-0.076	-0.089	-0.101	-0.112	-0.125	-0.138	-0.148	-0.159	-0.169	-0.179	-0.189	-0.198	-0.205	-0.214	-0.220	-0.226	-0.232	-0.239	-0.242	-0.246	-0.250	-0.252	-0.255	-0.256	-0.258	-0.258	-0.258	-0.256	-0.255	-0.252	-0.250	-0.246	-0.242	-0.238	-0.234	-0.229	-0.224	-0.218	-0.210	-0.205	-0.196	-0.190	-0.181	-0.175	-0.168	-0.158	-0.150	-0.140	-0.131	-0.121	-0.112	-0.102	-0.094	-0.084	-0.075	-0.066	-0.055	-0.045	-0.038	-0.028	-0.018	-0.008	0.001	0.011	0.021	0.031	0.041	0.050	0.060	0.069	0.078	0.086	0.098	0.106	0.116	0.125	0.135	0.144	0.154	0.162	0.171	0.180	0.191	0.200	0.209	0.219	0.228	0.236	0.248	0.256	0.266	0.275	0.285	0.295	0.302	0.312	0.322	0.331	0.340	0.351	0.360	0.369	0.378	0.388	0.396	0.405	0.414	0.422	0.430	0.440	0.448	0.455	0.462	0.470	0.478	0.485	0.492	0.500	0.506	0.512	0.519	0.525	0.531	0.536	0.542	0.548	0.551	0.556	0.560	0.565	0.569	0.572	0.575	0.579	0.581	0.584	0.586	0.589	0.591	0.594	0.595	0.596	0.599	0.600	0.601	0.602	0.601	0.602	0.602	0.604	0.604	0.604	0.605	0.605	0.605	0.605	0.605	0.604	0.605	0.605	0.604	0.604	0.602	0.602	0.601	0.600	0.600	0.599	0.598	0.596	0.595	0.592	0.590	0.589	0.588	0.586	0.582	0.581	0.578	0.575	0.572	0.570	0.566	0.562	0.561	0.558	0.554	0.549	0.545	0.541	0.538	0.532	0.528	0.524	0.518	0.514	0.509	0.502	0.498	0.492	0.486	0.481	0.475	0.470	0.464	0.458	0.452	0.446	0.440	0.434	0.428	0.422	0.416	0.410	0.404	0.398	0.392	0.386	0.380	0.374	0.369	0.364	0.358	0.351	0.345	0.340	0.335	0.330	0.326	0.321	0.315	0.310	0.305	0.300	0.296	0.291	0.289	0.284	0.280	0.275	0.271	0.266	0.264	0.260	0.256	0.254	0.250	0.246	0.242	0.240	0.236	0.232	0.231	0.228	0.226	0.222	0.221	0.219	0.216	0.215	0.212	0.210	0.209	0.208	0.205	0.204	0.201	0.200	0.199	0.198	0.196	0.195	0.192	0.191	0.190	0.189	0.188	0.186	0.184	0.184	0.181	0.181	0.180	0.179	0.178	0.175	0.175	0.172	0.171	0.170	0.166	0.165	0.164	0.161	0.159	0.158	0.155	0.152	0.150	0.149	0.146	0.144	0.140	0.138	0.135	0.131	0.129	0.126	0.122	0.120	0.116	0.114	0.111	0.108	0.105	0.102	0.099	0.095	0.092	0.090	0.088	0.085	0.082	0.079	0.078	0.074	0.072	0.070	0.069	0.066	0.065	0.064	0.062	0.061	0.059	0.059	0.058	0.059	0.058	0.056	0.058	0.058	0.058	0.059	0.059	0.059	0.061	0.061	0.062	0.065	0.066	0.068	0.069	0.070	0.074	0.074	0.078	0.079	0.081	0.084	0.085	0.088	0.090	0.091	0.094	0.095	0.096	0.100	0.101	0.101	0.102	0.104	0.104	0.104	0.106	0.106	0.105	0.105	0.102	0.102	0.101	0.100	0.096	0.095	0.091	0.088	0.084	0.080	0.076	0.072	0.068	0.061	0.055	0.050	0.044	0.035	0.029	0.021	0.014	0.005	-0.004	-0.012	-0.021	-0.030	-0.040	-0.049	-0.059	-0.069	-0.080	-0.090	-0.100	-0.110	-0.121	-0.131	-0.141	-0.151	-0.162	-0.172	-0.182	-0.192	-0.202	-0.211	-0.221	-0.231	-0.239	-0.249	-0.256	-0.265	-0.272	-0.280	-0.288	-0.294	-0.301	-0.308	-0.312	-0.316	-0.322	-0.326	-0.330	-0.335	-0.338	-0.340	-0.342	-0.344	-0.345	-0.346	-0.346	-0.346	-0.346	-0.346	-0.344	-0.342	-0.341	-0.339	-0.336	-0.334	-0.330	-0.328	-0.324	-0.320	-0.316	-0.311	-0.308	-0.301	-0.296	-0.291	-0.286	-0.281	-0.278	-0.271	-0.268	-0.261	-0.258	-0.251	-0.246	-0.242	-0.238	-0.234	-0.230	-0.226	-0.222	-0.220	-0.216	-0.215	-0.211	-0.210	-0.210	-0.208	-0.208	-0.208	-0.208	-0.209	-0.210	-0.211	-0.215	-0.218	-0.221	-0.225	-0.230	-0.235	-0.241	-0.246	-0.254	-0.261	-0.269	-0.276	-0.286	-0.295	-0.304	-0.314	-0.325	-0.335	-0.348	-0.359	-0.371	-0.384	-0.398	-0.409	-0.422	-0.436	-0.449	-0.464	-0.478	-0.491	-0.505	-0.519	-0.532	-0.548	-0.561	-0.575	-0.589	-0.604	-0.616	-0.630	-0.642	-0.656	-0.669	-0.680	-0.692	-0.702	-0.715	-0.725	-0.736	-0.745	-0.755	-0.764	-0.771	-0.780	-0.786	-0.794	-0.800	-0.805	-0.810	-0.814	-0.819	-0.821	-0.824	-0.826	-0.828	-0.829	-0.829	-0.829	-0.826	-0.826	-0.824	-0.821	-0.816	-0.811	-0.806	-0.801	-0.796	-0.790	-0.782	-0.775	-0.768	-0.758	-0.749	-0.739	-0.729	-0.719	-0.708	-0.698	-0.685	-0.674	-0.660	-0.648	-0.634	-0.621	-0.606	-0.592	-0.578	-0.564	-0.550	-0.535	-0.520	-0.505	-0.490	-0.474	-0.459	-0.442	-0.428	-0.412	-0.396	-0.381	-0.365	-0.350	-0.335	-0.321	-0.306	-0.291	-0.278	-0.264	-0.250	-0.235	-0.222	-0.210	-0.196	-0.184	-0.171	-0.160	-0.148	-0.136	-0.126	-0.115	-0.105	-0.095	-0.084	-0.075	-0.066	-0.058	-0.049	-0.040	-0.034	-0.025	-0.018	-0.010	-0.004	0.004	0.009	0.015	0.020	0.026	0.032	0.038	0.044	0.049	0.054	0.059	0.064	0.069	0.074	0.079	0.082	0.086	0.091	0.096	0.100	0.105	0.109	0.114	0.119	0.122	0.128	0.131	0.136	0.140	0.145	0.148	0.151	0.156	0.160	0.165	0.169	0.172	0.176	0.180	0.184	0.188	0.190	0.192	0.195	0.199	0.200	0.201	0.204	0.205	0.205	0.206	0.206	0.205	0.205	0.205	0.202	0.201	0.199	0.195	0.191	0.189	0.184	0.179	0.172	0.166	0.160	0.154	0.145	0.136	0.128	0.119	0.108	0.099	0.088	0.075	0.064	0.050	0.038	0.024	0.010	-0.004	-0.018	-0.034	-0.050	-0.065	-0.081	-0.098	-0.114	-0.131	-0.148	-0.165	-0.182	-0.199	-0.216	-0.234	-0.251	-0.270	-0.288	-0.304	-0.321	-0.338	-0.355	-0.372	-0.389	-0.404	-0.420	-0.435	-0.451	-0.466	-0.479	-0.492	-0.505	-0.518	-0.530	-0.541	-0.552	-0.562	-0.572	-0.581	-0.590	-0.598	-0.604	-0.611	-0.616	-0.621	-0.625	-0.629	-0.630	-0.632	-0.634	-0.634	-0.634	-0.632	-0.631	-0.629	-0.626	-0.620	-0.616	-0.610	-0.604	-0.596	-0.588	-0.580	-0.571	-0.561	-0.551	-0.541	-0.529	-0.518	-0.505	-0.491	-0.479	-0.464	-0.450	-0.435	-0.419	-0.405	-0.389	-0.372	-0.356	-0.340	-0.321	-0.305	-0.288	-0.271	-0.252	-0.236	-0.218	-0.200	-0.182	-0.164	-0.148	-0.130	-0.114	-0.096	-0.079	-0.062	-0.046	-0.031	-0.015	0.001	0.016	0.031	0.045	0.059	0.071	0.084	0.098	0.109	0.120	0.131	0.142	0.152	0.161	0.170	0.179	0.186	0.194	0.199	0.205	0.211	0.215	0.219	0.224	0.226	0.229	0.230	0.231	0.234	0.234	0.232	0.234	0.232	0.231	0.231	0.229	0.228	0.225	0.221	0.219	0.215	0.212	0.209	0.206	0.202	0.199	0.195	0.191	0.189	0.185	0.182	0.179	0.176	0.172	0.171	0.169	0.166	0.165	0.162	0.161	0.161	0.161	0.161	0.161	0.161	0.162	0.164	0.166	0.169	0.170	0.174	0.176	0.180	0.185	0.189	0.194	0.198	0.204	0.208	0.214	0.219	0.226	0.232	0.238	0.245	0.250	0.258	0.264	0.269	0.276	0.282	0.289	0.295	0.301	0.305	0.311	0.316	0.322	0.326	0.331	0.335	0.339	0.342	0.345	0.349	0.351	0.352	0.355	0.356	0.358	0.359	0.359	0.360	0.359	0.359	0.358	0.358	0.355	0.354	0.352	0.350	0.348	0.345	0.342	0.340	0.338	0.334	0.332	0.329	0.325	0.324	0.320	0.319	0.315	0.314	0.312	0.310	0.309	0.308	0.309	0.308	0.308	0.308	0.309	0.310	0.311	0.314	0.315	0.318	0.321	0.325	0.329	0.334	0.339	0.345	0.350	0.358	0.362	0.370	0.378	0.386	0.394	0.402	0.411	0.420	0.430	0.440	0.449	0.459	0.470	0.480	0.491	0.501	0.511	0.521	0.531	0.541	0.551	0.561	0.571	0.581	0.591	0.599	0.609	0.616	0.624	0.631	0.639	0.645	0.651	0.656	0.661	0.666	0.669	0.674	0.675	0.678	0.679	0.680	0.680	0.679	0.678	0.676	0.674	0.670	0.665	0.661	0.656	0.651	0.644	0.636	0.629	0.620	0.611	0.601	0.591	0.581	0.570	0.558	0.546	0.534	0.521	0.507	0.494	0.480	0.465	0.451	0.436	0.422	0.408	0.391	0.378	0.361	0.346	0.331	0.315	0.300	0.284	0.270	0.255	0.239	0.224	0.211	0.196	0.181	0.169	0.155	0.141	0.129	0.116	0.105	0.092	0.080	0.069	0.058	0.048	0.036	0.026	0.018	0.008	-0.001	-0.010	-0.018	-0.026	-0.032	-0.041	-0.049	-0.055	-0.062	-0.068	-0.075	-0.081	-0.086	-0.092	-0.099	-0.104	-0.109	-0.115	-0.121	-0.125	-0.131	-0.138	-0.142	-0.149	-0.155	-0.160	-0.166	-0.172	-0.179	-0.186	-0.192	-0.200	-0.206	-0.214	-0.221	-0.229	-0.236	-0.245	-0.254	-0.262	-0.271	-0.281	-0.290	-0.300	-0.310	-0.320	-0.330	-0.340	-0.351	-0.361	-0.374	-0.384	-0.395	-0.406	-0.418	-0.429	-0.441	-0.452	-0.462	-0.474	-0.486	-0.498	-0.507	-0.520	-0.530	-0.540	-0.551	-0.562	-0.572	-0.582	-0.591	-0.600	-0.610	-0.619	-0.628	-0.635	-0.642	-0.650	-0.658	-0.665	-0.671	-0.678	-0.684	-0.689	-0.692	-0.698	-0.701	-0.705	-0.708	-0.710	-0.711	-0.714	-0.714	-0.715	-0.715	-0.714	-0.714	-0.712	-0.711	-0.709	-0.706	-0.704	-0.699	-0.696	-0.691	-0.686	-0.681	-0.675	-0.669	-0.662	-0.656	-0.650	-0.642	-0.635	-0.626	-0.619	-0.610	-0.601	-0.592	-0.584	-0.575	-0.566	-0.558	-0.548	-0.539	-0.530	-0.521	-0.512	-0.502	-0.494	-0.486	-0.478	-0.470	-0.464	-0.456	-0.449	-0.444	-0.438	-0.432	-0.426	-0.422	-0.418	-0.416	-0.412	-0.411	-0.409	-0.408	-0.409	-0.409	-0.409	-0.411	-0.412	-0.416	-0.420	-0.424	-0.429	-0.435	-0.440	-0.448	-0.456	-0.462	-0.471	-0.480	-0.490	-0.499	-0.510	-0.520	-0.530	-0.541	-0.554	-0.564	-0.575	-0.586	-0.599	-0.610	-0.622	-0.635	-0.646	-0.659	-0.670	-0.680	-0.691	-0.702	-0.714	-0.722	-0.734	-0.744	-0.752	-0.760	-0.769	-0.776	-0.784	-0.790	-0.795	-0.802	-0.806	-0.811	-0.816	-0.819	-0.821	-0.824	-0.826	-0.828	-0.828	-0.829	-0.828	-0.826	-0.825	-0.822	-0.821	-0.818	-0.815	-0.811	-0.808	-0.804	-0.800	-0.794	-0.789	-0.785	-0.778	-0.771	-0.766	-0.760	-0.754	-0.748	-0.741	-0.735	-0.728	-0.721	-0.715	-0.709	-0.701	-0.695	-0.690	-0.682	-0.678	-0.671	-0.665	-0.660	-0.654	-0.650	-0.645	-0.640	-0.636	-0.632	-0.629	-0.624	-0.621	-0.619	-0.615	-0.614	-0.611	-0.609	-0.608	-0.606	-0.606	-0.605	-0.604	-0.605	-0.604	-0.605	-0.606	-0.608	-0.609	-0.610	-0.611	-0.612	-0.615	-0.618	-0.619	-0.622	-0.624	-0.628	-0.629	-0.631	-0.635	-0.638	-0.641	-0.644	-0.646	-0.649	-0.651	-0.654	-0.656	-0.659	-0.661	-0.662	-0.664	-0.665	-0.666	-0.668	-0.668	-0.669	-0.670	-0.669	-0.668	-0.666	-0.665	-0.662	-0.660	-0.658	-0.654	-0.650	-0.645	-0.641	-0.635	-0.629	-0.622	-0.616	-0.608	-0.601	-0.592	-0.584	-0.574	-0.564	-0.552	-0.542	-0.530	-0.518	-0.506	-0.492	-0.480	-0.465	-0.451	-0.435	-0.420	-0.405	-0.389	-0.372	-0.358	-0.340	-0.324	-0.306	-0.289	-0.271	-0.252	-0.235	-0.218	-0.200	-0.182	-0.165	-0.148	-0.130	-0.112	-0.095	-0.079	-0.061	-0.046	-0.029	-0.012	0.004	0.019	0.034	0.049	0.062	0.078	0.091	0.104	0.118	0.129	0.141	0.152	0.162	0.172	0.184	0.192	0.202	0.210	0.219	0.226	0.234	0.240	0.246	0.252	0.259	0.264	0.268	0.271	0.276	0.280	0.282	0.285	0.288	0.290	0.291	0.292	0.294	0.294	0.295	0.295	0.295	0.294	0.294	0.294	0.291	0.290	0.288	0.286	0.285	0.284	0.281	0.279	0.276	0.274	0.271	0.269	0.266	0.261	0.259	0.256	0.254	0.250	0.246	0.244	0.240	0.238	0.234	0.231	0.228	0.226	0.222	0.220	0.218	0.215	0.212	0.210	0.208	0.206	0.206	0.204	0.202	0.202	0.200	0.200	0.200	0.200	0.201	0.200	0.201	0.201	0.202	0.204	0.206	0.208	0.210	0.211	0.214	0.216	0.219	0.222	0.225	0.229	0.232	0.236	0.239	0.242	0.246	0.250	0.254	0.258	0.262	0.266	0.270	0.274	0.278	0.281	0.285	0.289	0.291	0.295	0.298	0.301	0.302	0.306	0.309	0.311	0.311	0.314	0.315	0.316	0.316	0.318	0.319	0.319	0.319	0.319	0.319	0.316	0.316	0.314	0.314	0.311	0.310	0.308	0.305	0.302	0.299	0.296	0.292	0.289	0.286	0.282	0.278	0.275	0.271	0.266	0.261	0.259	0.254	0.249	0.244	0.240	0.234	0.230	0.225	0.220	0.215	0.210	0.204	0.199	0.194	0.190	0.184	0.178	0.174	0.169	0.161	0.156	0.150	0.145	0.139	0.134	0.128	0.122	0.115	0.110	0.104	0.098	0.091	0.085	0.078	0.072	0.065	0.058	0.051	0.045	0.038	0.030	0.024	0.015	0.008	0.000	-0.008	-0.015	-0.022	-0.030	-0.038	-0.046	-0.054	-0.062	-0.070	-0.079	-0.086	-0.095	-0.104	-0.111	-0.120	-0.126	-0.135	-0.142	-0.150	-0.159	-0.165	-0.172	-0.180	-0.189	-0.195	-0.201	-0.209	-0.215	-0.222	-0.228	-0.235	-0.240	-0.246	-0.251	-0.259	-0.264	-0.268	-0.272	-0.279	-0.282	-0.288	-0.291	-0.296	-0.300	-0.304	-0.309	-0.312	-0.316	-0.320	-0.324	-0.328	-0.331	-0.335	-0.338	-0.341	-0.344	-0.346	-0.350	-0.352	-0.356	-0.359	-0.362	-0.365	-0.369	-0.372	-0.375	-0.379	-0.381	-0.385	-0.388	-0.392	-0.396	-0.399	-0.402	-0.405	-0.409	-0.412	-0.416	-0.420	-0.422	-0.428	-0.430	-0.434	-0.438	-0.441	-0.445	-0.448	-0.451	-0.456	-0.459	-0.462	-0.468	-0.470	-0.474	-0.478	-0.481	-0.485	-0.488	-0.492	-0.496	-0.500	-0.505	-0.507	-0.511	-0.516	-0.520	-0.525	-0.529	-0.534	-0.538	-0.542	-0.548	-0.551	-0.556	-0.561	-0.568	-0.571	-0.578	-0.582	-0.589	-0.595	-0.600	-0.606	-0.612	-0.620	-0.626	-0.632	-0.640	-0.646	-0.652	-0.660	-0.666	-0.674	-0.680	-0.688	-0.695	-0.701	-0.709	-0.715	-0.721	-0.728	-0.734	-0.740	-0.746	-0.751	-0.758	-0.762	-0.768	-0.771	-0.775	-0.779	-0.782	-0.785	-0.789	-0.791	-0.791	-0.792	-0.794	-0.795	-0.792	-0.791	-0.790	-0.788	-0.785	-0.781	-0.779	-0.774	-0.768	-0.762	-0.756	-0.749	-0.742	-0.735	-0.726	-0.718	-0.706	-0.698	-0.688	-0.676	-0.665	-0.654	-0.641	-0.629	-0.616	-0.605	-0.591	-0.578	-0.564	-0.550	-0.536	-0.521	-0.507	-0.492	-0.480	-0.465	-0.451	-0.436	-0.424	-0.410	-0.396	-0.382	-0.370	-0.358	-0.345	-0.332	-0.321	-0.309	-0.299	-0.288	-0.278	-0.268	-0.259	-0.250	-0.241	-0.234	-0.226	-0.220	-0.214	-0.208	-0.202	-0.199	-0.194	-0.190	-0.189	-0.186	-0.185	-0.182	-0.182	-0.182	-0.184	-0.184	-0.186	-0.186	-0.189	-0.192	-0.195	-0.199	-0.204	-0.208	-0.212	-0.216	-0.221	-0.228	-0.232	-0.239	-0.245	-0.251	-0.258	-0.262	-0.269	-0.276	-0.282	-0.289	-0.296	-0.302	-0.308	-0.315	-0.320	-0.326	-0.334	-0.339	-0.345	-0.350	-0.354	-0.360	-0.364	-0.368	-0.372	-0.376	-0.380	-0.384	-0.385	-0.388	-0.391	-0.392	-0.395	-0.395	-0.396	-0.396	-0.398	-0.398	-0.398	-0.398	-0.396	-0.395	-0.394	-0.392	-0.391	-0.390	-0.388	-0.385	-0.382	-0.380	-0.378	-0.375	-0.371	-0.369	-0.365	-0.361	-0.359	-0.356	-0.352	-0.349	-0.345	-0.342	-0.340	-0.336	-0.332	-0.330	-0.328	-0.325	-0.324	-0.322	-0.320	-0.318	-0.318	-0.316	-0.315	-0.315	-0.315	-0.315	-0.315	-0.318	-0.318	-0.320	-0.321	-0.324	-0.328	-0.330	-0.334	-0.336	-0.341	-0.345	-0.350	-0.356	-0.361	-0.368	-0.375	-0.381	-0.389	-0.395	-0.404	-0.411	-0.420	-0.429	-0.438	-0.448	-0.456	-0.466	-0.476	-0.486	-0.498	-0.507	-0.518	-0.530	-0.540	-0.552	-0.562	-0.575	-0.586	-0.599	-0.610	-0.621	-0.634	-0.645	-0.658	-0.670	-0.680	-0.692	-0.704	-0.715	-0.726	-0.738	-0.749	-0.760	-0.770	-0.780	-0.790	-0.800	-0.811	-0.820	-0.829	-0.839	-0.848	-0.856	-0.864	-0.871	-0.880	-0.886	-0.894	-0.900	-0.906	-0.912	-0.919	-0.924	-0.928	-0.934	-0.938	-0.941	-0.945	-0.949	-0.951	-0.954	-0.958	-0.960	-0.961	-0.964	-0.966	-0.969	-0.971	-0.972	-0.975	-0.976	-0.979	-0.980	-0.981	-0.985	-0.986	-0.989	-0.992	-0.995	-0.998	-1.001	-1.005	-1.009	-1.014	-1.018	-1.024	-1.029	-1.035	-1.041	-1.049	-1.056	-1.064	-1.072	-1.081	-1.091	-1.101	-1.112	-1.124	-1.135	-1.148	-1.160	-1.174	-1.188	-1.201	-1.216	-1.232	-1.248	-1.262	-1.280	-1.296	-1.312	-1.330	-1.348	-1.366	-1.382	-1.401	-1.419	-1.438	-1.456	-1.474	-1.491	-1.510	-1.528	-1.545	-1.564	-1.581	-1.599	-1.615	-1.634	-1.649	-1.664	-1.680	-1.696	-1.710	-1.725	-1.739	-1.752	-1.766	-1.779	-1.790	-1.802	-1.814	-1.824	-1.835	-1.845	-1.854	-1.862	-1.871	-1.880	-1.888	-1.895	-1.901	-1.908	-1.914	-1.920	-1.926	-1.930	-1.936	-1.940	-1.945	-1.948	-1.952	-1.955	-1.959	-1.961	-1.965	-1.968	-1.971	-1.975	-1.976	-1.980	-1.982	-1.985	-1.989	-1.991	-1.994	-1.996	-2.000	-2.002	-2.005	-2.007	-2.011	-2.014	-2.015	-2.019	-2.021	-2.024	-2.027	-2.030	-2.033	-2.035	-2.039	-2.041	-2.044	-2.045	-2.047	-2.050	-2.052	-2.054	-2.056	-2.058	-2.059	-2.059	-2.060	-2.061	-2.061	-2.061	-2.062	-2.061	-2.061	-2.060	-2.058	-2.056	-2.055	-2.052	-2.049	-2.046	-2.044	-2.040	-2.035	-2.030	-2.025	-2.020	-2.014	-2.009	-2.002	-1.996	-1.989	-1.980	-1.972	-1.965	-1.956	-1.946	-1.938	-1.928	-1.918	-1.906	-1.896	-1.885	-1.874	-1.861	-1.850	-1.838	-1.825	-1.812	-1.799	-1.786	-1.774	-1.760	-1.745	-1.731	-1.718	-1.704	-1.689	-1.675	-1.660	-1.645	-1.630	-1.615	-1.601	-1.585	-1.570	-1.555	-1.540	-1.524	-1.509	-1.494	-1.479	-1.462	-1.448	-1.432	-1.418	-1.402	-1.388	-1.372	-1.358	-1.342	-1.329	-1.312	-1.299	-1.284	-1.270	-1.255	-1.241	-1.226	-1.212	-1.198	-1.182	-1.170	-1.155	-1.141	-1.128	-1.114	-1.100	-1.085	-1.071	-1.058	-1.044	-1.029	-1.016	-1.002	-0.988	-0.972	-0.960	-0.946	-0.931	-0.916	-0.902	-0.889	-0.874	-0.859	-0.844	-0.830	-0.815	-0.800	-0.784	-0.769	-0.752	-0.738	-0.722	-0.706	-0.690	-0.674	-0.658	-0.642	-0.625	-0.609	-0.592	-0.575	-0.559	-0.542	-0.526	-0.509	-0.491	-0.475	-0.459	-0.441	-0.424	-0.406	-0.390	-0.372	-0.356	-0.340	-0.324	-0.306	-0.290	-0.274	-0.258	-0.242	-0.226	-0.210	-0.195	-0.180	-0.165	-0.150	-0.136	-0.121	-0.106	-0.094	-0.080	-0.068	-0.054	-0.041	-0.030	-0.018	-0.005	0.006	0.018	0.028	0.039	0.049	0.059	0.068	0.078	0.085	0.095	0.102	0.111	0.119	0.125	0.131	0.139	0.145	0.151	0.156	0.162	0.168	0.171	0.176	0.180	0.184	0.188	0.190	0.194	0.196	0.200	0.201	0.202	0.205	0.206	0.208	0.209	0.210	0.209	0.210	0.209	0.210	0.209	0.209	0.208	0.208	0.206	0.205	0.205	0.202	0.201	0.201	0.200	0.198	0.196	0.196	0.194	0.192	0.192	0.191	0.191	0.190	0.190	0.189	0.189	0.190	0.190	0.190	0.191	0.192	0.194	0.196	0.198	0.200	0.204	0.206	0.210	0.215	0.220	0.226	0.231	0.236	0.244	0.251	0.259	0.268	0.275	0.284	0.295	0.304	0.315	0.325	0.336	0.349	0.360	0.374	0.386	0.400	0.412	0.426	0.441	0.455	0.470	0.485	0.500	0.515	0.530	0.545	0.560	0.576	0.591	0.606	0.621	0.636	0.650	0.664	0.678	0.690	0.704	0.716	0.729	0.741	0.751	0.762	0.772	0.782	0.791	0.800	0.808	0.814	0.821	0.826	0.831	0.835	0.839	0.841	0.844	0.845	0.845	0.845	0.844	0.842	0.840	0.838	0.835	0.831	0.826	0.821	0.815	0.809	0.802	0.796	0.789	0.781	0.772	0.765	0.756	0.748	0.739	0.729	0.719	0.710	0.700	0.691	0.681	0.672	0.662	0.654	0.645	0.635	0.626	0.616	0.609	0.599	0.591	0.582	0.575	0.566	0.559	0.551	0.544	0.538	0.530	0.525	0.519	0.512	0.506	0.501	0.496	0.491	0.485	0.481	0.476	0.472	0.468	0.464	0.460	0.455	0.452	0.449	0.444	0.441	0.438	0.432	0.429	0.426	0.421	0.418	0.414	0.410	0.406	0.402	0.399	0.394	0.388	0.384	0.379	0.374	0.369	0.364	0.358	0.352	0.346	0.339	0.334	0.326	0.319	0.311	0.304	0.296	0.288	0.280	0.271	0.262	0.252	0.242	0.234	0.224	0.214	0.202	0.192	0.180	0.169	0.158	0.146	0.134	0.121	0.109	0.096	0.082	0.070	0.056	0.042	0.029	0.015	0.001	-0.014	-0.028	-0.041	-0.056	-0.070	-0.084	-0.099	-0.112	-0.126	-0.140	-0.152	-0.166	-0.180	-0.192	-0.205	-0.218	-0.230	-0.241	-0.252	-0.262	-0.274	-0.284	-0.294	-0.302	-0.311	-0.319	-0.328	-0.334	-0.340	-0.345	-0.350	-0.354	-0.358	-0.360	-0.362	-0.365	-0.366	-0.366	-0.366	-0.364	-0.362	-0.360	-0.358	-0.354	-0.349	-0.344	-0.339	-0.334	-0.326	-0.319	-0.311	-0.302	-0.295	-0.285	-0.276	-0.266	-0.255	-0.245	-0.234	-0.224	-0.211	-0.200	-0.189	-0.176	-0.165	-0.152	-0.140	-0.129	-0.116	-0.105	-0.092	-0.081	-0.070	-0.059	-0.048	-0.038	-0.026	-0.015	-0.005	0.004	0.014	0.022	0.030	0.038	0.046	0.052	0.059	0.066	0.071	0.078	0.084	0.088	0.092	0.095	0.100	0.102	0.105	0.108	0.110	0.111	0.111	0.112	0.114	0.114	0.114	0.112	0.112	0.111	0.111	0.109	0.109	0.106	0.105	0.104	0.101	0.100	0.098	0.096	0.094	0.091	0.090	0.088	0.088	0.085	0.084	0.081	0.080	0.079	0.078	0.075	0.075	0.074	0.072	0.072	0.074	0.072	0.072	0.072	0.072	0.072	0.074	0.074	0.074	0.075	0.076	0.078	0.079	0.080	0.081	0.082	0.085	0.085	0.088	0.090	0.090	0.092	0.094	0.096	0.098	0.100	0.101	0.105	0.106	0.109	0.110	0.112	0.114	0.116	0.118	0.120	0.120	0.122	0.125	0.125	0.126	0.129	0.129	0.130	0.131	0.131	0.131	0.132	0.132	0.132	0.132	0.132	0.132	0.130	0.130	0.129	0.128	0.126	0.125	0.122	0.120	0.119	0.116	0.114	0.110	0.106	0.102	0.099	0.096	0.090	0.086	0.082	0.076	0.072	0.066	0.061	0.055	0.050	0.042	0.036	0.029	0.024	0.016	0.010	0.002	-0.005	-0.011	-0.018	-0.025	-0.032	-0.040	-0.048	-0.052	-0.060	-0.068	-0.074	-0.080	-0.086	-0.092	-0.099	-0.105	-0.110	-0.116	-0.120	-0.125	-0.129	-0.131	-0.135	-0.139	-0.140	-0.144	-0.145	-0.146	-0.146	-0.148	-0.148	-0.146	-0.146	-0.144	-0.142	-0.140	-0.136	-0.134	-0.130	-0.125	-0.121	-0.116	-0.110	-0.105	-0.099	-0.092	-0.085	-0.078	-0.070	-0.062	-0.055	-0.046	-0.038	-0.030	-0.021	-0.011	-0.004	0.005	0.015	0.024	0.034	0.041	0.050	0.060	0.069	0.078	0.085	0.094	0.102	0.110	0.119	0.126	0.132	0.141	0.148	0.155	0.161	0.168	0.174	0.179	0.185	0.190	0.195	0.201	0.205	0.210	0.214	0.218	0.221	0.225	0.229	0.232	0.235	0.239	0.242	0.245	0.248	0.250	0.254	0.256	0.260	0.261	0.264	0.268	0.271	0.274	0.278	0.280	0.284	0.286	0.291	0.295	0.299	0.304	0.308	0.311	0.316	0.320	0.324	0.330	0.334	0.340	0.344	0.350	0.356	0.362	0.368	0.372	0.379	0.385	0.391	0.398	0.402	0.409	0.416	0.421	0.428	0.432	0.439	0.445	0.450	0.455	0.460	0.465	0.471	0.475	0.480	0.484	0.486	0.490	0.494	0.498	0.500	0.502	0.504	0.505	0.506	0.507	0.507	0.507	0.506	0.505	0.504	0.501	0.500	0.496	0.494	0.489	0.485	0.480	0.475	0.469	0.462	0.456	0.449	0.441	0.432	0.424	0.415	0.406	0.395	0.386	0.375	0.365	0.354	0.341	0.330	0.318	0.305	0.291	0.279	0.265	0.252	0.238	0.224	0.210	0.195	0.181	0.168	0.152	0.139	0.124	0.110	0.095	0.081	0.066	0.052	0.039	0.025	0.010	-0.002	-0.016	-0.029	-0.042	-0.055	-0.066	-0.079	-0.091	-0.104	-0.114	-0.125	-0.135	-0.146	-0.156	-0.165	-0.174	-0.182	-0.191	-0.198	-0.206	-0.212	-0.219	-0.225	-0.231	-0.235	-0.241	-0.245	-0.249	-0.251	-0.255	-0.258	-0.259	-0.261	-0.261	-0.262	-0.262	-0.262	-0.262	-0.262	-0.261	-0.260	-0.259	-0.256	-0.254	-0.251	-0.249	-0.245	-0.241	-0.239	-0.235	-0.231	-0.228	-0.224	-0.221	-0.218	-0.214	-0.210	-0.206	-0.202	-0.200	-0.196	-0.194	-0.191	-0.189	-0.186	-0.185	-0.182	-0.181	-0.180	-0.180	-0.180	-0.180	-0.181	-0.182	-0.184	-0.186	-0.189	-0.192	-0.195	-0.199	-0.204	-0.209	-0.214	-0.221	-0.228	-0.235	-0.242	-0.250	-0.259	-0.268	-0.276	-0.286	-0.296	-0.306	-0.318	-0.328	-0.339	-0.350	-0.362	-0.374	-0.386	-0.398	-0.410	-0.422	-0.435	-0.448	-0.459	-0.471	-0.482	-0.495	-0.506	-0.518	-0.529	-0.540	-0.551	-0.561	-0.571	-0.581	-0.590	-0.600	-0.609	-0.616	-0.624	-0.631	-0.639	-0.645	-0.651	-0.656	-0.660	-0.665	-0.669	-0.671	-0.675	-0.676	-0.679	-0.680	-0.681	-0.681	-0.682	-0.681	-0.680	-0.678	-0.678	-0.675	-0.672	-0.670	-0.668	-0.662	-0.659	-0.654	-0.650	-0.645	-0.640	-0.635	-0.630	-0.624	-0.619	-0.612	-0.608	-0.601	-0.596	-0.591	-0.585	-0.580	-0.575	-0.570	-0.565	-0.560	-0.555	-0.551	-0.548	-0.544	-0.540	-0.536	-0.535	-0.532	-0.531	-0.529	-0.528	-0.526	-0.526	-0.528	-0.528	-0.529	-0.531	-0.534	-0.538	-0.540	-0.544	-0.548	-0.554	-0.559	-0.565	-0.571	-0.579	-0.585	-0.594	-0.602	-0.610	-0.620	-0.630	-0.640	-0.650	-0.660	-0.672	-0.684	-0.695	-0.706	-0.719	-0.731	-0.742	-0.756	-0.769	-0.781	-0.794	-0.808	-0.820	-0.834	-0.846	-0.859	-0.871	-0.884	-0.895	-0.909	-0.920	-0.931	-0.941	-0.952	-0.962	-0.974	-0.982	-0.992	-1.002	-1.011	-1.019	-1.028	-1.034	-1.041	-1.048	-1.054	-1.059	-1.064	-1.069	-1.072	-1.076	-1.079	-1.082	-1.084	-1.086	-1.086	-1.089	-1.088	-1.088	-1.086	-1.085	-1.084	-1.081	-1.079	-1.076	-1.074	-1.070	-1.066	-1.062	-1.058	-1.054	-1.048	-1.042	-1.036	-1.030	-1.025	-1.019	-1.012	-1.005	-0.999	-0.991	-0.985	-0.976	-0.969	-0.961	-0.954	-0.945	-0.938	-0.929	-0.921	-0.912	-0.904	-0.895	-0.886	-0.879	-0.870	-0.861	-0.852	-0.844	-0.834	-0.826	-0.816	-0.809	-0.800	-0.791	-0.782	-0.774	-0.765	-0.756	-0.748	-0.739	-0.731	-0.722	-0.714	-0.705	-0.696	-0.689	-0.680	-0.671	-0.664	-0.656	-0.648	-0.640	-0.631	-0.624	-0.615	-0.606	-0.600	-0.591	-0.584	-0.576	-0.569	-0.560	-0.554	-0.546	-0.538	-0.530	-0.521	-0.515	-0.506	-0.499	-0.492	-0.484	-0.478	-0.469	-0.461	-0.454	-0.446	-0.439	-0.431	-0.424	-0.415	-0.409	-0.401	-0.392	-0.385	-0.378	-0.370	-0.362	-0.355	-0.349	-0.341	-0.332	-0.325	-0.318	-0.311	-0.304	-0.296	-0.290	-0.282	-0.276	-0.270	-0.264	-0.258	-0.251	-0.246	-0.240	-0.235	-0.229	-0.224	-0.220	-0.215	-0.210	-0.206	-0.202	-0.199	-0.196	-0.194	-0.190	-0.189	-0.186	-0.185	-0.184	-0.181	-0.181	-0.180	-0.180	-0.180	-0.180	-0.180	-0.181	-0.182	-0.182	-0.184	-0.186	-0.188	-0.189	-0.191	-0.194	-0.195	-0.199	-0.200	-0.202	-0.204	-0.206	-0.209	-0.211	-0.212	-0.215	-0.218	-0.219	-0.220	-0.222	-0.222	-0.224	-0.225	-0.226	-0.226	-0.226	-0.225	-0.225	-0.225	-0.224	-0.224	-0.221	-0.220	-0.218	-0.215	-0.212	-0.210	-0.206	-0.202	-0.199	-0.195	-0.191	-0.186	-0.182	-0.176	-0.171	-0.166	-0.161	-0.155	-0.149	-0.144	-0.138	-0.131	-0.124	-0.119	-0.111	-0.105	-0.099	-0.091	-0.086	-0.079	-0.072	-0.068	-0.061	-0.055	-0.049	-0.042	-0.036	-0.031	-0.025	-0.021	-0.016	-0.011	-0.008	-0.002	0.000	0.005	0.008	0.010	0.012	0.015	0.018	0.020	0.021	0.021	0.024	0.024	0.024	0.024	0.022	0.022	0.021	0.020	0.018	0.016	0.014	0.011	0.009	0.005	0.002	-0.001	-0.005	-0.009	-0.012	-0.016	-0.021	-0.024	-0.029	-0.034	-0.039	-0.042	-0.048	-0.051	-0.056	-0.060	-0.064	-0.069	-0.072	-0.075	-0.080	-0.084	-0.085	-0.089	-0.091	-0.092	-0.095	-0.098	-0.098	-0.099	-0.100	-0.100	-0.100	-0.100	-0.099	-0.098	-0.095	-0.092	-0.091	-0.088	-0.084	-0.080	-0.075	-0.070	-0.065	-0.059	-0.052	-0.046	-0.039	-0.031	-0.024	-0.015	-0.006	0.002	0.012	0.021	0.031	0.041	0.051	0.062	0.072	0.085	0.096	0.108	0.120	0.131	0.142	0.154	0.165	0.178	0.189	0.200	0.212	0.224	0.235	0.246	0.258	0.269	0.279	0.288	0.299	0.308	0.316	0.325	0.334	0.340	0.349	0.355	0.361	0.368	0.372	0.378	0.381	0.384	0.388	0.390	0.392	0.392	0.394	0.394	0.392	0.391	0.390	0.388	0.384	0.380	0.376	0.371	0.368	0.361	0.355	0.349	0.341	0.334	0.326	0.318	0.310	0.301	0.292	0.284	0.272	0.264	0.254	0.244	0.234	0.225	0.215	0.205	0.196	0.185	0.176	0.166	0.158	0.148	0.139	0.129	0.120	0.112	0.105	0.096	0.089	0.081	0.074	0.068	0.061	0.055	0.049	0.042	0.038	0.032	0.029	0.024	0.019	0.015	0.011	0.006	0.004	0.001	-0.002	-0.006	-0.009	-0.012	-0.015	-0.016	-0.020	-0.022	-0.026	-0.029	-0.031	-0.035	-0.038	-0.041	-0.044	-0.048	-0.050	-0.054	-0.058	-0.061	-0.066	-0.070	-0.075	-0.080	-0.085	-0.090	-0.095	-0.102	-0.108	-0.114	-0.121	-0.128	-0.134	-0.142	-0.150	-0.158	-0.166	-0.174	-0.182	-0.190	-0.200	-0.209	-0.219	-0.228	-0.238	-0.248	-0.259	-0.268	-0.279	-0.289	-0.301	-0.311	-0.322	-0.334	-0.344	-0.355	-0.368	-0.379	-0.390	-0.401	-0.412	-0.425	-0.436	-0.448	-0.460	-0.471	-0.482	-0.494	-0.506	-0.518	-0.529	-0.541	-0.552	-0.564	-0.576	-0.586	-0.599	-0.609	-0.620	-0.631	-0.642	-0.652	-0.664	-0.674	-0.684	-0.694	-0.704	-0.714	-0.722	-0.732	-0.741	-0.749	-0.756	-0.765	-0.772	-0.780	-0.786	-0.792	-0.800	-0.805	-0.811	-0.815	-0.820	-0.824	-0.828	-0.830	-0.834	-0.836	-0.838	-0.840	-0.840	-0.840	-0.841	-0.841	-0.841	-0.840	-0.840	-0.839	-0.836	-0.834	-0.831	-0.828	-0.825	-0.821	-0.819	-0.815	-0.812	-0.809	-0.806	-0.801	-0.799	-0.795	-0.792	-0.789	-0.788	-0.784	-0.782	-0.780	-0.780	-0.778	-0.778	-0.776	-0.778	-0.779	-0.779	-0.781	-0.784	-0.786	-0.790	-0.795	-0.800	-0.805	-0.811	-0.819	-0.828	-0.834	-0.844	-0.852	-0.864	-0.874	-0.886	-0.898	-0.910	-0.924	-0.938	-0.951	-0.966	-0.980	-0.996	-1.012	-1.029	-1.045	-1.061	-1.078	-1.094	-1.110	-1.128	-1.144	-1.161	-1.178	-1.194	-1.211	-1.226	-1.242	-1.259	-1.274	-1.289	-1.304	-1.316	-1.330	-1.344	-1.356	-1.369	-1.380	-1.390	-1.401	-1.410	-1.419	-1.426	-1.435	-1.441	-1.448	-1.452	-1.459	-1.461	-1.465	-1.468	-1.469	-1.471	-1.472	-1.472	-1.471	-1.469	-1.468	-1.465	-1.462	-1.459	-1.455	-1.451	-1.445	-1.439	-1.434	-1.428	-1.420	-1.414	-1.406	-1.398	-1.389	-1.380	-1.371	-1.364	-1.355	-1.345	-1.336	-1.326	-1.316	-1.308	-1.298	-1.288	-1.279	-1.269	-1.259	-1.249	-1.239	-1.230	-1.220	-1.211	-1.202	-1.192	-1.185	-1.175	-1.166	-1.158	-1.150	-1.141	-1.134	-1.126	-1.118	-1.111	-1.104	-1.096	-1.089	-1.084	-1.076	-1.070	-1.062	-1.058	-1.051	-1.046	-1.040	-1.035	-1.030	-1.025	-1.020	-1.014	-1.010	-1.005	-1.000	-0.996	-0.991	-0.986	-0.981	-0.978	-0.974	-0.969	-0.965	-0.961	-0.956	-0.951	-0.948	-0.944	-0.939	-0.935	-0.930	-0.926	-0.921	-0.918	-0.912	-0.908	-0.902	-0.898	-0.892	-0.888	-0.882	-0.876	-0.871	-0.866	-0.860	-0.855	-0.850	-0.844	-0.836	-0.831	-0.825	-0.819	-0.811	-0.805	-0.799	-0.791	-0.784	-0.776	-0.770	-0.762	-0.755	-0.748	-0.740	-0.731	-0.724	-0.714	-0.706	-0.698	-0.689	-0.680	-0.670	-0.662	-0.652	-0.644	-0.635	-0.626	-0.616	-0.608	-0.598	-0.589	-0.579	-0.570	-0.561	-0.551	-0.542	-0.532	-0.525	-0.515	-0.506	-0.498	-0.489	-0.480	-0.472	-0.464	-0.456	-0.448	-0.440	-0.432	-0.424	-0.418	-0.410	-0.404	-0.396	-0.390	-0.385	-0.379	-0.372	-0.366	-0.361	-0.355	-0.350	-0.346	-0.341	-0.336	-0.331	-0.328	-0.322	-0.319	-0.315	-0.311	-0.308	-0.304	-0.300	-0.296	-0.294	-0.290	-0.285	-0.282	-0.279	-0.275	-0.270	-0.268	-0.264	-0.260	-0.255	-0.250	-0.246	-0.242	-0.238	-0.232	-0.229	-0.222	-0.218	-0.211	-0.206	-0.201	-0.195	-0.189	-0.182	-0.175	-0.169	-0.161	-0.155	-0.148	-0.140	-0.132	-0.124	-0.116	-0.109	-0.100	-0.092	-0.084	-0.076	-0.069	-0.060	-0.051	-0.042	-0.035	-0.026	-0.019	-0.010	-0.001	0.006	0.015	0.024	0.030	0.039	0.045	0.054	0.060	0.066	0.072	0.079	0.086	0.090	0.096	0.101	0.108	0.112	0.116	0.120	0.124	0.126	0.131	0.134	0.136	0.139	0.141	0.141	0.144	0.144	0.145	0.145	0.145	0.145	0.144	0.144	0.144	0.142	0.140	0.140	0.138	0.135	0.132	0.131	0.129	0.126	0.124	0.121	0.118	0.116	0.112	0.110	0.106	0.105	0.101	0.099	0.096	0.094	0.091	0.089	0.086	0.085	0.082	0.080	0.080	0.078	0.076	0.075	0.075	0.074	0.074	0.074	0.074	0.074	0.075	0.076	0.078	0.079	0.081	0.082	0.085	0.088	0.091	0.094	0.096	0.101	0.105	0.109	0.114	0.118	0.122	0.128	0.131	0.138	0.142	0.149	0.154	0.160	0.165	0.171	0.176	0.182	0.190	0.195	0.200	0.206	0.214	0.219	0.224	0.230	0.235	0.240	0.244	0.249	0.252	0.258	0.261	0.265	0.268	0.271	0.274	0.275	0.276	0.279	0.279	0.279	0.279	0.278	0.278	0.276	0.274	0.270	0.268	0.264	0.260	0.255	0.250	0.245	0.239	0.232	0.226	0.218	0.210	0.202	0.192	0.184	0.174	0.165	0.154	0.142	0.131	0.120	0.109	0.096	0.084	0.072	0.059	0.046	0.034	0.020	0.005	-0.009	-0.021	-0.035	-0.049	-0.064	-0.076	-0.090	-0.105	-0.119	-0.132	-0.146	-0.161	-0.175	-0.189	-0.204	-0.216	-0.231	-0.244	-0.256	-0.269	-0.282	-0.295	-0.308	-0.320	-0.332	-0.345	-0.358	-0.370	-0.381	-0.392	-0.405	-0.415	-0.426	-0.436	-0.448	-0.459	-0.469	-0.479	-0.488	-0.498	-0.507	-0.518	-0.528	-0.535	-0.544	-0.552	-0.561	-0.569	-0.578	-0.586	-0.594	-0.601	-0.610	-0.616	-0.625	-0.632	-0.640	-0.648	-0.655	-0.664	-0.671	-0.679	-0.686	-0.694	-0.701	-0.710	-0.719	-0.726	-0.735	-0.744	-0.751	-0.761	-0.770	-0.779	-0.789	-0.799	-0.809	-0.819	-0.829	-0.841	-0.851	-0.864	-0.874	-0.886	-0.899	-0.911	-0.924	-0.938	-0.950	-0.965	-0.978	-0.992	-1.006	-1.021	-1.036	-1.050	-1.065	-1.080	-1.095	-1.110	-1.126	-1.141	-1.156	-1.171	-1.185	-1.200	-1.214	-1.229	-1.242	-1.256	-1.269	-1.282	-1.295	-1.306	-1.318	-1.329	-1.340	-1.349	-1.359	-1.368	-1.375	-1.381	-1.388	-1.392	-1.398	-1.401	-1.404	-1.405	-1.408	-1.408	-1.406	-1.405	-1.402	-1.399	-1.395	-1.389	-1.382	-1.375	-1.368	-1.359	-1.349	-1.338	-1.326	-1.315	-1.300	-1.286	-1.272	-1.258	-1.241	-1.224	-1.208	-1.190	-1.170	-1.152	-1.132	-1.114	-1.092	-1.072	-1.051	-1.030	-1.010	-0.990	-0.969	-0.948	-0.926	-0.905	-0.884	-0.862	-0.841	-0.822	-0.801	-0.781	-0.762	-0.742	-0.725	-0.706	-0.689	-0.671	-0.654	-0.638	-0.621	-0.606	-0.592	-0.579	-0.565	-0.551	-0.539	-0.528	-0.516	-0.505	-0.496	-0.488	-0.479	-0.471	-0.464	-0.456	-0.450	-0.445	-0.439	-0.434	-0.430	-0.428	-0.424	-0.421	-0.418	-0.415	-0.414	-0.412	-0.411	-0.411	-0.409	-0.409	-0.409	-0.409	-0.408	-0.408	-0.409	-0.409	-0.409	-0.409	-0.410	-0.409	-0.409	-0.410	-0.410	-0.409	-0.408	-0.408	-0.406	-0.405	-0.404	-0.402	-0.400	-0.399	-0.396	-0.394	-0.390	-0.388	-0.385	-0.380	-0.376	-0.372	-0.368	-0.362	-0.358	-0.352	-0.346	-0.340	-0.334	-0.326	-0.320	-0.312	-0.306	-0.298	-0.290	-0.281	-0.272	-0.265	-0.255	-0.246	-0.236	-0.228	-0.218	-0.209	-0.198	-0.189	-0.178	-0.169	-0.158	-0.149	-0.138	-0.128	-0.118	-0.108	-0.096	-0.086	-0.076	-0.066	-0.056	-0.048	-0.036	-0.026	-0.019	-0.009	0.001	0.009	0.019	0.026	0.035	0.042	0.051	0.059	0.066	0.074	0.081	0.088	0.094	0.100	0.106	0.110	0.116	0.121	0.125	0.130	0.134	0.138	0.141	0.145	0.148	0.150	0.154	0.155	0.156	0.159	0.160	0.161	0.162	0.162	0.164	0.164	0.164	0.164	0.164	0.164	0.162	0.162	0.161	0.160	0.159	0.159	0.158	0.156	0.155	0.154	0.152	0.151	0.150	0.149	0.148	0.146	0.146	0.144	0.144	0.142	0.141	0.141	0.140	0.140	0.140	0.140	0.140	0.140	0.140	0.141	0.142	0.142	0.144	0.145	0.146	0.149	0.150	0.152	0.154	0.158	0.159	0.162	0.165	0.169	0.172	0.176	0.180	0.182	0.186	0.190	0.195	0.199	0.204	0.208	0.212	0.216	0.221	0.226	0.230	0.235	0.240	0.245	0.250	0.255	0.260	0.265	0.270	0.275	0.280	0.285	0.291	0.295	0.301	0.306	0.311	0.316	0.322	0.328	0.334	0.338	0.344	0.350	0.355	0.361	0.368	0.374	0.380	0.386	0.392	0.399	0.405	0.412	0.419	0.426	0.434	0.440	0.448	0.455	0.462	0.470	0.479	0.486	0.494	0.502	0.510	0.520	0.528	0.536	0.544	0.554	0.562	0.571	0.581	0.589	0.598	0.608	0.615	0.625	0.635	0.642	0.652	0.661	0.670	0.680	0.688	0.696	0.705	0.714	0.721	0.730	0.738	0.746	0.754	0.760	0.768	0.775	0.781	0.789	0.795	0.802	0.809	0.814	0.820	0.825	0.830	0.835	0.840	0.845	0.848	0.852	0.855	0.859	0.861	0.864	0.868	0.869	0.870	0.871	0.872	0.872	0.874	0.874	0.874	0.874	0.872	0.871	0.870	0.868	0.866	0.864	0.861	0.858	0.855	0.851	0.849	0.844	0.840	0.835	0.830	0.825	0.820	0.815	0.810	0.804	0.798	0.791	0.786	0.780	0.775	0.769	0.762	0.756	0.750	0.744	0.738	0.732	0.726	0.721	0.716	0.711	0.706	0.700	0.695	0.691	0.688	0.684	0.681	0.678	0.675	0.672	0.670	0.669	0.668	0.666	0.668	0.668	0.668	0.669	0.671	0.672	0.675	0.678	0.681	0.684	0.688	0.692	0.698	0.702	0.709	0.714	0.720	0.728	0.734	0.740	0.748	0.755	0.764	0.771	0.779	0.786	0.795	0.802	0.812	0.820	0.829	0.836	0.845	0.852	0.860	0.868	0.875	0.882	0.889	0.895	0.902	0.908	0.914	0.919	0.922	0.928	0.930	0.934	0.936	0.939	0.941	0.941	0.942	0.942	0.941	0.941	0.940	0.938	0.935	0.932	0.928	0.924	0.918	0.912	0.906	0.900	0.894	0.885	0.878	0.868	0.859	0.850	0.840	0.829	0.819	0.808	0.796	0.784	0.772	0.760	0.748	0.735	0.721	0.709	0.695	0.684	0.670	0.656	0.642	0.629	0.616	0.602	0.589	0.576	0.562	0.550	0.539	0.526	0.514	0.501	0.490	0.479	0.466	0.455	0.446	0.436	0.426	0.416	0.408	0.399	0.390	0.382	0.375	0.368	0.361	0.355	0.350	0.345	0.340	0.335	0.330	0.326	0.324	0.321	0.319	0.316	0.314	0.314	0.312	0.310	0.310	0.311	0.311	0.312	0.311	0.312	0.314	0.316	0.318	0.319	0.320	0.321	0.324	0.325	0.328	0.330	0.331	0.332	0.335	0.336	0.338	0.339	0.339	0.340	0.341	0.341	0.341	0.341	0.340	0.340	0.339	0.338	0.335	0.334	0.331	0.328	0.325	0.321	0.318	0.312	0.308	0.302	0.296	0.291	0.284	0.278	0.270	0.264	0.255	0.246	0.239	0.230	0.221	0.212	0.204	0.194	0.184	0.174	0.164	0.155	0.144	0.134	0.124	0.114	0.104	0.092	0.082	0.074	0.064	0.055	0.045	0.035	0.026	0.019	0.010	0.001	-0.006	-0.014	-0.020	-0.026	-0.032	-0.038	-0.044	-0.049	-0.052	-0.058	-0.061	-0.064	-0.068	-0.070	-0.071	-0.074	-0.074	-0.075	-0.075	-0.075	-0.075	-0.074	-0.072	-0.072	-0.070	-0.068	-0.066	-0.064	-0.061	-0.059	-0.055	-0.051	-0.049	-0.045	-0.040	-0.036	-0.034	-0.030	-0.025	-0.022	-0.018	-0.015	-0.011	-0.008	-0.005	-0.002	0.001	0.004	0.005	0.009	0.010	0.011	0.012	0.014	0.014	0.014	0.014	0.014	0.012	0.011	0.009	0.008	0.005	0.001	-0.001	-0.005	-0.009	-0.014	-0.019	-0.024	-0.030	-0.034	-0.040	-0.049	-0.055	-0.061	-0.069	-0.076	-0.085	-0.092	-0.101	-0.110	-0.119	-0.126	-0.136	-0.145	-0.154	-0.162	-0.171	-0.181	-0.190	-0.199	-0.208	-0.216	-0.225	-0.232	-0.241	-0.249	-0.258	-0.265	-0.272	-0.280	-0.286	-0.294	-0.300	-0.306	-0.311	-0.318	-0.322	-0.328	-0.331	-0.336	-0.341	-0.345	-0.348	-0.351	-0.352	-0.356	-0.359	-0.360	-0.362	-0.364	-0.366	-0.368	-0.368	-0.369	-0.370	-0.371	-0.371	-0.372	-0.372	-0.375	-0.376	-0.376	-0.376	-0.379	-0.380	-0.380	-0.382	-0.385	-0.386	-0.389	-0.392	-0.395	-0.399	-0.401	-0.406	-0.410	-0.415	-0.421	-0.426	-0.432	-0.439	-0.445	-0.452	-0.461	-0.470	-0.478	-0.486	-0.496	-0.506	-0.518	-0.528	-0.539	-0.551	-0.562	-0.575	-0.588	-0.601	-0.615	-0.628	-0.641	-0.656	-0.670	-0.685	-0.700	-0.716	-0.731	-0.746	-0.762	-0.778	-0.794	-0.810	-0.825	-0.840	-0.858	-0.872	-0.888	-0.902	-0.919	-0.934	-0.949	-0.962	-0.978	-0.991	-1.005	-1.019	-1.031	-1.045	-1.058	-1.069	-1.081	-1.091	-1.102	-1.112	-1.122	-1.131	-1.140	-1.149	-1.156	-1.162	-1.169	-1.174	-1.178	-1.182	-1.185	-1.189	-1.191	-1.192	-1.192	-1.192	-1.191	-1.190	-1.188	-1.185	-1.181	-1.178	-1.171	-1.166	-1.158	-1.151	-1.142	-1.134	-1.124	-1.114	-1.104	-1.092	-1.080	-1.068	-1.052	-1.040	-1.025	-1.010	-0.995	-0.980	-0.964	-0.948	-0.931	-0.914	-0.898	-0.880	-0.861	-0.845	-0.826	-0.809	-0.791	-0.774	-0.756	-0.739	-0.721	-0.704	-0.688	-0.670	-0.654	-0.638	-0.622	-0.606	-0.591	-0.576	-0.561	-0.548	-0.534	-0.521	-0.507	-0.496	-0.484	-0.472	-0.462	-0.452	-0.442	-0.432	-0.425	-0.418	-0.410	-0.402	-0.395	-0.389	-0.382	-0.378	-0.372	-0.368	-0.364	-0.360	-0.355	-0.352	-0.351	-0.348	-0.345	-0.344	-0.341	-0.340	-0.339	-0.338	-0.338	-0.336	-0.335	-0.335	-0.335	-0.335	-0.336	-0.335	-0.336	-0.336	-0.336	-0.338	-0.336	-0.338	-0.338	-0.338	-0.339	-0.339	-0.340	-0.340	-0.340	-0.340	-0.341	-0.341	-0.341	-0.340	-0.341	-0.341	-0.340	-0.340	-0.340	-0.340	-0.340	-0.339	-0.338	-0.338	-0.338	-0.336	-0.335	-0.334	-0.332	-0.330	-0.329	-0.326	-0.325	-0.324	-0.321	-0.319	-0.318	-0.314	-0.312	-0.310	-0.308	-0.305	-0.302	-0.299	-0.298	-0.294	-0.291	-0.288	-0.285	-0.281	-0.279	-0.276	-0.272	-0.269	-0.266	-0.264	-0.261	-0.259	-0.255	-0.251	-0.250	-0.246	-0.244	-0.241	-0.240	-0.238	-0.235	-0.232	-0.230	-0.228	-0.226	-0.225	-0.224	-0.222	-0.220	-0.220	-0.219	-0.219	-0.218	-0.216	-0.216	-0.216	-0.216	-0.216	-0.216	-0.216	-0.216	-0.216	-0.218	-0.218	-0.219	-0.220	-0.220	-0.222	-0.222	-0.224	-0.225	-0.226	-0.228	-0.229	-0.230	-0.232	-0.234	-0.235	-0.235	-0.236	-0.239	-0.240	-0.241	-0.241	-0.244	-0.244	-0.246	-0.248	-0.248	-0.249	-0.250	-0.250	-0.251	-0.251	-0.251	-0.254	-0.252	-0.252	-0.254	-0.254	-0.254	-0.254	-0.254	-0.254	-0.254	-0.252	-0.252	-0.251	-0.250	-0.251	-0.250	-0.250	-0.248	-0.248	-0.246	-0.246	-0.245	-0.244	-0.242	-0.242	-0.241	-0.241	-0.240	-0.240	-0.239	-0.239	-0.239	-0.238	-0.238	-0.238	-0.238	-0.238	-0.239	-0.240	-0.240	-0.241	-0.242	-0.244	-0.245	-0.246	-0.248	-0.250	-0.252	-0.255	-0.258	-0.260	-0.264	-0.266	-0.270	-0.272	-0.278	-0.281	-0.284	-0.289	-0.292	-0.296	-0.300	-0.304	-0.309	-0.312	-0.316	-0.320	-0.325	-0.329	-0.332	-0.335	-0.340	-0.342	-0.345	-0.349	-0.351	-0.354	-0.356	-0.356	-0.359	-0.361	-0.361	-0.362	-0.362	-0.362	-0.362	-0.361	-0.360	-0.358	-0.356	-0.355	-0.352	-0.349	-0.345	-0.342	-0.339	-0.334	-0.329	-0.325	-0.320	-0.314	-0.309	-0.302	-0.298	-0.291	-0.284	-0.278	-0.270	-0.264	-0.258	-0.250	-0.242	-0.236	-0.230	-0.222	-0.216	-0.209	-0.201	-0.195	-0.189	-0.182	-0.175	-0.170	-0.165	-0.159	-0.154	-0.149	-0.144	-0.140	-0.136	-0.132	-0.130	-0.128	-0.124	-0.122	-0.121	-0.119	-0.119	-0.118	-0.118	-0.118	-0.119	-0.120	-0.120	-0.122	-0.124	-0.128	-0.130	-0.134	-0.138	-0.142	-0.146	-0.152	-0.158	-0.162	-0.169	-0.175	-0.182	-0.189	-0.196	-0.204	-0.211	-0.220	-0.226	-0.236	-0.244	-0.252	-0.261	-0.271	-0.280	-0.289	-0.298	-0.308	-0.318	-0.326	-0.335	-0.344	-0.354	-0.362	-0.372	-0.381	-0.390	-0.399	-0.408	-0.415	-0.425	-0.432	-0.440	-0.448	-0.455	-0.462	-0.469	-0.475	-0.481	-0.486	-0.491	-0.498	-0.501	-0.505	-0.510	-0.512	-0.515	-0.516	-0.519	-0.520	-0.521	-0.521	-0.521	-0.520	-0.520	-0.518	-0.515	-0.512	-0.510	-0.505	-0.501	-0.496	-0.491	-0.486	-0.479	-0.472	-0.465	-0.458	-0.450	-0.441	-0.431	-0.421	-0.412	-0.402	-0.391	-0.381	-0.370	-0.360	-0.349	-0.336	-0.325	-0.312	-0.300	-0.289	-0.276	-0.265	-0.252	-0.241	-0.229	-0.216	-0.205	-0.192	-0.181	-0.170	-0.158	-0.146	-0.136	-0.125	-0.115	-0.105	-0.095	-0.086	-0.076	-0.068	-0.058	-0.050	-0.041	-0.034	-0.028	-0.020	-0.014	-0.006	0.000	0.005	0.010	0.016	0.021	0.025	0.030	0.034	0.038	0.042	0.046	0.050	0.054	0.056	0.060	0.062	0.066	0.070	0.072	0.078	0.080	0.084	0.086	0.090	0.094	0.099	0.102	0.106	0.111	0.116	0.121	0.126	0.132	0.139	0.146	0.151	0.159	0.166	0.174	0.181	0.190	0.200	0.209	0.219	0.228	0.239	0.249	0.261	0.271	0.284	0.296	0.309	0.321	0.334	0.348	0.361	0.375	0.390	0.404	0.418	0.434	0.449	0.464	0.479	0.495	0.509	0.525	0.541	0.556	0.572	0.588	0.602	0.619	0.632	0.649	0.664	0.679	0.694	0.708	0.721	0.736	0.750	0.762	0.776	0.790	0.802	0.814	0.826	0.836	0.848	0.859	0.869	0.878	0.888	0.896	0.904	0.912	0.920	0.926	0.932	0.939	0.944	0.948	0.952	0.956	0.959	0.962	0.965	0.966	0.968	0.968	0.969	0.969	0.968	0.968	0.966	0.964	0.961	0.959	0.956	0.952	0.949	0.945	0.940	0.936	0.930	0.925	0.920	0.912	0.906	0.900	0.892	0.886	0.880	0.872	0.865	0.858	0.850	0.842	0.835	0.828	0.820	0.811	0.804	0.798	0.789	0.781	0.774	0.766	0.759	0.751	0.745	0.738	0.731	0.725	0.718	0.712	0.706	0.700	0.695	0.691	0.685	0.681	0.676	0.672	0.669	0.666	0.664	0.660	0.659	0.655	0.654	0.651	0.650	0.649	0.649	0.646	0.646	0.646	0.646	0.646	0.646	0.646	0.646	0.646	0.648	0.648	0.648	0.649	0.649	0.649	0.649	0.649	0.649	0.649	0.648	0.648	0.646	0.644	0.641	0.640	0.638	0.635	0.631	0.629	0.624	0.620	0.615	0.610	0.604	0.598	0.590	0.584	0.575	0.568	0.559	0.549	0.539	0.529	0.519	0.507	0.495	0.482	0.471	0.456	0.444	0.430	0.415	0.401	0.386	0.370	0.355	0.339	0.321	0.305	0.289	0.274	0.256	0.239	0.222	0.205	0.189	0.171	0.155	0.138	0.121	0.104	0.088	0.071	0.055	0.039	0.024	0.009	-0.006	-0.021	-0.035	-0.050	-0.064	-0.076	-0.090	-0.102	-0.114	-0.126	-0.138	-0.149	-0.158	-0.168	-0.176	-0.185	-0.194	-0.202	-0.210	-0.216	-0.224	-0.230	-0.236	-0.241	-0.246	-0.251	-0.256	-0.259	-0.264	-0.268	-0.270	-0.272	-0.275	-0.278	-0.280	-0.282	-0.285	-0.286	-0.289	-0.290	-0.291	-0.292	-0.294	-0.295	-0.296	-0.299	-0.301	-0.302	-0.304	-0.305	-0.308	-0.310	-0.312	-0.315	-0.316	-0.319	-0.322	-0.325	-0.328	-0.332	-0.335	-0.339	-0.342	-0.346	-0.350	-0.355	-0.359	-0.362	-0.368	-0.372	-0.376	-0.381	-0.385	-0.390	-0.395	-0.400	-0.405	-0.409	-0.414	-0.418	-0.421	-0.426	-0.430	-0.435	-0.438	-0.441	-0.446	-0.448	-0.451	-0.452	-0.455	-0.458	-0.460	-0.461	-0.462	-0.464	-0.465	-0.466	-0.465	-0.465	-0.465	-0.465	-0.462	-0.462	-0.461	-0.459	-0.458	-0.455	-0.452	-0.450	-0.446	-0.444	-0.441	-0.439	-0.435	-0.431	-0.428	-0.422	-0.419	-0.415	-0.412	-0.408	-0.404	-0.401	-0.396	-0.392	-0.390	-0.385	-0.382	-0.379	-0.375	-0.372	-0.370	-0.368	-0.365	-0.362	-0.361	-0.359	-0.356	-0.355	-0.355	-0.352	-0.352	-0.351	-0.351	-0.351	-0.351	-0.351	-0.351	-0.351	-0.352	-0.354	-0.354	-0.355	-0.356	-0.356	-0.359	-0.360	-0.360	-0.361	-0.364	-0.365	-0.365	-0.366	-0.366	-0.368	-0.368	-0.369	-0.369	-0.369	-0.369	-0.369	-0.369	-0.368	-0.365	-0.365	-0.362	-0.360	-0.359	-0.355	-0.351	-0.348	-0.342	-0.339	-0.334	-0.328	-0.321	-0.315	-0.308	-0.301	-0.294	-0.285	-0.276	-0.265	-0.256	-0.245	-0.235	-0.224	-0.211	-0.199	-0.186	-0.172	-0.160	-0.145	-0.130	-0.115	-0.100	-0.085	-0.070	-0.052	-0.036	-0.020	-0.004	0.014	0.030	0.048	0.065	0.082	0.099	0.118	0.135	0.152	0.170	0.188	0.204	0.220	0.236	0.252	0.269	0.284	0.299	0.314	0.328	0.341	0.354	0.368	0.379	0.390	0.400	0.411	0.421	0.430	0.438	0.445	0.452	0.456	0.462	0.468	0.471	0.474	0.476	0.476	0.478	0.478	0.476	0.475	0.472	0.470	0.466	0.461	0.456	0.450	0.445	0.438	0.429	0.422	0.414	0.404	0.396	0.386	0.375	0.365	0.354	0.344	0.332	0.321	0.309	0.298	0.286	0.272	0.261	0.249	0.238	0.226	0.214	0.202	0.190	0.179	0.168	0.156	0.146	0.134	0.124	0.114	0.104	0.094	0.085	0.076	0.068	0.059	0.051	0.044	0.036	0.030	0.025	0.018	0.014	0.008	0.002	-0.001	-0.005	-0.009	-0.011	-0.014	-0.016	-0.018	-0.019	-0.020	-0.021	-0.021	-0.020	-0.021	-0.019	-0.018	-0.016	-0.012	-0.011	-0.008	-0.005	-0.001	0.002	0.008	0.011	0.016	0.021	0.026	0.031	0.035	0.041	0.048	0.052	0.058	0.065	0.070	0.076	0.082	0.088	0.094	0.100	0.105	0.111	0.118	0.122	0.129	0.132	0.139	0.142	0.148	0.151	0.156	0.160	0.164	0.168	0.171	0.172	0.176	0.179	0.180	100.000	5.000	2.000	1.000	4.000	0.000	0.000	0.000	0.000	0.000	0.000	0.000	0.000	0.000	0.000	0.000	0.000	0.000	-1.045	-1.050	-1.054	-1.058	-1.061	-1.065	-1.068	-1.070	-1.072	-1.074	-1.076	-1.076	-1.076	-1.076	-1.075	-1.074	-1.074	-1.071	-1.069	-1.068	-1.064	-1.061	-1.058	-1.054	-1.049	-1.045	-1.041	-1.036	-1.030	-1.025	-1.020	-1.015	-1.010	-1.004	-0.999	-0.992	-0.988	-0.982	-0.978	-0.971	-0.966	-0.961	-0.956	-0.951	-0.948	-0.944	-0.940	-0.936	-0.934	-0.930	-0.928	-0.926	-0.925	-0.924	-0.924	-0.924	-0.925	-0.925	-0.926	-0.929	-0.931	-0.935	-0.939	-0.942	-0.948	-0.952	-0.959	-0.965	-0.971	-0.979	-0.986	-0.995	-1.004	-1.014	-1.022	-1.032	-1.044	-1.054	-1.065	-1.076	-1.089	-1.100	-1.112	-1.124	-1.136	-1.150	-1.162	-1.175	-1.188	-1.201	-1.214	-1.228	-1.239	-1.252	-1.264	-1.276	-1.289	-1.300	-1.312	-1.322	-1.334	-1.344	-1.355	-1.365	-1.372	-1.382	-1.390	-1.399	-1.405	-1.412	-1.419	-1.424	-1.429	-1.432	-1.436	-1.440	-1.442	-1.444	-1.445	-1.446	-1.446	-1.445	-1.444	-1.442	-1.439	-1.435	-1.431	-1.428	-1.422	-1.418	-1.411	-1.404	-1.396	-1.389	-1.381	-1.372	-1.364	-1.352	-1.344	-1.332	-1.321	-1.311	-1.299	-1.286	-1.275	-1.261	-1.250	-1.236	-1.224	-1.210	-1.196	-1.184	-1.170	-1.156	-1.142	-1.129	-1.115	-1.101	-1.088	-1.075	-1.061	-1.048	-1.035	-1.021	-1.009	-0.998	-0.984	-0.971	-0.960	-0.949	-0.936	-0.925	-0.915	-0.904	-0.894	-0.882	-0.874	-0.864	-0.854	-0.844	-0.835	-0.828	-0.818	-0.809	-0.801	-0.794	-0.785	-0.776	-0.769	-0.761	-0.754	-0.746	-0.738	-0.730	-0.722	-0.714	-0.706	-0.698	-0.689	-0.680	-0.671	-0.662	-0.652	-0.642	-0.632	-0.621	-0.610	-0.599	-0.586	-0.575	-0.561	-0.546	-0.532	-0.518	-0.501	-0.485	-0.468	-0.451	-0.432	-0.414	-0.392	-0.372	-0.351	-0.330	-0.308	-0.285	-0.260	-0.236	-0.211	-0.185	-0.158	-0.132	-0.104	-0.076	-0.048	-0.018	0.011	0.041	0.071	0.102	0.132	0.164	0.195	0.228	0.259	0.290	0.322	0.354	0.386	0.418	0.449	0.480	0.511	0.541	0.572	0.601	0.631	0.660	0.689	0.718	0.744	0.771	0.798	0.824	0.849	0.872	0.895	0.918	0.940	0.962	0.982	1.001	1.019	1.038	1.055	1.070	1.085	1.099	1.111	1.124	1.136	1.146	1.156	1.164	1.171	1.179	1.184	1.188	1.192	1.195	1.198	1.200	1.199	1.200	1.199	1.196	1.194	1.191	1.186	1.182	1.178	1.171	1.165	1.158	1.150	1.142	1.134	1.125	1.115	1.105	1.095	1.084	1.072	1.062	1.051	1.039	1.026	1.014	1.001	0.989	0.976	0.964	0.951	0.939	0.928	0.915	0.902	0.891	0.880	0.868	0.858	0.846	0.836	0.826	0.816	0.806	0.798	0.789	0.781	0.772	0.766	0.760	0.755	0.749	0.745	0.740	0.738	0.734	0.730	0.729	0.728	0.728	0.726	0.728	0.729	0.730	0.731	0.732	0.736	0.740	0.744	0.748	0.751	0.755	0.760	0.765	0.770	0.776	0.781	0.786	0.791	0.798	0.802	0.809	0.814	0.819	0.824	0.828	0.832	0.838	0.841	0.844	0.848	0.850	0.852	0.855	0.855	0.856	0.856	0.856	0.855	0.854	0.851	0.849	0.846	0.842	0.839	0.834	0.828	0.821	0.816	0.808	0.801	0.792	0.785	0.776	0.768	0.758	0.748	0.738	0.728	0.715	0.705	0.692	0.681	0.670	0.658	0.645	0.634	0.621	0.608	0.596	0.582	0.571	0.559	0.546	0.534	0.522	0.511	0.499	0.488	0.476	0.465	0.454	0.444	0.432	0.422	0.414	0.404	0.395	0.385	0.378	0.369	0.360	0.352	0.345	0.338	0.331	0.324	0.316	0.311	0.305	0.298	0.292	0.288	0.281	0.278	0.272	0.268	0.264	0.259	0.255	0.250	0.246	0.242	0.239	0.235	0.230	0.226	0.222	0.218	0.214	0.210	0.206	0.201	0.198	0.192	0.188	0.184	0.179	0.174	0.169	0.162	0.158	0.151	0.145	0.140	0.134	0.126	0.120	0.114	0.106	0.100	0.092	0.086	0.078	0.069	0.062	0.054	0.045	0.036	0.028	0.019	0.010	0.001	-0.008	-0.016	-0.026	-0.035	-0.045	-0.055	-0.064	-0.074	-0.084	-0.094	-0.104	-0.114	-0.122	-0.134	-0.144	-0.152	-0.164	-0.174	-0.182	-0.194	-0.204	-0.212	-0.222	-0.232	-0.241	-0.252	-0.261	-0.271	-0.280	-0.289	-0.298	-0.308	-0.316	-0.325	-0.334	-0.341	-0.350	-0.359	-0.366	-0.375	-0.382	-0.389	-0.396	-0.404	-0.411	-0.419	-0.426	-0.432	-0.440	-0.448	-0.454	-0.461	-0.468	-0.474	-0.480	-0.486	-0.494	-0.499	-0.505	-0.511	-0.518	-0.525	-0.531	-0.536	-0.542	-0.550	-0.556	-0.562	-0.570	-0.576	-0.582	-0.591	-0.599	-0.605	-0.612	-0.620	-0.629	-0.636	-0.645	-0.654	-0.661	-0.670	-0.679	-0.688	-0.698	-0.706	-0.715	-0.725	-0.735	-0.745	-0.755	-0.765	-0.774	-0.784	-0.795	-0.804	-0.814	-0.825	-0.835	-0.845	-0.855	-0.864	-0.872	-0.882	-0.892	-0.901	-0.910	-0.919	-0.928	-0.935	-0.942	-0.950	-0.958	-0.962	-0.970	-0.975	-0.980	-0.984	-0.988	-0.991	-0.995	-0.998	-0.999	-1.000	-1.000	-1.000	-0.999	-0.998	-0.996	-0.994	-0.990	-0.986	-0.981	-0.976	-0.971	-0.965	-0.958	-0.950	-0.941	-0.932	-0.924	-0.914	-0.904	-0.892	-0.881	-0.870	-0.858	-0.845	-0.832	-0.820	-0.806	-0.794	-0.780	-0.765	-0.752	-0.738	-0.724	-0.710	-0.696	-0.682	-0.668	-0.654	-0.641	-0.629	-0.615	-0.602	-0.591	-0.579	-0.568	-0.556	-0.545	-0.536	-0.528	-0.519	-0.510	-0.504	-0.496	-0.490	-0.485	-0.480	-0.476	-0.472	-0.470	-0.468	-0.468	-0.466	-0.468	-0.469	-0.471	-0.474	-0.478	-0.482	-0.486	-0.492	-0.499	-0.504	-0.511	-0.519	-0.529	-0.538	-0.546	-0.555	-0.565	-0.575	-0.586	-0.598	-0.608	-0.619	-0.630	-0.640	-0.651	-0.662	-0.674	-0.684	-0.694	-0.704	-0.714	-0.722	-0.731	-0.740	-0.748	-0.755	-0.761	-0.768	-0.772	-0.778	-0.782	-0.785	-0.788	-0.789	-0.790	-0.790	-0.790	-0.789	-0.786	-0.782	-0.780	-0.775	-0.770	-0.764	-0.756	-0.750	-0.741	-0.732	-0.722	-0.712	-0.702	-0.692	-0.680	-0.669	-0.656	-0.642	-0.631	-0.618	-0.604	-0.589	-0.576	-0.562	-0.548	-0.532	-0.520	-0.505	-0.491	-0.476	-0.464	-0.450	-0.436	-0.422	-0.410	-0.398	-0.384	-0.372	-0.360	-0.350	-0.339	-0.329	-0.318	-0.308	-0.299	-0.290	-0.281	-0.274	-0.265	-0.259	-0.251	-0.245	-0.239	-0.234	-0.229	-0.222	-0.220	-0.215	-0.211	-0.206	-0.205	-0.201	-0.198	-0.196	-0.194	-0.191	-0.189	-0.188	-0.185	-0.184	-0.182	-0.180	-0.179	-0.176	-0.175	-0.174	-0.171	-0.170	-0.166	-0.165	-0.161	-0.160	-0.156	-0.154	-0.149	-0.145	-0.140	-0.138	-0.132	-0.128	-0.121	-0.116	-0.110	-0.104	-0.096	-0.089	-0.080	-0.074	-0.064	-0.055	-0.046	-0.036	-0.026	-0.016	-0.005	0.006	0.019	0.030	0.042	0.055	0.069	0.082	0.096	0.110	0.125	0.140	0.155	0.170	0.185	0.200	0.218	0.232	0.249	0.265	0.282	0.299	0.315	0.332	0.350	0.366	0.384	0.401	0.419	0.435	0.454	0.470	0.488	0.504	0.521	0.539	0.555	0.571	0.588	0.604	0.621	0.638	0.654	0.669	0.685	0.700	0.715	0.731	0.745	0.760	0.775	0.789	0.804	0.818	0.831	0.845	0.859	0.871	0.886	0.899	0.912	0.925	0.938	0.950	0.962	0.974	0.988	1.000	1.011	1.024	1.036	1.048	1.060	1.072	1.084	1.096	1.109	1.121	1.132	1.145	1.158	1.171	1.184	1.198	1.211	1.224	1.238	1.251	1.266	1.280	1.296	1.311	1.326	1.341	1.359	1.375	1.391	1.409	1.426	1.444	1.461	1.480	1.499	1.519	1.538	1.558	1.579	1.599	1.620	1.640	1.661	1.684	1.706	1.728	1.750	1.772	1.795	1.819	1.842	1.865	1.889	1.911	1.935	1.959	1.981	2.005	2.029	2.051	2.074	2.096	2.119	2.141	2.162	2.184	2.205	2.226	2.246	2.266	2.284	2.304	2.321	2.338	2.355	2.371	2.386	2.401	2.414	2.429	2.440	2.451	2.462	2.471	2.481	2.490	2.498	2.502	2.509	2.514	2.518	2.521	2.522	2.524	2.525	2.524	2.521	2.520	2.518	2.514	2.509	2.504	2.496	2.491	2.484	2.475	2.465	2.458	2.446	2.436	2.424	2.412	2.400	2.388	2.375	2.361	2.348	2.334	2.319	2.305	2.289	2.275	2.259	2.244	2.229	2.214	2.198	2.184	2.168	2.152	2.139	2.122	2.108	2.094	2.080	2.066	2.052	2.040	2.027	2.015	2.002	1.992	1.981	1.971	1.961	1.951	1.942	1.934	1.926	1.919	1.912	1.906	1.901	1.895	1.891	1.886	1.882	1.880	1.879	1.876	1.875	1.874	1.874	1.875	1.875	1.876	1.878	1.879	1.882	1.885	1.886	1.890	1.894	1.898	1.900	1.904	1.908	1.910	1.914	1.918	1.921	1.925	1.929	1.932	1.935	1.936	1.939	1.940	1.942	1.942	1.945	1.945	1.944	1.944	1.941	1.939	1.936	1.932	1.928	1.924	1.919	1.911	1.904	1.896	1.889	1.879	1.869	1.859	1.848	1.835	1.821	1.808	1.794	1.779	1.761	1.746	1.729	1.710	1.692	1.672	1.652	1.632	1.611	1.591	1.569	1.548	1.524	1.502	1.480	1.455	1.431	1.408	1.384	1.359	1.335	1.310	1.286	1.261	1.236	1.211	1.186	1.162	1.138	1.114	1.089	1.066	1.041	1.019	0.996	0.972	0.949	0.926	0.905	0.882	0.861	0.839	0.819	0.799	0.778	0.758	0.738	0.718	0.699	0.681	0.661	0.644	0.625	0.608	0.590	0.572	0.555	0.538	0.521	0.505	0.489	0.472	0.456	0.439	0.422	0.408	0.390	0.374	0.358	0.341	0.325	0.308	0.291	0.275	0.258	0.240	0.222	0.205	0.188	0.170	0.151	0.132	0.112	0.095	0.075	0.055	0.035	0.015	-0.006	-0.026	-0.048	-0.069	-0.090	-0.112	-0.134	-0.156	-0.179	-0.201	-0.224	-0.246	-0.270	-0.292	-0.316	-0.339	-0.361	-0.385	-0.408	-0.430	-0.454	-0.476	-0.499	-0.522	-0.544	-0.565	-0.588	-0.608	-0.630	-0.650	-0.670	-0.690	-0.709	-0.728	-0.746	-0.764	-0.781	-0.796	-0.814	-0.828	-0.842	-0.856	-0.870	-0.881	-0.894	-0.905	-0.915	-0.924	-0.932	-0.940	-0.948	-0.954	-0.960	-0.964	-0.968	-0.971	-0.974	-0.976	-0.978	-0.978	-0.978	-0.978	-0.976	-0.974	-0.972	-0.970	-0.966	-0.962	-0.959	-0.955	-0.950	-0.946	-0.941	-0.936	-0.931	-0.926	-0.920	-0.915	-0.910	-0.905	-0.900	-0.896	-0.892	-0.886	-0.884	-0.880	-0.876	-0.874	-0.872	-0.870	-0.869	-0.868	-0.868	-0.868	-0.869	-0.870	-0.871	-0.875	-0.878	-0.881	-0.885	-0.889	-0.895	-0.901	-0.908	-0.914	-0.922	-0.930	-0.938	-0.946	-0.955	-0.965	-0.974	-0.982	-0.994	-1.004	-1.012	-1.022	-1.034	-1.044	-1.052	-1.062	-1.071	-1.081	-1.090	-1.099	-1.106	-1.114	-1.120	-1.126	-1.134	-1.138	-1.141	-1.145	-1.148	-1.150	-1.150	-1.151	-1.150	-1.149	-1.145	-1.141	-1.138	-1.131	-1.126	-1.118	-1.109	-1.099	-1.089	-1.078	-1.065	-1.051	-1.036	-1.021	-1.005	-0.988	-0.969	-0.951	-0.932	-0.911	-0.890	-0.869	-0.846	-0.824	-0.800	-0.776	-0.752	-0.728	-0.702	-0.676	-0.651	-0.624	-0.599	-0.572	-0.544	-0.518	-0.491	-0.465	-0.438	-0.410	-0.384	-0.358	-0.330	-0.304	-0.276	-0.251	-0.225	-0.200	-0.174	-0.149	-0.122	-0.099	-0.075	-0.050	-0.026	-0.002	0.019	0.042	0.065	0.086	0.108	0.129	0.150	0.170	0.190	0.209	0.229	0.248	0.265	0.284	0.302	0.319	0.336	0.352	0.368	0.384	0.400	0.415	0.430	0.444	0.459	0.471	0.485	0.498	0.510	0.522	0.535	0.546	0.559	0.570	0.580	0.591	0.601	0.611	0.621	0.631	0.640	0.650	0.659	0.669	0.678	0.686	0.696	0.706	0.715	0.724	0.732	0.741	0.750	0.760	0.770	0.780	0.789	0.799	0.808	0.818	0.829	0.839	0.851	0.861	0.874	0.885	0.898	0.910	0.922	0.936	0.950	0.965	0.979	0.994	1.009	1.024	1.040	1.058	1.074	1.091	1.109	1.126	1.145	1.164	1.181	1.200	1.220	1.239	1.259	1.279	1.299	1.319	1.339	1.360	1.379	1.399	1.420	1.439	1.458	1.478	1.496	1.515	1.534	1.551	1.570	1.586	1.602	1.619	1.635	1.650	1.664	1.678	1.690	1.702	1.715	1.725	1.735	1.745	1.752	1.761	1.769	1.774	1.780	1.785	1.789	1.791	1.794	1.795	1.796	1.796	1.798	1.796	1.794	1.791	1.789	1.785	1.781	1.778	1.772	1.768	1.762	1.756	1.750	1.744	1.739	1.732	1.725	1.719	1.712	1.706	1.700	1.694	1.688	1.682	1.676	1.671	1.668	1.662	1.659	1.655	1.651	1.649	1.646	1.645	1.644	1.644	1.644	1.644	1.646	1.646	1.649	1.651	1.656	1.660	1.665	1.669	1.675	1.681	1.688	1.695	1.702	1.710	1.719	1.726	1.736	1.744	1.754	1.762	1.772	1.781	1.791	1.801	1.811	1.820	1.830	1.839	1.849	1.858	1.865	1.874	1.882	1.889	1.896	1.902	1.909	1.915	1.920	1.925	1.928	1.931	1.932	1.936	1.936	1.938	1.938	1.936	1.935	1.932	1.930	1.926	1.921	1.918	1.911	1.905	1.899	1.892	1.884	1.876	1.866	1.858	1.848	1.839	1.828	1.818	1.806	1.796	1.785	1.774	1.762	1.751	1.740	1.729	1.719	1.709	1.698	1.688	1.679	1.669	1.660	1.652	1.644	1.636	1.630	1.624	1.619	1.614	1.609	1.605	1.602	1.602	1.600	1.599	1.600	1.601	1.604	1.606	1.609	1.614	1.620	1.625	1.631	1.639	1.646	1.655	1.664	1.675	1.685	1.696	1.708	1.720	1.731	1.744	1.758	1.771	1.785	1.799	1.812	1.828	1.841	1.856	1.870	1.884	1.898	1.911	1.926	1.939	1.952	1.965	1.978	1.990	2.001	2.011	2.022	2.033	2.040	2.049	2.056	2.064	2.069	2.074	2.078	2.082	2.084	2.085	2.085	2.085	2.082	2.079	2.076	2.070	2.065	2.058	2.049	2.040	2.027	2.016	2.004	1.989	1.975	1.959	1.940	1.922	1.901	1.881	1.860	1.839	1.814	1.790	1.764	1.738	1.711	1.684	1.656	1.626	1.596	1.566	1.536	1.504	1.472	1.440	1.408	1.376	1.344	1.310	1.279	1.246	1.212	1.180	1.149	1.116	1.085	1.054	1.022	0.992	0.962	0.934	0.905	0.878	0.850	0.824	0.798	0.774	0.749	0.726	0.705	0.684	0.662	0.644	0.624	0.606	0.591	0.575	0.560	0.546	0.532	0.521	0.510	0.500	0.490	0.481	0.474	0.468	0.459	0.454	0.449	0.444	0.439	0.436	0.431	0.429	0.426	0.424	0.421	0.420	0.418	0.416	0.415	0.412	0.411	0.410	0.408	0.406	0.404	0.402	0.400	0.396	0.394	0.390	0.386	0.382	0.378	0.372	0.368	0.362	0.358	0.351	0.344	0.338	0.330	0.321	0.314	0.305	0.296	0.289	0.279	0.269	0.259	0.250	0.239	0.230	0.219	0.209	0.198	0.188	0.176	0.166	0.156	0.145	0.135	0.125	0.115	0.105	0.096	0.086	0.078	0.070	0.061	0.054	0.046	0.040	0.035	0.029	0.024	0.019	0.015	0.011	0.009	0.008	0.005	0.004	0.004	0.005	0.005	0.008	0.010	0.014	0.018	0.022	0.028	0.034	0.041	0.048	0.056	0.064	0.072	0.082	0.094	0.102	0.115	0.126	0.139	0.151	0.164	0.176	0.190	0.205	0.219	0.232	0.246	0.261	0.275	0.290	0.304	0.319	0.332	0.348	0.361	0.374	0.389	0.401	0.412	0.425	0.436	0.446	0.458	0.468	0.476	0.484	0.492	0.499	0.504	0.510	0.515	0.518	0.520	0.521	0.521	0.521	0.520	0.516	0.512	0.509	0.502	0.496	0.489	0.480	0.470	0.459	0.448	0.436	0.422	0.408	0.392	0.376	0.361	0.342	0.325	0.308	0.289	0.269	0.249	0.229	0.206	0.186	0.164	0.142	0.121	0.099	0.078	0.055	0.035	0.014	-0.008	-0.029	-0.049	-0.069	-0.088	-0.108	-0.126	-0.142	-0.160	-0.176	-0.192	-0.208	-0.221	-0.235	-0.248	-0.259	-0.270	-0.280	-0.289	-0.296	-0.304	-0.310	-0.316	-0.320	-0.322	-0.326	-0.328	-0.328	-0.329	-0.328	-0.325	-0.324	-0.321	-0.316	-0.312	-0.308	-0.301	-0.296	-0.289	-0.281	-0.274	-0.266	-0.259	-0.250	-0.241	-0.231	-0.222	-0.212	-0.204	-0.194	-0.184	-0.174	-0.165	-0.155	-0.146	-0.136	-0.128	-0.118	-0.109	-0.100	-0.091	-0.082	-0.074	-0.068	-0.059	-0.052	-0.045	-0.038	-0.031	-0.024	-0.018	-0.011	-0.005	0.000	0.006	0.011	0.018	0.022	0.028	0.032	0.038	0.044	0.048	0.054	0.058	0.064	0.069	0.074	0.080	0.086	0.091	0.098	0.104	0.111	0.118	0.125	0.132	0.140	0.149	0.158	0.165	0.175	0.185	0.195	0.205	0.216	0.228	0.240	0.251	0.265	0.278	0.290	0.304	0.319	0.334	0.349	0.364	0.380	0.396	0.412	0.430	0.446	0.465	0.482	0.501	0.519	0.539	0.558	0.576	0.596	0.615	0.636	0.655	0.676	0.695	0.716	0.735	0.755	0.776	0.795	0.815	0.835	0.855	0.874	0.892	0.911	0.930	0.948	0.965	0.984	1.001	1.018	1.034	1.050	1.065	1.080	1.094	1.108	1.121	1.135	1.146	1.158	1.169	1.179	1.188	1.196	1.205	1.212	1.219	1.226	1.232	1.236	1.241	1.244	1.248	1.250	1.252	1.254	1.254	1.255	1.255	1.254	1.252	1.251	1.249	1.248	1.245	1.241	1.239	1.236	1.232	1.229	1.225	1.220	1.218	1.212	1.210	1.205	1.202	1.199	1.195	1.192	1.190	1.188	1.185	1.182	1.181	1.180	1.179	1.179	1.179	1.179	1.181	1.181	1.184	1.186	1.189	1.192	1.198	1.200	1.206	1.211	1.218	1.224	1.231	1.239	1.246	1.255	1.264	1.272	1.284	1.292	1.304	1.314	1.326	1.336	1.349	1.360	1.372	1.385	1.398	1.410	1.424	1.436	1.449	1.462	1.475	1.489	1.501	1.514	1.528	1.539	1.552	1.564	1.576	1.589	1.600	1.612	1.622	1.634	1.644	1.654	1.664	1.672	1.682	1.690	1.699	1.705	1.712	1.719	1.725	1.730	1.734	1.738	1.742	1.744	1.746	1.749	1.750	1.750	1.749	1.749	1.748	1.745	1.742	1.739	1.735	1.730	1.725	1.719	1.712	1.705	1.698	1.689	1.681	1.671	1.661	1.651	1.641	1.630	1.618	1.606	1.594	1.581	1.568	1.555	1.541	1.528	1.515	1.501	1.488	1.472	1.459	1.445	1.430	1.416	1.402	1.389	1.376	1.364	1.350	1.338	1.325	1.314	1.301	1.290	1.280	1.269	1.259	1.249	1.241	1.232	1.225	1.218	1.210	1.204	1.199	1.194	1.189	1.185	1.181	1.179	1.176	1.175	1.174	1.172	1.171	1.171	1.172	1.172	1.175	1.176	1.178	1.181	1.182	1.185	1.188	1.191	1.194	1.198	1.201	1.204	1.206	1.210	1.214	1.215	1.219	1.220	1.222	1.224	1.225	1.225	1.225	1.225	1.224	1.221	1.220	1.218	1.214	1.210	1.205	1.200	1.192	1.186	1.179	1.170	1.160	1.150	1.139	1.128	1.115	1.102	1.088	1.072	1.058	1.040	1.024	1.006	0.988	0.969	0.949	0.929	0.908	0.886	0.865	0.842	0.821	0.798	0.774	0.751	0.728	0.704	0.680	0.656	0.632	0.609	0.585	0.561	0.538	0.515	0.491	0.470	0.448	0.426	0.405	0.384	0.364	0.344	0.325	0.308	0.289	0.271	0.255	0.240	0.224	0.210	0.198	0.185	0.172	0.161	0.151	0.141	0.132	0.124	0.118	0.111	0.105	0.101	0.096	0.092	0.091	0.088	0.086	0.086	0.085	0.086	0.086	0.088	0.089	0.091	0.091	0.095	0.098	0.101	0.105	0.109	0.111	0.114	0.119	0.122	0.126	0.129	0.132	0.135	0.139	0.141	0.144	0.145	0.148	0.149	0.149	0.150	0.150	0.149	0.149	0.146	0.145	0.141	0.139	0.135	0.131	0.125	0.119	0.112	0.106	0.098	0.089	0.080	0.071	0.061	0.050	0.039	0.026	0.012	0.000	-0.014	-0.028	-0.042	-0.058	-0.074	-0.091	-0.106	-0.124	-0.140	-0.158	-0.175	-0.194	-0.211	-0.229	-0.249	-0.266	-0.284	-0.302	-0.321	-0.339	-0.358	-0.374	-0.391	-0.410	-0.426	-0.441	-0.459	-0.474	-0.489	-0.504	-0.519	-0.531	-0.545	-0.558	-0.569	-0.580	-0.590	-0.600	-0.609	-0.618	-0.625	-0.631	-0.636	-0.642	-0.646	-0.650	-0.654	-0.654	-0.655	-0.656	-0.656	-0.655	-0.651	-0.650	-0.646	-0.641	-0.636	-0.631	-0.625	-0.619	-0.611	-0.602	-0.594	-0.584	-0.575	-0.564	-0.554	-0.542	-0.530	-0.519	-0.507	-0.494	-0.481	-0.468	-0.454	-0.440	-0.428	-0.412	-0.399	-0.385	-0.370	-0.356	-0.341	-0.328	-0.312	-0.299	-0.285	-0.270	-0.256	-0.242	-0.229	-0.215	-0.202	-0.189	-0.176	-0.162	-0.150	-0.138	-0.126	-0.114	-0.101	-0.091	-0.079	-0.069	-0.058	-0.048	-0.038	-0.026	-0.018	-0.008	0.001	0.010	0.020	0.028	0.038	0.045	0.054	0.062	0.070	0.078	0.086	0.092	0.101	0.109	0.116	0.124	0.131	0.138	0.146	0.154	0.161	0.169	0.175	0.184	0.191	0.199	0.208	0.215	0.224	0.232	0.240	0.249	0.258	0.266	0.276	0.285	0.295	0.302	0.312	0.322	0.331	0.342	0.352	0.361	0.372	0.381	0.391	0.401	0.411	0.421	0.431	0.441	0.451	0.460	0.469	0.479	0.488	0.496	0.505	0.514	0.522	0.530	0.536	0.544	0.550	0.556	0.561	0.566	0.571	0.575	0.579	0.581	0.584	0.586	0.586	0.586	0.586	0.585	0.584	0.581	0.578	0.574	0.569	0.564	0.558	0.551	0.544	0.535	0.526	0.516	0.506	0.495	0.484	0.470	0.456	0.442	0.429	0.415	0.399	0.384	0.368	0.350	0.332	0.315	0.296	0.279	0.260	0.241	0.222	0.202	0.184	0.164	0.145	0.126	0.106	0.088	0.068	0.049	0.030	0.011	-0.006	-0.025	-0.041	-0.059	-0.076	-0.091	-0.108	-0.122	-0.136	-0.150	-0.162	-0.176	-0.189	-0.199	-0.209	-0.219	-0.228	-0.235	-0.241	-0.249	-0.254	-0.258	-0.262	-0.265	-0.266	-0.268	-0.268	-0.268	-0.266	-0.264	-0.260	-0.256	-0.251	-0.246	-0.240	-0.234	-0.226	-0.218	-0.209	-0.199	-0.189	-0.178	-0.166	-0.155	-0.142	-0.130	-0.118	-0.104	-0.089	-0.076	-0.062	-0.048	-0.032	-0.018	-0.002	0.012	0.028	0.042	0.058	0.072	0.088	0.101	0.116	0.131	0.146	0.160	0.174	0.186	0.199	0.212	0.225	0.236	0.248	0.259	0.270	0.281	0.290	0.299	0.309	0.318	0.325	0.332	0.340	0.346	0.352	0.358	0.362	0.368	0.371	0.375	0.379	0.381	0.382	0.386	0.388	0.389	0.389	0.390	0.390	0.390	0.390	0.390	0.388	0.388	0.386	0.385	0.384	0.382	0.380	0.379	0.378	0.376	0.374	0.374	0.371	0.370	0.370	0.369	0.369	0.368	0.369	0.368	0.369	0.370	0.371	0.372	0.375	0.378	0.380	0.384	0.388	0.392	0.396	0.401	0.408	0.414	0.421	0.428	0.435	0.444	0.451	0.461	0.470	0.481	0.491	0.501	0.512	0.524	0.535	0.548	0.560	0.571	0.584	0.596	0.610	0.622	0.635	0.648	0.661	0.675	0.688	0.699	0.711	0.724	0.735	0.748	0.758	0.768	0.778	0.788	0.796	0.805	0.814	0.821	0.829	0.835	0.840	0.846	0.849	0.854	0.856	0.859	0.861	0.862	0.861	0.860	0.860	0.858	0.855	0.852	0.849	0.844	0.840	0.835	0.829	0.822	0.815	0.808	0.801	0.794	0.785	0.776	0.769	0.759	0.751	0.744	0.734	0.726	0.718	0.709	0.701	0.694	0.686	0.680	0.672	0.666	0.660	0.656	0.650	0.646	0.642	0.641	0.639	0.638	0.638	0.638	0.639	0.640	0.644	0.646	0.650	0.656	0.661	0.669	0.675	0.682	0.691	0.701	0.711	0.721	0.734	0.745	0.758	0.770	0.784	0.798	0.812	0.826	0.841	0.856	0.872	0.886	0.902	0.918	0.934	0.949	0.965	0.979	0.994	1.009	1.022	1.038	1.050	1.064	1.075	1.088	1.098	1.109	1.119	1.128	1.135	1.142	1.149	1.155	1.160	1.164	1.166	1.169	1.170	1.170	1.168	1.166	1.164	1.159	1.154	1.148	1.140	1.132	1.124	1.114	1.102	1.091	1.079	1.064	1.050	1.035	1.019	1.002	0.985	0.968	0.949	0.929	0.909	0.889	0.868	0.846	0.825	0.802	0.780	0.758	0.735	0.711	0.689	0.666	0.642	0.620	0.596	0.574	0.550	0.528	0.505	0.482	0.460	0.439	0.418	0.396	0.376	0.356	0.338	0.318	0.299	0.280	0.264	0.246	0.229	0.214	0.198	0.184	0.170	0.156	0.142	0.130	0.119	0.108	0.098	0.086	0.078	0.068	0.059	0.051	0.042	0.036	0.029	0.024	0.016	0.011	0.005	0.000	-0.005	-0.009	-0.015	-0.020	-0.024	-0.029	-0.032	-0.036	-0.041	-0.046	-0.050	-0.055	-0.059	-0.062	-0.068	-0.072	-0.078	-0.084	-0.088	-0.094	-0.100	-0.105	-0.111	-0.118	-0.124	-0.130	-0.138	-0.144	-0.151	-0.160	-0.166	-0.174	-0.182	-0.189	-0.198	-0.206	-0.212	-0.221	-0.230	-0.238	-0.246	-0.254	-0.261	-0.269	-0.276	-0.284	-0.291	-0.299	-0.305	-0.312	-0.318	-0.324	-0.329	-0.335	-0.340	-0.342	-0.348	-0.351	-0.354	-0.356	-0.358	-0.360	-0.361	-0.362	-0.361	-0.361	-0.360	-0.359	-0.358	-0.354	-0.350	-0.346	-0.341	-0.336	-0.331	-0.324	-0.318	-0.309	-0.302	-0.292	-0.284	-0.275	-0.264	-0.254	-0.242	-0.230	-0.219	-0.206	-0.192	-0.179	-0.166	-0.151	-0.138	-0.121	-0.108	-0.092	-0.076	-0.060	-0.044	-0.030	-0.014	0.002	0.019	0.035	0.051	0.068	0.084	0.100	0.114	0.130	0.145	0.160	0.174	0.188	0.201	0.212	0.226	0.238	0.249	0.259	0.269	0.278	0.286	0.294	0.301	0.309	0.312	0.319	0.322	0.326	0.328	0.329	0.330	0.331	0.330	0.329	0.326	0.322	0.319	0.315	0.310	0.304	0.298	0.290	0.284	0.275	0.266	0.259	0.249	0.239	0.229	0.219	0.209	0.199	0.188	0.176	0.166	0.155	0.145	0.134	0.125	0.114	0.104	0.095	0.085	0.078	0.069	0.061	0.054	0.045	0.039	0.034	0.029	0.024	0.020	0.018	0.014	0.011	0.009	0.009	0.009	0.009	0.010	0.011	0.012	0.015	0.019	0.022	0.028	0.031	0.036	0.041	0.049	0.055	0.061	0.069	0.076	0.082	0.091	0.099	0.106	0.114	0.122	0.131	0.140	0.146	0.155	0.162	0.170	0.178	0.185	0.191	0.198	0.204	0.210	0.215	0.220	0.225	0.230	0.232	0.236	0.239	0.240	0.242	0.242	0.244	0.242	0.242	0.241	0.240	0.238	0.234	0.230	0.225	0.221	0.215	0.209	0.202	0.195	0.189	0.181	0.172	0.164	0.155	0.145	0.135	0.125	0.115	0.104	0.094	0.082	0.071	0.060	0.050	0.038	0.026	0.015	0.004	-0.006	-0.018	-0.029	-0.038	-0.048	-0.058	-0.068	-0.075	-0.084	-0.092	-0.099	-0.106	-0.112	-0.119	-0.124	-0.128	-0.131	-0.135	-0.138	-0.140	-0.140	-0.141	-0.140	-0.139	-0.136	-0.132	-0.129	-0.125	-0.119	-0.112	-0.106	-0.099	-0.091	-0.081	-0.071	-0.060	-0.050	-0.036	-0.025	-0.011	0.002	0.016	0.031	0.046	0.064	0.080	0.096	0.112	0.130	0.149	0.166	0.184	0.202	0.220	0.240	0.258	0.276	0.295	0.312	0.331	0.349	0.368	0.384	0.401	0.419	0.435	0.451	0.468	0.482	0.498	0.511	0.526	0.540	0.552	0.565	0.576	0.588	0.599	0.609	0.619	0.626	0.636	0.644	0.650	0.656	0.662	0.668	0.672	0.676	0.680	0.682	0.685	0.688	0.690	0.690	0.691	0.691	0.691	0.691	0.690	0.689	0.688	0.686	0.684	0.681	0.679	0.676	0.672	0.670	0.668	0.664	0.660	0.658	0.654	0.649	0.645	0.640	0.638	0.634	0.630	0.625	0.621	0.618	0.612	0.609	0.604	0.601	0.598	0.594	0.589	0.585	0.581	0.578	0.574	0.570	0.566	0.561	0.558	0.552	0.550	0.545	0.542	0.538	0.534	0.530	0.526	0.521	0.518	0.512	0.509	0.505	0.500	0.495	0.491	0.486	0.484	0.479	0.475	0.470	0.465	0.461	0.456	0.452	0.448	0.442	0.439	0.434	0.429	0.424	0.419	0.414	0.409	0.404	0.398	0.392	0.388	0.381	0.376	0.370	0.364	0.358	0.352	0.346	0.340	0.334	0.326	0.319	0.312	0.306	0.298	0.290	0.282	0.274	0.266	0.259	0.249	0.240	0.231	0.222	0.214	0.204	0.194	0.185	0.175	0.165	0.155	0.144	0.135	0.124	0.114	0.104	0.094	0.081	0.071	0.061	0.050	0.040	0.030	0.020	0.010	0.000	-0.010	-0.020	-0.029	-0.039	-0.048	-0.056	-0.065	-0.074	-0.082	-0.090	-0.098	-0.104	-0.112	-0.119	-0.125	-0.131	-0.138	-0.144	-0.149	-0.154	-0.158	-0.162	-0.166	-0.171	-0.175	-0.179	-0.181	-0.186	-0.189	-0.190	-0.194	-0.196	-0.199	-0.201	-0.204	-0.206	-0.209	-0.211	-0.212	-0.215	-0.218	-0.220	-0.222	-0.225	-0.228	-0.230	-0.232	-0.236	-0.240	-0.242	-0.246	-0.250	-0.255	-0.259	-0.262	-0.268	-0.271	-0.276	-0.282	-0.288	-0.294	-0.300	-0.306	-0.312	-0.320	-0.326	-0.334	-0.341	-0.349	-0.355	-0.364	-0.371	-0.380	-0.389	-0.396	-0.405	-0.412	-0.421	-0.430	-0.439	-0.448	-0.458	-0.466	-0.475	-0.484	-0.492	-0.500	-0.509	-0.518	-0.526	-0.535	-0.544	-0.552	-0.559	-0.568	-0.576	-0.584	-0.591	-0.599	-0.606	-0.614	-0.621	-0.629	-0.635	-0.641	-0.649	-0.655	-0.661	-0.669	-0.674	-0.681	-0.688	-0.692	-0.699	-0.704	-0.709	-0.715	-0.719	-0.725	-0.729	-0.734	-0.739	-0.742	-0.748	-0.752	-0.758	-0.760	-0.765	-0.769	-0.774	-0.778	-0.781	-0.785	-0.789	-0.792	-0.796	-0.800	-0.804	-0.808	-0.811	-0.814	-0.819	-0.821	-0.825	-0.829	-0.831	-0.836	-0.839	-0.842	-0.848	-0.850	-0.854	-0.859	-0.861	-0.866	-0.870	-0.875	-0.879	-0.882	-0.888	-0.892	-0.898	-0.902	-0.908	-0.914	-0.919	-0.925	-0.930	-0.936	-0.942	-0.949	-0.955	-0.961	-0.968	-0.974	-0.981	-0.988	-0.995	-1.002	-1.010	-1.018	-1.024	-1.031	-1.039	-1.048	-1.055	-1.061	-1.069	-1.076	-1.082	-1.090	-1.096	-1.102	-1.109	-1.115	-1.121	-1.128	-1.131	-1.136	-1.141	-1.144	-1.148	-1.150	-1.152	-1.155	-1.156	-1.156	-1.156	-1.155	-1.155	-1.152	-1.149	-1.146	-1.142	-1.138	-1.132	-1.125	-1.119	-1.111	-1.102	-1.092	-1.082	-1.072	-1.061	-1.049	-1.036	-1.024	-1.009	-0.994	-0.979	-0.962	-0.948	-0.930	-0.912	-0.895	-0.878	-0.859	-0.840	-0.820	-0.801	-0.781	-0.762	-0.742	-0.724	-0.702	-0.682	-0.664	-0.644	-0.624	-0.604	-0.585	-0.566	-0.546	-0.529	-0.510	-0.494	-0.475	-0.460	-0.442	-0.426	-0.411	-0.396	-0.382	-0.370	-0.358	-0.345	-0.332	-0.322	-0.311	-0.302	-0.292	-0.285	-0.278	-0.270	-0.265	-0.259	-0.255	-0.251	-0.246	-0.244	-0.242	-0.241	-0.240	-0.240	-0.241	-0.241	-0.242	-0.244	-0.248	-0.249	-0.252	-0.256	-0.260	-0.265	-0.269	-0.274	-0.279	-0.284	-0.289	-0.295	-0.300	-0.305	-0.311	-0.318	-0.322	-0.328	-0.334	-0.339	-0.344	-0.348	-0.352	-0.358	-0.361	-0.365	-0.368	-0.371	-0.375	-0.376	-0.379	-0.380	-0.382	-0.384	-0.385	-0.385	-0.385	-0.384	-0.385	-0.384	-0.381	-0.380	-0.378	-0.375	-0.374	-0.370	-0.368	-0.364	-0.361	-0.356	-0.352	-0.349	-0.345	-0.340	-0.336	-0.332	-0.329	-0.325	-0.321	-0.318	-0.314	-0.310	-0.308	-0.304	-0.301	-0.299	-0.298	-0.295	-0.294	-0.292	-0.292	-0.292	-0.291	-0.294	-0.295	-0.295	-0.298	-0.301	-0.304	-0.308	-0.311	-0.318	-0.322	-0.328	-0.334	-0.342	-0.349	-0.356	-0.366	-0.374	-0.384	-0.392	-0.402	-0.414	-0.425	-0.436	-0.448	-0.460	-0.471	-0.484	-0.496	-0.510	-0.522	-0.536	-0.550	-0.564	-0.578	-0.590	-0.604	-0.618	-0.631	-0.644	-0.658	-0.672	-0.685	-0.699	-0.711	-0.724	-0.738	-0.749	-0.762	-0.774	-0.785	-0.798	-0.809	-0.819	-0.831	-0.841	-0.851	-0.861	-0.871	-0.881	-0.889	-0.899	-0.906	-0.915	-0.922	-0.930	-0.936	-0.945	-0.950	-0.958	-0.962	-0.969	-0.974	-0.979	-0.982	-0.988	-0.991	-0.994	-0.998	-1.001	-1.002	-1.006	-1.008	-1.009	-1.010	-1.011	-1.011	-1.012	-1.012	-1.014	-1.012	-1.011	-1.012	-1.011	-1.010	-1.009	-1.008	-1.005	-1.004	-1.001	-1.000	-0.998	-0.996	-0.995	-0.991	-0.991	-0.989	-0.986	-0.985	-0.985	-0.982	-0.982	-0.981	-0.981	-0.981	-0.982	-0.982	-0.984	-0.985	-0.989	-0.991	-0.994	-0.998	-1.002	-1.008	-1.014	-1.019	-1.026	-1.034	-1.041	-1.050	-1.060	-1.070	-1.081	-1.094	-1.105	-1.118	-1.131	-1.145	-1.160	-1.175	-1.191	-1.208	-1.224	-1.241	-1.259	-1.276	-1.294	-1.312	-1.331	-1.350	-1.369	-1.388	-1.406	-1.425	-1.444	-1.464	-1.481	-1.500	-1.518	-1.535	-1.552	-1.570	-1.586	-1.601	-1.616	-1.631	-1.646	-1.660	-1.672	-1.685	-1.696	-1.708	-1.718	-1.726	-1.735	-1.742	-1.749	-1.755	-1.760	-1.765	-1.769	-1.772	-1.775	-1.775	-1.776	-1.776	-1.778	-1.776	-1.775	-1.772	-1.770	-1.766	-1.764	-1.760	-1.758	-1.752	-1.748	-1.742	-1.738	-1.732	-1.726	-1.722	-1.716	-1.711	-1.705	-1.701	-1.695	-1.691	-1.685	-1.681	-1.675	-1.671	-1.668	-1.664	-1.659	-1.656	-1.652	-1.650	-1.646	-1.644	-1.640	-1.639	-1.636	-1.635	-1.632	-1.631	-1.630	-1.628	-1.628	-1.625	-1.624	-1.622	-1.621	-1.620	-1.618	-1.616	-1.615	-1.612	-1.610	-1.609	-1.606	-1.604	-1.600	-1.596	-1.592	-1.589	-1.584	-1.579	-1.574	-1.568	-1.561	-1.554	-1.546	-1.538	-1.530	-1.521	-1.511	-1.501	-1.490	-1.479	-1.466	-1.454	-1.440	-1.426	-1.411	-1.396	-1.380	-1.364	-1.346	-1.329	-1.311	-1.292	-1.272	-1.252	-1.232	-1.211	-1.189	-1.168	-1.145	-1.121	-1.099	-1.074	-1.050	-1.025	-1.000	-0.975	-0.949	-0.922	-0.896	-0.870	-0.844	-0.816	-0.789	-0.761	-0.734	-0.706	-0.680	-0.651	-0.625	-0.596	-0.569	-0.541	-0.514	-0.486	-0.460	-0.432	-0.405	-0.379	-0.352	-0.328	-0.301	-0.276	-0.251	-0.226	-0.202	-0.179	-0.155	-0.132	-0.109	-0.088	-0.066	-0.045	-0.024	-0.004	0.018	0.035	0.054	0.074	0.091	0.109	0.124	0.140	0.156	0.171	0.188	0.201	0.215	0.228	0.242	0.255	0.268	0.279	0.291	0.302	0.314	0.324	0.335	0.345	0.355	0.365	0.376	0.386	0.395	0.406	0.415	0.425	0.436	0.446	0.456	0.466	0.476	0.486	0.498	0.507	0.519	0.530	0.541	0.552	0.565	0.576	0.589	0.601	0.615	0.628	0.641	0.655	0.670	0.684	0.699	0.715	0.729	0.744	0.761	0.776	0.792	0.808	0.824	0.841	0.859	0.875	0.890	0.908	0.925	0.941	0.959	0.975	0.991	1.008	1.024	1.040	1.056	1.071	1.088	1.102	1.118	1.131	1.146	1.160	1.174	1.188	1.199	1.211	1.222	1.235	1.245	1.256	1.265	1.275	1.282	1.291	1.299	1.305	1.311	1.318	1.324	1.329	1.332	1.336	1.339	1.342	1.345	1.346	1.348	1.348	1.348	1.348	1.346	1.346	1.345	1.344	1.341	1.339	1.335	1.332	1.330	1.328	1.324	1.319	1.315	1.311	1.308	1.304	1.300	1.295	1.291	1.288	1.284	1.280	1.276	1.272	1.270	1.266	1.264	1.262	1.260	1.258	1.256	1.255	1.254	1.254	1.255	1.254	1.256	1.258	1.259	1.261	1.264	1.268	1.270	1.275	1.280	1.285	1.291	1.298	1.305	1.312	1.320	1.329	1.339	1.348	1.359	1.368	1.379	1.390	1.402	1.415	1.428	1.440	1.454	1.469	1.481	1.496	1.510	1.525	1.539	1.554	1.569	1.584	1.600	1.615	1.630	1.645	1.659	1.674	1.689	1.702	1.718	1.730	1.742	1.755	1.768	1.780	1.792	1.802	1.814	1.822	1.832	1.840	1.848	1.855	1.861	1.868	1.872	1.876	1.881	1.884	1.886	1.888	1.888	1.888	1.888	1.885	1.884	1.880	1.878	1.872	1.868	1.862	1.856	1.851	1.845	1.836	1.830	1.821	1.814	1.805	1.796	1.788	1.778	1.769	1.759	1.750	1.740	1.731	1.721	1.712	1.704	1.695	1.686	1.678	1.669	1.661	1.654	1.645	1.639	1.632	1.626	1.620	1.615	1.609	1.605	1.600	1.596	1.592	1.591	1.588	1.586	1.585	1.584	1.582	1.581	1.581	1.581	1.582	1.582	1.584	1.585	1.586	1.589	1.590	1.592	1.594	1.596	1.599	1.601	1.604	1.606	1.608	1.610	1.611	1.614	1.614	1.615	1.618	1.618	1.619	1.619	1.619	1.618	1.618	1.616	1.614	1.612	1.610	1.608	1.602	1.600	1.595	1.589	1.584	1.579	1.571	1.564	1.556	1.549	1.539	1.531	1.521	1.510	1.500	1.489	1.476	1.465	1.451	1.438	1.424	1.410	1.396	1.381	1.366	1.351	1.336	1.320	1.304	1.288	1.271	1.255	1.239	1.222	1.205	1.189	1.172	1.156	1.140	1.124	1.109	1.092	1.078	1.064	1.050	1.035	1.022	1.010	0.998	0.985	0.975	0.964	0.955	0.946	0.938	0.931	0.925	0.919	0.914	0.909	0.905	0.902	0.902	0.901	0.901	0.904	0.905	0.909	0.912	0.916	0.922	0.929	0.938	0.945	0.954	0.964	0.974	0.985	0.996	1.009	1.022	1.035	1.049	1.064	1.078	1.094	1.109	1.124	1.140	1.156	1.172	1.189	1.206	1.222	1.239	1.255	1.271	1.288	1.302	1.318	1.334	1.349	1.362	1.378	1.390	1.404	1.415	1.426	1.439	1.449	1.459	1.468	1.476	1.484	1.491	1.498	1.502	1.509	1.511	1.516	1.519	1.520	1.522	1.522	1.521	1.521	1.520	1.518	1.515	1.511	1.508	1.504	1.499	1.494	1.486	1.481	1.474	1.466	1.459	1.451	1.442	1.435	1.426	1.418	1.410	1.400	1.391	1.384	1.375	1.366	1.358	1.350	1.341	1.334	1.326	1.320	1.312	1.306	1.301	1.295	1.290	1.285	1.281	1.278	1.274	1.271	1.269	1.266	1.265	1.264	1.265	1.265	1.265	1.268	1.269	1.271	1.274	1.278	1.280	1.284	1.289	1.292	1.298	1.302	1.309	1.314	1.320	1.326	1.332	1.339	1.344	1.351	1.358	1.362	1.369	1.376	1.381	1.388	1.394	1.400	1.404	1.409	1.414	1.418	1.422	1.426	1.429	1.431	1.434	1.435	1.438	1.438	1.438	1.438	1.438	1.435	1.434	1.431	1.428	1.425	1.421	1.416	1.410	1.406	1.400	1.394	1.386	1.378	1.370	1.361	1.354	1.344	1.334	1.324	1.312	1.302	1.291	1.280	1.269	1.258	1.245	1.234	1.221	1.209	1.196	1.184	1.171	1.160	1.148	1.136	1.124	1.111	1.100	1.089	1.078	1.066	1.056	1.046	1.036	1.026	1.018	1.010	1.002	0.995	0.989	0.982	0.976	0.971	0.968	0.964	0.960	0.956	0.955	0.954	0.954	0.954	0.954	0.956	0.959	0.961	0.965	0.969	0.974	0.980	0.986	0.994	1.001	1.009	1.018	1.026	1.035	1.045	1.058	1.068	1.079	1.091	1.102	1.115	1.126	1.140	1.151	1.165	1.179	1.191	1.204	1.218	1.230	1.244	1.255	1.268	1.279	1.291	1.302	1.314	1.325	1.335	1.345	1.354	1.362	1.371	1.379	1.386	1.394	1.399	1.405	1.410	1.415	1.419	1.421	1.424	1.425	1.426	1.428	1.428	1.426	1.425	1.424	1.421	1.418	1.415	1.411	1.406	1.402	1.398	1.392	1.388	1.380	1.375	1.368	1.361	1.354	1.346	1.340	1.332	1.325	1.318	1.311	1.302	1.296	1.289	1.282	1.275	1.269	1.262	1.256	1.251	1.245	1.240	1.234	1.230	1.225	1.221	1.216	1.212	1.209	1.206	1.202	1.201	1.199	1.196	1.194	1.192	1.191	1.190	1.190	1.189	1.188	1.186	1.186	1.186	1.186	1.185	1.185	1.185	1.185	1.184	1.182	1.182	1.180	1.180	1.178	1.175	1.174	1.171	1.168	1.165	1.161	1.158	1.152	1.148	1.141	1.134	1.128	1.120	1.112	1.104	1.094	1.085	1.074	1.062	1.050	1.038	1.025	1.010	0.995	0.981	0.964	0.948	0.931	0.912	0.894	0.875	0.855	0.835	0.814	0.794	0.771	0.749	0.725	0.702	0.679	0.655	0.630	0.605	0.580	0.555	0.530	0.505	0.479	0.452	0.426	0.401	0.375	0.350	0.325	0.299	0.274	0.248	0.224	0.199	0.176	0.151	0.129	0.105	0.084	0.062	0.041	0.020	0.000	-0.019	-0.038	-0.056	-0.072	-0.088	-0.104	-0.119	-0.132	-0.145	-0.159	-0.169	-0.180	-0.190	-0.199	-0.206	-0.214	-0.219	-0.225	-0.230	-0.234	-0.236	-0.238	-0.239	-0.239	-0.239	-0.236	-0.235	-0.232	-0.229	-0.225	-0.220	-0.215	-0.210	-0.204	-0.198	-0.190	-0.182	-0.175	-0.168	-0.159	-0.150	-0.141	-0.132	-0.122	-0.114	-0.104	-0.095	-0.086	-0.078	-0.070	-0.060	-0.052	-0.045	-0.038	-0.030	-0.024	-0.018	-0.011	-0.006	-0.001	0.002	0.006	0.009	0.010	0.012	0.012	0.014	0.012	0.011	0.010	0.006	0.004	0.000	-0.005	-0.010	-0.016	-0.022	-0.029	-0.038	-0.046	-0.055	-0.065	-0.074	-0.085	-0.095	-0.105	-0.118	-0.129	-0.140	-0.154	-0.165	-0.176	-0.190	-0.202	-0.214	-0.226	-0.238	-0.250	-0.262	-0.272	-0.284	-0.295	-0.305	-0.314	-0.324	-0.332	-0.341	-0.349	-0.355	-0.361	-0.366	-0.371	-0.378	-0.379	-0.382	-0.384	-0.386	-0.385	-0.385	-0.385	-0.382	-0.380	-0.376	-0.372	-0.368	-0.362	-0.356	-0.349	-0.341	-0.332	-0.325	-0.315	-0.305	-0.294	-0.284	-0.272	-0.260	-0.249	-0.236	-0.224	-0.211	-0.200	-0.186	-0.174	-0.160	-0.148	-0.135	-0.122	-0.111	-0.099	-0.088	-0.076	-0.066	-0.055	-0.045	-0.036	-0.028	-0.020	-0.011	-0.005	0.001	0.006	0.010	0.015	0.018	0.019	0.020	0.020	0.019	0.018	0.015	0.012	0.008	0.002	-0.005	-0.011	-0.019	-0.028	-0.038	-0.049	-0.059	-0.071	-0.085	-0.098	-0.112	-0.126	-0.142	-0.159	-0.175	-0.192	-0.211	-0.229	-0.246	-0.266	-0.285	-0.305	-0.325	-0.344	-0.364	-0.384	-0.404	-0.422	-0.442	-0.462	-0.481	-0.500	-0.519	-0.538	-0.556	-0.574	-0.591	-0.609	-0.624	-0.641	-0.656	-0.670	-0.685	-0.698	-0.711	-0.722	-0.734	-0.744	-0.754	-0.764	-0.772	-0.780	-0.789	-0.795	-0.801	-0.805	-0.810	-0.814	-0.816	-0.820	-0.821	-0.822	-0.824	-0.825	-0.825	-0.824	-0.822	-0.822	-0.820	-0.818	-0.816	-0.814	-0.811	-0.808	-0.804	-0.801	-0.796	-0.792	-0.789	-0.786	-0.782	-0.780	-0.775	-0.772	-0.769	-0.766	-0.762	-0.760	-0.756	-0.755	-0.751	-0.750	-0.749	-0.748	-0.746	-0.745	-0.744	-0.742	-0.741	-0.742	-0.741	-0.742	-0.742	-0.744	-0.745	-0.746	-0.748	-0.750	-0.751	-0.752	-0.755	-0.758	-0.759	-0.762	-0.765	-0.768	-0.770	-0.772	-0.776	-0.778	-0.781	-0.784	-0.786	-0.789	-0.791	-0.794	-0.796	-0.799	-0.800	-0.801	-0.804	-0.805	-0.806	-0.806	-0.808	-0.809	-0.809	-0.808	-0.808	-0.808	-0.806	-0.804	-0.802	-0.800	-0.798	-0.795	-0.791	-0.789	-0.784	-0.779	-0.774	-0.769	-0.762	-0.756	-0.750	-0.742	-0.735	-0.728	-0.720	-0.711	-0.702	-0.694	-0.684	-0.675	-0.665	-0.655	-0.642	-0.632	-0.621	-0.610	-0.599	-0.588	-0.576	-0.564	-0.552	-0.541	-0.529	-0.518	-0.505	-0.495	-0.482	-0.472	-0.461	-0.450	-0.440	-0.430	-0.420	-0.411	-0.402	-0.394	-0.386	-0.378	-0.370	-0.365	-0.359	-0.354	-0.348	-0.344	-0.340	-0.336	-0.335	-0.332	-0.332	-0.331	-0.331	-0.332	-0.334	-0.335	-0.338	-0.341	-0.345	-0.349	-0.354	-0.360	-0.365	-0.371	-0.378	-0.385	-0.391	-0.400	-0.408	-0.415	-0.424	-0.432	-0.441	-0.449	-0.458	-0.466	-0.474	-0.482	-0.491	-0.499	-0.506	-0.512	-0.520	-0.526	-0.534	-0.539	-0.544	-0.549	-0.552	-0.556	-0.559	-0.561	-0.562	-0.564	-0.565	-0.564	-0.562	-0.561	-0.558	-0.555	-0.551	-0.546	-0.541	-0.535	-0.528	-0.520	-0.511	-0.502	-0.492	-0.482	-0.471	-0.460	-0.449	-0.435	-0.424	-0.410	-0.396	-0.381	-0.366	-0.351	-0.336	-0.320	-0.305	-0.289	-0.272	-0.256	-0.240	-0.225	-0.208	-0.191	-0.175	-0.159	-0.142	-0.128	-0.111	-0.095	-0.081	-0.066	-0.052	-0.038	-0.025	-0.011	0.001	0.012	0.025	0.036	0.048	0.056	0.066	0.075	0.084	0.091	0.099	0.105	0.110	0.116	0.121	0.125	0.129	0.131	0.134	0.135	0.138	0.138	0.138	0.138	0.136	0.135	0.132	0.130	0.128	0.124	0.121	0.118	0.114	0.110	0.106	0.101	0.096	0.091	0.088	0.082	0.079	0.074	0.069	0.064	0.060	0.056	0.052	0.050	0.046	0.044	0.042	0.040	0.039	0.038	0.038	0.038	0.039	0.040	0.041	0.044	0.048	0.051	0.056	0.060	0.068	0.074	0.081	0.089	0.098	0.106	0.118	0.128	0.139	0.151	0.162	0.176	0.189	0.202	0.218	0.232	0.248	0.264	0.280	0.296	0.312	0.329	0.346	0.362	0.381	0.398	0.415	0.431	0.448	0.466	0.482	0.499	0.514	0.530	0.546	0.561	0.575	0.589	0.602	0.615	0.628	0.639	0.650	0.660	0.668	0.676	0.685	0.691	0.698	0.702	0.706	0.710	0.712	0.715	0.715	0.715	0.714	0.712	0.710	0.705	0.700	0.696	0.690	0.684	0.675	0.668	0.659	0.650	0.640	0.629	0.618	0.606	0.595	0.582	0.570	0.556	0.544	0.530	0.516	0.502	0.490	0.476	0.461	0.448	0.434	0.420	0.408	0.394	0.381	0.369	0.356	0.345	0.332	0.321	0.310	0.299	0.289	0.279	0.270	0.261	0.252	0.244	0.235	0.229	0.221	0.216	0.209	0.204	0.198	0.192	0.189	0.182	0.179	0.174	0.170	0.166	0.162	0.160	0.155	0.151	0.148	0.144	0.140	0.136	0.131	0.128	0.124	0.119	0.114	0.108	0.102	0.096	0.090	0.082	0.076	0.069	0.060	0.052	0.042	0.032	0.022	0.012	0.000	-0.010	-0.024	-0.035	-0.049	-0.064	-0.078	-0.092	-0.108	-0.124	-0.140	-0.158	-0.174	-0.192	-0.211	-0.230	-0.249	-0.268	-0.289	-0.309	-0.329	-0.350	-0.371	-0.392	-0.415	-0.436	-0.459	-0.481	-0.504	-0.526	-0.549	-0.571	-0.595	-0.618	-0.640	-0.662	-0.686	-0.710	-0.732	-0.755	-0.778	-0.800	-0.822	-0.844	-0.868	-0.889	-0.910	-0.931	-0.954	-0.975	-0.995	-1.016	-1.036	-1.055	-1.075	-1.095	-1.114	-1.132	-1.150	-1.168	-1.185	-1.202	-1.219	-1.235	-1.251	-1.266	-1.280	-1.294	-1.309	-1.321	-1.335	-1.345	-1.358	-1.369	-1.379	-1.390	-1.398	-1.408	-1.415	-1.422	-1.430	-1.436	-1.441	-1.448	-1.452	-1.458	-1.461	-1.464	-1.468	-1.470	-1.472	-1.474	-1.476	-1.476	-1.478	-1.478	-1.478	-1.478	-1.476	-1.476	-1.475	-1.475	-1.474	-1.474	-1.472	-1.472	-1.472	-1.471	-1.471	-1.470	-1.471	-1.471	-1.472	-1.474	-1.475	-1.476	-1.478	-1.480	-1.484	-1.486	-1.490	-1.496	-1.500	-1.506	-1.511	-1.519	-1.525	-1.532	-1.541	-1.549	-1.559	-1.568	-1.579	-1.589	-1.600	-1.611	-1.622	-1.635	-1.648	-1.660	-1.674	-1.686	-1.700	-1.712	-1.726	-1.740	-1.754	-1.768	-1.781	-1.794	-1.808	-1.820	-1.831	-1.845	-1.856	-1.868	-1.879	-1.889	-1.899	-1.908	-1.918	-1.925	-1.932	-1.939	-1.945	-1.951	-1.955	-1.959	-1.961	-1.964	-1.965	-1.965	-1.964	-1.964	-1.961	-1.959	-1.955	-1.949	-1.944	-1.939	-1.931	-1.924	-1.915	-1.906	-1.896	-1.886	-1.876	-1.865	-1.852	-1.840	-1.829	-1.815	-1.801	-1.788	-1.772	-1.759	-1.744	-1.729	-1.715	-1.699	-1.684	-1.669	-1.654	-1.638	-1.624	-1.609	-1.594	-1.579	-1.564	-1.550	-1.536	-1.522	-1.510	-1.496	-1.484	-1.471	-1.459	-1.448	-1.435	-1.424	-1.412	-1.404	-1.392	-1.382	-1.374	-1.364	-1.355	-1.346	-1.338	-1.330	-1.322	-1.315	-1.308	-1.300	-1.292	-1.285	-1.279	-1.271	-1.265	-1.258	-1.251	-1.244	-1.236	-1.230	-1.221	-1.215	-1.208	-1.200	-1.191	-1.182	-1.174	-1.165	-1.155	-1.145	-1.135	-1.124	-1.114	-1.101	-1.089	-1.076	-1.064	-1.049	-1.035	-1.021	-1.005	-0.990	-0.974	-0.956	-0.940	-0.921	-0.904	-0.884	-0.865	-0.844	-0.825	-0.802	-0.781	-0.760	-0.736	-0.714	-0.690	-0.666	-0.641	-0.618	-0.592	-0.568	-0.542	-0.518	-0.490	-0.464	-0.438	-0.411	-0.385	-0.359	-0.331	-0.305	-0.279	-0.251	-0.225	-0.198	-0.171	-0.144	-0.118	-0.092	-0.066	-0.041	-0.015	0.010	0.034	0.059	0.082	0.106	0.130	0.152	0.175	0.198	0.218	0.239	0.259	0.279	0.298	0.315	0.334	0.351	0.368	0.384	0.399	0.414	0.429	0.441	0.455	0.466	0.479	0.490	0.500	0.509	0.519	0.526	0.536	0.542	0.550	0.556	0.562	0.568	0.572	0.576	0.581	0.585	0.589	0.591	0.594	0.596	0.599	0.601	0.602	0.604	0.606	0.606	0.608	0.610	0.610	0.612	0.614	0.616	0.618	0.619	0.621	0.624	0.626	0.629	0.631	0.634	0.639	0.641	0.646	0.650	0.655	0.661	0.666	0.672	0.679	0.685	0.692	0.700	0.708	0.716	0.725	0.735	0.744	0.754	0.764	0.775	0.785	0.796	0.808	0.818	0.830	0.841	0.854	0.865	0.876	0.889	0.900	0.912	0.922	0.935	0.946	0.958	0.969	0.979	0.989	0.999	1.009	1.018	1.028	1.035	1.042	1.049	1.056	1.062	1.068	1.072	1.076	1.079	1.081	1.084	1.085	1.085	1.086	1.085	1.082	1.081	1.078	1.074	1.069	1.064	1.058	1.051	1.044	1.036	1.028	1.019	1.009	0.999	0.989	0.978	0.966	0.954	0.942	0.929	0.916	0.904	0.890	0.876	0.862	0.850	0.836	0.822	0.809	0.794	0.780	0.766	0.754	0.740	0.728	0.715	0.702	0.690	0.679	0.668	0.656	0.646	0.636	0.626	0.618	0.610	0.601	0.594	0.586	0.580	0.575	0.570	0.565	0.562	0.559	0.556	0.554	0.552	0.551	0.551	0.552	0.554	0.554	0.556	0.560	0.562	0.566	0.571	0.576	0.581	0.586	0.594	0.599	0.606	0.614	0.621	0.629	0.638	0.645	0.654	0.662	0.670	0.680	0.689	0.699	0.708	0.716	0.724	0.732	0.741	0.749	0.759	0.765	0.772	0.781	0.788	0.794	0.800	0.805	0.810	0.814	0.819	0.821	0.824	0.826	0.828	0.829	0.830	0.829	0.828	0.826	0.824	0.819	0.815	0.810	0.806	0.800	0.791	0.784	0.776	0.768	0.758	0.746	0.738	0.724	0.712	0.700	0.688	0.674	0.659	0.645	0.630	0.615	0.599	0.584	0.568	0.551	0.535	0.519	0.501	0.484	0.468	0.450	0.434	0.416	0.400	0.384	0.366	0.350	0.332	0.316	0.300	0.284	0.269	0.254	0.239	0.224	0.209	0.195	0.180	0.166	0.154	0.141	0.128	0.115	0.104	0.091	0.080	0.070	0.059	0.048	0.038	0.028	0.018	0.009	-0.001	-0.009	-0.018	-0.026	-0.035	-0.042	-0.050	-0.059	-0.065	-0.074	-0.080	-0.088	-0.095	-0.102	-0.110	-0.118	-0.122	-0.131	-0.139	-0.146	-0.152	-0.161	-0.170	-0.178	-0.185	-0.195	-0.202	-0.211	-0.220	-0.230	-0.240	-0.251	-0.261	-0.271	-0.284	-0.295	-0.308	-0.320	-0.332	-0.346	-0.360	-0.374	-0.389	-0.402	-0.419	-0.435	-0.451	-0.469	-0.485	-0.502	-0.521	-0.539	-0.559	-0.578	-0.596	-0.616	-0.635	-0.655	-0.676	-0.696	-0.716	-0.738	-0.758	-0.779	-0.800	-0.819	-0.840	-0.860	-0.880	-0.900	-0.920	-0.939	-0.958	-0.976	-0.994	-1.011	-1.028	-1.044	-1.059	-1.074	-1.088	-1.101	-1.112	-1.124	-1.135	-1.144	-1.152	-1.160	-1.168	-1.172	-1.178	-1.180	-1.182	-1.184	-1.185	-1.184	-1.182	-1.179	-1.174	-1.170	-1.162	-1.155	-1.148	-1.139	-1.129	-1.116	-1.105	-1.091	-1.078	-1.064	-1.048	-1.031	-1.015	-0.998	-0.979	-0.960	-0.940	-0.920	-0.900	-0.879	-0.859	-0.838	-0.815	-0.794	-0.771	-0.750	-0.728	-0.705	-0.682	-0.661	-0.639	-0.618	-0.595	-0.575	-0.554	-0.532	-0.512	-0.491	-0.471	-0.452	-0.432	-0.415	-0.396	-0.379	-0.361	-0.344	-0.329	-0.312	-0.298	-0.282	-0.269	-0.254	-0.241	-0.228	-0.216	-0.204	-0.192	-0.181	-0.170	-0.160	-0.150	-0.140	-0.130	-0.120	-0.111	-0.102	-0.094	-0.086	-0.078	-0.069	-0.059	-0.050	-0.042	-0.034	-0.025	-0.015	-0.006	0.002	0.012	0.022	0.032	0.044	0.055	0.066	0.079	0.090	0.104	0.116	0.130	0.144	0.160	0.175	0.191	0.208	0.224	0.241	0.259	0.278	0.296	0.315	0.335	0.355	0.378	0.398	0.420	0.441	0.464	0.486	0.509	0.532	0.555	0.579	0.602	0.628	0.651	0.675	0.699	0.724	0.746	0.771	0.795	0.819	0.841	0.865	0.888	0.910	0.932	0.954	0.975	0.996	1.016	1.035	1.055	1.072	1.091	1.109	1.125	1.140	1.155	1.170	1.182	1.196	1.208	1.220	1.231	1.240	1.250	1.256	1.265	1.271	1.278	1.282	1.286	1.290	1.294	1.296	1.296	1.298	1.298	1.298	1.296	1.295	1.294	1.291	1.288	1.284	1.279	1.276	1.270	1.266	1.260	1.255	1.250	1.244	1.238	1.231	1.224	1.219	1.211	1.206	1.200	1.192	1.186	1.181	1.175	1.169	1.164	1.159	1.154	1.149	1.145	1.140	1.136	1.132	1.130	1.128	1.125	1.122	1.121	1.120	1.119	1.119	1.119	1.119	1.121	1.124	1.125	1.128	1.131	1.134	1.138	1.142	1.146	1.152	1.158	1.164	1.170	1.178	1.185	1.192	1.200	1.209	1.218	1.226	1.236	1.245	1.256	1.266	1.278	1.286	1.298	1.309	1.321	1.332	1.344	1.356	1.368	1.379	1.391	1.404	1.415	1.428	1.440	1.452	1.464	1.476	1.489	1.501	1.514	1.525	1.538	1.549	1.561	1.574	1.585	1.596	1.610	1.621	1.632	1.644	1.655	1.666	1.679	1.690	1.701	1.714	1.726	1.736	1.749	1.760	1.771	1.782	1.794	1.806	1.819	1.830	1.842	1.854	1.868	1.879	1.892	1.904	1.916	1.929	1.944	1.956	1.970	1.982	1.996	2.010	2.024	2.039	2.052	2.066	2.081	2.095	2.110	2.125	2.139	2.154	2.170	2.185	2.200	2.215	2.230	2.244	2.260	2.275	2.290	2.304	2.319	2.332	2.346	2.361	2.375	2.389	2.401	2.415	2.428	2.440	2.451	2.464	2.475	2.485	2.494	2.505	2.514	2.522	2.531	2.538	2.545	2.551	2.558	2.562	2.566	2.570	2.572	2.576	2.578	2.579	2.579	2.578	2.576	2.575	2.572	2.569	2.565	2.559	2.554	2.548	2.541	2.534	2.525	2.516	2.506	2.496	2.485	2.474	2.461	2.449	2.436	2.422	2.408	2.394	2.379	2.364	2.348	2.331	2.315	2.299	2.282	2.265	2.248	2.230	2.214	2.196	2.179	2.161	2.144	2.128	2.110	2.092	2.076	2.061	2.045	2.029	2.014	1.999	1.985	1.970	1.958	1.944	1.931	1.920	1.909	1.898	1.888	1.878	1.870	1.861	1.854	1.848	1.841	1.836	1.832	1.828	1.825	1.824	1.821	1.821	1.820	1.820	1.822	1.824	1.826	1.829	1.831	1.836	1.840	1.845	1.850	1.858	1.862	1.869	1.876	1.884	1.891	1.899	1.906	1.914	1.922	1.930	1.939	1.946	1.954	1.960	1.969	1.976	1.981	1.989	1.995	2.000	2.005	2.010	2.014	2.019	2.021	2.024	2.026	2.026	2.027	2.026	2.025	2.024	2.020	2.018	2.014	2.007	2.002	1.996	1.989	1.980	1.970	1.960	1.949	1.938	1.926	1.912	1.899	1.884	1.869	1.852	1.836	1.819	1.801	1.782	1.762	1.744	1.725	1.705	1.684	1.662	1.642	1.621	1.600	1.579	1.558	1.536	1.515	1.494	1.474	1.452	1.432	1.411	1.392	1.372	1.354	1.335	1.318	1.300	1.284	1.268	1.251	1.238	1.224	1.210	1.198	1.186	1.175	1.165	1.156	1.148	1.140	1.132	1.126	1.121	1.116	1.114	1.110	1.108	1.106	1.105	1.105	1.105	1.106	1.110	1.111	1.115	1.118	1.121	1.125	1.130	1.134	1.139	1.145	1.150	1.155	1.161	1.168	1.172	1.179	1.184	1.190	1.194	1.199	1.204	1.208	1.211	1.215	1.219	1.221	1.224	1.225	1.228	1.228	1.228	1.228	1.225	1.224	1.221	1.220	1.216	1.212	1.206	1.201	1.195	1.188	1.180	1.172	1.164	1.154	1.144	1.134	1.122	1.110	1.099	1.086	1.072	1.059	1.046	1.031	1.016	1.002	0.988	0.972	0.956	0.941	0.925	0.909	0.892	0.878	0.861	0.845	0.829	0.814	0.799	0.784	0.769	0.754	0.740	0.725	0.711	0.699	0.685	0.672	0.661	0.649	0.638	0.628	0.619	0.608	0.599	0.592	0.584	0.578	0.571	0.566	0.561	0.558	0.552	0.549	0.548	0.545	0.545	0.544	0.544	0.545	0.545	0.548	0.550	0.552	0.556	0.560	0.564	0.568	0.571	0.578	0.582	0.589	0.594	0.600	0.606	0.611	0.619	0.625	0.631	0.638	0.644	0.650	0.655	0.660	0.666	0.671	0.676	0.680	0.685	0.689	0.691	0.695	0.698	0.699	0.700	0.701	0.702	0.702	0.700	0.699	0.698	0.695	0.691	0.688	0.682	0.678	0.671	0.665	0.660	0.652	0.644	0.636	0.628	0.618	0.608	0.598	0.588	0.576	0.565	0.554	0.542	0.529	0.518	0.506	0.494	0.480	0.469	0.456	0.444	0.432	0.420	0.410	0.398	0.388	0.375	0.365	0.356	0.346	0.336	0.329	0.321	0.312	0.306	0.300	0.295	0.289	0.285	0.281	0.279	0.278	0.275	0.274	0.274	0.274	0.275	0.276	0.279	0.282	0.286	0.290	0.294	0.300	0.305	0.311	0.318	0.325	0.332	0.340	0.346	0.355	0.362	0.371	0.379	0.388	0.395	0.404	0.412	0.420	0.428	0.435	0.442	0.449	0.455	0.461	0.466	0.472	0.475	0.480	0.482	0.485	0.486	0.488	0.489	0.488	0.486	0.484	0.481	0.478	0.474	0.468	0.462	0.454	0.448	0.439	0.429	0.418	0.408	0.395	0.382	0.370	0.356	0.341	0.328	0.311	0.295	0.278	0.261	0.242	0.224	0.205	0.186	0.166	0.148	0.128	0.109	0.089	0.069	0.049	0.029	0.010	-0.010	-0.029	-0.048	-0.066	-0.085	-0.102	-0.120	-0.136	-0.154	-0.169	-0.184	-0.199	-0.212	-0.225	-0.236	-0.249	-0.259	-0.269	-0.276	-0.285	-0.292	-0.296	-0.302	-0.305	-0.308	-0.309	-0.309	-0.308	-0.305	-0.302	-0.299	-0.292	-0.288	-0.279	-0.271	-0.261	-0.250	-0.239	-0.226	-0.212	-0.198	-0.181	-0.165	-0.146	-0.130	-0.110	-0.091	-0.070	-0.050	-0.029	-0.006	0.015	0.038	0.062	0.085	0.108	0.131	0.155	0.179	0.202	0.226	0.248	0.271	0.294	0.316	0.338	0.359	0.380	0.399	0.418	0.436	0.455	0.472	0.488	0.505	0.518	0.531	0.545	0.556	0.566	0.578	0.586	0.594	0.600	0.606	0.611	0.615	0.619	0.620	0.622	0.621	0.621	0.619	0.618	0.615	0.610	0.606	0.601	0.596	0.590	0.584	0.578	0.569	0.562	0.555	0.546	0.539	0.530	0.521	0.512	0.505	0.498	0.489	0.481	0.474	0.465	0.458	0.451	0.444	0.438	0.432	0.428	0.421	0.418	0.412	0.410	0.406	0.405	0.402	0.400	0.400	0.399	0.399	0.399	0.401	0.402	0.405	0.408	0.410	0.412	0.418	0.421	0.426	0.431	0.436	0.442	0.449	0.455	0.461	0.466	0.474	0.481	0.488	0.496	0.504	0.511	0.519	0.526	0.534	0.541	0.550	0.558	0.566	0.572	0.580	0.588	0.594	0.601	0.609	0.615	0.621	0.629	0.635	0.641	0.646	0.651	0.656	0.661	0.666	0.671	0.675	0.680	0.684	0.688	0.690	0.694	0.696	0.699	0.701	0.704	0.706	0.708	0.710	0.711	0.711	0.712	0.712	0.712	0.712	0.712	0.712	0.712	0.712	0.711	0.710	0.710	0.709	0.708	0.705	0.704	0.702	0.700	0.699	0.696	0.694	0.691	0.690	0.689	0.686	0.685	0.682	0.680	0.678	0.676	0.675	0.672	0.671	0.669	0.668	0.666	0.665	0.665	0.664	0.662	0.662	0.662	0.662	0.661	0.662	0.661	0.662	0.664	0.664	0.664	0.665	0.666	0.669	0.670	0.670	0.672	0.674	0.676	0.679	0.681	0.682	0.685	0.688	0.689	0.691	0.692	0.695	0.696	0.699	0.701	0.702	0.704	0.705	0.706	0.706	0.708	0.709	0.708	0.708	0.706	0.705	0.704	0.704	0.701	0.698	0.695	0.691	0.688	0.682	0.678	0.672	0.666	0.660	0.652	0.645	0.639	0.629	0.620	0.610	0.601	0.591	0.580	0.569	0.558	0.545	0.532	0.520	0.507	0.495	0.481	0.468	0.454	0.440	0.426	0.411	0.399	0.384	0.370	0.356	0.342	0.329	0.315	0.302	0.290	0.278	0.265	0.254	0.244	0.232	0.222	0.212	0.204	0.195	0.188	0.181	0.174	0.168	0.162	0.159	0.154	0.152	0.149	0.148	0.148	0.148	0.148	0.148	0.150	0.152	0.156	0.160	0.162	0.168	0.172	0.179	0.185	0.191	0.199	0.205	0.212	0.220	0.228	0.238	0.245	0.254	0.262	0.269	0.278	0.286	0.295	0.302	0.310	0.319	0.325	0.332	0.339	0.345	0.351	0.356	0.361	0.366	0.370	0.374	0.376	0.380	0.381	0.382	0.384	0.384	0.384	0.382	0.381	0.380	0.378	0.372	0.370	0.366	0.361	0.356	0.351	0.345	0.339	0.331	0.324	0.315	0.308	0.299	0.290	0.281	0.271	0.261	0.252	0.242	0.231	0.221	0.211	0.200	0.190	0.179	0.169	0.159	0.148	0.136	0.128	0.116	0.106	0.096	0.088	0.078	0.069	0.060	0.051	0.042	0.035	0.028	0.020	0.014	0.008	0.001	-0.004	-0.010	-0.015	-0.019	-0.024	-0.026	-0.029	-0.031	-0.034	-0.035	-0.035	-0.035	-0.035	-0.034	-0.032	-0.031	-0.029	-0.026	-0.022	-0.019	-0.014	-0.010	-0.004	0.002	0.008	0.014	0.022	0.030	0.039	0.046	0.055	0.065	0.074	0.084	0.094	0.104	0.115	0.126	0.138	0.149	0.161	0.172	0.184	0.195	0.209	0.220	0.232	0.245	0.258	0.270	0.281	0.294	0.305	0.316	0.328	0.340	0.351	0.362	0.374	0.384	0.395	0.405	0.416	0.426	0.436	0.446	0.455	0.465	0.474	0.482	0.492	0.500	0.509	0.516	0.525	0.532	0.540	0.549	0.556	0.564	0.571	0.580	0.588	0.595	0.602	0.611	0.619	0.629	0.638	0.645	0.655	0.664	0.674	0.685	0.695	0.706	0.719	0.731	0.742	0.755	0.770	0.784	0.799	0.814	0.829	0.846	0.864	0.881	0.900	0.919	0.939	0.959	0.981	1.002	1.025	1.049	1.072	1.098	1.121	1.148	1.174	1.200	1.228	1.255	1.284	1.312	1.341	1.370	1.400	1.430	1.460	1.492	1.522	1.554	1.585	1.616	1.649	1.680	1.711	1.742	1.775	1.806	1.838	1.869	1.898	1.929	1.960	1.989	2.019	2.047	2.076	2.104	2.131	2.159	2.185	2.211	2.236	2.261	2.285	2.308	2.330	2.351	2.374	2.394	2.411	2.431	2.448	2.466	2.481	2.498	2.510	2.525	2.536	2.549	2.560	2.570	2.579	2.588	2.594	2.600	2.606	2.610	2.615	2.619	2.620	2.621	2.622	2.622	2.622	2.620	2.618	2.616	2.611	2.609	2.604	2.598	2.592	2.586	2.580	2.572	2.565	2.558	2.548	2.539	2.530	2.521	2.511	2.501	2.491	2.480	2.470	2.460	2.449	2.439	2.429	2.419	2.409	2.399	2.386	2.378	2.368	2.358	2.348	2.339	2.330	2.320	2.312	2.305	2.296	2.289	2.282	2.275	2.268	2.262	2.256	2.251	2.246	2.241	2.238	2.234	2.230	2.228	2.225	2.224	2.220	2.219	2.219	2.218	2.216	2.218	2.218	2.218	2.218	2.219	2.220	2.221	2.222	2.222	2.225	2.226	2.228	2.230	2.232	2.234	2.235	2.236	2.239	2.239	2.241	2.241	2.242	2.242	2.242	2.242	2.241	2.240	2.240	2.239	2.236	2.234	2.231	2.228	2.222	2.219	2.214	2.209	2.204	2.196	2.190	2.182	2.174	2.166	2.158	2.149	2.138	2.128	2.116	2.105	2.095	2.082	2.070	2.056	2.044	2.030	2.015	2.000	1.986	1.970	1.955	1.940	1.924	1.909	1.892	1.876	1.860	1.842	1.826	1.810	1.794	1.778	1.761	1.746	1.730	1.715	1.698	1.682	1.668	1.654	1.638	1.624	1.610	1.596	1.582	1.569	1.556	1.544	1.531	1.521	1.510	1.499	1.489	1.478	1.469	1.459	1.450	1.442	1.434	1.426	1.420	1.412	1.406	1.400	1.394	1.389	1.384	1.379	1.374	1.369	1.365	1.361	1.356	1.352	1.349	1.345	1.341	1.338	1.334	1.330	1.326	1.322	1.319	1.314	1.310	1.305	1.300	1.294	1.290	1.285	1.279	1.271	1.265	1.259	1.251	1.244	1.236	1.228	1.219	1.210	1.200	1.190	1.179	1.169	1.158	1.145	1.135	1.122	1.110	1.096	1.082	1.069	1.056	1.041	1.028	1.012	0.999	0.982	0.968	0.952	0.936	0.921	0.905	0.890	0.874	0.859	0.842	0.826	0.811	0.796	0.780	0.765	0.750	0.735	0.720	0.706	0.692	0.678	0.664	0.651	0.638	0.624	0.611	0.599	0.588	0.575	0.564	0.552	0.541	0.532	0.521	0.511	0.502	0.494	0.484	0.475	0.468	0.459	0.451	0.442	0.435	0.428	0.421	0.414	0.408	0.401	0.395	0.388	0.381	0.375	0.370	0.364	0.358	0.352	0.346	0.341	0.335	0.329	0.324	0.318	0.312	0.306	0.300	0.294	0.290	0.284	0.278	0.272	0.265	0.260	0.254	0.248	0.242	0.236	0.231	0.225	0.220	0.215	0.209	0.204	0.198	0.192	0.188	0.182	0.178	0.174	0.169	0.164	0.160	0.158	0.152	0.149	0.146	0.144	0.141	0.139	0.136	0.134	0.134	0.132	0.132	0.131	0.131	0.131	0.132	0.134	0.136	0.138	0.140	0.144	0.146	0.150	0.155	0.160	0.165	0.170	0.175	0.181	0.189	0.195	0.202	0.210	0.219	0.228	0.236	0.246	0.255	0.264	0.275	0.285	0.296	0.308	0.319	0.330	0.341	0.352	0.365	0.376	0.389	0.401	0.412	0.424	0.436	0.449	0.461	0.471	0.482	0.495	0.506	0.518	0.529	0.539	0.549	0.558	0.566	0.576	0.585	0.592	0.599	0.606	0.612	0.619	0.622	0.626	0.631	0.634	0.636	0.638	0.639	0.640	0.639	0.638	0.635	0.632	0.629	0.625	0.620	0.615	0.609	0.601	0.594	0.586	0.578	0.569	0.558	0.549	0.538	0.526	0.515	0.502	0.490	0.478	0.465	0.451	0.438	0.424	0.410	0.398	0.382	0.369	0.356	0.344	0.329	0.316	0.304	0.291	0.279	0.268	0.256	0.245	0.235	0.225	0.216	0.206	0.199	0.191	0.184	0.178	0.172	0.168	0.162	0.159	0.156	0.155	0.154	0.152	0.151	0.151	0.154	0.155	0.159	0.162	0.166	0.171	0.176	0.181	0.188	0.195	0.202	0.210	0.219	0.228	0.238	0.246	0.256	0.266	0.278	0.289	0.300	0.311	0.324	0.335	0.348	0.360	0.372	0.385	0.398	0.410	0.422	0.435	0.448	0.460	0.472	0.485	0.496	0.509	0.520	0.531	0.544	0.555	0.565	0.576	0.586	0.596	0.608	0.616	0.626	0.635	0.644	0.652	0.660	0.669	0.676	0.684	0.691	0.698	0.705	0.711	0.718	0.724	0.730	0.735	0.740	0.746	0.751	100.000	5.000	2.000	1.000	5.000	0.000	0.000	0.000	0.000	0.000	0.000	0.000	0.000	0.000	0.000	0.000	0.000	0.000	-0.129	-0.122	-0.118	-0.110	-0.102	-0.096	-0.089	-0.082	-0.076	-0.068	-0.061	-0.054	-0.048	-0.040	-0.034	-0.026	-0.019	-0.012	-0.006	0.000	0.006	0.012	0.019	0.024	0.029	0.034	0.039	0.042	0.048	0.052	0.056	0.059	0.062	0.065	0.065	0.068	0.069	0.070	0.071	0.070	0.070	0.069	0.068	0.066	0.064	0.061	0.059	0.055	0.051	0.048	0.042	0.038	0.032	0.026	0.020	0.012	0.006	-0.001	-0.009	-0.018	-0.025	-0.035	-0.044	-0.052	-0.061	-0.071	-0.082	-0.091	-0.101	-0.112	-0.122	-0.134	-0.144	-0.155	-0.165	-0.176	-0.188	-0.198	-0.209	-0.219	-0.229	-0.239	-0.250	-0.259	-0.269	-0.279	-0.289	-0.296	-0.305	-0.314	-0.322	-0.330	-0.339	-0.346	-0.354	-0.360	-0.368	-0.372	-0.379	-0.385	-0.389	-0.394	-0.399	-0.402	-0.406	-0.409	-0.411	-0.415	-0.416	-0.418	-0.419	-0.420	-0.420	-0.420	-0.420	-0.420	-0.419	-0.418	-0.416	-0.414	-0.411	-0.409	-0.405	-0.402	-0.399	-0.395	-0.390	-0.386	-0.381	-0.376	-0.370	-0.365	-0.360	-0.352	-0.346	-0.341	-0.332	-0.326	-0.320	-0.312	-0.304	-0.296	-0.289	-0.281	-0.274	-0.265	-0.256	-0.249	-0.240	-0.231	-0.222	-0.214	-0.205	-0.195	-0.186	-0.178	-0.169	-0.159	-0.150	-0.140	-0.131	-0.121	-0.112	-0.102	-0.094	-0.084	-0.075	-0.065	-0.056	-0.046	-0.036	-0.026	-0.018	-0.008	0.002	0.014	0.022	0.032	0.044	0.055	0.064	0.075	0.086	0.098	0.109	0.120	0.132	0.144	0.158	0.170	0.182	0.196	0.210	0.224	0.238	0.252	0.269	0.284	0.300	0.318	0.335	0.352	0.370	0.390	0.410	0.430	0.451	0.472	0.495	0.519	0.542	0.566	0.591	0.618	0.644	0.671	0.700	0.729	0.759	0.788	0.819	0.850	0.882	0.915	0.950	0.982	1.018	1.052	1.088	1.125	1.161	1.199	1.236	1.274	1.312	1.351	1.389	1.429	1.468	1.508	1.546	1.585	1.625	1.662	1.702	1.741	1.780	1.819	1.856	1.894	1.931	1.968	2.005	2.040	2.075	2.110	2.144	2.176	2.209	2.240	2.271	2.301	2.330	2.360	2.386	2.412	2.439	2.462	2.486	2.509	2.530	2.551	2.571	2.589	2.608	2.624	2.640	2.654	2.669	2.680	2.692	2.702	2.711	2.720	2.728	2.734	2.740	2.745	2.748	2.751	2.752	2.754	2.755	2.752	2.752	2.750	2.746	2.742	2.738	2.731	2.725	2.719	2.711	2.704	2.694	2.685	2.674	2.664	2.652	2.641	2.628	2.616	2.604	2.589	2.575	2.560	2.546	2.530	2.515	2.500	2.484	2.469	2.451	2.436	2.419	2.402	2.385	2.370	2.354	2.338	2.321	2.305	2.290	2.274	2.259	2.244	2.229	2.214	2.200	2.186	2.172	2.159	2.148	2.135	2.124	2.111	2.101	2.091	2.081	2.072	2.064	2.056	2.047	2.041	2.035	2.030	2.024	2.019	2.014	2.010	2.006	2.004	2.001	1.999	1.998	1.996	1.995	1.994	1.994	1.994	1.994	1.994	1.995	1.995	1.996	1.996	1.998	1.999	1.999	2.000	2.001	2.002	2.004	2.004	2.004	2.005	2.005	2.005	2.004	2.002	2.001	2.000	1.999	1.996	1.995	1.992	1.989	1.985	1.981	1.978	1.975	1.970	1.964	1.959	1.952	1.948	1.941	1.935	1.928	1.920	1.912	1.905	1.896	1.889	1.880	1.871	1.862	1.854	1.844	1.834	1.825	1.814	1.805	1.795	1.785	1.776	1.765	1.755	1.745	1.735	1.725	1.716	1.706	1.696	1.686	1.676	1.666	1.658	1.649	1.640	1.631	1.624	1.615	1.606	1.599	1.591	1.582	1.576	1.569	1.561	1.555	1.550	1.542	1.536	1.531	1.526	1.520	1.515	1.511	1.506	1.501	1.498	1.494	1.491	1.486	1.482	1.481	1.479	1.475	1.472	1.471	1.469	1.468	1.466	1.464	1.462	1.462	1.461	1.461	1.461	1.460	1.461	1.460	1.461	1.460	1.461	1.462	1.462	1.464	1.466	1.466	1.469	1.469	1.471	1.472	1.475	1.476	1.478	1.479	1.480	1.482	1.485	1.485	1.488	1.489	1.490	1.492	1.492	1.494	1.495	1.496	1.495	1.496	1.495	1.495	1.494	1.492	1.492	1.490	1.488	1.485	1.481	1.478	1.474	1.469	1.465	1.459	1.452	1.445	1.438	1.431	1.422	1.412	1.402	1.391	1.380	1.369	1.356	1.344	1.330	1.315	1.301	1.285	1.270	1.254	1.236	1.218	1.199	1.180	1.161	1.141	1.121	1.101	1.079	1.058	1.035	1.014	0.991	0.968	0.945	0.920	0.896	0.874	0.849	0.824	0.800	0.775	0.751	0.726	0.701	0.676	0.652	0.628	0.604	0.579	0.555	0.531	0.506	0.482	0.459	0.435	0.412	0.389	0.366	0.344	0.322	0.301	0.279	0.258	0.238	0.218	0.198	0.179	0.158	0.140	0.121	0.104	0.088	0.070	0.054	0.038	0.022	0.008	-0.006	-0.021	-0.035	-0.048	-0.060	-0.072	-0.084	-0.095	-0.105	-0.115	-0.124	-0.132	-0.141	-0.149	-0.156	-0.162	-0.168	-0.174	-0.179	-0.184	-0.188	-0.191	-0.194	-0.196	-0.199	-0.200	-0.201	-0.200	-0.200	-0.200	-0.199	-0.198	-0.195	-0.194	-0.190	-0.188	-0.184	-0.179	-0.175	-0.170	-0.165	-0.160	-0.154	-0.148	-0.141	-0.135	-0.128	-0.120	-0.112	-0.106	-0.098	-0.091	-0.082	-0.075	-0.066	-0.059	-0.050	-0.042	-0.034	-0.025	-0.018	-0.010	-0.002	0.006	0.014	0.021	0.028	0.035	0.042	0.049	0.055	0.062	0.068	0.074	0.079	0.084	0.089	0.092	0.098	0.101	0.104	0.109	0.111	0.114	0.116	0.119	0.120	0.121	0.124	0.124	0.125	0.125	0.126	0.126	0.126	0.126	0.126	0.125	0.125	0.125	0.124	0.124	0.124	0.124	0.124	0.124	0.124	0.124	0.125	0.126	0.128	0.129	0.130	0.132	0.135	0.138	0.142	0.146	0.151	0.155	0.161	0.169	0.175	0.182	0.190	0.199	0.208	0.219	0.229	0.240	0.252	0.265	0.279	0.292	0.306	0.321	0.338	0.354	0.369	0.388	0.404	0.421	0.440	0.459	0.478	0.498	0.518	0.538	0.558	0.578	0.599	0.619	0.639	0.659	0.680	0.700	0.720	0.741	0.760	0.780	0.800	0.820	0.840	0.858	0.876	0.895	0.912	0.930	0.946	0.964	0.979	0.996	1.011	1.026	1.040	1.055	1.069	1.081	1.095	1.106	1.119	1.130	1.141	1.152	1.162	1.172	1.184	1.192	1.202	1.211	1.220	1.229	1.238	1.245	1.254	1.261	1.270	1.276	1.285	1.294	1.301	1.308	1.316	1.324	1.332	1.340	1.349	1.356	1.364	1.374	1.382	1.391	1.400	1.410	1.419	1.430	1.439	1.449	1.460	1.470	1.481	1.492	1.505	1.516	1.529	1.541	1.552	1.565	1.579	1.591	1.605	1.619	1.631	1.646	1.660	1.674	1.689	1.704	1.719	1.734	1.749	1.762	1.779	1.794	1.809	1.824	1.839	1.854	1.868	1.882	1.898	1.912	1.926	1.941	1.956	1.970	1.982	1.998	2.010	2.024	2.036	2.049	2.060	2.071	2.084	2.095	2.106	2.118	2.126	2.136	2.145	2.154	2.162	2.171	2.178	2.185	2.191	2.199	2.204	2.209	2.214	2.219	2.224	2.228	2.231	2.235	2.238	2.240	2.242	2.245	2.245	2.246	2.248	2.249	2.249	2.249	2.250	2.250	2.250	2.250	2.249	2.248	2.248	2.246	2.245	2.244	2.244	2.242	2.242	2.241	2.240	2.239	2.238	2.238	2.238	2.236	2.236	2.236	2.235	2.236	2.236	2.236	2.238	2.239	2.240	2.241	2.244	2.245	2.248	2.250	2.254	2.256	2.260	2.264	2.268	2.272	2.278	2.282	2.288	2.294	2.301	2.306	2.314	2.321	2.329	2.338	2.346	2.354	2.362	2.372	2.381	2.392	2.402	2.414	2.425	2.435	2.448	2.459	2.471	2.484	2.496	2.509	2.521	2.535	2.548	2.561	2.575	2.589	2.602	2.616	2.630	2.644	2.656	2.670	2.684	2.698	2.710	2.722	2.736	2.748	2.760	2.772	2.784	2.795	2.806	2.816	2.826	2.836	2.845	2.854	2.862	2.870	2.878	2.882	2.889	2.894	2.899	2.902	2.906	2.910	2.911	2.912	2.914	2.915	2.915	2.912	2.911	2.909	2.906	2.901	2.896	2.892	2.885	2.879	2.872	2.864	2.855	2.846	2.836	2.826	2.815	2.805	2.792	2.780	2.766	2.752	2.739	2.725	2.710	2.696	2.680	2.664	2.649	2.631	2.615	2.598	2.581	2.565	2.546	2.530	2.512	2.495	2.478	2.460	2.444	2.428	2.410	2.392	2.376	2.360	2.344	2.328	2.311	2.296	2.280	2.266	2.251	2.236	2.222	2.210	2.198	2.185	2.172	2.161	2.150	2.139	2.129	2.119	2.110	2.101	2.092	2.084	2.078	2.070	2.065	2.058	2.052	2.046	2.041	2.036	2.031	2.027	2.024	2.020	2.016	2.014	2.011	2.009	2.006	2.004	2.001	1.999	1.996	1.994	1.992	1.989	1.986	1.984	1.981	1.979	1.976	1.972	1.969	1.965	1.961	1.956	1.952	1.948	1.942	1.938	1.931	1.924	1.918	1.910	1.902	1.895	1.885	1.876	1.868	1.858	1.846	1.835	1.824	1.811	1.799	1.786	1.771	1.759	1.744	1.729	1.712	1.696	1.680	1.664	1.646	1.628	1.609	1.591	1.572	1.551	1.531	1.512	1.491	1.470	1.448	1.428	1.405	1.381	1.359	1.336	1.312	1.289	1.266	1.242	1.216	1.192	1.168	1.144	1.118	1.092	1.068	1.044	1.018	0.992	0.966	0.940	0.915	0.889	0.864	0.838	0.811	0.786	0.760	0.734	0.708	0.682	0.656	0.629	0.605	0.579	0.552	0.526	0.500	0.475	0.449	0.424	0.396	0.371	0.345	0.321	0.295	0.270	0.244	0.219	0.194	0.169	0.144	0.119	0.094	0.069	0.044	0.020	-0.004	-0.029	-0.052	-0.078	-0.101	-0.125	-0.149	-0.172	-0.195	-0.218	-0.240	-0.264	-0.285	-0.306	-0.329	-0.351	-0.371	-0.392	-0.412	-0.434	-0.452	-0.472	-0.492	-0.510	-0.529	-0.546	-0.562	-0.581	-0.598	-0.612	-0.630	-0.645	-0.659	-0.674	-0.688	-0.701	-0.712	-0.725	-0.738	-0.749	-0.759	-0.770	-0.779	-0.788	-0.795	-0.804	-0.811	-0.818	-0.825	-0.830	-0.836	-0.840	-0.845	-0.848	-0.851	-0.854	-0.858	-0.859	-0.860	-0.861	-0.860	-0.861	-0.860	-0.860	-0.859	-0.858	-0.856	-0.854	-0.850	-0.849	-0.845	-0.842	-0.839	-0.835	-0.832	-0.829	-0.824	-0.820	-0.815	-0.812	-0.808	-0.802	-0.798	-0.794	-0.789	-0.784	-0.780	-0.776	-0.771	-0.768	-0.764	-0.759	-0.756	-0.751	-0.749	-0.744	-0.741	-0.738	-0.734	-0.731	-0.726	-0.725	-0.721	-0.719	-0.715	-0.714	-0.711	-0.708	-0.706	-0.702	-0.701	-0.698	-0.696	-0.692	-0.690	-0.686	-0.684	-0.680	-0.678	-0.672	-0.669	-0.665	-0.659	-0.655	-0.649	-0.644	-0.638	-0.631	-0.622	-0.615	-0.608	-0.599	-0.590	-0.581	-0.570	-0.560	-0.549	-0.536	-0.524	-0.510	-0.496	-0.481	-0.465	-0.450	-0.434	-0.416	-0.398	-0.379	-0.360	-0.340	-0.320	-0.299	-0.276	-0.254	-0.232	-0.209	-0.185	-0.160	-0.135	-0.110	-0.085	-0.059	-0.032	-0.006	0.020	0.048	0.075	0.102	0.130	0.158	0.185	0.212	0.240	0.269	0.296	0.324	0.351	0.379	0.406	0.432	0.459	0.488	0.514	0.539	0.565	0.591	0.616	0.640	0.665	0.689	0.714	0.736	0.759	0.781	0.802	0.825	0.846	0.866	0.886	0.906	0.926	0.945	0.964	0.982	0.999	1.016	1.032	1.049	1.065	1.081	1.095	1.109	1.124	1.138	1.151	1.164	1.176	1.188	1.200	1.210	1.221	1.231	1.241	1.251	1.260	1.268	1.276	1.284	1.291	1.299	1.306	1.311	1.318	1.324	1.328	1.331	1.338	1.340	1.344	1.346	1.350	1.352	1.352	1.355	1.356	1.356	1.358	1.358	1.358	1.358	1.356	1.356	1.355	1.352	1.352	1.350	1.349	1.346	1.345	1.342	1.339	1.338	1.335	1.332	1.329	1.326	1.325	1.322	1.320	1.316	1.314	1.312	1.311	1.309	1.308	1.306	1.304	1.304	1.304	1.302	1.302	1.304	1.304	1.305	1.305	1.308	1.309	1.311	1.314	1.316	1.320	1.322	1.326	1.330	1.334	1.338	1.342	1.348	1.354	1.358	1.364	1.369	1.375	1.380	1.386	1.392	1.399	1.406	1.411	1.419	1.425	1.430	1.436	1.442	1.450	1.456	1.462	1.468	1.474	1.480	1.486	1.492	1.498	1.502	1.508	1.514	1.519	1.525	1.529	1.534	1.540	1.544	1.549	1.552	1.558	1.562	1.568	1.572	1.576	1.581	1.586	1.590	1.596	1.601	1.606	1.612	1.618	1.624	1.629	1.635	1.641	1.648	1.656	1.664	1.671	1.679	1.688	1.696	1.706	1.716	1.726	1.736	1.748	1.759	1.770	1.782	1.796	1.809	1.821	1.836	1.850	1.865	1.880	1.896	1.912	1.930	1.946	1.962	1.980	1.999	2.016	2.035	2.052	2.071	2.091	2.110	2.128	2.148	2.166	2.185	2.204	2.224	2.241	2.261	2.279	2.296	2.314	2.332	2.349	2.365	2.382	2.398	2.414	2.428	2.442	2.456	2.469	2.481	2.494	2.504	2.515	2.525	2.534	2.541	2.550	2.556	2.562	2.568	2.572	2.578	2.579	2.582	2.584	2.584	2.584	2.584	2.582	2.580	2.578	2.574	2.570	2.566	2.560	2.555	2.549	2.542	2.535	2.528	2.520	2.512	2.504	2.494	2.486	2.476	2.468	2.458	2.448	2.439	2.429	2.419	2.409	2.400	2.390	2.380	2.371	2.361	2.352	2.344	2.335	2.326	2.318	2.310	2.301	2.294	2.288	2.281	2.274	2.268	2.262	2.256	2.251	2.246	2.241	2.238	2.232	2.228	2.225	2.222	2.219	2.215	2.212	2.210	2.209	2.206	2.205	2.202	2.200	2.199	2.198	2.196	2.194	2.191	2.191	2.189	2.186	2.185	2.184	2.182	2.180	2.178	2.175	2.172	2.169	2.165	2.161	2.158	2.154	2.150	2.145	2.140	2.135	2.129	2.122	2.116	2.110	2.102	2.094	2.086	2.076	2.069	2.058	2.047	2.038	2.026	2.014	2.001	1.988	1.975	1.961	1.946	1.932	1.916	1.900	1.884	1.866	1.850	1.831	1.812	1.794	1.775	1.755	1.734	1.715	1.692	1.672	1.650	1.628	1.605	1.584	1.560	1.538	1.514	1.490	1.466	1.444	1.419	1.395	1.372	1.348	1.324	1.301	1.278	1.255	1.231	1.210	1.188	1.166	1.144	1.124	1.102	1.082	1.064	1.045	1.025	1.008	0.991	0.975	0.959	0.944	0.929	0.915	0.901	0.889	0.876	0.866	0.855	0.846	0.836	0.829	0.821	0.814	0.808	0.801	0.796	0.791	0.789	0.785	0.781	0.779	0.776	0.775	0.775	0.775	0.772	0.774	0.774	0.774	0.775	0.776	0.776	0.778	0.779	0.782	0.784	0.785	0.788	0.789	0.790	0.791	0.792	0.795	0.796	0.798	0.799	0.799	0.800	0.802	0.802	0.802	0.804	0.805	0.805	0.805	0.805	0.804	0.805	0.805	0.805	0.804	0.804	0.804	0.804	0.802	0.802	0.802	0.801	0.801	0.801	0.801	0.801	0.801	0.801	0.802	0.802	0.804	0.805	0.806	0.808	0.809	0.811	0.812	0.815	0.818	0.820	0.824	0.826	0.830	0.832	0.836	0.841	0.845	0.850	0.855	0.860	0.864	0.870	0.876	0.881	0.888	0.892	0.899	0.905	0.911	0.918	0.924	0.930	0.936	0.942	0.949	0.956	0.962	0.969	0.975	0.980	0.988	0.992	0.998	1.004	1.009	1.014	1.018	1.022	1.026	1.030	1.034	1.036	1.040	1.041	1.042	1.044	1.044	1.044	1.044	1.042	1.041	1.039	1.036	1.032	1.029	1.024	1.019	1.012	1.006	0.999	0.989	0.981	0.971	0.960	0.950	0.939	0.925	0.912	0.898	0.884	0.868	0.851	0.835	0.818	0.799	0.780	0.760	0.740	0.720	0.699	0.676	0.655	0.632	0.609	0.585	0.562	0.539	0.514	0.489	0.465	0.440	0.415	0.389	0.365	0.340	0.315	0.290	0.265	0.241	0.216	0.194	0.169	0.146	0.124	0.102	0.080	0.059	0.039	0.018	-0.001	-0.020	-0.038	-0.054	-0.071	-0.088	-0.102	-0.118	-0.131	-0.142	-0.155	-0.166	-0.176	-0.186	-0.195	-0.204	-0.210	-0.218	-0.224	-0.228	-0.232	-0.236	-0.239	-0.241	-0.244	-0.245	-0.246	-0.246	-0.246	-0.246	-0.245	-0.244	-0.242	-0.240	-0.239	-0.236	-0.235	-0.231	-0.230	-0.228	-0.224	-0.222	-0.220	-0.218	-0.215	-0.212	-0.210	-0.208	-0.206	-0.204	-0.202	-0.201	-0.200	-0.199	-0.198	-0.198	-0.196	-0.195	-0.195	-0.195	-0.195	-0.195	-0.195	-0.195	-0.194	-0.195	-0.194	-0.194	-0.194	-0.192	-0.192	-0.192	-0.191	-0.190	-0.188	-0.186	-0.184	-0.180	-0.179	-0.175	-0.170	-0.166	-0.160	-0.154	-0.149	-0.142	-0.135	-0.128	-0.118	-0.109	-0.099	-0.088	-0.076	-0.065	-0.054	-0.039	-0.026	-0.011	0.004	0.020	0.035	0.052	0.070	0.088	0.108	0.125	0.146	0.166	0.186	0.208	0.230	0.251	0.274	0.298	0.320	0.342	0.366	0.390	0.414	0.438	0.461	0.485	0.510	0.534	0.558	0.581	0.606	0.630	0.654	0.678	0.700	0.724	0.746	0.769	0.791	0.814	0.835	0.856	0.878	0.898	0.918	0.938	0.956	0.974	0.992	1.010	1.028	1.042	1.059	1.074	1.089	1.102	1.115	1.129	1.141	1.154	1.165	1.175	1.185	1.195	1.205	1.214	1.222	1.230	1.239	1.244	1.251	1.259	1.265	1.270	1.275	1.282	1.286	1.291	1.298	1.302	1.306	1.311	1.316	1.321	1.326	1.331	1.338	1.342	1.348	1.354	1.360	1.366	1.372	1.380	1.388	1.395	1.404	1.411	1.420	1.430	1.439	1.450	1.460	1.470	1.482	1.494	1.506	1.519	1.532	1.546	1.559	1.574	1.588	1.602	1.619	1.634	1.650	1.668	1.682	1.700	1.716	1.734	1.751	1.769	1.785	1.802	1.820	1.839	1.856	1.872	1.890	1.909	1.925	1.942	1.960	1.975	1.992	2.007	2.024	2.040	2.054	2.069	2.084	2.096	2.110	2.122	2.135	2.148	2.159	2.171	2.181	2.191	2.200	2.209	2.218	2.225	2.232	2.239	2.245	2.250	2.255	2.260	2.264	2.268	2.270	2.272	2.274	2.275	2.275	2.275	2.275	2.274	2.271	2.270	2.266	2.264	2.261	2.258	2.251	2.248	2.242	2.236	2.231	2.225	2.218	2.210	2.204	2.195	2.188	2.180	2.171	2.164	2.154	2.145	2.136	2.126	2.118	2.109	2.098	2.089	2.079	2.070	2.060	2.050	2.041	2.033	2.022	2.014	2.005	1.996	1.989	1.979	1.971	1.964	1.958	1.950	1.944	1.938	1.931	1.926	1.921	1.916	1.912	1.909	1.905	1.902	1.900	1.898	1.898	1.896	1.896	1.895	1.896	1.896	1.899	1.901	1.902	1.906	1.910	1.914	1.916	1.921	1.926	1.932	1.939	1.944	1.950	1.956	1.962	1.970	1.978	1.985	1.992	2.000	2.007	2.015	2.022	2.030	2.039	2.045	2.054	2.061	2.069	2.075	2.082	2.089	2.096	2.102	2.108	2.115	2.120	2.125	2.130	2.135	2.139	2.141	2.144	2.146	2.149	2.151	2.151	2.152	2.152	2.152	2.151	2.151	2.149	2.148	2.145	2.142	2.139	2.135	2.130	2.125	2.120	2.115	2.109	2.102	2.096	2.089	2.082	2.075	2.068	2.060	2.052	2.044	2.036	2.027	2.019	2.010	2.001	1.994	1.984	1.975	1.968	1.958	1.949	1.941	1.932	1.925	1.916	1.909	1.901	1.895	1.886	1.880	1.872	1.866	1.860	1.855	1.849	1.844	1.838	1.832	1.828	1.822	1.819	1.814	1.809	1.805	1.801	1.798	1.794	1.790	1.789	1.785	1.781	1.779	1.775	1.772	1.769	1.765	1.761	1.758	1.754	1.750	1.746	1.742	1.738	1.732	1.726	1.721	1.715	1.710	1.704	1.696	1.688	1.681	1.672	1.662	1.654	1.645	1.634	1.624	1.614	1.600	1.589	1.576	1.562	1.549	1.534	1.519	1.504	1.489	1.472	1.455	1.438	1.420	1.402	1.382	1.364	1.345	1.325	1.304	1.282	1.262	1.241	1.219	1.196	1.174	1.151	1.129	1.106	1.084	1.059	1.036	1.012	0.989	0.965	0.941	0.918	0.894	0.870	0.846	0.822	0.799	0.775	0.752	0.729	0.706	0.684	0.661	0.639	0.618	0.596	0.575	0.552	0.532	0.512	0.494	0.474	0.455	0.436	0.419	0.401	0.384	0.366	0.350	0.335	0.320	0.305	0.291	0.278	0.265	0.251	0.239	0.226	0.216	0.204	0.194	0.185	0.175	0.166	0.158	0.149	0.140	0.132	0.125	0.119	0.112	0.106	0.100	0.095	0.090	0.084	0.080	0.074	0.069	0.065	0.061	0.056	0.052	0.050	0.046	0.042	0.039	0.034	0.031	0.028	0.024	0.021	0.018	0.014	0.012	0.009	0.006	0.001	-0.001	-0.004	-0.008	-0.010	-0.014	-0.018	-0.020	-0.022	-0.026	-0.029	-0.032	-0.034	-0.038	-0.039	-0.042	-0.045	-0.046	-0.049	-0.051	-0.054	-0.055	-0.056	-0.059	-0.059	-0.061	-0.062	-0.062	-0.062	-0.064	-0.064	-0.064	-0.062	-0.062	-0.061	-0.060	-0.059	-0.056	-0.055	-0.052	-0.050	-0.049	-0.045	-0.042	-0.039	-0.035	-0.030	-0.026	-0.021	-0.018	-0.011	-0.005	0.000	0.006	0.011	0.018	0.025	0.031	0.039	0.045	0.052	0.060	0.068	0.075	0.084	0.091	0.099	0.108	0.115	0.125	0.132	0.141	0.149	0.158	0.166	0.175	0.184	0.191	0.200	0.208	0.216	0.225	0.234	0.241	0.249	0.256	0.264	0.271	0.279	0.285	0.292	0.299	0.305	0.312	0.319	0.325	0.330	0.336	0.340	0.346	0.351	0.356	0.360	0.364	0.369	0.372	0.375	0.379	0.382	0.385	0.389	0.390	0.392	0.395	0.398	0.399	0.400	0.401	0.404	0.404	0.405	0.405	0.405	0.406	0.406	0.406	0.406	0.406	0.406	0.405	0.405	0.404	0.404	0.402	0.402	0.401	0.400	0.400	0.399	0.398	0.396	0.395	0.395	0.394	0.392	0.392	0.391	0.390	0.389	0.389	0.388	0.386	0.388	0.386	0.386	0.385	0.386	0.386	0.385	0.385	0.385	0.385	0.385	0.386	0.386	0.386	0.388	0.389	0.390	0.391	0.392	0.392	0.394	0.395	0.396	0.399	0.400	0.401	0.402	0.405	0.406	0.408	0.410	0.411	0.414	0.415	0.416	0.418	0.419	0.420	0.421	0.422	0.424	0.425	0.425	0.426	0.426	0.428	0.428	0.428	0.428	0.428	0.428	0.426	0.426	0.425	0.422	0.421	0.420	0.418	0.415	0.414	0.411	0.409	0.405	0.401	0.398	0.394	0.390	0.385	0.382	0.378	0.372	0.366	0.361	0.356	0.349	0.344	0.338	0.331	0.325	0.319	0.311	0.304	0.298	0.290	0.282	0.276	0.268	0.260	0.252	0.245	0.238	0.230	0.222	0.214	0.206	0.199	0.191	0.184	0.176	0.170	0.162	0.156	0.149	0.142	0.136	0.131	0.125	0.120	0.116	0.111	0.108	0.104	0.101	0.099	0.098	0.095	0.095	0.095	0.095	0.096	0.098	0.100	0.104	0.108	0.111	0.116	0.122	0.129	0.136	0.144	0.152	0.161	0.171	0.182	0.194	0.206	0.219	0.232	0.248	0.261	0.276	0.292	0.309	0.326	0.344	0.361	0.380	0.399	0.418	0.438	0.456	0.478	0.496	0.516	0.538	0.558	0.579	0.599	0.619	0.639	0.660	0.680	0.700	0.719	0.739	0.758	0.776	0.794	0.811	0.829	0.845	0.862	0.878	0.892	0.908	0.921	0.935	0.949	0.960	0.971	0.984	0.995	1.004	1.014	1.022	1.030	1.038	1.045	1.051	1.056	1.062	1.066	1.071	1.075	1.079	1.080	1.084	1.085	1.089	1.090	1.091	1.092	1.092	1.094	1.095	1.095	1.096	1.096	1.096	1.098	1.098	1.098	1.099	1.100	1.100	1.100	1.102	1.104	1.105	1.106	1.109	1.110	1.112	1.116	1.119	1.121	1.125	1.128	1.131	1.135	1.140	1.142	1.148	1.151	1.156	1.162	1.166	1.171	1.176	1.180	1.185	1.190	1.194	1.200	1.204	1.208	1.210	1.215	1.219	1.221	1.224	1.226	1.229	1.229	1.231	1.231	1.230	1.230	1.230	1.228	1.226	1.222	1.219	1.214	1.209	1.202	1.198	1.190	1.180	1.172	1.162	1.151	1.141	1.129	1.115	1.100	1.086	1.071	1.055	1.036	1.020	1.000	0.980	0.960	0.939	0.916	0.894	0.871	0.846	0.821	0.795	0.769	0.742	0.714	0.686	0.658	0.629	0.599	0.569	0.538	0.507	0.476	0.444	0.411	0.380	0.346	0.315	0.281	0.249	0.215	0.182	0.148	0.115	0.081	0.049	0.016	-0.016	-0.050	-0.082	-0.115	-0.148	-0.179	-0.211	-0.241	-0.272	-0.302	-0.334	-0.362	-0.392	-0.421	-0.449	-0.478	-0.505	-0.531	-0.558	-0.585	-0.610	-0.634	-0.659	-0.684	-0.706	-0.729	-0.751	-0.774	-0.794	-0.815	-0.836	-0.855	-0.875	-0.895	-0.914	-0.931	-0.950	-0.968	-0.985	-1.001	-1.018	-1.034	-1.051	-1.066	-1.081	-1.096	-1.110	-1.124	-1.138	-1.151	-1.165	-1.178	-1.190	-1.202	-1.214	-1.226	-1.238	-1.248	-1.259	-1.269	-1.279	-1.289	-1.298	-1.308	-1.315	-1.322	-1.330	-1.336	-1.342	-1.349	-1.354	-1.358	-1.362	-1.365	-1.368	-1.371	-1.371	-1.372	-1.374	-1.372	-1.372	-1.371	-1.369	-1.365	-1.361	-1.358	-1.352	-1.348	-1.341	-1.334	-1.326	-1.318	-1.309	-1.299	-1.289	-1.278	-1.266	-1.254	-1.241	-1.229	-1.215	-1.201	-1.185	-1.170	-1.155	-1.139	-1.122	-1.108	-1.090	-1.071	-1.055	-1.038	-1.019	-1.000	-0.982	-0.964	-0.946	-0.926	-0.909	-0.889	-0.870	-0.851	-0.832	-0.812	-0.794	-0.774	-0.756	-0.736	-0.719	-0.700	-0.681	-0.664	-0.645	-0.626	-0.610	-0.592	-0.575	-0.559	-0.542	-0.526	-0.510	-0.494	-0.478	-0.462	-0.448	-0.434	-0.419	-0.405	-0.391	-0.379	-0.365	-0.354	-0.341	-0.330	-0.319	-0.308	-0.298	-0.289	-0.279	-0.270	-0.261	-0.252	-0.246	-0.239	-0.231	-0.225	-0.219	-0.214	-0.209	-0.204	-0.200	-0.195	-0.191	-0.188	-0.185	-0.181	-0.179	-0.178	-0.175	-0.172	-0.171	-0.170	-0.168	-0.168	-0.166	-0.165	-0.162	-0.162	-0.161	-0.160	-0.159	-0.158	-0.156	-0.154	-0.152	-0.151	-0.148	-0.146	-0.142	-0.140	-0.136	-0.134	-0.129	-0.124	-0.119	-0.114	-0.109	-0.102	-0.096	-0.090	-0.082	-0.078	-0.069	-0.061	-0.054	-0.045	-0.036	-0.028	-0.018	-0.008	0.002	0.011	0.021	0.032	0.042	0.052	0.064	0.075	0.086	0.096	0.108	0.119	0.129	0.139	0.149	0.159	0.170	0.180	0.189	0.199	0.208	0.215	0.224	0.231	0.239	0.245	0.252	0.259	0.264	0.268	0.272	0.276	0.280	0.282	0.284	0.286	0.286	0.288	0.288	0.286	0.285	0.284	0.281	0.278	0.275	0.270	0.265	0.260	0.252	0.248	0.241	0.232	0.225	0.216	0.208	0.199	0.189	0.179	0.170	0.159	0.148	0.136	0.125	0.112	0.101	0.090	0.078	0.065	0.052	0.040	0.028	0.015	0.002	-0.010	-0.021	-0.035	-0.046	-0.059	-0.070	-0.081	-0.092	-0.102	-0.112	-0.124	-0.132	-0.142	-0.151	-0.159	-0.168	-0.175	-0.181	-0.189	-0.194	-0.200	-0.204	-0.208	-0.211	-0.214	-0.215	-0.218	-0.219	-0.218	-0.218	-0.216	-0.215	-0.212	-0.209	-0.205	-0.200	-0.196	-0.190	-0.184	-0.176	-0.169	-0.161	-0.152	-0.144	-0.134	-0.124	-0.114	-0.102	-0.091	-0.080	-0.069	-0.056	-0.044	-0.032	-0.019	-0.008	0.006	0.019	0.032	0.044	0.058	0.070	0.082	0.096	0.108	0.120	0.131	0.144	0.155	0.166	0.176	0.186	0.196	0.205	0.214	0.224	0.231	0.239	0.248	0.254	0.260	0.266	0.271	0.276	0.280	0.284	0.288	0.291	0.294	0.296	0.296	0.299	0.299	0.299	0.299	0.299	0.299	0.298	0.296	0.294	0.292	0.290	0.289	0.285	0.282	0.279	0.276	0.272	0.269	0.265	0.260	0.256	0.252	0.249	0.244	0.239	0.236	0.231	0.226	0.221	0.218	0.212	0.208	0.204	0.198	0.192	0.189	0.182	0.178	0.172	0.166	0.161	0.156	0.150	0.144	0.139	0.132	0.126	0.120	0.114	0.108	0.101	0.094	0.088	0.080	0.072	0.066	0.058	0.051	0.042	0.035	0.028	0.019	0.010	0.001	-0.008	-0.016	-0.025	-0.034	-0.042	-0.051	-0.061	-0.071	-0.080	-0.089	-0.099	-0.106	-0.116	-0.126	-0.135	-0.144	-0.152	-0.162	-0.171	-0.179	-0.188	-0.196	-0.205	-0.212	-0.221	-0.230	-0.238	-0.245	-0.252	-0.259	-0.266	-0.274	-0.281	-0.288	-0.292	-0.300	-0.305	-0.311	-0.318	-0.322	-0.328	-0.331	-0.338	-0.341	-0.346	-0.351	-0.355	-0.359	-0.364	-0.368	-0.371	-0.374	-0.378	-0.381	-0.384	-0.388	-0.390	-0.392	-0.396	-0.398	-0.401	-0.402	-0.405	-0.409	-0.411	-0.414	-0.415	-0.418	-0.420	-0.421	-0.424	-0.426	-0.429	-0.431	-0.432	-0.436	-0.438	-0.440	-0.444	-0.445	-0.448	-0.451	-0.452	-0.456	-0.460	-0.462	-0.466	-0.470	-0.472	-0.476	-0.481	-0.485	-0.490	-0.492	-0.498	-0.502	-0.509	-0.512	-0.519	-0.524	-0.530	-0.535	-0.541	-0.548	-0.555	-0.561	-0.568	-0.575	-0.584	-0.591	-0.598	-0.605	-0.614	-0.622	-0.630	-0.638	-0.646	-0.655	-0.664	-0.670	-0.679	-0.688	-0.696	-0.704	-0.711	-0.720	-0.729	-0.735	-0.744	-0.751	-0.759	-0.766	-0.772	-0.780	-0.786	-0.792	-0.798	-0.804	-0.809	-0.814	-0.819	-0.822	-0.826	-0.830	-0.834	-0.836	-0.839	-0.841	-0.844	-0.845	-0.846	-0.848	-0.848	-0.849	-0.850	-0.849	-0.850	-0.850	-0.850	-0.848	-0.848	-0.848	-0.846	-0.846	-0.846	-0.845	-0.845	-0.844	-0.844	-0.844	-0.844	-0.845	-0.845	-0.846	-0.848	-0.850	-0.851	-0.852	-0.856	-0.860	-0.862	-0.868	-0.871	-0.878	-0.882	-0.889	-0.895	-0.902	-0.909	-0.916	-0.926	-0.935	-0.944	-0.954	-0.965	-0.976	-0.988	-0.999	-1.010	-1.024	-1.036	-1.050	-1.062	-1.078	-1.092	-1.106	-1.122	-1.138	-1.152	-1.169	-1.185	-1.200	-1.215	-1.231	-1.248	-1.265	-1.281	-1.296	-1.312	-1.330	-1.345	-1.361	-1.376	-1.391	-1.408	-1.422	-1.438	-1.452	-1.466	-1.481	-1.494	-1.509	-1.521	-1.534	-1.548	-1.560	-1.571	-1.582	-1.594	-1.605	-1.614	-1.625	-1.634	-1.642	-1.651	-1.659	-1.666	-1.672	-1.680	-1.686	-1.691	-1.696	-1.701	-1.705	-1.709	-1.711	-1.715	-1.716	-1.718	-1.719	-1.720	-1.719	-1.719	-1.716	-1.715	-1.712	-1.710	-1.706	-1.701	-1.698	-1.692	-1.686	-1.680	-1.674	-1.665	-1.658	-1.649	-1.639	-1.629	-1.619	-1.608	-1.596	-1.584	-1.572	-1.559	-1.545	-1.531	-1.518	-1.504	-1.489	-1.472	-1.458	-1.441	-1.425	-1.409	-1.391	-1.375	-1.358	-1.340	-1.321	-1.304	-1.286	-1.269	-1.250	-1.232	-1.215	-1.196	-1.179	-1.161	-1.144	-1.126	-1.109	-1.092	-1.075	-1.059	-1.044	-1.028	-1.011	-0.996	-0.980	-0.966	-0.952	-0.939	-0.925	-0.911	-0.899	-0.888	-0.875	-0.864	-0.854	-0.842	-0.832	-0.824	-0.815	-0.805	-0.798	-0.790	-0.782	-0.775	-0.769	-0.764	-0.759	-0.752	-0.748	-0.744	-0.741	-0.738	-0.734	-0.731	-0.729	-0.726	-0.725	-0.724	-0.722	-0.721	-0.721	-0.721	-0.721	-0.721	-0.721	-0.722	-0.724	-0.724	-0.725	-0.725	-0.726	-0.729	-0.729	-0.730	-0.731	-0.732	-0.734	-0.735	-0.738	-0.738	-0.739	-0.740	-0.741	-0.741	-0.742	-0.744	-0.742	-0.744	-0.744	-0.744	-0.742	-0.744	-0.742	-0.742	-0.742	-0.741	-0.740	-0.740	-0.739	-0.738	-0.736	-0.735	-0.734	-0.732	-0.731	-0.729	-0.728	-0.726	-0.725	-0.724	-0.722	-0.721	-0.721	-0.720	-0.720	-0.720	-0.721	-0.721	-0.721	-0.721	-0.724	-0.725	-0.726	-0.729	-0.731	-0.735	-0.738	-0.741	-0.745	-0.750	-0.755	-0.760	-0.765	-0.772	-0.779	-0.785	-0.792	-0.800	-0.809	-0.818	-0.825	-0.834	-0.844	-0.854	-0.864	-0.874	-0.885	-0.895	-0.906	-0.916	-0.928	-0.939	-0.950	-0.961	-0.974	-0.984	-0.995	-1.008	-1.019	-1.029	-1.040	-1.051	-1.061	-1.071	-1.082	-1.092	-1.101	-1.111	-1.120	-1.129	-1.138	-1.146	-1.154	-1.161	-1.169	-1.176	-1.182	-1.189	-1.195	-1.200	-1.205	-1.210	-1.215	-1.219	-1.222	-1.228	-1.231	-1.234	-1.236	-1.239	-1.240	-1.242	-1.245	-1.246	-1.248	-1.249	-1.249	-1.250	-1.250	-1.250	-1.250	-1.250	-1.250	-1.249	-1.249	-1.246	-1.245	-1.244	-1.242	-1.241	-1.239	-1.238	-1.235	-1.232	-1.230	-1.228	-1.225	-1.221	-1.218	-1.215	-1.211	-1.206	-1.202	-1.199	-1.195	-1.190	-1.186	-1.181	-1.176	-1.172	-1.168	-1.161	-1.156	-1.151	-1.146	-1.141	-1.136	-1.130	-1.125	-1.120	-1.115	-1.109	-1.105	-1.100	-1.095	-1.091	-1.086	-1.082	-1.079	-1.074	-1.071	-1.068	-1.065	-1.064	-1.061	-1.060	-1.059	-1.058	-1.056	-1.056	-1.058	-1.059	-1.060	-1.060	-1.062	-1.066	-1.068	-1.071	-1.075	-1.079	-1.084	-1.089	-1.094	-1.099	-1.104	-1.110	-1.116	-1.122	-1.129	-1.136	-1.142	-1.150	-1.156	-1.164	-1.170	-1.176	-1.184	-1.190	-1.195	-1.201	-1.208	-1.212	-1.219	-1.222	-1.226	-1.230	-1.234	-1.236	-1.239	-1.241	-1.241	-1.242	-1.242	-1.242	-1.241	-1.240	-1.239	-1.235	-1.232	-1.229	-1.224	-1.219	-1.212	-1.208	-1.201	-1.194	-1.188	-1.179	-1.171	-1.162	-1.154	-1.145	-1.136	-1.126	-1.118	-1.108	-1.098	-1.089	-1.078	-1.069	-1.059	-1.049	-1.040	-1.030	-1.021	-1.011	-1.004	-0.994	-0.986	-0.978	-0.970	-0.962	-0.955	-0.949	-0.941	-0.935	-0.930	-0.924	-0.919	-0.914	-0.909	-0.904	-0.900	-0.896	-0.892	-0.889	-0.885	-0.882	-0.879	-0.875	-0.872	-0.870	-0.866	-0.862	-0.861	-0.858	-0.854	-0.851	-0.848	-0.845	-0.841	-0.836	-0.832	-0.828	-0.822	-0.818	-0.811	-0.805	-0.799	-0.792	-0.785	-0.778	-0.770	-0.762	-0.752	-0.744	-0.734	-0.724	-0.712	-0.701	-0.690	-0.678	-0.665	-0.652	-0.639	-0.625	-0.610	-0.595	-0.580	-0.564	-0.548	-0.530	-0.514	-0.495	-0.478	-0.460	-0.441	-0.422	-0.404	-0.384	-0.364	-0.344	-0.324	-0.302	-0.281	-0.260	-0.239	-0.218	-0.195	-0.174	-0.151	-0.130	-0.108	-0.085	-0.062	-0.040	-0.016	0.005	0.029	0.051	0.074	0.096	0.119	0.141	0.164	0.186	0.209	0.231	0.254	0.276	0.298	0.320	0.341	0.362	0.382	0.404	0.425	0.445	0.466	0.485	0.505	0.524	0.542	0.561	0.579	0.598	0.615	0.631	0.649	0.665	0.681	0.698	0.712	0.728	0.741	0.755	0.769	0.782	0.795	0.808	0.820	0.831	0.842	0.852	0.864	0.872	0.882	0.892	0.901	0.910	0.919	0.926	0.935	0.941	0.949	0.955	0.962	0.969	0.974	0.980	0.986	0.991	0.996	1.001	1.006	1.011	1.015	1.021	1.025	1.030	1.034	1.039	1.042	1.046	1.050	1.056	1.060	1.064	1.068	1.071	1.076	1.081	1.085	1.089	1.094	1.099	1.104	1.108	1.112	1.116	1.121	1.126	1.131	1.136	1.141	1.146	1.151	1.156	1.162	1.168	1.172	1.178	1.184	1.189	1.195	1.200	1.206	1.211	1.218	1.222	1.229	1.235	1.241	1.246	1.254	1.259	1.266	1.272	1.279	1.285	1.292	1.299	1.306	1.312	1.320	1.328	1.334	1.341	1.349	1.356	1.365	1.372	1.381	1.389	1.398	1.405	1.415	1.424	1.432	1.441	1.451	1.461	1.471	1.482	1.492	1.502	1.514	1.524	1.536	1.548	1.559	1.570	1.584	1.595	1.608	1.620	1.634	1.646	1.660	1.672	1.688	1.701	1.715	1.729	1.744	1.759	1.774	1.789	1.802	1.819	1.834	1.849	1.864	1.880	1.895	1.911	1.928	1.942	1.959	1.975	1.990	2.006	2.022	2.038	2.054	2.069	2.085	2.101	2.116	2.131	2.148	2.162	2.179	2.194	2.209	2.224	2.238	2.252	2.266	2.280	2.295	2.309	2.322	2.335	2.348	2.361	2.374	2.385	2.396	2.409	2.419	2.430	2.440	2.450	2.460	2.470	2.479	2.486	2.494	2.501	2.509	2.516	2.521	2.528	2.532	2.538	2.542	2.546	2.550	2.552	2.555	2.558	2.560	2.561	2.561	2.562	2.562	2.562	2.561	2.561	2.559	2.559	2.558	2.555	2.552	2.550	2.548	2.544	2.541	2.538	2.535	2.531	2.528	2.525	2.521	2.519	2.514	2.511	2.508	2.505	2.501	2.499	2.496	2.495	2.492	2.490	2.488	2.485	2.485	2.482	2.481	2.481	2.480	2.480	2.480	2.480	2.481	2.481	2.482	2.484	2.486	2.488	2.489	2.490	2.494	2.496	2.499	2.501	2.505	2.508	2.511	2.514	2.518	2.522	2.525	2.529	2.532	2.536	2.540	2.544	2.546	2.551	2.555	2.559	2.561	2.565	2.568	2.570	2.575	2.578	2.580	2.581	2.584	2.585	2.588	2.589	2.590	2.591	2.592	2.592	2.594	2.594	2.595	2.594	2.594	2.594	2.592	2.592	2.591	2.591	2.589	2.586	2.586	2.585	2.582	2.580	2.579	2.576	2.575	2.572	2.570	2.568	2.565	2.562	2.560	2.558	2.555	2.554	2.551	2.550	2.548	2.545	2.545	2.542	2.541	2.540	2.540	2.539	2.539	2.538	2.539	2.540	2.540	2.541	2.544	2.545	2.548	2.551	2.554	2.558	2.562	2.566	2.572	2.579	2.585	2.592	2.599	2.608	2.618	2.626	2.636	2.648	2.659	2.670	2.684	2.698	2.711	2.726	2.741	2.756	2.772	2.791	2.808	2.825	2.844	2.864	2.882	2.904	2.922	2.944	2.965	2.988	3.009	3.031	3.052	3.075	3.099	3.120	3.144	3.166	3.188	3.211	3.232	3.256	3.278	3.299	3.321	3.342	3.362	3.382	3.402	3.422	3.440	3.459	3.475	3.491	3.508	3.522	3.536	3.550	3.564	3.574	3.585	3.596	3.605	3.614	3.620	3.626	3.631	3.636	3.639	3.642	3.644	3.645	3.644	3.642	3.641	3.639	3.634	3.630	3.625	3.619	3.612	3.605	3.598	3.588	3.580	3.570	3.560	3.548	3.536	3.525	3.512	3.500	3.486	3.474	3.460	3.448	3.432	3.420	3.406	3.391	3.378	3.362	3.349	3.335	3.321	3.308	3.294	3.281	3.269	3.255	3.242	3.230	3.218	3.205	3.195	3.182	3.172	3.162	3.151	3.142	3.132	3.122	3.114	3.105	3.098	3.089	3.081	3.072	3.065	3.059	3.052	3.045	3.039	3.032	3.025	3.020	3.012	3.006	3.000	2.994	2.988	2.981	2.975	2.969	2.962	2.955	2.948	2.941	2.934	2.926	2.918	2.909	2.900	2.891	2.882	2.871	2.862	2.851	2.841	2.830	2.819	2.808	2.795	2.782	2.770	2.756	2.742	2.729	2.715	2.700	2.685	2.670	2.655	2.639	2.622	2.606	2.590	2.574	2.556	2.540	2.522	2.505	2.488	2.470	2.452	2.435	2.418	2.400	2.382	2.365	2.348	2.330	2.314	2.295	2.279	2.262	2.245	2.228	2.211	2.195	2.179	2.162	2.146	2.131	2.115	2.100	2.086	2.071	2.058	2.044	2.029	2.015	2.004	1.990	1.978	1.966	1.954	1.942	1.932	1.922	1.912	1.902	1.894	1.884	1.875	1.869	1.861	1.854	1.848	1.841	1.835	1.830	1.826	1.821	1.818	1.815	1.812	1.810	1.809	1.808	1.808	1.808	1.808	1.809	1.811	1.812	1.815	1.818	1.820	1.824	1.828	1.832	1.836	1.842	1.848	1.854	1.859	1.865	1.871	1.878	1.885	1.891	1.898	1.906	1.912	1.920	1.928	1.935	1.942	1.950	1.956	1.964	1.971	1.979	1.985	1.992	1.999	2.006	2.013	2.019	2.025	2.030	2.035	2.040	2.046	2.051	2.055	2.060	2.062	2.068	2.071	2.075	2.079	2.080	2.084	2.086	2.088	2.090	2.092	2.094	2.096	2.098	2.099	2.100	2.100	2.102	2.102	2.104	2.104	2.105	2.105	2.106	2.105	2.106	2.106	2.108	2.106	2.108	2.109	2.108	2.109	2.109	2.108	2.109	2.109	2.109	2.109	2.108	2.108	2.109	2.108	2.108	2.106	2.105	2.104	2.102	2.102	2.100	2.099	2.096	2.094	2.092	2.089	2.086	2.082	2.080	2.076	2.071	2.068	2.062	2.058	2.051	2.045	2.039	2.033	2.025	2.018	2.010	2.001	1.992	1.982	1.974	1.964	1.952	1.941	1.930	1.919	1.906	1.894	1.881	1.868	1.854	1.839	1.825	1.811	1.795	1.780	1.765	1.750	1.734	1.718	1.701	1.684	1.666	1.649	1.632	1.614	1.598	1.580	1.561	1.544	1.526	1.508	1.489	1.471	1.452	1.435	1.416	1.399	1.381	1.362	1.344	1.325	1.308	1.290	1.271	1.254	1.236	1.219	1.201	1.184	1.166	1.149	1.131	1.114	1.098	1.080	1.064	1.046	1.030	1.014	0.998	0.980	0.965	0.950	0.932	0.918	0.902	0.888	0.872	0.856	0.842	0.828	0.812	0.799	0.786	0.771	0.758	0.745	0.730	0.718	0.705	0.692	0.681	0.670	0.658	0.648	0.635	0.625	0.615	0.604	0.595	0.585	0.576	0.566	0.558	0.549	0.540	0.532	0.525	0.516	0.509	0.502	0.495	0.489	0.481	0.475	0.469	0.462	0.456	0.450	0.444	0.438	0.431	0.425	0.420	0.415	0.408	0.402	0.396	0.390	0.385	0.378	0.371	0.365	0.359	0.351	0.344	0.336	0.330	0.322	0.315	0.306	0.299	0.291	0.282	0.274	0.265	0.256	0.246	0.239	0.229	0.220	0.210	0.201	0.190	0.181	0.172	0.162	0.152	0.144	0.134	0.124	0.115	0.105	0.096	0.088	0.079	0.071	0.062	0.055	0.048	0.040	0.035	0.028	0.021	0.016	0.011	0.006	0.002	0.000	-0.004	-0.005	-0.006	-0.009	-0.009	-0.009	-0.008	-0.008	-0.005	-0.004	0.000	0.004	0.006	0.012	0.016	0.022	0.029	0.035	0.044	0.050	0.059	0.069	0.078	0.086	0.098	0.108	0.118	0.130	0.140	0.152	0.164	0.176	0.188	0.200	0.212	0.225	0.238	0.250	0.261	0.274	0.286	0.296	0.309	0.320	0.331	0.342	0.352	0.362	0.372	0.382	0.391	0.400	0.408	0.415	0.422	0.430	0.435	0.441	0.446	0.451	0.455	0.459	0.461	0.464	0.465	0.468	0.468	0.468	0.468	0.466	0.465	0.464	0.462	0.460	0.456	0.454	0.450	0.445	0.441	0.436	0.431	0.426	0.420	0.415	0.410	0.404	0.398	0.391	0.385	0.379	0.372	0.366	0.360	0.355	0.349	0.342	0.336	0.331	0.325	0.321	0.315	0.310	0.306	0.302	0.298	0.294	0.290	0.286	0.284	0.282	0.280	0.276	0.275	0.274	0.272	0.271	0.270	0.270	0.270	0.270	0.270	0.270	0.271	0.271	0.272	0.274	0.275	0.275	0.278	0.279	0.280	0.281	0.282	0.284	0.285	0.288	0.289	0.289	0.290	0.292	0.292	0.294	0.294	0.294	0.295	0.295	0.294	0.294	0.294	0.292	0.292	0.291	0.290	0.288	0.288	0.285	0.282	0.280	0.279	0.276	0.272	0.270	0.268	0.265	0.261	0.259	0.255	0.252	0.248	0.244	0.240	0.236	0.232	0.230	0.226	0.222	0.220	0.215	0.212	0.209	0.205	0.202	0.199	0.196	0.192	0.190	0.186	0.185	0.181	0.179	0.178	0.175	0.172	0.171	0.170	0.169	0.168	0.166	0.165	0.164	0.164	0.162	0.162	0.162	0.164	0.164	0.165	0.166	0.168	0.169	0.171	0.172	0.176	0.179	0.181	0.185	0.190	0.194	0.196	0.201	0.206	0.211	0.218	0.222	0.229	0.235	0.241	0.249	0.256	0.262	0.270	0.278	0.285	0.294	0.301	0.309	0.318	0.325	0.335	0.342	0.351	0.359	0.366	0.375	0.382	0.390	0.398	0.405	0.411	0.419	0.424	0.430	0.435	0.440	0.444	0.449	0.451	0.454	0.455	0.458	0.458	0.459	0.458	0.458	0.455	0.452	0.450	0.446	0.441	0.438	0.432	0.426	0.419	0.411	0.402	0.394	0.384	0.375	0.365	0.355	0.342	0.330	0.319	0.306	0.294	0.280	0.266	0.252	0.239	0.225	0.211	0.198	0.182	0.170	0.155	0.141	0.128	0.114	0.101	0.086	0.074	0.061	0.049	0.038	0.026	0.015	0.004	-0.006	-0.016	-0.025	-0.035	-0.042	-0.051	-0.059	-0.065	-0.071	-0.078	-0.082	-0.088	-0.091	-0.095	-0.098	-0.101	-0.104	-0.105	-0.108	-0.108	-0.109	-0.109	-0.109	-0.109	-0.108	-0.106	-0.105	-0.102	-0.101	-0.099	-0.096	-0.094	-0.090	-0.086	-0.084	-0.079	-0.076	-0.071	-0.068	-0.062	-0.059	-0.055	-0.050	-0.045	-0.040	-0.036	-0.031	-0.026	-0.022	-0.018	-0.012	-0.008	-0.002	0.001	0.006	0.011	0.016	0.020	0.025	0.030	0.034	0.040	0.045	0.049	0.052	0.058	0.062	0.066	0.072	0.076	0.080	0.086	0.090	0.095	0.099	0.104	0.110	0.115	0.120	0.124	0.129	0.135	0.140	0.145	0.151	0.158	0.164	0.169	0.175	0.181	0.189	0.196	0.204	0.210	0.218	0.226	0.235	0.242	0.252	0.261	0.271	0.282	0.292	0.304	0.314	0.326	0.339	0.351	0.364	0.378	0.392	0.406	0.421	0.438	0.454	0.469	0.485	0.502	0.521	0.539	0.558	0.576	0.596	0.615	0.635	0.655	0.676	0.698	0.718	0.740	0.761	0.784	0.806	0.829	0.850	0.872	0.895	0.918	0.939	0.962	0.985	1.006	1.029	1.051	1.072	1.094	1.115	1.135	1.156	1.176	1.196	1.214	1.232	1.251	1.269	1.286	1.302	1.319	1.335	1.350	1.364	1.376	1.390	1.402	1.412	1.424	1.434	1.442	1.452	1.460	1.468	1.475	1.479	1.485	1.490	1.494	1.496	1.501	1.502	1.505	1.505	1.506	1.508	1.506	1.505	1.505	1.504	1.502	1.499	1.498	1.495	1.494	1.490	1.486	1.485	1.481	1.478	1.475	1.471	1.469	1.465	1.462	1.459	1.456	1.452	1.451	1.448	1.445	1.444	1.441	1.440	1.439	1.438	1.436	1.435	1.435	1.432	1.432	1.434	1.432	1.434	1.432	1.434	1.434	1.434	1.435	1.436	1.438	1.438	1.439	1.439	1.439	1.439	1.440	1.439	1.439	1.440	1.439	1.436	1.436	1.435	1.432	1.430	1.429	1.425	1.421	1.418	1.414	1.409	1.404	1.399	1.392	1.384	1.378	1.370	1.361	1.352	1.344	1.334	1.322	1.312	1.301	1.290	1.278	1.266	1.252	1.240	1.226	1.212	1.199	1.184	1.170	1.155	1.140	1.124	1.109	1.092	1.078	1.061	1.045	1.029	1.014	0.999	0.982	0.968	0.950	0.935	0.919	0.905	0.890	0.875	0.860	0.845	0.831	0.816	0.802	0.790	0.776	0.762	0.750	0.736	0.725	0.712	0.700	0.689	0.678	0.666	0.654	0.642	0.632	0.621	0.611	0.600	0.590	0.580	0.570	0.560	0.550	0.540	0.531	0.522	0.512	0.504	0.494	0.485	0.476	0.468	0.458	0.450	0.440	0.432	0.422	0.414	0.406	0.396	0.388	0.379	0.370	0.361	0.354	0.345	0.338	0.329	0.320	0.312	0.304	0.295	0.288	0.280	0.272	0.264	0.255	0.249	0.240	0.232	0.224	0.216	0.208	0.200	0.192	0.184	0.176	0.169	0.160	0.151	0.142	0.135	0.126	0.119	0.109	0.100	0.091	0.082	0.072	0.062	0.054	0.044	0.034	0.022	0.012	0.002	-0.008	-0.020	-0.031	-0.041	-0.054	-0.066	-0.078	-0.090	-0.102	-0.116	-0.129	-0.141	-0.155	-0.168	-0.181	-0.194	-0.208	-0.221	-0.235	-0.249	-0.262	-0.276	-0.289	-0.302	-0.316	-0.329	-0.342	-0.355	-0.368	-0.380	-0.392	-0.405	-0.416	-0.428	-0.439	-0.449	-0.460	-0.470	-0.479	-0.488	-0.496	-0.505	-0.512	-0.520	-0.526	-0.531	-0.538	-0.541	-0.548	-0.550	-0.554	-0.558	-0.559	-0.561	-0.562	-0.565	-0.565	-0.564	-0.564	-0.564	-0.562	-0.561	-0.559	-0.556	-0.555	-0.551	-0.549	-0.545	-0.541	-0.539	-0.534	-0.531	-0.528	-0.522	-0.519	-0.515	-0.511	-0.507	-0.504	-0.500	-0.498	-0.494	-0.491	-0.489	-0.486	-0.485	-0.482	-0.480	-0.480	-0.478	-0.478	-0.478	-0.478	-0.478	-0.478	-0.479	-0.480	-0.481	-0.484	-0.486	-0.488	-0.490	-0.494	-0.496	-0.500	-0.504	-0.507	-0.511	-0.515	-0.518	-0.522	-0.526	-0.530	-0.534	-0.536	-0.540	-0.544	-0.546	-0.549	-0.550	-0.552	-0.555	-0.556	-0.556	-0.556	-0.556	-0.555	-0.554	-0.551	-0.549	-0.545	-0.542	-0.536	-0.531	-0.524	-0.518	-0.510	-0.501	-0.492	-0.481	-0.471	-0.460	-0.446	-0.434	-0.420	-0.405	-0.390	-0.372	-0.356	-0.339	-0.320	-0.300	-0.281	-0.260	-0.240	-0.218	-0.196	-0.174	-0.150	-0.126	-0.102	-0.079	-0.054	-0.029	-0.004	0.021	0.046	0.072	0.098	0.124	0.150	0.175	0.201	0.226	0.251	0.278	0.302	0.328	0.351	0.378	0.400	0.425	0.448	0.470	0.492	0.515	0.536	0.558	0.576	0.596	0.616	0.635	0.654	0.671	0.688	0.705	0.720	0.736	0.750	0.764	0.778	0.790	0.802	0.814	0.825	0.836	0.846	0.855	0.864	0.871	0.879	0.888	0.894	0.900	0.906	0.911	0.916	0.921	0.926	0.930	0.932	0.936	0.940	0.942	0.945	0.948	0.949	0.951	0.952	0.955	0.956	0.958	0.959	0.960	0.961	0.961	0.962	0.964	0.965	0.965	0.968	0.968	0.969	0.970	0.972	0.972	0.975	0.976	0.979	0.980	0.982	0.986	0.988	0.990	0.994	0.996	1.000	1.002	1.006	1.009	1.014	1.018	1.021	1.026	1.030	1.035	1.039	1.045	1.049	1.054	1.059	1.065	1.071	1.076	1.081	1.088	1.091	1.098	1.104	1.108	1.114	1.119	1.124	1.129	1.134	1.139	1.142	1.146	1.151	1.155	1.158	1.161	1.164	1.166	1.169	1.171	1.172	1.172	1.174	1.174	1.174	1.172	1.171	1.170	1.169	1.166	1.161	1.159	1.155	1.150	1.145	1.140	1.134	1.128	1.121	1.114	1.108	1.099	1.091	1.082	1.072	1.065	1.055	1.045	1.036	1.025	1.016	1.005	0.995	0.984	0.974	0.964	0.954	0.944	0.932	0.924	0.912	0.904	0.894	0.885	0.875	0.868	0.859	0.851	0.844	0.836	0.829	0.822	0.816	0.811	0.806	0.802	0.798	0.795	0.792	0.790	0.789	0.789	0.789	0.789	0.790	0.791	0.795	0.796	0.800	0.805	0.809	0.815	0.821	0.826	0.835	0.842	0.851	0.860	0.869	0.880	0.891	0.902	0.914	0.926	0.939	0.951	0.965	0.980	0.994	1.008	1.024	1.039	1.055	1.071	1.086	1.102	1.120	1.136	1.152	1.170	1.186	1.204	1.221	1.239	1.255	1.274	1.290	1.308	1.325	1.341	1.358	1.375	1.390	1.406	1.422	1.436	1.452	1.466	1.481	1.495	1.509	1.521	1.534	1.546	1.559	1.571	1.581	1.592	1.601	1.612	1.620	1.629	1.636	1.644	1.651	1.658	1.664	1.669	1.675	1.679	1.684	1.686	1.690	1.692	1.695	1.696	1.699	1.699	1.699	1.700	1.700	1.699	1.699	1.698	1.695	1.692	1.690	1.689	1.685	1.682	1.678	1.675	1.670	1.666	1.661	1.656	1.651	1.646	1.640	1.634	1.628	1.621	1.614	1.606	1.599	1.592	1.584	1.576	1.568	1.559	1.550	1.540	1.531	1.521	1.511	1.501	1.490	1.479	1.468	1.455	1.445	1.432	1.420	1.408	1.394	1.380	1.366	1.352	1.338	1.324	1.309	1.291	1.276	1.260	1.244	1.228	1.209	1.191	1.174	1.155	1.136	1.118	1.099	1.080	1.059	1.039	1.019	0.998	0.978	0.956	0.932	0.911	0.890	0.866	0.844	0.821	0.798	0.774	0.750	0.728	0.702	0.679	0.654	0.630	0.605	0.581	0.558	0.531	0.506	0.482	0.459	0.434	0.410	0.385	0.361	0.339	0.315	0.291	0.268	0.245	0.224	0.201	0.180	0.160	0.139	0.119	0.099	0.080	0.062	0.045	0.029	0.012	-0.002	-0.018	-0.031	-0.044	-0.055	-0.066	-0.076	-0.086	-0.094	-0.101	-0.108	-0.114	-0.118	-0.121	-0.124	-0.125	-0.125	-0.125	-0.122	-0.120	-0.116	-0.112	-0.106	-0.100	-0.092	-0.084	-0.075	-0.065	-0.055	-0.042	-0.030	-0.018	-0.002	0.011	0.026	0.042	0.059	0.076	0.094	0.111	0.130	0.149	0.168	0.186	0.208	0.226	0.246	0.268	0.288	0.309	0.330	0.351	0.371	0.394	0.414	0.435	0.455	0.476	0.498	0.518	0.539	0.559	0.579	0.599	0.618	0.638	0.658	0.678	0.696	0.715	0.734	0.752	0.771	0.790	0.809	0.826	0.845	0.861	0.880	0.898	0.915	0.934	0.951	0.969	0.986	1.005	1.022	1.040	1.059	1.078	1.095	1.114	1.132	1.151	1.171	1.190	1.210	1.230	1.250	1.271	1.291	1.312	1.334	1.356	1.379	1.401	1.424	1.448	1.471	1.496	1.520	1.545	1.570	1.596	1.621	1.649	1.675	1.702	1.729	1.758	1.785	1.812	1.840	1.869	1.898	1.925	1.954	1.982	2.011	2.040	2.069	2.095	2.124	2.151	2.179	2.206	2.232	2.259	2.286	2.310	2.336	2.361	2.385	2.408	2.430	2.451	2.472	2.492	2.511	2.529	2.548	2.562	2.579	2.594	2.608	2.619	2.630	2.641	2.650	2.658	2.665	2.671	2.675	2.679	2.680	2.682	2.682	2.681	2.679	2.675	2.671	2.665	2.659	2.651	2.641	2.632	2.621	2.610	2.598	2.585	2.570	2.555	2.540	2.524	2.506	2.489	2.470	2.451	2.432	2.412	2.392	2.371	2.350	2.329	2.308	2.285	2.262	2.241	2.218	2.195	2.172	2.151	2.128	2.105	2.084	2.061	2.040	2.018	1.996	1.975	1.955	1.934	1.912	1.894	1.874	1.854	1.836	1.818	1.800	1.782	1.765	1.749	1.732	1.718	1.701	1.688	1.674	1.660	1.648	1.635	1.624	1.614	1.602	1.592	1.584	1.574	1.566	1.558	1.551	1.544	1.539	1.532	1.528	1.524	1.519	1.515	1.512	1.510	1.508	1.506	1.504	1.504	1.502	1.504	1.504	1.505	1.506	1.509	1.511	1.514	1.518	1.521	1.525	1.530	1.534	1.539	1.545	1.551	1.558	1.565	1.572	1.580	1.588	1.598	1.606	1.616	1.626	1.636	1.646	1.659	1.670	1.682	1.696	1.709	1.722	1.736	1.751	1.766	1.781	1.799	1.814	1.831	1.849	1.868	1.886	1.905	1.925	1.945	1.965	1.985	2.006	2.029	2.050	2.072	2.096	2.120	2.144	2.168	2.191	2.216	2.240	2.266	2.291	2.318	2.342	2.368	2.394	2.421	2.446	2.472	2.498	2.525	2.551	2.576	2.601	2.628	2.652	2.678	2.702	2.726	2.750	2.774	2.796	2.819	2.841	2.864	2.885	2.905	2.926	2.946	2.965	2.982	3.000	3.016	3.034	3.049	3.062	3.076	3.090	3.102	3.114	3.126	3.135	3.145	3.152	3.160	3.166	3.172	3.178	3.181	3.185	3.188	3.189	3.190	3.190	3.190	3.190	3.189	3.185	3.181	3.179	3.174	3.169	3.162	3.156	3.149	3.142	3.134	3.125	3.116	3.106	3.095	3.086	3.075	3.064	3.051	3.040	3.028	3.015	3.001	2.988	2.974	2.961	2.948	2.934	2.918	2.904	2.890	2.876	2.860	2.846	2.831	2.816	2.802	2.788	2.774	2.758	2.744	2.730	2.715	2.701	2.688	2.674	2.660	2.648	2.634	2.621	2.608	2.595	2.584	2.572	2.560	2.549	2.538	2.528	2.518	2.508	2.498	2.489	2.480	2.470	2.462	2.455	2.448	2.440	2.434	2.426	2.421	2.414	2.409	2.402	2.398	2.392	2.388	2.384	2.380	2.375	2.371	2.368	2.364	2.361	2.356	2.354	2.350	2.348	2.344	2.341	2.339	2.334	2.331	2.328	2.324	2.320	2.315	2.311	2.306	2.302	2.298	2.292	2.286	2.280	2.275	2.269	2.262	2.254	2.248	2.239	2.231	2.221	2.212	2.204	2.192	2.182	2.171	2.160	2.149	2.136	2.122	2.110	2.096	2.081	2.066	2.051	2.036	2.021	2.005	1.989	1.972	1.954	1.938	1.920	1.901	1.884	1.865	1.846	1.826	1.809	1.790	1.770	1.751	1.731	1.712	1.694	1.674	1.654	1.635	1.618	1.599	1.580	1.561	1.544	1.526	1.510	1.492	1.476	1.460	1.445	1.430	1.416	1.401	1.389	1.376	1.365	1.352	1.341	1.331	1.322	1.314	1.305	1.298	1.290	1.284	1.279	1.272	1.269	1.266	1.262	1.260	1.258	1.258	1.256	1.258	1.258	1.259	1.260	1.261	1.265	1.268	1.271	1.275	1.280	1.284	1.288	1.292	1.298	1.304	1.309	1.315	1.321	1.328	1.334	1.340	1.346	1.352	1.359	1.365	1.371	1.378	1.384	1.390	1.395	1.401	1.408	1.414	1.419	1.425	1.431	1.435	1.440	1.445	1.450	1.455	1.459	1.464	1.468	1.472	1.476	1.480	1.484	1.488	1.491	1.495	1.498	1.501	1.505	1.508	1.511	1.514	1.518	1.520	1.524	1.526	1.530	1.532	1.536	1.539	1.542	1.546	1.549	1.552	1.556	1.560	1.564	1.568	1.571	1.576	1.580	1.585	1.589	1.594	1.599	1.604	1.609	1.614	1.620	1.626	1.632	1.639	1.645	1.651	1.658	1.665	1.672	1.680	1.686	1.695	1.702	1.710	1.719	1.728	1.735	1.744	1.754	1.761	1.770	1.779	1.788	1.796	1.805	1.814	1.822	1.831	1.840	1.849	1.856	1.865	1.872	1.879	1.886	1.895	1.900	1.908	1.914	1.920	1.925	1.930	1.934	1.939	1.942	1.945	1.949	1.950	1.951	1.952	1.952	1.954	1.952	1.951	1.949	1.946	1.944	1.940	1.935	1.930	1.926	1.919	1.912	1.905	1.896	1.889	1.880	1.870	1.860	1.849	1.839	1.828	1.815	1.802	1.790	1.778	1.765	1.751	1.738	1.722	1.709	1.694	1.679	1.665	1.649	1.634	1.619	1.605	1.589	1.575	1.560	1.546	1.530	1.516	1.502	1.489	1.475	1.462	1.449	1.436	1.424	1.411	1.400	1.389	1.379	1.368	1.358	1.349	1.339	1.330	1.322	1.314	1.306	1.299	1.292	1.286	1.280	1.274	1.270	1.265	1.260	1.255	1.252	1.249	1.245	1.241	1.239	1.235	1.232	1.230	1.226	1.224	1.221	1.219	1.216	1.212	1.210	1.205	1.202	1.199	1.194	1.191	1.186	1.181	1.175	1.169	1.162	1.156	1.150	1.142	1.134	1.125	1.115	1.106	1.096	1.085	1.074	1.061	1.050	1.036	1.022	1.009	0.994	0.979	0.964	0.946	0.931	0.914	0.896	0.878	0.860	0.840	0.821	0.802	0.784	0.764	0.742	0.722	0.702	0.681	0.661	0.640	0.619	0.599	0.579	0.558	0.538	0.518	0.496	0.476	0.458	0.439	0.420	0.400	0.382	0.365	0.348	0.332	0.316	0.300	0.285	0.271	0.259	0.245	0.235	0.224	0.214	0.204	0.196	0.189	0.181	0.176	0.172	0.168	0.165	0.164	0.164	0.165	0.166	0.169	0.174	0.178	0.185	0.191	0.199	0.209	0.219	0.230	0.242	0.256	0.269	0.285	0.301	0.318	0.336	0.354	0.375	0.394	0.415	0.436	0.459	0.480	0.502	0.526	0.550	0.572	0.598	0.622	0.646	0.671	0.695	0.720	0.744	0.768	0.791	0.815	0.838	0.861	0.882	0.904	0.926	0.948	0.966	0.986	1.005	1.022	1.040	1.056	1.071	1.088	1.101	1.115	1.126	1.139	1.150	1.159	1.169	1.176	1.185	1.191	1.198	1.202	1.208	1.211	1.215	1.218	1.220	1.220	1.222	1.224	1.224	1.222	1.222	1.222	1.221	1.221	1.220	1.219	1.216	1.216	1.214	1.212	1.211	1.209	1.208	1.208	1.206	1.205	1.206	1.205	1.205	1.205	1.205	1.206	1.206	1.208	1.209	1.211	1.212	1.214	1.218	1.220	1.221	1.226	1.229	1.231	1.235	1.239	1.242	1.248	1.251	1.256	1.260	1.264	1.268	1.272	1.278	1.281	1.286	1.290	1.294	1.298	1.302	1.306	1.310	1.314	1.316	1.321	1.324	1.328	1.330	1.334	1.336	1.339	1.341	1.344	1.346	1.348	1.351	1.354	1.354	1.356	1.359	1.360	1.362	1.364	1.365	1.368	1.370	1.371	1.372	1.375	1.376	1.379	1.380	1.382	1.385	1.386	1.389	1.391	1.392	1.395	1.398	1.400	1.402	1.405	1.406	1.409	1.411	1.414	1.418	1.420	1.422	1.425	1.428	1.431	1.434	1.435	1.438	1.440	1.444	1.445	1.448	1.450	1.451	1.454	1.455	1.458	1.458	1.459	1.461	1.461	1.462	1.462	1.464	1.464	1.464	1.464	1.464	1.464	1.464	1.462	1.461	1.460	1.459	1.458	1.456	1.454	1.451	1.449	1.446	1.442	1.440	1.438	1.434	1.430	1.428	1.422	1.419	1.415	1.409	1.405	1.400	1.394	1.389	1.382	1.379	1.372	1.365	1.360	1.352	1.346	1.339	1.332	1.325	1.318	1.310	1.302	1.295	1.286	1.279	1.270	1.262	1.254	1.245	1.236	1.228	1.218	1.209	1.200	1.190	1.180	1.171	1.161	1.151	1.141	1.131	1.121	1.112	1.102	1.092	1.081	1.072	1.062	1.054	1.044	1.034	1.025	1.015	1.006	0.996	0.988	0.979	0.971	0.962	0.954	0.946	0.939	0.931	0.924	0.918	0.911	0.905	0.900	0.894	0.889	0.885	0.879	0.875	0.872	0.869	0.866	0.864	0.861	0.861	0.860	0.859	0.859	0.859	0.860	0.861	0.862	0.864	0.866	0.868	0.871	0.874	0.878	0.880	0.884	0.889	0.892	0.896	0.901	0.905	0.911	0.915	0.920	0.925	0.930	0.935	0.939	0.944	0.949	0.952	0.956	0.961	0.965	0.968	0.971	0.975	0.978	0.980	0.981	0.984	0.985	0.986	0.988	0.989	0.988	0.989	0.988	0.988	0.986	0.984	0.982	0.980	0.978	0.975	0.972	0.970	0.966	0.962	0.958	0.955	0.951	0.946	0.942	0.938	0.932	0.930	0.925	0.920	0.916	0.911	0.908	0.904	0.900	0.896	0.891	0.889	0.885	0.881	0.879	0.876	0.874	0.871	0.870	0.866	0.865	0.865	0.864	0.862	0.862	0.861	0.861	0.862	0.862	0.862	0.864	0.865	0.866	0.869	0.870	0.871	0.874	0.876	0.879	0.881	0.884	0.886	0.890	0.894	0.896	0.899	0.902	0.906	0.910	0.914	0.916	0.920	0.924	0.928	0.932	0.936	0.940	0.944	0.949	0.952	0.958	0.961	0.965	0.970	0.975	0.979	0.984	0.989	0.994	0.999	1.004	1.008	1.014	1.019	1.025	1.029	1.035	1.041	1.046	1.052	1.059	1.064	1.070	1.076	1.082	1.089	1.095	1.102	1.110	1.116	1.122	1.130	1.138	1.144	1.151	1.160	1.166	1.174	1.181	1.189	1.196	1.204	1.212	1.221	1.229	1.236	1.244	1.252	1.261	1.270	1.280	1.289	1.298	1.306	1.315	1.325	1.335	1.345	1.355	1.365	1.376	1.386	1.396	1.409	1.421	1.434	1.445	1.458	1.471	1.485	1.499	1.514	1.529	1.544	1.559	1.576	1.592	1.610	1.628	1.646	1.666	1.685	1.705	1.726	1.748	1.770	1.792	1.815	1.839	1.864	1.889	1.914	1.939	1.966	1.994	2.020	2.047	2.076	2.106	2.135	2.166	2.195	2.226	2.258	2.289	2.320	2.352	2.385	2.418	2.450	2.482	2.516	2.548	2.581	2.615	2.649	2.680	2.714	2.746	2.779	2.811	2.844	2.876	2.909	2.940	2.971	3.002	3.034	3.062	3.092	3.122	3.150	3.179	3.206	3.234	3.260	3.286	3.311	3.336	3.361	3.384	3.408	3.429	3.450	3.471	3.491	3.510	3.530	3.548	3.564	3.581	3.596	3.611	3.626	3.640	3.652	3.665	3.675	3.686	3.696	3.705	3.714	3.720	3.726	3.732	3.738	3.742	3.746	3.750	3.752	3.754	3.755	3.755	3.755	3.754	3.752	3.750	3.748	3.744	3.740	3.735	3.730	3.725	3.719	3.711	3.705	3.698	3.689	3.680	3.671	3.661	3.652	3.642	3.632	3.621	3.610	3.600	3.589	3.576	3.565	3.554	3.541	3.530	3.518	3.505	3.494	3.481	3.470	3.458	3.446	3.434	3.422	3.411	3.400	3.389	3.379	3.368	3.358	3.348	3.338	3.328	3.319	3.309	3.302	3.294	3.286	3.279	3.271	3.264	3.258	3.252	3.246	3.241	3.235	3.230	3.228	3.224	3.219	3.216	3.214	3.211	3.209	3.206	3.205	3.204	3.202	3.201	3.201	3.201	3.201	3.200	3.201	3.201	3.201	3.202	3.202	3.202	3.204	3.204	3.205	3.205	3.206	3.205	3.206	3.206	3.205	3.206	3.205	3.204	3.204	3.202	3.200	3.199	3.198	3.195	3.192	3.189	3.186	3.181	3.178	3.172	3.168	3.162	3.158	3.151	3.144	3.138	3.130	3.122	3.114	3.106	3.098	3.089	3.079	3.069	3.059	3.049	3.039	3.028	3.016	3.005	2.994	2.981	2.970	2.958	2.945	2.934	2.920	2.909	2.895	2.884	2.871	2.858	2.846	2.834	2.821	2.810	2.799	2.786	2.776	2.765	2.752	2.742	2.732	2.721	2.712	2.702	2.692	2.685	2.676	2.669	2.659	2.652	2.645	2.638	2.631	2.625	2.619	2.614	2.608	2.602	2.599	2.594	2.590	2.585	2.582	2.579	2.576	2.574	2.570	2.569	2.565	2.564	2.562	2.559	2.558	2.555	2.554	2.552	2.550	2.548	2.546	2.545	2.542	2.541	2.539	2.536	2.535	2.532	2.529	2.525	2.522	2.520	2.516	2.511	2.506	2.502	2.498	2.492	2.488	2.481	2.475	2.469	2.462	2.455	2.448	2.440	2.431	2.422	2.412	2.402	2.392	2.382	2.372	2.361	2.349	2.338	2.326	2.312	2.299	2.285	2.271	2.259	2.244	2.229	2.214	2.198	2.181	2.165	2.149	2.131	2.114	2.096	2.079	2.061	2.041	2.022	2.005	1.984	1.965	1.945	1.925	1.906	1.885	1.865	1.844	1.822	1.802	1.781	1.759	1.738	1.716	1.695	1.674	1.651	1.630	1.609	1.586	1.565	1.542	1.521	1.499	1.479	1.458	1.436	1.414	1.394	1.374	1.352	1.332	1.311	1.291	1.272	1.252	1.234	1.215	1.196	1.179	1.160	1.142	1.126	1.109	1.092	1.078	1.061	1.048	1.032	1.019	1.005	0.992	0.980	0.969	0.958	0.946	0.936	0.928	0.918	0.910	0.901	0.894	0.888	0.881	0.876	0.870	0.866	0.862	0.859	0.856	0.852	0.851	0.850	0.849	0.848	0.849	0.848	0.849	0.850	0.852	0.855	0.856	0.860	0.862	0.866	0.871	0.875	0.879	0.884	0.889	0.894	0.899	0.905	0.910	0.916	0.922	0.929	0.935	0.941	0.948	0.955	0.962	0.968	0.975	0.981	0.988	0.995	1.001	1.009	1.015	1.022	1.029	1.035	1.041	1.046	1.052	1.059	1.064	1.070	1.075	1.080	1.084	1.089	1.094	1.098	1.100	1.105	1.108	1.111	1.112	1.115	1.118	1.119	1.120	1.121	1.122	1.121	1.122	1.122	1.121	1.120	1.119	1.118	1.115	1.114	1.111	1.109	1.105	1.101	1.099	1.095	1.090	1.086	1.082	1.078	1.072	1.068	1.062	1.058	1.052	1.049	1.042	1.038	1.032	1.028	1.021	1.016	1.012	1.009	1.004	0.999	0.995	0.990	0.988	0.984	0.981	0.979	0.976	0.975	0.972	0.972	0.971	0.971	0.972	0.972	0.974	0.976	0.979	0.981	0.984	0.988	0.992	0.998	1.002	1.008	1.015	1.021	1.028	1.036	1.045	1.054	1.062	1.072	1.082	1.094	1.104	1.116	1.129	1.140	1.152	1.166	1.179	1.192	1.208	1.220	1.235	1.250	1.264	1.280	1.295	1.310	1.326	1.341	1.359	1.375	1.390	1.406	1.422	1.439	1.455	1.471	1.488	1.505	1.521	1.538	1.554	1.570	1.588	1.604	1.620	1.636	1.651	1.668	1.684	1.699	1.715	1.730	1.746	1.761	1.778	1.792	1.808	1.822	1.838	1.852	1.869	1.884	1.899	1.912	1.929	1.942	1.958	1.972	1.986	2.002	2.016	2.031	2.045	2.061	100.000	5.000	2.000	1.000	6.000	0.000	0.000	0.000	0.000	0.000	0.000	0.000	0.000	0.000	0.000	0.000	0.000	0.000	-0.430	-0.429	-0.428	-0.425	-0.421	-0.419	-0.416	-0.414	-0.410	-0.406	-0.404	-0.400	-0.395	-0.391	-0.388	-0.382	-0.378	-0.372	-0.368	-0.362	-0.358	-0.352	-0.346	-0.341	-0.335	-0.329	-0.324	-0.318	-0.311	-0.305	-0.299	-0.291	-0.286	-0.280	-0.274	-0.268	-0.260	-0.254	-0.246	-0.241	-0.234	-0.226	-0.221	-0.214	-0.209	-0.201	-0.195	-0.189	-0.181	-0.175	-0.170	-0.164	-0.159	-0.151	-0.145	-0.140	-0.135	-0.128	-0.122	-0.116	-0.111	-0.106	-0.101	-0.095	-0.090	-0.084	-0.079	-0.074	-0.068	-0.062	-0.056	-0.050	-0.045	-0.040	-0.032	-0.028	-0.021	-0.015	-0.009	-0.002	0.002	0.009	0.015	0.022	0.029	0.035	0.042	0.049	0.056	0.064	0.071	0.079	0.085	0.094	0.101	0.109	0.116	0.124	0.132	0.140	0.149	0.156	0.165	0.172	0.180	0.189	0.196	0.205	0.214	0.220	0.229	0.236	0.244	0.252	0.260	0.268	0.275	0.282	0.290	0.298	0.305	0.311	0.319	0.325	0.332	0.339	0.345	0.351	0.356	0.362	0.369	0.375	0.380	0.386	0.392	0.398	0.401	0.408	0.412	0.418	0.421	0.426	0.430	0.435	0.440	0.444	0.448	0.451	0.455	0.459	0.462	0.466	0.470	0.472	0.476	0.479	0.481	0.485	0.486	0.490	0.491	0.494	0.495	0.498	0.499	0.501	0.501	0.504	0.504	0.505	0.506	0.506	0.507	0.506	0.507	0.506	0.506	0.506	0.505	0.505	0.504	0.502	0.501	0.500	0.499	0.498	0.496	0.494	0.492	0.491	0.490	0.489	0.486	0.486	0.485	0.484	0.482	0.482	0.481	0.481	0.481	0.482	0.484	0.482	0.486	0.488	0.489	0.491	0.495	0.498	0.502	0.506	0.511	0.518	0.524	0.531	0.538	0.546	0.555	0.565	0.575	0.585	0.595	0.608	0.619	0.631	0.645	0.660	0.674	0.690	0.705	0.721	0.738	0.755	0.771	0.791	0.809	0.828	0.848	0.866	0.885	0.906	0.926	0.946	0.966	0.988	1.008	1.029	1.049	1.070	1.091	1.111	1.131	1.152	1.174	1.192	1.212	1.232	1.251	1.271	1.290	1.309	1.326	1.342	1.360	1.378	1.395	1.410	1.426	1.442	1.456	1.471	1.485	1.499	1.511	1.525	1.536	1.549	1.561	1.571	1.582	1.592	1.602	1.611	1.620	1.629	1.636	1.645	1.652	1.659	1.666	1.672	1.678	1.684	1.689	1.694	1.699	1.702	1.708	1.711	1.714	1.718	1.721	1.724	1.725	1.729	1.730	1.732	1.734	1.735	1.735	1.736	1.736	1.739	1.739	1.739	1.738	1.738	1.738	1.736	1.736	1.736	1.735	1.735	1.734	1.732	1.732	1.731	1.731	1.730	1.730	1.729	1.728	1.728	1.726	1.726	1.726	1.728	1.728	1.728	1.729	1.729	1.730	1.731	1.732	1.734	1.735	1.738	1.739	1.741	1.745	1.748	1.751	1.755	1.759	1.762	1.766	1.771	1.776	1.780	1.786	1.791	1.796	1.801	1.808	1.812	1.818	1.824	1.828	1.834	1.839	1.845	1.850	1.855	1.859	1.864	1.869	1.874	1.878	1.880	1.884	1.886	1.890	1.892	1.895	1.896	1.896	1.898	1.898	1.896	1.896	1.895	1.892	1.891	1.888	1.884	1.880	1.878	1.872	1.866	1.860	1.854	1.848	1.841	1.832	1.825	1.816	1.809	1.799	1.789	1.780	1.769	1.759	1.748	1.736	1.725	1.714	1.701	1.689	1.676	1.664	1.651	1.639	1.626	1.614	1.600	1.588	1.575	1.561	1.549	1.536	1.522	1.511	1.498	1.485	1.472	1.460	1.449	1.436	1.424	1.412	1.401	1.390	1.379	1.368	1.359	1.348	1.338	1.328	1.319	1.309	1.300	1.290	1.282	1.275	1.268	1.260	1.252	1.245	1.239	1.231	1.226	1.220	1.215	1.211	1.206	1.202	1.198	1.194	1.191	1.188	1.185	1.182	1.181	1.179	1.178	1.175	1.175	1.174	1.174	1.174	1.174	1.174	1.174	1.175	1.176	1.178	1.180	1.181	1.182	1.185	1.188	1.190	1.192	1.195	1.198	1.201	1.204	1.206	1.210	1.212	1.215	1.219	1.221	1.224	1.226	1.230	1.232	1.235	1.238	1.240	1.241	1.244	1.246	1.246	1.248	1.249	1.249	1.250	1.250	1.249	1.249	1.246	1.245	1.242	1.241	1.239	1.235	1.232	1.228	1.224	1.219	1.212	1.208	1.201	1.195	1.188	1.179	1.172	1.164	1.155	1.145	1.135	1.126	1.115	1.105	1.094	1.081	1.070	1.058	1.045	1.032	1.020	1.005	0.991	0.978	0.962	0.949	0.934	0.919	0.904	0.888	0.872	0.858	0.840	0.824	0.808	0.791	0.775	0.759	0.741	0.724	0.709	0.691	0.672	0.656	0.639	0.621	0.602	0.586	0.569	0.550	0.532	0.515	0.496	0.479	0.461	0.444	0.425	0.406	0.389	0.371	0.352	0.335	0.318	0.300	0.282	0.264	0.246	0.230	0.212	0.194	0.178	0.160	0.144	0.126	0.110	0.094	0.078	0.062	0.046	0.030	0.015	0.000	-0.014	-0.029	-0.042	-0.056	-0.070	-0.084	-0.096	-0.109	-0.120	-0.131	-0.144	-0.154	-0.164	-0.174	-0.182	-0.191	-0.201	-0.209	-0.216	-0.222	-0.229	-0.235	-0.241	-0.246	-0.250	-0.255	-0.259	-0.261	-0.264	-0.266	-0.269	-0.270	-0.271	-0.270	-0.270	-0.270	-0.269	-0.268	-0.265	-0.261	-0.260	-0.256	-0.252	-0.249	-0.245	-0.241	-0.236	-0.230	-0.226	-0.220	-0.215	-0.209	-0.202	-0.196	-0.190	-0.184	-0.178	-0.171	-0.165	-0.158	-0.151	-0.146	-0.139	-0.134	-0.128	-0.122	-0.116	-0.111	-0.106	-0.101	-0.098	-0.092	-0.089	-0.085	-0.082	-0.080	-0.078	-0.076	-0.075	-0.072	-0.071	-0.071	-0.071	-0.071	-0.072	-0.072	-0.074	-0.075	-0.078	-0.079	-0.082	-0.084	-0.088	-0.090	-0.092	-0.096	-0.100	-0.102	-0.105	-0.109	-0.111	-0.114	-0.116	-0.119	-0.120	-0.122	-0.124	-0.125	-0.126	-0.125	-0.125	-0.124	-0.121	-0.120	-0.116	-0.112	-0.108	-0.102	-0.096	-0.090	-0.081	-0.072	-0.062	-0.052	-0.041	-0.029	-0.016	-0.001	0.014	0.030	0.046	0.064	0.082	0.101	0.121	0.142	0.164	0.185	0.209	0.231	0.256	0.280	0.305	0.330	0.356	0.382	0.410	0.435	0.462	0.490	0.518	0.545	0.572	0.600	0.628	0.654	0.681	0.709	0.735	0.761	0.788	0.814	0.839	0.865	0.889	0.914	0.936	0.959	0.982	1.004	1.026	1.046	1.066	1.086	1.106	1.124	1.141	1.159	1.175	1.191	1.205	1.220	1.234	1.248	1.261	1.272	1.285	1.296	1.306	1.316	1.326	1.335	1.345	1.354	1.361	1.369	1.376	1.384	1.390	1.398	1.404	1.410	1.416	1.421	1.429	1.434	1.439	1.445	1.451	1.458	1.461	1.468	1.472	1.479	1.485	1.491	1.498	1.502	1.509	1.515	1.522	1.528	1.534	1.542	1.549	1.556	1.562	1.569	1.578	1.584	1.591	1.599	1.605	1.614	1.620	1.626	1.635	1.641	1.649	1.655	1.662	1.668	1.675	1.681	1.688	1.692	1.698	1.702	1.706	1.711	1.716	1.720	1.722	1.728	1.729	1.731	1.734	1.735	1.738	1.738	1.739	1.739	1.739	1.738	1.736	1.735	1.735	1.732	1.729	1.726	1.724	1.721	1.718	1.714	1.709	1.705	1.700	1.696	1.690	1.686	1.680	1.675	1.669	1.664	1.659	1.652	1.646	1.640	1.634	1.628	1.622	1.616	1.609	1.604	1.596	1.591	1.584	1.579	1.572	1.566	1.559	1.552	1.548	1.541	1.535	1.529	1.524	1.519	1.512	1.508	1.501	1.496	1.490	1.485	1.480	1.475	1.471	1.466	1.462	1.458	1.454	1.450	1.445	1.442	1.440	1.436	1.432	1.431	1.429	1.426	1.425	1.424	1.422	1.421	1.422	1.422	1.422	1.424	1.425	1.426	1.430	1.431	1.435	1.439	1.442	1.446	1.451	1.458	1.464	1.470	1.476	1.484	1.490	1.499	1.508	1.516	1.525	1.535	1.545	1.554	1.564	1.575	1.585	1.596	1.608	1.619	1.630	1.641	1.652	1.664	1.675	1.686	1.698	1.708	1.719	1.729	1.739	1.749	1.759	1.768	1.776	1.785	1.792	1.801	1.806	1.814	1.820	1.825	1.829	1.832	1.836	1.839	1.840	1.841	1.842	1.844	1.842	1.840	1.838	1.834	1.830	1.825	1.819	1.812	1.806	1.798	1.789	1.780	1.770	1.759	1.748	1.736	1.724	1.709	1.695	1.681	1.666	1.649	1.634	1.618	1.599	1.582	1.564	1.545	1.528	1.508	1.488	1.469	1.449	1.430	1.411	1.390	1.370	1.350	1.331	1.311	1.291	1.272	1.254	1.234	1.216	1.198	1.179	1.162	1.145	1.129	1.111	1.095	1.080	1.065	1.050	1.036	1.024	1.010	0.999	0.988	0.975	0.965	0.955	0.948	0.938	0.930	0.921	0.915	0.909	0.902	0.896	0.891	0.886	0.881	0.878	0.875	0.871	0.869	0.865	0.864	0.860	0.858	0.856	0.854	0.851	0.850	0.848	0.845	0.844	0.841	0.840	0.836	0.835	0.831	0.829	0.825	0.820	0.816	0.811	0.808	0.801	0.796	0.790	0.782	0.776	0.768	0.759	0.751	0.742	0.732	0.722	0.712	0.702	0.691	0.679	0.668	0.654	0.641	0.628	0.614	0.600	0.586	0.570	0.556	0.541	0.525	0.510	0.494	0.478	0.462	0.446	0.429	0.412	0.396	0.380	0.364	0.346	0.330	0.314	0.298	0.281	0.265	0.249	0.232	0.216	0.201	0.185	0.170	0.155	0.141	0.126	0.112	0.098	0.084	0.070	0.056	0.044	0.030	0.018	0.006	-0.008	-0.019	-0.030	-0.042	-0.054	-0.065	-0.076	-0.086	-0.098	-0.108	-0.118	-0.129	-0.138	-0.148	-0.158	-0.166	-0.175	-0.185	-0.194	-0.204	-0.212	-0.221	-0.229	-0.238	-0.246	-0.255	-0.264	-0.271	-0.280	-0.289	-0.298	-0.305	-0.312	-0.321	-0.330	-0.339	-0.346	-0.355	-0.362	-0.370	-0.379	-0.386	-0.394	-0.401	-0.409	-0.416	-0.425	-0.432	-0.440	-0.446	-0.454	-0.461	-0.469	-0.475	-0.481	-0.489	-0.496	-0.501	-0.507	-0.514	-0.520	-0.525	-0.531	-0.536	-0.541	-0.546	-0.551	-0.555	-0.559	-0.565	-0.569	-0.572	-0.575	-0.579	-0.582	-0.585	-0.589	-0.591	-0.594	-0.595	-0.598	-0.600	-0.600	-0.602	-0.604	-0.604	-0.605	-0.605	-0.606	-0.606	-0.606	-0.606	-0.605	-0.606	-0.605	-0.605	-0.604	-0.602	-0.601	-0.600	-0.599	-0.598	-0.595	-0.592	-0.591	-0.590	-0.588	-0.586	-0.584	-0.582	-0.580	-0.579	-0.576	-0.574	-0.572	-0.571	-0.568	-0.566	-0.564	-0.562	-0.560	-0.560	-0.558	-0.556	-0.554	-0.552	-0.551	-0.551	-0.550	-0.549	-0.549	-0.548	-0.546	-0.546	-0.546	-0.546	-0.545	-0.546	-0.546	-0.546	-0.546	-0.546	-0.546	-0.546	-0.548	-0.548	-0.548	-0.548	-0.548	-0.548	-0.548	-0.548	-0.548	-0.548	-0.546	-0.546	-0.545	-0.544	-0.542	-0.540	-0.538	-0.535	-0.532	-0.530	-0.525	-0.521	-0.518	-0.512	-0.506	-0.501	-0.495	-0.489	-0.481	-0.472	-0.465	-0.456	-0.446	-0.438	-0.426	-0.416	-0.404	-0.392	-0.380	-0.368	-0.354	-0.340	-0.326	-0.311	-0.296	-0.280	-0.265	-0.250	-0.232	-0.216	-0.199	-0.182	-0.164	-0.148	-0.130	-0.111	-0.094	-0.075	-0.058	-0.040	-0.021	-0.004	0.015	0.032	0.051	0.068	0.086	0.102	0.120	0.138	0.154	0.170	0.186	0.202	0.218	0.234	0.249	0.262	0.278	0.292	0.306	0.319	0.332	0.345	0.358	0.370	0.381	0.394	0.405	0.416	0.428	0.436	0.448	0.458	0.466	0.475	0.484	0.492	0.500	0.509	0.516	0.524	0.530	0.538	0.544	0.551	0.556	0.562	0.568	0.571	0.576	0.580	0.585	0.589	0.591	0.595	0.598	0.600	0.601	0.602	0.604	0.605	0.605	0.606	0.605	0.605	0.602	0.601	0.600	0.598	0.595	0.591	0.588	0.584	0.580	0.576	0.570	0.565	0.559	0.554	0.548	0.541	0.535	0.529	0.521	0.515	0.507	0.500	0.492	0.486	0.478	0.470	0.462	0.456	0.449	0.441	0.435	0.428	0.421	0.414	0.408	0.402	0.396	0.391	0.386	0.382	0.378	0.375	0.371	0.368	0.366	0.365	0.364	0.361	0.361	0.362	0.362	0.365	0.366	0.369	0.370	0.374	0.376	0.380	0.385	0.390	0.394	0.399	0.405	0.410	0.418	0.422	0.430	0.436	0.441	0.449	0.456	0.462	0.469	0.475	0.481	0.489	0.495	0.501	0.507	0.512	0.518	0.524	0.529	0.531	0.536	0.540	0.544	0.546	0.549	0.552	0.555	0.555	0.556	0.558	0.559	0.559	0.559	0.558	0.558	0.558	0.555	0.554	0.552	0.551	0.549	0.548	0.545	0.544	0.541	0.539	0.538	0.535	0.534	0.534	0.531	0.531	0.530	0.530	0.529	0.530	0.530	0.531	0.534	0.536	0.539	0.541	0.545	0.550	0.555	0.560	0.565	0.572	0.579	0.588	0.596	0.605	0.615	0.625	0.636	0.648	0.660	0.671	0.685	0.699	0.714	0.728	0.741	0.758	0.772	0.790	0.806	0.822	0.840	0.856	0.874	0.890	0.906	0.925	0.942	0.959	0.976	0.992	1.010	1.026	1.042	1.059	1.072	1.089	1.104	1.118	1.130	1.145	1.156	1.169	1.181	1.191	1.201	1.211	1.219	1.228	1.235	1.242	1.248	1.252	1.258	1.261	1.262	1.265	1.266	1.268	1.268	1.268	1.265	1.262	1.260	1.256	1.252	1.248	1.242	1.238	1.230	1.225	1.218	1.209	1.201	1.194	1.184	1.175	1.166	1.156	1.149	1.138	1.129	1.119	1.109	1.099	1.089	1.079	1.070	1.059	1.050	1.041	1.031	1.022	1.014	1.005	0.996	0.989	0.981	0.972	0.966	0.959	0.952	0.946	0.941	0.935	0.930	0.925	0.920	0.915	0.911	0.908	0.905	0.901	0.899	0.895	0.892	0.890	0.889	0.886	0.885	0.884	0.882	0.881	0.880	0.879	0.879	0.878	0.878	0.876	0.876	0.875	0.874	0.874	0.872	0.872	0.871	0.870	0.870	0.868	0.866	0.865	0.862	0.861	0.860	0.858	0.854	0.851	0.849	0.846	0.842	0.838	0.834	0.829	0.824	0.819	0.812	0.806	0.801	0.794	0.788	0.780	0.771	0.762	0.754	0.745	0.736	0.726	0.715	0.705	0.692	0.681	0.669	0.656	0.644	0.630	0.616	0.601	0.588	0.571	0.556	0.540	0.524	0.507	0.491	0.474	0.456	0.440	0.421	0.404	0.385	0.368	0.350	0.331	0.312	0.294	0.276	0.258	0.240	0.222	0.204	0.188	0.170	0.154	0.135	0.120	0.104	0.088	0.072	0.058	0.042	0.030	0.015	0.002	-0.009	-0.021	-0.032	-0.042	-0.054	-0.062	-0.071	-0.080	-0.089	-0.095	-0.101	-0.109	-0.112	-0.119	-0.124	-0.126	-0.130	-0.134	-0.136	-0.138	-0.140	-0.140	-0.141	-0.142	-0.142	-0.142	-0.141	-0.141	-0.140	-0.139	-0.138	-0.136	-0.134	-0.134	-0.131	-0.129	-0.126	-0.125	-0.122	-0.121	-0.119	-0.118	-0.115	-0.114	-0.112	-0.110	-0.109	-0.108	-0.105	-0.104	-0.102	-0.101	-0.100	-0.100	-0.099	-0.098	-0.096	-0.095	-0.095	-0.094	-0.094	-0.092	-0.091	-0.090	-0.091	-0.089	-0.089	-0.088	-0.086	-0.085	-0.084	-0.081	-0.080	-0.079	-0.076	-0.074	-0.071	-0.069	-0.065	-0.061	-0.059	-0.055	-0.050	-0.046	-0.041	-0.036	-0.030	-0.025	-0.019	-0.012	-0.005	0.001	0.009	0.018	0.026	0.034	0.044	0.054	0.062	0.072	0.082	0.094	0.105	0.115	0.126	0.139	0.150	0.162	0.175	0.186	0.199	0.211	0.225	0.238	0.250	0.265	0.278	0.291	0.304	0.318	0.330	0.344	0.356	0.368	0.380	0.394	0.404	0.416	0.428	0.439	0.450	0.460	0.470	0.479	0.488	0.496	0.504	0.511	0.518	0.522	0.529	0.532	0.539	0.541	0.544	0.546	0.546	0.549	0.548	0.546	0.545	0.544	0.539	0.536	0.531	0.526	0.520	0.514	0.506	0.498	0.489	0.480	0.470	0.460	0.449	0.438	0.425	0.412	0.399	0.386	0.372	0.359	0.344	0.330	0.315	0.300	0.285	0.270	0.255	0.240	0.225	0.210	0.195	0.180	0.165	0.150	0.136	0.121	0.108	0.095	0.081	0.069	0.056	0.044	0.031	0.021	0.010	-0.001	-0.010	-0.020	-0.029	-0.039	-0.046	-0.054	-0.062	-0.069	-0.075	-0.081	-0.088	-0.092	-0.098	-0.102	-0.106	-0.111	-0.115	-0.118	-0.121	-0.125	-0.129	-0.131	-0.134	-0.136	-0.139	-0.142	-0.144	-0.146	-0.150	-0.151	-0.155	-0.158	-0.160	-0.162	-0.166	-0.170	-0.172	-0.176	-0.180	-0.184	-0.189	-0.192	-0.196	-0.201	-0.206	-0.212	-0.218	-0.224	-0.229	-0.235	-0.241	-0.249	-0.254	-0.261	-0.268	-0.274	-0.281	-0.288	-0.295	-0.301	-0.309	-0.316	-0.324	-0.330	-0.338	-0.344	-0.350	-0.356	-0.362	-0.368	-0.374	-0.380	-0.384	-0.389	-0.392	-0.398	-0.401	-0.404	-0.408	-0.410	-0.411	-0.414	-0.415	-0.415	-0.416	-0.415	-0.415	-0.415	-0.412	-0.410	-0.408	-0.405	-0.402	-0.398	-0.394	-0.389	-0.385	-0.378	-0.372	-0.366	-0.359	-0.352	-0.346	-0.338	-0.330	-0.322	-0.314	-0.305	-0.298	-0.288	-0.280	-0.270	-0.261	-0.251	-0.241	-0.232	-0.224	-0.214	-0.204	-0.195	-0.185	-0.176	-0.166	-0.159	-0.150	-0.141	-0.134	-0.126	-0.118	-0.110	-0.104	-0.096	-0.090	-0.085	-0.080	-0.074	-0.069	-0.065	-0.061	-0.059	-0.055	-0.052	-0.050	-0.049	-0.048	-0.046	-0.046	-0.046	-0.046	-0.049	-0.050	-0.051	-0.054	-0.055	-0.058	-0.061	-0.064	-0.068	-0.071	-0.075	-0.080	-0.084	-0.086	-0.091	-0.096	-0.099	-0.104	-0.108	-0.111	-0.115	-0.118	-0.120	-0.124	-0.126	-0.126	-0.129	-0.129	-0.129	-0.129	-0.128	-0.125	-0.124	-0.120	-0.118	-0.111	-0.106	-0.100	-0.092	-0.086	-0.076	-0.066	-0.056	-0.046	-0.034	-0.020	-0.006	0.008	0.024	0.040	0.058	0.075	0.094	0.112	0.132	0.155	0.175	0.198	0.221	0.244	0.268	0.291	0.315	0.340	0.365	0.391	0.418	0.442	0.468	0.495	0.520	0.546	0.574	0.599	0.625	0.651	0.678	0.701	0.726	0.751	0.776	0.800	0.824	0.848	0.869	0.890	0.912	0.934	0.954	0.974	0.992	1.010	1.029	1.046	1.062	1.079	1.092	1.108	1.121	1.135	1.148	1.158	1.169	1.179	1.188	1.196	1.205	1.211	1.219	1.224	1.229	1.234	1.236	1.240	1.241	1.242	1.244	1.244	1.244	1.244	1.242	1.240	1.238	1.234	1.231	1.226	1.221	1.218	1.212	1.206	1.200	1.194	1.186	1.180	1.172	1.164	1.156	1.148	1.139	1.132	1.124	1.114	1.105	1.096	1.089	1.080	1.070	1.062	1.055	1.048	1.039	1.031	1.024	1.016	1.010	1.004	0.998	0.991	0.988	0.982	0.978	0.974	0.971	0.969	0.966	0.965	0.962	0.962	0.962	0.964	0.965	0.966	0.970	0.971	0.976	0.979	0.984	0.989	0.995	1.001	1.006	1.014	1.022	1.029	1.038	1.046	1.055	1.064	1.074	1.084	1.094	1.102	1.114	1.124	1.134	1.145	1.155	1.165	1.175	1.185	1.195	1.205	1.214	1.224	1.232	1.240	1.249	1.256	1.262	1.270	1.276	1.281	1.288	1.292	1.295	1.299	1.301	1.304	1.305	1.306	1.306	1.305	1.302	1.301	1.298	1.295	1.290	1.285	1.280	1.274	1.268	1.260	1.251	1.241	1.232	1.221	1.211	1.200	1.189	1.176	1.164	1.151	1.138	1.124	1.110	1.096	1.081	1.068	1.052	1.038	1.024	1.009	0.994	0.979	0.965	0.950	0.936	0.921	0.908	0.895	0.881	0.868	0.855	0.844	0.831	0.820	0.809	0.798	0.788	0.779	0.769	0.760	0.752	0.745	0.738	0.730	0.724	0.718	0.712	0.706	0.702	0.698	0.694	0.690	0.688	0.684	0.681	0.678	0.676	0.674	0.670	0.669	0.666	0.664	0.662	0.660	0.658	0.656	0.654	0.650	0.648	0.644	0.640	0.638	0.632	0.629	0.622	0.619	0.612	0.606	0.600	0.594	0.585	0.578	0.570	0.561	0.551	0.541	0.531	0.520	0.509	0.496	0.485	0.472	0.459	0.445	0.430	0.416	0.401	0.386	0.370	0.354	0.336	0.319	0.301	0.284	0.266	0.248	0.229	0.210	0.191	0.171	0.151	0.132	0.111	0.091	0.070	0.050	0.029	0.008	-0.012	-0.035	-0.056	-0.076	-0.099	-0.120	-0.142	-0.162	-0.185	-0.206	-0.229	-0.250	-0.272	-0.294	-0.314	-0.335	-0.356	-0.378	-0.399	-0.419	-0.440	-0.460	-0.480	-0.500	-0.520	-0.539	-0.559	-0.576	-0.596	-0.614	-0.631	-0.649	-0.666	-0.682	-0.699	-0.715	-0.730	-0.745	-0.760	-0.772	-0.786	-0.800	-0.812	-0.825	-0.836	-0.846	-0.858	-0.866	-0.876	-0.885	-0.894	-0.902	-0.909	-0.916	-0.922	-0.929	-0.934	-0.939	-0.944	-0.948	-0.951	-0.955	-0.956	-0.960	-0.962	-0.965	-0.965	-0.968	-0.968	-0.969	-0.969	-0.970	-0.970	-0.969	-0.970	-0.969	-0.969	-0.968	-0.968	-0.968	-0.966	-0.965	-0.964	-0.962	-0.962	-0.961	-0.960	-0.959	-0.958	-0.958	-0.956	-0.955	-0.955	-0.954	-0.951	-0.951	-0.950	-0.949	-0.948	-0.946	-0.946	-0.945	-0.942	-0.941	-0.940	-0.939	-0.938	-0.936	-0.935	-0.932	-0.930	-0.928	-0.925	-0.922	-0.919	-0.916	-0.914	-0.910	-0.908	-0.901	-0.898	-0.894	-0.889	-0.885	-0.880	-0.874	-0.869	-0.862	-0.856	-0.849	-0.842	-0.835	-0.829	-0.821	-0.814	-0.806	-0.799	-0.790	-0.782	-0.772	-0.765	-0.756	-0.749	-0.739	-0.731	-0.722	-0.714	-0.705	-0.696	-0.688	-0.680	-0.671	-0.662	-0.655	-0.648	-0.640	-0.632	-0.625	-0.618	-0.611	-0.605	-0.600	-0.594	-0.588	-0.582	-0.578	-0.572	-0.570	-0.566	-0.562	-0.559	-0.556	-0.554	-0.552	-0.550	-0.549	-0.549	-0.549	-0.549	-0.549	-0.550	-0.551	-0.552	-0.554	-0.556	-0.559	-0.561	-0.565	-0.568	-0.571	-0.575	-0.579	-0.582	-0.588	-0.592	-0.598	-0.602	-0.608	-0.612	-0.618	-0.622	-0.629	-0.635	-0.640	-0.645	-0.650	-0.656	-0.661	-0.668	-0.672	-0.676	-0.681	-0.688	-0.691	-0.696	-0.701	-0.704	-0.709	-0.712	-0.715	-0.719	-0.721	-0.725	-0.726	-0.729	-0.730	-0.732	-0.732	-0.734	-0.735	-0.735	-0.735	-0.735	-0.732	-0.731	-0.731	-0.729	-0.725	-0.722	-0.720	-0.716	-0.711	-0.708	-0.704	-0.699	-0.692	-0.686	-0.680	-0.674	-0.668	-0.660	-0.654	-0.645	-0.638	-0.629	-0.621	-0.611	-0.604	-0.594	-0.584	-0.575	-0.566	-0.555	-0.545	-0.536	-0.525	-0.515	-0.505	-0.494	-0.485	-0.475	-0.464	-0.454	-0.444	-0.434	-0.425	-0.415	-0.406	-0.398	-0.389	-0.380	-0.371	-0.364	-0.355	-0.348	-0.341	-0.334	-0.328	-0.321	-0.316	-0.310	-0.305	-0.301	-0.298	-0.294	-0.291	-0.289	-0.286	-0.285	-0.284	-0.282	-0.282	-0.281	-0.284	-0.284	-0.286	-0.288	-0.290	-0.294	-0.298	-0.300	-0.304	-0.309	-0.314	-0.319	-0.325	-0.331	-0.338	-0.344	-0.351	-0.358	-0.365	-0.374	-0.381	-0.389	-0.398	-0.405	-0.415	-0.424	-0.432	-0.441	-0.450	-0.459	-0.468	-0.476	-0.486	-0.495	-0.502	-0.511	-0.521	-0.529	-0.538	-0.545	-0.551	-0.559	-0.566	-0.572	-0.579	-0.584	-0.590	-0.595	-0.599	-0.604	-0.606	-0.610	-0.612	-0.614	-0.616	-0.616	-0.618	-0.618	-0.616	-0.614	-0.612	-0.610	-0.606	-0.602	-0.599	-0.594	-0.588	-0.581	-0.575	-0.568	-0.559	-0.550	-0.541	-0.532	-0.524	-0.512	-0.501	-0.490	-0.479	-0.466	-0.454	-0.442	-0.429	-0.418	-0.404	-0.391	-0.378	-0.365	-0.351	-0.338	-0.324	-0.311	-0.300	-0.286	-0.275	-0.261	-0.250	-0.238	-0.228	-0.216	-0.206	-0.196	-0.186	-0.178	-0.169	-0.161	-0.154	-0.146	-0.141	-0.135	-0.130	-0.126	-0.122	-0.119	-0.116	-0.115	-0.114	-0.112	-0.112	-0.111	-0.112	-0.115	-0.116	-0.119	-0.121	-0.125	-0.128	-0.131	-0.136	-0.141	-0.146	-0.151	-0.156	-0.161	-0.168	-0.172	-0.179	-0.184	-0.190	-0.196	-0.201	-0.208	-0.214	-0.218	-0.222	-0.228	-0.232	-0.238	-0.242	-0.246	-0.250	-0.254	-0.258	-0.260	-0.264	-0.265	-0.268	-0.269	-0.271	-0.272	-0.274	-0.275	-0.275	-0.275	-0.276	-0.276	-0.275	-0.276	-0.275	-0.275	-0.274	-0.274	-0.274	-0.274	-0.272	-0.272	-0.272	-0.271	-0.272	-0.272	-0.274	-0.274	-0.275	-0.278	-0.279	-0.281	-0.284	-0.288	-0.291	-0.296	-0.300	-0.306	-0.311	-0.318	-0.326	-0.334	-0.342	-0.351	-0.361	-0.371	-0.384	-0.395	-0.408	-0.421	-0.436	-0.450	-0.466	-0.482	-0.500	-0.518	-0.536	-0.555	-0.575	-0.595	-0.616	-0.639	-0.660	-0.684	-0.708	-0.731	-0.756	-0.781	-0.808	-0.834	-0.859	-0.885	-0.912	-0.940	-0.968	-0.995	-1.022	-1.051	-1.079	-1.108	-1.135	-1.164	-1.192	-1.220	-1.248	-1.275	-1.302	-1.330	-1.358	-1.385	-1.410	-1.436	-1.461	-1.486	-1.512	-1.535	-1.559	-1.581	-1.605	-1.628	-1.648	-1.669	-1.689	-1.708	-1.728	-1.745	-1.762	-1.779	-1.796	-1.811	-1.825	-1.840	-1.852	-1.866	-1.879	-1.891	-1.902	-1.912	-1.924	-1.932	-1.942	-1.951	-1.960	-1.968	-1.976	-1.982	-1.990	-1.996	-2.004	-2.010	-2.016	-2.022	-2.027	-2.035	-2.040	-2.045	-2.052	-2.058	-2.064	-2.069	-2.075	-2.081	-2.086	-2.092	-2.100	-2.105	-2.111	-2.119	-2.125	-2.132	-2.140	-2.146	-2.154	-2.161	-2.170	-2.178	-2.184	-2.192	-2.200	-2.208	-2.215	-2.222	-2.230	-2.238	-2.246	-2.254	-2.261	-2.269	-2.276	-2.284	-2.290	-2.299	-2.305	-2.311	-2.319	-2.324	-2.330	-2.335	-2.341	-2.346	-2.352	-2.356	-2.360	-2.365	-2.368	-2.372	-2.375	-2.379	-2.381	-2.382	-2.385	-2.386	-2.388	-2.390	-2.390	-2.390	-2.390	-2.391	-2.390	-2.390	-2.388	-2.386	-2.385	-2.384	-2.381	-2.380	-2.378	-2.372	-2.370	-2.366	-2.362	-2.359	-2.354	-2.350	-2.345	-2.339	-2.334	-2.329	-2.322	-2.315	-2.309	-2.302	-2.295	-2.288	-2.280	-2.271	-2.264	-2.255	-2.246	-2.238	-2.228	-2.218	-2.208	-2.199	-2.188	-2.178	-2.166	-2.156	-2.145	-2.134	-2.122	-2.111	-2.100	-2.089	-2.078	-2.066	-2.054	-2.044	-2.031	-2.020	-2.007	-1.998	-1.986	-1.975	-1.965	-1.954	-1.944	-1.934	-1.924	-1.914	-1.904	-1.895	-1.886	-1.878	-1.869	-1.862	-1.854	-1.848	-1.841	-1.834	-1.828	-1.822	-1.818	-1.811	-1.808	-1.802	-1.798	-1.795	-1.791	-1.789	-1.785	-1.782	-1.781	-1.779	-1.776	-1.774	-1.774	-1.771	-1.770	-1.770	-1.768	-1.768	-1.765	-1.764	-1.764	-1.762	-1.761	-1.759	-1.758	-1.756	-1.755	-1.752	-1.750	-1.749	-1.746	-1.744	-1.741	-1.738	-1.735	-1.732	-1.729	-1.725	-1.720	-1.716	-1.711	-1.706	-1.701	-1.696	-1.690	-1.685	-1.679	-1.674	-1.666	-1.659	-1.652	-1.646	-1.639	-1.631	-1.624	-1.616	-1.609	-1.601	-1.594	-1.585	-1.578	-1.570	-1.562	-1.555	-1.546	-1.540	-1.531	-1.525	-1.518	-1.510	-1.504	-1.498	-1.490	-1.484	-1.479	-1.472	-1.466	-1.461	-1.456	-1.452	-1.448	-1.444	-1.439	-1.435	-1.432	-1.429	-1.426	-1.425	-1.421	-1.420	-1.419	-1.419	-1.418	-1.418	-1.416	-1.416	-1.416	-1.418	-1.419	-1.420	-1.421	-1.424	-1.425	-1.428	-1.429	-1.431	-1.434	-1.438	-1.440	-1.442	-1.445	-1.448	-1.451	-1.454	-1.458	-1.461	-1.464	-1.466	-1.469	-1.472	-1.475	-1.478	-1.480	-1.482	-1.485	-1.486	-1.489	-1.490	-1.491	-1.492	-1.494	-1.494	-1.494	-1.495	-1.494	-1.494	-1.491	-1.490	-1.489	-1.486	-1.484	-1.481	-1.479	-1.475	-1.471	-1.466	-1.462	-1.458	-1.451	-1.446	-1.440	-1.434	-1.428	-1.420	-1.412	-1.406	-1.398	-1.390	-1.381	-1.374	-1.364	-1.355	-1.346	-1.336	-1.328	-1.318	-1.309	-1.299	-1.289	-1.279	-1.270	-1.260	-1.250	-1.240	-1.231	-1.221	-1.212	-1.204	-1.194	-1.185	-1.178	-1.169	-1.161	-1.154	-1.146	-1.139	-1.132	-1.126	-1.121	-1.115	-1.110	-1.105	-1.101	-1.098	-1.095	-1.091	-1.090	-1.086	-1.086	-1.085	-1.084	-1.084	-1.084	-1.084	-1.086	-1.088	-1.089	-1.090	-1.094	-1.096	-1.100	-1.104	-1.108	-1.111	-1.116	-1.120	-1.126	-1.131	-1.136	-1.142	-1.149	-1.155	-1.161	-1.168	-1.175	-1.181	-1.189	-1.194	-1.201	-1.209	-1.216	-1.224	-1.231	-1.238	-1.245	-1.254	-1.260	-1.269	-1.275	-1.284	-1.290	-1.298	-1.306	-1.314	-1.321	-1.330	-1.338	-1.345	-1.352	-1.361	-1.369	-1.376	-1.384	-1.392	-1.401	-1.409	-1.418	-1.425	-1.432	-1.441	-1.450	-1.458	-1.466	-1.475	-1.484	-1.492	-1.500	-1.509	-1.516	-1.525	-1.532	-1.541	-1.549	-1.558	-1.565	-1.572	-1.580	-1.588	-1.595	-1.602	-1.610	-1.618	-1.624	-1.630	-1.638	-1.644	-1.650	-1.655	-1.661	-1.666	-1.672	-1.678	-1.682	-1.686	-1.690	-1.695	-1.699	-1.701	-1.704	-1.708	-1.711	-1.712	-1.714	-1.716	-1.718	-1.719	-1.719	-1.720	-1.720	-1.720	-1.720	-1.719	-1.718	-1.716	-1.715	-1.714	-1.710	-1.708	-1.704	-1.701	-1.698	-1.694	-1.689	-1.685	-1.679	-1.674	-1.669	-1.662	-1.655	-1.649	-1.642	-1.635	-1.628	-1.619	-1.611	-1.602	-1.594	-1.585	-1.575	-1.566	-1.555	-1.546	-1.536	-1.525	-1.514	-1.504	-1.491	-1.481	-1.469	-1.458	-1.445	-1.434	-1.421	-1.410	-1.399	-1.385	-1.374	-1.361	-1.350	-1.338	-1.325	-1.314	-1.301	-1.290	-1.279	-1.266	-1.256	-1.245	-1.234	-1.224	-1.212	-1.202	-1.192	-1.182	-1.174	-1.164	-1.155	-1.146	-1.136	-1.129	-1.120	-1.112	-1.105	-1.096	-1.090	-1.082	-1.076	-1.070	-1.064	-1.058	-1.051	-1.046	-1.039	-1.034	-1.029	-1.024	-1.019	-1.014	-1.010	-1.004	-1.000	-0.995	-0.990	-0.986	-0.982	-0.978	-0.974	-0.969	-0.965	-0.960	-0.956	-0.952	-0.948	-0.945	-0.941	-0.938	-0.934	-0.930	-0.926	-0.924	-0.920	-0.918	-0.915	-0.912	-0.910	-0.909	-0.906	-0.905	-0.902	-0.902	-0.901	-0.902	-0.901	-0.902	-0.904	-0.904	-0.908	-0.909	-0.911	-0.914	-0.919	-0.922	-0.926	-0.932	-0.938	-0.944	-0.950	-0.958	-0.965	-0.972	-0.981	-0.989	-0.999	-1.009	-1.019	-1.030	-1.040	-1.051	-1.064	-1.076	-1.089	-1.101	-1.114	-1.128	-1.141	-1.156	-1.170	-1.184	-1.200	-1.214	-1.230	-1.245	-1.260	-1.276	-1.291	-1.308	-1.324	-1.339	-1.356	-1.371	-1.388	-1.404	-1.420	-1.436	-1.451	-1.468	-1.484	-1.500	-1.516	-1.532	-1.549	-1.564	-1.580	-1.596	-1.611	-1.628	-1.642	-1.659	-1.674	-1.689	-1.705	-1.719	-1.735	-1.750	-1.764	-1.779	-1.792	-1.808	-1.822	-1.835	-1.850	-1.862	-1.876	-1.889	-1.901	-1.914	-1.925	-1.938	-1.949	-1.960	-1.971	-1.981	-1.990	-2.000	-2.009	-2.018	-2.026	-2.034	-2.040	-2.047	-2.052	-2.059	-2.064	-2.066	-2.071	-2.074	-2.075	-2.078	-2.079	-2.079	-2.079	-2.078	-2.075	-2.075	-2.071	-2.068	-2.064	-2.060	-2.055	-2.050	-2.042	-2.036	-2.030	-2.022	-2.014	-2.006	-1.996	-1.988	-1.978	-1.969	-1.958	-1.948	-1.938	-1.926	-1.916	-1.905	-1.894	-1.882	-1.871	-1.860	-1.850	-1.839	-1.828	-1.818	-1.806	-1.796	-1.785	-1.775	-1.765	-1.755	-1.745	-1.736	-1.729	-1.719	-1.711	-1.705	-1.698	-1.691	-1.685	-1.680	-1.674	-1.670	-1.665	-1.661	-1.658	-1.655	-1.652	-1.652	-1.650	-1.650	-1.650	-1.650	-1.651	-1.652	-1.655	-1.656	-1.660	-1.664	-1.666	-1.671	-1.676	-1.681	-1.688	-1.692	-1.699	-1.706	-1.712	-1.721	-1.728	-1.735	-1.744	-1.752	-1.760	-1.769	-1.778	-1.785	-1.795	-1.802	-1.811	-1.821	-1.829	-1.838	-1.845	-1.854	-1.861	-1.868	-1.876	-1.882	-1.890	-1.895	-1.901	-1.906	-1.911	-1.915	-1.920	-1.924	-1.926	-1.929	-1.931	-1.932	-1.934	-1.935	-1.935	-1.935	-1.932	-1.931	-1.930	-1.928	-1.925	-1.921	-1.918	-1.912	-1.909	-1.905	-1.899	-1.894	-1.888	-1.881	-1.875	-1.869	-1.861	-1.856	-1.849	-1.842	-1.835	-1.829	-1.822	-1.815	-1.809	-1.802	-1.795	-1.789	-1.782	-1.776	-1.770	-1.765	-1.760	-1.754	-1.749	-1.744	-1.739	-1.735	-1.730	-1.726	-1.722	-1.719	-1.716	-1.712	-1.710	-1.706	-1.704	-1.701	-1.699	-1.696	-1.695	-1.691	-1.690	-1.688	-1.685	-1.682	-1.681	-1.680	-1.678	-1.675	-1.672	-1.670	-1.668	-1.664	-1.661	-1.659	-1.655	-1.652	-1.648	-1.644	-1.640	-1.636	-1.632	-1.628	-1.622	-1.618	-1.612	-1.608	-1.602	-1.595	-1.590	-1.584	-1.578	-1.572	-1.566	-1.560	-1.552	-1.546	-1.539	-1.532	-1.525	-1.519	-1.511	-1.504	-1.498	-1.490	-1.484	-1.476	-1.469	-1.461	-1.454	-1.446	-1.439	-1.431	-1.424	-1.415	-1.406	-1.400	-1.391	-1.382	-1.375	-1.365	-1.356	-1.348	-1.338	-1.329	-1.319	-1.309	-1.299	-1.288	-1.276	-1.265	-1.252	-1.240	-1.229	-1.215	-1.201	-1.189	-1.175	-1.159	-1.145	-1.129	-1.114	-1.098	-1.081	-1.065	-1.049	-1.031	-1.014	-0.998	-0.979	-0.961	-0.944	-0.926	-0.908	-0.890	-0.872	-0.855	-0.836	-0.819	-0.801	-0.785	-0.768	-0.751	-0.735	-0.720	-0.705	-0.690	-0.676	-0.662	-0.650	-0.638	-0.626	-0.616	-0.605	-0.595	-0.588	-0.580	-0.571	-0.565	-0.559	-0.555	-0.550	-0.548	-0.545	-0.542	-0.541	-0.541	-0.540	-0.541	-0.542	-0.544	-0.546	-0.549	-0.552	-0.556	-0.560	-0.564	-0.568	-0.572	-0.576	-0.581	-0.585	-0.590	-0.595	-0.600	-0.602	-0.606	-0.610	-0.614	-0.616	-0.619	-0.622	-0.622	-0.625	-0.625	-0.626	-0.625	-0.625	-0.624	-0.622	-0.620	-0.616	-0.614	-0.609	-0.604	-0.599	-0.592	-0.586	-0.580	-0.572	-0.566	-0.558	-0.550	-0.540	-0.532	-0.522	-0.512	-0.504	-0.494	-0.485	-0.475	-0.465	-0.454	-0.444	-0.434	-0.424	-0.414	-0.405	-0.395	-0.386	-0.376	-0.369	-0.360	-0.351	-0.342	-0.336	-0.329	-0.321	-0.315	-0.308	-0.301	-0.296	-0.290	-0.285	-0.279	-0.274	-0.270	-0.265	-0.261	-0.258	-0.252	-0.249	-0.245	-0.241	-0.238	-0.234	-0.230	-0.228	-0.224	-0.220	-0.216	-0.212	-0.209	-0.204	-0.200	-0.196	-0.192	-0.188	-0.182	-0.178	-0.172	-0.166	-0.161	-0.155	-0.150	-0.142	-0.136	-0.130	-0.122	-0.115	-0.108	-0.099	-0.092	-0.084	-0.075	-0.066	-0.059	-0.049	-0.040	-0.030	-0.021	-0.011	-0.002	0.008	0.016	0.026	0.036	0.046	0.056	0.066	0.076	0.086	0.096	0.106	0.116	0.126	0.136	0.146	0.156	0.166	0.176	0.186	0.195	0.205	0.215	0.224	0.234	0.244	0.252	0.262	0.271	0.280	0.290	0.299	0.306	0.316	0.324	0.334	0.341	0.349	0.359	0.366	0.374	0.382	0.390	0.396	0.404	0.411	0.418	0.424	0.431	0.438	0.444	0.449	0.455	0.460	0.466	0.471	0.475	0.480	0.484	0.488	0.491	0.495	0.498	0.500	0.502	0.504	0.506	0.506	0.507	0.509	0.509	0.509	0.509	0.509	0.507	0.506	0.504	0.502	0.500	0.498	0.496	0.492	0.489	0.485	0.481	0.478	0.474	0.470	0.465	0.461	0.456	0.451	0.446	0.441	0.436	0.431	0.426	0.421	0.416	0.411	0.405	0.400	0.395	0.391	0.386	0.381	0.376	0.372	0.369	0.364	0.360	0.358	0.355	0.351	0.349	0.346	0.344	0.342	0.340	0.340	0.338	0.338	0.338	0.338	0.338	0.339	0.339	0.340	0.342	0.344	0.346	0.349	0.351	0.355	0.359	0.362	0.366	0.371	0.378	0.382	0.388	0.394	0.400	0.406	0.414	0.420	0.428	0.435	0.442	0.450	0.460	0.468	0.476	0.486	0.495	0.505	0.514	0.524	0.534	0.544	0.554	0.564	0.575	0.585	0.595	0.606	0.616	0.628	0.638	0.649	0.661	0.671	0.682	0.692	0.704	0.715	0.726	0.736	0.748	0.759	0.769	0.780	0.790	0.800	0.811	0.821	0.831	0.841	0.851	0.862	0.871	0.881	0.891	0.901	0.911	0.920	0.930	0.939	0.948	0.958	0.966	0.976	0.985	0.994	1.002	1.014	1.022	1.031	1.041	1.050	1.060	1.069	1.079	1.089	1.098	1.109	1.119	1.129	1.139	1.150	1.160	1.171	1.181	1.194	1.205	1.218	1.228	1.240	1.252	1.264	1.276	1.289	1.301	1.315	1.328	1.341	1.354	1.366	1.380	1.394	1.405	1.418	1.432	1.445	1.458	1.470	1.482	1.495	1.506	1.519	1.530	1.541	1.552	1.562	1.572	1.584	1.592	1.601	1.609	1.618	1.624	1.631	1.638	1.642	1.649	1.654	1.658	1.660	1.664	1.666	1.668	1.669	1.670	1.670	1.670	1.669	1.668	1.665	1.662	1.660	1.658	1.652	1.649	1.645	1.640	1.635	1.630	1.625	1.619	1.614	1.608	1.601	1.595	1.589	1.582	1.576	1.570	1.562	1.556	1.551	1.545	1.539	1.534	1.528	1.521	1.518	1.511	1.506	1.501	1.496	1.492	1.489	1.484	1.480	1.476	1.474	1.470	1.466	1.464	1.461	1.459	1.456	1.455	1.452	1.452	1.450	1.450	1.448	1.448	1.448	1.448	1.446	1.446	1.446	1.448	1.448	1.449	1.449	1.451	1.452	1.454	1.455	1.456	1.459	1.461	1.465	1.468	1.470	1.472	1.476	1.480	1.484	1.488	1.492	1.496	1.501	1.506	1.511	1.518	1.524	1.530	1.536	1.542	1.549	1.556	1.564	1.571	1.579	1.588	1.594	1.601	1.611	1.619	1.628	1.636	1.644	1.654	1.662	1.671	1.679	1.689	1.698	1.706	1.715	1.722	1.731	1.740	1.749	1.758	1.765	1.774	1.781	1.790	1.798	1.805	1.812	1.820	1.828	1.835	1.842	1.850	1.856	1.864	1.870	1.879	1.885	1.892	1.900	1.906	1.915	1.921	1.930	1.938	1.946	1.954	1.962	1.971	1.981	1.991	2.001	2.010	2.021	2.033	2.044	2.056	2.069	2.080	2.094	2.108	2.122	2.136	2.151	2.168	2.182	2.199	2.216	2.234	2.251	2.270	2.288	2.306	2.326	2.346	2.366	2.385	2.406	2.426	2.448	2.468	2.489	2.509	2.531	2.551	2.571	2.592	2.612	2.632	2.652	2.671	2.691	2.710	2.729	2.746	2.764	2.780	2.796	2.811	2.826	2.840	2.854	2.866	2.879	2.889	2.900	2.909	2.916	2.924	2.930	2.936	2.942	2.945	2.948	2.950	2.951	2.952	2.951	2.950	2.949	2.945	2.940	2.935	2.930	2.924	2.918	2.909	2.900	2.891	2.880	2.870	2.859	2.848	2.835	2.822	2.810	2.795	2.781	2.768	2.752	2.739	2.722	2.708	2.692	2.676	2.661	2.646	2.630	2.615	2.600	2.584	2.569	2.552	2.536	2.521	2.506	2.491	2.476	2.462	2.448	2.434	2.420	2.405	2.392	2.379	2.365	2.352	2.340	2.328	2.314	2.301	2.289	2.276	2.262	2.251	2.239	2.226	2.214	2.201	2.189	2.176	2.164	2.151	2.138	2.125	2.110	2.096	2.082	2.069	2.054	2.039	2.024	2.007	1.992	1.976	1.960	1.942	1.924	1.906	1.889	1.870	1.851	1.831	1.811	1.791	1.770	1.749	1.728	1.705	1.682	1.660	1.636	1.612	1.589	1.565	1.540	1.515	1.490	1.465	1.439	1.414	1.388	1.361	1.336	1.310	1.282	1.258	1.230	1.205	1.178	1.152	1.126	1.100	1.074	1.048	1.022	0.998	0.972	0.948	0.922	0.899	0.874	0.850	0.828	0.804	0.781	0.759	0.738	0.716	0.695	0.675	0.654	0.635	0.615	0.598	0.579	0.561	0.544	0.529	0.512	0.498	0.482	0.468	0.454	0.440	0.428	0.415	0.404	0.392	0.381	0.371	0.361	0.352	0.344	0.335	0.328	0.320	0.312	0.305	0.300	0.294	0.289	0.282	0.278	0.272	0.269	0.264	0.260	0.256	0.254	0.250	0.246	0.244	0.241	0.238	0.235	0.232	0.230	0.228	0.225	0.221	0.219	0.216	0.214	0.211	0.208	0.205	0.202	0.199	0.196	0.192	0.190	0.186	0.184	0.180	0.175	0.172	0.169	0.165	0.162	0.158	0.155	0.151	0.148	0.145	0.140	0.138	0.134	0.131	0.128	0.126	0.124	0.121	0.119	0.116	0.115	0.115	0.112	0.112	0.111	0.111	0.111	0.112	0.112	0.114	0.115	0.116	0.119	0.121	0.124	0.126	0.129	0.134	0.138	0.141	0.146	0.150	0.155	0.159	0.165	0.170	0.175	0.180	0.185	0.190	0.195	0.200	0.205	0.210	0.214	0.219	0.222	0.226	0.230	0.234	0.236	0.239	0.240	0.241	0.244	0.244	0.244	0.242	0.242	0.240	0.238	0.236	0.232	0.229	0.224	0.219	0.212	0.208	0.201	0.194	0.185	0.176	0.168	0.158	0.146	0.136	0.125	0.112	0.100	0.088	0.075	0.061	0.046	0.031	0.018	0.002	-0.011	-0.028	-0.042	-0.060	-0.075	-0.091	-0.108	-0.125	-0.140	-0.158	-0.174	-0.191	-0.208	-0.225	-0.240	-0.258	-0.274	-0.289	-0.306	-0.322	-0.338	-0.354	-0.369	-0.385	-0.400	-0.415	-0.430	-0.445	-0.459	-0.474	-0.486	-0.501	-0.514	-0.528	-0.540	-0.554	-0.568	-0.579	-0.591	-0.604	-0.615	-0.626	-0.638	-0.649	-0.660	-0.670	-0.681	-0.691	-0.701	-0.711	-0.721	-0.730	-0.739	-0.748	-0.756	-0.765	-0.772	-0.781	-0.789	-0.796	-0.804	-0.810	-0.818	-0.824	-0.829	-0.835	-0.841	-0.846	-0.851	-0.856	-0.860	-0.865	-0.869	-0.872	-0.876	-0.879	-0.882	-0.885	-0.888	-0.890	-0.891	-0.892	-0.894	-0.896	-0.896	-0.898	-0.898	-0.899	-0.900	-0.900	-0.899	-0.899	-0.899	-0.899	-0.899	-0.898	-0.898	-0.898	-0.898	-0.896	-0.896	-0.896	-0.896	-0.896	-0.896	-0.896	-0.898	-0.898	-0.899	-0.900	-0.901	-0.902	-0.905	-0.908	-0.909	-0.911	-0.915	-0.918	-0.921	-0.926	-0.929	-0.934	-0.939	-0.944	-0.950	-0.955	-0.962	-0.969	-0.975	-0.982	-0.990	-0.996	-1.005	-1.014	-1.021	-1.029	-1.038	-1.046	-1.055	-1.064	-1.075	-1.084	-1.092	-1.102	-1.111	-1.120	-1.129	-1.138	-1.148	-1.155	-1.164	-1.172	-1.181	-1.188	-1.195	-1.201	-1.209	-1.215	-1.220	-1.225	-1.231	-1.234	-1.238	-1.241	-1.244	-1.246	-1.246	-1.248	-1.248	-1.248	-1.246	-1.245	-1.241	-1.239	-1.234	-1.230	-1.224	-1.218	-1.211	-1.205	-1.196	-1.188	-1.178	-1.168	-1.158	-1.146	-1.135	-1.122	-1.110	-1.098	-1.082	-1.069	-1.055	-1.040	-1.026	-1.011	-0.994	-0.979	-0.964	-0.948	-0.932	-0.916	-0.900	-0.885	-0.869	-0.854	-0.839	-0.824	-0.810	-0.795	-0.781	-0.768	-0.754	-0.741	-0.729	-0.718	-0.705	-0.695	-0.685	-0.675	-0.666	-0.658	-0.651	-0.642	-0.636	-0.631	-0.626	-0.621	-0.618	-0.614	-0.612	-0.610	-0.609	-0.608	-0.608	-0.609	-0.609	-0.610	-0.612	-0.615	-0.618	-0.620	-0.624	-0.626	-0.631	-0.636	-0.640	-0.645	-0.650	-0.655	-0.660	-0.665	-0.670	-0.675	-0.680	-0.686	-0.690	-0.694	-0.699	-0.704	-0.708	-0.711	-0.715	-0.719	-0.721	-0.724	-0.726	-0.729	-0.730	-0.731	-0.731	-0.732	-0.732	-0.732	-0.731	-0.730	-0.728	-0.726	-0.722	-0.720	-0.716	-0.712	-0.709	-0.704	-0.699	-0.694	-0.688	-0.682	-0.675	-0.669	-0.661	-0.655	-0.648	-0.640	-0.631	-0.624	-0.615	-0.608	-0.599	-0.590	-0.581	-0.572	-0.564	-0.555	-0.545	-0.536	-0.528	-0.518	-0.509	-0.500	-0.491	-0.482	-0.474	-0.465	-0.456	-0.448	-0.439	-0.431	-0.422	-0.415	-0.408	-0.400	-0.392	-0.385	-0.378	-0.371	-0.364	-0.358	-0.351	-0.345	-0.340	-0.334	-0.329	-0.324	-0.320	-0.314	-0.310	-0.306	-0.302	-0.299	-0.296	-0.292	-0.290	-0.286	-0.285	-0.282	-0.280	-0.280	-0.279	-0.278	-0.276	-0.275	-0.274	-0.274	-0.274	-0.274	-0.272	-0.274	-0.274	-0.274	-0.272	-0.274	-0.274	-0.274	-0.275	-0.275	-0.275	-0.275	-0.275	-0.274	-0.275	-0.274	-0.274	-0.272	-0.272	-0.271	-0.270	-0.269	-0.268	-0.265	-0.262	-0.261	-0.259	-0.256	-0.254	-0.251	-0.248	-0.245	-0.241	-0.238	-0.235	-0.231	-0.228	-0.224	-0.220	-0.216	-0.212	-0.209	-0.205	-0.201	-0.198	-0.195	-0.192	-0.190	-0.188	-0.185	-0.182	-0.181	-0.181	-0.180	-0.180	-0.181	-0.184	-0.185	-0.188	-0.190	-0.194	-0.199	-0.202	-0.208	-0.215	-0.221	-0.230	-0.238	-0.248	-0.256	-0.268	-0.278	-0.290	-0.304	-0.316	-0.330	-0.345	-0.360	-0.375	-0.392	-0.409	-0.426	-0.444	-0.462	-0.480	-0.500	-0.519	-0.539	-0.559	-0.579	-0.599	-0.619	-0.640	-0.660	-0.679	-0.700	-0.720	-0.740	-0.759	-0.778	-0.798	-0.816	-0.835	-0.851	-0.870	-0.886	-0.902	-0.919	-0.934	-0.949	-0.962	-0.976	-0.989	-1.000	-1.012	-1.024	-1.034	-1.042	-1.051	-1.060	-1.066	-1.072	-1.079	-1.084	-1.089	-1.092	-1.096	-1.098	-1.100	-1.101	-1.101	-1.102	-1.101	-1.101	-1.099	-1.098	-1.094	-1.090	-1.088	-1.085	-1.079	-1.075	-1.070	-1.064	-1.059	-1.054	-1.048	-1.042	-1.035	-1.029	-1.022	-1.015	-1.008	-1.001	-0.994	-0.988	-0.980	-0.972	-0.966	-0.959	-0.952	-0.946	-0.939	-0.932	-0.926	-0.921	-0.914	-0.909	-0.904	-0.898	-0.892	-0.888	-0.884	-0.879	-0.874	-0.870	-0.866	-0.864	-0.860	-0.858	-0.855	-0.852	-0.851	-0.849	-0.848	-0.846	-0.845	-0.845	-0.844	-0.842	-0.842	-0.842	-0.842	-0.842	-0.842	-0.842	-0.844	-0.844	-0.844	-0.844	-0.844	-0.844	-0.845	-0.845	-0.844	-0.842	-0.844	-0.842	-0.841	-0.840	-0.838	-0.836	-0.834	-0.831	-0.828	-0.825	-0.821	-0.816	-0.811	-0.806	-0.800	-0.794	-0.788	-0.781	-0.772	-0.765	-0.756	-0.746	-0.738	-0.728	-0.716	-0.705	-0.694	-0.682	-0.670	-0.658	-0.644	-0.630	-0.618	-0.602	-0.589	-0.574	-0.559	-0.544	-0.528	-0.514	-0.498	-0.482	-0.466	-0.451	-0.436	-0.420	-0.405	-0.389	-0.374	-0.360	-0.345	-0.331	-0.316	-0.304	-0.290	-0.276	-0.264	-0.251	-0.240	-0.229	-0.218	-0.208	-0.199	-0.189	-0.179	-0.171	-0.164	-0.156	-0.150	-0.142	-0.138	-0.132	-0.126	-0.124	-0.119	-0.116	-0.112	-0.110	-0.108	-0.106	-0.104	-0.102	-0.101	-0.101	-0.100	-0.100	-0.099	-0.100	-0.099	-0.099	-0.099	-0.099	-0.099	-0.098	-0.096	-0.096	-0.095	-0.095	-0.092	-0.091	-0.089	-0.088	-0.085	-0.082	-0.078	-0.074	-0.070	-0.065	-0.060	-0.055	-0.048	-0.041	-0.034	-0.025	-0.018	-0.009	0.000	0.011	0.020	0.032	0.044	0.055	0.068	0.080	0.094	0.106	0.121	0.135	0.150	0.165	0.180	0.195	0.211	0.226	0.242	0.259	0.275	0.291	0.308	0.324	0.340	0.356	0.372	0.389	0.405	0.420	0.435	0.450	0.465	0.480	0.494	0.509	0.521	0.535	0.546	0.559	0.571	0.581	0.592	0.602	0.612	0.621	0.629	0.636	0.645	0.651	0.656	0.661	0.666	0.670	0.672	0.676	0.678	0.679	0.679	0.678	0.678	0.675	0.674	0.670	0.668	0.662	0.658	0.652	0.646	0.640	0.632	0.625	0.618	0.608	0.599	0.589	0.579	0.568	0.556	0.544	0.531	0.520	0.507	0.494	0.480	0.465	0.451	0.436	0.422	0.408	0.391	0.376	0.361	0.345	0.330	0.314	0.298	0.281	0.265	0.249	0.234	0.218	0.201	0.186	0.171	0.154	0.139	0.124	0.109	0.094	0.078	0.064	0.050	0.036	0.022	0.008	-0.005	-0.019	-0.031	-0.044	-0.055	-0.068	-0.078	-0.090	-0.100	-0.110	-0.120	-0.130	-0.140	-0.148	-0.156	-0.165	-0.174	-0.180	-0.188	-0.194	-0.201	-0.208	-0.212	-0.219	-0.225	-0.229	-0.235	-0.239	-0.242	-0.249	-0.252	-0.256	-0.259	-0.264	-0.268	-0.270	-0.275	-0.278	-0.281	-0.285	-0.289	-0.292	-0.296	-0.300	-0.304	-0.306	-0.311	-0.315	-0.320	-0.324	-0.330	-0.334	-0.340	-0.345	-0.351	-0.358	-0.364	-0.371	-0.378	-0.385	-0.392	-0.400	-0.410	-0.418	-0.428	-0.436	-0.448	-0.456	-0.468	-0.479	-0.490	-0.500	-0.512	-0.525	-0.536	-0.549	-0.562	-0.575	-0.588	-0.601	-0.615	-0.629	-0.641	-0.656	-0.670	-0.684	-0.698	-0.711	-0.725	-0.738	-0.751	-0.765	-0.778	-0.790	-0.802	-0.815	-0.828	-0.839	-0.850	-0.861	-0.871	-0.881	-0.891	-0.899	-0.908	-0.916	-0.924	-0.931	-0.938	-0.944	-0.950	-0.954	-0.959	-0.962	-0.966	-0.969	-0.971	-0.972	-0.974	-0.976	-0.976	-0.976	-0.976	-0.975	-0.974	-0.974	-0.971	-0.970	-0.968	-0.965	-0.961	-0.959	-0.955	-0.952	-0.950	-0.946	-0.942	-0.940	-0.938	-0.932	-0.930	-0.928	-0.925	-0.922	-0.920	-0.918	-0.916	-0.914	-0.912	-0.911	-0.910	-0.909	-0.909	-0.909	-0.909	-0.909	-0.910	-0.911	-0.912	-0.915	-0.916	-0.918	-0.921	-0.924	-0.926	-0.929	-0.932	-0.935	-0.939	-0.942	-0.946	-0.949	-0.952	-0.956	-0.960	-0.962	-0.966	-0.970	-0.972	-0.976	-0.979	-0.981	-0.984	-0.988	-0.989	-0.990	-0.991	-0.994	-0.994	-0.994	-0.995	-0.994	-0.994	-0.994	-0.991	-0.990	-0.989	-0.988	-0.985	-0.981	-0.979	-0.975	-0.971	-0.968	-0.964	-0.958	-0.954	-0.949	-0.942	-0.938	-0.932	-0.926	-0.920	-0.915	-0.909	-0.902	-0.895	-0.890	-0.884	-0.878	-0.871	-0.864	-0.859	-0.851	-0.846	-0.840	-0.834	-0.829	-0.822	-0.818	-0.812	-0.808	-0.804	-0.799	-0.795	-0.790	-0.786	-0.782	-0.780	-0.778	-0.775	-0.771	-0.770	-0.768	-0.766	-0.765	-0.765	-0.764	-0.764	-0.762	-0.762	-0.762	-0.762	-0.762	-0.764	-0.766	-0.765	-0.766	-0.769	-0.770	-0.771	-0.774	-0.775	-0.776	-0.779	-0.780	-0.781	-0.784	-0.786	-0.788	-0.789	-0.790	-0.791	-0.794	-0.795	-0.795	-0.796	-0.798	-0.798	-0.798	-0.799	-0.798	-0.798	-0.798	-0.795	-0.795	-0.794	-0.791	-0.789	-0.786	-0.784	-0.780	-0.778	-0.772	-0.768	-0.765	-0.759	-0.754	-0.748	-0.741	-0.735	-0.729	-0.721	-0.714	-0.706	-0.699	-0.690	-0.681	-0.671	-0.662	-0.651	-0.642	-0.631	-0.620	-0.609	-0.598	-0.585	-0.572	-0.560	-0.546	-0.534	-0.520	-0.506	-0.492	-0.479	-0.465	-0.449	-0.435	-0.420	-0.404	-0.389	-0.374	-0.359	-0.344	-0.328	-0.312	-0.296	-0.280	-0.264	-0.249	-0.234	-0.218	-0.202	-0.188	-0.172	-0.158	-0.142	-0.129	-0.115	-0.100	-0.088	-0.074	-0.060	-0.048	-0.036	-0.024	-0.014	-0.002	0.008	0.019	0.028	0.038	0.045	0.054	0.061	0.069	0.075	0.081	0.086	0.092	0.098	0.101	0.105	0.109	0.111	0.115	0.118	0.120	0.121	0.122	0.124	0.124	0.124	0.126	0.125	0.126	0.126	0.126	0.125	0.126	0.126	0.125	0.125	0.125	0.126	0.126	0.126	0.126	0.129	0.129	0.131	0.132	0.135	0.138	0.140	0.144	0.148	0.150	0.155	0.160	0.165	0.171	0.176	0.182	0.190	0.198	0.205	0.212	0.221	0.231	0.240	0.249	0.260	0.270	0.280	0.292	0.302	0.315	0.326	0.338	0.351	0.364	0.376	0.388	0.400	0.412	0.426	0.439	0.450	0.462	0.476	0.488	0.500	0.512	0.524	0.535	0.545	0.556	0.566	0.578	0.586	0.596	0.605	0.612	0.620	0.628	0.635	0.640	0.645	0.651	0.655	0.659	0.661	0.664	0.665	0.666	0.666	0.665	0.665	0.662	0.660	0.658	0.654	0.649	0.644	0.638	0.631	0.624	0.616	0.609	0.600	0.591	0.581	0.571	0.561	0.551	0.540	0.529	0.518	0.505	0.495	0.482	0.470	0.459	0.448	0.434	0.422	0.411	0.400	0.389	0.378	0.368	0.358	0.348	0.339	0.330	0.321	0.314	0.306	0.300	0.294	0.289	0.284	0.279	0.275	0.272	0.269	0.268	0.268	0.268	0.268	0.269	0.270	0.271	0.275	0.278	0.282	0.288	0.292	0.299	0.304	0.310	0.318	0.325	0.331	0.341	0.349	0.358	0.366	0.375	0.384	0.394	0.402	0.411	0.420	0.430	0.439	0.448	0.456	0.464	0.474	0.481	0.488	0.495	0.502	0.509	0.515	0.520	0.526	0.530	0.535	0.538	0.541	0.542	0.545	0.546	0.548	0.548	0.546	0.545	0.544	0.541	0.539	0.534	0.530	0.525	0.520	0.512	0.506	0.499	0.491	0.484	0.475	0.465	0.455	0.445	0.435	0.424	0.412	0.401	0.390	0.378	0.364	0.352	0.340	0.328	0.314	0.301	0.289	0.276	0.262	0.251	0.238	0.226	0.215	0.202	0.191	0.180	0.170	0.160	0.150	0.140	0.132	0.124	0.116	0.110	0.102	0.099	0.094	0.089	0.086	0.082	0.081	0.080	0.080	0.081	0.082	0.084	0.086	0.090	0.094	0.100	0.105	0.112	0.120	0.128	0.135	0.145	0.154	0.164	0.175	0.188	0.199	0.211	0.222	0.236	0.250	0.264	0.278	0.291	0.305	0.320	0.334	0.349	0.364	0.378	0.392	0.408	0.421	0.435	0.449	0.462	0.475	0.489	0.501	0.512	0.525	0.535	0.546	0.558	0.566	0.575	0.584	0.592	0.599	0.608	0.614	0.619	0.625	0.630	0.635	0.639	0.642	0.645	0.648	0.650	0.651	0.652	0.654	0.655	0.655	0.655	0.655	0.654	0.654	0.652	0.652	0.651	0.651	0.650	0.649	0.649	0.648	0.648	0.648	0.648	0.648	0.648	0.649	0.650	0.651	0.654	0.656	0.659	0.662	0.666	0.671	0.676	0.681	0.689	0.695	0.702	0.710	0.718	0.726	0.738	0.746	0.758	0.769	0.781	0.794	0.806	0.819	0.834	0.849	0.862	0.878	0.892	0.909	0.924	0.941	0.958	0.974	0.991	1.009	1.025	1.042	1.060	1.076	1.094	1.111	1.128	1.145	1.161	1.178	1.194	1.210	1.226	1.241	1.256	1.270	1.285	1.298	1.312	1.325	1.338	1.349	1.360	1.371	1.382	1.392	1.401	1.410	1.420	1.426	1.435	1.441	1.448	1.454	1.459	1.464	1.468	1.471	1.475	1.478	1.481	1.484	1.485	1.488	1.488	1.490	1.490	1.490	1.490	1.490	1.489	1.489	1.488	1.486	1.486	1.484	1.482	1.481	1.480	1.478	1.476	1.474	1.472	1.471	1.470	1.468	1.468	1.465	1.464	1.462	1.461	1.461	1.460	1.460	1.459	1.459	1.458	1.458	1.459	1.458	1.459	1.460	1.460	1.461	1.462	1.464	1.465	1.468	1.469	1.471	1.474	1.476	1.480	1.481	1.485	1.490	1.492	1.496	1.501	1.504	1.509	1.514	1.518	1.522	1.528	1.532	1.538	1.542	1.549	1.554	1.559	1.565	1.571	1.576	1.582	1.588	1.594	1.600	1.606	1.612	1.619	1.624	1.630	1.635	1.640	1.646	1.652	1.658	1.662	1.669	1.674	1.679	1.682	1.689	1.692	1.698	1.702	1.706	1.711	1.715	1.718	1.722	1.726	1.731	1.734	1.738	1.741	1.744	1.748	1.751	1.754	1.758	1.761	1.764	1.768	1.770	1.774	1.778	1.781	1.785	1.790	1.794	1.796	1.802	1.806	1.810	1.815	1.821	1.826	1.831	1.838	1.844	1.849	1.855	1.861	1.869	1.876	1.884	1.891	1.900	1.908	1.915	1.924	1.934	1.941	1.951	1.960	1.969	1.979	1.989	1.998	2.007	2.018	2.026	2.038	2.046	2.056	2.065	2.075	2.085	2.095	2.102	2.112	2.122	2.131	2.140	2.148	2.155	2.164	2.170	2.179	2.185	2.191	2.198	2.204	2.209	2.215	2.220	2.224	2.228	2.231	2.234	2.238	2.240	2.241	2.244	2.245	2.245	2.246	2.246	2.245	2.245	2.244	2.241	2.240	2.238	2.235	2.231	2.229	2.225	2.221	2.216	2.212	2.208	2.202	2.196	2.191	2.186	2.179	2.174	2.166	2.160	2.152	2.146	2.139	2.131	2.125	2.118	2.110	2.104	2.096	2.088	2.080	2.074	2.066	2.059	2.051	2.044	2.038	2.030	2.024	2.016	2.010	2.004	1.999	1.992	1.988	1.982	1.976	1.972	1.968	1.964	1.960	1.956	1.952	1.950	1.946	1.945	1.942	1.940	1.940	1.938	1.938	1.936	1.938	1.938	1.938	1.939	1.940	1.941	1.941	1.944	1.945	1.948	1.949	1.951	1.954	1.956	1.959	1.960	1.962	1.964	1.966	1.968	1.970	1.971	1.974	1.974	1.974	1.975	1.975	1.974	1.972	1.972	1.970	1.968	1.964	1.961	1.958	1.951	1.946	1.940	1.934	1.926	1.918	1.909	1.899	1.889	1.876	1.865	1.851	1.839	1.824	1.809	1.792	1.775	1.758	1.739	1.720	1.700	1.680	1.658	1.636	1.614	1.590	1.568	1.542	1.518	1.492	1.468	1.441	1.414	1.388	1.360	1.332	1.306	1.278	1.250	1.222	1.195	1.168	1.139	1.112	1.085	1.059	1.031	1.005	0.979	0.952	0.926	0.902	0.879	0.854	0.831	0.809	0.788	0.765	0.745	0.725	0.706	0.688	0.671	0.655	0.639	0.622	0.609	0.596	0.584	0.572	0.561	0.551	0.542	0.535	0.526	0.520	0.515	0.509	0.505	0.501	0.498	0.495	0.494	0.494	0.494	0.494	0.494	0.495	0.496	0.499	0.500	0.504	0.506	0.510	0.514	0.518	0.521	0.526	0.530	0.534	0.540	0.544	0.549	0.552	0.558	0.561	0.565	0.570	0.574	0.578	0.581	0.584	0.586	0.590	0.592	0.595	0.598	0.600	0.601	0.602	0.605	0.606	0.606	0.608	0.609	0.609	0.609	0.609	0.608	0.609	0.608	0.606	0.606	0.605	0.605	0.602	0.602	0.601	0.600	0.599	0.599	0.598	0.596	0.595	0.595	0.595	0.595	0.595	0.595	0.595	0.596	0.598	0.600	0.601	0.604	0.605	0.609	0.612	0.616	0.620	0.626	0.631	0.638	0.645	0.651	0.659	0.668	0.676	0.686	0.695	0.706	0.716	0.730	0.741	0.755	0.769	0.782	0.798	0.812	0.829	0.845	0.861	0.879	0.898	0.915	0.934	0.952	0.974	0.992	1.014	1.034	1.054	1.075	1.095	1.118	1.138	1.159	1.180	1.201	1.222	1.244	1.265	1.284	1.305	1.325	1.345	1.364	1.384	1.401	1.419	1.436	1.454	1.470	1.486	1.501	1.515	1.529	1.542	1.554	1.565	1.576	1.586	1.595	1.602	1.610	1.618	1.622	1.628	1.630	1.634	1.636	1.636	1.638	1.638	1.636	1.632	1.631	1.628	1.622	1.616	1.611	1.605	1.598	1.590	1.581	1.572	1.562	1.552	1.541	1.531	1.520	1.509	1.496	1.484	1.471	1.459	1.445	1.432	1.420	1.406	1.392	1.380	1.368	1.354	1.341	1.328	1.315	1.304	1.291	1.280	1.269	1.258	1.248	1.236	1.226	1.218	1.209	1.199	1.191	1.184	1.175	1.169	1.162	1.156	1.150	1.145	1.140	1.135	1.131	1.128	1.124	1.121	1.118	1.115	1.111	1.109	1.108	1.105	1.102	1.101	1.099	1.095	1.094	1.091	1.089	1.085	1.082	1.079	1.075	1.071	1.066	1.062	1.058	1.051	1.045	1.039	1.031	1.022	1.014	1.005	0.996	0.985	0.974	0.961	0.950	0.936	0.922	0.908	0.894	0.878	0.861	0.844	0.826	0.808	0.789	0.771	0.751	0.730	0.709	0.689	0.668	0.645	0.624	0.601	0.579	0.555	0.532	0.510	0.486	0.462	0.440	0.418	0.395	0.371	0.350	0.328	0.305	0.284	0.262	0.242	0.222	0.202	0.184	0.165	0.148	0.131	0.115	0.099	0.084	0.071	0.058	0.045	0.034	0.024	0.015	0.006	-0.001	-0.009	-0.014	-0.018	-0.021	-0.024	-0.025	-0.025	-0.024	-0.022	-0.019	-0.015	-0.010	-0.004	0.004	0.011	0.021	0.031	0.044	0.055	0.069	0.082	0.098	0.114	0.130	0.146	0.165	0.184	0.204	0.222	0.242	0.264	0.285	0.306	0.329	0.350	0.372	0.394	0.418	0.440	0.461	0.485	0.507	0.529	0.550	0.572	0.592	0.614	0.632	0.654	0.672	0.690	0.708	0.725	0.741	0.758	0.772	0.786	0.799	0.811	0.822	0.832	0.842	0.851	0.860	0.866	0.874	0.879	0.884	0.888	0.891	0.892	0.894	0.895	0.895	0.895	0.895	0.892	0.891	0.888	0.886	0.884	0.879	0.876	0.872	0.869	0.864	0.860	0.856	0.854	0.849	0.846	0.842	0.840	0.836	0.835	0.832	0.831	0.830	0.829	0.829	0.829	0.830	0.831	0.832	0.835	0.838	0.841	0.846	0.850	0.856	0.860	0.866	0.874	0.881	0.888	0.896	0.905	0.914	0.922	0.932	0.942	0.952	0.962	0.974	0.984	0.994	1.005	1.016	1.028	1.038	1.049	1.060	1.070	1.080	1.090	1.100	1.111	1.120	1.129	1.139	1.146	1.155	1.164	1.170	1.178	1.185	1.192	1.198	1.202	1.209	1.214	1.219	1.222	1.226	1.231	1.234	1.236	1.240	1.242	1.245	1.248	1.250	1.251	1.252	1.254	1.256	1.256	1.259	1.260	1.261	1.262	1.264	1.265	1.266	1.268	1.269	1.271	1.274	1.275	1.276	1.279	1.281	1.284	1.286	1.288	1.291	1.294	1.296	1.300	1.304	1.306	1.310	1.314	1.318	1.320	1.324	1.328	1.331	1.335	1.340	1.342	1.346	1.349	1.352	1.355	1.359	1.361	1.365	1.368	1.370	1.372	1.374	1.376	1.378	1.379	1.379	1.379	1.380	1.380	1.379	1.379	1.378	1.378	1.375	1.372	1.370	1.369	1.364	1.361	1.358	1.354	1.350	1.344	1.340	1.334	1.328	1.321	1.315	1.308	1.301	1.294	1.286	1.279	1.270	1.261	1.252	1.242	1.234	1.224	1.214	1.204	1.194	1.184	1.172	1.161	1.151	1.139	1.128	1.115	1.104	1.092	1.080	1.068	1.056	1.042	1.030	1.019	1.005	0.992	0.980	0.968	0.955	0.941	0.929	0.915	0.902	0.890	0.879	0.865	0.854	0.841	0.829	0.818	0.805	0.794	0.784	0.772	0.762	0.751	0.741	0.732	0.722	0.714	0.706	0.698	0.690	0.682	0.676	0.669	0.662	0.658	0.652	0.648	0.645	0.641	0.639	0.636	0.634	0.632	0.631	0.632	0.631	0.632	0.634	0.636	0.639	0.641	0.644	0.648	0.651	0.655	0.660	0.665	0.670	0.675	0.681	0.688	0.694	0.701	0.708	0.712	0.720	0.728	0.735	0.742	0.749	0.755	0.764	0.770	0.778	0.785	0.791	0.799	0.805	0.812	0.819	0.825	0.832	0.839	0.845	0.851	0.858	0.862	0.869	0.875	0.881	0.886	0.894	0.899	0.904	0.909	0.915	0.920	0.926	0.931	0.938	0.942	0.950	0.955	0.961	0.968	0.974	0.981	0.988	0.995	1.002	1.009	1.018	1.025	1.034	1.041	1.050	1.060	1.069	1.078	1.088	1.096	1.106	1.118	1.128	1.138	1.149	1.159	1.170	1.181	1.192	1.202	1.215	1.225	1.238	1.249	1.259	1.270	1.281	1.292	1.304	1.315	1.325	1.335	1.345	1.355	1.365	1.374	1.382	1.391	1.401	1.409	1.418	1.425	1.432	1.440	1.446	1.454	1.460	1.466	1.471	1.478	1.482	1.488	1.492	1.496	1.501	1.505	1.509	1.511	1.515	1.519	1.521	1.526	1.529	1.531	1.534	1.536	1.539	1.541	1.544	1.546	1.548	1.550	1.552	1.555	1.556	1.559	1.561	1.564	1.565	1.568	1.570	1.572	1.575	1.578	1.579	1.581	1.584	1.585	1.588	1.589	1.590	1.592	1.594	1.595	1.595	1.598	1.599	1.599	1.601	1.601	1.602	1.601	1.602	1.604	1.602	1.602	1.602	1.602	1.602	1.601	1.601	1.600	1.599	1.599	1.598	1.598	1.596	1.596	1.595	1.594	1.592	1.594	1.592	1.592	1.592	1.592	1.592	1.594	1.596	1.596	1.599	1.600	1.602	1.606	1.609	1.612	1.618	1.621	1.626	1.632	1.638	1.645	1.652	1.659	1.668	1.676	1.685	1.696	1.706	1.718	1.729	1.740	1.754	1.766	1.780	1.794	1.808	1.824	1.839	1.855	1.871	1.888	1.904	1.920	1.938	1.956	1.972	1.991	2.009	2.027	2.046	2.064	2.084	2.101	2.120	2.139	2.158	2.176	2.195	2.212	2.230	2.249	2.268	2.284	2.302	2.319	2.335	2.352	2.369	2.385	2.400	2.415	2.431	2.446	2.460	2.474	2.488	2.501	2.515	2.528	2.540	2.551	2.562	2.574	2.585	2.595	2.605	2.615	2.625	2.634	2.642	2.651	2.659	2.666	2.674	2.681	2.688	2.694	2.700	2.706	2.710	2.716	2.721	2.725	2.729	2.732	2.736	2.740	2.742	2.744	2.746	2.750	2.751	2.752	2.752	2.755	2.755	2.755	2.756	2.756	2.755	2.755	2.755	2.754	2.752	2.751	2.750	2.748	2.745	2.744	2.742	2.740	2.738	2.736	2.734	2.731	2.729	2.726	2.722	2.720	2.719	2.715	2.712	2.710	2.708	2.705	2.702	2.700	2.699	2.696	2.695	2.692	2.691	2.689	2.688	2.686	2.685	2.685	2.685	2.684	2.684	2.684	2.684	2.685	2.685	2.686	2.688	2.688	2.690	2.691	2.694	2.695	2.698	2.700	2.702	2.706	2.709	2.712	2.716	2.719	2.722	2.726	2.730	2.734	2.739	2.742	2.746	2.750	2.755	2.758	2.762	2.765	2.770	2.774	2.776	2.779	2.782	2.786	2.788	2.790	2.792	2.795	2.796	2.798	2.799	2.799	2.799	2.799	2.799	2.799	2.796	2.795	2.794	2.790	2.788	2.784	2.780	2.776	2.771	2.766	2.761	2.755	2.749	2.742	2.734	2.726	2.719	2.710	2.701	2.691	2.682	2.672	2.662	2.651	2.640	2.630	2.619	2.608	2.595	2.584	2.571	2.560	2.548	2.535	2.522	2.510	2.498	2.485	2.474	2.461	2.450	2.438	2.426	2.415	2.404	2.391	2.381	2.371	2.360	2.351	2.340	2.331	2.322	2.314	2.305	2.298	2.290	2.284	2.276	2.270	2.264	2.259	2.254	2.250	2.245	2.241	2.238	2.235	2.231	2.230	2.229	2.226	2.225	2.224	2.224	2.222	2.222	2.222	2.222	2.222	2.222	2.224	2.225	2.226	2.228	2.228	2.230	2.230	2.232	2.232	2.234	2.235	2.236	2.236	2.238	2.236	2.238	2.236	2.236	2.236	2.235	2.234	2.231	2.230	2.228	2.225	2.222	2.219	2.215	2.211	2.208	2.202	2.196	2.191	2.185	2.178	2.171	2.164	2.156	2.148	2.139	2.130	2.121	2.111	2.100	2.090	2.079	2.069	2.056	2.044	2.033	2.019	2.006	1.992	1.980	1.966	1.951	1.938	1.922	1.909	1.892	1.878	1.862	1.848	1.831	1.815	1.799	1.782	1.766	1.749	1.732	1.715	1.699	1.681	1.662	1.645	1.629	1.611	1.594	1.576	1.558	1.540	1.522	1.504	1.486	1.468	1.449	1.430	1.411	1.394	1.374	1.356	1.338	1.319	1.300	1.281	1.262	1.245	1.226	1.208	1.189	1.169	1.151	1.132	1.115	1.096	1.078	1.060	1.042	1.025	1.006	0.990	0.972	0.955	0.939	0.922	0.906	0.890	0.875	0.860	0.845	0.830	0.815	0.801	0.789	0.775	0.761	0.749	0.736	0.725	0.714	0.702	0.691	0.681	0.671	0.662	0.654	0.645	0.636	0.629	0.621	0.614	0.608	0.602	0.596	0.591	0.586	0.582	0.578	0.572	0.569	0.566	0.564	0.561	0.559	0.558	0.555	0.554	0.552	0.552	0.551	0.551	0.550	0.551	0.551	0.551	0.552	0.554	0.555	0.556	0.558	0.560	0.561	0.564	0.565	0.568	0.570	0.572	0.574	0.576	0.580	0.581	0.585	0.588	0.590	0.592	0.596	0.599	0.600	0.604	0.606	0.609	0.610	0.614	0.615	0.616	0.619	0.621	0.622	0.624	0.625	0.626	0.626	0.628	0.628	0.628	0.628	0.628	0.628	0.626	0.626	0.624	0.622	0.621	0.620	0.619	0.616	0.614	0.611	0.608	0.606	0.602	0.599	0.595	0.592	0.588	0.585	0.581	0.578	0.574	0.570	0.566	0.562	0.559	0.555	0.552	0.550	0.548	0.545	0.541	0.540	0.539	0.538	0.536	0.535	0.536	0.536	0.536	0.539	0.540	0.542	0.546	0.550	0.554	0.558	0.564	0.570	0.578	0.585	0.592	0.601	0.611	0.621	0.632	0.644	0.656	0.670	0.684	0.699	0.714	0.729	0.745	0.764	0.781	0.800	0.818	0.838	0.858	0.879	0.900	0.921	0.942	0.965	0.988	1.011	1.035	1.059	1.082	1.106	1.131	1.155	1.180	1.204	1.229	1.254	1.278	1.302	1.328	1.351	1.375	1.400	1.424	1.448	1.470	1.492	1.516	1.538	1.560	1.581	1.602	1.622	1.642	1.662	1.681	1.700	1.719	1.738	1.755	1.772	1.790	1.805	1.821	1.838	1.852	1.866	1.881	1.895	1.909	1.922	1.935	100.000	5.000	2.000	1.000	7.000	0.000	0.000	0.000	0.000	0.000	0.000	0.000	0.000	0.000	0.000	0.000	0.000	0.000	-0.858	-0.851	-0.845	-0.838	-0.830	-0.824	-0.816	-0.810	-0.802	-0.795	-0.788	-0.781	-0.772	-0.766	-0.759	-0.752	-0.744	-0.736	-0.731	-0.724	-0.716	-0.711	-0.704	-0.698	-0.692	-0.688	-0.681	-0.676	-0.671	-0.668	-0.662	-0.659	-0.656	-0.652	-0.650	-0.646	-0.645	-0.644	-0.642	-0.641	-0.640	-0.640	-0.641	-0.641	-0.642	-0.644	-0.645	-0.649	-0.650	-0.654	-0.658	-0.661	-0.665	-0.670	-0.675	-0.680	-0.686	-0.692	-0.699	-0.705	-0.712	-0.719	-0.726	-0.735	-0.742	-0.751	-0.761	-0.769	-0.779	-0.789	-0.798	-0.809	-0.819	-0.829	-0.841	-0.851	-0.864	-0.874	-0.885	-0.899	-0.910	-0.921	-0.935	-0.948	-0.960	-0.972	-0.985	-0.999	-1.011	-1.025	-1.039	-1.052	-1.065	-1.079	-1.092	-1.105	-1.119	-1.131	-1.145	-1.158	-1.170	-1.184	-1.196	-1.210	-1.222	-1.236	-1.249	-1.261	-1.274	-1.285	-1.296	-1.309	-1.320	-1.332	-1.344	-1.354	-1.364	-1.374	-1.384	-1.394	-1.402	-1.412	-1.420	-1.429	-1.435	-1.444	-1.450	-1.456	-1.464	-1.470	-1.475	-1.481	-1.486	-1.490	-1.495	-1.498	-1.501	-1.504	-1.508	-1.510	-1.511	-1.512	-1.514	-1.514	-1.514	-1.514	-1.514	-1.511	-1.511	-1.510	-1.508	-1.505	-1.502	-1.499	-1.496	-1.492	-1.489	-1.485	-1.481	-1.476	-1.471	-1.468	-1.461	-1.456	-1.450	-1.444	-1.439	-1.432	-1.426	-1.420	-1.415	-1.408	-1.401	-1.395	-1.388	-1.381	-1.375	-1.369	-1.362	-1.355	-1.350	-1.344	-1.338	-1.331	-1.325	-1.320	-1.314	-1.309	-1.304	-1.299	-1.294	-1.290	-1.285	-1.281	-1.276	-1.274	-1.270	-1.266	-1.264	-1.261	-1.259	-1.258	-1.255	-1.254	-1.252	-1.251	-1.251	-1.251	-1.251	-1.251	-1.252	-1.254	-1.255	-1.256	-1.258	-1.260	-1.262	-1.265	-1.269	-1.272	-1.275	-1.279	-1.282	-1.288	-1.291	-1.296	-1.302	-1.308	-1.314	-1.319	-1.325	-1.330	-1.338	-1.342	-1.349	-1.358	-1.364	-1.370	-1.378	-1.384	-1.391	-1.399	-1.406	-1.414	-1.421	-1.429	-1.436	-1.444	-1.450	-1.458	-1.465	-1.471	-1.479	-1.485	-1.492	-1.498	-1.505	-1.511	-1.518	-1.524	-1.529	-1.536	-1.541	-1.546	-1.552	-1.556	-1.562	-1.568	-1.572	-1.578	-1.581	-1.586	-1.590	-1.595	-1.599	-1.604	-1.608	-1.611	-1.615	-1.619	-1.622	-1.626	-1.630	-1.635	-1.638	-1.641	-1.645	-1.649	-1.654	-1.658	-1.662	-1.665	-1.670	-1.674	-1.679	-1.684	-1.688	-1.692	-1.698	-1.702	-1.709	-1.712	-1.719	-1.724	-1.730	-1.735	-1.741	-1.748	-1.752	-1.759	-1.765	-1.771	-1.778	-1.785	-1.791	-1.799	-1.805	-1.812	-1.819	-1.826	-1.834	-1.841	-1.849	-1.856	-1.862	-1.870	-1.878	-1.884	-1.891	-1.900	-1.906	-1.914	-1.921	-1.929	-1.936	-1.944	-1.951	-1.959	-1.966	-1.974	-1.980	-1.988	-1.995	-2.002	-2.009	-2.016	-2.022	-2.030	-2.036	-2.044	-2.050	-2.056	-2.062	-2.069	-2.075	-2.081	-2.088	-2.092	-2.098	-2.104	-2.110	-2.114	-2.119	-2.124	-2.128	-2.132	-2.136	-2.140	-2.145	-2.148	-2.150	-2.154	-2.156	-2.159	-2.161	-2.162	-2.165	-2.168	-2.169	-2.170	-2.169	-2.170	-2.170	-2.171	-2.171	-2.170	-2.170	-2.169	-2.168	-2.166	-2.164	-2.162	-2.161	-2.159	-2.156	-2.154	-2.150	-2.149	-2.145	-2.141	-2.139	-2.135	-2.131	-2.128	-2.125	-2.120	-2.116	-2.112	-2.108	-2.104	-2.100	-2.095	-2.091	-2.086	-2.082	-2.078	-2.074	-2.070	-2.066	-2.061	-2.058	-2.052	-2.050	-2.045	-2.042	-2.038	-2.035	-2.030	-2.026	-2.024	-2.020	-2.018	-2.014	-2.013	-2.009	-2.006	-2.005	-2.001	-2.000	-1.999	-1.998	-1.995	-1.995	-1.994	-1.992	-1.992	-1.991	-1.991	-1.991	-1.991	-1.991	-1.992	-1.994	-1.995	-1.996	-1.999	-1.999	-2.001	-2.004	-2.007	-2.009	-2.011	-2.015	-2.019	-2.022	-2.027	-2.031	-2.035	-2.040	-2.045	-2.049	-2.055	-2.059	-2.065	-2.071	-2.078	-2.082	-2.089	-2.095	-2.101	-2.109	-2.115	-2.121	-2.129	-2.135	-2.142	-2.149	-2.156	-2.164	-2.170	-2.178	-2.185	-2.192	-2.200	-2.208	-2.214	-2.222	-2.230	-2.236	-2.242	-2.251	-2.258	-2.265	-2.270	-2.278	-2.284	-2.290	-2.295	-2.301	-2.308	-2.312	-2.318	-2.324	-2.329	-2.332	-2.336	-2.340	-2.344	-2.348	-2.351	-2.354	-2.356	-2.358	-2.359	-2.361	-2.362	-2.362	-2.364	-2.362	-2.362	-2.361	-2.360	-2.358	-2.356	-2.352	-2.350	-2.346	-2.342	-2.339	-2.334	-2.329	-2.324	-2.318	-2.311	-2.304	-2.298	-2.290	-2.282	-2.274	-2.265	-2.256	-2.246	-2.236	-2.226	-2.215	-2.205	-2.194	-2.184	-2.171	-2.160	-2.148	-2.135	-2.122	-2.110	-2.098	-2.085	-2.070	-2.058	-2.042	-2.030	-2.016	-2.002	-1.989	-1.974	-1.960	-1.946	-1.931	-1.916	-1.902	-1.888	-1.872	-1.858	-1.844	-1.829	-1.814	-1.799	-1.784	-1.769	-1.754	-1.739	-1.724	-1.709	-1.694	-1.678	-1.662	-1.648	-1.632	-1.616	-1.600	-1.585	-1.570	-1.554	-1.539	-1.522	-1.508	-1.491	-1.475	-1.459	-1.442	-1.428	-1.410	-1.394	-1.378	-1.360	-1.345	-1.328	-1.311	-1.294	-1.278	-1.260	-1.242	-1.225	-1.208	-1.191	-1.172	-1.156	-1.138	-1.121	-1.102	-1.086	-1.068	-1.050	-1.034	-1.016	-0.999	-0.981	-0.964	-0.946	-0.928	-0.911	-0.895	-0.878	-0.860	-0.845	-0.828	-0.812	-0.796	-0.781	-0.765	-0.750	-0.736	-0.721	-0.708	-0.695	-0.681	-0.669	-0.656	-0.645	-0.632	-0.622	-0.611	-0.601	-0.592	-0.582	-0.574	-0.565	-0.558	-0.550	-0.544	-0.538	-0.532	-0.526	-0.522	-0.518	-0.514	-0.511	-0.509	-0.506	-0.505	-0.504	-0.502	-0.501	-0.501	-0.501	-0.502	-0.502	-0.504	-0.505	-0.506	-0.509	-0.511	-0.514	-0.516	-0.519	-0.522	-0.526	-0.530	-0.532	-0.536	-0.540	-0.544	-0.548	-0.552	-0.556	-0.560	-0.565	-0.569	-0.574	-0.578	-0.582	-0.588	-0.591	-0.596	-0.601	-0.606	-0.611	-0.618	-0.621	-0.628	-0.634	-0.638	-0.644	-0.650	-0.658	-0.664	-0.670	-0.676	-0.684	-0.692	-0.700	-0.709	-0.716	-0.725	-0.735	-0.744	-0.755	-0.766	-0.776	-0.788	-0.799	-0.811	-0.822	-0.838	-0.850	-0.864	-0.878	-0.892	-0.908	-0.924	-0.939	-0.955	-0.971	-0.989	-1.005	-1.022	-1.040	-1.059	-1.076	-1.095	-1.114	-1.131	-1.151	-1.170	-1.190	-1.208	-1.228	-1.248	-1.266	-1.285	-1.305	-1.322	-1.341	-1.361	-1.379	-1.398	-1.415	-1.432	-1.450	-1.468	-1.484	-1.500	-1.518	-1.534	-1.549	-1.564	-1.579	-1.592	-1.608	-1.621	-1.634	-1.646	-1.659	-1.671	-1.682	-1.694	-1.705	-1.716	-1.725	-1.735	-1.745	-1.754	-1.762	-1.772	-1.780	-1.788	-1.795	-1.802	-1.810	-1.816	-1.824	-1.830	-1.836	-1.842	-1.849	-1.855	-1.860	-1.865	-1.871	-1.876	-1.882	-1.888	-1.892	-1.898	-1.902	-1.908	-1.912	-1.918	-1.922	-1.928	-1.932	-1.936	-1.941	-1.946	-1.950	-1.956	-1.960	-1.965	-1.969	-1.974	-1.979	-1.982	-1.988	-1.991	-1.995	-1.999	-2.001	-2.005	-2.007	-2.011	-2.014	-2.016	-2.019	-2.020	-2.021	-2.022	-2.024	-2.025	-2.025	-2.025	-2.024	-2.024	-2.021	-2.020	-2.018	-2.015	-2.013	-2.009	-2.005	-2.001	-1.998	-1.991	-1.986	-1.981	-1.974	-1.968	-1.959	-1.952	-1.944	-1.936	-1.926	-1.916	-1.908	-1.898	-1.888	-1.876	-1.865	-1.854	-1.842	-1.829	-1.818	-1.804	-1.791	-1.778	-1.765	-1.751	-1.738	-1.724	-1.708	-1.694	-1.679	-1.662	-1.648	-1.632	-1.616	-1.600	-1.582	-1.566	-1.549	-1.532	-1.515	-1.498	-1.479	-1.461	-1.444	-1.425	-1.405	-1.386	-1.368	-1.349	-1.328	-1.308	-1.289	-1.268	-1.248	-1.226	-1.205	-1.185	-1.162	-1.141	-1.121	-1.099	-1.078	-1.056	-1.032	-1.011	-0.990	-0.969	-0.948	-0.924	-0.904	-0.882	-0.861	-0.840	-0.820	-0.800	-0.779	-0.759	-0.740	-0.721	-0.702	-0.685	-0.668	-0.651	-0.635	-0.620	-0.605	-0.591	-0.578	-0.565	-0.552	-0.542	-0.532	-0.522	-0.514	-0.506	-0.499	-0.494	-0.488	-0.482	-0.480	-0.478	-0.475	-0.475	-0.475	-0.475	-0.478	-0.479	-0.482	-0.485	-0.489	-0.494	-0.499	-0.505	-0.511	-0.518	-0.526	-0.532	-0.541	-0.550	-0.559	-0.566	-0.576	-0.585	-0.594	-0.602	-0.611	-0.620	-0.628	-0.636	-0.645	-0.651	-0.659	-0.666	-0.672	-0.679	-0.684	-0.689	-0.694	-0.698	-0.700	-0.702	-0.705	-0.706	-0.705	-0.706	-0.705	-0.702	-0.699	-0.696	-0.692	-0.686	-0.681	-0.674	-0.668	-0.659	-0.650	-0.641	-0.630	-0.620	-0.608	-0.596	-0.582	-0.570	-0.556	-0.541	-0.526	-0.511	-0.496	-0.480	-0.464	-0.448	-0.432	-0.415	-0.399	-0.382	-0.366	-0.349	-0.332	-0.318	-0.300	-0.284	-0.269	-0.254	-0.238	-0.222	-0.209	-0.195	-0.181	-0.169	-0.155	-0.145	-0.132	-0.121	-0.111	-0.102	-0.092	-0.084	-0.076	-0.069	-0.061	-0.055	-0.049	-0.044	-0.039	-0.035	-0.030	-0.028	-0.025	-0.022	-0.021	-0.019	-0.016	-0.016	-0.015	-0.014	-0.014	-0.012	-0.012	-0.014	-0.014	-0.014	-0.012	-0.014	-0.014	-0.014	-0.014	-0.014	-0.014	-0.012	-0.012	-0.012	-0.011	-0.010	-0.008	-0.006	-0.004	-0.002	0.000	0.002	0.006	0.008	0.012	0.016	0.020	0.024	0.029	0.034	0.039	0.042	0.049	0.054	0.060	0.066	0.071	0.076	0.082	0.090	0.096	0.101	0.108	0.112	0.120	0.126	0.132	0.139	0.144	0.150	0.156	0.161	0.166	0.172	0.178	0.184	0.188	0.192	0.196	0.201	0.205	0.210	0.212	0.216	0.220	0.222	0.226	0.229	0.231	0.234	0.236	0.238	0.240	0.241	0.244	0.244	0.246	0.246	0.248	0.249	0.249	0.250	0.250	0.250	0.250	0.249	0.249	0.249	0.248	0.248	0.246	0.245	0.245	0.244	0.242	0.241	0.240	0.239	0.236	0.236	0.234	0.232	0.230	0.229	0.228	0.224	0.221	0.220	0.218	0.214	0.211	0.210	0.206	0.204	0.200	0.198	0.192	0.189	0.185	0.181	0.178	0.174	0.169	0.165	0.160	0.155	0.150	0.145	0.140	0.134	0.129	0.122	0.116	0.110	0.104	0.096	0.090	0.082	0.075	0.068	0.060	0.052	0.045	0.036	0.029	0.020	0.011	0.004	-0.004	-0.012	-0.021	-0.030	-0.039	-0.048	-0.055	-0.064	-0.072	-0.080	-0.089	-0.096	-0.105	-0.112	-0.121	-0.129	-0.136	-0.144	-0.151	-0.159	-0.165	-0.172	-0.179	-0.185	-0.191	-0.196	-0.201	-0.208	-0.211	-0.218	-0.221	-0.226	-0.231	-0.235	-0.239	-0.242	-0.246	-0.249	-0.251	-0.254	-0.258	-0.260	-0.261	-0.265	-0.268	-0.269	-0.271	-0.272	-0.275	-0.276	-0.280	-0.281	-0.282	-0.285	-0.288	-0.289	-0.291	-0.294	-0.295	-0.299	-0.301	-0.305	-0.309	-0.311	-0.316	-0.320	-0.324	-0.329	-0.332	-0.338	-0.344	-0.350	-0.356	-0.364	-0.371	-0.379	-0.386	-0.394	-0.404	-0.412	-0.421	-0.434	-0.444	-0.454	-0.466	-0.479	-0.491	-0.505	-0.519	-0.532	-0.548	-0.562	-0.578	-0.594	-0.609	-0.626	-0.644	-0.660	-0.679	-0.696	-0.715	-0.734	-0.752	-0.771	-0.791	-0.810	-0.830	-0.850	-0.869	-0.889	-0.909	-0.929	-0.948	-0.968	-0.988	-1.005	-1.025	-1.042	-1.062	-1.080	-1.099	-1.115	-1.132	-1.149	-1.165	-1.181	-1.198	-1.212	-1.226	-1.241	-1.252	-1.266	-1.279	-1.290	-1.301	-1.312	-1.322	-1.331	-1.340	-1.348	-1.356	-1.362	-1.370	-1.375	-1.380	-1.385	-1.389	-1.392	-1.395	-1.399	-1.400	-1.402	-1.404	-1.405	-1.405	-1.405	-1.405	-1.404	-1.402	-1.401	-1.400	-1.396	-1.395	-1.392	-1.390	-1.386	-1.384	-1.380	-1.376	-1.372	-1.370	-1.365	-1.360	-1.355	-1.351	-1.346	-1.342	-1.338	-1.332	-1.326	-1.321	-1.315	-1.310	-1.305	-1.299	-1.291	-1.285	-1.279	-1.272	-1.265	-1.258	-1.251	-1.244	-1.235	-1.228	-1.219	-1.210	-1.201	-1.192	-1.182	-1.172	-1.162	-1.152	-1.140	-1.130	-1.119	-1.106	-1.094	-1.081	-1.068	-1.055	-1.041	-1.028	-1.012	-0.999	-0.984	-0.969	-0.952	-0.938	-0.922	-0.905	-0.889	-0.872	-0.856	-0.839	-0.821	-0.804	-0.788	-0.770	-0.752	-0.736	-0.718	-0.701	-0.685	-0.668	-0.650	-0.632	-0.618	-0.600	-0.585	-0.569	-0.552	-0.538	-0.524	-0.507	-0.495	-0.481	-0.469	-0.456	-0.444	-0.432	-0.421	-0.411	-0.400	-0.391	-0.381	-0.374	-0.366	-0.359	-0.352	-0.348	-0.342	-0.336	-0.332	-0.329	-0.326	-0.324	-0.321	-0.320	-0.319	-0.319	-0.319	-0.319	-0.320	-0.321	-0.322	-0.325	-0.328	-0.330	-0.334	-0.338	-0.340	-0.345	-0.349	-0.354	-0.358	-0.362	-0.368	-0.372	-0.378	-0.381	-0.388	-0.392	-0.398	-0.402	-0.408	-0.412	-0.418	-0.422	-0.429	-0.434	-0.440	-0.444	-0.449	-0.454	-0.460	-0.465	-0.470	-0.475	-0.480	-0.485	-0.490	-0.495	-0.500	-0.505	-0.510	-0.514	-0.520	-0.525	-0.531	-0.538	-0.542	-0.549	-0.555	-0.562	-0.568	-0.576	-0.582	-0.590	-0.598	-0.606	-0.614	-0.622	-0.631	-0.640	-0.649	-0.660	-0.670	-0.680	-0.691	-0.702	-0.714	-0.725	-0.736	-0.749	-0.762	-0.775	-0.788	-0.802	-0.815	-0.830	-0.844	-0.858	-0.872	-0.888	-0.902	-0.918	-0.934	-0.949	-0.965	-0.980	-0.996	-1.011	-1.028	-1.044	-1.059	-1.074	-1.090	-1.106	-1.120	-1.135	-1.149	-1.162	-1.178	-1.191	-1.205	-1.218	-1.230	-1.242	-1.254	-1.265	-1.276	-1.286	-1.296	-1.305	-1.314	-1.322	-1.329	-1.335	-1.341	-1.346	-1.352	-1.356	-1.359	-1.361	-1.364	-1.364	-1.364	-1.364	-1.362	-1.361	-1.359	-1.355	-1.351	-1.348	-1.341	-1.335	-1.328	-1.320	-1.312	-1.302	-1.294	-1.284	-1.272	-1.261	-1.250	-1.236	-1.222	-1.210	-1.195	-1.179	-1.164	-1.149	-1.131	-1.114	-1.096	-1.079	-1.061	-1.042	-1.024	-1.004	-0.984	-0.964	-0.944	-0.924	-0.902	-0.882	-0.861	-0.840	-0.819	-0.798	-0.776	-0.754	-0.731	-0.709	-0.688	-0.665	-0.644	-0.621	-0.599	-0.576	-0.555	-0.532	-0.511	-0.489	-0.468	-0.445	-0.425	-0.404	-0.381	-0.360	-0.340	-0.319	-0.299	-0.279	-0.258	-0.239	-0.219	-0.200	-0.181	-0.161	-0.142	-0.124	-0.108	-0.090	-0.071	-0.055	-0.039	-0.022	-0.008	0.009	0.024	0.039	0.052	0.068	0.080	0.094	0.106	0.119	0.130	0.142	0.154	0.162	0.172	0.184	0.192	0.202	0.210	0.218	0.225	0.232	0.239	0.246	0.251	0.256	0.261	0.266	0.270	0.275	0.278	0.281	0.285	0.288	0.289	0.292	0.294	0.295	0.296	0.298	0.299	0.300	0.300	0.301	0.301	0.301	0.301	0.301	0.301	0.301	0.301	0.300	0.301	0.300	0.300	0.300	0.300	0.299	0.299	0.299	0.299	0.298	0.299	0.299	0.299	0.299	0.299	0.300	0.300	0.301	0.301	0.301	0.302	0.304	0.305	0.306	0.306	0.308	0.309	0.310	0.310	0.311	0.312	0.314	0.315	0.316	0.316	0.318	0.319	0.320	0.320	0.321	0.321	0.322	0.322	0.324	0.324	0.324	0.324	0.322	0.322	0.321	0.320	0.319	0.319	0.318	0.315	0.314	0.311	0.310	0.308	0.305	0.302	0.299	0.296	0.292	0.290	0.285	0.282	0.279	0.274	0.270	0.265	0.261	0.255	0.250	0.245	0.240	0.235	0.229	0.224	0.219	0.212	0.208	0.201	0.196	0.190	0.184	0.178	0.171	0.165	0.159	0.152	0.146	0.140	0.132	0.128	0.121	0.114	0.109	0.102	0.095	0.090	0.084	0.078	0.071	0.065	0.059	0.054	0.046	0.041	0.035	0.029	0.022	0.018	0.011	0.005	-0.001	-0.008	-0.012	-0.018	-0.024	-0.030	-0.035	-0.040	-0.045	-0.051	-0.056	-0.062	-0.068	-0.072	-0.079	-0.084	-0.089	-0.094	-0.100	-0.104	-0.109	-0.114	-0.119	-0.124	-0.129	-0.132	-0.138	-0.141	-0.145	-0.150	-0.154	-0.158	-0.161	-0.164	-0.168	-0.170	-0.174	-0.176	-0.180	-0.181	-0.184	-0.186	-0.189	-0.190	-0.191	-0.192	-0.195	-0.196	-0.196	-0.198	-0.198	-0.199	-0.199	-0.199	-0.199	-0.198	-0.198	-0.198	-0.196	-0.195	-0.195	-0.194	-0.192	-0.191	-0.190	-0.188	-0.186	-0.184	-0.182	-0.180	-0.179	-0.176	-0.175	-0.174	-0.171	-0.169	-0.166	-0.164	-0.161	-0.160	-0.158	-0.155	-0.152	-0.150	-0.148	-0.145	-0.144	-0.140	-0.139	-0.135	-0.134	-0.131	-0.128	-0.125	-0.124	-0.120	-0.118	-0.115	-0.112	-0.110	-0.106	-0.102	-0.100	-0.098	-0.094	-0.091	-0.088	-0.085	-0.081	-0.078	-0.075	-0.071	-0.068	-0.064	-0.059	-0.055	-0.051	-0.048	-0.044	-0.039	-0.035	-0.031	-0.026	-0.021	-0.016	-0.012	-0.009	-0.004	0.002	0.006	0.011	0.016	0.021	0.026	0.030	0.036	0.041	0.048	0.052	0.059	0.064	0.069	0.075	0.081	0.086	0.092	0.099	0.105	0.111	0.116	0.122	0.130	0.136	0.144	0.149	0.156	0.164	0.170	0.178	0.185	0.191	0.200	0.208	0.215	0.222	0.230	0.239	0.248	0.255	0.265	0.272	0.281	0.290	0.299	0.309	0.316	0.326	0.335	0.344	0.351	0.361	0.371	0.379	0.388	0.396	0.405	0.414	0.424	0.431	0.440	0.448	0.456	0.464	0.471	0.479	0.485	0.492	0.499	0.505	0.510	0.516	0.520	0.526	0.530	0.534	0.538	0.540	0.542	0.545	0.546	0.548	0.548	0.549	0.549	0.549	0.546	0.546	0.544	0.541	0.538	0.535	0.531	0.528	0.522	0.519	0.514	0.507	0.502	0.498	0.492	0.486	0.480	0.474	0.468	0.460	0.454	0.448	0.441	0.435	0.428	0.422	0.416	0.410	0.404	0.398	0.394	0.388	0.382	0.378	0.372	0.368	0.364	0.361	0.356	0.352	0.350	0.348	0.344	0.341	0.340	0.338	0.335	0.334	0.331	0.330	0.329	0.329	0.326	0.325	0.324	0.324	0.321	0.320	0.319	0.318	0.315	0.314	0.310	0.308	0.306	0.301	0.298	0.295	0.290	0.285	0.280	0.274	0.268	0.261	0.254	0.245	0.238	0.229	0.220	0.210	0.199	0.188	0.178	0.165	0.152	0.139	0.124	0.110	0.095	0.080	0.064	0.048	0.030	0.012	-0.005	-0.024	-0.040	-0.060	-0.080	-0.100	-0.119	-0.139	-0.158	-0.178	-0.199	-0.220	-0.240	-0.261	-0.282	-0.302	-0.324	-0.345	-0.364	-0.385	-0.405	-0.426	-0.446	-0.466	-0.485	-0.505	-0.522	-0.542	-0.560	-0.579	-0.596	-0.614	-0.630	-0.648	-0.662	-0.676	-0.692	-0.706	-0.720	-0.732	-0.745	-0.758	-0.769	-0.780	-0.790	-0.799	-0.808	-0.815	-0.824	-0.830	-0.838	-0.842	-0.848	-0.851	-0.856	-0.859	-0.861	-0.862	-0.864	-0.865	-0.865	-0.864	-0.862	-0.861	-0.859	-0.856	-0.852	-0.850	-0.845	-0.840	-0.835	-0.830	-0.824	-0.818	-0.811	-0.804	-0.798	-0.789	-0.782	-0.774	-0.766	-0.758	-0.750	-0.742	-0.734	-0.725	-0.718	-0.710	-0.701	-0.694	-0.686	-0.679	-0.672	-0.664	-0.658	-0.651	-0.645	-0.640	-0.634	-0.629	-0.624	-0.620	-0.616	-0.612	-0.610	-0.608	-0.606	-0.605	-0.605	-0.604	-0.604	-0.606	-0.608	-0.609	-0.611	-0.614	-0.618	-0.621	-0.625	-0.631	-0.636	-0.642	-0.649	-0.656	-0.662	-0.670	-0.679	-0.686	-0.695	-0.705	-0.714	-0.724	-0.734	-0.744	-0.754	-0.764	-0.775	-0.786	-0.798	-0.808	-0.818	-0.829	-0.840	-0.851	-0.861	-0.872	-0.884	-0.894	-0.904	-0.914	-0.925	-0.935	-0.945	-0.954	-0.964	-0.971	-0.980	-0.989	-0.998	-1.005	-1.012	-1.020	-1.026	-1.032	-1.039	-1.044	-1.050	-1.054	-1.059	-1.064	-1.066	-1.071	-1.074	-1.076	-1.079	-1.080	-1.082	-1.085	-1.085	-1.086	-1.088	-1.088	-1.088	-1.088	-1.089	-1.088	-1.086	-1.086	-1.085	-1.085	-1.084	-1.082	-1.081	-1.080	-1.079	-1.078	-1.078	-1.076	-1.076	-1.075	-1.074	-1.072	-1.074	-1.072	-1.072	-1.072	-1.072	-1.074	-1.074	-1.075	-1.075	-1.075	-1.078	-1.079	-1.080	-1.082	-1.084	-1.086	-1.088	-1.090	-1.092	-1.094	-1.095	-1.099	-1.100	-1.102	-1.105	-1.106	-1.108	-1.110	-1.111	-1.112	-1.115	-1.115	-1.115	-1.116	-1.115	-1.114	-1.114	-1.112	-1.110	-1.109	-1.105	-1.102	-1.099	-1.095	-1.089	-1.084	-1.078	-1.072	-1.065	-1.059	-1.050	-1.041	-1.032	-1.022	-1.012	-1.002	-0.992	-0.981	-0.970	-0.959	-0.945	-0.934	-0.920	-0.908	-0.894	-0.881	-0.868	-0.852	-0.839	-0.825	-0.811	-0.798	-0.784	-0.770	-0.755	-0.741	-0.728	-0.715	-0.701	-0.689	-0.676	-0.664	-0.651	-0.640	-0.628	-0.616	-0.605	-0.595	-0.584	-0.574	-0.564	-0.555	-0.545	-0.536	-0.528	-0.519	-0.511	-0.502	-0.495	-0.488	-0.480	-0.472	-0.465	-0.459	-0.450	-0.444	-0.438	-0.431	-0.425	-0.419	-0.412	-0.406	-0.399	-0.392	-0.386	-0.380	-0.372	-0.366	-0.359	-0.351	-0.344	-0.338	-0.329	-0.321	-0.314	-0.305	-0.298	-0.288	-0.280	-0.270	-0.262	-0.252	-0.242	-0.234	-0.224	-0.212	-0.204	-0.192	-0.182	-0.171	-0.161	-0.150	-0.138	-0.128	-0.115	-0.104	-0.091	-0.080	-0.068	-0.054	-0.041	-0.029	-0.016	-0.002	0.011	0.024	0.038	0.051	0.065	0.079	0.094	0.109	0.124	0.138	0.152	0.168	0.184	0.200	0.215	0.231	0.246	0.262	0.279	0.295	0.311	0.328	0.344	0.361	0.378	0.395	0.411	0.428	0.445	0.461	0.478	0.495	0.511	0.526	0.542	0.560	0.575	0.591	0.606	0.621	0.638	0.651	0.666	0.680	0.694	0.708	0.721	0.734	0.746	0.759	0.769	0.780	0.790	0.801	0.811	0.820	0.829	0.838	0.845	0.854	0.860	0.866	0.872	0.878	0.884	0.888	0.892	0.896	0.900	0.904	0.906	0.910	0.912	0.914	0.916	0.918	0.920	0.920	0.922	0.924	0.924	0.925	0.926	0.928	0.928	0.929	0.930	0.930	0.931	0.932	0.932	0.934	0.935	0.936	0.936	0.939	0.940	0.941	0.942	0.945	0.948	0.949	0.950	0.951	0.954	0.956	0.958	0.960	0.961	0.964	0.965	0.968	0.969	0.970	0.972	0.974	0.975	0.975	0.976	0.976	0.975	0.976	0.975	0.974	0.972	0.971	0.969	0.966	0.964	0.960	0.956	0.952	0.948	0.942	0.938	0.930	0.924	0.916	0.910	0.901	0.892	0.882	0.874	0.864	0.854	0.842	0.832	0.820	0.809	0.796	0.784	0.770	0.756	0.742	0.730	0.716	0.700	0.686	0.672	0.656	0.641	0.628	0.611	0.596	0.580	0.565	0.549	0.534	0.518	0.502	0.486	0.472	0.456	0.441	0.426	0.411	0.396	0.382	0.366	0.352	0.339	0.325	0.310	0.298	0.284	0.269	0.258	0.244	0.231	0.219	0.208	0.195	0.185	0.172	0.162	0.151	0.142	0.131	0.122	0.114	0.105	0.096	0.089	0.081	0.074	0.068	0.062	0.056	0.051	0.046	0.042	0.039	0.035	0.034	0.030	0.029	0.029	0.029	0.029	0.029	0.030	0.031	0.034	0.038	0.040	0.044	0.049	0.054	0.059	0.066	0.072	0.080	0.089	0.096	0.106	0.115	0.125	0.135	0.146	0.158	0.169	0.181	0.195	0.208	0.220	0.235	0.249	0.262	0.278	0.292	0.308	0.322	0.338	0.351	0.368	0.384	0.399	0.414	0.430	0.446	0.461	0.478	0.492	0.507	0.522	0.538	0.551	0.566	0.580	0.594	0.608	0.621	0.632	0.645	0.658	0.669	0.680	0.691	0.701	0.711	0.721	0.730	0.738	0.745	0.754	0.760	0.766	0.772	0.778	0.782	0.786	0.790	0.794	0.796	0.798	0.800	0.801	0.801	0.802	0.801	0.801	0.800	0.798	0.795	0.794	0.791	0.786	0.784	0.780	0.776	0.770	0.766	0.760	0.755	0.749	0.742	0.736	0.729	0.722	0.715	0.708	0.701	0.694	0.686	0.679	0.671	0.664	0.655	0.648	0.640	0.632	0.625	0.618	0.609	0.602	0.595	0.589	0.580	0.574	0.566	0.560	0.554	0.546	0.541	0.535	0.529	0.524	0.519	0.514	0.509	0.504	0.500	0.495	0.492	0.489	0.486	0.484	0.480	0.478	0.476	0.475	0.474	0.471	0.471	0.471	0.471	0.471	0.470	0.470	0.472	0.474	0.475	0.476	0.478	0.479	0.482	0.485	0.488	0.490	0.492	0.496	0.500	0.504	0.507	0.512	0.518	0.521	0.526	0.531	0.536	0.541	0.548	0.552	0.559	0.565	0.571	0.576	0.584	0.590	0.596	0.604	0.610	0.619	0.625	0.634	0.640	0.648	0.655	0.662	0.672	0.680	0.689	0.698	0.706	0.715	0.722	0.732	0.741	0.751	0.760	0.770	0.780	0.790	0.800	0.810	0.821	0.831	0.842	0.852	0.864	0.875	0.888	0.899	0.911	0.922	0.935	0.946	0.960	0.974	0.986	1.000	1.014	1.028	1.041	1.055	1.071	1.085	1.100	1.115	1.131	1.146	1.162	1.179	1.195	1.211	1.228	1.246	1.262	1.280	1.298	1.316	1.334	1.350	1.369	1.388	1.406	1.424	1.442	1.460	1.479	1.498	1.516	1.534	1.551	1.570	1.588	1.606	1.624	1.641	1.659	1.676	1.692	1.709	1.725	1.741	1.756	1.772	1.788	1.802	1.815	1.830	1.844	1.856	1.868	1.881	1.892	1.904	1.912	1.924	1.934	1.942	1.950	1.959	1.968	1.974	1.980	1.986	1.992	1.998	2.001	2.006	2.011	2.014	2.018	2.020	2.021	2.024	2.026	2.026	2.029	2.029	2.029	2.029	2.029	2.027	2.026	2.026	2.025	2.024	2.022	2.020	2.019	2.016	2.015	2.013	2.010	2.007	2.006	2.004	2.000	1.999	1.996	1.994	1.991	1.989	1.986	1.984	1.981	1.979	1.978	1.975	1.972	1.970	1.968	1.965	1.965	1.962	1.960	1.959	1.956	1.955	1.954	1.952	1.951	1.950	1.949	1.948	1.946	1.945	1.945	1.944	1.944	1.942	1.942	1.941	1.941	1.940	1.940	1.940	1.940	1.940	1.940	1.939	1.940	1.939	1.940	1.940	1.940	1.940	1.940	1.940	1.941	1.941	1.942	1.942	1.942	1.942	1.942	1.944	1.944	1.944	1.944	1.945	1.945	1.945	1.945	1.945	1.944	1.945	1.944	1.944	1.942	1.942	1.941	1.939	1.939	1.936	1.936	1.934	1.932	1.930	1.928	1.924	1.920	1.919	1.914	1.910	1.905	1.901	1.895	1.890	1.884	1.879	1.871	1.865	1.858	1.850	1.841	1.834	1.824	1.815	1.805	1.795	1.785	1.772	1.762	1.751	1.739	1.726	1.712	1.701	1.688	1.674	1.660	1.646	1.632	1.618	1.602	1.588	1.574	1.559	1.542	1.528	1.512	1.498	1.482	1.466	1.451	1.436	1.420	1.405	1.391	1.376	1.361	1.348	1.332	1.319	1.305	1.292	1.280	1.266	1.254	1.241	1.230	1.216	1.205	1.194	1.184	1.172	1.161	1.151	1.141	1.131	1.121	1.111	1.102	1.094	1.085	1.076	1.068	1.060	1.051	1.042	1.035	1.026	1.019	1.011	1.002	0.995	0.986	0.978	0.970	0.961	0.952	0.944	0.935	0.926	0.918	0.908	0.899	0.889	0.879	0.870	0.859	0.850	0.839	0.829	0.819	0.808	0.796	0.786	0.775	0.764	0.752	0.741	0.730	0.718	0.706	0.696	0.685	0.672	0.662	0.651	0.639	0.629	0.618	0.608	0.596	0.586	0.576	0.568	0.558	0.549	0.539	0.531	0.524	0.515	0.507	0.500	0.494	0.488	0.481	0.476	0.471	0.466	0.462	0.458	0.454	0.451	0.449	0.446	0.445	0.442	0.441	0.442	0.441	0.441	0.442	0.442	0.444	0.445	0.448	0.448	0.451	0.454	0.456	0.459	0.462	0.465	0.469	0.471	0.475	0.479	0.482	0.486	0.490	0.494	0.498	0.502	0.506	0.510	0.514	0.519	0.521	0.526	0.529	0.532	0.538	0.540	0.544	0.548	0.551	0.555	0.559	0.561	0.565	0.569	0.571	0.574	0.576	0.579	0.584	0.586	0.589	0.591	0.595	0.598	0.601	0.604	0.606	0.609	0.612	0.616	0.619	0.622	0.626	0.629	0.632	0.638	0.641	0.644	0.649	0.654	0.656	0.661	0.666	0.671	0.676	0.681	0.686	0.692	0.698	0.704	0.710	0.716	0.722	0.730	0.736	0.744	0.750	0.758	0.765	0.774	0.781	0.789	0.798	0.805	0.815	0.822	0.832	0.841	0.851	0.860	0.869	0.880	0.889	0.899	0.909	0.919	0.930	0.939	0.950	0.960	0.971	0.981	0.991	1.001	1.012	1.024	1.032	1.044	1.055	1.064	1.075	1.086	1.095	1.106	1.115	1.126	1.135	1.145	1.154	1.165	1.174	1.184	1.191	1.201	1.210	1.219	1.228	1.236	1.245	1.252	1.261	1.269	1.276	1.284	1.291	1.300	1.308	1.315	1.321	1.328	1.335	1.342	1.349	1.356	1.362	1.369	1.376	1.384	1.390	1.396	1.402	1.410	1.416	1.422	1.429	1.436	1.442	1.449	1.456	1.464	1.470	1.476	1.482	1.490	1.495	1.502	1.509	1.515	1.522	1.528	1.534	1.540	1.546	1.552	1.560	1.565	1.570	1.576	1.581	1.588	1.591	1.598	1.602	1.606	1.610	1.615	1.618	1.621	1.624	1.626	1.629	1.630	1.632	1.632	1.635	1.635	1.634	1.634	1.632	1.631	1.629	1.628	1.624	1.620	1.616	1.612	1.609	1.602	1.596	1.590	1.584	1.578	1.569	1.560	1.551	1.541	1.532	1.522	1.510	1.500	1.488	1.475	1.462	1.449	1.435	1.421	1.408	1.392	1.376	1.361	1.345	1.329	1.311	1.295	1.278	1.260	1.242	1.224	1.206	1.188	1.168	1.150	1.130	1.111	1.092	1.072	1.054	1.034	1.015	0.995	0.976	0.956	0.938	0.919	0.899	0.880	0.862	0.842	0.825	0.806	0.789	0.769	0.751	0.735	0.718	0.700	0.684	0.666	0.650	0.634	0.619	0.602	0.588	0.572	0.559	0.545	0.531	0.518	0.504	0.492	0.480	0.468	0.458	0.445	0.435	0.425	0.415	0.405	0.398	0.389	0.380	0.374	0.365	0.359	0.354	0.348	0.344	0.339	0.335	0.330	0.328	0.325	0.324	0.322	0.321	0.322	0.321	0.324	0.324	0.326	0.330	0.332	0.338	0.340	0.345	0.351	0.358	0.365	0.371	0.380	0.389	0.398	0.405	0.415	0.426	0.438	0.448	0.460	0.472	0.484	0.498	0.510	0.524	0.538	0.551	0.565	0.580	0.594	0.609	0.625	0.640	0.654	0.670	0.685	0.700	0.715	0.730	0.746	0.761	0.776	0.791	0.806	0.821	0.836	0.851	0.864	0.879	0.894	0.908	0.921	0.935	0.949	0.962	0.975	0.988	1.001	1.014	1.026	1.039	1.050	1.062	1.074	1.086	1.098	1.109	1.120	1.131	1.142	1.154	1.165	1.175	1.186	1.196	1.206	1.218	1.228	1.238	1.246	1.256	1.265	1.276	1.285	1.295	1.302	1.312	1.321	1.330	1.339	1.348	1.355	1.364	1.371	1.379	1.388	1.394	1.401	1.409	1.416	1.422	1.429	1.435	1.440	1.446	1.451	1.458	1.462	1.466	1.471	1.475	1.479	1.482	1.486	1.489	1.491	1.495	1.496	1.499	1.501	1.502	1.504	1.505	1.508	1.508	1.509	1.510	1.510	1.511	1.511	1.511	1.511	1.512	1.512	1.512	1.512	1.512	1.512	1.512	1.512	1.512	1.514	1.512	1.512	1.512	1.514	1.514	1.514	1.514	1.515	1.515	1.515	1.516	1.518	1.519	1.520	1.520	1.521	1.524	1.524	1.525	1.526	1.529	1.530	1.532	1.532	1.536	1.538	1.539	1.541	1.544	1.546	1.548	1.550	1.554	1.556	1.558	1.561	1.564	1.566	1.569	1.572	1.575	1.579	1.582	1.585	1.588	1.592	1.595	1.598	1.601	1.605	1.609	1.612	1.616	1.620	1.624	1.628	1.631	1.635	1.639	1.642	1.646	1.650	1.652	1.658	1.660	1.664	1.668	1.670	1.672	1.676	1.679	1.681	1.684	1.686	1.689	1.690	1.691	1.694	1.694	1.695	1.696	1.696	1.698	1.696	1.696	1.698	1.696	1.695	1.694	1.692	1.692	1.690	1.689	1.686	1.684	1.681	1.679	1.676	1.674	1.671	1.668	1.665	1.661	1.659	1.656	1.652	1.649	1.646	1.644	1.640	1.638	1.634	1.631	1.629	1.625	1.624	1.621	1.619	1.616	1.614	1.612	1.610	1.608	1.606	1.605	1.602	1.601	1.600	1.598	1.596	1.595	1.592	1.590	1.589	1.586	1.585	1.582	1.580	1.578	1.575	1.571	1.569	1.565	1.561	1.558	1.554	1.550	1.545	1.539	1.534	1.528	1.522	1.516	1.509	1.501	1.494	1.485	1.478	1.469	1.460	1.450	1.440	1.430	1.421	1.410	1.400	1.389	1.378	1.366	1.354	1.342	1.329	1.318	1.305	1.291	1.280	1.266	1.254	1.240	1.228	1.214	1.200	1.186	1.172	1.159	1.145	1.130	1.116	1.101	1.088	1.074	1.058	1.044	1.029	1.012	0.999	0.982	0.966	0.950	0.932	0.916	0.900	0.882	0.865	0.846	0.828	0.809	0.790	0.771	0.751	0.730	0.710	0.689	0.668	0.645	0.622	0.600	0.576	0.552	0.528	0.504	0.480	0.455	0.429	0.404	0.378	0.351	0.325	0.299	0.271	0.245	0.219	0.191	0.165	0.136	0.110	0.084	0.056	0.030	0.004	-0.022	-0.049	-0.074	-0.100	-0.124	-0.148	-0.172	-0.196	-0.220	-0.242	-0.265	-0.288	-0.309	-0.329	-0.349	-0.370	-0.389	-0.409	-0.426	-0.444	-0.462	-0.479	-0.495	-0.511	-0.528	-0.541	-0.556	-0.571	-0.584	-0.599	-0.611	-0.625	-0.638	-0.650	-0.661	-0.675	-0.686	-0.698	-0.710	-0.721	-0.732	-0.744	-0.756	-0.768	-0.779	-0.790	-0.800	-0.812	-0.824	-0.835	-0.848	-0.859	-0.872	-0.884	-0.896	-0.908	-0.920	-0.934	-0.945	-0.959	-0.971	-0.985	-0.998	-1.011	-1.024	-1.036	-1.051	-1.064	-1.078	-1.090	-1.104	-1.116	-1.130	-1.144	-1.156	-1.169	-1.181	-1.195	-1.206	-1.219	-1.230	-1.244	-1.255	-1.266	-1.276	-1.288	-1.299	-1.309	-1.320	-1.330	-1.340	-1.349	-1.359	-1.368	-1.376	-1.385	-1.394	-1.401	-1.410	-1.416	-1.425	-1.431	-1.439	-1.446	-1.452	-1.459	-1.465	-1.472	-1.479	-1.484	-1.490	-1.496	-1.501	-1.508	-1.512	-1.519	-1.524	-1.529	-1.534	-1.540	-1.545	-1.550	-1.554	-1.560	-1.565	-1.569	-1.575	-1.580	-1.585	-1.589	-1.592	-1.598	-1.601	-1.608	-1.610	-1.615	-1.619	-1.622	-1.626	-1.629	-1.632	-1.636	-1.639	-1.642	-1.645	-1.648	-1.650	-1.652	-1.655	-1.656	-1.658	-1.659	-1.661	-1.661	-1.664	-1.664	-1.664	-1.664	-1.664	-1.664	-1.664	-1.662	-1.662	-1.661	-1.660	-1.659	-1.656	-1.655	-1.654	-1.651	-1.649	-1.646	-1.644	-1.641	-1.639	-1.635	-1.631	-1.629	-1.625	-1.620	-1.618	-1.612	-1.610	-1.605	-1.600	-1.596	-1.591	-1.585	-1.580	-1.575	-1.569	-1.564	-1.558	-1.551	-1.545	-1.539	-1.532	-1.525	-1.519	-1.511	-1.502	-1.495	-1.488	-1.479	-1.470	-1.461	-1.451	-1.442	-1.431	-1.420	-1.411	-1.400	-1.388	-1.376	-1.364	-1.351	-1.339	-1.324	-1.311	-1.296	-1.282	-1.266	-1.251	-1.235	-1.219	-1.201	-1.185	-1.168	-1.149	-1.131	-1.112	-1.092	-1.074	-1.054	-1.032	-1.012	-0.990	-0.970	-0.948	-0.926	-0.904	-0.881	-0.859	-0.835	-0.812	-0.789	-0.766	-0.744	-0.719	-0.696	-0.672	-0.649	-0.626	-0.602	-0.580	-0.558	-0.534	-0.511	-0.490	-0.466	-0.445	-0.424	-0.402	-0.381	-0.361	-0.341	-0.321	-0.302	-0.285	-0.266	-0.249	-0.231	-0.216	-0.200	-0.185	-0.171	-0.156	-0.144	-0.131	-0.119	-0.109	-0.098	-0.088	-0.080	-0.071	-0.064	-0.056	-0.051	-0.045	-0.040	-0.036	-0.034	-0.030	-0.029	-0.028	-0.026	-0.028	-0.028	-0.029	-0.031	-0.034	-0.036	-0.040	-0.044	-0.050	-0.054	-0.060	-0.066	-0.072	-0.081	-0.088	-0.096	-0.105	-0.112	-0.121	-0.130	-0.139	-0.150	-0.159	-0.169	-0.179	-0.190	-0.200	-0.210	-0.220	-0.231	-0.241	-0.252	-0.262	-0.274	-0.284	-0.294	-0.304	-0.315	-0.324	-0.335	-0.344	-0.354	-0.362	-0.372	-0.381	-0.390	-0.398	-0.405	-0.414	-0.421	-0.429	-0.436	-0.444	-0.450	-0.456	-0.462	-0.469	-0.474	-0.480	-0.485	-0.490	-0.495	-0.500	-0.505	-0.509	-0.514	-0.519	-0.522	-0.528	-0.530	-0.534	-0.539	-0.541	-0.545	-0.549	-0.552	-0.555	-0.559	-0.564	-0.568	-0.571	-0.574	-0.579	-0.582	-0.586	-0.590	-0.595	-0.599	-0.602	-0.608	-0.611	-0.616	-0.620	-0.625	-0.630	-0.635	-0.639	-0.645	-0.650	-0.655	-0.659	-0.665	-0.670	-0.675	-0.681	-0.686	-0.691	-0.696	-0.701	-0.708	-0.712	-0.718	-0.724	-0.729	-0.734	-0.739	-0.745	-0.750	-0.755	-0.760	-0.766	-0.770	-0.775	-0.781	-0.786	-0.791	-0.796	-0.801	-0.806	-0.810	-0.815	-0.821	-0.825	-0.830	-0.835	-0.840	-0.845	-0.850	-0.855	-0.859	-0.864	-0.869	-0.872	-0.878	-0.882	-0.888	-0.891	-0.895	-0.900	-0.904	-0.908	-0.912	-0.916	-0.920	-0.925	-0.928	-0.932	-0.935	-0.939	-0.941	-0.945	-0.949	-0.950	-0.954	-0.956	-0.959	-0.961	-0.964	-0.966	-0.969	-0.970	-0.972	-0.975	-0.978	-0.978	-0.979	-0.982	-0.984	-0.984	-0.986	-0.989	-0.990	-0.992	-0.994	-0.996	-1.000	-1.002	-1.005	-1.008	-1.011	-1.015	-1.019	-1.024	-1.028	-1.034	-1.039	-1.045	-1.050	-1.058	-1.066	-1.074	-1.081	-1.090	-1.099	-1.109	-1.119	-1.130	-1.141	-1.155	-1.166	-1.180	-1.194	-1.209	-1.224	-1.240	-1.256	-1.274	-1.290	-1.309	-1.328	-1.346	-1.366	-1.386	-1.406	-1.428	-1.448	-1.469	-1.490	-1.512	-1.535	-1.558	-1.580	-1.604	-1.628	-1.650	-1.674	-1.698	-1.721	-1.745	-1.769	-1.791	-1.815	-1.839	-1.862	-1.885	-1.909	-1.932	-1.955	-1.978	-2.000	-2.022	-2.045	-2.068	-2.089	-2.110	-2.131	-2.152	-2.172	-2.192	-2.212	-2.232	-2.252	-2.270	-2.290	-2.309	-2.326	-2.345	-2.362	-2.380	-2.399	-2.415	-2.432	-2.449	-2.465	-2.481	-2.498	-2.512	-2.529	-2.545	-2.559	-2.575	-2.590	-2.604	-2.620	-2.634	-2.649	-2.664	-2.679	-2.692	-2.708	-2.721	-2.735	-2.749	-2.764	-2.779	-2.792	-2.806	-2.820	-2.834	-2.848	-2.860	-2.874	-2.888	-2.900	-2.914	-2.926	-2.939	-2.951	-2.964	-2.976	-2.989	-3.000	-3.012	-3.024	-3.034	-3.045	-3.055	-3.065	-3.075	-3.084	-3.092	-3.100	-3.110	-3.116	-3.124	-3.131	-3.136	-3.142	-3.149	-3.151	-3.156	-3.160	-3.164	-3.165	-3.166	-3.169	-3.169	-3.169	-3.168	-3.168	-3.165	-3.162	-3.159	-3.155	-3.151	-3.146	-3.140	-3.135	-3.126	-3.120	-3.111	-3.102	-3.092	-3.082	-3.072	-3.061	-3.050	-3.038	-3.026	-3.012	-2.999	-2.985	-2.971	-2.956	-2.941	-2.926	-2.910	-2.895	-2.879	-2.862	-2.845	-2.829	-2.811	-2.794	-2.778	-2.760	-2.742	-2.725	-2.708	-2.690	-2.674	-2.658	-2.639	-2.621	-2.605	-2.588	-2.571	-2.552	-2.536	-2.520	-2.502	-2.488	-2.470	-2.454	-2.439	-2.422	-2.406	-2.391	-2.375	-2.359	-2.344	-2.328	-2.314	-2.298	-2.281	-2.268	-2.251	-2.236	-2.220	-2.205	-2.189	-2.174	-2.158	-2.141	-2.125	-2.109	-2.092	-2.076	-2.059	-2.042	-2.025	-2.007	-1.989	-1.971	-1.952	-1.935	-1.916	-1.898	-1.878	-1.858	-1.839	-1.818	-1.798	-1.776	-1.756	-1.735	-1.714	-1.692	-1.671	-1.649	-1.626	-1.605	-1.584	-1.560	-1.539	-1.515	-1.494	-1.471	-1.448	-1.426	-1.404	-1.381	-1.359	-1.338	-1.316	-1.294	-1.274	-1.251	-1.230	-1.210	-1.189	-1.169	-1.149	-1.130	-1.109	-1.090	-1.072	-1.054	-1.035	-1.019	-1.001	-0.985	-0.969	-0.952	-0.936	-0.921	-0.906	-0.892	-0.879	-0.865	-0.850	-0.838	-0.826	-0.814	-0.802	-0.791	-0.780	-0.769	-0.758	-0.748	-0.738	-0.729	-0.719	-0.710	-0.701	-0.692	-0.684	-0.675	-0.668	-0.659	-0.651	-0.644	-0.636	-0.629	-0.621	-0.614	-0.606	-0.598	-0.590	-0.582	-0.575	-0.569	-0.560	-0.552	-0.545	-0.536	-0.528	-0.519	-0.511	-0.502	-0.494	-0.485	-0.476	-0.468	-0.459	-0.449	-0.439	-0.430	-0.419	-0.409	-0.400	-0.390	-0.379	-0.369	-0.358	-0.348	-0.336	-0.325	-0.315	-0.304	-0.292	-0.281	-0.270	-0.259	-0.249	-0.236	-0.226	-0.215	-0.205	-0.194	-0.182	-0.171	-0.162	-0.152	-0.141	-0.131	-0.121	-0.111	-0.102	-0.094	-0.084	-0.075	-0.068	-0.059	-0.050	-0.044	-0.036	-0.029	-0.021	-0.015	-0.009	-0.002	0.005	0.010	0.016	0.022	0.026	0.032	0.038	0.042	0.046	0.051	0.056	0.060	0.065	0.069	0.074	0.078	0.082	0.086	0.091	0.096	0.100	0.106	0.110	0.115	0.121	0.126	0.131	0.138	0.142	0.149	0.155	0.161	0.169	0.175	0.182	0.190	0.196	0.204	0.212	0.220	0.228	0.235	0.244	0.251	0.260	0.269	0.278	0.285	0.294	0.302	0.311	0.320	0.328	0.336	0.344	0.352	0.360	0.369	0.376	0.382	0.390	0.396	0.404	0.410	0.416	0.421	0.428	0.432	0.438	0.442	0.446	0.450	0.454	0.458	0.461	0.464	0.466	0.468	0.469	0.470	0.472	0.474	0.474	0.475	0.475	0.475	0.475	0.475	0.475	0.474	0.472	0.471	0.472	0.471	0.470	0.469	0.469	0.469	0.466	0.466	0.465	0.465	0.464	0.464	0.464	0.464	0.464	0.464	0.464	0.465	0.466	0.465	0.466	0.468	0.469	0.470	0.471	0.472	0.474	0.476	0.478	0.479	0.481	0.484	0.486	0.488	0.490	0.491	0.494	0.496	0.499	0.500	0.501	0.504	0.505	0.507	0.509	0.510	0.511	0.512	0.514	0.515	0.515	0.516	0.518	0.516	0.518	0.518	0.518	0.518	0.518	0.518	0.518	0.518	0.516	0.515	0.515	0.514	0.512	0.511	0.510	0.509	0.509	0.507	0.505	0.505	0.504	0.501	0.501	0.500	0.499	0.498	0.498	0.498	0.496	0.495	0.495	0.495	0.494	0.495	0.495	0.495	0.496	0.496	0.498	0.499	0.501	0.502	0.504	0.505	0.506	0.510	0.511	0.514	0.518	0.520	0.522	0.526	0.529	0.531	0.536	0.539	0.542	0.546	0.551	0.555	0.559	0.562	0.566	0.570	0.574	0.579	0.582	0.586	0.590	0.594	0.596	0.600	0.602	0.605	0.608	0.611	0.612	0.615	0.616	0.618	0.618	0.619	0.619	0.620	0.619	0.619	0.616	0.615	0.612	0.611	0.609	0.604	0.601	0.596	0.592	0.588	0.581	0.576	0.570	0.562	0.556	0.549	0.540	0.531	0.524	0.515	0.505	0.495	0.488	0.476	0.466	0.456	0.446	0.435	0.424	0.412	0.402	0.390	0.380	0.369	0.356	0.345	0.334	0.322	0.311	0.300	0.289	0.278	0.266	0.256	0.245	0.235	0.224	0.214	0.204	0.194	0.184	0.174	0.166	0.156	0.148	0.139	0.130	0.120	0.112	0.105	0.096	0.089	0.081	0.072	0.065	0.058	0.050	0.044	0.036	0.029	0.021	0.015	0.009	0.000	-0.006	-0.014	-0.020	-0.028	-0.035	-0.041	-0.049	-0.056	-0.062	-0.071	-0.079	-0.085	-0.094	-0.101	-0.109	-0.116	-0.125	-0.132	-0.140	-0.149	-0.158	-0.165	-0.174	-0.181	-0.191	-0.199	-0.208	-0.216	-0.224	-0.234	-0.242	-0.250	-0.260	-0.269	-0.278	-0.286	-0.294	-0.302	-0.312	-0.320	-0.329	-0.338	-0.346	-0.356	-0.364	-0.372	-0.381	-0.390	-0.399	-0.406	-0.415	-0.424	-0.432	-0.439	-0.448	-0.455	-0.464	-0.470	-0.479	-0.485	-0.494	-0.501	-0.507	-0.515	-0.522	-0.530	-0.535	-0.542	-0.549	-0.555	-0.561	-0.566	-0.572	-0.578	-0.582	-0.588	-0.591	-0.596	-0.600	-0.604	-0.608	-0.609	-0.612	-0.614	-0.616	-0.616	-0.618	-0.619	-0.619	-0.618	-0.618	-0.615	-0.612	-0.610	-0.608	-0.604	-0.600	-0.596	-0.590	-0.585	-0.579	-0.572	-0.566	-0.559	-0.551	-0.542	-0.535	-0.526	-0.516	-0.507	-0.496	-0.488	-0.478	-0.466	-0.456	-0.445	-0.435	-0.422	-0.412	-0.401	-0.390	-0.379	-0.369	-0.359	-0.348	-0.338	-0.328	-0.316	-0.308	-0.298	-0.289	-0.279	-0.271	-0.264	-0.255	-0.248	-0.240	-0.235	-0.228	-0.221	-0.216	-0.211	-0.206	-0.201	-0.198	-0.194	-0.191	-0.188	-0.184	-0.181	-0.178	-0.176	-0.175	-0.171	-0.170	-0.168	-0.166	-0.164	-0.161	-0.160	-0.156	-0.155	-0.151	-0.149	-0.146	-0.141	-0.138	-0.134	-0.129	-0.124	-0.120	-0.114	-0.108	-0.101	-0.095	-0.086	-0.078	-0.070	-0.060	-0.051	-0.040	-0.030	-0.020	-0.008	0.005	0.018	0.030	0.045	0.059	0.074	0.089	0.104	0.119	0.135	0.151	0.169	0.185	0.202	0.220	0.238	0.255	0.272	0.290	0.309	0.328	0.345	0.364	0.381	0.400	0.419	0.438	0.454	0.472	0.490	0.507	0.525	0.542	0.559	0.576	0.592	0.610	0.624	0.640	0.656	0.671	0.685	0.700	0.714	0.729	0.741	0.754	0.766	0.779	0.791	0.802	0.812	0.824	0.834	0.844	0.852	0.861	0.870	0.879	0.886	0.894	0.900	0.908	0.911	0.918	0.922	0.926	0.931	0.935	0.938	0.941	0.944	0.945	0.948	0.948	0.949	0.949	0.949	0.949	0.948	0.948	0.945	0.944	0.940	0.939	0.936	0.932	0.929	0.925	0.921	0.916	0.911	0.908	0.902	0.896	0.891	0.886	0.880	0.875	0.869	0.862	0.856	0.850	0.844	0.839	0.831	0.826	0.819	0.814	0.808	0.801	0.796	0.790	0.784	0.779	0.774	0.768	0.762	0.758	0.752	0.749	0.744	0.739	0.735	0.730	0.728	0.722	0.720	0.716	0.712	0.709	0.706	0.704	0.700	0.698	0.695	0.694	0.690	0.688	0.685	0.684	0.680	0.679	0.675	0.674	0.671	0.669	0.666	0.662	0.660	0.658	0.654	0.651	0.649	0.646	0.642	0.639	0.636	0.631	0.628	0.624	0.620	0.615	0.611	0.608	0.601	0.598	0.591	0.588	0.581	0.578	0.571	0.566	0.560	0.555	0.549	0.544	0.538	0.531	0.526	0.520	0.515	0.509	0.504	0.498	0.494	0.488	0.482	0.476	0.471	0.466	0.461	0.456	0.451	0.446	0.440	0.436	0.431	0.428	0.422	0.419	0.414	0.409	0.405	0.400	0.395	0.391	0.386	0.381	0.378	0.372	0.368	0.364	0.359	0.352	0.349	0.342	0.338	0.331	0.326	0.320	0.312	0.308	0.300	0.292	0.285	0.278	0.269	0.262	0.254	0.245	0.235	0.226	0.216	0.205	0.195	0.185	0.174	0.161	0.151	0.138	0.126	0.114	0.100	0.088	0.074	0.060	0.046	0.031	0.018	0.001	-0.014	-0.030	-0.045	-0.061	-0.078	-0.094	-0.111	-0.128	-0.145	-0.161	-0.179	-0.196	-0.215	-0.232	-0.251	-0.270	-0.289	-0.306	-0.326	-0.345	-0.365	-0.384	-0.402	-0.421	-0.441	-0.460	-0.480	-0.500	-0.520	-0.540	-0.559	-0.578	-0.598	-0.618	-0.636	-0.656	-0.675	-0.692	-0.712	-0.730	-0.749	-0.768	-0.785	-0.802	-0.820	-0.836	-0.852	-0.869	-0.885	-0.900	-0.915	-0.929	-0.942	-0.956	-0.969	-0.981	-0.992	-1.002	-1.014	-1.024	-1.032	-1.041	-1.048	-1.055	-1.061	-1.066	-1.071	-1.075	-1.078	-1.081	-1.082	-1.084	-1.085	-1.085	-1.084	-1.082	-1.080	-1.078	-1.074	-1.070	-1.065	-1.060	-1.054	-1.049	-1.041	-1.034	-1.028	-1.020	-1.011	-1.004	-0.994	-0.985	-0.976	-0.966	-0.956	-0.946	-0.936	-0.928	-0.918	-0.908	-0.898	-0.888	-0.878	-0.868	-0.859	-0.849	-0.840	-0.831	-0.821	-0.812	-0.805	-0.796	-0.788	-0.780	-0.771	-0.765	-0.758	-0.750	-0.744	-0.738	-0.731	-0.726	-0.720	-0.715	-0.710	-0.704	-0.700	-0.695	-0.692	-0.688	-0.685	-0.681	-0.678	-0.675	-0.672	-0.671	-0.669	-0.666	-0.665	-0.662	-0.662	-0.661	-0.660	-0.660	-0.659	-0.659	-0.659	-0.659	-0.659	-0.660	-0.661	-0.662	-0.664	-0.665	-0.668	-0.670	-0.671	-0.675	-0.676	-0.680	-0.682	-0.686	-0.690	-0.694	-0.698	-0.701	-0.705	-0.709	-0.712	-0.718	-0.722	-0.726	-0.731	-0.736	-0.740	-0.744	-0.749	-0.754	-0.758	-0.762	-0.766	-0.769	-0.772	-0.776	-0.779	-0.782	-0.785	-0.786	-0.789	-0.790	-0.791	-0.791	-0.792	-0.792	-0.791	-0.790	-0.788	-0.786	-0.784	-0.781	-0.778	-0.774	-0.769	-0.765	-0.759	-0.752	-0.746	-0.740	-0.732	-0.725	-0.716	-0.709	-0.700	-0.690	-0.681	-0.671	-0.661	-0.650	-0.640	-0.629	-0.619	-0.608	-0.596	-0.585	-0.572	-0.561	-0.549	-0.538	-0.526	-0.514	-0.504	-0.491	-0.480	-0.468	-0.456	-0.445	-0.434	-0.422	-0.411	-0.400	-0.390	-0.379	-0.368	-0.359	-0.348	-0.338	-0.326	-0.318	-0.306	-0.296	-0.288	-0.278	-0.268	-0.259	-0.249	-0.240	-0.231	-0.220	-0.211	-0.202	-0.194	-0.182	-0.174	-0.165	-0.155	-0.145	-0.135	-0.126	-0.116	-0.106	-0.096	-0.086	-0.076	-0.066	-0.058	-0.046	-0.036	-0.026	-0.016	-0.005	0.005	0.015	0.026	0.036	0.046	0.055	0.066	0.076	0.085	0.096	0.105	0.116	0.125	0.134	0.144	0.152	0.161	0.170	0.179	0.188	0.195	0.202	0.211	0.219	0.226	0.234	0.241	0.248	0.254	0.260	0.266	0.272	0.279	0.284	0.289	0.294	0.300	0.304	0.310	0.314	0.318	0.324	0.328	0.332	0.336	0.340	0.344	0.349	0.352	0.356	0.361	0.365	0.369	0.374	0.378	0.382	0.388	0.391	0.396	0.401	0.406	0.412	0.416	0.422	0.428	0.434	0.440	0.446	0.455	0.461	0.468	0.476	0.482	0.491	0.499	0.506	0.515	0.524	0.531	0.540	0.549	0.559	0.569	0.578	0.586	0.596	0.606	0.615	0.625	0.635	0.644	0.654	0.664	0.674	0.682	0.691	0.701	0.710	0.720	0.728	0.736	0.744	0.754	0.761	0.769	0.776	0.784	0.790	0.796	0.802	0.808	0.814	0.819	0.822	0.828	0.831	0.835	0.839	0.842	0.844	0.846	0.849	0.850	0.851	0.851	0.852	0.852	0.852	0.852	0.851	0.850	0.849	0.848	0.845	0.844	0.840	0.838	0.835	0.831	0.828	0.825	0.821	0.816	0.812	0.809	0.804	0.799	0.795	0.790	0.785	0.780	0.775	0.769	0.764	0.758	0.751	0.746	0.740	0.732	0.726	0.719	0.714	0.706	0.699	0.692	0.684	0.676	0.669	0.660	0.652	0.645	0.636	0.629	0.620	0.611	0.602	0.594	0.584	0.576	0.566	0.556	0.548	0.538	0.528	0.519	0.507	0.499	0.489	0.479	0.470	0.460	0.450	0.440	0.430	0.421	0.411	0.402	0.392	0.384	0.374	0.365	0.358	0.348	0.339	0.330	0.322	0.315	0.306	0.298	0.291	0.284	0.276	0.270	0.262	0.255	0.249	0.242	0.236	0.230	0.225	0.219	0.214	0.208	0.202	0.198	0.191	0.188	0.182	0.178	0.172	0.168	0.164	0.158	0.154	0.149	0.144	0.139	0.134	0.129	0.125	0.119	0.114	0.109	0.101	0.096	0.091	0.085	0.080	0.074	0.066	0.060	0.052	0.046	0.039	0.032	0.025	0.018	0.010	0.002	-0.006	-0.015	-0.022	-0.032	-0.041	-0.050	-0.059	-0.068	-0.078	-0.088	-0.096	-0.106	-0.116	-0.126	-0.136	-0.146	-0.156	-0.166	-0.178	-0.188	-0.198	-0.208	-0.218	-0.229	-0.239	-0.249	-0.259	-0.269	-0.279	-0.289	-0.299	-0.309	-0.319	-0.328	-0.336	-0.346	-0.354	-0.364	-0.372	-0.380	-0.388	-0.395	-0.402	-0.410	-0.418	-0.424	-0.430	-0.435	-0.441	-0.448	-0.452	-0.458	-0.461	-0.466	-0.470	-0.474	-0.478	-0.479	-0.482	-0.485	-0.488	-0.489	-0.491	-0.492	-0.494	-0.495	-0.496	-0.498	-0.499	-0.499	-0.500	-0.501	-0.502	-0.502	-0.505	-0.505	-0.506	-0.507	-0.509	-0.511	-0.514	-0.516	-0.519	-0.522	-0.526	-0.529	-0.532	-0.539	-0.544	-0.550	-0.555	-0.562	-0.569	-0.576	-0.585	-0.592	-0.602	-0.611	-0.621	-0.632	-0.644	-0.656	-0.668	-0.680	-0.694	-0.709	-0.721	-0.736	-0.751	-0.766	-0.782	-0.798	-0.815	-0.831	-0.848	-0.865	-0.881	-0.899	-0.918	-0.934	-0.951	-0.969	-0.985	-1.002	-1.020	-1.036	-1.054	-1.071	-1.089	-1.105	-1.121	-1.136	-1.152	-1.166	-1.181	-1.196	-1.211	-1.224	-1.238	-1.250	-1.262	-1.276	-1.288	-1.299	-1.310	-1.320	-1.330	-1.341	-1.350	-1.359	-1.368	-1.375	-1.384	-1.391	-1.399	-1.405	-1.412	-1.419	-1.424	-1.430	-1.435	-1.441	-1.446	-1.451	-1.456	-1.460	-1.465	-1.469	-1.474	-1.478	-1.481	-1.485	-1.489	-1.494	-1.496	-1.501	-1.504	-1.508	-1.511	-1.514	-1.518	-1.521	-1.525	-1.529	-1.532	-1.538	-1.540	-1.544	-1.548	-1.552	-1.556	-1.560	-1.564	-1.569	-1.572	-1.578	-1.581	-1.585	-1.589	-1.594	-1.598	-1.601	-1.605	-1.610	-1.614	-1.618	-1.622	-1.626	-1.630	-1.635	-1.639	-1.642	-1.646	-1.650	-1.654	-1.658	-1.660	-1.664	-1.665	-1.669	-1.671	-1.674	-1.676	-1.679	-1.680	-1.681	-1.684	-1.684	-1.685	-1.686	-1.686	-1.688	-1.686	-1.688	-1.686	-1.686	-1.685	-1.684	-1.684	-1.681	-1.680	-1.678	-1.674	-1.671	-1.669	-1.665	-1.662	-1.659	-1.655	-1.650	-1.646	-1.642	-1.636	-1.632	-1.628	-1.621	-1.616	-1.611	-1.606	-1.600	-1.594	-1.589	-1.584	-1.578	-1.571	-1.566	-1.560	-1.555	-1.549	-1.544	-1.538	-1.534	-1.528	-1.524	-1.519	-1.514	-1.510	-1.505	-1.502	-1.499	-1.496	-1.492	-1.490	-1.488	-1.485	-1.485	-1.482	-1.481	-1.480	-1.481	-1.481	-1.482	-1.482	-1.484	-1.485	-1.488	-1.489	-1.491	-1.495	-1.499	-1.502	-1.505	-1.509	-1.514	-1.519	-1.524	-1.530	-1.535	-1.540	-1.546	-1.551	-1.558	-1.564	-1.571	-1.578	-1.584	-1.590	-1.596	-1.602	-1.608	-1.614	-1.620	-1.625	-1.631	-1.636	-1.642	-1.648	-1.652	-1.656	-1.660	-1.665	-1.668	-1.670	-1.674	-1.676	-1.679	-1.680	-1.681	-1.681	-1.682	-1.682	-1.682	-1.681	-1.680	-1.679	-1.676	-1.674	-1.671	-1.669	-1.666	-1.661	-1.658	-1.652	-1.648	-1.642	-1.636	-1.631	-1.624	-1.618	-1.611	-1.604	-1.598	-1.590	-1.582	-1.575	-1.568	-1.560	-1.551	-1.544	-1.536	-1.528	-1.520	-1.512	-1.504	-1.496	-1.489	-1.481	-1.475	-1.468	-1.461	-1.454	-1.446	-1.440	-1.435	-1.429	-1.422	-1.418	-1.412	-1.408	-1.404	-1.400	-1.396	-1.392	-1.390	-1.388	-1.385	-1.382	-1.381	-1.380	-1.379	-1.380	-1.379	-1.380	-1.380	-1.381	-1.382	-1.384	-1.386	-1.389	-1.391	-1.394	-1.398	-1.401	-1.405	-1.410	-1.414	-1.419	-1.424	-1.428	-1.434	-1.439	-1.445	-1.450	-1.456	-1.462	-1.469	-1.475	-1.482	-1.488	-1.494	-1.502	-1.509	-1.515	-1.520	-1.528	-1.534	-1.540	-1.548	-1.554	-1.560	-1.565	-1.571	-1.576	-1.584	-1.589	-1.594	-1.600	-1.604	-1.609	-1.612	-1.618	-1.621	-1.625	-1.629	-1.632	-1.636	-1.639	-1.641	-1.644	-1.646	-1.649	-1.650	-1.651	-1.652	-1.654	-1.655	-1.656	-1.658	-1.656	-1.658	-1.656	-1.656	-1.656	-1.656	-1.655	-1.654	-1.652	-1.651	-1.650	-1.650	-1.649	-1.646	-1.645	-1.644	-1.641	-1.640	-1.638	-1.636	-1.634	-1.631	-1.630	-1.629	-1.626	-1.624	-1.622	-1.620	-1.619	-1.616	-1.615	-1.614	-1.612	-1.611	-1.610	-1.608	-1.606	-1.605	-1.604	-1.602	-1.601	-1.599	-1.598	-1.596	-1.595	-1.594	-1.592	-1.590	-1.589	-1.588	-1.588	-1.585	-1.582	-1.582	-1.580	-1.579	-1.578	-1.576	-1.574	-1.571	-1.570	-1.569	-1.568	-1.565	-1.562	-1.561	-1.559	-1.558	-1.555	-1.552	-1.551	-1.549	-1.545	-1.544	-1.541	-1.539	-1.536	-1.532	-1.531	-1.530	-1.526	-1.524	-1.522	-1.520	-1.518	-1.515	-1.512	-1.510	-1.508	-1.505	-1.502	-1.501	-1.499	-1.496	-1.495	-1.492	-1.490	-1.488	-1.488	-1.485	-1.484	-1.481	-1.479	-1.478	-1.476	-1.475	-1.472	-1.471	-1.470	-1.468	-1.466	-1.465	-1.464	-1.461	-1.460	-1.459	-1.458	-1.455	-1.454	-1.451	-1.449	-1.448	-1.445	-1.444	-1.441	-1.439	-1.436	-1.434	-1.431	-1.429	-1.426	-1.422	-1.420	-1.416	-1.412	-1.409	-1.406	-1.402	-1.398	-1.394	-1.390	-1.385	-1.381	-1.376	-1.371	-1.366	-1.361	-1.356	-1.351	-1.345	-1.339	-1.334	-1.328	-1.321	-1.314	-1.308	-1.301	-1.294	-1.286	-1.280	-1.272	-1.264	-1.256	-1.248	-1.239	-1.230	-1.222	-1.212	-1.202	-1.194	-1.185	-1.175	-1.164	-1.154	-1.144	-1.131	-1.120	-1.109	-1.098	-1.086	-1.072	-1.061	-1.048	-1.035	-1.021	-1.009	-0.995	-0.981	-0.968	-0.952	-0.939	-0.924	-0.909	-0.894	-0.878	-0.862	-0.846	-0.830	-0.814	-0.798	-0.781	-0.764	-0.749	-0.731	-0.714	-0.696	-0.680	-0.661	-0.644	-0.626	-0.610	-0.591	-0.574	-0.558	-0.539	-0.521	-0.504	-0.486	-0.469	-0.451	-0.434	-0.418	-0.399	-0.382	-0.366	-0.349	-0.334	-0.318	-0.301	-0.286	-0.271	-0.256	-0.241	-0.226	-0.212	-0.199	-0.185	-0.172	-0.160	-0.148	-0.136	-0.125	-0.114	-0.104	-0.092	-0.084	-0.074	-0.066	-0.058	-0.050	-0.044	-0.036	-0.030	-0.025	-0.020	-0.015	-0.011	-0.008	-0.004	-0.001	0.000	0.001	0.004	0.004	0.004	0.004	0.004	0.002	0.001	-0.001	-0.004	-0.006	-0.010	-0.012	-0.018	-0.021	-0.026	-0.031	-0.036	-0.042	-0.049	-0.054	-0.061	-0.069	-0.075	-0.084	-0.090	-0.099	-0.106	-0.115	-0.124	-0.132	-0.142	-0.151	-0.161	-0.170	-0.181	-0.191	-0.202	-0.212	-0.222	-0.234	-0.245	-0.256	-0.268	-0.279	-0.291	-0.302	-0.314	-0.328	-0.339	-0.350	-0.364	-0.375	-0.388	-0.400	-0.412	-0.426	-0.439	-0.452	-0.465	-0.478	-0.491	-0.505	-0.518	-0.531	-0.545	-0.558	-0.572	-0.585	-0.600	-0.612	-0.628	-0.641	-0.655	-0.670	-0.684	-0.699	-0.714	-0.729	-0.744	-0.760	-0.774	-0.790	-0.805	-0.821	-0.838	-0.854	-0.870	-0.886	-0.904	-0.920	-0.939	-0.956	-0.974	-0.991	-1.009	-1.028	-1.046	-1.064	-1.082	-1.102	-1.122	-1.141	-1.160	-1.180	-1.201	-1.220	-1.240	-1.260	-1.280	-1.300	-1.321	-1.341	-1.361	-1.381	-1.401	-1.421	-1.442	-1.461	-1.481	-1.500	-1.520	-1.539	-1.556	-1.575	-1.592	-1.611	-1.628	-1.645	-1.661	-1.678	-1.694	-1.709	-1.725	-1.740	-1.754	-1.766	-1.780	-1.792	-1.805	-1.816	-1.828	-1.840	-1.849	-1.859	-1.869	-1.878	-1.886	-1.894	-1.901	-1.908	-1.915	-1.920	-1.926	-1.931	-1.935	-1.940	-1.944	-1.948	-1.950	-1.952	-1.955	-1.956	-1.958	-1.958	-1.959	-1.959	-1.959	-1.959	-1.958	-1.958	-1.955	-1.954	-1.951	-1.949	-1.946	-1.944	-1.939	-1.936	-1.931	-1.928	-1.924	-1.919	-1.914	-1.909	-1.904	-1.898	-1.892	-1.888	-1.880	-1.875	-1.869	-1.861	-1.856	-1.849	-1.844	-1.835	-1.829	-1.821	-1.816	-1.809	-1.801	-1.795	-1.789	-1.781	-1.775	-1.768	-1.762	-1.755	-1.749	-1.742	-1.736	-1.731	-1.725	-1.719	-1.714	-1.708	-1.702	-1.696	-1.691	-1.688	-1.682	-1.676	-1.672	-1.666	-1.662	-1.658	-1.654	-1.649	-1.645	-1.640	-1.636	-1.631	-1.628	-1.622	-1.618	-1.614	-1.609	-1.604	-1.600	-1.594	-1.589	-1.584	-1.579	-1.572	-1.566	-1.561	-1.555	-1.549	-1.541	-1.535	-1.528	-1.521	-1.514	-1.506	-1.498	-1.490	-1.482	-1.474	-1.464	-1.456	-1.448	-1.438	-1.429	-1.420	-1.410	-1.402	-1.391	-1.382	-1.374	-1.364	-1.354	-1.344	-1.335	-1.326	-1.316	-1.309	-1.300	-1.291	-1.282	-1.275	-1.266	-1.259	-1.251	-1.244	-1.238	-1.231	-1.225	-1.219	-1.215	-1.209	-1.205	-1.201	-1.198	-1.195	-1.192	-1.190	-1.189	-1.188	-1.188	-1.186	-1.188	-1.188	-1.189	-1.192	-1.194	-1.196	-1.200	-1.202	-1.208	-1.211	-1.216	-1.221	-1.228	-1.234	-1.240	-1.246	-1.252	-1.261	-1.269	-1.276	-1.284	-1.291	-1.300	-1.308	-1.316	-1.325	-1.334	-1.341	-1.351	-1.359	-1.368	-1.375	-1.384	-1.390	-1.399	-1.406	-1.414	-1.421	-1.428	-1.432	-1.439	-1.445	-1.449	-1.455	-1.459	-1.462	-1.465	-1.469	-1.471	-1.472	-1.474	-1.474	-1.475	-1.474	-1.472	-1.471	-1.469	-1.466	-1.464	-1.460	-1.455	-1.451	-1.445	-1.440	-1.434	-1.426	-1.421	-1.412	-1.405	-1.398	-1.389	-1.380	-1.372	-1.364	-1.354	-1.345	-1.336	-1.328	-1.318	-1.310	-1.300	-1.292	-1.284	-1.276	-1.269	-1.260	-1.252	-1.248	-1.240	-1.235	-1.230	-1.225	-1.221	-1.218	-1.215	-1.212	-1.211	-1.210	-1.210	-1.211	-1.211	-1.214	-1.218	-1.220	-1.224	-1.228	-1.234	-1.240	-1.246	-1.254	-1.261	-1.270	-1.280	-1.288	-1.299	-1.310	-1.320	-1.330	-1.342	-1.355	-1.366	-1.379	-1.392	-1.405	-1.419	-1.431	-1.445	-1.456	-1.470	-1.482	-1.496	-1.509	-1.520	-1.532	-1.544	-1.556	-1.566	-1.579	-1.589	-1.599	-1.609	-1.619	-1.626	-1.636	-1.645	-1.652	-1.660	-1.666	-1.672	-1.679	-1.685	-1.691	-1.696	-1.700	-1.705	-1.709	-1.712	-1.716	-1.720	-1.722	-1.725	-1.728	-1.730	-1.731	-1.734	-1.736	-1.738	-1.740	-1.742	-1.744	-1.745	-1.748	-1.749	-1.750	-1.751	-1.754	-1.756	-1.759	-1.759	-1.761	-1.764	-1.766	-1.769	-1.771	-1.774	-1.775	-1.778	-1.781	-1.784	-1.786	-1.790	-1.792	-1.795	-1.798	-1.800	-1.804	-1.806	-1.809	-1.811	-1.814	-1.816	-1.818	-1.820	-1.822	-1.824	-1.826	-1.828	-1.828	-1.829	-1.829	-1.830	-1.830	-1.830	-1.830	-1.829	-1.829	-1.828	-1.826	-1.824	-1.822	-1.819	-1.816	-1.815	-1.811	-1.806	-1.804	-1.800	-1.795	-1.790	-1.785	-1.780	-1.775	-1.769	-1.764	-1.758	-1.750	-1.744	-1.736	-1.730	-1.721	-1.714	-1.706	-1.699	-1.690	-1.682	-1.674	-1.665	-1.656	-1.648	-1.639	-1.630	-1.621	-1.611	-1.602	-1.594	-1.584	-1.575	-1.565	-1.555	-1.546	-1.536	-1.526	-1.518	-1.508	-1.498	-1.488	-1.478	-1.469	-1.460	-1.451	-1.441	-1.431	-1.422	-1.414	-1.404	-1.395	-1.386	-1.378	-1.369	-1.360	-1.352	-1.342	-1.335	-1.326	-1.319	-1.311	-1.302	-1.294	-1.286	-1.279	-1.271	-1.264	-1.256	-1.250	-1.242	-1.236	-1.229	-1.222	-1.216	-1.209	-1.202	-1.196	-1.190	-1.184	-1.179	-1.172	-1.166	-1.160	-1.155	-1.149	-1.144	-1.139	-1.134	-1.128	-1.122	-1.118	-1.112	-1.108	-1.102	-1.099	-1.094	-1.089	-1.085	-1.080	-1.076	-1.072	-1.069	-1.065	-1.061	-1.058	-1.055	-1.051	-1.049	-1.045	-1.044	-1.041	-1.039	-1.038	-1.035	-1.035	-1.032	-1.031	-1.031	-1.030	-1.031	-1.032	-1.031	-1.032	-1.036	-1.038	-1.039	-1.042	-1.046	-1.050	-1.054	-1.059	-1.065	-1.070	-1.076	-1.082	-1.090	-1.098	-1.108	-1.115	-1.125	-1.135	-1.145	-1.156	-1.168	-1.180	-1.192	-1.205	-1.219	-1.232	-1.248	-1.262	-1.279	-1.294	-1.310	-1.328	-1.344	-1.361	-1.379	-1.398	-1.414	-1.432	-1.451	-1.471	-1.490	-1.508	-1.528	-1.546	-1.565	-1.584	-1.604	-1.622	-1.641	-1.660	-1.678	-1.696	-1.714	-1.732	-1.749	-1.766	-1.784	-1.800	-1.815	-1.832	-1.848	-1.862	-1.875	-1.890	-1.904	-1.916	-1.929	-1.941	-1.952	-1.962	-1.974	-1.984	-1.992	-2.002	-2.010	-2.019	-2.026	-2.033	-2.039	-2.045	-2.050	-2.055	-2.060	-2.062	-2.066	-2.070	-2.072	-2.074	-2.076	-2.078	-2.079	-2.079	-2.080	-2.080	-2.079	-2.078	-2.078	-2.076	-2.074	-2.071	-2.069	-2.066	-2.062	-2.060	-2.056	-2.054	-2.049	-2.045	-2.040	-2.035	-2.030	-2.026	-2.021	-2.016	-2.010	-2.004	-1.999	-1.992	-1.986	-1.980	-1.974	-1.969	-1.962	-1.956	-1.950	-1.944	-1.936	-1.930	-1.924	-1.918	-1.911	-1.905	-1.899	-1.892	-1.886	-1.881	-1.875	-1.869	-1.862	-1.858	-1.852	-1.848	-1.842	-1.836	-1.831	-1.828	-1.822	-1.819	-1.815	-1.811	-1.808	-1.805	-1.802	-1.800	-1.796	-1.795	-1.792	-1.791	-1.790	-1.789	-1.789	-1.788	-1.788	-1.789	-1.788	-1.788	-1.790	-1.790	-1.791	-1.792	-1.795	-1.798	-1.799	-1.801	-1.804	-1.806	-1.809	-1.811	-1.814	-1.818	-1.821	-1.824	-1.828	-1.831	-1.835	-1.839	-1.841	-1.846	-1.850	-1.854	-1.858	-1.860	-1.864	-1.868	-1.871	-1.874	-1.876	-1.881	-1.884	-1.888	-1.889	-1.892	-1.895	-1.898	-1.899	-1.901	-1.904	-1.906	-1.908	-1.910	-1.911	-1.914	-1.915	-1.915	-1.918	-1.919	-1.920	-1.920	-1.922	-1.924	-1.924	-1.925	-1.926	-1.928	-1.928	-1.929	-1.930	-1.930	-1.931	-1.932	-1.932	-1.934	-1.936	-1.936	-1.938	-1.939	-1.940	-1.941	-1.942	-1.944	-1.945	-1.948	-1.949	-1.950	-1.952	-1.955	-1.956	-1.959	-1.961	-1.962	-1.966	-1.968	-1.970	-1.972	-1.975	-1.978	-1.981	-1.984	-1.988	-1.990	-1.992	-1.995	-1.998	-2.001	-2.005	-2.006	-2.010	-2.014	-2.016	-2.020	-2.022	-2.027	-2.031	-2.034	-2.039	-2.041	-2.045	-2.047	-2.051	-2.055	-2.059	-2.064	-2.068	-2.072	-2.075	-2.080	-2.085	-2.089	-2.092	-2.098	-2.101	-2.106	-2.111	-2.116	-2.121	-2.126	-2.131	-2.136	-2.141	-2.146	-2.151	-2.156	-2.162	-2.168	-2.172	-2.178	-2.182	-2.189	-2.194	-2.200	-2.204	-2.210	-2.215	-2.221	-2.226	-2.232	-2.238	-2.242	-2.248	-2.254	-2.259	-2.262	-2.268	-2.274	-2.278	-2.284	-2.289	-2.294	-2.298	-2.304	-2.308	-2.314	-2.318	-2.322	-2.326	-2.331	-2.335	-2.340	-2.345	-2.349	-2.352	-2.358	-2.361	-2.365	-2.369	-2.372	-2.378	-2.380	-2.384	-2.388	-2.391	-2.394	-2.398	-2.402	-2.405	-2.408	-2.411	-2.414	-2.418	-2.420	-2.424	-2.425	-2.428	-2.430	-2.434	-2.436	-2.439	-2.440	-2.441	-2.444	-2.446	-2.448	-2.449	-2.451	-2.451	-2.454	-2.454	-2.455	-2.458	-2.458	-2.458	-2.459	-2.459	-2.460	-2.460	-2.461	-2.461	-2.462	-2.461	-2.462	-2.461	-2.462	-2.462	-2.464	-2.464	-2.464	-2.464	-2.465	-2.465	-2.465	-2.466	-2.468	-2.468	-2.469	-2.470	-2.471	-2.472	-2.474	-2.476	-2.478	-2.479	-2.480	-2.482	-2.485	-2.488	-2.490	-2.492	-2.495	-2.499	-2.502	-2.505	-2.509	-2.514	-2.518	-2.520	-2.525	-2.529	-2.534	-2.539	-2.544	-2.548	-2.552	-2.558	-2.562	-2.568	-2.572	-2.579	-2.584	-2.589	-2.594	-2.599	-2.605	-2.611	-2.616	-2.621	-2.625	-2.631	-2.636	-2.641	-2.646	-2.650	-2.655	-2.660	-2.664	-2.668	-2.671	-2.675	-2.678	-2.680	-2.684	-2.686	-2.689	-2.690	-2.692	-2.695	-2.696	-2.696	-2.698	-2.696	-2.696	-2.695	-2.695	-2.694	-2.691	-2.690	-2.688	-2.685	-2.681	-2.678	-2.674	-2.669	-2.665	-2.660	-2.654	-2.648	-2.641	-2.634	-2.628	-2.620	-2.611	-2.604	-2.595	-2.586	-2.576	-2.568	-2.558	-2.548	-2.536	-2.525	-2.515	-2.502	-2.491	-2.479	-2.468	-2.454	-2.440	-2.428	-2.415	-2.401	-2.388	-2.374	-2.359	-2.345	-2.331	-2.318	-2.301	-2.288	-2.272	-2.258	-2.241	-2.226	-2.211	-2.195	-2.179	-2.164	-2.148	-2.132	-2.116	-2.100	-2.084	-2.068	-2.051	-2.034	-2.018	-2.001	-1.984	-1.968	-1.951	-1.935	-1.918	-1.901	-1.885	-1.866	-1.850	-1.832	-1.816	-1.799	-1.781	-1.765	-1.748	-1.730	-1.712	-1.695	-1.678	-1.660	-1.642	-1.624	-1.608	-1.590	-1.571	-1.554	-1.536	-1.519	-1.500	-1.482	-1.465	-1.446	-1.429	-1.411	-1.394	-1.375	-1.358	-1.339	-1.321	-1.302	-1.285	-1.266	-1.248	-1.230	-1.211	-1.194	-1.175	-1.158	-1.140	-1.120	-1.102	-1.085	-1.068	-1.050	-1.031	-1.014	-0.995	-0.978	-0.960	-0.942	-0.925	-0.909	-0.891	-0.875	-0.859	-0.842	-0.826	-0.810	-0.795	-0.780	-0.765	-0.750	-0.736	-0.722	-0.709	-0.696	-0.682	-0.670	-0.660	-0.648	-0.638	-0.626	-0.616	-0.608	-0.598	-0.589	-0.581	-0.574	-0.568	-0.561	-0.556	-0.550	-0.546	-0.542	-0.539	-0.536	-0.534	-0.532	-0.531	-0.531	-0.530	-0.531	-0.531	-0.532	-0.536	-0.539	-0.541	-0.545	-0.549	-0.552	-0.558	-0.564	-0.568	-0.574	-0.579	-0.586	-0.592	-0.599	-0.606	-0.614	-0.621	-0.629	-0.636	-0.645	-0.652	-0.661	-0.670	-0.678	-0.685	-0.695	-0.704	-0.712	-0.720	-0.729	-0.739	-0.746	-0.755	-0.762	-0.772	-0.780	-0.790	-0.799	-0.806	-0.816	-0.825	-0.834	-0.842	-0.852	-0.861	-0.871	-0.881	-0.890	-0.901	-0.910	-0.921	-0.930	-0.941	-0.952	-0.964	-0.975	-0.986	-0.998	-1.010	-1.022	-1.036	-1.050	-1.062	-1.076	-1.090	-1.105	-1.120	-1.135	-1.151	-1.166	-1.181	-1.198	-1.214	-1.231	-1.248	-1.265	-1.282	-1.299	-1.318	-1.336	-1.354	-1.372	-1.390	-1.409	-1.426	-1.444	-1.462	-1.480	-1.499	-1.516	-1.535	-1.552	-1.570	-1.589	-1.606	-1.622	-1.640	-1.658	-1.674	-1.690	-1.705	-1.721	-1.738	-1.754	-1.768	-1.782	-1.798	-1.811	-1.825	-1.839	-1.851	-1.865	-1.879	-1.891	-1.904	-1.915	-1.926	-1.939	-1.950	-1.961	-1.972	-1.984	-1.994	-2.005	-2.016	-2.025	
