# Supplementary material for: Motion onset VEPs can see through the blur
Source: Sci Rep. 2024 Sep 12;14:21296. doi: 10.1038/s41598-024-72483-z (PMC11393312; doi:10.1038/s41598-024-72483-z)
Supplement: Supplementary file 3 — Supplementary Information 3. [file 41598_2024_72483_MOESM3_ESM.zip › VEP_raw_data/source_data/SourceBlurVEP-S009_VEP_2023-04-12_11-00-02.txt]

0.000	0.000	99999.999	6250.000	50.000	-2193.000	-2061.000	6248.000	7.000	100.000	5.000	2.000	1.000	1.000	0.000	0.000	0.000	0.000	0.000	0.000	0.000	0.000	0.000	0.000	0.000	0.000	0.000	-2.325	-2.318	-2.309	-2.299	-2.289	-2.279	-2.269	-2.258	-2.245	-2.234	-2.222	-2.210	-2.196	-2.184	-2.171	-2.159	-2.145	-2.131	-2.120	-2.106	-2.092	-2.080	-2.066	-2.055	-2.041	-2.029	-2.016	-2.004	-1.991	-1.979	-1.969	-1.958	-1.946	-1.935	-1.924	-1.914	-1.904	-1.895	-1.885	-1.876	-1.868	-1.860	-1.851	-1.844	-1.836	-1.829	-1.822	-1.815	-1.809	-1.802	-1.798	-1.791	-1.785	-1.781	-1.776	-1.771	-1.766	-1.762	-1.758	-1.752	-1.750	-1.745	-1.741	-1.738	-1.734	-1.731	-1.728	-1.724	-1.720	-1.716	-1.714	-1.710	-1.708	-1.704	-1.701	-1.699	-1.696	-1.694	-1.690	-1.688	-1.685	-1.681	-1.679	-1.676	-1.674	-1.671	-1.669	-1.666	-1.665	-1.662	-1.660	-1.658	-1.654	-1.652	-1.650	-1.648	-1.646	-1.644	-1.642	-1.640	-1.639	-1.638	-1.635	-1.634	-1.632	-1.630	-1.629	-1.626	-1.626	-1.624	-1.624	-1.622	-1.620	-1.619	-1.618	-1.616	-1.615	-1.614	-1.614	-1.611	-1.610	-1.610	-1.608	-1.608	-1.606	-1.605	-1.604	-1.602	-1.601	-1.600	-1.599	-1.598	-1.596	-1.594	-1.594	-1.592	-1.591	-1.590	-1.588	-1.586	-1.584	-1.582	-1.580	-1.579	-1.576	-1.574	-1.570	-1.568	-1.565	-1.562	-1.560	-1.556	-1.552	-1.550	-1.545	-1.542	-1.538	-1.534	-1.529	-1.525	-1.521	-1.515	-1.510	-1.505	-1.500	-1.495	-1.490	-1.484	-1.479	-1.471	-1.465	-1.460	-1.454	-1.448	-1.441	-1.435	-1.429	-1.421	-1.415	-1.409	-1.402	-1.395	-1.389	-1.382	-1.376	-1.370	-1.364	-1.358	-1.351	-1.345	-1.339	-1.332	-1.328	-1.322	-1.316	-1.310	-1.306	-1.300	-1.296	-1.291	-1.286	-1.282	-1.279	-1.275	-1.271	-1.268	-1.264	-1.260	-1.258	-1.255	-1.252	-1.250	-1.248	-1.246	-1.242	-1.241	-1.240	-1.239	-1.238	-1.235	-1.234	-1.232	-1.232	-1.231	-1.231	-1.230	-1.230	-1.229	-1.229	-1.229	-1.228	-1.228	-1.228	-1.228	-1.228	-1.229	-1.229	-1.229	-1.229	-1.230	-1.229	-1.230	-1.230	-1.231	-1.231	-1.232	-1.232	-1.234	-1.235	-1.235	-1.235	-1.236	-1.238	-1.239	-1.239	-1.240	-1.240	-1.241	-1.241	-1.242	-1.244	-1.245	-1.246	-1.248	-1.248	-1.249	-1.250	-1.250	-1.251	-1.252	-1.252	-1.254	-1.254	-1.256	-1.256	-1.256	-1.258	-1.258	-1.258	-1.258	-1.259	-1.259	-1.259	-1.259	-1.259	-1.258	-1.259	-1.258	-1.256	-1.256	-1.255	-1.254	-1.254	-1.251	-1.251	-1.249	-1.246	-1.246	-1.244	-1.241	-1.239	-1.235	-1.232	-1.230	-1.226	-1.222	-1.220	-1.216	-1.211	-1.208	-1.204	-1.199	-1.194	-1.188	-1.182	-1.176	-1.171	-1.165	-1.160	-1.152	-1.146	-1.140	-1.132	-1.125	-1.118	-1.110	-1.100	-1.092	-1.084	-1.076	-1.066	-1.058	-1.048	-1.039	-1.029	-1.018	-1.009	-0.999	-0.988	-0.978	-0.965	-0.955	-0.944	-0.932	-0.921	-0.910	-0.899	-0.886	-0.876	-0.864	-0.852	-0.840	-0.828	-0.816	-0.805	-0.792	-0.781	-0.769	-0.758	-0.748	-0.736	-0.725	-0.714	-0.701	-0.691	-0.681	-0.670	-0.660	-0.650	-0.641	-0.631	-0.621	-0.612	-0.604	-0.596	-0.588	-0.580	-0.571	-0.564	-0.558	-0.550	-0.544	-0.539	-0.532	-0.528	-0.521	-0.516	-0.511	-0.507	-0.504	-0.500	-0.496	-0.492	-0.490	-0.486	-0.484	-0.482	-0.480	-0.480	-0.478	-0.476	-0.476	-0.475	-0.475	-0.475	-0.475	-0.476	-0.475	-0.476	-0.478	-0.479	-0.480	-0.482	-0.484	-0.486	-0.489	-0.491	-0.494	-0.496	-0.500	-0.504	-0.506	-0.510	-0.514	-0.518	-0.522	-0.526	-0.531	-0.535	-0.540	-0.545	-0.550	-0.555	-0.560	-0.566	-0.571	-0.578	-0.584	-0.589	-0.595	-0.601	-0.608	-0.614	-0.619	-0.626	-0.634	-0.639	-0.646	-0.652	-0.660	-0.665	-0.672	-0.680	-0.688	-0.694	-0.700	-0.706	-0.714	-0.720	-0.728	-0.734	-0.740	-0.748	-0.754	-0.760	-0.768	-0.774	-0.781	-0.788	-0.794	-0.800	-0.808	-0.814	-0.820	-0.826	-0.832	-0.839	-0.846	-0.852	-0.859	-0.865	-0.871	-0.878	-0.884	-0.891	-0.898	-0.902	-0.910	-0.916	-0.922	-0.929	-0.935	-0.942	-0.949	-0.955	-0.962	-0.969	-0.976	-0.982	-0.989	-0.996	-1.002	-1.010	-1.018	-1.024	-1.031	-1.039	-1.045	-1.052	-1.060	-1.068	-1.075	-1.082	-1.090	-1.098	-1.105	-1.112	-1.120	-1.129	-1.136	-1.144	-1.151	-1.160	-1.168	-1.176	-1.184	-1.191	-1.201	-1.209	-1.216	-1.226	-1.234	-1.242	-1.251	-1.260	-1.269	-1.276	-1.286	-1.294	-1.302	-1.312	-1.320	-1.329	-1.338	-1.346	-1.355	-1.364	-1.371	-1.380	-1.389	-1.396	-1.404	-1.412	-1.420	-1.428	-1.435	-1.444	-1.450	-1.456	-1.464	-1.471	-1.478	-1.482	-1.490	-1.496	-1.501	-1.506	-1.512	-1.518	-1.522	-1.526	-1.531	-1.536	-1.540	-1.545	-1.549	-1.552	-1.556	-1.559	-1.562	-1.566	-1.570	-1.574	-1.578	-1.580	-1.584	-1.586	-1.590	-1.592	-1.596	-1.600	-1.604	-1.608	-1.611	-1.615	-1.619	-1.624	-1.628	-1.632	-1.638	-1.642	-1.648	-1.651	-1.658	-1.664	-1.669	-1.675	-1.680	-1.688	-1.694	-1.700	-1.706	-1.714	-1.720	-1.726	-1.734	-1.740	-1.746	-1.754	-1.760	-1.768	-1.774	-1.780	-1.786	-1.792	-1.799	-1.804	-1.810	-1.815	-1.819	-1.824	-1.828	-1.832	-1.835	-1.839	-1.841	-1.844	-1.845	-1.846	-1.848	-1.849	-1.849	-1.850	-1.849	-1.848	-1.848	-1.846	-1.844	-1.842	-1.839	-1.836	-1.834	-1.831	-1.828	-1.824	-1.820	-1.816	-1.812	-1.809	-1.805	-1.801	-1.798	-1.792	-1.790	-1.786	-1.781	-1.779	-1.776	-1.772	-1.770	-1.768	-1.765	-1.762	-1.762	-1.761	-1.760	-1.759	-1.759	-1.759	-1.759	-1.760	-1.760	-1.762	-1.765	-1.766	-1.768	-1.771	-1.774	-1.778	-1.781	-1.784	-1.789	-1.792	-1.796	-1.799	-1.804	-1.809	-1.812	-1.818	-1.821	-1.826	-1.829	-1.832	-1.838	-1.841	-1.845	-1.848	-1.850	-1.852	-1.855	-1.858	-1.858	-1.859	-1.860	-1.860	-1.860	-1.859	-1.859	-1.856	-1.854	-1.851	-1.849	-1.844	-1.839	-1.835	-1.829	-1.821	-1.815	-1.808	-1.799	-1.791	-1.781	-1.771	-1.761	-1.750	-1.739	-1.728	-1.714	-1.701	-1.688	-1.672	-1.659	-1.644	-1.628	-1.612	-1.596	-1.580	-1.562	-1.546	-1.529	-1.510	-1.492	-1.475	-1.456	-1.438	-1.419	-1.400	-1.381	-1.361	-1.342	-1.325	-1.305	-1.285	-1.266	-1.249	-1.230	-1.211	-1.192	-1.174	-1.156	-1.139	-1.121	-1.102	-1.086	-1.070	-1.054	-1.038	-1.022	-1.008	-0.992	-0.979	-0.965	-0.951	-0.938	-0.925	-0.912	-0.901	-0.890	-0.879	-0.870	-0.859	-0.850	-0.841	-0.834	-0.826	-0.819	-0.811	-0.805	-0.799	-0.794	-0.789	-0.784	-0.780	-0.776	-0.774	-0.770	-0.766	-0.765	-0.762	-0.760	-0.759	-0.758	-0.756	-0.756	-0.756	-0.755	-0.755	-0.755	-0.755	-0.754	-0.755	-0.755	-0.755	-0.755	-0.755	-0.756	-0.755	-0.755	-0.755	-0.754	-0.754	-0.754	-0.752	-0.752	-0.751	-0.750	-0.748	-0.748	-0.744	-0.742	-0.740	-0.739	-0.735	-0.732	-0.729	-0.725	-0.721	-0.718	-0.712	-0.709	-0.704	-0.700	-0.695	-0.690	-0.685	-0.680	-0.675	-0.670	-0.664	-0.659	-0.654	-0.648	-0.642	-0.636	-0.631	-0.626	-0.621	-0.618	-0.612	-0.609	-0.605	-0.601	-0.598	-0.595	-0.592	-0.590	-0.588	-0.588	-0.585	-0.585	-0.586	-0.586	-0.588	-0.590	-0.591	-0.595	-0.599	-0.602	-0.608	-0.614	-0.620	-0.626	-0.634	-0.641	-0.650	-0.659	-0.670	-0.680	-0.691	-0.702	-0.715	-0.729	-0.741	-0.755	-0.770	-0.785	-0.800	-0.816	-0.832	-0.849	-0.866	-0.882	-0.901	-0.919	-0.935	-0.954	-0.972	-0.990	-1.010	-1.028	-1.046	-1.064	-1.084	-1.101	-1.120	-1.139	-1.156	-1.174	-1.192	-1.211	-1.228	-1.245	-1.262	-1.279	-1.296	-1.311	-1.328	-1.344	-1.359	-1.372	-1.388	-1.401	-1.415	-1.429	-1.442	-1.456	-1.468	-1.481	-1.492	-1.502	-1.514	-1.526	-1.536	-1.545	-1.556	-1.566	-1.574	-1.584	-1.592	-1.600	-1.608	-1.616	-1.624	-1.630	-1.638	-1.645	-1.650	-1.656	-1.662	-1.668	-1.674	-1.679	-1.685	-1.690	-1.695	-1.700	-1.704	-1.708	-1.712	-1.716	-1.720	-1.724	-1.729	-1.731	-1.735	-1.739	-1.742	-1.745	-1.749	-1.751	-1.754	-1.758	-1.760	-1.764	-1.766	-1.769	-1.771	-1.775	-1.778	-1.780	-1.782	-1.785	-1.789	-1.791	-1.794	-1.796	-1.800	-1.802	-1.806	-1.809	-1.812	-1.816	-1.818	-1.821	-1.825	-1.829	-1.832	-1.835	-1.840	-1.844	-1.848	-1.851	-1.855	-1.859	-1.864	-1.868	-1.872	-1.875	-1.880	-1.885	-1.889	-1.892	-1.896	-1.901	-1.905	-1.909	-1.912	-1.918	-1.920	-1.924	-1.926	-1.930	-1.932	-1.935	-1.939	-1.940	-1.942	-1.944	-1.945	-1.946	-1.948	-1.946	-1.948	-1.946	-1.946	-1.945	-1.942	-1.941	-1.939	-1.936	-1.934	-1.931	-1.929	-1.924	-1.920	-1.915	-1.910	-1.905	-1.899	-1.894	-1.888	-1.881	-1.874	-1.868	-1.860	-1.854	-1.846	-1.839	-1.832	-1.825	-1.818	-1.809	-1.801	-1.794	-1.786	-1.778	-1.771	-1.764	-1.756	-1.749	-1.741	-1.734	-1.728	-1.721	-1.715	-1.708	-1.701	-1.695	-1.690	-1.684	-1.679	-1.674	-1.668	-1.662	-1.659	-1.652	-1.649	-1.644	-1.641	-1.636	-1.632	-1.628	-1.624	-1.620	-1.616	-1.614	-1.610	-1.605	-1.602	-1.599	-1.595	-1.591	-1.588	-1.584	-1.580	-1.575	-1.571	-1.566	-1.561	-1.556	-1.551	-1.548	-1.541	-1.536	-1.530	-1.525	-1.519	-1.512	-1.505	-1.500	-1.492	-1.485	-1.479	-1.471	-1.465	-1.456	-1.449	-1.441	-1.434	-1.426	-1.416	-1.409	-1.401	-1.392	-1.384	-1.376	-1.368	-1.360	-1.351	-1.344	-1.335	-1.326	-1.319	-1.311	-1.304	-1.295	-1.288	-1.280	-1.274	-1.265	-1.259	-1.251	-1.245	-1.238	-1.231	-1.225	-1.219	-1.212	-1.209	-1.202	-1.198	-1.191	-1.188	-1.184	-1.178	-1.174	-1.170	-1.166	-1.162	-1.159	-1.155	-1.154	-1.151	-1.148	-1.146	-1.144	-1.141	-1.140	-1.139	-1.138	-1.136	-1.136	-1.135	-1.134	-1.134	-1.134	-1.135	-1.135	-1.135	-1.138	-1.138	-1.139	-1.140	-1.141	-1.142	-1.145	-1.146	-1.149	-1.151	-1.154	-1.156	-1.159	-1.161	-1.164	-1.168	-1.170	-1.174	-1.176	-1.180	-1.184	-1.186	-1.189	-1.192	-1.195	-1.199	-1.201	-1.204	-1.206	-1.210	-1.212	-1.214	-1.216	-1.219	-1.220	-1.221	-1.222	-1.225	-1.226	-1.226	-1.228	-1.228	-1.228	-1.228	-1.228	-1.228	-1.226	-1.225	-1.222	-1.221	-1.220	-1.218	-1.215	-1.212	-1.210	-1.208	-1.204	-1.200	-1.198	-1.194	-1.190	-1.186	-1.182	-1.178	-1.174	-1.171	-1.166	-1.161	-1.158	-1.154	-1.149	-1.145	-1.141	-1.138	-1.134	-1.130	-1.126	-1.122	-1.119	-1.116	-1.112	-1.110	-1.108	-1.105	-1.102	-1.100	-1.099	-1.096	-1.094	-1.094	-1.092	-1.091	-1.091	-1.090	-1.090	-1.090	-1.089	-1.090	-1.090	-1.090	-1.092	-1.092	-1.094	-1.095	-1.096	-1.098	-1.099	-1.100	-1.102	-1.104	-1.105	-1.108	-1.109	-1.110	-1.112	-1.114	-1.115	-1.118	-1.119	-1.120	-1.121	-1.122	-1.124	-1.124	-1.125	-1.125	-1.125	-1.125	-1.125	-1.124	-1.124	-1.122	-1.121	-1.119	-1.116	-1.115	-1.112	-1.109	-1.106	-1.102	-1.099	-1.095	-1.090	-1.085	-1.080	-1.075	-1.069	-1.064	-1.056	-1.051	-1.044	-1.036	-1.029	-1.021	-1.014	-1.004	-0.996	-0.986	-0.978	-0.968	-0.959	-0.949	-0.939	-0.929	-0.918	-0.908	-0.898	-0.886	-0.875	-0.864	-0.852	-0.840	-0.828	-0.816	-0.805	-0.792	-0.781	-0.770	-0.758	-0.746	-0.735	-0.724	-0.711	-0.700	-0.689	-0.678	-0.666	-0.656	-0.645	-0.635	-0.625	-0.615	-0.606	-0.596	-0.588	-0.579	-0.570	-0.562	-0.554	-0.546	-0.540	-0.535	-0.529	-0.522	-0.518	-0.512	-0.509	-0.505	-0.501	-0.499	-0.496	-0.495	-0.492	-0.491	-0.491	-0.491	-0.492	-0.492	-0.494	-0.495	-0.498	-0.499	-0.502	-0.505	-0.509	-0.512	-0.516	-0.520	-0.525	-0.529	-0.534	-0.539	-0.542	-0.548	-0.554	-0.559	-0.564	-0.569	-0.572	-0.579	-0.582	-0.588	-0.592	-0.596	-0.600	-0.605	-0.609	-0.611	-0.615	-0.618	-0.620	-0.622	-0.624	-0.625	-0.626	-0.626	-0.628	-0.628	-0.628	-0.628	-0.626	-0.624	-0.621	-0.620	-0.618	-0.614	-0.611	-0.609	-0.605	-0.601	-0.596	-0.592	-0.588	-0.582	-0.576	-0.571	-0.565	-0.559	-0.554	-0.548	-0.541	-0.536	-0.529	-0.524	-0.518	-0.511	-0.505	-0.499	-0.492	-0.486	-0.481	-0.475	-0.469	-0.464	-0.459	-0.452	-0.449	-0.442	-0.438	-0.434	-0.429	-0.425	-0.420	-0.418	-0.412	-0.410	-0.406	-0.404	-0.400	-0.399	-0.395	-0.392	-0.391	-0.390	-0.388	-0.386	-0.385	-0.384	-0.384	-0.384	-0.384	-0.382	-0.384	-0.384	-0.385	-0.385	-0.386	-0.388	-0.389	-0.391	-0.392	-0.395	-0.398	-0.400	-0.404	-0.406	-0.411	-0.415	-0.418	-0.424	-0.428	-0.432	-0.438	-0.442	-0.448	-0.455	-0.461	-0.468	-0.474	-0.481	-0.488	-0.495	-0.502	-0.510	-0.518	-0.526	-0.535	-0.544	-0.551	-0.561	-0.569	-0.579	-0.588	-0.596	-0.606	-0.616	-0.625	-0.634	-0.644	-0.652	-0.661	-0.671	-0.680	-0.690	-0.699	-0.708	-0.716	-0.725	-0.734	-0.742	-0.750	-0.759	-0.766	-0.774	-0.782	-0.789	-0.796	-0.802	-0.810	-0.816	-0.822	-0.829	-0.835	-0.840	-0.845	-0.850	-0.856	-0.860	-0.865	-0.870	-0.874	-0.878	-0.882	-0.885	-0.889	-0.892	-0.896	-0.899	-0.901	-0.904	-0.908	-0.910	-0.912	-0.915	-0.918	-0.920	-0.922	-0.925	-0.926	-0.930	-0.931	-0.934	-0.936	-0.939	-0.941	-0.944	-0.946	-0.949	-0.951	-0.952	-0.955	-0.959	-0.961	-0.964	-0.966	-0.969	-0.972	-0.975	-0.978	-0.981	-0.984	-0.988	-0.991	-0.995	-0.999	-1.001	-1.006	-1.009	-1.012	-1.018	-1.021	-1.025	-1.029	-1.034	-1.038	-1.042	-1.046	-1.051	-1.056	-1.061	-1.066	-1.071	-1.076	-1.081	-1.086	-1.092	-1.098	-1.102	-1.109	-1.114	-1.120	-1.126	-1.132	-1.138	-1.144	-1.150	-1.156	-1.164	-1.169	-1.175	-1.181	-1.189	-1.195	-1.201	-1.209	-1.215	-1.221	-1.228	-1.235	-1.241	-1.246	-1.252	-1.259	-1.265	-1.271	-1.276	-1.282	-1.288	-1.291	-1.298	-1.301	-1.306	-1.310	-1.312	-1.316	-1.319	-1.321	-1.322	-1.325	-1.326	-1.326	-1.328	-1.328	-1.325	-1.325	-1.322	-1.320	-1.318	-1.312	-1.309	-1.304	-1.300	-1.294	-1.286	-1.280	-1.272	-1.264	-1.255	-1.246	-1.236	-1.228	-1.216	-1.205	-1.192	-1.182	-1.170	-1.156	-1.144	-1.130	-1.116	-1.102	-1.089	-1.074	-1.059	-1.045	-1.030	-1.016	-1.001	-0.986	-0.971	-0.956	-0.942	-0.928	-0.912	-0.899	-0.884	-0.871	-0.858	-0.845	-0.832	-0.820	-0.809	-0.798	-0.786	-0.775	-0.765	-0.755	-0.746	-0.739	-0.730	-0.724	-0.716	-0.710	-0.705	-0.699	-0.696	-0.691	-0.688	-0.686	-0.684	-0.682	-0.681	-0.681	-0.681	-0.681	-0.682	-0.685	-0.688	-0.690	-0.692	-0.698	-0.700	-0.705	-0.710	-0.715	-0.720	-0.728	-0.732	-0.740	-0.746	-0.754	-0.761	-0.769	-0.778	-0.785	-0.794	-0.802	-0.811	-0.820	-0.829	-0.838	-0.849	-0.858	-0.868	-0.878	-0.886	-0.898	-0.908	-0.918	-0.928	-0.938	-0.949	-0.960	-0.970	-0.981	-0.992	-1.002	-1.014	-1.024	-1.035	-1.046	-1.056	-1.066	-1.078	-1.088	-1.099	-1.109	-1.118	-1.128	-1.138	-1.146	-1.156	-1.165	-1.174	-1.182	-1.190	-1.199	-1.206	-1.212	-1.219	-1.225	-1.230	-1.236	-1.240	-1.245	-1.248	-1.251	-1.254	-1.255	-1.255	-1.256	-1.255	-1.254	-1.254	-1.251	-1.248	-1.244	-1.240	-1.234	-1.229	-1.222	-1.215	-1.208	-1.199	-1.190	-1.180	-1.170	-1.159	-1.149	-1.136	-1.125	-1.112	-1.100	-1.086	-1.074	-1.059	-1.045	-1.030	-1.015	-1.000	-0.985	-0.971	-0.955	-0.940	-0.925	-0.909	-0.894	-0.879	-0.864	-0.849	-0.832	-0.819	-0.804	-0.790	-0.775	-0.761	-0.748	-0.734	-0.720	-0.708	-0.694	-0.681	-0.669	-0.658	-0.644	-0.632	-0.622	-0.610	-0.600	-0.589	-0.578	-0.568	-0.558	-0.548	-0.538	-0.528	-0.519	-0.509	-0.499	-0.490	-0.481	-0.471	-0.462	-0.454	-0.445	-0.436	-0.426	-0.418	-0.409	-0.399	-0.390	-0.381	-0.372	-0.362	-0.354	-0.344	-0.335	-0.326	-0.316	-0.308	-0.299	-0.288	-0.279	-0.269	-0.260	-0.251	-0.240	-0.231	-0.221	-0.211	-0.202	-0.192	-0.184	-0.175	-0.165	-0.156	-0.146	-0.138	-0.128	-0.119	-0.110	-0.101	-0.091	-0.082	-0.074	-0.066	-0.056	-0.048	-0.040	-0.032	-0.022	-0.015	-0.008	0.001	0.009	0.016	0.025	0.032	0.040	0.048	0.055	0.062	0.069	0.076	0.084	0.090	0.096	0.102	0.110	0.115	0.121	0.126	0.132	0.138	0.142	0.146	0.151	0.155	0.159	0.164	0.166	0.169	0.172	0.175	0.176	0.178	0.179	0.180	0.180	0.180	0.180	0.179	0.179	0.176	0.175	0.172	0.169	0.166	0.162	0.159	0.154	0.149	0.144	0.138	0.132	0.125	0.119	0.111	0.104	0.096	0.089	0.081	0.072	0.064	0.055	0.046	0.038	0.029	0.020	0.010	0.001	-0.008	-0.018	-0.026	-0.035	-0.044	-0.052	-0.060	-0.069	-0.076	-0.085	-0.091	-0.099	-0.105	-0.111	-0.118	-0.122	-0.128	-0.131	-0.136	-0.140	-0.142	-0.145	-0.149	-0.150	-0.151	-0.150	-0.151	-0.150	-0.150	-0.149	-0.146	-0.144	-0.141	-0.138	-0.134	-0.129	-0.124	-0.119	-0.114	-0.109	-0.102	-0.095	-0.089	-0.081	-0.074	-0.066	-0.059	-0.051	-0.042	-0.035	-0.026	-0.019	-0.010	-0.002	0.006	0.012	0.021	0.029	0.036	0.044	0.050	0.058	0.064	0.069	0.075	0.079	0.085	0.089	0.092	0.095	0.099	0.101	0.102	0.104	0.105	0.104	0.104	0.101	0.100	0.098	0.095	0.091	0.086	0.081	0.076	0.070	0.062	0.055	0.048	0.039	0.030	0.020	0.010	0.000	-0.012	-0.024	-0.036	-0.049	-0.061	-0.074	-0.088	-0.101	-0.115	-0.129	-0.142	-0.159	-0.172	-0.188	-0.202	-0.218	-0.232	-0.246	-0.262	-0.276	-0.292	-0.306	-0.320	-0.335	-0.349	-0.364	-0.378	-0.391	-0.404	-0.418	-0.430	-0.442	-0.454	-0.466	-0.479	-0.490	-0.500	-0.511	-0.522	-0.532	-0.542	-0.551	-0.560	-0.569	-0.579	-0.586	-0.594	-0.601	-0.610	-0.616	-0.624	-0.630	-0.636	-0.642	-0.648	-0.654	-0.659	-0.662	-0.669	-0.672	-0.678	-0.681	-0.685	-0.689	-0.691	-0.696	-0.699	-0.700	-0.704	-0.706	-0.709	-0.710	-0.711	-0.712	-0.715	-0.716	-0.718	-0.718	-0.719	-0.719	-0.720	-0.720	-0.720	-0.720	-0.720	-0.719	-0.720	-0.719	-0.718	-0.718	-0.716	-0.716	-0.715	-0.714	-0.714	-0.711	-0.710	-0.711	-0.710	-0.708	-0.708	-0.706	-0.705	-0.705	-0.704	-0.704	-0.702	-0.702	-0.702	-0.701	-0.701	-0.700	-0.701	-0.701	-0.701	-0.701	-0.701	-0.702	-0.702	-0.702	-0.704	-0.706	-0.706	-0.706	-0.709	-0.710	-0.711	-0.712	-0.714	-0.715	-0.718	-0.719	-0.721	-0.722	-0.724	-0.726	-0.728	-0.729	-0.731	-0.732	-0.734	-0.735	-0.738	-0.739	-0.740	-0.741	-0.742	-0.745	-0.746	-0.748	-0.749	-0.750	-0.751	-0.752	-0.754	-0.755	-0.756	-0.758	-0.760	-0.761	-0.762	-0.764	-0.765	-0.765	-0.768	-0.770	-0.771	-0.772	-0.775	-0.776	-0.779	-0.781	-0.784	-0.786	-0.789	-0.790	-0.794	-0.798	-0.800	-0.802	-0.806	-0.810	-0.814	-0.818	-0.821	-0.825	-0.828	-0.832	-0.838	-0.840	-0.845	-0.850	-0.854	-0.859	-0.862	-0.866	-0.871	-0.876	-0.880	-0.884	-0.890	-0.894	-0.899	-0.902	-0.906	-0.911	-0.915	-0.919	-0.922	-0.926	-0.931	-0.934	-0.938	-0.942	-0.945	-0.949	-0.952	-0.955	-0.959	-0.964	-0.966	-0.970	-0.972	-0.976	-0.979	-0.981	-0.985	-0.989	-0.992	-0.995	-0.999	-1.002	-1.006	-1.010	-1.014	-1.018	-1.021	-1.026	-1.030	-1.035	-1.039	-1.044	-1.049	-1.054	-1.059	-1.064	-1.070	-1.076	-1.081	-1.088	-1.094	-1.101	-1.108	-1.114	-1.121	-1.129	-1.136	-1.144	-1.151	-1.160	-1.169	-1.176	-1.185	-1.194	-1.202	-1.210	-1.220	-1.229	-1.239	-1.249	-1.258	-1.268	-1.278	-1.288	-1.298	-1.308	-1.318	-1.329	-1.339	-1.349	-1.359	-1.370	-1.380	-1.391	-1.400	-1.411	-1.421	-1.432	-1.442	-1.454	-1.464	-1.474	-1.485	-1.495	-1.505	-1.515	-1.524	-1.535	-1.545	-1.554	-1.564	-1.574	-1.582	-1.592	-1.601	-1.610	-1.620	-1.628	-1.636	-1.645	-1.652	-1.660	-1.669	-1.676	-1.684	-1.691	-1.698	-1.705	-1.711	-1.718	-1.724	-1.730	-1.735	-1.741	-1.746	-1.752	-1.756	-1.761	-1.765	-1.770	-1.774	-1.778	-1.781	-1.784	-1.788	-1.790	-1.792	-1.795	-1.798	-1.799	-1.800	-1.802	-1.802	-1.804	-1.805	-1.805	-1.804	-1.805	-1.805	-1.804	-1.804	-1.802	-1.800	-1.800	-1.798	-1.795	-1.792	-1.790	-1.788	-1.784	-1.781	-1.778	-1.774	-1.770	-1.766	-1.761	-1.755	-1.750	-1.745	-1.740	-1.734	-1.729	-1.722	-1.715	-1.709	-1.701	-1.694	-1.686	-1.680	-1.671	-1.662	-1.654	-1.646	-1.636	-1.628	-1.619	-1.608	-1.599	-1.588	-1.578	-1.568	-1.558	-1.545	-1.535	-1.524	-1.512	-1.500	-1.490	-1.478	-1.466	-1.455	-1.441	-1.430	-1.418	-1.405	-1.392	-1.380	-1.368	-1.355	-1.342	-1.331	-1.318	-1.306	-1.294	-1.282	-1.270	-1.258	-1.246	-1.234	-1.222	-1.210	-1.200	-1.189	-1.178	-1.166	-1.156	-1.146	-1.136	-1.126	-1.115	-1.106	-1.098	-1.089	-1.079	-1.071	-1.061	-1.054	-1.045	-1.038	-1.030	-1.021	-1.014	-1.006	-0.999	-0.991	-0.984	-0.976	-0.969	-0.961	-0.954	-0.946	-0.939	-0.931	-0.922	-0.915	-0.908	-0.899	-0.891	-0.882	-0.874	-0.864	-0.855	-0.845	-0.836	-0.825	-0.815	-0.805	-0.792	-0.782	-0.770	-0.760	-0.748	-0.736	-0.722	-0.710	-0.698	-0.685	-0.672	-0.659	-0.646	-0.632	-0.619	-0.606	-0.594	-0.580	-0.568	-0.555	-0.542	-0.530	-0.519	-0.506	-0.496	-0.486	-0.476	-0.466	-0.456	-0.448	-0.440	-0.432	-0.426	-0.419	-0.414	-0.409	-0.405	-0.401	-0.399	-0.396	-0.396	-0.395	-0.396	-0.398	-0.400	-0.402	-0.406	-0.410	-0.414	-0.420	-0.426	-0.432	-0.440	-0.449	-0.456	-0.465	-0.475	-0.484	-0.494	-0.504	-0.514	-0.525	-0.535	-0.545	-0.555	-0.566	-0.578	-0.586	-0.598	-0.608	-0.616	-0.626	-0.635	-0.645	-0.652	-0.661	-0.669	-0.675	-0.681	-0.688	-0.692	-0.698	-0.700	-0.704	-0.706	-0.709	-0.711	-0.711	-0.711	-0.711	-0.709	-0.708	-0.705	-0.702	-0.699	-0.695	-0.690	-0.684	-0.678	-0.671	-0.664	-0.658	-0.649	-0.640	-0.631	-0.622	-0.612	-0.602	-0.592	-0.582	-0.570	-0.560	-0.549	-0.536	-0.524	-0.512	-0.499	-0.488	-0.475	-0.461	-0.449	-0.436	-0.424	-0.411	-0.398	-0.385	-0.372	-0.359	-0.348	-0.334	-0.321	-0.309	-0.298	-0.285	-0.272	-0.261	-0.249	-0.238	-0.226	-0.216	-0.206	-0.195	-0.185	-0.176	-0.166	-0.158	-0.149	-0.141	-0.132	-0.126	-0.119	-0.114	-0.108	-0.102	-0.099	-0.095	-0.091	-0.089	-0.086	-0.085	-0.084	-0.084	-0.085	-0.085	-0.088	-0.090	-0.092	-0.098	-0.101	-0.106	-0.112	-0.120	-0.126	-0.135	-0.142	-0.152	-0.162	-0.172	-0.184	-0.196	-0.208	-0.221	-0.235	-0.249	-0.264	-0.279	-0.294	-0.309	-0.325	-0.341	-0.359	-0.376	-0.394	-0.411	-0.429	-0.446	-0.465	-0.485	-0.502	-0.521	-0.540	-0.559	-0.578	-0.598	-0.615	-0.634	-0.654	-0.671	-0.690	-0.708	-0.726	-0.744	-0.762	-0.779	-0.796	-0.812	-0.829	-0.846	-0.861	-0.878	-0.892	-0.906	-0.921	-0.935	-0.949	-0.961	-0.974	-0.986	-0.999	-1.010	-1.020	-1.031	-1.041	-1.051	-1.061	-1.070	-1.079	-1.085	-1.092	-1.101	-1.106	-1.112	-1.120	-1.125	-1.129	-1.135	-1.140	-1.142	-1.146	-1.150	-1.154	-1.156	-1.159	-1.160	-1.162	-1.165	-1.165	-1.168	-1.168	-1.169	-1.169	-1.170	-1.170	-1.170	-1.170	-1.170	-1.170	-1.169	-1.168	-1.166	-1.166	-1.165	-1.164	-1.162	-1.160	-1.159	-1.158	-1.156	-1.154	-1.151	-1.150	-1.146	-1.145	-1.142	-1.140	-1.136	-1.134	-1.130	-1.126	-1.122	-1.119	-1.114	-1.110	-1.106	-1.101	-1.096	-1.090	-1.086	-1.080	-1.074	-1.068	-1.061	-1.055	-1.048	-1.041	-1.034	-1.028	-1.019	-1.011	-1.002	-0.995	-0.986	-0.976	-0.968	-0.959	-0.950	-0.940	-0.931	-0.921	-0.911	-0.901	-0.891	-0.882	-0.872	-0.862	-0.852	-0.841	-0.831	-0.822	-0.811	-0.802	-0.794	-0.784	-0.774	-0.765	-0.755	-0.745	-0.736	-0.729	-0.720	-0.711	-0.702	-0.696	-0.689	-0.681	-0.675	-0.668	-0.661	-0.655	-0.649	-0.644	-0.639	-0.635	-0.630	-0.626	-0.621	-0.619	-0.615	-0.612	-0.611	-0.609	-0.608	-0.605	-0.605	-0.605	-0.604	-0.606	-0.606	-0.606	-0.609	-0.611	-0.612	-0.615	-0.618	-0.621	-0.625	-0.630	-0.634	-0.638	-0.642	-0.648	-0.654	-0.660	-0.666	-0.672	-0.680	-0.686	-0.694	-0.701	-0.710	-0.718	-0.726	-0.734	-0.744	-0.752	-0.762	-0.772	-0.781	-0.792	-0.802	-0.814	-0.824	-0.835	-0.846	-0.856	-0.868	-0.879	-0.891	-0.902	-0.914	-0.925	-0.936	-0.949	-0.960	-0.972	-0.984	-0.996	-1.009	-1.020	-1.031	-1.044	-1.055	-1.068	-1.078	-1.090	-1.101	-1.112	-1.125	-1.136	-1.148	-1.159	-1.170	-1.180	-1.191	-1.202	-1.212	-1.224	-1.232	-1.242	-1.252	-1.262	-1.272	-1.282	-1.290	-1.300	-1.309	-1.318	-1.326	-1.335	-1.344	-1.350	-1.359	-1.368	-1.374	-1.381	-1.389	-1.396	-1.402	-1.409	-1.415	-1.421	-1.428	-1.432	-1.439	-1.444	-1.449	-1.452	-1.458	-1.461	-1.465	-1.469	-1.471	-1.475	-1.478	-1.480	-1.481	-1.482	-1.485	-1.486	-1.486	-1.488	-1.488	-1.486	-1.488	-1.485	-1.484	-1.482	-1.480	-1.479	-1.476	-1.472	-1.470	-1.466	-1.462	-1.458	-1.454	-1.448	-1.444	-1.438	-1.431	-1.425	-1.419	-1.411	-1.404	-1.398	-1.389	-1.381	-1.372	-1.365	-1.356	-1.348	-1.339	-1.330	-1.320	-1.311	-1.301	-1.291	-1.281	-1.272	-1.261	-1.252	-1.242	-1.232	-1.222	-1.212	-1.204	-1.192	-1.184	-1.174	-1.164	-1.155	-1.145	-1.138	-1.128	-1.119	-1.111	-1.101	-1.094	-1.086	-1.078	-1.070	-1.064	-1.056	-1.049	-1.042	-1.036	-1.030	-1.025	-1.019	-1.012	-1.009	-1.002	-0.999	-0.994	-0.991	-0.986	-0.984	-0.980	-0.978	-0.974	-0.970	-0.969	-0.966	-0.962	-0.962	-0.960	-0.958	-0.956	-0.955	-0.954	-0.952	-0.951	-0.949	-0.949	-0.946	-0.946	-0.945	-0.944	-0.942	-0.941	-0.940	-0.940	-0.938	-0.936	-0.935	-0.932	-0.931	-0.930	-0.928	-0.925	-0.922	-0.920	-0.916	-0.915	-0.911	-0.909	-0.905	-0.901	-0.896	-0.892	-0.888	-0.884	-0.879	-0.874	-0.869	-0.864	-0.858	-0.852	-0.845	-0.839	-0.832	-0.826	-0.819	-0.811	-0.805	-0.796	-0.789	-0.781	-0.774	-0.765	-0.756	-0.749	-0.740	-0.732	-0.722	-0.715	-0.706	-0.698	-0.689	-0.680	-0.671	-0.662	-0.655	-0.646	-0.638	-0.629	-0.621	-0.612	-0.606	-0.599	-0.591	-0.585	-0.578	-0.571	-0.565	-0.561	-0.555	-0.550	-0.545	-0.542	-0.539	-0.535	-0.532	-0.530	-0.530	-0.528	-0.526	-0.528	-0.528	-0.528	-0.530	-0.531	-0.534	-0.538	-0.540	-0.544	-0.549	-0.552	-0.559	-0.564	-0.570	-0.576	-0.584	-0.591	-0.599	-0.606	-0.615	-0.624	-0.632	-0.641	-0.650	-0.660	-0.670	-0.679	-0.689	-0.699	-0.709	-0.719	-0.729	-0.739	-0.748	-0.756	-0.768	-0.776	-0.786	-0.795	-0.804	-0.812	-0.821	-0.830	-0.838	-0.845	-0.852	-0.860	-0.868	-0.875	-0.881	-0.888	-0.894	-0.899	-0.905	-0.910	-0.916	-0.921	-0.925	-0.930	-0.934	-0.939	-0.942	-0.946	-0.951	-0.955	-0.959	-0.961	-0.965	-0.969	-0.972	-0.976	-0.979	-0.982	-0.985	-0.989	-0.992	-0.995	-0.999	-1.001	-1.006	-1.009	-1.012	-1.016	-1.020	-1.025	-1.028	-1.031	-1.036	-1.040	-1.044	-1.049	-1.052	-1.056	-1.061	-1.066	-1.070	-1.075	-1.079	-1.085	-1.089	-1.094	-1.099	-1.104	-1.108	-1.112	-1.118	-1.124	-1.129	-1.134	-1.140	-1.144	-1.149	-1.154	-1.160	-1.165	-1.170	-1.178	-1.182	-1.189	-1.194	-1.200	-1.206	-1.212	-1.219	-1.226	-1.231	-1.239	-1.245	-1.252	-1.260	-1.268	-1.275	-1.282	-1.290	-1.299	-1.306	-1.314	-1.322	-1.330	-1.340	-1.348	-1.356	-1.366	-1.374	-1.384	-1.391	-1.401	-1.410	-1.418	-1.426	-1.436	-1.444	-1.452	-1.460	-1.468	-1.476	-1.482	-1.490	-1.496	-1.504	-1.510	-1.516	-1.521	-1.526	-1.531	-1.536	-1.540	-1.544	-1.546	-1.549	-1.550	-1.551	-1.552	-1.554	-1.552	-1.554	-1.551	-1.550	-1.548	-1.546	-1.541	-1.539	-1.534	-1.530	-1.525	-1.520	-1.514	-1.508	-1.501	-1.494	-1.488	-1.480	-1.471	-1.464	-1.456	-1.448	-1.439	-1.430	-1.421	-1.412	-1.402	-1.394	-1.385	-1.376	-1.368	-1.358	-1.349	-1.340	-1.332	-1.324	-1.315	-1.306	-1.299	-1.291	-1.284	-1.276	-1.270	-1.262	-1.256	-1.250	-1.244	-1.239	-1.234	-1.229	-1.224	-1.219	-1.216	-1.211	-1.209	-1.205	-1.202	-1.200	-1.196	-1.194	-1.191	-1.190	-1.189	-1.186	-1.185	-1.184	-1.182	-1.182	-1.181	-1.180	-1.180	-1.179	-1.179	-1.178	-1.178	-1.176	-1.176	-1.175	-1.174	-1.172	-1.172	-1.171	-1.171	-1.170	-1.169	-1.168	-1.166	-1.165	-1.164	-1.162	-1.161	-1.159	-1.158	-1.156	-1.154	-1.151	-1.150	-1.148	-1.145	-1.142	-1.140	-1.139	-1.136	-1.132	-1.131	-1.129	-1.126	-1.124	-1.121	-1.119	-1.116	-1.114	-1.111	-1.110	-1.108	-1.105	-1.104	-1.101	-1.100	-1.099	-1.096	-1.095	-1.094	-1.091	-1.091	-1.090	-1.089	-1.088	-1.089	-1.088	-1.086	-1.086	-1.088	-1.088	-1.088	-1.088	-1.088	-1.089	-1.090	-1.091	-1.091	-1.092	-1.095	-1.095	-1.098	-1.100	-1.101	-1.105	-1.108	-1.110	-1.112	-1.115	-1.119	-1.121	-1.125	-1.129	-1.132	-1.136	-1.141	-1.145	-1.150	-1.154	-1.159	-1.162	-1.168	-1.174	-1.178	-1.184	-1.189	-1.195	-1.200	-1.206	-1.211	-1.218	-1.224	-1.230	-1.236	-1.242	-1.249	-1.255	-1.261	-1.269	-1.275	-1.281	-1.288	-1.294	-1.300	-1.306	-1.312	-1.319	-1.325	-1.331	-1.338	-1.344	-1.350	-1.355	-1.362	-1.368	-1.374	-1.378	-1.384	-1.390	-1.394	-1.399	-1.404	-1.409	-1.414	-1.419	-1.424	-1.428	-1.431	-1.435	-1.440	-1.444	-1.448	-1.451	-1.456	-1.460	-1.464	-1.466	-1.470	-1.474	-1.478	-1.481	-1.485	-1.489	-1.492	-1.495	-1.500	-1.504	-1.508	-1.511	-1.515	-1.519	-1.524	-1.528	-1.532	-1.536	-1.541	-1.545	-1.550	-1.556	-1.560	-1.566	-1.571	-1.575	-1.582	-1.588	-1.592	-1.599	-1.604	-1.609	-1.615	-1.621	-1.626	-1.632	-1.638	-1.642	-1.649	-1.654	-1.660	-1.664	-1.670	-1.674	-1.679	-1.682	-1.688	-1.690	-1.695	-1.698	-1.701	-1.704	-1.705	-1.706	-1.708	-1.709	-1.709	-1.710	-1.709	-1.708	-1.705	-1.702	-1.700	-1.696	-1.692	-1.689	-1.682	-1.676	-1.670	-1.662	-1.655	-1.646	-1.638	-1.628	-1.618	-1.606	-1.595	-1.584	-1.570	-1.558	-1.544	-1.530	-1.515	-1.500	-1.485	-1.470	-1.454	-1.438	-1.421	-1.404	-1.388	-1.371	-1.354	-1.338	-1.320	-1.304	-1.286	-1.271	-1.255	-1.238	-1.222	-1.208	-1.192	-1.178	-1.164	-1.150	-1.136	-1.124	-1.111	-1.100	-1.089	-1.079	-1.069	-1.060	-1.052	-1.045	-1.038	-1.031	-1.026	-1.021	-1.018	-1.014	-1.011	-1.009	-1.008	-1.006	-1.006	-1.008	-1.008	-1.010	-1.011	-1.015	-1.018	-1.021	-1.026	-1.030	-1.035	-1.040	-1.045	-1.051	-1.056	-1.062	-1.069	-1.075	-1.081	-1.088	-1.092	-1.100	-1.105	-1.112	-1.118	-1.122	-1.128	-1.134	-1.139	-1.144	-1.149	-1.152	-1.155	-1.159	-1.162	-1.165	-1.168	-1.170	-1.170	-1.172	-1.172	-1.174	-1.172	-1.172	-1.171	-1.170	-1.169	-1.168	-1.164	-1.161	-1.159	-1.154	-1.150	-1.145	-1.140	-1.136	-1.130	-1.124	-1.119	-1.112	-1.105	-1.099	-1.091	-1.084	-1.078	-1.069	-1.061	-1.052	-1.044	-1.036	-1.028	-1.019	-1.010	-1.001	-0.992	-0.985	-0.976	-0.968	-0.960	-0.950	-0.942	-0.934	-0.926	-0.919	-0.911	-0.904	-0.898	-0.890	-0.884	-0.876	-0.871	-0.868	-0.861	-0.858	-0.852	-0.850	-0.846	-0.844	-0.841	-0.840	-0.838	-0.838	-0.839	-0.839	-0.840	-0.842	-0.845	-0.848	-0.851	-0.856	-0.862	-0.868	-0.874	-0.881	-0.889	-0.898	-0.906	-0.916	-0.925	-0.936	-0.948	-0.959	-0.972	-0.985	-0.999	-1.012	-1.026	-1.041	-1.056	-1.072	-1.088	-1.104	-1.121	-1.136	-1.154	-1.171	-1.189	-1.205	-1.222	-1.240	-1.258	-1.274	-1.291	-1.309	-1.326	-1.342	-1.359	-1.376	-1.392	-1.409	-1.422	-1.438	-1.454	-1.466	-1.481	-1.494	-1.508	-1.519	-1.531	-1.542	-1.552	-1.562	-1.571	-1.580	-1.588	-1.595	-1.602	-1.609	-1.614	-1.618	-1.621	-1.625	-1.628	-1.629	-1.630	-1.630	-1.630	-1.628	-1.626	-1.624	-1.620	-1.615	-1.611	-1.606	-1.600	-1.595	-1.588	-1.580	-1.572	-1.564	-1.555	-1.546	-1.536	-1.528	-1.518	-1.508	-1.498	-1.486	-1.475	-1.465	-1.454	-1.442	-1.432	-1.421	-1.411	-1.400	-1.390	-1.380	-1.370	-1.361	-1.351	-1.342	-1.335	-1.328	-1.319	-1.311	-1.306	-1.300	-1.295	-1.290	-1.286	-1.282	-1.280	-1.279	-1.278	-1.276	-1.278	-1.279	-1.280	-1.282	-1.286	-1.291	-1.296	-1.302	-1.309	-1.316	-1.324	-1.332	-1.342	-1.354	-1.365	-1.376	-1.389	-1.402	-1.416	-1.430	-1.445	-1.461	-1.478	-1.494	-1.510	-1.526	-1.545	-1.562	-1.581	-1.599	-1.616	-1.635	-1.654	-1.674	-1.691	-1.710	-1.729	-1.746	-1.765	-1.784	-1.801	-1.819	-1.836	-1.854	-1.870	-1.885	-1.901	-1.916	-1.931	-1.945	-1.959	-1.971	-1.984	-1.996	-2.006	-2.018	-2.027	-2.036	-2.045	-2.052	-2.060	-2.066	-2.072	-2.079	-2.082	-2.088	-2.091	-2.094	-2.098	-2.099	-2.101	-2.102	-2.104	-2.105	-2.105	-2.105	-2.105	-2.105	-2.105	-2.105	-2.104	-2.104	-2.104	-2.102	-2.102	-2.102	-2.104	-2.104	-2.105	-2.105	-2.106	-2.108	-2.111	-2.114	-2.116	-2.121	-2.125	-2.129	-2.134	-2.141	-2.146	-2.154	-2.161	-2.169	-2.179	-2.188	-2.199	-2.208	-2.220	-2.231	-2.244	-2.258	-2.271	-2.285	-2.300	-2.314	-2.329	-2.345	-2.361	-2.378	-2.394	-2.411	-2.429	-2.446	-2.464	-2.480	-2.498	-2.515	-2.532	-2.550	-2.569	-2.585	-2.601	-2.619	-2.635	-2.650	-2.666	-2.681	-2.695	-2.710	-2.724	-2.738	-2.750	-2.762	-2.774	-2.785	-2.795	-2.805	-2.814	-2.821	-2.829	-2.835	-2.840	-2.846	-2.851	-2.854	-2.856	-2.859	-2.860	-2.859	-2.859	-2.858	-2.856	-2.854	-2.849	-2.845	-2.840	-2.834	-2.829	-2.820	-2.812	-2.804	-2.795	-2.785	-2.775	-2.764	-2.752	-2.741	-2.729	-2.716	-2.702	-2.688	-2.674	-2.660	-2.645	-2.629	-2.614	-2.598	-2.581	-2.565	-2.549	-2.531	-2.515	-2.498	-2.481	-2.464	-2.448	-2.429	-2.411	-2.394	-2.376	-2.359	-2.341	-2.324	-2.306	-2.290	-2.272	-2.255	-2.239	-2.220	-2.204	-2.186	-2.170	-2.152	-2.138	-2.121	-2.105	-2.089	-2.072	-2.058	-2.041	-2.026	-2.011	-1.996	-1.981	-1.968	-1.954	-1.939	-1.926	-1.912	-1.899	-1.886	-1.874	-1.861	-1.850	-1.839	-1.828	-1.816	-1.806	-1.795	-1.785	-1.776	-1.766	-1.759	-1.750	-1.742	-1.734	-1.726	-1.721	-1.715	-1.709	-1.704	-1.699	-1.694	-1.691	-1.686	-1.684	-1.680	-1.679	-1.678	-1.676	-1.675	-1.675	-1.675	-1.675	-1.675	-1.676	-1.679	-1.680	-1.682	-1.685	-1.688	-1.691	-1.694	-1.698	-1.701	-1.705	-1.710	-1.714	-1.719	-1.724	-1.729	-1.732	-1.738	-1.742	-1.748	-1.751	-1.758	-1.762	-1.766	-1.771	-1.776	-1.781	-1.785	-1.790	-1.795	-1.799	-1.802	-1.806	-1.811	-1.815	-1.819	-1.822	-1.826	-1.829	-1.832	-1.836	-1.840	-1.844	-1.848	-1.851	-1.854	-1.858	-1.861	-1.864	-1.868	-1.870	-1.874	-1.879	-1.881	-1.885	-1.889	-1.892	-1.896	-1.901	-1.905	-1.909	-1.914	-1.918	-1.922	-1.929	-1.932	-1.938	-1.942	-1.948	-1.954	-1.959	-1.964	-1.970	-1.975	-1.980	-1.985	-1.990	-1.995	-2.000	-2.006	-2.010	-2.015	-2.020	-2.024	-2.027	-2.033	-2.035	-2.039	-2.042	-2.044	-2.046	-2.047	-2.050	-2.051	-2.051	-2.051	-2.051	-2.050	-2.050	-2.046	-2.045	-2.042	-2.039	-2.036	-2.031	-2.026	-2.021	-2.016	-2.010	-2.004	-1.996	-1.990	-1.982	-1.974	-1.966	-1.958	-1.949	-1.940	-1.930	-1.921	-1.911	-1.901	-1.892	-1.882	-1.871	-1.861	-1.851	-1.841	-1.831	-1.821	-1.811	-1.801	-1.792	-1.784	-1.774	-1.765	-1.756	-1.748	-1.739	-1.732	-1.724	-1.718	-1.711	-1.705	-1.699	-1.692	-1.686	-1.681	-1.678	-1.672	-1.668	-1.665	-1.661	-1.658	-1.656	-1.652	-1.651	-1.649	-1.648	-1.646	-1.645	-1.644	-1.642	-1.641	-1.640	-1.640	-1.639	-1.639	-1.638	-1.638	-1.636	-1.636	-1.636	-1.635	-1.635	-1.634	-1.634	-1.631	-1.630	-1.628	-1.626	-1.624	-1.621	-1.619	-1.616	-1.614	-1.610	-1.605	-1.601	-1.598	-1.592	-1.588	-1.581	-1.576	-1.571	-1.564	-1.558	-1.551	-1.544	-1.536	-1.529	-1.521	-1.514	-1.505	-1.496	-1.489	-1.479	-1.470	-1.461	-1.452	-1.442	-1.434	-1.425	-1.415	-1.406	-1.396	-1.388	-1.379	-1.370	-1.361	-1.352	-1.345	-1.338	-1.330	-1.322	-1.315	-1.309	-1.302	-1.296	-1.291	-1.286	-1.281	-1.276	-1.274	-1.270	-1.268	-1.266	-1.264	-1.262	-1.262	-1.262	-1.264	-1.264	-1.266	-1.268	-1.270	-1.274	-1.276	-1.280	-1.285	-1.289	-1.294	-1.300	-1.305	-1.311	-1.319	-1.324	-1.331	-1.338	-1.345	-1.351	-1.359	-1.365	-1.372	-1.378	-1.385	-1.391	-1.398	-1.404	-1.410	-1.415	-1.419	-1.424	-1.428	-1.432	-1.435	-1.438	-1.440	-1.442	-1.442	-1.442	-1.442	-1.442	-1.440	-1.440	-1.436	-1.434	-1.429	-1.425	-1.420	-1.414	-1.408	-1.401	-1.392	-1.386	-1.376	-1.369	-1.359	-1.351	-1.340	-1.330	-1.321	-1.310	-1.299	-1.288	-1.276	-1.266	-1.255	-1.244	-1.232	-1.222	-1.211	-1.200	-1.190	-1.180	-1.170	-1.161	-1.151	-1.142	-1.134	-1.126	-1.119	-1.110	-1.104	-1.098	-1.091	-1.086	-1.081	-1.076	-1.072	-1.068	-1.065	-1.061	-1.059	-1.058	-1.055	-1.054	-1.051	-1.051	-1.051	-1.051	-1.051	-1.050	-1.050	-1.051	-1.052	-1.054	-1.054	-1.055	-1.055	-1.058	-1.059	-1.059	-1.060	-1.061	-1.062	-1.065	-1.065	-1.068	-1.068	-1.069	-1.069	-1.070	-1.071	-1.072	-1.072	-1.074	-1.074	-1.075	-1.076	-1.076	-1.076	-1.078	-1.078	-1.079	-1.080	-1.080	-1.081	-1.081	-1.084	-1.084	-1.084	-1.086	-1.088	-1.089	-1.090	-1.092	-1.094	-1.095	-1.098	-1.099	-1.101	-1.102	-1.105	-1.108	-1.110	-1.111	-1.114	-1.116	-1.118	-1.120	-1.121	-1.124	-1.126	-1.128	-1.129	-1.130	-1.131	-1.132	-1.132	-1.132	-1.134	-1.134	-1.132	-1.132	-1.132	-1.130	-1.129	-1.126	-1.122	-1.120	-1.118	-1.114	-1.110	-1.105	-1.100	-1.095	-1.089	-1.084	-1.076	-1.070	-1.061	-1.054	-1.046	-1.038	-1.030	-1.021	-1.011	-1.002	-0.991	-0.981	-0.971	-0.961	-0.951	-0.940	-0.929	-0.916	-0.906	-0.895	-0.884	-0.870	-0.859	-0.848	-0.835	-0.824	-0.811	-0.800	-0.788	-0.776	-0.764	-0.752	-0.740	-0.729	-0.716	-0.706	-0.694	-0.682	-0.671	-0.660	-0.650	-0.639	-0.628	-0.616	-0.606	-0.595	-0.585	-0.575	-0.565	-0.554	-0.545	-0.535	-0.525	-0.516	-0.506	-0.498	-0.488	-0.479	-0.470	-0.461	-0.452	-0.444	-0.436	-0.429	-0.420	-0.411	-0.404	-0.396	-0.390	-0.381	-0.374	-0.366	-0.360	-0.352	-0.345	-0.339	-0.331	-0.325	-0.319	-0.312	-0.305	-0.299	-0.292	-0.286	-0.280	-0.274	-0.268	-0.260	-0.255	-0.249	-0.242	-0.236	-0.230	-0.224	-0.216	-0.211	-0.204	-0.198	-0.191	-0.185	-0.179	-0.171	-0.165	-0.159	-0.151	-0.144	-0.136	-0.130	-0.122	-0.116	-0.109	-0.101	-0.094	-0.086	-0.079	-0.071	-0.065	-0.058	-0.050	-0.042	-0.035	-0.029	-0.021	-0.014	-0.006	0.000	0.008	0.014	0.020	0.028	0.032	0.039	0.045	0.050	0.055	0.060	0.065	0.069	0.074	0.078	0.081	0.084	0.086	0.089	0.091	0.094	0.095	0.095	0.096	0.095	0.096	0.095	0.095	0.092	0.090	0.089	0.085	0.082	0.079	0.074	0.069	0.065	0.060	0.054	0.048	0.041	0.034	0.028	0.020	0.011	0.004	-0.004	-0.014	-0.022	-0.031	-0.041	-0.050	-0.060	-0.070	-0.079	-0.089	-0.099	-0.109	-0.119	-0.130	-0.140	-0.149	-0.160	-0.169	-0.180	-0.189	-0.199	-0.208	-0.216	-0.226	-0.235	-0.245	-0.252	-0.261	-0.269	-0.276	-0.285	-0.292	-0.300	-0.308	-0.314	-0.320	-0.328	-0.334	-0.339	-0.346	-0.352	-0.358	-0.364	-0.370	-0.376	-0.381	-0.388	-0.391	-0.398	-0.404	-0.409	-0.415	-0.421	-0.428	-0.434	-0.440	-0.446	-0.452	-0.459	-0.465	-0.471	-0.479	-0.486	-0.494	-0.500	-0.509	-0.516	-0.524	-0.532	-0.540	-0.549	-0.558	-0.566	-0.574	-0.584	-0.592	-0.601	-0.611	-0.620	-0.629	-0.638	-0.646	-0.656	-0.665	-0.674	-0.682	-0.690	-0.699	-0.706	-0.715	-0.721	-0.730	-0.738	-0.744	-0.751	-0.756	-0.764	-0.769	-0.774	-0.779	-0.785	-0.789	-0.794	-0.796	-0.800	-0.802	-0.806	-0.808	-0.810	-0.811	-0.814	-0.815	-0.815	-0.815	-0.816	-0.816	-0.815	-0.815	-0.814	-0.812	-0.811	-0.809	-0.808	-0.805	-0.802	-0.801	-0.799	-0.795	-0.792	-0.791	-0.788	-0.785	-0.781	-0.778	-0.776	-0.772	-0.769	-0.766	-0.762	-0.760	-0.755	-0.751	-0.749	-0.745	-0.742	-0.739	-0.735	-0.732	-0.729	-0.725	-0.722	-0.720	-0.716	-0.714	-0.711	-0.708	-0.705	-0.702	-0.701	-0.699	-0.698	-0.695	-0.692	-0.692	-0.690	-0.689	-0.689	-0.688	-0.688	-0.686	-0.686	-0.688	-0.686	-0.688	-0.689	-0.689	-0.690	-0.691	-0.692	-0.695	-0.696	-0.699	-0.702	-0.704	-0.706	-0.710	-0.714	-0.716	-0.720	-0.724	-0.728	-0.732	-0.736	-0.740	-0.744	-0.749	-0.754	-0.758	-0.761	-0.766	-0.770	-0.775	-0.779	-0.782	-0.788	-0.790	-0.795	-0.799	-0.801	-0.805	-0.809	-0.811	-0.815	-0.819	-0.820	-0.824	-0.825	-0.826	-0.830	-0.831	-0.832	-0.835	-0.835	-0.836	-0.836	-0.839	-0.839	-0.840	-0.840	-0.841	-0.841	-0.841	-0.841	-0.842	-0.842	-0.842	-0.844	-0.844	-0.845	-0.844	-0.845	-0.846	-0.846	-0.849	-0.850	-0.850	-0.852	-0.854	-0.855	-0.858	-0.860	-0.862	-0.865	-0.868	-0.871	-0.875	-0.879	-0.881	-0.886	-0.891	-0.895	-0.899	-0.905	-0.910	-0.915	-0.920	-0.925	-0.931	-0.936	-0.942	-0.949	-0.954	-0.961	-0.966	-0.974	-0.979	-0.985	-0.991	-0.998	-1.004	-1.010	-1.016	-1.021	-1.028	-1.032	-1.039	-1.044	-1.049	-1.052	-1.058	-1.062	-1.065	-1.069	-1.072	-1.076	-1.079	-1.080	-1.084	-1.085	-1.086	-1.088	-1.089	-1.089	-1.089	-1.089	-1.089	-1.086	-1.086	-1.084	-1.081	-1.080	-1.078	-1.074	-1.070	-1.068	-1.064	-1.060	-1.055	-1.051	-1.046	-1.041	-1.036	-1.031	-1.025	-1.020	-1.014	-1.008	-1.001	-0.995	-0.989	-0.982	-0.978	-0.971	-0.964	-0.959	-0.951	-0.945	-0.938	-0.932	-0.926	-0.918	-0.911	-0.906	-0.900	-0.892	-0.888	-0.880	-0.875	-0.869	-0.862	-0.856	-0.851	-0.845	-0.840	-0.835	-0.829	-0.824	-0.819	-0.814	-0.809	-0.804	-0.800	-0.795	-0.790	-0.788	-0.784	-0.779	-0.775	-0.772	-0.769	-0.766	-0.762	-0.761	-0.759	-0.756	-0.756	-0.754	-0.754	-0.754	-0.754	-0.754	-0.754	-0.755	-0.756	-0.758	-0.760	-0.762	-0.766	-0.770	-0.774	-0.779	-0.784	-0.790	-0.796	-0.804	-0.811	-0.819	-0.826	-0.836	-0.845	-0.856	-0.866	-0.876	-0.889	-0.901	-0.914	-0.926	-0.941	-0.955	-0.970	-0.985	-1.000	-1.016	-1.032	-1.049	-1.065	-1.081	-1.099	-1.116	-1.135	-1.151	-1.170	-1.188	-1.206	-1.225	-1.242	-1.260	-1.279	-1.298	-1.315	-1.334	-1.350	-1.369	-1.386	-1.404	-1.421	-1.438	-1.454	-1.471	-1.488	-1.502	-1.519	-1.535	-1.550	-1.565	-1.579	-1.592	-1.608	-1.621	-1.634	-1.648	-1.660	-1.674	-1.685	-1.698	-1.709	-1.721	-1.732	-1.744	-1.755	-1.765	-1.775	-1.785	-1.796	-1.806	-1.815	-1.825	-1.835	-1.844	-1.854	-1.864	-1.872	-1.881	-1.890	-1.899	-1.908	-1.915	-1.925	-1.932	-1.940	-1.950	-1.958	-1.965	-1.972	-1.981	-1.989	-1.996	-2.004	-2.011	-2.018	-2.025	-2.031	-2.039	-2.045	-2.051	-2.058	-2.062	-2.069	-2.074	-2.079	-2.085	-2.090	-2.094	-2.099	-2.102	-2.105	-2.109	-2.112	-2.115	-2.119	-2.120	-2.121	-2.124	-2.125	-2.125	-2.126	-2.128	-2.126	-2.128	-2.126	-2.125	-2.124	-2.122	-2.121	-2.120	-2.118	-2.115	-2.114	-2.110	-2.108	-2.104	-2.101	-2.099	-2.094	-2.091	-2.086	-2.084	-2.080	-2.076	-2.072	-2.069	-2.064	-2.060	-2.058	-2.052	-2.049	-2.045	-2.041	-2.039	-2.035	-2.033	-2.029	-2.026	-2.024	-2.020	-2.018	-2.015	-2.011	-2.010	-2.006	-2.005	-2.002	-2.001	-1.999	-1.996	-1.994	-1.991	-1.989	-1.988	-1.984	-1.981	-1.979	-1.976	-1.972	-1.970	-1.966	-1.962	-1.959	-1.954	-1.950	-1.945	-1.940	-1.934	-1.928	-1.921	-1.914	-1.908	-1.900	-1.891	-1.882	-1.875	-1.865	-1.856	-1.846	-1.835	-1.825	-1.814	-1.802	-1.790	-1.778	-1.766	-1.754	-1.741	-1.726	-1.714	-1.701	-1.686	-1.674	-1.659	-1.645	-1.631	-1.618	-1.604	-1.590	-1.576	-1.562	-1.549	-1.535	-1.522	-1.509	-1.496	-1.484	-1.472	-1.460	-1.449	-1.439	-1.429	-1.418	-1.409	-1.399	-1.390	-1.382	-1.375	-1.368	-1.361	-1.354	-1.348	-1.342	-1.338	-1.332	-1.329	-1.325	-1.321	-1.319	-1.316	-1.314	-1.311	-1.310	-1.309	-1.309	-1.308	-1.308	-1.309	-1.309	-1.310	-1.310	-1.311	-1.312	-1.314	-1.316	-1.318	-1.320	-1.321	-1.324	-1.326	-1.328	-1.331	-1.334	-1.335	-1.339	-1.341	-1.344	-1.346	-1.350	-1.352	-1.354	-1.358	-1.360	-1.364	-1.366	-1.369	-1.372	-1.375	-1.378	-1.381	-1.385	-1.388	-1.391	-1.394	-1.398	-1.401	-1.404	-1.408	-1.411	-1.416	-1.420	-1.424	-1.428	-1.431	-1.436	-1.440	-1.444	-1.449	-1.452	-1.458	-1.461	-1.466	-1.471	-1.475	-1.480	-1.485	-1.489	-1.494	-1.498	-1.502	-1.508	-1.511	-1.516	-1.521	-1.525	-1.530	-1.534	-1.539	-1.542	-1.546	-1.550	-1.555	-1.559	-1.562	-1.565	-1.570	-1.572	-1.576	-1.580	-1.581	-1.585	-1.588	-1.590	-1.592	-1.595	-1.596	-1.599	-1.600	-1.602	-1.604	-1.604	-1.606	-1.608	-1.608	-1.609	-1.609	-1.609	-1.610	-1.610	-1.610	-1.610	-1.610	-1.610	-1.610	-1.609	-1.609	-1.608	-1.608	-1.606	-1.606	-1.605	-1.604	-1.602	-1.601	-1.601	-1.600	-1.599	-1.598	-1.596	-1.595	-1.594	-1.592	-1.591	-1.591	-1.589	-1.589	-1.588	-1.586	-1.585	-1.585	-1.585	-1.584	-1.582	-1.584	-1.582	-1.582	-1.581	-1.582	-1.582	-1.582	-1.584	-1.584	-1.584	-1.585	-1.586	-1.588	-1.588	-1.589	-1.591	-1.592	-1.594	-1.596	-1.599	-1.601	-1.604	-1.606	-1.609	-1.611	-1.614	-1.618	-1.620	-1.624	-1.628	-1.630	-1.634	-1.636	-1.640	-1.645	-1.648	-1.651	-1.654	-1.658	-1.660	-1.662	-1.666	-1.669	-1.671	-1.674	-1.676	-1.679	-1.680	-1.681	-1.684	-1.684	-1.685	-1.686	-1.686	-1.688	-1.686	-1.686	-1.686	-1.685	-1.682	-1.681	-1.679	-1.676	-1.674	-1.671	-1.668	-1.664	-1.660	-1.655	-1.652	-1.648	-1.642	-1.636	-1.631	-1.625	-1.620	-1.614	-1.606	-1.601	-1.594	-1.589	-1.581	-1.575	-1.568	-1.561	-1.555	-1.548	-1.541	-1.535	-1.528	-1.520	-1.515	-1.509	-1.501	-1.496	-1.491	-1.485	-1.480	-1.475	-1.470	-1.466	-1.461	-1.459	-1.455	-1.452	-1.450	-1.448	-1.446	-1.445	-1.445	-1.444	-1.444	-1.445	-1.445	-1.448	-1.449	-1.451	-1.454	-1.458	-1.461	-1.466	-1.470	-1.475	-1.480	-1.486	-1.492	-1.499	-1.505	-1.512	-1.520	-1.529	-1.536	-1.545	-1.552	-1.562	-1.572	-1.581	-1.591	-1.600	-1.610	-1.619	-1.630	-1.640	-1.649	-1.660	-1.670	-1.680	-1.690	-1.700	-1.709	-1.718	-1.729	-1.738	-1.746	-1.755	-1.764	-1.772	-1.781	-1.789	-1.796	-1.804	-1.811	-1.818	-1.824	-1.830	-1.836	-1.841	-1.846	-1.851	-1.855	-1.859	-1.862	-1.866	-1.869	-1.871	-1.874	-1.875	-1.878	-1.878	-1.878	-1.879	-1.879	-1.879	-1.878	-1.878	-1.875	-1.874	-1.872	-1.870	-1.868	-1.866	-1.861	-1.859	-1.855	-1.851	-1.848	-1.842	-1.839	-1.835	-1.829	-1.824	-1.819	-1.814	-1.808	-1.801	-1.796	-1.790	-1.784	-1.778	-1.771	-1.765	-1.759	-1.752	-1.745	-1.739	-1.731	-1.725	-1.719	-1.710	-1.704	-1.696	-1.689	-1.682	-1.676	-1.668	-1.660	-1.654	-1.646	-1.639	-1.631	-1.624	-1.618	-1.611	-1.604	-1.598	-1.589	-1.582	-1.576	-1.570	-1.562	-1.556	-1.549	-1.542	-1.535	-1.529	-1.522	-1.516	-1.511	-1.504	-1.498	-1.491	-1.486	-1.480	-1.474	-1.469	-1.462	-1.456	-1.452	-1.446	-1.440	-1.435	-1.430	-1.425	-1.419	-1.414	-1.409	-1.402	-1.399	-1.392	-1.386	-1.382	-1.376	-1.371	-1.366	-1.360	-1.355	-1.350	-1.344	-1.339	-1.332	-1.326	-1.321	-1.315	-1.309	-1.302	-1.296	-1.291	-1.284	-1.278	-1.270	-1.264	-1.256	-1.251	-1.244	-1.236	-1.229	-1.222	-1.215	-1.209	-1.200	-1.194	-1.186	-1.179	-1.171	-1.164	-1.156	-1.150	-1.142	-1.136	-1.129	-1.121	-1.115	-1.109	-1.101	-1.095	-1.089	-1.082	-1.076	-1.070	-1.064	-1.059	-1.052	-1.048	-1.042	-1.039	-1.034	-1.030	-1.026	-1.022	-1.019	-1.016	-1.014	-1.011	-1.010	-1.008	-1.006	-1.005	-1.005	-1.005	-1.005	-1.005	-1.008	-1.009	-1.010	-1.011	-1.014	-1.016	-1.019	-1.022	-1.026	-1.029	-1.034	-1.038	-1.042	-1.046	-1.052	-1.058	-1.064	-1.068	-1.074	-1.080	-1.086	-1.092	-1.099	-1.105	-1.111	-1.119	-1.124	-1.131	-1.138	-1.145	-1.151	-1.159	-1.165	-1.171	-1.179	-1.185	-1.192	-1.198	-1.205	-1.211	-1.218	-1.222	-1.229	-1.235	-1.241	-1.248	-1.254	-1.260	-1.265	-1.271	-1.276	-1.281	-1.286	-1.292	-1.298	-1.302	-1.306	-1.312	-1.318	-1.321	-1.326	-1.330	-1.335	-1.340	-1.345	-1.349	-1.352	-1.358	-1.361	-1.366	-1.370	-1.374	-1.379	-1.382	-1.388	-1.391	-1.395	-1.400	-1.405	-1.409	-1.414	-1.418	-1.422	-1.428	-1.431	-1.436	-1.441	-1.445	-1.450	-1.456	-1.461	-1.465	-1.470	-1.476	-1.481	-1.488	-1.494	-1.499	-1.505	-1.510	-1.518	-1.522	-1.530	-1.536	-1.542	-1.550	-1.556	-1.564	-1.572	-1.579	-1.588	-1.595	-1.602	-1.611	-1.619	-1.629	-1.636	-1.646	-1.654	-1.662	-1.672	-1.681	-1.691	-1.700	-1.710	-1.720	-1.730	-1.739	-1.749	-1.759	-1.768	-1.778	-1.786	-1.798	-1.806	-1.816	-1.825	-1.834	-1.844	-1.852	-1.861	-1.870	-1.879	-1.886	-1.895	-1.902	-1.910	-1.918	-1.925	-1.932	-1.939	-1.944	-1.950	-1.956	-1.961	-1.966	-1.970	-1.975	-1.979	-1.982	-1.986	-1.990	-1.992	-1.995	-1.998	-1.998	-2.000	-2.001	-2.002	-2.004	-2.002	-2.004	-2.005	-2.004	-2.004	-2.004	-2.004	-2.004	-2.002	-2.002	-2.001	-2.002	-2.002	-2.001	-2.001	-2.001	-2.002	-2.001	-2.002	-2.005	-2.006	-2.007	-2.009	-2.013	-2.015	-2.018	-2.020	-2.024	-2.029	-2.034	-2.039	-2.044	-2.050	-2.056	-2.064	-2.071	-2.079	-2.088	-2.096	-2.105	-2.115	-2.124	-2.135	-2.146	-2.158	-2.169	-2.180	-2.192	-2.204	-2.218	-2.229	-2.242	-2.256	-2.269	-2.282	-2.298	-2.310	-2.324	-2.338	-2.351	-2.365	-2.379	-2.392	-2.406	-2.419	-2.431	-2.444	-2.458	-2.470	-2.481	-2.494	-2.505	-2.516	-2.528	-2.538	-2.548	-2.558	-2.568	-2.578	-2.585	-2.595	-2.602	-2.610	-2.618	-2.624	-2.631	-2.638	-2.644	-2.649	-2.655	-2.659	-2.665	-2.669	-2.672	-2.676	-2.680	-2.684	-2.688	-2.690	-2.692	-2.695	-2.699	-2.700	-2.702	-2.705	-2.706	-2.708	-2.709	-2.711	-2.712	-2.712	-2.715	-2.715	-2.716	-2.718	-2.718	-2.719	-2.720	-2.719	-2.720	-2.720	-2.720	-2.720	-2.720	-2.719	-2.718	-2.718	-2.718	-2.718	-2.716	-2.714	-2.712	-2.710	-2.709	-2.708	-2.705	-2.701	-2.698	-2.696	-2.691	-2.688	-2.684	-2.679	-2.674	-2.670	-2.664	-2.658	-2.650	-2.645	-2.638	-2.630	-2.621	-2.612	-2.604	-2.595	-2.585	-2.575	-2.562	-2.551	-2.539	-2.526	-2.514	-2.500	-2.486	-2.470	-2.455	-2.439	-2.421	-2.404	-2.386	-2.368	-2.348	-2.328	-2.308	-2.286	-2.262	-2.241	-2.218	-2.192	-2.169	-2.144	-2.118	-2.091	-2.064	-2.035	-2.007	-1.979	-1.950	-1.920	-1.890	-1.859	-1.828	-1.796	-1.764	-1.732	-1.700	-1.666	-1.634	-1.600	-1.568	-1.535	-1.501	-1.468	-1.434	-1.401	-1.369	-1.336	-1.302	-1.270	-1.239	-1.208	-1.178	-1.146	-1.116	-1.086	-1.059	-1.030	-1.004	-0.975	-0.950	-0.925	-0.901	-0.876	-0.854	-0.832	-0.811	-0.792	-0.772	-0.754	-0.736	-0.721	-0.705	-0.690	-0.676	-0.664	-0.652	-0.641	-0.631	-0.621	-0.614	-0.606	-0.599	-0.592	-0.586	-0.581	-0.578	-0.574	-0.570	-0.568	-0.566	-0.562	-0.561	-0.561	-0.560	-0.560	-0.560	-0.560	-0.560	-0.561	-0.561	-0.561	-0.561	-0.562	-0.564	-0.565	-0.565	-0.566	-0.566	-0.568	-0.568	-0.568	-0.568	-0.569	-0.568	-0.568	-0.568	-0.566	-0.566	-0.566	-0.565	-0.564	-0.564	-0.562	-0.562	-0.561	-0.560	-0.560	-0.559	-0.558	-0.556	-0.556	-0.555	-0.556	-0.555	-0.555	-0.555	-0.555	-0.556	-0.556	-0.558	-0.559	-0.560	-0.562	-0.565	-0.568	-0.571	-0.575	-0.579	-0.582	-0.588	-0.592	-0.599	-0.605	-0.611	-0.618	-0.625	-0.632	-0.641	-0.649	-0.659	-0.669	-0.678	-0.689	-0.700	-0.711	-0.722	-0.734	-0.748	-0.760	-0.772	-0.785	-0.800	-0.814	-0.829	-0.842	-0.858	-0.872	-0.888	-0.904	-0.919	-0.935	-0.950	-0.968	-0.982	-0.999	-1.016	-1.031	-1.049	-1.065	-1.081	-1.099	-1.114	-1.131	-1.148	-1.164	-1.180	-1.196	-1.212	-1.229	-1.245	-1.260	-1.276	-1.291	-1.306	-1.322	-1.338	-1.354	-1.368	-1.382	-1.396	-1.411	-1.425	-1.439	-1.452	-1.466	-1.481	-1.494	-1.508	-1.520	-1.531	-1.545	-1.558	-1.570	-1.581	-1.591	-1.604	-1.615	-1.626	-1.636	-1.648	-1.656	-1.666	-1.676	-1.685	-1.694	-1.704	-1.712	-1.720	-1.728	-1.735	-1.742	-1.750	-1.756	-1.764	-1.770	-1.776	-1.781	-1.786	-1.791	-1.796	-1.800	-1.804	-1.809	-1.811	-1.815	-1.818	-1.820	-1.824	-1.826	-1.828	-1.829	-1.831	-1.832	-1.834	-1.835	-1.835	-1.836	-1.838	-1.836	-1.838	-1.836	-1.838	-1.836	-1.836	-1.836	-1.835	-1.834	-1.834	-1.832	-1.832	-1.831	-1.830	-1.830	-1.829	-1.828	-1.826	-1.826	-1.825	-1.824	-1.824	-1.822	-1.821	-1.821	-1.819	-1.819	-1.818	-1.816	-1.816	-1.815	-1.815	-1.815	-1.815	-1.814	-1.812	-1.812	-1.812	-1.812	-1.812	-1.812	-1.812	-1.812	-1.812	-1.814	-1.812	-1.814	-1.814	-1.815	-1.816	-1.816	-1.818	-1.818	-1.819	-1.820	-1.821	-1.824	-1.824	-1.825	-1.826	-1.829	-1.831	-1.832	-1.834	-1.836	-1.839	-1.841	-1.844	-1.846	-1.849	-1.851	-1.855	-1.858	-1.861	-1.864	-1.868	-1.871	-1.874	-1.878	-1.881	-1.884	-1.889	-1.892	-1.896	-1.900	-1.905	-1.908	-1.912	-1.916	-1.920	-1.925	-1.928	-1.932	-1.936	-1.940	-1.944	-1.948	-1.951	-1.956	-1.959	-1.961	-1.965	-1.969	-1.971	-1.975	-1.978	-1.980	-1.982	-1.985	-1.986	-1.989	-1.990	-1.992	-1.994	-1.994	-1.995	-1.995	-1.995	-1.995	-1.995	-1.995	-1.994	-1.994	-1.992	-1.991	-1.990	-1.988	-1.986	-1.984	-1.981	-1.978	-1.975	-1.971	-1.968	-1.964	-1.960	-1.956	-1.951	-1.948	-1.942	-1.938	-1.932	-1.928	-1.922	-1.916	-1.911	-1.905	-1.899	-1.894	-1.888	-1.880	-1.874	-1.868	-1.860	-1.852	-1.846	-1.839	-1.832	-1.825	-1.818	-1.810	-1.802	-1.795	-1.788	-1.780	-1.772	-1.765	-1.758	-1.750	-1.742	-1.735	-1.728	-1.720	-1.712	-1.704	-1.698	-1.689	-1.682	-1.674	-1.668	-1.660	-1.652	-1.645	-1.639	-1.631	-1.625	-1.618	-1.611	-1.605	-1.599	-1.592	-1.586	-1.581	-1.575	-1.569	-1.564	-1.559	-1.552	-1.549	-1.544	-1.539	-1.535	-1.531	-1.528	-1.524	-1.520	-1.518	-1.515	-1.512	-1.510	-1.508	-1.506	-1.505	-1.504	-1.502	-1.502	-1.500	-1.500	-1.500	-1.501	-1.501	-1.502	-1.502	-1.504	-1.506	-1.506	-1.508	-1.510	-1.512	-1.514	-1.516	-1.519	-1.521	-1.524	-1.526	-1.529	-1.532	-1.535	-1.536	-1.540	-1.542	-1.545	-1.548	-1.549	-1.552	-1.554	-1.555	-1.558	-1.559	-1.560	-1.560	-1.561	-1.561	-1.561	-1.560	-1.560	-1.560	-1.559	-1.556	-1.555	-1.552	-1.550	-1.546	-1.542	-1.539	-1.534	-1.530	-1.524	-1.518	-1.512	-1.506	-1.499	-1.490	-1.482	-1.475	-1.466	-1.458	-1.449	-1.439	-1.428	-1.418	-1.408	-1.396	-1.384	-1.374	-1.361	-1.349	-1.335	-1.324	-1.310	-1.296	-1.284	-1.270	-1.255	-1.241	-1.228	-1.214	-1.199	-1.185	-1.170	-1.155	-1.140	-1.126	-1.111	-1.096	-1.081	-1.066	-1.052	-1.038	-1.022	-1.009	-0.994	-0.980	-0.965	-0.950	-0.936	-0.922	-0.909	-0.895	-0.880	-0.866	-0.852	-0.840	-0.825	-0.812	-0.800	-0.785	-0.772	-0.760	-0.748	-0.735	-0.721	-0.709	-0.698	-0.685	-0.672	-0.660	-0.649	-0.638	-0.625	-0.614	-0.602	-0.590	-0.580	-0.568	-0.558	-0.545	-0.535	-0.524	-0.512	-0.502	-0.491	-0.481	-0.470	-0.460	-0.451	-0.440	-0.430	-0.420	-0.411	-0.401	-0.392	-0.382	-0.372	-0.364	-0.354	-0.346	-0.336	-0.329	-0.320	-0.312	-0.305	-0.296	-0.290	-0.282	-0.276	-0.269	-0.261	-0.256	-0.250	-0.245	-0.239	-0.234	-0.230	-0.225	-0.221	-0.216	-0.215	-0.211	-0.209	-0.205	-0.204	-0.204	-0.201	-0.201	-0.201	-0.202	-0.202	-0.204	-0.205	-0.208	-0.210	-0.212	-0.215	-0.220	-0.224	-0.229	-0.234	-0.240	-0.246	-0.251	-0.260	-0.268	-0.275	-0.284	-0.291	-0.300	-0.310	-0.320	-0.329	-0.340	-0.350	-0.361	-0.372	-0.384	-0.395	-0.408	-0.420	-0.431	-0.444	-0.456	-0.469	-0.482	-0.494	-0.506	-0.520	-0.532	-0.545	-0.558	-0.569	-0.581	-0.592	-0.605	-0.618	-0.629	-0.640	-0.651	-0.661	-0.671	-0.681	-0.691	-0.700	-0.709	-0.719	-0.726	-0.735	-0.742	-0.750	-0.756	-0.764	-0.769	-0.775	-0.779	-0.785	-0.789	-0.794	-0.798	-0.801	-0.804	-0.806	-0.809	-0.811	-0.812	-0.814	-0.816	-0.816	-0.818	-0.818	-0.818	-0.816	-0.816	-0.816	-0.815	-0.814	-0.811	-0.810	-0.808	-0.806	-0.804	-0.801	-0.799	-0.796	-0.794	-0.791	-0.788	-0.785	-0.781	-0.779	-0.775	-0.770	-0.768	-0.764	-0.760	-0.756	-0.752	-0.748	-0.744	-0.740	-0.736	-0.732	-0.729	-0.725	-0.720	-0.716	-0.712	-0.709	-0.704	-0.700	-0.696	-0.692	-0.689	-0.685	-0.682	-0.679	-0.675	-0.671	-0.669	-0.665	-0.662	-0.659	-0.656	-0.652	-0.650	-0.648	-0.646	-0.642	-0.641	-0.639	-0.636	-0.635	-0.634	-0.632	-0.630	-0.629	-0.628	-0.628	-0.626	-0.626	-0.625	-0.625	-0.624	-0.624	-0.624	-0.624	-0.624	-0.624	-0.625	-0.625	-0.626	-0.626	-0.628	-0.629	-0.629	-0.631	-0.631	-0.632	-0.634	-0.635	-0.636	-0.638	-0.640	-0.640	-0.642	-0.642	-0.644	-0.645	-0.646	-0.648	-0.649	-0.650	-0.650	-0.651	-0.651	-0.654	-0.654	-0.654	-0.654	-0.655	-0.655	-0.655	-0.654	-0.654	-0.654	-0.654	-0.652	-0.651	-0.650	-0.650	-0.648	-0.646	-0.645	-0.642	-0.640	-0.638	-0.636	-0.634	-0.631	-0.628	-0.625	-0.621	-0.618	-0.615	-0.611	-0.608	-0.602	-0.599	-0.596	-0.591	-0.588	-0.582	-0.580	-0.575	-0.571	-0.566	-0.562	-0.558	-0.554	-0.550	-0.546	-0.541	-0.538	-0.534	-0.530	-0.528	-0.522	-0.520	-0.516	-0.512	-0.510	-0.507	-0.505	-0.502	-0.499	-0.496	-0.495	-0.492	-0.491	-0.489	-0.488	-0.486	-0.485	-0.482	-0.482	-0.481	-0.480	-0.479	-0.479	-0.478	-0.475	-0.475	-0.474	-0.474	-0.471	-0.471	-0.470	-0.468	-0.468	-0.465	-0.462	-0.460	-0.459	-0.458	-0.454	-0.450	-0.448	-0.444	-0.441	-0.436	-0.432	-0.428	-0.422	-0.418	-0.412	-0.406	-0.400	-0.392	-0.388	-0.380	-0.372	-0.365	-0.358	-0.349	-0.340	-0.331	-0.322	-0.315	-0.306	-0.296	-0.288	-0.278	-0.270	-0.260	-0.250	-0.242	-0.232	-0.224	-0.215	-0.208	-0.199	-0.191	-0.182	-0.176	-0.170	-0.162	-0.156	-0.151	-0.145	-0.142	-0.138	-0.134	-0.131	-0.129	-0.128	-0.128	-0.128	-0.128	-0.129	-0.130	-0.134	-0.136	-0.140	-0.145	-0.150	-0.158	-0.164	-0.171	-0.179	-0.189	-0.199	-0.209	-0.220	-0.231	-0.242	-0.256	-0.268	-0.281	-0.295	-0.310	-0.325	-0.339	-0.355	-0.370	-0.386	-0.401	-0.418	-0.434	-0.450	-0.466	-0.482	-0.499	-0.515	-0.531	-0.548	-0.564	-0.579	-0.595	-0.609	-0.624	-0.639	-0.652	-0.668	-0.681	-0.695	-0.708	-0.720	-0.732	-0.745	-0.756	-0.768	-0.779	-0.790	-0.800	-0.810	-0.819	-0.829	-0.838	-0.848	-0.856	-0.864	-0.872	-0.880	-0.888	-0.896	-0.904	-0.911	-0.919	-0.926	-0.932	-0.940	-0.949	-0.956	-0.964	-0.971	-0.979	-0.988	-0.995	-1.002	-1.011	-1.020	-1.029	-1.039	-1.048	-1.056	-1.066	-1.076	-1.086	-1.098	-1.109	-1.120	-1.131	-1.142	-1.155	-1.168	-1.180	-1.192	-1.204	-1.218	-1.231	-1.244	-1.258	-1.271	-1.284	-1.299	-1.312	-1.326	-1.340	-1.355	-1.369	-1.381	-1.395	-1.410	-1.422	-1.435	-1.449	-1.461	-1.474	-1.485	-1.498	-1.509	-1.520	-1.531	-1.540	-1.550	-1.559	-1.569	-1.576	-1.584	-1.590	-1.598	-1.602	-1.608	-1.612	-1.616	-1.620	-1.622	-1.624	-1.625	-1.625	-1.625	-1.624	-1.621	-1.619	-1.616	-1.612	-1.608	-1.602	-1.598	-1.590	-1.582	-1.575	-1.568	-1.559	-1.549	-1.539	-1.529	-1.518	-1.505	-1.494	-1.481	-1.469	-1.458	-1.444	-1.429	-1.415	-1.401	-1.388	-1.372	-1.359	-1.344	-1.329	-1.314	-1.299	-1.284	-1.270	-1.254	-1.239	-1.224	-1.209	-1.194	-1.180	-1.165	-1.151	-1.138	-1.122	-1.109	-1.095	-1.081	-1.068	-1.055	-1.042	-1.030	-1.016	-1.005	-0.994	-0.981	-0.971	-0.959	-0.949	-0.939	-0.928	-0.919	-0.909	-0.899	-0.890	-0.881	-0.872	-0.864	-0.856	-0.849	-0.841	-0.835	-0.828	-0.821	-0.815	-0.809	-0.804	-0.796	-0.792	-0.788	-0.782	-0.779	-0.775	-0.771	-0.768	-0.765	-0.762	-0.759	-0.756	-0.754	-0.752	-0.751	-0.749	-0.749	-0.749	-0.748	-0.748	-0.746	-0.746	-0.748	-0.748	-0.749	-0.749	-0.750	-0.751	-0.752	-0.754	-0.755	-0.758	-0.759	-0.761	-0.764	-0.766	-0.769	-0.770	-0.772	-0.776	-0.779	-0.781	-0.784	-0.788	-0.790	-0.794	-0.795	-0.799	-0.802	-0.805	-0.806	-0.810	-0.814	-0.815	-0.819	-0.821	-0.824	-0.826	-0.829	-0.831	-0.832	-0.836	-0.838	-0.839	-0.841	-0.842	-0.844	-0.846	-0.848	-0.849	-0.850	-0.850	-0.851	-0.852	-0.852	-0.852	-0.852	-0.852	-0.851	-0.851	-0.851	-0.850	-0.848	-0.848	-0.846	-0.844	-0.842	-0.839	-0.836	-0.834	-0.831	-0.828	-0.824	-0.821	-0.818	-0.814	-0.809	-0.805	-0.800	-0.796	-0.790	-0.785	-0.780	-0.775	-0.769	-0.764	-0.758	-0.752	-0.746	-0.740	-0.735	-0.729	-0.722	-0.716	-0.711	-0.705	-0.699	-0.692	-0.686	-0.680	-0.675	-0.668	-0.662	-0.658	-0.651	-0.646	-0.641	-0.636	-0.631	-0.626	-0.622	-0.618	-0.612	-0.609	-0.606	-0.602	-0.599	-0.595	-0.591	-0.589	-0.586	-0.584	-0.581	-0.579	-0.578	-0.575	-0.574	-0.571	-0.570	-0.570	-0.569	-0.568	-0.566	-0.566	-0.564	-0.562	-0.562	-0.562	-0.562	-0.561	-0.561	-0.560	-0.559	-0.559	-0.558	-0.558	-0.558	-0.558	-0.556	-0.556	-0.554	-0.554	-0.552	-0.551	-0.552	-0.551	-0.550	-0.549	-0.548	-0.546	-0.545	-0.544	-0.541	-0.541	-0.539	-0.538	-0.536	-0.534	-0.532	-0.530	-0.529	-0.526	-0.525	-0.522	-0.521	-0.519	-0.518	-0.514	-0.512	-0.510	-0.509	-0.506	-0.505	-0.502	-0.500	-0.498	-0.495	-0.494	-0.491	-0.490	-0.488	-0.486	-0.484	-0.482	-0.480	-0.478	-0.476	-0.474	-0.471	-0.470	-0.469	-0.466	-0.465	-0.462	-0.461	-0.459	-0.456	-0.454	-0.454	-0.451	-0.449	-0.448	-0.445	-0.442	-0.440	-0.439	-0.436	-0.434	-0.431	-0.429	-0.426	-0.424	-0.421	-0.418	-0.414	-0.411	-0.408	-0.404	-0.400	-0.396	-0.391	-0.388	-0.382	-0.378	-0.372	-0.368	-0.361	-0.355	-0.349	-0.342	-0.336	-0.330	-0.321	-0.314	-0.306	-0.298	-0.290	-0.281	-0.271	-0.262	-0.252	-0.242	-0.234	-0.222	-0.211	-0.201	-0.190	-0.179	-0.168	-0.155	-0.145	-0.132	-0.121	-0.109	-0.098	-0.084	-0.072	-0.060	-0.049	-0.036	-0.024	-0.011	0.001	0.012	0.024	0.036	0.046	0.059	0.070	0.081	0.091	0.101	0.111	0.122	0.131	0.141	0.150	0.159	0.168	0.176	0.184	0.191	0.199	0.206	0.212	0.218	0.224	0.230	0.235	0.240	0.245	0.249	0.254	0.258	0.260	0.264	0.268	0.270	0.271	0.275	0.276	0.278	0.280	0.281	0.281	0.282	0.284	0.282	0.282	0.282	0.281	0.281	0.281	0.279	0.279	0.276	0.275	0.272	0.270	0.268	0.265	0.262	0.260	0.256	0.251	0.249	0.244	0.241	0.236	0.232	0.226	0.221	0.216	0.211	0.206	0.200	0.195	0.188	0.181	0.175	0.169	0.162	0.155	0.149	0.141	0.134	0.126	0.119	0.111	0.104	0.096	0.088	0.081	0.072	0.065	0.056	0.049	0.040	0.032	0.025	0.016	0.009	0.001	-0.009	-0.016	-0.024	-0.032	-0.040	-0.048	-0.056	-0.064	-0.072	-0.080	-0.089	-0.096	-0.104	-0.112	-0.120	-0.129	-0.138	-0.145	-0.152	-0.161	-0.170	-0.179	-0.188	-0.196	-0.204	-0.214	-0.222	-0.231	-0.240	-0.249	-0.259	-0.269	-0.278	-0.286	-0.298	-0.306	-0.316	-0.326	-0.336	-0.348	-0.358	-0.369	-0.379	-0.389	-0.401	-0.411	-0.422	-0.432	-0.444	-0.454	-0.466	-0.478	-0.488	-0.499	-0.509	-0.521	-0.531	-0.542	-0.552	-0.564	-0.574	-0.586	-0.596	-0.606	-0.616	-0.628	-0.638	-0.648	-0.656	-0.666	-0.678	-0.688	-0.696	-0.705	-0.714	-0.722	-0.731	-0.740	-0.749	-0.756	-0.765	-0.772	-0.780	-0.788	-0.794	-0.801	-0.808	-0.814	-0.820	-0.826	-0.831	-0.838	-0.842	-0.848	-0.851	-0.855	-0.860	-0.862	-0.868	-0.870	-0.874	-0.875	-0.879	-0.880	-0.882	-0.884	-0.885	-0.886	-0.888	-0.888	-0.889	-0.889	-0.889	-0.889	-0.889	-0.888	-0.888	-0.886	-0.886	-0.885	-0.884	-0.882	-0.881	-0.879	-0.878	-0.876	-0.876	-0.874	-0.872	-0.871	-0.871	-0.870	-0.869	-0.868	-0.866	-0.866	-0.865	-0.865	-0.865	-0.865	-0.865	-0.866	-0.866	-0.866	-0.868	-0.869	-0.869	-0.870	-0.872	-0.872	-0.875	-0.876	-0.879	-0.881	-0.884	-0.885	-0.888	-0.889	-0.891	-0.894	-0.896	-0.899	-0.900	-0.902	-0.904	-0.906	-0.908	-0.910	-0.910	-0.911	-0.912	-0.912	-0.914	-0.914	-0.914	-0.914	-0.912	-0.912	-0.910	-0.909	-0.908	-0.905	-0.902	-0.899	-0.896	-0.894	-0.890	-0.886	-0.881	-0.879	-0.874	-0.868	-0.864	-0.859	-0.852	-0.849	-0.842	-0.836	-0.831	-0.826	-0.820	-0.815	-0.809	-0.804	-0.799	-0.794	-0.788	-0.784	-0.780	-0.775	-0.771	-0.768	-0.764	-0.761	-0.759	-0.756	-0.754	-0.752	-0.751	-0.750	-0.750	-0.750	-0.751	-0.751	-0.754	-0.754	-0.758	-0.760	-0.764	-0.768	-0.770	-0.774	-0.779	-0.784	-0.790	-0.796	-0.801	-0.808	-0.814	-0.820	-0.826	-0.834	-0.840	-0.846	-0.854	-0.860	-0.868	-0.872	-0.880	-0.885	-0.892	-0.898	-0.902	-0.908	-0.912	-0.918	-0.920	-0.924	-0.928	-0.929	-0.931	-0.934	-0.934	-0.934	-0.934	-0.932	-0.930	-0.929	-0.925	-0.922	-0.918	-0.912	-0.908	-0.901	-0.895	-0.889	-0.880	-0.871	-0.862	-0.854	-0.842	-0.832	-0.822	-0.810	-0.799	-0.786	-0.774	-0.761	-0.749	-0.735	-0.721	-0.708	-0.692	-0.680	-0.665	-0.650	-0.638	-0.622	-0.608	-0.594	-0.579	-0.565	-0.551	-0.536	-0.522	-0.509	-0.495	-0.481	-0.470	-0.456	-0.444	-0.431	-0.419	-0.406	-0.394	-0.384	-0.372	-0.361	-0.351	-0.340	-0.331	-0.320	-0.311	-0.301	-0.294	-0.284	-0.275	-0.268	-0.259	-0.251	-0.244	-0.236	-0.229	-0.221	-0.215	-0.209	-0.201	-0.195	-0.189	-0.182	-0.176	-0.170	-0.166	-0.160	-0.154	-0.148	-0.141	-0.138	-0.131	-0.125	-0.121	-0.115	-0.109	-0.104	100.000	5.000	2.000	1.000	2.000	0.000	0.000	0.000	0.000	0.000	0.000	0.000	0.000	0.000	0.000	0.000	0.000	0.000	-2.220	-2.216	-2.211	-2.206	-2.200	-2.195	-2.189	-2.182	-2.175	-2.168	-2.160	-2.151	-2.142	-2.134	-2.125	-2.115	-2.106	-2.098	-2.089	-2.078	-2.068	-2.058	-2.049	-2.039	-2.029	-2.018	-2.009	-1.999	-1.989	-1.979	-1.970	-1.960	-1.951	-1.941	-1.932	-1.925	-1.916	-1.908	-1.899	-1.891	-1.884	-1.876	-1.869	-1.861	-1.855	-1.849	-1.842	-1.838	-1.831	-1.825	-1.820	-1.815	-1.810	-1.806	-1.801	-1.798	-1.795	-1.791	-1.789	-1.785	-1.782	-1.780	-1.778	-1.775	-1.775	-1.772	-1.772	-1.770	-1.769	-1.769	-1.768	-1.769	-1.768	-1.768	-1.769	-1.769	-1.769	-1.770	-1.771	-1.771	-1.772	-1.775	-1.778	-1.779	-1.780	-1.782	-1.784	-1.788	-1.789	-1.791	-1.795	-1.796	-1.800	-1.802	-1.806	-1.809	-1.811	-1.815	-1.819	-1.821	-1.824	-1.828	-1.830	-1.834	-1.838	-1.840	-1.844	-1.846	-1.850	-1.852	-1.855	-1.858	-1.861	-1.864	-1.866	-1.868	-1.869	-1.871	-1.874	-1.875	-1.876	-1.878	-1.879	-1.880	-1.880	-1.880	-1.880	-1.880	-1.880	-1.880	-1.879	-1.879	-1.876	-1.875	-1.872	-1.871	-1.869	-1.866	-1.862	-1.860	-1.856	-1.851	-1.848	-1.842	-1.838	-1.831	-1.826	-1.820	-1.814	-1.806	-1.799	-1.791	-1.784	-1.776	-1.768	-1.759	-1.750	-1.740	-1.731	-1.721	-1.710	-1.700	-1.690	-1.680	-1.669	-1.658	-1.646	-1.635	-1.622	-1.612	-1.600	-1.589	-1.576	-1.565	-1.554	-1.542	-1.530	-1.519	-1.508	-1.498	-1.485	-1.475	-1.464	-1.454	-1.442	-1.432	-1.424	-1.414	-1.404	-1.395	-1.388	-1.379	-1.370	-1.364	-1.356	-1.350	-1.344	-1.336	-1.331	-1.325	-1.320	-1.315	-1.311	-1.308	-1.304	-1.301	-1.298	-1.295	-1.294	-1.291	-1.289	-1.289	-1.288	-1.286	-1.286	-1.286	-1.288	-1.288	-1.289	-1.289	-1.290	-1.291	-1.292	-1.294	-1.295	-1.296	-1.298	-1.300	-1.301	-1.304	-1.305	-1.306	-1.309	-1.310	-1.312	-1.315	-1.316	-1.318	-1.319	-1.321	-1.322	-1.324	-1.325	-1.326	-1.328	-1.328	-1.329	-1.329	-1.330	-1.330	-1.331	-1.330	-1.330	-1.329	-1.330	-1.329	-1.329	-1.328	-1.326	-1.324	-1.322	-1.322	-1.320	-1.319	-1.316	-1.315	-1.312	-1.310	-1.308	-1.305	-1.302	-1.301	-1.299	-1.295	-1.292	-1.289	-1.286	-1.284	-1.280	-1.278	-1.275	-1.271	-1.269	-1.265	-1.262	-1.260	-1.256	-1.252	-1.250	-1.246	-1.244	-1.240	-1.239	-1.235	-1.232	-1.229	-1.228	-1.224	-1.220	-1.219	-1.215	-1.212	-1.209	-1.208	-1.204	-1.201	-1.198	-1.194	-1.191	-1.188	-1.186	-1.182	-1.179	-1.175	-1.172	-1.169	-1.165	-1.161	-1.156	-1.152	-1.149	-1.145	-1.140	-1.135	-1.130	-1.125	-1.120	-1.115	-1.109	-1.104	-1.096	-1.091	-1.084	-1.078	-1.070	-1.062	-1.055	-1.048	-1.040	-1.032	-1.022	-1.015	-1.006	-0.996	-0.988	-0.979	-0.969	-0.960	-0.950	-0.940	-0.931	-0.920	-0.910	-0.899	-0.889	-0.878	-0.868	-0.856	-0.846	-0.836	-0.825	-0.815	-0.804	-0.794	-0.782	-0.774	-0.762	-0.752	-0.744	-0.734	-0.724	-0.715	-0.706	-0.698	-0.688	-0.679	-0.671	-0.662	-0.655	-0.649	-0.640	-0.634	-0.628	-0.621	-0.615	-0.610	-0.605	-0.599	-0.595	-0.590	-0.586	-0.581	-0.579	-0.575	-0.574	-0.570	-0.568	-0.566	-0.564	-0.564	-0.562	-0.562	-0.561	-0.561	-0.560	-0.561	-0.561	-0.562	-0.564	-0.565	-0.566	-0.568	-0.570	-0.572	-0.575	-0.578	-0.581	-0.584	-0.586	-0.590	-0.594	-0.598	-0.601	-0.606	-0.610	-0.615	-0.620	-0.625	-0.629	-0.634	-0.640	-0.645	-0.650	-0.656	-0.661	-0.668	-0.674	-0.680	-0.686	-0.692	-0.700	-0.705	-0.712	-0.720	-0.728	-0.735	-0.741	-0.749	-0.758	-0.764	-0.772	-0.781	-0.790	-0.798	-0.806	-0.815	-0.822	-0.831	-0.841	-0.849	-0.859	-0.869	-0.878	-0.888	-0.896	-0.906	-0.918	-0.926	-0.938	-0.948	-0.958	-0.969	-0.979	-0.989	-1.001	-1.012	-1.022	-1.035	-1.046	-1.056	-1.069	-1.080	-1.091	-1.104	-1.116	-1.128	-1.139	-1.151	-1.164	-1.175	-1.189	-1.201	-1.214	-1.226	-1.238	-1.251	-1.262	-1.275	-1.288	-1.300	-1.312	-1.325	-1.338	-1.350	-1.362	-1.374	-1.385	-1.398	-1.410	-1.421	-1.432	-1.444	-1.456	-1.466	-1.479	-1.490	-1.500	-1.511	-1.521	-1.531	-1.542	-1.551	-1.562	-1.571	-1.580	-1.590	-1.599	-1.608	-1.616	-1.625	-1.632	-1.641	-1.648	-1.655	-1.662	-1.669	-1.676	-1.682	-1.688	-1.694	-1.699	-1.704	-1.709	-1.714	-1.719	-1.722	-1.726	-1.729	-1.732	-1.735	-1.739	-1.740	-1.742	-1.744	-1.745	-1.746	-1.748	-1.748	-1.748	-1.748	-1.748	-1.746	-1.746	-1.745	-1.744	-1.741	-1.740	-1.739	-1.736	-1.734	-1.732	-1.730	-1.728	-1.725	-1.721	-1.720	-1.716	-1.715	-1.712	-1.710	-1.708	-1.706	-1.704	-1.702	-1.700	-1.699	-1.699	-1.698	-1.696	-1.696	-1.696	-1.696	-1.696	-1.698	-1.700	-1.701	-1.704	-1.705	-1.709	-1.711	-1.715	-1.719	-1.722	-1.728	-1.732	-1.739	-1.744	-1.750	-1.755	-1.762	-1.769	-1.776	-1.782	-1.790	-1.796	-1.805	-1.811	-1.819	-1.826	-1.834	-1.841	-1.848	-1.855	-1.862	-1.869	-1.875	-1.880	-1.886	-1.891	-1.896	-1.902	-1.906	-1.910	-1.912	-1.916	-1.918	-1.920	-1.920	-1.921	-1.921	-1.921	-1.920	-1.919	-1.916	-1.915	-1.911	-1.908	-1.904	-1.900	-1.895	-1.889	-1.884	-1.878	-1.870	-1.864	-1.858	-1.850	-1.842	-1.834	-1.826	-1.819	-1.810	-1.801	-1.794	-1.785	-1.776	-1.769	-1.760	-1.752	-1.744	-1.736	-1.729	-1.724	-1.716	-1.710	-1.704	-1.699	-1.692	-1.689	-1.682	-1.680	-1.676	-1.672	-1.670	-1.668	-1.666	-1.664	-1.664	-1.662	-1.662	-1.664	-1.664	-1.664	-1.666	-1.669	-1.670	-1.672	-1.675	-1.679	-1.681	-1.685	-1.690	-1.692	-1.698	-1.701	-1.705	-1.709	-1.714	-1.719	-1.721	-1.726	-1.729	-1.734	-1.736	-1.740	-1.744	-1.746	-1.749	-1.750	-1.752	-1.752	-1.754	-1.755	-1.755	-1.752	-1.752	-1.750	-1.748	-1.745	-1.742	-1.738	-1.732	-1.728	-1.722	-1.715	-1.709	-1.701	-1.692	-1.684	-1.674	-1.664	-1.651	-1.641	-1.628	-1.615	-1.602	-1.588	-1.574	-1.558	-1.542	-1.526	-1.509	-1.492	-1.474	-1.458	-1.439	-1.420	-1.400	-1.381	-1.361	-1.340	-1.320	-1.300	-1.279	-1.258	-1.238	-1.216	-1.195	-1.174	-1.152	-1.131	-1.111	-1.090	-1.068	-1.048	-1.028	-1.008	-0.988	-0.968	-0.949	-0.930	-0.911	-0.894	-0.875	-0.858	-0.841	-0.825	-0.809	-0.795	-0.780	-0.766	-0.752	-0.739	-0.725	-0.714	-0.704	-0.692	-0.682	-0.672	-0.665	-0.658	-0.650	-0.642	-0.636	-0.630	-0.625	-0.621	-0.618	-0.614	-0.611	-0.609	-0.608	-0.606	-0.604	-0.605	-0.604	-0.604	-0.605	-0.606	-0.608	-0.609	-0.611	-0.614	-0.615	-0.618	-0.621	-0.624	-0.626	-0.630	-0.634	-0.636	-0.640	-0.642	-0.646	-0.649	-0.652	-0.656	-0.659	-0.661	-0.665	-0.668	-0.670	-0.672	-0.675	-0.676	-0.678	-0.679	-0.681	-0.682	-0.684	-0.685	-0.685	-0.686	-0.686	-0.688	-0.688	-0.688	-0.688	-0.688	-0.688	-0.688	-0.688	-0.686	-0.686	-0.688	-0.686	-0.686	-0.686	-0.686	-0.688	-0.688	-0.689	-0.689	-0.690	-0.691	-0.691	-0.694	-0.695	-0.698	-0.700	-0.704	-0.706	-0.711	-0.715	-0.720	-0.724	-0.730	-0.736	-0.741	-0.749	-0.756	-0.764	-0.771	-0.780	-0.790	-0.799	-0.809	-0.819	-0.830	-0.841	-0.852	-0.865	-0.879	-0.890	-0.904	-0.918	-0.931	-0.945	-0.961	-0.975	-0.990	-1.006	-1.021	-1.036	-1.052	-1.068	-1.084	-1.100	-1.115	-1.132	-1.148	-1.164	-1.180	-1.196	-1.211	-1.228	-1.244	-1.259	-1.274	-1.289	-1.304	-1.319	-1.332	-1.348	-1.362	-1.375	-1.389	-1.401	-1.415	-1.428	-1.440	-1.452	-1.464	-1.475	-1.486	-1.498	-1.508	-1.519	-1.528	-1.538	-1.546	-1.554	-1.564	-1.571	-1.579	-1.586	-1.594	-1.601	-1.609	-1.615	-1.621	-1.628	-1.634	-1.640	-1.644	-1.649	-1.655	-1.659	-1.664	-1.668	-1.671	-1.676	-1.680	-1.684	-1.686	-1.690	-1.692	-1.696	-1.698	-1.700	-1.704	-1.706	-1.708	-1.710	-1.712	-1.715	-1.716	-1.718	-1.720	-1.722	-1.724	-1.726	-1.726	-1.728	-1.730	-1.731	-1.732	-1.734	-1.735	-1.738	-1.739	-1.740	-1.742	-1.744	-1.745	-1.746	-1.749	-1.751	-1.752	-1.755	-1.758	-1.759	-1.761	-1.764	-1.766	-1.768	-1.771	-1.774	-1.776	-1.779	-1.782	-1.785	-1.788	-1.791	-1.795	-1.798	-1.801	-1.805	-1.809	-1.811	-1.815	-1.818	-1.821	-1.825	-1.829	-1.831	-1.834	-1.838	-1.840	-1.842	-1.845	-1.848	-1.849	-1.851	-1.852	-1.855	-1.856	-1.856	-1.858	-1.859	-1.859	-1.858	-1.858	-1.858	-1.855	-1.854	-1.852	-1.850	-1.846	-1.845	-1.840	-1.836	-1.832	-1.829	-1.825	-1.819	-1.814	-1.808	-1.801	-1.796	-1.790	-1.782	-1.775	-1.769	-1.761	-1.754	-1.744	-1.736	-1.729	-1.721	-1.711	-1.704	-1.694	-1.686	-1.679	-1.669	-1.661	-1.651	-1.644	-1.635	-1.628	-1.619	-1.611	-1.602	-1.596	-1.588	-1.580	-1.574	-1.566	-1.560	-1.552	-1.548	-1.540	-1.534	-1.529	-1.524	-1.519	-1.514	-1.509	-1.504	-1.500	-1.495	-1.491	-1.488	-1.484	-1.480	-1.476	-1.474	-1.471	-1.468	-1.465	-1.462	-1.460	-1.456	-1.454	-1.450	-1.448	-1.445	-1.442	-1.440	-1.436	-1.434	-1.431	-1.428	-1.424	-1.421	-1.416	-1.414	-1.410	-1.405	-1.401	-1.398	-1.392	-1.389	-1.382	-1.378	-1.372	-1.368	-1.362	-1.356	-1.350	-1.344	-1.339	-1.332	-1.325	-1.319	-1.312	-1.304	-1.296	-1.289	-1.282	-1.275	-1.268	-1.260	-1.251	-1.242	-1.235	-1.228	-1.220	-1.211	-1.202	-1.195	-1.188	-1.180	-1.170	-1.162	-1.155	-1.146	-1.139	-1.130	-1.124	-1.116	-1.110	-1.101	-1.095	-1.088	-1.080	-1.072	-1.068	-1.060	-1.055	-1.049	-1.044	-1.038	-1.032	-1.029	-1.024	-1.020	-1.016	-1.012	-1.009	-1.006	-1.004	-1.001	-1.000	-0.999	-0.996	-0.996	-0.996	-0.995	-0.996	-0.998	-0.998	-1.000	-1.001	-1.004	-1.006	-1.009	-1.012	-1.015	-1.020	-1.024	-1.029	-1.032	-1.039	-1.045	-1.050	-1.056	-1.062	-1.069	-1.075	-1.082	-1.089	-1.096	-1.102	-1.110	-1.118	-1.125	-1.132	-1.140	-1.146	-1.154	-1.160	-1.168	-1.175	-1.181	-1.186	-1.194	-1.199	-1.204	-1.210	-1.215	-1.219	-1.224	-1.228	-1.232	-1.235	-1.238	-1.241	-1.244	-1.245	-1.245	-1.248	-1.248	-1.248	-1.248	-1.248	-1.246	-1.245	-1.242	-1.241	-1.239	-1.236	-1.234	-1.230	-1.226	-1.222	-1.219	-1.212	-1.209	-1.204	-1.199	-1.192	-1.186	-1.182	-1.176	-1.171	-1.165	-1.159	-1.152	-1.146	-1.140	-1.134	-1.129	-1.122	-1.116	-1.110	-1.105	-1.099	-1.094	-1.088	-1.082	-1.078	-1.072	-1.069	-1.064	-1.060	-1.058	-1.054	-1.050	-1.046	-1.044	-1.041	-1.039	-1.036	-1.035	-1.034	-1.032	-1.030	-1.030	-1.029	-1.028	-1.029	-1.029	-1.029	-1.029	-1.029	-1.030	-1.030	-1.031	-1.032	-1.034	-1.035	-1.035	-1.036	-1.039	-1.039	-1.040	-1.042	-1.042	-1.044	-1.046	-1.046	-1.048	-1.049	-1.049	-1.049	-1.049	-1.050	-1.049	-1.049	-1.049	-1.048	-1.046	-1.045	-1.042	-1.041	-1.039	-1.038	-1.034	-1.031	-1.028	-1.024	-1.019	-1.015	-1.009	-1.004	-0.998	-0.991	-0.984	-0.978	-0.969	-0.961	-0.952	-0.944	-0.935	-0.925	-0.916	-0.905	-0.895	-0.884	-0.872	-0.860	-0.848	-0.835	-0.822	-0.810	-0.798	-0.784	-0.771	-0.758	-0.742	-0.729	-0.714	-0.701	-0.686	-0.672	-0.658	-0.644	-0.630	-0.616	-0.602	-0.590	-0.575	-0.562	-0.550	-0.538	-0.526	-0.514	-0.502	-0.491	-0.481	-0.471	-0.461	-0.452	-0.444	-0.436	-0.429	-0.422	-0.416	-0.410	-0.405	-0.400	-0.398	-0.394	-0.391	-0.389	-0.388	-0.388	-0.388	-0.388	-0.389	-0.389	-0.391	-0.394	-0.396	-0.399	-0.404	-0.408	-0.411	-0.416	-0.421	-0.428	-0.434	-0.439	-0.446	-0.451	-0.458	-0.464	-0.471	-0.478	-0.484	-0.490	-0.496	-0.502	-0.507	-0.514	-0.520	-0.526	-0.531	-0.536	-0.541	-0.546	-0.550	-0.555	-0.559	-0.561	-0.565	-0.569	-0.569	-0.571	-0.572	-0.574	-0.575	-0.576	-0.575	-0.575	-0.575	-0.574	-0.572	-0.570	-0.568	-0.566	-0.562	-0.559	-0.556	-0.552	-0.549	-0.544	-0.540	-0.535	-0.530	-0.524	-0.519	-0.515	-0.509	-0.502	-0.496	-0.490	-0.482	-0.475	-0.469	-0.461	-0.455	-0.449	-0.441	-0.435	-0.426	-0.420	-0.412	-0.405	-0.398	-0.390	-0.384	-0.376	-0.369	-0.361	-0.354	-0.349	-0.341	-0.334	-0.328	-0.321	-0.314	-0.308	-0.301	-0.296	-0.290	-0.285	-0.280	-0.275	-0.269	-0.265	-0.261	-0.256	-0.252	-0.249	-0.245	-0.242	-0.240	-0.238	-0.236	-0.234	-0.232	-0.232	-0.230	-0.231	-0.231	-0.231	-0.231	-0.234	-0.235	-0.238	-0.240	-0.242	-0.245	-0.249	-0.252	-0.256	-0.261	-0.266	-0.271	-0.276	-0.282	-0.288	-0.295	-0.300	-0.308	-0.314	-0.320	-0.328	-0.335	-0.342	-0.350	-0.358	-0.365	-0.372	-0.380	-0.388	-0.395	-0.404	-0.410	-0.419	-0.425	-0.432	-0.440	-0.446	-0.452	-0.460	-0.466	-0.472	-0.479	-0.485	-0.490	-0.495	-0.500	-0.505	-0.509	-0.515	-0.519	-0.522	-0.526	-0.530	-0.534	-0.536	-0.540	-0.542	-0.545	-0.549	-0.550	-0.552	-0.555	-0.558	-0.560	-0.562	-0.565	-0.566	-0.569	-0.571	-0.574	-0.576	-0.578	-0.581	-0.585	-0.586	-0.590	-0.594	-0.596	-0.599	-0.602	-0.608	-0.611	-0.615	-0.621	-0.625	-0.630	-0.636	-0.640	-0.646	-0.652	-0.659	-0.665	-0.671	-0.678	-0.685	-0.692	-0.699	-0.706	-0.715	-0.722	-0.730	-0.739	-0.748	-0.755	-0.764	-0.771	-0.780	-0.789	-0.798	-0.806	-0.815	-0.822	-0.831	-0.840	-0.849	-0.858	-0.866	-0.875	-0.884	-0.892	-0.900	-0.908	-0.916	-0.924	-0.932	-0.940	-0.949	-0.956	-0.964	-0.971	-0.979	-0.985	-0.992	-1.000	-1.006	-1.014	-1.020	-1.028	-1.034	-1.040	-1.046	-1.052	-1.059	-1.065	-1.070	-1.076	-1.082	-1.088	-1.092	-1.098	-1.102	-1.108	-1.112	-1.118	-1.121	-1.126	-1.130	-1.134	-1.138	-1.141	-1.144	-1.148	-1.150	-1.152	-1.156	-1.159	-1.160	-1.162	-1.162	-1.164	-1.165	-1.166	-1.166	-1.166	-1.166	-1.165	-1.164	-1.162	-1.161	-1.159	-1.158	-1.155	-1.151	-1.149	-1.145	-1.141	-1.138	-1.132	-1.128	-1.124	-1.118	-1.112	-1.108	-1.101	-1.095	-1.089	-1.082	-1.075	-1.068	-1.061	-1.054	-1.046	-1.039	-1.031	-1.024	-1.015	-1.008	-0.999	-0.991	-0.984	-0.975	-0.968	-0.960	-0.951	-0.944	-0.935	-0.928	-0.920	-0.914	-0.905	-0.899	-0.892	-0.884	-0.878	-0.872	-0.866	-0.860	-0.854	-0.849	-0.844	-0.839	-0.834	-0.829	-0.824	-0.821	-0.818	-0.812	-0.810	-0.808	-0.804	-0.800	-0.799	-0.796	-0.794	-0.792	-0.791	-0.790	-0.790	-0.789	-0.788	-0.788	-0.786	-0.788	-0.786	-0.788	-0.788	-0.789	-0.790	-0.791	-0.791	-0.792	-0.794	-0.796	-0.799	-0.801	-0.802	-0.805	-0.808	-0.811	-0.814	-0.816	-0.821	-0.824	-0.829	-0.832	-0.838	-0.841	-0.846	-0.851	-0.856	-0.861	-0.868	-0.874	-0.880	-0.888	-0.894	-0.901	-0.908	-0.915	-0.922	-0.931	-0.939	-0.948	-0.955	-0.965	-0.974	-0.982	-0.992	-1.001	-1.011	-1.021	-1.029	-1.039	-1.049	-1.059	-1.068	-1.076	-1.086	-1.095	-1.105	-1.112	-1.121	-1.130	-1.139	-1.145	-1.154	-1.160	-1.166	-1.172	-1.179	-1.184	-1.189	-1.192	-1.196	-1.200	-1.202	-1.205	-1.206	-1.208	-1.208	-1.206	-1.205	-1.204	-1.201	-1.200	-1.196	-1.191	-1.186	-1.181	-1.175	-1.169	-1.161	-1.154	-1.146	-1.138	-1.128	-1.119	-1.109	-1.099	-1.086	-1.076	-1.064	-1.052	-1.040	-1.028	-1.014	-1.000	-0.988	-0.974	-0.960	-0.945	-0.931	-0.918	-0.901	-0.888	-0.871	-0.856	-0.842	-0.826	-0.811	-0.796	-0.780	-0.766	-0.751	-0.736	-0.720	-0.705	-0.689	-0.674	-0.660	-0.645	-0.630	-0.615	-0.600	-0.586	-0.571	-0.556	-0.542	-0.529	-0.514	-0.501	-0.486	-0.472	-0.459	-0.446	-0.434	-0.420	-0.408	-0.395	-0.381	-0.370	-0.358	-0.345	-0.334	-0.322	-0.311	-0.300	-0.290	-0.279	-0.269	-0.259	-0.249	-0.239	-0.230	-0.220	-0.212	-0.204	-0.195	-0.188	-0.179	-0.171	-0.165	-0.158	-0.151	-0.144	-0.138	-0.132	-0.125	-0.120	-0.115	-0.109	-0.104	-0.100	-0.095	-0.090	-0.086	-0.080	-0.076	-0.071	-0.068	-0.064	-0.058	-0.054	-0.050	-0.045	-0.041	-0.038	-0.032	-0.029	-0.024	-0.019	-0.015	-0.010	-0.005	0.000	0.005	0.010	0.015	0.020	0.025	0.030	0.035	0.040	0.046	0.050	0.055	0.060	0.066	0.071	0.075	0.080	0.085	0.089	0.094	0.099	0.101	0.106	0.109	0.112	0.116	0.119	0.121	0.122	0.125	0.126	0.128	0.128	0.128	0.128	0.126	0.125	0.124	0.121	0.119	0.116	0.114	0.109	0.105	0.100	0.095	0.090	0.085	0.078	0.071	0.065	0.056	0.050	0.042	0.034	0.025	0.016	0.008	-0.001	-0.010	-0.020	-0.029	-0.038	-0.048	-0.058	-0.066	-0.075	-0.085	-0.094	-0.102	-0.111	-0.120	-0.128	-0.136	-0.144	-0.151	-0.158	-0.165	-0.171	-0.178	-0.182	-0.188	-0.192	-0.198	-0.201	-0.206	-0.209	-0.211	-0.214	-0.215	-0.216	-0.216	-0.218	-0.216	-0.216	-0.216	-0.214	-0.212	-0.211	-0.208	-0.205	-0.202	-0.199	-0.196	-0.192	-0.189	-0.185	-0.180	-0.176	-0.171	-0.168	-0.162	-0.159	-0.154	-0.150	-0.146	-0.142	-0.138	-0.134	-0.130	-0.128	-0.124	-0.121	-0.119	-0.116	-0.115	-0.115	-0.114	-0.112	-0.114	-0.114	-0.115	-0.116	-0.119	-0.121	-0.125	-0.130	-0.134	-0.139	-0.144	-0.150	-0.158	-0.164	-0.172	-0.180	-0.189	-0.199	-0.208	-0.219	-0.230	-0.241	-0.252	-0.265	-0.276	-0.289	-0.302	-0.316	-0.329	-0.344	-0.358	-0.372	-0.386	-0.401	-0.415	-0.431	-0.445	-0.461	-0.475	-0.490	-0.505	-0.519	-0.534	-0.549	-0.562	-0.576	-0.590	-0.604	-0.616	-0.630	-0.642	-0.655	-0.668	-0.679	-0.691	-0.701	-0.712	-0.722	-0.732	-0.742	-0.751	-0.760	-0.770	-0.778	-0.785	-0.791	-0.799	-0.805	-0.811	-0.818	-0.824	-0.829	-0.832	-0.838	-0.842	-0.845	-0.849	-0.851	-0.854	-0.858	-0.859	-0.860	-0.861	-0.864	-0.864	-0.864	-0.865	-0.865	-0.864	-0.864	-0.864	-0.861	-0.860	-0.859	-0.856	-0.855	-0.852	-0.851	-0.848	-0.846	-0.844	-0.840	-0.838	-0.834	-0.831	-0.828	-0.825	-0.821	-0.819	-0.815	-0.811	-0.808	-0.805	-0.801	-0.799	-0.795	-0.791	-0.789	-0.785	-0.782	-0.779	-0.776	-0.774	-0.772	-0.770	-0.766	-0.765	-0.764	-0.761	-0.760	-0.758	-0.758	-0.755	-0.755	-0.754	-0.752	-0.751	-0.751	-0.751	-0.751	-0.751	-0.750	-0.749	-0.749	-0.749	-0.749	-0.749	-0.749	-0.748	-0.748	-0.748	-0.748	-0.746	-0.746	-0.744	-0.744	-0.742	-0.740	-0.740	-0.738	-0.735	-0.734	-0.731	-0.729	-0.725	-0.722	-0.720	-0.716	-0.714	-0.710	-0.705	-0.701	-0.698	-0.692	-0.689	-0.684	-0.679	-0.674	-0.669	-0.665	-0.660	-0.655	-0.649	-0.644	-0.639	-0.634	-0.629	-0.625	-0.619	-0.615	-0.610	-0.606	-0.602	-0.598	-0.595	-0.591	-0.588	-0.585	-0.582	-0.580	-0.578	-0.578	-0.575	-0.574	-0.574	-0.572	-0.574	-0.574	-0.575	-0.576	-0.579	-0.580	-0.582	-0.586	-0.589	-0.592	-0.596	-0.600	-0.605	-0.610	-0.615	-0.621	-0.628	-0.632	-0.639	-0.646	-0.652	-0.660	-0.669	-0.675	-0.684	-0.692	-0.700	-0.708	-0.716	-0.726	-0.735	-0.744	-0.752	-0.761	-0.771	-0.781	-0.790	-0.799	-0.809	-0.818	-0.828	-0.838	-0.848	-0.856	-0.866	-0.875	-0.885	-0.894	-0.904	-0.912	-0.922	-0.931	-0.940	-0.949	-0.958	-0.966	-0.975	-0.984	-0.992	-1.001	-1.009	-1.018	-1.025	-1.034	-1.041	-1.051	-1.059	-1.066	-1.074	-1.081	-1.089	-1.095	-1.104	-1.110	-1.118	-1.125	-1.131	-1.139	-1.146	-1.151	-1.159	-1.166	-1.172	-1.179	-1.185	-1.191	-1.198	-1.205	-1.211	-1.219	-1.224	-1.231	-1.239	-1.244	-1.251	-1.258	-1.264	-1.271	-1.278	-1.284	-1.290	-1.298	-1.305	-1.311	-1.319	-1.326	-1.332	-1.341	-1.349	-1.355	-1.364	-1.372	-1.380	-1.389	-1.396	-1.405	-1.414	-1.422	-1.431	-1.440	-1.450	-1.459	-1.470	-1.479	-1.489	-1.499	-1.509	-1.520	-1.530	-1.540	-1.551	-1.562	-1.574	-1.585	-1.596	-1.608	-1.619	-1.630	-1.641	-1.652	-1.664	-1.675	-1.686	-1.698	-1.710	-1.721	-1.731	-1.742	-1.754	-1.765	-1.775	-1.786	-1.796	-1.806	-1.815	-1.825	-1.834	-1.844	-1.851	-1.861	-1.869	-1.876	-1.882	-1.890	-1.895	-1.901	-1.906	-1.912	-1.916	-1.920	-1.924	-1.928	-1.929	-1.930	-1.931	-1.931	-1.931	-1.930	-1.929	-1.926	-1.925	-1.921	-1.916	-1.912	-1.908	-1.901	-1.895	-1.888	-1.880	-1.872	-1.862	-1.854	-1.844	-1.834	-1.822	-1.810	-1.799	-1.786	-1.772	-1.760	-1.745	-1.731	-1.716	-1.700	-1.685	-1.670	-1.654	-1.638	-1.620	-1.604	-1.588	-1.570	-1.552	-1.536	-1.519	-1.501	-1.485	-1.468	-1.451	-1.434	-1.418	-1.401	-1.386	-1.369	-1.354	-1.339	-1.325	-1.309	-1.295	-1.282	-1.269	-1.256	-1.244	-1.232	-1.221	-1.210	-1.201	-1.191	-1.182	-1.174	-1.166	-1.159	-1.152	-1.146	-1.140	-1.135	-1.130	-1.126	-1.122	-1.119	-1.116	-1.114	-1.111	-1.109	-1.108	-1.105	-1.104	-1.102	-1.101	-1.100	-1.099	-1.099	-1.098	-1.095	-1.094	-1.092	-1.091	-1.089	-1.086	-1.084	-1.081	-1.078	-1.074	-1.069	-1.065	-1.059	-1.054	-1.046	-1.040	-1.032	-1.024	-1.015	-1.006	-0.995	-0.985	-0.974	-0.962	-0.950	-0.938	-0.924	-0.910	-0.896	-0.882	-0.868	-0.851	-0.836	-0.820	-0.804	-0.786	-0.771	-0.755	-0.740	-0.722	-0.706	-0.690	-0.674	-0.659	-0.642	-0.629	-0.614	-0.599	-0.586	-0.572	-0.561	-0.549	-0.538	-0.528	-0.518	-0.507	-0.501	-0.494	-0.486	-0.481	-0.476	-0.472	-0.469	-0.468	-0.466	-0.465	-0.466	-0.468	-0.469	-0.472	-0.476	-0.481	-0.486	-0.492	-0.498	-0.505	-0.514	-0.521	-0.531	-0.539	-0.549	-0.559	-0.569	-0.580	-0.590	-0.600	-0.612	-0.622	-0.632	-0.645	-0.655	-0.665	-0.676	-0.686	-0.696	-0.705	-0.715	-0.724	-0.732	-0.740	-0.749	-0.755	-0.762	-0.769	-0.775	-0.779	-0.784	-0.788	-0.791	-0.794	-0.796	-0.799	-0.800	-0.801	-0.801	-0.801	-0.800	-0.798	-0.796	-0.792	-0.790	-0.786	-0.782	-0.778	-0.774	-0.768	-0.762	-0.755	-0.749	-0.741	-0.734	-0.725	-0.718	-0.709	-0.700	-0.691	-0.682	-0.674	-0.664	-0.654	-0.642	-0.634	-0.622	-0.612	-0.601	-0.591	-0.580	-0.570	-0.559	-0.548	-0.536	-0.526	-0.515	-0.504	-0.494	-0.482	-0.474	-0.464	-0.452	-0.442	-0.432	-0.425	-0.415	-0.406	-0.399	-0.390	-0.382	-0.375	-0.368	-0.362	-0.358	-0.351	-0.346	-0.342	-0.338	-0.335	-0.332	-0.330	-0.330	-0.329	-0.329	-0.329	-0.331	-0.332	-0.335	-0.339	-0.344	-0.348	-0.352	-0.359	-0.365	-0.372	-0.381	-0.390	-0.399	-0.409	-0.419	-0.430	-0.441	-0.454	-0.466	-0.479	-0.494	-0.507	-0.521	-0.536	-0.552	-0.568	-0.584	-0.600	-0.616	-0.634	-0.650	-0.666	-0.684	-0.701	-0.719	-0.736	-0.754	-0.771	-0.789	-0.806	-0.822	-0.840	-0.856	-0.874	-0.890	-0.908	-0.922	-0.939	-0.954	-0.970	-0.985	-0.999	-1.014	-1.028	-1.041	-1.055	-1.068	-1.080	-1.091	-1.102	-1.114	-1.124	-1.134	-1.144	-1.152	-1.161	-1.169	-1.178	-1.185	-1.190	-1.198	-1.202	-1.209	-1.214	-1.218	-1.221	-1.225	-1.228	-1.230	-1.232	-1.235	-1.238	-1.238	-1.239	-1.239	-1.240	-1.240	-1.240	-1.239	-1.239	-1.238	-1.235	-1.234	-1.231	-1.231	-1.229	-1.226	-1.224	-1.221	-1.220	-1.216	-1.215	-1.211	-1.209	-1.205	-1.202	-1.200	-1.196	-1.192	-1.190	-1.188	-1.184	-1.180	-1.178	-1.174	-1.171	-1.168	-1.164	-1.160	-1.156	-1.152	-1.149	-1.145	-1.140	-1.136	-1.131	-1.126	-1.122	-1.116	-1.112	-1.106	-1.100	-1.095	-1.088	-1.081	-1.075	-1.068	-1.060	-1.052	-1.045	-1.036	-1.029	-1.019	-1.009	-0.999	-0.989	-0.979	-0.968	-0.956	-0.944	-0.931	-0.920	-0.908	-0.894	-0.880	-0.868	-0.852	-0.839	-0.824	-0.809	-0.794	-0.779	-0.764	-0.746	-0.731	-0.714	-0.699	-0.682	-0.666	-0.650	-0.632	-0.616	-0.601	-0.584	-0.568	-0.551	-0.535	-0.520	-0.504	-0.490	-0.474	-0.459	-0.445	-0.431	-0.418	-0.405	-0.391	-0.379	-0.368	-0.356	-0.345	-0.335	-0.325	-0.315	-0.308	-0.300	-0.292	-0.286	-0.280	-0.274	-0.270	-0.265	-0.262	-0.260	-0.259	-0.256	-0.256	-0.256	-0.258	-0.259	-0.261	-0.264	-0.266	-0.271	-0.276	-0.281	-0.286	-0.292	-0.300	-0.306	-0.315	-0.322	-0.332	-0.341	-0.351	-0.361	-0.371	-0.382	-0.394	-0.405	-0.416	-0.429	-0.440	-0.454	-0.465	-0.478	-0.491	-0.504	-0.518	-0.531	-0.544	-0.558	-0.571	-0.584	-0.599	-0.611	-0.625	-0.638	-0.650	-0.664	-0.676	-0.690	-0.701	-0.715	-0.726	-0.739	-0.751	-0.762	-0.774	-0.785	-0.798	-0.809	-0.819	-0.830	-0.840	-0.851	-0.861	-0.871	-0.881	-0.890	-0.899	-0.909	-0.919	-0.926	-0.935	-0.944	-0.951	-0.960	-0.968	-0.976	-0.982	-0.991	-0.998	-1.004	-1.011	-1.018	-1.025	-1.031	-1.039	-1.045	-1.051	-1.058	-1.064	-1.069	-1.076	-1.081	-1.088	-1.092	-1.099	-1.105	-1.110	-1.115	-1.120	-1.126	-1.131	-1.136	-1.141	-1.146	-1.151	-1.156	-1.160	-1.165	-1.170	-1.174	-1.179	-1.182	-1.186	-1.190	-1.192	-1.196	-1.200	-1.202	-1.205	-1.209	-1.211	-1.214	-1.214	-1.216	-1.219	-1.219	-1.219	-1.220	-1.220	-1.220	-1.219	-1.219	-1.218	-1.215	-1.212	-1.211	-1.209	-1.205	-1.202	-1.199	-1.195	-1.190	-1.186	-1.181	-1.175	-1.170	-1.164	-1.158	-1.151	-1.144	-1.136	-1.129	-1.121	-1.114	-1.105	-1.098	-1.089	-1.081	-1.072	-1.064	-1.055	-1.045	-1.038	-1.028	-1.020	-1.010	-1.002	-0.994	-0.985	-0.976	-0.968	-0.960	-0.952	-0.945	-0.938	-0.930	-0.922	-0.916	-0.910	-0.904	-0.898	-0.892	-0.888	-0.884	-0.879	-0.876	-0.871	-0.869	-0.866	-0.865	-0.864	-0.861	-0.861	-0.861	-0.860	-0.861	-0.862	-0.864	-0.866	-0.868	-0.870	-0.874	-0.876	-0.881	-0.884	-0.889	-0.894	-0.899	-0.904	-0.910	-0.916	-0.922	-0.929	-0.935	-0.942	-0.950	-0.958	-0.965	-0.972	-0.981	-0.989	-0.996	-1.004	-1.012	-1.021	-1.030	-1.038	-1.045	-1.054	-1.061	-1.070	-1.076	-1.085	-1.092	-1.100	-1.106	-1.114	-1.121	-1.128	-1.132	-1.139	-1.145	-1.150	-1.155	-1.159	-1.164	-1.168	-1.170	-1.174	-1.176	-1.180	-1.181	-1.182	-1.184	-1.185	-1.185	-1.185	-1.184	-1.184	-1.182	-1.181	-1.179	-1.176	-1.174	-1.171	-1.168	-1.165	-1.161	-1.158	-1.154	-1.149	-1.145	-1.140	-1.135	-1.131	-1.126	-1.121	-1.118	-1.112	-1.108	-1.104	-1.099	-1.094	-1.091	-1.086	-1.082	-1.080	-1.078	-1.075	-1.072	-1.070	-1.069	-1.069	-1.068	-1.068	-1.068	-1.069	-1.070	-1.072	-1.074	-1.076	-1.080	-1.084	-1.088	-1.092	-1.098	-1.104	-1.109	-1.115	-1.122	-1.131	-1.139	-1.146	-1.154	-1.164	-1.172	-1.182	-1.192	-1.201	-1.211	-1.222	-1.232	-1.244	-1.254	-1.264	-1.276	-1.286	-1.298	-1.308	-1.319	-1.330	-1.340	-1.350	-1.361	-1.370	-1.381	-1.390	-1.401	-1.410	-1.419	-1.428	-1.436	-1.445	-1.455	-1.462	-1.470	-1.479	-1.485	-1.492	-1.500	-1.506	-1.512	-1.520	-1.526	-1.532	-1.538	-1.542	-1.548	-1.552	-1.558	-1.562	-1.568	-1.571	-1.576	-1.581	-1.585	-1.589	-1.592	-1.596	-1.600	-1.604	-1.608	-1.611	-1.614	-1.618	-1.620	-1.624	-1.628	-1.630	-1.634	-1.636	-1.639	-1.642	-1.645	-1.646	-1.649	-1.652	-1.655	-1.658	-1.659	-1.661	-1.665	-1.666	-1.669	-1.671	-1.674	-1.675	-1.678	-1.679	-1.681	-1.684	-1.686	-1.688	-1.690	-1.691	-1.695	-1.696	-1.699	-1.700	-1.702	-1.705	-1.709	-1.710	-1.712	-1.715	-1.719	-1.722	-1.725	-1.729	-1.731	-1.736	-1.739	-1.744	-1.748	-1.751	-1.756	-1.761	-1.766	-1.770	-1.775	-1.780	-1.786	-1.791	-1.798	-1.802	-1.808	-1.814	-1.819	-1.825	-1.831	-1.836	-1.842	-1.848	-1.854	-1.858	-1.862	-1.869	-1.874	-1.879	-1.882	-1.886	-1.891	-1.894	-1.898	-1.900	-1.902	-1.905	-1.908	-1.910	-1.910	-1.911	-1.911	-1.911	-1.910	-1.910	-1.908	-1.905	-1.902	-1.899	-1.895	-1.891	-1.888	-1.882	-1.876	-1.871	-1.865	-1.859	-1.851	-1.844	-1.836	-1.828	-1.819	-1.809	-1.800	-1.791	-1.781	-1.771	-1.761	-1.751	-1.739	-1.729	-1.718	-1.706	-1.696	-1.685	-1.674	-1.662	-1.652	-1.641	-1.630	-1.620	-1.609	-1.599	-1.588	-1.579	-1.568	-1.559	-1.549	-1.540	-1.531	-1.522	-1.514	-1.506	-1.498	-1.490	-1.482	-1.475	-1.469	-1.462	-1.458	-1.450	-1.444	-1.439	-1.435	-1.430	-1.425	-1.420	-1.415	-1.412	-1.408	-1.404	-1.400	-1.396	-1.392	-1.389	-1.386	-1.382	-1.379	-1.375	-1.372	-1.369	-1.365	-1.361	-1.358	-1.354	-1.350	-1.346	-1.342	-1.339	-1.334	-1.330	-1.326	-1.321	-1.318	-1.312	-1.308	-1.304	-1.299	-1.294	-1.289	-1.284	-1.279	-1.274	-1.269	-1.262	-1.258	-1.251	-1.246	-1.242	-1.238	-1.232	-1.228	-1.222	-1.218	-1.212	-1.208	-1.202	-1.199	-1.194	-1.189	-1.186	-1.181	-1.179	-1.174	-1.171	-1.169	-1.166	-1.162	-1.161	-1.160	-1.158	-1.156	-1.155	-1.154	-1.154	-1.152	-1.152	-1.152	-1.152	-1.152	-1.154	-1.155	-1.158	-1.159	-1.160	-1.161	-1.164	-1.166	-1.170	-1.172	-1.176	-1.180	-1.185	-1.189	-1.192	-1.198	-1.202	-1.206	-1.212	-1.218	-1.224	-1.230	-1.236	-1.244	-1.251	-1.256	-1.264	-1.271	-1.279	-1.288	-1.295	-1.302	-1.312	-1.320	-1.329	-1.339	-1.346	-1.356	-1.366	-1.376	-1.384	-1.394	-1.404	-1.414	-1.424	-1.432	-1.444	-1.454	-1.462	-1.472	-1.482	-1.492	-1.501	-1.511	-1.520	-1.529	-1.539	-1.548	-1.556	-1.566	-1.574	-1.582	-1.591	-1.599	-1.606	-1.614	-1.621	-1.628	-1.635	-1.641	-1.648	-1.652	-1.659	-1.664	-1.670	-1.674	-1.680	-1.684	-1.689	-1.692	-1.696	-1.700	-1.704	-1.706	-1.709	-1.711	-1.715	-1.716	-1.720	-1.722	-1.724	-1.726	-1.729	-1.731	-1.732	-1.735	-1.736	-1.739	-1.741	-1.744	-1.745	-1.748	-1.751	-1.752	-1.756	-1.759	-1.762	-1.765	-1.769	-1.774	-1.776	-1.781	-1.784	-1.789	-1.794	-1.798	-1.804	-1.808	-1.814	-1.819	-1.825	-1.830	-1.838	-1.842	-1.849	-1.856	-1.862	-1.869	-1.875	-1.881	-1.886	-1.894	-1.900	-1.906	-1.912	-1.919	-1.924	-1.930	-1.936	-1.941	-1.946	-1.951	-1.956	-1.960	-1.962	-1.966	-1.970	-1.972	-1.974	-1.976	-1.978	-1.978	-1.978	-1.976	-1.976	-1.975	-1.972	-1.970	-1.965	-1.962	-1.956	-1.951	-1.946	-1.940	-1.934	-1.926	-1.918	-1.910	-1.900	-1.891	-1.880	-1.870	-1.859	-1.848	-1.834	-1.822	-1.810	-1.798	-1.784	-1.771	-1.758	-1.744	-1.730	-1.716	-1.704	-1.690	-1.676	-1.664	-1.649	-1.636	-1.622	-1.610	-1.598	-1.585	-1.574	-1.564	-1.551	-1.542	-1.531	-1.521	-1.512	-1.504	-1.495	-1.488	-1.480	-1.474	-1.469	-1.462	-1.458	-1.454	-1.449	-1.446	-1.445	-1.442	-1.441	-1.439	-1.440	-1.439	-1.439	-1.440	-1.441	-1.444	-1.445	-1.448	-1.451	-1.454	-1.456	-1.460	-1.465	-1.469	-1.472	-1.479	-1.482	-1.488	-1.492	-1.496	-1.501	-1.508	-1.511	-1.516	-1.521	-1.525	-1.530	-1.534	-1.539	-1.542	-1.546	-1.550	-1.554	-1.558	-1.561	-1.564	-1.566	-1.569	-1.571	-1.571	-1.572	-1.574	-1.575	-1.575	-1.575	-1.575	-1.575	-1.574	-1.574	-1.571	-1.570	-1.568	-1.565	-1.562	-1.559	-1.555	-1.551	-1.548	-1.544	-1.538	-1.532	-1.526	-1.521	-1.515	-1.509	-1.502	-1.495	-1.489	-1.480	-1.474	-1.466	-1.458	-1.449	-1.441	-1.434	-1.424	-1.416	-1.406	-1.399	-1.390	-1.380	-1.371	-1.364	-1.354	-1.346	-1.338	-1.330	-1.321	-1.312	-1.306	-1.298	-1.291	-1.284	-1.278	-1.271	-1.265	-1.260	-1.256	-1.251	-1.248	-1.244	-1.241	-1.239	-1.238	-1.235	-1.235	-1.235	-1.235	-1.236	-1.238	-1.241	-1.242	-1.248	-1.251	-1.256	-1.262	-1.268	-1.274	-1.282	-1.289	-1.298	-1.308	-1.316	-1.326	-1.338	-1.349	-1.360	-1.371	-1.384	-1.396	-1.410	-1.424	-1.436	-1.450	-1.465	-1.479	-1.492	-1.509	-1.522	-1.536	-1.551	-1.566	-1.580	-1.595	-1.609	-1.622	-1.636	-1.649	-1.662	-1.675	-1.688	-1.699	-1.710	-1.721	-1.731	-1.741	-1.751	-1.759	-1.768	-1.774	-1.780	-1.786	-1.791	-1.796	-1.801	-1.804	-1.805	-1.806	-1.808	-1.806	-1.806	-1.805	-1.802	-1.799	-1.795	-1.790	-1.785	-1.779	-1.772	-1.765	-1.756	-1.748	-1.738	-1.728	-1.718	-1.706	-1.695	-1.682	-1.671	-1.658	-1.645	-1.631	-1.618	-1.602	-1.589	-1.575	-1.561	-1.546	-1.531	-1.518	-1.504	-1.490	-1.476	-1.462	-1.450	-1.436	-1.424	-1.412	-1.400	-1.389	-1.379	-1.368	-1.358	-1.349	-1.341	-1.332	-1.326	-1.320	-1.315	-1.310	-1.305	-1.304	-1.300	-1.300	-1.299	-1.300	-1.300	-1.302	-1.304	-1.308	-1.312	-1.318	-1.324	-1.330	-1.339	-1.346	-1.355	-1.365	-1.376	-1.386	-1.399	-1.410	-1.422	-1.436	-1.450	-1.464	-1.480	-1.494	-1.510	-1.525	-1.541	-1.556	-1.572	-1.589	-1.605	-1.621	-1.638	-1.654	-1.670	-1.686	-1.702	-1.719	-1.734	-1.749	-1.764	-1.779	-1.792	-1.808	-1.821	-1.832	-1.846	-1.859	-1.870	-1.881	-1.892	-1.902	-1.911	-1.921	-1.930	-1.938	-1.946	-1.952	-1.959	-1.965	-1.971	-1.976	-1.980	-1.985	-1.989	-1.992	-1.996	-1.999	-2.001	-2.004	-2.006	-2.009	-2.009	-2.011	-2.013	-2.015	-2.016	-2.016	-2.019	-2.021	-2.022	-2.025	-2.026	-2.030	-2.033	-2.035	-2.039	-2.042	-2.047	-2.051	-2.056	-2.062	-2.069	-2.075	-2.082	-2.090	-2.099	-2.108	-2.116	-2.126	-2.138	-2.149	-2.160	-2.172	-2.186	-2.199	-2.212	-2.228	-2.242	-2.259	-2.274	-2.290	-2.306	-2.324	-2.341	-2.359	-2.378	-2.396	-2.414	-2.432	-2.450	-2.470	-2.489	-2.508	-2.526	-2.545	-2.564	-2.581	-2.600	-2.618	-2.635	-2.651	-2.669	-2.685	-2.701	-2.715	-2.731	-2.745	-2.760	-2.772	-2.785	-2.798	-2.808	-2.819	-2.828	-2.838	-2.846	-2.854	-2.860	-2.866	-2.871	-2.875	-2.879	-2.880	-2.882	-2.884	-2.882	-2.882	-2.881	-2.878	-2.875	-2.871	-2.865	-2.860	-2.854	-2.846	-2.840	-2.830	-2.821	-2.811	-2.801	-2.790	-2.778	-2.765	-2.754	-2.739	-2.726	-2.711	-2.696	-2.682	-2.666	-2.651	-2.635	-2.619	-2.601	-2.585	-2.568	-2.551	-2.534	-2.516	-2.499	-2.481	-2.464	-2.446	-2.430	-2.412	-2.395	-2.379	-2.360	-2.344	-2.329	-2.311	-2.295	-2.279	-2.264	-2.248	-2.234	-2.219	-2.204	-2.190	-2.175	-2.161	-2.149	-2.135	-2.122	-2.110	-2.098	-2.088	-2.075	-2.064	-2.054	-2.044	-2.034	-2.025	-2.016	-2.007	-1.999	-1.991	-1.984	-1.976	-1.970	-1.962	-1.958	-1.951	-1.946	-1.940	-1.936	-1.931	-1.928	-1.924	-1.920	-1.918	-1.914	-1.912	-1.910	-1.909	-1.906	-1.905	-1.904	-1.905	-1.904	-1.905	-1.904	-1.905	-1.905	-1.906	-1.909	-1.910	-1.911	-1.912	-1.915	-1.919	-1.921	-1.924	-1.928	-1.930	-1.934	-1.938	-1.942	-1.946	-1.950	-1.955	-1.960	-1.964	-1.969	-1.974	-1.979	-1.984	-1.990	-1.995	-2.000	-2.005	-2.011	-2.018	-2.022	-2.029	-2.034	-2.040	-2.045	-2.052	-2.058	-2.064	-2.070	-2.076	-2.082	-2.089	-2.095	-2.102	-2.109	-2.114	-2.121	-2.128	-2.135	-2.142	-2.150	-2.156	-2.164	-2.170	-2.179	-2.185	-2.194	-2.201	-2.209	-2.216	-2.225	-2.234	-2.241	-2.249	-2.258	-2.266	-2.275	-2.282	-2.291	-2.301	-2.310	-2.318	-2.326	-2.335	-2.344	-2.352	-2.360	-2.368	-2.376	-2.384	-2.391	-2.400	-2.408	-2.414	-2.420	-2.426	-2.434	-2.439	-2.444	-2.448	-2.452	-2.456	-2.460	-2.462	-2.465	-2.468	-2.468	-2.469	-2.469	-2.469	-2.466	-2.465	-2.462	-2.459	-2.454	-2.450	-2.444	-2.438	-2.430	-2.424	-2.415	-2.406	-2.396	-2.386	-2.376	-2.364	-2.351	-2.339	-2.326	-2.312	-2.298	-2.282	-2.268	-2.251	-2.236	-2.220	-2.202	-2.188	-2.171	-2.152	-2.135	-2.118	-2.100	-2.082	-2.064	-2.046	-2.029	-2.013	-1.995	-1.978	-1.961	-1.945	-1.929	-1.912	-1.898	-1.882	-1.868	-1.854	-1.840	-1.826	-1.815	-1.802	-1.791	-1.780	-1.770	-1.761	-1.751	-1.742	-1.735	-1.729	-1.721	-1.715	-1.710	-1.705	-1.701	-1.699	-1.695	-1.692	-1.690	-1.689	-1.689	-1.688	-1.689	-1.688	-1.689	-1.690	-1.692	-1.694	-1.695	-1.699	-1.701	-1.702	-1.706	-1.709	-1.711	-1.716	-1.719	-1.721	-1.725	-1.728	-1.730	-1.734	-1.736	-1.738	-1.740	-1.742	-1.745	-1.746	-1.748	-1.749	-1.749	-1.751	-1.750	-1.751	-1.750	-1.750	-1.749	-1.746	-1.745	-1.742	-1.740	-1.738	-1.735	-1.731	-1.726	-1.722	-1.719	-1.714	-1.709	-1.704	-1.699	-1.692	-1.686	-1.680	-1.674	-1.668	-1.661	-1.655	-1.648	-1.641	-1.634	-1.628	-1.622	-1.615	-1.609	-1.602	-1.595	-1.589	-1.582	-1.576	-1.570	-1.566	-1.560	-1.555	-1.550	-1.546	-1.542	-1.538	-1.534	-1.531	-1.529	-1.526	-1.524	-1.522	-1.521	-1.520	-1.520	-1.519	-1.520	-1.520	-1.521	-1.521	-1.524	-1.525	-1.528	-1.530	-1.532	-1.536	-1.539	-1.541	-1.545	-1.549	-1.552	-1.556	-1.561	-1.564	-1.569	-1.572	-1.576	-1.579	-1.584	-1.588	-1.591	-1.595	-1.596	-1.600	-1.602	-1.605	-1.608	-1.609	-1.611	-1.611	-1.612	-1.612	-1.611	-1.611	-1.610	-1.609	-1.608	-1.605	-1.604	-1.600	-1.596	-1.594	-1.590	-1.585	-1.580	-1.575	-1.570	-1.564	-1.559	-1.550	-1.544	-1.538	-1.530	-1.522	-1.515	-1.509	-1.501	-1.492	-1.485	-1.478	-1.469	-1.461	-1.452	-1.445	-1.438	-1.430	-1.422	-1.414	-1.406	-1.399	-1.391	-1.384	-1.378	-1.371	-1.365	-1.359	-1.352	-1.345	-1.339	-1.332	-1.326	-1.321	-1.315	-1.311	-1.305	-1.300	-1.295	-1.290	-1.285	-1.280	-1.276	-1.271	-1.268	-1.264	-1.260	-1.255	-1.252	-1.248	-1.244	-1.241	-1.238	-1.234	-1.231	-1.229	-1.225	-1.221	-1.220	-1.218	-1.214	-1.212	-1.210	-1.209	-1.206	-1.206	-1.204	-1.204	-1.202	-1.202	-1.202	-1.202	-1.202	-1.204	-1.204	-1.205	-1.208	-1.209	-1.211	-1.214	-1.216	-1.220	-1.222	-1.228	-1.231	-1.235	-1.240	-1.245	-1.250	-1.255	-1.260	-1.265	-1.271	-1.278	-1.282	-1.289	-1.295	-1.301	-1.308	-1.314	-1.319	-1.325	-1.331	-1.338	-1.342	-1.348	-1.351	-1.356	-1.361	-1.365	-1.369	-1.372	-1.376	-1.379	-1.381	-1.384	-1.384	-1.385	-1.385	-1.386	-1.385	-1.385	-1.384	-1.381	-1.380	-1.376	-1.374	-1.370	-1.365	-1.361	-1.358	-1.352	-1.346	-1.339	-1.334	-1.326	-1.320	-1.312	-1.304	-1.296	-1.289	-1.280	-1.271	-1.262	-1.255	-1.245	-1.236	-1.228	-1.218	-1.209	-1.200	-1.191	-1.181	-1.172	-1.162	-1.154	-1.145	-1.136	-1.128	-1.119	-1.111	-1.104	-1.095	-1.088	-1.080	-1.072	-1.065	-1.058	-1.050	-1.045	-1.036	-1.030	-1.025	-1.018	-1.012	-1.006	-1.001	-0.996	-0.990	-0.985	-0.979	-0.975	-0.970	-0.966	-0.960	-0.956	-0.951	-0.948	-0.942	-0.939	-0.934	-0.930	-0.925	-0.921	-0.918	-0.912	-0.909	-0.904	-0.900	-0.894	-0.890	-0.885	-0.880	-0.875	-0.870	-0.865	-0.860	-0.855	-0.849	-0.842	-0.836	-0.829	-0.824	-0.816	-0.810	-0.802	-0.795	-0.786	-0.780	-0.772	-0.764	-0.755	-0.746	-0.738	-0.728	-0.718	-0.709	-0.699	-0.690	-0.680	-0.669	-0.659	-0.649	-0.636	-0.626	-0.616	-0.605	-0.594	-0.582	-0.571	-0.560	-0.550	-0.538	-0.526	-0.516	-0.505	-0.495	-0.485	-0.474	-0.464	-0.455	-0.444	-0.435	-0.428	-0.418	-0.409	-0.401	-0.394	-0.386	-0.380	-0.374	-0.368	-0.362	-0.358	-0.354	-0.350	-0.346	-0.344	-0.341	-0.339	-0.339	-0.338	-0.338	-0.339	-0.339	-0.341	-0.342	-0.346	-0.350	-0.354	-0.359	-0.362	-0.370	-0.375	-0.381	-0.390	-0.396	-0.404	-0.414	-0.422	-0.432	-0.441	-0.451	-0.462	-0.472	-0.482	-0.495	-0.506	-0.519	-0.530	-0.542	-0.555	-0.568	-0.580	-0.592	-0.605	-0.618	-0.631	-0.644	-0.656	-0.669	-0.681	-0.695	-0.706	-0.718	-0.730	-0.741	-0.752	-0.764	-0.775	-0.786	-0.796	-0.808	-0.818	-0.826	-0.836	-0.845	-0.854	-0.862	-0.870	-0.879	-0.888	-0.895	-0.901	-0.909	-0.916	-0.922	-0.929	-0.936	-0.941	-0.948	-0.952	-0.959	-0.964	-0.970	-0.975	-0.980	-0.986	-0.992	-0.998	-1.004	-1.010	-1.015	-1.021	-1.029	-1.035	-1.041	-1.048	-1.055	-1.061	-1.070	-1.078	-1.085	-1.092	-1.101	-1.111	-1.119	-1.128	-1.138	-1.148	-1.158	-1.168	-1.178	-1.189	-1.198	-1.209	-1.220	-1.231	-1.242	-1.254	-1.264	-1.276	-1.288	-1.298	-1.310	-1.320	-1.331	-1.341	-1.352	-1.362	-1.372	-1.382	-1.392	-1.401	-1.411	-1.419	-1.428	-1.436	-1.442	-1.450	-1.456	-1.462	-1.469	-1.472	-1.478	-1.482	-1.486	-1.489	-1.492	-1.494	-1.495	-1.496	-1.498	-1.499	-1.498	-1.498	-1.496	-1.495	-1.491	-1.489	-1.485	-1.482	-1.479	-1.474	-1.470	-1.465	-1.458	-1.452	-1.446	-1.440	-1.432	-1.425	-1.418	-1.411	-1.402	-1.395	-1.386	-1.376	-1.368	-1.359	-1.350	-1.340	-1.331	-1.322	-1.311	-1.301	-1.291	-1.281	-1.271	-1.261	-1.251	-1.241	-1.231	-1.222	-1.212	-1.202	-1.192	-1.184	-1.174	-1.165	-1.156	-1.148	-1.139	-1.131	-1.122	-1.115	-1.109	-1.100	-1.094	-1.088	-1.082	-1.076	-1.071	-1.066	-1.061	-1.056	-1.054	-1.050	-1.048	-1.045	-1.041	-1.040	-1.039	-1.038	-1.039	-1.038	-1.038	-1.039	-1.040	-1.040	-1.042	-1.045	-1.046	-1.049	-1.051	-1.054	-1.058	-1.060	-1.064	-1.068	-1.071	-1.075	-1.079	-1.082	-1.086	-1.091	-1.094	-1.099	-1.101	-1.106	-1.110	-1.114	-1.118	-1.120	-1.124	-1.126	-1.130	-1.131	-1.135	-1.136	-1.139	-1.140	-1.141	-1.142	-1.144	-1.145	-1.145	-1.145	-1.146	-1.145	-1.145	-1.145	-1.144	-1.144	-1.142	-1.141	-1.140	-1.139	-1.138	-1.136	-1.134	-1.134	-1.131	-1.129	-1.129	-1.126	-1.125	-1.122	-1.121	-1.120	-1.119	-1.118	-1.115	-1.115	-1.114	-1.114	-1.111	-1.111	-1.111	-1.111	-1.111	-1.112	-1.111	-1.112	-1.114	-1.115	-1.116	-1.119	-1.120	-1.121	-1.124	-1.126	-1.130	-1.132	-1.135	-1.139	-1.142	-1.146	-1.150	-1.152	-1.158	-1.161	-1.166	-1.170	-1.174	-1.179	-1.184	-1.188	-1.192	-1.198	-1.202	-1.206	-1.211	-1.215	-1.219	-1.222	-1.228	-1.231	-1.235	-1.239	-1.241	-1.245	-1.248	-1.250	-1.252	-1.255	-1.258	-1.260	-1.260	-1.262	-1.264	-1.264	-1.264	-1.264	-1.265	-1.265	-1.265	-1.264	-1.262	-1.261	-1.260	-1.258	-1.256	-1.255	-1.251	-1.249	-1.246	-1.242	-1.240	-1.236	-1.232	-1.229	-1.224	-1.220	-1.216	-1.211	-1.208	-1.202	-1.199	-1.192	-1.188	-1.181	-1.178	-1.171	-1.166	-1.160	-1.155	-1.149	-1.142	-1.138	-1.131	-1.126	-1.119	-1.114	-1.108	-1.101	-1.095	-1.090	-1.084	-1.079	-1.072	-1.068	-1.061	-1.056	-1.050	-1.045	-1.041	-1.035	-1.031	-1.028	-1.022	-1.019	-1.014	-1.011	-1.009	-1.005	-1.004	-1.001	-1.000	-0.999	-0.998	-0.998	-0.996	-0.998	-0.999	-1.000	-1.002	-1.005	-1.009	-1.012	-1.016	-1.021	-1.028	-1.032	-1.040	-1.046	-1.054	-1.064	-1.071	-1.081	-1.092	-1.102	-1.114	-1.125	-1.138	-1.151	-1.164	-1.178	-1.191	-1.205	-1.220	-1.235	-1.251	-1.268	-1.282	-1.299	-1.316	-1.332	-1.349	-1.366	-1.384	-1.400	-1.416	-1.434	-1.451	-1.469	-1.485	-1.501	-1.519	-1.535	-1.550	-1.565	-1.581	-1.598	-1.611	-1.626	-1.641	-1.655	-1.669	-1.682	-1.695	-1.708	-1.720	-1.731	-1.744	-1.754	-1.765	-1.775	-1.785	-1.795	-1.804	-1.812	-1.821	-1.830	-1.838	-1.846	-1.852	-1.860	-1.866	-1.874	-1.880	-1.886	-1.892	-1.899	-1.905	-1.911	-1.915	-1.921	-1.928	-1.932	-1.939	-1.945	-1.949	-1.955	-1.961	-1.966	-1.971	-1.978	-1.984	-1.989	-1.994	-2.000	-2.006	-2.013	-2.018	-2.024	-2.029	-2.035	-2.041	-2.047	-2.054	-2.060	-2.065	-2.071	-2.078	-2.082	-2.089	-2.094	-2.100	-2.106	-2.110	-2.116	-2.120	-2.125	-2.129	-2.135	-2.139	-2.141	-2.146	-2.150	-2.152	-2.155	-2.158	-2.160	-2.161	-2.164	-2.164	-2.165	-2.165	-2.165	-2.165	-2.165	-2.165	-2.162	-2.162	-2.160	-2.158	-2.155	-2.152	-2.150	-2.146	-2.142	-2.139	-2.135	-2.130	-2.125	-2.120	-2.115	-2.110	-2.105	-2.099	-2.094	-2.088	-2.082	-2.076	-2.070	-2.064	-2.058	-2.050	-2.045	-2.038	-2.030	-2.025	-2.016	-2.010	-2.004	-1.998	-1.990	-1.982	-1.978	-1.970	-1.962	-1.955	-1.949	-1.941	-1.934	-1.926	-1.919	-1.911	-1.904	-1.896	-1.888	-1.880	-1.872	-1.864	-1.855	-1.848	-1.839	-1.830	-1.821	-1.812	-1.802	-1.794	-1.785	-1.774	-1.764	-1.755	-1.744	-1.734	-1.722	-1.712	-1.702	-1.691	-1.680	-1.670	-1.659	-1.646	-1.636	-1.625	-1.614	-1.602	-1.591	-1.580	-1.571	-1.560	-1.549	-1.538	-1.528	-1.518	-1.508	-1.499	-1.488	-1.479	-1.470	-1.461	-1.452	-1.445	-1.436	-1.430	-1.421	-1.415	-1.409	-1.404	-1.398	-1.392	-1.388	-1.382	-1.379	-1.375	-1.371	-1.369	-1.366	-1.365	-1.362	-1.361	-1.360	-1.359	-1.358	-1.359	-1.358	-1.358	-1.359	-1.359	-1.359	-1.361	-1.361	-1.364	-1.365	-1.368	-1.369	-1.370	-1.372	-1.375	-1.378	-1.380	-1.382	-1.385	-1.388	-1.389	-1.392	-1.395	-1.398	-1.400	-1.402	-1.405	-1.408	-1.411	-1.414	-1.415	-1.419	-1.421	-1.425	-1.428	-1.430	-1.434	-1.436	-1.440	-1.444	-1.448	-1.450	-1.455	-1.459	-1.464	-1.468	-1.474	-1.478	-1.482	-1.489	-1.495	-1.501	-1.508	-1.514	-1.520	-1.528	-1.535	-1.542	-1.550	-1.560	-1.569	-1.578	-1.586	-1.595	-1.605	-1.616	-1.626	-1.636	-1.646	-1.658	-1.669	-1.680	-1.691	-1.702	-1.715	-1.726	-1.739	-1.750	-1.762	-1.774	-1.786	-1.798	-1.810	-1.821	-1.832	-1.845	-1.856	-1.866	-1.878	-1.889	-1.900	-1.910	-1.919	-1.929	-1.939	-1.949	-1.958	-1.966	-1.972	-1.981	-1.989	-1.995	-2.002	-2.009	-2.014	-2.019	-2.024	-2.029	-2.033	-2.036	-2.039	-2.042	-2.045	-2.046	-2.047	-2.049	-2.050	-2.050	-2.051	-2.050	-2.049	-2.047	-2.046	-2.045	-2.044	-2.040	-2.038	-2.035	-2.031	-2.029	-2.026	-2.021	-2.018	-2.014	-2.009	-2.005	-2.000	-1.995	-1.990	-1.986	-1.981	-1.976	-1.971	-1.968	-1.962	-1.958	-1.954	-1.950	-1.946	-1.942	-1.939	-1.935	-1.931	-1.928	-1.926	-1.924	-1.921	-1.919	-1.916	-1.915	-1.915	-1.914	-1.914	-1.914	-1.914	-1.915	-1.915	-1.916	-1.919	-1.920	-1.922	-1.925	-1.928	-1.931	-1.934	-1.938	-1.942	-1.946	-1.951	-1.955	-1.960	-1.965	-1.970	-1.975	-1.981	-1.986	-1.991	-1.996	-2.001	-2.006	-2.011	-2.016	-2.021	-2.026	-2.030	-2.035	-2.039	-2.042	-2.046	-2.049	-2.052	-2.054	-2.058	-2.059	-2.060	-2.060	-2.061	-2.061	-2.060	-2.059	-2.058	-2.055	-2.052	-2.050	-2.046	-2.041	-2.038	-2.033	-2.026	-2.020	-2.014	-2.007	-2.000	-1.992	-1.985	-1.976	-1.966	-1.958	-1.948	-1.939	-1.929	-1.918	-1.908	-1.898	-1.888	-1.876	-1.865	-1.854	-1.842	-1.831	-1.820	-1.809	-1.799	-1.788	-1.776	-1.768	-1.756	-1.746	-1.738	-1.729	-1.720	-1.711	-1.704	-1.696	-1.689	-1.682	-1.676	-1.671	-1.666	-1.662	-1.659	-1.656	-1.654	-1.651	-1.650	-1.650	-1.649	-1.651	-1.651	-1.654	-1.656	-1.659	-1.664	-1.668	-1.672	-1.679	-1.684	-1.691	-1.699	-1.706	-1.714	-1.722	-1.732	-1.741	-1.751	-1.761	-1.771	-1.781	-1.794	-1.804	-1.815	-1.826	-1.838	-1.849	-1.861	-1.871	-1.884	-1.895	-1.906	-1.918	-1.929	-1.939	-1.949	-1.960	-1.970	-1.979	-1.989	-1.996	-2.006	-2.015	-2.021	-2.030	-2.035	-2.041	-2.046	-2.051	-2.056	-2.060	-2.064	-2.066	-2.070	-2.070	-2.072	-2.074	-2.072	-2.072	-2.071	-2.070	-2.069	-2.066	-2.062	-2.060	-2.055	-2.050	-2.046	-2.040	-2.035	-2.027	-2.022	-2.015	-2.007	-2.000	-1.991	-1.982	-1.975	-1.966	-1.956	-1.948	-1.939	-1.929	-1.920	-1.909	-1.900	-1.890	-1.879	-1.870	-1.860	-1.851	-1.840	-1.830	-1.821	-1.811	-1.802	-1.792	-1.782	-1.775	-1.766	-1.758	-1.749	-1.740	-1.732	-1.725	-1.716	-1.709	-1.702	-1.695	-1.688	-1.682	-1.675	-1.670	-1.665	-1.659	-1.655	-1.650	-1.645	-1.642	-1.638	-1.634	-1.630	-1.628	-1.625	-1.621	-1.619	-1.616	-1.614	-1.611	-1.610	-1.608	-1.605	-1.604	-1.602	-1.601	-1.599	-1.598	-1.596	-1.595	-1.594	-1.591	-1.590	-1.589	-1.588	-1.585	-1.584	-1.581	-1.580	-1.578	-1.575	-1.572	-1.570	-1.568	-1.565	-1.561	-1.559	-1.554	-1.550	-1.546	-1.542	-1.539	-1.532	-1.529	-1.524	-1.519	-1.514	-1.509	-1.501	-1.496	-1.490	-1.484	-1.478	-1.471	-1.465	-1.459	-1.452	-1.445	-1.438	-1.431	-1.424	-1.418	-1.411	-1.404	-1.398	-1.391	-1.384	-1.378	-1.371	-1.365	-1.359	-1.354	-1.348	-1.341	-1.336	-1.331	-1.328	-1.322	-1.318	-1.315	-1.310	-1.306	-1.305	-1.301	-1.299	-1.298	-1.295	-1.292	-1.292	-1.291	-1.290	-1.291	-1.291	-1.291	-1.292	-1.294	-1.295	-1.296	-1.298	-1.300	-1.302	-1.305	-1.309	-1.310	-1.314	-1.318	-1.322	-1.325	-1.329	-1.334	-1.338	-1.341	-1.346	-1.350	-1.355	-1.359	-1.362	-1.368	-1.371	-1.376	-1.379	-1.384	-1.388	-1.391	-1.395	-1.399	-1.402	-1.406	-1.409	-1.412	-1.415	-1.419	-1.420	-1.424	-1.425	-1.426	-1.429	-1.431	-1.432	-1.434	-1.435	-1.436	-1.438	-1.439	-1.439	-1.440	-1.441	-1.441	-1.441	-1.442	-1.442	-1.442	-1.442	-1.442	-1.444	-1.444	-1.444	-1.444	-1.444	-1.445	-1.445	-1.446	-1.446	-1.446	-1.446	-1.446	-1.449	-1.449	-1.450	-1.450	-1.451	-1.454	-1.455	-1.456	-1.459	-1.460	-1.461	-1.465	-1.466	-1.469	-1.472	-1.475	-1.479	-1.482	-1.485	-1.489	-1.492	-1.496	-1.500	-1.505	-1.510	-1.515	-1.520	-1.525	-1.531	-1.536	-1.542	-1.549	-1.555	-1.561	-1.568	-1.576	-1.582	-1.590	-1.598	-1.605	-1.614	-1.621	-1.629	-1.638	-1.646	-1.655	-1.664	-1.672	-1.681	-1.691	-1.699	-1.709	-1.718	-1.728	-1.738	-1.748	-1.756	-1.766	-1.776	-1.785	-1.795	-1.804	-1.812	-1.822	-1.832	-1.841	-1.850	-1.859	-1.868	-1.878	-1.885	-1.892	-1.901	-1.909	-1.915	-1.924	-1.930	-1.938	-1.942	-1.950	-1.956	-1.960	-1.966	-1.970	-1.975	-1.979	-1.981	-1.985	-1.988	-1.991	-1.992	-1.994	-1.995	-1.996	-1.996	-1.996	-1.996	-1.995	-1.994	-1.992	-1.991	-1.989	-1.986	-1.982	-1.980	-1.978	-1.974	-1.970	-1.965	-1.960	-1.956	-1.951	-1.948	-1.944	-1.938	-1.934	-1.929	-1.924	-1.920	-1.915	-1.911	-1.908	-1.902	-1.900	-1.896	-1.894	-1.890	-1.888	-1.888	-1.885	-1.884	-1.884	-1.884	-1.885	-1.886	-1.888	-1.889	-1.891	-1.895	-1.899	-1.904	-1.909	-1.915	-1.921	-1.929	-1.936	-1.945	-1.954	-1.962	-1.974	-1.984	-1.995	-2.006	-2.019	-2.030	-2.042	-2.058	-2.070	-2.085	-2.099	-2.114	-2.129	-2.144	-2.160	-2.174	-2.190	-2.206	-2.222	-2.238	-2.254	-2.269	-2.285	-2.300	-2.315	-2.331	-2.346	-2.360	-2.375	-2.389	-2.401	-2.415	-2.428	-2.441	-2.452	-2.465	-2.475	-2.486	-2.496	-2.506	-2.516	-2.525	-2.534	-2.541	-2.549	-2.556	-2.562	-2.569	-2.574	-2.580	-2.584	-2.590	-2.594	-2.598	-2.600	-2.604	-2.606	-2.608	-2.610	-2.610	-2.612	-2.612	-2.614	-2.615	-2.615	-2.615	-2.615	-2.615	-2.615	-2.614	-2.612	-2.614	-2.612	-2.611	-2.610	-2.609	-2.608	-2.608	-2.605	-2.604	-2.602	-2.602	-2.600	-2.599	-2.598	-2.596	-2.595	-2.592	-2.591	-2.590	-2.588	-2.586	-2.585	-2.584	-2.581	-2.580	-2.576	-2.575	-2.572	-2.570	-2.568	-2.564	-2.561	-2.558	-2.555	-2.551	-2.548	-2.542	-2.539	-2.534	-2.529	-2.524	-2.519	-2.511	-2.505	-2.499	-2.490	-2.482	-2.474	-2.465	-2.455	-2.445	-2.435	-2.422	-2.411	-2.399	-2.386	-2.372	-2.359	-2.342	-2.329	-2.312	-2.294	-2.276	-2.258	-2.238	-2.219	-2.198	-2.176	-2.154	-2.131	-2.109	-2.085	-2.061	-2.035	-2.009	-1.984	-1.956	-1.929	-1.901	-1.871	-1.844	-1.814	-1.784	-1.755	-1.725	-1.695	-1.665	-1.634	-1.602	-1.571	-1.541	-1.510	-1.479	-1.448	-1.418	-1.388	-1.358	-1.328	-1.299	-1.270	-1.241	-1.214	-1.188	-1.161	-1.135	-1.111	-1.085	-1.061	-1.040	-1.018	-0.996	-0.976	-0.956	-0.938	-0.920	-0.904	-0.888	-0.872	-0.860	-0.846	-0.835	-0.824	-0.814	-0.804	-0.796	-0.789	-0.782	-0.778	-0.772	-0.769	-0.765	-0.762	-0.761	-0.761	-0.760	-0.760	-0.761	-0.762	-0.764	-0.766	-0.769	-0.772	-0.776	-0.779	-0.782	-0.788	-0.791	-0.796	-0.801	-0.805	-0.811	-0.816	-0.821	-0.825	-0.830	-0.836	-0.840	-0.845	-0.849	-0.852	-0.859	-0.862	-0.866	-0.870	-0.874	-0.876	-0.879	-0.882	-0.884	-0.888	-0.889	-0.891	-0.894	-0.895	-0.898	-0.899	-0.900	-0.901	-0.902	-0.904	-0.902	-0.904	-0.905	-0.906	-0.906	-0.908	-0.906	-0.908	-0.908	-0.909	-0.909	-0.911	-0.911	-0.912	-0.912	-0.914	-0.914	-0.916	-0.918	-0.920	-0.920	-0.922	-0.925	-0.928	-0.930	-0.932	-0.936	-0.939	-0.942	-0.946	-0.950	-0.954	-0.959	-0.962	-0.968	-0.972	-0.979	-0.984	-0.989	-0.995	-1.002	-1.009	-1.015	-1.021	-1.029	-1.036	-1.044	-1.052	-1.060	-1.068	-1.078	-1.086	-1.095	-1.104	-1.114	-1.124	-1.134	-1.142	-1.154	-1.162	-1.174	-1.185	-1.196	-1.205	-1.216	-1.228	-1.239	-1.250	-1.262	-1.274	-1.285	-1.298	-1.310	-1.321	-1.334	-1.346	-1.356	-1.369	-1.381	-1.392	-1.405	-1.416	-1.429	-1.441	-1.452	-1.465	-1.476	-1.488	-1.500	-1.510	-1.521	-1.532	-1.542	-1.554	-1.562	-1.574	-1.584	-1.594	-1.602	-1.612	-1.621	-1.629	-1.639	-1.646	-1.654	-1.661	-1.669	-1.675	-1.682	-1.689	-1.694	-1.700	-1.705	-1.710	-1.715	-1.720	-1.722	-1.728	-1.730	-1.734	-1.738	-1.739	-1.742	-1.744	-1.746	-1.748	-1.750	-1.750	-1.752	-1.752	-1.755	-1.756	-1.756	-1.758	-1.759	-1.759	-1.759	-1.760	-1.761	-1.761	-1.761	-1.762	-1.764	-1.764	-1.765	-1.766	-1.769	-1.770	-1.771	-1.772	-1.775	-1.776	-1.778	-1.780	-1.782	-1.785	-1.788	-1.789	-1.792	-1.796	-1.799	-1.802	-1.805	-1.808	-1.811	-1.815	-1.819	-1.822	-1.826	-1.830	-1.835	-1.839	-1.842	-1.846	-1.851	-1.855	-1.859	-1.862	-1.866	-1.871	-1.876	-1.880	-1.884	-1.888	-1.890	-1.895	-1.899	-1.902	-1.906	-1.911	-1.914	-1.918	-1.921	-1.925	-1.929	-1.931	-1.935	-1.938	-1.941	-1.944	-1.948	-1.952	-1.955	-1.959	-1.961	-1.965	-1.969	-1.972	-1.975	-1.979	-1.982	-1.986	-1.989	-1.992	-1.996	-2.000	-2.004	-2.007	-2.011	-2.016	-2.020	-2.025	-2.029	-2.033	-2.038	-2.041	-2.045	-2.050	-2.055	-2.060	-2.064	-2.068	-2.074	-2.079	-2.082	-2.086	-2.092	-2.096	-2.101	-2.106	-2.110	-2.114	-2.119	-2.124	-2.128	-2.131	-2.135	-2.139	-2.142	-2.146	-2.149	-2.152	-2.155	-2.158	-2.160	-2.162	-2.165	-2.168	-2.168	-2.170	-2.170	-2.171	-2.171	-2.171	-2.171	-2.171	-2.170	-2.170	-2.169	-2.166	-2.165	-2.162	-2.160	-2.156	-2.154	-2.150	-2.146	-2.142	-2.138	-2.132	-2.129	-2.124	-2.116	-2.111	-2.106	-2.099	-2.092	-2.085	-2.079	-2.070	-2.064	-2.055	-2.047	-2.038	-2.030	-2.021	-2.014	-2.002	-1.994	-1.984	-1.975	-1.965	-1.956	-1.945	-1.935	-1.925	-1.915	-1.904	-1.894	-1.884	-1.874	-1.864	-1.854	-1.842	-1.832	-1.821	-1.811	-1.801	-1.791	-1.781	-1.771	-1.761	-1.752	-1.742	-1.732	-1.722	-1.714	-1.705	-1.696	-1.688	-1.678	-1.670	-1.662	-1.654	-1.646	-1.640	-1.632	-1.625	-1.620	-1.614	-1.608	-1.601	-1.598	-1.591	-1.588	-1.582	-1.579	-1.576	-1.572	-1.570	-1.568	-1.566	-1.564	-1.562	-1.561	-1.561	-1.561	-1.561	-1.561	-1.564	-1.564	-1.566	-1.568	-1.570	-1.572	-1.574	-1.578	-1.581	-1.585	-1.589	-1.592	-1.596	-1.600	-1.604	-1.608	-1.611	-1.615	-1.619	-1.624	-1.628	-1.631	-1.635	-1.639	-1.641	-1.645	-1.648	-1.649	-1.651	-1.654	-1.655	-1.655	-1.656	-1.656	-1.655	-1.655	-1.654	-1.651	-1.649	-1.646	-1.642	-1.639	-1.634	-1.626	-1.621	-1.614	-1.608	-1.599	-1.590	-1.580	-1.570	-1.560	-1.549	-1.538	-1.524	-1.512	-1.499	-1.484	-1.469	-1.454	-1.438	-1.422	-1.405	-1.389	-1.371	-1.354	-1.334	-1.316	-1.298	-1.278	-1.259	-1.238	-1.219	-1.199	-1.178	-1.158	-1.138	-1.118	-1.098	-1.076	-1.058	-1.036	-1.018	-0.996	-0.976	-0.956	-0.939	-0.919	-0.900	-0.881	-0.864	-0.845	-0.829	-0.810	-0.792	-0.778	-0.761	-0.745	-0.730	-0.715	-0.700	-0.688	-0.674	-0.660	-0.648	-0.635	-0.622	-0.611	-0.600	-0.589	-0.580	-0.570	-0.561	-0.552	-0.542	-0.534	-0.526	-0.520	-0.512	-0.505	-0.498	-0.492	-0.485	-0.480	-0.474	-0.469	-0.464	-0.458	-0.452	-0.449	-0.444	-0.439	-0.435	-0.431	-0.426	-0.422	-0.419	-0.414	-0.410	-0.406	-0.401	-0.396	-0.394	-0.389	-0.385	-0.381	-0.376	-0.372	-0.366	-0.362	-0.359	-0.354	-0.349	-0.344	-0.339	-0.335	-0.330	-0.324	-0.319	-0.315	-0.310	-0.304	-0.299	-0.294	-0.288	-0.282	-0.279	-0.274	-0.268	-0.264	-0.259	-0.254	-0.249	-0.245	-0.241	-0.236	-0.232	-0.229	-0.226	-0.222	-0.219	-0.216	-0.214	-0.211	-0.210	-0.210	-0.209	-0.208	-0.206	-0.208	-0.208	-0.209	-0.210	-0.212	-0.214	-0.216	-0.219	-0.222	-0.226	-0.230	-0.235	-0.240	-0.246	-0.251	-0.258	-0.265	-0.271	-0.279	-0.286	-0.294	-0.302	-0.311	-0.320	-0.329	-0.339	-0.349	-0.356	-0.366	-0.376	-0.386	-0.398	-0.408	-0.418	-0.428	-0.438	-0.449	-0.458	-0.469	-0.479	-0.489	-0.499	-0.507	-0.518	-0.526	-0.536	-0.544	-0.552	-0.562	-0.570	-0.578	-0.585	-0.592	-0.600	-0.606	-0.614	-0.620	-0.626	-0.631	-0.638	-0.641	-0.648	-0.651	-0.655	-0.659	-0.662	-0.665	-0.669	-0.671	-0.674	-0.676	-0.676	-0.679	-0.680	-0.680	-0.681	-0.681	-0.682	-0.681	-0.681	-0.680	-0.680	-0.679	-0.678	-0.675	-0.674	-0.671	-0.670	-0.666	-0.664	-0.661	-0.658	-0.655	-0.650	-0.648	-0.644	-0.641	-0.636	-0.632	-0.629	-0.624	-0.620	-0.615	-0.611	-0.608	-0.604	-0.598	-0.594	-0.589	-0.584	-0.580	-0.575	-0.571	-0.566	-0.562	-0.558	-0.552	-0.549	-0.545	-0.540	-0.538	-0.532	-0.529	-0.526	-0.522	-0.519	-0.516	-0.512	-0.510	-0.507	-0.505	-0.502	-0.501	-0.499	-0.498	-0.496	-0.495	-0.494	-0.492	-0.492	-0.492	-0.492	-0.492	-0.492	-0.492	-0.494	-0.495	-0.496	-0.498	-0.498	-0.500	-0.502	-0.504	-0.506	-0.507	-0.510	-0.514	-0.516	-0.518	-0.521	-0.524	-0.526	-0.530	-0.534	-0.536	-0.540	-0.542	-0.545	-0.548	-0.550	-0.552	-0.558	-0.559	-0.561	-0.564	-0.568	-0.569	-0.571	-0.572	-0.574	-0.575	-0.576	-0.578	-0.579	-0.580	-0.580	-0.581	-0.581	-0.580	-0.580	-0.579	-0.579	-0.578	-0.576	-0.574	-0.572	-0.570	-0.568	-0.565	-0.562	-0.560	-0.556	-0.554	-0.550	-0.548	-0.544	-0.540	-0.536	-0.532	-0.530	-0.525	-0.521	-0.518	-0.514	-0.510	-0.507	-0.502	-0.500	-0.496	-0.494	-0.491	-0.486	-0.484	-0.481	-0.479	-0.476	-0.475	-0.474	-0.471	-0.469	-0.469	-0.468	-0.466	-0.466	-0.465	-0.465	-0.465	-0.465	-0.464	-0.464	-0.465	-0.465	-0.466	-0.466	-0.466	-0.468	-0.468	-0.468	-0.469	-0.470	-0.470	-0.469	-0.470	-0.470	-0.469	-0.469	-0.468	-0.468	-0.466	-0.466	-0.464	-0.462	-0.460	-0.459	-0.455	-0.452	-0.449	-0.446	-0.442	-0.439	-0.432	-0.429	-0.422	-0.418	-0.411	-0.404	-0.399	-0.391	-0.385	-0.378	-0.370	-0.362	-0.354	-0.348	-0.339	-0.330	-0.322	-0.314	-0.306	-0.299	-0.290	-0.281	-0.274	-0.266	-0.260	-0.251	-0.245	-0.238	-0.231	-0.226	-0.220	-0.214	-0.210	-0.205	-0.200	-0.198	-0.194	-0.192	-0.190	-0.190	-0.189	-0.190	-0.190	-0.191	-0.195	-0.198	-0.201	-0.205	-0.210	-0.218	-0.224	-0.231	-0.239	-0.248	-0.256	-0.268	-0.278	-0.289	-0.301	-0.312	-0.326	-0.339	-0.352	-0.369	-0.382	-0.398	-0.414	-0.429	-0.445	-0.461	-0.478	-0.494	-0.511	-0.529	-0.545	-0.562	-0.579	-0.596	-0.611	-0.629	-0.645	-0.661	-0.676	-0.691	-0.706	-0.720	-0.735	-0.749	-0.762	-0.776	-0.788	-0.799	-0.810	-0.821	-0.831	-0.842	-0.851	-0.860	-0.869	-0.876	-0.884	-0.889	-0.896	-0.901	-0.906	-0.911	-0.915	-0.919	-0.922	-0.925	-0.929	-0.930	-0.932	-0.934	-0.935	-0.936	-0.938	-0.938	-0.938	-0.939	-0.938	-0.939	-0.939	-0.939	-0.940	-0.940	-0.940	-0.940	-0.940	-0.941	-0.941	-0.942	-0.944	-0.945	-0.946	-0.948	-0.950	-0.951	-0.954	-0.956	-0.960	-0.962	-0.966	-0.970	-0.974	-0.979	-0.982	-0.986	-0.991	-0.998	-1.002	-1.009	-1.014	-1.020	-1.026	-1.032	-1.039	-1.045	-1.051	-1.059	-1.065	-1.071	-1.078	-1.084	-1.091	-1.096	-1.104	-1.109	-1.115	-1.120	-1.126	-1.131	-1.135	-1.141	-1.145	-1.149	-1.154	-1.158	-1.160	-1.161	-1.164	-1.166	-1.168	-1.169	-1.169	-1.169	-1.169	-1.169	-1.166	-1.164	-1.162	-1.160	-1.156	-1.151	-1.148	-1.142	-1.138	-1.131	-1.125	-1.119	-1.112	-1.104	-1.098	-1.089	-1.080	-1.071	-1.062	-1.052	-1.044	-1.032	-1.022	-1.011	-1.001	-0.989	-0.979	-0.966	-0.955	-0.944	-0.932	-0.920	-0.908	-0.896	-0.884	-0.871	-0.859	-0.848	-0.835	-0.822	-0.811	-0.799	-0.786	-0.776	-0.764	-0.752	-0.742	-0.730	-0.720	-0.708	-0.698	-0.688	-0.676	-0.666	-0.658	-0.648	-0.638	-0.629	-0.620	-0.612	-0.604	-0.596	-0.589	-0.582	-0.575	-0.568	-0.561	-0.556	-0.551	-0.546	-0.541	-0.538	-0.534	-0.529	-0.526	-0.524	-0.521	-0.520	-0.519	-0.516	-0.515	-0.515	-0.515	-0.516	-0.516	-0.519	-0.520	-0.521	-0.524	-0.526	-0.529	-0.531	-0.536	-0.540	-0.544	-0.549	-0.552	-0.558	-0.562	-0.569	-0.574	-0.580	-0.586	-0.592	-0.598	-0.605	-0.611	-0.618	-0.625	-0.631	-0.639	-0.645	-0.651	-0.659	-0.666	-0.672	-0.681	-0.688	-0.694	-0.700	-0.708	-0.714	-0.720	-0.728	-0.734	-0.739	-0.745	-0.750	-0.756	-0.760	-0.765	-0.770	-0.775	-0.779	-0.784	-0.786	-0.790	-0.792	-0.795	-0.798	-0.800	-0.801	-0.804	-0.805	-0.805	-0.806	-0.805	-0.805	-0.804	-0.802	-0.801	-0.800	-0.799	-0.795	-0.792	-0.789	-0.785	-0.780	-0.776	-0.770	-0.765	-0.759	-0.754	-0.746	-0.740	-0.732	-0.725	-0.716	-0.709	-0.700	-0.690	-0.682	-0.672	-0.662	-0.652	-0.644	-0.632	-0.622	-0.612	-0.601	-0.592	-0.581	-0.571	-0.560	-0.550	-0.540	-0.528	-0.518	-0.507	-0.499	-0.488	-0.479	-0.469	-0.459	-0.450	-0.441	-0.434	-0.425	-0.418	-0.410	-0.402	-0.396	-0.389	-0.382	-0.378	-0.371	-0.368	-0.362	-0.359	-0.355	-0.351	-0.348	-0.346	-0.342	-0.341	-0.340	-0.339	-0.338	-0.338	-0.336	-0.336	-0.338	-0.338	-0.338	-0.339	-0.341	-0.342	-0.344	-0.345	-0.348	-0.349	-0.350	-0.352	-0.355	-0.356	-0.359	-0.360	-0.361	-0.364	-0.366	-0.368	-0.369	-0.370	-0.371	-0.372	-0.374	-0.374	-0.375	-0.376	-0.375	-0.375	-0.375	-0.374	-0.375	-0.374	-0.372	-0.371	-0.369	-0.368	-0.365	-0.362	-0.360	-0.358	-0.355	-0.351	-0.348	-0.344	-0.340	-0.336	-0.332	-0.329	-0.324	-0.320	-0.315	-0.311	-0.306	-0.301	-0.296	-0.292	-0.288	-0.282	-0.276	-0.272	-0.266	-0.262	-0.258	-0.252	-0.248	-0.242	-0.238	-0.234	-0.230	-0.225	-0.221	-0.218	-0.211	-0.208	-0.204	-0.200	-0.198	-0.194	-0.190	-0.186	-0.184	-0.181	-0.178	-0.174	-0.171	-0.169	-0.166	-0.164	-0.160	-0.158	-0.156	-0.154	-0.151	-0.149	-0.146	-0.142	-0.140	-0.138	-0.135	-0.131	-0.129	-0.126	-0.121	-0.119	-0.115	-0.111	-0.106	-0.102	-0.099	-0.094	-0.088	-0.084	-0.078	-0.071	-0.065	-0.059	-0.052	-0.046	-0.039	-0.031	-0.024	-0.015	-0.006	0.002	0.011	0.020	0.029	0.039	0.049	0.059	0.069	0.080	0.090	0.101	0.112	0.122	0.134	0.146	0.158	0.169	0.181	0.192	0.205	0.216	0.229	0.240	0.251	0.262	0.274	0.285	0.298	0.308	0.318	0.329	0.340	0.349	0.359	0.368	0.378	0.388	0.396	0.404	0.412	0.420	0.426	0.434	0.441	0.448	0.454	0.459	0.465	0.469	0.475	0.479	0.482	0.486	0.489	0.492	0.495	0.499	0.500	0.502	0.502	0.505	0.506	0.506	0.506	0.507	0.506	0.506	0.505	0.505	0.505	0.504	0.502	0.500	0.499	0.496	0.494	0.491	0.489	0.488	0.485	0.481	0.478	0.475	0.471	0.468	0.465	0.460	0.456	0.452	0.449	0.442	0.439	0.435	0.430	0.424	0.419	0.414	0.409	0.404	0.398	0.391	0.385	0.379	0.372	0.366	0.360	0.354	0.346	0.340	0.332	0.325	0.316	0.309	0.302	0.294	0.285	0.276	0.268	0.259	0.250	0.241	0.232	0.222	0.212	0.202	0.192	0.182	0.172	0.161	0.150	0.140	0.129	0.116	0.105	0.094	0.081	0.069	0.056	0.042	0.030	0.016	0.004	-0.010	-0.024	-0.038	-0.051	-0.066	-0.080	-0.095	-0.109	-0.124	-0.140	-0.155	-0.170	-0.186	-0.201	-0.218	-0.232	-0.248	-0.264	-0.280	-0.295	-0.311	-0.328	-0.344	-0.360	-0.375	-0.391	-0.406	-0.422	-0.438	-0.452	-0.468	-0.482	-0.496	-0.511	-0.525	-0.539	-0.552	-0.566	-0.579	-0.592	-0.604	-0.616	-0.629	-0.639	-0.650	-0.661	-0.671	-0.681	-0.691	-0.700	-0.708	-0.718	-0.725	-0.731	-0.739	-0.744	-0.751	-0.756	-0.761	-0.765	-0.769	-0.772	-0.776	-0.780	-0.781	-0.784	-0.785	-0.786	-0.786	-0.786	-0.786	-0.785	-0.784	-0.782	-0.781	-0.778	-0.775	-0.772	-0.769	-0.765	-0.761	-0.756	-0.751	-0.746	-0.741	-0.736	-0.730	-0.724	-0.718	-0.712	-0.705	-0.699	-0.692	-0.686	-0.679	-0.672	-0.666	-0.660	-0.652	-0.648	-0.640	-0.634	-0.629	-0.622	-0.618	-0.612	-0.606	-0.602	-0.598	-0.594	-0.590	-0.586	-0.584	-0.580	-0.579	-0.576	-0.575	-0.574	-0.574	-0.574	-0.574	-0.572	-0.574	-0.575	-0.576	-0.579	-0.582	-0.585	-0.588	-0.591	-0.594	-0.598	-0.602	-0.606	-0.611	-0.616	-0.621	-0.625	-0.630	-0.635	-0.639	-0.645	-0.650	-0.652	-0.658	-0.662	-0.666	-0.670	-0.674	-0.678	-0.680	-0.682	-0.685	-0.686	-0.689	-0.689	-0.690	-0.690	-0.690	-0.689	-0.686	-0.685	-0.682	-0.680	-0.678	-0.672	-0.669	-0.664	-0.659	-0.654	-0.648	-0.641	-0.634	-0.626	-0.619	-0.610	-0.601	-0.594	-0.585	-0.576	-0.568	-0.558	-0.549	-0.539	-0.530	-0.520	-0.511	-0.501	-0.492	-0.482	-0.474	-0.465	-0.456	-0.449	-0.441	-0.432	-0.426	-0.420	-0.414	-0.408	-0.404	-0.398	-0.394	-0.390	-0.388	-0.385	-0.382	-0.381	-0.380	-0.380	-0.380	-0.381	-0.382	-0.385	-0.388	-0.390	-0.394	-0.398	-0.402	-0.408	-0.411	-0.419	-0.424	-0.430	-0.436	-0.444	-0.450	-0.458	-0.465	-0.472	-0.480	-0.486	-0.495	-0.502	-0.509	-0.516	-0.522	-0.530	-0.536	-0.542	-0.549	-0.554	-0.559	-0.562	-0.568	-0.571	-0.574	-0.576	-0.578	-0.580	-0.580	-0.580	-0.580	-0.579	-0.578	-0.575	-0.572	-0.569	-0.564	-0.560	-0.554	-0.548	-0.540	-0.531	-0.524	-0.515	-0.506	-0.495	-0.486	-0.475	-0.464	-0.451	-0.439	-0.426	-0.414	-0.400	-0.386	-0.372	-0.358	-0.342	-0.328	-0.314	-0.298	-0.282	-0.266	-0.250	-0.234	-0.219	-0.202	-0.186	-0.170	-0.155	-0.138	-0.122	-0.106	-0.091	-0.075	-0.060	-0.045	-0.029	-0.015	0.000	0.015	0.029	0.042	0.056	0.070	0.084	0.096	0.110	0.121	0.134	0.145	0.158	0.168	0.180	0.190	0.200	0.210	0.220	0.230	0.239	0.246	0.255	0.264	0.271	0.280	0.286	0.294	0.301	0.308	0.314	0.320	0.325	100.000	5.000	2.000	1.000	3.000	0.000	0.000	0.000	0.000	0.000	0.000	0.000	0.000	0.000	0.000	0.000	0.000	0.000	-1.986	-1.985	-1.981	-1.978	-1.974	-1.970	-1.966	-1.961	-1.956	-1.951	-1.946	-1.940	-1.932	-1.926	-1.920	-1.912	-1.906	-1.899	-1.891	-1.882	-1.875	-1.866	-1.859	-1.850	-1.841	-1.834	-1.824	-1.816	-1.806	-1.799	-1.789	-1.781	-1.771	-1.762	-1.755	-1.746	-1.738	-1.729	-1.721	-1.714	-1.705	-1.698	-1.689	-1.681	-1.674	-1.668	-1.660	-1.655	-1.649	-1.641	-1.636	-1.631	-1.626	-1.620	-1.616	-1.611	-1.608	-1.604	-1.600	-1.598	-1.594	-1.591	-1.590	-1.588	-1.586	-1.585	-1.584	-1.582	-1.582	-1.582	-1.582	-1.582	-1.585	-1.586	-1.586	-1.589	-1.591	-1.592	-1.596	-1.598	-1.601	-1.605	-1.608	-1.611	-1.616	-1.620	-1.624	-1.629	-1.632	-1.638	-1.642	-1.648	-1.652	-1.658	-1.664	-1.669	-1.672	-1.679	-1.684	-1.690	-1.695	-1.700	-1.706	-1.711	-1.716	-1.721	-1.726	-1.730	-1.736	-1.740	-1.745	-1.749	-1.754	-1.758	-1.761	-1.764	-1.768	-1.770	-1.772	-1.775	-1.776	-1.779	-1.779	-1.781	-1.781	-1.781	-1.781	-1.781	-1.781	-1.779	-1.778	-1.776	-1.774	-1.770	-1.768	-1.762	-1.759	-1.754	-1.749	-1.744	-1.739	-1.731	-1.725	-1.716	-1.709	-1.700	-1.691	-1.681	-1.672	-1.662	-1.651	-1.640	-1.629	-1.618	-1.605	-1.592	-1.580	-1.568	-1.552	-1.540	-1.525	-1.511	-1.496	-1.482	-1.468	-1.452	-1.438	-1.422	-1.408	-1.392	-1.378	-1.362	-1.348	-1.334	-1.319	-1.305	-1.290	-1.275	-1.262	-1.249	-1.235	-1.222	-1.210	-1.199	-1.186	-1.176	-1.165	-1.155	-1.145	-1.136	-1.128	-1.120	-1.111	-1.104	-1.099	-1.092	-1.088	-1.082	-1.079	-1.075	-1.071	-1.069	-1.068	-1.065	-1.065	-1.064	-1.065	-1.065	-1.066	-1.068	-1.070	-1.072	-1.075	-1.078	-1.082	-1.086	-1.090	-1.095	-1.099	-1.104	-1.109	-1.114	-1.120	-1.125	-1.131	-1.136	-1.142	-1.148	-1.154	-1.159	-1.164	-1.170	-1.176	-1.181	-1.188	-1.191	-1.196	-1.202	-1.206	-1.211	-1.215	-1.219	-1.222	-1.226	-1.230	-1.234	-1.236	-1.239	-1.241	-1.242	-1.244	-1.245	-1.246	-1.248	-1.249	-1.249	-1.248	-1.248	-1.248	-1.248	-1.246	-1.245	-1.245	-1.242	-1.242	-1.240	-1.239	-1.236	-1.235	-1.232	-1.231	-1.230	-1.226	-1.225	-1.222	-1.221	-1.219	-1.216	-1.215	-1.212	-1.210	-1.210	-1.209	-1.206	-1.205	-1.204	-1.204	-1.202	-1.202	-1.201	-1.202	-1.201	-1.202	-1.202	-1.204	-1.204	-1.205	-1.208	-1.209	-1.209	-1.211	-1.214	-1.216	-1.218	-1.220	-1.222	-1.225	-1.228	-1.230	-1.234	-1.236	-1.239	-1.242	-1.245	-1.248	-1.251	-1.254	-1.256	-1.260	-1.261	-1.265	-1.266	-1.269	-1.270	-1.271	-1.274	-1.274	-1.274	-1.275	-1.275	-1.275	-1.276	-1.275	-1.274	-1.271	-1.270	-1.268	-1.265	-1.262	-1.259	-1.255	-1.251	-1.245	-1.241	-1.235	-1.229	-1.224	-1.218	-1.210	-1.204	-1.195	-1.186	-1.179	-1.169	-1.160	-1.151	-1.141	-1.131	-1.121	-1.111	-1.100	-1.089	-1.079	-1.069	-1.058	-1.045	-1.035	-1.022	-1.011	-1.000	-0.989	-0.978	-0.966	-0.954	-0.944	-0.932	-0.922	-0.911	-0.901	-0.891	-0.880	-0.870	-0.861	-0.852	-0.842	-0.834	-0.825	-0.818	-0.809	-0.801	-0.794	-0.786	-0.781	-0.775	-0.769	-0.764	-0.758	-0.754	-0.750	-0.745	-0.741	-0.739	-0.735	-0.734	-0.731	-0.729	-0.728	-0.728	-0.726	-0.726	-0.726	-0.726	-0.728	-0.729	-0.730	-0.731	-0.732	-0.735	-0.738	-0.740	-0.744	-0.746	-0.750	-0.754	-0.759	-0.764	-0.768	-0.772	-0.778	-0.782	-0.788	-0.792	-0.799	-0.804	-0.810	-0.816	-0.822	-0.828	-0.835	-0.841	-0.848	-0.855	-0.862	-0.869	-0.875	-0.882	-0.890	-0.896	-0.904	-0.910	-0.918	-0.925	-0.934	-0.941	-0.948	-0.955	-0.962	-0.969	-0.978	-0.984	-0.991	-0.998	-1.006	-1.012	-1.021	-1.028	-1.035	-1.044	-1.050	-1.058	-1.065	-1.072	-1.080	-1.086	-1.094	-1.102	-1.109	-1.118	-1.125	-1.132	-1.140	-1.148	-1.155	-1.162	-1.171	-1.179	-1.186	-1.194	-1.202	-1.211	-1.219	-1.228	-1.235	-1.244	-1.252	-1.260	-1.269	-1.278	-1.286	-1.295	-1.304	-1.311	-1.321	-1.330	-1.339	-1.346	-1.355	-1.364	-1.372	-1.381	-1.389	-1.398	-1.408	-1.415	-1.422	-1.431	-1.439	-1.448	-1.455	-1.462	-1.470	-1.478	-1.484	-1.491	-1.499	-1.505	-1.511	-1.518	-1.524	-1.530	-1.535	-1.540	-1.545	-1.550	-1.555	-1.559	-1.564	-1.566	-1.570	-1.574	-1.575	-1.579	-1.581	-1.582	-1.585	-1.586	-1.588	-1.590	-1.590	-1.590	-1.590	-1.590	-1.589	-1.589	-1.589	-1.586	-1.586	-1.585	-1.584	-1.581	-1.578	-1.576	-1.574	-1.570	-1.568	-1.565	-1.562	-1.559	-1.555	-1.554	-1.549	-1.546	-1.542	-1.540	-1.536	-1.534	-1.530	-1.526	-1.525	-1.521	-1.519	-1.516	-1.515	-1.512	-1.510	-1.509	-1.509	-1.508	-1.506	-1.506	-1.505	-1.506	-1.506	-1.508	-1.510	-1.511	-1.512	-1.515	-1.518	-1.521	-1.525	-1.529	-1.532	-1.536	-1.542	-1.548	-1.552	-1.559	-1.565	-1.571	-1.578	-1.584	-1.591	-1.598	-1.605	-1.612	-1.620	-1.628	-1.635	-1.642	-1.650	-1.656	-1.665	-1.671	-1.679	-1.685	-1.691	-1.698	-1.704	-1.710	-1.714	-1.720	-1.724	-1.729	-1.732	-1.736	-1.738	-1.740	-1.742	-1.744	-1.744	-1.744	-1.744	-1.744	-1.744	-1.741	-1.739	-1.736	-1.732	-1.730	-1.725	-1.720	-1.715	-1.710	-1.704	-1.699	-1.691	-1.685	-1.678	-1.670	-1.662	-1.655	-1.648	-1.639	-1.630	-1.621	-1.612	-1.605	-1.596	-1.588	-1.579	-1.571	-1.564	-1.555	-1.548	-1.540	-1.534	-1.526	-1.520	-1.514	-1.508	-1.501	-1.496	-1.492	-1.488	-1.484	-1.480	-1.478	-1.476	-1.472	-1.471	-1.470	-1.470	-1.470	-1.469	-1.470	-1.471	-1.472	-1.475	-1.476	-1.480	-1.482	-1.486	-1.489	-1.494	-1.498	-1.502	-1.506	-1.511	-1.516	-1.521	-1.526	-1.531	-1.536	-1.541	-1.546	-1.552	-1.556	-1.560	-1.566	-1.570	-1.574	-1.578	-1.581	-1.584	-1.588	-1.590	-1.591	-1.594	-1.595	-1.595	-1.595	-1.594	-1.594	-1.592	-1.590	-1.588	-1.584	-1.580	-1.575	-1.570	-1.564	-1.556	-1.550	-1.541	-1.531	-1.522	-1.512	-1.502	-1.490	-1.478	-1.466	-1.452	-1.439	-1.424	-1.408	-1.392	-1.375	-1.359	-1.341	-1.324	-1.305	-1.286	-1.266	-1.248	-1.228	-1.206	-1.185	-1.164	-1.144	-1.122	-1.100	-1.079	-1.056	-1.034	-1.011	-0.990	-0.968	-0.945	-0.924	-0.902	-0.881	-0.860	-0.839	-0.818	-0.798	-0.776	-0.756	-0.736	-0.718	-0.699	-0.681	-0.664	-0.646	-0.630	-0.614	-0.599	-0.584	-0.570	-0.556	-0.542	-0.531	-0.520	-0.509	-0.499	-0.490	-0.481	-0.474	-0.466	-0.460	-0.454	-0.449	-0.445	-0.441	-0.439	-0.436	-0.434	-0.432	-0.432	-0.432	-0.434	-0.435	-0.436	-0.439	-0.442	-0.445	-0.450	-0.454	-0.459	-0.464	-0.470	-0.476	-0.481	-0.488	-0.494	-0.501	-0.509	-0.515	-0.524	-0.530	-0.539	-0.545	-0.554	-0.561	-0.569	-0.576	-0.584	-0.591	-0.599	-0.606	-0.614	-0.620	-0.628	-0.635	-0.641	-0.649	-0.654	-0.660	-0.665	-0.671	-0.678	-0.682	-0.688	-0.694	-0.698	-0.702	-0.706	-0.711	-0.715	-0.720	-0.724	-0.728	-0.731	-0.735	-0.739	-0.741	-0.745	-0.748	-0.751	-0.755	-0.758	-0.762	-0.765	-0.769	-0.772	-0.776	-0.781	-0.784	-0.789	-0.792	-0.798	-0.802	-0.808	-0.812	-0.818	-0.824	-0.829	-0.835	-0.841	-0.848	-0.855	-0.861	-0.870	-0.878	-0.885	-0.894	-0.901	-0.911	-0.919	-0.929	-0.938	-0.948	-0.958	-0.968	-0.976	-0.988	-0.998	-1.009	-1.019	-1.030	-1.041	-1.052	-1.064	-1.075	-1.086	-1.098	-1.109	-1.119	-1.131	-1.142	-1.154	-1.165	-1.178	-1.189	-1.200	-1.211	-1.221	-1.232	-1.244	-1.255	-1.266	-1.278	-1.288	-1.299	-1.309	-1.320	-1.330	-1.339	-1.349	-1.359	-1.368	-1.378	-1.388	-1.396	-1.404	-1.414	-1.421	-1.430	-1.439	-1.445	-1.454	-1.461	-1.469	-1.476	-1.482	-1.489	-1.495	-1.501	-1.508	-1.514	-1.518	-1.522	-1.528	-1.534	-1.538	-1.541	-1.545	-1.548	-1.551	-1.554	-1.556	-1.559	-1.561	-1.564	-1.565	-1.566	-1.568	-1.568	-1.569	-1.570	-1.570	-1.570	-1.570	-1.569	-1.569	-1.569	-1.568	-1.568	-1.565	-1.565	-1.564	-1.562	-1.561	-1.560	-1.559	-1.558	-1.556	-1.555	-1.555	-1.554	-1.552	-1.552	-1.552	-1.552	-1.551	-1.551	-1.552	-1.551	-1.552	-1.554	-1.554	-1.556	-1.558	-1.560	-1.562	-1.564	-1.566	-1.569	-1.571	-1.575	-1.579	-1.582	-1.585	-1.590	-1.595	-1.599	-1.602	-1.608	-1.611	-1.616	-1.621	-1.625	-1.631	-1.635	-1.640	-1.645	-1.649	-1.654	-1.658	-1.662	-1.666	-1.670	-1.672	-1.675	-1.679	-1.680	-1.684	-1.685	-1.688	-1.688	-1.689	-1.690	-1.690	-1.689	-1.689	-1.688	-1.686	-1.684	-1.681	-1.679	-1.676	-1.672	-1.668	-1.665	-1.660	-1.655	-1.650	-1.645	-1.639	-1.632	-1.626	-1.619	-1.612	-1.605	-1.598	-1.591	-1.584	-1.576	-1.568	-1.561	-1.554	-1.546	-1.539	-1.531	-1.524	-1.516	-1.509	-1.501	-1.495	-1.486	-1.480	-1.474	-1.468	-1.461	-1.455	-1.450	-1.445	-1.440	-1.434	-1.429	-1.425	-1.421	-1.418	-1.414	-1.410	-1.408	-1.405	-1.401	-1.399	-1.396	-1.395	-1.394	-1.392	-1.391	-1.389	-1.389	-1.389	-1.388	-1.388	-1.388	-1.386	-1.388	-1.386	-1.388	-1.388	-1.389	-1.389	-1.389	-1.389	-1.391	-1.391	-1.391	-1.392	-1.394	-1.392	-1.394	-1.395	-1.395	-1.395	-1.395	-1.396	-1.396	-1.398	-1.398	-1.398	-1.398	-1.398	-1.398	-1.398	-1.396	-1.396	-1.395	-1.395	-1.394	-1.394	-1.392	-1.391	-1.390	-1.389	-1.389	-1.386	-1.385	-1.382	-1.380	-1.380	-1.376	-1.375	-1.372	-1.371	-1.369	-1.366	-1.365	-1.362	-1.360	-1.356	-1.354	-1.352	-1.350	-1.348	-1.344	-1.341	-1.340	-1.338	-1.335	-1.332	-1.331	-1.329	-1.328	-1.325	-1.324	-1.322	-1.321	-1.320	-1.319	-1.319	-1.319	-1.318	-1.319	-1.319	-1.319	-1.320	-1.321	-1.324	-1.325	-1.326	-1.330	-1.331	-1.335	-1.338	-1.341	-1.345	-1.349	-1.354	-1.359	-1.362	-1.369	-1.374	-1.380	-1.386	-1.391	-1.399	-1.405	-1.411	-1.418	-1.425	-1.432	-1.439	-1.446	-1.454	-1.461	-1.468	-1.476	-1.482	-1.490	-1.496	-1.504	-1.511	-1.516	-1.524	-1.529	-1.536	-1.541	-1.548	-1.551	-1.558	-1.562	-1.568	-1.571	-1.576	-1.579	-1.582	-1.585	-1.588	-1.589	-1.592	-1.594	-1.595	-1.595	-1.596	-1.596	-1.596	-1.596	-1.595	-1.595	-1.592	-1.591	-1.589	-1.586	-1.585	-1.582	-1.579	-1.576	-1.572	-1.568	-1.564	-1.560	-1.556	-1.551	-1.546	-1.541	-1.536	-1.531	-1.525	-1.520	-1.514	-1.508	-1.502	-1.496	-1.491	-1.485	-1.479	-1.472	-1.466	-1.460	-1.454	-1.449	-1.441	-1.436	-1.430	-1.424	-1.418	-1.412	-1.408	-1.400	-1.395	-1.390	-1.385	-1.379	-1.374	-1.369	-1.364	-1.359	-1.354	-1.349	-1.344	-1.340	-1.336	-1.331	-1.328	-1.324	-1.320	-1.318	-1.314	-1.310	-1.306	-1.304	-1.301	-1.298	-1.295	-1.294	-1.290	-1.288	-1.286	-1.284	-1.281	-1.279	-1.278	-1.275	-1.272	-1.271	-1.270	-1.266	-1.265	-1.264	-1.261	-1.260	-1.256	-1.255	-1.252	-1.251	-1.248	-1.245	-1.242	-1.240	-1.236	-1.234	-1.229	-1.225	-1.221	-1.218	-1.212	-1.208	-1.202	-1.196	-1.191	-1.185	-1.179	-1.171	-1.165	-1.158	-1.150	-1.141	-1.132	-1.124	-1.115	-1.106	-1.096	-1.085	-1.076	-1.065	-1.054	-1.042	-1.031	-1.019	-1.008	-0.994	-0.982	-0.970	-0.956	-0.945	-0.931	-0.919	-0.905	-0.892	-0.881	-0.868	-0.855	-0.842	-0.831	-0.819	-0.808	-0.796	-0.785	-0.774	-0.764	-0.755	-0.745	-0.736	-0.726	-0.719	-0.712	-0.705	-0.699	-0.694	-0.688	-0.684	-0.680	-0.678	-0.676	-0.672	-0.672	-0.672	-0.671	-0.672	-0.675	-0.678	-0.680	-0.684	-0.688	-0.692	-0.698	-0.702	-0.710	-0.715	-0.722	-0.730	-0.738	-0.746	-0.755	-0.762	-0.772	-0.781	-0.791	-0.800	-0.810	-0.820	-0.829	-0.839	-0.848	-0.856	-0.866	-0.876	-0.884	-0.894	-0.901	-0.911	-0.919	-0.928	-0.934	-0.939	-0.946	-0.952	-0.958	-0.962	-0.968	-0.971	-0.975	-0.978	-0.981	-0.982	-0.984	-0.986	-0.986	-0.985	-0.985	-0.984	-0.981	-0.980	-0.978	-0.974	-0.970	-0.966	-0.961	-0.958	-0.951	-0.945	-0.939	-0.932	-0.925	-0.918	-0.909	-0.901	-0.892	-0.884	-0.875	-0.866	-0.856	-0.846	-0.838	-0.828	-0.818	-0.806	-0.796	-0.786	-0.775	-0.765	-0.754	-0.745	-0.734	-0.724	-0.712	-0.702	-0.692	-0.682	-0.672	-0.664	-0.654	-0.645	-0.636	-0.629	-0.620	-0.612	-0.605	-0.598	-0.590	-0.584	-0.578	-0.571	-0.568	-0.562	-0.559	-0.554	-0.551	-0.548	-0.545	-0.542	-0.541	-0.540	-0.539	-0.540	-0.540	-0.541	-0.541	-0.544	-0.545	-0.548	-0.551	-0.554	-0.559	-0.562	-0.566	-0.571	-0.578	-0.581	-0.588	-0.594	-0.600	-0.606	-0.612	-0.620	-0.628	-0.634	-0.641	-0.648	-0.655	-0.662	-0.669	-0.676	-0.684	-0.690	-0.698	-0.705	-0.710	-0.718	-0.722	-0.729	-0.735	-0.740	-0.745	-0.750	-0.755	-0.760	-0.762	-0.768	-0.770	-0.774	-0.776	-0.778	-0.781	-0.782	-0.785	-0.785	-0.786	-0.788	-0.788	-0.788	-0.789	-0.788	-0.788	-0.788	-0.786	-0.785	-0.785	-0.784	-0.782	-0.781	-0.781	-0.779	-0.779	-0.778	-0.778	-0.776	-0.776	-0.775	-0.775	-0.774	-0.774	-0.775	-0.775	-0.776	-0.776	-0.779	-0.780	-0.782	-0.784	-0.786	-0.790	-0.792	-0.796	-0.801	-0.804	-0.809	-0.814	-0.819	-0.825	-0.831	-0.838	-0.844	-0.851	-0.859	-0.866	-0.874	-0.881	-0.890	-0.898	-0.906	-0.915	-0.924	-0.932	-0.942	-0.951	-0.961	-0.971	-0.980	-0.990	-1.000	-1.010	-1.020	-1.030	-1.040	-1.049	-1.060	-1.069	-1.079	-1.088	-1.098	-1.108	-1.115	-1.125	-1.132	-1.142	-1.150	-1.159	-1.166	-1.174	-1.182	-1.189	-1.196	-1.204	-1.210	-1.216	-1.222	-1.228	-1.232	-1.238	-1.242	-1.248	-1.251	-1.255	-1.258	-1.261	-1.264	-1.268	-1.269	-1.269	-1.270	-1.271	-1.272	-1.271	-1.270	-1.270	-1.269	-1.268	-1.264	-1.262	-1.260	-1.256	-1.252	-1.249	-1.244	-1.240	-1.234	-1.230	-1.224	-1.218	-1.211	-1.204	-1.196	-1.190	-1.181	-1.174	-1.166	-1.158	-1.148	-1.140	-1.130	-1.121	-1.112	-1.104	-1.092	-1.082	-1.074	-1.064	-1.054	-1.044	-1.034	-1.022	-1.012	-1.002	-0.992	-0.982	-0.974	-0.964	-0.955	-0.944	-0.935	-0.925	-0.916	-0.906	-0.898	-0.890	-0.880	-0.871	-0.864	-0.855	-0.848	-0.839	-0.832	-0.824	-0.818	-0.810	-0.804	-0.796	-0.790	-0.784	-0.779	-0.772	-0.766	-0.761	-0.758	-0.752	-0.746	-0.741	-0.736	-0.732	-0.729	-0.724	-0.720	-0.716	-0.714	-0.709	-0.705	-0.701	-0.699	-0.695	-0.692	-0.690	-0.688	-0.684	-0.681	-0.679	-0.676	-0.674	-0.671	-0.670	-0.666	-0.666	-0.664	-0.661	-0.660	-0.659	-0.656	-0.655	-0.654	-0.652	-0.652	-0.651	-0.651	-0.651	-0.651	-0.651	-0.651	-0.651	-0.652	-0.652	-0.654	-0.656	-0.659	-0.660	-0.664	-0.666	-0.670	-0.672	-0.676	-0.681	-0.685	-0.690	-0.696	-0.701	-0.708	-0.715	-0.722	-0.729	-0.736	-0.745	-0.752	-0.760	-0.770	-0.779	-0.789	-0.799	-0.808	-0.819	-0.828	-0.839	-0.849	-0.859	-0.870	-0.881	-0.891	-0.902	-0.912	-0.924	-0.934	-0.944	-0.954	-0.964	-0.974	-0.981	-0.991	-0.999	-1.008	-1.015	-1.022	-1.030	-1.036	-1.042	-1.048	-1.052	-1.058	-1.060	-1.064	-1.066	-1.068	-1.070	-1.070	-1.070	-1.069	-1.068	-1.066	-1.064	-1.060	-1.056	-1.052	-1.048	-1.041	-1.035	-1.029	-1.021	-1.012	-1.005	-0.996	-0.986	-0.976	-0.965	-0.955	-0.944	-0.931	-0.920	-0.908	-0.895	-0.882	-0.869	-0.856	-0.841	-0.828	-0.812	-0.800	-0.785	-0.770	-0.755	-0.739	-0.724	-0.710	-0.695	-0.680	-0.665	-0.650	-0.635	-0.620	-0.604	-0.589	-0.574	-0.559	-0.545	-0.531	-0.516	-0.501	-0.489	-0.474	-0.461	-0.446	-0.434	-0.421	-0.409	-0.396	-0.384	-0.371	-0.360	-0.348	-0.338	-0.326	-0.316	-0.306	-0.296	-0.286	-0.278	-0.269	-0.260	-0.251	-0.244	-0.236	-0.229	-0.222	-0.215	-0.209	-0.204	-0.199	-0.192	-0.188	-0.182	-0.179	-0.174	-0.170	-0.166	-0.161	-0.159	-0.155	-0.152	-0.149	-0.146	-0.142	-0.141	-0.138	-0.135	-0.132	-0.130	-0.128	-0.125	-0.122	-0.119	-0.115	-0.112	-0.109	-0.106	-0.101	-0.099	-0.094	-0.090	-0.085	-0.081	-0.075	-0.070	-0.065	-0.060	-0.054	-0.049	-0.042	-0.036	-0.030	-0.022	-0.016	-0.009	-0.001	0.005	0.012	0.020	0.026	0.035	0.041	0.050	0.058	0.064	0.071	0.079	0.085	0.091	0.098	0.104	0.110	0.115	0.121	0.125	0.130	0.132	0.136	0.139	0.141	0.144	0.145	0.145	0.145	0.145	0.145	0.142	0.141	0.139	0.135	0.130	0.126	0.120	0.115	0.109	0.101	0.094	0.086	0.076	0.068	0.058	0.048	0.038	0.026	0.014	0.002	-0.010	-0.024	-0.036	-0.050	-0.064	-0.078	-0.091	-0.105	-0.120	-0.135	-0.149	-0.164	-0.178	-0.191	-0.205	-0.219	-0.234	-0.246	-0.260	-0.274	-0.286	-0.299	-0.311	-0.322	-0.334	-0.345	-0.356	-0.366	-0.376	-0.386	-0.392	-0.401	-0.409	-0.416	-0.422	-0.428	-0.434	-0.439	-0.442	-0.446	-0.449	-0.452	-0.455	-0.456	-0.458	-0.459	-0.459	-0.459	-0.458	-0.456	-0.456	-0.454	-0.452	-0.450	-0.448	-0.445	-0.441	-0.438	-0.435	-0.431	-0.426	-0.422	-0.420	-0.416	-0.412	-0.410	-0.406	-0.402	-0.400	-0.398	-0.394	-0.391	-0.389	-0.388	-0.385	-0.385	-0.382	-0.382	-0.382	-0.384	-0.384	-0.385	-0.386	-0.389	-0.391	-0.395	-0.398	-0.401	-0.405	-0.410	-0.415	-0.421	-0.428	-0.434	-0.440	-0.448	-0.456	-0.464	-0.472	-0.481	-0.491	-0.499	-0.509	-0.519	-0.530	-0.540	-0.550	-0.561	-0.571	-0.584	-0.595	-0.605	-0.616	-0.629	-0.640	-0.650	-0.662	-0.674	-0.684	-0.695	-0.708	-0.718	-0.728	-0.739	-0.749	-0.759	-0.770	-0.780	-0.790	-0.799	-0.809	-0.818	-0.826	-0.835	-0.842	-0.850	-0.859	-0.865	-0.872	-0.880	-0.885	-0.892	-0.898	-0.902	-0.908	-0.912	-0.916	-0.920	-0.924	-0.928	-0.929	-0.931	-0.934	-0.935	-0.938	-0.938	-0.938	-0.938	-0.938	-0.938	-0.938	-0.935	-0.934	-0.931	-0.929	-0.926	-0.922	-0.920	-0.916	-0.911	-0.908	-0.902	-0.899	-0.892	-0.888	-0.882	-0.878	-0.871	-0.865	-0.859	-0.854	-0.846	-0.840	-0.834	-0.828	-0.820	-0.812	-0.806	-0.800	-0.792	-0.786	-0.780	-0.774	-0.766	-0.761	-0.754	-0.748	-0.742	-0.736	-0.730	-0.724	-0.720	-0.714	-0.709	-0.702	-0.698	-0.692	-0.688	-0.684	-0.679	-0.674	-0.670	-0.666	-0.662	-0.659	-0.655	-0.650	-0.646	-0.644	-0.639	-0.636	-0.631	-0.628	-0.624	-0.620	-0.616	-0.612	-0.609	-0.605	-0.600	-0.596	-0.592	-0.589	-0.584	-0.580	-0.575	-0.571	-0.566	-0.560	-0.556	-0.550	-0.545	-0.540	-0.534	-0.529	-0.522	-0.519	-0.512	-0.506	-0.500	-0.494	-0.488	-0.482	-0.476	-0.471	-0.465	-0.458	-0.452	-0.446	-0.440	-0.435	-0.429	-0.422	-0.419	-0.412	-0.408	-0.402	-0.396	-0.392	-0.388	-0.384	-0.380	-0.375	-0.371	-0.368	-0.365	-0.362	-0.360	-0.358	-0.355	-0.354	-0.351	-0.351	-0.350	-0.350	-0.350	-0.350	-0.350	-0.352	-0.352	-0.355	-0.356	-0.359	-0.361	-0.366	-0.369	-0.374	-0.378	-0.381	-0.386	-0.392	-0.399	-0.405	-0.410	-0.418	-0.424	-0.432	-0.439	-0.448	-0.455	-0.464	-0.472	-0.481	-0.491	-0.500	-0.510	-0.520	-0.530	-0.540	-0.550	-0.561	-0.571	-0.582	-0.592	-0.604	-0.614	-0.626	-0.636	-0.648	-0.658	-0.669	-0.680	-0.690	-0.701	-0.712	-0.722	-0.734	-0.745	-0.754	-0.765	-0.775	-0.785	-0.794	-0.804	-0.812	-0.821	-0.831	-0.840	-0.848	-0.856	-0.864	-0.872	-0.879	-0.886	-0.894	-0.901	-0.908	-0.914	-0.920	-0.926	-0.931	-0.938	-0.942	-0.949	-0.954	-0.958	-0.964	-0.969	-0.974	-0.978	-0.982	-0.986	-0.991	-0.995	-0.999	-1.002	-1.008	-1.011	-1.015	-1.020	-1.024	-1.029	-1.034	-1.038	-1.042	-1.048	-1.052	-1.056	-1.062	-1.069	-1.074	-1.080	-1.085	-1.091	-1.099	-1.105	-1.112	-1.119	-1.128	-1.134	-1.142	-1.151	-1.159	-1.168	-1.176	-1.185	-1.195	-1.205	-1.215	-1.225	-1.235	-1.245	-1.256	-1.268	-1.280	-1.291	-1.301	-1.314	-1.326	-1.338	-1.349	-1.360	-1.374	-1.385	-1.398	-1.409	-1.421	-1.432	-1.445	-1.456	-1.469	-1.479	-1.491	-1.501	-1.512	-1.522	-1.534	-1.542	-1.551	-1.562	-1.570	-1.579	-1.588	-1.595	-1.601	-1.608	-1.612	-1.618	-1.624	-1.626	-1.630	-1.632	-1.635	-1.636	-1.636	-1.636	-1.636	-1.635	-1.632	-1.630	-1.626	-1.621	-1.615	-1.610	-1.602	-1.596	-1.588	-1.578	-1.569	-1.558	-1.546	-1.534	-1.521	-1.509	-1.494	-1.479	-1.464	-1.448	-1.431	-1.414	-1.398	-1.380	-1.361	-1.342	-1.324	-1.304	-1.285	-1.266	-1.246	-1.226	-1.208	-1.188	-1.168	-1.149	-1.130	-1.110	-1.091	-1.072	-1.054	-1.038	-1.019	-1.002	-0.986	-0.970	-0.955	-0.940	-0.926	-0.914	-0.900	-0.889	-0.876	-0.868	-0.858	-0.849	-0.841	-0.832	-0.826	-0.821	-0.816	-0.812	-0.809	-0.806	-0.804	-0.802	-0.801	-0.802	-0.802	-0.804	-0.805	-0.808	-0.809	-0.812	-0.815	-0.818	-0.822	-0.826	-0.829	-0.834	-0.838	-0.841	-0.845	-0.849	-0.852	-0.856	-0.859	-0.861	-0.864	-0.866	-0.869	-0.869	-0.870	-0.870	-0.869	-0.868	-0.866	-0.864	-0.861	-0.859	-0.855	-0.850	-0.845	-0.839	-0.832	-0.825	-0.818	-0.809	-0.801	-0.791	-0.782	-0.772	-0.762	-0.751	-0.742	-0.731	-0.719	-0.709	-0.698	-0.686	-0.675	-0.662	-0.652	-0.640	-0.630	-0.620	-0.609	-0.600	-0.590	-0.582	-0.572	-0.565	-0.558	-0.551	-0.545	-0.541	-0.536	-0.532	-0.530	-0.528	-0.526	-0.526	-0.526	-0.528	-0.529	-0.532	-0.536	-0.540	-0.546	-0.552	-0.559	-0.568	-0.576	-0.585	-0.595	-0.606	-0.618	-0.629	-0.641	-0.654	-0.668	-0.681	-0.695	-0.709	-0.724	-0.739	-0.755	-0.770	-0.785	-0.800	-0.816	-0.831	-0.848	-0.862	-0.878	-0.892	-0.908	-0.921	-0.936	-0.950	-0.962	-0.978	-0.990	-1.002	-1.014	-1.025	-1.036	-1.046	-1.055	-1.065	-1.074	-1.081	-1.090	-1.096	-1.102	-1.108	-1.112	-1.116	-1.121	-1.124	-1.125	-1.128	-1.129	-1.129	-1.129	-1.129	-1.126	-1.125	-1.121	-1.119	-1.114	-1.110	-1.104	-1.099	-1.092	-1.085	-1.079	-1.070	-1.062	-1.054	-1.044	-1.035	-1.025	-1.014	-1.004	-0.992	-0.980	-0.969	-0.956	-0.944	-0.931	-0.919	-0.905	-0.892	-0.879	-0.866	-0.852	-0.839	-0.825	-0.812	-0.799	-0.786	-0.771	-0.759	-0.748	-0.735	-0.722	-0.710	-0.699	-0.689	-0.678	-0.668	-0.659	-0.649	-0.640	-0.632	-0.625	-0.619	-0.612	-0.608	-0.602	-0.598	-0.595	-0.594	-0.591	-0.590	-0.591	-0.592	-0.594	-0.596	-0.599	-0.604	-0.608	-0.614	-0.620	-0.629	-0.636	-0.645	-0.655	-0.665	-0.676	-0.689	-0.700	-0.714	-0.728	-0.741	-0.758	-0.772	-0.789	-0.804	-0.820	-0.838	-0.855	-0.872	-0.891	-0.909	-0.928	-0.946	-0.966	-0.984	-1.002	-1.020	-1.040	-1.059	-1.078	-1.095	-1.114	-1.131	-1.149	-1.166	-1.182	-1.200	-1.215	-1.230	-1.245	-1.260	-1.274	-1.288	-1.301	-1.312	-1.324	-1.335	-1.346	-1.355	-1.362	-1.371	-1.380	-1.386	-1.392	-1.398	-1.400	-1.405	-1.408	-1.409	-1.410	-1.411	-1.411	-1.410	-1.408	-1.406	-1.402	-1.400	-1.395	-1.390	-1.385	-1.379	-1.372	-1.365	-1.358	-1.350	-1.341	-1.332	-1.324	-1.314	-1.304	-1.294	-1.284	-1.272	-1.262	-1.251	-1.240	-1.229	-1.218	-1.206	-1.195	-1.184	-1.172	-1.160	-1.149	-1.139	-1.126	-1.116	-1.106	-1.095	-1.085	-1.074	-1.065	-1.054	-1.044	-1.034	-1.025	-1.016	-1.008	-0.999	-0.990	-0.980	-0.972	-0.965	-0.956	-0.948	-0.940	-0.932	-0.924	-0.916	-0.910	-0.901	-0.894	-0.886	-0.879	-0.871	-0.864	-0.856	-0.848	-0.840	-0.831	-0.822	-0.815	-0.806	-0.796	-0.788	-0.779	-0.770	-0.759	-0.749	-0.739	-0.729	-0.719	-0.706	-0.695	-0.684	-0.671	-0.660	-0.648	-0.635	-0.622	-0.609	-0.595	-0.581	-0.569	-0.555	-0.541	-0.526	-0.512	-0.498	-0.484	-0.469	-0.454	-0.440	-0.425	-0.410	-0.396	-0.382	-0.369	-0.354	-0.341	-0.328	-0.315	-0.302	-0.290	-0.279	-0.266	-0.255	-0.246	-0.235	-0.226	-0.216	-0.209	-0.201	-0.194	-0.188	-0.181	-0.178	-0.174	-0.170	-0.166	-0.165	-0.165	-0.165	-0.165	-0.166	-0.169	-0.171	-0.175	-0.180	-0.185	-0.192	-0.199	-0.206	-0.215	-0.224	-0.234	-0.245	-0.256	-0.269	-0.281	-0.294	-0.308	-0.322	-0.338	-0.352	-0.369	-0.386	-0.402	-0.420	-0.438	-0.455	-0.472	-0.492	-0.510	-0.530	-0.549	-0.568	-0.588	-0.606	-0.626	-0.646	-0.666	-0.686	-0.704	-0.724	-0.741	-0.761	-0.779	-0.799	-0.816	-0.834	-0.852	-0.869	-0.886	-0.902	-0.920	-0.935	-0.950	-0.965	-0.981	-0.995	-1.009	-1.022	-1.035	-1.048	-1.060	-1.071	-1.082	-1.094	-1.105	-1.115	-1.125	-1.132	-1.141	-1.150	-1.158	-1.166	-1.172	-1.180	-1.186	-1.192	-1.199	-1.205	-1.209	-1.215	-1.220	-1.225	-1.230	-1.234	-1.239	-1.244	-1.246	-1.251	-1.255	-1.259	-1.264	-1.268	-1.271	-1.276	-1.280	-1.284	-1.288	-1.291	-1.295	-1.301	-1.305	-1.310	-1.315	-1.319	-1.324	-1.329	-1.334	-1.339	-1.345	-1.350	-1.356	-1.361	-1.366	-1.371	-1.378	-1.384	-1.389	-1.395	-1.400	-1.405	-1.409	-1.415	-1.420	-1.424	-1.429	-1.432	-1.438	-1.440	-1.444	-1.446	-1.449	-1.451	-1.454	-1.455	-1.456	-1.458	-1.458	-1.458	-1.458	-1.456	-1.455	-1.454	-1.451	-1.448	-1.444	-1.441	-1.436	-1.431	-1.428	-1.421	-1.415	-1.409	-1.402	-1.396	-1.389	-1.381	-1.374	-1.365	-1.356	-1.349	-1.340	-1.331	-1.322	-1.314	-1.304	-1.295	-1.286	-1.278	-1.269	-1.260	-1.250	-1.241	-1.232	-1.225	-1.216	-1.209	-1.202	-1.195	-1.189	-1.181	-1.176	-1.171	-1.166	-1.162	-1.158	-1.154	-1.151	-1.149	-1.148	-1.145	-1.145	-1.144	-1.145	-1.145	-1.146	-1.149	-1.151	-1.154	-1.158	-1.161	-1.165	-1.171	-1.178	-1.182	-1.189	-1.195	-1.204	-1.210	-1.219	-1.226	-1.236	-1.245	-1.254	-1.264	-1.274	-1.285	-1.294	-1.305	-1.315	-1.326	-1.336	-1.348	-1.360	-1.371	-1.381	-1.391	-1.402	-1.414	-1.424	-1.434	-1.445	-1.454	-1.464	-1.474	-1.484	-1.491	-1.500	-1.508	-1.518	-1.524	-1.531	-1.538	-1.545	-1.550	-1.556	-1.561	-1.565	-1.570	-1.572	-1.575	-1.578	-1.580	-1.581	-1.582	-1.584	-1.582	-1.582	-1.581	-1.580	-1.579	-1.576	-1.574	-1.571	-1.566	-1.564	-1.559	-1.555	-1.550	-1.545	-1.539	-1.535	-1.529	-1.524	-1.519	-1.511	-1.505	-1.500	-1.494	-1.488	-1.481	-1.476	-1.470	-1.465	-1.460	-1.455	-1.450	-1.446	-1.441	-1.439	-1.435	-1.431	-1.430	-1.428	-1.426	-1.425	-1.424	-1.424	-1.425	-1.425	-1.426	-1.429	-1.430	-1.434	-1.438	-1.441	-1.446	-1.450	-1.456	-1.461	-1.469	-1.476	-1.484	-1.491	-1.500	-1.508	-1.516	-1.526	-1.536	-1.545	-1.556	-1.566	-1.576	-1.588	-1.599	-1.610	-1.621	-1.632	-1.645	-1.655	-1.668	-1.679	-1.690	-1.701	-1.712	-1.724	-1.735	-1.746	-1.758	-1.768	-1.778	-1.789	-1.798	-1.808	-1.818	-1.826	-1.835	-1.844	-1.852	-1.860	-1.868	-1.875	-1.882	-1.889	-1.895	-1.901	-1.906	-1.911	-1.918	-1.921	-1.926	-1.929	-1.932	-1.935	-1.938	-1.939	-1.941	-1.942	-1.942	-1.944	-1.944	-1.944	-1.944	-1.942	-1.941	-1.940	-1.939	-1.936	-1.932	-1.930	-1.926	-1.924	-1.919	-1.915	-1.910	-1.906	-1.900	-1.895	-1.890	-1.884	-1.878	-1.872	-1.866	-1.860	-1.854	-1.848	-1.840	-1.834	-1.828	-1.820	-1.814	-1.806	-1.800	-1.794	-1.788	-1.781	-1.774	-1.768	-1.762	-1.756	-1.750	-1.745	-1.739	-1.735	-1.730	-1.726	-1.721	-1.718	-1.715	-1.711	-1.708	-1.705	-1.704	-1.701	-1.700	-1.699	-1.698	-1.698	-1.696	-1.696	-1.696	-1.696	-1.698	-1.698	-1.700	-1.700	-1.701	-1.702	-1.705	-1.706	-1.708	-1.710	-1.711	-1.712	-1.715	-1.716	-1.718	-1.720	-1.720	-1.722	-1.724	-1.724	-1.724	-1.725	-1.725	-1.725	-1.722	-1.721	-1.720	-1.718	-1.715	-1.712	-1.709	-1.705	-1.700	-1.696	-1.690	-1.684	-1.678	-1.671	-1.664	-1.655	-1.646	-1.638	-1.628	-1.618	-1.608	-1.596	-1.584	-1.572	-1.560	-1.548	-1.535	-1.520	-1.508	-1.492	-1.478	-1.464	-1.448	-1.434	-1.418	-1.402	-1.386	-1.371	-1.354	-1.339	-1.322	-1.308	-1.291	-1.276	-1.260	-1.244	-1.230	-1.215	-1.200	-1.186	-1.171	-1.158	-1.144	-1.131	-1.118	-1.106	-1.094	-1.081	-1.071	-1.060	-1.049	-1.039	-1.030	-1.020	-1.011	-1.002	-0.995	-0.989	-0.981	-0.975	-0.968	-0.962	-0.956	-0.951	-0.946	-0.942	-0.939	-0.935	-0.931	-0.929	-0.925	-0.922	-0.919	-0.918	-0.915	-0.912	-0.911	-0.909	-0.908	-0.906	-0.905	-0.902	-0.902	-0.901	-0.899	-0.899	-0.898	-0.896	-0.895	-0.895	-0.894	-0.892	-0.892	-0.891	-0.889	-0.889	-0.886	-0.886	-0.884	-0.884	-0.881	-0.881	-0.879	-0.878	-0.878	-0.875	-0.874	-0.874	-0.871	-0.870	-0.869	-0.868	-0.866	-0.865	-0.862	-0.861	-0.861	-0.859	-0.858	-0.858	-0.856	-0.855	-0.852	-0.851	-0.850	-0.850	-0.849	-0.848	-0.848	-0.846	-0.846	-0.845	-0.845	-0.844	-0.844	-0.844	-0.844	-0.844	-0.845	-0.845	-0.846	-0.846	-0.848	-0.849	-0.849	-0.851	-0.852	-0.856	-0.858	-0.860	-0.864	-0.866	-0.870	-0.872	-0.878	-0.882	-0.886	-0.891	-0.898	-0.904	-0.910	-0.916	-0.922	-0.931	-0.938	-0.946	-0.955	-0.964	-0.972	-0.982	-0.991	-1.001	-1.011	-1.024	-1.034	-1.045	-1.058	-1.068	-1.081	-1.092	-1.105	-1.118	-1.130	-1.142	-1.156	-1.169	-1.181	-1.195	-1.208	-1.220	-1.234	-1.246	-1.259	-1.271	-1.284	-1.296	-1.309	-1.321	-1.332	-1.342	-1.354	-1.365	-1.375	-1.385	-1.395	-1.404	-1.414	-1.421	-1.429	-1.438	-1.444	-1.451	-1.458	-1.462	-1.469	-1.474	-1.478	-1.481	-1.486	-1.490	-1.492	-1.495	-1.498	-1.500	-1.502	-1.504	-1.505	-1.505	-1.505	-1.505	-1.506	-1.506	-1.506	-1.505	-1.505	-1.505	-1.505	-1.505	-1.504	-1.504	-1.504	-1.502	-1.502	-1.504	-1.502	-1.502	-1.504	-1.504	-1.505	-1.506	-1.508	-1.509	-1.510	-1.512	-1.515	-1.518	-1.520	-1.524	-1.526	-1.530	-1.535	-1.539	-1.544	-1.549	-1.554	-1.559	-1.564	-1.570	-1.576	-1.582	-1.588	-1.595	-1.601	-1.608	-1.615	-1.620	-1.626	-1.634	-1.641	-1.648	-1.654	-1.660	-1.665	-1.672	-1.678	-1.682	-1.688	-1.692	-1.698	-1.702	-1.706	-1.710	-1.714	-1.716	-1.720	-1.721	-1.722	-1.725	-1.725	-1.726	-1.726	-1.726	-1.726	-1.724	-1.722	-1.720	-1.718	-1.715	-1.711	-1.708	-1.704	-1.700	-1.695	-1.690	-1.686	-1.681	-1.674	-1.669	-1.662	-1.656	-1.651	-1.644	-1.638	-1.631	-1.624	-1.618	-1.611	-1.605	-1.600	-1.592	-1.586	-1.580	-1.574	-1.568	-1.562	-1.558	-1.552	-1.548	-1.544	-1.539	-1.535	-1.531	-1.528	-1.525	-1.522	-1.520	-1.519	-1.518	-1.516	-1.515	-1.514	-1.515	-1.514	-1.515	-1.516	-1.518	-1.519	-1.520	-1.522	-1.525	-1.528	-1.531	-1.534	-1.538	-1.541	-1.546	-1.550	-1.554	-1.558	-1.564	-1.568	-1.574	-1.578	-1.584	-1.589	-1.594	-1.599	-1.605	-1.610	-1.615	-1.621	-1.628	-1.632	-1.638	-1.644	-1.648	-1.654	-1.658	-1.662	-1.666	-1.671	-1.676	-1.680	-1.684	-1.688	-1.691	-1.694	-1.696	-1.699	-1.701	-1.704	-1.705	-1.706	-1.706	-1.708	-1.708	-1.708	-1.706	-1.705	-1.705	-1.702	-1.700	-1.698	-1.695	-1.691	-1.689	-1.684	-1.679	-1.675	-1.669	-1.664	-1.659	-1.651	-1.646	-1.640	-1.632	-1.625	-1.618	-1.610	-1.602	-1.595	-1.586	-1.578	-1.571	-1.562	-1.552	-1.544	-1.536	-1.528	-1.520	-1.511	-1.504	-1.496	-1.488	-1.480	-1.474	-1.468	-1.460	-1.454	-1.449	-1.442	-1.438	-1.434	-1.430	-1.428	-1.424	-1.421	-1.419	-1.418	-1.416	-1.418	-1.419	-1.419	-1.421	-1.422	-1.426	-1.429	-1.434	-1.438	-1.444	-1.450	-1.456	-1.464	-1.471	-1.480	-1.489	-1.499	-1.509	-1.519	-1.529	-1.540	-1.552	-1.564	-1.576	-1.589	-1.601	-1.615	-1.629	-1.641	-1.655	-1.669	-1.682	-1.696	-1.710	-1.724	-1.736	-1.750	-1.762	-1.776	-1.789	-1.801	-1.814	-1.825	-1.836	-1.846	-1.856	-1.866	-1.875	-1.884	-1.891	-1.899	-1.905	-1.910	-1.915	-1.920	-1.924	-1.926	-1.928	-1.930	-1.930	-1.930	-1.929	-1.926	-1.922	-1.920	-1.915	-1.910	-1.904	-1.898	-1.890	-1.882	-1.872	-1.862	-1.854	-1.842	-1.830	-1.819	-1.808	-1.792	-1.780	-1.766	-1.751	-1.738	-1.722	-1.706	-1.692	-1.676	-1.661	-1.645	-1.629	-1.614	-1.598	-1.582	-1.566	-1.551	-1.536	-1.522	-1.508	-1.494	-1.480	-1.466	-1.455	-1.441	-1.430	-1.420	-1.409	-1.399	-1.390	-1.382	-1.372	-1.366	-1.361	-1.355	-1.350	-1.346	-1.344	-1.340	-1.338	-1.338	-1.338	-1.339	-1.340	-1.342	-1.345	-1.349	-1.354	-1.359	-1.365	-1.371	-1.378	-1.386	-1.395	-1.404	-1.415	-1.424	-1.435	-1.446	-1.458	-1.470	-1.482	-1.495	-1.509	-1.521	-1.535	-1.550	-1.564	-1.578	-1.592	-1.608	-1.621	-1.638	-1.651	-1.668	-1.681	-1.696	-1.710	-1.724	-1.739	-1.752	-1.766	-1.780	-1.792	-1.806	-1.819	-1.830	-1.842	-1.854	-1.865	-1.878	-1.888	-1.898	-1.908	-1.918	-1.926	-1.936	-1.945	-1.952	-1.960	-1.969	-1.975	-1.984	-1.990	-1.998	-2.002	-2.009	-2.015	-2.021	-2.025	-2.031	-2.036	-2.041	-2.046	-2.051	-2.056	-2.062	-2.068	-2.072	-2.079	-2.084	-2.090	-2.095	-2.101	-2.106	-2.114	-2.120	-2.128	-2.134	-2.141	-2.149	-2.156	-2.165	-2.174	-2.182	-2.191	-2.201	-2.211	-2.222	-2.232	-2.242	-2.255	-2.265	-2.278	-2.289	-2.301	-2.315	-2.326	-2.340	-2.354	-2.366	-2.380	-2.394	-2.408	-2.421	-2.436	-2.450	-2.464	-2.478	-2.492	-2.505	-2.519	-2.532	-2.546	-2.559	-2.572	-2.585	-2.598	-2.610	-2.621	-2.632	-2.645	-2.656	-2.666	-2.676	-2.686	-2.695	-2.704	-2.712	-2.721	-2.729	-2.735	-2.741	-2.746	-2.751	-2.755	-2.760	-2.764	-2.766	-2.769	-2.769	-2.770	-2.771	-2.771	-2.769	-2.769	-2.766	-2.762	-2.760	-2.755	-2.751	-2.746	-2.739	-2.734	-2.726	-2.719	-2.711	-2.704	-2.694	-2.684	-2.674	-2.662	-2.651	-2.640	-2.629	-2.615	-2.604	-2.590	-2.576	-2.562	-2.549	-2.534	-2.519	-2.505	-2.490	-2.474	-2.459	-2.444	-2.428	-2.411	-2.396	-2.380	-2.365	-2.348	-2.332	-2.316	-2.301	-2.285	-2.270	-2.254	-2.239	-2.224	-2.210	-2.195	-2.180	-2.166	-2.154	-2.140	-2.126	-2.114	-2.101	-2.090	-2.078	-2.068	-2.056	-2.046	-2.036	-2.026	-2.019	-2.009	-2.001	-1.994	-1.988	-1.980	-1.975	-1.968	-1.962	-1.959	-1.954	-1.951	-1.948	-1.944	-1.942	-1.940	-1.939	-1.936	-1.936	-1.936	-1.936	-1.936	-1.939	-1.940	-1.942	-1.944	-1.946	-1.949	-1.951	-1.955	-1.959	-1.961	-1.966	-1.970	-1.975	-1.980	-1.984	-1.990	-1.995	-2.000	-2.007	-2.013	-2.018	-2.024	-2.030	-2.036	-2.042	-2.047	-2.055	-2.060	-2.066	-2.072	-2.079	-2.085	-2.091	-2.098	-2.102	-2.109	-2.115	-2.121	-2.128	-2.132	-2.139	-2.145	-2.150	-2.156	-2.161	-2.166	-2.171	-2.178	-2.184	-2.189	-2.194	-2.200	-2.205	-2.211	-2.216	-2.222	-2.228	-2.234	-2.240	-2.245	-2.251	-2.258	-2.264	-2.270	-2.276	-2.282	-2.289	-2.295	-2.301	-2.308	-2.316	-2.322	-2.329	-2.336	-2.342	-2.350	-2.358	-2.365	-2.371	-2.379	-2.385	-2.392	-2.399	-2.405	-2.412	-2.419	-2.425	-2.431	-2.436	-2.442	-2.448	-2.452	-2.458	-2.462	-2.466	-2.469	-2.472	-2.476	-2.479	-2.480	-2.481	-2.481	-2.481	-2.481	-2.480	-2.479	-2.478	-2.475	-2.471	-2.468	-2.461	-2.456	-2.451	-2.445	-2.438	-2.429	-2.420	-2.411	-2.401	-2.390	-2.379	-2.368	-2.355	-2.342	-2.328	-2.314	-2.300	-2.284	-2.269	-2.252	-2.236	-2.220	-2.202	-2.185	-2.168	-2.150	-2.131	-2.112	-2.094	-2.075	-2.058	-2.039	-2.020	-2.001	-1.984	-1.965	-1.946	-1.929	-1.911	-1.894	-1.878	-1.860	-1.844	-1.828	-1.812	-1.798	-1.784	-1.769	-1.756	-1.744	-1.731	-1.720	-1.709	-1.699	-1.691	-1.681	-1.674	-1.665	-1.660	-1.654	-1.649	-1.644	-1.640	-1.636	-1.635	-1.632	-1.631	-1.630	-1.631	-1.631	-1.632	-1.634	-1.638	-1.640	-1.644	-1.646	-1.651	-1.655	-1.660	-1.666	-1.671	-1.678	-1.682	-1.689	-1.696	-1.702	-1.709	-1.716	-1.722	-1.729	-1.735	-1.741	-1.748	-1.754	-1.760	-1.766	-1.771	-1.776	-1.781	-1.786	-1.791	-1.796	-1.799	-1.802	-1.805	-1.808	-1.810	-1.811	-1.811	-1.812	-1.812	-1.812	-1.811	-1.810	-1.809	-1.806	-1.804	-1.801	-1.798	-1.792	-1.789	-1.784	-1.778	-1.772	-1.768	-1.760	-1.754	-1.746	-1.740	-1.732	-1.725	-1.716	-1.709	-1.700	-1.691	-1.684	-1.674	-1.665	-1.658	-1.648	-1.640	-1.631	-1.622	-1.615	-1.606	-1.598	-1.589	-1.581	-1.575	-1.568	-1.561	-1.554	-1.548	-1.541	-1.536	-1.531	-1.525	-1.520	-1.516	-1.511	-1.509	-1.505	-1.501	-1.499	-1.498	-1.495	-1.494	-1.492	-1.491	-1.491	-1.490	-1.491	-1.491	-1.491	-1.492	-1.494	-1.495	-1.496	-1.499	-1.500	-1.501	-1.504	-1.505	-1.508	-1.509	-1.511	-1.512	-1.515	-1.515	-1.518	-1.520	-1.520	-1.522	-1.522	-1.525	-1.525	-1.525	-1.526	-1.526	-1.526	-1.525	-1.525	-1.524	-1.522	-1.521	-1.519	-1.518	-1.515	-1.512	-1.510	-1.506	-1.502	-1.500	-1.495	-1.491	-1.486	-1.482	-1.478	-1.472	-1.466	-1.461	-1.455	-1.449	-1.442	-1.436	-1.430	-1.424	-1.416	-1.409	-1.401	-1.392	-1.385	-1.378	-1.370	-1.361	-1.354	-1.344	-1.336	-1.326	-1.318	-1.308	-1.300	-1.290	-1.280	-1.270	-1.261	-1.251	-1.240	-1.230	-1.221	-1.210	-1.200	-1.190	-1.180	-1.170	-1.160	-1.149	-1.139	-1.129	-1.118	-1.108	-1.099	-1.089	-1.080	-1.070	-1.061	-1.051	-1.042	-1.034	-1.026	-1.019	-1.011	-1.004	-0.996	-0.990	-0.985	-0.980	-0.975	-0.970	-0.965	-0.962	-0.960	-0.958	-0.956	-0.955	-0.954	-0.952	-0.954	-0.955	-0.956	-0.959	-0.961	-0.964	-0.968	-0.971	-0.976	-0.982	-0.988	-0.992	-0.999	-1.006	-1.012	-1.019	-1.026	-1.034	-1.041	-1.049	-1.058	-1.066	-1.074	-1.081	-1.090	-1.098	-1.104	-1.111	-1.119	-1.125	-1.132	-1.138	-1.142	-1.149	-1.154	-1.158	-1.161	-1.165	-1.168	-1.170	-1.171	-1.172	-1.172	-1.172	-1.171	-1.170	-1.169	-1.165	-1.162	-1.158	-1.154	-1.150	-1.142	-1.138	-1.130	-1.122	-1.114	-1.106	-1.098	-1.089	-1.079	-1.069	-1.059	-1.048	-1.038	-1.026	-1.014	-1.002	-0.991	-0.980	-0.968	-0.955	-0.944	-0.931	-0.920	-0.908	-0.896	-0.884	-0.872	-0.862	-0.851	-0.841	-0.829	-0.819	-0.809	-0.799	-0.790	-0.782	-0.774	-0.765	-0.756	-0.749	-0.742	-0.735	-0.729	-0.722	-0.718	-0.711	-0.708	-0.702	-0.699	-0.695	-0.691	-0.689	-0.685	-0.684	-0.681	-0.680	-0.678	-0.675	-0.675	-0.674	-0.674	-0.672	-0.671	-0.672	-0.671	-0.671	-0.672	-0.671	-0.671	-0.672	-0.672	-0.671	-0.672	-0.672	-0.672	-0.671	-0.672	-0.671	-0.671	-0.670	-0.669	-0.668	-0.665	-0.664	-0.662	-0.660	-0.656	-0.655	-0.652	-0.649	-0.644	-0.640	-0.638	-0.632	-0.628	-0.621	-0.616	-0.611	-0.605	-0.599	-0.592	-0.585	-0.580	-0.572	-0.564	-0.556	-0.549	-0.540	-0.532	-0.524	-0.515	-0.506	-0.499	-0.490	-0.482	-0.474	-0.465	-0.456	-0.448	-0.440	-0.431	-0.424	-0.415	-0.408	-0.401	-0.394	-0.386	-0.380	-0.374	-0.369	-0.362	-0.358	-0.352	-0.349	-0.345	-0.341	-0.338	-0.336	-0.335	-0.332	-0.331	-0.331	-0.332	-0.332	-0.334	-0.336	-0.338	-0.341	-0.345	-0.349	-0.354	-0.359	-0.365	-0.371	-0.379	-0.385	-0.394	-0.401	-0.410	-0.420	-0.429	-0.440	-0.449	-0.460	-0.471	-0.482	-0.494	-0.507	-0.520	-0.532	-0.545	-0.558	-0.571	-0.585	-0.599	-0.611	-0.625	-0.639	-0.652	-0.666	-0.680	-0.694	-0.706	-0.719	-0.734	-0.746	-0.759	-0.771	-0.784	-0.796	-0.809	-0.821	-0.834	-0.844	-0.856	-0.866	-0.876	-0.889	-0.899	-0.908	-0.918	-0.928	-0.936	-0.945	-0.954	-0.961	-0.970	-0.979	-0.986	-0.995	-1.002	-1.009	-1.016	-1.024	-1.031	-1.038	-1.045	-1.051	-1.060	-1.066	-1.074	-1.080	-1.088	-1.095	-1.102	-1.110	-1.118	-1.126	-1.134	-1.142	-1.150	-1.159	-1.168	-1.176	-1.185	-1.195	-1.204	-1.214	-1.222	-1.234	-1.244	-1.254	-1.265	-1.275	-1.286	-1.296	-1.306	-1.318	-1.328	-1.339	-1.349	-1.361	-1.371	-1.381	-1.392	-1.401	-1.411	-1.422	-1.431	-1.441	-1.450	-1.459	-1.468	-1.476	-1.484	-1.490	-1.498	-1.505	-1.510	-1.515	-1.521	-1.525	-1.530	-1.532	-1.536	-1.539	-1.541	-1.542	-1.544	-1.544	-1.544	-1.544	-1.542	-1.540	-1.539	-1.535	-1.531	-1.526	-1.522	-1.518	-1.512	-1.506	-1.499	-1.492	-1.486	-1.478	-1.469	-1.460	-1.451	-1.442	-1.431	-1.421	-1.410	-1.400	-1.389	-1.376	-1.366	-1.354	-1.341	-1.328	-1.315	-1.302	-1.289	-1.275	-1.261	-1.248	-1.232	-1.219	-1.205	-1.191	-1.176	-1.162	-1.148	-1.134	-1.119	-1.105	-1.091	-1.078	-1.064	-1.050	-1.036	-1.024	-1.011	-0.998	-0.985	-0.972	-0.961	-0.950	-0.939	-0.928	-0.916	-0.906	-0.898	-0.889	-0.880	-0.871	-0.864	-0.856	-0.850	-0.845	-0.839	-0.834	-0.829	-0.825	-0.821	-0.819	-0.815	-0.815	-0.812	-0.812	-0.811	-0.811	-0.812	-0.814	-0.814	-0.816	-0.818	-0.821	-0.824	-0.828	-0.831	-0.835	-0.840	-0.844	-0.849	-0.854	-0.859	-0.864	-0.869	-0.874	-0.880	-0.886	-0.891	-0.898	-0.902	-0.909	-0.915	-0.920	-0.925	-0.931	-0.936	-0.940	-0.946	-0.950	-0.955	-0.960	-0.962	-0.968	-0.971	-0.975	-0.978	-0.981	-0.984	-0.986	-0.989	-0.991	-0.992	-0.995	-0.995	-0.998	-0.999	-1.000	-1.000	-1.000	-1.002	-1.002	-1.002	-1.002	-1.001	-1.001	-1.001	-1.000	-1.001	-1.000	-1.000	-1.000	-1.000	-0.999	-0.999	-0.999	-0.999	-0.999	-0.999	-1.000	-1.000	-1.000	-1.001	-1.002	-1.004	-1.005	-1.006	-1.008	-1.010	-1.012	-1.015	-1.018	-1.019	-1.022	-1.026	-1.030	-1.032	-1.038	-1.041	-1.045	-1.050	-1.055	-1.061	-1.065	-1.071	-1.076	-1.081	-1.088	-1.094	-1.099	-1.105	-1.111	-1.116	-1.122	-1.128	-1.135	-1.140	-1.146	-1.152	-1.159	-1.164	-1.170	-1.175	-1.180	-1.186	-1.192	-1.198	-1.201	-1.206	-1.210	-1.215	-1.219	-1.222	-1.226	-1.230	-1.234	-1.236	-1.239	-1.242	-1.245	-1.246	-1.248	-1.250	-1.250	-1.251	-1.251	-1.252	-1.252	-1.252	-1.251	-1.251	-1.250	-1.249	-1.248	-1.246	-1.244	-1.242	-1.240	-1.238	-1.235	-1.231	-1.228	-1.225	-1.221	-1.219	-1.214	-1.211	-1.206	-1.201	-1.198	-1.192	-1.188	-1.184	-1.179	-1.175	-1.170	-1.165	-1.161	-1.156	-1.152	-1.148	-1.144	-1.139	-1.135	-1.132	-1.128	-1.125	-1.122	-1.119	-1.116	-1.115	-1.112	-1.111	-1.110	-1.110	-1.110	-1.110	-1.110	-1.112	-1.114	-1.116	-1.119	-1.121	-1.126	-1.131	-1.136	-1.141	-1.148	-1.155	-1.162	-1.170	-1.178	-1.188	-1.198	-1.208	-1.218	-1.230	-1.241	-1.254	-1.268	-1.280	-1.294	-1.308	-1.322	-1.336	-1.351	-1.369	-1.384	-1.399	-1.415	-1.432	-1.449	-1.464	-1.481	-1.498	-1.514	-1.531	-1.548	-1.564	-1.580	-1.596	-1.612	-1.629	-1.644	-1.658	-1.672	-1.686	-1.701	-1.715	-1.728	-1.741	-1.754	-1.764	-1.776	-1.786	-1.798	-1.808	-1.815	-1.825	-1.834	-1.841	-1.848	-1.855	-1.861	-1.866	-1.871	-1.875	-1.881	-1.885	-1.889	-1.890	-1.894	-1.895	-1.896	-1.896	-1.898	-1.899	-1.899	-1.899	-1.899	-1.899	-1.898	-1.898	-1.896	-1.894	-1.892	-1.891	-1.890	-1.889	-1.888	-1.885	-1.884	-1.882	-1.880	-1.878	-1.876	-1.874	-1.872	-1.871	-1.870	-1.869	-1.868	-1.866	-1.866	-1.865	-1.864	-1.864	-1.862	-1.861	-1.861	-1.860	-1.860	-1.860	-1.860	-1.859	-1.860	-1.860	-1.860	-1.860	-1.860	-1.860	-1.860	-1.860	-1.860	-1.859	-1.859	-1.859	-1.859	-1.859	-1.858	-1.856	-1.856	-1.855	-1.852	-1.852	-1.851	-1.849	-1.848	-1.844	-1.842	-1.840	-1.836	-1.834	-1.831	-1.828	-1.824	-1.820	-1.815	-1.811	-1.805	-1.800	-1.795	-1.790	-1.784	-1.778	-1.771	-1.765	-1.758	-1.751	-1.744	-1.738	-1.729	-1.721	-1.714	-1.705	-1.696	-1.689	-1.679	-1.670	-1.661	-1.651	-1.641	-1.632	-1.624	-1.612	-1.602	-1.592	-1.581	-1.571	-1.561	-1.550	-1.539	-1.529	-1.516	-1.505	-1.495	-1.484	-1.471	-1.460	-1.449	-1.438	-1.426	-1.415	-1.402	-1.391	-1.380	-1.369	-1.358	-1.345	-1.334	-1.322	-1.311	-1.300	-1.289	-1.279	-1.268	-1.256	-1.245	-1.236	-1.226	-1.215	-1.205	-1.195	-1.188	-1.178	-1.169	-1.160	-1.152	-1.144	-1.136	-1.129	-1.121	-1.115	-1.109	-1.101	-1.095	-1.091	-1.086	-1.080	-1.076	-1.071	-1.069	-1.065	-1.062	-1.059	-1.056	-1.055	-1.052	-1.052	-1.051	-1.051	-1.051	-1.051	-1.051	-1.051	-1.052	-1.054	-1.055	-1.058	-1.059	-1.061	-1.062	-1.066	-1.068	-1.070	-1.072	-1.076	-1.079	-1.082	-1.086	-1.089	-1.092	-1.096	-1.100	-1.104	-1.108	-1.111	-1.115	-1.119	-1.124	-1.126	-1.131	-1.134	-1.139	-1.142	-1.148	-1.151	-1.155	-1.159	-1.162	-1.168	-1.170	-1.175	-1.179	-1.184	-1.188	-1.192	-1.198	-1.201	-1.206	-1.210	-1.215	-1.221	-1.226	-1.231	-1.238	-1.244	-1.249	-1.255	-1.262	-1.269	-1.275	-1.281	-1.289	-1.296	-1.305	-1.312	-1.321	-1.330	-1.338	-1.348	-1.356	-1.365	-1.375	-1.384	-1.394	-1.404	-1.414	-1.424	-1.434	-1.445	-1.456	-1.468	-1.478	-1.489	-1.500	-1.511	-1.521	-1.532	-1.544	-1.555	-1.566	-1.578	-1.589	-1.599	-1.610	-1.620	-1.630	-1.640	-1.651	-1.661	-1.670	-1.680	-1.688	-1.696	-1.705	-1.712	-1.720	-1.728	-1.735	-1.741	-1.749	-1.754	-1.759	-1.765	-1.770	-1.774	-1.776	-1.781	-1.784	-1.785	-1.788	-1.790	-1.790	-1.791	-1.791	-1.790	-1.789	-1.788	-1.786	-1.785	-1.781	-1.779	-1.775	-1.771	-1.768	-1.762	-1.758	-1.752	-1.748	-1.741	-1.736	-1.729	-1.722	-1.715	-1.708	-1.700	-1.692	-1.684	-1.676	-1.669	-1.661	-1.652	-1.645	-1.636	-1.629	-1.621	-1.614	-1.605	-1.598	-1.591	-1.584	-1.578	-1.570	-1.564	-1.559	-1.554	-1.548	-1.544	-1.539	-1.535	-1.530	-1.528	-1.525	-1.522	-1.521	-1.520	-1.519	-1.520	-1.519	-1.520	-1.521	-1.524	-1.526	-1.529	-1.532	-1.536	-1.540	-1.545	-1.550	-1.556	-1.561	-1.569	-1.574	-1.581	-1.589	-1.596	-1.604	-1.611	-1.620	-1.628	-1.636	-1.644	-1.652	-1.661	-1.669	-1.676	-1.684	-1.691	-1.699	-1.706	-1.712	-1.720	-1.726	-1.731	-1.738	-1.742	-1.748	-1.751	-1.755	-1.759	-1.761	-1.764	-1.765	-1.765	-1.766	-1.766	-1.765	-1.764	-1.761	-1.759	-1.755	-1.751	-1.748	-1.742	-1.738	-1.731	-1.725	-1.718	-1.710	-1.701	-1.692	-1.685	-1.675	-1.665	-1.655	-1.646	-1.635	-1.624	-1.612	-1.601	-1.590	-1.579	-1.566	-1.555	-1.544	-1.531	-1.520	-1.510	-1.498	-1.488	-1.478	-1.466	-1.456	-1.446	-1.438	-1.429	-1.421	-1.412	-1.405	-1.399	-1.392	-1.386	-1.381	-1.379	-1.374	-1.371	-1.369	-1.366	-1.366	-1.366	-1.365	-1.368	-1.369	-1.371	-1.374	-1.378	-1.382	-1.388	-1.392	-1.399	-1.405	-1.414	-1.422	-1.430	-1.439	-1.449	-1.459	-1.469	-1.480	-1.491	-1.502	-1.514	-1.526	-1.539	-1.551	-1.562	-1.576	-1.589	-1.601	-1.614	-1.626	-1.639	-1.650	-1.662	-1.675	-1.686	-1.699	-1.709	-1.719	-1.730	-1.740	-1.749	-1.759	-1.768	-1.775	-1.781	-1.788	-1.795	-1.801	-1.806	-1.810	-1.815	-1.818	-1.820	-1.821	-1.824	-1.824	-1.824	-1.822	-1.822	-1.819	-1.818	-1.814	-1.810	-1.806	-1.800	-1.795	-1.789	-1.782	-1.776	-1.768	-1.759	-1.751	-1.742	-1.732	-1.722	-1.712	-1.702	-1.692	-1.681	-1.670	-1.659	-1.646	-1.635	-1.622	-1.611	-1.599	-1.588	-1.575	-1.564	-1.551	-1.539	-1.528	-1.516	-1.505	-1.494	-1.482	-1.471	-1.461	-1.451	-1.440	-1.430	-1.421	-1.411	-1.402	-1.394	-1.385	-1.378	-1.370	-1.362	-1.356	-1.350	-1.344	-1.338	-1.334	-1.329	-1.324	-1.320	-1.316	-1.312	-1.310	-1.309	-1.306	-1.305	-1.302	-1.301	-1.300	-1.300	-1.300	-1.299	-1.300	-1.300	-1.301	-1.302	-1.304	-1.305	-1.306	-1.308	-1.309	-1.311	-1.311	-1.314	-1.316	-1.318	-1.319	-1.322	-1.324	-1.326	-1.326	-1.328	-1.330	-1.331	-1.332	-1.335	-1.336	-1.336	-1.336	-1.338	-1.338	-1.338	-1.339	-1.338	-1.338	-1.336	-1.336	-1.335	-1.334	-1.331	-1.330	-1.328	-1.325	-1.324	-1.321	-1.319	-1.316	-1.312	-1.309	-1.306	-1.302	-1.300	-1.296	-1.292	-1.289	-1.285	-1.281	-1.278	-1.274	-1.270	-1.266	-1.264	-1.260	-1.256	-1.254	-1.251	-1.248	-1.246	-1.242	-1.240	-1.239	-1.238	-1.235	-1.234	-1.234	-1.232	-1.232	-1.232	-1.232	-1.234	-1.234	-1.235	-1.238	-1.239	-1.241	-1.244	-1.246	-1.250	-1.254	-1.258	-1.261	-1.266	-1.270	-1.276	-1.282	-1.286	-1.292	-1.299	-1.305	-1.312	-1.319	-1.326	-1.334	-1.341	-1.348	-1.355	-1.362	-1.370	-1.378	-1.385	-1.392	-1.401	-1.409	-1.415	-1.424	-1.431	-1.439	-1.446	-1.454	-1.462	-1.469	-1.476	-1.484	-1.490	-1.496	-1.502	-1.509	-1.515	-1.521	-1.526	-1.532	-1.539	-1.544	-1.550	-1.555	-1.559	-1.564	-1.568	-1.571	-1.578	-1.580	-1.584	-1.588	-1.591	-1.595	-1.598	-1.601	-1.604	-1.606	-1.609	-1.612	-1.614	-1.616	-1.619	-1.620	-1.622	-1.624	-1.626	-1.628	-1.630	-1.631	-1.634	-1.635	-1.636	-1.639	-1.640	-1.642	-1.645	-1.646	-1.648	-1.650	-1.652	-1.655	-1.658	-1.660	-1.662	-1.665	-1.669	-1.672	-1.676	-1.679	-1.682	-1.688	-1.691	-1.698	-1.701	-1.708	-1.712	-1.718	-1.724	-1.729	-1.736	-1.741	-1.749	-1.756	-1.764	-1.771	-1.779	-1.788	-1.796	-1.804	-1.811	-1.821	-1.831	-1.840	-1.849	-1.858	-1.869	-1.878	-1.888	-1.898	-1.906	-1.918	-1.928	-1.938	-1.948	-1.959	-1.968	-1.978	-1.988	-1.998	-2.006	-2.016	-2.026	-2.036	-2.045	-2.055	-2.064	-2.071	-2.079	-2.086	-2.095	-2.102	-2.109	-2.116	-2.121	-2.129	-2.134	-2.140	-2.145	-2.149	-2.152	-2.158	-2.161	-2.164	-2.168	-2.170	-2.171	-2.174	-2.174	-2.175	-2.175	-2.176	-2.176	-2.175	-2.174	-2.174	-2.171	-2.169	-2.168	-2.165	-2.162	-2.160	-2.156	-2.155	-2.151	-2.148	-2.144	-2.141	-2.138	-2.134	-2.131	-2.128	-2.124	-2.121	-2.119	-2.115	-2.112	-2.110	-2.109	-2.106	-2.105	-2.104	-2.102	-2.101	-2.101	-2.102	-2.102	-2.105	-2.105	-2.108	-2.110	-2.114	-2.116	-2.121	-2.125	-2.131	-2.136	-2.142	-2.150	-2.158	-2.165	-2.174	-2.182	-2.192	-2.201	-2.212	-2.222	-2.234	-2.246	-2.258	-2.270	-2.282	-2.295	-2.308	-2.321	-2.335	-2.349	-2.361	-2.376	-2.390	-2.405	-2.419	-2.432	-2.446	-2.460	-2.475	-2.489	-2.502	-2.516	-2.529	-2.542	-2.555	-2.566	-2.578	-2.590	-2.600	-2.612	-2.621	-2.631	-2.641	-2.650	-2.659	-2.665	-2.672	-2.680	-2.686	-2.691	-2.696	-2.701	-2.705	-2.708	-2.710	-2.712	-2.715	-2.715	-2.715	-2.716	-2.716	-2.715	-2.714	-2.710	-2.709	-2.705	-2.701	-2.698	-2.692	-2.688	-2.684	-2.679	-2.672	-2.666	-2.660	-2.654	-2.648	-2.640	-2.632	-2.625	-2.618	-2.610	-2.602	-2.594	-2.586	-2.578	-2.570	-2.561	-2.554	-2.545	-2.538	-2.529	-2.521	-2.514	-2.506	-2.498	-2.490	-2.482	-2.475	-2.468	-2.461	-2.454	-2.448	-2.440	-2.434	-2.426	-2.420	-2.414	-2.408	-2.401	-2.395	-2.389	-2.382	-2.376	-2.370	-2.365	-2.358	-2.352	-2.345	-2.339	-2.331	-2.325	-2.318	-2.311	-2.304	-2.295	-2.288	-2.279	-2.270	-2.262	-2.251	-2.242	-2.232	-2.221	-2.210	-2.199	-2.186	-2.174	-2.159	-2.145	-2.131	-2.115	-2.099	-2.082	-2.066	-2.047	-2.029	-2.010	-1.990	-1.969	-1.949	-1.928	-1.904	-1.881	-1.858	-1.832	-1.809	-1.784	-1.759	-1.731	-1.706	-1.679	-1.651	-1.624	-1.596	-1.568	-1.539	-1.510	-1.482	-1.452	-1.424	-1.396	-1.366	-1.339	-1.310	-1.282	-1.255	-1.228	-1.200	-1.172	-1.148	-1.121	-1.096	-1.072	-1.048	-1.025	-1.002	-0.981	-0.960	-0.940	-0.921	-0.902	-0.886	-0.869	-0.854	-0.840	-0.826	-0.814	-0.801	-0.792	-0.782	-0.775	-0.768	-0.761	-0.755	-0.751	-0.748	-0.746	-0.744	-0.744	-0.745	-0.746	-0.749	-0.751	-0.755	-0.760	-0.764	-0.770	-0.776	-0.784	-0.791	-0.800	-0.808	-0.818	-0.826	-0.836	-0.846	-0.856	-0.866	-0.876	-0.888	-0.898	-0.909	-0.920	-0.930	-0.940	-0.951	-0.961	-0.971	-0.981	-0.991	-1.001	-1.010	-1.018	-1.028	-1.035	-1.042	-1.050	-1.058	-1.064	-1.070	-1.075	-1.081	-1.085	-1.089	-1.094	-1.096	-1.100	-1.102	-1.105	-1.106	-1.108	-1.109	-1.109	-1.110	-1.109	-1.109	-1.109	-1.108	-1.106	-1.104	-1.102	-1.099	-1.098	-1.095	-1.092	-1.090	-1.086	-1.084	-1.080	-1.078	-1.074	-1.071	-1.069	-1.066	-1.062	-1.060	-1.058	-1.055	-1.054	-1.051	-1.049	-1.048	-1.046	-1.045	-1.044	-1.042	-1.042	-1.042	-1.042	-1.042	-1.045	-1.045	-1.048	-1.048	-1.050	-1.054	-1.056	-1.060	-1.062	-1.066	-1.071	-1.076	-1.081	-1.085	-1.091	-1.098	-1.104	-1.110	-1.118	-1.124	-1.131	-1.140	-1.146	-1.155	-1.164	-1.172	-1.180	-1.190	-1.198	-1.208	-1.216	-1.226	-1.235	-1.245	-1.254	-1.262	-1.274	-1.282	-1.291	-1.301	-1.311	-1.320	-1.330	-1.339	-1.348	-1.356	-1.364	-1.374	-1.381	-1.390	-1.398	-1.404	-1.412	-1.419	-1.426	-1.432	-1.438	-1.444	-1.449	-1.455	-1.460	-1.465	-1.469	-1.472	-1.476	-1.479	-1.482	-1.485	-1.488	-1.489	-1.490	-1.491	-1.492	-1.494	-1.494	-1.492	-1.492	-1.492	-1.491	-1.490	-1.490	-1.489	-1.486	-1.485	-1.484	-1.482	-1.480	-1.479	-1.476	-1.475	-1.472	-1.470	-1.469	-1.468	-1.466	-1.464	-1.462	-1.461	-1.460	-1.459	-1.458	-1.459	-1.458	-1.456	-1.458	-1.458	-1.459	-1.459	-1.460	-1.462	-1.464	-1.466	-1.468	-1.471	-1.474	-1.476	-1.480	-1.484	-1.488	-1.491	-1.495	-1.501	-1.505	-1.511	-1.515	-1.521	-1.526	-1.532	-1.539	-1.545	-1.550	-1.556	-1.562	-1.569	-1.576	-1.582	-1.589	-1.596	-1.601	-1.609	-1.616	-1.622	-1.630	-1.635	-1.642	-1.650	-1.656	-1.662	-1.669	-1.676	-1.681	-1.688	-1.694	-1.699	-1.706	-1.712	-1.718	-1.724	-1.730	-1.735	-1.741	-1.746	-1.752	-1.759	-1.764	-1.769	-1.774	-1.779	-1.784	-1.790	-1.795	-1.801	-1.805	-1.810	-1.816	-1.821	-1.826	-1.831	-1.835	-1.840	-1.845	-1.849	-1.854	-1.859	-1.864	-1.868	-1.871	-1.875	-1.879	-1.884	-1.888	-1.891	-1.895	-1.899	-1.902	-1.905	-1.909	-1.911	-1.914	-1.918	-1.920	-1.921	-1.925	-1.926	-1.928	-1.929	-1.931	-1.932	-1.934	-1.934	-1.935	-1.935	-1.935	-1.935	-1.935	-1.935	-1.934	-1.932	-1.931	-1.930	-1.928	-1.926	-1.924	-1.921	-1.919	-1.916	-1.912	-1.910	-1.906	-1.902	-1.899	-1.895	-1.890	-1.885	-1.881	-1.876	-1.871	-1.866	-1.860	-1.854	-1.849	-1.842	-1.836	-1.830	-1.824	-1.818	-1.811	-1.804	-1.798	-1.790	-1.782	-1.776	-1.769	-1.761	-1.754	-1.745	-1.738	-1.730	-1.721	-1.714	-1.706	-1.698	-1.689	-1.681	-1.672	-1.664	-1.655	-1.648	-1.639	-1.630	-1.621	-1.612	-1.604	-1.595	-1.586	-1.578	-1.570	-1.560	-1.551	-1.542	-1.535	-1.526	-1.518	-1.509	-1.500	-1.492	-1.484	-1.475	-1.468	-1.460	-1.451	-1.444	-1.435	-1.428	-1.421	-1.414	-1.408	-1.401	-1.395	-1.389	-1.382	-1.376	-1.371	-1.366	-1.361	-1.356	-1.352	-1.349	-1.345	-1.341	-1.338	-1.335	-1.334	-1.331	-1.329	-1.329	-1.328	-1.328	-1.328	-1.326	-1.326	-1.328	-1.329	-1.329	-1.330	-1.332	-1.334	-1.336	-1.339	-1.340	-1.344	-1.345	-1.349	-1.350	-1.354	-1.356	-1.359	-1.362	-1.364	-1.368	-1.369	-1.370	-1.372	-1.375	-1.376	-1.376	-1.378	-1.379	-1.379	-1.378	-1.378	-1.376	-1.375	-1.372	-1.370	-1.369	-1.365	-1.360	-1.355	-1.350	-1.344	-1.338	-1.331	-1.324	-1.316	-1.308	-1.299	-1.289	-1.278	-1.268	-1.256	-1.244	-1.231	-1.219	-1.205	-1.191	-1.178	-1.161	-1.148	-1.131	-1.115	-1.099	-1.082	-1.065	-1.048	-1.030	-1.012	-0.994	-0.975	-0.958	-0.940	-0.920	-0.901	-0.884	-0.865	-0.846	-0.829	-0.809	-0.791	-0.774	-0.756	-0.738	-0.720	-0.704	-0.686	-0.670	-0.654	-0.638	-0.621	-0.606	-0.591	-0.576	-0.562	-0.549	-0.535	-0.522	-0.510	-0.499	-0.486	-0.475	-0.465	-0.455	-0.446	-0.436	-0.428	-0.420	-0.412	-0.405	-0.398	-0.392	-0.386	-0.381	-0.376	-0.372	-0.368	-0.364	-0.361	-0.358	-0.355	-0.354	-0.351	-0.349	-0.348	-0.346	-0.346	-0.346	-0.346	-0.346	-0.346	-0.346	-0.346	-0.346	-0.348	-0.348	-0.348	-0.349	-0.350	-0.350	-0.351	-0.351	-0.351	-0.351	-0.351	-0.352	-0.351	-0.351	-0.351	-0.350	-0.349	-0.348	-0.348	-0.345	-0.342	-0.341	-0.339	-0.335	-0.332	-0.330	-0.326	-0.321	-0.319	-0.315	-0.310	-0.304	-0.300	-0.295	-0.290	-0.284	-0.279	-0.272	-0.266	-0.260	-0.254	-0.248	-0.241	-0.236	-0.229	-0.222	-0.216	-0.211	-0.205	-0.199	-0.194	-0.189	-0.184	-0.179	-0.175	-0.169	-0.165	-0.162	-0.159	-0.156	-0.154	-0.151	-0.149	-0.148	-0.149	-0.148	-0.148	-0.149	-0.149	-0.151	-0.154	-0.156	-0.159	-0.162	-0.168	-0.172	-0.178	-0.182	-0.189	-0.195	-0.201	-0.209	-0.216	-0.225	-0.234	-0.241	-0.250	-0.260	-0.269	-0.279	-0.290	-0.300	-0.310	-0.321	-0.331	-0.342	-0.352	-0.364	-0.375	-0.385	-0.396	-0.408	-0.418	-0.429	-0.440	-0.451	-0.462	-0.471	-0.482	-0.492	-0.502	-0.512	-0.522	-0.531	-0.540	-0.549	-0.558	-0.565	-0.574	-0.581	-0.589	-0.595	-0.602	-0.608	-0.614	-0.619	-0.624	-0.628	-0.632	-0.636	-0.639	-0.644	-0.645	-0.648	-0.650	-0.650	-0.652	-0.652	-0.652	-0.652	-0.652	-0.651	-0.649	-0.648	-0.645	-0.642	-0.639	-0.638	-0.634	-0.629	-0.625	-0.620	-0.616	-0.610	-0.606	-0.601	-0.595	-0.589	-0.584	-0.578	-0.571	-0.566	-0.559	-0.552	-0.546	-0.540	-0.534	-0.528	-0.521	-0.515	-0.510	-0.504	-0.499	-0.492	-0.488	-0.482	-0.479	-0.474	-0.470	-0.466	-0.462	-0.460	-0.458	-0.455	-0.454	-0.452	-0.451	-0.450	-0.451	-0.451	-0.452	-0.454	-0.458	-0.460	-0.462	-0.466	-0.469	-0.474	-0.480	-0.485	-0.491	-0.498	-0.504	-0.511	-0.519	-0.526	-0.535	-0.544	-0.552	-0.562	-0.571	-0.581	-0.590	-0.601	-0.612	-0.622	-0.632	-0.644	-0.655	-0.664	-0.675	-0.685	-0.695	-0.708	-0.718	-0.728	-0.736	-0.746	-0.756	-0.765	-0.774	-0.782	-0.790	-0.799	-0.805	-0.812	-0.818	-0.825	-0.830	-0.835	-0.840	-0.844	-0.848	-0.850	-0.854	-0.855	-0.858	-0.858	-0.859	-0.859	-0.859	-0.858	-0.856	-0.854	-0.852	-0.850	-0.848	-0.844	-0.840	-0.838	-0.834	-0.830	-0.825	-0.820	-0.815	-0.810	-0.805	-0.801	-0.796	-0.791	-0.785	-0.781	-0.776	-0.771	-0.766	-0.762	-0.758	-0.754	-0.750	-0.746	-0.742	-0.739	-0.736	-0.734	-0.731	-0.729	-0.728	-0.725	-0.724	-0.722	-0.721	-0.722	-0.721	-0.721	-0.721	-0.722	-0.722	-0.724	-0.725	-0.725	-0.728	-0.729	-0.730	-0.731	-0.734	-0.735	-0.738	-0.739	-0.741	-0.742	-0.744	-0.746	-0.749	-0.750	-0.752	-0.752	-0.754	-0.755	-0.756	-0.756	-0.758	-0.758	-0.759	-0.758	-0.756	-0.756	-0.756	-0.756	-0.754	-0.752	-0.751	-0.749	-0.748	-0.745	-0.742	-0.741	-0.738	-0.735	-0.731	-0.729	-0.726	-0.724	-0.720	-0.718	-0.714	-0.711	-0.709	-0.706	-0.702	-0.701	-0.698	-0.696	-0.692	-0.691	-0.690	-0.689	-0.688	-0.688	-0.686	-0.686	-0.688	-0.689	-0.690	-0.692	-0.694	-0.696	-0.699	-0.704	-0.708	-0.711	-0.718	-0.724	-0.730	-0.738	-0.744	-0.751	-0.760	-0.770	-0.779	-0.789	-0.800	-0.810	-0.821	-0.832	-0.845	-0.858	-0.870	-0.882	-0.898	-0.911	-0.924	-0.939	-0.952	-0.968	-0.982	-0.996	-1.010	-1.025	-1.040	-1.054	-1.069	-1.084	-1.098	-1.111	-1.126	-1.139	-1.152	-1.164	-1.178	-1.189	-1.200	-1.211	-1.222	-1.234	-1.242	-1.251	-1.261	-1.270	-1.278	-1.285	-1.291	-1.299	-1.305	-1.309	-1.314	-1.319	-1.321	-1.325	-1.328	-1.329	-1.331	-1.332	-1.334	-1.334	-1.332	-1.332	-1.331	-1.330	-1.329	-1.326	-1.325	-1.322	-1.319	-1.316	-1.312	-1.309	-1.305	-1.302	-1.298	-1.294	-1.290	-1.285	-1.282	-1.278	-1.274	-1.269	-1.264	-1.261	-1.256	-1.252	-1.249	-1.245	-1.240	-1.236	-1.234	-1.230	-1.228	-1.224	-1.221	-1.219	-1.216	-1.214	-1.211	-1.209	-1.208	-1.205	-1.204	-1.202	-1.201	-1.199	-1.199	-1.198	-1.196	-1.196	-1.194	-1.194	-1.194	-1.194	-1.192	-1.192	-1.191	-1.191	-1.190	-1.190	-1.190	-1.190	-1.189	-1.189	-1.188	-1.188	-1.188	-1.185	-1.185	-1.184	-1.182	-1.180	-1.180	-1.179	-1.176	-1.174	-1.172	-1.169	-1.166	-1.164	-1.161	-1.158	-1.154	-1.150	-1.146	-1.142	-1.138	-1.132	-1.128	-1.124	-1.118	-1.112	-1.108	-1.101	-1.095	-1.089	-1.082	-1.075	-1.069	-1.061	-1.054	-1.046	-1.039	-1.031	-1.022	-1.015	-1.008	-0.999	-0.990	-0.981	-0.972	-0.964	-0.954	-0.945	-0.936	-0.928	-0.919	-0.909	-0.900	-0.891	-0.881	-0.874	-0.865	-0.856	-0.848	-0.838	-0.829	-0.820	-0.811	-0.802	-0.794	-0.786	-0.779	-0.771	-0.762	-0.755	-0.749	-0.741	-0.735	-0.729	-0.722	-0.718	-0.711	-0.706	-0.701	-0.696	-0.692	-0.689	-0.685	-0.682	-0.679	-0.678	-0.676	-0.674	-0.672	-0.671	-0.672	-0.671	-0.672	-0.674	-0.675	-0.676	-0.679	-0.681	-0.685	-0.686	-0.690	-0.695	-0.699	-0.704	-0.709	-0.712	-0.719	-0.725	-0.730	-0.738	-0.742	-0.750	-0.758	-0.764	-0.771	-0.779	-0.785	-0.792	-0.801	-0.809	-0.816	-0.825	-0.831	-0.839	-0.846	-0.855	-0.862	-0.870	-0.878	-0.884	-0.891	-0.898	-0.905	-0.911	-0.918	-0.922	-0.929	-0.934	-0.939	-0.944	-0.949	-0.952	-0.956	-0.959	-0.961	-0.965	-0.966	-0.968	-0.969	-0.969	-0.970	-0.970	-0.969	-0.966	-0.966	-0.964	-0.960	-0.956	-0.952	-0.948	-0.944	-0.938	-0.932	-0.925	-0.918	-0.910	-0.901	-0.892	-0.884	-0.874	-0.862	-0.852	-0.841	-0.829	-0.818	-0.805	-0.791	-0.779	-0.765	-0.750	-0.736	-0.721	-0.708	-0.691	-0.678	-0.661	-0.645	-0.631	-0.615	-0.599	-0.584	-0.568	-0.554	-0.539	-0.522	-0.507	-0.494	-0.479	-0.466	-0.452	-0.439	-0.425	-0.412	-0.401	-0.390	-0.379	-0.369	-0.359	-0.349	-0.340	-0.332	-0.325	-0.319	-0.311	-0.306	-0.301	-0.296	-0.294	-0.290	-0.288	-0.286	-0.285	-0.285	-0.284	-0.284	-0.286	-0.288	-0.290	-0.292	-0.295	-0.299	-0.304	-0.309	-0.314	-0.319	-0.324	-0.329	-0.335	-0.342	-0.348	-0.354	-0.360	-0.368	-0.374	-0.381	-0.388	-0.394	-0.400	-0.408	-0.414	-0.420	-0.426	-0.432	-0.438	-0.444	-0.449	-0.454	-0.459	-0.462	-0.466	-0.470	-0.472	-0.476	-0.480	-0.481	-0.484	-0.485	-0.486	-0.486	-0.486	-0.486	-0.485	-0.485	-0.484	-0.482	-0.481	-0.479	-0.476	-0.475	-0.472	-0.469	-0.465	-0.462	-0.459	-0.455	-0.451	-0.449	-0.445	-0.440	-0.436	-0.432	-0.428	-0.425	-0.420	-0.418	-0.414	-0.409	-0.406	-0.402	-0.401	-0.398	-0.395	-0.392	-0.390	-0.389	-0.388	-0.386	-0.385	-0.385	-0.384	-0.384	-0.384	-0.384	-0.385	-0.386	-0.388	-0.389	-0.391	-0.394	-0.395	-0.398	-0.400	-0.404	-0.408	-0.411	-0.414	-0.418	-0.421	-0.425	-0.429	-0.432	-0.438	-0.441	-0.444	-0.448	-0.451	-0.455	-0.458	-0.461	-0.464	-0.466	-0.470	-0.472	-0.474	-0.475	-0.476	-0.478	-0.478	-0.479	-0.478	-0.478	-0.475	-0.475	-0.472	-0.470	-0.466	-0.462	-0.459	-0.455	-0.450	-0.444	-0.439	-0.432	-0.425	-0.418	-0.410	-0.401	-0.392	-0.385	-0.375	-0.366	-0.355	-0.345	-0.335	-0.322	-0.311	-0.300	-0.288	-0.276	-0.264	-0.251	-0.239	-0.226	-0.212	-0.201	-0.188	-0.175	-0.162	-0.150	-0.138	-0.125	-0.112	-0.100	-0.088	-0.076	-0.065	-0.052	-0.041	-0.030	-0.019	-0.009	0.000	0.010	0.020	0.030	0.038	0.048	0.055	0.064	0.070	0.078	0.084	0.090	0.096	0.101	0.108	0.112	0.116	0.121	0.125	0.128	0.131	0.134	0.136	0.139	0.139	0.141	0.142	0.142	0.144	0.142	0.142	0.142	0.140	0.140	0.139	0.138	0.135	0.132	0.130	0.128	0.124	0.120	0.118	0.112	0.109	0.104	0.101	0.096	0.091	0.086	0.081	0.076	0.071	0.065	0.059	0.054	0.048	0.041	0.035	0.030	0.022	0.016	0.011	0.004	-0.004	-0.009	-0.016	-0.022	-0.029	-0.036	-0.044	-0.051	-0.058	-0.064	-0.071	-0.078	-0.085	-0.092	-0.099	-0.106	-0.112	-0.120	-0.126	-0.134	-0.140	-0.149	-0.155	-0.162	-0.169	-0.178	-0.185	-0.192	-0.200	-0.206	-0.215	-0.222	-0.230	-0.239	-0.246	-0.255	-0.264	-0.271	-0.280	-0.289	-0.298	-0.306	-0.315	-0.324	-0.335	-0.344	-0.352	-0.362	-0.372	-0.382	-0.392	-0.404	-0.414	-0.424	-0.435	-0.445	-0.455	-0.466	-0.478	-0.488	-0.499	-0.509	-0.520	-0.529	-0.540	-0.550	-0.560	-0.570	-0.581	-0.591	-0.600	-0.610	-0.619	-0.628	-0.638	-0.646	-0.655	-0.662	-0.670	-0.678	-0.685	-0.691	-0.699	-0.705	-0.712	-0.718	-0.722	-0.726	-0.731	-0.735	-0.739	-0.742	-0.745	-0.746	-0.750	-0.751	-0.752	-0.754	-0.754	-0.754	-0.754	-0.754	-0.751	-0.750	-0.749	-0.746	-0.745	-0.741	-0.739	-0.735	-0.732	-0.729	-0.725	-0.719	-0.715	-0.710	-0.705	-0.700	-0.695	-0.689	-0.684	-0.678	-0.672	-0.666	-0.660	-0.655	-0.649	-0.644	-0.639	-0.632	-0.628	-0.621	-0.618	-0.611	-0.608	-0.601	-0.598	-0.594	-0.590	-0.586	-0.582	-0.580	-0.578	-0.575	-0.574	-0.571	-0.570	-0.569	-0.570	-0.569	-0.570	-0.570	-0.571	-0.572	-0.575	-0.578	-0.581	-0.584	-0.588	-0.590	-0.595	-0.600	-0.605	-0.610	-0.616	-0.622	-0.628	-0.634	-0.641	-0.648	-0.655	-0.661	-0.668	-0.676	-0.682	-0.690	-0.698	-0.704	-0.711	-0.718	-0.725	-0.731	-0.738	-0.744	-0.750	-0.756	-0.760	-0.766	-0.771	-0.775	-0.779	-0.781	-0.784	-0.786	-0.789	-0.790	-0.791	-0.792	-0.792	-0.791	-0.791	-0.789	-0.788	-0.785	-0.781	-0.779	-0.775	-0.770	-0.764	-0.760	-0.754	-0.748	-0.741	-0.734	-0.728	-0.720	-0.712	-0.705	-0.696	-0.688	-0.680	-0.671	-0.662	-0.654	-0.645	-0.638	-0.629	-0.620	-0.612	-0.604	-0.598	-0.589	-0.582	-0.575	-0.568	-0.561	-0.556	-0.551	-0.545	-0.541	-0.538	-0.534	-0.531	-0.529	-0.526	-0.525	-0.524	-0.522	-0.522	-0.525	-0.525	-0.528	-0.529	-0.531	-0.535	-0.540	-0.544	-0.549	-0.554	-0.559	-0.565	-0.571	-0.578	-0.585	-0.591	-0.599	-0.606	-0.614	-0.621	-0.629	-0.638	-0.645	-0.652	-0.660	-0.668	-0.675	-0.681	-0.689	-0.696	-0.702	-0.709	-0.714	-0.720	-0.725	-0.730	-0.732	-0.738	-0.740	-0.742	-0.744	-0.746	-0.748	-0.748	-0.748	-0.745	-0.744	-0.741	-0.739	-0.734	-0.731	-0.726	-0.719	-0.714	-0.706	-0.699	-0.690	-0.682	-0.672	-0.662	-0.651	-0.640	-0.628	-0.616	-0.602	-0.590	-0.576	-0.560	-0.546	-0.530	-0.515	-0.500	-0.482	-0.466	-0.449	-0.430	-0.412	-0.395	-0.378	-0.358	-0.340	-0.321	-0.302	-0.284	-0.265	-0.246	-0.228	-0.209	-0.190	-0.171	-0.152	-0.135	-0.116	-0.098	-0.080	-0.061	-0.045	-0.028	-0.011	0.006	0.022	0.039	0.054	0.069	0.084	0.099	0.112	0.125	0.139	0.151	0.162	0.175	0.185	0.198	0.208	0.216	0.225	0.234	100.000	5.000	2.000	1.000	4.000	0.000	0.000	0.000	0.000	0.000	0.000	0.000	0.000	0.000	0.000	0.000	0.000	0.000	-2.881	-2.878	-2.872	-2.869	-2.861	-2.856	-2.850	-2.842	-2.832	-2.825	-2.815	-2.805	-2.795	-2.784	-2.772	-2.760	-2.748	-2.735	-2.722	-2.709	-2.694	-2.680	-2.666	-2.651	-2.636	-2.621	-2.606	-2.591	-2.575	-2.560	-2.545	-2.530	-2.514	-2.499	-2.485	-2.470	-2.455	-2.441	-2.429	-2.415	-2.402	-2.390	-2.378	-2.366	-2.355	-2.345	-2.335	-2.325	-2.318	-2.309	-2.301	-2.295	-2.289	-2.284	-2.280	-2.275	-2.272	-2.269	-2.269	-2.266	-2.266	-2.266	-2.268	-2.269	-2.272	-2.275	-2.279	-2.284	-2.289	-2.295	-2.300	-2.308	-2.315	-2.322	-2.331	-2.341	-2.351	-2.361	-2.371	-2.381	-2.394	-2.405	-2.419	-2.430	-2.444	-2.455	-2.469	-2.482	-2.496	-2.510	-2.525	-2.539	-2.552	-2.568	-2.582	-2.596	-2.611	-2.625	-2.640	-2.654	-2.668	-2.682	-2.696	-2.710	-2.725	-2.738	-2.750	-2.765	-2.778	-2.790	-2.801	-2.815	-2.826	-2.838	-2.849	-2.859	-2.869	-2.879	-2.889	-2.898	-2.908	-2.915	-2.922	-2.930	-2.936	-2.944	-2.950	-2.955	-2.959	-2.965	-2.969	-2.972	-2.975	-2.978	-2.979	-2.981	-2.981	-2.982	-2.982	-2.981	-2.980	-2.979	-2.978	-2.975	-2.971	-2.968	-2.964	-2.959	-2.952	-2.948	-2.941	-2.934	-2.928	-2.920	-2.912	-2.904	-2.895	-2.886	-2.876	-2.868	-2.856	-2.848	-2.836	-2.825	-2.815	-2.804	-2.792	-2.780	-2.769	-2.759	-2.746	-2.735	-2.724	-2.712	-2.700	-2.690	-2.679	-2.668	-2.656	-2.646	-2.636	-2.626	-2.616	-2.608	-2.598	-2.590	-2.580	-2.572	-2.565	-2.558	-2.551	-2.544	-2.539	-2.532	-2.528	-2.522	-2.519	-2.515	-2.511	-2.508	-2.504	-2.502	-2.499	-2.498	-2.496	-2.494	-2.494	-2.492	-2.492	-2.492	-2.492	-2.491	-2.491	-2.491	-2.491	-2.492	-2.491	-2.492	-2.492	-2.492	-2.492	-2.492	-2.492	-2.491	-2.491	-2.490	-2.490	-2.488	-2.485	-2.484	-2.481	-2.479	-2.476	-2.474	-2.470	-2.465	-2.461	-2.456	-2.451	-2.446	-2.440	-2.434	-2.428	-2.420	-2.414	-2.405	-2.396	-2.389	-2.380	-2.371	-2.361	-2.351	-2.341	-2.331	-2.321	-2.311	-2.300	-2.289	-2.279	-2.268	-2.256	-2.245	-2.234	-2.222	-2.211	-2.200	-2.189	-2.179	-2.166	-2.156	-2.145	-2.135	-2.124	-2.115	-2.105	-2.095	-2.086	-2.076	-2.068	-2.059	-2.050	-2.044	-2.035	-2.027	-2.021	-2.015	-2.007	-2.002	-1.996	-1.991	-1.986	-1.981	-1.978	-1.972	-1.969	-1.964	-1.961	-1.959	-1.955	-1.951	-1.949	-1.945	-1.941	-1.939	-1.936	-1.932	-1.929	-1.926	-1.922	-1.919	-1.915	-1.911	-1.906	-1.901	-1.896	-1.891	-1.885	-1.880	-1.872	-1.866	-1.859	-1.850	-1.841	-1.832	-1.824	-1.812	-1.802	-1.791	-1.780	-1.768	-1.755	-1.741	-1.728	-1.712	-1.698	-1.682	-1.666	-1.650	-1.634	-1.616	-1.599	-1.581	-1.562	-1.544	-1.525	-1.505	-1.486	-1.468	-1.449	-1.429	-1.409	-1.389	-1.370	-1.350	-1.330	-1.311	-1.292	-1.272	-1.255	-1.236	-1.218	-1.200	-1.182	-1.165	-1.150	-1.134	-1.119	-1.104	-1.090	-1.075	-1.064	-1.050	-1.039	-1.028	-1.018	-1.008	-0.999	-0.991	-0.984	-0.978	-0.971	-0.965	-0.961	-0.956	-0.954	-0.951	-0.949	-0.949	-0.948	-0.948	-0.949	-0.951	-0.954	-0.956	-0.960	-0.964	-0.970	-0.974	-0.980	-0.988	-0.994	-1.001	-1.009	-1.018	-1.026	-1.035	-1.045	-1.055	-1.065	-1.076	-1.086	-1.098	-1.109	-1.120	-1.131	-1.145	-1.156	-1.169	-1.181	-1.195	-1.208	-1.220	-1.232	-1.245	-1.258	-1.271	-1.284	-1.298	-1.309	-1.322	-1.335	-1.348	-1.360	-1.372	-1.386	-1.398	-1.409	-1.421	-1.434	-1.445	-1.456	-1.468	-1.479	-1.490	-1.501	-1.511	-1.522	-1.532	-1.544	-1.555	-1.565	-1.575	-1.586	-1.596	-1.605	-1.616	-1.626	-1.636	-1.646	-1.658	-1.666	-1.679	-1.689	-1.700	-1.710	-1.721	-1.732	-1.744	-1.756	-1.769	-1.780	-1.792	-1.805	-1.819	-1.831	-1.845	-1.860	-1.875	-1.889	-1.904	-1.920	-1.936	-1.952	-1.968	-1.985	-2.002	-2.019	-2.036	-2.055	-2.074	-2.092	-2.112	-2.130	-2.150	-2.170	-2.190	-2.210	-2.230	-2.251	-2.271	-2.292	-2.312	-2.332	-2.354	-2.374	-2.395	-2.415	-2.435	-2.455	-2.476	-2.496	-2.515	-2.534	-2.554	-2.572	-2.590	-2.609	-2.626	-2.642	-2.660	-2.675	-2.691	-2.706	-2.720	-2.735	-2.748	-2.761	-2.772	-2.784	-2.795	-2.804	-2.814	-2.822	-2.831	-2.839	-2.845	-2.851	-2.856	-2.862	-2.866	-2.869	-2.871	-2.874	-2.875	-2.876	-2.876	-2.875	-2.875	-2.874	-2.870	-2.869	-2.865	-2.860	-2.858	-2.852	-2.846	-2.841	-2.836	-2.830	-2.822	-2.815	-2.808	-2.801	-2.794	-2.786	-2.778	-2.770	-2.762	-2.755	-2.748	-2.739	-2.732	-2.724	-2.716	-2.710	-2.702	-2.696	-2.690	-2.684	-2.678	-2.672	-2.668	-2.664	-2.660	-2.656	-2.654	-2.651	-2.650	-2.649	-2.649	-2.649	-2.650	-2.651	-2.652	-2.655	-2.659	-2.662	-2.668	-2.672	-2.679	-2.685	-2.692	-2.700	-2.708	-2.718	-2.726	-2.736	-2.748	-2.758	-2.770	-2.780	-2.794	-2.805	-2.818	-2.830	-2.842	-2.858	-2.870	-2.882	-2.896	-2.910	-2.924	-2.936	-2.949	-2.961	-2.974	-2.986	-2.999	-3.011	-3.022	-3.032	-3.044	-3.052	-3.064	-3.072	-3.081	-3.088	-3.095	-3.101	-3.108	-3.112	-3.119	-3.122	-3.126	-3.129	-3.131	-3.132	-3.135	-3.135	-3.135	-3.132	-3.132	-3.130	-3.128	-3.125	-3.122	-3.119	-3.114	-3.110	-3.105	-3.101	-3.096	-3.090	-3.085	-3.079	-3.074	-3.068	-3.061	-3.055	-3.050	-3.044	-3.039	-3.034	-3.029	-3.024	-3.020	-3.015	-3.011	-3.008	-3.004	-3.002	-3.000	-2.998	-2.996	-2.994	-2.994	-2.994	-2.994	-2.994	-2.995	-2.996	-2.999	-3.000	-3.004	-3.008	-3.010	-3.015	-3.018	-3.022	-3.028	-3.032	-3.038	-3.042	-3.049	-3.054	-3.060	-3.065	-3.071	-3.076	-3.082	-3.088	-3.091	-3.096	-3.101	-3.106	-3.110	-3.112	-3.116	-3.120	-3.121	-3.122	-3.124	-3.124	-3.124	-3.122	-3.121	-3.119	-3.115	-3.111	-3.106	-3.100	-3.094	-3.086	-3.078	-3.069	-3.059	-3.048	-3.035	-3.022	-3.009	-2.994	-2.978	-2.961	-2.942	-2.925	-2.905	-2.884	-2.862	-2.840	-2.818	-2.794	-2.770	-2.744	-2.718	-2.690	-2.664	-2.635	-2.608	-2.578	-2.549	-2.518	-2.488	-2.456	-2.424	-2.392	-2.361	-2.329	-2.296	-2.264	-2.231	-2.198	-2.164	-2.131	-2.099	-2.065	-2.034	-2.001	-1.969	-1.936	-1.905	-1.874	-1.842	-1.811	-1.781	-1.752	-1.722	-1.694	-1.666	-1.638	-1.611	-1.585	-1.559	-1.534	-1.510	-1.486	-1.462	-1.441	-1.419	-1.399	-1.379	-1.360	-1.341	-1.322	-1.306	-1.290	-1.276	-1.260	-1.246	-1.232	-1.221	-1.210	-1.199	-1.189	-1.179	-1.170	-1.161	-1.154	-1.148	-1.141	-1.134	-1.130	-1.125	-1.120	-1.118	-1.114	-1.111	-1.109	-1.108	-1.105	-1.104	-1.102	-1.102	-1.102	-1.102	-1.101	-1.101	-1.104	-1.104	-1.104	-1.105	-1.105	-1.108	-1.108	-1.109	-1.110	-1.111	-1.111	-1.114	-1.114	-1.115	-1.116	-1.116	-1.118	-1.118	-1.119	-1.119	-1.120	-1.120	-1.121	-1.121	-1.121	-1.121	-1.122	-1.122	-1.122	-1.122	-1.122	-1.124	-1.124	-1.125	-1.126	-1.126	-1.129	-1.129	-1.130	-1.132	-1.134	-1.138	-1.139	-1.142	-1.145	-1.149	-1.152	-1.158	-1.162	-1.169	-1.174	-1.181	-1.189	-1.195	-1.202	-1.212	-1.221	-1.231	-1.242	-1.251	-1.264	-1.276	-1.290	-1.301	-1.316	-1.330	-1.345	-1.361	-1.378	-1.394	-1.411	-1.429	-1.448	-1.466	-1.485	-1.504	-1.524	-1.544	-1.565	-1.585	-1.606	-1.628	-1.649	-1.670	-1.692	-1.712	-1.735	-1.756	-1.779	-1.800	-1.822	-1.844	-1.864	-1.886	-1.908	-1.928	-1.948	-1.968	-1.988	-2.007	-2.026	-2.046	-2.065	-2.082	-2.100	-2.118	-2.134	-2.151	-2.166	-2.181	-2.196	-2.211	-2.224	-2.238	-2.249	-2.262	-2.272	-2.284	-2.295	-2.305	-2.315	-2.324	-2.330	-2.339	-2.346	-2.352	-2.359	-2.364	-2.370	-2.374	-2.378	-2.381	-2.385	-2.388	-2.390	-2.391	-2.392	-2.394	-2.395	-2.395	-2.395	-2.394	-2.392	-2.392	-2.391	-2.389	-2.386	-2.385	-2.382	-2.379	-2.376	-2.372	-2.370	-2.366	-2.362	-2.360	-2.356	-2.351	-2.349	-2.345	-2.341	-2.338	-2.335	-2.331	-2.328	-2.324	-2.320	-2.318	-2.315	-2.312	-2.310	-2.306	-2.305	-2.302	-2.301	-2.299	-2.298	-2.296	-2.296	-2.295	-2.294	-2.295	-2.295	-2.295	-2.295	-2.296	-2.296	-2.298	-2.299	-2.299	-2.301	-2.302	-2.304	-2.306	-2.308	-2.310	-2.311	-2.312	-2.314	-2.315	-2.316	-2.316	-2.318	-2.319	-2.319	-2.319	-2.319	-2.318	-2.316	-2.316	-2.314	-2.311	-2.309	-2.306	-2.301	-2.298	-2.292	-2.286	-2.280	-2.272	-2.266	-2.258	-2.250	-2.241	-2.231	-2.221	-2.210	-2.200	-2.188	-2.175	-2.162	-2.149	-2.135	-2.120	-2.106	-2.091	-2.075	-2.060	-2.044	-2.026	-2.010	-1.994	-1.978	-1.960	-1.942	-1.926	-1.909	-1.891	-1.875	-1.859	-1.842	-1.826	-1.810	-1.794	-1.779	-1.764	-1.749	-1.735	-1.721	-1.708	-1.696	-1.685	-1.672	-1.662	-1.652	-1.642	-1.634	-1.626	-1.619	-1.611	-1.606	-1.601	-1.596	-1.592	-1.589	-1.588	-1.585	-1.584	-1.585	-1.585	-1.585	-1.588	-1.590	-1.592	-1.596	-1.600	-1.606	-1.610	-1.618	-1.622	-1.629	-1.636	-1.645	-1.652	-1.661	-1.670	-1.679	-1.686	-1.695	-1.705	-1.715	-1.725	-1.734	-1.745	-1.754	-1.765	-1.775	-1.784	-1.794	-1.804	-1.814	-1.824	-1.832	-1.841	-1.850	-1.860	-1.868	-1.876	-1.884	-1.891	-1.900	-1.906	-1.912	-1.920	-1.925	-1.931	-1.936	-1.941	-1.946	-1.950	-1.954	-1.959	-1.961	-1.965	-1.968	-1.970	-1.971	-1.972	-1.974	-1.975	-1.976	-1.978	-1.978	-1.979	-1.978	-1.979	-1.978	-1.978	-1.978	-1.976	-1.975	-1.975	-1.972	-1.972	-1.972	-1.971	-1.970	-1.970	-1.970	-1.970	-1.970	-1.970	-1.970	-1.970	-1.972	-1.972	-1.974	-1.975	-1.978	-1.980	-1.982	-1.985	-1.989	-1.992	-1.998	-2.001	-2.006	-2.011	-2.016	-2.022	-2.029	-2.035	-2.042	-2.050	-2.059	-2.066	-2.075	-2.082	-2.092	-2.101	-2.111	-2.120	-2.130	-2.140	-2.149	-2.159	-2.170	-2.180	-2.189	-2.200	-2.210	-2.219	-2.228	-2.238	-2.248	-2.255	-2.264	-2.272	-2.280	-2.288	-2.294	-2.300	-2.305	-2.311	-2.315	-2.320	-2.324	-2.328	-2.329	-2.331	-2.331	-2.331	-2.331	-2.330	-2.328	-2.325	-2.322	-2.319	-2.314	-2.308	-2.301	-2.294	-2.286	-2.279	-2.270	-2.260	-2.250	-2.239	-2.228	-2.215	-2.201	-2.189	-2.175	-2.160	-2.146	-2.131	-2.115	-2.099	-2.082	-2.066	-2.050	-2.033	-2.014	-1.996	-1.979	-1.960	-1.941	-1.924	-1.905	-1.886	-1.868	-1.849	-1.830	-1.811	-1.794	-1.774	-1.756	-1.739	-1.721	-1.702	-1.685	-1.669	-1.650	-1.634	-1.618	-1.601	-1.585	-1.570	-1.554	-1.539	-1.524	-1.510	-1.496	-1.482	-1.470	-1.456	-1.444	-1.432	-1.420	-1.410	-1.399	-1.389	-1.378	-1.369	-1.359	-1.350	-1.341	-1.334	-1.326	-1.319	-1.311	-1.304	-1.298	-1.290	-1.285	-1.279	-1.274	-1.269	-1.264	-1.260	-1.254	-1.250	-1.246	-1.242	-1.239	-1.235	-1.231	-1.228	-1.224	-1.220	-1.218	-1.214	-1.211	-1.208	-1.205	-1.202	-1.199	-1.196	-1.191	-1.189	-1.184	-1.180	-1.176	-1.171	-1.166	-1.162	-1.158	-1.152	-1.146	-1.141	-1.135	-1.129	-1.122	-1.115	-1.109	-1.100	-1.094	-1.086	-1.078	-1.069	-1.060	-1.051	-1.041	-1.032	-1.024	-1.015	-1.004	-0.994	-0.984	-0.974	-0.962	-0.954	-0.942	-0.932	-0.922	-0.912	-0.902	-0.892	-0.884	-0.874	-0.864	-0.856	-0.846	-0.839	-0.831	-0.822	-0.815	-0.809	-0.802	-0.798	-0.792	-0.788	-0.784	-0.781	-0.778	-0.775	-0.774	-0.774	-0.774	-0.772	-0.775	-0.776	-0.779	-0.781	-0.785	-0.789	-0.794	-0.799	-0.805	-0.811	-0.818	-0.826	-0.832	-0.840	-0.850	-0.858	-0.866	-0.875	-0.885	-0.894	-0.904	-0.914	-0.924	-0.932	-0.942	-0.951	-0.961	-0.970	-0.978	-0.986	-0.994	-1.001	-1.009	-1.015	-1.020	-1.026	-1.031	-1.036	-1.040	-1.042	-1.044	-1.046	-1.048	-1.046	-1.045	-1.044	-1.041	-1.039	-1.034	-1.029	-1.024	-1.018	-1.010	-1.001	-0.992	-0.984	-0.972	-0.962	-0.951	-0.939	-0.926	-0.911	-0.898	-0.882	-0.868	-0.852	-0.836	-0.820	-0.802	-0.785	-0.766	-0.749	-0.731	-0.712	-0.694	-0.675	-0.656	-0.638	-0.620	-0.600	-0.581	-0.562	-0.544	-0.526	-0.507	-0.489	-0.471	-0.454	-0.436	-0.420	-0.404	-0.386	-0.371	-0.356	-0.340	-0.326	-0.312	-0.299	-0.286	-0.274	-0.262	-0.250	-0.240	-0.230	-0.220	-0.211	-0.202	-0.196	-0.189	-0.182	-0.176	-0.172	-0.168	-0.164	-0.161	-0.159	-0.158	-0.156	-0.156	-0.155	-0.156	-0.158	-0.159	-0.162	-0.164	-0.169	-0.171	-0.176	-0.181	-0.186	-0.191	-0.199	-0.204	-0.210	-0.218	-0.224	-0.232	-0.239	-0.246	-0.254	-0.261	-0.270	-0.278	-0.285	-0.292	-0.300	-0.308	-0.315	-0.321	-0.329	-0.335	-0.342	-0.348	-0.352	-0.359	-0.364	-0.369	-0.374	-0.378	-0.381	-0.385	-0.388	-0.389	-0.391	-0.392	-0.394	-0.395	-0.395	-0.395	-0.395	-0.394	-0.395	-0.392	-0.391	-0.389	-0.388	-0.385	-0.381	-0.380	-0.378	-0.374	-0.371	-0.369	-0.365	-0.362	-0.359	-0.356	-0.355	-0.351	-0.350	-0.348	-0.346	-0.345	-0.344	-0.342	-0.344	-0.342	-0.344	-0.345	-0.346	-0.349	-0.351	-0.354	-0.359	-0.362	-0.366	-0.372	-0.380	-0.386	-0.392	-0.401	-0.409	-0.419	-0.429	-0.439	-0.450	-0.461	-0.472	-0.486	-0.499	-0.511	-0.526	-0.540	-0.555	-0.570	-0.586	-0.601	-0.618	-0.634	-0.650	-0.666	-0.684	-0.700	-0.718	-0.734	-0.750	-0.768	-0.785	-0.801	-0.819	-0.835	-0.850	-0.866	-0.881	-0.896	-0.912	-0.926	-0.941	-0.955	-0.969	-0.982	-0.994	-1.006	-1.018	-1.029	-1.040	-1.049	-1.060	-1.069	-1.076	-1.085	-1.092	-1.100	-1.106	-1.111	-1.116	-1.121	-1.126	-1.129	-1.132	-1.136	-1.139	-1.140	-1.141	-1.142	-1.144	-1.144	-1.144	-1.142	-1.142	-1.141	-1.140	-1.138	-1.135	-1.132	-1.130	-1.128	-1.125	-1.122	-1.119	-1.116	-1.112	-1.109	-1.105	-1.101	-1.098	-1.094	-1.090	-1.085	-1.082	-1.079	-1.074	-1.070	-1.066	-1.062	-1.059	-1.056	-1.052	-1.050	-1.046	-1.042	-1.040	-1.039	-1.035	-1.034	-1.031	-1.029	-1.028	-1.025	-1.024	-1.022	-1.021	-1.020	-1.020	-1.018	-1.018	-1.018	-1.018	-1.018	-1.018	-1.019	-1.020	-1.020	-1.021	-1.022	-1.024	-1.025	-1.028	-1.028	-1.030	-1.032	-1.034	-1.035	-1.039	-1.040	-1.042	-1.046	-1.049	-1.051	-1.054	-1.056	-1.058	-1.061	-1.064	-1.066	-1.069	-1.071	-1.072	-1.076	-1.078	-1.080	-1.082	-1.084	-1.085	-1.088	-1.090	-1.091	-1.092	-1.094	-1.095	-1.096	-1.098	-1.098	-1.099	-1.100	-1.101	-1.102	-1.104	-1.104	-1.105	-1.105	-1.106	-1.108	-1.109	-1.110	-1.111	-1.112	-1.115	-1.116	-1.119	-1.121	-1.124	-1.128	-1.130	-1.134	-1.138	-1.144	-1.148	-1.154	-1.160	-1.166	-1.175	-1.181	-1.191	-1.200	-1.209	-1.220	-1.231	-1.242	-1.255	-1.268	-1.282	-1.296	-1.311	-1.326	-1.344	-1.360	-1.379	-1.396	-1.415	-1.434	-1.454	-1.475	-1.495	-1.516	-1.536	-1.559	-1.581	-1.602	-1.626	-1.649	-1.671	-1.692	-1.716	-1.739	-1.761	-1.782	-1.805	-1.826	-1.846	-1.868	-1.888	-1.908	-1.926	-1.945	-1.962	-1.980	-1.996	-2.011	-2.026	-2.040	-2.052	-2.064	-2.074	-2.084	-2.092	-2.100	-2.106	-2.112	-2.115	-2.119	-2.120	-2.120	-2.121	-2.119	-2.116	-2.112	-2.108	-2.100	-2.094	-2.085	-2.075	-2.065	-2.054	-2.040	-2.026	-2.011	-1.996	-1.980	-1.962	-1.944	-1.925	-1.906	-1.885	-1.864	-1.842	-1.819	-1.796	-1.772	-1.748	-1.722	-1.698	-1.672	-1.646	-1.619	-1.592	-1.565	-1.538	-1.509	-1.482	-1.454	-1.426	-1.398	-1.369	-1.340	-1.311	-1.282	-1.254	-1.225	-1.198	-1.169	-1.140	-1.112	-1.084	-1.056	-1.028	-1.000	-0.974	-0.946	-0.920	-0.892	-0.868	-0.841	-0.816	-0.791	-0.766	-0.742	-0.718	-0.695	-0.672	-0.650	-0.629	-0.606	-0.585	-0.565	-0.544	-0.525	-0.505	-0.488	-0.469	-0.450	-0.434	-0.416	-0.400	-0.385	-0.368	-0.352	-0.339	-0.325	-0.310	-0.296	-0.284	-0.270	-0.258	-0.244	-0.232	-0.220	-0.208	-0.195	-0.185	-0.172	-0.161	-0.150	-0.138	-0.126	-0.115	-0.102	-0.091	-0.079	-0.068	-0.055	-0.044	-0.031	-0.019	-0.005	0.008	0.020	0.035	0.048	0.061	0.075	0.090	0.104	0.119	0.132	0.148	0.162	0.178	0.192	0.209	0.222	0.239	0.254	0.269	0.285	0.299	0.314	0.329	0.342	0.358	0.371	0.385	0.398	0.410	0.422	0.434	0.446	0.456	0.466	0.475	0.484	0.492	0.499	0.506	0.512	0.518	0.521	0.526	0.528	0.530	0.531	0.531	0.530	0.530	0.526	0.522	0.519	0.515	0.510	0.502	0.496	0.489	0.479	0.469	0.460	0.449	0.439	0.426	0.414	0.401	0.389	0.375	0.361	0.348	0.332	0.319	0.304	0.289	0.274	0.259	0.244	0.230	0.215	0.200	0.186	0.172	0.158	0.145	0.132	0.120	0.108	0.096	0.086	0.076	0.065	0.056	0.048	0.039	0.032	0.026	0.020	0.015	0.011	0.006	0.004	0.001	0.000	-0.001	-0.001	-0.001	0.000	0.000	0.002	0.005	0.009	0.011	0.016	0.020	0.025	0.030	0.035	0.040	0.045	0.051	0.058	0.062	0.069	0.075	0.080	0.085	0.090	0.095	0.099	0.102	0.106	0.109	0.111	0.114	0.114	0.114	0.112	0.111	0.110	0.106	0.104	0.099	0.094	0.088	0.079	0.070	0.061	0.051	0.040	0.029	0.015	0.000	-0.015	-0.031	-0.048	-0.066	-0.084	-0.104	-0.124	-0.144	-0.166	-0.189	-0.212	-0.235	-0.259	-0.285	-0.310	-0.336	-0.362	-0.389	-0.415	-0.441	-0.469	-0.495	-0.522	-0.550	-0.578	-0.605	-0.631	-0.659	-0.685	-0.711	-0.739	-0.764	-0.790	-0.814	-0.839	-0.862	-0.888	-0.910	-0.934	-0.956	-0.978	-0.999	-1.019	-1.039	-1.058	-1.076	-1.094	-1.111	-1.129	-1.144	-1.159	-1.174	-1.186	-1.200	-1.211	-1.224	-1.234	-1.244	-1.252	-1.261	-1.270	-1.278	-1.284	-1.289	-1.295	-1.300	-1.302	-1.306	-1.309	-1.311	-1.314	-1.314	-1.314	-1.314	-1.314	-1.311	-1.311	-1.309	-1.306	-1.304	-1.299	-1.296	-1.291	-1.288	-1.282	-1.278	-1.271	-1.266	-1.260	-1.254	-1.249	-1.242	-1.235	-1.229	-1.221	-1.215	-1.208	-1.200	-1.194	-1.186	-1.180	-1.172	-1.166	-1.159	-1.152	-1.145	-1.139	-1.132	-1.126	-1.120	-1.114	-1.109	-1.102	-1.098	-1.092	-1.088	-1.082	-1.076	-1.072	-1.069	-1.065	-1.059	-1.055	-1.052	-1.049	-1.044	-1.040	-1.038	-1.032	-1.030	-1.026	-1.022	-1.020	-1.016	-1.011	-1.009	-1.005	-1.001	-0.998	-0.994	-0.989	-0.985	-0.980	-0.976	-0.970	-0.965	-0.960	-0.954	-0.949	-0.942	-0.936	-0.930	-0.924	-0.916	-0.910	-0.902	-0.895	-0.888	-0.880	-0.871	-0.864	-0.856	-0.846	-0.839	-0.830	-0.821	-0.814	-0.805	-0.796	-0.788	-0.779	-0.770	-0.761	-0.754	-0.745	-0.738	-0.731	-0.724	-0.716	-0.710	-0.702	-0.698	-0.691	-0.686	-0.681	-0.678	-0.674	-0.670	-0.668	-0.666	-0.665	-0.662	-0.662	-0.662	-0.665	-0.666	-0.668	-0.671	-0.675	-0.680	-0.685	-0.691	-0.696	-0.704	-0.711	-0.721	-0.729	-0.739	-0.750	-0.761	-0.772	-0.785	-0.798	-0.811	-0.825	-0.840	-0.855	-0.870	-0.886	-0.902	-0.920	-0.938	-0.954	-0.971	-0.990	-1.009	-1.026	-1.045	-1.065	-1.082	-1.102	-1.121	-1.141	-1.160	-1.179	-1.199	-1.218	-1.236	-1.255	-1.274	-1.292	-1.311	-1.328	-1.346	-1.364	-1.380	-1.398	-1.412	-1.429	-1.445	-1.460	-1.474	-1.489	-1.501	-1.514	-1.526	-1.539	-1.550	-1.560	-1.571	-1.581	-1.589	-1.599	-1.606	-1.615	-1.621	-1.628	-1.632	-1.638	-1.642	-1.646	-1.650	-1.654	-1.656	-1.659	-1.660	-1.661	-1.662	-1.664	-1.662	-1.664	-1.662	-1.662	-1.660	-1.659	-1.658	-1.656	-1.654	-1.652	-1.650	-1.646	-1.645	-1.642	-1.641	-1.639	-1.638	-1.635	-1.634	-1.631	-1.630	-1.629	-1.629	-1.628	-1.628	-1.629	-1.629	-1.630	-1.631	-1.634	-1.636	-1.640	-1.642	-1.646	-1.651	-1.656	-1.662	-1.669	-1.675	-1.682	-1.690	-1.700	-1.709	-1.719	-1.728	-1.739	-1.750	-1.762	-1.774	-1.786	-1.800	-1.814	-1.828	-1.841	-1.856	-1.871	-1.886	-1.901	-1.918	-1.932	-1.949	-1.965	-1.981	-1.996	-2.013	-2.029	-2.044	-2.060	-2.075	-2.090	-2.104	-2.118	-2.131	-2.145	-2.158	-2.169	-2.181	-2.192	-2.202	-2.212	-2.221	-2.229	-2.236	-2.242	-2.249	-2.252	-2.256	-2.259	-2.261	-2.261	-2.261	-2.260	-2.258	-2.254	-2.250	-2.245	-2.239	-2.232	-2.224	-2.215	-2.204	-2.194	-2.181	-2.169	-2.155	-2.141	-2.125	-2.110	-2.092	-2.075	-2.058	-2.038	-2.019	-2.000	-1.979	-1.959	-1.938	-1.918	-1.895	-1.874	-1.852	-1.830	-1.809	-1.788	-1.766	-1.744	-1.722	-1.701	-1.681	-1.661	-1.640	-1.620	-1.601	-1.582	-1.564	-1.546	-1.529	-1.512	-1.498	-1.482	-1.468	-1.454	-1.440	-1.429	-1.418	-1.406	-1.396	-1.386	-1.378	-1.370	-1.362	-1.356	-1.350	-1.345	-1.340	-1.336	-1.332	-1.329	-1.325	-1.322	-1.321	-1.319	-1.316	-1.315	-1.312	-1.311	-1.309	-1.308	-1.306	-1.304	-1.300	-1.298	-1.295	-1.290	-1.286	-1.281	-1.276	-1.270	-1.265	-1.256	-1.249	-1.240	-1.230	-1.219	-1.208	-1.196	-1.184	-1.169	-1.155	-1.139	-1.121	-1.104	-1.086	-1.068	-1.048	-1.026	-1.005	-0.982	-0.960	-0.936	-0.911	-0.888	-0.862	-0.838	-0.811	-0.785	-0.760	-0.734	-0.708	-0.680	-0.654	-0.628	-0.601	-0.576	-0.550	-0.525	-0.500	-0.476	-0.454	-0.430	-0.409	-0.386	-0.366	-0.348	-0.329	-0.310	-0.294	-0.279	-0.264	-0.251	-0.239	-0.228	-0.216	-0.209	-0.200	-0.194	-0.189	-0.185	-0.182	-0.180	-0.180	-0.180	-0.181	-0.184	-0.188	-0.192	-0.198	-0.202	-0.210	-0.219	-0.228	-0.236	-0.246	-0.256	-0.268	-0.279	-0.291	-0.304	-0.316	-0.329	-0.341	-0.354	-0.368	-0.380	-0.392	-0.406	-0.419	-0.430	-0.442	-0.455	-0.466	-0.478	-0.488	-0.498	-0.506	-0.516	-0.525	-0.532	-0.539	-0.545	-0.551	-0.556	-0.561	-0.564	-0.566	-0.569	-0.569	-0.569	-0.569	-0.566	-0.564	-0.560	-0.556	-0.551	-0.546	-0.539	-0.532	-0.524	-0.514	-0.504	-0.494	-0.484	-0.471	-0.459	-0.445	-0.431	-0.416	-0.400	-0.386	-0.369	-0.352	-0.335	-0.318	-0.300	-0.281	-0.262	-0.244	-0.224	-0.205	-0.185	-0.165	-0.146	-0.125	-0.106	-0.086	-0.068	-0.048	-0.028	-0.009	0.010	0.029	0.045	0.064	0.081	0.098	0.112	0.129	0.144	0.156	0.170	0.181	0.194	0.205	0.215	0.224	0.232	0.239	0.245	0.250	0.255	0.258	0.259	0.261	0.260	0.259	0.258	0.252	0.249	0.244	0.238	0.229	0.221	0.210	0.200	0.189	0.175	0.161	0.146	0.130	0.114	0.098	0.079	0.059	0.040	0.020	-0.002	-0.024	-0.046	-0.068	-0.091	-0.115	-0.139	-0.164	-0.188	-0.212	-0.238	-0.264	-0.289	-0.315	-0.340	-0.365	-0.391	-0.415	-0.440	-0.466	-0.490	-0.514	-0.539	-0.562	-0.585	-0.609	-0.630	-0.652	-0.674	-0.695	-0.715	-0.735	-0.754	-0.772	-0.790	-0.808	-0.824	-0.839	-0.855	-0.868	-0.881	-0.895	-0.906	-0.919	-0.929	-0.939	-0.948	-0.958	-0.965	-0.971	-0.978	-0.984	-0.989	-0.994	-0.998	-1.000	-1.004	-1.005	-1.008	-1.008	-1.009	-1.009	-1.008	-1.006	-1.006	-1.004	-1.001	-0.999	-0.996	-0.994	-0.990	-0.986	-0.982	-0.979	-0.975	-0.970	-0.965	-0.961	-0.956	-0.950	-0.946	-0.940	-0.935	-0.930	-0.924	-0.920	-0.915	-0.908	-0.902	-0.898	-0.891	-0.886	-0.881	-0.875	-0.870	-0.864	-0.858	-0.851	-0.846	-0.840	-0.832	-0.826	-0.820	-0.814	-0.806	-0.800	-0.792	-0.785	-0.778	-0.769	-0.761	-0.752	-0.744	-0.735	-0.725	-0.715	-0.705	-0.695	-0.684	-0.674	-0.661	-0.650	-0.638	-0.625	-0.611	-0.599	-0.585	-0.570	-0.555	-0.540	-0.525	-0.509	-0.492	-0.476	-0.460	-0.442	-0.425	-0.406	-0.390	-0.371	-0.352	-0.335	-0.316	-0.298	-0.279	-0.260	-0.241	-0.222	-0.205	-0.186	-0.168	-0.150	-0.132	-0.115	-0.098	-0.080	-0.065	-0.048	-0.032	-0.018	-0.004	0.010	0.022	0.035	0.048	0.059	0.069	0.078	0.086	0.094	0.101	0.106	0.111	0.115	0.119	0.120	0.121	0.121	0.120	0.118	0.115	0.111	0.105	0.100	0.092	0.084	0.074	0.065	0.054	0.042	0.030	0.016	0.001	-0.014	-0.030	-0.046	-0.064	-0.081	-0.099	-0.119	-0.138	-0.158	-0.179	-0.199	-0.219	-0.241	-0.262	-0.284	-0.305	-0.328	-0.350	-0.372	-0.394	-0.415	-0.436	-0.458	-0.480	-0.500	-0.521	-0.541	-0.561	-0.581	-0.601	-0.619	-0.638	-0.655	-0.672	-0.689	-0.704	-0.720	-0.735	-0.749	-0.762	-0.775	-0.789	-0.800	-0.811	-0.821	-0.831	-0.841	-0.850	-0.859	-0.866	-0.874	-0.880	-0.886	-0.892	-0.899	-0.904	-0.908	-0.912	-0.916	-0.919	-0.922	-0.925	-0.928	-0.930	-0.932	-0.936	-0.938	-0.940	-0.941	-0.944	-0.945	-0.948	-0.950	-0.951	-0.954	-0.958	-0.960	-0.962	-0.966	-0.969	-0.974	-0.978	-0.981	-0.986	-0.992	-0.998	-1.004	-1.010	-1.015	-1.022	-1.030	-1.036	-1.045	-1.054	-1.062	-1.071	-1.080	-1.091	-1.100	-1.111	-1.121	-1.132	-1.144	-1.155	-1.166	-1.178	-1.189	-1.201	-1.212	-1.224	-1.236	-1.248	-1.259	-1.271	-1.282	-1.294	-1.304	-1.315	-1.325	-1.335	-1.345	-1.355	-1.364	-1.371	-1.379	-1.386	-1.394	-1.399	-1.406	-1.411	-1.414	-1.419	-1.421	-1.424	-1.425	-1.425	-1.425	-1.425	-1.424	-1.421	-1.420	-1.416	-1.412	-1.408	-1.402	-1.396	-1.390	-1.384	-1.375	-1.368	-1.359	-1.350	-1.341	-1.331	-1.321	-1.311	-1.300	-1.290	-1.279	-1.270	-1.259	-1.248	-1.238	-1.226	-1.215	-1.206	-1.195	-1.186	-1.176	-1.168	-1.159	-1.150	-1.144	-1.135	-1.129	-1.122	-1.119	-1.114	-1.110	-1.106	-1.104	-1.102	-1.101	-1.101	-1.101	-1.104	-1.105	-1.109	-1.112	-1.116	-1.122	-1.128	-1.135	-1.142	-1.151	-1.160	-1.169	-1.180	-1.191	-1.202	-1.215	-1.228	-1.241	-1.255	-1.270	-1.284	-1.299	-1.315	-1.330	-1.346	-1.362	-1.379	-1.396	-1.412	-1.430	-1.446	-1.462	-1.480	-1.496	-1.514	-1.530	-1.546	-1.562	-1.578	-1.594	-1.609	-1.624	-1.639	-1.652	-1.666	-1.679	-1.692	-1.704	-1.716	-1.726	-1.738	-1.748	-1.758	-1.766	-1.775	-1.782	-1.790	-1.796	-1.801	-1.808	-1.811	-1.815	-1.819	-1.821	-1.824	-1.825	-1.826	-1.826	-1.828	-1.826	-1.825	-1.824	-1.822	-1.820	-1.818	-1.815	-1.811	-1.808	-1.804	-1.800	-1.796	-1.792	-1.786	-1.782	-1.778	-1.772	-1.769	-1.765	-1.760	-1.756	-1.751	-1.746	-1.744	-1.740	-1.736	-1.735	-1.731	-1.730	-1.728	-1.728	-1.725	-1.725	-1.725	-1.725	-1.725	-1.728	-1.729	-1.732	-1.734	-1.738	-1.741	-1.745	-1.750	-1.756	-1.761	-1.768	-1.775	-1.781	-1.789	-1.796	-1.805	-1.812	-1.822	-1.831	-1.841	-1.851	-1.861	-1.870	-1.880	-1.891	-1.902	-1.912	-1.924	-1.935	-1.946	-1.958	-1.968	-1.979	-1.990	-2.001	-2.011	-2.021	-2.031	-2.042	-2.052	-2.062	-2.071	-2.081	-2.090	-2.100	-2.108	-2.116	-2.122	-2.131	-2.138	-2.145	-2.151	-2.158	-2.164	-2.169	-2.172	-2.176	-2.182	-2.185	-2.189	-2.191	-2.194	-2.196	-2.198	-2.199	-2.199	-2.200	-2.199	-2.200	-2.199	-2.198	-2.195	-2.194	-2.191	-2.189	-2.186	-2.181	-2.178	-2.174	-2.170	-2.166	-2.161	-2.156	-2.151	-2.145	-2.140	-2.135	-2.129	-2.122	-2.116	-2.111	-2.104	-2.098	-2.094	-2.088	-2.081	-2.076	-2.070	-2.065	-2.060	-2.055	-2.051	-2.046	-2.042	-2.039	-2.036	-2.034	-2.031	-2.030	-2.027	-2.027	-2.027	-2.027	-2.029	-2.031	-2.033	-2.036	-2.039	-2.042	-2.049	-2.055	-2.060	-2.066	-2.074	-2.081	-2.090	-2.100	-2.110	-2.120	-2.130	-2.141	-2.152	-2.165	-2.178	-2.190	-2.202	-2.216	-2.229	-2.244	-2.258	-2.270	-2.284	-2.299	-2.312	-2.326	-2.339	-2.352	-2.365	-2.379	-2.390	-2.402	-2.414	-2.424	-2.434	-2.444	-2.454	-2.462	-2.470	-2.478	-2.484	-2.490	-2.494	-2.499	-2.502	-2.504	-2.506	-2.508	-2.508	-2.508	-2.506	-2.505	-2.501	-2.499	-2.494	-2.489	-2.482	-2.478	-2.470	-2.462	-2.455	-2.448	-2.438	-2.430	-2.420	-2.411	-2.400	-2.390	-2.380	-2.370	-2.359	-2.349	-2.339	-2.329	-2.318	-2.308	-2.299	-2.289	-2.280	-2.270	-2.262	-2.255	-2.246	-2.240	-2.232	-2.228	-2.221	-2.218	-2.212	-2.210	-2.206	-2.204	-2.202	-2.201	-2.201	-2.201	-2.201	-2.202	-2.205	-2.209	-2.211	-2.215	-2.219	-2.222	-2.228	-2.234	-2.239	-2.245	-2.251	-2.258	-2.265	-2.272	-2.279	-2.286	-2.294	-2.301	-2.309	-2.316	-2.324	-2.330	-2.338	-2.344	-2.351	-2.358	-2.364	-2.369	-2.375	-2.380	-2.385	-2.389	-2.392	-2.396	-2.399	-2.402	-2.404	-2.405	-2.406	-2.408	-2.408	-2.408	-2.406	-2.406	-2.404	-2.401	-2.399	-2.395	-2.391	-2.388	-2.384	-2.379	-2.375	-2.369	-2.364	-2.358	-2.351	-2.346	-2.339	-2.332	-2.325	-2.319	-2.311	-2.304	-2.298	-2.290	-2.282	-2.275	-2.268	-2.261	-2.254	-2.246	-2.240	-2.232	-2.226	-2.219	-2.214	-2.208	-2.201	-2.196	-2.190	-2.185	-2.181	-2.178	-2.172	-2.170	-2.166	-2.162	-2.161	-2.158	-2.156	-2.156	-2.155	-2.155	-2.154	-2.155	-2.158	-2.158	-2.160	-2.162	-2.166	-2.169	-2.174	-2.179	-2.184	-2.189	-2.195	-2.202	-2.210	-2.218	-2.225	-2.234	-2.241	-2.251	-2.261	-2.272	-2.282	-2.294	-2.305	-2.318	-2.330	-2.341	-2.354	-2.366	-2.380	-2.394	-2.408	-2.420	-2.435	-2.449	-2.464	-2.476	-2.491	-2.505	-2.519	-2.532	-2.546	-2.560	-2.574	-2.586	-2.599	-2.612	-2.625	-2.636	-2.649	-2.659	-2.670	-2.681	-2.691	-2.701	-2.710	-2.719	-2.726	-2.734	-2.741	-2.748	-2.754	-2.759	-2.764	-2.768	-2.771	-2.775	-2.778	-2.779	-2.780	-2.781	-2.781	-2.782	-2.781	-2.780	-2.779	-2.776	-2.775	-2.771	-2.769	-2.765	-2.761	-2.756	-2.752	-2.748	-2.742	-2.739	-2.732	-2.728	-2.721	-2.716	-2.711	-2.705	-2.699	-2.694	-2.689	-2.682	-2.678	-2.671	-2.666	-2.661	-2.656	-2.651	-2.646	-2.642	-2.638	-2.635	-2.630	-2.626	-2.624	-2.620	-2.619	-2.615	-2.612	-2.611	-2.609	-2.608	-2.606	-2.605	-2.604	-2.602	-2.601	-2.600	-2.601	-2.600	-2.599	-2.599	-2.599	-2.599	-2.599	-2.598	-2.598	-2.596	-2.596	-2.594	-2.592	-2.591	-2.590	-2.588	-2.584	-2.581	-2.578	-2.575	-2.570	-2.565	-2.560	-2.554	-2.548	-2.540	-2.532	-2.524	-2.515	-2.506	-2.495	-2.485	-2.474	-2.461	-2.448	-2.435	-2.420	-2.405	-2.390	-2.374	-2.358	-2.340	-2.322	-2.304	-2.285	-2.266	-2.246	-2.226	-2.206	-2.185	-2.165	-2.144	-2.121	-2.101	-2.079	-2.056	-2.035	-2.013	-1.990	-1.969	-1.948	-1.926	-1.905	-1.884	-1.864	-1.842	-1.822	-1.804	-1.784	-1.765	-1.748	-1.729	-1.712	-1.696	-1.680	-1.665	-1.650	-1.636	-1.624	-1.610	-1.598	-1.588	-1.576	-1.566	-1.558	-1.550	-1.542	-1.535	-1.529	-1.524	-1.519	-1.515	-1.511	-1.508	-1.506	-1.502	-1.501	-1.501	-1.500	-1.501	-1.501	-1.502	-1.504	-1.506	-1.508	-1.510	-1.512	-1.516	-1.519	-1.522	-1.526	-1.529	-1.532	-1.536	-1.540	-1.544	-1.549	-1.552	-1.556	-1.560	-1.562	-1.566	-1.569	-1.572	-1.574	-1.576	-1.579	-1.581	-1.582	-1.584	-1.584	-1.584	-1.584	-1.584	-1.582	-1.581	-1.580	-1.578	-1.575	-1.571	-1.568	-1.564	-1.560	-1.555	-1.550	-1.545	-1.539	-1.531	-1.525	-1.518	-1.511	-1.502	-1.495	-1.485	-1.478	-1.468	-1.460	-1.450	-1.441	-1.431	-1.424	-1.414	-1.404	-1.395	-1.386	-1.378	-1.369	-1.360	-1.351	-1.344	-1.336	-1.329	-1.322	-1.316	-1.310	-1.306	-1.301	-1.299	-1.294	-1.291	-1.291	-1.290	-1.290	-1.291	-1.292	-1.295	-1.298	-1.302	-1.308	-1.314	-1.321	-1.329	-1.338	-1.348	-1.359	-1.369	-1.382	-1.395	-1.410	-1.425	-1.441	-1.458	-1.476	-1.495	-1.514	-1.534	-1.555	-1.576	-1.598	-1.620	-1.642	-1.666	-1.690	-1.714	-1.739	-1.764	-1.789	-1.815	-1.840	-1.865	-1.891	-1.916	-1.942	-1.968	-1.994	-2.018	-2.042	-2.068	-2.091	-2.115	-2.138	-2.161	-2.184	-2.205	-2.226	-2.248	-2.266	-2.285	-2.302	-2.320	-2.338	-2.354	-2.369	-2.382	-2.395	-2.406	-2.418	-2.429	-2.436	-2.446	-2.452	-2.459	-2.464	-2.468	-2.471	-2.474	-2.475	-2.475	-2.475	-2.474	-2.470	-2.468	-2.462	-2.458	-2.452	-2.446	-2.439	-2.430	-2.422	-2.414	-2.405	-2.395	-2.384	-2.372	-2.361	-2.351	-2.340	-2.328	-2.316	-2.304	-2.292	-2.280	-2.269	-2.256	-2.245	-2.234	-2.222	-2.212	-2.204	-2.194	-2.185	-2.176	-2.168	-2.160	-2.154	-2.148	-2.142	-2.138	-2.134	-2.131	-2.129	-2.128	-2.126	-2.128	-2.129	-2.131	-2.134	-2.139	-2.144	-2.150	-2.158	-2.165	-2.174	-2.184	-2.194	-2.205	-2.218	-2.231	-2.245	-2.259	-2.274	-2.290	-2.306	-2.324	-2.341	-2.360	-2.378	-2.398	-2.418	-2.438	-2.458	-2.478	-2.499	-2.519	-2.539	-2.560	-2.581	-2.601	-2.621	-2.642	-2.662	-2.682	-2.702	-2.722	-2.741	-2.760	-2.779	-2.796	-2.812	-2.829	-2.845	-2.861	-2.876	-2.891	-2.904	-2.916	-2.929	-2.940	-2.951	-2.961	-2.971	-2.979	-2.988	-2.995	-3.000	-3.006	-3.012	-3.016	-3.020	-3.024	-3.026	-3.029	-3.030	-3.032	-3.032	-3.034	-3.034	-3.032	-3.032	-3.031	-3.031	-3.030	-3.029	-3.029	-3.028	-3.026	-3.026	-3.025	-3.024	-3.024	-3.024	-3.025	-3.025	-3.026	-3.029	-3.030	-3.032	-3.036	-3.040	-3.044	-3.049	-3.055	-3.060	-3.066	-3.075	-3.082	-3.091	-3.101	-3.111	-3.121	-3.134	-3.146	-3.159	-3.171	-3.185	-3.200	-3.215	-3.230	-3.246	-3.262	-3.280	-3.298	-3.315	-3.332	-3.351	-3.369	-3.389	-3.406	-3.426	-3.444	-3.464	-3.482	-3.501	-3.520	-3.539	-3.556	-3.575	-3.592	-3.610	-3.626	-3.642	-3.659	-3.675	-3.689	-3.705	-3.719	-3.731	-3.744	-3.755	-3.766	-3.778	-3.786	-3.795	-3.801	-3.809	-3.815	-3.819	-3.822	-3.826	-3.829	-3.830	-3.830	-3.829	-3.829	-3.825	-3.822	-3.818	-3.811	-3.806	-3.799	-3.791	-3.781	-3.772	-3.762	-3.750	-3.739	-3.726	-3.712	-3.699	-3.684	-3.669	-3.652	-3.635	-3.619	-3.601	-3.584	-3.566	-3.546	-3.528	-3.508	-3.489	-3.469	-3.449	-3.430	-3.410	-3.390	-3.370	-3.350	-3.331	-3.311	-3.291	-3.272	-3.254	-3.234	-3.216	-3.198	-3.180	-3.162	-3.145	-3.129	-3.112	-3.098	-3.081	-3.066	-3.052	-3.039	-3.025	-3.011	-3.000	-2.989	-2.978	-2.966	-2.956	-2.946	-2.938	-2.929	-2.921	-2.914	-2.906	-2.900	-2.895	-2.889	-2.884	-2.879	-2.874	-2.870	-2.866	-2.862	-2.861	-2.858	-2.856	-2.852	-2.851	-2.850	-2.849	-2.846	-2.846	-2.845	-2.844	-2.844	-2.842	-2.841	-2.841	-2.840	-2.840	-2.839	-2.839	-2.836	-2.836	-2.835	-2.832	-2.831	-2.830	-2.828	-2.826	-2.824	-2.821	-2.819	-2.816	-2.812	-2.810	-2.805	-2.801	-2.798	-2.792	-2.788	-2.784	-2.779	-2.772	-2.766	-2.761	-2.755	-2.749	-2.742	-2.735	-2.729	-2.721	-2.715	-2.706	-2.700	-2.692	-2.685	-2.678	-2.670	-2.662	-2.655	-2.648	-2.640	-2.634	-2.628	-2.620	-2.614	-2.608	-2.601	-2.596	-2.590	-2.585	-2.580	-2.576	-2.571	-2.568	-2.565	-2.561	-2.559	-2.556	-2.554	-2.554	-2.552	-2.551	-2.551	-2.551	-2.552	-2.554	-2.555	-2.555	-2.559	-2.561	-2.564	-2.566	-2.569	-2.574	-2.576	-2.580	-2.584	-2.588	-2.592	-2.596	-2.599	-2.602	-2.606	-2.610	-2.612	-2.616	-2.619	-2.621	-2.622	-2.624	-2.625	-2.626	-2.626	-2.625	-2.624	-2.621	-2.619	-2.615	-2.611	-2.606	-2.600	-2.594	-2.588	-2.579	-2.569	-2.560	-2.548	-2.536	-2.524	-2.510	-2.495	-2.480	-2.464	-2.446	-2.429	-2.410	-2.391	-2.371	-2.349	-2.328	-2.305	-2.282	-2.259	-2.234	-2.210	-2.185	-2.160	-2.134	-2.109	-2.082	-2.056	-2.029	-2.002	-1.976	-1.950	-1.924	-1.898	-1.872	-1.846	-1.820	-1.795	-1.771	-1.748	-1.722	-1.700	-1.679	-1.656	-1.636	-1.616	-1.596	-1.578	-1.560	-1.542	-1.528	-1.514	-1.500	-1.486	-1.475	-1.465	-1.455	-1.446	-1.439	-1.432	-1.428	-1.424	-1.420	-1.418	-1.416	-1.418	-1.419	-1.420	-1.422	-1.426	-1.431	-1.436	-1.444	-1.451	-1.459	-1.468	-1.476	-1.488	-1.498	-1.509	-1.520	-1.532	-1.545	-1.558	-1.571	-1.585	-1.599	-1.612	-1.626	-1.640	-1.654	-1.669	-1.682	-1.696	-1.710	-1.722	-1.738	-1.750	-1.761	-1.775	-1.788	-1.798	-1.810	-1.820	-1.830	-1.839	-1.849	-1.856	-1.864	-1.871	-1.878	-1.884	-1.889	-1.892	-1.898	-1.900	-1.902	-1.905	-1.906	-1.908	-1.908	-1.906	-1.905	-1.904	-1.902	-1.899	-1.895	-1.891	-1.888	-1.882	-1.879	-1.872	-1.866	-1.861	-1.855	-1.849	-1.841	-1.834	-1.828	-1.820	-1.814	-1.806	-1.800	-1.792	-1.786	-1.779	-1.772	-1.766	-1.760	-1.754	-1.749	-1.744	-1.738	-1.732	-1.729	-1.725	-1.721	-1.719	-1.715	-1.714	-1.711	-1.710	-1.710	-1.710	-1.709	-1.710	-1.710	-1.712	-1.714	-1.716	-1.719	-1.721	-1.724	-1.728	-1.731	-1.735	-1.740	-1.744	-1.749	-1.752	-1.758	-1.764	-1.768	-1.774	-1.779	-1.784	-1.789	-1.794	-1.799	-1.802	-1.806	-1.811	-1.815	-1.819	-1.821	-1.825	-1.828	-1.829	-1.831	-1.832	-1.834	-1.834	-1.835	-1.834	-1.834	-1.832	-1.829	-1.828	-1.824	-1.820	-1.816	-1.811	-1.806	-1.800	-1.794	-1.788	-1.780	-1.772	-1.765	-1.755	-1.746	-1.736	-1.726	-1.716	-1.705	-1.694	-1.681	-1.670	-1.656	-1.645	-1.631	-1.618	-1.604	-1.589	-1.575	-1.561	-1.546	-1.530	-1.516	-1.500	-1.484	-1.469	-1.454	-1.438	-1.420	-1.404	-1.389	-1.372	-1.356	-1.339	-1.324	-1.308	-1.291	-1.276	-1.260	-1.244	-1.229	-1.212	-1.198	-1.184	-1.168	-1.154	-1.140	-1.125	-1.112	-1.100	-1.086	-1.074	-1.061	-1.050	-1.039	-1.029	-1.018	-1.009	-1.000	-0.991	-0.982	-0.975	-0.968	-0.961	-0.956	-0.951	-0.946	-0.941	-0.939	-0.936	-0.934	-0.931	-0.931	-0.931	-0.931	-0.931	-0.932	-0.934	-0.938	-0.940	-0.942	-0.945	-0.949	-0.954	-0.959	-0.964	-0.968	-0.972	-0.979	-0.982	-0.989	-0.995	-1.000	-1.005	-1.010	-1.016	-1.021	-1.025	-1.029	-1.034	-1.038	-1.041	-1.045	-1.046	-1.049	-1.051	-1.051	-1.052	-1.054	-1.052	-1.051	-1.050	-1.048	-1.045	-1.041	-1.036	-1.031	-1.026	-1.020	-1.014	-1.006	-0.998	-0.989	-0.980	-0.971	-0.961	-0.950	-0.939	-0.928	-0.915	-0.902	-0.890	-0.876	-0.862	-0.849	-0.835	-0.820	-0.805	-0.791	-0.776	-0.761	-0.746	-0.731	-0.716	-0.701	-0.686	-0.671	-0.658	-0.642	-0.628	-0.614	-0.600	-0.586	-0.572	-0.559	-0.546	-0.535	-0.522	-0.510	-0.499	-0.488	-0.476	-0.466	-0.456	-0.446	-0.438	-0.429	-0.419	-0.411	-0.402	-0.396	-0.389	-0.381	-0.375	-0.369	-0.362	-0.358	-0.351	-0.346	-0.341	-0.336	-0.331	-0.326	-0.322	-0.318	-0.312	-0.308	-0.304	-0.300	-0.295	-0.291	-0.286	-0.281	-0.278	-0.271	-0.266	-0.261	-0.255	-0.249	-0.244	-0.238	-0.230	-0.222	-0.215	-0.208	-0.200	-0.190	-0.182	-0.172	-0.162	-0.152	-0.142	-0.131	-0.121	-0.109	-0.098	-0.085	-0.072	-0.059	-0.046	-0.032	-0.019	-0.005	0.010	0.024	0.038	0.051	0.068	0.081	0.096	0.110	0.125	0.140	0.154	0.168	0.181	0.195	0.208	0.221	0.232	0.245	0.256	0.268	0.278	0.286	0.296	0.305	0.311	0.319	0.325	0.330	0.334	0.338	0.340	0.341	0.342	0.342	0.341	0.339	0.336	0.332	0.326	0.321	0.314	0.305	0.296	0.286	0.275	0.262	0.250	0.236	0.221	0.206	0.189	0.172	0.154	0.136	0.116	0.096	0.075	0.055	0.032	0.010	-0.014	-0.036	-0.060	-0.084	-0.109	-0.134	-0.158	-0.182	-0.209	-0.232	-0.259	-0.284	-0.309	-0.335	-0.359	-0.385	-0.410	-0.432	-0.458	-0.482	-0.506	-0.529	-0.551	-0.574	-0.596	-0.618	-0.639	-0.660	-0.680	-0.699	-0.719	-0.738	-0.755	-0.771	-0.790	-0.806	-0.820	-0.836	-0.851	-0.866	-0.879	-0.892	-0.906	-0.918	-0.929	-0.941	-0.952	-0.964	-0.974	-0.984	-0.994	-1.004	-1.014	-1.022	-1.031	-1.040	-1.049	-1.058	-1.066	-1.076	-1.084	-1.094	-1.102	-1.111	-1.121	-1.131	-1.140	-1.150	-1.160	-1.170	-1.181	-1.192	-1.204	-1.215	-1.228	-1.239	-1.252	-1.264	-1.278	-1.291	-1.306	-1.320	-1.335	-1.350	-1.365	-1.381	-1.398	-1.412	-1.429	-1.446	-1.462	-1.480	-1.496	-1.514	-1.531	-1.549	-1.565	-1.582	-1.600	-1.618	-1.634	-1.650	-1.666	-1.682	-1.699	-1.715	-1.730	-1.745	-1.760	-1.774	-1.788	-1.801	-1.812	-1.825	-1.836	-1.846	-1.858	-1.868	-1.876	-1.884	-1.891	-1.899	-1.905	-1.910	-1.914	-1.918	-1.920	-1.922	-1.925	-1.924	-1.925	-1.924	-1.921	-1.920	-1.916	-1.912	-1.908	-1.902	-1.898	-1.890	-1.882	-1.875	-1.866	-1.858	-1.848	-1.838	-1.826	-1.816	-1.805	-1.792	-1.781	-1.768	-1.755	-1.741	-1.729	-1.715	-1.701	-1.688	-1.674	-1.660	-1.646	-1.632	-1.619	-1.605	-1.590	-1.578	-1.565	-1.552	-1.540	-1.528	-1.515	-1.504	-1.492	-1.481	-1.472	-1.461	-1.452	-1.444	-1.436	-1.429	-1.421	-1.416	-1.410	-1.405	-1.400	-1.396	-1.394	-1.391	-1.389	-1.389	-1.386	-1.388	-1.389	-1.390	-1.391	-1.395	-1.398	-1.401	-1.406	-1.410	-1.415	-1.422	-1.429	-1.435	-1.442	-1.450	-1.458	-1.465	-1.475	-1.484	-1.492	-1.501	-1.511	-1.521	-1.531	-1.540	-1.551	-1.561	-1.570	-1.581	-1.590	-1.600	-1.609	-1.619	-1.628	-1.636	-1.646	-1.654	-1.661	-1.669	-1.676	-1.684	-1.691	-1.696	-1.702	-1.708	-1.712	-1.716	-1.720	-1.724	-1.728	-1.730	-1.731	-1.732	-1.734	-1.735	-1.735	-1.735	-1.734	-1.734	-1.731	-1.730	-1.728	-1.725	-1.721	-1.719	-1.715	-1.710	-1.706	-1.701	-1.698	-1.692	-1.686	-1.682	-1.676	-1.671	-1.665	-1.660	-1.655	-1.649	-1.644	-1.639	-1.634	-1.629	-1.624	-1.619	-1.615	-1.610	-1.606	-1.604	-1.599	-1.596	-1.594	-1.591	-1.589	-1.586	-1.585	-1.585	-1.584	-1.582	-1.584	-1.585	-1.584	-1.585	-1.588	-1.589	-1.591	-1.594	-1.595	-1.599	-1.602	-1.606	-1.609	-1.614	-1.618	-1.621	-1.626	-1.631	-1.635	-1.640	-1.645	-1.651	-1.655	-1.660	-1.665	-1.670	-1.675	-1.679	-1.685	-1.689	-1.692	-1.698	-1.701	-1.704	-1.708	-1.711	-1.715	-1.718	-1.720	-1.721	-1.724	-1.725	-1.728	-1.729	-1.729	-1.729	-1.728	-1.728	-1.726	-1.725	-1.724	-1.721	-1.719	-1.716	-1.714	-1.710	-1.705	-1.701	-1.696	-1.691	-1.686	-1.680	-1.674	-1.668	-1.660	-1.654	-1.645	-1.638	-1.629	-1.620	-1.611	-1.602	-1.594	-1.584	-1.575	-1.565	-1.555	-1.545	-1.535	-1.526	-1.515	-1.505	-1.495	-1.485	-1.475	-1.465	-1.456	-1.446	-1.436	-1.429	-1.420	-1.411	-1.402	-1.396	-1.389	-1.381	-1.375	-1.370	-1.365	-1.360	-1.356	-1.351	-1.350	-1.348	-1.346	-1.346	-1.345	-1.345	-1.348	-1.350	-1.352	-1.356	-1.362	-1.366	-1.372	-1.380	-1.388	-1.396	-1.406	-1.415	-1.426	-1.438	-1.450	-1.461	-1.475	-1.488	-1.501	-1.518	-1.532	-1.548	-1.564	-1.580	-1.596	-1.612	-1.630	-1.646	-1.664	-1.680	-1.698	-1.715	-1.731	-1.749	-1.765	-1.781	-1.796	-1.812	-1.828	-1.842	-1.856	-1.870	-1.884	-1.895	-1.909	-1.920	-1.931	-1.942	-1.951	-1.960	-1.969	-1.976	-1.984	-1.990	-1.996	-2.001	-2.005	-2.010	-2.013	-2.015	-2.018	-2.019	-2.021	-2.021	-2.021	-2.021	-2.021	-2.019	-2.018	-2.016	-2.014	-2.011	-2.009	-2.006	-2.004	-2.001	-1.998	-1.995	-1.992	-1.990	-1.988	-1.985	-1.982	-1.981	-1.979	-1.978	-1.976	-1.975	-1.974	-1.972	-1.972	-1.972	-1.971	-1.972	-1.974	-1.974	-1.976	-1.978	-1.980	-1.982	-1.985	-1.989	-1.991	-1.994	-1.999	-2.001	-2.005	-2.009	-2.013	-2.018	-2.021	-2.024	-2.029	-2.033	-2.036	-2.039	-2.042	-2.045	-2.049	-2.051	-2.054	-2.055	-2.058	-2.058	-2.058	-2.059	-2.058	-2.058	-2.055	-2.055	-2.051	-2.049	-2.044	-2.040	-2.035	-2.029	-2.022	-2.016	-2.009	-2.001	-1.991	-1.984	-1.972	-1.962	-1.952	-1.940	-1.928	-1.915	-1.902	-1.888	-1.874	-1.859	-1.844	-1.829	-1.814	-1.796	-1.780	-1.762	-1.748	-1.730	-1.712	-1.694	-1.676	-1.659	-1.640	-1.622	-1.605	-1.586	-1.568	-1.550	-1.532	-1.515	-1.496	-1.479	-1.461	-1.444	-1.426	-1.410	-1.394	-1.378	-1.361	-1.346	-1.331	-1.315	-1.301	-1.286	-1.272	-1.259	-1.246	-1.234	-1.221	-1.209	-1.198	-1.188	-1.176	-1.166	-1.158	-1.149	-1.141	-1.132	-1.126	-1.120	-1.114	-1.109	-1.102	-1.099	-1.095	-1.092	-1.090	-1.089	-1.088	-1.086	-1.086	-1.088	-1.089	-1.091	-1.094	-1.098	-1.101	-1.105	-1.111	-1.118	-1.122	-1.130	-1.136	-1.145	-1.154	-1.162	-1.171	-1.182	-1.192	-1.204	-1.214	-1.225	-1.238	-1.250	-1.262	-1.276	-1.289	-1.302	-1.316	-1.329	-1.344	-1.358	-1.371	-1.386	-1.400	-1.414	-1.428	-1.442	-1.455	-1.469	-1.482	-1.496	-1.509	-1.522	-1.535	-1.548	-1.560	-1.571	-1.582	-1.595	-1.606	-1.616	-1.626	-1.638	-1.646	-1.656	-1.666	-1.675	-1.682	-1.692	-1.700	-1.709	-1.715	-1.724	-1.730	-1.738	-1.744	-1.750	-1.756	-1.764	-1.770	-1.776	-1.784	-1.789	-1.796	-1.802	-1.809	-1.816	-1.824	-1.831	-1.838	-1.846	-1.855	-1.862	-1.872	-1.881	-1.891	-1.901	-1.911	-1.922	-1.934	-1.946	-1.958	-1.970	-1.984	-1.996	-2.011	-2.026	-2.041	-2.058	-2.072	-2.089	-2.105	-2.124	-2.140	-2.159	-2.176	-2.195	-2.215	-2.234	-2.254	-2.274	-2.294	-2.314	-2.335	-2.355	-2.375	-2.395	-2.416	-2.438	-2.458	-2.478	-2.498	-2.518	-2.538	-2.556	-2.575	-2.594	-2.612	-2.630	-2.648	-2.665	-2.681	-2.696	-2.711	-2.726	-2.741	-2.755	-2.768	-2.780	-2.791	-2.802	-2.812	-2.820	-2.830	-2.838	-2.844	-2.850	-2.855	-2.860	-2.862	-2.866	-2.869	-2.871	-2.871	-2.870	-2.870	-2.869	-2.866	-2.864	-2.861	-2.858	-2.852	-2.846	-2.841	-2.835	-2.829	-2.821	-2.815	-2.808	-2.799	-2.790	-2.782	-2.774	-2.765	-2.756	-2.748	-2.739	-2.730	-2.722	-2.714	-2.705	-2.696	-2.689	-2.681	-2.675	-2.669	-2.662	-2.658	-2.651	-2.648	-2.644	-2.640	-2.638	-2.635	-2.634	-2.632	-2.632	-2.632	-2.635	-2.636	-2.640	-2.644	-2.649	-2.654	-2.660	-2.668	-2.675	-2.684	-2.692	-2.701	-2.712	-2.722	-2.734	-2.746	-2.759	-2.772	-2.785	-2.799	-2.814	-2.828	-2.842	-2.856	-2.872	-2.888	-2.902	-2.918	-2.932	-2.946	-2.961	-2.976	-2.990	-3.004	-3.018	-3.030	-3.042	-3.054	-3.066	-3.076	-3.086	-3.096	-3.105	-3.112	-3.120	-3.125	-3.131	-3.136	-3.140	-3.142	-3.144	-3.145	-3.144	-3.144	-3.142	-3.139	-3.135	-3.131	-3.125	-3.120	-3.112	-3.104	-3.095	-3.085	-3.075	-3.065	-3.052	-3.040	-3.029	-3.015	-3.002	-2.989	-2.974	-2.959	-2.944	-2.929	-2.912	-2.898	-2.881	-2.866	-2.850	-2.835	-2.820	-2.805	-2.791	-2.776	-2.764	-2.750	-2.736	-2.725	-2.712	-2.701	-2.691	-2.681	-2.674	-2.665	-2.658	-2.650	-2.645	-2.640	-2.636	-2.635	-2.632	-2.630	-2.630	-2.631	-2.634	-2.636	-2.640	-2.644	-2.650	-2.656	-2.664	-2.672	-2.680	-2.690	-2.701	-2.712	-2.724	-2.736	-2.750	-2.764	-2.778	-2.792	-2.808	-2.822	-2.838	-2.854	-2.870	-2.886	-2.902	-2.919	-2.935	-2.951	-2.966	-2.982	-2.998	-3.012	-3.028	-3.041	-3.055	-3.068	-3.080	-3.092	-3.102	-3.112	-3.121	-3.131	-3.139	-3.145	-3.150	-3.155	-3.159	-3.161	-3.162	-3.164	-3.162	-3.160	-3.158	-3.152	-3.149	-3.142	-3.135	-3.125	-3.116	-3.105	-3.094	-3.081	-3.068	-3.054	-3.038	-3.021	-3.004	-2.986	-2.968	-2.948	-2.929	-2.908	-2.886	-2.865	-2.842	-2.820	-2.798	-2.774	-2.751	-2.729	-2.705	-2.681	-2.659	-2.634	-2.610	-2.589	-2.565	-2.542	-2.521	-2.499	-2.476	-2.456	-2.435	-2.416	-2.395	-2.376	-2.359	-2.341	-2.325	-2.308	-2.292	-2.276	-2.264	-2.250	-2.236	-2.225	-2.214	-2.204	-2.194	-2.184	-2.176	-2.169	-2.161	-2.155	-2.150	-2.144	-2.140	-2.136	-2.134	-2.131	-2.128	-2.126	-2.126	-2.125	-2.125	-2.124	-2.124	-2.124	-2.125	-2.125	-2.126	-2.128	-2.129	-2.129	-2.131	-2.131	-2.132	-2.132	-2.134	-2.134	-2.135	-2.135	-2.136	-2.135	-2.135	-2.134	-2.132	-2.131	-2.130	-2.128	-2.124	-2.121	-2.118	-2.114	-2.110	-2.106	-2.101	-2.096	-2.090	-2.082	-2.076	-2.070	-2.062	-2.055	-2.047	-2.040	-2.030	-2.022	-2.013	-2.004	-1.995	-1.984	-1.975	-1.966	-1.956	-1.946	-1.936	-1.926	-1.916	-1.908	-1.898	-1.889	-1.879	-1.871	-1.861	-1.852	-1.845	-1.839	-1.831	-1.824	-1.818	-1.811	-1.806	-1.801	-1.798	-1.794	-1.791	-1.789	-1.786	-1.785	-1.785	-1.785	-1.785	-1.788	-1.789	-1.792	-1.796	-1.800	-1.805	-1.810	-1.818	-1.825	-1.832	-1.841	-1.850	-1.860	-1.870	-1.880	-1.892	-1.905	-1.918	-1.930	-1.945	-1.959	-1.972	-1.988	-2.002	-2.018	-2.034	-2.049	-2.065	-2.082	-2.099	-2.115	-2.131	-2.148	-2.164	-2.180	-2.196	-2.214	-2.229	-2.244	-2.260	-2.275	-2.290	-2.305	-2.320	-2.332	-2.346	-2.360	-2.372	-2.385	-2.396	-2.408	-2.419	-2.429	-2.438	-2.446	-2.454	-2.462	-2.470	-2.476	-2.482	-2.489	-2.492	-2.498	-2.501	-2.505	-2.508	-2.510	-2.512	-2.512	-2.515	-2.515	-2.515	-2.515	-2.514	-2.512	-2.511	-2.509	-2.508	-2.506	-2.502	-2.500	-2.498	-2.494	-2.491	-2.488	-2.485	-2.480	-2.478	-2.474	-2.471	-2.468	-2.465	-2.461	-2.459	-2.456	-2.454	-2.451	-2.449	-2.448	-2.446	-2.445	-2.444	-2.444	-2.442	-2.442	-2.442	-2.444	-2.445	-2.446	-2.448	-2.450	-2.452	-2.455	-2.459	-2.462	-2.465	-2.469	-2.474	-2.479	-2.484	-2.489	-2.494	-2.500	-2.506	-2.512	-2.519	-2.525	-2.531	-2.539	-2.545	-2.552	-2.559	-2.566	-2.572	-2.580	-2.588	-2.594	-2.600	-2.608	-2.614	-2.620	-2.626	-2.631	-2.638	-2.642	-2.649	-2.654	-2.658	-2.662	-2.665	-2.670	-2.672	-2.675	-2.676	-2.679	-2.680	-2.681	-2.680	-2.680	-2.679	-2.678	-2.676	-2.674	-2.670	-2.666	-2.662	-2.658	-2.652	-2.646	-2.640	-2.632	-2.625	-2.618	-2.609	-2.600	-2.590	-2.580	-2.570	-2.558	-2.546	-2.535	-2.522	-2.510	-2.496	-2.484	-2.470	-2.456	-2.442	-2.429	-2.414	-2.401	-2.386	-2.372	-2.359	-2.344	-2.330	-2.318	-2.305	-2.292	-2.279	-2.268	-2.255	-2.245	-2.234	-2.225	-2.216	-2.208	-2.200	-2.194	-2.188	-2.182	-2.179	-2.176	-2.174	-2.172	-2.172	-2.174	-2.176	-2.179	-2.182	-2.190	-2.195	-2.202	-2.212	-2.222	-2.234	-2.245	-2.259	-2.274	-2.289	-2.306	-2.322	-2.341	-2.360	-2.381	-2.401	-2.424	-2.446	-2.470	-2.494	-2.519	-2.544	-2.570	-2.596	-2.622	-2.649	-2.678	-2.704	-2.732	-2.760	-2.788	-2.816	-2.844	-2.871	-2.899	-2.926	-2.952	-2.980	-3.006	-3.032	-3.059	-3.084	-3.109	-3.134	-3.158	-3.180	-3.204	-3.225	-3.246	-3.266	-3.288	-3.306	-3.325	-3.344	-3.360	-3.378	-3.392	-3.409	-3.422	-3.438	-3.450	-3.462	-3.475	-3.486	-3.496	-3.508	-3.516	-3.525	-3.534	-3.541	-3.549	-3.555	-3.561	-3.568	-3.574	-3.578	-3.582	-3.586	-3.591	-3.594	-3.596	-3.601	-3.602	-3.605	-3.608	-3.610	-3.611	-3.614	-3.615	-3.615	-3.616	-3.618	-3.619	-3.620	-3.620	-3.620	-3.621	-3.621	-3.622	-3.622	-3.622	-3.621	-3.621	-3.622	-3.622	-3.621	-3.621	-3.621	-3.621	-3.620	-3.619	-3.619	-3.618	-3.616	-3.615	-3.614	-3.612	-3.611	-3.609	-3.606	-3.605	-3.601	-3.598	-3.594	-3.590	-3.586	-3.581	-3.576	-3.571	-3.565	-3.558	-3.550	-3.542	-3.534	-3.525	-3.515	-3.504	-3.492	-3.481	-3.469	-3.455	-3.440	-3.425	-3.410	-3.391	-3.374	-3.355	-3.336	-3.315	-3.295	-3.271	-3.250	-3.226	-3.200	-3.175	-3.149	-3.121	-3.095	-3.066	-3.036	-3.006	-2.976	-2.945	-2.912	-2.881	-2.849	-2.816	-2.782	-2.750	-2.715	-2.680	-2.648	-2.612	-2.579	-2.545	-2.511	-2.479	-2.445	-2.412	-2.379	-2.346	-2.316	-2.285	-2.255	-2.226	-2.196	-2.168	-2.141	-2.116	-2.091	-2.068	-2.044	-2.022	-2.001	-1.981	-1.964	-1.946	-1.930	-1.915	-1.902	-1.890	-1.879	-1.870	-1.861	-1.855	-1.849	-1.844	-1.841	-1.839	-1.839	-1.839	-1.840	-1.842	-1.846	-1.850	-1.855	-1.861	-1.869	-1.878	-1.885	-1.895	-1.905	-1.916	-1.928	-1.939	-1.951	-1.962	-1.976	-1.989	-2.002	-2.016	-2.029	-2.044	-2.058	-2.071	-2.084	-2.098	-2.111	-2.125	-2.138	-2.150	-2.162	-2.174	-2.186	-2.196	-2.209	-2.219	-2.228	-2.238	-2.246	-2.255	-2.262	-2.270	-2.278	-2.284	-2.290	-2.295	-2.300	-2.305	-2.308	-2.312	-2.315	-2.318	-2.319	-2.321	-2.322	-2.324	-2.324	-2.325	-2.324	-2.324	-2.324	-2.324	-2.322	-2.321	-2.320	-2.319	-2.319	-2.316	-2.315	-2.314	-2.312	-2.311	-2.310	-2.309	-2.308	-2.308	-2.308	-2.308	-2.306	-2.306	-2.308	-2.309	-2.309	-2.311	-2.311	-2.312	-2.316	-2.318	-2.321	-2.324	-2.328	-2.331	-2.335	-2.339	-2.344	-2.350	-2.355	-2.361	-2.366	-2.372	-2.380	-2.386	-2.394	-2.401	-2.409	-2.416	-2.425	-2.432	-2.441	-2.451	-2.459	-2.468	-2.478	-2.486	-2.496	-2.505	-2.515	-2.524	-2.532	-2.542	-2.551	-2.561	-2.570	-2.579	-2.588	-2.596	-2.604	-2.611	-2.620	-2.628	-2.635	-2.642	-2.650	-2.656	-2.662	-2.668	-2.674	-2.678	-2.682	-2.686	-2.690	-2.694	-2.696	-2.699	-2.699	-2.701	-2.701	-2.701	-2.701	-2.700	-2.699	-2.698	-2.695	-2.691	-2.688	-2.684	-2.679	-2.674	-2.668	-2.662	-2.656	-2.648	-2.641	-2.632	-2.624	-2.616	-2.608	-2.599	-2.588	-2.578	-2.568	-2.558	-2.548	-2.536	-2.526	-2.514	-2.502	-2.492	-2.481	-2.470	-2.459	-2.449	-2.439	-2.428	-2.418	-2.406	-2.398	-2.386	-2.378	-2.368	-2.360	-2.351	-2.344	-2.335	-2.328	-2.321	-2.315	-2.309	-2.304	-2.299	-2.294	-2.289	-2.285	-2.281	-2.279	-2.276	-2.274	-2.271	-2.271	-2.270	-2.269	-2.268	-2.269	-2.269	-2.270	-2.270	-2.271	-2.272	-2.274	-2.276	-2.278	-2.280	-2.282	-2.284	-2.286	-2.289	-2.291	-2.292	-2.296	-2.299	-2.300	-2.302	-2.305	-2.308	-2.308	-2.310	-2.311	-2.314	-2.315	-2.316	-2.316	-2.318	-2.318	-2.318	-2.318	-2.318	-2.318	-2.316	-2.316	-2.315	-2.315	-2.314	-2.312	-2.311	-2.309	-2.308	-2.306	-2.302	-2.301	-2.299	-2.296	-2.294	-2.292	-2.290	-2.288	-2.285	-2.284	-2.281	-2.280	-2.278	-2.275	-2.274	-2.272	-2.269	-2.269	-2.266	-2.265	-2.264	-2.262	-2.261	-2.261	-2.260	-2.260	-2.259	-2.259	-2.259	-2.259	-2.260	-2.260	-2.261	-2.261	-2.262	-2.264	-2.265	-2.266	-2.268	-2.269	-2.270	-2.271	-2.274	-2.275	-2.278	-2.280	-2.281	-2.285	-2.286	-2.289	-2.290	-2.294	-2.295	-2.296	-2.300	-2.301	-2.304	-2.305	-2.309	-2.310	-2.311	-2.314	-2.315	-2.315	-2.318	-2.319	-2.319	-2.320	-2.320	-2.320	-2.321	-2.321	-2.321	-2.321	-2.321	-2.319	-2.319	-2.318	-2.315	-2.314	-2.311	-2.309	-2.308	-2.304	-2.300	-2.296	-2.292	-2.289	-2.284	-2.279	-2.274	-2.269	-2.262	-2.258	-2.251	-2.245	-2.236	-2.230	-2.222	-2.215	-2.208	-2.199	-2.190	-2.182	-2.174	-2.165	-2.155	-2.145	-2.136	-2.126	-2.118	-2.108	-2.098	-2.088	-2.078	-2.069	-2.060	-2.050	-2.040	-2.031	-2.021	-2.013	-2.004	-1.996	-1.988	-1.979	-1.971	-1.964	-1.958	-1.951	-1.945	-1.940	-1.934	-1.930	-1.926	-1.924	-1.920	-1.919	-1.916	-1.915	-1.916	-1.915	-1.916	-1.918	-1.921	-1.922	-1.926	-1.931	-1.936	-1.941	-1.949	-1.955	-1.962	-1.970	-1.979	-1.988	-1.998	-2.007	-2.019	-2.029	-2.041	-2.052	-2.065	-2.078	-2.089	-2.102	-2.115	-2.129	-2.141	-2.155	-2.168	-2.180	-2.192	-2.206	-2.219	-2.230	-2.241	-2.252	-2.264	-2.274	-2.284	-2.294	-2.302	-2.309	-2.318	-2.324	-2.330	-2.334	-2.339	-2.342	-2.345	-2.346	-2.348	-2.348	-2.348	-2.344	-2.341	-2.338	-2.332	-2.328	-2.320	-2.312	-2.305	-2.296	-2.286	-2.275	-2.264	-2.251	-2.238	-2.224	-2.209	-2.194	-2.178	-2.161	-2.144	-2.126	-2.108	-2.089	-2.070	-2.051	-2.031	-2.011	-1.991	-1.970	-1.949	-1.929	-1.906	-1.886	-1.865	-1.845	-1.824	-1.802	-1.782	-1.761	-1.741	-1.721	-1.701	-1.682	-1.664	-1.645	-1.628	-1.609	-1.591	-1.575	-1.559	-1.542	-1.526	-1.511	-1.498	-1.484	-1.470	-1.458	-1.446	-1.434	-1.424	-1.412	-1.404	-1.395	-1.386	-1.378	-1.370	-1.364	-1.358	-1.352	-1.348	-1.342	-1.339	-1.335	-1.331	-1.330	-1.329	-1.326	-1.325	-1.325	-1.325	-1.326	-1.326	-1.328	-1.329	-1.330	-1.332	-1.335	-1.338	-1.341	-1.344	-1.346	-1.350	-1.355	-1.358	-1.361	-1.365	-1.370	-1.374	-1.376	-1.381	-1.385	-1.389	-1.392	-1.396	-1.400	-1.402	-1.405	-1.408	-1.411	-1.414	-1.415	-1.418	-1.419	-1.419	-1.421	-1.421	-1.420	-1.420	-1.420	-1.419	-1.419	-1.416	-1.414	-1.411	-1.409	-1.406	-1.404	-1.400	-1.396	-1.392	-1.388	-1.384	-1.379	-1.374	-1.369	-1.364	-1.359	-1.352	-1.346	-1.342	-1.336	-1.331	-1.325	-1.320	-1.315	-1.310	-1.305	-1.300	-1.296	-1.291	-1.288	-1.284	-1.280	-1.278	-1.275	-1.272	-1.270	-1.269	-1.268	-1.266	-1.266	-1.266	-1.266	-1.268	-1.269	-1.269	-1.271	-1.274	-1.276	-1.279	-1.282	-1.288	-1.290	-1.294	-1.300	-1.305	-1.310	-1.315	-1.319	-1.325	-1.331	-1.338	-1.344	-1.349	-1.355	-1.362	-1.368	-1.375	-1.381	-1.388	-1.392	-1.399	-1.404	-1.410	-1.415	-1.421	-1.426	-1.431	-1.435	-1.440	-1.445	-1.448	-1.451	-1.455	-1.458	-1.461	-1.462	-1.465	-1.468	-1.469	-1.469	-1.470	-1.470	-1.470	-1.469	-1.469	-1.466	-1.465	-1.462	-1.460	-1.458	-1.454	-1.450	-1.446	-1.442	-1.438	-1.431	-1.426	-1.420	-1.414	-1.408	-1.400	-1.394	-1.386	-1.379	-1.370	-1.361	-1.352	-1.344	-1.334	-1.325	-1.316	-1.306	-1.296	-1.286	-1.275	-1.265	-1.255	-1.245	-1.234	-1.222	-1.211	-1.201	-1.190	-1.180	-1.169	-1.158	-1.148	-1.136	-1.126	-1.116	-1.106	-1.095	-1.085	-1.075	-1.066	-1.058	-1.048	-1.039	-1.030	-1.022	-1.014	-1.006	-0.998	-0.991	-0.985	-0.978	-0.972	-0.966	-0.961	-0.955	-0.951	-0.946	-0.942	-0.939	-0.936	-0.932	-0.930	-0.928	-0.926	-0.924	-0.922	-0.922	-0.921	-0.920	-0.920	-0.920	-0.920	-0.921	-0.921	-0.922	-0.924	-0.924	-0.925	-0.926	-0.928	-0.929	-0.930	-0.931	-0.932	-0.934	-0.935	-0.936	-0.936	-0.938	-0.938	-0.939	-0.938	-0.939	-0.938	-0.938	-0.936	-0.935	-0.934	-0.932	-0.930	-0.928	-0.925	-0.920	-0.918	-0.914	-0.909	-0.904	-0.900	-0.894	-0.889	-0.882	-0.875	-0.869	-0.862	-0.854	-0.846	-0.839	-0.830	-0.822	-0.814	-0.805	-0.796	-0.788	-0.779	-0.770	-0.762	-0.754	-0.745	-0.736	-0.728	-0.720	-0.711	-0.705	-0.696	-0.690	-0.684	-0.678	-0.671	-0.666	-0.661	-0.656	-0.652	-0.650	-0.646	-0.644	-0.642	-0.641	-0.640	-0.640	-0.640	-0.640	-0.642	-0.645	-0.648	-0.650	-0.652	-0.656	-0.661	-0.665	-0.671	-0.676	-0.681	-0.688	-0.695	-0.700	-0.706	-0.714	-0.719	-0.726	-0.731	-0.739	-0.745	-0.750	-0.756	-0.761	-0.768	-0.771	-0.776	-0.780	-0.784	-0.788	-0.790	-0.792	-0.794	-0.794	-0.795	-0.795	-0.794	-0.792	-0.790	-0.788	-0.782	-0.779	-0.774	-0.769	-0.762	-0.756	-0.749	-0.741	-0.732	-0.724	-0.714	-0.704	-0.694	-0.684	-0.672	-0.661	-0.650	-0.639	-0.626	-0.615	-0.602	-0.591	-0.580	-0.569	-0.558	-0.546	-0.536	-0.526	-0.516	-0.506	-0.498	-0.490	-0.481	-0.475	-0.468	-0.462	-0.458	-0.454	-0.450	-0.449	-0.448	-0.446	-0.449	-0.449	-0.452	-0.456	-0.460	-0.466	-0.474	-0.481	-0.490	-0.500	-0.511	-0.524	-0.536	-0.550	-0.566	-0.581	-0.598	-0.615	-0.635	-0.654	-0.674	-0.695	-0.716	-0.739	-0.761	-0.784	-0.809	-0.831	-0.856	-0.882	-0.908	-0.931	-0.958	-0.982	-1.009	-1.034	-1.060	-1.085	-1.111	-1.136	-1.159	-1.184	-1.209	-1.232	-1.256	-1.278	-1.300	-1.321	-1.342	-1.364	-1.384	-1.404	-1.421	-1.439	-1.456	-1.472	-1.488	-1.502	-1.518	-1.531	-1.544	-1.555	-1.566	-1.575	-1.586	-1.594	-1.602	-1.610	-1.616	-1.622	-1.628	-1.632	-1.635	-1.639	-1.641	-1.644	-1.646	-1.646	-1.648	-1.648	-1.646	-1.645	-1.645	-1.644	-1.641	-1.640	-1.638	-1.635	-1.632	-1.629	-1.626	-1.622	-1.619	-1.616	-1.612	-1.610	-1.606	-1.602	-1.599	-1.596	-1.591	-1.589	-1.586	-1.582	-1.580	-1.578	-1.575	-1.572	-1.571	-1.569	-1.566	-1.565	-1.564	-1.562	-1.561	-1.560	-1.560	-1.560	-1.559	-1.559	-1.560	-1.560	-1.560	-1.561	-1.561	-1.561	-1.562	-1.564	-1.564	-1.565	-1.566	-1.566	-1.568	-1.569	-1.570	-1.570	-1.571	-1.571	-1.572	-1.571	-1.571	-1.571	-1.570	-1.570	-1.569	-1.568	-1.565	-1.562	-1.560	-1.556	-1.554	-1.550	-1.546	-1.540	-1.535	-1.529	-1.522	-1.516	-1.509	-1.500	-1.491	-1.482	-1.474	-1.464	-1.454	-1.442	-1.431	-1.419	-1.406	-1.394	-1.379	-1.366	-1.351	-1.338	-1.322	-1.306	-1.290	-1.274	-1.258	-1.241	-1.224	-1.206	-1.189	-1.171	-1.154	-1.136	-1.118	-1.101	-1.082	-1.065	-1.048	-1.030	-1.014	-0.995	-0.979	-0.962	-0.946	-0.930	-0.915	-0.900	-0.885	-0.871	-0.858	-0.844	-0.831	-0.820	-0.810	-0.799	-0.790	-0.780	-0.771	-0.765	-0.759	-0.752	-0.748	-0.742	-0.740	-0.739	-0.735	-0.736	-0.735	-0.736	-0.739	-0.741	-0.745	-0.749	-0.754	-0.760	-0.768	-0.775	-0.782	-0.791	-0.802	-0.812	-0.824	-0.835	-0.848	-0.861	-0.875	-0.889	-0.904	-0.919	-0.935	-0.950	-0.966	-0.982	-1.001	-1.018	-1.035	-1.054	-1.070	-1.089	-1.106	-1.125	-1.144	-1.162	-1.180	-1.199	-1.216	-1.235	-1.252	-1.269	-1.288	-1.304	-1.322	-1.339	-1.355	-1.371	-1.386	-1.402	-1.418	-1.432	-1.448	-1.460	-1.474	-1.488	-1.499	-1.512	-1.524	-1.534	-1.545	-1.555	-1.565	-1.575	-1.582	-1.590	-1.598	-1.605	-1.611	-1.616	-1.622	-1.626	-1.630	-1.634	-1.636	-1.639	-1.640	-1.641	-1.641	-1.641	-1.640	-1.639	-1.636	-1.634	-1.631	-1.629	-1.624	-1.619	-1.615	-1.609	-1.604	-1.596	-1.590	-1.582	-1.575	-1.566	-1.559	-1.550	-1.541	-1.532	-1.522	-1.514	-1.504	-1.495	-1.485	-1.475	-1.465	-1.455	-1.445	-1.435	-1.426	-1.416	-1.409	-1.399	-1.390	-1.381	-1.374	-1.365	-1.358	-1.351	-1.344	-1.338	-1.331	-1.325	-1.321	-1.315	-1.311	-1.308	-1.305	-1.301	-1.300	-1.298	-1.296	-1.295	-1.295	-1.295	-1.295	-1.296	-1.296	-1.298	-1.300	-1.301	-1.304	-1.306	-1.309	-1.312	-1.314	-1.318	-1.320	-1.324	-1.328	-1.331	-1.334	-1.336	-1.340	-1.341	-1.344	-1.346	-1.348	-1.349	-1.351	-1.351	-1.351	-1.351	-1.350	-1.349	-1.348	-1.345	-1.342	-1.339	-1.335	-1.331	-1.326	-1.320	-1.314	-1.306	-1.299	-1.291	-1.282	-1.274	-1.264	-1.252	-1.242	-1.230	-1.218	-1.206	-1.194	-1.180	-1.166	-1.152	-1.139	-1.124	-1.109	-1.094	-1.078	-1.062	-1.048	-1.031	-1.016	-1.001	-0.986	-0.970	-0.955	-0.940	-0.925	-0.910	-0.895	-0.881	-0.868	-0.855	-0.841	-0.829	-0.816	-0.805	-0.794	-0.782	-0.772	-0.762	-0.752	-0.744	-0.735	-0.726	-0.719	-0.711	-0.705	-0.699	-0.692	-0.689	-0.682	-0.678	-0.674	-0.670	-0.666	-0.664	-0.660	-0.658	-0.654	-0.652	-0.650	-0.646	-0.644	-0.641	-0.639	-0.636	-0.634	-0.630	-0.628	-0.624	-0.620	-0.615	-0.610	-0.606	-0.601	-0.595	-0.588	-0.581	-0.574	-0.566	-0.558	-0.548	-0.539	-0.528	-0.518	-0.505	-0.492	-0.480	-0.466	-0.452	-0.438	-0.422	-0.406	-0.390	-0.374	-0.356	-0.338	-0.320	-0.301	-0.282	-0.264	-0.244	-0.225	-0.204	-0.184	-0.164	-0.144	-0.124	-0.104	-0.082	-0.064	-0.042	-0.024	-0.004	0.015	0.034	0.051	0.070	0.088	0.105	0.121	0.138	0.152	0.166	0.181	0.194	0.206	0.219	0.230	0.240	0.250	0.259	0.266	0.274	0.281	0.286	0.291	0.295	0.299	0.300	0.302	0.302	0.302	0.301	0.301	0.299	0.296	0.291	0.288	0.281	0.276	0.269	0.262	0.255	0.248	0.239	0.230	0.220	0.210	0.199	0.189	0.178	0.166	0.155	0.141	0.130	0.116	0.102	0.091	0.078	0.064	0.050	0.036	0.022	0.009	-0.006	-0.019	-0.032	-0.048	-0.061	-0.075	-0.089	-0.102	-0.118	-0.131	-0.144	-0.156	-0.170	-0.184	-0.196	-0.209	-0.221	-0.234	-0.246	-0.258	-0.270	-0.281	-0.292	-0.304	-0.314	-0.325	-0.336	-0.346	-0.356	-0.368	-0.376	-0.386	-0.395	-0.405	-0.415	-0.425	-0.434	-0.444	-0.454	-0.462	-0.472	-0.481	-0.490	-0.500	-0.510	-0.520	-0.530	-0.540	-0.550	-0.561	-0.571	-0.584	-0.595	-0.606	-0.618	-0.630	-0.644	-0.658	-0.670	-0.684	-0.698	-0.714	-0.728	-0.744	-0.760	-0.776	-0.794	-0.811	-0.829	-0.846	-0.865	-0.884	-0.902	-0.924	-0.944	-0.964	-0.984	-1.005	-1.026	-1.049	-1.069	-1.091	-1.114	-1.135	-1.158	-1.180	-1.202	-1.225	-1.248	-1.269	-1.291	-1.312	-1.335	-1.356	-1.376	-1.398	-1.418	-1.436	-1.456	-1.476	-1.494	-1.512	-1.529	-1.546	-1.561	-1.578	-1.591	-1.605	-1.619	-1.631	-1.642	-1.654	-1.664	-1.674	-1.681	-1.690	-1.696	-1.701	-1.706	-1.711	-1.715	-1.718	-1.719	-1.720	-1.720	-1.720	-1.719	-1.716	-1.714	-1.710	-1.706	-1.701	-1.696	-1.689	-1.682	-1.676	-1.668	-1.660	-1.650	-1.642	-1.632	-1.621	-1.612	-1.601	-1.590	-1.580	-1.569	-1.558	-1.546	-1.535	-1.524	-1.512	-1.501	-1.491	-1.480	-1.470	-1.460	-1.450	-1.440	-1.430	-1.422	-1.412	-1.405	-1.399	-1.391	-1.385	-1.380	-1.374	-1.369	-1.365	-1.362	-1.360	-1.356	-1.355	-1.355	-1.354	-1.356	-1.356	-1.359	-1.362	-1.365	-1.369	-1.372	-1.379	-1.385	-1.391	-1.399	-1.405	-1.414	-1.421	-1.431	-1.439	-1.449	-1.460	-1.469	-1.480	-1.491	-1.501	-1.511	-1.524	-1.535	-1.545	-1.556	-1.568	-1.579	-1.590	-1.600	-1.610	-1.621	-1.630	-1.640	-1.649	-1.658	-1.665	-1.674	-1.680	-1.688	-1.694	-1.698	-1.704	-1.708	-1.711	-1.715	-1.716	-1.719	-1.720	-1.721	-1.720	-1.720	-1.719	-1.718	-1.715	-1.711	-1.708	-1.705	-1.700	-1.695	-1.690	-1.682	-1.678	-1.671	-1.664	-1.658	-1.650	-1.642	-1.635	-1.628	-1.619	-1.611	-1.604	-1.596	-1.588	-1.581	-1.574	-1.568	-1.560	-1.554	-1.548	-1.542	-1.536	-1.532	-1.528	-1.524	-1.521	-1.518	-1.515	-1.515	-1.512	-1.512	-1.512	-1.512	-1.515	-1.518	-1.519	-1.522	-1.526	-1.530	-1.535	-1.540	-1.546	-1.554	-1.560	-1.568	-1.574	-1.582	-1.591	-1.600	-1.609	-1.618	-1.626	-1.635	-1.645	-1.652	-1.661	-1.670	-1.680	-1.689	-1.696	-1.704	-1.711	-1.719	-1.725	-1.731	-1.738	-1.741	-1.746	-1.750	-1.752	-1.754	-1.756	-1.756	-1.756	-1.754	-1.752	-1.749	-1.744	-1.740	-1.734	-1.725	-1.718	-1.709	-1.699	-1.686	-1.675	-1.662	-1.648	-1.632	-1.616	-1.599	-1.581	-1.561	-1.542	-1.521	-1.501	-1.479	-1.455	-1.431	-1.408	-1.381	-1.355	-1.330	-1.304	-1.276	-1.249	-1.220	-1.191	-1.162	-1.134	-1.104	-1.074	-1.045	-1.014	-0.985	-0.954	-0.925	-0.894	-0.864	-0.835	-0.804	-0.774	-0.745	-0.715	-0.686	-0.659	-0.629	-0.601	-0.574	-0.546	-0.519	-0.492	-0.466	-0.441	-0.415	-0.390	-0.366	-0.342	-0.319	-0.296	-0.275	-0.252	-0.231	-0.210	-0.190	-0.171	-0.152	-0.134	-0.115	-0.098	-0.081	-0.065	-0.049	-0.035	-0.020	-0.006	100.000	5.000	2.000	1.000	5.000	0.000	0.000	0.000	0.000	0.000	0.000	0.000	0.000	0.000	0.000	0.000	0.000	0.000	-2.031	-2.029	-2.027	-2.024	-2.021	-2.018	-2.013	-2.006	-2.001	-1.995	-1.989	-1.982	-1.975	-1.969	-1.960	-1.951	-1.944	-1.935	-1.924	-1.915	-1.905	-1.895	-1.885	-1.875	-1.864	-1.852	-1.841	-1.831	-1.820	-1.809	-1.798	-1.786	-1.776	-1.765	-1.754	-1.742	-1.732	-1.721	-1.711	-1.701	-1.691	-1.682	-1.672	-1.664	-1.654	-1.645	-1.635	-1.628	-1.620	-1.611	-1.604	-1.595	-1.589	-1.582	-1.575	-1.569	-1.561	-1.556	-1.549	-1.542	-1.538	-1.531	-1.526	-1.520	-1.515	-1.510	-1.505	-1.500	-1.495	-1.490	-1.485	-1.480	-1.475	-1.471	-1.466	-1.461	-1.456	-1.452	-1.448	-1.442	-1.438	-1.434	-1.429	-1.424	-1.419	-1.414	-1.409	-1.404	-1.399	-1.395	-1.390	-1.386	-1.382	-1.378	-1.374	-1.370	-1.366	-1.362	-1.360	-1.356	-1.354	-1.351	-1.349	-1.346	-1.344	-1.342	-1.340	-1.340	-1.339	-1.340	-1.339	-1.340	-1.340	-1.341	-1.342	-1.346	-1.348	-1.351	-1.354	-1.356	-1.360	-1.364	-1.369	-1.374	-1.379	-1.384	-1.390	-1.395	-1.402	-1.409	-1.416	-1.422	-1.431	-1.438	-1.445	-1.452	-1.460	-1.468	-1.475	-1.482	-1.491	-1.498	-1.505	-1.512	-1.520	-1.528	-1.534	-1.540	-1.546	-1.552	-1.558	-1.564	-1.568	-1.574	-1.578	-1.581	-1.585	-1.588	-1.591	-1.594	-1.595	-1.596	-1.596	-1.599	-1.599	-1.598	-1.596	-1.596	-1.595	-1.592	-1.590	-1.589	-1.586	-1.584	-1.580	-1.576	-1.574	-1.569	-1.565	-1.561	-1.556	-1.554	-1.549	-1.544	-1.540	-1.536	-1.532	-1.529	-1.524	-1.520	-1.516	-1.514	-1.510	-1.508	-1.505	-1.502	-1.501	-1.499	-1.496	-1.495	-1.495	-1.494	-1.494	-1.495	-1.495	-1.496	-1.498	-1.499	-1.500	-1.504	-1.505	-1.509	-1.511	-1.515	-1.518	-1.522	-1.525	-1.530	-1.535	-1.540	-1.546	-1.550	-1.555	-1.561	-1.566	-1.574	-1.579	-1.585	-1.590	-1.596	-1.602	-1.609	-1.615	-1.621	-1.628	-1.632	-1.640	-1.645	-1.650	-1.656	-1.661	-1.666	-1.672	-1.678	-1.681	-1.688	-1.692	-1.696	-1.701	-1.706	-1.710	-1.714	-1.718	-1.721	-1.725	-1.728	-1.730	-1.734	-1.736	-1.740	-1.741	-1.744	-1.746	-1.749	-1.750	-1.752	-1.754	-1.755	-1.756	-1.758	-1.759	-1.759	-1.761	-1.761	-1.761	-1.761	-1.761	-1.762	-1.762	-1.762	-1.761	-1.761	-1.761	-1.760	-1.760	-1.758	-1.758	-1.755	-1.752	-1.751	-1.749	-1.746	-1.744	-1.740	-1.738	-1.734	-1.730	-1.725	-1.720	-1.716	-1.710	-1.704	-1.699	-1.691	-1.684	-1.676	-1.668	-1.659	-1.649	-1.640	-1.630	-1.619	-1.608	-1.595	-1.582	-1.569	-1.554	-1.540	-1.524	-1.509	-1.491	-1.475	-1.458	-1.439	-1.421	-1.401	-1.381	-1.361	-1.341	-1.320	-1.298	-1.276	-1.254	-1.230	-1.208	-1.184	-1.160	-1.135	-1.111	-1.088	-1.062	-1.039	-1.014	-0.991	-0.966	-0.942	-0.919	-0.895	-0.871	-0.849	-0.825	-0.804	-0.782	-0.761	-0.741	-0.721	-0.701	-0.682	-0.665	-0.648	-0.631	-0.614	-0.599	-0.585	-0.571	-0.559	-0.548	-0.536	-0.526	-0.518	-0.510	-0.502	-0.495	-0.491	-0.485	-0.482	-0.480	-0.478	-0.476	-0.476	-0.478	-0.479	-0.481	-0.485	-0.489	-0.494	-0.499	-0.505	-0.511	-0.520	-0.526	-0.536	-0.545	-0.555	-0.565	-0.578	-0.589	-0.600	-0.612	-0.626	-0.639	-0.652	-0.666	-0.681	-0.695	-0.711	-0.726	-0.742	-0.758	-0.774	-0.790	-0.808	-0.824	-0.840	-0.858	-0.875	-0.891	-0.910	-0.928	-0.945	-0.962	-0.980	-0.998	-1.016	-1.032	-1.051	-1.069	-1.088	-1.106	-1.125	-1.141	-1.160	-1.178	-1.198	-1.215	-1.232	-1.251	-1.269	-1.289	-1.306	-1.324	-1.342	-1.361	-1.379	-1.398	-1.416	-1.435	-1.454	-1.472	-1.490	-1.510	-1.529	-1.548	-1.568	-1.586	-1.606	-1.626	-1.646	-1.665	-1.686	-1.706	-1.728	-1.749	-1.769	-1.791	-1.812	-1.834	-1.855	-1.878	-1.900	-1.922	-1.945	-1.968	-1.991	-2.014	-2.038	-2.060	-2.085	-2.109	-2.132	-2.156	-2.181	-2.205	-2.229	-2.252	-2.276	-2.301	-2.326	-2.350	-2.374	-2.398	-2.421	-2.446	-2.469	-2.492	-2.515	-2.538	-2.560	-2.581	-2.604	-2.625	-2.646	-2.666	-2.686	-2.706	-2.725	-2.744	-2.762	-2.780	-2.796	-2.812	-2.829	-2.844	-2.859	-2.871	-2.885	-2.898	-2.909	-2.920	-2.930	-2.940	-2.949	-2.956	-2.964	-2.970	-2.976	-2.981	-2.985	-2.990	-2.991	-2.995	-2.996	-2.996	-2.998	-2.996	-2.996	-2.994	-2.992	-2.989	-2.985	-2.981	-2.976	-2.972	-2.966	-2.960	-2.952	-2.945	-2.938	-2.930	-2.921	-2.912	-2.902	-2.894	-2.885	-2.874	-2.864	-2.852	-2.842	-2.831	-2.821	-2.810	-2.799	-2.788	-2.778	-2.766	-2.755	-2.744	-2.734	-2.724	-2.712	-2.704	-2.694	-2.682	-2.674	-2.664	-2.656	-2.648	-2.639	-2.630	-2.624	-2.618	-2.610	-2.604	-2.598	-2.594	-2.590	-2.585	-2.581	-2.579	-2.576	-2.574	-2.572	-2.571	-2.571	-2.571	-2.572	-2.572	-2.575	-2.578	-2.580	-2.584	-2.586	-2.591	-2.596	-2.600	-2.606	-2.612	-2.618	-2.625	-2.631	-2.639	-2.646	-2.652	-2.661	-2.668	-2.676	-2.684	-2.692	-2.700	-2.709	-2.718	-2.725	-2.732	-2.741	-2.750	-2.756	-2.764	-2.771	-2.779	-2.785	-2.791	-2.799	-2.805	-2.810	-2.816	-2.820	-2.825	-2.830	-2.834	-2.838	-2.841	-2.844	-2.848	-2.849	-2.851	-2.852	-2.854	-2.855	-2.855	-2.855	-2.855	-2.856	-2.855	-2.854	-2.854	-2.852	-2.851	-2.850	-2.849	-2.848	-2.845	-2.845	-2.844	-2.841	-2.841	-2.839	-2.839	-2.836	-2.836	-2.835	-2.835	-2.834	-2.835	-2.835	-2.835	-2.836	-2.835	-2.838	-2.839	-2.840	-2.841	-2.844	-2.845	-2.848	-2.851	-2.854	-2.856	-2.861	-2.865	-2.869	-2.872	-2.878	-2.881	-2.886	-2.890	-2.894	-2.899	-2.904	-2.909	-2.914	-2.918	-2.922	-2.926	-2.931	-2.935	-2.940	-2.944	-2.948	-2.950	-2.952	-2.956	-2.959	-2.960	-2.962	-2.964	-2.964	-2.965	-2.965	-2.965	-2.964	-2.962	-2.961	-2.958	-2.955	-2.951	-2.948	-2.942	-2.938	-2.932	-2.926	-2.920	-2.912	-2.904	-2.896	-2.886	-2.878	-2.868	-2.856	-2.845	-2.832	-2.821	-2.808	-2.794	-2.779	-2.765	-2.750	-2.734	-2.718	-2.701	-2.684	-2.666	-2.649	-2.629	-2.610	-2.590	-2.571	-2.550	-2.530	-2.508	-2.485	-2.464	-2.441	-2.418	-2.394	-2.371	-2.346	-2.322	-2.298	-2.271	-2.246	-2.221	-2.195	-2.168	-2.142	-2.115	-2.089	-2.061	-2.033	-2.005	-1.976	-1.949	-1.920	-1.891	-1.862	-1.834	-1.805	-1.776	-1.746	-1.716	-1.688	-1.658	-1.628	-1.599	-1.569	-1.539	-1.510	-1.480	-1.450	-1.421	-1.390	-1.361	-1.332	-1.304	-1.274	-1.245	-1.216	-1.188	-1.159	-1.130	-1.102	-1.075	-1.046	-1.020	-0.992	-0.965	-0.939	-0.912	-0.886	-0.861	-0.836	-0.811	-0.788	-0.764	-0.739	-0.716	-0.695	-0.671	-0.650	-0.630	-0.609	-0.588	-0.569	-0.548	-0.530	-0.511	-0.494	-0.476	-0.460	-0.442	-0.428	-0.414	-0.398	-0.385	-0.371	-0.359	-0.345	-0.334	-0.324	-0.312	-0.302	-0.294	-0.285	-0.276	-0.270	-0.261	-0.255	-0.250	-0.245	-0.240	-0.238	-0.234	-0.231	-0.229	-0.228	-0.226	-0.228	-0.228	-0.229	-0.230	-0.234	-0.236	-0.240	-0.245	-0.250	-0.256	-0.262	-0.270	-0.279	-0.286	-0.296	-0.306	-0.318	-0.329	-0.340	-0.352	-0.366	-0.380	-0.395	-0.410	-0.426	-0.442	-0.459	-0.476	-0.495	-0.512	-0.532	-0.552	-0.572	-0.592	-0.614	-0.635	-0.658	-0.680	-0.702	-0.725	-0.749	-0.772	-0.795	-0.819	-0.844	-0.868	-0.891	-0.916	-0.941	-0.965	-0.990	-1.014	-1.039	-1.062	-1.086	-1.110	-1.134	-1.158	-1.181	-1.204	-1.226	-1.250	-1.271	-1.294	-1.315	-1.336	-1.358	-1.379	-1.398	-1.418	-1.436	-1.455	-1.474	-1.491	-1.509	-1.526	-1.542	-1.558	-1.572	-1.588	-1.601	-1.615	-1.628	-1.641	-1.654	-1.665	-1.676	-1.688	-1.698	-1.706	-1.716	-1.725	-1.734	-1.741	-1.748	-1.754	-1.760	-1.766	-1.771	-1.776	-1.781	-1.785	-1.789	-1.791	-1.794	-1.796	-1.798	-1.799	-1.800	-1.800	-1.800	-1.801	-1.800	-1.800	-1.799	-1.798	-1.796	-1.794	-1.791	-1.789	-1.786	-1.784	-1.780	-1.776	-1.772	-1.770	-1.765	-1.761	-1.756	-1.752	-1.746	-1.741	-1.736	-1.731	-1.728	-1.721	-1.716	-1.711	-1.705	-1.699	-1.694	-1.688	-1.681	-1.675	-1.669	-1.661	-1.656	-1.649	-1.642	-1.636	-1.629	-1.621	-1.614	-1.608	-1.600	-1.591	-1.584	-1.575	-1.566	-1.558	-1.549	-1.539	-1.529	-1.520	-1.510	-1.499	-1.488	-1.476	-1.465	-1.452	-1.439	-1.426	-1.412	-1.399	-1.384	-1.368	-1.352	-1.335	-1.319	-1.300	-1.282	-1.264	-1.244	-1.224	-1.204	-1.182	-1.160	-1.139	-1.115	-1.091	-1.068	-1.044	-1.019	-0.994	-0.969	-0.941	-0.915	-0.890	-0.862	-0.835	-0.808	-0.780	-0.754	-0.725	-0.699	-0.670	-0.644	-0.616	-0.589	-0.561	-0.535	-0.509	-0.484	-0.458	-0.434	-0.409	-0.385	-0.361	-0.340	-0.318	-0.296	-0.276	-0.258	-0.239	-0.221	-0.205	-0.190	-0.175	-0.161	-0.149	-0.138	-0.126	-0.118	-0.109	-0.101	-0.095	-0.090	-0.088	-0.085	-0.084	-0.082	-0.082	-0.085	-0.089	-0.091	-0.096	-0.104	-0.110	-0.118	-0.128	-0.138	-0.149	-0.160	-0.172	-0.188	-0.201	-0.218	-0.234	-0.250	-0.268	-0.286	-0.305	-0.325	-0.345	-0.366	-0.388	-0.409	-0.431	-0.455	-0.479	-0.502	-0.525	-0.550	-0.575	-0.600	-0.626	-0.652	-0.678	-0.702	-0.729	-0.755	-0.782	-0.809	-0.835	-0.862	-0.889	-0.915	-0.941	-0.968	-0.994	-1.020	-1.046	-1.074	-1.099	-1.125	-1.151	-1.176	-1.201	-1.228	-1.251	-1.276	-1.301	-1.326	-1.350	-1.374	-1.398	-1.421	-1.444	-1.468	-1.490	-1.514	-1.535	-1.558	-1.579	-1.601	-1.621	-1.644	-1.664	-1.685	-1.704	-1.725	-1.745	-1.765	-1.785	-1.804	-1.824	-1.842	-1.861	-1.881	-1.899	-1.919	-1.936	-1.954	-1.974	-1.991	-2.009	-2.026	-2.044	-2.061	-2.078	-2.095	-2.112	-2.129	-2.145	-2.161	-2.178	-2.194	-2.209	-2.225	-2.241	-2.255	-2.271	-2.286	-2.300	-2.314	-2.328	-2.340	-2.354	-2.366	-2.379	-2.391	-2.402	-2.414	-2.425	-2.434	-2.445	-2.452	-2.461	-2.471	-2.478	-2.484	-2.491	-2.498	-2.502	-2.506	-2.510	-2.514	-2.516	-2.518	-2.519	-2.520	-2.519	-2.518	-2.516	-2.514	-2.511	-2.508	-2.501	-2.498	-2.491	-2.484	-2.476	-2.469	-2.460	-2.451	-2.441	-2.430	-2.420	-2.409	-2.396	-2.384	-2.370	-2.356	-2.342	-2.328	-2.312	-2.296	-2.281	-2.265	-2.248	-2.231	-2.214	-2.196	-2.179	-2.161	-2.142	-2.124	-2.106	-2.086	-2.068	-2.049	-2.030	-2.011	-1.991	-1.971	-1.951	-1.932	-1.914	-1.892	-1.872	-1.854	-1.834	-1.815	-1.794	-1.776	-1.756	-1.735	-1.716	-1.696	-1.676	-1.658	-1.638	-1.619	-1.600	-1.580	-1.560	-1.541	-1.522	-1.502	-1.484	-1.465	-1.446	-1.429	-1.410	-1.391	-1.372	-1.355	-1.336	-1.319	-1.301	-1.284	-1.265	-1.249	-1.232	-1.215	-1.198	-1.182	-1.166	-1.151	-1.135	-1.120	-1.105	-1.091	-1.078	-1.064	-1.051	-1.038	-1.025	-1.014	-1.002	-0.991	-0.981	-0.971	-0.961	-0.952	-0.944	-0.936	-0.929	-0.921	-0.915	-0.910	-0.905	-0.900	-0.895	-0.892	-0.889	-0.886	-0.884	-0.882	-0.882	-0.882	-0.881	-0.882	-0.882	-0.884	-0.886	-0.889	-0.891	-0.894	-0.898	-0.901	-0.906	-0.910	-0.915	-0.920	-0.925	-0.930	-0.936	-0.941	-0.949	-0.955	-0.961	-0.968	-0.974	-0.981	-0.989	-0.996	-1.004	-1.011	-1.019	-1.026	-1.034	-1.042	-1.050	-1.059	-1.068	-1.075	-1.084	-1.092	-1.101	-1.110	-1.120	-1.129	-1.139	-1.148	-1.156	-1.166	-1.176	-1.186	-1.196	-1.208	-1.216	-1.228	-1.238	-1.249	-1.260	-1.271	-1.284	-1.294	-1.306	-1.319	-1.330	-1.341	-1.354	-1.366	-1.379	-1.390	-1.402	-1.414	-1.426	-1.439	-1.450	-1.461	-1.472	-1.484	-1.495	-1.506	-1.516	-1.528	-1.538	-1.546	-1.555	-1.564	-1.571	-1.580	-1.586	-1.592	-1.598	-1.604	-1.608	-1.610	-1.614	-1.616	-1.618	-1.618	-1.618	-1.616	-1.614	-1.610	-1.606	-1.602	-1.596	-1.590	-1.581	-1.574	-1.565	-1.554	-1.544	-1.531	-1.518	-1.504	-1.490	-1.475	-1.459	-1.441	-1.424	-1.405	-1.386	-1.368	-1.348	-1.326	-1.305	-1.284	-1.260	-1.238	-1.215	-1.191	-1.169	-1.145	-1.121	-1.098	-1.072	-1.049	-1.024	-1.000	-0.975	-0.952	-0.929	-0.905	-0.880	-0.856	-0.834	-0.810	-0.788	-0.765	-0.742	-0.721	-0.699	-0.678	-0.658	-0.638	-0.618	-0.599	-0.579	-0.560	-0.542	-0.524	-0.506	-0.489	-0.472	-0.458	-0.441	-0.425	-0.411	-0.396	-0.382	-0.369	-0.355	-0.341	-0.330	-0.318	-0.306	-0.295	-0.282	-0.271	-0.261	-0.252	-0.242	-0.232	-0.222	-0.214	-0.204	-0.196	-0.188	-0.180	-0.172	-0.165	-0.158	-0.150	-0.142	-0.136	-0.130	-0.122	-0.118	-0.111	-0.105	-0.099	-0.092	-0.088	-0.081	-0.076	-0.070	-0.065	-0.059	-0.052	-0.048	-0.042	-0.038	-0.031	-0.028	-0.021	-0.016	-0.011	-0.006	-0.001	0.004	0.009	0.014	0.019	0.024	0.028	0.032	0.038	0.041	0.046	0.050	0.054	0.058	0.062	0.066	0.070	0.072	0.076	0.079	0.081	0.084	0.086	0.088	0.089	0.090	0.090	0.090	0.090	0.089	0.088	0.088	0.084	0.081	0.079	0.075	0.071	0.066	0.061	0.055	0.049	0.041	0.034	0.026	0.018	0.008	-0.001	-0.012	-0.024	-0.035	-0.048	-0.060	-0.074	-0.088	-0.101	-0.118	-0.132	-0.150	-0.165	-0.181	-0.200	-0.218	-0.235	-0.254	-0.272	-0.291	-0.312	-0.331	-0.351	-0.371	-0.391	-0.411	-0.432	-0.454	-0.474	-0.494	-0.514	-0.535	-0.555	-0.575	-0.594	-0.614	-0.634	-0.652	-0.671	-0.690	-0.709	-0.725	-0.742	-0.759	-0.775	-0.791	-0.806	-0.821	-0.835	-0.849	-0.861	-0.872	-0.885	-0.896	-0.906	-0.916	-0.925	-0.934	-0.941	-0.949	-0.955	-0.961	-0.968	-0.971	-0.976	-0.979	-0.984	-0.986	-0.988	-0.989	-0.991	-0.992	-0.991	-0.992	-0.991	-0.991	-0.990	-0.988	-0.986	-0.985	-0.982	-0.981	-0.979	-0.976	-0.972	-0.970	-0.966	-0.965	-0.961	-0.959	-0.955	-0.952	-0.949	-0.946	-0.942	-0.940	-0.938	-0.935	-0.931	-0.929	-0.928	-0.924	-0.921	-0.919	-0.918	-0.915	-0.912	-0.910	-0.909	-0.908	-0.905	-0.904	-0.902	-0.901	-0.900	-0.898	-0.896	-0.895	-0.892	-0.892	-0.891	-0.889	-0.888	-0.886	-0.885	-0.885	-0.882	-0.881	-0.880	-0.879	-0.876	-0.875	-0.874	-0.872	-0.871	-0.869	-0.869	-0.866	-0.865	-0.862	-0.861	-0.860	-0.859	-0.858	-0.855	-0.852	-0.851	-0.849	-0.846	-0.845	-0.842	-0.841	-0.840	-0.836	-0.835	-0.832	-0.831	-0.830	-0.828	-0.825	-0.824	-0.822	-0.819	-0.818	-0.816	-0.815	-0.811	-0.810	-0.808	-0.808	-0.805	-0.802	-0.802	-0.800	-0.799	-0.798	-0.796	-0.795	-0.794	-0.795	-0.794	-0.794	-0.792	-0.792	-0.794	-0.794	-0.795	-0.796	-0.798	-0.800	-0.801	-0.805	-0.808	-0.811	-0.815	-0.820	-0.824	-0.830	-0.835	-0.842	-0.849	-0.858	-0.865	-0.875	-0.884	-0.894	-0.906	-0.918	-0.930	-0.942	-0.956	-0.971	-0.986	-1.002	-1.018	-1.036	-1.052	-1.071	-1.090	-1.110	-1.130	-1.150	-1.172	-1.194	-1.215	-1.238	-1.261	-1.285	-1.309	-1.332	-1.355	-1.380	-1.405	-1.429	-1.452	-1.476	-1.501	-1.526	-1.549	-1.572	-1.596	-1.619	-1.641	-1.664	-1.685	-1.706	-1.728	-1.748	-1.766	-1.784	-1.802	-1.819	-1.836	-1.851	-1.865	-1.879	-1.892	-1.902	-1.915	-1.924	-1.932	-1.941	-1.948	-1.954	-1.959	-1.962	-1.965	-1.966	-1.968	-1.968	-1.966	-1.965	-1.961	-1.958	-1.952	-1.946	-1.940	-1.932	-1.924	-1.915	-1.905	-1.894	-1.882	-1.871	-1.858	-1.844	-1.830	-1.815	-1.800	-1.784	-1.766	-1.750	-1.732	-1.714	-1.695	-1.675	-1.655	-1.635	-1.615	-1.594	-1.572	-1.550	-1.529	-1.505	-1.482	-1.459	-1.435	-1.411	-1.388	-1.362	-1.338	-1.312	-1.288	-1.261	-1.236	-1.210	-1.184	-1.158	-1.130	-1.105	-1.078	-1.051	-1.022	-0.996	-0.969	-0.940	-0.914	-0.888	-0.859	-0.831	-0.804	-0.776	-0.750	-0.722	-0.695	-0.669	-0.641	-0.616	-0.589	-0.564	-0.536	-0.511	-0.485	-0.460	-0.436	-0.411	-0.388	-0.362	-0.339	-0.315	-0.292	-0.269	-0.246	-0.225	-0.202	-0.180	-0.160	-0.139	-0.118	-0.098	-0.078	-0.058	-0.038	-0.019	0.000	0.018	0.036	0.056	0.074	0.091	0.109	0.125	0.142	0.159	0.175	0.191	0.209	0.224	0.239	0.255	0.270	0.285	0.300	0.315	0.329	0.342	0.358	0.371	0.385	0.398	0.411	0.422	0.436	0.448	0.459	0.470	0.481	0.491	0.502	0.511	0.521	0.530	0.539	0.546	0.555	0.561	0.569	0.575	0.580	0.585	0.590	0.594	0.598	0.600	0.602	0.605	0.606	0.605	0.606	0.606	0.604	0.604	0.602	0.599	0.596	0.592	0.588	0.584	0.579	0.574	0.568	0.561	0.554	0.546	0.540	0.532	0.524	0.515	0.506	0.498	0.488	0.478	0.468	0.458	0.448	0.438	0.428	0.418	0.406	0.396	0.385	0.374	0.364	0.352	0.341	0.331	0.321	0.311	0.300	0.291	0.281	0.272	0.262	0.252	0.244	0.235	0.228	0.219	0.210	0.202	0.195	0.189	0.181	0.174	0.168	0.161	0.156	0.150	0.145	0.140	0.135	0.130	0.125	0.120	0.116	0.111	0.108	0.104	0.100	0.095	0.091	0.088	0.084	0.080	0.074	0.070	0.065	0.060	0.055	0.049	0.042	0.036	0.029	0.022	0.015	0.006	-0.002	-0.011	-0.020	-0.031	-0.041	-0.052	-0.065	-0.078	-0.091	-0.104	-0.119	-0.134	-0.149	-0.166	-0.182	-0.200	-0.218	-0.238	-0.256	-0.276	-0.296	-0.318	-0.339	-0.360	-0.382	-0.405	-0.428	-0.451	-0.475	-0.499	-0.522	-0.546	-0.571	-0.594	-0.620	-0.644	-0.668	-0.692	-0.716	-0.740	-0.765	-0.788	-0.811	-0.835	-0.856	-0.879	-0.902	-0.922	-0.945	-0.966	-0.986	-1.008	-1.026	-1.046	-1.064	-1.082	-1.100	-1.119	-1.135	-1.151	-1.166	-1.182	-1.198	-1.211	-1.226	-1.240	-1.252	-1.265	-1.278	-1.289	-1.300	-1.311	-1.321	-1.331	-1.341	-1.351	-1.360	-1.369	-1.378	-1.384	-1.392	-1.400	-1.406	-1.414	-1.420	-1.426	-1.432	-1.439	-1.444	-1.449	-1.454	-1.459	-1.462	-1.466	-1.471	-1.474	-1.478	-1.481	-1.482	-1.486	-1.489	-1.490	-1.492	-1.494	-1.495	-1.495	-1.495	-1.496	-1.496	-1.496	-1.495	-1.494	-1.494	-1.491	-1.490	-1.488	-1.485	-1.482	-1.479	-1.475	-1.472	-1.468	-1.464	-1.459	-1.454	-1.449	-1.444	-1.439	-1.432	-1.426	-1.420	-1.412	-1.406	-1.399	-1.391	-1.382	-1.374	-1.366	-1.358	-1.349	-1.340	-1.330	-1.321	-1.310	-1.301	-1.291	-1.281	-1.269	-1.259	-1.249	-1.236	-1.226	-1.214	-1.202	-1.190	-1.178	-1.165	-1.154	-1.141	-1.129	-1.115	-1.101	-1.089	-1.075	-1.062	-1.049	-1.034	-1.020	-1.006	-0.992	-0.979	-0.965	-0.951	-0.936	-0.924	-0.910	-0.895	-0.881	-0.869	-0.855	-0.842	-0.829	-0.816	-0.804	-0.791	-0.780	-0.768	-0.756	-0.746	-0.735	-0.725	-0.716	-0.708	-0.699	-0.691	-0.684	-0.676	-0.670	-0.665	-0.660	-0.658	-0.654	-0.651	-0.649	-0.649	-0.648	-0.649	-0.650	-0.654	-0.656	-0.660	-0.665	-0.672	-0.679	-0.686	-0.695	-0.705	-0.715	-0.726	-0.739	-0.751	-0.764	-0.780	-0.795	-0.811	-0.828	-0.846	-0.864	-0.884	-0.902	-0.924	-0.945	-0.966	-0.989	-1.012	-1.035	-1.059	-1.082	-1.109	-1.132	-1.159	-1.185	-1.211	-1.238	-1.264	-1.290	-1.319	-1.345	-1.372	-1.400	-1.428	-1.455	-1.482	-1.510	-1.539	-1.565	-1.594	-1.620	-1.648	-1.674	-1.700	-1.728	-1.754	-1.779	-1.804	-1.829	-1.854	-1.879	-1.904	-1.928	-1.950	-1.974	-1.995	-2.016	-2.038	-2.059	-2.079	-2.099	-2.119	-2.138	-2.155	-2.172	-2.189	-2.205	-2.221	-2.236	-2.250	-2.265	-2.278	-2.290	-2.302	-2.312	-2.322	-2.332	-2.342	-2.350	-2.359	-2.366	-2.372	-2.379	-2.384	-2.389	-2.392	-2.396	-2.400	-2.401	-2.404	-2.405	-2.406	-2.406	-2.406	-2.406	-2.405	-2.404	-2.401	-2.399	-2.396	-2.394	-2.390	-2.388	-2.384	-2.380	-2.376	-2.371	-2.368	-2.362	-2.359	-2.354	-2.349	-2.345	-2.340	-2.335	-2.330	-2.326	-2.321	-2.318	-2.314	-2.310	-2.306	-2.302	-2.300	-2.298	-2.294	-2.291	-2.289	-2.289	-2.288	-2.286	-2.285	-2.284	-2.284	-2.285	-2.285	-2.286	-2.286	-2.289	-2.290	-2.292	-2.295	-2.298	-2.301	-2.304	-2.308	-2.311	-2.315	-2.319	-2.322	-2.326	-2.331	-2.335	-2.340	-2.344	-2.349	-2.351	-2.355	-2.360	-2.364	-2.366	-2.370	-2.372	-2.376	-2.379	-2.381	-2.382	-2.382	-2.385	-2.385	-2.385	-2.384	-2.382	-2.381	-2.379	-2.376	-2.374	-2.369	-2.365	-2.360	-2.354	-2.348	-2.341	-2.334	-2.326	-2.316	-2.309	-2.299	-2.288	-2.278	-2.265	-2.255	-2.242	-2.229	-2.216	-2.202	-2.190	-2.176	-2.161	-2.148	-2.132	-2.118	-2.102	-2.088	-2.072	-2.058	-2.042	-2.026	-2.013	-1.996	-1.981	-1.968	-1.952	-1.939	-1.925	-1.911	-1.899	-1.885	-1.872	-1.861	-1.849	-1.838	-1.828	-1.818	-1.808	-1.799	-1.790	-1.781	-1.774	-1.768	-1.760	-1.754	-1.748	-1.742	-1.738	-1.732	-1.728	-1.725	-1.721	-1.719	-1.715	-1.711	-1.710	-1.708	-1.705	-1.702	-1.700	-1.698	-1.695	-1.691	-1.690	-1.686	-1.684	-1.679	-1.676	-1.671	-1.668	-1.661	-1.656	-1.650	-1.642	-1.635	-1.628	-1.619	-1.610	-1.599	-1.589	-1.578	-1.565	-1.552	-1.539	-1.525	-1.510	-1.495	-1.478	-1.461	-1.444	-1.425	-1.406	-1.388	-1.368	-1.348	-1.326	-1.305	-1.284	-1.262	-1.240	-1.219	-1.196	-1.175	-1.151	-1.129	-1.108	-1.085	-1.062	-1.042	-1.020	-1.000	-0.979	-0.959	-0.939	-0.920	-0.901	-0.884	-0.865	-0.849	-0.832	-0.816	-0.802	-0.789	-0.775	-0.762	-0.750	-0.739	-0.729	-0.720	-0.711	-0.702	-0.695	-0.689	-0.684	-0.678	-0.674	-0.669	-0.666	-0.664	-0.661	-0.660	-0.659	-0.659	-0.659	-0.659	-0.659	-0.660	-0.661	-0.662	-0.664	-0.666	-0.666	-0.669	-0.671	-0.674	-0.675	-0.676	-0.679	-0.680	-0.681	-0.682	-0.682	-0.684	-0.684	-0.684	-0.684	-0.684	-0.684	-0.682	-0.682	-0.680	-0.679	-0.678	-0.674	-0.671	-0.669	-0.665	-0.661	-0.658	-0.654	-0.649	-0.644	-0.639	-0.632	-0.628	-0.622	-0.615	-0.610	-0.604	-0.596	-0.590	-0.584	-0.576	-0.570	-0.562	-0.555	-0.548	-0.540	-0.534	-0.526	-0.519	-0.511	-0.504	-0.495	-0.489	-0.481	-0.474	-0.466	-0.460	-0.452	-0.445	-0.439	-0.432	-0.426	-0.420	-0.414	-0.408	-0.402	-0.396	-0.391	-0.385	-0.381	-0.375	-0.371	-0.368	-0.364	-0.359	-0.355	-0.352	-0.350	-0.346	-0.345	-0.342	-0.341	-0.340	-0.339	-0.339	-0.339	-0.339	-0.340	-0.341	-0.342	-0.345	-0.346	-0.349	-0.351	-0.356	-0.361	-0.364	-0.370	-0.375	-0.380	-0.386	-0.394	-0.401	-0.409	-0.416	-0.426	-0.435	-0.445	-0.454	-0.465	-0.475	-0.486	-0.498	-0.510	-0.521	-0.535	-0.546	-0.560	-0.574	-0.588	-0.601	-0.615	-0.630	-0.645	-0.659	-0.675	-0.689	-0.705	-0.719	-0.735	-0.750	-0.766	-0.781	-0.796	-0.811	-0.826	-0.842	-0.858	-0.874	-0.888	-0.902	-0.918	-0.931	-0.946	-0.960	-0.974	-0.989	-1.001	-1.015	-1.028	-1.040	-1.052	-1.064	-1.076	-1.088	-1.099	-1.110	-1.120	-1.131	-1.140	-1.150	-1.160	-1.169	-1.176	-1.185	-1.192	-1.201	-1.209	-1.215	-1.221	-1.229	-1.234	-1.240	-1.246	-1.250	-1.255	-1.259	-1.264	-1.268	-1.270	-1.274	-1.278	-1.280	-1.282	-1.285	-1.286	-1.289	-1.290	-1.291	-1.292	-1.294	-1.294	-1.292	-1.292	-1.292	-1.291	-1.291	-1.290	-1.289	-1.288	-1.285	-1.284	-1.281	-1.279	-1.276	-1.274	-1.270	-1.266	-1.262	-1.259	-1.255	-1.250	-1.246	-1.241	-1.236	-1.231	-1.225	-1.220	-1.214	-1.208	-1.201	-1.195	-1.188	-1.181	-1.174	-1.165	-1.158	-1.149	-1.141	-1.132	-1.125	-1.115	-1.106	-1.098	-1.088	-1.078	-1.066	-1.058	-1.046	-1.035	-1.025	-1.014	-1.002	-0.991	-0.980	-0.969	-0.956	-0.944	-0.932	-0.920	-0.908	-0.895	-0.882	-0.871	-0.858	-0.845	-0.832	-0.820	-0.808	-0.795	-0.782	-0.771	-0.759	-0.746	-0.734	-0.722	-0.711	-0.700	-0.690	-0.679	-0.669	-0.660	-0.649	-0.640	-0.631	-0.624	-0.616	-0.608	-0.602	-0.595	-0.590	-0.585	-0.580	-0.576	-0.572	-0.570	-0.569	-0.566	-0.566	-0.568	-0.568	-0.570	-0.571	-0.575	-0.580	-0.584	-0.590	-0.595	-0.602	-0.611	-0.619	-0.629	-0.640	-0.651	-0.662	-0.675	-0.688	-0.701	-0.716	-0.732	-0.748	-0.765	-0.781	-0.800	-0.818	-0.838	-0.856	-0.876	-0.896	-0.916	-0.938	-0.959	-0.980	-1.002	-1.025	-1.048	-1.070	-1.092	-1.116	-1.139	-1.161	-1.184	-1.208	-1.230	-1.252	-1.276	-1.298	-1.320	-1.342	-1.364	-1.386	-1.406	-1.428	-1.449	-1.469	-1.488	-1.508	-1.528	-1.545	-1.564	-1.580	-1.598	-1.614	-1.631	-1.646	-1.661	-1.675	-1.690	-1.702	-1.716	-1.729	-1.741	-1.752	-1.764	-1.774	-1.784	-1.794	-1.804	-1.812	-1.820	-1.829	-1.836	-1.844	-1.851	-1.856	-1.862	-1.869	-1.874	-1.880	-1.884	-1.890	-1.894	-1.898	-1.902	-1.906	-1.910	-1.914	-1.918	-1.921	-1.924	-1.928	-1.930	-1.935	-1.938	-1.941	-1.942	-1.946	-1.950	-1.954	-1.956	-1.960	-1.962	-1.966	-1.969	-1.974	-1.978	-1.981	-1.984	-1.988	-1.991	-1.995	-2.000	-2.002	-2.006	-2.011	-2.015	-2.019	-2.024	-2.027	-2.031	-2.036	-2.040	-2.044	-2.047	-2.052	-2.055	-2.059	-2.062	-2.066	-2.069	-2.072	-2.075	-2.078	-2.081	-2.082	-2.084	-2.085	-2.088	-2.088	-2.089	-2.090	-2.090	-2.089	-2.089	-2.088	-2.086	-2.084	-2.082	-2.080	-2.076	-2.074	-2.070	-2.066	-2.062	-2.058	-2.052	-2.047	-2.041	-2.036	-2.030	-2.024	-2.016	-2.010	-2.002	-1.996	-1.989	-1.982	-1.975	-1.968	-1.960	-1.952	-1.945	-1.938	-1.930	-1.922	-1.918	-1.910	-1.904	-1.898	-1.891	-1.886	-1.881	-1.878	-1.872	-1.869	-1.865	-1.862	-1.860	-1.856	-1.856	-1.855	-1.855	-1.854	-1.855	-1.856	-1.856	-1.859	-1.861	-1.865	-1.869	-1.874	-1.879	-1.884	-1.889	-1.895	-1.901	-1.909	-1.915	-1.922	-1.931	-1.940	-1.948	-1.958	-1.966	-1.975	-1.984	-1.994	-2.004	-2.014	-2.024	-2.034	-2.044	-2.054	-2.064	-2.074	-2.082	-2.094	-2.102	-2.111	-2.121	-2.131	-2.140	-2.148	-2.156	-2.165	-2.172	-2.180	-2.188	-2.195	-2.200	-2.206	-2.212	-2.219	-2.224	-2.229	-2.232	-2.238	-2.241	-2.245	-2.249	-2.250	-2.254	-2.256	-2.258	-2.260	-2.261	-2.262	-2.262	-2.265	-2.265	-2.265	-2.264	-2.264	-2.265	-2.264	-2.262	-2.262	-2.261	-2.261	-2.260	-2.259	-2.258	-2.258	-2.256	-2.256	-2.256	-2.255	-2.255	-2.254	-2.254	-2.254	-2.255	-2.255	-2.256	-2.258	-2.259	-2.260	-2.261	-2.264	-2.265	-2.268	-2.270	-2.274	-2.276	-2.280	-2.284	-2.288	-2.292	-2.296	-2.301	-2.308	-2.312	-2.318	-2.322	-2.329	-2.335	-2.341	-2.348	-2.354	-2.360	-2.368	-2.374	-2.380	-2.386	-2.392	-2.399	-2.406	-2.412	-2.419	-2.425	-2.431	-2.439	-2.445	-2.450	-2.456	-2.462	-2.466	-2.472	-2.478	-2.482	-2.488	-2.491	-2.496	-2.501	-2.504	-2.509	-2.511	-2.515	-2.519	-2.521	-2.525	-2.528	-2.530	-2.532	-2.535	-2.538	-2.539	-2.541	-2.541	-2.544	-2.545	-2.546	-2.548	-2.549	-2.550	-2.550	-2.551	-2.554	-2.554	-2.555	-2.555	-2.555	-2.556	-2.558	-2.559	-2.558	-2.559	-2.559	-2.560	-2.560	-2.561	-2.561	-2.560	-2.561	-2.561	-2.561	-2.561	-2.561	-2.561	-2.561	-2.562	-2.560	-2.560	-2.561	-2.560	-2.559	-2.559	-2.559	-2.559	-2.558	-2.556	-2.555	-2.555	-2.552	-2.552	-2.551	-2.550	-2.549	-2.548	-2.545	-2.545	-2.542	-2.542	-2.540	-2.539	-2.538	-2.536	-2.535	-2.534	-2.532	-2.531	-2.529	-2.528	-2.526	-2.526	-2.525	-2.525	-2.524	-2.524	-2.524	-2.524	-2.522	-2.524	-2.524	-2.524	-2.525	-2.526	-2.526	-2.528	-2.529	-2.530	-2.531	-2.532	-2.534	-2.536	-2.538	-2.539	-2.540	-2.542	-2.544	-2.546	-2.546	-2.548	-2.550	-2.551	-2.551	-2.551	-2.551	-2.552	-2.552	-2.551	-2.550	-2.550	-2.548	-2.546	-2.545	-2.541	-2.538	-2.534	-2.530	-2.525	-2.520	-2.515	-2.509	-2.502	-2.495	-2.488	-2.478	-2.469	-2.460	-2.450	-2.440	-2.429	-2.418	-2.406	-2.395	-2.382	-2.369	-2.356	-2.344	-2.330	-2.316	-2.302	-2.289	-2.275	-2.261	-2.246	-2.232	-2.219	-2.205	-2.191	-2.179	-2.165	-2.152	-2.140	-2.129	-2.118	-2.105	-2.095	-2.085	-2.076	-2.068	-2.059	-2.051	-2.045	-2.039	-2.034	-2.029	-2.026	-2.022	-2.021	-2.020	-2.020	-2.020	-2.021	-2.024	-2.027	-2.031	-2.035	-2.041	-2.046	-2.054	-2.061	-2.069	-2.078	-2.088	-2.098	-2.108	-2.118	-2.129	-2.140	-2.151	-2.164	-2.176	-2.189	-2.201	-2.214	-2.228	-2.240	-2.252	-2.266	-2.279	-2.291	-2.304	-2.316	-2.328	-2.340	-2.351	-2.362	-2.374	-2.384	-2.395	-2.404	-2.414	-2.422	-2.431	-2.439	-2.446	-2.454	-2.460	-2.466	-2.472	-2.478	-2.482	-2.488	-2.491	-2.495	-2.499	-2.502	-2.505	-2.508	-2.510	-2.511	-2.514	-2.515	-2.516	-2.518	-2.519	-2.519	-2.519	-2.520	-2.521	-2.521	-2.521	-2.521	-2.522	-2.522	-2.522	-2.522	-2.522	-2.524	-2.524	-2.525	-2.525	-2.526	-2.526	-2.528	-2.529	-2.530	-2.530	-2.531	-2.534	-2.535	-2.536	-2.538	-2.540	-2.541	-2.542	-2.545	-2.546	-2.549	-2.551	-2.552	-2.555	-2.558	-2.560	-2.561	-2.564	-2.568	-2.569	-2.571	-2.574	-2.575	-2.579	-2.580	-2.582	-2.584	-2.586	-2.589	-2.590	-2.592	-2.592	-2.595	-2.596	-2.598	-2.600	-2.601	-2.602	-2.604	-2.604	-2.605	-2.605	-2.608	-2.608	-2.608	-2.608	-2.608	-2.608	-2.608	-2.608	-2.606	-2.605	-2.604	-2.604	-2.601	-2.600	-2.599	-2.596	-2.594	-2.592	-2.589	-2.585	-2.582	-2.579	-2.575	-2.571	-2.566	-2.561	-2.558	-2.552	-2.546	-2.540	-2.535	-2.529	-2.522	-2.516	-2.509	-2.501	-2.494	-2.486	-2.478	-2.470	-2.462	-2.454	-2.444	-2.436	-2.426	-2.418	-2.408	-2.398	-2.389	-2.379	-2.369	-2.359	-2.349	-2.339	-2.329	-2.319	-2.309	-2.299	-2.289	-2.279	-2.268	-2.258	-2.249	-2.238	-2.229	-2.219	-2.210	-2.201	-2.191	-2.181	-2.172	-2.162	-2.155	-2.145	-2.136	-2.129	-2.120	-2.111	-2.102	-2.095	-2.088	-2.079	-2.071	-2.062	-2.055	-2.047	-2.040	-2.033	-2.024	-2.016	-2.009	-2.000	-1.992	-1.985	-1.976	-1.969	-1.960	-1.952	-1.944	-1.935	-1.926	-1.916	-1.908	-1.899	-1.889	-1.878	-1.868	-1.858	-1.845	-1.834	-1.822	-1.810	-1.799	-1.785	-1.772	-1.759	-1.745	-1.730	-1.716	-1.700	-1.685	-1.669	-1.651	-1.635	-1.618	-1.600	-1.582	-1.564	-1.545	-1.526	-1.506	-1.488	-1.468	-1.446	-1.428	-1.408	-1.386	-1.365	-1.345	-1.324	-1.302	-1.282	-1.261	-1.241	-1.221	-1.200	-1.180	-1.160	-1.140	-1.121	-1.102	-1.084	-1.065	-1.046	-1.030	-1.012	-0.996	-0.980	-0.966	-0.950	-0.936	-0.924	-0.910	-0.899	-0.886	-0.876	-0.868	-0.858	-0.849	-0.841	-0.834	-0.828	-0.822	-0.816	-0.812	-0.809	-0.806	-0.802	-0.800	-0.800	-0.799	-0.800	-0.799	-0.800	-0.801	-0.804	-0.805	-0.809	-0.811	-0.816	-0.819	-0.824	-0.828	-0.832	-0.836	-0.842	-0.846	-0.851	-0.858	-0.862	-0.868	-0.874	-0.880	-0.884	-0.890	-0.895	-0.900	-0.906	-0.911	-0.916	-0.922	-0.928	-0.931	-0.936	-0.941	-0.945	-0.950	-0.954	-0.958	-0.961	-0.966	-0.969	-0.972	-0.976	-0.978	-0.981	-0.984	-0.985	-0.988	-0.990	-0.991	-0.994	-0.996	-0.996	-0.998	-1.000	-1.000	-1.001	-1.001	-1.002	-1.002	-1.004	-1.005	-1.005	-1.005	-1.006	-1.006	-1.008	-1.006	-1.008	-1.009	-1.009	-1.010	-1.011	-1.012	-1.012	-1.015	-1.016	-1.019	-1.020	-1.022	-1.025	-1.028	-1.031	-1.035	-1.039	-1.044	-1.049	-1.054	-1.059	-1.065	-1.071	-1.078	-1.084	-1.091	-1.100	-1.110	-1.119	-1.128	-1.138	-1.148	-1.158	-1.169	-1.181	-1.192	-1.205	-1.219	-1.231	-1.245	-1.259	-1.274	-1.289	-1.304	-1.318	-1.335	-1.350	-1.366	-1.382	-1.399	-1.416	-1.434	-1.450	-1.468	-1.485	-1.502	-1.520	-1.538	-1.555	-1.571	-1.590	-1.608	-1.625	-1.642	-1.659	-1.676	-1.692	-1.709	-1.725	-1.741	-1.758	-1.772	-1.788	-1.802	-1.818	-1.831	-1.845	-1.859	-1.871	-1.884	-1.896	-1.908	-1.919	-1.930	-1.939	-1.949	-1.959	-1.966	-1.975	-1.981	-1.989	-1.995	-2.001	-2.006	-2.010	-2.015	-2.019	-2.021	-2.022	-2.025	-2.025	-2.027	-2.026	-2.026	-2.024	-2.022	-2.021	-2.018	-2.014	-2.010	-2.006	-2.001	-1.996	-1.991	-1.985	-1.978	-1.971	-1.964	-1.956	-1.949	-1.940	-1.932	-1.924	-1.916	-1.908	-1.898	-1.889	-1.880	-1.870	-1.861	-1.852	-1.844	-1.835	-1.826	-1.818	-1.810	-1.801	-1.792	-1.786	-1.778	-1.771	-1.765	-1.759	-1.752	-1.746	-1.741	-1.738	-1.734	-1.730	-1.728	-1.725	-1.724	-1.722	-1.721	-1.721	-1.722	-1.724	-1.725	-1.728	-1.731	-1.735	-1.739	-1.744	-1.750	-1.755	-1.761	-1.770	-1.776	-1.786	-1.795	-1.804	-1.814	-1.824	-1.835	-1.846	-1.859	-1.870	-1.882	-1.895	-1.909	-1.921	-1.935	-1.950	-1.962	-1.976	-1.991	-2.005	-2.019	-2.034	-2.047	-2.062	-2.076	-2.091	-2.105	-2.119	-2.132	-2.145	-2.159	-2.170	-2.184	-2.196	-2.208	-2.220	-2.231	-2.241	-2.251	-2.262	-2.271	-2.281	-2.291	-2.299	-2.308	-2.315	-2.324	-2.330	-2.338	-2.345	-2.351	-2.358	-2.362	-2.369	-2.374	-2.379	-2.384	-2.389	-2.392	-2.398	-2.402	-2.408	-2.411	-2.416	-2.421	-2.426	-2.431	-2.435	-2.441	-2.446	-2.452	-2.456	-2.462	-2.469	-2.476	-2.482	-2.490	-2.498	-2.505	-2.512	-2.521	-2.530	-2.539	-2.550	-2.559	-2.570	-2.579	-2.590	-2.601	-2.614	-2.626	-2.638	-2.651	-2.664	-2.678	-2.690	-2.704	-2.719	-2.732	-2.748	-2.761	-2.775	-2.791	-2.806	-2.820	-2.836	-2.851	-2.866	-2.881	-2.898	-2.912	-2.928	-2.942	-2.958	-2.971	-2.986	-3.001	-3.015	-3.030	-3.044	-3.058	-3.071	-3.085	-3.098	-3.110	-3.122	-3.135	-3.146	-3.158	-3.169	-3.180	-3.190	-3.199	-3.209	-3.219	-3.228	-3.235	-3.242	-3.250	-3.258	-3.264	-3.269	-3.275	-3.280	-3.285	-3.289	-3.292	-3.296	-3.299	-3.300	-3.302	-3.304	-3.304	-3.304	-3.304	-3.302	-3.301	-3.299	-3.298	-3.295	-3.291	-3.288	-3.284	-3.280	-3.275	-3.270	-3.265	-3.259	-3.252	-3.246	-3.239	-3.231	-3.224	-3.216	-3.208	-3.200	-3.191	-3.182	-3.174	-3.165	-3.155	-3.146	-3.136	-3.126	-3.116	-3.108	-3.096	-3.088	-3.078	-3.068	-3.058	-3.048	-3.036	-3.028	-3.018	-3.008	-2.998	-2.989	-2.979	-2.970	-2.961	-2.952	-2.942	-2.934	-2.926	-2.918	-2.910	-2.902	-2.894	-2.888	-2.880	-2.872	-2.866	-2.861	-2.854	-2.848	-2.842	-2.838	-2.832	-2.828	-2.822	-2.818	-2.814	-2.809	-2.805	-2.801	-2.799	-2.795	-2.791	-2.788	-2.786	-2.784	-2.780	-2.779	-2.775	-2.774	-2.771	-2.770	-2.768	-2.766	-2.764	-2.762	-2.760	-2.760	-2.758	-2.756	-2.754	-2.752	-2.750	-2.749	-2.746	-2.744	-2.741	-2.740	-2.738	-2.735	-2.732	-2.730	-2.728	-2.724	-2.721	-2.719	-2.715	-2.712	-2.709	-2.705	-2.702	-2.698	-2.695	-2.691	-2.688	-2.684	-2.680	-2.676	-2.671	-2.669	-2.664	-2.661	-2.656	-2.652	-2.649	-2.646	-2.641	-2.639	-2.635	-2.631	-2.629	-2.626	-2.622	-2.620	-2.618	-2.616	-2.614	-2.612	-2.611	-2.610	-2.609	-2.608	-2.608	-2.608	-2.606	-2.608	-2.608	-2.608	-2.609	-2.609	-2.610	-2.611	-2.614	-2.615	-2.618	-2.619	-2.620	-2.621	-2.625	-2.626	-2.629	-2.631	-2.632	-2.635	-2.636	-2.638	-2.640	-2.641	-2.642	-2.644	-2.645	-2.645	-2.646	-2.646	-2.645	-2.645	-2.642	-2.642	-2.640	-2.638	-2.635	-2.631	-2.626	-2.624	-2.619	-2.612	-2.608	-2.601	-2.595	-2.588	-2.579	-2.571	-2.562	-2.554	-2.544	-2.534	-2.524	-2.512	-2.501	-2.489	-2.476	-2.464	-2.451	-2.438	-2.424	-2.410	-2.396	-2.382	-2.369	-2.354	-2.340	-2.325	-2.311	-2.296	-2.282	-2.269	-2.254	-2.240	-2.226	-2.212	-2.200	-2.186	-2.174	-2.161	-2.149	-2.136	-2.125	-2.115	-2.104	-2.095	-2.085	-2.076	-2.068	-2.059	-2.051	-2.045	-2.039	-2.034	-2.027	-2.024	-2.020	-2.015	-2.013	-2.011	-2.009	-2.007	-2.006	-2.006	-2.006	-2.007	-2.009	-2.010	-2.013	-2.015	-2.018	-2.020	-2.024	-2.029	-2.031	-2.036	-2.041	-2.045	-2.050	-2.055	-2.060	-2.065	-2.071	-2.076	-2.081	-2.086	-2.092	-2.098	-2.101	-2.106	-2.111	-2.115	-2.119	-2.122	-2.126	-2.130	-2.132	-2.135	-2.136	-2.138	-2.139	-2.140	-2.140	-2.140	-2.140	-2.139	-2.138	-2.135	-2.132	-2.129	-2.125	-2.121	-2.116	-2.111	-2.106	-2.100	-2.092	-2.086	-2.078	-2.070	-2.061	-2.052	-2.044	-2.033	-2.022	-2.013	-2.001	-1.990	-1.979	-1.966	-1.954	-1.941	-1.930	-1.918	-1.904	-1.891	-1.878	-1.865	-1.851	-1.838	-1.825	-1.812	-1.798	-1.785	-1.772	-1.759	-1.746	-1.732	-1.721	-1.709	-1.698	-1.685	-1.672	-1.662	-1.650	-1.639	-1.630	-1.619	-1.609	-1.599	-1.589	-1.580	-1.570	-1.562	-1.554	-1.546	-1.538	-1.530	-1.524	-1.516	-1.509	-1.502	-1.496	-1.489	-1.482	-1.478	-1.472	-1.466	-1.461	-1.455	-1.450	-1.445	-1.439	-1.434	-1.430	-1.424	-1.420	-1.414	-1.409	-1.404	-1.399	-1.394	-1.389	-1.384	-1.379	-1.372	-1.368	-1.361	-1.356	-1.350	-1.344	-1.339	-1.332	-1.326	-1.320	-1.314	-1.308	-1.301	-1.295	-1.290	-1.284	-1.276	-1.271	-1.265	-1.259	-1.254	-1.246	-1.241	-1.235	-1.230	-1.225	-1.220	-1.215	-1.210	-1.205	-1.201	-1.196	-1.192	-1.189	-1.186	-1.181	-1.179	-1.175	-1.172	-1.171	-1.169	-1.169	-1.166	-1.165	-1.165	-1.164	-1.164	-1.164	-1.164	-1.165	-1.166	-1.166	-1.168	-1.169	-1.171	-1.171	-1.174	-1.176	-1.179	-1.181	-1.184	-1.188	-1.190	-1.192	-1.195	-1.200	-1.202	-1.206	-1.210	-1.214	-1.218	-1.221	-1.225	-1.230	-1.232	-1.236	-1.241	-1.245	-1.250	-1.254	-1.258	-1.261	-1.266	-1.270	-1.274	-1.279	-1.282	-1.286	-1.291	-1.295	-1.300	-1.304	-1.309	-1.312	-1.318	-1.320	-1.324	-1.329	-1.331	-1.336	-1.339	-1.344	-1.346	-1.350	-1.354	-1.356	-1.359	-1.360	-1.362	-1.365	-1.365	-1.368	-1.368	-1.369	-1.369	-1.369	-1.368	-1.368	-1.366	-1.365	-1.362	-1.359	-1.358	-1.354	-1.349	-1.345	-1.339	-1.334	-1.328	-1.321	-1.315	-1.306	-1.300	-1.291	-1.282	-1.271	-1.262	-1.251	-1.241	-1.230	-1.219	-1.205	-1.194	-1.181	-1.168	-1.154	-1.141	-1.128	-1.112	-1.098	-1.082	-1.068	-1.052	-1.038	-1.021	-1.005	-0.990	-0.974	-0.958	-0.941	-0.925	-0.910	-0.894	-0.878	-0.861	-0.845	-0.830	-0.814	-0.798	-0.781	-0.766	-0.750	-0.734	-0.719	-0.704	-0.688	-0.672	-0.658	-0.642	-0.628	-0.612	-0.598	-0.582	-0.568	-0.554	-0.539	-0.525	-0.511	-0.498	-0.482	-0.469	-0.454	-0.440	-0.428	-0.412	-0.400	-0.386	-0.372	-0.358	-0.345	-0.331	-0.318	-0.304	-0.290	-0.276	-0.261	-0.248	-0.235	-0.220	-0.206	-0.192	-0.178	-0.164	-0.149	-0.135	-0.119	-0.104	-0.089	-0.074	-0.059	-0.042	-0.028	-0.011	0.005	0.021	0.038	0.054	0.071	0.088	0.105	0.121	0.139	0.156	0.174	0.191	0.209	0.226	0.245	0.262	0.281	0.299	0.318	0.335	0.352	0.371	0.388	0.406	0.424	0.440	0.456	0.474	0.489	0.506	0.521	0.535	0.550	0.564	0.578	0.590	0.602	0.615	0.626	0.636	0.645	0.655	0.664	0.671	0.678	0.684	0.689	0.692	0.696	0.699	0.700	0.701	0.701	0.700	0.699	0.695	0.691	0.688	0.681	0.675	0.669	0.659	0.651	0.641	0.631	0.620	0.608	0.595	0.581	0.568	0.552	0.538	0.521	0.504	0.486	0.469	0.451	0.432	0.415	0.395	0.375	0.355	0.335	0.314	0.294	0.271	0.251	0.230	0.209	0.188	0.165	0.144	0.121	0.100	0.079	0.058	0.036	0.015	-0.006	-0.026	-0.049	-0.069	-0.089	-0.110	-0.130	-0.149	-0.168	-0.188	-0.206	-0.225	-0.242	-0.261	-0.279	-0.296	-0.312	-0.330	-0.346	-0.361	-0.378	-0.392	-0.409	-0.422	-0.438	-0.451	-0.465	-0.478	-0.491	-0.504	-0.516	-0.529	-0.540	-0.552	-0.562	-0.574	-0.585	-0.596	-0.606	-0.616	-0.626	-0.636	-0.645	-0.655	-0.664	-0.674	-0.681	-0.691	-0.700	-0.708	-0.716	-0.724	-0.732	-0.740	-0.749	-0.756	-0.765	-0.772	-0.781	-0.789	-0.798	-0.804	-0.812	-0.820	-0.829	-0.836	-0.845	-0.851	-0.859	-0.868	-0.875	-0.884	-0.890	-0.898	-0.906	-0.914	-0.921	-0.928	-0.936	-0.944	-0.951	-0.958	-0.965	-0.972	-0.980	-0.988	-0.995	-1.001	-1.008	-1.014	-1.021	-1.028	-1.034	-1.040	-1.046	-1.052	-1.059	-1.065	-1.070	-1.075	-1.081	-1.085	-1.090	-1.095	-1.100	-1.104	-1.109	-1.112	-1.118	-1.121	-1.125	-1.129	-1.132	-1.136	-1.139	-1.142	-1.145	-1.149	-1.151	-1.154	-1.158	-1.160	-1.162	-1.165	-1.168	-1.170	-1.172	-1.175	-1.178	-1.181	-1.182	-1.185	-1.188	-1.189	-1.192	-1.195	-1.198	-1.201	-1.204	-1.206	-1.210	-1.212	-1.216	-1.219	-1.222	-1.225	-1.230	-1.234	-1.238	-1.241	-1.246	-1.251	-1.255	-1.260	-1.264	-1.270	-1.276	-1.281	-1.288	-1.292	-1.299	-1.305	-1.311	-1.319	-1.325	-1.332	-1.339	-1.348	-1.355	-1.362	-1.370	-1.379	-1.388	-1.396	-1.405	-1.414	-1.422	-1.432	-1.442	-1.451	-1.461	-1.471	-1.481	-1.491	-1.502	-1.512	-1.524	-1.535	-1.545	-1.556	-1.568	-1.580	-1.591	-1.602	-1.615	-1.626	-1.638	-1.651	-1.662	-1.675	-1.688	-1.699	-1.711	-1.724	-1.736	-1.748	-1.761	-1.774	-1.786	-1.799	-1.811	-1.824	-1.835	-1.848	-1.861	-1.872	-1.885	-1.898	-1.909	-1.922	-1.934	-1.946	-1.958	-1.970	-1.981	-1.994	-2.004	-2.016	-2.027	-2.038	-2.050	-2.060	-2.071	-2.082	-2.092	-2.102	-2.114	-2.124	-2.132	-2.142	-2.152	-2.161	-2.170	-2.180	-2.189	-2.198	-2.205	-2.214	-2.221	-2.229	-2.236	-2.244	-2.251	-2.258	-2.264	-2.271	-2.276	-2.282	-2.286	-2.291	-2.296	-2.300	-2.305	-2.309	-2.311	-2.314	-2.315	-2.318	-2.319	-2.320	-2.320	-2.321	-2.320	-2.319	-2.316	-2.315	-2.311	-2.309	-2.305	-2.301	-2.295	-2.290	-2.282	-2.276	-2.269	-2.260	-2.252	-2.242	-2.231	-2.221	-2.210	-2.198	-2.184	-2.170	-2.156	-2.142	-2.128	-2.111	-2.095	-2.078	-2.061	-2.042	-2.025	-2.005	-1.986	-1.966	-1.945	-1.925	-1.904	-1.882	-1.861	-1.840	-1.816	-1.794	-1.772	-1.750	-1.726	-1.704	-1.680	-1.658	-1.634	-1.612	-1.589	-1.566	-1.542	-1.520	-1.499	-1.475	-1.454	-1.431	-1.410	-1.389	-1.368	-1.346	-1.326	-1.305	-1.285	-1.266	-1.248	-1.228	-1.210	-1.191	-1.175	-1.158	-1.141	-1.125	-1.110	-1.094	-1.079	-1.065	-1.052	-1.039	-1.026	-1.014	-1.002	-0.992	-0.981	-0.971	-0.962	-0.954	-0.946	-0.938	-0.932	-0.925	-0.920	-0.914	-0.910	-0.905	-0.904	-0.900	-0.898	-0.898	-0.896	-0.896	-0.898	-0.899	-0.900	-0.902	-0.906	-0.909	-0.914	-0.919	-0.924	-0.929	-0.938	-0.944	-0.951	-0.959	-0.969	-0.979	-0.988	-0.998	-1.008	-1.019	-1.030	-1.042	-1.054	-1.066	-1.079	-1.092	-1.105	-1.119	-1.131	-1.145	-1.159	-1.172	-1.185	-1.199	-1.212	-1.226	-1.239	-1.252	-1.264	-1.278	-1.289	-1.301	-1.312	-1.324	-1.335	-1.345	-1.355	-1.365	-1.375	-1.384	-1.392	-1.400	-1.408	-1.414	-1.421	-1.428	-1.434	-1.439	-1.442	-1.448	-1.451	-1.455	-1.458	-1.461	-1.462	-1.465	-1.468	-1.469	-1.469	-1.470	-1.471	-1.471	-1.471	-1.471	-1.472	-1.472	-1.471	-1.472	-1.472	-1.472	-1.472	-1.472	-1.474	-1.474	-1.474	-1.475	-1.476	-1.476	-1.478	-1.479	-1.481	-1.482	-1.484	-1.486	-1.489	-1.490	-1.494	-1.496	-1.499	-1.501	-1.505	-1.508	-1.511	-1.514	-1.518	-1.521	-1.525	-1.528	-1.531	-1.534	-1.536	-1.540	-1.542	-1.545	-1.545	-1.548	-1.549	-1.550	-1.551	-1.551	-1.551	-1.550	-1.549	-1.546	-1.545	-1.540	-1.538	-1.532	-1.528	-1.522	-1.516	-1.509	-1.502	-1.494	-1.485	-1.474	-1.464	-1.452	-1.441	-1.428	-1.415	-1.400	-1.386	-1.370	-1.354	-1.336	-1.320	-1.301	-1.284	-1.264	-1.244	-1.224	-1.204	-1.182	-1.161	-1.139	-1.118	-1.094	-1.071	-1.049	-1.026	-1.001	-0.979	-0.955	-0.932	-0.908	-0.885	-0.861	-0.839	-0.814	-0.791	-0.769	-0.746	-0.725	-0.702	-0.680	-0.659	-0.638	-0.618	-0.596	-0.578	-0.559	-0.540	-0.521	-0.504	-0.488	-0.471	-0.455	-0.439	-0.425	-0.411	-0.398	-0.385	-0.371	-0.360	-0.350	-0.339	-0.329	-0.320	-0.311	-0.304	-0.296	-0.289	-0.284	-0.279	-0.274	-0.270	-0.266	-0.262	-0.262	-0.260	-0.259	-0.259	-0.259	-0.260	-0.261	-0.264	-0.266	-0.269	-0.274	-0.278	-0.282	-0.289	-0.295	-0.301	-0.309	-0.318	-0.325	-0.334	-0.344	-0.354	-0.365	-0.376	-0.388	-0.399	-0.411	-0.425	-0.439	-0.452	-0.466	-0.481	-0.496	-0.511	-0.528	-0.544	-0.561	-0.578	-0.595	-0.612	-0.630	-0.648	-0.666	-0.684	-0.702	-0.721	-0.740	-0.759	-0.778	-0.796	-0.815	-0.835	-0.854	-0.872	-0.891	-0.910	-0.930	-0.949	-0.968	-0.986	-1.005	-1.024	-1.044	-1.061	-1.080	-1.098	-1.116	-1.134	-1.152	-1.170	-1.188	-1.204	-1.222	-1.239	-1.258	-1.274	-1.291	-1.309	-1.324	-1.341	-1.358	-1.375	-1.391	-1.408	-1.425	-1.440	-1.458	-1.474	-1.490	-1.506	-1.524	-1.539	-1.556	-1.572	-1.590	-1.606	-1.622	-1.640	-1.655	-1.672	-1.689	-1.706	-1.722	-1.739	-1.756	-1.772	-1.788	-1.805	-1.820	-1.836	-1.854	-1.869	-1.884	-1.900	-1.915	-1.930	-1.944	-1.960	-1.974	-1.989	-2.001	-2.015	-2.027	-2.041	-2.054	-2.065	-2.078	-2.088	-2.099	-2.109	-2.119	-2.128	-2.138	-2.146	-2.152	-2.160	-2.168	-2.174	-2.179	-2.185	-2.190	-2.194	-2.198	-2.200	-2.202	-2.205	-2.206	-2.206	-2.209	-2.208	-2.208	-2.208	-2.205	-2.204	-2.202	-2.199	-2.195	-2.191	-2.189	-2.185	-2.181	-2.175	-2.170	-2.165	-2.160	-2.154	-2.148	-2.142	-2.135	-2.130	-2.122	-2.116	-2.109	-2.102	-2.095	-2.089	-2.081	-2.076	-2.070	-2.062	-2.056	-2.050	-2.044	-2.039	-2.033	-2.027	-2.021	-2.016	-2.013	-2.007	-2.004	-2.000	-1.996	-1.994	-1.991	-1.989	-1.988	-1.986	-1.985	-1.985	-1.984	-1.985	-1.986	-1.988	-1.989	-1.992	-1.994	-1.998	-2.001	-2.005	-2.010	-2.015	-2.020	-2.027	-2.034	-2.041	-2.047	-2.055	-2.064	-2.071	-2.080	-2.089	-2.099	-2.109	-2.118	-2.129	-2.139	-2.149	-2.159	-2.170	-2.181	-2.191	-2.202	-2.214	-2.225	-2.236	-2.246	-2.259	-2.269	-2.280	-2.290	-2.300	-2.310	-2.320	-2.329	-2.339	-2.349	-2.356	-2.365	-2.374	-2.381	-2.389	-2.396	-2.404	-2.409	-2.415	-2.421	-2.428	-2.432	-2.438	-2.441	-2.446	-2.449	-2.451	-2.455	-2.459	-2.461	-2.462	-2.465	-2.466	-2.468	-2.469	-2.470	-2.471	-2.472	-2.472	-2.474	-2.474	-2.474	-2.475	-2.475	-2.476	-2.478	-2.478	-2.480	-2.480	-2.482	-2.484	-2.486	-2.488	-2.490	-2.492	-2.496	-2.499	-2.502	-2.508	-2.512	-2.518	-2.522	-2.529	-2.535	-2.542	-2.550	-2.558	-2.566	-2.575	-2.584	-2.594	-2.604	-2.614	-2.625	-2.638	-2.649	-2.661	-2.675	-2.689	-2.702	-2.716	-2.731	-2.746	-2.760	-2.775	-2.791	-2.808	-2.822	-2.840	-2.856	-2.872	-2.890	-2.905	-2.921	-2.939	-2.955	-2.971	-2.988	-3.004	-3.019	-3.034	-3.049	-3.064	-3.078	-3.092	-3.106	-3.119	-3.131	-3.142	-3.154	-3.164	-3.174	-3.182	-3.190	-3.199	-3.205	-3.210	-3.215	-3.219	-3.222	-3.225	-3.226	-3.228	-3.226	-3.225	-3.221	-3.218	-3.214	-3.208	-3.201	-3.194	-3.185	-3.175	-3.165	-3.152	-3.141	-3.128	-3.114	-3.099	-3.084	-3.066	-3.050	-3.031	-3.012	-2.994	-2.974	-2.954	-2.931	-2.911	-2.889	-2.868	-2.845	-2.821	-2.799	-2.776	-2.751	-2.728	-2.705	-2.681	-2.658	-2.634	-2.610	-2.586	-2.562	-2.540	-2.516	-2.494	-2.470	-2.449	-2.426	-2.405	-2.384	-2.362	-2.341	-2.321	-2.301	-2.282	-2.264	-2.245	-2.228	-2.210	-2.192	-2.176	-2.160	-2.142	-2.128	-2.112	-2.098	-2.084	-2.070	-2.058	-2.042	-2.030	-2.018	-2.006	-1.995	-1.984	-1.971	-1.960	-1.950	-1.940	-1.929	-1.919	-1.909	-1.898	-1.889	-1.880	-1.869	-1.860	-1.850	-1.840	-1.831	-1.821	-1.811	-1.801	-1.791	-1.782	-1.771	-1.761	-1.750	-1.740	-1.729	-1.719	-1.708	-1.698	-1.686	-1.674	-1.662	-1.651	-1.640	-1.629	-1.616	-1.605	-1.591	-1.580	-1.568	-1.555	-1.542	-1.529	-1.518	-1.505	-1.491	-1.479	-1.468	-1.455	-1.442	-1.430	-1.418	-1.408	-1.395	-1.384	-1.372	-1.361	-1.351	-1.342	-1.332	-1.324	-1.315	-1.306	-1.299	-1.292	-1.286	-1.279	-1.274	-1.269	-1.265	-1.260	-1.258	-1.255	-1.254	-1.252	-1.251	-1.252	-1.252	-1.255	-1.258	-1.260	-1.264	-1.268	-1.272	-1.279	-1.285	-1.292	-1.300	-1.308	-1.316	-1.325	-1.335	-1.346	-1.356	-1.368	-1.380	-1.392	-1.405	-1.418	-1.432	-1.445	-1.459	-1.474	-1.489	-1.502	-1.518	-1.532	-1.549	-1.564	-1.579	-1.594	-1.610	-1.626	-1.641	-1.656	-1.671	-1.688	-1.701	-1.716	-1.731	-1.745	-1.760	-1.774	-1.788	-1.801	-1.815	-1.828	-1.840	-1.852	-1.865	-1.876	-1.888	-1.898	-1.910	-1.920	-1.930	-1.940	-1.950	-1.960	-1.969	-1.978	-1.986	-1.994	-2.002	-2.010	-2.018	-2.025	-2.033	-2.039	-2.046	-2.052	-2.059	-2.065	-2.071	-2.076	-2.082	-2.088	-2.094	-2.100	-2.104	-2.110	-2.115	-2.120	-2.125	-2.130	-2.136	-2.141	-2.146	-2.150	-2.155	-2.160	-2.165	-2.169	-2.174	-2.179	-2.182	-2.188	-2.192	-2.196	-2.201	-2.205	-2.209	-2.212	-2.216	-2.220	-2.225	-2.229	-2.231	-2.234	-2.238	-2.240	-2.242	-2.246	-2.248	-2.250	-2.252	-2.254	-2.255	-2.255	-2.256	-2.256	-2.256	-2.258	-2.256	-2.254	-2.254	-2.251	-2.250	-2.248	-2.245	-2.241	-2.238	-2.234	-2.230	-2.224	-2.219	-2.214	-2.208	-2.201	-2.195	-2.188	-2.179	-2.172	-2.164	-2.154	-2.145	-2.136	-2.126	-2.116	-2.105	-2.094	-2.082	-2.071	-2.059	-2.046	-2.034	-2.021	-2.009	-1.995	-1.982	-1.966	-1.952	-1.939	-1.924	-1.908	-1.892	-1.878	-1.861	-1.845	-1.829	-1.812	-1.795	-1.779	-1.762	-1.745	-1.728	-1.710	-1.692	-1.675	-1.658	-1.639	-1.621	-1.604	-1.585	-1.569	-1.550	-1.532	-1.515	-1.498	-1.480	-1.462	-1.445	-1.429	-1.412	-1.396	-1.380	-1.364	-1.348	-1.334	-1.319	-1.305	-1.291	-1.278	-1.265	-1.254	-1.242	-1.232	-1.222	-1.214	-1.205	-1.199	-1.191	-1.185	-1.181	-1.178	-1.174	-1.172	-1.172	-1.172	-1.174	-1.176	-1.179	-1.184	-1.190	-1.196	-1.205	-1.215	-1.224	-1.236	-1.248	-1.261	-1.275	-1.291	-1.309	-1.326	-1.345	-1.364	-1.385	-1.408	-1.430	-1.454	-1.478	-1.502	-1.528	-1.554	-1.581	-1.609	-1.638	-1.666	-1.695	-1.726	-1.755	-1.786	-1.816	-1.848	-1.879	-1.910	-1.941	-1.972	-2.004	-2.034	-2.065	-2.096	-2.128	-2.158	-2.189	-2.219	-2.249	-2.278	-2.306	-2.336	-2.362	-2.391	-2.419	-2.444	-2.470	-2.496	-2.520	-2.545	-2.570	-2.592	-2.615	-2.636	-2.659	-2.679	-2.699	-2.718	-2.735	-2.754	-2.771	-2.788	-2.805	-2.820	-2.835	-2.849	-2.862	-2.876	-2.889	-2.900	-2.911	-2.922	-2.932	-2.941	-2.951	-2.959	-2.966	-2.974	-2.981	-2.988	-2.994	-2.999	-3.004	-3.009	-3.012	-3.016	-3.019	-3.022	-3.025	-3.026	-3.029	-3.030	-3.031	-3.031	-3.031	-3.031	-3.031	-3.030	-3.029	-3.029	-3.028	-3.026	-3.024	-3.021	-3.019	-3.016	-3.012	-3.009	-3.006	-3.002	-2.999	-2.995	-2.991	-2.985	-2.981	-2.976	-2.971	-2.966	-2.960	-2.954	-2.949	-2.941	-2.936	-2.928	-2.921	-2.912	-2.906	-2.896	-2.889	-2.880	-2.870	-2.861	-2.850	-2.841	-2.830	-2.818	-2.806	-2.794	-2.781	-2.769	-2.756	-2.741	-2.729	-2.714	-2.698	-2.682	-2.666	-2.650	-2.632	-2.616	-2.599	-2.581	-2.562	-2.544	-2.525	-2.505	-2.486	-2.468	-2.448	-2.428	-2.408	-2.388	-2.366	-2.346	-2.326	-2.306	-2.286	-2.266	-2.248	-2.228	-2.209	-2.190	-2.172	-2.155	-2.138	-2.120	-2.104	-2.088	-2.072	-2.059	-2.044	-2.030	-2.019	-2.006	-1.995	-1.985	-1.975	-1.966	-1.959	-1.951	-1.945	-1.940	-1.935	-1.932	-1.930	-1.928	-1.925	-1.926	-1.926	-1.929	-1.930	-1.932	-1.938	-1.941	-1.946	-1.951	-1.959	-1.964	-1.972	-1.981	-1.989	-1.998	-2.007	-2.018	-2.026	-2.038	-2.049	-2.059	-2.071	-2.081	-2.092	-2.106	-2.118	-2.130	-2.141	-2.154	-2.165	-2.178	-2.189	-2.201	-2.212	-2.224	-2.235	-2.246	-2.258	-2.269	-2.279	-2.290	-2.300	-2.311	-2.320	-2.330	-2.341	-2.350	-2.360	-2.369	-2.378	-2.386	-2.395	-2.404	-2.414	-2.421	-2.430	-2.438	-2.446	-2.455	-2.464	-2.471	-2.480	-2.489	-2.496	-2.505	-2.514	-2.521	-2.531	-2.540	-2.548	-2.558	-2.568	-2.576	-2.586	-2.596	-2.606	-2.618	-2.628	-2.639	-2.649	-2.661	-2.672	-2.684	-2.696	-2.709	-2.720	-2.734	-2.746	-2.760	-2.772	-2.785	-2.798	-2.812	-2.826	-2.840	-2.854	-2.868	-2.880	-2.895	-2.908	-2.922	-2.936	-2.950	-2.962	-2.976	-2.989	-3.002	-3.015	-3.029	-3.040	-3.054	-3.066	-3.076	-3.089	-3.100	-3.110	-3.121	-3.131	-3.140	-3.150	-3.159	-3.166	-3.175	-3.182	-3.189	-3.195	-3.200	-3.206	-3.211	-3.216	-3.220	-3.222	-3.225	-3.228	-3.228	-3.229	-3.229	-3.228	-3.228	-3.226	-3.222	-3.220	-3.216	-3.212	-3.208	-3.201	-3.196	-3.189	-3.181	-3.175	-3.166	-3.158	-3.148	-3.138	-3.126	-3.115	-3.104	-3.091	-3.078	-3.064	-3.051	-3.038	-3.022	-3.008	-2.992	-2.976	-2.960	-2.944	-2.926	-2.909	-2.892	-2.874	-2.856	-2.839	-2.820	-2.802	-2.785	-2.766	-2.746	-2.728	-2.710	-2.691	-2.672	-2.654	-2.635	-2.618	-2.599	-2.580	-2.562	-2.545	-2.528	-2.509	-2.492	-2.475	-2.458	-2.441	-2.425	-2.409	-2.392	-2.376	-2.362	-2.346	-2.331	-2.318	-2.302	-2.289	-2.275	-2.261	-2.248	-2.235	-2.222	-2.210	-2.198	-2.185	-2.172	-2.161	-2.149	-2.139	-2.126	-2.115	-2.104	-2.094	-2.081	-2.071	-2.060	-2.049	-2.039	-2.027	-2.016	-2.006	-1.995	-1.985	-1.975	-1.965	-1.954	-1.944	-1.932	-1.921	-1.911	-1.900	-1.890	-1.879	-1.869	-1.858	-1.846	-1.835	-1.824	-1.812	-1.801	-1.791	-1.780	-1.769	-1.759	-1.748	-1.738	-1.726	-1.716	-1.705	-1.695	-1.684	-1.675	-1.664	-1.655	-1.645	-1.635	-1.626	-1.616	-1.609	-1.599	-1.591	-1.582	-1.575	-1.568	-1.560	-1.552	-1.546	-1.539	-1.534	-1.528	-1.521	-1.518	-1.512	-1.508	-1.504	-1.499	-1.496	-1.492	-1.490	-1.488	-1.484	-1.482	-1.481	-1.479	-1.479	-1.476	-1.475	-1.475	-1.475	-1.475	-1.475	-1.474	-1.475	-1.475	-1.476	-1.476	-1.478	-1.480	-1.480	-1.481	-1.484	-1.484	-1.486	-1.489	-1.490	-1.491	-1.492	-1.495	-1.496	-1.499	-1.501	-1.504	-1.505	-1.506	-1.510	-1.511	-1.512	-1.515	-1.516	-1.518	-1.520	-1.521	-1.524	-1.525	-1.526	-1.528	-1.530	-1.530	-1.531	-1.532	-1.534	-1.535	-1.536	-1.536	-1.538	-1.538	-1.539	-1.539	-1.539	-1.540	-1.539	-1.539	-1.538	-1.538	-1.536	-1.535	-1.535	-1.532	-1.531	-1.530	-1.528	-1.526	-1.524	-1.522	-1.519	-1.516	-1.514	-1.510	-1.508	-1.504	-1.500	-1.496	-1.492	-1.489	-1.484	-1.480	-1.476	-1.471	-1.468	-1.461	-1.456	-1.452	-1.448	-1.442	-1.438	-1.432	-1.429	-1.424	-1.418	-1.412	-1.410	-1.405	-1.400	-1.396	-1.391	-1.388	-1.384	-1.380	-1.376	-1.375	-1.371	-1.369	-1.366	-1.364	-1.362	-1.361	-1.359	-1.359	-1.358	-1.358	-1.358	-1.359	-1.359	-1.360	-1.361	-1.362	-1.364	-1.368	-1.369	-1.372	-1.375	-1.378	-1.382	-1.385	-1.390	-1.394	-1.398	-1.402	-1.406	-1.411	-1.416	-1.421	-1.425	-1.431	-1.435	-1.440	-1.444	-1.449	-1.452	-1.456	-1.460	-1.462	-1.465	-1.468	-1.469	-1.470	-1.472	-1.474	-1.474	-1.472	-1.472	-1.471	-1.469	-1.466	-1.462	-1.459	-1.454	-1.450	-1.444	-1.436	-1.430	-1.421	-1.414	-1.405	-1.395	-1.384	-1.374	-1.361	-1.350	-1.338	-1.322	-1.310	-1.295	-1.281	-1.266	-1.250	-1.234	-1.219	-1.201	-1.185	-1.168	-1.150	-1.132	-1.115	-1.098	-1.080	-1.061	-1.044	-1.026	-1.009	-0.991	-0.972	-0.956	-0.940	-0.922	-0.906	-0.889	-0.872	-0.858	-0.841	-0.826	-0.811	-0.798	-0.784	-0.770	-0.756	-0.744	-0.732	-0.720	-0.709	-0.698	-0.688	-0.676	-0.666	-0.658	-0.649	-0.640	-0.631	-0.625	-0.618	-0.610	-0.604	-0.598	-0.591	-0.586	-0.581	-0.576	-0.572	-0.568	-0.565	-0.561	-0.559	-0.558	-0.554	-0.552	-0.550	-0.550	-0.550	-0.549	-0.549	-0.549	-0.549	-0.550	-0.551	-0.554	-0.555	-0.558	-0.560	-0.564	-0.566	-0.570	-0.574	-0.579	-0.584	-0.589	-0.595	-0.600	-0.606	-0.612	-0.619	-0.626	-0.634	-0.642	-0.650	-0.659	-0.666	-0.676	-0.686	-0.695	-0.704	-0.714	-0.724	-0.735	-0.746	-0.756	-0.766	-0.778	-0.789	-0.799	-0.810	-0.821	-0.832	-0.845	-0.856	-0.866	-0.879	-0.890	-0.901	-0.914	-0.925	-0.936	-0.946	-0.959	-0.969	-0.981	-0.992	-1.004	-1.015	-1.028	-1.038	-1.049	-1.061	-1.072	-1.084	-1.094	-1.106	-1.118	-1.128	-1.139	-1.151	-1.162	-1.174	-1.185	-1.196	-1.208	-1.220	-1.230	-1.242	-1.254	-1.265	-1.276	-1.288	-1.299	-1.310	-1.321	-1.332	-1.342	-1.354	-1.365	-1.375	-1.386	-1.398	-1.406	-1.416	-1.426	-1.435	-1.446	-1.455	-1.462	-1.471	-1.480	-1.488	-1.495	-1.502	-1.510	-1.515	-1.522	-1.528	-1.534	-1.538	-1.542	-1.546	-1.550	-1.554	-1.556	-1.560	-1.562	-1.564	-1.566	-1.568	-1.568	-1.568	-1.568	-1.569	-1.568	-1.566	-1.565	-1.564	-1.561	-1.561	-1.559	-1.556	-1.552	-1.551	-1.548	-1.544	-1.540	-1.538	-1.534	-1.530	-1.525	-1.521	-1.516	-1.512	-1.509	-1.502	-1.499	-1.494	-1.489	-1.484	-1.479	-1.472	-1.468	-1.462	-1.456	-1.449	-1.444	-1.439	-1.432	-1.426	-1.420	-1.414	-1.408	-1.399	-1.392	-1.386	-1.379	-1.370	-1.364	-1.355	-1.348	-1.339	-1.330	-1.321	-1.312	-1.304	-1.294	-1.284	-1.274	-1.264	-1.252	-1.242	-1.230	-1.220	-1.208	-1.196	-1.184	-1.172	-1.159	-1.146	-1.134	-1.119	-1.106	-1.091	-1.078	-1.065	-1.050	-1.035	-1.021	-1.006	-0.991	-0.976	-0.961	-0.946	-0.931	-0.915	-0.900	-0.885	-0.870	-0.856	-0.841	-0.826	-0.812	-0.798	-0.784	-0.768	-0.754	-0.741	-0.726	-0.714	-0.700	-0.688	-0.675	-0.662	-0.651	-0.639	-0.628	-0.616	-0.605	-0.594	-0.584	-0.575	-0.564	-0.554	-0.546	-0.538	-0.528	-0.519	-0.511	-0.504	-0.496	-0.489	-0.481	-0.474	-0.468	-0.461	-0.454	-0.448	-0.442	-0.435	-0.430	-0.424	-0.419	-0.412	-0.408	-0.402	-0.396	-0.392	-0.386	-0.381	-0.378	-0.372	-0.368	-0.362	-0.358	-0.354	-0.350	-0.346	-0.342	-0.339	-0.334	-0.330	-0.328	-0.325	-0.321	-0.319	-0.316	-0.315	-0.311	-0.310	-0.309	-0.308	-0.308	-0.306	-0.306	-0.306	-0.308	-0.308	-0.309	-0.311	-0.312	-0.315	-0.316	-0.320	-0.322	-0.326	-0.330	-0.335	-0.340	-0.345	-0.349	-0.355	-0.361	-0.365	-0.371	-0.378	-0.384	-0.390	-0.396	-0.401	-0.409	-0.414	-0.421	-0.426	-0.431	-0.438	-0.442	-0.446	-0.452	-0.456	-0.460	-0.464	-0.466	-0.468	-0.470	-0.471	-0.472	-0.472	-0.471	-0.471	-0.469	-0.468	-0.464	-0.459	-0.455	-0.450	-0.444	-0.436	-0.430	-0.422	-0.414	-0.404	-0.394	-0.382	-0.372	-0.360	-0.348	-0.334	-0.321	-0.308	-0.292	-0.278	-0.262	-0.246	-0.231	-0.215	-0.199	-0.182	-0.166	-0.149	-0.134	-0.116	-0.100	-0.082	-0.066	-0.051	-0.035	-0.020	-0.004	0.010	0.025	0.040	0.052	0.066	0.080	0.091	0.102	0.115	0.124	0.135	0.142	0.152	0.160	0.166	0.172	0.179	0.184	0.189	0.191	0.194	0.196	0.199	0.199	0.199	0.199	0.196	0.195	0.192	0.190	0.186	0.181	0.176	0.172	0.165	0.160	0.154	0.146	0.139	0.131	0.124	0.115	0.106	0.098	0.089	0.080	0.071	0.060	0.050	0.042	0.032	0.021	0.011	0.002	-0.008	-0.018	-0.028	-0.038	-0.046	-0.056	-0.066	-0.075	-0.085	-0.094	-0.102	-0.111	-0.121	-0.129	-0.138	-0.146	-0.155	-0.162	-0.171	-0.179	-0.188	-0.195	-0.202	-0.210	-0.219	-0.226	-0.234	-0.241	-0.249	-0.256	-0.262	-0.269	-0.278	-0.284	-0.291	-0.298	-0.305	-0.311	-0.320	-0.326	-0.334	-0.340	-0.348	-0.355	-0.361	-0.369	-0.375	-0.382	-0.390	-0.398	-0.405	-0.411	-0.419	-0.426	-0.434	-0.441	-0.449	-0.456	-0.462	-0.471	-0.478	-0.486	-0.492	-0.500	-0.507	-0.515	-0.521	-0.529	-0.538	-0.544	-0.551	-0.558	-0.565	-0.574	-0.580	-0.586	-0.594	-0.601	-0.608	-0.614	-0.620	-0.628	-0.634	-0.640	-0.646	-0.652	-0.658	-0.664	-0.669	-0.674	-0.679	-0.684	-0.689	-0.694	-0.698	-0.701	-0.705	-0.709	-0.711	-0.715	-0.718	-0.720	-0.721	-0.724	-0.724	-0.725	-0.725	-0.725	-0.725	-0.724	-0.722	-0.720	-0.718	-0.715	-0.711	-0.708	-0.704	-0.699	-0.694	-0.688	-0.681	-0.674	-0.666	-0.659	-0.650	-0.641	-0.631	-0.622	-0.611	-0.600	-0.589	-0.578	-0.564	-0.551	-0.538	-0.525	-0.510	-0.496	-0.481	-0.466	-0.451	-0.435	-0.420	-0.402	-0.388	-0.370	-0.354	-0.338	-0.320	-0.302	-0.286	-0.270	-0.251	-0.235	-0.219	-0.202	-0.186	-0.170	-0.152	-0.136	-0.121	-0.105	-0.089	-0.074	-0.060	-0.045	-0.031	-0.016	-0.002	0.010	0.024	0.036	0.048	0.060	0.071	0.081	0.092	0.102	0.111	0.121	0.130	0.139	0.146	0.155	0.162	0.169	0.176	0.182	0.188	0.194	0.199	0.204	0.209	0.212	0.216	0.220	0.224	0.226	0.228	0.230	0.232	0.235	0.235	0.236	0.236	0.236	0.236	0.236	0.236	0.236	0.234	0.232	0.230	0.229	0.225	0.222	0.220	0.215	0.212	0.208	0.201	0.198	0.191	0.186	0.180	0.174	0.166	0.159	0.150	0.142	0.135	0.125	0.116	0.106	0.098	0.088	0.076	0.066	0.056	0.044	0.032	0.020	0.010	-0.004	-0.015	-0.028	-0.039	-0.051	-0.065	-0.076	-0.089	-0.101	-0.114	-0.125	-0.136	-0.149	-0.160	-0.171	-0.182	-0.194	-0.204	-0.214	-0.224	-0.232	-0.241	-0.250	-0.258	-0.265	-0.272	-0.278	-0.284	-0.289	-0.294	-0.298	-0.302	-0.305	-0.308	-0.309	-0.311	-0.312	-0.312	-0.314	-0.314	-0.312	-0.311	-0.310	-0.308	-0.306	-0.304	-0.300	-0.298	-0.294	-0.291	-0.288	-0.284	-0.279	-0.276	-0.272	-0.269	-0.265	-0.261	-0.258	-0.255	-0.252	-0.249	-0.248	-0.245	-0.242	-0.240	-0.239	-0.239	-0.238	-0.238	-0.238	-0.238	-0.239	-0.240	-0.242	-0.244	-0.246	-0.249	-0.252	-0.255	-0.260	-0.264	-0.268	-0.272	-0.279	-0.282	-0.288	-0.294	-0.300	-0.306	-0.312	-0.319	-0.324	-0.330	-0.338	-0.342	-0.349	-0.356	-0.361	-0.366	-0.372	-0.379	-0.384	-0.388	-0.392	-0.398	-0.401	-0.405	-0.409	-0.412	-0.416	-0.419	-0.420	-0.422	-0.424	-0.424	-0.425	-0.425	-0.426	-0.426	-0.425	-0.424	-0.422	-0.421	-0.419	-0.418	-0.415	-0.411	-0.410	-0.406	-0.402	-0.399	-0.395	-0.391	-0.386	-0.384	-0.379	-0.374	-0.370	-0.365	-0.360	-0.356	-0.351	-0.346	-0.342	-0.338	-0.332	-0.329	-0.324	-0.319	-0.315	-0.310	-0.305	-0.300	-0.296	-0.291	-0.285	-0.281	-0.276	-0.271	-0.268	-0.261	-0.256	-0.250	-0.245	-0.240	-0.232	-0.226	-0.220	-0.214	-0.206	-0.198	-0.190	-0.182	-0.174	-0.164	-0.154	-0.144	-0.132	-0.120	-0.109	-0.096	-0.082	-0.069	-0.054	-0.038	-0.022	-0.005	0.011	0.030	0.049	0.069	0.089	0.109	0.130	0.152	0.174	0.198	0.221	0.245	0.269	0.294	0.320	0.346	0.371	0.399	0.425	0.450	0.478	0.504	0.531	0.558	0.584	0.611	0.638	0.662	0.689	0.714	0.738	0.762	0.785	0.808	0.830	0.851	0.872	0.891	0.910	0.929	0.945	0.961	0.978	0.991	1.004	1.015	1.028	1.036	1.046	1.054	1.060	1.064	1.069	1.071	1.074	1.074	1.074	1.072	1.070	1.066	1.061	1.056	1.049	1.041	1.034	1.024	1.014	1.002	0.990	0.978	0.964	0.950	0.935	0.920	0.905	0.889	0.871	0.855	0.838	0.818	0.800	0.781	0.761	0.742	0.722	0.702	0.681	0.661	0.640	0.620	0.599	0.579	0.558	0.536	0.516	0.495	0.474	0.452	0.431	0.410	0.390	0.369	0.348	0.326	0.306	0.286	0.265	0.245	0.225	0.204	0.184	0.162	0.142	0.122	0.102	0.082	0.062	0.042	0.022	0.002	-0.018	-0.036	-0.056	-0.076	-0.095	-0.116	-0.135	-0.155	-0.175	-0.194	-0.214	-0.234	-0.254	-0.274	-0.294	-0.314	-0.335	-0.355	-0.376	-0.396	-0.416	-0.439	-0.460	-0.481	-0.502	-0.525	-0.546	-0.569	-0.591	-0.614	-0.636	-0.659	-0.682	-0.706	-0.730	-0.754	-0.779	-0.802	-0.828	-0.852	-0.878	-0.901	-0.928	-0.952	-0.978	-1.004	-1.029	-1.054	-1.080	-1.106	-1.131	-1.159	-1.185	-1.210	-1.235	-1.260	-1.286	-1.312	-1.338	-1.361	-1.388	-1.411	-1.435	-1.458	-1.481	-1.505	-1.528	-1.550	-1.571	-1.591	-1.612	-1.632	-1.652	-1.670	-1.689	-1.705	-1.722	-1.738	-1.754	-1.768	-1.780	-1.792	-1.805	-1.815	-1.825	-1.834	-1.842	-1.850	-1.858	-1.862	-1.866	-1.871	-1.874	-1.876	-1.876	-1.876	-1.876	-1.875	-1.872	-1.870	-1.866	-1.860	-1.855	-1.850	-1.842	-1.835	-1.828	-1.819	-1.809	-1.800	-1.789	-1.778	-1.766	-1.755	-1.742	-1.729	-1.718	-1.704	-1.689	-1.676	-1.662	-1.648	-1.635	-1.620	-1.606	-1.592	-1.579	-1.564	-1.550	-1.538	-1.524	-1.510	-1.498	-1.486	-1.474	-1.460	-1.450	-1.439	-1.428	-1.418	-1.408	-1.398	-1.390	-1.382	-1.374	-1.368	-1.360	-1.355	-1.350	-1.345	-1.341	-1.338	-1.335	-1.332	-1.330	-1.329	-1.329	-1.329	-1.330	-1.331	-1.332	-1.334	-1.336	-1.341	-1.344	-1.348	-1.351	-1.358	-1.362	-1.369	-1.374	-1.380	-1.388	-1.394	-1.401	-1.408	-1.415	-1.424	-1.430	-1.438	-1.446	-1.454	-1.461	-1.469	-1.476	-1.484	-1.491	-1.499	-1.506	-1.514	-1.521	-1.526	-1.534	-1.540	-1.546	-1.551	-1.556	-1.561	-1.566	-1.571	-1.574	-1.579	-1.581	-1.584	-1.588	-1.590	-1.592	-1.594	-1.595	-1.598	-1.598	-1.598	-1.599	-1.599	-1.599	-1.598	-1.598	-1.598	-1.596	-1.594	-1.594	-1.592	-1.591	-1.589	-1.588	-1.586	-1.585	-1.584	-1.582	-1.581	-1.580	-1.579	-1.578	-1.578	-1.576	-1.576	-1.575	-1.575	-1.575	-1.575	-1.576	-1.576	-1.576	-1.578	-1.579	-1.581	-1.584	-1.584	-1.588	-1.589	-1.591	-1.594	-1.598	-1.601	-1.604	-1.608	-1.611	-1.614	-1.618	-1.621	-1.625	-1.628	-1.631	-1.635	-1.639	-1.641	-1.645	-1.648	-1.650	-1.654	-1.656	-1.658	-1.660	-1.661	-1.661	-1.664	-1.664	-1.664	-1.662	-1.661	-1.661	-1.659	-1.656	-1.654	-1.649	-1.645	-1.641	-1.635	-1.630	-1.624	-1.618	-1.609	-1.601	-1.591	-1.582	-1.572	-1.562	-1.550	-1.539	-1.526	-1.512	-1.500	-1.485	-1.471	-1.456	-1.439	-1.422	-1.406	-1.389	-1.370	-1.352	-1.334	-1.315	-1.295	-1.276	-1.255	-1.234	-1.212	-1.191	-1.170	-1.148	-1.125	-1.102	-1.079	-1.056	-1.034	-1.009	-0.986	-0.961	-0.939	-0.914	-0.889	-0.865	-0.840	-0.815	-0.789	-0.765	-0.740	-0.714	-0.689	-0.662	-0.638	-0.611	-0.586	-0.560	-0.534	-0.506	-0.481	-0.455	-0.428	-0.401	-0.375	-0.348	-0.321	-0.294	-0.266	-0.240	-0.214	-0.186	-0.158	-0.131	-0.104	-0.076	-0.050	-0.022	0.006	0.032	0.059	0.086	0.114	0.141	0.169	0.196	0.222	100.000	5.000	2.000	1.000	6.000	0.000	0.000	0.000	0.000	0.000	0.000	0.000	0.000	0.000	0.000	0.000	0.000	0.000	-0.621	-0.632	-0.642	-0.651	-0.661	-0.668	-0.676	-0.682	-0.686	-0.692	-0.694	-0.698	-0.699	-0.700	-0.700	-0.699	-0.699	-0.695	-0.694	-0.689	-0.684	-0.679	-0.672	-0.666	-0.658	-0.650	-0.641	-0.632	-0.621	-0.611	-0.600	-0.589	-0.578	-0.565	-0.551	-0.539	-0.525	-0.512	-0.498	-0.484	-0.470	-0.455	-0.440	-0.425	-0.410	-0.396	-0.381	-0.366	-0.352	-0.338	-0.324	-0.309	-0.294	-0.280	-0.266	-0.252	-0.239	-0.225	-0.211	-0.199	-0.188	-0.174	-0.161	-0.150	-0.138	-0.126	-0.116	-0.105	-0.094	-0.082	-0.074	-0.064	-0.054	-0.045	-0.036	-0.028	-0.018	-0.009	-0.001	0.006	0.015	0.022	0.030	0.036	0.044	0.051	0.056	0.062	0.070	0.075	0.081	0.086	0.091	0.098	0.102	0.106	0.111	0.116	0.120	0.124	0.128	0.131	0.135	0.138	0.140	0.142	0.145	0.148	0.150	0.151	0.152	0.154	0.155	0.156	0.156	0.158	0.156	0.158	0.156	0.156	0.155	0.152	0.152	0.150	0.149	0.146	0.144	0.141	0.140	0.138	0.134	0.131	0.129	0.126	0.122	0.120	0.116	0.114	0.110	0.109	0.106	0.102	0.100	0.099	0.096	0.094	0.094	0.091	0.090	0.090	0.089	0.090	0.090	0.090	0.091	0.092	0.095	0.098	0.100	0.102	0.106	0.110	0.115	0.119	0.124	0.129	0.134	0.140	0.148	0.154	0.160	0.168	0.174	0.182	0.189	0.198	0.206	0.214	0.222	0.230	0.239	0.246	0.255	0.264	0.271	0.280	0.288	0.295	0.302	0.310	0.316	0.322	0.329	0.334	0.340	0.345	0.350	0.355	0.359	0.361	0.365	0.368	0.370	0.371	0.372	0.372	0.371	0.371	0.371	0.369	0.366	0.364	0.360	0.356	0.351	0.348	0.341	0.336	0.330	0.324	0.316	0.308	0.300	0.291	0.282	0.272	0.262	0.252	0.242	0.231	0.221	0.210	0.199	0.186	0.174	0.162	0.150	0.138	0.125	0.112	0.100	0.086	0.074	0.061	0.049	0.036	0.024	0.012	0.000	-0.012	-0.024	-0.036	-0.048	-0.059	-0.070	-0.081	-0.091	-0.102	-0.112	-0.122	-0.132	-0.142	-0.150	-0.160	-0.169	-0.176	-0.185	-0.192	-0.201	-0.209	-0.215	-0.221	-0.229	-0.236	-0.241	-0.248	-0.252	-0.259	-0.265	-0.270	-0.275	-0.280	-0.284	-0.290	-0.294	-0.299	-0.302	-0.308	-0.311	-0.315	-0.319	-0.322	-0.326	-0.330	-0.332	-0.336	-0.340	-0.342	-0.345	-0.348	-0.350	-0.351	-0.354	-0.355	-0.356	-0.359	-0.359	-0.359	-0.359	-0.358	-0.359	-0.356	-0.355	-0.354	-0.350	-0.348	-0.344	-0.339	-0.335	-0.330	-0.325	-0.319	-0.311	-0.305	-0.296	-0.288	-0.280	-0.270	-0.260	-0.250	-0.239	-0.228	-0.216	-0.202	-0.191	-0.178	-0.162	-0.149	-0.135	-0.120	-0.105	-0.090	-0.075	-0.060	-0.044	-0.028	-0.012	0.004	0.019	0.035	0.050	0.065	0.081	0.095	0.110	0.124	0.139	0.152	0.165	0.178	0.190	0.202	0.214	0.224	0.235	0.244	0.254	0.262	0.270	0.278	0.285	0.291	0.298	0.302	0.306	0.310	0.314	0.315	0.318	0.319	0.319	0.319	0.319	0.318	0.315	0.314	0.310	0.308	0.304	0.299	0.294	0.289	0.284	0.276	0.270	0.262	0.255	0.248	0.239	0.231	0.222	0.212	0.202	0.192	0.182	0.171	0.161	0.150	0.140	0.128	0.116	0.105	0.092	0.080	0.069	0.056	0.044	0.032	0.020	0.008	-0.005	-0.018	-0.030	-0.042	-0.055	-0.068	-0.080	-0.092	-0.104	-0.116	-0.129	-0.140	-0.151	-0.162	-0.175	-0.185	-0.196	-0.206	-0.218	-0.228	-0.238	-0.248	-0.258	-0.266	-0.276	-0.285	-0.295	-0.304	-0.312	-0.321	-0.330	-0.338	-0.346	-0.354	-0.362	-0.370	-0.379	-0.386	-0.394	-0.401	-0.410	-0.419	-0.426	-0.434	-0.442	-0.451	-0.459	-0.469	-0.478	-0.486	-0.495	-0.505	-0.515	-0.524	-0.535	-0.545	-0.556	-0.568	-0.578	-0.589	-0.601	-0.612	-0.625	-0.638	-0.651	-0.664	-0.676	-0.691	-0.704	-0.719	-0.732	-0.748	-0.762	-0.775	-0.790	-0.805	-0.820	-0.836	-0.851	-0.866	-0.881	-0.898	-0.912	-0.929	-0.944	-0.960	-0.974	-0.990	-1.006	-1.020	-1.035	-1.051	-1.066	-1.080	-1.095	-1.109	-1.124	-1.138	-1.151	-1.165	-1.178	-1.191	-1.204	-1.218	-1.230	-1.242	-1.254	-1.266	-1.276	-1.288	-1.299	-1.310	-1.319	-1.330	-1.340	-1.349	-1.359	-1.369	-1.376	-1.385	-1.394	-1.401	-1.409	-1.416	-1.422	-1.430	-1.435	-1.442	-1.448	-1.452	-1.458	-1.462	-1.466	-1.471	-1.475	-1.479	-1.481	-1.486	-1.489	-1.491	-1.492	-1.495	-1.496	-1.499	-1.499	-1.501	-1.502	-1.504	-1.504	-1.504	-1.504	-1.505	-1.506	-1.506	-1.506	-1.506	-1.506	-1.506	-1.508	-1.508	-1.509	-1.509	-1.511	-1.511	-1.512	-1.515	-1.516	-1.519	-1.521	-1.524	-1.526	-1.531	-1.534	-1.539	-1.542	-1.549	-1.554	-1.560	-1.566	-1.572	-1.580	-1.589	-1.596	-1.605	-1.614	-1.622	-1.634	-1.644	-1.655	-1.666	-1.676	-1.688	-1.701	-1.714	-1.725	-1.739	-1.751	-1.765	-1.778	-1.791	-1.805	-1.819	-1.832	-1.846	-1.860	-1.874	-1.888	-1.900	-1.912	-1.926	-1.939	-1.950	-1.962	-1.974	-1.985	-1.995	-2.006	-2.016	-2.025	-2.033	-2.041	-2.049	-2.056	-2.061	-2.068	-2.072	-2.076	-2.081	-2.082	-2.085	-2.086	-2.088	-2.088	-2.089	-2.088	-2.085	-2.082	-2.080	-2.076	-2.072	-2.068	-2.064	-2.058	-2.051	-2.045	-2.038	-2.030	-2.024	-2.016	-2.009	-1.999	-1.991	-1.981	-1.974	-1.964	-1.956	-1.946	-1.938	-1.928	-1.919	-1.910	-1.901	-1.892	-1.884	-1.876	-1.868	-1.859	-1.852	-1.845	-1.838	-1.830	-1.824	-1.818	-1.812	-1.808	-1.801	-1.798	-1.792	-1.789	-1.785	-1.781	-1.780	-1.776	-1.775	-1.772	-1.771	-1.770	-1.769	-1.768	-1.768	-1.766	-1.766	-1.766	-1.766	-1.766	-1.766	-1.769	-1.769	-1.769	-1.769	-1.770	-1.770	-1.771	-1.771	-1.770	-1.771	-1.770	-1.771	-1.770	-1.769	-1.768	-1.768	-1.765	-1.762	-1.760	-1.759	-1.755	-1.751	-1.746	-1.742	-1.738	-1.731	-1.726	-1.720	-1.712	-1.705	-1.698	-1.689	-1.681	-1.671	-1.661	-1.650	-1.639	-1.629	-1.615	-1.604	-1.591	-1.578	-1.564	-1.549	-1.535	-1.519	-1.504	-1.486	-1.470	-1.454	-1.438	-1.420	-1.401	-1.382	-1.364	-1.346	-1.328	-1.309	-1.290	-1.270	-1.251	-1.231	-1.212	-1.192	-1.172	-1.152	-1.132	-1.112	-1.094	-1.074	-1.054	-1.035	-1.015	-0.996	-0.979	-0.959	-0.941	-0.924	-0.904	-0.888	-0.870	-0.852	-0.838	-0.820	-0.804	-0.789	-0.774	-0.759	-0.744	-0.730	-0.716	-0.704	-0.690	-0.678	-0.665	-0.654	-0.642	-0.631	-0.622	-0.611	-0.601	-0.592	-0.584	-0.576	-0.568	-0.560	-0.551	-0.545	-0.539	-0.532	-0.526	-0.521	-0.515	-0.511	-0.505	-0.500	-0.496	-0.492	-0.488	-0.484	-0.481	-0.478	-0.474	-0.470	-0.468	-0.464	-0.461	-0.458	-0.456	-0.452	-0.450	-0.446	-0.444	-0.441	-0.438	-0.435	-0.431	-0.429	-0.426	-0.422	-0.419	-0.415	-0.411	-0.409	-0.404	-0.400	-0.396	-0.391	-0.388	-0.381	-0.376	-0.372	-0.368	-0.362	-0.358	-0.351	-0.345	-0.340	-0.334	-0.329	-0.321	-0.316	-0.309	-0.304	-0.296	-0.291	-0.284	-0.279	-0.271	-0.266	-0.260	-0.252	-0.248	-0.241	-0.234	-0.229	-0.222	-0.218	-0.212	-0.208	-0.201	-0.196	-0.192	-0.189	-0.184	-0.180	-0.176	-0.172	-0.170	-0.168	-0.164	-0.161	-0.160	-0.159	-0.158	-0.156	-0.155	-0.156	-0.155	-0.155	-0.156	-0.156	-0.159	-0.159	-0.161	-0.162	-0.165	-0.168	-0.170	-0.172	-0.175	-0.179	-0.182	-0.186	-0.190	-0.194	-0.199	-0.202	-0.206	-0.210	-0.214	-0.218	-0.222	-0.226	-0.230	-0.235	-0.239	-0.242	-0.246	-0.250	-0.254	-0.256	-0.259	-0.262	-0.265	-0.268	-0.269	-0.272	-0.274	-0.275	-0.275	-0.276	-0.276	-0.276	-0.276	-0.275	-0.275	-0.274	-0.271	-0.269	-0.266	-0.264	-0.260	-0.258	-0.254	-0.250	-0.246	-0.241	-0.238	-0.231	-0.228	-0.221	-0.216	-0.211	-0.205	-0.200	-0.194	-0.188	-0.181	-0.176	-0.170	-0.165	-0.159	-0.154	-0.149	-0.144	-0.139	-0.134	-0.131	-0.126	-0.122	-0.119	-0.116	-0.114	-0.112	-0.111	-0.110	-0.109	-0.109	-0.109	-0.110	-0.111	-0.112	-0.115	-0.119	-0.121	-0.125	-0.129	-0.134	-0.140	-0.144	-0.150	-0.158	-0.162	-0.170	-0.176	-0.184	-0.191	-0.198	-0.206	-0.214	-0.221	-0.229	-0.235	-0.244	-0.250	-0.258	-0.264	-0.270	-0.276	-0.282	-0.288	-0.292	-0.296	-0.300	-0.304	-0.305	-0.308	-0.309	-0.308	-0.308	-0.306	-0.304	-0.301	-0.299	-0.295	-0.290	-0.284	-0.278	-0.270	-0.262	-0.254	-0.244	-0.232	-0.222	-0.211	-0.199	-0.186	-0.174	-0.161	-0.146	-0.132	-0.118	-0.102	-0.088	-0.072	-0.058	-0.042	-0.028	-0.011	0.004	0.018	0.032	0.048	0.062	0.075	0.089	0.101	0.114	0.126	0.138	0.148	0.156	0.166	0.175	0.182	0.189	0.196	0.200	0.205	0.209	0.211	0.214	0.215	0.215	0.214	0.214	0.210	0.208	0.202	0.198	0.192	0.186	0.179	0.170	0.162	0.152	0.142	0.131	0.120	0.108	0.095	0.081	0.068	0.054	0.039	0.024	0.009	-0.008	-0.024	-0.040	-0.058	-0.075	-0.092	-0.110	-0.129	-0.146	-0.165	-0.184	-0.201	-0.220	-0.238	-0.258	-0.276	-0.295	-0.314	-0.331	-0.349	-0.368	-0.386	-0.405	-0.422	-0.440	-0.458	-0.475	-0.491	-0.509	-0.525	-0.541	-0.558	-0.572	-0.589	-0.604	-0.619	-0.632	-0.646	-0.660	-0.672	-0.686	-0.698	-0.710	-0.722	-0.732	-0.744	-0.754	-0.764	-0.774	-0.781	-0.790	-0.799	-0.808	-0.814	-0.821	-0.828	-0.834	-0.840	-0.845	-0.850	-0.855	-0.859	-0.862	-0.866	-0.870	-0.872	-0.875	-0.878	-0.880	-0.882	-0.884	-0.885	-0.886	-0.886	-0.888	-0.889	-0.890	-0.890	-0.890	-0.890	-0.890	-0.890	-0.890	-0.890	-0.890	-0.889	-0.889	-0.889	-0.889	-0.888	-0.888	-0.888	-0.888	-0.888	-0.886	-0.886	-0.888	-0.886	-0.888	-0.888	-0.888	-0.888	-0.888	-0.889	-0.888	-0.889	-0.889	-0.890	-0.891	-0.891	-0.892	-0.892	-0.894	-0.895	-0.896	-0.898	-0.898	-0.899	-0.901	-0.901	-0.904	-0.904	-0.906	-0.908	-0.909	-0.911	-0.912	-0.914	-0.915	-0.919	-0.920	-0.922	-0.925	-0.925	-0.929	-0.931	-0.934	-0.935	-0.939	-0.942	-0.945	-0.949	-0.951	-0.955	-0.959	-0.962	-0.966	-0.971	-0.975	-0.980	-0.984	-0.989	-0.994	-0.998	-1.004	-1.009	-1.014	-1.020	-1.025	-1.030	-1.036	-1.041	-1.049	-1.054	-1.060	-1.066	-1.072	-1.079	-1.085	-1.091	-1.098	-1.104	-1.110	-1.115	-1.121	-1.128	-1.132	-1.139	-1.144	-1.150	-1.155	-1.161	-1.166	-1.170	-1.175	-1.181	-1.185	-1.190	-1.194	-1.198	-1.202	-1.205	-1.209	-1.211	-1.215	-1.218	-1.221	-1.224	-1.225	-1.229	-1.230	-1.231	-1.234	-1.236	-1.236	-1.239	-1.239	-1.240	-1.241	-1.242	-1.242	-1.242	-1.244	-1.242	-1.244	-1.244	-1.244	-1.244	-1.242	-1.241	-1.242	-1.241	-1.240	-1.239	-1.238	-1.236	-1.236	-1.235	-1.234	-1.231	-1.229	-1.228	-1.225	-1.222	-1.220	-1.218	-1.214	-1.211	-1.208	-1.205	-1.201	-1.198	-1.194	-1.188	-1.184	-1.178	-1.174	-1.168	-1.161	-1.155	-1.149	-1.141	-1.135	-1.128	-1.121	-1.112	-1.105	-1.096	-1.088	-1.078	-1.069	-1.060	-1.050	-1.040	-1.031	-1.021	-1.010	-1.001	-0.991	-0.980	-0.970	-0.960	-0.949	-0.939	-0.929	-0.919	-0.909	-0.900	-0.891	-0.882	-0.874	-0.865	-0.858	-0.850	-0.844	-0.836	-0.830	-0.825	-0.819	-0.815	-0.811	-0.808	-0.805	-0.802	-0.801	-0.801	-0.800	-0.800	-0.802	-0.804	-0.805	-0.809	-0.812	-0.818	-0.821	-0.826	-0.834	-0.840	-0.846	-0.854	-0.862	-0.870	-0.879	-0.888	-0.896	-0.906	-0.916	-0.926	-0.936	-0.946	-0.956	-0.966	-0.976	-0.986	-0.995	-1.005	-1.014	-1.022	-1.030	-1.038	-1.045	-1.051	-1.058	-1.062	-1.066	-1.070	-1.074	-1.076	-1.078	-1.079	-1.078	-1.076	-1.074	-1.071	-1.066	-1.060	-1.055	-1.048	-1.039	-1.029	-1.019	-1.008	-0.995	-0.980	-0.966	-0.950	-0.934	-0.916	-0.898	-0.879	-0.860	-0.839	-0.816	-0.794	-0.771	-0.748	-0.724	-0.700	-0.674	-0.649	-0.624	-0.598	-0.571	-0.544	-0.518	-0.490	-0.464	-0.435	-0.409	-0.381	-0.355	-0.328	-0.301	-0.276	-0.250	-0.224	-0.200	-0.174	-0.150	-0.126	-0.102	-0.080	-0.058	-0.035	-0.015	0.005	0.026	0.045	0.064	0.081	0.099	0.115	0.130	0.145	0.159	0.172	0.186	0.198	0.209	0.220	0.230	0.239	0.246	0.255	0.261	0.268	0.274	0.279	0.284	0.286	0.291	0.294	0.296	0.296	0.298	0.298	0.299	0.298	0.298	0.296	0.295	0.294	0.291	0.288	0.285	0.282	0.279	0.276	0.274	0.270	0.266	0.262	0.260	0.256	0.254	0.250	0.246	0.242	0.240	0.238	0.235	0.232	0.231	0.230	0.228	0.228	0.226	0.226	0.226	0.225	0.228	0.228	0.229	0.230	0.234	0.236	0.239	0.242	0.246	0.250	0.254	0.259	0.264	0.269	0.274	0.280	0.286	0.292	0.299	0.304	0.311	0.318	0.325	0.330	0.338	0.342	0.350	0.355	0.362	0.368	0.372	0.379	0.384	0.388	0.392	0.396	0.399	0.402	0.404	0.406	0.409	0.409	0.410	0.410	0.410	0.409	0.406	0.404	0.401	0.398	0.394	0.390	0.385	0.379	0.372	0.366	0.359	0.351	0.342	0.335	0.326	0.316	0.308	0.296	0.286	0.276	0.265	0.254	0.242	0.231	0.220	0.209	0.196	0.185	0.174	0.162	0.152	0.140	0.130	0.118	0.109	0.098	0.088	0.079	0.069	0.060	0.050	0.042	0.035	0.029	0.020	0.014	0.009	0.004	-0.001	-0.008	-0.011	-0.015	-0.019	-0.021	-0.022	-0.024	-0.025	-0.026	-0.026	-0.026	-0.026	-0.025	-0.024	-0.022	-0.021	-0.019	-0.016	-0.012	-0.010	-0.006	-0.002	0.000	0.005	0.009	0.012	0.018	0.022	0.026	0.030	0.035	0.039	0.044	0.048	0.051	0.055	0.059	0.064	0.068	0.070	0.072	0.076	0.080	0.081	0.084	0.085	0.086	0.089	0.090	0.090	0.090	0.091	0.091	0.090	0.090	0.089	0.088	0.085	0.082	0.080	0.078	0.075	0.071	0.068	0.064	0.060	0.056	0.050	0.046	0.041	0.035	0.030	0.025	0.018	0.012	0.008	0.000	-0.006	-0.011	-0.018	-0.024	-0.031	-0.038	-0.044	-0.050	-0.055	-0.061	-0.068	-0.074	-0.079	-0.084	-0.090	-0.095	-0.100	-0.104	-0.109	-0.112	-0.116	-0.120	-0.124	-0.126	-0.129	-0.131	-0.132	-0.135	-0.136	-0.136	-0.138	-0.138	-0.138	-0.138	-0.136	-0.135	-0.134	-0.131	-0.129	-0.126	-0.124	-0.121	-0.118	-0.112	-0.110	-0.105	-0.101	-0.098	-0.092	-0.088	-0.084	-0.079	-0.074	-0.069	-0.064	-0.060	-0.054	-0.050	-0.046	-0.042	-0.038	-0.034	-0.031	-0.028	-0.025	-0.022	-0.020	-0.019	-0.019	-0.018	-0.018	-0.018	-0.019	-0.020	-0.022	-0.026	-0.029	-0.032	-0.038	-0.044	-0.050	-0.056	-0.064	-0.071	-0.080	-0.089	-0.099	-0.109	-0.121	-0.132	-0.144	-0.158	-0.170	-0.185	-0.199	-0.214	-0.229	-0.244	-0.260	-0.276	-0.292	-0.309	-0.326	-0.342	-0.359	-0.376	-0.394	-0.410	-0.428	-0.444	-0.460	-0.478	-0.494	-0.509	-0.524	-0.540	-0.555	-0.569	-0.584	-0.598	-0.610	-0.622	-0.635	-0.648	-0.659	-0.669	-0.679	-0.688	-0.695	-0.704	-0.711	-0.719	-0.724	-0.730	-0.735	-0.739	-0.741	-0.746	-0.749	-0.749	-0.751	-0.752	-0.751	-0.751	-0.750	-0.749	-0.748	-0.746	-0.742	-0.739	-0.736	-0.731	-0.729	-0.724	-0.719	-0.714	-0.709	-0.702	-0.696	-0.691	-0.684	-0.679	-0.672	-0.665	-0.659	-0.652	-0.645	-0.639	-0.630	-0.624	-0.616	-0.609	-0.601	-0.595	-0.588	-0.580	-0.574	-0.566	-0.559	-0.551	-0.545	-0.539	-0.531	-0.525	-0.518	-0.511	-0.504	-0.498	-0.491	-0.485	-0.479	-0.472	-0.466	-0.459	-0.452	-0.448	-0.440	-0.435	-0.429	-0.421	-0.416	-0.410	-0.404	-0.398	-0.392	-0.386	-0.380	-0.375	-0.369	-0.362	-0.358	-0.350	-0.344	-0.339	-0.331	-0.325	-0.319	-0.312	-0.305	-0.299	-0.291	-0.284	-0.276	-0.269	-0.261	-0.252	-0.245	-0.236	-0.228	-0.219	-0.210	-0.200	-0.190	-0.180	-0.170	-0.159	-0.148	-0.138	-0.125	-0.112	-0.101	-0.089	-0.075	-0.062	-0.050	-0.036	-0.021	-0.008	0.008	0.022	0.036	0.052	0.066	0.082	0.099	0.115	0.131	0.146	0.162	0.179	0.194	0.211	0.226	0.242	0.259	0.274	0.290	0.304	0.320	0.335	0.349	0.364	0.379	0.391	0.406	0.419	0.431	0.444	0.455	0.466	0.478	0.488	0.498	0.507	0.516	0.524	0.531	0.539	0.545	0.551	0.556	0.560	0.565	0.568	0.571	0.574	0.575	0.576	0.576	0.576	0.575	0.574	0.572	0.570	0.566	0.562	0.559	0.554	0.549	0.542	0.536	0.531	0.524	0.516	0.507	0.501	0.492	0.484	0.475	0.465	0.456	0.446	0.438	0.426	0.416	0.406	0.398	0.388	0.378	0.366	0.356	0.348	0.338	0.328	0.319	0.309	0.300	0.291	0.282	0.274	0.265	0.258	0.251	0.244	0.238	0.231	0.224	0.219	0.212	0.208	0.205	0.200	0.195	0.191	0.189	0.185	0.182	0.180	0.178	0.175	0.174	0.172	0.170	0.169	0.168	0.165	0.164	0.162	0.160	0.158	0.155	0.152	0.150	0.146	0.144	0.139	0.135	0.130	0.124	0.119	0.111	0.104	0.096	0.088	0.079	0.069	0.058	0.048	0.034	0.021	0.008	-0.009	-0.024	-0.040	-0.058	-0.075	-0.095	-0.114	-0.135	-0.155	-0.176	-0.200	-0.221	-0.245	-0.270	-0.294	-0.319	-0.344	-0.370	-0.396	-0.422	-0.450	-0.476	-0.502	-0.530	-0.556	-0.584	-0.609	-0.636	-0.662	-0.689	-0.715	-0.741	-0.765	-0.790	-0.814	-0.838	-0.861	-0.884	-0.906	-0.928	-0.949	-0.970	-0.989	-1.008	-1.026	-1.044	-1.060	-1.076	-1.091	-1.106	-1.119	-1.132	-1.145	-1.156	-1.168	-1.178	-1.188	-1.196	-1.204	-1.211	-1.219	-1.224	-1.230	-1.235	-1.240	-1.244	-1.248	-1.249	-1.252	-1.254	-1.255	-1.256	-1.256	-1.258	-1.256	-1.258	-1.256	-1.255	-1.254	-1.251	-1.250	-1.248	-1.246	-1.242	-1.240	-1.238	-1.234	-1.231	-1.226	-1.224	-1.220	-1.216	-1.211	-1.209	-1.204	-1.199	-1.196	-1.191	-1.186	-1.182	-1.178	-1.172	-1.169	-1.164	-1.159	-1.155	-1.150	-1.146	-1.141	-1.136	-1.131	-1.126	-1.122	-1.118	-1.114	-1.108	-1.104	-1.099	-1.095	-1.090	-1.086	-1.081	-1.076	-1.072	-1.068	-1.064	-1.059	-1.054	-1.050	-1.045	-1.041	-1.036	-1.032	-1.026	-1.022	-1.018	-1.014	-1.008	-1.004	-0.999	-0.994	-0.989	-0.984	-0.979	-0.974	-0.969	-0.965	-0.960	-0.954	-0.949	-0.944	-0.939	-0.935	-0.929	-0.925	-0.919	-0.915	-0.910	-0.905	-0.901	-0.898	-0.892	-0.889	-0.885	-0.882	-0.880	-0.876	-0.874	-0.872	-0.871	-0.870	-0.869	-0.869	-0.869	-0.870	-0.871	-0.872	-0.875	-0.879	-0.881	-0.886	-0.891	-0.896	-0.904	-0.909	-0.918	-0.925	-0.935	-0.946	-0.956	-0.968	-0.981	-0.995	-1.009	-1.022	-1.039	-1.055	-1.072	-1.091	-1.109	-1.129	-1.149	-1.170	-1.191	-1.214	-1.236	-1.260	-1.285	-1.310	-1.335	-1.360	-1.385	-1.412	-1.440	-1.466	-1.494	-1.522	-1.550	-1.579	-1.606	-1.636	-1.665	-1.694	-1.722	-1.751	-1.780	-1.808	-1.836	-1.865	-1.894	-1.920	-1.949	-1.975	-2.004	-2.030	-2.056	-2.081	-2.108	-2.131	-2.156	-2.180	-2.205	-2.228	-2.250	-2.271	-2.294	-2.315	-2.335	-2.355	-2.374	-2.392	-2.411	-2.428	-2.445	-2.461	-2.476	-2.491	-2.506	-2.521	-2.534	-2.548	-2.559	-2.571	-2.582	-2.592	-2.602	-2.612	-2.621	-2.630	-2.639	-2.646	-2.654	-2.660	-2.666	-2.671	-2.678	-2.682	-2.686	-2.690	-2.692	-2.696	-2.699	-2.701	-2.702	-2.704	-2.705	-2.705	-2.704	-2.704	-2.702	-2.702	-2.700	-2.698	-2.695	-2.691	-2.689	-2.685	-2.681	-2.676	-2.671	-2.666	-2.660	-2.654	-2.649	-2.641	-2.635	-2.628	-2.620	-2.611	-2.604	-2.595	-2.586	-2.578	-2.569	-2.559	-2.551	-2.541	-2.531	-2.520	-2.511	-2.500	-2.491	-2.481	-2.470	-2.460	-2.450	-2.440	-2.430	-2.419	-2.410	-2.400	-2.390	-2.380	-2.370	-2.360	-2.351	-2.342	-2.332	-2.324	-2.316	-2.308	-2.300	-2.291	-2.284	-2.276	-2.269	-2.261	-2.254	-2.246	-2.240	-2.232	-2.226	-2.220	-2.212	-2.206	-2.201	-2.195	-2.189	-2.182	-2.178	-2.171	-2.165	-2.159	-2.151	-2.145	-2.139	-2.132	-2.126	-2.120	-2.112	-2.106	-2.098	-2.090	-2.082	-2.075	-2.065	-2.058	-2.049	-2.039	-2.030	-2.019	-2.010	-2.000	-1.988	-1.978	-1.966	-1.955	-1.942	-1.930	-1.918	-1.905	-1.892	-1.880	-1.866	-1.851	-1.839	-1.825	-1.811	-1.798	-1.782	-1.769	-1.755	-1.741	-1.728	-1.714	-1.700	-1.688	-1.674	-1.660	-1.649	-1.636	-1.624	-1.611	-1.600	-1.590	-1.580	-1.570	-1.561	-1.552	-1.544	-1.536	-1.530	-1.524	-1.519	-1.514	-1.510	-1.506	-1.504	-1.501	-1.500	-1.500	-1.499	-1.500	-1.502	-1.504	-1.508	-1.511	-1.515	-1.519	-1.524	-1.529	-1.535	-1.541	-1.549	-1.555	-1.562	-1.570	-1.578	-1.586	-1.594	-1.602	-1.611	-1.620	-1.629	-1.636	-1.645	-1.652	-1.660	-1.668	-1.675	-1.682	-1.689	-1.694	-1.700	-1.705	-1.710	-1.715	-1.719	-1.722	-1.724	-1.728	-1.729	-1.730	-1.730	-1.730	-1.730	-1.729	-1.728	-1.725	-1.721	-1.719	-1.715	-1.711	-1.706	-1.702	-1.698	-1.691	-1.685	-1.679	-1.672	-1.665	-1.659	-1.651	-1.644	-1.636	-1.629	-1.620	-1.614	-1.605	-1.596	-1.590	-1.581	-1.574	-1.566	-1.558	-1.550	-1.544	-1.535	-1.528	-1.521	-1.514	-1.506	-1.500	-1.491	-1.485	-1.479	-1.471	-1.465	-1.459	-1.452	-1.446	-1.440	-1.432	-1.426	-1.419	-1.414	-1.408	-1.400	-1.394	-1.386	-1.380	-1.372	-1.365	-1.358	-1.351	-1.342	-1.335	-1.326	-1.319	-1.310	-1.301	-1.294	-1.284	-1.275	-1.266	-1.256	-1.246	-1.238	-1.228	-1.218	-1.208	-1.198	-1.186	-1.178	-1.166	-1.156	-1.146	-1.136	-1.125	-1.116	-1.105	-1.095	-1.086	-1.075	-1.066	-1.056	-1.048	-1.039	-1.030	-1.021	-1.014	-1.006	-0.998	-0.991	-0.984	-0.978	-0.971	-0.965	-0.960	-0.955	-0.951	-0.946	-0.941	-0.939	-0.936	-0.931	-0.930	-0.928	-0.925	-0.924	-0.922	-0.922	-0.921	-0.921	-0.921	-0.921	-0.922	-0.921	-0.924	-0.925	-0.925	-0.926	-0.928	-0.930	-0.931	-0.932	-0.935	-0.936	-0.939	-0.940	-0.942	-0.945	-0.948	-0.949	-0.951	-0.952	-0.955	-0.958	-0.960	-0.962	-0.965	-0.966	-0.969	-0.970	-0.971	-0.975	-0.978	-0.979	-0.981	-0.982	-0.985	-0.989	-0.990	-0.992	-0.994	-0.996	-0.999	-1.002	-1.004	-1.008	-1.010	-1.012	-1.015	-1.019	-1.021	-1.024	-1.028	-1.031	-1.034	-1.038	-1.041	-1.046	-1.050	-1.054	-1.058	-1.062	-1.066	-1.069	-1.074	-1.079	-1.082	-1.088	-1.091	-1.095	-1.100	-1.104	-1.106	-1.111	-1.115	-1.119	-1.122	-1.126	-1.129	-1.132	-1.136	-1.139	-1.141	-1.144	-1.146	-1.148	-1.150	-1.151	-1.154	-1.155	-1.155	-1.156	-1.156	-1.156	-1.158	-1.156	-1.156	-1.155	-1.155	-1.152	-1.151	-1.149	-1.146	-1.144	-1.141	-1.139	-1.136	-1.132	-1.130	-1.126	-1.122	-1.118	-1.114	-1.110	-1.106	-1.101	-1.098	-1.094	-1.089	-1.085	-1.079	-1.075	-1.070	-1.066	-1.061	-1.058	-1.054	-1.049	-1.045	-1.041	-1.038	-1.034	-1.030	-1.028	-1.025	-1.022	-1.019	-1.016	-1.014	-1.012	-1.010	-1.009	-1.008	-1.006	-1.005	-1.004	-1.005	-1.004	-1.005	-1.005	-1.005	-1.006	-1.008	-1.009	-1.010	-1.011	-1.012	-1.015	-1.016	-1.019	-1.021	-1.024	-1.026	-1.029	-1.032	-1.035	-1.036	-1.040	-1.044	-1.045	-1.048	-1.050	-1.054	-1.056	-1.059	-1.061	-1.064	-1.065	-1.068	-1.069	-1.070	-1.071	-1.072	-1.074	-1.075	-1.076	-1.076	-1.075	-1.076	-1.075	-1.075	-1.074	-1.074	-1.071	-1.070	-1.069	-1.066	-1.062	-1.060	-1.058	-1.055	-1.051	-1.049	-1.045	-1.041	-1.038	-1.032	-1.030	-1.025	-1.022	-1.018	-1.012	-1.010	-1.005	-1.002	-0.999	-0.995	-0.991	-0.989	-0.986	-0.982	-0.980	-0.980	-0.978	-0.976	-0.976	-0.976	-0.976	-0.978	-0.979	-0.981	-0.982	-0.986	-0.990	-0.994	-0.999	-1.005	-1.011	-1.019	-1.026	-1.035	-1.045	-1.055	-1.066	-1.078	-1.090	-1.102	-1.118	-1.132	-1.148	-1.164	-1.181	-1.199	-1.218	-1.235	-1.256	-1.275	-1.295	-1.318	-1.339	-1.361	-1.384	-1.406	-1.430	-1.452	-1.478	-1.502	-1.526	-1.551	-1.575	-1.600	-1.626	-1.650	-1.674	-1.700	-1.724	-1.748	-1.772	-1.796	-1.820	-1.842	-1.865	-1.889	-1.910	-1.931	-1.952	-1.972	-1.992	-2.011	-2.030	-2.047	-2.065	-2.081	-2.098	-2.111	-2.126	-2.139	-2.151	-2.164	-2.175	-2.184	-2.194	-2.201	-2.210	-2.218	-2.224	-2.229	-2.232	-2.238	-2.240	-2.242	-2.244	-2.245	-2.245	-2.245	-2.245	-2.244	-2.240	-2.238	-2.234	-2.231	-2.226	-2.221	-2.216	-2.212	-2.206	-2.200	-2.194	-2.188	-2.181	-2.172	-2.166	-2.159	-2.152	-2.145	-2.138	-2.131	-2.122	-2.116	-2.109	-2.102	-2.096	-2.090	-2.084	-2.076	-2.071	-2.065	-2.061	-2.056	-2.050	-2.046	-2.042	-2.039	-2.035	-2.033	-2.030	-2.029	-2.026	-2.025	-2.024	-2.022	-2.022	-2.022	-2.022	-2.024	-2.024	-2.025	-2.026	-2.027	-2.030	-2.031	-2.034	-2.035	-2.038	-2.040	-2.042	-2.045	-2.046	-2.050	-2.051	-2.054	-2.055	-2.056	-2.058	-2.059	-2.060	-2.060	-2.060	-2.060	-2.059	-2.059	-2.058	-2.055	-2.054	-2.051	-2.046	-2.042	-2.039	-2.035	-2.029	-2.022	-2.016	-2.010	-2.002	-1.995	-1.988	-1.978	-1.970	-1.960	-1.950	-1.940	-1.930	-1.920	-1.909	-1.898	-1.886	-1.875	-1.864	-1.851	-1.840	-1.829	-1.818	-1.806	-1.795	-1.784	-1.771	-1.760	-1.750	-1.741	-1.730	-1.720	-1.711	-1.702	-1.694	-1.686	-1.679	-1.671	-1.665	-1.658	-1.652	-1.646	-1.642	-1.639	-1.635	-1.631	-1.629	-1.626	-1.625	-1.622	-1.621	-1.621	-1.621	-1.621	-1.622	-1.622	-1.622	-1.624	-1.626	-1.629	-1.630	-1.631	-1.634	-1.636	-1.639	-1.640	-1.642	-1.645	-1.648	-1.649	-1.651	-1.654	-1.655	-1.655	-1.658	-1.659	-1.659	-1.659	-1.659	-1.658	-1.658	-1.656	-1.655	-1.652	-1.650	-1.646	-1.644	-1.640	-1.638	-1.632	-1.628	-1.621	-1.616	-1.610	-1.604	-1.598	-1.590	-1.582	-1.574	-1.566	-1.558	-1.548	-1.539	-1.529	-1.520	-1.510	-1.499	-1.489	-1.479	-1.469	-1.458	-1.446	-1.435	-1.424	-1.412	-1.402	-1.391	-1.380	-1.369	-1.360	-1.349	-1.338	-1.328	-1.318	-1.309	-1.299	-1.290	-1.280	-1.272	-1.264	-1.256	-1.249	-1.242	-1.235	-1.229	-1.222	-1.218	-1.214	-1.209	-1.205	-1.202	-1.199	-1.196	-1.195	-1.194	-1.192	-1.192	-1.192	-1.192	-1.194	-1.195	-1.198	-1.200	-1.202	-1.206	-1.209	-1.214	-1.218	-1.222	-1.228	-1.232	-1.238	-1.244	-1.250	-1.256	-1.262	-1.269	-1.275	-1.282	-1.290	-1.296	-1.304	-1.311	-1.319	-1.326	-1.334	-1.341	-1.348	-1.356	-1.364	-1.371	-1.379	-1.385	-1.392	-1.400	-1.406	-1.414	-1.421	-1.429	-1.434	-1.441	-1.449	-1.455	-1.461	-1.468	-1.475	-1.481	-1.488	-1.494	-1.500	-1.506	-1.511	-1.518	-1.525	-1.530	-1.536	-1.542	-1.549	-1.555	-1.560	-1.566	-1.572	-1.578	-1.582	-1.589	-1.595	-1.600	-1.606	-1.610	-1.615	-1.620	-1.626	-1.631	-1.636	-1.640	-1.645	-1.650	-1.655	-1.660	-1.662	-1.668	-1.671	-1.675	-1.679	-1.682	-1.685	-1.689	-1.691	-1.694	-1.698	-1.700	-1.702	-1.705	-1.708	-1.709	-1.711	-1.712	-1.714	-1.716	-1.718	-1.719	-1.720	-1.721	-1.722	-1.725	-1.725	-1.726	-1.728	-1.729	-1.730	-1.732	-1.734	-1.735	-1.736	-1.738	-1.740	-1.742	-1.744	-1.745	-1.748	-1.751	-1.754	-1.756	-1.759	-1.761	-1.765	-1.769	-1.771	-1.775	-1.779	-1.782	-1.785	-1.789	-1.792	-1.795	-1.799	-1.802	-1.806	-1.809	-1.812	-1.815	-1.818	-1.820	-1.821	-1.824	-1.825	-1.826	-1.828	-1.828	-1.828	-1.826	-1.826	-1.824	-1.822	-1.819	-1.816	-1.812	-1.808	-1.802	-1.798	-1.790	-1.782	-1.775	-1.766	-1.756	-1.746	-1.736	-1.726	-1.714	-1.701	-1.688	-1.675	-1.660	-1.645	-1.629	-1.614	-1.598	-1.580	-1.562	-1.545	-1.529	-1.510	-1.492	-1.474	-1.455	-1.436	-1.418	-1.398	-1.380	-1.361	-1.342	-1.325	-1.306	-1.289	-1.271	-1.255	-1.238	-1.222	-1.206	-1.191	-1.178	-1.164	-1.150	-1.138	-1.126	-1.115	-1.105	-1.096	-1.088	-1.080	-1.072	-1.066	-1.062	-1.056	-1.054	-1.051	-1.049	-1.048	-1.048	-1.048	-1.049	-1.051	-1.052	-1.056	-1.059	-1.062	-1.068	-1.072	-1.078	-1.082	-1.089	-1.095	-1.101	-1.109	-1.115	-1.122	-1.129	-1.135	-1.142	-1.149	-1.155	-1.162	-1.169	-1.175	-1.180	-1.186	-1.191	-1.196	-1.200	-1.204	-1.208	-1.211	-1.214	-1.216	-1.220	-1.221	-1.222	-1.224	-1.224	-1.224	-1.224	-1.224	-1.222	-1.222	-1.220	-1.219	-1.216	-1.215	-1.212	-1.211	-1.209	-1.206	-1.204	-1.202	-1.199	-1.198	-1.196	-1.192	-1.191	-1.190	-1.189	-1.188	-1.188	-1.186	-1.186	-1.186	-1.188	-1.189	-1.190	-1.191	-1.194	-1.198	-1.200	-1.204	-1.208	-1.212	-1.218	-1.222	-1.229	-1.235	-1.242	-1.250	-1.258	-1.266	-1.274	-1.284	-1.292	-1.304	-1.312	-1.324	-1.334	-1.345	-1.358	-1.369	-1.381	-1.394	-1.405	-1.419	-1.431	-1.444	-1.456	-1.469	-1.481	-1.495	-1.509	-1.521	-1.534	-1.546	-1.560	-1.572	-1.585	-1.598	-1.610	-1.621	-1.634	-1.645	-1.655	-1.666	-1.676	-1.688	-1.696	-1.706	-1.715	-1.724	-1.731	-1.739	-1.746	-1.752	-1.759	-1.765	-1.770	-1.776	-1.779	-1.782	-1.785	-1.789	-1.790	-1.791	-1.792	-1.791	-1.791	-1.790	-1.789	-1.786	-1.781	-1.779	-1.774	-1.770	-1.764	-1.758	-1.750	-1.742	-1.735	-1.726	-1.716	-1.708	-1.698	-1.685	-1.675	-1.662	-1.651	-1.638	-1.625	-1.611	-1.598	-1.584	-1.570	-1.555	-1.539	-1.525	-1.510	-1.494	-1.478	-1.462	-1.446	-1.430	-1.415	-1.399	-1.381	-1.366	-1.350	-1.334	-1.319	-1.304	-1.288	-1.272	-1.258	-1.242	-1.229	-1.214	-1.200	-1.186	-1.172	-1.159	-1.146	-1.134	-1.121	-1.109	-1.098	-1.086	-1.074	-1.062	-1.052	-1.041	-1.030	-1.021	-1.011	-1.001	-0.991	-0.982	-0.972	-0.962	-0.952	-0.944	-0.934	-0.925	-0.916	-0.905	-0.896	-0.885	-0.876	-0.866	-0.855	-0.844	-0.834	-0.821	-0.810	-0.798	-0.785	-0.772	-0.759	-0.745	-0.730	-0.715	-0.700	-0.684	-0.668	-0.650	-0.632	-0.615	-0.596	-0.575	-0.556	-0.536	-0.514	-0.494	-0.471	-0.449	-0.426	-0.402	-0.379	-0.355	-0.330	-0.305	-0.280	-0.255	-0.230	-0.202	-0.178	-0.151	-0.126	-0.100	-0.074	-0.049	-0.022	0.001	0.028	0.051	0.078	0.101	0.125	0.148	0.171	0.192	0.214	0.235	0.255	0.275	0.294	0.311	0.329	0.346	0.361	0.376	0.390	0.402	0.416	0.426	0.438	0.446	0.455	0.462	0.470	0.476	0.481	0.485	0.489	0.491	0.492	0.492	0.492	0.492	0.491	0.489	0.486	0.482	0.479	0.474	0.469	0.464	0.456	0.450	0.444	0.435	0.428	0.419	0.411	0.402	0.392	0.384	0.374	0.365	0.355	0.345	0.336	0.326	0.315	0.305	0.296	0.286	0.276	0.266	0.258	0.249	0.239	0.231	0.221	0.214	0.205	0.198	0.189	0.182	0.176	0.168	0.161	0.155	0.150	0.144	0.139	0.134	0.129	0.125	0.120	0.116	0.112	0.110	0.106	0.104	0.101	0.099	0.098	0.095	0.094	0.092	0.091	0.090	0.090	0.089	0.088	0.086	0.086	0.086	0.085	0.084	0.084	0.082	0.082	0.081	0.080	0.080	0.078	0.076	0.075	0.072	0.071	0.069	0.066	0.065	0.061	0.059	0.055	0.051	0.048	0.044	0.039	0.035	0.030	0.025	0.019	0.014	0.008	0.002	-0.005	-0.010	-0.018	-0.024	-0.031	-0.038	-0.045	-0.052	-0.060	-0.069	-0.076	-0.084	-0.091	-0.099	-0.108	-0.115	-0.124	-0.131	-0.139	-0.148	-0.154	-0.162	-0.169	-0.176	-0.184	-0.191	-0.198	-0.204	-0.210	-0.218	-0.224	-0.230	-0.236	-0.241	-0.248	-0.252	-0.258	-0.262	-0.265	-0.270	-0.274	-0.278	-0.281	-0.284	-0.288	-0.291	-0.294	-0.295	-0.298	-0.299	-0.301	-0.301	-0.302	-0.304	-0.304	-0.304	-0.304	-0.302	-0.302	-0.302	-0.301	-0.299	-0.298	-0.296	-0.294	-0.291	-0.289	-0.286	-0.282	-0.280	-0.276	-0.272	-0.268	-0.264	-0.260	-0.255	-0.250	-0.245	-0.240	-0.235	-0.230	-0.224	-0.218	-0.212	-0.206	-0.201	-0.194	-0.189	-0.182	-0.175	-0.170	-0.164	-0.158	-0.151	-0.145	-0.139	-0.134	-0.128	-0.122	-0.116	-0.112	-0.106	-0.102	-0.096	-0.092	-0.089	-0.085	-0.081	-0.079	-0.075	-0.072	-0.070	-0.069	-0.068	-0.066	-0.065	-0.065	-0.065	-0.066	-0.068	-0.069	-0.070	-0.071	-0.075	-0.079	-0.081	-0.085	-0.091	-0.095	-0.100	-0.106	-0.114	-0.119	-0.126	-0.134	-0.142	-0.150	-0.159	-0.166	-0.176	-0.186	-0.195	-0.205	-0.215	-0.225	-0.236	-0.246	-0.258	-0.268	-0.279	-0.290	-0.301	-0.312	-0.324	-0.335	-0.345	-0.356	-0.368	-0.378	-0.389	-0.399	-0.409	-0.419	-0.429	-0.439	-0.448	-0.456	-0.465	-0.472	-0.481	-0.489	-0.495	-0.501	-0.509	-0.514	-0.520	-0.525	-0.530	-0.535	-0.539	-0.542	-0.548	-0.550	-0.552	-0.556	-0.559	-0.561	-0.562	-0.564	-0.566	-0.568	-0.570	-0.570	-0.572	-0.572	-0.574	-0.575	-0.576	-0.579	-0.579	-0.581	-0.582	-0.585	-0.588	-0.590	-0.594	-0.596	-0.599	-0.602	-0.608	-0.611	-0.616	-0.624	-0.629	-0.635	-0.641	-0.649	-0.656	-0.665	-0.674	-0.681	-0.690	-0.700	-0.710	-0.722	-0.732	-0.745	-0.755	-0.768	-0.781	-0.794	-0.806	-0.820	-0.832	-0.848	-0.861	-0.876	-0.890	-0.905	-0.920	-0.935	-0.950	-0.965	-0.980	-0.996	-1.011	-1.026	-1.042	-1.058	-1.074	-1.089	-1.104	-1.120	-1.134	-1.150	-1.165	-1.179	-1.195	-1.209	-1.224	-1.239	-1.252	-1.268	-1.281	-1.294	-1.308	-1.321	-1.334	-1.346	-1.361	-1.374	-1.386	-1.398	-1.410	-1.421	-1.434	-1.445	-1.456	-1.468	-1.479	-1.490	-1.500	-1.511	-1.521	-1.531	-1.540	-1.550	-1.559	-1.568	-1.578	-1.586	-1.594	-1.601	-1.610	-1.616	-1.624	-1.630	-1.636	-1.642	-1.649	-1.655	-1.661	-1.666	-1.671	-1.676	-1.680	-1.684	-1.688	-1.690	-1.694	-1.696	-1.700	-1.701	-1.704	-1.705	-1.706	-1.709	-1.710	-1.710	-1.710	-1.711	-1.711	-1.711	-1.710	-1.710	-1.709	-1.708	-1.708	-1.705	-1.705	-1.704	-1.702	-1.700	-1.699	-1.698	-1.695	-1.694	-1.692	-1.690	-1.689	-1.688	-1.686	-1.685	-1.682	-1.682	-1.681	-1.681	-1.680	-1.680	-1.679	-1.679	-1.679	-1.679	-1.680	-1.679	-1.681	-1.682	-1.682	-1.684	-1.686	-1.688	-1.690	-1.692	-1.695	-1.698	-1.700	-1.704	-1.706	-1.710	-1.714	-1.716	-1.721	-1.725	-1.729	-1.734	-1.738	-1.741	-1.745	-1.750	-1.754	-1.759	-1.762	-1.766	-1.770	-1.774	-1.778	-1.781	-1.785	-1.789	-1.791	-1.795	-1.798	-1.800	-1.804	-1.805	-1.808	-1.809	-1.811	-1.811	-1.814	-1.814	-1.815	-1.814	-1.815	-1.815	-1.815	-1.814	-1.815	-1.814	-1.812	-1.812	-1.811	-1.809	-1.809	-1.808	-1.806	-1.805	-1.804	-1.804	-1.801	-1.800	-1.800	-1.799	-1.799	-1.798	-1.799	-1.798	-1.799	-1.798	-1.799	-1.799	-1.801	-1.802	-1.804	-1.806	-1.808	-1.810	-1.814	-1.816	-1.820	-1.822	-1.828	-1.831	-1.836	-1.840	-1.844	-1.849	-1.854	-1.859	-1.864	-1.870	-1.875	-1.880	-1.885	-1.891	-1.896	-1.901	-1.906	-1.911	-1.916	-1.920	-1.924	-1.929	-1.931	-1.936	-1.939	-1.941	-1.944	-1.946	-1.948	-1.949	-1.950	-1.950	-1.950	-1.950	-1.949	-1.948	-1.946	-1.944	-1.942	-1.939	-1.935	-1.931	-1.929	-1.924	-1.919	-1.915	-1.910	-1.905	-1.899	-1.894	-1.888	-1.881	-1.875	-1.870	-1.862	-1.856	-1.850	-1.845	-1.839	-1.832	-1.828	-1.821	-1.815	-1.810	-1.805	-1.800	-1.795	-1.791	-1.786	-1.782	-1.780	-1.776	-1.774	-1.771	-1.769	-1.768	-1.765	-1.764	-1.764	-1.762	-1.762	-1.764	-1.764	-1.765	-1.765	-1.766	-1.768	-1.770	-1.772	-1.775	-1.778	-1.781	-1.782	-1.786	-1.789	-1.792	-1.795	-1.800	-1.802	-1.806	-1.810	-1.812	-1.816	-1.820	-1.822	-1.825	-1.829	-1.830	-1.832	-1.836	-1.838	-1.839	-1.840	-1.841	-1.842	-1.842	-1.842	-1.842	-1.842	-1.841	-1.839	-1.836	-1.834	-1.831	-1.828	-1.824	-1.819	-1.815	-1.809	-1.802	-1.796	-1.790	-1.781	-1.772	-1.764	-1.755	-1.745	-1.734	-1.722	-1.711	-1.699	-1.686	-1.672	-1.659	-1.644	-1.628	-1.612	-1.596	-1.580	-1.562	-1.545	-1.526	-1.506	-1.486	-1.468	-1.446	-1.426	-1.406	-1.384	-1.361	-1.340	-1.316	-1.294	-1.271	-1.248	-1.224	-1.200	-1.176	-1.152	-1.129	-1.104	-1.080	-1.056	-1.031	-1.008	-0.982	-0.960	-0.936	-0.912	-0.889	-0.865	-0.842	-0.820	-0.796	-0.775	-0.754	-0.731	-0.711	-0.690	-0.670	-0.651	-0.631	-0.611	-0.594	-0.576	-0.559	-0.541	-0.525	-0.507	-0.492	-0.478	-0.462	-0.449	-0.434	-0.420	-0.408	-0.395	-0.381	-0.370	-0.358	-0.346	-0.335	-0.325	-0.314	-0.304	-0.294	-0.282	-0.272	-0.262	-0.252	-0.242	-0.235	-0.225	-0.215	-0.205	-0.196	-0.186	-0.176	-0.168	-0.158	-0.149	-0.139	-0.128	-0.119	-0.110	-0.099	-0.089	-0.079	-0.069	-0.058	-0.048	-0.038	-0.028	-0.018	-0.006	0.004	0.015	0.025	0.035	0.046	0.056	0.068	0.078	0.088	0.096	0.108	0.118	0.128	0.136	0.145	0.155	0.162	0.171	0.180	0.188	0.195	0.202	0.210	0.216	0.222	0.229	0.235	0.240	0.245	0.249	0.252	0.258	0.261	0.264	0.266	0.268	0.269	0.271	0.272	0.272	0.272	0.271	0.270	0.270	0.269	0.266	0.262	0.260	0.258	0.254	0.249	0.244	0.239	0.234	0.228	0.221	0.215	0.209	0.201	0.194	0.185	0.178	0.169	0.159	0.150	0.140	0.130	0.120	0.109	0.099	0.088	0.076	0.065	0.052	0.041	0.030	0.019	0.006	-0.006	-0.018	-0.031	-0.042	-0.054	-0.068	-0.078	-0.090	-0.102	-0.112	-0.124	-0.135	-0.145	-0.156	-0.165	-0.174	-0.182	-0.191	-0.199	-0.208	-0.215	-0.220	-0.226	-0.231	-0.235	-0.239	-0.242	-0.245	-0.248	-0.249	-0.249	-0.249	-0.248	-0.248	-0.244	-0.241	-0.239	-0.234	-0.229	-0.222	-0.218	-0.211	-0.202	-0.196	-0.188	-0.179	-0.169	-0.159	-0.149	-0.138	-0.128	-0.115	-0.104	-0.091	-0.079	-0.066	-0.054	-0.041	-0.026	-0.014	0.001	0.014	0.029	0.041	0.056	0.069	0.084	0.096	0.111	0.124	0.139	0.151	0.166	0.179	0.192	0.205	0.220	0.232	0.245	0.258	0.271	0.282	0.296	0.308	0.320	0.331	0.344	0.356	0.366	0.378	0.390	0.401	0.411	0.421	0.432	0.442	0.454	0.464	0.474	0.485	0.495	0.504	0.515	0.525	0.535	0.544	0.555	0.565	0.574	0.585	0.595	0.604	0.614	0.625	0.635	0.645	0.655	0.666	0.676	0.688	0.699	0.709	0.720	0.730	0.742	0.754	0.766	0.778	0.790	0.802	0.814	0.826	0.840	0.852	0.865	0.879	0.891	0.906	0.920	0.932	0.946	0.960	0.974	0.988	1.001	1.015	1.030	1.044	1.056	1.070	1.082	1.096	1.109	1.122	1.134	1.146	1.158	1.168	1.179	1.189	1.199	1.208	1.216	1.224	1.232	1.239	1.244	1.250	1.255	1.259	1.262	1.265	1.266	1.268	1.268	1.268	1.266	1.264	1.261	1.258	1.254	1.249	1.242	1.236	1.230	1.221	1.214	1.205	1.195	1.186	1.175	1.165	1.154	1.142	1.130	1.119	1.108	1.094	1.081	1.070	1.058	1.045	1.032	1.020	1.008	0.996	0.985	0.972	0.961	0.950	0.940	0.930	0.921	0.910	0.901	0.892	0.886	0.879	0.871	0.864	0.859	0.852	0.849	0.844	0.840	0.838	0.834	0.832	0.830	0.829	0.828	0.829	0.829	0.829	0.830	0.832	0.834	0.836	0.840	0.842	0.846	0.849	0.854	0.859	0.862	0.868	0.871	0.878	0.882	0.888	0.892	0.899	0.904	0.910	0.916	0.921	0.928	0.932	0.938	0.944	0.949	0.955	0.960	0.966	0.971	0.976	0.981	0.986	0.990	0.995	0.999	1.002	1.006	1.010	1.014	1.016	1.020	1.022	1.025	1.029	1.030	1.032	1.034	1.035	1.036	1.038	1.039	1.039	1.039	1.039	1.040	1.039	1.039	1.038	1.036	1.036	1.035	1.032	1.031	1.030	1.028	1.026	1.024	1.021	1.020	1.018	1.015	1.012	1.009	1.006	1.004	1.001	0.999	0.996	0.994	0.990	0.988	0.984	0.982	0.979	0.976	0.974	0.971	0.969	0.966	0.964	0.961	0.959	0.958	0.956	0.954	0.952	0.950	0.949	0.948	0.946	0.945	0.944	0.944	0.941	0.941	0.941	0.940	0.939	0.939	0.939	0.939	0.938	0.938	0.938	0.938	0.936	0.936	0.936	0.936	0.936	0.935	0.935	0.935	0.935	0.934	0.934	0.931	0.931	0.931	0.929	0.928	0.928	0.925	0.922	0.920	0.919	0.916	0.912	0.910	0.908	0.904	0.899	0.896	0.891	0.886	0.882	0.876	0.871	0.865	0.859	0.854	0.846	0.839	0.831	0.824	0.816	0.808	0.799	0.789	0.780	0.771	0.760	0.750	0.740	0.729	0.716	0.705	0.694	0.681	0.669	0.656	0.642	0.630	0.616	0.602	0.590	0.574	0.560	0.545	0.531	0.516	0.501	0.486	0.472	0.456	0.441	0.426	0.410	0.395	0.380	0.365	0.349	0.334	0.319	0.305	0.290	0.275	0.261	0.246	0.231	0.219	0.204	0.191	0.178	0.166	0.152	0.140	0.129	0.116	0.105	0.094	0.084	0.072	0.062	0.054	0.045	0.035	0.026	0.019	0.010	0.002	-0.005	-0.012	-0.019	-0.025	-0.030	-0.038	-0.042	-0.048	-0.054	-0.059	-0.062	-0.068	-0.071	-0.075	-0.080	-0.082	-0.088	-0.090	-0.094	-0.098	-0.101	-0.105	-0.108	-0.111	-0.114	-0.116	-0.119	-0.122	-0.125	-0.129	-0.131	-0.134	-0.136	-0.139	-0.141	-0.145	-0.146	-0.149	-0.151	-0.152	-0.155	-0.156	-0.159	-0.160	-0.160	-0.162	-0.164	-0.162	-0.162	-0.162	-0.162	-0.161	-0.160	-0.159	-0.156	-0.154	-0.150	-0.146	-0.142	-0.138	-0.132	-0.128	-0.121	-0.115	-0.108	-0.100	-0.091	-0.082	-0.074	-0.064	-0.054	-0.042	-0.031	-0.020	-0.009	0.005	0.018	0.031	0.045	0.059	0.075	0.089	0.105	0.119	0.135	0.151	0.168	0.184	0.200	0.216	0.235	0.251	0.269	0.285	0.302	0.319	0.336	0.354	0.369	0.386	0.402	0.420	0.436	0.452	0.469	0.484	0.500	0.515	0.531	0.546	0.560	0.574	0.589	0.602	0.616	0.630	0.642	0.655	0.668	0.680	0.691	0.702	0.712	0.724	0.734	0.744	0.752	0.761	0.769	0.778	0.785	0.792	0.800	0.805	0.811	0.816	0.820	0.825	0.829	0.831	0.834	0.835	0.836	0.838	0.838	0.838	0.836	0.835	0.832	0.830	0.826	0.822	0.819	0.814	0.809	0.801	0.795	0.788	0.781	0.774	0.765	0.755	0.748	0.736	0.728	0.718	0.706	0.695	0.684	0.674	0.662	0.651	0.639	0.629	0.618	0.605	0.594	0.584	0.572	0.562	0.552	0.541	0.532	0.524	0.514	0.506	0.499	0.490	0.484	0.478	0.471	0.466	0.462	0.459	0.455	0.451	0.451	0.449	0.449	0.448	0.449	0.450	0.452	0.455	0.459	0.462	0.468	0.472	0.478	0.484	0.490	0.498	0.505	0.512	0.520	0.529	0.538	0.546	0.555	0.565	0.574	0.582	0.592	0.601	0.611	0.620	0.629	0.639	0.648	0.656	0.664	0.672	0.679	0.688	0.694	0.701	0.708	0.714	0.719	0.725	0.729	0.735	0.739	0.742	0.746	0.750	0.752	0.754	0.756	0.758	0.759	0.760	0.760	0.761	0.761	0.762	0.762	0.762	0.761	0.761	0.761	0.761	0.760	0.761	0.761	0.761	0.761	0.761	0.762	0.764	0.764	0.766	0.769	0.770	0.772	0.776	0.780	0.784	0.789	0.794	0.799	0.805	0.811	0.819	0.828	0.835	0.844	0.854	0.862	0.872	0.884	0.895	0.906	0.919	0.931	0.945	0.959	0.972	0.986	1.001	1.016	1.030	1.046	1.062	1.079	1.092	1.109	1.126	1.142	1.158	1.174	1.190	1.206	1.221	1.238	1.254	1.270	1.284	1.299	1.314	1.329	1.342	1.356	1.370	1.384	1.396	1.408	1.420	1.431	1.444	1.454	1.464	1.474	1.484	1.492	1.501	1.509	1.516	1.524	1.530	1.538	1.542	1.549	1.554	1.558	1.562	1.566	1.570	1.572	1.575	1.578	1.580	1.581	1.581	1.584	1.584	1.582	1.584	1.582	1.581	1.580	1.579	1.578	1.575	1.572	1.569	1.566	1.562	1.559	1.555	1.550	1.546	1.540	1.535	1.529	1.525	1.518	1.512	1.505	1.499	1.492	1.485	1.478	1.470	1.461	1.454	1.446	1.438	1.429	1.421	1.412	1.404	1.395	1.386	1.378	1.369	1.360	1.350	1.341	1.334	1.324	1.316	1.306	1.298	1.290	1.281	1.272	1.265	1.258	1.249	1.241	1.235	1.226	1.220	1.212	1.206	1.200	1.192	1.188	1.181	1.176	1.170	1.165	1.160	1.156	1.152	1.148	1.142	1.139	1.136	1.131	1.129	1.125	1.122	1.120	1.118	1.114	1.111	1.110	1.108	1.105	1.102	1.101	1.099	1.096	1.094	1.092	1.089	1.088	1.085	1.082	1.081	1.079	1.076	1.072	1.071	1.068	1.066	1.062	1.060	1.058	1.054	1.052	1.049	1.048	1.044	1.040	1.039	1.035	1.032	1.030	1.026	1.025	1.022	1.020	1.019	1.015	1.014	1.011	1.010	1.009	1.009	1.006	1.006	1.006	1.005	1.006	1.008	1.008	1.009	1.010	1.011	1.014	1.018	1.019	1.022	1.026	1.031	1.036	1.040	1.045	1.050	1.056	1.062	1.070	1.076	1.084	1.091	1.100	1.108	1.118	1.126	1.135	1.145	1.154	1.164	1.174	1.184	1.194	1.204	1.214	1.225	1.235	1.245	1.255	1.264	1.275	1.284	1.292	1.302	1.311	1.320	1.329	1.335	1.342	1.349	1.355	1.360	1.365	1.369	1.371	1.375	1.376	1.378	1.378	1.376	1.376	1.374	1.370	1.366	1.361	1.354	1.348	1.339	1.330	1.320	1.309	1.298	1.284	1.270	1.255	1.240	1.222	1.204	1.186	1.166	1.146	1.125	1.104	1.082	1.059	1.035	1.011	0.986	0.961	0.936	0.910	0.885	0.859	0.832	0.805	0.779	0.751	0.725	0.699	0.674	0.648	0.621	0.598	0.572	0.548	0.524	0.501	0.479	0.458	0.435	0.415	0.396	0.376	0.359	0.341	0.325	0.310	0.296	0.282	0.269	0.258	0.248	0.238	0.229	0.220	0.212	0.208	0.201	0.198	0.194	0.190	0.189	0.188	0.186	0.186	0.186	0.186	0.188	0.190	0.191	0.194	0.196	0.199	0.202	0.205	0.209	0.211	0.215	0.219	0.221	0.224	0.226	0.229	0.230	0.231	0.232	0.232	0.235	0.234	0.232	0.231	0.229	0.228	0.224	0.220	0.215	0.211	0.205	0.199	0.192	0.185	0.176	0.169	0.159	0.149	0.138	0.128	0.115	0.102	0.090	0.076	0.064	0.049	0.034	0.020	0.004	-0.011	-0.028	-0.042	-0.059	-0.075	-0.091	-0.108	-0.124	-0.140	-0.158	-0.172	-0.189	-0.206	-0.221	-0.236	-0.251	-0.266	-0.281	-0.296	-0.310	-0.324	-0.335	-0.349	-0.360	-0.371	-0.382	-0.394	-0.402	-0.411	-0.420	-0.429	-0.436	-0.442	-0.449	-0.454	-0.459	-0.462	-0.466	-0.469	-0.470	-0.471	-0.471	-0.472	-0.470	-0.469	-0.466	-0.464	-0.461	-0.456	-0.451	-0.448	-0.441	-0.435	-0.429	-0.421	-0.414	-0.405	-0.398	-0.389	-0.379	-0.370	-0.361	-0.351	-0.341	-0.331	-0.320	-0.311	-0.300	-0.289	-0.279	-0.269	-0.259	-0.248	-0.239	-0.229	-0.218	-0.209	-0.200	-0.191	-0.182	-0.174	-0.166	-0.159	-0.152	-0.145	-0.139	-0.134	-0.129	-0.122	-0.119	-0.115	-0.112	-0.109	-0.106	-0.104	-0.102	-0.101	-0.101	-0.101	-0.102	-0.102	-0.104	-0.105	-0.109	-0.110	-0.112	-0.118	-0.121	-0.125	-0.129	-0.132	-0.138	-0.144	-0.149	-0.155	-0.160	-0.165	-0.172	-0.178	-0.182	-0.189	-0.196	-0.201	-0.208	-0.214	-0.219	-0.225	-0.230	-0.235	-0.240	-0.245	-0.250	-0.254	-0.259	-0.262	-0.266	-0.269	-0.271	-0.275	-0.278	-0.279	-0.281	-0.282	-0.284	-0.285	-0.284	-0.285	-0.285	-0.285	-0.284	-0.282	-0.281	-0.280	-0.279	-0.276	-0.275	-0.272	-0.271	-0.268	-0.265	-0.262	-0.260	-0.258	-0.255	-0.252	-0.250	-0.248	-0.245	-0.244	-0.241	-0.240	-0.239	-0.239	-0.236	-0.238	-0.236	-0.236	-0.238	-0.239	-0.240	-0.242	-0.245	-0.248	-0.250	-0.255	-0.259	-0.264	-0.270	-0.275	-0.282	-0.289	-0.296	-0.305	-0.312	-0.321	-0.331	-0.341	-0.351	-0.361	-0.372	-0.385	-0.396	-0.408	-0.420	-0.432	-0.445	-0.459	-0.472	-0.485	-0.498	-0.511	-0.525	-0.539	-0.552	-0.565	-0.579	-0.592	-0.605	-0.619	-0.630	-0.642	-0.655	-0.666	-0.678	-0.688	-0.699	-0.709	-0.719	-0.726	-0.736	-0.744	-0.751	-0.758	-0.764	-0.770	-0.775	-0.780	-0.785	-0.788	-0.791	-0.792	-0.796	-0.798	-0.798	-0.798	-0.798	-0.798	-0.796	-0.795	-0.794	-0.791	-0.789	-0.786	-0.782	-0.780	-0.775	-0.772	-0.768	-0.762	-0.759	-0.754	-0.749	-0.745	-0.740	-0.735	-0.730	-0.725	-0.721	-0.716	-0.711	-0.706	-0.701	-0.696	-0.692	-0.688	-0.685	-0.680	-0.676	-0.672	-0.669	-0.665	-0.662	-0.659	-0.656	-0.654	-0.651	-0.649	-0.646	-0.645	-0.644	-0.641	-0.639	-0.638	-0.638	-0.635	-0.634	-0.632	-0.632	-0.630	-0.630	-0.629	-0.628	-0.626	-0.625	-0.625	-0.624	-0.624	-0.624	-0.622	-0.622	-0.621	-0.620	-0.619	-0.619	-0.618	-0.616	-0.616	-0.615	-0.614	-0.614	-0.612	-0.611	-0.610	-0.609	-0.606	-0.605	-0.605	-0.602	-0.602	-0.600	-0.599	-0.598	-0.596	-0.595	-0.594	-0.592	-0.591	-0.590	-0.588	-0.586	-0.585	-0.584	-0.582	-0.581	-0.579	-0.579	-0.576	-0.576	-0.574	-0.572	-0.571	-0.570	-0.568	-0.566	-0.564	-0.562	-0.560	-0.559	-0.556	-0.554	-0.552	-0.550	-0.548	-0.545	-0.541	-0.539	-0.535	-0.532	-0.530	-0.526	-0.522	-0.520	-0.516	-0.512	-0.507	-0.505	-0.501	-0.498	-0.494	-0.489	-0.486	-0.481	-0.478	-0.474	-0.470	-0.466	-0.462	-0.460	-0.456	-0.455	-0.451	-0.449	-0.448	-0.446	-0.445	-0.444	-0.445	-0.444	-0.445	-0.448	-0.448	-0.451	-0.454	-0.458	-0.462	-0.466	-0.474	-0.479	-0.488	-0.495	-0.504	-0.515	-0.524	-0.536	-0.548	-0.561	-0.575	-0.590	-0.605	-0.621	-0.638	-0.655	-0.674	-0.692	-0.712	-0.734	-0.754	-0.775	-0.796	-0.820	-0.842	-0.866	-0.889	-0.912	-0.938	-0.962	-0.986	-1.011	-1.036	-1.061	-1.085	-1.110	-1.135	-1.159	-1.184	-1.208	-1.230	-1.255	-1.278	-1.299	-1.322	-1.344	-1.364	-1.385	-1.404	-1.422	-1.440	-1.459	-1.475	-1.491	-1.506	-1.520	-1.535	-1.548	-1.559	-1.570	-1.581	-1.591	-1.600	-1.608	-1.615	-1.621	-1.626	-1.631	-1.635	-1.639	-1.640	-1.642	-1.644	-1.644	-1.644	-1.644	-1.641	-1.640	-1.638	-1.634	-1.630	-1.626	-1.622	-1.619	-1.614	-1.608	-1.604	-1.598	-1.591	-1.586	-1.580	-1.575	-1.569	-1.562	-1.556	-1.550	-1.545	-1.540	-1.534	-1.530	-1.525	-1.520	-1.516	-1.511	-1.509	-1.505	-1.501	-1.499	-1.498	-1.495	-1.494	-1.494	-1.492	-1.494	-1.494	-1.495	-1.496	-1.498	-1.501	-1.502	-1.506	-1.511	-1.515	-1.519	-1.525	-1.531	-1.538	-1.544	-1.550	-1.558	-1.565	-1.572	-1.580	-1.588	-1.596	-1.605	-1.614	-1.622	-1.631	-1.640	-1.649	-1.658	-1.666	-1.674	-1.682	-1.691	-1.698	-1.705	-1.712	-1.720	-1.726	-1.732	-1.738	-1.742	-1.746	-1.751	-1.755	-1.758	-1.760	-1.762	-1.762	-1.764	-1.764	-1.762	-1.762	-1.760	-1.759	-1.756	-1.752	-1.748	-1.744	-1.739	-1.734	-1.728	-1.721	-1.716	-1.709	-1.701	-1.695	-1.688	-1.679	-1.671	-1.664	-1.656	-1.649	-1.640	-1.634	-1.625	-1.619	-1.612	-1.605	-1.599	-1.594	-1.589	-1.582	-1.579	-1.575	-1.571	-1.569	-1.566	-1.565	-1.564	-1.564	-1.564	-1.565	-1.566	-1.570	-1.572	-1.578	-1.581	-1.586	-1.592	-1.600	-1.606	-1.614	-1.622	-1.631	-1.642	-1.652	-1.662	-1.674	-1.685	-1.698	-1.710	-1.722	-1.736	-1.749	-1.762	-1.776	-1.790	-1.804	-1.818	-1.831	-1.845	-1.859	-1.874	-1.888	-1.901	-1.914	-1.928	-1.941	-1.954	-1.966	-1.979	-1.991	-2.005	-2.016	-2.027	-2.039	-2.049	-2.059	-2.070	-2.080	-2.089	-2.099	-2.109	-2.118	-2.125	-2.134	-2.141	-2.149	-2.158	-2.164	-2.171	-2.179	-2.185	-2.191	-2.198	-2.204	-2.210	-2.216	-2.222	-2.229	-2.235	-2.241	-2.246	-2.252	-2.258	-2.264	-2.271	-2.276	-2.282	-2.289	-2.295	-2.301	-2.308	-2.315	-2.321	-2.329	-2.335	-2.342	-2.350	-2.356	-2.364	-2.371	-2.379	-2.386	-2.394	-2.402	-2.410	-2.418	-2.425	-2.432	-2.441	-2.449	-2.456	-2.465	-2.471	-2.479	-2.486	-2.494	-2.501	-2.509	-2.515	-2.522	-2.529	-2.536	-2.542	-2.548	-2.554	-2.560	-2.565	-2.571	-2.575	-2.580	-2.584	-2.589	-2.591	-2.595	-2.599	-2.601	-2.602	-2.605	-2.606	-2.608	-2.609	-2.609	-2.609	-2.609	-2.609	-2.608	-2.606	-2.605	-2.602	-2.599	-2.596	-2.592	-2.590	-2.584	-2.580	-2.575	-2.569	-2.564	-2.558	-2.551	-2.544	-2.536	-2.529	-2.520	-2.512	-2.504	-2.494	-2.485	-2.476	-2.465	-2.456	-2.445	-2.435	-2.425	-2.414	-2.402	-2.391	-2.380	-2.369	-2.356	-2.345	-2.334	-2.322	-2.311	-2.299	-2.288	-2.276	-2.264	-2.254	-2.241	-2.230	-2.220	-2.209	-2.199	-2.188	-2.176	-2.168	-2.156	-2.148	-2.138	-2.128	-2.120	-2.110	-2.102	-2.095	-2.086	-2.080	-2.071	-2.065	-2.059	-2.052	-2.046	-2.041	-2.036	-2.030	-2.025	-2.021	-2.016	-2.011	-2.007	-2.005	-2.001	-1.998	-1.994	-1.991	-1.989	-1.985	-1.982	-1.980	-1.978	-1.975	-1.972	-1.970	-1.968	-1.965	-1.962	-1.960	-1.956	-1.954	-1.951	-1.948	-1.945	-1.942	-1.939	-1.935	-1.931	-1.928	-1.922	-1.919	-1.915	-1.911	-1.905	-1.901	-1.896	-1.891	-1.885	-1.879	-1.874	-1.868	-1.861	-1.856	-1.849	-1.842	-1.836	-1.830	-1.822	-1.815	-1.808	-1.801	-1.792	-1.786	-1.779	-1.770	-1.762	-1.755	-1.748	-1.739	-1.731	-1.724	-1.716	-1.708	-1.700	-1.692	-1.685	-1.678	-1.670	-1.661	-1.654	-1.646	-1.639	-1.632	-1.624	-1.618	-1.610	-1.602	-1.596	-1.590	-1.582	-1.575	-1.569	-1.562	-1.556	-1.550	-1.544	-1.538	-1.531	-1.525	-1.519	-1.512	-1.506	-1.500	-1.494	-1.488	-1.481	-1.475	-1.469	-1.462	-1.456	-1.450	-1.442	-1.436	-1.430	-1.424	-1.416	-1.411	-1.404	-1.398	-1.390	-1.382	-1.376	-1.369	-1.361	-1.354	-1.346	-1.339	-1.331	-1.324	-1.316	-1.309	-1.300	-1.292	-1.285	-1.276	-1.268	-1.260	-1.252	-1.242	-1.235	-1.226	-1.216	-1.209	-1.200	-1.190	-1.181	-1.174	-1.164	-1.155	-1.146	-1.136	-1.128	-1.119	-1.109	-1.100	-1.090	-1.081	-1.071	-1.061	-1.051	-1.042	-1.032	-1.022	-1.012	-1.002	-0.992	-0.982	-0.971	-0.962	-0.951	-0.940	-0.931	-0.920	-0.909	-0.899	-0.888	-0.876	-0.866	-0.855	-0.845	-0.832	-0.822	-0.810	-0.800	-0.789	-0.779	-0.768	-0.756	-0.745	-0.735	-0.725	-0.714	-0.704	-0.692	-0.682	-0.674	-0.664	-0.654	-0.645	-0.636	-0.628	-0.619	-0.611	-0.604	-0.598	-0.590	-0.584	-0.578	-0.571	-0.566	-0.562	-0.558	-0.554	-0.550	-0.548	-0.545	-0.544	-0.541	-0.541	-0.541	-0.541	-0.541	-0.542	-0.545	-0.546	-0.549	-0.551	-0.555	-0.559	-0.562	-0.568	-0.572	-0.578	-0.581	-0.586	-0.592	-0.599	-0.605	-0.610	-0.616	-0.621	-0.629	-0.634	-0.640	-0.646	-0.650	-0.656	-0.661	-0.666	-0.669	-0.674	-0.678	-0.680	-0.682	-0.685	-0.688	-0.688	-0.689	-0.688	-0.688	-0.686	-0.684	-0.681	-0.679	-0.675	-0.671	-0.665	-0.660	-0.654	-0.646	-0.639	-0.631	-0.622	-0.614	-0.605	-0.594	-0.584	-0.574	-0.561	-0.550	-0.538	-0.526	-0.514	-0.502	-0.489	-0.476	-0.462	-0.450	-0.438	-0.424	-0.411	-0.398	-0.385	-0.371	-0.360	-0.348	-0.335	-0.322	-0.311	-0.300	-0.289	-0.279	-0.269	-0.258	-0.250	-0.240	-0.231	-0.224	-0.215	-0.208	-0.200	-0.194	-0.188	-0.182	-0.175	-0.170	-0.166	-0.161	-0.158	-0.155	-0.151	-0.148	-0.145	-0.142	-0.140	-0.139	-0.138	-0.136	-0.135	-0.132	-0.132	-0.132	-0.132	-0.131	-0.131	-0.130	-0.131	-0.131	-0.131	-0.131	-0.132	-0.134	-0.134	-0.135	-0.135	-0.138	-0.139	-0.140	-0.141	-0.142	-0.144	-0.146	-0.148	-0.150	-0.152	-0.155	-0.158	-0.160	-0.162	-0.166	-0.170	-0.174	-0.176	-0.181	-0.185	-0.189	-0.194	-0.199	-0.204	-0.208	-0.212	-0.219	-0.224	-0.230	-0.236	-0.242	-0.249	-0.255	-0.261	-0.268	-0.274	-0.280	-0.288	-0.294	-0.301	-0.308	-0.314	-0.320	-0.326	-0.334	-0.339	-0.346	-0.352	-0.358	-0.364	-0.370	-0.375	-0.381	-0.386	-0.392	-0.398	-0.402	-0.408	-0.412	-0.416	-0.421	-0.425	-0.430	-0.434	-0.439	-0.441	-0.445	-0.449	-0.452	-0.456	-0.460	-0.462	-0.466	-0.471	-0.474	-0.478	-0.480	-0.484	-0.488	-0.491	-0.494	-0.498	-0.501	-0.505	-0.509	-0.511	-0.515	-0.520	-0.524	-0.528	-0.531	-0.535	-0.539	-0.542	-0.546	-0.551	-0.555	-0.558	-0.561	-0.566	-0.569	-0.572	-0.575	-0.579	-0.581	-0.584	-0.585	-0.588	-0.590	-0.592	-0.592	-0.594	-0.595	-0.595	-0.595	-0.595	-0.594	-0.594	-0.591	-0.590	-0.588	-0.585	-0.581	-0.578	-0.575	-0.571	-0.565	-0.561	-0.555	-0.550	-0.544	-0.538	-0.530	-0.522	-0.516	-0.507	-0.499	-0.490	-0.481	-0.472	-0.464	-0.454	-0.444	-0.434	-0.424	-0.412	-0.401	-0.390	-0.379	-0.368	-0.356	-0.345	-0.334	-0.322	-0.311	-0.299	-0.286	-0.275	-0.264	-0.251	-0.239	-0.228	-0.215	-0.204	-0.191	-0.180	-0.168	-0.156	-0.144	-0.131	-0.120	-0.108	-0.095	-0.082	-0.070	-0.059	-0.046	-0.035	-0.022	-0.010	0.002	0.015	0.026	0.039	0.051	0.064	0.076	0.089	0.102	0.115	0.128	0.140	0.152	0.166	0.179	0.191	0.205	0.218	0.231	0.244	0.255	0.269	0.281	0.294	0.306	0.318	0.330	0.341	0.354	0.365	0.376	0.386	0.396	0.408	0.418	0.428	0.435	0.445	0.452	0.461	0.469	0.476	0.481	0.489	0.494	0.499	0.504	0.506	0.510	0.514	0.516	0.518	0.519	0.520	0.521	0.521	0.521	0.519	0.519	0.516	0.515	0.512	0.509	0.506	0.502	0.499	0.495	0.490	0.485	0.481	0.475	0.470	0.465	0.459	0.454	0.449	0.442	0.436	0.430	0.424	0.419	0.412	0.406	0.401	0.395	0.389	0.384	0.378	0.372	0.365	0.360	0.354	0.349	0.344	0.336	0.331	0.326	0.319	0.314	0.309	0.301	0.296	0.289	0.282	0.278	0.270	0.264	0.256	0.249	0.242	0.235	0.226	0.219	0.211	0.204	0.195	0.186	0.178	0.169	0.160	0.151	0.140	0.131	0.122	0.112	0.102	0.094	0.084	0.074	0.065	0.055	0.046	0.036	0.029	0.019	0.011	0.002	-0.005	-0.011	-0.020	-0.026	-0.032	-0.038	-0.042	-0.048	-0.051	-0.055	-0.059	-0.060	-0.062	-0.064	-0.064	-0.062	-0.062	-0.061	-0.059	-0.055	-0.051	-0.046	-0.041	-0.035	-0.030	-0.021	-0.014	-0.005	0.004	0.015	0.025	0.036	0.048	0.060	0.072	0.086	0.100	0.115	0.129	0.145	0.160	0.176	0.192	0.209	0.225	0.244	0.260	0.279	0.296	0.314	0.331	0.350	0.369	0.388	0.406	0.424	0.442	0.461	0.481	0.499	0.519	0.536	0.555	0.574	0.591	0.610	0.629	0.646	0.665	0.681	0.700	0.718	0.735	0.751	0.768	0.784	0.801	0.816	0.831	0.848	0.862	0.878	0.892	0.906	0.921	0.935	0.948	0.961	0.974	0.986	0.998	1.010	1.021	1.031	1.044	1.054	1.064	1.074	1.082	1.092	1.100	1.109	1.116	1.125	1.132	1.140	1.146	1.152	1.159	1.165	1.170	1.176	1.181	1.186	1.191	1.196	1.200	1.204	1.208	1.211	1.214	1.218	1.220	1.224	1.226	1.229	1.231	1.232	1.234	1.236	1.238	1.239	1.240	1.241	1.242	1.241	1.242	1.242	1.244	1.244	1.242	1.241	1.241	1.240	1.239	1.238	1.236	1.232	1.230	1.228	1.225	1.221	1.218	1.214	1.210	1.205	1.199	1.194	1.189	1.181	1.175	1.168	1.160	1.152	1.144	1.135	1.126	1.115	1.105	1.094	1.082	1.070	1.059	1.046	1.031	1.019	1.004	0.990	0.975	0.959	0.941	0.926	0.909	0.891	0.875	0.856	0.838	0.819	0.800	0.780	0.761	0.741	0.722	0.702	0.681	0.661	0.641	0.621	0.601	0.580	0.560	0.540	0.520	0.502	0.482	0.462	0.444	0.425	0.408	0.389	0.372	0.355	0.339	0.322	0.308	0.292	0.279	0.265	0.251	0.240	0.229	0.218	0.208	0.199	0.191	0.184	0.176	0.170	0.166	0.161	0.158	0.156	0.155	0.154	0.154	0.155	0.159	0.160	0.165	0.169	0.175	0.181	0.189	0.196	0.206	0.215	0.225	0.236	0.248	0.260	0.274	0.288	0.302	0.316	0.331	0.348	0.364	0.380	0.398	0.415	0.434	0.450	0.470	0.489	0.507	0.525	0.545	0.564	0.582	0.602	0.621	0.640	0.660	0.678	0.696	0.715	0.732	0.751	0.769	0.785	0.804	0.820	0.835	0.852	0.868	0.882	0.898	0.911	0.925	0.939	0.952	0.965	0.976	0.989	1.000	1.011	1.021	1.031	1.040	1.050	1.058	1.066	1.075	1.081	1.089	1.095	1.102	1.109	1.114	1.120	1.125	1.129	1.134	1.138	1.141	1.145	1.149	1.152	1.155	1.158	1.160	1.162	1.165	1.168	1.169	1.171	1.171	1.172	1.174	1.174	1.175	1.176	1.176	1.176	1.176	1.176	1.175	1.175	1.174	1.175	1.174	1.171	1.171	1.169	1.168	1.166	1.165	1.164	1.161	1.160	1.158	1.155	1.154	1.151	1.149	1.148	1.145	1.144	1.141	1.140	1.138	1.136	1.135	1.132	1.132	1.130	1.130	1.130	1.129	1.130	1.129	1.130	1.130	1.131	1.134	1.135	1.136	1.140	1.141	1.145	1.149	1.152	1.156	1.161	1.166	1.171	1.176	1.182	1.190	1.195	1.201	1.210	1.216	1.222	1.231	1.239	1.246	1.254	1.262	1.270	1.279	1.286	1.295	1.302	1.310	1.316	1.325	1.332	1.339	1.345	1.351	1.358	1.364	1.368	1.372	1.378	1.381	1.384	1.386	1.390	1.391	1.392	1.392	1.392	1.392	1.391	1.390	1.388	1.384	1.380	1.376	1.372	1.366	1.360	1.354	1.346	1.339	1.331	1.322	1.311	1.302	1.292	1.281	1.270	1.259	1.248	1.235	1.222	1.210	1.196	1.184	1.170	1.156	1.142	1.128	1.114	1.100	1.085	1.071	1.056	1.042	1.029	1.015	1.002	0.988	0.975	0.960	0.948	0.935	0.922	0.910	0.898	0.885	0.874	0.862	0.851	0.841	0.831	0.821	0.811	0.801	0.792	0.782	0.775	0.766	0.759	0.751	0.742	0.735	0.729	0.722	0.715	0.710	0.702	0.698	0.692	0.686	0.681	0.676	0.671	0.666	0.662	0.659	0.654	0.650	0.646	0.642	0.638	0.635	0.631	0.628	0.625	0.622	0.619	0.616	0.614	0.612	0.610	0.609	0.608	0.606	0.605	0.604	0.604	0.605	0.605	0.605	0.608	0.609	0.611	0.614	0.618	0.621	0.626	0.630	0.636	0.642	0.649	0.656	0.665	0.672	0.682	0.691	0.702	0.714	0.725	0.739	0.750	0.765	0.779	0.794	0.809	0.825	0.841	0.858	0.875	0.894	0.911	0.930	0.950	0.969	0.988	1.008	1.026	1.046	1.066	1.086	1.106	1.125	1.145	1.165	1.185	1.202	1.222	1.240	1.259	1.276	1.294	1.310	1.328	1.342	1.359	1.372	1.388	1.400	1.414	1.426	1.438	1.448	1.459	1.469	1.476	1.485	1.491	1.499	1.504	1.508	1.512	1.516	1.518	1.521	1.522	1.521	1.522	1.521	1.519	1.518	1.515	1.510	1.505	1.501	1.496	1.490	1.482	1.476	1.469	1.460	1.451	1.442	1.432	1.422	1.412	1.401	1.390	1.379	1.368	1.355	1.342	1.330	1.316	1.302	1.289	1.275	1.261	1.246	1.232	1.219	1.204	1.189	1.174	1.158	1.144	1.129	1.112	1.098	1.081	1.066	1.051	1.036	1.020	1.005	0.989	0.974	0.959	0.944	0.929	0.914	0.900	0.885	0.870	0.855	0.841	0.828	0.812	0.799	0.785	0.771	0.756	0.744	0.729	0.716	0.702	0.689	0.675	0.662	0.649	0.635	0.621	0.609	0.594	0.580	0.568	0.552	0.538	0.524	0.510	0.495	0.480	0.465	0.450	0.435	0.418	0.402	0.386	0.369	0.351	0.335	0.318	0.300	0.280	0.262	0.244	0.224	0.204	0.184	0.164	0.144	0.122	0.102	0.081	0.059	0.038	0.015	-0.006	-0.030	-0.051	-0.075	-0.098	-0.120	-0.142	-0.166	-0.189	-0.211	-0.234	-0.256	-0.279	-0.302	-0.324	-0.346	-0.368	-0.390	-0.411	-0.432	-0.452	-0.474	-0.494	-0.514	-0.532	-0.551	-0.570	-0.588	-0.605	-0.622	-0.639	-0.654	-0.670	-0.685	-0.700	-0.714	-0.726	-0.740	-0.752	-0.765	-0.775	-0.786	-0.795	-0.806	-0.815	-0.824	-0.831	-0.839	-0.846	-0.852	-0.859	-0.865	-0.869	-0.875	-0.879	-0.882	-0.885	-0.889	-0.891	-0.894	-0.896	-0.898	-0.899	-0.900	-0.900	-0.901	-0.900	-0.901	-0.901	-0.900	-0.899	-0.899	-0.898	-0.896	-0.895	-0.895	-0.892	-0.892	-0.890	-0.889	-0.886	-0.886	-0.885	-0.884	-0.882	-0.881	-0.881	-0.880	-0.879	-0.880	-0.879	-0.880	-0.880	-0.880	-0.882	-0.882	-0.885	-0.886	-0.889	-0.891	-0.894	-0.896	-0.900	-0.904	-0.909	-0.912	-0.918	-0.922	-0.929	-0.935	-0.941	-0.948	-0.955	-0.962	-0.970	-0.979	-0.986	-0.995	-1.004	-1.014	-1.022	-1.034	-1.042	-1.052	-1.064	-1.072	-1.084	-1.094	-1.105	-1.116	-1.128	-1.136	-1.148	-1.159	-1.169	-1.180	-1.190	-1.200	-1.210	-1.220	-1.229	-1.238	-1.246	-1.255	-1.262	-1.270	-1.278	-1.284	-1.291	-1.298	-1.302	-1.306	-1.310	-1.315	-1.318	-1.321	-1.322	-1.324	-1.325	-1.326	-1.325	-1.326	-1.324	-1.322	-1.320	-1.318	-1.314	-1.310	-1.305	-1.300	-1.295	-1.289	-1.282	-1.276	-1.270	-1.261	-1.255	-1.246	-1.239	-1.230	-1.221	-1.212	-1.204	-1.195	-1.186	-1.176	-1.168	-1.159	-1.149	-1.141	-1.131	-1.124	-1.114	-1.106	-1.098	-1.090	-1.082	-1.074	-1.068	-1.061	-1.054	-1.048	-1.041	-1.036	-1.030	-1.026	-1.021	-1.016	-1.014	-1.010	-1.008	-1.002	-1.001	-0.999	-0.996	-0.995	-0.992	-0.992	-0.990	-0.989	-0.989	-0.988	-0.986	-0.986	-0.986	-0.986	-0.984	-0.984	-0.984	-0.982	-0.982	-0.980	-0.979	-0.978	-0.975	-0.974	-0.970	-0.969	-0.965	-0.961	-0.958	-0.952	-0.948	-0.942	-0.936	-0.929	-0.924	-0.915	-0.908	-0.899	-0.890	-0.880	-0.870	-0.860	-0.849	-0.836	-0.824	-0.812	-0.798	-0.785	-0.771	-0.756	-0.741	-0.725	-0.710	-0.692	-0.676	-0.659	-0.641	-0.624	-0.605	-0.588	-0.569	-0.549	-0.530	-0.511	-0.491	-0.472	-0.454	-0.434	-0.414	-0.394	-0.375	-0.355	-0.335	-0.315	-0.296	-0.276	-0.258	-0.238	-0.219	-0.200	-0.181	-0.162	-0.145	-0.128	-0.109	-0.091	-0.074	-0.058	-0.040	-0.024	-0.009	0.008	0.024	0.039	0.052	0.068	0.081	0.095	0.108	0.121	0.134	0.146	0.158	0.169	0.180	0.190	0.201	0.211	0.220	100.000	5.000	2.000	1.000	7.000	0.000	0.000	0.000	0.000	0.000	0.000	0.000	0.000	0.000	0.000	0.000	0.000	0.000	-1.600	-1.584	-1.569	-1.555	-1.540	-1.528	-1.514	-1.501	-1.489	-1.478	-1.465	-1.455	-1.445	-1.435	-1.426	-1.418	-1.410	-1.402	-1.396	-1.390	-1.385	-1.380	-1.376	-1.374	-1.371	-1.370	-1.369	-1.369	-1.369	-1.370	-1.370	-1.372	-1.375	-1.379	-1.381	-1.386	-1.392	-1.398	-1.404	-1.409	-1.415	-1.422	-1.429	-1.438	-1.445	-1.454	-1.461	-1.471	-1.480	-1.490	-1.498	-1.508	-1.518	-1.526	-1.536	-1.546	-1.556	-1.566	-1.576	-1.586	-1.598	-1.608	-1.618	-1.628	-1.636	-1.646	-1.656	-1.666	-1.676	-1.686	-1.695	-1.705	-1.714	-1.725	-1.734	-1.742	-1.751	-1.761	-1.771	-1.780	-1.789	-1.798	-1.806	-1.816	-1.825	-1.834	-1.841	-1.851	-1.859	-1.868	-1.876	-1.885	-1.894	-1.901	-1.909	-1.916	-1.924	-1.932	-1.939	-1.946	-1.954	-1.960	-1.968	-1.972	-1.979	-1.984	-1.990	-1.996	-2.000	-2.005	-2.009	-2.014	-2.016	-2.021	-2.024	-2.026	-2.027	-2.030	-2.031	-2.031	-2.033	-2.033	-2.033	-2.031	-2.031	-2.029	-2.027	-2.025	-2.021	-2.019	-2.015	-2.011	-2.007	-2.002	-1.998	-1.992	-1.988	-1.981	-1.975	-1.969	-1.962	-1.956	-1.950	-1.942	-1.936	-1.929	-1.921	-1.914	-1.906	-1.899	-1.891	-1.882	-1.876	-1.868	-1.861	-1.854	-1.848	-1.840	-1.832	-1.825	-1.819	-1.812	-1.806	-1.800	-1.794	-1.788	-1.782	-1.778	-1.771	-1.768	-1.761	-1.756	-1.752	-1.749	-1.745	-1.741	-1.738	-1.734	-1.731	-1.729	-1.725	-1.722	-1.720	-1.718	-1.716	-1.714	-1.711	-1.710	-1.708	-1.706	-1.705	-1.704	-1.701	-1.700	-1.699	-1.695	-1.694	-1.692	-1.690	-1.689	-1.686	-1.684	-1.682	-1.680	-1.678	-1.675	-1.671	-1.669	-1.664	-1.661	-1.658	-1.654	-1.649	-1.645	-1.640	-1.636	-1.631	-1.625	-1.620	-1.614	-1.608	-1.600	-1.594	-1.585	-1.579	-1.570	-1.562	-1.554	-1.545	-1.536	-1.528	-1.519	-1.508	-1.499	-1.488	-1.479	-1.468	-1.456	-1.446	-1.435	-1.424	-1.412	-1.400	-1.390	-1.379	-1.366	-1.355	-1.342	-1.331	-1.319	-1.308	-1.295	-1.284	-1.272	-1.260	-1.249	-1.238	-1.226	-1.214	-1.202	-1.192	-1.181	-1.170	-1.160	-1.149	-1.138	-1.129	-1.118	-1.108	-1.099	-1.089	-1.079	-1.070	-1.060	-1.051	-1.042	-1.034	-1.025	-1.016	-1.009	-1.000	-0.991	-0.984	-0.976	-0.969	-0.961	-0.954	-0.946	-0.940	-0.932	-0.925	-0.919	-0.911	-0.906	-0.899	-0.894	-0.888	-0.882	-0.876	-0.870	-0.866	-0.860	-0.856	-0.851	-0.848	-0.844	-0.840	-0.836	-0.834	-0.831	-0.829	-0.826	-0.824	-0.824	-0.822	-0.821	-0.822	-0.821	-0.822	-0.824	-0.825	-0.828	-0.830	-0.832	-0.835	-0.838	-0.841	-0.845	-0.849	-0.854	-0.859	-0.864	-0.870	-0.874	-0.880	-0.886	-0.892	-0.900	-0.906	-0.912	-0.919	-0.926	-0.932	-0.939	-0.945	-0.952	-0.958	-0.964	-0.970	-0.976	-0.981	-0.986	-0.990	-0.996	-1.000	-1.002	-1.006	-1.010	-1.012	-1.015	-1.016	-1.018	-1.018	-1.019	-1.019	-1.019	-1.018	-1.018	-1.015	-1.012	-1.010	-1.006	-1.004	-0.999	-0.995	-0.991	-0.985	-0.980	-0.974	-0.968	-0.961	-0.955	-0.946	-0.940	-0.931	-0.924	-0.916	-0.908	-0.899	-0.890	-0.881	-0.872	-0.864	-0.852	-0.844	-0.834	-0.824	-0.815	-0.805	-0.795	-0.785	-0.775	-0.764	-0.755	-0.745	-0.734	-0.724	-0.715	-0.704	-0.695	-0.684	-0.675	-0.664	-0.655	-0.645	-0.636	-0.626	-0.618	-0.608	-0.599	-0.590	-0.581	-0.572	-0.565	-0.556	-0.549	-0.541	-0.532	-0.526	-0.520	-0.512	-0.506	-0.500	-0.494	-0.489	-0.484	-0.479	-0.475	-0.470	-0.466	-0.462	-0.459	-0.456	-0.454	-0.451	-0.449	-0.448	-0.448	-0.446	-0.445	-0.445	-0.444	-0.444	-0.445	-0.445	-0.445	-0.446	-0.446	-0.448	-0.449	-0.450	-0.451	-0.451	-0.454	-0.455	-0.456	-0.458	-0.460	-0.461	-0.461	-0.462	-0.464	-0.465	-0.466	-0.468	-0.468	-0.468	-0.468	-0.468	-0.468	-0.469	-0.468	-0.468	-0.466	-0.466	-0.465	-0.464	-0.461	-0.460	-0.459	-0.458	-0.455	-0.452	-0.450	-0.448	-0.445	-0.442	-0.439	-0.436	-0.434	-0.430	-0.429	-0.425	-0.421	-0.419	-0.415	-0.412	-0.409	-0.405	-0.402	-0.399	-0.395	-0.391	-0.389	-0.384	-0.381	-0.378	-0.375	-0.371	-0.369	-0.364	-0.361	-0.358	-0.355	-0.352	-0.349	-0.346	-0.342	-0.340	-0.338	-0.335	-0.332	-0.328	-0.325	-0.324	-0.321	-0.318	-0.315	-0.312	-0.310	-0.308	-0.304	-0.301	-0.300	-0.296	-0.294	-0.291	-0.289	-0.285	-0.284	-0.281	-0.279	-0.276	-0.272	-0.271	-0.269	-0.265	-0.264	-0.260	-0.259	-0.255	-0.254	-0.251	-0.248	-0.245	-0.241	-0.240	-0.238	-0.235	-0.231	-0.229	-0.226	-0.222	-0.221	-0.218	-0.215	-0.212	-0.209	-0.206	-0.204	-0.200	-0.198	-0.195	-0.192	-0.189	-0.186	-0.182	-0.180	-0.176	-0.174	-0.171	-0.166	-0.164	-0.161	-0.156	-0.154	-0.150	-0.146	-0.144	-0.140	-0.136	-0.132	-0.128	-0.124	-0.120	-0.115	-0.111	-0.106	-0.102	-0.098	-0.092	-0.088	-0.084	-0.078	-0.072	-0.066	-0.061	-0.055	-0.049	-0.042	-0.036	-0.029	-0.024	-0.016	-0.009	-0.001	0.006	0.012	0.021	0.029	0.036	0.045	0.052	0.061	0.070	0.078	0.086	0.095	0.102	0.111	0.120	0.128	0.138	0.145	0.154	0.161	0.168	0.176	0.184	0.190	0.199	0.205	0.211	0.218	0.224	0.228	0.234	0.239	0.242	0.246	0.250	0.252	0.256	0.258	0.260	0.261	0.262	0.264	0.264	0.262	0.261	0.261	0.259	0.256	0.254	0.250	0.248	0.244	0.240	0.235	0.230	0.225	0.220	0.214	0.208	0.201	0.195	0.189	0.181	0.175	0.168	0.160	0.152	0.145	0.139	0.131	0.124	0.118	0.110	0.102	0.095	0.089	0.082	0.076	0.070	0.064	0.060	0.054	0.049	0.045	0.040	0.036	0.032	0.030	0.026	0.024	0.021	0.020	0.018	0.018	0.016	0.016	0.016	0.018	0.016	0.018	0.020	0.022	0.025	0.026	0.029	0.034	0.036	0.041	0.045	0.050	0.054	0.059	0.062	0.069	0.075	0.080	0.086	0.091	0.098	0.104	0.109	0.116	0.121	0.129	0.135	0.140	0.148	0.152	0.159	0.166	0.171	0.178	0.182	0.188	0.192	0.198	0.204	0.208	0.212	0.216	0.220	0.224	0.228	0.230	0.234	0.236	0.238	0.239	0.240	0.241	0.242	0.244	0.244	0.242	0.241	0.240	0.239	0.238	0.235	0.231	0.229	0.225	0.221	0.218	0.212	0.206	0.202	0.196	0.190	0.182	0.178	0.170	0.162	0.155	0.148	0.139	0.130	0.122	0.114	0.104	0.095	0.086	0.076	0.066	0.056	0.046	0.038	0.028	0.018	0.008	-0.002	-0.012	-0.024	-0.032	-0.042	-0.051	-0.061	-0.070	-0.080	-0.089	-0.098	-0.106	-0.115	-0.124	-0.131	-0.139	-0.148	-0.154	-0.161	-0.169	-0.175	-0.182	-0.188	-0.194	-0.201	-0.206	-0.211	-0.216	-0.221	-0.225	-0.230	-0.235	-0.239	-0.242	-0.246	-0.250	-0.254	-0.258	-0.261	-0.265	-0.270	-0.272	-0.276	-0.280	-0.285	-0.288	-0.292	-0.296	-0.300	-0.305	-0.310	-0.314	-0.320	-0.325	-0.331	-0.338	-0.344	-0.350	-0.358	-0.365	-0.372	-0.380	-0.389	-0.398	-0.408	-0.416	-0.426	-0.436	-0.449	-0.460	-0.471	-0.484	-0.496	-0.507	-0.521	-0.536	-0.550	-0.562	-0.578	-0.592	-0.609	-0.624	-0.639	-0.654	-0.670	-0.686	-0.702	-0.719	-0.735	-0.751	-0.769	-0.784	-0.800	-0.818	-0.834	-0.849	-0.866	-0.881	-0.898	-0.914	-0.929	-0.944	-0.959	-0.974	-0.989	-1.002	-1.016	-1.030	-1.042	-1.056	-1.068	-1.080	-1.092	-1.104	-1.115	-1.125	-1.136	-1.146	-1.156	-1.166	-1.176	-1.185	-1.192	-1.201	-1.210	-1.218	-1.225	-1.234	-1.240	-1.248	-1.255	-1.261	-1.268	-1.275	-1.281	-1.288	-1.294	-1.300	-1.306	-1.312	-1.319	-1.326	-1.332	-1.340	-1.346	-1.352	-1.360	-1.368	-1.374	-1.381	-1.388	-1.395	-1.402	-1.411	-1.418	-1.425	-1.434	-1.442	-1.450	-1.458	-1.466	-1.474	-1.481	-1.490	-1.499	-1.506	-1.515	-1.524	-1.530	-1.539	-1.546	-1.554	-1.561	-1.569	-1.575	-1.582	-1.589	-1.595	-1.600	-1.606	-1.611	-1.615	-1.620	-1.624	-1.628	-1.631	-1.632	-1.635	-1.638	-1.639	-1.640	-1.640	-1.641	-1.640	-1.639	-1.639	-1.636	-1.635	-1.634	-1.630	-1.628	-1.625	-1.621	-1.618	-1.614	-1.610	-1.605	-1.602	-1.598	-1.592	-1.589	-1.585	-1.580	-1.576	-1.572	-1.568	-1.565	-1.561	-1.559	-1.555	-1.552	-1.551	-1.548	-1.548	-1.546	-1.545	-1.545	-1.546	-1.546	-1.548	-1.549	-1.551	-1.554	-1.558	-1.561	-1.565	-1.570	-1.574	-1.579	-1.584	-1.591	-1.598	-1.605	-1.612	-1.619	-1.626	-1.634	-1.642	-1.651	-1.660	-1.669	-1.676	-1.685	-1.694	-1.702	-1.710	-1.719	-1.726	-1.734	-1.741	-1.749	-1.756	-1.762	-1.769	-1.774	-1.780	-1.785	-1.788	-1.792	-1.795	-1.799	-1.800	-1.801	-1.802	-1.801	-1.801	-1.801	-1.799	-1.796	-1.794	-1.790	-1.785	-1.781	-1.775	-1.769	-1.761	-1.754	-1.745	-1.736	-1.728	-1.718	-1.706	-1.695	-1.682	-1.670	-1.658	-1.644	-1.630	-1.616	-1.600	-1.585	-1.569	-1.554	-1.536	-1.519	-1.501	-1.484	-1.465	-1.446	-1.426	-1.408	-1.388	-1.368	-1.348	-1.328	-1.306	-1.285	-1.262	-1.241	-1.219	-1.198	-1.175	-1.152	-1.130	-1.108	-1.084	-1.061	-1.039	-1.015	-0.991	-0.969	-0.945	-0.922	-0.899	-0.876	-0.852	-0.830	-0.808	-0.784	-0.761	-0.739	-0.715	-0.695	-0.672	-0.650	-0.629	-0.608	-0.586	-0.566	-0.546	-0.525	-0.506	-0.486	-0.468	-0.450	-0.431	-0.414	-0.398	-0.381	-0.365	-0.349	-0.334	-0.319	-0.304	-0.290	-0.278	-0.265	-0.252	-0.241	-0.230	-0.219	-0.208	-0.198	-0.189	-0.180	-0.172	-0.164	-0.158	-0.150	-0.145	-0.139	-0.134	-0.129	-0.125	-0.120	-0.118	-0.115	-0.112	-0.110	-0.109	-0.108	-0.108	-0.106	-0.108	-0.109	-0.109	-0.110	-0.112	-0.115	-0.118	-0.120	-0.122	-0.126	-0.130	-0.134	-0.139	-0.142	-0.148	-0.152	-0.158	-0.162	-0.169	-0.175	-0.181	-0.188	-0.192	-0.199	-0.205	-0.211	-0.219	-0.225	-0.231	-0.236	-0.244	-0.249	-0.255	-0.260	-0.266	-0.272	-0.276	-0.281	-0.286	-0.291	-0.295	-0.298	-0.301	-0.305	-0.308	-0.309	-0.311	-0.312	-0.314	-0.314	-0.314	-0.312	-0.311	-0.309	-0.308	-0.304	-0.301	-0.296	-0.292	-0.288	-0.281	-0.276	-0.269	-0.261	-0.254	-0.248	-0.239	-0.230	-0.220	-0.210	-0.200	-0.190	-0.180	-0.169	-0.156	-0.145	-0.135	-0.122	-0.110	-0.099	-0.086	-0.074	-0.062	-0.050	-0.038	-0.025	-0.012	-0.001	0.010	0.022	0.034	0.045	0.055	0.066	0.076	0.086	0.096	0.105	0.114	0.122	0.131	0.139	0.146	0.151	0.159	0.165	0.170	0.176	0.180	0.185	0.189	0.192	0.195	0.198	0.200	0.201	0.204	0.205	0.206	0.206	0.208	0.208	0.208	0.206	0.206	0.205	0.205	0.204	0.202	0.201	0.200	0.199	0.198	0.196	0.196	0.195	0.192	0.191	0.190	0.190	0.188	0.188	0.186	0.186	0.185	0.184	0.185	0.184	0.184	0.185	0.185	0.184	0.184	0.186	0.186	0.186	0.189	0.190	0.191	0.192	0.195	0.196	0.199	0.200	0.202	0.205	0.208	0.210	0.212	0.216	0.218	0.221	0.224	0.228	0.230	0.234	0.236	0.240	0.244	0.248	0.251	0.254	0.258	0.261	0.266	0.270	0.272	0.276	0.281	0.285	0.290	0.294	0.298	0.301	0.306	0.311	0.316	0.320	0.325	0.330	0.335	0.339	0.344	0.349	0.354	0.359	0.364	0.369	0.374	0.380	0.384	0.390	0.396	0.401	0.406	0.411	0.416	0.424	0.429	0.434	0.440	0.445	0.451	0.458	0.462	0.469	0.474	0.479	0.484	0.489	0.494	0.499	0.504	0.509	0.512	0.516	0.521	0.524	0.528	0.531	0.534	0.536	0.538	0.539	0.541	0.542	0.542	0.541	0.542	0.540	0.539	0.538	0.534	0.530	0.528	0.522	0.516	0.511	0.504	0.498	0.490	0.481	0.474	0.462	0.452	0.442	0.430	0.419	0.405	0.391	0.378	0.362	0.348	0.331	0.315	0.299	0.281	0.264	0.245	0.228	0.208	0.189	0.170	0.150	0.130	0.109	0.089	0.069	0.048	0.028	0.008	-0.012	-0.032	-0.054	-0.074	-0.092	-0.112	-0.131	-0.150	-0.169	-0.188	-0.205	-0.222	-0.240	-0.258	-0.274	-0.289	-0.304	-0.319	-0.334	-0.346	-0.360	-0.371	-0.384	-0.395	-0.406	-0.416	-0.425	-0.435	-0.444	-0.452	-0.460	-0.466	-0.472	-0.479	-0.485	-0.490	-0.495	-0.499	-0.504	-0.507	-0.510	-0.514	-0.516	-0.519	-0.521	-0.524	-0.525	-0.528	-0.529	-0.530	-0.531	-0.532	-0.534	-0.535	-0.536	-0.538	-0.539	-0.540	-0.541	-0.544	-0.545	-0.546	-0.549	-0.551	-0.554	-0.556	-0.560	-0.562	-0.566	-0.570	-0.574	-0.578	-0.582	-0.586	-0.591	-0.598	-0.602	-0.609	-0.615	-0.622	-0.629	-0.636	-0.644	-0.651	-0.659	-0.668	-0.675	-0.684	-0.692	-0.701	-0.711	-0.720	-0.730	-0.739	-0.749	-0.758	-0.768	-0.779	-0.789	-0.799	-0.808	-0.819	-0.828	-0.838	-0.846	-0.858	-0.866	-0.875	-0.884	-0.894	-0.902	-0.910	-0.920	-0.928	-0.935	-0.941	-0.950	-0.956	-0.962	-0.970	-0.975	-0.980	-0.985	-0.991	-0.995	-0.999	-1.004	-1.006	-1.009	-1.011	-1.014	-1.016	-1.018	-1.019	-1.019	-1.019	-1.020	-1.020	-1.020	-1.019	-1.018	-1.016	-1.015	-1.012	-1.011	-1.010	-1.006	-1.004	-1.002	-0.999	-0.996	-0.992	-0.990	-0.986	-0.984	-0.981	-0.978	-0.975	-0.972	-0.970	-0.968	-0.965	-0.961	-0.960	-0.958	-0.956	-0.955	-0.954	-0.952	-0.952	-0.951	-0.952	-0.951	-0.952	-0.955	-0.956	-0.959	-0.959	-0.962	-0.965	-0.969	-0.972	-0.976	-0.980	-0.985	-0.990	-0.995	-1.001	-1.009	-1.015	-1.021	-1.028	-1.035	-1.042	-1.051	-1.059	-1.066	-1.075	-1.084	-1.092	-1.101	-1.110	-1.118	-1.126	-1.136	-1.144	-1.151	-1.161	-1.169	-1.176	-1.184	-1.191	-1.199	-1.205	-1.211	-1.218	-1.224	-1.229	-1.234	-1.239	-1.242	-1.245	-1.248	-1.250	-1.251	-1.252	-1.254	-1.254	-1.252	-1.251	-1.249	-1.246	-1.242	-1.239	-1.234	-1.229	-1.224	-1.216	-1.209	-1.201	-1.194	-1.185	-1.175	-1.166	-1.155	-1.144	-1.134	-1.121	-1.109	-1.096	-1.084	-1.071	-1.058	-1.044	-1.030	-1.016	-1.001	-0.988	-0.972	-0.959	-0.944	-0.930	-0.916	-0.901	-0.888	-0.874	-0.860	-0.846	-0.834	-0.821	-0.809	-0.798	-0.785	-0.774	-0.764	-0.752	-0.742	-0.734	-0.725	-0.718	-0.710	-0.702	-0.695	-0.690	-0.685	-0.680	-0.675	-0.671	-0.669	-0.666	-0.665	-0.664	-0.662	-0.662	-0.664	-0.665	-0.666	-0.669	-0.671	-0.674	-0.678	-0.681	-0.685	-0.689	-0.695	-0.699	-0.705	-0.710	-0.718	-0.722	-0.729	-0.735	-0.741	-0.748	-0.754	-0.761	-0.766	-0.774	-0.779	-0.785	-0.791	-0.798	-0.804	-0.809	-0.814	-0.819	-0.822	-0.828	-0.831	-0.835	-0.839	-0.841	-0.845	-0.846	-0.849	-0.850	-0.851	-0.851	-0.852	-0.851	-0.850	-0.850	-0.848	-0.846	-0.844	-0.841	-0.838	-0.834	-0.830	-0.826	-0.821	-0.815	-0.810	-0.805	-0.798	-0.791	-0.784	-0.778	-0.770	-0.761	-0.754	-0.745	-0.738	-0.728	-0.719	-0.710	-0.699	-0.690	-0.679	-0.670	-0.659	-0.649	-0.638	-0.626	-0.616	-0.605	-0.592	-0.582	-0.571	-0.560	-0.549	-0.536	-0.526	-0.514	-0.502	-0.491	-0.480	-0.468	-0.456	-0.445	-0.434	-0.422	-0.411	-0.400	-0.389	-0.379	-0.368	-0.356	-0.345	-0.335	-0.324	-0.315	-0.304	-0.294	-0.284	-0.274	-0.264	-0.254	-0.245	-0.235	-0.226	-0.218	-0.208	-0.199	-0.190	-0.180	-0.171	-0.162	-0.154	-0.145	-0.136	-0.129	-0.120	-0.112	-0.104	-0.096	-0.088	-0.080	-0.072	-0.065	-0.056	-0.049	-0.041	-0.034	-0.026	-0.019	-0.011	-0.004	0.004	0.011	0.019	0.025	0.031	0.039	0.046	0.052	0.060	0.065	0.071	0.078	0.084	0.090	0.095	0.101	0.106	0.112	0.116	0.121	0.126	0.131	0.134	0.138	0.142	0.145	0.149	0.151	0.154	0.155	0.158	0.159	0.160	0.161	0.161	0.161	0.161	0.160	0.160	0.159	0.156	0.155	0.152	0.149	0.145	0.141	0.138	0.134	0.129	0.124	0.119	0.112	0.106	0.100	0.094	0.086	0.079	0.072	0.064	0.055	0.048	0.039	0.030	0.021	0.011	0.001	-0.008	-0.016	-0.028	-0.038	-0.048	-0.059	-0.069	-0.080	-0.091	-0.100	-0.111	-0.124	-0.134	-0.145	-0.156	-0.166	-0.179	-0.189	-0.200	-0.211	-0.221	-0.232	-0.244	-0.255	-0.266	-0.276	-0.288	-0.299	-0.309	-0.319	-0.329	-0.340	-0.350	-0.360	-0.370	-0.380	-0.390	-0.400	-0.410	-0.419	-0.429	-0.438	-0.448	-0.455	-0.464	-0.472	-0.481	-0.489	-0.496	-0.504	-0.511	-0.519	-0.525	-0.531	-0.538	-0.544	-0.549	-0.554	-0.559	-0.562	-0.568	-0.571	-0.575	-0.576	-0.579	-0.581	-0.584	-0.584	-0.585	-0.585	-0.585	-0.584	-0.584	-0.581	-0.580	-0.578	-0.575	-0.571	-0.568	-0.564	-0.560	-0.555	-0.549	-0.545	-0.539	-0.532	-0.526	-0.519	-0.512	-0.505	-0.498	-0.491	-0.482	-0.475	-0.466	-0.459	-0.451	-0.444	-0.435	-0.426	-0.420	-0.411	-0.404	-0.396	-0.389	-0.381	-0.372	-0.365	-0.359	-0.352	-0.345	-0.339	-0.332	-0.325	-0.320	-0.315	-0.308	-0.302	-0.298	-0.291	-0.286	-0.282	-0.276	-0.271	-0.268	-0.261	-0.258	-0.252	-0.248	-0.244	-0.238	-0.234	-0.229	-0.222	-0.219	-0.214	-0.208	-0.202	-0.198	-0.190	-0.184	-0.178	-0.171	-0.164	-0.158	-0.149	-0.141	-0.134	-0.125	-0.116	-0.106	-0.098	-0.088	-0.078	-0.068	-0.058	-0.046	-0.036	-0.025	-0.012	-0.002	0.010	0.020	0.032	0.044	0.056	0.068	0.080	0.092	0.105	0.116	0.128	0.140	0.151	0.164	0.175	0.186	0.198	0.206	0.218	0.229	0.239	0.248	0.258	0.266	0.275	0.284	0.291	0.300	0.308	0.315	0.321	0.328	0.334	0.339	0.344	0.349	0.354	0.359	0.362	0.366	0.369	0.372	0.375	0.378	0.380	0.382	0.384	0.386	0.386	0.389	0.389	0.389	0.390	0.391	0.391	0.392	0.391	0.392	0.392	0.391	0.391	0.391	0.391	0.391	0.391	0.391	0.391	0.390	0.390	0.389	0.389	0.389	0.388	0.388	0.386	0.386	0.385	0.384	0.382	0.382	0.381	0.381	0.380	0.379	0.376	0.376	0.374	0.372	0.370	0.368	0.366	0.364	0.362	0.360	0.358	0.354	0.352	0.349	0.346	0.342	0.340	0.335	0.332	0.329	0.325	0.321	0.318	0.312	0.309	0.305	0.300	0.296	0.292	0.288	0.284	0.280	0.275	0.270	0.266	0.261	0.258	0.252	0.250	0.246	0.241	0.239	0.235	0.232	0.229	0.226	0.224	0.221	0.219	0.216	0.214	0.212	0.210	0.209	0.209	0.209	0.208	0.208	0.209	0.209	0.210	0.211	0.214	0.215	0.216	0.220	0.222	0.226	0.231	0.235	0.239	0.245	0.250	0.255	0.261	0.268	0.275	0.282	0.291	0.299	0.308	0.318	0.328	0.336	0.348	0.358	0.369	0.382	0.394	0.406	0.420	0.432	0.448	0.462	0.478	0.492	0.507	0.522	0.540	0.556	0.574	0.591	0.609	0.626	0.645	0.662	0.682	0.701	0.721	0.740	0.760	0.779	0.799	0.819	0.839	0.859	0.879	0.899	0.919	0.939	0.959	0.979	0.998	1.018	1.036	1.055	1.075	1.094	1.112	1.131	1.148	1.165	1.182	1.199	1.216	1.232	1.248	1.262	1.279	1.292	1.305	1.319	1.332	1.345	1.358	1.369	1.380	1.390	1.400	1.410	1.418	1.428	1.435	1.442	1.450	1.456	1.462	1.468	1.474	1.479	1.484	1.486	1.490	1.492	1.495	1.498	1.499	1.500	1.501	1.501	1.501	1.501	1.499	1.499	1.496	1.494	1.492	1.489	1.485	1.480	1.476	1.471	1.465	1.460	1.454	1.446	1.441	1.432	1.425	1.416	1.408	1.398	1.389	1.378	1.366	1.355	1.342	1.331	1.318	1.304	1.291	1.276	1.261	1.246	1.231	1.214	1.199	1.181	1.165	1.146	1.128	1.110	1.091	1.071	1.051	1.032	1.012	0.991	0.971	0.951	0.930	0.909	0.888	0.866	0.845	0.822	0.802	0.780	0.759	0.738	0.716	0.695	0.674	0.654	0.634	0.614	0.594	0.572	0.554	0.535	0.516	0.498	0.480	0.461	0.444	0.429	0.411	0.396	0.381	0.365	0.351	0.338	0.325	0.311	0.299	0.286	0.275	0.265	0.254	0.244	0.234	0.226	0.218	0.210	0.202	0.195	0.189	0.182	0.176	0.171	0.166	0.161	0.158	0.154	0.150	0.146	0.144	0.141	0.139	0.138	0.136	0.135	0.134	0.132	0.132	0.132	0.131	0.131	0.132	0.134	0.135	0.135	0.136	0.138	0.140	0.142	0.144	0.146	0.149	0.151	0.155	0.158	0.161	0.165	0.169	0.171	0.176	0.180	0.185	0.189	0.195	0.200	0.205	0.211	0.216	0.222	0.229	0.235	0.241	0.249	0.256	0.262	0.270	0.276	0.285	0.292	0.301	0.309	0.318	0.326	0.335	0.342	0.352	0.361	0.371	0.380	0.388	0.398	0.406	0.416	0.426	0.435	0.445	0.454	0.464	0.474	0.482	0.492	0.501	0.511	0.520	0.530	0.540	0.549	0.559	0.568	0.578	0.586	0.596	0.604	0.614	0.624	0.632	0.641	0.650	0.660	0.669	0.678	0.688	0.698	0.706	0.715	0.726	0.735	0.745	0.752	0.762	0.774	0.782	0.792	0.801	0.811	0.821	0.830	0.841	0.850	0.860	0.869	0.879	0.888	0.896	0.906	0.915	0.924	0.931	0.940	0.948	0.955	0.961	0.969	0.975	0.980	0.985	0.991	0.995	0.998	1.001	1.004	1.006	1.006	1.006	1.006	1.004	1.002	1.000	0.996	0.991	0.988	0.981	0.974	0.966	0.958	0.948	0.938	0.928	0.915	0.901	0.889	0.875	0.860	0.844	0.829	0.811	0.795	0.778	0.759	0.740	0.721	0.701	0.682	0.662	0.642	0.622	0.602	0.582	0.562	0.541	0.522	0.504	0.484	0.465	0.445	0.428	0.409	0.391	0.375	0.358	0.341	0.326	0.312	0.299	0.285	0.272	0.261	0.250	0.239	0.230	0.221	0.214	0.206	0.201	0.196	0.191	0.189	0.186	0.184	0.182	0.184	0.182	0.185	0.188	0.191	0.194	0.199	0.204	0.210	0.216	0.224	0.231	0.240	0.249	0.259	0.268	0.279	0.288	0.299	0.311	0.321	0.334	0.346	0.359	0.371	0.384	0.396	0.409	0.421	0.435	0.446	0.459	0.472	0.485	0.496	0.509	0.520	0.532	0.542	0.554	0.564	0.575	0.584	0.594	0.602	0.611	0.619	0.626	0.632	0.639	0.645	0.651	0.655	0.660	0.664	0.666	0.669	0.670	0.671	0.672	0.672	0.671	0.671	0.669	0.668	0.664	0.660	0.656	0.651	0.646	0.640	0.634	0.628	0.621	0.612	0.605	0.596	0.586	0.578	0.568	0.558	0.546	0.535	0.524	0.512	0.500	0.489	0.475	0.461	0.449	0.435	0.421	0.408	0.394	0.379	0.365	0.351	0.336	0.321	0.306	0.291	0.276	0.262	0.248	0.232	0.218	0.202	0.186	0.172	0.158	0.144	0.129	0.114	0.100	0.085	0.071	0.058	0.044	0.031	0.018	0.005	-0.008	-0.020	-0.032	-0.044	-0.054	-0.065	-0.076	-0.088	-0.096	-0.106	-0.116	-0.125	-0.132	-0.141	-0.149	-0.155	-0.162	-0.169	-0.175	-0.180	-0.185	-0.191	-0.194	-0.198	-0.201	-0.204	-0.208	-0.210	-0.211	-0.212	-0.212	-0.214	-0.214	-0.214	-0.214	-0.212	-0.211	-0.210	-0.208	-0.206	-0.202	-0.200	-0.198	-0.194	-0.190	-0.186	-0.182	-0.178	-0.172	-0.169	-0.164	-0.159	-0.152	-0.148	-0.141	-0.135	-0.129	-0.122	-0.115	-0.109	-0.101	-0.095	-0.088	-0.080	-0.072	-0.065	-0.056	-0.049	-0.040	-0.032	-0.024	-0.015	-0.008	0.002	0.011	0.020	0.030	0.039	0.048	0.058	0.069	0.078	0.088	0.098	0.109	0.119	0.130	0.140	0.150	0.161	0.172	0.184	0.195	0.205	0.218	0.229	0.241	0.252	0.264	0.275	0.288	0.300	0.311	0.324	0.336	0.348	0.360	0.374	0.386	0.399	0.411	0.425	0.439	0.451	0.464	0.478	0.491	0.505	0.518	0.531	0.546	0.559	0.574	0.588	0.602	0.616	0.631	0.645	0.660	0.674	0.689	0.705	0.720	0.735	0.750	0.765	0.781	0.798	0.812	0.829	0.845	0.860	0.876	0.892	0.908	0.925	0.940	0.956	0.974	0.989	1.005	1.021	1.036	1.052	1.069	1.085	1.100	1.116	1.131	1.146	1.161	1.176	1.190	1.205	1.219	1.232	1.246	1.259	1.271	1.284	1.295	1.306	1.319	1.329	1.339	1.349	1.358	1.366	1.374	1.382	1.389	1.395	1.400	1.406	1.411	1.415	1.418	1.421	1.424	1.425	1.425	1.426	1.426	1.424	1.421	1.420	1.416	1.414	1.409	1.404	1.400	1.394	1.386	1.380	1.372	1.364	1.356	1.346	1.336	1.328	1.316	1.305	1.295	1.282	1.272	1.259	1.248	1.235	1.221	1.209	1.196	1.182	1.170	1.156	1.142	1.129	1.115	1.101	1.089	1.075	1.062	1.048	1.035	1.022	1.010	0.998	0.985	0.974	0.962	0.951	0.940	0.930	0.920	0.910	0.901	0.892	0.884	0.876	0.869	0.861	0.855	0.849	0.844	0.838	0.834	0.830	0.828	0.824	0.821	0.819	0.818	0.818	0.816	0.815	0.816	0.816	0.818	0.819	0.821	0.824	0.826	0.829	0.831	0.835	0.839	0.842	0.846	0.850	0.854	0.859	0.862	0.868	0.870	0.875	0.879	0.882	0.886	0.890	0.894	0.898	0.900	0.902	0.906	0.908	0.910	0.912	0.914	0.915	0.916	0.915	0.916	0.916	0.915	0.915	0.912	0.912	0.910	0.908	0.905	0.902	0.899	0.896	0.892	0.889	0.884	0.880	0.876	0.871	0.868	0.864	0.858	0.852	0.849	0.842	0.838	0.834	0.828	0.822	0.818	0.811	0.806	0.801	0.796	0.792	0.788	0.782	0.779	0.774	0.768	0.764	0.759	0.755	0.751	0.745	0.741	0.738	0.732	0.729	0.724	0.720	0.716	0.711	0.706	0.701	0.698	0.692	0.686	0.682	0.676	0.671	0.665	0.660	0.654	0.646	0.641	0.634	0.628	0.620	0.614	0.605	0.598	0.590	0.581	0.572	0.565	0.555	0.546	0.538	0.528	0.518	0.507	0.499	0.489	0.478	0.469	0.458	0.449	0.438	0.428	0.416	0.406	0.396	0.386	0.375	0.365	0.355	0.346	0.336	0.326	0.318	0.308	0.299	0.289	0.281	0.272	0.265	0.258	0.249	0.242	0.234	0.228	0.221	0.215	0.209	0.202	0.198	0.192	0.188	0.181	0.178	0.174	0.170	0.166	0.161	0.159	0.155	0.152	0.149	0.146	0.144	0.141	0.139	0.135	0.134	0.131	0.129	0.126	0.125	0.122	0.120	0.119	0.116	0.115	0.111	0.110	0.108	0.105	0.102	0.100	0.098	0.095	0.092	0.089	0.086	0.084	0.081	0.076	0.074	0.071	0.068	0.064	0.061	0.058	0.054	0.050	0.046	0.042	0.040	0.038	0.034	0.029	0.026	0.024	0.020	0.018	0.014	0.011	0.010	0.006	0.004	0.002	0.000	-0.002	-0.004	-0.006	-0.008	-0.009	-0.010	-0.010	-0.011	-0.011	-0.012	-0.012	-0.012	-0.012	-0.012	-0.012	-0.011	-0.011	-0.010	-0.009	-0.008	-0.008	-0.006	-0.004	-0.002	-0.001	0.001	0.002	0.004	0.006	0.008	0.009	0.011	0.012	0.015	0.015	0.018	0.020	0.020	0.021	0.022	0.025	0.026	0.028	0.028	0.029	0.031	0.031	0.032	0.032	0.034	0.034	0.034	0.034	0.034	0.034	0.034	0.034	0.034	0.034	0.032	0.032	0.032	0.031	0.030	0.030	0.029	0.029	0.026	0.025	0.025	0.024	0.022	0.021	0.020	0.019	0.018	0.015	0.014	0.012	0.011	0.010	0.008	0.006	0.005	0.004	0.001	0.000	-0.001	-0.002	-0.005	-0.008	-0.009	-0.010	-0.012	-0.015	-0.018	-0.020	-0.021	-0.024	-0.026	-0.030	-0.031	-0.035	-0.038	-0.041	-0.044	-0.048	-0.051	-0.055	-0.058	-0.062	-0.066	-0.071	-0.075	-0.081	-0.086	-0.091	-0.098	-0.102	-0.109	-0.114	-0.120	-0.126	-0.134	-0.141	-0.148	-0.155	-0.162	-0.170	-0.178	-0.186	-0.195	-0.202	-0.211	-0.220	-0.228	-0.238	-0.245	-0.254	-0.262	-0.272	-0.281	-0.290	-0.299	-0.308	-0.316	-0.325	-0.332	-0.341	-0.349	-0.356	-0.364	-0.371	-0.378	-0.385	-0.391	-0.396	-0.402	-0.408	-0.412	-0.416	-0.420	-0.424	-0.426	-0.429	-0.430	-0.432	-0.432	-0.434	-0.434	-0.434	-0.431	-0.429	-0.426	-0.424	-0.420	-0.416	-0.412	-0.408	-0.401	-0.396	-0.390	-0.384	-0.376	-0.368	-0.360	-0.352	-0.342	-0.335	-0.325	-0.316	-0.306	-0.298	-0.286	-0.278	-0.266	-0.256	-0.246	-0.236	-0.226	-0.215	-0.205	-0.195	-0.185	-0.175	-0.165	-0.156	-0.148	-0.139	-0.130	-0.122	-0.114	-0.105	-0.098	-0.091	-0.084	-0.076	-0.071	-0.065	-0.059	-0.054	-0.049	-0.044	-0.040	-0.035	-0.031	-0.026	-0.024	-0.021	-0.018	-0.015	-0.011	-0.010	-0.006	-0.005	-0.002	0.000	0.002	0.004	0.008	0.009	0.011	0.014	0.015	0.019	0.020	0.024	0.026	0.029	0.031	0.036	0.039	0.042	0.048	0.051	0.056	0.060	0.065	0.070	0.075	0.081	0.088	0.092	0.099	0.105	0.111	0.118	0.124	0.131	0.138	0.144	0.151	0.159	0.165	0.172	0.179	0.186	0.194	0.201	0.206	0.214	0.220	0.228	0.234	0.239	0.245	0.250	0.256	0.261	0.266	0.270	0.274	0.279	0.281	0.285	0.288	0.289	0.290	0.291	0.292	0.294	0.294	0.292	0.292	0.291	0.290	0.288	0.285	0.282	0.278	0.275	0.270	0.266	0.260	0.255	0.248	0.241	0.235	0.226	0.219	0.211	0.202	0.192	0.182	0.172	0.162	0.151	0.140	0.129	0.118	0.105	0.091	0.079	0.065	0.051	0.038	0.024	0.009	-0.005	-0.020	-0.035	-0.051	-0.066	-0.084	-0.100	-0.116	-0.132	-0.150	-0.166	-0.184	-0.201	-0.219	-0.238	-0.255	-0.272	-0.290	-0.309	-0.328	-0.345	-0.362	-0.382	-0.400	-0.419	-0.438	-0.456	-0.475	-0.494	-0.511	-0.530	-0.549	-0.566	-0.585	-0.602	-0.620	-0.639	-0.656	-0.674	-0.692	-0.710	-0.728	-0.745	-0.762	-0.779	-0.796	-0.814	-0.830	-0.846	-0.862	-0.880	-0.895	-0.912	-0.928	-0.942	-0.960	-0.975	-0.990	-1.005	-1.020	-1.035	-1.050	-1.065	-1.079	-1.094	-1.108	-1.121	-1.136	-1.151	-1.165	-1.179	-1.192	-1.205	-1.219	-1.232	-1.246	-1.259	-1.271	-1.285	-1.299	-1.311	-1.324	-1.338	-1.350	-1.364	-1.375	-1.389	-1.401	-1.415	-1.428	-1.440	-1.452	-1.466	-1.479	-1.491	-1.504	-1.518	-1.529	-1.542	-1.554	-1.568	-1.579	-1.591	-1.604	-1.616	-1.629	-1.641	-1.651	-1.664	-1.675	-1.688	-1.699	-1.710	-1.721	-1.732	-1.744	-1.754	-1.765	-1.776	-1.785	-1.795	-1.805	-1.815	-1.824	-1.832	-1.841	-1.849	-1.858	-1.865	-1.871	-1.880	-1.886	-1.891	-1.898	-1.904	-1.909	-1.914	-1.919	-1.921	-1.925	-1.929	-1.932	-1.935	-1.938	-1.939	-1.940	-1.941	-1.941	-1.942	-1.941	-1.941	-1.940	-1.940	-1.938	-1.936	-1.932	-1.931	-1.928	-1.924	-1.920	-1.916	-1.912	-1.908	-1.902	-1.898	-1.892	-1.886	-1.880	-1.875	-1.869	-1.862	-1.855	-1.848	-1.841	-1.834	-1.826	-1.819	-1.811	-1.804	-1.796	-1.788	-1.780	-1.772	-1.764	-1.755	-1.748	-1.739	-1.730	-1.722	-1.714	-1.705	-1.695	-1.688	-1.679	-1.670	-1.662	-1.652	-1.644	-1.636	-1.626	-1.618	-1.609	-1.600	-1.591	-1.582	-1.572	-1.564	-1.555	-1.546	-1.538	-1.528	-1.519	-1.510	-1.501	-1.490	-1.481	-1.472	-1.462	-1.454	-1.444	-1.434	-1.425	-1.415	-1.406	-1.396	-1.386	-1.378	-1.369	-1.359	-1.349	-1.340	-1.332	-1.322	-1.314	-1.305	-1.298	-1.290	-1.281	-1.275	-1.266	-1.260	-1.254	-1.246	-1.241	-1.236	-1.231	-1.226	-1.221	-1.218	-1.215	-1.211	-1.209	-1.206	-1.205	-1.204	-1.205	-1.204	-1.205	-1.205	-1.208	-1.210	-1.212	-1.215	-1.219	-1.224	-1.229	-1.232	-1.240	-1.245	-1.251	-1.259	-1.266	-1.272	-1.280	-1.289	-1.298	-1.306	-1.314	-1.324	-1.332	-1.342	-1.350	-1.359	-1.369	-1.378	-1.388	-1.396	-1.404	-1.412	-1.421	-1.429	-1.438	-1.445	-1.451	-1.459	-1.465	-1.471	-1.478	-1.482	-1.488	-1.491	-1.495	-1.498	-1.501	-1.504	-1.505	-1.508	-1.508	-1.509	-1.506	-1.506	-1.506	-1.504	-1.501	-1.498	-1.495	-1.490	-1.486	-1.482	-1.478	-1.472	-1.466	-1.460	-1.454	-1.446	-1.440	-1.434	-1.426	-1.419	-1.410	-1.402	-1.394	-1.385	-1.378	-1.370	-1.362	-1.354	-1.345	-1.338	-1.330	-1.322	-1.315	-1.309	-1.301	-1.294	-1.288	-1.281	-1.275	-1.270	-1.264	-1.259	-1.255	-1.250	-1.246	-1.244	-1.241	-1.239	-1.236	-1.235	-1.234	-1.234	-1.234	-1.232	-1.234	-1.235	-1.236	-1.238	-1.240	-1.241	-1.245	-1.248	-1.251	-1.256	-1.260	-1.264	-1.269	-1.272	-1.278	-1.284	-1.289	-1.294	-1.299	-1.305	-1.311	-1.316	-1.322	-1.329	-1.335	-1.340	-1.346	-1.351	-1.358	-1.362	-1.369	-1.374	-1.379	-1.384	-1.389	-1.392	-1.399	-1.401	-1.406	-1.410	-1.414	-1.418	-1.420	-1.422	-1.426	-1.429	-1.431	-1.434	-1.435	-1.436	-1.438	-1.440	-1.440	-1.442	-1.442	-1.442	-1.444	-1.444	-1.445	-1.445	-1.445	-1.445	-1.445	-1.445	-1.445	-1.445	-1.445	-1.445	-1.445	-1.445	-1.444	-1.444	-1.444	-1.445	-1.445	-1.445	-1.445	-1.446	-1.446	-1.446	-1.449	-1.449	-1.450	-1.451	-1.452	-1.455	-1.456	-1.459	-1.460	-1.462	-1.465	-1.468	-1.469	-1.471	-1.475	-1.478	-1.482	-1.485	-1.489	-1.492	-1.495	-1.499	-1.502	-1.506	-1.512	-1.516	-1.521	-1.525	-1.530	-1.534	-1.539	-1.542	-1.548	-1.552	-1.556	-1.561	-1.566	-1.570	-1.575	-1.579	-1.582	-1.586	-1.590	-1.594	-1.596	-1.600	-1.602	-1.605	-1.606	-1.609	-1.610	-1.610	-1.611	-1.611	-1.611	-1.611	-1.609	-1.608	-1.605	-1.601	-1.598	-1.594	-1.590	-1.584	-1.579	-1.572	-1.565	-1.558	-1.549	-1.540	-1.529	-1.520	-1.509	-1.496	-1.485	-1.471	-1.458	-1.442	-1.429	-1.414	-1.398	-1.380	-1.364	-1.345	-1.328	-1.309	-1.290	-1.270	-1.250	-1.229	-1.208	-1.189	-1.166	-1.145	-1.122	-1.101	-1.079	-1.056	-1.035	-1.012	-0.990	-0.968	-0.945	-0.922	-0.901	-0.879	-0.858	-0.835	-0.814	-0.792	-0.772	-0.751	-0.731	-0.711	-0.691	-0.672	-0.654	-0.635	-0.619	-0.601	-0.584	-0.568	-0.551	-0.536	-0.521	-0.506	-0.492	-0.480	-0.466	-0.454	-0.441	-0.429	-0.419	-0.408	-0.398	-0.388	-0.378	-0.369	-0.360	-0.351	-0.344	-0.335	-0.329	-0.320	-0.314	-0.308	-0.301	-0.294	-0.289	-0.282	-0.276	-0.271	-0.266	-0.261	-0.256	-0.252	-0.246	-0.242	-0.239	-0.235	-0.229	-0.225	-0.221	-0.218	-0.214	-0.211	-0.208	-0.204	-0.200	-0.198	-0.194	-0.190	-0.188	-0.184	-0.182	-0.180	-0.178	-0.175	-0.174	-0.171	-0.170	-0.169	-0.168	-0.168	-0.168	-0.168	-0.168	-0.168	-0.168	-0.169	-0.170	-0.171	-0.174	-0.176	-0.179	-0.181	-0.184	-0.186	-0.190	-0.195	-0.199	-0.204	-0.208	-0.212	-0.219	-0.224	-0.230	-0.236	-0.242	-0.249	-0.255	-0.262	-0.270	-0.276	-0.284	-0.292	-0.299	-0.308	-0.315	-0.324	-0.331	-0.339	-0.348	-0.355	-0.364	-0.371	-0.380	-0.388	-0.394	-0.401	-0.409	-0.418	-0.425	-0.431	-0.439	-0.445	-0.451	-0.458	-0.462	-0.470	-0.475	-0.480	-0.485	-0.490	-0.495	-0.499	-0.502	-0.506	-0.510	-0.514	-0.516	-0.519	-0.521	-0.522	-0.525	-0.526	-0.528	-0.529	-0.530	-0.531	-0.531	-0.531	-0.532	-0.531	-0.530	-0.530	-0.529	-0.528	-0.526	-0.524	-0.522	-0.519	-0.518	-0.514	-0.511	-0.507	-0.502	-0.500	-0.495	-0.490	-0.486	-0.481	-0.475	-0.470	-0.464	-0.458	-0.450	-0.444	-0.436	-0.429	-0.420	-0.412	-0.404	-0.394	-0.385	-0.375	-0.366	-0.356	-0.345	-0.335	-0.324	-0.312	-0.301	-0.289	-0.278	-0.265	-0.254	-0.241	-0.229	-0.216	-0.202	-0.190	-0.178	-0.165	-0.151	-0.138	-0.125	-0.112	-0.100	-0.088	-0.075	-0.062	-0.051	-0.039	-0.028	-0.016	-0.005	0.006	0.016	0.026	0.036	0.046	0.055	0.064	0.070	0.079	0.086	0.091	0.099	0.104	0.109	0.114	0.118	0.122	0.125	0.129	0.130	0.132	0.134	0.135	0.136	0.136	0.135	0.135	0.134	0.132	0.129	0.128	0.125	0.121	0.119	0.115	0.110	0.105	0.101	0.096	0.091	0.085	0.080	0.072	0.068	0.060	0.054	0.046	0.039	0.031	0.022	0.015	0.006	-0.001	-0.010	-0.019	-0.029	-0.038	-0.048	-0.058	-0.069	-0.079	-0.089	-0.100	-0.111	-0.124	-0.136	-0.148	-0.160	-0.172	-0.186	-0.200	-0.214	-0.228	-0.242	-0.258	-0.272	-0.288	-0.304	-0.320	-0.336	-0.354	-0.370	-0.388	-0.405	-0.424	-0.442	-0.460	-0.479	-0.499	-0.518	-0.538	-0.559	-0.579	-0.599	-0.619	-0.639	-0.660	-0.681	-0.702	-0.724	-0.744	-0.765	-0.786	-0.809	-0.829	-0.850	-0.871	-0.891	-0.912	-0.934	-0.952	-0.974	-0.994	-1.012	-1.032	-1.052	-1.070	-1.089	-1.106	-1.125	-1.142	-1.159	-1.178	-1.194	-1.209	-1.224	-1.240	-1.255	-1.269	-1.282	-1.296	-1.309	-1.321	-1.334	-1.344	-1.356	-1.366	-1.378	-1.386	-1.396	-1.404	-1.412	-1.420	-1.429	-1.436	-1.444	-1.450	-1.456	-1.462	-1.469	-1.474	-1.479	-1.484	-1.489	-1.492	-1.496	-1.501	-1.505	-1.509	-1.512	-1.515	-1.519	-1.521	-1.524	-1.528	-1.530	-1.531	-1.535	-1.536	-1.539	-1.541	-1.544	-1.545	-1.548	-1.550	-1.550	-1.552	-1.554	-1.555	-1.556	-1.558	-1.559	-1.559	-1.560	-1.560	-1.560	-1.560	-1.560	-1.559	-1.559	-1.558	-1.558	-1.556	-1.555	-1.552	-1.550	-1.548	-1.545	-1.541	-1.539	-1.534	-1.530	-1.526	-1.521	-1.516	-1.511	-1.505	-1.500	-1.494	-1.486	-1.480	-1.472	-1.465	-1.458	-1.450	-1.441	-1.434	-1.424	-1.416	-1.408	-1.398	-1.389	-1.379	-1.370	-1.360	-1.351	-1.341	-1.331	-1.321	-1.312	-1.304	-1.294	-1.285	-1.276	-1.266	-1.258	-1.249	-1.240	-1.232	-1.224	-1.216	-1.209	-1.201	-1.194	-1.188	-1.180	-1.174	-1.169	-1.162	-1.158	-1.154	-1.149	-1.145	-1.141	-1.138	-1.135	-1.134	-1.130	-1.129	-1.128	-1.126	-1.126	-1.125	-1.125	-1.125	-1.125	-1.126	-1.128	-1.130	-1.131	-1.132	-1.135	-1.138	-1.140	-1.144	-1.146	-1.149	-1.154	-1.156	-1.161	-1.165	-1.169	-1.174	-1.178	-1.181	-1.186	-1.192	-1.196	-1.200	-1.205	-1.210	-1.215	-1.220	-1.224	-1.229	-1.235	-1.239	-1.244	-1.249	-1.254	-1.258	-1.262	-1.268	-1.272	-1.276	-1.281	-1.286	-1.292	-1.296	-1.301	-1.306	-1.310	-1.315	-1.320	-1.325	-1.330	-1.335	-1.339	-1.345	-1.350	-1.355	-1.360	-1.364	-1.370	-1.375	-1.380	-1.385	-1.390	-1.395	-1.400	-1.406	-1.411	-1.418	-1.421	-1.428	-1.432	-1.439	-1.444	-1.449	-1.455	-1.460	-1.466	-1.471	-1.478	-1.482	-1.489	-1.494	-1.499	-1.505	-1.510	-1.516	-1.522	-1.529	-1.534	-1.540	-1.545	-1.550	-1.556	-1.562	-1.568	-1.574	-1.579	-1.585	-1.591	-1.595	-1.601	-1.606	-1.612	-1.618	-1.622	-1.628	-1.634	-1.639	-1.644	-1.650	-1.655	-1.660	-1.664	-1.669	-1.674	-1.678	-1.681	-1.686	-1.690	-1.694	-1.698	-1.701	-1.702	-1.706	-1.709	-1.711	-1.712	-1.714	-1.715	-1.716	-1.716	-1.715	-1.715	-1.714	-1.714	-1.712	-1.710	-1.708	-1.704	-1.701	-1.698	-1.694	-1.689	-1.684	-1.679	-1.672	-1.666	-1.660	-1.652	-1.645	-1.638	-1.630	-1.621	-1.614	-1.605	-1.595	-1.588	-1.578	-1.568	-1.560	-1.550	-1.540	-1.531	-1.522	-1.514	-1.504	-1.495	-1.488	-1.479	-1.471	-1.464	-1.456	-1.450	-1.444	-1.438	-1.432	-1.428	-1.422	-1.420	-1.416	-1.414	-1.412	-1.411	-1.411	-1.411	-1.411	-1.414	-1.416	-1.419	-1.422	-1.428	-1.431	-1.436	-1.444	-1.449	-1.458	-1.465	-1.472	-1.482	-1.491	-1.501	-1.511	-1.522	-1.534	-1.545	-1.558	-1.569	-1.581	-1.592	-1.606	-1.620	-1.631	-1.645	-1.659	-1.671	-1.684	-1.698	-1.711	-1.724	-1.736	-1.750	-1.764	-1.776	-1.788	-1.801	-1.812	-1.825	-1.838	-1.849	-1.861	-1.874	-1.885	-1.895	-1.906	-1.918	-1.929	-1.940	-1.951	-1.961	-1.972	-1.984	-1.994	-2.005	-2.015	-2.025	-2.036	-2.046	-2.058	-2.068	-2.078	-2.089	-2.099	-2.109	-2.120	-2.130	-2.141	-2.151	-2.162	-2.172	-2.184	-2.195	-2.205	-2.215	-2.226	-2.236	-2.248	-2.258	-2.268	-2.278	-2.288	-2.298	-2.308	-2.318	-2.328	-2.336	-2.346	-2.355	-2.362	-2.371	-2.379	-2.386	-2.394	-2.400	-2.408	-2.414	-2.419	-2.425	-2.429	-2.435	-2.439	-2.442	-2.445	-2.449	-2.451	-2.454	-2.454	-2.456	-2.456	-2.458	-2.458	-2.456	-2.456	-2.455	-2.452	-2.451	-2.449	-2.445	-2.442	-2.439	-2.434	-2.430	-2.425	-2.420	-2.415	-2.410	-2.404	-2.398	-2.391	-2.384	-2.378	-2.370	-2.362	-2.354	-2.346	-2.339	-2.329	-2.321	-2.312	-2.302	-2.294	-2.284	-2.274	-2.265	-2.255	-2.244	-2.234	-2.221	-2.211	-2.200	-2.189	-2.178	-2.166	-2.154	-2.142	-2.130	-2.119	-2.106	-2.094	-2.082	-2.070	-2.058	-2.045	-2.033	-2.021	-2.009	-1.995	-1.982	-1.970	-1.956	-1.944	-1.931	-1.920	-1.908	-1.895	-1.882	-1.870	-1.859	-1.845	-1.834	-1.821	-1.810	-1.798	-1.788	-1.775	-1.764	-1.751	-1.740	-1.729	-1.718	-1.708	-1.695	-1.685	-1.674	-1.661	-1.651	-1.640	-1.630	-1.618	-1.608	-1.596	-1.585	-1.574	-1.562	-1.551	-1.540	-1.530	-1.518	-1.506	-1.495	-1.484	-1.472	-1.460	-1.449	-1.438	-1.426	-1.414	-1.401	-1.390	-1.378	-1.366	-1.355	-1.344	-1.331	-1.319	-1.306	-1.295	-1.284	-1.271	-1.260	-1.249	-1.239	-1.228	-1.216	-1.205	-1.195	-1.184	-1.174	-1.164	-1.154	-1.144	-1.135	-1.126	-1.118	-1.110	-1.101	-1.092	-1.086	-1.080	-1.071	-1.065	-1.059	-1.052	-1.046	-1.041	-1.036	-1.032	-1.028	-1.022	-1.019	-1.015	-1.011	-1.009	-1.006	-1.004	-1.001	-1.000	-0.999	-0.998	-0.996	-0.995	-0.995	-0.994	-0.994	-0.995	-0.995	-0.995	-0.998	-0.998	-0.999	-1.001	-1.002	-1.005	-1.008	-1.011	-1.014	-1.018	-1.021	-1.025	-1.029	-1.034	-1.039	-1.044	-1.049	-1.054	-1.061	-1.066	-1.074	-1.080	-1.088	-1.095	-1.104	-1.111	-1.120	-1.129	-1.138	-1.148	-1.158	-1.168	-1.176	-1.188	-1.199	-1.210	-1.221	-1.231	-1.244	-1.256	-1.268	-1.280	-1.292	-1.305	-1.318	-1.331	-1.344	-1.358	-1.370	-1.382	-1.396	-1.410	-1.422	-1.435	-1.448	-1.461	-1.475	-1.488	-1.500	-1.512	-1.525	-1.536	-1.549	-1.560	-1.571	-1.582	-1.594	-1.606	-1.616	-1.626	-1.638	-1.648	-1.656	-1.666	-1.675	-1.685	-1.692	-1.700	-1.709	-1.715	-1.724	-1.730	-1.738	-1.744	-1.750	-1.756	-1.761	-1.768	-1.772	-1.778	-1.782	-1.786	-1.790	-1.794	-1.799	-1.802	-1.805	-1.809	-1.812	-1.815	-1.818	-1.820	-1.822	-1.824	-1.828	-1.829	-1.831	-1.832	-1.834	-1.838	-1.839	-1.840	-1.841	-1.842	-1.845	-1.846	-1.848	-1.850	-1.851	-1.854	-1.855	-1.858	-1.859	-1.861	-1.864	-1.865	-1.869	-1.871	-1.874	-1.876	-1.879	-1.881	-1.885	-1.889	-1.892	-1.896	-1.901	-1.906	-1.911	-1.915	-1.920	-1.926	-1.931	-1.938	-1.945	-1.950	-1.959	-1.965	-1.974	-1.981	-1.989	-1.999	-2.007	-2.016	-2.026	-2.036	-2.046	-2.058	-2.069	-2.080	-2.091	-2.104	-2.116	-2.130	-2.141	-2.155	-2.169	-2.182	-2.196	-2.211	-2.225	-2.241	-2.255	-2.271	-2.285	-2.301	-2.316	-2.332	-2.349	-2.364	-2.380	-2.395	-2.411	-2.428	-2.442	-2.459	-2.475	-2.489	-2.505	-2.520	-2.534	-2.550	-2.565	-2.579	-2.594	-2.606	-2.620	-2.632	-2.646	-2.659	-2.671	-2.684	-2.695	-2.706	-2.718	-2.729	-2.740	-2.749	-2.759	-2.769	-2.778	-2.786	-2.794	-2.802	-2.810	-2.818	-2.824	-2.831	-2.838	-2.842	-2.850	-2.855	-2.861	-2.866	-2.871	-2.876	-2.881	-2.885	-2.889	-2.894	-2.898	-2.901	-2.906	-2.910	-2.914	-2.919	-2.922	-2.926	-2.930	-2.935	-2.939	-2.945	-2.949	-2.954	-2.958	-2.964	-2.969	-2.974	-2.980	-2.985	-2.991	-2.999	-3.004	-3.011	-3.018	-3.026	-3.034	-3.041	-3.049	-3.056	-3.065	-3.072	-3.082	-3.091	-3.099	-3.109	-3.119	-3.128	-3.138	-3.146	-3.155	-3.166	-3.175	-3.185	-3.195	-3.204	-3.212	-3.222	-3.232	-3.241	-3.249	-3.259	-3.266	-3.275	-3.282	-3.290	-3.296	-3.302	-3.309	-3.315	-3.320	-3.325	-3.330	-3.334	-3.338	-3.340	-3.342	-3.344	-3.346	-3.346	-3.346	-3.346	-3.346	-3.344	-3.341	-3.339	-3.335	-3.330	-3.326	-3.321	-3.315	-3.309	-3.302	-3.295	-3.286	-3.279	-3.270	-3.260	-3.250	-3.240	-3.230	-3.219	-3.208	-3.196	-3.184	-3.171	-3.158	-3.145	-3.134	-3.120	-3.106	-3.092	-3.079	-3.065	-3.051	-3.038	-3.024	-3.010	-2.995	-2.981	-2.968	-2.954	-2.940	-2.926	-2.912	-2.900	-2.886	-2.872	-2.860	-2.848	-2.835	-2.824	-2.811	-2.800	-2.788	-2.778	-2.766	-2.755	-2.745	-2.736	-2.726	-2.716	-2.708	-2.699	-2.690	-2.681	-2.674	-2.665	-2.658	-2.650	-2.644	-2.636	-2.630	-2.625	-2.619	-2.614	-2.608	-2.602	-2.599	-2.592	-2.589	-2.585	-2.581	-2.578	-2.575	-2.571	-2.569	-2.568	-2.565	-2.562	-2.560	-2.559	-2.558	-2.556	-2.556	-2.555	-2.555	-2.555	-2.555	-2.556	-2.555	-2.556	-2.558	-2.559	-2.561	-2.562	-2.565	-2.568	-2.569	-2.572	-2.576	-2.579	-2.582	-2.586	-2.590	-2.595	-2.600	-2.604	-2.609	-2.615	-2.620	-2.626	-2.631	-2.639	-2.644	-2.651	-2.659	-2.665	-2.674	-2.681	-2.689	-2.698	-2.706	-2.714	-2.722	-2.731	-2.740	-2.750	-2.759	-2.769	-2.778	-2.789	-2.798	-2.809	-2.819	-2.829	-2.840	-2.850	-2.861	-2.871	-2.882	-2.892	-2.904	-2.915	-2.926	-2.938	-2.949	-2.961	-2.971	-2.984	-2.994	-3.006	-3.018	-3.029	-3.040	-3.051	-3.062	-3.074	-3.085	-3.096	-3.108	-3.119	-3.129	-3.141	-3.151	-3.162	-3.172	-3.182	-3.192	-3.204	-3.211	-3.221	-3.231	-3.240	-3.249	-3.258	-3.265	-3.274	-3.281	-3.288	-3.295	-3.302	-3.309	-3.314	-3.319	-3.324	-3.326	-3.330	-3.334	-3.336	-3.338	-3.339	-3.340	-3.340	-3.340	-3.339	-3.336	-3.332	-3.330	-3.326	-3.321	-3.316	-3.310	-3.304	-3.296	-3.288	-3.279	-3.269	-3.259	-3.248	-3.235	-3.224	-3.210	-3.196	-3.182	-3.168	-3.151	-3.135	-3.118	-3.101	-3.084	-3.065	-3.046	-3.028	-3.009	-2.989	-2.969	-2.948	-2.928	-2.906	-2.885	-2.865	-2.844	-2.822	-2.801	-2.780	-2.758	-2.736	-2.715	-2.694	-2.674	-2.652	-2.632	-2.612	-2.592	-2.574	-2.554	-2.535	-2.516	-2.498	-2.480	-2.464	-2.446	-2.430	-2.414	-2.399	-2.384	-2.369	-2.355	-2.341	-2.329	-2.315	-2.304	-2.291	-2.279	-2.269	-2.258	-2.248	-2.239	-2.228	-2.219	-2.210	-2.201	-2.194	-2.184	-2.176	-2.169	-2.161	-2.152	-2.145	-2.138	-2.130	-2.122	-2.116	-2.109	-2.100	-2.092	-2.086	-2.078	-2.070	-2.061	-2.052	-2.044	-2.035	-2.027	-2.018	-2.007	-1.999	-1.990	-1.980	-1.969	-1.959	-1.949	-1.938	-1.926	-1.916	-1.904	-1.892	-1.881	-1.869	-1.858	-1.846	-1.834	-1.821	-1.811	-1.799	-1.788	-1.775	-1.762	-1.751	-1.740	-1.729	-1.718	-1.706	-1.696	-1.686	-1.675	-1.666	-1.658	-1.648	-1.639	-1.630	-1.621	-1.614	-1.608	-1.600	-1.594	-1.588	-1.580	-1.576	-1.571	-1.566	-1.562	-1.559	-1.555	-1.552	-1.550	-1.548	-1.546	-1.546	-1.545	-1.545	-1.544	-1.544	-1.545	-1.545	-1.548	-1.549	-1.551	-1.554	-1.555	-1.559	-1.561	-1.565	-1.569	-1.571	-1.575	-1.579	-1.582	-1.586	-1.591	-1.595	-1.600	-1.605	-1.610	-1.615	-1.619	-1.625	-1.629	-1.634	-1.639	-1.642	-1.646	-1.651	-1.655	-1.660	-1.664	-1.669	-1.672	-1.675	-1.680	-1.682	-1.685	-1.688	-1.690	-1.692	-1.694	-1.696	-1.698	-1.698	-1.699	-1.699	-1.699	-1.699	-1.699	-1.698	-1.695	-1.694	-1.691	-1.690	-1.688	-1.684	-1.680	-1.676	-1.672	-1.669	-1.664	-1.658	-1.652	-1.646	-1.641	-1.635	-1.628	-1.620	-1.614	-1.606	-1.599	-1.591	-1.582	-1.575	-1.568	-1.559	-1.550	-1.541	-1.532	-1.525	-1.515	-1.506	-1.498	-1.489	-1.480	-1.471	-1.462	-1.455	-1.445	-1.438	-1.429	-1.421	-1.412	-1.405	-1.398	-1.390	-1.382	-1.375	-1.368	-1.361	-1.355	-1.349	-1.342	-1.336	-1.331	-1.325	-1.320	-1.315	-1.310	-1.306	-1.301	-1.298	-1.294	-1.289	-1.285	-1.281	-1.278	-1.275	-1.271	-1.268	-1.265	-1.262	-1.259	-1.256	-1.254	-1.251	-1.248	-1.245	-1.241	-1.239	-1.235	-1.232	-1.229	-1.225	-1.221	-1.218	-1.214	-1.209	-1.205	-1.200	-1.195	-1.190	-1.184	-1.179	-1.171	-1.166	-1.160	-1.152	-1.145	-1.138	-1.130	-1.121	-1.112	-1.105	-1.096	-1.085	-1.076	-1.066	-1.056	-1.045	-1.035	-1.024	-1.012	-1.001	-0.990	-0.979	-0.966	-0.955	-0.942	-0.930	-0.919	-0.906	-0.895	-0.881	-0.870	-0.858	-0.846	-0.834	-0.821	-0.810	-0.799	-0.788	-0.776	-0.765	-0.755	-0.744	-0.734	-0.724	-0.716	-0.706	-0.698	-0.689	-0.682	-0.674	-0.668	-0.660	-0.655	-0.649	-0.644	-0.640	-0.635	-0.631	-0.628	-0.625	-0.622	-0.620	-0.619	-0.618	-0.616	-0.618	-0.616	-0.618	-0.619	-0.620	-0.621	-0.625	-0.626	-0.628	-0.631	-0.635	-0.639	-0.641	-0.645	-0.649	-0.654	-0.658	-0.662	-0.668	-0.671	-0.676	-0.681	-0.688	-0.691	-0.698	-0.701	-0.706	-0.711	-0.716	-0.722	-0.728	-0.732	-0.738	-0.742	-0.748	-0.752	-0.758	-0.761	-0.766	-0.770	-0.775	-0.779	-0.784	-0.788	-0.791	-0.798	-0.801	-0.805	-0.810	-0.814	-0.818	-0.822	-0.826	-0.831	-0.835	-0.840	-0.845	-0.850	-0.855	-0.860	-0.865	-0.870	-0.875	-0.881	-0.888	-0.894	-0.899	-0.905	-0.911	-0.918	-0.925	-0.932	-0.940	-0.948	-0.955	-0.962	-0.971	-0.980	-0.988	-0.998	-1.006	-1.015	-1.025	-1.034	-1.044	-1.054	-1.065	-1.074	-1.085	-1.095	-1.106	-1.116	-1.128	-1.139	-1.149	-1.160	-1.171	-1.181	-1.192	-1.204	-1.214	-1.225	-1.236	-1.248	-1.258	-1.268	-1.279	-1.289	-1.299	-1.309	-1.318	-1.328	-1.336	-1.346	-1.355	-1.364	-1.372	-1.380	-1.388	-1.396	-1.404	-1.410	-1.418	-1.424	-1.431	-1.438	-1.442	-1.448	-1.454	-1.459	-1.464	-1.468	-1.472	-1.476	-1.480	-1.482	-1.486	-1.489	-1.491	-1.494	-1.495	-1.496	-1.498	-1.498	-1.499	-1.499	-1.498	-1.499	-1.498	-1.495	-1.494	-1.492	-1.490	-1.488	-1.485	-1.482	-1.478	-1.475	-1.470	-1.466	-1.461	-1.456	-1.450	-1.445	-1.439	-1.431	-1.425	-1.418	-1.411	-1.404	-1.396	-1.386	-1.379	-1.370	-1.361	-1.351	-1.342	-1.334	-1.322	-1.314	-1.302	-1.292	-1.281	-1.271	-1.261	-1.250	-1.240	-1.229	-1.218	-1.208	-1.196	-1.185	-1.175	-1.165	-1.154	-1.142	-1.132	-1.121	-1.111	-1.101	-1.091	-1.081	-1.072	-1.064	-1.054	-1.046	-1.036	-1.029	-1.020	-1.014	-1.006	-0.999	-0.992	-0.986	-0.980	-0.975	-0.969	-0.965	-0.959	-0.956	-0.951	-0.948	-0.944	-0.941	-0.939	-0.938	-0.936	-0.934	-0.934	-0.932	-0.932	-0.932	-0.934	-0.934	-0.935	-0.936	-0.939	-0.940	-0.942	-0.945	-0.949	-0.951	-0.955	-0.959	-0.962	-0.966	-0.971	-0.975	-0.979	-0.985	-0.989	-0.995	-1.000	-1.005	-1.011	-1.015	-1.021	-1.026	-1.031	-1.036	-1.042	-1.046	-1.051	-1.056	-1.061	-1.065	-1.070	-1.074	-1.076	-1.080	-1.082	-1.086	-1.088	-1.090	-1.091	-1.092	-1.092	-1.092	-1.092	-1.091	-1.091	-1.089	-1.086	-1.082	-1.080	-1.075	-1.070	-1.065	-1.059	-1.052	-1.044	-1.038	-1.028	-1.019	-1.009	-0.998	-0.988	-0.975	-0.962	-0.950	-0.935	-0.921	-0.906	-0.891	-0.875	-0.858	-0.841	-0.824	-0.805	-0.786	-0.768	-0.749	-0.728	-0.708	-0.686	-0.666	-0.645	-0.622	-0.600	-0.578	-0.555	-0.532	-0.509	-0.486	-0.462	-0.439	-0.415	-0.391	-0.368	-0.344	-0.320	-0.295	-0.272	-0.248	-0.224	-0.199	-0.175	-0.151	-0.126	-0.102	-0.079	-0.055	-0.031	-0.006	0.016	0.039	0.064	0.088	0.110	0.134	0.156	0.180	0.202	0.226	0.249	0.270	0.292	0.316	0.338	0.359	0.381	0.402	0.424	0.446	0.466	0.488	0.509	0.529	0.550	0.570	0.590	0.610	0.629	0.649	0.668	0.688	0.706	0.725	0.741	0.760	0.778	0.795	0.811	0.829	0.845	0.861	0.876	0.892	0.908	0.921	0.936	0.950	0.965	0.978	0.991	1.002	1.016	1.026	1.039	1.050	1.061	1.071	1.081	1.091	1.101	1.110	1.119	1.129	1.138	1.145	1.154	1.160	1.168	1.175	1.181	1.189	1.196	1.201	1.208	1.214	1.220	1.225	1.231	1.236	1.242	1.248	1.254	1.259	1.264	1.269	1.275	1.279	1.284	1.290	1.295	1.299	1.305	1.311	1.315	1.320	1.326	1.331	1.336	1.341	1.348	1.352	1.359	1.365	1.369	1.374	1.381	1.386	1.392	1.398	1.402	1.409	1.414	1.419	1.425	1.430	1.436	1.440	1.445	1.450	1.455	1.460	1.465	1.470	1.474	1.478	1.481	1.484	1.488	1.490	1.492	1.496	1.498	1.500	1.500	1.501	1.502	1.502	1.502	1.501	1.501	1.499	1.498	1.495	1.492	1.489	1.486	1.482	1.476	1.472	1.466	1.461	1.454	1.448	1.440	1.431	1.422	1.414	1.404	1.394	1.382	1.371	1.360	1.349	1.335	1.322	1.309	1.294	1.280	1.265	1.250	1.234	1.218	1.201	1.184	1.166	1.149	1.130	1.111	1.092	1.074	1.054	1.035	1.015	0.995	0.975	0.955	0.935	0.915	0.894	0.874	0.854	0.832	0.812	0.792	0.772	0.752	0.732	0.714	0.694	0.674	0.656	0.638	0.619	0.601	0.584	0.566	0.550	0.534	0.516	0.501	0.488	0.472	0.459	0.445	0.431	0.419	0.408	0.396	0.385	0.374	0.364	0.354	0.344	0.335	0.326	0.319	0.310	0.304	0.296	0.290	0.282	0.278	0.271	0.266	0.260	0.254	0.250	0.245	0.241	0.235	0.231	0.226	0.222	0.218	0.214	0.209	0.204	0.199	0.194	0.190	0.185	0.180	0.172	0.168	0.162	0.156	0.151	0.145	0.138	0.131	0.124	0.118	0.110	0.101	0.094	0.086	0.078	0.070	0.061	0.052	0.044	0.035	0.025	0.016	0.006	-0.004	-0.014	-0.024	-0.034	-0.044	-0.055	-0.064	-0.076	-0.086	-0.098	-0.108	-0.119	-0.129	-0.140	-0.151	-0.161	-0.174	-0.184	-0.195	-0.206	-0.219	-0.229	-0.240	-0.251	-0.262	-0.274	-0.285	-0.296	-0.306	-0.318	-0.329	-0.340	-0.351	-0.362	-0.374	-0.384	-0.395	-0.408	-0.418	-0.429	-0.439	-0.451	-0.461	-0.471	-0.482	-0.494	-0.505	-0.515	-0.526	-0.538	-0.548	-0.559	-0.569	-0.581	-0.591	-0.602	-0.612	-0.624	-0.635	-0.646	-0.656	-0.668	-0.678	-0.688	-0.699	-0.709	-0.720	-0.730	-0.740	-0.750	-0.760	-0.771	-0.781	-0.790	-0.800	-0.810	-0.818	-0.828	-0.836	-0.845	-0.854	-0.862	-0.870	-0.878	-0.886	-0.894	-0.900	-0.908	-0.915	-0.921	-0.926	-0.934	-0.939	-0.945	-0.950	-0.955	-0.960	-0.965	-0.969	-0.972	-0.976	-0.980	-0.984	-0.988	-0.989	-0.992	-0.994	-0.996	-0.998	-1.000	-1.002	-1.004	-1.006	-1.006	-1.009	-1.010	-1.010	-1.010	-1.012	-1.011	-1.012	-1.014	-1.014	-1.014	-1.015	-1.015	-1.016	-1.016	-1.018	-1.018	-1.019	-1.020	-1.019	-1.020	-1.020	-1.022	-1.022	-1.022	-1.024	-1.025	-1.026	-1.026	-1.028	-1.029	-1.029	-1.030	-1.030	-1.031	-1.031	-1.032	-1.032	-1.034	-1.032	-1.034	-1.034	-1.034	-1.035	-1.035	-1.035	-1.035	-1.034	-1.034	-1.032	-1.031	-1.031	-1.030	-1.029	-1.028	-1.026	-1.024	-1.024	-1.021	-1.020	-1.018	-1.015	-1.012	-1.011	-1.009	-1.006	-1.004	-1.001	-0.999	-0.996	-0.994	-0.991	-0.990	-0.988	-0.984	-0.982	-0.980	-0.979	-0.975	-0.974	-0.971	-0.970	-0.969	-0.968	-0.966	-0.965	-0.965	-0.964	-0.962	-0.962	-0.962	-0.962	-0.962	-0.962	-0.965	-0.965	-0.966	-0.966	-0.969	-0.970	-0.971	-0.972	-0.975	-0.976	-0.978	-0.980	-0.982	-0.985	-0.986	-0.988	-0.990	-0.991	-0.994	-0.995	-0.996	-0.995	-0.996	-0.996	-0.996	-0.996	-0.996	-0.995	-0.994	-0.991	-0.990	-0.986	-0.984	-0.980	-0.976	-0.971	-0.965	-0.960	-0.954	-0.949	-0.941	-0.934	-0.925	-0.916	-0.908	-0.898	-0.889	-0.879	-0.866	-0.855	-0.845	-0.832	-0.820	-0.808	-0.795	-0.782	-0.768	-0.755	-0.741	-0.728	-0.714	-0.700	-0.686	-0.672	-0.658	-0.645	-0.630	-0.616	-0.604	-0.590	-0.576	-0.564	-0.551	-0.538	-0.526	-0.514	-0.502	-0.490	-0.479	-0.469	-0.456	-0.446	-0.436	-0.428	-0.418	-0.408	-0.399	-0.390	-0.382	-0.374	-0.365	-0.358	-0.350	-0.341	-0.334	-0.326	-0.320	-0.311	-0.305	-0.296	-0.290	-0.281	-0.275	-0.268	-0.259	-0.252	-0.244	-0.236	-0.228	-0.219	-0.211	-0.201	-0.192	-0.182	-0.174	-0.165	-0.154	-0.145	-0.135	-0.124	-0.112	-0.102	-0.091	-0.080	-0.069	-0.058	-0.046	-0.034	-0.024	-0.011	0.000	0.011	0.024	0.036	0.048	0.059	0.070	0.081	0.092	0.104	0.115	0.124	0.135	0.144	0.154	0.162	0.172	0.181	0.189	0.196	0.204	0.211	0.219	0.225	0.231	0.236	0.241	0.246	0.250	0.255	0.258	0.260	0.262	0.265	0.268	0.269	0.269	0.270	0.270	0.269	0.269	0.268	0.266	0.265	0.262	0.259	0.256	0.254	0.250	0.246	0.242	0.239	0.232	0.229	0.224	0.219	0.212	0.206	0.200	0.194	0.188	0.180	0.172	0.165	0.159	0.150	0.142	0.134	0.125	0.116	0.108	0.099	0.089	0.080	0.070	0.060	0.050	0.040	0.030	0.019	0.009	-0.002	-0.011	-0.022	-0.034	-0.045	-0.056	-0.069	-0.080	-0.091	-0.104	-0.115	-0.126	-0.139	-0.150	-0.162	-0.174	-0.185	-0.198	-0.209	-0.221	-0.232	-0.244	-0.255	-0.268	-0.279	-0.289	-0.300	-0.311	-0.322	-0.332	-0.344	-0.354	-0.364	-0.374	-0.385	-0.395	-0.404	-0.414	-0.422	-0.431	-0.440	-0.449	-0.458	-0.466	-0.475	-0.484	-0.491	-0.500	-0.509	-0.516	-0.524	-0.531	-0.539	-0.548	-0.555	-0.562	-0.570	-0.578	-0.585	-0.594	-0.601	-0.610	-0.616	-0.625	-0.632	-0.641	-0.649	-0.658	-0.666	-0.676	-0.685	-0.694	-0.702	-0.714	-0.722	-0.731	-0.741	-0.752	-0.761	-0.772	-0.782	-0.792	-0.804	-0.814	-0.824	-0.834	-0.846	-0.856	-0.866	-0.878	-0.888	-0.898	-0.908	-0.919	-0.928	-0.938	-0.946	-0.956	-0.965	-0.974	-0.981	-0.990	-0.998	-1.005	-1.011	-1.019	-1.024	-1.030	-1.036	-1.040	-1.044	-1.049	-1.052	-1.056	-1.058	-1.060	-1.061	-1.062	-1.064	-1.064	-1.064	-1.062	-1.062	-1.060	-1.059	-1.056	-1.054	-1.051	-1.048	-1.044	-1.040	-1.035	-1.031	-1.025	-1.020	-1.014	-1.009	-1.002	-0.996	-0.989	-0.982	-0.975	-0.969	-0.960	-0.952	-0.945	-0.938	-0.929	-0.919	-0.911	-0.902	-0.894	-0.885	-0.875	-0.866	-0.856	-0.846	-0.838	-0.828	-0.818	-0.808	-0.798	-0.788	-0.778	-0.768	-0.756	-0.746	-0.735	-0.725	-0.714	-0.702	-0.692	-0.682	-0.671	-0.660	-0.649	-0.639	-0.629	-0.618	-0.606	-0.596	-0.586	-0.575	-0.565	-0.556	-0.545	-0.536	-0.528	-0.519	-0.507	-0.500	-0.492	-0.484	-0.476	-0.468	-0.460	-0.454	-0.448	-0.441	-0.435	-0.430	-0.425	-0.420	-0.415	-0.412	-0.409	-0.406	-0.402	-0.400	-0.398	-0.398	-0.396	-0.396	-0.395	-0.395	-0.396	-0.396	-0.398	-0.400	-0.402	-0.405	-0.408	-0.410	-0.414	-0.418	-0.421	-0.425	-0.431	-0.436	-0.441	-0.446	-0.454	-0.460	-0.466	-0.474	-0.481	-0.489	-0.496	-0.505	-0.514	-0.524	-0.532	-0.541	-0.552	-0.564	-0.575	-0.586	-0.599	-0.611	-0.622	-0.636	-0.650	-0.665	-0.680	-0.695	-0.711	-0.728	-0.745	-0.762	-0.779	-0.798	-0.818	-0.838	-0.858	-0.879	-0.899	-0.921	-0.944	-0.965	-0.989	-1.012	-1.036	-1.062	-1.088	-1.112	-1.139	-1.164	-1.191	-1.218	-1.245	-1.271	-1.300	-1.326	-1.355	-1.381	-1.410	-1.436	-1.465	-1.491	-1.519	-1.546	-1.574	-1.600	-1.626	-1.651	-1.678	-1.701	-1.728	-1.751	-1.775	-1.798	-1.820	-1.842	-1.864	-1.884	-1.905	-1.924	-1.941	-1.960	-1.978	-1.994	-2.010	-2.024	-2.039	-2.051	-2.065	-2.076	-2.088	-2.099	-2.108	-2.116	-2.125	-2.132	-2.140	-2.145	-2.151	-2.156	-2.161	-2.165	-2.169	-2.170	-2.174	-2.175	-2.176	-2.178	-2.178	-2.178	-2.178	-2.178	-2.176	-2.175	-2.174	-2.170	-2.169	-2.166	-2.162	-2.160	-2.156	-2.154	-2.150	-2.145	-2.141	-2.138	-2.134	-2.129	-2.124	-2.119	-2.114	-2.108	-2.101	-2.095	-2.090	-2.084	-2.078	-2.071	-2.064	-2.058	-2.050	-2.041	-2.034	-2.025	-2.016	-2.007	-1.999	-1.989	-1.980	-1.969	-1.959	-1.949	-1.936	-1.925	-1.914	-1.901	-1.889	-1.876	-1.862	-1.849	-1.835	-1.821	-1.806	-1.791	-1.776	-1.761	-1.745	-1.729	-1.712	-1.696	-1.679	-1.662	-1.645	-1.628	-1.610	-1.592	-1.575	-1.558	-1.540	-1.522	-1.504	-1.486	-1.469	-1.451	-1.434	-1.416	-1.399	-1.381	-1.366	-1.349	-1.332	-1.318	-1.301	-1.288	-1.272	-1.259	-1.245	-1.232	-1.220	-1.209	-1.196	-1.185	-1.176	-1.166	-1.158	-1.150	-1.142	-1.135	-1.130	-1.124	-1.120	-1.116	-1.112	-1.110	-1.109	-1.108	-1.106	-1.108	-1.109	-1.110	-1.112	-1.115	-1.119	-1.122	-1.128	-1.132	-1.139	-1.145	-1.151	-1.159	-1.166	-1.175	-1.182	-1.191	-1.201	-1.211	-1.220	-1.231	-1.240	-1.251	-1.261	-1.272	-1.284	-1.295	-1.306	-1.318	-1.330	-1.341	-1.352	-1.364	-1.375	-1.388	-1.399	-1.410	-1.422	-1.434	-1.445	-1.458	-1.469	-1.480	-1.491	-1.502	-1.514	-1.525	-1.536	-1.546	-1.558	-1.569	-1.580	-1.591	-1.601	-1.612	-1.622	-1.634	-1.644	-1.654	-1.665	-1.675	-1.685	-1.696	-1.706	-1.715	-1.726	-1.736	-1.745	-1.755	-1.764	-1.774	-1.784	-1.791	-1.801	-1.810	-1.819	-1.828	-1.835	-1.844	-1.852	-1.860	-1.866	-1.875	-1.881	-1.889	-1.895	-1.901	-1.908	-1.912	-1.918	-1.922	-1.926	-1.931	-1.935	-1.938	-1.941	-1.944	-1.946	-1.949	-1.949	-1.951	-1.951	-1.952	-1.952	-1.951	-1.951	-1.950	-1.949	-1.948	-1.946	-1.944	-1.941	-1.939	-1.935	-1.931	-1.928	-1.924	-1.920	-1.916	-1.912	-1.908	-1.902	-1.899	-1.894	-1.889	-1.884	-1.880	-1.874	-1.870	-1.865	-1.860	-1.855	-1.851	-1.846	-1.841	-1.836	-1.832	-1.829	-1.824	-1.820	-1.816	-1.812	-1.810	-1.805	-1.802	-1.799	-1.798	-1.794	-1.791	-1.789	-1.786	-1.784	-1.781	-1.780	-1.779	-1.778	-1.774	-1.772	-1.771	-1.770	-1.769	-1.766	-1.765	-1.764	-1.762	-1.760	-1.759	-1.756	-1.754	-1.752	-1.750	-1.749	-1.745	-1.742	-1.739	-1.736	-1.734	-1.730	-1.726	-1.721	-1.716	-1.711	-1.706	-1.701	-1.695	-1.689	-1.684	-1.676	-1.669	-1.661	-1.654	-1.646	-1.636	-1.628	-1.619	-1.609	-1.599	-1.589	-1.578	-1.568	-1.556	-1.544	-1.532	-1.521	-1.509	-1.496	-1.484	-1.470	-1.456	-1.444	-1.430	-1.416	-1.402	-1.389	-1.374	-1.360	-1.346	-1.332	-1.319	-1.304	-1.289	-1.275	-1.261	-1.246	-1.232	-1.218	-1.204	-1.190	-1.176	-1.162	-1.149	-1.136	-1.122	-1.109	-1.096	-1.085	-1.071	-1.059	-1.048	-1.035	-1.022	-1.011	-1.000	-0.989	-0.979	-0.968	-0.958	-0.946	-0.936	-0.928	-0.918	-0.909	-0.899	-0.889	-0.880	-0.871	-0.864	-0.856	-0.849	-0.840	-0.834	-0.826	-0.820	-0.814	-0.808	-0.800	-0.795	-0.790	-0.786	-0.781	-0.776	-0.772	-0.769	-0.765	-0.762	-0.760	-0.758	-0.756	-0.756	-0.755	-0.755	-0.755	-0.755	-0.756	-0.758	-0.760	-0.762	-0.765	-0.769	-0.772	-0.776	-0.782	-0.788	-0.794	-0.799	-0.806	-0.811	-0.819	-0.826	-0.834	-0.842	-0.851	-0.860	-0.869	-0.878	-0.888	-0.896	-0.906	-0.916	-0.926	-0.936	-0.946	-0.955	-0.965	-0.975	-0.985	-0.995	-1.005	-1.014	-1.021	-1.031	-1.040	-1.048	-1.055	-1.062	-1.070	-1.076	-1.082	-1.086	-1.092	-1.098	-1.101	-1.105	-1.109	-1.111	-1.114	-1.115	-1.116	-1.118	-1.118	-1.118	-1.116	-1.115	-1.114	-1.112	-1.109	-1.106	-1.101	-1.099	-1.094	-1.089	-1.084	-1.078	-1.074	-1.066	-1.060	-1.052	-1.045	-1.039	-1.030	-1.021	-1.014	-1.004	-0.996	-0.986	-0.976	-0.966	-0.956	-0.946	-0.936	-0.925	-0.915	-0.905	-0.892	-0.882	-0.871	-0.859	-0.848	-0.836	-0.825	-0.814	-0.800	-0.789	-0.778	-0.765	-0.754	-0.741	-0.729	-0.718	-0.705	-0.692	-0.682	-0.670	-0.658	-0.646	-0.635	-0.622	-0.612	-0.601	-0.591	-0.580	-0.569	-0.559	-0.549	-0.539	-0.529	-0.518	-0.509	-0.500	-0.491	-0.482	-0.474	-0.465	-0.458	-0.450	-0.442	-0.436	-0.430	-0.422	-0.416	-0.410	-0.404	-0.399	-0.394	-0.388	-0.384	-0.379	-0.374	-0.369	-0.365	-0.360	-0.356	-0.352	-0.349	-0.344	-0.340	-0.335	-0.331	-0.328	-0.324	-0.320	-0.316	-0.312	-0.308	-0.304	-0.299	-0.295	-0.290	-0.286	-0.280	-0.276	-0.270	-0.265	-0.260	-0.255	-0.249	-0.242	-0.238	-0.231	-0.225	-0.219	-0.212	-0.205	-0.200	-0.194	-0.186	-0.180	-0.172	-0.166	-0.159	-0.152	-0.145	-0.139	-0.130	-0.124	-0.118	-0.110	-0.104	-0.096	-0.089	-0.084	-0.076	-0.070	-0.062	-0.056	-0.050	-0.045	-0.038	-0.032	-0.026	-0.020	-0.015	-0.010	-0.005	0.001	0.006	0.011	0.016	0.021	0.025	0.030	0.034	0.038	0.041	0.046	0.050	0.052	0.056	0.060	0.064	0.068	0.072	0.075	0.078	0.082	0.085	0.089	0.092	0.096	0.099	0.101	0.105	0.110	0.112	0.116	0.119	0.124	0.126	0.131	0.134	0.139	0.144	0.146	0.151	0.156	0.160	0.165	0.170	0.174	0.180	0.184	0.190	0.194	0.199	0.204	0.209	0.215	0.220	0.226	0.23
[truncated: 1,412 more chars]
