# Supplementary material for: Motion onset VEPs can see through the blur
Source: Sci Rep. 2024 Sep 12;14:21296. doi: 10.1038/s41598-024-72483-z (PMC11393312; doi:10.1038/s41598-024-72483-z)
Supplement: Supplementary file 3 — Supplementary Information 3. [file 41598_2024_72483_MOESM3_ESM.zip › VEP_raw_data/source_data/SourceBlurVEP-S009_VEP_2023-04-12_11-03-47.txt]

0.000	0.000	99999.999	6250.000	50.000	-2193.000	-2061.000	6248.000	7.000	100.000	5.000	2.000	1.000	1.000	0.000	0.000	0.000	0.000	0.000	0.000	0.000	0.000	0.000	0.000	0.000	0.000	0.000	-1.694	-1.694	-1.692	-1.692	-1.691	-1.691	-1.691	-1.692	-1.691	-1.692	-1.692	-1.692	-1.694	-1.695	-1.695	-1.696	-1.698	-1.699	-1.700	-1.701	-1.704	-1.705	-1.708	-1.709	-1.711	-1.714	-1.716	-1.719	-1.724	-1.726	-1.730	-1.734	-1.738	-1.741	-1.746	-1.751	-1.756	-1.761	-1.768	-1.774	-1.780	-1.786	-1.792	-1.801	-1.808	-1.815	-1.825	-1.832	-1.841	-1.851	-1.861	-1.871	-1.881	-1.891	-1.902	-1.912	-1.925	-1.936	-1.949	-1.960	-1.972	-1.985	-1.999	-2.013	-2.025	-2.039	-2.052	-2.068	-2.080	-2.094	-2.109	-2.122	-2.138	-2.151	-2.166	-2.180	-2.194	-2.209	-2.222	-2.238	-2.250	-2.265	-2.279	-2.292	-2.305	-2.318	-2.330	-2.342	-2.356	-2.368	-2.379	-2.389	-2.401	-2.411	-2.421	-2.431	-2.441	-2.450	-2.459	-2.468	-2.476	-2.482	-2.490	-2.498	-2.502	-2.509	-2.514	-2.519	-2.524	-2.529	-2.532	-2.535	-2.539	-2.541	-2.544	-2.545	-2.546	-2.548	-2.548	-2.549	-2.549	-2.548	-2.546	-2.545	-2.544	-2.542	-2.539	-2.538	-2.535	-2.531	-2.529	-2.524	-2.520	-2.515	-2.511	-2.506	-2.501	-2.496	-2.490	-2.484	-2.479	-2.471	-2.465	-2.459	-2.451	-2.445	-2.438	-2.430	-2.422	-2.415	-2.409	-2.400	-2.392	-2.385	-2.378	-2.369	-2.361	-2.352	-2.345	-2.339	-2.330	-2.322	-2.315	-2.305	-2.298	-2.290	-2.282	-2.276	-2.268	-2.260	-2.254	-2.246	-2.239	-2.231	-2.224	-2.219	-2.211	-2.204	-2.198	-2.191	-2.184	-2.178	-2.171	-2.165	-2.160	-2.154	-2.148	-2.141	-2.135	-2.130	-2.122	-2.118	-2.111	-2.105	-2.100	-2.092	-2.088	-2.080	-2.075	-2.068	-2.061	-2.054	-2.046	-2.040	-2.033	-2.026	-2.018	-2.009	-2.002	-1.994	-1.985	-1.976	-1.968	-1.958	-1.949	-1.939	-1.929	-1.919	-1.910	-1.899	-1.888	-1.876	-1.864	-1.852	-1.841	-1.829	-1.816	-1.804	-1.791	-1.778	-1.765	-1.751	-1.739	-1.725	-1.711	-1.696	-1.682	-1.669	-1.654	-1.640	-1.626	-1.611	-1.596	-1.581	-1.568	-1.552	-1.538	-1.522	-1.508	-1.492	-1.479	-1.465	-1.450	-1.436	-1.421	-1.408	-1.394	-1.380	-1.368	-1.354	-1.341	-1.328	-1.316	-1.304	-1.291	-1.280	-1.269	-1.258	-1.248	-1.238	-1.228	-1.218	-1.209	-1.200	-1.191	-1.182	-1.175	-1.168	-1.161	-1.155	-1.149	-1.144	-1.138	-1.132	-1.128	-1.124	-1.120	-1.118	-1.112	-1.111	-1.109	-1.106	-1.105	-1.102	-1.101	-1.101	-1.100	-1.101	-1.101	-1.102	-1.102	-1.104	-1.105	-1.106	-1.109	-1.111	-1.114	-1.115	-1.118	-1.122	-1.125	-1.128	-1.132	-1.136	-1.139	-1.144	-1.149	-1.152	-1.158	-1.161	-1.166	-1.171	-1.176	-1.181	-1.186	-1.192	-1.198	-1.204	-1.210	-1.215	-1.221	-1.228	-1.232	-1.240	-1.246	-1.252	-1.259	-1.265	-1.271	-1.279	-1.285	-1.291	-1.298	-1.304	-1.310	-1.318	-1.324	-1.330	-1.336	-1.342	-1.349	-1.355	-1.361	-1.368	-1.374	-1.380	-1.386	-1.392	-1.398	-1.402	-1.410	-1.415	-1.421	-1.426	-1.432	-1.438	-1.442	-1.448	-1.452	-1.458	-1.464	-1.469	-1.472	-1.478	-1.481	-1.486	-1.491	-1.495	-1.500	-1.504	-1.509	-1.512	-1.516	-1.521	-1.524	-1.529	-1.532	-1.536	-1.539	-1.544	-1.546	-1.550	-1.551	-1.555	-1.558	-1.560	-1.562	-1.565	-1.566	-1.569	-1.569	-1.570	-1.571	-1.571	-1.572	-1.571	-1.571	-1.571	-1.570	-1.568	-1.565	-1.564	-1.560	-1.556	-1.552	-1.548	-1.542	-1.536	-1.531	-1.525	-1.518	-1.510	-1.502	-1.494	-1.484	-1.474	-1.464	-1.454	-1.442	-1.431	-1.419	-1.406	-1.394	-1.380	-1.366	-1.352	-1.339	-1.325	-1.309	-1.294	-1.280	-1.264	-1.249	-1.232	-1.216	-1.201	-1.186	-1.171	-1.155	-1.140	-1.125	-1.110	-1.096	-1.081	-1.068	-1.054	-1.040	-1.028	-1.014	-1.002	-0.991	-0.981	-0.970	-0.960	-0.950	-0.941	-0.934	-0.926	-0.919	-0.912	-0.906	-0.901	-0.898	-0.892	-0.889	-0.885	-0.884	-0.881	-0.880	-0.879	-0.879	-0.879	-0.879	-0.879	-0.881	-0.881	-0.884	-0.885	-0.889	-0.891	-0.894	-0.898	-0.901	-0.904	-0.908	-0.911	-0.915	-0.920	-0.924	-0.928	-0.931	-0.936	-0.940	-0.945	-0.949	-0.952	-0.956	-0.960	-0.964	-0.968	-0.971	-0.975	-0.979	-0.981	-0.985	-0.988	-0.991	-0.994	-0.998	-1.000	-1.002	-1.005	-1.008	-1.009	-1.011	-1.014	-1.016	-1.018	-1.020	-1.021	-1.024	-1.025	-1.028	-1.028	-1.030	-1.031	-1.034	-1.035	-1.035	-1.038	-1.039	-1.040	-1.041	-1.041	-1.042	-1.044	-1.045	-1.046	-1.049	-1.049	-1.049	-1.050	-1.051	-1.051	-1.052	-1.052	-1.054	-1.054	-1.055	-1.054	-1.055	-1.054	-1.055	-1.054	-1.055	-1.054	-1.054	-1.054	-1.052	-1.052	-1.051	-1.050	-1.050	-1.050	-1.049	-1.048	-1.046	-1.046	-1.045	-1.044	-1.044	-1.042	-1.041	-1.040	-1.040	-1.040	-1.039	-1.039	-1.039	-1.038	-1.039	-1.038	-1.039	-1.039	-1.040	-1.040	-1.042	-1.042	-1.045	-1.046	-1.048	-1.050	-1.051	-1.054	-1.056	-1.059	-1.061	-1.064	-1.066	-1.070	-1.074	-1.078	-1.081	-1.084	-1.088	-1.090	-1.095	-1.098	-1.101	-1.105	-1.108	-1.111	-1.115	-1.119	-1.122	-1.125	-1.129	-1.131	-1.135	-1.138	-1.139	-1.141	-1.144	-1.145	-1.146	-1.148	-1.149	-1.149	-1.150	-1.150	-1.150	-1.150	-1.150	-1.149	-1.148	-1.146	-1.144	-1.144	-1.142	-1.140	-1.138	-1.135	-1.134	-1.130	-1.129	-1.125	-1.122	-1.119	-1.116	-1.114	-1.110	-1.108	-1.105	-1.101	-1.099	-1.098	-1.094	-1.092	-1.090	-1.088	-1.086	-1.084	-1.082	-1.082	-1.080	-1.080	-1.080	-1.079	-1.080	-1.080	-1.081	-1.082	-1.082	-1.084	-1.086	-1.088	-1.090	-1.094	-1.098	-1.100	-1.104	-1.108	-1.111	-1.116	-1.120	-1.126	-1.130	-1.136	-1.142	-1.149	-1.154	-1.160	-1.168	-1.174	-1.181	-1.186	-1.194	-1.201	-1.208	-1.215	-1.221	-1.229	-1.236	-1.244	-1.250	-1.258	-1.265	-1.271	-1.279	-1.285	-1.291	-1.298	-1.305	-1.311	-1.318	-1.324	-1.328	-1.334	-1.340	-1.344	-1.350	-1.354	-1.358	-1.364	-1.368	-1.371	-1.375	-1.379	-1.382	-1.385	-1.389	-1.391	-1.394	-1.396	-1.399	-1.401	-1.405	-1.406	-1.409	-1.410	-1.412	-1.415	-1.418	-1.419	-1.421	-1.424	-1.426	-1.428	-1.431	-1.434	-1.436	-1.439	-1.441	-1.445	-1.448	-1.451	-1.455	-1.459	-1.462	-1.466	-1.471	-1.475	-1.480	-1.485	-1.490	-1.495	-1.500	-1.508	-1.514	-1.519	-1.526	-1.534	-1.540	-1.546	-1.555	-1.562	-1.570	-1.579	-1.586	-1.595	-1.604	-1.612	-1.621	-1.629	-1.639	-1.648	-1.656	-1.665	-1.674	-1.684	-1.692	-1.701	-1.710	-1.719	-1.726	-1.735	-1.744	-1.751	-1.759	-1.766	-1.774	-1.781	-1.788	-1.794	-1.800	-1.806	-1.812	-1.819	-1.822	-1.828	-1.831	-1.836	-1.840	-1.844	-1.846	-1.848	-1.850	-1.852	-1.854	-1.856	-1.856	-1.856	-1.858	-1.856	-1.856	-1.856	-1.855	-1.854	-1.852	-1.850	-1.849	-1.846	-1.842	-1.841	-1.838	-1.835	-1.831	-1.829	-1.825	-1.821	-1.819	-1.815	-1.811	-1.808	-1.804	-1.800	-1.799	-1.795	-1.791	-1.788	-1.786	-1.782	-1.781	-1.778	-1.776	-1.774	-1.772	-1.770	-1.769	-1.768	-1.766	-1.765	-1.765	-1.764	-1.765	-1.764	-1.765	-1.765	-1.765	-1.766	-1.768	-1.769	-1.770	-1.771	-1.772	-1.774	-1.778	-1.779	-1.781	-1.784	-1.786	-1.790	-1.792	-1.795	-1.798	-1.801	-1.805	-1.808	-1.811	-1.814	-1.818	-1.821	-1.824	-1.828	-1.831	-1.835	-1.839	-1.842	-1.845	-1.849	-1.854	-1.856	-1.860	-1.862	-1.866	-1.870	-1.872	-1.876	-1.879	-1.881	-1.885	-1.888	-1.889	-1.891	-1.894	-1.896	-1.898	-1.899	-1.900	-1.901	-1.902	-1.904	-1.905	-1.905	-1.905	-1.905	-1.904	-1.902	-1.902	-1.901	-1.899	-1.896	-1.894	-1.892	-1.889	-1.885	-1.881	-1.876	-1.872	-1.866	-1.862	-1.856	-1.850	-1.844	-1.836	-1.829	-1.822	-1.814	-1.806	-1.798	-1.789	-1.780	-1.770	-1.761	-1.751	-1.741	-1.730	-1.720	-1.710	-1.699	-1.689	-1.678	-1.666	-1.655	-1.644	-1.632	-1.621	-1.609	-1.599	-1.586	-1.575	-1.564	-1.552	-1.541	-1.530	-1.520	-1.509	-1.496	-1.485	-1.475	-1.464	-1.452	-1.441	-1.430	-1.419	-1.409	-1.396	-1.385	-1.374	-1.362	-1.350	-1.339	-1.328	-1.315	-1.302	-1.290	-1.278	-1.264	-1.250	-1.238	-1.224	-1.209	-1.195	-1.180	-1.165	-1.150	-1.134	-1.118	-1.101	-1.082	-1.065	-1.048	-1.029	-1.011	-0.991	-0.971	-0.951	-0.930	-0.909	-0.888	-0.866	-0.844	-0.820	-0.798	-0.775	-0.751	-0.726	-0.702	-0.679	-0.655	-0.629	-0.604	-0.580	-0.555	-0.530	-0.504	-0.478	-0.454	-0.429	-0.404	-0.379	-0.355	-0.330	-0.305	-0.281	-0.259	-0.234	-0.211	-0.190	-0.169	-0.146	-0.126	-0.105	-0.085	-0.066	-0.048	-0.030	-0.012	0.004	0.019	0.032	0.048	0.060	0.072	0.085	0.095	0.105	0.114	0.122	0.129	0.135	0.140	0.145	0.148	0.151	0.152	0.152	0.152	0.151	0.148	0.145	0.140	0.135	0.129	0.122	0.115	0.105	0.095	0.085	0.074	0.062	0.050	0.036	0.021	0.008	-0.008	-0.025	-0.040	-0.058	-0.076	-0.092	-0.111	-0.130	-0.149	-0.168	-0.188	-0.206	-0.226	-0.246	-0.266	-0.285	-0.304	-0.325	-0.342	-0.361	-0.380	-0.398	-0.415	-0.432	-0.449	-0.465	-0.480	-0.495	-0.509	-0.524	-0.536	-0.546	-0.559	-0.569	-0.579	-0.586	-0.594	-0.600	-0.605	-0.610	-0.614	-0.616	-0.618	-0.619	-0.619	-0.616	-0.615	-0.612	-0.608	-0.604	-0.596	-0.590	-0.582	-0.574	-0.564	-0.554	-0.544	-0.532	-0.520	-0.507	-0.495	-0.481	-0.468	-0.452	-0.438	-0.424	-0.409	-0.394	-0.376	-0.361	-0.346	-0.330	-0.314	-0.299	-0.282	-0.268	-0.252	-0.239	-0.222	-0.209	-0.195	-0.181	-0.169	-0.156	-0.144	-0.132	-0.121	-0.111	-0.101	-0.092	-0.084	-0.075	-0.068	-0.061	-0.056	-0.050	-0.045	-0.040	-0.038	-0.035	-0.032	-0.031	-0.029	-0.029	-0.029	-0.030	-0.030	-0.032	-0.034	-0.036	-0.040	-0.042	-0.046	-0.051	-0.054	-0.059	-0.064	-0.069	-0.074	-0.080	-0.086	-0.091	-0.098	-0.104	-0.109	-0.115	-0.122	-0.129	-0.134	-0.140	-0.146	-0.152	-0.159	-0.164	-0.170	-0.176	-0.180	-0.186	-0.191	-0.196	-0.201	-0.205	-0.210	-0.214	-0.218	-0.222	-0.226	-0.229	-0.232	-0.235	-0.238	-0.240	-0.242	-0.245	-0.246	-0.249	-0.250	-0.251	-0.251	-0.252	-0.252	-0.252	-0.252	-0.251	-0.251	-0.250	-0.248	-0.248	-0.245	-0.242	-0.240	-0.238	-0.235	-0.231	-0.229	-0.225	-0.221	-0.216	-0.211	-0.208	-0.204	-0.198	-0.192	-0.188	-0.182	-0.178	-0.171	-0.165	-0.159	-0.152	-0.146	-0.140	-0.134	-0.129	-0.121	-0.114	-0.109	-0.102	-0.095	-0.089	-0.082	-0.076	-0.070	-0.064	-0.056	-0.050	-0.044	-0.039	-0.032	-0.028	-0.021	-0.016	-0.011	-0.005	-0.001	0.004	0.008	0.012	0.018	0.021	0.025	0.029	0.031	0.035	0.038	0.041	0.044	0.046	0.049	0.051	0.054	0.056	0.058	0.060	0.061	0.064	0.065	0.066	0.068	0.070	0.071	0.074	0.074	0.076	0.079	0.080	0.082	0.084	0.086	0.089	0.091	0.094	0.096	0.100	0.102	0.106	0.110	0.112	0.116	0.120	0.126	0.130	0.134	0.140	0.144	0.149	0.155	0.160	0.165	0.172	0.178	0.184	0.189	0.195	0.201	0.208	0.214	0.220	0.226	0.232	0.239	0.244	0.250	0.256	0.261	0.266	0.271	0.276	0.280	0.285	0.288	0.292	0.295	0.299	0.300	0.301	0.304	0.304	0.306	0.305	0.305	0.305	0.304	0.302	0.300	0.299	0.295	0.292	0.288	0.285	0.280	0.274	0.270	0.264	0.258	0.251	0.244	0.238	0.230	0.222	0.215	0.206	0.199	0.190	0.181	0.172	0.164	0.155	0.145	0.136	0.128	0.119	0.109	0.100	0.090	0.081	0.072	0.064	0.054	0.046	0.036	0.028	0.019	0.009	0.001	-0.008	-0.016	-0.025	-0.034	-0.042	-0.050	-0.058	-0.066	-0.075	-0.082	-0.091	-0.100	-0.106	-0.115	-0.124	-0.131	-0.139	-0.148	-0.156	-0.162	-0.171	-0.179	-0.188	-0.195	-0.202	-0.211	-0.220	-0.228	-0.235	-0.244	-0.251	-0.259	-0.266	-0.275	-0.282	-0.289	-0.296	-0.305	-0.311	-0.319	-0.326	-0.332	-0.340	-0.346	-0.354	-0.360	-0.366	-0.371	-0.378	-0.384	-0.389	-0.395	-0.400	-0.405	-0.410	-0.415	-0.419	-0.424	-0.429	-0.434	-0.438	-0.442	-0.446	-0.451	-0.455	-0.460	-0.464	-0.469	-0.474	-0.479	-0.484	-0.489	-0.495	-0.500	-0.506	-0.512	-0.519	-0.525	-0.532	-0.540	-0.548	-0.555	-0.565	-0.572	-0.582	-0.591	-0.600	-0.611	-0.621	-0.631	-0.644	-0.655	-0.666	-0.679	-0.690	-0.702	-0.714	-0.728	-0.739	-0.752	-0.764	-0.778	-0.790	-0.801	-0.815	-0.826	-0.839	-0.850	-0.862	-0.872	-0.884	-0.895	-0.905	-0.915	-0.924	-0.932	-0.941	-0.949	-0.956	-0.964	-0.970	-0.974	-0.980	-0.982	-0.988	-0.990	-0.992	-0.995	-0.995	-0.996	-0.995	-0.994	-0.992	-0.991	-0.988	-0.985	-0.980	-0.976	-0.971	-0.965	-0.960	-0.954	-0.946	-0.940	-0.932	-0.924	-0.918	-0.909	-0.900	-0.891	-0.882	-0.874	-0.865	-0.856	-0.846	-0.838	-0.829	-0.819	-0.810	-0.801	-0.791	-0.784	-0.775	-0.766	-0.758	-0.751	-0.742	-0.735	-0.728	-0.721	-0.714	-0.709	-0.701	-0.695	-0.689	-0.684	-0.678	-0.672	-0.669	-0.664	-0.659	-0.654	-0.650	-0.646	-0.642	-0.639	-0.635	-0.631	-0.628	-0.622	-0.619	-0.616	-0.612	-0.609	-0.604	-0.600	-0.595	-0.591	-0.586	-0.581	-0.575	-0.570	-0.564	-0.559	-0.552	-0.545	-0.539	-0.530	-0.522	-0.514	-0.506	-0.496	-0.488	-0.478	-0.466	-0.456	-0.445	-0.434	-0.422	-0.410	-0.398	-0.386	-0.371	-0.359	-0.346	-0.332	-0.319	-0.305	-0.291	-0.278	-0.262	-0.249	-0.235	-0.221	-0.206	-0.192	-0.178	-0.165	-0.151	-0.139	-0.125	-0.112	-0.099	-0.088	-0.075	-0.065	-0.054	-0.042	-0.031	-0.022	-0.012	-0.004	0.005	0.012	0.020	0.028	0.034	0.041	0.046	0.052	0.056	0.060	0.064	0.068	0.071	0.074	0.075	0.078	0.080	0.081	0.081	0.082	0.082	0.082	0.082	0.082	0.082	0.082	0.082	0.081	0.080	0.079	0.079	0.078	0.078	0.076	0.076	0.075	0.075	0.074	0.074	0.074	0.074	0.074	0.074	0.074	0.075	0.076	0.078	0.079	0.081	0.082	0.085	0.088	0.090	0.094	0.098	0.101	0.105	0.109	0.112	0.119	0.124	0.130	0.135	0.142	0.149	0.155	0.162	0.170	0.178	0.186	0.195	0.204	0.214	0.222	0.234	0.242	0.254	0.265	0.276	0.288	0.300	0.311	0.324	0.336	0.349	0.361	0.374	0.388	0.401	0.415	0.428	0.440	0.454	0.468	0.481	0.494	0.507	0.520	0.532	0.545	0.559	0.571	0.582	0.595	0.605	0.615	0.626	0.636	0.646	0.655	0.665	0.672	0.680	0.688	0.694	0.700	0.705	0.711	0.715	0.719	0.722	0.725	0.728	0.729	0.730	0.730	0.730	0.731	0.730	0.728	0.725	0.724	0.720	0.716	0.714	0.710	0.705	0.700	0.695	0.691	0.685	0.679	0.674	0.668	0.662	0.655	0.649	0.644	0.636	0.630	0.624	0.618	0.611	0.605	0.599	0.592	0.588	0.582	0.576	0.571	0.566	0.561	0.556	0.552	0.548	0.544	0.539	0.535	0.532	0.529	0.525	0.522	0.519	0.516	0.515	0.512	0.509	0.507	0.506	0.502	0.502	0.500	0.498	0.496	0.496	0.495	0.492	0.491	0.490	0.489	0.488	0.486	0.485	0.484	0.482	0.480	0.479	0.478	0.476	0.474	0.472	0.471	0.468	0.466	0.464	0.461	0.460	0.458	0.454	0.451	0.449	0.446	0.444	0.440	0.438	0.434	0.431	0.426	0.424	0.419	0.415	0.411	0.406	0.402	0.398	0.392	0.389	0.384	0.378	0.372	0.368	0.361	0.356	0.350	0.342	0.338	0.331	0.324	0.318	0.310	0.302	0.295	0.288	0.280	0.271	0.264	0.255	0.246	0.238	0.228	0.219	0.210	0.200	0.191	0.181	0.171	0.161	0.152	0.141	0.131	0.121	0.111	0.100	0.090	0.079	0.069	0.059	0.049	0.038	0.028	0.018	0.008	-0.002	-0.012	-0.024	-0.032	-0.041	-0.051	-0.061	-0.069	-0.078	-0.086	-0.094	-0.102	-0.111	-0.118	-0.125	-0.131	-0.138	-0.142	-0.149	-0.154	-0.159	-0.164	-0.168	-0.172	-0.176	-0.178	-0.181	-0.184	-0.186	-0.188	-0.189	-0.189	-0.190	-0.190	-0.190	-0.189	-0.189	-0.188	-0.186	-0.185	-0.184	-0.182	-0.181	-0.179	-0.176	-0.172	-0.170	-0.168	-0.165	-0.162	-0.160	-0.156	-0.154	-0.152	-0.150	-0.148	-0.145	-0.144	-0.141	-0.140	-0.139	-0.139	-0.138	-0.138	-0.138	-0.138	-0.138	-0.139	-0.140	-0.142	-0.144	-0.146	-0.149	-0.152	-0.155	-0.159	-0.164	-0.168	-0.172	-0.178	-0.184	-0.189	-0.195	-0.201	-0.208	-0.214	-0.220	-0.228	-0.235	-0.241	-0.249	-0.255	-0.264	-0.271	-0.278	-0.285	-0.291	-0.298	-0.305	-0.311	-0.318	-0.324	-0.330	-0.335	-0.340	-0.345	-0.350	-0.354	-0.358	-0.361	-0.365	-0.366	-0.370	-0.372	-0.374	-0.375	-0.375	-0.376	-0.376	-0.376	-0.374	-0.374	-0.371	-0.369	-0.366	-0.364	-0.361	-0.358	-0.354	-0.350	-0.345	-0.340	-0.335	-0.329	-0.324	-0.318	-0.311	-0.306	-0.299	-0.292	-0.285	-0.278	-0.270	-0.262	-0.255	-0.248	-0.240	-0.231	-0.222	-0.215	-0.206	-0.196	-0.188	-0.179	-0.170	-0.161	-0.152	-0.144	-0.135	-0.126	-0.118	-0.109	-0.099	-0.089	-0.080	-0.071	-0.062	-0.054	-0.044	-0.036	-0.028	-0.019	-0.009	-0.001	0.008	0.016	0.024	0.032	0.040	0.048	0.056	0.064	0.071	0.078	0.085	0.090	0.098	0.102	0.109	0.115	0.120	0.125	0.129	0.134	0.139	0.141	0.146	0.149	0.151	0.154	0.156	0.159	0.161	0.162	0.164	0.165	0.165	0.166	0.166	0.165	0.165	0.165	0.165	0.164	0.162	0.161	0.160	0.159	0.158	0.155	0.154	0.151	0.150	0.148	0.145	0.144	0.142	0.140	0.138	0.136	0.134	0.131	0.130	0.129	0.128	0.125	0.124	0.122	0.121	0.120	0.120	0.119	0.118	0.116	0.116	0.116	0.115	0.115	0.115	0.115	0.115	0.114	0.115	0.115	0.115	0.116	0.115	0.116	0.118	0.116	0.116	0.118	0.118	0.118	0.118	0.118	0.118	0.116	0.116	0.115	0.115	0.112	0.112	0.111	0.109	0.108	0.105	0.104	0.101	0.099	0.096	0.092	0.090	0.086	0.082	0.079	0.075	0.071	0.066	0.061	0.058	0.052	0.046	0.042	0.036	0.031	0.025	0.020	0.014	0.008	0.001	-0.004	-0.010	-0.016	-0.021	-0.029	-0.034	-0.039	-0.045	-0.051	-0.056	-0.062	-0.068	-0.072	-0.078	-0.082	-0.086	-0.091	-0.095	-0.099	-0.104	-0.106	-0.110	-0.112	-0.115	-0.118	-0.121	-0.122	-0.124	-0.125	-0.128	-0.129	-0.130	-0.130	-0.131	-0.131	-0.132	-0.131	-0.131	-0.132	-0.132	-0.131	-0.132	-0.132	-0.132	-0.132	-0.132	-0.134	-0.134	-0.135	-0.136	-0.136	-0.138	-0.140	-0.141	-0.142	-0.145	-0.148	-0.150	-0.152	-0.156	-0.160	-0.164	-0.169	-0.172	-0.178	-0.182	-0.189	-0.195	-0.201	-0.208	-0.215	-0.222	-0.230	-0.238	-0.245	-0.252	-0.260	-0.268	-0.278	-0.285	-0.294	-0.302	-0.311	-0.319	-0.329	-0.338	-0.345	-0.354	-0.361	-0.369	-0.378	-0.384	-0.392	-0.399	-0.406	-0.411	-0.419	-0.424	-0.429	-0.434	-0.439	-0.442	-0.446	-0.450	-0.452	-0.455	-0.458	-0.459	-0.460	-0.460	-0.460	-0.460	-0.459	-0.456	-0.455	-0.452	-0.449	-0.446	-0.441	-0.438	-0.434	-0.428	-0.422	-0.416	-0.410	-0.404	-0.396	-0.389	-0.380	-0.371	-0.362	-0.354	-0.342	-0.332	-0.321	-0.311	-0.301	-0.289	-0.278	-0.264	-0.252	-0.240	-0.226	-0.212	-0.200	-0.186	-0.172	-0.159	-0.145	-0.130	-0.116	-0.101	-0.088	-0.072	-0.059	-0.044	-0.030	-0.016	-0.001	0.011	0.025	0.038	0.050	0.061	0.074	0.085	0.096	0.106	0.116	0.125	0.134	0.142	0.148	0.154	0.159	0.164	0.168	0.171	0.174	0.175	0.174	0.172	0.171	0.169	0.165	0.160	0.155	0.148	0.140	0.132	0.122	0.112	0.100	0.089	0.075	0.061	0.048	0.032	0.016	0.000	-0.018	-0.035	-0.052	-0.071	-0.089	-0.109	-0.129	-0.148	-0.168	-0.188	-0.208	-0.228	-0.248	-0.266	-0.286	-0.305	-0.325	-0.344	-0.361	-0.380	-0.398	-0.414	-0.430	-0.446	-0.461	-0.476	-0.490	-0.504	-0.518	-0.530	-0.541	-0.552	-0.562	-0.572	-0.581	-0.590	-0.596	-0.604	-0.610	-0.616	-0.621	-0.625	-0.629	-0.632	-0.635	-0.638	-0.640	-0.641	-0.642	-0.642	-0.642	-0.644	-0.642	-0.642	-0.641	-0.640	-0.639	-0.638	-0.636	-0.636	-0.635	-0.632	-0.630	-0.630	-0.628	-0.625	-0.624	-0.622	-0.620	-0.619	-0.618	-0.616	-0.615	-0.614	-0.614	-0.612	-0.612	-0.610	-0.610	-0.610	-0.609	-0.609	-0.608	-0.608	-0.608	-0.606	-0.605	-0.606	-0.605	-0.604	-0.602	-0.602	-0.602	-0.600	-0.599	-0.598	-0.595	-0.594	-0.591	-0.589	-0.585	-0.582	-0.579	-0.575	-0.571	-0.568	-0.562	-0.556	-0.551	-0.544	-0.538	-0.530	-0.522	-0.515	-0.506	-0.496	-0.488	-0.478	-0.466	-0.455	-0.444	-0.431	-0.420	-0.408	-0.394	-0.380	-0.365	-0.351	-0.336	-0.321	-0.305	-0.289	-0.272	-0.256	-0.239	-0.222	-0.204	-0.188	-0.169	-0.151	-0.132	-0.115	-0.096	-0.078	-0.060	-0.041	-0.024	-0.005	0.014	0.032	0.049	0.068	0.085	0.101	0.119	0.135	0.154	0.169	0.185	0.200	0.215	0.229	0.242	0.256	0.270	0.281	0.294	0.305	0.316	0.326	0.336	0.345	0.354	0.361	0.368	0.375	0.381	0.386	0.390	0.394	0.398	0.399	0.402	0.402	0.404	0.404	0.402	0.401	0.400	0.398	0.394	0.390	0.386	0.381	0.375	0.370	0.364	0.358	0.350	0.341	0.335	0.326	0.318	0.309	0.300	0.290	0.280	0.270	0.260	0.250	0.240	0.229	0.219	0.208	0.198	0.188	0.176	0.166	0.155	0.146	0.136	0.125	0.116	0.106	0.098	0.088	0.079	0.070	0.061	0.054	0.046	0.039	0.031	0.025	0.018	0.011	0.005	0.000	-0.005	-0.011	-0.016	-0.020	-0.025	-0.029	-0.031	-0.035	-0.038	-0.040	-0.042	-0.044	-0.046	-0.048	-0.049	-0.050	-0.051	-0.051	-0.051	-0.051	-0.050	-0.050	-0.050	-0.049	-0.049	-0.048	-0.045	-0.044	-0.042	-0.040	-0.038	-0.036	-0.034	-0.031	-0.029	-0.026	-0.024	-0.020	-0.019	-0.015	-0.012	-0.010	-0.005	-0.002	0.001	0.002	0.006	0.010	0.012	0.015	0.019	0.022	0.025	0.026	0.030	0.032	0.035	0.039	0.040	0.042	0.044	0.048	0.050	0.051	0.052	0.054	0.056	0.058	0.058	0.060	0.061	0.061	0.062	0.062	0.062	0.064	0.064	0.064	0.064	0.065	0.065	0.065	0.065	0.066	0.066	0.066	0.068	0.069	0.069	0.070	0.071	0.072	0.074	0.076	0.079	0.080	0.084	0.086	0.090	0.092	0.098	0.100	0.105	0.110	0.115	0.121	0.126	0.132	0.139	0.146	0.154	0.161	0.170	0.178	0.186	0.195	0.205	0.214	0.224	0.234	0.242	0.254	0.264	0.274	0.285	0.296	0.306	0.318	0.328	0.338	0.349	0.359	0.368	0.379	0.389	0.398	0.406	0.416	0.424	0.432	0.440	0.448	0.455	0.460	0.468	0.472	0.476	0.481	0.486	0.489	0.492	0.494	0.496	0.498	0.499	0.498	0.498	0.496	0.495	0.494	0.491	0.489	0.485	0.481	0.478	0.472	0.468	0.462	0.456	0.450	0.445	0.438	0.431	0.425	0.418	0.410	0.402	0.394	0.388	0.379	0.371	0.364	0.356	0.349	0.341	0.335	0.328	0.320	0.312	0.306	0.300	0.294	0.288	0.281	0.275	0.270	0.265	0.260	0.256	0.251	0.248	0.244	0.240	0.236	0.234	0.231	0.229	0.226	0.222	0.221	0.219	0.218	0.216	0.214	0.212	0.211	0.210	0.209	0.208	0.205	0.204	0.202	0.201	0.199	0.196	0.195	0.192	0.190	0.188	0.184	0.180	0.176	0.172	0.168	0.164	0.159	0.152	0.148	0.140	0.134	0.126	0.120	0.112	0.104	0.095	0.086	0.078	0.066	0.056	0.045	0.035	0.022	0.010	-0.002	-0.014	-0.028	-0.041	-0.055	-0.070	-0.085	-0.100	-0.115	-0.130	-0.148	-0.162	-0.180	-0.198	-0.212	-0.230	-0.248	-0.266	-0.284	-0.302	-0.320	-0.339	-0.358	-0.376	-0.395	-0.414	-0.432	-0.452	-0.471	-0.490	-0.509	-0.530	-0.549	-0.569	-0.588	-0.608	-0.628	-0.646	-0.666	-0.686	-0.705	-0.725	-0.744	-0.762	-0.781	-0.800	-0.819	-0.838	-0.858	-0.875	-0.894	-0.911	-0.930	-0.948	-0.965	-0.982	-1.000	-1.019	-1.035	-1.051	-1.068	-1.085	-1.101	-1.116	-1.132	-1.148	-1.164	-1.179	-1.194	-1.209	-1.222	-1.238	-1.251	-1.265	-1.280	-1.292	-1.306	-1.319	-1.332	-1.345	-1.359	-1.371	-1.382	-1.395	-1.408	-1.420	-1.432	-1.445	-1.458	-1.469	-1.482	-1.494	-1.508	-1.519	-1.531	-1.544	-1.556	-1.569	-1.581	-1.594	-1.608	-1.621	-1.634	-1.648	-1.661	-1.675	-1.689	-1.702	-1.718	-1.732	-1.746	-1.762	-1.778	-1.792	-1.809	-1.824	-1.839	-1.855	-1.871	-1.886	-1.904	-1.919	-1.936	-1.951	-1.968	-1.985	-2.000	-2.018	-2.034	-2.049	-2.065	-2.081	-2.096	-2.112	-2.128	-2.144	-2.158	-2.172	-2.186	-2.200	-2.214	-2.228	-2.241	-2.254	-2.265	-2.278	-2.289	-2.301	-2.311	-2.321	-2.331	-2.339	-2.349	-2.356	-2.364	-2.371	-2.376	-2.382	-2.388	-2.392	-2.398	-2.401	-2.404	-2.405	-2.408	-2.409	-2.410	-2.411	-2.410	-2.410	-2.408	-2.406	-2.404	-2.400	-2.398	-2.394	-2.389	-2.384	-2.379	-2.372	-2.366	-2.359	-2.352	-2.345	-2.336	-2.329	-2.319	-2.310	-2.301	-2.291	-2.280	-2.269	-2.258	-2.248	-2.235	-2.222	-2.211	-2.199	-2.185	-2.172	-2.159	-2.145	-2.132	-2.118	-2.102	-2.089	-2.072	-2.059	-2.042	-2.029	-2.013	-1.996	-1.980	-1.964	-1.948	-1.931	-1.914	-1.898	-1.880	-1.862	-1.846	-1.828	-1.810	-1.791	-1.774	-1.756	-1.738	-1.718	-1.699	-1.679	-1.660	-1.640	-1.621	-1.601	-1.581	-1.560	-1.540	-1.520	-1.499	-1.476	-1.456	-1.434	-1.412	-1.390	-1.369	-1.346	-1.324	-1.301	-1.279	-1.256	-1.234	-1.209	-1.186	-1.162	-1.139	-1.116	-1.094	-1.070	-1.045	-1.021	-0.999	-0.975	-0.951	-0.928	-0.905	-0.881	-0.858	-0.835	-0.812	-0.790	-0.768	-0.745	-0.722	-0.701	-0.680	-0.659	-0.638	-0.618	-0.598	-0.578	-0.559	-0.540	-0.522	-0.504	-0.488	-0.470	-0.454	-0.438	-0.422	-0.409	-0.394	-0.380	-0.366	-0.354	-0.342	-0.330	-0.319	-0.310	-0.300	-0.291	-0.282	-0.275	-0.268	-0.261	-0.255	-0.250	-0.245	-0.240	-0.236	-0.234	-0.231	-0.229	-0.228	-0.228	-0.225	-0.226	-0.228	-0.228	-0.229	-0.231	-0.235	-0.238	-0.241	-0.245	-0.249	-0.255	-0.260	-0.265	-0.271	-0.278	-0.285	-0.291	-0.299	-0.306	-0.314	-0.322	-0.330	-0.339	-0.349	-0.356	-0.366	-0.375	-0.385	-0.395	-0.404	-0.414	-0.422	-0.432	-0.441	-0.452	-0.461	-0.470	-0.480	-0.489	-0.498	-0.506	-0.514	-0.524	-0.530	-0.538	-0.546	-0.552	-0.560	-0.566	-0.571	-0.578	-0.584	-0.588	-0.592	-0.596	-0.600	-0.602	-0.606	-0.609	-0.610	-0.611	-0.612	-0.614	-0.614	-0.614	-0.612	-0.612	-0.611	-0.610	-0.608	-0.605	-0.604	-0.601	-0.599	-0.596	-0.592	-0.590	-0.586	-0.581	-0.579	-0.575	-0.571	-0.568	-0.565	-0.561	-0.558	-0.555	-0.551	-0.550	-0.548	-0.545	-0.542	-0.541	-0.540	-0.540	-0.539	-0.539	-0.539	-0.541	-0.541	-0.542	-0.545	-0.549	-0.551	-0.556	-0.560	-0.565	-0.570	-0.575	-0.581	-0.588	-0.595	-0.602	-0.611	-0.619	-0.628	-0.638	-0.648	-0.658	-0.669	-0.680	-0.691	-0.702	-0.715	-0.726	-0.739	-0.751	-0.764	-0.778	-0.790	-0.802	-0.816	-0.830	-0.842	-0.856	-0.869	-0.884	-0.896	-0.910	-0.922	-0.936	-0.949	-0.962	-0.975	-0.988	-1.001	-1.014	-1.025	-1.038	-1.050	-1.061	-1.072	-1.084	-1.096	-1.106	-1.116	-1.128	-1.138	-1.149	-1.159	-1.169	-1.179	-1.188	-1.198	-1.206	-1.216	-1.225	-1.234	-1.242	-1.251	-1.260	-1.268	-1.276	-1.285	-1.292	-1.300	-1.308	-1.316	-1.324	-1.331	-1.339	-1.348	-1.355	-1.362	-1.370	-1.379	-1.386	-1.394	-1.400	-1.408	-1.416	-1.422	-1.430	-1.438	-1.444	-1.451	-1.458	-1.465	-1.471	-1.478	-1.485	-1.490	-1.498	-1.502	-1.509	-1.515	-1.520	-1.526	-1.531	-1.536	-1.541	-1.546	-1.550	-1.555	-1.558	-1.561	-1.565	-1.568	-1.570	-1.572	-1.574	-1.576	-1.578	-1.578	-1.579	-1.579	-1.579	-1.579	-1.578	-1.575	-1.574	-1.570	-1.568	-1.564	-1.561	-1.558	-1.552	-1.546	-1.540	-1.534	-1.528	-1.520	-1.512	-1.504	-1.494	-1.485	-1.475	-1.465	-1.454	-1.442	-1.431	-1.419	-1.405	-1.392	-1.379	-1.365	-1.350	-1.335	-1.320	-1.302	-1.288	-1.271	-1.254	-1.238	-1.219	-1.201	-1.182	-1.164	-1.145	-1.128	-1.109	-1.088	-1.069	-1.050	-1.030	-1.011	-0.990	-0.971	-0.951	-0.932	-0.912	-0.892	-0.872	-0.854	-0.835	-0.816	-0.798	-0.779	-0.761	-0.742	-0.725	-0.706	-0.689	-0.672	-0.655	-0.640	-0.624	-0.609	-0.592	-0.578	-0.564	-0.549	-0.535	-0.522	-0.510	-0.498	-0.486	-0.475	-0.464	-0.452	-0.442	-0.432	-0.424	-0.415	-0.405	-0.398	-0.390	-0.384	-0.378	-0.370	-0.365	-0.360	-0.356	-0.351	-0.348	-0.344	-0.341	-0.339	-0.336	-0.335	-0.334	-0.334	-0.334	-0.334	-0.335	-0.335	-0.338	-0.339	-0.342	-0.345	-0.348	-0.351	-0.355	-0.360	-0.364	-0.369	-0.375	-0.380	-0.385	-0.391	-0.398	-0.404	-0.410	-0.418	-0.424	-0.430	-0.439	-0.445	-0.451	-0.460	-0.466	-0.474	-0.481	-0.488	-0.495	-0.500	-0.507	-0.514	-0.520	-0.526	-0.531	-0.536	-0.541	-0.546	-0.550	-0.554	-0.556	-0.560	-0.562	-0.564	-0.566	-0.568	-0.569	-0.568	-0.568	-0.568	-0.565	-0.564	-0.561	-0.559	-0.555	-0.551	-0.546	-0.542	-0.538	-0.532	-0.526	-0.519	-0.514	-0.506	-0.499	-0.491	-0.484	-0.476	-0.468	-0.459	-0.450	-0.442	-0.434	-0.426	-0.416	-0.409	-0.399	-0.391	-0.384	-0.375	-0.368	-0.359	-0.351	-0.345	-0.338	-0.331	-0.325	-0.319	-0.312	-0.306	-0.301	-0.298	-0.292	-0.289	-0.285	-0.282	-0.280	-0.278	-0.275	-0.272	-0.272	-0.271	-0.270	-0.270	-0.270	-0.271	-0.271	-0.272	-0.274	-0.275	-0.276	-0.279	-0.280	-0.282	-0.284	-0.286	-0.288	-0.291	-0.292	-0.295	-0.298	-0.300	-0.302	-0.305	-0.306	-0.308	-0.309	-0.311	-0.311	-0.314	-0.314	-0.315	-0.315	-0.315	-0.315	-0.315	-0.314	-0.314	-0.312	-0.310	-0.309	-0.308	-0.305	-0.301	-0.299	-0.296	-0.294	-0.290	-0.286	-0.282	-0.279	-0.275	-0.271	-0.268	-0.262	-0.259	-0.252	-0.249	-0.244	-0.240	-0.235	-0.230	-0.225	-0.221	-0.216	-0.211	-0.208	-0.204	-0.200	-0.195	-0.192	-0.188	-0.185	-0.180	-0.178	-0.175	-0.171	-0.169	-0.168	-0.165	-0.164	-0.160	-0.159	-0.158	-0.156	-0.155	-0.154	-0.152	-0.152	-0.151	-0.151	-0.150	-0.150	-0.150	-0.149	-0.149	-0.149	-0.148	-0.149	-0.148	-0.148	-0.146	-0.146	-0.145	-0.144	-0.144	-0.142	-0.141	-0.140	-0.139	-0.138	-0.135	-0.134	-0.131	-0.129	-0.126	-0.122	-0.120	-0.118	-0.114	-0.110	-0.108	-0.102	-0.099	-0.096	-0.091	-0.088	-0.082	-0.078	-0.074	-0.069	-0.065	-0.060	-0.056	-0.051	-0.048	-0.042	-0.039	-0.035	-0.031	-0.028	-0.025	-0.021	-0.019	-0.015	-0.012	-0.011	-0.010	-0.008	-0.006	-0.006	-0.005	-0.005	-0.005	-0.006	-0.008	-0.009	-0.011	-0.014	-0.016	-0.020	-0.024	-0.028	-0.031	-0.036	-0.042	-0.049	-0.055	-0.061	-0.069	-0.078	-0.085	-0.095	-0.102	-0.112	-0.122	-0.132	-0.142	-0.154	-0.166	-0.178	-0.190	-0.201	-0.215	-0.228	-0.241	-0.255	-0.269	-0.282	-0.296	-0.311	-0.326	-0.341	-0.358	-0.372	-0.389	-0.404	-0.421	-0.436	-0.452	-0.470	-0.486	-0.504	-0.519	-0.536	-0.554	-0.570	-0.588	-0.605	-0.622	-0.639	-0.656	-0.672	-0.691	-0.708	-0.724	-0.741	-0.756	-0.774	-0.789	-0.805	-0.821	-0.836	-0.851	-0.868	-0.881	-0.895	-0.910	-0.922	-0.938	-0.949	-0.962	-0.975	-0.985	-0.996	-1.008	-1.018	-1.028	-1.036	-1.044	-1.051	-1.060	-1.066	-1.071	-1.078	-1.084	-1.088	-1.091	-1.094	-1.098	-1.100	-1.100	-1.101	-1.101	-1.101	-1.100	-1.100	-1.096	-1.095	-1.091	-1.089	-1.085	-1.081	-1.076	-1.071	-1.066	-1.061	-1.054	-1.049	-1.042	-1.036	-1.028	-1.021	-1.014	-1.008	-1.000	-0.992	-0.985	-0.978	-0.970	-0.961	-0.954	-0.946	-0.939	-0.931	-0.925	-0.918	-0.910	-0.904	-0.898	-0.891	-0.885	-0.879	-0.874	-0.868	-0.862	-0.858	-0.854	-0.849	-0.845	-0.840	-0.836	-0.834	-0.830	-0.826	-0.824	-0.821	-0.819	-0.816	-0.814	-0.812	-0.810	-0.809	-0.806	-0.804	-0.801	-0.801	-0.798	-0.796	-0.795	-0.794	-0.791	-0.791	-0.789	-0.788	-0.785	-0.782	-0.781	-0.778	-0.775	-0.774	-0.771	-0.769	-0.765	-0.761	-0.759	-0.755	-0.751	-0.749	-0.745	-0.741	-0.738	-0.734	-0.729	-0.725	-0.720	-0.718	-0.712	-0.708	-0.702	-0.698	-0.694	-0.689	-0.684	-0.681	-0.675	-0.671	-0.666	-0.661	-0.656	-0.652	-0.648	-0.644	-0.639	-0.635	-0.631	-0.626	-0.622	-0.619	-0.615	-0.610	-0.608	-0.604	-0.600	-0.596	-0.592	-0.590	-0.588	-0.584	-0.581	-0.578	-0.575	-0.572	-0.570	-0.566	-0.564	-0.561	-0.559	-0.556	-0.554	-0.551	-0.550	-0.548	-0.545	-0.544	-0.542	-0.541	-0.539	-0.538	-0.535	-0.535	-0.534	-0.532	-0.531	-0.530	-0.530	-0.529	-0.530	-0.529	-0.530	-0.530	-0.530	-0.531	-0.532	-0.534	-0.535	-0.538	-0.539	-0.541	-0.542	-0.545	-0.549	-0.551	-0.554	-0.559	-0.561	-0.566	-0.570	-0.575	-0.579	-0.584	-0.589	-0.594	-0.599	-0.604	-0.609	-0.614	-0.620	-0.625	-0.630	-0.635	-0.640	-0.646	-0.650	-0.655	-0.660	-0.665	-0.669	-0.672	-0.676	-0.680	-0.684	-0.686	-0.689	-0.691	-0.692	-0.695	-0.695	-0.696	-0.696	-0.696	-0.695	-0.694	-0.692	-0.690	-0.688	-0.682	-0.680	-0.675	-0.671	-0.666	-0.660	-0.654	-0.648	-0.641	-0.632	-0.625	-0.618	-0.609	-0.599	-0.590	-0.581	-0.571	-0.562	-0.552	-0.542	-0.531	-0.521	-0.510	-0.500	-0.490	-0.480	-0.470	-0.459	-0.450	-0.439	-0.430	-0.420	-0.411	-0.402	-0.394	-0.385	-0.378	-0.371	-0.364	-0.358	-0.352	-0.346	-0.341	-0.336	-0.332	-0.330	-0.328	-0.325	-0.322	-0.321	-0.320	-0.320	-0.321	-0.321	-0.322	-0.325	-0.326	-0.329	-0.331	-0.335	-0.339	-0.344	-0.349	-0.352	-0.358	-0.362	-0.368	-0.372	-0.379	-0.384	-0.390	-0.395	-0.401	-0.406	-0.412	-0.418	-0.424	-0.428	-0.432	-0.438	-0.442	-0.445	-0.449	-0.451	-0.456	-0.459	-0.460	-0.461	-0.464	-0.465	-0.465	-0.466	-0.466	-0.465	-0.464	-0.462	-0.462	-0.460	-0.458	-0.456	-0.452	-0.450	-0.446	-0.444	-0.441	-0.438	-0.434	-0.430	-0.428	-0.422	-0.420	-0.418	-0.412	-0.410	-0.408	-0.405	-0.402	-0.400	-0.399	-0.398	-0.396	-0.395	-0.396	-0.396	-0.398	-0.398	-0.400	-0.402	-0.405	-0.409	-0.412	-0.418	-0.422	-0.428	-0.434	-0.441	-0.449	-0.458	-0.465	-0.475	-0.485	-0.495	-0.506	-0.518	-0.529	-0.542	-0.555	-0.568	-0.582	-0.596	-0.610	-0.626	-0.641	-0.656	-0.672	-0.689	-0.705	-0.721	-0.739	-0.755	-0.772	-0.790	-0.808	-0.825	-0.842	-0.859	-0.878	-0.894	-0.912	-0.930	-0.948	-0.965	-0.981	-0.999	-1.015	-1.032	-1.049	-1.065	-1.082	-1.099	-1.115	-1.130	-1.145	-1.161	-1.176	-1.191	-1.205	-1.220	-1.234	-1.249	-1.262	-1.278	-1.290	-1.304	-1.316	-1.329	-1.341	-1.354	-1.366	-1.378	-1.389	-1.400	-1.411	-1.422	-1.434	-1.445	-1.455	-1.465	-1.475	-1.485	-1.495	-1.505	-1.515	-1.524	-1.534	-1.542	-1.552	-1.561	-1.570	-1.579	-1.586	-1.595	-1.604	-1.612	-1.620	-1.628	-1.636	-1.644	-1.650	-1.659	-1.665	-1.671	-1.679	-1.685	-1.691	-1.696	-1.704	-1.709	-1.714	-1.719	-1.724	-1.728	-1.731	-1.735	-1.739	-1.741	-1.745	-1.748	-1.749	-1.750	-1.751	-1.751	-1.752	-1.751	-1.750	-1.749	-1.748	-1.745	-1.742	-1.739	-1.735	-1.731	-1.726	-1.721	-1.715	-1.709	-1.704	-1.695	-1.689	-1.681	-1.672	-1.665	-1.656	-1.646	-1.638	-1.629	-1.619	-1.608	-1.598	-1.588	-1.578	-1.566	-1.556	-1.546	-1.535	-1.525	-1.515	-1.504	-1.494	-1.484	-1.474	-1.464	-1.455	-1.445	-1.436	-1.429	-1.420	-1.412	-1.405	-1.398	-1.391	-1.385	-1.379	-1.374	-1.369	-1.365	-1.361	-1.356	-1.354	-1.351	-1.349	-1.346	-1.346	-1.345	-1.345	-1.346	-1.346	-1.348	-1.349	-1.350	-1.354	-1.355	-1.359	-1.362	-1.366	-1.371	-1.375	-1.380	-1.385	-1.391	-1.398	-1.404	-1.410	-1.416	-1.424	-1.431	-1.439	-1.446	-1.455	-1.464	-1.471	-1.481	-1.490	-1.499	-1.508	-1.519	-1.528	-1.539	-1.548	-1.559	-1.570	-1.580	-1.591	-1.604	-1.615	-1.626	-1.638	-1.650	-1.662	-1.674	-1.688	-1.700	-1.712	-1.725	-1.738	-1.751	-1.764	-1.778	-1.790	-1.804	-1.818	-1.831	-1.845	-1.859	-1.872	-1.886	-1.900	-1.914	-1.928	-1.941	-1.955	-1.969	-1.982	-1.996	-2.007	-2.021	-2.034	-2.046	-2.059	-2.071	-2.084	-2.096	-2.108	-2.119	-2.131	-2.141	-2.152	-2.162	-2.172	-2.181	-2.191	-2.200	-2.209	-2.218	-2.225	-2.231	-2.240	-2.246	-2.252	-2.260	-2.265	-2.270	-2.275	-2.280	-2.284	-2.288	-2.291	-2.294	-2.296	-2.299	-2.301	-2.304	-2.305	-2.306	-2.305	-2.306	-2.306	-2.306	-2.304	-2.304	-2.301	-2.300	-2.298	-2.296	-2.294	-2.291	-2.288	-2.284	-2.280	-2.276	-2.272	-2.269	-2.262	-2.259	-2.252	-2.249	-2.242	-2.236	-2.231	-2.225	-2.219	-2.211	-2.205	-2.198	-2.191	-2.182	-2.175	-2.168	-2.159	-2.151	-2.144	-2.135	-2.126	-2.118	-2.109	-2.099	-2.090	-2.081	-2.071	-2.062	-2.052	-2.042	-2.033	-2.021	-2.011	-2.000	-1.989	-1.978	-1.966	-1.955	-1.944	-1.931	-1.920	-1.908	-1.895	-1.882	-1.869	-1.856	-1.844	-1.830	-1.815	-1.801	-1.788	-1.774	-1.759	-1.745	-1.729	-1.714	-1.700	-1.684	-1.668	-1.652	-1.638	-1.621	-1.606	-1.590	-1.574	-1.558	-1.542	-1.526	-1.511	-1.495	-1.479	-1.464	-1.449	-1.432	-1.418	-1.402	-1.388	-1.372	-1.359	-1.344	-1.330	-1.318	-1.305	-1.292	-1.279	-1.268	-1.256	-1.245	-1.234	-1.224	-1.214	-1.204	-1.195	-1.186	-1.178	-1.171	-1.164	-1.158	-1.151	-1.145	-1.139	-1.135	-1.130	-1.126	-1.122	-1.120	-1.116	-1.114	-1.111	-1.110	-1.110	-1.109	-1.109	-1.108	-1.108	-1.108	-1.109	-1.109	-1.110	-1.111	-1.112	-1.114	-1.116	-1.118	-1.120	-1.122	-1.124	-1.126	-1.129	-1.131	-1.134	-1.135	-1.138	-1.140	-1.142	-1.144	-1.146	-1.149	-1.150	-1.151	-1.152	-1.154	-1.155	-1.156	-1.156	-1.156	-1.156	-1.156	-1.155	-1.155	-1.154	-1.151	-1.150	-1.148	-1.145	-1.141	-1.138	-1.134	-1.130	-1.125	-1.120	-1.114	-1.108	-1.101	-1.095	-1.086	-1.079	-1.070	-1.061	-1.051	-1.042	-1.032	-1.022	-1.011	-1.000	-0.989	-0.976	-0.964	-0.950	-0.938	-0.925	-0.911	-0.896	-0.882	-0.868	-0.854	-0.839	-0.824	-0.809	-0.795	-0.779	-0.765	-0.750	-0.735	-0.720	-0.704	-0.690	-0.676	-0.660	-0.648	-0.634	-0.619	-0.606	-0.592	-0.580	-0.568	-0.555	-0.544	-0.532	-0.520	-0.510	-0.501	-0.490	-0.481	-0.472	-0.464	-0.455	-0.448	-0.441	-0.434	-0.428	-0.421	-0.415	-0.411	-0.406	-0.402	-0.396	-0.392	-0.390	-0.386	-0.384	-0.381	-0.378	-0.376	-0.374	-0.372	-0.370	-0.370	-0.368	-0.366	-0.365	-0.364	-0.364	-0.362	-0.362	-0.361	-0.361	-0.360	-0.360	-0.359	-0.359	-0.358	-0.358	-0.356	-0.356	-0.355	-0.355	-0.354	-0.354	-0.354	-0.352	-0.352	-0.351	-0.351	-0.351	-0.349	-0.349	-0.349	-0.348	-0.348	-0.346	-0.348	-0.346	-0.348	-0.346	-0.346	-0.348	-0.348	-0.348	-0.349	-0.349	-0.349	-0.350	-0.351	-0.352	-0.354	-0.355	-0.356	-0.358	-0.360	-0.361	-0.364	-0.365	-0.369	-0.370	-0.372	-0.375	-0.378	-0.381	-0.384	-0.386	-0.390	-0.394	-0.396	-0.400	-0.404	-0.408	-0.412	-0.416	-0.420	-0.425	-0.429	-0.434	-0.439	-0.442	-0.448	-0.452	-0.458	-0.464	-0.469	-0.474	-0.481	-0.486	-0.492	-0.499	-0.505	-0.512	-0.520	-0.526	-0.534	-0.541	-0.549	-0.558	-0.564	-0.572	-0.581	-0.590	-0.599	-0.608	-0.616	-0.626	-0.635	-0.645	-0.654	-0.664	-0.675	-0.685	-0.695	-0.705	-0.716	-0.726	-0.736	-0.746	-0.759	-0.769	-0.779	-0.789	-0.800	-0.810	-0.820	-0.830	-0.840	-0.850	-0.859	-0.868	-0.879	-0.886	-0.895	-0.904	-0.911	-0.919	-0.925	-0.934	-0.940	-0.946	-0.951	-0.958	-0.962	-0.968	-0.972	-0.976	-0.979	-0.982	-0.985	-0.988	-0.989	-0.991	-0.991	-0.991	-0.992	-0.992	-0.991	-0.991	-0.989	-0.989	-0.986	-0.984	-0.981	-0.979	-0.975	-0.971	-0.968	-0.964	-0.960	-0.956	-0.951	-0.945	-0.941	-0.936	-0.931	-0.926	-0.921	-0.915	-0.910	-0.905	-0.899	-0.892	-0.888	-0.882	-0.876	-0.871	-0.866	-0.860	-0.855	-0.850	-0.844	-0.839	-0.835	-0.829	-0.824	-0.819	-0.814	-0.811	-0.806	-0.801	-0.798	-0.794	-0.790	-0.786	-0.781	-0.778	-0.775	-0.771	-0.768	-0.764	-0.761	-0.758	-0.755	-0.752	-0.750	-0.748	-0.745	-0.744	-0.740	-0.739	-0.738	-0.735	-0.732	-0.731	-0.730	-0.728	-0.726	-0.725	-0.724	-0.722	-0.721	-0.720	-0.719	-0.719	-0.718	-0.718	-0.718	-0.718	-0.718	-0.718	-0.718	-0.718	-0.719	-0.719	-0.720	-0.721	-0.722	-0.724	-0.725	-0.728	-0.730	-0.732	-0.735	-0.738	-0.741	-0.744	-0.748	-0.751	-0.756	-0.760	-0.765	-0.770	-0.775	-0.781	-0.785	-0.792	-0.799	-0.804	-0.811	-0.819	-0.824	-0.831	-0.839	-0.848	-0.855	-0.861	-0.870	-0.878	-0.886	-0.895	-0.902	-0.911	-0.920	-0.929	-0.936	-0.945	-0.954	-0.961	-0.970	-0.978	-0.985	-0.994	-1.001	-1.009	-1.016	-1.025	-1.032	-1.038	-1.045	-1.052	-1.059	-1.065	-1.072	-1.078	-1.084	-1.089	-1.094	-1.100	-1.105	-1.110	-1.115	-1.120	-1.125	-1.129	-1.134	-1.139	-1.144	-1.149	-1.151	-1.156	-1.161	-1.166	-1.171	-1.175	-1.181	-1.185	-1.191	-1.196	-1.202	-1.208	-1.212	-1.220	-1.226	-1.231	-1.240	-1.246	-1.252	-1.261	-1.269	-1.276	-1.285	-1.292	-1.301	-1.310	-1.319	-1.328	-1.338	-1.346	-1.356	-1.366	-1.376	-1.385	-1.394	-1.405	-1.414	-1.424	-1.432	-1.442	-1.451	-1.460	-1.469	-1.478	-1.486	-1.492	-1.501	-1.508	-1.514	-1.519	-1.525	-1.530	-1.535	-1.539	-1.542	-1.546	-1.549	-1.549	-1.550	-1.550	-1.551	-1.550	-1.548	-1.546	-1.544	-1.541	-1.538	-1.531	-1.528	-1.521	-1.515	-1.509	-1.500	-1.492	-1.484	-1.476	-1.466	-1.456	-1.448	-1.438	-1.425	-1.415	-1.404	-1.391	-1.381	-1.369	-1.358	-1.345	-1.332	-1.321	-1.309	-1.296	-1.285	-1.272	-1.261	-1.249	-1.238	-1.228	-1.215	-1.204	-1.194	-1.184	-1.174	-1.164	-1.155	-1.145	-1.136	-1.128	-1.120	-1.111	-1.104	-1.096	-1.090	-1.082	-1.076	-1.071	-1.065	-1.060	-1.055	-1.050	-1.046	-1.041	-1.038	-1.034	-1.030	-1.028	-1.024	-1.020	-1.016	-1.015	-1.012	-1.010	-1.008	-1.005	-1.002	-1.000	-0.999	-0.996	-0.995	-0.992	-0.991	-0.989	-0.988	-0.986	-0.984	-0.982	-0.980	-0.979	-0.976	-0.974	-0.971	-0.970	-0.968	-0.966	-0.962	-0.961	-0.958	-0.956	-0.954	-0.951	-0.949	-0.946	-0.944	-0.941	-0.939	-0.938	-0.934	-0.931	-0.930	-0.928	-0.925	-0.922	-0.920	-0.918	-0.916	-0.912	-0.911	-0.909	-0.908	-0.905	-0.904	-0.901	-0.901	-0.900	-0.898	-0.898	-0.898	-0.896	-0.895	-0.895	-0.895	-0.895	-0.895	-0.896	-0.896	-0.896	-0.898	-0.900	-0.900	-0.902	-0.904	-0.906	-0.909	-0.911	-0.914	-0.916	-0.919	-0.921	-0.926	-0.929	-0.932	-0.935	-0.940	-0.944	-0.948	-0.952	-0.956	-0.960	-0.966	-0.970	-0.974	-0.979	-0.982	-0.988	-0.991	-0.996	-1.001	-1.004	-1.009	-1.011	-1.016	-1.020	-1.022	-1.026	-1.029	-1.031	-1.034	-1.035	-1.036	-1.038	-1.039	-1.040	-1.040	-1.040	-1.039	-1.039	-1.038	-1.036	-1.034	-1.031	-1.028	-1.025	-1.020	-1.016	-1.012	-1.006	-1.001	-0.996	-0.989	-0.982	-0.975	-0.969	-0.961	-0.954	-0.945	-0.936	-0.929	-0.919	-0.910	-0.901	-0.892	-0.881	-0.872	-0.864	-0.855	-0.845	-0.836	-0.828	-0.818	-0.809	-0.801	-0.792	-0.784	-0.775	-0.768	-0.760	-0.755	-0.748	-0.741	-0.736	-0.731	-0.726	-0.722	-0.718	-0.714	-0.711	-0.710	-0.708	-0.706	-0.705	-0.706	-0.706	-0.708	-0.709	-0.711	-0.714	-0.718	-0.720	-0.725	-0.730	-0.735	-0.740	-0.746	-0.752	-0.760	-0.766	-0.775	-0.782	-0.790	-0.799	-0.809	-0.818	-0.826	-0.836	-0.846	-0.856	-0.866	-0.876	-0.888	-0.898	-0.908	-0.918	-0.929	-0.940	-0.950	-0.961	-0.971	-0.984	-0.994	-1.004	-1.015	-1.025	-1.035	-1.045	-1.058	-1.068	-1.076	-1.086	-1.096	-1.108	-1.118	-1.126	-1.135	-1.145	-1.155	-1.164	-1.172	-1.181	-1.190	-1.199	-1.208	-1.215	-1.224	-1.231	-1.239	-1.246	-1.254	-1.261	-1.269	-1.276	-1.282	-1.290	-1.296	-1.301	-1.308	-1.314	-1.319	-1.325	-1.330	-1.336	-1.340	-1.345	-1.350	-1.355	-1.359	-1.364	-1.368	-1.371	-1.375	-1.379	-1.382	-1.386	-1.389	-1.392	-1.396	-1.399	-1.402	-1.405	-1.409	-1.411	-1.415	-1.418	-1.421	-1.425	-1.428	-1.432	-1.436	-1.439	-1.442	-1.448	-1.451	-1.456	-1.460	-1.465	-1.469	-1.475	-1.480	-1.485	-1.490	-1.496	-1.501	-1.508	-1.512	-1.520	-1.526	-1.531	-1.539	-1.545	-1.551	-1.559	-1.565	-1.572	-1.578	-1.585	-1.591	-1.598	-1.605	-1.611	-1.618	-1.624	-1.629	-1.635	-1.640	-1.645	-1.650	-1.655	-1.659	-1.662	-1.666	-1.670	-1.672	-1.675	-1.678	-1.680	-1.680	-1.682	-1.682	-1.681	-1.681	-1.681	-1.680	-1.678	-1.676	-1.674	-1.670	-1.666	-1.662	-1.659	-1.652	-1.649	-1.642	-1.635	-1.630	-1.622	-1.615	-1.606	-1.599	-1.590	-1.581	-1.572	-1.562	-1.552	-1.544	-1.534	-1.521	-1.511	-1.500	-1.489	-1.478	-1.466	-1.454	-1.442	-1.430	-1.418	-1.406	-1.394	-1.381	-1.369	-1.358	-1.345	-1.334	-1.321	-1.310	-1.298	-1.285	-1.275	-1.262	-1.252	-1.240	-1.230	-1.219	-1.209	-1.198	-1.188	-1.178	-1.169	-1.159	-1.150	-1.141	-1.132	-1.124	-1.116	-1.108	-1.101	-1.094	-1.088	-1.080	-1.074	-1.069	-1.062	-1.056	-1.051	-1.048	-1.042	-1.038	-1.034	-1.030	-1.026	-1.022	-1.020	-1.016	-1.015	-1.011	-1.010	-1.009	-1.006	-1.005	-1.004	-1.002	-1.002	-1.002	-1.002	-1.002	-1.001	-1.002	-1.004	-1.005	-1.006	-1.008	-1.010	-1.011	-1.014	-1.018	-1.021	-1.025	-1.029	-1.032	-1.038	-1.041	-1.046	-1.054	-1.059	-1.066	-1.074	-1.081	-1.090	-1.099	-1.108	-1.118	-1.129	-1.139	-1.151	-1.162	-1.175	-1.189	-1.202	-1.216	-1.231	-1.248	-1.262	-1.280	-1.296	-1.314	-1.331	-1.350	-1.370	-1.389	-1.409	-1.429	-1.451	-1.471	-1.492	-1.515	-1.539	-1.560	-1.584	-1.608	-1.631	-1.654	-1.678	-1.702	-1.726	-1.751	-1.775	-1.800	-1.826	-1.850	-1.874	-1.900	-1.924	-1.949	-1.974	-1.996	-2.021	-2.045	-2.069	-2.092	-2.116	-2.138	-2.161	-2.184	-2.205	-2.226	-2.248	-2.268	-2.288	-2.309	-2.328	-2.345	-2.364	-2.381	-2.398	-2.414	-2.430	-2.445	-2.459	-2.472	-2.486	-2.499	-2.510	-2.521	-2.531	-2.541	-2.550	-2.558	-2.566	-2.572	-2.579	-2.584	-2.589	-2.592	-2.595	-2.598	-2.600	-2.600	-2.600	-2.600	-2.598	-2.596	-2.595	-2.591	-2.586	-2.584	-2.578	-2.572	-2.566	-2.560	-2.554	-2.546	-2.538	-2.529	-2.520	-2.511	-2.502	-2.491	-2.481	-2.472	-2.461	-2.451	-2.439	-2.428	-2.418	-2.405	-2.395	-2.384	-2.371	-2.361	-2.350	-2.338	-2.328	-2.316	-2.306	-2.295	-2.284	-2.275	-2.265	-2.255	-2.244	-2.235	-2.225	-2.218	-2.209	-2.200	-2.191	-2.184	-2.176	-2.169	-2.161	-2.155	-2.148	-2.141	-2.134	-2.129	-2.122	-2.118	-2.111	-2.106	-2.100	-2.095	-2.091	-2.085	-2.080	-2.075	-2.070	-2.065	-2.060	-2.055	-2.050	-2.045	-2.041	-2.035	-2.030	-2.024	-2.019	-2.013	-2.006	-2.001	-1.995	-1.988	-1.981	-1.975	-1.966	-1.960	-1.952	-1.944	-1.936	-1.928	-1.920	-1.911	-1.902	-1.892	-1.884	-1.875	-1.865	-1.856	-1.846	-1.836	-1.828	-1.818	-1.808	-1.798	-1.788	-1.778	-1.769	-1.758	-1.749	-1.739	-1.730	-1.721	-1.712	-1.704	-1.695	-1.688	-1.680	-1.672	-1.665	-1.659	-1.654	-1.648	-1.641	-1.636	-1.632	-1.629	-1.625	-1.622	-1.620	-1.619	-1.618	-1.616	-1.616	-1.616	-1.618	-1.620	-1.620	-1.624	-1.628	-1.630	-1.635	-1.640	-1.645	-1.650	-1.656	-1.662	-1.670	-1.676	-1.684	-1.692	-1.700	-1.709	-1.718	-1.726	-1.736	-1.745	-1.755	-1.765	-1.774	-1.784	-1.794	-1.805	-1.815	-1.824	-1.835	-1.844	-1.855	-1.864	-1.874	-1.884	-1.892	-1.901	-1.911	-1.920	-1.929	-1.938	-1.945	-1.952	-1.960	-1.968	-1.974	-1.981	-1.986	-1.992	-1.998	-2.002	-2.007	-2.013	-2.015	-2.020	-2.022	-2.025	-2.027	-2.027	-2.030	-2.030	-2.030	-2.030	-2.030	-2.029	-2.027	-2.026	-2.024	-2.020	-2.018	-2.014	-2.009	-2.004	-1.999	-1.994	-1.988	-1.981	-1.974	-1.966	-1.958	-1.950	-1.941	-1.932	-1.922	-1.912	-1.902	-1.891	-1.880	-1.869	-1.855	-1.844	-1.831	-1.818	-1.804	-1.791	-1.778	-1.764	-1.749	-1.734	-1.719	-1.704	-1.689	-1.674	-1.659	-1.642	-1.626	-1.610	-1.594	-1.578	-1.561	-1.545	-1.529	-1.514	-1.498	-1.480	-1.465	-1.449	-1.432	-1.416	-1.400	-1.385	-1.369	-1.354	-1.338	-1.322	-1.308	-1.292	-1.278	-1.262	-1.249	-1.235	-1.221	-1.206	-1.194	-1.180	-1.166	-1.154	-1.141	-1.128	-1.116	-1.102	-1.091	-1.079	-1.068	-1.056	-1.045	-1.034	-1.022	-1.012	-1.000	-0.989	-0.980	-0.969	-0.958	-0.948	-0.938	-0.928	-0.918	-0.908	-0.896	-0.888	-0.876	-0.866	-0.856	-0.848	-0.836	-0.826	-0.816	-0.806	-0.798	-0.786	-0.778	-0.769	-0.759	-0.750	-0.740	-0.730	-0.721	-0.711	-0.701	-0.692	-0.685	-0.675	-0.668	-0.659	-0.651	-0.642	-0.635	-0.628	-0.620	-0.614	-0.606	-0.600	-0.595	-0.589	-0.584	-0.579	-0.574	-0.570	-0.565	-0.562	-0.560	-0.558	-0.554	-0.552	-0.551	-0.550	-0.550	-0.550	-0.550	-0.550	-0.551	-0.552	-0.555	-0.556	-0.559	-0.562	-0.565	-0.569	-0.571	-0.576	-0.580	-0.585	-0.590	-0.594	-0.599	-0.604	-0.610	-0.615	-0.621	-0.625	-0.631	-0.636	-0.641	-0.646	-0.651	-0.658	-0.661	-0.665	-0.670	-0.675	-0.679	-0.682	-0.685	-0.690	-0.692	-0.695	-0.698	-0.699	-0.701	-0.701	-0.704	-0.704	-0.704	-0.704	-0.704	-0.704	-0.702	-0.700	-0.698	-0.696	-0.694	-0.691	-0.689	-0.685	-0.680	-0.678	-0.674	-0.669	-0.664	-0.659	-0.654	-0.648	-0.642	-0.636	-0.631	-0.625	-0.618	-0.611	-0.605	-0.598	-0.591	-0.584	-0.578	-0.569	-0.562	-0.555	-0.548	-0.540	-0.534	-0.525	-0.519	-0.510	-0.504	-0.496	-0.488	-0.481	-0.474	-0.466	-0.459	-0.452	-0.445	-0.438	-0.431	-0.425	-0.419	-0.412	-0.408	-0.401	-0.395	-0.390	-0.385	-0.380	-0.376	-0.371	-0.368	-0.365	-0.361	-0.360	-0.358	-0.356	-0.355	-0.354	-0.354	-0.354	-0.355	-0.356	-0.358	-0.361	-0.362	-0.366	-0.371	-0.376	-0.381	-0.386	-0.394	-0.400	-0.409	-0.416	-0.425	-0.434	-0.442	-0.454	-0.462	-0.475	-0.485	-0.498	-0.510	-0.522	-0.535	-0.548	-0.561	-0.575	-0.589	-0.602	-0.618	-0.631	-0.645	-0.660	-0.675	-0.688	-0.702	-0.716	-0.731	-0.745	-0.759	-0.771	-0.785	-0.799	-0.811	-0.824	-0.836	-0.848	-0.860	-0.871	-0.882	-0.892	-0.904	-0.914	-0.922	-0.932	-0.941	-0.949	-0.958	-0.965	-0.971	-0.979	-0.985	-0.991	-0.996	-1.002	-1.008	-1.012	-1.018	-1.021	-1.025	-1.029	-1.034	-1.036	-1.040	-1.042	-1.046	-1.048	-1.051	-1.054	-1.056	-1.059	-1.061	-1.064	-1.066	-1.070	-1.072	-1.075	-1.078	-1.079	-1.081	-1.085	-1.088	-1.090	-1.094	-1.098	-1.101	-1.105	-1.109	-1.112	-1.118	-1.122	-1.126	-1.131	-1.136	-1.141	-1.148	-1.154	-1.160	-1.166	-1.171	-1.178	-1.185	-1.191	-1.199	-1.206	-1.214	-1.221	-1.229	-1.236	-1.245	-1.252	-1.260	-1.269	-1.276	-1.284	-1.292	-1.301	-1.309	-1.316	-1.325	-1.332	-1.340	-1.348	-1.356	-1.364	-1.371	-1.378	-1.386	-1.392	-1.399	-1.405	-1.411	-1.416	-1.422	-1.428	-1.432	-1.436	-1.441	-1.445	-1.449	-1.452	-1.456	-1.459	-1.460	-1.462	-1.464	-1.466	-1.468	-1.469	-1.469	-1.470	-1.470	-1.469	-1.469	-1.468	-1.466	-1.465	-1.464	-1.462	-1.460	-1.458	-1.456	-1.452	-1.451	-1.449	-1.446	-1.444	-1.441	-1.438	-1.435	-1.431	-1.429	-1.426	-1.422	-1.420	-1.416	-1.414	-1.410	-1.408	-1.402	-1.400	-1.398	-1.394	-1.390	-1.386	-1.384	-1.379	-1.376	-1.372	-1.369	-1.366	-1.362	-1.358	-1.354	-1.350	-1.345	-1.341	-1.338	-1.334	-1.329	-1.324	-1.320	-1.315	-1.310	-1.305	-1.300	-1.295	-1.290	-1.285	-1.280	-1.275	-1.270	-1.262	-1.258	-1.252	-1.248	-1.242	-1.236	-1.231	-1.225	-1.221	-1.215	-1.210	-1.205	-1.200	-1.195	-1.191	-1.186	-1.181	-1.178	-1.174	-1.170	-1.166	-1.162	-1.160	-1.156	-1.154	-1.150	-1.148	-1.145	-1.144	-1.141	-1.139	-1.139	-1.136	-1.135	-1.135	-1.134	-1.132	-1.132	-1.131	-1.130	-1.131	-1.130	-1.130	-1.131	-1.130	-1.130	-1.130	-1.130	-1.130	-1.130	-1.131	-1.130	-1.130	-1.130	-1.130	-1.130	-1.129	-1.130	-1.129	-1.128	-1.128	-1.126	-1.125	-1.125	-1.122	-1.122	-1.120	-1.119	-1.118	-1.116	-1.115	-1.112	-1.111	-1.109	-1.108	-1.106	-1.102	-1.101	-1.100	-1.099	-1.095	-1.094	-1.092	-1.091	-1.089	-1.089	-1.088	-1.086	-1.086	-1.085	-1.085	-1.085	-1.084	-1.084	-1.084	-1.084	-1.086	-1.086	-1.089	-1.090	-1.092	-1.095	-1.096	-1.099	-1.102	-1.106	-1.109	-1.112	-1.118	-1.122	-1.126	-1.131	-1.136	-1.141	-1.148	-1.152	-1.159	-1.165	-1.171	-1.179	-1.185	-1.191	-1.199	-1.205	-1.211	-1.219	-1.226	-1.232	-1.239	-1.246	-1.252	-1.260	-1.266	-1.274	-1.280	-1.286	-1.292	-1.299	-1.304	-1.310	-1.315	-1.320	-1.324	-1.329	-1.332	-1.336	-1.339	-1.342	-1.344	-1.348	-1.349	-1.350	-1.350	-1.351	-1.351	-1.351	-1.349	-1.349	-1.346	-1.345	-1.341	-1.338	-1.332	-1.329	-1.324	-1.318	-1.312	-1.306	-1.299	-1.291	-1.284	-1.275	-1.268	-1.258	-1.248	-1.238	-1.226	-1.215	-1.205	-1.192	-1.180	-1.168	-1.156	-1.142	-1.129	-1.115	-1.101	-1.086	-1.072	-1.059	-1.042	-1.028	-1.011	-0.998	-0.981	-0.966	-0.950	-0.935	-0.918	-0.902	-0.886	-0.871	-0.854	-0.838	-0.822	-0.806	-0.790	-0.774	-0.759	-0.744	-0.729	-0.712	-0.698	-0.682	-0.668	-0.652	-0.638	-0.622	-0.609	-0.594	-0.580	-0.565	-0.551	-0.539	-0.524	-0.510	-0.498	-0.485	-0.471	-0.459	-0.445	-0.432	-0.420	-0.406	-0.395	-0.384	-0.371	-0.359	-0.348	-0.334	-0.322	-0.311	-0.300	-0.289	-0.278	-0.265	-0.254	-0.244	-0.232	-0.220	-0.210	-0.199	-0.188	-0.176	-0.166	-0.155	-0.145	-0.134	-0.122	-0.112	-0.102	-0.092	-0.081	-0.071	-0.062	-0.051	-0.042	-0.032	-0.024	-0.014	-0.005	0.004	0.011	0.020	0.026	0.034	0.041	0.049	0.055	0.061	0.066	0.072	0.078	0.081	0.088	0.090	0.094	0.096	0.098	0.100	0.101	0.102	0.102	0.102	0.101	0.100	0.099	0.095	0.092	0.089	0.085	0.080	0.076	0.070	0.065	0.058	0.051	0.042	0.035	0.026	0.016	0.008	-0.002	-0.012	-0.022	-0.034	-0.045	-0.058	-0.069	-0.081	-0.094	-0.106	-0.119	-0.132	-0.146	-0.160	-0.172	-0.186	-0.200	-0.214	-0.228	-0.240	-0.254	-0.268	-0.281	-0.294	-0.306	-0.320	-0.331	-0.345	-0.356	-0.368	-0.380	-0.390	-0.401	-0.411	-0.421	-0.431	-0.440	-0.449	-0.458	-0.465	-0.474	-0.480	-0.486	-0.492	-0.499	-0.504	-0.509	-0.512	-0.516	-0.520	-0.524	-0.526	-0.529	-0.530	-0.532	-0.534	-0.535	-0.535	-0.536	-0.538	-0.538	-0.538	-0.538	-0.538	-0.536	-0.536	-0.536	-0.535	-0.535	-0.535	-0.535	-0.535	-0.535	-0.535	-0.536	-0.538	-0.539	-0.541	-0.544	-0.545	-0.549	-0.552	-0.556	-0.561	-0.566	-0.572	-0.579	-0.586	-0.594	-0.604	-0.611	-0.622	-0.632	-0.645	-0.658	-0.670	-0.684	-0.699	-0.714	-0.730	-0.748	-0.765	-0.784	-0.804	-0.822	-0.844	-0.865	-0.888	-0.910	-0.934	-0.956	-0.981	-1.005	-1.031	-1.056	-1.084	-1.109	-1.135	-1.162	-1.189	-1.218	-1.244	-1.272	-1.299	-1.328	-1.355	-1.381	-1.408	-1.435	-1.461	-1.488	-1.514	-1.539	-1.564	-1.589	-1.612	-1.638	-1.660	-1.682	-1.705	-1.725	-1.746	-1.766	-1.785	-1.804	-1.821	-1.838	-1.854	-1.868	-1.882	-1.896	-1.910	-1.920	-1.932	-1.941	-1.951	-1.960	-1.968	-1.974	-1.980	-1.986	-1.991	-1.995	-1.999	-2.001	-2.004	-2.004	-2.005	-2.005	-2.004	-2.004	-2.002	-2.000	-1.998	-1.994	-1.990	-1.986	-1.982	-1.979	-1.974	-1.969	-1.964	-1.958	-1.951	-1.946	-1.939	-1.934	-1.928	-1.921	-1.915	-1.908	-1.901	-1.894	-1.888	-1.882	-1.876	-1.870	-1.862	-1.858	-1.852	-1.846	-1.840	-1.835	-1.830	-1.825	-1.820	-1.815	-1.810	-1.806	-1.802	-1.799	-1.794	-1.791	-1.788	-1.785	-1.781	-1.779	-1.776	-1.772	-1.770	-1.768	-1.765	-1.761	-1.760	-1.758	-1.754	-1.752	-1.749	-1.746	-1.742	-1.740	-1.735	-1.731	-1.728	-1.722	-1.719	-1.712	-1.708	-1.700	-1.695	-1.688	-1.680	-1.671	-1.664	-1.654	-1.644	-1.634	-1.621	-1.610	-1.598	-1.585	-1.571	-1.556	-1.541	-1.525	-1.509	-1.491	-1.472	-1.455	-1.436	-1.416	-1.395	-1.374	-1.354	-1.331	-1.309	-1.286	-1.262	-1.238	-1.214	-1.190	-1.165	-1.140	-1.115	-1.090	-1.066	-1.041	-1.016	-0.991	-0.966	-0.942	-0.916	-0.892	-0.869	-0.845	-0.824	-0.800	-0.779	-0.758	-0.738	-0.716	-0.696	-0.679	-0.660	-0.642	-0.626	-0.611	-0.596	-0.582	-0.569	-0.556	-0.545	-0.535	-0.525	-0.516	-0.507	-0.500	-0.494	-0.489	-0.484	-0.479	-0.475	-0.472	-0.470	-0.469	-0.468	-0.468	-0.466	-0.468	-0.468	-0.470	-0.472	-0.474	-0.476	-0.478	-0.481	-0.484	-0.486	-0.489	-0.492	-0.495	-0.499	-0.502	-0.505	-0.507	-0.509	-0.511	-0.514	-0.515	-0.516	-0.518	-0.519	-0.518	-0.519	-0.518	-0.518	-0.516	-0.514	-0.512	-0.510	-0.507	-0.505	-0.501	-0.498	-0.492	-0.489	-0.484	-0.479	-0.474	-0.468	-0.462	-0.456	-0.450	-0.442	-0.435	-0.429	-0.422	-0.415	-0.409	-0.401	-0.394	-0.386	-0.379	-0.372	-0.365	-0.359	-0.352	-0.346	-0.340	-0.334	-0.328	-0.322	-0.316	-0.311	-0.308	-0.302	-0.299	-0.294	-0.290	-0.289	-0.285	-0.284	-0.281	-0.280	-0.278	-0.278	-0.278	-0.279	-0.279	-0.280	-0.281	-0.282	-0.285	-0.288	-0.291	-0.294	-0.298	-0.301	-0.306	-0.311	-0.316	-0.321	-0.328	-0.332	-0.339	-0.346	-0.352	-0.360	-0.366	-0.375	-0.382	-0.390	-0.399	-0.406	-0.415	-0.422	-0.432	-0.441	-0.449	-0.458	-0.466	-0.475	-0.485	-0.492	-0.501	-0.510	-0.518	-0.526	-0.535	-0.542	-0.550	-0.559	-0.566	-0.572	-0.580	-0.586	-0.594	-0.600	-0.606	-0.612	-0.619	-0.624	-0.629	-0.634	-0.639	-0.644	-0.648	-0.651	-0.655	-0.659	-0.661	-0.664	-0.666	-0.669	-0.671	-0.672	-0.675	-0.676	-0.676	-0.679	-0.679	-0.679	-0.679	-0.679	-0.679	-0.679	-0.679	-0.679	-0.679	-0.678	-0.676	-0.675	-0.675	-0.674	-0.672	-0.672	-0.671	-0.671	-0.670	-0.670	-0.668	-0.668	-0.666	-0.666	-0.666	-0.665	-0.665	-0.665	-0.666	-0.666	-0.666	-0.668	-0.669	-0.670	-0.671	-0.672	-0.675	-0.676	-0.679	-0.681	-0.684	-0.688	-0.690	-0.694	-0.696	-0.701	-0.705	-0.709	-0.714	-0.719	-0.722	-0.729	-0.734	-0.740	-0.745	-0.751	-0.758	-0.764	-0.770	-0.776	-0.782	-0.789	-0.796	-0.802	-0.809	-0.816	-0.822	-0.829	-0.838	-0.844	-0.850	-0.856	-0.864	-0.870	-0.875	-0.881	-0.888	-0.892	-0.899	-0.904	-0.910	-0.914	-0.919	-0.924	-0.928	-0.931	-0.935	-0.939	-0.941	-0.944	-0.946	-0.949	-0.950	-0.950	-0.951	-0.951	-0.951	-0.951	-0.951	-0.950	-0.948	-0.948	-0.945	-0.942	-0.939	-0.935	-0.931	-0.928	-0.924	-0.919	-0.912	-0.908	-0.901	-0.895	-0.888	-0.882	-0.875	-0.866	-0.859	-0.852	-0.844	-0.835	-0.826	-0.818	-0.809	-0.800	-0.789	-0.780	-0.770	-0.760	-0.751	-0.740	-0.731	-0.720	-0.710	-0.700	-0.690	-0.680	-0.670	-0.660	-0.650	-0.640	-0.630	-0.621	-0.611	-0.601	-0.591	-0.584	-0.574	-0.565	-0.556	-0.549	-0.539	-0.531	-0.524	-0.516	-0.509	-0.501	-0.494	-0.488	-0.481	-0.475	-0.468	-0.461	-0.456	-0.450	-0.445	-0.440	-0.435	-0.430	-0.425	-0.420	-0.416	-0.412	-0.408	-0.404	-0.400	-0.396	-0.392	-0.390	-0.385	-0.381	-0.379	-0.375	-0.372	-0.369	-0.366	-0.364	-0.360	-0.356	-0.354	-0.351	-0.348	-0.346	-0.342	-0.340	-0.338	-0.335	-0.332	-0.330	-0.328	-0.325	-0.322	-0.320	-0.319	-0.318	-0.315	-0.314	-0.311	-0.309	-0.309	-0.308	-0.306	-0.306	-0.306	-0.306	-0.306	-0.306	-0.308	-0.309	-0.310	-0.311	-0.314	-0.316	-0.319	-0.322	-0.326	-0.330	-0.335	-0.340	-0.345	-0.351	-0.358	-0.365	-0.372	-0.379	-0.388	-0.398	-0.406	-0.415	-0.426	-0.436	-0.448	-0.459	-0.472	-0.484	-0.498	-0.510	-0.524	-0.539	-0.552	-0.568	-0.582	-0.599	-0.614	-0.630	-0.646	-0.662	-0.680	-0.696	-0.712	-0.730	-0.748	-0.764	-0.781	-0.799	-0.816	-0.834	-0.850	-0.868	-0.884	-0.900	-0.918	-0.932	-0.949	-0.964	-0.979	-0.994	-1.009	-1.022	-1.038	-1.051	-1.062	-1.076	-1.088	-1.099	-1.110	-1.121	-1.131	-1.140	-1.149	-1.159	-1.168	-1.174	-1.181	-1.188	-1.192	-1.199	-1.204	-1.208	-1.211	-1.215	-1.218	-1.220	-1.222	-1.224	-1.224	-1.225	-1.225	-1.225	-1.224	-1.224	-1.221	-1.219	-1.218	-1.215	-1.212	-1.209	-1.205	-1.202	-1.199	-1.194	-1.189	-1.185	-1.180	-1.175	-1.170	-1.165	-1.160	-1.152	-1.148	-1.141	-1.134	-1.129	-1.122	-1.115	-1.110	-1.102	-1.096	-1.089	-1.082	-1.076	-1.069	-1.061	-1.054	-1.048	-1.041	-1.032	-1.026	-1.019	-1.012	-1.005	-0.998	-0.990	-0.984	-0.976	-0.970	-0.964	-0.956	-0.949	-0.942	-0.935	-0.929	-0.922	-0.916	-0.909	-0.901	-0.895	-0.890	-0.882	-0.876	-0.870	-0.862	-0.856	-0.851	-0.844	-0.838	-0.831	-0.825	-0.819	-0.812	-0.806	-0.800	-0.794	-0.786	-0.780	-0.774	-0.766	-0.760	-0.754	-0.746	-0.740	-0.731	-0.725	-0.718	-0.710	-0.701	-0.694	-0.686	-0.678	-0.671	-0.662	-0.654	-0.645	-0.635	-0.628	-0.618	-0.608	-0.598	-0.588	-0.578	-0.568	-0.556	-0.545	-0.535	-0.524	-0.512	-0.501	-0.489	-0.476	-0.465	-0.452	-0.441	-0.428	-0.416	-0.402	-0.390	-0.378	-0.364	-0.350	-0.338	-0.324	-0.311	-0.299	-0.285	-0.272	-0.259	-0.246	-0.234	-0.220	-0.208	-0.194	-0.182	-0.169	-0.158	-0.145	-0.134	-0.122	-0.110	-0.099	-0.089	-0.078	-0.068	-0.058	-0.048	-0.038	-0.030	-0.020	-0.012	-0.004	0.004	0.011	0.018	0.025	0.031	0.038	0.042	0.049	0.054	0.059	0.062	0.068	0.070	0.074	0.078	0.080	0.081	0.084	0.086	0.088	0.089	0.090	0.091	0.092	0.092	0.092	0.094	0.092	0.094	0.092	0.092	0.090	0.089	0.089	0.086	0.085	0.082	0.081	0.080	0.078	0.076	0.074	0.070	0.068	0.065	0.062	0.060	0.056	0.054	0.050	0.046	0.042	0.040	0.035	0.031	0.026	0.024	0.019	0.015	0.010	0.005	0.000	-0.005	-0.009	-0.015	-0.020	-0.024	-0.029	-0.035	-0.040	-0.045	-0.051	-0.056	-0.062	-0.068	-0.072	-0.079	-0.085	-0.090	-0.095	-0.100	-0.105	-0.111	-0.116	-0.120	-0.126	-0.131	-0.136	-0.140	-0.146	-0.150	-0.154	-0.159	-0.164	-0.166	-0.170	-0.174	-0.178	-0.182	-0.185	-0.188	-0.190	-0.194	-0.198	-0.199	-0.201	-0.204	-0.206	-0.208	-0.210	-0.211	-0.214	-0.216	-0.216	-0.218	-0.219	-0.220	-0.221	-0.222	-0.222	-0.224	-0.224	-0.224	-0.224	-0.224	-0.222	-0.222	-0.222	-0.221	-0.221	-0.220	-0.218	-0.216	-0.214	-0.211	-0.209	-0.206	-0.204	-0.200	-0.196	-0.191	-0.186	-0.181	-0.176	-0.170	-0.164	-0.158	-0.151	-0.142	-0.135	-0.128	-0.118	-0.109	-0.099	-0.090	-0.079	-0.068	-0.056	-0.045	-0.032	-0.020	-0.006	0.005	0.019	0.034	0.048	0.061	0.075	0.090	0.105	0.120	0.135	0.150	0.165	0.180	0.194	0.209	0.225	0.240	0.254	0.266	0.281	0.295	0.309	0.321	0.334	0.345	0.358	0.369	0.380	0.389	0.399	0.408	0.416	0.425	0.432	0.439	0.445	0.451	0.455	0.459	0.462	0.466	0.469	0.470	0.471	0.471	0.472	0.472	0.470	0.470	0.468	0.465	0.462	0.459	0.456	0.452	0.449	0.444	0.439	0.434	0.430	0.424	0.419	0.414	0.408	0.401	0.396	0.390	0.384	0.379	0.372	0.368	0.361	0.356	0.351	0.346	0.341	0.336	0.331	0.328	0.322	0.319	0.315	0.311	0.308	0.304	0.300	0.298	0.294	0.291	0.289	0.285	0.284	0.281	0.279	0.278	0.276	0.274	0.272	0.271	0.270	0.268	0.268	0.266	0.265	0.264	0.262	0.261	0.261	0.260	0.259	0.259	0.256	0.256	0.256	0.255	0.254	0.252	0.251	0.251	0.250	0.249	0.248	0.246	0.246	0.245	0.244	0.244	0.241	0.240	0.240	0.238	0.238	0.235	0.235	0.234	0.232	0.231	0.230	0.229	0.228	0.226	0.224	0.224	0.221	0.220	0.218	0.216	0.215	0.212	0.211	0.209	0.206	0.204	0.201	0.199	0.196	0.194	0.191	0.188	0.185	0.181	0.178	0.174	0.169	0.166	0.161	0.159	0.154	0.150	0.144	0.140	0.135	0.130	0.125	0.120	0.115	0.110	0.105	0.101	0.096	0.090	0.086	0.081	0.076	0.072	0.069	0.064	0.060	0.056	0.052	0.049	0.046	0.042	0.040	0.036	0.035	0.032	0.031	0.030	0.029	0.028	0.028	0.028	0.028	0.029	0.029	0.030	0.030	0.032	0.035	0.038	0.039	0.041	0.045	0.048	0.051	0.055	0.059	0.061	0.066	0.070	0.075	0.079	0.082	0.088	0.091	0.096	0.100	0.104	0.109	0.112	0.116	0.120	0.122	0.126	0.131	0.134	0.136	0.139	0.141	0.144	0.145	0.146	0.148	0.149	0.150	0.150	0.150	0.149	0.150	0.148	0.146	0.146	0.144	0.141	0.139	0.136	0.134	0.130	0.126	0.122	0.119	0.112	0.109	0.104	0.099	0.092	0.088	0.081	0.075	0.070	0.062	0.056	0.050	0.044	0.038	0.030	0.022	0.018	0.010	0.002	-0.004	-0.011	-0.018	-0.025	-0.031	-0.038	-0.044	-0.050	-0.056	-0.062	-0.068	-0.074	-0.079	-0.085	-0.090	-0.095	-0.100	-0.105	-0.110	-0.114	-0.119	-0.121	-0.126	-0.130	-0.134	-0.136	-0.141	-0.144	-0.146	-0.150	-0.152	-0.156	-0.158	-0.161	-0.165	-0.166	-0.170	-0.172	-0.176	-0.179	-0.181	-0.184	-0.189	-0.191	-0.195	-0.199	-0.201	-0.205	-0.210	-0.214	-0.219	-0.222	-0.228	-0.232	-0.238	-0.242	-0.249	-0.254	-0.259	-0.265	-0.272	-0.279	-0.285	-0.292	-0.300	-0.308	-0.315	-0.321	-0.330	-0.338	-0.346	-0.355	-0.362	-0.371	-0.380	-0.388	-0.398	-0.406	-0.415	-0.424	-0.432	-0.441	-0.450	-0.459	-0.468	-0.475	-0.485	-0.492	-0.501	-0.509	-0.516	-0.525	-0.531	-0.539	-0.546	-0.552	-0.559	100.000	5.000	2.000	1.000	2.000	0.000	0.000	0.000	0.000	0.000	0.000	0.000	0.000	0.000	0.000	0.000	0.000	0.000	-1.880	-1.880	-1.879	-1.879	-1.879	-1.879	-1.878	-1.876	-1.876	-1.876	-1.874	-1.874	-1.871	-1.870	-1.870	-1.868	-1.866	-1.865	-1.862	-1.861	-1.859	-1.858	-1.856	-1.852	-1.851	-1.849	-1.846	-1.844	-1.842	-1.840	-1.838	-1.836	-1.835	-1.831	-1.830	-1.829	-1.829	-1.826	-1.825	-1.824	-1.824	-1.822	-1.822	-1.822	-1.821	-1.821	-1.822	-1.825	-1.825	-1.828	-1.830	-1.831	-1.835	-1.838	-1.841	-1.845	-1.850	-1.855	-1.860	-1.866	-1.871	-1.878	-1.886	-1.892	-1.900	-1.909	-1.916	-1.926	-1.935	-1.944	-1.955	-1.964	-1.975	-1.985	-1.998	-2.007	-2.020	-2.031	-2.042	-2.055	-2.068	-2.080	-2.091	-2.104	-2.116	-2.129	-2.141	-2.152	-2.166	-2.178	-2.190	-2.201	-2.212	-2.225	-2.236	-2.248	-2.259	-2.268	-2.279	-2.289	-2.298	-2.308	-2.316	-2.325	-2.332	-2.340	-2.348	-2.354	-2.360	-2.366	-2.371	-2.378	-2.381	-2.386	-2.389	-2.392	-2.394	-2.396	-2.398	-2.398	-2.398	-2.398	-2.398	-2.396	-2.394	-2.392	-2.389	-2.386	-2.382	-2.378	-2.374	-2.369	-2.364	-2.358	-2.351	-2.344	-2.335	-2.328	-2.320	-2.312	-2.302	-2.294	-2.284	-2.275	-2.264	-2.254	-2.244	-2.232	-2.221	-2.210	-2.199	-2.188	-2.175	-2.164	-2.152	-2.140	-2.129	-2.118	-2.105	-2.094	-2.082	-2.070	-2.059	-2.047	-2.038	-2.026	-2.016	-2.006	-1.995	-1.985	-1.975	-1.966	-1.958	-1.949	-1.940	-1.932	-1.925	-1.919	-1.911	-1.904	-1.899	-1.892	-1.886	-1.881	-1.878	-1.872	-1.869	-1.865	-1.861	-1.859	-1.855	-1.852	-1.850	-1.848	-1.845	-1.844	-1.842	-1.841	-1.839	-1.838	-1.836	-1.835	-1.834	-1.831	-1.830	-1.829	-1.826	-1.825	-1.822	-1.821	-1.818	-1.815	-1.812	-1.810	-1.806	-1.802	-1.798	-1.794	-1.789	-1.782	-1.776	-1.770	-1.764	-1.756	-1.750	-1.742	-1.732	-1.725	-1.715	-1.705	-1.694	-1.684	-1.672	-1.660	-1.649	-1.636	-1.622	-1.610	-1.596	-1.582	-1.568	-1.551	-1.538	-1.522	-1.506	-1.490	-1.474	-1.456	-1.440	-1.424	-1.406	-1.389	-1.372	-1.355	-1.338	-1.320	-1.304	-1.286	-1.270	-1.252	-1.238	-1.220	-1.205	-1.189	-1.174	-1.158	-1.142	-1.129	-1.115	-1.101	-1.089	-1.075	-1.062	-1.051	-1.040	-1.030	-1.020	-1.010	-1.000	-0.992	-0.985	-0.979	-0.971	-0.965	-0.960	-0.955	-0.951	-0.949	-0.945	-0.942	-0.941	-0.940	-0.940	-0.940	-0.940	-0.941	-0.942	-0.945	-0.948	-0.950	-0.954	-0.956	-0.961	-0.966	-0.971	-0.975	-0.982	-0.988	-0.994	-0.999	-1.006	-1.012	-1.020	-1.026	-1.034	-1.041	-1.048	-1.055	-1.061	-1.070	-1.076	-1.084	-1.091	-1.099	-1.105	-1.112	-1.119	-1.125	-1.132	-1.139	-1.145	-1.151	-1.158	-1.162	-1.169	-1.174	-1.180	-1.185	-1.190	-1.195	-1.199	-1.204	-1.208	-1.211	-1.215	-1.220	-1.222	-1.226	-1.231	-1.234	-1.236	-1.240	-1.242	-1.245	-1.248	-1.250	-1.252	-1.255	-1.259	-1.261	-1.264	-1.268	-1.269	-1.272	-1.275	-1.278	-1.281	-1.285	-1.288	-1.291	-1.294	-1.298	-1.301	-1.305	-1.309	-1.312	-1.318	-1.322	-1.326	-1.331	-1.335	-1.340	-1.345	-1.350	-1.356	-1.361	-1.366	-1.371	-1.378	-1.382	-1.389	-1.394	-1.399	-1.404	-1.409	-1.414	-1.420	-1.425	-1.429	-1.434	-1.438	-1.441	-1.445	-1.448	-1.450	-1.452	-1.454	-1.456	-1.458	-1.458	-1.458	-1.458	-1.455	-1.454	-1.451	-1.448	-1.445	-1.441	-1.435	-1.430	-1.424	-1.416	-1.409	-1.401	-1.392	-1.384	-1.372	-1.362	-1.350	-1.339	-1.326	-1.314	-1.300	-1.286	-1.271	-1.258	-1.242	-1.228	-1.211	-1.196	-1.180	-1.164	-1.148	-1.131	-1.115	-1.098	-1.081	-1.066	-1.050	-1.034	-1.019	-1.002	-0.988	-0.972	-0.959	-0.944	-0.931	-0.918	-0.905	-0.892	-0.881	-0.871	-0.861	-0.851	-0.844	-0.835	-0.828	-0.821	-0.816	-0.811	-0.806	-0.802	-0.800	-0.798	-0.796	-0.795	-0.794	-0.795	-0.796	-0.798	-0.800	-0.802	-0.805	-0.810	-0.814	-0.819	-0.822	-0.829	-0.835	-0.840	-0.848	-0.854	-0.861	-0.869	-0.875	-0.884	-0.891	-0.899	-0.908	-0.914	-0.922	-0.930	-0.938	-0.945	-0.952	-0.960	-0.968	-0.974	-0.981	-0.988	-0.995	-1.000	-1.006	-1.012	-1.018	-1.024	-1.029	-1.034	-1.039	-1.042	-1.048	-1.050	-1.055	-1.058	-1.061	-1.064	-1.068	-1.070	-1.072	-1.075	-1.078	-1.079	-1.080	-1.081	-1.082	-1.082	-1.084	-1.084	-1.085	-1.085	-1.086	-1.086	-1.086	-1.085	-1.085	-1.084	-1.082	-1.081	-1.080	-1.079	-1.078	-1.075	-1.074	-1.072	-1.070	-1.068	-1.065	-1.064	-1.060	-1.056	-1.054	-1.050	-1.048	-1.044	-1.040	-1.036	-1.032	-1.029	-1.025	-1.020	-1.018	-1.012	-1.009	-1.004	-1.000	-0.995	-0.992	-0.989	-0.984	-0.980	-0.976	-0.972	-0.969	-0.965	-0.961	-0.959	-0.955	-0.952	-0.950	-0.948	-0.945	-0.944	-0.942	-0.940	-0.940	-0.939	-0.939	-0.939	-0.939	-0.939	-0.940	-0.941	-0.942	-0.945	-0.946	-0.949	-0.950	-0.954	-0.956	-0.960	-0.962	-0.966	-0.970	-0.974	-0.978	-0.981	-0.986	-0.989	-0.994	-0.998	-1.001	-1.006	-1.010	-1.014	-1.018	-1.022	-1.025	-1.029	-1.031	-1.035	-1.038	-1.041	-1.042	-1.044	-1.048	-1.048	-1.049	-1.050	-1.050	-1.050	-1.049	-1.049	-1.048	-1.048	-1.046	-1.044	-1.041	-1.039	-1.036	-1.032	-1.029	-1.025	-1.021	-1.016	-1.012	-1.006	-1.001	-0.996	-0.991	-0.986	-0.980	-0.974	-0.969	-0.962	-0.956	-0.950	-0.944	-0.938	-0.931	-0.925	-0.920	-0.915	-0.909	-0.904	-0.898	-0.892	-0.888	-0.884	-0.880	-0.875	-0.871	-0.869	-0.864	-0.861	-0.859	-0.858	-0.855	-0.854	-0.852	-0.852	-0.852	-0.852	-0.852	-0.854	-0.855	-0.858	-0.860	-0.862	-0.865	-0.869	-0.874	-0.878	-0.882	-0.888	-0.892	-0.898	-0.904	-0.910	-0.916	-0.924	-0.929	-0.936	-0.944	-0.950	-0.958	-0.965	-0.972	-0.980	-0.988	-0.995	-1.002	-1.009	-1.016	-1.024	-1.030	-1.038	-1.044	-1.050	-1.055	-1.062	-1.068	-1.074	-1.079	-1.082	-1.088	-1.091	-1.096	-1.100	-1.104	-1.106	-1.109	-1.111	-1.114	-1.115	-1.116	-1.118	-1.119	-1.120	-1.121	-1.121	-1.121	-1.121	-1.120	-1.121	-1.120	-1.120	-1.119	-1.118	-1.118	-1.116	-1.115	-1.114	-1.114	-1.112	-1.111	-1.110	-1.110	-1.109	-1.109	-1.108	-1.106	-1.108	-1.106	-1.106	-1.106	-1.106	-1.106	-1.108	-1.109	-1.110	-1.111	-1.112	-1.115	-1.118	-1.120	-1.122	-1.124	-1.128	-1.131	-1.134	-1.138	-1.142	-1.145	-1.150	-1.155	-1.159	-1.164	-1.170	-1.174	-1.180	-1.184	-1.190	-1.195	-1.200	-1.206	-1.212	-1.219	-1.222	-1.229	-1.235	-1.241	-1.246	-1.252	-1.258	-1.262	-1.269	-1.274	-1.279	-1.282	-1.288	-1.291	-1.296	-1.301	-1.304	-1.308	-1.311	-1.315	-1.318	-1.321	-1.322	-1.325	-1.328	-1.329	-1.331	-1.332	-1.334	-1.335	-1.336	-1.335	-1.336	-1.336	-1.336	-1.335	-1.335	-1.334	-1.332	-1.331	-1.330	-1.329	-1.328	-1.326	-1.324	-1.322	-1.320	-1.319	-1.316	-1.316	-1.314	-1.311	-1.311	-1.309	-1.308	-1.306	-1.305	-1.304	-1.304	-1.301	-1.301	-1.301	-1.302	-1.301	-1.301	-1.301	-1.304	-1.304	-1.305	-1.306	-1.309	-1.310	-1.312	-1.315	-1.318	-1.321	-1.324	-1.328	-1.330	-1.335	-1.339	-1.344	-1.349	-1.354	-1.360	-1.365	-1.370	-1.376	-1.382	-1.388	-1.394	-1.400	-1.406	-1.414	-1.419	-1.426	-1.432	-1.440	-1.448	-1.454	-1.461	-1.469	-1.476	-1.482	-1.489	-1.496	-1.502	-1.510	-1.516	-1.524	-1.530	-1.536	-1.541	-1.549	-1.554	-1.560	-1.565	-1.571	-1.576	-1.581	-1.585	-1.589	-1.594	-1.598	-1.600	-1.604	-1.608	-1.609	-1.611	-1.614	-1.615	-1.616	-1.616	-1.616	-1.616	-1.616	-1.615	-1.615	-1.614	-1.611	-1.609	-1.605	-1.602	-1.599	-1.594	-1.590	-1.585	-1.580	-1.574	-1.569	-1.562	-1.555	-1.549	-1.541	-1.534	-1.525	-1.519	-1.510	-1.500	-1.491	-1.482	-1.474	-1.464	-1.455	-1.444	-1.435	-1.425	-1.415	-1.404	-1.394	-1.384	-1.372	-1.362	-1.352	-1.341	-1.331	-1.321	-1.311	-1.301	-1.291	-1.281	-1.271	-1.261	-1.251	-1.242	-1.232	-1.222	-1.214	-1.205	-1.196	-1.186	-1.178	-1.169	-1.160	-1.151	-1.142	-1.134	-1.126	-1.116	-1.109	-1.100	-1.091	-1.082	-1.074	-1.065	-1.056	-1.048	-1.039	-1.030	-1.021	-1.011	-1.002	-0.994	-0.982	-0.974	-0.962	-0.952	-0.941	-0.931	-0.920	-0.909	-0.898	-0.885	-0.874	-0.861	-0.848	-0.835	-0.821	-0.808	-0.792	-0.779	-0.765	-0.750	-0.735	-0.719	-0.704	-0.688	-0.672	-0.656	-0.640	-0.622	-0.608	-0.590	-0.574	-0.556	-0.539	-0.520	-0.504	-0.486	-0.470	-0.452	-0.436	-0.418	-0.401	-0.385	-0.369	-0.351	-0.335	-0.320	-0.305	-0.290	-0.275	-0.260	-0.246	-0.231	-0.220	-0.206	-0.195	-0.184	-0.172	-0.162	-0.152	-0.142	-0.135	-0.126	-0.119	-0.114	-0.106	-0.102	-0.098	-0.095	-0.092	-0.090	-0.090	-0.089	-0.089	-0.091	-0.092	-0.096	-0.100	-0.105	-0.110	-0.116	-0.122	-0.130	-0.139	-0.148	-0.158	-0.168	-0.179	-0.190	-0.202	-0.215	-0.229	-0.241	-0.255	-0.270	-0.284	-0.299	-0.314	-0.330	-0.344	-0.360	-0.376	-0.392	-0.408	-0.424	-0.439	-0.452	-0.468	-0.482	-0.496	-0.511	-0.524	-0.536	-0.549	-0.560	-0.572	-0.582	-0.592	-0.601	-0.610	-0.618	-0.624	-0.630	-0.636	-0.640	-0.644	-0.645	-0.648	-0.649	-0.649	-0.648	-0.645	-0.642	-0.639	-0.635	-0.629	-0.622	-0.614	-0.606	-0.598	-0.588	-0.576	-0.565	-0.554	-0.541	-0.528	-0.515	-0.501	-0.485	-0.470	-0.455	-0.439	-0.422	-0.408	-0.390	-0.372	-0.355	-0.340	-0.322	-0.305	-0.289	-0.271	-0.255	-0.239	-0.222	-0.206	-0.190	-0.174	-0.159	-0.144	-0.130	-0.116	-0.102	-0.090	-0.078	-0.066	-0.055	-0.045	-0.035	-0.025	-0.016	-0.009	-0.001	0.005	0.011	0.018	0.022	0.026	0.030	0.034	0.036	0.038	0.039	0.040	0.041	0.040	0.040	0.039	0.036	0.034	0.031	0.029	0.026	0.022	0.019	0.015	0.010	0.006	0.000	-0.004	-0.009	-0.014	-0.019	-0.024	-0.030	-0.035	-0.040	-0.045	-0.050	-0.056	-0.060	-0.065	-0.070	-0.074	-0.079	-0.082	-0.086	-0.089	-0.092	-0.095	-0.099	-0.101	-0.102	-0.105	-0.106	-0.108	-0.109	-0.110	-0.109	-0.109	-0.109	-0.108	-0.105	-0.105	-0.101	-0.099	-0.098	-0.094	-0.089	-0.086	-0.081	-0.076	-0.072	-0.066	-0.061	-0.055	-0.049	-0.042	-0.036	-0.029	-0.021	-0.014	-0.005	0.002	0.011	0.019	0.028	0.035	0.044	0.054	0.061	0.071	0.080	0.088	0.098	0.106	0.115	0.122	0.131	0.139	0.146	0.155	0.162	0.171	0.178	0.184	0.191	0.198	0.202	0.209	0.215	0.219	0.225	0.230	0.232	0.236	0.240	0.244	0.245	0.249	0.250	0.251	0.252	0.254	0.252	0.254	0.254	0.252	0.252	0.251	0.250	0.248	0.246	0.244	0.241	0.239	0.236	0.234	0.231	0.228	0.225	0.221	0.219	0.216	0.214	0.211	0.209	0.206	0.204	0.201	0.200	0.198	0.196	0.196	0.196	0.196	0.195	0.195	0.196	0.198	0.199	0.201	0.202	0.205	0.209	0.211	0.216	0.220	0.225	0.230	0.235	0.240	0.246	0.252	0.259	0.266	0.274	0.281	0.289	0.296	0.305	0.312	0.321	0.329	0.338	0.345	0.354	0.362	0.370	0.378	0.385	0.391	0.399	0.405	0.412	0.419	0.424	0.430	0.435	0.439	0.442	0.445	0.448	0.451	0.451	0.452	0.452	0.452	0.452	0.450	0.448	0.445	0.441	0.436	0.432	0.426	0.420	0.414	0.406	0.399	0.391	0.381	0.372	0.362	0.352	0.341	0.330	0.319	0.308	0.295	0.281	0.270	0.256	0.242	0.230	0.215	0.202	0.189	0.174	0.160	0.146	0.132	0.119	0.105	0.091	0.078	0.064	0.051	0.036	0.024	0.010	-0.001	-0.015	-0.028	-0.040	-0.052	-0.064	-0.076	-0.088	-0.099	-0.110	-0.121	-0.131	-0.142	-0.154	-0.164	-0.174	-0.184	-0.194	-0.204	-0.212	-0.222	-0.231	-0.240	-0.250	-0.258	-0.266	-0.275	-0.284	-0.290	-0.299	-0.306	-0.315	-0.321	-0.329	-0.336	-0.344	-0.350	-0.358	-0.364	-0.370	-0.376	-0.382	-0.388	-0.395	-0.400	-0.406	-0.410	-0.415	-0.421	-0.426	-0.430	-0.435	-0.440	-0.445	-0.449	-0.454	-0.459	-0.462	-0.466	-0.471	-0.475	-0.480	-0.485	-0.489	-0.495	-0.499	-0.505	-0.510	-0.516	-0.522	-0.528	-0.535	-0.541	-0.549	-0.556	-0.565	-0.572	-0.582	-0.591	-0.601	-0.611	-0.622	-0.632	-0.644	-0.656	-0.669	-0.681	-0.695	-0.709	-0.722	-0.738	-0.752	-0.768	-0.782	-0.799	-0.815	-0.831	-0.849	-0.865	-0.881	-0.899	-0.915	-0.932	-0.949	-0.965	-0.982	-0.999	-1.015	-1.032	-1.048	-1.062	-1.078	-1.091	-1.106	-1.120	-1.132	-1.145	-1.158	-1.169	-1.180	-1.190	-1.199	-1.208	-1.214	-1.221	-1.228	-1.232	-1.239	-1.241	-1.245	-1.246	-1.248	-1.249	-1.249	-1.249	-1.246	-1.244	-1.240	-1.236	-1.231	-1.226	-1.220	-1.214	-1.206	-1.199	-1.190	-1.182	-1.172	-1.162	-1.154	-1.141	-1.130	-1.120	-1.109	-1.096	-1.085	-1.071	-1.059	-1.048	-1.035	-1.021	-1.010	-0.998	-0.985	-0.972	-0.960	-0.948	-0.935	-0.924	-0.912	-0.900	-0.890	-0.878	-0.868	-0.856	-0.846	-0.835	-0.825	-0.816	-0.806	-0.798	-0.789	-0.780	-0.771	-0.762	-0.755	-0.748	-0.739	-0.732	-0.725	-0.719	-0.711	-0.704	-0.698	-0.692	-0.686	-0.680	-0.672	-0.666	-0.660	-0.655	-0.649	-0.642	-0.636	-0.629	-0.622	-0.616	-0.609	-0.601	-0.595	-0.589	-0.580	-0.572	-0.565	-0.556	-0.548	-0.539	-0.531	-0.521	-0.512	-0.504	-0.494	-0.485	-0.474	-0.465	-0.455	-0.444	-0.434	-0.421	-0.411	-0.400	-0.389	-0.378	-0.366	-0.355	-0.342	-0.331	-0.320	-0.309	-0.299	-0.288	-0.275	-0.265	-0.254	-0.242	-0.231	-0.222	-0.211	-0.200	-0.191	-0.181	-0.172	-0.164	-0.155	-0.146	-0.138	-0.130	-0.121	-0.114	-0.106	-0.100	-0.092	-0.086	-0.080	-0.075	-0.070	-0.065	-0.060	-0.055	-0.051	-0.048	-0.044	-0.040	-0.038	-0.034	-0.031	-0.030	-0.028	-0.025	-0.024	-0.021	-0.020	-0.019	-0.019	-0.016	-0.016	-0.015	-0.015	-0.014	-0.014	-0.012	-0.011	-0.012	-0.011	-0.011	-0.010	-0.010	-0.009	-0.009	-0.008	-0.005	-0.005	-0.004	-0.002	0.000	0.001	0.004	0.005	0.008	0.011	0.014	0.018	0.021	0.025	0.030	0.035	0.040	0.045	0.051	0.056	0.064	0.071	0.079	0.086	0.094	0.104	0.112	0.122	0.132	0.144	0.154	0.166	0.179	0.191	0.204	0.219	0.231	0.246	0.261	0.275	0.291	0.308	0.322	0.339	0.356	0.371	0.389	0.405	0.424	0.440	0.458	0.476	0.492	0.510	0.528	0.544	0.561	0.578	0.594	0.610	0.626	0.642	0.659	0.672	0.688	0.701	0.715	0.728	0.741	0.752	0.764	0.775	0.785	0.795	0.804	0.812	0.820	0.826	0.834	0.838	0.844	0.848	0.851	0.854	0.856	0.859	0.859	0.859	0.859	0.858	0.856	0.855	0.852	0.850	0.845	0.841	0.838	0.832	0.828	0.822	0.816	0.810	0.805	0.799	0.792	0.786	0.779	0.772	0.765	0.759	0.751	0.745	0.739	0.731	0.725	0.719	0.712	0.708	0.700	0.695	0.689	0.684	0.679	0.674	0.669	0.665	0.660	0.656	0.652	0.649	0.645	0.641	0.639	0.635	0.632	0.631	0.629	0.628	0.625	0.622	0.621	0.621	0.619	0.619	0.618	0.616	0.615	0.615	0.614	0.614	0.612	0.612	0.612	0.611	0.611	0.611	0.610	0.610	0.609	0.608	0.606	0.605	0.605	0.602	0.601	0.600	0.600	0.598	0.596	0.594	0.591	0.589	0.586	0.582	0.580	0.578	0.572	0.570	0.566	0.561	0.556	0.552	0.546	0.541	0.535	0.529	0.522	0.516	0.509	0.501	0.494	0.486	0.478	0.469	0.460	0.450	0.440	0.431	0.420	0.410	0.399	0.388	0.375	0.364	0.351	0.339	0.328	0.314	0.301	0.288	0.274	0.260	0.246	0.231	0.218	0.202	0.189	0.174	0.160	0.145	0.130	0.115	0.101	0.086	0.071	0.056	0.042	0.028	0.014	0.000	-0.015	-0.029	-0.042	-0.056	-0.070	-0.082	-0.095	-0.108	-0.120	-0.131	-0.142	-0.152	-0.164	-0.174	-0.185	-0.195	-0.204	-0.212	-0.220	-0.229	-0.236	-0.244	-0.251	-0.258	-0.264	-0.269	-0.274	-0.279	-0.285	-0.289	-0.292	-0.296	-0.300	-0.304	-0.306	-0.310	-0.312	-0.315	-0.316	-0.319	-0.321	-0.322	-0.325	-0.326	-0.329	-0.330	-0.332	-0.335	-0.338	-0.340	-0.342	-0.345	-0.349	-0.351	-0.356	-0.359	-0.364	-0.369	-0.374	-0.379	-0.384	-0.390	-0.396	-0.402	-0.411	-0.418	-0.425	-0.434	-0.442	-0.450	-0.461	-0.470	-0.480	-0.491	-0.501	-0.512	-0.522	-0.535	-0.546	-0.559	-0.570	-0.582	-0.595	-0.606	-0.618	-0.630	-0.642	-0.655	-0.666	-0.678	-0.689	-0.701	-0.711	-0.722	-0.732	-0.741	-0.751	-0.760	-0.770	-0.776	-0.785	-0.792	-0.799	-0.805	-0.810	-0.814	-0.819	-0.822	-0.825	-0.828	-0.829	-0.830	-0.830	-0.829	-0.828	-0.826	-0.824	-0.820	-0.816	-0.811	-0.808	-0.800	-0.794	-0.788	-0.780	-0.771	-0.761	-0.752	-0.742	-0.732	-0.722	-0.711	-0.699	-0.686	-0.674	-0.661	-0.648	-0.635	-0.621	-0.608	-0.592	-0.579	-0.564	-0.548	-0.532	-0.518	-0.501	-0.486	-0.471	-0.455	-0.441	-0.425	-0.410	-0.394	-0.380	-0.364	-0.349	-0.335	-0.321	-0.306	-0.292	-0.279	-0.265	-0.251	-0.239	-0.226	-0.214	-0.202	-0.191	-0.180	-0.170	-0.160	-0.150	-0.140	-0.132	-0.124	-0.116	-0.109	-0.102	-0.095	-0.090	-0.085	-0.080	-0.076	-0.072	-0.069	-0.066	-0.064	-0.062	-0.060	-0.060	-0.059	-0.059	-0.059	-0.059	-0.061	-0.061	-0.062	-0.064	-0.066	-0.069	-0.071	-0.074	-0.076	-0.080	-0.082	-0.086	-0.088	-0.091	-0.095	-0.099	-0.101	-0.105	-0.108	-0.110	-0.112	-0.116	-0.119	-0.121	-0.122	-0.125	-0.126	-0.129	-0.130	-0.131	-0.132	-0.134	-0.134	-0.134	-0.135	-0.134	-0.134	-0.134	-0.131	-0.131	-0.129	-0.129	-0.126	-0.124	-0.121	-0.119	-0.118	-0.114	-0.111	-0.109	-0.105	-0.101	-0.098	-0.094	-0.090	-0.086	-0.082	-0.080	-0.076	-0.072	-0.069	-0.065	-0.061	-0.059	-0.056	-0.051	-0.050	-0.048	-0.045	-0.044	-0.040	-0.039	-0.038	-0.036	-0.036	-0.036	-0.035	-0.036	-0.036	-0.036	-0.038	-0.039	-0.040	-0.042	-0.045	-0.048	-0.051	-0.055	-0.059	-0.064	-0.068	-0.072	-0.076	-0.082	-0.089	-0.094	-0.101	-0.108	-0.114	-0.121	-0.129	-0.135	-0.144	-0.151	-0.159	-0.168	-0.174	-0.181	-0.191	-0.199	-0.206	-0.212	-0.220	-0.229	-0.235	-0.242	-0.249	-0.256	-0.262	-0.268	-0.274	-0.279	-0.285	-0.290	-0.294	-0.299	-0.302	-0.305	-0.309	-0.310	-0.312	-0.315	-0.316	-0.316	-0.318	-0.318	-0.318	-0.318	-0.316	-0.315	-0.314	-0.312	-0.310	-0.309	-0.306	-0.304	-0.300	-0.299	-0.296	-0.292	-0.289	-0.286	-0.284	-0.281	-0.278	-0.275	-0.272	-0.269	-0.268	-0.265	-0.262	-0.260	-0.260	-0.258	-0.256	-0.256	-0.255	-0.255	-0.255	-0.255	-0.256	-0.258	-0.259	-0.260	-0.261	-0.264	-0.265	-0.269	-0.270	-0.274	-0.276	-0.280	-0.284	-0.285	-0.289	-0.292	-0.296	-0.300	-0.304	-0.308	-0.311	-0.315	-0.318	-0.322	-0.325	-0.329	-0.331	-0.334	-0.336	-0.336	-0.339	-0.340	-0.341	-0.342	-0.342	-0.341	-0.341	-0.340	-0.339	-0.338	-0.335	-0.332	-0.329	-0.325	-0.321	-0.318	-0.312	-0.306	-0.301	-0.295	-0.289	-0.281	-0.275	-0.266	-0.259	-0.249	-0.241	-0.231	-0.221	-0.211	-0.201	-0.191	-0.179	-0.168	-0.156	-0.144	-0.132	-0.119	-0.108	-0.094	-0.080	-0.068	-0.054	-0.040	-0.026	-0.012	0.001	0.015	0.029	0.044	0.056	0.071	0.085	0.099	0.112	0.125	0.139	0.151	0.164	0.178	0.190	0.201	0.214	0.224	0.235	0.245	0.254	0.262	0.271	0.280	0.286	0.292	0.299	0.304	0.308	0.312	0.314	0.315	0.316	0.316	0.315	0.315	0.311	0.309	0.302	0.298	0.291	0.285	0.276	0.266	0.258	0.246	0.234	0.221	0.208	0.194	0.179	0.164	0.146	0.129	0.111	0.094	0.075	0.056	0.036	0.016	-0.004	-0.024	-0.045	-0.066	-0.086	-0.108	-0.129	-0.150	-0.170	-0.191	-0.211	-0.232	-0.252	-0.272	-0.291	-0.310	-0.329	-0.348	-0.365	-0.381	-0.399	-0.415	-0.430	-0.445	-0.459	-0.472	-0.485	-0.498	-0.509	-0.520	-0.530	-0.539	-0.548	-0.556	-0.564	-0.571	-0.578	-0.582	-0.589	-0.594	-0.596	-0.601	-0.604	-0.606	-0.610	-0.611	-0.612	-0.612	-0.614	-0.614	-0.615	-0.616	-0.614	-0.615	-0.615	-0.614	-0.612	-0.611	-0.610	-0.609	-0.608	-0.608	-0.605	-0.605	-0.602	-0.602	-0.601	-0.601	-0.600	-0.599	-0.599	-0.598	-0.598	-0.596	-0.596	-0.596	-0.598	-0.598	-0.598	-0.598	-0.598	-0.599	-0.599	-0.600	-0.601	-0.601	-0.602	-0.604	-0.604	-0.604	-0.605	-0.605	-0.606	-0.606	-0.608	-0.608	-0.608	-0.608	-0.608	-0.606	-0.606	-0.604	-0.604	-0.601	-0.599	-0.596	-0.594	-0.590	-0.586	-0.582	-0.579	-0.572	-0.568	-0.561	-0.554	-0.546	-0.540	-0.531	-0.522	-0.514	-0.502	-0.492	-0.481	-0.470	-0.459	-0.445	-0.432	-0.418	-0.404	-0.390	-0.374	-0.359	-0.342	-0.325	-0.308	-0.290	-0.272	-0.255	-0.236	-0.218	-0.199	-0.180	-0.160	-0.141	-0.121	-0.102	-0.082	-0.062	-0.042	-0.022	-0.005	0.015	0.034	0.052	0.071	0.090	0.108	0.125	0.142	0.158	0.175	0.190	0.206	0.220	0.234	0.248	0.259	0.271	0.282	0.292	0.302	0.310	0.318	0.325	0.331	0.338	0.342	0.346	0.349	0.350	0.351	0.352	0.351	0.350	0.349	0.346	0.342	0.338	0.332	0.326	0.320	0.314	0.306	0.298	0.289	0.279	0.269	0.259	0.248	0.238	0.225	0.214	0.201	0.189	0.176	0.164	0.152	0.139	0.126	0.112	0.100	0.088	0.075	0.062	0.050	0.038	0.026	0.015	0.004	-0.008	-0.016	-0.028	-0.036	-0.046	-0.055	-0.064	-0.070	-0.079	-0.085	-0.091	-0.098	-0.101	-0.108	-0.111	-0.115	-0.119	-0.120	-0.124	-0.124	-0.125	-0.125	-0.126	-0.125	-0.125	-0.124	-0.121	-0.120	-0.118	-0.115	-0.111	-0.108	-0.104	-0.100	-0.095	-0.090	-0.086	-0.080	-0.074	-0.069	-0.062	-0.056	-0.051	-0.044	-0.038	-0.031	-0.024	-0.018	-0.011	-0.004	0.002	0.009	0.015	0.022	0.029	0.035	0.041	0.048	0.054	0.059	0.065	0.071	0.076	0.080	0.085	0.089	0.095	0.099	0.101	0.105	0.108	0.111	0.114	0.115	0.118	0.119	0.120	0.121	0.122	0.121	0.122	0.121	0.120	0.120	0.119	0.116	0.116	0.114	0.112	0.109	0.106	0.104	0.101	0.099	0.096	0.094	0.090	0.088	0.084	0.081	0.078	0.076	0.074	0.071	0.069	0.068	0.065	0.062	0.062	0.061	0.060	0.060	0.060	0.060	0.061	0.062	0.064	0.065	0.068	0.071	0.074	0.076	0.080	0.085	0.091	0.096	0.101	0.108	0.114	0.120	0.128	0.135	0.141	0.150	0.158	0.166	0.175	0.184	0.192	0.202	0.210	0.219	0.230	0.239	0.248	0.256	0.266	0.274	0.282	0.291	0.299	0.309	0.316	0.324	0.330	0.338	0.344	0.349	0.355	0.360	0.365	0.370	0.374	0.376	0.379	0.381	0.384	0.385	0.386	0.386	0.385	0.385	0.384	0.382	0.380	0.376	0.372	0.369	0.365	0.360	0.356	0.350	0.344	0.339	0.331	0.324	0.318	0.309	0.301	0.292	0.285	0.276	0.266	0.259	0.250	0.241	0.231	0.222	0.212	0.204	0.194	0.185	0.176	0.166	0.158	0.149	0.140	0.131	0.122	0.114	0.106	0.099	0.091	0.085	0.078	0.070	0.064	0.056	0.050	0.045	0.040	0.032	0.029	0.022	0.018	0.014	0.010	0.005	0.001	-0.002	-0.005	-0.008	-0.012	-0.014	-0.016	-0.020	-0.021	-0.025	-0.026	-0.029	-0.031	-0.032	-0.034	-0.036	-0.039	-0.040	-0.041	-0.044	-0.046	-0.046	-0.049	-0.052	-0.054	-0.055	-0.058	-0.060	-0.062	-0.065	-0.068	-0.071	-0.074	-0.078	-0.081	-0.085	-0.090	-0.094	-0.099	-0.102	-0.109	-0.115	-0.120	-0.126	-0.132	-0.139	-0.146	-0.154	-0.162	-0.170	-0.179	-0.188	-0.196	-0.208	-0.218	-0.229	-0.239	-0.250	-0.261	-0.274	-0.286	-0.299	-0.312	-0.326	-0.339	-0.354	-0.370	-0.384	-0.399	-0.415	-0.431	-0.448	-0.465	-0.481	-0.498	-0.515	-0.532	-0.550	-0.569	-0.585	-0.602	-0.622	-0.640	-0.658	-0.675	-0.694	-0.712	-0.730	-0.748	-0.766	-0.784	-0.800	-0.818	-0.835	-0.852	-0.869	-0.885	-0.901	-0.918	-0.934	-0.949	-0.964	-0.979	-0.992	-1.008	-1.020	-1.034	-1.046	-1.059	-1.071	-1.082	-1.095	-1.106	-1.118	-1.128	-1.138	-1.148	-1.158	-1.168	-1.176	-1.186	-1.194	-1.204	-1.211	-1.220	-1.228	-1.235	-1.245	-1.252	-1.261	-1.269	-1.278	-1.285	-1.292	-1.301	-1.309	-1.319	-1.326	-1.335	-1.344	-1.352	-1.362	-1.372	-1.381	-1.392	-1.401	-1.412	-1.424	-1.436	-1.446	-1.458	-1.470	-1.482	-1.496	-1.509	-1.522	-1.536	-1.550	-1.564	-1.578	-1.592	-1.608	-1.622	-1.638	-1.654	-1.669	-1.684	-1.701	-1.716	-1.734	-1.749	-1.765	-1.781	-1.798	-1.812	-1.829	-1.845	-1.860	-1.876	-1.892	-1.908	-1.922	-1.938	-1.951	-1.966	-1.981	-1.994	-2.007	-2.021	-2.034	-2.045	-2.058	-2.069	-2.079	-2.090	-2.099	-2.109	-2.118	-2.125	-2.132	-2.140	-2.146	-2.152	-2.159	-2.162	-2.168	-2.170	-2.174	-2.175	-2.176	-2.178	-2.178	-2.178	-2.176	-2.176	-2.174	-2.170	-2.166	-2.162	-2.159	-2.154	-2.146	-2.140	-2.132	-2.126	-2.119	-2.109	-2.100	-2.090	-2.080	-2.070	-2.059	-2.049	-2.036	-2.024	-2.011	-1.998	-1.985	-1.971	-1.958	-1.944	-1.929	-1.914	-1.899	-1.884	-1.869	-1.852	-1.838	-1.821	-1.805	-1.790	-1.774	-1.758	-1.741	-1.725	-1.709	-1.692	-1.678	-1.661	-1.645	-1.629	-1.611	-1.595	-1.580	-1.564	-1.549	-1.532	-1.518	-1.502	-1.488	-1.471	-1.456	-1.441	-1.426	-1.412	-1.396	-1.381	-1.368	-1.352	-1.339	-1.325	-1.311	-1.296	-1.284	-1.269	-1.256	-1.241	-1.229	-1.215	-1.202	-1.189	-1.176	-1.162	-1.150	-1.136	-1.125	-1.111	-1.099	-1.086	-1.074	-1.061	-1.049	-1.036	-1.022	-1.011	-0.999	-0.988	-0.976	-0.964	-0.951	-0.940	-0.929	-0.916	-0.905	-0.895	-0.882	-0.871	-0.861	-0.850	-0.840	-0.830	-0.820	-0.810	-0.800	-0.791	-0.781	-0.772	-0.764	-0.754	-0.745	-0.738	-0.730	-0.721	-0.714	-0.706	-0.700	-0.694	-0.688	-0.681	-0.675	-0.669	-0.665	-0.659	-0.655	-0.650	-0.646	-0.642	-0.640	-0.638	-0.635	-0.634	-0.632	-0.631	-0.630	-0.630	-0.630	-0.631	-0.632	-0.634	-0.636	-0.639	-0.641	-0.644	-0.649	-0.652	-0.658	-0.662	-0.668	-0.674	-0.681	-0.688	-0.696	-0.702	-0.711	-0.720	-0.729	-0.739	-0.749	-0.758	-0.769	-0.779	-0.790	-0.801	-0.812	-0.824	-0.835	-0.848	-0.859	-0.871	-0.882	-0.894	-0.906	-0.919	-0.930	-0.942	-0.952	-0.964	-0.975	-0.986	-0.996	-1.008	-1.018	-1.028	-1.035	-1.045	-1.054	-1.061	-1.070	-1.078	-1.084	-1.090	-1.096	-1.102	-1.106	-1.111	-1.115	-1.116	-1.120	-1.122	-1.124	-1.125	-1.126	-1.126	-1.126	-1.126	-1.125	-1.124	-1.121	-1.120	-1.116	-1.114	-1.110	-1.108	-1.104	-1.100	-1.095	-1.092	-1.088	-1.084	-1.078	-1.074	-1.070	-1.066	-1.061	-1.058	-1.052	-1.049	-1.046	-1.041	-1.039	-1.036	-1.034	-1.032	-1.030	-1.029	-1.029	-1.029	-1.028	-1.029	-1.031	-1.032	-1.035	-1.038	-1.041	-1.045	-1.050	-1.055	-1.061	-1.066	-1.074	-1.081	-1.090	-1.098	-1.108	-1.118	-1.128	-1.138	-1.149	-1.161	-1.172	-1.186	-1.199	-1.212	-1.226	-1.241	-1.255	-1.270	-1.285	-1.301	-1.316	-1.332	-1.349	-1.365	-1.380	-1.398	-1.414	-1.430	-1.448	-1.464	-1.480	-1.498	-1.512	-1.529	-1.546	-1.562	-1.578	-1.594	-1.609	-1.624	-1.640	-1.655	-1.669	-1.684	-1.696	-1.711	-1.724	-1.738	-1.750	-1.762	-1.774	-1.786	-1.796	-1.808	-1.818	-1.828	-1.838	-1.848	-1.855	-1.864	-1.871	-1.879	-1.886	-1.894	-1.899	-1.905	-1.910	-1.915	-1.920	-1.925	-1.929	-1.932	-1.936	-1.939	-1.941	-1.945	-1.946	-1.948	-1.949	-1.950	-1.951	-1.951	-1.951	-1.951	-1.951	-1.951	-1.950	-1.950	-1.948	-1.946	-1.946	-1.944	-1.942	-1.941	-1.939	-1.938	-1.936	-1.934	-1.931	-1.929	-1.926	-1.924	-1.921	-1.919	-1.916	-1.914	-1.911	-1.908	-1.905	-1.902	-1.900	-1.896	-1.894	-1.891	-1.888	-1.884	-1.881	-1.878	-1.874	-1.870	-1.866	-1.862	-1.858	-1.854	-1.849	-1.845	-1.840	-1.834	-1.829	-1.824	-1.816	-1.810	-1.805	-1.798	-1.790	-1.782	-1.775	-1.768	-1.758	-1.749	-1.740	-1.729	-1.720	-1.709	-1.698	-1.685	-1.672	-1.661	-1.649	-1.635	-1.621	-1.608	-1.592	-1.578	-1.561	-1.546	-1.529	-1.512	-1.495	-1.479	-1.460	-1.442	-1.422	-1.404	-1.384	-1.365	-1.345	-1.325	-1.305	-1.285	-1.262	-1.242	-1.222	-1.200	-1.179	-1.159	-1.136	-1.115	-1.094	-1.071	-1.050	-1.029	-1.008	-0.986	-0.965	-0.944	-0.924	-0.904	-0.884	-0.862	-0.842	-0.824	-0.805	-0.785	-0.768	-0.749	-0.732	-0.715	-0.698	-0.681	-0.666	-0.651	-0.638	-0.622	-0.609	-0.596	-0.585	-0.572	-0.561	-0.552	-0.542	-0.534	-0.525	-0.519	-0.510	-0.505	-0.500	-0.495	-0.491	-0.488	-0.486	-0.484	-0.482	-0.482	-0.482	-0.482	-0.485	-0.488	-0.489	-0.491	-0.496	-0.500	-0.504	-0.510	-0.514	-0.520	-0.526	-0.531	-0.539	-0.545	-0.552	-0.559	-0.566	-0.572	-0.580	-0.586	-0.592	-0.600	-0.606	-0.612	-0.619	-0.625	-0.630	-0.635	-0.640	-0.644	-0.648	-0.651	-0.655	-0.658	-0.659	-0.659	-0.660	-0.660	-0.659	-0.658	-0.656	-0.652	-0.649	-0.645	-0.640	-0.635	-0.629	-0.622	-0.615	-0.608	-0.599	-0.590	-0.581	-0.570	-0.560	-0.549	-0.536	-0.526	-0.514	-0.500	-0.488	-0.474	-0.460	-0.448	-0.434	-0.420	-0.406	-0.391	-0.379	-0.364	-0.350	-0.338	-0.322	-0.310	-0.296	-0.285	-0.271	-0.260	-0.249	-0.238	-0.226	-0.215	-0.206	-0.195	-0.186	-0.179	-0.171	-0.164	-0.158	-0.151	-0.145	-0.140	-0.136	-0.132	-0.130	-0.128	-0.125	-0.124	-0.122	-0.122	-0.124	-0.124	-0.125	-0.128	-0.129	-0.131	-0.135	-0.139	-0.142	-0.146	-0.150	-0.156	-0.161	-0.166	-0.171	-0.176	-0.182	-0.188	-0.194	-0.199	-0.206	-0.211	-0.218	-0.222	-0.228	-0.234	-0.239	-0.244	-0.249	-0.252	-0.258	-0.262	-0.266	-0.269	-0.274	-0.276	-0.279	-0.280	-0.284	-0.285	-0.286	-0.288	-0.289	-0.289	-0.289	-0.289	-0.288	-0.289	-0.288	-0.286	-0.285	-0.282	-0.281	-0.278	-0.275	-0.272	-0.269	-0.266	-0.264	-0.260	-0.256	-0.254	-0.250	-0.246	-0.241	-0.238	-0.232	-0.229	-0.226	-0.222	-0.218	-0.214	-0.210	-0.206	-0.202	-0.200	-0.196	-0.192	-0.189	-0.186	-0.182	-0.180	-0.178	-0.175	-0.174	-0.170	-0.168	-0.166	-0.164	-0.162	-0.161	-0.160	-0.158	-0.156	-0.156	-0.155	-0.154	-0.154	-0.152	-0.152	-0.151	-0.150	-0.150	-0.150	-0.150	-0.149	-0.150	-0.149	-0.150	-0.150	-0.150	-0.150	-0.150	-0.151	-0.151	-0.151	-0.151	-0.152	-0.154	-0.154	-0.154	-0.155	-0.156	-0.156	-0.158	-0.159	-0.160	-0.160	-0.161	-0.164	-0.165	-0.166	-0.169	-0.170	-0.172	-0.175	-0.178	-0.181	-0.182	-0.186	-0.189	-0.191	-0.195	-0.199	-0.201	-0.205	-0.210	-0.214	-0.218	-0.222	-0.229	-0.234	-0.238	-0.244	-0.249	-0.255	-0.260	-0.266	-0.274	-0.280	-0.286	-0.294	-0.301	-0.309	-0.316	-0.324	-0.334	-0.341	-0.349	-0.359	-0.368	-0.376	-0.385	-0.395	-0.405	-0.415	-0.425	-0.435	-0.445	-0.456	-0.469	-0.480	-0.491	-0.502	-0.515	-0.528	-0.540	-0.552	-0.565	-0.579	-0.592	-0.605	-0.620	-0.635	-0.649	-0.664	-0.679	-0.695	-0.710	-0.726	-0.742	-0.759	-0.775	-0.792	-0.809	-0.828	-0.845	-0.862	-0.880	-0.898	-0.916	-0.934	-0.952	-0.971	-0.989	-1.008	-1.026	-1.044	-1.062	-1.081	-1.099	-1.116	-1.135	-1.152	-1.169	-1.186	-1.202	-1.219	-1.235	-1.251	-1.266	-1.281	-1.295	-1.309	-1.322	-1.336	-1.348	-1.360	-1.370	-1.381	-1.390	-1.399	-1.408	-1.415	-1.422	-1.429	-1.434	-1.439	-1.442	-1.446	-1.450	-1.450	-1.452	-1.452	-1.452	-1.452	-1.450	-1.449	-1.446	-1.442	-1.439	-1.434	-1.430	-1.424	-1.418	-1.411	-1.405	-1.396	-1.389	-1.381	-1.374	-1.365	-1.356	-1.346	-1.336	-1.328	-1.318	-1.308	-1.299	-1.288	-1.278	-1.269	-1.259	-1.249	-1.239	-1.230	-1.221	-1.210	-1.201	-1.192	-1.184	-1.175	-1.168	-1.159	-1.151	-1.144	-1.138	-1.130	-1.122	-1.116	-1.110	-1.104	-1.099	-1.094	-1.088	-1.084	-1.078	-1.074	-1.069	-1.065	-1.060	-1.056	-1.052	-1.050	-1.045	-1.041	-1.039	-1.034	-1.031	-1.028	-1.025	-1.020	-1.018	-1.014	-1.010	-1.006	-1.002	-0.999	-0.995	-0.990	-0.986	-0.981	-0.978	-0.972	-0.968	-0.960	-0.955	-0.950	-0.944	-0.938	-0.932	-0.926	-0.918	-0.911	-0.905	-0.898	-0.890	-0.882	-0.875	-0.868	-0.859	-0.850	-0.842	-0.832	-0.824	-0.815	-0.806	-0.798	-0.789	-0.779	-0.770	-0.760	-0.750	-0.740	-0.730	-0.721	-0.711	-0.701	-0.691	-0.681	-0.672	-0.661	-0.652	-0.642	-0.634	-0.624	-0.614	-0.605	-0.596	-0.585	-0.576	-0.568	-0.559	-0.550	-0.541	-0.534	-0.525	-0.519	-0.510	-0.504	-0.496	-0.490	-0.482	-0.478	-0.471	-0.466	-0.461	-0.456	-0.454	-0.450	-0.445	-0.444	-0.441	-0.440	-0.438	-0.436	-0.438	-0.438	-0.438	-0.439	-0.441	-0.442	-0.446	-0.450	-0.452	-0.458	-0.462	-0.468	-0.474	-0.480	-0.488	-0.494	-0.501	-0.510	-0.518	-0.526	-0.535	-0.545	-0.554	-0.564	-0.574	-0.584	-0.592	-0.602	-0.614	-0.622	-0.634	-0.644	-0.652	-0.662	-0.671	-0.681	-0.690	-0.699	-0.706	-0.714	-0.722	-0.729	-0.735	-0.741	-0.746	-0.751	-0.756	-0.759	-0.761	-0.764	-0.765	-0.766	-0.765	-0.765	-0.764	-0.761	-0.759	-0.755	-0.750	-0.746	-0.740	-0.734	-0.728	-0.720	-0.711	-0.702	-0.694	-0.684	-0.672	-0.662	-0.650	-0.639	-0.628	-0.615	-0.602	-0.589	-0.578	-0.564	-0.550	-0.536	-0.524	-0.510	-0.498	-0.485	-0.472	-0.460	-0.448	-0.436	-0.424	-0.412	-0.401	-0.391	-0.382	-0.372	-0.364	-0.356	-0.349	-0.341	-0.336	-0.330	-0.326	-0.321	-0.318	-0.314	-0.314	-0.311	-0.310	-0.310	-0.311	-0.312	-0.314	-0.316	-0.319	-0.322	-0.326	-0.331	-0.335	-0.341	-0.346	-0.352	-0.359	-0.365	-0.371	-0.379	-0.385	-0.392	-0.400	-0.406	-0.414	-0.420	-0.428	-0.434	-0.441	-0.448	-0.452	-0.459	-0.465	-0.470	-0.474	-0.479	-0.482	-0.486	-0.490	-0.492	-0.494	-0.498	-0.499	-0.500	-0.501	-0.500	-0.501	-0.500	-0.499	-0.496	-0.495	-0.494	-0.491	-0.489	-0.486	-0.482	-0.480	-0.476	-0.474	-0.470	-0.466	-0.462	-0.459	-0.455	-0.451	-0.449	-0.445	-0.442	-0.440	-0.438	-0.435	-0.434	-0.432	-0.431	-0.430	-0.429	-0.429	-0.429	-0.431	-0.432	-0.435	-0.436	-0.440	-0.444	-0.448	-0.452	-0.458	-0.464	-0.471	-0.478	-0.486	-0.495	-0.504	-0.515	-0.524	-0.536	-0.548	-0.560	-0.571	-0.585	-0.599	-0.614	-0.628	-0.644	-0.659	-0.675	-0.691	-0.709	-0.726	-0.744	-0.762	-0.781	-0.800	-0.819	-0.838	-0.858	-0.876	-0.896	-0.916	-0.936	-0.956	-0.976	-0.998	-1.018	-1.038	-1.058	-1.076	-1.096	-1.116	-1.136	-1.155	-1.175	-1.194	-1.212	-1.230	-1.249	-1.266	-1.284	-1.301	-1.319	-1.335	-1.351	-1.368	-1.382	-1.398	-1.411	-1.426	-1.440	-1.452	-1.466	-1.479	-1.490	-1.501	-1.512	-1.524	-1.534	-1.542	-1.552	-1.561	-1.569	-1.579	-1.586	-1.592	-1.600	-1.605	-1.611	-1.618	-1.621	-1.628	-1.631	-1.636	-1.640	-1.642	-1.646	-1.650	-1.652	-1.655	-1.658	-1.659	-1.660	-1.661	-1.662	-1.662	-1.664	-1.664	-1.664	-1.664	-1.664	-1.662	-1.664	-1.662	-1.661	-1.661	-1.659	-1.658	-1.656	-1.655	-1.654	-1.652	-1.650	-1.648	-1.646	-1.644	-1.641	-1.639	-1.636	-1.634	-1.631	-1.628	-1.625	-1.621	-1.618	-1.615	-1.611	-1.609	-1.605	-1.602	-1.598	-1.594	-1.591	-1.588	-1.584	-1.580	-1.576	-1.572	-1.570	-1.565	-1.562	-1.559	-1.556	-1.551	-1.549	-1.546	-1.542	-1.539	-1.536	-1.534	-1.531	-1.529	-1.526	-1.524	-1.521	-1.520	-1.519	-1.516	-1.515	-1.512	-1.511	-1.510	-1.510	-1.509	-1.509	-1.508	-1.509	-1.508	-1.508	-1.508	-1.508	-1.509	-1.509	-1.510	-1.511	-1.512	-1.514	-1.515	-1.515	-1.518	-1.519	-1.521	-1.522	-1.525	-1.526	-1.529	-1.530	-1.534	-1.536	-1.538	-1.541	-1.544	-1.546	-1.550	-1.552	-1.556	-1.560	-1.562	-1.568	-1.570	-1.574	-1.579	-1.584	-1.589	-1.592	-1.598	-1.604	-1.609	-1.616	-1.621	-1.629	-1.635	-1.642	-1.650	-1.659	-1.668	-1.675	-1.685	-1.695	-1.705	-1.715	-1.726	-1.736	-1.749	-1.761	-1.772	-1.786	-1.800	-1.812	-1.828	-1.842	-1.856	-1.872	-1.888	-1.904	-1.920	-1.936	-1.954	-1.970	-1.988	-2.005	-2.021	-2.040	-2.059	-2.076	-2.094	-2.112	-2.130	-2.148	-2.165	-2.182	-2.200	-2.216	-2.234	-2.250	-2.266	-2.282	-2.296	-2.312	-2.326	-2.340	-2.354	-2.366	-2.380	-2.392	-2.402	-2.415	-2.425	-2.434	-2.442	-2.450	-2.459	-2.465	-2.471	-2.476	-2.481	-2.485	-2.489	-2.491	-2.494	-2.495	-2.495	-2.495	-2.495	-2.492	-2.491	-2.488	-2.485	-2.481	-2.478	-2.472	-2.466	-2.461	-2.455	-2.448	-2.441	-2.434	-2.426	-2.420	-2.410	-2.401	-2.392	-2.384	-2.374	-2.365	-2.354	-2.345	-2.334	-2.324	-2.314	-2.304	-2.292	-2.282	-2.271	-2.262	-2.251	-2.241	-2.231	-2.220	-2.210	-2.200	-2.190	-2.179	-2.170	-2.160	-2.150	-2.141	-2.132	-2.122	-2.112	-2.104	-2.095	-2.086	-2.078	-2.069	-2.059	-2.051	-2.042	-2.034	-2.026	-2.016	-2.009	-1.999	-1.991	-1.982	-1.975	-1.965	-1.956	-1.949	-1.939	-1.930	-1.920	-1.911	-1.901	-1.891	-1.882	-1.871	-1.861	-1.851	-1.840	-1.830	-1.819	-1.806	-1.796	-1.784	-1.771	-1.760	-1.748	-1.735	-1.722	-1.709	-1.696	-1.682	-1.669	-1.655	-1.641	-1.629	-1.614	-1.599	-1.585	-1.569	-1.555	-1.541	-1.526	-1.512	-1.498	-1.484	-1.470	-1.455	-1.441	-1.428	-1.414	-1.399	-1.386	-1.372	-1.360	-1.348	-1.335	-1.322	-1.310	-1.300	-1.289	-1.278	-1.268	-1.256	-1.248	-1.239	-1.229	-1.220	-1.212	-1.205	-1.198	-1.191	-1.185	-1.179	-1.175	-1.169	-1.165	-1.161	-1.158	-1.155	-1.152	-1.150	-1.149	-1.148	-1.146	-1.146	-1.146	-1.148	-1.149	-1.150	-1.151	-1.152	-1.155	-1.158	-1.160	-1.164	-1.168	-1.171	-1.174	-1.179	-1.182	-1.185	-1.190	-1.194	-1.199	-1.202	-1.206	-1.211	-1.215	-1.219	-1.222	-1.226	-1.229	-1.232	-1.235	-1.239	-1.240	-1.242	-1.244	-1.244	-1.245	-1.244	-1.244	-1.242	-1.241	-1.239	-1.236	-1.234	-1.229	-1.225	-1.219	-1.215	-1.208	-1.201	-1.194	-1.186	-1.178	-1.169	-1.159	-1.150	-1.139	-1.126	-1.115	-1.102	-1.090	-1.075	-1.062	-1.049	-1.032	-1.019	-1.004	-0.988	-0.972	-0.956	-0.940	-0.924	-0.906	-0.891	-0.875	-0.858	-0.841	-0.824	-0.808	-0.791	-0.776	-0.760	-0.745	-0.729	-0.712	-0.698	-0.682	-0.668	-0.654	-0.640	-0.626	-0.612	-0.601	-0.589	-0.576	-0.565	-0.554	-0.544	-0.532	-0.524	-0.515	-0.506	-0.498	-0.490	-0.481	-0.475	-0.469	-0.462	-0.458	-0.451	-0.446	-0.441	-0.438	-0.434	-0.430	-0.426	-0.424	-0.421	-0.420	-0.416	-0.415	-0.414	-0.414	-0.412	-0.412	-0.411	-0.411	-0.412	-0.412	-0.412	-0.412	-0.415	-0.416	-0.416	-0.419	-0.420	-0.422	-0.424	-0.426	-0.428	-0.430	-0.432	-0.434	-0.438	-0.439	-0.441	-0.445	-0.448	-0.450	-0.454	-0.456	-0.459	-0.462	-0.466	-0.469	-0.471	-0.475	-0.479	-0.482	-0.485	-0.489	-0.491	-0.494	-0.498	-0.501	-0.504	-0.506	-0.510	-0.512	-0.515	-0.516	-0.520	-0.522	-0.524	-0.526	-0.529	-0.531	-0.532	-0.534	-0.535	-0.536	-0.538	-0.539	-0.540	-0.541	-0.542	-0.542	-0.544	-0.545	-0.545	-0.546	-0.546	-0.548	-0.549	-0.549	-0.550	-0.551	-0.552	-0.554	-0.555	-0.558	-0.559	-0.561	-0.562	-0.565	-0.569	-0.571	-0.575	-0.579	-0.582	-0.586	-0.592	-0.598	-0.604	-0.609	-0.615	-0.622	-0.630	-0.638	-0.646	-0.655	-0.664	-0.674	-0.684	-0.695	-0.706	-0.718	-0.729	-0.741	-0.754	-0.766	-0.781	-0.794	-0.808	-0.822	-0.836	-0.850	-0.866	-0.880	-0.896	-0.910	-0.925	-0.941	-0.956	-0.970	-0.985	-1.001	-1.015	-1.030	-1.044	-1.059	-1.071	-1.085	-1.099	-1.112	-1.124	-1.138	-1.149	-1.161	-1.172	-1.182	-1.192	-1.202	-1.212	-1.221	-1.229	-1.236	-1.244	-1.251	-1.256	-1.262	-1.269	-1.272	-1.278	-1.281	-1.285	-1.288	-1.289	-1.291	-1.294	-1.294	-1.295	-1.295	-1.294	-1.294	-1.292	-1.291	-1.290	-1.288	-1.285	-1.282	-1.280	-1.276	-1.274	-1.269	-1.265	-1.261	-1.256	-1.252	-1.248	-1.242	-1.238	-1.232	-1.228	-1.221	-1.216	-1.211	-1.206	-1.201	-1.195	-1.189	-1.184	-1.179	-1.174	-1.168	-1.162	-1.158	-1.152	-1.148	-1.142	-1.138	-1.132	-1.129	-1.124	-1.120	-1.116	-1.112	-1.109	-1.105	-1.101	-1.098	-1.095	-1.092	-1.089	-1.088	-1.085	-1.082	-1.081	-1.079	-1.078	-1.076	-1.076	-1.075	-1.074	-1.074	-1.072	-1.072	-1.074	-1.074	-1.075	-1.075	-1.076	-1.076	-1.078	-1.079	-1.081	-1.082	-1.084	-1.086	-1.089	-1.090	-1.092	-1.095	-1.099	-1.101	-1.105	-1.108	-1.111	-1.115	-1.118	-1.122	-1.125	-1.129	-1.134	-1.138	-1.142	-1.146	-1.151	-1.156	-1.161	-1.165	-1.171	-1.176	-1.180	-1.186	-1.191	-1.196	-1.201	-1.208	-1.212	-1.219	-1.224	-1.230	-1.235	-1.241	-1.248	-1.252	-1.258	-1.262	-1.268	-1.272	-1.279	-1.284	-1.289	-1.294	-1.299	-1.305	-1.309	-1.314	-1.319	-1.322	-1.329	-1.332	-1.336	-1.341	-1.345	-1.349	-1.352	-1.356	-1.361	-1.365	-1.369	-1.372	-1.375	-1.379	-1.382	-1.388	-1.391	-1.394	-1.399	-1.401	-1.406	-1.411	-1.415	-1.420	-1.424	-1.429	-1.434	-1.440	-1.444	-1.449	-1.456	-1.461	-1.469	-1.475	-1.481	-1.489	-1.496	-1.502	-1.510	-1.519	-1.528	-1.535	-1.544	-1.552	-1.561	-1.571	-1.580	-1.590	-1.600	-1.610	-1.620	-1.630	-1.640	-1.650	-1.660	-1.670	-1.680	-1.690	-1.699	-1.710	-1.719	-1.726	-1.735	-1.742	-1.751	-1.759	-1.766	-1.772	-1.779	-1.784	-1.790	-1.795	-1.799	-1.802	-1.805	-1.806	-1.809	-1.810	-1.810	-1.810	-1.809	-1.806	-1.804	-1.801	-1.798	-1.794	-1.789	-1.782	-1.776	-1.769	-1.761	-1.754	-1.745	-1.735	-1.724	-1.714	-1.704	-1.692	-1.681	-1.669	-1.656	-1.644	-1.631	-1.619	-1.605	-1.591	-1.578	-1.564	-1.550	-1.536	-1.522	-1.510	-1.496	-1.481	-1.469	-1.455	-1.442	-1.430	-1.416	-1.405	-1.392	-1.381	-1.370	-1.359	-1.349	-1.339	-1.328	-1.318	-1.308	-1.299	-1.291	-1.282	-1.275	-1.266	-1.259	-1.252	-1.245	-1.239	-1.232	-1.226	-1.221	-1.216	-1.211	-1.206	-1.201	-1.196	-1.192	-1.186	-1.182	-1.178	-1.174	-1.169	-1.165	-1.161	-1.158	-1.152	-1.148	-1.144	-1.140	-1.135	-1.130	-1.126	-1.121	-1.116	-1.110	-1.106	-1.100	-1.094	-1.088	-1.081	-1.075	-1.069	-1.062	-1.056	-1.049	-1.041	-1.034	-1.026	-1.018	-1.010	-1.001	-0.995	-0.986	-0.978	-0.970	-0.960	-0.951	-0.944	-0.934	-0.925	-0.918	-0.909	-0.900	-0.890	-0.881	-0.872	-0.865	-0.855	-0.848	-0.839	-0.830	-0.822	-0.814	-0.806	-0.798	-0.790	-0.784	-0.776	-0.769	-0.762	-0.756	-0.750	-0.744	-0.739	-0.732	-0.728	-0.724	-0.719	-0.715	-0.711	-0.709	-0.704	-0.701	-0.699	-0.698	-0.695	-0.692	-0.692	-0.691	-0.691	-0.691	-0.690	-0.690	-0.691	-0.692	-0.692	-0.694	-0.696	-0.699	-0.700	-0.702	-0.704	-0.708	-0.710	-0.712	-0.715	-0.719	-0.722	-0.725	-0.728	-0.731	-0.734	-0.738	-0.741	-0.742	-0.746	-0.748	-0.751	-0.752	-0.755	-0.756	-0.756	-0.758	-0.759	-0.760	-0.760	-0.759	-0.758	-0.758	-0.755	-0.752	-0.750	-0.748	-0.744	-0.740	-0.735	-0.730	-0.726	-0.719	-0.712	-0.708	-0.699	-0.691	-0.684	-0.675	-0.666	-0.656	-0.646	-0.638	-0.626	-0.616	-0.604	-0.594	-0.582	-0.571	-0.560	-0.548	-0.535	-0.522	-0.512	-0.500	-0.488	-0.475	-0.464	-0.451	-0.441	-0.430	-0.418	-0.409	-0.398	-0.388	-0.379	-0.369	-0.360	-0.351	-0.345	-0.336	-0.330	-0.324	-0.319	-0.314	-0.309	-0.305	-0.302	-0.300	-0.298	-0.296	-0.296	-0.295	-0.296	-0.296	-0.299	-0.302	-0.304	-0.309	-0.311	-0.318	-0.321	-0.326	-0.334	-0.340	-0.346	-0.355	-0.362	-0.371	-0.380	-0.389	-0.398	-0.408	-0.418	-0.429	-0.439	-0.449	-0.460	-0.471	-0.481	-0.494	-0.505	-0.516	-0.528	-0.539	-0.550	-0.562	-0.574	-0.586	-0.598	-0.609	-0.620	-0.632	-0.642	-0.655	-0.666	-0.678	-0.689	-0.699	-0.710	-0.720	-0.730	-0.741	-0.751	-0.760	-0.770	-0.780	-0.789	-0.799	-0.806	-0.816	-0.824	-0.832	-0.840	-0.848	-0.855	-0.864	-0.870	-0.878	-0.884	-0.891	-0.896	-0.902	-0.910	-0.915	-0.921	-0.926	-0.932	-0.938	-0.942	-0.948	-0.952	-0.958	-0.962	-0.968	-0.972	-0.978	-0.982	-0.986	-0.991	-0.998	-1.002	-1.008	-1.014	-1.019	-1.025	-1.031	-1.036	-1.042	-1.049	-1.056	-1.064	-1.071	-1.079	-1.086	-1.095	-1.104	-1.112	-1.121	-1.130	-1.141	-1.150	-1.161	-1.170	-1.181	-1.192	-1.204	-1.215	-1.228	-1.240	-1.252	-1.264	-1.278	-1.289	-1.301	-1.315	-1.328	-1.341	-1.354	-1.365	-1.379	-1.391	-1.404	-1.416	-1.429	-1.440	-1.451	-1.464	-1.474	-1.485	-1.495	-1.505	-1.514	-1.524	-1.532	-1.540	-1.548	-1.555	-1.562	-1.568	-1.574	-1.579	-1.582	-1.586	-1.589	-1.591	-1.594	-1.595	-1.596	-1.598	-1.595	-1.595	-1.594	-1.591	-1.588	-1.585	-1.580	-1.576	-1.571	-1.566	-1.559	-1.554	-1.546	-1.539	-1.530	-1.521	-1.512	-1.504	-1.495	-1.485	-1.475	-1.464	-1.452	-1.442	-1.430	-1.420	-1.409	-1.396	-1.384	-1.372	-1.361	-1.349	-1.338	-1.326	-1.315	-1.302	-1.291	-1.280	-1.269	-1.259	-1.248	-1.238	-1.228	-1.218	-1.209	-1.200	-1.191	-1.184	-1.175	-1.168	-1.161	-1.154	-1.149	-1.142	-1.139	-1.132	-1.129	-1.125	-1.122	-1.120	-1.118	-1.118	-1.115	-1.115	-1.114	-1.114	-1.115	-1.116	-1.118	-1.119	-1.121	-1.124	-1.128	-1.131	-1.134	-1.138	-1.142	-1.148	-1.151	-1.156	-1.162	-1.168	-1.172	-1.179	-1.185	-1.191	-1.198	-1.204	-1.210	-1.216	-1.222	-1.230	-1.236	-1.242	-1.250	-1.259	-1.265	-1.271	-1.279	-1.286	-1.292	-1.301	-1.309	-1.316	-1.324	-1.332	-1.340	-1.348	-1.356	-1.365	-1.374	-1.382	-1.391	-1.401	-1.410	-1.420	-1.429	-1.440	-1.449	-1.460	-1.471	-1.482	-1.494	-1.506	-1.518	-1.529	-1.542	-1.555	-1.569	-1.581	-1.595	-1.609	-1.624	-1.638	-1.652	-1.668	-1.682	-1.699	-1.715	-1.730	-1.748	-1.764	-1.780	-1.799	-1.815	-1.832	-1.850	-1.869	-1.885	-1.904	-1.922	-1.941	-1.959	-1.978	-1.996	-2.014	-2.034	-2.051	-2.070	-2.088	-2.108	-2.125	-2.144	-2.161	-2.179	-2.198	-2.215	-2.231	-2.249	-2.266	-2.282	-2.300	-2.314	-2.330	-2.346	-2.360	-2.375	-2.389	-2.402	-2.416	-2.429	-2.440	-2.452	-2.464	-2.474	-2.484	-2.492	-2.501	-2.509	-2.518	-2.524	-2.530	-2.536	-2.540	-2.544	-2.548	-2.551	-2.552	-2.554	-2.554	-2.554	-2.552	-2.551	-2.549	-2.546	-2.541	-2.538	-2.532	-2.526	-2.520	-2.512	-2.505	-2.496	-2.488	-2.478	-2.468	-2.458	-2.446	-2.435	-2.422	-2.410	-2.396	-2.384	-2.370	-2.356	-2.342	-2.328	-2.314	-2.299	-2.284	-2.268	-2.252	-2.239	-2.224	-2.209	-2.192	-2.178	-2.162	-2.148	-2.134	-2.119	-2.104	-2.090	-2.075	-2.062	-2.049	-2.036	-2.022	-2.010	-1.999	-1.986	-1.975	-1.964	-1.952	-1.941	-1.931	-1.921	-1.912	-1.902	-1.894	-1.885	-1.876	-1.870	-1.861	-1.854	-1.848	-1.840	-1.834	-1.829	-1.821	-1.815	-1.810	-1.805	-1.799	-1.794	-1.789	-1.784	-1.778	-1.772	-1.768	-1.762	-1.756	-1.751	-1.745	-1.740	-1.735	-1.729	-1.722	-1.718	-1.710	-1.704	-1.698	-1.691	-1.684	-1.676	-1.670	-1.662	-1.654	-1.646	-1.639	-1.630	-1.621	-1.612	-1.604	-1.595	-1.585	-1.575	-1.566	-1.558	-1.546	-1.536	-1.528	-1.518	-1.508	-1.498	-1.488	-1.479	-1.469	-1.459	-1.449	-1.440	-1.430	-1.422	-1.412	-1.404	-1.396	-1.388	-1.380	-1.372	-1.365	-1.359	-1.352	-1.346	-1.339	-1.334	-1.329	-1.324	-1.321	-1.316	-1.314	-1.310	-1.308	-1.306	-1.305	-1.305	-1.304	-1.304	-1.305	-1.306	-1.308	-1.309	-1.311	-1.315	-1.318	-1.321	-1.326	-1.329	-1.334	-1.341	-1.346	-1.351	-1.359	-1.365	-1.372	-1.380	-1.388	-1.395	-1.404	-1.412	-1.421	-1.430	-1.439	-1.449	-1.459	-1.468	-1.479	-1.488	-1.498	-1.508	-1.518	-1.528	-1.539	-1.548	-1.558	-1.568	-1.579	-1.588	-1.598	-1.606	-1.615	-1.625	-1.634	-1.641	-1.651	-1.659	-1.666	-1.674	-1.680	-1.688	-1.692	-1.700	-1.705	-1.710	-1.715	-1.718	-1.722	-1.725	-1.728	-1.730	-1.730	-1.732	-1.732	-1.732	-1.731	-1.730	-1.729	-1.726	-1.724	-1.719	-1.715	-1.710	-1.705	-1.700	-1.694	-1.686	-1.679	-1.671	-1.662	-1.654	-1.644	-1.635	-1.624	-1.614	-1.602	-1.591	-1.580	-1.568	-1.555	-1.542	-1.529	-1.516	-1.504	-1.489	-1.476	-1.461	-1.448	-1.435	-1.420	-1.406	-1.391	-1.378	-1.364	-1.349	-1.335	-1.321	-1.308	-1.294	-1.280	-1.266	-1.252	-1.241	-1.228	-1.216	-1.202	-1.191	-1.179	-1.168	-1.156	-1.146	-1.135	-1.125	-1.115	-1.106	-1.096	-1.088	-1.079	-1.071	-1.064	-1.055	-1.048	-1.040	-1.034	-1.028	-1.021	-1.015	-1.009	-1.004	-0.999	-0.992	-0.988	-0.982	-0.979	-0.974	-0.970	-0.965	-0.961	-0.956	-0.952	-0.949	-0.945	-0.941	-0.936	-0.932	-0.929	-0.925	-0.921	-0.918	-0.914	-0.909	-0.905	-0.901	-0.896	-0.894	-0.888	-0.884	-0.880	-0.875	-0.871	-0.866	-0.862	-0.858	-0.852	-0.849	-0.844	-0.839	-0.835	-0.831	-0.826	-0.821	-0.818	-0.814	-0.811	-0.806	-0.802	-0.800	-0.796	-0.794	-0.791	-0.789	-0.786	-0.785	-0.782	-0.781	-0.781	-0.780	-0.779	-0.780	-0.779	-0.780	-0.781	-0.782	-0.785	-0.786	-0.789	-0.791	-0.795	-0.798	-0.802	-0.806	-0.810	-0.816	-0.820	-0.826	-0.831	-0.838	-0.844	-0.850	-0.856	-0.864	-0.870	-0.878	-0.885	-0.892	-0.899	-0.906	-0.915	-0.922	-0.929	-0.936	-0.944	-0.951	-0.958	-0.965	-0.972	-0.979	-0.986	-0.992	-0.998	-1.004	-1.010	-1.015	-1.020	-1.025	-1.029	-1.034	-1.038	-1.041	-1.045	-1.046	-1.050	-1.051	-1.054	-1.055	-1.056	-1.056	-1.056	-1.056	-1.056	-1.055	-1.055	-1.052	-1.051	-1.049	-1.046	-1.042	-1.040	-1.036	-1.031	-1.028	-1.022	-1.019	-1.012	-1.006	-1.001	-0.995	-0.989	-0.982	-0.976	-0.969	-0.961	-0.954	-0.948	-0.939	-0.931	-0.922	-0.914	-0.906	-0.898	-0.889	-0.881	-0.871	-0.864	-0.855	-0.846	-0.839	-0.829	-0.821	-0.812	-0.805	-0.796	-0.789	-0.782	-0.774	-0.766	-0.760	-0.754	-0.748	-0.741	-0.735	-0.731	-0.726	-0.721	-0.718	-0.715	-0.712	-0.710	-0.708	-0.705	-0.705	-0.704	-0.704	-0.705	-0.706	-0.708	-0.710	-0.711	-0.715	-0.719	-0.722	-0.728	-0.732	-0.739	-0.744	-0.750	-0.756	-0.765	-0.771	-0.780	-0.788	-0.796	-0.806	-0.814	-0.824	-0.834	-0.842	-0.851	-0.861	-0.871	-0.881	-0.891	-0.901	-0.910	-0.920	-0.929	-0.938	-0.948	-0.956	-0.965	-0.974	-0.981	-0.990	-0.996	-1.004	-1.010	-1.016	-1.024	-1.030	-1.036	-1.040	-1.045	-1.051	-1.054	-1.058	-1.061	-1.064	-1.065	-1.069	-1.070	-1.071	-1.072	-1.074	-1.072	-1.074	-1.074	-1.072	-1.072	-1.072	-1.071	-1.070	-1.068	-1.066	-1.065	-1.062	-1.061	-1.060	-1.058	-1.056	-1.055	-1.052	-1.050	-1.049	-1.046	-1.045	-1.044	-1.042	-1.041	-1.040	-1.039	-1.039	-1.039	-1.039	-1.039	-1.040	-1.040	-1.041	-1.042	-1.045	-1.048	-1.050	-1.052	-1.056	-1.060	-1.064	-1.069	-1.074	-1.079	-1.084	-1.089	-1.095	-1.100	-1.108	-1.114	-1.120	-1.128	-1.136	-1.142	-1.151	-1.159	-1.168	-1.175	-1.184	-1.192	-1.201	-1.209	-1.218	-1.226	-1.235	-1.242	-1.251	-1.260	-1.268	-1.275	-1.284	-1.291	-1.299	-1.305	-1.311	-1.319	-1.324	-1.330	-1.335	-1.341	-1.345	-1.349	-1.352	-1.358	-1.361	-1.364	-1.366	-1.369	-1.371	-1.372	-1.374	-1.375	-1.376	-1.375	-1.375	-1.374	-1.374	-1.374	-1.371	-1.370	-1.368	-1.366	-1.364	-1.361	-1.359	-1.355	-1.352	-1.350	-1.348	-1.344	-1.341	-1.338	-1.334	-1.330	-1.326	-1.322	-1.319	-1.315	-1.312	-1.308	-1.305	-1.300	-1.298	-1.292	-1.290	-1.285	-1.282	-1.279	-1.275	-1.271	-1.269	-1.264	-1.261	-1.258	-1.254	-1.250	-1.248	-1.244	-1.240	-1.238	-1.232	-1.230	-1.226	-1.224	-1.220	-1.218	-1.214	-1.211	-1.208	-1.204	-1.201	-1.199	-1.195	-1.192	-1.190	-1.188	-1.185	-1.182	-1.180	-1.178	-1.176	-1.174	-1.171	-1.170	-1.169	-1.166	-1.166	-1.164	-1.164	-1.162	-1.162	-1.161	-1.161	-1.161	-1.162	-1.161	-1.162	-1.162	-1.164	-1.165	-1.166	-1.168	-1.169	-1.170	-1.171	-1.172	-1.174	-1.176	-1.178	-1.180	-1.182	-1.184	-1.186	-1.188	-1.189	-1.191	-1.194	-1.195	-1.195	-1.196	-1.198	-1.199	-1.200	-1.201	-1.201	-1.202	-1.202	-1.201	-1.201	-1.200	-1.200	-1.200	-1.198	-1.196	-1.194	-1.192	-1.190	-1.189	-1.185	-1.184	-1.180	-1.178	-1.174	-1.170	-1.168	-1.164	-1.159	-1.155	-1.151	-1.148	-1.144	-1.140	-1.136	-1.134	-1.129	-1.125	-1.122	-1.119	-1.116	-1.114	-1.112	-1.109	-1.108	-1.105	-1.105	-1.104	-1.104	-1.102	-1.102	-1.104	-1.105	-1.105	-1.108	-1.110	-1.112	-1.116	-1.119	-1.124	-1.128	-1.132	-1.139	-1.144	-1.150	-1.156	-1.164	-1.171	-1.179	-1.186	-1.195	-1.202	-1.212	-1.221	-1.230	-1.240	-1.249	-1.259	-1.268	-1.278	-1.288	-1.296	-1.308	-1.318	-1.326	-1.336	-1.346	-1.354	-1.364	-1.372	-1.381	-1.390	-1.398	-1.406	-1.412	-1.420	-1.428	-1.435	-1.440	-1.445	-1.451	-1.455	-1.461	-1.465	-1.468	-1.470	-1.474	-1.475	-1.476	-1.478	-1.479	-1.479	-1.479	-1.479	-1.478	-1.476	-1.474	-1.471	-1.469	-1.465	-1.461	-1.456	-1.452	-1.446	-1.441	-1.435	-1.430	-1.422	-1.416	-1.409	-1.402	-1.394	-1.385	-1.378	-1.369	-1.360	-1.351	-1.342	-1.332	-1.322	-1.314	-1.304	-1.294	-1.284	-1.274	-1.264	-1.252	-1.241	-1.231	-1.221	-1.211	-1.200	-1.189	-1.179	-1.168	-1.158	-1.146	-1.135	-1.125	-1.114	-1.104	-1.092	-1.082	-1.072	-1.061	-1.051	-1.040	-1.031	-1.021	-1.011	-1.000	-0.990	-0.980	-0.970	-0.960	-0.950	-0.941	-0.931	-0.921	-0.911	-0.900	-0.890	-0.881	-0.871	-0.860	-0.850	-0.841	-0.830	-0.820	-0.810	-0.799	-0.788	-0.779	-0.768	-0.758	-0.745	-0.734	-0.724	-0.711	-0.701	-0.689	-0.678	-0.666	-0.654	-0.642	-0.629	-0.616	-0.605	-0.591	-0.579	-0.565	-0.551	-0.538	-0.524	-0.510	-0.496	-0.482	-0.469	-0.455	-0.439	-0.425	-0.411	-0.396	-0.382	-0.368	-0.354	-0.339	-0.325	-0.311	-0.298	-0.282	-0.270	-0.258	-0.244	-0.231	-0.219	-0.205	-0.192	-0.181	-0.170	-0.159	-0.149	-0.139	-0.130	-0.120	-0.112	-0.105	-0.096	-0.090	-0.084	-0.080	-0.075	-0.070	-0.068	-0.065	-0.062	-0.061	-0.060	-0.060	-0.061	-0.064	-0.065	-0.069	-0.071	-0.076	-0.082	-0.089	-0.095	-0.101	-0.109	-0.116	-0.126	-0.135	-0.145	-0.156	-0.168	-0.178	-0.189	-0.201	-0.214	-0.226	-0.240	-0.251	-0.265	-0.279	-0.291	-0.305	-0.319	-0.331	-0.344	-0.356	-0.370	-0.382	-0.395	-0.406	-0.418	-0.430	-0.440	-0.450	-0.460	-0.470	-0.479	-0.488	-0.495	-0.502	-0.510	-0.516	-0.521	-0.526	-0.531	-0.535	-0.539	-0.540	-0.544	-0.545	-0.546	-0.545	-0.545	-0.544	-0.544	-0.542	-0.540	-0.538	-0.535	-0.531	-0.529	-0.525	-0.521	-0.518	-0.514	-0.509	-0.505	-0.501	-0.498	-0.492	-0.489	-0.485	-0.482	-0.479	-0.476	-0.474	-0.471	-0.469	-0.469	-0.468	-0.468	-0.469	-0.470	-0.471	-0.474	-0.478	-0.481	-0.486	-0.492	-0.499	-0.506	-0.514	-0.524	-0.535	-0.546	-0.558	-0.571	-0.585	-0.600	-0.615	-0.632	-0.650	-0.668	-0.688	-0.708	-0.729	-0.751	-0.774	-0.798	-0.821	-0.846	-0.871	-0.899	-0.925	-0.952	-0.981	-1.009	-1.038	-1.065	-1.095	-1.125	-1.154	-1.185	-1.215	-1.244	-1.275	-1.304	-1.335	-1.364	-1.394	-1.422	-1.450	-1.480	-1.506	-1.535	-1.561	-1.588	-1.612	-1.638	-1.662	-1.686	-1.709	-1.731	-1.752	-1.771	-1.792	-1.811	-1.829	-1.845	-1.861	-1.875	-1.889	-1.902	-1.914	-1.924	-1.934	-1.941	-1.950	-1.956	-1.962	-1.966	-1.971	-1.974	-1.975	-1.976	-1.978	-1.976	-1.974	-1.972	-1.969	-1.966	-1.961	-1.956	-1.950	-1.942	-1.938	-1.930	-1.921	-1.914	-1.904	-1.895	-1.886	-1.875	-1.865	-1.855	-1.845	-1.834	-1.822	-1.812	-1.802	-1.791	-1.780	-1.769	-1.759	-1.749	-1.738	-1.728	-1.718	-1.709	-1.700	-1.690	-1.682	-1.675	-1.666	-1.659	-1.651	-1.645	-1.639	-1.632	-1.628	-1.622	-1.619	-1.614	-1.610	-1.608	-1.604	-1.601	-1.600	-1.598	-1.596	-1.595	-1.595	-1.594	-1.594	-1.594	-1.594	-1.595	-1.595	-1.598	-1.598	-1.599	-1.600	-1.601	-1.601	-1.602	-1.604	-1.605	-1.605	-1.605	-1.606	-1.605	-1.605	-1.604	-1.602	-1.601	-1.599	-1.596	-1.594	-1.589	-1.586	-1.581	-1.576	-1.570	-1.562	-1.556	-1.549	-1.540	-1.531	-1.520	-1.511	-1.499	-1.488	-1.475	-1.462	-1.448	-1.435	-1.419	-1.404	-1.388	-1.371	-1.354	-1.338	-1.319	-1.301	-1.281	-1.262	-1.242	-1.224	-1.204	-1.182	-1.162	-1.142	-1.121	-1.101	-1.081	-1.060	-1.040	-1.020	-1.000	-0.980	-0.960	-0.941	-0.921	-0.902	-0.885	-0.868	-0.850	-0.835	-0.818	-0.804	-0.789	-0.775	-0.762	-0.750	-0.738	-0.726	-0.715	-0.706	-0.698	-0.689	-0.682	-0.675	-0.669	-0.664	-0.660	-0.656	-0.654	-0.651	-0.649	-0.649	-0.648	-0.648	-0.649	-0.649	-0.651	-0.654	-0.656	-0.659	-0.662	-0.666	-0.670	-0.674	-0.678	-0.682	-0.686	-0.691	-0.696	-0.700	-0.705	-0.710	-0.714	-0.718	-0.722	-0.725	-0.729	-0.731	-0.734	-0.736	-0.739	-0.740	-0.741	-0.741	-0.741	-0.741	-0.741	-0.740	-0.739	-0.736	-0.734	-0.730	-0.726	-0.722	-0.718	-0.712	-0.708	-0.700	-0.695	-0.688	-0.680	-0.671	-0.664	-0.655	-0.646	-0.636	-0.628	-0.616	-0.608	-0.596	-0.586	-0.575	-0.565	-0.555	-0.544	-0.532	-0.522	-0.511	-0.500	-0.489	-0.478	-0.468	-0.456	-0.446	-0.436	-0.426	-0.418	-0.409	-0.400	-0.391	-0.382	-0.375	-0.369	-0.360	-0.355	-0.349	-0.342	-0.339	-0.332	-0.329	-0.325	-0.322	-0.320	-0.318	-0.316	-0.315	-0.314	-0.314	-0.315	-0.315	-0.316	-0.319	-0.321	-0.324	-0.328	-0.331	-0.335	-0.339	-0.344	-0.348	-0.354	-0.359	-0.366	-0.372	-0.379	-0.385	-0.392	-0.399	-0.406	-0.414	-0.421	-0.428	-0.435	-0.442	-0.449	-0.458	-0.464	-0.471	-0.478	-0.485	-0.491	-0.498	-0.504	-0.509	-0.515	-0.520	-0.526	-0.530	-0.535	-0.540	-0.544	-0.548	-0.551	-0.554	-0.556	-0.559	-0.561	-0.564	-0.564	-0.566	-0.566	-0.566	-0.566	-0.568	-0.566	-0.566	-0.565	-0.565	-0.562	-0.561	-0.560	-0.559	-0.556	-0.554	-0.551	-0.549	-0.548	-0.545	-0.542	-0.540	-0.538	-0.535	-0.532	-0.531	-0.529	-0.526	-0.525	-0.524	-0.522	-0.521	-0.520	-0.520	-0.519	-0.519	-0.520	-0.521	-0.521	-0.524	-0.525	-0.526	-0.530	-0.532	-0.535	-0.540	-0.544	-0.549	-0.552	-0.558	-0.564	-0.570	-0.578	-0.584	-0.590	-0.598	-0.606	-0.614	-0.622	-0.631	-0.640	-0.650	-0.659	-0.670	-0.680	-0.690	-0.701	-0.711	-0.721	-0.732	-0.742	-0.754	-0.765	-0.775	-0.786	-0.796	-0.806	-0.818	-0.828	-0.838	-0.848	-0.858	-0.868	-0.876	-0.884	-0.892	-0.901	-0.909	-0.916	-0.924	-0.930	-0.936	-0.941	-0.946	-0.951	-0.956	-0.960	-0.962	-0.966	-0.968	-0.970	-0.971	-0.971	-0.972	-0.972	-0.972	-0.970	-0.969	-0.968	-0.964	-0.961	-0.958	-0.955	-0.950	-0.945	-0.940	-0.934	-0.929	-0.922	-0.915	-0.909	-0.900	-0.894	-0.885	-0.878	-0.870	-0.861	-0.852	-0.844	-0.834	-0.825	-0.815	-0.806	-0.795	-0.785	-0.776	-0.766	-0.756	-0.745	-0.736	-0.726	-0.716	-0.706	-0.698	-0.688	-0.678	-0.670	-0.660	-0.650	-0.642	-0.634	-0.626	-0.616	-0.609	-0.601	-0.594	-0.588	-0.580	-0.572	-0.568	-0.561	-0.555	-0.550	-0.544	-0.539	-0.534	-0.530	-0.526	-0.522	-0.518	-0.515	-0.511	-0.509	-0.506	-0.502	-0.500	-0.499	-0.496	-0.495	-0.492	-0.491	-0.489	-0.488	-0.486	-0.485	-0.484	-0.482	-0.480	-0.479	-0.478	-0.476	-0.475	-0.472	-0.470	-0.470	-0.468	-0.465	-0.462	-0.461	-0.458	-0.456	-0.452	-0.450	-0.448	-0.444	-0.440	-0.436	-0.432	-0.429	-0.425	-0.420	-0.415	-0.411	-0.406	-0.401	-0.396	-0.391	-0.388	-0.381	-0.376	-0.371	-0.368	-0.361	-0.356	-0.352	-0.348	-0.342	-0.339	-0.334	-0.329	-0.325	-0.322	-0.319	-0.316	-0.312	-0.310	-0.308	-0.306	-0.304	-0.302	-0.302	-0.302	-0.302	-0.304	-0.304	-0.306	-0.309	-0.311	-0.315	-0.318	-0.322	-0.328	-0.332	-0.339	-0.345	-0.352	-0.360	-0.369	-0.376	-0.385	-0.395	-0.404	-0.416	-0.426	-0.438	-0.449	-0.461	-0.474	-0.486	-0.499	-0.514	-0.526	-0.541	-0.555	-0.569	-0.584	-0.598	-0.611	-0.628	-0.641	-0.656	-0.670	-0.685	-0.699	-0.714	-0.728	-0.741	-0.755	-0.769	-0.780	-0.794	-0.806	-0.818	-0.830	-0.841	-0.852	-0.861	-0.872	-0.881	-0.890	-0.899	-0.906	-0.914	-0.922	-0.929	-0.934	-0.940	-0.944	-0.949	-0.952	-0.955	-0.958	-0.960	-0.961	-0.962	-0.962	-0.962	-0.962	-0.960	-0.959	-0.958	-0.954	-0.952	-0.949	-0.944	-0.940	-0.935	-0.930	-0.925	-0.919	-0.914	-0.906	-0.900	-0.892	-0.884	-0.878	-0.870	-0.861	-0.854	-0.844	-0.835	-0.828	-0.818	-0.808	-0.799	-0.790	-0.780	-0.770	-0.761	-0.751	-0.741	-0.732	-0.722	-0.712	-0.704	-0.695	-0.685	-0.675	-0.668	-0.659	-0.650	-0.641	-0.632	-0.625	-0.618	-0.609	-0.602	-0.596	-0.589	-0.582	-0.576	-0.570	-0.565	-0.559	-0.555	-0.549	-0.545	-0.540	-0.536	-0.534	-0.530	-0.526	-0.525	-0.522	-0.520	-0.518	-0.516	-0.515	-0.514	-0.512	-0.510	-0.510	-0.509	-0.509	-0.509	-0.507	-0.507	-0.506	-0.506	-0.505	-0.504	-0.504	-0.502	-0.502	-0.500	-0.499	-0.496	-0.495	-0.492	-0.491	-0.489	-0.485	-0.482	-0.479	-0.474	-0.469	-0.464	-0.458	-0.452	-0.446	-0.439	-0.432	-0.424	-0.416	-0.408	-0.399	-0.389	-0.379	-0.368	-0.356	-0.345	-0.334	-0.321	-0.309	-0.296	-0.282	-0.269	-0.255	-0.240	-0.226	-0.211	-0.196	-0.181	-0.165	-0.149	-0.134	-0.118	-0.101	-0.085	-0.069	-0.052	-0.038	-0.021	-0.006	0.010	0.025	0.041	0.055	0.070	0.085	0.099	0.111	0.125	0.138	0.150	0.162	0.174	0.185	0.195	0.205	0.215	0.224	0.232	0.240	0.248	0.254	0.260	0.266	0.270	0.275	0.279	0.282	0.285	0.286	0.289	0.289	0.290	0.291	0.290	0.289	0.288	0.286	0.284	0.281	0.279	0.275	0.271	0.268	0.264	0.259	0.254	0.250	0.245	0.240	0.235	0.229	0.222	0.218	0.212	0.205	0.200	0.194	0.188	0.182	0.176	0.170	0.164	0.159	0.154	0.148	0.144	0.138	0.132	0.128	0.124	0.118	0.112	0.110	0.105	0.101	0.096	0.094	0.089	0.086	0.082	0.080	0.076	0.074	0.071	0.068	0.065	0.062	0.060	0.056	0.055	0.051	0.050	0.049	0.045	0.044	0.041	0.040	0.038	0.035	0.032	0.030	0.028	0.025	0.021	0.019	0.016	0.014	0.010	0.008	0.002	-0.001	-0.004	-0.009	-0.012	-0.016	-0.021	-0.025	-0.029	-0.035	-0.040	-0.044	-0.049	-0.055	-0.060	-0.065	-0.071	-0.076	-0.081	-0.088	-0.092	-0.098	-0.104	-0.110	-0.115	-0.120	-0.125	-0.130	-0.135	-0.139	-0.144	-0.148	-0.151	-0.155	-0.158	-0.161	-0.162	-0.165	-0.165	-0.168	-0.168	-0.168	-0.166	-0.165	-0.164	-0.161	-0.158	-0.154	-0.150	-0.145	-0.140	-0.134	-0.126	-0.119	-0.111	-0.102	-0.092	-0.084	-0.072	-0.060	-0.049	-0.036	-0.024	-0.010	0.002	0.018	0.032	0.046	0.062	0.078	0.094	0.110	0.126	0.142	0.160	0.176	0.192	0.210	0.225	0.242	0.260	0.275	0.291	0.306	0.321	0.336	0.350	0.365	0.379	0.392	0.404	0.418	0.429	0.439	0.449	0.458	0.466	0.475	0.482	0.489	0.495	0.500	0.504	0.506	0.510	0.512	0.512	0.514	0.514	0.511	0.511	0.509	0.504	0.501	0.498	0.492	0.486	0.481	0.475	0.468	0.460	0.452	0.445	0.436	0.428	0.419	0.409	0.400	0.390	0.381	0.371	0.361	0.351	0.341	0.332	0.322	0.314	0.304	0.295	0.286	0.279	0.270	0.261	0.254	0.246	0.239	0.231	0.225	0.219	0.212	0.208	0.201	0.196	0.191	0.188	0.184	0.180	0.176	0.172	0.171	0.168	0.165	0.164	0.164	0.162	0.161	0.160	0.160	0.160	0.159	0.160	0.160	0.161	0.162	0.162	0.164	0.166	0.168	0.169	0.171	0.174	0.175	0.178	0.180	0.181	0.185	0.188	0.189	0.191	0.195	0.198	0.200	0.202	0.206	0.208	0.211	0.214	0.216	0.220	0.222	0.226	0.228	0.230	0.232	0.236	0.238	0.240	0.242	0.244	0.245	0.248	0.250	0.251	0.252	0.252	0.254	0.255	0.256	0.256	0.256	0.258	0.256	0.256	0.255	0.255	0.254	0.251	0.250	0.249	0.248	0.244	0.242	0.240	0.236	0.234	0.231	0.228	0.225	0.221	0.218	0.214	0.210	0.206	0.202	0.200	0.195	0.192	0.189	0.185	0.182	0.179	0.175	0.172	0.170	0.166	0.165	0.162	0.160	0.159	0.156	0.156	0.154	0.154	0.154	0.154	0.154	0.155	0.156	0.158	0.159	0.161	0.164	0.166	0.170	0.172	0.178	0.180	0.185	0.190	0.195	0.201	0.206	0.212	0.219	0.225	0.231	0.238	0.244	0.251	0.258	0.265	0.272	0.279	0.288	0.294	0.301	0.309	0.316	0.324	0.330	0.338	0.344	0.350	0.356	0.362	0.368	0.372	0.379	0.384	0.389	0.392	0.396	0.400	0.405	0.408	0.410	0.411	0.412	0.415	0.416	0.416	0.415	0.416	0.415	0.414	0.412	0.409	0.406	0.405	0.400	0.396	0.392	0.389	0.382	0.378	0.372	0.368	0.361	0.356	0.349	0.341	0.336	0.329	0.321	0.314	0.306	0.300	0.292	0.285	0.278	0.270	0.262	0.255	0.249	0.241	0.234	0.228	0.222	0.215	0.209	0.204	0.199	0.192	0.188	0.182	0.178	0.174	0.169	0.166	0.162	0.160	0.158	0.155	0.152	0.151	0.149	0.148	0.145	0.145	0.144	0.144	0.142	0.142	0.142	0.141	0.141	0.142	0.142	0.141	0.142	0.142	0.142	0.142	0.144	0.144	0.144	0.144	0.144	0.144	0.144	0.144	0.142	0.142	0.142	0.141	0.140	0.139	0.138	0.136	0.135	0.132	0.130	0.128	0.126	0.124	0.121	0.118	0.114	0.111	0.108	0.104	0.100	0.095	0.091	0.088	0.082	0.078	0.074	0.069	0.065	0.059	0.054	0.049	0.044	0.039	0.034	0.028	0.022	0.018	0.012	0.006	0.001	-0.004	100.000	5.000	2.000	1.000	3.000	0.000	0.000	0.000	0.000	0.000	0.000	0.000	0.000	0.000	0.000	0.000	0.000	0.000	-1.500	-1.504	-1.506	-1.510	-1.514	-1.516	-1.520	-1.524	-1.526	-1.529	-1.532	-1.535	-1.539	-1.541	-1.544	-1.546	-1.549	-1.550	-1.552	-1.554	-1.555	-1.556	-1.558	-1.559	-1.560	-1.560	-1.560	-1.561	-1.561	-1.560	-1.559	-1.559	-1.556	-1.556	-1.554	-1.551	-1.551	-1.549	-1.545	-1.542	-1.539	-1.536	-1.534	-1.529	-1.526	-1.522	-1.518	-1.515	-1.511	-1.508	-1.504	-1.500	-1.495	-1.491	-1.488	-1.482	-1.480	-1.475	-1.472	-1.469	-1.466	-1.462	-1.459	-1.458	-1.455	-1.452	-1.450	-1.449	-1.448	-1.446	-1.446	-1.445	-1.445	-1.446	-1.446	-1.446	-1.449	-1.449	-1.451	-1.455	-1.456	-1.460	-1.464	-1.468	-1.470	-1.475	-1.479	-1.484	-1.490	-1.496	-1.501	-1.508	-1.514	-1.520	-1.528	-1.534	-1.540	-1.548	-1.554	-1.562	-1.570	-1.578	-1.585	-1.591	-1.599	-1.605	-1.612	-1.619	-1.626	-1.632	-1.639	-1.645	-1.651	-1.656	-1.662	-1.666	-1.671	-1.675	-1.678	-1.681	-1.685	-1.686	-1.689	-1.689	-1.690	-1.689	-1.689	-1.688	-1.686	-1.684	-1.680	-1.678	-1.674	-1.669	-1.662	-1.656	-1.650	-1.642	-1.634	-1.626	-1.618	-1.608	-1.598	-1.586	-1.575	-1.562	-1.550	-1.538	-1.525	-1.511	-1.498	-1.482	-1.469	-1.455	-1.440	-1.425	-1.410	-1.395	-1.379	-1.364	-1.349	-1.335	-1.319	-1.304	-1.289	-1.274	-1.261	-1.246	-1.234	-1.220	-1.208	-1.195	-1.182	-1.172	-1.161	-1.150	-1.141	-1.131	-1.122	-1.115	-1.108	-1.101	-1.095	-1.089	-1.085	-1.080	-1.076	-1.074	-1.070	-1.069	-1.068	-1.068	-1.068	-1.068	-1.069	-1.069	-1.072	-1.074	-1.076	-1.080	-1.082	-1.086	-1.089	-1.092	-1.096	-1.100	-1.105	-1.109	-1.112	-1.118	-1.121	-1.125	-1.129	-1.132	-1.135	-1.138	-1.141	-1.142	-1.146	-1.146	-1.148	-1.149	-1.148	-1.148	-1.146	-1.145	-1.142	-1.141	-1.138	-1.132	-1.129	-1.124	-1.119	-1.112	-1.105	-1.098	-1.089	-1.080	-1.071	-1.060	-1.050	-1.039	-1.028	-1.015	-1.002	-0.989	-0.975	-0.960	-0.945	-0.930	-0.915	-0.899	-0.882	-0.866	-0.849	-0.831	-0.815	-0.796	-0.779	-0.761	-0.744	-0.726	-0.709	-0.691	-0.674	-0.655	-0.639	-0.621	-0.605	-0.588	-0.571	-0.555	-0.540	-0.524	-0.510	-0.495	-0.480	-0.468	-0.454	-0.441	-0.430	-0.418	-0.408	-0.398	-0.386	-0.379	-0.370	-0.361	-0.355	-0.349	-0.342	-0.338	-0.334	-0.330	-0.326	-0.324	-0.324	-0.322	-0.322	-0.322	-0.324	-0.326	-0.328	-0.330	-0.335	-0.339	-0.344	-0.349	-0.355	-0.361	-0.369	-0.376	-0.384	-0.392	-0.401	-0.410	-0.420	-0.430	-0.440	-0.451	-0.462	-0.474	-0.486	-0.496	-0.507	-0.520	-0.531	-0.545	-0.556	-0.569	-0.581	-0.594	-0.606	-0.619	-0.631	-0.644	-0.656	-0.666	-0.679	-0.690	-0.701	-0.712	-0.724	-0.735	-0.746	-0.756	-0.766	-0.776	-0.786	-0.795	-0.804	-0.812	-0.821	-0.829	-0.838	-0.845	-0.851	-0.858	-0.865	-0.871	-0.878	-0.884	-0.889	-0.895	-0.900	-0.905	-0.910	-0.912	-0.919	-0.922	-0.926	-0.930	-0.934	-0.938	-0.941	-0.945	-0.949	-0.951	-0.955	-0.959	-0.962	-0.966	-0.970	-0.974	-0.978	-0.981	-0.985	-0.989	-0.994	-0.998	-1.001	-1.006	-1.010	-1.016	-1.020	-1.025	-1.030	-1.035	-1.040	-1.045	-1.050	-1.054	-1.059	-1.064	-1.068	-1.071	-1.076	-1.081	-1.085	-1.089	-1.092	-1.096	-1.099	-1.102	-1.105	-1.106	-1.109	-1.109	-1.111	-1.111	-1.111	-1.111	-1.110	-1.109	-1.106	-1.105	-1.102	-1.098	-1.094	-1.089	-1.084	-1.079	-1.072	-1.066	-1.059	-1.050	-1.042	-1.034	-1.025	-1.014	-1.005	-0.994	-0.982	-0.971	-0.960	-0.949	-0.936	-0.924	-0.911	-0.899	-0.885	-0.872	-0.860	-0.846	-0.832	-0.819	-0.806	-0.794	-0.781	-0.768	-0.755	-0.744	-0.731	-0.720	-0.709	-0.698	-0.686	-0.676	-0.668	-0.659	-0.649	-0.641	-0.634	-0.626	-0.620	-0.614	-0.608	-0.604	-0.599	-0.595	-0.590	-0.588	-0.585	-0.584	-0.582	-0.581	-0.580	-0.581	-0.581	-0.581	-0.584	-0.585	-0.588	-0.589	-0.592	-0.596	-0.599	-0.602	-0.606	-0.610	-0.615	-0.619	-0.624	-0.630	-0.634	-0.640	-0.645	-0.650	-0.656	-0.661	-0.666	-0.672	-0.678	-0.684	-0.689	-0.695	-0.700	-0.706	-0.711	-0.716	-0.722	-0.728	-0.735	-0.740	-0.745	-0.751	-0.756	-0.761	-0.766	-0.771	-0.776	-0.781	-0.786	-0.790	-0.796	-0.800	-0.805	-0.810	-0.814	-0.819	-0.822	-0.826	-0.830	-0.834	-0.838	-0.840	-0.844	-0.846	-0.850	-0.851	-0.854	-0.856	-0.858	-0.859	-0.861	-0.861	-0.862	-0.864	-0.864	-0.864	-0.861	-0.861	-0.860	-0.858	-0.856	-0.855	-0.851	-0.849	-0.845	-0.841	-0.838	-0.834	-0.829	-0.825	-0.819	-0.815	-0.809	-0.804	-0.798	-0.792	-0.785	-0.779	-0.772	-0.766	-0.761	-0.754	-0.748	-0.741	-0.735	-0.728	-0.722	-0.716	-0.711	-0.705	-0.700	-0.695	-0.690	-0.686	-0.681	-0.678	-0.675	-0.672	-0.668	-0.666	-0.664	-0.662	-0.661	-0.660	-0.660	-0.660	-0.660	-0.661	-0.661	-0.664	-0.666	-0.668	-0.670	-0.672	-0.676	-0.679	-0.682	-0.686	-0.690	-0.694	-0.699	-0.704	-0.708	-0.712	-0.718	-0.724	-0.728	-0.732	-0.739	-0.742	-0.748	-0.752	-0.756	-0.760	-0.764	-0.768	-0.771	-0.774	-0.778	-0.780	-0.781	-0.785	-0.786	-0.788	-0.788	-0.789	-0.789	-0.789	-0.789	-0.788	-0.785	-0.785	-0.781	-0.780	-0.776	-0.774	-0.770	-0.768	-0.764	-0.759	-0.754	-0.748	-0.742	-0.736	-0.730	-0.724	-0.719	-0.712	-0.706	-0.699	-0.692	-0.686	-0.680	-0.672	-0.666	-0.659	-0.652	-0.646	-0.640	-0.634	-0.628	-0.622	-0.616	-0.611	-0.605	-0.601	-0.596	-0.594	-0.590	-0.588	-0.584	-0.581	-0.580	-0.579	-0.579	-0.578	-0.578	-0.579	-0.580	-0.582	-0.584	-0.588	-0.590	-0.594	-0.598	-0.602	-0.608	-0.612	-0.619	-0.625	-0.631	-0.639	-0.646	-0.654	-0.662	-0.670	-0.679	-0.688	-0.696	-0.705	-0.714	-0.724	-0.732	-0.742	-0.751	-0.761	-0.770	-0.780	-0.789	-0.799	-0.806	-0.815	-0.824	-0.832	-0.840	-0.849	-0.856	-0.862	-0.870	-0.876	-0.882	-0.889	-0.894	-0.900	-0.905	-0.909	-0.912	-0.918	-0.921	-0.924	-0.926	-0.929	-0.931	-0.932	-0.934	-0.935	-0.935	-0.935	-0.935	-0.935	-0.935	-0.935	-0.932	-0.931	-0.929	-0.926	-0.925	-0.921	-0.920	-0.916	-0.914	-0.911	-0.908	-0.904	-0.901	-0.898	-0.895	-0.890	-0.888	-0.884	-0.881	-0.878	-0.874	-0.871	-0.868	-0.865	-0.862	-0.860	-0.858	-0.855	-0.852	-0.851	-0.850	-0.849	-0.848	-0.846	-0.845	-0.845	-0.845	-0.844	-0.845	-0.845	-0.846	-0.848	-0.849	-0.850	-0.852	-0.855	-0.858	-0.860	-0.862	-0.866	-0.869	-0.874	-0.878	-0.881	-0.885	-0.889	-0.894	-0.899	-0.904	-0.908	-0.912	-0.918	-0.924	-0.929	-0.932	-0.939	-0.944	-0.950	-0.954	-0.960	-0.965	-0.970	-0.975	-0.980	-0.985	-0.991	-0.995	-1.000	-1.004	-1.008	-1.012	-1.016	-1.020	-1.025	-1.028	-1.031	-1.035	-1.038	-1.041	-1.044	-1.046	-1.049	-1.051	-1.054	-1.056	-1.059	-1.060	-1.062	-1.064	-1.066	-1.068	-1.069	-1.071	-1.072	-1.074	-1.074	-1.075	-1.076	-1.076	-1.078	-1.079	-1.079	-1.081	-1.081	-1.082	-1.082	-1.084	-1.085	-1.086	-1.086	-1.088	-1.089	-1.090	-1.091	-1.092	-1.092	-1.094	-1.096	-1.096	-1.099	-1.099	-1.101	-1.102	-1.105	-1.106	-1.108	-1.110	-1.112	-1.115	-1.116	-1.119	-1.121	-1.124	-1.128	-1.129	-1.131	-1.135	-1.138	-1.140	-1.144	-1.146	-1.151	-1.154	-1.156	-1.161	-1.164	-1.168	-1.171	-1.175	-1.179	-1.182	-1.186	-1.189	-1.192	-1.198	-1.200	-1.204	-1.208	-1.211	-1.214	-1.218	-1.221	-1.224	-1.226	-1.230	-1.234	-1.236	-1.239	-1.241	-1.244	-1.246	-1.249	-1.249	-1.250	-1.251	-1.252	-1.252	-1.254	-1.254	-1.254	-1.252	-1.252	-1.251	-1.251	-1.250	-1.248	-1.246	-1.242	-1.240	-1.239	-1.235	-1.230	-1.226	-1.224	-1.219	-1.214	-1.209	-1.204	-1.199	-1.192	-1.186	-1.180	-1.174	-1.166	-1.160	-1.152	-1.144	-1.138	-1.129	-1.122	-1.114	-1.105	-1.098	-1.089	-1.079	-1.071	-1.061	-1.054	-1.045	-1.035	-1.026	-1.018	-1.006	-0.998	-0.989	-0.979	-0.969	-0.960	-0.951	-0.941	-0.931	-0.922	-0.912	-0.904	-0.895	-0.885	-0.876	-0.866	-0.858	-0.849	-0.839	-0.831	-0.822	-0.812	-0.805	-0.795	-0.788	-0.778	-0.769	-0.760	-0.751	-0.742	-0.734	-0.725	-0.716	-0.708	-0.698	-0.689	-0.681	-0.672	-0.662	-0.652	-0.644	-0.634	-0.625	-0.616	-0.606	-0.596	-0.588	-0.576	-0.566	-0.558	-0.546	-0.536	-0.528	-0.516	-0.506	-0.494	-0.482	-0.472	-0.460	-0.450	-0.439	-0.428	-0.416	-0.404	-0.392	-0.382	-0.371	-0.359	-0.348	-0.335	-0.324	-0.312	-0.301	-0.291	-0.280	-0.269	-0.259	-0.248	-0.238	-0.228	-0.219	-0.209	-0.199	-0.190	-0.180	-0.172	-0.164	-0.156	-0.149	-0.142	-0.135	-0.129	-0.124	-0.119	-0.112	-0.109	-0.105	-0.102	-0.099	-0.096	-0.094	-0.094	-0.094	-0.092	-0.092	-0.092	-0.094	-0.095	-0.096	-0.100	-0.101	-0.105	-0.109	-0.112	-0.116	-0.121	-0.125	-0.130	-0.135	-0.141	-0.148	-0.152	-0.158	-0.165	-0.170	-0.178	-0.182	-0.189	-0.195	-0.201	-0.208	-0.212	-0.219	-0.222	-0.229	-0.232	-0.239	-0.242	-0.245	-0.250	-0.252	-0.255	-0.258	-0.259	-0.261	-0.262	-0.262	-0.262	-0.262	-0.260	-0.259	-0.256	-0.255	-0.251	-0.248	-0.245	-0.240	-0.234	-0.229	-0.222	-0.214	-0.208	-0.200	-0.191	-0.182	-0.172	-0.164	-0.152	-0.142	-0.131	-0.119	-0.108	-0.096	-0.084	-0.070	-0.058	-0.044	-0.029	-0.015	-0.001	0.014	0.028	0.042	0.056	0.071	0.086	0.100	0.116	0.131	0.148	0.161	0.176	0.191	0.205	0.221	0.235	0.249	0.262	0.276	0.289	0.301	0.315	0.328	0.340	0.351	0.361	0.372	0.382	0.394	0.402	0.410	0.420	0.428	0.435	0.442	0.449	0.455	0.460	0.465	0.469	0.474	0.478	0.480	0.482	0.484	0.486	0.488	0.488	0.489	0.488	0.486	0.485	0.484	0.482	0.481	0.479	0.475	0.474	0.470	0.466	0.464	0.460	0.455	0.450	0.446	0.442	0.439	0.434	0.429	0.425	0.421	0.416	0.412	0.408	0.404	0.399	0.396	0.391	0.388	0.385	0.381	0.378	0.375	0.374	0.371	0.369	0.368	0.366	0.364	0.362	0.362	0.362	0.362	0.362	0.364	0.364	0.365	0.368	0.369	0.370	0.374	0.375	0.379	0.381	0.386	0.390	0.394	0.398	0.401	0.406	0.411	0.418	0.422	0.428	0.432	0.440	0.445	0.451	0.458	0.462	0.469	0.476	0.482	0.489	0.495	0.500	0.506	0.511	0.519	0.524	0.529	0.535	0.540	0.545	0.550	0.555	0.560	0.564	0.569	0.571	0.576	0.579	0.581	0.584	0.588	0.589	0.590	0.591	0.592	0.595	0.595	0.595	0.594	0.595	0.594	0.592	0.591	0.590	0.589	0.585	0.584	0.581	0.579	0.576	0.572	0.570	0.566	0.561	0.559	0.555	0.551	0.548	0.544	0.540	0.536	0.531	0.528	0.524	0.520	0.516	0.512	0.509	0.505	0.501	0.499	0.495	0.492	0.490	0.488	0.486	0.484	0.482	0.480	0.479	0.478	0.476	0.476	0.475	0.475	0.475	0.475	0.475	0.475	0.476	0.478	0.478	0.480	0.480	0.481	0.484	0.485	0.485	0.486	0.489	0.490	0.491	0.494	0.496	0.498	0.499	0.500	0.501	0.502	0.502	0.504	0.504	0.505	0.505	0.505	0.505	0.504	0.502	0.501	0.500	0.498	0.496	0.492	0.491	0.488	0.485	0.480	0.478	0.472	0.468	0.462	0.458	0.452	0.446	0.440	0.432	0.428	0.420	0.412	0.404	0.396	0.388	0.381	0.372	0.362	0.354	0.344	0.336	0.326	0.316	0.306	0.298	0.286	0.278	0.266	0.258	0.246	0.236	0.225	0.215	0.205	0.194	0.184	0.174	0.164	0.152	0.141	0.131	0.121	0.111	0.100	0.089	0.079	0.069	0.059	0.049	0.039	0.029	0.019	0.009	-0.001	-0.011	-0.020	-0.031	-0.041	-0.050	-0.060	-0.069	-0.078	-0.088	-0.096	-0.105	-0.114	-0.122	-0.131	-0.140	-0.148	-0.158	-0.165	-0.172	-0.180	-0.189	-0.196	-0.204	-0.211	-0.219	-0.226	-0.232	-0.239	-0.246	-0.252	-0.259	-0.266	-0.272	-0.279	-0.285	-0.291	-0.298	-0.304	-0.310	-0.318	-0.324	-0.330	-0.336	-0.342	-0.349	-0.355	-0.361	-0.369	-0.376	-0.384	-0.391	-0.400	-0.406	-0.415	-0.424	-0.432	-0.441	-0.450	-0.460	-0.470	-0.480	-0.490	-0.501	-0.512	-0.525	-0.536	-0.548	-0.561	-0.574	-0.586	-0.600	-0.612	-0.628	-0.641	-0.655	-0.670	-0.684	-0.699	-0.712	-0.729	-0.744	-0.758	-0.774	-0.789	-0.802	-0.818	-0.832	-0.848	-0.860	-0.875	-0.890	-0.902	-0.915	-0.930	-0.942	-0.954	-0.965	-0.978	-0.988	-0.999	-1.008	-1.018	-1.025	-1.034	-1.041	-1.049	-1.054	-1.060	-1.065	-1.069	-1.072	-1.075	-1.076	-1.079	-1.079	-1.079	-1.078	-1.076	-1.074	-1.071	-1.068	-1.065	-1.060	-1.054	-1.049	-1.044	-1.036	-1.029	-1.020	-1.011	-1.002	-0.992	-0.982	-0.971	-0.961	-0.950	-0.940	-0.928	-0.916	-0.904	-0.891	-0.880	-0.868	-0.855	-0.841	-0.829	-0.816	-0.804	-0.791	-0.779	-0.766	-0.755	-0.742	-0.731	-0.719	-0.708	-0.696	-0.686	-0.674	-0.664	-0.654	-0.645	-0.635	-0.625	-0.616	-0.609	-0.599	-0.591	-0.584	-0.578	-0.570	-0.562	-0.558	-0.550	-0.545	-0.540	-0.535	-0.530	-0.525	-0.520	-0.516	-0.512	-0.509	-0.505	-0.502	-0.498	-0.494	-0.491	-0.490	-0.486	-0.484	-0.480	-0.478	-0.476	-0.474	-0.470	-0.468	-0.466	-0.464	-0.461	-0.460	-0.458	-0.455	-0.452	-0.449	-0.446	-0.444	-0.442	-0.439	-0.436	-0.434	-0.431	-0.429	-0.426	-0.424	-0.420	-0.419	-0.416	-0.412	-0.410	-0.408	-0.406	-0.402	-0.400	-0.398	-0.396	-0.392	-0.390	-0.388	-0.388	-0.385	-0.382	-0.380	-0.378	-0.375	-0.374	-0.371	-0.370	-0.368	-0.366	-0.365	-0.364	-0.362	-0.361	-0.360	-0.359	-0.359	-0.358	-0.358	-0.356	-0.356	-0.356	-0.355	-0.355	-0.355	-0.354	-0.355	-0.355	-0.355	-0.355	-0.355	-0.356	-0.356	-0.358	-0.358	-0.358	-0.359	-0.360	-0.361	-0.362	-0.362	-0.364	-0.365	-0.366	-0.366	-0.368	-0.369	-0.370	-0.370	-0.371	-0.371	-0.372	-0.372	-0.374	-0.374	-0.375	-0.375	-0.375	-0.374	-0.374	-0.374	-0.372	-0.372	-0.370	-0.369	-0.366	-0.364	-0.361	-0.359	-0.356	-0.352	-0.349	-0.345	-0.340	-0.335	-0.330	-0.325	-0.319	-0.312	-0.305	-0.298	-0.289	-0.281	-0.271	-0.262	-0.252	-0.242	-0.232	-0.221	-0.210	-0.198	-0.186	-0.174	-0.161	-0.148	-0.134	-0.120	-0.106	-0.092	-0.079	-0.062	-0.048	-0.032	-0.018	-0.002	0.014	0.029	0.044	0.060	0.076	0.091	0.106	0.122	0.138	0.152	0.168	0.182	0.196	0.210	0.225	0.238	0.251	0.264	0.276	0.289	0.300	0.311	0.322	0.332	0.342	0.351	0.360	0.369	0.376	0.384	0.390	0.396	0.402	0.408	0.412	0.416	0.420	0.422	0.425	0.428	0.429	0.430	0.431	0.431	0.430	0.430	0.428	0.426	0.425	0.422	0.420	0.416	0.414	0.410	0.406	0.402	0.396	0.392	0.388	0.384	0.378	0.372	0.368	0.361	0.356	0.350	0.344	0.339	0.332	0.328	0.320	0.314	0.309	0.302	0.298	0.291	0.285	0.280	0.275	0.270	0.265	0.260	0.255	0.251	0.246	0.242	0.238	0.235	0.230	0.226	0.224	0.220	0.219	0.215	0.214	0.211	0.210	0.208	0.208	0.205	0.204	0.204	0.202	0.202	0.204	0.204	0.204	0.204	0.205	0.206	0.208	0.208	0.209	0.211	0.212	0.214	0.216	0.218	0.219	0.220	0.222	0.224	0.225	0.228	0.230	0.230	0.231	0.232	0.235	0.235	0.235	0.236	0.236	0.238	0.236	0.236	0.235	0.235	0.234	0.231	0.230	0.228	0.225	0.221	0.219	0.215	0.211	0.208	0.202	0.198	0.192	0.186	0.180	0.174	0.168	0.160	0.152	0.145	0.138	0.129	0.120	0.111	0.101	0.092	0.082	0.074	0.064	0.054	0.042	0.032	0.022	0.012	0.000	-0.010	-0.021	-0.031	-0.042	-0.054	-0.064	-0.075	-0.086	-0.095	-0.106	-0.115	-0.125	-0.135	-0.145	-0.155	-0.162	-0.171	-0.180	-0.189	-0.196	-0.205	-0.211	-0.219	-0.225	-0.231	-0.238	-0.245	-0.250	-0.254	-0.259	-0.262	-0.268	-0.271	-0.276	-0.279	-0.281	-0.284	-0.286	-0.288	-0.289	-0.290	-0.291	-0.294	-0.294	-0.295	-0.295	-0.295	-0.296	-0.296	-0.298	-0.296	-0.298	-0.299	-0.298	-0.299	-0.300	-0.300	-0.301	-0.301	-0.302	-0.305	-0.305	-0.306	-0.309	-0.311	-0.312	-0.315	-0.318	-0.320	-0.325	-0.328	-0.331	-0.335	-0.339	-0.344	-0.348	-0.351	-0.356	-0.361	-0.368	-0.372	-0.378	-0.382	-0.390	-0.395	-0.400	-0.406	-0.411	-0.418	-0.422	-0.429	-0.434	-0.439	-0.444	-0.449	-0.454	-0.458	-0.462	-0.466	-0.470	-0.472	-0.476	-0.479	-0.481	-0.482	-0.484	-0.485	-0.485	-0.485	-0.485	-0.485	-0.484	-0.482	-0.480	-0.476	-0.472	-0.469	-0.465	-0.459	-0.454	-0.448	-0.441	-0.434	-0.426	-0.419	-0.410	-0.401	-0.391	-0.381	-0.370	-0.360	-0.349	-0.336	-0.325	-0.312	-0.299	-0.285	-0.271	-0.259	-0.244	-0.229	-0.212	-0.198	-0.181	-0.165	-0.149	-0.131	-0.116	-0.099	-0.081	-0.065	-0.048	-0.030	-0.012	0.005	0.022	0.040	0.058	0.075	0.091	0.110	0.126	0.142	0.159	0.175	0.191	0.208	0.224	0.239	0.255	0.269	0.282	0.296	0.310	0.321	0.334	0.346	0.358	0.369	0.379	0.389	0.396	0.405	0.412	0.420	0.426	0.431	0.438	0.442	0.446	0.449	0.452	0.455	0.456	0.458	0.458	0.459	0.458	0.456	0.455	0.452	0.451	0.448	0.445	0.440	0.438	0.432	0.429	0.424	0.418	0.414	0.408	0.402	0.396	0.391	0.384	0.379	0.374	0.368	0.362	0.358	0.352	0.346	0.341	0.336	0.332	0.328	0.324	0.320	0.316	0.314	0.310	0.308	0.305	0.304	0.302	0.301	0.301	0.300	0.300	0.301	0.301	0.304	0.305	0.308	0.310	0.312	0.316	0.320	0.324	0.329	0.332	0.338	0.342	0.346	0.352	0.358	0.365	0.370	0.375	0.382	0.388	0.394	0.400	0.406	0.411	0.419	0.424	0.429	0.434	0.440	0.445	0.450	0.455	0.460	0.464	0.468	0.471	0.474	0.476	0.480	0.481	0.482	0.484	0.484	0.484	0.484	0.484	0.482	0.481	0.479	0.476	0.472	0.470	0.466	0.461	0.458	0.452	0.446	0.440	0.434	0.428	0.421	0.415	0.408	0.400	0.391	0.385	0.376	0.368	0.360	0.351	0.342	0.334	0.326	0.318	0.309	0.300	0.294	0.285	0.276	0.269	0.262	0.255	0.248	0.241	0.235	0.229	0.222	0.218	0.212	0.206	0.202	0.199	0.195	0.191	0.188	0.185	0.182	0.179	0.178	0.176	0.174	0.174	0.172	0.171	0.170	0.170	0.171	0.170	0.171	0.172	0.172	0.172	0.174	0.175	0.175	0.176	0.178	0.179	0.180	0.180	0.181	0.182	0.182	0.182	0.184	0.184	0.184	0.185	0.185	0.185	0.184	0.185	0.184	0.182	0.182	0.181	0.181	0.180	0.180	0.179	0.178	0.176	0.175	0.172	0.171	0.169	0.168	0.166	0.165	0.162	0.162	0.161	0.160	0.158	0.156	0.155	0.154	0.154	0.152	0.151	0.150	0.150	0.150	0.150	0.150	0.150	0.150	0.150	0.151	0.152	0.152	0.155	0.155	0.158	0.158	0.160	0.161	0.164	0.165	0.169	0.171	0.172	0.176	0.180	0.182	0.186	0.190	0.192	0.198	0.201	0.205	0.209	0.212	0.218	0.222	0.226	0.231	0.236	0.241	0.246	0.251	0.256	0.260	0.266	0.271	0.276	0.281	0.285	0.290	0.295	0.299	0.305	0.309	0.312	0.318	0.321	0.324	0.328	0.331	0.332	0.335	0.338	0.339	0.340	0.341	0.341	0.341	0.339	0.339	0.336	0.335	0.331	0.328	0.322	0.319	0.312	0.308	0.300	0.292	0.285	0.276	0.268	0.258	0.246	0.235	0.222	0.210	0.198	0.184	0.169	0.155	0.140	0.124	0.108	0.091	0.074	0.056	0.039	0.020	0.002	-0.016	-0.034	-0.054	-0.072	-0.092	-0.111	-0.130	-0.149	-0.168	-0.186	-0.205	-0.224	-0.241	-0.260	-0.278	-0.295	-0.311	-0.329	-0.345	-0.361	-0.376	-0.391	-0.406	-0.420	-0.434	-0.448	-0.460	-0.471	-0.482	-0.492	-0.502	-0.512	-0.522	-0.531	-0.540	-0.548	-0.554	-0.560	-0.566	-0.572	-0.578	-0.581	-0.586	-0.590	-0.592	-0.595	-0.598	-0.599	-0.601	-0.602	-0.604	-0.602	-0.604	-0.604	-0.602	-0.601	-0.600	-0.599	-0.596	-0.595	-0.592	-0.589	-0.588	-0.584	-0.581	-0.578	-0.574	-0.570	-0.566	-0.564	-0.559	-0.555	-0.551	-0.546	-0.542	-0.539	-0.535	-0.529	-0.525	-0.521	-0.516	-0.512	-0.509	-0.504	-0.499	-0.495	-0.491	-0.486	-0.482	-0.478	-0.474	-0.469	-0.465	-0.460	-0.456	-0.452	-0.446	-0.442	-0.439	-0.435	-0.430	-0.425	-0.420	-0.415	-0.411	-0.405	-0.400	-0.395	-0.389	-0.384	-0.378	-0.371	-0.365	-0.359	-0.352	-0.345	-0.338	-0.330	-0.322	-0.315	-0.306	-0.298	-0.289	-0.280	-0.270	-0.260	-0.250	-0.240	-0.229	-0.219	-0.208	-0.195	-0.182	-0.170	-0.158	-0.145	-0.132	-0.118	-0.104	-0.091	-0.078	-0.061	-0.048	-0.032	-0.018	-0.004	0.012	0.028	0.042	0.058	0.072	0.088	0.104	0.119	0.132	0.148	0.161	0.176	0.190	0.205	0.219	0.232	0.246	0.258	0.271	0.282	0.295	0.306	0.316	0.328	0.338	0.346	0.354	0.362	0.370	0.378	0.384	0.389	0.394	0.398	0.402	0.405	0.408	0.410	0.411	0.412	0.412	0.411	0.410	0.408	0.405	0.402	0.400	0.395	0.390	0.385	0.379	0.371	0.365	0.358	0.349	0.341	0.332	0.324	0.312	0.304	0.294	0.282	0.272	0.260	0.249	0.238	0.226	0.214	0.201	0.189	0.178	0.165	0.152	0.139	0.128	0.115	0.101	0.090	0.078	0.064	0.052	0.039	0.028	0.016	0.004	-0.009	-0.020	-0.031	-0.044	-0.054	-0.065	-0.075	-0.085	-0.096	-0.105	-0.116	-0.125	-0.134	-0.144	-0.151	-0.160	-0.168	-0.176	-0.182	-0.190	-0.196	-0.202	-0.209	-0.214	-0.220	-0.225	-0.231	-0.235	-0.239	-0.242	-0.248	-0.250	-0.252	-0.255	-0.256	-0.259	-0.260	-0.261	-0.262	-0.262	-0.264	-0.264	-0.264	-0.264	-0.262	-0.262	-0.261	-0.261	-0.260	-0.259	-0.259	-0.258	-0.256	-0.256	-0.254	-0.252	-0.252	-0.251	-0.250	-0.250	-0.249	-0.250	-0.249	-0.250	-0.250	-0.250	-0.251	-0.252	-0.254	-0.255	-0.258	-0.259	-0.262	-0.264	-0.268	-0.270	-0.274	-0.278	-0.281	-0.285	-0.290	-0.294	-0.299	-0.304	-0.308	-0.314	-0.318	-0.322	-0.329	-0.332	-0.336	-0.341	-0.348	-0.351	-0.355	-0.360	-0.364	-0.368	-0.371	-0.374	-0.378	-0.380	-0.381	-0.384	-0.385	-0.386	-0.388	-0.388	-0.386	-0.385	-0.382	-0.381	-0.379	-0.376	-0.372	-0.369	-0.365	-0.360	-0.354	-0.348	-0.341	-0.335	-0.329	-0.320	-0.312	-0.304	-0.295	-0.286	-0.276	-0.268	-0.258	-0.248	-0.236	-0.228	-0.218	-0.206	-0.196	-0.185	-0.174	-0.162	-0.152	-0.141	-0.131	-0.121	-0.110	-0.101	-0.090	-0.081	-0.071	-0.062	-0.054	-0.045	-0.038	-0.029	-0.021	-0.014	-0.008	-0.001	0.005	0.011	0.016	0.021	0.025	0.029	0.032	0.036	0.039	0.042	0.042	0.045	0.046	0.046	0.048	0.048	0.048	0.048	0.046	0.045	0.044	0.041	0.039	0.038	0.036	0.032	0.030	0.028	0.024	0.020	0.016	0.012	0.010	0.006	0.002	-0.001	-0.004	-0.009	-0.011	-0.016	-0.019	-0.022	-0.025	-0.029	-0.031	-0.035	-0.038	-0.040	-0.044	-0.046	-0.049	-0.051	-0.054	-0.056	-0.056	-0.058	-0.059	-0.060	-0.060	-0.061	-0.061	-0.061	-0.062	-0.061	-0.061	-0.060	-0.060	-0.059	-0.058	-0.055	-0.054	-0.051	-0.050	-0.049	-0.045	-0.042	-0.040	-0.038	-0.035	-0.032	-0.029	-0.025	-0.021	-0.018	-0.015	-0.010	-0.006	-0.002	0.001	0.005	0.009	0.012	0.016	0.020	0.024	0.026	0.031	0.035	0.038	0.040	0.044	0.048	0.050	0.051	0.055	0.056	0.059	0.060	0.061	0.062	0.062	0.064	0.064	0.064	0.064	0.062	0.061	0.060	0.058	0.055	0.054	0.050	0.046	0.042	0.039	0.034	0.029	0.024	0.018	0.011	0.005	-0.002	-0.009	-0.016	-0.026	-0.034	-0.041	-0.051	-0.060	-0.070	-0.080	-0.090	-0.100	-0.110	-0.121	-0.131	-0.142	-0.154	-0.165	-0.176	-0.188	-0.200	-0.211	-0.221	-0.234	-0.245	-0.258	-0.268	-0.280	-0.290	-0.301	-0.312	-0.321	-0.332	-0.344	-0.354	-0.364	-0.374	-0.384	-0.392	-0.401	-0.410	-0.420	-0.428	-0.435	-0.444	-0.451	-0.459	-0.465	-0.472	-0.479	-0.486	-0.492	-0.499	-0.505	-0.511	-0.518	-0.522	-0.528	-0.534	-0.539	-0.544	-0.549	-0.554	-0.558	-0.564	-0.569	-0.574	-0.579	-0.585	-0.590	-0.595	-0.600	-0.605	-0.612	-0.618	-0.625	-0.630	-0.638	-0.644	-0.650	-0.658	-0.666	-0.674	-0.681	-0.690	-0.698	-0.708	-0.716	-0.726	-0.736	-0.746	-0.756	-0.766	-0.779	-0.789	-0.801	-0.812	-0.825	-0.838	-0.850	-0.862	-0.876	-0.889	-0.902	-0.916	-0.929	-0.942	-0.956	-0.970	-0.985	-0.999	-1.012	-1.026	-1.041	-1.054	-1.069	-1.082	-1.095	-1.109	-1.122	-1.134	-1.148	-1.160	-1.171	-1.184	-1.195	-1.206	-1.218	-1.228	-1.238	-1.248	-1.256	-1.264	-1.271	-1.279	-1.285	-1.292	-1.298	-1.304	-1.308	-1.312	-1.315	-1.319	-1.321	-1.322	-1.324	-1.324	-1.324	-1.322	-1.321	-1.319	-1.316	-1.312	-1.309	-1.305	-1.301	-1.295	-1.289	-1.282	-1.276	-1.268	-1.261	-1.252	-1.242	-1.234	-1.224	-1.214	-1.202	-1.192	-1.182	-1.171	-1.159	-1.148	-1.136	-1.124	-1.111	-1.100	-1.086	-1.074	-1.061	-1.049	-1.036	-1.024	-1.011	-0.999	-0.986	-0.974	-0.961	-0.949	-0.936	-0.925	-0.912	-0.901	-0.889	-0.878	-0.866	-0.855	-0.845	-0.834	-0.824	-0.812	-0.802	-0.792	-0.784	-0.774	-0.765	-0.755	-0.746	-0.738	-0.729	-0.721	-0.714	-0.704	-0.696	-0.690	-0.682	-0.675	-0.669	-0.661	-0.654	-0.648	-0.641	-0.635	-0.629	-0.621	-0.616	-0.610	-0.604	-0.599	-0.592	-0.588	-0.582	-0.576	-0.570	-0.566	-0.560	-0.554	-0.549	-0.545	-0.539	-0.534	-0.529	-0.522	-0.519	-0.514	-0.509	-0.504	-0.499	-0.494	-0.489	-0.484	-0.479	-0.474	-0.470	-0.465	-0.460	-0.455	-0.451	-0.448	-0.442	-0.438	-0.435	-0.430	-0.426	-0.421	-0.419	-0.414	-0.411	-0.408	-0.405	-0.402	-0.399	-0.396	-0.394	-0.392	-0.390	-0.390	-0.389	-0.388	-0.388	-0.388	-0.389	-0.389	-0.390	-0.392	-0.394	-0.396	-0.399	-0.402	-0.406	-0.410	-0.415	-0.420	-0.428	-0.432	-0.439	-0.446	-0.455	-0.462	-0.471	-0.480	-0.491	-0.500	-0.511	-0.521	-0.532	-0.544	-0.558	-0.569	-0.581	-0.595	-0.606	-0.620	-0.634	-0.649	-0.662	-0.676	-0.690	-0.704	-0.718	-0.732	-0.746	-0.760	-0.772	-0.788	-0.800	-0.814	-0.828	-0.840	-0.851	-0.864	-0.875	-0.886	-0.898	-0.909	-0.918	-0.929	-0.938	-0.945	-0.955	-0.961	-0.969	-0.975	-0.981	-0.988	-0.992	-0.998	-1.000	-1.004	-1.006	-1.010	-1.012	-1.014	-1.015	-1.016	-1.016	-1.018	-1.016	-1.016	-1.015	-1.014	-1.011	-1.011	-1.009	-1.006	-1.006	-1.004	-1.001	-1.000	-0.996	-0.995	-0.992	-0.991	-0.989	-0.988	-0.986	-0.985	-0.985	-0.984	-0.984	-0.984	-0.985	-0.986	-0.986	-0.988	-0.991	-0.994	-0.996	-1.000	-1.005	-1.009	-1.015	-1.020	-1.026	-1.034	-1.042	-1.049	-1.058	-1.069	-1.078	-1.088	-1.099	-1.110	-1.121	-1.134	-1.146	-1.160	-1.174	-1.189	-1.204	-1.219	-1.234	-1.250	-1.265	-1.281	-1.298	-1.316	-1.332	-1.349	-1.368	-1.385	-1.404	-1.420	-1.439	-1.456	-1.474	-1.492	-1.510	-1.529	-1.546	-1.564	-1.582	-1.600	-1.618	-1.634	-1.651	-1.668	-1.684	-1.700	-1.716	-1.732	-1.746	-1.762	-1.776	-1.790	-1.804	-1.818	-1.830	-1.842	-1.854	-1.866	-1.878	-1.888	-1.899	-1.909	-1.918	-1.926	-1.935	-1.942	-1.950	-1.956	-1.964	-1.970	-1.976	-1.981	-1.985	-1.990	-1.992	-1.996	-2.000	-2.001	-2.004	-2.005	-2.006	-2.007	-2.007	-2.007	-2.007	-2.006	-2.005	-2.005	-2.002	-2.001	-1.999	-1.995	-1.992	-1.990	-1.988	-1.984	-1.980	-1.976	-1.971	-1.969	-1.964	-1.959	-1.954	-1.951	-1.946	-1.941	-1.936	-1.931	-1.926	-1.920	-1.915	-1.910	-1.905	-1.899	-1.894	-1.888	-1.882	-1.876	-1.871	-1.865	-1.859	-1.852	-1.848	-1.841	-1.835	-1.829	-1.824	-1.816	-1.810	-1.804	-1.796	-1.790	-1.784	-1.776	-1.768	-1.761	-1.754	-1.745	-1.739	-1.730	-1.721	-1.712	-1.702	-1.694	-1.684	-1.675	-1.665	-1.655	-1.644	-1.634	-1.624	-1.611	-1.600	-1.588	-1.576	-1.562	-1.550	-1.536	-1.522	-1.509	-1.495	-1.480	-1.466	-1.450	-1.435	-1.419	-1.404	-1.388	-1.371	-1.355	-1.338	-1.320	-1.302	-1.285	-1.266	-1.249	-1.231	-1.212	-1.194	-1.176	-1.158	-1.139	-1.120	-1.101	-1.082	-1.064	-1.045	-1.026	-1.008	-0.989	-0.970	-0.951	-0.934	-0.915	-0.898	-0.880	-0.862	-0.845	-0.829	-0.812	-0.796	-0.781	-0.765	-0.751	-0.736	-0.722	-0.709	-0.696	-0.684	-0.671	-0.660	-0.650	-0.639	-0.630	-0.621	-0.612	-0.605	-0.599	-0.592	-0.588	-0.582	-0.578	-0.574	-0.571	-0.569	-0.568	-0.566	-0.566	-0.566	-0.566	-0.568	-0.571	-0.572	-0.576	-0.579	-0.582	-0.588	-0.592	-0.596	-0.602	-0.609	-0.614	-0.620	-0.626	-0.634	-0.639	-0.646	-0.654	-0.660	-0.666	-0.674	-0.680	-0.686	-0.692	-0.699	-0.705	-0.711	-0.716	-0.721	-0.726	-0.729	-0.732	-0.735	-0.738	-0.740	-0.742	-0.742	-0.742	-0.742	-0.741	-0.740	-0.738	-0.735	-0.731	-0.728	-0.722	-0.718	-0.710	-0.702	-0.696	-0.689	-0.680	-0.669	-0.659	-0.650	-0.638	-0.626	-0.614	-0.600	-0.586	-0.572	-0.559	-0.544	-0.528	-0.514	-0.498	-0.481	-0.465	-0.448	-0.431	-0.415	-0.398	-0.380	-0.364	-0.346	-0.329	-0.312	-0.296	-0.280	-0.262	-0.246	-0.230	-0.214	-0.199	-0.184	-0.170	-0.155	-0.141	-0.128	-0.115	-0.102	-0.091	-0.080	-0.069	-0.059	-0.050	-0.040	-0.032	-0.025	-0.018	-0.011	-0.004	0.000	0.006	0.010	0.012	0.016	0.019	0.019	0.021	0.022	0.022	0.021	0.020	0.020	0.019	0.016	0.014	0.011	0.008	0.004	0.001	-0.005	-0.009	-0.012	-0.018	-0.022	-0.028	-0.031	-0.038	-0.042	-0.049	-0.054	-0.060	-0.064	-0.069	-0.074	-0.079	-0.085	-0.089	-0.094	-0.098	-0.102	-0.106	-0.111	-0.115	-0.119	-0.122	-0.126	-0.130	-0.132	-0.136	-0.138	-0.141	-0.144	-0.146	-0.148	-0.149	-0.151	-0.155	-0.155	-0.158	-0.159	-0.159	-0.161	-0.162	-0.162	-0.165	-0.165	-0.166	-0.166	-0.169	-0.170	-0.171	-0.171	-0.174	-0.175	-0.178	-0.178	-0.179	-0.181	-0.184	-0.185	-0.188	-0.190	-0.192	-0.195	-0.198	-0.201	-0.205	-0.208	-0.211	-0.215	-0.219	-0.222	-0.228	-0.231	-0.238	-0.241	-0.248	-0.251	-0.258	-0.264	-0.269	-0.275	-0.282	-0.289	-0.294	-0.301	-0.309	-0.316	-0.324	-0.331	-0.339	-0.346	-0.354	-0.362	-0.370	-0.379	-0.388	-0.395	-0.404	-0.412	-0.421	-0.430	-0.439	-0.448	-0.456	-0.465	-0.475	-0.484	-0.494	-0.502	-0.512	-0.522	-0.531	-0.541	-0.550	-0.559	-0.568	-0.578	-0.585	-0.595	-0.604	-0.612	-0.621	-0.630	-0.640	-0.648	-0.656	-0.664	-0.672	-0.680	-0.689	-0.696	-0.705	-0.711	-0.719	-0.726	-0.732	-0.740	-0.746	-0.754	-0.761	-0.768	-0.774	-0.780	-0.786	-0.791	-0.796	-0.802	-0.809	-0.814	-0.819	-0.824	-0.829	-0.834	-0.839	-0.845	-0.850	-0.855	-0.859	-0.864	-0.869	-0.875	-0.880	-0.885	-0.890	-0.895	-0.901	-0.906	-0.912	-0.919	-0.924	-0.930	-0.938	-0.944	-0.951	-0.958	-0.965	-0.972	-0.980	-0.988	-0.996	-1.004	-1.014	-1.021	-1.031	-1.040	-1.050	-1.059	-1.069	-1.079	-1.090	-1.099	-1.109	-1.121	-1.131	-1.141	-1.151	-1.162	-1.174	-1.184	-1.195	-1.206	-1.215	-1.226	-1.236	-1.246	-1.256	-1.266	-1.275	-1.284	-1.294	-1.302	-1.310	-1.319	-1.325	-1.332	-1.340	-1.346	-1.352	-1.358	-1.361	-1.365	-1.369	-1.372	-1.376	-1.379	-1.381	-1.381	-1.382	-1.382	-1.381	-1.381	-1.380	-1.379	-1.376	-1.372	-1.370	-1.366	-1.361	-1.356	-1.351	-1.346	-1.339	-1.334	-1.326	-1.320	-1.311	-1.304	-1.295	-1.286	-1.279	-1.269	-1.260	-1.250	-1.240	-1.231	-1.221	-1.211	-1.202	-1.192	-1.182	-1.172	-1.162	-1.154	-1.144	-1.134	-1.125	-1.115	-1.106	-1.096	-1.088	-1.079	-1.070	-1.061	-1.052	-1.045	-1.036	-1.029	-1.021	-1.014	-1.006	-0.999	-0.992	-0.985	-0.979	-0.972	-0.966	-0.960	-0.954	-0.949	-0.942	-0.938	-0.931	-0.926	-0.920	-0.916	-0.910	-0.905	-0.899	-0.895	-0.889	-0.884	-0.879	-0.874	-0.868	-0.864	-0.858	-0.852	-0.848	-0.841	-0.836	-0.830	-0.825	-0.819	-0.812	-0.806	-0.800	-0.794	-0.788	-0.781	-0.775	-0.768	-0.761	-0.754	-0.746	-0.739	-0.731	-0.724	-0.716	-0.709	-0.700	-0.691	-0.684	-0.675	-0.666	-0.658	-0.649	-0.639	-0.631	-0.621	-0.612	-0.602	-0.592	-0.582	-0.574	-0.564	-0.554	-0.545	-0.535	-0.525	-0.515	-0.505	-0.494	-0.485	-0.474	-0.464	-0.454	-0.445	-0.434	-0.425	-0.415	-0.406	-0.398	-0.388	-0.379	-0.370	-0.361	-0.354	-0.345	-0.338	-0.330	-0.324	-0.316	-0.310	-0.304	-0.299	-0.294	-0.289	-0.284	-0.280	-0.278	-0.274	-0.271	-0.270	-0.269	-0.268	-0.268	-0.268	-0.268	-0.269	-0.270	-0.272	-0.275	-0.279	-0.281	-0.286	-0.290	-0.295	-0.300	-0.306	-0.311	-0.318	-0.324	-0.330	-0.338	-0.345	-0.352	-0.360	-0.368	-0.375	-0.384	-0.391	-0.398	-0.406	-0.414	-0.421	-0.429	-0.436	-0.444	-0.450	-0.456	-0.464	-0.469	-0.474	-0.480	-0.485	-0.489	-0.492	-0.495	-0.499	-0.500	-0.502	-0.502	-0.504	-0.502	-0.502	-0.501	-0.500	-0.496	-0.494	-0.491	-0.486	-0.481	-0.476	-0.471	-0.464	-0.458	-0.450	-0.442	-0.434	-0.425	-0.416	-0.409	-0.400	-0.390	-0.380	-0.369	-0.359	-0.349	-0.338	-0.328	-0.318	-0.308	-0.296	-0.286	-0.278	-0.266	-0.258	-0.249	-0.240	-0.231	-0.224	-0.215	-0.209	-0.201	-0.195	-0.189	-0.185	-0.180	-0.176	-0.171	-0.169	-0.166	-0.166	-0.165	-0.164	-0.165	-0.165	-0.166	-0.169	-0.171	-0.175	-0.178	-0.182	-0.186	-0.191	-0.199	-0.205	-0.211	-0.218	-0.225	-0.234	-0.241	-0.249	-0.258	-0.265	-0.274	-0.284	-0.292	-0.301	-0.310	-0.320	-0.329	-0.336	-0.346	-0.354	-0.362	-0.371	-0.380	-0.386	-0.394	-0.401	-0.409	-0.416	-0.422	-0.430	-0.435	-0.441	-0.446	-0.451	-0.456	-0.460	-0.464	-0.468	-0.471	-0.475	-0.478	-0.479	-0.481	-0.485	-0.486	-0.488	-0.488	-0.490	-0.490	-0.491	-0.492	-0.494	-0.494	-0.495	-0.496	-0.496	-0.498	-0.496	-0.498	-0.498	-0.499	-0.501	-0.501	-0.501	-0.502	-0.502	-0.505	-0.506	-0.507	-0.509	-0.511	-0.514	-0.516	-0.519	-0.522	-0.525	-0.528	-0.532	-0.536	-0.540	-0.546	-0.550	-0.556	-0.561	-0.568	-0.572	-0.580	-0.586	-0.594	-0.601	-0.609	-0.618	-0.625	-0.635	-0.644	-0.654	-0.662	-0.672	-0.684	-0.695	-0.705	-0.716	-0.729	-0.741	-0.752	-0.765	-0.779	-0.792	-0.805	-0.819	-0.832	-0.846	-0.860	-0.875	-0.890	-0.904	-0.920	-0.935	-0.950	-0.965	-0.981	-0.996	-1.011	-1.026	-1.042	-1.058	-1.074	-1.090	-1.105	-1.120	-1.136	-1.151	-1.166	-1.181	-1.196	-1.210	-1.226	-1.240	-1.254	-1.268	-1.281	-1.295	-1.306	-1.319	-1.332	-1.345	-1.355	-1.368	-1.378	-1.388	-1.398	-1.408	-1.416	-1.425	-1.434	-1.442	-1.450	-1.458	-1.464	-1.470	-1.476	-1.481	-1.486	-1.490	-1.495	-1.499	-1.501	-1.504	-1.506	-1.508	-1.508	-1.509	-1.509	-1.509	-1.509	-1.508	-1.506	-1.504	-1.502	-1.500	-1.498	-1.495	-1.491	-1.488	-1.484	-1.480	-1.475	-1.470	-1.465	-1.461	-1.455	-1.450	-1.444	-1.439	-1.432	-1.428	-1.421	-1.415	-1.409	-1.402	-1.398	-1.391	-1.385	-1.380	-1.374	-1.369	-1.364	-1.358	-1.352	-1.349	-1.344	-1.340	-1.335	-1.332	-1.328	-1.325	-1.321	-1.320	-1.318	-1.315	-1.314	-1.312	-1.310	-1.310	-1.310	-1.310	-1.310	-1.310	-1.311	-1.312	-1.314	-1.316	-1.318	-1.321	-1.324	-1.326	-1.330	-1.334	-1.336	-1.341	-1.346	-1.350	-1.355	-1.359	-1.362	-1.368	-1.372	-1.378	-1.382	-1.388	-1.394	-1.398	-1.404	-1.409	-1.414	-1.419	-1.422	-1.429	-1.432	-1.439	-1.442	-1.448	-1.452	-1.456	-1.460	-1.465	-1.469	-1.474	-1.478	-1.481	-1.486	-1.490	-1.494	-1.498	-1.501	-1.505	-1.509	-1.511	-1.516	-1.520	-1.524	-1.529	-1.532	-1.538	-1.541	-1.546	-1.551	-1.556	-1.561	-1.566	-1.574	-1.580	-1.585	-1.591	-1.600	-1.608	-1.615	-1.622	-1.632	-1.641	-1.650	-1.660	-1.670	-1.681	-1.692	-1.705	-1.716	-1.728	-1.741	-1.755	-1.769	-1.782	-1.798	-1.812	-1.828	-1.844	-1.859	-1.875	-1.892	-1.910	-1.925	-1.944	-1.961	-1.979	-1.996	-2.013	-2.031	-2.049	-2.068	-2.084	-2.102	-2.119	-2.138	-2.155	-2.171	-2.189	-2.205	-2.221	-2.238	-2.252	-2.269	-2.282	-2.296	-2.311	-2.325	-2.338	-2.350	-2.361	-2.371	-2.381	-2.391	-2.400	-2.409	-2.415	-2.422	-2.429	-2.434	-2.439	-2.442	-2.445	-2.449	-2.450	-2.450	-2.450	-2.449	-2.448	-2.445	-2.441	-2.439	-2.435	-2.429	-2.422	-2.416	-2.410	-2.402	-2.392	-2.384	-2.374	-2.365	-2.354	-2.342	-2.330	-2.319	-2.306	-2.294	-2.281	-2.269	-2.255	-2.241	-2.228	-2.214	-2.200	-2.185	-2.171	-2.158	-2.144	-2.129	-2.115	-2.102	-2.088	-2.075	-2.061	-2.049	-2.036	-2.024	-2.011	-1.999	-1.986	-1.976	-1.964	-1.954	-1.944	-1.934	-1.924	-1.914	-1.904	-1.896	-1.888	-1.879	-1.871	-1.865	-1.858	-1.850	-1.844	-1.836	-1.830	-1.825	-1.819	-1.812	-1.808	-1.801	-1.796	-1.790	-1.785	-1.780	-1.775	-1.769	-1.765	-1.759	-1.754	-1.748	-1.742	-1.736	-1.731	-1.725	-1.719	-1.712	-1.706	-1.700	-1.694	-1.685	-1.679	-1.670	-1.662	-1.654	-1.646	-1.638	-1.629	-1.620	-1.610	-1.601	-1.591	-1.581	-1.571	-1.560	-1.550	-1.540	-1.530	-1.519	-1.508	-1.496	-1.485	-1.474	-1.462	-1.450	-1.439	-1.428	-1.416	-1.405	-1.392	-1.381	-1.370	-1.358	-1.348	-1.335	-1.324	-1.314	-1.302	-1.291	-1.282	-1.271	-1.261	-1.251	-1.241	-1.232	-1.225	-1.215	-1.208	-1.199	-1.191	-1.185	-1.179	-1.171	-1.165	-1.160	-1.155	-1.150	-1.145	-1.141	-1.138	-1.134	-1.131	-1.129	-1.126	-1.125	-1.124	-1.122	-1.122	-1.121	-1.121	-1.122	-1.122	-1.122	-1.124	-1.125	-1.126	-1.128	-1.129	-1.130	-1.134	-1.135	-1.136	-1.139	-1.141	-1.142	-1.145	-1.146	-1.148	-1.149	-1.150	-1.151	-1.151	-1.151	-1.151	-1.151	-1.151	-1.149	-1.148	-1.146	-1.145	-1.141	-1.139	-1.135	-1.131	-1.126	-1.121	-1.115	-1.109	-1.102	-1.095	-1.088	-1.080	-1.071	-1.062	-1.052	-1.042	-1.031	-1.021	-1.009	-0.996	-0.985	-0.972	-0.959	-0.945	-0.931	-0.916	-0.902	-0.888	-0.872	-0.858	-0.841	-0.826	-0.810	-0.795	-0.778	-0.761	-0.745	-0.728	-0.711	-0.695	-0.679	-0.661	-0.646	-0.630	-0.612	-0.598	-0.580	-0.565	-0.549	-0.534	-0.518	-0.502	-0.488	-0.472	-0.458	-0.444	-0.430	-0.416	-0.404	-0.390	-0.378	-0.365	-0.352	-0.341	-0.330	-0.320	-0.309	-0.299	-0.289	-0.281	-0.271	-0.262	-0.255	-0.249	-0.241	-0.235	-0.229	-0.224	-0.219	-0.214	-0.210	-0.206	-0.204	-0.200	-0.198	-0.196	-0.195	-0.194	-0.194	-0.194	-0.195	-0.195	-0.196	-0.198	-0.200	-0.202	-0.205	-0.208	-0.211	-0.215	-0.219	-0.222	-0.226	-0.231	-0.236	-0.241	-0.246	-0.251	-0.258	-0.262	-0.269	-0.272	-0.279	-0.284	-0.290	-0.294	-0.300	-0.305	-0.311	-0.316	-0.320	-0.325	-0.330	-0.335	-0.338	-0.342	-0.346	-0.350	-0.354	-0.358	-0.359	-0.362	-0.365	-0.368	-0.370	-0.372	-0.374	-0.375	-0.378	-0.378	-0.379	-0.379	-0.380	-0.381	-0.381	-0.382	-0.382	-0.384	-0.384	-0.385	-0.385	-0.385	-0.388	-0.388	-0.389	-0.390	-0.392	-0.394	-0.396	-0.398	-0.401	-0.402	-0.406	-0.410	-0.415	-0.419	-0.424	-0.429	-0.435	-0.440	-0.446	-0.454	-0.461	-0.469	-0.478	-0.486	-0.495	-0.505	-0.515	-0.525	-0.536	-0.546	-0.558	-0.570	-0.581	-0.594	-0.606	-0.619	-0.632	-0.645	-0.659	-0.672	-0.686	-0.700	-0.714	-0.726	-0.739	-0.752	-0.766	-0.779	-0.792	-0.806	-0.819	-0.831	-0.842	-0.855	-0.868	-0.879	-0.890	-0.900	-0.910	-0.920	-0.931	-0.940	-0.948	-0.956	-0.962	-0.971	-0.978	-0.982	-0.989	-0.994	-0.999	-1.002	-1.006	-1.010	-1.012	-1.014	-1.015	-1.016	-1.018	-1.018	-1.016	-1.016	-1.015	-1.012	-1.010	-1.008	-1.005	-1.002	-0.999	-0.994	-0.989	-0.985	-0.979	-0.974	-0.968	-0.960	-0.954	-0.948	-0.940	-0.934	-0.926	-0.918	-0.910	-0.902	-0.894	-0.886	-0.879	-0.870	-0.861	-0.854	-0.845	-0.836	-0.828	-0.820	-0.812	-0.804	-0.796	-0.788	-0.780	-0.772	-0.765	-0.759	-0.751	-0.745	-0.739	-0.732	-0.725	-0.720	-0.715	-0.710	-0.705	-0.701	-0.698	-0.694	-0.690	-0.688	-0.684	-0.681	-0.681	-0.679	-0.678	-0.676	-0.676	-0.675	-0.676	-0.678	-0.679	-0.680	-0.681	-0.684	-0.685	-0.688	-0.691	-0.694	-0.698	-0.701	-0.705	-0.709	-0.714	-0.719	-0.724	-0.729	-0.734	-0.740	-0.746	-0.751	-0.758	-0.761	-0.769	-0.774	-0.780	-0.786	-0.792	-0.798	-0.804	-0.810	-0.816	-0.822	-0.828	-0.834	-0.840	-0.845	-0.850	-0.856	-0.861	-0.865	-0.871	-0.875	-0.879	-0.884	-0.888	-0.892	-0.895	-0.899	-0.902	-0.905	-0.908	-0.910	-0.911	-0.914	-0.915	-0.918	-0.918	-0.919	-0.920	-0.920	-0.921	-0.921	-0.921	-0.921	-0.921	-0.921	-0.921	-0.920	-0.919	-0.919	-0.918	-0.916	-0.916	-0.915	-0.915	-0.914	-0.914	-0.912	-0.911	-0.912	-0.911	-0.911	-0.911	-0.911	-0.912	-0.914	-0.914	-0.916	-0.918	-0.920	-0.922	-0.925	-0.928	-0.931	-0.934	-0.939	-0.944	-0.949	-0.955	-0.961	-0.966	-0.972	-0.979	-0.986	-0.995	-1.002	-1.011	-1.020	-1.029	-1.039	-1.050	-1.059	-1.069	-1.080	-1.091	-1.101	-1.112	-1.124	-1.135	-1.146	-1.158	-1.169	-1.180	-1.192	-1.202	-1.212	-1.224	-1.234	-1.242	-1.252	-1.261	-1.270	-1.279	-1.286	-1.294	-1.300	-1.306	-1.311	-1.318	-1.321	-1.324	-1.328	-1.329	-1.331	-1.331	-1.332	-1.331	-1.330	-1.326	-1.324	-1.320	-1.315	-1.310	-1.304	-1.296	-1.289	-1.281	-1.272	-1.262	-1.252	-1.241	-1.231	-1.219	-1.205	-1.194	-1.180	-1.166	-1.152	-1.138	-1.124	-1.109	-1.094	-1.079	-1.062	-1.048	-1.032	-1.018	-1.002	-0.986	-0.971	-0.956	-0.942	-0.928	-0.914	-0.900	-0.885	-0.872	-0.859	-0.848	-0.835	-0.824	-0.812	-0.801	-0.792	-0.781	-0.772	-0.765	-0.756	-0.748	-0.741	-0.734	-0.728	-0.722	-0.718	-0.712	-0.709	-0.705	-0.701	-0.698	-0.696	-0.694	-0.692	-0.690	-0.689	-0.689	-0.688	-0.688	-0.688	-0.686	-0.686	-0.689	-0.689	-0.689	-0.690	-0.691	-0.691	-0.692	-0.694	-0.694	-0.694	-0.695	-0.695	-0.695	-0.695	-0.695	-0.695	-0.695	-0.694	-0.692	-0.691	-0.690	-0.688	-0.685	-0.684	-0.680	-0.679	-0.675	-0.671	-0.668	-0.662	-0.659	-0.652	-0.648	-0.642	-0.638	-0.631	-0.625	-0.618	-0.610	-0.602	-0.595	-0.588	-0.579	-0.570	-0.561	-0.552	-0.544	-0.535	-0.525	-0.516	-0.507	-0.499	-0.489	-0.480	-0.470	-0.460	-0.451	-0.442	-0.434	-0.425	-0.415	-0.408	-0.399	-0.391	-0.384	-0.375	-0.368	-0.361	-0.354	-0.349	-0.342	-0.338	-0.331	-0.328	-0.324	-0.320	-0.316	-0.314	-0.311	-0.310	-0.308	-0.306	-0.306	-0.306	-0.306	-0.306	-0.308	-0.310	-0.311	-0.314	-0.316	-0.320	-0.322	-0.326	-0.330	-0.334	-0.339	-0.342	-0.348	-0.352	-0.356	-0.362	-0.366	-0.372	-0.376	-0.381	-0.385	-0.390	-0.395	-0.399	-0.404	-0.408	-0.411	-0.414	-0.416	-0.418	-0.421	-0.422	-0.424	-0.425	-0.425	-0.426	-0.425	-0.425	-0.422	-0.421	-0.419	-0.415	-0.412	-0.409	-0.405	-0.400	-0.395	-0.389	-0.384	-0.376	-0.369	-0.362	-0.355	-0.348	-0.338	-0.330	-0.320	-0.312	-0.302	-0.292	-0.284	-0.274	-0.264	-0.255	-0.245	-0.235	-0.226	-0.216	-0.208	-0.199	-0.189	-0.180	-0.171	-0.164	-0.156	-0.149	-0.142	-0.135	-0.130	-0.124	-0.118	-0.114	-0.110	-0.106	-0.102	-0.101	-0.099	-0.098	-0.096	-0.098	-0.099	-0.099	-0.101	-0.104	-0.108	-0.111	-0.115	-0.120	-0.125	-0.131	-0.139	-0.145	-0.154	-0.161	-0.170	-0.180	-0.190	-0.199	-0.210	-0.220	-0.232	-0.244	-0.256	-0.269	-0.281	-0.294	-0.308	-0.321	-0.334	-0.348	-0.361	-0.376	-0.390	-0.404	-0.418	-0.432	-0.446	-0.460	-0.476	-0.490	-0.505	-0.518	-0.531	-0.545	-0.558	-0.571	-0.585	-0.599	-0.611	-0.622	-0.635	-0.648	-0.659	-0.670	-0.681	-0.692	-0.702	-0.712	-0.722	-0.731	-0.741	-0.751	-0.759	-0.766	-0.776	-0.784	-0.791	-0.798	-0.805	-0.811	-0.818	-0.824	-0.830	-0.835	-0.840	-0.845	-0.852	-0.858	-0.861	-0.866	-0.871	-0.876	-0.881	-0.886	-0.891	-0.896	-0.900	-0.906	-0.911	-0.918	-0.922	-0.928	-0.935	-0.940	-0.946	-0.954	-0.961	-0.969	-0.976	-0.985	-0.994	-1.001	-1.011	-1.020	-1.031	-1.041	-1.052	-1.064	-1.075	-1.088	-1.100	-1.112	-1.126	-1.140	-1.155	-1.169	-1.184	-1.199	-1.214	-1.229	-1.246	-1.261	-1.278	-1.295	-1.311	-1.329	-1.345	-1.361	-1.379	-1.396	-1.412	-1.430	-1.448	-1.464	-1.480	-1.496	-1.512	-1.530	-1.545	-1.560	-1.575	-1.591	-1.605	-1.619	-1.634	-1.645	-1.658	-1.670	-1.681	-1.691	-1.701	-1.711	-1.720	-1.729	-1.736	-1.744	-1.749	-1.755	-1.760	-1.764	-1.768	-1.769	-1.771	-1.772	-1.772	-1.772	-1.771	-1.769	-1.768	-1.764	-1.760	-1.755	-1.750	-1.744	-1.738	-1.730	-1.721	-1.712	-1.704	-1.694	-1.684	-1.674	-1.664	-1.651	-1.641	-1.630	-1.618	-1.604	-1.592	-1.579	-1.568	-1.554	-1.541	-1.529	-1.515	-1.502	-1.490	-1.478	-1.465	-1.452	-1.441	-1.430	-1.418	-1.408	-1.396	-1.386	-1.376	-1.368	-1.358	-1.350	-1.342	-1.335	-1.328	-1.321	-1.316	-1.311	-1.306	-1.302	-1.299	-1.296	-1.294	-1.291	-1.291	-1.290	-1.290	-1.291	-1.291	-1.294	-1.295	-1.298	-1.300	-1.304	-1.308	-1.311	-1.315	-1.321	-1.325	-1.330	-1.336	-1.344	-1.349	-1.356	-1.362	-1.370	-1.376	-1.384	-1.391	-1.399	-1.408	-1.415	-1.422	-1.431	-1.439	-1.448	-1.455	-1.464	-1.471	-1.480	-1.488	-1.496	-1.505	-1.514	-1.521	-1.530	-1.538	-1.546	-1.554	-1.562	-1.571	-1.580	-1.588	-1.596	-1.605	-1.614	-1.622	-1.631	-1.639	-1.648	-1.656	-1.665	-1.674	-1.682	-1.691	-1.700	-1.709	-1.719	-1.728	-1.738	-1.746	-1.756	-1.765	-1.775	-1.784	-1.795	-1.805	-1.815	-1.825	-1.836	-1.846	-1.858	-1.868	-1.879	-1.890	-1.901	-1.912	-1.925	-1.936	-1.948	-1.960	-1.971	-1.984	-1.995	-2.007	-2.020	-2.033	-2.045	-2.058	-2.070	-2.082	-2.095	-2.108	-2.119	-2.131	-2.144	-2.156	-2.168	-2.180	-2.190	-2.202	-2.214	-2.225	-2.235	-2.245	-2.255	-2.265	-2.274	-2.282	-2.292	-2.300	-2.308	-2.314	-2.321	-2.326	-2.332	-2.338	-2.341	-2.345	-2.349	-2.352	-2.354	-2.355	-2.356	-2.358	-2.356	-2.354	-2.352	-2.349	-2.346	-2.341	-2.338	-2.331	-2.325	-2.318	-2.310	-2.302	-2.295	-2.285	-2.275	-2.264	-2.252	-2.241	-2.229	-2.216	-2.202	-2.190	-2.175	-2.160	-2.145	-2.130	-2.115	-2.099	-2.082	-2.065	-2.049	-2.033	-2.015	-1.998	-1.980	-1.962	-1.948	-1.930	-1.912	-1.895	-1.879	-1.861	-1.845	-1.830	-1.812	-1.796	-1.781	-1.768	-1.751	-1.736	-1.722	-1.709	-1.696	-1.682	-1.670	-1.656	-1.645	-1.634	-1.624	-1.612	-1.602	-1.592	-1.582	-1.575	-1.566	-1.558	-1.550	-1.542	-1.536	-1.530	-1.525	-1.519	-1.512	-1.509	-1.502	-1.499	-1.495	-1.491	-1.488	-1.484	-1.481	-1.479	-1.475	-1.472	-1.469	-1.468	-1.464	-1.461	-1.460	-1.458	-1.455	-1.452	-1.450	-1.448	-1.444	-1.441	-1.439	-1.436	-1.432	-1.429	-1.428	-1.424	-1.419	-1.415	-1.412	-1.406	-1.402	-1.398	-1.392	-1.388	-1.384	-1.379	-1.371	-1.366	-1.360	-1.355	-1.348	-1.341	-1.335	-1.328	-1.321	-1.314	-1.306	-1.300	-1.291	-1.284	-1.276	-1.268	-1.260	-1.252	-1.245	-1.236	-1.228	-1.220	-1.212	-1.204	-1.196	-1.189	-1.180	-1.172	-1.165	-1.158	-1.150	-1.142	-1.136	-1.130	-1.122	-1.116	-1.111	-1.105	-1.099	-1.095	-1.090	-1.086	-1.082	-1.079	-1.075	-1.072	-1.069	-1.068	-1.066	-1.065	-1.064	-1.065	-1.064	-1.065	-1.066	-1.068	-1.070	-1.074	-1.076	-1.080	-1.084	-1.089	-1.095	-1.100	-1.106	-1.112	-1.119	-1.126	-1.134	-1.142	-1.150	-1.160	-1.168	-1.178	-1.186	-1.196	-1.206	-1.216	-1.226	-1.236	-1.248	-1.258	-1.268	-1.278	-1.288	-1.298	-1.308	-1.318	-1.326	-1.336	-1.345	-1.354	-1.361	-1.370	-1.379	-1.385	-1.392	-1.398	-1.404	-1.409	-1.414	-1.418	-1.421	-1.424	-1.426	-1.428	-1.429	-1.429	-1.430	-1.429	-1.426	-1.425	-1.421	-1.418	-1.414	-1.409	-1.404	-1.398	-1.391	-1.384	-1.375	-1.368	-1.359	-1.350	-1.340	-1.329	-1.319	-1.306	-1.295	-1.282	-1.270	-1.258	-1.245	-1.231	-1.218	-1.204	-1.190	-1.176	-1.162	-1.148	-1.134	-1.119	-1.105	-1.090	-1.075	-1.060	-1.046	-1.032	-1.019	-1.005	-0.991	-0.979	-0.964	-0.952	-0.940	-0.928	-0.915	-0.904	-0.892	-0.881	-0.871	-0.861	-0.852	-0.842	-0.834	-0.826	-0.818	-0.810	-0.804	-0.798	-0.791	-0.785	-0.780	-0.775	-0.771	-0.766	-0.764	-0.760	-0.758	-0.755	-0.754	-0.752	-0.751	-0.750	-0.750	-0.750	-0.749	-0.749	-0.749	-0.750	-0.751	-0.752	-0.754	-0.756	-0.758	-0.759	-0.761	-0.762	-0.766	-0.769	-0.770	-0.772	-0.775	-0.778	-0.779	-0.781	-0.784	-0.786	-0.789	-0.791	-0.792	-0.795	-0.798	-0.800	-0.801	-0.804	-0.806	-0.808	-0.809	-0.810	-0.812	-0.814	-0.815	-0.816	-0.818	-0.819	-0.822	-0.822	-0.824	-0.826	-0.826	-0.828	-0.829	-0.830	-0.831	-0.832	-0.834	-0.836	-0.836	-0.838	-0.840	-0.842	-0.844	-0.845	-0.846	-0.849	-0.851	-0.854	-0.855	-0.856	-0.860	-0.862	-0.865	-0.868	-0.870	-0.872	-0.876	-0.878	-0.881	-0.884	-0.886	-0.890	-0.892	-0.896	-0.899	-0.902	-0.905	-0.909	-0.910	-0.914	-0.918	-0.920	-0.922	-0.925	-0.928	-0.930	-0.932	-0.935	-0.936	-0.939	-0.940	-0.942	-0.944	-0.945	-0.946	-0.948	-0.948	-0.948	-0.949	-0.948	-0.949	-0.948	-0.946	-0.945	-0.944	-0.944	-0.942	-0.940	-0.939	-0.936	-0.934	-0.930	-0.928	-0.924	-0.921	-0.916	-0.912	-0.908	-0.904	-0.899	-0.894	-0.889	-0.884	-0.878	-0.872	-0.866	-0.860	-0.854	-0.848	-0.840	-0.835	-0.828	-0.820	-0.814	-0.806	-0.800	-0.792	-0.786	-0.779	-0.772	-0.765	-0.758	-0.751	-0.745	-0.738	-0.731	-0.725	-0.719	-0.712	-0.708	-0.702	-0.696	-0.692	-0.686	-0.682	-0.679	-0.675	-0.672	-0.670	-0.668	-0.666	-0.665	-0.664	-0.662	-0.662	-0.664	-0.665	-0.666	-0.669	-0.672	-0.675	-0.678	-0.682	-0.688	-0.692	-0.699	-0.705	-0.711	-0.719	-0.728	-0.735	-0.744	-0.752	-0.761	-0.772	-0.782	-0.792	-0.804	-0.815	-0.826	-0.839	-0.851	-0.862	-0.875	-0.888	-0.900	-0.914	-0.925	-0.938	-0.951	-0.964	-0.975	-0.989	-1.001	-1.012	-1.026	-1.038	-1.049	-1.060	-1.071	-1.082	-1.094	-1.104	-1.115	-1.124	-1.134	-1.144	-1.152	-1.161	-1.168	-1.175	-1.182	-1.189	-1.195	-1.201	-1.205	-1.211	-1.215	-1.220	-1.224	-1.228	-1.230	-1.232	-1.235	-1.238	-1.239	-1.239	-1.240	-1.240	-1.240	-1.240	-1.240	-1.240	-1.240	-1.240	-1.239	-1.236	-1.236	-1.234	-1.232	-1.231	-1.229	-1.228	-1.226	-1.224	-1.221	-1.220	-1.219	-1.218	-1.216	-1.215	-1.215	-1.214	-1.214	-1.214	-1.214	-1.214	-1.215	-1.215	-1.216	-1.218	-1.219	-1.221	-1.222	-1.225	-1.228	-1.230	-1.234	-1.236	-1.240	-1.245	-1.249	-1.254	-1.258	-1.262	-1.268	-1.272	-1.278	-1.284	-1.289	-1.295	-1.301	-1.308	-1.314	-1.319	-1.326	-1.331	-1.339	-1.344	-1.351	-1.356	-1.364	-1.369	-1.374	-1.381	-1.386	-1.391	-1.396	-1.401	-1.406	-1.411	-1.415	-1.419	-1.424	-1.428	-1.430	-1.434	-1.438	-1.440	-1.442	-1.445	-1.448	-1.450	-1.451	-1.452	-1.454	-1.454	-1.455	-1.456	-1.456	-1.456	-1.456	-1.456	-1.456	-1.455	-1.455	-1.454	-1.452	-1.452	-1.450	-1.449	-1.446	-1.445	-1.442	-1.441	-1.439	-1.436	-1.434	-1.432	-1.429	-1.426	-1.422	-1.419	-1.415	-1.411	-1.408	-1.404	-1.400	-1.395	-1.391	-1.386	-1.382	-1.378	-1.374	-1.368	-1.364	-1.358	-1.352	-1.348	-1.341	-1.336	-1.330	-1.325	-1.320	-1.315	-1.309	-1.302	-1.298	-1.291	-1.286	-1.281	-1.276	-1.270	-1.266	-1.260	-1.256	-1.252	-1.248	-1.244	-1.239	-1.235	-1.231	-1.229	-1.226	-1.224	-1.221	-1.219	-1.216	-1.215	-1.214	-1.214	-1.212	-1.212	-1.212	-1.212	-1.212	-1.214	-1.215	-1.216	-1.218	-1.220	-1.224	-1.225	-1.228	-1.230	-1.234	-1.236	-1.240	-1.244	-1.246	-1.251	-1.255	-1.258	-1.262	-1.266	-1.269	-1.274	-1.276	-1.280	-1.282	-1.285	-1.288	-1.290	-1.292	-1.294	-1.296	-1.298	-1.299	-1.299	-1.300	-1.299	-1.299	-1.298	-1.296	-1.295	-1.292	-1.290	-1.288	-1.285	-1.281	-1.276	-1.272	-1.268	-1.262	-1.256	-1.251	-1.245	-1.238	-1.231	-1.225	-1.218	-1.210	-1.201	-1.195	-1.188	-1.179	-1.171	-1.164	-1.156	-1.148	-1.140	-1.132	-1.125	-1.118	-1.111	-1.104	-1.099	-1.092	-1.086	-1.081	-1.076	-1.071	-1.068	-1.065	-1.061	-1.059	-1.058	-1.056	-1.055	-1.055	-1.055	-1.056	-1.058	-1.060	-1.062	-1.066	-1.070	-1.074	-1.079	-1.085	-1.091	-1.098	-1.106	-1.112	-1.121	-1.129	-1.138	-1.148	-1.156	-1.166	-1.178	-1.186	-1.196	-1.208	-1.219	-1.229	-1.240	-1.250	-1.261	-1.272	-1.282	-1.292	-1.304	-1.314	-1.324	-1.334	-1.341	-1.351	-1.359	-1.369	-1.376	-1.384	-1.389	-1.396	-1.401	-1.406	-1.411	-1.415	-1.420	-1.422	-1.424	-1.426	-1.428	-1.429	-1.428	-1.428	-1.426	-1.425	-1.422	-1.420	-1.416	-1.412	-1.408	-1.401	-1.396	-1.390	-1.384	-1.378	-1.370	-1.361	-1.354	-1.344	-1.335	-1.325	-1.314	-1.305	-1.294	-1.282	-1.271	-1.261	-1.249	-1.236	-1.225	-1.212	-1.201	-1.188	-1.175	-1.164	-1.150	-1.138	-1.125	-1.112	-1.100	-1.088	-1.075	-1.062	-1.051	-1.038	-1.026	-1.015	-1.002	-0.991	-0.979	-0.968	-0.958	-0.945	-0.935	-0.925	-0.915	-0.904	-0.894	-0.885	-0.874	-0.865	-0.856	-0.848	-0.839	-0.830	-0.821	-0.812	-0.805	-0.796	-0.789	-0.781	-0.772	-0.765	-0.758	-0.751	-0.744	-0.736	-0.729	-0.721	-0.714	-0.708	-0.700	-0.692	-0.685	-0.678	-0.670	-0.662	-0.654	-0.646	-0.639	-0.630	-0.622	-0.614	-0.604	-0.594	-0.584	-0.575	-0.564	-0.554	-0.542	-0.532	-0.521	-0.510	-0.498	-0.486	-0.474	-0.461	-0.449	-0.435	-0.421	-0.408	-0.394	-0.380	-0.365	-0.351	-0.336	-0.321	-0.306	-0.290	-0.276	-0.260	-0.244	-0.229	-0.214	-0.198	-0.182	-0.169	-0.152	-0.139	-0.124	-0.110	-0.096	-0.082	-0.069	-0.058	-0.044	-0.032	-0.021	-0.009	0.001	0.011	0.020	0.028	0.036	0.044	0.050	0.056	0.061	0.066	0.070	0.072	0.075	0.075	0.078	0.078	0.075	0.075	0.072	0.070	0.065	0.062	0.058	0.051	0.046	0.040	0.032	0.025	0.016	0.009	0.000	-0.010	-0.019	-0.029	-0.038	-0.048	-0.058	-0.068	-0.078	-0.088	-0.098	-0.108	-0.116	-0.128	-0.136	-0.145	-0.154	-0.162	-0.171	-0.179	-0.188	-0.194	-0.201	-0.208	-0.212	-0.219	-0.225	-0.229	-0.232	-0.236	-0.240	-0.242	-0.244	-0.246	-0.248	-0.249	-0.249	-0.249	-0.249	-0.248	-0.248	-0.246	-0.245	-0.244	-0.241	-0.240	-0.238	-0.235	-0.232	-0.230	-0.228	-0.225	-0.224	-0.222	-0.219	-0.218	-0.215	-0.214	-0.212	-0.211	-0.211	-0.211	-0.211	-0.211	-0.211	-0.215	-0.216	-0.219	-0.222	-0.225	-0.229	-0.234	-0.239	-0.245	-0.252	-0.259	-0.266	-0.275	-0.284	-0.295	-0.305	-0.316	-0.328	-0.340	-0.354	-0.366	-0.381	-0.395	-0.412	-0.428	-0.444	-0.461	-0.479	-0.499	-0.516	-0.536	-0.556	-0.576	-0.596	-0.618	-0.639	-0.660	-0.682	-0.705	-0.728	-0.750	-0.774	-0.798	-0.819	-0.842	-0.866	-0.890	-0.912	-0.936	-0.960	-0.982	-1.005	-1.028	-1.050	-1.072	-1.094	-1.116	-1.138	-1.159	-1.179	-1.200	-1.219	-1.239	-1.259	-1.276	-1.294	-1.311	-1.328	-1.344	-1.358	-1.372	-1.386	-1.399	-1.411	-1.424	-1.432	-1.444	-1.451	-1.461	-1.469	-1.475	-1.481	-1.486	-1.490	-1.492	-1.496	-1.498	-1.499	-1.499	-1.499	-1.496	-1.495	-1.491	-1.489	-1.484	-1.478	-1.471	-1.465	-1.459	-1.450	-1.442	-1.432	-1.422	-1.414	-1.404	-1.392	-1.381	-1.371	-1.359	-1.348	-1.335	-1.324	-1.310	-1.299	-1.286	-1.274	-1.261	-1.249	-1.236	-1.225	-1.212	-1.201	-1.190	-1.179	-1.168	-1.159	-1.148	-1.138	-1.130	-1.121	-1.112	-1.105	-1.098	-1.090	-1.084	-1.078	-1.072	-1.068	-1.062	-1.059	-1.055	-1.052	-1.049	-1.048	-1.046	-1.044	-1.044	-1.044	-1.044	-1.044	-1.044	-1.044	-1.045	-1.046	-1.049	-1.050	-1.051	-1.051	-1.054	-1.055	-1.056	-1.059	-1.060	-1.061	-1.062	-1.062	-1.065	-1.064	-1.064	-1.065	-1.065	-1.062	-1.060	-1.060	-1.058	-1.054	-1.050	-1.048	-1.042	-1.039	-1.034	-1.028	-1.021	-1.014	-1.006	-0.999	-0.990	-0.982	-0.971	-0.962	-0.952	-0.942	-0.931	-0.919	-0.906	-0.896	-0.884	-0.871	-0.858	-0.844	-0.830	-0.816	-0.802	-0.789	-0.775	-0.761	-0.748	-0.734	-0.720	-0.706	-0.692	-0.680	-0.668	-0.654	-0.641	-0.630	-0.619	-0.606	-0.596	-0.586	-0.575	-0.566	-0.558	-0.549	-0.541	-0.534	-0.528	-0.521	-0.516	-0.511	-0.506	-0.502	-0.500	-0.498	-0.495	-0.494	-0.494	-0.492	-0.494	-0.494	-0.495	-0.496	-0.499	-0.501	-0.505	-0.507	-0.511	-0.515	-0.519	-0.525	-0.529	-0.535	-0.539	-0.545	-0.550	-0.556	-0.561	-0.568	-0.572	-0.578	-0.582	-0.589	-0.594	-0.599	-0.604	-0.609	-0.612	-0.618	-0.621	-0.624	-0.629	-0.631	-0.634	-0.638	-0.639	-0.641	-0.640	-0.641	-0.642	-0.642	-0.642	-0.641	-0.640	-0.638	-0.635	-0.632	-0.631	-0.628	-0.622	-0.619	-0.615	-0.610	-0.605	-0.599	-0.594	-0.588	-0.580	-0.574	-0.568	-0.560	-0.552	-0.545	-0.538	-0.529	-0.520	-0.511	-0.502	-0.494	-0.485	-0.476	-0.468	-0.459	-0.450	-0.442	-0.434	-0.424	-0.416	-0.408	-0.400	-0.392	-0.385	-0.378	-0.370	-0.364	-0.358	-0.351	-0.346	-0.340	-0.335	-0.330	-0.326	-0.324	-0.320	-0.318	-0.315	-0.314	-0.311	-0.310	-0.310	-0.311	-0.311	-0.312	-0.314	-0.316	-0.319	-0.322	-0.326	-0.330	-0.335	-0.339	-0.345	-0.350	-0.356	-0.362	-0.369	-0.376	-0.382	-0.390	-0.398	-0.405	-0.414	-0.421	-0.429	-0.436	-0.444	-0.452	-0.460	-0.469	-0.475	-0.482	-0.491	-0.498	-0.506	-0.512	-0.519	-0.525	-0.531	-0.538	-0.544	-0.549	-0.552	-0.559	-0.562	-0.566	-0.569	-0.572	-0.576	-0.578	-0.580	-0.581	-0.582	-0.584	-0.585	-0.584	-0.585	-0.584	-0.584	-0.582	-0.581	-0.580	-0.579	-0.576	-0.574	-0.571	-0.570	-0.568	-0.565	-0.562	-0.559	-0.556	-0.554	-0.551	-0.548	-0.546	-0.542	-0.541	-0.539	-0.536	-0.535	-0.534	-0.531	-0.531	-0.530	-0.530	-0.530	-0.530	-0.531	-0.531	-0.532	-0.535	-0.536	-0.539	-0.542	-0.545	-0.549	-0.552	-0.558	-0.562	-0.568	-0.574	-0.580	-0.586	-0.592	-0.601	-0.609	-0.618	-0.625	-0.635	-0.644	-0.654	-0.664	-0.674	-0.685	-0.695	-0.706	-0.718	-0.729	-0.740	-0.752	-0.764	-0.775	-0.788	-0.800	-0.811	-0.822	-0.835	-0.846	-0.859	-0.870	-0.881	-0.892	-0.904	-0.914	-0.925	-0.935	-0.945	-0.955	-0.964	-0.972	-0.981	-0.990	-0.999	-1.005	-1.011	-1.018	-1.024	-1.029	-1.035	-1.039	-1.041	-1.046	-1.048	-1.050	-1.051	-1.054	-1.054	-1.052	-1.052	-1.050	-1.049	-1.046	-1.044	-1.039	-1.035	-1.030	-1.025	-1.020	-1.014	-1.008	-1.001	-0.992	-0.985	-0.976	-0.968	-0.959	-0.949	-0.940	-0.929	-0.919	-0.909	-0.898	-0.888	-0.876	-0.864	-0.854	-0.842	-0.831	-0.820	-0.809	-0.798	-0.786	-0.775	-0.764	-0.752	-0.742	-0.732	-0.722	-0.711	-0.701	-0.692	-0.684	-0.675	-0.666	-0.658	-0.650	-0.642	-0.635	-0.629	-0.621	-0.615	-0.610	-0.604	-0.599	-0.594	-0.590	-0.585	-0.582	-0.579	-0.576	-0.574	-0.571	-0.568	-0.566	-0.565	-0.564	-0.562	-0.562	-0.562	-0.561	-0.561	-0.561	-0.561	-0.561	-0.561	-0.562	-0.562	-0.562	-0.564	-0.565	-0.564	-0.565	-0.566	-0.566	-0.568	-0.568	-0.569	-0.569	-0.569	-0.569	-0.569	-0.568	-0.568	-0.568	-0.566	-0.566	-0.565	-0.564	-0.562	-0.561	-0.559	-0.558	-0.555	-0.554	-0.550	-0.549	-0.546	-0.542	-0.539	-0.536	-0.532	-0.529	-0.525	-0.521	-0.518	-0.514	-0.509	-0.504	-0.500	-0.494	-0.489	-0.485	-0.479	-0.475	-0.470	-0.465	-0.459	-0.455	-0.450	-0.445	-0.440	-0.436	-0.432	-0.428	-0.424	-0.419	-0.416	-0.411	-0.409	-0.405	-0.402	-0.400	-0.398	-0.396	-0.395	-0.392	-0.392	-0.391	-0.391	-0.391	-0.392	-0.394	-0.394	-0.396	-0.398	-0.400	-0.404	-0.406	-0.410	-0.414	-0.418	-0.422	-0.428	-0.432	-0.438	-0.444	-0.450	-0.456	-0.462	-0.469	-0.476	-0.482	-0.489	-0.498	-0.504	-0.511	-0.519	-0.525	-0.532	-0.540	-0.548	-0.555	-0.561	-0.568	-0.575	-0.581	-0.586	-0.592	-0.599	-0.604	-0.610	-0.614	-0.619	-0.622	-0.625	-0.629	-0.631	-0.632	-0.634	-0.635	-0.636	-0.636	-0.636	-0.635	-0.634	-0.631	-0.630	-0.626	-0.622	-0.619	-0.614	-0.610	-0.604	-0.598	-0.591	-0.584	-0.576	-0.569	-0.561	-0.552	-0.542	-0.531	-0.521	-0.510	-0.500	-0.489	-0.478	-0.465	-0.454	-0.441	-0.429	-0.416	-0.402	-0.390	-0.376	-0.364	-0.351	-0.339	-0.325	-0.312	-0.300	-0.288	-0.275	-0.261	-0.251	-0.239	-0.228	-0.216	-0.205	-0.196	-0.186	-0.178	-0.169	-0.160	-0.152	-0.145	-0.139	-0.131	-0.126	-0.121	-0.116	-0.114	-0.109	-0.106	-0.104	-0.104	-0.101	-0.101	-0.101	-0.102	-0.104	-0.105	-0.108	-0.110	-0.112	-0.118	-0.120	-0.125	-0.129	-0.134	-0.139	-0.144	-0.148	-0.154	-0.159	-0.165	-0.170	-0.175	-0.180	-0.186	-0.191	-0.196	-0.201	-0.205	-0.210	-0.214	-0.218	-0.220	-0.222	-0.224	-0.226	-0.228	-0.228	-0.229	-0.229	-0.226	-0.225	-0.222	-0.219	-0.216	-0.211	-0.205	-0.200	-0.194	-0.186	-0.179	-0.170	-0.161	-0.151	-0.140	-0.130	-0.119	-0.106	-0.094	-0.081	-0.068	-0.052	-0.039	-0.022	-0.006	0.008	0.025	0.041	0.058	0.075	0.092	0.109	0.126	0.144	0.161	0.178	0.196	0.212	0.229	0.246	0.262	0.280	0.296	0.311	0.326	0.341	0.356	0.370	0.384	0.398	0.411	0.422	0.435	0.446	0.458	0.466	0.475	0.484	0.492	0.500	0.509	0.514	0.520	0.525	0.530	0.534	0.536	0.539	0.541	0.542	0.544	0.544	0.542	0.542	0.540	0.539	0.536	0.532	0.529	0.525	0.520	0.515	0.510	0.504	0.499	0.491	0.484	0.478	0.470	0.462	0.454	0.445	0.436	0.428	0.418	0.409	0.400	0.390	0.381	0.371	0.361	0.351	0.342	0.332	0.322	0.312	0.301	0.292	0.282	0.272	0.262	0.254	0.245	0.234	0.225	0.216	0.208	0.199	0.190	0.181	0.172	0.164	0.155	0.148	0.141	0.134	0.126	0.120	0.112	0.105	0.100	0.092	0.086	0.080	0.074	0.068	0.062	0.056	0.051	0.046	0.041	0.035	0.031	0.025	0.021	0.016	0.011	0.006	0.001	-0.004	-0.008	-0.014	-0.018	-0.022	-0.028	-0.032	-0.038	-0.042	-0.049	-0.052	-0.059	-0.065	-0.070	-0.075	-0.081	-0.086	-0.092	-0.099	-0.105	-0.110	-0.116	-0.122	-0.128	-0.134	-0.140	-0.144	-0.150	-0.156	-0.160	-0.166	-0.170	-0.175	-0.180	-0.184	-0.188	-0.190	-0.194	-0.196	-0.199	-0.200	-0.201	-0.202	-0.202	-0.202	-0.202	-0.202	-0.200	-0.199	-0.196	-0.192	-0.189	-0.185	-0.179	-0.174	-0.168	-0.161	-0.154	-0.146	-0.139	-0.130	-0.120	-0.110	-0.100	-0.089	-0.078	-0.066	-0.055	-0.042	-0.030	-0.016	-0.004	0.009	0.022	0.038	0.051	0.065	0.078	0.092	0.106	0.121	0.135	0.149	0.162	0.176	0.189	0.202	0.215	0.226	0.239	0.250	0.261	0.272	0.282	0.292	0.301	0.310	0.319	0.326	0.332	0.339	0.345	0.350	0.355	0.359	0.362	0.366	0.368	0.370	0.371	0.371	0.372	0.371	0.371	0.370	0.368	0.365	0.362	0.360	0.356	0.352	0.349	0.342	0.339	0.334	0.328	0.321	0.316	0.310	0.304	0.298	0.291	0.284	0.278	0.271	0.264	0.258	0.251	0.244	0.238	0.231	0.224	0.218	0.210	0.204	0.198	0.191	0.184	0.179	0.171	0.166	0.160	0.154	0.149	0.142	0.138	0.134	0.129	0.124	0.119	0.115	0.110	0.106	0.102	0.099	0.095	0.091	0.089	0.085	0.084	0.081	0.079	0.076	0.074	0.074	0.071	0.070	0.069	0.068	0.068	0.066	0.066	0.066	0.069	0.069	0.070	0.071	0.072	0.074	0.076	0.078	0.079	0.082	0.085	0.088	0.091	0.094	0.096	0.100	0.104	0.108	0.111	0.115	0.118	0.122	0.126	0.130	0.134	0.138	0.141	0.145	0.149	0.151	0.155	0.159	0.161	0.164	0.166	0.169	0.171	0.172	0.174	0.175	0.176	0.176	0.178	0.178	0.176	0.176	0.175	0.175	0.174	0.171	0.169	0.168	0.164	0.161	0.159	0.156	0.151	0.149	0.145	0.140	0.136	0.132	0.129	0.124	0.119	0.114	0.110	0.105	0.100	0.096	0.091	0.086	0.084	0.079	0.074	0.070	0.066	0.064	0.060	0.058	0.055	0.052	0.049	0.048	0.046	0.045	0.044	0.042	0.044	0.042	0.042	0.044	0.046	0.046	0.049	0.051	0.055	0.058	0.061	0.065	0.069	0.072	0.078	0.082	0.088	0.094	0.100	0.105	0.111	0.119	0.126	0.132	0.140	0.146	0.155	0.162	0.170	0.178	0.185	0.191	0.200	0.208	0.214	0.222	0.229	0.236	0.244	0.250	0.256	0.262	0.269	0.274	0.280	0.285	0.289	0.294	0.298	0.300	0.304	0.306	0.308	0.310	0.311	0.311	0.312	0.311	0.311	0.310	0.309	0.306	0.304	0.300	0.298	0.292	0.289	0.285	0.279	0.272	0.268	0.261	0.255	0.248	0.241	0.234	0.226	0.219	0.211	0.202	0.195	0.185	0.178	0.169	0.161	0.151	0.144	0.136	0.126	0.119	0.110	0.101	0.094	0.086	0.079	0.071	0.065	0.058	0.052	0.045	0.039	0.034	0.028	0.022	0.019	0.012	0.009	0.004	0.000	-0.002	-0.005	-0.009	-0.011	-0.012	-0.014	-0.016	-0.016	-0.018	-0.019	-0.020	-0.018	-0.018	-0.018	-0.016	-0.015	-0.014	-0.012	-0.010	-0.009	-0.005	-0.004	-0.001	0.001	0.004	0.006	0.010	0.012	0.015	0.018	0.021	0.024	0.026	0.029	0.032	0.035	0.036	0.040	0.041	0.044	0.046	0.049	0.050	0.051	0.052	0.054	0.054	0.055	0.055	0.055	0.055	0.055	0.054	0.052	0.051	0.050	100.000	5.000	2.000	1.000	4.000	0.000	0.000	0.000	0.000	0.000	0.000	0.000	0.000	0.000	0.000	0.000	0.000	0.000	-3.235	-3.242	-3.250	-3.259	-3.268	-3.274	-3.281	-3.289	-3.295	-3.302	-3.308	-3.312	-3.318	-3.322	-3.326	-3.330	-3.334	-3.336	-3.338	-3.340	-3.341	-3.342	-3.342	-3.341	-3.341	-3.339	-3.338	-3.335	-3.332	-3.329	-3.325	-3.321	-3.316	-3.311	-3.306	-3.301	-3.296	-3.291	-3.284	-3.279	-3.272	-3.268	-3.260	-3.254	-3.248	-3.242	-3.236	-3.230	-3.225	-3.220	-3.214	-3.209	-3.204	-3.201	-3.196	-3.194	-3.191	-3.188	-3.186	-3.185	-3.185	-3.185	-3.185	-3.186	-3.188	-3.190	-3.192	-3.196	-3.201	-3.205	-3.211	-3.218	-3.224	-3.231	-3.239	-3.249	-3.258	-3.268	-3.279	-3.290	-3.301	-3.314	-3.326	-3.340	-3.352	-3.368	-3.382	-3.398	-3.412	-3.429	-3.444	-3.461	-3.478	-3.494	-3.511	-3.528	-3.545	-3.561	-3.578	-3.595	-3.611	-3.628	-3.645	-3.660	-3.676	-3.691	-3.708	-3.722	-3.736	-3.750	-3.764	-3.776	-3.789	-3.800	-3.811	-3.820	-3.831	-3.840	-3.846	-3.855	-3.860	-3.866	-3.871	-3.874	-3.878	-3.879	-3.880	-3.880	-3.879	-3.878	-3.874	-3.870	-3.865	-3.860	-3.854	-3.846	-3.836	-3.828	-3.818	-3.806	-3.795	-3.782	-3.769	-3.755	-3.740	-3.725	-3.709	-3.692	-3.676	-3.659	-3.642	-3.624	-3.605	-3.588	-3.569	-3.550	-3.531	-3.514	-3.494	-3.476	-3.458	-3.440	-3.422	-3.404	-3.388	-3.370	-3.354	-3.339	-3.324	-3.309	-3.296	-3.282	-3.270	-3.259	-3.248	-3.238	-3.229	-3.219	-3.211	-3.205	-3.199	-3.195	-3.190	-3.188	-3.184	-3.182	-3.181	-3.182	-3.182	-3.184	-3.186	-3.190	-3.192	-3.196	-3.201	-3.206	-3.212	-3.219	-3.226	-3.232	-3.240	-3.248	-3.255	-3.262	-3.270	-3.279	-3.288	-3.294	-3.301	-3.310	-3.318	-3.324	-3.331	-3.338	-3.344	-3.349	-3.354	-3.358	-3.362	-3.365	-3.368	-3.370	-3.371	-3.371	-3.370	-3.369	-3.368	-3.365	-3.360	-3.358	-3.351	-3.346	-3.339	-3.331	-3.322	-3.314	-3.304	-3.291	-3.281	-3.269	-3.255	-3.241	-3.228	-3.211	-3.198	-3.181	-3.164	-3.146	-3.129	-3.111	-3.094	-3.076	-3.056	-3.038	-3.019	-3.000	-2.981	-2.961	-2.942	-2.924	-2.904	-2.886	-2.868	-2.850	-2.831	-2.814	-2.798	-2.780	-2.764	-2.749	-2.734	-2.719	-2.705	-2.692	-2.679	-2.666	-2.655	-2.645	-2.635	-2.625	-2.616	-2.609	-2.601	-2.596	-2.590	-2.586	-2.581	-2.579	-2.576	-2.574	-2.574	-2.574	-2.574	-2.575	-2.576	-2.579	-2.582	-2.586	-2.590	-2.595	-2.601	-2.606	-2.614	-2.620	-2.628	-2.635	-2.642	-2.652	-2.661	-2.670	-2.679	-2.690	-2.699	-2.709	-2.720	-2.729	-2.740	-2.750	-2.761	-2.771	-2.782	-2.792	-2.804	-2.814	-2.824	-2.834	-2.845	-2.854	-2.865	-2.874	-2.882	-2.892	-2.901	-2.910	-2.920	-2.928	-2.936	-2.945	-2.952	-2.960	-2.968	-2.975	-2.982	-2.989	-2.996	-3.002	-3.010	-3.015	-3.022	-3.029	-3.035	-3.041	-3.046	-3.054	-3.059	-3.065	-3.070	-3.078	-3.084	-3.090	-3.096	-3.102	-3.109	-3.118	-3.125	-3.132	-3.140	-3.148	-3.158	-3.165	-3.174	-3.185	-3.194	-3.205	-3.215	-3.226	-3.238	-3.249	-3.261	-3.274	-3.288	-3.301	-3.315	-3.329	-3.344	-3.359	-3.374	-3.390	-3.405	-3.422	-3.439	-3.456	-3.472	-3.490	-3.506	-3.524	-3.542	-3.559	-3.576	-3.594	-3.610	-3.628	-3.644	-3.661	-3.676	-3.692	-3.708	-3.721	-3.736	-3.750	-3.762	-3.775	-3.788	-3.798	-3.808	-3.818	-3.825	-3.832	-3.839	-3.845	-3.850	-3.852	-3.854	-3.856	-3.856	-3.856	-3.854	-3.850	-3.846	-3.840	-3.832	-3.825	-3.816	-3.806	-3.795	-3.784	-3.770	-3.755	-3.740	-3.724	-3.706	-3.688	-3.669	-3.650	-3.629	-3.608	-3.585	-3.564	-3.540	-3.518	-3.494	-3.469	-3.445	-3.421	-3.396	-3.370	-3.345	-3.320	-3.295	-3.270	-3.246	-3.221	-3.199	-3.174	-3.151	-3.129	-3.106	-3.084	-3.064	-3.044	-3.024	-3.005	-2.986	-2.969	-2.952	-2.936	-2.921	-2.908	-2.894	-2.881	-2.870	-2.859	-2.849	-2.839	-2.831	-2.824	-2.818	-2.812	-2.806	-2.802	-2.799	-2.796	-2.794	-2.792	-2.792	-2.792	-2.792	-2.794	-2.796	-2.798	-2.800	-2.802	-2.805	-2.810	-2.814	-2.818	-2.822	-2.826	-2.831	-2.836	-2.841	-2.845	-2.851	-2.856	-2.860	-2.866	-2.871	-2.875	-2.880	-2.884	-2.889	-2.891	-2.896	-2.899	-2.902	-2.906	-2.909	-2.910	-2.912	-2.914	-2.916	-2.916	-2.916	-2.918	-2.916	-2.916	-2.915	-2.914	-2.911	-2.909	-2.905	-2.902	-2.899	-2.895	-2.890	-2.884	-2.878	-2.871	-2.865	-2.859	-2.851	-2.842	-2.834	-2.825	-2.815	-2.805	-2.795	-2.784	-2.772	-2.761	-2.749	-2.736	-2.724	-2.711	-2.698	-2.684	-2.671	-2.656	-2.641	-2.629	-2.612	-2.599	-2.584	-2.569	-2.554	-2.540	-2.525	-2.510	-2.496	-2.482	-2.468	-2.454	-2.440	-2.428	-2.414	-2.402	-2.390	-2.379	-2.368	-2.358	-2.348	-2.339	-2.329	-2.321	-2.315	-2.308	-2.301	-2.296	-2.292	-2.288	-2.285	-2.282	-2.281	-2.280	-2.280	-2.281	-2.281	-2.284	-2.286	-2.289	-2.294	-2.298	-2.302	-2.308	-2.314	-2.319	-2.326	-2.332	-2.340	-2.348	-2.356	-2.364	-2.371	-2.380	-2.388	-2.396	-2.405	-2.414	-2.421	-2.429	-2.436	-2.444	-2.451	-2.458	-2.465	-2.471	-2.476	-2.482	-2.486	-2.491	-2.495	-2.498	-2.500	-2.502	-2.504	-2.504	-2.504	-2.504	-2.502	-2.501	-2.499	-2.496	-2.491	-2.488	-2.482	-2.478	-2.471	-2.465	-2.458	-2.450	-2.441	-2.435	-2.425	-2.415	-2.406	-2.396	-2.386	-2.375	-2.364	-2.354	-2.344	-2.331	-2.320	-2.309	-2.299	-2.288	-2.276	-2.266	-2.255	-2.245	-2.234	-2.225	-2.215	-2.205	-2.196	-2.188	-2.180	-2.171	-2.165	-2.159	-2.152	-2.148	-2.142	-2.139	-2.135	-2.132	-2.130	-2.128	-2.128	-2.126	-2.126	-2.129	-2.130	-2.131	-2.135	-2.138	-2.142	-2.148	-2.152	-2.158	-2.162	-2.170	-2.178	-2.185	-2.192	-2.201	-2.209	-2.219	-2.226	-2.235	-2.245	-2.255	-2.264	-2.272	-2.282	-2.291	-2.301	-2.309	-2.319	-2.328	-2.335	-2.342	-2.351	-2.359	-2.366	-2.372	-2.380	-2.385	-2.390	-2.395	-2.399	-2.402	-2.406	-2.409	-2.411	-2.412	-2.415	-2.415	-2.415	-2.414	-2.412	-2.411	-2.410	-2.406	-2.404	-2.400	-2.396	-2.391	-2.388	-2.381	-2.375	-2.370	-2.362	-2.356	-2.350	-2.342	-2.335	-2.328	-2.320	-2.311	-2.304	-2.296	-2.288	-2.280	-2.272	-2.265	-2.258	-2.249	-2.242	-2.235	-2.229	-2.222	-2.216	-2.210	-2.205	-2.200	-2.195	-2.191	-2.188	-2.184	-2.181	-2.179	-2.178	-2.175	-2.175	-2.175	-2.175	-2.176	-2.176	-2.179	-2.181	-2.184	-2.188	-2.191	-2.196	-2.201	-2.206	-2.212	-2.220	-2.226	-2.234	-2.241	-2.249	-2.258	-2.266	-2.275	-2.284	-2.294	-2.301	-2.311	-2.321	-2.331	-2.342	-2.351	-2.361	-2.371	-2.380	-2.391	-2.401	-2.409	-2.419	-2.429	-2.436	-2.445	-2.454	-2.461	-2.470	-2.476	-2.482	-2.490	-2.496	-2.501	-2.505	-2.510	-2.514	-2.518	-2.521	-2.524	-2.526	-2.526	-2.529	-2.529	-2.529	-2.529	-2.528	-2.528	-2.525	-2.524	-2.521	-2.519	-2.516	-2.512	-2.509	-2.505	-2.501	-2.496	-2.492	-2.488	-2.484	-2.479	-2.474	-2.468	-2.462	-2.458	-2.452	-2.448	-2.441	-2.438	-2.432	-2.428	-2.424	-2.420	-2.416	-2.412	-2.409	-2.406	-2.402	-2.399	-2.398	-2.396	-2.392	-2.392	-2.391	-2.390	-2.390	-2.390	-2.390	-2.391	-2.392	-2.394	-2.396	-2.398	-2.400	-2.402	-2.406	-2.410	-2.412	-2.416	-2.421	-2.425	-2.430	-2.434	-2.440	-2.444	-2.450	-2.455	-2.460	-2.466	-2.471	-2.478	-2.482	-2.488	-2.494	-2.499	-2.505	-2.510	-2.515	-2.520	-2.525	-2.529	-2.534	-2.536	-2.540	-2.545	-2.546	-2.550	-2.552	-2.554	-2.556	-2.556	-2.558	-2.558	-2.558	-2.556	-2.556	-2.554	-2.551	-2.550	-2.546	-2.541	-2.538	-2.532	-2.528	-2.521	-2.515	-2.509	-2.501	-2.494	-2.484	-2.475	-2.466	-2.456	-2.446	-2.435	-2.425	-2.414	-2.402	-2.390	-2.378	-2.366	-2.352	-2.339	-2.326	-2.312	-2.299	-2.284	-2.270	-2.256	-2.241	-2.226	-2.212	-2.198	-2.184	-2.168	-2.154	-2.139	-2.125	-2.111	-2.096	-2.081	-2.069	-2.055	-2.041	-2.026	-2.014	-2.001	-1.988	-1.975	-1.962	-1.950	-1.938	-1.928	-1.916	-1.905	-1.894	-1.882	-1.872	-1.862	-1.854	-1.842	-1.834	-1.825	-1.816	-1.809	-1.800	-1.792	-1.785	-1.778	-1.771	-1.764	-1.758	-1.750	-1.742	-1.738	-1.730	-1.724	-1.719	-1.712	-1.706	-1.700	-1.692	-1.688	-1.680	-1.675	-1.668	-1.661	-1.652	-1.646	-1.638	-1.631	-1.624	-1.614	-1.606	-1.596	-1.586	-1.578	-1.568	-1.556	-1.545	-1.532	-1.521	-1.510	-1.496	-1.482	-1.469	-1.454	-1.439	-1.422	-1.408	-1.390	-1.374	-1.356	-1.338	-1.320	-1.301	-1.282	-1.262	-1.244	-1.224	-1.204	-1.182	-1.162	-1.142	-1.121	-1.101	-1.080	-1.059	-1.040	-1.019	-0.999	-0.980	-0.960	-0.941	-0.921	-0.904	-0.886	-0.869	-0.852	-0.838	-0.822	-0.808	-0.794	-0.782	-0.770	-0.760	-0.750	-0.741	-0.735	-0.728	-0.722	-0.719	-0.715	-0.714	-0.712	-0.712	-0.714	-0.716	-0.720	-0.725	-0.731	-0.738	-0.746	-0.756	-0.765	-0.778	-0.789	-0.801	-0.816	-0.830	-0.845	-0.861	-0.878	-0.895	-0.912	-0.931	-0.949	-0.969	-0.988	-1.006	-1.026	-1.046	-1.065	-1.084	-1.104	-1.122	-1.141	-1.159	-1.178	-1.195	-1.211	-1.228	-1.244	-1.259	-1.272	-1.285	-1.298	-1.309	-1.320	-1.329	-1.338	-1.344	-1.351	-1.356	-1.360	-1.364	-1.365	-1.365	-1.365	-1.362	-1.359	-1.355	-1.349	-1.341	-1.334	-1.324	-1.315	-1.302	-1.290	-1.276	-1.261	-1.245	-1.228	-1.211	-1.192	-1.174	-1.151	-1.131	-1.109	-1.088	-1.064	-1.040	-1.015	-0.990	-0.966	-0.939	-0.914	-0.888	-0.861	-0.835	-0.808	-0.781	-0.755	-0.728	-0.701	-0.675	-0.650	-0.624	-0.598	-0.574	-0.549	-0.524	-0.501	-0.478	-0.455	-0.434	-0.412	-0.391	-0.372	-0.352	-0.335	-0.318	-0.300	-0.286	-0.270	-0.256	-0.242	-0.231	-0.218	-0.209	-0.198	-0.189	-0.180	-0.174	-0.165	-0.160	-0.155	-0.150	-0.146	-0.142	-0.140	-0.139	-0.136	-0.135	-0.135	-0.134	-0.135	-0.135	-0.138	-0.138	-0.139	-0.141	-0.144	-0.145	-0.146	-0.149	-0.150	-0.152	-0.155	-0.156	-0.158	-0.159	-0.159	-0.160	-0.161	-0.160	-0.160	-0.160	-0.158	-0.156	-0.155	-0.151	-0.149	-0.145	-0.140	-0.135	-0.130	-0.124	-0.118	-0.110	-0.102	-0.094	-0.085	-0.076	-0.066	-0.056	-0.045	-0.034	-0.021	-0.010	0.004	0.016	0.030	0.044	0.058	0.071	0.086	0.101	0.116	0.131	0.145	0.161	0.176	0.191	0.206	0.220	0.236	0.250	0.264	0.279	0.291	0.305	0.319	0.330	0.342	0.355	0.365	0.376	0.385	0.395	0.402	0.411	0.419	0.426	0.431	0.438	0.442	0.446	0.449	0.452	0.454	0.455	0.456	0.456	0.455	0.454	0.451	0.449	0.445	0.441	0.436	0.431	0.425	0.420	0.412	0.405	0.399	0.390	0.382	0.372	0.364	0.355	0.346	0.336	0.326	0.318	0.308	0.299	0.289	0.279	0.271	0.261	0.252	0.244	0.235	0.228	0.219	0.212	0.205	0.199	0.192	0.188	0.182	0.178	0.174	0.170	0.168	0.165	0.165	0.164	0.162	0.162	0.164	0.165	0.168	0.170	0.172	0.176	0.180	0.185	0.191	0.196	0.202	0.209	0.215	0.222	0.230	0.238	0.245	0.254	0.261	0.270	0.278	0.286	0.294	0.301	0.310	0.318	0.325	0.331	0.339	0.345	0.351	0.356	0.361	0.365	0.369	0.372	0.375	0.376	0.378	0.378	0.378	0.376	0.374	0.371	0.366	0.361	0.358	0.350	0.342	0.334	0.325	0.316	0.305	0.294	0.280	0.268	0.254	0.239	0.224	0.206	0.190	0.174	0.155	0.136	0.116	0.096	0.076	0.056	0.035	0.014	-0.009	-0.031	-0.054	-0.076	-0.098	-0.120	-0.144	-0.168	-0.189	-0.212	-0.235	-0.258	-0.280	-0.302	-0.324	-0.346	-0.369	-0.389	-0.410	-0.431	-0.451	-0.470	-0.490	-0.509	-0.528	-0.545	-0.562	-0.580	-0.595	-0.611	-0.628	-0.642	-0.655	-0.669	-0.681	-0.695	-0.706	-0.718	-0.728	-0.739	-0.748	-0.756	-0.764	-0.772	-0.780	-0.785	-0.792	-0.798	-0.802	-0.806	-0.811	-0.815	-0.816	-0.820	-0.821	-0.824	-0.825	-0.825	-0.825	-0.825	-0.825	-0.824	-0.824	-0.822	-0.820	-0.819	-0.816	-0.815	-0.812	-0.810	-0.808	-0.805	-0.802	-0.800	-0.798	-0.796	-0.794	-0.791	-0.790	-0.789	-0.788	-0.788	-0.786	-0.786	-0.786	-0.786	-0.789	-0.789	-0.790	-0.794	-0.796	-0.800	-0.804	-0.809	-0.812	-0.819	-0.824	-0.831	-0.839	-0.846	-0.854	-0.862	-0.871	-0.881	-0.891	-0.901	-0.912	-0.922	-0.935	-0.946	-0.959	-0.970	-0.982	-0.995	-1.006	-1.020	-1.031	-1.044	-1.055	-1.068	-1.079	-1.091	-1.101	-1.112	-1.122	-1.131	-1.140	-1.149	-1.158	-1.165	-1.171	-1.178	-1.182	-1.186	-1.190	-1.194	-1.195	-1.195	-1.196	-1.195	-1.194	-1.190	-1.188	-1.181	-1.178	-1.171	-1.164	-1.155	-1.145	-1.135	-1.125	-1.114	-1.102	-1.089	-1.075	-1.061	-1.046	-1.030	-1.014	-0.998	-0.979	-0.961	-0.944	-0.925	-0.906	-0.888	-0.868	-0.849	-0.829	-0.810	-0.790	-0.770	-0.751	-0.731	-0.711	-0.692	-0.674	-0.655	-0.638	-0.619	-0.601	-0.584	-0.568	-0.550	-0.535	-0.519	-0.504	-0.490	-0.475	-0.462	-0.450	-0.438	-0.426	-0.414	-0.404	-0.394	-0.384	-0.375	-0.366	-0.358	-0.351	-0.344	-0.338	-0.331	-0.325	-0.321	-0.315	-0.310	-0.306	-0.301	-0.299	-0.295	-0.291	-0.289	-0.286	-0.282	-0.280	-0.276	-0.274	-0.271	-0.269	-0.266	-0.262	-0.260	-0.258	-0.254	-0.250	-0.248	-0.244	-0.240	-0.235	-0.231	-0.228	-0.221	-0.216	-0.211	-0.206	-0.200	-0.194	-0.186	-0.180	-0.172	-0.165	-0.158	-0.150	-0.140	-0.132	-0.124	-0.115	-0.105	-0.095	-0.085	-0.075	-0.065	-0.055	-0.044	-0.032	-0.021	-0.010	0.000	0.011	0.022	0.035	0.046	0.058	0.069	0.080	0.092	0.102	0.115	0.125	0.136	0.146	0.158	0.169	0.179	0.189	0.199	0.208	0.218	0.226	0.235	0.244	0.252	0.260	0.268	0.275	0.281	0.288	0.294	0.300	0.305	0.311	0.315	0.319	0.324	0.328	0.330	0.332	0.336	0.338	0.340	0.341	0.342	0.344	0.345	0.346	0.346	0.348	0.348	0.348	0.348	0.346	0.348	0.346	0.346	0.346	0.346	0.348	0.346	0.348	0.349	0.349	0.350	0.351	0.354	0.355	0.358	0.361	0.364	0.368	0.372	0.378	0.382	0.389	0.395	0.402	0.410	0.419	0.428	0.438	0.449	0.459	0.470	0.482	0.496	0.510	0.524	0.540	0.556	0.572	0.589	0.606	0.626	0.644	0.664	0.682	0.704	0.725	0.746	0.766	0.789	0.810	0.834	0.856	0.878	0.901	0.925	0.948	0.970	0.992	1.015	1.039	1.061	1.084	1.105	1.128	1.148	1.170	1.190	1.209	1.230	1.248	1.266	1.284	1.301	1.318	1.332	1.349	1.362	1.375	1.388	1.400	1.411	1.422	1.431	1.440	1.448	1.455	1.461	1.466	1.470	1.474	1.478	1.480	1.481	1.482	1.481	1.481	1.480	1.476	1.475	1.470	1.468	1.462	1.458	1.452	1.446	1.440	1.432	1.426	1.418	1.410	1.402	1.395	1.386	1.378	1.369	1.359	1.351	1.342	1.334	1.324	1.315	1.308	1.299	1.290	1.281	1.274	1.265	1.258	1.250	1.244	1.236	1.230	1.224	1.218	1.212	1.208	1.202	1.199	1.194	1.191	1.189	1.185	1.182	1.181	1.179	1.179	1.178	1.178	1.176	1.178	1.178	1.179	1.179	1.179	1.181	1.182	1.184	1.186	1.188	1.190	1.192	1.194	1.196	1.198	1.200	1.201	1.202	1.204	1.205	1.206	1.206	1.205	1.205	1.205	1.202	1.201	1.199	1.195	1.191	1.188	1.181	1.176	1.170	1.164	1.155	1.145	1.136	1.125	1.115	1.101	1.089	1.074	1.060	1.044	1.028	1.010	0.992	0.972	0.952	0.931	0.909	0.886	0.862	0.839	0.814	0.788	0.760	0.734	0.706	0.678	0.648	0.619	0.589	0.558	0.528	0.495	0.464	0.431	0.399	0.366	0.335	0.301	0.269	0.235	0.202	0.170	0.139	0.105	0.074	0.041	0.010	-0.022	-0.052	-0.082	-0.112	-0.141	-0.170	-0.198	-0.226	-0.252	-0.279	-0.304	-0.329	-0.352	-0.376	-0.398	-0.420	-0.440	-0.460	-0.479	-0.498	-0.514	-0.531	-0.545	-0.561	-0.574	-0.588	-0.600	-0.611	-0.621	-0.632	-0.641	-0.650	-0.658	-0.665	-0.671	-0.678	-0.684	-0.689	-0.694	-0.699	-0.702	-0.706	-0.710	-0.714	-0.718	-0.720	-0.724	-0.728	-0.730	-0.734	-0.738	-0.740	-0.745	-0.749	-0.754	-0.758	-0.762	-0.768	-0.775	-0.780	-0.786	-0.794	-0.801	-0.809	-0.818	-0.826	-0.835	-0.845	-0.855	-0.865	-0.876	-0.889	-0.900	-0.912	-0.924	-0.938	-0.951	-0.964	-0.978	-0.991	-1.005	-1.019	-1.032	-1.048	-1.061	-1.074	-1.088	-1.101	-1.114	-1.128	-1.140	-1.151	-1.164	-1.175	-1.186	-1.196	-1.206	-1.215	-1.224	-1.230	-1.236	-1.244	-1.248	-1.252	-1.256	-1.259	-1.260	-1.261	-1.260	-1.259	-1.256	-1.252	-1.248	-1.244	-1.235	-1.229	-1.220	-1.210	-1.199	-1.188	-1.175	-1.160	-1.145	-1.130	-1.114	-1.096	-1.078	-1.059	-1.039	-1.018	-0.996	-0.974	-0.950	-0.926	-0.902	-0.876	-0.851	-0.825	-0.799	-0.771	-0.744	-0.716	-0.689	-0.661	-0.631	-0.604	-0.575	-0.546	-0.519	-0.490	-0.461	-0.434	-0.405	-0.379	-0.351	-0.325	-0.298	-0.271	-0.246	-0.220	-0.196	-0.174	-0.150	-0.128	-0.106	-0.085	-0.066	-0.046	-0.029	-0.012	0.005	0.019	0.034	0.048	0.059	0.070	0.080	0.089	0.096	0.104	0.108	0.114	0.116	0.119	0.119	0.120	0.120	0.118	0.114	0.111	0.106	0.101	0.095	0.088	0.080	0.071	0.061	0.052	0.041	0.030	0.020	0.006	-0.005	-0.018	-0.030	-0.044	-0.056	-0.070	-0.082	-0.096	-0.110	-0.124	-0.136	-0.150	-0.162	-0.175	-0.186	-0.199	-0.210	-0.219	-0.230	-0.240	-0.249	-0.259	-0.266	-0.274	-0.280	-0.286	-0.291	-0.296	-0.300	-0.302	-0.305	-0.308	-0.309	-0.309	-0.308	-0.308	-0.306	-0.302	-0.299	-0.296	-0.291	-0.286	-0.280	-0.275	-0.269	-0.261	-0.254	-0.245	-0.238	-0.229	-0.220	-0.210	-0.200	-0.191	-0.181	-0.172	-0.162	-0.152	-0.144	-0.132	-0.124	-0.115	-0.106	-0.098	-0.089	-0.080	-0.072	-0.065	-0.058	-0.051	-0.044	-0.039	-0.035	-0.030	-0.026	-0.022	-0.020	-0.018	-0.016	-0.016	-0.016	-0.016	-0.016	-0.019	-0.022	-0.024	-0.028	-0.031	-0.036	-0.041	-0.048	-0.054	-0.060	-0.068	-0.074	-0.081	-0.090	-0.098	-0.105	-0.115	-0.122	-0.131	-0.140	-0.149	-0.158	-0.166	-0.174	-0.181	-0.190	-0.196	-0.204	-0.211	-0.216	-0.222	-0.228	-0.232	-0.235	-0.239	-0.241	-0.245	-0.246	-0.246	-0.246	-0.245	-0.244	-0.241	-0.239	-0.235	-0.231	-0.226	-0.220	-0.212	-0.206	-0.199	-0.190	-0.182	-0.171	-0.161	-0.152	-0.141	-0.130	-0.119	-0.106	-0.094	-0.082	-0.070	-0.056	-0.044	-0.031	-0.019	-0.006	0.006	0.018	0.030	0.041	0.052	0.062	0.074	0.084	0.092	0.102	0.111	0.119	0.126	0.132	0.139	0.145	0.149	0.154	0.156	0.160	0.162	0.164	0.165	0.165	0.165	0.164	0.162	0.161	0.159	0.156	0.152	0.149	0.145	0.140	0.134	0.129	0.124	0.118	0.112	0.106	0.099	0.094	0.086	0.080	0.072	0.066	0.060	0.054	0.046	0.041	0.035	0.029	0.024	0.018	0.012	0.009	0.004	-0.001	-0.004	-0.008	-0.011	-0.015	-0.016	-0.020	-0.021	-0.021	-0.022	-0.024	-0.024	-0.022	-0.020	-0.020	-0.018	-0.016	-0.014	-0.009	-0.006	-0.001	0.002	0.008	0.012	0.018	0.024	0.030	0.038	0.042	0.050	0.058	0.065	0.072	0.080	0.089	0.096	0.105	0.112	0.120	0.129	0.138	0.145	0.154	0.161	0.169	0.175	0.181	0.189	0.194	0.200	0.205	0.210	0.214	0.216	0.219	0.221	0.222	0.224	0.222	0.221	0.220	0.218	0.212	0.208	0.202	0.195	0.188	0.179	0.169	0.159	0.146	0.132	0.119	0.104	0.089	0.071	0.052	0.035	0.015	-0.006	-0.028	-0.050	-0.074	-0.096	-0.121	-0.146	-0.172	-0.199	-0.226	-0.254	-0.281	-0.310	-0.338	-0.366	-0.395	-0.424	-0.452	-0.481	-0.509	-0.538	-0.566	-0.594	-0.621	-0.648	-0.675	-0.700	-0.728	-0.752	-0.775	-0.799	-0.821	-0.844	-0.865	-0.886	-0.906	-0.924	-0.941	-0.958	-0.974	-0.989	-1.002	-1.015	-1.028	-1.039	-1.048	-1.058	-1.066	-1.072	-1.079	-1.084	-1.089	-1.092	-1.095	-1.098	-1.099	-1.099	-1.100	-1.099	-1.098	-1.095	-1.092	-1.089	-1.085	-1.080	-1.076	-1.071	-1.065	-1.060	-1.054	-1.048	-1.041	-1.035	-1.029	-1.021	-1.014	-1.008	-1.000	-0.994	-0.985	-0.979	-0.971	-0.964	-0.956	-0.950	-0.942	-0.936	-0.930	-0.922	-0.918	-0.910	-0.905	-0.899	-0.892	-0.888	-0.881	-0.875	-0.870	-0.864	-0.859	-0.854	-0.849	-0.844	-0.839	-0.834	-0.828	-0.822	-0.816	-0.811	-0.806	-0.801	-0.795	-0.789	-0.782	-0.775	-0.769	-0.761	-0.754	-0.745	-0.738	-0.729	-0.720	-0.711	-0.700	-0.690	-0.679	-0.668	-0.655	-0.642	-0.630	-0.616	-0.602	-0.589	-0.574	-0.556	-0.540	-0.522	-0.505	-0.488	-0.469	-0.450	-0.429	-0.409	-0.388	-0.366	-0.344	-0.322	-0.300	-0.276	-0.252	-0.229	-0.204	-0.179	-0.154	-0.129	-0.102	-0.078	-0.052	-0.026	0.000	0.025	0.051	0.078	0.101	0.126	0.151	0.176	0.201	0.225	0.249	0.271	0.295	0.316	0.339	0.359	0.379	0.399	0.416	0.435	0.451	0.468	0.482	0.498	0.510	0.521	0.532	0.542	0.551	0.560	0.566	0.572	0.576	0.580	0.581	0.584	0.582	0.581	0.580	0.575	0.571	0.566	0.559	0.550	0.541	0.532	0.521	0.510	0.498	0.482	0.469	0.452	0.438	0.421	0.402	0.384	0.366	0.346	0.328	0.305	0.285	0.264	0.242	0.221	0.199	0.176	0.154	0.131	0.109	0.086	0.064	0.041	0.020	-0.002	-0.024	-0.045	-0.065	-0.086	-0.108	-0.126	-0.146	-0.165	-0.184	-0.201	-0.219	-0.235	-0.251	-0.265	-0.280	-0.294	-0.308	-0.320	-0.331	-0.341	-0.351	-0.361	-0.369	-0.378	-0.384	-0.390	-0.395	-0.399	-0.402	-0.406	-0.408	-0.409	-0.409	-0.410	-0.409	-0.408	-0.404	-0.402	-0.399	-0.394	-0.390	-0.384	-0.379	-0.371	-0.366	-0.359	-0.351	-0.344	-0.336	-0.328	-0.319	-0.310	-0.301	-0.292	-0.285	-0.276	-0.268	-0.259	-0.251	-0.242	-0.234	-0.228	-0.220	-0.214	-0.208	-0.201	-0.195	-0.190	-0.185	-0.182	-0.178	-0.176	-0.172	-0.171	-0.170	-0.170	-0.171	-0.171	-0.174	-0.176	-0.180	-0.182	-0.188	-0.192	-0.199	-0.205	-0.211	-0.219	-0.226	-0.235	-0.244	-0.252	-0.262	-0.272	-0.282	-0.292	-0.302	-0.314	-0.324	-0.335	-0.345	-0.356	-0.366	-0.378	-0.388	-0.396	-0.406	-0.416	-0.424	-0.432	-0.441	-0.449	-0.454	-0.461	-0.468	-0.471	-0.475	-0.479	-0.482	-0.484	-0.485	-0.486	-0.486	-0.485	-0.484	-0.480	-0.478	-0.474	-0.469	-0.464	-0.459	-0.451	-0.444	-0.436	-0.426	-0.419	-0.409	-0.398	-0.388	-0.378	-0.365	-0.354	-0.341	-0.329	-0.316	-0.302	-0.290	-0.276	-0.264	-0.251	-0.236	-0.224	-0.210	-0.198	-0.184	-0.172	-0.159	-0.148	-0.135	-0.122	-0.111	-0.100	-0.089	-0.079	-0.069	-0.060	-0.050	-0.041	-0.032	-0.025	-0.018	-0.011	-0.005	0.001	0.006	0.012	0.016	0.021	0.025	0.028	0.031	0.032	0.035	0.036	0.039	0.039	0.040	0.040	0.039	0.040	0.038	0.038	0.036	0.035	0.034	0.031	0.030	0.029	0.025	0.024	0.020	0.019	0.016	0.014	0.012	0.009	0.008	0.005	0.002	0.001	0.000	-0.001	-0.004	-0.005	-0.005	-0.006	-0.006	-0.006	-0.008	-0.008	-0.006	-0.005	-0.004	-0.002	0.000	0.001	0.005	0.008	0.011	0.015	0.019	0.022	0.026	0.032	0.036	0.042	0.048	0.055	0.061	0.068	0.075	0.082	0.089	0.098	0.105	0.112	0.121	0.129	0.138	0.146	0.155	0.164	0.172	0.180	0.189	0.196	0.205	0.212	0.220	0.229	0.235	0.241	0.249	0.255	0.260	0.265	0.271	0.275	0.279	0.282	0.285	0.286	0.289	0.290	0.289	0.289	0.288	0.285	0.282	0.280	0.275	0.270	0.262	0.256	0.248	0.240	0.230	0.220	0.210	0.198	0.185	0.170	0.156	0.142	0.126	0.110	0.092	0.075	0.056	0.039	0.018	-0.001	-0.022	-0.042	-0.065	-0.088	-0.109	-0.131	-0.154	-0.178	-0.200	-0.224	-0.248	-0.270	-0.294	-0.318	-0.341	-0.364	-0.388	-0.410	-0.432	-0.455	-0.476	-0.499	-0.519	-0.539	-0.560	-0.579	-0.599	-0.618	-0.636	-0.652	-0.670	-0.686	-0.704	-0.718	-0.732	-0.746	-0.760	-0.772	-0.784	-0.796	-0.806	-0.818	-0.826	-0.835	-0.844	-0.852	-0.860	-0.866	-0.874	-0.880	-0.886	-0.890	-0.896	-0.900	-0.906	-0.910	-0.915	-0.919	-0.922	-0.926	-0.930	-0.934	-0.939	-0.942	-0.946	-0.951	-0.955	-0.960	-0.965	-0.970	-0.976	-0.981	-0.988	-0.995	-1.001	-1.010	-1.018	-1.026	-1.036	-1.045	-1.055	-1.066	-1.078	-1.089	-1.101	-1.112	-1.126	-1.139	-1.154	-1.168	-1.184	-1.199	-1.214	-1.231	-1.248	-1.265	-1.281	-1.298	-1.315	-1.334	-1.352	-1.370	-1.388	-1.405	-1.424	-1.441	-1.458	-1.475	-1.492	-1.509	-1.526	-1.541	-1.558	-1.572	-1.585	-1.600	-1.612	-1.625	-1.636	-1.646	-1.656	-1.665	-1.674	-1.680	-1.686	-1.691	-1.695	-1.698	-1.699	-1.699	-1.698	-1.695	-1.692	-1.689	-1.684	-1.675	-1.669	-1.659	-1.649	-1.636	-1.624	-1.610	-1.595	-1.579	-1.561	-1.542	-1.524	-1.502	-1.481	-1.460	-1.436	-1.412	-1.388	-1.362	-1.336	-1.309	-1.281	-1.254	-1.225	-1.196	-1.168	-1.138	-1.109	-1.078	-1.048	-1.018	-0.986	-0.958	-0.926	-0.896	-0.866	-0.836	-0.806	-0.778	-0.749	-0.719	-0.691	-0.664	-0.636	-0.609	-0.582	-0.556	-0.531	-0.506	-0.481	-0.458	-0.435	-0.414	-0.391	-0.370	-0.349	-0.329	-0.310	-0.292	-0.274	-0.256	-0.240	-0.224	-0.208	-0.192	-0.178	-0.164	-0.150	-0.138	-0.125	-0.112	-0.100	-0.090	-0.079	-0.069	-0.059	-0.050	-0.040	-0.030	-0.021	-0.014	-0.005	0.004	0.011	0.019	0.026	0.034	0.041	0.049	0.055	0.062	0.070	0.078	0.084	0.091	0.098	0.105	0.111	0.119	0.125	0.134	0.140	0.148	0.154	0.162	0.169	0.178	0.184	0.192	0.200	0.208	0.215	0.222	0.230	0.238	0.245	0.251	0.260	0.266	0.274	0.280	0.288	0.294	0.301	0.306	0.311	0.318	0.322	0.328	0.332	0.336	0.340	0.341	0.345	0.346	0.348	0.349	0.349	0.349	0.346	0.345	0.342	0.339	0.335	0.330	0.324	0.318	0.310	0.301	0.291	0.282	0.270	0.259	0.246	0.232	0.218	0.204	0.188	0.170	0.151	0.134	0.114	0.095	0.072	0.052	0.030	0.008	-0.016	-0.039	-0.062	-0.088	-0.112	-0.138	-0.162	-0.188	-0.214	-0.240	-0.266	-0.290	-0.316	-0.342	-0.369	-0.392	-0.419	-0.442	-0.466	-0.490	-0.514	-0.538	-0.560	-0.581	-0.602	-0.624	-0.642	-0.662	-0.681	-0.698	-0.715	-0.731	-0.746	-0.760	-0.774	-0.786	-0.799	-0.809	-0.820	-0.830	-0.839	-0.848	-0.855	-0.860	-0.868	-0.872	-0.878	-0.880	-0.884	-0.886	-0.889	-0.891	-0.892	-0.894	-0.894	-0.896	-0.896	-0.896	-0.898	-0.898	-0.898	-0.898	-0.898	-0.899	-0.900	-0.901	-0.901	-0.904	-0.906	-0.909	-0.912	-0.915	-0.920	-0.925	-0.930	-0.936	-0.944	-0.951	-0.960	-0.970	-0.980	-0.991	-1.002	-1.015	-1.029	-1.044	-1.058	-1.075	-1.091	-1.110	-1.129	-1.149	-1.169	-1.191	-1.212	-1.236	-1.260	-1.284	-1.309	-1.335	-1.361	-1.389	-1.418	-1.444	-1.472	-1.504	-1.532	-1.564	-1.592	-1.624	-1.655	-1.686	-1.718	-1.749	-1.781	-1.812	-1.844	-1.876	-1.908	-1.940	-1.971	-2.001	-2.031	-2.064	-2.094	-2.121	-2.151	-2.180	-2.209	-2.236	-2.264	-2.290	-2.316	-2.342	-2.366	-2.391	-2.415	-2.438	-2.459	-2.479	-2.500	-2.519	-2.538	-2.555	-2.574	-2.589	-2.605	-2.619	-2.632	-2.646	-2.659	-2.670	-2.681	-2.691	-2.700	-2.709	-2.716	-2.724	-2.729	-2.734	-2.740	-2.744	-2.748	-2.750	-2.752	-2.754	-2.754	-2.755	-2.755	-2.754	-2.754	-2.752	-2.751	-2.749	-2.746	-2.744	-2.741	-2.738	-2.734	-2.730	-2.726	-2.722	-2.718	-2.714	-2.710	-2.705	-2.701	-2.696	-2.691	-2.688	-2.682	-2.679	-2.675	-2.670	-2.666	-2.662	-2.659	-2.655	-2.652	-2.648	-2.645	-2.641	-2.639	-2.636	-2.634	-2.631	-2.630	-2.628	-2.625	-2.622	-2.621	-2.619	-2.618	-2.615	-2.614	-2.612	-2.610	-2.609	-2.606	-2.604	-2.602	-2.600	-2.596	-2.594	-2.590	-2.586	-2.582	-2.579	-2.574	-2.569	-2.564	-2.558	-2.550	-2.544	-2.536	-2.528	-2.519	-2.509	-2.499	-2.488	-2.476	-2.464	-2.451	-2.436	-2.422	-2.408	-2.391	-2.374	-2.355	-2.338	-2.319	-2.299	-2.279	-2.258	-2.234	-2.212	-2.189	-2.165	-2.140	-2.116	-2.090	-2.064	-2.038	-2.011	-1.982	-1.955	-1.929	-1.899	-1.871	-1.842	-1.815	-1.785	-1.758	-1.729	-1.700	-1.671	-1.644	-1.614	-1.586	-1.559	-1.532	-1.506	-1.480	-1.454	-1.429	-1.405	-1.380	-1.358	-1.335	-1.312	-1.292	-1.271	-1.252	-1.234	-1.218	-1.200	-1.184	-1.170	-1.155	-1.144	-1.131	-1.120	-1.111	-1.102	-1.094	-1.086	-1.080	-1.076	-1.072	-1.069	-1.066	-1.065	-1.065	-1.065	-1.066	-1.068	-1.070	-1.074	-1.076	-1.080	-1.085	-1.091	-1.096	-1.102	-1.110	-1.116	-1.124	-1.130	-1.136	-1.145	-1.152	-1.160	-1.166	-1.174	-1.180	-1.188	-1.194	-1.200	-1.206	-1.211	-1.216	-1.221	-1.225	-1.229	-1.231	-1.232	-1.234	-1.235	-1.234	-1.232	-1.231	-1.229	-1.226	-1.222	-1.216	-1.211	-1.205	-1.198	-1.188	-1.179	-1.169	-1.158	-1.146	-1.134	-1.121	-1.108	-1.092	-1.076	-1.060	-1.044	-1.028	-1.010	-0.991	-0.974	-0.955	-0.935	-0.915	-0.896	-0.876	-0.856	-0.835	-0.815	-0.794	-0.775	-0.754	-0.735	-0.714	-0.695	-0.676	-0.658	-0.639	-0.620	-0.602	-0.586	-0.570	-0.554	-0.539	-0.524	-0.510	-0.499	-0.485	-0.474	-0.464	-0.454	-0.445	-0.436	-0.429	-0.422	-0.418	-0.412	-0.409	-0.406	-0.404	-0.402	-0.402	-0.404	-0.404	-0.406	-0.409	-0.414	-0.416	-0.422	-0.426	-0.434	-0.440	-0.448	-0.455	-0.464	-0.472	-0.481	-0.490	-0.499	-0.509	-0.519	-0.529	-0.539	-0.549	-0.560	-0.569	-0.579	-0.589	-0.599	-0.608	-0.616	-0.625	-0.634	-0.642	-0.650	-0.658	-0.665	-0.671	-0.678	-0.684	-0.688	-0.694	-0.696	-0.701	-0.704	-0.705	-0.706	-0.708	-0.709	-0.709	-0.709	-0.708	-0.706	-0.704	-0.702	-0.699	-0.695	-0.691	-0.688	-0.682	-0.678	-0.674	-0.668	-0.662	-0.656	-0.651	-0.645	-0.639	-0.632	-0.626	-0.621	-0.615	-0.609	-0.604	-0.600	-0.594	-0.589	-0.584	-0.580	-0.576	-0.572	-0.570	-0.568	-0.565	-0.564	-0.564	-0.561	-0.562	-0.562	-0.565	-0.566	-0.569	-0.571	-0.575	-0.580	-0.584	-0.589	-0.595	-0.601	-0.609	-0.618	-0.625	-0.634	-0.644	-0.652	-0.662	-0.674	-0.685	-0.698	-0.709	-0.721	-0.735	-0.748	-0.761	-0.775	-0.789	-0.802	-0.818	-0.832	-0.848	-0.861	-0.876	-0.891	-0.906	-0.921	-0.936	-0.951	-0.966	-0.981	-0.995	-1.010	-1.025	-1.039	-1.054	-1.068	-1.081	-1.094	-1.108	-1.120	-1.132	-1.145	-1.156	-1.168	-1.179	-1.190	-1.200	-1.210	-1.220	-1.229	-1.239	-1.246	-1.255	-1.262	-1.269	-1.278	-1.284	-1.290	-1.295	-1.301	-1.306	-1.310	-1.315	-1.319	-1.324	-1.326	-1.330	-1.334	-1.336	-1.339	-1.341	-1.344	-1.346	-1.346	-1.349	-1.351	-1.352	-1.355	-1.356	-1.358	-1.360	-1.361	-1.365	-1.366	-1.369	-1.371	-1.375	-1.378	-1.381	-1.386	-1.390	-1.394	-1.399	-1.405	-1.410	-1.416	-1.424	-1.431	-1.439	-1.448	-1.456	-1.466	-1.476	-1.486	-1.499	-1.510	-1.524	-1.536	-1.550	-1.565	-1.580	-1.595	-1.610	-1.626	-1.642	-1.661	-1.679	-1.696	-1.715	-1.732	-1.751	-1.771	-1.790	-1.810	-1.829	-1.849	-1.868	-1.888	-1.908	-1.926	-1.945	-1.964	-1.982	-2.000	-2.016	-2.034	-2.050	-2.066	-2.081	-2.098	-2.111	-2.124	-2.136	-2.149	-2.159	-2.169	-2.178	-2.186	-2.194	-2.200	-2.205	-2.209	-2.212	-2.214	-2.215	-2.216	-2.215	-2.214	-2.211	-2.208	-2.204	-2.198	-2.191	-2.184	-2.176	-2.166	-2.158	-2.148	-2.136	-2.125	-2.112	-2.100	-2.086	-2.072	-2.059	-2.044	-2.030	-2.014	-2.000	-1.985	-1.969	-1.954	-1.939	-1.924	-1.908	-1.892	-1.879	-1.864	-1.851	-1.836	-1.824	-1.810	-1.799	-1.788	-1.776	-1.765	-1.754	-1.745	-1.738	-1.729	-1.721	-1.714	-1.709	-1.704	-1.699	-1.694	-1.690	-1.689	-1.686	-1.685	-1.684	-1.684	-1.684	-1.685	-1.686	-1.688	-1.691	-1.694	-1.696	-1.701	-1.705	-1.709	-1.714	-1.719	-1.724	-1.729	-1.734	-1.740	-1.745	-1.750	-1.755	-1.760	-1.766	-1.771	-1.775	-1.779	-1.782	-1.786	-1.790	-1.794	-1.795	-1.799	-1.800	-1.800	-1.801	-1.801	-1.800	-1.800	-1.799	-1.796	-1.792	-1.789	-1.784	-1.780	-1.775	-1.768	-1.761	-1.754	-1.745	-1.736	-1.728	-1.718	-1.708	-1.696	-1.685	-1.672	-1.661	-1.648	-1.634	-1.620	-1.605	-1.592	-1.578	-1.562	-1.548	-1.531	-1.516	-1.500	-1.485	-1.469	-1.454	-1.438	-1.422	-1.406	-1.391	-1.376	-1.362	-1.348	-1.334	-1.321	-1.308	-1.295	-1.284	-1.272	-1.261	-1.251	-1.242	-1.232	-1.225	-1.218	-1.211	-1.206	-1.201	-1.196	-1.194	-1.191	-1.190	-1.189	-1.189	-1.189	-1.190	-1.194	-1.196	-1.201	-1.206	-1.211	-1.218	-1.224	-1.232	-1.240	-1.248	-1.258	-1.266	-1.278	-1.288	-1.298	-1.309	-1.320	-1.331	-1.342	-1.354	-1.365	-1.378	-1.388	-1.400	-1.410	-1.421	-1.430	-1.440	-1.449	-1.458	-1.466	-1.474	-1.480	-1.486	-1.491	-1.495	-1.499	-1.502	-1.504	-1.504	-1.504	-1.504	-1.501	-1.498	-1.494	-1.488	-1.481	-1.474	-1.465	-1.455	-1.445	-1.432	-1.421	-1.406	-1.392	-1.378	-1.360	-1.342	-1.324	-1.305	-1.285	-1.265	-1.242	-1.222	-1.200	-1.176	-1.152	-1.129	-1.105	-1.081	-1.056	-1.031	-1.008	-0.982	-0.958	-0.932	-0.909	-0.884	-0.861	-0.838	-0.815	-0.791	-0.769	-0.748	-0.728	-0.708	-0.688	-0.669	-0.651	-0.634	-0.618	-0.604	-0.589	-0.576	-0.564	-0.552	-0.542	-0.534	-0.526	-0.519	-0.514	-0.509	-0.505	-0.502	-0.501	-0.500	-0.501	-0.502	-0.506	-0.510	-0.514	-0.519	-0.526	-0.534	-0.541	-0.550	-0.560	-0.571	-0.582	-0.594	-0.606	-0.619	-0.632	-0.645	-0.660	-0.675	-0.690	-0.704	-0.720	-0.735	-0.751	-0.766	-0.782	-0.798	-0.814	-0.829	-0.844	-0.859	-0.874	-0.889	-0.905	-0.919	-0.934	-0.948	-0.960	-0.972	-0.986	-0.998	-1.010	-1.021	-1.031	-1.042	-1.052	-1.062	-1.071	-1.080	-1.089	-1.096	-1.104	-1.111	-1.119	-1.125	-1.131	-1.139	-1.144	-1.149	-1.154	-1.160	-1.164	-1.169	-1.172	-1.178	-1.182	-1.186	-1.191	-1.195	-1.199	-1.204	-1.208	-1.212	-1.218	-1.221	-1.228	-1.232	-1.239	-1.244	-1.250	-1.258	-1.264	-1.272	-1.280	-1.289	-1.298	-1.308	-1.316	-1.328	-1.339	-1.349	-1.361	-1.374	-1.388	-1.400	-1.415	-1.430	-1.446	-1.462	-1.479	-1.496	-1.515	-1.534	-1.552	-1.571	-1.591	-1.614	-1.634	-1.656	-1.678	-1.700	-1.724	-1.748	-1.771	-1.795	-1.819	-1.845	-1.869	-1.894	-1.919	-1.945	-1.970	-1.995	-2.021	-2.046	-2.071	-2.098	-2.122	-2.146	-2.171	-2.196	-2.220	-2.242	-2.266	-2.289	-2.311	-2.332	-2.354	-2.375	-2.396	-2.415	-2.434	-2.451	-2.468	-2.485	-2.500	-2.515	-2.529	-2.541	-2.554	-2.565	-2.576	-2.586	-2.595	-2.601	-2.608	-2.614	-2.619	-2.624	-2.628	-2.629	-2.630	-2.630	-2.630	-2.629	-2.626	-2.624	-2.620	-2.615	-2.611	-2.605	-2.598	-2.590	-2.582	-2.574	-2.564	-2.554	-2.544	-2.532	-2.522	-2.510	-2.498	-2.485	-2.472	-2.460	-2.448	-2.434	-2.420	-2.406	-2.392	-2.379	-2.365	-2.351	-2.339	-2.324	-2.311	-2.298	-2.284	-2.271	-2.259	-2.246	-2.234	-2.221	-2.211	-2.200	-2.189	-2.179	-2.169	-2.158	-2.149	-2.141	-2.132	-2.124	-2.118	-2.110	-2.104	-2.098	-2.092	-2.088	-2.084	-2.080	-2.076	-2.072	-2.070	-2.069	-2.068	-2.065	-2.064	-2.064	-2.064	-2.064	-2.064	-2.066	-2.066	-2.069	-2.070	-2.071	-2.074	-2.076	-2.079	-2.081	-2.084	-2.086	-2.090	-2.091	-2.094	-2.098	-2.100	-2.102	-2.104	-2.108	-2.110	-2.111	-2.114	-2.115	-2.116	-2.119	-2.120	-2.120	-2.121	-2.121	-2.122	-2.122	-2.122	-2.122	-2.121	-2.121	-2.121	-2.120	-2.119	-2.118	-2.116	-2.115	-2.114	-2.112	-2.111	-2.110	-2.109	-2.108	-2.106	-2.105	-2.104	-2.102	-2.104	-2.102	-2.102	-2.104	-2.104	-2.104	-2.106	-2.108	-2.110	-2.114	-2.116	-2.119	-2.124	-2.129	-2.134	-2.140	-2.148	-2.154	-2.161	-2.170	-2.179	-2.188	-2.198	-2.209	-2.220	-2.231	-2.245	-2.259	-2.272	-2.286	-2.300	-2.316	-2.331	-2.349	-2.366	-2.384	-2.401	-2.419	-2.438	-2.456	-2.475	-2.495	-2.515	-2.534	-2.555	-2.574	-2.594	-2.614	-2.634	-2.654	-2.674	-2.694	-2.712	-2.732	-2.751	-2.770	-2.788	-2.806	-2.824	-2.841	-2.856	-2.874	-2.889	-2.902	-2.918	-2.931	-2.942	-2.956	-2.966	-2.978	-2.988	-2.995	-3.002	-3.010	-3.016	-3.021	-3.028	-3.031	-3.032	-3.035	-3.036	-3.035	-3.034	-3.032	-3.029	-3.025	-3.021	-3.014	-3.009	-3.001	-2.992	-2.984	-2.975	-2.965	-2.954	-2.942	-2.929	-2.918	-2.904	-2.890	-2.875	-2.861	-2.845	-2.830	-2.815	-2.799	-2.782	-2.766	-2.750	-2.735	-2.718	-2.701	-2.685	-2.670	-2.654	-2.640	-2.625	-2.609	-2.596	-2.582	-2.569	-2.555	-2.545	-2.532	-2.522	-2.512	-2.502	-2.494	-2.485	-2.479	-2.471	-2.465	-2.460	-2.455	-2.451	-2.448	-2.446	-2.445	-2.442	-2.442	-2.442	-2.444	-2.445	-2.446	-2.449	-2.451	-2.455	-2.458	-2.462	-2.466	-2.470	-2.475	-2.480	-2.485	-2.490	-2.495	-2.499	-2.505	-2.510	-2.514	-2.519	-2.522	-2.526	-2.530	-2.534	-2.538	-2.539	-2.541	-2.544	-2.544	-2.546	-2.545	-2.545	-2.544	-2.542	-2.540	-2.539	-2.536	-2.531	-2.529	-2.524	-2.520	-2.514	-2.509	-2.501	-2.495	-2.488	-2.480	-2.471	-2.465	-2.456	-2.448	-2.438	-2.430	-2.421	-2.411	-2.402	-2.392	-2.385	-2.375	-2.366	-2.359	-2.349	-2.340	-2.334	-2.325	-2.318	-2.311	-2.304	-2.298	-2.292	-2.288	-2.282	-2.279	-2.275	-2.272	-2.270	-2.269	-2.268	-2.268	-2.269	-2.269	-2.270	-2.272	-2.276	-2.280	-2.284	-2.290	-2.296	-2.302	-2.309	-2.316	-2.324	-2.332	-2.341	-2.351	-2.361	-2.371	-2.382	-2.394	-2.406	-2.416	-2.429	-2.441	-2.454	-2.465	-2.478	-2.490	-2.502	-2.514	-2.525	-2.538	-2.549	-2.560	-2.570	-2.580	-2.590	-2.599	-2.606	-2.615	-2.622	-2.629	-2.634	-2.640	-2.644	-2.646	-2.650	-2.651	-2.651	-2.651	-2.650	-2.648	-2.644	-2.640	-2.635	-2.628	-2.621	-2.611	-2.601	-2.590	-2.579	-2.566	-2.551	-2.536	-2.521	-2.505	-2.486	-2.469	-2.449	-2.428	-2.406	-2.384	-2.362	-2.339	-2.314	-2.290	-2.262	-2.238	-2.212	-2.185	-2.158	-2.130	-2.102	-2.074	-2.045	-2.018	-1.989	-1.960	-1.931	-1.902	-1.874	-1.846	-1.818	-1.790	-1.762	-1.735	-1.708	-1.682	-1.656	-1.630	-1.605	-1.580	-1.556	-1.532	-1.510	-1.488	-1.466	-1.445	-1.425	-1.405	-1.386	-1.369	-1.351	-1.335	-1.320	-1.304	-1.289	-1.278	-1.264	-1.251	-1.240	-1.230	-1.220	-1.211	-1.202	-1.196	-1.190	-1.182	-1.178	-1.172	-1.169	-1.165	-1.162	-1.160	-1.159	-1.158	-1.156	-1.156	-1.158	-1.158	-1.159	-1.160	-1.161	-1.164	-1.166	-1.170	-1.172	-1.175	-1.180	-1.182	-1.188	-1.190	-1.195	-1.199	-1.202	-1.208	-1.210	-1.215	-1.219	-1.222	-1.226	-1.230	-1.234	-1.236	-1.239	-1.241	-1.244	-1.246	-1.249	-1.251	-1.251	-1.254	-1.254	-1.254	-1.255	-1.255	-1.255	-1.254	-1.254	-1.252	-1.251	-1.250	-1.249	-1.246	-1.244	-1.242	-1.241	-1.238	-1.235	-1.232	-1.231	-1.228	-1.225	-1.222	-1.221	-1.219	-1.216	-1.216	-1.214	-1.214	-1.212	-1.212	-1.212	-1.212	-1.214	-1.216	-1.219	-1.221	-1.225	-1.230	-1.234	-1.239	-1.246	-1.252	-1.260	-1.270	-1.278	-1.290	-1.300	-1.311	-1.324	-1.338	-1.352	-1.368	-1.384	-1.400	-1.418	-1.436	-1.456	-1.475	-1.496	-1.518	-1.539	-1.561	-1.585	-1.609	-1.632	-1.658	-1.682	-1.708	-1.732	-1.759	-1.785	-1.811	-1.838	-1.865	-1.891	-1.918	-1.944	-1.970	-1.998	-2.022	-2.049	-2.074	-2.099	-2.124	-2.149	-2.172	-2.195	-2.219	-2.241	-2.262	-2.284	-2.304	-2.324	-2.342	-2.359	-2.376	-2.392	-2.409	-2.422	-2.438	-2.450	-2.462	-2.472	-2.484	-2.492	-2.501	-2.510	-2.516	-2.522	-2.528	-2.532	-2.535	-2.539	-2.540	-2.540	-2.541	-2.541	-2.540	-2.538	-2.535	-2.531	-2.528	-2.522	-2.519	-2.514	-2.508	-2.501	-2.495	-2.486	-2.480	-2.472	-2.464	-2.456	-2.448	-2.439	-2.431	-2.421	-2.412	-2.404	-2.395	-2.386	-2.379	-2.369	-2.360	-2.352	-2.344	-2.338	-2.330	-2.322	-2.316	-2.310	-2.302	-2.298	-2.291	-2.286	-2.281	-2.279	-2.274	-2.271	-2.269	-2.265	-2.264	-2.264	-2.262	-2.261	-2.261	-2.262	-2.264	-2.264	-2.266	-2.269	-2.271	-2.274	-2.278	-2.281	-2.286	-2.291	-2.295	-2.301	-2.306	-2.311	-2.318	-2.324	-2.331	-2.338	-2.344	-2.351	-2.358	-2.365	-2.371	-2.379	-2.386	-2.392	-2.401	-2.408	-2.415	-2.422	-2.429	-2.435	-2.441	-2.449	-2.455	-2.459	-2.465	-2.471	-2.475	-2.481	-2.485	-2.490	-2.494	-2.498	-2.500	-2.505	-2.506	-2.509	-2.511	-2.514	-2.515	-2.515	-2.516	-2.518	-2.516	-2.516	-2.516	-2.515	-2.514	-2.512	-2.510	-2.509	-2.505	-2.504	-2.500	-2.496	-2.495	-2.491	-2.488	-2.484	-2.480	-2.476	-2.471	-2.468	-2.464	-2.460	-2.456	-2.451	-2.449	-2.445	-2.441	-2.439	-2.435	-2.432	-2.430	-2.428	-2.425	-2.424	-2.424	-2.421	-2.422	-2.421	-2.422	-2.424	-2.425	-2.426	-2.430	-2.432	-2.436	-2.440	-2.445	-2.451	-2.456	-2.464	-2.471	-2.479	-2.488	-2.496	-2.506	-2.516	-2.526	-2.539	-2.549	-2.562	-2.575	-2.588	-2.601	-2.615	-2.630	-2.644	-2.659	-2.674	-2.689	-2.704	-2.719	-2.735	-2.750	-2.766	-2.781	-2.796	-2.811	-2.825	-2.841	-2.855	-2.868	-2.881	-2.892	-2.906	-2.918	-2.928	-2.938	-2.948	-2.955	-2.962	-2.970	-2.976	-2.981	-2.985	-2.989	-2.992	-2.992	-2.994	-2.992	-2.992	-2.989	-2.986	-2.981	-2.976	-2.970	-2.962	-2.955	-2.945	-2.936	-2.925	-2.912	-2.901	-2.888	-2.872	-2.859	-2.844	-2.828	-2.810	-2.794	-2.776	-2.759	-2.741	-2.721	-2.704	-2.685	-2.665	-2.646	-2.626	-2.609	-2.589	-2.570	-2.551	-2.532	-2.514	-2.496	-2.479	-2.460	-2.444	-2.428	-2.411	-2.396	-2.381	-2.368	-2.354	-2.340	-2.328	-2.316	-2.306	-2.296	-2.286	-2.278	-2.270	-2.262	-2.255	-2.249	-2.244	-2.240	-2.236	-2.232	-2.230	-2.230	-2.228	-2.228	-2.229	-2.229	-2.230	-2.232	-2.234	-2.236	-2.240	-2.244	-2.246	-2.252	-2.256	-2.260	-2.266	-2.270	-2.275	-2.281	-2.286	-2.291	-2.298	-2.302	-2.308	-2.311	-2.316	-2.320	-2.325	-2.329	-2.332	-2.336	-2.338	-2.340	-2.342	-2.344	-2.345	-2.345	-2.344	-2.345	-2.342	-2.341	-2.339	-2.335	-2.331	-2.328	-2.322	-2.318	-2.311	-2.304	-2.298	-2.290	-2.281	-2.271	-2.262	-2.252	-2.241	-2.230	-2.220	-2.208	-2.196	-2.182	-2.169	-2.158	-2.142	-2.130	-2.118	-2.102	-2.090	-2.076	-2.062	-2.050	-2.036	-2.022	-2.010	-1.998	-1.985	-1.974	-1.961	-1.951	-1.940	-1.930	-1.921	-1.911	-1.902	-1.895	-1.888	-1.881	-1.876	-1.870	-1.866	-1.861	-1.859	-1.856	-1.854	-1.852	-1.851	-1.851	-1.852	-1.854	-1.856	-1.858	-1.860	-1.864	-1.868	-1.871	-1.876	-1.880	-1.885	-1.890	-1.895	-1.900	-1.905	-1.910	-1.915	-1.921	-1.924	-1.929	-1.932	-1.936	-1.940	-1.942	-1.945	-1.946	-1.948	-1.948	-1.948	-1.946	-1.945	-1.941	-1.938	-1.932	-1.928	-1.920	-1.914	-1.905	-1.895	-1.886	-1.874	-1.861	-1.849	-1.835	-1.820	-1.804	-1.788	-1.770	-1.751	-1.731	-1.711	-1.691	-1.670	-1.649	-1.626	-1.604	-1.580	-1.556	-1.532	-1.509	-1.485	-1.460	-1.435	-1.410	-1.386	-1.361	-1.338	-1.314	-1.290	-1.268	-1.244	-1.222	-1.199	-1.180	-1.159	-1.139	-1.120	-1.101	-1.085	-1.069	-1.052	-1.038	-1.024	-1.011	-0.999	-0.990	-0.980	-0.971	-0.964	-0.958	-0.954	-0.950	-0.946	-0.945	-0.945	-0.945	-0.946	-0.949	-0.954	-0.959	-0.964	-0.971	-0.979	-0.988	-0.998	-1.008	-1.019	-1.030	-1.042	-1.056	-1.070	-1.085	-1.101	-1.118	-1.134	-1.150	-1.166	-1.185	-1.204	-1.221	-1.240	-1.259	-1.278	-1.298	-1.316	-1.335	-1.354	-1.374	-1.392	-1.411	-1.430	-1.449	-1.466	-1.485	-1.501	-1.520	-1.536	-1.552	-1.568	-1.582	-1.599	-1.612	-1.628	-1.640	-1.652	-1.666	-1.678	-1.688	-1.698	-1.708	-1.718	-1.726	-1.734	-1.740	-1.746	-1.754	-1.759	-1.764	-1.768	-1.772	-1.775	-1.778	-1.780	-1.782	-1.784	-1.785	-1.785	-1.786	-1.786	-1.786	-1.788	-1.786	-1.786	-1.786	-1.786	-1.785	-1.786	-1.786	-1.786	-1.788	-1.788	-1.790	-1.791	-1.794	-1.796	-1.799	-1.802	-1.808	-1.812	-1.818	-1.824	-1.831	-1.839	-1.848	-1.856	-1.866	-1.878	-1.890	-1.901	-1.915	-1.929	-1.942	-1.959	-1.975	-1.991	-2.010	-2.027	-2.047	-2.068	-2.088	-2.109	-2.129	-2.151	-2.174	-2.196	-2.220	-2.242	-2.266	-2.289	-2.314	-2.336	-2.361	-2.384	-2.408	-2.431	-2.455	-2.479	-2.500	-2.522	-2.544	-2.565	-2.586	-2.606	-2.628	-2.645	-2.664	-2.681	-2.699	-2.714	-2.730	-2.742	-2.756	-2.769	-2.779	-2.789	-2.799	-2.808	-2.815	-2.821	-2.828	-2.831	-2.834	-2.836	-2.838	-2.838	-2.836	-2.835	-2.832	-2.829	-2.825	-2.819	-2.811	-2.805	-2.798	-2.788	-2.779	-2.769	-2.759	-2.746	-2.734	-2.721	-2.708	-2.694	-2.680	-2.665	-2.651	-2.635	-2.620	-2.605	-2.589	-2.572	-2.558	-2.540	-2.525	-2.509	-2.494	-2.478	-2.462	-2.448	-2.432	-2.418	-2.402	-2.389	-2.376	-2.362	-2.351	-2.339	-2.328	-2.316	-2.305	-2.296	-2.288	-2.279	-2.271	-2.264	-2.258	-2.252	-2.246	-2.242	-2.239	-2.235	-2.234	-2.232	-2.232	-2.231	-2.231	-2.232	-2.234	-2.238	-2.240	-2.242	-2.248	-2.252	-2.256	-2.261	-2.268	-2.274	-2.280	-2.288	-2.295	-2.302	-2.309	-2.318	-2.325	-2.332	-2.341	-2.350	-2.358	-2.366	-2.374	-2.382	-2.391	-2.399	-2.408	-2.415	-2.421	-2.429	-2.435	-2.442	-2.449	-2.456	-2.462	-2.468	-2.474	-2.480	-2.485	-2.490	-2.495	-2.500	-2.502	-2.508	-2.511	-2.514	-2.518	-2.521	-2.524	-2.528	-2.529	-2.531	-2.535	-2.536	-2.540	-2.541	-2.544	-2.546	-2.549	-2.550	-2.554	-2.555	-2.559	-2.561	-2.565	-2.569	-2.572	-2.575	-2.579	-2.584	-2.589	-2.594	-2.600	-2.605	-2.611	-2.618	-2.625	-2.632	-2.640	-2.649	-2.658	-2.668	-2.676	-2.686	-2.696	-2.708	-2.719	-2.730	-2.744	-2.756	-2.769	-2.782	-2.796	-2.810	-2.824	-2.839	-2.854	-2.869	-2.885	-2.900	-2.916	-2.931	-2.946	-2.962	-2.979	-2.995	-3.010	-3.026	-3.041	-3.056	-3.072	-3.088	-3.101	-3.116	-3.130	-3.142	-3.156	-3.169	-3.180	-3.192	-3.204	-3.212	-3.224	-3.232	-3.240	-3.249	-3.255	-3.261	-3.266	-3.272	-3.275	-3.279	-3.281	-3.284	-3.284	-3.282	-3.282	-3.281	-3.279	-3.276	-3.272	-3.268	-3.262	-3.256	-3.249	-3.242	-3.235	-3.225	-3.216	-3.206	-3.196	-3.185	-3.174	-3.162	-3.151	-3.139	-3.125	-3.112	-3.099	-3.085	-3.074	-3.059	-3.045	-3.031	-3.019	-3.005	-2.991	-2.978	-2.965	-2.952	-2.940	-2.928	-2.916	-2.904	-2.892	-2.881	-2.871	-2.861	-2.851	-2.842	-2.834	-2.825	-2.819	-2.812	-2.805	-2.799	-2.794	-2.789	-2.785	-2.781	-2.778	-2.775	-2.774	-2.772	-2.771	-2.771	-2.771	-2.771	-2.772	-2.774	-2.776	-2.778	-2.781	-2.784	-2.788	-2.791	-2.795	-2.799	-2.804	-2.808	-2.812	-2.818	-2.822	-2.828	-2.832	-2.838	-2.844	-2.848	-2.851	-2.858	-2.862	-2.868	-2.871	-2.875	-2.879	-2.882	-2.885	-2.889	-2.891	-2.895	-2.896	-2.899	-2.900	-2.901	-2.902	-2.902	-2.902	-2.902	-2.901	-2.900	-2.899	-2.896	-2.895	-2.892	-2.889	-2.886	-2.882	-2.879	-2.875	-2.870	-2.866	-2.861	-2.855	-2.850	-2.845	-2.840	-2.834	-2.829	-2.824	-2.818	-2.811	-2.806	-2.800	-2.794	-2.790	-2.785	-2.779	-2.774	-2.769	-2.764	-2.761	-2.756	-2.754	-2.750	-2.748	-2.745	-2.742	-2.742	-2.741	-2.741	-2.741	-2.742	-2.742	-2.744	-2.746	-2.750	-2.752	-2.756	-2.761	-2.766	-2.772	-2.779	-2.785	-2.794	-2.801	-2.809	-2.819	-2.829	-2.839	-2.850	-2.861	-2.872	-2.885	-2.898	-2.911	-2.925	-2.938	-2.952	-2.968	-2.981	-2.998	-3.012	-3.029	-3.044	-3.059	-3.074	-3.090	-3.105	-3.121	-3.138	-3.152	-3.166	-3.181	-3.196	-3.211	-3.225	-3.238	-3.251	-3.264	-3.275	-3.286	-3.299	-3.309	-3.318	-3.326	-3.335	-3.341	-3.349	-3.354	-3.360	-3.362	-3.366	-3.369	-3.370	-3.371	-3.370	-3.368	-3.365	-3.362	-3.358	-3.352	-3.346	-3.339	-3.330	-3.321	-3.311	-3.300	-3.288	-3.275	-3.261	-3.246	-3.231	-3.216	-3.199	-3.181	-3.164	-3.145	-3.126	-3.105	-3.085	-3.065	-3.044	-3.021	-3.000	-2.976	-2.954	-2.932	-2.910	-2.886	-2.864	-2.841	-2.819	-2.795	-2.772	-2.750	-2.728	-2.705	-2.684	-2.662	-2.641	-2.621	-2.600	-2.581	-2.561	-2.542	-2.526	-2.508	-2.491	-2.475	-2.460	-2.444	-2.429	-2.416	-2.404	-2.391	-2.379	-2.368	-2.359	-2.349	-2.339	-2.331	-2.324	-2.316	-2.310	-2.304	-2.298	-2.294	-2.289	-2.286	-2.282	-2.280	-2.276	-2.275	-2.272	-2.271	-2.270	-2.270	-2.269	-2.269	-2.268	-2.269	-2.269	-2.268	-2.268	-2.269	-2.269	-2.269	-2.269	-2.270	-2.269	-2.269	-2.269	-2.269	-2.269	-2.268	-2.266	-2.265	-2.265	-2.262	-2.261	-2.260	-2.258	-2.255	-2.252	-2.250	-2.248	-2.245	-2.241	-2.239	-2.234	-2.230	-2.226	-2.224	-2.220	-2.215	-2.210	-2.206	-2.202	-2.199	-2.194	-2.191	-2.186	-2.182	-2.179	-2.174	-2.171	-2.166	-2.164	-2.160	-2.156	-2.155	-2.151	-2.150	-2.148	-2.146	-2.145	-2.144	-2.142	-2.141	-2.141	-2.141	-2.141	-2.144	-2.144	-2.145	-2.148	-2.149	-2.151	-2.154	-2.155	-2.159	-2.162	-2.166	-2.171	-2.175	-2.179	-2.182	-2.188	-2.192	-2.198	-2.202	-2.209	-2.212	-2.219	-2.225	-2.229	-2.235	-2.240	-2.245	-2.251	-2.256	-2.260	-2.266	-2.270	-2.275	-2.279	-2.284	-2.288	-2.291	-2.294	-2.298	-2.299	-2.301	-2.302	-2.305	-2.305	-2.305	-2.305	-2.305	-2.304	-2.301	-2.301	-2.298	-2.294	-2.290	-2.286	-2.281	-2.276	-2.270	-2.262	-2.256	-2.249	-2.240	-2.231	-2.220	-2.211	-2.200	-2.189	-2.176	-2.165	-2.151	-2.139	-2.125	-2.110	-2.096	-2.080	-2.065	-2.050	-2.033	-2.016	-2.000	-1.984	-1.966	-1.950	-1.932	-1.915	-1.898	-1.880	-1.862	-1.846	-1.829	-1.812	-1.796	-1.780	-1.764	-1.749	-1.734	-1.720	-1.705	-1.691	-1.679	-1.666	-1.655	-1.642	-1.632	-1.624	-1.616	-1.608	-1.600	-1.594	-1.590	-1.584	-1.581	-1.578	-1.576	-1.576	-1.576	-1.578	-1.579	-1.581	-1.586	-1.591	-1.598	-1.604	-1.611	-1.620	-1.629	-1.640	-1.649	-1.660	-1.674	-1.686	-1.699	-1.714	-1.729	-1.744	-1.759	-1.775	-1.792	-1.809	-1.825	-1.842	-1.860	-1.878	-1.895	-1.912	-1.930	-1.949	-1.965	-1.982	-2.000	-2.018	-2.033	-2.050	-2.065	-2.081	-2.096	-2.111	-2.125	-2.139	-2.152	-2.164	-2.176	-2.188	-2.198	-2.209	-2.218	-2.226	-2.235	-2.241	-2.249	-2.255	-2.260	-2.264	-2.269	-2.271	-2.274	-2.276	-2.276	-2.279	-2.279	-2.278	-2.278	-2.275	-2.274	-2.272	-2.269	-2.266	-2.264	-2.260	-2.255	-2.251	-2.248	-2.242	-2.239	-2.235	-2.229	-2.224	-2.220	-2.216	-2.212	-2.208	-2.204	-2.200	-2.196	-2.194	-2.191	-2.189	-2.186	-2.185	-2.184	-2.182	-2.181	-2.181	-2.181	-2.181	-2.184	-2.185	-2.188	-2.189	-2.194	-2.196	-2.200	-2.204	-2.208	-2.214	-2.218	-2.224	-2.229	-2.236	-2.242	-2.248	-2.255	-2.262	-2.270	-2.276	-2.284	-2.291	-2.298	-2.305	-2.312	-2.319	-2.328	-2.332	-2.339	-2.345	-2.351	-2.356	-2.361	-2.368	-2.371	-2.375	-2.379	-2.381	-2.384	-2.386	-2.388	-2.389	-2.389	-2.390	-2.389	-2.388	-2.386	-2.384	-2.381	-2.378	-2.374	-2.369	-2.364	-2.358	-2.352	-2.345	-2.339	-2.331	-2.322	-2.314	-2.304	-2.296	-2.286	-2.275	-2.265	-2.254	-2.242	-2.230	-2.220	-2.208	-2.195	-2.182	-2.169	-2.158	-2.144	-2.131	-2.119	-2.105	-2.091	-2.079	-2.065	-2.051	-2.039	-2.025	-2.013	-2.000	-1.988	-1.975	-1.962	-1.951	-1.939	-1.926	-1.915	-1.905	-1.892	-1.882	-1.872	-1.862	-1.852	-1.844	-1.835	-1.826	-1.819	-1.810	-1.802	-1.798	-1.790	-1.785	-1.779	-1.774	-1.770	-1.766	-1.761	-1.760	-1.758	-1.755	-1.752	-1.752	-1.752	-1.751	-1.752	-1.752	-1.754	-1.756	-1.759	-1.761	-1.764	-1.768	-1.771	-1.776	-1.780	-1.786	-1.791	-1.796	-1.802	-1.808	-1.814	-1.820	-1.825	-1.832	-1.839	-1.844	-1.851	-1.858	-1.862	-1.869	-1.874	-1.880	-1.885	-1.890	-1.895	-1.899	-1.902	-1.906	-1.909	-1.911	-1.914	-1.915	-1.915	-1.915	-1.915	-1.914	-1.911	-1.908	-1.905	-1.900	-1.895	-1.890	-1.882	-1.875	-1.866	-1.858	-1.849	-1.838	-1.826	-1.814	-1.801	-1.789	-1.774	-1.760	-1.745	-1.729	-1.712	-1.696	-1.679	-1.661	-1.642	-1.624	-1.606	-1.588	-1.569	-1.549	-1.530	-1.512	-1.492	-1.475	-1.455	-1.439	-1.420	-1.402	-1.386	-1.369	-1.352	-1.338	-1.324	-1.309	-1.296	-1.284	-1.272	-1.262	-1.252	-1.244	-1.235	-1.230	-1.224	-1.219	-1.215	-1.212	-1.212	-1.212	-1.212	-1.214	-1.216	-1.221	-1.228	-1.234	-1.240	-1.249	-1.258	-1.268	-1.278	-1.290	-1.302	-1.315	-1.330	-1.344	-1.359	-1.374	-1.390	-1.406	-1.422	-1.440	-1.458	-1.475	-1.491	-1.510	-1.528	-1.544	-1.561	-1.578	-1.595	-1.611	-1.628	-1.642	-1.658	-1.671	-1.686	-1.700	-1.711	-1.724	-1.734	-1.744	-1.754	-1.762	-1.770	-1.778	-1.782	-1.788	-1.792	-1.795	-1.798	-1.800	-1.800	-1.800	-1.799	-1.796	-1.794	-1.789	-1.784	-1.779	-1.772	-1.765	-1.759	-1.750	-1.740	-1.730	-1.720	-1.710	-1.698	-1.686	-1.674	-1.661	-1.648	-1.635	-1.621	-1.608	-1.594	-1.580	-1.565	-1.551	-1.538	-1.524	-1.510	-1.496	-1.482	-1.469	-1.456	-1.442	-1.430	-1.418	-1.405	-1.394	-1.382	-1.371	-1.361	-1.352	-1.342	-1.334	-1.325	-1.318	-1.310	-1.302	-1.296	-1.291	-1.286	-1.281	-1.276	-1.272	-1.270	-1.266	-1.265	-1.262	-1.261	-1.260	-1.259	-1.259	-1.258	-1.259	-1.259	-1.260	-1.261	-1.262	-1.264	-1.265	-1.266	-1.269	-1.269	-1.271	-1.272	-1.274	-1.275	-1.276	-1.278	-1.279	-1.279	-1.279	-1.279	-1.279	-1.278	-1.278	-1.275	-1.272	-1.271	-1.268	-1.264	-1.260	-1.255	-1.250	-1.244	-1.239	-1.230	-1.222	-1.215	-1.206	-1.198	-1.188	-1.178	-1.166	-1.155	-1.142	-1.130	-1.116	-1.104	-1.090	-1.075	-1.060	-1.045	-1.031	-1.015	-1.000	-0.984	-0.968	-0.951	-0.935	-0.919	-0.902	-0.886	-0.871	-0.855	-0.839	-0.824	-0.809	-0.795	-0.780	-0.768	-0.754	-0.741	-0.729	-0.719	-0.708	-0.699	-0.689	-0.680	-0.672	-0.665	-0.660	-0.656	-0.651	-0.648	-0.646	-0.646	-0.645	-0.646	-0.648	-0.650	-0.654	-0.659	-0.664	-0.671	-0.678	-0.686	-0.695	-0.704	-0.714	-0.725	-0.738	-0.750	-0.762	-0.776	-0.790	-0.805	-0.819	-0.835	-0.850	-0.865	-0.881	-0.898	-0.912	-0.929	-0.944	-0.959	-0.975	-0.990	-1.005	-1.019	-1.032	-1.048	-1.060	-1.072	-1.085	-1.096	-1.105	-1.116	-1.125	-1.134	-1.141	-1.148	-1.154	-1.159	-1.162	-1.166	-1.169	-1.170	-1.170	-1.171	-1.170	-1.169	-1.165	-1.162	-1.159	-1.154	-1.148	-1.142	-1.135	-1.128	-1.120	-1.111	-1.102	-1.094	-1.082	-1.072	-1.062	-1.051	-1.041	-1.031	-1.020	-1.009	-0.999	-0.988	-0.976	-0.968	-0.958	-0.948	-0.939	-0.930	-0.922	-0.915	-0.909	-0.902	-0.898	-0.894	-0.890	-0.886	-0.885	-0.884	-0.885	-0.885	-0.889	-0.891	-0.895	-0.901	-0.909	-0.916	-0.925	-0.935	-0.946	-0.959	-0.971	-0.988	-1.004	-1.020	-1.038	-1.056	-1.078	-1.098	-1.119	-1.142	-1.166	-1.191	-1.216	-1.242	-1.269	-1.298	-1.325	-1.354	-1.382	-1.412	-1.442	-1.471	-1.502	-1.532	-1.562	-1.592	-1.624	-1.652	-1.684	-1.712	-1.742	-1.771	-1.799	-1.828	-1.855	-1.881	-1.906	-1.931	-1.956	-1.980	-2.001	-2.022	-2.042	-2.062	-2.080	-2.098	-2.112	-2.128	-2.140	-2.152	-2.162	-2.171	-2.179	-2.185	-2.190	-2.194	-2.195	-2.198	-2.196	-2.194	-2.190	-2.186	-2.180	-2.172	-2.164	-2.154	-2.144	-2.131	-2.118	-2.104	-2.088	-2.071	-2.054	-2.035	-2.016	-1.995	-1.975	-1.954	-1.931	-1.909	-1.885	-1.861	-1.838	-1.814	-1.789	-1.764	-1.739	-1.712	-1.688	-1.662	-1.638	-1.612	-1.588	-1.564	-1.539	-1.515	-1.491	-1.469	-1.446	-1.425	-1.402	-1.381	-1.361	-1.342	-1.322	-1.305	-1.288	-1.270	-1.254	-1.239	-1.224	-1.211	-1.199	-1.186	-1.174	-1.164	-1.154	-1.146	-1.136	-1.130	-1.122	-1.116	-1.111	-1.106	-1.102	-1.098	-1.094	-1.092	-1.089	-1.088	-1.086	-1.085	-1.084	-1.082	-1.081	-1.081	-1.080	-1.080	-1.079	-1.078	-1.078	-1.076	-1.075	-1.072	-1.071	-1.069	-1.066	-1.062	-1.059	-1.055	-1.050	-1.044	-1.039	-1.031	-1.025	-1.016	-1.009	-0.999	-0.990	-0.979	-0.968	-0.955	-0.942	-0.929	-0.915	-0.901	-0.886	-0.870	-0.855	-0.838	-0.821	-0.802	-0.786	-0.769	-0.750	-0.731	-0.714	-0.695	-0.675	-0.658	-0.639	-0.620	-0.602	-0.585	-0.568	-0.550	-0.534	-0.519	-0.502	-0.488	-0.475	-0.461	-0.449	-0.438	-0.426	-0.416	-0.408	-0.400	-0.394	-0.388	-0.382	-0.380	-0.376	-0.376	-0.376	-0.378	-0.379	-0.382	-0.385	-0.391	-0.398	-0.406	-0.414	-0.422	-0.434	-0.444	-0.455	-0.469	-0.482	-0.498	-0.512	-0.528	-0.542	-0.560	-0.576	-0.594	-0.611	-0.630	-0.648	-0.666	-0.684	-0.702	-0.720	-0.739	-0.756	-0.774	-0.790	-0.808	-0.824	-0.841	-0.856	-0.872	-0.886	-0.900	-0.914	-0.926	-0.939	-0.951	-0.961	-0.972	-0.981	-0.989	-0.996	-1.004	-1.010	-1.016	-1.020	-1.025	-1.028	-1.029	-1.030	-1.031	-1.032	-1.031	-1.030	-1.029	-1.026	-1.024	-1.020	-1.015	-1.011	-1.006	-1.000	-0.994	-0.988	-0.981	-0.974	-0.968	-0.960	-0.952	-0.944	-0.936	-0.928	-0.919	-0.911	-0.902	-0.895	-0.886	-0.879	-0.869	-0.861	-0.854	-0.846	-0.839	-0.831	-0.826	-0.819	-0.812	-0.808	-0.802	-0.796	-0.792	-0.789	-0.785	-0.782	-0.779	-0.776	-0.776	-0.774	-0.774	-0.774	-0.774	-0.776	-0.778	-0.780	-0.781	-0.785	-0.789	-0.792	-0.798	-0.802	-0.808	-0.815	-0.820	-0.828	-0.835	-0.842	-0.850	-0.859	-0.866	-0.876	-0.885	-0.894	-0.904	-0.912	-0.921	-0.931	-0.941	-0.950	-0.959	-0.968	-0.976	-0.985	-0.994	-1.001	-1.009	-1.018	-1.025	-1.030	-1.038	-1.042	-1.049	-1.052	-1.056	-1.060	-1.062	-1.064	-1.066	-1.066	-1.066	-1.066	-1.064	-1.062	-1.060	-1.056	-1.052	-1.048	-1.042	-1.035	-1.028	-1.020	-1.011	-1.002	-0.994	-0.982	-0.971	-0.961	-0.949	-0.936	-0.924	-0.910	-0.898	-0.882	-0.869	-0.854	-0.839	-0.824	-0.810	-0.795	-0.780	-0.765	-0.751	-0.735	-0.721	-0.709	-0.694	-0.680	-0.668	-0.655	-0.644	-0.632	-0.621	-0.611	-0.602	-0.594	-0.586	-0.578	-0.571	-0.566	-0.560	-0.556	-0.555	-0.551	-0.551	-0.551	-0.551	-0.554	-0.556	-0.560	-0.565	-0.570	-0.576	-0.584	-0.591	-0.601	-0.611	-0.622	-0.634	-0.646	-0.660	-0.674	-0.688	-0.704	-0.719	-0.735	-0.751	-0.769	-0.785	-0.802	-0.820	-0.839	-0.856	-0.875	-0.892	-0.910	-0.928	-0.945	-0.962	-0.980	-0.996	-1.012	-1.028	-1.044	-1.058	-1.071	-1.085	-1.099	-1.110	-1.121	-1.131	-1.140	-1.149	-1.156	-1.162	-1.169	-1.172	-1.176	-1.179	-1.180	-1.180	-1.180	-1.178	-1.175	-1.172	-1.168	-1.161	-1.154	-1.148	-1.138	-1.129	-1.119	-1.108	-1.095	-1.082	-1.069	-1.055	-1.040	-1.024	-1.009	-0.991	-0.975	-0.958	-0.939	-0.921	-0.902	-0.884	-0.865	-0.846	-0.829	-0.809	-0.790	-0.771	-0.752	-0.735	-0.716	-0.699	-0.681	-0.665	-0.648	-0.631	-0.616	-0.600	-0.586	-0.571	-0.559	-0.546	-0.534	-0.522	-0.511	-0.501	-0.492	-0.484	-0.476	-0.469	-0.462	-0.456	-0.451	-0.448	-0.444	-0.441	-0.439	-0.438	-0.438	-0.438	-0.438	-0.438	-0.439	-0.440	-0.444	-0.445	-0.449	-0.452	-0.456	-0.460	-0.465	-0.469	-0.472	-0.478	-0.482	-0.488	-0.492	-0.496	-0.501	-0.506	-0.511	-0.515	-0.519	-0.522	-0.528	-0.530	-0.532	-0.536	-0.538	-0.540	-0.541	-0.542	-0.544	-0.545	-0.545	-0.544	-0.544	-0.541	-0.540	-0.538	-0.534	-0.531	-0.529	-0.525	-0.520	-0.516	-0.510	-0.505	-0.499	-0.492	-0.488	-0.480	-0.474	-0.468	-0.459	-0.451	-0.445	-0.438	-0.430	-0.422	-0.415	-0.408	-0.399	-0.392	-0.385	-0.379	-0.372	-0.366	-0.360	-0.355	-0.349	-0.344	-0.340	-0.336	-0.332	-0.330	-0.328	-0.326	-0.325	-0.325	-0.325	-0.325	-0.328	-0.330	-0.332	-0.336	-0.342	-0.346	-0.354	-0.360	-0.368	-0.378	-0.386	-0.396	-0.406	-0.419	-0.431	-0.444	-0.458	-0.474	-0.488	-0.504	-0.520	-0.536	-0.555	-0.574	-0.591	-0.610	-0.630	-0.650	-0.669	-0.690	-0.710	-0.731	-0.752	-0.772	-0.794	-0.814	-0.836	-0.856	-0.876	-0.898	-0.918	-0.936	-0.956	-0.975	-0.994	-1.011	-1.029	-1.046	-1.064	-1.079	-1.094	-1.108	-1.121	-1.134	-1.145	-1.156	-1.166	-1.175	-1.182	-1.190	-1.196	-1.201	-1.205	-1.209	-1.210	-1.212	-1.211	-1.211	-1.209	-1.206	-1.201	-1.196	-1.191	-1.184	-1.176	-1.168	-1.159	-1.149	-1.138	-1.125	-1.114	-1.101	-1.088	-1.072	-1.058	-1.044	-1.028	-1.011	-0.995	-0.979	-0.962	-0.946	-0.929	-0.912	-0.895	-0.879	-0.862	-0.846	-0.829	-0.812	-0.798	-0.782	-0.768	-0.754	-0.740	-0.726	-0.714	-0.702	-0.691	-0.681	-0.671	-0.662	-0.654	-0.646	-0.639	-0.634	-0.629	-0.625	-0.621	-0.619	-0.616	-0.616	-0.616	-0.618	-0.619	-0.620	-0.624	-0.628	-0.631	-0.638	-0.642	-0.649	-0.655	-0.664	-0.671	-0.679	-0.689	-0.696	-0.706	-0.715	-0.725	-0.735	-0.744	-0.754	-0.762	-0.772	-0.782	-0.792	-0.801	-0.809	-0.818	-0.825	-0.834	-0.840	-0.846	-0.852	-0.858	-0.862	-0.866	-0.870	-0.872	-0.874	-0.874	-0.875	-0.875	-0.872	-0.870	-0.866	-0.862	-0.856	-0.850	-0.844	-0.836	-0.829	-0.819	-0.809	-0.799	-0.786	-0.775	-0.761	-0.748	-0.734	-0.719	-0.702	-0.688	-0.670	-0.654	-0.636	-0.619	-0.601	-0.582	-0.565	-0.545	-0.528	-0.509	-0.491	-0.471	-0.454	-0.435	-0.418	-0.400	-0.382	-0.366	-0.349	-0.334	-0.319	-0.304	-0.289	-0.274	-0.261	-0.249	-0.236	-0.225	-0.215	-0.205	-0.196	-0.189	-0.180	-0.175	-0.169	-0.164	-0.160	-0.156	-0.154	-0.151	-0.151	-0.150	-0.151	-0.152	-0.154	-0.158	-0.160	-0.165	-0.170	-0.175	-0.182	-0.189	-0.196	-0.204	-0.211	-0.220	-0.230	-0.239	-0.249	-0.260	-0.270	-0.281	-0.291	-0.302	-0.315	-0.326	-0.338	-0.350	-0.362	-0.374	-0.386	-0.398	-0.409	-0.421	-0.432	-0.445	-0.456	-0.466	-0.479	-0.490	-0.500	-0.511	-0.521	-0.532	-0.541	-0.552	-0.561	-0.571	-0.580	-0.590	-0.598	-0.606	-0.614	-0.624	-0.631	-0.639	-0.648	-0.654	-0.661	-0.669	-0.676	-0.682	-0.690	-0.696	-0.704	-0.710	-0.716	-0.724	-0.731	-0.738	-0.744	-0.751	-0.759	-0.766	-0.774	-0.781	-0.789	-0.798	-0.808	-0.816	-0.825	-0.834	-0.844	-0.854	-0.864	-0.874	-0.885	-0.896	-0.908	-0.920	-0.932	-0.945	-0.958	-0.971	-0.985	-0.999	-1.014	-1.029	-1.044	-1.060	-1.074	-1.090	-1.106	-1.124	-1.139	-1.156	-1.174	-1.190	-1.206	-1.224	-1.241	-1.258	-1.275	-1.291	-1.308	-1.324	-1.340	-1.355	-1.370	-1.385	-1.399	-1.412	-1.426	-1.439	-1.451	-1.462	-1.472	-1.482	-1.492	-1.500	-1.508	-1.514	-1.519	-1.524	-1.528	-1.529	-1.530	-1.530	-1.529	-1.528	-1.524	-1.519	-1.512	-1.506	-1.499	-1.489	-1.480	-1.468	-1.456	-1.442	-1.429	-1.412	-1.396	-1.378	-1.360	-1.341	-1.321	-1.299	-1.278	-1.255	-1.231	-1.208	-1.184	-1.159	-1.134	-1.109	-1.082	-1.058	-1.030	-1.004	-0.978	-0.951	-0.926	-0.900	-0.875	-0.849	-0.824	-0.799	-0.775	-0.751	-0.729	-0.705	-0.684	-0.664	-0.642	-0.624	-0.604	-0.588	-0.570	-0.554	-0.539	-0.526	-0.511	-0.500	-0.489	-0.479	-0.470	-0.461	-0.454	-0.448	-0.442	-0.439	-0.435	-0.431	-0.430	-0.429	-0.428	-0.429	-0.430	-0.431	-0.434	-0.436	-0.440	-0.444	-0.448	-0.452	-0.458	-0.462	-0.468	-0.474	-0.480	-0.486	-0.491	-0.499	-0.504	-0.511	-0.516	-0.524	-0.529	-0.534	-0.539	-0.545	-0.550	-0.554	-0.559	-0.562	-0.566	-0.570	-0.572	-0.575	-0.578	-0.579	-0.579	-0.580	-0.580	-0.580	-0.579	-0.578	-0.576	-0.574	-0.570	-0.568	-0.562	-0.560	-0.554	-0.549	-0.542	-0.536	-0.530	-0.522	-0.515	-0.506	-0.498	-0.489	-0.479	-0.469	-0.459	-0.448	-0.438	-0.425	-0.414	-0.401	-0.389	-0.375	-0.361	-0.349	-0.335	-0.320	-0.306	-0.292	-0.278	-0.262	-0.249	-0.232	-0.218	-0.204	-0.188	-0.174	-0.159	-0.144	-0.129	-0.114	-0.101	-0.086	-0.072	-0.059	-0.045	-0.034	-0.020	-0.009	0.002	0.014	0.024	0.034	0.044	0.052	0.060	0.068	0.075	0.081	0.088	0.092	0.096	0.100	0.104	0.105	0.108	0.109	0.110	0.109	0.108	0.106	0.105	0.104	0.100	0.096	0.092	0.088	0.084	0.079	0.074	0.068	0.061	0.056	0.049	0.042	0.038	0.030	0.024	0.016	0.010	0.005	-0.002	-0.009	-0.014	-0.020	-0.025	-0.031	-0.035	-0.039	-0.044	-0.046	-0.049	-0.052	-0.054	-0.055	-0.056	-0.056	-0.056	-0.055	-0.054	-0.051	-0.049	-0.046	-0.042	-0.038	-0.034	-0.028	-0.021	-0.015	-0.008	0.000	0.008	0.016	0.025	0.035	0.044	0.055	0.066	0.078	0.088	0.099	0.110	0.122	0.135	0.146	0.159	0.171	0.182	0.194	0.206	0.219	0.230	0.241	0.252	0.264	0.275	0.286	0.295	0.305	0.315	0.324	0.332	0.340	0.348	0.355	0.361	0.368	0.374	0.378	0.381	0.386	0.389	0.390	0.392	0.394	0.394	0.394	0.392	0.391	0.390	0.389	0.385	0.381	0.379	0.374	0.368	0.362	0.358	0.351	0.345	0.338	0.332	0.325	0.318	0.310	0.302	0.294	0.286	0.279	0.271	0.264	0.256	0.249	0.241	0.235	0.228	0.221	0.215	0.209	0.202	0.198	0.192	0.188	0.184	0.180	0.178	0.174	0.172	0.170	0.169	0.169	0.168	0.168	0.169	0.169	0.171	0.172	0.175	0.179	0.181	0.186	0.189	0.192	0.199	0.202	0.209	0.214	0.220	0.226	0.232	0.239	0.246	0.252	0.260	0.266	0.274	0.280	0.288	0.294	0.301	0.308	0.312	0.320	0.325	0.330	0.336	0.340	0.345	0.349	0.351	0.355	0.358	0.360	0.362	0.362	0.364	0.365	0.364	0.362	0.361	0.360	0.356	0.354	0.350	0.345	0.340	0.335	0.329	0.322	0.314	0.306	0.299	0.290	0.281	100.000	5.000	2.000	1.000	5.000	0.000	0.000	0.000	0.000	0.000	0.000	0.000	0.000	0.000	0.000	0.000	0.000	0.000	-2.285	-2.291	-2.296	-2.302	-2.308	-2.312	-2.318	-2.322	-2.328	-2.332	-2.338	-2.341	-2.345	-2.349	-2.351	-2.355	-2.356	-2.359	-2.361	-2.361	-2.364	-2.364	-2.364	-2.364	-2.364	-2.364	-2.362	-2.361	-2.359	-2.358	-2.356	-2.354	-2.350	-2.348	-2.345	-2.341	-2.338	-2.335	-2.331	-2.329	-2.325	-2.321	-2.319	-2.315	-2.311	-2.308	-2.305	-2.301	-2.299	-2.298	-2.295	-2.292	-2.291	-2.289	-2.288	-2.286	-2.286	-2.285	-2.286	-2.286	-2.288	-2.288	-2.290	-2.291	-2.294	-2.298	-2.300	-2.302	-2.308	-2.311	-2.318	-2.322	-2.328	-2.334	-2.340	-2.346	-2.354	-2.361	-2.369	-2.378	-2.385	-2.395	-2.404	-2.412	-2.422	-2.431	-2.442	-2.452	-2.462	-2.474	-2.484	-2.494	-2.505	-2.515	-2.526	-2.538	-2.550	-2.560	-2.570	-2.581	-2.592	-2.604	-2.612	-2.624	-2.634	-2.644	-2.652	-2.662	-2.671	-2.681	-2.689	-2.698	-2.704	-2.711	-2.718	-2.725	-2.731	-2.736	-2.741	-2.745	-2.750	-2.752	-2.755	-2.759	-2.760	-2.761	-2.761	-2.760	-2.760	-2.759	-2.756	-2.754	-2.751	-2.748	-2.742	-2.739	-2.734	-2.726	-2.720	-2.712	-2.705	-2.698	-2.689	-2.681	-2.671	-2.661	-2.652	-2.641	-2.631	-2.621	-2.610	-2.598	-2.588	-2.576	-2.565	-2.554	-2.542	-2.530	-2.520	-2.509	-2.499	-2.489	-2.478	-2.469	-2.459	-2.451	-2.442	-2.435	-2.426	-2.420	-2.414	-2.409	-2.404	-2.399	-2.395	-2.392	-2.390	-2.389	-2.388	-2.389	-2.390	-2.390	-2.392	-2.396	-2.401	-2.405	-2.411	-2.416	-2.424	-2.431	-2.440	-2.448	-2.458	-2.468	-2.479	-2.489	-2.501	-2.512	-2.525	-2.538	-2.550	-2.564	-2.578	-2.591	-2.604	-2.618	-2.631	-2.645	-2.659	-2.671	-2.684	-2.698	-2.710	-2.722	-2.734	-2.744	-2.755	-2.765	-2.775	-2.784	-2.792	-2.800	-2.808	-2.812	-2.818	-2.822	-2.825	-2.829	-2.830	-2.830	-2.831	-2.830	-2.828	-2.825	-2.820	-2.816	-2.810	-2.804	-2.796	-2.789	-2.779	-2.768	-2.758	-2.746	-2.734	-2.720	-2.706	-2.691	-2.676	-2.660	-2.644	-2.628	-2.610	-2.592	-2.574	-2.555	-2.538	-2.518	-2.499	-2.479	-2.460	-2.441	-2.421	-2.400	-2.382	-2.362	-2.344	-2.324	-2.305	-2.286	-2.269	-2.250	-2.232	-2.216	-2.199	-2.181	-2.166	-2.150	-2.136	-2.121	-2.108	-2.094	-2.080	-2.069	-2.058	-2.046	-2.035	-2.025	-2.016	-2.007	-1.999	-1.991	-1.985	-1.979	-1.974	-1.968	-1.962	-1.960	-1.956	-1.954	-1.951	-1.949	-1.948	-1.946	-1.945	-1.946	-1.946	-1.946	-1.948	-1.949	-1.951	-1.954	-1.956	-1.959	-1.961	-1.964	-1.968	-1.972	-1.975	-1.979	-1.982	-1.988	-1.992	-1.996	-2.001	-2.006	-2.010	-2.016	-2.020	-2.025	-2.030	-2.035	-2.039	-2.044	-2.049	-2.054	-2.059	-2.064	-2.069	-2.074	-2.079	-2.082	-2.088	-2.092	-2.096	-2.101	-2.106	-2.110	-2.115	-2.120	-2.125	-2.129	-2.134	-2.139	-2.144	-2.150	-2.155	-2.161	-2.166	-2.171	-2.178	-2.184	-2.191	-2.198	-2.204	-2.211	-2.219	-2.226	-2.234	-2.242	-2.252	-2.261	-2.271	-2.281	-2.291	-2.302	-2.314	-2.326	-2.338	-2.350	-2.362	-2.376	-2.390	-2.405	-2.419	-2.434	-2.449	-2.465	-2.481	-2.498	-2.514	-2.530	-2.548	-2.565	-2.581	-2.600	-2.618	-2.636	-2.654	-2.672	-2.690	-2.709	-2.726	-2.744	-2.762	-2.779	-2.796	-2.814	-2.830	-2.846	-2.861	-2.878	-2.892	-2.906	-2.920	-2.932	-2.946	-2.958	-2.969	-2.980	-2.989	-2.998	-3.006	-3.014	-3.020	-3.025	-3.030	-3.034	-3.038	-3.040	-3.040	-3.040	-3.039	-3.039	-3.036	-3.032	-3.029	-3.024	-3.018	-3.011	-3.004	-2.995	-2.986	-2.978	-2.968	-2.958	-2.945	-2.934	-2.921	-2.909	-2.895	-2.881	-2.868	-2.852	-2.839	-2.824	-2.810	-2.795	-2.781	-2.766	-2.750	-2.735	-2.720	-2.706	-2.690	-2.676	-2.662	-2.648	-2.635	-2.620	-2.606	-2.594	-2.581	-2.569	-2.558	-2.545	-2.534	-2.524	-2.512	-2.502	-2.492	-2.482	-2.474	-2.466	-2.456	-2.449	-2.441	-2.434	-2.426	-2.419	-2.414	-2.408	-2.401	-2.395	-2.390	-2.384	-2.379	-2.374	-2.369	-2.364	-2.360	-2.355	-2.351	-2.348	-2.344	-2.339	-2.335	-2.331	-2.328	-2.324	-2.321	-2.316	-2.312	-2.309	-2.308	-2.304	-2.300	-2.296	-2.294	-2.290	-2.288	-2.285	-2.281	-2.279	-2.276	-2.274	-2.271	-2.269	-2.265	-2.262	-2.260	-2.258	-2.258	-2.255	-2.252	-2.250	-2.248	-2.246	-2.244	-2.241	-2.239	-2.236	-2.235	-2.231	-2.230	-2.226	-2.224	-2.220	-2.218	-2.214	-2.211	-2.206	-2.202	-2.199	-2.194	-2.189	-2.182	-2.178	-2.171	-2.166	-2.159	-2.152	-2.144	-2.136	-2.129	-2.119	-2.110	-2.101	-2.090	-2.080	-2.070	-2.058	-2.046	-2.035	-2.021	-2.010	-1.996	-1.984	-1.971	-1.956	-1.942	-1.929	-1.915	-1.900	-1.888	-1.872	-1.859	-1.844	-1.829	-1.816	-1.802	-1.789	-1.775	-1.761	-1.750	-1.736	-1.725	-1.712	-1.701	-1.691	-1.681	-1.671	-1.661	-1.652	-1.644	-1.636	-1.629	-1.622	-1.615	-1.611	-1.605	-1.600	-1.596	-1.594	-1.590	-1.589	-1.586	-1.585	-1.585	-1.584	-1.584	-1.584	-1.585	-1.585	-1.588	-1.588	-1.590	-1.592	-1.594	-1.596	-1.599	-1.601	-1.604	-1.606	-1.609	-1.611	-1.614	-1.616	-1.619	-1.620	-1.622	-1.624	-1.625	-1.626	-1.628	-1.628	-1.629	-1.629	-1.629	-1.628	-1.628	-1.626	-1.625	-1.622	-1.621	-1.619	-1.616	-1.614	-1.610	-1.606	-1.602	-1.599	-1.595	-1.591	-1.588	-1.584	-1.579	-1.575	-1.570	-1.566	-1.561	-1.556	-1.551	-1.548	-1.542	-1.539	-1.534	-1.531	-1.528	-1.524	-1.521	-1.518	-1.515	-1.514	-1.511	-1.510	-1.509	-1.509	-1.508	-1.508	-1.508	-1.510	-1.511	-1.512	-1.515	-1.518	-1.521	-1.525	-1.530	-1.535	-1.540	-1.545	-1.551	-1.558	-1.565	-1.571	-1.580	-1.588	-1.596	-1.604	-1.614	-1.622	-1.631	-1.641	-1.651	-1.661	-1.671	-1.682	-1.691	-1.702	-1.712	-1.722	-1.732	-1.744	-1.752	-1.762	-1.772	-1.781	-1.791	-1.799	-1.808	-1.816	-1.824	-1.831	-1.838	-1.845	-1.850	-1.856	-1.861	-1.866	-1.871	-1.875	-1.879	-1.881	-1.884	-1.885	-1.888	-1.889	-1.889	-1.889	-1.889	-1.888	-1.885	-1.885	-1.882	-1.879	-1.878	-1.874	-1.870	-1.865	-1.861	-1.856	-1.851	-1.846	-1.841	-1.835	-1.829	-1.824	-1.818	-1.811	-1.804	-1.798	-1.791	-1.786	-1.779	-1.771	-1.765	-1.759	-1.752	-1.746	-1.741	-1.734	-1.729	-1.722	-1.719	-1.712	-1.709	-1.702	-1.699	-1.695	-1.691	-1.688	-1.684	-1.680	-1.678	-1.676	-1.672	-1.671	-1.670	-1.669	-1.668	-1.668	-1.666	-1.668	-1.668	-1.669	-1.669	-1.670	-1.670	-1.672	-1.674	-1.676	-1.679	-1.681	-1.685	-1.688	-1.690	-1.694	-1.696	-1.699	-1.702	-1.708	-1.710	-1.714	-1.718	-1.721	-1.725	-1.729	-1.732	-1.735	-1.739	-1.742	-1.745	-1.748	-1.751	-1.754	-1.756	-1.759	-1.760	-1.762	-1.765	-1.765	-1.766	-1.768	-1.769	-1.769	-1.770	-1.770	-1.769	-1.769	-1.769	-1.768	-1.766	-1.765	-1.764	-1.762	-1.761	-1.759	-1.758	-1.755	-1.752	-1.751	-1.748	-1.746	-1.745	-1.742	-1.740	-1.739	-1.738	-1.735	-1.734	-1.732	-1.731	-1.730	-1.728	-1.728	-1.728	-1.728	-1.728	-1.728	-1.729	-1.730	-1.731	-1.734	-1.735	-1.738	-1.740	-1.744	-1.748	-1.750	-1.755	-1.760	-1.764	-1.770	-1.774	-1.780	-1.786	-1.792	-1.800	-1.806	-1.814	-1.821	-1.829	-1.836	-1.845	-1.854	-1.862	-1.871	-1.879	-1.888	-1.896	-1.906	-1.915	-1.924	-1.932	-1.941	-1.951	-1.960	-1.969	-1.978	-1.986	-1.995	-2.002	-2.011	-2.019	-2.026	-2.035	-2.042	-2.050	-2.056	-2.064	-2.071	-2.078	-2.084	-2.089	-2.095	-2.100	-2.105	-2.110	-2.114	-2.119	-2.122	-2.126	-2.130	-2.132	-2.136	-2.138	-2.140	-2.142	-2.145	-2.145	-2.146	-2.148	-2.148	-2.149	-2.149	-2.149	-2.148	-2.149	-2.148	-2.148	-2.145	-2.145	-2.144	-2.141	-2.141	-2.139	-2.138	-2.136	-2.134	-2.132	-2.130	-2.129	-2.126	-2.125	-2.122	-2.121	-2.120	-2.118	-2.116	-2.114	-2.111	-2.110	-2.108	-2.106	-2.104	-2.102	-2.100	-2.099	-2.096	-2.094	-2.092	-2.090	-2.089	-2.086	-2.085	-2.081	-2.080	-2.078	-2.075	-2.072	-2.070	-2.068	-2.064	-2.061	-2.058	-2.055	-2.051	-2.047	-2.044	-2.039	-2.035	-2.030	-2.025	-2.020	-2.015	-2.009	-2.004	-1.996	-1.990	-1.984	-1.976	-1.970	-1.962	-1.954	-1.945	-1.936	-1.928	-1.918	-1.908	-1.896	-1.886	-1.875	-1.864	-1.851	-1.839	-1.826	-1.812	-1.799	-1.785	-1.770	-1.755	-1.739	-1.724	-1.708	-1.689	-1.672	-1.654	-1.635	-1.616	-1.598	-1.578	-1.558	-1.536	-1.516	-1.495	-1.474	-1.451	-1.429	-1.408	-1.384	-1.361	-1.338	-1.315	-1.291	-1.268	-1.242	-1.219	-1.194	-1.170	-1.146	-1.124	-1.099	-1.075	-1.051	-1.029	-1.006	-0.982	-0.960	-0.939	-0.918	-0.898	-0.876	-0.856	-0.836	-0.818	-0.800	-0.784	-0.768	-0.751	-0.736	-0.722	-0.710	-0.698	-0.685	-0.675	-0.666	-0.658	-0.651	-0.644	-0.639	-0.635	-0.630	-0.628	-0.626	-0.626	-0.626	-0.628	-0.630	-0.632	-0.638	-0.642	-0.648	-0.652	-0.661	-0.668	-0.676	-0.685	-0.692	-0.702	-0.712	-0.724	-0.735	-0.746	-0.758	-0.768	-0.779	-0.791	-0.801	-0.812	-0.824	-0.834	-0.845	-0.855	-0.865	-0.875	-0.884	-0.891	-0.899	-0.906	-0.912	-0.919	-0.924	-0.928	-0.931	-0.932	-0.935	-0.935	-0.935	-0.934	-0.932	-0.929	-0.926	-0.921	-0.915	-0.909	-0.901	-0.892	-0.882	-0.872	-0.861	-0.849	-0.836	-0.822	-0.808	-0.791	-0.776	-0.760	-0.741	-0.724	-0.705	-0.686	-0.666	-0.646	-0.625	-0.605	-0.584	-0.564	-0.541	-0.520	-0.499	-0.476	-0.455	-0.434	-0.411	-0.389	-0.369	-0.348	-0.326	-0.306	-0.286	-0.265	-0.246	-0.228	-0.209	-0.191	-0.174	-0.158	-0.141	-0.125	-0.110	-0.096	-0.082	-0.070	-0.058	-0.046	-0.035	-0.025	-0.015	-0.008	0.001	0.008	0.014	0.020	0.025	0.030	0.032	0.036	0.039	0.041	0.041	0.044	0.044	0.044	0.041	0.041	0.040	0.038	0.035	0.032	0.030	0.026	0.024	0.020	0.018	0.014	0.010	0.006	0.004	-0.001	-0.004	-0.008	-0.010	-0.014	-0.016	-0.019	-0.022	-0.024	-0.026	-0.026	-0.028	-0.029	-0.029	-0.029	-0.029	-0.026	-0.025	-0.024	-0.020	-0.019	-0.015	-0.011	-0.006	-0.001	0.005	0.010	0.018	0.024	0.031	0.039	0.046	0.056	0.065	0.075	0.085	0.095	0.105	0.118	0.128	0.139	0.150	0.164	0.175	0.188	0.200	0.214	0.226	0.239	0.251	0.264	0.276	0.289	0.302	0.315	0.328	0.339	0.351	0.364	0.375	0.386	0.398	0.408	0.419	0.429	0.439	0.448	0.458	0.466	0.475	0.482	0.490	0.499	0.505	0.511	0.518	0.522	0.528	0.532	0.538	0.541	0.546	0.549	0.552	0.556	0.559	0.560	0.562	0.562	0.565	0.566	0.568	0.569	0.568	0.569	0.569	0.569	0.569	0.568	0.568	0.568	0.568	0.568	0.568	0.566	0.566	0.565	0.566	0.566	0.565	0.565	0.565	0.566	0.568	0.568	0.569	0.570	0.571	0.572	0.575	0.578	0.579	0.582	0.585	0.589	0.591	0.595	0.600	0.604	0.609	0.612	0.619	0.624	0.629	0.635	0.641	0.648	0.654	0.660	0.668	0.675	0.681	0.688	0.696	0.702	0.710	0.718	0.726	0.732	0.740	0.748	0.754	0.761	0.769	0.775	0.781	0.786	0.792	0.798	0.804	0.809	0.812	0.816	0.820	0.824	0.826	0.829	0.831	0.831	0.832	0.832	0.831	0.831	0.829	0.828	0.824	0.821	0.818	0.812	0.808	0.801	0.795	0.788	0.781	0.774	0.765	0.756	0.746	0.736	0.726	0.715	0.704	0.692	0.680	0.668	0.655	0.641	0.629	0.615	0.601	0.586	0.572	0.559	0.542	0.529	0.514	0.500	0.485	0.470	0.455	0.440	0.425	0.410	0.396	0.381	0.366	0.352	0.338	0.324	0.310	0.296	0.282	0.269	0.256	0.242	0.230	0.218	0.206	0.194	0.181	0.170	0.159	0.148	0.135	0.125	0.115	0.104	0.094	0.084	0.075	0.065	0.056	0.046	0.038	0.030	0.020	0.011	0.004	-0.004	-0.012	-0.020	-0.026	-0.034	-0.041	-0.048	-0.054	-0.060	-0.068	-0.072	-0.079	-0.084	-0.089	-0.094	-0.099	-0.104	-0.109	-0.114	-0.116	-0.121	-0.125	-0.129	-0.132	-0.135	-0.138	-0.141	-0.144	-0.146	-0.149	-0.150	-0.152	-0.156	-0.158	-0.160	-0.161	-0.164	-0.165	-0.168	-0.169	-0.171	-0.172	-0.175	-0.178	-0.179	-0.181	-0.184	-0.186	-0.189	-0.191	-0.194	-0.196	-0.199	-0.202	-0.206	-0.210	-0.212	-0.218	-0.221	-0.226	-0.229	-0.234	-0.239	-0.244	-0.249	-0.255	-0.259	-0.265	-0.270	-0.275	-0.281	-0.286	-0.291	-0.298	-0.302	-0.308	-0.312	-0.318	-0.322	-0.328	-0.332	-0.336	-0.341	-0.345	-0.349	-0.352	-0.356	-0.359	-0.361	-0.365	-0.368	-0.368	-0.370	-0.371	-0.372	-0.372	-0.372	-0.372	-0.371	-0.371	-0.369	-0.369	-0.365	-0.364	-0.361	-0.359	-0.355	-0.351	-0.349	-0.345	-0.341	-0.338	-0.332	-0.329	-0.324	-0.319	-0.315	-0.309	-0.305	-0.300	-0.295	-0.290	-0.286	-0.281	-0.276	-0.272	-0.268	-0.264	-0.259	-0.255	-0.251	-0.248	-0.244	-0.241	-0.238	-0.235	-0.232	-0.229	-0.226	-0.225	-0.222	-0.220	-0.220	-0.218	-0.218	-0.216	-0.215	-0.214	-0.214	-0.214	-0.212	-0.214	-0.212	-0.212	-0.212	-0.212	-0.212	-0.212	-0.212	-0.212	-0.212	-0.212	-0.214	-0.214	-0.212	-0.212	-0.214	-0.212	-0.212	-0.211	-0.211	-0.211	-0.210	-0.209	-0.208	-0.206	-0.206	-0.205	-0.202	-0.201	-0.199	-0.198	-0.195	-0.192	-0.190	-0.189	-0.185	-0.182	-0.180	-0.176	-0.174	-0.170	-0.166	-0.162	-0.160	-0.155	-0.152	-0.148	-0.144	-0.140	-0.136	-0.131	-0.128	-0.122	-0.118	-0.112	-0.108	-0.104	-0.100	-0.094	-0.089	-0.085	-0.080	-0.074	-0.069	-0.064	-0.060	-0.055	-0.051	-0.045	-0.040	-0.036	-0.032	-0.028	-0.022	-0.018	-0.014	-0.009	-0.006	-0.001	0.001	0.006	0.010	0.014	0.016	0.019	0.022	0.025	0.028	0.030	0.031	0.032	0.035	0.036	0.038	0.039	0.039	0.040	0.040	0.041	0.040	0.040	0.039	0.039	0.038	0.036	0.036	0.035	0.032	0.031	0.029	0.026	0.026	0.024	0.021	0.019	0.018	0.014	0.011	0.010	0.009	0.006	0.005	0.004	0.001	0.001	-0.001	-0.001	-0.002	-0.004	-0.002	-0.002	-0.001	-0.001	0.001	0.002	0.005	0.008	0.011	0.014	0.019	0.024	0.029	0.034	0.040	0.046	0.054	0.061	0.070	0.078	0.088	0.096	0.106	0.118	0.129	0.140	0.151	0.164	0.175	0.188	0.201	0.215	0.229	0.241	0.256	0.270	0.285	0.300	0.314	0.329	0.344	0.359	0.372	0.388	0.400	0.414	0.429	0.442	0.456	0.469	0.482	0.495	0.507	0.519	0.531	0.542	0.554	0.564	0.574	0.585	0.594	0.602	0.611	0.618	0.626	0.632	0.640	0.645	0.651	0.656	0.661	0.666	0.669	0.672	0.675	0.679	0.681	0.682	0.684	0.685	0.686	0.688	0.688	0.688	0.686	0.686	0.686	0.685	0.685	0.682	0.682	0.680	0.679	0.678	0.676	0.674	0.672	0.671	0.670	0.668	0.666	0.665	0.664	0.661	0.661	0.660	0.659	0.659	0.658	0.658	0.656	0.658	0.658	0.658	0.658	0.659	0.659	0.660	0.661	0.662	0.665	0.668	0.670	0.672	0.676	0.680	0.682	0.686	0.690	0.694	0.699	0.704	0.708	0.714	0.719	0.724	0.730	0.736	0.741	0.748	0.754	0.760	0.766	0.772	0.779	0.785	0.791	0.798	0.804	0.810	0.816	0.821	0.828	0.832	0.838	0.842	0.848	0.852	0.856	0.859	0.862	0.865	0.868	0.870	0.872	0.872	0.874	0.872	0.872	0.871	0.869	0.866	0.864	0.860	0.855	0.850	0.844	0.839	0.830	0.824	0.815	0.806	0.796	0.785	0.774	0.762	0.749	0.735	0.721	0.708	0.692	0.675	0.659	0.642	0.625	0.606	0.588	0.568	0.549	0.529	0.507	0.488	0.465	0.444	0.421	0.399	0.376	0.352	0.330	0.306	0.284	0.260	0.236	0.212	0.190	0.166	0.141	0.119	0.096	0.071	0.049	0.028	0.004	-0.018	-0.041	-0.062	-0.084	-0.105	-0.125	-0.146	-0.166	-0.185	-0.204	-0.222	-0.241	-0.260	-0.276	-0.294	-0.310	-0.328	-0.342	-0.358	-0.371	-0.386	-0.400	-0.414	-0.426	-0.439	-0.451	-0.462	-0.474	-0.485	-0.498	-0.507	-0.518	-0.528	-0.538	-0.548	-0.558	-0.568	-0.576	-0.586	-0.596	-0.605	-0.615	-0.624	-0.634	-0.642	-0.652	-0.661	-0.672	-0.681	-0.691	-0.702	-0.714	-0.724	-0.735	-0.745	-0.756	-0.768	-0.779	-0.790	-0.802	-0.815	-0.826	-0.839	-0.851	-0.862	-0.876	-0.889	-0.900	-0.914	-0.925	-0.938	-0.950	-0.962	-0.974	-0.986	-0.998	-1.010	-1.020	-1.031	-1.041	-1.051	-1.061	-1.070	-1.079	-1.088	-1.096	-1.102	-1.110	-1.115	-1.121	-1.126	-1.130	-1.132	-1.136	-1.139	-1.140	-1.141	-1.140	-1.139	-1.138	-1.135	-1.131	-1.129	-1.124	-1.118	-1.112	-1.105	-1.098	-1.089	-1.080	-1.070	-1.059	-1.048	-1.036	-1.024	-1.010	-0.996	-0.982	-0.966	-0.951	-0.935	-0.919	-0.902	-0.884	-0.866	-0.848	-0.830	-0.810	-0.790	-0.770	-0.750	-0.730	-0.709	-0.688	-0.666	-0.646	-0.625	-0.604	-0.581	-0.560	-0.538	-0.518	-0.495	-0.472	-0.451	-0.430	-0.409	-0.386	-0.365	-0.344	-0.324	-0.302	-0.281	-0.261	-0.241	-0.222	-0.202	-0.184	-0.164	-0.146	-0.129	-0.110	-0.094	-0.078	-0.061	-0.045	-0.030	-0.015	-0.001	0.012	0.026	0.038	0.050	0.061	0.071	0.082	0.091	0.100	0.109	0.116	0.124	0.130	0.135	0.140	0.144	0.149	0.151	0.154	0.156	0.158	0.159	0.159	0.159	0.158	0.156	0.154	0.152	0.150	0.146	0.142	0.140	0.135	0.130	0.126	0.120	0.116	0.110	0.104	0.098	0.091	0.086	0.079	0.072	0.066	0.060	0.052	0.046	0.039	0.032	0.026	0.019	0.014	0.008	0.002	-0.004	-0.009	-0.014	-0.020	-0.025	-0.030	-0.032	-0.038	-0.041	-0.044	-0.046	-0.050	-0.052	-0.054	-0.055	-0.056	-0.058	-0.058	-0.059	-0.059	-0.059	-0.058	-0.056	-0.055	-0.052	-0.051	-0.049	-0.046	-0.044	-0.041	-0.038	-0.034	-0.031	-0.028	-0.024	-0.019	-0.015	-0.010	-0.008	-0.002	0.002	0.006	0.010	0.015	0.019	0.024	0.028	0.032	0.036	0.040	0.042	0.046	0.050	0.052	0.056	0.059	0.062	0.065	0.068	0.070	0.071	0.074	0.075	0.076	0.079	0.080	0.080	0.081	0.082	0.084	0.084	0.086	0.086	0.088	0.089	0.088	0.090	0.091	0.092	0.094	0.096	0.098	0.100	0.102	0.105	0.109	0.112	0.115	0.120	0.125	0.130	0.136	0.142	0.149	0.155	0.164	0.172	0.180	0.190	0.200	0.211	0.221	0.234	0.245	0.258	0.270	0.285	0.298	0.312	0.328	0.342	0.358	0.374	0.391	0.408	0.424	0.440	0.458	0.474	0.492	0.510	0.528	0.545	0.560	0.578	0.595	0.612	0.629	0.645	0.661	0.676	0.692	0.708	0.722	0.736	0.750	0.764	0.778	0.789	0.801	0.812	0.822	0.834	0.844	0.852	0.861	0.870	0.878	0.884	0.890	0.896	0.902	0.908	0.912	0.915	0.920	0.922	0.925	0.928	0.930	0.931	0.934	0.934	0.935	0.935	0.935	0.936	0.936	0.936	0.935	0.935	0.934	0.932	0.930	0.929	0.928	0.926	0.925	0.924	0.920	0.919	0.916	0.914	0.912	0.910	0.906	0.904	0.901	0.898	0.895	0.891	0.889	0.885	0.881	0.878	0.872	0.868	0.864	0.859	0.855	0.849	0.842	0.836	0.831	0.824	0.818	0.811	0.804	0.795	0.786	0.779	0.769	0.760	0.750	0.740	0.730	0.719	0.708	0.695	0.682	0.670	0.656	0.642	0.628	0.614	0.599	0.582	0.565	0.548	0.531	0.512	0.494	0.474	0.454	0.432	0.412	0.390	0.369	0.345	0.322	0.298	0.272	0.249	0.222	0.196	0.170	0.142	0.114	0.086	0.058	0.028	-0.001	-0.031	-0.062	-0.092	-0.124	-0.156	-0.188	-0.220	-0.252	-0.284	-0.316	-0.349	-0.381	-0.414	-0.448	-0.480	-0.511	-0.545	-0.576	-0.608	-0.640	-0.671	-0.701	-0.732	-0.762	-0.791	-0.820	-0.849	-0.876	-0.902	-0.929	-0.954	-0.980	-1.004	-1.025	-1.049	-1.069	-1.090	-1.109	-1.126	-1.144	-1.160	-1.175	-1.190	-1.202	-1.215	-1.226	-1.235	-1.245	-1.254	-1.260	-1.265	-1.271	-1.275	-1.278	-1.280	-1.280	-1.281	-1.280	-1.279	-1.276	-1.274	-1.270	-1.265	-1.260	-1.254	-1.248	-1.240	-1.232	-1.224	-1.215	-1.206	-1.196	-1.186	-1.176	-1.166	-1.154	-1.144	-1.131	-1.121	-1.109	-1.096	-1.085	-1.071	-1.060	-1.046	-1.035	-1.021	-1.009	-0.996	-0.984	-0.971	-0.959	-0.945	-0.932	-0.921	-0.909	-0.896	-0.884	-0.872	-0.860	-0.848	-0.838	-0.825	-0.814	-0.802	-0.791	-0.779	-0.768	-0.756	-0.746	-0.734	-0.722	-0.712	-0.701	-0.690	-0.679	-0.668	-0.658	-0.646	-0.635	-0.624	-0.612	-0.601	-0.590	-0.580	-0.568	-0.558	-0.545	-0.534	-0.522	-0.510	-0.499	-0.488	-0.475	-0.464	-0.450	-0.439	-0.426	-0.414	-0.401	-0.389	-0.375	-0.362	-0.349	-0.336	-0.322	-0.309	-0.295	-0.282	-0.270	-0.255	-0.241	-0.228	-0.214	-0.199	-0.186	-0.171	-0.158	-0.144	-0.130	-0.116	-0.101	-0.088	-0.075	-0.061	-0.048	-0.034	-0.020	-0.008	0.004	0.018	0.029	0.040	0.052	0.064	0.074	0.085	0.095	0.104	0.112	0.121	0.130	0.138	0.144	0.151	0.156	0.161	0.166	0.171	0.174	0.178	0.179	0.180	0.180	0.181	0.180	0.179	0.175	0.171	0.168	0.164	0.158	0.151	0.145	0.138	0.129	0.120	0.111	0.101	0.089	0.078	0.065	0.051	0.039	0.024	0.008	-0.006	-0.022	-0.039	-0.056	-0.074	-0.092	-0.111	-0.130	-0.149	-0.169	-0.189	-0.209	-0.229	-0.249	-0.270	-0.291	-0.312	-0.334	-0.355	-0.378	-0.398	-0.419	-0.440	-0.462	-0.481	-0.502	-0.525	-0.545	-0.565	-0.585	-0.604	-0.624	-0.642	-0.661	-0.680	-0.698	-0.715	-0.732	-0.748	-0.765	-0.780	-0.795	-0.810	-0.824	-0.836	-0.850	-0.861	-0.874	-0.882	-0.894	-0.902	-0.911	-0.920	-0.928	-0.934	-0.939	-0.945	-0.950	-0.952	-0.958	-0.959	-0.960	-0.961	-0.962	-0.961	-0.961	-0.960	-0.958	-0.954	-0.951	-0.948	-0.944	-0.939	-0.932	-0.926	-0.921	-0.915	-0.908	-0.900	-0.891	-0.884	-0.876	-0.868	-0.859	-0.850	-0.841	-0.832	-0.824	-0.814	-0.805	-0.796	-0.788	-0.779	-0.770	-0.761	-0.754	-0.744	-0.736	-0.729	-0.721	-0.714	-0.708	-0.700	-0.694	-0.688	-0.681	-0.676	-0.670	-0.665	-0.661	-0.656	-0.651	-0.648	-0.644	-0.640	-0.636	-0.634	-0.630	-0.628	-0.624	-0.621	-0.619	-0.615	-0.612	-0.610	-0.606	-0.604	-0.599	-0.596	-0.592	-0.588	-0.582	-0.579	-0.574	-0.569	-0.562	-0.555	-0.548	-0.541	-0.534	-0.525	-0.516	-0.506	-0.496	-0.486	-0.476	-0.464	-0.452	-0.440	-0.426	-0.414	-0.399	-0.384	-0.369	-0.354	-0.336	-0.320	-0.304	-0.286	-0.268	-0.250	-0.231	-0.212	-0.192	-0.174	-0.154	-0.134	-0.114	-0.094	-0.074	-0.054	-0.034	-0.012	0.008	0.028	0.048	0.068	0.088	0.108	0.128	0.148	0.166	0.186	0.205	0.224	0.242	0.260	0.278	0.296	0.312	0.330	0.348	0.362	0.379	0.395	0.410	0.424	0.440	0.454	0.468	0.480	0.494	0.507	0.519	0.530	0.542	0.554	0.565	0.575	0.586	0.596	0.605	0.614	0.624	0.632	0.640	0.649	0.655	0.662	0.670	0.676	0.682	0.689	0.695	0.700	0.705	0.710	0.714	0.719	0.722	0.728	0.731	0.735	0.738	0.741	0.745	0.746	0.749	0.752	0.755	0.756	0.759	0.760	0.761	0.764	0.765	0.766	0.768	0.769	0.770	0.771	0.772	0.772	0.775	0.775	0.775	0.778	0.778	0.779	0.780	0.781	0.781	0.781	0.784	0.784	0.784	0.786	0.786	0.786	0.788	0.788	0.788	0.789	0.789	0.789	0.789	0.789	0.788	0.788	0.786	0.785	0.785	0.782	0.781	0.779	0.778	0.774	0.771	0.768	0.764	0.760	0.755	0.749	0.744	0.739	0.731	0.725	0.718	0.709	0.701	0.691	0.681	0.672	0.660	0.650	0.638	0.625	0.611	0.599	0.584	0.570	0.555	0.539	0.521	0.505	0.489	0.470	0.452	0.432	0.415	0.395	0.375	0.355	0.335	0.314	0.292	0.271	0.250	0.228	0.205	0.184	0.161	0.139	0.116	0.095	0.072	0.050	0.026	0.005	-0.018	-0.039	-0.061	-0.082	-0.104	-0.125	-0.145	-0.166	-0.186	-0.206	-0.225	-0.245	-0.264	-0.281	-0.299	-0.316	-0.332	-0.349	-0.366	-0.381	-0.396	-0.410	-0.424	-0.438	-0.450	-0.462	-0.474	-0.486	-0.496	-0.507	-0.516	-0.526	-0.534	-0.544	-0.551	-0.558	-0.565	-0.572	-0.580	-0.585	-0.591	-0.596	-0.602	-0.608	-0.611	-0.616	-0.620	-0.624	-0.629	-0.632	-0.635	-0.640	-0.642	-0.646	-0.649	-0.652	-0.656	-0.660	-0.662	-0.665	-0.670	-0.674	-0.676	-0.680	-0.685	-0.688	-0.692	-0.696	-0.700	-0.705	-0.710	-0.714	-0.719	-0.724	-0.730	-0.735	-0.740	-0.745	-0.751	-0.758	-0.762	-0.769	-0.775	-0.780	-0.785	-0.792	-0.798	-0.804	-0.809	-0.815	-0.820	-0.825	-0.830	-0.835	-0.840	-0.844	-0.848	-0.851	-0.854	-0.858	-0.859	-0.861	-0.862	-0.862	-0.862	-0.862	-0.861	-0.860	-0.856	-0.854	-0.850	-0.845	-0.840	-0.832	-0.828	-0.819	-0.811	-0.802	-0.792	-0.781	-0.769	-0.758	-0.744	-0.730	-0.716	-0.701	-0.685	-0.669	-0.651	-0.634	-0.616	-0.598	-0.578	-0.556	-0.536	-0.516	-0.495	-0.474	-0.452	-0.429	-0.406	-0.385	-0.362	-0.339	-0.318	-0.295	-0.272	-0.250	-0.228	-0.206	-0.184	-0.161	-0.140	-0.120	-0.099	-0.078	-0.059	-0.040	-0.020	-0.001	0.015	0.034	0.050	0.066	0.081	0.096	0.111	0.125	0.138	0.150	0.162	0.174	0.184	0.195	0.204	0.214	0.222	0.230	0.238	0.245	0.251	0.258	0.262	0.269	0.272	0.278	0.281	0.285	0.289	0.292	0.295	0.299	0.300	0.304	0.305	0.308	0.310	0.311	0.314	0.315	0.318	0.319	0.320	0.324	0.325	0.328	0.329	0.331	0.335	0.336	0.340	0.342	0.346	0.350	0.354	0.358	0.362	0.366	0.370	0.375	0.380	0.385	0.390	0.396	0.402	0.409	0.414	0.421	0.428	0.435	0.442	0.450	0.458	0.465	0.472	0.481	0.489	0.496	0.505	0.512	0.520	0.530	0.538	0.546	0.554	0.561	0.569	0.578	0.585	0.591	0.599	0.605	0.611	0.619	0.622	0.629	0.632	0.639	0.642	0.645	0.649	0.650	0.652	0.652	0.654	0.654	0.652	0.651	0.649	0.645	0.641	0.638	0.631	0.625	0.619	0.610	0.602	0.594	0.582	0.572	0.560	0.548	0.535	0.521	0.506	0.491	0.475	0.460	0.442	0.424	0.406	0.388	0.369	0.350	0.329	0.310	0.289	0.268	0.248	0.225	0.205	0.182	0.161	0.140	0.119	0.098	0.076	0.056	0.034	0.014	-0.008	-0.026	-0.046	-0.065	-0.084	-0.102	-0.120	-0.136	-0.154	-0.169	-0.185	-0.200	-0.215	-0.229	-0.241	-0.255	-0.266	-0.278	-0.288	-0.299	-0.308	-0.316	-0.324	-0.332	-0.339	-0.346	-0.351	-0.356	-0.361	-0.366	-0.370	-0.374	-0.378	-0.380	-0.382	-0.385	-0.388	-0.389	-0.390	-0.392	-0.395	-0.398	-0.399	-0.400	-0.401	-0.405	-0.406	-0.409	-0.412	-0.414	-0.419	-0.421	-0.425	-0.430	-0.434	-0.439	-0.446	-0.451	-0.458	-0.465	-0.472	-0.481	-0.490	-0.499	-0.510	-0.520	-0.532	-0.544	-0.556	-0.570	-0.582	-0.599	-0.612	-0.629	-0.645	-0.661	-0.678	-0.696	-0.714	-0.734	-0.752	-0.771	-0.792	-0.812	-0.834	-0.855	-0.876	-0.898	-0.921	-0.942	-0.965	-0.988	-1.011	-1.034	-1.058	-1.080	-1.104	-1.128	-1.151	-1.174	-1.198	-1.220	-1.242	-1.266	-1.289	-1.311	-1.332	-1.355	-1.378	-1.399	-1.419	-1.440	-1.460	-1.480	-1.499	-1.519	-1.538	-1.555	-1.574	-1.591	-1.609	-1.625	-1.641	-1.658	-1.674	-1.688	-1.704	-1.718	-1.731	-1.744	-1.758	-1.770	-1.782	-1.795	-1.805	-1.816	-1.828	-1.838	-1.848	-1.858	-1.866	-1.875	-1.884	-1.891	-1.900	-1.908	-1.915	-1.922	-1.930	-1.936	-1.942	-1.949	-1.955	-1.960	-1.966	-1.971	-1.976	-1.980	-1.985	-1.990	-1.994	-1.999	-2.002	-2.005	-2.010	-2.013	-2.015	-2.019	-2.021	-2.024	-2.026	-2.030	-2.033	-2.034	-2.036	-2.038	-2.040	-2.042	-2.044	-2.045	-2.046	-2.047	-2.049	-2.049	-2.051	-2.051	-2.052	-2.052	-2.052	-2.054	-2.054	-2.054	-2.054	-2.054	-2.054	-2.052	-2.052	-2.052	-2.052	-2.051	-2.051	-2.049	-2.049	-2.046	-2.046	-2.044	-2.041	-2.041	-2.038	-2.035	-2.034	-2.030	-2.027	-2.024	-2.020	-2.015	-2.013	-2.007	-2.002	-1.998	-1.992	-1.986	-1.980	-1.974	-1.968	-1.960	-1.952	-1.945	-1.938	-1.929	-1.921	-1.912	-1.902	-1.892	-1.882	-1.872	-1.861	-1.851	-1.839	-1.828	-1.816	-1.804	-1.791	-1.780	-1.766	-1.754	-1.740	-1.728	-1.714	-1.700	-1.686	-1.672	-1.660	-1.646	-1.632	-1.619	-1.605	-1.592	-1.578	-1.565	-1.551	-1.539	-1.528	-1.515	-1.501	-1.491	-1.479	-1.466	-1.456	-1.446	-1.436	-1.425	-1.416	-1.408	-1.399	-1.390	-1.384	-1.376	-1.369	-1.364	-1.358	-1.352	-1.348	-1.344	-1.339	-1.336	-1.334	-1.331	-1.330	-1.329	-1.328	-1.326	-1.328	-1.328	-1.329	-1.330	-1.331	-1.332	-1.335	-1.339	-1.341	-1.344	-1.348	-1.351	-1.355	-1.358	-1.362	-1.368	-1.371	-1.375	-1.379	-1.384	-1.388	-1.391	-1.396	-1.400	-1.402	-1.406	-1.411	-1.414	-1.416	-1.419	-1.421	-1.424	-1.425	-1.428	-1.429	-1.430	-1.430	-1.430	-1.430	-1.429	-1.428	-1.426	-1.425	-1.422	-1.419	-1.416	-1.412	-1.408	-1.404	-1.399	-1.392	-1.389	-1.382	-1.375	-1.369	-1.361	-1.355	-1.346	-1.339	-1.330	-1.322	-1.314	-1.304	-1.296	-1.286	-1.278	-1.268	-1.260	-1.250	-1.241	-1.231	-1.222	-1.214	-1.205	-1.195	-1.188	-1.179	-1.170	-1.162	-1.155	-1.148	-1.141	-1.134	-1.128	-1.121	-1.115	-1.110	-1.106	-1.101	-1.098	-1.094	-1.091	-1.088	-1.085	-1.084	-1.081	-1.081	-1.080	-1.081	-1.081	-1.082	-1.082	-1.085	-1.086	-1.090	-1.092	-1.095	-1.099	-1.102	-1.108	-1.111	-1.116	-1.121	-1.126	-1.131	-1.136	-1.142	-1.148	-1.154	-1.160	-1.165	-1.171	-1.178	-1.184	-1.189	-1.195	-1.200	-1.206	-1.210	-1.216	-1.220	-1.225	-1.230	-1.234	-1.238	-1.241	-1.245	-1.248	-1.250	-1.252	-1.254	-1.256	-1.258	-1.259	-1.259	-1.260	-1.259	-1.259	-1.258	-1.256	-1.255	-1.254	-1.251	-1.250	-1.248	-1.244	-1.241	-1.239	-1.236	-1.232	-1.229	-1.225	-1.221	-1.218	-1.214	-1.210	-1.206	-1.202	-1.199	-1.196	-1.192	-1.189	-1.186	-1.184	-1.180	-1.178	-1.176	-1.174	-1.174	-1.171	-1.170	-1.169	-1.169	-1.169	-1.169	-1.170	-1.171	-1.172	-1.175	-1.176	-1.180	-1.181	-1.185	-1.189	-1.194	-1.198	-1.201	-1.208	-1.212	-1.218	-1.225	-1.231	-1.238	-1.244	-1.251	-1.259	-1.266	-1.275	-1.282	-1.291	-1.299	-1.308	-1.316	-1.326	-1.335	-1.344	-1.354	-1.364	-1.374	-1.384	-1.394	-1.405	-1.414	-1.425	-1.435	-1.446	-1.456	-1.466	-1.478	-1.488	-1.499	-1.510	-1.520	-1.531	-1.542	-1.552	-1.564	-1.575	-1.585	-1.595	-1.606	-1.618	-1.628	-1.639	-1.650	-1.660	-1.670	-1.681	-1.691	-1.701	-1.711	-1.721	-1.731	-1.741	-1.751	-1.760	-1.770	-1.779	-1.788	-1.796	-1.804	-1.814	-1.822	-1.830	-1.838	-1.845	-1.852	-1.860	-1.866	-1.874	-1.880	-1.886	-1.892	-1.898	-1.905	-1.910	-1.915	-1.920	-1.924	-1.928	-1.932	-1.936	-1.940	-1.944	-1.948	-1.950	-1.954	-1.955	-1.959	-1.960	-1.964	-1.965	-1.969	-1.970	-1.972	-1.974	-1.976	-1.978	-1.980	-1.981	-1.982	-1.985	-1.986	-1.989	-1.990	-1.994	-1.995	-1.996	-1.999	-2.001	-2.002	-2.006	-2.007	-2.010	-2.013	-2.014	-2.016	-2.019	-2.021	-2.024	-2.026	-2.027	-2.030	-2.033	-2.035	-2.036	-2.038	-2.039	-2.040	-2.041	-2.041	-2.042	-2.042	-2.042	-2.042	-2.041	-2.040	-2.039	-2.036	-2.034	-2.031	-2.027	-2.024	-2.019	-2.014	-2.009	-2.002	-1.996	-1.989	-1.981	-1.974	-1.964	-1.955	-1.945	-1.935	-1.925	-1.912	-1.901	-1.889	-1.876	-1.862	-1.850	-1.835	-1.822	-1.808	-1.792	-1.778	-1.762	-1.748	-1.732	-1.715	-1.700	-1.685	-1.669	-1.654	-1.639	-1.624	-1.609	-1.594	-1.579	-1.565	-1.551	-1.538	-1.525	-1.512	-1.500	-1.488	-1.476	-1.465	-1.455	-1.445	-1.438	-1.428	-1.420	-1.412	-1.406	-1.400	-1.395	-1.390	-1.385	-1.381	-1.379	-1.375	-1.372	-1.371	-1.370	-1.370	-1.369	-1.369	-1.370	-1.370	-1.371	-1.372	-1.375	-1.376	-1.378	-1.379	-1.381	-1.382	-1.384	-1.386	-1.388	-1.390	-1.391	-1.392	-1.392	-1.395	-1.395	-1.394	-1.394	-1.392	-1.392	-1.390	-1.388	-1.385	-1.381	-1.378	-1.372	-1.368	-1.361	-1.355	-1.348	-1.340	-1.332	-1.324	-1.314	-1.302	-1.292	-1.280	-1.269	-1.256	-1.244	-1.229	-1.215	-1.200	-1.184	-1.168	-1.152	-1.136	-1.119	-1.101	-1.084	-1.064	-1.046	-1.028	-1.009	-0.990	-0.970	-0.951	-0.931	-0.914	-0.894	-0.874	-0.855	-0.835	-0.816	-0.799	-0.780	-0.761	-0.744	-0.726	-0.709	-0.692	-0.676	-0.661	-0.645	-0.630	-0.616	-0.601	-0.588	-0.576	-0.564	-0.552	-0.542	-0.532	-0.522	-0.514	-0.506	-0.499	-0.492	-0.486	-0.480	-0.476	-0.472	-0.470	-0.466	-0.465	-0.465	-0.464	-0.464	-0.465	-0.466	-0.469	-0.470	-0.474	-0.478	-0.481	-0.485	-0.490	-0.496	-0.501	-0.506	-0.512	-0.520	-0.525	-0.532	-0.539	-0.546	-0.552	-0.559	-0.565	-0.572	-0.578	-0.584	-0.590	-0.595	-0.601	-0.605	-0.609	-0.612	-0.616	-0.619	-0.621	-0.622	-0.624	-0.624	-0.624	-0.621	-0.621	-0.616	-0.614	-0.609	-0.604	-0.599	-0.592	-0.585	-0.576	-0.568	-0.558	-0.546	-0.535	-0.522	-0.510	-0.496	-0.481	-0.466	-0.450	-0.435	-0.419	-0.401	-0.382	-0.364	-0.345	-0.326	-0.306	-0.288	-0.266	-0.248	-0.228	-0.208	-0.188	-0.168	-0.148	-0.128	-0.109	-0.090	-0.071	-0.052	-0.036	-0.018	-0.001	0.014	0.030	0.044	0.058	0.071	0.084	0.094	0.105	0.115	0.122	0.130	0.138	0.142	0.146	0.150	0.152	0.154	0.154	0.152	0.151	0.149	0.144	0.139	0.134	0.125	0.118	0.109	0.099	0.088	0.075	0.062	0.049	0.034	0.019	0.002	-0.015	-0.032	-0.051	-0.070	-0.090	-0.110	-0.130	-0.152	-0.174	-0.196	-0.218	-0.241	-0.265	-0.289	-0.312	-0.335	-0.360	-0.385	-0.409	-0.434	-0.458	-0.482	-0.507	-0.531	-0.556	-0.580	-0.605	-0.629	-0.654	-0.679	-0.701	-0.726	-0.750	-0.774	-0.798	-0.820	-0.842	-0.866	-0.889	-0.911	-0.934	-0.956	-0.976	-0.999	-1.020	-1.042	-1.062	-1.084	-1.105	-1.125	-1.145	-1.166	-1.185	-1.205	-1.225	-1.244	-1.264	-1.282	-1.301	-1.320	-1.338	-1.356	-1.375	-1.392	-1.411	-1.429	-1.446	-1.464	-1.481	-1.498	-1.516	-1.532	-1.549	-1.566	-1.582	-1.600	-1.616	-1.631	-1.648	-1.664	-1.681	-1.698	-1.712	-1.728	-1.745	-1.760	-1.776	-1.790	-1.806	-1.822	-1.836	-1.851	-1.866	-1.882	-1.898	-1.911	-1.925	-1.940	-1.955	-1.969	-1.984	-1.998	-2.011	-2.025	-2.039	-2.052	-2.066	-2.079	-2.092	-2.105	-2.118	-2.130	-2.144	-2.155	-2.166	-2.178	-2.190	-2.201	-2.211	-2.221	-2.231	-2.241	-2.251	-2.260	-2.270	-2.278	-2.285	-2.292	-2.300	-2.308	-2.314	-2.319	-2.324	-2.329	-2.332	-2.338	-2.341	-2.344	-2.345	-2.346	-2.348	-2.349	-2.348	-2.348	-2.346	-2.345	-2.342	-2.339	-2.336	-2.331	-2.328	-2.321	-2.316	-2.310	-2.302	-2.296	-2.289	-2.280	-2.271	-2.262	-2.252	-2.242	-2.231	-2.221	-2.209	-2.199	-2.186	-2.174	-2.160	-2.149	-2.135	-2.121	-2.109	-2.092	-2.079	-2.065	-2.051	-2.036	-2.022	-2.006	-1.992	-1.978	-1.964	-1.948	-1.934	-1.919	-1.905	-1.889	-1.875	-1.860	-1.846	-1.832	-1.819	-1.804	-1.790	-1.778	-1.764	-1.751	-1.739	-1.726	-1.714	-1.701	-1.690	-1.679	-1.668	-1.656	-1.646	-1.635	-1.626	-1.616	-1.606	-1.599	-1.589	-1.580	-1.572	-1.564	-1.556	-1.549	-1.542	-1.536	-1.529	-1.522	-1.516	-1.510	-1.504	-1.499	-1.494	-1.489	-1.482	-1.478	-1.472	-1.466	-1.462	-1.458	-1.452	-1.448	-1.442	-1.436	-1.432	-1.426	-1.421	-1.418	-1.412	-1.406	-1.401	-1.395	-1.390	-1.384	-1.378	-1.372	-1.365	-1.359	-1.352	-1.346	-1.340	-1.334	-1.326	-1.321	-1.314	-1.308	-1.301	-1.294	-1.289	-1.282	-1.276	-1.270	-1.264	-1.258	-1.252	-1.249	-1.244	-1.240	-1.235	-1.231	-1.229	-1.226	-1.222	-1.220	-1.219	-1.218	-1.219	-1.218	-1.219	-1.220	-1.222	-1.224	-1.228	-1.232	-1.236	-1.240	-1.246	-1.254	-1.260	-1.268	-1.276	-1.285	-1.295	-1.305	-1.315	-1.328	-1.339	-1.351	-1.365	-1.378	-1.391	-1.406	-1.421	-1.436	-1.452	-1.469	-1.486	-1.502	-1.519	-1.538	-1.555	-1.572	-1.591	-1.609	-1.629	-1.646	-1.665	-1.685	-1.704	-1.722	-1.741	-1.760	-1.778	-1.796	-1.815	-1.834	-1.851	-1.870	-1.888	-1.905	-1.922	-1.940	-1.956	-1.974	-1.989	-2.005	-2.020	-2.036	-2.050	-2.065	-2.079	-2.091	-2.105	-2.118	-2.130	-2.142	-2.154	-2.164	-2.175	-2.185	-2.194	-2.202	-2.211	-2.219	-2.226	-2.232	-2.240	-2.245	-2.250	-2.255	-2.259	-2.262	-2.266	-2.269	-2.270	-2.272	-2.274	-2.276	-2.278	-2.278	-2.278	-2.278	-2.276	-2.275	-2.275	-2.274	-2.272	-2.271	-2.268	-2.266	-2.264	-2.262	-2.260	-2.258	-2.256	-2.254	-2.252	-2.250	-2.248	-2.246	-2.245	-2.245	-2.242	-2.241	-2.241	-2.242	-2.242	-2.242	-2.244	-2.246	-2.246	-2.250	-2.251	-2.254	-2.258	-2.261	-2.265	-2.270	-2.275	-2.280	-2.285	-2.291	-2.298	-2.304	-2.311	-2.319	-2.326	-2.335	-2.342	-2.351	-2.359	-2.369	-2.378	-2.385	-2.395	-2.405	-2.414	-2.424	-2.432	-2.441	-2.452	-2.461	-2.470	-2.480	-2.490	-2.499	-2.508	-2.518	-2.525	-2.535	-2.542	-2.551	-2.559	-2.568	-2.575	-2.584	-2.591	-2.599	-2.606	-2.614	-2.620	-2.628	-2.635	-2.641	-2.648	-2.655	-2.661	-2.669	-2.675	-2.681	-2.689	-2.695	-2.702	-2.710	-2.718	-2.724	-2.731	-2.740	-2.748	-2.755	-2.765	-2.774	-2.782	-2.791	-2.801	-2.811	-2.822	-2.832	-2.845	-2.856	-2.868	-2.881	-2.894	-2.908	-2.921	-2.934	-2.949	-2.964	-2.979	-2.994	-3.010	-3.026	-3.042	-3.060	-3.076	-3.094	-3.111	-3.129	-3.148	-3.165	-3.184	-3.201	-3.220	-3.239	-3.256	-3.275	-3.292	-3.310	-3.328	-3.346	-3.362	-3.380	-3.396	-3.412	-3.429	-3.442	-3.459	-3.474	-3.486	-3.500	-3.512	-3.525	-3.536	-3.546	-3.556	-3.565	-3.572	-3.580	-3.586	-3.592	-3.598	-3.601	-3.605	-3.606	-3.608	-3.608	-3.606	-3.604	-3.601	-3.599	-3.594	-3.588	-3.580	-3.574	-3.565	-3.555	-3.544	-3.532	-3.521	-3.508	-3.494	-3.479	-3.462	-3.448	-3.430	-3.411	-3.392	-3.374	-3.354	-3.334	-3.312	-3.291	-3.269	-3.248	-3.225	-3.202	-3.179	-3.155	-3.131	-3.108	-3.084	-3.059	-3.035	-3.009	-2.985	-2.961	-2.936	-2.912	-2.889	-2.865	-2.841	-2.818	-2.795	-2.774	-2.751	-2.729	-2.708	-2.686	-2.665	-2.645	-2.625	-2.605	-2.586	-2.568	-2.549	-2.531	-2.515	-2.498	-2.481	-2.466	-2.450	-2.435	-2.422	-2.409	-2.395	-2.382	-2.370	-2.358	-2.345	-2.335	-2.325	-2.314	-2.304	-2.295	-2.286	-2.278	-2.269	-2.261	-2.254	-2.245	-2.239	-2.231	-2.225	-2.218	-2.212	-2.206	-2.200	-2.195	-2.189	-2.184	-2.179	-2.174	-2.168	-2.164	-2.158	-2.154	-2.149	-2.145	-2.140	-2.135	-2.130	-2.126	-2.121	-2.118	-2.112	-2.109	-2.102	-2.099	-2.094	-2.090	-2.084	-2.079	-2.074	-2.069	-2.064	-2.059	-2.055	-2.049	-2.044	-2.038	-2.031	-2.026	-2.020	-2.015	-2.007	-2.001	-1.996	-1.990	-1.982	-1.978	-1.970	-1.964	-1.958	-1.951	-1.945	-1.939	-1.932	-1.925	-1.919	-1.915	-1.909	-1.902	-1.898	-1.891	-1.888	-1.881	-1.878	-1.872	-1.869	-1.865	-1.861	-1.859	-1.856	-1.855	-1.852	-1.851	-1.850	-1.850	-1.850	-1.851	-1.851	-1.854	-1.856	-1.859	-1.861	-1.866	-1.870	-1.875	-1.882	-1.888	-1.895	-1.904	-1.911	-1.920	-1.930	-1.939	-1.950	-1.961	-1.972	-1.985	-1.998	-2.010	-2.025	-2.039	-2.054	-2.068	-2.082	-2.099	-2.115	-2.131	-2.149	-2.165	-2.181	-2.199	-2.216	-2.235	-2.252	-2.270	-2.288	-2.305	-2.324	-2.341	-2.359	-2.376	-2.394	-2.411	-2.428	-2.445	-2.461	-2.478	-2.494	-2.509	-2.524	-2.539	-2.554	-2.568	-2.581	-2.594	-2.608	-2.619	-2.630	-2.641	-2.652	-2.662	-2.671	-2.681	-2.690	-2.699	-2.706	-2.714	-2.719	-2.725	-2.731	-2.736	-2.741	-2.745	-2.748	-2.751	-2.755	-2.756	-2.758	-2.760	-2.760	-2.761	-2.761	-2.761	-2.761	-2.760	-2.759	-2.758	-2.756	-2.755	-2.754	-2.751	-2.748	-2.746	-2.744	-2.740	-2.739	-2.735	-2.732	-2.730	-2.728	-2.724	-2.721	-2.718	-2.715	-2.712	-2.710	-2.708	-2.705	-2.702	-2.700	-2.698	-2.696	-2.695	-2.692	-2.691	-2.690	-2.690	-2.689	-2.688	-2.688	-2.686	-2.688	-2.686	-2.688	-2.688	-2.689	-2.688	-2.689	-2.690	-2.691	-2.694	-2.695	-2.695	-2.698	-2.700	-2.702	-2.704	-2.706	-2.708	-2.710	-2.712	-2.715	-2.718	-2.719	-2.721	-2.724	-2.726	-2.728	-2.730	-2.734	-2.735	-2.736	-2.739	-2.740	-2.742	-2.744	-2.745	-2.746	-2.748	-2.749	-2.750	-2.750	-2.750	-2.751	-2.751	-2.751	-2.751	-2.750	-2.750	-2.749	-2.748	-2.748	-2.745	-2.744	-2.742	-2.740	-2.738	-2.736	-2.732	-2.730	-2.726	-2.724	-2.720	-2.718	-2.712	-2.710	-2.706	-2.701	-2.698	-2.692	-2.689	-2.685	-2.680	-2.675	-2.669	-2.665	-2.660	-2.655	-2.650	-2.644	-2.640	-2.635	-2.630	-2.625	-2.619	-2.615	-2.610	-2.605	-2.600	-2.596	-2.592	-2.588	-2.584	-2.580	-2.576	-2.572	-2.569	-2.566	-2.564	-2.560	-2.559	-2.556	-2.555	-2.554	-2.552	-2.552	-2.551	-2.551	-2.551	-2.552	-2.554	-2.555	-2.556	-2.560	-2.561	-2.565	-2.568	-2.571	-2.575	-2.579	-2.584	-2.589	-2.594	-2.599	-2.605	-2.611	-2.616	-2.624	-2.630	-2.638	-2.644	-2.651	-2.659	-2.665	-2.672	-2.680	-2.686	-2.694	-2.701	-2.708	-2.715	-2.721	-2.729	-2.735	-2.741	-2.748	-2.752	-2.758	-2.762	-2.766	-2.771	-2.774	-2.778	-2.780	-2.782	-2.785	-2.785	-2.786	-2.786	-2.785	-2.785	-2.784	-2.782	-2.779	-2.775	-2.772	-2.768	-2.761	-2.756	-2.750	-2.744	-2.738	-2.729	-2.721	-2.711	-2.702	-2.692	-2.682	-2.671	-2.660	-2.649	-2.636	-2.625	-2.611	-2.598	-2.585	-2.571	-2.556	-2.542	-2.529	-2.514	-2.499	-2.482	-2.468	-2.452	-2.438	-2.422	-2.408	-2.392	-2.378	-2.362	-2.346	-2.332	-2.318	-2.302	-2.288	-2.272	-2.259	-2.246	-2.232	-2.219	-2.206	-2.192	-2.180	-2.169	-2.156	-2.145	-2.134	-2.124	-2.114	-2.104	-2.094	-2.085	-2.076	-2.068	-2.061	-2.052	-2.046	-2.040	-2.034	-2.029	-2.024	-2.019	-2.015	-2.011	-2.009	-2.005	-2.002	-2.000	-2.000	-1.998	-1.998	-1.996	-1.996	-1.996	-1.998	-1.998	-1.999	-1.999	-2.000	-2.002	-2.004	-2.005	-2.006	-2.009	-2.011	-2.011	-2.014	-2.016	-2.019	-2.021	-2.022	-2.024	-2.026	-2.029	-2.030	-2.031	-2.033	-2.035	-2.035	-2.036	-2.036	-2.038	-2.038	-2.038	-2.038	-2.038	-2.038	-2.038	-2.038	-2.036	-2.035	-2.035	-2.034	-2.033	-2.033	-2.031	-2.030	-2.029	-2.027	-2.027	-2.026	-2.026	-2.025	-2.026	-2.026	-2.026	-2.026	-2.027	-2.027	-2.029	-2.031	-2.034	-2.036	-2.039	-2.042	-2.046	-2.051	-2.055	-2.060	-2.065	-2.071	-2.079	-2.085	-2.092	-2.101	-2.109	-2.118	-2.128	-2.136	-2.146	-2.156	-2.166	-2.178	-2.190	-2.201	-2.212	-2.224	-2.235	-2.248	-2.260	-2.271	-2.282	-2.295	-2.306	-2.318	-2.329	-2.339	-2.350	-2.360	-2.370	-2.379	-2.386	-2.395	-2.402	-2.409	-2.416	-2.421	-2.426	-2.430	-2.434	-2.436	-2.438	-2.438	-2.438	-2.438	-2.436	-2.434	-2.430	-2.426	-2.421	-2.415	-2.409	-2.401	-2.394	-2.385	-2.376	-2.365	-2.355	-2.344	-2.331	-2.318	-2.306	-2.292	-2.280	-2.264	-2.250	-2.236	-2.222	-2.206	-2.192	-2.178	-2.164	-2.149	-2.134	-2.119	-2.105	-2.091	-2.079	-2.065	-2.052	-2.040	-2.027	-2.016	-2.006	-1.995	-1.986	-1.978	-1.969	-1.961	-1.954	-1.948	-1.942	-1.936	-1.932	-1.929	-1.928	-1.924	-1.922	-1.922	-1.922	-1.922	-1.922	-1.925	-1.928	-1.931	-1.934	-1.938	-1.942	-1.946	-1.952	-1.958	-1.964	-1.970	-1.978	-1.984	-1.990	-1.999	-2.006	-2.013	-2.021	-2.030	-2.036	-2.045	-2.052	-2.061	-2.069	-2.076	-2.084	-2.091	-2.099	-2.106	-2.114	-2.120	-2.125	-2.132	-2.138	-2.144	-2.149	-2.152	-2.158	-2.161	-2.165	-2.169	-2.171	-2.174	-2.176	-2.178	-2.180	-2.180	-2.180	-2.181	-2.181	-2.179	-2.178	-2.178	-2.175	-2.172	-2.171	-2.168	-2.164	-2.161	-2.158	-2.154	-2.149	-2.144	-2.140	-2.135	-2.130	-2.124	-2.119	-2.112	-2.108	-2.102	-2.098	-2.092	-2.088	-2.081	-2.076	-2.071	-2.066	-2.061	-2.058	-2.052	-2.049	-2.045	-2.042	-2.038	-2.035	-2.034	-2.030	-2.029	-2.029	-2.027	-2.026	-2.027	-2.027	-2.029	-2.030	-2.031	-2.034	-2.038	-2.040	-2.044	-2.049	-2.054	-2.058	-2.064	-2.070	-2.076	-2.082	-2.090	-2.098	-2.106	-2.114	-2.122	-2.131	-2.140	-2.149	-2.159	-2.169	-2.179	-2.189	-2.199	-2.209	-2.220	-2.230	-2.240	-2.250	-2.261	-2.270	-2.281	-2.291	-2.301	-2.310	-2.320	-2.329	-2.338	-2.348	-2.355	-2.364	-2.371	-2.379	-2.386	-2.394	-2.400	-2.406	-2.412	-2.419	-2.424	-2.429	-2.432	-2.436	-2.441	-2.444	-2.448	-2.449	-2.451	-2.454	-2.456	-2.456	-2.458	-2.458	-2.459	-2.458	-2.459	-2.458	-2.456	-2.456	-2.455	-2.452	-2.451	-2.449	-2.448	-2.445	-2.442	-2.440	-2.438	-2.434	-2.431	-2.430	-2.426	-2.424	-2.420	-2.418	-2.415	-2.412	-2.410	-2.406	-2.404	-2.401	-2.400	-2.396	-2.395	-2.392	-2.390	-2.389	-2.386	-2.385	-2.384	-2.382	-2.382	-2.381	-2.381	-2.381	-2.380	-2.381	-2.381	-2.382	-2.382	-2.384	-2.385	-2.386	-2.388	-2.391	-2.394	-2.395	-2.398	-2.400	-2.404	-2.408	-2.410	-2.414	-2.418	-2.422	-2.426	-2.430	-2.435	-2.439	-2.444	-2.450	-2.454	-2.459	-2.465	-2.470	-2.476	-2.481	-2.488	-2.492	-2.499	-2.504	-2.509	-2.515	-2.521	-2.528	-2.534	-2.540	-2.544	-2.551	-2.556	-2.562	-2.568	-2.574	-2.580	-2.586	-2.591	-2.596	-2.602	-2.609	-2.614	-2.619	-2.624	-2.630	-2.634	-2.640	-2.646	-2.650	-2.655	-2.661	-2.665	-2.670	-2.675	-2.680	-2.685	-2.690	-2.694	-2.699	-2.702	-2.706	-2.711	-2.716	-2.721	-2.725	-2.730	-2.734	-2.738	-2.741	-2.746	-2.750	-2.755	-2.759	-2.764	-2.766	-2.771	-2.775	-2.779	-2.782	-2.786	-2.791	-2.795	-2.798	-2.801	-2.805	-2.809	-2.812	-2.816	-2.820	-2.822	-2.826	-2.830	-2.834	-2.835	-2.839	-2.842	-2.845	-2.848	-2.850	-2.852	-2.855	-2.856	-2.858	-2.861	-2.861	-2.862	-2.865	-2.866	-2.866	-2.868	-2.868	-2.868	-2.868	-2.868	-2.866	-2.866	-2.865	-2.864	-2.862	-2.860	-2.859	-2.856	-2.854	-2.851	-2.846	-2.844	-2.840	-2.835	-2.830	-2.825	-2.820	-2.815	-2.809	-2.804	-2.798	-2.790	-2.782	-2.776	-2.769	-2.762	-2.754	-2.746	-2.738	-2.730	-2.722	-2.714	-2.705	-2.698	-2.689	-2.680	-2.671	-2.664	-2.655	-2.648	-2.640	-2.632	-2.624	-2.616	-2.609	-2.601	-2.595	-2.589	-2.582	-2.578	-2.571	-2.566	-2.562	-2.559	-2.554	-2.551	-2.550	-2.546	-2.545	-2.545	-2.544	-2.544	-2.545	-2.546	-2.548	-2.550	-2.554	-2.556	-2.560	-2.565	-2.570	-2.575	-2.581	-2.588	-2.595	-2.602	-2.610	-2.619	-2.626	-2.636	-2.646	-2.655	-2.666	-2.675	-2.685	-2.698	-2.708	-2.718	-2.730	-2.740	-2.751	-2.762	-2.775	-2.785	-2.796	-2.808	-2.818	-2.830	-2.840	-2.850	-2.860	-2.870	-2.879	-2.890	-2.899	-2.908	-2.915	-2.922	-2.931	-2.939	-2.945	-2.951	-2.958	-2.962	-2.968	-2.972	-2.976	-2.981	-2.984	-2.986	-2.989	-2.991	-2.992	-2.994	-2.994	-2.994	-2.994	-2.994	-2.992	-2.992	-2.991	-2.989	-2.986	-2.985	-2.982	-2.979	-2.978	-2.974	-2.970	-2.968	-2.964	-2.960	-2.956	-2.952	-2.950	-2.945	-2.941	-2.939	-2.935	-2.932	-2.929	-2.925	-2.922	-2.919	-2.918	-2.915	-2.912	-2.910	-2.909	-2.909	-2.908	-2.908	-2.906	-2.906	-2.908	-2.908	-2.909	-2.910	-2.912	-2.914	-2.916	-2.919	-2.922	-2.926	-2.930	-2.934	-2.938	-2.942	-2.949	-2.954	-2.959	-2.965	-2.971	-2.979	-2.985	-2.991	-2.999	-3.005	-3.014	-3.021	-3.028	-3.036	-3.044	-3.051	-3.060	-3.068	-3.075	-3.084	-3.091	-3.100	-3.106	-3.115	-3.122	-3.130	-3.136	-3.144	-3.150	-3.156	-3.164	-3.169	-3.175	-3.180	-3.185	-3.189	-3.194	-3.198	-3.201	-3.204	-3.206	-3.209	-3.210	-3.211	-3.211	-3.211	-3.210	-3.210	-3.208	-3.205	-3.202	-3.199	-3.194	-3.189	-3.184	-3.179	-3.172	-3.165	-3.156	-3.149	-3.140	-3.130	-3.120	-3.109	-3.098	-3.086	-3.074	-3.061	-3.048	-3.034	-3.020	-3.005	-2.989	-2.975	-2.959	-2.942	-2.926	-2.908	-2.891	-2.874	-2.855	-2.839	-2.821	-2.802	-2.785	-2.766	-2.748	-2.730	-2.712	-2.694	-2.675	-2.658	-2.640	-2.622	-2.604	-2.588	-2.571	-2.554	-2.536	-2.520	-2.504	-2.489	-2.474	-2.459	-2.442	-2.428	-2.414	-2.400	-2.388	-2.375	-2.361	-2.349	-2.338	-2.326	-2.314	-2.304	-2.292	-2.284	-2.274	-2.265	-2.255	-2.246	-2.238	-2.230	-2.221	-2.214	-2.206	-2.200	-2.192	-2.186	-2.179	-2.174	-2.166	-2.161	-2.155	-2.150	-2.144	-2.139	-2.134	-2.129	-2.124	-2.118	-2.114	-2.109	-2.102	-2.098	-2.094	-2.089	-2.084	-2.079	-2.072	-2.068	-2.062	-2.058	-2.051	-2.047	-2.041	-2.036	-2.031	-2.025	-2.020	-2.015	-2.010	-2.005	-1.999	-1.994	-1.988	-1.982	-1.979	-1.972	-1.966	-1.961	-1.958	-1.952	-1.946	-1.941	-1.936	-1.932	-1.929	-1.924	-1.919	-1.915	-1.911	-1.906	-1.904	-1.900	-1.898	-1.894	-1.891	-1.889	-1.886	-1.884	-1.881	-1.879	-1.878	-1.876	-1.875	-1.872	-1.872	-1.871	-1.871	-1.870	-1.870	-1.869	-1.869	-1.869	-1.869	-1.869	-1.870	-1.869	-1.869	-1.870	-1.870	-1.870	-1.870	-1.871	-1.871	-1.871	-1.871	-1.871	-1.871	-1.871	-1.870	-1.870	-1.869	-1.869	-1.868	-1.866	-1.864	-1.862	-1.860	-1.859	-1.855	-1.854	-1.850	-1.846	-1.842	-1.839	-1.834	-1.830	-1.825	-1.819	-1.812	-1.806	-1.800	-1.794	-1.786	-1.779	-1.771	-1.762	-1.755	-1.746	-1.738	-1.726	-1.718	-1.708	-1.695	-1.685	-1.672	-1.662	-1.649	-1.636	-1.625	-1.611	-1.598	-1.584	-1.571	-1.556	-1.542	-1.528	-1.512	-1.498	-1.482	-1.466	-1.452	-1.436	-1.420	-1.405	-1.389	-1.372	-1.356	-1.340	-1.324	-1.308	-1.291	-1.275	-1.260	-1.244	-1.228	-1.211	-1.196	-1.181	-1.166	-1.151	-1.138	-1.124	-1.110	-1.096	-1.082	-1.070	-1.056	-1.045	-1.034	-1.021	-1.011	-1.001	-0.992	-0.982	-0.972	-0.965	-0.958	-0.951	-0.944	-0.939	-0.934	-0.929	-0.925	-0.921	-0.919	-0.916	-0.915	-0.915	-0.914	-0.914	-0.914	-0.916	-0.918	-0.920	-0.922	-0.926	-0.931	-0.935	-0.940	-0.946	-0.951	-0.958	-0.965	-0.972	-0.980	-0.988	-0.995	-1.004	-1.012	-1.021	-1.031	-1.040	-1.050	-1.060	-1.070	-1.079	-1.089	-1.100	-1.109	-1.119	-1.129	-1.139	-1.149	-1.159	-1.168	-1.178	-1.188	-1.195	-1.205	-1.212	-1.221	-1.230	-1.236	-1.245	-1.252	-1.259	-1.266	-1.272	-1.279	-1.285	-1.289	-1.294	-1.299	-1.304	-1.308	-1.311	-1.314	-1.318	-1.320	-1.322	-1.325	-1.328	-1.328	-1.330	-1.331	-1.332	-1.334	-1.335	-1.334	-1.335	-1.335	-1.336	-1.336	-1.338	-1.338	-1.339	-1.339	-1.340	-1.340	-1.341	-1.342	-1.342	-1.345	-1.346	-1.348	-1.349	-1.351	-1.354	-1.356	-1.359	-1.361	-1.365	-1.369	-1.372	-1.375	-1.380	-1.382	-1.388	-1.392	-1.398	-1.401	-1.406	-1.412	-1.418	-1.422	-1.428	-1.432	-1.438	-1.441	-1.448	-1.451	-1.456	-1.461	-1.465	-1.469	-1.472	-1.478	-1.481	-1.484	-1.488	-1.489	-1.491	-1.494	-1.494	-1.495	-1.496	-1.496	-1.496	-1.495	-1.494	-1.492	-1.490	-1.488	-1.485	-1.481	-1.476	-1.472	-1.469	-1.462	-1.458	-1.451	-1.446	-1.439	-1.432	-1.424	-1.418	-1.410	-1.401	-1.394	-1.385	-1.376	-1.368	-1.360	-1.350	-1.342	-1.334	-1.325	-1.315	-1.306	-1.298	-1.290	-1.281	-1.272	-1.266	-1.258	-1.250	-1.242	-1.235	-1.229	-1.222	-1.216	-1.210	-1.205	-1.199	-1.195	-1.190	-1.186	-1.182	-1.179	-1.176	-1.172	-1.171	-1.168	-1.166	-1.165	-1.164	-1.162	-1.162	-1.162	-1.162	-1.161	-1.162	-1.164	-1.165	-1.166	-1.168	-1.169	-1.171	-1.172	-1.175	-1.176	-1.180	-1.182	-1.186	-1.189	-1.191	-1.195	-1.198	-1.201	-1.205	-1.209	-1.211	-1.215	-1.219	-1.222	-1.226	-1.230	-1.235	-1.239	-1.244	-1.248	-1.251	-1.256	-1.260	-1.264	-1.269	-1.272	-1.276	-1.282	-1.286	-1.291	-1.295	-1.299	-1.305	-1.309	-1.314	-1.318	-1.322	-1.328	-1.330	-1.335	-1.340	-1.342	-1.348	-1.351	-1.354	-1.358	-1.361	-1.364	-1.368	-1.370	-1.372	-1.375	-1.376	-1.379	-1.380	-1.381	-1.381	-1.382	-1.381	-1.381	-1.380	-1.380	-1.378	-1.375	-1.372	-1.370	-1.366	-1.362	-1.358	-1.352	-1.348	-1.341	-1.335	-1.329	-1.321	-1.312	-1.304	-1.298	-1.288	-1.279	-1.269	-1.260	-1.250	-1.239	-1.229	-1.219	-1.208	-1.196	-1.186	-1.175	-1.164	-1.152	-1.142	-1.131	-1.120	-1.111	-1.100	-1.091	-1.082	-1.072	-1.064	-1.055	-1.049	-1.041	-1.035	-1.029	-1.024	-1.019	-1.016	-1.012	-1.010	-1.009	-1.008	-1.008	-1.009	-1.011	-1.014	-1.016	-1.021	-1.026	-1.032	-1.039	-1.046	-1.054	-1.064	-1.072	-1.084	-1.095	-1.108	-1.120	-1.132	-1.146	-1.160	-1.175	-1.190	-1.206	-1.222	-1.239	-1.255	-1.271	-1.289	-1.306	-1.324	-1.341	-1.359	-1.375	-1.392	-1.409	-1.425	-1.441	-1.459	-1.475	-1.491	-1.506	-1.521	-1.536	-1.550	-1.564	-1.578	-1.590	-1.602	-1.614	-1.625	-1.636	-1.646	-1.656	-1.665	-1.674	-1.681	-1.688	-1.695	-1.700	-1.706	-1.711	-1.716	-1.720	-1.724	-1.726	-1.729	-1.730	-1.732	-1.734	-1.735	-1.734	-1.735	-1.735	-1.734	-1.734	-1.732	-1.731	-1.729	-1.728	-1.725	-1.725	-1.722	-1.719	-1.718	-1.714	-1.711	-1.709	-1.706	-1.705	-1.701	-1.699	-1.698	-1.695	-1.691	-1.689	-1.686	-1.684	-1.682	-1.680	-1.678	-1.675	-1.674	-1.671	-1.670	-1.668	-1.666	-1.664	-1.662	-1.660	-1.660	-1.658	-1.656	-1.654	-1.654	-1.651	-1.651	-1.649	-1.646	-1.645	-1.644	-1.641	-1.639	-1.638	-1.635	-1.632	-1.630	-1.628	-1.625	-1.622	-1.619	-1.615	-1.611	-1.609	-1.604	-1.600	-1.595	-1.591	-1.586	-1.580	-1.574	-1.568	-1.561	-1.554	-1.548	-1.539	-1.531	-1.524	-1.515	-1.505	-1.495	-1.485	-1.475	-1.464	-1.452	-1.441	-1.429	-1.416	-1.402	-1.390	-1.376	-1.362	-1.348	-1.334	-1.318	-1.304	-1.289	-1.271	-1.256	-1.240	-1.222	-1.206	-1.190	-1.172	-1.156	-1.139	-1.122	-1.105	-1.089	-1.071	-1.055	-1.039	-1.021	-1.006	-0.990	-0.975	-0.959	-0.944	-0.929	-0.914	-0.901	-0.888	-0.874	-0.861	-0.850	-0.838	-0.828	-0.816	-0.806	-0.796	-0.788	-0.780	-0.772	-0.766	-0.760	-0.754	-0.749	-0.745	-0.740	-0.738	-0.735	-0.732	-0.730	-0.730	-0.729	-0.730	-0.730	-0.730	-0.731	-0.734	-0.736	-0.739	-0.740	-0.744	-0.746	-0.750	-0.752	-0.758	-0.760	-0.765	-0.769	-0.772	-0.776	-0.780	-0.782	-0.788	-0.790	-0.792	-0.796	-0.798	-0.800	-0.802	-0.804	-0.805	-0.808	-0.808	-0.808	-0.808	-0.806	-0.805	-0.805	-0.804	-0.800	-0.798	-0.796	-0.792	-0.788	-0.784	-0.780	-0.775	-0.769	-0.764	-0.759	-0.751	-0.746	-0.740	-0.732	-0.726	-0.720	-0.711	-0.705	-0.698	-0.690	-0.684	-0.676	-0.670	-0.662	-0.656	-0.650	-0.644	-0.639	-0.632	-0.628	-0.622	-0.619	-0.615	-0.611	-0.609	-0.606	-0.605	-0.605	-0.604	-0.605	-0.605	-0.608	-0.610	-0.614	-0.618	-0.624	-0.629	-0.636	-0.644	-0.651	-0.661	-0.672	-0.682	-0.695	-0.709	-0.722	-0.736	-0.751	-0.768	-0.785	-0.804	-0.822	-0.841	-0.861	-0.882	-0.904	-0.926	-0.949	-0.974	-0.996	-1.021	-1.046	-1.071	-1.098	-1.122	-1.150	-1.176	-1.204	-1.230	-1.256	-1.284	-1.311	-1.338	-1.365	-1.391	-1.416	-1.444	-1.469	-1.494	-1.519	-1.544	-1.566	-1.590	-1.612	-1.634	-1.654	-1.674	-1.694	-1.711	-1.729	-1.745	-1.761	-1.775	-1.789	-1.800	-1.811	-1.821	-1.830	-1.838	-1.844	-1.849	-1.852	-1.855	-1.855	-1.855	-1.854	-1.851	-1.848	-1.841	-1.835	-1.828	-1.819	-1.808	-1.796	-1.782	-1.769	-1.754	-1.736	-1.719	-1.700	-1.680	-1.660	-1.638	-1.615	-1.591	-1.566	-1.541	-1.514	-1.488	-1.459	-1.430	-1.400	-1.371	-1.341	-1.309	-1.278	-1.246	-1.214	-1.181	-1.148	-1.115	-1.081	-1.048	-1.014	-0.980	-0.946	-0.912	-0.879	-0.846	-0.812	-0.780	-0.746	-0.714	-0.681	-0.650	-0.619	-0.588	-0.556	-0.526	-0.498	-0.469	-0.439	-0.411	-0.385	-0.358	-0.332	-0.308	-0.282	-0.258	-0.235	-0.214	-0.191	-0.170	-0.150	-0.130	-0.111	-0.092	-0.075	-0.059	-0.042	-0.026	-0.010	0.004	0.018	0.031	0.045	0.058	0.070	0.081	0.092	0.104	0.114	0.125	0.135	0.145	0.155	0.165	0.174	0.184	0.192	0.202	0.212	0.221	0.230	0.239	0.249	0.258	0.268	0.278	0.286	0.296	0.306	0.316	0.325	0.336	0.345	0.355	0.365	0.375	0.385	0.396	0.405	0.415	0.424	0.434	0.444	0.451	0.461	0.470	0.478	0.485	0.494	0.500	0.507	0.514	0.519	0.522	0.528	0.531	0.535	0.538	0.539	0.540	0.541	0.540	0.540	0.538	0.535	0.530	0.526	0.521	0.515	0.509	0.501	0.491	0.484	0.472	0.461	0.450	0.438	0.425	0.411	0.398	0.382	0.366	0.351	0.335	0.316	0.300	0.282	0.265	0.246	0.228	0.209	0.190	0.170	0.150	0.131	0.111	0.092	0.072	0.052	0.034	0.015	-0.004	-0.022	-0.041	-0.059	-0.076	-0.094	-0.111	-0.128	-0.144	-0.160	-0.175	-0.190	-0.204	-0.218	-0.231	-0.245	-0.258	-0.269	-0.281	-0.291	-0.302	-0.311	-0.321	-0.331	-0.339	-0.348	-0.355	-0.362	-0.369	-0.376	-0.381	-0.386	-0.391	-0.398	-0.402	-0.405	-0.410	-0.414	-0.418	-0.419	-0.422	-0.425	-0.426	-0.429	-0.430	-0.431	-0.434	-0.434	-0.435	-0.436	-0.438	-0.439	-0.438	-0.439	-0.439	-0.439	-0.439	-0.439	-0.439	-0.439	-0.439	-0.438	-0.438	-0.438	-0.438	-0.436	-0.436	-0.436	-0.435	-0.435	-0.434	-0.434	-0.434	-0.432	-0.432	-0.431	-0.430	-0.431	-0.431	-0.430	-0.430	-0.429	-0.429	-0.429	-0.429	-0.428	-0.428	-0.428	-0.428	-0.428	-0.426	-0.428	-0.426	-0.426	-0.426	-0.425	-0.425	-0.424	-0.422	-0.422	-0.421	-0.420	-0.420	-0.418	-0.416	-0.415	-0.412	-0.410	-0.409	-0.408	-0.404	-0.401	-0.398	-0.394	-0.390	-0.386	-0.382	-0.378	-0.372	-0.368	-0.362	-0.356	-0.350	-0.342	-0.336	-0.329	-0.321	-0.312	-0.305	-0.296	-0.286	-0.278	-0.266	-0.258	-0.246	-0.236	-0.225	-0.214	-0.201	-0.189	-0.178	-0.165	-0.152	-0.140	-0.126	-0.114	-0.100	-0.086	-0.072	-0.059	-0.046	-0.032	-0.019	-0.005	0.008	0.021	0.034	0.048	0.059	0.072	0.085	0.096	0.109	0.120	0.131	0.141	0.152	0.161	0.171	0.180	0.189	0.198	0.205	0.211	0.218	0.224	0.230	0.235	0.239	0.242	0.246	0.249	0.251	0.252	0.254	0.254	0.255	0.254	0.252	0.250	0.249	0.246	0.244	0.240	0.236	0.232	0.228	0.224	0.218	0.212	0.206	0.201	0.195	0.189	0.181	0.175	0.169	0.161	0.155	0.149	0.142	0.134	0.129	0.122	0.116	0.110	0.104	0.099	0.094	0.089	0.084	0.080	0.076	0.072	0.070	0.066	0.065	0.062	0.062	0.061	0.060	0.061	0.061	0.062	0.062	0.065	0.069	0.071	0.075	0.079	0.084	0.089	0.094	0.099	0.106	0.112	0.119	0.126	0.134	0.141	0.150	0.158	0.166	0.175	0.184	0.194	0.202	0.211	0.220	0.230	0.239	0.249	0.258	0.268	0.276	0.285	0.295	0.302	0.311	0.319	0.328	0.335	0.342	0.350	0.358	0.364	0.370	0.376	0.381	0.388	0.391	0.396	0.401	0.405	0.408	0.410	0.414	0.415	0.418	0.420	0.421	0.421	0.421	0.422	0.422	0.422	0.421	0.421	0.420	0.419	0.418	0.416	0.414	0.412	0.410	0.409	0.406	0.404	0.401	0.399	0.396	0.395	0.392	0.389	0.388	0.385	0.384	0.381	0.380	0.379	0.378	0.376	0.375	0.375	0.374	0.374	0.374	0.374	0.375	0.375	0.375	0.378	0.378	0.380	0.381	0.382	0.385	0.388	0.391	0.394	0.396	0.400	0.404	0.406	0.410	0.415	0.418	0.421	0.426	0.430	0.434	0.439	0.442	0.446	0.451	0.454	0.458	0.461	0.465	0.468	0.471	0.472	0.476	0.478	0.480	0.482	0.482	0.484	0.484	0.484	0.484	0.484	0.482	0.481	0.479	0.476	0.471	0.468	0.464	0.460	0.454	0.446	0.441	0.434	0.425	0.418	0.409	0.399	0.389	0.378	0.366	0.355	0.341	0.330	0.316	0.302	0.289	0.272	0.258	0.242	0.226	0.210	0.194	0.176	0.160	0.141	0.125	0.108	0.090	0.072	0.054	0.035	0.019	0.000	-0.018	-0.035	-0.052	-0.069	-0.086	-0.104	-0.119	-0.135	-0.151	-0.166	-0.180	-0.195	-0.209	-0.222	-0.234	-0.245	-0.256	-0.266	-0.278	-0.286	-0.294	-0.302	-0.309	-0.315	-0.321	-0.324	-0.329	-0.332	-0.334	-0.335	-0.336	-0.336	-0.335	-0.334	-0.330	-0.329	-0.324	-0.320	-0.315	-0.309	-0.302	-0.295	-0.288	-0.280	-0.271	-0.262	-0.254	-0.245	-0.234	-0.224	-0.214	-0.202	-0.192	-0.180	-0.170	-0.160	-0.148	-0.136	-0.126	-0.115	-0.104	-0.095	-0.084	-0.074	-0.064	-0.055	-0.046	-0.039	-0.030	-0.022	-0.016	-0.010	-0.005	0.000	0.004	0.009	0.011	0.012	0.014	0.015	0.015	0.014	0.011	0.010	0.006	0.002	-0.002	-0.008	-0.014	-0.020	-0.028	-0.035	-0.044	-0.054	-0.064	-0.075	-0.086	-0.096	-0.109	-0.121	-0.135	-0.148	-0.161	-0.175	-0.189	-0.204	-0.218	-0.232	-0.246	-0.261	-0.275	-0.289	-0.304	-0.318	-0.331	-0.344	-0.358	-0.370	-0.381	-0.392	-0.404	-0.412	-0.422	-0.432	-0.440	-0.448	-0.454	-0.459	-0.464	-0.468	-0.470	-0.472	-0.472	-0.472	-0.472	-0.470	-0.468	-0.464	-0.459	-0.454	-0.446	-0.438	-0.430	-0.420	-0.410	-0.399	-0.386	-0.374	-0.359	-0.345	-0.330	-0.314	-0.298	-0.281	-0.262	-0.245	-0.226	-0.209	-0.189	-0.170	-0.150	-0.130	-0.110	-0.090	-0.070	-0.050	-0.030	-0.010	0.009	0.029	0.046	0.066	0.085	0.102	0.120	0.138	0.154	0.169	0.185	0.200	0.215	0.229	0.241	0.254	0.265	0.276	0.288	0.298	0.306	0.314	0.322	0.329	0.334	0.341	0.345	0.349	0.354	0.355	0.358	0.359	0.360	0.360	0.361	0.360	0.358	0.356	0.355	0.350	0.348	0.344	0.340	0.335	0.331	0.325	0.321	0.315	0.309	0.302	0.296	0.290	0.284	0.276	0.270	0.262	0.255	0.248	0.240	0.234	0.225	0.216	0.210	0.202	0.194	0.188	0.180	0.171	0.164	0.156	0.148	0.140	0.132	0.125	0.118	0.109	0.101	0.094	0.086	0.079	0.070	0.062	0.055	0.046	0.039	0.030	0.022	0.014	0.006	-0.004	-0.012	-0.021	-0.030	-0.040	-0.049	-0.060	-0.069	-0.080	-0.090	-0.100	-0.111	-0.124	-0.135	-0.146	-0.159	-0.170	-0.182	-0.196	-0.209	-0.224	-0.236	-0.251	-0.266	-0.280	-0.296	-0.311	-0.326	-0.342	-0.359	-0.375	-0.392	-0.409	-0.426	-0.444	-0.461	-0.479	-0.498	-0.515	-0.534	-0.552	-0.570	-0.589	-0.609	-0.626	-0.645	-0.664	-0.681	-0.700	-0.718	-0.736	-0.754	-0.771	-0.788	-0.805	-0.822	-0.839	-0.854	-0.869	-0.884	-0.898	-0.912	-0.925	-0.938	-0.949	-0.961	-0.971	-0.980	-0.990	-0.998	-1.004	-1.011	-1.015	-1.021	-1.025	-1.028	-1.029	-1.030	-1.031	-1.030	-1.028	-1.026	-1.021	-1.018	-1.011	-1.005	-0.998	-0.990	-0.980	-0.971	-0.960	-0.949	-0.936	-0.924	-0.911	-0.896	-0.882	-0.868	-0.851	-0.835	-0.818	-0.801	-0.784	-0.766	-0.750	-0.731	-0.714	-0.695	-0.678	-0.659	-0.640	-0.622	-0.604	-0.586	-0.568	-0.551	-0.534	-0.518	-0.500	-0.484	-0.468	-0.454	-0.439	-0.424	-0.410	-0.398	-0.382	-0.370	-0.359	-0.348	-0.336	-0.325	-0.316	-0.306	-0.298	-0.289	-0.281	-0.274	-0.266	-0.258	-0.251	-0.245	-0.241	-0.235	-0.230	-0.225	-0.221	-0.215	-0.211	-0.208	-0.204	-0.201	-0.198	-0.195	-0.191	-0.188	-0.185	-0.182	-0.180	-0.175	-0.172	-0.171	-0.168	-0.165	-0.162	-0.160	-0.156	-0.154	-0.151	-0.148	-0.145	-0.141	-0.140	-0.136	-0.132	-0.130	-0.126	-0.124	-0.120	-0.118	-0.114	-0.110	-0.108	-0.104	-0.100	-0.096	-0.092	-0.089	-0.085	-0.080	-0.078	-0.072	-0.068	-0.064	-0.059	-0.054	-0.049	-0.042	-0.038	-0.031	-0.026	-0.020	-0.012	-0.006	0.002	0.009	0.016	0.025	0.032	0.042	0.051	0.060	0.070	0.081	0.091	0.102	0.114	0.126	0.138	0.150	0.162	0.176	0.189	0.202	0.216	0.231	0.245	0.259	0.274	0.289	0.304	0.319	0.334	0.349	0.362	0.378	0.392	0.406	0.421	0.435	0.449	0.462	0.476	0.489	0.501	0.514	0.525	0.536	0.549	0.559	0.568	0.578	0.588	0.596	0.602	0.611	0.619	0.624	0.630	0.636	0.641	0.645	0.649	0.654	0.656	0.658	0.661	0.662	0.664	0.665	0.666	0.665	0.666	0.666	0.665	0.665	0.665	0.664	0.662	0.661	0.660	0.660	0.659	0.658	0.656	0.655	0.654	0.652	0.651	0.651	0.651	0.650	0.651	0.651	0.651	0.652	0.654	0.654	0.656	0.659	0.660	0.661	0.665	0.669	0.670	0.674	0.678	0.681	0.685	0.689	0.694	0.698	0.702	0.708	0.712	0.716	0.722	0.728	0.732	0.738	0.744	0.749	0.754	0.758	0.762	0.769	0.772	0.778	0.782	0.786	0.790	0.794	0.798	0.801	0.804	0.806	0.809	0.810	0.812	0.814	0.815	0.815	0.815	0.815	0.814	0.814	0.812	0.810	0.809	0.806	0.802	0.800	0.796	0.791	0.788	0.782	0.778	0.772	0.768	0.761	0.754	0.749	0.742	0.735	0.729	0.721	0.714	0.708	0.700	0.694	0.686	0.679	0.672	0.665	0.659	0.652	0.645	0.639	0.632	0.628	0.622	0.616	0.611	0.608	0.604	0.599	0.596	0.592	0.589	0.588	0.586	0.584	0.582	0.582	0.582	0.582	0.582	0.585	0.585	0.588	0.590	0.592	0.595	0.599	0.602	0.605	0.610	0.614	0.619	0.624	0.629	0.634	0.640	0.645	0.651	0.656	0.662	0.668	0.672	0.680	0.685	0.690	0.696	0.701	0.706	0.711	0.716	0.721	0.726	0.730	0.734	0.736	0.740	0.742	0.746	0.749	0.750	0.751	0.751	0.752	0.752	0.752	0.751	0.751	0.749	0.748	0.745	0.741	0.739	0.735	0.731	0.728	0.722	0.716	0.712	0.706	0.699	0.694	0.688	100.000	5.000	2.000	1.000	6.000	0.000	0.000	0.000	0.000	0.000	0.000	0.000	0.000	0.000	0.000	0.000	0.000	0.000	-0.035	-0.041	-0.048	-0.055	-0.061	-0.068	-0.074	-0.079	-0.085	-0.091	-0.098	-0.102	-0.108	-0.112	-0.118	-0.121	-0.126	-0.131	-0.135	-0.139	-0.142	-0.146	-0.151	-0.154	-0.158	-0.160	-0.164	-0.166	-0.169	-0.172	-0.175	-0.179	-0.181	-0.185	-0.188	-0.191	-0.195	-0.198	-0.202	-0.206	-0.210	-0.214	-0.219	-0.224	-0.229	-0.235	-0.240	-0.246	-0.252	-0.259	-0.265	-0.272	-0.280	-0.288	-0.296	-0.305	-0.314	-0.324	-0.332	-0.342	-0.352	-0.362	-0.375	-0.385	-0.396	-0.409	-0.420	-0.434	-0.446	-0.460	-0.472	-0.486	-0.499	-0.514	-0.528	-0.542	-0.556	-0.571	-0.586	-0.601	-0.616	-0.631	-0.646	-0.662	-0.678	-0.692	-0.709	-0.722	-0.739	-0.754	-0.770	-0.785	-0.800	-0.816	-0.830	-0.845	-0.860	-0.874	-0.889	-0.904	-0.916	-0.931	-0.944	-0.958	-0.970	-0.982	-0.996	-1.008	-1.020	-1.031	-1.042	-1.052	-1.062	-1.072	-1.081	-1.091	-1.100	-1.108	-1.115	-1.121	-1.129	-1.134	-1.140	-1.145	-1.150	-1.152	-1.156	-1.159	-1.161	-1.162	-1.164	-1.164	-1.162	-1.162	-1.161	-1.159	-1.156	-1.154	-1.150	-1.145	-1.141	-1.138	-1.131	-1.125	-1.119	-1.112	-1.105	-1.098	-1.090	-1.082	-1.074	-1.066	-1.058	-1.050	-1.041	-1.032	-1.024	-1.016	-1.006	-0.998	-0.990	-0.981	-0.975	-0.968	-0.960	-0.952	-0.945	-0.940	-0.934	-0.929	-0.925	-0.920	-0.916	-0.914	-0.910	-0.909	-0.909	-0.908	-0.908	-0.909	-0.910	-0.912	-0.916	-0.920	-0.924	-0.929	-0.934	-0.941	-0.949	-0.955	-0.965	-0.974	-0.982	-0.992	-1.002	-1.014	-1.025	-1.038	-1.049	-1.061	-1.074	-1.086	-1.100	-1.114	-1.126	-1.141	-1.154	-1.169	-1.181	-1.195	-1.208	-1.221	-1.235	-1.248	-1.260	-1.271	-1.284	-1.295	-1.305	-1.316	-1.326	-1.336	-1.345	-1.352	-1.361	-1.366	-1.374	-1.380	-1.384	-1.389	-1.391	-1.394	-1.398	-1.399	-1.399	-1.399	-1.399	-1.398	-1.395	-1.392	-1.389	-1.385	-1.381	-1.376	-1.371	-1.365	-1.359	-1.351	-1.344	-1.336	-1.329	-1.320	-1.311	-1.301	-1.292	-1.282	-1.272	-1.262	-1.254	-1.242	-1.232	-1.222	-1.214	-1.202	-1.192	-1.184	-1.174	-1.164	-1.155	-1.146	-1.138	-1.130	-1.120	-1.112	-1.105	-1.098	-1.092	-1.085	-1.079	-1.072	-1.068	-1.062	-1.058	-1.054	-1.049	-1.046	-1.041	-1.039	-1.036	-1.034	-1.032	-1.030	-1.028	-1.028	-1.028	-1.025	-1.025	-1.025	-1.025	-1.025	-1.026	-1.025	-1.025	-1.026	-1.026	-1.028	-1.029	-1.030	-1.031	-1.032	-1.032	-1.034	-1.035	-1.036	-1.038	-1.038	-1.039	-1.040	-1.040	-1.041	-1.041	-1.042	-1.042	-1.044	-1.044	-1.044	-1.044	-1.044	-1.045	-1.045	-1.045	-1.044	-1.044	-1.044	-1.044	-1.045	-1.044	-1.044	-1.042	-1.042	-1.042	-1.042	-1.041	-1.042	-1.041	-1.041	-1.041	-1.041	-1.040	-1.040	-1.041	-1.040	-1.041	-1.041	-1.041	-1.042	-1.042	-1.044	-1.044	-1.046	-1.046	-1.049	-1.050	-1.052	-1.055	-1.058	-1.060	-1.062	-1.068	-1.070	-1.075	-1.079	-1.085	-1.090	-1.095	-1.101	-1.108	-1.114	-1.121	-1.129	-1.138	-1.146	-1.155	-1.165	-1.174	-1.185	-1.195	-1.205	-1.218	-1.229	-1.241	-1.254	-1.268	-1.280	-1.294	-1.308	-1.321	-1.336	-1.351	-1.366	-1.381	-1.396	-1.411	-1.425	-1.441	-1.456	-1.472	-1.488	-1.502	-1.516	-1.531	-1.545	-1.559	-1.572	-1.588	-1.600	-1.611	-1.624	-1.636	-1.646	-1.658	-1.668	-1.678	-1.686	-1.695	-1.702	-1.710	-1.715	-1.721	-1.726	-1.730	-1.734	-1.736	-1.739	-1.740	-1.741	-1.741	-1.740	-1.738	-1.738	-1.735	-1.731	-1.728	-1.722	-1.719	-1.714	-1.709	-1.701	-1.696	-1.689	-1.681	-1.674	-1.665	-1.658	-1.649	-1.641	-1.631	-1.624	-1.615	-1.605	-1.596	-1.588	-1.579	-1.570	-1.561	-1.552	-1.542	-1.535	-1.526	-1.518	-1.509	-1.501	-1.492	-1.485	-1.476	-1.469	-1.461	-1.452	-1.445	-1.438	-1.430	-1.424	-1.415	-1.409	-1.401	-1.394	-1.386	-1.380	-1.372	-1.365	-1.358	-1.350	-1.342	-1.335	-1.328	-1.319	-1.311	-1.302	-1.295	-1.288	-1.278	-1.269	-1.261	-1.252	-1.244	-1.234	-1.225	-1.215	-1.206	-1.196	-1.186	-1.178	-1.168	-1.159	-1.149	-1.139	-1.130	-1.120	-1.111	-1.101	-1.091	-1.082	-1.072	-1.064	-1.056	-1.048	-1.039	-1.031	-1.024	-1.016	-1.009	-1.001	-0.995	-0.989	-0.981	-0.976	-0.970	-0.965	-0.960	-0.954	-0.950	-0.946	-0.940	-0.936	-0.932	-0.928	-0.925	-0.921	-0.918	-0.914	-0.910	-0.906	-0.902	-0.899	-0.895	-0.891	-0.888	-0.882	-0.879	-0.874	-0.870	-0.864	-0.859	-0.852	-0.848	-0.840	-0.834	-0.826	-0.818	-0.810	-0.802	-0.794	-0.785	-0.775	-0.765	-0.755	-0.744	-0.734	-0.722	-0.711	-0.700	-0.689	-0.676	-0.664	-0.651	-0.640	-0.626	-0.614	-0.601	-0.589	-0.578	-0.564	-0.552	-0.539	-0.528	-0.516	-0.504	-0.492	-0.481	-0.471	-0.460	-0.451	-0.441	-0.432	-0.424	-0.415	-0.408	-0.401	-0.394	-0.388	-0.382	-0.376	-0.372	-0.368	-0.364	-0.360	-0.358	-0.355	-0.352	-0.351	-0.350	-0.349	-0.349	-0.348	-0.348	-0.350	-0.350	-0.350	-0.351	-0.352	-0.354	-0.355	-0.356	-0.359	-0.360	-0.361	-0.362	-0.365	-0.365	-0.366	-0.368	-0.369	-0.369	-0.369	-0.370	-0.370	-0.370	-0.369	-0.369	-0.368	-0.366	-0.365	-0.362	-0.359	-0.356	-0.354	-0.351	-0.348	-0.344	-0.340	-0.335	-0.331	-0.326	-0.320	-0.315	-0.310	-0.305	-0.299	-0.292	-0.288	-0.280	-0.274	-0.269	-0.261	-0.256	-0.250	-0.244	-0.239	-0.232	-0.226	-0.221	-0.216	-0.211	-0.206	-0.202	-0.198	-0.194	-0.190	-0.188	-0.185	-0.182	-0.180	-0.178	-0.178	-0.176	-0.178	-0.176	-0.178	-0.178	-0.180	-0.182	-0.185	-0.188	-0.191	-0.195	-0.200	-0.204	-0.209	-0.214	-0.219	-0.226	-0.232	-0.239	-0.245	-0.252	-0.260	-0.268	-0.275	-0.284	-0.291	-0.299	-0.305	-0.312	-0.321	-0.329	-0.336	-0.342	-0.350	-0.358	-0.364	-0.370	-0.376	-0.382	-0.389	-0.394	-0.399	-0.402	-0.406	-0.411	-0.415	-0.418	-0.420	-0.422	-0.424	-0.425	-0.426	-0.426	-0.426	-0.426	-0.426	-0.425	-0.424	-0.422	-0.420	-0.418	-0.415	-0.412	-0.409	-0.405	-0.402	-0.398	-0.394	-0.390	-0.385	-0.381	-0.376	-0.372	-0.366	-0.362	-0.356	-0.352	-0.349	-0.342	-0.339	-0.334	-0.330	-0.325	-0.321	-0.316	-0.312	-0.310	-0.306	-0.302	-0.300	-0.298	-0.294	-0.291	-0.289	-0.289	-0.286	-0.285	-0.284	-0.284	-0.282	-0.282	-0.284	-0.282	-0.284	-0.285	-0.286	-0.288	-0.290	-0.292	-0.294	-0.298	-0.300	-0.304	-0.308	-0.310	-0.315	-0.319	-0.324	-0.328	-0.334	-0.339	-0.342	-0.349	-0.355	-0.360	-0.366	-0.372	-0.378	-0.384	-0.390	-0.396	-0.402	-0.410	-0.415	-0.422	-0.428	-0.435	-0.441	-0.448	-0.454	-0.460	-0.466	-0.472	-0.479	-0.484	-0.489	-0.494	-0.500	-0.505	-0.510	-0.515	-0.520	-0.524	-0.528	-0.532	-0.535	-0.539	-0.542	-0.546	-0.549	-0.551	-0.554	-0.558	-0.560	-0.561	-0.564	-0.565	-0.568	-0.569	-0.570	-0.571	-0.572	-0.574	-0.575	-0.575	-0.578	-0.578	-0.579	-0.580	-0.580	-0.581	-0.582	-0.584	-0.584	-0.586	-0.586	-0.589	-0.589	-0.591	-0.592	-0.594	-0.596	-0.598	-0.600	-0.601	-0.605	-0.606	-0.609	-0.611	-0.615	-0.618	-0.621	-0.624	-0.628	-0.631	-0.634	-0.639	-0.642	-0.646	-0.652	-0.656	-0.660	-0.665	-0.670	-0.676	-0.681	-0.686	-0.690	-0.696	-0.701	-0.706	-0.711	-0.719	-0.724	-0.729	-0.734	-0.740	-0.746	-0.751	-0.758	-0.762	-0.769	-0.774	-0.779	-0.785	-0.790	-0.795	-0.800	-0.805	-0.811	-0.816	-0.821	-0.826	-0.831	-0.835	-0.840	-0.845	-0.850	-0.854	-0.859	-0.864	-0.868	-0.872	-0.878	-0.880	-0.885	-0.889	-0.894	-0.898	-0.901	-0.905	-0.910	-0.914	-0.918	-0.921	-0.928	-0.931	-0.935	-0.940	-0.944	-0.948	-0.952	-0.958	-0.961	-0.968	-0.971	-0.976	-0.982	-0.989	-0.992	-0.999	-1.005	-1.010	-1.015	-1.021	-1.028	-1.032	-1.040	-1.046	-1.052	-1.058	-1.065	-1.071	-1.078	-1.084	-1.090	-1.098	-1.104	-1.109	-1.116	-1.122	-1.129	-1.135	-1.140	-1.145	-1.151	-1.156	-1.161	-1.168	-1.171	-1.176	-1.181	-1.185	-1.189	-1.192	-1.196	-1.199	-1.201	-1.204	-1.206	-1.209	-1.211	-1.211	-1.214	-1.214	-1.214	-1.214	-1.212	-1.212	-1.212	-1.210	-1.209	-1.206	-1.204	-1.200	-1.198	-1.194	-1.189	-1.185	-1.180	-1.175	-1.169	-1.162	-1.156	-1.149	-1.141	-1.134	-1.125	-1.116	-1.108	-1.098	-1.088	-1.078	-1.065	-1.055	-1.042	-1.031	-1.019	-1.005	-0.991	-0.978	-0.962	-0.948	-0.934	-0.919	-0.904	-0.888	-0.870	-0.854	-0.838	-0.821	-0.802	-0.786	-0.769	-0.750	-0.732	-0.715	-0.698	-0.679	-0.662	-0.645	-0.628	-0.610	-0.594	-0.576	-0.560	-0.544	-0.528	-0.512	-0.498	-0.484	-0.470	-0.456	-0.444	-0.432	-0.421	-0.410	-0.400	-0.391	-0.384	-0.376	-0.370	-0.365	-0.360	-0.356	-0.354	-0.351	-0.351	-0.351	-0.352	-0.355	-0.356	-0.361	-0.365	-0.370	-0.376	-0.384	-0.391	-0.400	-0.409	-0.420	-0.430	-0.441	-0.452	-0.465	-0.478	-0.491	-0.504	-0.519	-0.531	-0.546	-0.560	-0.575	-0.589	-0.604	-0.618	-0.631	-0.645	-0.658	-0.671	-0.684	-0.695	-0.708	-0.718	-0.729	-0.738	-0.748	-0.756	-0.764	-0.770	-0.776	-0.781	-0.785	-0.789	-0.791	-0.792	-0.794	-0.794	-0.792	-0.790	-0.788	-0.784	-0.778	-0.771	-0.764	-0.756	-0.748	-0.738	-0.726	-0.716	-0.702	-0.690	-0.676	-0.661	-0.648	-0.631	-0.615	-0.598	-0.580	-0.564	-0.545	-0.528	-0.507	-0.489	-0.469	-0.449	-0.430	-0.411	-0.391	-0.371	-0.351	-0.332	-0.314	-0.294	-0.275	-0.258	-0.240	-0.222	-0.205	-0.189	-0.172	-0.156	-0.141	-0.126	-0.112	-0.100	-0.088	-0.075	-0.065	-0.054	-0.044	-0.035	-0.028	-0.020	-0.014	-0.008	-0.002	0.001	0.005	0.008	0.010	0.011	0.011	0.011	0.011	0.010	0.008	0.005	0.002	-0.002	-0.006	-0.010	-0.015	-0.021	-0.028	-0.032	-0.039	-0.046	-0.052	-0.060	-0.066	-0.074	-0.081	-0.088	-0.096	-0.102	-0.110	-0.118	-0.124	-0.131	-0.136	-0.144	-0.150	-0.155	-0.161	-0.166	-0.170	-0.175	-0.179	-0.181	-0.184	-0.186	-0.189	-0.190	-0.192	-0.191	-0.192	-0.191	-0.191	-0.189	-0.188	-0.184	-0.181	-0.179	-0.174	-0.169	-0.164	-0.159	-0.152	-0.145	-0.139	-0.131	-0.124	-0.116	-0.108	-0.099	-0.090	-0.081	-0.071	-0.061	-0.051	-0.042	-0.031	-0.022	-0.011	0.000	0.010	0.020	0.031	0.041	0.051	0.061	0.071	0.081	0.091	0.100	0.110	0.119	0.128	0.136	0.145	0.152	0.160	0.166	0.172	0.180	0.186	0.192	0.198	0.202	0.206	0.211	0.215	0.218	0.221	0.225	0.226	0.229	0.230	0.232	0.234	0.234	0.235	0.235	0.236	0.236	0.235	0.235	0.235	0.234	0.234	0.232	0.231	0.231	0.230	0.229	0.230	0.229	0.229	0.228	0.228	0.228	0.228	0.229	0.230	0.231	0.232	0.235	0.238	0.240	0.242	0.245	0.250	0.254	0.259	0.264	0.270	0.276	0.284	0.290	0.299	0.306	0.315	0.324	0.335	0.344	0.355	0.366	0.378	0.390	0.402	0.415	0.429	0.442	0.456	0.470	0.486	0.500	0.516	0.531	0.548	0.562	0.579	0.596	0.611	0.628	0.645	0.661	0.678	0.694	0.711	0.726	0.742	0.759	0.774	0.790	0.804	0.819	0.834	0.848	0.861	0.875	0.888	0.901	0.912	0.925	0.936	0.946	0.958	0.966	0.976	0.985	0.991	1.000	1.008	1.012	1.020	1.025	1.030	1.035	1.039	1.041	1.045	1.048	1.049	1.050	1.051	1.051	1.052	1.051	1.052	1.051	1.049	1.048	1.048	1.045	1.042	1.040	1.038	1.034	1.031	1.028	1.025	1.021	1.016	1.012	1.009	1.005	1.001	0.996	0.991	0.988	0.982	0.978	0.974	0.969	0.964	0.959	0.954	0.949	0.944	0.938	0.932	0.928	0.921	0.916	0.910	0.904	0.898	0.892	0.886	0.880	0.872	0.866	0.859	0.852	0.845	0.838	0.829	0.821	0.814	0.805	0.798	0.789	0.780	0.771	0.761	0.752	0.744	0.734	0.725	0.715	0.705	0.696	0.685	0.676	0.668	0.656	0.648	0.636	0.626	0.618	0.608	0.598	0.588	0.579	0.569	0.560	0.550	0.541	0.532	0.522	0.514	0.506	0.498	0.488	0.480	0.471	0.464	0.455	0.448	0.439	0.431	0.424	0.416	0.409	0.401	0.394	0.386	0.379	0.372	0.365	0.358	0.350	0.344	0.336	0.329	0.321	0.314	0.308	0.300	0.292	0.285	0.279	0.271	0.264	0.256	0.249	0.242	0.235	0.228	0.221	0.214	0.206	0.200	0.194	0.188	0.180	0.174	0.168	0.160	0.155	0.150	0.142	0.138	0.132	0.126	0.122	0.118	0.112	0.109	0.105	0.100	0.098	0.095	0.091	0.089	0.085	0.084	0.080	0.079	0.076	0.075	0.074	0.074	0.071	0.070	0.069	0.069	0.069	0.069	0.066	0.066	0.066	0.066	0.065	0.065	0.065	0.065	0.064	0.064	0.062	0.062	0.061	0.060	0.059	0.058	0.056	0.055	0.052	0.050	0.048	0.045	0.041	0.040	0.036	0.032	0.030	0.026	0.021	0.018	0.014	0.008	0.002	-0.001	-0.006	-0.011	-0.018	-0.024	-0.029	-0.035	-0.041	-0.046	-0.052	-0.059	-0.064	-0.070	-0.076	-0.082	-0.089	-0.095	-0.100	-0.106	-0.111	-0.116	-0.122	-0.128	-0.134	-0.139	-0.144	-0.149	-0.152	-0.158	-0.161	-0.165	-0.169	-0.174	-0.176	-0.180	-0.182	-0.185	-0.188	-0.191	-0.192	-0.194	-0.196	-0.198	-0.199	-0.200	-0.201	-0.201	-0.201	-0.202	-0.202	-0.202	-0.202	-0.202	-0.201	-0.201	-0.200	-0.201	-0.200	-0.199	-0.198	-0.198	-0.196	-0.195	-0.194	-0.192	-0.191	-0.190	-0.190	-0.188	-0.188	-0.186	-0.185	-0.185	-0.184	-0.182	-0.182	-0.181	-0.181	-0.180	-0.180	-0.180	-0.179	-0.179	-0.179	-0.180	-0.180	-0.180	-0.181	-0.182	-0.182	-0.184	-0.185	-0.186	-0.189	-0.190	-0.191	-0.195	-0.198	-0.200	-0.202	-0.205	-0.209	-0.212	-0.215	-0.219	-0.222	-0.228	-0.232	-0.236	-0.241	-0.245	-0.251	-0.256	-0.261	-0.266	-0.271	-0.278	-0.284	-0.289	-0.295	-0.301	-0.308	-0.312	-0.319	-0.325	-0.330	-0.338	-0.344	-0.349	-0.355	-0.359	-0.365	-0.370	-0.375	-0.380	-0.385	-0.390	-0.392	-0.396	-0.401	-0.404	-0.406	-0.409	-0.410	-0.411	-0.414	-0.414	-0.415	-0.414	-0.414	-0.412	-0.411	-0.408	-0.405	-0.401	-0.399	-0.394	-0.389	-0.384	-0.379	-0.371	-0.365	-0.356	-0.349	-0.340	-0.331	-0.321	-0.312	-0.301	-0.290	-0.279	-0.266	-0.255	-0.242	-0.230	-0.216	-0.204	-0.190	-0.178	-0.162	-0.150	-0.135	-0.121	-0.108	-0.092	-0.079	-0.064	-0.050	-0.036	-0.022	-0.009	0.004	0.018	0.030	0.044	0.055	0.068	0.079	0.090	0.101	0.112	0.121	0.131	0.140	0.150	0.158	0.165	0.172	0.179	0.185	0.190	0.195	0.200	0.205	0.208	0.211	0.214	0.218	0.219	0.220	0.221	0.220	0.221	0.221	0.219	0.219	0.216	0.215	0.214	0.211	0.208	0.205	0.202	0.199	0.195	0.191	0.188	0.184	0.180	0.176	0.171	0.168	0.164	0.159	0.155	0.151	0.148	0.142	0.140	0.135	0.132	0.129	0.126	0.122	0.120	0.118	0.115	0.112	0.110	0.110	0.108	0.108	0.106	0.105	0.106	0.105	0.106	0.108	0.108	0.110	0.111	0.114	0.115	0.119	0.121	0.125	0.129	0.132	0.136	0.141	0.145	0.150	0.155	0.160	0.165	0.171	0.178	0.184	0.190	0.196	0.201	0.209	0.215	0.221	0.228	0.234	0.240	0.246	0.252	0.259	0.265	0.270	0.275	0.280	0.286	0.290	0.295	0.300	0.302	0.306	0.309	0.311	0.312	0.315	0.316	0.316	0.315	0.316	0.315	0.312	0.310	0.308	0.304	0.300	0.296	0.290	0.285	0.279	0.271	0.264	0.256	0.249	0.239	0.230	0.219	0.209	0.198	0.186	0.174	0.161	0.150	0.136	0.122	0.109	0.096	0.081	0.068	0.052	0.039	0.025	0.010	-0.004	-0.019	-0.034	-0.048	-0.061	-0.076	-0.089	-0.104	-0.116	-0.130	-0.141	-0.154	-0.165	-0.178	-0.189	-0.198	-0.209	-0.218	-0.228	-0.235	-0.242	-0.250	-0.256	-0.261	-0.268	-0.272	-0.278	-0.281	-0.284	-0.288	-0.289	-0.291	-0.291	-0.292	-0.291	-0.292	-0.291	-0.290	-0.289	-0.286	-0.285	-0.282	-0.280	-0.278	-0.274	-0.271	-0.269	-0.265	-0.262	-0.260	-0.256	-0.252	-0.250	-0.249	-0.246	-0.244	-0.241	-0.241	-0.240	-0.238	-0.238	-0.239	-0.239	-0.240	-0.241	-0.242	-0.245	-0.248	-0.250	-0.255	-0.259	-0.262	-0.268	-0.272	-0.280	-0.285	-0.292	-0.299	-0.308	-0.315	-0.324	-0.332	-0.341	-0.350	-0.359	-0.369	-0.379	-0.388	-0.398	-0.408	-0.418	-0.428	-0.438	-0.446	-0.456	-0.466	-0.476	-0.485	-0.495	-0.504	-0.511	-0.520	-0.528	-0.536	-0.542	-0.550	-0.556	-0.562	-0.568	-0.574	-0.579	-0.584	-0.588	-0.591	-0.594	-0.598	-0.600	-0.601	-0.604	-0.604	-0.605	-0.605	-0.605	-0.604	-0.604	-0.602	-0.600	-0.600	-0.598	-0.595	-0.592	-0.590	-0.588	-0.584	-0.579	-0.576	-0.572	-0.568	-0.565	-0.560	-0.556	-0.551	-0.546	-0.544	-0.539	-0.534	-0.529	-0.524	-0.520	-0.515	-0.511	-0.505	-0.501	-0.498	-0.492	-0.489	-0.484	-0.480	-0.476	-0.472	-0.468	-0.464	-0.461	-0.458	-0.455	-0.450	-0.448	-0.445	-0.442	-0.440	-0.438	-0.435	-0.432	-0.431	-0.429	-0.428	-0.426	-0.424	-0.424	-0.422	-0.421	-0.421	-0.420	-0.419	-0.419	-0.419	-0.419	-0.419	-0.419	-0.420	-0.419	-0.420	-0.420	-0.420	-0.420	-0.421	-0.421	-0.422	-0.422	-0.422	-0.422	-0.421	-0.422	-0.422	-0.421	-0.421	-0.420	-0.419	-0.418	-0.418	-0.416	-0.412	-0.411	-0.409	-0.405	-0.402	-0.399	-0.395	-0.391	-0.386	-0.382	-0.376	-0.371	-0.364	-0.358	-0.351	-0.344	-0.335	-0.328	-0.319	-0.309	-0.300	-0.290	-0.280	-0.268	-0.258	-0.245	-0.234	-0.220	-0.208	-0.195	-0.181	-0.168	-0.152	-0.139	-0.124	-0.109	-0.094	-0.078	-0.061	-0.045	-0.029	-0.011	0.005	0.022	0.039	0.056	0.074	0.091	0.109	0.126	0.142	0.161	0.178	0.195	0.212	0.230	0.248	0.264	0.281	0.298	0.314	0.329	0.346	0.361	0.376	0.391	0.406	0.420	0.434	0.448	0.460	0.472	0.485	0.498	0.507	0.519	0.530	0.539	0.549	0.558	0.566	0.575	0.582	0.590	0.596	0.602	0.609	0.614	0.619	0.624	0.629	0.634	0.636	0.641	0.645	0.648	0.650	0.654	0.656	0.659	0.661	0.664	0.666	0.669	0.671	0.675	0.676	0.680	0.684	0.688	0.690	0.694	0.698	0.702	0.708	0.711	0.718	0.724	0.729	0.736	0.742	0.750	0.758	0.765	0.774	0.782	0.791	0.800	0.810	0.821	0.830	0.841	0.852	0.864	0.875	0.885	0.896	0.909	0.920	0.932	0.942	0.955	0.966	0.979	0.989	1.000	1.011	1.020	1.031	1.040	1.050	1.059	1.068	1.076	1.084	1.091	1.098	1.104	1.110	1.114	1.119	1.122	1.125	1.128	1.130	1.131	1.131	1.132	1.131	1.130	1.128	1.126	1.122	1.120	1.116	1.111	1.108	1.102	1.096	1.091	1.085	1.078	1.070	1.064	1.056	1.049	1.041	1.032	1.024	1.016	1.008	0.999	0.990	0.981	0.974	0.964	0.956	0.946	0.938	0.930	0.921	0.912	0.905	0.896	0.888	0.880	0.871	0.864	0.855	0.848	0.839	0.831	0.824	0.816	0.809	0.801	0.795	0.786	0.779	0.771	0.765	0.758	0.750	0.744	0.736	0.729	0.722	0.715	0.709	0.700	0.692	0.686	0.679	0.672	0.665	0.658	0.650	0.642	0.635	0.626	0.619	0.611	0.602	0.594	0.586	0.578	0.568	0.560	0.550	0.542	0.532	0.522	0.512	0.501	0.491	0.480	0.470	0.459	0.448	0.435	0.422	0.410	0.396	0.384	0.370	0.356	0.340	0.326	0.311	0.295	0.279	0.262	0.245	0.229	0.210	0.192	0.174	0.155	0.135	0.116	0.096	0.076	0.056	0.035	0.015	-0.006	-0.028	-0.049	-0.070	-0.092	-0.115	-0.136	-0.159	-0.180	-0.200	-0.222	-0.244	-0.264	-0.285	-0.305	-0.325	-0.345	-0.365	-0.384	-0.401	-0.419	-0.436	-0.452	-0.470	-0.485	-0.500	-0.514	-0.528	-0.540	-0.552	-0.564	-0.572	-0.584	-0.591	-0.600	-0.608	-0.614	-0.620	-0.625	-0.629	-0.631	-0.635	-0.638	-0.639	-0.640	-0.640	-0.639	-0.639	-0.638	-0.635	-0.634	-0.631	-0.628	-0.625	-0.621	-0.618	-0.612	-0.609	-0.604	-0.599	-0.595	-0.590	-0.586	-0.581	-0.578	-0.572	-0.569	-0.565	-0.560	-0.558	-0.554	-0.551	-0.549	-0.548	-0.545	-0.544	-0.541	-0.541	-0.542	-0.541	-0.541	-0.544	-0.545	-0.548	-0.550	-0.552	-0.556	-0.560	-0.565	-0.570	-0.575	-0.581	-0.588	-0.594	-0.600	-0.608	-0.616	-0.624	-0.631	-0.640	-0.650	-0.659	-0.668	-0.678	-0.688	-0.698	-0.708	-0.719	-0.730	-0.740	-0.751	-0.762	-0.774	-0.784	-0.795	-0.806	-0.816	-0.828	-0.839	-0.849	-0.859	-0.870	-0.880	-0.890	-0.901	-0.911	-0.920	-0.930	-0.939	-0.948	-0.956	-0.965	-0.974	-0.981	-0.988	-0.996	-1.002	-1.010	-1.015	-1.021	-1.026	-1.031	-1.036	-1.040	-1.044	-1.048	-1.050	-1.052	-1.055	-1.056	-1.058	-1.058	-1.059	-1.059	-1.058	-1.056	-1.055	-1.054	-1.051	-1.049	-1.046	-1.044	-1.039	-1.036	-1.032	-1.028	-1.024	-1.018	-1.014	-1.009	-1.004	-0.998	-0.992	-0.986	-0.980	-0.974	-0.969	-0.962	-0.956	-0.950	-0.944	-0.938	-0.932	-0.926	-0.920	-0.915	-0.910	-0.904	-0.899	-0.894	-0.890	-0.885	-0.881	-0.878	-0.874	-0.870	-0.866	-0.864	-0.862	-0.860	-0.858	-0.856	-0.854	-0.852	-0.852	-0.851	-0.851	-0.851	-0.851	-0.851	-0.851	-0.852	-0.852	-0.854	-0.855	-0.855	-0.858	-0.859	-0.859	-0.861	-0.861	-0.862	-0.865	-0.865	-0.866	-0.868	-0.866	-0.868	-0.868	-0.868	-0.866	-0.866	-0.865	-0.865	-0.862	-0.860	-0.858	-0.855	-0.852	-0.850	-0.846	-0.841	-0.838	-0.832	-0.828	-0.821	-0.815	-0.809	-0.801	-0.794	-0.786	-0.779	-0.769	-0.760	-0.750	-0.741	-0.730	-0.720	-0.708	-0.696	-0.684	-0.672	-0.660	-0.648	-0.635	-0.622	-0.609	-0.595	-0.581	-0.568	-0.554	-0.540	-0.525	-0.511	-0.498	-0.484	-0.469	-0.455	-0.441	-0.428	-0.414	-0.400	-0.388	-0.375	-0.362	-0.350	-0.338	-0.326	-0.316	-0.305	-0.296	-0.285	-0.278	-0.269	-0.261	-0.254	-0.248	-0.240	-0.235	-0.230	-0.226	-0.224	-0.221	-0.219	-0.218	-0.218	-0.216	-0.218	-0.220	-0.221	-0.225	-0.229	-0.232	-0.236	-0.242	-0.249	-0.255	-0.262	-0.269	-0.278	-0.285	-0.294	-0.302	-0.311	-0.321	-0.330	-0.341	-0.350	-0.361	-0.370	-0.381	-0.390	-0.400	-0.410	-0.419	-0.429	-0.438	-0.445	-0.454	-0.461	-0.469	-0.475	-0.481	-0.486	-0.491	-0.495	-0.500	-0.502	-0.505	-0.506	-0.507	-0.507	-0.506	-0.505	-0.504	-0.501	-0.496	-0.494	-0.489	-0.481	-0.475	-0.468	-0.460	-0.451	-0.441	-0.431	-0.420	-0.409	-0.396	-0.384	-0.371	-0.358	-0.344	-0.329	-0.314	-0.298	-0.281	-0.265	-0.248	-0.232	-0.214	-0.196	-0.179	-0.160	-0.142	-0.125	-0.106	-0.088	-0.069	-0.050	-0.031	-0.014	0.006	0.024	0.042	0.061	0.080	0.098	0.115	0.132	0.150	0.168	0.185	0.201	0.218	0.234	0.250	0.265	0.280	0.295	0.309	0.324	0.338	0.351	0.364	0.376	0.388	0.400	0.411	0.421	0.432	0.442	0.452	0.461	0.470	0.479	0.486	0.494	0.500	0.506	0.514	0.519	0.525	0.529	0.534	0.538	0.541	0.545	0.548	0.551	0.554	0.556	0.558	0.560	0.561	0.562	0.562	0.564	0.565	0.565	0.566	0.568	0.566	0.568	0.568	0.569	0.569	0.569	0.569	0.570	0.570	0.570	0.571	0.572	0.572	0.575	0.575	0.576	0.578	0.579	0.582	0.584	0.586	0.589	0.591	0.594	0.598	0.600	0.604	0.606	0.610	0.614	0.618	0.621	0.625	0.629	0.632	0.636	0.640	0.645	0.649	0.651	0.655	0.658	0.661	0.665	0.668	0.670	0.671	0.674	0.675	0.676	0.676	0.676	0.675	0.675	0.674	0.671	0.669	0.666	0.661	0.656	0.651	0.646	0.639	0.631	0.624	0.615	0.605	0.595	0.585	0.574	0.561	0.548	0.534	0.519	0.505	0.489	0.472	0.455	0.438	0.420	0.402	0.384	0.362	0.344	0.322	0.302	0.281	0.260	0.239	0.216	0.195	0.174	0.150	0.128	0.105	0.085	0.062	0.039	0.018	-0.005	-0.026	-0.048	-0.068	-0.089	-0.109	-0.129	-0.148	-0.166	-0.185	-0.204	-0.221	-0.236	-0.254	-0.269	-0.284	-0.298	-0.312	-0.325	-0.336	-0.349	-0.359	-0.369	-0.379	-0.388	-0.395	-0.402	-0.409	-0.415	-0.421	-0.425	-0.429	-0.432	-0.436	-0.439	-0.440	-0.441	-0.442	-0.442	-0.442	-0.442	-0.441	-0.440	-0.439	-0.438	-0.435	-0.432	-0.430	-0.428	-0.425	-0.422	-0.420	-0.418	-0.415	-0.411	-0.409	-0.406	-0.402	-0.401	-0.400	-0.398	-0.396	-0.395	-0.392	-0.392	-0.392	-0.392	-0.392	-0.392	-0.394	-0.395	-0.398	-0.398	-0.400	-0.404	-0.406	-0.410	-0.414	-0.418	-0.422	-0.426	-0.431	-0.436	-0.442	-0.448	-0.452	-0.459	-0.465	-0.470	-0.476	-0.482	-0.489	-0.494	-0.500	-0.505	-0.510	-0.516	-0.521	-0.526	-0.530	-0.534	-0.538	-0.540	-0.544	-0.546	-0.549	-0.549	-0.549	-0.550	-0.549	-0.549	-0.546	-0.544	-0.541	-0.538	-0.534	-0.529	-0.522	-0.518	-0.510	-0.502	-0.494	-0.486	-0.476	-0.465	-0.455	-0.444	-0.432	-0.420	-0.408	-0.394	-0.381	-0.366	-0.352	-0.339	-0.324	-0.308	-0.294	-0.278	-0.262	-0.246	-0.230	-0.214	-0.199	-0.182	-0.168	-0.151	-0.136	-0.120	-0.106	-0.091	-0.078	-0.061	-0.048	-0.034	-0.021	-0.008	0.005	0.018	0.030	0.041	0.051	0.062	0.072	0.084	0.092	0.101	0.110	0.118	0.126	0.134	0.140	0.146	0.154	0.159	0.164	0.169	0.174	0.178	0.182	0.185	0.190	0.194	0.196	0.198	0.201	0.204	0.205	0.208	0.210	0.211	0.212	0.214	0.215	0.216	0.219	0.220	0.220	0.221	0.224	0.225	0.225	0.228	0.229	0.230	0.232	0.234	0.235	0.238	0.240	0.242	0.245	0.248	0.251	0.255	0.258	0.260	0.264	0.269	0.274	0.279	0.282	0.288	0.292	0.300	0.305	0.310	0.318	0.324	0.331	0.338	0.346	0.352	0.361	0.370	0.376	0.385	0.394	0.404	0.412	0.421	0.430	0.440	0.449	0.458	0.468	0.476	0.485	0.494	0.502	0.511	0.520	0.529	0.536	0.545	0.552	0.560	0.566	0.572	0.579	0.585	0.590	0.594	0.598	0.600	0.604	0.606	0.608	0.609	0.609	0.608	0.606	0.605	0.601	0.598	0.594	0.589	0.582	0.576	0.569	0.562	0.552	0.544	0.534	0.524	0.511	0.500	0.488	0.474	0.460	0.446	0.431	0.416	0.401	0.385	0.369	0.354	0.336	0.320	0.302	0.285	0.268	0.250	0.232	0.215	0.198	0.179	0.162	0.146	0.129	0.112	0.096	0.080	0.064	0.048	0.034	0.020	0.005	-0.009	-0.021	-0.036	-0.048	-0.059	-0.070	-0.082	-0.092	-0.102	-0.112	-0.121	-0.130	-0.138	-0.146	-0.152	-0.159	-0.165	-0.171	-0.176	-0.182	-0.186	-0.190	-0.195	-0.199	-0.201	-0.205	-0.209	-0.211	-0.214	-0.218	-0.220	-0.222	-0.225	-0.228	-0.229	-0.232	-0.235	-0.238	-0.241	-0.244	-0.248	-0.250	-0.255	-0.259	-0.264	-0.269	-0.272	-0.278	-0.284	-0.290	-0.296	-0.304	-0.310	-0.319	-0.328	-0.336	-0.345	-0.354	-0.364	-0.375	-0.386	-0.398	-0.409	-0.421	-0.434	-0.448	-0.460	-0.474	-0.490	-0.504	-0.519	-0.535	-0.550	-0.568	-0.584	-0.601	-0.618	-0.635	-0.654	-0.671	-0.690	-0.708	-0.726	-0.745	-0.764	-0.782	-0.801	-0.820	-0.839	-0.858	-0.878	-0.895	-0.914	-0.932	-0.950	-0.970	-0.988	-1.005	-1.022	-1.040	-1.058	-1.074	-1.090	-1.108	-1.124	-1.139	-1.154	-1.169	-1.184	-1.198	-1.212	-1.226	-1.240	-1.251	-1.265	-1.276	-1.289	-1.300	-1.312	-1.322	-1.332	-1.344	-1.354	-1.361	-1.371	-1.380	-1.389	-1.396	-1.405	-1.412	-1.420	-1.426	-1.434	-1.439	-1.445	-1.451	-1.458	-1.462	-1.469	-1.474	-1.479	-1.484	-1.489	-1.494	-1.499	-1.504	-1.508	-1.512	-1.516	-1.520	-1.525	-1.529	-1.534	-1.538	-1.541	-1.546	-1.551	-1.555	-1.559	-1.562	-1.568	-1.571	-1.576	-1.581	-1.586	-1.591	-1.596	-1.600	-1.605	-1.611	-1.615	-1.620	-1.625	-1.631	-1.636	-1.642	-1.648	-1.652	-1.658	-1.664	-1.670	-1.675	-1.680	-1.688	-1.692	-1.698	-1.704	-1.709	-1.715	-1.720	-1.725	-1.731	-1.736	-1.741	-1.748	-1.751	-1.756	-1.761	-1.765	-1.770	-1.772	-1.776	-1.780	-1.784	-1.786	-1.789	-1.790	-1.792	-1.795	-1.796	-1.798	-1.799	-1.799	-1.799	-1.799	-1.799	-1.798	-1.796	-1.795	-1.792	-1.791	-1.789	-1.785	-1.781	-1.779	-1.775	-1.771	-1.768	-1.762	-1.758	-1.754	-1.748	-1.742	-1.738	-1.732	-1.726	-1.720	-1.714	-1.709	-1.701	-1.695	-1.689	-1.681	-1.675	-1.668	-1.662	-1.655	-1.648	-1.641	-1.635	-1.628	-1.621	-1.615	-1.609	-1.601	-1.595	-1.589	-1.584	-1.576	-1.570	-1.566	-1.560	-1.554	-1.549	-1.544	-1.539	-1.534	-1.529	-1.525	-1.520	-1.516	-1.511	-1.508	-1.504	-1.500	-1.496	-1.492	-1.490	-1.488	-1.484	-1.480	-1.479	-1.476	-1.474	-1.471	-1.468	-1.466	-1.464	-1.461	-1.459	-1.458	-1.456	-1.454	-1.451	-1.449	-1.448	-1.445	-1.444	-1.441	-1.440	-1.438	-1.436	-1.432	-1.430	-1.429	-1.426	-1.424	-1.421	-1.419	-1.416	-1.414	-1.410	-1.408	-1.405	-1.401	-1.396	-1.394	-1.390	-1.386	-1.382	-1.378	-1.374	-1.370	-1.365	-1.361	-1.356	-1.351	-1.346	-1.340	-1.336	-1.331	-1.326	-1.321	-1.316	-1.311	-1.306	-1.301	-1.298	-1.292	-1.289	-1.284	-1.280	-1.276	-1.272	-1.270	-1.266	-1.264	-1.261	-1.259	-1.259	-1.256	-1.256	-1.255	-1.255	-1.256	-1.258	-1.259	-1.260	-1.262	-1.266	-1.270	-1.275	-1.280	-1.285	-1.291	-1.299	-1.305	-1.314	-1.321	-1.330	-1.340	-1.351	-1.361	-1.372	-1.385	-1.396	-1.410	-1.424	-1.438	-1.452	-1.466	-1.482	-1.499	-1.514	-1.530	-1.548	-1.564	-1.581	-1.598	-1.616	-1.632	-1.651	-1.668	-1.685	-1.704	-1.720	-1.739	-1.755	-1.772	-1.789	-1.805	-1.821	-1.838	-1.852	-1.868	-1.882	-1.896	-1.910	-1.922	-1.935	-1.946	-1.958	-1.969	-1.979	-1.989	-1.998	-2.005	-2.011	-2.018	-2.025	-2.029	-2.034	-2.038	-2.040	-2.042	-2.044	-2.044	-2.045	-2.044	-2.041	-2.040	-2.038	-2.034	-2.030	-2.025	-2.020	-2.015	-2.009	-2.002	-1.995	-1.988	-1.981	-1.971	-1.964	-1.955	-1.946	-1.936	-1.928	-1.918	-1.908	-1.899	-1.889	-1.879	-1.869	-1.860	-1.850	-1.840	-1.831	-1.821	-1.812	-1.804	-1.795	-1.786	-1.778	-1.770	-1.764	-1.756	-1.749	-1.742	-1.736	-1.730	-1.725	-1.720	-1.715	-1.711	-1.706	-1.704	-1.700	-1.696	-1.694	-1.692	-1.691	-1.690	-1.689	-1.689	-1.688	-1.689	-1.688	-1.689	-1.689	-1.690	-1.692	-1.694	-1.695	-1.698	-1.700	-1.702	-1.705	-1.708	-1.710	-1.712	-1.718	-1.720	-1.722	-1.726	-1.730	-1.734	-1.738	-1.741	-1.744	-1.749	-1.751	-1.756	-1.760	-1.762	-1.766	-1.770	-1.774	-1.776	-1.781	-1.784	-1.786	-1.790	-1.792	-1.796	-1.799	-1.801	-1.804	-1.806	-1.809	-1.810	-1.812	-1.814	-1.816	-1.818	-1.818	-1.819	-1.820	-1.821	-1.822	-1.824	-1.824	-1.824	-1.824	-1.824	-1.824	-1.824	-1.824	-1.821	-1.821	-1.820	-1.819	-1.818	-1.816	-1.815	-1.812	-1.811	-1.810	-1.808	-1.805	-1.804	-1.801	-1.799	-1.796	-1.795	-1.791	-1.790	-1.788	-1.786	-1.782	-1.780	-1.779	-1.776	-1.775	-1.772	-1.770	-1.769	-1.768	-1.766	-1.764	-1.762	-1.762	-1.760	-1.759	-1.759	-1.758	-1.758	-1.758	-1.756	-1.756	-1.758	-1.758	-1.758	-1.758	-1.758	-1.759	-1.759	-1.760	-1.761	-1.762	-1.762	-1.764	-1.765	-1.765	-1.766	-1.768	-1.766	-1.768	-1.768	-1.768	-1.768	-1.768	-1.768	-1.768	-1.766	-1.765	-1.764	-1.762	-1.761	-1.759	-1.756	-1.752	-1.750	-1.748	-1.742	-1.739	-1.734	-1.729	-1.724	-1.718	-1.712	-1.706	-1.699	-1.691	-1.684	-1.676	-1.668	-1.659	-1.650	-1.641	-1.631	-1.622	-1.612	-1.601	-1.591	-1.581	-1.570	-1.559	-1.549	-1.538	-1.525	-1.515	-1.504	-1.491	-1.480	-1.470	-1.458	-1.448	-1.436	-1.425	-1.414	-1.404	-1.392	-1.382	-1.372	-1.364	-1.354	-1.345	-1.336	-1.328	-1.319	-1.310	-1.304	-1.295	-1.289	-1.281	-1.275	-1.269	-1.262	-1.258	-1.251	-1.246	-1.241	-1.236	-1.231	-1.228	-1.222	-1.219	-1.215	-1.210	-1.206	-1.202	-1.199	-1.194	-1.191	-1.186	-1.182	-1.179	-1.174	-1.170	-1.165	-1.159	-1.154	-1.149	-1.142	-1.136	-1.130	-1.122	-1.115	-1.108	-1.099	-1.090	-1.081	-1.071	-1.062	-1.051	-1.040	-1.029	-1.015	-1.004	-0.989	-0.976	-0.961	-0.948	-0.931	-0.915	-0.899	-0.881	-0.864	-0.846	-0.828	-0.810	-0.790	-0.770	-0.750	-0.729	-0.709	-0.688	-0.665	-0.644	-0.622	-0.600	-0.576	-0.554	-0.531	-0.507	-0.485	-0.461	-0.439	-0.415	-0.391	-0.369	-0.345	-0.322	-0.300	-0.276	-0.254	-0.234	-0.211	-0.190	-0.169	-0.148	-0.128	-0.109	-0.089	-0.070	-0.051	-0.034	-0.018	-0.001	0.014	0.029	0.042	0.056	0.069	0.081	0.091	0.101	0.110	0.119	0.126	0.132	0.139	0.144	0.146	0.150	0.152	0.152	0.154	0.154	0.151	0.149	0.146	0.141	0.138	0.131	0.124	0.118	0.110	0.101	0.092	0.082	0.072	0.062	0.050	0.039	0.028	0.015	0.004	-0.009	-0.021	-0.034	-0.045	-0.059	-0.070	-0.082	-0.095	-0.106	-0.118	-0.129	-0.140	-0.149	-0.159	-0.168	-0.176	-0.184	-0.191	-0.198	-0.202	-0.208	-0.212	-0.215	-0.219	-0.219	-0.220	-0.220	-0.220	-0.219	-0.215	-0.212	-0.208	-0.202	-0.198	-0.191	-0.184	-0.176	-0.168	-0.159	-0.149	-0.139	-0.129	-0.118	-0.106	-0.095	-0.084	-0.072	-0.061	-0.049	-0.038	-0.026	-0.014	-0.002	0.008	0.019	0.029	0.039	0.048	0.055	0.064	0.071	0.078	0.082	0.088	0.091	0.095	0.096	0.098	0.098	0.096	0.095	0.091	0.088	0.082	0.075	0.069	0.060	0.050	0.039	0.026	0.012	-0.001	-0.016	-0.034	-0.050	-0.069	-0.089	-0.109	-0.129	-0.152	-0.175	-0.198	-0.222	-0.246	-0.272	-0.299	-0.324	-0.351	-0.379	-0.408	-0.436	-0.464	-0.492	-0.521	-0.550	-0.579	-0.609	-0.638	-0.665	-0.694	-0.722	-0.750	-0.778	-0.805	-0.832	-0.860	-0.886	-0.910	-0.936	-0.961	-0.985	-1.010	-1.034	-1.056	-1.078	-1.099	-1.120	-1.140	-1.159	-1.178	-1.195	-1.212	-1.230	-1.246	-1.261	-1.275	-1.290	-1.304	-1.316	-1.328	-1.340	-1.351	-1.361	-1.372	-1.382	-1.391	-1.400	-1.408	-1.416	-1.424	-1.430	-1.438	-1.444	-1.450	-1.456	-1.461	-1.468	-1.474	-1.478	-1.482	-1.488	-1.494	-1.499	-1.504	-1.509	-1.512	-1.518	-1.522	-1.529	-1.534	-1.539	-1.545	-1.550	-1.556	-1.561	-1.568	-1.574	-1.581	-1.588	-1.595	-1.601	-1.609	-1.616	-1.625	-1.632	-1.640	-1.650	-1.658	-1.668	-1.676	-1.685	-1.696	-1.705	-1.715	-1.725	-1.735	-1.745	-1.756	-1.766	-1.778	-1.788	-1.799	-1.810	-1.821	-1.831	-1.841	-1.852	-1.864	-1.874	-1.884	-1.894	-1.905	-1.914	-1.924	-1.934	-1.944	-1.951	-1.961	-1.969	-1.978	-1.985	-1.992	-1.999	-2.006	-2.013	-2.019	-2.022	-2.029	-2.033	-2.038	-2.040	-2.042	-2.045	-2.047	-2.049	-2.047	-2.049	-2.047	-2.047	-2.045	-2.042	-2.040	-2.036	-2.033	-2.027	-2.022	-2.016	-2.010	-2.002	-1.995	-1.986	-1.979	-1.969	-1.960	-1.949	-1.938	-1.926	-1.915	-1.902	-1.889	-1.878	-1.864	-1.849	-1.835	-1.819	-1.804	-1.789	-1.774	-1.758	-1.741	-1.725	-1.709	-1.692	-1.675	-1.659	-1.641	-1.624	-1.608	-1.590	-1.574	-1.556	-1.539	-1.522	-1.506	-1.489	-1.472	-1.456	-1.441	-1.425	-1.410	-1.395	-1.379	-1.365	-1.350	-1.336	-1.322	-1.309	-1.296	-1.282	-1.271	-1.259	-1.248	-1.238	-1.226	-1.216	-1.206	-1.196	-1.186	-1.179	-1.170	-1.161	-1.154	-1.146	-1.139	-1.132	-1.126	-1.120	-1.114	-1.108	-1.102	-1.098	-1.091	-1.086	-1.081	-1.076	-1.071	-1.066	-1.062	-1.056	-1.052	-1.048	-1.042	-1.036	-1.032	-1.028	-1.021	-1.016	-1.009	-1.004	-0.996	-0.991	-0.984	-0.978	-0.970	-0.964	-0.955	-0.948	-0.940	-0.931	-0.922	-0.915	-0.905	-0.898	-0.888	-0.878	-0.869	-0.860	-0.850	-0.840	-0.831	-0.821	-0.811	-0.801	-0.794	-0.782	-0.774	-0.765	-0.756	-0.748	-0.740	-0.732	-0.724	-0.716	-0.710	-0.702	-0.698	-0.691	-0.688	-0.682	-0.679	-0.675	-0.672	-0.670	-0.669	-0.668	-0.668	-0.666	-0.668	-0.670	-0.672	-0.675	-0.679	-0.684	-0.688	-0.692	-0.699	-0.705	-0.712	-0.720	-0.730	-0.739	-0.748	-0.758	-0.770	-0.780	-0.792	-0.805	-0.818	-0.830	-0.842	-0.858	-0.870	-0.885	-0.900	-0.914	-0.929	-0.944	-0.959	-0.974	-0.990	-1.005	-1.020	-1.035	-1.050	-1.065	-1.081	-1.096	-1.111	-1.126	-1.141	-1.155	-1.169	-1.182	-1.196	-1.209	-1.221	-1.235	-1.248	-1.260	-1.270	-1.281	-1.291	-1.301	-1.311	-1.321	-1.329	-1.339	-1.346	-1.354	-1.360	-1.366	-1.372	-1.378	-1.382	-1.386	-1.390	-1.394	-1.398	-1.400	-1.402	-1.404	-1.405	-1.406	-1.408	-1.408	-1.409	-1.408	-1.406	-1.406	-1.405	-1.405	-1.404	-1.401	-1.400	-1.399	-1.396	-1.396	-1.395	-1.392	-1.391	-1.391	-1.390	-1.390	-1.389	-1.389	-1.389	-1.390	-1.391	-1.392	-1.394	-1.396	-1.399	-1.402	-1.406	-1.410	-1.416	-1.421	-1.428	-1.434	-1.441	-1.449	-1.458	-1.465	-1.475	-1.485	-1.496	-1.508	-1.519	-1.530	-1.544	-1.555	-1.569	-1.584	-1.598	-1.611	-1.626	-1.641	-1.658	-1.672	-1.689	-1.705	-1.720	-1.736	-1.751	-1.769	-1.785	-1.801	-1.816	-1.832	-1.849	-1.865	-1.880	-1.896	-1.910	-1.925	-1.941	-1.956	-1.970	-1.985	-1.998	-2.013	-2.025	-2.038	-2.051	-2.064	-2.076	-2.089	-2.100	-2.112	-2.124	-2.136	-2.148	-2.159	-2.169	-2.181	-2.192	-2.202	-2.215	-2.226	-2.238	-2.249	-2.260	-2.272	-2.284	-2.296	-2.309	-2.321	-2.335	-2.348	-2.361	-2.375	-2.390	-2.404	-2.419	-2.435	-2.450	-2.466	-2.482	-2.500	-2.518	-2.535	-2.554	-2.571	-2.591	-2.611	-2.630	-2.650	-2.671	-2.692	-2.714	-2.734	-2.756	-2.779	-2.801	-2.822	-2.845	-2.868	-2.890	-2.912	-2.935	-2.958	-2.980	-3.002	-3.026	-3.048	-3.069	-3.090	-3.111	-3.132	-3.154	-3.174	-3.191	-3.211	-3.230	-3.248	-3.264	-3.281	-3.296	-3.311	-3.325	-3.339	-3.351	-3.362	-3.372	-3.382	-3.391	-3.399	-3.405	-3.411	-3.416	-3.419	-3.421	-3.424	-3.422	-3.422	-3.420	-3.418	-3.412	-3.408	-3.401	-3.394	-3.385	-3.375	-3.365	-3.354	-3.341	-3.328	-3.314	-3.299	-3.281	-3.265	-3.248	-3.229	-3.210	-3.191	-3.170	-3.150	-3.128	-3.106	-3.084	-3.061	-3.038	-3.015	-2.991	-2.968	-2.944	-2.920	-2.896	-2.872	-2.849	-2.825	-2.802	-2.779	-2.756	-2.732	-2.711	-2.689	-2.668	-2.648	-2.626	-2.608	-2.588	-2.569	-2.551	-2.532	-2.518	-2.501	-2.486	-2.470	-2.456	-2.444	-2.431	-2.420	-2.409	-2.398	-2.388	-2.379	-2.370	-2.362	-2.355	-2.349	-2.342	-2.338	-2.332	-2.328	-2.324	-2.321	-2.319	-2.316	-2.314	-2.312	-2.311	-2.310	-2.309	-2.309	-2.309	-2.309	-2.309	-2.310	-2.310	-2.310	-2.310	-2.311	-2.312	-2.312	-2.312	-2.314	-2.314	-2.312	-2.312	-2.314	-2.312	-2.311	-2.311	-2.309	-2.308	-2.306	-2.305	-2.302	-2.299	-2.296	-2.294	-2.289	-2.285	-2.281	-2.276	-2.271	-2.266	-2.260	-2.252	-2.246	-2.240	-2.232	-2.224	-2.216	-2.206	-2.198	-2.188	-2.178	-2.166	-2.156	-2.145	-2.132	-2.121	-2.109	-2.095	-2.084	-2.070	-2.056	-2.041	-2.027	-2.013	-1.999	-1.982	-1.969	-1.952	-1.938	-1.921	-1.908	-1.891	-1.876	-1.860	-1.845	-1.829	-1.814	-1.798	-1.782	-1.769	-1.754	-1.740	-1.728	-1.712	-1.700	-1.688	-1.675	-1.664	-1.654	-1.642	-1.632	-1.622	-1.614	-1.606	-1.600	-1.592	-1.586	-1.581	-1.578	-1.574	-1.571	-1.570	-1.569	-1.568	-1.568	-1.569	-1.570	-1.572	-1.576	-1.580	-1.585	-1.590	-1.596	-1.602	-1.610	-1.618	-1.626	-1.635	-1.644	-1.654	-1.662	-1.674	-1.684	-1.695	-1.706	-1.718	-1.730	-1.741	-1.752	-1.764	-1.776	-1.788	-1.800	-1.810	-1.821	-1.834	-1.845	-1.854	-1.865	-1.876	-1.885	-1.895	-1.904	-1.912	-1.921	-1.929	-1.936	-1.942	-1.950	-1.956	-1.961	-1.966	-1.970	-1.974	-1.979	-1.981	-1.985	-1.986	-1.988	-1.989	-1.990	-1.991	-1.990	-1.990	-1.989	-1.989	-1.986	-1.984	-1.982	-1.979	-1.978	-1.974	-1.971	-1.966	-1.964	-1.960	-1.956	-1.952	-1.948	-1.944	-1.940	-1.935	-1.931	-1.928	-1.922	-1.919	-1.915	-1.911	-1.908	-1.904	-1.900	-1.898	-1.895	-1.891	-1.890	-1.888	-1.885	-1.885	-1.884	-1.882	-1.882	-1.882	-1.882	-1.884	-1.884	-1.886	-1.888	-1.890	-1.892	-1.896	-1.900	-1.904	-1.909	-1.914	-1.919	-1.924	-1.931	-1.938	-1.945	-1.951	-1.959	-1.966	-1.976	-1.984	-1.994	-2.002	-2.013	-2.022	-2.033	-2.042	-2.054	-2.064	-2.075	-2.086	-2.099	-2.109	-2.121	-2.134	-2.145	-2.158	-2.168	-2.180	-2.192	-2.204	-2.216	-2.229	-2.240	-2.252	-2.265	-2.276	-2.288	-2.299	-2.311	-2.321	-2.334	-2.344	-2.354	-2.366	-2.376	-2.386	-2.396	-2.405	-2.415	-2.425	-2.435	-2.442	-2.451	-2.461	-2.469	-2.478	-2.484	-2.492	-2.499	-2.506	-2.514	-2.519	-2.525	-2.532	-2.538	-2.542	-2.549	-2.554	-2.559	-2.562	-2.568	-2.571	-2.576	-2.580	-2.584	-2.588	-2.591	-2.594	-2.598	-2.600	-2.602	-2.605	-2.609	-2.611	-2.614	-2.616	-2.619	-2.621	-2.624	-2.626	-2.629	-2.631	-2.634	-2.636	-2.639	-2.641	-2.644	-2.646	-2.650	-2.654	-2.656	-2.661	-2.664	-2.669	-2.671	-2.676	-2.681	-2.685	-2.690	-2.695	-2.700	-2.705	-2.711	-2.718	-2.724	-2.729	-2.736	-2.742	-2.749	-2.755	-2.762	-2.770	-2.778	-2.784	-2.791	-2.799	-2.806	-2.812	-2.821	-2.829	-2.835	-2.842	-2.850	-2.858	-2.864	-2.870	-2.878	-2.882	-2.889	-2.895	-2.901	-2.906	-2.911	-2.916	-2.921	-2.925	-2.928	-2.930	-2.934	-2.935	-2.938	-2.939	-2.940	-2.941	-2.941	-2.940	-2.939	-2.938	-2.935	-2.932	-2.929	-2.925	-2.920	-2.916	-2.910	-2.905	-2.899	-2.892	-2.884	-2.876	-2.868	-2.859	-2.849	-2.839	-2.829	-2.818	-2.806	-2.792	-2.781	-2.768	-2.754	-2.740	-2.726	-2.712	-2.698	-2.681	-2.666	-2.651	-2.635	-2.618	-2.601	-2.584	-2.566	-2.549	-2.532	-2.514	-2.496	-2.478	-2.460	-2.441	-2.424	-2.404	-2.385	-2.366	-2.349	-2.330	-2.311	-2.292	-2.274	-2.256	-2.238	-2.220	-2.201	-2.184	-2.165	-2.148	-2.130	-2.114	-2.096	-2.080	-2.064	-2.047	-2.031	-2.015	-2.001	-1.986	-1.971	-1.956	-1.941	-1.929	-1.915	-1.901	-1.889	-1.878	-1.865	-1.852	-1.841	-1.830	-1.820	-1.809	-1.799	-1.790	-1.779	-1.771	-1.761	-1.752	-1.744	-1.736	-1.728	-1.720	-1.711	-1.704	-1.696	-1.689	-1.682	-1.676	-1.669	-1.662	-1.655	-1.649	-1.642	-1.636	-1.630	-1.624	-1.616	-1.610	-1.604	-1.599	-1.591	-1.586	-1.579	-1.572	-1.568	-1.560	-1.552	-1.546	-1.540	-1.534	-1.526	-1.520	-1.514	-1.506	-1.500	-1.494	-1.488	-1.481	-1.475	-1.469	-1.464	-1.456	-1.451	-1.446	-1.441	-1.436	-1.432	-1.428	-1.424	-1.420	-1.416	-1.415	-1.412	-1.410	-1.409	-1.408	-1.406	-1.406	-1.408	-1.409	-1.410	-1.412	-1.414	-1.418	-1.421	-1.426	-1.430	-1.436	-1.441	-1.448	-1.454	-1.461	-1.469	-1.478	-1.486	-1.494	-1.502	-1.512	-1.522	-1.531	-1.542	-1.551	-1.562	-1.572	-1.582	-1.594	-1.602	-1.612	-1.622	-1.632	-1.641	-1.650	-1.659	-1.666	-1.674	-1.682	-1.689	-1.695	-1.700	-1.705	-1.710	-1.714	-1.716	-1.718	-1.720	-1.721	-1.721	-1.720	-1.720	-1.716	-1.714	-1.711	-1.706	-1.701	-1.696	-1.690	-1.684	-1.676	-1.670	-1.661	-1.651	-1.642	-1.634	-1.624	-1.612	-1.602	-1.592	-1.581	-1.570	-1.559	-1.548	-1.536	-1.526	-1.515	-1.504	-1.494	-1.484	-1.474	-1.464	-1.455	-1.445	-1.438	-1.430	-1.422	-1.415	-1.409	-1.404	-1.398	-1.394	-1.390	-1.388	-1.384	-1.381	-1.381	-1.380	-1.379	-1.380	-1.380	-1.382	-1.385	-1.388	-1.391	-1.395	-1.400	-1.405	-1.410	-1.416	-1.421	-1.429	-1.435	-1.442	-1.451	-1.459	-1.466	-1.475	-1.484	-1.491	-1.501	-1.510	-1.518	-1.528	-1.535	-1.544	-1.554	-1.561	-1.570	-1.578	-1.586	-1.592	-1.600	-1.609	-1.615	-1.621	-1.628	-1.632	-1.639	-1.644	-1.649	-1.652	-1.656	-1.660	-1.662	-1.665	-1.665	-1.666	-1.666	-1.666	-1.665	-1.664	-1.662	-1.660	-1.656	-1.652	-1.648	-1.642	-1.636	-1.630	-1.622	-1.615	-1.606	-1.599	-1.589	-1.578	-1.568	-1.556	-1.544	-1.531	-1.519	-1.504	-1.491	-1.476	-1.461	-1.446	-1.431	-1.415	-1.398	-1.381	-1.365	-1.348	-1.330	-1.312	-1.296	-1.279	-1.261	-1.242	-1.225	-1.208	-1.191	-1.174	-1.158	-1.141	-1.125	-1.109	-1.092	-1.078	-1.062	-1.048	-1.035	-1.020	-1.008	-0.995	-0.984	-0.972	-0.962	-0.951	-0.942	-0.932	-0.925	-0.916	-0.909	-0.902	-0.898	-0.892	-0.888	-0.882	-0.879	-0.876	-0.874	-0.871	-0.870	-0.869	-0.868	-0.868	-0.868	-0.869	-0.869	-0.870	-0.870	-0.872	-0.874	-0.875	-0.878	-0.879	-0.881	-0.882	-0.885	-0.888	-0.889	-0.891	-0.892	-0.894	-0.896	-0.896	-0.896	-0.898	-0.898	-0.899	-0.899	-0.898	-0.898	-0.896	-0.894	-0.892	-0.890	-0.888	-0.885	-0.882	-0.879	-0.875	-0.871	-0.866	-0.862	-0.858	-0.851	-0.846	-0.841	-0.835	-0.829	-0.822	-0.816	-0.810	-0.804	-0.796	-0.790	-0.784	-0.778	-0.770	-0.764	-0.756	-0.750	-0.745	-0.738	-0.732	-0.726	-0.721	-0.716	-0.710	-0.706	-0.702	-0.698	-0.695	-0.691	-0.688	-0.686	-0.684	-0.681	-0.681	-0.680	-0.681	-0.681	-0.682	-0.684	-0.686	-0.689	-0.691	-0.695	-0.699	-0.704	-0.710	-0.715	-0.721	-0.728	-0.735	-0.742	-0.751	-0.760	-0.769	-0.779	-0.788	-0.799	-0.809	-0.820	-0.831	-0.842	-0.854	-0.866	-0.879	-0.890	-0.902	-0.915	-0.928	-0.941	-0.954	-0.968	-0.979	-0.992	-1.006	-1.019	-1.031	-1.044	-1.056	-1.069	-1.080	-1.092	-1.105	-1.115	-1.128	-1.139	-1.150	-1.161	-1.170	-1.181	-1.191	-1.201	-1.210	-1.220	-1.229	-1.236	-1.246	-1.255	-1.262	-1.270	-1.278	-1.285	-1.292	-1.300	-1.306	-1.314	-1.320	-1.326	-1.332	-1.339	-1.346	-1.351	-1.358	-1.362	-1.370	-1.376	-1.382	-1.386	-1.392	-1.399	-1.405	-1.410	-1.416	-1.422	-1.428	-1.435	-1.440	-1.445	-1.452	-1.458	-1.464	-1.470	-1.476	-1.482	-1.488	-1.495	-1.501	-1.508	-1.514	-1.520	-1.526	-1.532	-1.538	-1.545	-1.551	-1.556	-1.562	-1.569	-1.575	-1.580	-1.585	-1.591	-1.596	-1.602	-1.608	-1.611	-1.616	-1.621	-1.625	-1.630	-1.634	-1.638	-1.641	-1.644	-1.648	-1.650	-1.652	-1.654	-1.655	-1.658	-1.659	-1.660	-1.660	-1.660	-1.660	-1.660	-1.660	-1.658	-1.656	-1.655	-1.652	-1.650	-1.648	-1.644	-1.640	-1.635	-1.631	-1.626	-1.621	-1.616	-1.610	-1.604	-1.598	-1.591	-1.582	-1.576	-1.568	-1.560	-1.552	-1.542	-1.534	-1.525	-1.515	-1.508	-1.498	-1.488	-1.478	-1.469	-1.458	-1.449	-1.438	-1.428	-1.419	-1.409	-1.399	-1.389	-1.378	-1.369	-1.360	-1.350	-1.342	-1.332	-1.324	-1.316	-1.309	-1.301	-1.295	-1.289	-1.282	-1.278	-1.271	-1.268	-1.262	-1.259	-1.256	-1.254	-1.252	-1.251	-1.250	-1.250	-1.250	-1.251	-1.254	-1.255	-1.259	-1.262	-1.266	-1.271	-1.276	-1.282	-1.289	-1.296	-1.304	-1.312	-1.320	-1.330	-1.339	-1.349	-1.360	-1.371	-1.381	-1.394	-1.405	-1.416	-1.429	-1.441	-1.454	-1.466	-1.480	-1.492	-1.505	-1.519	-1.531	-1.545	-1.558	-1.570	-1.582	-1.595	-1.606	-1.619	-1.631	-1.642	-1.652	-1.664	-1.675	-1.684	-1.695	-1.704	-1.711	-1.720	-1.728	-1.735	-1.742	-1.748	-1.754	-1.759	-1.764	-1.768	-1.771	-1.774	-1.776	-1.780	-1.780	-1.781	-1.782	-1.782	-1.782	-1.781	-1.781	-1.779	-1.778	-1.775	-1.771	-1.769	-1.766	-1.762	-1.759	-1.755	-1.751	-1.746	-1.744	-1.739	-1.734	-1.730	-1.726	-1.721	-1.718	-1.712	-1.710	-1.705	-1.702	-1.699	-1.696	-1.694	-1.690	-1.689	-1.686	-1.685	-1.682	-1.681	-1.681	-1.681	-1.681	-1.681	-1.684	-1.685	-1.686	-1.689	-1.691	-1.694	-1.698	-1.701	-1.705	-1.710	-1.715	-1.720	-1.726	-1.732	-1.739	-1.745	-1.751	-1.759	-1.766	-1.774	-1.781	-1.789	-1.798	-1.804	-1.812	-1.820	-1.829	-1.838	-1.845	-1.852	-1.861	-1.869	-1.878	-1.885	-1.891	-1.899	-1.906	-1.914	-1.920	-1.925	-1.931	-1.938	-1.942	-1.948	-1.951	-1.955	-1.959	-1.962	-1.965	-1.968	-1.969	-1.970	-1.970	-1.971	-1.970	-1.970	-1.968	-1.966	-1.964	-1.961	-1.958	-1.952	-1.948	-1.942	-1.936	-1.930	-1.924	-1.916	-1.908	-1.899	-1.890	-1.881	-1.871	-1.860	-1.849	-1.838	-1.826	-1.814	-1.800	-1.788	-1.774	-1.759	-1.745	-1.730	-1.715	-1.700	-1.685	-1.669	-1.654	-1.638	-1.620	-1.605	-1.588	-1.570	-1.554	-1.536	-1.520	-1.502	-1.485	-1.469	-1.451	-1.435	-1.419	-1.401	-1.385	-1.369	-1.352	-1.336	-1.321	-1.305	-1.290	-1.275	-1.260	-1.245	-1.231	-1.219	-1.204	-1.191	-1.179	-1.166	-1.154	-1.142	-1.131	-1.120	-1.110	-1.099	-1.089	-1.080	-1.070	-1.061	-1.052	-1.045	-1.038	-1.029	-1.021	-1.015	-1.008	-1.001	-0.994	-0.988	-0.981	-0.976	-0.970	-0.964	-0.958	-0.951	-0.946	-0.940	-0.935	-0.928	-0.922	-0.916	-0.910	-0.904	-0.896	-0.890	-0.882	-0.876	-0.868	-0.860	-0.851	-0.844	-0.835	-0.826	-0.818	-0.808	-0.796	-0.786	-0.776	-0.766	-0.755	-0.744	-0.731	-0.721	-0.709	-0.695	-0.684	-0.671	-0.658	-0.645	-0.631	-0.619	-0.605	-0.591	-0.578	-0.564	-0.550	-0.538	-0.524	-0.509	-0.496	-0.482	-0.470	-0.456	-0.444	-0.431	-0.419	-0.406	-0.395	-0.382	-0.371	-0.360	-0.349	-0.340	-0.329	-0.320	-0.310	-0.301	-0.292	-0.285	-0.278	-0.270	-0.262	-0.255	-0.249	-0.242	-0.238	-0.232	-0.228	-0.222	-0.218	-0.212	-0.209	-0.204	-0.201	-0.196	-0.194	-0.190	-0.186	-0.184	-0.180	-0.176	-0.174	-0.170	-0.166	-0.162	-0.159	-0.155	-0.152	-0.146	-0.142	-0.139	-0.132	-0.129	-0.122	-0.116	-0.110	-0.102	-0.096	-0.089	-0.081	-0.072	-0.065	-0.055	-0.046	-0.036	-0.025	-0.015	-0.004	0.009	0.021	0.034	0.046	0.060	0.074	0.088	0.102	0.118	0.132	0.149	0.165	0.181	0.198	0.215	0.231	0.249	0.266	0.284	0.302	0.320	0.338	0.356	0.375	0.392	0.410	0.429	0.446	0.464	0.482	0.500	0.516	0.534	0.550	0.568	0.582	0.599	0.614	0.629	0.642	0.658	0.671	0.684	0.696	0.709	0.721	0.731	0.742	0.752	0.761	0.771	0.779	0.786	0.794	0.800	0.806	0.811	0.816	0.820	0.824	0.825	0.828	0.829	0.830	0.830	0.830	0.830	0.828	0.826	0.824	0.820	0.816	0.812	0.809	0.805	0.799	0.794	0.788	0.781	0.774	0.768	0.760	0.752	0.745	0.736	0.728	0.719	0.710	0.702	0.694	0.685	0.675	0.666	0.658	0.649	0.640	0.631	0.622	0.614	0.605	0.598	0.589	0.581	0.574	0.566	0.560	0.552	0.546	0.541	0.535	0.529	0.525	0.521	0.516	0.512	0.510	0.507	0.506	0.505	0.502	0.502	0.504	0.504	0.504	0.506	0.509	0.511	0.515	0.518	0.522	0.528	0.531	0.538	0.544	0.549	0.556	0.562	0.570	0.579	0.586	0.594	0.601	0.610	0.618	0.626	0.635	0.644	0.652	0.661	0.670	0.676	0.685	0.692	0.701	0.709	0.715	0.722	0.729	0.734	0.740	0.745	0.750	0.754	0.758	0.761	0.764	0.766	0.768	0.770	0.770	0.771	0.771	0.770	0.769	0.768	0.765	0.762	0.761	0.758	0.754	0.751	0.746	0.742	0.738	0.734	0.729	0.724	0.719	0.714	0.709	0.702	0.698	0.692	0.688	0.682	0.676	0.672	0.669	0.664	0.660	0.658	0.654	0.651	0.648	0.646	0.645	0.644	0.642	0.641	0.641	0.641	0.642	0.642	0.644	0.646	0.648	0.650	0.652	0.656	0.659	0.662	0.666	0.671	0.675	0.679	0.685	0.690	0.695	0.700	0.705	0.710	0.715	0.721	0.726	0.731	0.738	0.741	0.746	0.751	0.755	0.760	0.764	0.768	0.771	0.774	0.778	0.779	0.781	0.784	0.786	0.788	0.788	0.789	0.790	0.790	0.788	0.788	0.788	0.785	0.784	0.781	0.779	0.775	0.772	0.769	0.766	0.761	0.758	0.752	0.748	0.742	0.738	0.731	0.726	0.720	0.714	0.708	0.700	0.695	0.689	0.681	0.674	0.668	0.660	0.652	0.645	0.639	0.631	0.624	0.616	0.609	0.601	0.594	0.588	0.580	0.572	0.565	0.559	0.551	0.544	0.538	0.530	0.525	0.518	0.512	0.506	0.500	0.495	0.489	0.484	0.479	0.474	0.469	0.466	0.462	0.459	0.455	0.451	0.450	0.448	0.445	0.444	0.442	0.441	0.442	0.442	0.442	0.444	0.446	0.448	0.450	0.455	0.458	0.462	0.468	0.474	0.479	0.485	0.491	0.500	0.506	0.515	0.525	0.534	0.544	0.552	0.564	0.575	0.585	0.598	0.610	0.620	0.632	0.646	0.659	0.671	0.682	0.696	0.709	0.721	0.735	0.746	0.759	0.770	0.782	0.794	0.804	0.815	0.825	0.834	0.842	0.851	0.859	0.864	0.871	0.876	0.880	0.885	0.886	0.889	0.890	0.889	0.890	0.886	0.884	0.880	0.875	0.869	0.864	0.855	0.846	0.836	0.826	0.814	0.801	0.788	0.772	0.759	0.742	0.726	0.709	0.690	0.671	0.654	0.634	0.612	0.592	0.571	0.550	0.529	0.507	0.485	0.464	0.441	0.419	0.396	0.375	0.354	0.331	0.310	0.290	0.269	0.249	0.229	0.209	0.190	0.171	0.152	0.136	0.120	0.104	0.089	0.074	0.059	0.046	0.034	0.021	0.010	0.000	-0.010	-0.019	-0.026	-0.035	-0.042	-0.049	-0.052	-0.059	-0.062	-0.065	-0.069	-0.071	-0.072	-0.074	-0.075	-0.075	-0.075	-0.075	-0.074	-0.072	-0.071	-0.069	-0.066	-0.064	-0.061	-0.058	-0.055	-0.051	-0.048	-0.044	-0.040	-0.036	-0.032	-0.029	-0.025	-0.021	-0.018	-0.014	-0.010	-0.008	-0.004	-0.001	0.001	0.005	0.006	0.010	0.012	0.014	0.015	0.018	0.018	0.019	0.020	0.020	0.020	0.020	0.020	0.019	0.019	0.018	0.016	0.014	0.012	0.010	0.009	0.006	0.004	0.001	-0.001	-0.005	-0.008	-0.010	-0.015	-0.019	-0.021	-0.025	-0.029	-0.032	-0.036	-0.040	-0.044	-0.048	-0.051	-0.055	-0.058	-0.062	-0.065	-0.069	-0.070	-0.074	-0.076	-0.079	-0.081	-0.082	-0.085	-0.086	-0.089	-0.089	-0.090	-0.091	-0.090	-0.091	-0.090	-0.090	-0.089	-0.088	-0.088	-0.086	-0.084	-0.082	-0.080	-0.078	-0.075	-0.072	-0.070	-0.068	-0.064	-0.060	-0.058	-0.054	-0.051	-0.049	-0.044	-0.041	-0.039	-0.036	-0.032	-0.030	-0.026	-0.024	-0.022	-0.020	-0.019	-0.018	-0.016	-0.016	-0.015	-0.015	-0.016	-0.018	-0.019	-0.020	-0.022	-0.025	-0.029	-0.032	-0.036	-0.042	-0.048	-0.054	-0.060	-0.066	-0.074	-0.081	-0.089	-0.099	-0.108	-0.116	-0.128	-0.138	-0.148	-0.160	-0.170	-0.182	-0.194	-0.206	-0.219	-0.231	-0.244	-0.255	-0.269	-0.281	-0.294	-0.306	-0.319	-0.331	-0.342	-0.354	-0.366	-0.378	-0.388	-0.399	-0.409	-0.418	-0.428	-0.436	-0.444	-0.451	-0.459	-0.464	-0.470	-0.475	-0.479	-0.482	-0.486	-0.489	-0.491	-0.490	-0.491	-0.490	-0.489	-0.486	-0.485	-0.481	-0.476	-0.471	-0.466	-0.459	-0.452	-0.445	-0.436	-0.428	-0.418	-0.408	-0.398	-0.388	-0.375	-0.364	-0.350	-0.339	-0.325	-0.311	-0.299	-0.284	-0.270	-0.256	-0.241	-0.226	-0.212	-0.199	-0.182	-0.169	-0.155	-0.141	-0.128	-0.115	-0.100	-0.088	-0.076	-0.064	-0.052	-0.041	-0.031	-0.021	-0.012	-0.004	0.005	0.012	0.019	0.024	0.029	0.032	0.036	0.039	0.040	0.040	0.040	0.039	0.038	0.035	0.031	0.028	0.021	0.015	0.009	0.001	-0.008	-0.018	-0.026	-0.038	-0.048	-0.059	-0.072	-0.085	-0.098	-0.111	-0.126	-0.140	-0.155	-0.169	-0.184	-0.199	-0.214	-0.229	-0.244	-0.259	-0.274	-0.288	-0.301	-0.315	-0.328	-0.341	-0.354	-0.366	-0.376	-0.388	-0.398	-0.408	-0.415	-0.422	-0.430	-0.435	-0.440	-0.445	-0.449	-0.451	-0.452	-0.452	-0.452	-0.451	-0.449	-0.445	-0.441	-0.436	-0.429	-0.422	-0.415	-0.405	-0.394	-0.384	-0.372	-0.359	-0.345	-0.331	-0.318	-0.301	-0.285	-0.268	-0.250	-0.231	-0.212	-0.194	-0.172	-0.152	-0.131	-0.110	-0.088	-0.066	-0.044	-0.020	0.002	0.026	0.050	0.074	0.098	0.120	0.146	0.170	0.194	0.218	0.242	0.266	0.290	0.315	0.338	0.361	0.386	0.409	0.431	0.454	0.476	0.500	0.521	0.544	0.565	0.585	0.605	0.625	0.645	0.664	0.684	0.701	0.720	0.738	0.754	0.770	0.785	0.801	0.815	0.830	0.844	0.856	0.870	0.882	0.894	0.904	0.916	0.925	0.935	0.945	0.952	0.962	0.970	0.979	0.985	0.992	0.999	1.005	1.012	1.019	1.025	1.030	1.035	1.041	1.048	1.052	1.059	1.064	1.070	1.075	1.081	1.088	1.092	1.099	1.108	1.114	1.121	1.128	1.135	1.144	1.152	1.161	1.170	1.179	1.189	1.199	1.209	1.219	1.230	1.240	1.251	1.262	1.274	1.286	1.298	1.309	1.321	1.332	1.345	1.356	1.370	1.381	1.392	1.404	1.415	1.426	1.438	1.448	1.458	1.468	1.478	1.486	1.494	1.502	1.511	1.518	1.525	1.531	1.536	1.541	1.548	1.550	1.554	1.556	1.560	1.562	1.564	1.564	1.565	1.565	1.565	1.564	1.564	1.562	1.560	1.559	1.556	1.554	1.551	1.548	1.545	1.542	1.539	1.536	1.532	1.530	1.526	1.524	1.521	1.518	1.515	1.512	1.510	1.508	1.506	1.505	1.502	1.502	1.501	1.501	1.501	1.501	1.502	1.502	1.504	1.506	1.508	1.509	1.512	1.515	1.519	1.521	1.526	1.530	1.535	1.539	1.544	1.549	1.555	1.560	1.565	1.571	1.578	1.584	1.590	1.596	1.602	1.609	1.616	1.622	1.629	1.636	1.644	1.650	1.658	1.664	1.670	1.678	1.684	1.691	1.698	1.705	1.711	1.718	1.724	1.731	1.736	1.742	1.749	1.755	1.761	1.766	1.771	1.778	1.781	1.788	1.791	1.798	1.801	1.806	1.810	1.814	1.818	1.821	1.825	1.826	1.830	1.831	1.835	1.836	1.838	1.840	1.840	1.841	1.841	1.842	1.842	1.841	1.841	1.840	1.839	1.838	1.836	1.834	1.831	1.829	1.826	1.824	1.819	1.816	1.812	1.809	1.805	1.801	1.798	1.792	1.789	1.784	1.779	1.775	1.770	1.765	1.760	1.756	1.752	1.748	1.742	1.739	1.734	1.730	1.726	1.722	1.719	1.716	1.712	1.710	1.708	1.705	1.704	1.701	1.701	1.699	1.699	1.698	1.698	1.698	1.698	1.699	1.699	1.701	1.702	1.705	1.706	1.709	1.711	1.715	1.718	1.721	1.724	1.728	1.731	1.735	1.740	1.744	1.748	1.752	1.756	1.760	1.764	1.768	1.772	1.775	1.778	1.781	1.785	1.788	1.791	1.794	1.795	1.796	1.799	1.799	1.800	1.799	1.800	1.799	1.799	1.796	1.794	1.791	1.789	1.785	1.781	1.776	1.772	1.768	1.761	1.754	1.748	1.740	1.734	1.725	1.715	1.708	1.698	1.688	1.678	1.669	1.658	1.648	1.636	1.625	1.612	1.602	1.591	1.579	1.566	1.556	1.544	1.532	1.520	1.509	1.499	1.488	1.476	1.468	1.456	1.448	1.438	1.429	1.420	1.412	1.405	1.398	1.391	1.386	1.380	1.376	1.371	1.369	1.365	1.362	1.361	1.360	1.360	1.360	1.361	1.362	1.365	1.369	1.371	1.375	1.380	1.385	1.391	1.399	1.405	1.412	1.421	1.430	1.439	1.448	1.458	1.468	1.479	1.489	1.500	1.511	1.524	1.535	1.548	1.559	1.571	1.584	1.596	1.609	1.620	1.632	1.645	1.656	1.669	1.681	1.691	1.702	1.715	1.725	1.735	1.745	1.755	1.764	1.774	1.781	1.790	1.796	1.804	1.810	1.816	1.822	1.828	1.832	1.836	1.840	1.844	1.846	1.849	1.851	1.851	1.852	1.852	1.854	1.854	1.852	1.852	1.850	1.849	1.846	1.842	1.840	1.838	1.834	1.830	1.826	1.821	1.818	1.812	1.809	1.804	1.800	1.794	1.790	1.784	1.779	1.774	1.768	1.764	1.759	1.752	1.748	1.744	1.738	1.732	1.728	1.722	1.719	1.714	1.709	1.704	1.700	1.695	1.690	1.688	1.682	1.679	1.674	1.670	1.665	1.662	1.658	1.654	1.650	1.645	1.641	1.638	1.632	1.628	1.624	1.619	1.615	1.609	1.605	1.599	1.594	1.588	1.582	1.575	1.570	1.562	1.556	1.548	1.541	1.532	1.524	1.515	1.505	1.498	1.486	1.476	1.466	1.455	1.444	1.431	1.419	1.406	1.391	1.379	1.365	1.349	1.335	1.319	1.302	1.286	1.269	1.252	1.235	1.216	1.198	1.179	1.159	1.140	1.120	1.100	1.080	1.059	1.039	1.018	0.996	0.975	0.954	0.932	0.911	0.890	0.869	0.846	0.825	0.805	0.784	0.762	0.741	0.721	0.701	0.680	0.661	0.642	0.624	0.605	0.586	0.570	0.552	0.536	0.519	0.504	0.490	0.475	0.461	0.449	0.438	0.426	0.415	0.405	0.396	0.388	0.380	0.372	0.368	0.361	0.358	0.352	0.350	0.348	0.345	0.344	0.344	0.345	0.348	0.349	0.351	0.354	0.359	0.362	0.368	0.374	0.379	0.386	0.392	0.400	0.408	0.415	0.424	0.432	0.441	0.450	0.459	0.469	0.478	0.488	0.498	0.506	0.516	0.525	0.534	0.542	0.551	0.560	0.568	0.575	0.582	0.590	0.596	0.601	0.608	0.612	0.616	0.620	0.622	0.625	0.628	0.629	0.630	0.630	0.629	0.628	0.625	0.624	0.619	0.615	0.610	0.605	0.599	0.592	0.586	0.578	0.569	0.560	0.551	0.540	0.530	0.520	0.507	0.496	0.485	0.471	0.460	0.448	0.435	0.421	0.409	0.395	0.381	0.369	0.355	0.342	0.329	0.318	0.305	0.292	0.281	0.269	0.259	0.249	0.238	0.229	0.219	0.211	0.204	0.196	0.190	0.184	0.179	0.174	0.169	0.166	0.165	0.162	0.161	0.161	0.161	0.162	0.164	0.166	0.170	0.172	0.178	0.181	0.188	0.194	0.199	0.206	0.214	0.220	0.229	0.238	0.245	0.254	0.264	0.271	0.281	0.290	0.300	0.309	0.318	0.326	0.335	0.344	0.352	0.361	0.369	0.376	0.384	0.390	0.396	0.402	0.408	0.412	0.418	0.421	0.425	0.428	0.430	0.432	0.434	0.435	0.435	0.435	0.434	0.432	0.431	0.430	0.426	0.424	0.420	0.418	0.414	0.409	0.404	0.400	0.394	0.389	0.384	0.378	0.371	0.366	0.361	0.355	0.349	0.342	0.336	0.331	0.325	0.320	0.314	0.309	0.304	0.299	0.295	0.290	0.285	0.281	0.279	0.275	0.272	0.269	0.266	0.264	0.262	0.261	0.260	0.259	0.259	0.258	0.258	0.258	0.259	0.259	0.260	0.260	0.261	0.264	0.265	0.266	0.269	0.270	0.272	0.275	0.276	0.279	0.280	0.282	0.285	0.286	0.289	0.291	0.292	0.294	0.296	0.298	0.299	0.300	0.301	0.301	0.301	0.302	0.302	0.301	0.300	0.300	0.299	0.296	0.294	0.292	0.289	0.285	0.281	0.278	0.272	0.268	0.262	0.256	0.250	0.242	0.236	0.228	0.220	0.210	0.201	0.192	0.181	0.171	0.160	0.149	0.135	0.124	0.111	0.099	0.084	0.070	0.056	0.041	0.026	0.011	-0.005	-0.020	-0.036	-0.052	-0.069	-0.084	-0.101	-0.118	-0.134	-0.150	-0.166	-0.182	-0.198	-0.215	-0.230	-0.244	-0.260	-0.274	-0.289	-0.302	-0.316	-0.329	-0.341	-0.352	-0.365	-0.375	-0.385	-0.395	-0.402	-0.412	-0.419	-0.425	-0.431	-0.436	-0.441	-0.445	-0.448	-0.449	-0.450	-0.451	-0.450	-0.450	-0.449	-0.446	-0.442	-0.439	-0.434	-0.429	-0.424	-0.418	-0.411	-0.402	-0.396	-0.388	-0.379	-0.370	-0.360	-0.350	-0.340	-0.330	-0.320	-0.309	-0.299	-0.288	-0.276	-0.264	-0.254	-0.242	-0.232	-0.221	-0.210	-0.199	-0.189	-0.178	-0.168	-0.156	-0.146	-0.136	-0.128	-0.118	-0.109	-0.099	-0.091	-0.081	-0.074	-0.065	-0.058	-0.050	-0.041	-0.035	-0.026	-0.020	-0.012	-0.005	0.001	0.009	0.015	0.022	0.029	0.036	0.042	0.050	0.056	0.064	0.070	0.076	0.084	0.091	0.098	0.106	0.112	0.121	0.128	0.135	0.142	0.150	0.158	0.166	0.174	0.182	0.190	0.199	0.206	0.214	0.221	0.230	0.238	0.246	0.254	0.261	0.269	0.276	0.282	0.290	0.298	0.304	0.311	0.319	0.324	0.330	0.338	0.342	0.349	0.355	0.360	0.365	0.372	0.378	0.382	0.388	0.392	0.398	0.402	0.408	0.412	0.418	0.424	0.428	0.434	0.439	0.445	0.450	0.456	0.462	0.469	0.476	0.482	0.489	0.496	0.505	0.512	0.520	0.529	0.536	0.546	0.555	0.564	0.575	0.585	0.595	0.605	0.616	0.626	0.638	0.649	0.660	0.671	0.684	0.695	0.706	0.719	0.730	0.741	0.754	0.764	0.775	0.788	0.799	0.809	0.820	0.831	0.840	0.850	0.861	0.870	0.879	0.888	0.896	0.905	0.911	0.920	0.926	0.934	0.940	0.945	0.951	0.956	0.961	0.966	0.970	0.975	0.979	0.982	0.986	0.989	0.991	0.994	0.996	0.999	1.000	1.002	1.004	1.005	1.008	1.009	1.011	1.011	1.012	1.015	1.016	1.019	1.021	1.022	1.024	1.026	1.030	1.031	1.034	1.036	1.041	1.044	1.046	1.050	1.055	1.059	1.064	1.069	1.074	1.078	1.082	1.090	1.095	1.101	1.106	1.112	1.120	1.126	1.134	1.140	1.148	1.155	1.161	1.168	1.175	1.184	1.190	1.198	1.205	1.212	1.219	1.226	1.232	1.240	1.246	1.252	1.259	1.264	1.270	1.275	1.280	1.284	1.289	1.292	1.295	1.299	1.301	1.304	1.305	1.306	1.308	1.309	1.309	1.308	1.308	1.305	1.305	1.301	1.300	1.296	1.294	1.290	1.286	1.281	1.278	1.272	1.268	1.261	1.256	1.250	1.244	1.238	1.231	1.225	1.219	1.212	1.206	1.200	1.194	1.188	1.182	1.176	1.171	1.165	1.160	1.155	1.150	1.146	1.144	1.139	1.136	1.134	1.131	1.130	1.128	1.128	1.126	1.126	1.126	1.128	1.129	1.130	1.132	1.135	1.138	1.141	1.145	1.149	1.152	1.158	1.161	1.166	1.171	1.178	1.182	1.190	1.196	1.202	1.209	1.215	1.221	1.229	1.235	1.241	1.249	1.255	1.260	1.268	1.272	1.280	1.286	1.290	1.296	1.301	1.305	1.310	1.315	1.318	1.321	1.325	1.328	1.330	1.332	1.332	1.334	1.335	1.335	1.335	1.334	1.332	1.332	1.330	1.326	1.325	1.321	1.319	1.314	1.310	1.304	1.300	1.295	1.288	1.282	1.275	1.268	100.000	5.000	2.000	1.000	7.000	0.000	0.000	0.000	0.000	0.000	0.000	0.000	0.000	0.000	0.000	0.000	0.000	0.000	-1.845	-1.839	-1.831	-1.825	-1.818	-1.811	-1.804	-1.798	-1.791	-1.785	-1.778	-1.771	-1.765	-1.759	-1.752	-1.748	-1.740	-1.734	-1.729	-1.722	-1.718	-1.711	-1.706	-1.700	-1.695	-1.689	-1.684	-1.679	-1.674	-1.669	-1.662	-1.658	-1.652	-1.649	-1.642	-1.638	-1.634	-1.628	-1.624	-1.619	-1.612	-1.608	-1.604	-1.599	-1.594	-1.589	-1.584	-1.579	-1.574	-1.570	-1.565	-1.559	-1.555	-1.550	-1.546	-1.541	-1.538	-1.531	-1.528	-1.524	-1.520	-1.515	-1.511	-1.508	-1.504	-1.500	-1.496	-1.492	-1.490	-1.486	-1.482	-1.479	-1.476	-1.472	-1.470	-1.466	-1.462	-1.460	-1.458	-1.455	-1.451	-1.449	-1.445	-1.442	-1.440	-1.436	-1.434	-1.430	-1.428	-1.425	-1.420	-1.418	-1.414	-1.410	-1.406	-1.402	-1.399	-1.394	-1.390	-1.385	-1.381	-1.378	-1.372	-1.368	-1.362	-1.358	-1.352	-1.346	-1.342	-1.336	-1.331	-1.324	-1.319	-1.314	-1.308	-1.301	-1.295	-1.289	-1.282	-1.276	-1.271	-1.264	-1.258	-1.252	-1.246	-1.240	-1.235	-1.229	-1.224	-1.216	-1.211	-1.206	-1.201	-1.195	-1.190	-1.185	-1.180	-1.175	-1.171	-1.168	-1.162	-1.159	-1.154	-1.150	-1.146	-1.142	-1.138	-1.135	-1.131	-1.128	-1.125	-1.121	-1.119	-1.115	-1.111	-1.109	-1.105	-1.102	-1.099	-1.096	-1.092	-1.089	-1.086	-1.082	-1.079	-1.075	-1.071	-1.066	-1.062	-1.058	-1.051	-1.048	-1.041	-1.036	-1.030	-1.024	-1.018	-1.011	-1.004	-0.996	-0.988	-0.980	-0.971	-0.962	-0.954	-0.944	-0.935	-0.924	-0.914	-0.902	-0.891	-0.880	-0.869	-0.856	-0.844	-0.830	-0.819	-0.805	-0.791	-0.776	-0.762	-0.749	-0.734	-0.720	-0.704	-0.689	-0.672	-0.659	-0.642	-0.626	-0.610	-0.595	-0.579	-0.562	-0.548	-0.531	-0.515	-0.500	-0.484	-0.468	-0.452	-0.436	-0.421	-0.405	-0.390	-0.375	-0.360	-0.345	-0.331	-0.318	-0.302	-0.290	-0.276	-0.264	-0.250	-0.238	-0.225	-0.212	-0.201	-0.189	-0.179	-0.166	-0.155	-0.145	-0.136	-0.125	-0.115	-0.106	-0.096	-0.088	-0.079	-0.070	-0.062	-0.054	-0.046	-0.039	-0.032	-0.025	-0.018	-0.010	-0.004	0.002	0.008	0.014	0.019	0.024	0.030	0.035	0.039	0.045	0.049	0.054	0.058	0.061	0.065	0.068	0.072	0.075	0.078	0.079	0.081	0.084	0.085	0.086	0.088	0.090	0.090	0.090	0.090	0.090	0.089	0.089	0.088	0.086	0.086	0.084	0.081	0.080	0.078	0.074	0.070	0.068	0.062	0.060	0.056	0.051	0.046	0.041	0.036	0.031	0.025	0.020	0.014	0.009	0.002	-0.004	-0.010	-0.016	-0.022	-0.029	-0.035	-0.042	-0.049	-0.056	-0.061	-0.069	-0.075	-0.081	-0.088	-0.094	-0.101	-0.108	-0.114	-0.119	-0.125	-0.130	-0.136	-0.141	-0.148	-0.152	-0.158	-0.161	-0.166	-0.170	-0.175	-0.179	-0.182	-0.186	-0.190	-0.194	-0.196	-0.200	-0.202	-0.205	-0.208	-0.209	-0.211	-0.214	-0.215	-0.216	-0.218	-0.219	-0.220	-0.220	-0.221	-0.222	-0.221	-0.221	-0.221	-0.221	-0.220	-0.219	-0.218	-0.216	-0.214	-0.211	-0.210	-0.208	-0.205	-0.202	-0.198	-0.195	-0.191	-0.186	-0.182	-0.176	-0.172	-0.166	-0.160	-0.154	-0.148	-0.140	-0.132	-0.124	-0.116	-0.106	-0.099	-0.088	-0.079	-0.069	-0.058	-0.045	-0.034	-0.021	-0.009	0.004	0.016	0.030	0.044	0.059	0.074	0.088	0.102	0.119	0.135	0.151	0.168	0.184	0.200	0.216	0.234	0.251	0.268	0.284	0.302	0.319	0.335	0.354	0.370	0.386	0.402	0.419	0.435	0.451	0.466	0.482	0.498	0.512	0.526	0.540	0.554	0.568	0.580	0.591	0.602	0.614	0.625	0.635	0.646	0.654	0.662	0.671	0.678	0.685	0.690	0.696	0.701	0.705	0.709	0.712	0.715	0.716	0.716	0.718	0.718	0.716	0.715	0.712	0.710	0.706	0.702	0.698	0.692	0.686	0.680	0.674	0.666	0.658	0.650	0.641	0.630	0.621	0.610	0.599	0.588	0.575	0.564	0.551	0.538	0.524	0.510	0.496	0.481	0.466	0.451	0.436	0.420	0.404	0.388	0.371	0.355	0.339	0.322	0.308	0.291	0.274	0.258	0.241	0.225	0.209	0.192	0.176	0.161	0.145	0.130	0.115	0.100	0.085	0.071	0.058	0.044	0.031	0.018	0.005	-0.005	-0.018	-0.029	-0.039	-0.050	-0.060	-0.069	-0.078	-0.085	-0.094	-0.100	-0.108	-0.115	-0.120	-0.126	-0.131	-0.136	-0.140	-0.144	-0.148	-0.151	-0.155	-0.158	-0.160	-0.162	-0.165	-0.168	-0.170	-0.171	-0.172	-0.175	-0.176	-0.178	-0.180	-0.181	-0.182	-0.185	-0.186	-0.189	-0.191	-0.194	-0.198	-0.200	-0.202	-0.206	-0.210	-0.215	-0.219	-0.224	-0.229	-0.235	-0.241	-0.248	-0.254	-0.261	-0.268	-0.275	-0.284	-0.292	-0.301	-0.310	-0.319	-0.329	-0.338	-0.349	-0.359	-0.370	-0.380	-0.390	-0.401	-0.412	-0.424	-0.436	-0.446	-0.458	-0.469	-0.480	-0.490	-0.502	-0.512	-0.524	-0.534	-0.544	-0.554	-0.564	-0.572	-0.581	-0.590	-0.599	-0.608	-0.614	-0.621	-0.628	-0.635	-0.641	-0.646	-0.652	-0.658	-0.662	-0.665	-0.670	-0.672	-0.675	-0.678	-0.680	-0.682	-0.684	-0.686	-0.686	-0.688	-0.688	-0.686	-0.686	-0.686	-0.685	-0.685	-0.684	-0.681	-0.679	-0.678	-0.675	-0.674	-0.671	-0.670	-0.668	-0.665	-0.662	-0.662	-0.660	-0.658	-0.656	-0.652	-0.651	-0.650	-0.648	-0.646	-0.646	-0.645	-0.642	-0.642	-0.641	-0.641	-0.641	-0.639	-0.640	-0.640	-0.640	-0.640	-0.641	-0.642	-0.641	-0.642	-0.644	-0.646	-0.648	-0.649	-0.651	-0.652	-0.654	-0.656	-0.659	-0.661	-0.662	-0.665	-0.666	-0.669	-0.670	-0.674	-0.675	-0.678	-0.679	-0.682	-0.685	-0.686	-0.688	-0.690	-0.691	-0.694	-0.695	-0.698	-0.699	-0.700	-0.701	-0.701	-0.702	-0.704	-0.705	-0.705	-0.705	-0.705	-0.705	-0.705	-0.706	-0.706	-0.705	-0.705	-0.705	-0.704	-0.704	-0.704	-0.701	-0.701	-0.701	-0.700	-0.699	-0.699	-0.698	-0.696	-0.696	-0.695	-0.695	-0.694	-0.692	-0.692	-0.692	-0.692	-0.691	-0.691	-0.691	-0.692	-0.692	-0.692	-0.692	-0.694	-0.695	-0.696	-0.698	-0.698	-0.700	-0.701	-0.702	-0.705	-0.706	-0.710	-0.712	-0.715	-0.718	-0.721	-0.724	-0.728	-0.731	-0.735	-0.739	-0.742	-0.746	-0.751	-0.755	-0.759	-0.764	-0.768	-0.772	-0.778	-0.782	-0.788	-0.792	-0.798	-0.804	-0.809	-0.814	-0.819	-0.822	-0.829	-0.834	-0.839	-0.844	-0.849	-0.854	-0.858	-0.864	-0.869	-0.872	-0.878	-0.881	-0.886	-0.890	-0.892	-0.896	-0.900	-0.904	-0.906	-0.910	-0.912	-0.915	-0.918	-0.919	-0.920	-0.922	-0.924	-0.925	-0.924	-0.925	-0.925	-0.925	-0.924	-0.924	-0.922	-0.921	-0.919	-0.918	-0.915	-0.911	-0.909	-0.905	-0.902	-0.899	-0.895	-0.891	-0.888	-0.882	-0.878	-0.872	-0.868	-0.864	-0.858	-0.854	-0.848	-0.842	-0.836	-0.831	-0.825	-0.820	-0.814	-0.808	-0.802	-0.798	-0.791	-0.788	-0.782	-0.776	-0.771	-0.768	-0.762	-0.760	-0.755	-0.751	-0.749	-0.744	-0.740	-0.739	-0.735	-0.732	-0.731	-0.729	-0.728	-0.726	-0.725	-0.724	-0.724	-0.722	-0.722	-0.722	-0.722	-0.722	-0.724	-0.724	-0.725	-0.728	-0.729	-0.730	-0.731	-0.734	-0.736	-0.739	-0.740	-0.742	-0.745	-0.749	-0.751	-0.752	-0.756	-0.759	-0.761	-0.764	-0.768	-0.769	-0.772	-0.775	-0.778	-0.780	-0.782	-0.785	-0.786	-0.789	-0.791	-0.794	-0.795	-0.798	-0.799	-0.801	-0.802	-0.804	-0.805	-0.806	-0.808	-0.809	-0.809	-0.810	-0.810	-0.810	-0.810	-0.809	-0.809	-0.808	-0.806	-0.806	-0.804	-0.804	-0.801	-0.799	-0.796	-0.794	-0.791	-0.788	-0.784	-0.780	-0.776	-0.771	-0.768	-0.762	-0.756	-0.751	-0.746	-0.739	-0.732	-0.725	-0.718	-0.710	-0.701	-0.692	-0.684	-0.675	-0.664	-0.655	-0.645	-0.634	-0.621	-0.611	-0.600	-0.586	-0.574	-0.561	-0.548	-0.534	-0.520	-0.506	-0.492	-0.476	-0.462	-0.448	-0.431	-0.416	-0.401	-0.384	-0.369	-0.351	-0.335	-0.319	-0.302	-0.286	-0.270	-0.254	-0.236	-0.220	-0.204	-0.188	-0.171	-0.155	-0.140	-0.124	-0.108	-0.091	-0.078	-0.062	-0.046	-0.031	-0.019	-0.004	0.011	0.024	0.038	0.050	0.064	0.076	0.090	0.101	0.114	0.125	0.136	0.148	0.159	0.169	0.180	0.191	0.200	0.211	0.220	0.230	0.239	0.249	0.258	0.266	0.276	0.285	0.294	0.302	0.311	0.320	0.329	0.336	0.345	0.352	0.360	0.369	0.376	0.382	0.390	0.399	0.405	0.411	0.418	0.425	0.430	0.436	0.441	0.448	0.452	0.456	0.460	0.465	0.469	0.472	0.476	0.478	0.480	0.482	0.484	0.485	0.485	0.485	0.484	0.484	0.482	0.481	0.479	0.475	0.472	0.469	0.464	0.459	0.454	0.449	0.444	0.436	0.430	0.422	0.416	0.409	0.400	0.392	0.384	0.375	0.368	0.358	0.348	0.339	0.329	0.320	0.311	0.300	0.291	0.282	0.272	0.264	0.255	0.246	0.238	0.228	0.219	0.211	0.202	0.195	0.189	0.180	0.174	0.166	0.161	0.155	0.150	0.144	0.138	0.134	0.129	0.126	0.122	0.119	0.116	0.114	0.111	0.109	0.108	0.108	0.106	0.105	0.105	0.105	0.105	0.105	0.106	0.108	0.109	0.110	0.111	0.114	0.115	0.118	0.120	0.121	0.124	0.126	0.129	0.131	0.135	0.136	0.139	0.142	0.145	0.148	0.150	0.154	0.155	0.158	0.160	0.161	0.165	0.166	0.169	0.170	0.171	0.172	0.174	0.175	0.175	0.175	0.176	0.175	0.175	0.175	0.175	0.174	0.174	0.171	0.170	0.168	0.166	0.164	0.161	0.159	0.155	0.152	0.149	0.145	0.142	0.139	0.135	0.131	0.128	0.124	0.119	0.114	0.110	0.105	0.101	0.096	0.091	0.088	0.084	0.078	0.074	0.070	0.066	0.062	0.059	0.054	0.050	0.046	0.044	0.041	0.038	0.035	0.032	0.030	0.028	0.026	0.025	0.022	0.022	0.021	0.021	0.020	0.020	0.020	0.021	0.021	0.022	0.022	0.024	0.025	0.026	0.029	0.030	0.031	0.034	0.036	0.038	0.040	0.042	0.045	0.048	0.050	0.052	0.055	0.056	0.060	0.061	0.065	0.066	0.069	0.071	0.074	0.075	0.076	0.078	0.079	0.081	0.082	0.082	0.084	0.085	0.086	0.086	0.088	0.088	0.088	0.086	0.088	0.086	0.086	0.085	0.085	0.085	0.082	0.081	0.081	0.080	0.079	0.076	0.076	0.075	0.072	0.071	0.070	0.068	0.065	0.065	0.062	0.061	0.060	0.058	0.056	0.055	0.052	0.052	0.050	0.049	0.048	0.045	0.045	0.044	0.041	0.041	0.039	0.039	0.038	0.036	0.035	0.034	0.034	0.032	0.031	0.030	0.030	0.029	0.028	0.028	0.025	0.024	0.024	0.022	0.021	0.021	0.020	0.018	0.018	0.015	0.014	0.014	0.012	0.009	0.008	0.006	0.004	0.002	0.001	-0.001	-0.004	-0.006	-0.009	-0.010	-0.012	-0.015	-0.018	-0.021	-0.022	-0.026	-0.029	-0.032	-0.034	-0.038	-0.041	-0.045	-0.049	-0.051	-0.055	-0.059	-0.062	-0.068	-0.071	-0.075	-0.080	-0.084	-0.088	-0.091	-0.096	-0.101	-0.106	-0.110	-0.115	-0.120	-0.125	-0.131	-0.136	-0.142	-0.148	-0.154	-0.160	-0.168	-0.174	-0.181	-0.188	-0.195	-0.202	-0.210	-0.219	-0.226	-0.235	-0.245	-0.254	-0.262	-0.272	-0.282	-0.292	-0.304	-0.314	-0.325	-0.336	-0.349	-0.359	-0.371	-0.384	-0.398	-0.410	-0.422	-0.436	-0.450	-0.464	-0.478	-0.491	-0.506	-0.520	-0.535	-0.550	-0.564	-0.579	-0.594	-0.609	-0.624	-0.639	-0.654	-0.669	-0.682	-0.698	-0.712	-0.728	-0.741	-0.756	-0.769	-0.782	-0.798	-0.811	-0.824	-0.838	-0.849	-0.862	-0.874	-0.888	-0.899	-0.910	-0.922	-0.934	-0.944	-0.955	-0.965	-0.975	-0.985	-0.994	-1.002	-1.012	-1.020	-1.030	-1.038	-1.045	-1.052	-1.060	-1.066	-1.074	-1.080	-1.086	-1.091	-1.099	-1.104	-1.109	-1.114	-1.118	-1.122	-1.126	-1.130	-1.132	-1.136	-1.140	-1.142	-1.144	-1.146	-1.148	-1.149	-1.151	-1.151	-1.152	-1.152	-1.152	-1.152	-1.150	-1.149	-1.148	-1.145	-1.144	-1.142	-1.139	-1.136	-1.132	-1.130	-1.125	-1.122	-1.118	-1.112	-1.108	-1.102	-1.098	-1.092	-1.088	-1.081	-1.076	-1.071	-1.066	-1.061	-1.055	-1.050	-1.045	-1.040	-1.035	-1.031	-1.026	-1.024	-1.020	-1.016	-1.014	-1.010	-1.009	-1.008	-1.005	-1.005	-1.005	-1.004	-1.005	-1.006	-1.008	-1.010	-1.014	-1.016	-1.019	-1.024	-1.029	-1.034	-1.040	-1.045	-1.052	-1.059	-1.066	-1.075	-1.082	-1.091	-1.100	-1.109	-1.118	-1.128	-1.136	-1.145	-1.155	-1.165	-1.175	-1.185	-1.195	-1.204	-1.214	-1.222	-1.232	-1.241	-1.249	-1.258	-1.265	-1.272	-1.281	-1.288	-1.295	-1.300	-1.308	-1.311	-1.316	-1.321	-1.325	-1.329	-1.330	-1.332	-1.335	-1.336	-1.336	-1.336	-1.335	-1.334	-1.332	-1.330	-1.326	-1.324	-1.319	-1.315	-1.310	-1.302	-1.298	-1.290	-1.282	-1.275	-1.266	-1.259	-1.249	-1.239	-1.230	-1.219	-1.208	-1.196	-1.184	-1.172	-1.160	-1.146	-1.134	-1.121	-1.108	-1.094	-1.080	-1.065	-1.051	-1.038	-1.022	-1.008	-0.994	-0.979	-0.962	-0.948	-0.934	-0.918	-0.904	-0.889	-0.872	-0.859	-0.844	-0.829	-0.815	-0.800	-0.786	-0.770	-0.756	-0.742	-0.729	-0.715	-0.701	-0.689	-0.674	-0.661	-0.648	-0.636	-0.622	-0.610	-0.598	-0.586	-0.574	-0.562	-0.550	-0.538	-0.526	-0.515	-0.504	-0.491	-0.481	-0.470	-0.459	-0.448	-0.436	-0.426	-0.415	-0.404	-0.392	-0.382	-0.371	-0.361	-0.350	-0.340	-0.328	-0.318	-0.306	-0.296	-0.285	-0.275	-0.262	-0.252	-0.242	-0.230	-0.220	-0.209	-0.198	-0.188	-0.176	-0.165	-0.155	-0.144	-0.134	-0.124	-0.112	-0.102	-0.092	-0.082	-0.072	-0.062	-0.054	-0.042	-0.034	-0.025	-0.016	-0.008	0.002	0.011	0.019	0.026	0.035	0.042	0.050	0.058	0.065	0.072	0.080	0.086	0.092	0.099	0.105	0.110	0.116	0.121	0.129	0.134	0.139	0.144	0.149	0.155	0.159	0.164	0.169	0.175	0.180	0.184	0.189	0.195	0.200	0.205	0.210	0.215	0.220	0.226	0.231	0.236	0.242	0.249	0.254	0.260	0.266	0.274	0.279	0.286	0.292	0.300	0.306	0.312	0.321	0.328	0.336	0.342	0.351	0.359	0.368	0.375	0.384	0.392	0.401	0.410	0.418	0.426	0.435	0.445	0.454	0.462	0.471	0.481	0.490	0.499	0.507	0.518	0.526	0.535	0.545	0.554	0.562	0.572	0.581	0.589	0.599	0.606	0.615	0.624	0.632	0.640	0.646	0.655	0.661	0.670	0.676	0.684	0.690	0.695	0.701	0.708	0.714	0.719	0.722	0.726	0.730	0.735	0.738	0.740	0.744	0.745	0.748	0.749	0.751	0.751	0.752	0.751	0.751	0.751	0.749	0.748	0.746	0.744	0.741	0.739	0.736	0.732	0.728	0.724	0.720	0.716	0.710	0.706	0.701	0.696	0.691	0.684	0.679	0.672	0.666	0.661	0.655	0.649	0.642	0.638	0.630	0.625	0.619	0.612	0.608	0.601	0.595	0.590	0.584	0.579	0.575	0.570	0.566	0.561	0.556	0.552	0.549	0.546	0.542	0.539	0.538	0.534	0.532	0.530	0.529	0.528	0.525	0.524	0.522	0.521	0.521	0.520	0.520	0.519	0.519	0.519	0.519	0.518	0.518	0.518	0.518	0.518	0.516	0.518	0.516	0.516	0.515	0.514	0.512	0.511	0.510	0.509	0.507	0.505	0.502	0.500	0.498	0.494	0.490	0.486	0.482	0.478	0.474	0.468	0.464	0.458	0.451	0.444	0.439	0.432	0.424	0.416	0.410	0.402	0.392	0.385	0.376	0.368	0.358	0.349	0.339	0.330	0.320	0.310	0.301	0.290	0.280	0.270	0.260	0.249	0.239	0.230	0.220	0.210	0.200	0.189	0.180	0.170	0.161	0.151	0.142	0.134	0.126	0.118	0.110	0.101	0.094	0.086	0.079	0.072	0.066	0.060	0.054	0.050	0.044	0.040	0.034	0.030	0.028	0.022	0.019	0.016	0.014	0.012	0.010	0.008	0.008	0.005	0.005	0.004	0.004	0.002	0.002	0.002	0.004	0.004	0.004	0.005	0.005	0.005	0.006	0.008	0.008	0.009	0.009	0.010	0.011	0.012	0.012	0.012	0.014	0.014	0.014	0.014	0.014	0.014	0.014	0.012	0.012	0.011	0.009	0.008	0.006	0.005	0.002	0.000	-0.001	-0.005	-0.008	-0.011	-0.015	-0.019	-0.022	-0.026	-0.030	-0.034	-0.038	-0.042	-0.048	-0.052	-0.058	-0.061	-0.068	-0.072	-0.078	-0.084	-0.089	-0.094	-0.100	-0.105	-0.111	-0.118	-0.122	-0.129	-0.134	-0.140	-0.145	-0.151	-0.155	-0.161	-0.166	-0.172	-0.178	-0.182	-0.188	-0.192	-0.198	-0.202	-0.206	-0.211	-0.215	-0.220	-0.224	-0.228	-0.231	-0.235	-0.238	-0.241	-0.244	-0.248	-0.250	-0.251	-0.255	-0.258	-0.258	-0.260	-0.261	-0.264	-0.264	-0.264	-0.266	-0.266	-0.266	-0.266	-0.265	-0.265	-0.265	-0.264	-0.262	-0.261	-0.259	-0.259	-0.256	-0.254	-0.251	-0.249	-0.245	-0.242	-0.239	-0.235	-0.231	-0.226	-0.221	-0.218	-0.212	-0.208	-0.201	-0.196	-0.189	-0.184	-0.176	-0.170	-0.162	-0.156	-0.149	-0.140	-0.131	-0.124	-0.116	-0.106	-0.099	-0.089	-0.080	-0.070	-0.061	-0.051	-0.041	-0.031	-0.020	-0.010	0.000	0.011	0.021	0.032	0.044	0.054	0.065	0.076	0.088	0.099	0.109	0.119	0.130	0.141	0.151	0.161	0.171	0.181	0.192	0.201	0.211	0.220	0.230	0.239	0.248	0.256	0.264	0.272	0.280	0.288	0.295	0.301	0.308	0.314	0.319	0.325	0.330	0.334	0.339	0.342	0.348	0.350	0.352	0.355	0.358	0.359	0.360	0.361	0.361	0.361	0.362	0.361	0.360	0.359	0.358	0.355	0.354	0.351	0.349	0.345	0.341	0.339	0.335	0.330	0.326	0.320	0.315	0.310	0.305	0.299	0.292	0.286	0.280	0.272	0.266	0.259	0.250	0.244	0.235	0.228	0.219	0.211	0.202	0.192	0.185	0.175	0.166	0.156	0.145	0.136	0.126	0.116	0.106	0.095	0.084	0.072	0.061	0.051	0.040	0.028	0.016	0.004	-0.009	-0.021	-0.034	-0.046	-0.059	-0.071	-0.085	-0.099	-0.112	-0.125	-0.139	-0.152	-0.168	-0.181	-0.196	-0.211	-0.225	-0.241	-0.256	-0.271	-0.286	-0.302	-0.318	-0.334	-0.349	-0.365	-0.380	-0.398	-0.412	-0.429	-0.445	-0.461	-0.476	-0.494	-0.509	-0.524	-0.540	-0.556	-0.571	-0.586	-0.602	-0.618	-0.632	-0.648	-0.661	-0.676	-0.690	-0.705	-0.718	-0.732	-0.745	-0.759	-0.771	-0.784	-0.796	-0.809	-0.820	-0.831	-0.844	-0.854	-0.865	-0.874	-0.885	-0.895	-0.904	-0.914	-0.922	-0.931	-0.941	-0.949	-0.958	-0.965	-0.974	-0.981	-0.990	-0.998	-1.004	-1.011	-1.019	-1.025	-1.032	-1.040	-1.046	-1.052	-1.060	-1.068	-1.075	-1.082	-1.089	-1.096	-1.104	-1.111	-1.119	-1.128	-1.135	-1.142	-1.151	-1.159	-1.168	-1.176	-1.184	-1.192	-1.201	-1.210	-1.219	-1.228	-1.236	-1.244	-1.254	-1.262	-1.271	-1.280	-1.289	-1.298	-1.306	-1.315	-1.322	-1.331	-1.339	-1.348	-1.355	-1.361	-1.370	-1.375	-1.381	-1.388	-1.392	-1.399	-1.404	-1.408	-1.411	-1.415	-1.418	-1.420	-1.422	-1.424	-1.425	-1.425	-1.425	-1.424	-1.424	-1.421	-1.419	-1.416	-1.412	-1.409	-1.405	-1.400	-1.392	-1.388	-1.381	-1.374	-1.366	-1.359	-1.350	-1.341	-1.331	-1.321	-1.311	-1.301	-1.290	-1.276	-1.265	-1.251	-1.239	-1.225	-1.211	-1.198	-1.184	-1.169	-1.152	-1.138	-1.121	-1.106	-1.090	-1.072	-1.056	-1.039	-1.021	-1.004	-0.985	-0.966	-0.948	-0.929	-0.910	-0.890	-0.871	-0.851	-0.831	-0.810	-0.790	-0.770	-0.749	-0.728	-0.706	-0.686	-0.664	-0.642	-0.622	-0.600	-0.579	-0.558	-0.535	-0.515	-0.494	-0.472	-0.451	-0.430	-0.409	-0.389	-0.368	-0.348	-0.326	-0.308	-0.288	-0.269	-0.249	-0.230	-0.212	-0.194	-0.178	-0.160	-0.144	-0.128	-0.111	-0.096	-0.082	-0.068	-0.054	-0.041	-0.028	-0.015	-0.004	0.008	0.018	0.029	0.039	0.048	0.055	0.064	0.071	0.079	0.085	0.091	0.096	0.102	0.106	0.111	0.115	0.118	0.121	0.124	0.126	0.129	0.130	0.131	0.132	0.134	0.134	0.135	0.135	0.135	0.134	0.134	0.132	0.132	0.131	0.131	0.129	0.128	0.125	0.124	0.121	0.120	0.116	0.115	0.112	0.109	0.106	0.104	0.101	0.098	0.094	0.090	0.086	0.082	0.079	0.075	0.071	0.068	0.064	0.060	0.056	0.050	0.046	0.042	0.038	0.032	0.029	0.024	0.020	0.015	0.010	0.005	0.001	-0.004	-0.008	-0.012	-0.015	-0.020	-0.024	-0.028	-0.031	-0.034	-0.038	-0.040	-0.042	-0.045	-0.048	-0.050	-0.051	-0.054	-0.054	-0.056	-0.056	-0.058	-0.056	-0.056	-0.056	-0.055	-0.054	-0.052	-0.050	-0.048	-0.045	-0.042	-0.039	-0.035	-0.031	-0.026	-0.021	-0.016	-0.010	-0.004	0.002	0.009	0.018	0.025	0.032	0.041	0.050	0.060	0.070	0.081	0.091	0.102	0.115	0.126	0.139	0.151	0.165	0.180	0.194	0.209	0.224	0.239	0.255	0.271	0.289	0.306	0.324	0.341	0.360	0.379	0.399	0.418	0.438	0.459	0.479	0.499	0.520	0.541	0.564	0.585	0.608	0.629	0.651	0.672	0.696	0.719	0.741	0.764	0.786	0.808	0.830	0.851	0.874	0.895	0.915	0.935	0.955	0.976	0.996	1.015	1.034	1.051	1.069	1.086	1.102	1.119	1.132	1.148	1.161	1.174	1.186	1.198	1.209	1.219	1.228	1.235	1.244	1.251	1.256	1.261	1.265	1.269	1.272	1.274	1.275	1.275	1.274	1.272	1.271	1.269	1.265	1.260	1.255	1.250	1.244	1.238	1.230	1.221	1.215	1.206	1.196	1.186	1.178	1.166	1.156	1.146	1.135	1.124	1.111	1.100	1.089	1.076	1.064	1.051	1.040	1.028	1.016	1.005	0.991	0.980	0.968	0.956	0.945	0.934	0.922	0.911	0.900	0.890	0.879	0.869	0.860	0.850	0.840	0.830	0.820	0.812	0.802	0.794	0.786	0.778	0.769	0.761	0.754	0.746	0.738	0.730	0.724	0.716	0.709	0.702	0.695	0.689	0.682	0.675	0.668	0.662	0.655	0.648	0.642	0.635	0.628	0.621	0.614	0.608	0.600	0.594	0.588	0.580	0.572	0.565	0.559	0.551	0.544	0.535	0.529	0.521	0.514	0.506	0.499	0.492	0.484	0.478	0.470	0.462	0.456	0.448	0.441	0.434	0.428	0.420	0.415	0.409	0.401	0.395	0.390	0.385	0.379	0.374	0.370	0.365	0.361	0.358	0.354	0.351	0.348	0.345	0.342	0.342	0.340	0.339	0.339	0.339	0.339	0.339	0.340	0.341	0.344	0.346	0.349	0.351	0.356	0.359	0.362	0.368	0.374	0.379	0.384	0.390	0.396	0.402	0.410	0.416	0.424	0.431	0.439	0.446	0.455	0.462	0.471	0.480	0.489	0.498	0.506	0.514	0.521	0.530	0.539	0.546	0.554	0.562	0.569	0.575	0.584	0.591	0.596	0.604	0.609	0.614	0.620	0.624	0.629	0.632	0.635	0.638	0.640	0.641	0.642	0.644	0.644	0.642	0.641	0.640	0.639	0.636	0.632	0.628	0.624	0.618	0.611	0.605	0.598	0.590	0.581	0.572	0.562	0.552	0.540	0.529	0.516	0.504	0.490	0.475	0.461	0.446	0.430	0.414	0.396	0.380	0.361	0.344	0.325	0.306	0.286	0.266	0.246	0.226	0.206	0.185	0.164	0.144	0.122	0.101	0.079	0.058	0.036	0.015	-0.006	-0.028	-0.049	-0.071	-0.091	-0.111	-0.132	-0.154	-0.174	-0.191	-0.211	-0.231	-0.249	-0.268	-0.285	-0.301	-0.318	-0.334	-0.350	-0.365	-0.379	-0.394	-0.408	-0.419	-0.432	-0.444	-0.454	-0.465	-0.475	-0.484	-0.494	-0.502	-0.510	-0.516	-0.524	-0.531	-0.538	-0.544	-0.549	-0.554	-0.559	-0.562	-0.566	-0.570	-0.575	-0.578	-0.580	-0.584	-0.588	-0.591	-0.594	-0.596	-0.599	-0.602	-0.605	-0.608	-0.611	-0.615	-0.619	-0.621	-0.626	-0.630	-0.634	-0.639	-0.644	-0.649	-0.654	-0.659	-0.665	-0.670	-0.676	-0.682	-0.690	-0.696	-0.704	-0.711	-0.719	-0.726	-0.734	-0.742	-0.751	-0.760	-0.769	-0.776	-0.785	-0.794	-0.802	-0.812	-0.820	-0.829	-0.839	-0.848	-0.855	-0.865	-0.872	-0.881	-0.889	-0.898	-0.905	-0.911	-0.920	-0.926	-0.932	-0.939	-0.945	-0.950	-0.956	-0.961	-0.966	-0.970	-0.974	-0.978	-0.980	-0.982	-0.984	-0.986	-0.988	-0.989	-0.990	-0.990	-0.989	-0.988	-0.988	-0.985	-0.984	-0.982	-0.980	-0.976	-0.972	-0.970	-0.965	-0.961	-0.958	-0.952	-0.948	-0.942	-0.936	-0.931	-0.926	-0.920	-0.914	-0.909	-0.902	-0.896	-0.891	-0.885	-0.879	-0.872	-0.868	-0.862	-0.856	-0.851	-0.846	-0.842	-0.839	-0.835	-0.830	-0.828	-0.825	-0.821	-0.819	-0.819	-0.816	-0.816	-0.816	-0.816	-0.819	-0.820	-0.822	-0.824	-0.828	-0.831	-0.838	-0.841	-0.848	-0.854	-0.860	-0.868	-0.876	-0.884	-0.894	-0.904	-0.914	-0.924	-0.936	-0.949	-0.960	-0.972	-0.986	-1.000	-1.014	-1.029	-1.042	-1.058	-1.072	-1.088	-1.104	-1.120	-1.135	-1.151	-1.168	-1.184	-1.200	-1.215	-1.232	-1.248	-1.262	-1.278	-1.292	-1.309	-1.324	-1.336	-1.351	-1.365	-1.379	-1.391	-1.405	-1.418	-1.429	-1.440	-1.451	-1.462	-1.472	-1.482	-1.492	-1.500	-1.509	-1.518	-1.525	-1.532	-1.539	-1.545	-1.552	-1.558	-1.564	-1.569	-1.575	-1.579	-1.584	-1.588	-1.591	-1.596	-1.600	-1.604	-1.608	-1.610	-1.614	-1.619	-1.621	-1.624	-1.628	-1.630	-1.634	-1.638	-1.641	-1.644	-1.648	-1.650	-1.655	-1.658	-1.661	-1.665	-1.669	-1.671	-1.676	-1.679	-1.684	-1.686	-1.690	-1.694	-1.696	-1.700	-1.704	-1.708	-1.711	-1.714	-1.716	-1.720	-1.721	-1.724	-1.726	-1.728	-1.730	-1.730	-1.732	-1.732	-1.732	-1.734	-1.732	-1.732	-1.731	-1.730	-1.729	-1.728	-1.724	-1.722	-1.719	-1.715	-1.711	-1.708	-1.702	-1.696	-1.691	-1.686	-1.680	-1.674	-1.666	-1.659	-1.651	-1.645	-1.635	-1.628	-1.619	-1.610	-1.600	-1.591	-1.581	-1.571	-1.561	-1.551	-1.540	-1.530	-1.519	-1.508	-1.496	-1.485	-1.474	-1.461	-1.450	-1.440	-1.428	-1.416	-1.404	-1.392	-1.380	-1.369	-1.356	-1.345	-1.334	-1.322	-1.311	-1.299	-1.289	-1.278	-1.266	-1.256	-1.246	-1.235	-1.226	-1.216	-1.208	-1.198	-1.189	-1.180	-1.171	-1.164	-1.155	-1.149	-1.141	-1.135	-1.129	-1.122	-1.119	-1.114	-1.110	-1.105	-1.101	-1.099	-1.096	-1.094	-1.092	-1.091	-1.091	-1.091	-1.091	-1.091	-1.092	-1.095	-1.098	-1.100	-1.102	-1.105	-1.109	-1.112	-1.116	-1.121	-1.126	-1.132	-1.138	-1.144	-1.149	-1.156	-1.161	-1.169	-1.175	-1.182	-1.189	-1.198	-1.204	-1.211	-1.219	-1.226	-1.232	-1.240	-1.246	-1.254	-1.260	-1.265	-1.272	-1.278	-1.282	-1.289	-1.294	-1.298	-1.302	-1.306	-1.310	-1.314	-1.318	-1.319	-1.321	-1.322	-1.324	-1.325	-1.325	-1.325	-1.325	-1.324	-1.322	-1.320	-1.319	-1.315	-1.312	-1.309	-1.305	-1.300	-1.295	-1.290	-1.285	-1.278	-1.271	-1.265	-1.258	-1.250	-1.242	-1.235	-1.226	-1.216	-1.208	-1.199	-1.190	-1.181	-1.170	-1.160	-1.151	-1.141	-1.131	-1.120	-1.110	-1.099	-1.089	-1.078	-1.066	-1.055	-1.045	-1.034	-1.024	-1.012	-1.002	-0.992	-0.982	-0.972	-0.962	-0.952	-0.942	-0.934	-0.924	-0.915	-0.906	-0.898	-0.889	-0.881	-0.872	-0.865	-0.858	-0.851	-0.844	-0.836	-0.831	-0.824	-0.819	-0.812	-0.808	-0.802	-0.799	-0.794	-0.790	-0.786	-0.782	-0.780	-0.776	-0.774	-0.771	-0.769	-0.766	-0.764	-0.762	-0.761	-0.760	-0.758	-0.758	-0.756	-0.756	-0.755	-0.755	-0.755	-0.754	-0.755	-0.754	-0.754	-0.752	-0.754	-0.754	-0.754	-0.752	-0.752	-0.754	-0.752	-0.752	-0.752	-0.751	-0.750	-0.749	-0.749	-0.748	-0.746	-0.745	-0.744	-0.742	-0.740	-0.738	-0.736	-0.734	-0.731	-0.729	-0.726	-0.724	-0.721	-0.718	-0.715	-0.711	-0.709	-0.705	-0.700	-0.698	-0.694	-0.690	-0.685	-0.681	-0.676	-0.672	-0.669	-0.664	-0.660	-0.654	-0.650	-0.645	-0.640	-0.635	-0.630	-0.625	-0.620	-0.615	-0.610	-0.605	-0.599	-0.595	-0.590	-0.584	-0.579	-0.572	-0.568	-0.562	-0.558	-0.552	-0.546	-0.540	-0.536	-0.530	-0.524	-0.519	-0.512	-0.506	-0.501	-0.495	-0.489	-0.482	-0.478	-0.471	-0.466	-0.459	-0.452	-0.448	-0.441	-0.434	-0.429	-0.421	-0.416	-0.410	-0.402	-0.395	-0.390	-0.382	-0.376	-0.370	-0.362	-0.355	-0.349	-0.341	-0.334	-0.326	-0.319	-0.312	-0.304	-0.295	-0.288	-0.280	-0.271	-0.262	-0.254	-0.245	-0.236	-0.228	-0.218	-0.208	-0.198	-0.186	-0.176	-0.166	-0.155	-0.144	-0.131	-0.120	-0.108	-0.095	-0.082	-0.069	-0.055	-0.042	-0.028	-0.012	0.001	0.016	0.031	0.048	0.062	0.078	0.095	0.111	0.128	0.144	0.161	0.178	0.195	0.212	0.231	0.249	0.266	0.285	0.302	0.320	0.338	0.356	0.374	0.392	0.410	0.429	0.448	0.464	0.481	0.500	0.518	0.536	0.552	0.570	0.586	0.605	0.621	0.638	0.654	0.670	0.686	0.701	0.718	0.732	0.749	0.762	0.776	0.791	0.805	0.819	0.831	0.844	0.856	0.868	0.880	0.891	0.901	0.912	0.922	0.931	0.941	0.950	0.959	0.966	0.974	0.980	0.986	0.992	0.998	1.002	1.006	1.010	1.012	1.016	1.018	1.019	1.020	1.020	1.019	1.019	1.018	1.015	1.014	1.010	1.008	1.002	0.999	0.994	0.989	0.982	0.978	0.971	0.964	0.956	0.949	0.941	0.932	0.925	0.916	0.909	0.899	0.890	0.881	0.872	0.864	0.855	0.845	0.838	0.829	0.820	0.811	0.804	0.795	0.788	0.781	0.774	0.768	0.760	0.755	0.751	0.746	0.741	0.738	0.734	0.731	0.729	0.726	0.725	0.724	0.724	0.724	0.725	0.725	0.728	0.730	0.732	0.738	0.740	0.745	0.750	0.756	0.762	0.770	0.776	0.782	0.792	0.800	0.810	0.819	0.829	0.839	0.850	0.860	0.872	0.882	0.895	0.908	0.920	0.932	0.945	0.958	0.971	0.985	0.998	1.012	1.026	1.040	1.054	1.069	1.082	1.098	1.111	1.128	1.141	1.155	1.171	1.185	1.200	1.214	1.229	1.242	1.258	1.271	1.286	1.300	1.315	1.329	1.341	1.356	1.370	1.384	1.398	1.411	1.424	1.438	1.450	1.464	1.476	1.490	1.501	1.514	1.525	1.538	1.549	1.560	1.571	1.582	1.594	1.604	1.614	1.624	1.632	1.642	1.651	1.660	1.669	1.676	1.684	1.691	1.698	1.705	1.710	1.716	1.722	1.728	1.732	1.738	1.741	1.745	1.748	1.750	1.752	1.754	1.756	1.758	1.758	1.758	1.758	1.758	1.755	1.755	1.752	1.751	1.749	1.745	1.742	1.739	1.735	1.730	1.726	1.722	1.716	1.712	1.708	1.701	1.696	1.690	1.684	1.678	1.672	1.666	1.660	1.654	1.648	1.641	1.635	1.628	1.622	1.616	1.610	1.605	1.599	1.594	1.589	1.584	1.579	1.575	1.570	1.566	1.561	1.559	1.555	1.551	1.550	1.548	1.544	1.542	1.541	1.540	1.539	1.538	1.538	1.538	1.538	1.538	1.538	1.538	1.540	1.541	1.542	1.544	1.546	1.548	1.549	1.551	1.552	1.556	1.559	1.560	1.562	1.565	1.568	1.570	1.572	1.574	1.576	1.579	1.580	1.582	1.584	1.586	1.588	1.589	1.590	1.590	1.591	1.591	1.592	1.591	1.591	1.591	1.590	1.589	1.586	1.585	1.582	1.580	1.578	1.574	1.570	1.566	1.562	1.558	1.552	1.548	1.541	1.535	1.528	1.521	1.515	1.506	1.499	1.490	1.481	1.472	1.462	1.454	1.444	1.432	1.422	1.411	1.400	1.388	1.375	1.362	1.350	1.338	1.324	1.310	1.295	1.281	1.268	1.251	1.238	1.221	1.205	1.190	1.174	1.158	1.141	1.124	1.108	1.090	1.074	1.056	1.038	1.020	1.002	0.984	0.966	0.948	0.931	0.912	0.895	0.876	0.858	0.840	0.822	0.804	0.785	0.768	0.749	0.731	0.714	0.696	0.679	0.661	0.645	0.628	0.611	0.595	0.579	0.562	0.546	0.530	0.515	0.500	0.486	0.471	0.458	0.444	0.430	0.418	0.404	0.391	0.380	0.368	0.356	0.345	0.334	0.324	0.314	0.304	0.294	0.286	0.276	0.268	0.260	0.252	0.245	0.238	0.231	0.224	0.219	0.212	0.206	0.201	0.196	0.192	0.188	0.184	0.179	0.176	0.171	0.169	0.166	0.162	0.160	0.159	0.156	0.155	0.151	0.151	0.150	0.149	0.148	0.146	0.145	0.145	0.144	0.144	0.142	0.142	0.142	0.142	0.142	0.142	0.142	0.142	0.142	0.142	0.144	0.144	0.144	0.145	0.146	0.146	0.146	0.146	0.148	0.148	0.149	0.148	0.149	0.149	0.149	0.150	0.149	0.149	0.149	0.149	0.149	0.148	0.148	0.146	0.145	0.145	0.142	0.141	0.140	0.138	0.135	0.134	0.131	0.129	0.124	0.121	0.118	0.114	0.109	0.104	0.100	0.095	0.089	0.084	0.078	0.071	0.065	0.058	0.050	0.042	0.034	0.025	0.016	0.008	-0.002	-0.012	-0.021	-0.032	-0.042	-0.054	-0.065	-0.076	-0.089	-0.100	-0.112	-0.125	-0.138	-0.150	-0.164	-0.176	-0.190	-0.204	-0.216	-0.230	-0.242	-0.258	-0.270	-0.284	-0.298	-0.311	-0.324	-0.338	-0.350	-0.362	-0.375	-0.386	-0.400	-0.411	-0.424	-0.435	-0.445	-0.456	-0.466	-0.476	-0.486	-0.495	-0.504	-0.512	-0.521	-0.529	-0.535	-0.542	-0.549	-0.555	-0.560	-0.565	-0.570	-0.575	-0.579	-0.582	-0.585	-0.588	-0.590	-0.591	-0.594	-0.595	-0.595	-0.596	-0.596	-0.595	-0.595	-0.594	-0.592	-0.591	-0.590	-0.588	-0.586	-0.585	-0.582	-0.580	-0.578	-0.575	-0.572	-0.570	-0.568	-0.565	-0.562	-0.560	-0.558	-0.555	-0.552	-0.550	-0.549	-0.546	-0.545	-0.544	-0.541	-0.540	-0.540	-0.539	-0.539	-0.539	-0.538	-0.538	-0.538	-0.539	-0.539	-0.540	-0.541	-0.541	-0.544	-0.545	-0.546	-0.549	-0.550	-0.552	-0.555	-0.556	-0.559	-0.560	-0.562	-0.565	-0.568	-0.569	-0.571	-0.572	-0.574	-0.575	-0.576	-0.578	-0.579	-0.578	-0.579	-0.579	-0.578	-0.578	-0.576	-0.574	-0.571	-0.569	-0.566	-0.562	-0.559	-0.554	-0.549	-0.542	-0.538	-0.530	-0.524	-0.516	-0.507	-0.500	-0.490	-0.480	-0.471	-0.459	-0.448	-0.438	-0.425	-0.411	-0.399	-0.384	-0.371	-0.356	-0.340	-0.326	-0.310	-0.294	-0.278	-0.260	-0.242	-0.225	-0.206	-0.189	-0.170	-0.151	-0.134	-0.114	-0.094	-0.074	-0.054	-0.032	-0.014	0.008	0.029	0.050	0.071	0.092	0.114	0.136	0.158	0.180	0.201	0.224	0.246	0.269	0.290	0.312	0.335	0.358	0.380	0.402	0.425	0.448	0.469	0.491	0.512	0.534	0.556	0.578	0.598	0.619	0.640	0.659	0.680	0.700	0.719	0.738	0.756	0.775	0.791	0.809	0.826	0.842	0.859	0.874	0.888	0.902	0.916	0.929	0.942	0.954	0.965	0.975	0.985	0.995	1.005	1.011	1.019	1.026	1.031	1.038	1.042	1.046	1.050	1.052	1.055	1.058	1.059	1.059	1.060	1.059	1.059	1.056	1.054	1.051	1.049	1.045	1.041	1.036	1.032	1.026	1.021	1.015	1.009	1.002	0.995	0.989	0.980	0.972	0.965	0.956	0.949	0.941	0.932	0.924	0.915	0.905	0.896	0.888	0.878	0.869	0.859	0.850	0.840	0.831	0.821	0.812	0.804	0.794	0.785	0.775	0.766	0.756	0.748	0.739	0.730	0.720	0.711	0.702	0.694	0.685	0.676	0.668	0.659	0.650	0.641	0.632	0.622	0.615	0.606	0.596	0.588	0.579	0.570	0.561	0.552	0.542	0.534	0.525	0.515	0.505	0.495	0.485	0.475	0.465	0.454	0.444	0.432	0.421	0.411	0.400	0.388	0.375	0.364	0.351	0.339	0.326	0.312	0.300	0.285	0.272	0.258	0.244	0.230	0.216	0.201	0.186	0.171	0.155	0.141	0.125	0.110	0.094	0.079	0.062	0.048	0.031	0.016	0.001	-0.015	-0.031	-0.046	-0.061	-0.076	-0.091	-0.106	-0.120	-0.135	-0.149	-0.162	-0.176	-0.190	-0.202	-0.215	-0.226	-0.239	-0.250	-0.261	-0.272	-0.281	-0.291	-0.301	-0.311	-0.320	-0.326	-0.335	-0.342	-0.350	-0.358	-0.362	-0.369	-0.374	-0.380	-0.385	-0.390	-0.395	-0.399	-0.402	-0.408	-0.410	-0.414	-0.418	-0.421	-0.424	-0.428	-0.430	-0.434	-0.436	-0.439	-0.442	-0.446	-0.450	-0.454	-0.458	-0.462	-0.466	-0.471	-0.476	-0.482	-0.488	-0.492	-0.499	-0.506	-0.512	-0.520	-0.526	-0.535	-0.544	-0.551	-0.560	-0.570	-0.580	-0.590	-0.600	-0.610	-0.622	-0.634	-0.644	-0.655	-0.668	-0.680	-0.691	-0.704	-0.716	-0.730	-0.741	-0.755	-0.768	-0.780	-0.794	-0.806	-0.819	-0.832	-0.845	-0.858	-0.870	-0.881	-0.895	-0.906	-0.919	-0.930	-0.942	-0.954	-0.965	-0.978	-0.988	-0.998	-1.009	-1.019	-1.029	-1.039	-1.049	-1.058	-1.066	-1.075	-1.084	-1.091	-1.100	-1.108	-1.115	-1.122	-1.130	-1.136	-1.144	-1.150	-1.155	-1.162	-1.168	-1.174	-1.179	-1.185	-1.189	-1.194	-1.199	-1.202	-1.206	-1.210	-1.214	-1.218	-1.219	-1.222	-1.224	-1.226	-1.229	-1.230	-1.230	-1.231	-1.232	-1.231	-1.231	-1.231	-1.230	-1.229	-1.228	-1.226	-1.224	-1.222	-1.219	-1.215	-1.212	-1.209	-1.205	-1.201	-1.195	-1.191	-1.185	-1.180	-1.174	-1.169	-1.162	-1.155	-1.149	-1.142	-1.136	-1.129	-1.122	-1.115	-1.108	-1.099	-1.091	-1.084	-1.076	-1.068	-1.060	-1.052	-1.044	-1.036	-1.029	-1.020	-1.012	-1.004	-0.995	-0.988	-0.979	-0.971	-0.961	-0.954	-0.945	-0.936	-0.929	-0.919	-0.910	-0.900	-0.892	-0.882	-0.872	-0.862	-0.852	-0.842	-0.832	-0.821	-0.810	-0.799	-0.788	-0.775	-0.762	-0.750	-0.736	-0.722	-0.709	-0.694	-0.678	-0.664	-0.646	-0.630	-0.612	-0.595	-0.576	-0.559	-0.540	-0.520	-0.500	-0.479	-0.458	-0.436	-0.415	-0.392	-0.370	-0.346	-0.322	-0.299	-0.274	-0.249	-0.224	-0.199	-0.172	-0.148	-0.121	-0.094	-0.069	-0.041	-0.014	0.014	0.040	0.069	0.096	0.122	0.150	0.178	0.205	0.232	0.259	0.286	0.314	0.341	0.369	0.395	0.422	0.449	0.476	0.504	0.529	0.555	0.581	0.608	0.634	0.660	0.685	0.710	0.736	0.762	0.786	0.811	0.836	0.861	0.888	0.911	0.936	0.961	0.985	1.010	1.035	1.059	1.082	1.108	1.131	1.156	1.180	1.204	1.229	1.252	1.278	1.301	1.325	1.350	1.374	1.398	1.421	1.445	1.469	1.492	1.515	1.539	1.562	1.585	1.608	1.630	1.652	1.676	1.698	1.719	1.740	1.760	1.782	1.802	1.822	1.841	1.861	1.880	1.898	1.916	1.934	1.949	1.966	1.981	1.998	2.011	2.025	2.039	2.052	2.065	2.078	2.088	2.099	2.108	2.118	2.126	2.134	2.142	2.150	2.155	2.161	2.166	2.171	2.174	2.178	2.181	2.184	2.185	2.186	2.188	2.188	2.188	2.186	2.185	2.184	2.181	2.179	2.175	2.172	2.169	2.165	2.160	2.155	2.150	2.145	2.139	2.135	2.128	2.121	2.115	2.109	2.102	2.096	2.089	2.081	2.075	2.068	2.060	2.052	2.046	2.039	2.031	2.022	2.016	2.009	2.002	1.995	1.988	1.982	1.976	1.970	1.964	1.959	1.952	1.948	1.941	1.938	1.932	1.928	1.924	1.919	1.916	1.912	1.909	1.906	1.905	1.901	1.899	1.898	1.896	1.894	1.892	1.892	1.891	1.891	1.890	1.890	1.890	1.891	1.891	1.891	1.891	1.891	1.892	1.892	1.894	1.894	1.895	1.895	1.896	1.896	1.896	1.896	1.896	1.898	1.896	1.898	1.895	1.895	1.894	1.892	1.891	1.890	1.886	1.884	1.881	1.879	1.874	1.871	1.868	1.861	1.858	1.851	1.845	1.840	1.832	1.826	1.819	1.811	1.801	1.794	1.784	1.774	1.764	1.754	1.742	1.732	1.720	1.708	1.695	1.682	1.670	1.658	1.644	1.629	1.615	1.601	1.586	1.571	1.556	1.540	1.525	1.509	1.492	1.478	1.460	1.445	1.428	1.412	1.395	1.379	1.362	1.346	1.329	1.314	1.296	1.281	1.264	1.249	1.234	1.218	1.201	1.186	1.171	1.156	1.142	1.129	1.114	1.100	1.086	1.072	1.060	1.048	1.036	1.024	1.011	1.000	0.989	0.978	0.968	0.958	0.949	0.938	0.929	0.921	0.911	0.904	0.895	0.888	0.881	0.874	0.866	0.860	0.854	0.848	0.841	0.836	0.830	0.826	0.821	0.816	0.812	0.808	0.804	0.800	0.796	0.792	0.789	0.785	0.781	0.779	0.775	0.772	0.769	0.766	0.762	0.760	0.758	0.755	0.752	0.750	0.748	0.746	0.744	0.741	0.739	0.736	0.734	0.731	0.729	0.726	0.724	0.721	0.720	0.718	0.715	0.712	0.711	0.709	0.706	0.704	0.702	0.700	0.699	0.696	0.695	0.692	0.691	0.690	0.688	0.686	0.684	0.684	0.681	0.681	0.679	0.679	0.678	0.679	0.678	0.678	0.678	0.679	0.679	0.678	0.679	0.680	0.681	0.682	0.685	0.686	0.689	0.690	0.694	0.696	0.700	0.702	0.708	0.711	0.715	0.719	0.724	0.730	0.735	0.741	0.746	0.752	0.759	0.766	0.774	0.780	0.788	0.795	0.804	0.812	0.821	0.830	0.839	0.848	0.858	0.866	0.876	0.886	0.895	0.906	0.916	0.926	0.938	0.948	0.959	0.970	0.980	0.991	1.001	1.012	1.022	1.034	1.044	1.055	1.065	1.075	1.086	1.096	1.106	1.116	1.125	1.135	1.144	1.154	1.162	1.171	1.179	1.188	1.195	1.204	1.211	1.219	1.225	1.231	1.236	1.242	1.249	1.255	1.259	1.264	1.268	1.271	1.275	1.279	1.282	1.284	1.288	1.289	1.291	1.292	1.294	1.295	1.295	1.295	1.295	1.295	1.295	1.296	1.295	1.295	1.294	1.292	1.291	1.290	1.289	1.288	1.285	1.285	1.282	1.280	1.279	1.276	1.275	1.275	1.272	1.271	1.269	1.268	1.266	1.265	1.264	1.262	1.261	1.259	1.258	1.258	1.256	1.255	1.255	1.254	1.254	1.252	1.252	1.252	1.251	1.251	1.250	1.251	1.250	1.250	1.250	1.250	1.250	1.248	1.248	1.246	1.248	1.246	1.245	1.244	1.242	1.242	1.240	1.239	1.238	1.235	1.234	1.231	1.230	1.228	1.224	1.221	1.219	1.215	1.212	1.209	1.206	1.202	1.199	1.195	1.191	1.188	1.184	1.180	1.176	1.171	1.168	1.164	1.160	1.156	1.151	1.149	1.145	1.141	1.138	1.135	1.131	1.128	1.124	1.121	1.119	1.116	1.114	1.111	1.109	1.108	1.105	1.102	1.101	1.099	1.098	1.096	1.095	1.094	1.092	1.091	1.090	1.089	1.088	1.086	1.085	1.084	1.081	1.081	1.079	1.076	1.075	1.072	1.070	1.068	1.065	1.061	1.056	1.054	1.049	1.044	1.039	1.034	1.029	1.024	1.018	1.010	1.004	0.996	0.989	0.981	0.974	0.965	0.955	0.946	0.938	0.929	0.919	0.908	0.899	0.889	0.878	0.868	0.858	0.846	0.836	0.825	0.815	0.804	0.794	0.784	0.774	0.764	0.755	0.746	0.736	0.728	0.719	0.710	0.702	0.695	0.689	0.682	0.675	0.670	0.664	0.658	0.652	0.650	0.645	0.641	0.639	0.636	0.634	0.631	0.630	0.629	0.628	0.628	0.628	0.628	0.628	0.629	0.629	0.630	0.632	0.634	0.635	0.638	0.639	0.642	0.644	0.646	0.649	0.651	0.652	0.656	0.658	0.660	0.662	0.665	0.668	0.669	0.671	0.674	0.676	0.676	0.679	0.681	0.681	0.684	0.685	0.686	0.686	0.688	0.689	0.690	0.691	0.692	0.694	0.694	0.695	0.696	0.698	0.699	0.701	0.701	0.704	0.706	0.708	0.710	0.712	0.714	0.718	0.720	0.724	0.726	0.731	0.734	0.739	0.744	0.749	0.752	0.758	0.762	0.768	0.775	0.780	0.786	0.792	0.800	0.805	0.811	0.820	0.826	0.832	0.841	0.848	0.854	0.861	0.869	0.876	0.882	0.891	0.896	0.904	0.910	0.918	0.924	0.929	0.935	0.940	0.946	0.950	0.955	0.960	0.965	0.969	0.972	0.976	0.979	0.982	0.986	0.988	0.991	0.994	0.995	0.996	0.999	1.000	1.001	1.001	1.004	1.005	1.005	1.006	1.008	1.008	1.009	1.009	1.010	1.010	1.010	1.012	1.014	1.014	1.015	1.016	1.018	1.020	1.020	1.022	1.025	1.028	1.029	1.031	1.034	1.038	1.040	1.044	1.046	1.049	1.052	1.055	1.059	1.062	1.066	1.070	1.074	1.078	1.081	1.085	1.089	1.091	1.095	1.099	1.102	1.105	1.109	1.111	1.114	1.116	1.119	1.121	1.122	1.125	1.126	1.128	1.129	1.129	1.130	1.129	1.129	1.128	1.128	1.126	1.125	1.122	1.120	1.118	1.115	1.111	1.106	1.102	1.099	1.094	1.089	1.082	1.076	1.069	1.062	1.055	1.046	1.039	1.029	1.020	1.010	1.000	0.989	0.978	0.966	0.954	0.941	0.929	0.915	0.901	0.886	0.872	0.856	0.840	0.824	0.808	0.790	0.774	0.755	0.738	0.719	0.700	0.680	0.660	0.641	0.621	0.600	0.579	0.558	0.536	0.514	0.492	0.471	0.449	0.428	0.405	0.382	0.360	0.338	0.316	0.292	0.270	0.248	0.226	0.204	0.182	0.160	0.139	0.118	0.095	0.074	0.052	0.031	0.012	-0.009	-0.029	-0.050	-0.069	-0.089	-0.106	-0.125	-0.144	-0.161	-0.180	-0.196	-0.214	-0.231	-0.248	-0.264	-0.280	-0.295	-0.310	-0.326	-0.340	-0.355	-0.368	-0.382	-0.396	-0.409	-0.422	-0.435	-0.446	-0.459	-0.471	-0.484	-0.495	-0.505	-0.516	-0.528	-0.538	-0.546	-0.556	-0.566	-0.576	-0.586	-0.594	-0.602	-0.612	-0.620	-0.629	-0.635	-0.642	-0.651	-0.658	-0.664	-0.670	-0.676	-0.682	-0.689	-0.695	-0.700	-0.704	-0.710	-0.714	-0.719	-0.722	-0.725	-0.729	-0.732	-0.735	-0.736	-0.740	-0.741	-0.742	-0.742	-0.744	-0.744	-0.744	-0.744	-0.742	-0.740	-0.740	-0.738	-0.735	-0.732	-0.729	-0.725	-0.721	-0.716	-0.711	-0.705	-0.699	-0.694	-0.688	-0.680	-0.672	-0.665	-0.656	-0.648	-0.639	-0.629	-0.620	-0.610	-0.599	-0.589	-0.579	-0.568	-0.556	-0.544	-0.534	-0.521	-0.510	-0.498	-0.484	-0.472	-0.460	-0.446	-0.434	-0.421	-0.409	-0.396	-0.382	-0.371	-0.358	-0.345	-0.332	-0.320	-0.308	-0.295	-0.284	-0.271	-0.261	-0.249	-0.239	-0.228	-0.216	-0.206	-0.196	-0.186	-0.178	-0.168	-0.159	-0.150	-0.141	-0.132	-0.126	-0.119	-0.111	-0.105	-0.099	-0.092	-0.086	-0.080	-0.076	-0.071	-0.068	-0.062	-0.059	-0.055	-0.052	-0.050	-0.048	-0.046	-0.042	-0.041	-0.041	-0.040	-0.039	-0.039	-0.039	-0.039	-0.040	-0.040	-0.041	-0.044	-0.045	-0.048	-0.050	-0.052	-0.055	-0.059	-0.062	-0.066	-0.070	-0.075	-0.080	-0.085	-0.090	-0.096	-0.101	-0.108	-0.112	-0.120	-0.126	-0.134	-0.141	-0.150	-0.156	-0.165	-0.174	-0.182	-0.191	-0.201	-0.210	-0.220	-0.230	-0.240	-0.251	-0.261	-0.272	-0.284	-0.294	-0.305	-0.318	-0.330	-0.341	-0.354	-0.366	-0.379	-0.392	-0.404	-0.418	-0.431	-0.444	-0.459	-0.472	-0.485	-0.500	-0.515	-0.528	-0.542	-0.556	-0.571	-0.586	-0.600	-0.615	-0.629	-0.644	-0.658	-0.672	-0.686	-0.701	-0.715	-0.730	-0.744	-0.758	-0.771	-0.785	-0.799	-0.811	-0.825	-0.838	-0.850	-0.862	-0.874	-0.886	-0.898	-0.910	-0.920	-0.931	-0.941	-0.952	-0.960	-0.970	-0.979	-0.986	-0.995	-1.002	-1.009	-1.015	-1.021	-1.026	-1.031	-1.036	-1.040	-1.042	-1.046	-1.049	-1.050	-1.051	-1.050	-1.051	-1.050	-1.050	-1.048	-1.045	-1.042	-1.039	-1.034	-1.030	-1.024	-1.020	-1.012	-1.006	-0.998	-0.990	-0.981	-0.971	-0.962	-0.952	-0.941	-0.930	-0.919	-0.906	-0.894	-0.881	-0.868	-0.855	-0.840	-0.825	-0.811	-0.796	-0.780	-0.765	-0.749	-0.731	-0.715	-0.699	-0.680	-0.664	-0.645	-0.629	-0.610	-0.591	-0.574	-0.555	-0.536	-0.519	-0.499	-0.480	-0.462	-0.442	-0.424	-0.406	-0.386	-0.369	-0.349	-0.331	-0.312	-0.294	-0.275	-0.258	-0.239	-0.221	-0.202	-0.185	-0.166	-0.150	-0.132	-0.116	-0.099	-0.081	-0.065	-0.050	-0.034	-0.018	-0.001	0.014	0.028	0.044	0.058	0.072	0.085	0.099	0.112	0.125	0.138	0.150	0.161	0.172	0.184	0.195	0.205	0.215	0.225	0.234	0.244	0.252	0.261	0.269	0.276	0.284	0.291	0.296	0.304	0.310	0.314	0.320	0.325	0.330	0.334	0.338	0.342	0.345	0.349	0.352	0.355	0.358	0.359	0.362	0.364	0.366	0.368	0.370	0.371	0.371	0.372	0.375	0.375	0.376	0.376	0.378	0.378	0.378	0.378	0.379	0.379	0.380	0.380	0.380	0.379	0.380	0.380	0.380	0.380	0.380	0.380	0.379	0.380	0.380	0.378	0.378	0.378	0.378	0.376	0.376	0.374	0.374	0.372	0.371	0.369	0.368	0.366	0.362	0.361	0.359	0.356	0.354	0.350	0.349	0.344	0.341	0.338	0.334	0.330	0.326	0.322	0.318	0.314	0.308	0.304	0.299	0.294	0.288	0.282	0.278	0.271	0.265	0.260	0.254	0.248	0.241	0.235	0.229	0.222	0.216	0.210	0.204	0.198	0.191	0.185	0.180	0.174	0.168	0.161	0.155	0.149	0.144	0.138	0.131	0.126	0.120	0.116	0.110	0.105	0.100	0.095	0.091	0.086	0.081	0.076	0.071	0.069	0.065	0.061	0.056	0.054	0.050	0.048	0.042	0.040	0.036	0.034	0.031	0.029	0.026	0.024	0.021	0.019	0.016	0.015	0.014	0.011	0.009	0.008	0.005	0.005	0.004	0.002	0.000	-0.001	-0.001	-0.002	-0.002	-0.004	-0.005	-0.006	-0.006	-0.008	-0.008	-0.009	-0.009	-0.010	-0.010	-0.010	-0.011	-0.012	-0.012	-0.014	-0.014	-0.014	-0.016	-0.016	-0.018	-0.018	-0.019	-0.020	-0.021	-0.022	-0.024	-0.025	-0.026	-0.029	-0.030	-0.032	-0.035	-0.038	-0.041	-0.042	-0.046	-0.050	-0.054	-0.058	-0.061	-0.066	-0.071	-0.076	-0.081	-0.086	-0.091	-0.098	-0.104	-0.110	-0.116	-0.124	-0.131	-0.138	-0.145	-0.152	-0.161	-0.169	-0.178	-0.186	-0.195	-0.205	-0.215	-0.222	-0.232	-0.242	-0.252	-0.264	-0.274	-0.285	-0.296	-0.306	-0.318	-0.329	-0.340	-0.351	-0.362	-0.374	-0.385	-0.398	-0.409	-0.420	-0.432	-0.444	-0.456	-0.468	-0.479	-0.490	-0.502	-0.515	-0.525	-0.538	-0.549	-0.560	-0.572	-0.584	-0.595	-0.608	-0.618	-0.630	-0.640	-0.651	-0.662	-0.674	-0.685	-0.696	-0.708	-0.718	-0.729	-0.739	-0.750	-0.760	-0.771	-0.782	-0.794	-0.804	-0.814	-0.825	-0.835	-0.846	-0.858	-0.868	-0.879	-0.889	-0.899	-0.910	-0.921	-0.931	-0.942	-0.954	-0.964	-0.975	-0.986	-0.998	-1.009	-1.020	-1.031	-1.042	-1.055	-1.066	-1.079	-1.090	-1.102	-1.114	-1.126	-1.138	-1.150	-1.162	-1.175	-1.186	-1.199	-1.210	-1.221	-1.235	-1.246	-1.258	-1.270	-1.281	-1.292	-1.304	-1.315	-1.326	-1.336	-1.348	-1.358	-1.368	-1.378	-1.389	-1.398	-1.406	-1.415	-1.424	-1.431	-1.439	-1.448	-1.455	-1.461	-1.468	-1.474	-1.479	-1.485	-1.490	-1.495	-1.499	-1.504	-1.506	-1.510	-1.514	-1.516	-1.519	-1.521	-1.524	-1.525	-1.526	-1.529	-1.530	-1.531	-1.532	-1.532	-1.534	-1.534	-1.534	-1.534	-1.535	-1.535	-1.536	-1.535	-1.535	-1.536	-1.535	-1.536	-1.536	-1.536	-1.538	-1.538	-1.538	-1.538	-1.539	-1.539	-1.540	-1.541	-1.541	-1.541	-1.542	-1.542	-1.544	-1.544	-1.545	-1.546	-1.546	-1.548	-1.548	-1.549	-1.550	-1.551	-1.551	-1.551	-1.551	-1.552	-1.554	-1.554	-1.555	-1.555	-1.556	-1.555	-1.556	-1.556	-1.559	-1.559	-1.559	-1.560	-1.561	-1.562	-1.564	-1.565	-1.565	-1.566	-1.568	-1.570	-1.571	-1.572	-1.575	-1.578	-1.579	-1.582	-1.585	-1.589	-1.592	-1.596	-1.599	-1.602	-1.608	-1.612	-1.616	-1.621	-1.628	-1.632	-1.638	-1.644	-1.650	-1.658	-1.662	-1.669	-1.676	-1.681	-1.690	-1.696	-1.704	-1.711	-1.718	-1.725	-1.732	-1.740	-1.748	-1.755	-1.761	-1.769	-1.776	-1.784	-1.790	-1.799	-1.805	-1.811	-1.819	-1.825	-1.831	-1.836	-1.842	-1.849	-1.855	-1.860	-1.865	-1.870	-1.875	-1.881	-1.885	-1.890	-1.894	-1.899	-1.902	-1.906	-1.910	-1.914	-1.918	-1.921	-1.924	-1.928	-1.931	-1.935	-1.938	-1.940	-1.945	-1.948	-1.950	-1.952	-1.956	-1.960	-1.962	-1.966	-1.969	-1.972	-1.975	-1.979	-1.982	-1.985	-1.989	-1.991	-1.996	-1.999	-2.002	-2.006	-2.010	-2.013	-2.018	-2.021	-2.024	-2.027	-2.033	-2.035	-2.039	-2.041	-2.045	-2.049	-2.052	-2.055	-2.058	-2.061	-2.064	-2.068	-2.069	-2.072	-2.074	-2.076	-2.079	-2.080	-2.082	-2.084	-2.085	-2.085	-2.086	-2.086	-2.086	-2.086	-2.086	-2.085	-2.084	-2.084	-2.081	-2.079	-2.076	-2.074	-2.071	-2.068	-2.064	-2.059	-2.056	-2.051	-2.045	-2.040	-2.035	-2.029	-2.022	-2.016	-2.009	-2.002	-1.995	-1.988	-1.979	-1.971	-1.962	-1.955	-1.945	-1.938	-1.928	-1.919	-1.910	-1.900	-1.891	-1.881	-1.871	-1.861	-1.851	-1.842	-1.832	-1.824	-1.815	-1.805	-1.796	-1.786	-1.778	-1.769	-1.760	-1.751	-1.744	-1.735	-1.729	-1.720	-1.714	-1.706	-1.700	-1.694	-1.688	-1.682	-1.676	-1.671	-1.666	-1.662	-1.658	-1.654	-1.650	-1.648	-1.645	-1.642	-1.640	-1.639	-1.638	-1.636	-1.636	-1.635	-1.636	-1.635	-1.638	-1.638	-1.639	-1.640	-1.642	-1.645	-1.648	-1.650	-1.654	-1.658	-1.660	-1.664	-1.670	-1.674	-1.679	-1.685	-1.691	-1.696	-1.702	-1.709	-1.715	-1.722	-1.729	-1.736	-1.744	-1.752	-1.760	-1.769	-1.778	-1.785	-1.794	-1.802	-1.810	-1.819	-1.828	-1.838	-1.846	-1.855	-1.864	-1.874	-1.881	-1.891	-1.900	-1.908	-1.916	-1.925	-1.932	-1.940	-1.948	-1.955	-1.962	-1.969	-1.975	-1.980	-1.985	-1.990	-1.996	-1.999	-2.004	-2.007	-2.009	-2.011	-2.014	-2.014	-2.014	-2.014	-2.014	-2.013	-2.010	-2.007	-2.005	-2.001	-1.996	-1.992	-1.986	-1.979	-1.974	-1.966	-1.958	-1.950	-1.941	-1.931	-1.920	-1.911	-1.900	-1.889	-1.876	-1.865	-1.852	-1.841	-1.828	-1.814	-1.801	-1.786	-1.774	-1.760	-1.745	-1.731	-1.716	-1.702	-1.689	-1.675	-1.660	-1.646	-1.632	-1.619	-1.605	-1.590	-1.578	-1.564	-1.550	-1.539	-1.525	-1.514	-1.500	-1.489	-1.478	-1.466	-1.455	-1.444	-1.434	-1.422	-1.412	-1.404	-1.394	-1.384	-1.376	-1.368	-1.359	-1.350	-1.342	-1.335	-1.326	-1.319	-1.311	-1.304	-1.296	-1.290	-1.282	-1.276	-1.270	-1.262	-1.256	-1.250	-1.244	-1.236	-1.230	-1.224	-1.218	-1.210	-1.204	-1.196	-1.190	-1.182	-1.176	-1.169	-1.161	-1.154	-1.146	-1.139	-1.131	-1.122	-1.114	-1.106	-1.098	-1.089	-1.080	-1.070	-1.060	-1.051	-1.042	-1.031	-1.021	-1.010	-1.000	-0.989	-0.979	-0.968	-0.955	-0.944	-0.932	-0.920	-0.908	-0.895	-0.882	-0.870	-0.858	-0.844	-0.831	-0.816	-0.802	-0.790	-0.775	-0.760	-0.746	-0.731	-0.718	-0.704	-0.688	-0.672	-0.659	-0.644	-0.629	-0.614	-0.599	-0.582	-0.569	-0.552	-0.539	-0.524	-0.509	-0.494	-0.479	-0.465	-0.449	-0.435	-0.421	-0.406	-0.392	-0.379	-0.364	-0.350	-0.339	-0.325	-0.312	-0.299	-0.286	-0.275	-0.262	-0.250	-0.239	-0.228	-0.216	-0.206	-0.196	-0.186	-0.178	-0.168	-0.159	-0.150	-0.141	-0.132	-0.124	-0.118	-0.110	-0.104	-0.096	-0.090	-0.084	-0.079	-0.072	-0.069	-0.062	-0.059	-0.055	-0.051	-0.048	-0.044	-0.040	-0.038	-0.035	-0.032	-0.031	-0.029	-0.026	-0.026	-0.024	-0.022	-0.021	-0.020	-0.020	-0.020	-0.019	-0.019	-0.019	-0.019	-0.018	-0.019	-0.019	-0.019	-0.019	-0.019	-0.020	-0.020	-0.021	-0.021	-0.022	-0.024	-0.024	-0.024	-0.025	-0.026	-0.026	-0.028	-0.029	-0.029	-0.030	-0.031	-0.031	-0.032	-0.034	-0.034	-0.035	-0.036	-0.038	-0.039	-0.039	-0.040	-0.041	-0.042	-0.044	-0.046	-0.048	-0.050	-0.050	-0.052	-0.054	-0.056	-0.059	-0.061	-0.065	-0.069	-0.071	-0.075	-0.079	-0.084	-0.088	-0.094	-0.098	-0.104	-0.110	-0.116	-0.124	-0.130	-0.138	-0.146	-0.155	-0.164	-0.174	-0.185	-0.196	-0.206	-0.219	-0.230	-0.242	-0.256	-0.271	-0.285	-0.300	-0.315	-0.331	-0.348	-0.364	-0.381	-0.399	-0.418	-0.436	-0.455	-0.475	-0.494	-0.514	-0.534	-0.555	-0.576	-0.596	-0.619	-0.639	-0.661	-0.682	-0.705	-0.726	-0.748	-0.771	-0.792	-0.814	-0.836	-0.856	-0.879	-0.899	-0.921	-0.941	-0.961	-0.982	-1.001	-1.021	-1.040	-1.059	-1.078	-1.095	-1.112	-1.130	-1.146	-1.164	-1.180	-1.195	-1.210	-1.225	-1.239	-1.252	-1.265	-1.279	-1.291	-1.304	-1.315	-1.326	-1.336	-1.348	-1.358	-1.368	-1.378	-1.388	-1.396	-1.405	-1.414	-1.422	-1.431	-1.439	-1.446	-1.454	-1.461	-1.469	-1.476	-1.482	-1.491	-1.498	-1.505	-1.511	-1.519	-1.526	-1.534	-1.540	-1.548	-1.555	-1.562	-1.570	-1.578	-1.585	-1.594	-1.601	-1.610	-1.619	-1.626	-1.635	-1.645	-1.654	-1.664	-1.672	-1.682	-1.692	-1.702	-1.712	-1.724	-1.734	-1.745	-1.758	-1.769	-1.781	-1.794	-1.806	-1.819	-1.831	-1.845	-1.859	-1.874	-1.889	-1.902	-1.918	-1.932	-1.948	-1.965	-1.981	-1.998	-2.013	-2.030	-2.046	-2.065	-2.082	-2.100	-2.118	-2.135	-2.152	-2.171	-2.189	-2.208	-2.225	-2.244	-2.260	-2.279	-2.296	-2.314	-2.331	-2.348	-2.365	-2.381	-2.396	-2.412	-2.428	-2.442	-2.458	-2.471	-2.484	-2.496	-2.509	-2.519	-2.530	-2.540	-2.550	-2.559	-2.568	-2.574	-2.581	-2.586	-2.591	-2.595	-2.599	-2.602	-2.604	-2.605	-2.605	-2.605	-2.605	-2.604	-2.601	-2.599	-2.594	-2.590	-2.585	-2.581	-2.576	-2.570	-2.562	-2.555	-2.549	-2.540	-2.532	-2.524	-2.516	-2.506	-2.499	-2.489	-2.480	-2.471	-2.461	-2.452	-2.442	-2.434	-2.424	-2.415	-2.406	-2.396	-2.388	-2.378	-2.369	-2.361	-2.352	-2.344	-2.336	-2.330	-2.321	-2.314	-2.308	-2.301	-2.295	-2.288	-2.282	-2.276	-2.271	-2.266	-2.261	-2.256	-2.252	-2.249	-2.245	-2.241	-2.238	-2.234	-2.231	-2.228	-2.226	-2.224	-2.222	-2.220	-2.219	-2.218	-2.216	-2.215	-2.215	-2.212	-2.212	-2.212	-2.212	-2.212	-2.212	-2.212	-2.214	-2.214	-2.214	-2.216	-2.216	-2.219	-2.219	-2.220	-2.221	-2.222	-2.225	-2.226	-2.229	-2.229	-2.231	-2.232	-2.234	-2.236	-2.238	-2.239	-2.240	-2.241	-2.241	-2.242	-2.244	-2.245	-2.246	-2.246	-2.246	-2.248	-2.248	-2.248	-2.246	-2.246	-2.245	-2.244	-2.244	-2.242	-2.241	-2.239	-2.238	-2.234	-2.231	-2.229	-2.226	-2.224	-2.220	-2.218	-2.214	-2.210	-2.208	-2.204	-2.199	-2.196	-2.191	-2.188	-2.184	-2.180	-2.176	-2.171	-2.168	-2.164	-2.159	-2.156	-2.152	-2.149	-2.146	-2.142	-2.140	-2.138	-2.135	-2.132	-2.131	-2.130	-2.129	-2.128	-2.126	-2.126	-2.126	-2.126	-2.126	-2.128	-2.130	-2.131	-2.132	-2.134	-2.136	-2.140	-2.142	-2.145	-2.148	-2.151	-2.156	-2.160	-2.164	-2.168	-2.172	-2.176	-2.181	-2.186	-2.191	-2.196	-2.200	-2.205	-2.210	-2.215	-2.220	-2.224	-2.229	-2.232	-2.238	-2.240	-2.245	-2.248	-2.252	-2.255	-2.259	-2.261	-2.264	-2.268	-2.269	-2.271	-2.272	-2.274	-2.276	-2.276	-2.278	-2.278	-2.279	-2.279	-2.279	-2.279	-2.279	-2.279	-2.278	-2.278	-2.276	-2.275	-2.274	-2.272	-2.271	-2.270	-2.270	-2.268	-2.268	-2.266	-2.265	-2.264	-2.262	-2.261	-2.260	-2.260	-2.260	-2.259	-2.259	-2.259	-2.259	-2.259	-2.260	-2.260	-2.261	-2.262	-2.265	-2.266	-2.268	-2.269	-2.271	-2.274	-2.275	-2.279	-2.281	-2.285	-2.288	-2.291	-2.295	-2.299	-2.302	-2.308	-2.311	-2.315	-2.320	-2.325	-2.329	-2.334	-2.339	-2.344	-2.348	-2.352	-2.358	-2.362	-2.366	-2.371	-2.375	-2.380	-2.384	-2.388	-2.391	-2.395	-2.398	-2.401	-2.405	-2.409	-2.410	-2.412	-2.415	-2.416	-2.419	-2.420	-2.421	-2.422	-2.422	-2.424	-2.422	-2.422	-2.422	-2.421	-2.420	-2.419	-2.416	-2.415	-2.412	-2.411	-2.409	-2.406	-2.404	-2.400	-2.396	-2.394	-2.391	-2.386	-2.384	-2.380	-2.375	-2.372	-2.369	-2.365	-2.361	-2.358	-2.355	-2.351	-2.348	-2.344	-2.340	-2.339	-2.335	-2.332	-2.330	-2.328	-2.326	-2.322	-2.321	-2.320	-2.319	-2.316	-2.316	-2.315	-2.315	-2.315	-2.315	-2.315	-2.315	-2.315	-2.315	-2.316	-2.316	-2.319	-2.320	-2.321	-2.324	-2.325	-2.326	-2.330	-2.331	-2.332	-2.336	-2.338	-2.340	-2.342	-2.345	-2.348	-2.350	-2.352	-2.355	-2.358	-2.360	-2.361	-2.362	-2.365	-2.368	-2.369	-2.371	-2.372	-2.374	-2.375	-2.376	-2.376	-2.378	-2.378	-2.378	-2.379	-2.379	-2.378	-2.378	-2.376	-2.376	-2.375	-2.372	-2.371	-2.370	-2.369	-2.366	-2.362	-2.360	-2.358	-2.355	-2.350	-2.348	-2.344	-2.339	-2.335	-2.331	-2.326	-2.321	-2.315	-2.311	-2.305	-2.300	-2.294	-2.288	-2.281	-2.275	-2.268	-2.261	-2.254	-2.248	-2.240	-2.232	-2.224	-2.216	-2.209	-2.201	-2.194	-2.186	-2.178	-2.169	-2.160	-2.152	-2.144	-2.135	-2.125	-2.116	-2.108	-2.098	-2.090	-2.080	-2.070	-2.062	-2.052	-2.044	-2.035	-2.025	-2.016	-2.007	-1.999	-1.989	-1.980	-1.971	-1.962	-1.954	-1.946	-1.938	-1.930	-1.921	-1.912	-1.904	-1.896	-1.889	-1.880	-1.872	-1.866	-1.859	-1.852	-1.845	-1.838	-1.831	-1.824	-1.819	-1.811	-1.805	-1.800	-1.794	-1.788	-1.781	-1.776	-1.771	-1.765	-1.760	-1.755	-1.750	-1.745	-1.740	-1.734	-1.730	-1.724	-1.719	-1.714	-1.709	-1.704	-1.698	-1.692	-1.688	-1.681	-1.675	-1.670	-1.664	-1.658	-1.651	-1.645	-1.639	-1.631	-1.625	-1.618	-1.611	-1.604	-1.596	-1.589	-1.581	-1.574	-1.565	-1.558	-1.549	-1.540	-1.531	-1.522	-1.514	-1.505	-1.496	-1.486	-1.478	-1.470	-1.460	-1.450	-1.441	-1.434	-1.425	-1.415	-1.408	-1.399	-1.390	-1.381	-1.372	-1.365	-1.358	-1.350	-1.342	-1.336	-1.330	-1.322	-1.316	-1.310	-1.304	-1.300	-1.295	-1.290	-1.285	-1.281	-1.278	-1.274	-1.270	-1.268	-1.265	-1.262	-1.261	-1.258	-1.258	-1.256	-1.254	-1.254	-1.252	-1.251	-1.251	-1.250	-1.250	-1.250	-1.249	-1.250	-1.249	-1.250	-1.250	-1.250	-1.249	-1.249	-1.249	-1.248	-1.246	-1.245	-1.244	-1.242	-1.241	-1.240	-1.238	-1.236	-1.232	-1.231	-1.228	-1.224	-1.220	-1.215	-1.211	-1.206	-1.201	-1.195	-1.189	-1.182	-1.175	-1.169	-1.161	-1.152	-1.145	-1.138	-1.128	-1.118	-1.109	-1.099	-1.088	-1.078	-1.066	-1.055	-1.044	-1.032	-1.020	-1.008	-0.994	-0.982	-0.968	-0.955	-0.941	-0.929	-0.914	-0.900	-0.888	-0.872	-0.858	-0.844	-0.830	-0.815	-0.801	-0.788	-0.774	-0.759	-0.745	-0.731	-0.718	-0.702	-0.689	-0.676	-0.662	-0.650	-0.636	-0.624	-0.611	-0.599	-0.586	-0.575	-0.562	-0.552	-0.540	-0.530	-0.519	-0.509	-0.498	-0.489	-0.479	-0.469	-0.460	-0.451	-0.442	-0.434	-0.425	-0.418	-0.409	-0.401	-0.394	-0.386	-0.379	-0.371	-0.365	-0.358	-0.351	-0.344	-0.338	-0.330	-0.324	-0.318	-0.311	-0.304	-0.299	-0.291	-0.285	-0.278	-0.271	-0.265	-0.259	-0.252	-0.245	-0.239	-0.232	-0.226	-0.220	-0.212	-0.206	-0.201	-0.194	-0.188	-0.181	-0.175	-0.169	-0.162	-0.156	-0.151	-0.145	-0.140	-0.134	-0.129	-0.125	-0.119	-0.115	-0.109	-0.105	-0.101	-0.098	-0.095	-0.091	-0.088	-0.085	-0.082	-0.081	-0.079	-0.078	-0.076	-0.075	-0.075	-0.074	-0.075	-0.075	-0.076	-0.076	-0.078	-0.080	-0.081	-0.084	-0.086	-0.090	-0.092	-0.096	-0.100	-0.104	-0.108	-0.111	-0.116	-0.120	-0.125	-0.129	-0.135	-0.140	-0.144	-0.150	-0.156	-0.160	-0.165	-0.171	-0.176	-0.181	-0.188	-0.192	-0.198	-0.202	-0.208	-0.212	-0.218	-0.222	-0.226	-0.231	-0.236	-0.240	-0.244	-0.249	-0.251	-0.255	-0.259	-0.261	-0.264	-0.268	-0.269	-0.272	-0.274	-0.276	-0.279	-0.280	-0.280	-0.282	-0.282	-0.282	-0.284	-0.282	-0.281	-0.281	-0.280	-0.279	-0.278	-0.275	-0.272	-0.270	-0.268	-0.264	-0.260	-0.256	-0.252	-0.248	-0.242	-0.236	-0.230	-0.224	-0.218	-0.210	-0.202	-0.195	-0.186	-0.176	-0.168	-0.158	-0.146	-0.136	-0.125	-0.112	-0.100	-0.088	-0.075	-0.060	-0.046	-0.032	-0.018	-0.001	0.014	0.031	0.046	0.064	0.081	0.099	0.116	0.135	0.152	0.170	0.189	0.208	0.226	0.245	0.264	0.282	0.301	0.320	0.339	0.358	0.376	0.394	0.412	0.429	0.446	0.464	0.480	0.496	0.512	0.528	0.542	0.558	0.571	0.585	0.598	0.610	0.622	0.632	0.642	0.652	0.661	0.669	0.678	0.684	0.690	0.695	0.701	0.705	0.708	0.711	0.714	0.714	0.715	0.715	0.712	0.711	0.709	0.706	0.701	0.696	0.691	0.686	0.680	0.672	0.665	0.656	0.649	0.639	0.629	0.619	0.609	0.598	0.585	0.572	0.560	0.548	0.535	0.521	0.507	0.492	0.479	0.464	0.448	0.432	0.416	0.402	0.386	0.370	0.354	0.338	0.321	0.304	0.288	0.271	0.254	0.239	0.221	0.205	0.189	0.172	0.156	0.140	0.125	0.109	0.094	0.079	0.064	0.050	0.035	0.021	0.008	-0.006	-0.019	-0.031	-0.044	-0.055	-0.068	-0.079	-0.089	-0.099	-0.109	-0.118	-0.128	-0.136	-0.144	-0.151	-0.159	-0.166	-0.171	-0.178	-0.184	-0.190	-0.194	-0.200	-0.204	-0.208	-0.212	-0.215	-0.219	-0.222	-0.225	-0.228	-0.231	-0.234	-0.238	-0.239	-0.242	-0.245	-0.248	-0.251	-0.254	-0.258	-0.261	-0.264	-0.269	-0.271	-0.276	-0.280	-0.285	-0.290	-0.296	-0.301	-0.308	-0.314	-0.321	-0.329	-0.336	-0.344	-0.351	-0.360	-0.370	-0.378	-0.388	-0.398	-0.408	-0.418	-0.429	-0.440	-0.451	-0.462	-0.475	-0.486	-0.498	-0.511	-0.522	-0.536	-0.548	-0.560	-0.572	-0.586	-0.598	-0.610	-0.621	-0.634	-0.646	-0.658	-0.669	-0.681	-0.692	-0.702	-0.714	-0.724	-0.734	-0.744	-0.754	-0.762	-0.771	-0.779	-0.788	-0.794	-0.801	-0.809	-0.815	-0.821	-0.825	-0.830	-0.835	-0.839	-0.844	-0.846	-0.849	-0.852	-0.855	-0.858	-0.859	-0.860	-0.860	-0.861	-0.860	-0.861	-0.860	-0.860	-0.859	-0.859	-0.858	-0.855	-0.854	-0.854	-0.851	-0.849	-0.848	-0.846	-0.844	-0.841	-0.840	-0.839	-0.836	-0.835	-0.832	-0.832	-0.831	-0.829	-0.829	-0.828	-0.826	-0.826	-0.825	-0.825	-0.825	-0.825	-0.825	-0.826	-0.826	-0.828	-0.829	-0.830	-0.832	-0.834	-0.835	-0.839	-0.840	-0.844	-0.846	-0.850	-0.851	-0.856	-0.859	-0.862	-0.865	-0.870	-0.872	-0.878	-0.881	-0.885	-0.890	-0.894	-0.898	-0.901	-0.905	-0.909	-0.912	-0.916	-0.920	-0.924	-0.926	-0.930	-0.934	-0.938	-0.940	-0.942	-0.946	-0.949	-0.950	-0.952	-0.955	-0.956	-0.958	-0.959	-0.960	-0.961	-0.962	-0.964	-0.965	-0.965	-0.966	-0.968	-0.966	-0.968	-0.969	-0.968	-0.969	-0.969	-0.969	-0.969	-0.970	-0.970	-0.970	-0.971	-0.971	-0.972	-0.972	-0.974	-0.975	-0.976	-0.978	-0.979	-0.981	-0.984	-0.985	-0.989	-0.991	-0.994	-0.996	-1.000	-1.004	-1.008	-1.011	-1.016	-1.021	-1.026	-1.031	-1.036	-1.041	-1.048	-1.054	-1.060	-1.066	-1.072	-1.079	-1.086	-1.094	-1.099	-1.106	-1.114	-1.121	-1.128	-1.136	-1.144	-1.150	-1.158	-1.164	-1.171	-1.178	-1.185	-1.191	-1.199	-1.205	-1.211	-1.218	-1.222	-1.229	-1.234	-1.239	-1.245	-1.250	-1.254	-1.258	-1.261	-1.264	-1.268	-1.270	-1.272	-1.274	-1.275	-1.276	-1.278	-1.279	-1.278	-1.278	-1.278	-1.276	-1.275	-1.274	
