# Supplementary material for: Motion onset VEPs can see through the blur
Source: Sci Rep. 2024 Sep 12;14:21296. doi: 10.1038/s41598-024-72483-z (PMC11393312; doi:10.1038/s41598-024-72483-z)
Supplement: Supplementary file 3 — Supplementary Information 3. [file 41598_2024_72483_MOESM3_ESM.zip › VEP_raw_data/source_data/SourceBlurVEP-S011_VEP_2023-04-17_13-42-31.txt]

0.000	0.000	99999.999	6250.000	50.000	-2193.000	-2061.000	6248.000	7.000	100.000	5.000	2.000	1.000	1.000	0.000	0.000	0.000	0.000	0.000	0.000	0.000	0.000	0.000	0.000	0.000	0.000	0.000	2.328	2.320	2.314	2.309	2.305	2.304	2.302	2.302	2.305	2.309	2.312	2.319	2.328	2.335	2.346	2.359	2.371	2.386	2.401	2.418	2.436	2.455	2.475	2.496	2.519	2.541	2.564	2.588	2.614	2.639	2.665	2.691	2.719	2.746	2.772	2.801	2.830	2.859	2.886	2.914	2.942	2.971	3.000	3.028	3.055	3.082	3.111	3.139	3.166	3.194	3.219	3.246	3.272	3.299	3.324	3.349	3.374	3.399	3.424	3.448	3.472	3.496	3.520	3.544	3.566	3.589	3.612	3.634	3.656	3.679	3.700	3.722	3.742	3.765	3.785	3.806	3.828	3.849	3.869	3.890	3.910	3.931	3.951	3.971	3.991	4.011	4.032	4.052	4.072	4.093	4.112	4.132	4.152	4.171	4.190	4.210	4.229	4.248	4.266	4.285	4.304	4.321	4.340	4.359	4.376	4.394	4.411	4.428	4.446	4.462	4.480	4.495	4.511	4.529	4.544	4.558	4.574	4.589	4.601	4.616	4.630	4.642	4.656	4.668	4.679	4.691	4.701	4.711	4.721	4.730	4.740	4.748	4.755	4.762	4.768	4.774	4.779	4.784	4.788	4.791	4.794	4.795	4.796	4.798	4.798	4.796	4.795	4.792	4.791	4.786	4.784	4.780	4.774	4.769	4.764	4.758	4.749	4.742	4.734	4.726	4.718	4.708	4.699	4.688	4.678	4.669	4.658	4.646	4.635	4.624	4.612	4.600	4.589	4.578	4.564	4.552	4.540	4.529	4.518	4.505	4.492	4.482	4.470	4.459	4.446	4.435	4.424	4.414	4.402	4.391	4.381	4.371	4.360	4.351	4.340	4.330	4.321	4.310	4.301	4.291	4.281	4.271	4.261	4.251	4.241	4.232	4.221	4.211	4.201	4.190	4.179	4.170	4.159	4.148	4.136	4.125	4.112	4.101	4.090	4.076	4.062	4.051	4.036	4.022	4.009	3.994	3.980	3.964	3.949	3.932	3.916	3.900	3.884	3.866	3.849	3.831	3.812	3.794	3.776	3.756	3.738	3.718	3.698	3.678	3.658	3.638	3.616	3.594	3.572	3.550	3.529	3.505	3.482	3.459	3.435	3.411	3.388	3.362	3.338	3.312	3.286	3.261	3.234	3.208	3.180	3.151	3.124	3.095	3.066	3.036	3.006	2.978	2.946	2.915	2.885	2.852	2.821	2.790	2.758	2.725	2.691	2.658	2.625	2.591	2.558	2.524	2.490	2.458	2.422	2.390	2.356	2.324	2.290	2.258	2.225	2.192	2.162	2.131	2.100	2.071	2.041	2.014	1.986	1.960	1.934	1.908	1.884	1.860	1.838	1.816	1.796	1.776	1.758	1.741	1.724	1.710	1.695	1.682	1.670	1.660	1.650	1.640	1.632	1.625	1.619	1.612	1.608	1.604	1.601	1.598	1.595	1.594	1.591	1.590	1.589	1.589	1.588	1.586	1.586	1.586	1.586	1.585	1.582	1.581	1.581	1.579	1.575	1.572	1.570	1.566	1.561	1.555	1.549	1.541	1.535	1.526	1.518	1.509	1.498	1.488	1.476	1.464	1.451	1.438	1.424	1.410	1.395	1.380	1.364	1.349	1.332	1.318	1.302	1.285	1.271	1.255	1.240	1.224	1.210	1.195	1.180	1.168	1.155	1.142	1.131	1.120	1.110	1.100	1.092	1.085	1.079	1.072	1.069	1.065	1.061	1.060	1.059	1.060	1.061	1.062	1.066	1.070	1.075	1.080	1.085	1.092	1.100	1.108	1.115	1.125	1.135	1.144	1.154	1.164	1.174	1.184	1.194	1.205	1.214	1.224	1.234	1.244	1.252	1.260	1.270	1.278	1.284	1.291	1.298	1.302	1.308	1.311	1.315	1.316	1.319	1.319	1.319	1.319	1.319	1.316	1.314	1.310	1.305	1.299	1.294	1.288	1.281	1.274	1.266	1.258	1.248	1.238	1.229	1.219	1.209	1.198	1.186	1.176	1.165	1.154	1.142	1.131	1.120	1.109	1.099	1.089	1.079	1.069	1.060	1.051	1.042	1.035	1.028	1.021	1.015	1.009	1.004	1.000	0.996	0.994	0.991	0.990	0.989	0.988	0.989	0.989	0.991	0.994	0.998	1.001	1.005	1.011	1.016	1.022	1.031	1.039	1.048	1.056	1.065	1.076	1.086	1.098	1.109	1.122	1.135	1.149	1.162	1.178	1.191	1.208	1.221	1.238	1.252	1.270	1.286	1.304	1.320	1.338	1.355	1.372	1.391	1.408	1.426	1.445	1.462	1.480	1.499	1.518	1.535	1.554	1.571	1.590	1.608	1.625	1.644	1.660	1.678	1.695	1.711	1.729	1.745	1.761	1.778	1.792	1.809	1.822	1.838	1.851	1.865	1.879	1.891	1.905	1.916	1.929	1.939	1.949	1.960	1.970	1.978	1.986	1.992	1.999	2.005	2.010	2.014	2.018	2.021	2.024	2.025	2.026	2.026	2.025	2.024	2.021	2.016	2.014	2.007	2.002	1.994	1.988	1.979	1.969	1.959	1.948	1.936	1.922	1.909	1.895	1.879	1.862	1.846	1.828	1.810	1.790	1.770	1.750	1.728	1.706	1.684	1.660	1.636	1.614	1.588	1.562	1.538	1.511	1.485	1.460	1.434	1.406	1.381	1.354	1.328	1.301	1.274	1.248	1.222	1.196	1.170	1.145	1.120	1.096	1.074	1.050	1.028	1.005	0.982	0.964	0.942	0.924	0.906	0.888	0.871	0.855	0.840	0.825	0.811	0.798	0.786	0.776	0.765	0.755	0.746	0.739	0.730	0.722	0.718	0.711	0.706	0.701	0.696	0.692	0.689	0.686	0.682	0.679	0.675	0.671	0.669	0.665	0.662	0.659	0.655	0.649	0.644	0.639	0.632	0.625	0.618	0.609	0.601	0.591	0.580	0.569	0.556	0.544	0.529	0.514	0.498	0.481	0.464	0.445	0.425	0.405	0.382	0.361	0.339	0.316	0.291	0.268	0.241	0.216	0.190	0.164	0.136	0.110	0.082	0.055	0.028	0.000	-0.026	-0.054	-0.080	-0.108	-0.132	-0.158	-0.184	-0.208	-0.231	-0.254	-0.275	-0.298	-0.318	-0.336	-0.355	-0.371	-0.388	-0.404	-0.418	-0.430	-0.441	-0.452	-0.461	-0.469	-0.476	-0.482	-0.488	-0.490	-0.492	-0.492	-0.491	-0.491	-0.488	-0.484	-0.478	-0.472	-0.465	-0.456	-0.448	-0.438	-0.426	-0.415	-0.401	-0.388	-0.374	-0.359	-0.342	-0.325	-0.310	-0.291	-0.274	-0.256	-0.238	-0.218	-0.199	-0.179	-0.159	-0.139	-0.119	-0.100	-0.079	-0.059	-0.040	-0.019	0.000	0.020	0.039	0.058	0.075	0.092	0.111	0.129	0.145	0.160	0.178	0.192	0.206	0.221	0.234	0.248	0.259	0.272	0.282	0.294	0.302	0.311	0.321	0.329	0.336	0.342	0.349	0.355	0.360	0.364	0.369	0.372	0.376	0.380	0.381	0.385	0.388	0.389	0.390	0.391	0.392	0.395	0.396	0.398	0.399	0.401	0.404	0.405	0.408	0.410	0.412	0.415	0.419	0.424	0.428	0.431	0.438	0.442	0.449	0.455	0.461	0.470	0.478	0.486	0.495	0.504	0.515	0.525	0.535	0.546	0.558	0.570	0.582	0.595	0.609	0.621	0.635	0.649	0.665	0.679	0.694	0.708	0.722	0.738	0.751	0.766	0.781	0.796	0.810	0.825	0.840	0.852	0.866	0.880	0.894	0.906	0.920	0.931	0.942	0.955	0.965	0.976	0.988	0.996	1.006	1.016	1.025	1.034	1.041	1.049	1.056	1.064	1.070	1.078	1.084	1.090	1.095	1.101	1.106	1.110	1.116	1.121	1.125	1.130	1.135	1.139	1.144	1.148	1.152	1.156	1.161	1.166	1.170	1.175	1.180	1.185	1.190	1.196	1.201	1.208	1.212	1.219	1.226	1.232	1.239	1.246	1.254	1.261	1.270	1.278	1.286	1.295	1.304	1.312	1.322	1.331	1.341	1.351	1.361	1.371	1.382	1.394	1.404	1.415	1.428	1.439	1.450	1.464	1.475	1.486	1.500	1.512	1.525	1.538	1.551	1.562	1.576	1.589	1.602	1.614	1.628	1.639	1.652	1.664	1.675	1.686	1.698	1.708	1.719	1.728	1.738	1.746	1.755	1.762	1.769	1.776	1.781	1.786	1.791	1.795	1.798	1.800	1.800	1.801	1.800	1.798	1.795	1.792	1.788	1.782	1.778	1.770	1.761	1.752	1.741	1.731	1.720	1.708	1.694	1.680	1.666	1.650	1.635	1.618	1.601	1.582	1.565	1.546	1.528	1.509	1.490	1.469	1.450	1.431	1.411	1.390	1.371	1.351	1.332	1.314	1.295	1.278	1.259	1.241	1.225	1.209	1.192	1.179	1.164	1.150	1.139	1.125	1.115	1.104	1.095	1.086	1.078	1.071	1.065	1.061	1.058	1.055	1.052	1.051	1.050	1.051	1.054	1.055	1.060	1.062	1.069	1.074	1.081	1.089	1.096	1.105	1.114	1.125	1.135	1.146	1.159	1.172	1.184	1.199	1.212	1.228	1.242	1.258	1.274	1.290	1.305	1.322	1.339	1.356	1.374	1.391	1.409	1.426	1.445	1.462	1.480	1.498	1.516	1.532	1.550	1.566	1.584	1.601	1.616	1.632	1.648	1.662	1.676	1.691	1.704	1.715	1.726	1.738	1.748	1.758	1.765	1.772	1.779	1.784	1.788	1.791	1.792	1.792	1.791	1.790	1.786	1.781	1.776	1.768	1.759	1.749	1.736	1.722	1.709	1.692	1.674	1.655	1.635	1.614	1.591	1.566	1.542	1.515	1.488	1.459	1.430	1.399	1.368	1.336	1.302	1.270	1.236	1.202	1.166	1.132	1.098	1.062	1.028	0.992	0.958	0.924	0.889	0.856	0.822	0.790	0.759	0.729	0.699	0.669	0.641	0.615	0.590	0.565	0.544	0.521	0.501	0.482	0.466	0.450	0.435	0.424	0.412	0.404	0.395	0.390	0.386	0.382	0.381	0.381	0.384	0.386	0.391	0.399	0.406	0.415	0.426	0.439	0.451	0.464	0.479	0.494	0.511	0.528	0.545	0.562	0.582	0.600	0.620	0.639	0.659	0.679	0.698	0.718	0.736	0.756	0.774	0.791	0.808	0.824	0.840	0.855	0.869	0.881	0.895	0.905	0.916	0.925	0.934	0.940	0.945	0.951	0.954	0.958	0.958	0.959	0.958	0.956	0.954	0.949	0.945	0.940	0.934	0.926	0.919	0.910	0.902	0.894	0.884	0.875	0.866	0.855	0.845	0.835	0.826	0.816	0.806	0.796	0.788	0.779	0.771	0.762	0.756	0.749	0.742	0.738	0.732	0.729	0.725	0.722	0.720	0.719	0.718	0.718	0.718	0.720	0.721	0.722	0.726	0.730	0.734	0.738	0.742	0.748	0.752	0.759	0.764	0.769	0.775	0.781	0.786	0.792	0.798	0.802	0.809	0.811	0.816	0.820	0.822	0.826	0.828	0.830	0.830	0.830	0.830	0.829	0.826	0.824	0.820	0.815	0.810	0.804	0.798	0.790	0.781	0.772	0.762	0.752	0.741	0.729	0.718	0.705	0.691	0.676	0.662	0.646	0.631	0.615	0.599	0.581	0.565	0.548	0.530	0.511	0.494	0.474	0.455	0.438	0.416	0.398	0.379	0.359	0.339	0.319	0.300	0.279	0.260	0.240	0.219	0.199	0.180	0.159	0.140	0.119	0.100	0.081	0.061	0.041	0.022	0.004	-0.015	-0.032	-0.051	-0.069	-0.086	-0.102	-0.120	-0.136	-0.151	-0.166	-0.180	-0.192	-0.206	-0.218	-0.229	-0.239	-0.249	-0.256	-0.264	-0.270	-0.275	-0.280	-0.281	-0.284	-0.284	-0.284	-0.281	-0.278	-0.274	-0.268	-0.260	-0.252	-0.241	-0.231	-0.219	-0.206	-0.191	-0.176	-0.159	-0.142	-0.122	-0.102	-0.081	-0.060	-0.039	-0.015	0.009	0.034	0.059	0.082	0.109	0.135	0.161	0.188	0.214	0.239	0.265	0.291	0.316	0.342	0.366	0.391	0.415	0.438	0.459	0.481	0.501	0.521	0.540	0.558	0.574	0.590	0.604	0.619	0.631	0.644	0.654	0.664	0.672	0.680	0.686	0.692	0.698	0.702	0.706	0.709	0.711	0.712	0.712	0.714	0.712	0.712	0.711	0.710	0.710	0.708	0.705	0.702	0.701	0.700	0.698	0.695	0.695	0.692	0.691	0.691	0.691	0.691	0.691	0.691	0.694	0.695	0.698	0.700	0.702	0.706	0.711	0.715	0.721	0.726	0.732	0.740	0.748	0.755	0.764	0.774	0.782	0.792	0.802	0.812	0.824	0.835	0.846	0.859	0.871	0.882	0.895	0.908	0.920	0.932	0.945	0.958	0.970	0.982	0.995	1.008	1.020	1.031	1.044	1.055	1.068	1.079	1.089	1.099	1.109	1.120	1.129	1.138	1.145	1.154	1.161	1.169	1.174	1.180	1.186	1.189	1.194	1.196	1.199	1.200	1.200	1.199	1.198	1.195	1.192	1.189	1.182	1.176	1.169	1.160	1.150	1.140	1.129	1.116	1.102	1.088	1.072	1.056	1.038	1.019	0.999	0.980	0.959	0.936	0.915	0.891	0.866	0.842	0.818	0.792	0.765	0.739	0.711	0.685	0.658	0.630	0.604	0.575	0.549	0.522	0.494	0.469	0.442	0.416	0.392	0.369	0.345	0.322	0.300	0.280	0.260	0.241	0.224	0.206	0.191	0.178	0.165	0.154	0.142	0.135	0.128	0.121	0.118	0.114	0.112	0.111	0.114	0.116	0.121	0.125	0.132	0.141	0.150	0.161	0.171	0.184	0.196	0.210	0.225	0.241	0.258	0.272	0.290	0.309	0.325	0.344	0.361	0.380	0.399	0.416	0.434	0.451	0.470	0.485	0.501	0.518	0.532	0.546	0.560	0.572	0.585	0.595	0.604	0.612	0.619	0.626	0.630	0.634	0.636	0.638	0.638	0.636	0.634	0.630	0.625	0.618	0.611	0.602	0.592	0.581	0.570	0.556	0.544	0.529	0.512	0.498	0.479	0.461	0.442	0.424	0.404	0.384	0.362	0.342	0.321	0.300	0.279	0.256	0.235	0.212	0.191	0.170	0.148	0.128	0.106	0.085	0.065	0.045	0.026	0.008	-0.010	-0.029	-0.046	-0.062	-0.078	-0.092	-0.108	-0.120	-0.134	-0.145	-0.158	-0.168	-0.178	-0.186	-0.195	-0.202	-0.209	-0.215	-0.220	-0.225	-0.228	-0.231	-0.232	-0.234	-0.234	-0.232	-0.231	-0.229	-0.225	-0.221	-0.216	-0.211	-0.205	-0.196	-0.190	-0.181	-0.171	-0.161	-0.151	-0.140	-0.128	-0.115	-0.101	-0.088	-0.072	-0.059	-0.044	-0.028	-0.012	0.005	0.022	0.040	0.056	0.075	0.094	0.111	0.131	0.149	0.168	0.186	0.205	0.224	0.242	0.261	0.280	0.298	0.316	0.332	0.351	0.368	0.385	0.400	0.416	0.431	0.446	0.460	0.474	0.486	0.498	0.509	0.520	0.530	0.539	0.546	0.554	0.561	0.566	0.571	0.575	0.579	0.580	0.582	0.582	0.582	0.582	0.580	0.578	0.574	0.571	0.565	0.561	0.555	0.549	0.542	0.535	0.528	0.520	0.511	0.502	0.494	0.485	0.476	0.466	0.458	0.449	0.439	0.429	0.420	0.411	0.401	0.392	0.384	0.375	0.368	0.359	0.351	0.344	0.338	0.331	0.324	0.319	0.314	0.308	0.304	0.299	0.295	0.292	0.290	0.289	0.286	0.285	0.284	0.284	0.284	0.282	0.284	0.282	0.284	0.285	0.285	0.286	0.288	0.289	0.290	0.290	0.291	0.291	0.292	0.292	0.292	0.292	0.292	0.290	0.289	0.288	0.285	0.281	0.279	0.275	0.270	0.265	0.259	0.254	0.246	0.239	0.231	0.222	0.211	0.201	0.191	0.179	0.166	0.154	0.140	0.126	0.111	0.096	0.081	0.065	0.049	0.032	0.016	-0.001	-0.020	-0.038	-0.055	-0.074	-0.091	-0.109	-0.128	-0.145	-0.164	-0.181	-0.198	-0.216	-0.232	-0.249	-0.266	-0.282	-0.299	-0.314	-0.329	-0.344	-0.358	-0.371	-0.385	-0.396	-0.410	-0.421	-0.432	-0.442	-0.454	-0.464	-0.472	-0.481	-0.489	-0.498	-0.505	-0.511	-0.519	-0.525	-0.530	-0.536	-0.540	-0.545	-0.549	-0.554	-0.558	-0.560	-0.564	-0.568	-0.570	-0.571	-0.574	-0.575	-0.578	-0.579	-0.580	-0.581	-0.582	-0.582	-0.582	-0.584	-0.584	-0.584	-0.584	-0.582	-0.582	-0.582	-0.581	-0.580	-0.579	-0.576	-0.575	-0.572	-0.571	-0.569	-0.566	-0.562	-0.560	-0.556	-0.552	-0.549	-0.544	-0.540	-0.534	-0.530	-0.525	-0.519	-0.514	-0.509	-0.502	-0.498	-0.490	-0.485	-0.479	-0.472	-0.466	-0.460	-0.452	-0.448	-0.441	-0.435	-0.429	-0.424	-0.418	-0.412	-0.408	-0.402	-0.398	-0.392	-0.388	-0.384	-0.380	-0.376	-0.372	-0.370	-0.368	-0.365	-0.362	-0.361	-0.360	-0.359	-0.359	-0.358	-0.358	-0.356	-0.358	-0.356	-0.356	-0.358	-0.358	-0.358	-0.358	-0.358	-0.356	-0.356	-0.355	-0.355	-0.354	-0.352	-0.351	-0.348	-0.345	-0.341	-0.339	-0.334	-0.329	-0.322	-0.316	-0.309	-0.301	-0.292	-0.284	-0.275	-0.262	-0.251	-0.239	-0.225	-0.211	-0.195	-0.180	-0.162	-0.145	-0.126	-0.108	-0.088	-0.066	-0.046	-0.024	-0.001	0.022	0.046	0.070	0.096	0.121	0.148	0.175	0.201	0.229	0.256	0.284	0.311	0.340	0.368	0.396	0.424	0.452	0.481	0.509	0.536	0.565	0.592	0.620	0.649	0.676	0.702	0.729	0.756	0.782	0.808	0.832	0.858	0.881	0.906	0.928	0.951	0.974	0.995	1.016	1.036	1.056	1.075	1.094	1.111	1.130	1.145	1.161	1.176	1.190	1.204	1.216	1.228	1.240	1.249	1.259	1.268	1.278	1.284	1.291	1.296	1.300	1.304	1.308	1.311	1.312	1.314	1.314	1.314	1.311	1.310	1.306	1.302	1.298	1.292	1.288	1.280	1.274	1.266	1.259	1.250	1.241	1.232	1.222	1.214	1.202	1.192	1.182	1.172	1.161	1.151	1.141	1.130	1.120	1.110	1.100	1.091	1.081	1.072	1.062	1.055	1.046	1.039	1.031	1.025	1.019	1.012	1.008	1.001	0.996	0.994	0.990	0.988	0.982	0.980	0.979	0.978	0.976	0.974	0.972	0.974	0.972	0.972	0.972	0.972	0.971	0.972	0.972	0.971	0.970	0.970	0.969	0.966	0.966	0.964	0.961	0.958	0.952	0.950	0.945	0.939	0.932	0.926	0.918	0.910	0.902	0.892	0.882	0.871	0.860	0.849	0.836	0.822	0.810	0.796	0.782	0.768	0.751	0.736	0.720	0.705	0.689	0.672	0.655	0.639	0.622	0.606	0.590	0.574	0.558	0.542	0.528	0.514	0.499	0.485	0.471	0.459	0.446	0.435	0.424	0.414	0.404	0.396	0.388	0.381	0.375	0.369	0.364	0.360	0.358	0.355	0.352	0.351	0.351	0.352	0.354	0.356	0.358	0.361	0.366	0.371	0.376	0.381	0.388	0.394	0.401	0.409	0.416	0.424	0.431	0.440	0.449	0.458	0.466	0.476	0.486	0.496	0.505	0.515	0.525	0.535	0.545	0.556	0.566	0.576	0.586	0.596	0.608	0.618	0.628	0.638	0.648	0.659	0.669	0.679	0.690	0.700	0.711	0.721	0.732	0.744	0.754	0.765	0.776	0.788	0.799	0.810	0.821	0.832	0.844	0.856	0.868	0.879	0.890	0.900	0.911	0.924	0.934	0.945	0.955	0.966	0.976	0.986	0.998	1.008	1.018	1.028	1.038	1.046	1.056	1.065	1.072	1.081	1.089	1.098	1.105	1.114	1.120	1.128	1.135	1.142	1.148	1.154	1.160	1.168	1.174	1.180	1.185	1.191	1.198	1.202	1.208	1.212	1.219	1.224	1.228	1.234	1.238	1.242	1.248	1.252	1.258	1.261	1.268	1.271	1.276	1.280	1.284	1.289	1.292	1.296	1.301	1.304	1.308	1.311	1.314	1.316	1.319	1.322	1.324	1.325	1.328	1.328	1.329	1.330	1.329	1.329	1.328	1.326	1.324	1.321	1.319	1.315	1.311	1.308	1.302	1.298	1.292	1.286	1.280	1.272	1.265	1.258	1.250	1.241	1.232	1.224	1.214	1.204	1.195	1.184	1.174	1.164	1.154	1.142	1.131	1.120	1.110	1.099	1.089	1.078	1.066	1.055	1.045	1.035	1.025	1.015	1.004	0.995	0.985	0.975	0.968	0.959	0.950	0.941	0.934	0.925	0.918	0.911	0.904	0.898	0.891	0.885	0.880	0.872	0.868	0.862	0.856	0.851	0.848	0.842	0.838	0.834	0.830	0.826	0.821	0.818	0.814	0.810	0.806	0.802	0.799	0.796	0.791	0.788	0.784	0.780	0.776	0.772	0.769	0.765	0.761	0.758	0.752	0.750	0.746	0.742	0.738	0.735	0.731	0.728	0.725	0.720	0.719	0.715	0.711	0.709	0.705	0.701	0.700	0.698	0.694	0.691	0.690	0.688	0.686	0.684	0.684	0.681	0.680	0.680	0.679	0.678	0.679	0.679	0.679	0.679	0.680	0.681	0.681	0.682	0.684	0.686	0.686	0.689	0.691	0.692	0.695	0.698	0.699	0.702	0.704	0.706	0.709	0.710	0.712	0.715	0.718	0.720	0.721	0.722	0.724	0.725	0.726	0.728	0.729	0.729	0.729	0.729	0.730	0.729	0.729	0.729	0.728	0.726	0.725	0.722	0.721	0.719	0.716	0.714	0.711	0.710	0.708	0.704	0.700	0.698	0.695	0.691	0.689	0.686	0.681	0.679	0.675	0.671	0.669	0.666	0.664	0.660	0.658	0.654	0.651	0.649	0.645	0.642	0.639	0.638	0.634	0.630	0.628	0.625	0.621	0.619	0.615	0.610	0.606	0.604	0.600	0.595	0.590	0.585	0.580	0.575	0.569	0.562	0.556	0.548	0.541	0.532	0.525	0.518	0.507	0.500	0.490	0.480	0.469	0.459	0.449	0.439	0.426	0.415	0.404	0.394	0.382	0.370	0.359	0.348	0.336	0.326	0.314	0.304	0.294	0.284	0.274	0.264	0.256	0.246	0.239	0.231	0.225	0.219	0.214	0.209	0.204	0.202	0.199	0.198	0.196	0.195	0.196	0.198	0.200	0.202	0.206	0.210	0.215	0.221	0.229	0.235	0.242	0.251	0.260	0.270	0.279	0.291	0.301	0.312	0.325	0.338	0.350	0.364	0.376	0.390	0.405	0.419	0.432	0.448	0.461	0.476	0.490	0.505	0.520	0.534	0.550	0.564	0.578	0.592	0.606	0.621	0.635	0.648	0.661	0.674	0.689	0.701	0.714	0.725	0.738	0.749	0.760	0.771	0.784	0.792	0.804	0.812	0.822	0.831	0.841	0.849	0.858	0.865	0.872	0.880	0.886	0.892	0.898	0.904	0.909	0.914	0.919	0.921	0.925	0.928	0.931	0.932	0.934	0.934	0.935	0.934	0.935	0.932	0.931	0.930	0.928	0.924	0.920	0.916	0.912	0.908	0.901	0.895	0.889	0.882	0.875	0.866	0.859	0.850	0.840	0.831	0.820	0.810	0.799	0.786	0.776	0.764	0.751	0.739	0.725	0.712	0.699	0.685	0.671	0.656	0.642	0.629	0.615	0.600	0.586	0.572	0.558	0.544	0.530	0.515	0.501	0.488	0.475	0.462	0.450	0.438	0.426	0.414	0.404	0.392	0.382	0.374	0.365	0.355	0.348	0.340	0.332	0.326	0.320	0.316	0.310	0.306	0.301	0.299	0.294	0.291	0.289	0.286	0.284	0.282	0.280	0.278	0.276	0.275	0.271	0.270	0.266	0.264	0.261	0.256	0.252	0.249	0.242	0.238	0.231	0.225	0.216	0.209	0.198	0.189	0.178	0.166	0.152	0.139	0.122	0.108	0.090	0.072	0.054	0.034	0.014	-0.009	-0.032	-0.055	-0.079	-0.104	-0.129	-0.155	-0.181	-0.208	-0.235	-0.262	-0.290	-0.319	-0.345	-0.372	-0.400	-0.426	-0.451	-0.476	-0.501	-0.525	-0.549	-0.570	-0.590	-0.610	-0.629	-0.645	-0.659	-0.671	-0.684	-0.692	-0.700	-0.706	-0.709	-0.710	-0.710	-0.708	-0.702	-0.695	-0.685	-0.674	-0.660	-0.644	-0.626	-0.605	-0.581	-0.556	-0.530	-0.500	-0.470	-0.438	-0.402	-0.366	-0.328	-0.289	-0.248	-0.205	-0.162	-0.118	-0.071	-0.025	0.022	0.069	0.119	0.166	0.215	0.264	0.312	0.361	0.410	0.459	0.505	0.551	0.596	0.641	0.686	0.729	0.770	0.810	0.848	0.885	0.919	0.952	0.985	1.015	1.044	1.070	1.094	1.116	1.136	1.155	1.171	1.186	1.199	1.209	1.218	1.225	1.230	1.232	1.234	1.234	1.232	1.229	1.224	1.219	1.210	1.202	1.194	1.182	1.171	1.160	1.148	1.134	1.121	1.106	1.092	1.079	1.064	1.051	1.036	1.024	1.011	0.999	0.986	0.974	0.962	0.954	0.944	0.935	0.929	0.922	0.918	0.914	0.911	0.909	0.910	0.910	0.912	0.915	0.920	0.926	0.934	0.941	0.952	0.962	0.975	0.989	1.002	1.019	1.034	1.052	1.070	1.090	1.110	1.130	1.151	1.174	1.196	1.220	1.244	1.268	1.292	1.318	1.341	1.366	1.391	1.416	1.441	1.465	1.490	1.514	1.538	1.560	1.584	1.605	1.628	1.649	1.669	1.688	1.706	1.725	1.741	1.756	1.771	1.785	1.798	1.808	1.818	1.826	1.832	1.838	1.842	1.845	1.848	1.846	1.845	1.841	1.836	1.830	1.821	1.811	1.800	1.786	1.772	1.755	1.738	1.716	1.695	1.674	1.649	1.621	1.594	1.565	1.535	1.502	1.470	1.435	1.400	1.364	1.325	1.288	1.248	1.208	1.166	1.125	1.082	1.039	0.995	0.952	0.910	0.865	0.821	0.778	0.734	0.691	0.649	0.606	0.565	0.524	0.484	0.445	0.406	0.369	0.332	0.299	0.265	0.232	0.201	0.172	0.144	0.118	0.092	0.070	0.049	0.030	0.011	-0.005	-0.019	-0.031	-0.042	-0.050	-0.058	-0.062	-0.066	-0.069	-0.068	-0.068	-0.064	-0.060	-0.054	-0.046	-0.038	-0.029	-0.018	-0.006	0.006	0.021	0.035	0.050	0.066	0.081	0.099	0.115	0.132	0.150	0.166	0.185	0.201	0.218	0.234	0.250	0.265	0.280	0.294	0.309	0.321	0.332	0.345	0.355	0.365	0.372	0.380	0.385	0.391	0.395	0.396	0.399	0.399	0.398	0.396	0.394	0.389	0.384	0.378	0.370	0.361	0.352	0.342	0.331	0.320	0.308	0.295	0.281	0.268	0.254	0.239	0.225	0.209	0.194	0.180	0.164	0.150	0.136	0.121	0.109	0.096	0.084	0.072	0.061	0.051	0.044	0.036	0.029	0.022	0.019	0.016	0.014	0.012	0.012	0.016	0.019	0.024	0.030	0.038	0.046	0.058	0.068	0.082	0.096	0.111	0.128	0.146	0.165	0.184	0.202	0.225	0.246	0.269	0.292	0.316	0.339	0.364	0.388	0.411	0.436	0.459	0.482	0.505	0.528	0.549	0.571	0.590	0.609	0.628	0.644	0.659	0.672	0.685	0.698	0.706	0.714	0.720	0.724	0.725	0.726	0.724	0.721	0.716	0.709	0.700	0.689	0.675	0.661	0.645	0.626	0.606	0.585	0.560	0.535	0.509	0.480	0.450	0.420	0.388	0.355	0.321	0.288	0.251	0.215	0.179	0.142	0.104	0.066	0.030	-0.009	-0.046	-0.084	-0.120	-0.156	-0.191	-0.226	-0.261	-0.294	-0.328	-0.359	-0.390	-0.419	-0.446	-0.472	-0.499	-0.522	-0.545	-0.565	-0.585	-0.602	-0.619	-0.632	-0.646	-0.658	-0.666	-0.675	-0.681	-0.686	-0.689	-0.691	-0.691	-0.690	-0.688	-0.684	-0.678	-0.671	-0.661	-0.652	-0.642	-0.630	-0.619	-0.606	-0.591	-0.578	-0.562	-0.546	-0.531	-0.515	-0.498	-0.481	-0.465	-0.449	-0.432	-0.416	-0.401	-0.385	-0.371	-0.358	-0.345	-0.332	-0.322	-0.312	-0.302	-0.296	-0.290	-0.284	-0.280	-0.278	-0.278	-0.280	-0.281	-0.286	-0.291	-0.299	-0.309	-0.319	-0.331	-0.346	-0.360	-0.379	-0.398	-0.416	-0.439	-0.461	-0.486	-0.510	-0.538	-0.565	-0.594	-0.624	-0.654	-0.685	-0.716	-0.749	-0.780	-0.814	-0.846	-0.880	-0.912	-0.946	-0.979	-1.011	-1.042	-1.075	-1.105	-1.135	-1.164	-1.192	-1.220	-1.245	-1.271	-1.295	-1.318	-1.339	-1.360	-1.378	-1.396	-1.412	-1.426	-1.441	-1.452	-1.464	-1.474	-1.481	-1.488	-1.492	-1.498	-1.501	-1.501	-1.502	-1.502	-1.500	-1.499	-1.495	-1.490	-1.484	-1.479	-1.472	-1.465	-1.458	-1.448	-1.440	-1.430	-1.421	-1.411	-1.401	-1.392	-1.382	-1.374	-1.362	-1.352	-1.344	-1.335	-1.326	-1.318	-1.309	-1.301	-1.294	-1.286	-1.280	-1.274	-1.268	-1.264	-1.258	-1.254	-1.250	-1.246	-1.244	-1.242	-1.241	-1.241	-1.240	-1.240	-1.241	-1.244	-1.245	-1.249	-1.251	-1.256	-1.261	-1.266	-1.272	-1.279	-1.286	-1.294	-1.301	-1.310	-1.320	-1.329	-1.339	-1.350	-1.361	-1.372	-1.385	-1.398	-1.410	-1.424	-1.436	-1.450	-1.464	-1.478	-1.491	-1.506	-1.520	-1.534	-1.549	-1.562	-1.578	-1.591	-1.604	-1.619	-1.630	-1.644	-1.655	-1.668	-1.678	-1.689	-1.698	-1.706	-1.714	-1.721	-1.728	-1.732	-1.738	-1.740	-1.742	-1.742	-1.742	-1.741	-1.738	-1.734	-1.729	-1.721	-1.714	-1.704	-1.694	-1.681	-1.669	-1.654	-1.638	-1.620	-1.602	-1.582	-1.561	-1.540	-1.518	-1.492	-1.468	-1.442	-1.414	-1.386	-1.359	-1.331	-1.301	-1.270	-1.240	-1.209	-1.179	-1.148	-1.116	-1.085	-1.054	-1.022	-0.992	-0.962	-0.931	-0.901	-0.872	-0.842	-0.814	-0.786	-0.761	-0.735	-0.709	-0.684	-0.661	-0.638	-0.616	-0.596	-0.576	-0.559	-0.541	-0.525	-0.509	-0.495	-0.482	-0.470	-0.460	-0.450	-0.441	-0.434	-0.429	-0.424	-0.419	-0.415	-0.412	-0.410	-0.410	-0.409	-0.410	-0.412	-0.415	-0.416	-0.421	-0.425	-0.429	-0.435	-0.440	-0.446	-0.452	-0.460	-0.466	-0.474	-0.480	-0.489	-0.495	-0.502	-0.510	-0.518	-0.525	-0.531	-0.539	-0.545	-0.551	-0.558	-0.564	-0.570	-0.574	-0.579	-0.584	-0.586	-0.591	-0.594	-0.596	-0.599	-0.600	-0.601	-0.601	-0.602	-0.602	-0.602	-0.601	-0.600	-0.598	-0.595	-0.592	-0.589	-0.586	-0.581	-0.576	-0.571	-0.565	-0.560	-0.554	-0.548	-0.540	-0.532	-0.526	-0.519	-0.510	-0.502	-0.494	-0.485	-0.476	-0.468	-0.458	-0.450	-0.441	-0.431	-0.422	-0.414	-0.405	-0.396	-0.386	-0.378	-0.370	-0.361	-0.351	-0.344	-0.335	-0.328	-0.321	-0.314	-0.308	-0.301	-0.296	-0.291	-0.286	-0.281	-0.278	-0.275	-0.271	-0.269	-0.266	-0.265	-0.265	-0.265	-0.265	-0.265	-0.268	-0.269	-0.272	-0.276	-0.280	-0.284	-0.289	-0.295	-0.301	-0.309	-0.315	-0.324	-0.332	-0.341	-0.350	-0.360	-0.371	-0.382	-0.392	-0.404	-0.416	-0.428	-0.439	-0.450	-0.462	-0.474	-0.486	-0.499	-0.510	-0.521	-0.532	-0.544	-0.555	-0.565	-0.575	-0.585	-0.594	-0.601	-0.610	-0.616	-0.624	-0.629	-0.635	-0.639	-0.642	-0.645	-0.648	-0.648	-0.648	-0.648	-0.645	-0.642	-0.639	-0.635	-0.629	-0.622	-0.616	-0.608	-0.599	-0.589	-0.579	-0.569	-0.556	-0.544	-0.530	-0.516	-0.502	-0.488	-0.472	-0.456	-0.441	-0.425	-0.409	-0.392	-0.375	-0.359	-0.341	-0.325	-0.308	-0.291	-0.274	-0.259	-0.242	-0.226	-0.211	-0.196	-0.182	-0.169	-0.156	-0.142	-0.130	-0.119	-0.109	-0.099	-0.090	-0.081	-0.072	-0.066	-0.060	-0.055	-0.050	-0.046	-0.044	-0.041	-0.041	-0.040	-0.040	-0.041	-0.042	-0.045	-0.049	-0.052	-0.056	-0.062	-0.068	-0.075	-0.082	-0.090	-0.099	-0.108	-0.116	-0.126	-0.138	-0.148	-0.159	-0.170	-0.182	-0.195	-0.208	-0.221	-0.234	-0.248	-0.261	-0.275	-0.290	-0.304	-0.319	-0.332	-0.348	-0.361	-0.376	-0.391	-0.405	-0.420	-0.434	-0.448	-0.462	-0.475	-0.489	-0.501	-0.516	-0.528	-0.539	-0.551	-0.562	-0.574	-0.585	-0.595	-0.604	-0.612	-0.621	-0.629	-0.636	-0.644	-0.649	-0.655	-0.660	-0.664	-0.668	-0.671	-0.672	-0.675	-0.675	-0.675	-0.675	-0.674	-0.671	-0.669	-0.665	-0.660	-0.656	-0.651	-0.645	-0.639	-0.632	-0.625	-0.618	-0.609	-0.600	-0.591	-0.582	-0.574	-0.565	-0.556	-0.546	-0.538	-0.528	-0.519	-0.509	-0.500	-0.491	-0.482	-0.474	-0.466	-0.459	-0.451	-0.445	-0.440	-0.434	-0.429	-0.424	-0.421	-0.418	-0.414	-0.411	-0.409	-0.408	-0.408	-0.408	-0.409	-0.409	-0.411	-0.414	-0.416	-0.419	-0.422	-0.426	-0.431	-0.435	-0.440	-0.445	-0.451	-0.456	-0.461	-0.468	-0.472	-0.479	-0.484	-0.490	-0.495	-0.500	-0.504	-0.509	-0.514	-0.518	-0.520	-0.525	-0.526	-0.529	-0.531	-0.531	-0.532	-0.532	-0.532	-0.530	-0.529	-0.526	-0.524	-0.519	-0.515	-0.510	-0.505	-0.498	-0.491	-0.482	-0.475	-0.466	-0.458	-0.448	-0.438	-0.426	-0.416	-0.404	-0.394	-0.381	-0.370	-0.358	-0.345	-0.332	-0.320	-0.309	-0.298	-0.285	-0.274	-0.262	-0.252	-0.241	-0.231	-0.222	-0.214	-0.205	-0.198	-0.190	-0.184	-0.179	-0.174	-0.170	-0.168	-0.165	-0.165	-0.165	-0.166	-0.169	-0.171	-0.175	-0.181	-0.186	-0.194	-0.202	-0.211	-0.222	-0.234	-0.246	-0.260	-0.275	-0.290	-0.308	-0.325	-0.345	-0.365	-0.386	-0.406	-0.430	-0.454	-0.478	-0.501	-0.528	-0.554	-0.580	-0.608	-0.635	-0.662	-0.691	-0.720	-0.750	-0.779	-0.808	-0.838	-0.868	-0.898	-0.926	-0.956	-0.985	-1.014	-1.042	-1.071	-1.099	-1.126	-1.154	-1.181	-1.208	-1.234	-1.258	-1.281	-1.305	-1.328	-1.350	-1.371	-1.390	-1.410	-1.428	-1.445	-1.461	-1.478	-1.491	-1.504	-1.516	-1.526	-1.536	-1.546	-1.552	-1.560	-1.566	-1.571	-1.575	-1.576	-1.580	-1.579	-1.580	-1.578	-1.575	-1.572	-1.569	-1.564	-1.560	-1.554	-1.546	-1.539	-1.530	-1.521	-1.511	-1.502	-1.491	-1.480	-1.470	-1.458	-1.445	-1.432	-1.421	-1.408	-1.395	-1.381	-1.369	-1.355	-1.342	-1.330	-1.318	-1.305	-1.291	-1.279	-1.268	-1.255	-1.244	-1.231	-1.221	-1.210	-1.200	-1.189	-1.180	-1.170	-1.162	-1.154	-1.145	-1.139	-1.131	-1.125	-1.119	-1.112	-1.108	-1.104	-1.100	-1.095	-1.092	-1.090	-1.088	-1.085	-1.084	-1.082	-1.081	-1.080	-1.080	-1.080	-1.081	-1.080	-1.080	-1.081	-1.082	-1.082	-1.084	-1.082	-1.084	-1.084	-1.084	-1.084	-1.084	-1.084	-1.082	-1.081	-1.080	-1.079	-1.076	-1.072	-1.070	-1.068	-1.062	-1.059	-1.052	-1.049	-1.042	-1.035	-1.029	-1.021	-1.014	-1.005	-0.996	-0.986	-0.976	-0.966	-0.956	-0.945	-0.934	-0.921	-0.909	-0.896	-0.884	-0.870	-0.856	-0.842	-0.828	-0.814	-0.800	-0.784	-0.770	-0.755	-0.740	-0.725	-0.710	-0.696	-0.681	-0.666	-0.651	-0.638	-0.624	-0.610	-0.598	-0.584	-0.571	-0.558	-0.545	-0.534	-0.521	-0.511	-0.500	-0.489	-0.479	-0.469	-0.460	-0.451	-0.444	-0.435	-0.429	-0.421	-0.415	-0.410	-0.404	-0.399	-0.394	-0.391	-0.388	-0.385	-0.382	-0.379	-0.379	-0.376	-0.375	-0.376	-0.375	-0.375	-0.376	-0.378	-0.379	-0.380	-0.381	-0.384	-0.385	-0.388	-0.390	-0.391	-0.394	-0.396	-0.399	-0.401	-0.404	-0.405	-0.408	-0.409	-0.410	-0.412	-0.412	-0.414	-0.415	-0.414	-0.414	-0.415	-0.414	-0.412	-0.412	-0.411	-0.409	-0.406	-0.404	-0.401	-0.398	-0.395	-0.391	-0.386	-0.381	-0.376	-0.372	-0.366	-0.361	-0.358	-0.351	-0.345	-0.340	-0.335	-0.330	-0.324	-0.319	-0.315	-0.310	-0.306	-0.301	-0.299	-0.296	-0.294	-0.292	-0.292	-0.292	-0.294	-0.295	-0.296	-0.300	-0.305	-0.309	-0.315	-0.321	-0.330	-0.340	-0.349	-0.360	-0.371	-0.384	-0.398	-0.412	-0.428	-0.444	-0.460	-0.480	-0.498	-0.516	-0.538	-0.558	-0.579	-0.601	-0.622	-0.645	-0.668	-0.690	-0.714	-0.738	-0.760	-0.782	-0.806	-0.829	-0.852	-0.874	-0.895	-0.916	-0.938	-0.958	-0.978	-0.996	-1.015	-1.032	-1.049	-1.065	-1.081	-1.095	-1.109	-1.122	-1.135	-1.145	-1.156	-1.166	-1.174	-1.182	-1.189	-1.195	-1.201	-1.208	-1.211	-1.214	-1.218	-1.220	-1.222	-1.222	-1.224	-1.224	-1.224	-1.222	-1.221	-1.220	-1.219	-1.215	-1.212	-1.210	-1.208	-1.204	-1.199	-1.195	-1.190	-1.185	-1.181	-1.175	-1.170	-1.165	-1.159	-1.152	-1.148	-1.141	-1.134	-1.126	-1.121	-1.114	-1.106	-1.099	-1.091	-1.084	-1.076	-1.068	-1.059	-1.051	-1.042	-1.034	-1.026	-1.016	-1.008	-1.000	-0.990	-0.981	-0.974	-0.964	-0.956	-0.948	-0.940	-0.932	-0.925	-0.919	-0.910	-0.904	-0.898	-0.892	-0.888	-0.884	-0.879	-0.875	-0.872	-0.869	-0.868	-0.866	-0.866	-0.866	-0.866	-0.868	-0.869	-0.872	-0.875	-0.879	-0.882	-0.888	-0.894	-0.900	-0.906	-0.914	-0.921	-0.929	-0.938	-0.948	-0.956	-0.965	-0.975	-0.986	-0.995	-1.006	-1.016	-1.028	-1.038	-1.048	-1.059	-1.069	-1.080	-1.089	-1.100	-1.109	-1.119	-1.128	-1.136	-1.145	-1.152	-1.160	-1.168	-1.172	-1.180	-1.185	-1.190	-1.195	-1.200	-1.204	-1.206	-1.209	-1.211	-1.212	-1.214	-1.215	-1.216	-1.216	-1.215	-1.216	-1.216	-1.216	-1.215	-1.215	-1.214	-1.212	-1.211	-1.211	-1.210	-1.209	-1.209	-1.209	-1.208	-1.209	-1.209	-1.210	-1.210	-1.212	-1.214	-1.218	-1.221	-1.224	-1.229	-1.234	-1.239	-1.244	-1.250	-1.259	-1.266	-1.274	-1.284	-1.292	-1.302	-1.314	-1.325	-1.338	-1.349	-1.361	-1.375	-1.390	-1.402	-1.416	-1.431	-1.448	-1.461	-1.476	-1.491	-1.506	-1.521	-1.536	-1.551	-1.565	-1.579	-1.592	-1.606	-1.620	-1.631	-1.644	-1.655	-1.666	-1.676	-1.685	-1.694	-1.701	-1.706	-1.712	-1.718	-1.721	-1.724	-1.725	-1.726	-1.725	-1.722	-1.720	-1.716	-1.711	-1.705	-1.698	-1.690	-1.679	-1.670	-1.658	-1.645	-1.632	-1.618	-1.601	-1.586	-1.570	-1.551	-1.532	-1.514	-1.494	-1.474	-1.454	-1.432	-1.412	-1.390	-1.368	-1.345	-1.322	-1.301	-1.279	-1.256	-1.234	-1.212	-1.190	-1.169	-1.148	-1.128	-1.106	-1.086	-1.068	-1.048	-1.029	-1.011	-0.994	-0.978	-0.961	-0.946	-0.932	-0.919	-0.905	-0.892	-0.881	-0.870	-0.861	-0.851	-0.842	-0.835	-0.828	-0.821	-0.815	-0.811	-0.806	-0.802	-0.800	-0.796	-0.795	-0.794	-0.792	-0.791	-0.791	-0.792	-0.791	-0.792	-0.795	-0.796	-0.799	-0.800	-0.804	-0.806	-0.809	-0.812	-0.816	-0.820	-0.825	-0.828	-0.832	-0.838	-0.842	-0.846	-0.851	-0.856	-0.861	-0.868	-0.871	-0.878	-0.882	-0.889	-0.894	-0.901	-0.906	-0.911	-0.918	-0.925	-0.931	-0.939	-0.945	-0.951	-0.959	-0.966	-0.974	-0.980	-0.988	-0.995	-1.002	-1.010	-1.019	-1.026	-1.034	-1.041	-1.050	-1.058	-1.066	-1.074	-1.081	-1.090	-1.099	-1.105	-1.112	-1.120	-1.128	-1.135	-1.141	-1.148	-1.154	-1.160	-1.165	-1.171	-1.176	-1.181	-1.185	-1.190	-1.195	-1.196	-1.200	-1.204	-1.205	-1.208	-1.209	-1.210	-1.211	-1.212	-1.211	-1.212	-1.211	-1.210	-1.210	-1.209	-1.208	-1.206	-1.204	-1.202	-1.200	-1.198	-1.198	-1.195	-1.194	-1.191	-1.191	-1.190	-1.189	-1.188	-1.188	-1.188	-1.188	-1.189	-1.190	-1.191	-1.192	-1.196	-1.198	-1.201	-1.206	-1.210	-1.215	-1.221	-1.228	-1.234	-1.240	-1.248	-1.255	-1.264	-1.272	-1.281	-1.291	-1.300	-1.310	-1.320	-1.330	-1.340	-1.350	-1.360	-1.370	-1.380	-1.390	-1.399	-1.410	-1.419	-1.428	-1.435	-1.444	-1.451	-1.459	-1.465	-1.471	-1.476	-1.481	-1.485	-1.489	-1.492	-1.492	-1.495	-1.495	-1.495	-1.494	-1.491	-1.489	-1.486	-1.482	-1.478	-1.474	-1.466	-1.461	-1.454	-1.446	-1.438	-1.429	-1.420	-1.410	-1.400	-1.390	-1.381	-1.370	-1.360	-1.349	-1.339	-1.328	-1.318	-1.308	-1.296	-1.285	-1.275	-1.266	-1.256	-1.246	-1.238	-1.229	-1.220	-1.212	-1.205	-1.199	-1.191	-1.186	-1.180	-1.176	-1.171	-1.168	-1.162	-1.160	-1.158	-1.156	-1.154	-1.152	-1.151	-1.151	-1.151	-1.151	-1.151	-1.151	-1.152	-1.154	-1.155	-1.156	-1.158	-1.159	-1.161	-1.162	-1.164	-1.165	-1.166	-1.168	-1.169	-1.169	-1.170	-1.170	-1.169	-1.168	-1.168	-1.166	-1.164	-1.161	-1.160	-1.156	-1.152	-1.148	-1.144	-1.139	-1.132	-1.126	-1.119	-1.111	-1.104	-1.095	-1.085	-1.078	-1.066	-1.056	-1.045	-1.032	-1.020	-1.006	-0.992	-0.980	-0.965	-0.951	-0.936	-0.921	-0.906	-0.890	-0.874	-0.859	-0.841	-0.826	-0.810	-0.792	-0.778	-0.761	-0.746	-0.730	-0.715	-0.700	-0.684	-0.670	-0.656	-0.642	-0.629	-0.618	-0.605	-0.592	-0.582	-0.572	-0.562	-0.555	-0.546	-0.540	-0.534	-0.529	-0.525	-0.521	-0.519	-0.518	-0.516	-0.518	-0.519	-0.521	-0.525	-0.529	-0.534	-0.539	-0.546	-0.554	-0.562	-0.572	-0.581	-0.594	-0.604	-0.616	-0.630	-0.642	-0.656	-0.670	-0.685	-0.700	-0.714	-0.730	-0.745	-0.761	-0.776	-0.791	-0.808	-0.822	-0.838	-0.852	-0.868	-0.881	-0.895	-0.910	-0.921	-0.935	-0.946	-0.959	-0.969	-0.979	-0.989	-0.998	-1.006	-1.014	-1.020	-1.026	-1.031	-1.036	-1.040	-1.042	-1.045	-1.048	-1.049	-1.050	-1.051	-1.049	-1.049	-1.046	-1.044	-1.041	-1.039	-1.035	-1.031	-1.026	-1.021	-1.016	-1.010	-1.004	-0.998	-0.992	-0.985	-0.979	-0.971	-0.965	-0.959	-0.950	-0.944	-0.936	-0.930	-0.924	-0.916	-0.910	-0.902	-0.896	-0.889	-0.882	-0.878	-0.872	-0.866	-0.861	-0.858	-0.852	-0.849	-0.844	-0.841	-0.838	-0.835	-0.834	-0.832	-0.832	-0.831	-0.831	-0.832	-0.834	-0.836	-0.839	-0.842	-0.846	-0.851	-0.856	-0.862	-0.868	-0.875	-0.884	-0.891	-0.902	-0.912	-0.924	-0.935	-0.948	-0.960	-0.975	-0.989	-1.005	-1.021	-1.038	-1.055	-1.074	-1.092	-1.111	-1.130	-1.151	-1.172	-1.192	-1.215	-1.236	-1.260	-1.281	-1.305	-1.328	-1.350	-1.372	-1.395	-1.418	-1.440	-1.462	-1.484	-1.505	-1.525	-1.545	-1.565	-1.584	-1.601	-1.619	-1.635	-1.650	-1.665	-1.679	-1.691	-1.701	-1.711	-1.720	-1.726	-1.732	-1.738	-1.740	-1.741	-1.742	-1.741	-1.738	-1.734	-1.729	-1.721	-1.712	-1.702	-1.691	-1.679	-1.665	-1.649	-1.631	-1.614	-1.595	-1.574	-1.554	-1.530	-1.508	-1.484	-1.459	-1.432	-1.406	-1.380	-1.354	-1.326	-1.299	-1.271	-1.244	-1.216	-1.189	-1.161	-1.134	-1.108	-1.081	-1.056	-1.032	-1.008	-0.985	-0.962	-0.942	-0.921	-0.904	-0.886	-0.870	-0.855	-0.841	-0.829	-0.818	-0.809	-0.801	-0.795	-0.790	-0.786	-0.786	-0.785	-0.788	-0.790	-0.795	-0.800	-0.806	-0.815	-0.825	-0.835	-0.848	-0.860	-0.876	-0.890	-0.908	-0.924	-0.941	-0.960	-0.979	-0.998	-1.016	-1.036	-1.056	-1.078	-1.098	-1.118	-1.138	-1.158	-1.178	-1.196	-1.214	-1.232	-1.250	-1.266	-1.282	-1.299	-1.312	-1.325	-1.338	-1.350	-1.359	-1.368	-1.376	-1.382	-1.389	-1.392	-1.396	-1.399	-1.401	-1.400	-1.400	-1.398	-1.396	-1.391	-1.386	-1.381	-1.374	-1.366	-1.359	-1.350	-1.340	-1.331	-1.321	-1.310	-1.299	-1.288	-1.276	-1.265	-1.252	-1.241	-1.229	-1.218	-1.205	-1.195	-1.184	-1.174	-1.164	-1.154	-1.145	-1.138	-1.128	-1.122	-1.115	-1.109	-1.104	-1.099	-1.096	-1.092	-1.091	-1.090	-1.089	-1.089	-1.090	-1.091	-1.094	-1.098	-1.101	-1.106	-1.110	-1.115	-1.122	-1.129	-1.136	-1.144	-1.152	-1.160	-1.170	-1.178	-1.188	-1.198	-1.206	-1.216	-1.228	-1.236	-1.246	-1.256	-1.268	-1.276	-1.286	-1.296	-1.306	-1.315	-1.324	-1.334	-1.342	-1.351	-1.360	-1.369	-1.376	-1.384	-1.391	-1.398	-1.405	-1.412	-1.419	-1.424	-1.429	-1.435	-1.440	-1.445	-1.450	-1.454	-1.459	-1.462	-1.469	-1.472	-1.476	-1.480	-1.482	-1.488	-1.491	-1.494	-1.498	-1.500	-1.504	-1.506	-1.509	-1.512	-1.515	-1.516	-1.519	-1.521	-1.524	-1.525	-1.526	-1.529	-1.530	-1.530	-1.531	-1.532	-1.534	-1.532	-1.534	-1.532	-1.531	-1.531	-1.530	-1.529	-1.528	-1.525	-1.521	-1.520	-1.518	-1.512	-1.510	-1.505	-1.500	-1.496	-1.490	-1.484	-1.478	-1.471	-1.465	-1.458	-1.450	-1.442	-1.434	-1.426	-1.416	-1.408	-1.399	-1.388	-1.378	-1.366	-1.356	-1.345	-1.332	-1.321	-1.310	-1.298	-1.285	-1.272	-1.260	-1.246	-1.234	-1.221	-1.208	-1.195	-1.181	-1.169	-1.155	-1.141	-1.129	-1.115	-1.102	-1.089	-1.075	-1.062	-1.050	-1.036	-1.024	-1.011	-0.999	-0.985	-0.974	-0.962	-0.950	-0.939	-0.926	-0.916	-0.905	-0.894	-0.884	-0.874	-0.864	-0.855	-0.845	-0.838	-0.829	-0.820	-0.812	-0.804	-0.796	-0.790	-0.782	-0.776	-0.769	-0.762	-0.758	-0.751	-0.745	-0.740	-0.735	-0.730	-0.724	-0.718	-0.714	-0.708	-0.701	-0.698	-0.691	-0.685	-0.679	-0.674	-0.668	-0.661	-0.654	-0.646	-0.640	-0.632	-0.624	-0.616	-0.608	-0.600	-0.590	-0.580	-0.570	-0.560	-0.549	-0.538	-0.525	-0.512	-0.500	-0.488	-0.472	-0.459	-0.444	-0.430	-0.415	-0.399	-0.382	-0.368	-0.351	-0.335	-0.319	-0.302	-0.285	-0.268	-0.251	-0.234	-0.219	-0.200	-0.184	-0.168	-0.152	-0.135	-0.120	-0.104	-0.090	-0.075	-0.061	-0.048	-0.035	-0.021	-0.010	0.002	0.012	0.024	0.032	0.041	0.050	0.056	0.062	0.070	0.074	0.079	0.082	0.084	0.086	0.086	0.088	0.086	0.084	0.082	0.079	0.074	0.070	0.065	0.059	0.051	0.044	0.036	0.028	0.019	0.009	-0.001	-0.011	-0.021	-0.032	-0.044	-0.055	-0.066	-0.078	-0.090	-0.101	-0.114	-0.124	-0.135	-0.146	-0.156	-0.165	-0.175	-0.185	-0.194	-0.201	-0.209	-0.215	-0.220	-0.226	-0.229	-0.232	-0.234	-0.236	-0.236	-0.235	-0.232	-0.230	-0.225	-0.221	-0.214	-0.206	-0.198	-0.188	-0.178	-0.165	-0.151	-0.138	-0.122	-0.105	-0.089	-0.070	-0.052	-0.032	-0.012	0.009	0.030	0.052	0.075	0.098	0.120	0.144	0.168	0.191	0.214	0.238	0.260	0.282	0.304	0.326	0.348	0.369	0.388	0.408	0.425	0.442	0.459	0.474	0.489	0.502	0.515	0.525	0.534	0.542	0.550	0.555	0.559	0.562	0.564	0.564	0.562	0.559	0.555	0.549	0.542	0.532	0.524	0.512	0.500	0.488	0.472	0.456	0.440	0.421	0.402	0.384	0.362	0.342	0.321	0.298	0.275	0.251	0.228	0.205	0.181	0.156	0.131	0.106	0.082	0.059	0.034	0.011	-0.014	-0.035	-0.059	-0.081	-0.102	-0.124	-0.144	-0.162	-0.181	-0.199	-0.215	-0.231	-0.246	-0.260	-0.272	-0.285	-0.295	-0.305	-0.314	-0.321	-0.329	-0.335	-0.340	-0.345	-0.348	-0.350	-0.351	-0.352	-0.354	-0.354	-0.352	-0.351	-0.350	-0.349	-0.346	-0.345	-0.342	-0.340	-0.339	-0.338	-0.335	-0.334	-0.334	-0.334	-0.334	-0.336	-0.338	-0.342	-0.346	-0.352	-0.359	-0.368	-0.376	-0.388	-0.400	-0.415	-0.430	-0.448	-0.465	-0.488	-0.510	-0.535	-0.560	-0.589	-0.619	-0.650	-0.684	-0.718	-0.755	-0.794	-0.834	-0.876	-0.919	-0.962	-1.009	-1.056	-1.105	-1.152	-1.202	-1.254	-1.306	-1.359	-1.412	-1.465	-1.519	-1.574	-1.629	-1.682	-1.736	-1.789	-1.842	-1.896	-1.948	-1.999	-2.049	-2.099	-2.148	-2.194	-2.240	-2.284	-2.328	-2.368	-2.408	-2.446	-2.482	-2.518	-2.550	-2.582	-2.610	-2.639	-2.664	-2.688	-2.710	-2.729	-2.748	-2.764	-2.776	-2.790	-2.800	-2.809	-2.815	-2.821	-2.825	-2.828	-2.829	-2.829	-2.829	-2.826	-2.821	-2.818	-2.811	-2.805	-2.798	-2.789	-2.780	-2.770	-2.760	-2.750	-2.740	-2.729	-2.718	-2.706	-2.694	-2.684	-2.671	-2.660	-2.649	-2.639	-2.626	-2.616	-2.606	-2.596	-2.586	-2.578	-2.569	-2.560	-2.552	-2.545	-2.538	-2.531	-2.525	-2.519	-2.514	-2.509	-2.504	-2.500	-2.498	-2.492	-2.490	-2.488	-2.485	-2.482	-2.481	-2.480	-2.479	-2.478	-2.478	-2.476	-2.476	-2.476	-2.478	-2.476	-2.478	-2.479	-2.478	-2.479	-2.480	-2.481	-2.481	-2.482	-2.484	-2.485	-2.485	-2.486	-2.488	-2.488	-2.490	-2.490	-2.491	-2.491	-2.492	-2.492	-2.492	-2.492	-2.492	-2.494	-2.492	-2.492	-2.492	-2.491	-2.490	-2.489	-2.488	-2.486	-2.484	-2.484	-2.480	-2.478	-2.476	-2.472	-2.469	-2.466	-2.461	-2.458	-2.454	-2.449	-2.444	-2.439	-2.434	-2.428	-2.421	-2.414	-2.406	-2.399	-2.392	-2.384	-2.375	-2.366	-2.358	-2.349	-2.340	-2.330	-2.319	-2.309	-2.300	-2.288	-2.278	-2.266	-2.254	-2.244	-2.231	-2.219	-2.208	-2.195	-2.182	-2.169	-2.158	-2.144	-2.132	-2.120	-2.106	-2.094	-2.081	-2.069	-2.055	-2.041	-2.029	-2.015	-2.002	-1.990	-1.976	-1.964	-1.951	-1.938	-1.924	-1.912	-1.899	-1.886	-1.874	-1.862	-1.849	-1.836	-1.824	-1.810	-1.799	-1.786	-1.774	-1.760	-1.748	-1.735	-1.722	-1.711	-1.698	-1.686	-1.672	-1.660	-1.649	-1.636	-1.624	-1.611	-1.600	-1.588	-1.575	-1.562	-1.550	-1.538	-1.525	-1.512	-1.500	-1.489	-1.476	-1.464	-1.451	-1.439	-1.428	-1.415	-1.402	-1.390	-1.378	-1.365	-1.352	-1.340	-1.326	-1.314	-1.300	-1.288	-1.274	-1.260	-1.246	-1.232	-1.219	-1.204	-1.191	-1.176	-1.161	-1.148	-1.132	-1.118	-1.101	-1.086	-1.071	-1.055	-1.040	-1.024	-1.008	-0.992	-0.976	-0.960	-0.945	-0.929	-0.912	-0.896	-0.882	-0.866	-0.851	-0.835	-0.820	-0.804	-0.790	-0.775	-0.761	-0.748	-0.735	-0.721	-0.710	-0.698	-0.685	-0.674	-0.664	-0.654	-0.645	-0.635	-0.626	-0.619	-0.611	-0.604	-0.598	-0.592	-0.586	-0.581	-0.576	-0.572	-0.569	-0.566	-0.562	-0.560	-0.558	-0.556	-0.554	-0.551	-0.550	-0.549	-0.548	-0.546	-0.544	-0.542	-0.540	-0.539	-0.535	-0.532	-0.530	-0.526	-0.522	-0.516	-0.511	-0.506	-0.500	-0.492	-0.485	-0.476	-0.468	-0.456	-0.445	-0.434	-0.421	-0.406	-0.392	-0.376	-0.361	-0.344	-0.325	-0.306	-0.286	-0.266	-0.245	-0.222	-0.200	-0.178	-0.152	-0.129	-0.104	-0.079	-0.052	-0.026	0.000	0.026	0.052	0.079	0.105	0.134	0.160	0.186	0.212	0.238	0.264	0.288	0.312	0.338	0.361	0.385	0.406	0.430	0.450	0.470	0.491	0.510	0.528	0.545	0.561	0.579	0.594	0.608	0.620	0.632	0.644	0.654	0.662	0.672	0.679	0.686	0.692	0.698	0.701	0.706	0.709	0.711	0.712	0.714	0.715	0.714	0.714	0.712	0.711	0.709	0.708	0.704	0.701	0.698	0.694	0.690	0.688	0.682	0.678	0.674	0.669	0.664	0.660	0.655	0.650	0.645	0.640	0.635	0.631	0.625	0.621	0.616	0.611	0.606	0.602	0.599	0.594	0.589	0.585	0.581	0.576	0.572	0.569	0.565	0.561	0.556	0.552	0.549	0.545	0.541	0.538	0.534	0.529	0.526	0.521	0.518	0.514	0.510	0.506	0.502	0.499	0.495	0.492	0.489	0.485	0.482	0.478	0.475	0.471	0.468	0.466	0.462	0.460	0.456	0.454	0.451	0.449	0.446	0.445	0.441	0.440	0.438	0.436	0.434	0.432	0.430	0.429	0.429	0.428	0.426	0.425	0.425	0.424	0.422	0.421	0.420	0.419	0.419	0.416	0.415	0.412	0.410	0.409	0.406	0.404	0.400	0.398	0.394	0.389	0.384	0.379	0.374	0.366	0.361	0.354	0.346	0.339	0.329	0.320	0.309	0.299	0.288	0.275	0.264	0.251	0.236	0.222	0.209	0.194	0.179	0.164	0.148	0.131	0.115	0.099	0.082	0.066	0.049	0.032	0.018	0.001	-0.015	-0.030	-0.045	-0.060	-0.072	-0.088	-0.099	-0.111	-0.121	-0.131	-0.140	-0.148	-0.155	-0.160	-0.165	-0.169	-0.170	-0.170	-0.169	-0.168	-0.164	-0.159	-0.151	-0.144	-0.134	-0.122	-0.110	-0.098	-0.082	-0.066	-0.051	-0.032	-0.012	0.008	0.029	0.050	0.074	0.096	0.121	0.145	0.171	0.196	0.222	0.248	0.274	0.300	0.325	0.350	0.375	0.399	0.422	0.446	0.469	0.490	0.511	0.531	0.550	0.566	0.584	0.599	0.611	0.624	0.635	0.645	0.652	0.659	0.664	0.668	0.670	0.670	0.669	0.668	0.662	0.658	0.650	0.642	0.634	0.622	0.610	0.596	0.582	0.568	0.550	0.534	0.516	0.496	0.476	0.456	0.435	0.412	0.391	0.369	0.346	0.321	0.298	0.274	0.250	0.226	0.202	0.178	0.155	0.130	0.106	0.082	0.059	0.035	0.012	-0.011	-0.032	-0.055	-0.076	-0.099	-0.119	-0.140	-0.160	-0.180	-0.199	-0.218	-0.235	-0.254	-0.272	-0.289	-0.306	-0.322	-0.340	-0.355	-0.370	-0.385	-0.401	-0.416	-0.430	-0.445	-0.459	-0.472	-0.488	-0.501	-0.516	-0.529	-0.542	-0.556	-0.570	-0.584	-0.598	-0.611	-0.625	-0.639	-0.652	-0.666	-0.681	-0.696	-0.710	-0.725	-0.740	-0.755	-0.770	-0.786	-0.801	-0.816	-0.832	-0.848	-0.865	-0.881	-0.899	-0.916	-0.932	-0.950	-0.969	-0.985	-1.004	-1.021	-1.040	-1.058	-1.075	-1.094	-1.111	-1.129	-1.148	-1.165	-1.182	-1.201	-1.218	-1.235	-1.252	-1.269	-1.286	-1.302	-1.319	-1.336	-1.351	-1.366	-1.382	-1.398	-1.410	-1.425	-1.439	-1.451	-1.464	-1.476	-1.489	-1.500	-1.510	-1.520	-1.530	-1.539	-1.548	-1.556	-1.564	-1.571	-1.578	-1.584	-1.590	-1.596	-1.600	-1.605	-1.609	-1.614	-1.616	-1.620	-1.622	-1.625	-1.628	-1.630	-1.632	-1.634	-1.635	-1.636	-1.638	-1.639	-1.640	-1.641	-1.641	-1.641	-1.642	-1.642	-1.644	-1.645	-1.645	-1.646	-1.648	-1.649	-1.649	-1.650	-1.650	-1.651	-1.651	-1.652	-1.652	-1.655	-1.655	-1.656	-1.656	-1.658	-1.658	-1.659	-1.659	-1.660	-1.659	-1.659	-1.659	-1.659	-1.658	-1.658	-1.656	-1.655	-1.652	-1.651	-1.648	-1.645	-1.642	-1.638	-1.634	-1.629	-1.624	-1.618	-1.610	-1.602	-1.596	-1.588	-1.579	-1.569	-1.558	-1.548	-1.535	-1.522	-1.510	-1.496	-1.482	-1.468	-1.452	-1.438	-1.421	-1.404	-1.386	-1.368	-1.350	-1.331	-1.312	-1.292	-1.274	-1.254	-1.234	-1.212	-1.191	-1.170	-1.149	-1.129	-1.106	-1.085	-1.064	-1.042	-1.022	-1.000	-0.980	-0.959	-0.939	-0.919	-0.899	-0.879	-0.861	-0.842	-0.824	-0.806	-0.789	-0.772	-0.755	-0.740	-0.725	-0.710	-0.696	-0.681	-0.669	-0.655	-0.644	-0.631	-0.620	-0.609	-0.598	-0.586	-0.576	-0.568	-0.558	-0.549	-0.540	-0.530	-0.522	-0.514	-0.505	-0.498	-0.489	-0.480	-0.472	-0.464	-0.455	-0.446	-0.438	-0.429	-0.420	-0.410	-0.401	-0.391	-0.381	-0.370	-0.360	-0.349	-0.339	-0.326	-0.315	-0.302	-0.290	-0.278	-0.265	-0.252	-0.239	-0.224	-0.210	-0.196	-0.181	-0.166	-0.150	-0.135	-0.120	-0.104	-0.088	-0.070	-0.054	-0.038	-0.020	-0.002	0.015	0.031	0.049	0.068	0.084	0.102	0.120	0.139	0.156	0.175	0.192	0.211	0.229	0.246	0.265	0.284	0.301	0.319	0.336	0.354	0.372	0.390	0.408	0.425	0.442	0.460	0.478	0.494	0.511	0.528	0.544	0.560	0.576	0.591	0.608	0.622	0.636	0.651	0.666	0.679	0.692	0.705	0.719	0.730	0.741	0.752	0.762	0.772	0.782	0.790	0.799	0.806	0.812	0.819	0.825	0.830	0.834	0.838	0.839	0.841	0.842	0.844	0.844	0.842	0.841	0.839	0.835	0.832	0.828	0.822	0.818	0.811	0.802	0.795	0.788	0.779	0.769	0.760	0.749	0.739	0.728	0.716	0.705	0.692	0.681	0.668	0.655	0.642	0.629	0.615	0.602	0.588	0.575	0.561	0.548	0.534	0.522	0.509	0.498	0.484	0.472	0.461	0.451	0.440	0.431	0.422	0.414	0.406	0.399	0.392	0.386	0.381	0.378	0.374	0.371	0.370	0.369	0.370	0.371	0.374	0.378	0.382	0.388	0.394	0.402	0.410	0.419	0.429	0.441	0.452	0.466	0.480	0.496	0.511	0.529	0.546	0.564	0.582	0.601	0.621	0.641	0.662	0.684	0.705	0.726	0.749	0.771	0.792	0.814	0.836	0.856	0.879	0.899	0.920	0.940	0.959	0.978	0.996	1.014	1.031	1.048	1.062	1.075	1.088	1.100	1.111	1.121	1.130	1.138	1.144	1.149	1.151	1.155	1.156	1.158	1.156	1.152	1.150	1.145	1.139	1.132	1.125	1.115	1.106	1.094	1.082	1.070	1.058	1.042	1.028	1.011	0.995	0.979	0.961	0.944	0.926	0.906	0.889	0.870	0.850	0.831	0.812	0.794	0.775	0.756	0.738	0.720	0.701	0.685	0.668	0.650	0.635	0.619	0.605	0.591	0.576	0.564	0.552	0.541	0.530	0.521	0.511	0.504	0.496	0.490	0.484	0.480	0.476	0.472	0.470	0.469	0.469	0.469	0.470	0.472	0.475	0.479	0.484	0.490	0.496	0.502	0.511	0.520	0.529	0.540	0.551	0.564	0.576	0.589	0.604	0.619	0.634	0.650	0.668	0.685	0.702	0.721	0.741	0.761	0.780	0.801	0.821	0.842	0.865	0.886	0.909	0.930	0.951	0.974	0.996	1.018	1.039	1.060	1.084	1.104	1.125	1.145	1.164	1.184	1.202	1.220	1.239	1.254	1.271	1.286	1.301	1.315	1.328	1.339	1.351	1.361	1.370	1.379	1.386	1.391	1.396	1.400	1.404	1.405	1.406	1.408	1.405	1.404	1.400	1.395	1.391	1.385	1.379	1.370	1.362	1.354	1.342	1.332	1.321	1.310	1.298	1.285	1.271	1.259	1.244	1.230	1.215	1.201	1.186	1.171	1.156	1.141	1.126	1.112	1.096	1.081	1.066	1.052	1.038	1.024	1.010	0.996	0.982	0.971	0.959	0.945	0.934	0.922	0.911	0.901	0.890	0.881	0.872	0.862	0.854	0.846	0.839	0.832	0.825	0.819	0.812	0.809	0.802	0.799	0.794	0.790	0.788	0.784	0.781	0.780	0.779	0.778	0.776	0.776	0.776	0.775	0.776	0.776	0.778	0.779	0.780	0.781	0.785	0.786	0.789	0.791	0.794	0.796	0.799	0.802	0.805	0.809	0.811	0.815	0.816	0.819	0.821	0.824	0.825	0.828	0.829	0.830	0.830	0.830	0.830	0.829	0.826	0.825	0.822	0.819	0.816	0.811	0.805	0.799	0.792	0.785	0.778	0.768	0.758	0.748	0.735	0.725	0.712	0.698	0.685	0.670	0.655	0.638	0.621	0.604	0.586	0.568	0.550	0.531	0.510	0.491	0.471	0.451	0.430	0.410	0.390	0.370	0.350	0.330	0.310	0.291	0.272	0.255	0.238	0.220	0.205	0.189	0.174	0.160	0.148	0.135	0.124	0.114	0.105	0.096	0.090	0.085	0.079	0.075	0.074	0.072	0.071	0.072	0.075	0.079	0.082	0.089	0.096	0.105	0.114	0.124	0.135	0.149	0.161	0.175	0.189	0.205	0.221	0.239	0.256	0.275	0.294	0.314	0.334	0.355	0.375	0.398	0.418	0.439	0.461	0.481	0.502	0.525	0.546	0.566	0.588	0.608	0.628	0.648	0.666	0.685	0.702	0.720	0.736	0.752	0.768	0.781	0.795	0.809	0.821	0.831	0.842	0.851	0.860	0.869	0.875	0.881	0.888	0.891	0.896	0.900	0.901	0.902	0.904	0.904	0.902	0.902	0.901	0.898	0.895	0.891	0.889	0.884	0.880	0.874	0.869	0.864	0.858	0.852	0.848	0.841	0.835	0.830	0.824	0.819	0.814	0.809	0.805	0.800	0.796	0.791	0.789	0.786	0.782	0.780	0.778	0.775	0.774	0.774	0.772	0.772	0.771	0.772	0.774	0.774	0.776	0.776	0.780	0.781	0.784	0.788	0.790	0.794	0.798	0.802	0.805	0.810	0.814	0.818	0.821	0.825	0.830	0.834	0.839	0.844	0.846	0.851	0.855	0.860	0.862	0.866	0.869	0.874	0.876	0.879	0.882	0.885	0.886	0.890	0.892	0.894	0.896	0.898	0.900	0.902	0.902	0.904	0.905	0.906	0.906	0.906	0.906	0.908	0.906	0.906	0.906	0.906	0.905	0.905	0.904	0.901	0.901	0.900	0.898	0.895	0.894	0.891	0.889	0.886	0.882	0.879	0.876	0.871	0.869	0.865	0.861	0.856	0.851	0.848	0.842	0.838	0.832	0.826	0.821	0.816	0.811	0.805	0.799	0.794	0.789	0.784	0.778	0.771	0.766	0.761	0.756	0.752	0.748	0.744	0.739	0.736	0.732	0.730	0.726	0.724	0.721	0.720	0.718	0.716	0.716	0.715	0.715	0.715	0.714	0.715	0.715	0.716	0.716	0.719	0.720	0.721	0.722	0.724	0.724	0.725	0.726	0.726	0.728	0.728	0.726	0.726	0.726	0.724	0.722	0.719	0.716	0.712	0.708	0.702	0.696	0.689	0.681	0.672	0.664	0.652	0.642	0.631	0.619	0.605	0.590	0.575	0.558	0.541	0.524	0.505	0.485	0.465	0.445	0.422	0.401	0.378	0.355	0.331	0.308	0.284	0.259	0.235	0.211	0.186	0.162	0.139	0.114	0.090	0.069	0.045	0.022	0.000	-0.020	-0.040	-0.060	-0.079	-0.098	-0.114	-0.131	-0.146	-0.161	-0.175	-0.186	-0.198	-0.208	-0.216	-0.225	-0.231	-0.236	-0.241	-0.245	-0.248	-0.249	-0.249	-0.249	-0.246	-0.244	-0.241	-0.236	-0.232	-0.226	-0.220	-0.212	-0.204	-0.196	-0.189	-0.179	-0.170	-0.159	-0.150	-0.140	-0.129	-0.119	-0.109	-0.099	-0.089	-0.079	-0.069	-0.059	-0.050	-0.042	-0.034	-0.026	-0.019	-0.012	-0.006	0.000	0.005	0.009	0.014	0.016	0.019	0.020	0.021	0.021	0.021	0.021	0.019	0.016	0.014	0.010	0.005	0.002	-0.002	-0.009	-0.015	-0.020	-0.026	-0.032	-0.040	-0.045	-0.052	-0.059	-0.066	-0.074	-0.079	-0.085	-0.091	-0.098	-0.102	-0.108	-0.111	-0.114	-0.118	-0.120	-0.121	-0.122	-0.122	-0.121	-0.120	-0.118	-0.115	-0.110	-0.105	-0.099	-0.091	-0.082	-0.074	-0.064	-0.052	-0.040	-0.028	-0.014	0.001	0.016	0.034	0.051	0.069	0.088	0.106	0.126	0.146	0.168	0.189	0.211	0.232	0.254	0.276	0.298	0.320	0.341	0.361	0.382	0.404	0.424	0.442	0.461	0.479	0.498	0.512	0.530	0.544	0.559	0.572	0.585	0.596	0.608	0.618	0.626	0.634	0.641	0.646	0.651	0.656	0.659	0.661	0.661	0.662	0.662	0.662	0.661	0.660	0.658	0.656	0.652	0.650	0.646	0.644	0.639	0.636	0.632	0.629	0.626	0.622	0.619	0.616	0.615	0.614	0.611	0.610	0.610	0.610	0.611	0.611	0.614	0.615	0.618	0.620	0.622	0.626	0.630	0.636	0.640	0.645	0.650	0.655	0.661	0.666	0.672	0.678	0.684	0.689	0.692	0.698	0.701	0.706	0.710	0.712	0.716	0.718	0.719	0.719	0.719	0.719	0.716	0.714	0.711	0.706	0.702	0.696	0.690	0.682	0.675	0.666	0.658	0.648	0.638	0.628	0.615	0.604	0.591	0.580	0.566	0.555	0.541	0.529	0.516	0.504	0.491	0.480	0.468	0.456	0.445	0.435	0.425	0.416	0.408	0.400	0.392	0.388	0.382	0.379	0.375	0.374	0.374	0.374	0.374	0.376	0.381	0.385	0.390	0.399	0.406	0.415	0.425	0.436	0.450	0.462	0.478	0.492	0.509	0.526	0.545	0.564	0.585	0.605	0.626	0.649	0.671	0.695	0.719	0.742	0.769	0.794	0.820	0.846	0.871	0.898	0.925	0.952	0.980	1.006	1.035	1.062	1.090	1.118	1.146	1.174	1.201	1.230	1.259	1.286	1.314	1.341	1.370	1.399	1.426	1.454	1.481	1.510	1.536	1.565	1.592	1.619	1.646	1.674	1.700	1.728	1.754	1.780	1.806	1.832	1.858	1.882	1.909	1.932	1.956	1.981	2.005	2.029	2.052	2.075	2.099	2.121	2.142	2.164	2.186	2.208	2.228	2.246	2.266	2.286	2.304	2.324	2.341	2.359	2.375	2.392	2.408	2.424	2.439	2.452	2.468	2.481	2.496	2.509	2.521	2.535	2.546	2.559	2.571	2.582	2.595	2.604	2.614	2.625	2.634	2.644	2.652	2.661	2.669	2.678	2.685	2.692	2.700	2.706	2.714	2.720	2.726	2.732	2.738	2.744	2.748	2.752	2.756	2.760	2.764	2.768	2.770	2.774	2.776	2.776	2.778	2.779	2.780	2.779	2.779	2.778	2.776	2.775	2.772	2.770	2.768	2.764	2.759	2.755	2.749	2.744	2.738	2.731	2.722	2.715	2.708	2.699	2.690	2.680	2.670	2.659	2.648	2.636	2.624	2.612	2.600	2.586	2.575	2.560	2.548	2.532	2.520	2.506	2.491	2.476	2.462	2.449	2.435	2.420	2.406	2.391	2.378	2.364	2.350	2.336	2.324	2.310	2.296	2.284	2.271	2.260	2.248	2.235	2.224	2.212	2.201	2.192	2.181	2.172	2.162	2.152	2.144	2.136	2.128	2.119	2.111	2.104	2.098	2.090	2.084	2.078	2.070	2.064	2.058	2.051	2.045	2.040	2.034	2.027	2.022	2.016	2.010	2.004	1.998	1.991	1.985	1.979	1.971	1.965	1.958	1.950	1.944	1.935	1.928	1.920	1.910	1.902	1.892	1.882	1.872	1.861	1.851	1.840	1.828	1.815	1.801	1.789	1.775	1.761	1.746	1.731	1.716	1.700	1.684	1.666	1.649	1.630	1.612	1.594	1.575	1.555	1.534	1.512	1.491	1.471	1.449	1.426	1.404	1.381	1.358	1.335	1.310	1.288	1.264	1.240	1.215	1.191	1.168	1.142	1.119	1.095	1.070	1.046	1.022	0.998	0.975	0.951	0.929	0.906	0.882	0.861	0.839	0.818	0.796	0.776	0.755	0.735	0.715	0.696	0.679	0.659	0.641	0.625	0.608	0.590	0.574	0.558	0.542	0.528	0.514	0.500	0.486	0.472	0.459	0.446	0.432	0.420	0.409	0.395	0.384	0.371	0.360	0.348	0.336	0.324	0.312	0.300	0.289	0.276	0.264	0.252	0.240	0.229	0.215	0.202	0.190	0.178	0.165	0.151	0.140	0.128	0.114	0.101	0.088	0.074	0.060	0.048	0.034	0.021	0.008	-0.005	-0.018	-0.030	-0.041	-0.054	-0.065	-0.076	-0.088	-0.098	-0.108	-0.118	-0.128	-0.135	-0.144	-0.150	-0.156	-0.162	-0.169	-0.172	-0.176	-0.180	-0.182	-0.184	-0.185	-0.185	-0.185	-0.184	-0.182	-0.179	-0.176	-0.172	-0.169	-0.162	-0.158	-0.151	-0.144	-0.136	-0.129	-0.119	-0.110	-0.101	-0.091	-0.081	-0.072	-0.061	-0.051	-0.041	-0.030	-0.020	-0.009	0.002	0.011	0.022	0.032	0.042	0.051	0.061	0.069	0.079	0.086	0.094	0.101	0.109	0.115	0.121	0.126	0.130	0.135	0.139	0.141	0.144	0.146	0.146	0.146	0.146	0.146	0.144	0.141	0.139	0.135	0.131	0.128	0.122	0.116	0.111	0.104	0.098	0.090	0.081	0.074	0.065	0.056	0.048	0.036	0.028	0.019	0.008	-0.004	-0.014	-0.025	-0.036	-0.046	-0.058	-0.069	-0.079	-0.090	-0.100	-0.111	-0.122	-0.132	-0.142	-0.151	-0.161	-0.170	-0.179	-0.188	-0.196	-0.205	-0.211	-0.219	-0.225	-0.232	-0.239	-0.242	-0.248	-0.252	-0.256	-0.260	-0.262	-0.265	-0.268	-0.268	-0.269	-0.269	-0.268	-0.268	-0.265	-0.262	-0.259	-0.255	-0.251	-0.245	-0.239	-0.232	-0.224	-0.216	-0.208	-0.198	-0.188	-0.176	-0.164	-0.151	-0.138	-0.124	-0.109	-0.092	-0.076	-0.059	-0.041	-0.022	-0.002	0.018	0.038	0.059	0.081	0.102	0.126	0.149	0.172	0.199	0.222	0.248	0.274	0.299	0.325	0.350	0.378	0.402	0.429	0.455	0.481	0.507	0.534	0.560	0.585	0.610	0.635	0.660	0.685	0.708	0.731	0.754	0.776	0.799	0.819	0.839	0.859	0.878	0.896	0.915	0.930	0.946	0.960	0.974	0.986	0.999	1.009	1.018	1.026	1.034	1.040	1.045	1.050	1.054	1.056	1.056	1.056	1.056	1.052	1.050	1.045	1.041	1.034	1.026	1.019	1.009	0.999	0.988	0.975	0.961	0.948	0.931	0.915	0.898	0.880	0.861	0.841	0.821	0.800	0.778	0.755	0.731	0.708	0.682	0.658	0.631	0.605	0.578	0.551	0.522	0.495	0.465	0.438	0.408	0.379	0.350	0.320	0.291	0.261	0.232	0.204	0.175	0.146	0.118	0.090	0.061	0.035	0.009	-0.019	-0.042	-0.069	-0.092	-0.116	-0.139	-0.161	-0.181	-0.202	-0.221	-0.240	-0.258	-0.274	-0.290	-0.305	-0.319	-0.331	-0.344	-0.355	-0.364	-0.374	-0.381	-0.389	-0.395	-0.401	-0.406	-0.410	-0.415	-0.418	-0.420	-0.421	-0.422	-0.424	-0.426	-0.425	-0.426	-0.426	-0.426	-0.426	-0.426	-0.426	-0.425	-0.426	-0.428	-0.428	-0.429	-0.429	-0.431	-0.434	-0.436	-0.440	-0.444	-0.448	-0.452	-0.458	-0.464	-0.470	-0.476	-0.484	-0.491	-0.500	-0.509	-0.518	-0.528	-0.536	-0.548	-0.559	-0.569	-0.580	-0.592	-0.604	-0.615	-0.628	-0.639	-0.651	-0.662	-0.675	-0.686	-0.698	-0.709	-0.720	-0.731	-0.742	-0.751	-0.761	-0.770	-0.779	-0.786	-0.794	-0.801	-0.809	-0.815	-0.819	-0.824	-0.828	-0.831	-0.834	-0.835	-0.838	-0.836	-0.838	-0.836	-0.835	-0.832	-0.830	-0.826	-0.822	-0.818	-0.812	-0.806	-0.800	-0.792	-0.785	-0.776	-0.769	-0.759	-0.749	-0.739	-0.728	-0.716	-0.705	-0.692	-0.680	-0.668	-0.654	-0.640	-0.625	-0.611	-0.596	-0.581	-0.566	-0.551	-0.535	-0.520	-0.504	-0.489	-0.472	-0.458	-0.441	-0.426	-0.411	-0.396	-0.381	-0.368	-0.352	-0.339	-0.325	-0.311	-0.298	-0.286	-0.274	-0.261	-0.250	-0.240	-0.230	-0.220	-0.211	-0.204	-0.195	-0.189	-0.181	-0.175	-0.170	-0.165	-0.161	-0.159	-0.156	-0.152	-0.150	-0.150	-0.148	-0.148	-0.148	-0.148	-0.148	-0.149	-0.150	-0.150	-0.151	-0.151	-0.152	-0.154	-0.155	-0.155	-0.156	-0.155	100.000	5.000	2.000	1.000	2.000	0.000	0.000	0.000	0.000	0.000	0.000	0.000	0.000	0.000	0.000	0.000	0.000	0.000	1.546	1.544	1.544	1.545	1.548	1.551	1.558	1.566	1.575	1.585	1.598	1.611	1.625	1.642	1.661	1.680	1.700	1.722	1.744	1.768	1.794	1.819	1.845	1.872	1.900	1.929	1.959	1.989	2.019	2.049	2.080	2.110	2.142	2.174	2.205	2.236	2.268	2.299	2.330	2.360	2.390	2.420	2.450	2.479	2.508	2.535	2.564	2.591	2.618	2.644	2.669	2.694	2.719	2.741	2.765	2.789	2.810	2.831	2.852	2.872	2.892	2.911	2.930	2.948	2.966	2.982	2.999	3.014	3.030	3.045	3.060	3.072	3.085	3.100	3.112	3.124	3.136	3.148	3.159	3.169	3.180	3.191	3.201	3.211	3.221	3.231	3.241	3.251	3.261	3.270	3.279	3.290	3.300	3.309	3.319	3.328	3.338	3.348	3.358	3.369	3.379	3.390	3.400	3.411	3.422	3.435	3.446	3.459	3.471	3.485	3.498	3.512	3.525	3.540	3.555	3.569	3.582	3.598	3.614	3.629	3.644	3.659	3.674	3.690	3.705	3.721	3.736	3.751	3.765	3.781	3.795	3.809	3.822	3.835	3.848	3.859	3.870	3.881	3.891	3.900	3.909	3.916	3.924	3.928	3.934	3.936	3.940	3.941	3.942	3.942	3.941	3.939	3.938	3.934	3.928	3.922	3.915	3.908	3.899	3.890	3.880	3.869	3.856	3.844	3.830	3.816	3.802	3.788	3.771	3.755	3.739	3.722	3.705	3.688	3.670	3.652	3.636	3.619	3.601	3.584	3.568	3.551	3.532	3.518	3.501	3.486	3.470	3.455	3.441	3.428	3.414	3.401	3.389	3.378	3.365	3.354	3.344	3.334	3.325	3.315	3.308	3.300	3.291	3.285	3.278	3.270	3.265	3.259	3.254	3.248	3.242	3.238	3.234	3.229	3.224	3.220	3.216	3.211	3.208	3.202	3.196	3.192	3.186	3.181	3.176	3.170	3.164	3.156	3.150	3.142	3.134	3.126	3.118	3.108	3.098	3.088	3.076	3.065	3.054	3.040	3.028	3.014	2.999	2.985	2.970	2.954	2.936	2.919	2.900	2.880	2.860	2.839	2.819	2.796	2.774	2.750	2.726	2.700	2.675	2.649	2.621	2.592	2.564	2.535	2.504	2.474	2.441	2.410	2.376	2.342	2.309	2.274	2.239	2.202	2.168	2.130	2.094	2.056	2.019	1.981	1.942	1.905	1.866	1.829	1.791	1.752	1.714	1.676	1.640	1.604	1.566	1.531	1.495	1.460	1.425	1.392	1.360	1.329	1.298	1.268	1.239	1.210	1.185	1.158	1.134	1.111	1.090	1.069	1.049	1.031	1.015	1.000	0.985	0.972	0.961	0.951	0.942	0.935	0.930	0.925	0.921	0.919	0.919	0.919	0.919	0.919	0.922	0.924	0.929	0.932	0.938	0.944	0.949	0.955	0.960	0.968	0.972	0.980	0.986	0.991	0.998	1.002	1.009	1.012	1.018	1.021	1.022	1.025	1.028	1.028	1.028	1.026	1.022	1.020	1.015	1.009	1.002	0.995	0.985	0.976	0.966	0.955	0.941	0.928	0.912	0.898	0.881	0.864	0.845	0.828	0.809	0.789	0.769	0.749	0.729	0.708	0.686	0.666	0.645	0.625	0.604	0.582	0.562	0.544	0.524	0.506	0.488	0.470	0.455	0.439	0.424	0.410	0.398	0.385	0.375	0.364	0.355	0.349	0.342	0.338	0.334	0.330	0.329	0.329	0.329	0.330	0.334	0.338	0.342	0.349	0.355	0.361	0.371	0.379	0.390	0.400	0.412	0.424	0.436	0.449	0.462	0.476	0.490	0.505	0.520	0.534	0.550	0.562	0.578	0.591	0.605	0.620	0.632	0.646	0.659	0.672	0.684	0.695	0.706	0.716	0.726	0.735	0.744	0.751	0.759	0.765	0.770	0.776	0.780	0.785	0.788	0.790	0.791	0.792	0.794	0.792	0.791	0.791	0.788	0.786	0.784	0.780	0.775	0.771	0.768	0.762	0.758	0.752	0.748	0.744	0.738	0.732	0.728	0.721	0.716	0.711	0.706	0.702	0.698	0.692	0.689	0.684	0.681	0.679	0.676	0.674	0.672	0.671	0.670	0.670	0.670	0.670	0.671	0.674	0.675	0.680	0.682	0.686	0.692	0.698	0.704	0.711	0.718	0.726	0.735	0.745	0.756	0.766	0.778	0.789	0.802	0.815	0.829	0.842	0.859	0.872	0.889	0.905	0.921	0.940	0.956	0.975	0.992	1.011	1.031	1.050	1.070	1.090	1.110	1.130	1.152	1.171	1.191	1.212	1.232	1.254	1.274	1.294	1.315	1.335	1.355	1.375	1.395	1.414	1.432	1.451	1.470	1.489	1.506	1.522	1.539	1.555	1.570	1.586	1.601	1.614	1.628	1.640	1.651	1.661	1.671	1.680	1.688	1.695	1.701	1.706	1.711	1.715	1.718	1.719	1.719	1.720	1.718	1.715	1.712	1.709	1.704	1.698	1.690	1.681	1.672	1.662	1.651	1.639	1.625	1.611	1.596	1.580	1.564	1.546	1.528	1.509	1.489	1.468	1.446	1.425	1.401	1.378	1.354	1.330	1.305	1.280	1.255	1.230	1.204	1.176	1.151	1.125	1.098	1.071	1.045	1.019	0.992	0.966	0.940	0.915	0.891	0.865	0.841	0.818	0.795	0.771	0.750	0.729	0.709	0.689	0.670	0.651	0.635	0.619	0.602	0.588	0.574	0.561	0.549	0.536	0.526	0.516	0.506	0.498	0.490	0.484	0.476	0.471	0.465	0.460	0.456	0.452	0.449	0.446	0.442	0.440	0.439	0.435	0.432	0.430	0.428	0.424	0.420	0.418	0.414	0.410	0.404	0.398	0.391	0.382	0.375	0.366	0.356	0.345	0.334	0.321	0.308	0.294	0.278	0.261	0.244	0.225	0.205	0.185	0.162	0.140	0.116	0.091	0.066	0.040	0.012	-0.015	-0.042	-0.071	-0.100	-0.130	-0.160	-0.191	-0.222	-0.252	-0.282	-0.315	-0.345	-0.376	-0.405	-0.434	-0.465	-0.492	-0.521	-0.549	-0.575	-0.601	-0.628	-0.651	-0.674	-0.696	-0.718	-0.736	-0.755	-0.772	-0.789	-0.804	-0.816	-0.828	-0.839	-0.848	-0.855	-0.861	-0.866	-0.870	-0.871	-0.874	-0.871	-0.870	-0.865	-0.861	-0.855	-0.848	-0.838	-0.828	-0.818	-0.804	-0.791	-0.776	-0.761	-0.746	-0.729	-0.712	-0.692	-0.674	-0.655	-0.634	-0.614	-0.592	-0.571	-0.550	-0.529	-0.506	-0.485	-0.462	-0.441	-0.418	-0.398	-0.376	-0.355	-0.334	-0.314	-0.294	-0.275	-0.256	-0.239	-0.221	-0.205	-0.190	-0.175	-0.160	-0.148	-0.134	-0.122	-0.111	-0.102	-0.092	-0.084	-0.078	-0.070	-0.064	-0.060	-0.056	-0.052	-0.050	-0.050	-0.050	-0.049	-0.050	-0.052	-0.054	-0.058	-0.060	-0.064	-0.068	-0.072	-0.078	-0.081	-0.088	-0.092	-0.098	-0.102	-0.109	-0.114	-0.119	-0.124	-0.128	-0.131	-0.135	-0.138	-0.140	-0.142	-0.142	-0.144	-0.144	-0.142	-0.141	-0.139	-0.136	-0.132	-0.128	-0.121	-0.115	-0.108	-0.100	-0.091	-0.080	-0.070	-0.059	-0.046	-0.032	-0.019	-0.004	0.011	0.029	0.045	0.062	0.080	0.099	0.118	0.138	0.156	0.178	0.198	0.218	0.239	0.260	0.280	0.302	0.322	0.342	0.365	0.385	0.406	0.425	0.445	0.465	0.484	0.501	0.520	0.538	0.554	0.571	0.588	0.601	0.618	0.631	0.645	0.658	0.670	0.682	0.692	0.702	0.711	0.720	0.729	0.738	0.744	0.751	0.756	0.761	0.766	0.771	0.775	0.779	0.782	0.786	0.788	0.790	0.792	0.795	0.795	0.796	0.798	0.799	0.800	0.801	0.802	0.804	0.805	0.805	0.806	0.808	0.810	0.811	0.814	0.816	0.819	0.822	0.825	0.828	0.831	0.836	0.841	0.845	0.851	0.856	0.864	0.870	0.876	0.882	0.891	0.899	0.908	0.916	0.925	0.935	0.946	0.958	0.969	0.980	0.991	1.004	1.018	1.030	1.044	1.058	1.072	1.088	1.102	1.118	1.134	1.149	1.165	1.181	1.199	1.215	1.231	1.246	1.262	1.280	1.295	1.311	1.326	1.342	1.358	1.372	1.388	1.401	1.415	1.428	1.440	1.451	1.462	1.472	1.482	1.491	1.499	1.506	1.511	1.518	1.521	1.526	1.528	1.529	1.529	1.528	1.525	1.521	1.518	1.512	1.506	1.499	1.490	1.480	1.469	1.458	1.445	1.431	1.418	1.401	1.386	1.369	1.351	1.334	1.314	1.295	1.274	1.255	1.234	1.211	1.191	1.169	1.148	1.125	1.104	1.082	1.060	1.040	1.019	0.998	0.978	0.958	0.936	0.918	0.899	0.880	0.862	0.846	0.830	0.814	0.800	0.786	0.772	0.760	0.750	0.739	0.730	0.721	0.714	0.708	0.701	0.696	0.692	0.690	0.686	0.685	0.686	0.686	0.688	0.690	0.694	0.696	0.701	0.708	0.712	0.720	0.729	0.736	0.745	0.755	0.765	0.775	0.786	0.798	0.809	0.822	0.835	0.849	0.862	0.876	0.890	0.905	0.918	0.932	0.948	0.962	0.976	0.991	1.006	1.019	1.034	1.048	1.061	1.074	1.086	1.100	1.111	1.122	1.132	1.142	1.152	1.159	1.168	1.175	1.180	1.185	1.190	1.194	1.195	1.196	1.196	1.195	1.191	1.188	1.184	1.178	1.170	1.161	1.151	1.139	1.126	1.112	1.098	1.081	1.064	1.045	1.025	1.004	0.981	0.958	0.934	0.908	0.880	0.854	0.826	0.798	0.768	0.738	0.708	0.675	0.644	0.612	0.581	0.549	0.519	0.486	0.455	0.422	0.392	0.361	0.331	0.301	0.274	0.245	0.218	0.191	0.166	0.141	0.119	0.096	0.076	0.058	0.039	0.022	0.008	-0.006	-0.019	-0.030	-0.039	-0.046	-0.051	-0.056	-0.060	-0.061	-0.062	-0.060	-0.058	-0.054	-0.048	-0.040	-0.032	-0.022	-0.011	0.001	0.015	0.029	0.044	0.059	0.075	0.091	0.109	0.128	0.145	0.164	0.182	0.200	0.219	0.236	0.255	0.275	0.291	0.309	0.325	0.340	0.354	0.369	0.381	0.394	0.405	0.416	0.424	0.434	0.439	0.445	0.450	0.452	0.454	0.454	0.454	0.451	0.449	0.444	0.438	0.430	0.422	0.414	0.404	0.394	0.382	0.369	0.356	0.342	0.329	0.315	0.300	0.284	0.269	0.254	0.238	0.222	0.208	0.191	0.178	0.162	0.149	0.136	0.125	0.112	0.101	0.091	0.082	0.074	0.066	0.060	0.055	0.050	0.048	0.046	0.045	0.045	0.048	0.050	0.054	0.058	0.064	0.071	0.079	0.088	0.098	0.108	0.120	0.131	0.144	0.158	0.171	0.186	0.201	0.216	0.231	0.245	0.260	0.275	0.290	0.306	0.321	0.335	0.349	0.362	0.376	0.389	0.400	0.410	0.420	0.430	0.439	0.445	0.451	0.456	0.461	0.464	0.466	0.466	0.466	0.465	0.464	0.459	0.454	0.446	0.439	0.430	0.421	0.410	0.398	0.385	0.370	0.355	0.339	0.322	0.302	0.284	0.264	0.242	0.220	0.198	0.174	0.150	0.125	0.099	0.074	0.046	0.019	-0.009	-0.036	-0.065	-0.094	-0.124	-0.152	-0.181	-0.211	-0.240	-0.270	-0.299	-0.329	-0.356	-0.385	-0.414	-0.441	-0.469	-0.496	-0.522	-0.549	-0.572	-0.598	-0.621	-0.642	-0.665	-0.684	-0.704	-0.721	-0.739	-0.754	-0.768	-0.780	-0.792	-0.802	-0.810	-0.816	-0.821	-0.824	-0.826	-0.826	-0.825	-0.821	-0.816	-0.810	-0.802	-0.791	-0.780	-0.768	-0.751	-0.735	-0.718	-0.699	-0.678	-0.658	-0.632	-0.609	-0.584	-0.558	-0.530	-0.502	-0.474	-0.445	-0.415	-0.384	-0.352	-0.322	-0.291	-0.261	-0.230	-0.199	-0.169	-0.139	-0.109	-0.081	-0.052	-0.025	0.002	0.028	0.052	0.075	0.096	0.118	0.136	0.156	0.172	0.188	0.202	0.216	0.228	0.238	0.246	0.254	0.260	0.265	0.268	0.270	0.270	0.270	0.269	0.266	0.262	0.258	0.252	0.246	0.240	0.232	0.224	0.216	0.206	0.198	0.188	0.178	0.169	0.159	0.150	0.140	0.130	0.121	0.114	0.105	0.096	0.090	0.084	0.078	0.072	0.068	0.065	0.061	0.060	0.059	0.058	0.058	0.059	0.061	0.064	0.068	0.072	0.079	0.085	0.092	0.100	0.110	0.119	0.129	0.140	0.152	0.165	0.178	0.191	0.206	0.220	0.235	0.251	0.266	0.284	0.300	0.316	0.332	0.349	0.366	0.384	0.400	0.418	0.434	0.451	0.468	0.484	0.500	0.515	0.531	0.546	0.560	0.574	0.588	0.601	0.614	0.625	0.635	0.646	0.656	0.665	0.674	0.679	0.686	0.690	0.695	0.696	0.699	0.700	0.699	0.699	0.695	0.691	0.686	0.680	0.672	0.664	0.655	0.644	0.631	0.619	0.604	0.588	0.572	0.555	0.535	0.516	0.495	0.474	0.452	0.428	0.404	0.380	0.354	0.329	0.302	0.275	0.248	0.221	0.192	0.165	0.136	0.109	0.080	0.052	0.025	-0.002	-0.030	-0.056	-0.082	-0.108	-0.132	-0.156	-0.180	-0.201	-0.222	-0.242	-0.262	-0.281	-0.298	-0.312	-0.326	-0.339	-0.351	-0.361	-0.370	-0.378	-0.382	-0.386	-0.389	-0.390	-0.390	-0.388	-0.384	-0.379	-0.372	-0.364	-0.354	-0.344	-0.331	-0.320	-0.305	-0.290	-0.274	-0.258	-0.239	-0.221	-0.201	-0.181	-0.161	-0.140	-0.119	-0.098	-0.075	-0.054	-0.031	-0.011	0.011	0.032	0.052	0.072	0.092	0.111	0.129	0.146	0.162	0.178	0.191	0.204	0.215	0.226	0.235	0.242	0.249	0.254	0.258	0.259	0.260	0.259	0.256	0.252	0.248	0.240	0.232	0.222	0.212	0.200	0.188	0.172	0.156	0.140	0.121	0.102	0.082	0.062	0.040	0.019	-0.005	-0.028	-0.051	-0.076	-0.100	-0.125	-0.150	-0.175	-0.200	-0.225	-0.250	-0.275	-0.300	-0.324	-0.346	-0.370	-0.392	-0.415	-0.436	-0.456	-0.476	-0.495	-0.514	-0.531	-0.548	-0.562	-0.578	-0.591	-0.604	-0.616	-0.626	-0.636	-0.645	-0.651	-0.659	-0.664	-0.669	-0.672	-0.674	-0.676	-0.676	-0.675	-0.674	-0.670	-0.666	-0.661	-0.655	-0.650	-0.642	-0.635	-0.625	-0.616	-0.606	-0.594	-0.582	-0.570	-0.558	-0.544	-0.530	-0.515	-0.500	-0.485	-0.470	-0.454	-0.438	-0.421	-0.405	-0.389	-0.372	-0.355	-0.338	-0.321	-0.305	-0.289	-0.271	-0.256	-0.241	-0.226	-0.211	-0.196	-0.182	-0.169	-0.156	-0.144	-0.132	-0.121	-0.111	-0.102	-0.092	-0.085	-0.078	-0.070	-0.064	-0.059	-0.055	-0.050	-0.049	-0.046	-0.045	-0.045	-0.045	-0.048	-0.049	-0.051	-0.055	-0.059	-0.065	-0.070	-0.076	-0.082	-0.090	-0.098	-0.106	-0.115	-0.122	-0.131	-0.141	-0.151	-0.160	-0.171	-0.180	-0.190	-0.199	-0.208	-0.218	-0.226	-0.234	-0.241	-0.249	-0.255	-0.261	-0.266	-0.271	-0.276	-0.280	-0.282	-0.285	-0.286	-0.288	-0.288	-0.285	-0.284	-0.281	-0.276	-0.272	-0.268	-0.261	-0.254	-0.246	-0.236	-0.228	-0.219	-0.209	-0.198	-0.185	-0.172	-0.160	-0.146	-0.132	-0.119	-0.104	-0.090	-0.074	-0.060	-0.045	-0.030	-0.016	-0.001	0.012	0.026	0.039	0.051	0.064	0.076	0.086	0.096	0.106	0.115	0.121	0.128	0.132	0.138	0.141	0.142	0.144	0.142	0.142	0.139	0.136	0.130	0.125	0.118	0.108	0.099	0.088	0.075	0.062	0.048	0.031	0.015	-0.002	-0.021	-0.040	-0.061	-0.082	-0.104	-0.125	-0.148	-0.170	-0.194	-0.218	-0.242	-0.266	-0.290	-0.315	-0.339	-0.362	-0.388	-0.410	-0.434	-0.456	-0.479	-0.501	-0.524	-0.544	-0.564	-0.584	-0.601	-0.621	-0.639	-0.654	-0.670	-0.685	-0.699	-0.712	-0.725	-0.736	-0.746	-0.756	-0.765	-0.774	-0.780	-0.788	-0.792	-0.798	-0.800	-0.804	-0.806	-0.808	-0.809	-0.809	-0.809	-0.808	-0.808	-0.805	-0.804	-0.800	-0.798	-0.795	-0.790	-0.786	-0.782	-0.776	-0.772	-0.766	-0.761	-0.755	-0.749	-0.744	-0.736	-0.730	-0.724	-0.716	-0.710	-0.704	-0.696	-0.690	-0.681	-0.675	-0.668	-0.659	-0.651	-0.644	-0.638	-0.629	-0.620	-0.612	-0.604	-0.595	-0.588	-0.579	-0.570	-0.561	-0.552	-0.542	-0.535	-0.525	-0.516	-0.507	-0.499	-0.490	-0.481	-0.472	-0.464	-0.455	-0.448	-0.440	-0.431	-0.422	-0.415	-0.408	-0.400	-0.394	-0.386	-0.380	-0.374	-0.369	-0.362	-0.358	-0.352	-0.348	-0.342	-0.340	-0.335	-0.332	-0.330	-0.328	-0.325	-0.322	-0.321	-0.320	-0.319	-0.319	-0.318	-0.318	-0.316	-0.316	-0.316	-0.315	-0.315	-0.314	-0.314	-0.314	-0.312	-0.311	-0.310	-0.308	-0.306	-0.302	-0.299	-0.296	-0.291	-0.288	-0.282	-0.276	-0.269	-0.261	-0.254	-0.245	-0.236	-0.226	-0.215	-0.205	-0.192	-0.180	-0.166	-0.152	-0.136	-0.120	-0.104	-0.086	-0.069	-0.050	-0.031	-0.011	0.009	0.030	0.050	0.072	0.094	0.116	0.139	0.161	0.184	0.208	0.231	0.255	0.279	0.301	0.325	0.348	0.372	0.395	0.418	0.441	0.464	0.486	0.507	0.529	0.551	0.572	0.592	0.614	0.635	0.654	0.674	0.692	0.711	0.729	0.746	0.764	0.780	0.798	0.811	0.828	0.841	0.856	0.869	0.882	0.896	0.909	0.920	0.931	0.942	0.952	0.962	0.971	0.979	0.988	0.994	1.002	1.008	1.014	1.019	1.024	1.026	1.030	1.032	1.034	1.035	1.038	1.036	1.038	1.036	1.035	1.034	1.030	1.028	1.022	1.019	1.014	1.008	1.002	0.996	0.989	0.982	0.976	0.968	0.960	0.951	0.944	0.935	0.928	0.918	0.909	0.900	0.891	0.882	0.875	0.866	0.859	0.851	0.842	0.836	0.829	0.822	0.816	0.811	0.806	0.801	0.798	0.794	0.791	0.789	0.786	0.784	0.784	0.782	0.781	0.782	0.782	0.784	0.785	0.786	0.789	0.791	0.792	0.795	0.798	0.801	0.804	0.806	0.810	0.811	0.815	0.816	0.819	0.820	0.821	0.822	0.822	0.821	0.820	0.819	0.816	0.814	0.810	0.805	0.800	0.794	0.788	0.779	0.771	0.762	0.751	0.741	0.730	0.718	0.705	0.691	0.676	0.662	0.646	0.631	0.615	0.598	0.580	0.564	0.546	0.528	0.510	0.491	0.472	0.454	0.436	0.419	0.401	0.382	0.365	0.349	0.331	0.316	0.300	0.285	0.271	0.258	0.245	0.232	0.221	0.211	0.201	0.191	0.184	0.178	0.170	0.165	0.161	0.158	0.154	0.150	0.149	0.149	0.149	0.150	0.151	0.154	0.158	0.161	0.166	0.171	0.175	0.181	0.188	0.194	0.200	0.208	0.214	0.221	0.229	0.238	0.244	0.252	0.261	0.269	0.276	0.285	0.291	0.300	0.306	0.314	0.320	0.328	0.335	0.341	0.348	0.354	0.360	0.365	0.371	0.376	0.382	0.388	0.392	0.398	0.402	0.408	0.412	0.416	0.422	0.426	0.431	0.438	0.441	0.446	0.451	0.458	0.462	0.469	0.474	0.480	0.485	0.491	0.499	0.504	0.511	0.518	0.525	0.532	0.540	0.548	0.555	0.564	0.572	0.580	0.589	0.599	0.609	0.616	0.626	0.636	0.645	0.655	0.665	0.676	0.686	0.698	0.708	0.719	0.729	0.740	0.750	0.761	0.774	0.784	0.795	0.806	0.819	0.830	0.842	0.854	0.865	0.876	0.888	0.899	0.910	0.920	0.930	0.941	0.951	0.962	0.972	0.982	0.992	1.001	1.011	1.019	1.029	1.036	1.045	1.051	1.059	1.064	1.071	1.076	1.080	1.085	1.089	1.092	1.095	1.096	1.098	1.098	1.096	1.096	1.094	1.091	1.089	1.084	1.080	1.075	1.068	1.061	1.054	1.045	1.036	1.026	1.016	1.005	0.992	0.980	0.968	0.955	0.941	0.926	0.914	0.899	0.882	0.868	0.851	0.835	0.819	0.804	0.788	0.771	0.755	0.739	0.722	0.706	0.691	0.676	0.661	0.646	0.631	0.616	0.602	0.589	0.578	0.564	0.552	0.540	0.529	0.519	0.509	0.499	0.491	0.481	0.475	0.466	0.460	0.454	0.448	0.442	0.438	0.432	0.429	0.425	0.421	0.419	0.415	0.414	0.412	0.410	0.410	0.409	0.409	0.408	0.405	0.405	0.404	0.402	0.402	0.401	0.400	0.399	0.398	0.395	0.394	0.391	0.390	0.386	0.384	0.380	0.378	0.372	0.369	0.364	0.360	0.355	0.349	0.342	0.338	0.331	0.324	0.316	0.309	0.300	0.291	0.282	0.274	0.265	0.256	0.245	0.235	0.225	0.216	0.205	0.194	0.184	0.174	0.164	0.151	0.141	0.130	0.121	0.110	0.100	0.090	0.080	0.070	0.061	0.052	0.045	0.035	0.028	0.020	0.012	0.005	0.000	-0.006	-0.012	-0.018	-0.022	-0.026	-0.031	-0.034	-0.038	-0.040	-0.042	-0.045	-0.046	-0.046	-0.048	-0.046	-0.048	-0.046	-0.045	-0.044	-0.041	-0.040	-0.038	-0.034	-0.031	-0.029	-0.026	-0.022	-0.018	-0.014	-0.010	-0.005	-0.001	0.004	0.008	0.012	0.016	0.022	0.028	0.031	0.038	0.041	0.046	0.051	0.054	0.059	0.062	0.068	0.070	0.074	0.076	0.079	0.081	0.084	0.085	0.086	0.088	0.086	0.088	0.086	0.085	0.082	0.080	0.076	0.072	0.069	0.065	0.059	0.052	0.046	0.038	0.030	0.020	0.010	0.000	-0.012	-0.024	-0.036	-0.049	-0.064	-0.078	-0.092	-0.108	-0.125	-0.141	-0.159	-0.176	-0.194	-0.212	-0.230	-0.249	-0.268	-0.286	-0.306	-0.325	-0.344	-0.364	-0.382	-0.401	-0.419	-0.438	-0.455	-0.471	-0.489	-0.505	-0.520	-0.536	-0.550	-0.564	-0.578	-0.590	-0.600	-0.611	-0.621	-0.630	-0.638	-0.644	-0.651	-0.656	-0.660	-0.662	-0.665	-0.666	-0.666	-0.665	-0.664	-0.661	-0.658	-0.654	-0.649	-0.641	-0.635	-0.626	-0.619	-0.609	-0.600	-0.589	-0.578	-0.565	-0.552	-0.539	-0.525	-0.510	-0.495	-0.480	-0.465	-0.449	-0.432	-0.416	-0.400	-0.382	-0.365	-0.349	-0.331	-0.314	-0.295	-0.278	-0.261	-0.244	-0.225	-0.208	-0.190	-0.174	-0.156	-0.141	-0.124	-0.109	-0.092	-0.078	-0.062	-0.048	-0.034	-0.020	-0.006	0.005	0.016	0.029	0.039	0.049	0.059	0.068	0.075	0.082	0.090	0.096	0.101	0.108	0.111	0.115	0.118	0.120	0.121	0.122	0.122	0.122	0.122	0.121	0.118	0.116	0.112	0.108	0.105	0.100	0.094	0.089	0.082	0.076	0.069	0.064	0.056	0.049	0.041	0.032	0.026	0.018	0.010	0.002	-0.005	-0.012	-0.021	-0.029	-0.036	-0.042	-0.049	-0.056	-0.061	-0.069	-0.074	-0.079	-0.084	-0.089	-0.094	-0.096	-0.099	-0.104	-0.104	-0.106	-0.109	-0.109	-0.109	-0.108	-0.108	-0.105	-0.102	-0.100	-0.095	-0.091	-0.088	-0.081	-0.074	-0.068	-0.061	-0.054	-0.045	-0.035	-0.025	-0.015	-0.005	0.008	0.019	0.031	0.044	0.056	0.070	0.085	0.098	0.112	0.126	0.141	0.155	0.169	0.182	0.196	0.210	0.224	0.236	0.249	0.262	0.272	0.282	0.292	0.300	0.309	0.316	0.321	0.326	0.331	0.332	0.335	0.335	0.334	0.332	0.329	0.322	0.316	0.309	0.300	0.289	0.276	0.262	0.248	0.231	0.212	0.194	0.174	0.151	0.128	0.102	0.078	0.052	0.025	-0.002	-0.030	-0.060	-0.089	-0.118	-0.149	-0.178	-0.209	-0.236	-0.266	-0.295	-0.322	-0.351	-0.378	-0.404	-0.426	-0.450	-0.472	-0.492	-0.512	-0.529	-0.544	-0.558	-0.570	-0.579	-0.586	-0.591	-0.594	-0.594	-0.591	-0.588	-0.581	-0.571	-0.560	-0.545	-0.529	-0.509	-0.488	-0.465	-0.438	-0.410	-0.379	-0.345	-0.310	-0.274	-0.236	-0.196	-0.155	-0.110	-0.066	-0.020	0.028	0.076	0.125	0.175	0.225	0.278	0.329	0.381	0.432	0.482	0.535	0.586	0.636	0.686	0.736	0.784	0.831	0.878	0.924	0.968	1.009	1.050	1.089	1.126	1.162	1.196	1.229	1.259	1.288	1.312	1.338	1.360	1.380	1.399	1.415	1.430	1.441	1.452	1.461	1.469	1.474	1.476	1.478	1.478	1.476	1.474	1.469	1.462	1.455	1.448	1.438	1.428	1.418	1.405	1.394	1.381	1.368	1.354	1.340	1.325	1.310	1.296	1.282	1.269	1.254	1.241	1.228	1.215	1.201	1.190	1.179	1.168	1.159	1.149	1.141	1.134	1.128	1.122	1.118	1.112	1.110	1.109	1.109	1.109	1.110	1.112	1.116	1.120	1.126	1.132	1.140	1.148	1.156	1.168	1.178	1.190	1.202	1.215	1.228	1.242	1.258	1.272	1.289	1.305	1.321	1.339	1.356	1.372	1.391	1.409	1.428	1.445	1.462	1.480	1.498	1.515	1.532	1.549	1.565	1.581	1.596	1.610	1.625	1.639	1.650	1.662	1.672	1.682	1.691	1.699	1.705	1.710	1.715	1.716	1.718	1.719	1.716	1.715	1.710	1.705	1.696	1.689	1.678	1.666	1.652	1.638	1.621	1.604	1.584	1.562	1.540	1.515	1.490	1.462	1.434	1.404	1.374	1.341	1.308	1.272	1.238	1.201	1.164	1.125	1.088	1.048	1.009	0.968	0.928	0.886	0.846	0.804	0.764	0.724	0.684	0.644	0.604	0.565	0.528	0.490	0.452	0.418	0.384	0.350	0.319	0.288	0.258	0.230	0.204	0.179	0.156	0.135	0.115	0.098	0.081	0.068	0.055	0.045	0.036	0.030	0.028	0.025	0.022	0.022	0.026	0.031	0.038	0.046	0.055	0.068	0.080	0.095	0.110	0.128	0.145	0.165	0.185	0.206	0.229	0.250	0.274	0.299	0.322	0.346	0.371	0.396	0.421	0.446	0.470	0.494	0.518	0.540	0.562	0.584	0.605	0.625	0.644	0.661	0.679	0.694	0.710	0.722	0.735	0.746	0.755	0.762	0.769	0.775	0.779	0.780	0.781	0.780	0.778	0.774	0.770	0.764	0.756	0.748	0.738	0.728	0.715	0.702	0.689	0.675	0.660	0.644	0.628	0.611	0.594	0.578	0.560	0.542	0.525	0.509	0.491	0.474	0.459	0.442	0.428	0.412	0.400	0.388	0.375	0.365	0.355	0.346	0.340	0.334	0.328	0.324	0.321	0.321	0.321	0.324	0.328	0.331	0.339	0.346	0.355	0.366	0.378	0.390	0.405	0.420	0.436	0.454	0.471	0.489	0.509	0.530	0.550	0.571	0.594	0.615	0.638	0.660	0.682	0.704	0.726	0.748	0.768	0.786	0.806	0.824	0.841	0.858	0.872	0.886	0.898	0.909	0.918	0.926	0.932	0.935	0.938	0.938	0.936	0.931	0.925	0.918	0.908	0.896	0.881	0.866	0.848	0.828	0.806	0.782	0.756	0.728	0.699	0.668	0.634	0.600	0.565	0.528	0.489	0.449	0.408	0.366	0.324	0.281	0.236	0.192	0.148	0.102	0.058	0.012	-0.032	-0.079	-0.122	-0.168	-0.210	-0.252	-0.295	-0.336	-0.376	-0.415	-0.452	-0.489	-0.525	-0.559	-0.590	-0.620	-0.649	-0.676	-0.702	-0.725	-0.748	-0.768	-0.785	-0.801	-0.816	-0.828	-0.839	-0.848	-0.854	-0.859	-0.861	-0.862	-0.861	-0.859	-0.855	-0.849	-0.842	-0.834	-0.824	-0.811	-0.798	-0.785	-0.770	-0.755	-0.738	-0.721	-0.702	-0.685	-0.665	-0.645	-0.626	-0.608	-0.589	-0.569	-0.551	-0.531	-0.514	-0.496	-0.481	-0.465	-0.450	-0.438	-0.425	-0.414	-0.404	-0.398	-0.390	-0.384	-0.380	-0.379	-0.380	-0.382	-0.385	-0.392	-0.399	-0.410	-0.421	-0.434	-0.449	-0.466	-0.485	-0.505	-0.528	-0.551	-0.576	-0.604	-0.632	-0.662	-0.694	-0.726	-0.759	-0.794	-0.829	-0.865	-0.901	-0.939	-0.975	-1.014	-1.052	-1.090	-1.129	-1.166	-1.204	-1.241	-1.278	-1.314	-1.349	-1.382	-1.416	-1.449	-1.480	-1.510	-1.540	-1.568	-1.592	-1.618	-1.641	-1.664	-1.685	-1.702	-1.721	-1.738	-1.751	-1.764	-1.775	-1.785	-1.794	-1.800	-1.805	-1.809	-1.811	-1.811	-1.811	-1.810	-1.808	-1.802	-1.798	-1.791	-1.784	-1.776	-1.768	-1.758	-1.748	-1.736	-1.724	-1.714	-1.701	-1.689	-1.676	-1.662	-1.650	-1.638	-1.624	-1.611	-1.599	-1.585	-1.572	-1.561	-1.549	-1.538	-1.528	-1.518	-1.508	-1.498	-1.489	-1.480	-1.472	-1.466	-1.460	-1.455	-1.450	-1.446	-1.442	-1.441	-1.440	-1.441	-1.441	-1.442	-1.445	-1.449	-1.452	-1.458	-1.464	-1.470	-1.479	-1.488	-1.496	-1.508	-1.519	-1.530	-1.544	-1.558	-1.572	-1.588	-1.604	-1.620	-1.636	-1.654	-1.671	-1.690	-1.709	-1.726	-1.746	-1.766	-1.786	-1.805	-1.825	-1.845	-1.865	-1.884	-1.902	-1.921	-1.939	-1.956	-1.972	-1.990	-2.005	-2.019	-2.033	-2.044	-2.056	-2.066	-2.075	-2.082	-2.089	-2.094	-2.096	-2.098	-2.098	-2.096	-2.092	-2.089	-2.081	-2.074	-2.064	-2.051	-2.038	-2.022	-2.005	-1.986	-1.965	-1.944	-1.919	-1.892	-1.865	-1.836	-1.805	-1.774	-1.740	-1.705	-1.670	-1.635	-1.596	-1.558	-1.519	-1.479	-1.438	-1.396	-1.354	-1.312	-1.270	-1.229	-1.186	-1.144	-1.102	-1.061	-1.020	-0.979	-0.940	-0.901	-0.862	-0.825	-0.789	-0.754	-0.720	-0.688	-0.655	-0.628	-0.598	-0.571	-0.548	-0.524	-0.501	-0.481	-0.464	-0.446	-0.431	-0.419	-0.406	-0.398	-0.389	-0.382	-0.376	-0.372	-0.371	-0.371	-0.372	-0.374	-0.379	-0.384	-0.389	-0.396	-0.405	-0.414	-0.424	-0.434	-0.446	-0.458	-0.471	-0.484	-0.498	-0.511	-0.525	-0.538	-0.552	-0.566	-0.580	-0.594	-0.606	-0.619	-0.631	-0.644	-0.654	-0.664	-0.674	-0.682	-0.691	-0.699	-0.705	-0.710	-0.714	-0.719	-0.721	-0.722	-0.722	-0.722	-0.722	-0.720	-0.718	-0.714	-0.709	-0.702	-0.696	-0.689	-0.681	-0.672	-0.661	-0.651	-0.640	-0.629	-0.616	-0.604	-0.590	-0.576	-0.562	-0.549	-0.534	-0.520	-0.504	-0.489	-0.474	-0.459	-0.442	-0.428	-0.412	-0.398	-0.382	-0.368	-0.354	-0.340	-0.328	-0.314	-0.301	-0.289	-0.278	-0.266	-0.255	-0.245	-0.235	-0.226	-0.216	-0.210	-0.202	-0.198	-0.192	-0.189	-0.185	-0.182	-0.181	-0.179	-0.179	-0.180	-0.180	-0.182	-0.186	-0.190	-0.194	-0.200	-0.206	-0.214	-0.221	-0.230	-0.240	-0.249	-0.261	-0.271	-0.285	-0.298	-0.310	-0.325	-0.340	-0.354	-0.370	-0.386	-0.401	-0.418	-0.435	-0.451	-0.469	-0.484	-0.501	-0.518	-0.535	-0.550	-0.566	-0.581	-0.596	-0.610	-0.624	-0.636	-0.648	-0.659	-0.670	-0.680	-0.688	-0.695	-0.701	-0.706	-0.711	-0.712	-0.715	-0.714	-0.712	-0.710	-0.706	-0.700	-0.694	-0.685	-0.675	-0.664	-0.651	-0.636	-0.620	-0.604	-0.585	-0.566	-0.545	-0.522	-0.500	-0.476	-0.452	-0.425	-0.399	-0.371	-0.344	-0.314	-0.285	-0.255	-0.225	-0.195	-0.162	-0.132	-0.102	-0.071	-0.042	-0.011	0.019	0.046	0.076	0.102	0.130	0.156	0.181	0.208	0.231	0.254	0.274	0.294	0.312	0.330	0.345	0.360	0.372	0.385	0.395	0.402	0.410	0.416	0.421	0.424	0.425	0.425	0.424	0.421	0.416	0.411	0.405	0.396	0.386	0.376	0.365	0.351	0.338	0.322	0.306	0.290	0.271	0.254	0.234	0.214	0.194	0.172	0.151	0.129	0.108	0.085	0.061	0.039	0.015	-0.009	-0.031	-0.054	-0.078	-0.100	-0.124	-0.148	-0.169	-0.190	-0.212	-0.234	-0.255	-0.275	-0.295	-0.315	-0.334	-0.352	-0.370	-0.385	-0.402	-0.416	-0.431	-0.445	-0.458	-0.469	-0.480	-0.490	-0.499	-0.507	-0.514	-0.519	-0.524	-0.529	-0.531	-0.534	-0.536	-0.536	-0.536	-0.534	-0.532	-0.529	-0.524	-0.519	-0.512	-0.507	-0.500	-0.491	-0.482	-0.474	-0.462	-0.452	-0.441	-0.430	-0.419	-0.406	-0.394	-0.381	-0.369	-0.355	-0.342	-0.330	-0.319	-0.306	-0.295	-0.284	-0.272	-0.262	-0.254	-0.244	-0.235	-0.228	-0.221	-0.215	-0.210	-0.205	-0.202	-0.200	-0.199	-0.199	-0.200	-0.201	-0.202	-0.208	-0.211	-0.218	-0.224	-0.231	-0.239	-0.249	-0.259	-0.270	-0.281	-0.294	-0.306	-0.320	-0.334	-0.348	-0.361	-0.376	-0.391	-0.408	-0.421	-0.436	-0.450	-0.464	-0.478	-0.491	-0.505	-0.516	-0.528	-0.539	-0.550	-0.559	-0.568	-0.574	-0.580	-0.584	-0.588	-0.591	-0.592	-0.592	-0.591	-0.589	-0.586	-0.580	-0.574	-0.565	-0.556	-0.545	-0.532	-0.519	-0.505	-0.489	-0.471	-0.452	-0.432	-0.411	-0.389	-0.368	-0.344	-0.320	-0.295	-0.270	-0.244	-0.218	-0.190	-0.162	-0.135	-0.108	-0.080	-0.052	-0.025	0.001	0.028	0.054	0.080	0.104	0.128	0.151	0.172	0.195	0.214	0.234	0.252	0.269	0.282	0.296	0.309	0.320	0.329	0.335	0.341	0.345	0.349	0.350	0.349	0.346	0.341	0.335	0.328	0.318	0.306	0.292	0.278	0.260	0.241	0.222	0.201	0.176	0.152	0.128	0.099	0.070	0.040	0.008	-0.025	-0.058	-0.094	-0.129	-0.165	-0.202	-0.240	-0.280	-0.318	-0.358	-0.398	-0.438	-0.478	-0.519	-0.559	-0.600	-0.640	-0.680	-0.719	-0.759	-0.796	-0.835	-0.872	-0.910	-0.945	-0.980	-1.014	-1.048	-1.080	-1.111	-1.141	-1.169	-1.198	-1.221	-1.246	-1.270	-1.291	-1.311	-1.330	-1.346	-1.362	-1.376	-1.389	-1.399	-1.408	-1.415	-1.421	-1.426	-1.430	-1.431	-1.431	-1.430	-1.428	-1.424	-1.419	-1.414	-1.406	-1.398	-1.388	-1.379	-1.368	-1.355	-1.344	-1.330	-1.316	-1.302	-1.286	-1.272	-1.256	-1.240	-1.226	-1.210	-1.192	-1.178	-1.161	-1.146	-1.132	-1.118	-1.105	-1.091	-1.078	-1.065	-1.054	-1.042	-1.031	-1.022	-1.015	-1.006	-0.999	-0.992	-0.988	-0.982	-0.980	-0.976	-0.975	-0.975	-0.975	-0.976	-0.979	-0.981	-0.985	-0.990	-0.995	-1.001	-1.008	-1.016	-1.025	-1.034	-1.044	-1.052	-1.064	-1.075	-1.088	-1.099	-1.111	-1.122	-1.135	-1.148	-1.160	-1.172	-1.184	-1.195	-1.208	-1.219	-1.229	-1.240	-1.250	-1.259	-1.268	-1.275	-1.282	-1.289	-1.294	-1.300	-1.304	-1.306	-1.308	-1.309	-1.309	-1.308	-1.305	-1.302	-1.298	-1.291	-1.285	-1.278	-1.269	-1.259	-1.248	-1.235	-1.221	-1.209	-1.194	-1.179	-1.161	-1.145	-1.126	-1.108	-1.088	-1.066	-1.045	-1.024	-1.002	-0.979	-0.958	-0.934	-0.910	-0.886	-0.862	-0.840	-0.815	-0.791	-0.769	-0.745	-0.721	-0.698	-0.675	-0.652	-0.632	-0.610	-0.590	-0.570	-0.551	-0.532	-0.516	-0.499	-0.482	-0.466	-0.452	-0.439	-0.428	-0.415	-0.405	-0.395	-0.386	-0.379	-0.374	-0.368	-0.364	-0.360	-0.360	-0.359	-0.358	-0.359	-0.361	-0.365	-0.369	-0.375	-0.380	-0.388	-0.395	-0.404	-0.414	-0.424	-0.435	-0.448	-0.460	-0.471	-0.486	-0.500	-0.514	-0.529	-0.544	-0.559	-0.574	-0.589	-0.604	-0.619	-0.634	-0.649	-0.664	-0.679	-0.692	-0.708	-0.720	-0.734	-0.746	-0.759	-0.770	-0.781	-0.792	-0.802	-0.811	-0.819	-0.828	-0.834	-0.841	-0.846	-0.851	-0.856	-0.859	-0.860	-0.862	-0.864	-0.864	-0.864	-0.865	-0.864	-0.861	-0.860	-0.859	-0.855	-0.852	-0.850	-0.846	-0.844	-0.840	-0.838	-0.835	-0.832	-0.830	-0.828	-0.826	-0.825	-0.825	-0.825	-0.825	-0.828	-0.829	-0.832	-0.834	-0.839	-0.845	-0.851	-0.859	-0.866	-0.875	-0.885	-0.896	-0.909	-0.920	-0.934	-0.949	-0.962	-0.979	-0.995	-1.012	-1.030	-1.049	-1.066	-1.086	-1.105	-1.125	-1.145	-1.165	-1.186	-1.206	-1.226	-1.248	-1.266	-1.286	-1.305	-1.324	-1.344	-1.362	-1.380	-1.396	-1.412	-1.429	-1.444	-1.459	-1.471	-1.484	-1.495	-1.508	-1.518	-1.528	-1.536	-1.544	-1.551	-1.558	-1.564	-1.569	-1.572	-1.575	-1.579	-1.580	-1.582	-1.582	-1.584	-1.584	-1.582	-1.581	-1.581	-1.579	-1.576	-1.574	-1.570	-1.566	-1.562	-1.559	-1.555	-1.550	-1.545	-1.539	-1.534	-1.528	-1.521	-1.515	-1.508	-1.502	-1.495	-1.489	-1.480	-1.472	-1.465	-1.456	-1.448	-1.439	-1.430	-1.420	-1.411	-1.401	-1.391	-1.381	-1.370	-1.360	-1.349	-1.336	-1.325	-1.314	-1.301	-1.289	-1.278	-1.265	-1.252	-1.240	-1.228	-1.216	-1.204	-1.192	-1.181	-1.169	-1.159	-1.148	-1.136	-1.126	-1.116	-1.109	-1.099	-1.091	-1.082	-1.076	-1.070	-1.065	-1.060	-1.056	-1.051	-1.049	-1.048	-1.046	-1.045	-1.045	-1.045	-1.048	-1.049	-1.052	-1.056	-1.060	-1.065	-1.070	-1.076	-1.082	-1.089	-1.096	-1.102	-1.110	-1.119	-1.126	-1.135	-1.142	-1.150	-1.159	-1.166	-1.174	-1.180	-1.188	-1.194	-1.200	-1.206	-1.211	-1.216	-1.220	-1.224	-1.226	-1.230	-1.231	-1.232	-1.232	-1.231	-1.230	-1.229	-1.226	-1.222	-1.220	-1.215	-1.209	-1.202	-1.196	-1.189	-1.182	-1.175	-1.166	-1.159	-1.151	-1.141	-1.134	-1.125	-1.116	-1.108	-1.100	-1.091	-1.084	-1.076	-1.070	-1.064	-1.058	-1.051	-1.048	-1.042	-1.040	-1.038	-1.036	-1.036	-1.036	-1.038	-1.039	-1.042	-1.046	-1.051	-1.058	-1.066	-1.074	-1.082	-1.092	-1.104	-1.115	-1.129	-1.141	-1.156	-1.171	-1.188	-1.204	-1.220	-1.238	-1.255	-1.274	-1.291	-1.309	-1.326	-1.346	-1.364	-1.380	-1.399	-1.415	-1.432	-1.449	-1.464	-1.479	-1.492	-1.506	-1.520	-1.530	-1.541	-1.551	-1.559	-1.566	-1.571	-1.576	-1.579	-1.581	-1.581	-1.580	-1.578	-1.574	-1.568	-1.561	-1.552	-1.542	-1.532	-1.519	-1.504	-1.489	-1.471	-1.454	-1.435	-1.414	-1.391	-1.369	-1.345	-1.319	-1.292	-1.266	-1.239	-1.209	-1.180	-1.150	-1.119	-1.088	-1.056	-1.024	-0.991	-0.958	-0.925	-0.891	-0.858	-0.825	-0.791	-0.759	-0.726	-0.692	-0.660	-0.629	-0.598	-0.565	-0.534	-0.504	-0.474	-0.445	-0.416	-0.389	-0.361	-0.336	-0.311	-0.286	-0.262	-0.241	-0.219	-0.199	-0.179	-0.160	-0.142	-0.125	-0.109	-0.095	-0.080	-0.069	-0.058	-0.046	-0.038	-0.029	-0.021	-0.015	-0.009	-0.005	-0.001	0.000	0.002	0.002	0.002	0.001	-0.001	-0.004	-0.008	-0.011	-0.018	-0.024	-0.031	-0.039	-0.046	-0.055	-0.065	-0.076	-0.086	-0.096	-0.110	-0.121	-0.134	-0.146	-0.160	-0.174	-0.188	-0.201	-0.215	-0.229	-0.245	-0.259	-0.274	-0.289	-0.304	-0.319	-0.332	-0.349	-0.362	-0.378	-0.391	-0.405	-0.419	-0.434	-0.448	-0.460	-0.472	-0.485	-0.498	-0.507	-0.520	-0.530	-0.541	-0.551	-0.560	-0.570	-0.579	-0.586	-0.595	-0.601	-0.608	-0.612	-0.618	-0.622	-0.626	-0.630	-0.632	-0.635	-0.638	-0.639	-0.640	-0.640	-0.640	-0.639	-0.639	-0.638	-0.635	-0.634	-0.631	-0.629	-0.625	-0.622	-0.619	-0.616	-0.612	-0.610	-0.608	-0.604	-0.600	-0.598	-0.595	-0.592	-0.589	-0.589	-0.588	-0.586	-0.586	-0.588	-0.589	-0.590	-0.592	-0.595	-0.598	-0.602	-0.608	-0.614	-0.621	-0.628	-0.636	-0.645	-0.656	-0.666	-0.679	-0.691	-0.704	-0.719	-0.734	-0.749	-0.764	-0.780	-0.799	-0.815	-0.834	-0.852	-0.870	-0.890	-0.909	-0.929	-0.948	-0.966	-0.986	-1.005	-1.022	-1.041	-1.060	-1.078	-1.094	-1.110	-1.126	-1.141	-1.156	-1.169	-1.181	-1.194	-1.202	-1.214	-1.222	-1.229	-1.235	-1.240	-1.245	-1.248	-1.249	-1.250	-1.250	-1.248	-1.244	-1.240	-1.235	-1.228	-1.220	-1.211	-1.201	-1.192	-1.180	-1.169	-1.155	-1.141	-1.126	-1.111	-1.095	-1.080	-1.064	-1.048	-1.030	-1.014	-0.996	-0.978	-0.961	-0.942	-0.926	-0.909	-0.891	-0.874	-0.859	-0.841	-0.828	-0.811	-0.798	-0.782	-0.769	-0.758	-0.744	-0.734	-0.722	-0.712	-0.702	-0.695	-0.688	-0.680	-0.672	-0.668	-0.662	-0.659	-0.655	-0.652	-0.650	-0.648	-0.646	-0.646	-0.646	-0.646	-0.646	-0.649	-0.650	-0.652	-0.654	-0.656	-0.659	-0.662	-0.665	-0.669	-0.671	-0.674	-0.678	-0.680	-0.682	-0.685	-0.688	-0.690	-0.691	-0.694	-0.695	-0.696	-0.698	-0.699	-0.699	-0.698	-0.698	-0.696	-0.694	-0.691	-0.689	-0.685	-0.682	-0.678	-0.674	-0.669	-0.664	-0.658	-0.651	-0.644	-0.636	-0.629	-0.621	-0.612	-0.604	-0.595	-0.585	-0.576	-0.566	-0.556	-0.546	-0.536	-0.526	-0.516	-0.506	-0.496	-0.486	-0.476	-0.468	-0.458	-0.449	-0.440	-0.432	-0.425	-0.418	-0.411	-0.405	-0.400	-0.396	-0.391	-0.389	-0.388	-0.386	-0.385	-0.386	-0.388	-0.390	-0.394	-0.399	-0.404	-0.410	-0.419	-0.428	-0.438	-0.449	-0.460	-0.474	-0.488	-0.502	-0.518	-0.535	-0.555	-0.574	-0.594	-0.614	-0.638	-0.659	-0.681	-0.705	-0.730	-0.754	-0.779	-0.805	-0.830	-0.856	-0.882	-0.908	-0.935	-0.961	-0.986	-1.012	-1.038	-1.064	-1.088	-1.112	-1.136	-1.159	-1.182	-1.204	-1.225	-1.245	-1.265	-1.282	-1.301	-1.318	-1.332	-1.349	-1.361	-1.374	-1.386	-1.396	-1.405	-1.412	-1.420	-1.426	-1.431	-1.435	-1.439	-1.440	-1.441	-1.441	-1.439	-1.436	-1.434	-1.430	-1.426	-1.420	-1.412	-1.405	-1.398	-1.390	-1.380	-1.371	-1.360	-1.350	-1.338	-1.328	-1.315	-1.302	-1.289	-1.276	-1.264	-1.250	-1.236	-1.222	-1.209	-1.195	-1.184	-1.170	-1.158	-1.145	-1.132	-1.120	-1.109	-1.098	-1.086	-1.076	-1.066	-1.056	-1.049	-1.041	-1.034	-1.026	-1.020	-1.016	-1.011	-1.008	-1.005	-1.005	-1.004	-1.004	-1.005	-1.008	-1.010	-1.015	-1.019	-1.025	-1.034	-1.041	-1.051	-1.061	-1.072	-1.084	-1.098	-1.112	-1.126	-1.144	-1.161	-1.179	-1.198	-1.218	-1.238	-1.258	-1.279	-1.302	-1.325	-1.349	-1.371	-1.396	-1.421	-1.445	-1.469	-1.494	-1.519	-1.544	-1.568	-1.591	-1.615	-1.639	-1.661	-1.682	-1.704	-1.725	-1.744	-1.762	-1.780	-1.798	-1.812	-1.826	-1.841	-1.852	-1.864	-1.872	-1.880	-1.888	-1.891	-1.896	-1.898	-1.899	-1.896	-1.894	-1.890	-1.885	-1.878	-1.868	-1.859	-1.848	-1.834	-1.820	-1.805	-1.788	-1.770	-1.750	-1.731	-1.709	-1.688	-1.665	-1.641	-1.616	-1.592	-1.568	-1.542	-1.518	-1.492	-1.468	-1.441	-1.416	-1.391	-1.366	-1.342	-1.320	-1.296	-1.274	-1.254	-1.234	-1.215	-1.198	-1.181	-1.166	-1.154	-1.141	-1.131	-1.122	-1.116	-1.110	-1.108	-1.105	-1.105	-1.108	-1.111	-1.118	-1.125	-1.135	-1.148	-1.160	-1.176	-1.194	-1.211	-1.231	-1.254	-1.278	-1.302	-1.329	-1.356	-1.386	-1.416	-1.448	-1.480	-1.514	-1.549	-1.581	-1.618	-1.654	-1.690	-1.726	-1.764	-1.801	-1.836	-1.872	-1.910	-1.946	-1.981	-2.015	-2.050	-2.084	-2.118	-2.149	-2.180	-2.209	-2.238	-2.264	-2.290	-2.315	-2.338	-2.360	-2.381	-2.400	-2.416	-2.434	-2.448	-2.461	-2.472	-2.482	-2.491	-2.499	-2.505	-2.509	-2.512	-2.515	-2.515	-2.515	-2.512	-2.511	-2.508	-2.502	-2.498	-2.491	-2.485	-2.479	-2.470	-2.461	-2.452	-2.442	-2.432	-2.424	-2.414	-2.405	-2.395	-2.386	-2.376	-2.366	-2.359	-2.350	-2.341	-2.334	-2.326	-2.320	-2.314	-2.309	-2.305	-2.301	-2.298	-2.295	-2.294	-2.292	-2.292	-2.292	-2.295	-2.296	-2.299	-2.302	-2.305	-2.310	-2.316	-2.324	-2.330	-2.338	-2.346	-2.354	-2.362	-2.371	-2.381	-2.391	-2.401	-2.414	-2.424	-2.435	-2.446	-2.458	-2.469	-2.479	-2.491	-2.501	-2.512	-2.522	-2.534	-2.544	-2.554	-2.562	-2.572	-2.581	-2.589	-2.598	-2.604	-2.610	-2.616	-2.622	-2.628	-2.632	-2.635	-2.639	-2.641	-2.642	-2.644	-2.645	-2.645	-2.645	-2.642	-2.641	-2.639	-2.635	-2.631	-2.628	-2.624	-2.618	-2.611	-2.604	-2.598	-2.590	-2.581	-2.572	-2.564	-2.554	-2.544	-2.532	-2.521	-2.510	-2.496	-2.485	-2.471	-2.458	-2.444	-2.430	-2.415	-2.399	-2.384	-2.368	-2.352	-2.335	-2.319	-2.304	-2.286	-2.270	-2.252	-2.235	-2.218	-2.201	-2.182	-2.165	-2.148	-2.130	-2.112	-2.095	-2.076	-2.060	-2.042	-2.025	-2.007	-1.991	-1.974	-1.959	-1.941	-1.926	-1.910	-1.895	-1.878	-1.862	-1.850	-1.835	-1.821	-1.808	-1.795	-1.782	-1.770	-1.758	-1.746	-1.734	-1.722	-1.714	-1.702	-1.694	-1.684	-1.675	-1.666	-1.658	-1.649	-1.641	-1.634	-1.628	-1.621	-1.615	-1.609	-1.602	-1.596	-1.591	-1.585	-1.580	-1.575	-1.570	-1.565	-1.560	-1.556	-1.551	-1.548	-1.542	-1.539	-1.534	-1.530	-1.525	-1.521	-1.518	-1.512	-1.509	-1.504	-1.499	-1.494	-1.489	-1.484	-1.479	-1.472	-1.468	-1.461	-1.455	-1.449	-1.441	-1.435	-1.428	-1.420	-1.412	-1.404	-1.395	-1.385	-1.376	-1.366	-1.356	-1.346	-1.335	-1.322	-1.311	-1.299	-1.285	-1.272	-1.259	-1.245	-1.231	-1.216	-1.201	-1.185	-1.169	-1.152	-1.136	-1.119	-1.100	-1.082	-1.064	-1.045	-1.026	-1.008	-0.988	-0.968	-0.948	-0.930	-0.909	-0.890	-0.870	-0.850	-0.832	-0.812	-0.792	-0.772	-0.754	-0.736	-0.718	-0.700	-0.682	-0.666	-0.649	-0.634	-0.618	-0.601	-0.588	-0.574	-0.561	-0.549	-0.536	-0.526	-0.515	-0.505	-0.496	-0.488	-0.480	-0.474	-0.468	-0.462	-0.458	-0.454	-0.451	-0.449	-0.446	-0.445	-0.444	-0.445	-0.445	-0.448	-0.448	-0.451	-0.454	-0.456	-0.460	-0.464	-0.469	-0.472	-0.478	-0.481	-0.486	-0.491	-0.496	-0.500	-0.505	-0.510	-0.514	-0.518	-0.521	-0.525	-0.528	-0.531	-0.534	-0.535	-0.535	-0.536	-0.536	-0.535	-0.534	-0.531	-0.529	-0.525	-0.521	-0.515	-0.509	-0.502	-0.494	-0.485	-0.474	-0.464	-0.451	-0.439	-0.424	-0.409	-0.394	-0.378	-0.360	-0.341	-0.321	-0.301	-0.279	-0.256	-0.234	-0.210	-0.185	-0.160	-0.134	-0.108	-0.080	-0.052	-0.025	0.004	0.032	0.061	0.091	0.120	0.150	0.179	0.209	0.239	0.268	0.296	0.324	0.352	0.380	0.408	0.434	0.459	0.484	0.509	0.531	0.554	0.575	0.596	0.616	0.635	0.651	0.668	0.684	0.698	0.709	0.721	0.731	0.739	0.745	0.751	0.755	0.759	0.761	0.761	0.761	0.758	0.755	0.750	0.744	0.736	0.728	0.718	0.708	0.696	0.682	0.669	0.654	0.639	0.622	0.605	0.588	0.570	0.550	0.531	0.511	0.491	0.471	0.451	0.430	0.409	0.388	0.368	0.346	0.325	0.305	0.285	0.266	0.246	0.228	0.209	0.191	0.175	0.159	0.142	0.129	0.115	0.102	0.090	0.080	0.070	0.060	0.051	0.044	0.038	0.031	0.026	0.022	0.020	0.018	0.016	0.015	0.015	0.016	0.018	0.019	0.021	0.024	0.026	0.030	0.032	0.036	0.040	0.041	0.045	0.049	0.050	0.052	0.055	0.055	0.054	0.052	0.051	0.048	0.042	0.038	0.030	0.022	0.014	0.002	-0.010	-0.024	-0.041	-0.059	-0.078	-0.099	-0.122	-0.146	-0.174	-0.201	-0.231	-0.264	-0.298	-0.334	-0.370	-0.409	-0.449	-0.490	-0.534	-0.579	-0.624	-0.670	-0.719	-0.768	-0.816	-0.866	-0.919	-0.970	-1.021	-1.075	-1.126	-1.180	-1.232	-1.284	-1.335	-1.388	-1.439	-1.488	-1.538	-1.586	-1.632	-1.679	-1.724	-1.768	-1.809	-1.850	-1.889	-1.926	-1.961	-1.995	-2.027	-2.058	-2.086	-2.112	-2.138	-2.160	-2.180	-2.199	-2.218	-2.231	-2.244	-2.255	-2.265	-2.274	-2.280	-2.284	-2.288	-2.289	-2.291	-2.290	-2.289	-2.286	-2.281	-2.276	-2.271	-2.265	-2.258	-2.250	-2.244	-2.235	-2.226	-2.218	-2.209	-2.200	-2.191	-2.182	-2.175	-2.166	-2.159	-2.151	-2.145	-2.139	-2.132	-2.128	-2.124	-2.120	-2.118	-2.115	-2.114	-2.112	-2.114	-2.114	-2.116	-2.119	-2.121	-2.126	-2.130	-2.135	-2.141	-2.148	-2.155	-2.161	-2.170	-2.179	-2.186	-2.196	-2.205	-2.214	-2.225	-2.235	-2.245	-2.255	-2.266	-2.276	-2.286	-2.296	-2.305	-2.316	-2.325	-2.335	-2.345	-2.352	-2.361	-2.369	-2.376	-2.382	-2.390	-2.395	-2.400	-2.405	-2.409	-2.412	-2.415	-2.418	-2.420	-2.420	-2.420	-2.419	-2.418	-2.416	-2.414	-2.411	-2.408	-2.401	-2.396	-2.390	-2.384	-2.376	-2.369	-2.360	-2.351	-2.341	-2.332	-2.321	-2.310	-2.299	-2.286	-2.272	-2.260	-2.246	-2.232	-2.218	-2.205	-2.189	-2.174	-2.160	-2.144	-2.129	-2.112	-2.098	-2.081	-2.065	-2.049	-2.034	-2.019	-2.002	-1.989	-1.972	-1.958	-1.942	-1.929	-1.914	-1.900	-1.886	-1.872	-1.860	-1.846	-1.832	-1.821	-1.810	-1.799	-1.789	-1.779	-1.769	-1.759	-1.750	-1.741	-1.732	-1.725	-1.718	-1.710	-1.702	-1.696	-1.690	-1.684	-1.678	-1.672	-1.668	-1.662	-1.656	-1.652	-1.648	-1.644	-1.639	-1.634	-1.630	-1.624	-1.620	-1.615	-1.610	-1.605	-1.599	-1.594	-1.589	-1.582	-1.576	-1.570	-1.564	-1.558	-1.549	-1.541	-1.534	-1.525	-1.516	-1.508	-1.499	-1.489	-1.479	-1.468	-1.458	-1.446	-1.435	-1.424	-1.412	-1.399	-1.388	-1.375	-1.361	-1.349	-1.336	-1.322	-1.308	-1.294	-1.279	-1.265	-1.251	-1.236	-1.221	-1.206	-1.191	-1.175	-1.160	-1.144	-1.128	-1.112	-1.096	-1.081	-1.065	-1.050	-1.034	-1.019	-1.002	-0.988	-0.972	-0.956	-0.941	-0.926	-0.910	-0.895	-0.881	-0.866	-0.852	-0.839	-0.824	-0.810	-0.798	-0.784	-0.771	-0.758	-0.746	-0.734	-0.724	-0.711	-0.701	-0.692	-0.682	-0.675	-0.666	-0.658	-0.651	-0.645	-0.639	-0.632	-0.628	-0.622	-0.620	-0.616	-0.614	-0.611	-0.610	-0.610	-0.609	-0.609	-0.609	-0.610	-0.611	-0.614	-0.615	-0.618	-0.620	-0.622	-0.626	-0.628	-0.631	-0.635	-0.639	-0.641	-0.645	-0.648	-0.650	-0.654	-0.655	-0.658	-0.658	-0.660	-0.659	-0.659	-0.658	-0.656	-0.654	-0.651	-0.646	-0.642	-0.636	-0.629	-0.622	-0.614	-0.604	-0.594	-0.581	-0.569	-0.556	-0.541	-0.526	-0.510	-0.492	-0.475	-0.456	-0.436	-0.416	-0.394	-0.371	-0.350	-0.326	-0.301	-0.278	-0.252	-0.226	-0.200	-0.174	-0.149	-0.122	-0.096	-0.070	-0.044	-0.018	0.009	0.034	0.059	0.084	0.109	0.132	0.156	0.179	0.200	0.221	0.241	0.261	0.280	0.298	0.314	0.330	0.345	0.358	0.371	0.382	0.392	0.401	0.409	0.415	0.420	0.424	0.428	0.430	0.429	0.429	0.428	0.425	0.421	0.418	0.412	0.406	0.398	0.390	0.381	0.372	0.361	0.350	0.339	0.326	0.314	0.300	0.288	0.272	0.260	0.245	0.230	0.216	0.202	0.188	0.172	0.158	0.145	0.130	0.116	0.104	0.091	0.078	0.065	0.054	0.042	0.032	0.022	0.012	0.004	-0.005	-0.014	-0.021	-0.028	-0.032	-0.039	-0.042	-0.048	-0.051	-0.054	-0.056	-0.058	-0.059	-0.060	-0.059	-0.059	-0.058	-0.056	-0.054	-0.051	-0.049	-0.045	-0.041	-0.038	-0.034	-0.028	-0.022	-0.018	-0.011	-0.006	0.000	0.005	0.011	0.018	0.024	0.030	0.038	0.044	0.050	0.056	0.062	0.070	0.075	0.081	0.086	0.092	0.098	0.102	0.108	0.112	0.118	0.121	0.125	0.128	0.132	0.135	0.136	0.138	0.140	0.140	0.140	0.140	0.139	0.139	0.136	0.134	0.131	0.126	0.122	0.118	0.112	0.106	0.098	0.090	0.082	0.072	0.062	0.052	0.040	0.028	0.015	0.001	-0.014	-0.029	-0.045	-0.061	-0.080	-0.098	-0.115	-0.135	-0.155	-0.175	-0.196	-0.216	-0.239	-0.260	-0.281	-0.302	-0.325	-0.348	-0.369	-0.391	-0.414	-0.435	-0.455	-0.478	-0.498	-0.518	-0.535	-0.555	-0.571	-0.589	-0.605	-0.619	-0.632	-0.645	-0.658	-0.668	-0.675	-0.684	-0.690	-0.695	-0.699	-0.701	-0.700	-0.700	-0.698	-0.694	-0.688	-0.681	-0.672	-0.662	-0.651	-0.640	-0.626	-0.612	-0.596	-0.580	-0.561	-0.544	-0.524	-0.504	-0.484	-0.462	-0.440	-0.418	-0.395	-0.374	-0.350	-0.328	-0.306	-0.284	-0.261	-0.241	-0.220	-0.200	-0.181	-0.162	-0.144	-0.126	-0.111	-0.096	-0.084	-0.071	-0.060	-0.051	-0.041	-0.035	-0.029	-0.024	-0.021	-0.019	-0.019	-0.020	-0.022	-0.026	-0.032	-0.039	-0.045	-0.054	-0.065	-0.076	-0.089	-0.101	-0.116	-0.130	-0.146	-0.164	-0.181	-0.200	-0.219	-0.236	-0.256	-0.276	-0.298	-0.318	-0.339	-0.359	-0.379	-0.400	-0.420	-0.441	-0.462	-0.482	-0.501	-0.521	-0.540	-0.559	-0.576	-0.594	-0.611	-0.628	-0.644	-0.658	-0.672	-0.686	-0.699	-0.711	-0.722	-0.734	-0.744	-0.752	-0.761	-0.770	-0.776	-0.782	-0.789	-0.794	-0.799	-0.802	-0.805	-0.806	-0.809	-0.810	-0.811	-0.811	-0.812	-0.812	-0.814	-0.814	-0.811	-0.811	-0.810	-0.809	-0.809	-0.808	-0.806	-0.806	-0.806	-0.805	-0.805	-0.806	-0.806	-0.808	-0.809	-0.811	-0.814	-0.818	-0.820	-0.825	-0.831	-0.836	-0.841	-0.850	-0.858	-0.868	-0.878	-0.888	-0.899	-0.912	-0.924	-0.938	-0.952	-0.968	-0.985	-1.001	-1.019	-1.036	-1.055	-1.074	-1.094	-1.114	-1.134	-1.155	-1.176	-1.199	-1.220	-1.242	-1.265	-1.288	-1.310	-1.332	-1.355	-1.378	-1.400	-1.422	-1.444	-1.465	-1.488	-1.509	-1.529	-1.549	-1.569	-1.588	-1.606	-1.624	-1.640	-1.659	-1.674	-1.690	-1.704	-1.719	-1.731	-1.745	-1.758	-1.769	-1.781	-1.791	-1.801	-1.810	-1.819	-1.826	-1.835	-1.841	-1.849	-1.855	-1.861	-1.866	-1.872	-1.878	-1.881	-1.885	-1.890	-1.894	-1.898	-1.901	-1.905	-1.909	-1.911	-1.914	-1.916	-1.920	-1.924	-1.926	-1.930	-1.932	-1.936	-1.940	-1.942	-1.945	-1.949	-1.951	-1.955	-1.959	-1.961	-1.966	-1.969	-1.972	-1.976	-1.979	-1.982	-1.988	-1.990	-1.994	-1.996	-1.999	-2.001	-2.004	-2.007	-2.010	-2.014	-2.015	-2.018	-2.019	-2.021	-2.021	-2.022	-2.022	-2.022	-2.022	-2.021	-2.020	-2.019	-2.016	-2.014	-2.011	-2.009	-2.005	-2.000	-1.995	-1.991	-1.985	-1.979	-1.972	-1.966	-1.959	-1.951	-1.942	-1.935	-1.926	-1.915	-1.906	-1.896	-1.884	-1.872	-1.861	-1.849	-1.835	-1.822	-1.809	-1.795	-1.781	-1.766	-1.751	-1.738	-1.721	-1.705	-1.689	-1.672	-1.655	-1.639	-1.621	-1.604	-1.586	-1.569	-1.551	-1.534	-1.516	-1.498	-1.479	-1.461	-1.442	-1.425	-1.406	-1.388	-1.370	-1.351	-1.332	-1.314	-1.295	-1.276	-1.258	-1.239	-1.220	-1.201	-1.182	-1.166	-1.146	-1.129	-1.110	-1.092	-1.074	-1.056	-1.038	-1.020	-1.002	-0.984	-0.966	-0.949	-0.931	-0.914	-0.896	-0.879	-0.861	-0.844	-0.828	-0.811	-0.794	-0.776	-0.760	-0.744	-0.725	-0.710	-0.694	-0.678	-0.662	-0.648	-0.631	-0.616	-0.600	-0.585	-0.571	-0.556	-0.541	-0.526	-0.511	-0.498	-0.484	-0.470	-0.455	-0.442	-0.429	-0.415	-0.404	-0.390	-0.378	-0.364	-0.352	-0.340	-0.328	-0.316	-0.304	-0.292	-0.282	-0.270	-0.259	-0.249	-0.238	-0.228	-0.218	-0.206	-0.196	-0.186	-0.176	-0.166	-0.158	-0.148	-0.139	-0.130	-0.120	-0.111	-0.102	-0.094	-0.085	-0.078	-0.069	-0.061	-0.054	-0.045	-0.039	-0.031	-0.025	-0.018	-0.010	-0.004	0.002	0.008	0.014	0.020	0.026	0.031	0.038	0.041	0.046	0.051	0.056	0.061	0.065	0.069	0.071	0.075	0.079	0.081	0.084	0.086	0.089	0.091	0.092	0.095	0.096	0.096	0.098	0.098	0.099	0.099	0.099	0.098	0.098	0.096	0.096	0.095	0.092	0.091	0.090	0.088	0.086	0.084	0.080	0.076	0.072	0.070	0.066	0.061	0.058	0.052	0.049	0.045	0.039	0.035	0.030	0.026	0.021	0.016	0.012	0.008	0.004	0.000	-0.005	-0.009	-0.010	-0.014	-0.016	-0.020	-0.020	-0.022	-0.022	-0.022	-0.024	-0.022	-0.021	-0.019	-0.016	-0.012	-0.009	-0.002	0.004	0.010	0.018	0.025	0.034	0.042	0.054	0.065	0.078	0.090	0.104	0.118	0.134	0.149	0.166	0.182	0.200	0.220	0.238	0.258	0.278	0.298	0.319	0.339	0.360	0.380	0.402	0.422	0.442	0.465	0.485	0.505	0.526	0.546	0.566	0.585	0.604	0.622	0.639	0.655	0.671	0.686	0.700	0.714	0.725	0.736	0.749	0.758	0.765	0.772	0.780	0.784	0.789	0.790	0.794	0.792	0.792	0.791	0.790	0.786	0.780	0.774	0.768	0.760	0.752	0.742	0.732	0.721	0.709	0.696	0.682	0.668	0.652	0.638	0.621	0.605	0.589	0.571	0.554	0.536	0.519	0.500	0.482	0.465	0.448	0.429	0.411	0.394	0.376	0.360	0.342	0.326	0.310	0.295	0.280	0.266	0.252	0.240	0.228	0.216	0.205	0.195	0.186	0.178	0.171	0.165	0.159	0.155	0.152	0.149	0.149	0.148	0.149	0.151	0.154	0.159	0.165	0.172	0.180	0.190	0.200	0.212	0.225	0.240	0.255	0.272	0.290	0.309	0.330	0.350	0.374	0.398	0.421	0.448	0.474	0.500	0.529	0.558	0.588	0.619	0.649	0.681	0.712	0.744	0.776	0.809	0.841	0.874	0.908	0.940	0.972	1.005	1.036	1.068	1.099	1.129	1.159	1.188	1.215	1.241	1.268	1.294	1.318	1.340	1.362	1.382	1.401	1.420	1.438	1.454	1.466	1.480	1.490	1.499	1.509	1.514	1.520	1.524	1.526	1.528	1.528	1.525	1.522	1.518	1.512	1.506	1.498	1.489	1.480	1.469	1.456	1.444	1.430	1.416	1.400	1.385	1.369	1.352	1.334	1.318	1.299	1.281	1.262	1.244	1.225	1.206	1.186	1.168	1.149	1.130	1.111	1.091	1.072	1.055	1.036	1.019	1.001	0.985	0.968	0.950	0.935	0.919	0.902	0.888	0.874	0.859	0.845	0.831	0.818	0.805	0.792	0.781	0.769	0.758	0.746	0.736	0.726	0.715	0.706	0.698	0.690	0.680	0.672	0.666	0.658	0.651	0.645	0.638	0.630	0.625	0.620	0.614	0.609	0.605	0.600	0.595	0.591	0.586	0.582	0.579	0.575	0.570	0.568	0.562	0.559	0.556	0.551	0.546	0.542	0.539	0.534	0.530	0.525	0.520	0.514	0.509	0.501	0.494	0.488	0.480	0.471	0.464	0.454	0.444	0.434	0.424	0.414	0.400	0.389	0.376	0.362	0.349	0.334	0.320	0.304	0.289	0.272	0.256	0.239	0.221	0.205	0.186	0.168	0.149	0.130	0.111	0.092	0.074	0.054	0.036	0.016	-0.002	-0.020	-0.039	-0.056	-0.072	-0.090	-0.108	-0.121	-0.138	-0.152	-0.165	-0.179	-0.191	-0.201	-0.211	-0.221	-0.230	-0.238	-0.245	-0.250	-0.254	-0.259	-0.262	-0.264	-0.264	-0.264	-0.262	-0.260	-0.256	-0.252	-0.248	-0.241	-0.234	-0.225	-0.216	-0.206	-0.195	-0.184	-0.171	-0.158	-0.145	-0.131	-0.116	-0.102	-0.086	-0.069	-0.054	-0.036	-0.020	-0.002	0.016	0.034	0.051	0.069	0.086	0.105	0.122	0.139	0.156	0.172	0.189	0.204	0.220	0.236	0.250	0.265	0.279	0.291	0.304	0.315	0.326	0.336	0.345	0.355	0.362	0.370	0.376	0.384	0.388	0.391	0.396	0.399	0.401	0.402	0.402	0.402	0.402	0.400	0.398	0.395	0.391	0.388	0.382	0.376	0.371	0.365	0.359	0.351	0.342	0.336	0.328	0.319	0.311	0.302	0.294	0.284	0.275	0.266	0.258	0.249	0.239	0.231	0.222	0.214	0.206	0.200	0.192	0.186	0.180	0.172	0.168	0.162	0.158	0.154	0.150	0.146	0.144	0.142	0.140	0.139	0.138	0.139	0.140	0.140	0.141	0.144	0.146	0.150	0.154	0.158	0.164	0.169	0.174	0.180	0.185	0.191	0.198	0.204	0.212	0.220	0.226	0.234	0.241	0.250	0.258	0.265	0.274	0.281	0.289	0.295	0.302	0.310	0.316	0.324	0.330	0.338	0.342	0.349	0.354	0.359	0.364	0.369	0.372	0.375	0.379	0.381	0.382	0.384	0.385	0.386	0.386	0.388	0.386	0.386	0.384	0.381	0.379	0.378	0.374	0.369	0.365	0.360	0.355	0.350	0.344	0.338	0.331	0.322	0.315	0.308	0.300	0.291	0.284	0.274	0.265	0.255	0.245	0.238	0.226	0.218	0.206	0.198	0.188	0.176	0.166	0.158	0.148	0.138	0.128	0.118	0.109	0.100	0.091	0.082	0.072	0.065	0.058	0.050	0.044	0.036	0.030	0.024	0.019	0.014	0.009	0.004	0.000	-0.004	-0.009	-0.011	-0.015	-0.016	-0.019	-0.020	-0.024	-0.025	-0.025	-0.026	-0.028	-0.030	-0.031	-0.034	-0.034	-0.036	-0.036	-0.039	-0.041	-0.042	-0.046	-0.049	-0.052	-0.056	-0.061	-0.065	-0.071	-0.078	-0.084	-0.091	-0.099	-0.108	-0.116	-0.126	-0.138	-0.148	-0.160	-0.174	-0.188	-0.202	-0.220	-0.235	-0.254	-0.271	-0.290	-0.310	-0.330	-0.350	-0.371	-0.394	-0.416	-0.439	-0.461	-0.485	-0.509	-0.532	-0.555	-0.579	-0.604	-0.628	-0.651	-0.675	-0.699	-0.721	-0.745	-0.766	-0.788	-0.808	-0.830	-0.848	-0.868	-0.885	-0.902	-0.919	-0.934	-0.948	-0.961	-0.974	-0.985	-0.995	-1.004	-1.011	-1.019	-1.024	-1.028	-1.031	-1.034	-1.035	-1.035	-1.034	-1.031	-1.028	-1.024	-1.019	-1.014	-1.008	-0.999	-0.991	-0.982	-0.972	-0.962	-0.951	-0.940	-0.929	-0.918	-0.905	-0.892	-0.880	-0.866	-0.854	-0.842	-0.830	-0.818	-0.805	-0.794	-0.782	-0.771	-0.761	-0.751	-0.741	-0.732	-0.725	-0.718	-0.710	-0.702	-0.698	-0.692	-0.690	-0.686	-0.684	-0.682	-0.681	-0.681	-0.682	-0.685	-0.688	-0.691	-0.695	-0.700	-0.704	-0.709	-0.716	-0.722	-0.731	-0.739	-0.749	-0.756	-0.766	-0.776	-0.786	-0.795	-0.805	-0.815	-0.824	-0.835	-0.844	-0.852	-0.861	-0.870	-0.878	-0.885	-0.894	-0.899	-0.905	-0.911	-0.915	-0.919	-0.922	-0.924	-0.925	-0.925	-0.924	-0.922	-0.920	-0.918	-0.912	-0.908	-0.901	-0.894	-0.886	-0.876	-0.866	-0.856	-0.845	-0.834	-0.820	-0.806	-0.791	-0.778	-0.761	-0.745	-0.729	-0.712	-0.696	-0.679	-0.661	-0.644	-0.628	-0.610	-0.592	-0.576	-0.560	-0.542	-0.526	-0.510	-0.494	-0.479	-0.464	-0.449	-0.435	-0.421	-0.408	-0.395	-0.384	-0.372	-0.360	-0.349	-0.338	-0.330	-0.320	-0.311	-0.304	-0.295	-0.286	-0.279	-0.272	-0.265	-0.258	-0.251	-0.245	-0.239	-0.232	-0.226	-0.220	-0.214	-0.208	-0.201	-0.195	-0.189	-0.182	-0.174	-0.168	-0.160	-0.154	-0.144	-0.138	-0.130	-0.122	-0.115	-0.106	-0.099	-0.091	-0.082	-0.076	-0.068	-0.060	-0.052	-0.044	-0.038	-0.031	-0.024	-0.019	-0.014	-0.008	-0.002	0.001	0.004	0.008	0.010	0.011	0.012	0.011	0.011	0.010	0.006	0.005	-0.001	-0.005	-0.010	-0.016	-0.025	-0.032	-0.041	-0.050	-0.060	-0.071	-0.081	-0.092	-0.105	-0.118	-0.130	-0.142	-0.154	-0.168	-0.180	-0.194	-0.206	-0.219	-0.230	-0.242	-0.254	-0.265	-0.276	-0.285	-0.294	-0.302	-0.310	-0.316	-0.321	-0.325	-0.330	-0.332	-0.334	-0.334	-0.334	-0.331	-0.329	-0.324	-0.319	-0.312	-0.302	-0.294	-0.284	-0.274	-0.261	-0.248	-0.232	-0.218	-0.200	-0.182	-0.162	-0.144	-0.122	-0.101	-0.079	-0.055	-0.032	-0.009	0.018	0.042	0.069	0.095	0.121	0.150	0.176	0.205	0.232	0.261	0.291	0.319	0.346	0.375	0.404	0.432	0.460	0.489	0.516	0.544	0.571	0.600	0.628	0.655	0.681	0.708	0.735	0.760	0.786	0.812	0.836	0.861	0.885	0.910	0.934	0.956	0.980	1.002	1.024	1.046	1.068	1.086	1.106	1.126	1.146	1.164	1.182	1.200	1.218	1.234	1.250	1.266	1.281	1.295	1.310	1.324	1.336	1.349	1.361	1.374	1.385	1.396	1.405	1.416	1.426	1.435	1.445	1.454	1.461	1.470	1.479	1.486	1.494	1.501	1.509	1.515	1.521	1.529	1.536	1.544	1.551	1.559	1.566	1.574	1.581	1.590	1.598	1.608	1.616	1.624	1.632	1.642	1.652	1.662	1.672	1.682	1.692	1.704	1.714	1.725	1.736	1.748	1.759	1.770	1.781	1.792	1.805	1.815	1.828	1.839	1.849	1.859	1.868	1.878	1.888	1.898	1.905	1.912	1.920	1.925	1.931	1.936	1.940	1.945	1.948	1.949	1.950	1.951	1.949	1.948	1.945	1.941	1.936	1.930	1.925	1.916	1.909	1.899	1.889	1.878	1.865	1.852	1.839	1.825	1.810	1.795	1.778	1.761	1.744	1.728	1.709	1.691	1.672	1.654	1.635	1.616	1.598	1.579	1.560	1.541	1.524	1.506	1.489	1.471	1.456	1.439	1.424	1.409	1.395	1.381	1.368	1.355	1.342	1.332	1.321	1.311	1.302	1.295	1.286	1.280	1.274	1.269	1.262	1.260	1.256	1.254	1.251	1.250	1.249	1.248	1.248	1.248	1.248	1.249	1.249	1.250	1.251	1.252	1.254	1.255	1.256	1.258	1.259	1.259	1.260	1.259	1.260	1.259	1.258	1.256	1.255	1.252	1.249	1.245	1.241	1.236	1.231	1.225	1.219	1.211	1.202	1.194	1.182	1.172	1.160	1.146	1.134	1.119	1.104	1.088	1.071	1.052	1.035	1.016	0.995	0.974	0.952	0.930	0.906	0.882	0.859	0.832	0.806	0.780	0.752	0.725	0.696	0.669	0.639	0.609	0.580	0.550	0.520	0.490	0.459	0.429	0.398	0.368	0.338	0.306	0.278	0.248	0.218	0.188	0.159	0.131	0.102	0.075	0.049	0.021	-0.004	-0.030	-0.054	-0.078	-0.100	-0.124	-0.145	-0.166	-0.186	-0.204	-0.222	-0.240	-0.256	-0.272	-0.288	-0.301	-0.315	-0.328	-0.339	-0.351	-0.360	-0.370	-0.379	-0.386	-0.394	-0.400	-0.406	-0.412	-0.419	-0.424	-0.428	-0.432	-0.436	-0.439	-0.442	-0.445	-0.450	-0.451	-0.455	-0.459	-0.461	-0.465	-0.468	-0.471	-0.475	-0.478	-0.482	-0.486	-0.491	-0.495	-0.500	-0.505	-0.510	-0.516	-0.522	-0.530	-0.538	-0.545	-0.552	-0.561	-0.570	-0.579	-0.589	-0.598	-0.608	-0.618	-0.626	-0.638	-0.648	-0.658	-0.669	-0.679	-0.690	-0.700	-0.710	-0.721	-0.731	-0.741	-0.751	-0.761	-0.770	-0.779	-0.788	-0.796	-0.804	-0.811	-0.819	-0.825	-0.831	-0.838	-0.842	-0.846	-0.851	-0.854	-0.858	-0.860	-0.861	-0.862	-0.864	-0.864	-0.862	-0.861	-0.860	-0.858	-0.855	-0.852	-0.848	-0.844	-0.840	-0.834	-0.829	-0.824	-0.816	-0.809	-0.802	-0.796	-0.788	-0.781	-0.772	-0.765	-0.755	-0.748	-0.738	-0.728	-0.720	-0.709	-0.700	-0.691	-0.680	-0.671	-0.662	-0.654	-0.644	-0.635	-0.626	-0.616	-0.609	-0.600	-0.592	-0.584	-0.576	-0.569	-0.562	-0.555	-0.549	-0.541	-0.536	-0.530	-0.526	-0.521	-0.516	-0.512	-0.509	-0.506	-0.502	-0.500	-0.498	-0.495	-0.494	-0.494	-0.494	-0.494	-0.494	-0.496	-0.498	-0.499	-0.501	-0.504	-0.506	-0.510	-0.512	-0.516	-0.521	-0.525	-0.529	-0.534	-0.539	-0.545	-0.549	-0.555	-0.560	-0.565	-0.571	-0.578	-0.581	-0.588	-0.592	-0.599	-0.604	-0.608	-0.612	-0.618	-0.621	-0.625	-0.629	-0.632	-0.634	-0.636	-0.638	-0.638	-0.639	-0.639	-0.636	-0.636	-0.632	-0.630	-0.626	-0.621	-0.615	-0.609	-0.602	-0.594	-0.584	-0.574	-0.562	-0.550	-0.538	-0.524	-0.509	-0.492	-0.476	-0.459	-0.440	-0.420	-0.400	-0.379	-0.356	-0.335	-0.310	-0.286	-0.261	-0.235	-0.210	-0.182	-0.155	-0.129	-0.101	-0.074	-0.044	-0.016	0.012	0.041	0.070	0.099	0.129	0.156	0.184	0.211	0.240	0.268	0.294	0.320	0.345	0.369	0.394	0.416	0.439	0.461	0.482	0.502	0.524	0.542	0.559	0.574	0.590	0.604	0.615	0.626	0.638	0.646	0.655	0.661	0.668	0.671	0.675	0.678	0.678	0.678	0.676	0.672	0.669	0.664	0.658	0.650	0.641	0.632	0.621	0.610	0.596	0.582	0.568	0.552	0.536	0.518	0.499	0.480	0.460	0.439	0.416	0.394	0.371	0.346	0.322	0.298	0.272	0.246	0.220	0.192	0.166	0.139	0.111	0.084	0.056	0.026	-0.001	-0.029	-0.058	-0.086	-0.114	-0.141	-0.169	-0.196	-0.222	-0.250	-0.276	-0.301	-0.326	-0.351	-0.375	-0.399	-0.420	-0.442	-0.464	-0.484	-0.502	-0.522	-0.540	-0.558	-0.574	-0.589	-0.605	-0.619	-0.631	-0.644	-0.655	-0.665	-0.674	-0.682	-0.691	-0.699	-0.706	-0.712	-0.716	-0.722	-0.728	-0.730	-0.734	-0.738	-0.740	-0.744	-0.745	-0.749	-0.750	-0.754	-0.755	-0.758	-0.760	-0.764	-0.766	-0.771	-0.775	-0.779	-0.784	-0.788	-0.794	-0.800	-0.806	-0.814	-0.822	-0.830	-0.839	-0.849	-0.859	-0.870	-0.881	-0.894	-0.906	-0.919	-0.932	-0.946	-0.960	-0.974	-0.990	-1.005	-1.020	-1.036	-1.051	-1.069	-1.084	-1.100	-1.118	-1.132	-1.149	-1.164	-1.179	-1.194	-1.209	-1.222	-1.236	-1.250	-1.262	-1.275	-1.286	-1.296	-1.306	-1.316	-1.325	-1.332	-1.340	-1.346	-1.352	-1.356	-1.360	-1.362	-1.365	-1.365	-1.366	-1.366	-1.365	-1.362	-1.360	-1.356	-1.351	-1.345	-1.339	-1.332	-1.325	-1.316	-1.306	-1.296	-1.286	-1.275	-1.262	-1.251	-1.240	-1.226	-1.212	-1.199	-1.184	-1.169	-1.154	-1.138	-1.121	-1.106	-1.090	-1.074	-1.056	-1.040	-1.024	-1.005	-0.989	-0.972	-0.956	-0.940	-0.924	-0.908	-0.891	-0.878	-0.861	-0.846	-0.832	-0.820	-0.808	-0.795	-0.782	-0.771	-0.761	-0.752	-0.742	-0.734	-0.725	-0.719	-0.714	-0.706	-0.702	-0.699	-0.696	-0.694	-0.691	-0.690	-0.691	-0.691	-0.692	-0.695	-0.699	-0.702	-0.706	-0.711	-0.716	-0.722	-0.728	-0.734	-0.741	-0.749	-0.755	-0.761	-0.769	-0.776	-0.782	-0.790	-0.798	-0.802	-0.809	-0.814	-0.818	-0.824	100.000	5.000	2.000	1.000	3.000	0.000	0.000	0.000	0.000	0.000	0.000	0.000	0.000	0.000	0.000	0.000	0.000	0.000	1.058	1.050	1.045	1.041	1.038	1.036	1.036	1.038	1.040	1.045	1.050	1.055	1.062	1.071	1.081	1.092	1.106	1.119	1.135	1.150	1.168	1.186	1.205	1.225	1.245	1.268	1.290	1.312	1.336	1.361	1.385	1.410	1.436	1.462	1.489	1.516	1.544	1.570	1.598	1.625	1.651	1.679	1.706	1.732	1.760	1.788	1.814	1.840	1.866	1.892	1.918	1.942	1.968	1.992	2.016	2.040	2.064	2.086	2.108	2.130	2.151	2.172	2.192	2.212	2.230	2.249	2.266	2.285	2.300	2.316	2.332	2.346	2.360	2.372	2.386	2.398	2.409	2.420	2.430	2.439	2.448	2.456	2.464	2.471	2.478	2.485	2.490	2.495	2.500	2.505	2.509	2.512	2.515	2.519	2.521	2.524	2.526	2.528	2.531	2.531	2.534	2.536	2.538	2.539	2.541	2.544	2.546	2.549	2.552	2.555	2.558	2.561	2.566	2.570	2.575	2.580	2.585	2.591	2.598	2.602	2.610	2.618	2.624	2.632	2.640	2.649	2.658	2.665	2.675	2.684	2.692	2.702	2.711	2.721	2.730	2.740	2.750	2.759	2.768	2.776	2.785	2.792	2.801	2.809	2.815	2.822	2.828	2.834	2.840	2.845	2.849	2.852	2.858	2.860	2.862	2.865	2.866	2.866	2.866	2.866	2.865	2.864	2.862	2.860	2.858	2.855	2.851	2.848	2.841	2.836	2.831	2.826	2.821	2.814	2.809	2.802	2.795	2.788	2.781	2.775	2.768	2.760	2.752	2.746	2.739	2.731	2.724	2.716	2.710	2.702	2.695	2.689	2.681	2.675	2.669	2.662	2.656	2.649	2.644	2.636	2.631	2.624	2.618	2.610	2.604	2.596	2.590	2.582	2.576	2.569	2.561	2.554	2.546	2.540	2.532	2.524	2.515	2.509	2.499	2.490	2.480	2.470	2.460	2.451	2.441	2.430	2.419	2.409	2.396	2.384	2.372	2.360	2.348	2.334	2.321	2.308	2.294	2.280	2.266	2.252	2.238	2.222	2.208	2.192	2.179	2.164	2.148	2.131	2.115	2.099	2.082	2.065	2.049	2.031	2.014	1.995	1.979	1.960	1.941	1.921	1.902	1.885	1.864	1.844	1.824	1.805	1.784	1.762	1.741	1.719	1.698	1.675	1.651	1.629	1.606	1.582	1.559	1.534	1.510	1.486	1.461	1.435	1.410	1.385	1.360	1.334	1.308	1.282	1.256	1.231	1.206	1.181	1.155	1.130	1.105	1.081	1.056	1.032	1.008	0.986	0.962	0.940	0.919	0.898	0.878	0.858	0.839	0.820	0.804	0.786	0.770	0.755	0.741	0.728	0.715	0.704	0.692	0.684	0.675	0.666	0.660	0.654	0.649	0.642	0.638	0.635	0.632	0.631	0.630	0.629	0.628	0.628	0.628	0.629	0.630	0.632	0.634	0.635	0.636	0.639	0.640	0.642	0.644	0.645	0.648	0.648	0.648	0.649	0.649	0.649	0.648	0.645	0.644	0.641	0.638	0.632	0.628	0.622	0.616	0.609	0.601	0.594	0.584	0.575	0.565	0.555	0.544	0.531	0.519	0.506	0.494	0.480	0.465	0.452	0.438	0.424	0.409	0.394	0.380	0.365	0.351	0.338	0.324	0.310	0.298	0.284	0.271	0.260	0.250	0.239	0.229	0.220	0.211	0.204	0.198	0.191	0.185	0.181	0.178	0.175	0.174	0.172	0.172	0.172	0.175	0.178	0.180	0.184	0.189	0.195	0.200	0.206	0.214	0.222	0.230	0.239	0.249	0.259	0.269	0.280	0.290	0.301	0.312	0.325	0.338	0.349	0.361	0.372	0.384	0.395	0.408	0.419	0.430	0.441	0.451	0.462	0.472	0.482	0.492	0.502	0.511	0.520	0.529	0.536	0.544	0.552	0.560	0.566	0.574	0.579	0.585	0.590	0.596	0.601	0.606	0.611	0.615	0.619	0.622	0.626	0.629	0.634	0.636	0.639	0.642	0.646	0.649	0.651	0.655	0.658	0.661	0.664	0.668	0.671	0.675	0.679	0.682	0.686	0.690	0.694	0.698	0.702	0.708	0.711	0.716	0.720	0.726	0.730	0.735	0.740	0.746	0.751	0.756	0.762	0.768	0.774	0.779	0.785	0.791	0.798	0.804	0.810	0.816	0.822	0.830	0.836	0.842	0.850	0.856	0.864	0.870	0.878	0.885	0.892	0.900	0.908	0.915	0.922	0.930	0.938	0.946	0.955	0.964	0.971	0.980	0.989	0.998	1.006	1.016	1.026	1.035	1.045	1.054	1.064	1.074	1.084	1.095	1.105	1.116	1.128	1.138	1.149	1.160	1.171	1.182	1.194	1.205	1.218	1.229	1.240	1.252	1.264	1.275	1.286	1.298	1.309	1.320	1.331	1.341	1.351	1.362	1.371	1.380	1.389	1.398	1.405	1.412	1.420	1.428	1.432	1.439	1.444	1.448	1.451	1.455	1.458	1.459	1.460	1.460	1.459	1.458	1.456	1.454	1.449	1.444	1.439	1.432	1.424	1.416	1.406	1.398	1.385	1.374	1.361	1.348	1.332	1.318	1.300	1.284	1.265	1.248	1.229	1.208	1.188	1.166	1.144	1.121	1.099	1.075	1.051	1.025	1.001	0.976	0.950	0.925	0.899	0.872	0.848	0.822	0.796	0.770	0.745	0.720	0.695	0.670	0.646	0.624	0.599	0.576	0.554	0.532	0.512	0.492	0.472	0.454	0.436	0.418	0.401	0.385	0.370	0.356	0.342	0.329	0.318	0.305	0.295	0.285	0.276	0.269	0.260	0.254	0.246	0.241	0.235	0.230	0.226	0.221	0.218	0.214	0.210	0.206	0.205	0.201	0.199	0.195	0.191	0.188	0.185	0.180	0.175	0.170	0.165	0.161	0.155	0.149	0.141	0.134	0.126	0.119	0.109	0.099	0.088	0.078	0.066	0.052	0.041	0.028	0.014	-0.001	-0.018	-0.032	-0.049	-0.065	-0.082	-0.099	-0.118	-0.135	-0.152	-0.171	-0.190	-0.208	-0.226	-0.245	-0.264	-0.282	-0.301	-0.318	-0.335	-0.352	-0.371	-0.386	-0.402	-0.419	-0.434	-0.449	-0.462	-0.475	-0.488	-0.500	-0.511	-0.520	-0.530	-0.539	-0.546	-0.554	-0.560	-0.566	-0.569	-0.572	-0.575	-0.578	-0.578	-0.578	-0.576	-0.574	-0.571	-0.568	-0.562	-0.558	-0.551	-0.544	-0.538	-0.529	-0.520	-0.511	-0.500	-0.490	-0.479	-0.469	-0.456	-0.444	-0.431	-0.418	-0.405	-0.390	-0.378	-0.364	-0.350	-0.335	-0.321	-0.308	-0.294	-0.281	-0.268	-0.252	-0.240	-0.228	-0.215	-0.204	-0.192	-0.180	-0.170	-0.159	-0.150	-0.139	-0.130	-0.121	-0.114	-0.106	-0.099	-0.091	-0.085	-0.080	-0.075	-0.070	-0.066	-0.064	-0.060	-0.058	-0.055	-0.054	-0.052	-0.051	-0.051	-0.050	-0.051	-0.051	-0.051	-0.052	-0.054	-0.055	-0.056	-0.058	-0.060	-0.061	-0.062	-0.064	-0.065	-0.066	-0.068	-0.068	-0.069	-0.070	-0.070	-0.070	-0.070	-0.069	-0.069	-0.068	-0.068	-0.065	-0.064	-0.061	-0.059	-0.055	-0.052	-0.050	-0.048	-0.042	-0.038	-0.034	-0.029	-0.024	-0.020	-0.014	-0.009	-0.004	0.004	0.009	0.015	0.022	0.029	0.035	0.041	0.049	0.055	0.062	0.069	0.076	0.082	0.089	0.096	0.102	0.110	0.116	0.124	0.129	0.135	0.142	0.149	0.155	0.161	0.168	0.172	0.180	0.185	0.191	0.196	0.202	0.209	0.214	0.220	0.226	0.231	0.238	0.242	0.249	0.255	0.260	0.266	0.272	0.279	0.285	0.290	0.298	0.304	0.311	0.318	0.325	0.332	0.340	0.348	0.355	0.362	0.371	0.379	0.388	0.395	0.405	0.414	0.422	0.432	0.441	0.450	0.460	0.470	0.479	0.490	0.500	0.510	0.520	0.530	0.540	0.550	0.560	0.571	0.581	0.591	0.601	0.611	0.621	0.630	0.640	0.650	0.660	0.670	0.679	0.689	0.698	0.708	0.716	0.726	0.736	0.744	0.752	0.761	0.770	0.780	0.788	0.798	0.805	0.814	0.824	0.831	0.840	0.848	0.855	0.864	0.870	0.878	0.885	0.892	0.900	0.908	0.912	0.920	0.926	0.931	0.938	0.941	0.946	0.951	0.956	0.960	0.964	0.966	0.970	0.971	0.972	0.975	0.975	0.976	0.976	0.978	0.975	0.974	0.971	0.969	0.966	0.962	0.958	0.954	0.949	0.942	0.938	0.931	0.922	0.916	0.908	0.900	0.891	0.882	0.872	0.862	0.852	0.841	0.831	0.820	0.810	0.798	0.788	0.776	0.764	0.752	0.740	0.729	0.718	0.705	0.694	0.682	0.672	0.661	0.650	0.639	0.629	0.618	0.608	0.599	0.589	0.579	0.570	0.561	0.554	0.545	0.536	0.530	0.522	0.516	0.510	0.505	0.499	0.494	0.489	0.484	0.481	0.476	0.472	0.470	0.468	0.466	0.464	0.462	0.461	0.460	0.461	0.461	0.461	0.464	0.465	0.466	0.469	0.471	0.474	0.478	0.480	0.485	0.490	0.494	0.500	0.505	0.512	0.519	0.525	0.534	0.540	0.548	0.556	0.565	0.572	0.581	0.591	0.599	0.608	0.618	0.626	0.635	0.644	0.654	0.662	0.671	0.679	0.686	0.695	0.702	0.709	0.716	0.721	0.726	0.730	0.735	0.738	0.740	0.741	0.741	0.742	0.740	0.738	0.735	0.730	0.724	0.716	0.708	0.699	0.689	0.678	0.664	0.650	0.634	0.618	0.600	0.581	0.561	0.540	0.519	0.495	0.471	0.446	0.420	0.392	0.366	0.338	0.309	0.280	0.250	0.220	0.189	0.159	0.128	0.098	0.066	0.035	0.005	-0.025	-0.056	-0.085	-0.114	-0.142	-0.170	-0.198	-0.224	-0.249	-0.272	-0.296	-0.319	-0.339	-0.359	-0.378	-0.395	-0.410	-0.424	-0.438	-0.448	-0.458	-0.466	-0.472	-0.478	-0.481	-0.482	-0.482	-0.481	-0.479	-0.472	-0.468	-0.459	-0.450	-0.439	-0.428	-0.414	-0.399	-0.382	-0.366	-0.348	-0.329	-0.309	-0.288	-0.266	-0.244	-0.221	-0.198	-0.174	-0.150	-0.124	-0.100	-0.074	-0.050	-0.026	-0.001	0.022	0.046	0.070	0.092	0.115	0.136	0.159	0.179	0.199	0.216	0.235	0.250	0.266	0.281	0.295	0.308	0.319	0.329	0.339	0.346	0.352	0.359	0.364	0.368	0.371	0.372	0.374	0.375	0.375	0.374	0.371	0.370	0.368	0.364	0.359	0.356	0.351	0.346	0.341	0.336	0.331	0.326	0.320	0.316	0.311	0.308	0.302	0.299	0.295	0.291	0.290	0.288	0.286	0.285	0.284	0.284	0.284	0.284	0.286	0.289	0.291	0.294	0.296	0.300	0.305	0.309	0.314	0.319	0.324	0.330	0.336	0.341	0.348	0.352	0.359	0.365	0.369	0.375	0.380	0.384	0.388	0.391	0.395	0.399	0.400	0.401	0.402	0.404	0.402	0.401	0.399	0.395	0.392	0.388	0.381	0.376	0.369	0.359	0.351	0.342	0.331	0.319	0.306	0.294	0.279	0.265	0.249	0.234	0.216	0.199	0.181	0.162	0.145	0.125	0.104	0.084	0.062	0.041	0.020	-0.001	-0.025	-0.046	-0.070	-0.092	-0.116	-0.139	-0.162	-0.185	-0.209	-0.231	-0.256	-0.279	-0.302	-0.325	-0.348	-0.370	-0.392	-0.415	-0.436	-0.458	-0.479	-0.499	-0.519	-0.540	-0.559	-0.579	-0.596	-0.614	-0.631	-0.648	-0.664	-0.679	-0.694	-0.709	-0.720	-0.732	-0.744	-0.755	-0.764	-0.771	-0.779	-0.786	-0.792	-0.796	-0.800	-0.802	-0.804	-0.804	-0.804	-0.802	-0.799	-0.795	-0.791	-0.784	-0.778	-0.770	-0.761	-0.751	-0.741	-0.731	-0.719	-0.706	-0.692	-0.679	-0.662	-0.648	-0.631	-0.615	-0.599	-0.581	-0.564	-0.546	-0.529	-0.510	-0.492	-0.474	-0.456	-0.439	-0.421	-0.404	-0.386	-0.370	-0.354	-0.338	-0.321	-0.308	-0.292	-0.279	-0.265	-0.252	-0.241	-0.230	-0.219	-0.209	-0.200	-0.190	-0.181	-0.175	-0.166	-0.160	-0.155	-0.149	-0.144	-0.140	-0.135	-0.131	-0.129	-0.126	-0.122	-0.120	-0.119	-0.116	-0.114	-0.112	-0.109	-0.108	-0.105	-0.104	-0.101	-0.098	-0.095	-0.092	-0.089	-0.084	-0.080	-0.076	-0.072	-0.066	-0.060	-0.055	-0.048	-0.041	-0.034	-0.026	-0.019	-0.010	0.000	0.009	0.019	0.028	0.039	0.050	0.060	0.072	0.084	0.096	0.109	0.121	0.134	0.148	0.161	0.174	0.188	0.201	0.215	0.228	0.242	0.256	0.270	0.285	0.298	0.312	0.326	0.339	0.352	0.366	0.380	0.394	0.406	0.420	0.434	0.446	0.459	0.472	0.484	0.496	0.507	0.520	0.531	0.542	0.554	0.564	0.575	0.585	0.595	0.605	0.615	0.624	0.632	0.639	0.648	0.654	0.660	0.666	0.671	0.676	0.680	0.684	0.686	0.689	0.690	0.690	0.690	0.689	0.688	0.685	0.681	0.678	0.672	0.666	0.660	0.652	0.644	0.635	0.624	0.614	0.601	0.589	0.576	0.562	0.546	0.531	0.514	0.498	0.479	0.460	0.441	0.421	0.401	0.380	0.359	0.338	0.316	0.294	0.271	0.249	0.228	0.205	0.181	0.160	0.136	0.114	0.091	0.069	0.049	0.028	0.006	-0.014	-0.032	-0.051	-0.069	-0.088	-0.104	-0.120	-0.135	-0.149	-0.161	-0.172	-0.184	-0.194	-0.204	-0.211	-0.218	-0.222	-0.226	-0.230	-0.234	-0.235	-0.236	-0.235	-0.232	-0.231	-0.228	-0.222	-0.218	-0.212	-0.206	-0.199	-0.190	-0.182	-0.172	-0.162	-0.154	-0.142	-0.132	-0.121	-0.111	-0.101	-0.090	-0.079	-0.069	-0.058	-0.049	-0.039	-0.030	-0.022	-0.015	-0.009	-0.001	0.004	0.009	0.014	0.016	0.018	0.019	0.020	0.019	0.018	0.015	0.011	0.006	0.000	-0.005	-0.014	-0.022	-0.031	-0.042	-0.054	-0.066	-0.079	-0.092	-0.108	-0.122	-0.139	-0.155	-0.172	-0.190	-0.209	-0.228	-0.246	-0.265	-0.286	-0.305	-0.325	-0.346	-0.365	-0.386	-0.406	-0.426	-0.446	-0.466	-0.486	-0.505	-0.524	-0.541	-0.560	-0.578	-0.595	-0.611	-0.629	-0.644	-0.659	-0.674	-0.688	-0.700	-0.714	-0.725	-0.738	-0.748	-0.758	-0.766	-0.775	-0.782	-0.790	-0.795	-0.801	-0.805	-0.809	-0.811	-0.814	-0.816	-0.816	-0.818	-0.818	-0.815	-0.814	-0.811	-0.808	-0.804	-0.799	-0.795	-0.788	-0.782	-0.775	-0.768	-0.760	-0.752	-0.744	-0.734	-0.726	-0.716	-0.706	-0.695	-0.685	-0.675	-0.662	-0.651	-0.641	-0.630	-0.620	-0.610	-0.599	-0.588	-0.578	-0.568	-0.558	-0.549	-0.540	-0.531	-0.524	-0.515	-0.507	-0.501	-0.495	-0.490	-0.484	-0.481	-0.478	-0.474	-0.472	-0.471	-0.470	-0.470	-0.471	-0.472	-0.475	-0.478	-0.481	-0.486	-0.491	-0.496	-0.502	-0.510	-0.518	-0.525	-0.534	-0.541	-0.551	-0.560	-0.570	-0.581	-0.591	-0.601	-0.611	-0.621	-0.632	-0.642	-0.652	-0.662	-0.672	-0.680	-0.689	-0.698	-0.705	-0.711	-0.719	-0.724	-0.729	-0.734	-0.738	-0.740	-0.742	-0.744	-0.745	-0.744	-0.744	-0.740	-0.738	-0.734	-0.729	-0.722	-0.715	-0.708	-0.699	-0.691	-0.681	-0.670	-0.658	-0.646	-0.634	-0.620	-0.605	-0.590	-0.576	-0.560	-0.544	-0.528	-0.511	-0.494	-0.478	-0.461	-0.444	-0.426	-0.409	-0.392	-0.376	-0.360	-0.345	-0.329	-0.312	-0.299	-0.284	-0.271	-0.259	-0.246	-0.235	-0.225	-0.215	-0.206	-0.198	-0.190	-0.184	-0.178	-0.174	-0.169	-0.166	-0.165	-0.164	-0.162	-0.165	-0.166	-0.169	-0.172	-0.178	-0.182	-0.189	-0.195	-0.204	-0.212	-0.221	-0.231	-0.241	-0.252	-0.264	-0.276	-0.288	-0.301	-0.315	-0.329	-0.342	-0.358	-0.372	-0.386	-0.400	-0.415	-0.431	-0.446	-0.461	-0.476	-0.491	-0.506	-0.521	-0.538	-0.551	-0.566	-0.581	-0.594	-0.609	-0.622	-0.636	-0.649	-0.662	-0.676	-0.689	-0.701	-0.712	-0.725	-0.736	-0.748	-0.759	-0.769	-0.779	-0.789	-0.798	-0.808	-0.815	-0.825	-0.832	-0.840	-0.848	-0.855	-0.860	-0.866	-0.871	-0.876	-0.881	-0.884	-0.888	-0.891	-0.892	-0.895	-0.896	-0.896	-0.896	-0.895	-0.894	-0.892	-0.889	-0.886	-0.881	-0.876	-0.870	-0.864	-0.856	-0.848	-0.840	-0.830	-0.820	-0.808	-0.796	-0.784	-0.770	-0.755	-0.740	-0.725	-0.709	-0.691	-0.675	-0.656	-0.638	-0.620	-0.600	-0.580	-0.560	-0.540	-0.519	-0.498	-0.478	-0.458	-0.436	-0.416	-0.396	-0.375	-0.355	-0.335	-0.315	-0.296	-0.278	-0.259	-0.241	-0.222	-0.206	-0.191	-0.176	-0.160	-0.146	-0.134	-0.121	-0.110	-0.100	-0.089	-0.080	-0.072	-0.066	-0.059	-0.054	-0.049	-0.045	-0.041	-0.040	-0.039	-0.036	-0.036	-0.036	-0.038	-0.039	-0.041	-0.042	-0.045	-0.048	-0.051	-0.056	-0.060	-0.062	-0.068	-0.070	-0.075	-0.078	-0.082	-0.086	-0.089	-0.092	-0.096	-0.099	-0.101	-0.104	-0.105	-0.106	-0.106	-0.108	-0.106	-0.105	-0.104	-0.102	-0.099	-0.095	-0.091	-0.086	-0.081	-0.075	-0.069	-0.061	-0.054	-0.045	-0.035	-0.025	-0.015	-0.002	0.010	0.022	0.035	0.049	0.064	0.078	0.094	0.110	0.126	0.144	0.161	0.179	0.199	0.218	0.238	0.258	0.278	0.299	0.319	0.340	0.362	0.385	0.406	0.429	0.452	0.475	0.496	0.520	0.542	0.565	0.588	0.610	0.632	0.654	0.676	0.698	0.718	0.739	0.759	0.778	0.796	0.815	0.831	0.848	0.864	0.879	0.892	0.906	0.918	0.929	0.939	0.948	0.955	0.962	0.968	0.971	0.974	0.976	0.976	0.975	0.974	0.970	0.965	0.960	0.952	0.944	0.935	0.925	0.912	0.901	0.888	0.874	0.858	0.841	0.826	0.809	0.791	0.772	0.755	0.735	0.716	0.696	0.676	0.658	0.639	0.620	0.601	0.582	0.565	0.548	0.531	0.515	0.499	0.484	0.469	0.456	0.444	0.431	0.421	0.411	0.402	0.395	0.389	0.384	0.379	0.375	0.371	0.370	0.369	0.369	0.370	0.371	0.374	0.375	0.380	0.384	0.389	0.394	0.400	0.405	0.412	0.419	0.425	0.431	0.438	0.444	0.450	0.455	0.461	0.465	0.470	0.472	0.476	0.478	0.480	0.481	0.480	0.479	0.479	0.475	0.471	0.466	0.460	0.454	0.445	0.436	0.428	0.416	0.404	0.392	0.378	0.364	0.349	0.332	0.315	0.298	0.279	0.261	0.241	0.221	0.200	0.180	0.159	0.138	0.115	0.094	0.071	0.050	0.028	0.006	-0.015	-0.036	-0.056	-0.076	-0.096	-0.116	-0.136	-0.152	-0.171	-0.189	-0.205	-0.220	-0.235	-0.250	-0.264	-0.276	-0.289	-0.300	-0.309	-0.319	-0.328	-0.335	-0.341	-0.348	-0.352	-0.356	-0.360	-0.364	-0.365	-0.366	-0.368	-0.368	-0.366	-0.365	-0.364	-0.361	-0.359	-0.354	-0.350	-0.346	-0.341	-0.336	-0.331	-0.325	-0.318	-0.311	-0.305	-0.298	-0.290	-0.282	-0.275	-0.266	-0.259	-0.251	-0.242	-0.232	-0.225	-0.216	-0.208	-0.198	-0.189	-0.180	-0.170	-0.161	-0.152	-0.144	-0.135	-0.125	-0.116	-0.106	-0.098	-0.090	-0.080	-0.071	-0.064	-0.055	-0.046	-0.039	-0.031	-0.022	-0.015	-0.008	0.000	0.006	0.014	0.021	0.029	0.035	0.041	0.046	0.052	0.059	0.065	0.070	0.076	0.081	0.086	0.090	0.095	0.099	0.104	0.108	0.111	0.115	0.120	0.122	0.126	0.131	0.134	0.139	0.141	0.145	0.149	0.152	0.156	0.161	0.165	0.168	0.170	0.174	0.179	0.182	0.186	0.189	0.194	0.198	0.201	0.206	0.210	0.214	0.218	0.222	0.225	0.230	0.235	0.239	0.242	0.245	0.249	0.252	0.256	0.260	0.265	0.266	0.269	0.272	0.275	0.278	0.279	0.280	0.281	0.284	0.285	0.286	0.288	0.288	0.288	0.288	0.286	0.288	0.286	0.286	0.285	0.284	0.281	0.281	0.280	0.279	0.276	0.275	0.274	0.271	0.270	0.268	0.265	0.264	0.261	0.260	0.259	0.258	0.255	0.254	0.252	0.251	0.250	0.249	0.248	0.248	0.246	0.245	0.246	0.245	0.244	0.244	0.245	0.244	0.244	0.244	0.244	0.242	0.244	0.244	0.242	0.244	0.242	0.242	0.241	0.241	0.241	0.240	0.240	0.239	0.238	0.236	0.235	0.234	0.231	0.230	0.229	0.226	0.225	0.221	0.219	0.215	0.212	0.210	0.206	0.201	0.199	0.195	0.190	0.186	0.184	0.179	0.174	0.171	0.166	0.161	0.158	0.154	0.150	0.145	0.142	0.139	0.136	0.132	0.130	0.128	0.125	0.121	0.121	0.119	0.118	0.116	0.115	0.115	0.115	0.116	0.118	0.118	0.120	0.122	0.125	0.129	0.132	0.136	0.140	0.145	0.151	0.156	0.162	0.170	0.176	0.184	0.192	0.201	0.210	0.219	0.229	0.239	0.249	0.259	0.270	0.281	0.292	0.302	0.315	0.326	0.339	0.351	0.362	0.374	0.386	0.399	0.410	0.422	0.434	0.445	0.458	0.469	0.480	0.490	0.502	0.512	0.522	0.531	0.541	0.550	0.559	0.566	0.574	0.582	0.589	0.595	0.601	0.608	0.612	0.618	0.621	0.625	0.629	0.632	0.634	0.636	0.638	0.639	0.639	0.639	0.639	0.636	0.636	0.635	0.631	0.629	0.625	0.621	0.618	0.612	0.608	0.601	0.595	0.589	0.581	0.574	0.566	0.558	0.550	0.540	0.532	0.522	0.512	0.502	0.492	0.481	0.470	0.459	0.448	0.435	0.422	0.410	0.399	0.386	0.374	0.361	0.348	0.336	0.322	0.310	0.299	0.285	0.274	0.261	0.249	0.238	0.226	0.215	0.205	0.194	0.184	0.175	0.164	0.155	0.148	0.139	0.131	0.125	0.118	0.111	0.105	0.100	0.098	0.092	0.089	0.086	0.084	0.081	0.079	0.079	0.078	0.078	0.078	0.079	0.080	0.081	0.084	0.085	0.089	0.091	0.095	0.099	0.102	0.106	0.110	0.114	0.119	0.122	0.126	0.132	0.136	0.142	0.148	0.151	0.158	0.162	0.168	0.174	0.179	0.184	0.190	0.195	0.201	0.206	0.211	0.218	0.222	0.229	0.234	0.240	0.246	0.252	0.259	0.265	0.270	0.276	0.282	0.289	0.295	0.301	0.308	0.314	0.320	0.326	0.334	0.339	0.345	0.351	0.358	0.362	0.369	0.372	0.378	0.382	0.388	0.392	0.395	0.400	0.404	0.406	0.409	0.411	0.414	0.416	0.418	0.418	0.418	0.419	0.418	0.416	0.415	0.414	0.410	0.408	0.404	0.400	0.398	0.392	0.388	0.382	0.375	0.370	0.364	0.356	0.350	0.342	0.335	0.329	0.320	0.312	0.305	0.296	0.288	0.280	0.271	0.264	0.255	0.248	0.240	0.231	0.224	0.215	0.208	0.200	0.192	0.186	0.179	0.172	0.166	0.160	0.154	0.149	0.142	0.139	0.134	0.130	0.126	0.122	0.120	0.118	0.115	0.114	0.112	0.111	0.110	0.110	0.110	0.110	0.111	0.112	0.114	0.116	0.120	0.122	0.126	0.130	0.135	0.139	0.144	0.149	0.155	0.159	0.165	0.170	0.176	0.182	0.188	0.194	0.201	0.206	0.211	0.219	0.222	0.228	0.232	0.235	0.239	0.242	0.245	0.246	0.249	0.249	0.250	0.249	0.248	0.245	0.242	0.239	0.234	0.229	0.221	0.215	0.205	0.196	0.186	0.174	0.162	0.149	0.134	0.118	0.102	0.086	0.068	0.049	0.030	0.010	-0.010	-0.031	-0.052	-0.075	-0.096	-0.119	-0.140	-0.162	-0.185	-0.206	-0.229	-0.249	-0.269	-0.290	-0.310	-0.329	-0.346	-0.362	-0.379	-0.392	-0.406	-0.420	-0.430	-0.440	-0.449	-0.454	-0.460	-0.462	-0.464	-0.464	-0.461	-0.458	-0.452	-0.445	-0.435	-0.425	-0.412	-0.398	-0.381	-0.362	-0.344	-0.322	-0.299	-0.274	-0.249	-0.222	-0.192	-0.162	-0.131	-0.100	-0.065	-0.031	0.004	0.040	0.076	0.114	0.152	0.190	0.229	0.268	0.306	0.346	0.385	0.424	0.462	0.501	0.538	0.576	0.614	0.650	0.685	0.720	0.752	0.786	0.819	0.850	0.880	0.909	0.938	0.964	0.990	1.014	1.039	1.060	1.081	1.101	1.120	1.138	1.154	1.170	1.184	1.198	1.209	1.220	1.230	1.239	1.245	1.252	1.259	1.264	1.268	1.271	1.274	1.275	1.276	1.278	1.276	1.276	1.275	1.272	1.271	1.268	1.264	1.260	1.258	1.251	1.248	1.241	1.236	1.231	1.226	1.220	1.215	1.209	1.201	1.196	1.190	1.184	1.178	1.171	1.165	1.160	1.154	1.148	1.142	1.138	1.132	1.128	1.122	1.119	1.115	1.110	1.108	1.105	1.102	1.100	1.098	1.096	1.095	1.094	1.094	1.092	1.094	1.095	1.096	1.099	1.100	1.102	1.105	1.109	1.112	1.118	1.121	1.126	1.131	1.138	1.144	1.150	1.156	1.164	1.171	1.179	1.186	1.194	1.201	1.210	1.218	1.224	1.230	1.238	1.245	1.251	1.258	1.262	1.268	1.271	1.276	1.280	1.282	1.284	1.286	1.286	1.285	1.284	1.281	1.278	1.274	1.269	1.261	1.252	1.244	1.234	1.222	1.210	1.198	1.184	1.166	1.150	1.132	1.114	1.094	1.072	1.050	1.028	1.004	0.979	0.954	0.928	0.901	0.874	0.846	0.818	0.789	0.760	0.731	0.702	0.672	0.642	0.614	0.586	0.556	0.528	0.501	0.474	0.446	0.420	0.395	0.370	0.346	0.324	0.301	0.280	0.261	0.242	0.225	0.209	0.194	0.181	0.169	0.159	0.150	0.142	0.134	0.129	0.125	0.122	0.122	0.122	0.125	0.128	0.132	0.139	0.146	0.154	0.164	0.174	0.185	0.199	0.211	0.226	0.240	0.258	0.274	0.290	0.308	0.325	0.344	0.364	0.382	0.401	0.420	0.439	0.458	0.476	0.495	0.512	0.531	0.548	0.565	0.581	0.598	0.614	0.628	0.641	0.655	0.668	0.679	0.690	0.700	0.708	0.716	0.722	0.730	0.735	0.739	0.742	0.745	0.746	0.746	0.746	0.746	0.742	0.740	0.736	0.732	0.728	0.722	0.716	0.711	0.704	0.698	0.690	0.682	0.674	0.666	0.659	0.651	0.644	0.635	0.628	0.621	0.615	0.608	0.601	0.596	0.591	0.586	0.582	0.579	0.575	0.574	0.572	0.572	0.572	0.574	0.575	0.579	0.581	0.586	0.591	0.598	0.604	0.611	0.620	0.629	0.636	0.646	0.656	0.668	0.679	0.690	0.702	0.715	0.726	0.739	0.751	0.762	0.774	0.786	0.798	0.808	0.819	0.829	0.838	0.848	0.854	0.861	0.868	0.874	0.878	0.880	0.882	0.884	0.882	0.880	0.878	0.872	0.868	0.859	0.850	0.841	0.830	0.818	0.802	0.788	0.770	0.752	0.731	0.711	0.689	0.665	0.641	0.616	0.589	0.561	0.532	0.504	0.474	0.444	0.411	0.380	0.348	0.315	0.281	0.249	0.215	0.182	0.149	0.115	0.082	0.049	0.016	-0.016	-0.048	-0.080	-0.110	-0.139	-0.169	-0.198	-0.225	-0.252	-0.279	-0.302	-0.328	-0.351	-0.372	-0.392	-0.412	-0.431	-0.448	-0.465	-0.479	-0.494	-0.505	-0.518	-0.528	-0.536	-0.545	-0.551	-0.558	-0.562	-0.565	-0.569	-0.570	-0.571	-0.570	-0.570	-0.568	-0.564	-0.561	-0.556	-0.552	-0.548	-0.541	-0.536	-0.530	-0.524	-0.518	-0.510	-0.502	-0.496	-0.490	-0.484	-0.478	-0.470	-0.465	-0.461	-0.456	-0.452	-0.449	-0.446	-0.445	-0.444	-0.444	-0.445	-0.446	-0.450	-0.454	-0.460	-0.466	-0.474	-0.482	-0.492	-0.504	-0.515	-0.530	-0.544	-0.560	-0.576	-0.595	-0.612	-0.634	-0.654	-0.676	-0.699	-0.724	-0.748	-0.772	-0.799	-0.825	-0.851	-0.878	-0.905	-0.934	-0.961	-0.989	-1.018	-1.046	-1.074	-1.102	-1.129	-1.156	-1.182	-1.209	-1.234	-1.260	-1.284	-1.306	-1.330	-1.351	-1.374	-1.394	-1.412	-1.430	-1.448	-1.464	-1.480	-1.494	-1.508	-1.519	-1.531	-1.541	-1.549	-1.559	-1.565	-1.571	-1.578	-1.581	-1.584	-1.586	-1.588	-1.590	-1.590	-1.590	-1.588	-1.586	-1.584	-1.581	-1.576	-1.574	-1.569	-1.564	-1.558	-1.552	-1.548	-1.542	-1.536	-1.530	-1.525	-1.519	-1.512	-1.505	-1.500	-1.494	-1.489	-1.482	-1.476	-1.471	-1.465	-1.460	-1.456	-1.451	-1.446	-1.442	-1.439	-1.435	-1.431	-1.429	-1.425	-1.422	-1.420	-1.419	-1.418	-1.416	-1.416	-1.416	-1.416	-1.416	-1.418	-1.419	-1.421	-1.422	-1.425	-1.429	-1.432	-1.436	-1.440	-1.445	-1.451	-1.456	-1.464	-1.470	-1.478	-1.485	-1.492	-1.500	-1.509	-1.518	-1.526	-1.536	-1.546	-1.555	-1.566	-1.576	-1.588	-1.598	-1.609	-1.619	-1.630	-1.640	-1.651	-1.661	-1.672	-1.682	-1.692	-1.701	-1.711	-1.718	-1.726	-1.735	-1.741	-1.746	-1.751	-1.756	-1.760	-1.762	-1.765	-1.766	-1.766	-1.765	-1.764	-1.761	-1.756	-1.752	-1.746	-1.739	-1.730	-1.721	-1.710	-1.698	-1.685	-1.671	-1.655	-1.640	-1.622	-1.604	-1.585	-1.564	-1.544	-1.521	-1.499	-1.475	-1.451	-1.426	-1.401	-1.378	-1.351	-1.325	-1.298	-1.271	-1.245	-1.219	-1.191	-1.166	-1.140	-1.114	-1.089	-1.062	-1.038	-1.014	-0.990	-0.968	-0.945	-0.924	-0.902	-0.884	-0.866	-0.849	-0.831	-0.816	-0.802	-0.789	-0.778	-0.766	-0.756	-0.749	-0.741	-0.735	-0.730	-0.726	-0.724	-0.721	-0.721	-0.721	-0.721	-0.724	-0.728	-0.731	-0.735	-0.740	-0.746	-0.752	-0.759	-0.766	-0.775	-0.782	-0.791	-0.801	-0.810	-0.818	-0.828	-0.836	-0.845	-0.854	-0.862	-0.870	-0.879	-0.886	-0.894	-0.900	-0.906	-0.912	-0.918	-0.922	-0.926	-0.930	-0.932	-0.935	-0.936	-0.938	-0.938	-0.938	-0.936	-0.935	-0.934	-0.931	-0.928	-0.924	-0.919	-0.915	-0.910	-0.905	-0.899	-0.892	-0.886	-0.879	-0.872	-0.865	-0.858	-0.850	-0.841	-0.832	-0.826	-0.818	-0.810	-0.801	-0.794	-0.786	-0.778	-0.770	-0.761	-0.755	-0.748	-0.740	-0.734	-0.726	-0.721	-0.714	-0.708	-0.701	-0.696	-0.691	-0.685	-0.680	-0.675	-0.671	-0.666	-0.661	-0.656	-0.655	-0.651	-0.648	-0.646	-0.642	-0.641	-0.640	-0.639	-0.638	-0.636	-0.635	-0.635	-0.636	-0.635	-0.636	-0.638	-0.638	-0.640	-0.641	-0.644	-0.646	-0.650	-0.652	-0.655	-0.660	-0.664	-0.669	-0.672	-0.679	-0.685	-0.691	-0.698	-0.702	-0.710	-0.718	-0.724	-0.731	-0.739	-0.746	-0.755	-0.762	-0.770	-0.779	-0.785	-0.794	-0.801	-0.809	-0.816	-0.822	-0.830	-0.836	-0.842	-0.849	-0.852	-0.859	-0.862	-0.866	-0.870	-0.872	-0.874	-0.875	-0.876	-0.876	-0.875	-0.872	-0.871	-0.869	-0.864	-0.859	-0.852	-0.845	-0.838	-0.829	-0.820	-0.809	-0.799	-0.786	-0.775	-0.761	-0.749	-0.732	-0.718	-0.702	-0.686	-0.670	-0.652	-0.634	-0.618	-0.599	-0.580	-0.562	-0.542	-0.525	-0.506	-0.488	-0.469	-0.451	-0.434	-0.416	-0.399	-0.382	-0.366	-0.350	-0.335	-0.321	-0.308	-0.294	-0.282	-0.271	-0.261	-0.252	-0.244	-0.235	-0.229	-0.224	-0.220	-0.216	-0.214	-0.212	-0.211	-0.212	-0.215	-0.218	-0.221	-0.226	-0.234	-0.240	-0.248	-0.256	-0.266	-0.278	-0.290	-0.302	-0.318	-0.331	-0.346	-0.362	-0.380	-0.398	-0.416	-0.435	-0.455	-0.475	-0.495	-0.518	-0.539	-0.561	-0.584	-0.608	-0.630	-0.654	-0.678	-0.700	-0.725	-0.749	-0.772	-0.798	-0.822	-0.846	-0.870	-0.895	-0.919	-0.942	-0.965	-0.989	-1.010	-1.034	-1.055	-1.076	-1.096	-1.116	-1.136	-1.155	-1.172	-1.191	-1.208	-1.224	-1.238	-1.251	-1.265	-1.276	-1.288	-1.300	-1.310	-1.318	-1.326	-1.332	-1.338	-1.342	-1.346	-1.349	-1.351	-1.351	-1.351	-1.350	-1.348	-1.344	-1.340	-1.335	-1.329	-1.321	-1.315	-1.306	-1.298	-1.288	-1.276	-1.265	-1.254	-1.242	-1.231	-1.219	-1.208	-1.195	-1.181	-1.169	-1.156	-1.144	-1.131	-1.119	-1.106	-1.095	-1.084	-1.072	-1.062	-1.051	-1.042	-1.032	-1.025	-1.016	-1.010	-1.002	-0.996	-0.991	-0.986	-0.981	-0.979	-0.975	-0.972	-0.971	-0.970	-0.970	-0.970	-0.970	-0.971	-0.972	-0.974	-0.975	-0.979	-0.980	-0.982	-0.986	-0.989	-0.990	-0.994	-0.996	-0.999	-1.000	-1.002	-1.004	-1.006	-1.006	-1.006	-1.006	-1.006	-1.004	-1.001	-0.999	-0.996	-0.992	-0.988	-0.982	-0.978	-0.969	-0.962	-0.954	-0.944	-0.934	-0.922	-0.911	-0.898	-0.885	-0.870	-0.855	-0.840	-0.825	-0.808	-0.792	-0.775	-0.756	-0.739	-0.720	-0.702	-0.684	-0.665	-0.645	-0.626	-0.608	-0.589	-0.570	-0.552	-0.534	-0.516	-0.500	-0.481	-0.466	-0.450	-0.436	-0.421	-0.409	-0.396	-0.384	-0.372	-0.362	-0.354	-0.346	-0.340	-0.334	-0.329	-0.325	-0.324	-0.322	-0.322	-0.322	-0.325	-0.330	-0.335	-0.340	-0.348	-0.356	-0.365	-0.376	-0.388	-0.401	-0.415	-0.431	-0.449	-0.466	-0.485	-0.505	-0.525	-0.548	-0.571	-0.595	-0.620	-0.646	-0.672	-0.700	-0.728	-0.756	-0.786	-0.816	-0.846	-0.876	-0.909	-0.940	-0.972	-1.005	-1.036	-1.070	-1.102	-1.135	-1.168	-1.200	-1.232	-1.264	-1.296	-1.328	-1.358	-1.389	-1.419	-1.449	-1.478	-1.506	-1.532	-1.560	-1.586	-1.610	-1.634	-1.656	-1.678	-1.699	-1.718	-1.736	-1.754	-1.769	-1.782	-1.796	-1.808	-1.819	-1.828	-1.838	-1.845	-1.849	-1.854	-1.858	-1.859	-1.859	-1.858	-1.856	-1.854	-1.850	-1.845	-1.839	-1.831	-1.822	-1.814	-1.804	-1.794	-1.782	-1.771	-1.758	-1.745	-1.730	-1.716	-1.701	-1.686	-1.670	-1.655	-1.639	-1.624	-1.609	-1.592	-1.578	-1.561	-1.546	-1.531	-1.518	-1.502	-1.489	-1.475	-1.462	-1.450	-1.438	-1.425	-1.414	-1.404	-1.394	-1.385	-1.376	-1.369	-1.361	-1.355	-1.350	-1.345	-1.341	-1.338	-1.335	-1.332	-1.332	-1.332	-1.332	-1.334	-1.335	-1.336	-1.340	-1.342	-1.348	-1.352	-1.358	-1.362	-1.368	-1.374	-1.380	-1.386	-1.394	-1.401	-1.408	-1.415	-1.422	-1.429	-1.438	-1.445	-1.452	-1.459	-1.466	-1.471	-1.479	-1.484	-1.489	-1.494	-1.500	-1.504	-1.508	-1.511	-1.514	-1.516	-1.518	-1.519	-1.519	-1.519	-1.518	-1.518	-1.515	-1.512	-1.509	-1.506	-1.501	-1.496	-1.490	-1.484	-1.478	-1.470	-1.462	-1.454	-1.445	-1.435	-1.425	-1.415	-1.405	-1.394	-1.382	-1.370	-1.359	-1.348	-1.335	-1.322	-1.310	-1.298	-1.284	-1.270	-1.258	-1.246	-1.232	-1.220	-1.209	-1.198	-1.185	-1.174	-1.162	-1.151	-1.140	-1.130	-1.120	-1.111	-1.102	-1.092	-1.086	-1.079	-1.072	-1.066	-1.061	-1.056	-1.051	-1.049	-1.046	-1.044	-1.044	-1.042	-1.042	-1.044	-1.046	-1.049	-1.051	-1.055	-1.061	-1.066	-1.072	-1.080	-1.088	-1.095	-1.105	-1.115	-1.125	-1.136	-1.148	-1.159	-1.171	-1.184	-1.196	-1.211	-1.224	-1.238	-1.252	-1.268	-1.281	-1.296	-1.311	-1.326	-1.341	-1.356	-1.371	-1.385	-1.400	-1.414	-1.428	-1.442	-1.455	-1.469	-1.482	-1.494	-1.506	-1.519	-1.529	-1.540	-1.550	-1.560	-1.569	-1.576	-1.585	-1.592	-1.600	-1.608	-1.612	-1.619	-1.624	-1.629	-1.634	-1.638	-1.641	-1.645	-1.649	-1.651	-1.654	-1.658	-1.660	-1.662	-1.665	-1.666	-1.670	-1.671	-1.674	-1.678	-1.680	-1.681	-1.684	-1.688	-1.691	-1.695	-1.698	-1.702	-1.705	-1.710	-1.714	-1.718	-1.722	-1.726	-1.731	-1.736	-1.741	-1.746	-1.751	-1.756	-1.762	-1.768	-1.771	-1.776	-1.781	-1.785	-1.789	-1.792	-1.796	-1.800	-1.802	-1.805	-1.808	-1.809	-1.810	-1.811	-1.811	-1.811	-1.811	-1.810	-1.810	-1.808	-1.805	-1.802	-1.800	-1.798	-1.794	-1.790	-1.785	-1.781	-1.776	-1.772	-1.766	-1.762	-1.758	-1.752	-1.748	-1.742	-1.738	-1.732	-1.728	-1.725	-1.720	-1.716	-1.712	-1.710	-1.708	-1.705	-1.702	-1.701	-1.700	-1.699	-1.699	-1.699	-1.699	-1.700	-1.701	-1.701	-1.702	-1.704	-1.706	-1.709	-1.711	-1.714	-1.716	-1.719	-1.721	-1.725	-1.728	-1.729	-1.732	-1.735	-1.736	-1.739	-1.740	-1.741	-1.742	-1.742	-1.744	-1.742	-1.741	-1.740	-1.739	-1.736	-1.735	-1.731	-1.726	-1.722	-1.719	-1.714	-1.710	-1.704	-1.699	-1.691	-1.685	-1.679	-1.671	-1.664	-1.656	-1.649	-1.641	-1.634	-1.626	-1.619	-1.611	-1.602	-1.596	-1.589	-1.580	-1.574	-1.568	-1.560	-1.552	-1.546	-1.541	-1.535	-1.530	-1.524	-1.520	-1.515	-1.511	-1.508	-1.504	-1.499	-1.496	-1.494	-1.490	-1.488	-1.485	-1.482	-1.480	-1.478	-1.476	-1.472	-1.471	-1.469	-1.466	-1.465	-1.461	-1.459	-1.455	-1.451	-1.449	-1.444	-1.440	-1.435	-1.430	-1.424	-1.420	-1.414	-1.408	-1.400	-1.394	-1.386	-1.378	-1.369	-1.360	-1.351	-1.341	-1.332	-1.322	-1.312	-1.301	-1.291	-1.281	-1.272	-1.261	-1.251	-1.241	-1.231	-1.221	-1.211	-1.201	-1.192	-1.182	-1.175	-1.166	-1.160	-1.152	-1.145	-1.140	-1.134	-1.130	-1.125	-1.121	-1.120	-1.118	-1.116	-1.115	-1.115	-1.115	-1.118	-1.120	-1.122	-1.128	-1.130	-1.136	-1.141	-1.148	-1.155	-1.161	-1.169	-1.176	-1.185	-1.194	-1.202	-1.211	-1.220	-1.230	-1.239	-1.249	-1.256	-1.265	-1.274	-1.281	-1.290	-1.296	-1.304	-1.310	-1.316	-1.321	-1.326	-1.330	-1.334	-1.336	-1.336	-1.338	-1.338	-1.335	-1.334	-1.331	-1.328	-1.321	-1.316	-1.309	-1.300	-1.292	-1.281	-1.271	-1.260	-1.246	-1.234	-1.219	-1.204	-1.188	-1.172	-1.155	-1.138	-1.120	-1.101	-1.081	-1.062	-1.042	-1.021	-1.001	-0.981	-0.960	-0.939	-0.918	-0.896	-0.875	-0.855	-0.832	-0.812	-0.791	-0.770	-0.750	-0.730	-0.710	-0.691	-0.671	-0.652	-0.635	-0.618	-0.599	-0.581	-0.565	-0.549	-0.532	-0.518	-0.504	-0.489	-0.475	-0.462	-0.449	-0.438	-0.425	-0.414	-0.404	-0.392	-0.382	-0.372	-0.364	-0.355	-0.346	-0.339	-0.332	-0.326	-0.320	-0.314	-0.309	-0.304	-0.299	-0.295	-0.291	-0.288	-0.285	-0.281	-0.279	-0.278	-0.275	-0.274	-0.272	-0.274	-0.272	-0.274	-0.274	-0.275	-0.276	-0.279	-0.281	-0.284	-0.288	-0.291	-0.295	-0.299	-0.305	-0.310	-0.315	-0.321	-0.328	-0.335	-0.341	-0.349	-0.358	-0.365	-0.374	-0.382	-0.391	-0.401	-0.412	-0.421	-0.431	-0.444	-0.455	-0.466	-0.478	-0.490	-0.501	-0.515	-0.528	-0.539	-0.551	-0.565	-0.579	-0.591	-0.605	-0.618	-0.630	-0.644	-0.656	-0.669	-0.682	-0.695	-0.708	-0.719	-0.731	-0.742	-0.752	-0.762	-0.774	-0.782	-0.792	-0.802	-0.811	-0.819	-0.826	-0.832	-0.840	-0.846	-0.851	-0.856	-0.860	-0.864	-0.866	-0.869	-0.871	-0.872	-0.874	-0.875	-0.875	-0.875	-0.874	-0.872	-0.871	-0.870	-0.868	-0.865	-0.861	-0.859	-0.856	-0.854	-0.851	-0.849	-0.845	-0.842	-0.840	-0.838	-0.835	-0.834	-0.831	-0.830	-0.829	-0.829	-0.829	-0.830	-0.830	-0.832	-0.834	-0.836	-0.840	-0.844	-0.849	-0.854	-0.859	-0.865	-0.872	-0.879	-0.886	-0.895	-0.904	-0.912	-0.922	-0.932	-0.942	-0.954	-0.965	-0.976	-0.989	-1.000	-1.011	-1.022	-1.035	-1.046	-1.059	-1.070	-1.082	-1.094	-1.105	-1.115	-1.125	-1.136	-1.146	-1.154	-1.162	-1.171	-1.179	-1.185	-1.191	-1.198	-1.202	-1.208	-1.210	-1.214	-1.216	-1.218	-1.219	-1.220	-1.220	-1.219	-1.218	-1.215	-1.212	-1.209	-1.206	-1.201	-1.196	-1.192	-1.186	-1.180	-1.175	-1.169	-1.161	-1.155	-1.148	-1.141	-1.132	-1.125	-1.118	-1.110	-1.102	-1.095	-1.086	-1.079	-1.072	-1.065	-1.058	-1.050	-1.044	-1.038	-1.030	-1.024	-1.018	-1.011	-1.006	-1.000	-0.995	-0.991	-0.986	-0.981	-0.976	-0.972	-0.969	-0.964	-0.961	-0.956	-0.952	-0.950	-0.946	-0.942	-0.940	-0.936	-0.935	-0.932	-0.929	-0.926	-0.924	-0.921	-0.919	-0.916	-0.914	-0.911	-0.909	-0.908	-0.904	-0.902	-0.899	-0.898	-0.894	-0.892	-0.890	-0.888	-0.886	-0.884	-0.881	-0.880	-0.876	-0.875	-0.874	-0.871	-0.869	-0.866	-0.865	-0.864	-0.862	-0.860	-0.859	-0.858	-0.856	-0.855	-0.854	-0.854	-0.852	-0.851	-0.851	-0.850	-0.850	-0.850	-0.850	-0.850	-0.851	-0.851	-0.851	-0.854	-0.854	-0.856	-0.859	-0.861	-0.864	-0.865	-0.869	-0.871	-0.876	-0.880	-0.885	-0.890	-0.895	-0.901	-0.909	-0.914	-0.921	-0.930	-0.939	-0.946	-0.955	-0.965	-0.975	-0.986	-0.998	-1.010	-1.021	-1.034	-1.046	-1.061	-1.074	-1.089	-1.102	-1.118	-1.134	-1.149	-1.166	-1.181	-1.199	-1.216	-1.234	-1.250	-1.266	-1.284	-1.301	-1.319	-1.335	-1.352	-1.369	-1.384	-1.401	-1.418	-1.431	-1.448	-1.461	-1.476	-1.490	-1.504	-1.515	-1.528	-1.539	-1.550	-1.560	-1.569	-1.578	-1.586	-1.592	-1.599	-1.604	-1.610	-1.614	-1.616	-1.619	-1.620	-1.621	-1.621	-1.620	-1.619	-1.618	-1.615	-1.611	-1.609	-1.604	-1.600	-1.594	-1.588	-1.581	-1.574	-1.566	-1.558	-1.549	-1.541	-1.531	-1.524	-1.512	-1.504	-1.494	-1.484	-1.474	-1.464	-1.452	-1.442	-1.431	-1.421	-1.411	-1.401	-1.390	-1.380	-1.370	-1.360	-1.350	-1.341	-1.331	-1.322	-1.315	-1.306	-1.298	-1.289	-1.281	-1.274	-1.268	-1.260	-1.255	-1.250	-1.244	-1.239	-1.234	-1.231	-1.228	-1.225	-1.221	-1.220	-1.220	-1.219	-1.218	-1.218	-1.219	-1.220	-1.222	-1.226	-1.229	-1.232	-1.238	-1.241	-1.248	-1.254	-1.260	-1.268	-1.275	-1.284	-1.294	-1.302	-1.314	-1.324	-1.334	-1.346	-1.359	-1.370	-1.382	-1.396	-1.409	-1.424	-1.436	-1.451	-1.465	-1.480	-1.492	-1.508	-1.521	-1.536	-1.549	-1.562	-1.575	-1.588	-1.600	-1.612	-1.622	-1.634	-1.644	-1.654	-1.662	-1.670	-1.678	-1.684	-1.690	-1.694	-1.698	-1.700	-1.702	-1.702	-1.702	-1.701	-1.699	-1.694	-1.690	-1.684	-1.678	-1.670	-1.661	-1.650	-1.640	-1.629	-1.616	-1.601	-1.586	-1.571	-1.555	-1.538	-1.521	-1.502	-1.482	-1.464	-1.442	-1.422	-1.400	-1.380	-1.359	-1.338	-1.316	-1.294	-1.274	-1.251	-1.231	-1.210	-1.189	-1.170	-1.150	-1.131	-1.114	-1.095	-1.079	-1.062	-1.050	-1.036	-1.022	-1.011	-1.001	-0.991	-0.985	-0.978	-0.971	-0.968	-0.965	-0.964	-0.964	-0.965	-0.968	-0.971	-0.978	-0.984	-0.992	-1.002	-1.012	-1.024	-1.038	-1.050	-1.066	-1.081	-1.100	-1.118	-1.135	-1.155	-1.175	-1.195	-1.216	-1.238	-1.259	-1.281	-1.304	-1.326	-1.349	-1.371	-1.392	-1.415	-1.438	-1.459	-1.480	-1.501	-1.521	-1.541	-1.560	-1.579	-1.595	-1.611	-1.629	-1.642	-1.656	-1.670	-1.682	-1.694	-1.705	-1.714	-1.722	-1.730	-1.738	-1.742	-1.748	-1.751	-1.755	-1.758	-1.759	-1.760	-1.759	-1.759	-1.758	-1.756	-1.752	-1.750	-1.748	-1.744	-1.740	-1.736	-1.730	-1.725	-1.720	-1.715	-1.710	-1.705	-1.700	-1.695	-1.691	-1.688	-1.682	-1.679	-1.675	-1.672	-1.670	-1.665	-1.664	-1.661	-1.661	-1.660	-1.659	-1.659	-1.659	-1.660	-1.662	-1.664	-1.666	-1.669	-1.671	-1.675	-1.680	-1.682	-1.688	-1.691	-1.698	-1.702	-1.709	-1.715	-1.721	-1.728	-1.735	-1.741	-1.749	-1.755	-1.762	-1.769	-1.775	-1.782	-1.790	-1.796	-1.802	-1.809	-1.816	-1.821	-1.828	-1.832	-1.838	-1.842	-1.849	-1.854	-1.858	-1.861	-1.865	-1.868	-1.871	-1.874	-1.876	-1.878	-1.880	-1.881	-1.881	-1.882	-1.884	-1.884	-1.882	-1.882	-1.881	-1.881	-1.879	-1.878	-1.876	-1.874	-1.872	-1.870	-1.868	-1.865	-1.861	-1.860	-1.856	-1.852	-1.850	-1.846	-1.842	-1.839	-1.835	-1.831	-1.826	-1.822	-1.819	-1.814	-1.810	-1.806	-1.800	-1.796	-1.791	-1.786	-1.781	-1.776	-1.771	-1.765	-1.760	-1.755	-1.750	-1.746	-1.740	-1.734	-1.730	-1.724	-1.718	-1.712	-1.708	-1.701	-1.695	-1.690	-1.684	-1.679	-1.672	-1.668	-1.661	-1.656	-1.650	-1.645	-1.639	-1.632	-1.628	-1.621	-1.615	-1.610	-1.604	-1.599	-1.592	-1.589	-1.584	-1.578	-1.572	-1.568	-1.562	-1.558	-1.552	-1.548	-1.544	-1.539	-1.534	-1.529	-1.525	-1.520	-1.516	-1.511	-1.508	-1.504	-1.499	-1.495	-1.491	-1.488	-1.484	-1.480	-1.476	-1.472	-1.469	-1.466	-1.462	-1.459	-1.455	-1.452	-1.450	-1.446	-1.445	-1.441	-1.440	-1.438	-1.435	-1.432	-1.432	-1.430	-1.429	-1.428	-1.428	-1.425	-1.425	-1.424	-1.424	-1.424	-1.424	-1.425	-1.424	-1.425	-1.425	-1.425	-1.426	-1.428	-1.429	-1.429	-1.430	-1.430	-1.431	-1.432	-1.432	-1.434	-1.434	-1.435	-1.435	-1.435	-1.434	-1.435	-1.434	-1.432	-1.432	-1.431	-1.429	-1.426	-1.424	-1.421	-1.418	-1.414	-1.409	-1.404	-1.399	-1.391	-1.385	-1.379	-1.372	-1.364	-1.355	-1.346	-1.338	-1.326	-1.318	-1.306	-1.296	-1.284	-1.271	-1.260	-1.248	-1.235	-1.222	-1.210	-1.196	-1.182	-1.170	-1.155	-1.142	-1.129	-1.115	-1.101	-1.088	-1.075	-1.061	-1.049	-1.036	-1.022	-1.010	-0.999	-0.988	-0.976	-0.965	-0.956	-0.945	-0.936	-0.928	-0.919	-0.909	-0.902	-0.895	-0.889	-0.881	-0.876	-0.871	-0.866	-0.862	-0.859	-0.855	-0.852	-0.849	-0.848	-0.845	-0.844	-0.842	-0.841	-0.840	-0.840	-0.840	-0.839	-0.840	-0.839	-0.839	-0.839	-0.840	-0.841	-0.841	-0.841	-0.840	-0.841	-0.839	-0.839	-0.838	-0.838	-0.835	-0.834	-0.831	-0.829	-0.825	-0.822	-0.818	-0.814	-0.808	-0.802	-0.796	-0.789	-0.781	-0.771	-0.764	-0.754	-0.742	-0.731	-0.719	-0.705	-0.692	-0.678	-0.662	-0.645	-0.630	-0.612	-0.592	-0.574	-0.554	-0.534	-0.512	-0.490	-0.468	-0.445	-0.421	-0.398	-0.372	-0.348	-0.322	-0.296	-0.270	-0.242	-0.216	-0.190	-0.162	-0.136	-0.109	-0.082	-0.055	-0.029	-0.002	0.022	0.049	0.074	0.099	0.124	0.146	0.169	0.191	0.212	0.232	0.252	0.271	0.289	0.305	0.320	0.335	0.348	0.360	0.371	0.379	0.388	0.394	0.399	0.404	0.406	0.408	0.408	0.406	0.402	0.399	0.392	0.385	0.376	0.366	0.356	0.344	0.331	0.316	0.300	0.284	0.266	0.248	0.228	0.206	0.186	0.164	0.141	0.118	0.094	0.070	0.044	0.019	-0.006	-0.031	-0.056	-0.082	-0.108	-0.132	-0.158	-0.182	-0.208	-0.230	-0.254	-0.276	-0.298	-0.320	-0.340	-0.360	-0.379	-0.398	-0.415	-0.431	-0.446	-0.461	-0.475	-0.486	-0.499	-0.509	-0.519	-0.528	-0.535	-0.542	-0.548	-0.551	-0.556	-0.559	-0.562	-0.564	-0.566	-0.566	-0.566	-0.566	-0.566	-0.565	-0.565	-0.565	-0.564	-0.562	-0.562	-0.562	-0.564	-0.564	-0.565	-0.568	-0.570	-0.572	-0.576	-0.581	-0.588	-0.595	-0.604	-0.612	-0.622	-0.634	-0.648	-0.661	-0.678	-0.695	-0.712	-0.732	-0.754	-0.776	-0.799	-0.824	-0.849	-0.876	-0.904	-0.934	-0.964	-0.995	-1.028	-1.060	-1.095	-1.129	-1.164	-1.199	-1.235	-1.271	-1.309	-1.345	-1.382	-1.419	-1.456	-1.491	-1.528	-1.564	-1.599	-1.632	-1.666	-1.700	-1.731	-1.764	-1.792	-1.822	-1.851	-1.878	-1.902	-1.928	-1.950	-1.972	-1.992	-2.011	-2.027	-2.045	-2.059	-2.071	-2.084	-2.094	-2.101	-2.110	-2.115	-2.120	-2.124	-2.126	-2.128	-2.129	-2.129	-2.128	-2.124	-2.121	-2.116	-2.111	-2.106	-2.100	-2.094	-2.088	-2.080	-2.072	-2.064	-2.056	-2.047	-2.040	-2.031	-2.022	-2.015	-2.007	-1.999	-1.992	-1.985	-1.979	-1.972	-1.968	-1.961	-1.958	-1.951	-1.949	-1.945	-1.942	-1.940	-1.938	-1.936	-1.935	-1.935	-1.935	-1.935	-1.935	-1.936	-1.939	-1.940	-1.942	-1.944	-1.946	-1.949	-1.952	-1.955	-1.959	-1.962	-1.966	-1.970	-1.972	-1.976	-1.981	-1.984	-1.988	-1.990	-1.994	-1.996	-2.000	-2.002	-2.004	-2.006	-2.007	-2.010	-2.011	-2.013	-2.014	-2.014	-2.014	-2.013	-2.014	-2.013	-2.010	-2.010	-2.007	-2.005	-2.002	-1.999	-1.996	-1.992	-1.989	-1.985	-1.980	-1.975	-1.970	-1.965	-1.959	-1.954	-1.945	-1.939	-1.932	-1.925	-1.918	-1.910	-1.901	-1.892	-1.885	-1.875	-1.868	-1.858	-1.848	-1.839	-1.828	-1.818	-1.806	-1.796	-1.785	-1.775	-1.762	-1.751	-1.740	-1.729	-1.716	-1.704	-1.691	-1.680	-1.668	-1.654	-1.641	-1.629	-1.615	-1.602	-1.589	-1.575	-1.564	-1.550	-1.536	-1.524	-1.511	-1.498	-1.484	-1.471	-1.458	-1.444	-1.431	-1.418	-1.405	-1.391	-1.379	-1.365	-1.351	-1.339	-1.326	-1.312	-1.300	-1.288	-1.275	-1.262	-1.250	-1.238	-1.225	-1.212	-1.200	-1.188	-1.175	-1.164	-1.151	-1.140	-1.128	-1.116	-1.104	-1.092	-1.080	-1.069	-1.058	-1.046	-1.035	-1.024	-1.012	-1.001	-0.991	-0.980	-0.970	-0.960	-0.949	-0.939	-0.929	-0.920	-0.909	-0.901	-0.891	-0.882	-0.874	-0.865	-0.856	-0.849	-0.840	-0.832	-0.825	-0.819	-0.811	-0.802	-0.798	-0.790	-0.784	-0.779	-0.771	-0.766	-0.760	-0.755	-0.750	-0.746	-0.741	-0.736	-0.731	-0.728	-0.724	-0.720	-0.716	-0.712	-0.710	-0.706	-0.704	-0.700	-0.696	-0.695	-0.692	-0.689	-0.688	-0.685	-0.682	-0.681	-0.679	-0.676	-0.675	-0.674	-0.671	-0.671	-0.670	-0.669	-0.669	-0.668	-0.666	-0.666	-0.666	-0.666	-0.666	-0.666	-0.666	-0.666	-0.666	-0.668	-0.669	-0.669	-0.670	-0.671	-0.674	-0.675	-0.676	-0.678	-0.680	-0.681	-0.682	-0.685	-0.686	-0.689	-0.690	-0.691	-0.694	-0.695	-0.696	-0.698	-0.699	-0.700	-0.701	-0.701	-0.701	-0.702	-0.701	-0.701	-0.700	-0.699	-0.698	-0.695	-0.691	-0.688	-0.685	-0.680	-0.676	-0.671	-0.664	-0.658	-0.651	-0.644	-0.635	-0.628	-0.618	-0.608	-0.596	-0.585	-0.574	-0.561	-0.549	-0.535	-0.521	-0.507	-0.492	-0.476	-0.461	-0.445	-0.429	-0.412	-0.395	-0.378	-0.360	-0.342	-0.325	-0.308	-0.289	-0.272	-0.255	-0.236	-0.219	-0.201	-0.184	-0.166	-0.149	-0.131	-0.116	-0.100	-0.085	-0.069	-0.052	-0.039	-0.025	-0.011	0.001	0.012	0.025	0.036	0.048	0.058	0.066	0.075	0.081	0.089	0.095	0.101	0.105	0.110	0.114	0.116	0.119	0.120	0.121	0.121	0.122	0.121	0.120	0.118	0.116	0.112	0.110	0.106	0.101	0.098	0.091	0.088	0.081	0.075	0.069	0.064	0.056	0.050	0.042	0.036	0.029	0.022	0.015	0.008	0.001	-0.006	-0.012	-0.019	-0.026	-0.032	-0.039	-0.045	-0.051	-0.059	-0.065	-0.070	-0.076	-0.082	-0.088	-0.092	-0.098	-0.102	-0.109	-0.114	-0.118	-0.124	-0.128	-0.132	-0.138	-0.141	-0.146	-0.151	-0.154	-0.159	-0.162	-0.168	-0.172	-0.176	-0.180	-0.184	-0.189	-0.192	-0.196	-0.201	-0.205	-0.210	-0.214	-0.216	-0.220	-0.225	-0.229	-0.232	-0.235	-0.239	-0.242	-0.245	-0.248	-0.250	-0.254	-0.256	-0.259	-0.261	-0.262	-0.264	-0.266	-0.266	-0.268	-0.268	-0.268	-0.269	-0.269	-0.269	-0.268	-0.268	-0.265	-0.265	-0.264	-0.262	-0.261	-0.260	-0.258	-0.256	-0.255	-0.252	-0.251	-0.250	-0.249	-0.246	-0.246	-0.245	-0.244	-0.244	-0.245	-0.245	-0.246	-0.249	-0.250	-0.252	-0.256	-0.260	-0.265	-0.271	-0.276	-0.282	-0.291	-0.299	-0.308	-0.318	-0.328	-0.338	-0.349	-0.361	-0.374	-0.388	-0.402	-0.416	-0.431	-0.448	-0.464	-0.480	-0.496	-0.512	-0.530	-0.548	-0.565	-0.581	-0.600	-0.616	-0.634	-0.650	-0.666	-0.682	-0.699	-0.714	-0.729	-0.742	-0.756	-0.769	-0.781	-0.791	-0.801	-0.811	-0.819	-0.826	-0.832	-0.838	-0.842	-0.846	-0.850	-0.851	-0.852	-0.851	-0.851	-0.849	-0.845	-0.842	-0.838	-0.831	-0.825	-0.818	-0.810	-0.801	-0.794	-0.782	-0.774	-0.764	-0.752	-0.741	-0.730	-0.719	-0.708	-0.695	-0.682	-0.672	-0.660	-0.649	-0.638	-0.626	-0.616	-0.606	-0.596	-0.586	-0.576	-0.568	-0.560	-0.551	-0.544	-0.536	-0.530	-0.524	-0.519	-0.515	-0.510	-0.507	-0.504	-0.501	-0.500	-0.499	-0.499	-0.499	-0.499	-0.500	-0.500	-0.502	-0.505	-0.507	-0.511	-0.516	-0.520	-0.525	-0.529	-0.534	-0.540	-0.546	-0.554	-0.559	-0.566	-0.574	-0.581	-0.589	-0.596	-0.605	-0.614	-0.622	-0.629	-0.638	-0.646	-0.655	-0.665	-0.674	-0.681	-0.690	-0.699	-0.708	-0.716	-0.724	-0.732	-0.741	-0.748	-0.756	-0.765	-0.771	-0.779	-0.786	-0.792	-0.799	-0.806	-0.812	-0.819	-0.825	-0.830	-0.838	-0.844	-0.849	-0.855	-0.861	-0.865	-0.870	-0.876	-0.881	-0.886	-0.891	-0.898	-0.902	-0.908	-0.914	-0.919	-0.925	-0.931	-0.938	-0.945	-0.951	-0.959	-0.966	-0.974	-0.981	-0.989	-0.998	-1.008	-1.018	-1.028	-1.038	-1.049	-1.060	-1.072	-1.084	-1.096	-1.110	-1.122	-1.135	-1.149	-1.164	-1.179	-1.192	-1.208	-1.222	-1.238	-1.254	-1.269	-1.285	-1.300	-1.316	-1.331	-1.348	-1.364	-1.379	-1.394	-1.411	-1.425	-1.440	-1.456	-1.470	-1.484	-1.499	-1.512	-1.525	-1.538	-1.550	-1.562	-1.574	-1.586	-1.596	-1.608	-1.618	-1.628	-1.638	-1.646	-1.656	-1.665	-1.672	-1.681	-1.689	-1.696	-1.705	-1.711	-1.719	-1.726	-1.734	-1.741	-1.748	-1.755	-1.762	-1.769	-1.778	-1.784	-1.791	-1.799	-1.806	-1.815	-1.822	-1.830	-1.838	-1.846	-1.855	-1.864	-1.872	-1.882	-1.891	-1.900	-1.910	-1.918	-1.926	-1.936	-1.946	-1.954	-1.964	-1.971	-1.981	-1.990	-1.998	-2.006	-2.014	-2.021	-2.027	-2.036	-2.042	-2.049	-2.054	-2.059	-2.064	-2.066	-2.070	-2.074	-2.075	-2.079	-2.080	-2.080	-2.080	-2.079	-2.078	-2.076	-2.074	-2.069	-2.065	-2.060	-2.055	-2.047	-2.041	-2.034	-2.025	-2.018	-2.007	-1.998	-1.988	-1.976	-1.965	-1.954	-1.940	-1.929	-1.915	-1.902	-1.889	-1.874	-1.859	-1.844	-1.830	-1.814	-1.798	-1.782	-1.766	-1.749	-1.732	-1.716	-1.700	-1.684	-1.666	-1.649	-1.631	-1.615	-1.598	-1.581	-1.564	-1.546	-1.529	-1.512	-1.496	-1.480	-1.464	-1.448	-1.431	-1.415	-1.400	-1.382	-1.368	-1.352	-1.338	-1.322	-1.309	-1.294	-1.279	-1.264	-1.249	-1.236	-1.221	-1.208	-1.194	-1.180	-1.166	-1.152	-1.139	-1.125	-1.112	-1.099	-1.086	-1.072	-1.060	-1.046	-1.034	-1.019	-1.005	-0.992	-0.979	-0.964	-0.951	-0.936	-0.922	-0.908	-0.894	-0.878	-0.864	-0.848	-0.832	-0.818	-0.802	-0.785	-0.769	-0.751	-0.735	-0.719	-0.701	-0.684	-0.666	-0.649	-0.630	-0.611	-0.594	-0.575	-0.555	-0.536	-0.518	-0.496	-0.478	-0.458	-0.438	-0.419	-0.399	-0.379	-0.360	-0.340	-0.320	-0.300	-0.282	-0.262	-0.244	-0.225	-0.206	-0.189	-0.170	-0.152	-0.135	-0.119	-0.101	-0.085	-0.070	-0.055	-0.040	-0.026	-0.011	0.002	0.014	0.026	0.038	0.049	0.059	0.070	0.079	0.088	0.095	0.102	0.109	0.115	0.121	0.125	0.130	0.134	0.136	0.139	0.140	0.141	0.142	0.141	0.142	0.141	0.140	0.139	0.136	0.134	0.130	0.126	0.122	0.120	0.115	0.111	0.106	0.099	0.094	0.088	0.081	0.076	0.069	0.064	0.056	0.050	0.042	0.036	0.030	0.021	0.015	0.008	0.001	-0.006	-0.012	-0.020	-0.026	-0.032	-0.040	-0.046	-0.052	-0.059	-0.064	-0.071	-0.078	-0.082	-0.089	-0.094	-0.100	-0.104	-0.110	-0.115	-0.119	-0.122	-0.126	-0.130	-0.132	-0.136	-0.139	-0.142	-0.144	-0.145	-0.146	-0.148	-0.146	-0.148	-0.146	-0.145	-0.144	-0.142	-0.140	-0.138	-0.134	-0.129	-0.125	-0.120	-0.115	-0.109	-0.101	-0.094	-0.085	-0.078	-0.069	-0.058	-0.048	-0.038	-0.028	-0.015	-0.004	0.009	0.022	0.036	0.049	0.064	0.078	0.092	0.106	0.122	0.136	0.152	0.169	0.184	0.199	0.215	0.230	0.246	0.261	0.276	0.290	0.305	0.319	0.332	0.346	0.359	0.372	0.384	0.395	0.406	0.416	0.428	0.436	0.444	0.450	0.458	0.462	0.469	0.474	0.476	0.479	0.481	0.482	0.482	0.482	0.482	0.480	0.478	0.474	0.470	0.465	0.459	0.452	0.446	0.439	0.430	0.421	0.411	0.402	0.391	0.381	0.369	0.359	0.345	0.334	0.321	0.308	0.294	0.280	0.268	0.254	0.240	0.225	0.211	0.198	0.184	0.170	0.156	0.142	0.129	0.115	0.102	0.090	0.078	0.065	0.052	0.041	0.031	0.020	0.010	0.001	-0.009	-0.016	-0.025	-0.032	-0.039	-0.045	-0.050	-0.055	-0.060	-0.062	-0.065	-0.068	-0.070	-0.070	-0.069	-0.068	-0.066	-0.062	-0.059	-0.054	-0.048	-0.041	-0.032	-0.025	-0.016	-0.005	0.008	0.019	0.034	0.048	0.064	0.080	0.098	0.116	0.135	0.156	0.176	0.199	0.221	0.245	0.270	0.295	0.320	0.346	0.374	0.401	0.428	0.456	0.484	0.512	0.541	0.571	0.599	0.629	0.656	0.685	0.714	0.742	0.770	0.798	0.825	0.851	0.876	0.902	0.928	0.950	0.974	0.996	1.018	1.038	1.058	1.078	1.095	1.111	1.128	1.141	1.155	1.168	1.179	1.189	1.198	1.206	1.212	1.219	1.224	1.228	1.230	1.232	1.232	1.232	1.231	1.229	1.226	1.224	1.219	1.215	1.209	1.202	1.196	1.188	1.180	1.172	1.164	1.154	1.145	1.135	1.125	1.114	1.102	1.091	1.080	1.069	1.058	1.045	1.034	1.021	1.010	0.998	0.985	0.972	0.961	0.948	0.936	0.924	0.911	0.898	0.886	0.874	0.860	0.848	0.836	0.824	0.811	0.798	0.785	0.774	0.761	0.748	0.736	0.724	0.712	0.699	0.686	0.675	0.664	0.651	0.639	0.628	0.618	0.605	0.594	0.581	0.570	0.560	0.549	0.539	0.528	0.518	0.509	0.499	0.489	0.480	0.470	0.462	0.454	0.445	0.438	0.429	0.422	0.414	0.406	0.399	0.392	0.385	0.379	0.374	0.368	0.360	0.354	0.348	0.341	0.335	0.328	0.321	0.315	0.310	0.302	0.296	0.290	0.282	0.276	0.270	0.262	0.255	0.248	0.240	0.232	0.225	0.218	0.209	0.200	0.192	0.182	0.174	0.165	0.156	0.148	0.138	0.128	0.119	0.109	0.099	0.089	0.080	0.069	0.060	0.050	0.040	0.031	0.022	0.012	0.004	-0.004	-0.012	-0.022	-0.029	-0.036	-0.045	-0.052	-0.058	-0.065	-0.071	-0.078	-0.082	-0.088	-0.092	-0.098	-0.101	-0.104	-0.108	-0.111	-0.114	-0.116	-0.118	-0.120	-0.121	-0.121	-0.122	-0.122	-0.122	-0.121	-0.121	-0.120	-0.119	-0.116	-0.116	-0.114	-0.111	-0.109	-0.105	-0.102	-0.100	-0.096	-0.092	-0.088	-0.084	-0.080	-0.076	-0.070	-0.066	-0.061	-0.056	-0.051	-0.045	-0.041	-0.035	-0.030	-0.024	-0.019	-0.012	-0.006	-0.001	0.005	0.010	0.016	0.021	0.028	0.032	0.039	0.045	0.050	0.055	0.061	0.066	0.072	0.076	0.081	0.086	0.091	0.095	0.100	0.102	0.106	0.110	0.112	0.115	0.116	0.119	0.120	0.122	0.124	0.124	0.124	0.124	0.122	0.122	0.121	0.119	0.116	0.115	0.112	0.110	0.105	0.101	0.099	0.094	0.089	0.084	0.079	0.072	0.068	0.061	0.056	0.050	0.044	0.036	0.030	0.024	0.016	0.009	0.002	-0.005	-0.012	-0.020	-0.026	-0.035	-0.041	-0.049	-0.055	-0.061	-0.069	-0.075	-0.081	-0.088	-0.091	-0.098	-0.102	-0.108	-0.114	-0.119	-0.122	-0.126	-0.131	-0.135	-0.138	-0.141	-0.144	-0.146	-0.149	-0.151	-0.152	-0.154	-0.155	-0.156	-0.156	-0.156	-0.156	-0.155	-0.155	-0.154	-0.151	-0.150	-0.149	-0.145	-0.142	-0.140	-0.138	-0.134	-0.130	-0.125	-0.121	-0.118	-0.111	-0.106	-0.102	-0.096	-0.090	-0.085	-0.079	-0.072	-0.066	-0.060	-0.054	-0.046	-0.040	-0.034	-0.026	-0.020	-0.015	-0.009	-0.002	0.005	0.010	0.015	0.021	0.026	0.030	0.035	0.040	0.044	0.048	0.051	0.054	0.055	0.056	0.059	0.060	0.059	0.059	0.058	0.056	0.054	0.051	0.049	0.045	0.041	0.036	0.030	0.024	0.018	0.010	0.002	-0.005	-0.014	-0.022	-0.032	-0.041	-0.054	-0.064	-0.075	-0.086	-0.099	-0.111	-0.124	-0.138	-0.150	-0.162	-0.176	-0.190	-0.204	-0.219	-0.232	-0.248	-0.262	-0.276	-0.290	-0.306	-0.320	-0.335	-0.350	-0.365	-0.379	-0.395	-0.409	-0.424	-0.439	-0.454	-0.469	-0.484	-0.499	-0.514	-0.528	-0.544	-0.558	-0.574	-0.588	-0.602	-0.618	-0.632	-0.648	-0.662	-0.679	-0.695	-0.710	-0.726	-0.741	-0.758	-0.772	-0.789	-0.804	-0.820	-0.838	-0.852	-0.869	-0.884	-0.899	-0.914	-0.930	-0.945	-0.960	-0.974	-0.988	-1.002	-1.016	-1.029	-1.042	-1.054	-1.066	-1.078	-1.089	-1.100	-1.110	-1.119	-1.128	-1.136	-1.142	-1.150	-1.156	-1.161	-1.166	-1.170	-1.172	-1.176	-1.179	-1.179	-1.180	-1.180	-1.179	-1.178	-1.176	-1.172	-1.169	-1.165	-1.161	-1.156	-1.151	-1.145	-1.139	-1.132	-1.125	-1.119	-1.111	-1.102	-1.095	-1.086	-1.079	-1.070	-1.062	-1.054	-1.046	-1.038	-1.030	-1.024	-1.016	-1.009	-1.001	-0.995	-0.990	-0.984	-0.979	-0.974	-0.970	-0.966	-0.962	-0.960	-0.959	-0.956	-0.955	-0.955	-0.955	-0.956	-0.956	-0.958	-0.960	-0.964	-0.966	-0.971	-0.975	-0.980	-0.985	-0.990	-0.995	-1.001	-1.006	-1.014	-1.021	-1.028	-1.036	-1.044	-1.051	-1.058	-1.066	-1.074	-1.080	-1.088	-1.094	-1.100	-1.106	-1.112	-1.119	-1.125	-1.129	-1.135	-1.139	-1.142	-1.145	-1.149	-1.150	-1.151	-1.151	-1.152	-1.152	-1.151	-1.149	-1.148	-1.145	-1.142	-1.138	-1.134	-1.129	-1.124	-1.118	-1.111	-1.105	-1.098	-1.090	-1.081	-1.074	-1.065	-1.056	-1.048	-1.039	-1.029	-1.019	-1.009	-1.000	-0.991	-0.981	-0.972	-0.962	-0.954	-0.945	-0.936	-0.929	-0.920	-0.914	-0.905	-0.898	-0.891	-0.884	-0.878	-0.871	-0.864	-0.859	-0.852	-0.848	-0.842	-0.838	-0.831	-0.828	-0.821	-0.818	-0.812	-0.808	-0.802	-0.798	-0.791	-0.786	-0.780	-0.774	-0.766	-0.760	-0.752	-0.744	-0.736	-0.728	-0.719	-0.709	-0.698	-0.688	-0.676	-0.664	-0.652	-0.639	-0.625	-0.611	-0.596	-0.581	-0.566	-0.551	-0.534	-0.519	-0.501	-0.485	-0.468	-0.450	-0.434	-0.416	-0.399	-0.382	-0.365	-0.350	-0.332	-0.318	-0.302	-0.288	-0.272	-0.260	-0.248	-0.235	-0.224	-0.212	-0.204	-0.195	-0.188	-0.181	-0.175	-0.171	-0.166	-0.164	-0.164	-0.162	-0.164	-0.165	-0.169	-0.171	-0.176	-0.182	-0.190	-0.196	-0.204	-0.214	-0.221	-0.232	-0.242	-0.254	-0.265	-0.276	-0.289	-0.301	-0.312	-0.326	-0.338	-0.350	-0.362	-0.374	-0.386	-0.398	-0.409	-0.418	-0.428	-0.438	-0.445	-0.454	-0.460	-0.466	-0.472	-0.478	-0.481	-0.482	-0.485	-0.485	-0.485	-0.482	-0.481	-0.479	-0.474	-0.470	-0.462	-0.455	-0.448	-0.439	-0.428	-0.416	-0.404	-0.390	-0.376	-0.361	-0.345	-0.328	-0.311	-0.291	-0.274	-0.254	-0.232	-0.211	-0.189	-0.166	-0.144	-0.119	-0.095	-0.070	-0.044	-0.019	0.006	0.034	0.060	0.088	0.115	0.144	0.171	0.199	0.228	0.256	0.285	0.314	0.341	0.371	0.399	0.426	0.456	0.484	0.511	0.540	0.566	0.594	0.620	0.646	0.672	0.698	0.721	0.745	0.769	0.791	0.814	0.834	0.855	0.874	0.892	0.911	0.928	0.942	0.959	0.972	0.986	0.999	1.009	1.020	1.029	1.036	1.045	1.051	1.056	1.061	1.065	1.068	1.070	1.071	1.072	1.071	1.071	1.069	1.068	1.064	1.061	1.058	1.054	1.049	1.045	1.040	1.036	1.031	1.028	1.024	1.020	1.016	1.012	1.009	1.006	1.004	1.000	0.999	0.998	0.996	0.996	0.996	0.998	0.999	1.001	1.004	1.008	1.010	1.015	1.020	1.026	1.031	1.039	1.045	1.054	1.060	1.068	1.078	1.085	1.095	1.104	1.114	1.122	1.132	1.140	1.150	1.159	1.166	1.175	1.184	1.191	1.199	1.205	1.212	1.218	1.224	1.229	1.234	1.235	1.239	1.241	1.242	1.242	1.241	1.241	1.240	1.236	1.234	1.229	1.225	1.220	1.214	1.208	1.200	1.192	1.184	1.175	1.165	1.156	1.146	1.135	1.125	1.114	1.102	1.091	1.080	1.069	1.058	1.046	1.035	1.024	1.012	1.002	0.991	0.980	0.970	0.961	0.952	0.942	0.934	0.925	0.916	0.910	0.901	0.895	0.889	0.882	0.876	0.871	0.866	0.862	0.858	0.854	0.850	0.846	0.845	0.841	0.840	0.838	0.835	0.832	0.831	0.829	0.826	0.824	0.822	0.821	0.819	0.816	0.814	0.811	0.809	0.805	0.801	0.799	0.795	0.791	0.786	0.781	0.776	0.771	0.765	0.759	0.751	0.746	0.738	0.730	0.721	0.712	0.704	0.692	0.682	0.671	0.660	0.649	0.636	0.622	0.610	0.596	0.582	0.568	0.552	0.538	0.521	0.506	0.489	0.472	0.455	0.438	0.419	0.400	0.382	0.362	0.345	0.325	0.305	0.285	0.264	0.244	0.224	0.204	0.182	0.162	0.141	0.121	0.100	0.079	0.059	0.039	0.018	-0.002	-0.022	-0.044	-0.062	-0.082	-0.102	-0.121	-0.141	-0.159	-0.179	-0.196	-0.215	-0.232	-0.249	-0.265	-0.281	-0.298	-0.312	-0.329	-0.344	-0.358	-0.371	-0.385	-0.398	-0.411	-0.424	-0.435	-0.446	-0.458	-0.468	-0.478	-0.488	-0.496	-0.505	-0.515	-0.524	-0.531	-0.540	-0.548	-0.556	-0.562	-0.570	-0.578	-0.584	-0.591	-0.598	-0.604	-0.611	-0.618	-0.624	-0.631	-0.638	-0.644	-0.650	-0.656	-0.664	-0.670	-0.676	-0.681	-0.688	-0.695	-0.701	-0.709	-0.715	-0.724	-0.729	-0.736	-0.744	-0.751	-0.756	-0.764	-0.770	-0.778	-0.784	-0.790	-0.795	-0.802	-0.808	-0.814	-0.820	-0.825	-0.829	-0.834	-0.839	-0.842	-0.846	-0.850	-0.852	-0.855	-0.858	-0.859	-0.861	-0.862	-0.862	-0.864	-0.864	-0.862	-0.862	-0.861	-0.860	-0.858	-0.855	-0.852	-0.850	-0.846	-0.842	-0.838	-0.834	-0.829	-0.825	-0.820	-0.814	-0.809	-0.802	-0.798	-0.791	-0.786	-0.780	-0.774	-0.768	-0.761	-0.756	-0.750	-0.744	-0.738	-0.731	-0.725	-0.720	-0.712	-0.708	-0.700	-0.694	-0.688	-0.682	-0.676	-0.670	-0.665	-0.659	-0.655	-0.649	-0.644	-0.639	-0.634	-0.629	-0.622	-0.619	-0.612	-0.608	-0.602	-0.598	-0.592	-0.588	-0.582	-0.576	-0.572	-0.566	-0.562	-0.556	-0.551	-0.545	-0.540	-0.535	-0.528	-0.522	-0.516	-0.511	-0.505	-0.500	-0.494	-0.488	-0.482	-0.475	-0.470	-0.464	-0.458	-0.450	-0.444	-0.438	-0.432	-0.426	-0.419	-0.412	-0.408	-0.400	-0.394	-0.388	-0.381	-0.376	-0.370	-0.364	-0.359	-0.352	-0.348	-0.342	-0.336	-0.331	-0.328	-0.322	-0.318	-0.312	-0.308	-0.301	-0.296	-0.292	-0.286	-0.282	-0.278	-0.271	-0.266	-0.261	-0.256	-0.250	-0.244	-0.239	-0.232	-0.226	-0.220	-0.212	-0.204	-0.198	-0.190	-0.181	-0.171	-0.162	-0.152	-0.142	-0.131	-0.120	-0.109	-0.096	-0.085	-0.071	-0.058	-0.044	-0.028	-0.014	0.002	0.019	0.035	0.052	0.070	0.088	0.104	0.124	0.142	0.161	0.180	0.200	0.220	0.239	0.259	0.279	0.299	0.319	0.339	0.359	0.378	0.398	0.416	0.435	0.455	0.472	0.491	0.509	0.526	0.544	0.561	0.576	0.592	0.606	0.621	0.634	0.646	0.659	0.671	0.681	0.691	0.700	0.708	0.715	0.722	0.729	0.732	0.738	0.741	0.742	0.744	0.745	0.745	0.744	0.742	0.739	0.734	0.730	0.725	0.718	0.710	0.701	0.692	0.681	0.670	0.658	0.644	0.631	0.615	0.601	0.584	0.568	0.549	0.530	0.510	0.491	0.470	0.448	0.425	0.402	0.379	0.356	0.331	0.305	0.280	0.255	0.229	0.202	0.175	0.149	0.121	0.095	0.069	0.041	0.015	-0.012	-0.039	-0.065	-0.091	-0.118	-0.142	-0.166	-0.191	-0.216	-0.239	-0.262	-0.285	-0.305	-0.326	-0.346	-0.366	-0.386	-0.404	-0.420	-0.438	-0.452	-0.466	-0.481	-0.494	-0.505	-0.516	-0.528	-0.536	-0.545	-0.554	-0.561	-0.568	-0.572	-0.579	-0.584	-0.588	-0.590	-0.595	-0.598	-0.599	-0.600	-0.602	-0.604	-0.606	-0.606	-0.608	-0.608	-0.609	-0.609	-0.609	-0.610	-0.610	-0.611	-0.611	-0.612	-0.614	-0.615	-0.616	-0.619	-0.621	-0.622	-0.626	-0.629	-0.632	-0.635	-0.639	-0.641	-0.646	-0.650	-0.655	-0.659	-0.664	-0.669	-0.675	-0.680	-0.685	-0.691	-0.696	-0.702	-0.708	-0.714	-0.719	-0.725	-0.730	-0.738	-0.742	-0.748	-0.754	-0.760	-0.764	-0.769	-0.774	-0.779	-0.782	-0.788	-0.791	-0.795	-0.798	-0.800	-0.802	-0.806	-0.809	-0.810	-0.811	-0.814	-0.814	-0.815	-0.815	-0.815	-0.814	-0.814	-0.812	-0.811	-0.808	-0.806	-0.804	-0.800	-0.796	-0.792	-0.789	-0.785	-0.780	-0.775	-0.770	-0.764	-0.758	-0.751	-0.744	-0.738	-0.730	-0.721	-0.714	-0.705	-0.698	-0.689	-0.679	-0.670	-0.661	-0.652	-0.641	-0.632	-0.624	-0.614	-0.605	-0.595	-0.586	-0.578	-0.569	-0.560	-0.552	-0.544	-0.536	-0.529	-0.521	-0.514	-0.507	-0.502	-0.495	-0.490	-0.485	-0.481	-0.476	-0.474	-0.471	-0.469	-0.468	-0.465	-0.465	-0.465	-0.465	-0.466	-0.468	-0.470	-0.471	-0.475	-0.478	-0.481	-0.485	-0.490	-0.494	-0.498	-0.504	-0.507	-0.514	-0.519	-0.524	-0.529	-0.535	-0.540	-0.544	-0.549	100.000	5.000	2.000	1.000	4.000	0.000	0.000	0.000	0.000	0.000	0.000	0.000	0.000	0.000	0.000	0.000	0.000	0.000	-1.182	-1.188	-1.190	-1.191	-1.192	-1.190	-1.186	-1.181	-1.174	-1.165	-1.155	-1.144	-1.131	-1.116	-1.100	-1.082	-1.062	-1.042	-1.020	-0.996	-0.972	-0.946	-0.919	-0.891	-0.861	-0.832	-0.801	-0.770	-0.738	-0.705	-0.670	-0.636	-0.602	-0.566	-0.531	-0.495	-0.460	-0.422	-0.388	-0.351	-0.315	-0.279	-0.244	-0.206	-0.171	-0.136	-0.100	-0.066	-0.032	0.002	0.035	0.069	0.101	0.134	0.165	0.195	0.225	0.255	0.285	0.314	0.341	0.369	0.395	0.421	0.445	0.470	0.494	0.516	0.539	0.560	0.580	0.600	0.620	0.636	0.655	0.671	0.688	0.702	0.716	0.730	0.744	0.756	0.769	0.780	0.790	0.801	0.811	0.820	0.829	0.838	0.846	0.854	0.860	0.868	0.874	0.880	0.886	0.891	0.898	0.902	0.909	0.914	0.920	0.925	0.930	0.936	0.942	0.949	0.956	0.964	0.970	0.979	0.988	0.995	1.004	1.012	1.022	1.032	1.042	1.054	1.064	1.075	1.088	1.099	1.111	1.125	1.138	1.151	1.164	1.179	1.192	1.206	1.221	1.235	1.250	1.264	1.278	1.292	1.306	1.320	1.332	1.345	1.358	1.371	1.382	1.394	1.404	1.414	1.424	1.432	1.442	1.449	1.458	1.462	1.469	1.472	1.479	1.480	1.482	1.485	1.485	1.485	1.484	1.481	1.479	1.476	1.472	1.466	1.460	1.454	1.448	1.439	1.429	1.420	1.410	1.400	1.388	1.378	1.365	1.351	1.338	1.325	1.310	1.296	1.281	1.266	1.252	1.236	1.221	1.205	1.189	1.172	1.158	1.141	1.126	1.110	1.095	1.079	1.064	1.048	1.032	1.016	1.001	0.985	0.970	0.955	0.940	0.925	0.911	0.896	0.882	0.869	0.854	0.841	0.828	0.815	0.802	0.789	0.776	0.764	0.751	0.739	0.728	0.714	0.702	0.690	0.679	0.668	0.654	0.644	0.631	0.619	0.608	0.595	0.584	0.571	0.560	0.548	0.536	0.524	0.511	0.500	0.486	0.474	0.461	0.449	0.434	0.420	0.406	0.392	0.376	0.360	0.345	0.328	0.311	0.292	0.274	0.255	0.236	0.215	0.195	0.174	0.151	0.129	0.104	0.080	0.054	0.028	0.001	-0.026	-0.056	-0.085	-0.115	-0.146	-0.179	-0.210	-0.244	-0.278	-0.311	-0.346	-0.382	-0.419	-0.455	-0.492	-0.530	-0.568	-0.606	-0.644	-0.682	-0.721	-0.760	-0.799	-0.838	-0.875	-0.914	-0.950	-0.988	-1.024	-1.060	-1.094	-1.129	-1.162	-1.195	-1.228	-1.259	-1.289	-1.316	-1.344	-1.370	-1.395	-1.419	-1.440	-1.461	-1.481	-1.499	-1.514	-1.529	-1.542	-1.555	-1.565	-1.574	-1.581	-1.586	-1.591	-1.596	-1.598	-1.598	-1.598	-1.598	-1.595	-1.591	-1.588	-1.581	-1.578	-1.570	-1.562	-1.555	-1.548	-1.540	-1.532	-1.524	-1.515	-1.506	-1.498	-1.490	-1.481	-1.474	-1.466	-1.459	-1.451	-1.446	-1.442	-1.438	-1.434	-1.431	-1.430	-1.429	-1.429	-1.430	-1.431	-1.434	-1.439	-1.442	-1.449	-1.455	-1.461	-1.470	-1.480	-1.490	-1.500	-1.511	-1.522	-1.535	-1.548	-1.560	-1.574	-1.588	-1.602	-1.618	-1.631	-1.645	-1.659	-1.672	-1.688	-1.701	-1.714	-1.728	-1.739	-1.751	-1.762	-1.772	-1.782	-1.791	-1.800	-1.808	-1.814	-1.820	-1.825	-1.829	-1.831	-1.832	-1.834	-1.834	-1.834	-1.832	-1.829	-1.825	-1.821	-1.815	-1.810	-1.802	-1.795	-1.786	-1.776	-1.766	-1.756	-1.745	-1.734	-1.721	-1.709	-1.695	-1.681	-1.668	-1.654	-1.638	-1.624	-1.608	-1.594	-1.579	-1.564	-1.549	-1.534	-1.519	-1.504	-1.489	-1.475	-1.460	-1.446	-1.431	-1.419	-1.405	-1.392	-1.379	-1.365	-1.354	-1.341	-1.328	-1.316	-1.305	-1.294	-1.282	-1.271	-1.260	-1.250	-1.239	-1.230	-1.220	-1.210	-1.201	-1.192	-1.182	-1.174	-1.165	-1.156	-1.148	-1.139	-1.130	-1.121	-1.111	-1.104	-1.095	-1.086	-1.079	-1.070	-1.061	-1.052	-1.044	-1.035	-1.028	-1.019	-1.010	-1.001	-0.992	-0.985	-0.976	-0.966	-0.959	-0.950	-0.941	-0.934	-0.925	-0.916	-0.908	-0.899	-0.890	-0.881	-0.872	-0.864	-0.855	-0.846	-0.838	-0.829	-0.820	-0.810	-0.801	-0.791	-0.782	-0.771	-0.762	-0.751	-0.742	-0.732	-0.721	-0.711	-0.700	-0.689	-0.679	-0.666	-0.655	-0.642	-0.630	-0.618	-0.604	-0.591	-0.578	-0.564	-0.549	-0.536	-0.521	-0.505	-0.490	-0.474	-0.460	-0.444	-0.428	-0.410	-0.394	-0.378	-0.360	-0.342	-0.325	-0.308	-0.290	-0.272	-0.254	-0.235	-0.218	-0.200	-0.181	-0.164	-0.146	-0.128	-0.110	-0.094	-0.076	-0.060	-0.042	-0.026	-0.011	0.005	0.019	0.032	0.046	0.059	0.071	0.082	0.094	0.104	0.114	0.122	0.130	0.138	0.144	0.149	0.154	0.156	0.159	0.161	0.161	0.160	0.160	0.156	0.152	0.149	0.142	0.136	0.128	0.118	0.109	0.096	0.084	0.071	0.058	0.041	0.025	0.008	-0.011	-0.031	-0.051	-0.072	-0.094	-0.116	-0.140	-0.164	-0.188	-0.214	-0.240	-0.266	-0.292	-0.320	-0.348	-0.375	-0.404	-0.430	-0.459	-0.488	-0.515	-0.542	-0.570	-0.598	-0.624	-0.651	-0.678	-0.702	-0.728	-0.751	-0.775	-0.798	-0.820	-0.841	-0.861	-0.880	-0.900	-0.916	-0.934	-0.949	-0.964	-0.978	-0.990	-1.001	-1.011	-1.021	-1.030	-1.036	-1.042	-1.049	-1.054	-1.056	-1.060	-1.060	-1.062	-1.062	-1.064	-1.062	-1.061	-1.060	-1.059	-1.058	-1.055	-1.052	-1.050	-1.048	-1.045	-1.042	-1.041	-1.040	-1.039	-1.038	-1.038	-1.038	-1.039	-1.040	-1.042	-1.045	-1.049	-1.052	-1.059	-1.064	-1.071	-1.080	-1.089	-1.099	-1.109	-1.120	-1.132	-1.146	-1.160	-1.175	-1.191	-1.206	-1.222	-1.241	-1.259	-1.278	-1.298	-1.316	-1.336	-1.356	-1.378	-1.398	-1.419	-1.439	-1.460	-1.480	-1.500	-1.520	-1.540	-1.560	-1.579	-1.596	-1.614	-1.631	-1.649	-1.665	-1.680	-1.694	-1.708	-1.720	-1.731	-1.742	-1.752	-1.761	-1.770	-1.776	-1.782	-1.786	-1.791	-1.794	-1.795	-1.796	-1.796	-1.795	-1.792	-1.790	-1.785	-1.780	-1.774	-1.766	-1.758	-1.749	-1.741	-1.731	-1.720	-1.709	-1.696	-1.684	-1.669	-1.655	-1.640	-1.626	-1.610	-1.595	-1.579	-1.561	-1.545	-1.529	-1.511	-1.495	-1.478	-1.460	-1.442	-1.425	-1.408	-1.391	-1.374	-1.358	-1.341	-1.325	-1.309	-1.292	-1.278	-1.264	-1.248	-1.234	-1.221	-1.206	-1.194	-1.181	-1.169	-1.158	-1.146	-1.136	-1.126	-1.118	-1.106	-1.099	-1.091	-1.084	-1.076	-1.070	-1.064	-1.058	-1.052	-1.048	-1.042	-1.039	-1.035	-1.031	-1.028	-1.025	-1.022	-1.020	-1.018	-1.015	-1.012	-1.011	-1.010	-1.008	-1.005	-1.004	-1.001	-0.999	-0.998	-0.994	-0.991	-0.989	-0.985	-0.981	-0.978	-0.975	-0.970	-0.965	-0.961	-0.955	-0.949	-0.944	-0.939	-0.931	-0.925	-0.918	-0.909	-0.901	-0.894	-0.885	-0.875	-0.865	-0.855	-0.845	-0.834	-0.824	-0.812	-0.800	-0.788	-0.776	-0.764	-0.751	-0.739	-0.726	-0.712	-0.700	-0.685	-0.671	-0.658	-0.644	-0.630	-0.615	-0.601	-0.588	-0.572	-0.558	-0.545	-0.530	-0.516	-0.502	-0.489	-0.474	-0.461	-0.446	-0.434	-0.420	-0.406	-0.394	-0.381	-0.369	-0.355	-0.342	-0.331	-0.319	-0.308	-0.295	-0.284	-0.272	-0.262	-0.250	-0.240	-0.230	-0.220	-0.210	-0.200	-0.190	-0.181	-0.171	-0.162	-0.152	-0.145	-0.136	-0.128	-0.120	-0.111	-0.104	-0.095	-0.088	-0.080	-0.071	-0.064	-0.056	-0.049	-0.041	-0.034	-0.026	-0.019	-0.011	-0.004	0.004	0.012	0.020	0.029	0.036	0.045	0.052	0.061	0.070	0.079	0.088	0.098	0.106	0.115	0.126	0.136	0.146	0.158	0.170	0.181	0.192	0.205	0.218	0.230	0.244	0.256	0.271	0.286	0.300	0.315	0.329	0.345	0.360	0.375	0.392	0.408	0.421	0.438	0.454	0.469	0.485	0.501	0.515	0.531	0.545	0.559	0.572	0.586	0.599	0.611	0.622	0.632	0.644	0.654	0.662	0.670	0.678	0.684	0.689	0.692	0.696	0.699	0.700	0.700	0.699	0.696	0.694	0.690	0.684	0.678	0.670	0.661	0.652	0.641	0.629	0.616	0.601	0.588	0.572	0.556	0.539	0.521	0.502	0.482	0.462	0.442	0.420	0.399	0.378	0.355	0.334	0.311	0.289	0.265	0.242	0.220	0.199	0.175	0.152	0.132	0.110	0.089	0.069	0.049	0.029	0.010	-0.009	-0.026	-0.042	-0.060	-0.075	-0.089	-0.102	-0.115	-0.128	-0.139	-0.149	-0.158	-0.166	-0.174	-0.181	-0.188	-0.192	-0.195	-0.199	-0.201	-0.202	-0.202	-0.202	-0.201	-0.200	-0.196	-0.192	-0.188	-0.182	-0.176	-0.169	-0.161	-0.154	-0.145	-0.136	-0.125	-0.115	-0.104	-0.092	-0.081	-0.069	-0.055	-0.041	-0.029	-0.014	0.000	0.015	0.029	0.042	0.058	0.072	0.088	0.101	0.116	0.130	0.144	0.158	0.171	0.185	0.198	0.209	0.220	0.231	0.241	0.250	0.260	0.268	0.274	0.280	0.285	0.289	0.292	0.294	0.295	0.294	0.292	0.289	0.285	0.279	0.271	0.264	0.254	0.242	0.230	0.216	0.201	0.184	0.166	0.146	0.126	0.104	0.081	0.058	0.031	0.005	-0.022	-0.051	-0.080	-0.110	-0.140	-0.172	-0.204	-0.236	-0.270	-0.302	-0.336	-0.369	-0.402	-0.436	-0.470	-0.501	-0.534	-0.568	-0.598	-0.629	-0.659	-0.688	-0.715	-0.742	-0.768	-0.792	-0.816	-0.838	-0.859	-0.878	-0.894	-0.910	-0.925	-0.938	-0.946	-0.956	-0.962	-0.969	-0.970	-0.972	-0.972	-0.969	-0.965	-0.960	-0.950	-0.941	-0.930	-0.916	-0.901	-0.884	-0.866	-0.846	-0.826	-0.802	-0.780	-0.755	-0.730	-0.704	-0.676	-0.648	-0.619	-0.590	-0.560	-0.531	-0.500	-0.470	-0.440	-0.410	-0.380	-0.351	-0.324	-0.295	-0.268	-0.241	-0.216	-0.191	-0.168	-0.145	-0.124	-0.104	-0.086	-0.069	-0.052	-0.039	-0.026	-0.015	-0.006	0.002	0.008	0.012	0.015	0.016	0.018	0.016	0.014	0.009	0.004	-0.004	-0.010	-0.020	-0.029	-0.039	-0.050	-0.064	-0.076	-0.089	-0.102	-0.118	-0.132	-0.146	-0.161	-0.176	-0.191	-0.206	-0.220	-0.235	-0.249	-0.261	-0.275	-0.286	-0.298	-0.308	-0.318	-0.326	-0.334	-0.341	-0.348	-0.351	-0.355	-0.359	-0.362	-0.362	-0.362	-0.361	-0.360	-0.359	-0.355	-0.350	-0.346	-0.339	-0.332	-0.325	-0.318	-0.310	-0.300	-0.291	-0.281	-0.272	-0.262	-0.252	-0.241	-0.231	-0.221	-0.210	-0.200	-0.190	-0.180	-0.171	-0.161	-0.152	-0.145	-0.138	-0.130	-0.122	-0.118	-0.112	-0.108	-0.102	-0.100	-0.098	-0.096	-0.094	-0.094	-0.094	-0.095	-0.096	-0.099	-0.101	-0.105	-0.109	-0.114	-0.119	-0.125	-0.131	-0.139	-0.146	-0.154	-0.164	-0.172	-0.181	-0.191	-0.202	-0.212	-0.224	-0.235	-0.246	-0.259	-0.270	-0.282	-0.294	-0.308	-0.320	-0.334	-0.346	-0.359	-0.372	-0.385	-0.399	-0.410	-0.424	-0.436	-0.450	-0.461	-0.475	-0.486	-0.499	-0.510	-0.521	-0.532	-0.542	-0.554	-0.564	-0.571	-0.581	-0.589	-0.596	-0.602	-0.610	-0.615	-0.619	-0.622	-0.625	-0.628	-0.629	-0.628	-0.628	-0.626	-0.622	-0.620	-0.615	-0.610	-0.602	-0.595	-0.585	-0.576	-0.565	-0.554	-0.540	-0.526	-0.511	-0.496	-0.479	-0.461	-0.444	-0.424	-0.404	-0.384	-0.364	-0.340	-0.319	-0.296	-0.272	-0.250	-0.225	-0.202	-0.178	-0.154	-0.130	-0.106	-0.082	-0.059	-0.035	-0.012	0.010	0.031	0.054	0.075	0.094	0.112	0.131	0.149	0.166	0.182	0.198	0.211	0.224	0.236	0.248	0.259	0.269	0.276	0.284	0.291	0.296	0.301	0.305	0.309	0.310	0.311	0.311	0.311	0.311	0.311	0.309	0.306	0.302	0.300	0.296	0.292	0.289	0.284	0.279	0.274	0.270	0.265	0.260	0.255	0.251	0.246	0.241	0.238	0.234	0.230	0.226	0.224	0.220	0.219	0.216	0.214	0.212	0.211	0.211	0.210	0.211	0.211	0.212	0.214	0.215	0.218	0.220	0.222	0.226	0.229	0.232	0.236	0.241	0.245	0.250	0.255	0.261	0.266	0.271	0.278	0.284	0.289	0.295	0.300	0.306	0.312	0.319	0.325	0.331	0.338	0.344	0.350	0.355	0.361	0.366	0.371	0.378	0.384	0.388	0.392	0.396	0.400	0.404	0.409	0.411	0.415	0.418	0.420	0.421	0.422	0.422	0.421	0.421	0.420	0.418	0.414	0.411	0.408	0.401	0.398	0.390	0.382	0.374	0.365	0.356	0.345	0.334	0.321	0.308	0.295	0.280	0.264	0.248	0.230	0.212	0.194	0.174	0.154	0.132	0.112	0.090	0.066	0.044	0.019	-0.005	-0.029	-0.055	-0.080	-0.105	-0.131	-0.156	-0.182	-0.208	-0.234	-0.259	-0.285	-0.309	-0.335	-0.359	-0.382	-0.405	-0.429	-0.451	-0.471	-0.492	-0.512	-0.531	-0.549	-0.566	-0.582	-0.598	-0.611	-0.624	-0.635	-0.645	-0.655	-0.661	-0.668	-0.674	-0.678	-0.679	-0.680	-0.680	-0.678	-0.675	-0.670	-0.666	-0.661	-0.654	-0.644	-0.635	-0.625	-0.612	-0.600	-0.588	-0.574	-0.559	-0.542	-0.526	-0.510	-0.494	-0.475	-0.458	-0.439	-0.420	-0.402	-0.384	-0.365	-0.346	-0.328	-0.310	-0.292	-0.275	-0.259	-0.242	-0.228	-0.212	-0.198	-0.184	-0.171	-0.160	-0.148	-0.139	-0.128	-0.120	-0.112	-0.105	-0.101	-0.096	-0.092	-0.090	-0.089	-0.088	-0.089	-0.091	-0.092	-0.098	-0.101	-0.105	-0.112	-0.119	-0.126	-0.135	-0.144	-0.154	-0.165	-0.176	-0.188	-0.200	-0.211	-0.225	-0.238	-0.251	-0.265	-0.280	-0.294	-0.308	-0.322	-0.336	-0.351	-0.365	-0.379	-0.392	-0.406	-0.419	-0.432	-0.444	-0.458	-0.469	-0.480	-0.491	-0.501	-0.511	-0.521	-0.530	-0.538	-0.546	-0.552	-0.560	-0.565	-0.571	-0.575	-0.579	-0.581	-0.584	-0.586	-0.586	-0.586	-0.586	-0.585	-0.582	-0.581	-0.578	-0.574	-0.569	-0.562	-0.558	-0.550	-0.542	-0.535	-0.526	-0.518	-0.507	-0.499	-0.488	-0.476	-0.465	-0.454	-0.441	-0.429	-0.415	-0.401	-0.389	-0.375	-0.361	-0.346	-0.332	-0.318	-0.304	-0.290	-0.276	-0.262	-0.249	-0.235	-0.222	-0.210	-0.196	-0.184	-0.172	-0.161	-0.150	-0.139	-0.129	-0.120	-0.112	-0.104	-0.096	-0.089	-0.084	-0.079	-0.074	-0.070	-0.068	-0.066	-0.065	-0.066	-0.066	-0.069	-0.071	-0.074	-0.079	-0.082	-0.089	-0.095	-0.102	-0.111	-0.120	-0.130	-0.139	-0.150	-0.161	-0.172	-0.185	-0.199	-0.211	-0.224	-0.238	-0.250	-0.264	-0.278	-0.291	-0.305	-0.319	-0.332	-0.344	-0.356	-0.369	-0.382	-0.392	-0.404	-0.415	-0.425	-0.435	-0.445	-0.452	-0.459	-0.466	-0.472	-0.478	-0.481	-0.486	-0.488	-0.490	-0.491	-0.491	-0.490	-0.489	-0.486	-0.482	-0.478	-0.472	-0.466	-0.460	-0.452	-0.444	-0.435	-0.425	-0.415	-0.404	-0.391	-0.380	-0.368	-0.355	-0.342	-0.329	-0.315	-0.301	-0.288	-0.274	-0.260	-0.245	-0.231	-0.218	-0.205	-0.191	-0.179	-0.166	-0.154	-0.142	-0.131	-0.121	-0.111	-0.102	-0.092	-0.085	-0.078	-0.071	-0.066	-0.061	-0.058	-0.054	-0.052	-0.051	-0.051	-0.051	-0.054	-0.055	-0.059	-0.062	-0.068	-0.074	-0.079	-0.086	-0.094	-0.102	-0.112	-0.121	-0.132	-0.144	-0.155	-0.169	-0.180	-0.194	-0.208	-0.220	-0.236	-0.250	-0.265	-0.280	-0.294	-0.309	-0.325	-0.340	-0.355	-0.371	-0.385	-0.400	-0.416	-0.430	-0.445	-0.459	-0.474	-0.488	-0.500	-0.514	-0.528	-0.540	-0.551	-0.562	-0.574	-0.585	-0.595	-0.605	-0.614	-0.622	-0.631	-0.639	-0.646	-0.654	-0.660	-0.665	-0.671	-0.674	-0.679	-0.682	-0.685	-0.688	-0.689	-0.689	-0.690	-0.690	-0.690	-0.688	-0.686	-0.685	-0.681	-0.678	-0.674	-0.669	-0.664	-0.658	-0.652	-0.646	-0.639	-0.630	-0.622	-0.615	-0.606	-0.598	-0.588	-0.578	-0.568	-0.556	-0.545	-0.535	-0.522	-0.511	-0.500	-0.488	-0.476	-0.465	-0.452	-0.441	-0.429	-0.418	-0.406	-0.396	-0.385	-0.374	-0.364	-0.355	-0.345	-0.336	-0.328	-0.319	-0.312	-0.305	-0.299	-0.292	-0.288	-0.281	-0.278	-0.275	-0.271	-0.269	-0.268	-0.266	-0.265	-0.265	-0.266	-0.268	-0.269	-0.271	-0.274	-0.278	-0.281	-0.285	-0.290	-0.295	-0.299	-0.304	-0.310	-0.315	-0.321	-0.326	-0.330	-0.335	-0.340	-0.345	-0.349	-0.351	-0.356	-0.358	-0.360	-0.362	-0.362	-0.362	-0.362	-0.360	-0.359	-0.355	-0.351	-0.346	-0.341	-0.335	-0.328	-0.319	-0.310	-0.299	-0.288	-0.274	-0.260	-0.246	-0.231	-0.214	-0.196	-0.178	-0.159	-0.139	-0.119	-0.096	-0.074	-0.051	-0.026	-0.004	0.022	0.048	0.074	0.100	0.125	0.154	0.180	0.208	0.234	0.261	0.290	0.316	0.344	0.371	0.399	0.425	0.452	0.479	0.505	0.531	0.556	0.581	0.606	0.630	0.655	0.678	0.700	0.722	0.744	0.764	0.784	0.802	0.821	0.839	0.855	0.872	0.888	0.902	0.916	0.929	0.941	0.952	0.964	0.974	0.981	0.989	0.995	1.001	1.008	1.010	1.015	1.016	1.018	1.019	1.018	1.018	1.015	1.012	1.009	1.004	0.998	0.992	0.985	0.978	0.969	0.960	0.951	0.940	0.929	0.918	0.905	0.892	0.880	0.866	0.852	0.839	0.824	0.810	0.795	0.781	0.766	0.751	0.738	0.722	0.709	0.695	0.681	0.669	0.658	0.645	0.632	0.622	0.612	0.602	0.594	0.585	0.578	0.571	0.566	0.560	0.555	0.552	0.549	0.548	0.546	0.545	0.546	0.548	0.549	0.551	0.554	0.558	0.561	0.566	0.571	0.576	0.581	0.589	0.594	0.600	0.608	0.614	0.621	0.628	0.634	0.640	0.646	0.652	0.658	0.662	0.666	0.670	0.672	0.675	0.676	0.678	0.678	0.676	0.675	0.672	0.669	0.664	0.659	0.652	0.646	0.639	0.629	0.619	0.610	0.599	0.586	0.574	0.560	0.546	0.532	0.516	0.501	0.485	0.469	0.451	0.435	0.418	0.401	0.384	0.366	0.349	0.332	0.316	0.300	0.284	0.268	0.252	0.239	0.224	0.211	0.199	0.188	0.178	0.168	0.159	0.151	0.145	0.139	0.135	0.132	0.130	0.128	0.128	0.128	0.130	0.132	0.139	0.144	0.150	0.158	0.166	0.176	0.188	0.199	0.211	0.225	0.239	0.254	0.270	0.286	0.302	0.320	0.339	0.358	0.376	0.396	0.416	0.436	0.456	0.478	0.496	0.518	0.539	0.559	0.581	0.600	0.621	0.641	0.661	0.681	0.701	0.720	0.740	0.758	0.776	0.794	0.811	0.826	0.842	0.859	0.875	0.890	0.904	0.918	0.930	0.942	0.954	0.965	0.975	0.985	0.994	1.002	1.010	1.018	1.024	1.029	1.035	1.040	1.044	1.048	1.050	1.052	1.055	1.055	1.056	1.056	1.058	1.058	1.056	1.055	1.054	1.051	1.049	1.048	1.045	1.042	1.040	1.036	1.034	1.030	1.028	1.025	1.022	1.019	1.016	1.015	1.012	1.011	1.010	1.009	1.008	1.008	1.008	1.008	1.009	1.009	1.009	1.011	1.014	1.015	1.019	1.021	1.024	1.029	1.034	1.038	1.042	1.048	1.052	1.059	1.065	1.070	1.078	1.084	1.090	1.096	1.102	1.109	1.116	1.122	1.129	1.134	1.140	1.145	1.150	1.154	1.159	1.164	1.168	1.170	1.174	1.176	1.178	1.179	1.180	1.180	1.180	1.179	1.178	1.175	1.174	1.170	1.168	1.164	1.160	1.155	1.150	1.144	1.139	1.132	1.126	1.119	1.112	1.105	1.098	1.090	1.082	1.074	1.066	1.058	1.049	1.041	1.034	1.024	1.016	1.008	1.001	0.992	0.984	0.978	0.970	0.962	0.956	0.949	0.942	0.938	0.931	0.925	0.920	0.915	0.910	0.906	0.901	0.898	0.892	0.890	0.886	0.884	0.880	0.879	0.876	0.874	0.871	0.870	0.869	0.868	0.866	0.866	0.865	0.864	0.862	0.862	0.862	0.861	0.860	0.861	0.860	0.860	0.859	0.859	0.858	0.858	0.858	0.856	0.858	0.856	0.855	0.855	0.854	0.854	0.854	0.854	0.852	0.852	0.852	0.851	0.850	0.850	0.850	0.849	0.848	0.848	0.846	0.846	0.845	0.845	0.845	0.844	0.844	0.845	0.844	0.844	0.844	0.842	0.844	0.844	0.844	0.844	0.845	0.844	0.845	0.846	0.845	0.846	0.848	0.849	0.850	0.850	0.852	0.854	0.854	0.856	0.858	0.858	0.860	0.861	0.861	0.864	0.865	0.866	0.868	0.869	0.870	0.871	0.872	0.874	0.876	0.876	0.878	0.879	0.879	0.881	0.881	0.881	0.882	0.884	0.884	0.884	0.885	0.885	0.885	0.885	0.886	0.886	0.886	0.888	0.886	0.888	0.888	0.889	0.890	0.890	0.891	0.891	0.891	0.891	0.892	0.892	0.895	0.895	0.896	0.896	0.898	0.899	0.899	0.900	0.901	0.902	0.902	0.904	0.905	0.905	0.905	0.905	0.905	0.905	0.904	0.904	0.902	0.902	0.901	0.899	0.898	0.895	0.894	0.890	0.888	0.882	0.880	0.875	0.871	0.866	0.862	0.856	0.851	0.845	0.839	0.834	0.826	0.819	0.812	0.806	0.799	0.792	0.785	0.778	0.771	0.762	0.756	0.749	0.742	0.736	0.730	0.724	0.718	0.712	0.706	0.702	0.698	0.694	0.691	0.686	0.684	0.682	0.681	0.680	0.679	0.680	0.680	0.680	0.682	0.686	0.689	0.691	0.695	0.700	0.705	0.711	0.716	0.722	0.730	0.739	0.746	0.755	0.764	0.774	0.782	0.794	0.804	0.815	0.828	0.839	0.851	0.865	0.878	0.891	0.905	0.919	0.932	0.948	0.962	0.978	0.992	1.009	1.024	1.041	1.058	1.074	1.090	1.108	1.124	1.142	1.159	1.178	1.195	1.212	1.230	1.249	1.268	1.284	1.302	1.321	1.339	1.356	1.374	1.392	1.409	1.426	1.442	1.460	1.476	1.491	1.508	1.524	1.538	1.552	1.566	1.580	1.592	1.605	1.616	1.628	1.638	1.648	1.656	1.664	1.671	1.679	1.684	1.689	1.694	1.696	1.699	1.700	1.701	1.701	1.701	1.700	1.699	1.695	1.691	1.688	1.682	1.678	1.671	1.664	1.658	1.650	1.641	1.634	1.625	1.616	1.606	1.596	1.586	1.578	1.566	1.558	1.548	1.538	1.529	1.518	1.509	1.500	1.492	1.484	1.476	1.469	1.461	1.456	1.449	1.445	1.440	1.438	1.434	1.432	1.430	1.431	1.431	1.432	1.436	1.439	1.442	1.446	1.454	1.460	1.468	1.476	1.485	1.496	1.506	1.519	1.531	1.545	1.559	1.574	1.589	1.605	1.621	1.636	1.654	1.671	1.688	1.705	1.722	1.740	1.758	1.775	1.791	1.808	1.824	1.839	1.854	1.868	1.882	1.895	1.906	1.918	1.928	1.938	1.945	1.951	1.959	1.964	1.966	1.969	1.969	1.969	1.966	1.964	1.959	1.954	1.945	1.938	1.928	1.916	1.904	1.890	1.875	1.860	1.844	1.825	1.808	1.788	1.769	1.749	1.729	1.706	1.686	1.665	1.644	1.622	1.601	1.581	1.561	1.542	1.524	1.506	1.490	1.472	1.459	1.446	1.434	1.425	1.416	1.410	1.405	1.402	1.400	1.402	1.406	1.411	1.419	1.429	1.440	1.454	1.471	1.490	1.511	1.535	1.561	1.590	1.620	1.652	1.688	1.724	1.764	1.804	1.846	1.890	1.936	1.984	2.033	2.084	2.135	2.188	2.242	2.296	2.351	2.408	2.464	2.521	2.578	2.635	2.691	2.750	2.806	2.862	2.918	2.972	3.028	3.081	3.132	3.184	3.234	3.282	3.329	3.375	3.419	3.460	3.501	3.540	3.576	3.611	3.645	3.676	3.706	3.732	3.758	3.781	3.802	3.821	3.839	3.855	3.869	3.880	3.890	3.898	3.905	3.910	3.912	3.915	3.916	3.914	3.914	3.910	3.905	3.900	3.894	3.886	3.879	3.871	3.862	3.851	3.842	3.832	3.821	3.811	3.801	3.790	3.779	3.769	3.759	3.750	3.740	3.731	3.722	3.714	3.708	3.700	3.694	3.689	3.685	3.681	3.679	3.676	3.675	3.675	3.674	3.675	3.678	3.681	3.685	3.690	3.696	3.704	3.711	3.720	3.729	3.739	3.750	3.760	3.772	3.785	3.799	3.812	3.828	3.842	3.858	3.874	3.890	3.906	3.924	3.940	3.959	3.975	3.994	4.010	4.029	4.046	4.064	4.080	4.098	4.114	4.131	4.146	4.161	4.178	4.191	4.204	4.216	4.229	4.240	4.250	4.259	4.268	4.274	4.281	4.285	4.289	4.291	4.292	4.291	4.289	4.286	4.280	4.274	4.266	4.256	4.245	4.231	4.218	4.201	4.184	4.164	4.144	4.120	4.096	4.071	4.044	4.015	3.985	3.954	3.920	3.886	3.851	3.815	3.778	3.739	3.699	3.660	3.618	3.576	3.535	3.491	3.449	3.405	3.361	3.318	3.275	3.231	3.188	3.145	3.102	3.061	3.019	2.979	2.939	2.900	2.861	2.825	2.789	2.754	2.721	2.689	2.658	2.629	2.601	2.575	2.551	2.528	2.506	2.486	2.469	2.452	2.438	2.425	2.414	2.404	2.395	2.389	2.385	2.380	2.379	2.379	2.379	2.381	2.384	2.388	2.391	2.399	2.405	2.412	2.420	2.429	2.438	2.448	2.458	2.468	2.479	2.489	2.499	2.509	2.519	2.529	2.538	2.546	2.555	2.562	2.570	2.575	2.580	2.585	2.589	2.592	2.594	2.595	2.594	2.592	2.589	2.585	2.580	2.574	2.566	2.559	2.548	2.538	2.525	2.511	2.498	2.480	2.464	2.446	2.428	2.409	2.388	2.366	2.344	2.320	2.299	2.272	2.249	2.225	2.199	2.174	2.149	2.122	2.096	2.071	2.045	2.020	1.995	1.970	1.946	1.922	1.900	1.876	1.855	1.835	1.815	1.795	1.778	1.761	1.746	1.730	1.719	1.705	1.695	1.686	1.678	1.670	1.665	1.661	1.658	1.658	1.656	1.658	1.660	1.661	1.666	1.671	1.679	1.686	1.694	1.704	1.714	1.724	1.735	1.746	1.758	1.770	1.781	1.794	1.805	1.818	1.829	1.841	1.851	1.861	1.871	1.879	1.888	1.894	1.900	1.905	1.908	1.909	1.909	1.908	1.906	1.901	1.896	1.888	1.879	1.868	1.854	1.840	1.824	1.805	1.784	1.762	1.739	1.714	1.686	1.656	1.625	1.592	1.559	1.524	1.488	1.449	1.409	1.369	1.326	1.284	1.240	1.196	1.150	1.106	1.060	1.012	0.966	0.920	0.872	0.826	0.779	0.734	0.688	0.642	0.598	0.554	0.510	0.468	0.426	0.385	0.346	0.309	0.271	0.236	0.202	0.170	0.140	0.110	0.082	0.056	0.032	0.010	-0.011	-0.030	-0.046	-0.061	-0.075	-0.088	-0.098	-0.105	-0.111	-0.116	-0.120	-0.121	-0.121	-0.119	-0.116	-0.114	-0.109	-0.102	-0.095	-0.086	-0.078	-0.066	-0.055	-0.044	-0.031	-0.019	-0.006	0.008	0.020	0.034	0.046	0.059	0.071	0.084	0.095	0.106	0.118	0.126	0.135	0.142	0.150	0.156	0.159	0.162	0.164	0.164	0.162	0.161	0.156	0.151	0.144	0.136	0.125	0.114	0.101	0.086	0.071	0.052	0.034	0.014	-0.008	-0.030	-0.054	-0.079	-0.105	-0.132	-0.160	-0.188	-0.218	-0.246	-0.278	-0.308	-0.340	-0.370	-0.402	-0.434	-0.466	-0.496	-0.528	-0.559	-0.589	-0.620	-0.648	-0.678	-0.705	-0.731	-0.759	-0.784	-0.809	-0.832	-0.855	-0.876	-0.898	-0.916	-0.934	-0.952	-0.968	-0.982	-0.995	-1.008	-1.019	-1.030	-1.038	-1.045	-1.052	-1.058	-1.061	-1.065	-1.068	-1.069	-1.069	-1.069	-1.066	-1.065	-1.061	-1.058	-1.054	-1.048	-1.042	-1.036	-1.030	-1.022	-1.015	-1.008	-1.000	-0.991	-0.982	-0.974	-0.965	-0.956	-0.948	-0.939	-0.929	-0.921	-0.912	-0.904	-0.895	-0.888	-0.879	-0.871	-0.865	-0.858	-0.851	-0.845	-0.838	-0.834	-0.830	-0.825	-0.822	-0.819	-0.818	-0.815	-0.814	-0.812	-0.814	-0.815	-0.818	-0.820	-0.824	-0.828	-0.832	-0.839	-0.846	-0.854	-0.862	-0.872	-0.882	-0.894	-0.906	-0.919	-0.931	-0.946	-0.961	-0.976	-0.994	-1.010	-1.029	-1.048	-1.065	-1.085	-1.105	-1.125	-1.145	-1.166	-1.186	-1.208	-1.229	-1.250	-1.270	-1.290	-1.310	-1.331	-1.350	-1.369	-1.388	-1.405	-1.422	-1.438	-1.452	-1.466	-1.480	-1.492	-1.502	-1.512	-1.521	-1.528	-1.534	-1.539	-1.541	-1.542	-1.542	-1.540	-1.538	-1.532	-1.528	-1.518	-1.509	-1.496	-1.484	-1.470	-1.452	-1.436	-1.416	-1.396	-1.375	-1.352	-1.328	-1.302	-1.276	-1.249	-1.221	-1.191	-1.161	-1.130	-1.099	-1.068	-1.034	-1.001	-0.969	-0.934	-0.901	-0.868	-0.834	-0.801	-0.768	-0.736	-0.704	-0.672	-0.640	-0.610	-0.581	-0.552	-0.524	-0.498	-0.471	-0.448	-0.424	-0.400	-0.380	-0.360	-0.341	-0.324	-0.308	-0.292	-0.279	-0.266	-0.256	-0.246	-0.239	-0.231	-0.225	-0.221	-0.219	-0.218	-0.215	-0.216	-0.218	-0.219	-0.222	-0.228	-0.232	-0.239	-0.245	-0.252	-0.259	-0.268	-0.276	-0.285	-0.294	-0.304	-0.314	-0.322	-0.332	-0.341	-0.351	-0.360	-0.369	-0.378	-0.386	-0.394	-0.401	-0.408	-0.414	-0.419	-0.424	-0.428	-0.431	-0.434	-0.436	-0.436	-0.438	-0.436	-0.436	-0.434	-0.431	-0.428	-0.422	-0.419	-0.412	-0.405	-0.399	-0.390	-0.380	-0.371	-0.361	-0.350	-0.338	-0.326	-0.314	-0.301	-0.288	-0.274	-0.259	-0.244	-0.229	-0.214	-0.200	-0.184	-0.168	-0.151	-0.136	-0.121	-0.105	-0.090	-0.074	-0.059	-0.044	-0.028	-0.014	0.001	0.015	0.029	0.042	0.056	0.069	0.080	0.092	0.102	0.114	0.124	0.132	0.141	0.149	0.156	0.162	0.169	0.174	0.178	0.181	0.185	0.186	0.188	0.189	0.189	0.188	0.185	0.182	0.180	0.175	0.171	0.166	0.159	0.151	0.145	0.136	0.126	0.118	0.106	0.096	0.085	0.072	0.060	0.048	0.034	0.020	0.006	-0.009	-0.022	-0.038	-0.051	-0.066	-0.081	-0.096	-0.111	-0.125	-0.140	-0.154	-0.166	-0.180	-0.192	-0.205	-0.216	-0.229	-0.239	-0.250	-0.259	-0.268	-0.276	-0.282	-0.289	-0.295	-0.298	-0.302	-0.304	-0.306	-0.306	-0.306	-0.305	-0.302	-0.299	-0.295	-0.290	-0.284	-0.276	-0.269	-0.260	-0.250	-0.240	-0.229	-0.215	-0.202	-0.189	-0.175	-0.160	-0.144	-0.128	-0.111	-0.095	-0.079	-0.061	-0.044	-0.026	-0.008	0.010	0.028	0.046	0.062	0.081	0.099	0.115	0.131	0.148	0.164	0.179	0.194	0.208	0.221	0.235	0.246	0.259	0.269	0.279	0.289	0.296	0.304	0.311	0.316	0.321	0.328	0.329	0.332	0.334	0.335	0.334	0.332	0.331	0.329	0.325	0.321	0.315	0.310	0.302	0.295	0.288	0.279	0.270	0.260	0.249	0.236	0.225	0.214	0.201	0.188	0.174	0.160	0.146	0.131	0.116	0.102	0.088	0.071	0.056	0.040	0.026	0.010	-0.004	-0.019	-0.035	-0.050	-0.064	-0.078	-0.092	-0.106	-0.119	-0.131	-0.144	-0.155	-0.165	-0.176	-0.186	-0.195	-0.204	-0.211	-0.219	-0.225	-0.230	-0.235	-0.240	-0.244	-0.248	-0.249	-0.251	-0.251	-0.250	-0.250	-0.248	-0.245	-0.242	-0.239	-0.234	-0.229	-0.222	-0.216	-0.210	-0.201	-0.194	-0.185	-0.176	-0.168	-0.159	-0.149	-0.138	-0.129	-0.120	-0.109	-0.100	-0.090	-0.081	-0.072	-0.065	-0.056	-0.048	-0.041	-0.034	-0.028	-0.022	-0.019	-0.014	-0.010	-0.008	-0.006	-0.005	-0.005	-0.006	-0.008	-0.010	-0.012	-0.018	-0.024	-0.029	-0.036	-0.044	-0.051	-0.061	-0.070	-0.080	-0.092	-0.104	-0.116	-0.129	-0.142	-0.155	-0.170	-0.185	-0.198	-0.212	-0.228	-0.241	-0.256	-0.271	-0.285	-0.299	-0.312	-0.326	-0.339	-0.352	-0.362	-0.375	-0.385	-0.395	-0.405	-0.414	-0.421	-0.429	-0.435	-0.441	-0.445	-0.449	-0.452	-0.454	-0.455	-0.454	-0.455	-0.452	-0.450	-0.446	-0.441	-0.438	-0.431	-0.425	-0.419	-0.410	-0.402	-0.394	-0.384	-0.375	-0.365	-0.354	-0.345	-0.334	-0.322	-0.311	-0.300	-0.290	-0.279	-0.269	-0.259	-0.249	-0.239	-0.229	-0.221	-0.212	-0.205	-0.198	-0.191	-0.185	-0.180	-0.176	-0.174	-0.170	-0.169	-0.169	-0.169	-0.170	-0.172	-0.175	-0.180	-0.184	-0.191	-0.198	-0.206	-0.215	-0.224	-0.235	-0.249	-0.261	-0.275	-0.290	-0.306	-0.324	-0.341	-0.361	-0.381	-0.401	-0.424	-0.445	-0.470	-0.492	-0.518	-0.544	-0.569	-0.595	-0.622	-0.650	-0.678	-0.706	-0.735	-0.764	-0.794	-0.822	-0.852	-0.882	-0.912	-0.941	-0.971	-1.002	-1.031	-1.060	-1.090	-1.118	-1.146	-1.174	-1.201	-1.228	-1.255	-1.281	-1.305	-1.329	-1.352	-1.375	-1.396	-1.418	-1.436	-1.455	-1.472	-1.489	-1.505	-1.519	-1.530	-1.542	-1.552	-1.561	-1.570	-1.575	-1.581	-1.586	-1.589	-1.590	-1.590	-1.589	-1.588	-1.584	-1.580	-1.574	-1.566	-1.559	-1.549	-1.539	-1.528	-1.516	-1.504	-1.490	-1.475	-1.460	-1.444	-1.426	-1.410	-1.392	-1.374	-1.356	-1.336	-1.318	-1.299	-1.279	-1.260	-1.240	-1.221	-1.202	-1.182	-1.164	-1.145	-1.126	-1.109	-1.091	-1.074	-1.058	-1.041	-1.026	-1.011	-0.998	-0.984	-0.971	-0.960	-0.949	-0.939	-0.929	-0.921	-0.914	-0.906	-0.900	-0.895	-0.890	-0.888	-0.886	-0.885	-0.884	-0.885	-0.885	-0.888	-0.890	-0.892	-0.898	-0.902	-0.908	-0.914	-0.920	-0.928	-0.934	-0.942	-0.950	-0.959	-0.968	-0.976	-0.985	-0.995	-1.004	-1.012	-1.022	-1.031	-1.040	-1.049	-1.058	-1.065	-1.074	-1.080	-1.088	-1.095	-1.100	-1.106	-1.112	-1.116	-1.120	-1.124	-1.126	-1.128	-1.131	-1.131	-1.132	-1.132	-1.131	-1.130	-1.128	-1.126	-1.124	-1.120	-1.116	-1.111	-1.108	-1.101	-1.096	-1.090	-1.084	-1.076	-1.071	-1.064	-1.056	-1.049	-1.042	-1.035	-1.028	-1.020	-1.014	-1.006	-0.999	-0.991	-0.986	-0.980	-0.974	-0.969	-0.965	-0.960	-0.956	-0.952	-0.950	-0.948	-0.945	-0.945	-0.945	-0.944	-0.945	-0.946	-0.949	-0.951	-0.955	-0.960	-0.965	-0.971	-0.978	-0.985	-0.994	-1.001	-1.011	-1.021	-1.031	-1.044	-1.055	-1.068	-1.080	-1.095	-1.108	-1.122	-1.138	-1.152	-1.169	-1.184	-1.200	-1.215	-1.232	-1.249	-1.265	-1.281	-1.299	-1.314	-1.331	-1.346	-1.362	-1.378	-1.391	-1.408	-1.421	-1.435	-1.448	-1.461	-1.472	-1.484	-1.494	-1.505	-1.515	-1.524	-1.531	-1.539	-1.545	-1.550	-1.555	-1.559	-1.561	-1.564	-1.566	-1.566	-1.566	-1.565	-1.564	-1.560	-1.559	-1.555	-1.550	-1.545	-1.540	-1.534	-1.526	-1.520	-1.512	-1.505	-1.496	-1.489	-1.481	-1.474	-1.466	-1.458	-1.449	-1.441	-1.434	-1.426	-1.420	-1.414	-1.408	-1.401	-1.396	-1.391	-1.388	-1.385	-1.382	-1.381	-1.380	-1.379	-1.379	-1.379	-1.381	-1.384	-1.388	-1.391	-1.395	-1.401	-1.408	-1.415	-1.422	-1.430	-1.439	-1.448	-1.459	-1.469	-1.479	-1.490	-1.502	-1.514	-1.525	-1.539	-1.550	-1.564	-1.576	-1.589	-1.601	-1.615	-1.629	-1.640	-1.654	-1.666	-1.678	-1.690	-1.702	-1.714	-1.725	-1.736	-1.746	-1.758	-1.766	-1.778	-1.788	-1.795	-1.805	-1.812	-1.820	-1.828	-1.835	-1.841	-1.848	-1.854	-1.859	-1.865	-1.870	-1.874	-1.879	-1.884	-1.886	-1.890	-1.892	-1.894	-1.896	-1.898	-1.900	-1.900	-1.900	-1.900	-1.900	-1.898	-1.896	-1.894	-1.892	-1.889	-1.886	-1.882	-1.876	-1.871	-1.865	-1.860	-1.852	-1.845	-1.838	-1.829	-1.820	-1.810	-1.800	-1.788	-1.778	-1.765	-1.752	-1.740	-1.726	-1.712	-1.698	-1.682	-1.668	-1.651	-1.636	-1.620	-1.605	-1.589	-1.572	-1.559	-1.542	-1.526	-1.510	-1.495	-1.480	-1.465	-1.451	-1.438	-1.424	-1.411	-1.399	-1.388	-1.376	-1.366	-1.358	-1.348	-1.340	-1.334	-1.328	-1.322	-1.318	-1.314	-1.311	-1.309	-1.308	-1.309	-1.310	-1.311	-1.312	-1.316	-1.320	-1.324	-1.330	-1.336	-1.342	-1.350	-1.358	-1.365	-1.374	-1.382	-1.391	-1.401	-1.411	-1.420	-1.431	-1.440	-1.450	-1.459	-1.469	-1.478	-1.485	-1.495	-1.502	-1.510	-1.518	-1.524	-1.530	-1.535	-1.540	-1.544	-1.549	-1.551	-1.555	-1.556	-1.556	-1.558	-1.558	-1.556	-1.555	-1.552	-1.550	-1.548	-1.545	-1.540	-1.536	-1.531	-1.526	-1.521	-1.516	-1.511	-1.505	-1.499	-1.494	-1.488	-1.482	-1.478	-1.471	-1.468	-1.461	-1.458	-1.452	-1.450	-1.448	-1.445	-1.441	-1.441	-1.440	-1.440	-1.440	-1.441	-1.444	-1.446	-1.450	-1.452	-1.459	-1.464	-1.470	-1.478	-1.484	-1.492	-1.500	-1.509	-1.520	-1.529	-1.539	-1.550	-1.561	-1.572	-1.584	-1.595	-1.608	-1.618	-1.629	-1.640	-1.651	-1.661	-1.671	-1.682	-1.691	-1.700	-1.709	-1.716	-1.722	-1.729	-1.734	-1.739	-1.742	-1.744	-1.746	-1.746	-1.745	-1.742	-1.740	-1.736	-1.731	-1.724	-1.716	-1.709	-1.699	-1.688	-1.675	-1.661	-1.648	-1.632	-1.616	-1.599	-1.581	-1.562	-1.542	-1.522	-1.502	-1.481	-1.458	-1.435	-1.411	-1.389	-1.365	-1.340	-1.316	-1.291	-1.266	-1.241	-1.218	-1.192	-1.168	-1.144	-1.120	-1.098	-1.074	-1.051	-1.029	-1.008	-0.985	-0.964	-0.944	-0.925	-0.906	-0.888	-0.870	-0.852	-0.836	-0.821	-0.806	-0.792	-0.779	-0.766	-0.755	-0.742	-0.732	-0.722	-0.714	-0.705	-0.698	-0.691	-0.684	-0.679	-0.672	-0.668	-0.664	-0.660	-0.656	-0.652	-0.650	-0.648	-0.645	-0.644	-0.641	-0.640	-0.639	-0.638	-0.638	-0.638	-0.638	-0.638	-0.638	-0.638	-0.639	-0.639	-0.640	-0.640	-0.641	-0.642	-0.645	-0.645	-0.646	-0.649	-0.649	-0.650	-0.652	-0.654	-0.655	-0.658	-0.660	-0.662	-0.665	-0.666	-0.669	-0.671	-0.674	-0.678	-0.679	-0.682	-0.685	-0.688	-0.691	-0.694	-0.698	-0.701	-0.702	-0.706	-0.710	-0.712	-0.716	-0.719	-0.722	-0.726	-0.729	-0.732	-0.735	-0.738	-0.740	-0.742	-0.744	-0.746	-0.748	-0.749	-0.749	-0.750	-0.750	-0.750	-0.750	-0.749	-0.748	-0.746	-0.744	-0.742	-0.740	-0.736	-0.732	-0.729	-0.725	-0.719	-0.715	-0.710	-0.704	-0.698	-0.691	-0.685	-0.678	-0.670	-0.664	-0.658	-0.650	-0.642	-0.635	-0.628	-0.621	-0.614	-0.608	-0.601	-0.595	-0.589	-0.584	-0.579	-0.574	-0.570	-0.566	-0.562	-0.561	-0.559	-0.558	-0.559	-0.559	-0.560	-0.562	-0.565	-0.569	-0.574	-0.579	-0.586	-0.592	-0.601	-0.609	-0.619	-0.629	-0.639	-0.651	-0.664	-0.676	-0.689	-0.704	-0.718	-0.732	-0.748	-0.764	-0.779	-0.795	-0.810	-0.828	-0.844	-0.860	-0.875	-0.891	-0.908	-0.922	-0.938	-0.952	-0.968	-0.980	-0.992	-1.006	-1.018	-1.029	-1.040	-1.049	-1.059	-1.066	-1.072	-1.080	-1.085	-1.090	-1.092	-1.096	-1.098	-1.099	-1.099	-1.099	-1.096	-1.094	-1.090	-1.086	-1.081	-1.076	-1.070	-1.064	-1.056	-1.049	-1.040	-1.032	-1.022	-1.012	-1.004	-0.992	-0.982	-0.972	-0.960	-0.950	-0.939	-0.929	-0.916	-0.906	-0.895	-0.884	-0.874	-0.864	-0.852	-0.842	-0.832	-0.824	-0.814	-0.805	-0.798	-0.789	-0.781	-0.774	-0.768	-0.761	-0.755	-0.749	-0.742	-0.739	-0.734	-0.729	-0.726	-0.722	-0.719	-0.716	-0.714	-0.712	-0.710	-0.710	-0.709	-0.709	-0.708	-0.708	-0.709	-0.709	-0.709	-0.711	-0.711	-0.712	-0.715	-0.716	-0.719	-0.721	-0.722	-0.725	-0.728	-0.730	-0.734	-0.736	-0.739	-0.741	-0.744	-0.746	-0.749	-0.751	-0.754	-0.755	-0.756	-0.760	-0.760	-0.762	-0.764	-0.764	-0.765	-0.766	-0.766	-0.765	-0.764	-0.764	-0.762	-0.761	-0.760	-0.758	-0.756	-0.752	-0.750	-0.746	-0.744	-0.740	-0.736	-0.731	-0.728	-0.722	-0.718	-0.712	-0.708	-0.701	-0.698	-0.691	-0.686	-0.680	-0.675	-0.670	-0.664	-0.660	-0.655	-0.650	-0.646	-0.642	-0.639	-0.635	-0.632	-0.630	-0.628	-0.626	-0.626	-0.624	-0.625	-0.625	-0.626	-0.628	-0.630	-0.631	-0.636	-0.640	-0.644	-0.649	-0.654	-0.660	-0.668	-0.674	-0.680	-0.689	-0.696	-0.705	-0.712	-0.722	-0.731	-0.741	-0.750	-0.760	-0.770	-0.780	-0.790	-0.799	-0.809	-0.819	-0.828	-0.838	-0.846	-0.855	-0.864	-0.872	-0.880	-0.886	-0.895	-0.901	-0.908	-0.912	-0.918	-0.922	-0.926	-0.930	-0.934	-0.936	-0.939	-0.941	-0.941	-0.942	-0.942	-0.942	-0.942	-0.941	-0.940	-0.938	-0.935	-0.932	-0.929	-0.925	-0.920	-0.915	-0.911	-0.905	-0.900	-0.894	-0.888	-0.881	-0.874	-0.868	-0.859	-0.852	-0.844	-0.835	-0.826	-0.819	-0.810	-0.801	-0.791	-0.782	-0.772	-0.764	-0.755	-0.745	-0.736	-0.728	-0.719	-0.709	-0.700	-0.692	-0.682	-0.675	-0.666	-0.658	-0.650	-0.644	-0.636	-0.629	-0.624	-0.618	-0.612	-0.609	-0.604	-0.600	-0.598	-0.596	-0.595	-0.594	-0.594	-0.595	-0.596	-0.599	-0.601	-0.606	-0.612	-0.618	-0.625	-0.632	-0.642	-0.652	-0.664	-0.676	-0.689	-0.702	-0.718	-0.734	-0.750	-0.768	-0.786	-0.805	-0.825	-0.846	-0.868	-0.890	-0.912	-0.936	-0.959	-0.982	-1.008	-1.032	-1.058	-1.081	-1.108	-1.132	-1.156	-1.181	-1.205	-1.230	-1.254	-1.278	-1.300	-1.322	-1.344	-1.365	-1.385	-1.405	-1.422	-1.440	-1.456	-1.472	-1.488	-1.500	-1.512	-1.522	-1.532	-1.541	-1.548	-1.554	-1.559	-1.564	-1.565	-1.566	-1.566	-1.565	-1.562	-1.559	-1.554	-1.549	-1.541	-1.534	-1.525	-1.515	-1.504	-1.492	-1.481	-1.469	-1.458	-1.444	-1.429	-1.416	-1.402	-1.388	-1.374	-1.359	-1.344	-1.331	-1.316	-1.305	-1.291	-1.280	-1.269	-1.258	-1.248	-1.239	-1.231	-1.224	-1.218	-1.214	-1.209	-1.206	-1.205	-1.204	-1.206	-1.209	-1.212	-1.219	-1.225	-1.234	-1.244	-1.254	-1.266	-1.279	-1.294	-1.310	-1.328	-1.345	-1.365	-1.385	-1.408	-1.430	-1.452	-1.476	-1.500	-1.526	-1.552	-1.579	-1.605	-1.634	-1.660	-1.689	-1.716	-1.744	-1.772	-1.800	-1.828	-1.854	-1.881	-1.908	-1.932	-1.958	-1.982	-2.006	-2.030	-2.052	-2.072	-2.094	-2.112	-2.131	-2.149	-2.165	-2.180	-2.194	-2.206	-2.219	-2.230	-2.239	-2.248	-2.255	-2.262	-2.268	-2.271	-2.276	-2.278	-2.280	-2.280	-2.280	-2.278	-2.276	-2.275	-2.270	-2.268	-2.264	-2.258	-2.252	-2.246	-2.240	-2.232	-2.226	-2.219	-2.212	-2.206	-2.199	-2.192	-2.185	-2.179	-2.171	-2.164	-2.158	-2.152	-2.146	-2.141	-2.138	-2.132	-2.129	-2.125	-2.121	-2.119	-2.118	-2.116	-2.115	-2.114	-2.115	-2.116	-2.116	-2.118	-2.119	-2.122	-2.126	-2.130	-2.135	-2.139	-2.144	-2.150	-2.155	-2.162	-2.169	-2.176	-2.184	-2.191	-2.200	-2.209	-2.218	-2.226	-2.235	-2.244	-2.254	-2.264	-2.272	-2.282	-2.292	-2.302	-2.312	-2.322	-2.334	-2.342	-2.354	-2.362	-2.372	-2.382	-2.392	-2.402	-2.412	-2.421	-2.431	-2.440	-2.449	-2.458	-2.466	-2.475	-2.484	-2.492	-2.501	-2.509	-2.516	-2.522	-2.531	-2.538	-2.545	-2.551	-2.559	-2.564	-2.569	-2.575	-2.580	-2.586	-2.590	-2.594	-2.598	-2.601	-2.604	-2.606	-2.608	-2.610	-2.610	-2.611	-2.611	-2.611	-2.610	-2.609	-2.605	-2.604	-2.600	-2.596	-2.592	-2.588	-2.582	-2.578	-2.571	-2.564	-2.558	-2.549	-2.540	-2.531	-2.522	-2.512	-2.501	-2.491	-2.479	-2.468	-2.456	-2.444	-2.430	-2.418	-2.404	-2.390	-2.375	-2.361	-2.346	-2.331	-2.316	-2.300	-2.285	-2.270	-2.254	-2.240	-2.224	-2.209	-2.192	-2.178	-2.162	-2.146	-2.131	-2.116	-2.101	-2.086	-2.071	-2.058	-2.044	-2.030	-2.016	-2.004	-1.990	-1.979	-1.966	-1.954	-1.941	-1.930	-1.919	-1.909	-1.898	-1.888	-1.878	-1.869	-1.860	-1.851	-1.842	-1.835	-1.828	-1.820	-1.814	-1.808	-1.801	-1.795	-1.790	-1.785	-1.780	-1.776	-1.772	-1.769	-1.765	-1.761	-1.759	-1.756	-1.754	-1.751	-1.749	-1.746	-1.745	-1.742	-1.741	-1.739	-1.736	-1.736	-1.732	-1.731	-1.729	-1.726	-1.724	-1.720	-1.716	-1.714	-1.710	-1.705	-1.701	-1.695	-1.690	-1.684	-1.676	-1.670	-1.662	-1.654	-1.645	-1.635	-1.625	-1.614	-1.602	-1.589	-1.576	-1.561	-1.548	-1.530	-1.515	-1.498	-1.479	-1.461	-1.441	-1.422	-1.402	-1.381	-1.361	-1.339	-1.316	-1.294	-1.271	-1.246	-1.224	-1.200	-1.178	-1.152	-1.128	-1.104	-1.080	-1.058	-1.032	-1.009	-0.986	-0.964	-0.941	-0.920	-0.899	-0.878	-0.858	-0.839	-0.819	-0.801	-0.785	-0.768	-0.752	-0.738	-0.725	-0.712	-0.700	-0.690	-0.681	-0.674	-0.666	-0.660	-0.655	-0.650	-0.648	-0.645	-0.644	-0.645	-0.646	-0.648	-0.650	-0.654	-0.660	-0.664	-0.670	-0.678	-0.684	-0.692	-0.700	-0.710	-0.718	-0.728	-0.736	-0.748	-0.756	-0.768	-0.776	-0.786	-0.795	-0.805	-0.814	-0.822	-0.830	-0.838	-0.844	-0.850	-0.855	-0.861	-0.865	-0.866	-0.869	-0.869	-0.869	-0.866	-0.864	-0.860	-0.855	-0.849	-0.841	-0.831	-0.821	-0.810	-0.796	-0.782	-0.766	-0.750	-0.731	-0.711	-0.691	-0.670	-0.646	-0.622	-0.599	-0.572	-0.546	-0.518	-0.490	-0.461	-0.431	-0.401	-0.371	-0.340	-0.309	-0.278	-0.245	-0.215	-0.184	-0.152	-0.122	-0.092	-0.062	-0.034	-0.005	0.022	0.049	0.074	0.099	0.122	0.145	0.166	0.186	0.205	0.222	0.238	0.252	0.265	0.275	0.285	0.292	0.299	0.302	0.304	0.305	0.304	0.301	0.296	0.290	0.280	0.271	0.259	0.246	0.230	0.215	0.198	0.178	0.156	0.135	0.111	0.086	0.061	0.034	0.006	-0.021	-0.050	-0.081	-0.111	-0.141	-0.174	-0.205	-0.238	-0.270	-0.302	-0.335	-0.368	-0.400	-0.431	-0.462	-0.492	-0.524	-0.554	-0.582	-0.611	-0.638	-0.664	-0.689	-0.715	-0.738	-0.760	-0.780	-0.800	-0.818	-0.836	-0.852	-0.868	-0.880	-0.892	-0.902	-0.914	-0.921	-0.929	-0.935	-0.940	-0.944	-0.946	-0.949	-0.950	-0.950	-0.949	-0.949	-0.946	-0.942	-0.940	-0.938	-0.935	-0.931	-0.928	-0.925	-0.921	-0.919	-0.916	-0.915	-0.915	-0.914	-0.914	-0.915	-0.918	-0.922	-0.928	-0.932	-0.941	-0.950	-0.960	-0.971	-0.986	-1.001	-1.018	-1.038	-1.059	-1.081	-1.105	-1.130	-1.159	-1.188	-1.219	-1.251	-1.286	-1.321	-1.359	-1.399	-1.439	-1.480	-1.522	-1.566	-1.611	-1.658	-1.704	-1.751	-1.799	-1.846	-1.896	-1.945	-1.994	-2.042	-2.092	-2.140	-2.190	-2.236	-2.284	-2.330	-2.375	-2.420	-2.464	-2.505	-2.546	-2.588	-2.624	-2.662	-2.696	-2.730	-2.762	-2.792	-2.821	-2.848	-2.874	-2.895	-2.918	-2.936	-2.952	-2.969	-2.982	-2.995	-3.004	-3.011	-3.019	-3.024	-3.028	-3.030	-3.030	-3.029	-3.028	-3.024	-3.019	-3.014	-3.008	-2.999	-2.990	-2.982	-2.971	-2.961	-2.950	-2.940	-2.928	-2.915	-2.902	-2.891	-2.878	-2.866	-2.854	-2.841	-2.830	-2.818	-2.806	-2.795	-2.784	-2.775	-2.765	-2.756	-2.748	-2.739	-2.731	-2.725	-2.718	-2.712	-2.708	-2.704	-2.700	-2.696	-2.694	-2.691	-2.690	-2.689	-2.689	-2.690	-2.690	-2.691	-2.692	-2.696	-2.698	-2.700	-2.705	-2.708	-2.712	-2.718	-2.722	-2.728	-2.734	-2.739	-2.744	-2.750	-2.758	-2.764	-2.770	-2.776	-2.782	-2.789	-2.798	-2.804	-2.811	-2.818	-2.825	-2.830	-2.838	-2.845	-2.850	-2.856	-2.862	-2.869	-2.875	-2.881	-2.886	-2.891	-2.896	-2.901	-2.905	-2.910	-2.914	-2.916	-2.920	-2.924	-2.925	-2.926	-2.929	-2.930	-2.931	-2.930	-2.930	-2.929	-2.929	-2.925	-2.924	-2.921	-2.919	-2.915	-2.911	-2.906	-2.900	-2.895	-2.888	-2.880	-2.872	-2.865	-2.856	-2.848	-2.839	-2.829	-2.820	-2.809	-2.798	-2.786	-2.775	-2.762	-2.750	-2.738	-2.724	-2.710	-2.696	-2.684	-2.669	-2.655	-2.641	-2.628	-2.612	-2.599	-2.585	-2.570	-2.556	-2.541	-2.528	-2.514	-2.500	-2.485	-2.472	-2.458	-2.445	-2.432	-2.419	-2.406	-2.394	-2.380	-2.369	-2.356	-2.345	-2.334	-2.322	-2.311	-2.300	-2.290	-2.280	-2.269	-2.259	-2.249	-2.240	-2.230	-2.221	-2.211	-2.202	-2.194	-2.185	-2.176	-2.168	-2.160	-2.151	-2.144	-2.135	-2.126	-2.118	-2.109	-2.101	-2.092	-2.084	-2.076	-2.068	-2.058	-2.050	-2.041	-2.033	-2.021	-2.013	-2.002	-1.994	-1.984	-1.972	-1.961	-1.950	-1.939	-1.928	-1.915	-1.902	-1.890	-1.875	-1.862	-1.848	-1.834	-1.819	-1.804	-1.790	-1.774	-1.756	-1.740	-1.724	-1.705	-1.689	-1.671	-1.651	-1.634	-1.614	-1.596	-1.575	-1.556	-1.536	-1.516	-1.498	-1.476	-1.456	-1.436	-1.415	-1.396	-1.376	-1.355	-1.336	-1.316	-1.298	-1.280	-1.260	-1.242	-1.226	-1.209	-1.192	-1.176	-1.160	-1.145	-1.131	-1.119	-1.106	-1.094	-1.082	-1.071	-1.061	-1.054	-1.045	-1.038	-1.030	-1.025	-1.020	-1.015	-1.011	-1.008	-1.006	-1.004	-1.002	-1.002	-1.001	-1.002	-1.004	-1.005	-1.006	-1.010	-1.011	-1.014	-1.018	-1.020	-1.022	-1.026	-1.029	-1.031	-1.034	-1.035	-1.038	-1.040	-1.040	-1.041	-1.041	-1.041	-1.040	-1.039	-1.036	-1.032	-1.029	-1.025	-1.020	-1.014	-1.008	-1.000	-0.991	-0.982	-0.972	-0.961	-0.950	-0.938	-0.925	-0.911	-0.896	-0.880	-0.865	-0.849	-0.831	-0.814	-0.795	-0.778	-0.759	-0.740	-0.720	-0.700	-0.680	-0.660	-0.640	-0.620	-0.600	-0.579	-0.559	-0.540	-0.520	-0.500	-0.481	-0.462	-0.444	-0.424	-0.406	-0.390	-0.372	-0.356	-0.340	-0.325	-0.309	-0.295	-0.282	-0.270	-0.258	-0.248	-0.236	-0.226	-0.216	-0.209	-0.200	-0.192	-0.186	-0.180	-0.175	-0.170	-0.166	-0.164	-0.160	-0.159	-0.158	-0.155	-0.155	-0.156	-0.156	-0.158	-0.159	-0.160	-0.164	-0.165	-0.169	-0.174	-0.176	-0.181	-0.185	-0.191	-0.195	-0.201	-0.208	-0.212	-0.219	-0.225	-0.231	-0.238	-0.244	-0.251	-0.258	-0.265	-0.271	-0.279	-0.285	-0.292	-0.300	-0.308	-0.314	-0.320	-0.328	-0.334	-0.341	-0.349	-0.356	-0.362	-0.369	-0.375	-0.381	-0.388	-0.394	-0.399	-0.405	-0.410	-0.415	-0.420	-0.424	-0.429	-0.432	-0.436	-0.440	-0.441	-0.444	-0.446	-0.449	-0.450	-0.451	-0.452	-0.452	-0.451	-0.451	-0.451	-0.449	-0.448	-0.445	-0.442	-0.440	-0.436	-0.432	-0.429	-0.424	-0.420	-0.415	-0.410	-0.402	-0.398	-0.392	-0.385	-0.379	-0.374	-0.366	-0.360	-0.354	-0.349	-0.342	-0.336	-0.331	-0.326	-0.322	-0.318	-0.314	-0.311	-0.309	-0.306	-0.305	-0.305	-0.306	-0.308	-0.310	-0.314	-0.316	-0.321	-0.329	-0.336	-0.345	-0.354	-0.366	-0.379	-0.391	-0.406	-0.422	-0.440	-0.458	-0.478	-0.498	-0.519	-0.542	-0.566	-0.591	-0.618	-0.644	-0.671	-0.699	-0.729	-0.758	-0.789	-0.819	-0.850	-0.881	-0.911	-0.942	-0.974	-1.005	-1.036	-1.068	-1.098	-1.128	-1.156	-1.184	-1.211	-1.238	-1.262	-1.286	-1.309	-1.331	-1.351	-1.370	-1.388	-1.402	-1.418	-1.430	-1.439	-1.449	-1.456	-1.461	-1.465	-1.466	-1.469	-1.468	-1.464	-1.459	-1.452	-1.445	-1.436	-1.425	-1.415	-1.401	-1.386	-1.371	-1.354	-1.336	-1.318	-1.299	-1.279	-1.259	-1.238	-1.216	-1.196	-1.174	-1.152	-1.131	-1.110	-1.089	-1.069	-1.049	-1.030	-1.011	-0.995	-0.978	-0.961	-0.946	-0.932	-0.920	-0.909	-0.899	-0.890	-0.881	-0.875	-0.871	-0.868	-0.865	-0.865	-0.865	-0.866	-0.871	-0.875	-0.882	-0.890	-0.898	-0.908	-0.919	-0.931	-0.944	-0.959	-0.974	-0.990	-1.009	-1.026	-1.045	-1.064	-1.084	-1.105	-1.126	-1.146	-1.169	-1.191	-1.214	-1.235	-1.259	-1.280	-1.304	-1.325	-1.348	-1.368	-1.390	-1.411	-1.431	-1.451	-1.470	-1.489	-1.508	-1.525	-1.540	-1.556	-1.571	-1.585	-1.599	-1.610	-1.622	-1.634	-1.642	-1.651	-1.659	-1.665	-1.671	-1.676	-1.680	-1.684	-1.686	-1.688	-1.689	-1.690	-1.690	-1.689	-1.688	-1.685	-1.682	-1.680	-1.675	-1.671	-1.668	-1.664	-1.659	-1.654	-1.648	-1.642	-1.638	-1.634	-1.628	-1.622	-1.619	-1.615	-1.610	-1.606	-1.602	-1.599	-1.595	-1.594	-1.592	-1.590	-1.590	-1.590	-1.590	-1.591	-1.594	-1.595	-1.599	-1.602	-1.605	-1.610	-1.615	-1.620	-1.626	-1.634	-1.640	-1.648	-1.655	-1.664	-1.672	-1.681	-1.691	-1.701	-1.711	-1.721	-1.732	-1.742	-1.754	-1.765	-1.776	-1.786	-1.798	-1.809	-1.820	-1.831	-1.842	-1.854	-1.864	-1.876	-1.886	-1.896	-1.908	-1.916	-1.926	-1.936	-1.946	-1.956	-1.965	-1.975	-1.984	-1.992	-2.002	-2.011	-2.019	-2.027	-2.036	-2.044	-2.052	-2.061	-2.070	-2.078	-2.085	-2.094	-2.101	-2.110	-2.119	-2.126	-2.135	-2.142	-2.151	-2.159	-2.168	-2.176	-2.184	-2.192	-2.200	-2.209	-2.218	-2.226	-2.234	-2.241	-2.249	-2.256	-2.265	-2.272	-2.279	-2.286	-2.294	-2.300	-2.306	-2.311	-2.318	-2.324	-2.328	-2.334	-2.338	-2.341	-2.344	-2.348	-2.350	-2.352	-2.354	-2.354	-2.355	-2.355	-2.355	-2.354	-2.352	-2.350	-2.349	-2.345	-2.341	-2.336	-2.331	-2.325	-2.320	-2.312	-2.306	-2.299	-2.290	-2.281	-2.272	-2.262	-2.254	-2.242	-2.232	-2.222	-2.210	-2.200	-2.188	-2.176	-2.164	-2.151	-2.140	-2.128	-2.114	-2.101	-2.088	-2.075	-2.062	-2.049	-2.038	-2.024	-2.010	-1.998	-1.984	-1.971	-1.959	-1.945	-1.932	-1.920	-1.908	-1.895	-1.884	-1.871	-1.860	-1.848	-1.838	-1.825	-1.814	-1.802	-1.792	-1.781	-1.771	-1.761	-1.750	-1.740	-1.730	-1.719	-1.709	-1.699	-1.688	-1.676	-1.668	-1.656	-1.645	-1.634	-1.622	-1.611	-1.600	-1.588	-1.576	-1.565	-1.552	-1.540	-1.526	-1.512	-1.500	-1.485	-1.470	-1.456	-1.440	-1.425	-1.409	-1.392	-1.374	-1.358	-1.340	-1.321	-1.302	-1.284	-1.265	-1.245	-1.225	-1.204	-1.182	-1.161	-1.141	-1.119	-1.098	-1.075	-1.054	-1.031	-1.010	-0.986	-0.964	-0.942	-0.920	-0.898	-0.875	-0.854	-0.831	-0.810	-0.788	-0.768	-0.746	-0.726	-0.705	-0.685	-0.666	-0.646	-0.628	-0.609	-0.592	-0.574	-0.558	-0.541	-0.525	-0.510	-0.494	-0.480	-0.466	-0.454	-0.440	-0.428	-0.416	-0.405	-0.395	-0.385	-0.375	-0.365	-0.356	-0.348	-0.340	-0.334	-0.326	-0.320	-0.314	-0.306	-0.301	-0.296	-0.291	-0.285	-0.282	-0.276	-0.274	-0.269	-0.266	-0.261	-0.259	-0.254	-0.251	-0.248	-0.244	-0.240	-0.236	-0.232	-0.229	-0.225	-0.222	-0.219	-0.214	-0.209	-0.205	-0.201	-0.196	-0.191	-0.186	-0.181	-0.176	-0.170	-0.165	-0.159	-0.152	-0.146	-0.139	-0.134	-0.126	-0.120	-0.112	-0.105	-0.098	-0.091	-0.084	-0.075	-0.068	-0.061	-0.052	-0.046	-0.038	-0.030	-0.022	-0.015	-0.009	-0.001	0.006	0.011	0.019	0.025	0.031	0.036	0.041	0.048	0.052	0.058	0.061	0.066	0.070	0.074	0.078	0.081	0.085	0.088	0.091	0.094	0.095	0.098	0.100	0.101	0.104	0.105	0.106	0.109	0.111	0.111	0.114	0.116	0.119	0.120	0.122	0.125	0.128	0.131	0.134	0.136	0.141	0.144	0.149	0.154	0.159	0.164	0.169	0.175	0.180	0.188	0.194	0.202	0.209	0.216	0.226	0.234	0.244	0.252	0.261	0.270	0.280	0.290	0.299	0.310	0.320	0.330	0.340	0.350	0.360	0.370	0.380	0.390	0.400	0.408	0.416	0.425	0.434	0.441	0.449	0.456	0.462	0.469	0.475	0.479	0.484	0.489	0.491	0.494	0.495	0.498	0.499	0.499	0.499	0.498	0.496	0.495	0.491	0.489	0.485	0.481	0.475	0.470	0.464	0.458	0.451	0.442	0.436	0.428	0.420	0.411	0.402	0.392	0.384	0.375	0.365	0.355	0.345	0.335	0.325	0.315	0.306	0.298	0.288	0.279	0.269	0.260	0.251	0.245	0.236	0.229	0.221	0.215	0.209	0.202	0.198	0.194	0.189	0.185	0.181	0.179	0.178	0.176	0.175	0.176	0.176	0.178	0.180	0.184	0.188	0.192	0.198	0.204	0.211	0.219	0.228	0.238	0.248	0.260	0.271	0.284	0.299	0.314	0.330	0.348	0.365	0.384	0.402	0.424	0.445	0.468	0.490	0.514	0.538	0.564	0.590	0.616	0.644	0.671	0.699	0.726	0.755	0.784	0.814	0.842	0.872	0.902	0.932	0.962	0.992	1.021	1.052	1.080	1.109	1.138	1.165	1.192	1.220	1.246	1.272	1.298	1.321	1.345	1.368	1.390	1.410	1.430	1.449	1.468	1.482	1.500	1.514	1.526	1.539	1.550	1.560	1.569	1.576	1.584	1.589	1.592	1.596	1.599	1.600	1.601	1.600	1.599	1.596	1.592	1.589	1.585	1.579	1.572	1.566	1.559	1.550	1.541	1.532	1.524	1.514	1.504	1.492	1.482	1.471	1.460	1.449	1.438	1.426	1.414	1.402	1.391	1.380	1.369	1.358	1.346	1.335	1.324	1.312	1.304	1.292	1.281	1.272	1.262	1.252	1.244	1.235	1.225	1.218	1.209	1.201	1.194	1.188	1.180	1.174	1.168	1.161	1.156	1.151	1.146	1.141	1.138	1.134	1.130	1.126	1.124	1.120	1.119	1.115	1.114	1.112	1.111	1.110	1.109	1.108	1.109	1.109	1.109	1.108	1.109	1.109	1.109	1.110	1.110	1.111	1.111	1.112	1.112	1.112	1.114	1.114	1.112	1.111	1.111	1.110	1.108	1.105	1.102	1.099	1.096	1.091	1.088	1.081	1.075	1.069	1.062	1.055	1.046	1.036	1.028	1.016	1.006	0.994	0.981	0.970	0.956	0.941	0.928	0.914	0.898	0.881	0.864	0.848	0.830	0.812	0.795	0.776	0.758	0.739	0.721	0.702	0.684	0.665	0.648	0.630	0.611	0.595	0.578	0.562	0.546	0.531	0.516	0.504	0.490	0.479	0.468	0.456	0.448	0.438	0.430	0.422	0.418	0.412	0.409	0.406	0.405	0.405	0.404	0.406	0.409	0.414	0.419	0.425	0.432	0.442	0.451	0.462	0.475	0.488	0.500	0.516	0.531	0.548	0.565	0.584	0.602	0.622	0.642	0.665	0.688	0.710	0.731	0.756	0.780	0.804	0.829	0.854	0.879	0.904	0.929	0.954	0.979	1.004	1.029	1.054	1.078	1.101	1.126	1.149	1.171	1.194	1.215	1.236	1.256	1.276	1.295	1.312	1.330	1.346	1.361	1.375	1.390	1.401	1.412	1.424	1.432	1.440	1.446	1.452	1.458	1.461	1.465	1.466	1.466	1.466	1.464	1.461	1.458	1.452	1.446	1.440	1.432	1.425	1.415	1.406	1.395	1.384	1.371	1.359	1.346	1.334	1.320	1.308	1.292	1.279	1.264	1.249	1.234	1.219	1.204	1.189	1.174	1.159	1.144	1.130	1.115	1.101	1.088	1.075	1.061	1.049	1.036	1.025	1.014	1.002	0.992	0.982	0.975	0.965	0.958	0.950	0.944	0.938	0.931	0.925	0.920	0.916	0.912	0.909	0.905	0.904	0.901	0.900	0.898	0.898	0.898	0.898	0.898	0.898	0.899	0.901	0.901	0.904	0.906	0.909	0.911	0.914	0.919	0.922	0.925	0.929	0.931	0.936	0.939	0.942	0.946	0.950	0.954	0.959	0.961	0.966	0.969	0.972	0.975	0.979	0.981	0.985	0.986	0.989	0.991	0.992	0.994	0.995	0.995	0.995	0.995	0.994	0.992	0.991	0.989	0.986	0.985	0.981	0.976	0.974	0.969	0.964	0.958	0.952	0.946	0.940	0.931	0.924	0.915	0.906	0.899	0.890	0.880	0.871	0.860	0.850	0.841	0.830	0.819	0.810	0.799	0.788	0.778	0.766	0.755	0.746	0.735	0.724	0.715	0.704	0.694	0.685	0.675	0.666	0.658	0.648	0.641	0.632	0.624	0.618	0.610	0.602	0.596	0.590	0.584	0.578	0.572	0.568	0.561	0.558	0.551	0.546	0.541	0.538	0.532	0.529	0.524	0.519	0.514	0.509	0.504	0.498	0.494	0.488	0.481	0.475	0.470	0.462	0.455	0.446	0.439	0.430	0.420	0.411	0.400	0.390	0.379	0.368	0.355	0.342	0.329	0.316	0.301	0.288	0.272	0.258	0.242	0.226	0.210	0.194	0.178	0.160	0.144	0.126	0.109	0.092	0.075	0.058	0.041	0.024	0.006	-0.009	-0.026	-0.042	-0.059	-0.074	-0.090	-0.104	-0.119	-0.132	-0.145	-0.159	-0.171	-0.182	-0.196	-0.208	-0.216	-0.226	-0.236	-0.245	-0.252	-0.261	-0.268	-0.275	-0.281	-0.286	-0.291	-0.295	-0.301	-0.304	-0.306	-0.310	-0.311	-0.314	-0.315	-0.318	-0.319	-0.319	-0.320	-0.320	-0.320	-0.320	-0.320	-0.320	-0.319	-0.319	-0.319	-0.319	-0.319	-0.319	-0.318	-0.318	-0.319	-0.319	-0.318	-0.319	-0.319	-0.320	-0.321	-0.322	-0.324	-0.325	-0.326	-0.330	-0.331	-0.334	-0.336	-0.340	-0.342	-0.345	-0.348	-0.351	-0.354	-0.358	-0.361	-0.365	-0.368	-0.371	-0.375	-0.378	-0.381	-0.384	-0.386	-0.389	-0.391	-0.394	-0.395	-0.396	-0.398	-0.398	-0.398	-0.398	-0.396	-0.395	-0.392	-0.391	-0.388	-0.384	-0.379	-0.375	-0.370	-0.364	-0.358	-0.350	-0.342	-0.334	-0.324	-0.315	-0.305	-0.294	-0.282	-0.271	-0.259	-0.248	-0.235	-0.221	-0.208	-0.194	-0.179	-0.165	-0.151	-0.135	-0.121	-0.106	-0.092	-0.078	-0.064	-0.049	-0.034	-0.021	-0.008	0.005	0.019	0.031	0.044	0.055	0.066	0.078	0.088	0.099	0.109	0.118	0.126	0.135	0.142	0.151	0.159	0.165	0.172	0.179	0.184	0.190	0.195	0.200	0.205	0.211	0.216	0.222	0.226	0.232	0.236	0.242	0.248	0.252	0.259	0.264	0.270	0.276	0.282	0.290	0.296	0.304	0.312	0.319	0.328	0.336	0.345	0.354	0.362	0.371	0.379	0.388	0.398	0.406	0.415	0.424	0.431	0.440	0.448	0.455	0.462	0.469	0.474	0.479	0.484	0.488	0.490	0.494	0.494	0.495	0.494	0.494	0.490	0.488	0.482	0.476	0.469	0.461	0.452	0.444	0.432	0.419	0.408	0.392	0.376	0.361	0.345	0.328	0.309	0.290	0.271	0.251	0.231	0.211	0.190	0.169	0.149	0.128	0.106	0.086	0.065	0.045	0.026	0.006	-0.012	-0.030	-0.048	-0.064	-0.079	-0.094	-0.106	-0.119	-0.130	-0.140	-0.149	-0.156	-0.162	-0.166	-0.170	-0.171	-0.171	-0.170	-0.168	-0.162	-0.159	-0.151	-0.144	-0.134	-0.122	-0.110	-0.096	-0.080	-0.064	-0.046	-0.028	-0.008	0.014	0.036	0.060	0.084	0.110	0.136	0.164	0.192	0.220	0.250	0.280	0.310	0.341	0.374	0.405	0.438	0.470	0.502	0.535	0.569	0.602	0.636	0.669	0.704	0.736	0.771	0.804	0.838	0.870	0.902	0.935	0.968	1.000	1.030	1.062	1.092	1.122	1.151	1.181	1.210	1.238	1.265	1.291	1.316	1.342	1.366	1.389	1.411	1.432	1.455	1.474	1.492	1.510	1.528	1.544	1.559	1.574	1.586	1.600	1.611	1.622	1.631	1.640	1.649	1.656	1.664	1.669	1.674	1.678	1.681	1.685	1.686	1.689	1.689	1.691	1.691	1.690	1.691	1.690	1.689	1.688	1.688	1.686	1.685	1.685	1.685	1.686	1.686	1.686	1.688	1.689	1.690	1.692	1.695	1.698	1.701	1.705	1.710	1.716	1.721	1.729	1.736	1.744	1.751	1.760	1.770	1.780	1.791	1.802	1.814	1.825	1.838	1.849	1.861	1.874	1.889	1.900	1.914	1.928	1.940	1.952	1.965	1.979	1.990	2.001	2.013	2.024	2.033	2.042	2.052	2.059	2.068	2.072	2.079	2.084	2.088	2.090	2.091	2.092	2.091	2.090	2.086	2.082	2.079	2.072	2.066	2.058	2.049	2.039	2.027	2.016	2.004	1.990	1.975	1.961	1.945	1.929	1.911	1.892	1.875	1.856	1.838	1.819	1.800	1.779	1.760	1.740	1.720	1.700	1.680	1.660	1.640	1.621	1.601	1.582	1.564	1.546	1.529	1.511	1.495	1.479	1.462	1.448	1.432	1.419	1.406	1.392	1.381	1.369	1.359	1.348	1.339	1.329	1.321	1.314	1.305	1.299	1.290	1.285	1.280	1.274	1.269	1.264	1.259	1.255	1.250	1.246	1.242	1.238	1.235	1.230	1.226	1.221	1.218	1.214	1.208	1.204	1.199	1.194	1.188	1.181	1.175	1.168	1.160	1.152	1.142	1.134	1.124	1.112	1.101	1.089	1.078	1.064	1.049	1.034	1.018	1.001	0.984	0.966	0.948	0.926	0.906	0.885	0.862	0.840	0.815	0.791	0.765	0.739	0.712	0.684	0.656	0.628	0.598	0.566	0.536	0.504	0.474	0.440	0.408	0.375	0.341	0.308	0.274	0.240	0.205	0.171	0.138	0.104	0.069	0.035	0.001	-0.034	-0.066	-0.100	-0.132	-0.165	-0.198	-0.229	-0.259	-0.290	-0.319	-0.349	-0.376	-0.404	-0.431	-0.456	-0.482	-0.506	-0.531	-0.554	-0.578	-0.598	-0.619	-0.638	-0.656	-0.674	-0.690	-0.708	-0.721	-0.738	-0.750	-0.764	-0.776	-0.789	-0.799	-0.810	-0.819	-0.829	-0.838	-0.845	-0.852	-0.860	-0.868	-0.872	-0.879	-0.885	-0.891	-0.896	-0.900	-0.905	-0.910	-0.914	-0.918	-0.921	-0.925	-0.929	-0.932	-0.938	-0.940	-0.945	-0.949	-0.952	-0.956	-0.961	-0.965	-0.970	-0.972	-0.976	-0.981	-0.985	-0.989	-0.992	-0.998	-1.001	-1.005	-1.009	-1.012	-1.016	-1.019	-1.022	-1.026	-1.029	-1.031	-1.034	-1.038	-1.039	-1.041	-1.042	-1.044	-1.045	-1.045	-1.046	-1.046	-1.046	-1.046	-1.045	-1.044	-1.042	-1.040	-1.039	-1.038	-1.034	-1.030	-1.028	-1.024	-1.020	-1.018	-1.012	-1.008	-1.004	-0.999	-0.992	-0.989	-0.982	-0.976	-0.971	-0.966	-0.959	-0.952	-0.946	-0.941	-0.934	-0.928	-0.921	-0.914	-0.906	-0.899	-0.892	-0.884	-0.878	-0.870	-0.862	-0.855	-0.848	-0.840	-0.834	-0.826	-0.818	-0.811	-0.802	-0.796	-0.788	-0.780	-0.772	-0.764	-0.756	-0.749	-0.741	-0.732	-0.724	-0.716	-0.708	-0.699	-0.691	-0.682	-0.674	-0.664	-0.656	-0.648	-0.638	-0.629	-0.621	-0.611	-0.602	-0.595	-0.585	-0.578	-0.569	-0.560	-0.551	-0.542	-0.535	-0.526	-0.518	-0.510	-0.500	-0.492	-0.486	-0.478	-0.470	-0.462	-0.456	-0.449	-0.442	-0.435	-0.429	-0.422	-0.416	-0.411	-0.405	-0.400	-0.394	-0.389	-0.385	-0.380	-0.375	-0.371	-0.366	-0.362	-0.358	-0.354	-0.349	-0.344	-0.341	-0.336	-0.331	-0.328	-0.321	-0.316	-0.311	-0.306	-0.300	-0.294	-0.286	-0.279	-0.272	-0.264	-0.255	-0.246	-0.238	-0.228	-0.216	-0.205	-0.192	-0.181	-0.168	-0.154	-0.140	-0.124	-0.109	-0.092	-0.075	-0.056	-0.039	-0.020	0.001	0.021	0.041	0.061	0.084	0.106	0.128	0.151	0.175	0.198	0.222	0.246	0.270	0.295	0.319	0.344	0.368	0.392	0.415	0.440	0.464	0.488	0.510	0.534	0.556	0.578	0.600	0.621	0.641	0.661	0.679	0.698	0.715	0.731	0.748	0.761	0.775	0.788	0.800	0.810	0.819	0.829	0.835	0.842	0.846	0.851	0.854	0.855	0.855	0.855	0.851	0.849	0.844	0.839	0.830	0.822	0.812	0.801	0.789	0.775	0.760	0.744	0.726	0.709	0.689	0.669	0.648	0.624	0.600	0.575	0.550	0.522	0.495	0.466	0.438	0.408	0.378	0.346	0.314	0.281	0.250	0.216	0.182	0.149	0.115	0.082	0.049	0.015	-0.019	-0.051	-0.085	-0.118	-0.150	-0.181	-0.211	-0.242	-0.272	-0.301	-0.330	-0.356	-0.382	-0.409	-0.432	-0.455	-0.479	-0.499	-0.519	-0.539	-0.556	-0.572	-0.586	-0.600	-0.614	-0.625	-0.635	-0.642	-0.651	-0.658	-0.662	-0.666	-0.669	-0.671	-0.674	-0.674	-0.672	-0.671	-0.670	-0.668	-0.665	-0.661	-0.658	-0.652	-0.648	-0.642	-0.639	-0.632	-0.628	-0.622	-0.618	-0.612	-0.608	-0.602	-0.599	-0.595	-0.591	-0.589	-0.586	-0.584	-0.582	-0.581	-0.580	-0.581	-0.582	-0.582	-0.585	-0.589	-0.591	-0.595	-0.599	-0.602	-0.608	-0.614	-0.620	-0.626	-0.634	-0.640	-0.648	-0.655	-0.664	-0.671	-0.679	-0.689	-0.696	-0.704	-0.712	-0.721	-0.729	-0.738	-0.746	-0.754	-0.761	-0.770	-0.775	-0.782	-0.789	-0.796	-0.801	-0.806	-0.811	-0.816	-0.820	-0.824	-0.828	-0.830	-0.832	-0.835	-0.838	-0.838	-0.839	-0.839	-0.839	-0.839	-0.838	-0.836	-0.834	-0.831	-0.829	-0.826	-0.822	-0.819	-0.815	-0.810	-0.806	-0.800	-0.795	-0.789	-0.782	-0.776	-0.769	-0.761	-0.754	-0.745	-0.738	-0.729	-0.720	-0.711	-0.702	-0.692	-0.682	-0.672	-0.662	-0.652	-0.642	-0.631	-0.621	-0.611	-0.600	-0.591	-0.581	-0.570	-0.561	-0.551	-0.541	-0.532	-0.522	-0.512	-0.504	-0.495	-0.488	-0.478	-0.470	-0.462	-0.456	-0.450	-0.442	-0.438	-0.431	-0.428	-0.422	-0.419	-0.416	-0.414	-0.410	-0.408	-0.406	-0.405	-0.404	-0.405	-0.404	-0.405	-0.405	-0.405	-0.405	-0.406	-0.409	-0.410	-0.412	-0.414	-0.415	-0.416	-0.418	-0.419	-0.420	100.000	5.000	2.000	1.000	5.000	0.000	0.000	0.000	0.000	0.000	0.000	0.000	0.000	0.000	0.000	0.000	0.000	0.000	-2.188	-2.186	-2.186	-2.182	-2.181	-2.178	-2.172	-2.168	-2.161	-2.154	-2.148	-2.140	-2.131	-2.121	-2.110	-2.100	-2.088	-2.076	-2.062	-2.049	-2.035	-2.020	-2.006	-1.990	-1.974	-1.958	-1.940	-1.924	-1.906	-1.889	-1.870	-1.851	-1.834	-1.814	-1.796	-1.776	-1.756	-1.736	-1.718	-1.698	-1.678	-1.658	-1.638	-1.616	-1.595	-1.575	-1.554	-1.532	-1.511	-1.490	-1.469	-1.448	-1.426	-1.404	-1.381	-1.360	-1.338	-1.315	-1.292	-1.271	-1.248	-1.225	-1.202	-1.180	-1.156	-1.134	-1.110	-1.088	-1.065	-1.041	-1.019	-0.996	-0.974	-0.951	-0.929	-0.908	-0.885	-0.864	-0.841	-0.819	-0.798	-0.778	-0.755	-0.735	-0.714	-0.694	-0.672	-0.652	-0.632	-0.614	-0.595	-0.575	-0.558	-0.538	-0.520	-0.502	-0.485	-0.469	-0.451	-0.435	-0.418	-0.402	-0.386	-0.371	-0.355	-0.339	-0.324	-0.309	-0.294	-0.279	-0.265	-0.250	-0.235	-0.221	-0.208	-0.194	-0.179	-0.166	-0.154	-0.140	-0.128	-0.115	-0.102	-0.090	-0.078	-0.066	-0.054	-0.042	-0.031	-0.021	-0.010	0.001	0.011	0.020	0.030	0.039	0.048	0.055	0.062	0.071	0.078	0.084	0.090	0.096	0.101	0.105	0.110	0.112	0.116	0.120	0.121	0.124	0.125	0.126	0.128	0.128	0.128	0.128	0.126	0.125	0.122	0.121	0.120	0.116	0.114	0.110	0.108	0.104	0.100	0.096	0.092	0.088	0.082	0.079	0.074	0.070	0.065	0.059	0.055	0.050	0.044	0.040	0.035	0.030	0.025	0.021	0.015	0.011	0.005	0.001	-0.004	-0.008	-0.014	-0.018	-0.022	-0.026	-0.032	-0.036	-0.041	-0.046	-0.051	-0.056	-0.062	-0.068	-0.072	-0.078	-0.084	-0.090	-0.096	-0.102	-0.108	-0.114	-0.120	-0.126	-0.134	-0.140	-0.148	-0.155	-0.162	-0.171	-0.180	-0.188	-0.195	-0.205	-0.214	-0.222	-0.232	-0.241	-0.252	-0.262	-0.272	-0.284	-0.294	-0.306	-0.316	-0.329	-0.340	-0.354	-0.364	-0.378	-0.389	-0.401	-0.415	-0.429	-0.441	-0.454	-0.468	-0.482	-0.496	-0.511	-0.526	-0.541	-0.558	-0.574	-0.589	-0.605	-0.622	-0.639	-0.656	-0.674	-0.692	-0.712	-0.730	-0.750	-0.770	-0.790	-0.810	-0.832	-0.854	-0.876	-0.899	-0.922	-0.945	-0.969	-0.994	-1.018	-1.042	-1.068	-1.094	-1.120	-1.146	-1.174	-1.200	-1.228	-1.255	-1.282	-1.309	-1.338	-1.365	-1.392	-1.420	-1.448	-1.475	-1.502	-1.529	-1.555	-1.581	-1.606	-1.631	-1.656	-1.680	-1.705	-1.728	-1.749	-1.770	-1.791	-1.811	-1.829	-1.848	-1.865	-1.881	-1.896	-1.910	-1.924	-1.936	-1.948	-1.958	-1.966	-1.975	-1.982	-1.989	-1.994	-1.999	-2.004	-2.007	-2.010	-2.011	-2.013	-2.013	-2.013	-2.013	-2.011	-2.011	-2.010	-2.007	-2.006	-2.004	-2.002	-2.000	-1.999	-1.996	-1.995	-1.995	-1.992	-1.992	-1.992	-1.992	-1.992	-1.994	-1.995	-1.998	-2.000	-2.004	-2.009	-2.014	-2.019	-2.025	-2.033	-2.039	-2.047	-2.056	-2.065	-2.075	-2.085	-2.096	-2.108	-2.119	-2.130	-2.142	-2.155	-2.168	-2.180	-2.192	-2.205	-2.216	-2.228	-2.240	-2.251	-2.262	-2.272	-2.282	-2.291	-2.299	-2.308	-2.315	-2.320	-2.325	-2.330	-2.332	-2.335	-2.336	-2.336	-2.335	-2.334	-2.330	-2.326	-2.321	-2.315	-2.308	-2.300	-2.290	-2.280	-2.268	-2.256	-2.244	-2.230	-2.216	-2.201	-2.185	-2.169	-2.151	-2.134	-2.118	-2.099	-2.080	-2.062	-2.044	-2.025	-2.006	-1.989	-1.969	-1.950	-1.932	-1.915	-1.898	-1.880	-1.864	-1.848	-1.832	-1.818	-1.802	-1.789	-1.776	-1.762	-1.752	-1.740	-1.730	-1.721	-1.711	-1.702	-1.695	-1.688	-1.681	-1.676	-1.671	-1.666	-1.662	-1.659	-1.656	-1.654	-1.652	-1.650	-1.648	-1.646	-1.648	-1.646	-1.646	-1.646	-1.648	-1.648	-1.649	-1.648	-1.649	-1.650	-1.650	-1.650	-1.650	-1.650	-1.649	-1.650	-1.649	-1.648	-1.646	-1.645	-1.644	-1.641	-1.639	-1.636	-1.634	-1.630	-1.628	-1.624	-1.619	-1.615	-1.610	-1.606	-1.601	-1.596	-1.590	-1.586	-1.580	-1.574	-1.568	-1.562	-1.555	-1.550	-1.542	-1.538	-1.531	-1.525	-1.519	-1.512	-1.506	-1.499	-1.494	-1.488	-1.480	-1.475	-1.468	-1.462	-1.458	-1.451	-1.445	-1.440	-1.434	-1.429	-1.424	-1.419	-1.412	-1.408	-1.401	-1.398	-1.392	-1.386	-1.381	-1.376	-1.371	-1.365	-1.360	-1.354	-1.348	-1.342	-1.336	-1.331	-1.325	-1.318	-1.311	-1.304	-1.298	-1.289	-1.281	-1.272	-1.265	-1.255	-1.248	-1.238	-1.228	-1.218	-1.206	-1.196	-1.185	-1.172	-1.161	-1.149	-1.136	-1.122	-1.110	-1.096	-1.082	-1.068	-1.054	-1.040	-1.025	-1.010	-0.996	-0.981	-0.966	-0.951	-0.936	-0.920	-0.905	-0.890	-0.875	-0.860	-0.845	-0.830	-0.816	-0.802	-0.788	-0.775	-0.762	-0.749	-0.738	-0.725	-0.714	-0.705	-0.695	-0.685	-0.678	-0.670	-0.662	-0.656	-0.650	-0.646	-0.642	-0.640	-0.638	-0.636	-0.636	-0.638	-0.639	-0.640	-0.644	-0.649	-0.654	-0.659	-0.665	-0.674	-0.681	-0.691	-0.700	-0.711	-0.722	-0.735	-0.746	-0.759	-0.772	-0.786	-0.802	-0.816	-0.831	-0.848	-0.864	-0.879	-0.895	-0.911	-0.928	-0.944	-0.960	-0.976	-0.992	-1.008	-1.022	-1.039	-1.054	-1.068	-1.082	-1.096	-1.111	-1.125	-1.138	-1.150	-1.162	-1.174	-1.185	-1.196	-1.208	-1.216	-1.226	-1.236	-1.245	-1.255	-1.262	-1.270	-1.279	-1.286	-1.294	-1.301	-1.310	-1.316	-1.322	-1.330	-1.338	-1.345	-1.352	-1.360	-1.369	-1.376	-1.385	-1.392	-1.401	-1.410	-1.420	-1.430	-1.440	-1.450	-1.460	-1.471	-1.482	-1.495	-1.506	-1.520	-1.532	-1.546	-1.559	-1.572	-1.586	-1.601	-1.616	-1.629	-1.644	-1.659	-1.674	-1.689	-1.702	-1.718	-1.731	-1.748	-1.761	-1.775	-1.789	-1.801	-1.815	-1.828	-1.840	-1.852	-1.862	-1.875	-1.885	-1.894	-1.904	-1.912	-1.920	-1.928	-1.934	-1.940	-1.946	-1.951	-1.955	-1.959	-1.962	-1.965	-1.968	-1.969	-1.969	-1.970	-1.969	-1.969	-1.968	-1.965	-1.961	-1.959	-1.956	-1.952	-1.948	-1.942	-1.938	-1.931	-1.926	-1.920	-1.914	-1.908	-1.901	-1.894	-1.886	-1.879	-1.870	-1.862	-1.854	-1.846	-1.836	-1.828	-1.820	-1.810	-1.801	-1.792	-1.782	-1.774	-1.765	-1.754	-1.745	-1.735	-1.726	-1.716	-1.706	-1.696	-1.685	-1.676	-1.666	-1.656	-1.646	-1.636	-1.626	-1.618	-1.606	-1.598	-1.586	-1.576	-1.565	-1.556	-1.546	-1.536	-1.525	-1.515	-1.506	-1.496	-1.485	-1.476	-1.466	-1.455	-1.445	-1.435	-1.426	-1.415	-1.405	-1.395	-1.385	-1.375	-1.365	-1.354	-1.344	-1.334	-1.324	-1.312	-1.301	-1.291	-1.280	-1.269	-1.259	-1.248	-1.236	-1.225	-1.214	-1.202	-1.190	-1.179	-1.168	-1.156	-1.144	-1.132	-1.120	-1.109	-1.096	-1.084	-1.071	-1.059	-1.048	-1.035	-1.024	-1.012	-1.000	-0.989	-0.976	-0.966	-0.955	-0.942	-0.932	-0.921	-0.910	-0.900	-0.890	-0.880	-0.870	-0.861	-0.852	-0.842	-0.834	-0.826	-0.818	-0.810	-0.802	-0.794	-0.788	-0.781	-0.775	-0.769	-0.762	-0.756	-0.751	-0.746	-0.741	-0.736	-0.732	-0.728	-0.724	-0.720	-0.715	-0.711	-0.708	-0.702	-0.699	-0.696	-0.692	-0.689	-0.685	-0.681	-0.676	-0.672	-0.669	-0.664	-0.660	-0.654	-0.649	-0.645	-0.640	-0.634	-0.628	-0.621	-0.616	-0.609	-0.602	-0.594	-0.588	-0.579	-0.571	-0.562	-0.555	-0.546	-0.538	-0.528	-0.518	-0.507	-0.496	-0.486	-0.476	-0.464	-0.454	-0.441	-0.430	-0.418	-0.406	-0.394	-0.380	-0.369	-0.355	-0.342	-0.330	-0.316	-0.304	-0.291	-0.278	-0.265	-0.251	-0.238	-0.225	-0.211	-0.198	-0.184	-0.171	-0.159	-0.145	-0.130	-0.118	-0.104	-0.090	-0.076	-0.062	-0.050	-0.035	-0.022	-0.008	0.006	0.019	0.031	0.045	0.058	0.071	0.084	0.095	0.108	0.119	0.131	0.142	0.152	0.162	0.172	0.182	0.191	0.199	0.208	0.215	0.221	0.226	0.231	0.235	0.240	0.242	0.245	0.246	0.246	0.245	0.242	0.241	0.238	0.234	0.229	0.222	0.215	0.208	0.198	0.188	0.176	0.164	0.150	0.136	0.124	0.108	0.091	0.075	0.058	0.039	0.020	0.001	-0.019	-0.039	-0.059	-0.080	-0.101	-0.122	-0.144	-0.165	-0.188	-0.209	-0.229	-0.250	-0.271	-0.291	-0.312	-0.331	-0.351	-0.370	-0.389	-0.406	-0.424	-0.440	-0.456	-0.472	-0.486	-0.500	-0.514	-0.526	-0.536	-0.549	-0.558	-0.566	-0.575	-0.582	-0.589	-0.595	-0.600	-0.605	-0.609	-0.611	-0.612	-0.615	-0.616	-0.616	-0.616	-0.615	-0.614	-0.614	-0.610	-0.609	-0.605	-0.602	-0.598	-0.594	-0.590	-0.586	-0.580	-0.575	-0.570	-0.565	-0.560	-0.555	-0.549	-0.544	-0.536	-0.531	-0.525	-0.520	-0.512	-0.507	-0.501	-0.495	-0.489	-0.482	-0.476	-0.471	-0.466	-0.461	-0.455	-0.450	-0.445	-0.440	-0.435	-0.430	-0.426	-0.421	-0.418	-0.414	-0.411	-0.409	-0.406	-0.404	-0.401	-0.399	-0.398	-0.398	-0.398	-0.398	-0.398	-0.400	-0.401	-0.404	-0.406	-0.410	-0.416	-0.420	-0.426	-0.432	-0.440	-0.448	-0.455	-0.465	-0.475	-0.485	-0.498	-0.509	-0.522	-0.536	-0.550	-0.565	-0.580	-0.596	-0.612	-0.629	-0.648	-0.665	-0.684	-0.702	-0.721	-0.740	-0.759	-0.778	-0.798	-0.816	-0.835	-0.854	-0.874	-0.892	-0.911	-0.928	-0.945	-0.962	-0.979	-0.994	-1.009	-1.021	-1.036	-1.049	-1.059	-1.070	-1.078	-1.086	-1.092	-1.099	-1.104	-1.106	-1.109	-1.109	-1.108	-1.106	-1.102	-1.098	-1.091	-1.084	-1.076	-1.066	-1.055	-1.042	-1.029	-1.012	-0.998	-0.980	-0.961	-0.942	-0.922	-0.901	-0.880	-0.858	-0.835	-0.812	-0.788	-0.764	-0.740	-0.715	-0.691	-0.666	-0.641	-0.618	-0.592	-0.570	-0.546	-0.524	-0.501	-0.481	-0.460	-0.440	-0.421	-0.404	-0.386	-0.371	-0.356	-0.342	-0.330	-0.320	-0.310	-0.301	-0.294	-0.289	-0.284	-0.280	-0.276	-0.276	-0.276	-0.279	-0.280	-0.284	-0.288	-0.292	-0.300	-0.306	-0.314	-0.322	-0.331	-0.340	-0.350	-0.361	-0.371	-0.382	-0.394	-0.405	-0.415	-0.426	-0.438	-0.448	-0.459	-0.470	-0.479	-0.488	-0.498	-0.505	-0.512	-0.520	-0.526	-0.532	-0.538	-0.542	-0.545	-0.549	-0.551	-0.552	-0.555	-0.554	-0.555	-0.552	-0.552	-0.550	-0.548	-0.546	-0.542	-0.539	-0.535	-0.531	-0.526	-0.522	-0.519	-0.514	-0.509	-0.504	-0.500	-0.496	-0.491	-0.489	-0.485	-0.481	-0.479	-0.476	-0.475	-0.472	-0.472	-0.471	-0.471	-0.472	-0.474	-0.475	-0.479	-0.480	-0.484	-0.489	-0.494	-0.498	-0.504	-0.510	-0.516	-0.521	-0.529	-0.536	-0.545	-0.552	-0.560	-0.569	-0.576	-0.585	-0.592	-0.602	-0.610	-0.619	-0.626	-0.635	-0.642	-0.650	-0.658	-0.664	-0.671	-0.678	-0.682	-0.689	-0.694	-0.699	-0.704	-0.706	-0.710	-0.712	-0.716	-0.718	-0.719	-0.720	-0.721	-0.721	-0.720	-0.720	-0.718	-0.716	-0.714	-0.711	-0.709	-0.704	-0.701	-0.698	-0.692	-0.688	-0.682	-0.676	-0.670	-0.665	-0.658	-0.651	-0.644	-0.636	-0.629	-0.620	-0.611	-0.602	-0.594	-0.584	-0.574	-0.565	-0.555	-0.544	-0.534	-0.524	-0.511	-0.501	-0.490	-0.478	-0.466	-0.454	-0.441	-0.429	-0.416	-0.404	-0.390	-0.379	-0.366	-0.352	-0.340	-0.328	-0.315	-0.302	-0.290	-0.278	-0.265	-0.254	-0.241	-0.230	-0.219	-0.208	-0.196	-0.185	-0.176	-0.166	-0.156	-0.148	-0.139	-0.130	-0.122	-0.115	-0.108	-0.101	-0.095	-0.090	-0.085	-0.080	-0.076	-0.072	-0.069	-0.066	-0.064	-0.061	-0.060	-0.059	-0.056	-0.056	-0.055	-0.054	-0.054	-0.054	-0.051	-0.052	-0.051	-0.050	-0.050	-0.049	-0.049	-0.048	-0.045	-0.044	-0.041	-0.040	-0.036	-0.032	-0.029	-0.025	-0.020	-0.015	-0.009	-0.004	0.002	0.010	0.018	0.025	0.034	0.042	0.051	0.062	0.072	0.082	0.092	0.104	0.115	0.126	0.138	0.150	0.161	0.174	0.185	0.198	0.209	0.220	0.232	0.242	0.254	0.265	0.275	0.286	0.296	0.305	0.312	0.321	0.329	0.338	0.344	0.349	0.355	0.360	0.365	0.368	0.369	0.371	0.372	0.372	0.374	0.372	0.371	0.369	0.366	0.361	0.359	0.354	0.348	0.342	0.335	0.329	0.321	0.312	0.304	0.294	0.284	0.274	0.262	0.252	0.241	0.230	0.218	0.204	0.191	0.178	0.164	0.150	0.134	0.120	0.105	0.090	0.074	0.059	0.042	0.026	0.010	-0.006	-0.024	-0.040	-0.059	-0.075	-0.092	-0.110	-0.128	-0.145	-0.162	-0.180	-0.198	-0.215	-0.232	-0.250	-0.266	-0.285	-0.302	-0.319	-0.336	-0.352	-0.369	-0.386	-0.401	-0.418	-0.432	-0.448	-0.462	-0.478	-0.491	-0.504	-0.518	-0.530	-0.542	-0.554	-0.565	-0.575	-0.585	-0.595	-0.604	-0.612	-0.620	-0.626	-0.632	-0.639	-0.644	-0.646	-0.650	-0.652	-0.654	-0.655	-0.655	-0.655	-0.652	-0.650	-0.646	-0.642	-0.638	-0.632	-0.626	-0.619	-0.611	-0.604	-0.594	-0.585	-0.575	-0.564	-0.554	-0.541	-0.530	-0.518	-0.504	-0.491	-0.479	-0.464	-0.450	-0.436	-0.422	-0.408	-0.392	-0.379	-0.365	-0.349	-0.335	-0.322	-0.309	-0.295	-0.284	-0.270	-0.258	-0.248	-0.236	-0.228	-0.218	-0.210	-0.201	-0.194	-0.188	-0.181	-0.175	-0.172	-0.168	-0.166	-0.164	-0.162	-0.162	-0.162	-0.165	-0.168	-0.170	-0.174	-0.178	-0.184	-0.190	-0.196	-0.204	-0.211	-0.220	-0.230	-0.239	-0.249	-0.260	-0.271	-0.282	-0.295	-0.308	-0.320	-0.332	-0.345	-0.359	-0.372	-0.385	-0.399	-0.412	-0.425	-0.439	-0.451	-0.465	-0.479	-0.490	-0.504	-0.516	-0.528	-0.540	-0.551	-0.562	-0.574	-0.584	-0.594	-0.604	-0.612	-0.621	-0.630	-0.639	-0.646	-0.652	-0.661	-0.668	-0.674	-0.679	-0.684	-0.689	-0.692	-0.696	-0.700	-0.702	-0.705	-0.708	-0.709	-0.711	-0.711	-0.710	-0.711	-0.711	-0.709	-0.708	-0.705	-0.704	-0.700	-0.698	-0.694	-0.689	-0.685	-0.680	-0.675	-0.669	-0.664	-0.659	-0.651	-0.644	-0.636	-0.629	-0.621	-0.612	-0.605	-0.596	-0.588	-0.579	-0.570	-0.561	-0.551	-0.542	-0.532	-0.522	-0.514	-0.504	-0.495	-0.484	-0.474	-0.466	-0.455	-0.446	-0.438	-0.428	-0.420	-0.411	-0.402	-0.394	-0.386	-0.380	-0.372	-0.366	-0.359	-0.354	-0.348	-0.341	-0.338	-0.332	-0.329	-0.325	-0.321	-0.319	-0.316	-0.315	-0.312	-0.311	-0.310	-0.310	-0.310	-0.310	-0.310	-0.311	-0.311	-0.312	-0.312	-0.314	-0.316	-0.316	-0.319	-0.320	-0.321	-0.322	-0.325	-0.326	-0.328	-0.328	-0.329	-0.330	-0.330	-0.331	-0.331	-0.331	-0.331	-0.331	-0.330	-0.329	-0.328	-0.325	-0.322	-0.321	-0.318	-0.314	-0.311	-0.306	-0.301	-0.298	-0.292	-0.286	-0.280	-0.272	-0.266	-0.260	-0.251	-0.245	-0.236	-0.228	-0.219	-0.209	-0.201	-0.191	-0.182	-0.172	-0.162	-0.154	-0.142	-0.132	-0.122	-0.112	-0.102	-0.094	-0.084	-0.075	-0.065	-0.056	-0.049	-0.039	-0.031	-0.024	-0.016	-0.009	-0.001	0.004	0.010	0.015	0.020	0.024	0.028	0.030	0.032	0.035	0.036	0.036	0.036	0.035	0.034	0.032	0.030	0.026	0.022	0.019	0.014	0.009	0.002	-0.005	-0.011	-0.020	-0.028	-0.036	-0.046	-0.056	-0.065	-0.076	-0.088	-0.099	-0.110	-0.122	-0.135	-0.148	-0.160	-0.174	-0.186	-0.200	-0.214	-0.228	-0.241	-0.255	-0.270	-0.284	-0.298	-0.312	-0.326	-0.341	-0.355	-0.369	-0.382	-0.396	-0.411	-0.425	-0.439	-0.452	-0.465	-0.478	-0.491	-0.502	-0.515	-0.528	-0.541	-0.552	-0.562	-0.574	-0.585	-0.595	-0.605	-0.615	-0.624	-0.631	-0.640	-0.649	-0.655	-0.662	-0.669	-0.675	-0.681	-0.686	-0.690	-0.695	-0.699	-0.701	-0.704	-0.706	-0.706	-0.706	-0.708	-0.708	-0.705	-0.704	-0.701	-0.698	-0.695	-0.690	-0.685	-0.680	-0.674	-0.666	-0.660	-0.652	-0.644	-0.636	-0.629	-0.619	-0.609	-0.599	-0.589	-0.580	-0.569	-0.559	-0.548	-0.538	-0.525	-0.515	-0.504	-0.492	-0.480	-0.470	-0.459	-0.448	-0.438	-0.428	-0.418	-0.408	-0.398	-0.389	-0.380	-0.370	-0.362	-0.355	-0.346	-0.340	-0.334	-0.328	-0.321	-0.316	-0.311	-0.306	-0.302	-0.299	-0.295	-0.291	-0.290	-0.286	-0.284	-0.281	-0.280	-0.278	-0.275	-0.272	-0.271	-0.269	-0.266	-0.264	-0.261	-0.259	-0.255	-0.252	-0.249	-0.244	-0.240	-0.235	-0.230	-0.224	-0.219	-0.211	-0.204	-0.196	-0.188	-0.179	-0.169	-0.158	-0.146	-0.135	-0.122	-0.109	-0.095	-0.079	-0.065	-0.049	-0.031	-0.015	0.002	0.021	0.041	0.060	0.080	0.101	0.122	0.144	0.165	0.188	0.210	0.232	0.256	0.280	0.304	0.328	0.351	0.376	0.400	0.425	0.450	0.475	0.500	0.525	0.550	0.574	0.600	0.624	0.649	0.672	0.698	0.720	0.745	0.768	0.791	0.814	0.838	0.860	0.881	0.904	0.924	0.945	0.965	0.985	1.004	1.022	1.040	1.058	1.075	1.091	1.105	1.120	1.132	1.146	1.159	1.170	1.180	1.190	1.198	1.206	1.212	1.219	1.224	1.228	1.230	1.231	1.232	1.234	1.231	1.230	1.228	1.222	1.218	1.212	1.205	1.196	1.189	1.179	1.169	1.158	1.145	1.132	1.120	1.106	1.092	1.078	1.062	1.046	1.031	1.014	0.999	0.981	0.966	0.949	0.932	0.916	0.900	0.884	0.869	0.852	0.836	0.821	0.806	0.792	0.779	0.766	0.752	0.740	0.729	0.718	0.706	0.696	0.686	0.679	0.669	0.661	0.654	0.648	0.642	0.636	0.630	0.626	0.621	0.619	0.615	0.612	0.610	0.608	0.605	0.604	0.602	0.600	0.599	0.599	0.598	0.596	0.594	0.592	0.591	0.590	0.586	0.586	0.582	0.581	0.579	0.575	0.572	0.568	0.564	0.561	0.556	0.552	0.548	0.542	0.538	0.531	0.526	0.520	0.514	0.507	0.501	0.495	0.489	0.481	0.475	0.468	0.461	0.455	0.449	0.442	0.436	0.431	0.425	0.419	0.414	0.409	0.406	0.401	0.399	0.395	0.392	0.391	0.390	0.390	0.390	0.391	0.392	0.395	0.398	0.400	0.404	0.409	0.414	0.420	0.428	0.436	0.444	0.452	0.462	0.472	0.485	0.496	0.507	0.520	0.534	0.548	0.561	0.576	0.592	0.608	0.624	0.640	0.656	0.674	0.691	0.710	0.726	0.745	0.762	0.781	0.799	0.818	0.836	0.855	0.872	0.891	0.910	0.928	0.945	0.964	0.982	0.999	1.016	1.034	1.050	1.066	1.084	1.099	1.114	1.130	1.145	1.160	1.174	1.188	1.201	1.214	1.228	1.239	1.250	1.261	1.271	1.281	1.291	1.300	1.309	1.316	1.324	1.330	1.335	1.341	1.345	1.350	1.354	1.358	1.360	1.360	1.362	1.364	1.362	1.364	1.361	1.361	1.359	1.355	1.354	1.349	1.346	1.341	1.336	1.331	1.325	1.319	1.314	1.306	1.300	1.294	1.286	1.279	1.271	1.264	1.256	1.248	1.240	1.231	1.222	1.214	1.205	1.196	1.189	1.179	1.170	1.161	1.154	1.145	1.136	1.128	1.119	1.111	1.104	1.094	1.088	1.079	1.071	1.064	1.056	1.048	1.040	1.032	1.026	1.020	1.012	1.005	0.998	0.991	0.984	0.976	0.970	0.964	0.958	0.950	0.945	0.939	0.934	0.929	0.922	0.916	0.911	0.906	0.901	0.898	0.892	0.889	0.885	0.881	0.879	0.876	0.874	0.871	0.869	0.869	0.868	0.866	0.866	0.868	0.868	0.869	0.870	0.872	0.875	0.879	0.881	0.885	0.889	0.894	0.899	0.905	0.910	0.915	0.922	0.929	0.936	0.942	0.950	0.958	0.965	0.972	0.982	0.990	0.998	1.006	1.014	1.021	1.030	1.038	1.044	1.051	1.059	1.064	1.070	1.076	1.081	1.085	1.091	1.094	1.098	1.100	1.101	1.104	1.104	1.102	1.101	1.100	1.096	1.094	1.090	1.085	1.079	1.074	1.066	1.059	1.050	1.041	1.031	1.020	1.010	0.998	0.986	0.972	0.961	0.948	0.934	0.920	0.905	0.892	0.878	0.862	0.848	0.831	0.818	0.801	0.788	0.774	0.759	0.745	0.732	0.718	0.706	0.694	0.682	0.671	0.661	0.652	0.642	0.635	0.628	0.620	0.614	0.609	0.604	0.601	0.599	0.596	0.596	0.596	0.598	0.600	0.602	0.606	0.610	0.616	0.621	0.628	0.635	0.644	0.652	0.662	0.671	0.682	0.694	0.704	0.716	0.728	0.740	0.751	0.765	0.778	0.791	0.804	0.816	0.830	0.842	0.855	0.866	0.880	0.890	0.902	0.912	0.924	0.934	0.942	0.951	0.961	0.969	0.976	0.984	0.990	0.996	1.001	1.006	1.010	1.014	1.016	1.018	1.019	1.019	1.019	1.019	1.018	1.014	1.012	1.009	1.005	1.001	0.996	0.991	0.985	0.979	0.971	0.962	0.955	0.946	0.938	0.929	0.919	0.908	0.898	0.888	0.876	0.865	0.852	0.842	0.830	0.819	0.806	0.795	0.782	0.770	0.759	0.746	0.735	0.724	0.711	0.701	0.690	0.680	0.669	0.660	0.650	0.642	0.634	0.625	0.619	0.612	0.606	0.602	0.598	0.594	0.591	0.590	0.589	0.589	0.589	0.589	0.591	0.595	0.599	0.604	0.609	0.615	0.624	0.630	0.640	0.650	0.660	0.671	0.682	0.695	0.708	0.721	0.734	0.750	0.764	0.779	0.795	0.810	0.826	0.842	0.858	0.875	0.891	0.908	0.924	0.939	0.955	0.970	0.986	1.001	1.015	1.031	1.045	1.059	1.071	1.084	1.098	1.109	1.119	1.130	1.140	1.149	1.159	1.168	1.175	1.184	1.190	1.198	1.204	1.210	1.215	1.220	1.224	1.230	1.234	1.238	1.241	1.244	1.248	1.249	1.251	1.255	1.256	1.258	1.261	1.262	1.264	1.266	1.266	1.268	1.269	1.269	1.270	1.270	1.272	1.272	1.272	1.274	1.274	1.275	1.275	1.275	1.274	1.274	1.272	1.270	1.270	1.268	1.266	1.264	1.261	1.259	1.255	1.251	1.249	1.245	1.240	1.236	1.231	1.225	1.219	1.212	1.208	1.200	1.194	1.188	1.179	1.171	1.162	1.155	1.146	1.139	1.130	1.121	1.111	1.102	1.094	1.085	1.076	1.069	1.059	1.050	1.041	1.034	1.025	1.018	1.010	1.001	0.995	0.988	0.982	0.976	0.971	0.965	0.961	0.955	0.952	0.949	0.946	0.944	0.942	0.941	0.941	0.940	0.941	0.941	0.942	0.944	0.946	0.950	0.952	0.956	0.959	0.964	0.969	0.974	0.979	0.984	0.990	0.996	1.001	1.008	1.014	1.019	1.025	1.031	1.036	1.042	1.048	1.052	1.058	1.061	1.065	1.068	1.070	1.072	1.072	1.074	1.074	1.074	1.072	1.070	1.069	1.065	1.061	1.058	1.052	1.046	1.039	1.030	1.021	1.012	1.002	0.992	0.981	0.969	0.956	0.944	0.930	0.915	0.901	0.886	0.871	0.856	0.841	0.826	0.811	0.795	0.781	0.768	0.752	0.739	0.726	0.714	0.701	0.691	0.681	0.671	0.664	0.656	0.651	0.648	0.644	0.642	0.642	0.644	0.646	0.651	0.658	0.666	0.675	0.686	0.700	0.714	0.730	0.749	0.769	0.790	0.815	0.840	0.866	0.895	0.925	0.958	0.991	1.025	1.060	1.098	1.134	1.174	1.214	1.255	1.296	1.339	1.382	1.425	1.469	1.512	1.556	1.601	1.646	1.689	1.734	1.778	1.821	1.864	1.905	1.946	1.986	2.026	2.064	2.101	2.139	2.175	2.208	2.240	2.271	2.301	2.329	2.355	2.381	2.405	2.428	2.449	2.466	2.485	2.500	2.515	2.529	2.541	2.550	2.560	2.568	2.574	2.579	2.582	2.585	2.588	2.588	2.589	2.588	2.585	2.582	2.579	2.576	2.572	2.568	2.564	2.559	2.552	2.549	2.544	2.538	2.532	2.528	2.524	2.519	2.515	2.510	2.508	2.505	2.502	2.500	2.499	2.496	2.496	2.498	2.498	2.499	2.500	2.502	2.505	2.509	2.512	2.516	2.522	2.529	2.534	2.540	2.548	2.555	2.562	2.570	2.579	2.588	2.598	2.606	2.618	2.626	2.636	2.648	2.658	2.668	2.678	2.689	2.699	2.710	2.720	2.730	2.741	2.751	2.762	2.772	2.781	2.791	2.801	2.811	2.821	2.831	2.839	2.850	2.858	2.868	2.876	2.884	2.892	2.901	2.908	2.915	2.922	2.929	2.935	2.941	2.946	2.951	2.955	2.960	2.965	2.968	2.969	2.972	2.974	2.975	2.975	2.974	2.972	2.971	2.969	2.965	2.960	2.955	2.949	2.942	2.935	2.926	2.916	2.905	2.894	2.880	2.866	2.852	2.836	2.820	2.802	2.784	2.765	2.744	2.722	2.700	2.676	2.654	2.629	2.602	2.576	2.550	2.522	2.495	2.466	2.438	2.409	2.380	2.349	2.319	2.290	2.259	2.229	2.199	2.170	2.140	2.110	2.082	2.054	2.025	1.998	1.971	1.945	1.920	1.895	1.871	1.849	1.826	1.805	1.784	1.765	1.748	1.730	1.712	1.699	1.684	1.671	1.658	1.648	1.638	1.629	1.620	1.614	1.608	1.602	1.598	1.595	1.591	1.589	1.588	1.585	1.586	1.585	1.585	1.586	1.588	1.589	1.590	1.594	1.595	1.596	1.598	1.600	1.600	1.601	1.602	1.604	1.605	1.604	1.605	1.605	1.604	1.601	1.600	1.598	1.594	1.590	1.586	1.582	1.576	1.570	1.562	1.556	1.549	1.540	1.531	1.521	1.511	1.500	1.489	1.476	1.464	1.451	1.439	1.425	1.411	1.396	1.382	1.368	1.352	1.338	1.322	1.308	1.292	1.278	1.262	1.248	1.232	1.218	1.204	1.189	1.175	1.162	1.149	1.136	1.125	1.114	1.102	1.094	1.084	1.075	1.069	1.061	1.055	1.049	1.045	1.041	1.038	1.036	1.035	1.035	1.035	1.038	1.039	1.041	1.045	1.050	1.055	1.060	1.068	1.074	1.082	1.090	1.099	1.108	1.116	1.126	1.135	1.145	1.155	1.165	1.174	1.184	1.192	1.201	1.210	1.219	1.225	1.231	1.239	1.244	1.249	1.252	1.254	1.255	1.256	1.255	1.252	1.250	1.245	1.240	1.232	1.224	1.214	1.204	1.191	1.178	1.161	1.145	1.128	1.108	1.086	1.064	1.040	1.016	0.989	0.962	0.934	0.904	0.874	0.842	0.810	0.778	0.744	0.709	0.675	0.639	0.604	0.568	0.531	0.495	0.459	0.422	0.388	0.351	0.316	0.282	0.248	0.212	0.180	0.146	0.115	0.084	0.054	0.024	-0.004	-0.030	-0.056	-0.081	-0.104	-0.126	-0.148	-0.168	-0.185	-0.202	-0.219	-0.234	-0.246	-0.258	-0.268	-0.276	-0.285	-0.291	-0.296	-0.300	-0.302	-0.305	-0.305	-0.305	-0.302	-0.301	-0.299	-0.295	-0.291	-0.285	-0.280	-0.275	-0.269	-0.261	-0.256	-0.249	-0.242	-0.235	-0.228	-0.222	-0.216	-0.211	-0.205	-0.201	-0.196	-0.192	-0.191	-0.189	-0.189	-0.189	-0.190	-0.192	-0.195	-0.200	-0.205	-0.214	-0.221	-0.230	-0.241	-0.254	-0.266	-0.281	-0.296	-0.314	-0.330	-0.350	-0.370	-0.391	-0.414	-0.436	-0.460	-0.485	-0.510	-0.536	-0.562	-0.590	-0.618	-0.646	-0.672	-0.701	-0.730	-0.759	-0.788	-0.815	-0.842	-0.871	-0.899	-0.926	-0.952	-0.978	-1.002	-1.028	-1.051	-1.074	-1.095	-1.116	-1.136	-1.156	-1.174	-1.191	-1.208	-1.222	-1.236	-1.250	-1.262	-1.272	-1.281	-1.291	-1.299	-1.306	-1.312	-1.318	-1.322	-1.326	-1.328	-1.330	-1.331	-1.332	-1.332	-1.331	-1.331	-1.329	-1.328	-1.325	-1.322	-1.319	-1.315	-1.312	-1.309	-1.305	-1.304	-1.300	-1.298	-1.294	-1.290	-1.288	-1.285	-1.282	-1.280	-1.279	-1.278	-1.276	-1.275	-1.274	-1.274	-1.274	-1.274	-1.275	-1.278	-1.278	-1.280	-1.282	-1.286	-1.290	-1.294	-1.296	-1.301	-1.306	-1.312	-1.319	-1.325	-1.332	-1.339	-1.348	-1.355	-1.365	-1.374	-1.384	-1.394	-1.404	-1.415	-1.426	-1.439	-1.451	-1.464	-1.478	-1.490	-1.505	-1.520	-1.534	-1.550	-1.565	-1.581	-1.596	-1.612	-1.630	-1.648	-1.664	-1.681	-1.699	-1.716	-1.734	-1.752	-1.771	-1.789	-1.805	-1.822	-1.841	-1.859	-1.875	-1.892	-1.909	-1.924	-1.939	-1.954	-1.968	-1.981	-1.995	-2.007	-2.019	-2.029	-2.039	-2.049	-2.055	-2.064	-2.070	-2.075	-2.079	-2.084	-2.085	-2.088	-2.088	-2.088	-2.085	-2.081	-2.079	-2.072	-2.068	-2.060	-2.052	-2.042	-2.033	-2.021	-2.009	-1.998	-1.985	-1.970	-1.956	-1.941	-1.926	-1.910	-1.894	-1.878	-1.860	-1.842	-1.824	-1.806	-1.789	-1.771	-1.754	-1.736	-1.718	-1.701	-1.684	-1.668	-1.652	-1.635	-1.621	-1.606	-1.592	-1.579	-1.566	-1.555	-1.544	-1.534	-1.525	-1.516	-1.509	-1.501	-1.495	-1.491	-1.486	-1.484	-1.480	-1.479	-1.478	-1.478	-1.479	-1.480	-1.482	-1.486	-1.489	-1.494	-1.498	-1.504	-1.510	-1.515	-1.522	-1.530	-1.536	-1.545	-1.552	-1.560	-1.569	-1.576	-1.585	-1.594	-1.601	-1.609	-1.616	-1.624	-1.630	-1.636	-1.642	-1.649	-1.654	-1.659	-1.662	-1.666	-1.670	-1.674	-1.675	-1.676	-1.676	-1.678	-1.676	-1.675	-1.674	-1.671	-1.668	-1.664	-1.661	-1.656	-1.651	-1.644	-1.639	-1.632	-1.625	-1.619	-1.610	-1.601	-1.592	-1.584	-1.576	-1.566	-1.556	-1.548	-1.538	-1.529	-1.519	-1.510	-1.499	-1.490	-1.480	-1.471	-1.462	-1.454	-1.445	-1.435	-1.426	-1.419	-1.410	-1.404	-1.396	-1.389	-1.382	-1.375	-1.369	-1.364	-1.358	-1.352	-1.348	-1.342	-1.338	-1.334	-1.330	-1.326	-1.324	-1.320	-1.318	-1.316	-1.314	-1.312	-1.310	-1.308	-1.308	-1.306	-1.305	-1.305	-1.304	-1.304	-1.304	-1.302	-1.304	-1.304	-1.305	-1.305	-1.305	-1.306	-1.306	-1.308	-1.309	-1.310	-1.311	-1.312	-1.314	-1.315	-1.318	-1.319	-1.321	-1.324	-1.326	-1.328	-1.330	-1.332	-1.335	-1.338	-1.340	-1.344	-1.345	-1.349	-1.350	-1.354	-1.356	-1.360	-1.361	-1.365	-1.368	-1.370	-1.372	-1.375	-1.378	-1.380	-1.384	-1.385	-1.388	-1.390	-1.392	-1.394	-1.395	-1.398	-1.398	-1.400	-1.400	-1.401	-1.401	-1.401	-1.401	-1.401	-1.400	-1.399	-1.398	-1.398	-1.396	-1.395	-1.392	-1.391	-1.389	-1.385	-1.382	-1.379	-1.376	-1.372	-1.369	-1.364	-1.360	-1.356	-1.350	-1.345	-1.340	-1.336	-1.330	-1.325	-1.319	-1.312	-1.308	-1.301	-1.295	-1.289	-1.282	-1.275	-1.270	-1.264	-1.258	-1.251	-1.245	-1.238	-1.232	-1.225	-1.219	-1.214	-1.206	-1.200	-1.194	-1.188	-1.181	-1.176	-1.170	-1.164	-1.158	-1.152	-1.146	-1.141	-1.135	-1.129	-1.124	-1.119	-1.114	-1.109	-1.102	-1.098	-1.094	-1.090	-1.085	-1.080	-1.076	-1.071	-1.068	-1.064	-1.060	-1.056	-1.054	-1.050	-1.048	-1.045	-1.042	-1.041	-1.039	-1.038	-1.035	-1.034	-1.032	-1.031	-1.030	-1.030	-1.030	-1.029	-1.029	-1.030	-1.030	-1.031	-1.031	-1.032	-1.032	-1.035	-1.036	-1.036	-1.039	-1.040	-1.041	-1.044	-1.046	-1.048	-1.050	-1.052	-1.052	-1.055	-1.059	-1.060	-1.062	-1.065	-1.066	-1.069	-1.070	-1.074	-1.075	-1.078	-1.079	-1.081	-1.082	-1.085	-1.086	-1.086	-1.089	-1.090	-1.091	-1.092	-1.094	-1.094	-1.096	-1.096	-1.098	-1.098	-1.100	-1.102	-1.102	-1.105	-1.108	-1.109	-1.111	-1.114	-1.116	-1.119	-1.121	-1.125	-1.129	-1.131	-1.135	-1.140	-1.144	-1.149	-1.152	-1.159	-1.164	-1.169	-1.175	-1.180	-1.186	-1.194	-1.199	-1.206	-1.212	-1.220	-1.228	-1.235	-1.241	-1.248	-1.255	-1.262	-1.270	-1.278	-1.284	-1.291	-1.298	-1.305	-1.311	-1.316	-1.322	-1.330	-1.335	-1.340	-1.345	-1.349	-1.354	-1.358	-1.361	-1.364	-1.366	-1.369	-1.371	-1.372	-1.375	-1.376	-1.378	-1.379	-1.379	-1.378	-1.379	-1.378	-1.378	-1.376	-1.375	-1.374	-1.371	-1.370	-1.369	-1.368	-1.365	-1.364	-1.361	-1.360	-1.359	-1.358	-1.355	-1.355	-1.354	-1.354	-1.351	-1.351	-1.351	-1.351	-1.352	-1.352	-1.355	-1.356	-1.358	-1.360	-1.364	-1.365	-1.369	-1.372	-1.376	-1.381	-1.386	-1.391	-1.395	-1.402	-1.408	-1.415	-1.421	-1.429	-1.436	-1.444	-1.450	-1.459	-1.466	-1.475	-1.484	-1.492	-1.501	-1.510	-1.519	-1.529	-1.538	-1.546	-1.555	-1.565	-1.574	-1.584	-1.592	-1.602	-1.612	-1.622	-1.632	-1.642	-1.651	-1.661	-1.671	-1.681	-1.691	-1.701	-1.711	-1.724	-1.732	-1.744	-1.755	-1.765	-1.778	-1.788	-1.799	-1.810	-1.822	-1.834	-1.845	-1.858	-1.869	-1.881	-1.894	-1.906	-1.918	-1.931	-1.942	-1.955	-1.969	-1.981	-1.995	-2.006	-2.020	-2.033	-2.045	-2.058	-2.070	-2.082	-2.096	-2.108	-2.119	-2.130	-2.141	-2.152	-2.162	-2.174	-2.182	-2.192	-2.201	-2.210	-2.219	-2.226	-2.234	-2.240	-2.248	-2.252	-2.258	-2.262	-2.266	-2.270	-2.272	-2.275	-2.276	-2.278	-2.279	-2.279	-2.279	-2.278	-2.275	-2.272	-2.271	-2.266	-2.264	-2.259	-2.255	-2.249	-2.244	-2.239	-2.232	-2.225	-2.219	-2.211	-2.204	-2.196	-2.188	-2.180	-2.171	-2.162	-2.152	-2.144	-2.135	-2.125	-2.115	-2.106	-2.096	-2.088	-2.079	-2.069	-2.060	-2.050	-2.041	-2.033	-2.024	-2.015	-2.006	-1.998	-1.990	-1.982	-1.976	-1.970	-1.962	-1.956	-1.950	-1.945	-1.941	-1.936	-1.932	-1.929	-1.925	-1.922	-1.921	-1.919	-1.918	-1.916	-1.916	-1.916	-1.918	-1.918	-1.919	-1.921	-1.924	-1.928	-1.930	-1.934	-1.938	-1.942	-1.946	-1.952	-1.958	-1.962	-1.970	-1.976	-1.982	-1.990	-1.998	-2.005	-2.013	-2.021	-2.029	-2.036	-2.045	-2.054	-2.064	-2.071	-2.081	-2.091	-2.101	-2.110	-2.120	-2.130	-2.140	-2.149	-2.160	-2.170	-2.180	-2.190	-2.200	-2.210	-2.221	-2.231	-2.241	-2.252	-2.262	-2.272	-2.284	-2.294	-2.305	-2.315	-2.325	-2.335	-2.345	-2.355	-2.368	-2.378	-2.389	-2.399	-2.410	-2.420	-2.430	-2.441	-2.451	-2.462	-2.472	-2.482	-2.494	-2.505	-2.515	-2.525	-2.538	-2.548	-2.558	-2.569	-2.580	-2.590	-2.601	-2.612	-2.624	-2.632	-2.644	-2.655	-2.665	-2.676	-2.686	-2.696	-2.706	-2.716	-2.728	-2.736	-2.746	-2.756	-2.764	-2.774	-2.782	-2.791	-2.799	-2.806	-2.815	-2.821	-2.829	-2.835	-2.841	-2.846	-2.852	-2.856	-2.861	-2.865	-2.870	-2.871	-2.875	-2.878	-2.879	-2.880	-2.881	-2.881	-2.881	-2.880	-2.880	-2.878	-2.875	-2.872	-2.870	-2.866	-2.862	-2.859	-2.852	-2.849	-2.841	-2.836	-2.831	-2.825	-2.819	-2.811	-2.805	-2.798	-2.790	-2.781	-2.774	-2.768	-2.759	-2.751	-2.744	-2.738	-2.730	-2.724	-2.718	-2.710	-2.705	-2.698	-2.692	-2.688	-2.682	-2.678	-2.674	-2.670	-2.666	-2.664	-2.660	-2.659	-2.656	-2.656	-2.656	-2.655	-2.655	-2.655	-2.655	-2.656	-2.658	-2.659	-2.661	-2.662	-2.664	-2.666	-2.669	-2.671	-2.674	-2.676	-2.679	-2.681	-2.684	-2.686	-2.688	-2.690	-2.692	-2.695	-2.695	-2.696	-2.698	-2.698	-2.699	-2.698	-2.699	-2.699	-2.696	-2.696	-2.694	-2.692	-2.690	-2.688	-2.685	-2.682	-2.679	-2.675	-2.672	-2.669	-2.665	-2.661	-2.658	-2.652	-2.649	-2.645	-2.641	-2.638	-2.634	-2.630	-2.626	-2.622	-2.620	-2.618	-2.615	-2.612	-2.610	-2.609	-2.606	-2.605	-2.604	-2.602	-2.601	-2.600	-2.600	-2.599	-2.600	-2.599	-2.600	-2.599	-2.600	-2.600	-2.601	-2.601	-2.601	-2.601	-2.601	-2.601	-2.601	-2.602	-2.601	-2.601	-2.600	-2.600	-2.599	-2.596	-2.594	-2.592	-2.590	-2.588	-2.584	-2.581	-2.578	-2.572	-2.568	-2.565	-2.560	-2.554	-2.550	-2.545	-2.540	-2.534	-2.528	-2.522	-2.516	-2.510	-2.505	-2.499	-2.494	-2.488	-2.481	-2.478	-2.471	-2.466	-2.461	-2.458	-2.452	-2.448	-2.445	-2.440	-2.438	-2.435	-2.431	-2.429	-2.428	-2.425	-2.422	-2.421	-2.421	-2.420	-2.419	-2.419	-2.419	-2.419	-2.418	-2.419	-2.419	-2.419	-2.418	-2.418	-2.419	-2.419	-2.418	-2.418	-2.418	-2.416	-2.415	-2.415	-2.412	-2.411	-2.409	-2.405	-2.402	-2.400	-2.395	-2.391	-2.388	-2.381	-2.376	-2.370	-2.362	-2.356	-2.349	-2.340	-2.334	-2.324	-2.315	-2.305	-2.296	-2.285	-2.276	-2.265	-2.255	-2.245	-2.235	-2.224	-2.214	-2.202	-2.192	-2.182	-2.172	-2.161	-2.152	-2.144	-2.135	-2.126	-2.118	-2.110	-2.104	-2.096	-2.091	-2.086	-2.081	-2.076	-2.074	-2.070	-2.069	-2.068	-2.066	-2.066	-2.066	-2.068	-2.070	-2.074	-2.076	-2.080	-2.085	-2.090	-2.095	-2.101	-2.106	-2.112	-2.120	-2.126	-2.134	-2.141	-2.148	-2.156	-2.164	-2.171	-2.178	-2.184	-2.190	-2.196	-2.201	-2.205	-2.211	-2.214	-2.216	-2.219	-2.221	-2.221	-2.221	-2.220	-2.218	-2.214	-2.209	-2.205	-2.198	-2.190	-2.181	-2.171	-2.161	-2.149	-2.135	-2.121	-2.106	-2.090	-2.072	-2.055	-2.035	-2.015	-1.995	-1.972	-1.950	-1.928	-1.904	-1.881	-1.856	-1.831	-1.806	-1.781	-1.756	-1.729	-1.705	-1.679	-1.654	-1.628	-1.602	-1.578	-1.554	-1.530	-1.506	-1.484	-1.460	-1.439	-1.419	-1.399	-1.380	-1.361	-1.344	-1.328	-1.311	-1.296	-1.281	-1.269	-1.256	-1.246	-1.235	-1.225	-1.218	-1.210	-1.202	-1.198	-1.192	-1.189	-1.184	-1.181	-1.180	-1.178	-1.178	-1.176	-1.176	-1.176	-1.178	-1.179	-1.181	-1.182	-1.185	-1.186	-1.189	-1.191	-1.194	-1.195	-1.196	-1.198	-1.199	-1.200	-1.201	-1.202	-1.202	-1.202	-1.202	-1.202	-1.200	-1.199	-1.198	-1.195	-1.191	-1.189	-1.185	-1.180	-1.176	-1.171	-1.166	-1.160	-1.154	-1.149	-1.141	-1.134	-1.126	-1.119	-1.110	-1.102	-1.095	-1.085	-1.076	-1.069	-1.060	-1.051	-1.042	-1.034	-1.025	-1.018	-1.009	-1.001	-0.992	-0.985	-0.978	-0.970	-0.964	-0.956	-0.951	-0.945	-0.939	-0.934	-0.929	-0.925	-0.921	-0.919	-0.915	-0.912	-0.910	-0.909	-0.908	-0.908	-0.906	-0.906	-0.906	-0.908	-0.908	-0.910	-0.912	-0.914	-0.918	-0.920	-0.922	-0.926	-0.931	-0.934	-0.939	-0.944	-0.949	-0.954	-0.959	-0.965	-0.970	-0.976	-0.981	-0.989	-0.994	-1.001	-1.009	-1.014	-1.021	-1.029	-1.035	-1.042	-1.050	-1.058	-1.066	-1.074	-1.081	-1.090	-1.096	-1.105	-1.114	-1.121	-1.130	-1.138	-1.146	-1.155	-1.164	-1.172	-1.182	-1.191	-1.200	-1.210	-1.219	-1.228	-1.238	-1.246	-1.255	-1.264	-1.272	-1.281	-1.290	-1.299	-1.308	-1.315	-1.324	-1.331	-1.338	-1.345	-1.351	-1.358	-1.362	-1.369	-1.374	-1.379	-1.382	-1.386	-1.388	-1.391	-1.392	-1.394	-1.394	-1.394	-1.392	-1.391	-1.390	-1.386	-1.382	-1.379	-1.372	-1.368	-1.361	-1.354	-1.346	-1.336	-1.328	-1.318	-1.306	-1.296	-1.285	-1.272	-1.259	-1.246	-1.232	-1.218	-1.204	-1.189	-1.174	-1.159	-1.144	-1.128	-1.114	-1.098	-1.082	-1.066	-1.051	-1.036	-1.021	-1.005	-0.991	-0.976	-0.962	-0.948	-0.935	-0.921	-0.909	-0.896	-0.884	-0.872	-0.862	-0.852	-0.842	-0.832	-0.824	-0.814	-0.806	-0.799	-0.792	-0.786	-0.780	-0.775	-0.770	-0.765	-0.761	-0.758	-0.754	-0.752	-0.749	-0.746	-0.744	-0.744	-0.741	-0.740	-0.740	-0.739	-0.739	-0.739	-0.739	-0.740	-0.739	-0.740	-0.740	-0.740	-0.740	-0.741	-0.742	-0.742	-0.742	-0.744	-0.744	-0.744	-0.744	-0.745	-0.745	-0.746	-0.746	-0.745	-0.746	-0.746	-0.745	-0.745	-0.744	-0.744	-0.741	-0.741	-0.740	-0.738	-0.738	-0.735	-0.732	-0.730	-0.729	-0.726	-0.722	-0.720	-0.718	-0.714	-0.710	-0.706	-0.702	-0.699	-0.695	-0.690	-0.686	-0.682	-0.678	-0.674	-0.669	-0.664	-0.660	-0.655	-0.651	-0.646	-0.641	-0.639	-0.635	-0.630	-0.626	-0.622	-0.620	-0.616	-0.614	-0.611	-0.610	-0.608	-0.606	-0.605	-0.604	-0.604	-0.605	-0.606	-0.606	-0.608	-0.609	-0.612	-0.615	-0.619	-0.621	-0.626	-0.630	-0.635	-0.640	-0.646	-0.651	-0.658	-0.664	-0.670	-0.676	-0.684	-0.690	-0.699	-0.705	-0.710	-0.718	-0.725	-0.731	-0.738	-0.742	-0.749	-0.754	-0.760	-0.764	-0.768	-0.771	-0.774	-0.778	-0.779	-0.780	-0.780	-0.780	-0.780	-0.779	-0.776	-0.774	-0.770	-0.765	-0.761	-0.755	-0.749	-0.741	-0.734	-0.725	-0.715	-0.706	-0.696	-0.685	-0.674	-0.662	-0.649	-0.638	-0.624	-0.610	-0.596	-0.581	-0.568	-0.552	-0.538	-0.521	-0.506	-0.490	-0.474	-0.459	-0.442	-0.426	-0.411	-0.395	-0.380	-0.365	-0.349	-0.334	-0.320	-0.305	-0.290	-0.276	-0.262	-0.248	-0.234	-0.221	-0.210	-0.198	-0.185	-0.174	-0.162	-0.152	-0.142	-0.134	-0.124	-0.115	-0.108	-0.099	-0.092	-0.085	-0.080	-0.075	-0.070	-0.066	-0.062	-0.060	-0.059	-0.056	-0.055	-0.055	-0.055	-0.056	-0.058	-0.060	-0.064	-0.066	-0.071	-0.076	-0.082	-0.089	-0.095	-0.104	-0.112	-0.121	-0.131	-0.142	-0.154	-0.165	-0.178	-0.190	-0.204	-0.218	-0.232	-0.248	-0.262	-0.278	-0.294	-0.310	-0.326	-0.344	-0.361	-0.378	-0.395	-0.412	-0.429	-0.446	-0.462	-0.479	-0.496	-0.512	-0.529	-0.544	-0.559	-0.572	-0.588	-0.601	-0.614	-0.626	-0.638	-0.649	-0.659	-0.668	-0.676	-0.685	-0.692	-0.698	-0.702	-0.708	-0.711	-0.714	-0.716	-0.716	-0.716	-0.715	-0.714	-0.711	-0.709	-0.704	-0.699	-0.692	-0.686	-0.679	-0.672	-0.664	-0.655	-0.645	-0.634	-0.625	-0.614	-0.602	-0.592	-0.580	-0.569	-0.558	-0.546	-0.535	-0.522	-0.512	-0.501	-0.489	-0.479	-0.469	-0.459	-0.450	-0.441	-0.432	-0.426	-0.419	-0.414	-0.409	-0.405	-0.401	-0.398	-0.396	-0.396	-0.396	-0.396	-0.399	-0.402	-0.406	-0.411	-0.418	-0.425	-0.432	-0.441	-0.450	-0.460	-0.471	-0.482	-0.495	-0.507	-0.521	-0.535	-0.549	-0.562	-0.578	-0.594	-0.609	-0.625	-0.640	-0.656	-0.670	-0.686	-0.701	-0.716	-0.731	-0.745	-0.759	-0.772	-0.784	-0.795	-0.808	-0.818	-0.826	-0.836	-0.844	-0.850	-0.856	-0.862	-0.866	-0.870	-0.871	-0.872	-0.872	-0.872	-0.870	-0.868	-0.864	-0.860	-0.854	-0.846	-0.840	-0.831	-0.822	-0.814	-0.802	-0.792	-0.781	-0.770	-0.758	-0.744	-0.731	-0.718	-0.704	-0.690	-0.676	-0.662	-0.648	-0.635	-0.621	-0.608	-0.594	-0.582	-0.570	-0.558	-0.546	-0.536	-0.525	-0.516	-0.507	-0.499	-0.492	-0.486	-0.481	-0.475	-0.471	-0.468	-0.466	-0.465	-0.465	-0.466	-0.466	-0.469	-0.471	-0.475	-0.480	-0.486	-0.491	-0.499	-0.506	-0.514	-0.524	-0.532	-0.542	-0.554	-0.565	-0.578	-0.588	-0.600	-0.612	-0.626	-0.639	-0.651	-0.665	-0.679	-0.692	-0.705	-0.719	-0.731	-0.745	-0.758	-0.770	-0.782	-0.795	-0.806	-0.819	-0.830	-0.841	-0.852	-0.862	-0.872	-0.882	-0.892	-0.901	-0.911	-0.919	-0.928	-0.936	-0.942	-0.950	-0.958	-0.965	-0.971	-0.979	-0.985	-0.991	-0.998	-1.004	-1.010	-1.018	-1.024	-1.030	-1.036	-1.044	-1.049	-1.056	-1.064	-1.070	-1.078	-1.085	-1.094	-1.101	-1.109	-1.116	-1.125	-1.132	-1.141	-1.151	-1.159	-1.168	-1.176	-1.186	-1.195	-1.205	-1.214	-1.224	-1.232	-1.242	-1.252	-1.262	-1.272	-1.282	-1.291	-1.300	-1.310	-1.320	-1.329	-1.336	-1.346	-1.355	-1.362	-1.371	-1.379	-1.388	-1.395	-1.401	-1.408	-1.414	-1.421	-1.428	-1.432	-1.438	-1.442	-1.448	-1.450	-1.454	-1.458	-1.461	-1.465	-1.468	-1.470	-1.471	-1.474	-1.474	-1.476	-1.476	-1.478	-1.476	-1.476	-1.475	-1.475	-1.474	-1.472	-1.471	-1.470	-1.468	-1.464	-1.461	-1.459	-1.456	-1.451	-1.448	-1.444	-1.440	-1.435	-1.431	-1.426	-1.422	-1.418	-1.412	-1.408	-1.402	-1.398	-1.392	-1.388	-1.382	-1.378	-1.372	-1.368	-1.362	-1.358	-1.352	-1.349	-1.345	-1.339	-1.335	-1.331	-1.328	-1.325	-1.321	-1.318	-1.315	-1.312	-1.310	-1.308	-1.305	-1.304	-1.302	-1.300	-1.300	-1.299	-1.298	-1.296	-1.296	-1.295	-1.294	-1.294	-1.292	-1.292	-1.291	-1.291	-1.291	-1.289	-1.290	-1.289	-1.286	-1.285	-1.282	-1.280	-1.279	-1.275	-1.271	-1.268	-1.262	-1.258	-1.251	-1.245	-1.238	-1.231	-1.224	-1.215	-1.205	-1.196	-1.185	-1.174	-1.162	-1.150	-1.136	-1.122	-1.109	-1.094	-1.079	-1.062	-1.046	-1.030	-1.012	-0.996	-0.979	-0.960	-0.941	-0.924	-0.904	-0.884	-0.866	-0.848	-0.829	-0.809	-0.791	-0.772	-0.754	-0.736	-0.718	-0.700	-0.684	-0.666	-0.651	-0.636	-0.621	-0.608	-0.594	-0.581	-0.569	-0.559	-0.548	-0.539	-0.530	-0.522	-0.516	-0.510	-0.505	-0.501	-0.498	-0.496	-0.494	-0.494	-0.494	-0.496	-0.499	-0.500	-0.505	-0.510	-0.514	-0.520	-0.526	-0.535	-0.541	-0.550	-0.558	-0.566	-0.576	-0.585	-0.595	-0.605	-0.614	-0.624	-0.632	-0.644	-0.652	-0.661	-0.670	-0.678	-0.684	-0.691	-0.698	-0.702	-0.706	-0.710	-0.714	-0.715	-0.716	-0.716	-0.714	-0.710	-0.706	-0.701	-0.695	-0.688	-0.679	-0.669	-0.658	-0.644	-0.631	-0.615	-0.599	-0.580	-0.561	-0.541	-0.520	-0.496	-0.474	-0.450	-0.422	-0.396	-0.369	-0.341	-0.312	-0.282	-0.252	-0.222	-0.192	-0.161	-0.130	-0.098	-0.068	-0.036	-0.005	0.028	0.058	0.088	0.119	0.148	0.178	0.206	0.232	0.260	0.285	0.309	0.332	0.355	0.378	0.396	0.415	0.434	0.450	0.464	0.478	0.489	0.499	0.509	0.516	0.521	0.526	0.529	0.530	0.530	0.528	0.525	0.520	0.512	0.505	0.498	0.486	0.475	0.462	0.449	0.432	0.418	0.400	0.381	0.361	0.341	0.320	0.299	0.275	0.252	0.229	0.205	0.180	0.155	0.131	0.105	0.080	0.055	0.029	0.004	-0.021	-0.045	-0.071	-0.095	-0.119	-0.142	-0.166	-0.189	-0.210	-0.232	-0.252	-0.272	-0.292	-0.311	-0.330	-0.349	-0.366	-0.382	-0.399	-0.414	-0.429	-0.444	-0.456	-0.469	-0.481	-0.495	-0.507	-0.519	-0.530	-0.540	-0.551	-0.561	-0.572	-0.584	-0.594	-0.606	-0.618	-0.629	-0.640	-0.654	-0.666	-0.680	-0.694	-0.709	-0.725	-0.741	-0.758	-0.776	-0.796	-0.815	-0.836	-0.859	-0.881	-0.905	-0.931	-0.956	-0.984	-1.011	-1.040	-1.071	-1.102	-1.134	-1.166	-1.200	-1.234	-1.269	-1.304	-1.340	-1.376	-1.414	-1.451	-1.490	-1.528	-1.566	-1.605	-1.642	-1.681	-1.719	-1.756	-1.794	-1.831	-1.866	-1.901	-1.936	-1.970	-2.004	-2.036	-2.068	-2.098	-2.126	-2.154	-2.180	-2.206	-2.229	-2.252	-2.274	-2.294	-2.312	-2.329	-2.345	-2.359	-2.372	-2.384	-2.394	-2.402	-2.410	-2.416	-2.421	-2.425	-2.428	-2.430	-2.430	-2.429	-2.428	-2.425	-2.421	-2.418	-2.412	-2.408	-2.401	-2.394	-2.388	-2.380	-2.372	-2.365	-2.356	-2.348	-2.339	-2.330	-2.321	-2.314	-2.305	-2.295	-2.288	-2.279	-2.270	-2.264	-2.256	-2.249	-2.241	-2.235	-2.229	-2.222	-2.216	-2.211	-2.206	-2.200	-2.196	-2.192	-2.189	-2.184	-2.180	-2.178	-2.174	-2.171	-2.169	-2.166	-2.162	-2.160	-2.159	-2.156	-2.154	-2.151	-2.149	-2.148	-2.145	-2.142	-2.141	-2.139	-2.136	-2.135	-2.132	-2.131	-2.129	-2.126	-2.124	-2.122	-2.120	-2.118	-2.115	-2.112	-2.111	-2.110	-2.108	-2.105	-2.104	-2.101	-2.100	-2.098	-2.096	-2.094	-2.092	-2.091	-2.090	-2.088	-2.086	-2.085	-2.085	-2.084	-2.084	-2.082	-2.082	-2.081	-2.082	-2.081	-2.081	-2.081	-2.081	-2.081	-2.081	-2.081	-2.081	-2.081	-2.080	-2.080	-2.081	-2.080	-2.079	-2.079	-2.076	-2.075	-2.074	-2.072	-2.070	-2.068	-2.066	-2.064	-2.060	-2.056	-2.052	-2.047	-2.044	-2.038	-2.033	-2.026	-2.020	-2.014	-2.006	-1.999	-1.991	-1.982	-1.974	-1.965	-1.955	-1.946	-1.935	-1.925	-1.915	-1.904	-1.891	-1.880	-1.868	-1.856	-1.842	-1.830	-1.818	-1.804	-1.791	-1.778	-1.764	-1.751	-1.738	-1.722	-1.709	-1.695	-1.681	-1.668	-1.654	-1.641	-1.628	-1.612	-1.600	-1.586	-1.572	-1.560	-1.548	-1.534	-1.521	-1.509	-1.498	-1.485	-1.474	-1.462	-1.451	-1.441	-1.431	-1.420	-1.410	-1.401	-1.390	-1.381	-1.374	-1.364	-1.356	-1.349	-1.340	-1.332	-1.326	-1.319	-1.312	-1.308	-1.300	-1.295	-1.290	-1.284	-1.279	-1.274	-1.269	-1.264	-1.260	-1.254	-1.250	-1.245	-1.240	-1.236	-1.232	-1.226	-1.222	-1.218	-1.214	-1.209	-1.204	-1.198	-1.194	-1.189	-1.182	-1.178	-1.170	-1.165	-1.158	-1.151	-1.145	-1.136	-1.129	-1.121	-1.114	-1.106	-1.098	-1.089	-1.079	-1.071	-1.061	-1.051	-1.041	-1.031	-1.021	-1.011	-1.001	-0.991	-0.980	-0.969	-0.960	-0.949	-0.938	-0.928	-0.916	-0.905	-0.894	-0.884	-0.872	-0.864	-0.852	-0.842	-0.831	-0.822	-0.812	-0.801	-0.792	-0.782	-0.774	-0.764	-0.754	-0.744	-0.735	-0.726	-0.716	-0.708	-0.699	-0.689	-0.679	-0.670	-0.661	-0.651	-0.642	-0.631	-0.622	-0.614	-0.602	-0.592	-0.582	-0.571	-0.559	-0.548	-0.536	-0.525	-0.512	-0.500	-0.488	-0.472	-0.460	-0.446	-0.431	-0.418	-0.401	-0.388	-0.371	-0.356	-0.339	-0.322	-0.306	-0.290	-0.272	-0.255	-0.238	-0.220	-0.204	-0.185	-0.168	-0.150	-0.132	-0.115	-0.096	-0.080	-0.064	-0.048	-0.031	-0.015	0.000	0.016	0.031	0.045	0.060	0.074	0.088	0.100	0.112	0.125	0.136	0.148	0.159	0.169	0.178	0.188	0.196	0.204	0.211	0.219	0.226	0.232	0.239	0.244	0.248	0.252	0.256	0.260	0.264	0.268	0.270	0.274	0.276	0.279	0.281	0.282	0.285	0.288	0.290	0.291	0.294	0.295	0.298	0.299	0.300	0.304	0.305	0.308	0.309	0.311	0.314	0.315	0.318	0.319	0.321	0.324	0.325	0.329	0.330	0.331	0.335	0.336	0.338	0.340	0.341	0.342	0.345	0.346	0.346	0.346	0.348	0.348	0.348	0.346	0.346	0.345	0.344	0.341	0.339	0.336	0.332	0.330	0.325	0.321	0.316	0.310	0.305	0.299	0.292	0.286	0.279	0.271	0.262	0.255	0.248	0.239	0.230	0.221	0.214	0.204	0.194	0.185	0.176	0.168	0.159	0.150	0.142	0.134	0.126	0.119	0.111	0.104	0.096	0.090	0.085	0.079	0.074	0.069	0.065	0.062	0.059	0.058	0.055	0.054	0.052	0.054	0.055	0.054	0.055	0.056	0.059	0.061	0.064	0.068	0.070	0.074	0.078	0.081	0.084	0.088	0.092	0.095	0.099	0.100	0.104	0.106	0.108	0.110	0.111	0.111	0.110	0.109	0.106	0.104	0.100	0.095	0.090	0.084	0.076	0.068	0.059	0.049	0.036	0.025	0.012	-0.001	-0.016	-0.034	-0.049	-0.066	-0.085	-0.105	-0.124	-0.144	-0.165	-0.186	-0.208	-0.230	-0.251	-0.274	-0.296	-0.318	-0.341	-0.362	-0.384	-0.406	-0.428	-0.448	-0.468	-0.486	-0.505	-0.522	-0.539	-0.555	-0.569	-0.582	-0.596	-0.606	-0.616	-0.625	-0.632	-0.638	-0.642	-0.646	-0.649	-0.650	-0.650	-0.649	-0.646	-0.642	-0.636	-0.630	-0.622	-0.614	-0.605	-0.595	-0.582	-0.571	-0.558	-0.545	-0.530	-0.515	-0.500	-0.485	-0.470	-0.454	-0.439	-0.422	-0.406	-0.389	-0.375	-0.360	-0.345	-0.330	-0.318	-0.302	-0.290	-0.279	-0.268	-0.256	-0.246	-0.238	-0.230	-0.221	-0.215	-0.210	-0.205	-0.201	-0.199	-0.196	-0.196	-0.196	-0.198	-0.199	-0.201	-0.205	-0.209	-0.215	-0.220	-0.228	-0.235	-0.244	-0.252	-0.261	-0.272	-0.282	-0.294	-0.306	-0.318	-0.330	-0.344	-0.356	-0.369	-0.382	-0.398	-0.410	-0.425	-0.438	-0.452	-0.465	-0.480	-0.494	-0.506	-0.521	-0.534	-0.545	-0.559	-0.571	-0.582	-0.595	-0.606	-0.616	-0.628	-0.636	-0.646	-0.656	-0.664	-0.674	-0.681	-0.689	-0.695	-0.701	-0.709	-0.714	-0.719	-0.725	-0.729	-0.735	-0.739	-0.745	-0.748	-0.752	-0.756	-0.760	-0.765	-0.769	-0.772	-0.776	-0.781	-0.785	-0.789	-0.794	-0.799	-0.805	-0.810	-0.815	-0.821	-0.828	-0.835	-0.842	-0.850	-0.858	-0.866	-0.875	-0.885	-0.896	-0.906	-0.916	-0.929	-0.940	-0.954	-0.966	-0.980	-0.992	-1.006	-1.021	-1.036	-1.051	-1.065	-1.079	-1.095	-1.110	-1.125	-1.140	-1.155	-1.169	-1.184	-1.198	-1.212	-1.226	-1.239	-1.252	-1.265	-1.276	-1.289	-1.301	-1.311	-1.322	-1.331	-1.341	-1.350	-1.358	-1.366	-1.372	-1.379	-1.385	-1.390	-1.394	-1.399	-1.402	-1.405	-1.409	-1.410	-1.411	-1.414	-1.415	-1.416	-1.416	-1.416	-1.418	-1.418	-1.419	-1.419	-1.420	-1.420	-1.421	-1.422	-1.422	-1.424	-1.425	-1.429	-1.430	-1.432	-1.435	-1.438	-1.442	-1.446	-1.450	-1.455	-1.460	-1.465	-1.471	-1.478	-1.485	-1.491	-1.499	-1.505	-1.514	-1.521	-1.530	-1.538	-1.546	-1.555	-1.562	-1.572	-1.581	-1.589	-1.599	-1.606	-1.615	-1.622	-1.630	-1.639	-1.645	-1.652	-1.659	-1.666	-1.670	-1.676	-1.680	-1.685	-1.688	-1.691	-1.694	-1.696	-1.698	-1.698	-1.698	-1.696	-1.695	-1.694	-1.691	-1.688	-1.684	-1.680	-1.675	-1.669	-1.664	-1.656	-1.650	-1.642	-1.634	-1.626	-1.618	-1.608	-1.598	-1.588	-1.579	-1.568	-1.558	-1.548	-1.536	-1.525	-1.514	-1.502	-1.491	-1.481	-1.469	-1.458	-1.448	-1.436	-1.425	-1.415	-1.402	-1.392	-1.382	-1.372	-1.362	-1.352	-1.344	-1.334	-1.326	-1.318	-1.309	-1.301	-1.294	-1.286	-1.280	-1.274	-1.266	-1.260	-1.256	-1.250	-1.245	-1.240	-1.236	-1.230	-1.226	-1.221	-1.218	-1.214	-1.210	-1.205	-1.201	-1.198	-1.192	-1.189	-1.184	-1.180	-1.175	-1.171	-1.165	-1.160	-1.154	-1.149	-1.141	-1.134	-1.128	-1.120	-1.111	-1.102	-1.092	-1.082	-1.071	-1.060	-1.048	-1.036	-1.021	-1.009	-0.995	-0.979	-0.962	-0.945	-0.928	-0.910	-0.892	-0.874	-0.854	-0.832	-0.812	-0.790	-0.769	-0.746	-0.722	-0.699	-0.675	-0.650	-0.625	-0.600	-0.575	-0.548	-0.522	-0.496	-0.469	-0.444	-0.416	-0.389	-0.362	-0.336	-0.309	-0.282	-0.256	-0.229	-0.202	-0.176	-0.150	-0.125	-0.099	-0.074	-0.050	-0.026	-0.001	0.022	0.045	0.069	0.090	0.112	0.134	0.154	0.174	0.194	0.212	0.231	0.250	0.268	0.285	0.301	0.319	0.332	0.348	0.362	0.376	0.390	0.404	0.415	0.428	0.439	0.450	0.461	0.472	0.482	0.492	0.501	0.510	0.519	0.528	0.535	0.544	0.551	0.559	0.566	0.571	0.580	0.586	0.591	0.599	0.605	0.610	0.616	0.621	0.628	0.632	0.639	0.644	0.649	0.655	0.660	0.665	0.669	0.674	0.679	0.684	0.688	0.692	0.698	0.701	0.705	0.709	0.712	0.716	0.719	0.724	0.725	0.729	0.732	0.735	0.738	0.739	0.741	0.744	0.746	0.749	0.750	0.752	0.755	0.756	0.758	0.760	0.761	0.762	0.765	0.768	0.769	0.770	0.772	0.774	0.778	0.779	0.782	0.785	0.789	0.792	0.795	0.800	0.804	0.808	0.812	0.818	0.824	0.830	0.836	0.842	0.849	0.856	0.864	0.871	0.880	0.888	0.896	0.906	0.915	0.925	0.935	0.944	0.955	0.965	0.976	0.986	0.998	1.008	1.018	1.029	1.039	1.049	1.060	1.069	1.079	1.088	1.098	1.106	1.115	1.122	1.131	1.139	1.146	1.152	1.158	1.164	1.169	1.171	1.176	1.179	1.181	1.182	1.182	1.184	1.184	1.184	1.181	1.180	1.178	1.174	1.171	1.165	1.161	1.156	1.150	1.145	1.138	1.131	1.124	1.115	1.108	1.099	1.090	1.082	1.072	1.064	1.055	1.046	1.036	1.028	1.019	1.010	1.001	0.994	0.985	0.978	0.969	0.961	0.955	0.949	0.941	0.936	0.930	0.926	0.921	0.918	0.915	0.912	0.909	0.908	0.908	0.906	0.908	0.906	0.909	0.910	0.912	0.916	0.919	0.922	0.928	0.934	0.939	0.945	0.952	0.960	0.969	0.976	0.985	0.995	1.006	1.016	1.028	1.039	1.051	1.064	1.076	1.090	1.104	1.118	1.132	1.146	1.162	1.178	1.194	1.210	1.226	1.242	1.260	1.276	1.294	1.311	1.329	1.346	1.365	1.382	1.399	1.418	1.434	1.451	1.468	1.484	1.501	1.516	1.532	1.548	1.562	1.576	1.590	1.604	1.618	1.630	1.641	1.652	1.664	1.672	1.682	1.691	1.699	1.706	1.714	1.720	1.726	1.730	1.734	1.736	1.740	1.741	1.742	1.744	1.742	1.742	1.741	1.739	1.736	1.735	1.730	1.728	1.724	1.719	1.714	1.709	1.702	1.699	1.692	1.686	1.681	1.675	1.670	1.664	1.658	1.652	1.648	1.641	1.638	1.631	1.626	1.622	1.619	1.615	1.610	1.606	1.604	1.600	1.598	1.595	1.592	1.590	1.589	1.588	1.586	1.585	1.584	1.584	1.581	1.581	1.580	1.580	1.579	1.578	1.578	1.576	1.575	1.574	1.572	1.571	1.570	1.569	1.566	1.564	1.562	1.559	1.556	1.554	1.550	1.548	1.544	1.541	1.536	1.532	1.528	1.522	1.518	1.512	1.508	1.501	1.496	1.491	1.485	1.479	1.474	1.466	1.460	1.455	1.448	1.442	1.435	1.430	1.422	1.416	1.410	1.404	1.396	1.390	1.384	1.378	1.371	1.365	1.359	1.351	1.344	1.336	1.330	1.321	1.314	1.306	1.299	1.291	1.282	1.275	1.266	1.258	1.248	1.239	1.230	1.220	1.210	1.199	1.189	1.179	1.168	1.156	1.145	1.134	1.122	1.110	1.099	1.086	1.074	1.061	1.050	1.038	1.025	1.012	1.000	0.989	0.976	0.964	0.954	0.941	0.931	0.921	0.910	0.900	0.892	0.882	0.874	0.868	0.860	0.852	0.848	0.842	0.838	0.834	0.830	0.828	0.826	0.824	0.824	0.824	0.825	0.825	0.828	0.830	0.832	0.838	0.842	0.848	0.854	0.860	0.868	0.876	0.884	0.894	0.904	0.914	0.924	0.935	0.946	0.959	0.971	0.984	0.996	1.010	1.025	1.039	1.052	1.068	1.082	1.099	1.114	1.130	1.146	1.162	1.178	1.194	1.210	1.226	1.242	1.259	1.276	1.292	1.309	1.322	1.339	1.354	1.369	1.384	1.399	1.414	1.428	1.441	1.455	1.468	1.480	1.491	1.502	1.512	1.524	1.534	1.541	1.550	1.558	1.565	1.570	1.575	1.581	1.585	1.588	1.590	1.591	1.592	1.592	1.591	1.589	1.586	1.582	1.579	1.574	1.568	1.561	1.554	1.545	1.536	1.528	1.518	1.506	1.495	1.484	1.472	1.459	1.446	1.432	1.420	1.405	1.390	1.375	1.360	1.344	1.329	1.312	1.296	1.279	1.262	1.248	1.230	1.214	1.198	1.181	1.165	1.149	1.134	1.118	1.101	1.085	1.070	1.055	1.040	1.026	1.011	0.995	0.981	0.966	0.952	0.939	0.925	0.912	0.899	0.886	0.874	0.861	0.850	0.838	0.825	0.815	0.804	0.794	0.782	0.772	0.762	0.752	0.744	0.735	0.726	0.720	0.711	0.704	0.698	0.690	0.684	0.679	0.672	0.668	0.664	0.659	0.656	0.651	0.649	0.646	0.644	0.642	0.641	0.641	0.640	0.640	0.640	0.639	0.640	0.642	0.642	0.644	0.646	0.649	0.650	0.651	0.655	0.656	0.660	0.664	0.666	0.669	0.671	0.674	0.676	0.680	0.682	0.685	0.688	0.690	0.692	0.694	0.695	0.696	0.699	0.699	0.699	0.700	0.700	0.700	0.699	0.699	0.698	0.696	0.695	0.694	0.691	0.689	0.685	0.682	0.679	0.676	0.671	0.668	0.662	0.658	0.652	0.648	0.641	0.635	0.630	0.622	0.616	0.610	0.602	0.595	0.588	0.579	0.570	0.562	0.554	0.545	0.535	0.525	0.516	0.506	0.496	0.485	0.474	0.462	0.452	0.441	0.429	0.416	0.404	0.390	0.378	0.364	0.350	0.338	0.324	0.309	0.294	0.279	0.264	0.249	0.231	0.216	0.200	0.185	0.168	0.152	0.136	0.119	0.102	0.086	0.070	0.054	0.039	0.022	0.008	-0.009	-0.024	-0.039	-0.054	-0.068	-0.081	-0.095	-0.108	-0.120	-0.132	-0.142	-0.154	-0.165	-0.175	-0.184	-0.192	-0.200	-0.209	-0.215	-0.222	-0.228	-0.234	-0.238	-0.241	-0.245	-0.249	-0.251	-0.254	-0.255	-0.256	-0.258	-0.259	-0.259	-0.259	-0.259	-0.259	-0.259	-0.258	-0.258	-0.256	-0.256	-0.256	-0.256	-0.256	-0.255	-0.255	-0.256	-0.258	-0.259	-0.260	-0.262	-0.264	-0.268	-0.270	-0.274	-0.279	-0.282	-0.290	-0.296	-0.304	-0.311	-0.320	-0.329	-0.338	-0.348	-0.358	-0.369	-0.381	-0.394	-0.408	-0.421	-0.436	-0.450	-0.466	-0.480	-0.498	-0.514	-0.531	-0.548	-0.565	-0.584	-0.600	-0.618	-0.635	-0.654	-0.671	-0.689	-0.706	-0.725	-0.742	-0.759	-0.775	-0.792	-0.808	-0.822	-0.838	-0.850	-0.864	-0.876	-0.888	-0.899	-0.909	-0.918	-0.925	-0.934	-0.940	-0.944	-0.948	-0.951	-0.952	-0.954	-0.952	-0.951	-0.949	-0.945	-0.940	-0.934	-0.926	-0.919	-0.910	-0.900	-0.889	-0.875	-0.862	-0.849	-0.834	-0.819	-0.802	-0.785	-0.769	-0.750	-0.731	-0.711	-0.692	-0.672	-0.652	-0.632	-0.612	-0.592	-0.572	-0.554	-0.534	-0.515	-0.495	-0.476	-0.458	-0.441	-0.422	-0.406	-0.390	-0.374	-0.359	-0.345	-0.331	-0.319	-0.305	-0.292	-0.282	-0.272	-0.262	-0.252	-0.245	-0.238	-0.229	-0.222	-0.215	-0.209	-0.205	-0.199	-0.194	-0.190	-0.185	-0.181	-0.176	-0.174	-0.169	-0.165	-0.162	-0.158	-0.154	-0.150	-0.146	-0.141	-0.138	-0.134	-0.130	-0.124	-0.118	-0.112	-0.108	-0.101	-0.096	-0.090	-0.084	-0.078	-0.071	-0.064	-0.058	-0.051	-0.045	-0.039	-0.032	-0.028	-0.021	-0.015	-0.010	-0.005	0.000	0.004	0.008	0.011	0.012	0.015	0.016	0.018	0.018	0.018	0.015	0.012	0.010	0.006	0.001	-0.005	-0.011	-0.019	-0.026	-0.034	-0.044	-0.054	-0.065	-0.075	-0.088	-0.100	-0.112	-0.125	-0.139	-0.152	-0.166	-0.180	-0.195	-0.209	-0.224	-0.239	-0.252	-0.266	-0.280	-0.295	-0.309	-0.321	-0.335	-0.346	-0.359	-0.370	-0.380	-0.390	-0.400	-0.408	-0.416	-0.424	-0.430	-0.435	-0.440	-0.444	-0.446	-0.448	-0.449	-0.451	-0.450	-0.449	-0.446	-0.444	-0.440	-0.435	-0.429	-0.422	-0.415	-0.408	-0.398	-0.389	-0.379	-0.366	-0.355	-0.342	-0.329	-0.315	-0.301	-0.285	-0.269	-0.254	-0.235	-0.219	-0.199	-0.181	-0.162	-0.142	-0.122	-0.101	-0.081	-0.059	-0.036	-0.014	0.010	0.034	0.058	0.081	0.106	0.131	0.156	0.182	0.208	0.234	0.260	0.286	0.314	0.340	0.368	0.395	0.422	0.450	0.478	0.505	0.531	0.559	0.586	0.614	0.639	0.666	0.692	0.719	0.744	0.769	0.792	0.818	0.841	0.864	0.888	0.910	0.931	0.952	0.972	0.992	1.012	1.031	1.049	1.066	1.084	1.099	1.114	1.129	1.144	1.158	1.170	1.181	1.194	1.204	1.215	1.224	1.234	1.241	1.250	1.258	1.266	1.274	1.281	1.289	1.295	1.301	1.308	1.315	1.320	1.325	1.330	1.338	1.342	1.348	1.352	1.359	1.364	1.369	1.375	1.379	1.385	1.391	1.396	1.402	1.408	1.414	1.420	1.426	1.432	1.438	1.444	1.450	1.455	1.461	1.468	1.472	1.478	1.484	1.489	1.492	1.498	1.502	1.506	1.511	1.515	1.518	1.521	1.524	1.528	1.529	1.530	1.532	1.534	1.535	1.534	1.535	1.534	1.532	1.531	1.530	1.528	1.525	1.521	1.519	1.515	1.511	1.508	1.502	1.498	1.492	1.488	1.482	1.476	1.471	1.465	1.459	1.451	1.446	1.440	1.434	1.428	1.422	1.415	1.410	1.404	1.398	1.392	1.386	1.381	1.376	1.370	1.365	1.361	1.356	1.352	1.348	1.342	1.339	1.335	1.331	1.328	1.324	1.320	1.318	1.314	1.311	1.308	1.305	1.302	1.300	1.298	1.295	1.292	1.288	1.284	1.281	1.276	1.272	1.268	1.264	1.259	1.254	1.250	1.244	1.238	1.231	1.225	1.218	1.210	1.202	1.194	1.185	1.175	1.166	1.156	1.145	1.135	1.122	1.112	1.099	1.086	1.072	1.059	1.044	1.029	1.012	0.996	0.980	0.962	0.945	0.926	0.908	0.889	0.870	0.850	0.830	0.809	0.788	0.766	0.744	0.721	0.699	0.675	0.651	0.629	0.602	0.579	0.555	0.530	0.504	0.478	0.451	0.428	0.401	0.375	0.348	0.322	0.295	0.270	0.242	0.218	0.191	0.165	0.140	0.114	0.089	0.064	0.039	0.012	-0.012	-0.036	-0.061	-0.084	-0.108	-0.131	-0.154	-0.176	-0.199	-0.220	-0.241	-0.260	-0.281	-0.300	-0.320	-0.340	-0.358	-0.375	-0.392	-0.410	-0.426	-0.441	-0.458	-0.472	-0.486	-0.500	-0.514	-0.528	-0.541	-0.555	-0.566	-0.579	-0.591	-0.602	-0.614	-0.625	-0.636	-0.648	-0.658	-0.669	-0.679	-0.690	-0.699	-0.710	-0.719	-0.729	-0.740	-0.749	-0.759	-0.769	-0.779	-0.788	-0.798	-0.806	-0.815	-0.825	-0.834	-0.844	-0.852	-0.861	-0.871	-0.879	-0.889	-0.896	-0.902	-0.911	-0.919	-0.926	-0.932	-0.938	-0.944	-0.949	-0.954	-0.959	-0.961	-0.965	-0.968	-0.970	-0.970	-0.970	-0.971	-0.969	-0.969	-0.965	-0.962	-0.958	-0.952	-0.948	-0.941	-0.934	-0.926	-0.918	-0.908	-0.899	-0.888	-0.876	-0.864	-0.851	-0.838	-0.824	-0.809	-0.794	-0.779	-0.764	-0.746	-0.730	-0.714	-0.698	-0.679	-0.662	-0.646	-0.628	-0.611	-0.595	-0.578	-0.560	-0.544	-0.528	-0.511	-0.496	-0.480	-0.465	-0.450	-0.436	-0.422	-0.409	-0.396	-0.384	-0.372	-0.361	-0.350	-0.340	-0.331	-0.322	-0.315	-0.308	-0.301	-0.295	-0.289	-0.284	-0.279	-0.275	-0.271	-0.268	-0.265	-0.262	-0.260	-0.258	-0.258	-0.255	-0.254	-0.254	-0.254	-0.252	-0.252	-0.252	-0.251	-0.250	-0.251	-0.251	-0.251	-0.251	-0.250	-0.250	-0.250	-0.249	-0.249	-0.248	-0.248	-0.245	-0.245	-0.242	-0.241	-0.240	-0.238	-0.235	-0.232	-0.230	-0.228	-0.224	-0.221	-0.218	-0.215	-0.211	-0.208	-0.204	-0.201	-0.198	-0.192	-0.189	-0.185	-0.181	-0.176	-0.174	-0.169	-0.165	-0.160	-0.158	-0.152	-0.149	-0.145	-0.140	-0.138	-0.132	-0.130	-0.125	-0.121	-0.118	-0.114	-0.109	-0.105	-0.101	-0.098	-0.092	-0.089	-0.084	-0.080	-0.075	-0.070	-0.064	-0.059	-0.055	-0.048	-0.042	-0.036	-0.030	-0.024	-0.018	-0.010	-0.002	0.006	0.014	0.022	0.031	0.040	0.050	0.059	0.068	0.078	0.089	0.099	0.110	0.121	0.132	0.145	0.156	0.168	0.181	0.194	0.206	0.220	0.234	0.246	0.260	0.274	0.288	0.301	0.316	0.331	0.344	0.359	0.374	0.389	0.402	0.418	0.431	0.444	0.459	0.472	0.486	0.500	0.512	0.526	0.539	0.552	0.564	0.576	0.588	0.600	0.610	0.621	0.631	0.640	0.650	0.659	0.666	0.675	0.681	0.688	0.694	0.699	0.702	0.706	0.709	0.710	0.712	0.712	0.711	0.710	0.708	0.705	0.702	0.696	0.691	0.685	0.678	0.670	0.660	0.650	0.640	0.628	0.615	0.601	0.589	0.574	0.558	0.541	0.525	0.507	0.490	0.471	0.452	0.434	0.414	0.394	0.375	0.354	0.332	0.314	0.292	0.271	0.250	0.231	0.210	0.190	0.169	0.150	0.130	0.111	0.092	0.075	0.055	0.039	0.021	0.005	-0.011	-0.025	-0.040	-0.054	-0.069	-0.081	-0.094	-0.106	-0.118	-0.128	-0.139	-0.148	-0.156	-0.166	-0.175	-0.184	-0.191	-0.199	-0.206	-0.212	-0.219	-0.225	-0.231	-0.238	-0.244	-0.250	-0.256	-0.261	-0.268	-0.272	-0.279	-0.284	-0.290	-0.295	-0.301	-0.308	-0.312	-0.319	-0.325	-0.331	-0.338	-0.344	-0.350	-0.355	-0.362	-0.368	-0.375	-0.380	-0.386	-0.391	-0.398	-0.404	-0.409	-0.414	-0.419	-0.424	-0.429	-0.434	-0.438	-0.441	-0.445	-0.449	-0.451	-0.454	-0.458	-0.460	-0.461	-0.462	-0.465	-0.466	-0.468	-0.469	-0.470	-0.470	-0.470	-0.470	-0.471	-0.470	-0.471	-0.470	-0.471	-0.470	-0.469	-0.470	-0.469	-0.470	-0.470	-0.470	-0.470	-0.470	-0.471	-0.471	-0.472	-0.472	-0.474	-0.474	-0.476	-0.476	-0.479	-0.480	-0.481	-0.484	-0.486	-0.488	-0.490	-0.491	-0.494	-0.495	-0.498	-0.498	-0.499	-0.501	-0.502	-0.502	-0.502	-0.504	-0.505	-0.505	-0.504	-0.504	-0.501	-0.500	-0.500	-0.499	-0.495	-0.492	-0.490	-0.488	-0.484	-0.480	-0.475	-0.472	-0.466	-0.461	-0.456	-0.450	-0.444	-0.439	-0.431	-0.424	-0.418	-0.411	-0.404	-0.395	-0.389	-0.381	-0.374	-0.366	-0.358	-0.351	-0.342	-0.335	-0.328	-0.320	-0.312	-0.305	-0.296	-0.289	-0.281	-0.272	-0.265	-0.258	-0.250	-0.241	-0.234	-0.226	-0.218	-0.210	-0.202	-0.194	-0.185	-0.176	100.000	5.000	2.000	1.000	6.000	0.000	0.000	0.000	0.000	0.000	0.000	0.000	0.000	0.000	0.000	0.000	0.000	0.000	1.342	1.335	1.330	1.324	1.320	1.316	1.314	1.311	1.310	1.311	1.311	1.312	1.315	1.318	1.321	1.326	1.331	1.338	1.344	1.351	1.359	1.369	1.378	1.386	1.398	1.409	1.420	1.431	1.445	1.458	1.471	1.485	1.500	1.514	1.530	1.545	1.560	1.578	1.594	1.611	1.628	1.645	1.662	1.681	1.699	1.718	1.735	1.755	1.774	1.792	1.811	1.831	1.850	1.869	1.888	1.908	1.928	1.946	1.966	1.985	2.005	2.024	2.044	2.061	2.081	2.100	2.119	2.136	2.154	2.170	2.188	2.205	2.221	2.238	2.254	2.268	2.282	2.296	2.310	2.324	2.336	2.349	2.361	2.372	2.384	2.394	2.405	2.415	2.424	2.432	2.441	2.449	2.458	2.465	2.472	2.479	2.484	2.491	2.496	2.501	2.508	2.511	2.518	2.521	2.526	2.532	2.536	2.541	2.548	2.552	2.558	2.561	2.568	2.574	2.579	2.584	2.591	2.598	2.602	2.610	2.615	2.622	2.629	2.636	2.644	2.650	2.659	2.666	2.674	2.681	2.689	2.696	2.705	2.714	2.721	2.729	2.736	2.745	2.751	2.760	2.766	2.774	2.781	2.788	2.794	2.801	2.808	2.812	2.819	2.825	2.830	2.835	2.840	2.844	2.848	2.851	2.855	2.858	2.860	2.861	2.865	2.865	2.868	2.868	2.869	2.869	2.869	2.869	2.868	2.868	2.865	2.864	2.861	2.859	2.856	2.852	2.850	2.846	2.842	2.839	2.834	2.829	2.824	2.819	2.814	2.806	2.801	2.794	2.786	2.780	2.772	2.765	2.756	2.748	2.739	2.730	2.721	2.711	2.700	2.690	2.680	2.668	2.656	2.644	2.631	2.619	2.605	2.591	2.579	2.564	2.549	2.534	2.519	2.504	2.488	2.472	2.455	2.439	2.422	2.405	2.388	2.370	2.354	2.336	2.318	2.300	2.282	2.264	2.246	2.229	2.210	2.192	2.175	2.158	2.140	2.122	2.105	2.088	2.070	2.055	2.038	2.021	2.006	1.990	1.975	1.960	1.945	1.930	1.915	1.901	1.886	1.872	1.859	1.844	1.830	1.816	1.801	1.788	1.774	1.760	1.745	1.731	1.715	1.701	1.685	1.670	1.654	1.638	1.621	1.602	1.586	1.568	1.549	1.530	1.510	1.489	1.469	1.446	1.425	1.402	1.379	1.355	1.331	1.305	1.280	1.254	1.228	1.200	1.172	1.145	1.118	1.090	1.062	1.032	1.005	0.976	0.949	0.920	0.891	0.864	0.836	0.809	0.781	0.756	0.730	0.706	0.681	0.658	0.635	0.614	0.592	0.572	0.552	0.535	0.519	0.502	0.488	0.474	0.461	0.450	0.440	0.431	0.424	0.416	0.410	0.406	0.401	0.400	0.398	0.396	0.396	0.398	0.400	0.401	0.405	0.408	0.411	0.416	0.420	0.426	0.431	0.438	0.444	0.450	0.456	0.462	0.469	0.475	0.480	0.486	0.491	0.496	0.501	0.505	0.509	0.512	0.515	0.519	0.520	0.521	0.522	0.524	0.524	0.522	0.522	0.520	0.519	0.516	0.512	0.510	0.506	0.502	0.499	0.495	0.490	0.486	0.482	0.476	0.472	0.468	0.464	0.460	0.455	0.451	0.448	0.444	0.440	0.439	0.436	0.434	0.431	0.430	0.429	0.428	0.429	0.429	0.430	0.430	0.432	0.435	0.438	0.440	0.444	0.446	0.451	0.455	0.459	0.464	0.469	0.475	0.480	0.485	0.490	0.496	0.501	0.506	0.511	0.518	0.522	0.528	0.532	0.536	0.541	0.546	0.551	0.554	0.559	0.561	0.565	0.568	0.570	0.572	0.574	0.575	0.578	0.578	0.579	0.579	0.580	0.580	0.580	0.579	0.579	0.578	0.578	0.576	0.576	0.575	0.574	0.574	0.572	0.572	0.570	0.570	0.570	0.569	0.569	0.569	0.569	0.570	0.569	0.570	0.571	0.572	0.572	0.575	0.576	0.579	0.581	0.584	0.586	0.588	0.591	0.595	0.598	0.601	0.605	0.609	0.612	0.615	0.620	0.622	0.626	0.630	0.632	0.635	0.638	0.641	0.644	0.646	0.648	0.650	0.651	0.652	0.654	0.655	0.654	0.655	0.654	0.654	0.651	0.650	0.648	0.646	0.644	0.641	0.639	0.635	0.631	0.629	0.625	0.620	0.615	0.611	0.606	0.601	0.598	0.592	0.588	0.584	0.579	0.575	0.570	0.566	0.564	0.560	0.556	0.554	0.550	0.549	0.546	0.545	0.544	0.544	0.544	0.544	0.545	0.546	0.550	0.552	0.558	0.561	0.566	0.571	0.579	0.586	0.594	0.602	0.612	0.622	0.634	0.645	0.656	0.670	0.684	0.698	0.711	0.728	0.744	0.760	0.776	0.795	0.812	0.831	0.850	0.869	0.888	0.908	0.926	0.948	0.968	0.988	1.008	1.028	1.048	1.068	1.088	1.106	1.126	1.145	1.162	1.180	1.196	1.214	1.230	1.244	1.258	1.271	1.284	1.295	1.305	1.315	1.322	1.330	1.336	1.341	1.344	1.346	1.346	1.348	1.345	1.342	1.339	1.332	1.326	1.318	1.309	1.299	1.286	1.274	1.259	1.244	1.229	1.210	1.194	1.174	1.154	1.134	1.112	1.090	1.069	1.046	1.022	0.999	0.975	0.950	0.928	0.902	0.879	0.854	0.831	0.808	0.784	0.760	0.739	0.718	0.696	0.676	0.655	0.636	0.618	0.601	0.584	0.568	0.551	0.538	0.525	0.511	0.500	0.489	0.480	0.470	0.461	0.454	0.448	0.441	0.436	0.431	0.428	0.424	0.420	0.418	0.416	0.415	0.414	0.412	0.411	0.411	0.411	0.410	0.409	0.409	0.409	0.408	0.406	0.406	0.405	0.404	0.402	0.400	0.398	0.395	0.391	0.388	0.385	0.380	0.376	0.371	0.366	0.360	0.354	0.348	0.340	0.334	0.326	0.318	0.310	0.302	0.294	0.285	0.276	0.269	0.260	0.250	0.241	0.232	0.225	0.216	0.206	0.198	0.189	0.181	0.174	0.165	0.158	0.150	0.145	0.138	0.131	0.125	0.119	0.115	0.109	0.104	0.100	0.096	0.094	0.090	0.086	0.085	0.082	0.081	0.080	0.080	0.079	0.079	0.080	0.080	0.081	0.082	0.085	0.086	0.089	0.092	0.095	0.100	0.104	0.109	0.114	0.119	0.124	0.130	0.136	0.142	0.150	0.156	0.164	0.171	0.179	0.186	0.195	0.204	0.212	0.222	0.231	0.241	0.250	0.261	0.271	0.281	0.291	0.301	0.312	0.322	0.334	0.345	0.356	0.366	0.378	0.389	0.400	0.410	0.421	0.432	0.442	0.454	0.464	0.474	0.484	0.494	0.504	0.514	0.524	0.532	0.541	0.550	0.559	0.568	0.575	0.584	0.591	0.599	0.608	0.614	0.620	0.628	0.634	0.639	0.645	0.650	0.656	0.662	0.668	0.671	0.678	0.681	0.686	0.690	0.695	0.698	0.702	0.705	0.709	0.712	0.715	0.718	0.721	0.724	0.726	0.729	0.730	0.732	0.735	0.736	0.738	0.739	0.741	0.741	0.742	0.744	0.745	0.746	0.746	0.748	0.749	0.750	0.750	0.751	0.751	0.751	0.752	0.752	0.754	0.755	0.756	0.756	0.756	0.758	0.759	0.760	0.761	0.762	0.764	0.765	0.768	0.769	0.771	0.774	0.778	0.779	0.782	0.785	0.790	0.794	0.799	0.804	0.808	0.814	0.819	0.824	0.830	0.836	0.842	0.849	0.855	0.862	0.871	0.878	0.885	0.892	0.900	0.909	0.916	0.925	0.934	0.941	0.950	0.958	0.966	0.975	0.984	0.990	0.999	1.006	1.015	1.022	1.030	1.038	1.044	1.050	1.059	1.065	1.071	1.075	1.081	1.088	1.091	1.096	1.100	1.105	1.109	1.111	1.115	1.118	1.121	1.122	1.125	1.128	1.130	1.132	1.135	1.136	1.139	1.140	1.141	1.144	1.146	1.149	1.150	1.151	1.154	1.158	1.159	1.161	1.164	1.168	1.170	1.171	1.175	1.179	1.181	1.185	1.188	1.191	1.194	1.196	1.201	1.202	1.205	1.209	1.210	1.212	1.215	1.215	1.218	1.218	1.219	1.218	1.218	1.216	1.214	1.211	1.209	1.205	1.200	1.196	1.190	1.184	1.178	1.170	1.160	1.150	1.140	1.129	1.116	1.104	1.089	1.075	1.059	1.042	1.026	1.009	0.990	0.971	0.951	0.930	0.910	0.889	0.868	0.844	0.821	0.798	0.775	0.751	0.729	0.702	0.679	0.655	0.632	0.608	0.584	0.559	0.536	0.512	0.489	0.466	0.442	0.421	0.399	0.376	0.356	0.335	0.316	0.295	0.278	0.259	0.240	0.222	0.206	0.190	0.175	0.160	0.146	0.131	0.120	0.106	0.095	0.084	0.071	0.062	0.052	0.042	0.034	0.025	0.018	0.010	0.002	-0.004	-0.009	-0.016	-0.020	-0.025	-0.030	-0.035	-0.039	-0.041	-0.045	-0.048	-0.050	-0.051	-0.054	-0.055	-0.058	-0.058	-0.058	-0.059	-0.059	-0.059	-0.058	-0.058	-0.058	-0.056	-0.056	-0.055	-0.054	-0.052	-0.052	-0.051	-0.050	-0.049	-0.049	-0.046	-0.046	-0.045	-0.044	-0.044	-0.044	-0.045	-0.046	-0.046	-0.049	-0.050	-0.054	-0.056	-0.059	-0.064	-0.069	-0.074	-0.081	-0.088	-0.096	-0.104	-0.114	-0.124	-0.135	-0.148	-0.160	-0.175	-0.189	-0.205	-0.221	-0.239	-0.256	-0.275	-0.296	-0.315	-0.338	-0.360	-0.382	-0.405	-0.429	-0.452	-0.478	-0.502	-0.529	-0.554	-0.580	-0.606	-0.632	-0.658	-0.684	-0.710	-0.735	-0.760	-0.784	-0.809	-0.832	-0.855	-0.878	-0.899	-0.919	-0.940	-0.959	-0.975	-0.991	-1.006	-1.021	-1.034	-1.046	-1.056	-1.065	-1.074	-1.080	-1.085	-1.089	-1.091	-1.090	-1.090	-1.088	-1.084	-1.079	-1.072	-1.065	-1.056	-1.045	-1.034	-1.022	-1.009	-0.995	-0.980	-0.964	-0.946	-0.930	-0.912	-0.895	-0.876	-0.858	-0.838	-0.820	-0.800	-0.781	-0.762	-0.744	-0.726	-0.708	-0.689	-0.672	-0.656	-0.641	-0.626	-0.612	-0.599	-0.588	-0.576	-0.566	-0.556	-0.548	-0.541	-0.536	-0.531	-0.528	-0.525	-0.524	-0.524	-0.524	-0.526	-0.530	-0.534	-0.539	-0.544	-0.551	-0.558	-0.566	-0.575	-0.584	-0.594	-0.604	-0.614	-0.625	-0.635	-0.646	-0.658	-0.669	-0.679	-0.690	-0.701	-0.711	-0.721	-0.731	-0.740	-0.750	-0.758	-0.765	-0.772	-0.779	-0.785	-0.790	-0.794	-0.798	-0.800	-0.802	-0.804	-0.805	-0.805	-0.804	-0.802	-0.800	-0.798	-0.794	-0.790	-0.786	-0.781	-0.776	-0.771	-0.765	-0.759	-0.752	-0.746	-0.739	-0.732	-0.726	-0.719	-0.712	-0.706	-0.699	-0.694	-0.688	-0.681	-0.675	-0.670	-0.665	-0.660	-0.656	-0.652	-0.648	-0.646	-0.642	-0.640	-0.639	-0.638	-0.638	-0.636	-0.636	-0.636	-0.638	-0.639	-0.639	-0.641	-0.642	-0.645	-0.646	-0.649	-0.651	-0.652	-0.655	-0.656	-0.659	-0.661	-0.665	-0.666	-0.669	-0.670	-0.672	-0.674	-0.676	-0.678	-0.679	-0.680	-0.681	-0.682	-0.681	-0.682	-0.682	-0.682	-0.681	-0.682	-0.681	-0.680	-0.680	-0.679	-0.678	-0.676	-0.674	-0.674	-0.671	-0.670	-0.668	-0.666	-0.664	-0.662	-0.661	-0.660	-0.658	-0.655	-0.654	-0.652	-0.650	-0.648	-0.646	-0.644	-0.642	-0.640	-0.638	-0.635	-0.631	-0.629	-0.626	-0.622	-0.620	-0.616	-0.612	-0.609	-0.605	-0.601	-0.596	-0.592	-0.588	-0.582	-0.578	-0.572	-0.566	-0.560	-0.554	-0.548	-0.541	-0.535	-0.528	-0.520	-0.512	-0.505	-0.498	-0.490	-0.482	-0.474	-0.466	-0.458	-0.449	-0.441	-0.432	-0.424	-0.418	-0.409	-0.401	-0.394	-0.386	-0.378	-0.371	-0.364	-0.356	-0.351	-0.344	-0.338	-0.332	-0.328	-0.321	-0.316	-0.311	-0.306	-0.302	-0.299	-0.295	-0.290	-0.288	-0.284	-0.281	-0.278	-0.274	-0.271	-0.269	-0.265	-0.262	-0.260	-0.256	-0.254	-0.250	-0.248	-0.244	-0.240	-0.236	-0.231	-0.228	-0.224	-0.218	-0.212	-0.206	-0.200	-0.194	-0.188	-0.180	-0.174	-0.165	-0.158	-0.149	-0.140	-0.132	-0.122	-0.112	-0.104	-0.094	-0.084	-0.072	-0.064	-0.052	-0.042	-0.032	-0.021	-0.011	0.000	0.010	0.020	0.029	0.038	0.048	0.056	0.064	0.074	0.080	0.089	0.095	0.102	0.108	0.112	0.118	0.121	0.124	0.128	0.130	0.131	0.132	0.132	0.131	0.131	0.130	0.128	0.125	0.121	0.118	0.112	0.109	0.102	0.096	0.089	0.082	0.074	0.066	0.058	0.048	0.039	0.030	0.019	0.009	-0.002	-0.012	-0.024	-0.035	-0.048	-0.059	-0.071	-0.084	-0.095	-0.109	-0.121	-0.134	-0.146	-0.160	-0.172	-0.186	-0.200	-0.214	-0.228	-0.241	-0.255	-0.268	-0.282	-0.296	-0.309	-0.324	-0.336	-0.350	-0.365	-0.379	-0.392	-0.405	-0.419	-0.432	-0.446	-0.461	-0.474	-0.488	-0.501	-0.515	-0.529	-0.542	-0.555	-0.569	-0.581	-0.595	-0.608	-0.619	-0.632	-0.645	-0.658	-0.669	-0.680	-0.691	-0.704	-0.714	-0.725	-0.735	-0.745	-0.754	-0.765	-0.774	-0.782	-0.789	-0.798	-0.805	-0.812	-0.818	-0.824	-0.828	-0.832	-0.838	-0.841	-0.842	-0.846	-0.848	-0.849	-0.848	-0.848	-0.846	-0.845	-0.842	-0.838	-0.835	-0.830	-0.825	-0.819	-0.812	-0.806	-0.798	-0.790	-0.780	-0.771	-0.761	-0.751	-0.740	-0.730	-0.718	-0.705	-0.692	-0.679	-0.665	-0.651	-0.639	-0.624	-0.610	-0.596	-0.581	-0.568	-0.552	-0.539	-0.525	-0.511	-0.498	-0.484	-0.471	-0.459	-0.445	-0.435	-0.422	-0.411	-0.401	-0.391	-0.381	-0.372	-0.364	-0.358	-0.349	-0.344	-0.339	-0.332	-0.329	-0.325	-0.322	-0.321	-0.320	-0.320	-0.320	-0.321	-0.322	-0.324	-0.328	-0.332	-0.336	-0.341	-0.348	-0.354	-0.360	-0.368	-0.376	-0.385	-0.394	-0.404	-0.414	-0.424	-0.434	-0.445	-0.456	-0.468	-0.480	-0.490	-0.502	-0.515	-0.526	-0.539	-0.550	-0.562	-0.575	-0.586	-0.599	-0.610	-0.620	-0.632	-0.642	-0.654	-0.664	-0.674	-0.682	-0.692	-0.701	-0.710	-0.718	-0.725	-0.732	-0.739	-0.745	-0.750	-0.755	-0.759	-0.762	-0.765	-0.768	-0.770	-0.771	-0.771	-0.771	-0.770	-0.769	-0.768	-0.765	-0.761	-0.758	-0.752	-0.749	-0.742	-0.736	-0.730	-0.721	-0.714	-0.705	-0.696	-0.686	-0.676	-0.665	-0.655	-0.644	-0.631	-0.619	-0.606	-0.592	-0.579	-0.565	-0.551	-0.539	-0.524	-0.509	-0.495	-0.480	-0.466	-0.452	-0.438	-0.422	-0.409	-0.394	-0.380	-0.366	-0.352	-0.340	-0.326	-0.314	-0.301	-0.290	-0.279	-0.268	-0.258	-0.248	-0.239	-0.230	-0.220	-0.214	-0.206	-0.200	-0.194	-0.189	-0.184	-0.180	-0.176	-0.174	-0.171	-0.170	-0.169	-0.168	-0.168	-0.166	-0.168	-0.169	-0.169	-0.170	-0.171	-0.174	-0.176	-0.179	-0.181	-0.184	-0.186	-0.190	-0.192	-0.196	-0.200	-0.202	-0.206	-0.208	-0.211	-0.214	-0.215	-0.218	-0.219	-0.220	-0.221	-0.221	-0.221	-0.221	-0.220	-0.218	-0.216	-0.212	-0.210	-0.208	-0.202	-0.198	-0.191	-0.186	-0.180	-0.171	-0.164	-0.155	-0.145	-0.136	-0.126	-0.115	-0.104	-0.092	-0.080	-0.066	-0.052	-0.041	-0.026	-0.012	0.002	0.018	0.032	0.048	0.062	0.078	0.092	0.109	0.124	0.138	0.152	0.168	0.181	0.195	0.209	0.220	0.232	0.245	0.256	0.266	0.275	0.284	0.291	0.299	0.305	0.311	0.315	0.319	0.320	0.321	0.322	0.321	0.321	0.316	0.314	0.308	0.302	0.295	0.286	0.276	0.266	0.256	0.244	0.230	0.216	0.200	0.184	0.168	0.149	0.130	0.110	0.090	0.070	0.049	0.026	0.002	-0.020	-0.044	-0.069	-0.092	-0.119	-0.144	-0.169	-0.195	-0.222	-0.248	-0.274	-0.300	-0.326	-0.352	-0.379	-0.405	-0.430	-0.456	-0.481	-0.506	-0.531	-0.555	-0.579	-0.601	-0.624	-0.646	-0.668	-0.689	-0.709	-0.728	-0.746	-0.765	-0.782	-0.800	-0.815	-0.830	-0.845	-0.858	-0.870	-0.882	-0.892	-0.902	-0.911	-0.920	-0.926	-0.932	-0.938	-0.941	-0.945	-0.946	-0.946	-0.948	-0.946	-0.945	-0.941	-0.939	-0.934	-0.929	-0.924	-0.916	-0.909	-0.901	-0.892	-0.884	-0.874	-0.864	-0.852	-0.842	-0.830	-0.818	-0.806	-0.794	-0.781	-0.769	-0.756	-0.744	-0.730	-0.718	-0.705	-0.691	-0.680	-0.668	-0.655	-0.642	-0.631	-0.621	-0.610	-0.599	-0.589	-0.579	-0.570	-0.562	-0.554	-0.545	-0.538	-0.531	-0.525	-0.519	-0.514	-0.507	-0.502	-0.499	-0.492	-0.489	-0.485	-0.481	-0.478	-0.475	-0.471	-0.466	-0.464	-0.459	-0.455	-0.451	-0.448	-0.441	-0.436	-0.431	-0.425	-0.419	-0.411	-0.404	-0.398	-0.389	-0.379	-0.369	-0.358	-0.346	-0.334	-0.321	-0.308	-0.292	-0.278	-0.261	-0.245	-0.226	-0.208	-0.189	-0.169	-0.146	-0.125	-0.102	-0.080	-0.056	-0.031	-0.005	0.020	0.048	0.072	0.100	0.129	0.158	0.186	0.215	0.244	0.274	0.304	0.332	0.362	0.394	0.424	0.454	0.484	0.514	0.544	0.574	0.604	0.634	0.662	0.691	0.720	0.748	0.776	0.805	0.831	0.858	0.884	0.910	0.935	0.958	0.982	1.005	1.028	1.049	1.070	1.089	1.109	1.128	1.145	1.162	1.178	1.191	1.206	1.218	1.230	1.241	1.250	1.258	1.266	1.272	1.276	1.281	1.285	1.286	1.286	1.286	1.285	1.282	1.280	1.275	1.269	1.262	1.255	1.248	1.238	1.228	1.215	1.204	1.191	1.178	1.162	1.149	1.134	1.116	1.101	1.084	1.068	1.049	1.031	1.014	0.998	0.979	0.962	0.945	0.928	0.910	0.892	0.876	0.861	0.845	0.831	0.815	0.801	0.789	0.776	0.765	0.754	0.742	0.732	0.724	0.716	0.709	0.701	0.696	0.691	0.686	0.682	0.680	0.678	0.676	0.675	0.675	0.675	0.676	0.678	0.680	0.680	0.684	0.685	0.689	0.691	0.695	0.699	0.701	0.705	0.709	0.711	0.714	0.716	0.719	0.720	0.721	0.722	0.722	0.724	0.722	0.721	0.720	0.719	0.716	0.712	0.710	0.705	0.701	0.696	0.691	0.685	0.679	0.671	0.665	0.656	0.649	0.641	0.631	0.622	0.614	0.604	0.595	0.585	0.578	0.568	0.559	0.549	0.541	0.531	0.524	0.516	0.509	0.501	0.495	0.489	0.482	0.479	0.475	0.471	0.469	0.466	0.465	0.464	0.464	0.465	0.468	0.469	0.474	0.479	0.482	0.490	0.496	0.505	0.514	0.522	0.534	0.545	0.558	0.571	0.584	0.599	0.612	0.629	0.645	0.662	0.680	0.698	0.716	0.735	0.754	0.774	0.794	0.814	0.835	0.855	0.876	0.898	0.919	0.939	0.961	0.982	1.004	1.025	1.046	1.066	1.088	1.108	1.128	1.149	1.168	1.188	1.206	1.225	1.242	1.260	1.278	1.294	1.309	1.325	1.340	1.354	1.369	1.381	1.392	1.405	1.415	1.425	1.434	1.442	1.450	1.458	1.464	1.470	1.474	1.478	1.480	1.481	1.482	1.482	1.482	1.481	1.479	1.476	1.472	1.469	1.464	1.458	1.451	1.444	1.435	1.428	1.418	1.409	1.399	1.388	1.376	1.365	1.354	1.340	1.328	1.315	1.300	1.286	1.274	1.259	1.245	1.231	1.216	1.201	1.188	1.172	1.158	1.142	1.129	1.115	1.100	1.086	1.072	1.058	1.045	1.032	1.020	1.006	0.995	0.982	0.971	0.961	0.950	0.939	0.929	0.920	0.910	0.901	0.894	0.885	0.878	0.870	0.862	0.858	0.851	0.846	0.841	0.836	0.831	0.828	0.824	0.821	0.819	0.818	0.815	0.814	0.812	0.811	0.811	0.811	0.812	0.812	0.814	0.816	0.818	0.820	0.822	0.828	0.830	0.834	0.838	0.841	0.845	0.851	0.856	0.861	0.866	0.872	0.878	0.882	0.889	0.895	0.901	0.906	0.912	0.919	0.925	0.931	0.936	0.942	0.949	0.954	0.959	0.964	0.970	0.974	0.978	0.981	0.985	0.990	0.992	0.995	0.996	0.999	1.000	1.000	1.001	1.000	1.000	0.999	0.996	0.995	0.992	0.988	0.984	0.979	0.974	0.969	0.962	0.955	0.948	0.941	0.932	0.924	0.915	0.905	0.895	0.885	0.874	0.862	0.851	0.840	0.828	0.816	0.804	0.792	0.779	0.768	0.755	0.744	0.731	0.719	0.709	0.696	0.685	0.675	0.664	0.654	0.645	0.635	0.626	0.619	0.610	0.604	0.598	0.591	0.586	0.582	0.578	0.575	0.572	0.571	0.570	0.570	0.569	0.570	0.572	0.575	0.578	0.582	0.586	0.592	0.598	0.605	0.611	0.619	0.628	0.636	0.645	0.654	0.664	0.675	0.685	0.696	0.706	0.719	0.730	0.741	0.754	0.765	0.778	0.789	0.800	0.811	0.822	0.834	0.846	0.856	0.868	0.878	0.888	0.898	0.906	0.914	0.922	0.930	0.938	0.944	0.950	0.956	0.961	0.966	0.971	0.974	0.978	0.980	0.982	0.984	0.985	0.985	0.986	0.986	0.985	0.984	0.984	0.981	0.980	0.978	0.974	0.970	0.968	0.962	0.959	0.955	0.950	0.945	0.940	0.935	0.930	0.924	0.919	0.912	0.906	0.900	0.894	0.888	0.881	0.875	0.869	0.861	0.855	0.849	0.842	0.836	0.831	0.824	0.819	0.811	0.806	0.800	0.795	0.790	0.785	0.780	0.775	0.770	0.766	0.762	0.759	0.756	0.752	0.750	0.748	0.746	0.745	0.744	0.744	0.744	0.745	0.746	0.748	0.749	0.752	0.755	0.760	0.764	0.769	0.775	0.780	0.786	0.794	0.801	0.809	0.818	0.826	0.836	0.845	0.855	0.866	0.876	0.886	0.899	0.910	0.921	0.932	0.944	0.955	0.968	0.979	0.991	1.002	1.014	1.025	1.036	1.048	1.058	1.068	1.078	1.086	1.096	1.105	1.112	1.120	1.128	1.134	1.140	1.146	1.151	1.156	1.160	1.164	1.169	1.171	1.174	1.178	1.179	1.181	1.181	1.182	1.184	1.185	1.186	1.186	1.186	1.188	1.188	1.188	1.188	1.189	1.189	1.190	1.190	1.191	1.192	1.192	1.194	1.195	1.198	1.200	1.202	1.205	1.208	1.210	1.214	1.218	1.221	1.225	1.229	1.232	1.238	1.240	1.245	1.250	1.254	1.256	1.261	1.265	1.269	1.271	1.275	1.278	1.280	1.282	1.284	1.286	1.288	1.288	1.288	1.288	1.286	1.285	1.282	1.280	1.276	1.274	1.268	1.264	1.258	1.252	1.246	1.238	1.230	1.222	1.212	1.204	1.194	1.185	1.175	1.164	1.152	1.141	1.130	1.120	1.108	1.095	1.084	1.072	1.061	1.050	1.038	1.028	1.016	1.005	0.995	0.985	0.976	0.966	0.959	0.949	0.942	0.935	0.929	0.922	0.918	0.914	0.910	0.906	0.905	0.902	0.902	0.901	0.902	0.902	0.904	0.906	0.908	0.911	0.915	0.919	0.922	0.928	0.932	0.938	0.944	0.949	0.955	0.960	0.966	0.971	0.976	0.981	0.988	0.991	0.996	1.000	1.002	1.006	1.008	1.009	1.010	1.011	1.011	1.009	1.008	1.005	1.000	0.996	0.991	0.985	0.976	0.969	0.960	0.950	0.939	0.928	0.914	0.901	0.886	0.872	0.856	0.841	0.824	0.806	0.789	0.772	0.754	0.736	0.716	0.700	0.681	0.664	0.646	0.629	0.612	0.598	0.581	0.566	0.552	0.540	0.529	0.519	0.509	0.501	0.494	0.489	0.485	0.484	0.484	0.484	0.486	0.491	0.498	0.506	0.516	0.526	0.540	0.556	0.572	0.591	0.611	0.634	0.658	0.684	0.710	0.739	0.768	0.800	0.831	0.864	0.900	0.935	0.971	1.009	1.048	1.085	1.124	1.164	1.204	1.244	1.282	1.322	1.362	1.402	1.442	1.481	1.519	1.555	1.594	1.629	1.664	1.698	1.730	1.761	1.791	1.820	1.849	1.875	1.899	1.922	1.946	1.965	1.984	2.001	2.018	2.031	2.044	2.054	2.064	2.071	2.078	2.081	2.085	2.086	2.088	2.086	2.084	2.081	2.078	2.072	2.065	2.059	2.051	2.042	2.033	2.022	2.013	2.001	1.990	1.979	1.966	1.955	1.942	1.930	1.918	1.905	1.892	1.881	1.870	1.858	1.848	1.836	1.826	1.816	1.806	1.798	1.789	1.780	1.772	1.766	1.760	1.755	1.750	1.745	1.742	1.738	1.736	1.734	1.732	1.731	1.731	1.730	1.731	1.731	1.734	1.736	1.739	1.740	1.744	1.748	1.751	1.756	1.761	1.765	1.771	1.776	1.781	1.788	1.794	1.800	1.806	1.814	1.820	1.828	1.835	1.841	1.849	1.858	1.865	1.872	1.881	1.889	1.898	1.905	1.912	1.922	1.930	1.939	1.948	1.955	1.962	1.971	1.979	1.988	1.995	2.001	2.009	2.016	2.022	2.029	2.034	2.040	2.044	2.049	2.052	2.055	2.056	2.059	2.060	2.060	2.059	2.058	2.055	2.052	2.047	2.042	2.035	2.029	2.020	2.010	2.000	1.988	1.975	1.961	1.946	1.930	1.912	1.895	1.875	1.855	1.832	1.810	1.786	1.762	1.736	1.711	1.684	1.656	1.629	1.600	1.570	1.541	1.510	1.479	1.449	1.418	1.388	1.355	1.325	1.294	1.262	1.232	1.202	1.172	1.142	1.114	1.086	1.059	1.031	1.006	0.981	0.955	0.932	0.910	0.888	0.868	0.849	0.830	0.814	0.796	0.781	0.769	0.754	0.742	0.732	0.722	0.714	0.708	0.700	0.694	0.689	0.685	0.681	0.680	0.678	0.676	0.676	0.676	0.676	0.678	0.679	0.681	0.682	0.686	0.689	0.691	0.695	0.698	0.700	0.702	0.706	0.710	0.711	0.715	0.718	0.719	0.720	0.721	0.722	0.722	0.724	0.722	0.722	0.721	0.720	0.719	0.716	0.712	0.709	0.705	0.701	0.696	0.691	0.685	0.680	0.672	0.666	0.659	0.651	0.644	0.636	0.628	0.620	0.611	0.602	0.594	0.585	0.578	0.569	0.560	0.551	0.542	0.535	0.526	0.519	0.512	0.505	0.499	0.492	0.486	0.481	0.478	0.474	0.470	0.466	0.465	0.462	0.462	0.461	0.462	0.462	0.465	0.466	0.471	0.474	0.479	0.484	0.490	0.496	0.502	0.510	0.519	0.528	0.538	0.546	0.558	0.568	0.579	0.590	0.600	0.611	0.624	0.635	0.646	0.658	0.670	0.681	0.691	0.702	0.712	0.721	0.731	0.739	0.746	0.754	0.759	0.764	0.769	0.772	0.775	0.778	0.778	0.776	0.775	0.772	0.768	0.762	0.756	0.749	0.739	0.729	0.716	0.702	0.689	0.672	0.655	0.636	0.616	0.596	0.572	0.550	0.525	0.500	0.474	0.446	0.418	0.390	0.359	0.329	0.298	0.265	0.232	0.201	0.168	0.135	0.100	0.066	0.032	-0.001	-0.035	-0.066	-0.100	-0.132	-0.166	-0.199	-0.230	-0.260	-0.290	-0.320	-0.349	-0.378	-0.404	-0.430	-0.455	-0.479	-0.502	-0.524	-0.544	-0.564	-0.582	-0.600	-0.616	-0.630	-0.644	-0.655	-0.668	-0.678	-0.685	-0.692	-0.699	-0.704	-0.709	-0.711	-0.714	-0.714	-0.714	-0.712	-0.711	-0.709	-0.706	-0.701	-0.696	-0.692	-0.686	-0.680	-0.675	-0.668	-0.661	-0.654	-0.648	-0.641	-0.635	-0.628	-0.621	-0.615	-0.610	-0.604	-0.600	-0.595	-0.592	-0.589	-0.586	-0.585	-0.584	-0.584	-0.584	-0.585	-0.588	-0.590	-0.594	-0.599	-0.605	-0.611	-0.620	-0.626	-0.636	-0.646	-0.656	-0.668	-0.680	-0.692	-0.706	-0.719	-0.734	-0.749	-0.764	-0.779	-0.795	-0.811	-0.828	-0.844	-0.862	-0.879	-0.895	-0.912	-0.929	-0.946	-0.961	-0.978	-0.992	-1.009	-1.025	-1.040	-1.055	-1.068	-1.081	-1.094	-1.108	-1.120	-1.131	-1.142	-1.154	-1.164	-1.172	-1.181	-1.190	-1.199	-1.205	-1.214	-1.219	-1.226	-1.231	-1.235	-1.240	-1.244	-1.248	-1.251	-1.254	-1.256	-1.259	-1.260	-1.261	-1.262	-1.262	-1.264	-1.264	-1.264	-1.265	-1.264	-1.262	-1.262	-1.261	-1.260	-1.259	-1.256	-1.255	-1.252	-1.251	-1.248	-1.246	-1.244	-1.240	-1.238	-1.234	-1.231	-1.228	-1.224	-1.220	-1.215	-1.212	-1.208	-1.202	-1.199	-1.195	-1.190	-1.185	-1.180	-1.176	-1.171	-1.166	-1.162	-1.158	-1.154	-1.150	-1.146	-1.144	-1.140	-1.138	-1.134	-1.132	-1.130	-1.129	-1.129	-1.129	-1.129	-1.130	-1.131	-1.134	-1.136	-1.140	-1.144	-1.149	-1.154	-1.160	-1.168	-1.175	-1.184	-1.194	-1.204	-1.214	-1.225	-1.236	-1.250	-1.262	-1.278	-1.291	-1.306	-1.321	-1.338	-1.354	-1.370	-1.386	-1.404	-1.420	-1.439	-1.455	-1.472	-1.489	-1.506	-1.522	-1.540	-1.556	-1.571	-1.588	-1.602	-1.618	-1.631	-1.645	-1.658	-1.670	-1.681	-1.691	-1.702	-1.710	-1.719	-1.726	-1.732	-1.738	-1.742	-1.746	-1.749	-1.751	-1.751	-1.752	-1.751	-1.750	-1.748	-1.745	-1.741	-1.738	-1.731	-1.725	-1.720	-1.712	-1.705	-1.698	-1.689	-1.680	-1.672	-1.662	-1.654	-1.644	-1.634	-1.625	-1.614	-1.605	-1.595	-1.586	-1.576	-1.568	-1.560	-1.550	-1.542	-1.535	-1.528	-1.521	-1.515	-1.510	-1.505	-1.500	-1.496	-1.494	-1.491	-1.489	-1.488	-1.488	-1.488	-1.489	-1.490	-1.492	-1.495	-1.499	-1.501	-1.506	-1.511	-1.516	-1.522	-1.530	-1.536	-1.544	-1.551	-1.560	-1.568	-1.576	-1.585	-1.594	-1.604	-1.612	-1.621	-1.631	-1.640	-1.649	-1.658	-1.666	-1.676	-1.685	-1.692	-1.701	-1.709	-1.715	-1.722	-1.730	-1.735	-1.741	-1.746	-1.751	-1.756	-1.760	-1.764	-1.768	-1.770	-1.771	-1.774	-1.775	-1.778	-1.778	-1.778	-1.778	-1.778	-1.776	-1.776	-1.774	-1.772	-1.771	-1.769	-1.766	-1.764	-1.761	-1.758	-1.754	-1.751	-1.748	-1.744	-1.740	-1.736	-1.732	-1.729	-1.725	-1.721	-1.718	-1.712	-1.710	-1.706	-1.701	-1.698	-1.694	-1.690	-1.685	-1.682	-1.678	-1.674	-1.670	-1.668	-1.662	-1.659	-1.655	-1.651	-1.648	-1.644	-1.640	-1.636	-1.634	-1.630	-1.626	-1.622	-1.620	-1.616	-1.612	-1.609	-1.608	-1.604	-1.601	-1.598	-1.595	-1.592	-1.590	-1.588	-1.585	-1.584	-1.582	-1.581	-1.579	-1.579	-1.579	-1.578	-1.578	-1.579	-1.580	-1.581	-1.582	-1.584	-1.588	-1.589	-1.592	-1.598	-1.601	-1.605	-1.610	-1.616	-1.621	-1.628	-1.635	-1.640	-1.648	-1.655	-1.662	-1.672	-1.680	-1.689	-1.698	-1.708	-1.718	-1.728	-1.738	-1.748	-1.758	-1.768	-1.778	-1.789	-1.799	-1.809	-1.819	-1.829	-1.838	-1.848	-1.856	-1.865	-1.874	-1.882	-1.890	-1.899	-1.905	-1.911	-1.918	-1.922	-1.928	-1.932	-1.936	-1.940	-1.942	-1.945	-1.946	-1.948	-1.948	-1.948	-1.948	-1.946	-1.944	-1.940	-1.938	-1.934	-1.930	-1.924	-1.919	-1.912	-1.905	-1.899	-1.891	-1.882	-1.875	-1.865	-1.855	-1.846	-1.836	-1.825	-1.815	-1.804	-1.794	-1.781	-1.770	-1.758	-1.746	-1.735	-1.724	-1.711	-1.700	-1.688	-1.676	-1.665	-1.652	-1.640	-1.630	-1.619	-1.608	-1.596	-1.586	-1.576	-1.566	-1.556	-1.548	-1.538	-1.529	-1.520	-1.511	-1.505	-1.496	-1.489	-1.482	-1.476	-1.469	-1.464	-1.459	-1.452	-1.448	-1.444	-1.439	-1.435	-1.431	-1.426	-1.424	-1.420	-1.418	-1.414	-1.411	-1.409	-1.406	-1.404	-1.401	-1.399	-1.396	-1.394	-1.392	-1.389	-1.388	-1.384	-1.381	-1.379	-1.376	-1.372	-1.370	-1.366	-1.362	-1.359	-1.355	-1.350	-1.345	-1.341	-1.335	-1.330	-1.324	-1.318	-1.311	-1.305	-1.299	-1.291	-1.282	-1.275	-1.268	-1.260	-1.250	-1.241	-1.232	-1.224	-1.212	-1.204	-1.194	-1.182	-1.174	-1.164	-1.152	-1.142	-1.132	-1.121	-1.111	-1.101	-1.091	-1.084	-1.074	-1.065	-1.055	-1.048	-1.039	-1.032	-1.024	-1.018	-1.011	-1.005	-1.000	-0.995	-0.991	-0.988	-0.984	-0.982	-0.980	-0.979	-0.978	-0.978	-0.979	-0.981	-0.981	-0.985	-0.989	-0.992	-0.996	-1.001	-1.008	-1.012	-1.020	-1.028	-1.035	-1.044	-1.054	-1.062	-1.071	-1.081	-1.091	-1.102	-1.112	-1.125	-1.136	-1.149	-1.159	-1.171	-1.184	-1.196	-1.208	-1.221	-1.232	-1.246	-1.259	-1.270	-1.282	-1.295	-1.308	-1.319	-1.331	-1.342	-1.354	-1.366	-1.376	-1.388	-1.398	-1.409	-1.419	-1.430	-1.439	-1.450	-1.459	-1.469	-1.476	-1.486	-1.494	-1.504	-1.510	-1.519	-1.528	-1.535	-1.542	-1.550	-1.556	-1.564	-1.571	-1.578	-1.584	-1.590	-1.596	-1.602	-1.609	-1.615	-1.620	-1.626	-1.631	-1.636	-1.641	-1.646	-1.651	-1.656	-1.661	-1.665	-1.670	-1.674	-1.678	-1.681	-1.685	-1.689	-1.694	-1.696	-1.700	-1.702	-1.705	-1.710	-1.712	-1.715	-1.719	-1.721	-1.724	-1.726	-1.730	-1.732	-1.738	-1.740	-1.744	-1.748	-1.751	-1.755	-1.760	-1.765	-1.769	-1.775	-1.780	-1.788	-1.794	-1.800	-1.806	-1.815	-1.824	-1.830	-1.839	-1.849	-1.859	-1.869	-1.879	-1.890	-1.902	-1.914	-1.926	-1.939	-1.952	-1.966	-1.980	-1.995	-2.010	-2.025	-2.040	-2.056	-2.071	-2.086	-2.104	-2.120	-2.135	-2.152	-2.169	-2.184	-2.200	-2.216	-2.231	-2.248	-2.262	-2.278	-2.292	-2.306	-2.320	-2.334	-2.345	-2.358	-2.369	-2.379	-2.389	-2.399	-2.408	-2.415	-2.421	-2.429	-2.434	-2.439	-2.442	-2.446	-2.449	-2.450	-2.452	-2.451	-2.451	-2.450	-2.446	-2.444	-2.440	-2.435	-2.430	-2.425	-2.418	-2.410	-2.402	-2.395	-2.385	-2.375	-2.365	-2.355	-2.344	-2.332	-2.322	-2.310	-2.298	-2.286	-2.274	-2.261	-2.250	-2.236	-2.224	-2.211	-2.200	-2.188	-2.176	-2.165	-2.154	-2.142	-2.132	-2.122	-2.112	-2.105	-2.095	-2.088	-2.081	-2.074	-2.069	-2.064	-2.059	-2.055	-2.052	-2.051	-2.050	-2.049	-2.049	-2.051	-2.052	-2.055	-2.060	-2.064	-2.069	-2.076	-2.082	-2.090	-2.099	-2.108	-2.118	-2.128	-2.139	-2.150	-2.161	-2.175	-2.188	-2.202	-2.215	-2.230	-2.245	-2.261	-2.276	-2.292	-2.309	-2.324	-2.340	-2.356	-2.374	-2.390	-2.408	-2.424	-2.440	-2.456	-2.472	-2.489	-2.505	-2.521	-2.536	-2.552	-2.568	-2.581	-2.596	-2.610	-2.625	-2.638	-2.652	-2.665	-2.678	-2.689	-2.700	-2.711	-2.722	-2.734	-2.744	-2.752	-2.762	-2.772	-2.780	-2.789	-2.796	-2.804	-2.811	-2.819	-2.825	-2.832	-2.838	-2.844	-2.850	-2.855	-2.861	-2.865	-2.870	-2.876	-2.880	-2.885	-2.889	-2.894	-2.899	-2.904	-2.908	-2.914	-2.918	-2.922	-2.928	-2.932	-2.938	-2.944	-2.949	-2.954	-2.960	-2.965	-2.971	-2.978	-2.984	-2.990	-2.996	-3.002	-3.008	-3.014	-3.021	-3.028	-3.032	-3.040	-3.046	-3.052	-3.059	-3.065	-3.071	-3.078	-3.082	-3.089	-3.092	-3.098	-3.102	-3.108	-3.111	-3.115	-3.118	-3.121	-3.124	-3.126	-3.129	-3.130	-3.131	-3.131	-3.131	-3.131	-3.130	-3.129	-3.128	-3.125	-3.122	-3.119	-3.115	-3.112	-3.108	-3.102	-3.096	-3.091	-3.085	-3.079	-3.071	-3.065	-3.058	-3.050	-3.044	-3.035	-3.028	-3.019	-3.011	-3.002	-2.995	-2.986	-2.979	-2.970	-2.964	-2.955	-2.948	-2.940	-2.932	-2.925	-2.919	-2.912	-2.906	-2.900	-2.892	-2.886	-2.881	-2.876	-2.871	-2.866	-2.861	-2.858	-2.852	-2.849	-2.845	-2.841	-2.838	-2.834	-2.831	-2.828	-2.824	-2.821	-2.818	-2.815	-2.812	-2.809	-2.806	-2.804	-2.800	-2.796	-2.794	-2.789	-2.786	-2.782	-2.779	-2.775	-2.771	-2.766	-2.762	-2.758	-2.754	-2.749	-2.744	-2.740	-2.735	-2.730	-2.726	-2.720	-2.715	-2.711	-2.706	-2.702	-2.698	-2.694	-2.689	-2.684	-2.680	-2.678	-2.674	-2.670	-2.668	-2.665	-2.661	-2.660	-2.658	-2.656	-2.655	-2.655	-2.654	-2.654	-2.654	-2.655	-2.655	-2.655	-2.656	-2.658	-2.659	-2.660	-2.661	-2.664	-2.665	-2.666	-2.669	-2.670	-2.671	-2.674	-2.675	-2.676	-2.676	-2.678	-2.679	-2.679	-2.679	-2.679	-2.678	-2.676	-2.676	-2.674	-2.671	-2.669	-2.666	-2.662	-2.659	-2.655	-2.650	-2.644	-2.640	-2.634	-2.629	-2.622	-2.616	-2.610	-2.602	-2.595	-2.588	-2.581	-2.574	-2.568	-2.561	-2.554	-2.546	-2.541	-2.534	-2.528	-2.521	-2.516	-2.511	-2.506	-2.501	-2.498	-2.494	-2.490	-2.486	-2.484	-2.481	-2.481	-2.480	-2.479	-2.479	-2.479	-2.479	-2.480	-2.481	-2.482	-2.485	-2.486	-2.490	-2.491	-2.495	-2.498	-2.501	-2.504	-2.508	-2.510	-2.514	-2.516	-2.519	-2.521	-2.524	-2.525	-2.528	-2.528	-2.530	-2.530	-2.530	-2.529	-2.528	-2.526	-2.524	-2.520	-2.518	-2.512	-2.506	-2.502	-2.495	-2.489	-2.480	-2.472	-2.464	-2.455	-2.445	-2.434	-2.422	-2.411	-2.400	-2.388	-2.375	-2.361	-2.349	-2.335	-2.322	-2.309	-2.295	-2.281	-2.266	-2.252	-2.240	-2.225	-2.212	-2.199	-2.186	-2.172	-2.161	-2.149	-2.138	-2.126	-2.115	-2.105	-2.095	-2.086	-2.078	-2.068	-2.060	-2.052	-2.046	-2.039	-2.034	-2.027	-2.022	-2.018	-2.013	-2.010	-2.006	-2.002	-2.000	-1.998	-1.995	-1.992	-1.991	-1.989	-1.986	-1.985	-1.982	-1.981	-1.979	-1.975	-1.974	-1.970	-1.966	-1.964	-1.958	-1.954	-1.949	-1.944	-1.939	-1.932	-1.925	-1.918	-1.910	-1.901	-1.892	-1.882	-1.871	-1.861	-1.849	-1.836	-1.825	-1.811	-1.798	-1.782	-1.768	-1.752	-1.738	-1.721	-1.706	-1.690	-1.674	-1.656	-1.640	-1.622	-1.605	-1.589	-1.572	-1.555	-1.539	-1.521	-1.506	-1.490	-1.474	-1.460	-1.444	-1.430	-1.416	-1.402	-1.390	-1.378	-1.366	-1.355	-1.344	-1.334	-1.325	-1.315	-1.308	-1.300	-1.294	-1.286	-1.281	-1.276	-1.271	-1.268	-1.264	-1.260	-1.258	-1.256	-1.255	-1.251	-1.251	-1.250	-1.249	-1.249	-1.248	-1.248	-1.249	-1.248	-1.248	-1.248	-1.246	-1.246	-1.246	-1.245	-1.244	-1.241	-1.240	-1.238	-1.235	-1.232	-1.229	-1.225	-1.221	-1.216	-1.211	-1.206	-1.200	-1.194	-1.186	-1.180	-1.171	-1.164	-1.155	-1.148	-1.138	-1.128	-1.119	-1.109	-1.099	-1.090	-1.079	-1.068	-1.058	-1.048	-1.038	-1.028	-1.016	-1.006	-0.996	-0.988	-0.978	-0.969	-0.960	-0.951	-0.944	-0.936	-0.930	-0.924	-0.918	-0.912	-0.908	-0.904	-0.900	-0.898	-0.895	-0.894	-0.894	-0.892	-0.892	-0.894	-0.898	-0.899	-0.902	-0.908	-0.911	-0.918	-0.922	-0.930	-0.936	-0.945	-0.952	-0.961	-0.969	-0.979	-0.989	-0.999	-1.009	-1.020	-1.030	-1.041	-1.051	-1.064	-1.074	-1.085	-1.098	-1.108	-1.119	-1.130	-1.140	-1.151	-1.161	-1.172	-1.181	-1.191	-1.201	-1.209	-1.219	-1.226	-1.235	-1.242	-1.250	-1.258	-1.264	-1.270	-1.276	-1.281	-1.286	-1.290	-1.295	-1.299	-1.304	-1.306	-1.310	-1.312	-1.316	-1.320	-1.321	-1.324	-1.326	-1.328	-1.330	-1.332	-1.334	-1.335	-1.339	-1.340	-1.342	-1.342	-1.345	-1.348	-1.349	-1.350	-1.354	-1.356	-1.358	-1.360	-1.361	-1.365	-1.366	-1.369	-1.371	-1.372	-1.376	-1.378	-1.379	-1.381	-1.384	-1.385	-1.386	-1.389	-1.389	-1.391	-1.391	-1.391	-1.391	-1.391	-1.391	-1.390	-1.389	-1.388	-1.385	-1.382	-1.380	-1.376	-1.372	-1.368	-1.362	-1.356	-1.351	-1.345	-1.339	-1.330	-1.322	-1.315	-1.306	-1.298	-1.288	-1.279	-1.268	-1.258	-1.248	-1.236	-1.225	-1.214	-1.202	-1.191	-1.179	-1.168	-1.156	-1.145	-1.132	-1.121	-1.110	-1.098	-1.088	-1.075	-1.065	-1.054	-1.044	-1.032	-1.024	-1.012	-1.004	-0.995	-0.986	-0.978	-0.970	-0.961	-0.954	-0.946	-0.940	-0.934	-0.928	-0.921	-0.915	-0.910	-0.905	-0.900	-0.896	-0.892	-0.888	-0.884	-0.880	-0.878	-0.875	-0.872	-0.870	-0.869	-0.866	-0.866	-0.865	-0.865	-0.864	-0.864	-0.864	-0.864	-0.864	-0.864	-0.864	-0.865	-0.868	-0.868	-0.869	-0.871	-0.872	-0.875	-0.876	-0.879	-0.882	-0.885	-0.888	-0.891	-0.892	-0.896	-0.900	-0.902	-0.905	-0.909	-0.911	-0.914	-0.918	-0.920	-0.922	-0.925	-0.929	-0.931	-0.932	-0.935	-0.936	-0.938	-0.939	-0.940	-0.941	-0.942	-0.942	-0.944	-0.942	-0.942	-0.941	-0.941	-0.940	-0.939	-0.936	-0.936	-0.934	-0.930	-0.928	-0.925	-0.922	-0.919	-0.916	-0.912	-0.909	-0.906	-0.902	-0.899	-0.895	-0.892	-0.890	-0.885	-0.882	-0.879	-0.876	-0.874	-0.870	-0.868	-0.865	-0.861	-0.859	-0.856	-0.854	-0.851	-0.850	-0.848	-0.845	-0.842	-0.842	-0.840	-0.838	-0.835	-0.834	-0.831	-0.829	-0.828	-0.825	-0.822	-0.820	-0.818	-0.814	-0.810	-0.806	-0.804	-0.799	-0.794	-0.789	-0.784	-0.778	-0.771	-0.765	-0.758	-0.750	-0.742	-0.735	-0.726	-0.716	-0.706	-0.696	-0.686	-0.675	-0.665	-0.654	-0.641	-0.629	-0.616	-0.605	-0.591	-0.579	-0.565	-0.552	-0.539	-0.525	-0.511	-0.499	-0.485	-0.471	-0.458	-0.444	-0.431	-0.419	-0.405	-0.392	-0.379	-0.366	-0.355	-0.342	-0.330	-0.320	-0.309	-0.298	-0.286	-0.278	-0.266	-0.258	-0.249	-0.239	-0.230	-0.221	-0.214	-0.206	-0.198	-0.190	-0.182	-0.176	-0.170	-0.164	-0.158	-0.151	-0.146	-0.141	-0.135	-0.130	-0.125	-0.121	-0.116	-0.112	-0.109	-0.104	-0.101	-0.098	-0.095	-0.092	-0.089	-0.088	-0.085	-0.084	-0.082	-0.081	-0.080	-0.080	-0.079	-0.080	-0.081	-0.081	-0.084	-0.084	-0.088	-0.090	-0.094	-0.096	-0.101	-0.105	-0.110	-0.116	-0.122	-0.129	-0.135	-0.144	-0.151	-0.160	-0.168	-0.178	-0.188	-0.198	-0.209	-0.219	-0.231	-0.241	-0.252	-0.265	-0.276	-0.290	-0.301	-0.314	-0.326	-0.340	-0.352	-0.365	-0.376	-0.389	-0.401	-0.414	-0.425	-0.436	-0.448	-0.458	-0.469	-0.479	-0.488	-0.498	-0.506	-0.515	-0.521	-0.529	-0.535	-0.540	-0.546	-0.551	-0.555	-0.559	-0.561	-0.565	-0.565	-0.568	-0.568	-0.568	-0.566	-0.566	-0.564	-0.562	-0.560	-0.556	-0.552	-0.550	-0.545	-0.540	-0.535	-0.530	-0.525	-0.519	-0.514	-0.507	-0.501	-0.495	-0.490	-0.482	-0.478	-0.471	-0.466	-0.461	-0.455	-0.450	-0.445	-0.441	-0.438	-0.432	-0.430	-0.426	-0.424	-0.422	-0.421	-0.420	-0.419	-0.418	-0.418	-0.419	-0.419	-0.420	-0.422	-0.425	-0.428	-0.430	-0.434	-0.436	-0.440	-0.444	-0.449	-0.454	-0.458	-0.462	-0.469	-0.472	-0.478	-0.482	-0.488	-0.491	-0.496	-0.501	-0.505	-0.510	-0.514	-0.519	-0.522	-0.525	-0.528	-0.530	-0.534	-0.534	-0.536	-0.536	-0.538	-0.538	-0.538	-0.538	-0.535	-0.534	-0.532	-0.530	-0.528	-0.524	-0.520	-0.516	-0.511	-0.507	-0.502	-0.498	-0.491	-0.488	-0.481	-0.476	-0.470	-0.464	-0.459	-0.452	-0.446	-0.441	-0.435	-0.430	-0.425	-0.420	-0.416	-0.411	-0.408	-0.404	-0.400	-0.398	-0.398	-0.395	-0.394	-0.394	-0.392	-0.394	-0.395	-0.396	-0.399	-0.401	-0.405	-0.410	-0.414	-0.419	-0.426	-0.431	-0.439	-0.448	-0.455	-0.464	-0.472	-0.484	-0.492	-0.502	-0.514	-0.525	-0.536	-0.549	-0.561	-0.571	-0.584	-0.596	-0.609	-0.622	-0.634	-0.646	-0.660	-0.671	-0.682	-0.696	-0.708	-0.719	-0.730	-0.740	-0.751	-0.761	-0.771	-0.781	-0.790	-0.799	-0.808	-0.816	-0.825	-0.831	-0.839	-0.846	-0.851	-0.859	-0.865	-0.871	-0.876	-0.880	-0.885	-0.891	-0.895	-0.900	-0.904	-0.909	-0.912	-0.916	-0.921	-0.925	-0.929	-0.935	-0.940	-0.944	-0.949	-0.955	-0.961	-0.968	-0.974	-0.981	-0.988	-0.995	-1.004	-1.011	-1.020	-1.029	-1.038	-1.048	-1.058	-1.068	-1.078	-1.089	-1.100	-1.111	-1.122	-1.135	-1.146	-1.158	-1.170	-1.182	-1.194	-1.206	-1.220	-1.231	-1.242	-1.255	-1.266	-1.278	-1.289	-1.299	-1.311	-1.320	-1.330	-1.339	-1.349	-1.358	-1.365	-1.372	-1.379	-1.386	-1.391	-1.398	-1.402	-1.406	-1.410	-1.414	-1.415	-1.418	-1.419	-1.420	-1.420	-1.420	-1.419	-1.418	-1.416	-1.412	-1.410	-1.408	-1.404	-1.400	-1.396	-1.390	-1.386	-1.381	-1.376	-1.371	-1.365	-1.360	-1.354	-1.348	-1.342	-1.336	-1.331	-1.326	-1.320	-1.314	-1.310	-1.305	-1.300	-1.295	-1.290	-1.286	-1.282	-1.279	-1.276	-1.274	-1.272	-1.271	-1.270	-1.269	-1.269	-1.269	-1.270	-1.270	-1.272	-1.275	-1.279	-1.281	-1.285	-1.290	-1.294	-1.300	-1.306	-1.311	-1.318	-1.326	-1.334	-1.341	-1.351	-1.359	-1.369	-1.378	-1.388	-1.398	-1.408	-1.418	-1.429	-1.439	-1.449	-1.460	-1.470	-1.480	-1.491	-1.500	-1.510	-1.520	-1.529	-1.538	-1.546	-1.552	-1.560	-1.566	-1.572	-1.576	-1.581	-1.584	-1.586	-1.588	-1.589	-1.589	-1.588	-1.585	-1.581	-1.578	-1.572	-1.565	-1.559	-1.550	-1.540	-1.529	-1.516	-1.504	-1.490	-1.476	-1.459	-1.442	-1.425	-1.406	-1.386	-1.366	-1.345	-1.324	-1.301	-1.279	-1.256	-1.232	-1.208	-1.184	-1.160	-1.135	-1.109	-1.086	-1.061	-1.036	-1.012	-0.989	-0.965	-0.942	-0.920	-0.898	-0.876	-0.856	-0.835	-0.816	-0.800	-0.782	-0.766	-0.751	-0.739	-0.725	-0.714	-0.702	-0.694	-0.686	-0.680	-0.674	-0.670	-0.668	-0.666	-0.666	-0.666	-0.670	-0.672	-0.678	-0.682	-0.689	-0.698	-0.706	-0.715	-0.726	-0.738	-0.750	-0.762	-0.775	-0.790	-0.804	-0.819	-0.834	-0.849	-0.864	-0.879	-0.895	-0.910	-0.924	-0.939	-0.952	-0.966	-0.980	-0.991	-1.004	-1.015	-1.024	-1.034	-1.040	-1.048	-1.052	-1.056	-1.059	-1.061	-1.061	-1.060	-1.058	-1.054	-1.049	-1.041	-1.032	-1.022	-1.010	-0.996	-0.982	-0.965	-0.948	-0.928	-0.909	-0.886	-0.862	-0.839	-0.812	-0.786	-0.758	-0.729	-0.699	-0.669	-0.638	-0.604	-0.572	-0.539	-0.505	-0.471	-0.438	-0.402	-0.370	-0.335	-0.302	-0.269	-0.235	-0.204	-0.171	-0.140	-0.109	-0.080	-0.051	-0.024	0.002	0.029	0.051	0.075	0.095	0.115	0.134	0.149	0.164	0.178	0.188	0.196	0.205	0.211	0.214	0.216	0.216	0.215	0.211	0.205	0.199	0.189	0.178	0.166	0.151	0.136	0.119	0.099	0.079	0.055	0.032	0.008	-0.019	-0.046	-0.075	-0.104	-0.134	-0.165	-0.198	-0.230	-0.264	-0.299	-0.332	-0.368	-0.401	-0.436	-0.472	-0.506	-0.541	-0.576	-0.611	-0.645	-0.680	-0.712	-0.746	-0.778	-0.809	-0.839	-0.869	-0.898	-0.926	-0.952	-0.979	-1.005	-1.029	-1.052	-1.074	-1.096	-1.116	-1.135	-1.154	-1.171	-1.188	-1.202	-1.218	-1.231	-1.245	-1.256	-1.268	-1.280	-1.290	-1.299	-1.309	-1.318	-1.328	-1.335	-1.344	-1.352	-1.361	-1.370	-1.380	-1.389	-1.398	-1.408	-1.419	-1.430	-1.441	-1.454	-1.468	-1.480	-1.495	-1.510	-1.528	-1.545	-1.562	-1.581	-1.602	-1.622	-1.645	-1.668	-1.691	-1.715	-1.741	-1.768	-1.795	-1.822	-1.851	-1.881	-1.911	-1.940	-1.972	-2.004	-2.036	-2.068	-2.100	-2.132	-2.164	-2.196	-2.229	-2.261	-2.292	-2.324	-2.355	-2.385	-2.414	-2.442	-2.470	-2.498	-2.524	-2.549	-2.574	-2.598	-2.620	-2.640	-2.660	-2.678	-2.695	-2.711	-2.726	-2.740	-2.751	-2.762	-2.774	-2.781	-2.789	-2.795	-2.800	-2.804	-2.805	-2.808	-2.806	-2.806	-2.805	-2.801	-2.799	-2.795	-2.790	-2.784	-2.778	-2.771	-2.764	-2.755	-2.746	-2.739	-2.730	-2.719	-2.710	-2.700	-2.690	-2.680	-2.671	-2.660	-2.651	-2.641	-2.631	-2.621	-2.611	-2.601	-2.594	-2.584	-2.575	-2.568	-2.558	-2.551	-2.542	-2.535	-2.529	-2.522	-2.515	-2.509	-2.504	-2.499	-2.492	-2.488	-2.484	-2.480	-2.475	-2.471	-2.468	-2.464	-2.461	-2.459	-2.456	-2.454	-2.452	-2.450	-2.448	-2.448	-2.446	-2.445	-2.445	-2.445	-2.444	-2.445	-2.445	-2.446	-2.448	-2.449	-2.451	-2.452	-2.455	-2.458	-2.460	-2.464	-2.466	-2.470	-2.475	-2.479	-2.482	-2.488	-2.491	-2.498	-2.502	-2.508	-2.512	-2.519	-2.525	-2.530	-2.536	-2.544	-2.549	-2.556	-2.561	-2.569	-2.575	-2.581	-2.588	-2.594	-2.599	-2.605	-2.610	-2.616	-2.620	-2.624	-2.629	-2.632	-2.635	-2.638	-2.641	-2.642	-2.644	-2.645	-2.645	-2.644	-2.644	-2.641	-2.640	-2.638	-2.634	-2.629	-2.625	-2.619	-2.614	-2.606	-2.600	-2.591	-2.582	-2.574	-2.564	-2.554	-2.542	-2.531	-2.519	-2.508	-2.494	-2.480	-2.466	-2.451	-2.439	-2.424	-2.408	-2.392	-2.378	-2.361	-2.346	-2.330	-2.315	-2.299	-2.284	-2.269	-2.254	-2.239	-2.224	-2.210	-2.196	-2.181	-2.169	-2.155	-2.144	-2.131	-2.120	-2.109	-2.099	-2.090	-2.081	-2.074	-2.065	-2.060	-2.052	-2.049	-2.044	-2.041	-2.038	-2.038	-2.036	-2.035	-2.036	-2.039	-2.040	-2.044	-2.049	-2.052	-2.059	-2.064	-2.071	-2.079	-2.088	-2.096	-2.105	-2.115	-2.126	-2.138	-2.149	-2.160	-2.171	-2.184	-2.196	-2.209	-2.220	-2.232	-2.246	-2.259	-2.271	-2.282	-2.295	-2.308	-2.319	-2.329	-2.340	-2.349	-2.359	-2.366	-2.375	-2.382	-2.390	-2.395	-2.400	-2.404	-2.408	-2.409	-2.411	-2.411	-2.411	-2.409	-2.406	-2.404	-2.399	-2.394	-2.388	-2.379	-2.371	-2.362	-2.352	-2.340	-2.329	-2.315	-2.302	-2.288	-2.271	-2.255	-2.239	-2.222	-2.204	-2.185	-2.166	-2.146	-2.126	-2.108	-2.088	-2.065	-2.045	-2.024	-2.002	-1.980	-1.959	-1.936	-1.915	-1.894	-1.872	-1.851	-1.829	-1.809	-1.786	-1.766	-1.745	-1.724	-1.704	-1.684	-1.664	-1.645	-1.624	-1.606	-1.586	-1.568	-1.549	-1.531	-1.512	-1.495	-1.478	-1.459	-1.442	-1.425	-1.408	-1.391	-1.375	-1.358	-1.340	-1.324	-1.308	-1.291	-1.275	-1.259	-1.242	-1.225	-1.210	-1.194	-1.178	-1.161	-1.145	-1.129	-1.112	-1.096	-1.080	-1.064	-1.049	-1.032	-1.016	-1.001	-0.985	-0.970	-0.955	-0.939	-0.924	-0.909	-0.894	-0.880	-0.865	-0.850	-0.836	-0.822	-0.809	-0.795	-0.781	-0.768	-0.755	-0.741	-0.728	-0.716	-0.702	-0.690	-0.679	-0.666	-0.654	-0.644	-0.630	-0.620	-0.609	-0.598	-0.585	-0.575	-0.565	-0.552	-0.542	-0.532	-0.521	-0.510	-0.500	-0.490	-0.480	-0.469	-0.459	-0.449	-0.439	-0.429	-0.420	-0.410	-0.399	-0.390	-0.380	-0.371	-0.361	-0.352	-0.344	-0.335	-0.326	-0.318	-0.310	-0.302	-0.294	-0.286	-0.280	-0.272	-0.268	-0.262	-0.258	-0.252	-0.248	-0.242	-0.240	-0.236	-0.235	-0.234	-0.232	-0.231	-0.231	-0.234	-0.235	-0.238	-0.241	-0.244	-0.250	-0.254	-0.261	-0.266	-0.275	-0.282	-0.292	-0.301	-0.311	-0.321	-0.332	-0.345	-0.358	-0.370	-0.382	-0.396	-0.410	-0.424	-0.439	-0.454	-0.468	-0.484	-0.498	-0.512	-0.528	-0.541	-0.555	-0.569	-0.581	-0.595	-0.608	-0.619	-0.630	-0.641	-0.650	-0.660	-0.668	-0.676	-0.682	-0.688	-0.692	-0.696	-0.699	-0.700	-0.701	-0.701	-0.700	-0.696	-0.694	-0.690	-0.684	-0.678	-0.670	-0.661	-0.652	-0.644	-0.632	-0.621	-0.610	-0.598	-0.584	-0.571	-0.558	-0.544	-0.531	-0.516	-0.504	-0.490	-0.476	-0.465	-0.451	-0.440	-0.429	-0.419	-0.408	-0.399	-0.391	-0.385	-0.379	-0.375	-0.371	-0.369	-0.368	-0.369	-0.372	-0.375	-0.380	-0.388	-0.394	-0.404	-0.414	-0.428	-0.440	-0.455	-0.471	-0.489	-0.507	-0.528	-0.549	-0.571	-0.592	-0.616	-0.641	-0.666	-0.691	-0.718	-0.744	-0.771	-0.798	-0.824	-0.850	-0.878	-0.902	-0.929	-0.954	-0.979	-1.001	-1.025	-1.046	-1.068	-1.086	-1.105	-1.122	-1.140	-1.154	-1.168	-1.179	-1.190	-1.199	-1.205	-1.211	-1.216	-1.219	-1.220	-1.220	-1.219	-1.215	-1.210	-1.204	-1.198	-1.189	-1.178	-1.166	-1.154	-1.140	-1.126	-1.111	-1.094	-1.078	-1.059	-1.040	-1.021	-1.004	-0.984	-0.964	-0.944	-0.922	-0.902	-0.884	-0.862	-0.842	-0.824	-0.804	-0.785	-0.768	-0.750	-0.732	-0.716	-0.700	-0.685	-0.671	-0.658	-0.646	-0.635	-0.625	-0.615	-0.606	-0.599	-0.592	-0.588	-0.584	-0.579	-0.576	-0.576	-0.575	-0.575	-0.578	-0.579	-0.582	-0.588	-0.592	-0.599	-0.605	-0.614	-0.621	-0.631	-0.640	-0.651	-0.662	-0.675	-0.686	-0.699	-0.711	-0.725	-0.738	-0.751	-0.766	-0.779	-0.794	-0.806	-0.821	-0.835	-0.849	-0.862	-0.875	-0.888	-0.900	-0.912	-0.925	-0.936	-0.946	-0.958	-0.968	-0.978	-0.986	-0.995	-1.004	-1.011	-1.018	-1.024	-1.030	-1.035	-1.040	-1.045	-1.049	-1.052	-1.055	-1.058	-1.060	-1.061	-1.064	-1.065	-1.066	-1.068	-1.068	-1.069	-1.070	-1.070	-1.071	-1.071	-1.072	-1.072	-1.074	-1.075	-1.076	-1.078	-1.079	-1.080	-1.084	-1.085	-1.088	-1.090	-1.094	-1.098	-1.102	-1.106	-1.112	-1.116	-1.121	-1.128	-1.134	-1.140	-1.148	-1.152	-1.160	-1.166	-1.174	-1.181	-1.189	-1.196	-1.202	-1.210	-1.218	-1.224	-1.231	-1.238	-1.245	-1.251	-1.258	-1.262	-1.269	-1.275	-1.280	-1.285	-1.291	-1.295	-1.299	-1.304	-1.308	-1.311	-1.312	-1.315	-1.319	-1.321	-1.322	-1.325	-1.326	-1.328	-1.330	-1.331	-1.332	-1.334	-1.335	-1.338	-1.339	-1.340	-1.341	-1.344	-1.348	-1.349	-1.351	-1.355	-1.359	-1.361	-1.365	-1.370	-1.375	-1.380	-1.385	-1.391	-1.398	-1.404	-1.411	-1.419	-1.426	-1.434	-1.442	-1.450	-1.459	-1.466	-1.476	-1.484	-1.494	-1.501	-1.511	-1.520	-1.528	-1.536	-1.546	-1.554	-1.561	-1.570	-1.576	-1.584	-1.590	-1.596	-1.601	-1.608	-1.611	-1.616	-1.620	-1.621	-1.624	-1.625	-1.628	-1.626	-1.626	-1.625	-1.622	-1.620	-1.616	-1.614	-1.609	-1.604	-1.599	-1.592	-1.585	-1.579	-1.569	-1.561	-1.552	-1.544	-1.535	-1.525	-1.516	-1.506	-1.496	-1.485	-1.475	-1.465	-1.455	-1.445	-1.435	-1.426	-1.416	-1.406	-1.398	-1.389	-1.381	-1.372	-1.365	-1.358	-1.351	-1.344	-1.339	-1.332	-1.328	-1.322	-1.318	-1.315	-1.311	-1.309	-1.306	-1.304	-1.302	-1.301	-1.302	-1.301	-1.301	-1.302	-1.304	-1.305	-1.308	-1.309	-1.311	-1.314	-1.315	-1.318	-1.321	-1.324	-1.326	-1.329	-1.331	-1.334	-1.335	-1.338	-1.339	-1.340	-1.340	-1.341	-1.340	-1.340	-1.339	-1.336	-1.335	-1.331	-1.329	-1.324	-1.318	-1.314	-1.306	-1.298	-1.290	-1.281	-1.270	-1.260	-1.248	-1.235	-1.222	-1.208	-1.192	-1.176	-1.159	-1.142	-1.124	-1.104	-1.084	-1.062	-1.041	-1.019	-0.995	-0.971	-0.946	-0.922	-0.898	-0.871	-0.845	-0.819	-0.792	-0.766	-0.739	-0.711	-0.685	-0.658	-0.630	-0.602	-0.575	-0.549	-0.521	-0.495	-0.470	-0.444	-0.418	-0.394	-0.368	-0.345	-0.321	-0.299	-0.275	-0.255	-0.234	-0.214	-0.194	-0.176	-0.158	-0.141	-0.125	-0.110	-0.095	-0.082	-0.069	-0.056	-0.045	-0.035	-0.025	-0.016	-0.008	0.000	0.006	0.012	0.019	0.022	0.026	0.029	0.031	0.034	0.036	0.038	0.039	0.039	0.039	0.039	0.039	0.039	0.036	0.035	0.035	0.034	0.032	0.031	0.030	0.029	0.028	0.026	0.025	0.025	0.025	0.026	0.025	0.026	0.028	0.030	0.031	0.034	0.036	0.039	0.042	0.048	0.051	0.056	0.062	0.069	0.075	0.081	0.089	0.096	0.105	0.114	0.124	0.134	0.142	0.152	0.164	0.175	0.186	0.198	0.210	0.222	0.234	0.246	0.259	0.271	0.284	0.296	0.310	0.324	0.336	0.350	0.364	0.376	0.389	0.401	0.415	0.428	0.441	0.454	0.466	0.479	0.490	0.504	0.515	0.526	0.538	0.549	0.561	0.571	0.582	0.594	0.604	0.615	0.626	0.636	0.646	0.656	0.664	0.674	0.684	0.692	0.701	0.710	0.719	0.728	0.735	0.744	0.752	0.759	0.768	0.774	0.782	0.789	0.796	0.802	0.809	0.815	0.821	0.828	0.834	0.839	0.844	0.849	0.852	0.858	0.861	0.864	0.868	0.870	0.872	0.875	0.876	0.879	0.880	0.881	0.881	0.881	0.881	0.880	0.880	0.878	0.878	0.875	0.872	0.870	0.866	0.864	0.860	0.856	0.851	0.848	0.844	0.839	0.834	0.829	0.824	0.819	0.812	0.806	0.801	0.796	0.790	0.785	0.780	0.775	0.770	0.765	0.760	0.755	0.750	0.746	0.741	0.739	0.734	0.731	0.729	0.725	0.722	0.721	0.720	0.718	0.716	0.716	0.715	0.716	0.718	0.718	0.719	0.720	0.722	0.724	0.726	0.729	0.731	0.735	0.739	0.742	0.748	0.751	0.755	0.761	0.766	0.771	0.778	0.782	0.789	0.794	0.801	0.809	0.815	0.822	0.829	0.836	0.845	0.854	0.861	0.870	0.879	0.888	0.896	0.905	0.915	0.924	0.935	0.944	0.955	0.966	0.976	0.988	0.999	1.009	1.021	1.032	1.044	1.056	1.068	1.080	1.091	1.102	1.115	1.128	1.140	1.151	1.162	1.174	1.186	1.198	1.209	1.219	1.231	1.241	1.251	1.262	1.271	1.281	1.290	1.299	1.308	1.315	1.324	1.331	1.338	1.345	1.351	1.356	1.361	1.366	1.371	1.374	1.378	1.381	1.382	1.386	1.386	1.388	1.388	1.389	1.389	1.388	1.386	1.385	1.382	1.381	1.379	1.376	1.374	1.370	1.365	1.362	1.359	1.354	1.350	1.345	1.341	1.336	1.331	1.325	1.320	1.314	1.308	1.301	1.295	1.290	1.282	1.276	1.269	1.261	1.255	1.248	1.240	1.231	1.224	1.216	1.208	1.199	1.189	1.180	1.170	1.161	1.150	1.140	1.129	1.118	1.108	1.095	1.084	1.072	1.060	1.048	1.035	1.021	1.009	0.996	0.982	0.969	0.955	0.941	0.928	0.914	0.900	0.886	0.875	0.861	0.848	0.835	0.822	0.810	0.799	0.786	0.775	0.764	0.754	0.744	0.734	0.725	0.716	0.708	0.700	0.692	0.686	0.681	0.675	0.670	0.666	0.661	0.659	0.655	0.654	0.651	0.650	0.649	0.648	0.648	0.646	0.646	0.646	0.648	0.648	0.648	0.649	0.649	0.649	0.650	0.650	0.650	0.649	0.650	0.650	0.648	0.648	0.645	0.644	0.641	0.640	0.636	0.634	0.630	0.626	0.621	0.616	0.611	0.605	0.599	0.592	0.586	0.579	0.570	0.564	0.555	0.548	0.540	0.532	0.524	0.515	0.506	0.500	0.491	0.484	0.476	0.469	0.462	0.456	0.449	0.444	0.439	0.434	0.430	0.426	0.422	0.420	0.416	0.416	0.415	0.416	0.416	0.418	0.420	0.424	0.426	0.432	0.438	0.444	0.450	0.459	0.468	0.478	0.488	0.499	0.511	0.524	0.538	0.551	0.566	0.582	0.599	0.615	0.634	0.651	0.670	0.690	0.709	0.730	0.751	0.771	0.792	0.815	0.838	0.860	0.882	0.906	0.928	0.950	0.974	0.996	1.020	1.042	1.065	1.088	1.110	1.132	1.152	1.174	1.194	1.214	1.234	1.254	1.271	1.290	1.306	1.322	1.336	1.352	1.365	1.378	1.390	1.400	1.410	1.419	1.425	1.432	1.438	1.441	1.445	1.448	1.448	1.448	1.445	1.442	1.439	1.434	1.428	1.421	1.414	1.404	1.394	1.382	1.370	1.358	1.345	1.330	1.315	1.300	1.284	1.268	1.250	1.232	1.214	1.194	1.175	1.155	1.136	1.115	1.096	1.075	1.055	1.035	1.015	0.995	0.975	0.955	0.935	0.916	0.898	0.879	0.860	0.841	0.825	0.808	0.790	0.775	0.759	0.744	0.729	0.716	0.702	0.689	0.676	0.665	0.655	0.645	0.635	0.626	0.618	0.609	0.602	0.596	0.590	0.586	0.581	0.578	0.574	0.572	0.571	0.571	0.570	0.571	0.572	0.574	0.576	0.580	0.584	0.589	0.592	0.599	0.605	0.612	0.620	0.628	0.635	0.644	0.654	0.664	0.674	0.684	0.695	0.705	0.718	0.730	0.740	0.752	0.765	0.778	0.789	0.802	0.814	0.828	0.840	0.852	0.865	0.878	0.889	0.900	0.911	0.922	0.934	0.944	0.954	0.964	0.972	0.981	0.990	0.998	1.005	1.011	1.019	1.025	1.030	1.034	1.039	1.042	1.046	1.048	1.050	1.052	1.052	1.054	1.054	1.054	1.052	1.050	1.049	1.046	1.042	1.038	1.035	1.030	1.025	1.019	1.014	1.006	1.000	0.992	0.986	0.979	0.970	0.961	0.954	0.944	0.935	0.925	0.916	0.906	0.896	0.885	0.875	0.862	0.852	0.841	0.830	0.818	0.806	0.794	0.781	0.769	0.756	0.744	0.731	0.719	0.706	0.692	0.680	0.668	0.654	0.641	0.628	0.615	0.602	0.589	0.576	0.564	0.551	0.539	0.526	0.514	0.501	0.490	0.479	0.468	0.456	0.446	0.435	0.424	0.414	0.404	0.396	0.386	0.378	0.370	0.362	0.355	0.349	0.341	0.335	0.329	0.324	0.319	0.314	0.309	0.305	0.302	0.299	0.295	0.292	0.289	0.288	0.285	0.284	0.281	0.279	0.278	0.276	0.275	0.274	0.272	0.271	0.270	0.269	0.268	0.266	0.265	0.264	0.260	0.258	0.256	0.254	0.251	0.246	0.244	0.239	0.234	0.230	0.225	0.219	0.212	0.206	0.199	0.191	0.182	0.175	0.166	0.156	0.148	0.136	0.126	0.116	0.104	0.092	0.079	0.068	0.054	0.040	0.026	0.011	-0.002	-0.018	-0.032	-0.048	-0.064	-0.080	-0.095	-0.110	-0.126	-0.141	-0.158	-0.172	-0.189	-0.204	-0.219	-0.234	-0.249	-0.264	-0.278	-0.290	-0.304	-0.316	-0.329	-0.341	-0.352	-0.364	-0.374	-0.382	-0.392	-0.399	-0.406	-0.412	-0.419	-0.425	-0.428	-0.431	-0.434	-0.436	-0.438	-0.436	-0.436	-0.434	-0.431	-0.428	-0.424	-0.419	-0.412	-0.408	-0.400	-0.392	-0.384	-0.375	-0.366	-0.355	-0.345	-0.335	-0.322	-0.311	-0.299	-0.288	-0.275	-0.262	-0.250	-0.238	-0.224	-0.212	-0.200	-0.188	-0.175	-0.164	-0.152	-0.140	-0.129	-0.119	-0.108	-0.098	-0.088	-0.079	-0.069	-0.061	-0.054	-0.045	-0.039	-0.031	-0.025	-0.019	-0.014	-0.008	-0.002	0.004	0.009	0.014	0.019	0.024	0.029	0.032	0.039	0.044	0.050	0.054	0.060	0.065	0.071	0.078	0.086	0.092	0.099	0.108	0.116	0.125	0.135	0.145	0.155	0.166	0.176	0.189	0.200	0.214	0.225	0.239	0.252	0.266	0.280	0.294	0.308	0.320	0.335	0.349	0.362	0.376	0.389	0.401	0.414	0.425	0.438	0.448	0.458	0.468	0.476	0.484	0.491	0.498	0.502	0.507	0.510	0.512	0.512	0.514	0.512	0.510	0.507	0.502	0.498	0.490	0.482	0.474	0.464	0.455	0.444	0.431	0.418	0.405	0.391	0.376	0.361	0.345	0.329	0.312	0.296	0.279	0.261	0.245	0.228	0.210	0.192	0.176	0.160	0.142	0.126	0.111	0.096	0.081	0.068	0.054	0.041	0.029	0.018	0.009	-0.001	-0.010	-0.019	-0.025	-0.030	-0.036	-0.040	-0.044	-0.045	-0.046	-0.045	-0.046	-0.044	-0.040	-0.036	-0.031	-0.026	-0.019	-0.011	-0.002	0.008	0.016	0.028	0.041	0.054	0.068	0.082	0.098	0.112	0.130	0.148	0.165	0.185	0.204	0.224	0.245	0.266	0.288	0.310	0.334	0.358	0.380	0.405	0.429	0.454	0.479	0.504	0.529	0.554	0.580	0.606	0.631	0.658	0.684	0.710	0.736	0.761	0.786	0.811	0.836	0.861	0.885	0.909	0.932	0.955	0.976	0.999	1.019	1.039	1.058	1.078	1.096	1.112	1.129	1.145	1.161	1.175	1.189	1.201	1.212	1.224	1.235	1.245	1.254	1.261	1.269	1.275	1.281	1.286	1.290	1.294	1.298	1.301	1.302	1.304	1.306	1.308	1.308	1.309	1.308	1.308	1.308	1.308	1.309	1.309	1.309	1.309	1.309	1.309	1.309	1.310	1.311	1.311	1.314	1.316	1.318	1.320	1.322	1.326	1.330	1.334	1.336	1.341	1.348	1.352	1.359	1.365	1.371	1.379	1.386	1.394	1.401	1.409	1.418	1.425	1.434	1.442	1.451	1.461	1.470	1.480	1.489	1.498	1.506	1.516	1.525	1.532	1.540	1.550	1.558	1.565	1.572	1.580	1.586	1.594	1.599	1.605	1.610	1.615	1.620	1.624	1.629	1.631	1.634	1.638	1.640	1.641	1.642	1.645	1.645	1.645	1.645	1.646	1.645	1.644	1.644	1.642	1.640	1.639	1.636	1.634	1.631	1.629	1.626	1.622	1.620	1.616	1.612	1.610	1.606	1.602	1.599	1.595	1.591	1.586	1.581	1.578	1.574	1.569	1.564	1.559	1.554	1.549	1.544	1.539	1.532	1.526	1.521	1.515	1.509	1.502	1.496	1.489	1.482	1.475	1.469	1.460	1.452	1.444	1.436	1.428	1.419	1.409	1.400	1.391	1.381	1.371	1.360	1.350	1.339	1.329	1.318	1.305	1.295	1.284	1.271	1.259	1.248	1.236	1.222	1.211	1.198	1.184	1.172	1.159	1.145	1.131	1.118	1.102	1.089	1.074	1.059	1.044	1.029	1.014	0.998	0.981	0.966	0.949	0.932	0.915	0.899	0.880	0.862	0.842	0.825	0.805	0.785	0.765	0.745	0.724	0.702	0.681	0.660	0.638	0.614	0.592	0.569	0.545	0.521	0.498	0.474	0.448	0.424	0.399	0.374	0.349	0.324	0.299	0.272	0.248	0.222	0.199	0.172	0.149	0.124	0.099	0.076	0.051	0.029	0.006	-0.016	-0.038	-0.060	-0.080	-0.100	-0.120	-0.138	-0.156	-0.174	-0.191	-0.208	-0.222	-0.238	-0.251	-0.265	-0.278	-0.289	-0.300	-0.310	-0.320	-0.329	-0.338	-0.345	-0.351	-0.358	-0.364	-0.370	-0.374	-0.378	-0.381	-0.384	-0.388	-0.390	-0.391	-0.392	-0.392	-0.392	-0.394	-0.392	-0.391	-0.390	-0.390	-0.389	-0.386	-0.384	-0.382	-0.380	-0.378	-0.375	-0.371	-0.369	-0.365	-0.361	-0.358	-0.354	-0.349	-0.344	-0.339	-0.334	-0.329	-0.324	-0.318	-0.311	-0.305	-0.299	-0.291	-0.284	-0.276	-0.269	-0.260	-0.251	-0.242	-0.234	-0.225	-0.215	-0.205	-0.195	-0.184	-0.174	-0.162	-0.151	-0.141	-0.129	-0.119	-0.106	-0.095	-0.082	-0.071	-0.060	-0.048	-0.036	-0.024	-0.012	-0.001	0.009	0.020	0.030	0.040	0.050	0.059	0.069	0.078	0.085	0.092	0.100	0.106	0.112	0.119	0.124	0.128	0.132	0.136	0.139	0.141	0.142	0.144	0.145	0.144	0.145	0.144	0.142	0.141	0.139	0.136	0.134	0.129	0.126	0.124	0.119	0.115	0.111	0.106	0.102	0.098	0.094	0.090	0.086	0.082	0.078	0.075	0.072	0.070	0.068	0.065	0.062	0.061	0.061	0.060	0.060	0.061	0.061	0.064	0.065	0.068	0.070	0.072	0.076	0.080	0.085	0.090	0.094	0.100	0.105	0.111	0.118	0.124	0.130	0.135	0.142	0.150	0.156	0.162	0.169	0.176	0.181	0.189	0.194	0.200	0.206	0.210	0.216	0.220	0.225	0.228	0.231	0.235	0.238	0.239	0.241	0.242	0.244	0.244	0.242	0.244	0.242	0.241	0.240	0.238	0.236	0.234	0.232	0.229	0.226	0.224	0.220	0.218	0.215	0.212	0.209	0.206	0.204	0.201	0.199	0.196	0.195	0.192	0.192	0.191	0.191	0.191	0.191	0.192	0.194	0.198	0.200	0.204	0.206	0.211	0.216	0.222	0.229	0.235	0.242	0.251	0.260	0.269	0.278	0.290	0.300	0.311	0.324	0.338	0.351	0.365	0.379	0.394	0.410	0.425	0.441	0.458	0.475	0.491	0.509	0.526	0.545	0.562	0.581	0.599	0.618	0.635	0.654	0.672	0.690	0.709	0.728	0.745	0.761	0.779	0.796	0.812	0.828	0.844	0.859	0.872	0.885	0.898	0.910	0.920	0.931	0.940	0.949	0.956	0.962	0.968	0.971	0.975	0.976	0.978	0.976	0.975	0.971	0.966	0.960	0.954	0.946	0.936	0.926	0.914	0.900	0.885	0.870	0.852	0.834	0.815	0.795	0.774	0.751	0.729	0.705	0.681	0.656	0.630	0.604	0.578	0.551	0.524	0.496	0.469	0.441	0.412	0.385	0.358	0.330	0.302	0.275	0.249	0.222	0.196	0.172	0.149	0.125	0.101	0.079	0.059	0.038	0.019	0.000	-0.018	-0.034	-0.049	-0.064	-0.078	-0.090	-0.102	-0.112	-0.124	-0.132	-0.140	-0.148	-0.155	-0.161	-0.166	-0.170	-0.174	-0.178	-0.179	-0.180	-0.181	-0.182	-0.182	-0.184	-0.182	-0.181	-0.180	-0.179	-0.176	-0.175	-0.174	-0.170	-0.169	-0.166	-0.162	-0.161	-0.158	-0.155	-0.152	-0.150	-0.148	-0.145	-0.141	-0.139	-0.136	-0.134	-0.131	-0.129	-0.126	-0.124	-0.121	-0.120	-0.118	-0.115	-0.114	-0.111	-0.109	-0.108	-0.105	-0.105	-0.102	-0.101	-0.100	-0.099	-0.099	-0.098	-0.098	-0.098	-0.098	-0.098	-0.099	-0.099	-0.100	-0.101	-0.102	-0.105	-0.106	-0.109	-0.111	-0.115	-0.118	-0.121	-0.126	-0.130	-0.134	-0.140	-0.144	-0.150	-0.156	-0.161	-0.168	-0.174	-0.180	-0.188	-0.195	-0.201	-0.209	-0.215	-0.221	-0.228	-0.235	-0.241	-0.248	-0.254	-0.258	-0.264	-0.269	-0.272	-0.276	-0.280	-0.282	-0.286	-0.288	-0.290	-0.290	-0.290	-0.289	-0.289	-0.288	-0.285	-0.281	-0.279	-0.275	-0.269	-0.264	-0.258	-0.251	-0.244	-0.235	-0.226	-0.218	-0.209	-0.199	-0.188	-0.176	-0.165	-0.155	-0.142	-0.131	-0.119	-0.106	-0.094	-0.081	-0.070	-0.058	-0.045	-0.032	-0.021	-0.009	0.002	0.015	0.026	0.039	0.050	0.060	0.071	0.081	0.091	0.101	0.111	0.120	0.129	0.138	0.146	0.155	0.162	0.170	0.178	100.000	5.000	2.000	1.000	7.000	0.000	0.000	0.000	0.000	0.000	0.000	0.000	0.000	0.000	0.000	0.000	0.000	0.000	0.204	0.209	0.215	0.221	0.228	0.236	0.245	0.255	0.264	0.276	0.288	0.299	0.311	0.325	0.339	0.354	0.369	0.385	0.400	0.418	0.434	0.451	0.469	0.485	0.502	0.521	0.539	0.556	0.574	0.591	0.609	0.625	0.642	0.659	0.675	0.691	0.708	0.724	0.738	0.750	0.762	0.775	0.788	0.798	0.809	0.819	0.828	0.838	0.845	0.852	0.859	0.864	0.870	0.874	0.878	0.881	0.884	0.886	0.886	0.889	0.888	0.888	0.888	0.886	0.885	0.882	0.881	0.879	0.876	0.874	0.870	0.869	0.866	0.862	0.859	0.856	0.854	0.851	0.848	0.846	0.845	0.842	0.841	0.840	0.839	0.838	0.838	0.836	0.838	0.838	0.839	0.840	0.842	0.844	0.848	0.850	0.854	0.858	0.862	0.866	0.871	0.876	0.882	0.890	0.895	0.902	0.910	0.918	0.925	0.932	0.941	0.949	0.959	0.968	0.976	0.985	0.992	1.002	1.011	1.020	1.028	1.036	1.045	1.054	1.061	1.070	1.078	1.085	1.091	1.100	1.105	1.111	1.118	1.121	1.126	1.130	1.134	1.136	1.139	1.140	1.142	1.144	1.141	1.140	1.138	1.136	1.132	1.129	1.124	1.119	1.111	1.105	1.098	1.090	1.081	1.071	1.061	1.050	1.039	1.028	1.015	1.002	0.990	0.976	0.961	0.948	0.934	0.919	0.904	0.889	0.874	0.860	0.845	0.830	0.814	0.800	0.786	0.772	0.759	0.745	0.734	0.721	0.709	0.699	0.689	0.679	0.670	0.661	0.654	0.648	0.641	0.636	0.632	0.630	0.626	0.624	0.622	0.624	0.625	0.626	0.629	0.631	0.636	0.640	0.646	0.652	0.660	0.668	0.675	0.685	0.694	0.704	0.715	0.726	0.736	0.749	0.761	0.774	0.786	0.798	0.809	0.821	0.834	0.846	0.859	0.869	0.881	0.892	0.904	0.914	0.924	0.934	0.942	0.950	0.959	0.966	0.971	0.978	0.981	0.986	0.989	0.992	0.994	0.994	0.995	0.995	0.991	0.989	0.985	0.980	0.974	0.968	0.961	0.951	0.944	0.934	0.924	0.912	0.901	0.889	0.875	0.861	0.849	0.834	0.819	0.804	0.788	0.771	0.755	0.739	0.722	0.706	0.690	0.674	0.656	0.641	0.625	0.610	0.594	0.579	0.565	0.550	0.538	0.524	0.510	0.499	0.486	0.476	0.468	0.458	0.449	0.441	0.434	0.428	0.421	0.418	0.411	0.409	0.405	0.404	0.402	0.401	0.401	0.402	0.404	0.405	0.408	0.411	0.415	0.418	0.422	0.428	0.431	0.438	0.442	0.449	0.455	0.461	0.468	0.475	0.481	0.489	0.495	0.501	0.506	0.512	0.519	0.525	0.531	0.535	0.541	0.545	0.550	0.554	0.558	0.560	0.561	0.564	0.565	0.566	0.566	0.566	0.565	0.562	0.561	0.559	0.555	0.551	0.548	0.542	0.536	0.530	0.522	0.515	0.506	0.496	0.486	0.476	0.466	0.455	0.442	0.430	0.418	0.405	0.391	0.378	0.362	0.349	0.332	0.318	0.301	0.286	0.271	0.254	0.239	0.222	0.206	0.190	0.172	0.156	0.140	0.124	0.108	0.092	0.076	0.062	0.048	0.032	0.019	0.005	-0.008	-0.020	-0.032	-0.044	-0.054	-0.065	-0.074	-0.082	-0.090	-0.098	-0.104	-0.110	-0.115	-0.118	-0.122	-0.125	-0.126	-0.126	-0.128	-0.126	-0.125	-0.122	-0.119	-0.115	-0.111	-0.106	-0.100	-0.094	-0.086	-0.079	-0.070	-0.060	-0.051	-0.041	-0.031	-0.020	-0.009	0.001	0.012	0.024	0.036	0.048	0.059	0.071	0.082	0.094	0.105	0.116	0.126	0.136	0.146	0.156	0.164	0.174	0.181	0.188	0.195	0.200	0.206	0.211	0.215	0.218	0.221	0.222	0.224	0.224	0.222	0.221	0.219	0.216	0.212	0.210	0.204	0.200	0.195	0.189	0.181	0.175	0.166	0.160	0.151	0.144	0.135	0.128	0.119	0.110	0.101	0.094	0.085	0.078	0.070	0.062	0.056	0.049	0.042	0.038	0.032	0.029	0.026	0.024	0.021	0.020	0.021	0.021	0.022	0.025	0.029	0.034	0.039	0.045	0.054	0.061	0.070	0.081	0.092	0.105	0.118	0.131	0.146	0.162	0.179	0.196	0.214	0.231	0.251	0.271	0.292	0.314	0.334	0.356	0.379	0.400	0.422	0.446	0.469	0.491	0.514	0.539	0.561	0.584	0.606	0.628	0.648	0.669	0.689	0.709	0.729	0.748	0.766	0.782	0.800	0.815	0.829	0.842	0.855	0.866	0.876	0.885	0.894	0.901	0.906	0.911	0.915	0.916	0.918	0.918	0.915	0.914	0.908	0.902	0.894	0.885	0.875	0.864	0.852	0.839	0.824	0.808	0.791	0.772	0.752	0.732	0.710	0.688	0.665	0.641	0.616	0.591	0.565	0.538	0.510	0.482	0.454	0.425	0.396	0.368	0.339	0.309	0.280	0.251	0.224	0.195	0.166	0.139	0.110	0.084	0.058	0.032	0.008	-0.016	-0.040	-0.061	-0.082	-0.102	-0.122	-0.140	-0.158	-0.174	-0.189	-0.201	-0.214	-0.225	-0.235	-0.245	-0.251	-0.259	-0.262	-0.268	-0.270	-0.272	-0.274	-0.272	-0.271	-0.269	-0.265	-0.261	-0.256	-0.251	-0.242	-0.236	-0.228	-0.219	-0.209	-0.200	-0.190	-0.179	-0.170	-0.160	-0.149	-0.138	-0.128	-0.116	-0.106	-0.096	-0.086	-0.076	-0.068	-0.059	-0.050	-0.044	-0.035	-0.029	-0.024	-0.019	-0.015	-0.011	-0.009	-0.008	-0.006	-0.006	-0.008	-0.009	-0.011	-0.016	-0.021	-0.029	-0.036	-0.045	-0.054	-0.064	-0.076	-0.088	-0.100	-0.114	-0.129	-0.145	-0.161	-0.179	-0.196	-0.216	-0.235	-0.255	-0.275	-0.296	-0.318	-0.339	-0.361	-0.385	-0.408	-0.431	-0.454	-0.478	-0.501	-0.524	-0.548	-0.570	-0.594	-0.615	-0.639	-0.660	-0.681	-0.702	-0.724	-0.744	-0.764	-0.781	-0.800	-0.818	-0.832	-0.850	-0.864	-0.876	-0.890	-0.901	-0.912	-0.924	-0.932	-0.941	-0.946	-0.954	-0.958	-0.962	-0.964	-0.966	-0.966	-0.966	-0.965	-0.962	-0.959	-0.955	-0.950	-0.942	-0.935	-0.926	-0.918	-0.908	-0.896	-0.885	-0.872	-0.860	-0.848	-0.832	-0.820	-0.805	-0.790	-0.775	-0.759	-0.742	-0.726	-0.711	-0.695	-0.680	-0.664	-0.649	-0.634	-0.619	-0.604	-0.590	-0.576	-0.562	-0.550	-0.539	-0.528	-0.516	-0.506	-0.496	-0.489	-0.482	-0.476	-0.470	-0.466	-0.462	-0.459	-0.458	-0.458	-0.456	-0.458	-0.459	-0.462	-0.465	-0.470	-0.476	-0.482	-0.489	-0.496	-0.504	-0.514	-0.524	-0.534	-0.545	-0.556	-0.568	-0.580	-0.592	-0.605	-0.619	-0.632	-0.645	-0.659	-0.671	-0.684	-0.696	-0.709	-0.721	-0.734	-0.745	-0.756	-0.768	-0.776	-0.785	-0.794	-0.802	-0.810	-0.816	-0.821	-0.825	-0.830	-0.832	-0.834	-0.834	-0.834	-0.832	-0.830	-0.828	-0.824	-0.819	-0.812	-0.805	-0.796	-0.788	-0.776	-0.765	-0.754	-0.740	-0.726	-0.711	-0.696	-0.681	-0.664	-0.646	-0.628	-0.610	-0.590	-0.571	-0.552	-0.532	-0.512	-0.492	-0.471	-0.451	-0.431	-0.411	-0.390	-0.371	-0.351	-0.331	-0.312	-0.294	-0.276	-0.259	-0.241	-0.226	-0.210	-0.196	-0.181	-0.169	-0.156	-0.144	-0.132	-0.121	-0.112	-0.105	-0.098	-0.092	-0.088	-0.084	-0.080	-0.076	-0.075	-0.075	-0.074	-0.075	-0.076	-0.079	-0.080	-0.084	-0.089	-0.094	-0.099	-0.104	-0.109	-0.115	-0.121	-0.128	-0.135	-0.142	-0.150	-0.158	-0.165	-0.171	-0.179	-0.186	-0.192	-0.199	-0.205	-0.210	-0.216	-0.221	-0.225	-0.230	-0.232	-0.235	-0.238	-0.239	-0.240	-0.241	-0.240	-0.239	-0.238	-0.235	-0.232	-0.229	-0.224	-0.219	-0.214	-0.206	-0.200	-0.192	-0.185	-0.175	-0.166	-0.158	-0.148	-0.135	-0.125	-0.114	-0.101	-0.090	-0.078	-0.065	-0.052	-0.039	-0.026	-0.011	0.001	0.016	0.030	0.044	0.055	0.068	0.081	0.094	0.108	0.121	0.134	0.146	0.158	0.170	0.182	0.192	0.204	0.215	0.226	0.236	0.246	0.256	0.264	0.272	0.281	0.289	0.298	0.305	0.312	0.320	0.328	0.332	0.338	0.344	0.349	0.352	0.358	0.361	0.366	0.369	0.374	0.376	0.380	0.384	0.385	0.389	0.391	0.392	0.396	0.399	0.401	0.402	0.404	0.406	0.409	0.410	0.411	0.414	0.416	0.418	0.420	0.422	0.424	0.426	0.430	0.431	0.435	0.438	0.440	0.445	0.448	0.451	0.455	0.460	0.464	0.469	0.472	0.479	0.485	0.490	0.496	0.502	0.510	0.516	0.522	0.530	0.539	0.548	0.556	0.565	0.574	0.584	0.594	0.604	0.612	0.624	0.635	0.646	0.659	0.671	0.684	0.698	0.710	0.724	0.738	0.752	0.766	0.781	0.795	0.809	0.824	0.839	0.854	0.869	0.885	0.900	0.915	0.931	0.946	0.961	0.976	0.991	1.006	1.021	1.035	1.049	1.064	1.076	1.090	1.102	1.115	1.126	1.139	1.151	1.161	1.171	1.181	1.190	1.198	1.206	1.214	1.219	1.226	1.230	1.236	1.240	1.244	1.248	1.249	1.251	1.252	1.252	1.254	1.252	1.251	1.250	1.248	1.245	1.241	1.239	1.234	1.229	1.225	1.219	1.215	1.209	1.202	1.196	1.190	1.184	1.176	1.170	1.164	1.156	1.150	1.142	1.136	1.130	1.122	1.116	1.110	1.105	1.098	1.092	1.086	1.081	1.076	1.071	1.066	1.061	1.058	1.054	1.050	1.048	1.045	1.041	1.039	1.036	1.035	1.034	1.031	1.030	1.029	1.028	1.028	1.028	1.028	1.028	1.028	1.028	1.029	1.029	1.030	1.029	1.030	1.031	1.032	1.032	1.034	1.034	1.035	1.035	1.036	1.036	1.038	1.039	1.039	1.040	1.039	1.040	1.039	1.040	1.039	1.039	1.038	1.038	1.038	1.038	1.035	1.034	1.032	1.030	1.028	1.025	1.022	1.020	1.018	1.014	1.011	1.008	1.005	1.001	0.998	0.994	0.989	0.985	0.980	0.976	0.972	0.968	0.962	0.958	0.952	0.948	0.942	0.938	0.932	0.928	0.922	0.918	0.911	0.906	0.902	0.898	0.892	0.888	0.884	0.879	0.875	0.871	0.868	0.864	0.860	0.858	0.855	0.852	0.851	0.849	0.848	0.846	0.845	0.845	0.844	0.845	0.845	0.848	0.849	0.850	0.852	0.855	0.859	0.861	0.865	0.869	0.874	0.879	0.885	0.891	0.896	0.902	0.910	0.918	0.925	0.932	0.941	0.950	0.958	0.965	0.974	0.981	0.991	0.999	1.009	1.018	1.025	1.032	1.041	1.049	1.056	1.062	1.070	1.076	1.081	1.088	1.091	1.095	1.098	1.101	1.102	1.104	1.104	1.104	1.104	1.100	1.098	1.091	1.086	1.079	1.071	1.062	1.052	1.042	1.031	1.018	1.004	0.989	0.971	0.955	0.936	0.918	0.896	0.876	0.854	0.830	0.806	0.781	0.755	0.729	0.701	0.674	0.645	0.618	0.588	0.558	0.528	0.498	0.466	0.436	0.405	0.374	0.344	0.312	0.282	0.254	0.224	0.194	0.166	0.136	0.110	0.082	0.056	0.031	0.006	-0.016	-0.039	-0.060	-0.080	-0.100	-0.116	-0.134	-0.149	-0.162	-0.175	-0.186	-0.196	-0.205	-0.212	-0.218	-0.221	-0.224	-0.225	-0.224	-0.222	-0.220	-0.214	-0.208	-0.201	-0.191	-0.182	-0.169	-0.158	-0.144	-0.130	-0.114	-0.098	-0.080	-0.060	-0.041	-0.020	0.000	0.021	0.042	0.064	0.086	0.110	0.132	0.156	0.178	0.201	0.224	0.246	0.269	0.290	0.311	0.331	0.351	0.371	0.390	0.406	0.424	0.439	0.452	0.466	0.480	0.490	0.500	0.510	0.518	0.525	0.530	0.534	0.536	0.539	0.540	0.539	0.536	0.532	0.529	0.524	0.516	0.509	0.500	0.491	0.480	0.469	0.456	0.444	0.430	0.416	0.400	0.386	0.370	0.354	0.336	0.321	0.304	0.288	0.271	0.254	0.239	0.222	0.206	0.192	0.176	0.162	0.149	0.135	0.124	0.111	0.101	0.091	0.081	0.072	0.066	0.060	0.054	0.051	0.048	0.045	0.044	0.045	0.048	0.050	0.054	0.059	0.065	0.071	0.080	0.090	0.100	0.112	0.125	0.139	0.154	0.169	0.184	0.201	0.219	0.238	0.256	0.275	0.296	0.316	0.339	0.360	0.382	0.405	0.428	0.449	0.471	0.495	0.518	0.540	0.562	0.585	0.606	0.628	0.648	0.669	0.689	0.709	0.728	0.745	0.761	0.779	0.794	0.806	0.820	0.834	0.845	0.855	0.864	0.872	0.880	0.886	0.891	0.895	0.898	0.900	0.900	0.899	0.899	0.895	0.891	0.886	0.880	0.874	0.866	0.858	0.848	0.839	0.828	0.815	0.802	0.790	0.776	0.762	0.749	0.735	0.720	0.705	0.690	0.674	0.660	0.645	0.630	0.615	0.600	0.586	0.572	0.559	0.546	0.535	0.524	0.512	0.502	0.492	0.484	0.476	0.470	0.464	0.458	0.454	0.450	0.448	0.448	0.446	0.446	0.448	0.450	0.454	0.458	0.464	0.469	0.476	0.484	0.491	0.501	0.510	0.519	0.529	0.540	0.550	0.561	0.574	0.585	0.596	0.609	0.620	0.632	0.642	0.655	0.665	0.675	0.684	0.694	0.702	0.711	0.718	0.725	0.730	0.735	0.739	0.742	0.745	0.745	0.745	0.744	0.741	0.738	0.732	0.726	0.720	0.711	0.702	0.694	0.682	0.670	0.658	0.642	0.629	0.612	0.598	0.579	0.561	0.544	0.525	0.505	0.485	0.465	0.445	0.422	0.402	0.381	0.361	0.340	0.318	0.298	0.276	0.256	0.236	0.216	0.198	0.179	0.161	0.142	0.128	0.110	0.095	0.081	0.066	0.054	0.042	0.030	0.020	0.011	0.002	-0.005	-0.011	-0.016	-0.021	-0.025	-0.026	-0.029	-0.030	-0.029	-0.029	-0.026	-0.022	-0.020	-0.016	-0.011	-0.005	0.001	0.009	0.016	0.026	0.034	0.044	0.055	0.066	0.078	0.089	0.100	0.112	0.124	0.138	0.149	0.162	0.176	0.189	0.201	0.214	0.226	0.239	0.251	0.264	0.276	0.289	0.299	0.311	0.321	0.331	0.341	0.350	0.359	0.368	0.375	0.382	0.389	0.394	0.398	0.401	0.405	0.408	0.409	0.410	0.410	0.409	0.408	0.405	0.402	0.398	0.392	0.388	0.381	0.375	0.368	0.359	0.349	0.340	0.330	0.319	0.306	0.294	0.282	0.269	0.256	0.242	0.226	0.212	0.199	0.184	0.168	0.154	0.139	0.124	0.109	0.095	0.080	0.066	0.052	0.039	0.026	0.012	0.001	-0.011	-0.021	-0.031	-0.041	-0.050	-0.059	-0.065	-0.072	-0.078	-0.084	-0.088	-0.091	-0.094	-0.095	-0.096	-0.096	-0.095	-0.094	-0.091	-0.088	-0.082	-0.080	-0.072	-0.066	-0.060	-0.052	-0.045	-0.035	-0.028	-0.018	-0.008	0.001	0.012	0.021	0.032	0.042	0.052	0.062	0.074	0.084	0.092	0.101	0.110	0.118	0.126	0.131	0.139	0.144	0.146	0.151	0.152	0.155	0.155	0.154	0.151	0.149	0.145	0.140	0.134	0.124	0.115	0.104	0.092	0.080	0.065	0.050	0.032	0.016	-0.002	-0.022	-0.044	-0.065	-0.086	-0.110	-0.134	-0.159	-0.184	-0.209	-0.235	-0.260	-0.286	-0.314	-0.340	-0.366	-0.391	-0.418	-0.442	-0.468	-0.492	-0.516	-0.540	-0.561	-0.582	-0.602	-0.622	-0.640	-0.658	-0.674	-0.688	-0.700	-0.711	-0.721	-0.730	-0.738	-0.742	-0.748	-0.750	-0.750	-0.750	-0.748	-0.744	-0.740	-0.732	-0.724	-0.715	-0.702	-0.691	-0.678	-0.662	-0.646	-0.629	-0.610	-0.590	-0.570	-0.548	-0.525	-0.502	-0.479	-0.454	-0.430	-0.404	-0.378	-0.352	-0.325	-0.298	-0.272	-0.246	-0.219	-0.191	-0.166	-0.139	-0.114	-0.088	-0.062	-0.038	-0.012	0.010	0.035	0.056	0.080	0.101	0.121	0.141	0.160	0.179	0.198	0.214	0.230	0.245	0.259	0.272	0.286	0.298	0.308	0.318	0.326	0.335	0.341	0.348	0.355	0.359	0.364	0.368	0.370	0.372	0.375	0.375	0.376	0.375	0.375	0.372	0.371	0.369	0.366	0.362	0.359	0.355	0.350	0.345	0.340	0.335	0.330	0.324	0.318	0.311	0.305	0.299	0.291	0.286	0.279	0.271	0.265	0.260	0.252	0.246	0.240	0.234	0.228	0.221	0.216	0.210	0.205	0.200	0.196	0.191	0.186	0.181	0.178	0.174	0.170	0.168	0.164	0.161	0.159	0.155	0.154	0.151	0.149	0.149	0.146	0.146	0.145	0.144	0.142	0.142	0.142	0.142	0.142	0.142	0.142	0.141	0.141	0.142	0.141	0.141	0.141	0.141	0.141	0.140	0.140	0.140	0.139	0.139	0.138	0.135	0.134	0.132	0.130	0.128	0.124	0.122	0.119	0.115	0.111	0.108	0.104	0.099	0.094	0.088	0.081	0.075	0.069	0.062	0.055	0.048	0.040	0.032	0.025	0.016	0.008	-0.001	-0.010	-0.019	-0.028	-0.038	-0.046	-0.056	-0.065	-0.075	-0.084	-0.094	-0.104	-0.112	-0.121	-0.131	-0.140	-0.149	-0.158	-0.165	-0.174	-0.182	-0.190	-0.196	-0.202	-0.210	-0.215	-0.221	-0.226	-0.231	-0.235	-0.239	-0.242	-0.245	-0.248	-0.249	-0.250	-0.251	-0.251	-0.251	-0.251	-0.249	-0.249	-0.245	-0.242	-0.240	-0.238	-0.232	-0.228	-0.224	-0.219	-0.214	-0.208	-0.201	-0.195	-0.188	-0.181	-0.172	-0.165	-0.158	-0.149	-0.141	-0.131	-0.122	-0.114	-0.106	-0.098	-0.088	-0.079	-0.070	-0.060	-0.051	-0.042	-0.034	-0.025	-0.015	-0.008	0.001	0.010	0.019	0.025	0.034	0.041	0.048	0.055	0.061	0.069	0.074	0.080	0.086	0.092	0.098	0.101	0.105	0.109	0.112	0.115	0.118	0.121	0.122	0.125	0.125	0.125	0.125	0.126	0.126	0.125	0.122	0.121	0.120	0.116	0.114	0.110	0.108	0.104	0.099	0.094	0.089	0.084	0.078	0.071	0.065	0.058	0.051	0.044	0.036	0.028	0.021	0.012	0.005	-0.005	-0.014	-0.021	-0.030	-0.040	-0.049	-0.058	-0.068	-0.076	-0.085	-0.095	-0.104	-0.112	-0.122	-0.131	-0.139	-0.149	-0.158	-0.166	-0.175	-0.184	-0.191	-0.199	-0.208	-0.216	-0.222	-0.230	-0.239	-0.246	-0.252	-0.260	-0.266	-0.274	-0.280	-0.286	-0.292	-0.300	-0.305	-0.312	-0.320	-0.326	-0.334	-0.340	-0.348	-0.354	-0.361	-0.369	-0.376	-0.384	-0.391	-0.400	-0.409	-0.418	-0.426	-0.435	-0.445	-0.454	-0.465	-0.476	-0.486	-0.498	-0.509	-0.521	-0.532	-0.545	-0.556	-0.570	-0.584	-0.599	-0.612	-0.626	-0.640	-0.655	-0.670	-0.685	-0.699	-0.714	-0.729	-0.742	-0.758	-0.772	-0.786	-0.800	-0.814	-0.828	-0.841	-0.852	-0.865	-0.876	-0.889	-0.899	-0.909	-0.918	-0.928	-0.935	-0.941	-0.948	-0.952	-0.958	-0.961	-0.964	-0.966	-0.968	-0.966	-0.965	-0.962	-0.960	-0.955	-0.950	-0.944	-0.936	-0.928	-0.918	-0.908	-0.896	-0.884	-0.871	-0.856	-0.841	-0.825	-0.808	-0.791	-0.772	-0.752	-0.732	-0.712	-0.691	-0.670	-0.646	-0.625	-0.600	-0.578	-0.552	-0.529	-0.504	-0.479	-0.452	-0.426	-0.400	-0.374	-0.349	-0.321	-0.296	-0.271	-0.246	-0.220	-0.195	-0.170	-0.144	-0.120	-0.096	-0.072	-0.050	-0.028	-0.005	0.015	0.038	0.058	0.076	0.095	0.112	0.130	0.145	0.160	0.174	0.188	0.200	0.211	0.222	0.232	0.240	0.246	0.251	0.258	0.260	0.262	0.264	0.264	0.262	0.261	0.258	0.254	0.248	0.241	0.234	0.225	0.215	0.204	0.191	0.179	0.166	0.150	0.135	0.119	0.101	0.082	0.065	0.045	0.025	0.005	-0.015	-0.036	-0.058	-0.079	-0.100	-0.121	-0.145	-0.166	-0.188	-0.210	-0.231	-0.252	-0.274	-0.294	-0.314	-0.334	-0.354	-0.372	-0.390	-0.408	-0.424	-0.440	-0.455	-0.470	-0.482	-0.496	-0.507	-0.519	-0.529	-0.538	-0.545	-0.552	-0.559	-0.564	-0.569	-0.572	-0.574	-0.575	-0.576	-0.575	-0.575	-0.571	-0.569	-0.565	-0.560	-0.555	-0.549	-0.542	-0.538	-0.529	-0.521	-0.514	-0.504	-0.495	-0.488	-0.478	-0.469	-0.458	-0.449	-0.440	-0.430	-0.420	-0.412	-0.404	-0.395	-0.388	-0.380	-0.372	-0.366	-0.360	-0.355	-0.349	-0.345	-0.341	-0.339	-0.338	-0.335	-0.335	-0.336	-0.338	-0.340	-0.344	-0.348	-0.351	-0.358	-0.364	-0.371	-0.379	-0.388	-0.398	-0.406	-0.418	-0.430	-0.442	-0.456	-0.469	-0.482	-0.498	-0.512	-0.528	-0.544	-0.560	-0.575	-0.591	-0.608	-0.625	-0.642	-0.659	-0.675	-0.692	-0.709	-0.725	-0.741	-0.758	-0.772	-0.788	-0.802	-0.818	-0.831	-0.845	-0.858	-0.870	-0.881	-0.892	-0.902	-0.914	-0.922	-0.931	-0.939	-0.945	-0.951	-0.956	-0.961	-0.966	-0.969	-0.972	-0.974	-0.975	-0.975	-0.976	-0.975	-0.974	-0.972	-0.969	-0.966	-0.962	-0.958	-0.954	-0.949	-0.944	-0.938	-0.932	-0.926	-0.921	-0.914	-0.908	-0.900	-0.892	-0.886	-0.880	-0.872	-0.866	-0.860	-0.854	-0.848	-0.842	-0.836	-0.831	-0.828	-0.822	-0.820	-0.815	-0.814	-0.811	-0.810	-0.809	-0.808	-0.809	-0.810	-0.812	-0.816	-0.819	-0.824	-0.829	-0.835	-0.841	-0.849	-0.858	-0.866	-0.876	-0.888	-0.899	-0.911	-0.924	-0.936	-0.951	-0.966	-0.981	-0.999	-1.015	-1.032	-1.050	-1.069	-1.088	-1.106	-1.126	-1.146	-1.166	-1.186	-1.206	-1.226	-1.248	-1.268	-1.289	-1.309	-1.330	-1.350	-1.370	-1.390	-1.409	-1.428	-1.446	-1.465	-1.482	-1.499	-1.515	-1.531	-1.548	-1.561	-1.574	-1.586	-1.599	-1.609	-1.619	-1.629	-1.636	-1.645	-1.650	-1.656	-1.660	-1.664	-1.665	-1.666	-1.666	-1.665	-1.664	-1.660	-1.656	-1.651	-1.645	-1.638	-1.630	-1.621	-1.610	-1.600	-1.589	-1.578	-1.565	-1.551	-1.538	-1.522	-1.508	-1.492	-1.476	-1.460	-1.444	-1.428	-1.410	-1.394	-1.376	-1.361	-1.344	-1.328	-1.311	-1.296	-1.280	-1.266	-1.251	-1.239	-1.225	-1.211	-1.200	-1.189	-1.179	-1.169	-1.161	-1.154	-1.146	-1.140	-1.135	-1.131	-1.126	-1.125	-1.121	-1.121	-1.121	-1.121	-1.122	-1.124	-1.128	-1.130	-1.134	-1.138	-1.142	-1.148	-1.154	-1.159	-1.165	-1.171	-1.178	-1.185	-1.191	-1.199	-1.205	-1.210	-1.216	-1.222	-1.229	-1.234	-1.239	-1.242	-1.248	-1.250	-1.252	-1.255	-1.258	-1.258	-1.259	-1.258	-1.256	-1.255	-1.252	-1.250	-1.246	-1.242	-1.238	-1.232	-1.226	-1.219	-1.211	-1.204	-1.196	-1.186	-1.176	-1.168	-1.156	-1.146	-1.135	-1.124	-1.111	-1.100	-1.088	-1.075	-1.061	-1.050	-1.036	-1.024	-1.009	-0.996	-0.982	-0.971	-0.959	-0.946	-0.934	-0.920	-0.906	-0.895	-0.882	-0.870	-0.859	-0.848	-0.835	-0.824	-0.814	-0.802	-0.792	-0.782	-0.774	-0.765	-0.755	-0.748	-0.739	-0.731	-0.725	-0.716	-0.710	-0.704	-0.700	-0.695	-0.691	-0.688	-0.684	-0.682	-0.680	-0.678	-0.676	-0.676	-0.676	-0.676	-0.678	-0.680	-0.681	-0.684	-0.688	-0.692	-0.696	-0.702	-0.708	-0.714	-0.720	-0.728	-0.734	-0.742	-0.750	-0.759	-0.769	-0.779	-0.789	-0.799	-0.810	-0.820	-0.831	-0.842	-0.854	-0.865	-0.878	-0.889	-0.901	-0.912	-0.924	-0.936	-0.948	-0.959	-0.970	-0.980	-0.991	-1.001	-1.011	-1.021	-1.030	-1.039	-1.046	-1.055	-1.062	-1.069	-1.075	-1.081	-1.086	-1.090	-1.092	-1.096	-1.099	-1.100	-1.101	-1.102	-1.101	-1.100	-1.099	-1.096	-1.092	-1.089	-1.084	-1.078	-1.074	-1.068	-1.061	-1.054	-1.046	-1.038	-1.029	-1.019	-1.009	-0.999	-0.989	-0.978	-0.966	-0.955	-0.944	-0.931	-0.919	-0.908	-0.894	-0.882	-0.870	-0.856	-0.845	-0.831	-0.819	-0.806	-0.794	-0.782	-0.771	-0.760	-0.749	-0.738	-0.728	-0.718	-0.708	-0.698	-0.689	-0.680	-0.671	-0.664	-0.655	-0.649	-0.642	-0.636	-0.630	-0.624	-0.620	-0.615	-0.611	-0.608	-0.604	-0.601	-0.600	-0.598	-0.596	-0.595	-0.594	-0.595	-0.595	-0.596	-0.596	-0.598	-0.599	-0.600	-0.601	-0.602	-0.605	-0.606	-0.609	-0.610	-0.614	-0.615	-0.618	-0.620	-0.621	-0.624	-0.626	-0.628	-0.629	-0.630	-0.632	-0.634	-0.632	-0.634	-0.634	-0.632	-0.632	-0.631	-0.630	-0.628	-0.625	-0.622	-0.619	-0.615	-0.611	-0.605	-0.601	-0.595	-0.589	-0.581	-0.575	-0.566	-0.558	-0.550	-0.540	-0.534	-0.524	-0.514	-0.504	-0.494	-0.484	-0.472	-0.461	-0.451	-0.440	-0.430	-0.419	-0.409	-0.396	-0.386	-0.378	-0.366	-0.358	-0.349	-0.340	-0.332	-0.325	-0.318	-0.311	-0.306	-0.300	-0.295	-0.292	-0.291	-0.289	-0.288	-0.289	-0.289	-0.292	-0.295	-0.299	-0.305	-0.311	-0.318	-0.325	-0.334	-0.344	-0.354	-0.366	-0.379	-0.392	-0.406	-0.421	-0.438	-0.454	-0.472	-0.489	-0.509	-0.526	-0.546	-0.566	-0.586	-0.606	-0.628	-0.648	-0.668	-0.689	-0.709	-0.729	-0.749	-0.769	-0.788	-0.806	-0.825	-0.842	-0.859	-0.875	-0.891	-0.906	-0.921	-0.932	-0.946	-0.956	-0.966	-0.976	-0.982	-0.990	-0.996	-1.001	-1.004	-1.006	-1.006	-1.008	-1.005	-1.004	-0.999	-0.994	-0.988	-0.980	-0.971	-0.961	-0.951	-0.938	-0.925	-0.911	-0.895	-0.879	-0.861	-0.844	-0.826	-0.808	-0.786	-0.765	-0.744	-0.722	-0.699	-0.675	-0.652	-0.628	-0.604	-0.579	-0.554	-0.529	-0.505	-0.479	-0.454	-0.428	-0.404	-0.379	-0.354	-0.330	-0.306	-0.281	-0.259	-0.235	-0.212	-0.192	-0.171	-0.151	-0.131	-0.114	-0.096	-0.079	-0.062	-0.049	-0.032	-0.020	-0.008	0.004	0.015	0.022	0.032	0.040	0.046	0.051	0.055	0.059	0.061	0.062	0.062	0.062	0.060	0.058	0.055	0.052	0.048	0.041	0.036	0.029	0.022	0.015	0.009	0.000	-0.009	-0.016	-0.026	-0.034	-0.044	-0.052	-0.060	-0.069	-0.078	-0.085	-0.094	-0.100	-0.106	-0.114	-0.120	-0.125	-0.129	-0.134	-0.138	-0.140	-0.142	-0.145	-0.145	-0.146	-0.145	-0.142	-0.141	-0.139	-0.135	-0.130	-0.125	-0.119	-0.111	-0.105	-0.096	-0.089	-0.080	-0.070	-0.060	-0.049	-0.040	-0.029	-0.019	-0.008	0.004	0.015	0.026	0.038	0.049	0.059	0.070	0.080	0.090	0.101	0.109	0.118	0.126	0.134	0.140	0.145	0.151	0.155	0.160	0.162	0.165	0.166	0.168	0.166	0.165	0.161	0.158	0.154	0.149	0.142	0.135	0.128	0.119	0.111	0.100	0.089	0.078	0.066	0.054	0.040	0.028	0.012	-0.001	-0.016	-0.031	-0.046	-0.061	-0.076	-0.092	-0.108	-0.122	-0.138	-0.152	-0.168	-0.182	-0.196	-0.209	-0.221	-0.234	-0.246	-0.258	-0.268	-0.278	-0.286	-0.295	-0.302	-0.309	-0.315	-0.320	-0.324	-0.326	-0.329	-0.330	-0.330	-0.330	-0.329	-0.326	-0.322	-0.318	-0.314	-0.306	-0.300	-0.292	-0.285	-0.276	-0.266	-0.255	-0.244	-0.231	-0.219	-0.206	-0.192	-0.179	-0.165	-0.151	-0.135	-0.120	-0.104	-0.089	-0.072	-0.058	-0.042	-0.026	-0.010	0.005	0.020	0.036	0.050	0.065	0.078	0.092	0.105	0.116	0.129	0.140	0.150	0.159	0.169	0.176	0.184	0.190	0.195	0.199	0.202	0.205	0.208	0.208	0.206	0.204	0.201	0.196	0.191	0.185	0.178	0.169	0.160	0.150	0.139	0.126	0.112	0.099	0.085	0.069	0.052	0.035	0.018	-0.001	-0.020	-0.040	-0.060	-0.080	-0.101	-0.122	-0.142	-0.164	-0.186	-0.208	-0.229	-0.250	-0.271	-0.291	-0.312	-0.332	-0.352	-0.370	-0.390	-0.408	-0.424	-0.441	-0.458	-0.471	-0.486	-0.499	-0.511	-0.521	-0.532	-0.541	-0.550	-0.558	-0.564	-0.569	-0.574	-0.578	-0.580	-0.580	-0.581	-0.580	-0.578	-0.575	-0.571	-0.568	-0.562	-0.556	-0.549	-0.542	-0.534	-0.525	-0.515	-0.505	-0.495	-0.484	-0.472	-0.461	-0.449	-0.438	-0.426	-0.415	-0.402	-0.390	-0.379	-0.368	-0.356	-0.345	-0.335	-0.325	-0.316	-0.306	-0.298	-0.290	-0.282	-0.276	-0.270	-0.265	-0.261	-0.258	-0.255	-0.254	-0.252	-0.251	-0.251	-0.254	-0.256	-0.260	-0.265	-0.270	-0.276	-0.284	-0.291	-0.299	-0.309	-0.318	-0.328	-0.339	-0.350	-0.362	-0.376	-0.388	-0.401	-0.415	-0.429	-0.442	-0.458	-0.471	-0.485	-0.500	-0.514	-0.528	-0.541	-0.554	-0.566	-0.579	-0.590	-0.601	-0.612	-0.621	-0.630	-0.639	-0.646	-0.652	-0.658	-0.661	-0.664	-0.666	-0.668	-0.668	-0.665	-0.661	-0.658	-0.652	-0.645	-0.636	-0.626	-0.616	-0.604	-0.590	-0.575	-0.558	-0.541	-0.520	-0.500	-0.479	-0.456	-0.431	-0.406	-0.380	-0.352	-0.322	-0.294	-0.262	-0.231	-0.200	-0.166	-0.132	-0.098	-0.062	-0.026	0.010	0.046	0.082	0.119	0.155	0.192	0.230	0.268	0.305	0.341	0.378	0.414	0.450	0.485	0.521	0.554	0.588	0.620	0.652	0.685	0.714	0.744	0.771	0.800	0.826	0.851	0.875	0.899	0.921	0.941	0.960	0.979	0.996	1.012	1.026	1.041	1.054	1.064	1.074	1.082	1.091	1.098	1.102	1.109	1.112	1.115	1.116	1.118	1.119	1.119	1.118	1.115	1.114	1.110	1.108	1.104	1.100	1.096	1.091	1.086	1.080	1.076	1.071	1.066	1.060	1.056	1.051	1.046	1.042	1.038	1.034	1.030	1.026	1.025	1.021	1.020	1.019	1.018	1.018	1.018	1.019	1.020	1.021	1.024	1.026	1.029	1.032	1.038	1.041	1.048	1.052	1.060	1.065	1.072	1.081	1.089	1.096	1.105	1.115	1.126	1.136	1.146	1.156	1.168	1.180	1.191	1.201	1.212	1.224	1.235	1.248	1.259	1.270	1.281	1.294	1.305	1.316	1.328	1.339	1.349	1.359	1.370	1.379	1.389	1.396	1.405	1.414	1.421	1.428	1.434	1.440	1.445	1.450	1.452	1.456	1.458	1.459	1.459	1.459	1.458	1.458	1.455	1.451	1.448	1.442	1.436	1.430	1.422	1.415	1.406	1.398	1.388	1.376	1.365	1.352	1.340	1.328	1.314	1.299	1.285	1.269	1.255	1.239	1.224	1.208	1.192	1.176	1.161	1.146	1.131	1.116	1.101	1.088	1.075	1.061	1.050	1.040	1.029	1.019	1.011	1.004	0.996	0.992	0.989	0.986	0.985	0.985	0.985	0.989	0.992	0.998	1.004	1.012	1.022	1.034	1.048	1.061	1.078	1.094	1.114	1.134	1.155	1.178	1.201	1.226	1.252	1.279	1.309	1.338	1.368	1.398	1.428	1.460	1.491	1.524	1.556	1.589	1.622	1.655	1.689	1.720	1.752	1.784	1.815	1.845	1.875	1.904	1.932	1.959	1.985	2.009	2.033	2.054	2.075	2.095	2.114	2.130	2.144	2.158	2.169	2.178	2.185	2.191	2.195	2.199	2.200	2.199	2.196	2.192	2.186	2.179	2.171	2.160	2.149	2.135	2.121	2.105	2.088	2.068	2.047	2.026	2.005	1.982	1.959	1.934	1.908	1.882	1.855	1.829	1.800	1.771	1.742	1.714	1.685	1.656	1.626	1.598	1.568	1.539	1.508	1.479	1.451	1.422	1.394	1.366	1.339	1.311	1.284	1.259	1.232	1.208	1.184	1.160	1.136	1.114	1.092	1.071	1.050	1.030	1.011	0.992	0.975	0.959	0.942	0.928	0.914	0.900	0.886	0.875	0.864	0.854	0.844	0.835	0.828	0.820	0.811	0.805	0.800	0.794	0.790	0.788	0.784	0.781	0.779	0.778	0.776	0.776	0.776	0.776	0.778	0.779	0.780	0.781	0.784	0.786	0.788	0.790	0.792	0.795	0.798	0.801	0.802	0.805	0.805	0.808	0.809	0.810	0.811	0.811	0.811	0.811	0.811	0.811	0.810	0.808	0.806	0.804	0.800	0.798	0.794	0.789	0.784	0.779	0.774	0.768	0.761	0.755	0.749	0.740	0.734	0.726	0.719	0.711	0.704	0.695	0.689	0.680	0.674	0.666	0.659	0.652	0.646	0.641	0.636	0.631	0.628	0.624	0.622	0.621	0.620	0.620	0.621	0.624	0.626	0.630	0.635	0.641	0.649	0.658	0.668	0.678	0.690	0.702	0.718	0.734	0.751	0.769	0.789	0.810	0.831	0.855	0.879	0.905	0.931	0.959	0.988	1.016	1.048	1.079	1.109	1.141	1.174	1.209	1.242	1.276	1.310	1.345	1.380	1.414	1.449	1.484	1.519	1.551	1.586	1.618	1.650	1.682	1.712	1.742	1.771	1.799	1.825	1.851	1.875	1.900	1.920	1.940	1.959	1.974	1.990	2.002	2.014	2.024	2.031	2.038	2.041	2.045	2.045	2.044	2.041	2.036	2.029	2.021	2.011	1.999	1.985	1.970	1.952	1.934	1.914	1.892	1.871	1.846	1.821	1.795	1.769	1.741	1.712	1.682	1.652	1.622	1.592	1.560	1.529	1.498	1.465	1.434	1.402	1.371	1.340	1.310	1.281	1.251	1.224	1.195	1.168	1.142	1.118	1.094	1.071	1.049	1.029	1.010	0.992	0.975	0.960	0.948	0.935	0.924	0.914	0.905	0.898	0.892	0.889	0.886	0.885	0.885	0.886	0.890	0.892	0.899	0.904	0.911	0.919	0.928	0.936	0.948	0.959	0.970	0.982	0.996	1.009	1.022	1.036	1.050	1.064	1.079	1.092	1.106	1.120	1.135	1.149	1.161	1.174	1.186	1.198	1.209	1.220	1.231	1.240	1.248	1.255	1.261	1.266	1.270	1.274	1.276	1.279	1.280	1.279	1.278	1.276	1.271	1.268	1.262	1.256	1.249	1.240	1.232	1.222	1.212	1.201	1.190	1.178	1.164	1.151	1.138	1.124	1.109	1.094	1.080	1.065	1.050	1.035	1.021	1.006	0.991	0.978	0.964	0.951	0.939	0.926	0.916	0.906	0.898	0.888	0.880	0.874	0.869	0.864	0.860	0.859	0.858	0.859	0.860	0.864	0.868	0.874	0.881	0.889	0.899	0.910	0.922	0.936	0.952	0.969	0.986	1.006	1.028	1.049	1.072	1.098	1.122	1.149	1.176	1.205	1.235	1.264	1.295	1.326	1.360	1.392	1.426	1.460	1.495	1.530	1.566	1.601	1.638	1.671	1.708	1.744	1.780	1.815	1.849	1.884	1.918	1.952	1.985	2.019	2.050	2.082	2.114	2.144	2.174	2.201	2.229	2.255	2.280	2.305	2.329	2.350	2.372	2.392	2.412	2.431	2.449	2.465	2.480	2.494	2.508	2.520	2.530	2.540	2.550	2.558	2.564	2.569	2.575	2.579	2.581	2.584	2.585	2.586	2.584	2.584	2.581	2.579	2.576	2.570	2.566	2.561	2.555	2.549	2.541	2.534	2.526	2.518	2.510	2.501	2.492	2.482	2.474	2.464	2.454	2.444	2.434	2.424	2.414	2.404	2.394	2.385	2.375	2.365	2.356	2.348	2.339	2.329	2.321	2.311	2.304	2.295	2.289	2.281	2.274	2.268	2.261	2.254	2.249	2.242	2.239	2.232	2.226	2.221	2.218	2.211	2.208	2.202	2.198	2.192	2.189	2.184	2.179	2.174	2.169	2.164	2.158	2.151	2.144	2.138	2.130	2.124	2.114	2.106	2.096	2.086	2.076	2.066	2.055	2.041	2.029	2.015	2.000	1.985	1.970	1.954	1.936	1.918	1.900	1.881	1.862	1.842	1.821	1.800	1.779	1.758	1.736	1.712	1.690	1.666	1.644	1.620	1.598	1.572	1.550	1.526	1.504	1.480	1.458	1.435	1.412	1.391	1.370	1.350	1.330	1.310	1.291	1.272	1.255	1.239	1.224	1.208	1.194	1.179	1.168	1.155	1.145	1.135	1.125	1.116	1.109	1.102	1.096	1.091	1.086	1.082	1.081	1.079	1.078	1.079	1.079	1.080	1.081	1.084	1.088	1.091	1.096	1.101	1.106	1.112	1.119	1.125	1.132	1.141	1.150	1.156	1.165	1.174	1.182	1.191	1.201	1.210	1.220	1.230	1.239	1.249	1.259	1.268	1.278	1.286	1.295	1.305	1.314	1.322	1.332	1.341	1.349	1.356	1.364	1.371	1.381	1.388	1.394	1.400	1.406	1.412	1.418	1.422	1.428	1.431	1.434	1.438	1.440	1.444	1.446	1.448	1.450	1.450	1.451	1.451	1.451	1.452	1.451	1.450	1.449	1.446	1.445	1.442	1.440	1.436	1.434	1.430	1.426	1.422	1.419	1.414	1.410	1.405	1.401	1.396	1.390	1.386	1.381	1.376	1.371	1.366	1.361	1.356	1.352	1.348	1.342	1.339	1.332	1.329	1.325	1.321	1.316	1.312	1.308	1.305	1.301	1.299	1.295	1.291	1.288	1.285	1.281	1.279	1.275	1.272	1.269	1.266	1.264	1.260	1.258	1.255	1.251	1.249	1.245	1.242	1.236	1.232	1.228	1.224	1.219	1.214	1.209	1.202	1.196	1.190	1.184	1.176	1.168	1.160	1.151	1.142	1.132	1.122	1.112	1.100	1.089	1.078	1.064	1.051	1.039	1.025	1.010	0.995	0.979	0.962	0.946	0.929	0.911	0.892	0.875	0.856	0.838	0.819	0.800	0.780	0.760	0.740	0.721	0.700	0.680	0.660	0.640	0.620	0.599	0.580	0.560	0.540	0.521	0.502	0.484	0.465	0.448	0.430	0.414	0.398	0.381	0.366	0.351	0.339	0.325	0.312	0.301	0.290	0.280	0.271	0.264	0.256	0.250	0.245	0.240	0.238	0.235	0.234	0.232	0.234	0.236	0.240	0.244	0.249	0.255	0.261	0.270	0.279	0.289	0.300	0.312	0.326	0.340	0.355	0.371	0.389	0.406	0.425	0.445	0.466	0.486	0.509	0.531	0.552	0.575	0.599	0.622	0.648	0.671	0.696	0.721	0.748	0.772	0.798	0.822	0.848	0.871	0.896	0.920	0.942	0.965	0.988	1.010	1.030	1.051	1.070	1.089	1.106	1.124	1.140	1.154	1.166	1.179	1.189	1.199	1.206	1.214	1.219	1.224	1.226	1.228	1.228	1.226	1.224	1.220	1.215	1.208	1.199	1.190	1.180	1.168	1.155	1.140	1.125	1.109	1.091	1.072	1.054	1.035	1.014	0.991	0.970	0.948	0.925	0.901	0.878	0.854	0.829	0.806	0.781	0.758	0.732	0.709	0.686	0.664	0.640	0.618	0.596	0.575	0.555	0.535	0.516	0.498	0.480	0.464	0.448	0.434	0.420	0.408	0.396	0.386	0.376	0.369	0.361	0.356	0.351	0.346	0.344	0.344	0.342	0.344	0.345	0.348	0.351	0.356	0.362	0.369	0.376	0.384	0.392	0.401	0.411	0.422	0.434	0.445	0.458	0.470	0.482	0.496	0.509	0.522	0.536	0.549	0.561	0.575	0.588	0.599	0.611	0.624	0.634	0.645	0.655	0.665	0.674	0.681	0.689	0.695	0.699	0.705	0.708	0.710	0.711	0.712	0.712	0.711	0.709	0.705	0.701	0.695	0.690	0.682	0.674	0.665	0.656	0.645	0.632	0.621	0.609	0.595	0.581	0.566	0.551	0.535	0.519	0.504	0.486	0.470	0.452	0.436	0.419	0.404	0.386	0.370	0.352	0.336	0.321	0.305	0.290	0.276	0.261	0.248	0.235	0.222	0.211	0.200	0.189	0.180	0.170	0.161	0.154	0.148	0.140	0.135	0.131	0.126	0.122	0.120	0.119	0.118	0.116	0.116	0.118	0.119	0.121	0.124	0.126	0.130	0.132	0.138	0.141	0.148	0.152	0.156	0.161	0.166	0.172	0.178	0.184	0.190	0.195	0.201	0.206	0.212	0.218	0.224	0.228	0.234	0.238	0.242	0.246	0.250	0.254	0.256	0.260	0.261	0.264	0.264	0.268	0.268	0.268	0.268	0.266	0.265	0.264	0.261	0.260	0.258	0.255	0.252	0.249	0.245	0.242	0.238	0.234	0.230	0.226	0.221	0.216	0.214	0.209	0.205	0.200	0.196	0.192	0.190	0.186	0.182	0.181	0.179	0.176	0.176	0.175	0.174	0.175	0.175	0.175	0.179	0.180	0.184	0.186	0.190	0.195	0.200	0.205	0.210	0.218	0.225	0.232	0.240	0.249	0.258	0.268	0.276	0.288	0.298	0.309	0.319	0.329	0.340	0.351	0.362	0.374	0.385	0.395	0.406	0.416	0.428	0.436	0.446	0.456	0.465	0.474	0.481	0.489	0.495	0.502	0.506	0.510	0.515	0.518	0.519	0.520	0.521	0.520	0.519	0.518	0.515	0.510	0.505	0.499	0.491	0.484	0.475	0.465	0.455	0.442	0.430	0.415	0.400	0.385	0.368	0.351	0.334	0.314	0.292	0.271	0.249	0.226	0.202	0.179	0.154	0.128	0.101	0.076	0.048	0.020	-0.008	-0.036	-0.065	-0.095	-0.125	-0.155	-0.184	-0.215	-0.245	-0.274	-0.305	-0.334	-0.365	-0.395	-0.424	-0.454	-0.482	-0.510	-0.539	-0.568	-0.594	-0.620	-0.648	-0.672	-0.696	-0.720	-0.745	-0.766	-0.789	-0.810	-0.829	-0.848	-0.866	-0.884	-0.900	-0.915	-0.930	-0.942	-0.955	-0.966	-0.976	-0.986	-0.994	-1.001	-1.008	-1.014	-1.018	-1.022	-1.025	-1.026	-1.029	-1.030	-1.030	-1.029	-1.026	-1.025	-1.022	-1.020	-1.015	-1.011	-1.006	-1.001	-0.995	-0.990	-0.985	-0.980	-0.974	-0.968	-0.961	-0.958	-0.950	-0.945	-0.940	-0.935	-0.931	-0.926	-0.922	-0.920	-0.916	-0.914	-0.912	-0.911	-0.910	-0.910	-0.910	-0.911	-0.914	-0.916	-0.920	-0.921	-0.928	-0.932	-0.939	-0.945	-0.952	-0.961	-0.970	-0.979	-0.989	-1.000	-1.011	-1.022	-1.035	-1.046	-1.060	-1.074	-1.088	-1.101	-1.115	-1.130	-1.144	-1.159	-1.174	-1.189	-1.204	-1.219	-1.234	-1.248	-1.261	-1.275	-1.289	-1.301	-1.314	-1.326	-1.338	-1.349	-1.358	-1.369	-1.376	-1.384	-1.391	-1.398	-1.404	-1.409	-1.411	-1.415	-1.416	-1.416	-1.416	-1.414	-1.411	-1.409	-1.404	-1.398	-1.391	-1.384	-1.375	-1.365	-1.355	-1.342	-1.330	-1.318	-1.304	-1.288	-1.272	-1.255	-1.239	-1.220	-1.202	-1.182	-1.164	-1.144	-1.122	-1.102	-1.081	-1.060	-1.039	-1.019	-0.998	-0.978	-0.958	-0.936	-0.916	-0.896	-0.879	-0.859	-0.841	-0.824	-0.808	-0.791	-0.776	-0.762	-0.750	-0.738	-0.726	-0.716	-0.709	-0.701	-0.695	-0.690	-0.688	-0.684	-0.684	-0.682	-0.684	-0.689	-0.694	-0.700	-0.708	-0.716	-0.728	-0.740	-0.752	-0.769	-0.784	-0.802	-0.821	-0.841	-0.862	-0.884	-0.909	-0.932	-0.959	-0.986	-1.012	-1.041	-1.071	-1.100	-1.130	-1.161	-1.194	-1.225	-1.258	-1.290	-1.322	-1.355	-1.388	-1.421	-1.454	-1.485	-1.518	-1.550	-1.581	-1.611	-1.641	-1.671	-1.699	-1.728	-1.755	-1.781	-1.806	-1.830	-1.854	-1.876	-1.898	-1.918	-1.936	-1.954	-1.970	-1.986	-2.000	-2.013	-2.024	-2.035	-2.044	-2.050	-2.058	-2.064	-2.068	-2.070	-2.072	-2.072	-2.072	-2.071	-2.070	-2.066	-2.061	-2.058	-2.051	-2.045	-2.036	-2.027	-2.020	-2.011	-2.002	-1.992	-1.982	-1.971	-1.960	-1.949	-1.938	-1.925	-1.914	-1.901	-1.890	-1.878	-1.865	-1.854	-1.842	-1.831	-1.820	-1.810	-1.800	-1.790	-1.781	-1.771	-1.762	-1.754	-1.745	-1.739	-1.732	-1.726	-1.720	-1.715	-1.711	-1.708	-1.704	-1.701	-1.699	-1.698	-1.696	-1.695	-1.694	-1.695	-1.695	-1.695	-1.698	-1.698	-1.700	-1.701	-1.704	-1.706	-1.709	-1.711	-1.714	-1.716	-1.719	-1.722	-1.724	-1.726	-1.729	-1.730	-1.731	-1.731	-1.731	-1.732	-1.731	-1.730	-1.729	-1.726	-1.724	-1.720	-1.714	-1.710	-1.702	-1.698	-1.690	-1.680	-1.671	-1.660	-1.650	-1.636	-1.624	-1.609	-1.594	-1.579	-1.562	-1.544	-1.525	-1.505	-1.486	-1.465	-1.442	-1.420	-1.396	-1.374	-1.348	-1.324	-1.296	-1.271	-1.245	-1.218	-1.190	-1.161	-1.132	-1.104	-1.076	-1.048	-1.020	-0.992	-0.964	-0.936	-0.908	-0.879	-0.851	-0.825	-0.798	-0.772	-0.748	-0.721	-0.698	-0.672	-0.650	-0.628	-0.605	-0.585	-0.565	-0.544	-0.526	-0.507	-0.491	-0.475	-0.459	-0.444	-0.431	-0.418	-0.406	-0.395	-0.385	-0.375	-0.365	-0.358	-0.350	-0.344	-0.338	-0.332	-0.326	-0.322	-0.319	-0.315	-0.312	-0.309	-0.308	-0.305	-0.304	-0.302	-0.301	-0.300	-0.299	-0.299	-0.298	-0.295	-0.295	-0.294	-0.292	-0.290	-0.289	-0.286	-0.285	-0.281	-0.278	-0.275	-0.270	-0.266	-0.261	-0.255	-0.249	-0.242	-0.235	-0.228	-0.219	-0.210	-0.201	-0.190	-0.179	-0.168	-0.155	-0.141	-0.128	-0.114	-0.099	-0.084	-0.066	-0.050	-0.032	-0.015	0.004	0.024	0.042	0.062	0.082	0.104	0.124	0.145	0.168	0.189	0.211	0.234	0.255	0.279	0.301	0.321	0.344	0.365	0.386	0.408	0.429	0.449	0.468	0.488	0.507	0.525	0.542	0.559	0.574	0.590	0.604	0.616	0.629	0.640	0.650	0.659	0.666	0.674	0.679	0.682	0.688	0.689	0.689	0.688	0.686	0.684	0.680	0.674	0.668	0.661	0.654	0.645	0.634	0.622	0.611	0.599	0.585	0.570	0.556	0.540	0.525	0.509	0.491	0.475	0.458	0.440	0.422	0.405	0.389	0.370	0.354	0.338	0.321	0.306	0.291	0.276	0.264	0.249	0.238	0.226	0.216	0.208	0.199	0.191	0.185	0.180	0.176	0.174	0.172	0.172	0.174	0.176	0.180	0.185	0.191	0.199	0.206	0.218	0.229	0.240	0.254	0.269	0.284	0.300	0.318	0.335	0.354	0.374	0.394	0.416	0.438	0.460	0.482	0.505	0.530	0.552	0.576	0.601	0.625	0.648	0.670	0.692	0.716	0.739	0.761	0.782	0.804	0.825	0.844	0.862	0.881	0.899	0.915	0.930	0.945	0.959	0.969	0.981	0.991	0.999	1.006	1.014	1.018	1.022	1.026	1.026	1.026	1.025	1.021	1.016	1.011	1.006	0.998	0.990	0.981	0.970	0.958	0.946	0.932	0.919	0.902	0.888	0.871	0.854	0.838	0.819	0.800	0.781	0.762	0.742	0.724	0.704	0.685	0.666	0.646	0.628	0.609	0.591	0.574	0.556	0.539	0.522	0.507	0.492	0.479	0.466	0.454	0.444	0.434	0.424	0.416	0.409	0.404	0.399	0.396	0.394	0.392	0.392	0.395	0.396	0.401	0.406	0.414	0.421	0.430	0.439	0.451	0.464	0.478	0.491	0.507	0.524	0.542	0.561	0.580	0.601	0.622	0.645	0.668	0.691	0.715	0.740	0.766	0.790	0.815	0.840	0.866	0.892	0.918	0.944	0.970	0.995	1.020	1.045	1.070	1.092	1.118	1.139	1.162	1.184	1.204	1.224	1.242	1.261	1.278	1.292	1.308	1.320	1.334	1.345	1.355	1.362	1.369	1.375	1.380	1.382	1.384	1.385	1.384	1.381	1.379	1.374	1.368	1.360	1.352	1.342	1.332	1.321	1.308	1.295	1.279	1.264	1.246	1.230	1.211	1.194	1.175	1.154	1.134	1.114	1.091	1.070	1.049	1.028	1.006	0.984	0.962	0.941	0.919	0.899	0.876	0.856	0.836	0.816	0.796	0.778	0.759	0.741	0.724	0.706	0.690	0.676	0.661	0.648	0.634	0.621	0.609	0.598	0.588	0.578	0.569	0.561	0.552	0.546	0.540	0.535	0.531	0.526	0.522	0.521	0.519	0.516	0.516	0.515	0.516	0.516	0.516	0.516	0.516	0.518	0.519	0.520	0.520	0.521	0.522	0.525	0.525	0.526	0.528	0.529	0.529	0.529	0.530	0.529	0.529	0.526	0.526	0.524	0.521	0.519	0.515	0.511	0.509	0.504	0.499	0.491	0.484	0.478	0.470	0.462	0.454	0.445	0.435	0.424	0.414	0.404	0.392	0.381	0.368	0.356	0.344	0.331	0.319	0.305	0.292	0.280	0.266	0.252	0.240	0.226	0.212	0.200	0.188	0.176	0.164	0.151	0.141	0.130	0.119	0.110	0.100	0.092	0.085	0.078	0.070	0.064	0.060	0.055	0.052	0.050	0.048	0.048	0.049	0.049	0.051	0.054	0.059	0.064	0.070	0.076	0.082	0.092	0.101	0.111	0.122	0.134	0.148	0.160	0.175	0.190	0.204	0.220	0.238	0.255	0.272	0.290	0.308	0.326	0.346	0.365	0.384	0.402	0.420	0.440	0.459	0.478	0.495	0.512	0.530	0.546	0.564	0.580	0.595	0.610	0.625	0.638	0.650	0.661	0.672	0.684	0.692	0.700	0.708	0.715	0.719	0.724	0.729	0.731	0.732	0.732	0.731	0.731	0.728	0.725	0.721	0.716	0.711	0.705	0.699	0.691	0.682	0.675	0.666	0.656	0.646	0.638	0.628	0.616	0.606	0.596	0.586	0.578	0.566	0.558	0.548	0.539	0.531	0.524	0.516	0.510	0.505	0.500	0.496	0.492	0.491	0.490	0.489	0.490	0.492	0.495	0.499	0.505	0.511	0.519	0.529	0.539	0.550	0.562	0.576	0.590	0.606	0.622	0.640	0.660	0.679	0.700	0.721	0.744	0.766	0.790	0.815	0.840	0.866	0.891	0.919	0.945	0.972	1.000	1.029	1.055	1.084	1.112	1.140	1.168	1.195	1.222	1.248	1.274	1.299	1.324	1.348	1.372	1.395	1.418	1.439	1.459	1.478	1.496	1.514	1.530	1.545	1.559	1.572	1.582	1.594	1.602	1.610	1.615	1.621	1.624	1.628	1.629	1.629	1.626	1.622	1.619	1.612	1.605	1.598	1.588	1.578	1.565	1.552	1.538	1.524	1.508	1.491	1.472	1.454	1.435	1.414	1.394	1.372	1.349	1.328	1.304	1.280	1.256	1.234	1.210	1.185	1.161	1.136	1.112	1.089	1.065	1.042	1.019	0.996	0.974	0.951	0.931	0.910	0.890	0.871	0.852	0.835	0.819	0.802	0.788	0.775	0.761	0.749	0.739	0.728	0.719	0.710	0.704	0.696	0.692	0.688	0.685	0.684	0.684	0.682	0.685	0.686	0.689	0.692	0.698	0.702	0.708	0.715	0.722	0.731	0.740	0.749	0.759	0.771	0.781	0.791	0.801	0.812	0.825	0.836	0.848	0.859	0.870	0.882	0.892	0.904	0.914	0.924	0.934	0.941	0.951	0.959	0.965	0.971	0.976	0.981	0.985	0.989	0.990	0.991	0.992	0.991	0.988	0.985	0.980	0.975	0.968	0.960	0.951	0.941	0.930	0.919	0.905	0.892	0.878	0.862	0.845	0.828	0.809	0.791	0.771	0.751	0.730	0.710	0.689	0.666	0.645	0.622	0.600	0.576	0.555	0.532	0.510	0.489	0.468	0.446	0.426	0.406	0.388	0.369	0.351	0.334	0.319	0.302	0.289	0.276	0.265	0.254	0.244	0.238	0.230	0.225	0.220	0.218	0.216	0.215	0.218	0.220	0.224	0.229	0.236	0.244	0.252	0.262	0.274	0.285	0.299	0.312	0.329	0.344	0.361	0.379	0.398	0.416	0.435	0.455	0.475	0.495	0.515	0.534	0.555	0.574	0.594	0.612	0.631	0.650	0.668	0.684	0.700	0.716	0.730	0.744	0.758	0.769	0.779	0.788	0.796	0.804	0.809	0.814	0.816	0.818	0.819	0.819	0.816	0.812	0.806	0.800	0.792	0.782	0.772	0.761	0.749	0.736	0.721	0.706	0.689	0.672	0.654	0.635	0.615	0.596	0.575	0.555	0.534	0.512	0.491	0.469	0.449	0.428	0.406	0.385	0.365	0.345	0.326	0.306	0.290	0.272	0.255	0.240	0.225	0.211	0.199	0.186	0.176	0.166	0.159	0.151	0.146	0.141	0.138	0.136	0.135	0.135	0.138	0.140	0.144	0.149	0.155	0.162	0.172	0.181	0.192	0.204	0.218	0.231	0.245	0.260	0.278	0.294	0.311	0.329	0.348	0.366	0.386	0.405	0.425	0.446	0.466	0.486	0.506	0.528	0.546	0.565	0.584	0.604	0.621	0.640	0.658	0.674	0.691	0.706	0.720	0.735	0.748	0.760	0.770	0.780	0.789	0.796	0.804	0.810	0.814	0.818	0.820	0.822	0.821	0.821	0.820	0.816	0.811	0.805	0.799	0.791	0.781	0.772	0.761	0.750	0.738	0.724	0.710	0.696	0.680	0.665	0.648	0.631	0.614	0.596	0.578	0.559	0.540	0.521	0.504	0.485	0.466	0.448	0.429	0.411	0.394	0.375	0.358	0.341	0.326	0.310	0.295	0.281	0.266	0.255	0.241	0.230	0.219	0.210	0.200	0.191	0.184	0.178	0.170	0.165	0.160	0.158	0.154	0.151	0.150	0.149	0.149	0.148	0.149	0.150	0.151	0.154	0.158	0.160	0.164	0.166	0.170	0.175	0.179	0.182	0.188	0.194	0.199	0.204	0.208	0.212	0.218	0.224	0.229	0.231	0.236	0.239	0.242	0.246	0.250	0.252	0.255	0.259	0.260	0.261	0.262	0.265	0.265	0.265	0.265	0.264	0.264	0.261	0.260	0.258	0.255	0.251	0.249	0.245	0.241	0.236	0.230	0.225	0.218	0.210	0.204	0.196	0.186	0.179	0.169	0.160	0.150	0.140	0.129	0.116	0.106	0.092	0.080	0.068	0.054	0.040	0.026	0.011	-0.002	-0.018	-0.034	-0.050	-0.065	-0.081	-0.098	-0.114	-0.130	-0.146	-0.162	-0.180	-0.196	-0.214	-0.229	-0.246	-0.261	-0.276	-0.294	-0.309	-0.322	-0.338	-0.350	-0.365	-0.379	-0.390	-0.402	-0.414	-0.425	-0.435	-0.445	-0.454	-0.462	-0.470	-0.476	-0.482	-0.488	-0.492	-0.498	-0.500	-0.502	-0.505	-0.506	-0.506	-0.507	-0.506	-0.505	-0.502	-0.500	-0.498	-0.492	-0.489	-0.484	-0.480	-0.474	-0.470	-0.465	-0.460	-0.455	-0.449	-0.442	-0.436	-0.431	-0.425	-0.420	-0.415	-0.409	-0.405	-0.401	-0.396	-0.392	-0.389	-0.385	-0.382	-0.381	-0.379	-0.378	-0.378	-0.378	-0.378	-0.378	-0.379	-0.381	-0.384	-0.386	-0.391	-0.394	-0.399	-0.402	-0.408	-0.414	-0.419	-0.424	-0.430	-0.436	-0.442	-0.449	-0.455	-0.461	-0.468	-0.472	-0.479	-0.484	-0.490	-0.495	-0.500	-0.504	-0.507	-0.511	-0.514	-0.515	-0.518	-0.518	-0.518	-0.518	-0.516	-0.515	-0.511	-0.507	-0.504	-0.499	-0.491	-0.485	-0.478	-0.468	-0.459	-0.449	-0.438	-0.424	-0.412	-0.399	-0.384	-0.369	-0.354	-0.336	-0.320	-0.302	-0.284	-0.265	-0.246	-0.226	-0.208	-0.186	-0.166	-0.145	-0.125	-0.104	-0.082	-0.062	-0.041	-0.020	0.001	0.021	0.042	0.062	0.082	0.102	0.121	0.140	0.156	0.174	0.190	0.205	0.220	0.235	0.249	0.262	0.274	0.285	0.296	0.306	0.315	0.321	0.329	0.335	0.339	0.342	0.345	0.349	0.349	0.348	0.348	0.345	0.342	0.340	0.335	0.330	0.324	0.315	0.309	0.300	0.290	0.280	0.270	0.260	0.249	0.236	0.224	0.212	0.199	0.186	0.172	0.159	0.145	0.131	0.119	0.105	0.091	0.079	0.065	0.052	0.040	0.028	0.016	0.004	-0.006	-0.019	-0.029	-0.036	-0.046	-0.054	-0.062	-0.070	-0.075	-0.082	-0.086	-0.091	-0.095	-0.099	-0.100	-0.102	-0.104	-0.105	-0.104	-0.104	-0.101	-0.100	-0.098	-0.095	-0.091	-0.086	-0.082	-0.078	-0.072	-0.068	-0.061	-0.055	-0.050	-0.042	-0.036	-0.030	-0.022	-0.016	-0.009	-0.002	0.004	0.011	0.016	0.022	0.029	0.034	0.039	0.044	0.048	0.050	0.054	0.056	0.058	0.059	0.060	0.061	0.060	0.059	0.058	0.055	0.051	0.048	0.044	0.038	0.031	0.025	0.016	0.009	-0.001	-0.010	-0.020	-0.031	-0.042	-0.054	-0.066	-0.080	-0.094	-0.109	-0.124	-0.140	-0.156	-0.171	-0.189	-0.205	-0.221	-0.240	-0.258	-0.275	-0.292	-0.311	-0.329	-0.346	-0.364	-0.381	-0.398	-0.416	-0.432	-0.449	-0.464	-0.480	-0.495	-0.510	-0.524	-0.538	-0.550	-0.561	-0.572	-0.584	-0.592	-0.602	-0.610	-0.618	-0.622	-0.629	-0.632	-0.636	-0.639	-0.641	-0.641	-0.640	-0.639	-0.636	-0.634	-0.629	-0.624	-0.618	-0.611	-0.604	-0.594	-0.585	-0.574	-0.562	-0.551	-0.539	-0.525	-0.512	-0.498	-0.484	-0.469	-0.452	-0.436	-0.421	-0.404	-0.388	-0.371	-0.354	-0.338	-0.321	-0.304	-0.288	-0.271	-0.254	-0.239	-0.225	-0.210	-0.195	-0.181	-0.168	-0.155	-0.142	-0.130	-0.120	-0.109	-0.099	-0.091	-0.082	-0.074	-0.069	-0.062	-0.058	-0.054	-0.051	-0.049	-0.048	-0.048	-0.048	-0.049	-0.050	-0.054	-0.058	-0.062	-0.070	-0.076	-0.084	-0.092	-0.101	-0.111	-0.121	-0.132	-0.145	-0.156	-0.170	-0.182	-0.198	-0.211	-0.226	-0.241	-0.258	-0.274	-0.290	-0.306	-0.322	-0.339	-0.356	-0.372	-0.390	-0.406	-0.422	-0.439	-0.455	-0.470	-0.485	-0.501	-0.515	-0.530	-0.542	-0.556	-0.568	-0.580	-0.590	-0.600	-0.610	-0.620	-0.626	-0.634	-0.640	-0.645	-0.649	-0.652	-0.655	-0.656	-0.656	-0.655	-0.655	-0.651	-0.649	-0.644	-0.638	-0.631	-0.622	-0.615	-0.605	-0.595	-0.582	-0.571	-0.558	-0.544	-0.529	-0.512	-0.498	-0.480	-0.462	-0.444	-0.425	-0.405	-0.386	-0.366	-0.348	-0.328	-0.306	-0.285	-0.264	-0.242	-0.224	-0.202	-0.181	-0.161	-0.141	-0.121	-0.102	-0.082	-0.065	-0.046	-0.029	-0.012	0.002	0.019	0.032	0.046	0.060	0.071	0.082	0.094	0.102	0.111	0.118	0.124	0.129	0.132	0.136	0.139	0.140	0.140	0.140	0.140	0.138	0.134	0.130	0.125	0.120	0.112	0.106	0.098	0.089	0.080	0.071	0.060	0.049	0.039	0.028	0.015	0.002	-0.011	-0.022	-0.036	-0.049	-0.062	-0.075	-0.089	-0.102	-0.115	-0.128	-0.141	-0.154	-0.166	-0.176	-0.189	-0.200	-0.211	-0.220	-0.230	-0.240	-0.248	-0.256	-0.264	-0.271	-0.278	-0.282	-0.288	-0.292	-0.296	-0.299	-0.301	-0.302	-0.302	-0.305	-0.302	-0.302	-0.301	-0.299	-0.296	-0.292	-0.289	-0.285	-0.280	-0.275	-0.269	-0.262	-0.256	-0.249	-0.242	-0.236	-0.230	-0.222	-0.216	-0.209	-0.201	-0.194	-0.186	-0.180	-0.174	-0.168	-0.161	-0.155	-0.150	-0.145	-0.141	-0.138	-0.134	-0.131	-0.129	-0.128	-0.128	-0.126	-0.128	-0.129	-0.130	-0.132	-0.138	-0.141	-0.148	-0.154	-0.160	-0.166	-0.175	-0.184	-0.192	-0.202	-0.214	-0.224	-0.235	-0.248	-0.261	-0.274	-0.286	-0.301	-0.315	-0.329	-0.344	-0.358	-0.372	-0.389	-0.402	-0.418	-0.432	-0.448	-0.461	-0.476	-0.491	-0.504	-0.518	-0.531	-0.544	-0.556	-0.568	-0.580	-0.591	-0.601	-0.611	-0.621	-0.629	-0.638	-0.645	-0.651	-0.659	-0.664	-0.670	-0.674	-0.678	-0.680	-0.684	-0.685	-0.686	-0.688	-0.689	-0.689	-0.688	-0.686	-0.685	-0.682	-0.681	-0.679	-0.675	-0.672	-0.669	-0.665	-0.661	-0.656	-0.651	-0.649	-0.644	-0.639	-0.634	-0.629	-0.625	-0.622	-0.619	-0.616	-0.612	-0.610	-0.606	-0.605	-0.601	-0.600	-0.599	-0.600	-0.599	-0.600	-0.601	-0.602	-0.604	-0.608	-0.611	-0.615	-0.620	-0.626	-0.632	-0.639	-0.646	-0.654	-0.661	-0.671	-0.681	-0.692	-0.705	-0.716	-0.728	-0.741	-0.754	-0.769	-0.782	-0.796	-0.812	-0.826	-0.842	-0.856	-0.871	-0.889	-0.904	-0.920	-0.934	-0.950	-0.965	-0.980	-0.994	-1.009	-1.022	-1.036	-1.049	-1.060	-1.072	-1.084	-1.094	-1.102	-1.111	-1.119	-1.126	-1.132	-1.136	-1.141	-1.144	-1.145	-1.148	-1.148	-1.145	-1.142	-1.140	-1.136	-1.130	-1.124	-1.116	-1.108	-1.099	-1.088	-1.076	-1.064	-1.051	-1.036	-1.021	-1.005	-0.990	-0.972	-0.954	-0.935	-0.916	-0.896	-0.875	-0.855	-0.834	-0.814	-0.791	-0.769	-0.746	-0.725	-0.701	-0.680	-0.656	-0.632	-0.610	-0.589	-0.568	-0.545	-0.525	-0.504	-0.482	-0.462	-0.442	-0.424	-0.406	-0.386	-0.370	-0.352	-0.336	-0.322	-0.306	-0.292	-0.281	-0.269	-0.258	-0.248	-0.239	-0.230	-0.222	-0.216	-0.211	-0.205	-0.204	-0.201	-0.201	-0.201	-0.202	-0.205	-0.209	-0.212	-0.218	-0.225	-0.232	-0.241	-0.250	-0.260	-0.272	-0.284	-0.296	-0.311	-0.325	-0.340	-0.356	-0.374	-0.390	-0.409	-0.428	-0.446	-0.466	-0.485	-0.506	-0.526	-0.548	-0.569	-0.590	-0.611	-0.632	-0.652	-0.674	-0.696	-0.716	-0.736	-0.756	-0.776	-0.796	-0.815	-0.832	-0.850	-0.868	-0.885	-0.900	-0.915	-0.930	-0.942	-0.956	-0.969	-0.980	-0.990	-1.000	-1.009	-1.016	-1.022	-1.029	-1.034	-1.039	-1.041	-1.044	-1.045	-1.045	-1.046	-1.045	-1.042	-1.041	-1.038	-1.034	-1.029	-1.025	-1.018	-1.011	-1.006	-1.000	-0.994	-0.986	-0.978	-0.971	-0.964	-0.955	-0.948	-0.939	-0.931	-0.924	-0.915	-0.908	-0.902	-0.895	-0.889	-0.882	-0.878	-0.872	-0.868	-0.864	-0.860	-0.858	-0.856	-0.854	-0.852	-0.854	-0.855	-0.858	-0.860	-0.864	-0.868	-0.874	-0.880	-0.886	-0.894	-0.901	-0.910	-0.920	-0.930	-0.940	-0.951	-0.964	-0.975	-0.989	-1.001	-1.015	-1.029	-1.042	-1.056	-1.071	-1.085	-1.099	-1.114	-1.129	-1.142	-1.156	-1.170	-1.184	-1.196	-1.210	-1.221	-1.232	-1.244	-1.254	-1.264	-1.272	-1.280	-1.286	-1.294	-1.299	-1.304	-1.306	-1.309	-1.311	-1.311	-1.311	-1.310	-1.308	-1.304	-1.300	-1.295	-1.289	-1.281	-1.272	-1.264	-1.254	-1.242	-1.230	-1.218	-1.205	-1.191	-1.176	-1.160	-1.144	-1.126	-1.110	-1.091	-1.074	-1.055	-1.036	-1.016	-0.995	-0.978	-0.958	-0.938	-0.919	-0.899	-0.879	-0.859	-0.840	-0.820	-0.802	-0.782	-0.765	-0.748	-0.730	-0.712	-0.695	-0.680	-0.664	-0.650	-0.635	-0.621	-0.609	-0.596	-0.585	-0.574	-0.561	-0.551	-0.542	-0.536	-0.528	-0.520	-0.515	-0.507	-0.502	-0.499	-0.495	-0.491	-0.489	-0.485	-0.484	-0.481	-0.480	-0.480	-0.479	-0.478	-0.479	-0.479	-0.479	-0.480	-0.481	-0.481	-0.482	-0.484	-0.485	-0.488	-0.488	-0.489	-0.490	-0.491	-0.492	-0.494	-0.494	-0.494	-0.494	-0.494	-0.494	-0.492	-0.491	-0.490	-0.490	-0.488	-0.486	-0.482	-0.480	-0.476	-0.474	-0.470	-0.468	-0.464	-0.458	-0.454	-0.449	-0.445	-0.440	-0.435	-0.430	-0.424	-0.419	-0.414	-0.408	-0.402	-0.398	-0.391	-0.386	-0.380	-0.374	-0.369	-0.362	-0.358	-0.351	-0.346	-0.341	-0.336	-0.331	-0.328	-0.325	-0.320	-0.316	-0.314	-0.310	-0.309	-0.305	-0.304	-0.301	-0.301	-0.299	-0.299	-0.299	-0.299	-0.298	-0.299	-0.300	-0.301	-0.302	-0.305	-0.308	-0.310	-0.312	-0.315	-0.319	-0.321	-0.326	-0.331	-0.336	-0.340	-0.345	-0.351	-0.358	-0.362	-0.369	-0.374	-0.380	-0.388	-0.394	-0.400	-0.406	-0.414	-0.420	-0.428	-0.434	-0.440	-0.446	-0.454	-0.460	-0.468	-0.472	-0.480	-0.485	-0.492	-0.498	-0.504	-0.509	-0.514	-0.519	-0.522	-0.528	-0.531	-0.535	-0.539	-0.540	-0.542	-0.545	-0.548	-0.548	-0.549	-0.549	-0.549	-0.548	-0.546	-0.545	-0.542	-0.540	-0.535	-0.531	-0.526	-0.521	-0.516	-0.510	-0.502	-0.495	-0.488	-0.478	-0.469	-0.459	-0.449	-0.438	-0.426	-0.414	-0.401	-0.389	-0.376	-0.362	-0.346	-0.332	-0.316	-0.302	-0.286	-0.270	-0.254	-0.239	-0.222	-0.205	-0.188	-0.171	-0.154	-0.138	-0.120	-0.102	-0.086	-0.070	-0.054	-0.036	-0.020	-0.005	0.011	0.025	0.040	0.054	0.069	0.082	0.095	0.109	0.120	0.132	0.144	0.152	0.162	0.171	0.179	0.188	0.194	0.200	0.205	0.211	0.216	0.219	0.224	0.226	0.228	0.230	0.231	0.231	0.232	0.231	0.231	0.230	0.228	0.226	0.224	0.222	0.219	0.216	0.214	0.210	0.206	0.202	0.199	0.195	0.191	0.188	0.185	0.181	0.179	0.175	0.172	0.170	0.169	0.166	0.165	0.164	0.162	0.161	0.160	0.160	0.161	0.161	0.162	0.164	0.166	0.168	0.170	0.174	0.176	0.180	0.184	0.189	0.192	0.199	0.204	0.209	0.215	0.221	0.228	0.235	0.242	0.249	0.258	0.266	0.274	0.281	0.291	0.299	0.308	0.314	0.324	0.331	0.340	0.349	0.356	0.364	0.374	0.381	0.389	0.395	0.404	0.410	0.416	0.422	0.429	0.435	0.440	0.444	0.449	0.452	0.456	0.458	0.460	0.461	0.464	0.464	0.462	0.461	0.459	0.455	0.452	0.448	0.444	0.438	0.431	0.425	0.418	0.409	0.400	0.391	0.380	0.369	0.358	0.345	0.331	0.318	0.304	0.289	0.274	0.258	0.241	0.225	0.209	0.191	0.174	0.155	0.138	0.119	0.101	0.082	0.064	0.046	0.028	0.010	-0.009	-0.026	-0.044	-0.061	-0.076	-0.094	-0.110	-0.125	-0.140	-0.154	-0.168	-0.181	-0.192	-0.205	-0.216	-0.226	-0.235	-0.244	-0.251	-0.258	-0.265	-0.270	-0.274	-0.278	-0.281	-0.284	-0.285	-0.285	-0.284	-0.282	-0.281	-0.279	-0.275	-0.271	-0.266	-0.260	-0.254	-0.248	-0.240	-0.234	-0.226	-0.218	-0.209	-0.199	-0.189	-0.180	-0.170	-0.160	-0.151	-0.141	-0.130	-0.120	-0.111	-0.101	-0.091	-0.082	-0.072	-0.065	-0.056	-0.049	-0.041	-0.035	-0.029	-0.022	-0.015	-0.011	-0.006	-0.004	-0.001	0.001	0.002	0.004	0.002	0.004	0.001	0.000	-0.001	-0.005	-0.009	-0.012	-0.018	-0.022	-0.029	-0.035	-0.041	-0.049	-0.056	-0.065	-0.072	-0.080	-0.089	-0.098	-0.106	-0.116	-0.125	-0.134	-0.144	-0.151	-0.160	-0.169	-0.176	-0.185	-0.192	-0.200	-0.206	-0.214	-0.220	-0.225	-0.230	-0.235	-0.239	-0.242	-0.245	-0.248	-0.250	-0.251	-0.250	-0.251	-0.251	-0.249	-0.248	-0.245	-0.244	-0.240	-0.236	-0.232	-0.229	-0.222	-0.218	-0.214	-0.206	-0.201	-0.195	-0.188	-0.181	-0.175	-0.168	-0.162	-0.155	-0.148	-0.141	-0.135	-0.128	-0.122	-0.118	-0.112	-0.108	-0.102	-0.098	-0.094	-0.090	-0.088	-0.084	-0.082	-0.080	-0.080	-0.079	-0.079	-0.079	-0.081	-0.082	-0.085	-0.089	-0.092	-0.096	-0.102	-0.108	-0.114	-0.119	-0.126	-0.135	-0.144	-0.154	-0.164	-0.175	-0.186	-0.196	-0.209	-0.222	-0.235	-0.249	-0.264	-0.278	-0.292	-0.308	-0.322	-0.339	-0.355	-0.371	-0.389	-0.405	-0.421	-0.439	-0.456	-0.474	-0.491	-0.509	-0.526	-0.544	-0.561	-0.579	-0.596	-0.612	-0.630	-0.646	-0.662	-0.679	-0.694	-0.709	-0.724	-0.739	-0.752	-0.766	-0.779	-0.791	-0.802	-0.815	-0.825	-0.835	-0.844	-0.852	-0.859	-0.866	-0.874	-0.878	-0.884	-0.888	-0.890	-0.891	-0.894	-0.895	-0.894	-0.894	-0.891	-0.890	-0.886	-0.882	-0.879	-0.871	-0.866	-0.859	-0.852	-0.842	-0.834	-0.824	-0.815	-0.805	-0.794	-0.784	-0.772	-0.761	-0.750	-0.738	-0.726	-0.714	-0.702	-0.691	-0.680	-0.669	-0.656	-0.646	-0.636	-0.626	-0.616	-0.608	-0.599	-0.591	-0.584	-0.579	-0.572	-0.568	-0.562	-0.559	-0.556	-0.555	-0.555	-0.555	-0.556	-0.558	-0.561	-0.565	-0.569	-0.574	-0.580	-0.588	-0.595	-0.602	-0.610	-0.620	-0.630	-0.640	-0.650	-0.662	-0.674	-0.685	-0.698	-0.710	-0.721	-0.734	-0.746	-0.758	-0.770	-0.781	-0.792	-0.802	-0.814	-0.824	-0.832	-0.841	-0.850	-0.856	-0.862	-0.869	-0.874	-0.878	-0.879	-0.881	-0.881	-0.880	-0.879	-0.876	-0.871	-0.866	-0.861	-0.854	-0.845	-0.835	-0.825	-0.812	-0.800	-0.786	-0.771	-0.755	-0.738	-0.720	-0.701	-0.681	-0.662	-0.640	-0.619	-0.598	-0.574	-0.550	-0.526	-0.502	-0.478	-0.454	-0.428	-0.402	-0.378	-0.351	-0.328	-0.304	-0.280	-0.255	-0.232	-0.209	-0.186	-0.165	-0.142	-0.122	-0.102	-0.084	-0.066	-0.049	-0.034	-0.019	-0.005	0.008	0.020	0.029	0.039	0.046	0.054	0.058	0.062	0.066	0.068	0.068	0.065	0.062	0.059	0.052	0.048	0.039	0.030	0.020	0.008	-0.005	-0.019	-0.034	-0.049	-0.068	-0.084	-0.102	-0.122	-0.144	-0.164	-0.186	-0.208	-0.230	-0.252	-0.276	-0.300	-0.324	-0.348	-0.372	-0.396	-0.420	-0.445	-0.469	-0.491	-0.515	-0.538	-0.560	-0.581	-0.604	-0.624	-0.644	-0.662	-0.681	-0.699	-0.716	-0.731	-0.746	-0.760	-0.774	-0.786	-0.798	-0.808	-0.816	-0.824	-0.831	-0.838	-0.842	-0.846	-0.850	-0.852	-0.854	-0.854	-0.854	-0.852	-0.850	-0.848	-0.842	-0.839	-0.834	-0.828	-0.821	-0.814	-0.806	-0.798	-0.789	-0.779	-0.770	-0.761	-0.751	-0.742	-0.732	-0.722	-0.714	-0.702	-0.694	-0.685	-0.675	-0.666	-0.656	-0.649	-0.639	-0.632	-0.624	-0.618	-0.610	-0.605	-0.600	-0.595	-0.591	-0.588	-0.585	-0.584	-0.582	-0.581	-0.581	-0.582	-0.585	-0.589	-0.591	-0.596	-0.601	-0.608	-0.614	-0.622	-0.630	-0.639	-0.649	-0.660	-0.671	-0.682	-0.695	-0.710	-0.724	-0.739	-0.752	-0.769	-0.785	-0.801	-0.819	-0.835	-0.854	-0.871	-0.889	-0.908	-0.925	-0.945	-0.964	-0.981	-1.000	-1.018	-1.035	-1.054	-1.070	-1.086	-1.104	-1.119	-1.134	-1.149	-1.162	-1.175	-1.188	-1.199	-1.209	-1.219	-1.228	-1.235	-1.241	-1.248	-1.251	-1.255	-1.258	-1.258	-1.259	-1.258	-1.255	-1.251	-1.246	-1.240	-1.234	-1.225	-1.216	-1.205	-1.195	-1.182	-1.168	-1.154	-1.139	-1.122	-1.106	-1.088	-1.068	-1.049	-1.031	-1.011	-0.991	-0.970	-0.949	-0.928	-0.906	-0.884	-0.864	-0.842	-0.821	-0.800	-0.780	-0.760	-0.740	-0.721	-0.701	-0.684	-0.666	-0.650	-0.635	-0.619	-0.605	-0.592	-0.580	-0.568	-0.560	-0.551	-0.544	-0.538	-0.532	-0.529	-0.526	-0.526	-0.525	-0.525	-0.529	-0.532	-0.536	-0.541	-0.549	-0.556	-0.565	-0.574	-0.585	-0.596	-0.609	-0.622	-0.636	-0.650	-0.666	-0.681	-0.698	-0.715	-0.731	-0.749	-0.766	-0.784	-0.801	-0.819	-0.836	-0.854	-0.871	-0.888	-0.904	-0.919	-0.935	-0.950	-0.964	-0.976	-0.989	-1.000	
