# Supplementary material for: Motion onset VEPs can see through the blur
Source: Sci Rep. 2024 Sep 12;14:21296. doi: 10.1038/s41598-024-72483-z (PMC11393312; doi:10.1038/s41598-024-72483-z)
Supplement: Supplementary file 3 — Supplementary Information 3. [file 41598_2024_72483_MOESM3_ESM.zip › VEP_raw_data/source_data/SourceBlurVEP-S011_VEP_2023-04-17_13-47-06.txt]

0.000	0.000	99999.999	6250.000	50.000	-2193.000	-2061.000	6248.000	7.000	150.000	5.000	2.000	1.000	1.000	0.000	0.000	0.000	0.000	0.000	0.000	0.000	0.000	0.000	0.000	0.000	0.000	0.000	-0.868	-0.852	-0.832	-0.815	-0.798	-0.780	-0.762	-0.744	-0.727	-0.709	-0.692	-0.676	-0.660	-0.642	-0.628	-0.612	-0.597	-0.582	-0.568	-0.555	-0.542	-0.528	-0.517	-0.505	-0.492	-0.482	-0.472	-0.462	-0.453	-0.445	-0.436	-0.429	-0.422	-0.416	-0.409	-0.404	-0.398	-0.394	-0.390	-0.387	-0.383	-0.382	-0.378	-0.376	-0.376	-0.375	-0.373	-0.373	-0.373	-0.372	-0.373	-0.373	-0.375	-0.376	-0.377	-0.378	-0.379	-0.380	-0.381	-0.382	-0.384	-0.385	-0.386	-0.387	-0.388	-0.388	-0.388	-0.388	-0.388	-0.388	-0.388	-0.387	-0.385	-0.384	-0.382	-0.379	-0.377	-0.373	-0.369	-0.365	-0.360	-0.354	-0.348	-0.342	-0.336	-0.329	-0.322	-0.313	-0.305	-0.297	-0.288	-0.278	-0.268	-0.258	-0.248	-0.235	-0.224	-0.212	-0.199	-0.187	-0.172	-0.161	-0.148	-0.134	-0.120	-0.107	-0.092	-0.078	-0.064	-0.050	-0.036	-0.022	-0.007	0.008	0.021	0.035	0.048	0.061	0.073	0.088	0.099	0.111	0.122	0.134	0.144	0.155	0.165	0.173	0.182	0.191	0.198	0.205	0.212	0.218	0.222	0.227	0.230	0.233	0.236	0.238	0.240	0.239	0.240	0.238	0.237	0.236	0.232	0.229	0.226	0.221	0.216	0.211	0.205	0.198	0.192	0.184	0.178	0.170	0.162	0.154	0.145	0.137	0.128	0.119	0.111	0.101	0.092	0.083	0.073	0.064	0.055	0.046	0.038	0.029	0.021	0.013	0.006	-0.002	-0.009	-0.016	-0.023	-0.028	-0.035	-0.041	-0.046	-0.051	-0.056	-0.060	-0.065	-0.068	-0.072	-0.076	-0.078	-0.081	-0.083	-0.087	-0.089	-0.091	-0.092	-0.093	-0.095	-0.096	-0.098	-0.098	-0.099	-0.101	-0.102	-0.102	-0.103	-0.106	-0.106	-0.107	-0.108	-0.111	-0.112	-0.113	-0.117	-0.118	-0.121	-0.123	-0.128	-0.132	-0.136	-0.139	-0.144	-0.149	-0.154	-0.158	-0.165	-0.170	-0.178	-0.183	-0.189	-0.197	-0.204	-0.212	-0.220	-0.228	-0.238	-0.245	-0.255	-0.263	-0.273	-0.282	-0.292	-0.302	-0.312	-0.322	-0.332	-0.343	-0.353	-0.365	-0.375	-0.385	-0.395	-0.405	-0.416	-0.426	-0.437	-0.446	-0.455	-0.465	-0.475	-0.485	-0.494	-0.503	-0.512	-0.520	-0.529	-0.537	-0.544	-0.552	-0.558	-0.564	-0.571	-0.578	-0.583	-0.589	-0.594	-0.599	-0.603	-0.608	-0.612	-0.616	-0.618	-0.622	-0.625	-0.628	-0.629	-0.631	-0.633	-0.635	-0.637	-0.638	-0.639	-0.640	-0.641	-0.642	-0.643	-0.644	-0.646	-0.647	-0.648	-0.650	-0.652	-0.653	-0.656	-0.659	-0.661	-0.664	-0.668	-0.672	-0.675	-0.679	-0.685	-0.691	-0.696	-0.703	-0.711	-0.718	-0.727	-0.737	-0.746	-0.758	-0.768	-0.781	-0.793	-0.808	-0.822	-0.836	-0.851	-0.868	-0.884	-0.902	-0.920	-0.939	-0.958	-0.978	-0.998	-1.018	-1.042	-1.062	-1.085	-1.108	-1.130	-1.153	-1.176	-1.199	-1.222	-1.245	-1.269	-1.292	-1.316	-1.338	-1.362	-1.385	-1.408	-1.428	-1.450	-1.471	-1.491	-1.511	-1.529	-1.548	-1.565	-1.582	-1.597	-1.612	-1.626	-1.638	-1.650	-1.661	-1.670	-1.679	-1.687	-1.693	-1.698	-1.702	-1.704	-1.706	-1.705	-1.705	-1.702	-1.698	-1.693	-1.687	-1.680	-1.671	-1.661	-1.650	-1.638	-1.624	-1.610	-1.596	-1.578	-1.562	-1.543	-1.525	-1.505	-1.484	-1.463	-1.442	-1.419	-1.396	-1.372	-1.348	-1.323	-1.299	-1.274	-1.249	-1.225	-1.200	-1.174	-1.150	-1.125	-1.100	-1.077	-1.052	-1.030	-1.007	-0.984	-0.962	-0.941	-0.921	-0.900	-0.881	-0.862	-0.844	-0.828	-0.812	-0.796	-0.782	-0.768	-0.757	-0.743	-0.732	-0.722	-0.712	-0.704	-0.696	-0.689	-0.683	-0.678	-0.673	-0.668	-0.665	-0.663	-0.661	-0.660	-0.658	-0.658	-0.658	-0.659	-0.659	-0.661	-0.662	-0.665	-0.667	-0.669	-0.672	-0.674	-0.678	-0.680	-0.683	-0.686	-0.689	-0.692	-0.694	-0.698	-0.700	-0.702	-0.706	-0.708	-0.711	-0.713	-0.716	-0.718	-0.721	-0.724	-0.727	-0.729	-0.731	-0.733	-0.737	-0.738	-0.741	-0.743	-0.746	-0.748	-0.751	-0.754	-0.756	-0.759	-0.762	-0.767	-0.769	-0.772	-0.777	-0.782	-0.784	-0.788	-0.793	-0.797	-0.802	-0.807	-0.811	-0.815	-0.820	-0.825	-0.830	-0.834	-0.840	-0.845	-0.849	-0.854	-0.858	-0.863	-0.868	-0.872	-0.876	-0.879	-0.882	-0.886	-0.889	-0.892	-0.894	-0.896	-0.898	-0.899	-0.900	-0.901	-0.902	-0.902	-0.901	-0.901	-0.900	-0.899	-0.898	-0.896	-0.894	-0.892	-0.890	-0.887	-0.883	-0.881	-0.877	-0.873	-0.870	-0.867	-0.862	-0.858	-0.855	-0.851	-0.848	-0.843	-0.841	-0.836	-0.832	-0.829	-0.826	-0.823	-0.820	-0.818	-0.814	-0.811	-0.808	-0.806	-0.803	-0.800	-0.798	-0.794	-0.792	-0.789	-0.787	-0.784	-0.780	-0.777	-0.773	-0.769	-0.765	-0.762	-0.756	-0.751	-0.745	-0.740	-0.732	-0.725	-0.718	-0.708	-0.700	-0.688	-0.678	-0.667	-0.654	-0.640	-0.627	-0.612	-0.596	-0.579	-0.562	-0.543	-0.524	-0.504	-0.482	-0.461	-0.438	-0.415	-0.390	-0.364	-0.338	-0.311	-0.284	-0.256	-0.227	-0.198	-0.167	-0.135	-0.104	-0.072	-0.040	-0.008	0.025	0.058	0.092	0.125	0.158	0.191	0.225	0.258	0.291	0.324	0.357	0.389	0.421	0.452	0.484	0.514	0.545	0.575	0.605	0.633	0.662	0.688	0.716	0.742	0.768	0.792	0.816	0.839	0.861	0.882	0.902	0.922	0.941	0.958	0.976	0.992	1.008	1.022	1.034	1.047	1.058	1.069	1.079	1.088	1.096	1.103	1.109	1.114	1.119	1.123	1.127	1.128	1.132	1.132	1.132	1.132	1.132	1.131	1.129	1.126	1.123	1.120	1.116	1.111	1.107	1.102	1.096	1.089	1.083	1.078	1.069	1.063	1.056	1.048	1.040	1.032	1.025	1.016	1.008	1.000	0.992	0.983	0.974	0.966	0.957	0.948	0.940	0.930	0.922	0.913	0.904	0.895	0.886	0.877	0.868	0.858	0.848	0.840	0.830	0.820	0.810	0.801	0.790	0.781	0.771	0.761	0.751	0.740	0.730	0.718	0.708	0.697	0.686	0.675	0.664	0.652	0.641	0.630	0.618	0.605	0.592	0.581	0.569	0.556	0.543	0.531	0.519	0.506	0.493	0.481	0.468	0.455	0.442	0.430	0.417	0.404	0.392	0.379	0.366	0.353	0.341	0.328	0.316	0.303	0.292	0.281	0.268	0.257	0.246	0.234	0.223	0.212	0.202	0.191	0.182	0.171	0.162	0.151	0.142	0.132	0.124	0.116	0.107	0.099	0.090	0.082	0.075	0.068	0.061	0.053	0.047	0.041	0.035	0.029	0.023	0.018	0.013	0.009	0.004	0.000	-0.004	-0.008	-0.011	-0.013	-0.017	-0.018	-0.021	-0.023	-0.025	-0.026	-0.027	-0.029	-0.029	-0.029	-0.030	-0.031	-0.031	-0.031	-0.030	-0.030	-0.029	-0.028	-0.026	-0.026	-0.024	-0.023	-0.022	-0.021	-0.019	-0.018	-0.017	-0.015	-0.014	-0.012	-0.011	-0.010	-0.009	-0.008	-0.007	-0.006	-0.006	-0.006	-0.006	-0.007	-0.008	-0.008	-0.009	-0.011	-0.012	-0.015	-0.018	-0.020	-0.022	-0.028	-0.031	-0.034	-0.038	-0.042	-0.047	-0.052	-0.055	-0.060	-0.065	-0.071	-0.076	-0.081	-0.086	-0.092	-0.098	-0.102	-0.108	-0.113	-0.120	-0.125	-0.130	-0.136	-0.140	-0.146	-0.150	-0.154	-0.159	-0.163	-0.168	-0.172	-0.177	-0.179	-0.182	-0.188	-0.191	-0.194	-0.198	-0.201	-0.204	-0.208	-0.210	-0.213	-0.218	-0.220	-0.223	-0.227	-0.231	-0.234	-0.239	-0.242	-0.247	-0.252	-0.257	-0.262	-0.268	-0.272	-0.278	-0.285	-0.292	-0.298	-0.306	-0.314	-0.322	-0.331	-0.340	-0.349	-0.360	-0.370	-0.381	-0.392	-0.404	-0.416	-0.428	-0.442	-0.454	-0.468	-0.482	-0.496	-0.511	-0.525	-0.542	-0.557	-0.572	-0.589	-0.605	-0.622	-0.639	-0.656	-0.673	-0.691	-0.708	-0.725	-0.744	-0.762	-0.781	-0.799	-0.818	-0.837	-0.856	-0.874	-0.894	-0.913	-0.932	-0.952	-0.972	-0.992	-1.012	-1.032	-1.053	-1.072	-1.093	-1.114	-1.135	-1.155	-1.176	-1.196	-1.217	-1.238	-1.258	-1.278	-1.299	-1.318	-1.339	-1.360	-1.379	-1.398	-1.419	-1.438	-1.458	-1.476	-1.493	-1.512	-1.529	-1.546	-1.562	-1.578	-1.593	-1.607	-1.620	-1.632	-1.644	-1.656	-1.665	-1.675	-1.682	-1.689	-1.697	-1.702	-1.708	-1.710	-1.712	-1.713	-1.712	-1.712	-1.709	-1.707	-1.702	-1.696	-1.688	-1.680	-1.672	-1.661	-1.650	-1.638	-1.623	-1.609	-1.593	-1.578	-1.560	-1.542	-1.523	-1.503	-1.484	-1.463	-1.442	-1.420	-1.398	-1.377	-1.352	-1.331	-1.308	-1.285	-1.262	-1.238	-1.215	-1.192	-1.168	-1.146	-1.123	-1.102	-1.079	-1.058	-1.037	-1.017	-0.997	-0.977	-0.958	-0.940	-0.922	-0.904	-0.889	-0.872	-0.857	-0.842	-0.829	-0.816	-0.802	-0.791	-0.779	-0.768	-0.758	-0.749	-0.740	-0.732	-0.724	-0.717	-0.711	-0.705	-0.700	-0.694	-0.690	-0.686	-0.682	-0.678	-0.676	-0.673	-0.672	-0.670	-0.668	-0.668	-0.668	-0.668	-0.668	-0.667	-0.668	-0.668	-0.669	-0.670	-0.672	-0.674	-0.676	-0.678	-0.680	-0.683	-0.687	-0.690	-0.693	-0.697	-0.701	-0.706	-0.710	-0.715	-0.720	-0.726	-0.731	-0.738	-0.744	-0.750	-0.758	-0.764	-0.772	-0.780	-0.787	-0.795	-0.803	-0.812	-0.819	-0.828	-0.837	-0.845	-0.854	-0.862	-0.871	-0.879	-0.888	-0.895	-0.902	-0.910	-0.918	-0.924	-0.932	-0.938	-0.944	-0.950	-0.956	-0.962	-0.965	-0.969	-0.973	-0.975	-0.978	-0.980	-0.981	-0.982	-0.982	-0.981	-0.979	-0.978	-0.976	-0.972	-0.970	-0.966	-0.962	-0.957	-0.952	-0.948	-0.942	-0.935	-0.929	-0.923	-0.916	-0.909	-0.902	-0.896	-0.888	-0.882	-0.873	-0.868	-0.860	-0.854	-0.848	-0.842	-0.837	-0.831	-0.826	-0.821	-0.817	-0.812	-0.810	-0.808	-0.804	-0.802	-0.802	-0.801	-0.801	-0.801	-0.802	-0.803	-0.806	-0.808	-0.811	-0.813	-0.818	-0.821	-0.825	-0.830	-0.835	-0.840	-0.846	-0.852	-0.858	-0.863	-0.869	-0.875	-0.881	-0.888	-0.892	-0.898	-0.904	-0.910	-0.914	-0.920	-0.925	-0.929	-0.932	-0.937	-0.939	-0.942	-0.943	-0.945	-0.946	-0.946	-0.946	-0.945	-0.943	-0.939	-0.937	-0.933	-0.928	-0.922	-0.916	-0.909	-0.901	-0.892	-0.883	-0.873	-0.862	-0.851	-0.838	-0.825	-0.811	-0.797	-0.782	-0.766	-0.748	-0.731	-0.713	-0.696	-0.677	-0.658	-0.638	-0.618	-0.598	-0.578	-0.557	-0.536	-0.516	-0.495	-0.474	-0.453	-0.433	-0.412	-0.393	-0.375	-0.355	-0.337	-0.320	-0.302	-0.286	-0.271	-0.256	-0.241	-0.228	-0.215	-0.204	-0.193	-0.184	-0.175	-0.168	-0.162	-0.157	-0.152	-0.150	-0.148	-0.148	-0.148	-0.151	-0.153	-0.157	-0.162	-0.168	-0.174	-0.182	-0.191	-0.201	-0.210	-0.221	-0.232	-0.244	-0.256	-0.268	-0.281	-0.295	-0.308	-0.322	-0.337	-0.350	-0.363	-0.377	-0.390	-0.403	-0.416	-0.428	-0.440	-0.452	-0.462	-0.472	-0.482	-0.491	-0.499	-0.507	-0.512	-0.518	-0.524	-0.527	-0.531	-0.532	-0.535	-0.535	-0.534	-0.535	-0.532	-0.530	-0.526	-0.522	-0.518	-0.513	-0.507	-0.501	-0.492	-0.485	-0.477	-0.468	-0.460	-0.450	-0.441	-0.432	-0.422	-0.411	-0.401	-0.390	-0.378	-0.368	-0.357	-0.347	-0.335	-0.325	-0.314	-0.304	-0.294	-0.285	-0.275	-0.267	-0.258	-0.249	-0.242	-0.234	-0.227	-0.220	-0.214	-0.210	-0.205	-0.200	-0.196	-0.193	-0.189	-0.188	-0.186	-0.184	-0.183	-0.183	-0.183	-0.183	-0.184	-0.186	-0.188	-0.190	-0.192	-0.196	-0.199	-0.202	-0.208	-0.212	-0.217	-0.222	-0.227	-0.232	-0.239	-0.245	-0.251	-0.257	-0.262	-0.269	-0.273	-0.280	-0.286	-0.290	-0.296	-0.300	-0.302	-0.308	-0.311	-0.314	-0.316	-0.318	-0.319	-0.321	-0.321	-0.321	-0.320	-0.318	-0.316	-0.312	-0.308	-0.304	-0.298	-0.291	-0.284	-0.276	-0.267	-0.258	-0.247	-0.235	-0.222	-0.210	-0.197	-0.182	-0.168	-0.152	-0.135	-0.119	-0.102	-0.083	-0.066	-0.047	-0.027	-0.009	0.012	0.032	0.052	0.071	0.091	0.112	0.131	0.151	0.171	0.190	0.208	0.228	0.246	0.264	0.282	0.298	0.315	0.330	0.345	0.358	0.372	0.385	0.398	0.408	0.419	0.428	0.436	0.444	0.450	0.457	0.461	0.465	0.468	0.469	0.472	0.472	0.471	0.470	0.467	0.464	0.461	0.456	0.452	0.446	0.439	0.432	0.425	0.416	0.407	0.398	0.390	0.379	0.368	0.358	0.348	0.336	0.326	0.314	0.302	0.292	0.280	0.268	0.258	0.245	0.234	0.222	0.212	0.201	0.190	0.179	0.168	0.158	0.148	0.138	0.128	0.118	0.109	0.099	0.090	0.081	0.072	0.063	0.056	0.047	0.039	0.031	0.024	0.018	0.010	0.003	-0.003	-0.011	-0.017	-0.022	-0.028	-0.034	-0.040	-0.045	-0.050	-0.055	-0.060	-0.065	-0.068	-0.073	-0.076	-0.080	-0.083	-0.087	-0.090	-0.092	-0.095	-0.098	-0.099	-0.102	-0.103	-0.105	-0.106	-0.106	-0.108	-0.108	-0.108	-0.109	-0.110	-0.111	-0.111	-0.111	-0.111	-0.111	-0.110	-0.110	-0.109	-0.108	-0.108	-0.108	-0.108	-0.107	-0.107	-0.108	-0.108	-0.108	-0.108	-0.108	-0.109	-0.110	-0.110	-0.112	-0.112	-0.113	-0.113	-0.116	-0.117	-0.118	-0.121	-0.122	-0.123	-0.127	-0.128	-0.129	-0.131	-0.132	-0.134	-0.135	-0.137	-0.138	-0.138	-0.140	-0.140	-0.141	-0.140	-0.139	-0.138	-0.137	-0.135	-0.132	-0.129	-0.126	-0.122	-0.118	-0.113	-0.108	-0.102	-0.096	-0.089	-0.082	-0.074	-0.067	-0.057	-0.048	-0.039	-0.029	-0.020	-0.010	0.001	0.012	0.023	0.033	0.045	0.056	0.067	0.078	0.088	0.100	0.111	0.121	0.131	0.142	0.151	0.161	0.170	0.179	0.188	0.196	0.203	0.211	0.218	0.225	0.231	0.237	0.243	0.249	0.254	0.258	0.263	0.268	0.273	0.276	0.280	0.283	0.287	0.290	0.293	0.298	0.302	0.306	0.309	0.314	0.318	0.323	0.327	0.332	0.338	0.343	0.350	0.356	0.362	0.369	0.377	0.384	0.392	0.400	0.409	0.418	0.428	0.436	0.446	0.456	0.466	0.476	0.487	0.498	0.508	0.520	0.530	0.542	0.553	0.565	0.577	0.588	0.599	0.611	0.622	0.633	0.644	0.656	0.666	0.678	0.688	0.699	0.710	0.720	0.731	0.742	0.752	0.763	0.774	0.785	0.795	0.806	0.817	0.827	0.838	0.850	0.860	0.871	0.882	0.893	0.905	0.918	0.928	0.940	0.952	0.964	0.977	0.989	1.002	1.014	1.027	1.039	1.053	1.065	1.078	1.091	1.102	1.114	1.128	1.138	1.150	1.162	1.173	1.183	1.194	1.204	1.213	1.222	1.232	1.239	1.248	1.254	1.260	1.265	1.270	1.273	1.277	1.279	1.281	1.282	1.282	1.281	1.279	1.276	1.272	1.268	1.262	1.256	1.249	1.241	1.232	1.222	1.211	1.198	1.186	1.172	1.158	1.142	1.128	1.111	1.093	1.075	1.055	1.035	1.014	0.993	0.971	0.948	0.925	0.902	0.878	0.853	0.828	0.802	0.777	0.751	0.724	0.698	0.671	0.645	0.618	0.591	0.564	0.536	0.510	0.484	0.458	0.432	0.406	0.381	0.357	0.332	0.309	0.287	0.265	0.243	0.222	0.203	0.184	0.167	0.149	0.132	0.118	0.105	0.092	0.081	0.070	0.061	0.053	0.047	0.042	0.037	0.033	0.032	0.032	0.032	0.034	0.036	0.040	0.045	0.051	0.058	0.066	0.075	0.084	0.095	0.106	0.118	0.131	0.143	0.156	0.170	0.184	0.199	0.214	0.228	0.242	0.256	0.270	0.283	0.297	0.311	0.323	0.335	0.347	0.358	0.368	0.377	0.384	0.392	0.399	0.405	0.411	0.413	0.417	0.419	0.420	0.419	0.419	0.417	0.414	0.410	0.406	0.401	0.393	0.387	0.378	0.370	0.361	0.351	0.340	0.330	0.318	0.308	0.294	0.282	0.271	0.257	0.245	0.232	0.218	0.206	0.192	0.180	0.168	0.155	0.142	0.129	0.118	0.107	0.095	0.085	0.074	0.064	0.055	0.045	0.037	0.029	0.021	0.013	0.007	0.000	-0.005	-0.011	-0.016	-0.020	-0.024	-0.028	-0.032	-0.034	-0.038	-0.039	-0.040	-0.043	-0.042	-0.044	-0.045	-0.045	-0.046	-0.045	-0.044	-0.043	-0.042	-0.040	-0.038	-0.036	-0.034	-0.032	-0.029	-0.026	-0.022	-0.019	-0.016	-0.013	-0.009	-0.005	-0.001	0.003	0.008	0.012	0.018	0.022	0.028	0.032	0.038	0.044	0.049	0.054	0.061	0.066	0.071	0.077	0.083	0.088	0.094	0.100	0.106	0.111	0.116	0.121	0.126	0.131	0.135	0.139	0.143	0.146	0.150	0.153	0.156	0.158	0.161	0.162	0.164	0.165	0.166	0.168	0.168	0.168	0.168	0.168	0.168	0.168	0.167	0.167	0.165	0.164	0.163	0.162	0.162	0.161	0.160	0.159	0.158	0.158	0.158	0.158	0.160	0.161	0.162	0.163	0.167	0.169	0.172	0.177	0.181	0.185	0.192	0.198	0.205	0.212	0.221	0.230	0.241	0.251	0.262	0.272	0.286	0.298	0.312	0.327	0.341	0.358	0.372	0.389	0.406	0.422	0.440	0.458	0.476	0.494	0.513	0.532	0.550	0.569	0.588	0.608	0.627	0.645	0.663	0.682	0.700	0.718	0.736	0.752	0.768	0.784	0.799	0.813	0.827	0.840	0.852	0.863	0.874	0.884	0.893	0.901	0.908	0.914	0.919	0.923	0.926	0.929	0.929	0.930	0.928	0.927	0.924	0.919	0.915	0.908	0.901	0.893	0.884	0.873	0.862	0.849	0.837	0.823	0.808	0.792	0.774	0.757	0.738	0.719	0.699	0.678	0.658	0.635	0.612	0.590	0.567	0.542	0.518	0.493	0.468	0.444	0.418	0.392	0.368	0.342	0.317	0.292	0.268	0.242	0.218	0.195	0.171	0.149	0.128	0.106	0.085	0.066	0.047	0.029	0.012	-0.003	-0.018	-0.032	-0.044	-0.056	-0.066	-0.074	-0.081	-0.087	-0.092	-0.095	-0.098	-0.098	-0.097	-0.094	-0.090	-0.084	-0.078	-0.070	-0.059	-0.048	-0.036	-0.022	-0.008	0.008	0.026	0.044	0.063	0.084	0.104	0.127	0.150	0.172	0.197	0.222	0.246	0.272	0.298	0.324	0.351	0.377	0.402	0.429	0.455	0.481	0.507	0.532	0.558	0.582	0.606	0.629	0.652	0.675	0.696	0.718	0.738	0.758	0.776	0.793	0.811	0.828	0.842	0.857	0.871	0.884	0.896	0.907	0.918	0.928	0.936	0.944	0.952	0.959	0.966	0.971	0.976	0.980	0.984	0.988	0.991	0.993	0.996	0.998	0.998	1.000	1.001	1.001	1.001	1.002	1.000	0.999	0.998	0.997	0.995	0.993	0.991	0.988	0.987	0.982	0.979	0.976	0.972	0.968	0.963	0.958	0.953	0.948	0.942	0.936	0.930	0.923	0.916	0.908	0.900	0.892	0.884	0.875	0.867	0.857	0.848	0.838	0.827	0.817	0.806	0.796	0.784	0.773	0.762	0.750	0.739	0.728	0.716	0.704	0.693	0.682	0.672	0.662	0.652	0.642	0.633	0.624	0.616	0.608	0.601	0.594	0.588	0.582	0.578	0.573	0.571	0.568	0.567	0.565	0.565	0.565	0.567	0.568	0.572	0.574	0.579	0.584	0.589	0.595	0.602	0.611	0.618	0.626	0.635	0.645	0.655	0.664	0.675	0.685	0.696	0.708	0.719	0.729	0.741	0.752	0.762	0.773	0.783	0.794	0.805	0.814	0.824	0.832	0.841	0.848	0.855	0.862	0.868	0.872	0.878	0.882	0.885	0.887	0.889	0.890	0.891	0.890	0.889	0.888	0.885	0.882	0.879	0.875	0.870	0.864	0.858	0.852	0.846	0.838	0.830	0.822	0.814	0.806	0.798	0.789	0.781	0.772	0.763	0.755	0.747	0.738	0.731	0.723	0.717	0.709	0.703	0.697	0.693	0.688	0.685	0.682	0.680	0.678	0.678	0.678	0.679	0.682	0.684	0.688	0.692	0.698	0.704	0.712	0.720	0.728	0.738	0.748	0.759	0.772	0.783	0.796	0.810	0.824	0.839	0.854	0.870	0.885	0.901	0.916	0.932	0.948	0.965	0.981	0.997	1.013	1.029	1.044	1.059	1.074	1.089	1.103	1.117	1.129	1.142	1.154	1.165	1.176	1.186	1.196	1.203	1.212	1.219	1.226	1.232	1.238	1.242	1.248	1.252	1.255	1.258	1.259	1.262	1.262	1.264	1.265	1.264	1.265	1.265	1.266	1.264	1.264	1.264	1.263	1.263	1.262	1.262	1.262	1.262	1.262	1.263	1.264	1.265	1.268	1.269	1.270	1.272	1.275	1.278	1.281	1.285	1.288	1.292	1.295	1.300	1.305	1.308	1.313	1.318	1.322	1.327	1.331	1.337	1.341	1.345	1.348	1.352	1.356	1.359	1.362	1.365	1.367	1.369	1.371	1.372	1.372	1.371	1.369	1.368	1.364	1.361	1.357	1.351	1.345	1.338	1.329	1.321	1.311	1.300	1.288	1.275	1.262	1.247	1.231	1.213	1.196	1.178	1.157	1.137	1.116	1.092	1.068	1.043	1.018	0.991	0.963	0.936	0.907	0.877	0.847	0.815	0.784	0.752	0.719	0.686	0.653	0.620	0.585	0.552	0.518	0.482	0.449	0.413	0.380	0.346	0.312	0.278	0.246	0.213	0.181	0.150	0.120	0.089	0.061	0.033	0.006	-0.021	-0.045	-0.069	-0.092	-0.113	-0.134	-0.152	-0.171	-0.188	-0.203	-0.218	-0.229	-0.241	-0.251	-0.261	-0.268	-0.274	-0.280	-0.283	-0.286	-0.288	-0.288	-0.288	-0.287	-0.284	-0.281	-0.278	-0.273	-0.268	-0.263	-0.257	-0.251	-0.244	-0.238	-0.231	-0.224	-0.218	-0.211	-0.205	-0.199	-0.194	-0.188	-0.186	-0.182	-0.179	-0.178	-0.176	-0.177	-0.178	-0.178	-0.182	-0.185	-0.190	-0.196	-0.202	-0.210	-0.219	-0.229	-0.240	-0.252	-0.265	-0.279	-0.294	-0.310	-0.327	-0.344	-0.362	-0.382	-0.400	-0.420	-0.442	-0.463	-0.484	-0.506	-0.528	-0.551	-0.573	-0.595	-0.618	-0.640	-0.662	-0.683	-0.706	-0.727	-0.748	-0.768	-0.787	-0.806	-0.824	-0.842	-0.858	-0.874	-0.889	-0.904	-0.918	-0.930	-0.941	-0.952	-0.962	-0.969	-0.977	-0.984	-0.989	-0.993	-0.997	-0.999	-1.001	-1.002	-1.001	-1.001	-0.998	-0.994	-0.989	-0.984	-0.978	-0.971	-0.962	-0.953	-0.944	-0.933	-0.923	-0.911	-0.898	-0.884	-0.871	-0.856	-0.842	-0.826	-0.809	-0.792	-0.775	-0.758	-0.739	-0.722	-0.702	-0.683	-0.664	-0.646	-0.626	-0.606	-0.586	-0.566	-0.547	-0.528	-0.507	-0.488	-0.470	-0.452	-0.433	-0.415	-0.398	-0.381	-0.364	-0.348	-0.333	-0.318	-0.302	-0.289	-0.277	-0.265	-0.253	-0.244	-0.234	-0.225	-0.218	-0.212	-0.205	-0.200	-0.196	-0.193	-0.192	-0.189	-0.189	-0.190	-0.192	-0.194	-0.198	-0.202	-0.208	-0.213	-0.221	-0.228	-0.237	-0.245	-0.254	-0.264	-0.275	-0.286	-0.297	-0.308	-0.320	-0.331	-0.343	-0.356	-0.368	-0.378	-0.391	-0.402	-0.412	-0.425	-0.435	-0.445	-0.455	-0.463	-0.472	-0.480	-0.488	-0.493	-0.498	-0.503	-0.507	-0.509	-0.512	-0.512	-0.512	-0.511	-0.507	-0.505	-0.500	-0.494	-0.488	-0.479	-0.470	-0.460	-0.448	-0.436	-0.422	-0.408	-0.392	-0.376	-0.358	-0.339	-0.319	-0.299	-0.277	-0.254	-0.231	-0.206	-0.182	-0.157	-0.129	-0.102	-0.074	-0.046	-0.016	0.013	0.043	0.074	0.105	0.138	0.168	0.201	0.232	0.265	0.298	0.329	0.362	0.394	0.427	0.459	0.491	0.522	0.554	0.585	0.615	0.646	0.676	0.705	0.735	0.762	0.791	0.818	0.843	0.870	0.896	0.920	0.944	0.968	0.990	1.010	1.032	1.052	1.071	1.088	1.106	1.123	1.139	1.154	1.168	1.182	1.195	1.208	1.219	1.230	1.240	1.251	1.260	1.268	1.277	1.285	1.292	1.299	1.306	1.312	1.318	1.324	1.329	1.336	1.342	1.347	1.352	1.358	1.362	1.368	1.374	1.380	1.385	1.392	1.398	1.404	1.412	1.418	1.427	1.433	1.441	1.449	1.458	1.468	1.477	1.487	1.497	1.507	1.517	1.529	1.540	1.551	1.564	1.576	1.588	1.602	1.614	1.628	1.642	1.654	1.669	1.683	1.698	1.712	1.727	1.741	1.756	1.771	1.785	1.800	1.814	1.828	1.843	1.857	1.871	1.884	1.898	1.912	1.925	1.938	1.952	1.964	1.977	1.988	2.001	2.013	2.022	2.033	2.044	2.053	2.063	2.072	2.081	2.088	2.096	2.104	2.111	2.117	2.122	2.127	2.131	2.135	2.138	2.142	2.144	2.145	2.147	2.148	2.148	2.147	2.145	2.143	2.142	2.139	2.136	2.132	2.128	2.122	2.117	2.112	2.105	2.098	2.092	2.084	2.076	2.068	2.058	2.049	2.039	2.029	2.019	2.008	1.998	1.987	1.975	1.963	1.952	1.939	1.928	1.914	1.902	1.889	1.877	1.863	1.850	1.838	1.824	1.810	1.797	1.783	1.771	1.757	1.743	1.729	1.715	1.702	1.687	1.674	1.659	1.646	1.632	1.618	1.602	1.588	1.573	1.560	1.544	1.530	1.516	1.501	1.486	1.470	1.454	1.439	1.422	1.407	1.391	1.373	1.358	1.340	1.322	1.304	1.287	1.270	1.252	1.233	1.216	1.197	1.177	1.158	1.138	1.118	1.100	1.079	1.059	1.039	1.018	0.998	0.978	0.958	0.938	0.918	0.898	0.877	0.857	0.838	0.818	0.798	0.779	0.761	0.742	0.725	0.708	0.691	0.674	0.659	0.644	0.629	0.615	0.602	0.588	0.577	0.566	0.555	0.545	0.535	0.527	0.518	0.512	0.504	0.500	0.494	0.490	0.487	0.483	0.482	0.480	0.479	0.479	0.479	0.480	0.481	0.483	0.486	0.488	0.491	0.493	0.498	0.501	0.506	0.511	0.515	0.521	0.525	0.530	0.535	0.541	0.546	0.551	0.556	0.559	0.563	0.568	0.572	0.577	0.579	0.583	0.587	0.589	0.593	0.596	0.598	0.601	0.602	0.605	0.607	0.608	0.609	0.610	0.612	0.612	0.613	0.613	0.615	0.614	0.615	0.616	0.615	0.616	0.616	0.617	0.617	0.617	0.617	0.617	0.618	0.617	0.618	0.618	0.618	0.619	0.619	0.620	0.621	0.622	0.621	0.621	0.620	0.620	0.619	0.618	0.617	0.616	0.614	0.612	0.609	0.608	0.604	0.601	0.597	0.592	0.586	0.581	0.575	0.568	0.560	0.552	0.543	0.534	0.524	0.514	0.503	0.492	0.479	0.466	0.452	0.439	0.423	0.410	0.394	0.378	0.362	0.346	0.329	0.312	0.296	0.279	0.262	0.245	0.228	0.212	0.196	0.178	0.163	0.148	0.132	0.118	0.103	0.090	0.078	0.065	0.052	0.042	0.032	0.022	0.014	0.006	-0.001	-0.007	-0.012	-0.017	-0.020	-0.023	-0.025	-0.027	-0.028	-0.027	-0.026	-0.024	-0.022	-0.020	-0.016	-0.012	-0.008	-0.004	0.001	0.006	0.012	0.016	0.022	0.028	0.033	0.038	0.043	0.048	0.052	0.056	0.060	0.062	0.065	0.067	0.068	0.068	0.068	0.068	0.066	0.063	0.060	0.057	0.052	0.046	0.040	0.032	0.024	0.015	0.005	-0.006	-0.017	-0.029	-0.042	-0.055	-0.069	-0.084	-0.099	-0.116	-0.132	-0.148	-0.166	-0.182	-0.200	-0.217	-0.235	-0.252	-0.270	-0.288	-0.305	-0.322	-0.339	-0.357	-0.372	-0.389	-0.404	-0.420	-0.435	-0.450	-0.462	-0.477	-0.489	-0.502	-0.513	-0.523	-0.534	-0.544	-0.553	-0.562	-0.569	-0.577	-0.582	-0.589	-0.595	-0.600	-0.604	-0.608	-0.612	-0.616	-0.619	-0.621	-0.623	-0.626	-0.628	-0.630	-0.632	-0.634	-0.635	-0.637	-0.638	-0.639	-0.641	-0.642	-0.643	-0.645	-0.648	-0.651	-0.652	-0.655	-0.659	-0.662	-0.667	-0.671	-0.674	-0.680	-0.683	-0.689	-0.696	-0.701	-0.708	-0.714	-0.722	-0.728	-0.735	-0.742	-0.750	-0.758	-0.765	-0.772	-0.779	-0.788	-0.794	-0.802	-0.809	-0.817	-0.822	-0.829	-0.835	-0.841	-0.846	-0.852	-0.856	-0.860	-0.864	-0.866	-0.869	-0.870	-0.872	-0.872	-0.871	-0.869	-0.868	-0.865	-0.862	-0.857	-0.852	-0.847	-0.839	-0.832	-0.824	-0.815	-0.806	-0.795	-0.784	-0.772	-0.760	-0.747	-0.733	-0.719	-0.703	-0.688	-0.672	-0.658	-0.641	-0.625	-0.608	-0.590	-0.574	-0.557	-0.539	-0.521	-0.504	-0.486	-0.469	-0.452	-0.436	-0.419	-0.402	-0.386	-0.370	-0.355	-0.341	-0.325	-0.311	-0.298	-0.285	-0.272	-0.261	-0.249	-0.238	-0.228	-0.218	-0.209	-0.201	-0.192	-0.185	-0.178	-0.172	-0.167	-0.161	-0.157	-0.153	-0.149	-0.146	-0.144	-0.142	-0.140	-0.140	-0.139	-0.139	-0.138	-0.139	-0.140	-0.141	-0.142	-0.143	-0.146	-0.148	-0.149	-0.151	-0.153	-0.156	-0.158	-0.161	-0.162	-0.166	-0.168	-0.171	-0.174	-0.177	-0.179	-0.181	-0.184	-0.187	-0.190	-0.192	-0.192	-0.195	-0.198	-0.199	-0.200	-0.202	-0.204	-0.205	-0.207	-0.208	-0.209	-0.209	-0.211	-0.211	-0.212	-0.212	-0.212	-0.214	-0.214	-0.213	-0.214	-0.215	-0.215	-0.215	-0.217	-0.216	-0.217	-0.217	-0.218	-0.218	-0.218	-0.219	-0.219	-0.221	-0.221	-0.222	-0.222	-0.222	-0.223	-0.225	-0.226	-0.226	-0.227	-0.228	-0.229	-0.230	-0.230	-0.232	-0.232	-0.233	-0.233	-0.235	-0.235	-0.235	-0.236	-0.236	-0.237	-0.237	-0.237	-0.236	-0.237	-0.235	-0.234	-0.232	-0.232	-0.229	-0.228	-0.226	-0.223	-0.221	-0.218	-0.215	-0.212	-0.208	-0.205	-0.201	-0.197	-0.192	-0.187	-0.182	-0.178	-0.172	-0.167	-0.162	-0.158	-0.152	-0.147	-0.141	-0.137	-0.131	-0.126	-0.122	-0.117	-0.112	-0.108	-0.105	-0.101	-0.098	-0.096	-0.092	-0.090	-0.089	-0.088	-0.088	-0.087	-0.086	-0.087	-0.088	-0.089	-0.092	-0.095	-0.097	-0.102	-0.106	-0.110	-0.115	-0.122	-0.127	-0.133	-0.139	-0.147	-0.155	-0.162	-0.169	-0.178	-0.186	-0.194	-0.202	-0.211	-0.219	-0.227	-0.235	-0.242	-0.250	-0.258	-0.264	-0.272	-0.279	-0.285	-0.292	-0.298	-0.302	-0.307	-0.312	-0.314	-0.318	-0.322	-0.324	-0.326	-0.327	-0.328	-0.328	-0.328	-0.327	-0.326	-0.326	-0.323	-0.320	-0.318	-0.315	-0.312	-0.308	-0.303	-0.298	-0.295	-0.290	-0.286	-0.281	-0.277	-0.272	-0.268	-0.263	-0.259	-0.256	-0.252	-0.249	-0.246	-0.242	-0.242	-0.241	-0.239	-0.240	-0.241	-0.242	-0.244	-0.246	-0.248	-0.253	-0.258	-0.264	-0.270	-0.278	-0.286	-0.295	-0.305	-0.316	-0.328	-0.340	-0.353	-0.368	-0.383	-0.400	-0.418	-0.434	-0.452	-0.473	-0.492	-0.513	-0.535	-0.557	-0.580	-0.603	-0.627	-0.652	-0.676	-0.700	-0.724	-0.750	-0.776	-0.802	-0.828	-0.852	-0.879	-0.904	-0.930	-0.955	-0.981	-1.005	-1.031	-1.055	-1.078	-1.102	-1.124	-1.146	-1.167	-1.188	-1.208	-1.227	-1.245	-1.262	-1.279	-1.294	-1.308	-1.323	-1.335	-1.348	-1.357	-1.366	-1.374	-1.381	-1.387	-1.391	-1.395	-1.397	-1.398	-1.398	-1.397	-1.394	-1.391	-1.387	-1.381	-1.374	-1.367	-1.358	-1.348	-1.338	-1.327	-1.314	-1.301	-1.288	-1.272	-1.258	-1.242	-1.225	-1.208	-1.191	-1.173	-1.154	-1.136	-1.117	-1.098	-1.079	-1.060	-1.041	-1.022	-1.002	-0.983	-0.964	-0.946	-0.928	-0.909	-0.892	-0.874	-0.858	-0.842	-0.825	-0.810	-0.796	-0.782	-0.768	-0.757	-0.744	-0.733	-0.724	-0.714	-0.706	-0.698	-0.689	-0.684	-0.678	-0.674	-0.670	-0.666	-0.663	-0.662	-0.660	-0.659	-0.658	-0.658	-0.659	-0.661	-0.662	-0.665	-0.667	-0.671	-0.673	-0.678	-0.681	-0.685	-0.690	-0.694	-0.698	-0.702	-0.708	-0.712	-0.716	-0.721	-0.724	-0.728	-0.732	-0.736	-0.739	-0.741	-0.744	-0.745	-0.748	-0.748	-0.750	-0.750	-0.750	-0.750	-0.750	-0.749	-0.748	-0.747	-0.745	-0.743	-0.741	-0.738	-0.736	-0.732	-0.729	-0.725	-0.722	-0.718	-0.713	-0.708	-0.704	-0.699	-0.695	-0.690	-0.685	-0.681	-0.676	-0.671	-0.668	-0.662	-0.657	-0.652	-0.648	-0.644	-0.638	-0.635	-0.630	-0.627	-0.622	-0.619	-0.617	-0.612	-0.610	-0.607	-0.603	-0.602	-0.600	-0.598	-0.596	-0.595	-0.593	-0.592	-0.592	-0.591	-0.592	-0.592	-0.592	-0.593	-0.595	-0.597	-0.598	-0.601	-0.605	-0.608	-0.611	-0.617	-0.622	-0.627	-0.632	-0.640	-0.648	-0.655	-0.664	-0.672	-0.682	-0.692	-0.703	-0.713	-0.726	-0.738	-0.750	-0.762	-0.776	-0.790	-0.803	-0.817	-0.832	-0.847	-0.861	-0.876	-0.890	-0.905	-0.920	-0.935	-0.950	-0.963	-0.978	-0.991	-1.005	-1.018	-1.030	-1.042	-1.052	-1.062	-1.072	-1.082	-1.088	-1.096	-1.101	-1.107	-1.111	-1.114	-1.117	-1.118	-1.117	-1.116	-1.114	-1.111	-1.108	-1.102	-1.095	-1.088	-1.080	-1.072	-1.062	-1.050	-1.039	-1.028	-1.015	-1.002	-0.988	-0.975	-0.960	-0.947	-0.932	-0.917	-0.902	-0.887	-0.872	-0.858	-0.844	-0.829	-0.816	-0.803	-0.791	-0.778	-0.767	-0.757	-0.746	-0.738	-0.729	-0.720	-0.714	-0.708	-0.702	-0.698	-0.695	-0.692	-0.690	-0.689	-0.688	-0.689	-0.691	-0.692	-0.694	-0.698	-0.702	-0.706	-0.711	-0.716	-0.722	-0.728	-0.733	-0.740	-0.746	-0.753	-0.759	-0.764	-0.771	-0.776	-0.781	-0.786	-0.790	-0.793	-0.796	-0.799	-0.800	-0.801	-0.801	-0.801	-0.798	-0.796	-0.792	-0.788	-0.782	-0.776	-0.768	-0.760	-0.752	-0.742	-0.729	-0.718	-0.704	-0.691	-0.676	-0.660	-0.644	-0.627	-0.608	-0.590	-0.571	-0.551	-0.530	-0.510	-0.488	-0.467	-0.445	-0.422	-0.399	-0.378	-0.355	-0.331	-0.309	-0.287	-0.265	-0.242	-0.222	-0.200	-0.179	-0.158	-0.138	-0.118	-0.098	-0.078	-0.060	-0.042	-0.025	-0.008	0.008	0.025	0.039	0.055	0.069	0.082	0.095	0.108	0.119	0.130	0.140	0.151	0.160	0.169	0.178	0.186	0.194	0.201	0.208	0.214	0.221	0.226	0.232	0.238	0.242	0.248	0.252	0.258	0.261	0.265	0.269	0.273	0.278	0.280	0.285	0.288	0.292	0.295	0.298	0.301	0.304	0.307	0.309	0.312	0.314	0.317	0.319	0.321	0.323	0.325	0.326	0.327	0.328	0.328	0.329	0.329	0.329	0.328	0.328	0.328	0.327	0.325	0.323	0.322	0.319	0.318	0.314	0.311	0.308	0.306	0.302	0.298	0.295	0.292	0.288	0.285	0.281	0.278	0.274	0.271	0.268	0.266	0.262	0.261	0.258	0.256	0.256	0.255	0.254	0.254	0.255	0.257	0.258	0.260	0.262	0.266	0.270	0.274	0.279	0.286	0.292	0.299	0.308	0.315	0.324	0.334	0.345	0.357	0.368	0.379	0.393	0.407	0.419	0.434	0.448	0.462	0.478	0.492	0.508	0.523	0.539	0.555	0.571	0.587	0.603	0.618	0.635	0.651	0.666	0.682	0.697	0.711	0.725	0.739	0.752	0.765	0.778	0.790	0.800	0.811	0.821	0.829	0.838	0.845	0.850	0.858	0.862	0.866	0.869	0.872	0.873	0.874	0.874	0.873	0.872	0.870	0.867	0.864	0.859	0.855	0.850	0.843	0.836	0.830	0.822	0.814	0.806	0.797	0.788	0.778	0.768	0.759	0.749	0.738	0.729	0.718	0.708	0.699	0.689	0.679	0.670	0.662	0.652	0.643	0.635	0.627	0.619	0.612	0.605	0.598	0.592	0.586	0.581	0.576	0.571	0.566	0.562	0.560	0.557	0.554	0.552	0.551	0.549	0.549	0.548	0.548	0.548	0.548	0.548	0.551	0.551	0.552	0.554	0.557	0.559	0.561	0.564	0.566	0.569	0.572	0.575	0.578	0.582	0.585	0.588	0.592	0.595	0.598	0.602	0.605	0.607	0.611	0.614	0.616	0.619	0.622	0.626	0.628	0.631	0.634	0.637	0.639	0.642	0.644	0.647	0.649	0.650	0.652	0.654	0.656	0.657	0.658	0.659	0.659	0.661	0.661	0.662	0.662	0.662	0.660	0.660	0.659	0.658	0.657	0.655	0.652	0.651	0.648	0.645	0.642	0.639	0.634	0.631	0.626	0.621	0.616	0.610	0.604	0.598	0.591	0.585	0.578	0.571	0.564	0.557	0.549	0.542	0.533	0.525	0.518	0.508	0.500	0.492	0.483	0.474	0.467	0.458	0.451	0.442	0.434	0.426	0.420	0.412	0.405	0.398	0.391	0.385	0.379	0.374	0.368	0.364	0.360	0.356	0.353	0.352	0.348	0.348	0.346	0.347	0.347	0.348	0.349	0.350	0.352	0.356	0.359	0.364	0.368	0.373	0.380	0.387	0.393	0.401	0.409	0.417	0.426	0.434	0.444	0.453	0.462	0.473	0.482	0.494	0.503	0.515	0.525	0.538	0.548	0.559	0.571	0.581	0.592	0.603	0.613	0.623	0.633	0.644	0.653	0.662	0.672	0.680	0.689	0.696	0.704	0.711	0.718	0.725	0.731	0.737	0.743	0.748	0.752	0.758	0.763	0.768	0.772	0.776	0.779	0.782	0.787	0.791	0.794	0.799	0.802	0.807	0.812	0.816	0.821	0.827	0.832	0.838	0.845	0.851	0.858	0.867	0.876	0.886	0.896	0.907	0.918	0.930	0.942	0.956	0.971	0.985	1.001	1.017	1.033	1.051	1.068	1.087	1.106	1.125	1.145	1.165	1.185	1.206	1.227	1.248	1.267	1.288	1.308	1.328	1.348	1.368	1.388	1.406	1.424	1.441	1.458	1.474	1.489	1.503	1.517	1.528	1.539	1.549	1.558	1.566	1.572	1.576	1.580	1.582	1.582	1.582	1.580	1.576	1.572	1.564	1.556	1.548	1.538	1.526	1.512	1.498	1.482	1.465	1.448	1.428	1.408	1.388	1.366	1.344	1.322	1.298	1.273	1.248	1.223	1.198	1.172	1.147	1.120	1.092	1.067	1.041	1.014	0.989	0.962	0.938	0.913	0.890	0.866	0.843	0.821	0.799	0.778	0.759	0.740	0.721	0.704	0.688	0.672	0.658	0.644	0.632	0.621	0.610	0.601	0.592	0.585	0.579	0.573	0.569	0.565	0.562	0.561	0.561	0.561	0.562	0.562	0.566	0.569	0.572	0.577	0.581	0.587	0.592	0.599	0.606	0.614	0.621	0.628	0.637	0.645	0.652	0.661	0.669	0.678	0.688	0.695	0.702	0.710	0.719	0.726	0.733	0.741	0.748	0.754	0.760	0.766	0.771	0.776	0.780	0.785	0.788	0.792	0.794	0.798	0.799	0.800	0.802	0.802	0.802	0.803	0.802	0.802	0.801	0.799	0.798	0.796	0.794	0.792	0.788	0.787	0.783	0.782	0.778	0.776	0.773	0.770	0.768	0.765	0.762	0.761	0.758	0.757	0.756	0.753	0.752	0.752	0.751	0.750	0.750	0.749	0.749	0.749	0.751	0.751	0.752	0.754	0.754	0.758	0.759	0.762	0.763	0.768	0.771	0.773	0.777	0.780	0.783	0.788	0.792	0.796	0.801	0.806	0.810	0.815	0.821	0.826	0.832	0.838	0.843	0.852	0.857	0.864	0.872	0.880	0.887	0.896	0.903	0.913	0.922	0.932	0.942	0.953	0.965	0.977	0.989	1.002	1.017	1.031	1.046	1.061	1.078	1.094	1.111	1.130	1.148	1.168	1.188	1.209	1.230	1.252	1.276	1.299	1.323	1.348	1.374	1.401	1.427	1.453	1.482	1.509	1.538	1.567	1.596	1.626	1.656	1.686	1.717	1.746	1.777	1.808	1.838	1.868	1.898	1.928	1.958	1.988	2.016	2.046	2.074	2.101	2.129	2.156	2.182	2.207	2.232	2.255	2.278	2.301	2.322	2.342	2.362	2.380	2.398	2.415	2.430	2.444	2.458	2.470	2.482	2.492	2.501	2.508	2.516	2.521	2.526	2.530	2.532	2.535	2.535	2.536	2.534	2.532	2.530	2.527	2.522	2.517	2.511	2.504	2.497	2.488	2.480	2.472	2.462	2.452	2.442	2.430	2.419	2.408	2.396	2.384	2.372	2.361	2.348	2.336	2.323	2.312	2.298	2.287	2.274	2.262	2.250	2.238	2.227	2.216	2.203	2.192	2.180	2.169	2.158	2.147	2.136	2.126	2.114	2.103	2.093	2.082	2.072	2.061	2.050	2.039	2.028	2.018	2.007	1.996	1.984	1.972	1.961	1.948	1.936	1.924	1.911	1.898	1.882	1.868	1.853	1.838	1.822	1.805	1.788	1.770	1.752	1.733	1.714	1.693	1.673	1.652	1.630	1.608	1.584	1.560	1.536	1.510	1.483	1.458	1.430	1.402	1.374	1.346	1.317	1.288	1.258	1.227	1.197	1.165	1.134	1.102	1.070	1.039	1.008	0.974	0.942	0.910	0.878	0.847	0.815	0.782	0.750	0.718	0.688	0.657	0.624	0.594	0.563	0.533	0.504	0.474	0.446	0.418	0.388	0.361	0.334	0.308	0.280	0.253	0.228	0.203	0.178	0.153	0.130	0.106	0.082	0.061	0.038	0.016	-0.005	-0.027	-0.048	-0.068	-0.088	-0.109	-0.128	-0.148	-0.167	-0.185	-0.205	-0.222	-0.242	-0.258	-0.277	-0.294	-0.311	-0.328	-0.346	-0.362	-0.379	-0.396	-0.412	-0.429	-0.445	-0.461	-0.477	-0.492	-0.508	-0.524	-0.539	-0.555	-0.571	-0.585	-0.600	-0.614	-0.629	-0.643	-0.658	-0.672	-0.686	-0.699	-0.712	-0.725	-0.738	-0.752	-0.762	-0.773	-0.785	-0.796	-0.806	-0.817	-0.827	-0.835	-0.844	-0.853	-0.861	-0.869	-0.877	-0.882	-0.888	-0.896	-0.901	-0.906	-0.910	-0.914	-0.918	-0.920	-0.923	-0.925	-0.927	-0.928	-0.929	-0.930	-0.930	-0.930	-0.930	-0.928	-0.927	-0.926	-0.923	-0.922	-0.920	-0.918	-0.916	-0.912	-0.910	-0.908	-0.905	-0.902	-0.899	-0.896	-0.892	-0.890	-0.888	-0.884	-0.882	-0.880	-0.877	-0.875	-0.873	-0.871	-0.868	-0.867	-0.866	-0.865	-0.864	-0.863	-0.863	-0.863	-0.864	-0.864	-0.866	-0.866	-0.868	-0.870	-0.872	-0.875	-0.878	-0.881	-0.884	-0.888	-0.892	-0.898	-0.902	-0.908	-0.913	-0.920	-0.927	-0.933	-0.941	-0.948	-0.956	-0.964	-0.973	-0.982	-0.992	-1.002	-1.012	-1.022	-1.034	-1.046	-1.058	-1.069	-1.082	-1.094	-1.107	-1.119	-1.132	-1.147	-1.160	-1.174	-1.189	-1.203	-1.218	-1.233	-1.248	-1.264	-1.280	-1.295	-1.312	-1.328	-1.343	-1.359	-1.376	-1.392	-1.408	-1.424	-1.441	-1.456	-1.472	-1.488	-1.503	-1.520	-1.534	-1.549	-1.564	-1.579	-1.592	-1.606	-1.620	-1.633	-1.645	-1.658	-1.669	-1.679	-1.690	-1.699	-1.708	-1.717	-1.724	-1.731	-1.738	-1.742	-1.748	-1.750	-1.753	-1.754	-1.753	-1.753	-1.752	-1.750	-1.747	-1.742	-1.738	-1.730	-1.722	-1.714	-1.705	-1.695	-1.683	-1.671	-1.658	-1.644	-1.631	-1.614	-1.599	-1.582	-1.565	-1.548	-1.530	-1.511	-1.492	-1.473	-1.454	-1.434	-1.416	-1.397	-1.378	-1.359	-1.341	-1.322	-1.306	-1.288	-1.272	-1.256	-1.241	-1.226	-1.211	-1.199	-1.188	-1.177	-1.166	-1.158	-1.149	-1.142	-1.138	-1.133	-1.131	-1.128	-1.128	-1.128	-1.130	-1.132	-1.138	-1.142	-1.149	-1.156	-1.164	-1.173	-1.183	-1.195	-1.207	-1.219	-1.232	-1.247	-1.260	-1.275	-1.290	-1.305	-1.320	-1.336	-1.352	-1.368	-1.382	-1.397	-1.412	-1.426	-1.440	-1.453	-1.465	-1.478	-1.488	-1.498	-1.507	-1.515	-1.521	-1.528	-1.532	-1.535	-1.538	-1.538	-1.538	-1.536	-1.532	-1.528	-1.523	-1.516	-1.507	-1.496	-1.485	-1.472	-1.458	-1.442	-1.424	-1.407	-1.387	-1.365	-1.342	-1.319	-1.294	-1.269	-1.242	-1.214	-1.185	-1.156	-1.126	-1.096	-1.064	-1.032	-0.999	-0.966	-0.932	-0.898	-0.864	-0.829	-0.794	-0.759	-0.725	-0.690	-0.655	-0.620	-0.585	-0.551	-0.518	-0.483	-0.450	-0.418	-0.385	-0.352	-0.322	-0.291	-0.261	-0.232	-0.203	-0.175	-0.148	-0.122	-0.097	-0.072	-0.048	-0.026	-0.003	0.019	0.039	0.059	0.078	0.097	0.112	0.129	0.145	0.159	0.173	0.186	0.199	0.210	0.222	0.232	0.242	0.252	0.261	0.270	0.277	0.284	0.292	0.298	0.305	0.310	0.316	0.320	0.326	0.330	0.334	0.338	0.341	0.346	0.348	0.352	0.355	0.358	0.360	0.362	0.364	0.367	0.369	0.372	0.372	0.376	0.377	0.378	0.380	0.381	0.382	0.382	0.382	0.383	0.382	0.382	0.382	0.381	0.380	0.378	0.375	0.372	0.370	0.367	0.362	0.358	0.354	0.349	0.343	0.338	0.330	0.323	0.316	0.308	0.301	0.292	0.283	0.274	0.264	0.255	0.245	0.235	0.224	0.213	0.202	0.192	0.181	0.170	0.159	0.147	0.137	0.126	0.114	0.103	0.093	0.083	0.072	0.062	0.053	0.044	0.035	0.028	0.019	0.012	0.004	-0.003	-0.009	-0.015	-0.020	-0.025	-0.028	-0.032	-0.035	-0.038	-0.041	-0.042	-0.045	-0.046	-0.047	-0.048	-0.048	-0.048	-0.048	-0.049	-0.048	-0.048	-0.047	-0.047	-0.047	-0.046	-0.045	-0.046	-0.047	-0.047	-0.047	-0.048	-0.050	-0.052	-0.054	-0.057	-0.059	-0.062	-0.067	-0.071	-0.076	-0.081	-0.087	-0.093	-0.101	-0.108	-0.115	-0.124	-0.133	-0.142	-0.152	-0.162	-0.174	-0.185	-0.197	-0.209	-0.221	-0.233	-0.246	-0.260	-0.273	-0.288	-0.301	-0.315	-0.328	-0.343	-0.358	-0.372	-0.387	-0.401	-0.418	-0.431	-0.446	-0.461	-0.475	-0.490	-0.505	-0.519	-0.534	-0.549	-0.564	-0.578	-0.593	-0.608	-0.622	-0.637	-0.652	-0.668	-0.682	-0.697	-0.712	-0.728	-0.742	-0.758	-0.772	-0.788	-0.802	-0.818	-0.834	-0.850	-0.865	-0.879	-0.894	-0.909	-0.924	-0.939	-0.953	-0.967	-0.982	-0.994	-1.008	-1.021	-1.033	-1.045	-1.056	-1.068	-1.078	-1.087	-1.095	-1.102	-1.109	-1.116	-1.121	-1.124	-1.128	-1.129	-1.129	-1.128	-1.127	-1.124	-1.120	-1.114	-1.108	-1.099	-1.091	-1.079	-1.068	-1.054	-1.040	-1.023	-1.007	-0.988	-0.968	-0.948	-0.926	-0.903	-0.878	-0.855	-0.829	-0.802	-0.776	-0.748	-0.720	-0.691	-0.662	-0.632	-0.604	-0.574	-0.545	-0.515	-0.486	-0.458	-0.428	-0.402	-0.373	-0.348	-0.321	-0.295	-0.271	-0.248	-0.225	-0.203	-0.183	-0.164	-0.148	-0.130	-0.116	-0.102	-0.088	-0.078	-0.069	-0.061	-0.054	-0.050	-0.046	-0.044	-0.044	-0.046	-0.048	-0.052	-0.059	-0.066	-0.075	-0.084	-0.095	-0.108	-0.122	-0.137	-0.153	-0.170	-0.189	-0.208	-0.228	-0.250	-0.272	-0.295	-0.318	-0.342	-0.367	-0.392	-0.418	-0.444	-0.470	-0.498	-0.525	-0.552	-0.580	-0.609	-0.637	-0.665	-0.692	-0.721	-0.748	-0.776	-0.804	-0.832	-0.860	-0.888	-0.915	-0.942	-0.968	-0.995	-1.021	-1.047	-1.072	-1.098	-1.122	-1.146	-1.169	-1.192	-1.215	-1.238	-1.260	-1.281	-1.302	-1.322	-1.342	-1.361	-1.379	-1.398	-1.415	-1.432	-1.447	-1.462	-1.478	-1.491	-1.504	-1.516	-1.529	-1.540	-1.550	-1.558	-1.567	-1.573	-1.582	-1.587	-1.592	-1.595	-1.598	-1.600	-1.602	-1.602	-1.601	-1.599	-1.596	-1.592	-1.588	-1.583	-1.576	-1.568	-1.561	-1.551	-1.541	-1.530	-1.518	-1.504	-1.492	-1.477	-1.462	-1.447	-1.431	-1.413	-1.396	-1.378	-1.359	-1.340	-1.320	-1.301	-1.280	-1.260	-1.238	-1.218	-1.197	-1.175	-1.154	-1.133	-1.112	-1.091	-1.069	-1.048	-1.028	-1.007	-0.987	-0.967	-0.946	-0.927	-0.908	-0.888	-0.870	-0.852	-0.833	-0.816	-0.799	-0.782	-0.765	-0.748	-0.732	-0.717	-0.701	-0.685	-0.670	-0.654	-0.639	-0.624	-0.609	-0.595	-0.580	-0.564	-0.548	-0.534	-0.518	-0.502	-0.486	-0.469	-0.452	-0.436	-0.418	-0.402	-0.383	-0.365	-0.346	-0.328	-0.308	-0.288	-0.268	-0.247	-0.227	-0.205	-0.182	-0.161	-0.138	-0.115	-0.092	-0.069	-0.046	-0.022	0.002	0.026	0.050	0.075	0.098	0.122	0.148	0.171	0.193	0.218	0.240	0.262	0.283	0.305	0.325	0.345	0.363	0.382	0.399	0.415	0.429	0.444	0.457	0.468	0.480	0.488	0.497	0.504	0.509	0.513	0.516	0.518	0.518	0.516	0.514	0.510	0.503	0.498	0.488	0.480	0.469	0.458	0.444	0.429	0.413	0.398	0.379	0.361	0.342	0.322	0.300	0.278	0.257	0.233	0.210	0.188	0.162	0.138	0.114	0.090	0.066	0.042	0.018	-0.006	-0.029	-0.051	-0.074	-0.096	-0.117	-0.138	-0.157	-0.174	-0.192	-0.208	-0.224	-0.238	-0.251	-0.263	-0.275	-0.285	-0.293	-0.301	-0.308	-0.312	-0.317	-0.320	-0.321	-0.320	-0.320	-0.318	-0.315	-0.310	-0.306	-0.299	-0.292	-0.283	-0.275	-0.266	-0.254	-0.244	-0.232	-0.220	-0.208	-0.193	-0.180	-0.167	-0.152	-0.138	-0.124	-0.109	-0.096	-0.081	-0.067	-0.052	-0.038	-0.024	-0.012	0.002	0.015	0.028	0.038	0.051	0.062	0.072	0.082	0.092	0.102	0.111	0.119	0.127	0.134	0.142	0.149	0.155	0.161	0.167	0.172	0.178	0.182	0.187	0.191	0.196	0.200	0.204	0.209	0.214	0.218	0.222	0.227	0.231	0.236	0.242	0.247	0.252	0.258	0.263	0.270	0.277	0.282	0.290	0.298	0.305	0.312	0.321	0.328	0.338	0.346	0.355	0.363	0.372	0.381	0.389	0.398	0.406	0.413	0.421	0.429	0.435	0.442	0.448	0.452	0.458	0.461	0.465	0.467	0.469	0.470	0.470	0.469	0.467	0.464	0.461	0.456	0.450	0.443	0.436	0.427	0.416	0.405	0.393	0.381	0.367	0.351	0.336	0.320	0.302	0.283	0.264	0.246	0.225	0.204	0.184	0.162	0.141	0.119	0.096	0.072	0.052	0.028	0.005	-0.018	-0.040	-0.062	-0.083	-0.107	-0.127	-0.148	-0.168	-0.188	-0.207	-0.226	-0.244	-0.261	-0.278	-0.293	-0.309	-0.324	-0.338	-0.352	-0.364	-0.377	-0.388	-0.399	-0.409	-0.419	-0.428	-0.436	-0.444	-0.451	-0.458	-0.465	-0.471	-0.477	-0.482	-0.488	-0.492	-0.498	-0.503	-0.508	-0.514	-0.519	-0.525	-0.530	-0.535	-0.542	-0.547	-0.553	-0.560	-0.566	-0.572	-0.581	-0.588	-0.595	-0.605	-0.613	-0.622	-0.632	-0.642	-0.652	-0.663	-0.675	-0.687	-0.699	-0.711	-0.724	-0.737	-0.750	-0.765	-0.779	-0.794	-0.809	-0.824	-0.841	-0.856	-0.872	-0.888	-0.904	-0.920	-0.937	-0.953	-0.970	-0.987	-1.003	-1.020	-1.037	-1.054	-1.070	-1.087	-1.103	-1.118	-1.135	-1.152	-1.168	-1.182	-1.198	-1.212	-1.228	-1.243	-1.257	-1.271	-1.284	-1.298	-1.310	-1.322	-1.335	-1.346	-1.356	-1.368	-1.378	-1.388	-1.398	-1.407	-1.416	-1.424	-1.432	-1.439	-1.447	-1.452	-1.459	-1.465	-1.470	-1.476	-1.480	-1.484	-1.489	-1.492	-1.497	-1.501	-1.504	-1.508	-1.511	-1.514	-1.517	-1.519	-1.522	-1.523	-1.527	-1.529	-1.532	-1.534	-1.537	-1.539	-1.542	-1.544	-1.546	-1.548	-1.551	-1.553	-1.556	-1.558	-1.559	-1.562	-1.564	-1.566	-1.568	-1.570	-1.571	-1.572	-1.573	-1.574	-1.574	-1.575	-1.576	-1.576	-1.575	-1.576	-1.575	-1.574	-1.572	-1.570	-1.568	-1.565	-1.562	-1.559	-1.555	-1.551	-1.546	-1.541	-1.536	-1.529	-1.523	-1.516	-1.508	-1.500	-1.492	-1.483	-1.474	-1.466	-1.456	-1.446	-1.436	-1.426	-1.415	-1.404	-1.394	-1.382	-1.372	-1.360	-1.349	-1.338	-1.327	-1.315	-1.304	-1.292	-1.281	-1.271	-1.259	-1.249	-1.238	-1.227	-1.217	-1.207	-1.197	-1.186	-1.177	-1.168	-1.158	-1.148	-1.140	-1.131	-1.122	-1.114	-1.107	-1.098	-1.090	-1.083	-1.076	-1.068	-1.061	-1.054	-1.047	-1.041	-1.034	-1.029	-1.022	-1.016	-1.010	-1.003	-0.998	-0.992	-0.988	-0.981	-0.976	-0.971	-0.967	-0.962	-0.958	-0.952	-0.948	-0.944	-0.940	-0.935	-0.932	-0.930	-0.926	-0.923	-0.920	-0.918	-0.917	-0.915	-0.913	-0.912	-0.912	-0.911	-0.912	-0.910	-0.912	-0.911	-0.912	-0.913	-0.914	-0.917	-0.918	-0.921	-0.923	-0.926	-0.929	-0.932	-0.934	-0.938	-0.942	-0.945	-0.949	-0.952	-0.957	-0.959	-0.963	-0.967	-0.969	-0.972	-0.974	-0.977	-0.979	-0.979	-0.981	-0.982	-0.982	-0.982	-0.981	-0.980	-0.978	-0.975	-0.972	-0.968	-0.965	-0.959	-0.954	-0.948	-0.941	-0.933	-0.924	-0.916	-0.906	-0.895	-0.884	-0.872	-0.860	-0.848	-0.833	-0.819	-0.806	-0.791	-0.776	-0.760	-0.743	-0.728	-0.712	-0.695	-0.679	-0.662	-0.645	-0.628	-0.610	-0.594	-0.576	-0.560	-0.543	-0.528	-0.512	-0.497	-0.482	-0.467	-0.452	-0.439	-0.428	-0.415	-0.403	-0.393	-0.383	-0.373	-0.365	-0.358	-0.351	-0.345	-0.340	-0.336	-0.332	-0.330	-0.328	-0.328	-0.328	-0.328	-0.330	-0.332	-0.336	-0.340	-0.344	-0.349	-0.355	-0.362	-0.369	-0.377	-0.384	-0.393	-0.402	-0.412	-0.421	-0.431	-0.440	-0.451	-0.462	-0.471	-0.482	-0.492	-0.502	-0.512	-0.523	-0.533	-0.543	-0.552	-0.562	-0.571	-0.578	-0.588	-0.595	-0.602	-0.609	-0.615	-0.621	-0.626	-0.631	-0.635	-0.638	-0.641	-0.644	-0.646	-0.648	-0.648	-0.648	-0.648	-0.648	-0.648	-0.646	-0.644	-0.642	-0.639	-0.636	-0.632	-0.629	-0.625	-0.622	-0.618	-0.612	-0.608	-0.602	-0.598	-0.593	-0.589	-0.584	-0.580	-0.575	-0.571	-0.567	-0.563	-0.560	-0.556	-0.553	-0.551	-0.549	-0.548	-0.547	-0.546	-0.546	-0.546	-0.547	-0.548	-0.551	-0.554	-0.558	-0.561	-0.565	-0.570	-0.576	-0.582	-0.589	-0.597	-0.603	-0.612	-0.622	-0.629	-0.640	-0.649	-0.660	-0.672	-0.682	-0.694	-0.706	-0.717	-0.730	-0.742	-0.753	-0.766	-0.778	-0.791	-0.802	-0.813	-0.826	-0.838	-0.849	-0.858	-0.869	-0.878	-0.888	-0.898	-0.906	-0.913	-0.920	-0.928	-0.933	-0.938	-0.942	-0.946	-0.949	-0.952	-0.953	-0.955	-0.955	-0.955	-0.954	-0.952	-0.951	-0.948	-0.944	-0.940	-0.936	-0.931	-0.925	-0.920	-0.913	-0.906	-0.899	-0.892	-0.884	-0.877	-0.869	-0.860	-0.852	-0.844	-0.837	-0.828	-0.820	-0.812	-0.805	-0.798	-0.791	-0.784	-0.778	-0.772	-0.767	-0.762	-0.758	-0.753	-0.750	-0.748	-0.745	-0.744	-0.742	-0.743	-0.742	-0.743	-0.745	-0.748	-0.751	-0.754	-0.758	-0.763	-0.768	-0.775	-0.780	-0.788	-0.793	-0.802	-0.810	-0.818	-0.827	-0.837	-0.846	-0.855	-0.863	-0.873	-0.883	-0.892	-0.902	-0.911	-0.920	-0.929	-0.938	-0.947	-0.956	-0.963	-0.972	-0.979	-0.988	-0.993	-1.000	-1.007	-1.011	-1.018	-1.022	-1.026	-1.031	-1.034	-1.037	-1.039	-1.041	-1.042	-1.042	-1.044	-1.044	-1.043	-1.043	-1.042	-1.042	-1.042	-1.040	-1.039	-1.038	-1.036	-1.034	-1.033	-1.032	-1.031	-1.029	-1.028	-1.028	-1.026	-1.024	-1.024	-1.024	-1.023	-1.024	-1.025	-1.027	-1.028	-1.029	-1.031	-1.033	-1.037	-1.041	-1.044	-1.048	-1.051	-1.057	-1.062	-1.067	-1.074	-1.079	-1.086	-1.092	-1.101	-1.108	-1.115	-1.123	-1.131	-1.139	-1.148	-1.156	-1.165	-1.172	-1.182	-1.190	-1.199	-1.208	-1.216	-1.224	-1.233	-1.241	-1.250	-1.258	-1.267	-1.275	-1.283	-1.291	-1.299	-1.307	-1.315	-1.322	-1.331	-1.338	-1.346	-1.353	-1.360	-1.367	-1.374	-1.381	-1.387	-1.394	-1.400	-1.407	-1.412	-1.419	-1.424	-1.432	-1.437	-1.442	-1.448	-1.454	-1.459	-1.464	-1.470	-1.475	-1.479	-1.484	-1.489	-1.493	-1.498	-1.502	-1.507	-1.510	-1.514	-1.518	-1.521	-1.523	-1.526	-1.528	-1.531	-1.533	-1.534	-1.536	-1.538	-1.538	-1.538	-1.540	-1.539	-1.539	-1.539	-1.538	-1.537	-1.536	-1.534	-1.532	-1.530	-1.528	-1.526	-1.522	-1.519	-1.516	-1.512	-1.508	-1.504	-1.499	-1.495	-1.491	-1.486	-1.482	-1.477	-1.471	-1.466	-1.460	-1.455	-1.450	-1.444	-1.438	-1.433	-1.428	-1.422	-1.415	-1.409	-1.402	-1.397	-1.390	-1.384	-1.377	-1.371	-1.363	-1.357	-1.349	-1.342	-1.335	-1.328	-1.321	-1.313	-1.306	-1.298	-1.290	-1.282	-1.275	-1.266	-1.258	-1.250	-1.242	-1.233	-1.224	-1.216	-1.208	-1.198	-1.190	-1.181	-1.172	-1.164	-1.156	-1.148	-1.138	-1.132	-1.123	-1.115	-1.108	-1.101	-1.092	-1.086	-1.080	-1.072	-1.067	-1.061	-1.055	-1.051	-1.046	-1.041	-1.038	-1.034	-1.031	-1.028	-1.025	-1.022	-1.022	-1.020	-1.018	-1.018	-1.017	-1.018	-1.018	-1.018	-1.019	-1.020	-1.022	-1.023	-1.025	-1.027	-1.029	-1.032	-1.033	-1.036	-1.038	-1.040	-1.042	-1.044	-1.047	-1.048	-1.049	-1.050	-1.050	-1.051	-1.052	-1.052	-1.051	-1.050	-1.049	-1.048	-1.045	-1.043	-1.041	-1.038	-1.034	-1.030	-1.026	-1.020	-1.016	-1.011	-1.005	-0.998	-0.992	-0.986	-0.978	-0.972	-0.963	-0.956	-0.949	-0.940	-0.931	-0.922	-0.915	-0.907	-0.898	-0.890	-0.881	-0.873	-0.865	-0.858	-0.850	-0.842	-0.834	-0.828	-0.819	-0.813	-0.808	-0.800	-0.794	-0.789	-0.784	-0.779	-0.775	-0.770	-0.767	-0.762	-0.759	-0.757	-0.753	-0.751	-0.749	-0.748	-0.745	-0.744	-0.742	-0.741	-0.741	-0.739	-0.739	-0.739	-0.738	-0.738	-0.738	-0.738	-0.738	-0.738	-0.738	-0.737	-0.736	-0.737	-0.735	-0.735	-0.734	-0.732	-0.731	-0.729	-0.728	-0.726	-0.723	-0.721	-0.717	-0.713	-0.711	-0.706	-0.702	-0.697	-0.692	-0.686	-0.680	-0.673	-0.667	-0.660	-0.652	-0.645	-0.637	-0.629	-0.620	-0.611	-0.602	-0.592	-0.582	-0.571	-0.562	-0.550	-0.540	-0.528	-0.518	-0.507	-0.495	-0.483	-0.472	-0.460	-0.448	-0.438	-0.426	-0.415	-0.403	-0.393	-0.382	-0.371	-0.361	-0.352	-0.342	-0.333	-0.323	-0.316	-0.308	-0.301	-0.294	-0.288	-0.282	-0.278	-0.273	-0.269	-0.266	-0.263	-0.261	-0.259	-0.258	-0.257	-0.258	-0.258	-0.258	-0.259	-0.259	-0.262	-0.263	-0.264	-0.267	-0.268	-0.269	-0.272	-0.272	-0.275	-0.275	-0.277	-0.278	-0.278	-0.277	-0.277	-0.275	-0.273	-0.270	-0.267	-0.262	-0.257	-0.252	-0.245	-0.237	-0.228	-0.218	-0.206	-0.194	-0.181	-0.168	-0.152	-0.134	-0.118	-0.099	-0.079	-0.060	-0.038	-0.017	0.007	0.031	0.054	0.078	0.104	0.130	0.157	0.183	0.210	0.238	0.264	0.292	0.320	0.348	0.374	0.402	0.428	0.455	0.481	0.506	0.531	0.555	0.579	0.602	0.623	0.644	0.664	0.683	0.702	0.718	0.736	0.751	0.765	0.777	0.788	0.798	0.808	0.816	0.822	0.828	0.833	0.836	0.838	0.839	0.841	0.839	0.836	0.833	0.828	0.822	0.817	0.809	0.802	0.792	0.782	0.770	0.758	0.745	0.732	0.717	0.702	0.685	0.668	0.651	0.632	0.612	0.592	0.572	0.551	0.528	0.506	0.482	0.458	0.434	0.410	0.385	0.358	0.332	0.304	0.277	0.249	0.221	0.192	0.163	0.134	0.103	0.074	0.043	0.012	-0.018	-0.049	-0.079	-0.111	-0.142	-0.172	-0.205	-0.235	-0.267	-0.298	-0.328	-0.359	-0.389	-0.419	-0.449	-0.479	-0.508	-0.537	-0.565	-0.592	-0.621	-0.647	-0.672	-0.699	-0.724	-0.748	-0.772	-0.794	-0.816	-0.837	-0.857	-0.876	-0.894	-0.912	-0.928	-0.944	-0.958	-0.972	-0.986	-0.997	-1.008	-1.017	-1.026	-1.033	-1.040	-1.046	-1.051	-1.054	-1.058	-1.061	-1.062	-1.062	-1.061	-1.059	-1.056	-1.052	-1.048	-1.042	-1.036	-1.030	-1.021	-1.012	-1.002	-0.992	-0.982	-0.971	-0.958	-0.946	-0.932	-0.919	-0.906	-0.891	-0.877	-0.861	-0.846	-0.831	-0.815	-0.799	-0.784	-0.768	-0.752	-0.737	-0.721	-0.704	-0.690	-0.675	-0.660	-0.645	-0.631	-0.618	-0.604	-0.592	-0.579	-0.567	-0.555	-0.544	-0.534	-0.524	-0.517	-0.507	-0.501	-0.492	-0.488	-0.482	-0.478	-0.472	-0.469	-0.466	-0.463	-0.462	-0.460	-0.459	-0.460	-0.460	-0.461	-0.462	-0.463	-0.465	-0.468	-0.469	-0.472	-0.475	-0.478	-0.482	-0.485	-0.488	-0.492	-0.494	-0.498	-0.501	-0.504	-0.507	-0.509	-0.512	-0.514	-0.515	-0.516	-0.517	-0.517	-0.516	-0.516	-0.514	-0.513	-0.510	-0.508	-0.505	-0.502	-0.498	-0.494	-0.489	-0.483	-0.478	-0.472	-0.465	-0.459	-0.452	-0.443	-0.434	-0.427	-0.417	-0.408	-0.399	-0.388	-0.379	-0.370	-0.360	-0.350	-0.339	-0.330	-0.320	-0.311	-0.301	-0.291	-0.282	-0.272	-0.262	-0.255	-0.247	-0.238	-0.231	-0.224	-0.218	-0.212	-0.207	-0.202	-0.198	-0.195	-0.192	-0.189	-0.188	-0.188	-0.187	-0.188	-0.188	-0.189	-0.192	-0.196	-0.199	-0.204	-0.209	-0.215	-0.221	-0.228	-0.236	-0.243	-0.252	-0.260	-0.269	-0.278	-0.289	-0.299	-0.311	-0.321	-0.332	-0.342	-0.353	-0.365	-0.376	-0.386	-0.397	-0.407	-0.418	-0.428	-0.437	-0.444	-0.453	-0.461	-0.468	-0.474	-0.481	-0.487	-0.490	-0.494	-0.498	-0.500	-0.502	-0.502	-0.502	-0.502	-0.500	-0.498	-0.496	-0.491	-0.486	-0.481	-0.474	-0.468	-0.461	-0.452	-0.443	-0.434	-0.424	-0.414	-0.402	-0.392	-0.380	-0.368	-0.356	-0.345	-0.332	-0.320	-0.307	-0.295	-0.284	-0.272	-0.260	-0.248	-0.238	-0.228	-0.218	-0.207	-0.198	-0.189	-0.182	-0.175	-0.168	-0.162	-0.158	-0.152	-0.149	-0.147	-0.144	-0.143	-0.142	-0.143	-0.145	-0.147	-0.150	-0.153	-0.158	-0.163	-0.169	-0.175	-0.182	-0.192	-0.201	-0.210	-0.220	-0.231	-0.242	-0.255	-0.268	-0.281	-0.295	-0.308	-0.323	-0.339	-0.355	-0.372	-0.388	-0.404	-0.422	-0.439	-0.458	-0.475	-0.493	-0.512	-0.532	-0.551	-0.569	-0.589	-0.608	-0.628	-0.648	-0.668	-0.688	-0.708	-0.727	-0.747	-0.766	-0.785	-0.804	-0.822	-0.842	-0.860	-0.878	-0.896	-0.914	-0.931	-0.948	-0.965	-0.980	-0.996	-1.012	-1.026	-1.040	-1.053	-1.066	-1.078	-1.090	-1.101	-1.110	-1.120	-1.129	-1.136	-1.142	-1.148	-1.154	-1.158	-1.162	-1.162	-1.166	-1.166	-1.168	-1.166	-1.164	-1.162	-1.160	-1.156	-1.151	-1.147	-1.140	-1.134	-1.128	-1.119	-1.111	-1.102	-1.093	-1.084	-1.075	-1.065	-1.055	-1.044	-1.034	-1.023	-1.012	-1.002	-0.991	-0.981	-0.969	-0.960	-0.950	-0.940	-0.930	-0.921	-0.912	-0.903	-0.896	-0.888	-0.880	-0.872	-0.867	-0.859	-0.853	-0.848	-0.843	-0.838	-0.835	-0.831	-0.828	-0.825	-0.822	-0.818	-0.817	-0.816	-0.813	-0.812	-0.810	-0.808	-0.807	-0.805	-0.804	-0.802	-0.802	-0.800	-0.798	-0.796	-0.794	-0.791	-0.788	-0.785	-0.782	-0.777	-0.772	-0.766	-0.760	-0.753	-0.747	-0.738	-0.730	-0.720	-0.710	-0.700	-0.688	-0.676	-0.663	-0.649	-0.634	-0.619	-0.604	-0.588	-0.570	-0.552	-0.535	-0.516	-0.497	-0.478	-0.457	-0.436	-0.415	-0.393	-0.372	-0.351	-0.328	-0.307	-0.284	-0.263	-0.241	-0.220	-0.198	-0.177	-0.156	-0.135	-0.115	-0.095	-0.077	-0.058	-0.040	-0.022	-0.005	0.011	0.027	0.041	0.054	0.068	0.080	0.090	0.100	0.110	0.118	0.126	0.132	0.138	0.143	0.148	0.150	0.152	0.155	0.155	0.156	0.155	0.155	0.152	0.152	0.149	0.147	0.143	0.140	0.138	0.134	0.130	0.127	0.123	0.120	0.117	0.113	0.109	0.107	0.104	0.102	0.100	0.099	0.098	0.098	0.098	0.098	0.099	0.101	0.102	0.106	0.110	0.113	0.118	0.124	0.130	0.137	0.144	0.152	0.161	0.170	0.179	0.188	0.198	0.209	0.220	0.231	0.242	0.255	0.267	0.279	0.292	0.305	0.318	0.332	0.345	0.358	0.371	0.384	0.398	0.410	0.423	0.436	0.448	0.461	0.473	0.486	0.498	0.510	0.521	0.532	0.542	0.554	0.563	0.573	0.582	0.591	0.600	0.608	0.615	0.623	0.629	0.636	0.641	0.647	0.652	0.657	0.661	0.664	0.667	0.670	0.672	0.673	0.674	0.675	0.675	0.675	0.675	0.672	0.670	0.668	0.665	0.661	0.657	0.653	0.648	0.644	0.638	0.632	0.626	0.619	0.613	0.606	0.598	0.591	0.583	0.574	0.567	0.558	0.549	0.541	0.532	0.523	0.514	0.505	0.497	0.488	0.479	0.471	0.462	0.454	0.446	0.438	0.430	0.422	0.415	0.408	0.400	0.393	0.387	0.381	0.374	0.369	0.362	0.357	0.351	0.346	0.341	0.335	0.331	0.326	0.322	0.318	0.312	0.309	0.305	0.301	0.297	0.292	0.288	0.284	0.281	0.277	0.272	0.268	0.264	0.261	0.256	0.252	0.248	0.243	0.240	0.235	0.231	0.226	0.221	0.215	0.210	0.204	0.198	0.192	0.187	0.181	0.174	0.168	0.161	0.154	0.148	0.141	0.133	0.126	0.118	0.111	0.102	0.095	0.087	0.078	0.069	0.060	0.052	0.042	0.034	0.025	0.015	0.006	-0.004	-0.014	-0.023	-0.034	-0.044	-0.055	-0.065	-0.077	-0.087	-0.098	-0.108	-0.120	-0.131	-0.142	-0.153	-0.164	-0.175	-0.187	-0.198	-0.209	-0.220	-0.230	-0.241	-0.251	-0.262	-0.272	-0.282	-0.292	-0.302	-0.312	-0.320	-0.329	-0.338	-0.347	-0.354	-0.362	-0.368	-0.376	-0.382	-0.388	-0.392	-0.398	-0.403	-0.406	-0.410	-0.414	-0.416	-0.418	-0.420	-0.422	-0.424	-0.426	-0.426	-0.427	-0.426	-0.426	-0.426	-0.425	-0.425	-0.424	-0.422	-0.422	-0.421	-0.420	-0.420	-0.419	-0.418	-0.419	-0.418	-0.418	-0.418	-0.419	-0.421	-0.422	-0.424	-0.427	-0.431	-0.434	-0.438	-0.443	-0.448	-0.455	-0.462	-0.470	-0.478	-0.486	-0.496	-0.507	-0.518	-0.530	-0.542	-0.556	-0.570	-0.584	-0.600	-0.616	-0.632	-0.648	-0.665	-0.682	-0.701	-0.720	-0.738	-0.758	-0.778	-0.798	-0.818	-0.838	-0.858	-0.879	-0.899	-0.918	-0.938	-0.959	-0.978	-0.998	-1.016	-1.034	-1.052	-1.069	-1.086	-1.101	-1.116	-1.130	-1.144	-1.156	-1.167	-1.177	-1.186	-1.194	-1.201	-1.207	-1.210	-1.213	-1.215	-1.215	-1.215	-1.212	-1.208	-1.202	-1.196	-1.189	-1.179	-1.168	-1.156	-1.143	-1.127	-1.111	-1.094	-1.075	-1.054	-1.033	-1.011	-0.987	-0.962	-0.937	-0.910	-0.882	-0.854	-0.826	-0.796	-0.766	-0.735	-0.704	-0.673	-0.642	-0.610	-0.579	-0.548	-0.517	-0.485	-0.454	-0.424	-0.393	-0.364	-0.335	-0.307	-0.280	-0.253	-0.229	-0.203	-0.179	-0.157	-0.135	-0.115	-0.095	-0.078	-0.061	-0.045	-0.030	-0.017	-0.004	0.006	0.016	0.024	0.032	0.038	0.042	0.046	0.048	0.050	0.051	0.050	0.049	0.046	0.042	0.038	0.033	0.028	0.022	0.016	0.008	0.000	-0.008	-0.016	-0.024	-0.034	-0.043	-0.052	-0.062	-0.072	-0.081	-0.090	-0.099	-0.108	-0.118	-0.126	-0.136	-0.144	-0.152	-0.159	-0.167	-0.173	-0.180	-0.186	-0.192	-0.197	-0.202	-0.206	-0.209	-0.213	-0.216	-0.218	-0.221	-0.223	-0.224	-0.225	-0.224	-0.225	-0.223	-0.222	-0.222	-0.220	-0.218	-0.214	-0.211	-0.208	-0.203	-0.198	-0.195	-0.191	-0.186	-0.180	-0.174	-0.169	-0.163	-0.157	-0.151	-0.145	-0.139	-0.133	-0.128	-0.120	-0.114	-0.109	-0.102	-0.096	-0.090	-0.084	-0.078	-0.073	-0.066	-0.061	-0.057	-0.052	-0.048	-0.044	-0.040	-0.037	-0.034	-0.032	-0.029	-0.028	-0.027	-0.026	-0.026	-0.026	-0.027	-0.028	-0.029	-0.032	-0.034	-0.038	-0.042	-0.047	-0.051	-0.057	-0.062	-0.068	-0.074	-0.082	-0.089	-0.097	-0.106	-0.114	-0.122	-0.130	-0.138	-0.148	-0.156	-0.164	-0.172	-0.182	-0.188	-0.197	-0.204	-0.211	-0.218	-0.222	-0.229	-0.232	-0.237	-0.240	-0.242	-0.243	-0.243	-0.242	-0.241	-0.238	-0.233	-0.229	-0.222	-0.214	-0.206	-0.196	-0.183	-0.170	-0.157	-0.140	-0.124	-0.106	-0.086	-0.065	-0.042	-0.019	0.004	0.031	0.058	0.085	0.113	0.143	0.173	0.205	0.238	0.271	0.304	0.338	0.373	0.408	0.445	0.481	0.518	0.554	0.592	0.628	0.664	0.701	0.736	0.772	0.809	0.844	0.878	0.912	0.947	0.979	1.011	1.042	1.072	1.102	1.132	1.162	1.188	1.215	1.240	1.265	1.288	1.311	1.332	1.352	1.372	1.390	1.407	1.422	1.438	1.452	1.465	1.477	1.487	1.498	1.506	1.513	1.522	1.528	1.533	1.537	1.541	1.543	1.546	1.547	1.548	1.548	1.548	1.546	1.545	1.543	1.541	1.538	1.535	1.531	1.528	1.523	1.518	1.513	1.510	1.504	1.499	1.494	1.490	1.484	1.478	1.473	1.468	1.462	1.458	1.452	1.446	1.440	1.435	1.430	1.425	1.419	1.413	1.409	1.404	1.399	1.394	1.389	1.384	1.380	1.374	1.369	1.363	1.359	1.353	1.348	1.342	1.337	1.331	1.325	1.318	1.312	1.305	1.298	1.292	1.284	1.277	1.268	1.261	1.252	1.243	1.235	1.226	1.217	1.208	1.198	1.188	1.178	1.168	1.157	1.145	1.134	1.122	1.111	1.099	1.088	1.074	1.062	1.051	1.038	1.026	1.014	1.001	0.989	0.977	0.965	0.952	0.940	0.928	0.916	0.903	0.891	0.878	0.868	0.855	0.843	0.832	0.822	0.810	0.798	0.788	0.777	0.766	0.755	0.745	0.735	0.724	0.715	0.706	0.695	0.686	0.677	0.668	0.658	0.650	0.641	0.632	0.622	0.615	0.606	0.598	0.589	0.581	0.573	0.565	0.558	0.550	0.542	0.536	0.528	0.522	0.515	0.509	0.503	0.497	0.491	0.486	0.481	0.478	0.472	0.469	0.466	0.462	0.459	150.000	5.000	2.000	1.000	2.000	0.000	0.000	0.000	0.000	0.000	0.000	0.000	0.000	0.000	0.000	0.000	0.000	0.000	-1.123	-1.104	-1.085	-1.066	-1.046	-1.026	-1.004	-0.985	-0.965	-0.944	-0.923	-0.905	-0.886	-0.866	-0.847	-0.828	-0.808	-0.790	-0.772	-0.754	-0.737	-0.721	-0.705	-0.688	-0.673	-0.658	-0.644	-0.631	-0.618	-0.606	-0.593	-0.582	-0.572	-0.562	-0.553	-0.544	-0.536	-0.529	-0.523	-0.518	-0.512	-0.508	-0.503	-0.500	-0.498	-0.496	-0.493	-0.492	-0.492	-0.491	-0.492	-0.491	-0.492	-0.493	-0.494	-0.497	-0.498	-0.500	-0.502	-0.505	-0.506	-0.510	-0.511	-0.513	-0.516	-0.518	-0.519	-0.521	-0.522	-0.523	-0.524	-0.525	-0.526	-0.525	-0.524	-0.523	-0.522	-0.519	-0.517	-0.513	-0.509	-0.505	-0.500	-0.494	-0.488	-0.481	-0.472	-0.466	-0.457	-0.448	-0.438	-0.428	-0.417	-0.406	-0.393	-0.381	-0.368	-0.353	-0.339	-0.324	-0.309	-0.294	-0.278	-0.262	-0.247	-0.229	-0.212	-0.195	-0.178	-0.160	-0.142	-0.125	-0.107	-0.088	-0.072	-0.055	-0.038	-0.022	-0.005	0.011	0.027	0.042	0.056	0.070	0.083	0.097	0.108	0.119	0.130	0.139	0.149	0.157	0.164	0.171	0.176	0.181	0.183	0.186	0.188	0.188	0.188	0.187	0.183	0.178	0.174	0.168	0.162	0.153	0.145	0.135	0.126	0.113	0.102	0.089	0.076	0.062	0.048	0.033	0.018	0.002	-0.014	-0.031	-0.048	-0.064	-0.082	-0.098	-0.117	-0.133	-0.149	-0.168	-0.183	-0.199	-0.216	-0.231	-0.246	-0.261	-0.274	-0.288	-0.301	-0.313	-0.325	-0.336	-0.346	-0.356	-0.365	-0.373	-0.382	-0.388	-0.394	-0.399	-0.404	-0.409	-0.412	-0.416	-0.417	-0.418	-0.420	-0.420	-0.420	-0.419	-0.418	-0.416	-0.415	-0.413	-0.411	-0.408	-0.405	-0.402	-0.399	-0.395	-0.391	-0.388	-0.385	-0.381	-0.377	-0.374	-0.370	-0.367	-0.364	-0.362	-0.360	-0.359	-0.357	-0.356	-0.355	-0.354	-0.353	-0.354	-0.354	-0.356	-0.356	-0.358	-0.359	-0.362	-0.364	-0.368	-0.372	-0.377	-0.380	-0.385	-0.391	-0.396	-0.402	-0.408	-0.414	-0.421	-0.428	-0.434	-0.442	-0.450	-0.457	-0.464	-0.473	-0.480	-0.488	-0.496	-0.502	-0.511	-0.519	-0.527	-0.533	-0.541	-0.548	-0.555	-0.562	-0.569	-0.575	-0.580	-0.587	-0.592	-0.596	-0.602	-0.606	-0.609	-0.612	-0.615	-0.618	-0.621	-0.622	-0.623	-0.624	-0.625	-0.625	-0.624	-0.623	-0.622	-0.620	-0.618	-0.615	-0.612	-0.608	-0.605	-0.601	-0.597	-0.592	-0.588	-0.583	-0.578	-0.573	-0.568	-0.563	-0.558	-0.554	-0.549	-0.545	-0.541	-0.537	-0.532	-0.530	-0.526	-0.523	-0.521	-0.519	-0.519	-0.518	-0.519	-0.519	-0.521	-0.524	-0.527	-0.532	-0.537	-0.542	-0.550	-0.558	-0.567	-0.578	-0.588	-0.601	-0.612	-0.627	-0.642	-0.658	-0.675	-0.692	-0.712	-0.731	-0.751	-0.772	-0.793	-0.817	-0.841	-0.864	-0.889	-0.915	-0.941	-0.967	-0.994	-1.019	-1.046	-1.074	-1.102	-1.129	-1.158	-1.186	-1.212	-1.240	-1.267	-1.293	-1.320	-1.346	-1.372	-1.395	-1.419	-1.442	-1.464	-1.487	-1.507	-1.526	-1.545	-1.562	-1.579	-1.593	-1.608	-1.622	-1.633	-1.642	-1.652	-1.661	-1.666	-1.672	-1.675	-1.677	-1.677	-1.677	-1.674	-1.671	-1.667	-1.659	-1.652	-1.643	-1.632	-1.621	-1.608	-1.593	-1.579	-1.562	-1.546	-1.528	-1.508	-1.488	-1.467	-1.445	-1.422	-1.399	-1.376	-1.351	-1.326	-1.301	-1.276	-1.251	-1.224	-1.198	-1.172	-1.146	-1.120	-1.095	-1.070	-1.044	-1.018	-0.995	-0.971	-0.947	-0.924	-0.901	-0.880	-0.858	-0.838	-0.820	-0.801	-0.782	-0.766	-0.751	-0.734	-0.720	-0.706	-0.693	-0.682	-0.671	-0.660	-0.652	-0.643	-0.635	-0.628	-0.622	-0.616	-0.612	-0.608	-0.605	-0.602	-0.600	-0.598	-0.597	-0.595	-0.596	-0.596	-0.598	-0.598	-0.599	-0.600	-0.603	-0.604	-0.607	-0.608	-0.611	-0.613	-0.616	-0.618	-0.621	-0.622	-0.625	-0.628	-0.630	-0.633	-0.636	-0.639	-0.642	-0.643	-0.647	-0.649	-0.652	-0.655	-0.658	-0.660	-0.662	-0.666	-0.669	-0.672	-0.674	-0.678	-0.681	-0.685	-0.688	-0.691	-0.695	-0.699	-0.702	-0.706	-0.709	-0.714	-0.718	-0.722	-0.727	-0.731	-0.733	-0.738	-0.742	-0.747	-0.750	-0.754	-0.758	-0.762	-0.764	-0.768	-0.772	-0.775	-0.777	-0.779	-0.781	-0.782	-0.784	-0.784	-0.785	-0.785	-0.784	-0.782	-0.782	-0.781	-0.778	-0.776	-0.772	-0.769	-0.766	-0.763	-0.758	-0.755	-0.750	-0.745	-0.740	-0.734	-0.729	-0.723	-0.717	-0.712	-0.707	-0.700	-0.694	-0.689	-0.684	-0.679	-0.674	-0.671	-0.666	-0.662	-0.660	-0.657	-0.654	-0.652	-0.652	-0.651	-0.651	-0.652	-0.653	-0.654	-0.657	-0.659	-0.662	-0.666	-0.669	-0.673	-0.678	-0.683	-0.688	-0.693	-0.699	-0.705	-0.711	-0.716	-0.722	-0.728	-0.733	-0.738	-0.742	-0.748	-0.752	-0.754	-0.757	-0.758	-0.760	-0.760	-0.758	-0.758	-0.754	-0.752	-0.746	-0.739	-0.732	-0.724	-0.715	-0.704	-0.692	-0.678	-0.662	-0.647	-0.630	-0.610	-0.591	-0.568	-0.546	-0.522	-0.497	-0.471	-0.443	-0.414	-0.384	-0.354	-0.322	-0.290	-0.257	-0.222	-0.188	-0.153	-0.118	-0.082	-0.044	-0.008	0.028	0.064	0.101	0.138	0.173	0.210	0.247	0.282	0.318	0.352	0.384	0.418	0.451	0.482	0.512	0.542	0.572	0.600	0.627	0.653	0.678	0.702	0.724	0.745	0.766	0.784	0.802	0.818	0.834	0.847	0.860	0.871	0.880	0.888	0.896	0.902	0.908	0.911	0.912	0.913	0.913	0.912	0.910	0.907	0.903	0.898	0.892	0.885	0.877	0.869	0.860	0.851	0.841	0.829	0.818	0.806	0.793	0.781	0.768	0.755	0.741	0.727	0.713	0.699	0.684	0.670	0.657	0.643	0.628	0.615	0.601	0.588	0.575	0.562	0.550	0.538	0.526	0.516	0.505	0.495	0.485	0.476	0.466	0.458	0.451	0.442	0.438	0.430	0.425	0.418	0.414	0.409	0.406	0.402	0.399	0.396	0.394	0.392	0.391	0.390	0.390	0.388	0.388	0.388	0.389	0.390	0.391	0.392	0.393	0.395	0.396	0.398	0.400	0.401	0.402	0.402	0.404	0.406	0.406	0.407	0.408	0.408	0.408	0.409	0.408	0.408	0.407	0.407	0.405	0.403	0.401	0.399	0.397	0.393	0.389	0.385	0.381	0.376	0.371	0.368	0.361	0.356	0.348	0.341	0.335	0.328	0.320	0.312	0.305	0.296	0.288	0.279	0.270	0.261	0.252	0.243	0.234	0.225	0.216	0.207	0.197	0.188	0.178	0.169	0.161	0.152	0.143	0.135	0.127	0.120	0.111	0.104	0.098	0.091	0.085	0.079	0.072	0.068	0.062	0.059	0.054	0.052	0.047	0.045	0.042	0.040	0.038	0.037	0.036	0.034	0.033	0.032	0.032	0.032	0.032	0.033	0.034	0.036	0.036	0.038	0.038	0.039	0.040	0.042	0.042	0.043	0.044	0.044	0.046	0.046	0.046	0.046	0.046	0.045	0.044	0.043	0.042	0.040	0.038	0.033	0.030	0.027	0.022	0.018	0.013	0.008	0.002	-0.005	-0.012	-0.019	-0.027	-0.034	-0.042	-0.051	-0.059	-0.068	-0.078	-0.086	-0.095	-0.104	-0.114	-0.124	-0.134	-0.143	-0.152	-0.164	-0.174	-0.183	-0.193	-0.203	-0.212	-0.222	-0.231	-0.240	-0.248	-0.256	-0.264	-0.272	-0.280	-0.288	-0.295	-0.302	-0.308	-0.315	-0.321	-0.327	-0.332	-0.338	-0.343	-0.349	-0.353	-0.358	-0.362	-0.368	-0.372	-0.375	-0.380	-0.384	-0.388	-0.393	-0.398	-0.402	-0.406	-0.410	-0.414	-0.419	-0.424	-0.428	-0.433	-0.439	-0.445	-0.449	-0.456	-0.462	-0.468	-0.475	-0.482	-0.489	-0.496	-0.504	-0.512	-0.520	-0.528	-0.537	-0.546	-0.554	-0.564	-0.573	-0.582	-0.592	-0.602	-0.612	-0.623	-0.633	-0.645	-0.655	-0.666	-0.676	-0.688	-0.698	-0.708	-0.719	-0.731	-0.742	-0.753	-0.764	-0.776	-0.787	-0.798	-0.810	-0.822	-0.834	-0.846	-0.857	-0.868	-0.882	-0.893	-0.906	-0.918	-0.930	-0.942	-0.955	-0.968	-0.980	-0.993	-1.006	-1.018	-1.031	-1.043	-1.058	-1.070	-1.083	-1.098	-1.110	-1.122	-1.137	-1.150	-1.163	-1.177	-1.190	-1.202	-1.214	-1.226	-1.238	-1.249	-1.260	-1.272	-1.281	-1.291	-1.300	-1.308	-1.316	-1.323	-1.329	-1.335	-1.339	-1.344	-1.348	-1.350	-1.352	-1.352	-1.352	-1.350	-1.347	-1.343	-1.339	-1.332	-1.326	-1.317	-1.308	-1.298	-1.285	-1.272	-1.258	-1.243	-1.227	-1.208	-1.191	-1.171	-1.152	-1.130	-1.108	-1.084	-1.061	-1.036	-1.012	-0.986	-0.961	-0.933	-0.907	-0.879	-0.852	-0.823	-0.796	-0.768	-0.739	-0.712	-0.684	-0.656	-0.628	-0.601	-0.573	-0.548	-0.521	-0.495	-0.470	-0.446	-0.423	-0.399	-0.378	-0.357	-0.336	-0.316	-0.296	-0.278	-0.261	-0.243	-0.228	-0.214	-0.200	-0.187	-0.176	-0.165	-0.155	-0.146	-0.138	-0.131	-0.126	-0.119	-0.116	-0.112	-0.109	-0.106	-0.106	-0.105	-0.107	-0.108	-0.109	-0.111	-0.114	-0.118	-0.122	-0.127	-0.132	-0.138	-0.144	-0.151	-0.158	-0.166	-0.173	-0.181	-0.188	-0.198	-0.206	-0.215	-0.225	-0.234	-0.242	-0.252	-0.262	-0.272	-0.282	-0.292	-0.302	-0.312	-0.322	-0.332	-0.342	-0.352	-0.362	-0.371	-0.380	-0.390	-0.398	-0.407	-0.416	-0.424	-0.432	-0.439	-0.447	-0.452	-0.458	-0.464	-0.470	-0.474	-0.478	-0.482	-0.486	-0.488	-0.492	-0.493	-0.493	-0.495	-0.494	-0.493	-0.492	-0.491	-0.489	-0.486	-0.482	-0.478	-0.472	-0.468	-0.462	-0.455	-0.448	-0.439	-0.432	-0.423	-0.415	-0.406	-0.398	-0.389	-0.379	-0.369	-0.359	-0.350	-0.340	-0.331	-0.321	-0.311	-0.301	-0.292	-0.282	-0.274	-0.266	-0.257	-0.249	-0.242	-0.236	-0.228	-0.222	-0.218	-0.212	-0.208	-0.203	-0.199	-0.198	-0.196	-0.194	-0.192	-0.192	-0.192	-0.193	-0.194	-0.197	-0.199	-0.201	-0.205	-0.208	-0.211	-0.214	-0.219	-0.222	-0.228	-0.232	-0.236	-0.242	-0.245	-0.250	-0.253	-0.259	-0.262	-0.267	-0.271	-0.274	-0.278	-0.280	-0.282	-0.284	-0.286	-0.287	-0.287	-0.287	-0.287	-0.284	-0.283	-0.281	-0.278	-0.274	-0.269	-0.264	-0.258	-0.252	-0.245	-0.237	-0.228	-0.219	-0.209	-0.199	-0.188	-0.177	-0.163	-0.151	-0.138	-0.123	-0.109	-0.093	-0.078	-0.062	-0.046	-0.029	-0.012	0.006	0.025	0.042	0.062	0.080	0.099	0.118	0.138	0.157	0.176	0.195	0.212	0.232	0.249	0.268	0.285	0.302	0.320	0.336	0.352	0.367	0.379	0.393	0.407	0.418	0.428	0.438	0.448	0.455	0.462	0.468	0.473	0.477	0.480	0.482	0.481	0.481	0.479	0.475	0.470	0.463	0.455	0.448	0.438	0.426	0.415	0.402	0.388	0.372	0.357	0.340	0.322	0.305	0.286	0.267	0.247	0.226	0.205	0.183	0.162	0.140	0.118	0.096	0.074	0.052	0.032	0.011	-0.011	-0.032	-0.050	-0.070	-0.088	-0.106	-0.122	-0.139	-0.155	-0.169	-0.182	-0.194	-0.206	-0.217	-0.226	-0.234	-0.241	-0.247	-0.252	-0.256	-0.258	-0.260	-0.261	-0.260	-0.258	-0.255	-0.252	-0.248	-0.242	-0.238	-0.230	-0.222	-0.215	-0.205	-0.196	-0.185	-0.175	-0.163	-0.152	-0.141	-0.128	-0.115	-0.103	-0.090	-0.077	-0.063	-0.050	-0.038	-0.025	-0.012	-0.001	0.011	0.022	0.033	0.044	0.054	0.064	0.072	0.081	0.088	0.097	0.103	0.109	0.114	0.119	0.123	0.127	0.130	0.131	0.133	0.134	0.134	0.133	0.133	0.132	0.130	0.126	0.122	0.119	0.115	0.110	0.106	0.099	0.094	0.088	0.082	0.077	0.070	0.063	0.056	0.049	0.043	0.038	0.032	0.027	0.021	0.017	0.012	0.008	0.005	0.002	0.001	-0.001	-0.002	-0.002	-0.002	-0.001	0.002	0.006	0.009	0.014	0.020	0.027	0.035	0.044	0.054	0.064	0.076	0.088	0.102	0.115	0.131	0.147	0.162	0.180	0.198	0.217	0.237	0.256	0.277	0.298	0.319	0.341	0.363	0.385	0.408	0.431	0.454	0.477	0.499	0.522	0.544	0.568	0.588	0.610	0.632	0.652	0.672	0.692	0.712	0.729	0.748	0.763	0.779	0.794	0.808	0.822	0.834	0.844	0.856	0.864	0.872	0.880	0.885	0.890	0.895	0.896	0.898	0.899	0.898	0.897	0.893	0.889	0.884	0.878	0.872	0.864	0.855	0.846	0.835	0.824	0.812	0.798	0.783	0.769	0.753	0.738	0.722	0.705	0.688	0.670	0.652	0.633	0.615	0.595	0.576	0.556	0.537	0.516	0.498	0.477	0.458	0.438	0.418	0.398	0.378	0.358	0.339	0.320	0.300	0.282	0.263	0.244	0.227	0.208	0.192	0.174	0.157	0.141	0.125	0.108	0.094	0.079	0.064	0.051	0.038	0.024	0.012	-0.001	-0.012	-0.022	-0.033	-0.043	-0.053	-0.062	-0.070	-0.078	-0.086	-0.092	-0.098	-0.104	-0.109	-0.113	-0.117	-0.121	-0.122	-0.125	-0.126	-0.127	-0.128	-0.127	-0.126	-0.124	-0.122	-0.119	-0.117	-0.113	-0.110	-0.106	-0.101	-0.097	-0.092	-0.085	-0.079	-0.073	-0.067	-0.061	-0.054	-0.046	-0.040	-0.032	-0.026	-0.018	-0.011	-0.004	0.002	0.009	0.015	0.022	0.028	0.034	0.041	0.047	0.052	0.058	0.061	0.066	0.071	0.074	0.079	0.082	0.085	0.089	0.092	0.095	0.098	0.100	0.102	0.106	0.108	0.110	0.112	0.115	0.117	0.120	0.122	0.124	0.128	0.131	0.134	0.139	0.142	0.147	0.152	0.158	0.162	0.168	0.175	0.182	0.188	0.196	0.204	0.212	0.220	0.230	0.239	0.249	0.259	0.270	0.280	0.291	0.302	0.312	0.324	0.336	0.347	0.358	0.371	0.382	0.394	0.406	0.418	0.428	0.440	0.451	0.462	0.472	0.483	0.494	0.504	0.514	0.525	0.535	0.544	0.554	0.562	0.572	0.581	0.590	0.600	0.609	0.617	0.624	0.633	0.642	0.649	0.658	0.667	0.675	0.683	0.692	0.702	0.710	0.719	0.728	0.738	0.748	0.757	0.765	0.775	0.786	0.794	0.804	0.815	0.825	0.834	0.845	0.856	0.865	0.874	0.883	0.892	0.902	0.911	0.919	0.929	0.937	0.946	0.953	0.962	0.968	0.977	0.983	0.989	0.995	1.002	1.006	1.012	1.017	1.020	1.024	1.028	1.032	1.034	1.038	1.041	1.042	1.047	1.048	1.051	1.053	1.056	1.058	1.062	1.064	1.067	1.071	1.075	1.079	1.084	1.088	1.093	1.098	1.106	1.112	1.119	1.126	1.134	1.143	1.152	1.162	1.172	1.183	1.194	1.206	1.218	1.230	1.242	1.256	1.268	1.282	1.297	1.311	1.325	1.338	1.351	1.364	1.378	1.392	1.405	1.418	1.430	1.442	1.455	1.467	1.477	1.486	1.496	1.504	1.512	1.518	1.525	1.530	1.534	1.538	1.540	1.542	1.541	1.541	1.539	1.536	1.532	1.527	1.521	1.512	1.504	1.493	1.483	1.472	1.458	1.445	1.431	1.413	1.397	1.378	1.358	1.338	1.317	1.295	1.271	1.248	1.222	1.198	1.172	1.146	1.118	1.091	1.062	1.033	1.004	0.976	0.946	0.917	0.886	0.857	0.826	0.796	0.768	0.738	0.709	0.680	0.652	0.625	0.598	0.572	0.546	0.522	0.498	0.474	0.453	0.432	0.412	0.393	0.375	0.358	0.343	0.330	0.318	0.306	0.297	0.288	0.281	0.274	0.270	0.268	0.267	0.265	0.267	0.268	0.272	0.276	0.282	0.288	0.296	0.305	0.314	0.325	0.336	0.348	0.360	0.373	0.387	0.400	0.414	0.428	0.442	0.457	0.470	0.484	0.498	0.510	0.522	0.533	0.544	0.555	0.565	0.573	0.582	0.588	0.595	0.599	0.604	0.606	0.608	0.608	0.608	0.605	0.602	0.599	0.593	0.587	0.579	0.570	0.562	0.552	0.541	0.529	0.517	0.502	0.489	0.473	0.458	0.443	0.428	0.411	0.396	0.378	0.362	0.345	0.330	0.312	0.296	0.281	0.264	0.248	0.232	0.218	0.203	0.189	0.175	0.162	0.149	0.138	0.126	0.115	0.105	0.096	0.088	0.079	0.071	0.064	0.058	0.052	0.047	0.042	0.038	0.033	0.031	0.028	0.026	0.024	0.022	0.021	0.020	0.019	0.020	0.020	0.020	0.021	0.022	0.024	0.025	0.027	0.028	0.031	0.032	0.036	0.038	0.042	0.044	0.048	0.050	0.054	0.058	0.062	0.065	0.069	0.073	0.078	0.082	0.087	0.091	0.097	0.102	0.106	0.111	0.117	0.121	0.126	0.132	0.138	0.142	0.148	0.152	0.158	0.162	0.168	0.172	0.176	0.181	0.184	0.188	0.192	0.194	0.198	0.199	0.202	0.202	0.204	0.206	0.206	0.206	0.204	0.203	0.202	0.199	0.197	0.194	0.192	0.188	0.184	0.181	0.176	0.172	0.168	0.162	0.158	0.153	0.148	0.143	0.139	0.134	0.129	0.126	0.122	0.118	0.115	0.112	0.111	0.110	0.110	0.109	0.111	0.112	0.115	0.118	0.122	0.128	0.134	0.141	0.150	0.159	0.170	0.182	0.194	0.208	0.222	0.238	0.255	0.273	0.292	0.311	0.332	0.352	0.376	0.398	0.422	0.447	0.471	0.498	0.523	0.549	0.576	0.603	0.631	0.658	0.686	0.712	0.741	0.768	0.795	0.822	0.848	0.875	0.901	0.924	0.948	0.972	0.994	1.014	1.035	1.054	1.073	1.091	1.106	1.121	1.134	1.147	1.158	1.167	1.176	1.182	1.188	1.192	1.193	1.194	1.194	1.192	1.188	1.182	1.177	1.168	1.160	1.150	1.137	1.122	1.108	1.091	1.072	1.054	1.033	1.012	0.989	0.966	0.941	0.915	0.888	0.861	0.832	0.803	0.773	0.743	0.712	0.681	0.649	0.618	0.584	0.552	0.521	0.488	0.455	0.422	0.391	0.358	0.328	0.297	0.267	0.237	0.208	0.179	0.152	0.126	0.101	0.076	0.052	0.031	0.011	-0.008	-0.027	-0.044	-0.058	-0.072	-0.085	-0.095	-0.104	-0.112	-0.118	-0.123	-0.126	-0.128	-0.127	-0.124	-0.122	-0.116	-0.108	-0.100	-0.090	-0.078	-0.064	-0.051	-0.035	-0.018	0.001	0.021	0.042	0.064	0.088	0.111	0.136	0.162	0.188	0.216	0.242	0.270	0.298	0.327	0.356	0.386	0.414	0.444	0.472	0.502	0.530	0.559	0.588	0.615	0.642	0.670	0.697	0.722	0.748	0.772	0.796	0.818	0.839	0.862	0.882	0.902	0.921	0.938	0.954	0.969	0.984	0.997	1.009	1.022	1.032	1.042	1.052	1.060	1.068	1.074	1.080	1.085	1.090	1.093	1.097	1.099	1.102	1.102	1.103	1.104	1.105	1.103	1.102	1.102	1.099	1.097	1.094	1.092	1.088	1.084	1.080	1.075	1.071	1.067	1.060	1.055	1.048	1.042	1.037	1.030	1.022	1.015	1.008	1.000	0.992	0.983	0.975	0.966	0.958	0.948	0.938	0.928	0.918	0.907	0.896	0.885	0.874	0.862	0.852	0.839	0.828	0.816	0.803	0.792	0.780	0.768	0.756	0.743	0.732	0.720	0.709	0.698	0.688	0.678	0.667	0.656	0.647	0.638	0.630	0.622	0.614	0.606	0.599	0.594	0.588	0.583	0.579	0.575	0.572	0.570	0.568	0.566	0.566	0.565	0.565	0.567	0.568	0.569	0.572	0.575	0.578	0.581	0.584	0.588	0.592	0.594	0.599	0.603	0.607	0.610	0.613	0.618	0.622	0.624	0.627	0.631	0.632	0.634	0.636	0.637	0.638	0.636	0.636	0.634	0.632	0.630	0.626	0.622	0.618	0.613	0.607	0.601	0.593	0.587	0.578	0.570	0.561	0.552	0.542	0.532	0.523	0.512	0.502	0.492	0.482	0.470	0.459	0.448	0.438	0.428	0.418	0.408	0.398	0.389	0.381	0.372	0.364	0.358	0.351	0.346	0.342	0.337	0.333	0.331	0.330	0.328	0.329	0.330	0.332	0.335	0.339	0.344	0.350	0.358	0.365	0.374	0.384	0.395	0.406	0.417	0.430	0.442	0.457	0.472	0.488	0.502	0.518	0.534	0.552	0.568	0.586	0.603	0.620	0.638	0.655	0.672	0.688	0.705	0.721	0.738	0.753	0.768	0.782	0.798	0.811	0.823	0.837	0.848	0.858	0.870	0.878	0.888	0.897	0.904	0.912	0.917	0.922	0.928	0.932	0.935	0.938	0.941	0.943	0.944	0.945	0.947	0.947	0.948	0.948	0.948	0.948	0.948	0.948	0.948	0.948	0.949	0.949	0.951	0.952	0.953	0.956	0.958	0.962	0.966	0.969	0.974	0.980	0.986	0.992	1.000	1.008	1.017	1.026	1.036	1.047	1.057	1.068	1.080	1.092	1.105	1.118	1.132	1.145	1.159	1.173	1.188	1.202	1.215	1.229	1.243	1.257	1.270	1.282	1.295	1.308	1.319	1.331	1.341	1.351	1.361	1.368	1.377	1.382	1.387	1.391	1.394	1.397	1.397	1.398	1.395	1.392	1.388	1.383	1.376	1.368	1.358	1.347	1.334	1.319	1.304	1.288	1.270	1.251	1.230	1.208	1.184	1.160	1.135	1.108	1.079	1.050	1.018	0.987	0.954	0.920	0.886	0.851	0.814	0.778	0.739	0.702	0.663	0.624	0.585	0.546	0.507	0.468	0.428	0.389	0.350	0.311	0.273	0.235	0.198	0.161	0.125	0.089	0.055	0.022	-0.010	-0.041	-0.071	-0.099	-0.127	-0.152	-0.178	-0.200	-0.222	-0.242	-0.261	-0.277	-0.292	-0.306	-0.318	-0.328	-0.337	-0.343	-0.348	-0.352	-0.355	-0.356	-0.356	-0.352	-0.350	-0.344	-0.338	-0.331	-0.323	-0.313	-0.303	-0.292	-0.282	-0.269	-0.256	-0.243	-0.229	-0.216	-0.202	-0.188	-0.173	-0.160	-0.148	-0.134	-0.122	-0.110	-0.098	-0.090	-0.081	-0.072	-0.065	-0.058	-0.053	-0.050	-0.048	-0.046	-0.046	-0.047	-0.048	-0.052	-0.058	-0.065	-0.072	-0.082	-0.092	-0.104	-0.118	-0.132	-0.148	-0.164	-0.182	-0.201	-0.220	-0.240	-0.262	-0.285	-0.308	-0.332	-0.357	-0.381	-0.405	-0.430	-0.456	-0.482	-0.507	-0.532	-0.558	-0.582	-0.608	-0.632	-0.656	-0.679	-0.702	-0.724	-0.746	-0.767	-0.786	-0.804	-0.822	-0.838	-0.853	-0.868	-0.881	-0.894	-0.905	-0.914	-0.923	-0.930	-0.936	-0.940	-0.944	-0.947	-0.948	-0.947	-0.945	-0.942	-0.938	-0.932	-0.925	-0.917	-0.908	-0.897	-0.885	-0.872	-0.858	-0.842	-0.826	-0.808	-0.790	-0.771	-0.750	-0.729	-0.708	-0.684	-0.661	-0.637	-0.612	-0.587	-0.560	-0.534	-0.507	-0.480	-0.452	-0.425	-0.397	-0.369	-0.341	-0.312	-0.284	-0.256	-0.228	-0.201	-0.175	-0.148	-0.122	-0.098	-0.072	-0.048	-0.023	-0.002	0.021	0.042	0.062	0.081	0.098	0.115	0.131	0.146	0.159	0.171	0.182	0.192	0.199	0.208	0.212	0.218	0.222	0.224	0.225	0.224	0.222	0.219	0.215	0.210	0.204	0.197	0.189	0.179	0.170	0.159	0.148	0.138	0.125	0.112	0.099	0.086	0.072	0.059	0.046	0.032	0.018	0.006	-0.008	-0.019	-0.031	-0.043	-0.053	-0.063	-0.072	-0.082	-0.090	-0.096	-0.102	-0.107	-0.109	-0.111	-0.112	-0.113	-0.111	-0.108	-0.103	-0.098	-0.091	-0.083	-0.073	-0.062	-0.048	-0.034	-0.019	-0.002	0.016	0.036	0.056	0.078	0.101	0.127	0.151	0.178	0.207	0.236	0.265	0.297	0.328	0.361	0.394	0.428	0.462	0.498	0.533	0.571	0.607	0.644	0.682	0.719	0.758	0.795	0.832	0.870	0.908	0.945	0.982	1.019	1.056	1.092	1.128	1.163	1.198	1.232	1.265	1.298	1.330	1.360	1.392	1.421	1.449	1.477	1.502	1.529	1.553	1.577	1.600	1.622	1.642	1.661	1.678	1.695	1.712	1.726	1.739	1.752	1.763	1.772	1.782	1.790	1.797	1.803	1.808	1.811	1.815	1.818	1.819	1.819	1.819	1.818	1.817	1.815	1.812	1.809	1.806	1.801	1.797	1.790	1.786	1.780	1.774	1.768	1.762	1.756	1.751	1.744	1.738	1.732	1.728	1.722	1.718	1.713	1.708	1.704	1.701	1.698	1.695	1.692	1.691	1.689	1.689	1.688	1.689	1.691	1.692	1.694	1.697	1.700	1.705	1.710	1.715	1.721	1.728	1.734	1.743	1.751	1.760	1.771	1.781	1.792	1.803	1.815	1.828	1.841	1.855	1.868	1.881	1.896	1.909	1.923	1.939	1.954	1.969	1.985	2.001	2.017	2.032	2.047	2.063	2.080	2.095	2.110	2.126	2.140	2.154	2.168	2.182	2.196	2.209	2.221	2.233	2.246	2.256	2.265	2.275	2.283	2.292	2.299	2.306	2.311	2.316	2.321	2.324	2.328	2.328	2.330	2.330	2.329	2.328	2.326	2.323	2.319	2.316	2.310	2.304	2.298	2.291	2.283	2.275	2.266	2.257	2.248	2.236	2.226	2.214	2.203	2.191	2.178	2.166	2.153	2.142	2.128	2.115	2.102	2.090	2.077	2.064	2.051	2.038	2.025	2.013	2.001	1.988	1.976	1.964	1.953	1.942	1.931	1.920	1.909	1.899	1.888	1.878	1.869	1.859	1.851	1.842	1.832	1.823	1.815	1.807	1.798	1.790	1.782	1.774	1.765	1.758	1.749	1.742	1.732	1.723	1.715	1.706	1.697	1.688	1.678	1.668	1.658	1.648	1.638	1.627	1.615	1.604	1.592	1.580	1.566	1.553	1.540	1.527	1.512	1.498	1.482	1.468	1.452	1.438	1.422	1.405	1.388	1.371	1.354	1.338	1.321	1.304	1.288	1.270	1.253	1.238	1.221	1.204	1.189	1.174	1.159	1.144	1.130	1.117	1.103	1.089	1.078	1.066	1.054	1.044	1.035	1.026	1.017	1.009	1.002	0.997	0.992	0.986	0.982	0.980	0.978	0.975	0.975	0.975	0.975	0.978	0.980	0.982	0.986	0.990	0.994	1.000	1.005	1.012	1.019	1.026	1.033	1.042	1.050	1.058	1.068	1.078	1.086	1.095	1.105	1.113	1.122	1.132	1.141	1.149	1.158	1.168	1.177	1.185	1.193	1.201	1.209	1.218	1.225	1.232	1.238	1.247	1.253	1.258	1.263	1.269	1.274	1.279	1.283	1.288	1.292	1.296	1.298	1.302	1.304	1.308	1.309	1.311	1.312	1.315	1.316	1.317	1.318	1.319	1.318	1.318	1.318	1.318	1.318	1.318	1.316	1.314	1.312	1.308	1.307	1.303	1.300	1.297	1.292	1.287	1.282	1.276	1.271	1.264	1.258	1.250	1.242	1.235	1.225	1.217	1.208	1.198	1.187	1.175	1.164	1.152	1.139	1.128	1.113	1.100	1.086	1.072	1.057	1.042	1.028	1.012	0.997	0.981	0.965	0.949	0.933	0.918	0.902	0.888	0.872	0.858	0.842	0.829	0.816	0.802	0.789	0.777	0.765	0.753	0.743	0.734	0.724	0.716	0.708	0.701	0.695	0.689	0.684	0.681	0.678	0.676	0.673	0.672	0.672	0.672	0.674	0.676	0.678	0.682	0.685	0.689	0.694	0.698	0.703	0.708	0.714	0.721	0.727	0.733	0.739	0.745	0.751	0.758	0.762	0.768	0.772	0.777	0.780	0.784	0.787	0.789	0.790	0.791	0.792	0.792	0.789	0.788	0.785	0.782	0.778	0.772	0.766	0.759	0.752	0.742	0.732	0.722	0.712	0.699	0.687	0.673	0.660	0.644	0.630	0.614	0.599	0.582	0.566	0.549	0.532	0.514	0.497	0.479	0.462	0.445	0.428	0.411	0.395	0.378	0.362	0.348	0.332	0.317	0.302	0.288	0.275	0.262	0.251	0.238	0.228	0.218	0.209	0.200	0.192	0.185	0.178	0.172	0.167	0.162	0.157	0.153	0.150	0.148	0.145	0.142	0.141	0.139	0.138	0.137	0.136	0.135	0.134	0.135	0.134	0.133	0.133	0.132	0.132	0.132	0.131	0.130	0.128	0.126	0.124	0.122	0.118	0.114	0.110	0.107	0.100	0.096	0.091	0.084	0.078	0.069	0.062	0.054	0.046	0.036	0.028	0.018	0.008	-0.002	-0.012	-0.022	-0.032	-0.044	-0.055	-0.066	-0.076	-0.088	-0.098	-0.108	-0.120	-0.131	-0.142	-0.152	-0.162	-0.172	-0.180	-0.190	-0.198	-0.207	-0.212	-0.219	-0.226	-0.232	-0.237	-0.241	-0.244	-0.249	-0.251	-0.253	-0.254	-0.256	-0.255	-0.255	-0.253	-0.251	-0.248	-0.246	-0.241	-0.237	-0.232	-0.226	-0.219	-0.213	-0.206	-0.198	-0.190	-0.181	-0.172	-0.164	-0.154	-0.144	-0.134	-0.123	-0.113	-0.102	-0.092	-0.080	-0.069	-0.058	-0.047	-0.036	-0.024	-0.013	-0.001	0.010	0.021	0.032	0.042	0.053	0.063	0.073	0.083	0.092	0.102	0.112	0.121	0.129	0.138	0.146	0.153	0.160	0.168	0.174	0.182	0.188	0.192	0.198	0.202	0.206	0.210	0.213	0.217	0.219	0.222	0.224	0.226	0.227	0.228	0.228	0.228	0.228	0.227	0.224	0.222	0.220	0.218	0.214	0.211	0.206	0.202	0.197	0.192	0.187	0.181	0.174	0.167	0.160	0.153	0.145	0.137	0.129	0.120	0.111	0.102	0.092	0.083	0.072	0.064	0.053	0.044	0.033	0.023	0.013	0.004	-0.008	-0.017	-0.027	-0.037	-0.047	-0.058	-0.067	-0.078	-0.087	-0.096	-0.105	-0.114	-0.123	-0.132	-0.141	-0.148	-0.157	-0.165	-0.172	-0.178	-0.185	-0.191	-0.198	-0.203	-0.208	-0.213	-0.218	-0.222	-0.225	-0.229	-0.232	-0.235	-0.237	-0.239	-0.241	-0.243	-0.244	-0.245	-0.245	-0.245	-0.245	-0.244	-0.243	-0.242	-0.240	-0.239	-0.236	-0.234	-0.232	-0.228	-0.225	-0.222	-0.218	-0.214	-0.209	-0.205	-0.202	-0.198	-0.193	-0.189	-0.183	-0.179	-0.174	-0.169	-0.165	-0.160	-0.156	-0.152	-0.148	-0.144	-0.140	-0.136	-0.132	-0.130	-0.128	-0.125	-0.122	-0.121	-0.120	-0.119	-0.119	-0.118	-0.118	-0.119	-0.121	-0.122	-0.125	-0.128	-0.132	-0.135	-0.139	-0.146	-0.151	-0.158	-0.163	-0.170	-0.178	-0.186	-0.194	-0.203	-0.213	-0.222	-0.232	-0.242	-0.253	-0.264	-0.275	-0.285	-0.297	-0.308	-0.320	-0.331	-0.342	-0.352	-0.364	-0.374	-0.384	-0.394	-0.403	-0.413	-0.422	-0.430	-0.439	-0.447	-0.454	-0.460	-0.467	-0.472	-0.477	-0.480	-0.483	-0.488	-0.488	-0.489	-0.491	-0.491	-0.490	-0.488	-0.487	-0.484	-0.480	-0.477	-0.472	-0.466	-0.461	-0.455	-0.448	-0.441	-0.433	-0.426	-0.418	-0.410	-0.401	-0.392	-0.384	-0.375	-0.366	-0.358	-0.348	-0.341	-0.332	-0.325	-0.318	-0.312	-0.306	-0.300	-0.295	-0.290	-0.286	-0.283	-0.281	-0.279	-0.278	-0.278	-0.279	-0.282	-0.285	-0.289	-0.293	-0.299	-0.307	-0.315	-0.325	-0.335	-0.348	-0.360	-0.372	-0.388	-0.404	-0.421	-0.439	-0.458	-0.478	-0.498	-0.520	-0.542	-0.565	-0.588	-0.612	-0.638	-0.662	-0.688	-0.714	-0.740	-0.766	-0.794	-0.819	-0.847	-0.873	-0.899	-0.926	-0.952	-0.978	-1.003	-1.028	-1.052	-1.076	-1.099	-1.121	-1.143	-1.163	-1.183	-1.202	-1.219	-1.236	-1.252	-1.266	-1.279	-1.291	-1.302	-1.311	-1.319	-1.326	-1.331	-1.335	-1.338	-1.339	-1.340	-1.338	-1.336	-1.332	-1.328	-1.321	-1.314	-1.305	-1.296	-1.285	-1.272	-1.260	-1.246	-1.232	-1.215	-1.199	-1.182	-1.163	-1.145	-1.126	-1.106	-1.086	-1.065	-1.044	-1.022	-1.001	-0.979	-0.958	-0.938	-0.917	-0.895	-0.875	-0.854	-0.833	-0.813	-0.793	-0.774	-0.756	-0.738	-0.720	-0.704	-0.688	-0.673	-0.660	-0.647	-0.634	-0.623	-0.613	-0.604	-0.596	-0.588	-0.582	-0.577	-0.572	-0.568	-0.566	-0.565	-0.564	-0.565	-0.567	-0.568	-0.572	-0.575	-0.578	-0.583	-0.588	-0.595	-0.600	-0.607	-0.614	-0.621	-0.629	-0.638	-0.645	-0.653	-0.662	-0.669	-0.678	-0.686	-0.693	-0.700	-0.708	-0.713	-0.719	-0.724	-0.729	-0.732	-0.736	-0.738	-0.740	-0.741	-0.741	-0.740	-0.737	-0.734	-0.731	-0.727	-0.722	-0.716	-0.708	-0.700	-0.692	-0.683	-0.672	-0.662	-0.649	-0.638	-0.625	-0.612	-0.597	-0.582	-0.566	-0.550	-0.534	-0.518	-0.500	-0.484	-0.467	-0.448	-0.431	-0.412	-0.395	-0.377	-0.360	-0.342	-0.324	-0.306	-0.289	-0.272	-0.256	-0.239	-0.222	-0.208	-0.193	-0.178	-0.164	-0.151	-0.138	-0.126	-0.115	-0.103	-0.092	-0.083	-0.075	-0.068	-0.059	-0.052	-0.048	-0.043	-0.038	-0.036	-0.033	-0.032	-0.032	-0.032	-0.035	-0.038	-0.040	-0.045	-0.051	-0.058	-0.066	-0.074	-0.084	-0.095	-0.106	-0.118	-0.132	-0.147	-0.162	-0.177	-0.193	-0.210	-0.228	-0.247	-0.266	-0.286	-0.305	-0.326	-0.346	-0.368	-0.388	-0.410	-0.431	-0.452	-0.472	-0.494	-0.514	-0.535	-0.555	-0.575	-0.594	-0.612	-0.631	-0.648	-0.663	-0.679	-0.693	-0.707	-0.718	-0.730	-0.741	-0.748	-0.757	-0.763	-0.768	-0.773	-0.776	-0.778	-0.778	-0.777	-0.775	-0.772	-0.768	-0.762	-0.755	-0.748	-0.740	-0.730	-0.721	-0.710	-0.699	-0.687	-0.675	-0.662	-0.650	-0.636	-0.622	-0.608	-0.596	-0.582	-0.568	-0.556	-0.542	-0.529	-0.518	-0.507	-0.498	-0.487	-0.478	-0.470	-0.462	-0.455	-0.450	-0.444	-0.440	-0.438	-0.435	-0.434	-0.434	-0.435	-0.437	-0.439	-0.443	-0.448	-0.454	-0.460	-0.467	-0.475	-0.483	-0.492	-0.501	-0.511	-0.522	-0.533	-0.544	-0.555	-0.568	-0.578	-0.590	-0.601	-0.612	-0.622	-0.632	-0.642	-0.652	-0.660	-0.668	-0.677	-0.682	-0.689	-0.693	-0.698	-0.702	-0.705	-0.706	-0.707	-0.706	-0.705	-0.702	-0.698	-0.695	-0.689	-0.682	-0.676	-0.667	-0.658	-0.648	-0.638	-0.624	-0.612	-0.598	-0.583	-0.568	-0.552	-0.536	-0.519	-0.501	-0.483	-0.465	-0.446	-0.428	-0.408	-0.388	-0.368	-0.348	-0.329	-0.310	-0.290	-0.271	-0.250	-0.231	-0.212	-0.194	-0.175	-0.157	-0.138	-0.120	-0.103	-0.086	-0.069	-0.053	-0.037	-0.022	-0.007	0.008	0.023	0.038	0.051	0.064	0.076	0.087	0.099	0.110	0.120	0.130	0.141	0.149	0.159	0.168	0.176	0.183	0.191	0.198	0.204	0.211	0.217	0.222	0.228	0.233	0.238	0.242	0.246	0.250	0.253	0.258	0.259	0.261	0.263	0.264	0.266	0.267	0.267	0.268	0.267	0.267	0.265	0.264	0.262	0.261	0.258	0.254	0.251	0.248	0.244	0.239	0.234	0.229	0.224	0.218	0.212	0.205	0.199	0.192	0.185	0.177	0.170	0.162	0.155	0.148	0.140	0.132	0.125	0.118	0.111	0.103	0.097	0.091	0.085	0.079	0.074	0.069	0.065	0.062	0.058	0.056	0.054	0.053	0.053	0.053	0.055	0.057	0.059	0.062	0.068	0.072	0.078	0.086	0.094	0.103	0.112	0.123	0.134	0.146	0.160	0.174	0.188	0.204	0.220	0.238	0.255	0.274	0.292	0.312	0.331	0.351	0.372	0.392	0.413	0.436	0.456	0.478	0.499	0.522	0.542	0.565	0.586	0.608	0.628	0.648	0.668	0.688	0.708	0.727	0.744	0.762	0.778	0.795	0.811	0.825	0.839	0.851	0.863	0.872	0.883	0.891	0.898	0.904	0.910	0.913	0.918	0.919	0.921	0.921	0.919	0.918	0.914	0.911	0.907	0.902	0.894	0.888	0.880	0.872	0.862	0.852	0.842	0.831	0.820	0.808	0.797	0.782	0.771	0.758	0.746	0.732	0.719	0.707	0.694	0.682	0.670	0.658	0.648	0.636	0.626	0.616	0.606	0.598	0.589	0.581	0.574	0.568	0.562	0.556	0.551	0.547	0.543	0.542	0.539	0.538	0.538	0.538	0.539	0.540	0.542	0.545	0.548	0.552	0.556	0.560	0.565	0.569	0.576	0.582	0.588	0.595	0.602	0.609	0.615	0.622	0.629	0.637	0.643	0.651	0.658	0.664	0.672	0.678	0.685	0.691	0.698	0.702	0.708	0.714	0.720	0.724	0.728	0.732	0.736	0.740	0.742	0.745	0.748	0.751	0.752	0.754	0.755	0.756	0.755	0.755	0.755	0.754	0.753	0.752	0.750	0.748	0.744	0.742	0.739	0.735	0.731	0.728	0.722	0.718	0.712	0.708	0.701	0.694	0.688	0.682	0.673	0.666	0.658	0.651	0.642	0.633	0.624	0.614	0.605	0.595	0.585	0.575	0.564	0.553	0.542	0.531	0.521	0.509	0.498	0.487	0.475	0.463	0.451	0.439	0.428	0.417	0.405	0.393	0.383	0.371	0.361	0.351	0.340	0.329	0.321	0.312	0.302	0.293	0.285	0.278	0.270	0.262	0.257	0.252	0.247	0.243	0.240	0.237	0.234	0.233	0.232	0.232	0.232	0.233	0.235	0.238	0.241	0.245	0.250	0.255	0.261	0.268	0.275	0.283	0.291	0.300	0.309	0.319	0.328	0.338	0.349	0.360	0.371	0.382	0.393	0.404	0.415	0.428	0.440	0.451	0.462	0.472	0.482	0.493	0.503	0.513	0.523	0.532	0.541	0.548	0.558	0.564	0.571	0.578	0.583	0.590	0.594	0.600	0.603	0.608	0.612	0.614	0.618	0.620	0.623	0.624	0.627	0.628	0.630	0.632	0.633	0.636	0.638	0.640	0.642	0.646	0.649	0.652	0.658	0.662	0.668	0.673	0.681	0.688	0.696	0.706	0.716	0.727	0.738	0.752	0.766	0.781	0.798	0.813	0.832	0.849	0.869	0.891	0.911	0.933	0.956	0.978	1.002	1.027	1.052	1.077	1.103	1.129	1.156	1.182	1.208	1.234	1.260	1.287	1.312	1.338	1.362	1.385	1.408	1.430	1.452	1.472	1.492	1.510	1.527	1.543	1.558	1.572	1.583	1.593	1.602	1.610	1.616	1.618	1.621	1.622	1.621	1.619	1.615	1.608	1.602	1.593	1.584	1.571	1.558	1.542	1.526	1.508	1.489	1.469	1.448	1.426	1.402	1.379	1.353	1.329	1.303	1.277	1.249	1.221	1.193	1.165	1.137	1.108	1.080	1.052	1.023	0.996	0.968	0.940	0.913	0.888	0.862	0.838	0.813	0.789	0.768	0.746	0.724	0.705	0.685	0.667	0.650	0.633	0.618	0.605	0.591	0.579	0.569	0.559	0.551	0.543	0.537	0.532	0.527	0.522	0.520	0.518	0.518	0.518	0.519	0.521	0.523	0.527	0.530	0.536	0.541	0.548	0.553	0.561	0.568	0.576	0.584	0.592	0.602	0.610	0.619	0.628	0.638	0.648	0.658	0.666	0.675	0.684	0.693	0.702	0.710	0.718	0.727	0.735	0.742	0.748	0.754	0.761	0.766	0.771	0.774	0.779	0.782	0.785	0.788	0.789	0.792	0.792	0.792	0.792	0.792	0.792	0.789	0.788	0.784	0.782	0.779	0.776	0.772	0.768	0.765	0.760	0.756	0.752	0.747	0.742	0.738	0.732	0.728	0.724	0.721	0.718	0.712	0.710	0.706	0.702	0.700	0.697	0.695	0.692	0.692	0.691	0.690	0.690	0.690	0.691	0.692	0.694	0.696	0.698	0.702	0.705	0.709	0.714	0.719	0.724	0.730	0.737	0.742	0.748	0.757	0.764	0.772	0.781	0.790	0.800	0.809	0.820	0.830	0.840	0.852	0.863	0.875	0.887	0.899	0.912	0.924	0.938	0.952	0.966	0.979	0.994	1.010	1.025	1.040	1.056	1.073	1.090	1.107	1.123	1.140	1.158	1.176	1.195	1.212	1.232	1.252	1.271	1.292	1.312	1.332	1.353	1.374	1.397	1.418	1.438	1.462	1.484	1.506	1.528	1.551	1.574	1.598	1.621	1.645	1.668	1.690	1.713	1.735	1.759	1.781	1.803	1.826	1.848	1.870	1.891	1.912	1.933	1.953	1.972	1.993	2.012	2.028	2.047	2.063	2.078	2.094	2.108	2.122	2.134	2.147	2.158	2.168	2.178	2.186	2.192	2.199	2.204	2.208	2.212	2.214	2.216	2.216	2.217	2.214	2.213	2.209	2.206	2.200	2.196	2.189	2.182	2.174	2.165	2.157	2.147	2.137	2.126	2.114	2.103	2.091	2.079	2.066	2.053	2.040	2.027	2.014	2.001	1.988	1.975	1.963	1.951	1.938	1.926	1.914	1.902	1.892	1.880	1.871	1.861	1.851	1.841	1.832	1.823	1.815	1.808	1.800	1.792	1.786	1.779	1.773	1.766	1.761	1.756	1.749	1.745	1.739	1.733	1.729	1.724	1.718	1.713	1.708	1.702	1.697	1.690	1.683	1.677	1.671	1.663	1.654	1.645	1.635	1.624	1.613	1.602	1.590	1.577	1.562	1.548	1.532	1.517	1.500	1.482	1.463	1.444	1.423	1.402	1.382	1.358	1.336	1.312	1.287	1.261	1.236	1.209	1.182	1.155	1.127	1.098	1.069	1.040	1.012	0.982	0.952	0.922	0.892	0.863	0.834	0.804	0.776	0.746	0.718	0.689	0.661	0.634	0.607	0.579	0.552	0.528	0.501	0.476	0.452	0.428	0.405	0.382	0.361	0.339	0.318	0.299	0.280	0.261	0.242	0.225	0.208	0.192	0.176	0.162	0.147	0.132	0.118	0.105	0.092	0.078	0.066	0.053	0.042	0.029	0.017	0.005	-0.007	-0.019	-0.031	-0.042	-0.054	-0.067	-0.078	-0.091	-0.103	-0.117	-0.129	-0.142	-0.156	-0.169	-0.183	-0.198	-0.212	-0.228	-0.244	-0.261	-0.277	-0.293	-0.309	-0.327	-0.344	-0.362	-0.380	-0.398	-0.418	-0.437	-0.456	-0.474	-0.493	-0.513	-0.533	-0.552	-0.571	-0.591	-0.609	-0.628	-0.646	-0.664	-0.682	-0.699	-0.717	-0.733	-0.749	-0.765	-0.780	-0.795	-0.808	-0.823	-0.836	-0.848	-0.860	-0.870	-0.880	-0.890	-0.898	-0.907	-0.913	-0.919	-0.924	-0.930	-0.933	-0.937	-0.939	-0.941	-0.941	-0.942	-0.941	-0.940	-0.938	-0.935	-0.933	-0.929	-0.925	-0.922	-0.917	-0.912	-0.907	-0.902	-0.895	-0.889	-0.883	-0.876	-0.870	-0.863	-0.856	-0.849	-0.843	-0.838	-0.832	-0.825	-0.819	-0.814	-0.808	-0.803	-0.798	-0.794	-0.790	-0.788	-0.786	-0.784	-0.782	-0.782	-0.781	-0.782	-0.782	-0.785	-0.788	-0.791	-0.794	-0.800	-0.806	-0.812	-0.818	-0.827	-0.836	-0.845	-0.856	-0.867	-0.879	-0.892	-0.906	-0.921	-0.935	-0.951	-0.968	-0.986	-1.004	-1.023	-1.044	-1.064	-1.085	-1.107	-1.129	-1.152	-1.175	-1.199	-1.222	-1.247	-1.272	-1.297	-1.322	-1.348	-1.373	-1.400	-1.426	-1.452	-1.478	-1.504	-1.530	-1.555	-1.581	-1.606	-1.632	-1.657	-1.682	-1.704	-1.728	-1.752	-1.774	-1.796	-1.818	-1.838	-1.859	-1.878	-1.897	-1.914	-1.931	-1.948	-1.963	-1.978	-1.991	-2.004	-2.016	-2.027	-2.037	-2.046	-2.053	-2.061	-2.066	-2.071	-2.074	-2.078	-2.079	-2.079	-2.079	-2.078	-2.074	-2.071	-2.065	-2.059	-2.052	-2.044	-2.035	-2.025	-2.014	-2.002	-1.989	-1.976	-1.962	-1.946	-1.929	-1.913	-1.897	-1.879	-1.861	-1.842	-1.822	-1.802	-1.782	-1.762	-1.742	-1.722	-1.702	-1.682	-1.662	-1.642	-1.623	-1.604	-1.585	-1.568	-1.551	-1.534	-1.518	-1.503	-1.489	-1.476	-1.463	-1.451	-1.440	-1.431	-1.423	-1.417	-1.412	-1.407	-1.404	-1.402	-1.402	-1.402	-1.405	-1.408	-1.414	-1.420	-1.428	-1.436	-1.447	-1.458	-1.470	-1.482	-1.498	-1.512	-1.528	-1.544	-1.562	-1.581	-1.599	-1.618	-1.637	-1.656	-1.677	-1.695	-1.715	-1.735	-1.753	-1.773	-1.791	-1.808	-1.826	-1.842	-1.858	-1.872	-1.885	-1.898	-1.908	-1.918	-1.926	-1.932	-1.938	-1.942	-1.943	-1.944	-1.943	-1.940	-1.935	-1.929	-1.920	-1.911	-1.898	-1.885	-1.869	-1.852	-1.832	-1.812	-1.790	-1.766	-1.739	-1.712	-1.683	-1.652	-1.620	-1.587	-1.552	-1.516	-1.479	-1.442	-1.402	-1.362	-1.322	-1.282	-1.241	-1.198	-1.156	-1.114	-1.070	-1.027	-0.984	-0.940	-0.898	-0.854	-0.812	-0.770	-0.728	-0.687	-0.646	-0.606	-0.567	-0.528	-0.492	-0.455	-0.420	-0.384	-0.351	-0.319	-0.287	-0.258	-0.228	-0.202	-0.175	-0.151	-0.126	-0.104	-0.082	-0.063	-0.043	-0.027	-0.009	0.006	0.020	0.032	0.043	0.055	0.064	0.072	0.080	0.086	0.092	0.098	0.102	0.107	0.108	0.112	0.113	0.115	0.117	0.118	0.118	0.118	0.118	0.118	0.117	0.116	0.115	0.114	0.113	0.112	0.111	0.110	0.110	0.109	0.108	0.108	0.108	0.108	0.108	0.108	0.108	0.108	0.110	0.111	0.112	0.112	0.114	0.115	0.117	0.118	0.119	0.122	0.122	0.124	0.125	0.126	0.128	0.128	0.128	0.128	0.129	0.130	0.128	0.128	0.128	0.127	0.124	0.121	0.119	0.116	0.113	0.109	0.105	0.100	0.096	0.090	0.085	0.078	0.072	0.066	0.058	0.052	0.043	0.034	0.028	0.018	0.009	0.000	-0.008	-0.018	-0.028	-0.037	-0.047	-0.057	-0.067	-0.077	-0.087	-0.098	-0.107	-0.117	-0.126	-0.136	-0.145	-0.155	-0.165	-0.172	-0.182	-0.190	-0.199	-0.208	-0.215	-0.222	-0.231	-0.238	-0.246	-0.252	-0.260	-0.267	-0.273	-0.280	-0.287	-0.292	-0.298	-0.304	-0.310	-0.316	-0.322	-0.328	-0.333	-0.338	-0.344	-0.351	-0.357	-0.362	-0.368	-0.374	-0.379	-0.386	-0.391	-0.397	-0.404	-0.409	-0.416	-0.422	-0.428	-0.434	-0.440	-0.447	-0.453	-0.459	-0.465	-0.472	-0.478	-0.484	-0.490	-0.496	-0.502	-0.507	-0.515	-0.520	-0.525	-0.532	-0.537	-0.541	-0.547	-0.551	-0.555	-0.559	-0.563	-0.567	-0.572	-0.576	-0.579	-0.583	-0.586	-0.589	-0.592	-0.595	-0.598	-0.601	-0.603	-0.607	-0.610	-0.612	-0.617	-0.618	-0.622	-0.627	-0.630	-0.633	-0.638	-0.643	-0.648	-0.653	-0.658	-0.663	-0.670	-0.677	-0.683	-0.692	-0.698	-0.708	-0.715	-0.722	-0.732	-0.742	-0.752	-0.761	-0.771	-0.780	-0.791	-0.802	-0.812	-0.822	-0.832	-0.843	-0.853	-0.863	-0.873	-0.882	-0.892	-0.901	-0.909	-0.916	-0.923	-0.930	-0.935	-0.940	-0.943	-0.947	-0.949	-0.949	-0.950	-0.949	-0.946	-0.943	-0.938	-0.932	-0.926	-0.917	-0.908	-0.898	-0.885	-0.872	-0.856	-0.841	-0.823	-0.805	-0.786	-0.766	-0.744	-0.722	-0.698	-0.675	-0.650	-0.624	-0.598	-0.571	-0.543	-0.516	-0.488	-0.461	-0.432	-0.405	-0.377	-0.349	-0.322	-0.295	-0.268	-0.242	-0.218	-0.192	-0.168	-0.144	-0.123	-0.103	-0.083	-0.066	-0.048	-0.032	-0.018	-0.004	0.007	0.017	0.025	0.032	0.037	0.040	0.042	0.042	0.041	0.038	0.033	0.027	0.018	0.008	-0.002	-0.015	-0.028	-0.043	-0.061	-0.078	-0.099	-0.121	-0.142	-0.166	-0.191	-0.216	-0.242	-0.268	-0.297	-0.325	-0.354	-0.384	-0.415	-0.445	-0.477	-0.508	-0.541	-0.573	-0.605	-0.638	-0.670	-0.702	-0.735	-0.768	-0.799	-0.832	-0.863	-0.893	-0.925	-0.956	-0.986	-1.016	-1.044	-1.073	-1.101	-1.128	-1.156	-1.182	-1.208	-1.232	-1.256	-1.280	-1.302	-1.324	-1.346	-1.366	-1.386	-1.404	-1.422	-1.440	-1.456	-1.472	-1.486	-1.500	-1.512	-1.524	-1.534	-1.546	-1.554	-1.562	-1.569	-1.576	-1.581	-1.585	-1.588	-1.591	-1.592	-1.592	-1.591	-1.589	-1.587	-1.583	-1.578	-1.572	-1.565	-1.557	-1.548	-1.539	-1.528	-1.517	-1.503	-1.489	-1.476	-1.460	-1.443	-1.427	-1.408	-1.390	-1.371	-1.351	-1.328	-1.308	-1.286	-1.262	-1.239	-1.216	-1.191	-1.168	-1.142	-1.117	-1.092	-1.065	-1.039	-1.012	-0.988	-0.962	-0.935	-0.909	-0.882	-0.857	-0.832	-0.806	-0.781	-0.756	-0.731	-0.707	-0.682	-0.658	-0.636	-0.613	-0.589	-0.568	-0.546	-0.525	-0.503	-0.482	-0.462	-0.441	-0.421	-0.401	-0.382	-0.362	-0.343	-0.324	-0.305	-0.287	-0.268	-0.249	-0.230	-0.212	-0.193	-0.174	-0.154	-0.136	-0.116	-0.098	-0.077	-0.057	-0.036	-0.017	0.005	0.026	0.047	0.068	0.091	0.112	0.135	0.159	0.182	0.205	0.229	0.252	0.278	0.301	0.326	0.351	0.375	0.399	0.424	0.449	0.473	0.498	0.521	0.545	0.568	0.591	0.613	0.634	0.655	0.676	0.694	0.712	0.728	0.744	0.759	0.773	0.786	0.797	0.807	0.814	0.822	0.828	0.832	0.834	0.835	0.833	0.832	0.828	0.822	0.815	0.806	0.795	0.782	0.768	0.753	0.736	0.718	0.698	0.676	0.652	0.628	0.602	0.575	0.548	0.518	0.489	0.458	0.427	0.394	0.362	0.329	0.296	0.262	0.228	0.194	0.160	0.127	0.093	0.061	0.028	-0.004	-0.035	-0.066	-0.096	-0.123	-0.151	-0.178	-0.202	-0.226	-0.248	-0.268	-0.288	-0.305	-0.322	-0.336	-0.350	-0.361	-0.371	-0.378	-0.386	-0.390	-0.392	-0.394	-0.394	-0.392	-0.388	-0.383	-0.377	-0.368	-0.358	-0.348	-0.335	-0.322	-0.308	-0.292	-0.276	-0.258	-0.240	-0.221	-0.200	-0.180	-0.159	-0.138	-0.118	-0.095	-0.072	-0.051	-0.028	-0.006	0.016	0.038	0.060	0.081	0.102	0.122	0.142	0.162	0.181	0.199	0.218	0.234	0.252	0.268	0.283	0.298	0.311	0.323	0.337	0.348	0.360	0.371	0.380	0.390	0.398	0.407	0.415	0.422	0.429	0.436	0.442	0.448	0.454	0.459	0.464	0.469	0.473	0.478	0.482	0.488	0.492	0.496	0.501	0.504	0.510	0.514	0.520	0.524	0.528	0.534	0.539	0.544	0.549	0.555	0.560	0.566	0.571	0.575	0.581	0.585	0.591	0.593	0.598	0.602	0.605	0.608	0.611	0.612	0.613	0.614	0.615	0.613	0.613	0.612	0.610	0.607	0.602	0.598	0.592	0.587	0.580	0.572	0.563	0.554	0.543	0.532	0.521	0.508	0.496	0.482	0.468	0.453	0.438	0.422	0.406	0.388	0.372	0.356	0.338	0.320	0.302	0.284	0.268	0.249	0.232	0.213	0.196	0.180	0.163	0.147	0.129	0.114	0.099	0.084	0.070	0.057	0.042	0.030	0.017	0.007	-0.005	-0.015	-0.026	-0.035	-0.044	-0.053	-0.062	-0.069	-0.077	-0.084	-0.091	-0.097	-0.102	-0.109	-0.114	-0.119	-0.125	-0.131	-0.136	-0.142	-0.148	-0.153	-0.160	-0.167	-0.172	-0.180	-0.186	-0.193	-0.202	-0.211	-0.219	-0.228	-0.238	-0.248	-0.258	-0.269	-0.281	-0.292	-0.305	-0.318	-0.330	-0.345	-0.358	-0.373	-0.388	-0.402	-0.418	-0.434	-0.450	-0.467	-0.482	-0.501	-0.517	-0.534	-0.552	-0.569	-0.587	-0.604	-0.622	-0.640	-0.658	-0.674	-0.692	-0.709	-0.726	-0.743	-0.759	-0.776	-0.792	-0.808	-0.824	-0.839	-0.855	-0.870	-0.885	-0.899	-0.912	-0.927	-0.940	-0.953	-0.967	-0.978	-0.990	-1.002	-1.013	-1.023	-1.033	-1.043	-1.053	-1.061	-1.070	-1.078	-1.084	-1.092	-1.099	-1.106	-1.112	-1.118	-1.122	-1.128	-1.132	-1.136	-1.139	-1.142	-1.145	-1.147	-1.150	-1.152	-1.153	-1.154	-1.155	-1.157	-1.158	-1.158	-1.158	-1.158	-1.158	-1.159	-1.158	-1.158	-1.158	-1.158	-1.158	-1.159	-1.159	-1.159	-1.160	-1.159	-1.160	-1.160	-1.160	-1.162	-1.162	-1.162	-1.162	-1.163	-1.164	-1.165	-1.166	-1.166	-1.168	-1.168	-1.168	-1.169	-1.170	-1.170	-1.170	-1.170	-1.170	-1.170	-1.170	-1.168	-1.168	-1.167	-1.165	-1.163	-1.162	-1.159	-1.157	-1.154	-1.150	-1.147	-1.142	-1.137	-1.132	-1.127	-1.120	-1.114	-1.108	-1.100	-1.092	-1.085	-1.076	-1.068	-1.058	-1.050	-1.040	-1.031	-1.021	-1.012	-1.001	-0.991	-0.982	-0.971	-0.961	-0.950	-0.940	-0.930	-0.920	-0.910	-0.901	-0.891	-0.882	-0.872	-0.863	-0.853	-0.845	-0.837	-0.829	-0.822	-0.813	-0.808	-0.799	-0.792	-0.787	-0.782	-0.775	-0.769	-0.764	-0.759	-0.754	-0.750	-0.746	-0.742	-0.738	-0.733	-0.731	-0.728	-0.724	-0.722	-0.719	-0.717	-0.714	-0.712	-0.709	-0.708	-0.706	-0.704	-0.702	-0.702	-0.701	-0.698	-0.698	-0.698	-0.697	-0.696	-0.696	-0.695	-0.695	-0.696	-0.696	-0.696	-0.697	-0.698	-0.699	-0.701	-0.703	-0.704	-0.708	-0.709	-0.712	-0.714	-0.718	-0.722	-0.725	-0.729	-0.733	-0.738	-0.742	-0.747	-0.751	-0.757	-0.762	-0.767	-0.772	-0.778	-0.782	-0.788	-0.792	-0.798	-0.802	-0.808	-0.812	-0.815	-0.819	-0.822	-0.825	-0.828	-0.829	-0.831	-0.830	-0.832	-0.832	-0.830	-0.828	-0.826	-0.824	-0.820	-0.816	-0.811	-0.804	-0.798	-0.791	-0.782	-0.773	-0.763	-0.752	-0.742	-0.731	-0.718	-0.705	-0.690	-0.677	-0.663	-0.648	-0.632	-0.617	-0.601	-0.584	-0.568	-0.551	-0.535	-0.518	-0.501	-0.484	-0.468	-0.451	-0.435	-0.418	-0.402	-0.388	-0.372	-0.358	-0.344	-0.331	-0.318	-0.307	-0.294	-0.283	-0.274	-0.266	-0.258	-0.252	-0.244	-0.239	-0.236	-0.232	-0.229	-0.228	-0.228	-0.228	-0.229	-0.232	-0.235	-0.238	-0.242	-0.248	-0.255	-0.261	-0.269	-0.279	-0.287	-0.298	-0.308	-0.318	-0.329	-0.340	-0.352	-0.364	-0.377	-0.389	-0.403	-0.415	-0.428	-0.441	-0.454	-0.467	-0.478	-0.491	-0.503	-0.515	-0.527	-0.537	-0.548	-0.558	-0.568	-0.577	-0.585	-0.594	-0.601	-0.608	-0.614	-0.619	-0.623	-0.628	-0.631	-0.634	-0.636	-0.638	-0.639	-0.639	-0.638	-0.638	-0.637	-0.634	-0.632	-0.628	-0.625	-0.621	-0.617	-0.612	-0.608	-0.602	-0.597	-0.591	-0.585	-0.579	-0.574	-0.568	-0.562	-0.556	-0.549	-0.542	-0.538	-0.532	-0.527	-0.522	-0.517	-0.512	-0.509	-0.506	-0.503	-0.500	-0.498	-0.498	-0.497	-0.497	-0.498	-0.499	-0.501	-0.502	-0.505	-0.508	-0.513	-0.518	-0.524	-0.529	-0.537	-0.543	-0.551	-0.559	-0.568	-0.577	-0.587	-0.597	-0.608	-0.618	-0.628	-0.640	-0.650	-0.662	-0.674	-0.686	-0.698	-0.708	-0.720	-0.732	-0.742	-0.752	-0.764	-0.774	-0.784	-0.793	-0.802	-0.811	-0.818	-0.826	-0.832	-0.838	-0.842	-0.846	-0.850	-0.852	-0.854	-0.855	-0.856	-0.855	-0.854	-0.852	-0.848	-0.844	-0.840	-0.836	-0.829	-0.823	-0.816	-0.808	-0.798	-0.789	-0.780	-0.769	-0.759	-0.748	-0.736	-0.725	-0.712	-0.700	-0.687	-0.674	-0.661	-0.648	-0.636	-0.622	-0.609	-0.598	-0.584	-0.572	-0.559	-0.548	-0.536	-0.525	-0.515	-0.505	-0.496	-0.486	-0.478	-0.469	-0.462	-0.455	-0.449	-0.444	-0.440	-0.435	-0.433	-0.430	-0.428	-0.427	-0.426	-0.426	-0.426	-0.428	-0.430	-0.432	-0.435	-0.439	-0.442	-0.446	-0.452	-0.456	-0.462	-0.468	-0.474	-0.481	-0.488	-0.493	-0.498	-0.506	-0.512	-0.518	-0.524	-0.531	-0.536	-0.542	-0.548	-0.552	-0.558	-0.562	-0.567	-0.571	-0.574	-0.577	-0.578	-0.582	-0.582	-0.583	-0.584	-0.584	-0.583	-0.582	-0.581	-0.579	-0.578	-0.574	-0.571	-0.568	-0.562	-0.559	-0.555	-0.550	-0.545	-0.540	-0.534	-0.530	-0.525	-0.519	-0.514	-0.509	-0.504	-0.499	-0.496	-0.491	-0.487	-0.482	-0.479	-0.476	-0.474	-0.472	-0.469	-0.468	-0.468	-0.468	-0.467	-0.468	-0.468	-0.469	-0.471	-0.474	-0.478	-0.480	-0.485	-0.489	-0.493	-0.499	-0.504	-0.511	-0.518	-0.525	-0.532	-0.540	-0.547	-0.555	-0.563	-0.572	-0.580	-0.590	-0.598	-0.607	-0.616	-0.625	-0.634	-0.642	-0.652	-0.662	-0.670	-0.680	-0.688	-0.698	-0.707	-0.717	-0.725	-0.733	-0.742	-0.752	-0.761	-0.771	-0.778	-0.788	-0.796	-0.805	-0.812	-0.822	-0.829	-0.837	-0.845	-0.853	-0.861	-0.869	-0.877	-0.884	-0.893	-0.900	-0.908	-0.915	-0.922	-0.931	-0.938	-0.945	-0.952	-0.958	-0.966	-0.972	-0.979	-0.985	-0.991	-0.997	-1.003	-1.009	-1.014	-1.019	-1.024	-1.029	-1.033	-1.038	-1.042	-1.045	-1.048	-1.052	-1.054	-1.058	-1.058	-1.060	-1.062	-1.064	-1.065	-1.067	-1.067	-1.067	-1.067	-1.067	-1.067	-1.067	-1.066	-1.064	-1.063	-1.062	-1.061	-1.059	-1.058	-1.057	-1.054	-1.053	-1.052	-1.050	-1.048	-1.046	-1.044	-1.043	-1.041	-1.040	-1.039	-1.038	-1.038	-1.037	-1.036	-1.034	-1.033	-1.032	-1.032	-1.031	-1.030	-1.029	-1.029	-1.028	-1.028	-1.028	-1.027	-1.027	-1.025	-1.025	-1.024	-1.023	-1.022	-1.020	-1.019	-1.017	-1.015	-1.013	-1.012	-1.008	-1.007	-1.004	-1.002	-0.998	-0.994	-0.991	-0.988	-0.983	-0.979	-0.975	-0.972	-0.967	-0.962	-0.957	-0.952	-0.948	-0.942	-0.938	-0.932	-0.928	-0.922	-0.916	-0.912	-0.906	-0.901	-0.896	-0.891	-0.887	-0.881	-0.876	-0.871	-0.867	-0.862	-0.857	-0.852	-0.848	-0.843	-0.839	-0.835	-0.832	-0.828	-0.824	-0.821	-0.817	-0.813	-0.810	-0.806	-0.802	-0.799	-0.795	-0.791	-0.788	-0.783	-0.778	-0.774	-0.769	-0.764	-0.759	-0.753	-0.748	-0.742	-0.736	-0.729	-0.722	-0.714	-0.707	-0.699	-0.690	-0.682	-0.673	-0.663	-0.655	-0.645	-0.634	-0.626	-0.616	-0.606	-0.594	-0.585	-0.573	-0.562	-0.552	-0.542	-0.531	-0.520	-0.508	-0.498	-0.488	-0.478	-0.468	-0.458	-0.450	-0.440	-0.432	-0.424	-0.417	-0.409	-0.403	-0.397	-0.391	-0.386	-0.382	-0.378	-0.375	-0.372	-0.370	-0.368	-0.368	-0.367	-0.368	-0.368	-0.370	-0.371	-0.373	-0.376	-0.379	-0.383	-0.387	-0.392	-0.396	-0.402	-0.407	-0.412	-0.418	-0.423	-0.430	-0.435	-0.442	-0.448	-0.454	-0.460	-0.467	-0.472	-0.478	-0.483	-0.488	-0.492	-0.498	-0.501	-0.504	-0.507	-0.510	-0.512	-0.515	-0.517	-0.517	-0.517	-0.516	-0.516	-0.514	-0.512	-0.509	-0.507	-0.502	-0.498	-0.493	-0.488	-0.482	-0.477	-0.471	-0.462	-0.455	-0.448	-0.438	-0.429	-0.419	-0.409	-0.399	-0.389	-0.378	-0.368	-0.357	-0.346	-0.334	-0.322	-0.311	-0.299	-0.287	-0.277	-0.265	-0.254	-0.242	-0.232	-0.222	-0.212	-0.202	-0.192	-0.182	-0.173	-0.165	-0.158	-0.151	-0.144	-0.138	-0.132	-0.128	-0.124	-0.122	-0.118	-0.117	-0.114	-0.113	-0.113	-0.112	-0.114	-0.116	-0.118	-0.120	-0.123	-0.127	-0.130	-0.134	-0.138	-0.143	-0.148	-0.151	-0.157	-0.161	-0.166	-0.168	-0.173	-0.178	-0.180	-0.184	-0.187	-0.188	-0.190	-0.190	-0.190	-0.190	-0.188	-0.185	-0.182	-0.178	-0.172	-0.164	-0.157	-0.148	-0.137	-0.126	-0.112	-0.098	-0.083	-0.068	-0.051	-0.031	-0.012	0.008	0.030	0.052	0.076	0.101	0.126	0.152	0.178	0.206	0.234	0.262	0.291	0.320	0.350	0.379	0.408	0.439	0.469	0.498	0.528	0.557	0.586	0.613	0.642	0.668	0.695	0.721	0.746	0.770	0.792	0.816	0.837	0.857	0.875	0.894	0.909	0.924	0.939	0.952	0.963	0.973	0.982	0.990	0.996	1.001	1.003	1.005	1.007	1.005	1.003	1.001	0.997	0.991	0.983	0.975	0.966	0.955	0.943	0.930	0.916	0.902	0.885	0.868	0.848	0.828	0.808	0.787	0.764	0.741	0.716	0.692	0.666	0.640	0.612	0.584	0.556	0.527	0.498	0.468	0.437	0.406	0.374	0.342	0.310	0.278	0.244	0.211	0.178	0.145	0.112	0.078	0.046	0.012	-0.021	-0.053	-0.086	-0.118	-0.151	-0.183	-0.214	-0.245	-0.276	-0.306	-0.335	-0.364	-0.392	-0.419	-0.447	-0.472	-0.498	-0.522	-0.545	-0.568	-0.591	-0.611	-0.630	-0.649	-0.668	-0.683	-0.700	-0.714	-0.728	-0.739	-0.750	-0.760	-0.768	-0.776	-0.782	-0.788	-0.790	-0.794	-0.796	-0.795	-0.795	-0.793	-0.791	-0.788	-0.782	-0.776	-0.769	-0.763	-0.754	-0.745	-0.734	-0.722	-0.710	-0.697	-0.682	-0.667	-0.652	-0.636	-0.620	-0.602	-0.585	-0.566	-0.548	-0.529	-0.510	-0.491	-0.472	-0.452	-0.432	-0.413	-0.393	-0.373	-0.354	-0.336	-0.318	-0.299	-0.282	-0.265	-0.248	-0.232	-0.216	-0.201	-0.188	-0.173	-0.160	-0.148	-0.137	-0.126	-0.116	-0.107	-0.099	-0.092	-0.086	-0.082	-0.077	-0.073	-0.071	-0.069	-0.068	-0.068	-0.070	-0.072	-0.074	-0.078	-0.082	-0.087	-0.092	-0.098	-0.103	-0.110	-0.118	-0.125	-0.132	-0.141	-0.148	-0.158	-0.166	-0.174	-0.183	-0.191	-0.199	-0.207	-0.215	-0.222	-0.229	-0.236	-0.242	-0.248	-0.252	-0.258	-0.261	-0.265	-0.268	-0.269	-0.271	-0.272	-0.271	-0.270	-0.268	-0.266	-0.262	-0.259	-0.255	-0.250	-0.243	-0.238	-0.230	-0.222	-0.213	-0.206	-0.196	-0.188	-0.178	-0.167	-0.156	-0.144	-0.133	-0.121	-0.109	-0.098	-0.086	-0.073	-0.062	-0.050	-0.038	-0.027	-0.015	-0.003	0.007	0.018	0.028	0.037	0.046	0.055	0.062	0.072	0.078	0.083	0.089	0.094	0.098	0.102	0.103	0.105	0.107	0.107	0.107	0.105	0.103	0.100	0.097	0.092	0.088	0.082	0.076	0.069	0.061	0.053	0.044	0.035	0.026	0.017	0.006	-0.004	-0.015	-0.027	-0.038	-0.048	-0.060	-0.072	-0.084	-0.093	-0.106	-0.117	-0.128	-0.137	-0.146	-0.156	-0.164	-0.172	-0.178	-0.184	-0.190	-0.195	-0.199	-0.202	-0.204	-0.206	-0.206	-0.205	-0.204	-0.202	-0.198	-0.193	-0.189	-0.182	-0.175	-0.167	-0.157	-0.147	-0.136	-0.124	-0.112	-0.098	-0.085	-0.070	-0.054	-0.038	-0.022	-0.006	0.012	0.030	0.048	0.067	0.084	0.100	0.118	0.135	0.153	0.170	0.187	0.202	0.218	0.233	0.248	0.261	0.274	0.286	0.297	0.308	0.317	0.325	0.332	0.338	0.342	0.345	0.347	0.348	0.348	0.348	0.346	0.342	0.338	0.331	0.325	0.316	0.307	0.297	0.287	0.273	0.260	0.246	0.231	0.214	0.198	0.180	0.162	0.142	0.122	0.102	0.080	0.059	0.035	0.012	-0.010	-0.034	-0.058	-0.082	-0.106	-0.132	-0.157	-0.182	-0.207	-0.231	-0.257	-0.282	-0.308	-0.333	-0.358	-0.383	-0.408	-0.433	-0.458	-0.482	-0.507	-0.530	-0.553	-0.577	-0.598	-0.621	-0.642	-0.663	-0.683	-0.704	-0.725	-0.743	-0.762	-0.780	-0.797	-0.814	-0.830	-0.845	-0.860	-0.874	-0.888	-0.900	-0.911	-0.922	-0.932	-0.941	-0.948	-0.955	-0.962	-0.967	-0.971	-0.974	-0.977	-0.978	-0.979	-0.980	-0.978	-0.977	-0.974	-0.972	-0.968	-0.962	-0.958	-0.951	-0.945	-0.938	-0.930	-0.922	-0.914	-0.905	-0.895	-0.886	-0.875	-0.866	-0.856	-0.846	-0.835	-0.824	-0.815	-0.803	-0.793	-0.785	-0.775	-0.767	-0.758	-0.750	-0.742	-0.735	-0.728	-0.722	-0.717	-0.712	-0.707	-0.702	-0.699	-0.696	-0.694	-0.692	-0.691	-0.691	-0.690	-0.691	-0.692	-0.694	-0.696	-0.698	-0.701	-0.703	-0.707	-0.710	-0.713	-0.717	-0.720	-0.724	-0.728	-0.732	-0.734	-0.738	-0.741	-0.744	-0.746	-0.748	-0.748	-0.750	-0.748	-0.749	-0.748	-0.745	-0.742	-0.739	-0.733	-0.728	-0.722	-0.715	-0.706	-0.698	-0.688	-0.677	-0.663	-0.651	-0.637	-0.621	-0.605	-0.588	-0.570	-0.552	-0.532	-0.512	-0.491	-0.470	-0.448	-0.424	-0.402	-0.377	-0.352	-0.328	-0.302	-0.277	-0.252	-0.227	-0.202	-0.177	-0.152	-0.127	-0.102	-0.078	-0.054	-0.031	-0.008	0.014	0.036	0.057	0.077	0.097	0.114	0.131	0.148	0.163	0.178	0.192	0.203	0.214	0.225	0.234	0.243	0.250	0.257	0.260	0.265	0.268	0.269	0.270	0.271	0.271	0.269	0.268	0.265	0.262	0.259	0.254	0.251	0.246	0.242	0.236	0.231	0.226	0.221	0.216	0.212	0.206	0.202	0.197	0.192	0.189	0.187	0.184	0.182	0.180	0.179	0.178	0.179	0.180	0.181	0.183	0.187	0.191	0.194	0.200	0.206	0.212	0.219	0.228	0.237	0.245	0.254	0.264	0.275	0.286	0.298	0.309	0.322	0.334	0.347	0.361	0.374	0.388	0.402	0.417	0.431	0.446	0.459	0.473	0.488	0.503	0.517	0.532	0.546	0.559	0.572	0.588	0.601	0.614	0.628	0.638	0.651	0.662	0.673	0.684	0.694	0.704	0.712	0.722	0.730	0.738	0.744	0.749	0.756	0.761	0.765	0.768	0.771	0.772	0.775	0.775	0.775	0.773	0.772	0.770	0.768	0.763	0.758	0.752	0.746	0.738	0.730	0.722	0.712	0.702	0.692	0.680	0.668	0.656	0.643	0.630	0.616	0.602	0.587	0.572	0.556	0.540	0.525	0.509	0.492	0.477	0.461	0.445	0.428	0.412	0.398	0.382	0.367	0.352	0.338	0.323	0.311	0.297	0.284	0.272	0.260	0.249	0.238	0.228	0.218	0.209	0.201	0.192	0.186	0.178	0.172	0.168	0.162	0.158	0.154	0.150	0.147	0.145	0.142	0.141	0.140	0.138	0.138	0.138	0.138	0.138	0.138	0.138	0.140	0.141	0.143	0.145	0.146	0.148	0.150	0.152	0.154	0.156	0.158	0.158	0.160	0.161	0.162	0.163	0.165	0.167	0.167	0.168	0.168	0.169	0.170	0.169	0.169	0.169	0.168	0.168	0.166	0.164	0.162	0.160	0.158	0.157	0.153	0.150	0.148	0.144	0.140	0.137	0.132	0.127	0.123	0.118	0.112	0.107	0.101	0.094	0.088	0.082	0.075	0.068	0.061	0.054	0.047	0.039	0.032	0.024	0.018	0.009	0.002	-0.004	-0.012	-0.018	-0.026	-0.032	-0.038	-0.045	-0.051	-0.056	-0.062	-0.067	-0.071	-0.075	-0.079	-0.082	-0.084	-0.087	-0.088	-0.089	-0.089	-0.089	-0.089	-0.088	-0.086	-0.083	-0.080	-0.078	-0.073	-0.069	-0.065	-0.059	-0.054	-0.048	-0.042	-0.036	-0.028	-0.022	-0.015	-0.008	-0.001	0.006	0.013	0.020	0.027	0.032	0.038	0.044	0.050	0.054	0.059	0.063	0.067	0.069	0.071	0.072	0.071	0.071	0.069	0.066	0.062	0.058	0.053	0.047	0.039	0.029	0.021	0.010	-0.002	-0.014	-0.028	-0.043	-0.058	-0.076	-0.093	-0.112	-0.132	-0.151	-0.171	-0.192	-0.214	-0.237	-0.259	-0.284	-0.308	-0.332	-0.357	-0.382	-0.408	-0.433	-0.458	-0.484	-0.508	-0.534	-0.559	-0.584	-0.608	-0.632	-0.654	-0.677	-0.698	-0.719	-0.739	-0.758	-0.777	-0.793	-0.811	-0.826	-0.839	-0.852	-0.862	-0.872	-0.881	-0.888	-0.893	-0.898	-0.901	-0.902	-0.902	-0.899	-0.897	-0.892	-0.886	-0.878	-0.869	-0.858	-0.846	-0.832	-0.817	-0.801	-0.782	-0.764	-0.743	-0.722	-0.698	-0.675	-0.649	-0.622	-0.597	-0.568	-0.540	-0.510	-0.481	-0.451	-0.420	-0.388	-0.358	-0.326	-0.295	-0.262	-0.232	-0.200	-0.169	-0.138	-0.108	-0.077	-0.047	-0.018	0.011	0.038	0.064	0.090	0.114	0.139	0.161	0.183	0.205	0.224	0.242	0.261	0.278	0.292	0.306	0.319	0.332	0.342	0.352	0.360	0.368	0.372	0.378	0.382	0.385	0.387	0.389	0.389	0.389	0.387	0.384	0.382	0.378	0.374	0.368	0.363	0.358	0.351	0.345	0.338	0.330	0.323	0.316	0.308	0.301	0.292	0.286	0.278	0.269	0.262	0.254	0.247	0.238	0.232	0.226	0.220	0.214	0.208	0.203	0.198	0.193	0.189	0.186	0.182	0.179	0.177	0.175	0.172	0.171	0.170	0.169	0.169	0.169	0.169	0.170	0.172	0.174	0.177	0.179	0.182	0.186	0.190	0.194	0.199	0.202	0.208	0.213	0.219	0.225	0.231	0.237	0.242	0.249	0.255	0.261	0.268	0.275	0.282	0.288	0.295	0.302	0.308	0.315	0.322	0.328	0.334	0.339	0.344	0.349	0.354	0.358	0.362	0.365	0.368	0.371	0.372	0.374	0.375	0.375	0.375	0.373	0.372	0.368	0.366	0.362	0.357	0.352	0.345	0.338	0.330	0.321	0.312	0.302	0.291	0.280	0.267	0.254	0.240	0.227	0.212	0.198	0.182	0.167	0.151	0.135	0.119	0.103	0.087	0.070	0.055	0.039	0.024	0.008	-0.006	-0.018	-0.032	-0.044	-0.055	-0.066	-0.076	-0.084	-0.092	-0.098	-0.104	-0.108	-0.109	-0.111	-0.110	-0.107	-0.104	-0.098	-0.091	-0.082	-0.072	-0.059	-0.046	-0.031	-0.013	0.006	0.026	0.048	0.070	0.095	0.121	0.148	0.178	0.208	0.238	0.271	0.304	0.339	0.373	0.409	0.447	0.483	0.522	0.558	0.598	0.636	0.674	0.712	0.751	0.788	0.826	0.864	0.900	0.937	0.972	1.007	1.040	1.073	1.104	1.135	1.166	1.194	1.222	1.248	1.273	1.297	1.319	1.340	1.359	1.378	1.393	1.408	1.422	1.434	1.445	1.453	1.462	1.469	1.473	1.477	1.480	1.482	1.482	1.481	1.479	1.475	1.471	1.465	1.459	1.452	1.444	1.434	1.425	1.415	1.406	1.394	1.383	1.372	1.360	1.348	1.335	1.322	1.309	1.298	1.284	1.272	1.259	1.247	1.235	1.222	1.211	1.199	1.188	1.177	1.167	1.156	1.146	1.137	1.128	1.120	1.111	1.104	1.097	1.090	1.085	1.078	1.074	1.069	1.065	1.062	1.058	1.055	1.053	1.052	1.049	1.048	1.047	1.046	1.045	1.046	1.046	1.046	1.046	1.047	1.048	1.049	1.050	1.052	1.052	1.054	1.056	1.057	1.059	1.061	1.062	1.063	1.065	1.067	1.068	1.069	1.071	1.070	1.072	1.072	1.072	1.072	1.073	1.072	1.072	1.071	1.071	1.070	1.069	1.068	1.065	1.063	1.061	1.058	1.055	1.051	1.048	1.043	1.038	1.033	1.029	1.024	1.018	1.012	1.006	0.999	0.992	0.985	0.977	0.968	0.961	0.952	0.944	0.934	0.925	0.916	0.906	0.895	0.885	0.875	0.864	0.853	0.842	0.832	0.821	0.809	0.797	0.786	0.776	0.764	0.752	0.742	0.732	0.721	0.710	0.701	0.691	0.682	0.672	0.662	0.655	0.647	0.639	0.632	0.626	0.620	0.614	0.609	0.605	150.000	5.000	2.000	1.000	3.000	0.000	0.000	0.000	0.000	0.000	0.000	0.000	0.000	0.000	0.000	0.000	0.000	0.000	-1.415	-1.409	-1.403	-1.397	-1.390	-1.383	-1.377	-1.369	-1.362	-1.353	-1.345	-1.338	-1.328	-1.319	-1.310	-1.301	-1.292	-1.282	-1.272	-1.262	-1.252	-1.241	-1.231	-1.221	-1.209	-1.199	-1.189	-1.178	-1.168	-1.158	-1.148	-1.138	-1.128	-1.118	-1.109	-1.099	-1.089	-1.081	-1.072	-1.064	-1.056	-1.048	-1.041	-1.033	-1.026	-1.020	-1.013	-1.007	-1.000	-0.996	-0.990	-0.985	-0.980	-0.975	-0.970	-0.967	-0.962	-0.958	-0.954	-0.950	-0.947	-0.943	-0.938	-0.936	-0.932	-0.928	-0.924	-0.919	-0.915	-0.911	-0.907	-0.902	-0.898	-0.893	-0.888	-0.882	-0.877	-0.869	-0.862	-0.857	-0.849	-0.841	-0.833	-0.824	-0.815	-0.805	-0.796	-0.786	-0.775	-0.763	-0.752	-0.741	-0.728	-0.715	-0.702	-0.689	-0.675	-0.660	-0.646	-0.632	-0.616	-0.600	-0.584	-0.568	-0.552	-0.536	-0.519	-0.502	-0.485	-0.468	-0.451	-0.433	-0.416	-0.398	-0.381	-0.365	-0.348	-0.332	-0.315	-0.299	-0.282	-0.268	-0.253	-0.238	-0.224	-0.210	-0.197	-0.185	-0.172	-0.162	-0.150	-0.139	-0.130	-0.121	-0.113	-0.107	-0.100	-0.095	-0.090	-0.086	-0.082	-0.079	-0.078	-0.078	-0.078	-0.079	-0.082	-0.084	-0.088	-0.092	-0.097	-0.102	-0.109	-0.117	-0.123	-0.131	-0.140	-0.150	-0.158	-0.169	-0.179	-0.190	-0.201	-0.212	-0.224	-0.236	-0.248	-0.259	-0.271	-0.283	-0.295	-0.306	-0.318	-0.328	-0.340	-0.349	-0.360	-0.370	-0.379	-0.388	-0.397	-0.404	-0.412	-0.419	-0.426	-0.432	-0.438	-0.442	-0.448	-0.451	-0.455	-0.458	-0.461	-0.462	-0.465	-0.465	-0.467	-0.466	-0.467	-0.466	-0.464	-0.463	-0.462	-0.461	-0.459	-0.458	-0.455	-0.453	-0.451	-0.448	-0.445	-0.442	-0.440	-0.438	-0.435	-0.432	-0.430	-0.428	-0.425	-0.424	-0.423	-0.422	-0.422	-0.420	-0.419	-0.419	-0.419	-0.418	-0.419	-0.420	-0.421	-0.421	-0.422	-0.424	-0.425	-0.427	-0.429	-0.432	-0.435	-0.437	-0.440	-0.442	-0.446	-0.448	-0.452	-0.454	-0.458	-0.462	-0.465	-0.468	-0.471	-0.474	-0.478	-0.479	-0.482	-0.485	-0.488	-0.490	-0.493	-0.495	-0.498	-0.499	-0.501	-0.503	-0.505	-0.505	-0.507	-0.507	-0.508	-0.509	-0.508	-0.509	-0.509	-0.509	-0.508	-0.508	-0.507	-0.507	-0.507	-0.505	-0.503	-0.502	-0.502	-0.500	-0.498	-0.498	-0.496	-0.494	-0.492	-0.491	-0.489	-0.488	-0.487	-0.484	-0.483	-0.482	-0.482	-0.480	-0.479	-0.480	-0.480	-0.480	-0.481	-0.482	-0.483	-0.484	-0.487	-0.489	-0.491	-0.495	-0.498	-0.502	-0.507	-0.512	-0.518	-0.524	-0.531	-0.538	-0.547	-0.555	-0.565	-0.574	-0.586	-0.598	-0.610	-0.622	-0.638	-0.651	-0.666	-0.682	-0.698	-0.714	-0.732	-0.751	-0.769	-0.788	-0.808	-0.829	-0.849	-0.869	-0.891	-0.914	-0.935	-0.958	-0.980	-1.003	-1.026	-1.048	-1.071	-1.092	-1.116	-1.138	-1.160	-1.183	-1.205	-1.227	-1.248	-1.268	-1.288	-1.307	-1.326	-1.343	-1.361	-1.377	-1.393	-1.408	-1.421	-1.433	-1.445	-1.456	-1.466	-1.475	-1.482	-1.489	-1.493	-1.498	-1.502	-1.502	-1.503	-1.502	-1.500	-1.498	-1.493	-1.488	-1.482	-1.473	-1.465	-1.454	-1.443	-1.432	-1.418	-1.404	-1.390	-1.373	-1.358	-1.341	-1.322	-1.305	-1.286	-1.266	-1.248	-1.226	-1.205	-1.184	-1.163	-1.142	-1.121	-1.101	-1.079	-1.058	-1.038	-1.017	-0.997	-0.978	-0.958	-0.938	-0.920	-0.902	-0.885	-0.869	-0.853	-0.838	-0.822	-0.809	-0.797	-0.784	-0.772	-0.762	-0.753	-0.744	-0.737	-0.730	-0.723	-0.717	-0.712	-0.709	-0.704	-0.702	-0.700	-0.698	-0.696	-0.695	-0.696	-0.695	-0.696	-0.696	-0.698	-0.698	-0.700	-0.702	-0.704	-0.705	-0.706	-0.707	-0.708	-0.710	-0.712	-0.712	-0.713	-0.712	-0.713	-0.712	-0.712	-0.711	-0.709	-0.708	-0.705	-0.702	-0.699	-0.696	-0.692	-0.688	-0.684	-0.681	-0.677	-0.672	-0.668	-0.662	-0.658	-0.653	-0.648	-0.644	-0.638	-0.634	-0.630	-0.627	-0.622	-0.618	-0.616	-0.613	-0.611	-0.609	-0.608	-0.608	-0.608	-0.607	-0.608	-0.610	-0.612	-0.615	-0.618	-0.622	-0.626	-0.632	-0.637	-0.643	-0.650	-0.657	-0.664	-0.672	-0.681	-0.690	-0.698	-0.708	-0.718	-0.728	-0.738	-0.747	-0.758	-0.768	-0.777	-0.787	-0.796	-0.806	-0.815	-0.824	-0.832	-0.841	-0.849	-0.858	-0.864	-0.872	-0.878	-0.885	-0.892	-0.897	-0.902	-0.907	-0.911	-0.914	-0.918	-0.920	-0.924	-0.926	-0.928	-0.929	-0.931	-0.932	-0.933	-0.934	-0.936	-0.937	-0.938	-0.939	-0.940	-0.942	-0.943	-0.944	-0.946	-0.948	-0.950	-0.954	-0.957	-0.959	-0.963	-0.966	-0.969	-0.975	-0.978	-0.982	-0.988	-0.991	-0.997	-1.002	-1.008	-1.012	-1.018	-1.024	-1.029	-1.034	-1.038	-1.045	-1.048	-1.053	-1.058	-1.061	-1.065	-1.067	-1.068	-1.069	-1.071	-1.070	-1.069	-1.068	-1.065	-1.061	-1.057	-1.051	-1.046	-1.038	-1.029	-1.019	-1.008	-0.997	-0.984	-0.970	-0.954	-0.938	-0.920	-0.902	-0.883	-0.862	-0.841	-0.818	-0.794	-0.770	-0.746	-0.719	-0.692	-0.664	-0.637	-0.608	-0.578	-0.549	-0.518	-0.488	-0.458	-0.427	-0.396	-0.365	-0.333	-0.303	-0.272	-0.241	-0.210	-0.181	-0.151	-0.122	-0.092	-0.064	-0.036	-0.009	0.018	0.044	0.069	0.094	0.117	0.140	0.162	0.183	0.203	0.222	0.241	0.258	0.274	0.290	0.303	0.318	0.329	0.340	0.351	0.361	0.368	0.375	0.382	0.388	0.391	0.395	0.398	0.400	0.400	0.401	0.401	0.400	0.399	0.398	0.395	0.392	0.388	0.384	0.380	0.376	0.370	0.364	0.359	0.353	0.346	0.341	0.334	0.328	0.321	0.314	0.308	0.301	0.295	0.288	0.282	0.276	0.270	0.263	0.258	0.252	0.247	0.242	0.238	0.232	0.228	0.224	0.220	0.217	0.212	0.211	0.208	0.205	0.203	0.201	0.199	0.198	0.196	0.194	0.193	0.192	0.191	0.191	0.190	0.190	0.190	0.190	0.190	0.190	0.191	0.192	0.192	0.193	0.194	0.195	0.196	0.198	0.198	0.200	0.200	0.202	0.202	0.203	0.205	0.207	0.208	0.209	0.211	0.212	0.213	0.216	0.217	0.219	0.221	0.222	0.225	0.226	0.228	0.231	0.232	0.236	0.238	0.239	0.242	0.246	0.248	0.252	0.254	0.257	0.261	0.264	0.268	0.272	0.276	0.280	0.283	0.288	0.292	0.298	0.302	0.308	0.312	0.318	0.322	0.328	0.332	0.338	0.344	0.349	0.355	0.361	0.367	0.372	0.378	0.384	0.390	0.395	0.401	0.407	0.412	0.418	0.422	0.428	0.432	0.438	0.442	0.447	0.451	0.455	0.459	0.462	0.465	0.468	0.470	0.472	0.472	0.473	0.474	0.474	0.473	0.472	0.471	0.469	0.467	0.464	0.460	0.456	0.452	0.446	0.441	0.434	0.428	0.419	0.411	0.402	0.394	0.385	0.375	0.364	0.353	0.342	0.330	0.318	0.305	0.292	0.278	0.264	0.252	0.237	0.222	0.207	0.192	0.178	0.163	0.148	0.134	0.118	0.105	0.091	0.078	0.063	0.051	0.038	0.027	0.015	0.003	-0.008	-0.017	-0.026	-0.035	-0.044	-0.051	-0.058	-0.064	-0.071	-0.076	-0.078	-0.082	-0.085	-0.087	-0.088	-0.089	-0.089	-0.089	-0.088	-0.085	-0.084	-0.082	-0.078	-0.075	-0.072	-0.068	-0.063	-0.060	-0.055	-0.050	-0.046	-0.042	-0.038	-0.033	-0.030	-0.027	-0.022	-0.021	-0.018	-0.017	-0.015	-0.014	-0.014	-0.014	-0.015	-0.017	-0.019	-0.023	-0.027	-0.032	-0.038	-0.045	-0.052	-0.060	-0.068	-0.079	-0.091	-0.102	-0.113	-0.128	-0.142	-0.156	-0.170	-0.187	-0.202	-0.220	-0.238	-0.255	-0.273	-0.292	-0.312	-0.331	-0.350	-0.371	-0.389	-0.410	-0.430	-0.449	-0.469	-0.489	-0.508	-0.528	-0.547	-0.566	-0.585	-0.602	-0.622	-0.639	-0.656	-0.673	-0.690	-0.707	-0.722	-0.738	-0.753	-0.768	-0.783	-0.797	-0.811	-0.824	-0.837	-0.849	-0.862	-0.873	-0.886	-0.897	-0.907	-0.918	-0.928	-0.939	-0.949	-0.960	-0.971	-0.980	-0.990	-1.001	-1.010	-1.020	-1.029	-1.039	-1.048	-1.058	-1.068	-1.077	-1.086	-1.095	-1.103	-1.111	-1.119	-1.128	-1.136	-1.144	-1.151	-1.159	-1.167	-1.174	-1.180	-1.187	-1.192	-1.198	-1.203	-1.208	-1.212	-1.215	-1.218	-1.220	-1.222	-1.223	-1.223	-1.222	-1.222	-1.221	-1.218	-1.215	-1.210	-1.206	-1.200	-1.193	-1.187	-1.178	-1.170	-1.161	-1.151	-1.140	-1.128	-1.117	-1.104	-1.091	-1.077	-1.062	-1.049	-1.032	-1.018	-1.002	-0.985	-0.968	-0.952	-0.935	-0.918	-0.899	-0.882	-0.865	-0.846	-0.828	-0.811	-0.793	-0.777	-0.758	-0.742	-0.725	-0.708	-0.692	-0.677	-0.661	-0.646	-0.630	-0.616	-0.602	-0.587	-0.575	-0.562	-0.550	-0.538	-0.528	-0.518	-0.507	-0.498	-0.489	-0.482	-0.474	-0.466	-0.459	-0.453	-0.449	-0.444	-0.439	-0.436	-0.432	-0.430	-0.427	-0.425	-0.424	-0.423	-0.423	-0.423	-0.424	-0.424	-0.425	-0.427	-0.428	-0.431	-0.433	-0.436	-0.439	-0.442	-0.447	-0.450	-0.455	-0.459	-0.464	-0.469	-0.474	-0.480	-0.486	-0.491	-0.498	-0.504	-0.511	-0.517	-0.523	-0.530	-0.536	-0.542	-0.549	-0.557	-0.563	-0.569	-0.575	-0.582	-0.588	-0.594	-0.601	-0.606	-0.611	-0.617	-0.622	-0.627	-0.632	-0.637	-0.642	-0.646	-0.648	-0.652	-0.655	-0.658	-0.661	-0.663	-0.665	-0.667	-0.668	-0.668	-0.668	-0.669	-0.669	-0.668	-0.667	-0.666	-0.663	-0.662	-0.661	-0.659	-0.657	-0.654	-0.652	-0.649	-0.647	-0.643	-0.640	-0.637	-0.634	-0.630	-0.627	-0.623	-0.620	-0.617	-0.613	-0.610	-0.607	-0.604	-0.601	-0.598	-0.595	-0.592	-0.588	-0.586	-0.583	-0.581	-0.578	-0.576	-0.574	-0.571	-0.568	-0.568	-0.565	-0.563	-0.562	-0.559	-0.558	-0.556	-0.552	-0.550	-0.548	-0.545	-0.542	-0.541	-0.538	-0.535	-0.532	-0.528	-0.526	-0.522	-0.518	-0.513	-0.510	-0.506	-0.502	-0.497	-0.492	-0.487	-0.482	-0.477	-0.472	-0.466	-0.460	-0.455	-0.448	-0.442	-0.437	-0.429	-0.423	-0.418	-0.410	-0.403	-0.397	-0.390	-0.382	-0.376	-0.368	-0.362	-0.354	-0.348	-0.339	-0.332	-0.325	-0.318	-0.310	-0.303	-0.295	-0.288	-0.280	-0.272	-0.264	-0.257	-0.249	-0.240	-0.232	-0.224	-0.217	-0.208	-0.199	-0.191	-0.182	-0.174	-0.165	-0.158	-0.149	-0.142	-0.133	-0.124	-0.118	-0.109	-0.102	-0.095	-0.088	-0.082	-0.076	-0.069	-0.064	-0.059	-0.054	-0.049	-0.045	-0.042	-0.038	-0.037	-0.034	-0.032	-0.032	-0.030	-0.031	-0.032	-0.033	-0.037	-0.041	-0.044	-0.049	-0.053	-0.059	-0.066	-0.072	-0.079	-0.087	-0.095	-0.103	-0.112	-0.122	-0.131	-0.140	-0.151	-0.161	-0.171	-0.182	-0.192	-0.202	-0.212	-0.223	-0.232	-0.242	-0.252	-0.260	-0.268	-0.276	-0.284	-0.291	-0.297	-0.302	-0.308	-0.312	-0.315	-0.317	-0.319	-0.321	-0.320	-0.320	-0.318	-0.316	-0.312	-0.308	-0.303	-0.298	-0.291	-0.284	-0.276	-0.267	-0.257	-0.247	-0.235	-0.225	-0.213	-0.201	-0.187	-0.174	-0.160	-0.148	-0.132	-0.118	-0.103	-0.088	-0.072	-0.057	-0.042	-0.027	-0.012	0.003	0.019	0.034	0.048	0.062	0.076	0.088	0.102	0.114	0.126	0.138	0.148	0.158	0.168	0.177	0.185	0.192	0.199	0.207	0.212	0.218	0.222	0.227	0.230	0.233	0.236	0.238	0.239	0.240	0.241	0.242	0.241	0.239	0.238	0.237	0.235	0.232	0.229	0.228	0.226	0.222	0.220	0.217	0.214	0.212	0.208	0.206	0.204	0.202	0.201	0.200	0.199	0.199	0.200	0.201	0.203	0.205	0.207	0.211	0.214	0.218	0.223	0.228	0.236	0.242	0.250	0.258	0.268	0.277	0.287	0.298	0.309	0.322	0.334	0.348	0.361	0.375	0.390	0.403	0.419	0.434	0.449	0.465	0.482	0.498	0.513	0.530	0.546	0.562	0.577	0.592	0.608	0.622	0.638	0.652	0.667	0.680	0.692	0.705	0.718	0.729	0.739	0.750	0.759	0.768	0.778	0.785	0.792	0.798	0.802	0.808	0.812	0.816	0.818	0.821	0.822	0.822	0.822	0.821	0.819	0.817	0.814	0.809	0.805	0.801	0.795	0.788	0.782	0.774	0.767	0.758	0.748	0.739	0.729	0.719	0.708	0.698	0.684	0.672	0.660	0.647	0.633	0.618	0.604	0.589	0.574	0.559	0.543	0.527	0.512	0.494	0.478	0.462	0.443	0.426	0.409	0.391	0.372	0.354	0.336	0.317	0.298	0.280	0.260	0.241	0.222	0.202	0.182	0.162	0.143	0.123	0.103	0.083	0.064	0.044	0.025	0.008	-0.012	-0.030	-0.049	-0.068	-0.085	-0.102	-0.119	-0.136	-0.152	-0.168	-0.183	-0.198	-0.212	-0.226	-0.239	-0.252	-0.262	-0.274	-0.285	-0.294	-0.303	-0.311	-0.319	-0.325	-0.331	-0.337	-0.340	-0.344	-0.346	-0.348	-0.348	-0.349	-0.348	-0.347	-0.345	-0.342	-0.340	-0.336	-0.332	-0.326	-0.320	-0.313	-0.308	-0.299	-0.292	-0.282	-0.275	-0.266	-0.256	-0.247	-0.238	-0.228	-0.218	-0.208	-0.198	-0.188	-0.178	-0.168	-0.158	-0.149	-0.138	-0.128	-0.118	-0.109	-0.101	-0.092	-0.082	-0.074	-0.067	-0.058	-0.050	-0.042	-0.033	-0.027	-0.018	-0.012	-0.005	0.001	0.008	0.015	0.022	0.028	0.034	0.040	0.047	0.052	0.059	0.066	0.072	0.078	0.085	0.092	0.098	0.105	0.112	0.118	0.125	0.132	0.139	0.148	0.154	0.162	0.169	0.176	0.182	0.191	0.198	0.205	0.213	0.220	0.227	0.234	0.240	0.247	0.252	0.258	0.264	0.270	0.276	0.281	0.286	0.290	0.294	0.299	0.302	0.307	0.309	0.312	0.315	0.318	0.321	0.322	0.325	0.328	0.329	0.332	0.334	0.337	0.338	0.341	0.342	0.346	0.348	0.351	0.354	0.356	0.361	0.364	0.368	0.374	0.379	0.384	0.389	0.396	0.403	0.409	0.418	0.425	0.433	0.442	0.450	0.459	0.468	0.478	0.487	0.498	0.508	0.518	0.528	0.538	0.547	0.557	0.567	0.576	0.586	0.594	0.605	0.613	0.622	0.629	0.638	0.645	0.652	0.659	0.665	0.671	0.677	0.681	0.686	0.689	0.692	0.696	0.699	0.702	0.705	0.707	0.709	0.710	0.712	0.714	0.715	0.717	0.718	0.719	0.721	0.723	0.726	0.728	0.732	0.733	0.737	0.742	0.746	0.750	0.756	0.762	0.768	0.775	0.783	0.791	0.800	0.810	0.819	0.831	0.840	0.852	0.864	0.876	0.888	0.901	0.914	0.927	0.941	0.954	0.968	0.982	0.996	1.009	1.022	1.038	1.050	1.064	1.077	1.091	1.102	1.113	1.126	1.137	1.147	1.156	1.165	1.174	1.182	1.189	1.196	1.202	1.206	1.211	1.215	1.218	1.218	1.219	1.220	1.218	1.217	1.213	1.210	1.206	1.201	1.195	1.190	1.182	1.173	1.164	1.153	1.142	1.131	1.118	1.106	1.092	1.077	1.062	1.047	1.030	1.013	0.997	0.978	0.960	0.942	0.922	0.903	0.882	0.862	0.842	0.822	0.801	0.780	0.759	0.738	0.718	0.697	0.677	0.656	0.636	0.617	0.598	0.579	0.561	0.543	0.526	0.508	0.492	0.477	0.462	0.448	0.435	0.422	0.410	0.401	0.391	0.382	0.373	0.367	0.359	0.355	0.349	0.347	0.343	0.342	0.341	0.340	0.341	0.342	0.344	0.348	0.350	0.352	0.358	0.362	0.367	0.372	0.378	0.382	0.388	0.395	0.401	0.406	0.412	0.417	0.421	0.426	0.430	0.433	0.437	0.439	0.442	0.442	0.443	0.442	0.442	0.442	0.439	0.437	0.433	0.429	0.423	0.418	0.411	0.403	0.396	0.388	0.378	0.369	0.359	0.350	0.338	0.328	0.316	0.305	0.293	0.281	0.269	0.258	0.246	0.235	0.223	0.212	0.201	0.191	0.181	0.171	0.162	0.153	0.144	0.135	0.128	0.121	0.114	0.108	0.102	0.096	0.091	0.087	0.082	0.080	0.077	0.073	0.072	0.070	0.069	0.068	0.067	0.066	0.066	0.065	0.065	0.064	0.065	0.064	0.064	0.063	0.063	0.063	0.062	0.061	0.061	0.060	0.058	0.058	0.055	0.053	0.052	0.051	0.049	0.047	0.044	0.042	0.040	0.038	0.036	0.033	0.030	0.028	0.027	0.022	0.021	0.020	0.018	0.016	0.015	0.013	0.014	0.012	0.012	0.012	0.012	0.013	0.014	0.015	0.017	0.018	0.021	0.023	0.026	0.028	0.032	0.035	0.038	0.042	0.046	0.049	0.053	0.056	0.061	0.065	0.068	0.072	0.076	0.079	0.082	0.085	0.088	0.089	0.091	0.092	0.094	0.096	0.098	0.098	0.098	0.098	0.098	0.098	0.098	0.097	0.097	0.096	0.094	0.092	0.092	0.090	0.089	0.088	0.087	0.085	0.083	0.083	0.082	0.082	0.082	0.082	0.084	0.085	0.087	0.089	0.092	0.095	0.099	0.104	0.110	0.116	0.122	0.129	0.138	0.148	0.158	0.168	0.178	0.190	0.203	0.218	0.230	0.245	0.260	0.277	0.292	0.309	0.328	0.345	0.362	0.382	0.400	0.421	0.439	0.459	0.478	0.499	0.519	0.538	0.559	0.578	0.598	0.617	0.636	0.655	0.673	0.690	0.706	0.722	0.738	0.753	0.768	0.780	0.793	0.804	0.816	0.825	0.834	0.842	0.851	0.857	0.862	0.866	0.869	0.871	0.872	0.872	0.871	0.868	0.864	0.860	0.855	0.848	0.841	0.832	0.823	0.812	0.800	0.787	0.774	0.759	0.744	0.728	0.712	0.694	0.676	0.657	0.638	0.618	0.598	0.578	0.557	0.535	0.512	0.491	0.468	0.447	0.423	0.400	0.378	0.354	0.332	0.310	0.288	0.267	0.246	0.224	0.203	0.183	0.163	0.145	0.127	0.108	0.091	0.075	0.059	0.045	0.031	0.018	0.006	-0.005	-0.016	-0.024	-0.033	-0.041	-0.047	-0.052	-0.058	-0.061	-0.063	-0.064	-0.064	-0.063	-0.061	-0.058	-0.054	-0.049	-0.042	-0.035	-0.028	-0.018	-0.008	0.003	0.015	0.028	0.041	0.056	0.071	0.087	0.103	0.121	0.138	0.157	0.176	0.196	0.216	0.237	0.258	0.279	0.301	0.323	0.345	0.368	0.391	0.414	0.437	0.461	0.483	0.507	0.530	0.553	0.577	0.599	0.622	0.646	0.669	0.692	0.713	0.735	0.757	0.778	0.798	0.819	0.838	0.859	0.878	0.897	0.915	0.932	0.950	0.967	0.983	0.999	1.014	1.029	1.043	1.058	1.071	1.084	1.096	1.108	1.119	1.128	1.139	1.148	1.156	1.164	1.170	1.177	1.182	1.187	1.191	1.194	1.197	1.198	1.198	1.199	1.198	1.197	1.195	1.192	1.187	1.182	1.177	1.170	1.162	1.153	1.146	1.136	1.125	1.113	1.102	1.088	1.074	1.061	1.045	1.030	1.013	0.997	0.979	0.960	0.942	0.923	0.905	0.885	0.865	0.844	0.825	0.805	0.784	0.765	0.746	0.726	0.707	0.688	0.668	0.650	0.633	0.616	0.600	0.583	0.568	0.554	0.542	0.528	0.517	0.506	0.497	0.488	0.480	0.474	0.468	0.464	0.462	0.459	0.458	0.458	0.459	0.461	0.464	0.468	0.473	0.479	0.485	0.492	0.500	0.509	0.518	0.528	0.538	0.548	0.559	0.570	0.582	0.592	0.603	0.616	0.627	0.638	0.648	0.658	0.668	0.677	0.686	0.694	0.702	0.708	0.714	0.719	0.723	0.728	0.729	0.731	0.732	0.732	0.732	0.729	0.727	0.723	0.719	0.714	0.709	0.702	0.694	0.686	0.678	0.668	0.658	0.648	0.638	0.626	0.615	0.603	0.592	0.579	0.568	0.556	0.543	0.532	0.519	0.508	0.497	0.486	0.476	0.465	0.455	0.447	0.438	0.430	0.422	0.417	0.411	0.407	0.402	0.399	0.397	0.394	0.394	0.393	0.394	0.394	0.397	0.400	0.402	0.406	0.412	0.416	0.422	0.428	0.434	0.442	0.450	0.458	0.466	0.474	0.482	0.492	0.501	0.510	0.519	0.528	0.538	0.547	0.557	0.566	0.575	0.584	0.592	0.602	0.610	0.618	0.628	0.635	0.643	0.652	0.659	0.667	0.674	0.682	0.689	0.697	0.704	0.712	0.720	0.728	0.736	0.744	0.753	0.762	0.771	0.780	0.789	0.800	0.811	0.822	0.833	0.847	0.859	0.873	0.888	0.902	0.918	0.934	0.952	0.968	0.988	1.006	1.025	1.046	1.067	1.087	1.109	1.132	1.154	1.177	1.200	1.223	1.248	1.272	1.295	1.319	1.342	1.368	1.390	1.413	1.436	1.458	1.479	1.500	1.521	1.539	1.558	1.576	1.592	1.608	1.622	1.636	1.648	1.659	1.668	1.677	1.683	1.689	1.692	1.694	1.694	1.692	1.691	1.687	1.679	1.671	1.662	1.650	1.637	1.622	1.607	1.588	1.568	1.547	1.524	1.500	1.473	1.446	1.418	1.387	1.356	1.323	1.288	1.254	1.218	1.181	1.142	1.102	1.062	1.020	0.978	0.936	0.893	0.849	0.806	0.761	0.716	0.672	0.626	0.582	0.538	0.492	0.448	0.402	0.359	0.316	0.272	0.231	0.188	0.148	0.108	0.068	0.031	-0.006	-0.042	-0.077	-0.110	-0.142	-0.173	-0.202	-0.232	-0.257	-0.283	-0.307	-0.328	-0.349	-0.368	-0.384	-0.400	-0.414	-0.427	-0.437	-0.448	-0.455	-0.461	-0.466	-0.469	-0.471	-0.471	-0.471	-0.468	-0.465	-0.461	-0.455	-0.449	-0.442	-0.434	-0.425	-0.416	-0.407	-0.397	-0.386	-0.375	-0.366	-0.355	-0.343	-0.333	-0.323	-0.314	-0.305	-0.297	-0.288	-0.281	-0.277	-0.271	-0.267	-0.263	-0.261	-0.259	-0.260	-0.262	-0.264	-0.268	-0.274	-0.279	-0.288	-0.297	-0.308	-0.319	-0.332	-0.347	-0.362	-0.378	-0.397	-0.416	-0.436	-0.458	-0.479	-0.501	-0.525	-0.550	-0.575	-0.601	-0.627	-0.652	-0.680	-0.708	-0.735	-0.762	-0.788	-0.817	-0.843	-0.870	-0.896	-0.922	-0.947	-0.972	-0.996	-1.019	-1.041	-1.062	-1.083	-1.102	-1.121	-1.138	-1.154	-1.170	-1.184	-1.197	-1.208	-1.218	-1.228	-1.235	-1.241	-1.247	-1.251	-1.254	-1.255	-1.256	-1.255	-1.252	-1.248	-1.244	-1.238	-1.230	-1.222	-1.213	-1.202	-1.191	-1.178	-1.164	-1.149	-1.135	-1.118	-1.102	-1.083	-1.065	-1.045	-1.026	-1.005	-0.984	-0.962	-0.940	-0.918	-0.895	-0.872	-0.848	-0.825	-0.802	-0.778	-0.755	-0.731	-0.707	-0.683	-0.659	-0.636	-0.613	-0.592	-0.569	-0.548	-0.527	-0.506	-0.487	-0.466	-0.448	-0.429	-0.412	-0.395	-0.378	-0.363	-0.348	-0.334	-0.322	-0.310	-0.299	-0.289	-0.278	-0.269	-0.262	-0.255	-0.249	-0.242	-0.237	-0.233	-0.230	-0.228	-0.226	-0.224	-0.223	-0.223	-0.223	-0.223	-0.225	-0.227	-0.228	-0.230	-0.232	-0.233	-0.236	-0.238	-0.240	-0.242	-0.244	-0.245	-0.247	-0.248	-0.249	-0.250	-0.248	-0.248	-0.246	-0.245	-0.242	-0.239	-0.236	-0.232	-0.227	-0.220	-0.214	-0.208	-0.199	-0.189	-0.181	-0.170	-0.158	-0.147	-0.133	-0.120	-0.105	-0.090	-0.074	-0.057	-0.039	-0.022	-0.002	0.017	0.037	0.057	0.078	0.100	0.122	0.144	0.168	0.191	0.215	0.238	0.264	0.288	0.314	0.339	0.365	0.391	0.417	0.443	0.469	0.497	0.522	0.549	0.577	0.603	0.630	0.656	0.682	0.710	0.736	0.762	0.790	0.816	0.842	0.868	0.894	0.919	0.944	0.969	0.995	1.018	1.043	1.068	1.092	1.116	1.138	1.162	1.184	1.208	1.229	1.251	1.272	1.293	1.313	1.333	1.352	1.371	1.389	1.408	1.425	1.442	1.458	1.473	1.488	1.503	1.517	1.531	1.544	1.557	1.568	1.579	1.590	1.600	1.610	1.619	1.627	1.634	1.642	1.648	1.654	1.659	1.664	1.668	1.672	1.675	1.678	1.680	1.682	1.683	1.685	1.686	1.687	1.686	1.686	1.686	1.686	1.684	1.682	1.682	1.681	1.679	1.678	1.677	1.675	1.673	1.672	1.671	1.670	1.668	1.668	1.668	1.668	1.669	1.670	1.670	1.672	1.674	1.677	1.679	1.683	1.688	1.692	1.698	1.705	1.712	1.720	1.728	1.738	1.748	1.758	1.768	1.779	1.792	1.805	1.819	1.834	1.849	1.865	1.882	1.898	1.917	1.934	1.952	1.972	1.991	2.010	2.030	2.050	2.071	2.092	2.112	2.132	2.152	2.172	2.192	2.213	2.232	2.251	2.269	2.288	2.305	2.322	2.338	2.353	2.368	2.382	2.395	2.408	2.418	2.428	2.438	2.446	2.453	2.460	2.464	2.468	2.472	2.474	2.476	2.476	2.475	2.472	2.470	2.466	2.462	2.457	2.450	2.442	2.435	2.426	2.418	2.408	2.398	2.386	2.375	2.362	2.350	2.338	2.324	2.312	2.300	2.286	2.272	2.258	2.245	2.232	2.218	2.204	2.191	2.178	2.165	2.152	2.139	2.126	2.114	2.102	2.090	2.078	2.067	2.055	2.044	2.033	2.022	2.012	2.002	1.992	1.982	1.972	1.962	1.954	1.945	1.936	1.927	1.918	1.908	1.898	1.890	1.880	1.872	1.862	1.853	1.844	1.834	1.825	1.815	1.806	1.796	1.786	1.777	1.767	1.757	1.746	1.736	1.725	1.714	1.705	1.694	1.683	1.672	1.662	1.652	1.640	1.630	1.619	1.609	1.598	1.589	1.579	1.570	1.560	1.551	1.543	1.535	1.528	1.519	1.512	1.506	1.499	1.493	1.488	1.482	1.478	1.472	1.469	1.465	1.462	1.459	1.458	1.456	1.453	1.453	1.453	1.452	1.453	1.452	1.454	1.455	1.458	1.458	1.461	1.463	1.466	1.468	1.471	1.474	1.477	1.480	1.483	1.486	1.490	1.493	1.496	1.498	1.502	1.505	1.508	1.511	1.512	1.515	1.517	1.518	1.518	1.520	1.521	1.521	1.521	1.521	1.520	1.520	1.519	1.518	1.516	1.515	1.513	1.511	1.509	1.506	1.502	1.499	1.496	1.492	1.489	1.484	1.481	1.477	1.473	1.469	1.465	1.461	1.457	1.452	1.448	1.443	1.440	1.435	1.431	1.427	1.422	1.419	1.415	1.412	1.408	1.404	1.402	1.398	1.393	1.390	1.387	1.382	1.378	1.374	1.372	1.368	1.362	1.360	1.355	1.351	1.347	1.342	1.337	1.332	1.327	1.321	1.316	1.310	1.303	1.297	1.290	1.283	1.276	1.268	1.260	1.251	1.241	1.232	1.222	1.212	1.202	1.191	1.180	1.168	1.157	1.145	1.133	1.121	1.109	1.096	1.084	1.071	1.058	1.045	1.032	1.019	1.008	0.995	0.982	0.969	0.958	0.945	0.933	0.922	0.910	0.899	0.889	0.879	0.869	0.860	0.852	0.842	0.834	0.827	0.819	0.813	0.808	0.801	0.795	0.791	0.786	0.783	0.780	0.777	0.774	0.771	0.768	0.767	0.766	0.765	0.763	0.763	0.762	0.763	0.762	0.763	0.762	0.762	0.762	0.762	0.763	0.762	0.762	0.762	0.762	0.762	0.761	0.761	0.759	0.758	0.758	0.757	0.754	0.753	0.750	0.748	0.745	0.742	0.738	0.735	0.730	0.727	0.723	0.718	0.715	0.709	0.705	0.700	0.696	0.691	0.686	0.682	0.678	0.673	0.668	0.664	0.660	0.657	0.652	0.649	0.646	0.644	0.641	0.638	0.637	0.635	0.633	0.632	0.631	0.631	0.631	0.631	0.632	0.632	0.633	0.634	0.636	0.638	0.639	0.641	0.643	0.645	0.648	0.650	0.652	0.654	0.657	0.658	0.661	0.661	0.663	0.663	0.665	0.665	0.666	0.665	0.665	0.665	0.663	0.662	0.660	0.657	0.655	0.651	0.648	0.643	0.638	0.634	0.629	0.622	0.616	0.609	0.602	0.595	0.587	0.578	0.571	0.561	0.553	0.543	0.535	0.527	0.518	0.508	0.499	0.491	0.483	0.475	0.467	0.458	0.452	0.445	0.438	0.432	0.426	0.421	0.416	0.410	0.407	0.402	0.401	0.398	0.396	0.396	0.394	0.394	0.395	0.396	0.398	0.401	0.402	0.406	0.409	0.413	0.418	0.423	0.428	0.434	0.439	0.447	0.454	0.460	0.468	0.475	0.482	0.488	0.497	0.504	0.511	0.518	0.526	0.532	0.540	0.547	0.552	0.558	0.565	0.570	0.576	0.580	0.585	0.590	0.594	0.598	0.601	0.603	0.607	0.609	0.612	0.614	0.615	0.617	0.618	0.618	0.618	0.618	0.618	0.618	0.617	0.616	0.615	0.613	0.611	0.611	0.608	0.608	0.605	0.603	0.601	0.599	0.598	0.595	0.592	0.590	0.587	0.585	0.582	0.580	0.577	0.575	0.572	0.571	0.568	0.566	0.563	0.562	0.560	0.557	0.555	0.552	0.551	0.549	0.546	0.543	0.542	0.540	0.537	0.535	0.532	0.531	0.529	0.526	0.523	0.522	0.520	0.518	0.515	0.513	0.512	0.509	0.507	0.505	0.504	0.502	0.500	0.499	0.498	0.497	0.496	0.495	0.495	0.494	0.494	0.494	0.494	0.494	0.494	0.495	0.496	0.496	0.498	0.498	0.500	0.501	0.502	0.505	0.507	0.508	0.511	0.513	0.516	0.518	0.520	0.524	0.526	0.529	0.532	0.534	0.538	0.542	0.544	0.547	0.549	0.552	0.555	0.558	0.560	0.562	0.565	0.567	0.568	0.572	0.572	0.574	0.577	0.578	0.579	0.580	0.582	0.582	0.583	0.584	0.585	0.586	0.586	0.586	0.587	0.587	0.587	0.587	0.588	0.587	0.588	0.588	0.588	0.588	0.588	0.588	0.588	0.588	0.588	0.588	0.588	0.588	0.588	0.588	0.588	0.588	0.588	0.588	0.588	0.588	0.587	0.588	0.588	0.587	0.587	0.585	0.585	0.584	0.582	0.581	0.580	0.578	0.577	0.573	0.572	0.568	0.566	0.562	0.558	0.554	0.550	0.545	0.541	0.535	0.529	0.522	0.516	0.509	0.502	0.494	0.487	0.479	0.471	0.463	0.454	0.445	0.436	0.427	0.418	0.408	0.398	0.388	0.378	0.368	0.358	0.348	0.338	0.328	0.318	0.308	0.299	0.289	0.280	0.272	0.262	0.253	0.246	0.238	0.230	0.223	0.217	0.210	0.203	0.198	0.192	0.189	0.183	0.180	0.176	0.172	0.170	0.167	0.164	0.162	0.161	0.159	0.159	0.158	0.158	0.157	0.155	0.155	0.154	0.154	0.153	0.154	0.152	0.152	0.152	0.152	0.150	0.149	0.148	0.147	0.144	0.142	0.139	0.135	0.132	0.128	0.123	0.118	0.112	0.106	0.098	0.091	0.082	0.074	0.063	0.054	0.043	0.032	0.020	0.009	-0.003	-0.017	-0.031	-0.044	-0.059	-0.073	-0.088	-0.104	-0.119	-0.136	-0.152	-0.169	-0.186	-0.202	-0.219	-0.235	-0.252	-0.269	-0.286	-0.302	-0.319	-0.335	-0.351	-0.368	-0.382	-0.398	-0.412	-0.426	-0.441	-0.453	-0.467	-0.478	-0.490	-0.501	-0.512	-0.522	-0.531	-0.539	-0.548	-0.555	-0.562	-0.568	-0.572	-0.578	-0.581	-0.584	-0.587	-0.589	-0.590	-0.590	-0.591	-0.590	-0.589	-0.588	-0.585	-0.582	-0.579	-0.574	-0.569	-0.564	-0.558	-0.553	-0.546	-0.538	-0.532	-0.524	-0.517	-0.508	-0.499	-0.491	-0.482	-0.474	-0.465	-0.457	-0.448	-0.438	-0.429	-0.420	-0.411	-0.402	-0.394	-0.386	-0.378	-0.370	-0.362	-0.356	-0.350	-0.342	-0.338	-0.332	-0.328	-0.323	-0.319	-0.316	-0.313	-0.311	-0.309	-0.308	-0.308	-0.308	-0.309	-0.311	-0.312	-0.315	-0.317	-0.320	-0.323	-0.328	-0.331	-0.336	-0.341	-0.346	-0.352	-0.358	-0.363	-0.370	-0.377	-0.384	-0.390	-0.397	-0.403	-0.409	-0.416	-0.422	-0.428	-0.433	-0.439	-0.443	-0.448	-0.452	-0.456	-0.458	-0.460	-0.462	-0.464	-0.464	-0.465	-0.464	-0.462	-0.462	-0.460	-0.457	-0.452	-0.450	-0.445	-0.440	-0.434	-0.428	-0.422	-0.414	-0.408	-0.400	-0.391	-0.382	-0.372	-0.363	-0.354	-0.343	-0.334	-0.323	-0.312	-0.302	-0.292	-0.281	-0.271	-0.259	-0.248	-0.238	-0.227	-0.216	-0.206	-0.195	-0.186	-0.175	-0.167	-0.158	-0.149	-0.141	-0.132	-0.124	-0.118	-0.112	-0.105	-0.098	-0.094	-0.089	-0.085	-0.081	-0.078	-0.075	-0.072	-0.070	-0.070	-0.070	-0.070	-0.070	-0.072	-0.075	-0.078	-0.080	-0.084	-0.090	-0.096	-0.102	-0.109	-0.118	-0.126	-0.135	-0.143	-0.153	-0.165	-0.176	-0.187	-0.199	-0.212	-0.225	-0.238	-0.253	-0.267	-0.281	-0.296	-0.311	-0.325	-0.340	-0.356	-0.371	-0.386	-0.401	-0.415	-0.430	-0.444	-0.458	-0.472	-0.485	-0.498	-0.510	-0.522	-0.532	-0.543	-0.553	-0.562	-0.570	-0.578	-0.584	-0.590	-0.595	-0.599	-0.602	-0.605	-0.606	-0.607	-0.608	-0.605	-0.604	-0.601	-0.598	-0.592	-0.588	-0.583	-0.577	-0.570	-0.562	-0.555	-0.548	-0.539	-0.531	-0.522	-0.513	-0.504	-0.495	-0.486	-0.478	-0.468	-0.460	-0.452	-0.443	-0.436	-0.429	-0.422	-0.417	-0.412	-0.406	-0.402	-0.398	-0.395	-0.392	-0.391	-0.390	-0.388	-0.388	-0.390	-0.392	-0.394	-0.396	-0.400	-0.404	-0.408	-0.413	-0.418	-0.425	-0.431	-0.438	-0.445	-0.450	-0.458	-0.465	-0.472	-0.481	-0.488	-0.495	-0.502	-0.508	-0.516	-0.521	-0.527	-0.532	-0.537	-0.541	-0.544	-0.548	-0.550	-0.551	-0.552	-0.552	-0.552	-0.551	-0.549	-0.547	-0.543	-0.538	-0.533	-0.528	-0.522	-0.514	-0.507	-0.498	-0.489	-0.480	-0.469	-0.458	-0.448	-0.437	-0.423	-0.411	-0.398	-0.385	-0.372	-0.358	-0.342	-0.328	-0.315	-0.301	-0.287	-0.272	-0.258	-0.245	-0.232	-0.218	-0.205	-0.192	-0.180	-0.168	-0.156	-0.144	-0.132	-0.121	-0.111	-0.101	-0.091	-0.082	-0.072	-0.064	-0.056	-0.047	-0.040	-0.032	-0.024	-0.018	-0.011	-0.003	0.003	0.008	0.013	0.019	0.024	0.029	0.035	0.040	0.045	0.051	0.056	0.061	0.067	0.071	0.076	0.081	0.087	0.092	0.098	0.102	0.109	0.113	0.119	0.126	0.132	0.138	0.143	0.150	0.156	0.162	0.168	0.173	0.178	0.184	0.188	0.194	0.198	0.202	0.208	0.212	0.216	0.219	0.222	0.225	0.228	0.229	0.232	0.232	0.233	0.232	0.232	0.231	0.230	0.228	0.225	0.222	0.220	0.216	0.211	0.207	0.201	0.196	0.190	0.183	0.177	0.171	0.163	0.156	0.149	0.142	0.134	0.126	0.119	0.111	0.104	0.097	0.090	0.083	0.077	0.071	0.065	0.060	0.055	0.052	0.048	0.044	0.042	0.040	0.040	0.038	0.039	0.040	0.042	0.046	0.049	0.053	0.058	0.064	0.072	0.079	0.088	0.098	0.108	0.118	0.131	0.144	0.157	0.170	0.185	0.200	0.216	0.232	0.249	0.268	0.285	0.302	0.322	0.341	0.360	0.380	0.400	0.420	0.440	0.459	0.480	0.500	0.520	0.539	0.558	0.578	0.597	0.615	0.634	0.651	0.667	0.682	0.698	0.712	0.727	0.738	0.751	0.762	0.773	0.782	0.791	0.798	0.805	0.812	0.817	0.821	0.823	0.826	0.828	0.828	0.827	0.826	0.822	0.820	0.816	0.812	0.805	0.799	0.792	0.784	0.776	0.768	0.758	0.748	0.738	0.727	0.715	0.705	0.693	0.682	0.671	0.659	0.648	0.636	0.625	0.613	0.602	0.591	0.580	0.569	0.559	0.550	0.539	0.530	0.522	0.513	0.505	0.498	0.491	0.484	0.478	0.473	0.469	0.464	0.461	0.458	0.455	0.452	0.449	0.448	0.447	0.447	0.445	0.446	0.447	0.448	0.448	0.449	0.450	0.451	0.454	0.456	0.458	0.460	0.463	0.466	0.468	0.472	0.474	0.477	0.479	0.482	0.484	0.488	0.490	0.492	0.495	0.498	0.500	0.502	0.505	0.508	0.511	0.513	0.514	0.517	0.518	0.520	0.522	0.523	0.525	0.527	0.528	0.529	0.531	0.531	0.532	0.532	0.532	0.534	0.534	0.533	0.533	0.533	0.533	0.532	0.531	0.529	0.528	0.525	0.522	0.519	0.514	0.512	0.507	0.501	0.496	0.489	0.482	0.476	0.468	0.460	0.452	0.442	0.432	0.422	0.412	0.401	0.389	0.376	0.364	0.350	0.338	0.323	0.308	0.292	0.278	0.262	0.247	0.231	0.214	0.199	0.182	0.166	0.149	0.133	0.117	0.102	0.086	0.071	0.057	0.042	0.028	0.015	0.003	-0.008	-0.019	-0.028	-0.038	-0.046	-0.053	-0.060	-0.065	-0.070	-0.073	-0.075	-0.076	-0.076	-0.074	-0.072	-0.068	-0.064	-0.058	-0.052	-0.043	-0.035	-0.025	-0.015	-0.002	0.010	0.022	0.036	0.052	0.066	0.082	0.099	0.117	0.134	0.152	0.168	0.187	0.204	0.222	0.239	0.258	0.275	0.292	0.310	0.326	0.343	0.359	0.375	0.389	0.403	0.418	0.430	0.444	0.455	0.467	0.477	0.487	0.497	0.504	0.512	0.519	0.527	0.532	0.538	0.543	0.548	0.552	0.556	0.560	0.563	0.567	0.569	0.572	0.575	0.578	0.581	0.584	0.587	0.591	0.594	0.598	0.603	0.608	0.614	0.620	0.627	0.633	0.641	0.649	0.658	0.667	0.677	0.688	0.699	0.710	0.722	0.736	0.748	0.762	0.776	0.791	0.806	0.821	0.838	0.853	0.869	0.887	0.902	0.918	0.935	0.951	0.966	0.981	0.997	1.012	1.027	1.041	1.054	1.067	1.080	1.091	1.102	1.112	1.121	1.129	1.138	1.143	1.148	1.153	1.157	1.159	1.161	1.162	1.162	1.161	1.158	1.156	1.150	1.145	1.138	1.132	1.123	1.114	1.104	1.094	1.083	1.072	1.060	1.048	1.034	1.021	1.006	0.992	0.977	0.961	0.945	0.930	0.914	0.898	0.881	0.866	0.849	0.832	0.817	0.802	0.786	0.770	0.755	0.740	0.726	0.712	0.698	0.684	0.671	0.658	0.645	0.633	0.622	0.611	0.601	0.590	0.580	0.572	0.563	0.554	0.547	0.541	0.533	0.527	0.521	0.515	0.510	0.507	0.502	0.498	0.495	0.492	0.490	0.488	0.486	0.485	0.483	0.484	0.482	0.483	0.483	0.483	0.484	0.485	0.487	0.488	0.489	0.491	0.492	0.495	0.496	0.498	0.500	0.502	0.504	0.507	0.508	0.511	0.513	0.515	0.518	0.520	0.522	0.523	0.525	0.527	0.529	0.529	0.531	0.532	0.533	0.533	0.535	0.535	0.535	0.536	0.537	0.536	0.535	0.536	0.536	0.535	0.535	0.533	0.533	0.533	0.534	0.532	0.532	0.532	0.532	0.532	0.533	0.532	0.533	0.534	0.535	0.537	0.538	0.539	0.540	0.542	0.543	0.546	0.548	0.551	0.553	0.557	0.561	0.564	0.567	0.572	0.575	0.580	0.585	0.590	0.595	0.600	0.605	0.611	0.616	0.622	0.627	0.632	0.638	0.644	0.650	0.656	0.660	0.667	0.672	0.678	0.684	0.688	0.693	0.699	0.704	0.709	0.714	0.719	0.723	0.728	0.732	0.736	0.740	0.744	0.748	0.752	0.756	0.759	0.763	0.766	0.771	0.774	0.778	0.781	0.785	0.789	0.793	0.797	0.802	0.808	0.813	0.818	0.824	0.830	0.838	0.844	0.852	0.860	0.868	0.877	0.886	0.897	0.908	0.918	0.931	0.942	0.955	0.969	0.983	0.998	1.012	1.027	1.043	1.060	1.077	1.094	1.112	1.130	1.148	1.168	1.187	1.206	1.225	1.244	1.262	1.282	1.301	1.319	1.338	1.357	1.373	1.391	1.407	1.424	1.438	1.454	1.468	1.481	1.493	1.505	1.514	1.524	1.532	1.540	1.545	1.551	1.554	1.558	1.559	1.560	1.559	1.558	1.554	1.550	1.546	1.539	1.532	1.524	1.514	1.505	1.494	1.482	1.470	1.458	1.444	1.428	1.414	1.399	1.384	1.368	1.352	1.338	1.322	1.306	1.290	1.276	1.260	1.247	1.232	1.218	1.205	1.192	1.181	1.169	1.159	1.150	1.141	1.132	1.124	1.118	1.112	1.108	1.103	1.099	1.097	1.095	1.094	1.093	1.094	1.095	1.097	1.099	1.102	1.106	1.109	1.112	1.118	1.122	1.127	1.132	1.138	1.142	1.148	1.152	1.157	1.160	1.164	1.166	1.169	1.171	1.172	1.174	1.174	1.173	1.172	1.171	1.168	1.163	1.158	1.153	1.147	1.139	1.130	1.121	1.110	1.098	1.086	1.072	1.058	1.043	1.028	1.010	0.993	0.974	0.956	0.937	0.917	0.896	0.875	0.852	0.831	0.809	0.788	0.764	0.742	0.718	0.695	0.672	0.649	0.626	0.602	0.580	0.558	0.534	0.512	0.489	0.468	0.446	0.425	0.404	0.383	0.363	0.344	0.323	0.305	0.288	0.269	0.251	0.234	0.217	0.201	0.184	0.168	0.152	0.137	0.122	0.107	0.092	0.078	0.063	0.048	0.034	0.019	0.005	-0.009	-0.023	-0.038	-0.052	-0.068	-0.082	-0.097	-0.111	-0.126	-0.141	-0.156	-0.172	-0.188	-0.204	-0.219	-0.236	-0.252	-0.268	-0.285	-0.302	-0.319	-0.335	-0.352	-0.368	-0.385	-0.402	-0.419	-0.436	-0.453	-0.468	-0.486	-0.501	-0.517	-0.532	-0.546	-0.561	-0.574	-0.588	-0.601	-0.612	-0.624	-0.636	-0.645	-0.655	-0.663	-0.671	-0.678	-0.684	-0.689	-0.694	-0.698	-0.701	-0.703	-0.705	-0.705	-0.705	-0.703	-0.701	-0.697	-0.693	-0.688	-0.682	-0.676	-0.668	-0.661	-0.652	-0.642	-0.632	-0.622	-0.610	-0.598	-0.586	-0.572	-0.559	-0.545	-0.531	-0.518	-0.503	-0.488	-0.473	-0.459	-0.443	-0.429	-0.414	-0.399	-0.383	-0.368	-0.353	-0.339	-0.325	-0.311	-0.297	-0.283	-0.270	-0.257	-0.245	-0.232	-0.222	-0.211	-0.200	-0.191	-0.182	-0.173	-0.165	-0.157	-0.149	-0.143	-0.138	-0.133	-0.128	-0.126	-0.122	-0.120	-0.119	-0.118	-0.118	-0.120	-0.121	-0.124	-0.128	-0.132	-0.137	-0.142	-0.149	-0.156	-0.163	-0.173	-0.183	-0.193	-0.205	-0.217	-0.229	-0.243	-0.257	-0.272	-0.287	-0.303	-0.319	-0.336	-0.354	-0.372	-0.391	-0.410	-0.429	-0.448	-0.468	-0.488	-0.509	-0.531	-0.551	-0.572	-0.594	-0.616	-0.637	-0.658	-0.680	-0.702	-0.722	-0.743	-0.764	-0.786	-0.807	-0.827	-0.847	-0.867	-0.887	-0.907	-0.925	-0.943	-0.961	-0.978	-0.996	-1.012	-1.028	-1.043	-1.059	-1.074	-1.088	-1.101	-1.113	-1.126	-1.137	-1.148	-1.158	-1.168	-1.177	-1.185	-1.193	-1.200	-1.207	-1.212	-1.216	-1.221	-1.224	-1.226	-1.228	-1.230	-1.231	-1.230	-1.230	-1.228	-1.227	-1.223	-1.220	-1.216	-1.212	-1.208	-1.202	-1.195	-1.188	-1.182	-1.174	-1.167	-1.158	-1.150	-1.142	-1.133	-1.124	-1.116	-1.106	-1.098	-1.089	-1.080	-1.072	-1.064	-1.055	-1.048	-1.041	-1.034	-1.028	-1.021	-1.016	-1.011	-1.007	-1.004	-1.002	-1.000	-1.000	-0.999	-1.002	-1.003	-1.006	-1.011	-1.015	-1.021	-1.028	-1.037	-1.047	-1.058	-1.068	-1.080	-1.093	-1.108	-1.122	-1.139	-1.156	-1.173	-1.191	-1.210	-1.229	-1.250	-1.270	-1.292	-1.312	-1.334	-1.356	-1.378	-1.399	-1.422	-1.442	-1.464	-1.485	-1.506	-1.526	-1.545	-1.564	-1.582	-1.598	-1.614	-1.630	-1.644	-1.657	-1.668	-1.679	-1.689	-1.697	-1.703	-1.708	-1.712	-1.714	-1.715	-1.713	-1.711	-1.707	-1.701	-1.694	-1.684	-1.675	-1.662	-1.648	-1.633	-1.616	-1.598	-1.578	-1.557	-1.535	-1.512	-1.487	-1.461	-1.434	-1.408	-1.379	-1.349	-1.320	-1.289	-1.258	-1.225	-1.193	-1.160	-1.128	-1.094	-1.061	-1.028	-0.993	-0.961	-0.928	-0.895	-0.862	-0.831	-0.799	-0.768	-0.738	-0.708	-0.679	-0.650	-0.622	-0.597	-0.571	-0.548	-0.523	-0.500	-0.479	-0.458	-0.439	-0.421	-0.404	-0.387	-0.372	-0.358	-0.345	-0.334	-0.322	-0.313	-0.305	-0.298	-0.292	-0.287	-0.282	-0.278	-0.277	-0.275	-0.274	-0.274	-0.274	-0.276	-0.279	-0.282	-0.286	-0.289	-0.294	-0.300	-0.307	-0.313	-0.320	-0.328	-0.336	-0.344	-0.353	-0.362	-0.372	-0.381	-0.391	-0.401	-0.411	-0.421	-0.432	-0.442	-0.453	-0.464	-0.475	-0.486	-0.497	-0.508	-0.520	-0.531	-0.542	-0.552	-0.563	-0.574	-0.586	-0.598	-0.608	-0.618	-0.630	-0.641	-0.652	-0.662	-0.672	-0.683	-0.692	-0.702	-0.712	-0.723	-0.732	-0.742	-0.752	-0.761	-0.770	-0.778	-0.787	-0.795	-0.802	-0.809	-0.816	-0.822	-0.829	-0.835	-0.841	-0.845	-0.849	-0.853	-0.857	-0.861	-0.863	-0.866	-0.867	-0.868	-0.868	-0.868	-0.868	-0.867	-0.865	-0.863	-0.861	-0.858	-0.855	-0.850	-0.847	-0.841	-0.837	-0.831	-0.824	-0.819	-0.812	-0.805	-0.798	-0.791	-0.784	-0.777	-0.769	-0.762	-0.753	-0.746	-0.740	-0.732	-0.725	-0.719	-0.712	-0.707	-0.701	-0.695	-0.691	-0.686	-0.681	-0.678	-0.675	-0.672	-0.671	-0.670	-0.668	-0.669	-0.669	-0.671	-0.672	-0.676	-0.678	-0.682	-0.688	-0.692	-0.698	-0.703	-0.710	-0.718	-0.725	-0.732	-0.742	-0.750	-0.759	-0.768	-0.778	-0.788	-0.799	-0.808	-0.819	-0.829	-0.840	-0.851	-0.862	-0.871	-0.881	-0.890	-0.899	-0.908	-0.918	-0.925	-0.932	-0.940	-0.947	-0.955	-0.960	-0.966	-0.970	-0.975	-0.979	-0.982	-0.986	-0.988	-0.990	-0.992	-0.993	-0.994	-0.995	-0.995	-0.994	-0.994	-0.992	-0.992	-0.990	-0.988	-0.986	-0.984	-0.982	-0.979	-0.976	-0.974	-0.972	-0.969	-0.967	-0.963	-0.962	-0.959	-0.957	-0.954	-0.952	-0.951	-0.948	-0.946	-0.945	-0.943	-0.942	-0.940	-0.938	-0.937	-0.936	-0.934	-0.932	-0.930	-0.929	-0.928	-0.925	-0.922	-0.920	-0.918	-0.915	-0.911	-0.908	-0.902	-0.898	-0.892	-0.886	-0.881	-0.873	-0.866	-0.858	-0.848	-0.839	-0.828	-0.818	-0.806	-0.793	-0.780	-0.766	-0.751	-0.736	-0.720	-0.702	-0.686	-0.668	-0.650	-0.631	-0.612	-0.591	-0.572	-0.552	-0.531	-0.509	-0.489	-0.468	-0.448	-0.426	-0.406	-0.385	-0.366	-0.347	-0.328	-0.308	-0.291	-0.272	-0.256	-0.239	-0.223	-0.209	-0.197	-0.184	-0.172	-0.162	-0.153	-0.146	-0.139	-0.133	-0.130	-0.127	-0.125	-0.125	-0.126	-0.128	-0.132	-0.138	-0.144	-0.152	-0.161	-0.172	-0.183	-0.196	-0.209	-0.224	-0.239	-0.257	-0.275	-0.295	-0.314	-0.335	-0.357	-0.379	-0.402	-0.425	-0.449	-0.473	-0.498	-0.522	-0.548	-0.575	-0.600	-0.627	-0.653	-0.680	-0.706	-0.732	-0.758	-0.785	-0.812	-0.837	-0.863	-0.889	-0.914	-0.938	-0.964	-0.988	-1.012	-1.037	-1.059	-1.082	-1.107	-1.128	-1.151	-1.172	-1.194	-1.215	-1.236	-1.257	-1.276	-1.295	-1.315	-1.334	-1.353	-1.372	-1.388	-1.407	-1.424	-1.440	-1.457	-1.472	-1.488	-1.503	-1.518	-1.532	-1.547	-1.559	-1.572	-1.585	-1.597	-1.608	-1.618	-1.628	-1.637	-1.646	-1.652	-1.660	-1.665	-1.670	-1.674	-1.678	-1.681	-1.682	-1.682	-1.682	-1.680	-1.677	-1.673	-1.668	-1.661	-1.654	-1.646	-1.635	-1.623	-1.611	-1.598	-1.583	-1.568	-1.550	-1.532	-1.512	-1.492	-1.471	-1.448	-1.423	-1.399	-1.373	-1.347	-1.319	-1.291	-1.260	-1.231	-1.201	-1.169	-1.138	-1.107	-1.074	-1.041	-1.008	-0.974	-0.941	-0.908	-0.874	-0.841	-0.807	-0.773	-0.741	-0.708	-0.675	-0.642	-0.610	-0.578	-0.547	-0.516	-0.485	-0.455	-0.425	-0.396	-0.367	-0.339	-0.311	-0.285	-0.258	-0.232	-0.207	-0.182	-0.158	-0.133	-0.111	-0.088	-0.067	-0.044	-0.023	-0.003	0.017	0.036	0.054	0.072	0.091	0.108	0.125	0.142	0.157	0.173	0.188	0.202	0.217	0.230	0.245	0.257	0.269	0.282	0.292	0.303	0.315	0.324	0.334	0.343	0.351	0.360	0.368	0.373	0.381	0.386	0.390	0.394	0.398	0.399	0.401	0.400	0.400	0.399	0.398	0.395	0.391	0.386	0.381	0.373	0.366	0.358	0.348	0.337	0.325	0.312	0.298	0.283	0.268	0.252	0.234	0.215	0.196	0.175	0.155	0.133	0.111	0.088	0.063	0.038	0.012	-0.015	-0.040	-0.068	-0.094	-0.122	-0.150	-0.178	-0.206	-0.234	-0.262	-0.291	-0.318	-0.346	-0.372	-0.400	-0.428	-0.453	-0.479	-0.504	-0.528	-0.552	-0.575	-0.598	-0.618	-0.638	-0.657	-0.675	-0.692	-0.708	-0.722	-0.736	-0.748	-0.759	-0.768	-0.777	-0.784	-0.791	-0.795	-0.800	-0.802	-0.803	-0.803	-0.802	-0.800	-0.798	-0.793	-0.788	-0.782	-0.774	-0.767	-0.758	-0.748	-0.738	-0.726	-0.716	-0.704	-0.691	-0.678	-0.664	-0.652	-0.638	-0.625	-0.611	-0.598	-0.584	-0.570	-0.557	-0.543	-0.530	-0.518	-0.505	-0.492	-0.481	-0.469	-0.458	-0.449	-0.438	-0.428	-0.419	-0.411	-0.402	-0.396	-0.388	-0.382	-0.375	-0.370	-0.363	-0.359	-0.353	-0.348	-0.345	-0.341	-0.336	-0.332	-0.329	-0.325	-0.321	-0.318	-0.312	-0.308	-0.303	-0.300	-0.294	-0.289	-0.284	-0.278	-0.272	-0.265	-0.258	-0.250	-0.242	-0.233	-0.224	-0.215	-0.204	-0.193	-0.182	-0.171	-0.159	-0.146	-0.133	-0.120	-0.107	-0.092	-0.079	-0.065	-0.050	-0.036	-0.022	-0.008	0.005	0.019	0.032	0.045	0.058	0.069	0.081	0.092	0.102	0.112	0.120	0.129	0.137	0.142	0.149	0.153	0.158	0.161	0.162	0.162	0.162	0.161	0.159	0.154	0.152	0.146	0.140	0.132	0.126	0.117	0.108	0.098	0.088	0.077	0.065	0.053	0.041	0.028	0.016	0.002	-0.012	-0.025	-0.038	-0.052	-0.066	-0.079	-0.092	-0.103	-0.116	-0.128	-0.140	-0.151	-0.161	-0.171	-0.179	-0.188	-0.197	-0.203	-0.210	-0.215	-0.222	-0.227	-0.231	-0.234	-0.238	-0.239	-0.242	-0.242	-0.243	-0.244	-0.243	-0.243	-0.242	-0.239	-0.238	-0.236	-0.234	-0.232	-0.230	-0.228	-0.226	-0.223	-0.221	-0.218	-0.217	-0.215	-0.213	-0.212	-0.212	-0.212	-0.211	-0.210	-0.211	-0.212	-0.213	-0.215	-0.218	-0.221	-0.223	-0.228	-0.232	-0.238	-0.242	-0.248	-0.254	-0.261	-0.268	-0.277	-0.285	-0.293	-0.302	-0.312	-0.323	-0.334	-0.345	-0.357	-0.369	-0.382	-0.394	-0.408	-0.421	-0.434	-0.448	-0.463	-0.479	-0.494	-0.509	-0.525	-0.541	-0.558	-0.574	-0.591	-0.608	-0.625	-0.642	-0.660	-0.678	-0.696	-0.714	-0.731	-0.749	-0.767	-0.785	-0.802	-0.820	-0.838	-0.854	-0.872	-0.888	-0.905	-0.921	-0.937	-0.952	-0.968	-0.983	-0.998	-1.012	-1.026	-1.038	-1.051	-1.062	-1.074	-1.085	-1.095	-1.104	-1.112	-1.121	-1.129	-1.136	-1.142	-1.147	-1.152	-1.157	-1.160	-1.163	-1.165	-1.166	-1.167	-1.168	-1.168	-1.168	-1.165	-1.163	-1.161	-1.158	-1.154	-1.150	-1.146	-1.140	-1.134	-1.129	-1.122	-1.115	-1.108	-1.101	-1.093	-1.084	-1.076	-1.068	-1.058	-1.049	-1.040	-1.031	-1.021	-1.012	-1.002	-0.992	-0.982	-0.972	-0.962	-0.953	-0.943	-0.934	-0.924	-0.915	-0.906	-0.897	-0.888	-0.878	-0.871	-0.862	-0.853	-0.846	-0.838	-0.830	-0.824	-0.817	-0.810	-0.804	-0.798	-0.793	-0.788	-0.783	-0.778	-0.776	-0.772	-0.771	-0.768	-0.766	-0.764	-0.763	-0.763	-0.763	-0.763	-0.764	-0.767	-0.768	-0.770	-0.772	-0.776	-0.778	-0.782	-0.786	-0.790	-0.793	-0.798	-0.803	-0.809	-0.814	-0.819	-0.825	-0.830	-0.836	-0.841	-0.846	-0.851	-0.855	-0.861	-0.865	-0.869	-0.873	-0.877	-0.880	-0.883	-0.885	-0.888	-0.889	-0.892	-0.892	-0.892	-0.894	-0.892	-0.892	-0.892	-0.889	-0.888	-0.886	-0.883	-0.880	-0.878	-0.875	-0.871	-0.868	-0.863	-0.860	-0.855	-0.851	-0.848	-0.842	-0.838	-0.836	-0.832	-0.829	-0.825	-0.822	-0.820	-0.818	-0.815	-0.814	-0.812	-0.812	-0.810	-0.811	-0.812	-0.812	-0.813	-0.815	-0.818	-0.820	-0.824	-0.828	-0.832	-0.838	-0.842	-0.848	-0.853	-0.859	-0.865	-0.872	-0.879	-0.885	-0.892	-0.899	-0.905	-0.912	-0.918	-0.924	-0.930	-0.937	-0.942	-0.947	-0.952	-0.956	-0.961	-0.964	-0.966	-0.969	-0.971	-0.972	-0.972	-0.973	-0.972	-0.971	-0.968	-0.965	-0.961	-0.956	-0.952	-0.946	-0.939	-0.932	-0.925	-0.918	-0.908	-0.899	-0.890	-0.879	-0.869	-0.858	-0.848	-0.835	-0.824	-0.812	-0.799	-0.787	-0.774	-0.762	-0.750	-0.737	-0.725	-0.713	-0.701	-0.690	-0.678	-0.668	-0.657	-0.647	-0.638	-0.629	-0.620	-0.613	-0.606	-0.599	-0.593	-0.588	-0.584	-0.580	-0.578	-0.576	-0.574	-0.572	-0.574	-0.574	-0.577	-0.580	-0.582	-0.587	-0.591	-0.597	-0.603	-0.610	-0.617	-0.626	-0.634	-0.643	-0.653	-0.663	-0.675	-0.686	-0.698	-0.711	-0.723	-0.737	-0.750	-0.763	-0.777	-0.791	-0.806	-0.819	-0.833	-0.848	-0.862	-0.877	-0.891	-0.904	-0.918	-0.932	-0.945	-0.958	-0.970	-0.983	-0.995	-1.007	-1.018	-1.028	-1.040	-1.049	-1.058	-1.068	-1.076	-1.083	-1.092	-1.098	-1.104	-1.110	-1.115	-1.120	-1.124	-1.128	-1.132	-1.135	-1.137	-1.138	-1.138	-1.139	-1.140	-1.139	-1.138	-1.138	-1.135	-1.134	-1.132	-1.129	-1.126	-1.122	-1.118	-1.116	-1.112	-1.108	-1.104	-1.100	-1.095	-1.091	-1.086	-1.082	-1.078	-1.073	-1.069	-1.065	-1.060	-1.057	-1.052	-1.049	-1.046	-1.042	-1.039	-1.036	-1.032	-1.029	-1.026	-1.024	-1.022	-1.018	-1.017	-1.015	-1.012	-1.010	-1.008	-1.006	-1.004	-1.002	-1.000	-0.998	-0.996	-0.993	-0.992	-0.989	-0.987	-0.984	-0.982	-0.981	-0.977	-0.973	-0.971	-0.966	-0.963	-0.958	-0.954	-0.949	-0.942	-0.938	-0.932	-0.926	-0.919	-0.912	-0.905	-0.898	-0.891	-0.884	-0.876	-0.868	-0.861	-0.852	-0.843	-0.835	-0.826	-0.817	-0.808	-0.799	-0.791	-0.782	-0.773	-0.765	-0.755	-0.747	-0.738	-0.730	-0.722	-0.714	-0.707	-0.699	-0.692	-0.684	-0.678	-0.670	-0.663	-0.658	-0.652	-0.648	-0.642	-0.638	-0.633	-0.630	-0.626	-0.622	-0.620	-0.618	-0.615	-0.613	-0.611	-0.610	-0.608	-0.608	-0.607	-0.606	-0.606	-0.606	-0.606	-0.606	-0.606	-0.607	-0.607	-0.608	-0.606	-0.607	-0.607	-0.608	-0.608	-0.608	-0.607	-0.606	-0.605	-0.603	-0.603	-0.601	-0.598	-0.596	-0.592	-0.590	-0.587	-0.582	-0.578	-0.573	-0.568	-0.563	-0.558	-0.551	-0.544	-0.538	-0.530	-0.523	-0.515	-0.506	-0.498	-0.490	-0.481	-0.471	-0.461	-0.452	-0.442	-0.432	-0.422	-0.412	-0.402	-0.392	-0.383	-0.374	-0.365	-0.356	-0.348	-0.340	-0.332	-0.325	-0.317	-0.311	-0.304	-0.299	-0.294	-0.290	-0.286	-0.282	-0.279	-0.278	-0.276	-0.276	-0.275	-0.276	-0.277	-0.278	-0.281	-0.282	-0.286	-0.289	-0.293	-0.298	-0.303	-0.309	-0.314	-0.319	-0.326	-0.332	-0.339	-0.347	-0.354	-0.361	-0.368	-0.376	-0.382	-0.389	-0.396	-0.402	-0.408	-0.413	-0.419	-0.424	-0.429	-0.433	-0.437	-0.441	-0.443	-0.446	-0.448	-0.449	-0.450	-0.450	-0.451	-0.450	-0.448	-0.447	-0.446	-0.442	-0.440	-0.438	-0.433	-0.429	-0.425	-0.420	-0.414	-0.409	-0.403	-0.397	-0.391	-0.384	-0.378	-0.371	-0.364	-0.358	-0.351	-0.343	-0.337	-0.330	-0.323	-0.317	-0.311	-0.305	-0.298	-0.292	-0.286	-0.282	-0.277	-0.272	-0.267	-0.262	-0.259	-0.256	-0.252	-0.250	-0.248	-0.244	-0.244	-0.242	-0.242	-0.242	-0.242	-0.242	-0.243	-0.245	-0.248	-0.249	-0.252	-0.256	-0.259	-0.263	-0.268	-0.273	-0.279	-0.285	-0.291	-0.298	-0.305	-0.313	-0.322	-0.330	-0.339	-0.348	-0.359	-0.371	-0.381	-0.392	-0.404	-0.418	-0.429	-0.442	-0.455	-0.470	-0.484	-0.498	-0.513	-0.528	-0.542	-0.558	-0.573	-0.588	-0.603	-0.619	-0.634	-0.650	-0.666	-0.681	-0.697	-0.710	-0.725	-0.739	-0.754	-0.767	-0.780	-0.792	-0.804	-0.816	-0.827	-0.837	-0.846	-0.853	-0.862	-0.869	-0.877	-0.882	-0.887	-0.892	-0.895	-0.897	-0.898	-0.899	-0.899	-0.899	-0.897	-0.895	-0.892	-0.889	-0.884	-0.881	-0.874	-0.869	-0.862	-0.854	-0.848	-0.840	-0.831	-0.822	-0.814	-0.805	-0.796	-0.786	-0.777	-0.768	-0.758	-0.749	-0.740	-0.731	-0.722	-0.712	-0.704	-0.697	-0.688	-0.680	-0.672	-0.667	-0.660	-0.653	-0.648	-0.642	-0.638	-0.634	-0.629	-0.626	-0.623	-0.620	-0.618	-0.614	-0.613	-0.611	-0.609	-0.608	-0.607	-0.606	-0.604	-0.604	-0.604	-0.603	-0.602	-0.601	-0.601	-0.600	-0.598	-0.599	-0.598	-0.597	-0.595	-0.594	-0.592	-0.592	-0.590	-0.588	-0.587	-0.584	-0.582	-0.580	-0.577	-0.575	-0.572	-0.569	-0.566	-0.562	-0.560	-0.557	-0.553	-0.551	-0.548	-0.546	-0.542	-0.540	-0.538	-0.536	-0.535	-0.533	-0.532	-0.531	-0.531	-0.531	-0.532	-0.532	-0.533	-0.536	-0.537	-0.540	-0.542	-0.546	-0.550	-0.553	-0.558	-0.563	-0.568	-0.574	-0.580	-0.586	-0.594	-0.602	-0.608	-0.616	-0.623	-0.632	-0.641	-0.649	-0.658	-0.667	-0.676	-0.685	-0.694	-0.702	-0.712	-0.720	-0.730	-0.738	-0.747	-0.755	-0.762	-0.771	-0.779	-0.785	-0.792	-0.800	-0.807	-0.812	-0.818	-0.824	-0.829	-0.833	-0.838	-0.842	-0.846	-0.848	-0.852	-0.854	-0.857	-0.858	-0.860	-0.862	-0.862	-0.863	-0.864	-0.863	-0.863	-0.862	-0.862	-0.860	-0.859	-0.858	-0.856	-0.854	-0.852	-0.850	-0.848	-0.845	-0.842	-0.839	-0.838	-0.835	-0.832	-0.830	-0.828	-0.825	-0.822	-0.820	-0.818	-0.815	-0.813	-0.812	-0.811	-0.808	-0.808	-0.807	-0.806	-0.805	-0.806	-0.806	-0.806	-0.807	-0.806	-0.808	-0.809	-0.810	-0.812	-0.813	-0.816	-0.818	-0.820	-0.822	-0.825	-0.828	-0.829	-0.832	-0.833	-0.835	-0.836	-0.837	-0.838	-0.839	-0.839	-0.840	-0.839	-0.838	-0.838	-0.835	-0.833	-0.831	-0.827	-0.822	-0.818	-0.812	-0.805	-0.798	-0.789	-0.781	-0.771	-0.761	-0.749	-0.737	-0.723	-0.708	-0.695	-0.678	-0.663	-0.647	-0.629	-0.611	-0.592	-0.572	-0.553	-0.532	-0.512	-0.492	-0.471	-0.449	-0.428	-0.407	-0.385	-0.363	-0.342	-0.321	-0.300	-0.281	-0.259	-0.240	-0.221	-0.202	-0.183	-0.166	-0.148	-0.132	-0.116	-0.102	-0.089	-0.076	-0.062	-0.052	-0.042	-0.032	-0.023	-0.017	-0.010	-0.005	-0.001	0.003	0.006	0.007	0.008	0.008	0.006	0.005	0.002	-0.002	-0.006	-0.012	-0.018	-0.023	-0.030	-0.038	-0.047	-0.055	-0.065	-0.075	-0.086	-0.098	-0.108	-0.119	-0.131	-0.144	-0.158	-0.172	-0.184	-0.198	-0.212	-0.228	-0.242	-0.256	-0.272	-0.288	-0.302	-0.319	-0.334	-0.349	-0.366	-0.382	-0.399	-0.416	-0.432	-0.449	-0.466	-0.483	-0.500	-0.517	-0.533	-0.551	-0.568	-0.585	-0.602	-0.619	-0.637	-0.653	-0.669	-0.686	-0.703	-0.720	-0.736	-0.752	-0.768	-0.783	-0.798	-0.813	-0.828	-0.842	-0.857	-0.870	-0.882	-0.895	-0.907	-0.919	-0.929	-0.940	-0.949	-0.958	-0.967	-0.973	-0.979	-0.986	-0.990	-0.993	-0.997	-0.998	-0.999	-1.000	-0.999	-0.997	-0.993	-0.990	-0.985	-0.979	-0.972	-0.965	-0.955	-0.946	-0.935	-0.922	-0.909	-0.897	-0.882	-0.867	-0.849	-0.832	-0.813	-0.794	-0.773	-0.752	-0.731	-0.708	-0.685	-0.662	-0.638	-0.612	-0.588	-0.563	-0.537	-0.511	-0.484	-0.458	-0.432	-0.406	-0.380	-0.352	-0.325	-0.301	-0.276	-0.251	-0.226	-0.202	-0.178	-0.155	-0.133	-0.112	-0.091	-0.070	-0.052	-0.033	-0.016	0.001	0.017	0.030	0.043	0.055	0.068	0.078	0.086	0.093	0.099	0.106	0.110	0.113	0.115	0.117	0.117	0.116	0.115	0.112	0.108	0.104	0.100	0.094	0.087	0.081	0.073	0.066	0.057	0.048	0.039	0.030	0.020	0.011	0.001	-0.009	-0.018	-0.029	-0.038	-0.048	-0.057	-0.065	-0.074	-0.082	-0.090	-0.097	-0.104	-0.110	-0.116	-0.122	-0.125	-0.129	-0.133	-0.136	-0.138	-0.140	-0.141	-0.142	-0.142	-0.141	-0.138	-0.137	-0.135	-0.131	-0.128	-0.124	-0.120	-0.115	-0.109	-0.103	-0.097	-0.091	-0.084	-0.077	-0.070	-0.061	-0.054	-0.045	-0.038	-0.028	-0.019	-0.012	-0.002	0.006	0.016	0.024	0.033	0.042	0.051	0.060	0.069	0.078	0.085	0.093	0.100	0.108	0.114	0.122	0.128	0.136	0.142	0.148	0.154	0.159	0.165	0.170	0.174	0.179	0.183	0.187	0.192	0.194	0.198	0.200	0.203	0.205	0.208	0.210	0.212	0.213	0.215	0.217	0.218	0.219	0.219	0.221	0.221	0.222	0.222	0.223	0.225	0.225	0.226	0.227	0.228	0.230	0.232	0.232	0.235	0.238	0.239	0.242	0.245	0.248	0.251	0.254	0.258	0.262	0.267	0.271	0.275	0.280	0.286	0.292	0.298	0.302	0.310	0.316	0.322	0.328	0.336	0.342	0.350	0.357	0.363	0.371	0.378	0.385	0.392	0.397	0.403	0.410	0.416	0.422	0.427	0.431	0.435	0.439	0.442	0.446	0.448	0.450	0.452	0.452	0.452	0.450	0.449	0.448	0.445	0.441	0.437	0.432	0.427	0.421	0.414	0.406	0.398	0.388	0.378	0.368	0.358	0.346	0.334	0.322	0.308	0.293	0.279	0.265	0.249	0.232	0.216	0.198	0.181	0.163	0.144	0.126	0.106	0.087	0.066	0.046	0.025	0.004	-0.018	-0.039	-0.061	-0.084	-0.107	-0.130	-0.153	-0.176	-0.201	-0.225	-0.248	-0.274	-0.298	-0.323	-0.349	-0.374	-0.399	-0.424	-0.450	-0.477	-0.502	-0.527	-0.552	-0.578	-0.603	-0.629	-0.656	-0.680	-0.705	-0.731	-0.755	-0.780	-0.804	-0.829	-0.852	-0.875	-0.898	-0.919	-0.941	-0.962	-0.982	-1.001	-1.020	-1.038	-1.055	-1.071	-1.087	-1.102	-1.113	-1.126	-1.138	-1.148	-1.159	-1.168	-1.175	-1.181	-1.187	-1.192	-1.196	-1.198	-1.200	-1.200	-1.201	-1.199	-1.198	-1.195	-1.191	-1.187	-1.182	-1.177	-1.170	-1.163	-1.157	-1.149	-1.141	-1.132	-1.123	-1.115	-1.107	-1.098	-1.090	-1.081	-1.072	-1.065	-1.057	-1.049	-1.042	-1.035	-1.028	-1.022	-1.016	-1.011	-1.007	-1.003	-1.000	-0.998	-0.995	-0.993	-0.993	-0.993	-0.994	-0.996	-0.998	-1.000	-1.003	-1.007	-1.011	-1.016	-1.021	-1.026	-1.033	-1.039	-1.045	-1.052	-1.059	-1.067	-1.074	-1.082	-1.088	-1.097	-1.102	-1.109	-1.115	-1.122	-1.127	-1.132	-1.137	-1.141	-1.143	-1.147	-1.149	-1.150	-1.151	-1.150	-1.148	-1.148	-1.144	-1.140	-1.137	-1.132	-1.125	-1.117	-1.109	-1.101	-1.090	-1.080	-1.069	-1.057	-1.044	-1.030	-1.016	-1.001	-0.985	-0.969	-0.952	-0.937	-0.920	-0.903	-0.885	-0.868	-0.850	-0.832	-0.814	-0.798	-0.779	-0.762	-0.745	-0.728	-0.712	-0.695	-0.681	-0.665	-0.651	-0.637	-0.624	-0.611	-0.599	-0.588	-0.578	-0.568	-0.558	-0.551	-0.542	-0.536	-0.529	-0.524	-0.519	-0.516	-0.512	-0.508	-0.506	-0.504	-0.502	-0.499	-0.498	-0.498	-0.498	-0.497	-0.496	-0.496	-0.496	-0.495	-0.494	-0.495	-0.493	-0.493	-0.492	-0.490	-0.489	-0.486	-0.483	-0.482	-0.478	-0.473	-0.469	-0.464	-0.458	-0.452	-0.446	-0.439	-0.431	-0.423	-0.414	-0.405	-0.395	-0.384	-0.373	-0.362	-0.350	-0.338	-0.326	-0.314	-0.301	-0.288	-0.274	-0.262	-0.248	-0.234	-0.220	-0.206	-0.191	-0.177	-0.162	-0.148	-0.134	-0.120	-0.107	-0.092	-0.080	-0.066	-0.052	-0.039	-0.027	-0.015	-0.002	0.011	0.022	0.034	0.046	0.056	0.067	0.077	0.087	0.097	0.106	0.114	0.122	0.131	0.138	0.144	0.152	0.158	0.162	0.169	0.173	0.178	0.182	0.185	0.188	0.190	0.192	0.195	0.196	0.197	0.197	0.196	0.195	0.193	0.190	0.188	0.186	0.182	0.178	0.174	0.169	0.163	0.158	0.152	0.146	0.138	0.132	0.125	0.118	0.109	0.101	0.092	0.084	0.076	0.067	0.058	0.049	0.041	0.032	0.023	0.014	0.006	-0.002	-0.011	-0.019	-0.027	-0.034	-0.042	-0.049	-0.056	-0.062	-0.070	-0.076	-0.082	-0.088	-0.093	-0.098	-0.102	-0.108	-0.112	-0.116	-0.120	-0.124	-0.127	-0.130	-0.132	-0.135	-0.138	-0.140	-0.142	-0.144	-0.146	-0.148	-0.150	-0.151	-0.152	-0.154	-0.156	-0.157	-0.158	-0.159	-0.159	-0.161	-0.161	-0.162	-0.162	-0.163	-0.165	-0.165	-0.166	-0.168	-0.168	-0.170	-0.170	-0.172	-0.172	-0.173	-0.174	-0.174	-0.175	-0.175	-0.175	-0.177	-0.177	-0.178	-0.178	-0.178	-0.179	-0.180	-0.181	-0.182	-0.182	-0.182	-0.182	-0.182	-0.182	-0.182	-0.182	-0.183	-0.183	-0.183	-0.184	-0.185	-0.186	-0.186	-0.187	-0.188	-0.189	-0.190	-0.192	-0.192	-0.194	-0.196	-0.198	-0.199	-0.201	-0.203	-0.205	-0.208	-0.209	-0.211	-0.213	-0.216	-0.218	-0.220	-0.224	-0.226	-0.228	-0.231	-0.233	-0.236	-0.238	-0.241	-0.242	-0.246	-0.248	-0.248	-0.251	-0.252	-0.252	-0.254	-0.255	-0.255	-0.256	-0.256	-0.256	-0.257	-0.257	-0.255	-0.255	-0.255	-0.255	-0.253	-0.252	-0.252	-0.251	-0.249	-0.249	-0.248	-0.247	-0.246	-0.245	-0.245	-0.245	-0.245	-0.246	-0.246	-0.248	-0.248	-0.250	-0.252	-0.254	-0.257	-0.262	-0.267	-0.271	-0.276	-0.282	-0.288	-0.296	-0.304	-0.312	-0.322	-0.332	-0.342	-0.354	-0.366	-0.378	-0.391	-0.405	-0.418	-0.434	-0.449	-0.465	-0.481	-0.498	-0.514	-0.531	-0.548	-0.564	-0.582	-0.600	-0.618	-0.637	-0.654	-0.672	-0.689	-0.708	-0.724	-0.742	-0.758	-0.773	-0.790	-0.806	-0.820	-0.834	-0.848	-0.860	-0.872	-0.883	-0.893	-0.902	-0.911	-0.918	-0.925	-0.930	-0.936	-0.938	-0.940	-0.941	-0.941	-0.939	-0.938	-0.934	-0.930	-0.924	-0.918	-0.909	-0.901	-0.891	-0.880	-0.868	-0.855	-0.841	-0.826	-0.811	-0.794	-0.777	-0.758	-0.739	-0.719	-0.698	-0.678	-0.657	-0.635	-0.612	-0.589	-0.567	-0.544	-0.519	-0.497	-0.473	-0.450	-0.427	-0.404	-0.382	-0.358	-0.336	-0.315	-0.294	-0.272	-0.252	-0.232	-0.213	-0.195	-0.177	-0.159	-0.144	-0.129	-0.116	-0.101	-0.089	-0.078	-0.065	-0.056	-0.047	-0.038	-0.030	-0.023	-0.018	-0.012	-0.008	-0.004	-0.001	0.002	0.003	0.004	0.005	0.005	0.004	0.003	0.002	0.001	-0.001	-0.002	-0.007	-0.009	-0.012	-0.015	-0.018	-0.022	-0.025	-0.028	-0.031	-0.035	-0.038	-0.040	-0.042	-0.044	-0.046	-0.048	-0.050	-0.050	-0.052	-0.053	-0.054	-0.054	-0.055	-0.054	-0.054	-0.054	-0.052	-0.052	-0.050	-0.048	-0.047	-0.045	-0.043	-0.041	-0.038	-0.036	-0.034	-0.032	-0.029	-0.027	-0.025	-0.023	-0.021	-0.018	-0.017	-0.015	-0.013	-0.011	-0.009	-0.009	-0.008	-0.006	-0.005	-0.005	-0.003	-0.004	-0.004	-0.005	-0.006	-0.006	-0.008	-0.009	-0.011	-0.012	-0.015	-0.018	-0.020	-0.023	-0.026	-0.029	-0.032	-0.037	-0.040	-0.043	-0.048	-0.052	-0.056	-0.062	-0.068	-0.072	-0.078	-0.084	-0.091	-0.097	-0.103	-0.110	-0.118	-0.124	-0.132	-0.140	-0.149	-0.158	-0.166	-0.175	-0.186	-0.195	-0.206	-0.218	-0.228	-0.240	-0.252	-0.264	-0.276	-0.290	-0.304	-0.318	-0.332	-0.347	-0.363	-0.378	-0.393	-0.408	-0.425	-0.441	-0.457	-0.472	-0.489	-0.506	-0.522	-0.538	-0.553	-0.568	-0.584	-0.599	-0.612	-0.627	-0.640	-0.653	-0.666	-0.677	-0.687	-0.697	-0.706	-0.712	-0.719	-0.725	-0.728	-0.731	-0.733	-0.734	-0.733	-0.730	-0.726	-0.722	-0.714	-0.705	-0.695	-0.684	-0.672	-0.658	-0.642	-0.625	-0.607	-0.586	-0.565	-0.542	-0.519	-0.495	-0.469	-0.441	-0.413	-0.384	-0.353	-0.322	-0.291	-0.259	-0.227	-0.192	-0.159	-0.126	-0.092	-0.058	-0.024	0.010	0.043	0.078	0.110	0.142	0.175	0.207	0.238	0.268	0.297	0.326	0.353	0.380	0.406	0.432	0.454	0.478	0.498	0.519	0.538	0.557	0.573	0.588	0.602	0.615	0.627	0.637	0.647	0.654	0.662	0.668	0.672	0.677	0.681	0.682	0.683	0.685	0.684	0.682	0.680	0.678	0.676	0.672	0.668	0.664	0.658	0.654	0.649	0.643	0.638	0.633	0.628	0.622	0.616	0.612	0.607	0.601	0.596	0.591	0.587	0.583	0.579	0.576	0.573	0.569	0.567	0.564	0.562	0.561	0.558	0.558	0.557	0.557	0.557	0.556	0.558	0.558	0.558	0.560	0.561	0.562	0.564	0.566	0.568	0.570	0.572	0.574	0.577	0.578	0.581	0.582	0.585	0.587	0.589	0.591	0.593	0.594	0.597	0.598	0.600	0.602	0.602	0.604	0.606	0.607	0.609	0.609	0.610	0.611	0.612	0.612	0.613	0.613	0.613	0.615	0.615	0.615	0.617	0.617	0.617	0.618	0.619	0.620	0.621	0.622	0.622	0.624	0.625	0.626	0.628	0.629	0.631	0.632	0.634	0.637	0.638	0.641	0.643	0.646	0.648	0.651	0.653	0.655	0.658	0.662	0.665	0.668	0.672	0.675	0.678	0.682	0.685	0.690	0.692	0.696	0.700	0.702	0.706	0.710	0.712	0.716	0.719	0.722	0.726	0.728	0.731	0.734	0.737	0.739	0.742	0.745	0.747	0.749	0.752	0.753	0.757	0.758	0.760	0.762	0.764	0.766	0.768	0.770	0.771	150.000	5.000	2.000	1.000	4.000	0.000	0.000	0.000	0.000	0.000	0.000	0.000	0.000	0.000	0.000	0.000	0.000	0.000	-1.193	-1.182	-1.168	-1.156	-1.142	-1.129	-1.117	-1.103	-1.090	-1.077	-1.063	-1.052	-1.039	-1.027	-1.013	-1.001	-0.989	-0.978	-0.965	-0.953	-0.942	-0.931	-0.919	-0.909	-0.898	-0.888	-0.878	-0.868	-0.858	-0.850	-0.842	-0.832	-0.824	-0.818	-0.809	-0.802	-0.797	-0.790	-0.785	-0.779	-0.776	-0.771	-0.768	-0.765	-0.762	-0.760	-0.758	-0.757	-0.757	-0.756	-0.757	-0.758	-0.758	-0.760	-0.762	-0.764	-0.767	-0.769	-0.773	-0.777	-0.781	-0.785	-0.790	-0.794	-0.799	-0.804	-0.809	-0.815	-0.820	-0.826	-0.831	-0.836	-0.842	-0.848	-0.852	-0.858	-0.862	-0.865	-0.869	-0.873	-0.876	-0.879	-0.882	-0.883	-0.886	-0.886	-0.887	-0.887	-0.887	-0.886	-0.884	-0.882	-0.880	-0.877	-0.873	-0.868	-0.862	-0.857	-0.851	-0.844	-0.837	-0.829	-0.820	-0.812	-0.802	-0.792	-0.782	-0.771	-0.759	-0.748	-0.735	-0.723	-0.711	-0.698	-0.686	-0.673	-0.660	-0.648	-0.635	-0.622	-0.610	-0.598	-0.588	-0.576	-0.565	-0.554	-0.543	-0.534	-0.525	-0.516	-0.508	-0.501	-0.494	-0.488	-0.483	-0.479	-0.476	-0.473	-0.472	-0.471	-0.470	-0.471	-0.473	-0.475	-0.479	-0.484	-0.489	-0.495	-0.502	-0.511	-0.519	-0.528	-0.538	-0.548	-0.560	-0.572	-0.585	-0.597	-0.610	-0.624	-0.638	-0.652	-0.667	-0.682	-0.697	-0.713	-0.728	-0.744	-0.760	-0.774	-0.790	-0.806	-0.820	-0.834	-0.850	-0.863	-0.878	-0.891	-0.904	-0.917	-0.928	-0.940	-0.952	-0.962	-0.973	-0.983	-0.992	-1.002	-1.010	-1.018	-1.026	-1.032	-1.039	-1.046	-1.051	-1.057	-1.062	-1.066	-1.070	-1.073	-1.077	-1.081	-1.083	-1.086	-1.090	-1.092	-1.096	-1.098	-1.100	-1.102	-1.103	-1.107	-1.108	-1.109	-1.112	-1.114	-1.116	-1.119	-1.122	-1.125	-1.128	-1.132	-1.135	-1.139	-1.143	-1.147	-1.151	-1.156	-1.160	-1.165	-1.169	-1.174	-1.179	-1.184	-1.189	-1.196	-1.201	-1.208	-1.213	-1.219	-1.226	-1.232	-1.238	-1.244	-1.249	-1.256	-1.262	-1.268	-1.273	-1.279	-1.285	-1.290	-1.295	-1.299	-1.305	-1.309	-1.312	-1.317	-1.320	-1.322	-1.326	-1.328	-1.331	-1.333	-1.335	-1.336	-1.337	-1.337	-1.337	-1.336	-1.335	-1.333	-1.332	-1.330	-1.328	-1.325	-1.322	-1.318	-1.314	-1.310	-1.305	-1.300	-1.294	-1.289	-1.283	-1.277	-1.270	-1.264	-1.257	-1.248	-1.241	-1.233	-1.225	-1.218	-1.210	-1.202	-1.192	-1.185	-1.177	-1.169	-1.161	-1.153	-1.147	-1.139	-1.132	-1.124	-1.118	-1.112	-1.105	-1.100	-1.093	-1.088	-1.083	-1.079	-1.076	-1.072	-1.069	-1.067	-1.065	-1.064	-1.063	-1.063	-1.063	-1.066	-1.068	-1.071	-1.075	-1.078	-1.083	-1.089	-1.096	-1.102	-1.109	-1.117	-1.126	-1.135	-1.144	-1.154	-1.166	-1.177	-1.189	-1.202	-1.214	-1.228	-1.240	-1.254	-1.268	-1.281	-1.296	-1.310	-1.325	-1.339	-1.354	-1.369	-1.382	-1.398	-1.412	-1.426	-1.441	-1.454	-1.468	-1.481	-1.492	-1.504	-1.517	-1.528	-1.537	-1.547	-1.556	-1.564	-1.572	-1.580	-1.586	-1.592	-1.596	-1.599	-1.602	-1.605	-1.606	-1.607	-1.605	-1.604	-1.601	-1.598	-1.593	-1.588	-1.582	-1.574	-1.567	-1.558	-1.548	-1.538	-1.525	-1.514	-1.501	-1.488	-1.473	-1.458	-1.443	-1.427	-1.409	-1.392	-1.374	-1.356	-1.338	-1.319	-1.300	-1.280	-1.261	-1.241	-1.222	-1.201	-1.181	-1.162	-1.142	-1.123	-1.103	-1.085	-1.066	-1.048	-1.029	-1.012	-0.995	-0.978	-0.962	-0.947	-0.932	-0.917	-0.904	-0.891	-0.878	-0.868	-0.856	-0.846	-0.835	-0.825	-0.817	-0.808	-0.801	-0.793	-0.788	-0.782	-0.776	-0.771	-0.767	-0.762	-0.759	-0.756	-0.753	-0.751	-0.748	-0.747	-0.744	-0.742	-0.741	-0.739	-0.738	-0.736	-0.735	-0.733	-0.732	-0.729	-0.728	-0.726	-0.723	-0.721	-0.718	-0.715	-0.712	-0.708	-0.704	-0.701	-0.698	-0.693	-0.688	-0.684	-0.680	-0.674	-0.669	-0.664	-0.659	-0.653	-0.647	-0.642	-0.635	-0.629	-0.624	-0.618	-0.612	-0.607	-0.600	-0.595	-0.589	-0.584	-0.578	-0.572	-0.568	-0.562	-0.558	-0.553	-0.548	-0.543	-0.538	-0.534	-0.530	-0.527	-0.522	-0.518	-0.514	-0.511	-0.507	-0.503	-0.501	-0.498	-0.492	-0.489	-0.487	-0.482	-0.478	-0.474	-0.470	-0.466	-0.462	-0.458	-0.452	-0.448	-0.442	-0.437	-0.432	-0.424	-0.419	-0.412	-0.407	-0.400	-0.393	-0.387	-0.380	-0.372	-0.365	-0.358	-0.350	-0.342	-0.334	-0.327	-0.319	-0.312	-0.303	-0.297	-0.289	-0.283	-0.276	-0.269	-0.263	-0.258	-0.252	-0.248	-0.242	-0.238	-0.234	-0.231	-0.228	-0.227	-0.223	-0.222	-0.221	-0.222	-0.221	-0.221	-0.222	-0.222	-0.223	-0.226	-0.228	-0.229	-0.233	-0.236	-0.239	-0.242	-0.245	-0.249	-0.252	-0.256	-0.259	-0.262	-0.266	-0.268	-0.270	-0.272	-0.273	-0.274	-0.274	-0.275	-0.274	-0.272	-0.271	-0.268	-0.263	-0.259	-0.254	-0.248	-0.242	-0.235	-0.225	-0.216	-0.205	-0.194	-0.182	-0.168	-0.154	-0.139	-0.123	-0.106	-0.089	-0.070	-0.051	-0.031	-0.009	0.012	0.035	0.058	0.082	0.107	0.130	0.156	0.182	0.208	0.233	0.259	0.286	0.313	0.339	0.366	0.392	0.420	0.447	0.472	0.498	0.524	0.550	0.576	0.601	0.626	0.649	0.673	0.697	0.718	0.741	0.762	0.782	0.802	0.821	0.838	0.855	0.872	0.888	0.902	0.916	0.929	0.940	0.952	0.960	0.970	0.978	0.985	0.991	0.995	0.998	1.001	1.002	1.002	1.002	1.002	0.999	0.996	0.991	0.986	0.981	0.975	0.968	0.959	0.949	0.939	0.929	0.917	0.905	0.892	0.878	0.865	0.851	0.836	0.821	0.803	0.788	0.771	0.754	0.737	0.719	0.702	0.683	0.665	0.648	0.628	0.611	0.592	0.573	0.557	0.538	0.520	0.501	0.483	0.465	0.448	0.429	0.412	0.395	0.378	0.361	0.343	0.328	0.310	0.295	0.278	0.263	0.247	0.232	0.217	0.202	0.187	0.172	0.158	0.145	0.130	0.118	0.104	0.091	0.078	0.064	0.052	0.040	0.028	0.015	0.003	-0.008	-0.020	-0.031	-0.043	-0.053	-0.064	-0.074	-0.085	-0.095	-0.104	-0.114	-0.124	-0.133	-0.142	-0.151	-0.160	-0.169	-0.178	-0.186	-0.194	-0.202	-0.210	-0.216	-0.223	-0.231	-0.238	-0.245	-0.250	-0.257	-0.263	-0.269	-0.274	-0.279	-0.285	-0.290	-0.296	-0.300	-0.305	-0.309	-0.314	-0.318	-0.322	-0.328	-0.332	-0.335	-0.339	-0.343	-0.348	-0.351	-0.354	-0.358	-0.362	-0.366	-0.370	-0.372	-0.376	-0.380	-0.383	-0.387	-0.389	-0.393	-0.397	-0.400	-0.402	-0.407	-0.410	-0.412	-0.416	-0.420	-0.423	-0.427	-0.429	-0.432	-0.436	-0.439	-0.442	-0.446	-0.448	-0.452	-0.455	-0.458	-0.461	-0.464	-0.467	-0.470	-0.472	-0.475	-0.478	-0.481	-0.484	-0.488	-0.491	-0.494	-0.497	-0.500	-0.503	-0.507	-0.509	-0.513	-0.517	-0.520	-0.523	-0.528	-0.532	-0.537	-0.541	-0.545	-0.549	-0.555	-0.560	-0.565	-0.570	-0.576	-0.582	-0.587	-0.592	-0.598	-0.604	-0.610	-0.615	-0.620	-0.626	-0.631	-0.636	-0.641	-0.648	-0.652	-0.656	-0.662	-0.668	-0.672	-0.676	-0.680	-0.684	-0.688	-0.692	-0.695	-0.698	-0.701	-0.703	-0.706	-0.708	-0.710	-0.712	-0.713	-0.716	-0.717	-0.719	-0.719	-0.720	-0.722	-0.722	-0.724	-0.725	-0.726	-0.728	-0.728	-0.729	-0.731	-0.732	-0.734	-0.737	-0.738	-0.741	-0.743	-0.747	-0.750	-0.753	-0.757	-0.762	-0.766	-0.771	-0.777	-0.782	-0.788	-0.793	-0.801	-0.808	-0.816	-0.824	-0.832	-0.842	-0.851	-0.860	-0.870	-0.881	-0.891	-0.902	-0.913	-0.923	-0.935	-0.947	-0.959	-0.971	-0.982	-0.994	-1.007	-1.019	-1.031	-1.043	-1.055	-1.067	-1.080	-1.091	-1.103	-1.114	-1.127	-1.139	-1.150	-1.161	-1.172	-1.183	-1.195	-1.205	-1.216	-1.226	-1.237	-1.247	-1.257	-1.267	-1.277	-1.287	-1.297	-1.306	-1.315	-1.325	-1.334	-1.342	-1.352	-1.361	-1.370	-1.378	-1.387	-1.396	-1.405	-1.413	-1.422	-1.431	-1.438	-1.448	-1.456	-1.464	-1.472	-1.481	-1.488	-1.497	-1.504	-1.511	-1.518	-1.525	-1.532	-1.538	-1.545	-1.551	-1.556	-1.560	-1.566	-1.570	-1.574	-1.578	-1.582	-1.585	-1.588	-1.590	-1.591	-1.592	-1.593	-1.592	-1.592	-1.592	-1.590	-1.588	-1.585	-1.582	-1.578	-1.573	-1.568	-1.562	-1.557	-1.549	-1.542	-1.534	-1.525	-1.517	-1.508	-1.498	-1.488	-1.477	-1.467	-1.455	-1.444	-1.433	-1.421	-1.408	-1.395	-1.383	-1.370	-1.357	-1.343	-1.329	-1.315	-1.302	-1.288	-1.273	-1.259	-1.244	-1.230	-1.216	-1.200	-1.186	-1.172	-1.157	-1.142	-1.128	-1.114	-1.099	-1.084	-1.070	-1.057	-1.041	-1.027	-1.012	-0.998	-0.983	-0.969	-0.955	-0.941	-0.927	-0.913	-0.899	-0.886	-0.872	-0.859	-0.846	-0.832	-0.819	-0.807	-0.793	-0.782	-0.769	-0.758	-0.747	-0.735	-0.724	-0.713	-0.702	-0.692	-0.682	-0.673	-0.663	-0.656	-0.647	-0.639	-0.632	-0.625	-0.618	-0.612	-0.607	-0.601	-0.597	-0.592	-0.588	-0.587	-0.583	-0.581	-0.581	-0.579	-0.578	-0.579	-0.580	-0.581	-0.582	-0.585	-0.588	-0.590	-0.593	-0.598	-0.601	-0.605	-0.610	-0.615	-0.619	-0.624	-0.628	-0.632	-0.638	-0.642	-0.647	-0.651	-0.655	-0.658	-0.662	-0.665	-0.668	-0.670	-0.672	-0.672	-0.674	-0.674	-0.673	-0.672	-0.671	-0.668	-0.664	-0.660	-0.656	-0.649	-0.642	-0.636	-0.628	-0.619	-0.608	-0.598	-0.588	-0.577	-0.565	-0.551	-0.538	-0.525	-0.510	-0.496	-0.482	-0.466	-0.451	-0.435	-0.418	-0.402	-0.387	-0.370	-0.355	-0.338	-0.322	-0.306	-0.291	-0.276	-0.262	-0.247	-0.232	-0.219	-0.205	-0.193	-0.181	-0.170	-0.158	-0.148	-0.139	-0.130	-0.122	-0.115	-0.108	-0.102	-0.098	-0.093	-0.088	-0.084	-0.082	-0.080	-0.078	-0.077	-0.076	-0.076	-0.077	-0.077	-0.078	-0.080	-0.082	-0.083	-0.086	-0.088	-0.091	-0.094	-0.098	-0.101	-0.104	-0.108	-0.111	-0.115	-0.118	-0.120	-0.123	-0.126	-0.129	-0.132	-0.134	-0.135	-0.137	-0.138	-0.138	-0.139	-0.139	-0.140	-0.139	-0.138	-0.135	-0.134	-0.131	-0.128	-0.125	-0.122	-0.117	-0.112	-0.106	-0.100	-0.094	-0.087	-0.079	-0.072	-0.063	-0.056	-0.046	-0.037	-0.027	-0.016	-0.006	0.004	0.016	0.027	0.039	0.051	0.062	0.073	0.086	0.098	0.110	0.122	0.133	0.144	0.156	0.167	0.178	0.187	0.197	0.207	0.215	0.223	0.231	0.238	0.245	0.251	0.257	0.262	0.266	0.268	0.272	0.273	0.273	0.273	0.272	0.270	0.267	0.263	0.258	0.253	0.248	0.241	0.233	0.225	0.215	0.205	0.195	0.184	0.173	0.162	0.148	0.136	0.122	0.109	0.095	0.080	0.067	0.052	0.037	0.022	0.008	-0.006	-0.020	-0.034	-0.048	-0.062	-0.076	-0.089	-0.101	-0.113	-0.125	-0.137	-0.148	-0.158	-0.167	-0.175	-0.183	-0.192	-0.198	-0.205	-0.211	-0.215	-0.220	-0.224	-0.227	-0.229	-0.231	-0.232	-0.232	-0.232	-0.232	-0.231	-0.230	-0.228	-0.226	-0.222	-0.219	-0.216	-0.211	-0.206	-0.201	-0.196	-0.190	-0.184	-0.178	-0.172	-0.165	-0.158	-0.151	-0.144	-0.138	-0.130	-0.123	-0.116	-0.110	-0.103	-0.097	-0.090	-0.083	-0.078	-0.071	-0.066	-0.061	-0.056	-0.050	-0.046	-0.041	-0.038	-0.034	-0.030	-0.028	-0.024	-0.022	-0.020	-0.018	-0.016	-0.016	-0.016	-0.016	-0.016	-0.016	-0.018	-0.019	-0.020	-0.022	-0.024	-0.027	-0.030	-0.033	-0.038	-0.042	-0.044	-0.049	-0.053	-0.058	-0.062	-0.066	-0.070	-0.074	-0.078	-0.082	-0.086	-0.089	-0.092	-0.096	-0.099	-0.102	-0.105	-0.107	-0.110	-0.111	-0.112	-0.112	-0.112	-0.112	-0.112	-0.109	-0.108	-0.104	-0.101	-0.097	-0.092	-0.087	-0.081	-0.075	-0.068	-0.061	-0.053	-0.045	-0.036	-0.026	-0.016	-0.004	0.007	0.018	0.031	0.043	0.056	0.069	0.082	0.097	0.112	0.126	0.141	0.156	0.170	0.186	0.201	0.216	0.232	0.247	0.262	0.278	0.292	0.306	0.321	0.336	0.350	0.362	0.376	0.389	0.402	0.414	0.427	0.438	0.448	0.458	0.468	0.477	0.485	0.494	0.501	0.507	0.513	0.518	0.523	0.528	0.531	0.533	0.536	0.538	0.538	0.538	0.538	0.537	0.535	0.532	0.529	0.526	0.521	0.516	0.510	0.504	0.498	0.491	0.484	0.475	0.468	0.458	0.449	0.438	0.429	0.418	0.408	0.398	0.385	0.374	0.362	0.349	0.337	0.324	0.312	0.298	0.285	0.272	0.258	0.246	0.231	0.218	0.203	0.191	0.178	0.163	0.152	0.138	0.124	0.112	0.099	0.087	0.075	0.063	0.052	0.040	0.030	0.020	0.010	0.001	-0.008	-0.017	-0.025	-0.032	-0.039	-0.045	-0.051	-0.055	-0.060	-0.064	-0.067	-0.069	-0.071	-0.072	-0.072	-0.072	-0.071	-0.069	-0.068	-0.065	-0.061	-0.058	-0.053	-0.049	-0.043	-0.038	-0.032	-0.023	-0.017	-0.009	-0.001	0.008	0.016	0.025	0.034	0.044	0.052	0.061	0.071	0.080	0.089	0.098	0.108	0.116	0.126	0.134	0.143	0.152	0.159	0.168	0.175	0.182	0.190	0.197	0.203	0.209	0.216	0.222	0.228	0.234	0.239	0.244	0.250	0.254	0.258	0.264	0.269	0.272	0.278	0.282	0.288	0.292	0.297	0.301	0.306	0.312	0.317	0.322	0.328	0.333	0.339	0.346	0.352	0.358	0.365	0.372	0.380	0.388	0.395	0.403	0.411	0.419	0.428	0.436	0.446	0.453	0.462	0.471	0.480	0.490	0.499	0.508	0.517	0.527	0.536	0.544	0.553	0.562	0.572	0.580	0.590	0.598	0.607	0.617	0.625	0.633	0.642	0.652	0.661	0.670	0.680	0.689	0.700	0.709	0.721	0.730	0.740	0.752	0.762	0.774	0.787	0.798	0.811	0.825	0.839	0.853	0.868	0.884	0.900	0.916	0.933	0.950	0.968	0.987	1.005	1.025	1.043	1.063	1.082	1.103	1.124	1.145	1.166	1.187	1.208	1.228	1.249	1.270	1.289	1.311	1.330	1.351	1.371	1.390	1.408	1.428	1.445	1.462	1.479	1.495	1.512	1.525	1.540	1.552	1.566	1.578	1.589	1.600	1.610	1.620	1.628	1.637	1.646	1.652	1.659	1.665	1.670	1.676	1.682	1.686	1.691	1.695	1.700	1.703	1.707	1.710	1.714	1.718	1.722	1.726	1.731	1.734	1.739	1.744	1.748	1.753	1.760	1.765	1.772	1.778	1.784	1.791	1.798	1.805	1.812	1.820	1.828	1.837	1.844	1.853	1.860	1.869	1.878	1.887	1.895	1.903	1.912	1.921	1.929	1.938	1.945	1.952	1.960	1.967	1.973	1.980	1.986	1.991	1.996	2.001	2.004	2.007	2.011	2.013	2.014	2.014	2.014	2.014	2.013	2.010	2.007	2.003	1.999	1.993	1.988	1.982	1.974	1.966	1.955	1.946	1.934	1.922	1.909	1.895	1.881	1.864	1.848	1.832	1.813	1.794	1.775	1.754	1.733	1.712	1.689	1.666	1.642	1.617	1.592	1.566	1.540	1.513	1.487	1.459	1.432	1.404	1.377	1.349	1.321	1.293	1.265	1.238	1.210	1.183	1.156	1.128	1.102	1.077	1.051	1.027	1.002	0.979	0.957	0.935	0.913	0.893	0.874	0.856	0.838	0.822	0.806	0.792	0.778	0.767	0.755	0.744	0.735	0.727	0.720	0.713	0.708	0.703	0.699	0.696	0.694	0.692	0.692	0.691	0.692	0.692	0.694	0.696	0.698	0.700	0.702	0.704	0.706	0.709	0.711	0.712	0.715	0.717	0.718	0.718	0.718	0.718	0.718	0.717	0.715	0.712	0.709	0.707	0.702	0.697	0.691	0.684	0.677	0.670	0.662	0.652	0.642	0.632	0.622	0.611	0.598	0.586	0.574	0.560	0.547	0.532	0.519	0.504	0.489	0.476	0.461	0.445	0.430	0.415	0.399	0.385	0.369	0.354	0.340	0.325	0.310	0.296	0.282	0.268	0.254	0.242	0.229	0.218	0.205	0.193	0.182	0.171	0.161	0.150	0.141	0.131	0.122	0.113	0.104	0.096	0.088	0.082	0.073	0.067	0.060	0.053	0.048	0.042	0.037	0.032	0.027	0.022	0.018	0.015	0.011	0.007	0.004	0.002	-0.001	-0.003	-0.005	-0.008	-0.008	-0.011	-0.011	-0.012	-0.012	-0.012	-0.012	-0.011	-0.010	-0.010	-0.008	-0.008	-0.006	-0.003	-0.001	0.001	0.004	0.007	0.009	0.012	0.016	0.018	0.022	0.026	0.030	0.033	0.038	0.041	0.044	0.048	0.051	0.055	0.058	0.062	0.065	0.068	0.072	0.074	0.077	0.078	0.081	0.082	0.084	0.085	0.087	0.088	0.089	0.089	0.091	0.091	0.092	0.092	0.092	0.093	0.093	0.094	0.095	0.095	0.096	0.096	0.098	0.099	0.100	0.102	0.104	0.107	0.109	0.112	0.116	0.122	0.126	0.132	0.137	0.144	0.152	0.159	0.168	0.178	0.188	0.198	0.209	0.221	0.234	0.248	0.262	0.277	0.292	0.309	0.326	0.342	0.360	0.379	0.399	0.418	0.439	0.459	0.479	0.501	0.522	0.543	0.567	0.588	0.611	0.633	0.656	0.679	0.701	0.723	0.745	0.768	0.789	0.811	0.832	0.853	0.872	0.892	0.911	0.928	0.946	0.962	0.979	0.995	1.009	1.023	1.036	1.048	1.059	1.069	1.078	1.087	1.094	1.100	1.105	1.109	1.112	1.115	1.116	1.116	1.115	1.112	1.110	1.106	1.101	1.094	1.088	1.079	1.070	1.059	1.049	1.038	1.023	1.010	0.996	0.980	0.964	0.948	0.931	0.913	0.894	0.875	0.857	0.836	0.817	0.795	0.774	0.752	0.732	0.710	0.689	0.668	0.646	0.626	0.604	0.583	0.563	0.542	0.523	0.504	0.486	0.468	0.451	0.435	0.420	0.405	0.391	0.378	0.367	0.355	0.346	0.338	0.330	0.323	0.318	0.314	0.311	0.310	0.310	0.311	0.312	0.317	0.322	0.328	0.337	0.346	0.356	0.368	0.382	0.396	0.411	0.428	0.446	0.463	0.483	0.504	0.526	0.548	0.572	0.595	0.620	0.645	0.670	0.696	0.722	0.750	0.776	0.804	0.832	0.859	0.888	0.916	0.943	0.971	0.999	1.027	1.052	1.079	1.106	1.132	1.157	1.182	1.207	1.231	1.253	1.276	1.299	1.321	1.341	1.362	1.381	1.399	1.418	1.434	1.451	1.467	1.482	1.496	1.511	1.522	1.535	1.548	1.558	1.568	1.578	1.588	1.596	1.604	1.612	1.618	1.625	1.630	1.635	1.640	1.642	1.646	1.648	1.649	1.652	1.652	1.652	1.650	1.649	1.647	1.644	1.640	1.636	1.631	1.626	1.618	1.612	1.604	1.596	1.586	1.577	1.566	1.554	1.542	1.530	1.517	1.502	1.488	1.472	1.458	1.441	1.423	1.405	1.388	1.370	1.350	1.331	1.312	1.292	1.272	1.249	1.229	1.209	1.188	1.166	1.146	1.125	1.106	1.085	1.066	1.047	1.028	1.009	0.990	0.973	0.958	0.941	0.927	0.912	0.898	0.886	0.873	0.862	0.852	0.843	0.835	0.828	0.822	0.817	0.812	0.808	0.807	0.804	0.803	0.803	0.804	0.807	0.809	0.812	0.817	0.820	0.824	0.831	0.836	0.842	0.848	0.853	0.860	0.867	0.873	0.880	0.886	0.892	0.898	0.903	0.909	0.913	0.918	0.921	0.924	0.927	0.928	0.928	0.928	0.928	0.926	0.922	0.920	0.916	0.910	0.904	0.898	0.890	0.882	0.873	0.862	0.852	0.841	0.828	0.816	0.802	0.788	0.775	0.759	0.745	0.729	0.714	0.698	0.683	0.668	0.652	0.638	0.622	0.608	0.592	0.579	0.565	0.552	0.539	0.528	0.517	0.507	0.498	0.489	0.482	0.475	0.471	0.466	0.463	0.462	0.462	0.462	0.463	0.466	0.471	0.476	0.482	0.488	0.498	0.507	0.517	0.528	0.540	0.553	0.567	0.582	0.598	0.612	0.629	0.647	0.663	0.681	0.699	0.716	0.734	0.752	0.770	0.788	0.806	0.822	0.839	0.857	0.872	0.888	0.904	0.918	0.932	0.946	0.958	0.968	0.980	0.989	0.998	1.008	1.014	1.020	1.027	1.031	1.035	1.038	1.042	1.043	1.044	1.045	1.044	1.044	1.042	1.041	1.039	1.037	1.034	1.031	1.028	1.025	1.022	1.019	1.015	1.012	1.011	1.008	1.006	1.004	1.003	1.002	1.002	1.003	1.003	1.005	1.007	1.010	1.013	1.018	1.023	1.028	1.035	1.041	1.049	1.058	1.067	1.075	1.084	1.095	1.106	1.117	1.128	1.140	1.152	1.164	1.176	1.188	1.201	1.212	1.225	1.238	1.249	1.261	1.272	1.282	1.293	1.304	1.312	1.319	1.328	1.334	1.339	1.343	1.348	1.350	1.352	1.352	1.350	1.348	1.344	1.338	1.332	1.324	1.315	1.304	1.291	1.278	1.262	1.246	1.228	1.208	1.187	1.165	1.141	1.114	1.088	1.058	1.028	0.998	0.964	0.931	0.896	0.861	0.823	0.786	0.747	0.707	0.667	0.626	0.584	0.542	0.500	0.457	0.414	0.371	0.328	0.285	0.242	0.200	0.157	0.115	0.074	0.033	-0.006	-0.046	-0.082	-0.120	-0.157	-0.191	-0.224	-0.257	-0.288	-0.318	-0.345	-0.372	-0.396	-0.419	-0.442	-0.462	-0.480	-0.497	-0.510	-0.523	-0.534	-0.544	-0.552	-0.558	-0.562	-0.566	-0.566	-0.565	-0.564	-0.560	-0.557	-0.550	-0.542	-0.534	-0.526	-0.515	-0.503	-0.492	-0.479	-0.467	-0.452	-0.438	-0.424	-0.409	-0.395	-0.380	-0.365	-0.350	-0.337	-0.324	-0.309	-0.297	-0.283	-0.272	-0.262	-0.251	-0.242	-0.232	-0.225	-0.218	-0.209	-0.204	-0.200	-0.197	-0.193	-0.192	-0.190	-0.191	-0.191	-0.194	-0.197	-0.199	-0.204	-0.208	-0.214	-0.220	-0.228	-0.235	-0.244	-0.252	-0.261	-0.272	-0.282	-0.291	-0.302	-0.312	-0.322	-0.333	-0.344	-0.355	-0.365	-0.376	-0.387	-0.396	-0.406	-0.415	-0.424	-0.433	-0.441	-0.448	-0.456	-0.462	-0.468	-0.474	-0.479	-0.483	-0.488	-0.492	-0.493	-0.496	-0.498	-0.498	-0.498	-0.498	-0.496	-0.494	-0.492	-0.488	-0.484	-0.479	-0.473	-0.467	-0.460	-0.451	-0.442	-0.432	-0.423	-0.412	-0.399	-0.387	-0.373	-0.358	-0.345	-0.328	-0.312	-0.294	-0.276	-0.258	-0.238	-0.218	-0.197	-0.175	-0.153	-0.131	-0.107	-0.082	-0.058	-0.032	-0.008	0.019	0.045	0.072	0.098	0.125	0.152	0.179	0.206	0.234	0.262	0.288	0.316	0.342	0.368	0.395	0.421	0.445	0.470	0.495	0.518	0.541	0.562	0.585	0.605	0.625	0.644	0.663	0.680	0.697	0.712	0.727	0.739	0.751	0.762	0.773	0.782	0.791	0.798	0.806	0.812	0.816	0.821	0.824	0.827	0.828	0.831	0.831	0.832	0.832	0.832	0.830	0.830	0.828	0.828	0.826	0.824	0.822	0.821	0.820	0.819	0.818	0.818	0.818	0.818	0.818	0.820	0.822	0.824	0.828	0.832	0.836	0.842	0.848	0.854	0.862	0.872	0.881	0.892	0.903	0.914	0.928	0.941	0.956	0.972	0.987	1.005	1.022	1.042	1.060	1.081	1.102	1.123	1.146	1.168	1.192	1.217	1.241	1.267	1.292	1.318	1.345	1.372	1.400	1.428	1.456	1.485	1.514	1.542	1.571	1.599	1.629	1.658	1.688	1.717	1.746	1.774	1.803	1.832	1.861	1.888	1.917	1.944	1.971	1.998	2.025	2.050	2.076	2.100	2.125	2.148	2.172	2.194	2.217	2.238	2.260	2.279	2.298	2.316	2.333	2.350	2.366	2.381	2.395	2.408	2.420	2.431	2.442	2.452	2.459	2.467	2.474	2.480	2.486	2.490	2.494	2.496	2.498	2.498	2.499	2.498	2.498	2.496	2.493	2.492	2.488	2.483	2.480	2.475	2.470	2.464	2.459	2.452	2.446	2.441	2.434	2.428	2.421	2.416	2.409	2.403	2.398	2.392	2.388	2.382	2.378	2.374	2.370	2.368	2.365	2.362	2.362	2.362	2.362	2.362	2.364	2.367	2.369	2.373	2.378	2.383	2.389	2.398	2.405	2.414	2.423	2.434	2.446	2.458	2.471	2.483	2.498	2.513	2.528	2.544	2.561	2.578	2.596	2.614	2.633	2.652	2.672	2.691	2.711	2.732	2.752	2.773	2.792	2.813	2.834	2.853	2.874	2.894	2.913	2.932	2.951	2.969	2.987	3.005	3.021	3.037	3.052	3.065	3.079	3.092	3.104	3.117	3.126	3.136	3.145	3.152	3.159	3.164	3.169	3.172	3.176	3.178	3.179	3.179	3.178	3.175	3.173	3.170	3.167	3.162	3.156	3.150	3.142	3.136	3.128	3.120	3.110	3.101	3.091	3.081	3.070	3.058	3.048	3.037	3.025	3.013	3.002	2.990	2.978	2.967	2.955	2.943	2.932	2.921	2.908	2.898	2.886	2.876	2.865	2.854	2.843	2.833	2.822	2.813	2.804	2.794	2.785	2.777	2.768	2.759	2.751	2.742	2.733	2.726	2.718	2.710	2.702	2.695	2.688	2.679	2.672	2.664	2.655	2.648	2.639	2.632	2.623	2.615	2.607	2.599	2.591	2.582	2.573	2.564	2.555	2.545	2.537	2.527	2.517	2.507	2.498	2.487	2.477	2.466	2.456	2.445	2.436	2.425	2.414	2.404	2.393	2.383	2.372	2.363	2.352	2.342	2.332	2.323	2.315	2.306	2.298	2.290	2.282	2.275	2.268	2.262	2.255	2.250	2.245	2.239	2.236	2.232	2.228	2.225	2.222	2.221	2.219	2.218	2.218	2.218	2.218	2.219	2.221	2.222	2.224	2.228	2.231	2.234	2.238	2.242	2.246	2.250	2.254	2.259	2.264	2.269	2.275	2.280	2.285	2.291	2.297	2.302	2.308	2.313	2.318	2.324	2.328	2.333	2.338	2.342	2.347	2.350	2.355	2.358	2.361	2.366	2.368	2.372	2.374	2.377	2.379	2.382	2.384	2.386	2.388	2.390	2.391	2.392	2.393	2.395	2.397	2.398	2.399	2.401	2.402	2.403	2.405	2.406	2.408	2.410	2.411	2.413	2.415	2.417	2.418	2.420	2.422	2.424	2.427	2.428	2.431	2.433	2.435	2.437	2.439	2.441	2.442	2.443	2.445	2.445	2.445	2.447	2.446	2.445	2.444	2.442	2.441	2.439	2.437	2.432	2.428	2.423	2.418	2.412	2.406	2.398	2.390	2.381	2.372	2.361	2.351	2.338	2.327	2.313	2.299	2.285	2.270	2.253	2.238	2.222	2.204	2.187	2.169	2.151	2.132	2.114	2.095	2.077	2.058	2.038	2.019	2.001	1.982	1.965	1.946	1.929	1.912	1.896	1.880	1.865	1.851	1.837	1.824	1.812	1.801	1.790	1.780	1.772	1.764	1.757	1.751	1.745	1.742	1.738	1.737	1.735	1.735	1.735	1.736	1.738	1.740	1.743	1.747	1.752	1.758	1.762	1.768	1.774	1.780	1.788	1.795	1.801	1.808	1.815	1.822	1.828	1.834	1.841	1.846	1.851	1.856	1.860	1.864	1.866	1.868	1.871	1.872	1.872	1.871	1.869	1.866	1.862	1.858	1.854	1.848	1.841	1.832	1.824	1.815	1.805	1.795	1.783	1.771	1.758	1.745	1.732	1.718	1.702	1.689	1.673	1.658	1.642	1.627	1.612	1.595	1.580	1.565	1.550	1.535	1.520	1.505	1.490	1.477	1.463	1.449	1.438	1.426	1.414	1.402	1.392	1.383	1.373	1.364	1.357	1.350	1.342	1.336	1.330	1.324	1.320	1.315	1.310	1.307	1.303	1.299	1.297	1.293	1.291	1.289	1.287	1.284	1.282	1.280	1.278	1.276	1.273	1.272	1.269	1.267	1.263	1.261	1.258	1.252	1.249	1.243	1.239	1.233	1.227	1.221	1.215	1.208	1.200	1.192	1.184	1.176	1.166	1.158	1.148	1.139	1.129	1.118	1.108	1.098	1.087	1.076	1.065	1.054	1.043	1.032	1.021	1.010	0.999	0.988	0.977	0.967	0.955	0.945	0.935	0.926	0.916	0.907	0.898	0.889	0.882	0.874	0.867	0.858	0.852	0.846	0.839	0.834	0.828	0.824	0.819	0.815	0.811	0.808	0.803	0.801	0.798	0.796	0.793	0.792	0.790	0.788	0.787	0.784	0.782	0.782	0.781	0.779	0.778	0.777	0.775	0.774	0.772	0.772	0.770	0.768	0.767	0.764	0.763	0.761	0.759	0.757	0.755	0.752	0.751	0.747	0.745	0.742	0.739	0.735	0.731	0.728	0.724	0.720	0.717	0.712	0.708	0.704	0.700	0.696	0.692	0.687	0.682	0.678	0.673	0.669	0.663	0.658	0.654	0.649	0.646	0.641	0.636	0.632	0.628	0.623	0.620	0.615	0.612	0.608	0.603	0.599	0.596	0.592	0.588	0.585	0.582	0.578	0.575	0.571	0.568	0.565	0.562	0.559	0.556	0.552	0.550	0.547	0.544	0.542	0.538	0.536	0.532	0.530	0.528	0.523	0.521	0.518	0.515	0.512	0.509	0.505	0.502	0.499	0.494	0.491	0.488	0.483	0.479	0.473	0.469	0.464	0.459	0.453	0.448	0.442	0.436	0.431	0.423	0.417	0.410	0.402	0.395	0.388	0.381	0.372	0.365	0.356	0.348	0.339	0.331	0.323	0.315	0.307	0.298	0.289	0.280	0.271	0.262	0.253	0.244	0.236	0.228	0.219	0.212	0.203	0.196	0.189	0.182	0.175	0.169	0.163	0.158	0.152	0.148	0.143	0.139	0.136	0.133	0.130	0.127	0.125	0.122	0.121	0.121	0.120	0.119	0.120	0.119	0.120	0.121	0.122	0.122	0.123	0.124	0.126	0.128	0.128	0.128	0.129	0.129	0.130	0.130	0.130	0.129	0.129	0.128	0.126	0.124	0.121	0.118	0.113	0.108	0.103	0.098	0.091	0.084	0.076	0.067	0.058	0.048	0.036	0.025	0.013	0.001	-0.013	-0.028	-0.042	-0.058	-0.074	-0.090	-0.108	-0.124	-0.142	-0.161	-0.179	-0.198	-0.216	-0.234	-0.253	-0.271	-0.290	-0.308	-0.328	-0.345	-0.363	-0.382	-0.398	-0.416	-0.432	-0.448	-0.465	-0.479	-0.494	-0.508	-0.522	-0.533	-0.545	-0.558	-0.567	-0.577	-0.585	-0.592	-0.600	-0.607	-0.612	-0.617	-0.620	-0.623	-0.626	-0.628	-0.629	-0.629	-0.629	-0.628	-0.628	-0.624	-0.622	-0.619	-0.616	-0.612	-0.608	-0.604	-0.599	-0.595	-0.590	-0.585	-0.581	-0.576	-0.571	-0.566	-0.562	-0.558	-0.553	-0.550	-0.546	-0.543	-0.542	-0.538	-0.537	-0.536	-0.535	-0.535	-0.535	-0.538	-0.538	-0.541	-0.544	-0.548	-0.552	-0.558	-0.564	-0.570	-0.578	-0.585	-0.594	-0.602	-0.612	-0.622	-0.632	-0.643	-0.654	-0.667	-0.678	-0.692	-0.705	-0.718	-0.731	-0.743	-0.758	-0.772	-0.785	-0.799	-0.813	-0.828	-0.841	-0.854	-0.867	-0.880	-0.893	-0.904	-0.916	-0.928	-0.939	-0.949	-0.959	-0.968	-0.978	-0.985	-0.993	-0.999	-1.006	-1.010	-1.015	-1.018	-1.020	-1.022	-1.024	-1.024	-1.023	-1.022	-1.020	-1.018	-1.013	-1.008	-1.003	-0.997	-0.990	-0.983	-0.974	-0.965	-0.955	-0.944	-0.932	-0.921	-0.908	-0.895	-0.882	-0.867	-0.851	-0.837	-0.820	-0.804	-0.787	-0.771	-0.753	-0.735	-0.718	-0.701	-0.683	-0.665	-0.648	-0.630	-0.612	-0.594	-0.575	-0.558	-0.540	-0.523	-0.506	-0.490	-0.473	-0.457	-0.442	-0.427	-0.413	-0.399	-0.384	-0.372	-0.360	-0.348	-0.337	-0.326	-0.316	-0.307	-0.298	-0.290	-0.283	-0.277	-0.270	-0.264	-0.260	-0.255	-0.250	-0.247	-0.244	-0.242	-0.240	-0.238	-0.238	-0.238	-0.238	-0.238	-0.238	-0.240	-0.242	-0.243	-0.245	-0.248	-0.251	-0.253	-0.256	-0.258	-0.262	-0.265	-0.268	-0.270	-0.272	-0.276	-0.277	-0.279	-0.282	-0.284	-0.286	-0.287	-0.288	-0.288	-0.290	-0.290	-0.290	-0.291	-0.290	-0.290	-0.290	-0.288	-0.287	-0.286	-0.284	-0.282	-0.280	-0.278	-0.274	-0.271	-0.267	-0.262	-0.258	-0.254	-0.250	-0.245	-0.241	-0.235	-0.230	-0.224	-0.218	-0.212	-0.205	-0.198	-0.191	-0.184	-0.177	-0.169	-0.162	-0.154	-0.148	-0.139	-0.132	-0.123	-0.116	-0.108	-0.099	-0.092	-0.084	-0.077	-0.069	-0.062	-0.055	-0.048	-0.042	-0.036	-0.031	-0.025	-0.020	-0.016	-0.012	-0.009	-0.006	-0.004	-0.002	-0.002	-0.003	-0.005	-0.008	-0.010	-0.015	-0.019	-0.025	-0.032	-0.040	-0.048	-0.058	-0.068	-0.079	-0.092	-0.104	-0.118	-0.132	-0.148	-0.166	-0.182	-0.200	-0.218	-0.237	-0.256	-0.275	-0.295	-0.315	-0.336	-0.355	-0.377	-0.396	-0.417	-0.437	-0.457	-0.475	-0.494	-0.512	-0.529	-0.546	-0.562	-0.578	-0.592	-0.606	-0.618	-0.628	-0.639	-0.648	-0.656	-0.662	-0.668	-0.672	-0.676	-0.677	-0.678	-0.678	-0.675	-0.672	-0.668	-0.662	-0.657	-0.649	-0.641	-0.632	-0.622	-0.612	-0.601	-0.590	-0.578	-0.565	-0.552	-0.538	-0.526	-0.512	-0.498	-0.485	-0.472	-0.458	-0.447	-0.434	-0.422	-0.411	-0.401	-0.390	-0.380	-0.372	-0.364	-0.356	-0.349	-0.343	-0.339	-0.335	-0.332	-0.330	-0.328	-0.328	-0.329	-0.330	-0.332	-0.336	-0.339	-0.343	-0.350	-0.354	-0.362	-0.369	-0.377	-0.384	-0.393	-0.402	-0.412	-0.420	-0.429	-0.438	-0.448	-0.458	-0.467	-0.475	-0.484	-0.493	-0.502	-0.508	-0.515	-0.522	-0.528	-0.534	-0.539	-0.542	-0.547	-0.549	-0.552	-0.553	-0.553	-0.553	-0.552	-0.551	-0.548	-0.545	-0.540	-0.536	-0.530	-0.522	-0.516	-0.507	-0.499	-0.489	-0.478	-0.468	-0.456	-0.444	-0.432	-0.419	-0.406	-0.392	-0.376	-0.362	-0.347	-0.331	-0.315	-0.299	-0.282	-0.266	-0.250	-0.232	-0.215	-0.198	-0.182	-0.164	-0.147	-0.130	-0.112	-0.096	-0.078	-0.061	-0.043	-0.026	-0.009	0.008	0.025	0.042	0.060	0.078	0.093	0.109	0.127	0.142	0.159	0.176	0.192	0.208	0.224	0.240	0.255	0.271	0.287	0.302	0.317	0.332	0.347	0.362	0.376	0.391	0.405	0.419	0.432	0.447	0.459	0.473	0.486	0.498	0.510	0.521	0.532	0.543	0.552	0.562	0.572	0.581	0.590	0.598	0.605	0.612	0.619	0.624	0.629	0.634	0.638	0.641	0.643	0.645	0.647	0.647	0.647	0.647	0.646	0.643	0.641	0.639	0.636	0.632	0.628	0.624	0.619	0.614	0.609	0.603	0.598	0.592	0.587	0.580	0.576	0.570	0.564	0.558	0.553	0.549	0.545	0.542	0.538	0.535	0.533	0.532	0.530	0.530	0.531	0.532	0.533	0.536	0.540	0.543	0.549	0.556	0.562	0.571	0.580	0.590	0.600	0.612	0.625	0.638	0.652	0.668	0.685	0.702	0.719	0.738	0.757	0.776	0.796	0.817	0.838	0.859	0.881	0.903	0.926	0.948	0.972	0.995	1.018	1.042	1.064	1.088	1.112	1.134	1.156	1.178	1.200	1.222	1.242	1.262	1.282	1.302	1.320	1.337	1.352	1.368	1.382	1.398	1.409	1.422	1.432	1.442	1.452	1.460	1.467	1.473	1.478	1.482	1.486	1.488	1.490	1.492	1.491	1.489	1.488	1.485	1.482	1.478	1.472	1.468	1.462	1.456	1.448	1.442	1.434	1.426	1.418	1.409	1.401	1.393	1.383	1.376	1.368	1.359	1.351	1.342	1.336	1.328	1.322	1.315	1.308	1.302	1.297	1.291	1.287	1.282	1.278	1.276	1.273	1.272	1.270	1.268	1.268	1.269	1.270	1.271	1.273	1.276	1.278	1.281	1.285	1.289	1.293	1.298	1.303	1.310	1.315	1.322	1.328	1.335	1.342	1.348	1.355	1.362	1.369	1.377	1.384	1.392	1.399	1.407	1.412	1.419	1.427	1.432	1.439	1.445	1.452	1.457	1.462	1.468	1.472	1.477	1.482	1.485	1.488	1.493	1.497	1.498	1.501	1.502	1.503	1.506	1.506	1.506	1.506	1.506	1.504	1.503	1.502	1.499	1.496	1.493	1.489	1.487	1.482	1.478	1.472	1.468	1.462	1.456	1.448	1.441	1.433	1.425	1.417	1.408	1.398	1.388	1.378	1.368	1.356	1.344	1.333	1.322	1.308	1.296	1.284	1.270	1.258	1.244	1.230	1.217	1.202	1.188	1.174	1.160	1.146	1.131	1.117	1.102	1.089	1.074	1.061	1.048	1.033	1.021	1.008	0.994	0.982	0.971	0.959	0.948	0.938	0.928	0.919	0.911	0.902	0.895	0.889	0.882	0.878	0.874	0.869	0.867	0.864	0.862	0.862	0.862	0.862	0.864	0.868	0.870	0.875	0.880	0.886	0.892	0.899	0.908	0.915	0.923	0.932	0.943	0.953	0.963	0.974	0.986	0.998	1.010	1.022	1.035	1.048	1.061	1.074	1.087	1.099	1.112	1.125	1.138	1.150	1.162	1.174	1.185	1.197	1.208	1.218	1.228	1.238	1.248	1.257	1.264	1.272	1.280	1.287	1.292	1.299	1.305	1.311	1.315	1.319	1.325	1.328	1.332	1.336	1.338	1.342	1.345	1.348	1.352	1.353	1.357	1.360	1.364	1.368	1.371	1.376	1.380	1.385	1.390	1.396	1.402	1.409	1.417	1.425	1.434	1.442	1.452	1.463	1.474	1.485	1.498	1.512	1.525	1.539	1.553	1.568	1.584	1.600	1.617	1.633	1.651	1.668	1.686	1.703	1.721	1.739	1.758	1.775	1.794	1.811	1.828	1.844	1.860	1.878	1.892	1.908	1.922	1.934	1.948	1.959	1.970	1.980	1.988	1.997	2.003	2.009	2.013	2.018	2.020	2.021	2.020	2.020	2.018	2.013	2.009	2.003	1.996	1.988	1.978	1.967	1.956	1.942	1.930	1.916	1.899	1.883	1.866	1.848	1.830	1.812	1.792	1.771	1.750	1.729	1.708	1.686	1.665	1.642	1.619	1.597	1.574	1.552	1.530	1.509	1.487	1.466	1.446	1.425	1.406	1.386	1.368	1.349	1.332	1.316	1.299	1.284	1.269	1.255	1.243	1.232	1.220	1.210	1.201	1.194	1.186	1.179	1.173	1.169	1.167	1.163	1.162	1.160	1.160	1.161	1.162	1.165	1.168	1.172	1.177	1.182	1.189	1.197	1.204	1.212	1.221	1.229	1.239	1.249	1.259	1.270	1.282	1.293	1.304	1.316	1.328	1.340	1.351	1.364	1.376	1.388	1.400	1.412	1.423	1.435	1.446	1.457	1.468	1.478	1.487	1.497	1.506	1.514	1.522	1.529	1.536	1.542	1.548	1.554	1.558	1.564	1.568	1.571	1.572	1.575	1.576	1.578	1.578	1.578	1.578	1.577	1.577	1.574	1.572	1.570	1.567	1.563	1.561	1.557	1.552	1.548	1.544	1.540	1.536	1.531	1.526	1.521	1.516	1.510	1.505	1.499	1.494	1.489	1.484	1.479	1.474	1.470	1.466	1.461	1.457	1.453	1.449	1.446	1.441	1.438	1.436	1.432	1.430	1.428	1.425	1.424	1.422	1.422	1.420	1.420	1.420	1.419	1.421	1.422	1.422	1.424	1.426	1.428	1.431	1.434	1.438	1.441	1.445	1.450	1.455	1.461	1.467	1.473	1.480	1.488	1.496	1.505	1.514	1.524	1.533	1.543	1.556	1.567	1.579	1.592	1.606	1.620	1.634	1.650	1.666	1.683	1.700	1.718	1.737	1.756	1.775	1.795	1.816	1.838	1.859	1.882	1.904	1.927	1.951	1.976	2.000	2.025	2.049	2.073	2.100	2.125	2.150	2.176	2.202	2.227	2.252	2.278	2.303	2.328	2.352	2.377	2.400	2.422	2.445	2.467	2.488	2.508	2.527	2.545	2.562	2.579	2.594	2.609	2.622	2.634	2.646	2.655	2.663	2.670	2.676	2.680	2.683	2.686	2.687	2.686	2.685	2.682	2.678	2.672	2.666	2.658	2.650	2.640	2.630	2.618	2.606	2.592	2.579	2.564	2.548	2.533	2.517	2.501	2.483	2.466	2.449	2.432	2.414	2.397	2.380	2.363	2.347	2.330	2.314	2.298	2.283	2.268	2.254	2.241	2.228	2.215	2.205	2.194	2.183	2.172	2.163	2.154	2.148	2.140	2.133	2.127	2.122	2.117	2.112	2.108	2.103	2.100	2.097	2.092	2.091	2.088	2.085	2.082	2.081	2.078	2.075	2.071	2.068	2.064	2.061	2.055	2.049	2.043	2.037	2.029	2.021	2.013	2.002	1.993	1.981	1.969	1.956	1.941	1.927	1.911	1.893	1.876	1.856	1.837	1.816	1.794	1.771	1.748	1.723	1.698	1.671	1.645	1.618	1.588	1.559	1.529	1.499	1.469	1.438	1.408	1.374	1.343	1.311	1.278	1.245	1.213	1.181	1.148	1.116	1.083	1.052	1.020	0.988	0.956	0.925	0.893	0.864	0.833	0.803	0.775	0.746	0.719	0.691	0.665	0.638	0.613	0.588	0.563	0.540	0.518	0.495	0.472	0.452	0.431	0.411	0.392	0.373	0.355	0.338	0.320	0.303	0.287	0.271	0.255	0.239	0.224	0.209	0.195	0.182	0.168	0.154	0.141	0.128	0.114	0.102	0.089	0.077	0.064	0.052	0.039	0.027	0.014	0.002	-0.012	-0.025	-0.038	-0.051	-0.063	-0.076	-0.090	-0.103	-0.116	-0.130	-0.143	-0.157	-0.171	-0.185	-0.199	-0.213	-0.228	-0.242	-0.256	-0.269	-0.283	-0.298	-0.311	-0.326	-0.338	-0.352	-0.366	-0.379	-0.392	-0.405	-0.418	-0.432	-0.443	-0.456	-0.468	-0.480	-0.492	-0.503	-0.515	-0.524	-0.535	-0.545	-0.555	-0.564	-0.573	-0.582	-0.590	-0.598	-0.606	-0.612	-0.619	-0.627	-0.632	-0.638	-0.644	-0.649	-0.653	-0.658	-0.662	-0.665	-0.670	-0.672	-0.676	-0.678	-0.682	-0.683	-0.685	-0.687	-0.688	-0.690	-0.691	-0.692	-0.692	-0.693	-0.694	-0.694	-0.694	-0.695	-0.694	-0.695	-0.694	-0.694	-0.694	-0.695	-0.696	-0.696	-0.696	-0.696	-0.696	-0.698	-0.698	-0.698	-0.700	-0.702	-0.703	-0.705	-0.708	-0.710	-0.712	-0.716	-0.720	-0.724	-0.729	-0.735	-0.741	-0.747	-0.754	-0.762	-0.769	-0.778	-0.787	-0.797	-0.808	-0.819	-0.832	-0.844	-0.857	-0.871	-0.886	-0.901	-0.917	-0.933	-0.950	-0.968	-0.986	-1.005	-1.024	-1.045	-1.065	-1.086	-1.108	-1.129	-1.152	-1.175	-1.198	-1.222	-1.247	-1.270	-1.296	-1.320	-1.345	-1.370	-1.394	-1.420	-1.445	-1.470	-1.495	-1.520	-1.545	-1.569	-1.594	-1.618	-1.641	-1.664	-1.688	-1.709	-1.732	-1.752	-1.774	-1.795	-1.813	-1.833	-1.852	-1.869	-1.884	-1.902	-1.916	-1.930	-1.943	-1.957	-1.968	-1.979	-1.989	-1.997	-2.004	-2.011	-2.017	-2.021	-2.025	-2.028	-2.029	-2.031	-2.031	-2.029	-2.027	-2.025	-2.021	-2.017	-2.012	-2.007	-2.000	-1.992	-1.984	-1.976	-1.967	-1.958	-1.948	-1.938	-1.928	-1.917	-1.906	-1.897	-1.886	-1.875	-1.865	-1.855	-1.846	-1.836	-1.827	-1.818	-1.809	-1.802	-1.794	-1.787	-1.781	-1.777	-1.772	-1.768	-1.766	-1.764	-1.763	-1.763	-1.764	-1.767	-1.771	-1.774	-1.779	-1.786	-1.793	-1.801	-1.810	-1.820	-1.832	-1.843	-1.857	-1.870	-1.885	-1.899	-1.916	-1.932	-1.948	-1.967	-1.984	-2.003	-2.021	-2.041	-2.059	-2.078	-2.097	-2.115	-2.133	-2.152	-2.170	-2.188	-2.204	-2.220	-2.235	-2.251	-2.264	-2.278	-2.289	-2.301	-2.311	-2.320	-2.328	-2.334	-2.339	-2.344	-2.345	-2.348	-2.347	-2.345	-2.342	-2.338	-2.331	-2.323	-2.313	-2.302	-2.291	-2.277	-2.262	-2.245	-2.227	-2.207	-2.185	-2.162	-2.138	-2.112	-2.087	-2.059	-2.030	-2.000	-1.970	-1.939	-1.907	-1.874	-1.839	-1.804	-1.770	-1.733	-1.698	-1.662	-1.625	-1.588	-1.550	-1.512	-1.474	-1.438	-1.401	-1.363	-1.328	-1.291	-1.255	-1.219	-1.184	-1.151	-1.116	-1.083	-1.052	-1.021	-0.990	-0.960	-0.932	-0.903	-0.877	-0.852	-0.827	-0.802	-0.780	-0.759	-0.738	-0.719	-0.701	-0.683	-0.668	-0.654	-0.639	-0.628	-0.616	-0.605	-0.596	-0.588	-0.579	-0.572	-0.566	-0.561	-0.556	-0.552	-0.549	-0.548	-0.546	-0.544	-0.544	-0.544	-0.545	-0.547	-0.548	-0.550	-0.552	-0.555	-0.558	-0.560	-0.564	-0.567	-0.572	-0.575	-0.578	-0.582	-0.587	-0.590	-0.593	-0.597	-0.602	-0.604	-0.608	-0.611	-0.615	-0.619	-0.622	-0.625	-0.628	-0.631	-0.634	-0.637	-0.640	-0.642	-0.646	-0.648	-0.651	-0.654	-0.658	-0.660	-0.662	-0.666	-0.668	-0.672	-0.675	-0.679	-0.682	-0.686	-0.689	-0.692	-0.697	-0.701	-0.704	-0.708	-0.712	-0.715	-0.719	-0.723	-0.728	-0.732	-0.736	-0.739	-0.744	-0.748	-0.751	-0.756	-0.758	-0.762	-0.766	-0.769	-0.772	-0.775	-0.778	-0.781	-0.783	-0.785	-0.787	-0.788	-0.791	-0.792	-0.792	-0.792	-0.792	-0.793	-0.792	-0.792	-0.792	-0.790	-0.788	-0.787	-0.786	-0.783	-0.782	-0.781	-0.778	-0.777	-0.775	-0.773	-0.772	-0.770	-0.769	-0.768	-0.767	-0.766	-0.766	-0.767	-0.767	-0.767	-0.768	-0.771	-0.773	-0.776	-0.780	-0.784	-0.788	-0.792	-0.798	-0.806	-0.812	-0.820	-0.828	-0.836	-0.845	-0.856	-0.865	-0.877	-0.888	-0.899	-0.910	-0.923	-0.937	-0.950	-0.963	-0.976	-0.991	-1.004	-1.019	-1.033	-1.048	-1.062	-1.076	-1.090	-1.103	-1.118	-1.130	-1.144	-1.157	-1.169	-1.181	-1.194	-1.205	-1.215	-1.226	-1.235	-1.245	-1.255	-1.263	-1.272	-1.279	-1.287	-1.294	-1.299	-1.307	-1.312	-1.317	-1.322	-1.327	-1.332	-1.334	-1.338	-1.342	-1.346	-1.348	-1.351	-1.353	-1.355	-1.358	-1.360	-1.362	-1.365	-1.366	-1.368	-1.370	-1.372	-1.373	-1.375	-1.376	-1.378	-1.378	-1.380	-1.382	-1.382	-1.382	-1.383	-1.384	-1.384	-1.384	-1.384	-1.382	-1.382	-1.380	-1.378	-1.376	-1.373	-1.369	-1.364	-1.359	-1.353	-1.347	-1.340	-1.332	-1.323	-1.313	-1.303	-1.292	-1.281	-1.268	-1.254	-1.239	-1.223	-1.207	-1.189	-1.172	-1.152	-1.132	-1.112	-1.090	-1.068	-1.045	-1.022	-0.998	-0.974	-0.949	-0.924	-0.898	-0.872	-0.847	-0.820	-0.794	-0.768	-0.742	-0.716	-0.691	-0.666	-0.641	-0.616	-0.592	-0.568	-0.546	-0.524	-0.502	-0.482	-0.462	-0.445	-0.426	-0.410	-0.395	-0.380	-0.368	-0.355	-0.345	-0.336	-0.328	-0.321	-0.316	-0.312	-0.309	-0.308	-0.308	-0.311	-0.313	-0.317	-0.323	-0.330	-0.338	-0.348	-0.358	-0.369	-0.382	-0.398	-0.413	-0.429	-0.447	-0.465	-0.485	-0.505	-0.526	-0.548	-0.570	-0.594	-0.618	-0.642	-0.668	-0.693	-0.719	-0.746	-0.774	-0.801	-0.828	-0.857	-0.884	-0.912	-0.941	-0.969	-0.998	-1.027	-1.055	-1.084	-1.112	-1.141	-1.169	-1.197	-1.224	-1.252	-1.280	-1.307	-1.334	-1.361	-1.387	-1.412	-1.437	-1.462	-1.487	-1.510	-1.534	-1.557	-1.578	-1.601	-1.622	-1.642	-1.662	-1.680	-1.698	-1.716	-1.733	-1.748	-1.764	-1.778	-1.790	-1.803	-1.814	-1.825	-1.834	-1.842	-1.850	-1.855	-1.861	-1.863	-1.867	-1.868	-1.868	-1.867	-1.865	-1.861	-1.855	-1.849	-1.843	-1.834	-1.824	-1.813	-1.802	-1.788	-1.772	-1.756	-1.739	-1.721	-1.702	-1.682	-1.660	-1.638	-1.614	-1.589	-1.564	-1.538	-1.512	-1.484	-1.456	-1.428	-1.398	-1.368	-1.338	-1.307	-1.277	-1.246	-1.214	-1.182	-1.152	-1.122	-1.091	-1.060	-1.030	-1.000	-0.970	-0.941	-0.912	-0.883	-0.856	-0.829	-0.802	-0.777	-0.752	-0.728	-0.704	-0.681	-0.659	-0.637	-0.616	-0.596	-0.577	-0.558	-0.540	-0.522	-0.506	-0.490	-0.475	-0.461	-0.446	-0.432	-0.419	-0.407	-0.394	-0.382	-0.370	-0.359	-0.348	-0.337	-0.326	-0.316	-0.305	-0.295	-0.284	-0.275	-0.265	-0.255	-0.245	-0.236	-0.225	-0.215	-0.206	-0.196	-0.184	-0.174	-0.164	-0.154	-0.142	-0.132	-0.121	-0.110	-0.100	-0.089	-0.078	-0.068	-0.058	-0.047	-0.037	-0.027	-0.017	-0.008	0.002	0.010	0.017	0.025	0.031	0.038	0.042	0.048	0.052	0.056	0.058	0.061	0.062	0.062	0.062	0.060	0.057	0.053	0.049	0.044	0.038	0.030	0.021	0.012	0.002	-0.011	-0.022	-0.036	-0.051	-0.065	-0.082	-0.099	-0.118	-0.136	-0.156	-0.176	-0.197	-0.218	-0.240	-0.262	-0.285	-0.308	-0.331	-0.354	-0.378	-0.402	-0.426	-0.450	-0.473	-0.497	-0.521	-0.543	-0.566	-0.588	-0.610	-0.632	-0.652	-0.672	-0.692	-0.709	-0.727	-0.742	-0.758	-0.772	-0.787	-0.799	-0.811	-0.822	-0.831	-0.840	-0.848	-0.854	-0.858	-0.863	-0.866	-0.868	-0.868	-0.868	-0.868	-0.866	-0.862	-0.858	-0.852	-0.847	-0.839	-0.832	-0.823	-0.815	-0.804	-0.794	-0.783	-0.772	-0.760	-0.748	-0.735	-0.722	-0.709	-0.694	-0.682	-0.668	-0.653	-0.640	-0.624	-0.611	-0.597	-0.582	-0.568	-0.556	-0.541	-0.528	-0.514	-0.502	-0.488	-0.476	-0.462	-0.451	-0.439	-0.428	-0.416	-0.404	-0.393	-0.382	-0.372	-0.362	-0.351	-0.342	-0.331	-0.321	-0.311	-0.301	-0.292	-0.282	-0.272	-0.261	-0.252	-0.242	-0.232	-0.222	-0.212	-0.201	-0.190	-0.180	-0.169	-0.159	-0.147	-0.136	-0.124	-0.112	-0.101	-0.089	-0.078	-0.065	-0.052	-0.040	-0.029	-0.017	-0.004	0.008	0.019	0.031	0.042	0.052	0.063	0.072	0.082	0.092	0.100	0.108	0.115	0.122	0.128	0.132	0.137	0.142	0.144	0.147	0.148	0.148	0.148	0.146	0.144	0.141	0.137	0.132	0.126	0.118	0.111	0.102	0.092	0.083	0.072	0.061	0.048	0.037	0.023	0.010	-0.003	-0.018	-0.032	-0.048	-0.063	-0.079	-0.093	-0.109	-0.124	-0.140	-0.154	-0.170	-0.184	-0.199	-0.212	-0.228	-0.242	-0.253	-0.265	-0.278	-0.288	-0.299	-0.309	-0.318	-0.328	-0.336	-0.343	-0.351	-0.358	-0.364	-0.369	-0.375	-0.380	-0.384	-0.388	-0.392	-0.394	-0.397	-0.399	-0.402	-0.403	-0.406	-0.408	-0.410	-0.412	-0.414	-0.417	-0.419	-0.422	-0.425	-0.429	-0.432	-0.438	-0.442	-0.448	-0.453	-0.460	-0.466	-0.473	-0.482	-0.491	-0.500	-0.509	-0.520	-0.532	-0.543	-0.556	-0.568	-0.582	-0.598	-0.612	-0.628	-0.644	-0.662	-0.678	-0.696	-0.715	-0.734	-0.752	-0.772	-0.793	-0.814	-0.834	-0.855	-0.876	-0.897	-0.919	-0.940	-0.962	-0.983	-1.005	-1.027	-1.047	-1.069	-1.090	-1.111	-1.132	-1.152	-1.172	-1.192	-1.212	-1.232	-1.250	-1.268	-1.286	-1.304	-1.321	-1.338	-1.353	-1.369	-1.384	-1.398	-1.412	-1.424	-1.437	-1.448	-1.460	-1.469	-1.479	-1.489	-1.498	-1.505	-1.513	-1.519	-1.526	-1.531	-1.536	-1.539	-1.543	-1.546	-1.548	-1.550	-1.552	-1.552	-1.551	-1.552	-1.551	-1.550	-1.549	-1.548	-1.544	-1.542	-1.540	-1.538	-1.533	-1.530	-1.527	-1.523	-1.520	-1.516	-1.512	-1.508	-1.503	-1.499	-1.495	-1.490	-1.486	-1.481	-1.476	-1.472	-1.468	-1.463	-1.458	-1.455	-1.451	-1.445	-1.441	-1.436	-1.432	-1.428	-1.423	-1.418	-1.413	-1.409	-1.404	-1.400	-1.395	-1.391	-1.385	-1.381	-1.376	-1.371	-1.367	-1.362	-1.356	-1.351	-1.346	-1.340	-1.335	-1.329	-1.323	-1.318	-1.311	-1.305	-1.298	-1.292	-1.287	-1.281	-1.274	-1.268	-1.262	-1.257	-1.250	-1.245	-1.239	-1.232	-1.228	-1.222	-1.217	-1.210	-1.205	-1.200	-1.195	-1.190	-1.186	-1.181	-1.176	-1.171	-1.168	-1.162	-1.158	-1.155	-1.151	-1.148	-1.145	-1.141	-1.138	-1.133	-1.131	-1.128	-1.124	-1.120	-1.118	-1.114	-1.111	-1.108	-1.105	-1.102	-1.098	-1.095	-1.091	-1.088	-1.083	-1.080	-1.077	-1.072	-1.068	-1.064	-1.059	-1.055	-1.052	-1.047	-1.042	-1.038	-1.033	-1.030	-1.026	-1.021	-1.018	-1.012	-1.009	-1.006	-1.002	-0.999	-0.997	-0.994	-0.991	-0.989	-0.987	-0.987	-0.985	-0.985	-0.984	-0.985	-0.986	-0.987	-0.988	-0.990	-0.992	-0.995	-0.999	-1.002	-1.007	-1.012	-1.017	-1.022	-1.029	-1.036	-1.042	-1.050	-1.058	-1.066	-1.074	-1.082	-1.090	-1.100	-1.108	-1.117	-1.126	-1.134	-1.142	-1.151	-1.159	-1.167	-1.175	-1.182	-1.189	-1.195	-1.202	-1.208	-1.213	-1.217	-1.222	-1.224	-1.226	-1.228	-1.230	-1.229	-1.230	-1.228	-1.226	-1.224	-1.219	-1.216	-1.210	-1.203	-1.196	-1.188	-1.181	-1.171	-1.161	-1.150	-1.139	-1.127	-1.115	-1.102	-1.089	-1.073	-1.060	-1.045	-1.030	-1.014	-0.998	-0.982	-0.966	-0.950	-0.933	-0.917	-0.901	-0.885	-0.869	-0.855	-0.838	-0.823	-0.810	-0.795	-0.783	-0.769	-0.758	-0.745	-0.735	-0.726	-0.716	-0.708	-0.700	-0.694	-0.687	-0.682	-0.678	-0.675	-0.672	-0.672	-0.670	-0.672	-0.672	-0.674	-0.678	-0.682	-0.686	-0.692	-0.698	-0.704	-0.712	-0.720	-0.730	-0.738	-0.749	-0.759	-0.770	-0.781	-0.792	-0.805	-0.817	-0.830	-0.841	-0.853	-0.866	-0.878	-0.891	-0.902	-0.915	-0.926	-0.937	-0.948	-0.958	-0.968	-0.977	-0.986	-0.994	-1.002	-1.008	-1.014	-1.019	-1.025	-1.028	-1.032	-1.033	-1.037	-1.036	-1.036	-1.035	-1.032	-1.032	-1.028	-1.024	-1.020	-1.013	-1.008	-1.001	-0.992	-0.984	-0.976	-0.967	-0.957	-0.946	-0.934	-0.922	-0.912	-0.899	-0.886	-0.874	-0.861	-0.848	-0.836	-0.822	-0.810	-0.798	-0.785	-0.772	-0.761	-0.749	-0.738	-0.727	-0.717	-0.707	-0.698	-0.688	-0.680	-0.672	-0.667	-0.660	-0.654	-0.650	-0.645	-0.642	-0.641	-0.638	-0.638	-0.638	-0.638	-0.639	-0.641	-0.643	-0.647	-0.650	-0.655	-0.660	-0.667	-0.672	-0.679	-0.686	-0.694	-0.702	-0.710	-0.719	-0.728	-0.738	-0.748	-0.756	-0.766	-0.774	-0.784	-0.793	-0.802	-0.810	-0.818	-0.826	-0.833	-0.841	-0.848	-0.854	-0.860	-0.864	-0.870	-0.874	-0.879	-0.882	-0.886	-0.888	-0.890	-0.891	-0.892	-0.892	-0.891	-0.890	-0.888	-0.887	-0.884	-0.882	-0.878	-0.874	-0.871	-0.866	-0.862	-0.857	-0.852	-0.847	-0.841	-0.835	-0.829	-0.823	-0.818	-0.812	-0.807	-0.801	-0.796	-0.792	-0.787	-0.782	-0.778	-0.773	-0.771	-0.768	-0.764	-0.762	-0.761	-0.759	-0.758	-0.758	-0.758	-0.758	-0.760	-0.762	-0.764	-0.768	-0.771	-0.775	-0.779	-0.784	-0.789	-0.794	-0.800	-0.807	-0.813	-0.820	-0.828	-0.836	-0.843	-0.852	-0.859	-0.868	-0.877	-0.885	-0.893	-0.902	-0.911	-0.918	-0.927	-0.936	-0.944	-0.952	-0.959	-0.968	-0.974	-0.982	-0.990	-0.997	-1.003	-1.009	-1.015	-1.021	-1.026	-1.031	-1.035	-1.038	-1.042	-1.046	-1.049	-1.052	-1.054	-1.056	-1.058	-1.060	-1.060	-1.062	-1.063	-1.063	-1.065	-1.064	-1.065	-1.066	-1.066	-1.066	-1.066	-1.066	-1.065	-1.066	-1.065	-1.064	-1.064	-1.064	-1.063	-1.064	-1.063	-1.064	-1.063	-1.063	-1.063	-1.063	-1.062	-1.062	-1.062	-1.062	-1.061	-1.061	-1.061	-1.060	-1.059	-1.059	-1.058	-1.058	-1.057	-1.056	-1.055	-1.053	-1.052	-1.050	-1.048	-1.045	-1.042	-1.040	-1.037	-1.035	-1.032	-1.028	-1.024	-1.019	-1.016	-1.012	-1.008	-1.003	-0.998	-0.994	-0.990	-0.985	-0.981	-0.977	-0.972	-0.968	-0.965	-0.960	-0.958	-0.953	-0.950	-0.948	-0.944	-0.942	-0.940	-0.937	-0.936	-0.934	-0.933	-0.933	-0.934	-0.934	-0.935	-0.937	-0.938	-0.942	-0.944	-0.948	-0.952	-0.957	-0.961	-0.968	-0.973	-0.980	-0.987	-0.993	-1.002	-1.009	-1.018	-1.028	-1.036	-1.045	-1.055	-1.065	-1.075	-1.087	-1.097	-1.108	-1.119	-1.131	-1.142	-1.153	-1.164	-1.176	-1.188	-1.200	-1.212	-1.223	-1.235	-1.248	-1.258	-1.270	-1.282	-1.292	-1.304	-1.314	-1.326	-1.337	-1.348	-1.358	-1.368	-1.378	-1.389	-1.400	-1.408	-1.419	-1.428	-1.438	-1.447	-1.456	-1.464	-1.473	-1.482	-1.490	-1.497	-1.504	-1.512	-1.518	-1.525	-1.532	-1.538	-1.543	-1.548	-1.552	-1.558	-1.561	-1.565	-1.568	-1.571	-1.573	-1.575	-1.577	-1.578	-1.578	-1.578	-1.577	-1.575	-1.573	-1.572	-1.568	-1.565	-1.562	-1.558	-1.552	-1.548	-1.542	-1.535	-1.529	-1.522	-1.515	-1.508	-1.500	-1.492	-1.484	-1.475	-1.467	-1.458	-1.449	-1.439	-1.431	-1.422	-1.412	-1.403	-1.394	-1.386	-1.376	-1.368	-1.359	-1.352	-1.344	-1.337	-1.329	-1.322	-1.314	-1.308	-1.302	-1.296	-1.291	-1.286	-1.281	-1.277	-1.272	-1.269	-1.266	-1.262	-1.260	-1.258	-1.255	-1.253	-1.252	-1.250	-1.248	-1.246	-1.244	-1.243	-1.242	-1.240	-1.238	-1.237	-1.234	-1.232	-1.229	-1.227	-1.223	-1.220	-1.217	-1.212	-1.208	-1.204	-1.199	-1.193	-1.188	-1.182	-1.174	-1.168	-1.162	-1.154	-1.147	-1.138	-1.129	-1.121	-1.111	-1.102	-1.092	-1.082	-1.072	-1.062	-1.052	-1.040	-1.031	-1.019	-1.009	-0.998	-0.989	-0.978	-0.968	-0.958	-0.949	-0.939	-0.930	-0.921	-0.912	-0.904	-0.898	-0.890	-0.883	-0.878	-0.872	-0.866	-0.862	-0.857	-0.853	-0.850	-0.848	-0.845	-0.844	-0.843	-0.842	-0.842	-0.843	-0.845	-0.847	-0.848	-0.851	-0.854	-0.858	-0.862	-0.867	-0.872	-0.878	-0.882	-0.888	-0.895	-0.902	-0.908	-0.916	-0.922	-0.930	-0.938	-0.945	-0.952	-0.960	-0.968	-0.975	-0.983	-0.991	-0.998	-1.006	-1.012	-1.019	-1.025	-1.032	-1.038	-1.044	-1.050	-1.054	-1.060	-1.064	-1.069	-1.072	-1.077	-1.079	-1.082	-1.083	-1.085	-1.086	-1.086	-1.086	-1.084	-1.083	-1.082	-1.079	-1.076	-1.072	-1.068	-1.064	-1.058	-1.052	-1.046	-1.040	-1.033	-1.026	-1.018	-1.009	-1.001	-0.991	-0.982	-0.972	-0.962	-0.952	-0.941	-0.930	-0.919	-0.909	-0.898	-0.887	-0.876	-0.866	-0.855	-0.844	-0.833	-0.823	-0.812	-0.802	-0.792	-0.782	-0.773	-0.764	-0.755	-0.746	-0.737	-0.728	-0.719	-0.711	-0.703	-0.694	-0.687	-0.678	-0.670	-0.662	-0.654	-0.647	-0.638	-0.630	-0.622	-0.614	-0.606	-0.597	-0.588	-0.579	-0.570	-0.560	-0.550	-0.538	-0.528	-0.517	-0.504	-0.492	-0.478	-0.465	-0.451	-0.438	-0.422	-0.406	-0.389	-0.373	-0.355	-0.338	-0.320	-0.303	-0.284	-0.265	-0.246	-0.227	-0.208	-0.187	-0.167	-0.147	-0.127	-0.107	-0.087	-0.067	-0.048	-0.028	-0.008	0.010	0.028	0.048	0.065	0.082	0.099	0.115	0.131	0.146	0.160	0.173	0.187	0.199	0.210	0.220	0.231	0.239	0.248	0.255	0.261	0.267	0.272	0.275	0.278	0.282	0.282	0.282	0.283	0.282	0.279	0.277	0.274	0.269	0.265	0.259	0.252	0.246	0.238	0.229	0.220	0.210	0.199	0.188	0.177	0.163	0.150	0.135	0.121	0.105	0.089	0.072	0.055	0.037	0.018	-0.003	-0.023	-0.044	-0.066	-0.088	-0.110	-0.134	-0.158	-0.183	-0.209	-0.236	-0.262	-0.290	-0.318	-0.347	-0.377	-0.406	-0.436	-0.467	-0.498	-0.529	-0.561	-0.593	-0.624	-0.658	-0.689	-0.723	-0.755	-0.788	-0.821	-0.853	-0.886	-0.918	-0.949	-0.981	-1.012	-1.042	-1.073	-1.102	-1.130	-1.159	-1.186	-1.212	-1.238	-1.262	-1.286	-1.308	-1.329	-1.349	-1.368	-1.386	-1.402	-1.418	-1.431	-1.442	-1.452	-1.462	-1.470	-1.477	-1.482	-1.484	-1.487	-1.488	-1.486	-1.484	-1.480	-1.474	-1.468	-1.461	-1.452	-1.442	-1.430	-1.417	-1.402	-1.388	-1.372	-1.354	-1.335	-1.316	-1.297	-1.275	-1.254	-1.232	-1.210	-1.187	-1.163	-1.140	-1.116	-1.092	-1.068	-1.042	-1.019	-0.995	-0.971	-0.948	-0.924	-0.902	-0.880	-0.858	-0.838	-0.818	-0.798	-0.779	-0.763	-0.745	-0.729	-0.715	-0.701	-0.688	-0.676	-0.666	-0.655	-0.648	-0.640	-0.633	-0.629	-0.626	-0.622	-0.622	-0.621	-0.621	-0.622	-0.625	-0.629	-0.633	-0.639	-0.645	-0.652	-0.661	-0.668	-0.678	-0.687	-0.698	-0.707	-0.718	-0.729	-0.742	-0.753	-0.765	-0.776	-0.789	-0.801	-0.812	-0.823	-0.835	-0.845	-0.855	-0.866	-0.875	-0.885	-0.893	-0.901	-0.908	-0.915	-0.920	-0.926	-0.930	-0.933	-0.936	-0.938	-0.938	-0.938	-0.938	-0.938	-0.934	-0.932	-0.928	-0.924	-0.919	-0.912	-0.906	-0.898	-0.890	-0.882	-0.872	-0.862	-0.852	-0.841	-0.830	-0.818	-0.806	-0.793	-0.780	-0.767	-0.754	-0.740	-0.728	-0.713	-0.699	-0.686	-0.672	-0.659	-0.646	-0.632	-0.619	-0.606	-0.594	-0.581	-0.570	-0.559	-0.549	-0.539	-0.530	-0.521	-0.512	-0.505	-0.498	-0.492	-0.487	-0.482	-0.478	-0.474	-0.472	-0.470	-0.468	-0.468	-0.468	-0.470	-0.471	-0.473	-0.476	-0.480	-0.483	-0.489	-0.494	-0.499	-0.506	-0.512	-0.520	-0.528	-0.536	-0.544	-0.552	-0.562	-0.570	-0.579	-0.588	-0.597	-0.606	-0.614	-0.622	-0.631	-0.638	-0.645	-0.652	-0.658	-0.664	-0.669	-0.674	-0.679	-0.682	-0.685	-0.687	-0.688	-0.690	-0.691	-0.689	-0.688	-0.686	-0.683	-0.680	-0.675	-0.670	-0.664	-0.658	-0.651	-0.642	-0.634	-0.625	-0.616	-0.605	-0.595	-0.584	-0.572	-0.560	-0.548	-0.536	-0.523	-0.511	-0.498	-0.486	-0.472	-0.460	-0.448	-0.435	-0.423	-0.412	-0.400	-0.390	-0.378	-0.368	-0.358	-0.349	-0.341	-0.333	-0.326	-0.319	-0.314	-0.308	-0.303	-0.300	-0.297	-0.295	-0.292	-0.292	-0.292	-0.293	-0.295	-0.298	-0.301	-0.306	-0.310	-0.315	-0.322	-0.328	-0.335	-0.343	-0.353	-0.363	-0.373	-0.384	-0.396	-0.409	-0.422	-0.437	-0.450	-0.464	-0.480	-0.497	-0.512	-0.530	-0.548	-0.566	-0.584	-0.602	-0.622	-0.642	-0.662	-0.683	-0.703	-0.724	-0.747	-0.768	-0.791	-0.812	-0.835	-0.858	-0.881	-0.902	-0.925	-0.948	-0.971	-0.993	-1.015	-1.038	-1.061	-1.083	-1.104	-1.126	-1.147	-1.168	-1.188	-1.209	-1.228	-1.248	-1.267	-1.285	-1.301	-1.318	-1.333	-1.348	-1.362	-1.377	-1.389	-1.400	-1.412	-1.421	-1.428	-1.437	-1.443	-1.448	-1.454	-1.458	-1.461	-1.463	-1.462	-1.463	-1.462	-1.460	-1.458	-1.453	-1.449	-1.443	-1.438	-1.430	-1.422	-1.414	-1.406	-1.397	-1.385	-1.375	-1.362	-1.352	-1.340	-1.328	-1.315	-1.302	-1.289	-1.276	-1.263	-1.251	-1.238	-1.225	-1.212	-1.199	-1.188	-1.174	-1.162	-1.150	-1.139	-1.128	-1.117	-1.107	-1.097	-1.088	-1.078	-1.070	-1.062	-1.054	-1.047	-1.040	-1.032	-1.028	-1.022	-1.016	-1.011	-1.006	-1.001	-0.997	-0.992	-0.989	-0.987	-0.982	-0.979	-0.977	-0.973	-0.971	-0.968	-0.964	-0.961	-0.958	-0.955	-0.951	-0.946	-0.942	-0.936	-0.932	-0.925	-0.919	-0.912	-0.905	-0.898	-0.890	-0.881	-0.872	-0.861	-0.851	-0.839	-0.828	-0.815	-0.802	-0.788	-0.775	-0.761	-0.745	-0.729	-0.713	-0.698	-0.680	-0.662	-0.645	-0.627	-0.608	-0.590	-0.571	-0.553	-0.534	-0.516	-0.496	-0.478	-0.459	-0.442	-0.424	-0.406	-0.389	-0.371	-0.355	-0.340	-0.324	-0.310	-0.296	-0.282	-0.271	-0.259	-0.248	-0.238	-0.229	-0.220	-0.213	-0.206	-0.200	-0.195	-0.192	-0.188	-0.186	-0.186	-0.185	-0.185	-0.187	-0.189	-0.191	-0.193	-0.198	-0.202	-0.207	-0.212	-0.218	-0.222	-0.230	-0.236	-0.243	-0.250	-0.258	-0.265	-0.272	-0.278	-0.286	-0.293	-0.300	-0.307	-0.314	-0.320	-0.325	-0.331	-0.337	-0.342	-0.346	-0.350	-0.354	-0.357	-0.359	-0.362	-0.363	-0.364	-0.364	-0.364	-0.364	-0.364	-0.362	-0.361	-0.359	-0.358	-0.354	-0.351	-0.348	-0.343	-0.339	-0.335	-0.330	-0.325	-0.320	-0.314	-0.308	-0.302	-0.297	-0.290	-0.285	-0.278	-0.272	-0.264	-0.259	-0.252	-0.245	-0.239	-0.232	-0.225	-0.218	-0.212	-0.206	-0.201	-0.195	-0.189	-0.184	-0.179	-0.174	-0.169	-0.165	-0.162	-0.158	-0.153	-0.152	-0.149	-0.146	-0.145	-0.143	-0.142	-0.142	-0.142	-0.142	-0.143	-0.146	-0.147	-0.149	-0.152	-0.156	-0.161	-0.165	-0.172	-0.177	-0.184	-0.191	-0.198	-0.207	-0.215	-0.224	-0.235	-0.244	-0.254	-0.266	-0.277	-0.288	-0.300	-0.312	-0.324	-0.338	-0.351	-0.363	-0.377	-0.391	-0.404	-0.418	-0.431	-0.443	-0.458	-0.471	-0.484	-0.497	-0.508	-0.522	-0.533	-0.546	-0.557	-0.568	-0.579	-0.591	-0.600	-0.611	-0.621	-0.629	-0.638	-0.648	-0.655	-0.663	-0.671	-0.678	-0.685	-0.692	-0.698	-0.705	-0.711	-0.716	-0.721	-0.726	-0.731	-0.735	-0.740	-0.744	-0.748	-0.752	-0.757	-0.760	-0.764	-0.768	-0.772	-0.775	-0.778	-0.781	-0.785	-0.788	-0.790	-0.793	-0.796	-0.798	-0.802	-0.807	-0.810	-0.813	-0.817	-0.819	-0.822	-0.825	-0.828	-0.832	-0.834	-0.837	-0.841	-0.842	-0.846	-0.848	-0.851	-0.854	-0.857	-0.859	-0.862	-0.865	-0.868	-0.870	-0.872	-0.873	-0.876	-0.878	-0.880	-0.882	-0.883	-0.887	-0.888	-0.890	-0.892	-0.893	-0.895	-0.897	-0.898	-0.901	-0.902	-0.903	-0.905	-0.907	-0.908	-0.910	-0.912	-0.912	-0.914	-0.915	-0.916	-0.916	-0.917	-0.917	-0.917	-0.917	-0.917	-0.915	-0.915	-0.913	-0.912	-0.911	-0.908	-0.906	-0.902	-0.898	-0.895	-0.890	-0.886	-0.881	-0.876	-0.868	-0.861	-0.854	-0.848	-0.838	-0.830	-0.822	-0.812	-0.802	-0.792	-0.782	-0.772	-0.760	-0.749	-0.737	-0.725	-0.712	-0.701	-0.688	-0.675	-0.662	-0.650	-0.638	-0.626	-0.612	-0.602	-0.589	-0.578	-0.566	-0.556	-0.545	-0.535	-0.525	-0.516	-0.507	-0.499	-0.492	-0.486	-0.480	-0.474	-0.470	-0.467	-0.463	-0.462	-0.460	-0.460	-0.460	-0.462	-0.463	-0.467	-0.471	-0.474	-0.479	-0.486	-0.492	-0.500	-0.507	-0.516	-0.525	-0.534	-0.544	-0.555	-0.566	-0.578	-0.590	-0.602	-0.615	-0.628	-0.642	-0.654	-0.668	-0.682	-0.696	-0.708	-0.721	-0.735	-0.748	-0.761	-0.772	-0.784	-0.796	-0.806	-0.818	-0.827	-0.837	-0.844	-0.852	-0.859	-0.866	-0.871	-0.875	-0.878	-0.881	-0.882	-0.882	-0.882	-0.882	-0.879	-0.876	-0.872	-0.866	-0.859	-0.852	-0.843	-0.834	-0.823	-0.812	-0.798	-0.785	-0.770	-0.755	-0.738	-0.721	-0.702	-0.683	-0.663	-0.642	-0.622	-0.600	-0.578	-0.555	-0.532	-0.508	-0.485	-0.461	-0.437	-0.413	-0.389	-0.365	-0.342	-0.318	-0.294	-0.272	-0.248	-0.226	-0.205	-0.182	-0.163	-0.143	-0.125	-0.107	-0.088	-0.072	-0.056	-0.041	-0.027	-0.013	-0.002	0.011	0.021	0.031	0.040	0.048	0.055	0.060	0.066	0.070	0.074	0.077	0.078	0.079	0.080	0.080	0.080	0.078	0.077	0.074	0.072	0.068	0.065	0.061	0.058	0.053	0.048	0.046	0.041	0.036	0.032	0.028	0.025	0.022	0.018	0.015	0.012	0.009	0.008	0.005	0.002	0.002	0.001	0.002	0.002	0.002	0.002	0.004	0.007	0.009	0.012	0.015	0.018	0.023	0.028	0.032	0.038	0.043	0.050	0.056	0.062	0.070	0.078	0.086	0.094	0.102	0.112	0.121	0.130	0.141	0.150	0.160	0.170	0.182	0.192	0.202	0.212	0.224	0.234	0.246	0.256	0.267	0.278	0.288	0.299	0.309	0.320	0.330	0.341	0.351	0.361	0.371	0.381	0.392	0.400	0.409	0.418	0.426	0.434	0.442	0.449	0.456	0.462	0.469	0.474	0.480	0.483	0.488	0.492	0.495	0.497	0.499	0.501	0.501	0.501	0.501	0.499	0.498	0.495	0.492	0.489	0.483	0.478	0.472	0.465	0.458	0.451	0.442	0.434	0.426	0.417	0.407	0.398	0.388	0.376	0.366	0.355	0.344	0.333	0.322	0.312	0.301	0.291	0.281	0.271	0.262	0.252	0.245	0.238	0.230	0.223	0.218	0.213	0.210	0.207	0.206	0.204	0.206	0.207	0.209	0.212	0.218	0.224	0.232	0.241	0.251	0.262	0.274	0.287	0.302	0.318	0.334	0.352	0.371	0.390	0.411	0.432	0.456	0.479	0.502	0.528	0.554	0.581	0.607	0.634	0.662	0.689	0.718	0.746	0.774	0.802	0.830	0.858	0.886	0.914	0.941	0.968	0.995	1.020	1.045	1.071	1.094	1.118	1.141	1.163	1.184	1.205	1.224	1.242	1.260	1.277	1.293	1.308	1.321	1.333	1.344	1.356	1.365	1.372	1.381	1.387	1.392	1.396	1.400	1.403	1.404	1.405	1.405	1.403	1.401	1.398	1.394	1.390	1.385	1.378	1.372	1.365	1.358	1.349	1.341	1.331	1.322	1.312	1.301	1.291	1.279	1.268	1.256	1.244	1.232	1.220	1.208	1.195	1.182	1.169	1.156	1.143	1.130	1.116	1.103	1.090	1.076	1.064	1.051	1.038	1.024	1.012	0.999	0.987	0.972	0.960	0.948	0.934	0.922	0.909	0.897	0.884	0.872	0.859	0.846	0.833	0.821	0.808	0.794	0.782	0.769	0.756	0.743	0.730	0.718	0.704	0.691	0.678	0.665	0.652	0.639	0.627	0.612	0.601	0.588	0.573	0.561	0.548	0.534	0.522	0.508	0.495	0.482	0.471	0.458	0.445	0.434	0.422	0.411	0.399	0.388	0.378	0.367	0.356	0.348	0.337	0.327	0.318	0.308	0.299	0.291	0.282	0.276	0.268	0.261	0.253	0.247	0.240	0.233	0.228	0.222	0.217	0.211	0.205	0.201	0.196	0.192	0.188	0.182	0.179	0.174	0.170	0.165	0.162	0.158	0.152	0.148	0.143	0.139	0.135	0.130	0.126	0.122	0.116	0.112	0.108	0.102	0.098	0.092	0.087	0.082	0.077	0.071	0.067	0.061	0.055	0.052	0.045	0.041	0.036	150.000	5.000	2.000	1.000	5.000	0.000	0.000	0.000	0.000	0.000	0.000	0.000	0.000	0.000	0.000	0.000	0.000	0.000	-1.438	-1.422	-1.407	-1.392	-1.376	-1.362	-1.348	-1.334	-1.320	-1.307	-1.294	-1.282	-1.271	-1.260	-1.249	-1.238	-1.228	-1.218	-1.210	-1.200	-1.192	-1.183	-1.177	-1.169	-1.162	-1.156	-1.150	-1.144	-1.138	-1.133	-1.128	-1.124	-1.122	-1.118	-1.114	-1.111	-1.108	-1.106	-1.104	-1.102	-1.102	-1.101	-1.100	-1.100	-1.100	-1.100	-1.101	-1.102	-1.103	-1.105	-1.107	-1.108	-1.111	-1.114	-1.117	-1.119	-1.123	-1.127	-1.130	-1.133	-1.138	-1.142	-1.148	-1.151	-1.156	-1.161	-1.165	-1.170	-1.174	-1.179	-1.184	-1.189	-1.193	-1.198	-1.202	-1.206	-1.209	-1.212	-1.215	-1.218	-1.219	-1.221	-1.222	-1.222	-1.223	-1.222	-1.222	-1.220	-1.219	-1.217	-1.213	-1.210	-1.207	-1.202	-1.196	-1.190	-1.183	-1.176	-1.168	-1.159	-1.151	-1.142	-1.132	-1.122	-1.111	-1.099	-1.088	-1.076	-1.063	-1.051	-1.038	-1.025	-1.012	-0.999	-0.986	-0.973	-0.961	-0.948	-0.937	-0.925	-0.914	-0.903	-0.892	-0.882	-0.872	-0.865	-0.857	-0.849	-0.842	-0.838	-0.832	-0.828	-0.824	-0.823	-0.821	-0.820	-0.820	-0.822	-0.824	-0.828	-0.832	-0.838	-0.843	-0.851	-0.858	-0.868	-0.878	-0.888	-0.899	-0.910	-0.922	-0.936	-0.948	-0.962	-0.977	-0.991	-1.006	-1.021	-1.035	-1.051	-1.065	-1.082	-1.095	-1.111	-1.127	-1.142	-1.155	-1.170	-1.182	-1.198	-1.210	-1.222	-1.233	-1.245	-1.255	-1.264	-1.272	-1.282	-1.290	-1.297	-1.302	-1.309	-1.314	-1.319	-1.322	-1.326	-1.328	-1.330	-1.332	-1.332	-1.332	-1.333	-1.332	-1.332	-1.330	-1.327	-1.325	-1.322	-1.321	-1.317	-1.314	-1.311	-1.309	-1.306	-1.302	-1.299	-1.297	-1.293	-1.292	-1.288	-1.286	-1.283	-1.282	-1.279	-1.278	-1.277	-1.277	-1.276	-1.275	-1.278	-1.278	-1.280	-1.282	-1.284	-1.287	-1.289	-1.292	-1.296	-1.299	-1.303	-1.309	-1.312	-1.317	-1.322	-1.328	-1.333	-1.338	-1.346	-1.352	-1.358	-1.363	-1.370	-1.376	-1.381	-1.387	-1.392	-1.398	-1.403	-1.408	-1.412	-1.416	-1.421	-1.424	-1.428	-1.429	-1.432	-1.433	-1.435	-1.436	-1.436	-1.435	-1.433	-1.432	-1.430	-1.428	-1.423	-1.418	-1.414	-1.408	-1.402	-1.395	-1.388	-1.380	-1.372	-1.362	-1.352	-1.342	-1.330	-1.319	-1.307	-1.294	-1.281	-1.268	-1.254	-1.240	-1.225	-1.211	-1.196	-1.180	-1.165	-1.148	-1.132	-1.117	-1.102	-1.086	-1.070	-1.055	-1.039	-1.024	-1.010	-0.995	-0.982	-0.968	-0.955	-0.943	-0.931	-0.920	-0.908	-0.898	-0.888	-0.879	-0.871	-0.863	-0.855	-0.849	-0.844	-0.839	-0.835	-0.832	-0.830	-0.828	-0.826	-0.827	-0.828	-0.830	-0.832	-0.835	-0.838	-0.842	-0.848	-0.853	-0.858	-0.865	-0.872	-0.879	-0.888	-0.895	-0.902	-0.912	-0.920	-0.928	-0.938	-0.947	-0.955	-0.964	-0.972	-0.981	-0.989	-0.997	-1.003	-1.011	-1.017	-1.023	-1.029	-1.035	-1.039	-1.043	-1.047	-1.049	-1.052	-1.052	-1.053	-1.052	-1.052	-1.048	-1.046	-1.042	-1.038	-1.031	-1.025	-1.018	-1.009	-1.001	-0.990	-0.979	-0.968	-0.956	-0.942	-0.928	-0.912	-0.897	-0.880	-0.864	-0.846	-0.828	-0.808	-0.789	-0.768	-0.748	-0.727	-0.706	-0.683	-0.662	-0.639	-0.618	-0.595	-0.572	-0.550	-0.526	-0.504	-0.481	-0.458	-0.436	-0.413	-0.391	-0.371	-0.349	-0.328	-0.308	-0.288	-0.268	-0.250	-0.232	-0.214	-0.198	-0.182	-0.166	-0.152	-0.139	-0.126	-0.114	-0.103	-0.094	-0.085	-0.077	-0.070	-0.064	-0.059	-0.055	-0.052	-0.050	-0.048	-0.047	-0.048	-0.047	-0.048	-0.051	-0.053	-0.058	-0.061	-0.065	-0.070	-0.076	-0.082	-0.088	-0.094	-0.100	-0.108	-0.114	-0.121	-0.128	-0.135	-0.141	-0.147	-0.152	-0.158	-0.163	-0.169	-0.174	-0.178	-0.182	-0.183	-0.186	-0.187	-0.188	-0.188	-0.186	-0.185	-0.182	-0.178	-0.174	-0.170	-0.165	-0.158	-0.152	-0.146	-0.138	-0.129	-0.120	-0.110	-0.099	-0.088	-0.077	-0.065	-0.052	-0.040	-0.027	-0.014	-0.001	0.013	0.027	0.040	0.054	0.068	0.081	0.095	0.108	0.122	0.136	0.148	0.162	0.174	0.187	0.199	0.211	0.222	0.233	0.244	0.255	0.265	0.274	0.282	0.292	0.300	0.308	0.315	0.322	0.330	0.336	0.342	0.348	0.354	0.359	0.363	0.368	0.373	0.377	0.381	0.385	0.388	0.392	0.394	0.396	0.398	0.401	0.402	0.403	0.405	0.406	0.408	0.408	0.408	0.408	0.408	0.408	0.408	0.407	0.406	0.404	0.402	0.401	0.399	0.396	0.393	0.390	0.387	0.384	0.380	0.377	0.371	0.366	0.361	0.356	0.350	0.344	0.339	0.333	0.328	0.322	0.317	0.311	0.305	0.300	0.294	0.289	0.284	0.280	0.275	0.271	0.267	0.265	0.261	0.259	0.258	0.256	0.256	0.256	0.257	0.259	0.262	0.264	0.269	0.274	0.279	0.287	0.295	0.303	0.312	0.322	0.334	0.346	0.358	0.372	0.387	0.403	0.418	0.435	0.453	0.472	0.491	0.510	0.531	0.552	0.573	0.595	0.618	0.640	0.662	0.686	0.709	0.733	0.757	0.780	0.804	0.828	0.851	0.873	0.897	0.918	0.942	0.962	0.985	1.007	1.027	1.048	1.068	1.086	1.104	1.122	1.141	1.157	1.172	1.188	1.203	1.218	1.230	1.243	1.254	1.265	1.275	1.284	1.292	1.301	1.308	1.313	1.319	1.323	1.327	1.329	1.332	1.333	1.335	1.335	1.332	1.332	1.328	1.325	1.322	1.317	1.311	1.305	1.299	1.292	1.283	1.276	1.267	1.258	1.248	1.238	1.228	1.215	1.204	1.192	1.179	1.167	1.152	1.140	1.126	1.112	1.098	1.082	1.068	1.052	1.038	1.022	1.008	0.991	0.976	0.960	0.943	0.928	0.912	0.896	0.880	0.863	0.848	0.831	0.815	0.798	0.782	0.765	0.749	0.732	0.716	0.699	0.682	0.665	0.648	0.631	0.613	0.597	0.580	0.562	0.545	0.527	0.510	0.492	0.474	0.457	0.439	0.422	0.402	0.385	0.368	0.350	0.332	0.314	0.297	0.278	0.262	0.243	0.226	0.208	0.190	0.173	0.157	0.140	0.123	0.108	0.092	0.076	0.061	0.046	0.032	0.017	0.003	-0.011	-0.023	-0.036	-0.048	-0.060	-0.072	-0.082	-0.092	-0.102	-0.110	-0.118	-0.127	-0.134	-0.141	-0.148	-0.154	-0.159	-0.164	-0.168	-0.172	-0.177	-0.180	-0.183	-0.186	-0.188	-0.189	-0.191	-0.192	-0.193	-0.195	-0.195	-0.196	-0.196	-0.197	-0.197	-0.197	-0.197	-0.197	-0.197	-0.197	-0.196	-0.195	-0.195	-0.197	-0.196	-0.196	-0.197	-0.198	-0.198	-0.199	-0.201	-0.202	-0.202	-0.203	-0.206	-0.208	-0.210	-0.213	-0.216	-0.218	-0.222	-0.226	-0.229	-0.233	-0.238	-0.242	-0.247	-0.252	-0.257	-0.262	-0.268	-0.274	-0.281	-0.288	-0.295	-0.302	-0.310	-0.318	-0.326	-0.334	-0.343	-0.352	-0.361	-0.370	-0.379	-0.390	-0.400	-0.410	-0.422	-0.432	-0.444	-0.455	-0.468	-0.479	-0.492	-0.505	-0.517	-0.530	-0.543	-0.556	-0.569	-0.582	-0.595	-0.608	-0.620	-0.632	-0.644	-0.656	-0.668	-0.678	-0.690	-0.700	-0.710	-0.720	-0.729	-0.739	-0.747	-0.754	-0.762	-0.769	-0.774	-0.780	-0.785	-0.788	-0.792	-0.796	-0.798	-0.798	-0.799	-0.798	-0.799	-0.798	-0.797	-0.794	-0.792	-0.789	-0.786	-0.782	-0.778	-0.774	-0.769	-0.763	-0.759	-0.753	-0.748	-0.742	-0.736	-0.731	-0.726	-0.721	-0.715	-0.710	-0.705	-0.700	-0.697	-0.693	-0.690	-0.687	-0.684	-0.682	-0.680	-0.679	-0.679	-0.678	-0.679	-0.679	-0.682	-0.683	-0.687	-0.689	-0.693	-0.698	-0.702	-0.707	-0.713	-0.720	-0.726	-0.734	-0.741	-0.749	-0.758	-0.767	-0.776	-0.786	-0.796	-0.805	-0.815	-0.824	-0.835	-0.846	-0.856	-0.867	-0.878	-0.889	-0.900	-0.911	-0.922	-0.932	-0.943	-0.954	-0.965	-0.976	-0.987	-0.998	-1.008	-1.020	-1.030	-1.041	-1.052	-1.062	-1.072	-1.081	-1.092	-1.102	-1.111	-1.121	-1.130	-1.138	-1.148	-1.156	-1.166	-1.174	-1.183	-1.191	-1.200	-1.207	-1.216	-1.223	-1.231	-1.238	-1.245	-1.252	-1.258	-1.264	-1.269	-1.273	-1.279	-1.283	-1.288	-1.291	-1.295	-1.298	-1.300	-1.302	-1.304	-1.307	-1.308	-1.308	-1.309	-1.309	-1.309	-1.308	-1.307	-1.306	-1.304	-1.302	-1.298	-1.296	-1.293	-1.289	-1.286	-1.282	-1.277	-1.273	-1.268	-1.262	-1.258	-1.253	-1.248	-1.242	-1.238	-1.232	-1.227	-1.222	-1.217	-1.212	-1.209	-1.203	-1.199	-1.196	-1.192	-1.188	-1.183	-1.181	-1.178	-1.174	-1.172	-1.170	-1.167	-1.165	-1.162	-1.161	-1.158	-1.157	-1.155	-1.152	-1.152	-1.152	-1.149	-1.148	-1.146	-1.144	-1.142	-1.141	-1.138	-1.136	-1.132	-1.129	-1.127	-1.122	-1.118	-1.113	-1.108	-1.103	-1.097	-1.091	-1.083	-1.076	-1.068	-1.059	-1.051	-1.040	-1.030	-1.019	-1.008	-0.996	-0.984	-0.971	-0.957	-0.942	-0.928	-0.914	-0.898	-0.882	-0.867	-0.850	-0.833	-0.816	-0.798	-0.781	-0.763	-0.745	-0.727	-0.709	-0.692	-0.672	-0.656	-0.638	-0.620	-0.602	-0.586	-0.569	-0.552	-0.538	-0.521	-0.507	-0.492	-0.477	-0.463	-0.450	-0.437	-0.425	-0.413	-0.402	-0.391	-0.379	-0.369	-0.360	-0.351	-0.342	-0.333	-0.325	-0.317	-0.308	-0.301	-0.293	-0.287	-0.279	-0.272	-0.266	-0.258	-0.252	-0.244	-0.238	-0.231	-0.223	-0.216	-0.208	-0.201	-0.192	-0.183	-0.174	-0.165	-0.155	-0.145	-0.135	-0.124	-0.112	-0.101	-0.088	-0.077	-0.064	-0.052	-0.038	-0.026	-0.012	0.000	0.015	0.028	0.042	0.055	0.068	0.082	0.096	0.109	0.122	0.135	0.148	0.160	0.172	0.183	0.194	0.205	0.215	0.224	0.234	0.242	0.249	0.256	0.262	0.268	0.272	0.276	0.278	0.280	0.282	0.282	0.282	0.282	0.280	0.278	0.276	0.272	0.268	0.263	0.258	0.252	0.247	0.240	0.232	0.225	0.218	0.209	0.201	0.192	0.184	0.175	0.166	0.157	0.148	0.138	0.128	0.120	0.111	0.102	0.094	0.086	0.078	0.070	0.063	0.056	0.050	0.043	0.038	0.033	0.029	0.024	0.021	0.017	0.016	0.013	0.012	0.011	0.010	0.012	0.012	0.013	0.015	0.018	0.022	0.025	0.030	0.034	0.041	0.046	0.053	0.060	0.067	0.074	0.082	0.091	0.099	0.109	0.118	0.128	0.136	0.147	0.157	0.166	0.177	0.186	0.196	0.205	0.214	0.223	0.232	0.241	0.249	0.257	0.264	0.272	0.278	0.285	0.292	0.297	0.302	0.306	0.310	0.314	0.318	0.320	0.322	0.322	0.322	0.321	0.320	0.319	0.317	0.315	0.311	0.308	0.303	0.298	0.293	0.288	0.282	0.277	0.271	0.264	0.257	0.249	0.242	0.236	0.228	0.221	0.212	0.205	0.198	0.191	0.183	0.176	0.169	0.164	0.157	0.150	0.146	0.140	0.135	0.130	0.126	0.122	0.118	0.115	0.112	0.110	0.108	0.107	0.106	0.104	0.104	0.104	0.105	0.106	0.106	0.108	0.110	0.112	0.115	0.117	0.119	0.122	0.125	0.129	0.132	0.135	0.138	0.142	0.147	0.151	0.154	0.158	0.163	0.167	0.172	0.176	0.181	0.185	0.189	0.193	0.198	0.202	0.206	0.209	0.212	0.216	0.219	0.222	0.226	0.228	0.231	0.233	0.234	0.238	0.238	0.240	0.242	0.243	0.243	0.244	0.245	0.245	0.245	0.246	0.244	0.244	0.243	0.242	0.241	0.239	0.238	0.236	0.233	0.232	0.229	0.226	0.224	0.220	0.218	0.214	0.211	0.207	0.203	0.200	0.198	0.194	0.191	0.189	0.187	0.184	0.182	0.180	0.179	0.178	0.178	0.177	0.176	0.176	0.178	0.178	0.181	0.182	0.185	0.190	0.193	0.198	0.205	0.211	0.218	0.226	0.234	0.243	0.253	0.263	0.274	0.287	0.299	0.312	0.326	0.340	0.355	0.372	0.387	0.403	0.421	0.439	0.457	0.475	0.494	0.514	0.533	0.553	0.573	0.593	0.614	0.634	0.657	0.678	0.698	0.718	0.739	0.760	0.781	0.801	0.821	0.840	0.860	0.880	0.898	0.918	0.936	0.953	0.971	0.988	1.003	1.020	1.036	1.049	1.065	1.078	1.090	1.103	1.115	1.126	1.138	1.147	1.158	1.165	1.174	1.183	1.191	1.197	1.203	1.208	1.214	1.219	1.223	1.227	1.230	1.233	1.236	1.238	1.240	1.241	1.242	1.243	1.243	1.244	1.243	1.243	1.242	1.242	1.241	1.240	1.238	1.237	1.235	1.233	1.230	1.229	1.226	1.223	1.220	1.218	1.213	1.210	1.207	1.202	1.198	1.194	1.191	1.185	1.181	1.177	1.171	1.167	1.161	1.156	1.151	1.145	1.140	1.133	1.128	1.122	1.118	1.112	1.106	1.100	1.095	1.088	1.084	1.078	1.072	1.068	1.062	1.058	1.053	1.049	1.044	1.041	1.038	1.033	1.029	1.027	1.024	1.022	1.020	1.018	1.017	1.015	1.013	1.013	1.012	1.012	1.012	1.014	1.015	1.016	1.018	1.019	1.021	1.023	1.025	1.028	1.031	1.034	1.037	1.040	1.044	1.048	1.051	1.055	1.059	1.063	1.068	1.072	1.075	1.080	1.085	1.090	1.094	1.099	1.104	1.109	1.113	1.119	1.125	1.130	1.135	1.141	1.148	1.152	1.158	1.165	1.172	1.178	1.186	1.193	1.200	1.208	1.216	1.223	1.231	1.240	1.248	1.256	1.265	1.273	1.283	1.292	1.302	1.310	1.319	1.328	1.338	1.347	1.357	1.365	1.373	1.382	1.391	1.398	1.407	1.415	1.421	1.429	1.436	1.442	1.448	1.452	1.458	1.462	1.467	1.471	1.474	1.476	1.479	1.480	1.482	1.482	1.482	1.483	1.484	1.484	1.482	1.482	1.482	1.481	1.480	1.480	1.479	1.478	1.478	1.476	1.475	1.477	1.476	1.477	1.478	1.481	1.482	1.486	1.490	1.494	1.499	1.505	1.512	1.519	1.528	1.536	1.545	1.555	1.566	1.578	1.590	1.602	1.617	1.631	1.647	1.661	1.677	1.693	1.709	1.726	1.742	1.760	1.778	1.795	1.812	1.831	1.848	1.865	1.883	1.900	1.916	1.932	1.949	1.963	1.979	1.992	2.007	2.019	2.032	2.043	2.054	2.065	2.074	2.083	2.092	2.100	2.107	2.112	2.118	2.124	2.128	2.132	2.137	2.138	2.142	2.143	2.144	2.146	2.147	2.146	2.147	2.146	2.146	2.146	2.145	2.144	2.142	2.142	2.141	2.141	2.138	2.138	2.137	2.134	2.132	2.132	2.129	2.128	2.127	2.126	2.123	2.121	2.120	2.119	2.117	2.114	2.112	2.111	2.109	2.107	2.103	2.102	2.099	2.096	2.094	2.090	2.088	2.084	2.079	2.076	2.072	2.067	2.062	2.058	2.052	2.047	2.039	2.033	2.027	2.019	2.013	2.005	1.997	1.988	1.980	1.971	1.962	1.952	1.942	1.932	1.921	1.910	1.898	1.887	1.873	1.860	1.848	1.834	1.820	1.805	1.790	1.774	1.758	1.742	1.727	1.710	1.692	1.675	1.656	1.638	1.619	1.600	1.580	1.561	1.541	1.522	1.501	1.481	1.461	1.440	1.419	1.399	1.378	1.358	1.338	1.318	1.298	1.278	1.258	1.240	1.220	1.202	1.184	1.168	1.149	1.133	1.118	1.102	1.088	1.074	1.061	1.048	1.037	1.026	1.015	1.005	0.998	0.990	0.982	0.976	0.969	0.965	0.960	0.957	0.954	0.952	0.951	0.950	0.949	0.949	0.950	0.949	0.951	0.952	0.953	0.954	0.956	0.958	0.959	0.960	0.962	0.962	0.963	0.963	0.962	0.963	0.962	0.960	0.958	0.955	0.951	0.947	0.941	0.937	0.929	0.922	0.913	0.905	0.895	0.885	0.873	0.862	0.849	0.836	0.822	0.808	0.792	0.777	0.759	0.742	0.726	0.708	0.690	0.672	0.652	0.633	0.614	0.594	0.575	0.556	0.536	0.517	0.498	0.478	0.458	0.439	0.420	0.402	0.383	0.365	0.348	0.331	0.314	0.298	0.282	0.268	0.252	0.238	0.225	0.212	0.198	0.187	0.175	0.164	0.153	0.143	0.134	0.124	0.116	0.108	0.100	0.092	0.086	0.078	0.072	0.066	0.061	0.056	0.052	0.048	0.042	0.038	0.036	0.032	0.029	0.026	0.024	0.021	0.018	0.017	0.014	0.012	0.012	0.010	0.009	0.008	0.007	0.006	0.006	0.005	0.005	0.004	0.005	0.004	0.004	0.005	0.005	0.005	0.007	0.007	0.008	0.008	0.010	0.011	0.012	0.013	0.014	0.016	0.017	0.018	0.021	0.021	0.023	0.024	0.027	0.029	0.031	0.032	0.034	0.037	0.038	0.040	0.042	0.044	0.047	0.049	0.052	0.054	0.058	0.062	0.066	0.070	0.074	0.079	0.084	0.091	0.096	0.102	0.109	0.117	0.123	0.132	0.140	0.149	0.159	0.169	0.182	0.192	0.204	0.218	0.232	0.246	0.261	0.277	0.292	0.308	0.327	0.344	0.363	0.382	0.401	0.422	0.442	0.462	0.485	0.506	0.528	0.550	0.572	0.595	0.618	0.642	0.665	0.688	0.711	0.734	0.757	0.780	0.802	0.823	0.846	0.868	0.889	0.909	0.930	0.949	0.968	0.988	1.005	1.022	1.038	1.054	1.068	1.082	1.096	1.108	1.118	1.129	1.137	1.146	1.152	1.160	1.165	1.170	1.173	1.176	1.177	1.178	1.178	1.177	1.175	1.172	1.168	1.163	1.159	1.153	1.146	1.138	1.130	1.122	1.112	1.102	1.091	1.080	1.068	1.055	1.042	1.029	1.016	1.001	0.987	0.972	0.956	0.941	0.926	0.909	0.892	0.878	0.860	0.844	0.828	0.810	0.795	0.778	0.762	0.745	0.730	0.713	0.698	0.682	0.668	0.652	0.638	0.625	0.611	0.598	0.586	0.574	0.563	0.552	0.543	0.535	0.526	0.518	0.512	0.506	0.502	0.498	0.495	0.492	0.490	0.491	0.491	0.492	0.494	0.498	0.502	0.507	0.513	0.520	0.528	0.538	0.548	0.558	0.570	0.582	0.597	0.610	0.624	0.639	0.656	0.672	0.688	0.706	0.724	0.742	0.761	0.780	0.798	0.817	0.835	0.855	0.873	0.892	0.911	0.930	0.948	0.966	0.983	1.002	1.018	1.035	1.052	1.068	1.083	1.098	1.112	1.126	1.140	1.152	1.165	1.178	1.188	1.199	1.210	1.221	1.230	1.238	1.247	1.255	1.262	1.270	1.277	1.283	1.290	1.297	1.302	1.308	1.313	1.319	1.324	1.329	1.334	1.338	1.344	1.348	1.352	1.357	1.362	1.365	1.370	1.373	1.378	1.381	1.384	1.388	1.389	1.392	1.392	1.394	1.395	1.397	1.395	1.395	1.393	1.392	1.389	1.386	1.382	1.378	1.373	1.366	1.359	1.352	1.343	1.334	1.322	1.312	1.299	1.286	1.272	1.257	1.240	1.223	1.205	1.188	1.167	1.148	1.127	1.105	1.082	1.059	1.036	1.012	0.988	0.963	0.938	0.913	0.888	0.863	0.838	0.814	0.789	0.765	0.740	0.717	0.693	0.671	0.649	0.628	0.608	0.588	0.569	0.551	0.533	0.518	0.502	0.488	0.476	0.463	0.452	0.442	0.433	0.426	0.419	0.413	0.408	0.405	0.402	0.399	0.398	0.398	0.397	0.398	0.400	0.401	0.403	0.406	0.408	0.412	0.415	0.418	0.420	0.424	0.427	0.429	0.432	0.433	0.435	0.436	0.436	0.436	0.434	0.432	0.429	0.426	0.422	0.416	0.411	0.402	0.395	0.386	0.376	0.364	0.353	0.340	0.326	0.311	0.296	0.280	0.262	0.244	0.226	0.207	0.186	0.167	0.146	0.124	0.102	0.081	0.059	0.037	0.015	-0.008	-0.029	-0.051	-0.073	-0.094	-0.115	-0.136	-0.156	-0.175	-0.193	-0.212	-0.229	-0.245	-0.260	-0.275	-0.288	-0.300	-0.312	-0.321	-0.330	-0.338	-0.343	-0.349	-0.352	-0.356	-0.358	-0.359	-0.359	-0.358	-0.354	-0.352	-0.347	-0.340	-0.333	-0.326	-0.318	-0.308	-0.298	-0.288	-0.275	-0.263	-0.252	-0.239	-0.226	-0.212	-0.198	-0.184	-0.169	-0.155	-0.138	-0.123	-0.109	-0.094	-0.080	-0.065	-0.050	-0.036	-0.022	-0.008	0.005	0.018	0.032	0.043	0.055	0.068	0.078	0.089	0.101	0.111	0.122	0.131	0.141	0.150	0.160	0.168	0.178	0.187	0.195	0.204	0.212	0.221	0.230	0.238	0.248	0.257	0.266	0.276	0.285	0.296	0.305	0.316	0.327	0.338	0.350	0.362	0.375	0.387	0.400	0.413	0.427	0.441	0.455	0.470	0.485	0.500	0.515	0.529	0.545	0.560	0.574	0.591	0.605	0.620	0.633	0.648	0.661	0.675	0.688	0.700	0.711	0.722	0.733	0.742	0.752	0.760	0.768	0.773	0.778	0.782	0.785	0.787	0.788	0.787	0.783	0.780	0.774	0.768	0.759	0.749	0.738	0.726	0.711	0.694	0.678	0.657	0.637	0.614	0.591	0.564	0.537	0.510	0.479	0.448	0.416	0.381	0.345	0.308	0.270	0.231	0.190	0.148	0.106	0.063	0.018	-0.027	-0.073	-0.118	-0.165	-0.213	-0.260	-0.308	-0.354	-0.402	-0.450	-0.498	-0.545	-0.592	-0.638	-0.682	-0.728	-0.772	-0.815	-0.858	-0.898	-0.939	-0.977	-1.015	-1.051	-1.085	-1.118	-1.149	-1.180	-1.208	-1.234	-1.260	-1.283	-1.304	-1.322	-1.341	-1.356	-1.369	-1.382	-1.392	-1.400	-1.407	-1.412	-1.414	-1.415	-1.414	-1.413	-1.408	-1.404	-1.398	-1.388	-1.381	-1.370	-1.359	-1.347	-1.332	-1.319	-1.304	-1.288	-1.273	-1.257	-1.240	-1.222	-1.204	-1.188	-1.170	-1.152	-1.137	-1.119	-1.103	-1.088	-1.072	-1.058	-1.043	-1.028	-1.016	-1.004	-0.992	-0.980	-0.970	-0.960	-0.951	-0.942	-0.936	-0.928	-0.922	-0.916	-0.912	-0.907	-0.904	-0.901	-0.898	-0.897	-0.895	-0.894	-0.892	-0.892	-0.892	-0.893	-0.895	-0.895	-0.895	-0.896	-0.897	-0.898	-0.898	-0.898	-0.898	-0.898	-0.898	-0.898	-0.898	-0.896	-0.894	-0.892	-0.890	-0.887	-0.883	-0.878	-0.874	-0.870	-0.863	-0.858	-0.852	-0.844	-0.838	-0.829	-0.821	-0.812	-0.803	-0.793	-0.785	-0.775	-0.764	-0.752	-0.742	-0.731	-0.719	-0.708	-0.695	-0.682	-0.669	-0.656	-0.642	-0.628	-0.614	-0.600	-0.586	-0.572	-0.557	-0.542	-0.527	-0.511	-0.496	-0.480	-0.464	-0.448	-0.432	-0.416	-0.399	-0.382	-0.367	-0.350	-0.332	-0.315	-0.298	-0.282	-0.264	-0.248	-0.231	-0.213	-0.198	-0.179	-0.163	-0.148	-0.133	-0.118	-0.102	-0.088	-0.073	-0.059	-0.045	-0.032	-0.020	-0.008	0.004	0.015	0.025	0.033	0.042	0.050	0.058	0.063	0.069	0.073	0.077	0.079	0.082	0.083	0.083	0.082	0.082	0.079	0.076	0.072	0.068	0.062	0.056	0.049	0.042	0.035	0.027	0.018	0.010	0.000	-0.008	-0.018	-0.028	-0.038	-0.046	-0.056	-0.064	-0.072	-0.082	-0.091	-0.098	-0.105	-0.112	-0.119	-0.125	-0.130	-0.135	-0.138	-0.142	-0.144	-0.144	-0.145	-0.143	-0.142	-0.139	-0.136	-0.132	-0.126	-0.120	-0.112	-0.104	-0.095	-0.085	-0.074	-0.063	-0.051	-0.037	-0.022	-0.008	0.008	0.023	0.040	0.057	0.075	0.092	0.112	0.130	0.151	0.170	0.190	0.210	0.231	0.251	0.272	0.293	0.313	0.334	0.357	0.377	0.398	0.419	0.440	0.461	0.481	0.501	0.522	0.542	0.561	0.580	0.601	0.619	0.638	0.656	0.674	0.691	0.708	0.726	0.742	0.758	0.774	0.790	0.806	0.820	0.834	0.849	0.863	0.877	0.889	0.903	0.915	0.927	0.939	0.950	0.960	0.971	0.980	0.989	0.998	1.007	1.014	1.022	1.029	1.035	1.042	1.048	1.053	1.058	1.062	1.067	1.070	1.074	1.078	1.080	1.082	1.084	1.086	1.088	1.089	1.089	1.091	1.092	1.092	1.092	1.092	1.092	1.092	1.092	1.093	1.093	1.092	1.093	1.093	1.095	1.096	1.097	1.098	1.098	1.100	1.102	1.105	1.108	1.111	1.114	1.118	1.122	1.128	1.133	1.139	1.145	1.152	1.158	1.167	1.176	1.183	1.192	1.202	1.212	1.223	1.234	1.246	1.258	1.269	1.282	1.296	1.311	1.323	1.338	1.352	1.367	1.381	1.396	1.411	1.426	1.442	1.456	1.472	1.488	1.503	1.519	1.535	1.550	1.565	1.580	1.594	1.609	1.622	1.638	1.650	1.663	1.677	1.689	1.702	1.714	1.726	1.736	1.746	1.757	1.767	1.776	1.784	1.792	1.801	1.808	1.815	1.822	1.828	1.834	1.839	1.845	1.849	1.852	1.856	1.860	1.863	1.867	1.869	1.871	1.874	1.875	1.878	1.880	1.881	1.882	1.883	1.885	1.885	1.887	1.888	1.888	1.889	1.890	1.890	1.892	1.892	1.893	1.895	1.895	1.897	1.897	1.898	1.898	1.898	1.898	1.899	1.900	1.900	1.900	1.900	1.899	1.899	1.898	1.897	1.897	1.894	1.892	1.891	1.888	1.886	1.882	1.878	1.874	1.871	1.866	1.861	1.856	1.850	1.843	1.837	1.829	1.822	1.814	1.804	1.795	1.786	1.775	1.765	1.755	1.744	1.732	1.721	1.709	1.698	1.685	1.674	1.660	1.648	1.635	1.622	1.609	1.597	1.584	1.572	1.559	1.547	1.534	1.523	1.512	1.501	1.491	1.480	1.471	1.461	1.453	1.445	1.437	1.431	1.425	1.420	1.416	1.412	1.409	1.408	1.407	1.406	1.408	1.408	1.410	1.413	1.417	1.421	1.426	1.432	1.440	1.447	1.456	1.464	1.474	1.484	1.496	1.508	1.519	1.532	1.546	1.559	1.572	1.587	1.602	1.617	1.631	1.647	1.661	1.677	1.691	1.705	1.721	1.736	1.749	1.764	1.778	1.791	1.804	1.818	1.830	1.842	1.853	1.864	1.873	1.883	1.892	1.900	1.908	1.915	1.921	1.928	1.933	1.938	1.942	1.947	1.951	1.954	1.956	1.958	1.960	1.962	1.962	1.962	1.962	1.962	1.963	1.963	1.962	1.962	1.962	1.961	1.962	1.962	1.962	1.962	1.962	1.963	1.965	1.966	1.967	1.969	1.970	1.973	1.976	1.979	1.982	1.987	1.992	1.996	2.001	2.005	2.011	2.017	2.021	2.027	2.033	2.039	2.045	2.051	2.058	2.063	2.069	2.075	2.080	2.086	2.090	2.094	2.099	2.102	2.106	2.108	2.111	2.111	2.112	2.112	2.111	2.109	2.108	2.104	2.101	2.096	2.090	2.083	2.076	2.069	2.060	2.051	2.040	2.030	2.018	2.007	1.994	1.981	1.968	1.953	1.940	1.925	1.910	1.895	1.878	1.862	1.848	1.832	1.817	1.802	1.787	1.772	1.758	1.742	1.729	1.716	1.702	1.691	1.679	1.668	1.657	1.647	1.638	1.629	1.621	1.615	1.608	1.602	1.597	1.592	1.590	1.587	1.583	1.582	1.581	1.581	1.581	1.582	1.582	1.584	1.585	1.588	1.590	1.592	1.594	1.597	1.599	1.602	1.606	1.608	1.610	1.612	1.614	1.616	1.618	1.618	1.620	1.621	1.620	1.620	1.618	1.618	1.616	1.614	1.612	1.608	1.605	1.601	1.598	1.592	1.588	1.582	1.578	1.572	1.567	1.561	1.555	1.548	1.543	1.538	1.532	1.525	1.520	1.515	1.510	1.506	1.502	1.498	1.493	1.491	1.488	1.485	1.484	1.483	1.482	1.482	1.482	1.483	1.485	1.488	1.490	1.493	1.498	1.501	1.505	1.511	1.516	1.521	1.527	1.532	1.539	1.545	1.552	1.558	1.563	1.569	1.575	1.579	1.585	1.590	1.594	1.598	1.601	1.604	1.606	1.607	1.608	1.608	1.608	1.606	1.604	1.600	1.597	1.591	1.586	1.578	1.570	1.562	1.552	1.541	1.528	1.516	1.503	1.488	1.474	1.458	1.442	1.426	1.408	1.391	1.373	1.354	1.335	1.316	1.297	1.277	1.258	1.238	1.218	1.198	1.178	1.161	1.141	1.122	1.103	1.087	1.069	1.052	1.036	1.021	1.005	0.992	0.978	0.965	0.953	0.942	0.931	0.920	0.911	0.903	0.895	0.889	0.883	0.878	0.872	0.868	0.864	0.862	0.859	0.857	0.856	0.854	0.853	0.853	0.853	0.852	0.852	0.852	0.853	0.853	0.854	0.853	0.853	0.853	0.853	0.852	0.851	0.849	0.848	0.844	0.842	0.838	0.834	0.830	0.826	0.820	0.814	0.808	0.801	0.792	0.784	0.775	0.767	0.756	0.746	0.734	0.723	0.711	0.698	0.685	0.672	0.658	0.643	0.630	0.615	0.600	0.586	0.571	0.556	0.540	0.523	0.508	0.492	0.477	0.462	0.447	0.431	0.417	0.402	0.388	0.373	0.359	0.345	0.332	0.319	0.306	0.293	0.282	0.272	0.260	0.250	0.240	0.229	0.221	0.212	0.205	0.197	0.190	0.184	0.178	0.172	0.168	0.164	0.160	0.157	0.153	0.152	0.150	0.148	0.148	0.148	0.148	0.149	0.150	0.152	0.154	0.157	0.159	0.162	0.165	0.169	0.172	0.177	0.181	0.185	0.189	0.194	0.200	0.205	0.210	0.215	0.220	0.225	0.230	0.235	0.240	0.246	0.250	0.254	0.258	0.263	0.268	0.272	0.276	0.279	0.283	0.286	0.289	0.292	0.293	0.295	0.297	0.298	0.298	0.298	0.298	0.297	0.297	0.296	0.294	0.292	0.290	0.288	0.285	0.282	0.279	0.275	0.272	0.268	0.264	0.258	0.253	0.249	0.242	0.238	0.231	0.225	0.218	0.211	0.204	0.198	0.192	0.184	0.176	0.168	0.160	0.152	0.143	0.134	0.125	0.115	0.107	0.096	0.087	0.076	0.066	0.054	0.043	0.032	0.021	0.008	-0.005	-0.017	-0.030	-0.043	-0.058	-0.072	-0.087	-0.101	-0.117	-0.132	-0.148	-0.164	-0.181	-0.198	-0.215	-0.232	-0.250	-0.268	-0.287	-0.304	-0.323	-0.341	-0.359	-0.378	-0.397	-0.416	-0.434	-0.453	-0.471	-0.489	-0.507	-0.524	-0.542	-0.559	-0.576	-0.592	-0.608	-0.624	-0.639	-0.653	-0.668	-0.682	-0.695	-0.708	-0.720	-0.732	-0.742	-0.752	-0.763	-0.772	-0.780	-0.788	-0.796	-0.803	-0.809	-0.814	-0.818	-0.823	-0.828	-0.832	-0.834	-0.837	-0.839	-0.841	-0.842	-0.842	-0.844	-0.845	-0.846	-0.846	-0.846	-0.847	-0.847	-0.846	-0.847	-0.847	-0.848	-0.848	-0.848	-0.849	-0.851	-0.852	-0.855	-0.857	-0.860	-0.863	-0.867	-0.871	-0.874	-0.879	-0.884	-0.891	-0.897	-0.904	-0.911	-0.919	-0.928	-0.937	-0.946	-0.956	-0.968	-0.979	-0.990	-1.002	-1.016	-1.029	-1.043	-1.058	-1.072	-1.087	-1.102	-1.117	-1.133	-1.148	-1.165	-1.181	-1.198	-1.213	-1.230	-1.247	-1.262	-1.280	-1.297	-1.312	-1.330	-1.346	-1.361	-1.377	-1.392	-1.408	-1.422	-1.437	-1.452	-1.465	-1.478	-1.492	-1.504	-1.515	-1.527	-1.538	-1.548	-1.558	-1.568	-1.576	-1.585	-1.592	-1.598	-1.604	-1.610	-1.615	-1.619	-1.623	-1.627	-1.630	-1.631	-1.632	-1.633	-1.633	-1.633	-1.632	-1.631	-1.629	-1.627	-1.623	-1.620	-1.616	-1.611	-1.606	-1.601	-1.595	-1.588	-1.581	-1.574	-1.567	-1.558	-1.550	-1.541	-1.532	-1.522	-1.512	-1.503	-1.494	-1.482	-1.473	-1.462	-1.452	-1.440	-1.429	-1.417	-1.407	-1.395	-1.382	-1.372	-1.360	-1.348	-1.337	-1.325	-1.313	-1.302	-1.291	-1.279	-1.268	-1.257	-1.246	-1.235	-1.224	-1.213	-1.202	-1.192	-1.182	-1.172	-1.163	-1.152	-1.144	-1.134	-1.125	-1.116	-1.106	-1.097	-1.088	-1.078	-1.069	-1.061	-1.053	-1.044	-1.036	-1.028	-1.020	-1.013	-1.006	-0.998	-0.991	-0.984	-0.977	-0.970	-0.962	-0.956	-0.948	-0.941	-0.934	-0.927	-0.920	-0.912	-0.906	-0.898	-0.892	-0.885	-0.878	-0.872	-0.865	-0.858	-0.852	-0.845	-0.838	-0.832	-0.827	-0.821	-0.815	-0.809	-0.803	-0.798	-0.792	-0.787	-0.782	-0.776	-0.772	-0.766	-0.761	-0.756	-0.752	-0.748	-0.743	-0.739	-0.734	-0.730	-0.726	-0.722	-0.718	-0.714	-0.710	-0.708	-0.702	-0.699	-0.695	-0.692	-0.688	-0.686	-0.682	-0.678	-0.675	-0.672	-0.668	-0.665	-0.662	-0.658	-0.656	-0.653	-0.651	-0.648	-0.646	-0.644	-0.642	-0.641	-0.638	-0.637	-0.637	-0.636	-0.636	-0.637	-0.637	-0.638	-0.639	-0.641	-0.644	-0.647	-0.652	-0.656	-0.660	-0.667	-0.672	-0.679	-0.687	-0.694	-0.702	-0.712	-0.721	-0.730	-0.741	-0.752	-0.762	-0.773	-0.785	-0.797	-0.809	-0.822	-0.834	-0.846	-0.858	-0.871	-0.883	-0.896	-0.908	-0.919	-0.931	-0.941	-0.951	-0.961	-0.970	-0.978	-0.986	-0.992	-0.998	-1.002	-1.007	-1.010	-1.012	-1.013	-1.014	-1.013	-1.011	-1.008	-1.004	-1.000	-0.994	-0.988	-0.979	-0.970	-0.961	-0.950	-0.938	-0.925	-0.913	-0.899	-0.884	-0.871	-0.855	-0.840	-0.824	-0.808	-0.792	-0.776	-0.759	-0.743	-0.728	-0.712	-0.696	-0.680	-0.665	-0.650	-0.638	-0.625	-0.613	-0.601	-0.591	-0.580	-0.571	-0.562	-0.556	-0.548	-0.543	-0.538	-0.535	-0.532	-0.530	-0.530	-0.530	-0.532	-0.534	-0.537	-0.541	-0.546	-0.551	-0.557	-0.562	-0.570	-0.578	-0.587	-0.596	-0.606	-0.616	-0.626	-0.636	-0.647	-0.657	-0.668	-0.678	-0.688	-0.698	-0.708	-0.718	-0.728	-0.735	-0.743	-0.752	-0.758	-0.765	-0.770	-0.776	-0.781	-0.784	-0.788	-0.790	-0.792	-0.792	-0.792	-0.792	-0.788	-0.786	-0.783	-0.778	-0.772	-0.767	-0.760	-0.752	-0.744	-0.734	-0.724	-0.714	-0.702	-0.689	-0.678	-0.663	-0.650	-0.634	-0.621	-0.604	-0.588	-0.572	-0.556	-0.539	-0.522	-0.505	-0.487	-0.470	-0.452	-0.434	-0.416	-0.398	-0.380	-0.361	-0.342	-0.325	-0.308	-0.290	-0.271	-0.254	-0.237	-0.220	-0.202	-0.185	-0.168	-0.152	-0.136	-0.120	-0.106	-0.089	-0.075	-0.060	-0.045	-0.032	-0.018	-0.004	0.009	0.022	0.035	0.048	0.059	0.071	0.083	0.094	0.106	0.117	0.128	0.138	0.149	0.159	0.169	0.179	0.190	0.199	0.208	0.218	0.226	0.236	0.244	0.253	0.262	0.269	0.278	0.287	0.295	0.303	0.310	0.319	0.327	0.334	0.341	0.348	0.355	0.362	0.368	0.375	0.382	0.388	0.393	0.399	0.406	0.411	0.416	0.421	0.426	0.431	0.435	0.441	0.446	0.449	0.454	0.459	0.463	0.468	0.472	0.476	0.481	0.485	0.489	0.493	0.498	0.502	0.507	0.512	0.518	0.522	0.527	0.532	0.537	0.542	0.548	0.554	0.560	0.567	0.572	0.579	0.586	0.593	0.600	0.607	0.614	0.622	0.630	0.638	0.645	0.652	0.662	0.670	0.678	0.688	0.697	0.705	0.712	0.722	0.730	0.738	0.747	0.754	0.762	0.770	0.778	0.785	0.792	0.799	0.808	0.813	0.820	0.825	0.832	0.836	0.841	0.846	0.849	0.853	0.856	0.858	0.861	0.862	0.864	0.864	0.863	0.862	0.860	0.858	0.856	0.853	0.849	0.845	0.841	0.836	0.831	0.825	0.819	0.812	0.805	0.798	0.792	0.784	0.777	0.768	0.760	0.753	0.745	0.737	0.729	0.721	0.713	0.706	0.698	0.692	0.685	0.678	0.672	0.668	0.662	0.658	0.652	0.650	0.648	0.645	0.643	0.642	0.642	0.642	0.642	0.643	0.646	0.649	0.651	0.655	0.659	0.664	0.669	0.676	0.682	0.690	0.698	0.706	0.714	0.723	0.732	0.742	0.752	0.762	0.772	0.783	0.793	0.804	0.814	0.826	0.837	0.848	0.860	0.871	0.882	0.892	0.902	0.912	0.922	0.933	0.943	0.952	0.962	0.972	0.981	0.989	0.998	1.005	1.012	1.021	1.027	1.033	1.040	1.047	1.052	1.058	1.063	1.068	1.072	1.078	1.083	1.088	1.091	1.095	1.098	1.101	1.104	1.107	1.108	1.112	1.113	1.115	1.117	1.118	1.118	1.118	1.119	1.120	1.120	1.120	1.118	1.118	1.117	1.116	1.113	1.112	1.110	1.107	1.103	1.100	1.096	1.091	1.086	1.080	1.074	1.068	1.061	1.053	1.046	1.038	1.029	1.020	1.012	1.001	0.991	0.980	0.968	0.957	0.945	0.932	0.919	0.906	0.892	0.878	0.863	0.849	0.834	0.820	0.804	0.788	0.772	0.757	0.742	0.726	0.710	0.694	0.678	0.662	0.648	0.632	0.618	0.604	0.590	0.576	0.562	0.549	0.536	0.524	0.513	0.502	0.491	0.481	0.472	0.463	0.455	0.449	0.442	0.437	0.432	0.428	0.426	0.423	0.422	0.421	0.421	0.422	0.423	0.424	0.427	0.431	0.436	0.440	0.446	0.452	0.458	0.467	0.476	0.484	0.492	0.502	0.513	0.525	0.535	0.546	0.559	0.571	0.584	0.597	0.611	0.624	0.638	0.651	0.666	0.680	0.694	0.708	0.723	0.739	0.753	0.768	0.782	0.798	0.812	0.828	0.842	0.858	0.873	0.888	0.903	0.919	0.934	0.950	0.967	0.981	0.998	1.013	1.029	1.045	1.062	1.079	1.096	1.112	1.130	1.147	1.165	1.182	1.201	1.220	1.238	1.257	1.277	1.295	1.314	1.334	1.353	1.373	1.393	1.412	1.433	1.452	1.472	1.492	1.511	1.530	1.548	1.568	1.587	1.605	1.622	1.640	1.657	1.673	1.688	1.703	1.718	1.730	1.744	1.756	1.767	1.777	1.787	1.795	1.802	1.809	1.814	1.819	1.822	1.823	1.824	1.824	1.823	1.821	1.818	1.813	1.808	1.801	1.793	1.786	1.776	1.765	1.755	1.742	1.728	1.715	1.700	1.686	1.669	1.653	1.637	1.619	1.602	1.585	1.568	1.549	1.531	1.513	1.495	1.477	1.459	1.441	1.424	1.407	1.389	1.372	1.358	1.342	1.328	1.314	1.301	1.288	1.276	1.264	1.256	1.247	1.238	1.230	1.224	1.218	1.213	1.211	1.208	1.205	1.204	1.205	1.206	1.208	1.210	1.214	1.220	1.225	1.231	1.239	1.246	1.255	1.264	1.275	1.285	1.296	1.308	1.320	1.333	1.347	1.360	1.375	1.389	1.403	1.418	1.433	1.448	1.463	1.479	1.496	1.511	1.526	1.541	1.557	1.572	1.588	1.602	1.616	1.631	1.645	1.658	1.672	1.685	1.698	1.709	1.721	1.732	1.742	1.752	1.762	1.771	1.779	1.787	1.793	1.800	1.806	1.812	1.815	1.819	1.822	1.825	1.828	1.828	1.829	1.828	1.828	1.827	1.824	1.822	1.819	1.816	1.811	1.807	1.802	1.796	1.790	1.784	1.777	1.769	1.762	1.754	1.747	1.738	1.729	1.720	1.712	1.702	1.692	1.682	1.674	1.664	1.654	1.645	1.636	1.626	1.617	1.607	1.598	1.589	1.581	1.573	1.565	1.558	1.550	1.542	1.535	1.529	1.522	1.517	1.512	1.506	1.501	1.497	1.493	1.490	1.487	1.485	1.483	1.482	1.482	1.481	1.482	1.482	1.483	1.485	1.488	1.491	1.493	1.498	1.502	1.507	1.512	1.518	1.524	1.532	1.540	1.548	1.557	1.567	1.576	1.586	1.597	1.608	1.619	1.632	1.644	1.658	1.672	1.687	1.702	1.718	1.734	1.751	1.768	1.785	1.804	1.822	1.842	1.862	1.882	1.902	1.924	1.945	1.968	1.990	2.013	2.036	2.059	2.082	2.106	2.130	2.153	2.178	2.203	2.228	2.252	2.277	2.301	2.325	2.349	2.372	2.397	2.419	2.442	2.464	2.484	2.505	2.525	2.545	2.562	2.581	2.598	2.612	2.627	2.641	2.653	2.664	2.673	2.682	2.690	2.696	2.701	2.704	2.707	2.708	2.708	2.707	2.704	2.700	2.694	2.688	2.680	2.672	2.662	2.651	2.639	2.626	2.612	2.598	2.582	2.566	2.548	2.531	2.512	2.494	2.475	2.455	2.437	2.416	2.398	2.378	2.358	2.338	2.319	2.301	2.281	2.262	2.245	2.228	2.210	2.192	2.176	2.161	2.146	2.131	2.116	2.102	2.089	2.076	2.064	2.052	2.042	2.032	2.022	2.012	2.002	1.994	1.985	1.978	1.970	1.962	1.955	1.949	1.942	1.936	1.928	1.922	1.915	1.908	1.903	1.896	1.888	1.880	1.872	1.864	1.856	1.847	1.838	1.828	1.818	1.808	1.797	1.785	1.772	1.760	1.748	1.733	1.720	1.705	1.691	1.675	1.659	1.642	1.626	1.608	1.590	1.571	1.553	1.533	1.515	1.495	1.476	1.455	1.435	1.414	1.394	1.373	1.352	1.332	1.312	1.291	1.269	1.249	1.228	1.208	1.187	1.167	1.146	1.126	1.105	1.085	1.065	1.045	1.025	1.006	0.987	0.968	0.949	0.930	0.912	0.893	0.877	0.858	0.841	0.823	0.808	0.791	0.773	0.758	0.741	0.725	0.709	0.694	0.679	0.663	0.649	0.633	0.619	0.605	0.589	0.575	0.560	0.547	0.532	0.519	0.505	0.492	0.478	0.465	0.452	0.439	0.426	0.414	0.402	0.389	0.376	0.363	0.352	0.340	0.328	0.316	0.304	0.292	0.281	0.270	0.258	0.248	0.237	0.227	0.215	0.203	0.194	0.183	0.173	0.163	0.153	0.144	0.134	0.125	0.116	0.108	0.099	0.090	0.082	0.073	0.066	0.058	0.050	0.043	0.036	0.029	0.022	0.015	0.009	0.002	-0.004	-0.011	-0.017	-0.022	-0.028	-0.034	-0.039	-0.043	-0.049	-0.054	-0.059	-0.065	-0.069	-0.073	-0.078	-0.082	-0.088	-0.092	-0.096	-0.100	-0.105	-0.109	-0.113	-0.118	-0.122	-0.126	-0.130	-0.134	-0.139	-0.143	-0.147	-0.152	-0.156	-0.160	-0.164	-0.168	-0.172	-0.176	-0.181	-0.184	-0.188	-0.193	-0.198	-0.202	-0.207	-0.211	-0.215	-0.220	-0.225	-0.230	-0.236	-0.240	-0.246	-0.251	-0.257	-0.263	-0.270	-0.276	-0.282	-0.290	-0.297	-0.304	-0.312	-0.321	-0.330	-0.338	-0.348	-0.359	-0.370	-0.382	-0.393	-0.405	-0.418	-0.431	-0.445	-0.460	-0.476	-0.491	-0.507	-0.525	-0.542	-0.561	-0.579	-0.598	-0.618	-0.638	-0.659	-0.681	-0.702	-0.723	-0.746	-0.769	-0.792	-0.817	-0.840	-0.864	-0.890	-0.915	-0.940	-0.965	-0.991	-1.017	-1.042	-1.068	-1.092	-1.118	-1.143	-1.168	-1.193	-1.218	-1.243	-1.268	-1.292	-1.316	-1.338	-1.362	-1.384	-1.406	-1.427	-1.448	-1.469	-1.489	-1.508	-1.528	-1.546	-1.563	-1.581	-1.597	-1.613	-1.628	-1.642	-1.656	-1.669	-1.682	-1.693	-1.705	-1.714	-1.724	-1.733	-1.741	-1.748	-1.754	-1.761	-1.767	-1.772	-1.776	-1.779	-1.782	-1.784	-1.786	-1.787	-1.788	-1.789	-1.789	-1.788	-1.788	-1.787	-1.785	-1.783	-1.782	-1.779	-1.777	-1.774	-1.772	-1.769	-1.768	-1.764	-1.762	-1.761	-1.758	-1.757	-1.756	-1.754	-1.752	-1.752	-1.751	-1.752	-1.751	-1.752	-1.753	-1.755	-1.758	-1.760	-1.762	-1.768	-1.772	-1.776	-1.782	-1.788	-1.794	-1.802	-1.808	-1.817	-1.826	-1.834	-1.844	-1.854	-1.865	-1.875	-1.885	-1.897	-1.908	-1.919	-1.932	-1.943	-1.955	-1.967	-1.979	-1.991	-2.002	-2.014	-2.024	-2.035	-2.045	-2.055	-2.064	-2.072	-2.081	-2.088	-2.096	-2.102	-2.107	-2.111	-2.114	-2.118	-2.118	-2.119	-2.118	-2.118	-2.115	-2.111	-2.108	-2.102	-2.094	-2.087	-2.078	-2.068	-2.057	-2.044	-2.031	-2.015	-2.000	-1.983	-1.966	-1.948	-1.928	-1.907	-1.884	-1.862	-1.838	-1.814	-1.788	-1.762	-1.737	-1.710	-1.682	-1.654	-1.626	-1.598	-1.567	-1.538	-1.508	-1.478	-1.447	-1.417	-1.386	-1.355	-1.325	-1.293	-1.262	-1.231	-1.202	-1.170	-1.140	-1.111	-1.081	-1.052	-1.022	-0.994	-0.967	-0.938	-0.910	-0.885	-0.858	-0.833	-0.808	-0.783	-0.759	-0.737	-0.713	-0.692	-0.670	-0.649	-0.629	-0.608	-0.589	-0.571	-0.553	-0.536	-0.518	-0.502	-0.488	-0.472	-0.458	-0.443	-0.431	-0.417	-0.404	-0.391	-0.378	-0.368	-0.356	-0.345	-0.333	-0.324	-0.313	-0.304	-0.294	-0.286	-0.277	-0.268	-0.259	-0.252	-0.243	-0.235	-0.228	-0.220	-0.213	-0.207	-0.199	-0.192	-0.186	-0.178	-0.172	-0.167	-0.160	-0.154	-0.149	-0.144	-0.138	-0.132	-0.128	-0.124	-0.119	-0.115	-0.112	-0.108	-0.105	-0.102	-0.099	-0.098	-0.097	-0.096	-0.094	-0.094	-0.094	-0.095	-0.095	-0.097	-0.099	-0.102	-0.105	-0.108	-0.112	-0.116	-0.121	-0.125	-0.130	-0.135	-0.142	-0.148	-0.154	-0.161	-0.167	-0.175	-0.182	-0.188	-0.196	-0.204	-0.212	-0.218	-0.227	-0.233	-0.241	-0.248	-0.254	-0.261	-0.268	-0.274	-0.280	-0.285	-0.290	-0.295	-0.298	-0.302	-0.305	-0.308	-0.311	-0.312	-0.313	-0.313	-0.313	-0.312	-0.312	-0.310	-0.308	-0.306	-0.304	-0.301	-0.297	-0.294	-0.290	-0.286	-0.282	-0.278	-0.273	-0.269	-0.264	-0.260	-0.256	-0.252	-0.248	-0.245	-0.241	-0.239	-0.238	-0.235	-0.234	-0.234	-0.234	-0.235	-0.236	-0.238	-0.241	-0.244	-0.249	-0.255	-0.260	-0.267	-0.275	-0.283	-0.292	-0.302	-0.314	-0.326	-0.338	-0.351	-0.365	-0.379	-0.395	-0.411	-0.428	-0.444	-0.462	-0.480	-0.498	-0.517	-0.535	-0.554	-0.573	-0.592	-0.611	-0.630	-0.649	-0.668	-0.688	-0.707	-0.724	-0.742	-0.760	-0.777	-0.793	-0.810	-0.826	-0.841	-0.856	-0.870	-0.883	-0.898	-0.910	-0.922	-0.932	-0.943	-0.952	-0.962	-0.970	-0.978	-0.984	-0.991	-0.997	-1.001	-1.005	-1.008	-1.012	-1.014	-1.015	-1.016	-1.015	-1.013	-1.012	-1.009	-1.005	-1.002	-0.996	-0.989	-0.982	-0.975	-0.967	-0.957	-0.947	-0.936	-0.924	-0.911	-0.898	-0.883	-0.867	-0.849	-0.832	-0.814	-0.794	-0.774	-0.752	-0.729	-0.706	-0.681	-0.655	-0.629	-0.602	-0.574	-0.545	-0.515	-0.485	-0.453	-0.421	-0.388	-0.354	-0.320	-0.286	-0.251	-0.215	-0.179	-0.143	-0.107	-0.069	-0.032	0.004	0.040	0.077	0.112	0.148	0.183	0.218	0.252	0.286	0.318	0.350	0.380	0.410	0.438	0.464	0.491	0.516	0.539	0.562	0.582	0.602	0.619	0.635	0.649	0.661	0.672	0.681	0.688	0.693	0.698	0.700	0.700	0.699	0.696	0.691	0.684	0.677	0.667	0.656	0.642	0.628	0.612	0.595	0.578	0.558	0.537	0.516	0.493	0.470	0.446	0.420	0.393	0.367	0.339	0.312	0.282	0.254	0.225	0.195	0.165	0.136	0.107	0.078	0.047	0.017	-0.012	-0.042	-0.072	-0.100	-0.129	-0.158	-0.185	-0.213	-0.240	-0.267	-0.293	-0.321	-0.346	-0.371	-0.396	-0.420	-0.444	-0.468	-0.490	-0.512	-0.534	-0.558	-0.578	-0.600	-0.620	-0.641	-0.660	-0.679	-0.698	-0.718	-0.736	-0.754	-0.771	-0.789	-0.806	-0.822	-0.838	-0.854	-0.870	-0.884	-0.899	-0.913	-0.927	-0.940	-0.952	-0.964	-0.976	-0.987	-0.998	-1.008	-1.017	-1.024	-1.032	-1.038	-1.043	-1.049	-1.052	-1.057	-1.058	-1.060	-1.060	-1.059	-1.058	-1.055	-1.051	-1.046	-1.039	-1.032	-1.023	-1.014	-1.003	-0.992	-0.978	-0.964	-0.949	-0.932	-0.915	-0.898	-0.878	-0.858	-0.837	-0.815	-0.792	-0.769	-0.745	-0.720	-0.695	-0.668	-0.641	-0.614	-0.588	-0.559	-0.532	-0.504	-0.476	-0.448	-0.420	-0.392	-0.364	-0.337	-0.309	-0.282	-0.256	-0.229	-0.203	-0.178	-0.153	-0.129	-0.106	-0.082	-0.059	-0.038	-0.016	0.005	0.026	0.045	0.065	0.082	0.101	0.118	0.135	0.151	0.167	0.182	0.198	0.212	0.226	0.241	0.252	0.267	0.279	0.292	0.303	0.316	0.328	0.340	0.350	0.362	0.372	0.383	0.394	0.405	0.416	0.426	0.437	0.448	0.458	0.468	0.478	0.488	0.498	0.507	0.517	0.527	0.536	0.544	0.553	0.561	0.569	0.577	0.584	0.591	0.598	0.602	0.607	0.612	0.616	0.618	0.620	0.622	0.622	0.622	0.621	0.620	0.617	0.613	0.610	0.604	0.598	0.591	0.582	0.574	0.564	0.554	0.542	0.530	0.516	0.502	0.488	0.473	0.456	0.440	0.423	0.404	0.386	0.367	0.347	0.326	0.306	0.286	0.265	0.243	0.222	0.201	0.181	0.159	0.138	0.118	0.098	0.077	0.057	0.037	0.018	0.000	-0.018	-0.037	-0.052	-0.070	-0.085	-0.101	-0.114	-0.127	-0.139	-0.152	-0.161	-0.171	-0.179	-0.188	-0.194	-0.200	-0.206	-0.210	-0.214	-0.217	-0.219	-0.220	-0.221	-0.221	-0.220	-0.219	-0.217	-0.215	-0.212	-0.208	-0.203	-0.200	-0.195	-0.189	-0.184	-0.178	-0.172	-0.168	-0.162	-0.156	-0.150	-0.144	-0.139	-0.133	-0.128	-0.124	-0.118	-0.114	-0.110	-0.106	-0.103	-0.099	-0.097	-0.092	-0.091	-0.088	-0.088	-0.087	-0.086	-0.086	-0.086	-0.084	-0.085	-0.086	-0.086	-0.087	-0.088	-0.089	-0.090	-0.091	-0.092	-0.093	-0.095	-0.096	-0.096	-0.096	-0.097	-0.096	-0.096	-0.095	-0.093	-0.090	-0.087	-0.084	-0.080	-0.076	-0.070	-0.065	-0.058	-0.050	-0.042	-0.032	-0.022	-0.012	0.001	0.012	0.027	0.041	0.057	0.072	0.089	0.107	0.124	0.142	0.162	0.182	0.202	0.223	0.244	0.266	0.288	0.309	0.332	0.353	0.375	0.398	0.420	0.442	0.463	0.485	0.506	0.527	0.547	0.567	0.585	0.605	0.622	0.639	0.656	0.672	0.687	0.701	0.713	0.726	0.738	0.748	0.758	0.767	0.774	0.782	0.788	0.793	0.799	0.802	0.806	0.808	0.811	0.812	0.812	0.813	0.813	0.812	0.811	0.809	0.807	0.805	0.802	0.799	0.797	0.793	0.790	0.787	0.783	0.780	0.778	0.774	0.771	0.768	0.765	0.762	0.759	0.758	0.755	0.752	0.750	0.748	0.746	0.743	0.742	0.740	0.738	0.735	0.733	0.731	0.729	0.727	0.726	0.722	0.719	0.716	0.712	0.709	0.704	0.699	0.693	0.689	0.682	0.677	0.669	0.661	0.653	0.644	0.636	0.626	0.615	0.605	0.593	0.581	0.568	0.555	0.541	0.526	0.512	0.496	0.480	0.462	0.446	0.428	0.410	0.392	0.374	0.356	0.336	0.316	0.298	0.278	0.257	0.237	0.217	0.197	0.176	0.156	0.135	0.116	0.096	0.075	0.056	0.037	0.017	-0.002	-0.021	-0.039	-0.058	-0.076	-0.094	-0.111	-0.128	-0.144	-0.160	-0.176	-0.192	-0.206	-0.221	-0.236	-0.249	-0.262	-0.276	-0.288	-0.299	-0.310	-0.322	-0.332	-0.341	-0.351	-0.360	-0.369	-0.377	-0.385	-0.393	-0.401	-0.407	-0.413	-0.420	-0.426	-0.431	-0.436	-0.441	-0.446	-0.449	-0.453	-0.457	-0.461	-0.464	-0.468	-0.470	-0.472	-0.476	-0.478	-0.481	-0.483	-0.484	-0.486	-0.488	-0.490	-0.492	-0.493	-0.495	-0.496	-0.497	-0.499	-0.498	-0.500	-0.501	-0.501	-0.501	-0.501	-0.501	-0.501	-0.500	-0.499	-0.499	-0.498	-0.497	-0.494	-0.492	-0.491	-0.488	-0.485	-0.482	-0.479	-0.475	-0.472	-0.468	-0.463	-0.459	-0.454	-0.449	-0.444	-0.440	-0.433	-0.428	-0.422	-0.415	-0.409	-0.402	-0.396	-0.389	-0.382	-0.376	-0.368	-0.362	-0.355	-0.349	-0.342	-0.336	-0.330	-0.324	-0.319	-0.312	-0.308	-0.304	-0.299	-0.296	-0.292	-0.290	-0.286	-0.283	-0.282	-0.281	-0.280	-0.279	-0.280	-0.281	-0.282	-0.283	-0.285	-0.287	-0.290	-0.293	-0.298	-0.303	-0.307	-0.312	-0.317	-0.322	-0.329	-0.335	-0.341	-0.348	-0.354	-0.362	-0.368	-0.375	-0.382	-0.390	-0.397	-0.403	-0.411	-0.418	-0.425	-0.432	-0.438	-0.444	-0.451	-0.456	-0.462	-0.468	-0.474	-0.480	-0.485	-0.490	-0.495	-0.499	-0.503	-0.507	-0.511	-0.515	-0.518	-0.522	-0.525	-0.528	-0.532	-0.535	-0.538	-0.541	-0.544	-0.547	-0.550	-0.554	-0.557	-0.560	-0.562	-0.566	-0.569	-0.572	-0.575	-0.578	-0.583	-0.587	-0.591	-0.594	-0.599	-0.602	-0.608	-0.612	-0.617	-0.622	-0.628	-0.632	-0.638	-0.642	-0.648	-0.652	-0.658	-0.663	-0.668	-0.672	-0.677	-0.682	-0.686	-0.689	-0.694	-0.698	-0.701	-0.703	-0.708	-0.709	-0.712	-0.714	-0.716	-0.716	-0.718	-0.717	-0.717	-0.716	-0.714	-0.712	-0.711	-0.708	-0.705	-0.702	-0.697	-0.692	-0.687	-0.682	-0.676	-0.671	-0.662	-0.657	-0.649	-0.642	-0.634	-0.626	-0.618	-0.609	-0.600	-0.592	-0.583	-0.573	-0.565	-0.555	-0.548	-0.538	-0.528	-0.521	-0.513	-0.504	-0.497	-0.488	-0.482	-0.475	-0.469	-0.462	-0.458	-0.453	-0.449	-0.446	-0.442	-0.440	-0.438	-0.438	-0.438	-0.438	-0.438	-0.440	-0.442	-0.444	-0.448	-0.452	-0.458	-0.462	-0.468	-0.475	-0.482	-0.488	-0.496	-0.504	-0.512	-0.522	-0.531	-0.539	-0.549	-0.558	-0.568	-0.578	-0.588	-0.598	-0.607	-0.616	-0.625	-0.633	-0.641	-0.650	-0.657	-0.665	-0.672	-0.678	-0.683	-0.688	-0.693	-0.696	-0.700	-0.701	-0.702	-0.703	-0.702	-0.702	-0.700	-0.697	-0.693	-0.689	-0.685	-0.678	-0.672	-0.664	-0.656	-0.648	-0.638	-0.628	-0.618	-0.606	-0.594	-0.582	-0.568	-0.556	-0.542	-0.527	-0.513	-0.498	-0.483	-0.468	-0.453	-0.438	-0.422	-0.407	-0.392	-0.377	-0.362	-0.346	-0.331	-0.317	-0.303	-0.289	-0.277	-0.264	-0.252	-0.241	-0.229	-0.218	-0.209	-0.198	-0.189	-0.181	-0.173	-0.167	-0.160	-0.155	-0.149	-0.145	-0.141	-0.138	-0.135	-0.132	-0.131	-0.130	-0.128	-0.128	-0.129	-0.129	-0.130	-0.132	-0.132	-0.135	-0.137	-0.139	-0.142	-0.144	-0.146	-0.149	-0.152	-0.155	-0.158	-0.160	-0.163	-0.166	-0.168	-0.169	-0.171	-0.172	-0.173	-0.173	-0.172	-0.172	-0.172	-0.170	-0.168	-0.167	-0.163	-0.161	-0.158	-0.153	-0.150	-0.145	-0.140	-0.135	-0.128	-0.123	-0.116	-0.109	-0.102	-0.094	-0.088	-0.080	-0.072	-0.063	-0.056	-0.048	-0.039	-0.032	-0.023	-0.017	-0.008	-0.001	0.007	0.013	0.021	0.028	0.033	0.038	0.043	0.048	0.052	0.055	0.058	0.060	0.062	0.063	0.063	0.062	0.062	0.059	0.056	0.053	0.049	0.045	0.038	0.032	0.025	0.017	0.008	-0.002	-0.011	-0.022	-0.032	-0.045	-0.058	-0.069	-0.082	-0.096	-0.111	-0.125	-0.140	-0.155	-0.169	-0.184	-0.200	-0.214	-0.229	-0.244	-0.259	-0.274	-0.289	-0.303	-0.318	-0.332	-0.345	-0.358	-0.371	-0.382	-0.394	-0.405	-0.415	-0.425	-0.433	-0.443	-0.450	-0.458	-0.464	-0.469	-0.473	-0.478	-0.481	-0.482	-0.485	-0.486	-0.486	-0.486	-0.484	-0.482	-0.480	-0.477	-0.474	-0.470	-0.466	-0.459	-0.454	-0.448	-0.442	-0.435	-0.428	-0.421	-0.413	-0.405	-0.396	-0.388	-0.379	-0.370	-0.361	-0.352	-0.343	-0.334	-0.326	-0.317	-0.307	-0.298	-0.288	-0.279	-0.270	-0.260	-0.252	-0.243	-0.234	-0.226	-0.217	-0.208	-0.201	-0.194	-0.185	-0.177	-0.169	-0.162	-0.153	-0.146	-0.138	-0.131	-0.123	-0.117	-0.109	-0.102	-0.095	-0.088	-0.081	-0.074	-0.068	-0.061	-0.054	-0.048	-0.042	-0.035	-0.030	-0.024	-0.018	-0.014	-0.009	-0.005	-0.001	0.003	0.008	0.010	0.013	0.017	0.019	0.022	0.024	0.027	0.027	0.028	0.028	0.029	0.029	0.028	0.028	0.025	0.023	0.022	0.019	0.017	0.012	0.009	0.005	0.000	-0.004	-0.010	-0.016	-0.022	-0.028	-0.035	-0.042	-0.049	-0.057	-0.065	-0.073	-0.082	-0.091	-0.099	-0.109	-0.119	-0.129	-0.139	-0.149	-0.161	-0.172	-0.183	-0.195	-0.208	-0.220	-0.232	-0.245	-0.258	-0.272	-0.286	-0.300	-0.315	-0.328	-0.343	-0.359	-0.375	-0.392	-0.407	-0.424	-0.441	-0.458	-0.476	-0.495	-0.512	-0.531	-0.550	-0.569	-0.588	-0.608	-0.629	-0.648	-0.669	-0.688	-0.709	-0.729	-0.748	-0.769	-0.790	-0.809	-0.828	-0.848	-0.868	-0.887	-0.906	-0.923	-0.941	-0.958	-0.975	-0.992	-1.007	-1.021	-1.036	-1.049	-1.062	-1.072	-1.084	-1.094	-1.103	-1.112	-1.118	-1.124	-1.130	-1.134	-1.138	-1.140	-1.141	-1.142	-1.142	-1.141	-1.139	-1.136	-1.132	-1.128	-1.122	-1.117	-1.110	-1.102	-1.094	-1.087	-1.078	-1.068	-1.058	-1.048	-1.038	-1.027	-1.017	-1.005	-0.995	-0.983	-0.972	-0.961	-0.949	-0.939	-0.928	-0.918	-0.908	-0.897	-0.888	-0.877	-0.868	-0.859	-0.851	-0.842	-0.836	-0.828	-0.821	-0.813	-0.807	-0.801	-0.795	-0.790	-0.783	-0.778	-0.773	-0.768	-0.764	-0.759	-0.755	-0.750	-0.747	-0.742	-0.737	-0.733	-0.729	-0.723	-0.719	-0.715	-0.710	-0.706	-0.700	-0.695	-0.690	-0.685	-0.679	-0.675	-0.668	-0.662	-0.656	-0.650	-0.642	-0.638	-0.629	-0.623	-0.615	-0.608	-0.602	-0.594	-0.587	-0.579	-0.572	-0.564	-0.557	-0.548	-0.542	-0.534	-0.527	-0.520	-0.512	-0.505	-0.498	-0.491	-0.485	-0.478	-0.471	-0.465	-0.459	-0.453	-0.448	-0.442	-0.438	-0.432	-0.428	-0.423	-0.419	-0.415	-0.412	-0.408	-0.405	-0.402	-0.399	-0.397	-0.395	-0.393	-0.392	-0.391	-0.390	-0.390	-0.389	-0.390	-0.389	-0.391	-0.392	-0.393	-0.394	-0.398	-0.400	-0.402	-0.405	-0.408	-0.412	-0.415	-0.419	-0.424	-0.429	-0.433	-0.439	-0.444	-0.449	-0.455	-0.461	-0.468	-0.472	-0.480	-0.486	-0.492	-0.500	-0.507	-0.514	-0.521	-0.528	-0.535	-0.541	-0.548	-0.554	-0.561	-0.568	-0.573	-0.579	-0.584	-0.590	-0.596	-0.600	-0.604	-0.608	-0.611	-0.613	-0.616	-0.618	-0.621	-0.622	-0.622	-0.622	-0.622	-0.622	-0.620	-0.619	-0.617	-0.615	-0.611	-0.608	-0.604	-0.600	-0.596	-0.592	-0.587	-0.582	-0.576	-0.571	-0.565	-0.559	-0.552	-0.547	-0.539	-0.532	-0.526	-0.518	-0.511	-0.503	-0.496	-0.489	-0.481	-0.472	-0.464	-0.456	-0.447	-0.438	-0.430	-0.420	-0.410	-0.401	-0.392	-0.382	-0.372	-0.361	-0.351	-0.339	-0.328	-0.316	-0.303	-0.291	-0.277	-0.263	-0.249	-0.235	-0.218	-0.203	-0.187	-0.169	-0.151	-0.132	-0.115	-0.095	-0.076	-0.056	-0.034	-0.014	0.007	0.028	0.050	0.072	0.094	0.116	0.138	0.162	0.183	0.207	0.228	0.251	0.273	0.295	0.317	0.338	0.358	0.379	0.399	0.418	0.438	0.454	0.472	0.488	0.504	0.519	0.533	0.547	0.559	0.570	0.582	0.592	0.601	0.609	0.617	0.621	0.626	0.630	0.633	0.636	0.637	0.638	0.638	0.636	0.633	0.630	0.626	0.622	0.617	0.611	0.604	0.596	0.588	0.580	0.570	0.559	0.549	0.538	0.527	0.514	0.502	0.489	0.474	0.460	0.446	0.431	0.414	0.398	0.382	0.365	0.348	0.330	0.312	0.293	0.274	0.254	0.235	0.214	0.194	0.172	0.151	0.129	0.107	0.084	0.062	0.038	0.015	-0.009	-0.032	-0.057	-0.081	-0.106	-0.131	-0.155	-0.181	-0.206	-0.230	-0.256	-0.281	-0.306	-0.331	-0.356	-0.381	-0.406	-0.429	-0.453	-0.477	-0.499	-0.522	-0.543	-0.566	-0.587	-0.608	-0.626	-0.645	-0.663	-0.681	-0.698	-0.713	-0.728	-0.741	-0.752	-0.764	-0.774	-0.783	-0.792	-0.798	-0.804	-0.808	-0.812	-0.814	-0.815	-0.816	-0.814	-0.812	-0.808	-0.803	-0.798	-0.791	-0.784	-0.776	-0.765	-0.755	-0.743	-0.732	-0.718	-0.702	-0.688	-0.672	-0.657	-0.639	-0.622	-0.604	-0.586	-0.568	-0.548	-0.529	-0.510	-0.491	-0.472	-0.452	-0.433	-0.415	-0.397	-0.378	-0.360	-0.342	-0.327	-0.310	-0.294	-0.280	-0.267	-0.253	-0.241	-0.229	-0.218	-0.208	-0.199	-0.192	-0.184	-0.178	-0.173	-0.168	-0.166	-0.163	-0.163	-0.163	-0.163	-0.166	-0.168	-0.172	-0.177	-0.182	-0.188	-0.195	-0.202	-0.211	-0.219	-0.228	-0.238	-0.248	-0.259	-0.270	-0.281	-0.292	-0.303	-0.314	-0.325	-0.338	-0.348	-0.359	-0.370	-0.381	-0.392	-0.401	-0.411	-0.419	-0.428	-0.436	-0.442	-0.449	-0.456	-0.462	-0.465	-0.470	-0.473	-0.475	-0.477	-0.477	-0.477	-0.476	-0.474	-0.472	-0.469	-0.466	-0.462	-0.457	-0.451	-0.444	-0.437	-0.429	-0.421	-0.412	-0.402	-0.392	-0.381	-0.371	-0.358	-0.347	-0.335	-0.321	-0.308	-0.295	-0.281	-0.268	-0.252	-0.238	-0.224	-0.209	-0.195	-0.179	-0.165	-0.149	-0.135	-0.120	-0.105	-0.091	-0.076	-0.062	-0.048	-0.034	-0.020	-0.008	0.003	0.016	0.028	0.039	0.051	0.061	0.071	0.080	0.089	0.098	0.107	0.114	0.121	0.128	0.132	0.138	0.143	0.148	0.152	0.156	0.160	0.162	0.165	0.167	0.169	0.170	0.171	0.172	0.172	0.172	0.172	0.173	0.173	0.172	0.172	0.172	0.172	0.172	0.172	0.173	0.173	0.175	0.176	0.178	0.180	0.182	0.185	0.189	0.193	0.197	0.200	0.206	0.211	0.218	0.223	0.231	0.237	0.246	0.253	0.262	0.271	0.281	0.290	0.300	0.311	0.322	0.332	0.344	0.355	0.367	0.378	0.389	0.402	0.413	0.425	0.436	0.447	0.458	0.468	0.479	0.489	0.499	0.508	0.517	0.524	0.532	0.540	0.547	0.552	0.558	0.563	0.567	0.571	0.573	0.576	0.577	0.578	0.578	0.578	0.577	0.576	0.572	0.570	0.566	0.562	0.558	0.552	0.547	0.540	0.533	0.526	0.519	0.511	0.502	0.494	0.485	0.476	0.466	0.456	0.446	0.435	0.424	0.414	0.402	0.390	0.378	0.367	0.354	0.342	0.330	0.317	0.304	0.292	0.278	0.265	0.252	0.237	0.223	0.209	0.195	0.181	0.167	0.152	0.137	0.122	0.108	0.092	0.078	0.062	0.048	0.032	0.018	0.002	-0.013	-0.029	-0.044	-0.060	-0.074	-0.090	-0.105	-0.120	-0.136	-0.151	-0.167	-0.182	-0.196	-0.210	-0.225	-0.239	-0.252	-0.267	-0.280	-0.292	-0.306	-0.318	-0.330	-0.342	-0.352	-0.362	-0.374	-0.383	-0.394	-0.403	-0.413	-0.422	-0.430	-0.439	-0.446	-0.454	-0.462	-0.468	-0.475	-0.481	-0.486	-0.492	-0.497	-0.502	-0.507	-0.511	-0.515	-0.519	-0.522	-0.526	-0.529	-0.532	-0.535	-0.537	-0.541	-0.542	-0.545	-0.547	-0.548	-0.549	-0.550	-0.552	-0.552	-0.554	-0.554	-0.555	-0.556	-0.556	-0.555	-0.554	-0.554	-0.553	-0.552	-0.551	-0.549	-0.548	-0.546	-0.542	-0.541	-0.538	-0.533	-0.530	-0.526	-0.521	-0.516	-0.511	-0.505	-0.499	-0.492	-0.487	-0.479	-0.472	-0.463	-0.455	-0.446	-0.436	-0.427	-0.416	-0.404	-0.392	-0.380	-0.368	-0.354	-0.342	-0.328	-0.312	-0.298	-0.282	-0.267	-0.250	-0.233	-0.217	-0.198	-0.182	-0.162	-0.145	-0.126	-0.108	-0.089	-0.069	-0.050	-0.032	-0.012	0.007	0.026	0.045	0.064	0.082	0.102	0.121	0.138	0.156	0.173	0.190	0.207	0.222	0.238	0.253	0.267	0.282	0.294	0.307	0.318	0.329	0.338	0.348	0.357	0.364	0.372	0.378	0.383	0.386	0.390	0.392	0.394	0.396	0.395	0.395	0.392	0.391	0.388	0.383	0.379	0.374	0.369	0.363	0.357	0.350	0.342	0.335	0.328	0.319	0.312	0.302	0.295	0.287	0.279	0.270	0.262	0.254	0.247	0.238	0.230	0.223	0.218	0.211	0.204	0.198	0.194	0.189	0.185	0.182	0.178	0.176	0.174	0.172	0.172	0.172	0.172	0.173	0.176	0.178	0.180	0.183	0.188	0.191	0.195	0.200	0.204	0.210	0.216	0.222	0.229	0.236	0.242	0.250	0.258	0.266	0.274	0.282	0.291	0.298	0.306	0.314	0.322	0.331	0.338	0.346	0.354	0.361	0.369	0.376	0.383	0.391	0.397	0.402	0.409	0.413	0.418	0.422	0.426	0.430	0.434	0.436	0.438	0.439	0.440	0.441	0.441	0.440	0.438	0.437	0.433	0.432	0.428	0.423	0.418	0.412	0.407	0.401	0.393	0.386	0.377	0.367	0.358	0.348	0.338	0.328	0.316	0.305	0.293	0.282	0.269	0.257	0.244	0.232	0.219	0.205	0.192	0.179	0.166	0.153	0.141	0.128	0.117	0.103	0.092	0.081	0.070	0.059	0.049	0.040	0.030	0.020	0.012	0.004	-0.003	-0.010	-0.017	-0.022	-0.028	-0.034	-0.039	-0.042	-0.048	-0.051	-0.053	-0.057	-0.059	-0.062	-0.063	-0.064	-0.066	-0.068	-0.068	-0.070	-0.071	-0.072	-0.072	-0.073	-0.074	-0.074	-0.075	-0.077	-0.078	-0.078	-0.079	-0.080	-0.081	-0.082	-0.084	-0.085	-0.087	-0.089	-0.090	-0.092	-0.094	-0.095	-0.099	-0.102	-0.105	-0.108	-0.112	-0.114	-0.118	-0.121	-0.125	-0.128	-0.130	-0.134	-0.137	-0.140	-0.143	-0.147	-0.150	-0.153	-0.158	-0.159	-0.162	-0.165	-0.168	-0.170	-0.172	-0.174	-0.177	-0.179	-0.182	-0.182	-0.183	-0.185	-0.186	-0.188	-0.188	-0.188	-0.188	-0.188	-0.188	-0.188	-0.188	-0.187	-0.186	-0.184	-0.182	-0.180	-0.179	-0.176	-0.173	-0.170	-0.166	-0.162	-0.157	-0.152	-0.148	-0.142	-0.136	-0.130	-0.122	-0.116	-0.108	-0.099	-0.090	-0.081	-0.072	-0.060	-0.050	-0.038	-0.026	-0.013	0.000	0.012	0.027	0.042	0.056	0.072	0.088	0.103	0.119	0.137	0.152	0.170	0.187	0.205	0.222	0.239	0.257	0.274	0.292	0.310	0.327	0.344	0.361	0.377	0.393	0.408	0.424	0.438	0.453	0.468	0.482	0.493	0.507	0.518	0.528	0.538	0.548	0.558	0.565	0.572	0.579	0.584	0.589	0.593	0.597	0.600	0.602	0.603	0.604	0.603	0.603	0.602	0.600	0.598	0.595	0.592	0.588	0.585	0.581	0.577	0.573	0.568	0.563	0.559	0.553	0.548	0.543	0.538	0.533	0.529	0.525	0.521	0.516	0.512	0.509	0.507	0.504	0.502	0.501	0.500	0.500	0.499	0.501	0.502	0.505	0.507	0.511	0.516	0.520	0.526	0.534	0.541	0.549	0.559	0.568	0.579	0.591	0.602	0.616	0.628	0.642	0.658	0.674	0.690	0.706	0.723	0.742	0.760	0.780	0.799	0.820	0.841	0.862	0.883	0.905	0.928	0.949	0.972	0.994	1.017	1.039	1.062	1.083	1.106	1.127	1.148	1.170	1.190	1.210	1.230	1.248	1.266	1.283	1.301	1.316	1.331	1.346	1.358	1.371	1.382	1.392	1.401	1.408	1.415	1.422	1.427	1.431	1.433	1.435	1.436	1.436	1.435	1.432	1.430	1.427	1.423	1.418	1.412	1.405	1.398	1.391	1.382	1.374	1.365	1.357	1.347	1.338	1.327	1.318	1.308	1.299	1.288	1.280	1.271	1.262	1.254	1.247	1.239	1.232	1.227	1.222	1.218	1.213	1.211	1.208	1.206	1.205	1.205	1.205	1.207	1.209	1.212	1.216	1.221	1.226	1.232	1.240	1.248	1.257	1.265	1.275	1.285	1.297	1.308	1.320	1.332	1.344	1.358	1.372	1.385	1.399	1.413	1.428	1.442	1.458	1.472	1.488	1.502	1.518	1.532	1.547	1.562	1.575	1.589	1.602	1.616	1.629	1.642	1.652	1.664	1.675	1.685	1.696	1.705	1.713	1.722	1.730	1.737	1.743	1.750	1.756	1.760	1.764	1.768	1.769	1.772	1.772	1.773	1.772	1.772	1.770	1.768	1.765	1.762	1.758	1.752	1.747	1.741	1.734	1.727	1.718	1.710	1.700	1.690	1.680	1.670	1.658	1.647	1.636	1.622	1.608	1.596	1.582	1.568	1.553	1.539	1.526	1.512	1.498	1.484	1.471	1.457	1.444	1.431	1.419	1.407	1.395	1.384	1.373	1.364	1.355	1.346	1.339	1.332	1.328	1.322	1.318	1.317	1.314	1.315	1.315	1.318	1.321	1.326	1.331	1.339	1.347	1.357	1.368	1.380	1.393	1.408	1.424	1.441	1.459	1.479	1.498	1.521	1.542	1.565	1.588	1.612	1.638	1.664	1.690	1.718	1.745	1.772	1.802	1.829	1.857	1.886	1.915	1.942	1.971	1.998	2.027	2.053	2.080	2.105	2.131	2.157	2.181	2.203	2.226	2.247	2.268	2.288	2.306	2.323	2.341	2.357	2.372	2.385	2.397	2.408	2.418	2.428	2.437	2.442	2.448	2.452	2.455	2.458	2.459	2.459	2.458	2.456	2.453	2.449	2.444	2.440	2.434	2.427	2.419	2.411	2.402	2.392	2.382	2.371	2.359	2.348	2.336	2.324	2.312	2.299	2.287	2.273	2.260	2.248	2.234	2.221	2.208	2.194	2.182	2.168	2.156	2.142	2.131	2.118	2.106	2.094	2.082	2.071	2.058	2.047	2.036	2.024	2.013	2.002	1.992	1.981	1.971	1.961	1.951	1.940	1.931	1.920	1.910	1.900	1.890	1.878	1.869	1.858	1.847	1.834	1.822	1.812	1.800	1.788	1.774	1.761	1.747	1.733	1.719	1.704	1.688	1.672	1.658	1.642	1.625	1.608	1.591	1.572	1.555	1.537	1.518	1.499	1.481	1.461	1.442	1.422	1.402	1.382	1.362	1.343	1.323	1.304	1.284	1.266	1.247	1.228	1.211	1.193	1.176	1.158	1.142	1.127	1.111	1.095	1.081	1.068	1.053	1.041	1.028	1.018	1.008	0.998	0.988	0.980	0.972	0.964	0.958	0.952	0.947	0.942	0.938	0.934	0.932	0.929	0.928	0.926	0.924	0.922	0.922	0.922	0.922	0.922	0.922	0.922	0.922	0.922	0.922	0.922	0.922	0.923	0.922	0.924	0.923	0.923	0.923	0.922	0.921	0.920	0.919	0.917	0.915	0.913	0.911	0.909	0.907	0.903	0.901	150.000	5.000	2.000	1.000	6.000	0.000	0.000	0.000	0.000	0.000	0.000	0.000	0.000	0.000	0.000	0.000	0.000	0.000	-1.599	-1.598	-1.594	-1.592	-1.589	-1.588	-1.585	-1.583	-1.582	-1.579	-1.578	-1.575	-1.572	-1.571	-1.569	-1.567	-1.564	-1.562	-1.561	-1.558	-1.556	-1.552	-1.550	-1.548	-1.545	-1.542	-1.538	-1.534	-1.531	-1.528	-1.523	-1.520	-1.516	-1.512	-1.508	-1.503	-1.499	-1.495	-1.491	-1.486	-1.482	-1.477	-1.472	-1.468	-1.464	-1.459	-1.455	-1.452	-1.448	-1.445	-1.442	-1.439	-1.437	-1.435	-1.432	-1.431	-1.430	-1.429	-1.428	-1.428	-1.428	-1.429	-1.431	-1.432	-1.434	-1.435	-1.438	-1.441	-1.445	-1.448	-1.452	-1.457	-1.461	-1.466	-1.471	-1.476	-1.480	-1.486	-1.491	-1.496	-1.501	-1.505	-1.509	-1.514	-1.518	-1.522	-1.526	-1.530	-1.534	-1.538	-1.539	-1.542	-1.542	-1.544	-1.543	-1.543	-1.542	-1.541	-1.538	-1.536	-1.532	-1.528	-1.522	-1.518	-1.512	-1.504	-1.498	-1.489	-1.480	-1.472	-1.462	-1.451	-1.441	-1.429	-1.418	-1.404	-1.392	-1.379	-1.366	-1.352	-1.339	-1.326	-1.313	-1.299	-1.286	-1.272	-1.259	-1.245	-1.232	-1.220	-1.207	-1.195	-1.182	-1.171	-1.160	-1.149	-1.139	-1.128	-1.120	-1.111	-1.103	-1.095	-1.088	-1.082	-1.076	-1.070	-1.064	-1.061	-1.057	-1.053	-1.050	-1.048	-1.046	-1.044	-1.043	-1.042	-1.042	-1.042	-1.042	-1.043	-1.044	-1.046	-1.047	-1.048	-1.051	-1.053	-1.056	-1.059	-1.062	-1.065	-1.068	-1.072	-1.074	-1.078	-1.082	-1.084	-1.088	-1.091	-1.095	-1.100	-1.102	-1.107	-1.111	-1.115	-1.119	-1.124	-1.130	-1.135	-1.139	-1.144	-1.150	-1.156	-1.162	-1.168	-1.175	-1.182	-1.188	-1.197	-1.204	-1.212	-1.221	-1.231	-1.239	-1.248	-1.259	-1.269	-1.281	-1.292	-1.303	-1.316	-1.328	-1.341	-1.354	-1.368	-1.381	-1.396	-1.410	-1.426	-1.441	-1.457	-1.472	-1.488	-1.504	-1.521	-1.538	-1.554	-1.570	-1.588	-1.603	-1.619	-1.636	-1.651	-1.667	-1.682	-1.698	-1.713	-1.727	-1.741	-1.755	-1.768	-1.782	-1.793	-1.805	-1.816	-1.826	-1.835	-1.843	-1.851	-1.857	-1.863	-1.868	-1.872	-1.874	-1.877	-1.878	-1.878	-1.876	-1.874	-1.872	-1.867	-1.862	-1.856	-1.848	-1.841	-1.832	-1.822	-1.810	-1.799	-1.786	-1.772	-1.758	-1.742	-1.728	-1.711	-1.693	-1.675	-1.657	-1.638	-1.618	-1.600	-1.579	-1.559	-1.538	-1.518	-1.497	-1.477	-1.455	-1.434	-1.414	-1.393	-1.373	-1.353	-1.334	-1.316	-1.298	-1.278	-1.262	-1.245	-1.230	-1.214	-1.201	-1.188	-1.175	-1.163	-1.153	-1.143	-1.135	-1.127	-1.120	-1.114	-1.109	-1.106	-1.103	-1.101	-1.100	-1.101	-1.102	-1.103	-1.106	-1.110	-1.114	-1.120	-1.127	-1.134	-1.140	-1.149	-1.158	-1.166	-1.176	-1.185	-1.195	-1.205	-1.216	-1.226	-1.236	-1.247	-1.257	-1.267	-1.276	-1.285	-1.294	-1.302	-1.310	-1.317	-1.324	-1.330	-1.335	-1.339	-1.342	-1.345	-1.346	-1.348	-1.346	-1.344	-1.342	-1.338	-1.334	-1.329	-1.322	-1.314	-1.306	-1.297	-1.285	-1.273	-1.259	-1.246	-1.231	-1.215	-1.198	-1.181	-1.162	-1.142	-1.122	-1.101	-1.080	-1.058	-1.035	-1.012	-0.988	-0.964	-0.940	-0.915	-0.889	-0.864	-0.838	-0.813	-0.788	-0.762	-0.737	-0.710	-0.686	-0.662	-0.638	-0.612	-0.588	-0.566	-0.543	-0.521	-0.498	-0.477	-0.455	-0.436	-0.415	-0.397	-0.379	-0.362	-0.345	-0.328	-0.312	-0.299	-0.285	-0.272	-0.262	-0.250	-0.240	-0.232	-0.223	-0.216	-0.210	-0.204	-0.200	-0.196	-0.193	-0.192	-0.191	-0.191	-0.192	-0.192	-0.193	-0.197	-0.200	-0.203	-0.207	-0.212	-0.216	-0.222	-0.228	-0.234	-0.241	-0.247	-0.253	-0.260	-0.266	-0.273	-0.279	-0.286	-0.292	-0.298	-0.305	-0.310	-0.315	-0.320	-0.324	-0.328	-0.331	-0.333	-0.335	-0.336	-0.337	-0.336	-0.335	-0.333	-0.331	-0.328	-0.324	-0.319	-0.314	-0.308	-0.301	-0.292	-0.285	-0.276	-0.267	-0.257	-0.247	-0.236	-0.225	-0.213	-0.201	-0.188	-0.176	-0.164	-0.152	-0.138	-0.124	-0.112	-0.099	-0.087	-0.074	-0.062	-0.050	-0.038	-0.027	-0.017	-0.006	0.004	0.013	0.022	0.031	0.039	0.047	0.053	0.060	0.066	0.072	0.076	0.079	0.083	0.086	0.088	0.090	0.091	0.092	0.092	0.092	0.092	0.091	0.090	0.088	0.087	0.085	0.082	0.081	0.078	0.076	0.074	0.071	0.069	0.067	0.064	0.062	0.061	0.060	0.058	0.056	0.054	0.053	0.052	0.052	0.050	0.049	0.049	0.050	0.049	0.050	0.051	0.052	0.052	0.054	0.055	0.056	0.058	0.060	0.060	0.063	0.065	0.067	0.068	0.069	0.072	0.074	0.075	0.078	0.080	0.082	0.084	0.087	0.088	0.091	0.093	0.096	0.098	0.100	0.103	0.106	0.108	0.111	0.115	0.118	0.122	0.125	0.129	0.132	0.138	0.142	0.148	0.154	0.160	0.167	0.174	0.182	0.190	0.198	0.208	0.218	0.229	0.239	0.252	0.263	0.276	0.290	0.304	0.319	0.333	0.349	0.366	0.382	0.401	0.418	0.436	0.455	0.474	0.494	0.516	0.536	0.557	0.578	0.601	0.622	0.644	0.666	0.689	0.711	0.733	0.756	0.778	0.799	0.821	0.843	0.864	0.886	0.906	0.927	0.947	0.966	0.986	1.005	1.023	1.041	1.058	1.076	1.092	1.108	1.123	1.138	1.151	1.165	1.178	1.189	1.200	1.211	1.220	1.229	1.238	1.245	1.252	1.258	1.263	1.268	1.272	1.276	1.278	1.280	1.282	1.282	1.282	1.282	1.282	1.278	1.278	1.274	1.270	1.266	1.262	1.258	1.252	1.246	1.240	1.232	1.226	1.218	1.211	1.202	1.193	1.185	1.176	1.167	1.155	1.146	1.136	1.124	1.114	1.102	1.092	1.079	1.068	1.054	1.042	1.030	1.016	1.002	0.989	0.976	0.962	0.947	0.932	0.918	0.902	0.887	0.871	0.854	0.838	0.822	0.803	0.787	0.768	0.750	0.732	0.712	0.693	0.674	0.653	0.634	0.613	0.592	0.572	0.551	0.530	0.508	0.487	0.465	0.442	0.421	0.399	0.378	0.355	0.333	0.312	0.290	0.268	0.247	0.227	0.205	0.185	0.165	0.146	0.127	0.108	0.090	0.072	0.056	0.039	0.023	0.009	-0.006	-0.019	-0.032	-0.044	-0.056	-0.067	-0.076	-0.086	-0.093	-0.102	-0.108	-0.115	-0.120	-0.124	-0.128	-0.131	-0.133	-0.135	-0.137	-0.138	-0.138	-0.138	-0.138	-0.136	-0.135	-0.133	-0.132	-0.131	-0.128	-0.126	-0.126	-0.123	-0.121	-0.121	-0.119	-0.119	-0.118	-0.118	-0.118	-0.118	-0.118	-0.119	-0.122	-0.123	-0.127	-0.129	-0.133	-0.138	-0.143	-0.148	-0.155	-0.162	-0.170	-0.178	-0.188	-0.196	-0.207	-0.217	-0.228	-0.241	-0.253	-0.266	-0.280	-0.294	-0.308	-0.323	-0.339	-0.354	-0.369	-0.386	-0.402	-0.418	-0.434	-0.452	-0.468	-0.485	-0.502	-0.518	-0.536	-0.552	-0.570	-0.587	-0.602	-0.619	-0.635	-0.651	-0.667	-0.682	-0.697	-0.711	-0.726	-0.739	-0.752	-0.766	-0.778	-0.791	-0.802	-0.813	-0.824	-0.834	-0.844	-0.852	-0.860	-0.868	-0.873	-0.878	-0.883	-0.887	-0.891	-0.892	-0.892	-0.892	-0.892	-0.891	-0.888	-0.885	-0.881	-0.875	-0.868	-0.861	-0.853	-0.844	-0.833	-0.822	-0.810	-0.797	-0.782	-0.768	-0.752	-0.738	-0.720	-0.703	-0.685	-0.667	-0.648	-0.630	-0.610	-0.590	-0.571	-0.550	-0.530	-0.511	-0.491	-0.471	-0.452	-0.432	-0.413	-0.395	-0.377	-0.360	-0.342	-0.327	-0.312	-0.298	-0.284	-0.271	-0.259	-0.248	-0.238	-0.230	-0.221	-0.214	-0.208	-0.203	-0.200	-0.198	-0.197	-0.195	-0.195	-0.197	-0.200	-0.204	-0.208	-0.214	-0.220	-0.228	-0.236	-0.245	-0.254	-0.264	-0.276	-0.288	-0.299	-0.312	-0.325	-0.338	-0.352	-0.367	-0.382	-0.396	-0.411	-0.425	-0.441	-0.455	-0.470	-0.484	-0.499	-0.513	-0.528	-0.542	-0.557	-0.571	-0.584	-0.598	-0.611	-0.623	-0.635	-0.648	-0.660	-0.672	-0.682	-0.694	-0.703	-0.713	-0.724	-0.733	-0.742	-0.751	-0.759	-0.767	-0.775	-0.782	-0.789	-0.794	-0.801	-0.807	-0.812	-0.818	-0.823	-0.829	-0.833	-0.838	-0.842	-0.846	-0.850	-0.853	-0.857	-0.858	-0.860	-0.862	-0.865	-0.866	-0.868	-0.869	-0.869	-0.871	-0.872	-0.872	-0.873	-0.874	-0.874	-0.875	-0.875	-0.875	-0.876	-0.876	-0.875	-0.876	-0.876	-0.876	-0.876	-0.876	-0.877	-0.877	-0.878	-0.878	-0.878	-0.879	-0.880	-0.882	-0.883	-0.884	-0.887	-0.889	-0.892	-0.895	-0.898	-0.902	-0.906	-0.911	-0.915	-0.920	-0.927	-0.932	-0.938	-0.944	-0.951	-0.958	-0.965	-0.972	-0.979	-0.988	-0.996	-1.003	-1.012	-1.020	-1.028	-1.037	-1.044	-1.052	-1.060	-1.068	-1.075	-1.082	-1.090	-1.096	-1.102	-1.107	-1.112	-1.115	-1.119	-1.123	-1.125	-1.127	-1.128	-1.128	-1.128	-1.127	-1.123	-1.121	-1.117	-1.112	-1.106	-1.098	-1.091	-1.082	-1.072	-1.062	-1.050	-1.038	-1.023	-1.008	-0.993	-0.978	-0.961	-0.943	-0.925	-0.905	-0.886	-0.865	-0.844	-0.823	-0.802	-0.779	-0.756	-0.733	-0.709	-0.687	-0.664	-0.640	-0.617	-0.594	-0.572	-0.548	-0.526	-0.503	-0.482	-0.461	-0.440	-0.421	-0.400	-0.381	-0.362	-0.344	-0.328	-0.312	-0.295	-0.281	-0.267	-0.252	-0.239	-0.227	-0.216	-0.204	-0.192	-0.182	-0.173	-0.164	-0.156	-0.148	-0.141	-0.134	-0.128	-0.121	-0.115	-0.109	-0.104	-0.098	-0.093	-0.089	-0.082	-0.078	-0.072	-0.068	-0.062	-0.058	-0.052	-0.046	-0.040	-0.034	-0.028	-0.021	-0.014	-0.007	0.001	0.008	0.015	0.023	0.031	0.038	0.048	0.055	0.062	0.071	0.079	0.088	0.096	0.105	0.112	0.121	0.129	0.136	0.144	0.152	0.158	0.164	0.171	0.176	0.182	0.187	0.190	0.194	0.197	0.200	0.202	0.202	0.202	0.202	0.200	0.198	0.196	0.192	0.188	0.183	0.178	0.172	0.166	0.158	0.149	0.141	0.131	0.119	0.108	0.098	0.085	0.072	0.059	0.045	0.031	0.015	-0.001	-0.016	-0.033	-0.050	-0.067	-0.084	-0.102	-0.119	-0.138	-0.156	-0.173	-0.192	-0.211	-0.230	-0.248	-0.266	-0.283	-0.302	-0.320	-0.337	-0.355	-0.372	-0.388	-0.405	-0.420	-0.436	-0.450	-0.464	-0.478	-0.492	-0.504	-0.515	-0.527	-0.537	-0.546	-0.555	-0.563	-0.572	-0.578	-0.584	-0.589	-0.593	-0.597	-0.600	-0.602	-0.603	-0.603	-0.603	-0.602	-0.600	-0.598	-0.594	-0.591	-0.587	-0.582	-0.576	-0.570	-0.563	-0.557	-0.549	-0.542	-0.534	-0.525	-0.517	-0.507	-0.497	-0.487	-0.477	-0.467	-0.456	-0.445	-0.434	-0.424	-0.412	-0.402	-0.390	-0.380	-0.370	-0.359	-0.350	-0.339	-0.329	-0.319	-0.310	-0.301	-0.292	-0.282	-0.274	-0.265	-0.257	-0.249	-0.242	-0.232	-0.226	-0.220	-0.212	-0.207	-0.200	-0.193	-0.188	-0.182	-0.177	-0.172	-0.168	-0.162	-0.158	-0.154	-0.151	-0.147	-0.143	-0.140	-0.138	-0.134	-0.132	-0.130	-0.128	-0.126	-0.125	-0.123	-0.121	-0.121	-0.120	-0.119	-0.118	-0.118	-0.118	-0.118	-0.118	-0.118	-0.118	-0.118	-0.120	-0.120	-0.120	-0.122	-0.122	-0.124	-0.125	-0.126	-0.128	-0.129	-0.130	-0.131	-0.132	-0.133	-0.134	-0.136	-0.136	-0.137	-0.137	-0.137	-0.137	-0.137	-0.136	-0.136	-0.136	-0.136	-0.134	-0.133	-0.132	-0.131	-0.129	-0.128	-0.126	-0.124	-0.121	-0.118	-0.116	-0.112	-0.109	-0.106	-0.102	-0.098	-0.094	-0.089	-0.085	-0.081	-0.075	-0.070	-0.064	-0.060	-0.053	-0.048	-0.042	-0.036	-0.030	-0.023	-0.018	-0.012	-0.006	0.000	0.006	0.012	0.018	0.024	0.030	0.037	0.043	0.051	0.057	0.064	0.072	0.078	0.085	0.092	0.098	0.106	0.112	0.119	0.127	0.133	0.140	0.147	0.155	0.162	0.168	0.177	0.185	0.193	0.202	0.210	0.218	0.225	0.234	0.242	0.251	0.259	0.269	0.278	0.288	0.296	0.305	0.315	0.324	0.335	0.344	0.354	0.365	0.375	0.385	0.395	0.407	0.417	0.428	0.439	0.449	0.460	0.472	0.483	0.493	0.505	0.517	0.528	0.538	0.551	0.562	0.573	0.585	0.596	0.608	0.619	0.630	0.642	0.653	0.664	0.675	0.686	0.696	0.706	0.718	0.727	0.737	0.748	0.757	0.767	0.777	0.786	0.794	0.804	0.812	0.821	0.830	0.838	0.846	0.855	0.862	0.869	0.877	0.884	0.891	0.898	0.903	0.909	0.915	0.920	0.925	0.930	0.934	0.939	0.942	0.947	0.949	0.952	0.956	0.958	0.960	0.962	0.963	0.963	0.964	0.964	0.963	0.962	0.960	0.958	0.956	0.953	0.948	0.944	0.940	0.934	0.929	0.922	0.916	0.908	0.900	0.892	0.883	0.873	0.864	0.854	0.844	0.833	0.822	0.810	0.798	0.787	0.775	0.762	0.750	0.738	0.727	0.713	0.702	0.689	0.677	0.665	0.654	0.642	0.632	0.621	0.610	0.600	0.591	0.582	0.573	0.566	0.558	0.552	0.547	0.541	0.537	0.533	0.530	0.528	0.528	0.528	0.528	0.530	0.531	0.534	0.538	0.543	0.548	0.554	0.561	0.569	0.578	0.587	0.596	0.608	0.618	0.630	0.642	0.655	0.670	0.683	0.699	0.714	0.730	0.746	0.763	0.780	0.798	0.814	0.832	0.851	0.869	0.888	0.906	0.925	0.944	0.962	0.981	0.999	1.018	1.038	1.056	1.075	1.094	1.112	1.130	1.148	1.164	1.182	1.198	1.215	1.231	1.246	1.260	1.275	1.288	1.302	1.314	1.326	1.337	1.348	1.358	1.367	1.375	1.382	1.388	1.393	1.399	1.403	1.406	1.408	1.409	1.411	1.410	1.409	1.408	1.406	1.402	1.398	1.394	1.388	1.383	1.376	1.368	1.362	1.354	1.346	1.338	1.329	1.321	1.312	1.304	1.295	1.288	1.279	1.272	1.266	1.259	1.252	1.248	1.242	1.238	1.235	1.232	1.232	1.231	1.232	1.233	1.237	1.240	1.246	1.251	1.258	1.266	1.274	1.285	1.295	1.307	1.320	1.333	1.348	1.362	1.378	1.396	1.412	1.430	1.448	1.468	1.485	1.504	1.523	1.542	1.561	1.579	1.598	1.617	1.635	1.651	1.668	1.683	1.698	1.712	1.727	1.738	1.750	1.760	1.769	1.778	1.784	1.791	1.793	1.798	1.799	1.802	1.801	1.799	1.797	1.792	1.788	1.781	1.773	1.765	1.756	1.746	1.734	1.722	1.708	1.695	1.681	1.666	1.650	1.634	1.618	1.600	1.583	1.565	1.547	1.529	1.511	1.492	1.474	1.456	1.437	1.419	1.402	1.383	1.367	1.349	1.331	1.315	1.299	1.283	1.268	1.253	1.239	1.227	1.213	1.201	1.190	1.178	1.168	1.159	1.152	1.143	1.136	1.129	1.124	1.119	1.115	1.112	1.110	1.108	1.108	1.107	1.107	1.108	1.110	1.112	1.115	1.119	1.123	1.128	1.134	1.140	1.145	1.153	1.160	1.168	1.176	1.184	1.192	1.202	1.211	1.218	1.227	1.235	1.243	1.251	1.259	1.268	1.273	1.280	1.288	1.293	1.298	1.302	1.307	1.310	1.313	1.315	1.316	1.317	1.317	1.316	1.314	1.312	1.308	1.306	1.300	1.296	1.290	1.283	1.276	1.268	1.260	1.252	1.242	1.232	1.222	1.212	1.201	1.190	1.179	1.169	1.157	1.147	1.135	1.125	1.114	1.104	1.094	1.084	1.075	1.067	1.060	1.052	1.046	1.039	1.033	1.028	1.024	1.021	1.018	1.016	1.014	1.014	1.013	1.014	1.015	1.018	1.019	1.022	1.026	1.028	1.033	1.038	1.043	1.048	1.053	1.058	1.062	1.068	1.073	1.078	1.083	1.088	1.092	1.097	1.099	1.102	1.104	1.106	1.108	1.107	1.107	1.105	1.103	1.100	1.098	1.092	1.086	1.080	1.072	1.066	1.057	1.048	1.038	1.026	1.013	1.001	0.988	0.973	0.958	0.942	0.926	0.908	0.890	0.872	0.853	0.833	0.813	0.793	0.772	0.751	0.729	0.707	0.685	0.662	0.640	0.618	0.595	0.572	0.549	0.526	0.503	0.480	0.458	0.435	0.412	0.389	0.367	0.344	0.322	0.299	0.278	0.256	0.234	0.213	0.192	0.171	0.151	0.131	0.111	0.091	0.072	0.053	0.034	0.015	-0.002	-0.020	-0.037	-0.053	-0.069	-0.084	-0.100	-0.114	-0.128	-0.142	-0.156	-0.168	-0.181	-0.192	-0.204	-0.214	-0.224	-0.233	-0.242	-0.250	-0.257	-0.263	-0.269	-0.274	-0.279	-0.283	-0.286	-0.288	-0.290	-0.291	-0.291	-0.290	-0.288	-0.287	-0.284	-0.281	-0.277	-0.272	-0.267	-0.261	-0.254	-0.247	-0.238	-0.231	-0.222	-0.212	-0.203	-0.193	-0.182	-0.171	-0.158	-0.147	-0.134	-0.122	-0.108	-0.094	-0.080	-0.066	-0.050	-0.035	-0.019	-0.003	0.013	0.031	0.047	0.064	0.082	0.099	0.117	0.136	0.153	0.172	0.192	0.210	0.230	0.249	0.269	0.289	0.310	0.330	0.351	0.372	0.393	0.414	0.436	0.458	0.479	0.501	0.522	0.544	0.566	0.588	0.609	0.631	0.652	0.673	0.695	0.715	0.737	0.757	0.777	0.798	0.817	0.837	0.855	0.874	0.892	0.909	0.927	0.943	0.959	0.975	0.990	1.004	1.018	1.031	1.043	1.056	1.066	1.077	1.086	1.094	1.102	1.109	1.116	1.122	1.128	1.131	1.135	1.138	1.141	1.142	1.142	1.143	1.142	1.142	1.141	1.139	1.137	1.133	1.131	1.127	1.122	1.118	1.114	1.109	1.102	1.098	1.092	1.086	1.080	1.073	1.068	1.060	1.053	1.048	1.040	1.033	1.027	1.019	1.012	1.004	0.996	0.989	0.982	0.974	0.966	0.959	0.950	0.943	0.935	0.927	0.918	0.910	0.902	0.894	0.886	0.878	0.868	0.861	0.852	0.843	0.836	0.827	0.818	0.810	0.802	0.793	0.786	0.778	0.770	0.762	0.755	0.748	0.741	0.734	0.728	0.722	0.717	0.712	0.707	0.702	0.698	0.695	0.692	0.688	0.686	0.684	0.684	0.683	0.684	0.684	0.686	0.688	0.691	0.694	0.699	0.703	0.708	0.714	0.719	0.726	0.732	0.739	0.748	0.754	0.763	0.772	0.780	0.789	0.799	0.808	0.818	0.828	0.837	0.847	0.856	0.866	0.876	0.885	0.894	0.904	0.913	0.922	0.932	0.940	0.949	0.957	0.964	0.972	0.980	0.988	0.995	1.002	1.010	1.016	1.023	1.030	1.037	1.043	1.049	1.057	1.062	1.068	1.076	1.082	1.088	1.095	1.102	1.108	1.116	1.122	1.129	1.136	1.143	1.150	1.158	1.165	1.172	1.179	1.187	1.194	1.201	1.208	1.213	1.221	1.226	1.232	1.237	1.241	1.245	1.248	1.251	1.252	1.253	1.254	1.253	1.252	1.248	1.245	1.240	1.235	1.228	1.220	1.211	1.201	1.189	1.176	1.162	1.147	1.129	1.112	1.093	1.072	1.051	1.028	1.005	0.980	0.955	0.928	0.901	0.871	0.843	0.812	0.782	0.752	0.720	0.689	0.659	0.627	0.595	0.564	0.534	0.503	0.473	0.445	0.417	0.389	0.362	0.335	0.310	0.287	0.262	0.242	0.222	0.202	0.186	0.170	0.155	0.142	0.131	0.121	0.113	0.107	0.102	0.098	0.096	0.096	0.096	0.098	0.102	0.107	0.112	0.119	0.128	0.136	0.146	0.158	0.168	0.181	0.193	0.206	0.220	0.232	0.245	0.258	0.272	0.284	0.298	0.308	0.320	0.331	0.340	0.350	0.358	0.365	0.371	0.377	0.380	0.383	0.384	0.384	0.382	0.380	0.375	0.370	0.363	0.355	0.345	0.334	0.322	0.309	0.294	0.278	0.262	0.243	0.224	0.204	0.182	0.160	0.138	0.115	0.092	0.067	0.042	0.017	-0.008	-0.034	-0.059	-0.085	-0.111	-0.137	-0.162	-0.186	-0.210	-0.233	-0.257	-0.278	-0.300	-0.322	-0.342	-0.361	-0.379	-0.396	-0.411	-0.427	-0.441	-0.453	-0.465	-0.476	-0.485	-0.493	-0.500	-0.507	-0.511	-0.515	-0.517	-0.518	-0.519	-0.519	-0.518	-0.514	-0.511	-0.507	-0.502	-0.497	-0.490	-0.482	-0.473	-0.466	-0.457	-0.447	-0.437	-0.426	-0.415	-0.403	-0.391	-0.378	-0.366	-0.352	-0.339	-0.326	-0.312	-0.298	-0.286	-0.272	-0.258	-0.244	-0.230	-0.216	-0.202	-0.188	-0.174	-0.160	-0.146	-0.132	-0.118	-0.103	-0.088	-0.074	-0.060	-0.045	-0.030	-0.016	0.000	0.014	0.030	0.045	0.060	0.076	0.092	0.107	0.122	0.139	0.156	0.172	0.188	0.205	0.222	0.238	0.255	0.272	0.288	0.306	0.322	0.339	0.356	0.372	0.388	0.404	0.420	0.435	0.450	0.465	0.479	0.492	0.506	0.518	0.529	0.540	0.551	0.560	0.568	0.576	0.583	0.588	0.593	0.598	0.600	0.601	0.602	0.601	0.599	0.597	0.591	0.585	0.578	0.569	0.559	0.548	0.534	0.520	0.503	0.486	0.467	0.446	0.424	0.400	0.375	0.348	0.321	0.292	0.262	0.230	0.197	0.163	0.127	0.090	0.052	0.013	-0.027	-0.067	-0.108	-0.152	-0.194	-0.238	-0.282	-0.328	-0.373	-0.419	-0.465	-0.512	-0.558	-0.605	-0.651	-0.697	-0.743	-0.789	-0.835	-0.879	-0.923	-0.967	-1.010	-1.052	-1.092	-1.132	-1.172	-1.210	-1.247	-1.282	-1.316	-1.348	-1.379	-1.408	-1.437	-1.464	-1.488	-1.512	-1.534	-1.554	-1.573	-1.590	-1.605	-1.618	-1.631	-1.640	-1.648	-1.656	-1.662	-1.666	-1.668	-1.668	-1.669	-1.667	-1.664	-1.659	-1.654	-1.648	-1.639	-1.632	-1.622	-1.612	-1.601	-1.589	-1.578	-1.565	-1.552	-1.539	-1.525	-1.511	-1.497	-1.482	-1.468	-1.454	-1.441	-1.428	-1.412	-1.398	-1.386	-1.372	-1.359	-1.347	-1.335	-1.322	-1.311	-1.299	-1.288	-1.277	-1.267	-1.256	-1.246	-1.235	-1.225	-1.215	-1.206	-1.196	-1.186	-1.177	-1.168	-1.158	-1.148	-1.138	-1.128	-1.118	-1.108	-1.097	-1.086	-1.074	-1.063	-1.051	-1.038	-1.026	-1.012	-0.999	-0.985	-0.971	-0.957	-0.942	-0.928	-0.911	-0.895	-0.879	-0.862	-0.846	-0.829	-0.811	-0.793	-0.777	-0.758	-0.740	-0.722	-0.704	-0.687	-0.668	-0.652	-0.634	-0.618	-0.599	-0.582	-0.568	-0.551	-0.536	-0.521	-0.506	-0.492	-0.478	-0.465	-0.452	-0.439	-0.427	-0.415	-0.403	-0.392	-0.382	-0.372	-0.362	-0.352	-0.342	-0.332	-0.324	-0.316	-0.308	-0.300	-0.292	-0.284	-0.277	-0.269	-0.262	-0.254	-0.248	-0.242	-0.233	-0.227	-0.220	-0.213	-0.208	-0.201	-0.194	-0.187	-0.181	-0.175	-0.168	-0.162	-0.156	-0.151	-0.145	-0.139	-0.135	-0.130	-0.125	-0.121	-0.117	-0.113	-0.110	-0.108	-0.105	-0.102	-0.102	-0.102	-0.101	-0.101	-0.102	-0.103	-0.106	-0.108	-0.112	-0.115	-0.121	-0.125	-0.130	-0.138	-0.143	-0.151	-0.158	-0.166	-0.175	-0.184	-0.192	-0.202	-0.212	-0.222	-0.232	-0.243	-0.253	-0.264	-0.274	-0.284	-0.294	-0.304	-0.313	-0.323	-0.332	-0.342	-0.350	-0.358	-0.365	-0.372	-0.378	-0.385	-0.391	-0.395	-0.399	-0.402	-0.406	-0.408	-0.409	-0.410	-0.410	-0.410	-0.408	-0.407	-0.404	-0.401	-0.398	-0.392	-0.388	-0.382	-0.377	-0.370	-0.363	-0.356	-0.348	-0.340	-0.331	-0.322	-0.313	-0.303	-0.294	-0.283	-0.272	-0.263	-0.252	-0.242	-0.232	-0.221	-0.209	-0.199	-0.188	-0.178	-0.167	-0.156	-0.145	-0.135	-0.124	-0.113	-0.102	-0.092	-0.082	-0.071	-0.061	-0.051	-0.041	-0.031	-0.022	-0.012	-0.002	0.008	0.016	0.026	0.035	0.044	0.053	0.062	0.071	0.079	0.088	0.097	0.105	0.113	0.122	0.130	0.139	0.147	0.154	0.163	0.171	0.178	0.186	0.193	0.200	0.208	0.213	0.220	0.226	0.232	0.238	0.244	0.249	0.255	0.259	0.264	0.268	0.273	0.278	0.280	0.284	0.288	0.290	0.293	0.297	0.298	0.301	0.303	0.305	0.308	0.309	0.311	0.312	0.314	0.315	0.316	0.318	0.318	0.320	0.321	0.322	0.322	0.323	0.326	0.327	0.328	0.330	0.332	0.334	0.336	0.338	0.341	0.343	0.347	0.351	0.354	0.358	0.362	0.367	0.371	0.377	0.382	0.388	0.394	0.401	0.408	0.415	0.422	0.430	0.437	0.446	0.454	0.463	0.472	0.482	0.492	0.502	0.512	0.521	0.533	0.543	0.554	0.564	0.576	0.587	0.598	0.609	0.621	0.632	0.643	0.653	0.665	0.677	0.687	0.698	0.709	0.719	0.728	0.738	0.748	0.758	0.767	0.777	0.785	0.793	0.802	0.809	0.818	0.824	0.831	0.838	0.844	0.849	0.855	0.860	0.864	0.868	0.872	0.876	0.878	0.882	0.883	0.886	0.887	0.888	0.889	0.890	0.891	0.890	0.890	0.889	0.888	0.886	0.884	0.882	0.879	0.878	0.875	0.872	0.869	0.866	0.862	0.858	0.854	0.850	0.846	0.840	0.836	0.830	0.824	0.818	0.812	0.807	0.801	0.794	0.788	0.780	0.773	0.766	0.760	0.752	0.743	0.736	0.729	0.721	0.712	0.704	0.696	0.688	0.679	0.670	0.662	0.652	0.643	0.635	0.627	0.618	0.609	0.601	0.592	0.583	0.575	0.568	0.560	0.552	0.545	0.538	0.532	0.525	0.519	0.514	0.509	0.504	0.499	0.496	0.492	0.489	0.487	0.485	0.484	0.483	0.483	0.483	0.485	0.486	0.489	0.494	0.498	0.503	0.509	0.517	0.524	0.532	0.541	0.552	0.562	0.573	0.586	0.599	0.613	0.628	0.642	0.658	0.676	0.692	0.709	0.728	0.747	0.765	0.786	0.806	0.826	0.847	0.868	0.889	0.910	0.932	0.952	0.975	0.997	1.018	1.039	1.059	1.080	1.100	1.120	1.139	1.158	1.176	1.194	1.211	1.227	1.242	1.257	1.270	1.283	1.297	1.307	1.318	1.328	1.337	1.345	1.351	1.358	1.362	1.366	1.368	1.370	1.371	1.372	1.371	1.369	1.368	1.365	1.362	1.358	1.353	1.348	1.342	1.337	1.329	1.323	1.317	1.310	1.302	1.296	1.289	1.282	1.276	1.269	1.263	1.258	1.253	1.249	1.245	1.242	1.239	1.237	1.236	1.236	1.237	1.237	1.239	1.242	1.247	1.252	1.258	1.263	1.272	1.280	1.290	1.298	1.310	1.322	1.333	1.347	1.360	1.372	1.388	1.401	1.416	1.431	1.446	1.460	1.476	1.491	1.505	1.520	1.534	1.547	1.561	1.573	1.584	1.596	1.606	1.614	1.623	1.630	1.635	1.639	1.642	1.645	1.645	1.645	1.642	1.640	1.636	1.630	1.622	1.615	1.604	1.593	1.581	1.568	1.553	1.538	1.521	1.503	1.485	1.466	1.446	1.425	1.403	1.381	1.359	1.337	1.314	1.291	1.268	1.245	1.222	1.200	1.178	1.156	1.134	1.112	1.092	1.072	1.054	1.035	1.018	1.001	0.985	0.970	0.958	0.944	0.933	0.923	0.914	0.907	0.899	0.895	0.889	0.886	0.883	0.882	0.882	0.882	0.883	0.885	0.888	0.892	0.896	0.902	0.908	0.914	0.922	0.929	0.936	0.944	0.952	0.961	0.970	0.979	0.988	0.998	1.007	1.016	1.025	1.034	1.042	1.052	1.060	1.069	1.078	1.085	1.093	1.101	1.108	1.115	1.122	1.129	1.136	1.142	1.148	1.154	1.161	1.167	1.172	1.178	1.184	1.191	1.196	1.202	1.208	1.213	1.219	1.225	1.232	1.237	1.243	1.249	1.256	1.262	1.270	1.276	1.282	1.290	1.298	1.304	1.311	1.318	1.325	1.332	1.338	1.346	1.352	1.358	1.363	1.369	1.374	1.378	1.383	1.386	1.390	1.392	1.395	1.396	1.398	1.398	1.398	1.396	1.394	1.391	1.388	1.383	1.378	1.371	1.364	1.356	1.348	1.339	1.328	1.318	1.305	1.293	1.279	1.266	1.250	1.235	1.220	1.203	1.187	1.170	1.152	1.135	1.118	1.099	1.081	1.062	1.045	1.028	1.009	0.992	0.975	0.958	0.940	0.924	0.908	0.892	0.878	0.865	0.851	0.838	0.826	0.814	0.802	0.792	0.783	0.774	0.766	0.758	0.751	0.744	0.739	0.732	0.728	0.724	0.720	0.716	0.712	0.710	0.708	0.705	0.703	0.700	0.698	0.695	0.693	0.690	0.686	0.683	0.680	0.676	0.671	0.666	0.660	0.654	0.647	0.638	0.631	0.621	0.610	0.599	0.588	0.575	0.562	0.548	0.532	0.517	0.499	0.482	0.464	0.445	0.426	0.406	0.384	0.362	0.340	0.318	0.293	0.270	0.246	0.221	0.197	0.172	0.147	0.122	0.096	0.070	0.044	0.020	-0.006	-0.031	-0.055	-0.079	-0.102	-0.126	-0.149	-0.172	-0.192	-0.212	-0.234	-0.253	-0.272	-0.292	-0.308	-0.325	-0.341	-0.355	-0.370	-0.382	-0.394	-0.406	-0.416	-0.426	-0.433	-0.442	-0.448	-0.455	-0.459	-0.462	-0.465	-0.467	-0.468	-0.467	-0.466	-0.465	-0.462	-0.458	-0.455	-0.449	-0.444	-0.438	-0.430	-0.422	-0.414	-0.406	-0.396	-0.385	-0.374	-0.363	-0.351	-0.340	-0.328	-0.315	-0.302	-0.290	-0.277	-0.263	-0.249	-0.236	-0.222	-0.208	-0.194	-0.180	-0.168	-0.153	-0.141	-0.128	-0.115	-0.102	-0.090	-0.078	-0.066	-0.055	-0.044	-0.033	-0.022	-0.012	-0.003	0.006	0.014	0.022	0.030	0.036	0.043	0.050	0.055	0.059	0.065	0.068	0.072	0.075	0.078	0.080	0.082	0.084	0.084	0.085	0.087	0.086	0.086	0.085	0.083	0.082	0.081	0.079	0.077	0.075	0.072	0.071	0.068	0.066	0.063	0.061	0.058	0.054	0.052	0.048	0.045	0.042	0.038	0.034	0.031	0.027	0.022	0.019	0.015	0.010	0.006	0.002	-0.002	-0.008	-0.012	-0.018	-0.022	-0.028	-0.034	-0.039	-0.045	-0.052	-0.058	-0.064	-0.071	-0.079	-0.086	-0.093	-0.102	-0.110	-0.119	-0.128	-0.138	-0.147	-0.156	-0.166	-0.176	-0.186	-0.197	-0.207	-0.218	-0.228	-0.240	-0.251	-0.262	-0.272	-0.284	-0.295	-0.306	-0.318	-0.328	-0.340	-0.351	-0.362	-0.373	-0.384	-0.395	-0.405	-0.416	-0.427	-0.438	-0.447	-0.457	-0.468	-0.477	-0.486	-0.495	-0.504	-0.513	-0.522	-0.530	-0.538	-0.547	-0.554	-0.562	-0.569	-0.577	-0.583	-0.590	-0.597	-0.602	-0.609	-0.617	-0.622	-0.629	-0.634	-0.641	-0.647	-0.652	-0.659	-0.664	-0.669	-0.675	-0.681	-0.686	-0.691	-0.698	-0.702	-0.708	-0.714	-0.719	-0.725	-0.730	-0.736	-0.741	-0.747	-0.752	-0.758	-0.762	-0.768	-0.772	-0.778	-0.784	-0.790	-0.795	-0.801	-0.807	-0.813	-0.819	-0.825	-0.831	-0.838	-0.842	-0.849	-0.855	-0.861	-0.868	-0.874	-0.880	-0.887	-0.894	-0.900	-0.908	-0.914	-0.922	-0.930	-0.938	-0.947	-0.954	-0.963	-0.971	-0.981	-0.990	-0.999	-1.008	-1.018	-1.028	-1.038	-1.049	-1.059	-1.069	-1.081	-1.092	-1.104	-1.116	-1.128	-1.139	-1.151	-1.163	-1.175	-1.187	-1.199	-1.212	-1.223	-1.236	-1.248	-1.259	-1.272	-1.282	-1.295	-1.305	-1.315	-1.328	-1.338	-1.348	-1.357	-1.365	-1.374	-1.382	-1.390	-1.397	-1.402	-1.408	-1.412	-1.418	-1.421	-1.424	-1.425	-1.427	-1.427	-1.425	-1.423	-1.422	-1.419	-1.415	-1.410	-1.405	-1.398	-1.391	-1.382	-1.372	-1.362	-1.351	-1.339	-1.327	-1.312	-1.299	-1.283	-1.268	-1.251	-1.233	-1.216	-1.198	-1.178	-1.158	-1.138	-1.118	-1.096	-1.074	-1.053	-1.030	-1.008	-0.984	-0.962	-0.938	-0.914	-0.891	-0.868	-0.844	-0.820	-0.797	-0.772	-0.749	-0.725	-0.702	-0.678	-0.656	-0.632	-0.611	-0.589	-0.568	-0.547	-0.526	-0.507	-0.487	-0.468	-0.450	-0.433	-0.417	-0.401	-0.385	-0.371	-0.357	-0.342	-0.330	-0.318	-0.307	-0.296	-0.287	-0.278	-0.269	-0.262	-0.254	-0.248	-0.243	-0.238	-0.234	-0.232	-0.230	-0.229	-0.228	-0.228	-0.229	-0.231	-0.232	-0.235	-0.238	-0.242	-0.247	-0.252	-0.257	-0.262	-0.268	-0.274	-0.281	-0.288	-0.295	-0.302	-0.309	-0.318	-0.325	-0.332	-0.339	-0.348	-0.355	-0.362	-0.369	-0.376	-0.383	-0.390	-0.397	-0.402	-0.406	-0.411	-0.415	-0.419	-0.423	-0.427	-0.429	-0.432	-0.434	-0.435	-0.436	-0.436	-0.437	-0.437	-0.437	-0.435	-0.434	-0.432	-0.430	-0.428	-0.426	-0.422	-0.420	-0.418	-0.415	-0.412	-0.411	-0.408	-0.406	-0.404	-0.402	-0.401	-0.400	-0.398	-0.398	-0.398	-0.398	-0.398	-0.399	-0.401	-0.402	-0.403	-0.407	-0.410	-0.412	-0.416	-0.419	-0.424	-0.428	-0.433	-0.438	-0.443	-0.448	-0.454	-0.459	-0.465	-0.471	-0.476	-0.481	-0.487	-0.492	-0.498	-0.501	-0.506	-0.508	-0.512	-0.514	-0.517	-0.518	-0.520	-0.522	-0.522	-0.522	-0.521	-0.519	-0.517	-0.514	-0.511	-0.506	-0.502	-0.497	-0.490	-0.483	-0.478	-0.469	-0.461	-0.452	-0.443	-0.434	-0.425	-0.415	-0.405	-0.395	-0.386	-0.375	-0.365	-0.356	-0.345	-0.336	-0.326	-0.318	-0.308	-0.300	-0.292	-0.284	-0.277	-0.269	-0.263	-0.258	-0.252	-0.248	-0.244	-0.241	-0.238	-0.236	-0.234	-0.233	-0.233	-0.233	-0.233	-0.236	-0.237	-0.238	-0.242	-0.244	-0.248	-0.252	-0.256	-0.261	-0.265	-0.270	-0.275	-0.280	-0.285	-0.290	-0.295	-0.299	-0.305	-0.309	-0.314	-0.318	-0.322	-0.326	-0.329	-0.332	-0.336	-0.338	-0.339	-0.341	-0.342	-0.342	-0.342	-0.342	-0.340	-0.339	-0.338	-0.335	-0.332	-0.329	-0.326	-0.322	-0.318	-0.312	-0.308	-0.302	-0.295	-0.290	-0.283	-0.276	-0.269	-0.262	-0.254	-0.246	-0.238	-0.229	-0.222	-0.213	-0.205	-0.196	-0.188	-0.178	-0.169	-0.162	-0.152	-0.144	-0.136	-0.128	-0.119	-0.111	-0.102	-0.093	-0.085	-0.077	-0.068	-0.060	-0.051	-0.042	-0.035	-0.027	-0.019	-0.011	-0.002	0.006	0.013	0.022	0.029	0.038	0.045	0.052	0.062	0.068	0.077	0.084	0.092	0.100	0.107	0.115	0.122	0.131	0.138	0.146	0.153	0.161	0.169	0.178	0.185	0.193	0.201	0.209	0.218	0.226	0.234	0.241	0.249	0.258	0.267	0.274	0.283	0.291	0.300	0.308	0.316	0.324	0.332	0.340	0.348	0.356	0.365	0.372	0.380	0.388	0.396	0.403	0.411	0.418	0.425	0.432	0.440	0.447	0.453	0.460	0.467	0.473	0.478	0.485	0.491	0.497	0.502	0.507	0.512	0.518	0.522	0.528	0.533	0.538	0.542	0.547	0.551	0.556	0.560	0.563	0.568	0.572	0.577	0.580	0.584	0.588	0.592	0.595	0.599	0.602	0.606	0.609	0.612	0.616	0.619	0.622	0.624	0.628	0.631	0.634	0.636	0.638	0.640	0.643	0.645	0.648	0.650	0.652	0.652	0.654	0.656	0.658	0.658	0.659	0.660	0.660	0.661	0.660	0.660	0.659	0.658	0.658	0.657	0.655	0.653	0.652	0.649	0.648	0.645	0.642	0.639	0.636	0.632	0.628	0.624	0.618	0.613	0.608	0.602	0.595	0.589	0.582	0.575	0.567	0.559	0.551	0.542	0.533	0.524	0.515	0.505	0.495	0.485	0.475	0.464	0.453	0.442	0.432	0.422	0.410	0.400	0.388	0.378	0.367	0.356	0.345	0.334	0.322	0.313	0.302	0.292	0.282	0.274	0.264	0.257	0.248	0.241	0.232	0.225	0.218	0.213	0.208	0.202	0.197	0.193	0.189	0.186	0.183	0.181	0.179	0.178	0.177	0.177	0.178	0.179	0.181	0.182	0.185	0.188	0.192	0.196	0.200	0.205	0.210	0.214	0.221	0.227	0.232	0.240	0.247	0.254	0.262	0.270	0.278	0.288	0.296	0.304	0.315	0.323	0.333	0.343	0.354	0.362	0.373	0.383	0.394	0.406	0.415	0.427	0.438	0.449	0.460	0.472	0.482	0.495	0.506	0.518	0.530	0.542	0.554	0.566	0.578	0.589	0.602	0.613	0.626	0.637	0.649	0.660	0.671	0.680	0.691	0.700	0.709	0.718	0.726	0.734	0.742	0.749	0.755	0.760	0.766	0.769	0.772	0.776	0.777	0.778	0.778	0.778	0.775	0.772	0.768	0.762	0.757	0.748	0.740	0.730	0.720	0.709	0.697	0.682	0.669	0.653	0.638	0.619	0.601	0.582	0.562	0.540	0.519	0.496	0.473	0.450	0.426	0.401	0.376	0.351	0.325	0.299	0.272	0.248	0.220	0.195	0.169	0.144	0.118	0.093	0.069	0.045	0.022	-0.001	-0.023	-0.044	-0.065	-0.086	-0.103	-0.122	-0.139	-0.154	-0.169	-0.183	-0.194	-0.206	-0.215	-0.223	-0.231	-0.237	-0.241	-0.244	-0.245	-0.246	-0.245	-0.242	-0.239	-0.235	-0.229	-0.222	-0.214	-0.206	-0.195	-0.183	-0.171	-0.158	-0.142	-0.127	-0.109	-0.092	-0.074	-0.054	-0.034	-0.014	0.007	0.029	0.051	0.073	0.097	0.120	0.143	0.167	0.191	0.216	0.240	0.264	0.288	0.312	0.336	0.360	0.385	0.408	0.431	0.453	0.477	0.499	0.522	0.542	0.563	0.583	0.604	0.623	0.642	0.661	0.679	0.697	0.713	0.730	0.747	0.762	0.777	0.791	0.805	0.818	0.832	0.844	0.856	0.868	0.879	0.890	0.900	0.910	0.919	0.928	0.938	0.946	0.953	0.961	0.969	0.976	0.982	0.988	0.993	0.998	1.003	1.008	1.012	1.016	1.018	1.022	1.023	1.026	1.028	1.028	1.030	1.029	1.030	1.029	1.028	1.027	1.026	1.023	1.020	1.017	1.014	1.009	1.005	1.000	0.994	0.988	0.982	0.975	0.968	0.960	0.952	0.944	0.936	0.927	0.918	0.908	0.898	0.888	0.878	0.867	0.857	0.846	0.836	0.825	0.814	0.804	0.792	0.782	0.772	0.761	0.751	0.741	0.731	0.721	0.712	0.702	0.693	0.686	0.677	0.669	0.662	0.655	0.648	0.642	0.637	0.632	0.629	0.625	0.622	0.619	0.618	0.616	0.616	0.615	0.615	0.616	0.618	0.620	0.622	0.626	0.629	0.633	0.638	0.644	0.649	0.655	0.662	0.669	0.677	0.684	0.693	0.702	0.710	0.720	0.729	0.739	0.748	0.759	0.769	0.780	0.790	0.802	0.812	0.824	0.835	0.847	0.858	0.869	0.880	0.892	0.903	0.913	0.926	0.937	0.948	0.960	0.972	0.982	0.993	1.005	1.015	1.027	1.037	1.048	1.058	1.069	1.079	1.090	1.100	1.109	1.119	1.128	1.138	1.147	1.157	1.165	1.174	1.182	1.191	1.198	1.207	1.213	1.221	1.229	1.235	1.242	1.249	1.255	1.260	1.266	1.271	1.277	1.281	1.285	1.289	1.292	1.294	1.298	1.299	1.301	1.303	1.304	1.304	1.305	1.304	1.304	1.302	1.301	1.299	1.297	1.292	1.288	1.285	1.280	1.275	1.269	1.264	1.258	1.251	1.243	1.237	1.229	1.220	1.211	1.202	1.194	1.185	1.175	1.164	1.155	1.146	1.135	1.124	1.115	1.104	1.094	1.084	1.075	1.065	1.056	1.047	1.038	1.028	1.021	1.012	1.005	0.998	0.991	0.985	0.979	0.974	0.968	0.964	0.961	0.958	0.956	0.954	0.953	0.952	0.954	0.954	0.958	0.959	0.963	0.968	0.972	0.978	0.984	0.991	0.999	1.008	1.018	1.028	1.040	1.052	1.064	1.078	1.092	1.106	1.122	1.138	1.154	1.171	1.188	1.207	1.225	1.245	1.264	1.283	1.304	1.325	1.344	1.365	1.387	1.408	1.429	1.450	1.472	1.491	1.512	1.532	1.552	1.571	1.589	1.607	1.625	1.642	1.658	1.673	1.688	1.700	1.713	1.725	1.735	1.745	1.752	1.760	1.765	1.770	1.772	1.774	1.774	1.774	1.772	1.769	1.766	1.759	1.752	1.744	1.735	1.726	1.714	1.702	1.689	1.675	1.660	1.644	1.628	1.611	1.593	1.576	1.557	1.538	1.518	1.499	1.479	1.461	1.441	1.422	1.403	1.386	1.368	1.350	1.332	1.316	1.300	1.285	1.271	1.256	1.242	1.230	1.218	1.208	1.198	1.189	1.182	1.173	1.168	1.162	1.158	1.154	1.152	1.149	1.147	1.147	1.146	1.148	1.148	1.151	1.153	1.157	1.159	1.163	1.168	1.172	1.176	1.181	1.187	1.192	1.196	1.202	1.206	1.212	1.217	1.222	1.225	1.230	1.233	1.237	1.239	1.242	1.243	1.246	1.247	1.247	1.247	1.246	1.245	1.242	1.240	1.238	1.232	1.228	1.222	1.217	1.210	1.203	1.196	1.187	1.178	1.168	1.158	1.146	1.134	1.122	1.109	1.095	1.082	1.068	1.052	1.037	1.021	1.004	0.988	0.970	0.952	0.935	0.917	0.898	0.878	0.859	0.839	0.819	0.799	0.779	0.758	0.738	0.718	0.698	0.677	0.657	0.636	0.616	0.595	0.575	0.556	0.535	0.516	0.496	0.478	0.459	0.440	0.422	0.405	0.388	0.370	0.352	0.338	0.322	0.307	0.292	0.279	0.266	0.253	0.241	0.229	0.219	0.209	0.199	0.191	0.183	0.176	0.169	0.162	0.158	0.153	0.149	0.146	0.143	0.141	0.138	0.138	0.138	0.137	0.138	0.138	0.140	0.142	0.145	0.148	0.150	0.154	0.158	0.161	0.165	0.169	0.174	0.178	0.182	0.187	0.192	0.195	0.199	0.204	0.208	0.212	0.216	0.219	0.222	0.224	0.227	0.228	0.229	0.230	0.231	0.230	0.229	0.228	0.225	0.222	0.220	0.216	0.211	0.205	0.200	0.192	0.185	0.178	0.169	0.159	0.149	0.138	0.128	0.117	0.104	0.091	0.077	0.063	0.049	0.034	0.019	0.003	-0.012	-0.028	-0.045	-0.062	-0.078	-0.094	-0.111	-0.128	-0.143	-0.161	-0.177	-0.192	-0.209	-0.225	-0.240	-0.255	-0.270	-0.284	-0.298	-0.312	-0.326	-0.338	-0.351	-0.362	-0.373	-0.385	-0.395	-0.406	-0.415	-0.425	-0.432	-0.442	-0.450	-0.458	-0.464	-0.472	-0.478	-0.484	-0.490	-0.497	-0.503	-0.508	-0.514	-0.521	-0.526	-0.532	-0.538	-0.544	-0.551	-0.557	-0.564	-0.570	-0.578	-0.584	-0.592	-0.599	-0.608	-0.615	-0.625	-0.634	-0.643	-0.652	-0.663	-0.674	-0.686	-0.698	-0.709	-0.722	-0.735	-0.748	-0.763	-0.778	-0.792	-0.808	-0.823	-0.839	-0.855	-0.871	-0.888	-0.904	-0.922	-0.939	-0.958	-0.976	-0.993	-1.012	-1.029	-1.048	-1.066	-1.084	-1.103	-1.121	-1.139	-1.158	-1.176	-1.194	-1.212	-1.229	-1.246	-1.262	-1.279	-1.295	-1.312	-1.328	-1.343	-1.358	-1.372	-1.387	-1.400	-1.412	-1.426	-1.438	-1.448	-1.460	-1.470	-1.480	-1.488	-1.498	-1.507	-1.514	-1.521	-1.527	-1.533	-1.538	-1.543	-1.547	-1.551	-1.553	-1.556	-1.558	-1.561	-1.562	-1.562	-1.564	-1.563	-1.565	-1.564	-1.563	-1.564	-1.562	-1.562	-1.562	-1.561	-1.561	-1.560	-1.559	-1.559	-1.559	-1.558	-1.558	-1.559	-1.559	-1.559	-1.560	-1.561	-1.562	-1.565	-1.568	-1.571	-1.573	-1.578	-1.582	-1.587	-1.592	-1.599	-1.605	-1.612	-1.619	-1.627	-1.636	-1.643	-1.653	-1.662	-1.673	-1.682	-1.694	-1.704	-1.715	-1.727	-1.738	-1.749	-1.761	-1.773	-1.784	-1.797	-1.808	-1.819	-1.831	-1.842	-1.852	-1.863	-1.873	-1.883	-1.892	-1.902	-1.909	-1.917	-1.924	-1.931	-1.936	-1.941	-1.945	-1.949	-1.952	-1.954	-1.955	-1.955	-1.955	-1.954	-1.952	-1.948	-1.944	-1.939	-1.933	-1.927	-1.919	-1.910	-1.901	-1.891	-1.880	-1.868	-1.855	-1.841	-1.826	-1.810	-1.794	-1.778	-1.760	-1.742	-1.723	-1.703	-1.684	-1.663	-1.642	-1.620	-1.598	-1.576	-1.554	-1.531	-1.507	-1.482	-1.458	-1.433	-1.409	-1.384	-1.358	-1.333	-1.308	-1.282	-1.258	-1.232	-1.207	-1.181	-1.156	-1.130	-1.105	-1.080	-1.054	-1.029	-1.004	-0.980	-0.956	-0.932	-0.908	-0.884	-0.861	-0.838	-0.816	-0.793	-0.772	-0.750	-0.728	-0.708	-0.688	-0.668	-0.648	-0.629	-0.610	-0.592	-0.574	-0.555	-0.538	-0.521	-0.504	-0.488	-0.472	-0.457	-0.442	-0.428	-0.413	-0.400	-0.387	-0.374	-0.363	-0.352	-0.341	-0.330	-0.319	-0.311	-0.302	-0.292	-0.286	-0.278	-0.271	-0.264	-0.258	-0.252	-0.248	-0.244	-0.239	-0.237	-0.233	-0.231	-0.229	-0.228	-0.228	-0.227	-0.228	-0.228	-0.230	-0.231	-0.233	-0.237	-0.241	-0.245	-0.248	-0.253	-0.259	-0.265	-0.272	-0.278	-0.285	-0.292	-0.300	-0.308	-0.317	-0.326	-0.333	-0.342	-0.352	-0.360	-0.368	-0.378	-0.388	-0.397	-0.405	-0.414	-0.422	-0.431	-0.439	-0.448	-0.456	-0.462	-0.469	-0.476	-0.482	-0.488	-0.494	-0.500	-0.503	-0.507	-0.511	-0.513	-0.517	-0.518	-0.520	-0.521	-0.521	-0.521	-0.520	-0.519	-0.518	-0.514	-0.512	-0.509	-0.506	-0.502	-0.498	-0.494	-0.490	-0.485	-0.481	-0.477	-0.472	-0.468	-0.463	-0.458	-0.454	-0.450	-0.447	-0.443	-0.441	-0.438	-0.437	-0.434	-0.432	-0.432	-0.433	-0.435	-0.437	-0.439	-0.442	-0.446	-0.451	-0.457	-0.463	-0.469	-0.478	-0.486	-0.496	-0.506	-0.517	-0.528	-0.539	-0.552	-0.565	-0.579	-0.593	-0.608	-0.623	-0.638	-0.655	-0.670	-0.687	-0.703	-0.721	-0.738	-0.754	-0.771	-0.788	-0.804	-0.820	-0.836	-0.852	-0.867	-0.882	-0.896	-0.908	-0.922	-0.934	-0.946	-0.957	-0.968	-0.978	-0.988	-0.995	-1.003	-1.009	-1.016	-1.022	-1.026	-1.031	-1.035	-1.037	-1.039	-1.041	-1.041	-1.041	-1.039	-1.038	-1.038	-1.035	-1.032	-1.028	-1.023	-1.018	-1.012	-1.007	-1.000	-0.993	-0.987	-0.978	-0.970	-0.960	-0.951	-0.941	-0.931	-0.919	-0.908	-0.897	-0.884	-0.871	-0.858	-0.844	-0.829	-0.814	-0.798	-0.782	-0.765	-0.748	-0.731	-0.711	-0.692	-0.672	-0.650	-0.628	-0.606	-0.583	-0.559	-0.535	-0.510	-0.485	-0.458	-0.432	-0.404	-0.377	-0.348	-0.319	-0.289	-0.259	-0.229	-0.198	-0.168	-0.135	-0.103	-0.072	-0.040	-0.009	0.022	0.054	0.085	0.117	0.147	0.178	0.208	0.237	0.266	0.293	0.320	0.346	0.370	0.395	0.418	0.440	0.461	0.480	0.498	0.516	0.531	0.546	0.558	0.570	0.581	0.588	0.595	0.601	0.604	0.606	0.607	0.606	0.603	0.600	0.594	0.588	0.579	0.570	0.558	0.546	0.532	0.518	0.502	0.485	0.468	0.448	0.429	0.408	0.387	0.366	0.343	0.320	0.296	0.272	0.248	0.222	0.198	0.172	0.148	0.122	0.097	0.072	0.046	0.020	-0.005	-0.031	-0.056	-0.081	-0.107	-0.132	-0.156	-0.180	-0.204	-0.228	-0.251	-0.275	-0.298	-0.322	-0.344	-0.368	-0.389	-0.412	-0.435	-0.457	-0.479	-0.501	-0.523	-0.546	-0.568	-0.590	-0.612	-0.634	-0.658	-0.680	-0.702	-0.725	-0.748	-0.770	-0.792	-0.815	-0.839	-0.862	-0.884	-0.907	-0.929	-0.952	-0.973	-0.995	-1.018	-1.039	-1.060	-1.081	-1.101	-1.121	-1.141	-1.158	-1.176	-1.194	-1.210	-1.226	-1.240	-1.253	-1.266	-1.277	-1.288	-1.297	-1.304	-1.311	-1.314	-1.318	-1.319	-1.320	-1.318	-1.317	-1.312	-1.306	-1.298	-1.288	-1.278	-1.266	-1.252	-1.237	-1.220	-1.200	-1.181	-1.159	-1.138	-1.112	-1.088	-1.060	-1.032	-1.003	-0.973	-0.942	-0.911	-0.878	-0.844	-0.811	-0.775	-0.741	-0.705	-0.670	-0.634	-0.598	-0.562	-0.528	-0.492	-0.457	-0.422	-0.388	-0.353	-0.320	-0.288	-0.255	-0.223	-0.192	-0.162	-0.132	-0.104	-0.076	-0.048	-0.022	0.002	0.027	0.050	0.072	0.093	0.113	0.132	0.152	0.170	0.187	0.202	0.219	0.232	0.247	0.260	0.272	0.283	0.295	0.306	0.315	0.324	0.332	0.341	0.348	0.356	0.362	0.369	0.375	0.381	0.386	0.391	0.396	0.399	0.404	0.408	0.412	0.414	0.417	0.420	0.422	0.424	0.426	0.427	0.428	0.428	0.428	0.428	0.426	0.426	0.423	0.422	0.418	0.415	0.412	0.407	0.402	0.398	0.391	0.384	0.378	0.370	0.362	0.352	0.343	0.333	0.322	0.312	0.301	0.288	0.276	0.262	0.248	0.235	0.221	0.207	0.191	0.176	0.160	0.144	0.129	0.112	0.096	0.080	0.065	0.048	0.031	0.015	-0.001	-0.017	-0.032	-0.048	-0.063	-0.079	-0.092	-0.108	-0.122	-0.135	-0.149	-0.162	-0.175	-0.187	-0.198	-0.209	-0.220	-0.231	-0.240	-0.250	-0.258	-0.266	-0.274	-0.281	-0.289	-0.296	-0.302	-0.309	-0.314	-0.321	-0.326	-0.332	-0.338	-0.342	-0.348	-0.353	-0.358	-0.364	-0.369	-0.376	-0.382	-0.388	-0.393	-0.400	-0.406	-0.414	-0.421	-0.429	-0.438	-0.447	-0.455	-0.466	-0.476	-0.487	-0.498	-0.509	-0.522	-0.534	-0.548	-0.561	-0.575	-0.588	-0.603	-0.619	-0.633	-0.649	-0.666	-0.682	-0.698	-0.712	-0.729	-0.745	-0.760	-0.776	-0.792	-0.807	-0.822	-0.835	-0.850	-0.864	-0.877	-0.889	-0.900	-0.912	-0.921	-0.931	-0.938	-0.946	-0.952	-0.958	-0.962	-0.963	-0.966	-0.966	-0.964	-0.962	-0.958	-0.954	-0.948	-0.941	-0.931	-0.922	-0.910	-0.897	-0.883	-0.868	-0.852	-0.833	-0.814	-0.795	-0.774	-0.752	-0.730	-0.706	-0.681	-0.656	-0.631	-0.605	-0.578	-0.551	-0.524	-0.497	-0.469	-0.442	-0.414	-0.387	-0.359	-0.333	-0.307	-0.280	-0.254	-0.231	-0.206	-0.182	-0.159	-0.137	-0.115	-0.094	-0.073	-0.056	-0.036	-0.020	-0.004	0.011	0.026	0.039	0.052	0.063	0.074	0.084	0.094	0.102	0.112	0.118	0.125	0.131	0.137	0.142	0.148	0.152	0.156	0.160	0.164	0.168	0.172	0.175	0.178	0.181	0.185	0.189	0.193	0.198	0.202	0.208	0.213	0.220	0.227	0.233	0.240	0.248	0.255	0.263	0.272	0.281	0.291	0.299	0.310	0.319	0.329	0.339	0.350	0.360	0.370	0.381	0.391	0.400	0.410	0.419	0.429	0.438	0.446	0.453	0.460	0.467	0.472	0.478	0.480	0.484	0.486	0.488	0.487	0.487	0.485	0.482	0.478	0.474	0.468	0.461	0.452	0.443	0.432	0.421	0.408	0.395	0.380	0.363	0.347	0.329	0.311	0.291	0.270	0.249	0.227	0.203	0.181	0.156	0.132	0.106	0.080	0.054	0.028	0.001	-0.026	-0.052	-0.080	-0.106	-0.133	-0.161	-0.188	-0.214	-0.242	-0.268	-0.293	-0.319	-0.344	-0.369	-0.393	-0.418	-0.440	-0.462	-0.485	-0.506	-0.526	-0.547	-0.566	-0.585	-0.602	-0.619	-0.636	-0.652	-0.666	-0.680	-0.693	-0.706	-0.717	-0.728	-0.738	-0.748	-0.757	-0.765	-0.771	-0.778	-0.783	-0.789	-0.794	-0.798	-0.800	-0.803	-0.806	-0.807	-0.808	-0.809	-0.809	-0.808	-0.808	-0.807	-0.806	-0.804	-0.802	-0.800	-0.798	-0.795	-0.792	-0.788	-0.784	-0.781	-0.778	-0.772	-0.768	-0.763	-0.759	-0.754	-0.749	-0.744	-0.739	-0.734	-0.728	-0.723	-0.718	-0.712	-0.706	-0.699	-0.693	-0.686	-0.679	-0.672	-0.666	-0.658	-0.651	-0.644	-0.637	-0.629	-0.622	-0.613	-0.606	-0.598	-0.590	-0.582	-0.573	-0.566	-0.558	-0.550	-0.542	-0.535	-0.526	-0.518	-0.511	-0.502	-0.495	-0.488	-0.480	-0.472	-0.467	-0.460	-0.454	-0.448	-0.443	-0.438	-0.433	-0.429	-0.425	-0.421	-0.418	-0.416	-0.413	-0.412	-0.410	-0.408	-0.408	-0.408	-0.408	-0.409	-0.411	-0.412	-0.415	-0.418	-0.420	-0.422	-0.426	-0.429	-0.432	-0.437	-0.441	-0.444	-0.449	-0.453	-0.458	-0.462	-0.466	-0.471	-0.476	-0.480	-0.484	-0.488	-0.492	-0.495	-0.498	-0.501	-0.504	-0.507	-0.509	-0.512	-0.512	-0.514	-0.516	-0.516	-0.517	-0.517	-0.517	-0.516	-0.516	-0.515	-0.513	-0.512	-0.512	-0.509	-0.507	-0.506	-0.504	-0.502	-0.501	-0.500	-0.498	-0.497	-0.496	-0.494	-0.493	-0.493	-0.493	-0.492	-0.493	-0.493	-0.494	-0.496	-0.498	-0.499	-0.502	-0.504	-0.508	-0.512	-0.516	-0.522	-0.527	-0.532	-0.539	-0.546	-0.552	-0.560	-0.569	-0.577	-0.586	-0.594	-0.603	-0.613	-0.622	-0.632	-0.642	-0.650	-0.660	-0.669	-0.679	-0.689	-0.698	-0.708	-0.718	-0.726	-0.734	-0.743	-0.751	-0.758	-0.766	-0.773	-0.779	-0.785	-0.791	-0.797	-0.801	-0.804	-0.808	-0.811	-0.812	-0.815	-0.815	-0.816	-0.815	-0.815	-0.813	-0.812	-0.810	-0.808	-0.805	-0.801	-0.798	-0.792	-0.788	-0.782	-0.778	-0.772	-0.766	-0.760	-0.754	-0.748	-0.741	-0.734	-0.727	-0.721	-0.714	-0.708	-0.702	-0.697	-0.691	-0.684	-0.679	-0.674	-0.670	-0.666	-0.662	-0.659	-0.655	-0.653	-0.652	-0.651	-0.650	-0.649	-0.650	-0.651	-0.652	-0.655	-0.658	-0.662	-0.665	-0.669	-0.674	-0.679	-0.685	-0.692	-0.698	-0.706	-0.713	-0.721	-0.729	-0.738	-0.745	-0.755	-0.763	-0.773	-0.782	-0.791	-0.800	-0.808	-0.818	-0.827	-0.835	-0.843	-0.852	-0.859	-0.868	-0.874	-0.882	-0.886	-0.892	-0.897	-0.901	-0.904	-0.908	-0.910	-0.912	-0.912	-0.912	-0.912	-0.911	-0.909	-0.907	-0.903	-0.900	-0.894	-0.890	-0.883	-0.878	-0.870	-0.862	-0.854	-0.845	-0.835	-0.826	-0.815	-0.804	-0.792	-0.780	-0.768	-0.755	-0.742	-0.728	-0.715	-0.701	-0.687	-0.673	-0.658	-0.645	-0.630	-0.616	-0.602	-0.590	-0.574	-0.562	-0.548	-0.535	-0.523	-0.509	-0.498	-0.486	-0.474	-0.463	-0.452	-0.442	-0.431	-0.422	-0.412	-0.402	-0.394	-0.386	-0.378	-0.370	-0.363	-0.357	-0.351	-0.345	-0.340	-0.335	-0.331	-0.327	-0.323	-0.320	-0.317	-0.314	-0.312	-0.312	-0.309	-0.308	-0.308	-0.307	-0.308	-0.308	-0.308	-0.308	-0.309	-0.310	-0.312	-0.313	-0.314	-0.317	-0.318	-0.320	-0.322	-0.324	-0.327	-0.328	-0.331	-0.334	-0.337	-0.338	-0.341	-0.344	-0.348	-0.351	-0.353	-0.357	-0.361	-0.364	-0.367	-0.369	-0.372	-0.376	-0.380	-0.382	-0.386	-0.389	-0.394	-0.398	-0.402	-0.406	-0.409	-0.414	-0.419	-0.422	-0.428	-0.432	-0.438	-0.442	-0.448	-0.454	-0.459	-0.465	-0.471	-0.477	-0.482	-0.489	-0.495	-0.502	-0.509	-0.517	-0.524	-0.532	-0.539	-0.548	-0.555	-0.563	-0.571	-0.579	-0.588	-0.596	-0.605	-0.613	-0.621	-0.629	-0.638	-0.647	-0.654	-0.662	-0.669	-0.676	-0.683	-0.690	-0.697	-0.703	-0.709	-0.716	-0.720	-0.724	-0.729	-0.732	-0.736	-0.739	-0.742	-0.744	-0.746	-0.747	-0.748	-0.748	-0.748	-0.748	-0.747	-0.745	-0.742	-0.740	-0.737	-0.733	-0.730	-0.724	-0.720	-0.714	-0.708	-0.702	-0.696	-0.688	-0.682	-0.674	-0.667	-0.660	-0.652	-0.645	-0.637	-0.629	-0.621	-0.614	-0.605	-0.598	-0.590	-0.582	-0.576	-0.568	-0.560	-0.552	-0.545	-0.538	-0.531	-0.523	-0.518	-0.511	-0.504	-0.498	-0.492	-0.484	-0.478	-0.472	-0.464	-0.458	-0.452	-0.445	-0.438	-0.432	-0.424	-0.417	-0.409	-0.402	-0.393	-0.385	-0.376	-0.367	-0.357	-0.347	-0.336	-0.325	-0.312	-0.302	-0.288	-0.277	-0.262	-0.249	-0.235	-0.220	-0.204	-0.189	-0.172	-0.157	-0.140	-0.122	-0.105	-0.088	-0.069	-0.052	-0.035	-0.017	0.002	0.019	0.038	0.055	0.073	0.091	0.108	0.124	0.141	0.157	0.172	0.188	0.202	0.217	0.229	0.242	0.253	0.264	0.274	0.283	0.292	0.300	0.307	0.312	0.316	0.319	0.321	0.322	0.323	0.322	0.320	0.316	0.312	0.307	0.301	0.293	0.284	0.274	0.263	0.252	0.238	0.224	0.208	0.192	0.174	0.155	0.136	0.115	0.094	0.072	0.048	0.024	-0.001	-0.028	-0.054	-0.082	-0.109	-0.138	-0.168	-0.198	-0.228	-0.260	-0.292	-0.323	-0.357	-0.390	-0.423	-0.458	-0.492	-0.526	-0.561	-0.596	-0.630	-0.665	-0.699	-0.733	-0.768	-0.802	-0.835	-0.868	-0.901	-0.932	-0.964	-0.994	-1.023	-1.052	-1.080	-1.108	-1.133	-1.158	-1.182	-1.203	-1.224	-1.244	-1.262	-1.278	-1.294	-1.308	-1.319	-1.329	-1.338	-1.346	-1.351	-1.355	-1.356	-1.356	-1.353	-1.350	-1.345	-1.338	-1.329	-1.319	-1.307	-1.295	-1.280	-1.264	-1.248	-1.229	-1.210	-1.189	-1.168	-1.145	-1.122	-1.098	-1.072	-1.048	-1.021	-0.994	-0.967	-0.941	-0.913	-0.887	-0.859	-0.832	-0.807	-0.780	-0.754	-0.728	-0.703	-0.679	-0.656	-0.632	-0.610	-0.589	-0.568	-0.548	-0.529	-0.512	-0.495	-0.480	-0.464	-0.451	-0.438	-0.426	-0.415	-0.406	-0.396	-0.388	-0.379	-0.373	-0.368	-0.362	-0.358	-0.353	-0.350	-0.347	-0.344	-0.342	-0.342	-0.340	-0.339	-0.339	-0.338	-0.338	-0.339	-0.339	-0.341	-0.342	-0.342	-0.343	-0.343	-0.345	-0.345	-0.346	-0.347	-0.347	-0.348	-0.348	-0.348	-0.348	-0.348	-0.348	-0.348	-0.347	-0.346	-0.345	-0.343	-0.342	-0.342	-0.340	-0.339	-0.337	-0.334	-0.333	-0.331	-0.328	-0.327	-0.324	-0.321	-0.318	-0.316	-0.312	-0.308	-0.305	-0.302	-0.299	-0.296	-0.292	-0.289	-0.286	-0.283	-0.281	-0.277	-0.274	-0.272	-0.270	-0.268	-0.265	-0.263	-0.262	-0.260	-0.259	-0.258	-0.258	-0.258	-0.258	-0.260	-0.260	-0.262	-0.265	-0.269	-0.272	-0.276	-0.281	-0.287	-0.292	-0.299	-0.307	-0.316	-0.324	-0.333	-0.344	-0.355	-0.367	-0.378	-0.391	-0.406	-0.419	-0.433	-0.449	-0.465	-0.480	-0.498	-0.515	-0.532	-0.550	-0.568	-0.586	-0.605	-0.623	-0.642	-0.659	-0.678	-0.697	-0.714	-0.732	-0.750	-0.767	-0.783	-0.799	-0.815	-0.829	-0.844	-0.857	-0.869	-0.882	-0.892	-0.901	-0.911	-0.919	-0.927	-0.932	-0.938	-0.942	-0.945	-0.948	-0.948	-0.948	-0.948	-0.947	-0.945	-0.942	-0.937	-0.932	-0.928	-0.921	-0.913	-0.906	-0.898	-0.888	-0.879	-0.869	-0.858	-0.848	-0.836	-0.823	-0.812	-0.800	-0.787	-0.773	-0.760	-0.748	-0.732	-0.718	-0.704	-0.690	-0.676	-0.662	-0.648	-0.633	-0.618	-0.604	-0.588	-0.574	-0.559	-0.544	-0.530	-0.515	-0.499	-0.484	-0.468	-0.452	-0.438	-0.422	-0.405	-0.389	-0.372	-0.357	-0.339	-0.323	-0.307	-0.290	-0.273	-0.256	-0.240	-0.222	-0.206	-0.189	-0.173	-0.158	-0.141	-0.125	-0.108	-0.092	-0.078	-0.062	-0.047	-0.032	-0.018	-0.003	0.010	0.023	0.036	0.048	0.061	0.072	0.084	0.094	0.104	0.114	0.123	0.131	0.139	0.148	0.153	0.161	0.166	0.171	0.177	0.182	0.187	0.191	0.195	0.198	0.200	0.203	0.207	0.208	0.211	0.211	0.213	0.215	0.217	0.218	0.220	0.221	0.221	0.222	0.223	0.225	0.227	0.227	0.228	0.229	0.229	0.231	0.232	0.233	0.234	0.235	0.236	0.238	0.238	0.238	0.238	0.238	0.238	0.238	0.235	0.234	0.232	0.231	0.228	0.225	0.221	0.216	0.211	0.205	0.199	0.192	0.184	0.176	0.166	0.157	0.146	0.134	0.122	0.110	0.096	0.082	0.066	0.051	0.034	0.016	-0.002	-0.021	-0.040	-0.061	-0.081	-0.102	-0.123	-0.144	-0.168	-0.190	-0.212	-0.235	-0.258	-0.282	-0.305	-0.327	-0.350	-0.373	-0.395	-0.417	-0.438	-0.459	-0.480	-0.500	-0.520	-0.538	-0.556	-0.573	-0.589	-0.604	-0.618	-0.632	-0.644	-0.656	-0.666	-0.676	-0.684	-0.692	-0.698	-0.702	-0.706	-0.709	-0.711	-0.712	-0.712	-0.710	-0.708	-0.703	-0.699	-0.693	-0.688	-0.681	-0.672	-0.665	-0.655	-0.645	-0.635	-0.625	-0.613	-0.602	-0.590	-0.578	-0.567	-0.554	-0.542	-0.531	-0.518	-0.507	-0.496	-0.483	-0.472	-0.462	-0.452	-0.443	-0.433	-0.425	-0.418	-0.411	-0.404	-0.398	-0.392	-0.388	-0.384	-0.382	-0.379	-0.378	-0.378	-0.378	-0.378	-0.380	-0.382	-0.385	-0.388	-0.392	-0.397	-0.402	-0.408	-0.412	-0.418	-0.426	-0.432	-0.438	-0.445	-0.451	-0.459	-0.465	-0.472	-0.479	-0.485	-0.492	-0.498	-0.503	-0.510	-0.515	-0.520	-0.523	-0.528	-0.531	-0.533	-0.535	-0.536	-0.537	-0.537	-0.537	-0.535	-0.532	-0.529	-0.525	-0.521	-0.516	-0.509	-0.502	-0.496	-0.488	-0.479	-0.470	-0.460	-0.451	-0.439	-0.428	-0.415	-0.403	-0.389	-0.376	-0.362	-0.347	-0.332	-0.317	-0.300	-0.283	-0.268	-0.250	-0.233	-0.216	-0.198	-0.181	-0.162	-0.144	-0.127	-0.108	-0.089	-0.071	-0.052	-0.033	-0.015	0.004	0.022	0.041	0.058	0.075	0.092	0.110	0.127	0.143	0.160	0.175	0.190	0.205	0.218	0.232	0.246	0.259	0.271	0.282	0.293	0.303	0.313	0.322	0.331	0.338	0.345	0.352	0.358	0.364	0.368	0.373	0.377	0.380	0.382	0.383	0.384	0.385	0.386	0.385	0.384	0.383	0.382	0.380	0.378	0.376	0.373	0.371	0.369	0.367	0.364	0.362	0.359	0.357	0.355	0.353	0.352	0.349	0.348	0.348	0.347	0.347	0.346	0.346	0.348	0.348	0.349	0.351	0.353	0.357	0.358	0.362	0.367	0.371	0.375	0.380	0.385	0.390	0.396	0.401	0.408	0.413	0.419	0.427	0.433	0.441	0.448	0.454	0.462	0.468	0.475	0.482	0.488	0.495	0.501	0.507	0.512	0.518	0.524	0.528	0.534	0.538	0.542	0.545	0.549	0.552	0.555	0.558	0.559	0.561	0.563	0.564	0.565	0.567	0.567	0.568	0.567	0.568	0.567	0.565	0.564	0.562	0.561	0.558	0.556	0.554	0.551	0.548	0.545	0.542	0.538	0.535	0.530	0.526	0.521	0.516	0.512	0.506	0.501	0.495	0.490	0.483	0.476	0.470	0.462	0.456	0.448	0.440	0.432	0.424	0.417	0.408	0.399	0.389	0.380	0.372	0.362	0.352	0.342	0.333	0.324	0.314	0.304	0.293	0.284	0.274	0.263	0.254	0.243	0.234	0.224	0.214	0.205	0.195	0.185	0.176	0.167	0.158	0.149	0.140	0.132	0.123	0.116	0.108	0.102	0.094	0.087	0.080	0.075	0.068	0.062	0.056	0.051	0.046	0.039	0.034	0.029	0.024	0.020	0.014	0.010	0.006	0.001	-0.003	-0.008	-0.013	-0.018	-0.022	-0.027	-0.031	-0.036	-0.041	-0.046	-0.050	-0.055	-0.060	-0.066	-0.071	-0.075	-0.081	-0.087	-0.092	-0.098	-0.103	-0.109	-0.116	-0.121	-0.128	-0.133	-0.141	-0.147	-0.152	-0.158	-0.165	-0.171	-0.178	-0.185	-0.190	-0.197	-0.202	-0.208	-0.214	-0.220	-0.224	-0.230	-0.234	-0.240	-0.244	-0.250	-0.253	-0.259	-0.263	-0.268	-0.271	-0.275	-0.278	-0.281	-0.284	-0.287	-0.288	-0.291	-0.292	-0.294	-0.294	-0.295	-0.295	-0.295	-0.295	-0.295	-0.293	-0.292	-0.290	-0.288	-0.286	-0.282	-0.279	-0.276	-0.272	-0.268	-0.263	-0.259	-0.253	-0.248	-0.243	-0.237	-0.232	-0.225	-0.219	-0.212	-0.207	-0.199	-0.192	-0.185	-0.178	-0.170	-0.163	-0.156	-0.148	-0.141	-0.134	-0.127	-0.119	-0.112	-0.105	-0.098	-0.092	-0.086	-0.080	-0.074	-0.068	-0.064	-0.058	-0.055	-0.049	-0.047	-0.042	-0.040	-0.037	-0.033	-0.032	-0.030	-0.028	-0.028	-0.026	-0.026	-0.026	-0.026	-0.027	-0.028	-0.029	-0.030	-0.031	-0.032	-0.035	-0.037	-0.039	-0.042	-0.044	-0.046	-0.048	-0.051	-0.053	-0.057	-0.060	-0.062	-0.065	-0.068	-0.071	-0.073	-0.077	-0.079	-0.081	-0.084	-0.087	-0.088	-0.091	-0.092	-0.094	-0.095	-0.098	-0.099	-0.100	-0.102	-0.102	-0.102	-0.103	-0.104	-0.105	-0.105	-0.106	-0.106	-0.106	-0.107	-0.107	-0.106	-0.106	-0.106	-0.104	-0.103	-0.102	-0.102	-0.100	-0.099	-0.098	-0.097	-0.095	-0.093	-0.091	-0.089	-0.088	-0.085	-0.082	-0.079	-0.077	-0.074	-0.070	-0.067	-0.063	-0.059	-0.056	-0.051	-0.047	-0.042	-0.038	-0.033	-0.030	-0.025	-0.019	-0.014	-0.009	-0.005	0.001	0.006	0.012	0.017	0.022	0.028	0.032	0.038	0.043	0.048	0.053	0.058	0.062	0.068	0.072	0.078	0.082	0.087	0.091	0.096	0.100	0.103	0.107	0.110	0.113	0.117	0.121	0.123	0.126	0.129	0.131	0.132	0.135	0.136	0.138	0.140	0.140	0.142	0.142	0.143	0.143	0.144	0.143	0.142	0.142	0.142	0.140	0.138	0.137	0.134	0.132	0.128	0.125	0.122	0.117	0.112	0.107	0.101	0.095	0.088	0.081	0.072	0.064	0.056	0.047	0.036	0.026	0.015	0.002	-0.009	-0.022	-0.035	-0.049	-0.063	-0.079	-0.094	-0.109	-0.125	-0.142	-0.158	-0.175	-0.192	-0.210	-0.228	-0.245	-0.263	-0.281	-0.298	-0.317	-0.335	-0.353	-0.371	-0.388	-0.406	-0.423	-0.441	-0.457	-0.473	-0.488	-0.503	-0.519	-0.532	-0.547	-0.559	-0.572	-0.584	-0.596	-0.607	-0.616	-0.626	-0.633	-0.642	-0.648	-0.655	-0.660	-0.665	-0.669	-0.671	-0.672	-0.674	-0.673	-0.674	-0.673	-0.672	-0.669	-0.666	-0.662	-0.658	-0.652	-0.647	-0.641	-0.634	-0.626	-0.618	-0.610	-0.600	-0.591	-0.581	-0.570	-0.558	-0.547	-0.535	-0.522	-0.510	-0.497	-0.482	-0.469	-0.454	-0.441	-0.426	-0.410	-0.396	-0.380	-0.365	-0.349	-0.333	-0.317	-0.300	-0.286	-0.268	-0.252	-0.236	-0.219	-0.202	-0.188	-0.171	-0.155	-0.140	-0.123	-0.109	-0.094	-0.080	-0.066	-0.052	-0.038	-0.025	-0.013	0.000	0.011	0.022	0.032	0.043	0.052	0.061	0.069	0.078	0.084	0.091	0.097	0.102	0.107	0.111	0.114	0.118	0.120	0.122	0.123	0.124	0.125	0.126	0.125	0.124	0.122	0.122	0.121	0.118	0.117	0.114	0.112	0.109	0.108	0.105	0.102	0.101	0.099	0.098	0.097	0.097	0.095	0.096	0.097	0.098	0.099	0.101	0.103	0.107	0.109	0.114	0.118	0.123	0.128	0.134	0.141	0.148	0.157	0.165	0.173	0.183	0.193	0.204	0.216	0.228	0.239	0.252	0.266	0.280	0.293	0.309	0.325	0.341	0.356	0.372	0.389	0.407	0.424	0.442	0.458	0.477	0.495	0.513	0.532	0.551	0.569	0.588	0.607	0.625	0.644	0.663	0.682	0.702	0.720	0.739	0.759	0.777	0.796	0.814	0.832	0.850	0.869	0.885	0.903	0.920	0.936	0.952	0.968	0.983	0.998	1.012	1.024	1.038	1.050	1.062	1.072	1.082	1.091	1.100	1.108	1.115	1.122	1.128	1.132	1.136	1.140	1.142	1.145	1.146	1.147	1.147	1.145	1.145	1.142	1.141	1.138	1.135	1.131	1.127	1.122	1.118	1.112	1.108	1.102	1.096	1.090	1.085	1.079	1.074	1.068	1.064	1.058	1.054	1.049	1.044	1.041	1.037	1.034	1.030	1.029	1.027	1.026	1.026	1.026	1.026	1.028	1.029	1.031	1.032	1.037	1.039	1.043	1.048	1.053	1.058	1.064	1.071	1.078	1.084	1.092	1.099	1.107	1.114	1.122	1.131	1.138	1.147	1.155	1.163	1.171	1.178	1.187	1.194	1.202	1.209	1.217	1.224	1.230	1.238	1.244	1.249	1.256	1.261	1.266	1.270	1.275	1.279	1.282	1.286	1.288	1.291	1.293	1.294	1.296	1.297	1.297	1.297	1.298	1.297	1.296	1.296	1.295	1.293	1.292	1.291	1.290	1.288	1.285	1.283	1.281	1.278	1.275	1.272	1.269	1.266	1.262	1.259	1.257	1.252	1.249	1.246	1.242	1.239	1.234	1.231	1.227	1.223	1.219	1.216	1.212	1.207	1.203	1.200	1.197	1.192	1.189	1.185	1.182	1.179	1.176	1.173	1.171	1.168	1.167	1.166	1.164	1.162	1.162	1.162	1.162	1.162	1.163	1.166	1.168	1.171	1.174	1.178	1.182	1.188	1.193	1.201	1.208	1.216	1.226	1.235	1.247	1.258	1.271	1.284	1.298	1.312	1.329	1.345	1.362	1.381	1.399	1.420	1.439	1.461	1.482	1.503	1.527	1.550	1.573	1.598	1.622	1.647	1.672	1.698	1.724	1.750	1.776	1.802	1.828	1.854	1.879	1.905	1.929	1.954	1.979	2.003	2.026	2.048	2.071	2.092	2.113	2.133	2.152	2.171	2.188	2.205	2.222	2.238	2.252	2.265	2.278	2.290	2.300	2.310	2.318	2.326	2.333	2.338	2.344	2.347	2.349	2.352	2.353	2.353	2.352	2.352	2.350	2.347	2.342	2.339	2.334	2.330	2.324	2.318	2.312	2.304	2.298	2.290	2.281	2.273	2.264	2.256	2.248	2.238	2.230	2.221	2.212	2.203	2.193	2.185	2.176	2.168	2.158	2.149	2.141	2.133	2.124	2.116	2.108	2.099	2.091	2.083	2.074	2.066	2.058	2.049	2.041	2.032	2.024	2.015	2.006	1.998	1.988	1.978	1.968	1.958	1.947	1.936	1.925	1.912	1.901	1.888	1.874	1.860	1.845	1.831	1.815	1.798	1.782	1.765	1.746	1.728	1.708	1.690	1.669	1.648	1.627	1.605	1.584	1.562	1.538	1.516	1.492	1.469	1.445	1.422	1.398	1.373	1.349	1.326	1.302	1.279	1.256	1.233	1.211	1.189	1.168	1.148	1.128	1.108	1.089	1.072	1.053	1.038	1.022	1.007	0.993	0.980	0.968	0.957	0.946	0.937	0.928	0.921	0.914	0.909	0.904	0.902	0.898	0.896	0.895	0.894	0.895	0.896	0.896	0.898	0.901	0.903	0.907	0.909	0.913	0.915	0.918	0.922	0.924	0.928	0.930	0.932	0.933	0.937	0.938	0.938	0.938	0.939	0.937	0.937	0.935	0.932	0.928	0.923	0.919	0.914	0.908	0.901	0.893	0.884	0.876	0.866	0.856	0.845	150.000	5.000	2.000	1.000	7.000	0.000	0.000	0.000	0.000	0.000	0.000	0.000	0.000	0.000	0.000	0.000	0.000	0.000	0.473	0.490	0.507	0.525	0.542	0.562	0.579	0.597	0.616	0.634	0.652	0.669	0.687	0.705	0.722	0.739	0.755	0.772	0.788	0.802	0.817	0.831	0.844	0.858	0.870	0.882	0.893	0.903	0.912	0.921	0.929	0.936	0.943	0.949	0.953	0.958	0.963	0.965	0.968	0.968	0.968	0.968	0.968	0.967	0.966	0.964	0.962	0.958	0.957	0.953	0.951	0.947	0.943	0.940	0.937	0.933	0.931	0.928	0.926	0.923	0.921	0.920	0.918	0.918	0.918	0.918	0.918	0.920	0.922	0.923	0.928	0.930	0.936	0.940	0.946	0.952	0.958	0.966	0.973	0.982	0.990	1.000	1.009	1.019	1.030	1.042	1.052	1.063	1.077	1.088	1.100	1.113	1.126	1.138	1.150	1.162	1.174	1.187	1.198	1.211	1.222	1.232	1.244	1.254	1.264	1.274	1.284	1.293	1.302	1.310	1.318	1.326	1.332	1.339	1.344	1.349	1.352	1.356	1.360	1.363	1.365	1.367	1.368	1.368	1.368	1.368	1.366	1.363	1.362	1.359	1.356	1.351	1.346	1.341	1.334	1.328	1.322	1.314	1.306	1.298	1.290	1.281	1.271	1.260	1.248	1.238	1.225	1.213	1.200	1.188	1.175	1.160	1.148	1.132	1.119	1.105	1.090	1.075	1.059	1.044	1.029	1.014	0.999	0.983	0.969	0.954	0.941	0.925	0.911	0.898	0.884	0.870	0.858	0.846	0.833	0.823	0.812	0.802	0.793	0.785	0.777	0.771	0.763	0.759	0.755	0.751	0.748	0.746	0.745	0.745	0.745	0.747	0.749	0.752	0.757	0.762	0.768	0.775	0.783	0.792	0.802	0.812	0.823	0.835	0.848	0.862	0.875	0.889	0.904	0.920	0.936	0.952	0.968	0.986	1.004	1.022	1.039	1.058	1.076	1.093	1.111	1.128	1.147	1.163	1.182	1.199	1.216	1.232	1.248	1.263	1.278	1.292	1.307	1.319	1.332	1.343	1.354	1.364	1.373	1.382	1.390	1.397	1.401	1.407	1.411	1.413	1.416	1.415	1.414	1.412	1.410	1.406	1.401	1.396	1.388	1.381	1.372	1.362	1.352	1.340	1.328	1.314	1.299	1.285	1.269	1.252	1.235	1.218	1.198	1.181	1.161	1.141	1.120	1.100	1.080	1.059	1.038	1.017	0.996	0.975	0.954	0.933	0.913	0.892	0.872	0.853	0.835	0.815	0.798	0.781	0.764	0.748	0.732	0.718	0.703	0.690	0.678	0.666	0.656	0.646	0.636	0.628	0.620	0.613	0.608	0.602	0.597	0.594	0.590	0.588	0.585	0.583	0.582	0.581	0.581	0.582	0.582	0.581	0.582	0.583	0.583	0.582	0.584	0.582	0.582	0.580	0.579	0.577	0.574	0.572	0.568	0.562	0.558	0.552	0.542	0.535	0.526	0.515	0.503	0.490	0.477	0.462	0.445	0.427	0.408	0.388	0.368	0.344	0.322	0.298	0.271	0.244	0.216	0.186	0.157	0.126	0.093	0.061	0.028	-0.007	-0.040	-0.075	-0.111	-0.147	-0.183	-0.220	-0.256	-0.292	-0.329	-0.365	-0.402	-0.438	-0.472	-0.508	-0.542	-0.576	-0.609	-0.641	-0.672	-0.703	-0.732	-0.760	-0.788	-0.813	-0.839	-0.862	-0.884	-0.905	-0.924	-0.941	-0.957	-0.971	-0.984	-0.995	-1.006	-1.014	-1.021	-1.026	-1.029	-1.032	-1.032	-1.032	-1.030	-1.027	-1.021	-1.014	-1.007	-0.998	-0.988	-0.978	-0.964	-0.952	-0.938	-0.922	-0.907	-0.890	-0.872	-0.854	-0.835	-0.816	-0.796	-0.774	-0.754	-0.732	-0.711	-0.690	-0.668	-0.647	-0.627	-0.605	-0.584	-0.563	-0.542	-0.523	-0.504	-0.485	-0.467	-0.449	-0.432	-0.415	-0.398	-0.383	-0.368	-0.355	-0.342	-0.331	-0.320	-0.309	-0.300	-0.292	-0.285	-0.279	-0.272	-0.268	-0.266	-0.263	-0.262	-0.262	-0.264	-0.265	-0.268	-0.272	-0.276	-0.282	-0.288	-0.294	-0.302	-0.311	-0.320	-0.330	-0.341	-0.352	-0.363	-0.377	-0.390	-0.403	-0.418	-0.432	-0.447	-0.461	-0.476	-0.492	-0.507	-0.522	-0.538	-0.554	-0.570	-0.586	-0.602	-0.617	-0.632	-0.646	-0.661	-0.675	-0.690	-0.702	-0.717	-0.729	-0.742	-0.754	-0.765	-0.776	-0.787	-0.797	-0.806	-0.814	-0.822	-0.830	-0.837	-0.842	-0.848	-0.854	-0.858	-0.862	-0.864	-0.867	-0.868	-0.870	-0.870	-0.869	-0.869	-0.868	-0.866	-0.864	-0.861	-0.858	-0.854	-0.850	-0.845	-0.840	-0.835	-0.831	-0.827	-0.821	-0.815	-0.809	-0.803	-0.797	-0.791	-0.785	-0.779	-0.773	-0.767	-0.762	-0.757	-0.751	-0.746	-0.742	-0.738	-0.734	-0.732	-0.728	-0.727	-0.724	-0.723	-0.722	-0.721	-0.720	-0.722	-0.723	-0.725	-0.728	-0.731	-0.735	-0.739	-0.743	-0.749	-0.755	-0.761	-0.768	-0.775	-0.782	-0.788	-0.797	-0.806	-0.813	-0.822	-0.831	-0.840	-0.849	-0.858	-0.868	-0.876	-0.885	-0.894	-0.902	-0.911	-0.919	-0.927	-0.935	-0.941	-0.948	-0.954	-0.959	-0.964	-0.969	-0.973	-0.977	-0.979	-0.981	-0.982	-0.983	-0.982	-0.982	-0.980	-0.977	-0.973	-0.969	-0.965	-0.958	-0.953	-0.946	-0.938	-0.930	-0.921	-0.912	-0.901	-0.891	-0.879	-0.868	-0.855	-0.842	-0.829	-0.816	-0.802	-0.788	-0.772	-0.758	-0.742	-0.728	-0.712	-0.697	-0.681	-0.665	-0.649	-0.635	-0.621	-0.607	-0.592	-0.578	-0.564	-0.550	-0.537	-0.523	-0.511	-0.499	-0.487	-0.477	-0.466	-0.456	-0.445	-0.436	-0.428	-0.420	-0.412	-0.405	-0.399	-0.394	-0.389	-0.385	-0.380	-0.377	-0.374	-0.372	-0.371	-0.370	-0.370	-0.370	-0.370	-0.371	-0.372	-0.373	-0.376	-0.378	-0.380	-0.382	-0.387	-0.389	-0.393	-0.398	-0.401	-0.405	-0.409	-0.414	-0.418	-0.422	-0.425	-0.430	-0.433	-0.438	-0.441	-0.444	-0.446	-0.449	-0.452	-0.453	-0.454	-0.455	-0.455	-0.454	-0.454	-0.452	-0.449	-0.447	-0.443	-0.438	-0.434	-0.428	-0.421	-0.412	-0.404	-0.395	-0.386	-0.375	-0.363	-0.351	-0.338	-0.322	-0.307	-0.292	-0.275	-0.259	-0.241	-0.222	-0.202	-0.182	-0.163	-0.141	-0.120	-0.098	-0.077	-0.053	-0.031	-0.008	0.015	0.039	0.062	0.086	0.109	0.132	0.154	0.176	0.198	0.219	0.241	0.262	0.280	0.300	0.318	0.336	0.352	0.368	0.382	0.397	0.409	0.421	0.433	0.442	0.450	0.459	0.465	0.470	0.474	0.477	0.480	0.481	0.480	0.478	0.476	0.472	0.468	0.462	0.456	0.448	0.440	0.432	0.423	0.413	0.405	0.394	0.384	0.372	0.362	0.351	0.339	0.328	0.318	0.307	0.297	0.287	0.277	0.268	0.259	0.252	0.243	0.238	0.232	0.227	0.222	0.219	0.217	0.216	0.215	0.215	0.217	0.220	0.223	0.228	0.234	0.241	0.248	0.257	0.266	0.277	0.288	0.300	0.312	0.327	0.340	0.355	0.371	0.387	0.403	0.421	0.437	0.455	0.472	0.490	0.508	0.525	0.543	0.562	0.579	0.597	0.613	0.632	0.648	0.663	0.680	0.695	0.711	0.724	0.738	0.751	0.762	0.772	0.782	0.792	0.801	0.808	0.815	0.820	0.825	0.829	0.831	0.833	0.833	0.833	0.831	0.828	0.824	0.819	0.812	0.805	0.797	0.788	0.777	0.766	0.753	0.741	0.727	0.712	0.695	0.677	0.658	0.640	0.621	0.600	0.578	0.557	0.534	0.512	0.488	0.464	0.439	0.414	0.390	0.365	0.339	0.314	0.288	0.262	0.238	0.212	0.187	0.161	0.138	0.112	0.088	0.065	0.042	0.018	-0.003	-0.025	-0.047	-0.067	-0.086	-0.104	-0.122	-0.140	-0.156	-0.172	-0.187	-0.200	-0.213	-0.225	-0.237	-0.247	-0.257	-0.266	-0.272	-0.280	-0.286	-0.292	-0.297	-0.301	-0.304	-0.306	-0.308	-0.310	-0.310	-0.310	-0.310	-0.309	-0.308	-0.306	-0.304	-0.301	-0.298	-0.295	-0.292	-0.288	-0.284	-0.280	-0.278	-0.273	-0.268	-0.265	-0.262	-0.258	-0.254	-0.252	-0.248	-0.245	-0.243	-0.240	-0.239	-0.238	-0.236	-0.235	-0.234	-0.234	-0.234	-0.235	-0.236	-0.238	-0.239	-0.242	-0.244	-0.248	-0.252	-0.256	-0.260	-0.264	-0.269	-0.275	-0.282	-0.289	-0.296	-0.302	-0.312	-0.318	-0.327	-0.335	-0.343	-0.352	-0.360	-0.368	-0.377	-0.385	-0.394	-0.402	-0.411	-0.418	-0.427	-0.434	-0.440	-0.448	-0.452	-0.458	-0.463	-0.468	-0.471	-0.474	-0.477	-0.477	-0.478	-0.476	-0.474	-0.472	-0.468	-0.463	-0.458	-0.450	-0.442	-0.432	-0.422	-0.409	-0.395	-0.381	-0.365	-0.348	-0.329	-0.310	-0.289	-0.267	-0.243	-0.218	-0.193	-0.167	-0.138	-0.110	-0.080	-0.050	-0.018	0.013	0.046	0.079	0.113	0.148	0.182	0.217	0.252	0.288	0.323	0.359	0.393	0.429	0.464	0.498	0.532	0.567	0.598	0.629	0.660	0.689	0.718	0.747	0.773	0.798	0.822	0.846	0.867	0.887	0.905	0.922	0.938	0.951	0.962	0.972	0.981	0.988	0.992	0.995	0.997	0.995	0.993	0.990	0.984	0.976	0.966	0.955	0.942	0.928	0.912	0.894	0.875	0.855	0.832	0.810	0.786	0.761	0.735	0.708	0.679	0.650	0.620	0.589	0.558	0.527	0.495	0.462	0.430	0.397	0.364	0.332	0.298	0.266	0.234	0.201	0.170	0.138	0.108	0.077	0.048	0.019	-0.009	-0.036	-0.062	-0.088	-0.112	-0.136	-0.158	-0.179	-0.200	-0.219	-0.238	-0.255	-0.271	-0.287	-0.302	-0.315	-0.327	-0.338	-0.348	-0.357	-0.365	-0.373	-0.379	-0.385	-0.390	-0.394	-0.398	-0.401	-0.402	-0.404	-0.405	-0.405	-0.405	-0.404	-0.402	-0.402	-0.400	-0.398	-0.396	-0.393	-0.392	-0.391	-0.389	-0.386	-0.385	-0.382	-0.380	-0.379	-0.377	-0.375	-0.374	-0.372	-0.372	-0.372	-0.371	-0.370	-0.371	-0.371	-0.372	-0.372	-0.373	-0.374	-0.375	-0.378	-0.378	-0.379	-0.380	-0.383	-0.385	-0.388	-0.390	-0.392	-0.394	-0.395	-0.397	-0.398	-0.399	-0.399	-0.400	-0.399	-0.400	-0.398	-0.397	-0.395	-0.392	-0.388	-0.386	-0.381	-0.376	-0.369	-0.363	-0.357	-0.348	-0.339	-0.329	-0.318	-0.307	-0.294	-0.282	-0.267	-0.253	-0.238	-0.220	-0.202	-0.185	-0.165	-0.146	-0.125	-0.103	-0.082	-0.058	-0.035	-0.011	0.014	0.039	0.065	0.092	0.118	0.145	0.172	0.199	0.228	0.255	0.284	0.312	0.340	0.368	0.397	0.425	0.452	0.480	0.508	0.535	0.562	0.587	0.613	0.639	0.663	0.688	0.711	0.733	0.756	0.778	0.798	0.817	0.833	0.851	0.868	0.882	0.898	0.909	0.922	0.932	0.942	0.949	0.957	0.962	0.967	0.970	0.972	0.972	0.971	0.969	0.964	0.960	0.952	0.946	0.936	0.925	0.914	0.902	0.888	0.871	0.854	0.837	0.817	0.798	0.776	0.754	0.731	0.707	0.683	0.657	0.632	0.606	0.578	0.551	0.523	0.494	0.468	0.438	0.409	0.381	0.352	0.324	0.296	0.268	0.240	0.213	0.187	0.161	0.137	0.112	0.088	0.066	0.045	0.022	0.003	-0.014	-0.032	-0.048	-0.062	-0.077	-0.089	-0.100	-0.110	-0.118	-0.125	-0.132	-0.137	-0.139	-0.142	-0.142	-0.142	-0.142	-0.139	-0.135	-0.131	-0.125	-0.118	-0.109	-0.102	-0.092	-0.082	-0.072	-0.061	-0.049	-0.037	-0.022	-0.010	0.003	0.017	0.030	0.045	0.059	0.072	0.086	0.100	0.112	0.124	0.137	0.148	0.159	0.169	0.179	0.188	0.197	0.205	0.212	0.218	0.224	0.228	0.233	0.236	0.238	0.239	0.239	0.238	0.238	0.236	0.232	0.229	0.223	0.219	0.213	0.206	0.197	0.188	0.178	0.168	0.159	0.148	0.136	0.125	0.113	0.100	0.089	0.077	0.063	0.051	0.038	0.026	0.013	0.001	-0.011	-0.022	-0.034	-0.044	-0.056	-0.065	-0.075	-0.085	-0.092	-0.101	-0.108	-0.113	-0.119	-0.124	-0.128	-0.131	-0.132	-0.134	-0.136	-0.135	-0.133	-0.132	-0.129	-0.126	-0.121	-0.116	-0.110	-0.103	-0.096	-0.088	-0.079	-0.070	-0.061	-0.051	-0.040	-0.029	-0.017	-0.006	0.006	0.018	0.031	0.044	0.057	0.069	0.081	0.092	0.105	0.117	0.128	0.139	0.149	0.160	0.169	0.179	0.186	0.195	0.202	0.208	0.213	0.217	0.221	0.223	0.225	0.225	0.227	0.224	0.223	0.219	0.216	0.211	0.204	0.198	0.190	0.181	0.171	0.161	0.149	0.136	0.122	0.108	0.092	0.077	0.060	0.043	0.025	0.006	-0.014	-0.035	-0.057	-0.078	-0.101	-0.122	-0.145	-0.168	-0.192	-0.216	-0.239	-0.262	-0.288	-0.311	-0.335	-0.359	-0.382	-0.407	-0.430	-0.452	-0.476	-0.499	-0.520	-0.542	-0.564	-0.585	-0.606	-0.625	-0.644	-0.662	-0.681	-0.698	-0.713	-0.729	-0.744	-0.758	-0.771	-0.782	-0.793	-0.804	-0.814	-0.822	-0.829	-0.836	-0.841	-0.846	-0.849	-0.853	-0.855	-0.856	-0.855	-0.855	-0.853	-0.852	-0.849	-0.845	-0.841	-0.836	-0.830	-0.823	-0.817	-0.810	-0.802	-0.794	-0.785	-0.776	-0.768	-0.758	-0.748	-0.738	-0.728	-0.717	-0.706	-0.696	-0.686	-0.674	-0.665	-0.656	-0.648	-0.639	-0.630	-0.622	-0.614	-0.608	-0.600	-0.594	-0.590	-0.584	-0.581	-0.578	-0.575	-0.573	-0.572	-0.572	-0.572	-0.574	-0.578	-0.581	-0.586	-0.590	-0.596	-0.602	-0.609	-0.618	-0.627	-0.638	-0.648	-0.660	-0.672	-0.684	-0.698	-0.711	-0.726	-0.741	-0.756	-0.772	-0.788	-0.803	-0.820	-0.836	-0.852	-0.869	-0.886	-0.901	-0.919	-0.934	-0.950	-0.965	-0.980	-0.995	-1.009	-1.022	-1.035	-1.047	-1.058	-1.068	-1.078	-1.087	-1.094	-1.101	-1.107	-1.111	-1.114	-1.117	-1.118	-1.119	-1.118	-1.116	-1.113	-1.108	-1.103	-1.098	-1.091	-1.082	-1.073	-1.062	-1.052	-1.040	-1.028	-1.014	-1.000	-0.986	-0.970	-0.954	-0.938	-0.920	-0.902	-0.886	-0.868	-0.850	-0.832	-0.813	-0.795	-0.778	-0.758	-0.741	-0.722	-0.706	-0.689	-0.672	-0.657	-0.642	-0.628	-0.614	-0.601	-0.589	-0.578	-0.567	-0.556	-0.548	-0.540	-0.532	-0.526	-0.521	-0.517	-0.512	-0.510	-0.509	-0.508	-0.508	-0.510	-0.512	-0.515	-0.518	-0.522	-0.528	-0.532	-0.540	-0.548	-0.556	-0.565	-0.574	-0.583	-0.592	-0.603	-0.613	-0.624	-0.634	-0.645	-0.655	-0.665	-0.676	-0.685	-0.694	-0.703	-0.711	-0.719	-0.728	-0.734	-0.740	-0.744	-0.749	-0.752	-0.755	-0.757	-0.757	-0.757	-0.755	-0.752	-0.748	-0.742	-0.736	-0.728	-0.719	-0.709	-0.698	-0.685	-0.671	-0.655	-0.639	-0.621	-0.602	-0.582	-0.560	-0.538	-0.515	-0.491	-0.466	-0.440	-0.412	-0.385	-0.357	-0.328	-0.298	-0.268	-0.238	-0.207	-0.176	-0.146	-0.115	-0.082	-0.052	-0.021	0.008	0.039	0.068	0.097	0.125	0.152	0.179	0.205	0.230	0.253	0.277	0.298	0.318	0.335	0.352	0.368	0.382	0.395	0.406	0.416	0.422	0.429	0.432	0.435	0.435	0.434	0.432	0.426	0.420	0.412	0.402	0.390	0.375	0.361	0.344	0.325	0.306	0.285	0.262	0.238	0.212	0.186	0.158	0.128	0.099	0.068	0.037	0.004	-0.028	-0.062	-0.095	-0.128	-0.162	-0.197	-0.230	-0.265	-0.298	-0.331	-0.364	-0.397	-0.428	-0.460	-0.490	-0.519	-0.548	-0.576	-0.602	-0.628	-0.652	-0.675	-0.698	-0.718	-0.737	-0.755	-0.770	-0.785	-0.798	-0.811	-0.820	-0.830	-0.836	-0.842	-0.846	-0.850	-0.851	-0.851	-0.850	-0.848	-0.844	-0.839	-0.833	-0.827	-0.819	-0.812	-0.802	-0.792	-0.781	-0.770	-0.758	-0.744	-0.732	-0.719	-0.707	-0.693	-0.680	-0.667	-0.654	-0.642	-0.628	-0.617	-0.603	-0.592	-0.580	-0.570	-0.559	-0.550	-0.542	-0.534	-0.527	-0.520	-0.513	-0.508	-0.504	-0.501	-0.498	-0.496	-0.493	-0.493	-0.493	-0.494	-0.495	-0.496	-0.499	-0.502	-0.506	-0.509	-0.513	-0.518	-0.521	-0.526	-0.531	-0.535	-0.540	-0.545	-0.549	-0.554	-0.559	-0.563	-0.568	-0.572	-0.574	-0.577	-0.579	-0.579	-0.581	-0.580	-0.580	-0.579	-0.578	-0.575	-0.571	-0.566	-0.561	-0.555	-0.549	-0.541	-0.532	-0.523	-0.513	-0.503	-0.492	-0.480	-0.468	-0.454	-0.440	-0.426	-0.410	-0.394	-0.378	-0.360	-0.343	-0.325	-0.307	-0.288	-0.270	-0.251	-0.230	-0.211	-0.191	-0.171	-0.151	-0.131	-0.112	-0.091	-0.071	-0.051	-0.031	-0.010	0.009	0.028	0.048	0.067	0.086	0.105	0.122	0.140	0.158	0.176	0.192	0.210	0.225	0.242	0.258	0.273	0.287	0.302	0.315	0.329	0.342	0.354	0.366	0.375	0.385	0.395	0.403	0.412	0.420	0.427	0.432	0.438	0.442	0.446	0.449	0.452	0.452	0.453	0.452	0.451	0.448	0.446	0.442	0.437	0.431	0.424	0.417	0.408	0.399	0.388	0.377	0.363	0.350	0.336	0.322	0.305	0.289	0.271	0.252	0.235	0.216	0.196	0.176	0.155	0.134	0.112	0.090	0.068	0.045	0.022	0.000	-0.023	-0.047	-0.069	-0.092	-0.113	-0.136	-0.158	-0.178	-0.200	-0.220	-0.241	-0.259	-0.278	-0.296	-0.313	-0.329	-0.345	-0.359	-0.372	-0.384	-0.396	-0.406	-0.414	-0.422	-0.429	-0.435	-0.440	-0.442	-0.444	-0.445	-0.444	-0.443	-0.441	-0.438	-0.432	-0.427	-0.421	-0.412	-0.403	-0.394	-0.382	-0.372	-0.359	-0.346	-0.332	-0.318	-0.302	-0.287	-0.270	-0.253	-0.237	-0.219	-0.202	-0.184	-0.167	-0.149	-0.133	-0.117	-0.099	-0.082	-0.067	-0.051	-0.037	-0.022	-0.008	0.005	0.017	0.028	0.039	0.049	0.058	0.065	0.071	0.076	0.080	0.083	0.086	0.085	0.085	0.082	0.079	0.076	0.070	0.062	0.054	0.044	0.032	0.021	0.007	-0.007	-0.022	-0.038	-0.056	-0.075	-0.093	-0.113	-0.134	-0.155	-0.178	-0.199	-0.222	-0.245	-0.269	-0.292	-0.317	-0.342	-0.366	-0.390	-0.414	-0.438	-0.462	-0.484	-0.507	-0.529	-0.552	-0.573	-0.594	-0.615	-0.632	-0.652	-0.670	-0.687	-0.702	-0.717	-0.731	-0.742	-0.754	-0.765	-0.775	-0.783	-0.790	-0.798	-0.802	-0.807	-0.809	-0.811	-0.812	-0.812	-0.810	-0.808	-0.804	-0.800	-0.794	-0.788	-0.780	-0.772	-0.763	-0.753	-0.742	-0.730	-0.718	-0.703	-0.690	-0.675	-0.660	-0.643	-0.627	-0.610	-0.591	-0.573	-0.557	-0.538	-0.518	-0.500	-0.481	-0.461	-0.441	-0.421	-0.402	-0.383	-0.363	-0.344	-0.325	-0.307	-0.287	-0.269	-0.251	-0.233	-0.217	-0.200	-0.183	-0.168	-0.154	-0.141	-0.128	-0.114	-0.102	-0.092	-0.082	-0.073	-0.065	-0.058	-0.052	-0.047	-0.042	-0.038	-0.036	-0.034	-0.034	-0.033	-0.035	-0.036	-0.038	-0.041	-0.045	-0.050	-0.055	-0.061	-0.068	-0.074	-0.082	-0.089	-0.098	-0.106	-0.114	-0.122	-0.131	-0.140	-0.148	-0.156	-0.164	-0.172	-0.180	-0.187	-0.192	-0.198	-0.204	-0.208	-0.212	-0.216	-0.218	-0.219	-0.219	-0.220	-0.218	-0.217	-0.213	-0.209	-0.204	-0.198	-0.192	-0.183	-0.174	-0.164	-0.154	-0.142	-0.130	-0.117	-0.103	-0.088	-0.072	-0.056	-0.038	-0.022	-0.002	0.015	0.034	0.053	0.074	0.094	0.113	0.133	0.153	0.174	0.192	0.212	0.230	0.249	0.268	0.286	0.303	0.321	0.336	0.352	0.367	0.380	0.393	0.405	0.417	0.427	0.437	0.445	0.452	0.458	0.464	0.469	0.472	0.475	0.476	0.478	0.477	0.474	0.472	0.468	0.463	0.458	0.452	0.445	0.438	0.429	0.421	0.412	0.402	0.392	0.382	0.371	0.360	0.349	0.338	0.328	0.316	0.306	0.294	0.285	0.274	0.264	0.255	0.245	0.238	0.230	0.222	0.217	0.211	0.207	0.202	0.200	0.198	0.196	0.198	0.198	0.200	0.203	0.207	0.212	0.218	0.227	0.235	0.244	0.255	0.267	0.278	0.292	0.307	0.322	0.338	0.355	0.373	0.392	0.410	0.430	0.451	0.472	0.494	0.517	0.539	0.562	0.585	0.608	0.632	0.656	0.681	0.704	0.729	0.753	0.778	0.801	0.824	0.848	0.870	0.892	0.914	0.937	0.958	0.978	0.998	1.018	1.036	1.053	1.071	1.088	1.103	1.117	1.132	1.144	1.156	1.168	1.178	1.187	1.196	1.202	1.209	1.215	1.219	1.224	1.226	1.228	1.227	1.226	1.224	1.222	1.218	1.213	1.208	1.202	1.196	1.188	1.180	1.172	1.162	1.151	1.141	1.129	1.118	1.105	1.091	1.078	1.065	1.051	1.037	1.022	1.008	0.993	0.978	0.964	0.949	0.935	0.920	0.906	0.892	0.878	0.865	0.851	0.838	0.827	0.814	0.802	0.792	0.781	0.771	0.762	0.753	0.745	0.738	0.730	0.723	0.718	0.712	0.708	0.705	0.702	0.699	0.697	0.696	0.695	0.694	0.694	0.696	0.697	0.700	0.702	0.706	0.711	0.714	0.719	0.726	0.732	0.738	0.744	0.752	0.759	0.767	0.775	0.783	0.791	0.800	0.809	0.818	0.828	0.838	0.848	0.858	0.868	0.879	0.890	0.901	0.912	0.922	0.934	0.945	0.956	0.967	0.979	0.990	1.000	1.011	1.022	1.032	1.045	1.057	1.066	1.076	1.086	1.096	1.105	1.115	1.123	1.133	1.142	1.151	1.159	1.168	1.176	1.182	1.191	1.197	1.204	1.211	1.217	1.224	1.228	1.235	1.239	1.245	1.248	1.254	1.258	1.262	1.265	1.268	1.272	1.275	1.277	1.280	1.282	1.284	1.287	1.289	1.291	1.292	1.293	1.295	1.297	1.299	1.300	1.302	1.304	1.305	1.308	1.308	1.310	1.312	1.313	1.315	1.318	1.319	1.321	1.323	1.324	1.326	1.328	1.329	1.332	1.332	1.334	1.335	1.336	1.337	1.337	1.337	1.337	1.337	1.336	1.333	1.332	1.330	1.328	1.324	1.318	1.313	1.308	1.301	1.293	1.285	1.276	1.266	1.254	1.242	1.228	1.214	1.198	1.181	1.162	1.144	1.123	1.102	1.078	1.055	1.030	1.004	0.976	0.948	0.919	0.888	0.857	0.822	0.790	0.755	0.719	0.682	0.646	0.608	0.570	0.532	0.493	0.453	0.414	0.374	0.334	0.295	0.256	0.217	0.178	0.138	0.101	0.062	0.026	-0.010	-0.046	-0.080	-0.113	-0.146	-0.177	-0.207	-0.236	-0.262	-0.288	-0.312	-0.336	-0.358	-0.377	-0.395	-0.411	-0.426	-0.438	-0.450	-0.458	-0.468	-0.473	-0.477	-0.480	-0.481	-0.481	-0.479	-0.475	-0.470	-0.464	-0.456	-0.448	-0.438	-0.426	-0.412	-0.400	-0.385	-0.369	-0.352	-0.335	-0.318	-0.298	-0.279	-0.260	-0.238	-0.218	-0.198	-0.176	-0.155	-0.134	-0.112	-0.090	-0.068	-0.046	-0.026	-0.007	0.014	0.034	0.054	0.073	0.092	0.111	0.128	0.146	0.162	0.178	0.194	0.208	0.223	0.237	0.248	0.261	0.272	0.282	0.292	0.302	0.310	0.319	0.326	0.333	0.340	0.345	0.349	0.352	0.357	0.359	0.361	0.362	0.364	0.363	0.363	0.363	0.363	0.362	0.359	0.358	0.355	0.353	0.350	0.347	0.344	0.340	0.337	0.334	0.330	0.326	0.322	0.318	0.316	0.312	0.309	0.307	0.304	0.302	0.300	0.298	0.298	0.297	0.297	0.297	0.298	0.300	0.302	0.306	0.309	0.313	0.318	0.325	0.332	0.340	0.348	0.358	0.368	0.379	0.392	0.404	0.418	0.433	0.449	0.465	0.482	0.501	0.520	0.539	0.559	0.581	0.603	0.626	0.648	0.673	0.697	0.722	0.748	0.774	0.801	0.828	0.854	0.882	0.909	0.935	0.962	0.989	1.016	1.044	1.071	1.098	1.124	1.150	1.175	1.201	1.225	1.248	1.272	1.294	1.316	1.338	1.358	1.378	1.398	1.415	1.432	1.448	1.462	1.478	1.492	1.503	1.513	1.523	1.532	1.540	1.548	1.553	1.558	1.562	1.566	1.568	1.569	1.571	1.570	1.570	1.568	1.565	1.562	1.559	1.555	1.551	1.545	1.540	1.534	1.528	1.521	1.514	1.508	1.499	1.492	1.484	1.478	1.469	1.462	1.453	1.445	1.438	1.431	1.424	1.417	1.410	1.404	1.398	1.392	1.387	1.381	1.377	1.372	1.368	1.364	1.360	1.358	1.355	1.352	1.350	1.349	1.348	1.347	1.346	1.348	1.347	1.348	1.348	1.350	1.352	1.352	1.354	1.358	1.360	1.362	1.366	1.369	1.373	1.378	1.382	1.387	1.392	1.396	1.399	1.403	1.408	1.412	1.418	1.422	1.428	1.432	1.436	1.440	1.446	1.450	1.454	1.458	1.462	1.468	1.472	1.476	1.479	1.482	1.484	1.488	1.490	1.492	1.496	1.498	1.498	1.499	1.499	1.498	1.498	1.497	1.496	1.494	1.492	1.490	1.487	1.483	1.479	1.475	1.471	1.465	1.460	1.454	1.448	1.441	1.434	1.427	1.419	1.412	1.402	1.395	1.386	1.377	1.368	1.358	1.348	1.338	1.328	1.318	1.309	1.299	1.289	1.279	1.269	1.260	1.249	1.241	1.232	1.222	1.214	1.206	1.198	1.190	1.183	1.177	1.170	1.164	1.158	1.153	1.148	1.144	1.139	1.136	1.132	1.130	1.127	1.125	1.123	1.122	1.121	1.120	1.119	1.120	1.119	1.120	1.120	1.120	1.121	1.122	1.123	1.123	1.125	1.125	1.124	1.123	1.123	1.122	1.121	1.119	1.117	1.114	1.111	1.108	1.102	1.097	1.091	1.084	1.077	1.068	1.059	1.048	1.038	1.027	1.014	1.001	0.985	0.970	0.954	0.938	0.919	0.899	0.879	0.858	0.835	0.812	0.788	0.763	0.739	0.712	0.687	0.659	0.632	0.604	0.576	0.547	0.518	0.488	0.458	0.428	0.398	0.368	0.338	0.309	0.278	0.250	0.221	0.192	0.163	0.136	0.108	0.082	0.056	0.030	0.005	-0.018	-0.041	-0.063	-0.084	-0.104	-0.122	-0.140	-0.156	-0.172	-0.186	-0.199	-0.211	-0.221	-0.230	-0.238	-0.245	-0.251	-0.254	-0.258	-0.260	-0.260	-0.261	-0.259	-0.256	-0.253	-0.249	-0.243	-0.237	-0.230	-0.222	-0.214	-0.204	-0.194	-0.183	-0.172	-0.160	-0.148	-0.137	-0.123	-0.109	-0.097	-0.084	-0.070	-0.058	-0.046	-0.034	-0.021	-0.010	0.001	0.012	0.022	0.032	0.040	0.048	0.057	0.062	0.068	0.072	0.077	0.079	0.081	0.082	0.081	0.078	0.075	0.072	0.067	0.061	0.054	0.046	0.036	0.025	0.012	-0.001	-0.015	-0.030	-0.047	-0.063	-0.082	-0.099	-0.119	-0.139	-0.160	-0.182	-0.203	-0.226	-0.248	-0.271	-0.295	-0.318	-0.341	-0.363	-0.386	-0.408	-0.431	-0.453	-0.474	-0.495	-0.516	-0.534	-0.553	-0.570	-0.588	-0.603	-0.618	-0.631	-0.644	-0.655	-0.666	-0.674	-0.681	-0.687	-0.691	-0.693	-0.695	-0.696	-0.695	-0.692	-0.688	-0.682	-0.677	-0.669	-0.659	-0.649	-0.638	-0.625	-0.612	-0.598	-0.582	-0.567	-0.550	-0.532	-0.515	-0.495	-0.477	-0.458	-0.439	-0.419	-0.399	-0.380	-0.361	-0.341	-0.322	-0.302	-0.285	-0.267	-0.250	-0.234	-0.219	-0.204	-0.192	-0.178	-0.166	-0.155	-0.146	-0.138	-0.130	-0.124	-0.118	-0.116	-0.112	-0.111	-0.112	-0.112	-0.115	-0.118	-0.123	-0.128	-0.137	-0.144	-0.153	-0.163	-0.174	-0.187	-0.201	-0.216	-0.231	-0.248	-0.264	-0.282	-0.301	-0.321	-0.340	-0.362	-0.382	-0.402	-0.425	-0.448	-0.470	-0.492	-0.516	-0.538	-0.563	-0.587	-0.610	-0.633	-0.657	-0.681	-0.704	-0.726	-0.749	-0.772	-0.795	-0.817	-0.839	-0.860	-0.882	-0.902	-0.923	-0.942	-0.962	-0.980	-0.998	-1.017	-1.033	-1.051	-1.067	-1.083	-1.098	-1.112	-1.126	-1.138	-1.151	-1.163	-1.174	-1.184	-1.196	-1.203	-1.212	-1.220	-1.228	-1.234	-1.241	-1.245	-1.249	-1.253	-1.257	-1.260	-1.262	-1.262	-1.263	-1.263	-1.262	-1.262	-1.259	-1.258	-1.254	-1.251	-1.248	-1.242	-1.237	-1.232	-1.228	-1.222	-1.215	-1.209	-1.202	-1.195	-1.188	-1.180	-1.173	-1.165	-1.157	-1.149	-1.142	-1.134	-1.126	-1.118	-1.110	-1.102	-1.095	-1.088	-1.082	-1.075	-1.068	-1.062	-1.055	-1.048	-1.043	-1.038	-1.034	-1.030	-1.026	-1.022	-1.018	-1.015	-1.012	-1.008	-1.005	-1.002	-0.999	-0.997	-0.994	-0.992	-0.989	-0.986	-0.984	-0.981	-0.978	-0.975	-0.972	-0.968	-0.963	-0.958	-0.953	-0.947	-0.941	-0.934	-0.926	-0.918	-0.908	-0.899	-0.889	-0.878	-0.865	-0.851	-0.838	-0.822	-0.807	-0.789	-0.772	-0.752	-0.733	-0.712	-0.691	-0.667	-0.644	-0.619	-0.593	-0.568	-0.540	-0.512	-0.482	-0.454	-0.424	-0.393	-0.362	-0.331	-0.298	-0.266	-0.232	-0.200	-0.167	-0.133	-0.100	-0.068	-0.033	0.000	0.033	0.067	0.098	0.131	0.162	0.194	0.225	0.253	0.282	0.310	0.337	0.363	0.388	0.414	0.437	0.459	0.480	0.501	0.519	0.538	0.552	0.568	0.582	0.594	0.607	0.616	0.624	0.632	0.637	0.642	0.644	0.646	0.647	0.647	0.643	0.640	0.635	0.628	0.620	0.612	0.602	0.591	0.579	0.567	0.552	0.538	0.522	0.505	0.487	0.468	0.450	0.430	0.409	0.388	0.368	0.346	0.323	0.302	0.278	0.257	0.233	0.210	0.187	0.163	0.140	0.118	0.094	0.072	0.049	0.027	0.006	-0.015	-0.036	-0.056	-0.076	-0.095	-0.113	-0.132	-0.148	-0.165	-0.180	-0.195	-0.209	-0.222	-0.234	-0.246	-0.257	-0.268	-0.275	-0.284	-0.291	-0.298	-0.304	-0.309	-0.312	-0.316	-0.319	-0.320	-0.322	-0.322	-0.322	-0.321	-0.319	-0.317	-0.313	-0.310	-0.305	-0.301	-0.296	-0.290	-0.284	-0.278	-0.272	-0.266	-0.258	-0.251	-0.245	-0.237	-0.230	-0.222	-0.215	-0.207	-0.199	-0.192	-0.184	-0.177	-0.170	-0.162	-0.156	-0.149	-0.142	-0.138	-0.131	-0.126	-0.119	-0.115	-0.109	-0.104	-0.100	-0.098	-0.094	-0.090	-0.088	-0.087	-0.083	-0.082	-0.080	-0.079	-0.078	-0.078	-0.076	-0.076	-0.075	-0.076	-0.076	-0.075	-0.076	-0.076	-0.078	-0.077	-0.078	-0.078	-0.078	-0.079	-0.080	-0.079	-0.079	-0.079	-0.079	-0.079	-0.079	-0.078	-0.077	-0.075	-0.073	-0.072	-0.068	-0.066	-0.062	-0.059	-0.055	-0.049	-0.045	-0.040	-0.033	-0.027	-0.019	-0.012	-0.004	0.005	0.014	0.024	0.033	0.043	0.056	0.066	0.078	0.090	0.102	0.116	0.128	0.142	0.157	0.170	0.184	0.198	0.213	0.228	0.242	0.258	0.272	0.287	0.301	0.315	0.330	0.343	0.355	0.368	0.379	0.392	0.403	0.414	0.424	0.433	0.442	0.450	0.457	0.463	0.468	0.472	0.476	0.478	0.480	0.480	0.479	0.477	0.475	0.471	0.466	0.460	0.453	0.447	0.438	0.427	0.415	0.403	0.392	0.378	0.362	0.348	0.332	0.315	0.299	0.282	0.264	0.245	0.228	0.209	0.191	0.172	0.154	0.135	0.118	0.099	0.081	0.064	0.048	0.031	0.016	0.001	-0.013	-0.027	-0.039	-0.051	-0.061	-0.070	-0.078	-0.085	-0.091	-0.096	-0.100	-0.102	-0.103	-0.102	-0.102	-0.098	-0.094	-0.089	-0.082	-0.074	-0.066	-0.055	-0.044	-0.032	-0.018	-0.004	0.011	0.027	0.043	0.061	0.079	0.098	0.118	0.138	0.158	0.178	0.198	0.218	0.240	0.260	0.281	0.301	0.321	0.341	0.360	0.378	0.397	0.414	0.432	0.448	0.461	0.474	0.487	0.499	0.509	0.519	0.528	0.533	0.539	0.543	0.547	0.548	0.548	0.546	0.542	0.538	0.532	0.524	0.515	0.505	0.492	0.479	0.465	0.448	0.432	0.414	0.393	0.372	0.351	0.327	0.302	0.278	0.252	0.226	0.198	0.172	0.143	0.114	0.084	0.055	0.027	-0.003	-0.032	-0.062	-0.091	-0.118	-0.147	-0.174	-0.201	-0.227	-0.252	-0.276	-0.299	-0.322	-0.342	-0.362	-0.381	-0.398	-0.414	-0.428	-0.442	-0.452	-0.462	-0.471	-0.478	-0.482	-0.487	-0.488	-0.488	-0.486	-0.482	-0.478	-0.472	-0.464	-0.453	-0.443	-0.431	-0.417	-0.402	-0.386	-0.368	-0.349	-0.330	-0.310	-0.288	-0.266	-0.242	-0.220	-0.195	-0.171	-0.147	-0.121	-0.095	-0.070	-0.044	-0.019	0.007	0.032	0.057	0.081	0.105	0.128	0.152	0.174	0.194	0.214	0.232	0.252	0.269	0.287	0.302	0.316	0.329	0.341	0.352	0.362	0.370	0.378	0.384	0.389	0.393	0.395	0.398	0.396	0.396	0.393	0.391	0.386	0.381	0.376	0.368	0.360	0.350	0.340	0.329	0.318	0.306	0.293	0.281	0.266	0.252	0.237	0.222	0.206	0.191	0.174	0.157	0.141	0.125	0.107	0.090	0.073	0.056	0.040	0.022	0.007	-0.009	-0.025	-0.040	-0.056	-0.071	-0.086	-0.099	-0.112	-0.126	-0.138	-0.151	-0.162	-0.174	-0.184	-0.194	-0.204	-0.213	-0.221	-0.228	-0.235	-0.242	-0.247	-0.252	-0.257	-0.261	-0.263	-0.267	-0.268	-0.271	-0.272	-0.272	-0.271	-0.272	-0.271	-0.270	-0.268	-0.267	-0.265	-0.262	-0.259	-0.257	-0.254	-0.250	-0.248	-0.244	-0.240	-0.236	-0.232	-0.228	-0.225	-0.222	-0.218	-0.215	-0.213	-0.211	-0.208	-0.205	-0.204	-0.202	-0.201	-0.199	-0.200	-0.198	-0.198	-0.200	-0.201	-0.202	-0.203	-0.206	-0.208	-0.212	-0.215	-0.218	-0.222	-0.227	-0.232	-0.236	-0.240	-0.246	-0.252	-0.258	-0.263	-0.270	-0.277	-0.283	-0.289	-0.294	-0.301	-0.308	-0.313	-0.319	-0.325	-0.330	-0.336	-0.340	-0.345	-0.349	-0.352	-0.357	-0.359	-0.361	-0.364	-0.365	-0.367	-0.367	-0.367	-0.366	-0.365	-0.363	-0.360	-0.358	-0.353	-0.350	-0.345	-0.340	-0.334	-0.328	-0.321	-0.313	-0.306	-0.298	-0.289	-0.279	-0.271	-0.261	-0.252	-0.241	-0.230	-0.219	-0.208	-0.198	-0.186	-0.175	-0.164	-0.153	-0.142	-0.131	-0.120	-0.109	-0.098	-0.089	-0.080	-0.069	-0.060	-0.051	-0.042	-0.033	-0.025	-0.018	-0.010	-0.003	0.004	0.010	0.016	0.022	0.028	0.031	0.035	0.038	0.042	0.045	0.048	0.049	0.051	0.052	0.053	0.052	0.053	0.053	0.053	0.052	0.050	0.048	0.047	0.043	0.041	0.038	0.033	0.029	0.025	0.020	0.016	0.010	0.004	-0.002	-0.009	-0.017	-0.024	-0.032	-0.040	-0.048	-0.058	-0.067	-0.076	-0.086	-0.096	-0.106	-0.118	-0.128	-0.140	-0.152	-0.164	-0.176	-0.188	-0.202	-0.214	-0.227	-0.241	-0.253	-0.268	-0.281	-0.295	-0.308	-0.322	-0.335	-0.348	-0.362	-0.375	-0.388	-0.400	-0.412	-0.423	-0.436	-0.447	-0.457	-0.468	-0.477	-0.485	-0.494	-0.502	-0.508	-0.517	-0.522	-0.527	-0.532	-0.535	-0.537	-0.539	-0.539	-0.540	-0.538	-0.538	-0.534	-0.529	-0.526	-0.519	-0.512	-0.505	-0.496	-0.487	-0.476	-0.465	-0.452	-0.439	-0.425	-0.410	-0.395	-0.378	-0.360	-0.342	-0.325	-0.308	-0.287	-0.268	-0.247	-0.225	-0.204	-0.182	-0.160	-0.138	-0.116	-0.093	-0.072	-0.048	-0.026	-0.003	0.018	0.040	0.062	0.083	0.106	0.127	0.147	0.167	0.187	0.208	0.226	0.243	0.261	0.278	0.293	0.309	0.323	0.337	0.351	0.363	0.375	0.387	0.397	0.406	0.414	0.423	0.430	0.437	0.442	0.448	0.452	0.456	0.459	0.461	0.463	0.464	0.464	0.465	0.464	0.464	0.462	0.461	0.458	0.456	0.453	0.449	0.447	0.442	0.438	0.434	0.431	0.427	0.422	0.418	0.412	0.408	0.404	0.400	0.396	0.392	0.388	0.384	0.382	0.377	0.374	0.370	0.368	0.364	0.362	0.358	0.357	0.353	0.352	0.349	0.347	0.345	0.344	0.342	0.341	0.341	0.338	0.338	0.337	0.335	0.334	0.333	0.332	0.332	0.329	0.327	0.325	0.322	0.320	0.318	0.315	0.312	0.309	0.306	0.302	0.298	0.293	0.288	0.283	0.278	0.272	0.265	0.258	0.250	0.242	0.234	0.226	0.217	0.208	0.198	0.188	0.178	0.166	0.154	0.143	0.132	0.119	0.108	0.095	0.083	0.070	0.058	0.046	0.034	0.022	0.009	-0.002	-0.013	-0.025	-0.037	-0.047	-0.058	-0.068	-0.077	-0.087	-0.094	-0.102	-0.110	-0.116	-0.123	-0.128	-0.133	-0.138	-0.141	-0.142	-0.144	-0.145	-0.145	-0.144	-0.142	-0.140	-0.136	-0.132	-0.126	-0.120	-0.114	-0.107	-0.098	-0.088	-0.078	-0.067	-0.056	-0.044	-0.030	-0.017	-0.003	0.012	0.026	0.042	0.058	0.073	0.091	0.108	0.124	0.142	0.160	0.177	0.195	0.213	0.230	0.249	0.267	0.284	0.302	0.321	0.338	0.355	0.372	0.388	0.403	0.418	0.433	0.448	0.462	0.475	0.488	0.498	0.509	0.519	0.529	0.538	0.546	0.552	0.558	0.564	0.568	0.572	0.575	0.577	0.578	0.577	0.576	0.573	0.571	0.568	0.562	0.554	0.546	0.538	0.528	0.518	0.507	0.494	0.482	0.468	0.452	0.438	0.422	0.405	0.387	0.369	0.350	0.332	0.312	0.293	0.272	0.252	0.232	0.211	0.189	0.169	0.148	0.128	0.108	0.089	0.069	0.051	0.033	0.015	-0.002	-0.018	-0.032	-0.046	-0.060	-0.072	-0.083	-0.092	-0.102	-0.109	-0.115	-0.121	-0.124	-0.127	-0.128	-0.127	-0.125	-0.122	-0.118	-0.112	-0.104	-0.096	-0.087	-0.074	-0.063	-0.048	-0.034	-0.018	-0.002	0.017	0.035	0.055	0.076	0.097	0.120	0.141	0.165	0.188	0.212	0.237	0.261	0.286	0.311	0.334	0.357	0.380	0.403	0.426	0.448	0.470	0.492	0.512	0.532	0.550	0.568	0.585	0.601	0.615	0.629	0.641	0.652	0.662	0.672	0.678	0.684	0.689	0.692	0.695	0.695	0.696	0.694	0.691	0.686	0.680	0.672	0.665	0.655	0.645	0.634	0.622	0.608	0.594	0.579	0.563	0.547	0.528	0.511	0.492	0.472	0.453	0.432	0.412	0.391	0.370	0.348	0.327	0.304	0.282	0.260	0.238	0.216	0.195	0.173	0.152	0.131	0.110	0.090	0.070	0.050	0.031	0.012	-0.006	-0.023	-0.041	-0.058	-0.073	-0.089	-0.104	-0.118	-0.132	-0.145	-0.158	-0.169	-0.180	-0.191	-0.201	-0.210	-0.219	-0.227	-0.234	-0.242	-0.249	-0.254	-0.259	-0.265	-0.270	-0.273	-0.278	-0.281	-0.285	-0.287	-0.290	-0.292	-0.294	-0.296	-0.298	-0.299	-0.301	-0.304	-0.307	-0.308	-0.310	-0.312	-0.316	-0.318	-0.320	-0.323	-0.328	-0.330	-0.333	-0.338	-0.343	-0.348	-0.352	-0.358	-0.363	-0.370	-0.376	-0.383	-0.390	-0.398	-0.406	-0.413	-0.419	-0.429	-0.438	-0.448	-0.456	-0.465	-0.475	-0.484	-0.493	-0.502	-0.511	-0.520	-0.528	-0.537	-0.544	-0.552	-0.559	-0.566	-0.572	-0.578	-0.583	-0.588	-0.591	-0.596	-0.598	-0.599	-0.600	-0.601	-0.600	-0.599	-0.597	-0.593	-0.590	-0.584	-0.578	-0.572	-0.565	-0.556	-0.547	-0.536	-0.526	-0.514	-0.502	-0.489	-0.474	-0.460	-0.445	-0.429	-0.412	-0.395	-0.378	-0.360	-0.342	-0.322	-0.303	-0.284	-0.265	-0.246	-0.226	-0.205	-0.186	-0.166	-0.146	-0.125	-0.105	-0.086	-0.066	-0.047	-0.027	-0.008	0.011	0.031	0.048	0.067	0.086	0.103	0.121	0.138	0.155	0.169	0.184	0.199	0.214	0.229	0.242	0.256	0.268	0.281	0.292	0.304	0.315	0.326	0.335	0.344	0.354	0.362	0.371	0.378	0.386	0.392	0.398	0.404	0.410	0.414	0.420	0.424	0.428	0.431	0.432	0.435	0.438	0.439	0.440	0.442	0.442	0.442	0.442	0.443	0.442	0.442	0.442	0.441	0.441	0.440	0.439	0.438	0.438	0.436	0.436	0.435	0.434	0.435	0.434	0.433	0.434	0.434	0.434	0.435	0.438	0.439	0.440	0.442	0.444	0.448	0.451	0.453	0.458	0.462	0.466	0.471	0.475	0.480	0.485	0.492	0.498	0.502	0.509	0.515	0.522	0.529	0.536	0.542	0.548	0.555	0.561	0.568	0.573	0.580	0.586	0.592	0.597	0.602	0.607	0.611	0.615	0.618	0.622	0.625	0.628	0.630	0.632	0.634	0.635	0.635	0.634	0.633	0.632	0.631	0.629	0.626	0.622	0.619	0.614	0.609	0.603	0.598	0.592	0.584	0.577	0.568	0.560	0.551	0.542	0.532	0.522	0.510	0.498	0.486	0.475	0.462	0.448	0.434	0.420	0.404	0.389	0.374	0.358	0.341	0.325	0.308	0.289	0.272	0.254	0.236	0.218	0.199	0.180	0.162	0.143	0.123	0.104	0.085	0.065	0.046	0.026	0.007	-0.012	-0.031	-0.050	-0.068	-0.087	-0.104	-0.122	-0.139	-0.155	-0.172	-0.188	-0.203	-0.217	-0.231	-0.245	-0.258	-0.270	-0.280	-0.291	-0.300	-0.310	-0.318	-0.325	-0.331	-0.337	-0.342	-0.346	-0.350	-0.353	-0.354	-0.356	-0.357	-0.358	-0.356	-0.355	-0.353	-0.352	-0.348	-0.345	-0.342	-0.338	-0.334	-0.331	-0.326	-0.322	-0.317	-0.312	-0.308	-0.303	-0.298	-0.294	-0.292	-0.289	-0.287	-0.284	-0.284	-0.282	-0.282	-0.282	-0.284	-0.286	-0.289	-0.293	-0.298	-0.303	-0.311	-0.318	-0.327	-0.337	-0.347	-0.358	-0.371	-0.383	-0.398	-0.412	-0.429	-0.446	-0.462	-0.481	-0.502	-0.522	-0.542	-0.564	-0.586	-0.608	-0.631	-0.653	-0.677	-0.701	-0.723	-0.748	-0.771	-0.795	-0.818	-0.841	-0.862	-0.886	-0.907	-0.928	-0.949	-0.968	-0.987	-1.004	-1.021	-1.037	-1.052	-1.066	-1.078	-1.088	-1.099	-1.108	-1.114	-1.120	-1.125	-1.128	-1.129	-1.129	-1.128	-1.125	-1.121	-1.115	-1.108	-1.099	-1.090	-1.079	-1.067	-1.052	-1.038	-1.022	-1.006	-0.988	-0.969	-0.949	-0.930	-0.909	-0.888	-0.866	-0.843	-0.821	-0.798	-0.774	-0.751	-0.728	-0.705	-0.682	-0.659	-0.637	-0.616	-0.593	-0.572	-0.553	-0.532	-0.513	-0.495	-0.477	-0.462	-0.447	-0.432	-0.420	-0.407	-0.396	-0.386	-0.377	-0.368	-0.362	-0.357	-0.352	-0.349	-0.348	-0.346	-0.347	-0.348	-0.349	-0.352	-0.358	-0.362	-0.369	-0.376	-0.385	-0.392	-0.402	-0.412	-0.422	-0.434	-0.447	-0.459	-0.473	-0.487	-0.501	-0.514	-0.529	-0.544	-0.558	-0.573	-0.589	-0.603	-0.618	-0.632	-0.647	-0.662	-0.675	-0.689	-0.702	-0.715	-0.728	-0.740	-0.752	-0.762	-0.773	-0.783	-0.792	-0.801	-0.809	-0.817	-0.823	-0.829	-0.834	-0.838	-0.842	-0.845	-0.847	-0.848	-0.848	-0.848	-0.846	-0.843	-0.842	-0.838	-0.833	-0.828	-0.822	-0.815	-0.808	-0.799	-0.790	-0.780	-0.770	-0.758	-0.746	-0.733	-0.721	-0.706	-0.692	-0.676	-0.661	-0.643	-0.628	-0.610	-0.592	-0.573	-0.554	-0.536	-0.517	-0.496	-0.476	-0.454	-0.433	-0.412	-0.391	-0.370	-0.348	-0.328	-0.306	-0.285	-0.262	-0.242	-0.219	-0.199	-0.178	-0.158	-0.138	-0.118	-0.098	-0.078	-0.059	-0.040	-0.023	-0.005	0.011	0.027	0.042	0.057	0.070	0.083	0.096	0.109	0.120	0.128	0.138	0.145	0.153	0.159	0.164	0.169	0.172	0.176	0.178	0.179	0.179	0.180	0.178	0.177	0.174	0.171	0.167	0.162	0.157	0.152	0.146	0.138	0.132	0.124	0.118	0.110	0.102	0.093	0.085	0.078	0.071	0.062	0.055	0.047	0.040	0.034	0.028	0.021	0.017	0.012	0.008	0.004	0.002	-0.001	-0.002	-0.002	-0.001	0.000	0.002	0.006	0.010	0.014	0.021	0.028	0.035	0.044	0.053	0.064	0.076	0.088	0.101	0.116	0.130	0.146	0.162	0.180	0.198	0.215	0.235	0.255	0.275	0.295	0.316	0.338	0.359	0.381	0.401	0.422	0.444	0.466	0.488	0.508	0.530	0.550	0.571	0.591	0.610	0.629	0.648	0.665	0.682	0.698	0.714	0.728	0.742	0.755	0.767	0.778	0.788	0.798	0.806	0.813	0.819	0.823	0.828	0.829	0.831	0.832	0.831	0.829	0.828	0.824	0.819	0.814	0.807	0.801	0.792	0.782	0.774	0.763	0.752	0.742	0.730	0.717	0.704	0.690	0.678	0.662	0.648	0.635	0.620	0.605	0.592	0.575	0.561	0.547	0.532	0.519	0.505	0.492	0.479	0.467	0.454	0.444	0.432	0.422	0.412	0.402	0.395	0.387	0.380	0.373	0.368	0.362	0.358	0.354	0.350	0.348	0.347	0.345	0.345	0.344	0.345	0.347	0.348	0.351	0.353	0.357	0.360	0.363	0.368	0.372	0.378	0.384	0.389	0.395	0.402	0.408	0.414	0.420	0.425	0.431	0.437	0.442	0.448	0.452	0.458	0.462	0.466	0.469	0.473	0.476	0.478	0.480	0.482	0.482	0.484	0.482	0.482	0.482	0.479	0.477	0.475	0.470	0.467	0.463	0.458	0.452	0.445	0.438	0.430	0.422	0.413	0.404	0.395	0.385	0.374	0.364	0.354	0.342	0.331	0.320	0.308	0.296	0.285	0.272	0.260	0.248	0.236	0.223	0.212	0.202	0.190	0.179	0.169	0.158	0.149	0.140	0.131	0.123	0.115	0.108	0.101	0.094	0.090	0.085	0.081	0.078	0.075	0.072	0.072	0.072	0.072	0.073	0.074	0.078	0.081	0.084	0.089	0.094	0.100	0.107	0.113	0.121	0.129	0.138	0.146	0.155	0.165	0.175	0.185	0.196	0.207	0.218	0.229	0.241	0.252	0.262	0.275	0.286	0.298	0.308	0.319	0.330	0.338	0.348	0.356	0.364	0.372	0.380	0.386	0.392	0.398	0.402	0.408	0.411	0.413	0.414	0.415	0.415	0.415	0.412	0.411	0.408	0.403	0.398	0.392	0.384	0.377	0.368	0.359	0.348	0.335	0.322	0.309	0.295	0.279	0.263	0.247	0.229	0.210	0.192	0.172	0.151	0.129	0.108	0.085	0.062	0.040	0.016	-0.008	-0.033	-0.058	-0.083	-0.109	-0.135	-0.159	-0.186	-0.212	-0.238	-0.263	-0.289	-0.315	-0.340	-0.365	-0.390	-0.414	-0.438	-0.462	-0.484	-0.507	-0.528	-0.549	-0.569	-0.588	-0.608	-0.625	-0.642	-0.658	-0.673	-0.688	-0.701	-0.714	-0.725	-0.735	-0.744	-0.752	-0.760	-0.766	-0.771	-0.775	-0.778	-0.780	-0.780	-0.781	-0.780	-0.778	-0.775	-0.772	-0.767	-0.762	-0.755	-0.748	-0.741	-0.732	-0.723	-0.713	-0.702	-0.692	-0.683	-0.671	-0.660	-0.648	-0.636	-0.623	-0.612	-0.598	-0.586	-0.573	-0.562	-0.549	-0.538	-0.527	-0.514	-0.504	-0.494	-0.483	-0.475	-0.466	-0.458	-0.451	-0.443	-0.437	-0.430	-0.425	-0.421	-0.418	-0.416	-0.415	-0.413	-0.412	-0.412	-0.413	-0.416	-0.418	-0.421	-0.425	-0.429	-0.434	-0.439	-0.445	-0.452	-0.459	-0.465	-0.473	-0.482	-0.489	-0.498	-0.507	-0.516	-0.524	-0.532	-0.541	-0.549	-0.558	-0.566	-0.573	-0.580	-0.588	-0.594	-0.599	-0.604	-0.610	-0.613	-0.617	-0.619	-0.621	-0.622	-0.622	-0.622	-0.621	-0.619	-0.615	-0.611	-0.607	-0.600	-0.595	-0.588	-0.578	-0.570	-0.561	-0.550	-0.538	-0.527	-0.515	-0.502	-0.488	-0.473	-0.459	-0.444	-0.429	-0.414	-0.398	-0.382	-0.365	-0.348	-0.332	-0.316	-0.300	-0.283	-0.268	-0.252	-0.238	-0.224	-0.209	-0.196	-0.182	-0.171	-0.159	-0.148	-0.138	-0.128	-0.119	-0.112	-0.103	-0.098	-0.092	-0.088	-0.083	-0.081	-0.079	-0.078	-0.078	-0.078	-0.081	-0.084	-0.088	-0.091	-0.095	-0.102	-0.108	-0.116	-0.124	-0.132	-0.142	-0.151	-0.162	-0.171	-0.182	-0.192	-0.202	-0.213	-0.225	-0.236	-0.247	-0.258	-0.268	-0.279	-0.289	-0.299	-0.310	-0.319	-0.328	-0.337	-0.344	-0.351	-0.358	-0.362	-0.369	-0.372	-0.376	-0.378	-0.380	-0.381	-0.381	-0.381	-0.378	-0.376	-0.372	-0.368	-0.362	-0.356	-0.349	-0.340	-0.331	-0.320	-0.310	-0.298	-0.285	-0.271	-0.258	-0.242	-0.226	-0.208	-0.192	-0.174	-0.156	-0.138	-0.117	-0.098	-0.077	-0.057	-0.034	-0.013	0.008	0.031	0.052	0.074	0.097	0.119	0.142	0.163	0.186	0.208	0.230	0.252	0.272	0.291	0.312	0.330	0.350	0.368	0.385	0.402	0.417	0.432	0.446	0.459	0.472	0.483	0.493	0.502	0.511	0.518	0.524	0.528	0.531	0.533	0.535	0.534	0.532	0.532	0.528	0.523	0.517	0.509	0.500	0.491	0.480	0.468	0.455	0.442	0.428	0.412	0.397	0.380	0.362	0.345	0.327	0.308	0.288	0.269	0.250	0.230	0.211	0.191	0.172	0.152	0.133	0.116	0.098	0.080	0.064	0.049	0.033	0.020	0.007	-0.005	-0.016	-0.026	-0.032	-0.039	-0.046	-0.050	-0.052	-0.052	-0.052	-0.049	-0.045	-0.039	-0.032	-0.023	-0.013	0.000	0.013	0.030	0.046	0.065	0.085	0.107	0.129	0.155	0.180	0.208	0.237	0.266	0.296	0.328	0.361	0.392	0.427	0.462	0.497	0.532	0.568	0.605	0.642	0.679	0.715	0.752	0.788	0.823	0.858	0.893	0.928	0.962	0.995	1.028	1.059	1.089	1.119	1.148	1.175	1.201	1.226	1.249	1.271	1.292	1.312	1.329	1.346	1.361	1.375	1.387	1.398	1.407	1.414	1.420	1.424	1.428	1.428	1.428	1.427	1.423	1.420	1.413	1.406	1.398	1.388	1.378	1.366	1.353	1.340	1.324	1.309	1.292	1.274	1.256	1.237	1.218	1.197	1.176	1.154	1.132	1.110	1.088	1.064	1.041	1.017	0.992	0.968	0.943	0.920	0.895	0.871	0.846	0.821	0.797	0.772	0.748	0.722	0.698	0.672	0.649	0.624	0.600	0.577	0.552	0.528	0.505	0.482	0.458	0.435	0.412	0.388	0.366	0.342	0.320	0.298	0.276	0.253	0.231	0.208	0.187	0.164	0.142	0.122	0.100	0.078	0.058	0.036	0.016	-0.005	-0.026	-0.046	-0.068	-0.089	-0.108	-0.129	-0.149	-0.169	-0.190	-0.210	-0.229	-0.249	-0.268	-0.288	-0.306	-0.325	-0.344	-0.362	-0.379	-0.398	-0.415	-0.432	-0.449	-0.467	-0.482	-0.499	-0.514	-0.528	-0.544	-0.559	-0.573	-0.587	-0.601	-0.613	-0.626	-0.638	-0.649	-0.660	-0.670	-0.679	-0.688	-0.697	-0.706	-0.712	-0.720	-0.726	-0.731	-0.736	-0.741	-0.745	-0.747	-0.750	-0.752	-0.752	-0.752	-0.752	-0.750	-0.749	-0.748	-0.743	-0.740	-0.736	-0.731	-0.726	-0.719	-0.713	-0.707	-0.699	-0.692	-0.684	-0.675	-0.666	-0.657	-0.648	-0.638	-0.628	-0.618	-0.608	-0.598	-0.587	-0.577	-0.567	-0.556	-0.545	-0.535	-0.525	-0.514	-0.505	-0.495	-0.486	-0.477	-0.468	-0.459	-0.451	-0.442	-0.434	-0.427	-0.420	-0.413	-0.407	-0.400	-0.394	-0.388	-0.383	-0.378	-0.373	-0.371	-0.368	-0.363	-0.360	-0.358	-0.355	-0.353	-0.351	-0.349	-0.348	-0.348	-0.347	-0.345	-0.346	-0.346	-0.345	-0.347	-0.347	-0.349	-0.349	-0.350	-0.352	-0.354	-0.357	-0.358	-0.359	-0.362	-0.366	-0.370	-0.373	-0.378	-0.382	-0.386	-0.391	-0.396	-0.402	-0.406	-0.412	-0.417	-0.422	-0.428	-0.435	-0.441	-0.448	-0.453	-0.461	-0.467	-0.474	-0.481	-0.488	-0.497	-0.503	-0.510	-0.518	-0.525	-0.533	-0.539	-0.547	-0.554	-0.560	-0.568	-0.573	-0.578	-0.584	-0.589	-0.595	-0.598	-0.603	-0.608	-0.611	-0.612	-0.614	-0.617	-0.618	-0.618	-0.618	-0.618	-0.616	-0.615	-0.612	-0.609	-0.605	-0.602	-0.597	-0.592	-0.585	-0.578	-0.572	-0.564	-0.556	-0.548	-0.539	-0.530	-0.521	-0.511	-0.500	-0.489	-0.478	-0.468	-0.456	-0.445	-0.433	-0.420	-0.409	-0.398	-0.388	-0.376	-0.365	-0.354	-0.342	-0.332	-0.321	-0.311	-0.302	-0.292	-0.282	-0.272	-0.265	-0.256	-0.248	-0.242	-0.234	-0.228	-0.222	-0.217	-0.212	-0.208	-0.202	-0.198	-0.195	-0.191	-0.188	-0.188	-0.187	-0.185	-0.184	-0.183	-0.184	-0.184	-0.185	-0.185	-0.187	-0.188	-0.189	-0.191	-0.192	-0.195	-0.197	-0.199	-0.201	-0.203	-0.207	-0.208	-0.211	-0.212	-0.216	-0.218	-0.220	-0.222	-0.223	-0.225	-0.227	-0.228	-0.228	-0.229	-0.229	-0.228	-0.229	-0.228	-0.228	-0.226	-0.223	-0.221	-0.218	-0.216	-0.212	-0.208	-0.202	-0.198	-0.192	-0.187	-0.180	-0.173	-0.167	-0.158	-0.150	-0.142	-0.132	-0.123	-0.112	-0.102	-0.091	-0.080	-0.068	-0.056	-0.043	-0.030	-0.018	-0.004	0.009	0.023	0.038	0.052	0.068	0.082	0.097	0.111	0.127	0.140	0.154	0.168	0.183	0.197	0.211	0.224	0.238	0.251	0.264	0.278	0.288	0.300	0.312	0.322	0.332	0.342	0.352	0.361	0.369	0.377	0.384	0.391	0.398	0.402	0.409	0.414	0.418	0.420	0.423	0.425	0.427	0.428	0.428	0.428	0.428	0.427	0.426	0.425	0.422	0.419	0.418	0.415	0.412	0.408	0.404	0.401	0.398	0.392	0.388	0.384	0.380	0.375	0.371	0.367	0.362	0.358	0.352	0.349	0.345	0.341	0.337	0.332	0.329	0.325	0.322	0.318	0.315	0.312	0.310	0.308	0.305	0.302	0.301	0.298	0.296	0.295	0.292	0.290	0.288	0.288	0.284	0.283	0.281	0.279	0.278	0.276	0.273	0.271	0.269	0.268	0.265	0.262	0.259	0.256	0.252	0.249	0.246	0.242	0.238	0.234	0.230	0.225	0.220	0.214	0.207	0.201	0.195	0.188	0.180	0.172	0.164	0.156	0.148	0.138	0.129	0.118	0.109	0.098	0.088	0.076	0.064	0.052	0.039	0.027	0.013	0.000	-0.013	-0.028	-0.042	-0.055	-0.071	-0.086	-0.101	-0.118	-0.132	-0.149	-0.164	-0.181	-0.196	-0.212	-0.229	-0.245	-0.261	-0.277	-0.292	-0.308	-0.323	-0.338	-0.353	-0.368	-0.382	-0.395	-0.409	-0.421	-0.432	-0.445	-0.456	-0.466	-0.476	-0.484	-0.493	-0.500	-0.507	-0.512	-0.517	-0.522	-0.526	-0.528	-0.529	-0.530	-0.529	-0.528	-0.526	-0.523	-0.519	-0.515	-0.508	-0.502	-0.495	-0.487	-0.478	-0.468	-0.458	-0.447	-0.435	-0.422	-0.410	-0.396	-0.382	-0.368	-0.352	-0.338	-0.321	-0.305	-0.288	-0.272	-0.255	-0.237	-0.221	-0.203	-0.187	-0.168	-0.151	-0.133	-0.116	-0.098	-0.080	-0.065	-0.050	-0.032	-0.018	-0.002	0.012	0.027	0.041	0.055	0.068	0.081	0.093	0.105	0.116	0.127	0.136	0.146	0.155	0.162	0.171	0.178	0.184	0.190	0.195	0.200	0.205	0.210	0.212	0.213	0.216	0.217	0.217	0.218	0.217	0.218	0.216	0.215	0.214	0.212	0.209	0.207	0.203	0.202	0.198	0.194	0.191	0.188	0.183	0.179	0.175	0.170	0.167	0.162	0.158	0.153	0.149	0.146	0.142	0.138	0.133	0.130	0.127	0.122	0.119	0.115	0.112	0.110	0.107	0.103	0.101	0.098	0.095	0.092	0.089	0.088	0.084	0.082	0.080	0.076	0.073	0.070	0.067	0.063	0.060	0.056	0.052	0.047	0.042	0.038	0.032	0.025	0.019	0.012	0.004	-0.004	-0.012	-0.021	-0.032	-0.042	-0.052	-0.064	-0.076	-0.088	-0.102	-0.117	-0.132	-0.149	-0.164	-0.182	-0.199	-0.218	-0.238	-0.258	-0.278	-0.300	-0.321	-0.343	-0.367	-0.389	-0.413	-0.438	-0.462	-0.488	-0.513	-0.539	-0.565	-0.592	-0.619	-0.646	-0.671	-0.698	-0.725	-0.752	-0.780	-0.806	-0.833	-0.859	-0.885	-0.911	-0.936	-0.961	-0.985	-1.008	-1.032	-1.054	-1.077	-1.098	-1.118	-1.138	-1.156	-1.173	-1.191	-1.206	-1.221	-1.234	-1.248	-1.259	-1.270	-1.279	-1.287	-1.293	-1.299	-1.303	-1.307	-1.308	-1.309	-1.308	-1.306	-1.302	-1.297	-1.290	-1.282	-1.275	-1.264	-1.252	-1.238	-1.224	-1.208	-1.191	-1.173	-1.154	-1.133	-1.111	-1.088	-1.063	-1.038	-1.012	-0.984	-0.957	-0.927	-0.897	-0.866	-0.834	-0.802	-0.769	-0.735	-0.702	-0.667	-0.632	-0.595	-0.560	-0.523	-0.488	-0.451	-0.414	-0.378	-0.342	-0.306	-0.270	-0.237	-0.202	-0.168	-0.134	-0.102	-0.069	-0.039	-0.008	0.022	0.050	0.078	0.104	0.130	0.154	0.177	0.198	0.218	0.238	0.254	0.270	0.284	0.298	0.308	0.318	0.328	0.336	0.341	0.344	0.346	0.346	0.344	0.342	0.338	0.332	0.326	0.318	0.309	0.298	0.286	0.272	0.259	0.244	0.228	0.211	0.193	0.175	0.156	0.136	0.115	0.094	0.073	0.052	0.030	0.008	-0.013	-0.036	-0.058	-0.078	-0.101	-0.122	-0.142	-0.162	-0.181	-0.202	-0.219	-0.237	-0.254	-0.271	-0.287	-0.301	-0.315	-0.328	-0.339	-0.351	-0.362	-0.370	-0.379	-0.386	-0.393	-0.398	-0.402	-0.406	-0.409	-0.411	-0.411	-0.412	-0.410	-0.408	-0.406	-0.402	-0.398	-0.393	-0.388	-0.382	-0.375	-0.367	-0.359	-0.350	-0.342	-0.331	-0.322	-0.311	-0.301	-0.290	-0.280	-0.269	-0.258	-0.247	-0.236	-0.224	-0.213	-0.203	-0.192	-0.182	-0.170	-0.160	-0.151	-0.140	-0.132	-0.123	-0.114	-0.106	-0.099	-0.092	-0.086	-0.081	-0.076	-0.071	-0.068	-0.063	-0.061	-0.060	-0.058	-0.058	-0.058	-0.060	-0.062	-0.065	-0.068	-0.071	-0.075	-0.079	-0.084	-0.090	-0.095	-0.101	-0.108	-0.114	-0.121	-0.128	-0.136	-0.142	-0.149	-0.157	-0.163	-0.171	-0.178	-0.182	-0.189	-0.194	-0.198	-0.203	-0.205	-0.208	-0.211	-0.210	-0.211	-0.209	-0.207	-0.204	-0.200	-0.195	-0.188	-0.181	-0.171	-0.161	-0.150	-0.137	-0.123	-0.108	-0.092	-0.075	-0.057	-0.037	-0.017	0.004	0.027	0.050	0.075	0.099	0.125	0.152	0.178	0.205	0.232	0.260	0.288	0.316	0.344	0.373	0.399	0.428	0.456	0.482	0.509	0.535	0.560	0.584	0.606	0.628	0.649	0.668	0.688	0.705	0.722	0.738	0.751	0.763	0.774	0.783	0.792	0.798	0.803	0.807	0.809	0.810	0.809	0.807	0.803	0.798	0.792	0.785	0.776	0.767	0.757	0.744	0.731	0.716	0.702	0.687	0.670	0.652	0.636	0.618	0.600	0.582	0.562	0.544	0.526	0.507	0.489	0.470	0.452	0.435	0.418	0.401	0.385	0.369	0.354	0.340	0.327	0.314	0.303	0.292	0.282	0.272	0.265	0.258	0.252	0.248	0.243	0.242	0.240	0.239	0.240	0.241	0.244	0.249	0.253	0.259	0.267	0.275	0.283	0.293	0.304	0.315	0.328	0.340	0.354	0.368	0.382	0.398	0.413	0.429	0.446	0.462	0.479	0.497	0.513	0.531	0.548	0.565	0.582	0.598	0.615	0.632	0.648	0.662	0.678	0.692	0.705	0.718	0.729	0.738	0.748	0.757	0.765	0.772	0.779	0.783	0.788	0.791	0.792	0.792	0.792	0.789	0.786	0.782	0.776	0.769	0.762	0.751	0.741	0.730	0.716	0.702	0.687	0.672	0.655	0.636	0.616	0.595	0.572	0.551	0.528	0.504	0.478	0.453	0.429	0.402	0.376	0.349	0.322	0.295	0.268	0.240	0.212	0.185	0.158	0.132	0.105	0.079	0.053	0.028	0.003	-0.020	-0.043	-0.067	-0.088	-0.110	-0.129	-0.149	-0.168	-0.184	-0.200	-0.215	-0.229	-0.242	-0.254	-0.264	-0.274	-0.282	-0.290	-0.296	-0.300	-0.304	-0.307	-0.308	-0.310	-0.310	-0.308	-0.305	-0.302	-0.299	-0.293	-0.288	-0.282	-0.274	-0.266	-0.258	-0.249	-0.239	-0.230	-0.220	-0.209	-0.198	-0.186	-0.175	-0.162	-0.151	-0.139	-0.126	-0.114	-0.102	-0.090	-0.077	-0.067	-0.054	-0.044	-0.032	-0.021	-0.009	0.002	0.012	0.022	0.032	0.042	0.052	0.062	0.072	0.080	0.090	0.099	0.107	0.116	0.123	0.132	0.139	0.147	0.154	0.162	0.170	0.177	0.183	0.190	0.197	0.203	0.209	0.216	0.221	0.228	0.233	0.239	0.247	0.252	0.258	0.262	0.268	0.272	0.279	0.283	0.288	0.293	0.298	0.302	0.307	0.310	0.313	0.318	0.321	0.322	0.326	0.328	0.329	0.332	0.332	0.334	0.334	0.336	0.335	0.335	0.334	0.333	0.332	0.331	0.329	0.328	0.325	0.322	0.320	0.317	0.313	0.310	0.306	0.302	0.299	0.294	0.290	0.285	0.281	0.277	0.272	0.267	0.261	0.257	0.251	0.246	0.241	0.237	0.231	0.226	0.221	0.217	0.212	0.208	0.202	0.198	0.194	0.190	0.186	0.182	0.176	0.170	0.167	0.162	0.158	0.152	0.148	0.142	0.138	0.132	0.126	0.120	0.114	0.108	0.101	0.094	0.087	0.078	0.071	0.062	0.053	0.044	0.035	0.024	0.015	0.004	-0.008	-0.018	-0.031	-0.043	-0.057	-0.070	-0.083	-0.097	-0.112	-0.125	-0.139	-0.153	-0.168	-0.184	-0.199	-0.215	-0.229	-0.245	-0.261	-0.276	-0.292	-0.306	-0.322	-0.336	-0.351	-0.366	-0.380	-0.393	-0.406	-0.420	-0.432	-0.444	-0.456	-0.468	-0.478	-0.488	-0.496	-0.506	-0.514	-0.521	-0.527	-0.533	-0.539	-0.543	-0.548	-0.550	-0.553	-0.555	-0.555	-0.556	-0.555	-0.554	-0.552	-0.550	-0.547	-0.543	-0.538	-0.533	-0.527	-0.522	-0.514	-0.507	-0.498	-0.491	-0.481	-0.473	-0.462	-0.453	-0.442	-0.432	-0.422	-0.411	-0.400	-0.388	-0.376	-0.364	-0.352	-0.342	-0.332	-0.322	-0.311	-0.300	-0.291	-0.281	-0.271	-0.262	-0.254	-0.246	-0.238	-0.232	-0.226	-0.220	-0.216	-0.212	-0.208	-0.206	-0.204	-0.202	-0.203	-0.204	-0.205	-0.208	-0.211	-0.214	-0.219	-0.226	-0.233	-0.241	-0.250	-0.259	-0.269	-0.280	-0.292	-0.304	-0.317	-0.331	-0.345	-0.361	-0.376	-0.392	-0.408	-0.426	-0.443	-0.461	-0.479	-0.498	-0.517	-0.536	-0.554	-0.573	-0.593	-0.612	-0.631	-0.651	-0.669	-0.688	-0.708	-0.727	-0.745	-0.763	-0.780	-0.798	-0.815	-0.832	-0.848	-0.865	-0.880	-0.895	-0.910	-0.924	-0.938	-0.950	-0.962	-0.975	-0.987	-0.998	-1.008	-1.018	-1.027	-1.036	-1.043	-1.051	-1.058	-1.063	-1.069	-1.074	-1.078	-1.082	-1.084	-1.087	-1.088	-1.088	-1.088	-1.088	-1.087	-1.084	-1.082	-1.078	-1.074	-1.070	-1.063	-1.058	-1.054	-1.046	-1.038	-1.030	-1.022	-1.012	-1.002	-0.991	-0.980	-0.969	-0.957	-0.944	-0.932	-0.918	-0.904	-0.891	-0.876	-0.862	-0.848	-0.833	-0.819	-0.803	-0.788	-0.773	-0.758	-0.743	-0.728	-0.715	-0.701	-0.688	-0.673	-0.661	-0.648	-0.636	-0.624	-0.612	-0.602	-0.592	-0.582	-0.571	-0.562	-0.553	-0.545	-0.538	-0.531	-0.524	-0.518	-0.513	-0.507	-0.504	-0.500	-0.497	-0.494	-0.492	-0.489	-0.487	-0.486	-0.484	-0.482	-0.482	-0.481	-0.479	-0.478	-0.477	-0.475	-0.473	-0.472	-0.470	-0.467	-0.464	-0.461	-0.458	-0.453	-0.449	-0.444	-0.438	-0.432	-0.426	-0.418	-0.410	-0.402	-0.392	-0.383	-0.372	-0.361	-0.350	-0.338	-0.325	-0.312	-0.298	-0.283	-0.268	-0.252	-0.237	-0.219	-0.203	-0.186	-0.168	-0.150	-0.132	-0.113	-0.095	-0.077	-0.058	-0.041	-0.023	-0.005	0.012	0.030	0.046	0.064	0.080	0.096	0.112	0.128	0.142	0.156	0.169	0.182	0.195	0.207	0.218	0.228	0.238	0.246	0.254	0.262	0.268	0.274	0.281	0.285	0.288	0.291	0.293	0.296	0.297	0.297	0.298	0.298	0.297	0.295	0.294	0.292	0.291	0.288	0.286	0.283	0.281	0.278	0.276	0.272	0.271	0.268	0.266	0.263	0.262	0.261	0.260	0.258	0.258	0.258	0.258	0.260	0.262	0.263	0.266	0.269	0.272	0.277	0.282	0.288	0.293	0.300	0.307	0.315	0.323	0.331	0.341	0.350	0.360	0.371	0.382	0.392	0.405	0.417	0.429	0.441	0.455	0.467	0.480	0.493	0.506	0.519	0.532	0.546	0.558	0.571	0.584	0.598	0.610	0.622	0.634	0.646	0.658	0.668	0.678	0.689	0.699	0.707	0.715	0.722	0.730	0.737	0.742	0.748	0.752	0.757	0.759	0.763	0.765	0.767	0.766	0.766	0.766	0.763	0.761	0.758	0.755	0.749	0.743	0.738	0.730	0.723	0.716	0.707	0.697	0.685	0.674	0.662	0.649	0.636	0.622	0.608	0.593	0.578	0.562	0.547	0.530	0.513	0.497	0.479	0.462	0.444	0.426	0.408	0.390	0.373	0.356	0.338	0.321	0.304	0.287	0.271	0.255	0.239	0.225	0.210	0.196	0.183	0.171	0.160	0.148	0.138	0.130	0.122	0.114	0.108	0.103	0.099	0.095	0.093	0.092	0.092	0.093	0.096	0.098	0.103	0.108	0.116	0.123	0.132	0.141	0.151	0.162	0.176	0.188	0.202	0.217	0.232	0.248	0.265	0.282	0.301	0.319	0.338	0.357	0.376	0.396	0.415	0.436	0.456	0.476	0.495	0.514	0.533	0.552	0.571	0.589	0.607	0.625	0.641	0.659	0.674	0.688	0.703	0.717	0.729	0.741	0.752	0.762	0.772	0.779	0.787	0.793	0.798	0.802	0.805	0.808	0.810	0.809	0.808	0.805	0.802	0.798	0.792	0.786	0.778	0.770	0.761	0.752	0.740	0.728	0.717	0.702	0.689	0.674	0.659	0.642	0.627	0.608	0.592	0.572	0.555	0.537	0.518	0.498	0.478	0.458	0.438	0.419	0.399	0.380	0.361	0.341	0.321	0.302	0.283	0.265	0.248	0.230	0.212	0.196	0.180	0.164	0.148	0.134	0.121	0.108	0.094	0.082	0.072	0.061	0.051	0.042	0.032	0.024	0.017	0.009	0.003	-0.002	-0.007	-0.012	-0.016	-0.019	-0.022	-0.025	-0.028	-0.030	-0.032	-0.033	-0.035	-0.038	-0.038	-0.039	-0.040	-0.042	-0.046	-0.048	-0.051	-0.053	-0.058	-0.062	-0.067	-0.071	-0.078	-0.082	-0.090	-0.099	-0.108	-0.118	-0.128	-0.139	-0.152	-0.165	-0.179	-0.195	-0.211	-0.230	-0.248	-0.268	-0.288	-0.309	-0.331	-0.355	-0.380	-0.405	-0.432	-0.460	-0.488	-0.516	-0.546	-0.575	-0.605	-0.636	-0.667	-0.699	-0.731	-0.762	-0.795	-0.827	-0.859	-0.890	-0.922	-0.954	-0.984	-1.015	-1.045	-1.075	-1.103	-1.131	-1.159	-1.186	-1.212	-1.236	-1.259	-1.282	-1.303	-1.322	-1.342	-1.359	-1.376	-1.391	-1.404	-1.417	-1.427	-1.438	-1.444	-1.452	-1.456	-1.461	-1.463	-1.464	-1.463	-1.462	-1.460	-1.455	-1.450	-1.443	-1.437	-1.428	-1.418	-1.407	-1.395	-1.382	-1.368	-1.354	-1.340	-1.324	-1.308	-1.291	-1.272	-1.255	-1.236	-1.218	-1.198	-1.178	-1.158	-1.138	-1.117	-1.096	-1.077	-1.058	-1.036	-1.016	-0.997	-0.977	-0.958	-0.939	-0.921	-0.902	-0.885	-0.867	-0.852	-0.835	-0.821	-0.805	-0.792	-0.778	-0.766	-0.754	-0.743	-0.733	-0.724	-0.716	-0.708	-0.700	-0.693	-0.689	-0.686	-0.682	-0.681	-0.680	-0.678	-0.679	-0.680	-0.682	-0.685	-0.688	-0.692	-0.698	-0.702	-0.709	-0.717	-0.724	-0.732	-0.741	-0.751	-0.759	-0.771	-0.780	-0.792	-0.802	-0.814	-0.826	-0.838	-0.850	-0.862	-0.873	-0.885	-0.898	-0.909	-0.921	-0.932	-0.943	-0.954	-0.963	-0.974	-0.984	-0.992	-1.001	-1.009	-1.017	-1.023	-1.031	-1.037	-1.042	-1.046	-1.050	-1.054	-1.056	-1.059	-1.061	-1.062	-1.062	-1.062	-1.061	-1.058	-1.058	-1.055	-1.051	-1.048	-1.042	-1.038	-1.032	-1.027	-1.021	-1.014	-1.008	-1.001	-0.993	-0.986	-0.979	-0.972	-0.964	-0.956	-0.950	-0.942	-0.935	-0.929	-0.921	-0.915	-0.908	-0.902	-0.897	-0.892	-0.888	-0.883	-0.879	-0.877	-0.874	-0.872	-0.872	-0.872	-0.872	-0.872	-0.874	-0.878	-0.881	-0.885	-0.888	-0.893	-0.901	-0.908	-0.916	-0.925	-0.934	-0.944	-0.953	-0.966	-0.978	-0.990	-1.003	-1.017	-1.031	-1.045	-1.060	-1.074	-1.090	-1.107	-1.122	-1.138	-1.153	-1.169	-1.185	-1.201	-1.218	-1.232	-1.248	-1.262	-1.277	-1.292	-1.305	-1.319	-1.332	-1.343	-1.355	-1.366	-1.377	-1.386	-1.394	-1.402	-1.409	-1.416	-1.421	-1.426	-1.429	-1.431	-1.432	-1.434	-1.433	-1.433	-1.431	-1.428	-1.423	-1.420	-1.414	-1.408	-1.401	-1.393	-1.384	-1.375	-1.365	-1.355	-1.344	-1.332	-1.320	-1.307	-1.293	-1.280	-1.267	-1.251	-1.236	-1.222	-1.208	-1.191	-1.176	-1.160	-1.144	-1.130	-1.116	-1.101	-1.086	-1.071	-1.056	-1.042	-1.029	-1.015	-1.002	-0.990	-0.978	-0.966	-0.954	-0.944	-0.933	-0.923	-0.914	-0.905	-0.897	-0.890	-0.882	-0.877	-0.871	-0.865	-0.860	-0.856	-0.852	-0.849	-0.848	-0.847	-0.845	-0.845	-0.845	-0.844	-0.846	-0.846	-0.848	-0.850	-0.852	-0.855	-0.857	-0.860	-0.863	-0.868	-0.871	-0.875	-0.878	-0.882	-0.886	-0.889	-0.893	-0.898	-0.900	-0.904	-0.908	-0.911	-0.912	-0.915	-0.918	-0.919	-0.920	-0.921	-0.920	-0.920	-0.918	-0.917	-0.914	-0.912	-0.908	-0.903	-0.898	-0.892	-0.885	-0.877	-0.868	-0.859	-0.848	-0.838	-0.825	-0.812	-0.799	-0.783	-0.769	-0.751	-0.735	-0.717	-0.698	-0.679	-0.658	-0.638	-0.617	-0.594	-0.572	-0.549	-0.526	-0.502	-0.478	-0.452	-0.428	-0.402	-0.378	-0.352	-0.326	-0.301	-0.278	-0.253	-0.228	-0.205	-0.182	-0.160	-0.138	-0.116	-0.095	-0.075	-0.057	-0.038	-0.021	-0.004	0.011	0.024	0.038	0.049	0.059	0.068	0.077	0.083	0.089	0.093	0.097	0.099	0.100	0.098	0.096	0.092	0.088	0.082	0.075	0.067	0.058	0.049	0.039	0.028	0.016	0.003	-0.010	-0.022	-0.037	-0.051	-0.064	-0.079	-0.093	-0.107	-0.120	-0.134	-0.148	-0.160	-0.172	-0.184	-0.196	-0.207	-0.216	-0.226	-0.233	-0.241	-0.247	-0.252	-0.255	-0.258	-0.260	-0.261	-0.260	-0.258	-0.256	-0.252	-0.246	-0.238	
