# Supplementary material for: Motion onset VEPs can see through the blur
Source: Sci Rep. 2024 Sep 12;14:21296. doi: 10.1038/s41598-024-72483-z (PMC11393312; doi:10.1038/s41598-024-72483-z)
Supplement: Supplementary file 3 — Supplementary Information 3. [file 41598_2024_72483_MOESM3_ESM.zip › VEP_raw_data/source_data/SourceBlurVEP-S011_VEP_2023-04-17_13-53-44.txt]

0.000	0.000	99999.999	6250.000	50.000	-2193.000	-2061.000	6248.000	7.000	100.000	5.000	2.000	1.000	1.000	0.000	0.000	0.000	0.000	0.000	0.000	0.000	0.000	0.000	0.000	0.000	0.000	0.000	-0.639	-0.638	-0.638	-0.636	-0.634	-0.634	-0.634	-0.634	-0.634	-0.634	-0.635	-0.636	-0.639	-0.640	-0.642	-0.646	-0.649	-0.652	-0.655	-0.660	-0.664	-0.669	-0.674	-0.679	-0.682	-0.689	-0.694	-0.699	-0.705	-0.710	-0.716	-0.722	-0.728	-0.734	-0.740	-0.745	-0.750	-0.755	-0.761	-0.766	-0.771	-0.775	-0.780	-0.785	-0.789	-0.794	-0.798	-0.801	-0.805	-0.809	-0.812	-0.816	-0.820	-0.824	-0.828	-0.831	-0.835	-0.839	-0.844	-0.848	-0.852	-0.858	-0.865	-0.870	-0.876	-0.884	-0.891	-0.899	-0.906	-0.916	-0.926	-0.936	-0.946	-0.959	-0.970	-0.982	-0.995	-1.009	-1.022	-1.036	-1.052	-1.068	-1.084	-1.099	-1.115	-1.132	-1.148	-1.165	-1.181	-1.199	-1.215	-1.232	-1.249	-1.265	-1.279	-1.294	-1.309	-1.324	-1.336	-1.349	-1.361	-1.371	-1.382	-1.391	-1.399	-1.405	-1.410	-1.414	-1.418	-1.419	-1.419	-1.416	-1.414	-1.409	-1.402	-1.394	-1.386	-1.375	-1.361	-1.348	-1.331	-1.314	-1.295	-1.275	-1.252	-1.230	-1.205	-1.180	-1.151	-1.124	-1.094	-1.064	-1.030	-0.999	-0.964	-0.930	-0.894	-0.858	-0.821	-0.785	-0.748	-0.709	-0.671	-0.632	-0.594	-0.555	-0.516	-0.478	-0.439	-0.401	-0.362	-0.326	-0.289	-0.252	-0.218	-0.182	-0.146	-0.114	-0.080	-0.049	-0.018	0.012	0.041	0.070	0.096	0.121	0.148	0.170	0.192	0.215	0.235	0.255	0.272	0.290	0.306	0.322	0.336	0.350	0.361	0.372	0.382	0.392	0.401	0.408	0.414	0.420	0.425	0.430	0.434	0.438	0.440	0.441	0.442	0.444	0.444	0.445	0.445	0.445	0.444	0.444	0.444	0.442	0.441	0.442	0.441	0.441	0.440	0.441	0.441	0.441	0.442	0.444	0.445	0.446	0.449	0.450	0.452	0.455	0.458	0.461	0.465	0.469	0.472	0.479	0.484	0.489	0.494	0.501	0.506	0.512	0.519	0.526	0.532	0.540	0.548	0.554	0.561	0.568	0.575	0.582	0.589	0.596	0.604	0.610	0.616	0.622	0.629	0.635	0.641	0.648	0.651	0.658	0.662	0.666	0.669	0.672	0.675	0.678	0.680	0.681	0.682	0.682	0.682	0.681	0.681	0.680	0.678	0.674	0.672	0.669	0.664	0.659	0.654	0.649	0.641	0.635	0.628	0.620	0.612	0.605	0.596	0.588	0.579	0.570	0.560	0.550	0.540	0.530	0.520	0.510	0.499	0.489	0.479	0.468	0.458	0.448	0.438	0.428	0.419	0.410	0.401	0.391	0.384	0.376	0.369	0.361	0.354	0.348	0.342	0.336	0.332	0.329	0.325	0.321	0.318	0.315	0.314	0.312	0.311	0.310	0.310	0.311	0.312	0.312	0.314	0.316	0.319	0.321	0.324	0.328	0.330	0.334	0.338	0.341	0.348	0.351	0.355	0.360	0.365	0.370	0.375	0.380	0.385	0.390	0.394	0.400	0.404	0.410	0.414	0.418	0.422	0.428	0.431	0.435	0.440	0.442	0.446	0.450	0.454	0.458	0.459	0.462	0.464	0.468	0.470	0.470	0.472	0.472	0.474	0.475	0.475	0.475	0.475	0.474	0.471	0.470	0.468	0.465	0.461	0.459	0.454	0.450	0.444	0.439	0.432	0.425	0.419	0.411	0.404	0.394	0.385	0.374	0.364	0.352	0.341	0.330	0.318	0.305	0.291	0.279	0.265	0.251	0.236	0.222	0.209	0.194	0.180	0.165	0.151	0.138	0.124	0.111	0.098	0.085	0.074	0.061	0.051	0.041	0.031	0.024	0.015	0.009	0.002	-0.002	-0.005	-0.009	-0.010	-0.010	-0.009	-0.008	-0.005	0.000	0.006	0.014	0.021	0.030	0.041	0.054	0.066	0.080	0.096	0.112	0.130	0.148	0.166	0.188	0.206	0.229	0.249	0.272	0.294	0.318	0.340	0.362	0.386	0.409	0.432	0.455	0.478	0.500	0.521	0.542	0.562	0.582	0.600	0.618	0.635	0.650	0.665	0.678	0.690	0.700	0.709	0.718	0.724	0.730	0.734	0.736	0.738	0.736	0.734	0.731	0.726	0.721	0.715	0.706	0.696	0.685	0.674	0.661	0.649	0.635	0.620	0.604	0.588	0.570	0.554	0.536	0.519	0.500	0.482	0.465	0.446	0.430	0.412	0.396	0.381	0.365	0.349	0.335	0.321	0.308	0.296	0.285	0.274	0.265	0.255	0.248	0.240	0.234	0.229	0.225	0.221	0.219	0.216	0.218	0.216	0.218	0.219	0.221	0.222	0.226	0.230	0.234	0.238	0.242	0.246	0.251	0.256	0.261	0.265	0.271	0.275	0.279	0.281	0.285	0.288	0.290	0.291	0.292	0.292	0.291	0.291	0.289	0.285	0.282	0.278	0.271	0.266	0.259	0.251	0.241	0.232	0.222	0.211	0.199	0.186	0.174	0.159	0.144	0.129	0.114	0.096	0.079	0.061	0.045	0.026	0.008	-0.011	-0.031	-0.050	-0.069	-0.089	-0.109	-0.129	-0.149	-0.169	-0.188	-0.208	-0.226	-0.245	-0.264	-0.282	-0.300	-0.318	-0.335	-0.351	-0.369	-0.385	-0.401	-0.415	-0.430	-0.445	-0.458	-0.470	-0.482	-0.494	-0.505	-0.514	-0.524	-0.531	-0.539	-0.545	-0.551	-0.556	-0.559	-0.561	-0.562	-0.564	-0.562	-0.561	-0.559	-0.554	-0.549	-0.541	-0.534	-0.525	-0.515	-0.502	-0.490	-0.476	-0.461	-0.444	-0.426	-0.406	-0.386	-0.365	-0.341	-0.318	-0.290	-0.265	-0.236	-0.209	-0.178	-0.148	-0.116	-0.084	-0.051	-0.018	0.016	0.051	0.086	0.121	0.158	0.192	0.228	0.264	0.299	0.334	0.369	0.402	0.438	0.470	0.502	0.534	0.565	0.595	0.622	0.650	0.675	0.700	0.724	0.745	0.766	0.785	0.801	0.819	0.831	0.845	0.855	0.865	0.874	0.881	0.885	0.889	0.891	0.891	0.891	0.889	0.885	0.881	0.876	0.870	0.864	0.855	0.848	0.838	0.828	0.818	0.808	0.798	0.788	0.778	0.766	0.756	0.746	0.738	0.729	0.720	0.712	0.706	0.701	0.696	0.692	0.690	0.689	0.689	0.689	0.691	0.696	0.701	0.708	0.715	0.725	0.736	0.748	0.761	0.776	0.791	0.809	0.829	0.848	0.869	0.890	0.914	0.938	0.962	0.989	1.016	1.042	1.070	1.099	1.129	1.158	1.188	1.216	1.245	1.276	1.305	1.334	1.362	1.390	1.419	1.445	1.472	1.498	1.522	1.548	1.570	1.591	1.612	1.631	1.650	1.668	1.684	1.698	1.711	1.724	1.734	1.742	1.751	1.756	1.761	1.765	1.768	1.769	1.768	1.766	1.762	1.759	1.754	1.746	1.739	1.730	1.720	1.710	1.698	1.684	1.671	1.658	1.642	1.626	1.611	1.595	1.579	1.560	1.544	1.526	1.508	1.491	1.472	1.455	1.436	1.420	1.402	1.385	1.369	1.352	1.335	1.319	1.304	1.290	1.276	1.262	1.249	1.235	1.224	1.212	1.201	1.191	1.181	1.172	1.164	1.155	1.148	1.141	1.134	1.129	1.124	1.119	1.114	1.110	1.108	1.104	1.101	1.098	1.096	1.095	1.092	1.092	1.091	1.090	1.089	1.088	1.089	1.089	1.088	1.088	1.086	1.086	1.086	1.085	1.085	1.085	1.084	1.082	1.081	1.079	1.078	1.076	1.074	1.071	1.068	1.065	1.061	1.059	1.055	1.051	1.046	1.041	1.036	1.031	1.026	1.020	1.014	1.006	1.000	0.992	0.986	0.978	0.970	0.961	0.952	0.944	0.934	0.925	0.915	0.904	0.892	0.881	0.871	0.859	0.846	0.835	0.821	0.809	0.795	0.780	0.766	0.751	0.735	0.721	0.705	0.689	0.671	0.652	0.636	0.618	0.599	0.580	0.560	0.539	0.519	0.499	0.478	0.456	0.435	0.412	0.391	0.368	0.345	0.322	0.300	0.276	0.254	0.230	0.208	0.185	0.162	0.140	0.118	0.096	0.075	0.054	0.034	0.012	-0.005	-0.025	-0.042	-0.059	-0.075	-0.091	-0.106	-0.119	-0.131	-0.142	-0.152	-0.162	-0.170	-0.178	-0.184	-0.188	-0.191	-0.192	-0.192	-0.192	-0.190	-0.188	-0.182	-0.178	-0.171	-0.162	-0.155	-0.144	-0.134	-0.121	-0.110	-0.095	-0.081	-0.066	-0.050	-0.034	-0.018	0.000	0.018	0.036	0.054	0.071	0.091	0.109	0.128	0.145	0.162	0.180	0.196	0.212	0.229	0.242	0.258	0.270	0.282	0.294	0.305	0.312	0.322	0.330	0.335	0.340	0.345	0.348	0.350	0.350	0.350	0.350	0.348	0.344	0.340	0.334	0.328	0.320	0.312	0.302	0.294	0.284	0.272	0.261	0.250	0.239	0.226	0.214	0.200	0.188	0.175	0.162	0.149	0.138	0.125	0.112	0.100	0.090	0.078	0.068	0.058	0.048	0.040	0.031	0.024	0.016	0.011	0.005	0.000	-0.005	-0.009	-0.011	-0.015	-0.016	-0.019	-0.019	-0.019	-0.019	-0.018	-0.018	-0.015	-0.014	-0.011	-0.010	-0.006	-0.004	0.000	0.002	0.005	0.009	0.012	0.018	0.020	0.024	0.028	0.032	0.035	0.040	0.044	0.049	0.051	0.056	0.060	0.062	0.066	0.070	0.075	0.078	0.082	0.086	0.090	0.094	0.099	0.101	0.105	0.110	0.114	0.119	0.122	0.128	0.132	0.136	0.141	0.146	0.151	0.155	0.160	0.165	0.169	0.174	0.178	0.184	0.188	0.191	0.194	0.199	0.201	0.204	0.205	0.209	0.210	0.210	0.210	0.210	0.210	0.208	0.205	0.202	0.199	0.195	0.190	0.185	0.179	0.172	0.164	0.156	0.148	0.138	0.128	0.116	0.104	0.092	0.080	0.068	0.054	0.041	0.026	0.012	-0.001	-0.015	-0.029	-0.044	-0.058	-0.070	-0.084	-0.096	-0.108	-0.120	-0.131	-0.142	-0.151	-0.160	-0.169	-0.176	-0.184	-0.189	-0.194	-0.198	-0.201	-0.202	-0.202	-0.202	-0.201	-0.200	-0.195	-0.191	-0.185	-0.179	-0.170	-0.161	-0.152	-0.142	-0.130	-0.119	-0.106	-0.092	-0.079	-0.064	-0.049	-0.032	-0.018	-0.002	0.014	0.031	0.048	0.065	0.081	0.098	0.114	0.130	0.145	0.161	0.176	0.192	0.206	0.221	0.235	0.249	0.262	0.276	0.289	0.301	0.312	0.324	0.335	0.345	0.355	0.365	0.374	0.382	0.391	0.400	0.408	0.415	0.421	0.428	0.434	0.440	0.448	0.452	0.459	0.464	0.470	0.475	0.480	0.486	0.491	0.496	0.500	0.505	0.510	0.516	0.520	0.525	0.530	0.535	0.540	0.545	0.549	0.554	0.559	0.562	0.568	0.572	0.576	0.581	0.585	0.589	0.592	0.596	0.601	0.604	0.606	0.611	0.614	0.618	0.620	0.624	0.626	0.628	0.630	0.632	0.635	0.636	0.639	0.639	0.641	0.641	0.644	0.644	0.644	0.645	0.644	0.645	0.644	0.644	0.642	0.641	0.641	0.639	0.638	0.635	0.632	0.630	0.628	0.624	0.620	0.616	0.612	0.608	0.604	0.599	0.592	0.588	0.581	0.575	0.568	0.562	0.554	0.548	0.540	0.531	0.524	0.515	0.505	0.496	0.488	0.479	0.469	0.459	0.450	0.439	0.429	0.420	0.410	0.400	0.390	0.380	0.371	0.362	0.355	0.346	0.338	0.331	0.324	0.318	0.314	0.309	0.304	0.300	0.299	0.298	0.296	0.298	0.299	0.301	0.305	0.309	0.315	0.321	0.329	0.339	0.350	0.360	0.372	0.386	0.401	0.416	0.432	0.451	0.470	0.490	0.510	0.532	0.554	0.578	0.601	0.626	0.652	0.678	0.704	0.731	0.758	0.785	0.811	0.839	0.868	0.895	0.922	0.950	0.978	1.004	1.029	1.055	1.080	1.105	1.130	1.152	1.175	1.196	1.219	1.239	1.258	1.276	1.294	1.310	1.325	1.340	1.352	1.366	1.378	1.388	1.398	1.405	1.412	1.420	1.425	1.429	1.434	1.436	1.439	1.440	1.440	1.440	1.440	1.438	1.436	1.434	1.430	1.426	1.422	1.419	1.415	1.410	1.405	1.401	1.398	1.394	1.389	1.384	1.381	1.378	1.374	1.371	1.368	1.365	1.364	1.362	1.361	1.361	1.361	1.361	1.362	1.364	1.365	1.368	1.372	1.375	1.380	1.385	1.390	1.395	1.402	1.409	1.416	1.424	1.432	1.440	1.450	1.459	1.469	1.478	1.488	1.499	1.509	1.519	1.529	1.540	1.550	1.561	1.572	1.582	1.591	1.602	1.612	1.622	1.631	1.640	1.648	1.656	1.665	1.672	1.679	1.685	1.691	1.698	1.702	1.706	1.710	1.712	1.715	1.718	1.716	1.716	1.716	1.714	1.712	1.709	1.705	1.700	1.694	1.688	1.681	1.672	1.664	1.654	1.642	1.631	1.619	1.606	1.591	1.576	1.560	1.544	1.526	1.508	1.488	1.468	1.446	1.425	1.402	1.379	1.355	1.331	1.306	1.280	1.254	1.226	1.199	1.171	1.141	1.112	1.084	1.052	1.024	0.994	0.961	0.931	0.900	0.869	0.838	0.806	0.776	0.746	0.715	0.685	0.656	0.626	0.598	0.570	0.542	0.514	0.489	0.462	0.438	0.412	0.390	0.368	0.348	0.326	0.308	0.290	0.271	0.255	0.240	0.226	0.214	0.201	0.192	0.182	0.172	0.166	0.159	0.154	0.150	0.146	0.145	0.142	0.142	0.142	0.144	0.145	0.146	0.149	0.152	0.158	0.161	0.166	0.170	0.175	0.180	0.186	0.190	0.195	0.201	0.206	0.210	0.214	0.218	0.221	0.224	0.226	0.228	0.229	0.229	0.229	0.229	0.228	0.225	0.221	0.219	0.214	0.209	0.202	0.196	0.190	0.182	0.174	0.165	0.155	0.145	0.135	0.124	0.114	0.101	0.090	0.078	0.065	0.052	0.041	0.029	0.016	0.005	-0.008	-0.019	-0.030	-0.041	-0.051	-0.062	-0.071	-0.081	-0.090	-0.098	-0.105	-0.111	-0.118	-0.122	-0.128	-0.131	-0.135	-0.139	-0.141	-0.142	-0.142	-0.144	-0.142	-0.141	-0.138	-0.135	-0.132	-0.129	-0.122	-0.118	-0.112	-0.108	-0.100	-0.092	-0.085	-0.078	-0.070	-0.061	-0.052	-0.045	-0.036	-0.026	-0.016	-0.008	0.001	0.011	0.022	0.031	0.041	0.050	0.060	0.070	0.080	0.089	0.098	0.108	0.116	0.124	0.132	0.141	0.150	0.159	0.166	0.174	0.181	0.189	0.196	0.202	0.209	0.215	0.221	0.226	0.232	0.238	0.242	0.248	0.251	0.256	0.260	0.265	0.268	0.271	0.274	0.276	0.279	0.281	0.282	0.282	0.284	0.284	0.284	0.284	0.284	0.281	0.280	0.279	0.276	0.272	0.270	0.266	0.262	0.258	0.252	0.248	0.241	0.236	0.229	0.222	0.215	0.208	0.199	0.190	0.181	0.172	0.162	0.152	0.144	0.134	0.124	0.111	0.101	0.090	0.079	0.066	0.056	0.044	0.031	0.020	0.008	-0.004	-0.018	-0.029	-0.041	-0.054	-0.066	-0.078	-0.089	-0.100	-0.111	-0.124	-0.135	-0.145	-0.156	-0.166	-0.175	-0.186	-0.195	-0.204	-0.212	-0.220	-0.229	-0.236	-0.242	-0.249	-0.255	-0.261	-0.266	-0.271	-0.275	-0.279	-0.281	-0.284	-0.285	-0.288	-0.289	-0.289	-0.289	-0.289	-0.286	-0.285	-0.282	-0.280	-0.278	-0.272	-0.270	-0.265	-0.260	-0.254	-0.246	-0.240	-0.231	-0.225	-0.216	-0.206	-0.198	-0.188	-0.178	-0.166	-0.156	-0.145	-0.132	-0.120	-0.109	-0.096	-0.084	-0.070	-0.056	-0.042	-0.029	-0.015	-0.001	0.012	0.028	0.041	0.056	0.070	0.085	0.100	0.112	0.128	0.142	0.155	0.169	0.184	0.198	0.209	0.222	0.235	0.248	0.261	0.272	0.284	0.295	0.308	0.318	0.329	0.338	0.349	0.358	0.368	0.376	0.386	0.395	0.404	0.412	0.421	0.430	0.439	0.448	0.456	0.464	0.472	0.481	0.490	0.499	0.509	0.518	0.528	0.536	0.548	0.558	0.569	0.580	0.591	0.602	0.616	0.629	0.641	0.656	0.670	0.684	0.700	0.715	0.730	0.748	0.765	0.781	0.799	0.818	0.836	0.855	0.875	0.894	0.915	0.934	0.954	0.974	0.994	1.014	1.034	1.054	1.072	1.092	1.111	1.129	1.148	1.164	1.181	1.198	1.214	1.229	1.241	1.255	1.266	1.278	1.288	1.296	1.304	1.310	1.315	1.320	1.321	1.324	1.324	1.322	1.320	1.316	1.310	1.304	1.296	1.288	1.276	1.265	1.251	1.238	1.221	1.204	1.186	1.168	1.148	1.128	1.106	1.084	1.060	1.036	1.010	0.985	0.959	0.934	0.906	0.878	0.851	0.822	0.795	0.766	0.738	0.709	0.680	0.651	0.624	0.595	0.568	0.540	0.512	0.486	0.459	0.432	0.406	0.381	0.356	0.331	0.306	0.282	0.259	0.236	0.212	0.191	0.170	0.149	0.128	0.108	0.088	0.069	0.049	0.030	0.012	-0.006	-0.024	-0.041	-0.059	-0.075	-0.091	-0.108	-0.124	-0.139	-0.155	-0.171	-0.186	-0.201	-0.216	-0.231	-0.246	-0.261	-0.276	-0.290	-0.304	-0.319	-0.332	-0.346	-0.361	-0.374	-0.388	-0.401	-0.415	-0.426	-0.440	-0.451	-0.464	-0.476	-0.486	-0.498	-0.509	-0.519	-0.529	-0.539	-0.548	-0.556	-0.562	-0.571	-0.578	-0.584	-0.590	-0.595	-0.600	-0.604	-0.608	-0.609	-0.611	-0.614	-0.612	-0.612	-0.612	-0.611	-0.610	-0.606	-0.602	-0.600	-0.594	-0.590	-0.584	-0.578	-0.571	-0.565	-0.556	-0.550	-0.542	-0.534	-0.525	-0.516	-0.509	-0.499	-0.491	-0.481	-0.472	-0.464	-0.455	-0.446	-0.438	-0.430	-0.421	-0.412	-0.406	-0.398	-0.390	-0.384	-0.376	-0.369	-0.364	-0.358	-0.351	-0.346	-0.340	-0.334	-0.330	-0.325	-0.319	-0.315	-0.309	-0.304	-0.298	-0.292	-0.286	-0.281	-0.274	-0.268	-0.260	-0.252	-0.244	-0.235	-0.226	-0.218	-0.206	-0.196	-0.185	-0.172	-0.160	-0.148	-0.132	-0.119	-0.102	-0.088	-0.071	-0.055	-0.036	-0.019	0.001	0.020	0.040	0.061	0.081	0.102	0.124	0.145	0.168	0.189	0.211	0.234	0.255	0.278	0.299	0.319	0.340	0.360	0.380	0.399	0.418	0.436	0.454	0.470	0.485	0.500	0.514	0.528	0.540	0.550	0.560	0.569	0.576	0.584	0.589	0.594	0.596	0.598	0.599	0.599	0.598	0.595	0.592	0.589	0.582	0.576	0.569	0.561	0.554	0.544	0.534	0.524	0.512	0.500	0.489	0.476	0.465	0.452	0.439	0.426	0.414	0.401	0.389	0.376	0.364	0.352	0.341	0.330	0.320	0.309	0.300	0.291	0.282	0.275	0.268	0.262	0.255	0.251	0.248	0.245	0.242	0.240	0.239	0.239	0.240	0.241	0.244	0.246	0.251	0.256	0.261	0.268	0.275	0.282	0.291	0.300	0.309	0.318	0.329	0.339	0.350	0.361	0.374	0.385	0.398	0.410	0.422	0.435	0.449	0.460	0.474	0.488	0.499	0.511	0.524	0.534	0.546	0.556	0.566	0.575	0.585	0.592	0.601	0.608	0.614	0.620	0.624	0.628	0.630	0.632	0.632	0.634	0.632	0.631	0.628	0.624	0.620	0.615	0.608	0.600	0.591	0.582	0.571	0.561	0.549	0.536	0.522	0.509	0.492	0.478	0.461	0.445	0.428	0.409	0.390	0.371	0.352	0.332	0.314	0.292	0.274	0.254	0.234	0.214	0.194	0.175	0.156	0.138	0.119	0.100	0.081	0.064	0.048	0.030	0.015	-0.001	-0.016	-0.030	-0.044	-0.056	-0.069	-0.080	-0.090	-0.100	-0.109	-0.116	-0.122	-0.129	-0.134	-0.138	-0.141	-0.144	-0.145	-0.145	-0.144	-0.142	-0.140	-0.136	-0.132	-0.126	-0.120	-0.114	-0.106	-0.098	-0.088	-0.078	-0.068	-0.055	-0.042	-0.030	-0.016	-0.001	0.014	0.029	0.045	0.061	0.078	0.096	0.112	0.131	0.150	0.166	0.185	0.202	0.220	0.239	0.256	0.274	0.291	0.308	0.325	0.340	0.355	0.370	0.385	0.399	0.411	0.424	0.436	0.446	0.456	0.465	0.475	0.482	0.490	0.496	0.500	0.504	0.507	0.509	0.511	0.510	0.510	0.509	0.506	0.504	0.499	0.494	0.489	0.484	0.478	0.469	0.462	0.452	0.445	0.435	0.426	0.418	0.408	0.398	0.388	0.378	0.368	0.359	0.349	0.339	0.331	0.322	0.315	0.308	0.301	0.295	0.291	0.286	0.282	0.280	0.279	0.279	0.279	0.281	0.284	0.288	0.292	0.299	0.308	0.316	0.328	0.339	0.351	0.366	0.381	0.399	0.418	0.438	0.458	0.480	0.504	0.526	0.551	0.578	0.604	0.632	0.661	0.691	0.721	0.751	0.782	0.815	0.848	0.880	0.912	0.946	0.980	1.012	1.046	1.080	1.114	1.146	1.179	1.211	1.244	1.275	1.306	1.336	1.366	1.396	1.425	1.452	1.480	1.506	1.532	1.556	1.580	1.602	1.625	1.645	1.665	1.684	1.701	1.718	1.734	1.749	1.762	1.775	1.788	1.798	1.806	1.815	1.824	1.830	1.835	1.841	1.846	1.850	1.852	1.854	1.856	1.858	1.859	1.860	1.859	1.859	1.858	1.858	1.856	1.856	1.855	1.854	1.852	1.851	1.851	1.851	1.851	1.852	1.854	1.856	1.858	1.861	1.865	1.870	1.875	1.881	1.889	1.898	1.906	1.916	1.928	1.939	1.951	1.965	1.981	1.996	2.013	2.031	2.050	2.070	2.090	2.110	2.132	2.155	2.178	2.201	2.226	2.250	2.276	2.301	2.328	2.355	2.381	2.408	2.434	2.459	2.485	2.511	2.536	2.561	2.586	2.610	2.634	2.656	2.678	2.700	2.720	2.739	2.758	2.775	2.791	2.806	2.820	2.834	2.845	2.855	2.865	2.872	2.879	2.884	2.888	2.891	2.892	2.892	2.892	2.891	2.890	2.885	2.881	2.875	2.870	2.862	2.854	2.845	2.836	2.826	2.815	2.805	2.792	2.781	2.769	2.758	2.744	2.732	2.719	2.706	2.694	2.680	2.669	2.655	2.642	2.630	2.619	2.606	2.595	2.582	2.572	2.561	2.550	2.540	2.530	2.521	2.512	2.504	2.495	2.488	2.480	2.471	2.464	2.456	2.450	2.444	2.438	2.430	2.425	2.419	2.411	2.406	2.400	2.392	2.386	2.379	2.371	2.364	2.356	2.349	2.340	2.330	2.321	2.311	2.301	2.290	2.278	2.265	2.254	2.240	2.225	2.210	2.194	2.179	2.161	2.144	2.125	2.105	2.085	2.065	2.042	2.020	1.998	1.972	1.949	1.922	1.898	1.870	1.842	1.815	1.786	1.759	1.728	1.699	1.669	1.639	1.608	1.576	1.545	1.514	1.482	1.451	1.420	1.389	1.358	1.326	1.296	1.266	1.236	1.206	1.178	1.150	1.122	1.095	1.070	1.044	1.020	0.996	0.975	0.952	0.932	0.914	0.895	0.879	0.864	0.849	0.835	0.824	0.815	0.806	0.800	0.794	0.789	0.788	0.785	0.785	0.785	0.789	0.791	0.796	0.804	0.810	0.819	0.828	0.839	0.851	0.862	0.876	0.891	0.906	0.924	0.939	0.958	0.975	0.992	1.011	1.030	1.049	1.068	1.088	1.108	1.126	1.145	1.165	1.182	1.201	1.220	1.238	1.255	1.271	1.288	1.302	1.316	1.331	1.345	1.356	1.368	1.378	1.389	1.396	1.405	1.412	1.419	1.422	1.428	1.431	1.434	1.436	1.436	1.436	1.436	1.434	1.431	1.428	1.424	1.419	1.412	1.408	1.401	1.394	1.386	1.379	1.370	1.361	1.352	1.345	1.335	1.328	1.319	1.309	1.300	1.291	1.282	1.272	1.265	1.256	1.249	1.241	1.234	1.228	1.220	1.215	1.210	1.205	1.200	1.198	1.194	1.190	1.190	1.188	1.188	1.188	1.189	1.189	1.191	1.194	1.198	1.201	1.206	1.211	1.218	1.224	1.230	1.238	1.246	1.254	1.264	1.272	1.282	1.292	1.302	1.314	1.324	1.335	1.345	1.356	1.366	1.378	1.386	1.396	1.406	1.415	1.422	1.432	1.440	1.445	1.451	1.456	1.460	1.464	1.466	1.468	1.466	1.465	1.462	1.459	1.455	1.446	1.440	1.430	1.419	1.406	1.392	1.376	1.359	1.340	1.320	1.300	1.276	1.252	1.225	1.198	1.170	1.140	1.108	1.076	1.042	1.008	0.971	0.935	0.898	0.860	0.820	0.780	0.740	0.700	0.661	0.619	0.579	0.539	0.499	0.458	0.419	0.380	0.341	0.302	0.266	0.230	0.194	0.159	0.125	0.092	0.061	0.031	0.002	-0.025	-0.052	-0.076	-0.100	-0.122	-0.142	-0.161	-0.180	-0.198	-0.212	-0.226	-0.239	-0.250	-0.259	-0.268	-0.275	-0.281	-0.286	-0.291	-0.294	-0.296	-0.298	-0.299	-0.298	-0.296	-0.295	-0.294	-0.291	-0.289	-0.285	-0.282	-0.278	-0.275	-0.270	-0.266	-0.261	-0.258	-0.252	-0.248	-0.244	-0.239	-0.235	-0.231	-0.226	-0.224	-0.220	-0.215	-0.212	-0.209	-0.206	-0.204	-0.200	-0.198	-0.196	-0.194	-0.191	-0.190	-0.188	-0.186	-0.184	-0.182	-0.181	-0.179	-0.179	-0.176	-0.175	-0.174	-0.172	-0.171	-0.169	-0.168	-0.166	-0.164	-0.162	-0.160	-0.159	-0.158	-0.155	-0.154	-0.152	-0.150	-0.149	-0.146	-0.144	-0.142	-0.142	-0.140	-0.140	-0.138	-0.138	-0.138	-0.138	-0.136	-0.135	-0.136	-0.136	-0.136	-0.136	-0.136	-0.138	-0.139	-0.141	-0.141	-0.142	-0.145	-0.148	-0.149	-0.151	-0.152	-0.155	-0.158	-0.160	-0.162	-0.166	-0.169	-0.170	-0.172	-0.175	-0.176	-0.178	-0.181	-0.182	-0.184	-0.186	-0.188	-0.189	-0.189	-0.191	-0.190	-0.190	-0.190	-0.190	-0.189	-0.186	-0.185	-0.184	-0.180	-0.178	-0.174	-0.170	-0.165	-0.160	-0.156	-0.150	-0.145	-0.138	-0.131	-0.124	-0.115	-0.108	-0.098	-0.090	-0.079	-0.069	-0.059	-0.046	-0.035	-0.024	-0.010	0.002	0.015	0.030	0.044	0.059	0.072	0.088	0.101	0.118	0.132	0.149	0.165	0.180	0.196	0.212	0.229	0.246	0.261	0.279	0.295	0.311	0.326	0.344	0.359	0.374	0.390	0.405	0.420	0.434	0.449	0.462	0.475	0.489	0.501	0.514	0.525	0.536	0.548	0.558	0.568	0.576	0.586	0.594	0.602	0.609	0.616	0.622	0.629	0.634	0.640	0.645	0.648	0.652	0.655	0.659	0.661	0.662	0.665	0.666	0.669	0.669	0.670	0.670	0.671	0.672	0.672	0.674	0.674	0.674	0.675	0.674	0.675	0.676	0.676	0.678	0.679	0.680	0.681	0.684	0.685	0.688	0.690	0.692	0.696	0.700	0.702	0.706	0.710	0.714	0.720	0.724	0.729	0.735	0.739	0.745	0.751	0.756	0.762	0.769	0.775	0.781	0.788	0.794	0.800	0.806	0.812	0.818	0.824	0.830	0.835	0.839	0.845	0.849	0.852	0.856	0.860	0.862	0.865	0.868	0.870	0.871	0.872	0.872	0.874	0.874	0.874	0.872	0.872	0.871	0.870	0.869	0.866	0.865	0.862	0.860	0.859	0.855	0.854	0.850	0.848	0.845	0.841	0.839	0.836	0.834	0.834	0.831	0.829	0.829	0.829	0.828	0.828	0.829	0.829	0.830	0.832	0.835	0.838	0.841	0.845	0.849	0.854	0.859	0.865	0.871	0.876	0.884	0.890	0.899	0.905	0.914	0.922	0.930	0.939	0.949	0.959	0.968	0.978	0.988	0.998	1.008	1.019	1.029	1.038	1.048	1.058	1.068	1.078	1.086	1.096	1.105	1.114	1.121	1.131	1.139	1.145	1.152	1.159	1.166	1.172	1.178	1.181	1.186	1.190	1.194	1.198	1.199	1.200	1.201	1.201	1.201	1.201	1.199	1.196	1.194	1.189	1.185	1.179	1.174	1.165	1.158	1.149	1.139	1.129	1.118	1.105	1.091	1.079	1.064	1.048	1.031	1.012	0.995	0.976	0.956	0.935	0.912	0.891	0.868	0.844	0.820	0.795	0.770	0.742	0.716	0.690	0.662	0.635	0.606	0.579	0.549	0.521	0.492	0.464	0.436	0.408	0.379	0.351	0.322	0.296	0.270	0.244	0.219	0.194	0.170	0.146	0.124	0.102	0.081	0.061	0.042	0.025	0.009	-0.006	-0.020	-0.034	-0.045	-0.055	-0.065	-0.072	-0.080	-0.085	-0.090	-0.092	-0.095	-0.096	-0.096	-0.095	-0.094	-0.090	-0.086	-0.082	-0.078	-0.072	-0.065	-0.059	-0.051	-0.044	-0.035	-0.028	-0.019	-0.010	-0.001	0.006	0.014	0.022	0.030	0.038	0.045	0.051	0.058	0.062	0.068	0.071	0.075	0.079	0.080	0.082	0.082	0.082	0.081	0.080	0.078	0.074	0.070	0.064	0.059	0.051	0.044	0.035	0.026	0.016	0.006	-0.006	-0.018	-0.030	-0.042	-0.056	-0.071	-0.085	-0.100	-0.115	-0.130	-0.145	-0.161	-0.176	-0.192	-0.208	-0.224	-0.239	-0.255	-0.270	-0.286	-0.301	-0.315	-0.330	-0.344	-0.358	-0.370	-0.384	-0.396	-0.409	-0.421	-0.431	-0.442	-0.454	-0.465	-0.474	-0.482	-0.491	-0.499	-0.506	-0.514	-0.520	-0.525	-0.530	-0.534	-0.539	-0.542	-0.546	-0.548	-0.550	-0.551	-0.552	-0.554	-0.552	-0.552	-0.552	-0.551	-0.550	-0.548	-0.545	-0.544	-0.539	-0.536	-0.531	-0.529	-0.522	-0.519	-0.514	-0.509	-0.502	-0.496	-0.490	-0.484	-0.478	-0.471	-0.465	-0.459	-0.451	-0.444	-0.436	-0.430	-0.424	-0.416	-0.409	-0.402	-0.396	-0.389	-0.382	-0.378	-0.371	-0.366	-0.360	-0.355	-0.350	-0.346	-0.342	-0.339	-0.335	-0.332	-0.330	-0.329	-0.325	-0.325	-0.324	-0.322	-0.322	-0.324	-0.322	-0.324	-0.325	-0.326	-0.329	-0.331	-0.332	-0.335	-0.338	-0.341	-0.344	-0.348	-0.350	-0.354	-0.356	-0.359	-0.361	-0.365	-0.368	-0.370	-0.372	-0.374	-0.375	-0.376	-0.376	-0.376	-0.376	-0.375	-0.374	-0.372	-0.370	-0.366	-0.362	-0.358	-0.354	-0.348	-0.341	-0.335	-0.326	-0.318	-0.309	-0.299	-0.290	-0.280	-0.269	-0.256	-0.245	-0.232	-0.220	-0.206	-0.194	-0.180	-0.166	-0.152	-0.138	-0.125	-0.110	-0.096	-0.081	-0.068	-0.052	-0.039	-0.025	-0.011	0.002	0.016	0.029	0.041	0.052	0.065	0.075	0.086	0.096	0.105	0.114	0.122	0.129	0.136	0.142	0.148	0.152	0.156	0.160	0.161	0.164	0.164	0.164	0.164	0.162	0.160	0.156	0.152	0.148	0.140	0.134	0.126	0.118	0.108	0.098	0.086	0.075	0.061	0.048	0.032	0.018	0.001	-0.016	-0.035	-0.054	-0.072	-0.094	-0.115	-0.138	-0.161	-0.185	-0.210	-0.236	-0.262	-0.290	-0.319	-0.348	-0.376	-0.408	-0.438	-0.469	-0.501	-0.534	-0.566	-0.599	-0.632	-0.666	-0.699	-0.734	-0.768	-0.801	-0.835	-0.869	-0.902	-0.936	-0.969	-1.001	-1.034	-1.068	-1.098	-1.128	-1.159	-1.188	-1.215	-1.242	-1.268	-1.294	-1.318	-1.340	-1.361	-1.381	-1.400	-1.418	-1.434	-1.448	-1.460	-1.471	-1.480	-1.489	-1.495	-1.499	-1.501	-1.502	-1.502	-1.500	-1.496	-1.490	-1.484	-1.474	-1.465	-1.454	-1.441	-1.426	-1.412	-1.395	-1.378	-1.359	-1.339	-1.318	-1.296	-1.274	-1.251	-1.226	-1.202	-1.178	-1.152	-1.128	-1.102	-1.076	-1.050	-1.025	-0.999	-0.972	-0.948	-0.924	-0.899	-0.875	-0.851	-0.829	-0.806	-0.786	-0.765	-0.746	-0.728	-0.710	-0.694	-0.678	-0.664	-0.650	-0.638	-0.626	-0.616	-0.606	-0.600	-0.592	-0.586	-0.582	-0.580	-0.578	-0.576	-0.576	-0.579	-0.581	-0.584	-0.589	-0.595	-0.601	-0.608	-0.618	-0.626	-0.636	-0.646	-0.658	-0.669	-0.682	-0.695	-0.708	-0.721	-0.736	-0.751	-0.766	-0.781	-0.798	-0.814	-0.829	-0.845	-0.861	-0.878	-0.894	-0.909	-0.925	-0.941	-0.955	-0.970	-0.984	-0.999	-1.012	-1.026	-1.038	-1.051	-1.062	-1.072	-1.084	-1.094	-1.102	-1.110	-1.119	-1.126	-1.131	-1.139	-1.144	-1.148	-1.151	-1.155	-1.156	-1.158	-1.159	-1.158	-1.158	-1.156	-1.152	-1.150	-1.146	-1.141	-1.136	-1.130	-1.122	-1.115	-1.108	-1.099	-1.091	-1.081	-1.070	-1.060	-1.049	-1.038	-1.026	-1.014	-1.002	-0.990	-0.979	-0.968	-0.955	-0.942	-0.931	-0.920	-0.908	-0.896	-0.885	-0.874	-0.865	-0.854	-0.844	-0.836	-0.828	-0.819	-0.811	-0.804	-0.799	-0.792	-0.788	-0.782	-0.779	-0.775	-0.772	-0.771	-0.770	-0.769	-0.769	-0.769	-0.771	-0.771	-0.774	-0.778	-0.780	-0.784	-0.789	-0.792	-0.798	-0.802	-0.809	-0.814	-0.821	-0.826	-0.832	-0.839	-0.845	-0.851	-0.858	-0.862	-0.869	-0.875	-0.881	-0.886	-0.891	-0.896	-0.901	-0.906	-0.910	-0.914	-0.918	-0.920	-0.922	-0.926	-0.928	-0.930	-0.931	-0.932	-0.932	-0.934	-0.934	-0.934	-0.934	-0.932	-0.932	-0.931	-0.930	-0.930	-0.928	-0.926	-0.925	-0.924	-0.922	-0.921	-0.920	-0.919	-0.916	-0.915	-0.915	-0.914	-0.914	-0.912	-0.912	-0.912	-0.912	-0.914	-0.914	-0.915	-0.918	-0.919	-0.921	-0.924	-0.928	-0.931	-0.934	-0.938	-0.941	-0.946	-0.952	-0.956	-0.962	-0.969	-0.975	-0.980	-0.986	-0.994	-1.001	-1.008	-1.014	-1.021	-1.028	-1.036	-1.044	-1.051	-1.058	-1.066	-1.072	-1.080	-1.088	-1.094	-1.102	-1.109	-1.115	-1.121	-1.128	-1.132	-1.139	-1.144	-1.149	-1.152	-1.155	-1.159	-1.161	-1.165	-1.166	-1.168	-1.169	-1.168	-1.168	-1.166	-1.164	-1.161	-1.159	-1.155	-1.151	-1.145	-1.139	-1.131	-1.125	-1.116	-1.108	-1.098	-1.086	-1.076	-1.064	-1.051	-1.039	-1.025	-1.010	-0.995	-0.980	-0.962	-0.946	-0.929	-0.910	-0.892	-0.872	-0.854	-0.834	-0.814	-0.792	-0.772	-0.751	-0.730	-0.709	-0.689	-0.666	-0.646	-0.624	-0.604	-0.582	-0.561	-0.541	-0.521	-0.502	-0.482	-0.464	-0.445	-0.426	-0.409	-0.392	-0.375	-0.360	-0.345	-0.331	-0.319	-0.306	-0.294	-0.282	-0.272	-0.265	-0.256	-0.249	-0.242	-0.238	-0.234	-0.230	-0.228	-0.225	-0.225	-0.225	-0.225	-0.229	-0.231	-0.234	-0.239	-0.244	-0.249	-0.255	-0.262	-0.270	-0.279	-0.288	-0.296	-0.306	-0.315	-0.326	-0.336	-0.348	-0.358	-0.366	-0.378	-0.388	-0.398	-0.408	-0.416	-0.426	-0.435	-0.445	-0.452	-0.460	-0.466	-0.472	-0.478	-0.481	-0.485	-0.489	-0.489	-0.491	-0.491	-0.489	-0.488	-0.484	-0.479	-0.474	-0.466	-0.459	-0.450	-0.440	-0.429	-0.415	-0.402	-0.388	-0.371	-0.355	-0.338	-0.319	-0.299	-0.279	-0.259	-0.235	-0.214	-0.190	-0.166	-0.141	-0.116	-0.091	-0.066	-0.041	-0.014	0.011	0.036	0.064	0.089	0.112	0.139	0.162	0.186	0.210	0.231	0.254	0.275	0.295	0.314	0.332	0.350	0.365	0.380	0.394	0.408	0.418	0.429	0.438	0.442	0.449	0.454	0.456	0.456	0.458	0.454	0.451	0.446	0.440	0.432	0.424	0.412	0.401	0.388	0.374	0.358	0.341	0.324	0.305	0.285	0.264	0.244	0.220	0.198	0.172	0.149	0.124	0.099	0.072	0.046	0.020	-0.005	-0.031	-0.058	-0.084	-0.110	-0.134	-0.159	-0.184	-0.209	-0.231	-0.254	-0.276	-0.296	-0.318	-0.335	-0.354	-0.371	-0.388	-0.402	-0.418	-0.430	-0.441	-0.450	-0.460	-0.466	-0.472	-0.478	-0.482	-0.484	-0.485	-0.484	-0.481	-0.479	-0.475	-0.469	-0.462	-0.455	-0.446	-0.436	-0.424	-0.412	-0.400	-0.385	-0.370	-0.355	-0.340	-0.322	-0.305	-0.286	-0.269	-0.250	-0.231	-0.212	-0.194	-0.175	-0.156	-0.138	-0.120	-0.101	-0.082	-0.065	-0.049	-0.032	-0.016	-0.002	0.012	0.026	0.038	0.050	0.060	0.070	0.079	0.086	0.091	0.096	0.099	0.101	0.102	0.102	0.100	0.096	0.091	0.085	0.078	0.069	0.058	0.046	0.034	0.018	0.002	-0.014	-0.034	-0.052	-0.074	-0.095	-0.119	-0.141	-0.166	-0.194	-0.219	-0.246	-0.274	-0.304	-0.332	-0.361	-0.391	-0.421	-0.451	-0.482	-0.512	-0.544	-0.574	-0.605	-0.635	-0.664	-0.694	-0.721	-0.749	-0.776	-0.801	-0.828	-0.851	-0.875	-0.898	-0.918	-0.939	-0.956	-0.974	-0.990	-1.004	-1.018	-1.031	-1.040	-1.050	-1.058	-1.064	-1.069	-1.071	-1.074	-1.074	-1.071	-1.069	-1.065	-1.059	-1.052	-1.044	-1.034	-1.024	-1.011	-0.998	-0.982	-0.968	-0.951	-0.934	-0.915	-0.895	-0.876	-0.856	-0.834	-0.812	-0.790	-0.768	-0.745	-0.722	-0.699	-0.675	-0.652	-0.629	-0.605	-0.582	-0.559	-0.536	-0.515	-0.492	-0.470	-0.449	-0.429	-0.410	-0.390	-0.370	-0.352	-0.335	-0.319	-0.302	-0.288	-0.272	-0.258	-0.245	-0.234	-0.222	-0.212	-0.204	-0.195	-0.186	-0.180	-0.174	-0.170	-0.166	-0.164	-0.160	-0.160	-0.159	-0.160	-0.161	-0.164	-0.168	-0.170	-0.175	-0.181	-0.186	-0.194	-0.200	-0.209	-0.218	-0.226	-0.235	-0.245	-0.255	-0.265	-0.275	-0.286	-0.296	-0.306	-0.318	-0.329	-0.340	-0.350	-0.360	-0.371	-0.380	-0.390	-0.399	-0.406	-0.415	-0.422	-0.430	-0.435	-0.441	-0.446	-0.450	-0.454	-0.456	-0.456	-0.458	-0.458	-0.458	-0.455	-0.451	-0.448	-0.442	-0.436	-0.430	-0.421	-0.412	-0.404	-0.392	-0.380	-0.368	-0.354	-0.340	-0.324	-0.308	-0.290	-0.272	-0.254	-0.235	-0.215	-0.195	-0.174	-0.151	-0.131	-0.108	-0.085	-0.061	-0.038	-0.012	0.011	0.036	0.060	0.086	0.111	0.138	0.162	0.188	0.212	0.239	0.265	0.290	0.315	0.340	0.365	0.391	0.415	0.440	0.465	0.488	0.512	0.536	0.559	0.582	0.605	0.628	0.649	0.670	0.691	0.712	0.732	0.752	0.772	0.790	0.810	0.828	0.844	0.861	0.878	0.894	0.909	0.922	0.938	0.951	0.964	0.976	0.988	0.999	1.009	1.018	1.026	1.035	1.042	1.049	1.056	1.061	1.065	1.070	1.074	1.076	1.078	1.078	1.079	1.079	1.078	1.076	1.072	1.069	1.065	1.060	1.055	1.049	1.041	1.032	1.024	1.014	1.002	0.991	0.980	0.965	0.952	0.938	0.922	0.905	0.889	0.871	0.851	0.832	0.811	0.791	0.770	0.746	0.722	0.699	0.675	0.649	0.624	0.596	0.569	0.541	0.512	0.485	0.456	0.425	0.395	0.364	0.334	0.302	0.270	0.239	0.208	0.175	0.142	0.110	0.078	0.044	0.012	-0.021	-0.052	-0.086	-0.119	-0.150	-0.182	-0.214	-0.246	-0.278	-0.308	-0.339	-0.368	-0.398	-0.426	-0.455	-0.484	-0.511	-0.539	-0.565	-0.591	-0.618	-0.642	-0.668	-0.691	-0.714	-0.736	-0.759	-0.780	-0.802	-0.821	-0.842	-0.860	-0.880	-0.898	-0.915	-0.931	-0.948	-0.964	-0.979	-0.994	-1.008	-1.022	-1.036	-1.049	-1.062	-1.075	-1.085	-1.098	-1.109	-1.120	-1.132	-1.142	-1.152	-1.162	-1.172	-1.181	-1.191	-1.200	-1.209	-1.219	-1.228	-1.235	-1.244	-1.251	-1.260	-1.268	-1.275	-1.284	-1.291	-1.299	-1.306	-1.314	-1.321	-1.328	-1.335	-1.342	-1.350	-1.356	-1.364	-1.370	-1.376	-1.385	-1.390	-1.398	-1.404	-1.411	-1.416	-1.422	-1.430	-1.436	-1.442	-1.449	-1.455	-1.462	-1.468	-1.474	-1.480	-1.486	-1.491	-1.498	-1.502	-1.509	-1.514	-1.520	-1.525	-1.531	-1.536	-1.542	-1.548	-1.551	-1.556	-1.560	-1.565	-1.568	-1.572	-1.575	-1.578	-1.580	-1.581	-1.584	-1.584	-1.585	-1.585	-1.585	-1.584	-1.584	-1.582	-1.579	-1.576	-1.572	-1.568	-1.564	-1.558	-1.552	-1.545	-1.536	-1.529	-1.519	-1.509	-1.498	-1.485	-1.472	-1.459	-1.445	-1.429	-1.414	-1.396	-1.379	-1.360	-1.341	-1.321	-1.299	-1.279	-1.255	-1.232	-1.208	-1.182	-1.158	-1.131	-1.104	-1.076	-1.049	-1.020	-0.990	-0.960	-0.929	-0.899	-0.868	-0.836	-0.804	-0.772	-0.739	-0.706	-0.674	-0.641	-0.608	-0.575	-0.541	-0.509	-0.478	-0.445	-0.412	-0.381	-0.351	-0.320	-0.289	-0.259	-0.230	-0.201	-0.174	-0.146	-0.119	-0.092	-0.066	-0.041	-0.018	0.006	0.030	0.051	0.074	0.094	0.114	0.134	0.152	0.169	0.188	0.204	0.220	0.235	0.250	0.264	0.278	0.291	0.304	0.316	0.328	0.339	0.350	0.361	0.372	0.382	0.394	0.404	0.412	0.422	0.432	0.442	0.452	0.462	0.472	0.481	0.492	0.502	0.512	0.524	0.534	0.545	0.555	0.568	0.579	0.590	0.602	0.614	0.626	0.639	0.652	0.665	0.678	0.691	0.702	0.718	0.730	0.744	0.758	0.772	0.785	0.800	0.812	0.826	0.840	0.854	0.868	0.882	0.896	0.909	0.921	0.935	0.948	0.961	0.974	0.986	0.998	1.010	1.021	1.032	1.044	1.055	1.065	1.076	1.085	1.094	1.104	1.111	1.120	1.126	1.134	1.141	1.146	1.152	1.156	1.161	1.165	1.168	1.170	1.170	1.171	1.171	1.169	1.168	1.166	1.161	1.158	1.152	1.145	1.138	1.130	1.121	1.110	1.100	1.088	1.074	1.059	1.044	1.028	1.010	0.992	0.974	0.954	0.934	0.911	0.888	0.865	0.840	0.815	0.789	0.764	0.736	0.709	0.681	0.652	0.624	0.595	0.565	0.536	0.506	0.476	0.446	0.418	0.388	0.359	0.330	0.301	0.274	0.248	0.221	0.196	0.172	0.148	0.125	0.102	0.081	0.062	0.044	0.028	0.012	-0.001	-0.015	-0.026	-0.036	-0.044	-0.050	-0.055	-0.059	-0.060	-0.060	-0.060	-0.058	-0.052	-0.046	-0.040	-0.031	-0.021	-0.011	0.001	0.015	0.030	0.045	0.061	0.078	0.096	0.114	0.132	0.152	0.171	0.191	0.210	0.230	0.249	0.269	0.289	0.308	0.324	0.341	0.359	0.374	0.389	0.401	0.414	0.425	0.435	0.444	0.451	0.458	0.462	0.464	0.466	0.466	0.464	0.461	0.456	0.451	0.444	0.435	0.425	0.414	0.400	0.386	0.371	0.354	0.338	0.320	0.301	0.281	0.261	0.241	0.220	0.199	0.178	0.156	0.135	0.115	0.094	0.074	0.054	0.035	0.016	0.000	-0.019	-0.032	-0.049	-0.060	-0.074	-0.084	-0.092	-0.102	-0.109	-0.114	-0.118	-0.120	-0.121	-0.120	-0.118	-0.115	-0.110	-0.102	-0.095	-0.086	-0.075	-0.064	-0.051	-0.038	-0.022	-0.008	0.009	0.025	0.044	0.061	0.080	0.099	0.119	0.139	0.158	0.178	0.198	0.216	0.235	0.254	0.272	0.290	0.308	0.325	0.341	0.356	0.370	0.384	0.395	0.406	0.418	0.426	0.435	0.441	0.448	0.454	0.459	0.461	0.464	0.464	0.464	0.462	0.460	0.456	0.451	0.448	0.441	0.434	0.426	0.418	0.408	0.396	0.386	0.372	0.360	0.346	0.332	0.318	0.302	0.286	0.271	0.254	0.236	0.218	0.200	0.181	0.161	0.141	0.121	0.100	0.078	0.056	0.034	0.011	-0.011	-0.035	-0.059	-0.082	-0.105	-0.130	-0.155	-0.180	-0.205	-0.229	-0.254	-0.279	-0.304	-0.330	-0.354	-0.379	-0.405	-0.430	-0.454	-0.479	-0.502	-0.526	-0.550	-0.574	-0.595	-0.616	-0.638	-0.658	-0.678	-0.695	-0.714	-0.731	-0.746	-0.761	-0.775	-0.789	-0.801	-0.811	-0.821	-0.830	-0.836	-0.844	-0.848	-0.852	-0.855	-0.856	-0.856	-0.856	-0.854	-0.851	-0.846	-0.841	-0.835	-0.829	-0.821	-0.812	-0.804	-0.794	-0.784	-0.772	-0.760	-0.749	-0.736	-0.725	-0.712	-0.699	-0.686	-0.675	-0.662	-0.650	-0.639	-0.628	-0.615	-0.605	-0.595	-0.585	-0.575	-0.568	-0.561	-0.555	-0.549	-0.544	-0.540	-0.536	-0.535	-0.534	-0.534	-0.535	-0.536	-0.540	-0.542	-0.546	-0.552	-0.559	-0.565	-0.574	-0.581	-0.592	-0.601	-0.612	-0.624	-0.636	-0.649	-0.661	-0.674	-0.688	-0.701	-0.716	-0.729	-0.744	-0.758	-0.770	-0.785	-0.799	-0.812	-0.825	-0.838	-0.849	-0.861	-0.871	-0.882	-0.891	-0.899	-0.908	-0.915	-0.922	-0.928	-0.932	-0.936	-0.938	-0.940	-0.940	-0.940	-0.938	-0.935	-0.931	-0.926	-0.920	-0.912	-0.904	-0.894	-0.884	-0.871	-0.859	-0.844	-0.829	-0.812	-0.795	-0.778	-0.758	-0.738	-0.716	-0.695	-0.671	-0.648	-0.624	-0.599	-0.572	-0.546	-0.520	-0.494	-0.466	-0.439	-0.411	-0.384	-0.355	-0.329	-0.301	-0.275	-0.248	-0.221	-0.196	-0.170	-0.146	-0.122	-0.100	-0.078	-0.058	-0.038	-0.019	-0.002	0.015	0.029	0.042	0.054	0.064	0.072	0.080	0.085	0.089	0.091	0.091	0.090	0.088	0.082	0.076	0.070	0.061	0.050	0.039	0.025	0.010	-0.006	-0.024	-0.041	-0.060	-0.080	-0.102	-0.122	-0.145	-0.169	-0.192	-0.215	-0.240	-0.264	-0.288	-0.312	-0.335	-0.359	-0.381	-0.404	-0.425	-0.445	-0.465	-0.484	-0.502	-0.518	-0.532	-0.548	-0.560	-0.571	-0.581	-0.590	-0.596	-0.602	-0.605	-0.608	-0.610	-0.608	-0.606	-0.602	-0.596	-0.589	-0.581	-0.570	-0.559	-0.546	-0.532	-0.519	-0.502	-0.485	-0.468	-0.449	-0.429	-0.409	-0.388	-0.368	-0.346	-0.324	-0.301	-0.280	-0.258	-0.235	-0.212	-0.191	-0.169	-0.148	-0.129	-0.108	-0.089	-0.070	-0.050	-0.034	-0.016	0.000	0.015	0.030	0.042	0.056	0.068	0.079	0.089	0.098	0.105	0.112	0.119	0.124	0.128	0.131	0.134	0.136	0.136	0.138	0.136	0.135	0.132	0.131	0.128	0.124	0.120	0.115	0.109	0.102	0.098	0.091	0.084	0.076	0.069	0.060	0.054	0.045	0.036	0.028	0.019	0.009	0.000	-0.009	-0.019	-0.026	-0.036	-0.045	-0.055	-0.062	-0.071	-0.080	-0.088	-0.096	-0.104	-0.110	-0.118	-0.124	-0.130	-0.135	-0.140	-0.145	-0.149	-0.151	-0.154	-0.155	-0.156	-0.156	-0.156	-0.155	-0.152	-0.150	-0.146	-0.141	-0.136	-0.130	-0.122	-0.115	-0.106	-0.096	-0.085	-0.072	-0.060	-0.046	-0.031	-0.016	0.000	0.018	0.036	0.055	0.075	0.095	0.116	0.138	0.159	0.182	0.205	0.228	0.250	0.274	0.298	0.321	0.344	0.366	0.390	0.412	0.435	0.458	0.479	0.500	0.520	0.540	0.559	0.578	0.595	0.612	0.628	0.642	0.656	0.669	0.681	0.692	0.701	0.711	0.719	0.725	0.730	0.735	0.740	0.742	0.744	0.746	0.745	0.745	0.744	0.741	0.739	0.735	0.731	0.726	0.722	0.718	0.712	0.709	0.702	0.698	0.691	0.686	0.681	0.676	0.671	0.666	0.661	0.658	0.654	0.651	0.648	0.645	0.645	0.644	0.642	0.644	0.644	0.645	0.648	0.649	0.651	0.655	0.659	0.662	0.666	0.671	0.676	0.681	0.688	0.694	0.700	0.706	0.712	0.719	0.726	0.731	0.739	0.745	0.751	0.759	0.764	0.769	0.775	0.780	0.786	0.790	0.795	0.799	0.802	0.805	0.809	0.811	0.814	0.816	0.818	0.819	0.820	0.820	0.820	0.820	0.819	0.818	0.815	0.814	0.811	0.809	0.805	0.801	0.799	0.795	0.791	0.786	0.782	0.778	0.772	0.769	0.764	0.759	0.755	0.749	0.745	0.739	0.732	0.728	0.722	0.716	0.710	0.704	0.698	0.691	0.686	0.679	0.672	0.665	0.660	0.652	0.646	0.639	0.631	0.624	0.616	0.609	0.600	0.592	0.584	0.575	0.566	0.556	0.548	0.539	0.529	0.520	0.510	0.500	0.489	0.479	0.468	0.456	0.446	0.435	0.422	0.410	0.400	0.389	0.376	0.365	0.352	0.340	0.329	0.316	0.306	0.294	0.282	0.271	0.259	0.248	0.236	0.225	0.215	0.204	0.194	0.182	0.174	0.164	0.152	0.144	0.134	0.126	0.118	0.109	0.100	0.092	0.084	0.078	0.069	0.061	0.055	0.048	0.040	0.032	0.025	0.019	0.012	0.006	-0.001	-0.009	-0.016	-0.022	-0.029	-0.036	-0.042	-0.050	-0.059	-0.066	-0.074	-0.082	-0.091	-0.099	-0.108	-0.118	-0.126	-0.136	-0.146	-0.156	-0.168	-0.179	-0.190	-0.202	-0.214	-0.226	-0.240	-0.252	-0.266	-0.279	-0.292	-0.308	-0.321	-0.338	-0.352	-0.368	-0.382	-0.399	-0.415	-0.430	-0.445	-0.460	-0.476	-0.492	-0.509	-0.524	-0.540	-0.556	-0.571	-0.588	-0.602	-0.619	-0.632	-0.649	-0.664	-0.678	-0.692	-0.708	-0.721	-0.736	-0.750	-0.762	-0.778	-0.790	-0.804	-0.816	-0.828	-0.840	-0.851	-0.862	-0.874	-0.884	-0.894	-0.904	-0.914	-0.921	-0.930	-0.939	-0.946	-0.952	-0.960	-0.966	-0.972	-0.976	-0.981	-0.986	-0.989	-0.991	-0.994	-0.995	-0.995	-0.996	-0.995	-0.994	-0.991	-0.986	-0.982	-0.976	-0.970	-0.962	-0.952	-0.942	-0.931	-0.918	-0.905	-0.889	-0.874	-0.856	-0.836	-0.816	-0.796	-0.772	-0.749	-0.725	-0.699	-0.671	-0.642	-0.612	-0.582	-0.551	-0.520	-0.485	-0.451	-0.416	-0.380	-0.345	-0.309	-0.272	-0.234	-0.196	-0.159	-0.121	-0.084	-0.048	-0.010	0.026	0.061	0.096	0.131	0.164	0.196	0.228	0.258	0.285	0.312	0.338	0.361	0.384	0.404	0.422	0.439	0.454	0.465	0.476	0.484	0.490	0.495	0.496	0.496	0.494	0.489	0.484	0.475	0.464	0.451	0.438	0.421	0.402	0.382	0.362	0.340	0.314	0.289	0.261	0.235	0.205	0.176	0.145	0.114	0.081	0.049	0.016	-0.016	-0.049	-0.082	-0.115	-0.148	-0.181	-0.212	-0.245	-0.276	-0.306	-0.336	-0.365	-0.395	-0.422	-0.449	-0.476	-0.501	-0.525	-0.549	-0.571	-0.594	-0.614	-0.634	-0.652	-0.671	-0.688	-0.705	-0.720	-0.735	-0.749	-0.762	-0.775	-0.789	-0.800	-0.811	-0.822	-0.832	-0.842	-0.852	-0.862	-0.872	-0.881	-0.890	-0.900	-0.909	-0.918	-0.926	-0.935	-0.945	-0.954	-0.962	-0.971	-0.981	-0.990	-1.000	-1.010	-1.019	-1.030	-1.040	-1.050	-1.059	-1.070	-1.080	-1.091	-1.101	-1.110	-1.120	-1.130	-1.139	-1.149	-1.158	-1.166	-1.174	-1.181	-1.189	-1.195	-1.201	-1.205	-1.211	-1.215	-1.218	-1.220	-1.222	-1.224	-1.222	-1.221	-1.220	-1.219	-1.215	-1.211	-1.206	-1.201	-1.195	-1.188	-1.180	-1.171	-1.162	-1.152	-1.141	-1.130	-1.119	-1.106	-1.092	-1.080	-1.065	-1.051	-1.036	-1.021	-1.006	-0.991	-0.975	-0.960	-0.945	-0.929	-0.914	-0.898	-0.882	-0.866	-0.852	-0.838	-0.824	-0.811	-0.798	-0.785	-0.772	-0.760	-0.749	-0.739	-0.730	-0.720	-0.712	-0.704	-0.698	-0.691	-0.685	-0.680	-0.678	-0.674	-0.671	-0.669	-0.668	-0.668	-0.669	-0.670	-0.672	-0.675	-0.679	-0.684	-0.690	-0.696	-0.702	-0.711	-0.719	-0.728	-0.738	-0.748	-0.759	-0.771	-0.782	-0.796	-0.809	-0.822	-0.836	-0.850	-0.865	-0.880	-0.896	-0.911	-0.926	-0.942	-0.959	-0.975	-0.990	-1.006	-1.022	-1.038	-1.054	-1.069	-1.084	-1.099	-1.114	-1.129	-1.141	-1.154	-1.166	-1.179	-1.190	-1.201	-1.211	-1.220	-1.229	-1.238	-1.244	-1.250	-1.255	-1.260	-1.264	-1.266	-1.268	-1.269	-1.268	-1.268	-1.264	-1.261	-1.256	-1.251	-1.244	-1.238	-1.230	-1.221	-1.211	-1.201	-1.191	-1.178	-1.166	-1.154	-1.140	-1.126	-1.112	-1.098	-1.081	-1.066	-1.051	-1.036	-1.021	-1.005	-0.990	-0.975	-0.960	-0.944	-0.930	-0.915	-0.901	-0.889	-0.878	-0.865	-0.854	-0.844	-0.834	-0.825	-0.818	-0.811	-0.806	-0.801	-0.798	-0.795	-0.794	-0.794	-0.795	-0.798	-0.801	-0.806	-0.812	-0.819	-0.828	-0.838	-0.848	-0.859	-0.870	-0.885	-0.900	-0.915	-0.930	-0.946	-0.965	-0.982	-1.001	-1.021	-1.041	-1.061	-1.082	-1.102	-1.121	-1.142	-1.162	-1.184	-1.204	-1.222	-1.242	-1.261	-1.279	-1.296	-1.314	-1.330	-1.345	-1.360	-1.372	-1.386	-1.396	-1.406	-1.415	-1.421	-1.428	-1.432	-1.436	-1.438	-1.436	-1.435	-1.431	-1.426	-1.419	-1.410	-1.398	-1.386	-1.372	-1.356	-1.340	-1.321	-1.300	-1.278	-1.255	-1.229	-1.202	-1.174	-1.145	-1.115	-1.082	-1.049	-1.015	-0.978	-0.941	-0.905	-0.866	-0.826	-0.788	-0.748	-0.706	-0.665	-0.624	-0.582	-0.540	-0.499	-0.458	-0.415	-0.375	-0.332	-0.294	-0.254	-0.215	-0.176	-0.138	-0.101	-0.066	-0.031	0.002	0.035	0.068	0.098	0.126	0.154	0.180	0.205	0.229	0.250	0.271	0.291	0.309	0.325	0.340	0.354	0.366	0.376	0.386	0.394	0.401	0.405	0.409	0.411	0.411	0.411	0.409	0.405	0.400	0.395	0.388	0.380	0.370	0.361	0.349	0.338	0.322	0.310	0.294	0.278	0.260	0.242	0.225	0.205	0.186	0.166	0.145	0.124	0.101	0.080	0.058	0.032	0.010	-0.014	-0.039	-0.061	-0.086	-0.110	-0.135	-0.159	-0.182	-0.206	-0.230	-0.252	-0.276	-0.300	-0.322	-0.344	-0.366	-0.388	-0.408	-0.428	-0.446	-0.466	-0.484	-0.501	-0.519	-0.534	-0.550	-0.564	-0.578	-0.591	-0.602	-0.615	-0.625	-0.635	-0.644	-0.652	-0.660	-0.668	-0.672	-0.678	-0.684	-0.688	-0.690	-0.694	-0.696	-0.698	-0.699	-0.701	-0.702	-0.702	-0.704	-0.704	-0.704	-0.702	-0.702	-0.702	-0.702	-0.702	-0.704	-0.704	-0.704	-0.705	-0.705	-0.706	-0.708	-0.710	-0.711	-0.714	-0.716	-0.720	-0.722	-0.726	-0.731	-0.736	-0.741	-0.748	-0.754	-0.759	-0.766	-0.772	-0.780	-0.788	-0.795	-0.802	-0.811	-0.820	-0.829	-0.838	-0.846	-0.855	-0.864	-0.872	-0.880	-0.889	-0.898	-0.906	-0.912	-0.921	-0.929	-0.936	-0.942	-0.950	-0.956	-0.962	-0.969	-0.974	-0.979	-0.984	-0.988	-0.991	-0.995	-0.998	-1.000	-1.002	-1.004	-1.005	-1.005	-1.005	-1.005	-1.004	-1.002	-1.000	-0.998	-0.995	-0.990	-0.988	-0.982	-0.978	-0.971	-0.965	-0.959	-0.951	-0.944	-0.936	-0.928	-0.918	-0.908	-0.898	-0.885	-0.874	-0.861	-0.848	-0.834	-0.818	-0.802	-0.786	-0.769	-0.750	-0.732	-0.712	-0.692	-0.671	-0.649	-0.628	-0.604	-0.581	-0.558	-0.532	-0.507	-0.482	-0.456	-0.430	-0.404	-0.378	-0.351	-0.324	-0.296	-0.269	-0.242	-0.216	-0.189	-0.162	-0.136	-0.110	-0.085	-0.060	-0.035	-0.012	0.010	0.031	0.051	0.070	0.088	0.105	0.121	0.134	0.146	0.159	0.168	0.176	0.182	0.188	0.190	0.191	0.191	0.189	0.185	0.180	0.175	0.165	0.156	0.145	0.132	0.118	0.101	0.085	0.066	0.046	0.026	0.004	-0.020	-0.042	-0.069	-0.094	-0.119	-0.146	-0.174	-0.201	-0.229	-0.256	-0.286	-0.314	-0.342	-0.370	-0.398	-0.425	-0.452	-0.479	-0.504	-0.530	-0.554	-0.578	-0.601	-0.622	-0.644	-0.664	-0.682	-0.700	-0.718	-0.731	-0.746	-0.759	-0.770	-0.780	-0.789	-0.796	-0.802	-0.808	-0.811	-0.814	-0.812	-0.814	-0.812	-0.809	-0.804	-0.800	-0.792	-0.786	-0.778	-0.768	-0.758	-0.746	-0.735	-0.721	-0.708	-0.694	-0.679	-0.664	-0.648	-0.631	-0.614	-0.598	-0.580	-0.562	-0.545	-0.526	-0.509	-0.490	-0.472	-0.454	-0.438	-0.420	-0.401	-0.384	-0.366	-0.350	-0.334	-0.318	-0.302	-0.286	-0.270	-0.256	-0.241	-0.228	-0.214	-0.201	-0.188	-0.175	-0.162	-0.150	-0.139	-0.128	-0.116	-0.105	-0.095	-0.084	-0.074	-0.064	-0.055	-0.045	-0.036	-0.026	-0.018	-0.008	0.001	0.011	0.020	0.030	0.039	0.049	0.059	0.069	0.080	0.090	0.101	0.112	0.125	0.136	0.148	0.161	0.174	0.188	0.200	0.214	0.229	0.242	0.258	0.274	0.289	0.304	0.321	0.336	0.352	0.370	0.385	0.402	0.420	0.436	0.454	0.471	0.488	0.504	0.521	0.536	0.554	0.569	0.585	0.600	0.615	0.630	0.642	0.658	0.670	0.684	0.696	0.706	0.719	0.729	0.739	0.748	0.756	0.764	0.771	0.779	0.785	0.790	0.794	0.799	0.802	0.805	0.808	0.809	0.810	0.811	0.810	0.810	0.808	0.808	0.805	0.801	0.799	0.795	0.791	0.788	0.784	0.779	0.772	0.768	0.762	0.758	0.752	0.745	0.740	0.734	0.729	0.721	0.716	0.710	0.706	0.700	0.695	0.691	0.686	0.682	0.679	0.675	0.674	0.670	0.669	0.666	0.665	0.664	0.664	0.664	0.665	0.666	0.668	0.670	0.671	0.675	0.679	0.682	0.688	0.691	0.699	0.704	0.709	0.716	0.721	0.729	0.736	0.744	0.751	0.759	0.768	0.775	0.782	0.791	0.799	0.805	0.812	0.820	0.826	0.832	0.839	0.844	0.849	0.852	0.856	0.859	0.860	0.862	0.862	0.861	0.860	0.858	0.854	0.849	0.844	0.838	0.830	0.821	0.811	0.801	0.790	0.778	0.764	0.749	0.731	0.715	0.696	0.676	0.656	0.635	0.612	0.590	0.566	0.540	0.515	0.489	0.461	0.432	0.404	0.375	0.345	0.314	0.284	0.252	0.221	0.190	0.159	0.126	0.094	0.061	0.029	-0.004	-0.036	-0.068	-0.100	-0.131	-0.162	-0.194	-0.224	-0.255	-0.285	-0.312	-0.341	-0.370	-0.398	-0.424	-0.450	-0.475	-0.500	-0.522	-0.545	-0.568	-0.589	-0.610	-0.630	-0.648	-0.665	-0.681	-0.696	-0.711	-0.724	-0.736	-0.749	-0.758	-0.768	-0.776	-0.784	-0.789	-0.795	-0.799	-0.802	-0.805	-0.806	-0.806	-0.806	-0.805	-0.804	-0.801	-0.798	-0.794	-0.789	-0.784	-0.776	-0.770	-0.762	-0.755	-0.745	-0.736	-0.726	-0.716	-0.705	-0.694	-0.681	-0.669	-0.658	-0.644	-0.631	-0.619	-0.606	-0.594	-0.580	-0.566	-0.554	-0.540	-0.529	-0.515	-0.502	-0.491	-0.479	-0.468	-0.455	-0.444	-0.435	-0.424	-0.415	-0.405	-0.396	-0.389	-0.382	-0.375	-0.369	-0.364	-0.360	-0.355	-0.351	-0.348	-0.346	-0.344	-0.344	-0.344	-0.344	-0.346	-0.348	-0.350	-0.354	-0.358	-0.362	-0.368	-0.374	-0.380	-0.389	-0.396	-0.405	-0.415	-0.424	-0.435	-0.445	-0.455	-0.468	-0.480	-0.491	-0.505	-0.518	-0.532	-0.545	-0.559	-0.572	-0.589	-0.602	-0.618	-0.631	-0.648	-0.662	-0.676	-0.691	-0.706	-0.720	-0.735	-0.749	-0.762	-0.776	-0.790	-0.802	-0.815	-0.828	-0.839	-0.851	-0.861	-0.871	-0.881	-0.890	-0.898	-0.906	-0.912	-0.920	-0.926	-0.931	-0.938	-0.941	-0.945	-0.948	-0.950	-0.952	-0.954	-0.955	-0.955	-0.955	-0.955	-0.954	-0.952	-0.950	-0.949	-0.946	-0.944	-0.942	-0.939	-0.935	-0.932	-0.930	-0.926	-0.924	-0.921	-0.918	-0.914	-0.912	-0.909	-0.908	-0.906	-0.904	-0.901	-0.900	-0.900	-0.900	-0.899	-0.900	-0.899	-0.900	-0.901	-0.904	-0.906	-0.909	-0.911	-0.914	-0.918	-0.920	-0.924	-0.926	-0.931	-0.934	-0.939	-0.942	-0.946	-0.950	-0.954	-0.958	-0.960	-0.962	-0.965	-0.968	-0.969	-0.971	-0.971	-0.972	-0.974	-0.972	-0.971	-0.970	-0.969	-0.966	-0.962	-0.959	-0.955	-0.949	-0.942	-0.936	-0.930	-0.924	-0.916	-0.908	-0.900	-0.891	-0.882	-0.874	-0.865	-0.855	-0.845	-0.836	-0.826	-0.816	-0.808	-0.798	-0.789	-0.780	-0.771	-0.764	-0.756	-0.750	-0.744	-0.739	-0.734	-0.729	-0.726	-0.724	-0.724	-0.722	-0.722	-0.725	-0.726	-0.730	-0.736	-0.741	-0.748	-0.755	-0.764	-0.774	-0.784	-0.796	-0.808	-0.821	-0.834	-0.849	-0.865	-0.881	-0.898	-0.915	-0.932	-0.951	-0.969	-0.988	-1.006	-1.025	-1.044	-1.062	-1.081	-1.100	-1.119	-1.138	-1.155	-1.172	-1.190	-1.205	-1.222	-1.236	-1.251	-1.265	-1.279	-1.291	-1.302	-1.312	-1.322	-1.332	-1.341	-1.349	-1.355	-1.362	-1.368	-1.372	-1.378	-1.381	-1.384	-1.386	-1.389	-1.390	-1.391	-1.392	-1.394	-1.394	-1.394	-1.394	-1.394	-1.392	-1.394	-1.392	-1.391	-1.391	-1.390	-1.390	-1.390	-1.389	-1.389	-1.389	-1.389	-1.389	-1.390	-1.390	-1.390	-1.391	-1.394	-1.394	-1.396	-1.398	-1.399	-1.400	-1.402	-1.404	-1.406	-1.408	-1.411	-1.412	-1.415	-1.418	-1.419	-1.422	-1.424	-1.426	-1.428	-1.430	-1.432	-1.434	-1.436	-1.438	-1.439	-1.441	-1.444	-1.445	-1.448	-1.449	-1.451	-1.454	-1.455	-1.458	-1.460	-1.462	-1.465	-1.468	-1.471	-1.475	-1.479	-1.484	-1.488	-1.492	-1.499	-1.505	-1.511	-1.518	-1.525	-1.532	-1.541	-1.550	-1.559	-1.569	-1.579	-1.589	-1.600	-1.612	-1.625	-1.636	-1.649	-1.662	-1.676	-1.690	-1.704	-1.719	-1.732	-1.748	-1.762	-1.778	-1.792	-1.808	-1.822	-1.838	-1.851	-1.866	-1.880	-1.894	-1.908	-1.920	-1.932	-1.944	-1.954	-1.965	-1.975	-1.984	-1.992	-1.999	-2.005	-2.010	-2.015	-2.018	-2.020	-2.021	-2.021	-2.021	-2.020	-2.016	-2.013	-2.009	-2.002	-1.995	-1.988	-1.978	-1.968	-1.956	-1.944	-1.931	-1.916	-1.901	-1.886	-1.869	-1.851	-1.832	-1.814	-1.794	-1.774	-1.751	-1.730	-1.709	-1.685	-1.662	-1.638	-1.612	-1.589	-1.564	-1.539	-1.512	-1.488	-1.462	-1.436	-1.410	-1.385	-1.359	-1.334	-1.306	-1.281	-1.255	-1.230	-1.204	-1.178	-1.154	-1.129	-1.104	-1.079	-1.054	-1.031	-1.008	-0.984	-0.960	-0.938	-0.914	-0.892	-0.870	-0.849	-0.829	-0.808	-0.788	-0.768	-0.748	-0.728	-0.709	-0.691	-0.672	-0.655	-0.638	-0.621	-0.604	-0.589	-0.574	-0.559	-0.544	-0.531	-0.518	-0.504	-0.492	-0.480	-0.468	-0.458	-0.448	-0.438	-0.428	-0.418	-0.410	-0.400	-0.392	-0.385	-0.378	-0.370	-0.365	-0.359	-0.352	-0.348	-0.341	-0.338	-0.332	-0.329	-0.324	-0.320	-0.316	-0.315	-0.311	-0.309	-0.306	-0.304	-0.302	-0.300	-0.299	-0.298	-0.296	-0.295	-0.294	-0.292	-0.291	-0.291	-0.290	-0.289	-0.289	-0.289	-0.288	-0.286	-0.286	-0.285	-0.284	-0.284	-0.284	-0.282	-0.281	-0.281	-0.280	-0.279	-0.278	-0.275	-0.274	-0.272	-0.270	-0.268	-0.264	-0.261	-0.258	-0.254	-0.250	-0.245	-0.240	-0.235	-0.230	-0.222	-0.218	-0.211	-0.205	-0.198	-0.190	-0.182	-0.175	-0.166	-0.158	-0.149	-0.140	-0.130	-0.120	-0.109	-0.099	-0.088	-0.076	-0.064	-0.052	-0.041	-0.029	-0.015	-0.002	0.010	0.024	0.036	0.051	0.065	0.079	0.092	0.106	0.122	0.136	0.150	0.166	0.180	0.195	0.209	0.224	0.239	0.254	0.269	0.282	0.299	0.314	0.326	0.341	0.356	0.370	0.384	0.396	0.410	0.425	0.438	0.451	0.464	0.476	0.489	0.501	0.514	0.525	0.536	0.548	0.559	0.569	0.580	0.590	0.600	0.609	0.619	0.628	0.638	0.645	0.654	0.661	0.670	0.678	0.685	0.691	0.698	0.704	0.711	0.716	0.721	0.725	0.731	0.734	0.738	0.741	0.745	0.746	0.749	0.751	0.752	0.754	0.754	0.755	0.754	0.752	0.752	0.750	0.749	0.746	0.744	0.741	0.738	0.732	0.729	0.724	0.718	0.712	0.708	0.701	0.694	0.686	0.680	0.671	0.662	0.655	0.648	0.638	0.630	0.620	0.611	0.601	0.592	0.584	0.574	0.565	0.555	0.546	0.538	0.529	0.519	0.510	0.501	0.492	0.484	0.476	0.469	0.461	0.455	0.448	0.442	0.436	0.430	0.425	0.420	0.416	0.412	0.409	0.405	0.402	0.400	0.398	0.395	0.395	0.392	0.391	0.391	0.390	0.390	0.390	0.390	0.390	0.390	0.390	0.390	0.391	0.391	0.392	0.392	0.392	0.392	0.392	0.392	0.392	0.392	0.394	0.392	0.392	0.392	0.390	0.390	0.389	0.385	0.384	0.382	0.380	0.376	0.374	0.370	0.368	0.362	0.359	0.355	0.349	0.344	0.340	0.335	0.329	0.322	0.316	0.310	0.302	0.296	0.290	0.282	0.275	0.268	0.260	0.252	0.244	0.236	0.228	0.221	0.212	0.204	0.195	0.186	0.178	0.169	0.160	0.151	0.142	0.134	0.125	0.115	0.106	0.096	0.086	0.078	0.066	0.056	0.046	0.035	0.024	0.012	0.001	-0.010	-0.022	-0.034	-0.046	-0.059	-0.071	-0.084	-0.096	-0.110	-0.122	-0.138	-0.150	-0.164	-0.179	-0.191	-0.205	-0.219	-0.232	-0.246	-0.260	-0.274	-0.288	-0.300	-0.312	-0.325	-0.338	-0.349	-0.360	-0.370	-0.381	-0.390	-0.399	-0.406	-0.415	-0.420	-0.426	-0.430	-0.435	-0.436	-0.438	-0.439	-0.438	-0.436	-0.432	-0.430	-0.424	-0.418	-0.409	-0.399	-0.389	-0.378	-0.364	-0.350	-0.334	-0.318	-0.299	-0.280	-0.259	-0.238	-0.214	-0.190	-0.165	-0.139	-0.112	-0.082	-0.054	-0.026	0.005	0.035	0.066	0.099	0.130	0.161	0.195	0.226	0.259	0.291	0.324	0.356	0.390	0.422	0.454	0.484	0.515	0.545	0.575	0.604	0.632	0.660	0.688	0.714	0.739	0.764	0.786	0.809	0.830	0.851	0.870	0.889	0.906	0.922	0.938	0.951	0.966	0.979	0.991	1.001	1.011	1.021	1.030	1.038	1.046	1.052	1.059	1.064	1.070	1.075	1.080	1.084	1.089	1.092	1.098	1.100	1.104	1.108	1.111	1.115	1.119	1.122	1.128	1.132	1.136	1.142	1.148	1.152	1.159	1.166	1.172	1.180	1.188	1.196	1.205	1.214	1.224	1.232	1.242	1.251	1.261	1.272	1.284	1.294	1.305	1.316	1.328	1.338	1.349	1.361	1.371	1.382	1.394	1.404	1.415	1.424	1.434	1.444	1.454	1.462	1.470	1.479	1.486	1.494	1.501	1.508	1.512	1.519	1.525	1.529	1.532	1.536	1.539	1.542	1.544	1.545	1.546	1.546	1.546	1.544	1.544	1.542	1.539	1.536	1.534	1.529	1.525	1.520	1.515	1.511	1.505	1.499	1.492	1.485	1.479	1.471	1.464	1.455	1.445	1.436	1.426	1.416	1.406	1.396	1.384	1.374	1.362	1.350	1.340	1.326	1.315	1.302	1.290	1.278	1.264	1.251	1.239	1.225	1.211	1.200	1.186	1.174	1.161	1.149	1.136	1.122	1.111	1.100	1.089	1.079	1.068	1.059	1.050	1.041	1.034	1.026	1.020	1.015	1.010	1.005	1.004	1.001	1.000	1.000	1.000	1.002	1.005	1.008	1.012	1.018	1.024	1.030	1.039	1.048	1.058	1.066	1.078	1.090	1.102	1.115	1.129	1.142	1.156	1.171	1.188	1.204	1.219	1.235	1.251	1.268	1.284	1.299	1.315	1.331	1.345	1.360	1.375	1.389	1.402	1.415	1.428	1.439	1.450	1.459	1.469	1.478	1.485	1.491	1.498	1.502	1.506	1.509	1.512	1.514	1.514	1.515	1.514	1.510	1.508	1.504	1.500	1.494	1.488	1.480	1.471	1.464	1.455	1.445	1.435	1.422	1.411	1.399	1.388	1.374	1.361	1.348	1.335	1.320	1.306	1.292	1.279	1.265	1.251	1.236	1.224	1.209	1.196	1.182	1.170	1.156	1.145	1.132	1.121	1.110	1.099	1.090	1.080	1.071	1.064	1.056	1.050	1.045	1.040	1.036	1.034	1.031	1.030	1.030	1.030	1.032	1.035	1.040	1.044	1.049	1.056	1.064	1.071	1.082	1.092	1.104	1.116	1.130	1.142	1.159	1.172	1.190	1.208	1.225	1.244	1.261	1.281	1.301	1.321	1.342	1.362	1.384	1.404	1.425	1.446	1.466	1.485	1.506	1.525	1.544	1.562	1.580	1.598	1.612	1.629	1.644	1.658	1.669	1.681	1.692	1.701	1.709	1.716	1.721	1.726	1.730	1.731	1.732	1.732	1.730	1.726	1.722	1.716	1.710	1.701	1.692	1.681	1.671	1.659	1.645	1.631	1.616	1.601	1.585	1.569	1.551	1.534	1.515	1.496	1.479	1.460	1.442	1.424	1.406	1.389	1.371	1.354	1.336	1.320	1.302	1.289	1.274	1.259	1.245	1.232	1.220	1.209	1.200	1.190	1.181	1.174	1.168	1.161	1.156	1.152	1.149	1.146	1.145	1.145	1.145	1.145	1.146	1.148	1.150	1.152	1.156	1.160	1.165	1.169	1.174	1.179	1.184	1.189	1.195	1.201	1.206	1.211	1.218	1.222	1.228	1.232	1.236	1.241	1.244	1.248	1.250	1.252	1.254	1.255	1.255	1.256	1.255	1.255	1.251	1.250	1.246	1.242	1.238	1.232	1.225	1.219	1.210	1.202	1.192	1.182	1.171	1.160	1.148	1.134	1.121	1.106	1.090	1.074	1.059	1.041	1.022	1.004	0.985	0.966	0.948	0.928	0.908	0.885	0.865	0.844	0.822	0.800	0.779	0.758	0.735	0.714	0.692	0.672	0.651	0.631	0.610	0.590	0.572	0.552	0.536	0.519	0.502	0.488	0.474	0.460	0.448	0.436	0.426	0.419	0.410	0.405	0.400	0.398	0.396	0.395	0.398	0.400	0.405	0.411	0.419	0.428	0.439	0.451	0.466	0.481	0.498	0.516	0.536	0.559	0.581	0.605	0.630	0.656	0.684	0.711	0.741	0.771	0.802	0.834	0.866	0.899	0.931	0.965	0.999	1.034	1.066	1.101	1.135	1.168	1.202	1.236	1.268	1.300	1.331	1.361	1.392	1.421	1.449	1.476	1.502	1.528	1.552	1.575	1.596	1.618	1.636	1.656	1.672	1.689	1.704	1.718	1.730	1.742	1.751	1.761	1.769	1.776	1.781	1.786	1.790	1.794	1.796	1.798	1.799	1.799	1.798	1.798	1.796	1.794	1.792	1.790	1.788	1.785	1.781	1.780	1.776	1.774	1.771	1.769	1.766	1.765	1.765	1.764	1.764	1.764	1.765	1.768	1.770	1.774	1.778	1.782	1.788	1.795	1.804	1.811	1.821	1.831	1.842	1.855	1.868	1.881	1.896	1.911	1.928	1.945	1.961	1.981	2.000	2.020	2.040	2.061	2.084	2.106	2.129	2.154	2.178	2.201	2.224	2.249	2.274	2.298	2.322	2.346	2.371	2.395	2.418	2.440	2.464	2.485	2.506	2.526	2.546	2.565	2.582	2.599	2.615	2.630	2.644	2.655	2.666	2.676	2.685	2.692	2.699	2.702	2.706	2.708	2.709	2.709	2.706	2.702	2.698	2.692	2.684	2.676	2.666	2.656	2.644	2.630	2.618	2.602	2.586	2.569	2.552	2.535	2.516	2.498	2.478	2.458	2.436	2.415	2.394	2.374	2.352	2.331	2.310	2.290	2.268	2.249	2.229	2.209	2.189	2.171	100.000	5.000	2.000	1.000	2.000	0.000	0.000	0.000	0.000	0.000	0.000	0.000	0.000	0.000	0.000	0.000	0.000	0.000	-0.144	-0.132	-0.120	-0.108	-0.096	-0.084	-0.072	-0.061	-0.051	-0.041	-0.032	-0.024	-0.016	-0.010	-0.002	0.002	0.008	0.011	0.015	0.016	0.018	0.019	0.019	0.018	0.015	0.014	0.009	0.004	0.000	-0.008	-0.015	-0.022	-0.031	-0.040	-0.051	-0.061	-0.072	-0.085	-0.099	-0.111	-0.125	-0.140	-0.154	-0.170	-0.185	-0.200	-0.216	-0.232	-0.249	-0.264	-0.281	-0.299	-0.315	-0.331	-0.349	-0.366	-0.382	-0.400	-0.418	-0.435	-0.451	-0.468	-0.485	-0.502	-0.519	-0.535	-0.551	-0.568	-0.584	-0.601	-0.616	-0.632	-0.649	-0.662	-0.679	-0.694	-0.708	-0.722	-0.738	-0.750	-0.764	-0.778	-0.790	-0.802	-0.814	-0.826	-0.836	-0.848	-0.858	-0.866	-0.875	-0.882	-0.890	-0.898	-0.902	-0.908	-0.911	-0.915	-0.916	-0.919	-0.919	-0.918	-0.916	-0.914	-0.910	-0.905	-0.899	-0.891	-0.882	-0.872	-0.861	-0.850	-0.836	-0.821	-0.806	-0.790	-0.772	-0.752	-0.732	-0.710	-0.689	-0.665	-0.641	-0.615	-0.590	-0.562	-0.534	-0.505	-0.478	-0.446	-0.418	-0.385	-0.354	-0.322	-0.290	-0.259	-0.226	-0.194	-0.161	-0.130	-0.096	-0.065	-0.032	-0.002	0.029	0.060	0.090	0.119	0.149	0.176	0.204	0.230	0.256	0.281	0.305	0.329	0.352	0.374	0.394	0.414	0.432	0.450	0.465	0.481	0.496	0.509	0.521	0.532	0.542	0.552	0.561	0.569	0.575	0.581	0.586	0.590	0.594	0.596	0.600	0.601	0.602	0.602	0.602	0.602	0.602	0.601	0.600	0.599	0.598	0.595	0.592	0.592	0.590	0.588	0.586	0.585	0.584	0.582	0.581	0.580	0.581	0.580	0.581	0.582	0.584	0.585	0.588	0.590	0.594	0.598	0.601	0.605	0.610	0.615	0.620	0.626	0.632	0.639	0.645	0.651	0.658	0.665	0.671	0.679	0.686	0.692	0.701	0.709	0.714	0.721	0.728	0.734	0.739	0.745	0.750	0.752	0.756	0.760	0.764	0.766	0.768	0.768	0.768	0.768	0.768	0.765	0.764	0.760	0.756	0.752	0.748	0.741	0.735	0.729	0.720	0.711	0.702	0.692	0.684	0.672	0.661	0.650	0.639	0.626	0.614	0.601	0.589	0.575	0.562	0.549	0.535	0.521	0.509	0.495	0.482	0.469	0.456	0.444	0.431	0.420	0.409	0.399	0.389	0.380	0.370	0.361	0.354	0.346	0.340	0.334	0.329	0.326	0.321	0.319	0.316	0.316	0.315	0.315	0.318	0.319	0.321	0.325	0.329	0.335	0.341	0.348	0.355	0.362	0.371	0.380	0.389	0.399	0.410	0.421	0.432	0.444	0.456	0.468	0.481	0.494	0.507	0.520	0.534	0.545	0.558	0.569	0.581	0.594	0.605	0.618	0.629	0.639	0.648	0.658	0.668	0.675	0.682	0.690	0.696	0.701	0.706	0.710	0.715	0.718	0.718	0.720	0.719	0.719	0.718	0.715	0.711	0.708	0.701	0.695	0.689	0.682	0.675	0.666	0.656	0.646	0.636	0.625	0.612	0.601	0.588	0.574	0.560	0.546	0.531	0.516	0.500	0.485	0.470	0.454	0.439	0.421	0.405	0.389	0.372	0.356	0.340	0.325	0.309	0.294	0.278	0.262	0.249	0.234	0.221	0.208	0.192	0.180	0.169	0.156	0.145	0.134	0.124	0.114	0.105	0.096	0.088	0.081	0.074	0.069	0.064	0.059	0.056	0.054	0.051	0.051	0.050	0.051	0.052	0.055	0.060	0.062	0.068	0.075	0.082	0.090	0.099	0.110	0.121	0.134	0.148	0.161	0.176	0.192	0.209	0.226	0.245	0.265	0.285	0.308	0.329	0.351	0.375	0.399	0.424	0.450	0.475	0.501	0.528	0.555	0.582	0.610	0.638	0.665	0.691	0.720	0.746	0.772	0.800	0.826	0.851	0.875	0.900	0.924	0.945	0.966	0.988	1.006	1.025	1.042	1.059	1.072	1.086	1.099	1.109	1.119	1.125	1.131	1.136	1.140	1.141	1.141	1.140	1.138	1.132	1.126	1.120	1.111	1.101	1.091	1.079	1.066	1.052	1.038	1.021	1.006	0.990	0.971	0.954	0.935	0.918	0.899	0.880	0.861	0.844	0.826	0.809	0.792	0.776	0.761	0.746	0.732	0.721	0.709	0.699	0.689	0.681	0.674	0.668	0.665	0.660	0.659	0.659	0.659	0.661	0.664	0.669	0.674	0.680	0.689	0.698	0.709	0.719	0.730	0.742	0.755	0.769	0.782	0.795	0.809	0.824	0.838	0.852	0.865	0.879	0.891	0.904	0.915	0.925	0.935	0.942	0.950	0.956	0.961	0.965	0.966	0.966	0.965	0.961	0.958	0.950	0.942	0.934	0.922	0.909	0.895	0.876	0.858	0.839	0.818	0.794	0.769	0.742	0.716	0.688	0.656	0.625	0.592	0.560	0.526	0.490	0.455	0.419	0.382	0.345	0.308	0.271	0.234	0.196	0.159	0.121	0.085	0.048	0.011	-0.024	-0.059	-0.092	-0.124	-0.158	-0.188	-0.218	-0.246	-0.275	-0.301	-0.328	-0.350	-0.374	-0.395	-0.415	-0.434	-0.451	-0.468	-0.481	-0.494	-0.504	-0.514	-0.522	-0.529	-0.532	-0.536	-0.538	-0.538	-0.536	-0.532	-0.528	-0.521	-0.512	-0.502	-0.492	-0.479	-0.464	-0.449	-0.431	-0.412	-0.392	-0.371	-0.349	-0.324	-0.298	-0.271	-0.242	-0.214	-0.182	-0.151	-0.119	-0.085	-0.050	-0.015	0.022	0.060	0.096	0.135	0.174	0.214	0.252	0.292	0.332	0.372	0.412	0.452	0.492	0.531	0.571	0.610	0.648	0.684	0.721	0.759	0.792	0.826	0.859	0.890	0.919	0.949	0.975	1.000	1.025	1.048	1.069	1.088	1.104	1.120	1.135	1.146	1.156	1.165	1.172	1.179	1.181	1.184	1.184	1.182	1.180	1.176	1.170	1.164	1.155	1.146	1.138	1.126	1.114	1.102	1.090	1.078	1.064	1.050	1.036	1.024	1.010	0.998	0.984	0.972	0.961	0.951	0.941	0.932	0.924	0.918	0.912	0.908	0.905	0.902	0.902	0.902	0.906	0.910	0.916	0.924	0.932	0.942	0.955	0.968	0.982	1.000	1.018	1.036	1.056	1.078	1.101	1.124	1.149	1.174	1.200	1.228	1.255	1.284	1.311	1.340	1.370	1.399	1.428	1.456	1.485	1.512	1.540	1.566	1.592	1.618	1.642	1.665	1.689	1.709	1.729	1.748	1.765	1.780	1.794	1.805	1.816	1.826	1.834	1.840	1.844	1.846	1.846	1.845	1.842	1.839	1.834	1.825	1.815	1.806	1.794	1.780	1.765	1.750	1.732	1.715	1.695	1.675	1.654	1.631	1.609	1.585	1.561	1.538	1.512	1.488	1.462	1.438	1.412	1.388	1.362	1.338	1.314	1.290	1.266	1.244	1.221	1.200	1.180	1.160	1.142	1.122	1.106	1.090	1.076	1.062	1.050	1.038	1.028	1.019	1.011	1.005	0.999	0.994	0.990	0.989	0.986	0.986	0.988	0.990	0.992	0.996	1.001	1.006	1.012	1.019	1.026	1.035	1.044	1.054	1.062	1.075	1.085	1.096	1.108	1.120	1.131	1.144	1.154	1.166	1.178	1.189	1.201	1.212	1.222	1.234	1.244	1.252	1.262	1.271	1.280	1.286	1.292	1.300	1.304	1.309	1.312	1.315	1.318	1.319	1.318	1.318	1.315	1.314	1.310	1.306	1.300	1.294	1.288	1.279	1.270	1.260	1.249	1.238	1.224	1.210	1.196	1.181	1.165	1.149	1.131	1.112	1.092	1.074	1.052	1.032	1.011	0.989	0.966	0.942	0.919	0.895	0.870	0.845	0.821	0.795	0.770	0.745	0.718	0.692	0.665	0.639	0.612	0.585	0.559	0.531	0.506	0.479	0.452	0.426	0.400	0.375	0.350	0.325	0.301	0.278	0.254	0.231	0.208	0.186	0.166	0.145	0.126	0.108	0.089	0.072	0.055	0.041	0.028	0.015	0.002	-0.008	-0.016	-0.025	-0.034	-0.039	-0.042	-0.046	-0.048	-0.049	-0.046	-0.045	-0.042	-0.039	-0.031	-0.024	-0.015	-0.004	0.008	0.020	0.035	0.050	0.066	0.084	0.102	0.122	0.142	0.165	0.188	0.210	0.232	0.258	0.282	0.308	0.332	0.359	0.385	0.412	0.439	0.464	0.490	0.514	0.539	0.564	0.588	0.611	0.635	0.656	0.676	0.696	0.716	0.732	0.750	0.765	0.779	0.791	0.802	0.812	0.821	0.829	0.834	0.839	0.841	0.842	0.842	0.841	0.839	0.835	0.830	0.822	0.815	0.808	0.798	0.786	0.774	0.762	0.749	0.734	0.720	0.706	0.690	0.675	0.659	0.642	0.626	0.610	0.594	0.578	0.562	0.548	0.532	0.519	0.505	0.491	0.479	0.468	0.456	0.446	0.438	0.430	0.422	0.415	0.410	0.405	0.401	0.399	0.396	0.396	0.396	0.396	0.399	0.401	0.405	0.408	0.414	0.419	0.425	0.430	0.438	0.445	0.452	0.460	0.470	0.479	0.486	0.496	0.505	0.515	0.525	0.534	0.544	0.552	0.564	0.574	0.581	0.591	0.601	0.610	0.618	0.628	0.635	0.644	0.652	0.660	0.666	0.674	0.680	0.686	0.691	0.698	0.704	0.709	0.714	0.719	0.722	0.729	0.732	0.735	0.740	0.744	0.746	0.750	0.752	0.754	0.758	0.759	0.760	0.761	0.762	0.764	0.764	0.764	0.764	0.764	0.762	0.762	0.760	0.759	0.756	0.752	0.751	0.748	0.744	0.739	0.734	0.729	0.724	0.719	0.712	0.706	0.699	0.692	0.685	0.676	0.670	0.661	0.652	0.645	0.635	0.626	0.618	0.609	0.600	0.592	0.584	0.576	0.568	0.559	0.552	0.545	0.539	0.532	0.526	0.521	0.516	0.512	0.509	0.506	0.504	0.502	0.500	0.499	0.499	0.501	0.502	0.505	0.509	0.511	0.515	0.521	0.526	0.532	0.540	0.548	0.556	0.564	0.574	0.584	0.594	0.604	0.614	0.624	0.635	0.646	0.656	0.669	0.680	0.691	0.702	0.712	0.724	0.734	0.744	0.752	0.764	0.772	0.781	0.789	0.798	0.804	0.811	0.819	0.824	0.830	0.835	0.841	0.846	0.849	0.854	0.856	0.860	0.862	0.864	0.866	0.868	0.868	0.869	0.870	0.870	0.870	0.870	0.870	0.870	0.869	0.869	0.868	0.868	0.868	0.868	0.868	0.868	0.868	0.868	0.869	0.870	0.869	0.870	0.871	0.872	0.874	0.875	0.878	0.878	0.880	0.882	0.885	0.886	0.890	0.891	0.895	0.898	0.900	0.902	0.906	0.909	0.912	0.915	0.918	0.921	0.924	0.926	0.930	0.934	0.936	0.939	0.940	0.942	0.945	0.948	0.949	0.950	0.952	0.954	0.954	0.956	0.956	0.956	0.956	0.956	0.956	0.955	0.955	0.952	0.951	0.949	0.948	0.945	0.941	0.938	0.935	0.931	0.925	0.921	0.915	0.910	0.904	0.896	0.890	0.882	0.874	0.866	0.858	0.849	0.840	0.829	0.820	0.809	0.799	0.788	0.776	0.764	0.752	0.740	0.726	0.715	0.701	0.688	0.674	0.661	0.646	0.634	0.620	0.605	0.592	0.580	0.565	0.554	0.540	0.529	0.518	0.505	0.494	0.485	0.475	0.466	0.458	0.450	0.444	0.438	0.432	0.430	0.426	0.425	0.425	0.425	0.428	0.429	0.434	0.439	0.446	0.452	0.462	0.471	0.482	0.495	0.509	0.522	0.539	0.556	0.575	0.594	0.614	0.635	0.656	0.680	0.704	0.729	0.754	0.779	0.804	0.830	0.858	0.884	0.910	0.938	0.964	0.990	1.018	1.044	1.070	1.095	1.120	1.144	1.168	1.190	1.211	1.234	1.252	1.272	1.289	1.306	1.321	1.335	1.349	1.361	1.371	1.380	1.386	1.394	1.398	1.401	1.404	1.405	1.405	1.405	1.402	1.399	1.395	1.390	1.384	1.376	1.369	1.361	1.352	1.344	1.334	1.324	1.312	1.302	1.292	1.282	1.272	1.261	1.252	1.245	1.235	1.229	1.220	1.215	1.209	1.206	1.201	1.200	1.199	1.198	1.199	1.200	1.204	1.208	1.214	1.220	1.229	1.238	1.249	1.261	1.274	1.288	1.302	1.319	1.336	1.355	1.372	1.392	1.414	1.435	1.456	1.479	1.501	1.525	1.549	1.574	1.596	1.621	1.646	1.670	1.694	1.719	1.742	1.766	1.788	1.811	1.832	1.854	1.872	1.892	1.910	1.929	1.945	1.962	1.976	1.991	2.002	2.015	2.026	2.035	2.042	2.050	2.055	2.060	2.061	2.064	2.064	2.062	2.060	2.056	2.050	2.042	2.036	2.026	2.016	2.004	1.990	1.975	1.959	1.942	1.924	1.904	1.882	1.860	1.836	1.812	1.788	1.760	1.732	1.704	1.674	1.644	1.614	1.581	1.549	1.515	1.481	1.448	1.411	1.376	1.340	1.304	1.268	1.231	1.194	1.156	1.120	1.084	1.046	1.010	0.975	0.940	0.905	0.870	0.838	0.804	0.771	0.741	0.711	0.682	0.654	0.628	0.602	0.579	0.556	0.535	0.516	0.498	0.481	0.466	0.452	0.441	0.431	0.424	0.416	0.412	0.408	0.408	0.408	0.409	0.412	0.416	0.424	0.431	0.440	0.451	0.462	0.476	0.490	0.504	0.521	0.536	0.554	0.572	0.591	0.610	0.629	0.648	0.668	0.686	0.706	0.725	0.744	0.762	0.781	0.798	0.814	0.829	0.844	0.858	0.870	0.882	0.891	0.900	0.908	0.914	0.920	0.924	0.925	0.925	0.924	0.921	0.916	0.911	0.904	0.894	0.885	0.874	0.860	0.846	0.832	0.815	0.799	0.780	0.760	0.740	0.719	0.698	0.676	0.654	0.630	0.606	0.584	0.559	0.535	0.511	0.488	0.465	0.441	0.419	0.396	0.375	0.355	0.334	0.315	0.296	0.278	0.260	0.244	0.229	0.214	0.201	0.189	0.178	0.168	0.159	0.151	0.145	0.139	0.134	0.131	0.129	0.128	0.128	0.128	0.129	0.131	0.136	0.140	0.145	0.150	0.158	0.165	0.172	0.181	0.190	0.200	0.210	0.220	0.230	0.242	0.254	0.266	0.279	0.291	0.304	0.315	0.328	0.340	0.352	0.365	0.378	0.390	0.402	0.414	0.425	0.436	0.449	0.460	0.470	0.480	0.490	0.500	0.510	0.518	0.526	0.535	0.542	0.550	0.556	0.564	0.570	0.575	0.579	0.582	0.586	0.589	0.591	0.592	0.594	0.594	0.594	0.594	0.592	0.589	0.586	0.584	0.579	0.574	0.569	0.562	0.555	0.548	0.539	0.530	0.521	0.510	0.500	0.489	0.478	0.464	0.452	0.438	0.425	0.410	0.396	0.380	0.365	0.350	0.334	0.319	0.302	0.286	0.269	0.254	0.236	0.220	0.204	0.188	0.171	0.156	0.140	0.124	0.109	0.094	0.079	0.065	0.051	0.038	0.024	0.012	0.001	-0.010	-0.021	-0.031	-0.040	-0.049	-0.056	-0.065	-0.071	-0.076	-0.082	-0.086	-0.090	-0.094	-0.096	-0.098	-0.099	-0.099	-0.099	-0.099	-0.098	-0.096	-0.092	-0.090	-0.086	-0.082	-0.078	-0.072	-0.068	-0.062	-0.056	-0.050	-0.044	-0.036	-0.029	-0.022	-0.015	-0.009	0.000	0.008	0.014	0.022	0.030	0.039	0.048	0.055	0.062	0.070	0.078	0.085	0.091	0.099	0.106	0.112	0.120	0.128	0.134	0.140	0.146	0.154	0.160	0.166	0.174	0.179	0.185	0.191	0.198	0.204	0.209	0.216	0.222	0.228	0.234	0.240	0.246	0.252	0.259	0.265	0.271	0.279	0.286	0.292	0.300	0.308	0.315	0.324	0.331	0.339	0.348	0.356	0.366	0.375	0.385	0.395	0.405	0.415	0.428	0.439	0.451	0.464	0.478	0.490	0.505	0.519	0.532	0.548	0.562	0.579	0.595	0.611	0.629	0.646	0.665	0.684	0.702	0.721	0.741	0.762	0.784	0.804	0.825	0.848	0.869	0.891	0.912	0.935	0.959	0.981	1.004	1.026	1.049	1.072	1.095	1.119	1.141	1.164	1.185	1.206	1.228	1.249	1.269	1.288	1.306	1.325	1.342	1.360	1.376	1.391	1.405	1.419	1.429	1.440	1.450	1.458	1.464	1.470	1.474	1.478	1.479	1.479	1.478	1.475	1.471	1.466	1.459	1.450	1.441	1.429	1.416	1.404	1.388	1.371	1.354	1.335	1.315	1.294	1.271	1.249	1.224	1.199	1.174	1.146	1.120	1.092	1.064	1.035	1.006	0.976	0.946	0.918	0.889	0.858	0.829	0.799	0.769	0.740	0.710	0.682	0.655	0.628	0.600	0.574	0.549	0.524	0.500	0.476	0.454	0.432	0.411	0.391	0.371	0.354	0.336	0.318	0.301	0.286	0.272	0.259	0.245	0.232	0.221	0.211	0.200	0.190	0.180	0.172	0.164	0.155	0.146	0.139	0.131	0.124	0.116	0.109	0.102	0.095	0.089	0.080	0.072	0.064	0.056	0.048	0.038	0.029	0.019	0.008	-0.002	-0.014	-0.028	-0.040	-0.051	-0.066	-0.080	-0.095	-0.110	-0.125	-0.141	-0.158	-0.175	-0.192	-0.210	-0.229	-0.246	-0.265	-0.284	-0.302	-0.321	-0.340	-0.359	-0.378	-0.396	-0.415	-0.432	-0.451	-0.469	-0.486	-0.502	-0.518	-0.534	-0.549	-0.564	-0.576	-0.589	-0.601	-0.612	-0.622	-0.632	-0.640	-0.648	-0.654	-0.660	-0.664	-0.668	-0.670	-0.671	-0.672	-0.672	-0.671	-0.670	-0.668	-0.664	-0.660	-0.654	-0.649	-0.641	-0.636	-0.628	-0.620	-0.611	-0.602	-0.592	-0.584	-0.572	-0.561	-0.551	-0.540	-0.529	-0.516	-0.505	-0.492	-0.479	-0.468	-0.455	-0.441	-0.429	-0.415	-0.401	-0.389	-0.374	-0.360	-0.345	-0.331	-0.318	-0.304	-0.288	-0.272	-0.256	-0.240	-0.224	-0.208	-0.189	-0.172	-0.154	-0.135	-0.118	-0.099	-0.079	-0.059	-0.039	-0.018	0.002	0.025	0.048	0.069	0.091	0.114	0.138	0.161	0.185	0.209	0.232	0.256	0.280	0.304	0.329	0.354	0.378	0.401	0.425	0.449	0.472	0.495	0.519	0.541	0.561	0.582	0.604	0.624	0.642	0.661	0.678	0.695	0.711	0.726	0.741	0.755	0.768	0.779	0.790	0.800	0.808	0.816	0.824	0.830	0.836	0.840	0.842	0.846	0.848	0.849	0.848	0.849	0.848	0.845	0.841	0.839	0.835	0.831	0.826	0.821	0.816	0.811	0.805	0.800	0.794	0.788	0.780	0.775	0.770	0.764	0.760	0.754	0.749	0.745	0.741	0.738	0.734	0.732	0.730	0.729	0.728	0.728	0.728	0.729	0.731	0.734	0.735	0.739	0.742	0.748	0.754	0.759	0.768	0.775	0.782	0.792	0.801	0.811	0.822	0.834	0.845	0.856	0.869	0.881	0.894	0.908	0.919	0.932	0.945	0.959	0.972	0.985	0.999	1.010	1.024	1.035	1.048	1.058	1.070	1.080	1.089	1.099	1.108	1.115	1.122	1.129	1.134	1.139	1.142	1.146	1.149	1.150	1.150	1.150	1.148	1.145	1.141	1.136	1.131	1.125	1.118	1.110	1.100	1.090	1.080	1.069	1.055	1.042	1.029	1.015	1.000	0.985	0.969	0.952	0.936	0.919	0.901	0.884	0.866	0.848	0.830	0.812	0.794	0.778	0.759	0.741	0.724	0.708	0.690	0.675	0.659	0.644	0.629	0.614	0.600	0.588	0.575	0.562	0.552	0.541	0.530	0.521	0.514	0.505	0.498	0.492	0.488	0.482	0.479	0.476	0.472	0.471	0.471	0.471	0.472	0.474	0.475	0.479	0.482	0.488	0.494	0.500	0.506	0.514	0.524	0.531	0.541	0.552	0.562	0.575	0.586	0.600	0.612	0.626	0.640	0.655	0.670	0.684	0.699	0.716	0.731	0.748	0.764	0.780	0.796	0.814	0.830	0.846	0.864	0.879	0.895	0.911	0.926	0.940	0.955	0.969	0.984	0.996	1.009	1.020	1.031	1.042	1.052	1.061	1.069	1.076	1.084	1.089	1.095	1.100	1.102	1.106	1.108	1.109	1.110	1.109	1.108	1.105	1.104	1.100	1.096	1.090	1.086	1.080	1.072	1.066	1.060	1.052	1.044	1.036	1.029	1.019	1.011	1.004	0.995	0.986	0.980	0.971	0.964	0.956	0.950	0.944	0.939	0.934	0.930	0.928	0.924	0.921	0.920	0.920	0.921	0.922	0.926	0.929	0.932	0.938	0.944	0.951	0.960	0.968	0.979	0.990	1.004	1.016	1.030	1.045	1.061	1.079	1.096	1.115	1.134	1.154	1.175	1.196	1.216	1.239	1.261	1.282	1.305	1.329	1.350	1.374	1.395	1.418	1.439	1.461	1.481	1.502	1.522	1.542	1.562	1.581	1.600	1.618	1.634	1.651	1.666	1.680	1.694	1.706	1.719	1.730	1.740	1.749	1.758	1.765	1.772	1.779	1.784	1.789	1.791	1.795	1.798	1.799	1.800	1.800	1.801	1.800	1.800	1.798	1.795	1.794	1.791	1.788	1.785	1.781	1.779	1.775	1.772	1.768	1.765	1.761	1.759	1.756	1.755	1.751	1.750	1.749	1.748	1.748	1.748	1.749	1.749	1.750	1.752	1.756	1.760	1.764	1.769	1.775	1.781	1.789	1.796	1.805	1.815	1.826	1.838	1.850	1.862	1.875	1.890	1.905	1.921	1.938	1.956	1.974	1.994	2.013	2.033	2.054	2.074	2.096	2.118	2.141	2.162	2.185	2.210	2.232	2.256	2.280	2.304	2.328	2.350	2.375	2.399	2.421	2.444	2.465	2.488	2.509	2.530	2.549	2.568	2.586	2.604	2.620	2.638	2.650	2.665	2.678	2.689	2.700	2.709	2.718	2.724	2.729	2.732	2.735	2.736	2.736	2.735	2.732	2.728	2.722	2.715	2.706	2.698	2.686	2.675	2.662	2.649	2.634	2.616	2.600	2.582	2.564	2.545	2.524	2.504	2.482	2.460	2.438	2.414	2.391	2.368	2.345	2.320	2.296	2.272	2.248	2.225	2.201	2.176	2.154	2.131	2.108	2.085	2.065	2.042	2.022	2.001	1.982	1.964	1.946	1.929	1.911	1.895	1.880	1.865	1.850	1.836	1.822	1.809	1.798	1.786	1.775	1.764	1.752	1.744	1.734	1.725	1.716	1.708	1.699	1.690	1.681	1.672	1.664	1.655	1.646	1.636	1.628	1.616	1.606	1.595	1.584	1.572	1.560	1.548	1.534	1.519	1.504	1.488	1.471	1.454	1.435	1.416	1.396	1.376	1.354	1.332	1.309	1.284	1.260	1.234	1.208	1.181	1.154	1.126	1.096	1.068	1.038	1.008	0.978	0.948	0.915	0.885	0.855	0.822	0.792	0.761	0.731	0.701	0.672	0.642	0.615	0.586	0.560	0.535	0.509	0.486	0.464	0.442	0.422	0.404	0.386	0.370	0.356	0.344	0.332	0.324	0.316	0.311	0.306	0.305	0.305	0.309	0.312	0.320	0.328	0.339	0.351	0.366	0.381	0.400	0.421	0.442	0.466	0.491	0.519	0.549	0.579	0.610	0.644	0.679	0.715	0.751	0.789	0.829	0.869	0.910	0.951	0.992	1.035	1.079	1.122	1.166	1.209	1.252	1.298	1.340	1.382	1.425	1.468	1.510	1.549	1.589	1.629	1.666	1.704	1.740	1.776	1.809	1.841	1.872	1.901	1.930	1.956	1.981	2.005	2.027	2.049	2.069	2.086	2.102	2.118	2.131	2.144	2.154	2.164	2.172	2.179	2.182	2.188	2.190	2.191	2.191	2.191	2.189	2.186	2.182	2.179	2.172	2.169	2.161	2.155	2.149	2.140	2.134	2.126	2.118	2.110	2.101	2.094	2.086	2.078	2.069	2.062	2.055	2.049	2.042	2.036	2.031	2.026	2.022	2.019	2.016	2.014	2.011	2.011	2.010	2.011	2.013	2.015	2.018	2.020	2.025	2.030	2.035	2.042	2.050	2.058	2.068	2.076	2.086	2.096	2.109	2.120	2.132	2.145	2.156	2.170	2.182	2.196	2.208	2.221	2.235	2.246	2.260	2.271	2.284	2.295	2.305	2.315	2.325	2.334	2.341	2.348	2.355	2.358	2.362	2.365	2.365	2.364	2.364	2.360	2.355	2.348	2.340	2.330	2.319	2.305	2.290	2.272	2.254	2.234	2.212	2.188	2.162	2.136	2.106	2.076	2.045	2.011	1.976	1.940	1.904	1.864	1.825	1.782	1.740	1.698	1.654	1.610	1.565	1.520	1.475	1.430	1.384	1.338	1.291	1.248	1.202	1.159	1.115	1.072	1.030	0.989	0.949	0.909	0.871	0.834	0.799	0.764	0.731	0.701	0.671	0.644	0.616	0.591	0.568	0.546	0.526	0.509	0.490	0.476	0.462	0.450	0.439	0.430	0.421	0.415	0.410	0.406	0.404	0.401	0.401	0.402	0.402	0.405	0.408	0.411	0.415	0.420	0.424	0.430	0.435	0.441	0.446	0.454	0.460	0.465	0.472	0.479	0.486	0.492	0.499	0.505	0.511	0.518	0.522	0.529	0.535	0.540	0.544	0.550	0.555	0.558	0.562	0.566	0.571	0.575	0.579	0.582	0.584	0.588	0.591	0.594	0.596	0.599	0.601	0.604	0.608	0.609	0.612	0.615	0.619	0.621	0.624	0.626	0.630	0.634	0.638	0.639	0.642	0.645	0.649	0.651	0.654	0.658	0.659	0.662	0.665	0.666	0.669	0.671	0.672	0.675	0.676	0.679	0.680	0.682	0.684	0.685	0.686	0.688	0.689	0.690	0.691	0.692	0.694	0.695	0.696	0.698	0.699	0.701	0.702	0.704	0.706	0.709	0.711	0.714	0.716	0.720	0.724	0.728	0.732	0.736	0.741	0.746	0.752	0.759	0.764	0.770	0.779	0.786	0.792	0.801	0.810	0.818	0.828	0.836	0.846	0.855	0.865	0.875	0.885	0.895	0.905	0.915	0.926	0.936	0.946	0.956	0.966	0.976	0.986	0.995	1.006	1.014	1.024	1.032	1.041	1.049	1.056	1.064	1.070	1.076	1.080	1.086	1.091	1.094	1.098	1.100	1.102	1.104	1.105	1.105	1.105	1.105	1.104	1.101	1.100	1.096	1.092	1.089	1.084	1.078	1.074	1.066	1.060	1.052	1.045	1.036	1.029	1.019	1.009	1.000	0.990	0.981	0.971	0.961	0.950	0.940	0.929	0.919	0.908	0.898	0.888	0.878	0.866	0.858	0.848	0.838	0.828	0.819	0.810	0.801	0.792	0.784	0.778	0.770	0.764	0.756	0.751	0.746	0.741	0.738	0.735	0.731	0.730	0.729	0.728	0.728	0.728	0.729	0.731	0.732	0.736	0.740	0.744	0.750	0.755	0.760	0.766	0.772	0.780	0.788	0.795	0.802	0.811	0.820	0.829	0.838	0.846	0.856	0.865	0.875	0.884	0.892	0.901	0.910	0.918	0.926	0.932	0.941	0.948	0.954	0.961	0.965	0.970	0.974	0.976	0.979	0.981	0.982	0.981	0.980	0.979	0.976	0.974	0.971	0.968	0.961	0.955	0.950	0.942	0.935	0.928	0.919	0.910	0.901	0.891	0.882	0.871	0.862	0.851	0.841	0.831	0.820	0.810	0.799	0.788	0.779	0.769	0.760	0.750	0.741	0.735	0.726	0.719	0.714	0.709	0.704	0.700	0.696	0.694	0.691	0.690	0.690	0.690	0.691	0.692	0.695	0.698	0.701	0.705	0.710	0.716	0.721	0.728	0.734	0.740	0.748	0.755	0.762	0.771	0.779	0.788	0.796	0.805	0.814	0.822	0.831	0.840	0.849	0.856	0.864	0.870	0.879	0.885	0.891	0.898	0.902	0.909	0.914	0.918	0.921	0.925	0.928	0.930	0.932	0.934	0.935	0.935	0.935	0.935	0.934	0.931	0.930	0.928	0.924	0.921	0.916	0.911	0.905	0.899	0.891	0.884	0.875	0.865	0.856	0.846	0.835	0.824	0.811	0.799	0.785	0.771	0.755	0.740	0.724	0.706	0.689	0.671	0.651	0.632	0.612	0.591	0.569	0.548	0.525	0.501	0.476	0.452	0.428	0.402	0.376	0.351	0.324	0.298	0.270	0.244	0.216	0.189	0.161	0.134	0.106	0.080	0.054	0.028	0.002	-0.024	-0.049	-0.074	-0.096	-0.120	-0.142	-0.162	-0.185	-0.204	-0.222	-0.240	-0.258	-0.272	-0.286	-0.300	-0.311	-0.321	-0.332	-0.339	-0.346	-0.351	-0.355	-0.359	-0.360	-0.361	-0.361	-0.359	-0.355	-0.351	-0.346	-0.341	-0.334	-0.326	-0.318	-0.309	-0.299	-0.288	-0.278	-0.265	-0.254	-0.241	-0.230	-0.218	-0.205	-0.194	-0.181	-0.169	-0.159	-0.148	-0.136	-0.126	-0.116	-0.108	-0.099	-0.090	-0.082	-0.078	-0.071	-0.068	-0.062	-0.060	-0.059	-0.058	-0.056	-0.058	-0.060	-0.062	-0.065	-0.070	-0.075	-0.081	-0.089	-0.098	-0.106	-0.116	-0.126	-0.138	-0.149	-0.161	-0.175	-0.188	-0.202	-0.216	-0.231	-0.246	-0.261	-0.278	-0.291	-0.308	-0.324	-0.339	-0.355	-0.371	-0.385	-0.400	-0.415	-0.430	-0.444	-0.458	-0.471	-0.484	-0.496	-0.509	-0.520	-0.531	-0.541	-0.551	-0.560	-0.569	-0.576	-0.582	-0.589	-0.594	-0.599	-0.601	-0.605	-0.608	-0.608	-0.609	-0.608	-0.608	-0.605	-0.601	-0.598	-0.592	-0.588	-0.581	-0.575	-0.568	-0.558	-0.550	-0.539	-0.528	-0.516	-0.505	-0.492	-0.479	-0.465	-0.450	-0.434	-0.418	-0.402	-0.385	-0.368	-0.350	-0.332	-0.314	-0.295	-0.278	-0.258	-0.239	-0.219	-0.199	-0.180	-0.160	-0.140	-0.121	-0.102	-0.082	-0.062	-0.044	-0.026	-0.009	0.009	0.025	0.042	0.059	0.074	0.089	0.104	0.118	0.131	0.144	0.156	0.168	0.178	0.189	0.199	0.208	0.216	0.222	0.231	0.238	0.242	0.248	0.252	0.258	0.261	0.265	0.269	0.271	0.274	0.276	0.278	0.280	0.282	0.284	0.286	0.289	0.291	0.292	0.295	0.299	0.302	0.306	0.311	0.315	0.321	0.326	0.332	0.340	0.348	0.356	0.366	0.376	0.388	0.399	0.410	0.425	0.439	0.454	0.469	0.486	0.502	0.519	0.538	0.556	0.575	0.595	0.614	0.635	0.655	0.675	0.696	0.719	0.739	0.760	0.780	0.801	0.820	0.841	0.861	0.880	0.899	0.918	0.935	0.951	0.968	0.982	0.998	1.011	1.024	1.034	1.044	1.052	1.061	1.068	1.072	1.076	1.079	1.080	1.080	1.080	1.076	1.072	1.068	1.061	1.052	1.042	1.032	1.021	1.009	0.994	0.979	0.962	0.945	0.926	0.908	0.886	0.865	0.841	0.820	0.795	0.770	0.745	0.720	0.692	0.665	0.638	0.610	0.581	0.552	0.524	0.494	0.465	0.435	0.404	0.374	0.344	0.312	0.282	0.251	0.220	0.190	0.159	0.129	0.099	0.070	0.039	0.010	-0.020	-0.049	-0.078	-0.105	-0.134	-0.161	-0.188	-0.214	-0.241	-0.266	-0.291	-0.315	-0.340	-0.362	-0.386	-0.408	-0.429	-0.450	-0.470	-0.489	-0.506	-0.524	-0.541	-0.556	-0.571	-0.585	-0.598	-0.608	-0.619	-0.628	-0.635	-0.644	-0.650	-0.655	-0.660	-0.664	-0.666	-0.666	-0.666	-0.665	-0.664	-0.660	-0.656	-0.651	-0.646	-0.641	-0.632	-0.625	-0.618	-0.609	-0.599	-0.588	-0.578	-0.566	-0.555	-0.542	-0.530	-0.518	-0.505	-0.492	-0.480	-0.468	-0.456	-0.444	-0.431	-0.420	-0.408	-0.396	-0.385	-0.375	-0.365	-0.356	-0.348	-0.339	-0.331	-0.325	-0.319	-0.312	-0.308	-0.304	-0.300	-0.299	-0.296	-0.295	-0.295	-0.296	-0.296	-0.298	-0.301	-0.302	-0.308	-0.311	-0.316	-0.322	-0.328	-0.334	-0.341	-0.349	-0.356	-0.364	-0.374	-0.381	-0.390	-0.400	-0.410	-0.419	-0.429	-0.439	-0.449	-0.459	-0.468	-0.479	-0.488	-0.498	-0.506	-0.515	-0.525	-0.534	-0.542	-0.550	-0.558	-0.565	-0.574	-0.580	-0.586	-0.594	-0.599	-0.605	-0.610	-0.615	-0.619	-0.622	-0.626	-0.629	-0.631	-0.634	-0.636	-0.639	-0.639	-0.640	-0.640	-0.640	-0.640	-0.640	-0.639	-0.639	-0.638	-0.636	-0.635	-0.632	-0.631	-0.629	-0.625	-0.622	-0.620	-0.616	-0.614	-0.610	-0.606	-0.602	-0.598	-0.592	-0.590	-0.585	-0.581	-0.576	-0.574	-0.569	-0.564	-0.560	-0.554	-0.550	-0.546	-0.541	-0.538	-0.532	-0.530	-0.525	-0.521	-0.519	-0.515	-0.512	-0.510	-0.509	-0.505	-0.505	-0.502	-0.501	-0.500	-0.500	-0.500	-0.500	-0.501	-0.501	-0.504	-0.505	-0.506	-0.509	-0.511	-0.515	-0.519	-0.522	-0.526	-0.531	-0.536	-0.541	-0.548	-0.554	-0.560	-0.568	-0.574	-0.580	-0.589	-0.595	-0.604	-0.611	-0.620	-0.626	-0.635	-0.644	-0.652	-0.660	-0.668	-0.676	-0.684	-0.692	-0.699	-0.706	-0.714	-0.720	-0.728	-0.734	-0.740	-0.745	-0.750	-0.754	-0.760	-0.762	-0.766	-0.770	-0.772	-0.776	-0.779	-0.780	-0.781	-0.782	-0.782	-0.784	-0.782	-0.782	-0.781	-0.780	-0.778	-0.776	-0.775	-0.772	-0.770	-0.768	-0.765	-0.761	-0.758	-0.755	-0.751	-0.749	-0.745	-0.741	-0.738	-0.736	-0.732	-0.730	-0.728	-0.726	-0.724	-0.722	-0.722	-0.721	-0.721	-0.721	-0.722	-0.722	-0.725	-0.726	-0.728	-0.730	-0.734	-0.738	-0.741	-0.745	-0.751	-0.755	-0.761	-0.768	-0.772	-0.779	-0.786	-0.792	-0.800	-0.808	-0.815	-0.824	-0.830	-0.839	-0.846	-0.855	-0.862	-0.870	-0.878	-0.882	-0.890	-0.896	-0.902	-0.908	-0.912	-0.918	-0.920	-0.922	-0.925	-0.928	-0.928	-0.929	-0.928	-0.926	-0.924	-0.921	-0.918	-0.912	-0.906	-0.899	-0.891	-0.882	-0.872	-0.861	-0.850	-0.836	-0.822	-0.808	-0.792	-0.776	-0.758	-0.740	-0.721	-0.701	-0.680	-0.659	-0.639	-0.616	-0.594	-0.570	-0.546	-0.522	-0.498	-0.472	-0.446	-0.421	-0.396	-0.370	-0.344	-0.318	-0.292	-0.268	-0.241	-0.216	-0.192	-0.166	-0.144	-0.120	-0.098	-0.075	-0.054	-0.031	-0.010	0.009	0.029	0.045	0.062	0.079	0.095	0.108	0.122	0.134	0.145	0.154	0.164	0.171	0.179	0.184	0.189	0.192	0.195	0.196	0.198	0.196	0.195	0.191	0.188	0.184	0.176	0.171	0.162	0.155	0.146	0.136	0.126	0.115	0.105	0.092	0.080	0.068	0.054	0.041	0.028	0.014	0.000	-0.012	-0.025	-0.039	-0.049	-0.061	-0.074	-0.084	-0.094	-0.104	-0.112	-0.120	-0.128	-0.134	-0.138	-0.142	-0.145	-0.148	-0.146	-0.146	-0.144	-0.140	-0.135	-0.129	-0.121	-0.111	-0.101	-0.088	-0.074	-0.059	-0.042	-0.024	-0.004	0.018	0.040	0.064	0.089	0.114	0.141	0.169	0.199	0.228	0.259	0.289	0.321	0.355	0.388	0.421	0.454	0.488	0.522	0.556	0.589	0.622	0.655	0.688	0.719	0.749	0.779	0.806	0.835	0.861	0.886	0.909	0.932	0.952	0.971	0.989	1.005	1.019	1.031	1.042	1.051	1.058	1.062	1.066	1.068	1.066	1.064	1.060	1.052	1.044	1.034	1.021	1.008	0.991	0.975	0.955	0.935	0.912	0.890	0.865	0.841	0.814	0.786	0.758	0.729	0.699	0.669	0.638	0.606	0.574	0.542	0.510	0.480	0.448	0.416	0.385	0.356	0.326	0.296	0.268	0.240	0.214	0.189	0.165	0.141	0.120	0.100	0.081	0.064	0.048	0.032	0.021	0.009	0.000	-0.009	-0.014	-0.019	-0.021	-0.022	-0.021	-0.019	-0.014	-0.009	-0.001	0.009	0.019	0.031	0.045	0.060	0.075	0.092	0.110	0.130	0.150	0.171	0.194	0.218	0.241	0.265	0.290	0.315	0.340	0.365	0.390	0.415	0.440	0.466	0.490	0.514	0.538	0.560	0.582	0.604	0.624	0.644	0.661	0.678	0.694	0.708	0.720	0.731	0.741	0.750	0.756	0.761	0.765	0.768	0.768	0.766	0.762	0.758	0.751	0.741	0.731	0.720	0.706	0.689	0.672	0.654	0.632	0.610	0.586	0.561	0.535	0.506	0.476	0.446	0.414	0.381	0.348	0.314	0.279	0.242	0.206	0.169	0.131	0.094	0.055	0.018	-0.021	-0.059	-0.098	-0.135	-0.172	-0.209	-0.245	-0.280	-0.316	-0.350	-0.382	-0.414	-0.445	-0.474	-0.501	-0.529	-0.554	-0.578	-0.599	-0.619	-0.638	-0.654	-0.670	-0.684	-0.695	-0.705	-0.711	-0.718	-0.722	-0.725	-0.725	-0.724	-0.720	-0.716	-0.711	-0.702	-0.694	-0.682	-0.669	-0.655	-0.640	-0.624	-0.605	-0.586	-0.566	-0.545	-0.525	-0.501	-0.479	-0.456	-0.431	-0.408	-0.382	-0.358	-0.334	-0.309	-0.285	-0.260	-0.236	-0.212	-0.190	-0.168	-0.146	-0.126	-0.106	-0.088	-0.069	-0.051	-0.035	-0.019	-0.005	0.008	0.020	0.030	0.040	0.049	0.055	0.062	0.068	0.071	0.074	0.075	0.076	0.075	0.075	0.071	0.069	0.064	0.059	0.052	0.045	0.038	0.029	0.020	0.011	0.001	-0.010	-0.021	-0.032	-0.045	-0.058	-0.070	-0.082	-0.098	-0.111	-0.124	-0.139	-0.152	-0.168	-0.181	-0.196	-0.210	-0.224	-0.238	-0.252	-0.265	-0.280	-0.292	-0.305	-0.319	-0.331	-0.344	-0.356	-0.368	-0.379	-0.389	-0.400	-0.410	-0.420	-0.429	-0.438	-0.446	-0.454	-0.460	-0.468	-0.472	-0.479	-0.484	-0.489	-0.494	-0.496	-0.499	-0.501	-0.502	-0.502	-0.502	-0.501	-0.500	-0.499	-0.496	-0.492	-0.488	-0.484	-0.478	-0.471	-0.465	-0.456	-0.449	-0.440	-0.430	-0.420	-0.410	-0.398	-0.385	-0.372	-0.359	-0.346	-0.330	-0.316	-0.300	-0.284	-0.266	-0.249	-0.231	-0.212	-0.194	-0.172	-0.152	-0.132	-0.111	-0.090	-0.068	-0.045	-0.024	0.000	0.024	0.048	0.071	0.095	0.120	0.145	0.170	0.195	0.220	0.246	0.272	0.299	0.324	0.351	0.378	0.404	0.430	0.458	0.484	0.510	0.536	0.564	0.590	0.616	0.642	0.668	0.694	0.719	0.745	0.770	0.795	0.819	0.842	0.866	0.890	0.912	0.935	0.956	0.978	0.999	1.019	1.038	1.056	1.074	1.091	1.109	1.124	1.139	1.152	1.168	1.180	1.191	1.202	1.212	1.221	1.229	1.235	1.240	1.244	1.248	1.249	1.250	1.250	1.249	1.245	1.241	1.235	1.229	1.221	1.211	1.201	1.189	1.176	1.161	1.145	1.128	1.109	1.090	1.069	1.046	1.024	0.999	0.974	0.948	0.919	0.891	0.860	0.830	0.799	0.766	0.734	0.700	0.666	0.630	0.596	0.561	0.525	0.488	0.450	0.414	0.376	0.340	0.301	0.265	0.229	0.190	0.154	0.118	0.080	0.045	0.010	-0.026	-0.061	-0.094	-0.129	-0.161	-0.194	-0.225	-0.255	-0.286	-0.315	-0.344	-0.371	-0.399	-0.425	-0.451	-0.475	-0.499	-0.521	-0.544	-0.566	-0.585	-0.605	-0.624	-0.641	-0.660	-0.676	-0.691	-0.706	-0.720	-0.732	-0.746	-0.759	-0.769	-0.779	-0.789	-0.798	-0.806	-0.815	-0.824	-0.830	-0.838	-0.844	-0.848	-0.854	-0.859	-0.864	-0.866	-0.870	-0.874	-0.876	-0.880	-0.882	-0.884	-0.888	-0.889	-0.890	-0.891	-0.894	-0.895	-0.896	-0.898	-0.899	-0.900	-0.901	-0.902	-0.904	-0.905	-0.906	-0.909	-0.910	-0.912	-0.914	-0.916	-0.919	-0.921	-0.924	-0.928	-0.931	-0.935	-0.940	-0.944	-0.950	-0.955	-0.961	-0.969	-0.975	-0.981	-0.989	-0.996	-1.004	-1.012	-1.020	-1.029	-1.036	-1.046	-1.055	-1.065	-1.075	-1.085	-1.095	-1.105	-1.115	-1.125	-1.135	-1.145	-1.154	-1.162	-1.171	-1.180	-1.188	-1.195	-1.201	-1.208	-1.212	-1.218	-1.221	-1.224	-1.226	-1.228	-1.228	-1.226	-1.224	-1.221	-1.218	-1.212	-1.205	-1.198	-1.189	-1.178	-1.166	-1.154	-1.139	-1.122	-1.105	-1.088	-1.068	-1.046	-1.024	-1.000	-0.975	-0.949	-0.921	-0.892	-0.862	-0.832	-0.800	-0.766	-0.732	-0.698	-0.661	-0.625	-0.586	-0.549	-0.510	-0.471	-0.432	-0.391	-0.351	-0.310	-0.270	-0.229	-0.188	-0.148	-0.106	-0.066	-0.026	0.014	0.054	0.092	0.130	0.168	0.205	0.240	0.275	0.308	0.341	0.372	0.402	0.431	0.461	0.488	0.512	0.536	0.559	0.579	0.600	0.618	0.635	0.651	0.666	0.680	0.691	0.701	0.711	0.719	0.726	0.732	0.736	0.741	0.744	0.745	0.748	0.748	0.746	0.746	0.745	0.742	0.740	0.739	0.735	0.731	0.729	0.726	0.724	0.720	0.718	0.716	0.712	0.711	0.709	0.709	0.709	0.709	0.709	0.711	0.714	0.715	0.719	0.722	0.728	0.734	0.740	0.748	0.755	0.764	0.772	0.781	0.794	0.804	0.815	0.829	0.841	0.855	0.870	0.885	0.900	0.915	0.931	0.948	0.965	0.981	1.000	1.018	1.035	1.052	1.071	1.090	1.108	1.125	1.142	1.160	1.178	1.195	1.212	1.230	1.246	1.262	1.280	1.296	1.311	1.326	1.341	1.355	1.369	1.382	1.395	1.408	1.419	1.429	1.440	1.449	1.458	1.465	1.474	1.481	1.485	1.490	1.495	1.498	1.500	1.501	1.502	1.500	1.499	1.498	1.492	1.489	1.482	1.478	1.469	1.460	1.452	1.441	1.430	1.418	1.405	1.389	1.375	1.358	1.341	1.324	1.305	1.284	1.264	1.244	1.221	1.199	1.175	1.152	1.129	1.105	1.079	1.054	1.028	1.004	0.978	0.951	0.925	0.900	0.874	0.849	0.824	0.799	0.775	0.751	0.726	0.704	0.682	0.661	0.641	0.622	0.602	0.585	0.568	0.552	0.539	0.525	0.512	0.501	0.492	0.484	0.478	0.471	0.468	0.465	0.464	0.465	0.466	0.468	0.471	0.476	0.482	0.489	0.498	0.507	0.516	0.528	0.540	0.552	0.565	0.579	0.595	0.609	0.624	0.640	0.655	0.671	0.686	0.701	0.716	0.731	0.746	0.760	0.772	0.785	0.796	0.808	0.818	0.826	0.834	0.840	0.846	0.850	0.852	0.854	0.852	0.851	0.849	0.844	0.838	0.831	0.821	0.812	0.800	0.788	0.774	0.758	0.741	0.724	0.705	0.684	0.664	0.641	0.620	0.596	0.574	0.550	0.525	0.501	0.476	0.451	0.428	0.402	0.379	0.355	0.330	0.308	0.286	0.264	0.245	0.224	0.205	0.189	0.171	0.156	0.142	0.129	0.118	0.106	0.098	0.091	0.084	0.080	0.076	0.074	0.074	0.074	0.078	0.079	0.084	0.089	0.098	0.104	0.111	0.121	0.131	0.142	0.154	0.166	0.178	0.190	0.202	0.215	0.230	0.242	0.256	0.269	0.281	0.292	0.305	0.318	0.328	0.338	0.348	0.356	0.365	0.371	0.378	0.382	0.386	0.389	0.390	0.392	0.391	0.390	0.388	0.384	0.381	0.375	0.368	0.360	0.352	0.342	0.331	0.319	0.306	0.291	0.276	0.261	0.244	0.228	0.209	0.190	0.171	0.151	0.130	0.109	0.086	0.065	0.041	0.018	-0.006	-0.031	-0.055	-0.081	-0.106	-0.131	-0.158	-0.184	-0.211	-0.239	-0.266	-0.294	-0.321	-0.349	-0.378	-0.405	-0.434	-0.462	-0.491	-0.520	-0.548	-0.576	-0.605	-0.634	-0.660	-0.689	-0.716	-0.745	-0.771	-0.799	-0.825	-0.851	-0.878	-0.902	-0.926	-0.951	-0.975	-0.998	-1.019	-1.039	-1.059	-1.079	-1.096	-1.114	-1.129	-1.144	-1.158	-1.170	-1.181	-1.191	-1.199	-1.206	-1.212	-1.216	-1.220	-1.220	-1.220	-1.220	-1.216	-1.212	-1.209	-1.202	-1.194	-1.185	-1.175	-1.164	-1.152	-1.140	-1.125	-1.111	-1.095	-1.078	-1.061	-1.044	-1.026	-1.009	-0.990	-0.971	-0.952	-0.935	-0.915	-0.898	-0.880	-0.862	-0.845	-0.829	-0.812	-0.798	-0.784	-0.771	-0.758	-0.746	-0.736	-0.725	-0.718	-0.710	-0.702	-0.699	-0.694	-0.691	-0.689	-0.688	-0.688	-0.688	-0.690	-0.694	-0.698	-0.701	-0.709	-0.714	-0.721	-0.729	-0.738	-0.746	-0.755	-0.765	-0.775	-0.784	-0.794	-0.804	-0.814	-0.825	-0.834	-0.842	-0.852	-0.860	-0.868	-0.875	-0.882	-0.888	-0.894	-0.898	-0.901	-0.904	-0.904	-0.905	-0.904	-0.902	-0.899	-0.895	-0.890	-0.882	-0.875	-0.865	-0.855	-0.844	-0.830	-0.816	-0.800	-0.784	-0.766	-0.748	-0.728	-0.706	-0.684	-0.660	-0.636	-0.609	-0.584	-0.555	-0.526	-0.499	-0.469	-0.438	-0.408	-0.375	-0.344	-0.312	-0.279	-0.245	-0.212	-0.179	-0.145	-0.111	-0.079	-0.044	-0.012	0.021	0.052	0.084	0.115	0.145	0.174	0.202	0.229	0.256	0.280	0.304	0.328	0.349	0.370	0.388	0.405	0.420	0.434	0.445	0.455	0.462	0.469	0.475	0.476	0.478	0.476	0.472	0.468	0.461	0.452	0.442	0.430	0.418	0.401	0.385	0.365	0.345	0.324	0.301	0.278	0.252	0.228	0.200	0.174	0.146	0.118	0.090	0.061	0.032	0.002	-0.026	-0.055	-0.082	-0.110	-0.136	-0.161	-0.186	-0.210	-0.232	-0.255	-0.275	-0.292	-0.309	-0.325	-0.338	-0.349	-0.359	-0.366	-0.372	-0.376	-0.379	-0.380	-0.378	-0.374	-0.368	-0.359	-0.349	-0.339	-0.324	-0.310	-0.292	-0.274	-0.254	-0.232	-0.209	-0.186	-0.160	-0.134	-0.108	-0.080	-0.050	-0.022	0.006	0.036	0.066	0.096	0.125	0.155	0.185	0.214	0.241	0.268	0.295	0.321	0.346	0.370	0.392	0.415	0.435	0.454	0.471	0.488	0.502	0.518	0.529	0.539	0.549	0.556	0.562	0.566	0.569	0.570	0.571	0.570	0.566	0.562	0.559	0.552	0.545	0.536	0.526	0.516	0.505	0.492	0.481	0.468	0.454	0.440	0.424	0.409	0.394	0.378	0.361	0.345	0.330	0.314	0.299	0.281	0.266	0.251	0.235	0.220	0.208	0.192	0.179	0.166	0.154	0.141	0.130	0.119	0.109	0.099	0.091	0.082	0.075	0.070	0.064	0.058	0.054	0.051	0.050	0.048	0.046	0.048	0.049	0.051	0.055	0.058	0.064	0.069	0.075	0.082	0.090	0.099	0.109	0.119	0.131	0.142	0.156	0.170	0.184	0.200	0.215	0.232	0.249	0.266	0.285	0.302	0.322	0.342	0.362	0.384	0.405	0.425	0.446	0.468	0.489	0.511	0.531	0.552	0.572	0.591	0.611	0.630	0.649	0.666	0.684	0.700	0.718	0.731	0.748	0.760	0.771	0.782	0.792	0.801	0.808	0.814	0.819	0.824	0.825	0.826	0.828	0.826	0.824	0.821	0.818	0.811	0.805	0.798	0.789	0.779	0.769	0.758	0.744	0.731	0.719	0.704	0.690	0.675	0.660	0.645	0.629	0.614	0.599	0.582	0.566	0.552	0.538	0.522	0.509	0.495	0.482	0.470	0.459	0.448	0.436	0.428	0.420	0.412	0.406	0.400	0.395	0.391	0.388	0.385	0.384	0.384	0.384	0.384	0.386	0.389	0.391	0.395	0.400	0.405	0.411	0.418	0.424	0.431	0.439	0.448	0.455	0.464	0.472	0.481	0.490	0.500	0.509	0.518	0.526	0.536	0.545	0.554	0.562	0.572	0.580	0.589	0.596	0.605	0.612	0.620	0.626	0.632	0.640	0.646	0.651	0.656	0.660	0.665	0.669	0.674	0.676	0.679	0.681	0.684	0.685	0.686	0.688	0.688	0.688	0.686	0.686	0.685	0.685	0.682	0.681	0.678	0.676	0.672	0.670	0.665	0.661	0.656	0.650	0.645	0.638	0.632	0.625	0.618	0.610	0.602	0.594	0.585	0.575	0.566	0.555	0.545	0.534	0.524	0.511	0.500	0.489	0.475	0.462	0.450	0.438	0.424	0.411	0.398	0.382	0.370	0.355	0.342	0.328	0.312	0.299	0.284	0.271	0.256	0.242	0.229	0.215	0.202	0.189	0.176	0.164	0.150	0.138	0.126	0.114	0.102	0.091	0.081	0.071	0.060	0.050	0.040	0.032	0.022	0.014	0.006	-0.002	-0.010	-0.019	-0.026	-0.034	-0.040	-0.046	-0.054	-0.059	-0.066	-0.072	-0.079	-0.085	-0.091	-0.099	-0.105	-0.111	-0.119	-0.125	-0.131	-0.139	-0.146	-0.154	-0.161	-0.169	-0.178	-0.185	-0.194	-0.202	-0.212	-0.222	-0.232	-0.241	-0.252	-0.264	-0.274	-0.286	-0.298	-0.309	-0.321	-0.332	-0.346	-0.359	-0.372	-0.385	-0.399	-0.411	-0.426	-0.440	-0.455	-0.468	-0.482	-0.496	-0.511	-0.525	-0.539	-0.552	-0.566	-0.579	-0.591	-0.604	-0.616	-0.628	-0.640	-0.651	-0.661	-0.671	-0.681	-0.691	-0.700	-0.708	-0.716	-0.724	-0.730	-0.735	-0.741	-0.748	-0.751	-0.755	-0.759	-0.761	-0.764	-0.765	-0.766	-0.766	-0.768	-0.766	-0.764	-0.764	-0.761	-0.758	-0.754	-0.750	-0.745	-0.740	-0.735	-0.729	-0.722	-0.716	-0.709	-0.700	-0.692	-0.684	-0.676	-0.666	-0.658	-0.649	-0.639	-0.629	-0.619	-0.608	-0.596	-0.584	-0.571	-0.559	-0.546	-0.534	-0.520	-0.506	-0.491	-0.475	-0.460	-0.444	-0.428	-0.410	-0.392	-0.374	-0.356	-0.338	-0.318	-0.298	-0.276	-0.255	-0.234	-0.214	-0.191	-0.169	-0.146	-0.122	-0.099	-0.076	-0.052	-0.026	-0.004	0.021	0.045	0.070	0.095	0.120	0.144	0.169	0.192	0.216	0.240	0.261	0.284	0.305	0.326	0.346	0.366	0.382	0.401	0.416	0.431	0.446	0.460	0.471	0.481	0.491	0.499	0.506	0.511	0.515	0.518	0.519	0.518	0.516	0.512	0.507	0.501	0.495	0.485	0.475	0.465	0.452	0.438	0.424	0.408	0.391	0.375	0.356	0.338	0.316	0.296	0.276	0.256	0.235	0.212	0.190	0.169	0.148	0.125	0.104	0.081	0.060	0.040	0.020	-0.001	-0.020	-0.041	-0.061	-0.079	-0.098	-0.115	-0.131	-0.149	-0.164	-0.179	-0.194	-0.209	-0.222	-0.235	-0.249	-0.261	-0.274	-0.285	-0.296	-0.309	-0.319	-0.330	-0.341	-0.354	-0.365	-0.376	-0.386	-0.399	-0.410	-0.424	-0.436	-0.449	-0.462	-0.476	-0.490	-0.505	-0.520	-0.535	-0.551	-0.569	-0.585	-0.602	-0.620	-0.639	-0.659	-0.676	-0.696	-0.718	-0.738	-0.759	-0.779	-0.800	-0.822	-0.844	-0.864	-0.886	-0.906	-0.929	-0.949	-0.970	-0.989	-1.008	-1.026	-1.045	-1.062	-1.079	-1.095	-1.110	-1.125	-1.138	-1.150	-1.161	-1.171	-1.179	-1.188	-1.194	-1.198	-1.202	-1.204	-1.206	-1.206	-1.204	-1.201	-1.199	-1.194	-1.189	-1.181	-1.172	-1.164	-1.152	-1.142	-1.129	-1.116	-1.102	-1.088	-1.071	-1.055	-1.038	-1.020	-1.002	-0.984	-0.965	-0.946	-0.926	-0.906	-0.888	-0.869	-0.850	-0.831	-0.812	-0.794	-0.776	-0.759	-0.742	-0.726	-0.711	-0.696	-0.682	-0.670	-0.659	-0.648	-0.638	-0.629	-0.622	-0.616	-0.611	-0.608	-0.605	-0.604	-0.605	-0.604	-0.608	-0.612	-0.618	-0.624	-0.632	-0.642	-0.655	-0.668	-0.681	-0.696	-0.712	-0.730	-0.750	-0.770	-0.791	-0.814	-0.838	-0.864	-0.889	-0.916	-0.944	-0.971	-1.001	-1.031	-1.061	-1.092	-1.125	-1.156	-1.188	-1.221	-1.252	-1.286	-1.319	-1.350	-1.382	-1.414	-1.445	-1.476	-1.505	-1.535	-1.565	-1.592	-1.619	-1.644	-1.670	-1.692	-1.715	-1.736	-1.755	-1.774	-1.791	-1.806	-1.819	-1.831	-1.841	-1.851	-1.858	-1.862	-1.868	-1.869	-1.869	-1.866	-1.862	-1.858	-1.850	-1.841	-1.830	-1.819	-1.804	-1.790	-1.772	-1.754	-1.735	-1.714	-1.692	-1.669	-1.644	-1.618	-1.592	-1.566	-1.539	-1.511	-1.481	-1.452	-1.424	-1.395	-1.366	-1.336	-1.308	-1.279	-1.250	-1.222	-1.195	-1.169	-1.142	-1.116	-1.092	-1.069	-1.046	-1.026	-1.006	-0.988	-0.971	-0.954	-0.940	-0.928	-0.918	-0.909	-0.900	-0.895	-0.890	-0.889	-0.888	-0.888	-0.890	-0.894	-0.899	-0.905	-0.914	-0.924	-0.934	-0.946	-0.961	-0.975	-0.991	-1.008	-1.026	-1.045	-1.064	-1.085	-1.105	-1.126	-1.148	-1.168	-1.190	-1.211	-1.232	-1.254	-1.275	-1.295	-1.316	-1.336	-1.354	-1.372	-1.390	-1.406	-1.422	-1.436	-1.450	-1.462	-1.472	-1.482	-1.490	-1.498	-1.502	-1.506	-1.508	-1.509	-1.508	-1.504	-1.500	-1.492	-1.485	-1.474	-1.464	-1.450	-1.435	-1.418	-1.400	-1.381	-1.360	-1.338	-1.312	-1.288	-1.261	-1.232	-1.204	-1.172	-1.141	-1.109	-1.075	-1.040	-1.004	-0.969	-0.932	-0.895	-0.859	-0.820	-0.781	-0.742	-0.704	-0.665	-0.626	-0.588	-0.548	-0.510	-0.472	-0.435	-0.399	-0.361	-0.325	-0.291	-0.258	-0.224	-0.191	-0.160	-0.130	-0.100	-0.070	-0.044	-0.018	0.006	0.029	0.052	0.074	0.094	0.112	0.131	0.148	0.164	0.178	0.190	0.202	0.214	0.224	0.232	0.240	0.246	0.251	0.256	0.259	0.261	0.262	0.262	0.264	0.261	0.260	0.258	0.254	0.248	0.244	0.238	0.231	0.225	0.218	0.209	0.199	0.191	0.181	0.172	0.161	0.150	0.140	0.129	0.118	0.104	0.094	0.080	0.068	0.055	0.041	0.029	0.015	0.002	-0.010	-0.024	-0.038	-0.050	-0.062	-0.076	-0.088	-0.100	-0.112	-0.126	-0.138	-0.150	-0.161	-0.172	-0.184	-0.195	-0.204	-0.215	-0.225	-0.234	-0.242	-0.251	-0.259	-0.268	-0.276	-0.282	-0.291	-0.298	-0.304	-0.310	-0.316	-0.321	-0.326	-0.332	-0.338	-0.342	-0.348	-0.352	-0.358	-0.362	-0.369	-0.372	-0.379	-0.385	-0.390	-0.395	-0.401	-0.409	-0.415	-0.421	-0.429	-0.439	-0.446	-0.455	-0.464	-0.475	-0.484	-0.495	-0.506	-0.518	-0.529	-0.541	-0.554	-0.569	-0.582	-0.596	-0.611	-0.626	-0.642	-0.659	-0.674	-0.691	-0.709	-0.725	-0.742	-0.760	-0.778	-0.796	-0.812	-0.831	-0.849	-0.866	-0.884	-0.900	-0.916	-0.932	-0.949	-0.964	-0.980	-0.995	-1.009	-1.024	-1.036	-1.050	-1.062	-1.075	-1.086	-1.096	-1.108	-1.116	-1.125	-1.134	-1.142	-1.149	-1.155	-1.161	-1.166	-1.171	-1.174	-1.176	-1.179	-1.181	-1.181	-1.182	-1.182	-1.180	-1.179	-1.178	-1.174	-1.169	-1.165	-1.160	-1.155	-1.149	-1.141	-1.135	-1.128	-1.119	-1.110	-1.100	-1.090	-1.079	-1.066	-1.054	-1.041	-1.026	-1.011	-0.995	-0.979	-0.962	-0.945	-0.926	-0.908	-0.889	-0.868	-0.846	-0.825	-0.804	-0.780	-0.759	-0.735	-0.711	-0.686	-0.662	-0.639	-0.615	-0.590	-0.566	-0.542	-0.519	-0.494	-0.470	-0.446	-0.424	-0.401	-0.379	-0.358	-0.338	-0.318	-0.298	-0.280	-0.262	-0.246	-0.231	-0.218	-0.205	-0.194	-0.184	-0.175	-0.168	-0.162	-0.158	-0.155	-0.154	-0.152	-0.155	-0.159	-0.162	-0.169	-0.176	-0.184	-0.195	-0.205	-0.218	-0.231	-0.246	-0.261	-0.276	-0.295	-0.312	-0.331	-0.352	-0.371	-0.392	-0.415	-0.435	-0.458	-0.480	-0.501	-0.524	-0.548	-0.569	-0.590	-0.612	-0.634	-0.654	-0.675	-0.695	-0.714	-0.732	-0.750	-0.768	-0.784	-0.799	-0.814	-0.828	-0.840	-0.854	-0.865	-0.874	-0.884	-0.892	-0.901	-0.908	-0.914	-0.918	-0.921	-0.925	-0.926	-0.928	-0.929	-0.929	-0.928	-0.925	-0.922	-0.920	-0.916	-0.912	-0.908	-0.902	-0.898	-0.891	-0.885	-0.878	-0.870	-0.862	-0.854	-0.846	-0.839	-0.830	-0.822	-0.815	-0.806	-0.799	-0.790	-0.782	-0.775	-0.766	-0.759	-0.751	-0.742	-0.735	-0.728	-0.719	-0.711	-0.704	-0.696	-0.689	-0.681	-0.675	-0.666	-0.660	-0.652	-0.645	-0.639	-0.630	-0.624	-0.616	-0.608	-0.600	-0.592	-0.584	-0.575	-0.566	-0.556	-0.546	-0.536	-0.526	-0.515	-0.502	-0.490	-0.476	-0.464	-0.450	-0.435	-0.420	-0.404	-0.388	-0.371	-0.352	-0.335	-0.315	-0.296	-0.275	-0.254	-0.232	-0.209	-0.185	-0.161	-0.138	-0.111	-0.085	-0.059	-0.031	-0.005	0.024	0.052	0.081	0.111	0.140	0.170	0.199	0.229	0.260	0.290	0.319	0.346	0.375	0.405	0.432	0.460	0.486	0.514	0.539	0.565	0.589	0.612	0.635	0.656	0.678	0.696	0.714	0.732	0.749	0.764	0.776	0.789	0.800	0.810	0.819	0.826	0.834	0.838	0.840	0.842	0.844	0.842	0.841	0.840	0.838	0.832	0.828	0.821	0.815	0.808	0.799	0.790	0.781	0.771	0.760	0.750	0.738	0.726	0.714	0.702	0.691	0.679	0.668	0.656	0.644	0.632	0.621	0.610	0.600	0.590	0.581	0.571	0.562	0.554	0.546	0.539	0.532	0.526	0.522	0.518	0.515	0.512	0.510	0.509	0.509	0.509	0.510	0.511	0.512	0.516	0.520	0.524	0.528	0.532	0.539	0.544	0.550	0.558	0.565	0.572	0.580	0.589	0.596	0.606	0.615	0.624	0.632	0.641	0.651	0.660	0.670	0.679	0.689	0.698	0.705	0.714	0.720	0.729	0.735	0.741	0.748	0.752	0.758	0.761	0.764	0.768	0.769	0.769	0.770	0.768	0.766	0.764	0.760	0.756	0.751	0.745	0.736	0.729	0.719	0.709	0.698	0.685	0.671	0.656	0.641	0.624	0.606	0.588	0.569	0.549	0.529	0.506	0.484	0.460	0.436	0.411	0.386	0.360	0.334	0.305	0.279	0.250	0.221	0.192	0.164	0.134	0.105	0.075	0.044	0.015	-0.015	-0.046	-0.075	-0.105	-0.135	-0.164	-0.192	-0.222	-0.251	-0.279	-0.308	-0.334	-0.360	-0.386	-0.412	-0.438	-0.461	-0.485	-0.507	-0.530	-0.551	-0.571	-0.591	-0.610	-0.628	-0.645	-0.661	-0.678	-0.690	-0.702	-0.715	-0.725	-0.735	-0.744	-0.751	-0.758	-0.761	-0.766	-0.769	-0.770	-0.769	-0.769	-0.766	-0.761	-0.756	-0.751	-0.744	-0.735	-0.726	-0.716	-0.706	-0.692	-0.679	-0.666	-0.650	-0.635	-0.618	-0.600	-0.582	-0.562	-0.542	-0.522	-0.501	-0.479	-0.458	-0.436	-0.414	-0.390	-0.369	-0.345	-0.322	-0.301	-0.279	-0.256	-0.234	-0.214	-0.192	-0.174	-0.154	-0.135	-0.118	-0.100	-0.084	-0.069	-0.054	-0.040	-0.028	-0.016	-0.006	0.004	0.011	0.019	0.025	0.030	0.034	0.036	0.036	0.036	0.036	0.035	0.032	0.029	0.024	0.019	0.012	0.005	-0.002	-0.012	-0.021	-0.032	-0.042	-0.054	-0.066	-0.079	-0.090	-0.104	-0.116	-0.129	-0.142	-0.156	-0.169	-0.184	-0.196	-0.210	-0.222	-0.236	-0.249	-0.261	-0.274	-0.286	-0.298	-0.310	-0.320	-0.332	-0.342	-0.352	-0.362	-0.371	-0.381	-0.390	-0.398	-0.406	-0.414	-0.420	-0.426	-0.432	-0.438	-0.444	-0.449	-0.452	-0.458	-0.461	-0.465	-0.470	-0.472	-0.476	-0.480	-0.482	-0.484	-0.488	-0.489	-0.492	-0.494	-0.496	-0.499	-0.501	-0.504	-0.506	-0.509	-0.512	-0.515	-0.519	-0.521	-0.526	-0.529	-0.534	-0.538	-0.542	-0.549	-0.554	-0.560	-0.568	-0.575	-0.582	-0.590	-0.599	-0.608	-0.616	-0.628	-0.636	-0.646	-0.658	-0.669	-0.680	-0.691	-0.702	-0.715	-0.728	-0.740	-0.752	-0.765	-0.779	-0.791	-0.804	-0.816	-0.829	-0.841	-0.854	-0.865	-0.876	-0.886	-0.898	-0.906	-0.916	-0.925	-0.932	-0.940	-0.946	-0.951	-0.956	-0.960	-0.961	-0.964	-0.965	-0.965	-0.964	-0.961	-0.959	-0.955	-0.950	-0.944	-0.936	-0.929	-0.920	-0.910	-0.900	-0.889	-0.876	-0.864	-0.851	-0.836	-0.822	-0.808	-0.792	-0.778	-0.764	-0.748	-0.732	-0.716	-0.701	-0.685	-0.670	-0.655	-0.640	-0.625	-0.611	-0.599	-0.588	-0.576	-0.566	-0.555	-0.546	-0.539	-0.532	-0.525	-0.520	-0.518	-0.515	-0.512	-0.512	-0.512	-0.515	-0.519	-0.522	-0.528	-0.534	-0.541	-0.550	-0.559	-0.569	-0.581	-0.592	-0.604	-0.619	-0.632	-0.649	-0.664	-0.680	-0.696	-0.712	-0.729	-0.746	-0.764	-0.781	-0.798	-0.815	-0.832	-0.850	-0.865	-0.881	-0.896	-0.912	-0.928	-0.940	-0.955	-0.966	-0.979	-0.990	-1.001	-1.011	-1.020	-1.028	-1.036	-1.042	-1.049	-1.054	-1.059	-1.062	-1.065	-1.069	-1.069	-1.071	-1.072	-1.071	-1.071	-1.070	-1.070	-1.068	-1.066	-1.064	-1.061	-1.058	-1.055	-1.052	-1.049	-1.045	-1.041	-1.039	-1.035	-1.030	-1.028	-1.024	-1.019	-1.016	-1.014	-1.010	-1.008	-1.004	-1.001	-0.998	-0.995	-0.991	-0.989	-0.986	-0.985	-0.981	-0.979	-0.976	-0.974	-0.971	-0.969	-0.969	-0.966	-0.965	-0.962	-0.962	-0.960	-0.959	-0.958	-0.956	-0.956	-0.955	-0.955	-0.955	-0.955	-0.955	-0.956	-0.958	-0.959	-0.960	-0.962	-0.965	-0.968	-0.971	-0.975	-0.980	-0.984	-0.989	-0.996	-1.002	-1.011	-1.020	-1.029	-1.039	-1.050	-1.061	-1.072	-1.086	-1.101	-1.114	-1.130	-1.145	-1.161	-1.180	-1.198	-1.216	-1.234	-1.254	-1.274	-1.294	-1.314	-1.335	-1.358	-1.378	-1.400	-1.421	-1.444	-1.465	-1.486	-1.509	-1.529	-1.550	-1.570	-1.590	-1.609	-1.628	-1.646	-1.661	-1.678	-1.692	-1.706	-1.719	-1.730	-1.740	-1.749	-1.756	-1.762	-1.768	-1.769	-1.771	-1.770	-1.770	-1.766	-1.761	-1.756	-1.748	-1.739	-1.728	-1.715	-1.701	-1.685	-1.669	-1.650	-1.631	-1.610	-1.588	-1.565	-1.541	-1.515	-1.489	-1.461	-1.434	-1.405	-1.375	-1.345	-1.315	-1.285	-1.254	-1.222	-1.191	-1.160	-1.129	-1.098	-1.066	-1.035	-1.005	-0.975	-0.945	-0.916	-0.888	-0.860	-0.832	-0.806	-0.781	-0.755	-0.731	-0.709	-0.686	-0.665	-0.645	-0.625	-0.606	-0.589	-0.572	-0.559	-0.545	-0.530	-0.518	-0.506	-0.495	-0.485	-0.476	-0.468	-0.460	-0.452	-0.448	-0.441	-0.438	-0.434	-0.430	-0.426	-0.424	-0.422	-0.421	-0.419	-0.418	-0.418	-0.418	-0.418	-0.418	-0.418	-0.418	-0.419	-0.420	-0.421	-0.422	-0.424	-0.424	-0.425	-0.426	-0.426	-0.429	-0.429	-0.429	-0.429	-0.429	-0.429	-0.428	-0.426	-0.426	-0.425	-0.424	-0.422	-0.420	-0.420	-0.418	-0.415	-0.412	-0.410	-0.408	-0.405	-0.401	-0.399	-0.396	-0.392	-0.389	-0.385	-0.382	-0.378	-0.372	-0.369	-0.366	-0.361	-0.356	-0.352	-0.349	-0.344	-0.340	-0.335	-0.331	-0.328	-0.322	-0.319	-0.314	-0.310	-0.305	-0.300	-0.295	-0.292	-0.286	-0.282	-0.278	-0.272	-0.266	-0.261	-0.256	-0.251	-0.245	-0.239	-0.232	-0.225	-0.219	-0.211	-0.204	-0.196	-0.189	-0.180	-0.174	-0.165	-0.156	-0.148	-0.139	-0.130	-0.120	-0.110	-0.100	-0.090	-0.079	-0.069	-0.056	-0.046	-0.032	-0.021	-0.009	0.004	0.016	0.030	0.044	0.056	0.070	0.084	0.099	0.112	0.126	0.141	0.158	0.172	0.188	0.202	0.218	0.235	0.250	0.266	0.282	0.299	0.315	0.332	0.349	0.366	0.382	0.400	0.416	0.432	0.450	0.468	0.484	0.501	0.518	0.534	0.551	0.568	0.585	0.601	0.618	0.634	0.651	0.666	0.682	0.698	0.714	0.729	0.745	0.760	0.776	0.790	0.806	0.820	0.835	0.849	0.864	0.878	0.891	0.906	0.920	0.931	0.944	0.956	0.969	0.980	0.991	1.001	1.011	1.021	1.030	1.040	1.049	1.058	1.065	1.072	1.079	1.085	1.090	1.095	1.100	1.104	1.108	1.110	1.112	1.115	1.116	1.116	1.116	1.116	1.114	1.112	1.110	1.108	1.104	1.100	1.096	1.090	1.086	1.080	1.075	1.069	1.062	1.055	1.048	1.040	1.034	1.026	1.019	1.012	1.005	0.998	0.990	0.982	0.976	0.968	0.961	0.955	0.950	0.944	0.939	0.932	0.929	0.926	0.922	0.920	0.918	0.915	0.915	0.914	0.914	0.914	0.915	0.918	0.920	0.922	0.926	0.930	0.935	0.939	0.944	0.950	0.955	0.961	0.968	0.974	0.981	0.988	0.994	1.001	1.009	1.016	1.022	1.030	1.036	1.042	1.050	1.056	1.061	1.068	1.074	1.079	1.082	1.088	1.091	1.094	1.095	1.098	1.099	1.099	1.099	1.099	1.098	1.095	1.092	1.089	1.085	1.080	1.074	1.069	1.061	1.055	1.046	1.038	1.028	1.018	1.008	0.995	0.982	0.971	0.958	0.944	0.930	0.915	0.899	0.885	0.868	0.851	0.835	0.820	0.801	0.785	0.768	0.750	0.734	0.715	0.698	0.680	0.664	0.645	0.628	0.611	0.594	0.576	0.560	0.542	0.526	0.509	0.494	0.476	0.461	0.446	0.430	0.415	0.401	0.386	0.372	0.359	0.346	0.334	0.321	0.309	0.299	0.288	0.276	0.266	0.258	0.248	0.240	0.231	0.224	0.218	0.211	0.205	0.200	0.195	0.192	0.188	0.185	0.184	0.182	0.181	0.182	0.184	0.185	0.189	0.192	0.198	0.204	0.209	0.216	0.224	0.234	0.244	0.255	0.266	0.279	0.294	0.308	0.322	0.339	0.356	0.374	0.392	0.411	0.431	0.454	0.475	0.498	0.521	0.545	0.570	0.594	0.620	0.646	0.672	0.700	0.728	0.754	0.781	0.809	0.836	0.864	0.891	0.920	0.946	0.972	1.000	1.025	1.050	1.075	1.100	1.124	1.148	1.171	1.192	1.214	1.234	1.254	1.271	1.290	1.308	1.322	1.338	1.351	1.365	1.375	1.388	1.396	1.405	1.412	1.420	1.425	1.430	1.432	1.436	1.438	1.439	1.440	1.441	1.439	1.439	1.438	1.435	1.432	1.430	1.426	1.424	1.420	1.416	1.414	1.410	1.405	1.402	1.399	1.396	1.394	1.390	1.389	1.386	1.384	1.384	1.382	1.384	1.384	1.385	1.386	1.389	1.392	1.396	1.401	1.406	1.412	1.419	1.425	1.432	1.441	1.450	1.458	1.468	1.478	1.488	1.498	1.506	1.516	1.528	1.538	1.549	1.560	1.570	1.581	1.590	1.600	1.610	1.619	1.629	1.638	1.646	1.652	1.660	1.666	1.672	1.679	1.682	1.688	1.690	1.692	1.694	1.696	1.696	1.695	1.695	1.692	1.689	1.686	1.682	1.678	1.671	1.665	1.658	1.651	1.642	1.634	1.625	1.615	1.606	1.595	1.585	1.574	1.564	1.552	1.540	1.529	1.516	1.505	1.492	1.481	1.468	1.455	1.442	1.431	1.419	1.406	1.395	1.384	1.372	1.361	1.352	1.341	1.332	1.322	1.314	1.305	1.298	1.290	1.282	1.276	1.270	1.265	1.261	1.256	1.254	1.250	1.249	1.246	1.245	1.245	1.245	1.246	1.248	1.251	1.254	1.258	1.262	1.268	1.274	1.281	1.289	1.298	1.306	1.316	1.328	1.338	1.349	1.361	1.375	1.388	1.401	1.414	1.429	1.444	1.458	1.472	1.488	1.504	1.518	1.532	1.549	1.562	1.578	1.591	1.606	1.620	1.632	1.646	1.658	1.670	1.680	1.690	1.700	1.709	1.716	1.724	1.729	1.732	1.735	1.739	1.739	1.739	1.738	1.736	1.732	1.729	1.722	1.716	1.708	1.700	1.689	1.679	1.668	1.654	1.641	1.628	1.612	1.596	1.580	1.562	1.546	1.528	1.510	1.491	1.472	1.454	1.434	1.416	1.396	1.379	1.359	1.341	1.322	1.306	1.289	1.272	1.258	1.242	1.228	1.214	1.202	1.190	1.179	1.169	1.160	1.154	1.146	1.141	1.136	1.132	1.130	1.129	1.129	1.130	1.131	1.134	1.139	1.144	1.151	1.159	1.169	1.179	1.190	1.202	1.216	1.231	1.248	1.264	1.281	1.300	1.320	1.341	1.362	1.385	1.408	1.431	1.455	1.480	1.505	1.532	1.559	1.586	1.614	1.641	1.669	1.698	1.726	1.754	1.782	1.811	1.840	1.869	1.896	1.925	1.952	1.980	2.006	2.031	2.058	2.082	2.106	2.130	2.151	2.171	2.191	2.211	2.229	2.245	2.260	2.274	2.286	2.298	2.308	2.315	2.322	2.328	2.332	2.335	2.336	2.335	2.334	2.330	2.325	2.319	2.311	2.304	2.292	2.282	2.270	2.256	2.241	2.226	2.210	2.194	2.175	2.158	2.139	2.119	2.098	2.079	2.058	2.039	2.018	1.998	1.978	1.958	1.940	1.921	1.902	1.885	1.869	1.852	1.838	1.824	1.810	1.798	1.786	1.776	1.768	1.759	1.751	1.746	1.740	1.738	1.735	1.734	1.734	1.735	1.738	1.741	1.745	1.750	1.756	1.764	1.771	1.779	1.788	1.798	1.808	1.816	1.826	1.839	1.848	1.859	1.870	1.881	1.891	1.901	1.911	1.920	1.929	1.938	1.945	1.952	1.959	1.964	1.966	1.970	1.972	1.972	1.972	1.972	1.969	1.966	1.961	1.955	1.948	1.938	1.926	1.915	1.902	1.889	1.872	1.855	1.838	1.819	1.798	1.775	1.752	1.728	1.702	1.678	1.650	1.621	1.594	1.564	1.534	1.502	1.470	1.439	1.405	1.371	1.339	1.305	1.271	1.236	1.202	1.169	1.135	1.101	1.068	1.035	1.002	0.971	0.939	0.908	0.878	0.848	0.819	0.792	0.766	0.741	0.718	0.694	0.671	0.652	0.632	0.615	0.599	0.585	0.572	0.561	0.552	0.545	0.539	0.535	0.534	0.534	0.535	0.539	0.544	0.551	0.560	0.570	0.584	0.599	0.615	0.634	0.654	0.676	0.699	0.724	0.750	0.778	0.806	0.836	0.869	0.901	0.936	0.970	1.006	1.042	1.080	1.118	1.155	1.194	1.232	1.272	1.312	1.352	1.391	1.431	1.470	1.509	1.546	1.585	1.622	1.660	1.696	1.731	1.765	1.796	1.829	1.860	1.888	1.918	1.944	1.969	1.994	2.015	2.038	2.058	2.075	2.092	2.109	2.124	2.136	2.146	2.156	2.165	2.172	2.179	2.182	2.185	2.188	2.189	2.189	2.188	2.185	2.182	2.179	2.174	2.169	2.162	2.156	2.149	2.142	2.135	2.128	2.119	2.111	2.102	2.096	2.089	2.081	2.074	2.066	2.060	2.055	2.050	2.045	2.041	2.038	2.035	2.035	2.034	2.035	2.036	2.039	2.042	2.047	2.054	2.060	2.068	2.075	2.085	2.096	2.108	2.120	2.134	2.149	2.164	2.180	2.198	2.215	2.234	2.252	2.271	2.291	2.312	2.332	2.354	2.375	2.396	2.418	2.439	2.461	2.482	2.502	2.522	2.542	2.561	2.580	2.598	2.615	2.631	2.646	2.660	2.672	2.684	2.695	2.705	2.714	2.720	2.725	2.728	2.730	2.730	2.730	2.729	2.725	2.720	2.714	2.705	2.696	2.686	2.672	2.660	2.646	2.630	2.612	2.596	2.578	2.556	2.536	2.515	2.492	2.470	2.446	2.422	2.399	2.374	2.350	2.326	2.301	2.276	2.251	2.228	2.204	2.180	2.156	2.135	2.114	2.092	2.072	2.052	2.035	2.016	2.000	100.000	5.000	2.000	1.000	3.000	0.000	0.000	0.000	0.000	0.000	0.000	0.000	0.000	0.000	0.000	0.000	0.000	0.000	-0.388	-0.378	-0.369	-0.359	-0.351	-0.342	-0.336	-0.329	-0.325	-0.319	-0.315	-0.314	-0.311	-0.311	-0.311	-0.311	-0.314	-0.316	-0.320	-0.325	-0.330	-0.336	-0.342	-0.351	-0.359	-0.368	-0.379	-0.389	-0.400	-0.412	-0.426	-0.439	-0.454	-0.468	-0.482	-0.496	-0.512	-0.529	-0.546	-0.562	-0.580	-0.596	-0.615	-0.632	-0.650	-0.666	-0.684	-0.701	-0.719	-0.736	-0.752	-0.771	-0.788	-0.804	-0.821	-0.838	-0.854	-0.869	-0.884	-0.899	-0.914	-0.928	-0.944	-0.958	-0.970	-0.985	-0.998	-1.011	-1.024	-1.036	-1.049	-1.060	-1.072	-1.084	-1.095	-1.106	-1.116	-1.128	-1.136	-1.146	-1.156	-1.165	-1.175	-1.184	-1.192	-1.200	-1.209	-1.215	-1.222	-1.230	-1.238	-1.242	-1.249	-1.254	-1.259	-1.262	-1.268	-1.270	-1.274	-1.276	-1.278	-1.279	-1.280	-1.279	-1.279	-1.278	-1.275	-1.271	-1.269	-1.264	-1.259	-1.252	-1.246	-1.239	-1.231	-1.221	-1.211	-1.200	-1.189	-1.176	-1.164	-1.150	-1.135	-1.120	-1.104	-1.088	-1.070	-1.052	-1.032	-1.014	-0.994	-0.974	-0.952	-0.931	-0.909	-0.889	-0.865	-0.844	-0.821	-0.798	-0.774	-0.751	-0.728	-0.705	-0.681	-0.659	-0.636	-0.614	-0.590	-0.569	-0.546	-0.525	-0.502	-0.482	-0.461	-0.441	-0.421	-0.401	-0.382	-0.365	-0.348	-0.331	-0.314	-0.299	-0.284	-0.270	-0.256	-0.244	-0.232	-0.221	-0.210	-0.201	-0.190	-0.182	-0.174	-0.166	-0.160	-0.154	-0.146	-0.141	-0.136	-0.132	-0.129	-0.125	-0.124	-0.121	-0.119	-0.118	-0.118	-0.116	-0.115	-0.115	-0.115	-0.115	-0.116	-0.116	-0.118	-0.119	-0.120	-0.120	-0.121	-0.122	-0.124	-0.125	-0.126	-0.128	-0.128	-0.129	-0.130	-0.131	-0.131	-0.132	-0.134	-0.135	-0.135	-0.136	-0.136	-0.138	-0.139	-0.140	-0.141	-0.142	-0.144	-0.146	-0.146	-0.148	-0.150	-0.151	-0.154	-0.156	-0.159	-0.161	-0.165	-0.169	-0.174	-0.178	-0.182	-0.188	-0.192	-0.199	-0.204	-0.211	-0.218	-0.225	-0.232	-0.241	-0.250	-0.259	-0.268	-0.276	-0.285	-0.295	-0.305	-0.315	-0.325	-0.336	-0.346	-0.358	-0.368	-0.379	-0.389	-0.399	-0.409	-0.420	-0.430	-0.440	-0.449	-0.459	-0.468	-0.476	-0.484	-0.492	-0.500	-0.506	-0.514	-0.520	-0.525	-0.530	-0.534	-0.538	-0.539	-0.541	-0.542	-0.544	-0.544	-0.544	-0.541	-0.540	-0.538	-0.535	-0.530	-0.526	-0.520	-0.515	-0.509	-0.501	-0.494	-0.485	-0.478	-0.468	-0.459	-0.448	-0.438	-0.426	-0.415	-0.404	-0.391	-0.380	-0.368	-0.355	-0.344	-0.331	-0.318	-0.306	-0.295	-0.282	-0.270	-0.258	-0.246	-0.235	-0.225	-0.214	-0.205	-0.196	-0.189	-0.179	-0.172	-0.165	-0.160	-0.154	-0.149	-0.145	-0.142	-0.140	-0.139	-0.138	-0.139	-0.140	-0.142	-0.146	-0.150	-0.155	-0.160	-0.168	-0.175	-0.182	-0.192	-0.202	-0.212	-0.224	-0.238	-0.251	-0.265	-0.280	-0.294	-0.310	-0.328	-0.342	-0.360	-0.378	-0.396	-0.414	-0.432	-0.452	-0.470	-0.489	-0.509	-0.528	-0.546	-0.566	-0.585	-0.602	-0.621	-0.640	-0.659	-0.676	-0.695	-0.711	-0.728	-0.744	-0.760	-0.774	-0.789	-0.802	-0.815	-0.830	-0.841	-0.852	-0.862	-0.874	-0.884	-0.892	-0.901	-0.909	-0.916	-0.922	-0.929	-0.935	-0.940	-0.944	-0.948	-0.950	-0.951	-0.954	-0.955	-0.955	-0.955	-0.954	-0.952	-0.951	-0.949	-0.944	-0.941	-0.938	-0.931	-0.926	-0.920	-0.914	-0.906	-0.899	-0.889	-0.880	-0.870	-0.860	-0.849	-0.836	-0.824	-0.811	-0.796	-0.782	-0.766	-0.751	-0.734	-0.718	-0.700	-0.680	-0.661	-0.641	-0.620	-0.600	-0.578	-0.554	-0.531	-0.507	-0.482	-0.458	-0.432	-0.406	-0.381	-0.355	-0.328	-0.301	-0.274	-0.248	-0.220	-0.194	-0.168	-0.140	-0.114	-0.088	-0.061	-0.035	-0.011	0.014	0.039	0.060	0.084	0.105	0.126	0.146	0.165	0.184	0.200	0.216	0.230	0.245	0.256	0.268	0.278	0.286	0.294	0.300	0.305	0.310	0.312	0.315	0.315	0.315	0.315	0.311	0.309	0.305	0.300	0.295	0.289	0.281	0.274	0.266	0.259	0.250	0.242	0.234	0.226	0.218	0.210	0.202	0.196	0.189	0.181	0.176	0.170	0.165	0.160	0.158	0.154	0.151	0.150	0.149	0.149	0.149	0.151	0.154	0.158	0.161	0.166	0.171	0.176	0.182	0.191	0.199	0.206	0.215	0.222	0.232	0.241	0.251	0.259	0.269	0.278	0.286	0.295	0.302	0.310	0.316	0.322	0.328	0.332	0.335	0.339	0.340	0.340	0.339	0.338	0.334	0.329	0.324	0.318	0.310	0.300	0.290	0.278	0.264	0.250	0.234	0.218	0.200	0.181	0.160	0.139	0.118	0.094	0.070	0.046	0.021	-0.006	-0.032	-0.059	-0.086	-0.114	-0.142	-0.170	-0.199	-0.226	-0.255	-0.284	-0.311	-0.339	-0.366	-0.394	-0.420	-0.445	-0.470	-0.495	-0.519	-0.542	-0.565	-0.588	-0.608	-0.628	-0.646	-0.665	-0.681	-0.698	-0.712	-0.728	-0.741	-0.752	-0.764	-0.774	-0.784	-0.790	-0.798	-0.804	-0.808	-0.810	-0.811	-0.812	-0.812	-0.812	-0.809	-0.805	-0.800	-0.794	-0.786	-0.779	-0.769	-0.758	-0.745	-0.732	-0.718	-0.701	-0.685	-0.666	-0.648	-0.628	-0.606	-0.584	-0.561	-0.535	-0.509	-0.482	-0.455	-0.426	-0.396	-0.366	-0.335	-0.304	-0.269	-0.238	-0.202	-0.168	-0.132	-0.098	-0.061	-0.026	0.010	0.046	0.082	0.119	0.155	0.191	0.228	0.261	0.296	0.330	0.362	0.395	0.426	0.456	0.486	0.514	0.540	0.566	0.590	0.612	0.634	0.654	0.672	0.688	0.704	0.718	0.729	0.739	0.748	0.755	0.759	0.764	0.766	0.766	0.765	0.764	0.760	0.755	0.749	0.742	0.734	0.725	0.715	0.705	0.692	0.681	0.669	0.655	0.642	0.630	0.616	0.602	0.590	0.576	0.564	0.551	0.539	0.528	0.518	0.507	0.498	0.490	0.482	0.476	0.471	0.466	0.462	0.461	0.459	0.459	0.459	0.462	0.464	0.468	0.472	0.478	0.485	0.492	0.500	0.509	0.519	0.529	0.540	0.551	0.562	0.574	0.585	0.598	0.610	0.622	0.635	0.646	0.658	0.669	0.680	0.690	0.699	0.706	0.715	0.721	0.728	0.732	0.736	0.739	0.740	0.740	0.740	0.736	0.734	0.729	0.724	0.718	0.708	0.698	0.688	0.675	0.660	0.646	0.630	0.614	0.596	0.578	0.558	0.536	0.516	0.492	0.470	0.448	0.422	0.399	0.374	0.349	0.325	0.298	0.272	0.248	0.222	0.198	0.174	0.149	0.125	0.100	0.079	0.055	0.035	0.014	-0.006	-0.025	-0.044	-0.061	-0.078	-0.092	-0.108	-0.121	-0.132	-0.145	-0.154	-0.164	-0.171	-0.178	-0.184	-0.188	-0.191	-0.192	-0.195	-0.195	-0.195	-0.194	-0.191	-0.189	-0.184	-0.180	-0.174	-0.168	-0.161	-0.154	-0.146	-0.138	-0.129	-0.120	-0.110	-0.100	-0.091	-0.081	-0.070	-0.060	-0.051	-0.041	-0.031	-0.022	-0.014	-0.004	0.004	0.012	0.020	0.028	0.035	0.042	0.048	0.052	0.058	0.061	0.064	0.066	0.068	0.068	0.068	0.068	0.065	0.062	0.060	0.055	0.050	0.044	0.038	0.030	0.021	0.012	0.002	-0.009	-0.020	-0.032	-0.045	-0.059	-0.074	-0.089	-0.104	-0.120	-0.138	-0.154	-0.172	-0.191	-0.209	-0.228	-0.248	-0.268	-0.288	-0.308	-0.328	-0.349	-0.370	-0.391	-0.411	-0.434	-0.454	-0.475	-0.496	-0.518	-0.539	-0.559	-0.580	-0.601	-0.622	-0.642	-0.664	-0.684	-0.704	-0.724	-0.744	-0.762	-0.782	-0.801	-0.820	-0.839	-0.856	-0.874	-0.891	-0.908	-0.924	-0.940	-0.955	-0.971	-0.986	-1.000	-1.012	-1.026	-1.038	-1.050	-1.060	-1.071	-1.079	-1.089	-1.096	-1.102	-1.108	-1.114	-1.118	-1.120	-1.122	-1.122	-1.121	-1.121	-1.118	-1.115	-1.110	-1.105	-1.098	-1.089	-1.079	-1.069	-1.056	-1.042	-1.028	-1.012	-0.996	-0.978	-0.959	-0.940	-0.919	-0.896	-0.874	-0.851	-0.828	-0.801	-0.775	-0.749	-0.724	-0.695	-0.668	-0.639	-0.611	-0.582	-0.555	-0.526	-0.499	-0.470	-0.442	-0.415	-0.389	-0.361	-0.336	-0.311	-0.286	-0.265	-0.241	-0.221	-0.200	-0.181	-0.162	-0.146	-0.130	-0.115	-0.101	-0.089	-0.078	-0.068	-0.059	-0.051	-0.045	-0.040	-0.035	-0.031	-0.030	-0.029	-0.029	-0.029	-0.030	-0.032	-0.035	-0.039	-0.042	-0.046	-0.052	-0.058	-0.062	-0.069	-0.075	-0.081	-0.085	-0.092	-0.098	-0.102	-0.108	-0.114	-0.118	-0.122	-0.126	-0.129	-0.132	-0.135	-0.136	-0.139	-0.140	-0.140	-0.140	-0.139	-0.138	-0.138	-0.134	-0.132	-0.129	-0.126	-0.124	-0.119	-0.115	-0.110	-0.105	-0.100	-0.095	-0.090	-0.085	-0.080	-0.075	-0.069	-0.065	-0.060	-0.055	-0.049	-0.044	-0.039	-0.035	-0.030	-0.024	-0.019	-0.014	-0.009	-0.004	0.001	0.005	0.010	0.015	0.020	0.025	0.030	0.036	0.040	0.045	0.050	0.055	0.060	0.066	0.072	0.078	0.084	0.090	0.098	0.105	0.112	0.119	0.128	0.135	0.144	0.152	0.160	0.170	0.178	0.186	0.196	0.205	0.214	0.222	0.231	0.240	0.249	0.258	0.265	0.272	0.281	0.288	0.295	0.300	0.305	0.311	0.315	0.319	0.322	0.325	0.328	0.328	0.329	0.329	0.328	0.326	0.324	0.321	0.319	0.314	0.308	0.302	0.296	0.290	0.282	0.274	0.266	0.258	0.249	0.240	0.230	0.221	0.211	0.201	0.191	0.181	0.171	0.161	0.152	0.142	0.134	0.125	0.116	0.109	0.101	0.092	0.086	0.080	0.074	0.069	0.064	0.060	0.059	0.055	0.052	0.052	0.052	0.054	0.054	0.055	0.058	0.061	0.065	0.069	0.075	0.080	0.086	0.092	0.100	0.110	0.119	0.128	0.138	0.146	0.156	0.168	0.179	0.191	0.201	0.214	0.228	0.239	0.252	0.265	0.278	0.291	0.306	0.319	0.334	0.348	0.362	0.376	0.391	0.406	0.420	0.435	0.450	0.464	0.479	0.494	0.509	0.522	0.538	0.552	0.566	0.581	0.595	0.609	0.622	0.636	0.650	0.664	0.676	0.689	0.702	0.714	0.726	0.739	0.749	0.761	0.771	0.780	0.791	0.800	0.809	0.815	0.822	0.829	0.836	0.841	0.846	0.850	0.854	0.856	0.860	0.861	0.861	0.862	0.862	0.861	0.860	0.858	0.855	0.851	0.848	0.842	0.839	0.834	0.828	0.820	0.812	0.805	0.798	0.789	0.780	0.771	0.761	0.752	0.741	0.732	0.721	0.712	0.701	0.691	0.680	0.670	0.658	0.648	0.636	0.626	0.616	0.604	0.594	0.584	0.574	0.562	0.552	0.541	0.531	0.521	0.510	0.501	0.491	0.481	0.471	0.461	0.451	0.442	0.434	0.424	0.414	0.405	0.395	0.386	0.376	0.366	0.356	0.346	0.336	0.326	0.315	0.305	0.295	0.282	0.271	0.261	0.250	0.239	0.226	0.216	0.205	0.194	0.181	0.170	0.160	0.148	0.138	0.126	0.115	0.104	0.094	0.084	0.075	0.065	0.058	0.049	0.040	0.032	0.026	0.020	0.015	0.010	0.006	0.002	-0.001	-0.002	-0.004	-0.004	-0.002	-0.001	0.000	0.004	0.006	0.012	0.019	0.025	0.032	0.040	0.048	0.059	0.069	0.080	0.091	0.102	0.116	0.129	0.144	0.158	0.171	0.185	0.200	0.216	0.230	0.246	0.261	0.275	0.290	0.305	0.319	0.332	0.346	0.360	0.372	0.384	0.395	0.406	0.416	0.425	0.434	0.442	0.449	0.456	0.461	0.466	0.470	0.474	0.476	0.479	0.480	0.481	0.481	0.481	0.481	0.479	0.479	0.476	0.474	0.472	0.470	0.468	0.466	0.464	0.460	0.459	0.458	0.458	0.456	0.456	0.456	0.459	0.461	0.464	0.468	0.472	0.478	0.484	0.492	0.500	0.509	0.520	0.530	0.542	0.556	0.571	0.585	0.601	0.618	0.636	0.654	0.674	0.694	0.714	0.735	0.758	0.778	0.800	0.824	0.846	0.868	0.891	0.914	0.936	0.958	0.981	1.002	1.024	1.044	1.065	1.085	1.104	1.121	1.140	1.156	1.171	1.188	1.200	1.214	1.224	1.235	1.244	1.252	1.260	1.266	1.271	1.275	1.279	1.280	1.280	1.280	1.280	1.276	1.272	1.269	1.264	1.258	1.250	1.242	1.232	1.224	1.212	1.201	1.190	1.179	1.164	1.150	1.135	1.121	1.105	1.088	1.072	1.055	1.038	1.019	1.001	0.982	0.965	0.945	0.926	0.906	0.888	0.866	0.848	0.826	0.806	0.786	0.765	0.745	0.725	0.704	0.684	0.662	0.642	0.622	0.602	0.582	0.562	0.544	0.525	0.507	0.489	0.470	0.452	0.436	0.420	0.405	0.391	0.378	0.364	0.352	0.341	0.330	0.321	0.312	0.305	0.299	0.294	0.289	0.286	0.284	0.284	0.284	0.286	0.289	0.292	0.299	0.304	0.312	0.321	0.330	0.340	0.352	0.365	0.378	0.392	0.408	0.424	0.440	0.458	0.474	0.492	0.511	0.529	0.548	0.568	0.586	0.605	0.624	0.642	0.661	0.679	0.696	0.714	0.730	0.746	0.761	0.775	0.789	0.801	0.812	0.822	0.832	0.840	0.848	0.854	0.858	0.862	0.866	0.868	0.868	0.865	0.862	0.860	0.855	0.850	0.842	0.836	0.828	0.818	0.808	0.796	0.786	0.774	0.760	0.748	0.734	0.721	0.706	0.692	0.676	0.662	0.649	0.634	0.619	0.604	0.590	0.576	0.564	0.550	0.538	0.525	0.514	0.502	0.492	0.482	0.474	0.464	0.456	0.449	0.441	0.435	0.430	0.424	0.419	0.414	0.411	0.408	0.405	0.402	0.401	0.400	0.399	0.398	0.398	0.398	0.396	0.396	0.396	0.398	0.398	0.399	0.398	0.399	0.399	0.399	0.400	0.399	0.400	0.399	0.400	0.400	0.399	0.398	0.398	0.396	0.395	0.392	0.390	0.388	0.385	0.382	0.379	0.376	0.374	0.370	0.366	0.364	0.359	0.356	0.352	0.348	0.344	0.340	0.336	0.332	0.329	0.325	0.321	0.319	0.315	0.312	0.309	0.306	0.304	0.301	0.299	0.296	0.294	0.291	0.290	0.288	0.286	0.285	0.282	0.281	0.280	0.280	0.278	0.278	0.276	0.275	0.274	0.272	0.271	0.271	0.270	0.268	0.266	0.265	0.265	0.262	0.260	0.259	0.256	0.254	0.251	0.249	0.246	0.242	0.239	0.236	0.232	0.228	0.222	0.219	0.214	0.209	0.204	0.199	0.192	0.186	0.180	0.174	0.166	0.160	0.154	0.145	0.139	0.131	0.125	0.116	0.109	0.101	0.094	0.086	0.079	0.071	0.064	0.056	0.049	0.042	0.035	0.029	0.021	0.015	0.010	0.004	-0.001	-0.008	-0.012	-0.019	-0.024	-0.028	-0.032	-0.036	-0.040	-0.044	-0.048	-0.050	-0.054	-0.056	-0.059	-0.061	-0.064	-0.065	-0.068	-0.069	-0.070	-0.072	-0.074	-0.075	-0.075	-0.076	-0.078	-0.076	-0.076	-0.076	-0.078	-0.076	-0.078	-0.076	-0.076	-0.076	-0.076	-0.075	-0.074	-0.072	-0.071	-0.070	-0.068	-0.065	-0.062	-0.060	-0.058	-0.055	-0.051	-0.046	-0.042	-0.039	-0.032	-0.029	-0.022	-0.015	-0.010	-0.002	0.005	0.012	0.021	0.030	0.039	0.049	0.059	0.070	0.080	0.091	0.104	0.116	0.128	0.141	0.155	0.169	0.182	0.198	0.212	0.228	0.244	0.260	0.275	0.292	0.309	0.326	0.344	0.361	0.378	0.395	0.414	0.430	0.448	0.464	0.481	0.499	0.515	0.532	0.549	0.565	0.581	0.598	0.612	0.628	0.644	0.659	0.672	0.688	0.700	0.714	0.726	0.738	0.751	0.762	0.774	0.785	0.794	0.805	0.814	0.824	0.832	0.841	0.849	0.856	0.864	0.870	0.876	0.881	0.886	0.891	0.896	0.899	0.904	0.906	0.910	0.912	0.914	0.914	0.915	0.915	0.915	0.915	0.915	0.912	0.911	0.910	0.908	0.904	0.900	0.898	0.892	0.889	0.882	0.878	0.871	0.866	0.860	0.852	0.845	0.836	0.829	0.819	0.811	0.801	0.791	0.781	0.770	0.759	0.748	0.735	0.724	0.711	0.700	0.686	0.674	0.661	0.646	0.632	0.620	0.605	0.591	0.578	0.564	0.549	0.535	0.520	0.505	0.491	0.478	0.462	0.449	0.435	0.420	0.408	0.394	0.381	0.368	0.354	0.342	0.329	0.318	0.305	0.292	0.281	0.270	0.259	0.248	0.238	0.226	0.218	0.208	0.198	0.189	0.178	0.168	0.159	0.150	0.141	0.131	0.122	0.114	0.105	0.095	0.086	0.076	0.066	0.056	0.048	0.036	0.026	0.016	0.005	-0.005	-0.018	-0.028	-0.040	-0.052	-0.065	-0.076	-0.089	-0.102	-0.115	-0.129	-0.142	-0.156	-0.169	-0.184	-0.198	-0.211	-0.226	-0.240	-0.254	-0.269	-0.281	-0.295	-0.309	-0.321	-0.334	-0.346	-0.359	-0.370	-0.382	-0.394	-0.405	-0.415	-0.424	-0.432	-0.442	-0.450	-0.458	-0.464	-0.470	-0.475	-0.480	-0.484	-0.488	-0.490	-0.491	-0.494	-0.495	-0.495	-0.496	-0.495	-0.494	-0.494	-0.492	-0.490	-0.488	-0.485	-0.482	-0.480	-0.479	-0.475	-0.472	-0.470	-0.468	-0.466	-0.462	-0.462	-0.460	-0.458	-0.458	-0.455	-0.455	-0.454	-0.454	-0.455	-0.455	-0.455	-0.455	-0.456	-0.458	-0.459	-0.460	-0.461	-0.462	-0.462	-0.465	-0.468	-0.468	-0.469	-0.469	-0.469	-0.469	-0.468	-0.466	-0.464	-0.462	-0.459	-0.454	-0.449	-0.444	-0.439	-0.432	-0.424	-0.415	-0.405	-0.395	-0.382	-0.371	-0.358	-0.342	-0.328	-0.311	-0.295	-0.278	-0.258	-0.239	-0.218	-0.198	-0.175	-0.154	-0.131	-0.108	-0.082	-0.059	-0.035	-0.010	0.016	0.040	0.066	0.090	0.115	0.140	0.164	0.189	0.211	0.235	0.258	0.280	0.301	0.322	0.344	0.362	0.381	0.401	0.418	0.434	0.450	0.464	0.478	0.490	0.501	0.512	0.522	0.531	0.540	0.546	0.552	0.556	0.561	0.565	0.568	0.570	0.570	0.571	0.570	0.569	0.568	0.565	0.564	0.560	0.558	0.555	0.550	0.548	0.544	0.540	0.536	0.532	0.529	0.526	0.522	0.520	0.516	0.514	0.512	0.511	0.509	0.507	0.507	0.509	0.507	0.509	0.510	0.512	0.516	0.519	0.522	0.528	0.534	0.540	0.548	0.554	0.562	0.571	0.580	0.590	0.599	0.611	0.621	0.632	0.644	0.656	0.669	0.681	0.694	0.708	0.720	0.732	0.746	0.759	0.771	0.785	0.796	0.810	0.822	0.834	0.845	0.858	0.868	0.878	0.888	0.896	0.905	0.912	0.920	0.926	0.932	0.938	0.941	0.945	0.949	0.950	0.951	0.951	0.951	0.950	0.948	0.945	0.942	0.938	0.932	0.926	0.921	0.914	0.906	0.898	0.889	0.880	0.870	0.859	0.848	0.836	0.825	0.812	0.801	0.789	0.775	0.762	0.750	0.736	0.724	0.710	0.698	0.684	0.671	0.658	0.644	0.631	0.619	0.606	0.595	0.584	0.571	0.560	0.549	0.539	0.528	0.518	0.509	0.500	0.491	0.484	0.476	0.469	0.461	0.456	0.450	0.446	0.441	0.438	0.436	0.432	0.431	0.431	0.430	0.432	0.432	0.435	0.439	0.441	0.446	0.450	0.458	0.464	0.471	0.478	0.488	0.496	0.507	0.518	0.530	0.542	0.554	0.568	0.582	0.596	0.612	0.628	0.644	0.661	0.679	0.696	0.714	0.732	0.750	0.768	0.786	0.805	0.824	0.842	0.860	0.878	0.896	0.912	0.930	0.948	0.962	0.979	0.994	1.009	1.022	1.035	1.048	1.060	1.071	1.082	1.092	1.102	1.111	1.118	1.124	1.130	1.135	1.140	1.144	1.145	1.148	1.149	1.150	1.149	1.148	1.148	1.145	1.144	1.140	1.136	1.134	1.130	1.126	1.122	1.119	1.115	1.110	1.106	1.104	1.100	1.096	1.094	1.091	1.090	1.089	1.089	1.089	1.089	1.090	1.094	1.096	1.101	1.105	1.110	1.118	1.125	1.132	1.142	1.152	1.164	1.178	1.191	1.205	1.220	1.236	1.254	1.271	1.290	1.310	1.330	1.351	1.372	1.395	1.418	1.439	1.461	1.485	1.509	1.531	1.554	1.575	1.598	1.619	1.641	1.661	1.684	1.702	1.722	1.741	1.760	1.776	1.792	1.809	1.821	1.835	1.848	1.859	1.869	1.878	1.886	1.892	1.899	1.904	1.906	1.909	1.911	1.911	1.910	1.909	1.905	1.901	1.896	1.891	1.885	1.878	1.870	1.862	1.852	1.842	1.834	1.822	1.811	1.800	1.788	1.776	1.762	1.751	1.738	1.726	1.714	1.701	1.689	1.676	1.665	1.654	1.642	1.631	1.621	1.610	1.601	1.591	1.582	1.575	1.568	1.560	1.552	1.548	1.542	1.538	1.534	1.531	1.529	1.526	1.528	1.528	1.528	1.529	1.531	1.535	1.540	1.544	1.550	1.556	1.565	1.574	1.582	1.592	1.604	1.615	1.628	1.641	1.655	1.671	1.686	1.704	1.720	1.738	1.756	1.776	1.796	1.818	1.839	1.860	1.884	1.905	1.929	1.952	1.976	2.000	2.024	2.049	2.074	2.099	2.122	2.148	2.172	2.196	2.221	2.245	2.268	2.290	2.312	2.335	2.356	2.376	2.395	2.414	2.432	2.449	2.464	2.480	2.492	2.506	2.518	2.528	2.538	2.545	2.552	2.558	2.564	2.568	2.570	2.570	2.571	2.571	2.570	2.568	2.564	2.559	2.554	2.548	2.540	2.534	2.525	2.516	2.508	2.498	2.488	2.476	2.466	2.455	2.444	2.432	2.421	2.411	2.400	2.389	2.378	2.368	2.358	2.349	2.339	2.330	2.322	2.315	2.308	2.300	2.294	2.289	2.284	2.278	2.272	2.270	2.266	2.262	2.260	2.258	2.256	2.255	2.252	2.251	2.250	2.249	2.248	2.245	2.244	2.242	2.240	2.238	2.235	2.232	2.228	2.225	2.220	2.214	2.210	2.202	2.195	2.186	2.178	2.169	2.159	2.148	2.135	2.121	2.108	2.092	2.076	2.059	2.042	2.022	2.004	1.984	1.964	1.941	1.919	1.895	1.870	1.848	1.821	1.796	1.769	1.744	1.716	1.689	1.661	1.634	1.606	1.578	1.551	1.522	1.496	1.469	1.441	1.416	1.390	1.366	1.341	1.319	1.295	1.274	1.252	1.232	1.214	1.195	1.178	1.162	1.148	1.134	1.122	1.111	1.102	1.094	1.088	1.081	1.079	1.078	1.076	1.076	1.079	1.084	1.089	1.095	1.104	1.112	1.122	1.136	1.149	1.164	1.180	1.196	1.216	1.235	1.256	1.278	1.299	1.322	1.348	1.372	1.399	1.425	1.452	1.480	1.509	1.538	1.568	1.598	1.628	1.658	1.688	1.719	1.749	1.780	1.810	1.840	1.870	1.900	1.930	1.959	1.988	2.016	2.042	2.070	2.096	2.122	2.146	2.171	2.195	2.218	2.240	2.261	2.282	2.301	2.320	2.339	2.355	2.372	2.388	2.402	2.416	2.429	2.440	2.452	2.461	2.470	2.479	2.485	2.492	2.498	2.502	2.508	2.511	2.515	2.516	2.519	2.519	2.520	2.520	2.519	2.518	2.516	2.515	2.512	2.509	2.506	2.502	2.499	2.494	2.491	2.485	2.481	2.476	2.472	2.468	2.464	2.458	2.452	2.448	2.444	2.439	2.435	2.431	2.428	2.424	2.420	2.418	2.414	2.411	2.409	2.408	2.406	2.405	2.404	2.404	2.405	2.405	2.408	2.409	2.410	2.411	2.414	2.416	2.419	2.422	2.426	2.429	2.432	2.436	2.440	2.442	2.446	2.450	2.452	2.456	2.460	2.461	2.464	2.465	2.468	2.468	2.468	2.468	2.465	2.464	2.461	2.456	2.451	2.446	2.439	2.431	2.421	2.410	2.400	2.386	2.374	2.359	2.344	2.328	2.309	2.290	2.269	2.249	2.226	2.202	2.179	2.152	2.128	2.100	2.072	2.045	2.015	1.986	1.956	1.928	1.898	1.868	1.836	1.808	1.778	1.748	1.718	1.690	1.660	1.634	1.605	1.580	1.554	1.529	1.504	1.481	1.459	1.438	1.418	1.398	1.380	1.364	1.348	1.334	1.319	1.308	1.296	1.285	1.276	1.268	1.261	1.254	1.248	1.244	1.240	1.236	1.234	1.232	1.231	1.230	1.230	1.230	1.230	1.230	1.231	1.232	1.232	1.234	1.234	1.234	1.234	1.234	1.232	1.232	1.232	1.230	1.230	1.228	1.226	1.224	1.221	1.219	1.214	1.210	1.206	1.202	1.199	1.192	1.189	1.185	1.179	1.172	1.169	1.164	1.159	1.152	1.148	1.144	1.139	1.132	1.129	1.124	1.120	1.116	1.112	1.110	1.106	1.104	1.101	1.100	1.099	1.098	1.098	1.096	1.096	1.098	1.098	1.098	1.098	1.099	1.100	1.102	1.102	1.104	1.105	1.105	1.108	1.106	1.108	1.109	1.110	1.109	1.110	1.109	1.109	1.109	1.109	1.108	1.106	1.105	1.104	1.102	1.100	1.098	1.096	1.094	1.091	1.089	1.088	1.085	1.082	1.081	1.079	1.076	1.075	1.075	1.074	1.072	1.071	1.071	1.071	1.072	1.074	1.076	1.079	1.081	1.085	1.089	1.092	1.098	1.104	1.110	1.118	1.124	1.131	1.140	1.149	1.158	1.166	1.178	1.188	1.198	1.208	1.219	1.231	1.242	1.255	1.268	1.279	1.291	1.302	1.316	1.329	1.341	1.352	1.364	1.376	1.388	1.400	1.410	1.420	1.430	1.439	1.449	1.456	1.464	1.471	1.479	1.485	1.491	1.496	1.502	1.508	1.510	1.514	1.518	1.519	1.520	1.522	1.521	1.522	1.522	1.520	1.519	1.516	1.514	1.510	1.506	1.502	1.498	1.492	1.488	1.482	1.476	1.469	1.462	1.455	1.448	1.440	1.431	1.422	1.415	1.405	1.396	1.386	1.378	1.368	1.358	1.348	1.338	1.328	1.318	1.306	1.296	1.284	1.275	1.264	1.252	1.241	1.231	1.221	1.211	1.201	1.191	1.181	1.172	1.164	1.155	1.146	1.138	1.130	1.124	1.116	1.110	1.104	1.099	1.094	1.088	1.084	1.079	1.075	1.071	1.069	1.066	1.064	1.062	1.060	1.060	1.060	1.059	1.060	1.060	1.060	1.061	1.062	1.064	1.065	1.068	1.070	1.071	1.074	1.075	1.079	1.081	1.082	1.084	1.085	1.086	1.088	1.089	1.088	1.089	1.089	1.089	1.088	1.086	1.084	1.082	1.081	1.079	1.075	1.071	1.069	1.065	1.061	1.058	1.052	1.049	1.044	1.039	1.035	1.030	1.024	1.020	1.014	1.010	1.005	1.000	0.995	0.990	0.986	0.984	0.980	0.978	0.975	0.972	0.972	0.971	0.970	0.970	0.971	0.972	0.972	0.975	0.979	0.981	0.984	0.988	0.991	0.996	1.001	1.005	1.011	1.016	1.022	1.028	1.034	1.040	1.045	1.051	1.056	1.062	1.066	1.072	1.076	1.081	1.085	1.089	1.094	1.096	1.098	1.099	1.101	1.101	1.101	1.101	1.099	1.098	1.095	1.091	1.088	1.082	1.079	1.072	1.066	1.059	1.051	1.042	1.035	1.025	1.015	1.005	0.994	0.982	0.971	0.960	0.949	0.935	0.922	0.908	0.894	0.879	0.864	0.849	0.834	0.819	0.802	0.786	0.771	0.754	0.738	0.721	0.704	0.688	0.669	0.652	0.635	0.618	0.599	0.580	0.562	0.545	0.526	0.507	0.488	0.470	0.450	0.431	0.412	0.391	0.372	0.352	0.334	0.312	0.294	0.272	0.254	0.235	0.214	0.195	0.176	0.156	0.139	0.120	0.101	0.085	0.068	0.051	0.035	0.020	0.005	-0.010	-0.024	-0.035	-0.048	-0.059	-0.068	-0.078	-0.086	-0.092	-0.100	-0.104	-0.109	-0.112	-0.112	-0.115	-0.115	-0.112	-0.110	-0.108	-0.102	-0.096	-0.089	-0.081	-0.072	-0.062	-0.052	-0.041	-0.029	-0.015	-0.002	0.011	0.026	0.042	0.058	0.074	0.091	0.109	0.125	0.141	0.159	0.176	0.192	0.210	0.225	0.241	0.258	0.274	0.289	0.305	0.320	0.334	0.346	0.359	0.370	0.382	0.392	0.402	0.412	0.421	0.429	0.436	0.442	0.449	0.454	0.456	0.460	0.464	0.466	0.466	0.466	0.466	0.465	0.462	0.460	0.458	0.454	0.450	0.445	0.439	0.434	0.428	0.420	0.412	0.404	0.398	0.388	0.379	0.370	0.361	0.351	0.341	0.331	0.321	0.311	0.300	0.289	0.279	0.266	0.255	0.245	0.234	0.222	0.211	0.200	0.189	0.178	0.168	0.158	0.146	0.136	0.125	0.116	0.106	0.098	0.088	0.079	0.070	0.062	0.055	0.049	0.042	0.035	0.030	0.025	0.020	0.016	0.012	0.010	0.008	0.006	0.005	0.005	0.006	0.006	0.008	0.010	0.014	0.016	0.020	0.026	0.030	0.036	0.042	0.050	0.058	0.065	0.074	0.082	0.091	0.101	0.111	0.121	0.131	0.142	0.155	0.165	0.178	0.189	0.200	0.211	0.222	0.234	0.245	0.256	0.268	0.279	0.289	0.300	0.310	0.320	0.330	0.340	0.349	0.358	0.366	0.374	0.382	0.389	0.396	0.404	0.410	0.416	0.421	0.428	0.432	0.436	0.442	0.446	0.451	0.455	0.459	0.462	0.466	0.470	0.474	0.478	0.482	0.486	0.492	0.496	0.502	0.506	0.511	0.518	0.524	0.529	0.536	0.542	0.551	0.559	0.566	0.575	0.584	0.592	0.602	0.612	0.622	0.634	0.644	0.655	0.666	0.678	0.690	0.701	0.712	0.725	0.736	0.749	0.760	0.772	0.782	0.795	0.806	0.816	0.826	0.836	0.846	0.855	0.865	0.872	0.881	0.888	0.894	0.900	0.906	0.910	0.914	0.916	0.919	0.920	0.921	0.920	0.919	0.916	0.914	0.911	0.908	0.902	0.896	0.890	0.881	0.874	0.864	0.855	0.845	0.832	0.821	0.809	0.795	0.782	0.768	0.752	0.736	0.720	0.705	0.688	0.670	0.651	0.632	0.615	0.595	0.576	0.556	0.536	0.516	0.495	0.474	0.452	0.431	0.409	0.388	0.365	0.342	0.320	0.296	0.272	0.249	0.225	0.201	0.178	0.152	0.129	0.102	0.079	0.052	0.028	0.002	-0.024	-0.049	-0.075	-0.101	-0.128	-0.154	-0.179	-0.206	-0.231	-0.258	-0.284	-0.310	-0.335	-0.361	-0.388	-0.412	-0.436	-0.461	-0.486	-0.510	-0.534	-0.556	-0.579	-0.600	-0.620	-0.640	-0.660	-0.680	-0.696	-0.715	-0.731	-0.748	-0.761	-0.776	-0.789	-0.801	-0.812	-0.824	-0.832	-0.840	-0.848	-0.854	-0.859	-0.864	-0.868	-0.870	-0.872	-0.872	-0.874	-0.871	-0.870	-0.869	-0.866	-0.862	-0.856	-0.851	-0.846	-0.841	-0.835	-0.829	-0.822	-0.815	-0.808	-0.800	-0.791	-0.784	-0.775	-0.769	-0.760	-0.752	-0.745	-0.738	-0.730	-0.724	-0.718	-0.711	-0.706	-0.700	-0.695	-0.691	-0.686	-0.681	-0.679	-0.675	-0.672	-0.671	-0.670	-0.670	-0.669	-0.669	-0.670	-0.671	-0.672	-0.674	-0.676	-0.680	-0.682	-0.688	-0.691	-0.698	-0.702	-0.709	-0.715	-0.721	-0.729	-0.735	-0.742	-0.750	-0.759	-0.766	-0.776	-0.785	-0.792	-0.802	-0.811	-0.821	-0.830	-0.840	-0.850	-0.860	-0.870	-0.880	-0.889	-0.899	-0.909	-0.919	-0.929	-0.938	-0.948	-0.958	-0.966	-0.976	-0.985	-0.992	-1.004	-1.012	-1.021	-1.030	-1.039	-1.046	-1.055	-1.062	-1.070	-1.078	-1.085	-1.092	-1.099	-1.106	-1.112	-1.119	-1.125	-1.131	-1.138	-1.141	-1.148	-1.151	-1.155	-1.160	-1.162	-1.165	-1.168	-1.170	-1.172	-1.175	-1.176	-1.178	-1.179	-1.179	-1.179	-1.176	-1.176	-1.175	-1.174	-1.171	-1.169	-1.166	-1.164	-1.161	-1.158	-1.154	-1.150	-1.146	-1.142	-1.138	-1.132	-1.129	-1.124	-1.120	-1.115	-1.110	-1.106	-1.101	-1.098	-1.092	-1.089	-1.085	-1.080	-1.078	-1.075	-1.071	-1.069	-1.068	-1.066	-1.064	-1.062	-1.062	-1.064	-1.064	-1.065	-1.068	-1.070	-1.072	-1.076	-1.080	-1.085	-1.090	-1.096	-1.102	-1.110	-1.116	-1.124	-1.132	-1.141	-1.150	-1.160	-1.170	-1.181	-1.191	-1.202	-1.214	-1.225	-1.238	-1.249	-1.261	-1.272	-1.285	-1.296	-1.309	-1.321	-1.334	-1.346	-1.358	-1.370	-1.380	-1.391	-1.402	-1.412	-1.422	-1.432	-1.441	-1.450	-1.459	-1.468	-1.474	-1.481	-1.488	-1.492	-1.499	-1.502	-1.508	-1.511	-1.514	-1.516	-1.518	-1.519	-1.520	-1.521	-1.521	-1.521	-1.520	-1.519	-1.518	-1.516	-1.514	-1.511	-1.510	-1.508	-1.504	-1.501	-1.498	-1.496	-1.492	-1.489	-1.488	-1.484	-1.481	-1.478	-1.475	-1.472	-1.470	-1.469	-1.465	-1.462	-1.461	-1.460	-1.458	-1.455	-1.454	-1.454	-1.452	-1.451	-1.450	-1.450	-1.449	-1.448	-1.448	-1.446	-1.445	-1.442	-1.442	-1.440	-1.439	-1.436	-1.434	-1.431	-1.428	-1.424	-1.419	-1.415	-1.410	-1.404	-1.399	-1.391	-1.385	-1.376	-1.368	-1.358	-1.348	-1.336	-1.325	-1.314	-1.299	-1.286	-1.271	-1.258	-1.241	-1.225	-1.209	-1.191	-1.172	-1.154	-1.135	-1.116	-1.096	-1.076	-1.055	-1.034	-1.012	-0.990	-0.969	-0.946	-0.924	-0.902	-0.879	-0.858	-0.835	-0.812	-0.790	-0.768	-0.746	-0.725	-0.704	-0.684	-0.664	-0.642	-0.622	-0.604	-0.585	-0.568	-0.550	-0.532	-0.518	-0.502	-0.488	-0.474	-0.459	-0.448	-0.435	-0.424	-0.412	-0.404	-0.395	-0.386	-0.380	-0.374	-0.366	-0.362	-0.359	-0.354	-0.351	-0.350	-0.349	-0.349	-0.349	-0.350	-0.351	-0.354	-0.356	-0.360	-0.364	-0.369	-0.375	-0.380	-0.386	-0.394	-0.400	-0.409	-0.416	-0.425	-0.434	-0.442	-0.451	-0.460	-0.469	-0.479	-0.488	-0.496	-0.505	-0.514	-0.524	-0.531	-0.541	-0.549	-0.555	-0.562	-0.569	-0.575	-0.580	-0.585	-0.590	-0.592	-0.595	-0.596	-0.598	-0.598	-0.598	-0.595	-0.592	-0.588	-0.584	-0.578	-0.570	-0.561	-0.552	-0.542	-0.531	-0.519	-0.506	-0.492	-0.478	-0.461	-0.444	-0.426	-0.408	-0.388	-0.369	-0.348	-0.328	-0.305	-0.284	-0.260	-0.238	-0.215	-0.192	-0.170	-0.148	-0.125	-0.102	-0.081	-0.060	-0.039	-0.018	0.000	0.019	0.036	0.051	0.068	0.081	0.094	0.108	0.118	0.126	0.134	0.140	0.146	0.150	0.152	0.152	0.152	0.150	0.146	0.139	0.132	0.125	0.114	0.102	0.090	0.075	0.060	0.044	0.026	0.008	-0.012	-0.032	-0.054	-0.076	-0.099	-0.121	-0.144	-0.169	-0.192	-0.218	-0.242	-0.268	-0.292	-0.315	-0.339	-0.364	-0.386	-0.409	-0.430	-0.451	-0.471	-0.491	-0.509	-0.525	-0.542	-0.556	-0.570	-0.581	-0.592	-0.601	-0.609	-0.615	-0.620	-0.624	-0.626	-0.625	-0.625	-0.621	-0.618	-0.611	-0.604	-0.595	-0.584	-0.572	-0.559	-0.544	-0.529	-0.511	-0.494	-0.475	-0.455	-0.434	-0.411	-0.388	-0.364	-0.340	-0.315	-0.289	-0.262	-0.235	-0.209	-0.181	-0.154	-0.128	-0.100	-0.072	-0.046	-0.019	0.008	0.034	0.058	0.084	0.106	0.130	0.154	0.174	0.195	0.214	0.231	0.250	0.265	0.279	0.294	0.305	0.315	0.324	0.331	0.338	0.341	0.345	0.346	0.346	0.345	0.341	0.336	0.329	0.321	0.310	0.300	0.286	0.271	0.255	0.238	0.218	0.198	0.176	0.152	0.129	0.101	0.076	0.048	0.019	-0.011	-0.042	-0.072	-0.105	-0.138	-0.171	-0.205	-0.240	-0.274	-0.310	-0.344	-0.380	-0.414	-0.449	-0.484	-0.519	-0.552	-0.586	-0.619	-0.651	-0.682	-0.712	-0.742	-0.770	-0.799	-0.824	-0.849	-0.872	-0.896	-0.918	-0.938	-0.955	-0.974	-0.989	-1.002	-1.016	-1.026	-1.035	-1.044	-1.050	-1.055	-1.059	-1.062	-1.061	-1.061	-1.060	-1.056	-1.050	-1.044	-1.036	-1.029	-1.018	-1.006	-0.996	-0.982	-0.970	-0.955	-0.940	-0.925	-0.909	-0.892	-0.875	-0.859	-0.841	-0.824	-0.806	-0.788	-0.770	-0.754	-0.738	-0.720	-0.704	-0.688	-0.672	-0.658	-0.642	-0.628	-0.615	-0.602	-0.590	-0.579	-0.569	-0.558	-0.549	-0.539	-0.531	-0.524	-0.518	-0.512	-0.506	-0.502	-0.500	-0.495	-0.494	-0.492	-0.491	-0.490	-0.491	-0.492	-0.494	-0.495	-0.498	-0.500	-0.502	-0.506	-0.510	-0.515	-0.519	-0.525	-0.530	-0.535	-0.541	-0.546	-0.554	-0.561	-0.566	-0.574	-0.581	-0.589	-0.596	-0.604	-0.611	-0.619	-0.628	-0.636	-0.644	-0.652	-0.660	-0.668	-0.676	-0.684	-0.692	-0.701	-0.709	-0.718	-0.725	-0.732	-0.740	-0.748	-0.755	-0.762	-0.770	-0.776	-0.782	-0.789	-0.795	-0.801	-0.808	-0.812	-0.818	-0.822	-0.826	-0.831	-0.834	-0.838	-0.839	-0.841	-0.842	-0.844	-0.845	-0.844	-0.844	-0.842	-0.840	-0.838	-0.834	-0.830	-0.825	-0.821	-0.815	-0.809	-0.801	-0.794	-0.785	-0.775	-0.765	-0.755	-0.742	-0.730	-0.716	-0.704	-0.689	-0.672	-0.656	-0.639	-0.620	-0.601	-0.581	-0.561	-0.541	-0.519	-0.496	-0.474	-0.450	-0.425	-0.401	-0.375	-0.348	-0.321	-0.294	-0.265	-0.238	-0.208	-0.178	-0.148	-0.116	-0.086	-0.055	-0.024	0.010	0.041	0.074	0.106	0.139	0.172	0.206	0.240	0.272	0.306	0.340	0.372	0.406	0.438	0.470	0.501	0.534	0.566	0.596	0.626	0.656	0.686	0.714	0.741	0.769	0.795	0.821	0.845	0.870	0.892	0.915	0.936	0.956	0.975	0.994	1.010	1.026	1.040	1.052	1.065	1.075	1.082	1.091	1.098	1.101	1.104	1.106	1.108	1.105	1.102	1.100	1.094	1.088	1.080	1.070	1.060	1.048	1.035	1.021	1.005	0.988	0.969	0.950	0.929	0.909	0.886	0.864	0.840	0.815	0.790	0.765	0.738	0.712	0.684	0.658	0.630	0.602	0.575	0.546	0.519	0.491	0.462	0.435	0.408	0.380	0.354	0.326	0.301	0.275	0.250	0.224	0.200	0.175	0.151	0.128	0.105	0.082	0.061	0.040	0.020	0.000	-0.020	-0.039	-0.058	-0.075	-0.092	-0.111	-0.128	-0.144	-0.160	-0.175	-0.192	-0.206	-0.221	-0.236	-0.251	-0.266	-0.280	-0.294	-0.308	-0.321	-0.335	-0.349	-0.361	-0.374	-0.386	-0.399	-0.412	-0.424	-0.436	-0.449	-0.460	-0.472	-0.484	-0.496	-0.507	-0.518	-0.529	-0.539	-0.549	-0.559	-0.568	-0.576	-0.584	-0.592	-0.601	-0.608	-0.615	-0.621	-0.626	-0.631	-0.635	-0.640	-0.642	-0.645	-0.648	-0.650	-0.650	-0.651	-0.650	-0.650	-0.649	-0.648	-0.645	-0.644	-0.640	-0.638	-0.634	-0.629	-0.624	-0.620	-0.615	-0.611	-0.605	-0.601	-0.596	-0.591	-0.586	-0.582	-0.578	-0.572	-0.569	-0.564	-0.560	-0.556	-0.552	-0.549	-0.546	-0.545	-0.542	-0.540	-0.540	-0.540	-0.539	-0.539	-0.540	-0.541	-0.542	-0.544	-0.546	-0.549	-0.551	-0.554	-0.556	-0.560	-0.562	-0.566	-0.569	-0.571	-0.575	-0.578	-0.581	-0.584	-0.586	-0.589	-0.590	-0.592	-0.594	-0.594	-0.595	-0.595	-0.594	-0.592	-0.590	-0.589	-0.585	-0.581	-0.576	-0.570	-0.565	-0.558	-0.550	-0.541	-0.531	-0.521	-0.510	-0.499	-0.486	-0.474	-0.459	-0.444	-0.428	-0.411	-0.394	-0.376	-0.356	-0.338	-0.318	-0.298	-0.276	-0.255	-0.232	-0.210	-0.188	-0.164	-0.140	-0.116	-0.091	-0.068	-0.042	-0.018	0.006	0.032	0.058	0.081	0.106	0.131	0.154	0.179	0.202	0.225	0.249	0.271	0.292	0.315	0.335	0.355	0.375	0.394	0.414	0.432	0.450	0.466	0.484	0.500	0.516	0.531	0.545	0.559	0.572	0.585	0.598	0.610	0.621	0.632	0.642	0.654	0.664	0.672	0.682	0.692	0.701	0.710	0.719	0.728	0.735	0.745	0.754	0.761	0.770	0.779	0.786	0.794	0.802	0.811	0.818	0.828	0.835	0.844	0.851	0.860	0.869	0.876	0.884	0.892	0.901	0.909	0.916	0.924	0.931	0.938	0.945	0.952	0.959	0.966	0.971	0.976	0.981	0.988	0.992	0.996	1.000	1.004	1.006	1.010	1.011	1.014	1.014	1.016	1.016	1.016	1.016	1.015	1.014	1.012	1.010	1.008	1.006	1.002	1.000	0.996	0.994	0.990	0.988	0.982	0.979	0.975	0.972	0.968	0.964	0.960	0.956	0.952	0.949	0.945	0.942	0.938	0.936	0.932	0.930	0.928	0.925	0.922	0.921	0.919	0.916	0.914	0.911	0.910	0.909	0.906	0.905	0.904	0.902	0.900	0.899	0.896	0.895	0.891	0.889	0.886	0.884	0.880	0.876	0.872	0.869	0.864	0.858	0.852	0.848	0.840	0.834	0.828	0.820	0.812	0.804	0.794	0.786	0.775	0.765	0.755	0.744	0.732	0.721	0.710	0.698	0.685	0.672	0.660	0.649	0.636	0.624	0.611	0.599	0.588	0.575	0.562	0.551	0.540	0.530	0.519	0.510	0.501	0.492	0.484	0.479	0.471	0.465	0.461	0.458	0.455	0.452	0.450	0.450	0.450	0.451	0.452	0.455	0.458	0.461	0.468	0.471	0.479	0.485	0.491	0.500	0.507	0.516	0.525	0.534	0.542	0.552	0.562	0.572	0.581	0.591	0.600	0.609	0.618	0.625	0.632	0.640	0.646	0.652	0.658	0.661	0.665	0.668	0.669	0.669	0.670	0.669	0.666	0.664	0.660	0.654	0.648	0.641	0.634	0.624	0.615	0.604	0.592	0.580	0.568	0.554	0.540	0.526	0.511	0.495	0.480	0.464	0.448	0.431	0.415	0.399	0.382	0.366	0.352	0.336	0.322	0.308	0.294	0.282	0.270	0.259	0.249	0.239	0.231	0.222	0.218	0.211	0.206	0.202	0.201	0.199	0.200	0.201	0.202	0.205	0.210	0.215	0.221	0.229	0.236	0.245	0.255	0.265	0.276	0.288	0.300	0.311	0.324	0.338	0.350	0.365	0.379	0.391	0.405	0.420	0.434	0.446	0.459	0.471	0.484	0.496	0.506	0.518	0.526	0.536	0.545	0.551	0.559	0.565	0.570	0.574	0.578	0.580	0.581	0.582	0.582	0.581	0.580	0.576	0.572	0.569	0.564	0.558	0.549	0.541	0.532	0.524	0.514	0.501	0.491	0.479	0.466	0.452	0.439	0.424	0.409	0.394	0.378	0.361	0.344	0.328	0.310	0.292	0.274	0.256	0.238	0.220	0.199	0.180	0.161	0.140	0.119	0.099	0.079	0.058	0.038	0.015	-0.006	-0.026	-0.049	-0.070	-0.091	-0.114	-0.135	-0.156	-0.178	-0.200	-0.221	-0.242	-0.264	-0.285	-0.305	-0.326	-0.346	-0.365	-0.385	-0.404	-0.421	-0.440	-0.456	-0.472	-0.488	-0.502	-0.516	-0.529	-0.541	-0.552	-0.561	-0.570	-0.578	-0.585	-0.590	-0.594	-0.598	-0.600	-0.599	-0.599	-0.596	-0.592	-0.589	-0.584	-0.578	-0.569	-0.560	-0.550	-0.540	-0.528	-0.514	-0.500	-0.486	-0.470	-0.454	-0.436	-0.419	-0.400	-0.381	-0.362	-0.344	-0.324	-0.305	-0.286	-0.266	-0.248	-0.228	-0.210	-0.190	-0.172	-0.156	-0.139	-0.124	-0.109	-0.094	-0.080	-0.068	-0.056	-0.045	-0.036	-0.026	-0.019	-0.012	-0.006	-0.002	0.001	0.005	0.006	0.006	0.005	0.005	0.001	-0.001	-0.006	-0.010	-0.016	-0.024	-0.030	-0.038	-0.046	-0.055	-0.065	-0.074	-0.084	-0.092	-0.104	-0.114	-0.124	-0.135	-0.145	-0.156	-0.166	-0.176	-0.186	-0.196	-0.205	-0.212	-0.222	-0.229	-0.236	-0.242	-0.249	-0.255	-0.260	-0.264	-0.268	-0.271	-0.274	-0.275	-0.275	-0.276	-0.276	-0.275	-0.272	-0.270	-0.266	-0.262	-0.258	-0.251	-0.244	-0.238	-0.229	-0.220	-0.210	-0.199	-0.188	-0.176	-0.165	-0.152	-0.139	-0.124	-0.110	-0.094	-0.078	-0.062	-0.045	-0.028	-0.011	0.008	0.025	0.042	0.061	0.079	0.098	0.114	0.131	0.149	0.166	0.182	0.199	0.215	0.230	0.245	0.259	0.271	0.284	0.295	0.305	0.314	0.321	0.328	0.334	0.338	0.341	0.342	0.341	0.340	0.339	0.334	0.328	0.321	0.311	0.301	0.290	0.278	0.262	0.249	0.231	0.212	0.192	0.174	0.151	0.129	0.108	0.084	0.059	0.034	0.009	-0.018	-0.044	-0.070	-0.096	-0.124	-0.149	-0.175	-0.200	-0.225	-0.249	-0.272	-0.295	-0.316	-0.338	-0.356	-0.374	-0.392	-0.408	-0.421	-0.435	-0.446	-0.456	-0.465	-0.471	-0.476	-0.480	-0.482	-0.484	-0.482	-0.480	-0.475	-0.469	-0.462	-0.455	-0.445	-0.435	-0.422	-0.409	-0.396	-0.380	-0.365	-0.348	-0.331	-0.314	-0.296	-0.279	-0.260	-0.241	-0.222	-0.204	-0.186	-0.168	-0.149	-0.131	-0.114	-0.098	-0.082	-0.066	-0.050	-0.036	-0.022	-0.011	0.001	0.012	0.022	0.032	0.041	0.049	0.056	0.062	0.068	0.072	0.076	0.080	0.081	0.084	0.085	0.085	0.085	0.084	0.084	0.082	0.081	0.079	0.076	0.074	0.071	0.070	0.066	0.064	0.060	0.058	0.055	0.052	0.050	0.048	0.044	0.042	0.041	0.039	0.038	0.035	0.034	0.032	0.031	0.029	0.029	0.028	0.026	0.025	0.024	0.024	0.022	0.021	0.020	0.020	0.020	0.018	0.018	0.016	0.015	0.014	0.012	0.012	0.011	0.010	0.009	0.008	0.006	0.005	0.005	0.002	0.001	0.001	-0.001	-0.002	-0.004	-0.004	-0.005	-0.006	-0.006	-0.006	-0.006	-0.006	-0.005	-0.005	-0.002	-0.002	0.000	0.001	0.004	0.006	0.009	0.014	0.016	0.020	0.025	0.029	0.034	0.039	0.042	0.046	0.052	0.056	0.060	0.065	0.070	0.074	0.078	0.080	0.084	0.088	0.091	0.092	0.092	0.094	0.094	0.094	0.092	0.091	0.089	0.085	0.081	0.078	0.071	0.065	0.058	0.051	0.042	0.032	0.022	0.012	0.001	-0.012	-0.025	-0.039	-0.052	-0.066	-0.080	-0.096	-0.111	-0.126	-0.142	-0.156	-0.172	-0.188	-0.204	-0.219	-0.234	-0.249	-0.262	-0.276	-0.290	-0.302	-0.315	-0.326	-0.336	-0.348	-0.356	-0.365	-0.374	-0.380	-0.386	-0.391	-0.396	-0.399	-0.402	-0.405	-0.405	-0.406	-0.405	-0.405	-0.402	-0.400	-0.396	-0.392	-0.389	-0.384	-0.380	-0.374	-0.368	-0.361	-0.354	-0.348	-0.340	-0.331	-0.324	-0.316	-0.309	-0.300	-0.291	-0.284	-0.276	-0.268	-0.260	-0.250	-0.242	-0.234	-0.224	-0.216	-0.208	-0.198	-0.189	-0.180	-0.171	-0.162	-0.154	-0.144	-0.135	-0.125	-0.118	-0.106	-0.098	-0.088	-0.078	-0.069	-0.058	-0.048	-0.038	-0.026	-0.016	-0.005	0.006	0.016	0.029	0.040	0.052	0.064	0.076	0.089	0.100	0.112	0.124	0.136	0.148	0.159	0.170	0.181	0.191	0.201	0.211	0.220	0.230	0.239	0.246	0.254	0.261	0.268	0.272	0.278	0.281	0.286	0.289	0.290	0.290	0.291	0.291	0.289	0.288	0.284	0.280	0.276	0.270	0.262	0.256	0.249	0.239	0.229	0.219	0.208	0.198	0.185	0.170	0.158	0.144	0.129	0.115	0.099	0.084	0.066	0.051	0.034	0.018	0.001	-0.016	-0.034	-0.050	-0.068	-0.085	-0.101	-0.119	-0.136	-0.152	-0.169	-0.185	-0.201	-0.219	-0.234	-0.249	-0.265	-0.280	-0.294	-0.308	-0.322	-0.336	-0.350	-0.362	-0.376	-0.389	-0.400	-0.412	-0.424	-0.435	-0.446	-0.458	-0.466	-0.478	-0.488	-0.496	-0.506	-0.514	-0.522	-0.531	-0.539	-0.548	-0.555	-0.561	-0.570	-0.576	-0.582	-0.589	-0.595	-0.600	-0.606	-0.611	-0.616	-0.620	-0.625	-0.630	-0.634	-0.638	-0.641	-0.645	-0.648	-0.650	-0.654	-0.656	-0.659	-0.660	-0.661	-0.664	-0.664	-0.664	-0.665	-0.665	-0.664	-0.662	-0.661	-0.660	-0.659	-0.658	-0.655	-0.652	-0.650	-0.648	-0.644	-0.641	-0.638	-0.634	-0.631	-0.626	-0.624	-0.620	-0.615	-0.611	-0.608	-0.604	-0.600	-0.596	-0.592	-0.590	-0.586	-0.582	-0.580	-0.576	-0.574	-0.571	-0.569	-0.568	-0.564	-0.562	-0.562	-0.560	-0.560	-0.559	-0.559	-0.558	-0.559	-0.560	-0.560	-0.561	-0.562	-0.565	-0.565	-0.568	-0.568	-0.570	-0.571	-0.572	-0.574	-0.575	-0.575	-0.575	-0.574	-0.574	-0.572	-0.570	-0.568	-0.564	-0.559	-0.554	-0.549	-0.541	-0.534	-0.525	-0.514	-0.505	-0.494	-0.480	-0.466	-0.452	-0.436	-0.418	-0.400	-0.380	-0.360	-0.339	-0.315	-0.291	-0.268	-0.241	-0.215	-0.188	-0.160	-0.131	-0.104	-0.072	-0.044	-0.014	0.016	0.046	0.076	0.106	0.135	0.164	0.192	0.219	0.246	0.271	0.296	0.320	0.344	0.365	0.385	0.404	0.421	0.436	0.450	0.462	0.472	0.480	0.489	0.494	0.496	0.499	0.498	0.496	0.491	0.485	0.479	0.469	0.459	0.446	0.434	0.418	0.401	0.385	0.366	0.346	0.326	0.305	0.282	0.261	0.239	0.216	0.192	0.169	0.145	0.122	0.099	0.076	0.052	0.031	0.008	-0.014	-0.035	-0.055	-0.075	-0.095	-0.114	-0.132	-0.149	-0.165	-0.181	-0.196	-0.211	-0.225	-0.239	-0.251	-0.264	-0.275	-0.286	-0.299	-0.309	-0.319	-0.330	-0.340	-0.350	-0.359	-0.369	-0.380	-0.390	-0.401	-0.412	-0.424	-0.436	-0.449	-0.462	-0.474	-0.488	-0.502	-0.518	-0.532	-0.548	-0.564	-0.580	-0.598	-0.615	-0.634	-0.651	-0.670	-0.690	-0.710	-0.730	-0.750	-0.770	-0.790	-0.810	-0.831	-0.851	-0.870	-0.890	-0.909	-0.926	-0.945	-0.962	-0.979	-0.994	-1.009	-1.022	-1.036	-1.050	-1.060	-1.070	-1.080	-1.088	-1.094	-1.100	-1.104	-1.108	-1.110	-1.110	-1.110	-1.109	-1.105	-1.101	-1.098	-1.091	-1.085	-1.076	-1.069	-1.058	-1.048	-1.036	-1.024	-1.011	-0.998	-0.982	-0.969	-0.954	-0.939	-0.924	-0.906	-0.891	-0.875	-0.858	-0.842	-0.826	-0.812	-0.796	-0.781	-0.766	-0.752	-0.739	-0.725	-0.712	-0.701	-0.690	-0.679	-0.669	-0.660	-0.652	-0.646	-0.640	-0.635	-0.630	-0.628	-0.626	-0.625	-0.625	-0.625	-0.628	-0.631	-0.635	-0.640	-0.648	-0.656	-0.665	-0.676	-0.688	-0.700	-0.714	-0.729	-0.745	-0.761	-0.780	-0.800	-0.820	-0.842	-0.864	-0.888	-0.912	-0.938	-0.965	-0.991	-1.020	-1.050	-1.079	-1.109	-1.140	-1.172	-1.204	-1.236	-1.270	-1.304	-1.338	-1.371	-1.404	-1.439	-1.472	-1.506	-1.540	-1.572	-1.606	-1.638	-1.670	-1.700	-1.730	-1.760	-1.789	-1.815	-1.841	-1.868	-1.891	-1.914	-1.936	-1.956	-1.975	-1.992	-2.007	-2.021	-2.034	-2.046	-2.055	-2.061	-2.068	-2.070	-2.072	-2.071	-2.069	-2.065	-2.060	-2.054	-2.044	-2.034	-2.021	-2.009	-1.992	-1.975	-1.958	-1.938	-1.918	-1.896	-1.874	-1.850	-1.826	-1.801	-1.775	-1.749	-1.722	-1.695	-1.669	-1.641	-1.614	-1.586	-1.560	-1.532	-1.506	-1.481	-1.456	-1.432	-1.409	-1.385	-1.365	-1.344	-1.324	-1.305	-1.289	-1.272	-1.259	-1.246	-1.236	-1.226	-1.218	-1.210	-1.205	-1.201	-1.199	-1.198	-1.198	-1.200	-1.202	-1.206	-1.212	-1.220	-1.228	-1.236	-1.246	-1.258	-1.270	-1.282	-1.295	-1.309	-1.324	-1.339	-1.352	-1.368	-1.384	-1.398	-1.414	-1.429	-1.442	-1.458	-1.471	-1.485	-1.499	-1.511	-1.524	-1.535	-1.545	-1.556	-1.564	-1.572	-1.580	-1.586	-1.591	-1.596	-1.599	-1.601	-1.601	-1.601	-1.600	-1.598	-1.594	-1.589	-1.582	-1.576	-1.568	-1.558	-1.548	-1.535	-1.522	-1.509	-1.495	-1.479	-1.462	-1.445	-1.428	-1.406	-1.386	-1.366	-1.344	-1.321	-1.298	-1.275	-1.249	-1.225	-1.200	-1.174	-1.146	-1.120	-1.092	-1.065	-1.036	-1.008	-0.980	-0.951	-0.921	-0.891	-0.864	-0.834	-0.804	-0.775	-0.746	-0.716	-0.688	-0.659	-0.631	-0.602	-0.575	-0.545	-0.518	-0.491	-0.464	-0.438	-0.411	-0.385	-0.360	-0.335	-0.310	-0.285	-0.260	-0.236	-0.214	-0.191	-0.169	-0.148	-0.125	-0.106	-0.085	-0.065	-0.046	-0.029	-0.009	0.008	0.025	0.041	0.058	0.072	0.086	0.100	0.112	0.125	0.136	0.148	0.158	0.168	0.176	0.185	0.192	0.199	0.205	0.210	0.216	0.219	0.222	0.226	0.228	0.229	0.228	0.228	0.226	0.225	0.222	0.220	0.216	0.211	0.208	0.202	0.198	0.190	0.184	0.178	0.170	0.161	0.154	0.144	0.135	0.126	0.116	0.108	0.096	0.088	0.078	0.066	0.056	0.046	0.036	0.026	0.016	0.006	-0.005	-0.015	-0.025	-0.036	-0.045	-0.055	-0.065	-0.075	-0.084	-0.092	-0.102	-0.111	-0.122	-0.131	-0.140	-0.150	-0.160	-0.169	-0.179	-0.189	-0.198	-0.206	-0.216	-0.226	-0.236	-0.246	-0.256	-0.269	-0.279	-0.290	-0.301	-0.312	-0.325	-0.336	-0.348	-0.361	-0.374	-0.386	-0.400	-0.414	-0.428	-0.441	-0.455	-0.470	-0.485	-0.500	-0.515	-0.530	-0.544	-0.560	-0.575	-0.591	-0.606	-0.621	-0.636	-0.652	-0.668	-0.682	-0.698	-0.711	-0.725	-0.740	-0.752	-0.766	-0.779	-0.791	-0.804	-0.815	-0.828	-0.838	-0.849	-0.860	-0.869	-0.878	-0.888	-0.896	-0.904	-0.911	-0.920	-0.926	-0.932	-0.939	-0.944	-0.949	-0.952	-0.958	-0.960	-0.962	-0.964	-0.966	-0.969	-0.969	-0.969	-0.969	-0.969	-0.968	-0.966	-0.964	-0.961	-0.959	-0.955	-0.951	-0.946	-0.942	-0.938	-0.931	-0.924	-0.916	-0.909	-0.900	-0.890	-0.879	-0.868	-0.856	-0.842	-0.829	-0.814	-0.799	-0.784	-0.766	-0.749	-0.731	-0.712	-0.692	-0.672	-0.651	-0.631	-0.609	-0.588	-0.565	-0.542	-0.520	-0.499	-0.476	-0.454	-0.431	-0.410	-0.388	-0.365	-0.345	-0.324	-0.304	-0.284	-0.266	-0.248	-0.231	-0.214	-0.200	-0.186	-0.175	-0.164	-0.154	-0.145	-0.139	-0.134	-0.130	-0.128	-0.128	-0.129	-0.131	-0.136	-0.142	-0.149	-0.158	-0.169	-0.181	-0.195	-0.210	-0.226	-0.244	-0.262	-0.282	-0.301	-0.325	-0.346	-0.370	-0.394	-0.419	-0.442	-0.469	-0.495	-0.521	-0.548	-0.572	-0.599	-0.624	-0.650	-0.675	-0.700	-0.726	-0.750	-0.772	-0.795	-0.818	-0.838	-0.858	-0.876	-0.895	-0.911	-0.929	-0.945	-0.959	-0.971	-0.984	-0.995	-1.006	-1.015	-1.024	-1.031	-1.039	-1.045	-1.050	-1.054	-1.058	-1.060	-1.061	-1.062	-1.062	-1.062	-1.062	-1.060	-1.059	-1.058	-1.055	-1.054	-1.050	-1.048	-1.044	-1.040	-1.038	-1.032	-1.030	-1.026	-1.022	-1.020	-1.018	-1.014	-1.011	-1.009	-1.006	-1.004	-1.002	-1.001	-1.000	-0.999	-0.996	-0.995	-0.995	-0.994	-0.994	-0.992	-0.992	-0.992	-0.991	-0.991	-0.991	-0.990	-0.989	-0.989	-0.989	-0.986	-0.985	-0.985	-0.982	-0.981	-0.979	-0.975	-0.972	-0.969	-0.965	-0.960	-0.955	-0.949	-0.942	-0.935	-0.928	-0.919	-0.910	-0.900	-0.889	-0.878	-0.865	-0.851	-0.839	-0.824	-0.808	-0.791	-0.775	-0.756	-0.739	-0.719	-0.699	-0.678	-0.656	-0.634	-0.610	-0.588	-0.562	-0.538	-0.511	-0.486	-0.458	-0.431	-0.404	-0.375	-0.348	-0.319	-0.290	-0.262	-0.232	-0.205	-0.176	-0.150	-0.122	-0.096	-0.069	-0.042	-0.016	0.009	0.031	0.056	0.078	0.100	0.120	0.140	0.159	0.176	0.192	0.208	0.221	0.234	0.245	0.255	0.264	0.271	0.278	0.281	0.286	0.288	0.288	0.288	0.286	0.284	0.280	0.274	0.269	0.262	0.254	0.246	0.238	0.228	0.218	0.206	0.195	0.182	0.171	0.159	0.146	0.135	0.121	0.110	0.098	0.086	0.074	0.062	0.052	0.042	0.032	0.022	0.014	0.006	0.000	-0.008	-0.012	-0.018	-0.022	-0.025	-0.028	-0.029	-0.029	-0.028	-0.026	-0.024	-0.021	-0.016	-0.011	-0.006	0.000	0.008	0.015	0.024	0.031	0.041	0.050	0.060	0.070	0.080	0.090	0.101	0.111	0.122	0.132	0.142	0.154	0.164	0.172	0.181	0.190	0.199	0.206	0.215	0.221	0.228	0.234	0.239	0.242	0.245	0.248	0.249	0.249	0.248	0.246	0.244	0.241	0.236	0.231	0.225	0.218	0.209	0.199	0.189	0.176	0.165	0.151	0.138	0.122	0.108	0.092	0.075	0.058	0.039	0.021	0.001	-0.019	-0.040	-0.060	-0.081	-0.102	-0.124	-0.146	-0.169	-0.190	-0.212	-0.234	-0.258	-0.279	-0.301	-0.322	-0.345	-0.366	-0.389	-0.410	-0.431	-0.452	-0.472	-0.494	-0.515	-0.535	-0.555	-0.575	-0.594	-0.614	-0.632	-0.650	-0.670	-0.689	-0.706	-0.724	-0.741	-0.759	-0.776	-0.792	-0.810	-0.826	-0.842	-0.859	-0.875	-0.891	-0.908	-0.924	-0.939	-0.954	-0.969	-0.985	-0.999	-1.014	-1.028	-1.041	-1.055	-1.069	-1.081	-1.094	-1.106	-1.116	-1.128	-1.138	-1.146	-1.156	-1.164	-1.170	-1.178	-1.182	-1.186	-1.191	-1.194	-1.196	-1.196	-1.195	-1.194	-1.191	-1.189	-1.185	-1.180	-1.174	-1.166	-1.158	-1.148	-1.138	-1.125	-1.112	-1.099	-1.082	-1.068	-1.051	-1.034	-1.015	-0.996	-0.978	-0.958	-0.938	-0.916	-0.898	-0.876	-0.854	-0.834	-0.811	-0.791	-0.771	-0.751	-0.732	-0.712	-0.694	-0.676	-0.660	-0.644	-0.628	-0.612	-0.600	-0.586	-0.575	-0.565	-0.556	-0.548	-0.541	-0.535	-0.530	-0.526	-0.522	-0.521	-0.521	-0.522	-0.525	-0.528	-0.531	-0.535	-0.540	-0.546	-0.554	-0.561	-0.571	-0.580	-0.589	-0.599	-0.609	-0.620	-0.631	-0.642	-0.652	-0.664	-0.675	-0.686	-0.696	-0.708	-0.718	-0.728	-0.738	-0.748	-0.755	-0.764	-0.772	-0.780	-0.786	-0.794	-0.800	-0.806	-0.812	-0.816	-0.821	-0.825	-0.829	-0.832	-0.835	-0.838	-0.839	-0.841	-0.842	-0.844	-0.844	-0.845	-0.846	-0.846	-0.848	-0.848	-0.848	-0.850	-0.851	-0.851	-0.852	-0.852	-0.854	-0.856	-0.859	-0.860	-0.862	-0.866	-0.869	-0.872	-0.876	-0.881	-0.885	-0.890	-0.896	-0.902	-0.910	-0.916	-0.922	-0.931	-0.940	-0.948	-0.956	-0.966	-0.976	-0.986	-0.996	-1.008	-1.019	-1.031	-1.041	-1.054	-1.065	-1.076	-1.089	-1.101	-1.112	-1.124	-1.135	-1.146	-1.158	-1.168	-1.179	-1.190	-1.199	-1.209	-1.219	-1.226	-1.235	-1.242	-1.249	-1.255	-1.260	-1.265	-1.269	-1.272	-1.275	-1.276	-1.278	-1.278	-1.276	-1.272	-1.270	-1.268	-1.261	-1.256	-1.250	-1.242	-1.235	-1.226	-1.216	-1.206	-1.195	-1.184	-1.171	-1.158	-1.145	-1.130	-1.116	-1.100	-1.085	-1.069	-1.054	-1.038	-1.022	-1.006	-0.989	-0.974	-0.959	-0.944	-0.929	-0.914	-0.899	-0.885	-0.871	-0.858	-0.845	-0.832	-0.821	-0.811	-0.801	-0.794	-0.785	-0.778	-0.771	-0.765	-0.760	-0.758	-0.754	-0.751	-0.750	-0.751	-0.750	-0.752	-0.755	-0.759	-0.762	-0.766	-0.771	-0.778	-0.784	-0.790	-0.798	-0.805	-0.814	-0.822	-0.831	-0.840	-0.849	-0.859	-0.869	-0.878	-0.886	-0.895	-0.904	-0.912	-0.920	-0.928	-0.935	-0.941	-0.948	-0.954	-0.959	-0.962	-0.966	-0.969	-0.972	-0.972	-0.974	-0.974	-0.972	-0.971	-0.969	-0.965	-0.962	-0.959	-0.954	-0.949	-0.941	-0.935	-0.928	-0.921	-0.914	-0.905	-0.898	-0.890	-0.880	-0.872	-0.864	-0.856	-0.849	-0.840	-0.832	-0.825	-0.818	-0.811	-0.805	-0.800	-0.794	-0.790	-0.786	-0.782	-0.780	-0.778	-0.776	-0.776	-0.775	-0.776	-0.778	-0.779	-0.781	-0.785	-0.790	-0.794	-0.798	-0.805	-0.810	-0.816	-0.822	-0.830	-0.838	-0.846	-0.854	-0.862	-0.871	-0.882	-0.892	-0.902	-0.911	-0.922	-0.932	-0.944	-0.952	-0.964	-0.975	-0.986	-0.996	-1.008	-1.019	-1.030	-1.041	-1.052	-1.062	-1.075	-1.086	-1.098	-1.110	-1.121	-1.134	-1.146	-1.158	-1.171	-1.184	-1.198	-1.211	-1.225	-1.240	-1.255	-1.270	-1.286	-1.301	-1.319	-1.336	-1.352	-1.371	-1.390	-1.410	-1.429	-1.449	-1.469	-1.490	-1.511	-1.531	-1.552	-1.575	-1.596	-1.620	-1.642	-1.665	-1.688	-1.710	-1.734	-1.756	-1.779	-1.801	-1.822	-1.845	-1.865	-1.886	-1.906	-1.926	-1.945	-1.961	-1.979	-1.995	-2.009	-2.024	-2.036	-2.047	-2.058	-2.068	-2.075	-2.080	-2.085	-2.090	-2.091	-2.091	-2.091	-2.089	-2.086	-2.081	-2.075	-2.066	-2.058	-2.046	-2.034	-2.021	-2.007	-1.991	-1.975	-1.958	-1.940	-1.920	-1.899	-1.879	-1.858	-1.836	-1.812	-1.790	-1.768	-1.745	-1.721	-1.698	-1.675	-1.651	-1.628	-1.605	-1.582	-1.560	-1.540	-1.519	-1.498	-1.478	-1.459	-1.440	-1.424	-1.408	-1.391	-1.376	-1.362	-1.349	-1.336	-1.325	-1.315	-1.305	-1.296	-1.289	-1.282	-1.276	-1.271	-1.266	-1.264	-1.260	-1.258	-1.255	-1.254	-1.254	-1.255	-1.255	-1.255	-1.256	-1.258	-1.259	-1.261	-1.264	-1.265	-1.268	-1.270	-1.274	-1.276	-1.279	-1.281	-1.285	-1.286	-1.290	-1.292	-1.295	-1.298	-1.300	-1.301	-1.304	-1.305	-1.308	-1.309	-1.311	-1.312	-1.314	-1.315	-1.316	-1.318	-1.318	-1.320	-1.320	-1.321	-1.322	-1.322	-1.325	-1.325	-1.328	-1.329	-1.330	-1.332	-1.335	-1.338	-1.340	-1.344	-1.346	-1.350	-1.354	-1.358	-1.362	-1.368	-1.371	-1.378	-1.382	-1.388	-1.394	-1.400	-1.406	-1.411	-1.418	-1.425	-1.431	-1.439	-1.446	-1.452	-1.459	-1.466	-1.472	-1.479	-1.485	-1.490	-1.496	-1.501	-1.506	-1.511	-1.515	-1.518	-1.521	-1.522	-1.524	-1.526	-1.525	-1.525	-1.524	-1.521	-1.518	-1.515	-1.509	-1.504	-1.499	-1.492	-1.484	-1.476	-1.466	-1.456	-1.448	-1.434	-1.421	-1.409	-1.395	-1.380	-1.365	-1.348	-1.331	-1.315	-1.296	-1.278	-1.259	-1.239	-1.219	-1.198	-1.176	-1.155	-1.134	-1.111	-1.089	-1.066	-1.044	-1.020	-0.996	-0.972	-0.949	-0.925	-0.900	-0.876	-0.851	-0.828	-0.802	-0.780	-0.755	-0.731	-0.708	-0.682	-0.659	-0.636	-0.612	-0.590	-0.566	-0.545	-0.522	-0.501	-0.479	-0.458	-0.438	-0.416	-0.396	-0.376	-0.358	-0.339	-0.321	-0.304	-0.286	-0.270	-0.254	-0.239	-0.224	-0.209	-0.195	-0.181	-0.169	-0.156	-0.145	-0.134	-0.122	-0.112	-0.102	-0.095	-0.086	-0.080	-0.072	-0.068	-0.062	-0.058	-0.052	-0.050	-0.048	-0.045	-0.042	-0.040	-0.040	-0.039	-0.039	-0.040	-0.041	-0.042	-0.044	-0.046	-0.049	-0.052	-0.056	-0.060	-0.062	-0.066	-0.071	-0.076	-0.081	-0.085	-0.090	-0.094	-0.099	-0.104	-0.109	-0.114	-0.118	-0.121	-0.125	-0.129	-0.132	-0.135	-0.136	-0.139	-0.140	-0.141	-0.141	-0.141	-0.141	-0.139	-0.139	-0.136	-0.134	-0.129	-0.126	-0.121	-0.116	-0.110	-0.104	-0.098	-0.089	-0.081	-0.071	-0.062	-0.052	-0.042	-0.031	-0.019	-0.008	0.004	0.016	0.030	0.042	0.055	0.069	0.082	0.096	0.110	0.122	0.135	0.149	0.161	0.174	0.186	0.198	0.210	0.220	0.231	0.240	0.250	0.259	0.268	0.274	0.280	0.286	0.291	0.296	0.299	0.302	0.304	0.305	0.306	0.306	0.304	0.301	0.299	0.295	0.290	0.284	0.279	0.270	0.264	0.254	0.245	0.235	0.225	0.212	0.201	0.189	0.176	0.162	0.149	0.132	0.118	0.102	0.086	0.071	0.054	0.038	0.021	0.004	-0.014	-0.031	-0.049	-0.065	-0.084	-0.101	-0.118	-0.134	-0.151	-0.169	-0.184	-0.201	-0.218	-0.232	-0.248	-0.264	-0.278	-0.291	-0.306	-0.320	-0.332	-0.346	-0.359	-0.371	-0.384	-0.395	-0.406	-0.416	-0.428	-0.438	-0.448	-0.458	-0.468	-0.476	-0.485	-0.494	-0.501	-0.509	-0.515	-0.522	-0.530	-0.536	-0.544	-0.550	-0.556	-0.561	-0.568	-0.572	-0.579	-0.585	-0.590	-0.595	-0.600	-0.605	-0.610	-0.614	-0.619	-0.622	-0.626	-0.630	-0.634	-0.635	-0.639	-0.640	-0.642	-0.644	-0.645	-0.645	-0.646	-0.646	-0.645	-0.642	-0.641	-0.639	-0.638	-0.632	-0.629	-0.624	-0.619	-0.612	-0.605	-0.598	-0.590	-0.581	-0.571	-0.560	-0.549	-0.536	-0.524	-0.511	-0.496	-0.480	-0.466	-0.449	-0.431	-0.414	-0.396	-0.378	-0.359	-0.339	-0.319	-0.298	-0.276	-0.256	-0.235	-0.215	-0.194	-0.171	-0.151	-0.129	-0.108	-0.086	-0.066	-0.045	-0.024	-0.005	0.015	0.034	0.052	0.071	0.088	0.105	0.120	0.136	0.151	0.165	0.178	0.189	0.200	0.211	0.221	0.230	0.236	0.244	0.249	0.254	0.259	0.262	0.264	0.266	0.269	0.269	0.269	0.268	0.266	0.265	0.262	0.260	0.256	0.252	0.249	0.245	0.241	0.236	0.231	0.226	0.221	0.218	0.212	0.209	0.204	0.200	0.195	0.192	0.189	0.185	0.182	0.180	0.179	0.178	0.176	0.176	0.176	0.176	0.176	0.178	0.179	0.180	0.182	0.184	0.188	0.189	0.191	0.194	0.196	0.200	0.202	0.206	0.210	0.212	0.216	0.220	0.222	0.226	0.229	0.231	0.234	0.236	0.239	0.241	0.241	0.242	0.244	0.244	0.244	0.244	0.244	0.242	0.240	0.239	0.236	0.234	0.230	0.226	0.222	0.219	0.215	0.210	0.206	0.200	0.195	0.191	0.185	0.180	0.175	0.170	0.165	0.161	0.155	0.150	0.146	0.141	0.136	0.132	0.129	0.125	0.120	0.118	0.114	0.111	0.109	0.108	0.105	0.104	0.104	0.102	0.104	0.104	0.105	0.106	0.108	0.109	0.111	0.114	0.118	0.121	0.125	0.129	0.134	0.139	0.144	0.150	0.155	0.162	0.168	0.175	0.181	0.189	0.196	0.202	0.211	0.220	0.228	0.236	0.245	0.254	0.264	0.272	0.281	0.291	0.300	0.309	0.318	0.328	0.338	0.345	0.354	0.361	0.370	0.378	0.385	0.391	0.399	0.405	0.411	0.416	0.420	0.424	0.428	0.431	0.434	0.435	0.435	0.435	0.435	0.435	0.432	0.430	0.425	0.420	0.415	0.408	0.400	0.391	0.381	0.370	0.360	0.348	0.334	0.320	0.306	0.290	0.274	0.256	0.240	0.222	0.202	0.184	0.165	0.146	0.126	0.106	0.085	0.065	0.045	0.024	0.004	-0.016	-0.035	-0.055	-0.074	-0.092	-0.111	-0.129	-0.146	-0.162	-0.178	-0.192	-0.208	-0.220	-0.232	-0.244	-0.255	-0.264	-0.274	-0.280	-0.288	-0.292	-0.298	-0.301	-0.304	-0.306	-0.306	-0.305	-0.305	-0.302	-0.300	-0.296	-0.291	-0.286	-0.280	-0.272	-0.265	-0.258	-0.248	-0.238	-0.226	-0.215	-0.202	-0.189	-0.176	-0.161	-0.146	-0.130	-0.115	-0.098	-0.081	-0.062	-0.045	-0.026	-0.008	0.012	0.032	0.054	0.075	0.096	0.118	0.140	0.162	0.185	0.209	0.232	0.256	0.280	0.305	0.330	0.355	0.380	0.405	0.430	0.456	0.481	0.506	0.532	0.558	0.582	0.608	0.631	0.655	0.678	0.701	0.724	0.746	0.766	0.786	0.808	0.826	0.845	0.862	0.879	0.895	0.910	0.922	0.936	0.949	0.959	0.969	0.979	0.986	0.992	0.998	1.002	1.008	1.009	1.011	1.011	1.012	1.010	1.009	1.006	1.002	0.999	0.994	0.989	0.982	0.975	0.969	0.961	0.955	0.948	0.940	0.932	0.925	0.919	0.910	0.904	0.898	0.890	0.885	0.879	0.874	0.868	0.862	0.859	0.855	0.850	0.849	0.845	0.845	0.842	0.842	0.842	0.844	0.844	0.846	0.849	0.851	0.855	0.859	0.862	0.868	0.872	0.876	0.881	0.886	0.891	0.896	0.902	0.908	0.914	0.919	0.922	0.929	0.932	0.938	0.941	0.945	0.949	0.951	0.954	0.956	0.956	0.956	0.956	0.955	0.954	0.951	0.949	0.946	0.941	0.936	0.930	0.922	0.915	0.908	0.899	0.889	0.878	0.866	0.852	0.840	0.826	0.811	0.795	0.779	0.762	0.745	0.726	0.708	0.689	0.668	0.648	0.626	0.602	0.580	0.558	0.534	0.510	0.485	0.461	0.436	0.411	0.386	0.361	0.335	0.311	0.285	0.259	0.234	0.209	0.184	0.159	0.135	0.111	0.088	0.064	0.041	0.019	-0.001	-0.022	-0.041	-0.061	-0.079	-0.096	-0.112	-0.128	-0.140	-0.154	-0.165	-0.174	-0.182	-0.190	-0.195	-0.200	-0.202	-0.204	-0.204	-0.201	-0.199	-0.194	-0.186	-0.179	-0.169	-0.156	-0.144	-0.128	-0.112	-0.094	-0.075	-0.055	-0.032	-0.008	0.018	0.044	0.071	0.100	0.130	0.161	0.192	0.226	0.259	0.292	0.329	0.364	0.401	0.436	0.475	0.512	0.550	0.589	0.626	0.665	0.704	0.741	0.779	0.815	0.851	0.888	0.922	0.956	0.990	1.022	1.055	1.086	1.116	1.146	1.174	1.201	1.226	1.250	1.274	1.295	1.315	1.334	1.351	1.368	1.381	1.394	1.406	1.416	1.426	1.432	1.440	1.445	1.449	1.451	1.452	1.454	1.452	1.450	1.448	1.444	1.439	1.434	1.429	1.421	1.414	1.406	1.398	1.389	1.379	1.370	1.361	1.350	1.340	1.331	1.321	1.311	1.302	1.294	1.285	1.278	1.270	1.262	1.256	1.250	1.245	1.240	1.235	1.232	1.230	1.228	1.226	1.225	1.225	1.225	1.226	1.228	1.230	1.234	1.236	1.240	1.244	1.248	1.254	1.258	1.264	1.269	1.275	1.281	1.286	1.291	1.298	1.302	1.309	1.312	1.316	1.320	1.322	1.325	1.326	1.326	1.326	1.325	1.322	1.320	1.318	1.312	1.306	1.300	1.291	1.282	1.271	1.260	1.248	1.234	1.220	1.205	1.189	1.171	1.154	1.135	1.115	1.095	1.074	1.051	1.030	1.006	0.985	0.960	0.936	0.914	0.890	0.866	0.842	0.818	0.794	0.771	0.748	0.724	0.702	0.681	0.660	0.640	0.619	0.600	0.582	0.565	0.549	0.532	0.518	0.505	0.492	0.481	100.000	5.000	2.000	1.000	4.000	0.000	0.000	0.000	0.000	0.000	0.000	0.000	0.000	0.000	0.000	0.000	0.000	0.000	-0.730	-0.726	-0.721	-0.718	-0.714	-0.711	-0.708	-0.704	-0.700	-0.698	-0.694	-0.694	-0.691	-0.690	-0.690	-0.689	-0.690	-0.690	-0.690	-0.692	-0.694	-0.696	-0.699	-0.701	-0.704	-0.708	-0.711	-0.716	-0.721	-0.726	-0.730	-0.736	-0.742	-0.749	-0.755	-0.761	-0.769	-0.775	-0.782	-0.790	-0.799	-0.806	-0.815	-0.821	-0.830	-0.838	-0.846	-0.855	-0.864	-0.872	-0.880	-0.890	-0.899	-0.908	-0.918	-0.925	-0.935	-0.945	-0.955	-0.965	-0.975	-0.985	-0.996	-1.008	-1.019	-1.030	-1.041	-1.054	-1.066	-1.078	-1.091	-1.105	-1.119	-1.131	-1.146	-1.159	-1.175	-1.189	-1.204	-1.219	-1.234	-1.250	-1.265	-1.280	-1.295	-1.310	-1.328	-1.342	-1.356	-1.371	-1.388	-1.402	-1.416	-1.430	-1.444	-1.456	-1.469	-1.481	-1.492	-1.504	-1.514	-1.522	-1.530	-1.538	-1.545	-1.550	-1.555	-1.559	-1.561	-1.564	-1.564	-1.562	-1.561	-1.559	-1.555	-1.550	-1.545	-1.538	-1.529	-1.518	-1.508	-1.495	-1.482	-1.469	-1.454	-1.439	-1.420	-1.402	-1.385	-1.365	-1.345	-1.322	-1.301	-1.279	-1.258	-1.232	-1.210	-1.185	-1.161	-1.136	-1.111	-1.086	-1.061	-1.038	-1.014	-0.989	-0.965	-0.941	-0.916	-0.894	-0.871	-0.849	-0.828	-0.806	-0.786	-0.766	-0.746	-0.729	-0.711	-0.695	-0.679	-0.664	-0.650	-0.638	-0.626	-0.614	-0.605	-0.595	-0.588	-0.579	-0.572	-0.566	-0.562	-0.558	-0.555	-0.552	-0.551	-0.550	-0.550	-0.550	-0.551	-0.552	-0.555	-0.558	-0.561	-0.564	-0.568	-0.572	-0.578	-0.581	-0.588	-0.592	-0.598	-0.602	-0.608	-0.612	-0.618	-0.622	-0.626	-0.631	-0.635	-0.640	-0.644	-0.648	-0.650	-0.651	-0.654	-0.656	-0.658	-0.658	-0.659	-0.659	-0.659	-0.658	-0.656	-0.655	-0.654	-0.650	-0.649	-0.646	-0.644	-0.640	-0.638	-0.632	-0.629	-0.624	-0.620	-0.615	-0.611	-0.608	-0.602	-0.598	-0.594	-0.590	-0.586	-0.581	-0.579	-0.575	-0.572	-0.569	-0.566	-0.564	-0.564	-0.561	-0.559	-0.559	-0.559	-0.559	-0.559	-0.559	-0.560	-0.561	-0.562	-0.564	-0.568	-0.570	-0.574	-0.576	-0.580	-0.585	-0.590	-0.594	-0.598	-0.604	-0.609	-0.614	-0.619	-0.624	-0.629	-0.634	-0.639	-0.645	-0.651	-0.655	-0.661	-0.666	-0.670	-0.674	-0.678	-0.681	-0.684	-0.686	-0.689	-0.690	-0.691	-0.692	-0.694	-0.694	-0.694	-0.691	-0.691	-0.689	-0.686	-0.684	-0.680	-0.676	-0.671	-0.666	-0.660	-0.655	-0.649	-0.641	-0.634	-0.626	-0.618	-0.609	-0.600	-0.590	-0.580	-0.571	-0.561	-0.550	-0.540	-0.529	-0.518	-0.507	-0.495	-0.485	-0.472	-0.462	-0.451	-0.441	-0.430	-0.421	-0.412	-0.402	-0.392	-0.385	-0.375	-0.368	-0.360	-0.352	-0.346	-0.341	-0.335	-0.330	-0.326	-0.321	-0.319	-0.316	-0.314	-0.311	-0.311	-0.311	-0.311	-0.311	-0.312	-0.315	-0.316	-0.320	-0.324	-0.329	-0.334	-0.338	-0.344	-0.349	-0.356	-0.362	-0.370	-0.376	-0.385	-0.391	-0.400	-0.409	-0.419	-0.426	-0.436	-0.446	-0.455	-0.465	-0.475	-0.484	-0.495	-0.505	-0.515	-0.526	-0.536	-0.548	-0.558	-0.568	-0.579	-0.589	-0.601	-0.611	-0.622	-0.632	-0.644	-0.654	-0.665	-0.676	-0.688	-0.698	-0.709	-0.719	-0.730	-0.741	-0.751	-0.762	-0.772	-0.784	-0.795	-0.805	-0.815	-0.825	-0.835	-0.845	-0.855	-0.864	-0.872	-0.881	-0.889	-0.898	-0.904	-0.911	-0.918	-0.924	-0.929	-0.932	-0.938	-0.940	-0.944	-0.945	-0.946	-0.948	-0.946	-0.944	-0.942	-0.940	-0.936	-0.932	-0.926	-0.919	-0.912	-0.902	-0.892	-0.882	-0.869	-0.858	-0.842	-0.828	-0.812	-0.795	-0.778	-0.760	-0.740	-0.720	-0.699	-0.678	-0.655	-0.632	-0.610	-0.586	-0.561	-0.538	-0.514	-0.489	-0.464	-0.440	-0.415	-0.390	-0.366	-0.341	-0.318	-0.294	-0.271	-0.250	-0.226	-0.206	-0.188	-0.168	-0.148	-0.130	-0.115	-0.099	-0.085	-0.071	-0.060	-0.049	-0.039	-0.030	-0.024	-0.018	-0.012	-0.010	-0.008	-0.005	-0.006	-0.006	-0.008	-0.011	-0.015	-0.020	-0.026	-0.032	-0.040	-0.049	-0.058	-0.066	-0.078	-0.086	-0.096	-0.106	-0.118	-0.128	-0.139	-0.149	-0.160	-0.170	-0.180	-0.189	-0.199	-0.208	-0.215	-0.224	-0.231	-0.238	-0.244	-0.249	-0.254	-0.258	-0.261	-0.264	-0.266	-0.266	-0.268	-0.269	-0.268	-0.268	-0.265	-0.264	-0.260	-0.259	-0.256	-0.254	-0.250	-0.246	-0.242	-0.239	-0.236	-0.232	-0.229	-0.226	-0.225	-0.224	-0.222	-0.221	-0.221	-0.222	-0.224	-0.226	-0.230	-0.234	-0.239	-0.245	-0.251	-0.260	-0.269	-0.279	-0.290	-0.302	-0.315	-0.330	-0.346	-0.361	-0.380	-0.399	-0.418	-0.436	-0.458	-0.480	-0.502	-0.525	-0.550	-0.575	-0.600	-0.625	-0.651	-0.678	-0.705	-0.731	-0.759	-0.785	-0.814	-0.841	-0.868	-0.895	-0.922	-0.949	-0.976	-1.001	-1.028	-1.051	-1.076	-1.100	-1.124	-1.146	-1.169	-1.191	-1.211	-1.231	-1.251	-1.269	-1.286	-1.304	-1.319	-1.335	-1.349	-1.361	-1.372	-1.384	-1.394	-1.402	-1.409	-1.416	-1.421	-1.425	-1.429	-1.429	-1.430	-1.429	-1.428	-1.424	-1.419	-1.412	-1.406	-1.396	-1.389	-1.376	-1.365	-1.351	-1.336	-1.321	-1.304	-1.285	-1.265	-1.244	-1.224	-1.200	-1.175	-1.150	-1.124	-1.096	-1.068	-1.038	-1.008	-0.978	-0.946	-0.914	-0.880	-0.848	-0.814	-0.780	-0.745	-0.711	-0.676	-0.641	-0.606	-0.571	-0.538	-0.502	-0.468	-0.432	-0.401	-0.369	-0.338	-0.306	-0.276	-0.248	-0.219	-0.191	-0.165	-0.140	-0.118	-0.094	-0.072	-0.052	-0.034	-0.018	-0.001	0.012	0.026	0.039	0.049	0.059	0.065	0.072	0.078	0.081	0.084	0.085	0.086	0.086	0.084	0.081	0.079	0.075	0.070	0.065	0.061	0.055	0.049	0.044	0.038	0.030	0.025	0.019	0.012	0.008	0.001	-0.002	-0.006	-0.010	-0.012	-0.014	-0.015	-0.015	-0.014	-0.012	-0.009	-0.004	0.001	0.008	0.015	0.024	0.034	0.045	0.056	0.070	0.084	0.099	0.116	0.134	0.151	0.171	0.191	0.211	0.232	0.256	0.280	0.304	0.326	0.351	0.376	0.401	0.426	0.451	0.476	0.501	0.525	0.550	0.575	0.598	0.621	0.642	0.664	0.685	0.704	0.724	0.742	0.759	0.774	0.789	0.802	0.814	0.825	0.835	0.844	0.851	0.856	0.860	0.864	0.865	0.866	0.865	0.861	0.859	0.854	0.848	0.841	0.832	0.822	0.812	0.801	0.789	0.776	0.761	0.748	0.732	0.716	0.700	0.682	0.666	0.649	0.630	0.614	0.595	0.578	0.560	0.542	0.525	0.507	0.491	0.475	0.459	0.444	0.429	0.415	0.401	0.389	0.376	0.365	0.355	0.345	0.336	0.329	0.321	0.315	0.310	0.305	0.301	0.299	0.298	0.295	0.295	0.295	0.296	0.299	0.301	0.304	0.308	0.312	0.316	0.322	0.328	0.335	0.341	0.349	0.356	0.365	0.371	0.380	0.389	0.396	0.406	0.412	0.421	0.429	0.436	0.445	0.451	0.460	0.466	0.472	0.479	0.485	0.490	0.494	0.498	0.501	0.505	0.506	0.507	0.509	0.509	0.507	0.507	0.505	0.502	0.499	0.496	0.491	0.485	0.479	0.472	0.465	0.456	0.449	0.438	0.428	0.416	0.405	0.392	0.380	0.366	0.354	0.339	0.324	0.309	0.291	0.275	0.260	0.241	0.224	0.206	0.188	0.170	0.151	0.131	0.111	0.092	0.072	0.052	0.032	0.011	-0.009	-0.029	-0.050	-0.072	-0.092	-0.114	-0.135	-0.156	-0.178	-0.200	-0.220	-0.241	-0.262	-0.282	-0.304	-0.324	-0.345	-0.365	-0.385	-0.404	-0.424	-0.442	-0.460	-0.478	-0.496	-0.514	-0.530	-0.545	-0.560	-0.575	-0.589	-0.601	-0.612	-0.622	-0.634	-0.642	-0.650	-0.658	-0.664	-0.669	-0.671	-0.674	-0.675	-0.675	-0.675	-0.671	-0.668	-0.662	-0.656	-0.649	-0.640	-0.630	-0.619	-0.605	-0.591	-0.578	-0.561	-0.544	-0.525	-0.506	-0.486	-0.465	-0.444	-0.421	-0.398	-0.375	-0.351	-0.325	-0.301	-0.275	-0.250	-0.224	-0.199	-0.175	-0.149	-0.124	-0.100	-0.076	-0.052	-0.030	-0.008	0.014	0.032	0.052	0.070	0.086	0.101	0.116	0.130	0.141	0.152	0.161	0.169	0.175	0.181	0.185	0.188	0.188	0.188	0.185	0.182	0.180	0.174	0.168	0.160	0.151	0.141	0.131	0.119	0.108	0.095	0.082	0.069	0.054	0.040	0.025	0.011	-0.004	-0.018	-0.032	-0.046	-0.060	-0.074	-0.086	-0.100	-0.112	-0.124	-0.134	-0.145	-0.152	-0.162	-0.170	-0.176	-0.182	-0.188	-0.191	-0.195	-0.198	-0.199	-0.200	-0.200	-0.199	-0.198	-0.195	-0.190	-0.186	-0.181	-0.175	-0.171	-0.165	-0.158	-0.149	-0.141	-0.134	-0.125	-0.115	-0.106	-0.096	-0.088	-0.076	-0.066	-0.056	-0.046	-0.035	-0.025	-0.012	-0.002	0.009	0.019	0.030	0.041	0.052	0.064	0.076	0.088	0.099	0.110	0.120	0.131	0.142	0.154	0.165	0.178	0.188	0.200	0.212	0.224	0.235	0.248	0.260	0.272	0.285	0.298	0.310	0.322	0.335	0.346	0.359	0.370	0.382	0.395	0.406	0.418	0.430	0.440	0.451	0.462	0.471	0.481	0.490	0.498	0.505	0.512	0.519	0.525	0.530	0.534	0.538	0.541	0.542	0.542	0.542	0.542	0.542	0.539	0.536	0.532	0.526	0.521	0.515	0.506	0.499	0.490	0.480	0.471	0.460	0.449	0.436	0.425	0.412	0.399	0.386	0.374	0.360	0.346	0.332	0.320	0.306	0.294	0.280	0.268	0.256	0.244	0.230	0.219	0.208	0.198	0.188	0.178	0.168	0.159	0.151	0.144	0.138	0.131	0.126	0.121	0.118	0.112	0.110	0.106	0.105	0.104	0.102	0.101	0.100	0.100	0.101	0.102	0.102	0.104	0.105	0.106	0.108	0.110	0.110	0.112	0.114	0.115	0.116	0.119	0.120	0.121	0.124	0.125	0.126	0.128	0.130	0.130	0.132	0.132	0.134	0.134	0.135	0.136	0.135	0.136	0.136	0.138	0.138	0.139	0.139	0.140	0.140	0.141	0.141	0.142	0.142	0.144	0.145	0.146	0.149	0.150	0.152	0.154	0.156	0.159	0.162	0.164	0.166	0.170	0.172	0.175	0.178	0.180	0.184	0.188	0.190	0.192	0.196	0.199	0.201	0.205	0.206	0.209	0.212	0.215	0.216	0.219	0.220	0.222	0.224	0.225	0.226	0.229	0.230	0.230	0.229	0.230	0.229	0.230	0.230	0.229	0.229	0.228	0.226	0.224	0.222	0.221	0.219	0.216	0.215	0.212	0.210	0.206	0.204	0.200	0.198	0.194	0.190	0.185	0.184	0.179	0.175	0.169	0.165	0.160	0.155	0.150	0.144	0.139	0.134	0.128	0.122	0.116	0.109	0.102	0.096	0.089	0.082	0.075	0.068	0.061	0.052	0.045	0.038	0.029	0.021	0.012	0.005	-0.005	-0.012	-0.021	-0.030	-0.038	-0.046	-0.054	-0.061	-0.070	-0.076	-0.082	-0.090	-0.096	-0.102	-0.106	-0.112	-0.116	-0.120	-0.124	-0.125	-0.126	-0.129	-0.128	-0.128	-0.125	-0.124	-0.120	-0.116	-0.110	-0.104	-0.098	-0.090	-0.081	-0.071	-0.060	-0.050	-0.036	-0.024	-0.009	0.006	0.022	0.038	0.056	0.074	0.092	0.111	0.132	0.152	0.174	0.195	0.216	0.238	0.259	0.281	0.302	0.324	0.345	0.368	0.388	0.409	0.429	0.449	0.468	0.486	0.504	0.521	0.538	0.554	0.568	0.581	0.594	0.605	0.615	0.624	0.632	0.640	0.646	0.651	0.655	0.656	0.656	0.658	0.656	0.652	0.650	0.645	0.640	0.632	0.626	0.618	0.608	0.598	0.586	0.575	0.562	0.550	0.536	0.524	0.510	0.494	0.480	0.466	0.451	0.436	0.424	0.409	0.395	0.382	0.370	0.358	0.345	0.334	0.324	0.314	0.305	0.296	0.290	0.284	0.279	0.274	0.270	0.268	0.266	0.266	0.266	0.268	0.271	0.274	0.280	0.284	0.290	0.299	0.306	0.316	0.325	0.335	0.348	0.359	0.371	0.385	0.398	0.412	0.428	0.442	0.458	0.472	0.489	0.504	0.520	0.535	0.552	0.569	0.584	0.599	0.614	0.628	0.641	0.655	0.669	0.681	0.695	0.706	0.719	0.730	0.740	0.750	0.759	0.766	0.774	0.780	0.785	0.791	0.795	0.798	0.800	0.801	0.802	0.802	0.801	0.800	0.800	0.795	0.790	0.786	0.780	0.774	0.768	0.759	0.751	0.741	0.732	0.721	0.710	0.699	0.686	0.674	0.660	0.646	0.631	0.618	0.602	0.586	0.571	0.555	0.539	0.522	0.505	0.489	0.471	0.454	0.438	0.419	0.402	0.385	0.368	0.351	0.334	0.316	0.300	0.285	0.270	0.254	0.239	0.224	0.210	0.198	0.185	0.171	0.160	0.149	0.139	0.129	0.121	0.112	0.106	0.100	0.095	0.090	0.088	0.085	0.082	0.081	0.084	0.084	0.086	0.089	0.092	0.098	0.104	0.110	0.118	0.125	0.134	0.145	0.155	0.166	0.179	0.191	0.205	0.216	0.230	0.245	0.260	0.274	0.291	0.306	0.321	0.338	0.352	0.369	0.384	0.400	0.416	0.431	0.446	0.460	0.475	0.488	0.501	0.514	0.526	0.538	0.549	0.559	0.570	0.578	0.588	0.594	0.600	0.606	0.611	0.616	0.620	0.622	0.625	0.628	0.629	0.629	0.630	0.629	0.628	0.626	0.625	0.621	0.619	0.615	0.611	0.609	0.605	0.601	0.598	0.592	0.589	0.584	0.580	0.576	0.572	0.569	0.566	0.562	0.561	0.558	0.556	0.555	0.554	0.552	0.552	0.552	0.552	0.554	0.555	0.556	0.559	0.562	0.566	0.570	0.574	0.579	0.585	0.590	0.596	0.604	0.610	0.618	0.624	0.632	0.640	0.649	0.658	0.666	0.676	0.685	0.694	0.704	0.714	0.724	0.734	0.744	0.755	0.766	0.776	0.786	0.796	0.808	0.818	0.828	0.836	0.846	0.856	0.868	0.878	0.886	0.896	0.905	0.914	0.924	0.932	0.941	0.950	0.958	0.966	0.975	0.982	0.989	0.998	1.004	1.011	1.018	1.025	1.030	1.036	1.041	1.045	1.051	1.055	1.059	1.062	1.065	1.068	1.070	1.071	1.072	1.072	1.074	1.072	1.071	1.070	1.069	1.065	1.061	1.058	1.054	1.048	1.042	1.036	1.029	1.021	1.012	1.005	0.995	0.985	0.974	0.962	0.951	0.940	0.926	0.915	0.901	0.888	0.872	0.859	0.844	0.829	0.814	0.798	0.781	0.765	0.750	0.732	0.716	0.699	0.684	0.666	0.650	0.634	0.618	0.602	0.586	0.570	0.555	0.541	0.526	0.512	0.498	0.484	0.470	0.458	0.446	0.434	0.422	0.411	0.402	0.392	0.384	0.375	0.368	0.360	0.352	0.346	0.340	0.335	0.331	0.326	0.324	0.320	0.318	0.315	0.314	0.312	0.312	0.311	0.312	0.314	0.314	0.315	0.316	0.319	0.321	0.324	0.328	0.331	0.335	0.341	0.345	0.349	0.355	0.359	0.364	0.370	0.375	0.381	0.388	0.394	0.400	0.408	0.414	0.421	0.430	0.436	0.444	0.451	0.460	0.469	0.476	0.485	0.492	0.501	0.510	0.519	0.528	0.536	0.545	0.555	0.564	0.572	0.582	0.591	0.601	0.610	0.619	0.629	0.638	0.648	0.656	0.665	0.674	0.684	0.692	0.701	0.711	0.720	0.730	0.738	0.748	0.756	0.766	0.775	0.785	0.794	0.802	0.812	0.820	0.830	0.839	0.849	0.858	0.868	0.876	0.886	0.896	0.905	0.916	0.925	0.935	0.946	0.956	0.966	0.978	0.989	1.000	1.010	1.021	1.031	1.042	1.055	1.065	1.076	1.088	1.100	1.112	1.124	1.135	1.148	1.159	1.169	1.181	1.191	1.202	1.214	1.224	1.232	1.242	1.252	1.261	1.270	1.278	1.285	1.292	1.298	1.304	1.309	1.312	1.315	1.319	1.320	1.320	1.321	1.320	1.318	1.314	1.310	1.306	1.301	1.295	1.286	1.279	1.268	1.258	1.246	1.235	1.221	1.206	1.192	1.176	1.160	1.142	1.124	1.105	1.086	1.066	1.045	1.024	1.002	0.981	0.958	0.935	0.912	0.889	0.865	0.841	0.816	0.792	0.768	0.744	0.720	0.696	0.672	0.649	0.624	0.601	0.578	0.555	0.532	0.510	0.488	0.468	0.446	0.425	0.405	0.385	0.366	0.348	0.329	0.311	0.292	0.276	0.259	0.241	0.225	0.211	0.196	0.180	0.166	0.152	0.138	0.124	0.110	0.098	0.085	0.071	0.060	0.048	0.035	0.022	0.010	0.000	-0.012	-0.024	-0.036	-0.048	-0.060	-0.072	-0.084	-0.096	-0.108	-0.120	-0.131	-0.144	-0.154	-0.166	-0.179	-0.189	-0.201	-0.214	-0.225	-0.238	-0.249	-0.260	-0.271	-0.282	-0.294	-0.304	-0.314	-0.324	-0.335	-0.344	-0.351	-0.360	-0.369	-0.376	-0.382	-0.390	-0.396	-0.401	-0.408	-0.411	-0.415	-0.418	-0.420	-0.421	-0.422	-0.421	-0.421	-0.420	-0.418	-0.415	-0.411	-0.408	-0.401	-0.396	-0.389	-0.382	-0.375	-0.366	-0.358	-0.349	-0.339	-0.328	-0.318	-0.306	-0.295	-0.282	-0.270	-0.259	-0.246	-0.234	-0.221	-0.209	-0.196	-0.184	-0.171	-0.159	-0.146	-0.134	-0.121	-0.110	-0.098	-0.086	-0.075	-0.064	-0.052	-0.040	-0.029	-0.019	-0.009	0.002	0.014	0.024	0.035	0.046	0.056	0.068	0.078	0.090	0.100	0.112	0.125	0.136	0.150	0.162	0.175	0.190	0.202	0.218	0.231	0.248	0.262	0.279	0.295	0.312	0.330	0.348	0.365	0.384	0.404	0.421	0.441	0.461	0.480	0.500	0.520	0.540	0.560	0.579	0.599	0.619	0.639	0.658	0.676	0.694	0.712	0.729	0.746	0.761	0.778	0.792	0.805	0.818	0.829	0.840	0.850	0.859	0.868	0.874	0.880	0.884	0.888	0.890	0.891	0.892	0.891	0.889	0.886	0.882	0.878	0.872	0.866	0.858	0.850	0.841	0.830	0.820	0.809	0.798	0.785	0.772	0.760	0.748	0.734	0.721	0.706	0.694	0.681	0.668	0.655	0.644	0.631	0.620	0.610	0.599	0.589	0.581	0.572	0.565	0.559	0.554	0.549	0.545	0.542	0.540	0.540	0.541	0.542	0.545	0.548	0.551	0.558	0.564	0.571	0.579	0.589	0.598	0.609	0.622	0.635	0.649	0.664	0.679	0.694	0.711	0.729	0.745	0.764	0.782	0.801	0.820	0.839	0.859	0.878	0.899	0.918	0.938	0.956	0.978	0.996	1.015	1.034	1.052	1.070	1.088	1.105	1.121	1.138	1.152	1.166	1.180	1.194	1.206	1.216	1.226	1.236	1.245	1.254	1.260	1.266	1.270	1.272	1.276	1.278	1.278	1.278	1.276	1.275	1.271	1.265	1.261	1.255	1.248	1.239	1.230	1.220	1.209	1.198	1.185	1.172	1.159	1.144	1.129	1.112	1.096	1.079	1.062	1.045	1.028	1.008	0.989	0.971	0.951	0.931	0.912	0.892	0.874	0.854	0.835	0.815	0.796	0.778	0.759	0.740	0.721	0.705	0.688	0.671	0.655	0.639	0.624	0.610	0.596	0.584	0.570	0.559	0.549	0.539	0.530	0.521	0.515	0.509	0.502	0.499	0.496	0.494	0.494	0.494	0.494	0.496	0.500	0.502	0.510	0.515	0.522	0.530	0.540	0.550	0.561	0.574	0.585	0.600	0.614	0.630	0.645	0.661	0.679	0.698	0.715	0.735	0.754	0.772	0.794	0.814	0.835	0.854	0.874	0.895	0.915	0.935	0.955	0.975	0.994	1.012	1.031	1.049	1.066	1.082	1.098	1.114	1.129	1.142	1.156	1.169	1.180	1.191	1.201	1.211	1.220	1.226	1.232	1.239	1.244	1.248	1.251	1.254	1.255	1.256	1.256	1.256	1.255	1.254	1.252	1.250	1.248	1.244	1.241	1.238	1.234	1.230	1.226	1.222	1.219	1.215	1.212	1.209	1.206	1.204	1.204	1.201	1.201	1.201	1.202	1.204	1.206	1.210	1.215	1.219	1.224	1.231	1.239	1.249	1.258	1.270	1.282	1.295	1.310	1.326	1.342	1.360	1.379	1.400	1.421	1.442	1.468	1.491	1.516	1.542	1.569	1.596	1.624	1.652	1.682	1.711	1.741	1.771	1.800	1.831	1.861	1.891	1.922	1.952	1.984	2.014	2.044	2.074	2.102	2.131	2.159	2.186	2.212	2.239	2.262	2.289	2.311	2.335	2.356	2.378	2.398	2.416	2.435	2.452	2.469	2.482	2.498	2.511	2.524	2.534	2.544	2.552	2.561	2.569	2.575	2.580	2.585	2.589	2.591	2.592	2.594	2.594	2.594	2.594	2.592	2.590	2.588	2.585	2.581	2.578	2.572	2.569	2.565	2.560	2.554	2.550	2.544	2.539	2.534	2.529	2.524	2.519	2.515	2.510	2.506	2.502	2.500	2.498	2.496	2.495	2.494	2.495	2.495	2.495	2.496	2.500	2.504	2.508	2.512	2.519	2.525	2.534	2.542	2.551	2.561	2.572	2.584	2.598	2.610	2.625	2.640	2.655	2.671	2.689	2.706	2.725	2.744	2.762	2.784	2.804	2.824	2.845	2.866	2.886	2.908	2.928	2.949	2.970	2.991	3.011	3.030	3.050	3.070	3.088	3.106	3.125	3.140	3.156	3.171	3.185	3.199	3.210	3.221	3.231	3.240	3.248	3.254	3.259	3.262	3.265	3.266	3.268	3.266	3.265	3.262	3.259	3.254	3.249	3.240	3.234	3.225	3.215	3.205	3.194	3.182	3.171	3.159	3.146	3.134	3.120	3.106	3.094	3.080	3.066	3.052	3.040	3.028	3.015	3.002	2.990	2.979	2.969	2.959	2.949	2.941	2.932	2.926	2.920	2.915	2.910	2.908	2.905	2.904	2.902	2.901	2.904	2.906	2.908	2.909	2.914	2.918	2.924	2.930	2.936	2.942	2.951	2.960	2.968	2.976	2.985	2.994	3.001	3.010	3.020	3.028	3.035	3.044	3.051	3.059	3.065	3.071	3.076	3.082	3.086	3.090	3.091	3.092	3.094	3.094	3.092	3.090	3.086	3.082	3.078	3.072	3.065	3.058	3.048	3.038	3.026	3.015	3.001	2.988	2.972	2.958	2.941	2.924	2.905	2.888	2.868	2.849	2.829	2.809	2.788	2.766	2.745	2.724	2.702	2.680	2.659	2.638	2.616	2.595	2.575	2.554	2.535	2.516	2.498	2.479	2.461	2.445	2.429	2.415	2.400	2.388	2.375	2.364	2.354	2.346	2.338	2.330	2.326	2.321	2.319	2.316	2.316	2.318	2.320	2.324	2.329	2.334	2.341	2.350	2.360	2.371	2.382	2.395	2.410	2.425	2.441	2.459	2.476	2.495	2.515	2.535	2.558	2.580	2.602	2.626	2.651	2.675	2.700	2.726	2.752	2.778	2.805	2.831	2.858	2.885	2.911	2.938	2.965	2.991	3.019	3.044	3.070	3.095	3.121	3.145	3.169	3.192	3.215	3.238	3.259	3.280	3.301	3.320	3.340	3.358	3.375	3.391	3.408	3.422	3.438	3.452	3.464	3.476	3.489	3.499	3.508	3.518	3.525	3.534	3.541	3.548	3.552	3.559	3.564	3.568	3.571	3.576	3.579	3.581	3.585	3.588	3.590	3.592	3.594	3.596	3.599	3.601	3.604	3.605	3.608	3.609	3.612	3.615	3.619	3.621	3.625	3.630	3.635	3.639	3.645	3.650	3.658	3.664	3.672	3.680	3.689	3.698	3.708	3.719	3.729	3.740	3.754	3.766	3.779	3.794	3.809	3.825	3.841	3.858	3.875	3.894	3.911	3.929	3.948	3.966	3.986	4.005	4.025	4.045	4.065	4.084	4.102	4.122	4.142	4.161	4.180	4.199	4.218	4.234	4.251	4.268	4.284	4.298	4.311	4.324	4.338	4.349	4.359	4.366	4.372	4.380	4.384	4.388	4.390	4.390	4.390	4.389	4.385	4.380	4.374	4.366	4.358	4.348	4.336	4.321	4.308	4.291	4.274	4.255	4.236	4.215	4.194	4.171	4.148	4.124	4.099	4.072	4.046	4.020	3.992	3.966	3.939	3.911	3.884	3.856	3.829	3.801	3.776	3.750	3.724	3.699	3.675	3.651	3.629	3.606	3.585	3.565	3.546	3.528	3.510	3.495	3.479	3.466	3.454	3.442	3.431	3.421	3.414	3.406	3.401	3.396	3.392	3.389	3.388	3.386	3.386	3.386	3.388	3.390	3.392	3.396	3.400	3.406	3.410	3.415	3.421	3.426	3.431	3.438	3.444	3.451	3.458	3.464	3.470	3.478	3.484	3.489	3.496	3.502	3.509	3.515	3.520	3.526	3.531	3.535	3.541	3.546	3.550	3.555	3.559	3.562	3.568	3.570	3.574	3.576	3.580	3.582	3.585	3.588	3.590	3.592	3.595	3.598	3.598	3.600	3.604	3.605	3.606	3.609	3.611	3.612	3.615	3.616	3.618	3.619	3.620	3.620	3.621	3.621	3.622	3.622	3.622	3.622	3.621	3.620	3.619	3.618	3.616	3.614	3.612	3.609	3.606	3.602	3.600	3.596	3.591	3.588	3.584	3.579	3.574	3.570	3.564	3.559	3.552	3.548	3.542	3.536	3.531	3.525	3.520	3.515	3.509	3.505	3.499	3.495	3.490	3.486	3.482	3.479	3.475	3.471	3.470	3.468	3.466	3.465	3.465	3.465	3.465	3.468	3.468	3.470	3.472	3.476	3.480	3.484	3.490	3.495	3.501	3.508	3.512	3.521	3.529	3.536	3.546	3.555	3.564	3.572	3.582	3.594	3.604	3.614	3.625	3.635	3.648	3.658	3.669	3.680	3.690	3.700	3.710	3.720	3.729	3.738	3.746	3.754	3.761	3.769	3.775	3.781	3.786	3.791	3.795	3.798	3.801	3.802	3.804	3.804	3.804	3.802	3.799	3.795	3.791	3.786	3.780	3.772	3.764	3.756	3.745	3.735	3.724	3.711	3.699	3.685	3.670	3.655	3.639	3.622	3.606	3.588	3.569	3.550	3.532	3.511	3.491	3.471	3.450	3.429	3.408	3.386	3.365	3.342	3.321	3.299	3.278	3.256	3.235	3.214	3.192	3.172	3.151	3.131	3.114	3.094	3.075	3.058	3.040	3.024	3.008	2.992	2.978	2.964	2.950	2.936	2.924	2.911	2.900	2.890	2.880	2.870	2.861	2.852	2.844	2.836	2.830	2.822	2.815	2.810	2.804	2.799	2.794	2.789	2.784	2.778	2.772	2.769	2.764	2.759	2.752	2.748	2.742	2.736	2.730	2.724	2.716	2.708	2.700	2.691	2.681	2.672	2.661	2.650	2.639	2.626	2.614	2.600	2.586	2.571	2.556	2.541	2.525	2.508	2.491	2.472	2.456	2.438	2.419	2.400	2.380	2.361	2.342	2.322	2.304	2.284	2.264	2.244	2.225	2.205	2.188	2.169	2.150	2.134	2.116	2.100	2.084	2.069	2.054	2.040	2.027	2.016	2.004	1.994	1.984	1.975	1.968	1.960	1.954	1.949	1.944	1.941	1.936	1.935	1.935	1.934	1.934	1.934	1.935	1.938	1.940	1.944	1.949	1.952	1.958	1.964	1.970	1.976	1.982	1.990	1.996	2.004	2.010	2.016	2.024	2.031	2.038	2.045	2.051	2.059	2.064	2.070	2.075	2.081	2.086	2.089	2.094	2.098	2.100	2.101	2.104	2.105	2.105	2.105	2.105	2.102	2.101	2.099	2.094	2.089	2.084	2.076	2.069	2.061	2.052	2.042	2.031	2.021	2.009	1.994	1.981	1.965	1.950	1.934	1.915	1.896	1.878	1.858	1.836	1.815	1.792	1.770	1.745	1.721	1.696	1.670	1.644	1.616	1.588	1.560	1.531	1.501	1.471	1.442	1.412	1.381	1.350	1.321	1.290	1.259	1.228	1.198	1.166	1.136	1.105	1.075	1.046	1.018	0.989	0.961	0.934	0.906	0.880	0.855	0.831	0.808	0.784	0.762	0.742	0.722	0.704	0.686	0.670	0.655	0.641	0.628	0.615	0.605	0.595	0.586	0.580	0.574	0.568	0.564	0.562	0.559	0.556	0.556	0.556	0.559	0.560	0.562	0.565	0.569	0.572	0.578	0.582	0.586	0.592	0.596	0.602	0.606	0.612	0.618	0.621	0.625	0.630	0.634	0.638	0.640	0.642	0.644	0.646	0.646	0.646	0.645	0.642	0.640	0.639	0.635	0.629	0.625	0.618	0.611	0.604	0.596	0.588	0.578	0.568	0.555	0.544	0.532	0.519	0.505	0.490	0.476	0.461	0.446	0.430	0.414	0.399	0.382	0.365	0.349	0.332	0.315	0.298	0.281	0.265	0.249	0.232	0.216	0.200	0.185	0.169	0.154	0.139	0.125	0.110	0.096	0.082	0.069	0.056	0.044	0.032	0.020	0.010	-0.001	-0.010	-0.020	-0.028	-0.036	-0.044	-0.051	-0.058	-0.062	-0.068	-0.072	-0.076	-0.080	-0.081	-0.084	-0.085	-0.085	-0.084	-0.084	-0.081	-0.079	-0.076	-0.072	-0.069	-0.064	-0.056	-0.051	-0.042	-0.034	-0.025	-0.016	-0.006	0.005	0.016	0.029	0.041	0.055	0.069	0.082	0.098	0.112	0.129	0.145	0.160	0.178	0.194	0.210	0.228	0.245	0.262	0.279	0.296	0.311	0.328	0.344	0.361	0.376	0.392	0.406	0.421	0.438	0.451	0.464	0.478	0.491	0.501	0.514	0.524	0.534	0.544	0.554	0.561	0.569	0.578	0.584	0.589	0.595	0.600	0.605	0.610	0.614	0.616	0.620	0.622	0.625	0.629	0.631	0.632	0.635	0.638	0.640	0.642	0.645	0.649	0.652	0.656	0.660	0.664	0.670	0.675	0.681	0.688	0.694	0.702	0.710	0.719	0.730	0.740	0.751	0.764	0.776	0.788	0.802	0.816	0.830	0.846	0.861	0.878	0.895	0.912	0.929	0.948	0.966	0.985	1.004	1.022	1.040	1.060	1.079	1.099	1.116	1.136	1.154	1.174	1.192	1.210	1.228	1.245	1.262	1.280	1.295	1.310	1.325	1.339	1.352	1.365	1.378	1.389	1.399	1.408	1.418	1.425	1.432	1.439	1.444	1.448	1.450	1.452	1.454	1.455	1.454	1.452	1.450	1.446	1.442	1.436	1.430	1.421	1.414	1.404	1.392	1.382	1.369	1.355	1.341	1.326	1.310	1.292	1.272	1.254	1.234	1.212	1.191	1.168	1.144	1.119	1.094	1.066	1.039	1.010	0.981	0.951	0.921	0.890	0.859	0.825	0.794	0.760	0.726	0.691	0.658	0.621	0.586	0.551	0.515	0.480	0.442	0.408	0.372	0.338	0.301	0.266	0.231	0.196	0.162	0.129	0.096	0.065	0.034	0.002	-0.026	-0.056	-0.082	-0.110	-0.135	-0.159	-0.181	-0.204	-0.222	-0.241	-0.260	-0.278	-0.291	-0.305	-0.318	-0.328	-0.338	-0.346	-0.351	-0.356	-0.361	-0.364	-0.365	-0.365	-0.364	-0.361	-0.359	-0.355	-0.350	-0.344	-0.338	-0.330	-0.321	-0.312	-0.302	-0.291	-0.281	-0.270	-0.259	-0.249	-0.238	-0.226	-0.215	-0.202	-0.191	-0.181	-0.170	-0.160	-0.150	-0.140	-0.131	-0.122	-0.115	-0.109	-0.102	-0.098	-0.092	-0.089	-0.086	-0.084	-0.082	-0.082	-0.082	-0.085	-0.088	-0.090	-0.094	-0.099	-0.105	-0.112	-0.120	-0.129	-0.138	-0.148	-0.159	-0.170	-0.181	-0.195	-0.209	-0.222	-0.236	-0.251	-0.268	-0.284	-0.299	-0.315	-0.332	-0.350	-0.368	-0.385	-0.402	-0.421	-0.439	-0.458	-0.475	-0.492	-0.511	-0.529	-0.546	-0.564	-0.580	-0.596	-0.612	-0.630	-0.645	-0.660	-0.675	-0.689	-0.702	-0.716	-0.729	-0.740	-0.752	-0.761	-0.772	-0.782	-0.791	-0.800	-0.808	-0.815	-0.821	-0.826	-0.832	-0.836	-0.840	-0.844	-0.846	-0.849	-0.850	-0.851	-0.851	-0.852	-0.851	-0.850	-0.848	-0.845	-0.844	-0.840	-0.836	-0.831	-0.826	-0.822	-0.818	-0.812	-0.806	-0.801	-0.796	-0.789	-0.782	-0.778	-0.771	-0.765	-0.759	-0.754	-0.748	-0.741	-0.738	-0.732	-0.728	-0.724	-0.719	-0.715	-0.711	-0.710	-0.706	-0.705	-0.704	-0.704	-0.702	-0.704	-0.704	-0.705	-0.708	-0.710	-0.712	-0.716	-0.719	-0.724	-0.729	-0.734	-0.739	-0.746	-0.751	-0.759	-0.768	-0.774	-0.782	-0.791	-0.800	-0.809	-0.816	-0.826	-0.835	-0.844	-0.855	-0.864	-0.872	-0.881	-0.891	-0.899	-0.909	-0.916	-0.924	-0.931	-0.938	-0.945	-0.951	-0.956	-0.961	-0.966	-0.971	-0.975	-0.978	-0.980	-0.982	-0.982	-0.984	-0.982	-0.982	-0.981	-0.979	-0.976	-0.972	-0.969	-0.965	-0.960	-0.954	-0.948	-0.941	-0.935	-0.928	-0.919	-0.910	-0.902	-0.892	-0.884	-0.874	-0.864	-0.854	-0.844	-0.834	-0.822	-0.812	-0.802	-0.791	-0.781	-0.771	-0.761	-0.752	-0.741	-0.732	-0.724	-0.715	-0.708	-0.699	-0.692	-0.685	-0.679	-0.674	-0.669	-0.665	-0.660	-0.656	-0.654	-0.652	-0.651	-0.650	-0.650	-0.650	-0.651	-0.652	-0.655	-0.658	-0.661	-0.665	-0.669	-0.674	-0.679	-0.685	-0.691	-0.698	-0.705	-0.712	-0.720	-0.729	-0.736	-0.745	-0.752	-0.762	-0.770	-0.779	-0.788	-0.795	-0.804	-0.811	-0.819	-0.826	-0.834	-0.840	-0.846	-0.852	-0.858	-0.862	-0.868	-0.871	-0.875	-0.878	-0.879	-0.879	-0.880	-0.880	-0.879	-0.876	-0.875	-0.871	-0.866	-0.862	-0.856	-0.850	-0.842	-0.835	-0.825	-0.816	-0.808	-0.798	-0.786	-0.774	-0.762	-0.749	-0.736	-0.722	-0.709	-0.694	-0.680	-0.665	-0.650	-0.634	-0.620	-0.605	-0.589	-0.574	-0.559	-0.544	-0.530	-0.515	-0.501	-0.489	-0.475	-0.462	-0.450	-0.439	-0.429	-0.418	-0.409	-0.400	-0.392	-0.386	-0.380	-0.374	-0.369	-0.366	-0.362	-0.361	-0.359	-0.359	-0.360	-0.361	-0.364	-0.368	-0.371	-0.376	-0.381	-0.388	-0.395	-0.404	-0.411	-0.421	-0.430	-0.440	-0.451	-0.461	-0.472	-0.485	-0.498	-0.509	-0.521	-0.534	-0.546	-0.558	-0.570	-0.582	-0.594	-0.605	-0.616	-0.626	-0.636	-0.646	-0.655	-0.662	-0.669	-0.676	-0.681	-0.688	-0.691	-0.694	-0.695	-0.696	-0.695	-0.694	-0.691	-0.688	-0.682	-0.675	-0.668	-0.659	-0.649	-0.636	-0.624	-0.609	-0.595	-0.578	-0.560	-0.541	-0.520	-0.498	-0.475	-0.452	-0.428	-0.404	-0.376	-0.349	-0.322	-0.292	-0.264	-0.235	-0.205	-0.174	-0.142	-0.112	-0.081	-0.049	-0.019	0.014	0.044	0.075	0.105	0.135	0.164	0.191	0.219	0.245	0.271	0.296	0.320	0.342	0.362	0.381	0.400	0.416	0.434	0.446	0.459	0.470	0.480	0.486	0.492	0.498	0.500	0.501	0.500	0.498	0.494	0.488	0.480	0.471	0.460	0.448	0.434	0.419	0.401	0.384	0.365	0.345	0.322	0.300	0.276	0.252	0.226	0.200	0.174	0.146	0.118	0.090	0.060	0.031	0.001	-0.028	-0.058	-0.086	-0.116	-0.145	-0.174	-0.201	-0.229	-0.256	-0.282	-0.309	-0.334	-0.358	-0.380	-0.402	-0.424	-0.444	-0.462	-0.481	-0.496	-0.512	-0.526	-0.539	-0.550	-0.560	-0.569	-0.575	-0.581	-0.585	-0.589	-0.589	-0.588	-0.586	-0.584	-0.579	-0.574	-0.568	-0.559	-0.549	-0.539	-0.526	-0.512	-0.499	-0.484	-0.468	-0.450	-0.431	-0.412	-0.394	-0.372	-0.352	-0.331	-0.309	-0.285	-0.262	-0.240	-0.218	-0.195	-0.172	-0.149	-0.126	-0.104	-0.082	-0.061	-0.040	-0.020	-0.001	0.016	0.035	0.052	0.069	0.084	0.098	0.111	0.121	0.132	0.142	0.150	0.156	0.160	0.164	0.166	0.166	0.165	0.162	0.158	0.152	0.144	0.135	0.124	0.112	0.099	0.084	0.066	0.049	0.030	0.010	-0.012	-0.036	-0.060	-0.085	-0.111	-0.138	-0.166	-0.194	-0.224	-0.252	-0.282	-0.312	-0.344	-0.374	-0.406	-0.436	-0.468	-0.499	-0.529	-0.558	-0.586	-0.616	-0.644	-0.671	-0.696	-0.721	-0.745	-0.769	-0.789	-0.809	-0.829	-0.846	-0.861	-0.876	-0.889	-0.901	-0.910	-0.918	-0.925	-0.930	-0.932	-0.934	-0.934	-0.932	-0.930	-0.926	-0.920	-0.911	-0.902	-0.891	-0.879	-0.866	-0.852	-0.836	-0.819	-0.801	-0.784	-0.764	-0.744	-0.724	-0.701	-0.680	-0.656	-0.635	-0.612	-0.589	-0.565	-0.541	-0.518	-0.494	-0.472	-0.449	-0.428	-0.406	-0.384	-0.364	-0.342	-0.324	-0.304	-0.286	-0.269	-0.252	-0.236	-0.221	-0.208	-0.194	-0.181	-0.169	-0.158	-0.148	-0.139	-0.130	-0.124	-0.118	-0.111	-0.106	-0.104	-0.100	-0.098	-0.096	-0.096	-0.096	-0.096	-0.098	-0.100	-0.101	-0.105	-0.109	-0.112	-0.118	-0.122	-0.129	-0.135	-0.141	-0.148	-0.155	-0.164	-0.171	-0.179	-0.188	-0.196	-0.205	-0.215	-0.224	-0.232	-0.240	-0.250	-0.259	-0.268	-0.276	-0.285	-0.294	-0.301	-0.309	-0.316	-0.325	-0.331	-0.338	-0.342	-0.349	-0.354	-0.359	-0.362	-0.366	-0.369	-0.370	-0.371	-0.374	-0.375	-0.375	-0.374	-0.372	-0.370	-0.368	-0.364	-0.359	-0.354	-0.348	-0.340	-0.334	-0.325	-0.316	-0.306	-0.296	-0.285	-0.272	-0.260	-0.246	-0.232	-0.219	-0.204	-0.188	-0.170	-0.154	-0.138	-0.120	-0.102	-0.084	-0.064	-0.045	-0.025	-0.005	0.015	0.035	0.056	0.078	0.099	0.121	0.142	0.165	0.188	0.209	0.232	0.254	0.276	0.298	0.320	0.342	0.365	0.388	0.410	0.431	0.454	0.475	0.498	0.519	0.540	0.561	0.582	0.602	0.624	0.644	0.664	0.684	0.704	0.724	0.741	0.761	0.779	0.798	0.816	0.834	0.851	0.868	0.885	0.900	0.916	0.931	0.946	0.960	0.974	0.988	1.000	1.012	1.024	1.035	1.046	1.056	1.066	1.075	1.084	1.092	1.100	1.106	1.111	1.118	1.122	1.126	1.130	1.134	1.135	1.136	1.135	1.135	1.134	1.131	1.129	1.125	1.120	1.114	1.108	1.100	1.091	1.084	1.072	1.062	1.050	1.036	1.024	1.008	0.992	0.976	0.959	0.940	0.921	0.901	0.881	0.860	0.836	0.814	0.790	0.764	0.739	0.714	0.686	0.660	0.632	0.604	0.575	0.546	0.516	0.488	0.456	0.426	0.394	0.362	0.331	0.301	0.269	0.238	0.205	0.174	0.141	0.109	0.079	0.046	0.014	-0.018	-0.048	-0.079	-0.108	-0.138	-0.168	-0.196	-0.226	-0.254	-0.282	-0.309	-0.336	-0.362	-0.389	-0.414	-0.439	-0.464	-0.486	-0.510	-0.532	-0.555	-0.575	-0.596	-0.615	-0.635	-0.654	-0.671	-0.689	-0.704	-0.721	-0.735	-0.749	-0.764	-0.778	-0.790	-0.800	-0.812	-0.824	-0.832	-0.842	-0.852	-0.859	-0.866	-0.874	-0.880	-0.885	-0.890	-0.895	-0.900	-0.904	-0.906	-0.909	-0.911	-0.912	-0.914	-0.915	-0.915	-0.916	-0.916	-0.916	-0.915	-0.915	-0.914	-0.912	-0.911	-0.910	-0.909	-0.909	-0.906	-0.906	-0.905	-0.904	-0.904	-0.902	-0.901	-0.904	-0.904	-0.905	-0.905	-0.908	-0.910	-0.911	-0.915	-0.918	-0.922	-0.926	-0.932	-0.938	-0.942	-0.950	-0.956	-0.962	-0.971	-0.979	-0.989	-0.996	-1.006	-1.018	-1.026	-1.038	-1.049	-1.060	-1.071	-1.082	-1.095	-1.108	-1.119	-1.130	-1.141	-1.152	-1.162	-1.174	-1.184	-1.194	-1.202	-1.212	-1.220	-1.228	-1.234	-1.241	-1.248	-1.251	-1.255	-1.258	-1.260	-1.261	-1.260	-1.259	-1.256	-1.252	-1.249	-1.242	-1.235	-1.226	-1.216	-1.206	-1.194	-1.179	-1.164	-1.149	-1.131	-1.112	-1.092	-1.071	-1.049	-1.026	-1.000	-0.975	-0.946	-0.919	-0.889	-0.859	-0.829	-0.796	-0.764	-0.730	-0.695	-0.660	-0.625	-0.588	-0.550	-0.512	-0.475	-0.436	-0.398	-0.359	-0.320	-0.280	-0.241	-0.204	-0.164	-0.125	-0.089	-0.050	-0.014	0.022	0.059	0.096	0.131	0.165	0.196	0.230	0.261	0.291	0.321	0.350	0.379	0.405	0.431	0.456	0.479	0.501	0.522	0.542	0.562	0.581	0.596	0.614	0.628	0.641	0.655	0.666	0.678	0.688	0.696	0.705	0.711	0.719	0.725	0.730	0.734	0.739	0.744	0.746	0.749	0.751	0.754	0.755	0.756	0.758	0.759	0.760	0.760	0.761	0.762	0.764	0.765	0.765	0.768	0.768	0.770	0.771	0.774	0.776	0.779	0.781	0.784	0.788	0.791	0.796	0.801	0.805	0.812	0.818	0.822	0.830	0.836	0.844	0.852	0.860	0.869	0.879	0.888	0.898	0.906	0.916	0.926	0.936	0.946	0.958	0.969	0.980	0.991	1.002	1.014	1.025	1.038	1.050	1.061	1.072	1.085	1.096	1.108	1.119	1.129	1.141	1.151	1.161	1.171	1.181	1.190	1.200	1.208	1.215	1.222	1.229	1.235	1.240	1.244	1.246	1.250	1.251	1.252	1.252	1.251	1.250	1.248	1.244	1.239	1.234	1.226	1.219	1.209	1.200	1.189	1.176	1.164	1.150	1.135	1.118	1.101	1.082	1.064	1.044	1.022	1.001	0.979	0.956	0.932	0.909	0.884	0.858	0.831	0.806	0.779	0.752	0.724	0.696	0.669	0.641	0.614	0.586	0.561	0.534	0.507	0.481	0.455	0.430	0.406	0.384	0.360	0.339	0.318	0.298	0.279	0.260	0.242	0.228	0.212	0.200	0.188	0.178	0.169	0.160	0.154	0.148	0.144	0.142	0.140	0.141	0.141	0.142	0.146	0.150	0.155	0.162	0.170	0.178	0.188	0.198	0.209	0.219	0.230	0.242	0.255	0.266	0.280	0.292	0.306	0.319	0.330	0.342	0.354	0.366	0.376	0.386	0.395	0.404	0.410	0.418	0.422	0.426	0.429	0.431	0.431	0.430	0.429	0.425	0.420	0.414	0.408	0.398	0.388	0.378	0.365	0.350	0.336	0.319	0.302	0.284	0.265	0.245	0.224	0.202	0.181	0.158	0.135	0.111	0.088	0.064	0.040	0.015	-0.009	-0.032	-0.056	-0.079	-0.102	-0.124	-0.146	-0.166	-0.188	-0.206	-0.224	-0.242	-0.259	-0.275	-0.289	-0.302	-0.315	-0.325	-0.336	-0.345	-0.352	-0.360	-0.365	-0.370	-0.374	-0.376	-0.376	-0.376	-0.376	-0.375	-0.374	-0.371	-0.368	-0.364	-0.359	-0.355	-0.350	-0.344	-0.340	-0.334	-0.328	-0.322	-0.318	-0.312	-0.308	-0.304	-0.300	-0.296	-0.292	-0.292	-0.290	-0.290	-0.290	-0.292	-0.294	-0.298	-0.302	-0.308	-0.314	-0.322	-0.331	-0.341	-0.352	-0.364	-0.378	-0.394	-0.409	-0.425	-0.444	-0.464	-0.485	-0.506	-0.531	-0.555	-0.580	-0.606	-0.634	-0.661	-0.691	-0.721	-0.752	-0.784	-0.818	-0.850	-0.885	-0.920	-0.955	-0.991	-1.029	-1.065	-1.102	-1.140	-1.179	-1.218	-1.258	-1.296	-1.336	-1.378	-1.418	-1.458	-1.499	-1.539	-1.579	-1.620	-1.660	-1.700	-1.739	-1.779	-1.819	-1.858	-1.896	-1.934	-1.971	-2.007	-2.045	-2.080	-2.116	-2.150	-2.184	-2.216	-2.249	-2.280	-2.309	-2.338	-2.365	-2.391	-2.418	-2.441	-2.464	-2.485	-2.505	-2.524	-2.540	-2.556	-2.571	-2.584	-2.595	-2.604	-2.612	-2.619	-2.625	-2.629	-2.631	-2.631	-2.631	-2.629	-2.626	-2.622	-2.616	-2.609	-2.601	-2.591	-2.581	-2.570	-2.558	-2.544	-2.531	-2.516	-2.500	-2.485	-2.468	-2.451	-2.435	-2.418	-2.400	-2.382	-2.365	-2.348	-2.331	-2.314	-2.298	-2.280	-2.265	-2.250	-2.235	-2.221	-2.208	-2.195	-2.184	-2.172	-2.162	-2.154	-2.145	-2.139	-2.132	-2.126	-2.121	-2.118	-2.115	-2.112	-2.112	-2.111	-2.112	-2.114	-2.116	-2.119	-2.122	-2.126	-2.131	-2.138	-2.144	-2.151	-2.158	-2.165	-2.172	-2.180	-2.188	-2.195	-2.202	-2.210	-2.219	-2.226	-2.234	-2.241	-2.249	-2.255	-2.260	-2.266	-2.272	-2.276	-2.281	-2.284	-2.288	-2.289	-2.290	-2.290	-2.290	-2.290	-2.288	-2.286	-2.284	-2.279	-2.274	-2.269	-2.262	-2.254	-2.248	-2.238	-2.229	-2.219	-2.206	-2.195	-2.182	-2.168	-2.154	-2.139	-2.124	-2.108	-2.089	-2.071	-2.054	-2.038	-2.018	-1.999	-1.980	-1.960	-1.940	-1.920	-1.900	-1.879	-1.858	-1.838	-1.818	-1.798	-1.778	-1.758	-1.739	-1.719	-1.701	-1.682	-1.665	-1.648	-1.631	-1.618	-1.602	-1.589	-1.576	-1.565	-1.554	-1.545	-1.536	-1.529	-1.524	-1.519	-1.516	-1.514	-1.512	-1.514	-1.518	-1.520	-1.526	-1.531	-1.540	-1.549	-1.559	-1.570	-1.584	-1.599	-1.614	-1.630	-1.648	-1.668	-1.688	-1.708	-1.729	-1.750	-1.774	-1.798	-1.820	-1.845	-1.870	-1.895	-1.920	-1.945	-1.970	-1.994	-2.019	-2.042	-2.068	-2.090	-2.112	-2.134	-2.155	-2.175	-2.194	-2.211	-2.229	-2.244	-2.258	-2.271	-2.282	-2.292	-2.300	-2.308	-2.314	-2.318	-2.320	-2.321	-2.320	-2.318	-2.312	-2.309	-2.301	-2.292	-2.282	-2.271	-2.259	-2.244	-2.229	-2.212	-2.194	-2.175	-2.156	-2.134	-2.112	-2.092	-2.069	-2.045	-2.021	-1.996	-1.971	-1.946	-1.921	-1.895	-1.869	-1.844	-1.819	-1.792	-1.768	-1.742	-1.718	-1.694	-1.670	-1.646	-1.624	-1.601	-1.579	-1.558	-1.539	-1.518	-1.499	-1.480	-1.462	-1.446	-1.431	-1.416	-1.401	-1.389	-1.376	-1.362	-1.352	-1.342	-1.331	-1.324	-1.315	-1.308	-1.301	-1.295	-1.289	-1.284	-1.280	-1.275	-1.272	-1.270	-1.269	-1.266	-1.266	-1.265	-1.265	-1.265	-1.266	-1.268	-1.269	-1.271	-1.274	-1.276	-1.280	-1.284	-1.286	-1.291	-1.295	-1.299	-1.304	-1.309	-1.312	-1.319	-1.324	-1.328	-1.332	-1.339	-1.344	-1.348	-1.351	-1.356	-1.360	-1.362	-1.368	-1.370	-1.372	-1.374	-1.375	-1.375	-1.375	-1.375	-1.374	-1.372	-1.370	-1.368	-1.362	-1.358	-1.352	-1.345	-1.338	-1.329	-1.320	-1.309	-1.298	-1.285	-1.271	-1.259	-1.244	-1.228	-1.211	-1.192	-1.176	-1.156	-1.136	-1.116	-1.095	-1.074	-1.052	-1.030	-1.008	-0.985	-0.962	-0.940	-0.919	-0.895	-0.875	-0.852	-0.831	-0.810	-0.789	-0.770	-0.750	-0.731	-0.714	-0.699	-0.684	-0.669	-0.655	-0.644	-0.632	-0.622	-0.614	-0.606	-0.601	-0.595	-0.591	-0.589	-0.589	-0.589	-0.590	-0.592	-0.596	-0.601	-0.609	-0.616	-0.624	-0.632	-0.644	-0.654	-0.665	-0.676	-0.689	-0.702	-0.715	-0.729	-0.742	-0.756	-0.770	-0.785	-0.800	-0.814	-0.826	-0.840	-0.852	-0.865	-0.876	-0.889	-0.899	-0.909	-0.918	-0.928	-0.934	-0.941	-0.948	-0.952	-0.958	-0.961	-0.964	-0.968	-0.969	-0.970	-0.971	-0.970	-0.969	-0.968	-0.966	-0.964	-0.960	-0.958	-0.954	-0.950	-0.945	-0.941	-0.936	-0.931	-0.926	-0.920	-0.915	-0.910	-0.904	-0.900	-0.895	-0.890	-0.885	-0.882	-0.878	-0.874	-0.870	-0.868	-0.864	-0.860	-0.858	-0.855	-0.852	-0.851	-0.850	-0.850	-0.850	-0.849	-0.849	-0.850	-0.851	-0.852	-0.855	-0.856	-0.858	-0.860	-0.862	-0.865	-0.869	-0.872	-0.876	-0.879	-0.884	-0.888	-0.891	-0.895	-0.900	-0.904	-0.909	-0.914	-0.919	-0.925	-0.930	-0.936	-0.942	-0.949	-0.956	-0.962	-0.970	-0.978	-0.985	-0.994	-1.001	-1.011	-1.021	-1.030	-1.041	-1.052	-1.062	-1.075	-1.088	-1.100	-1.112	-1.126	-1.141	-1.155	-1.170	-1.185	-1.202	-1.219	-1.235	-1.254	-1.271	-1.290	-1.310	-1.330	-1.350	-1.370	-1.392	-1.412	-1.434	-1.456	-1.479	-1.501	-1.522	-1.546	-1.569	-1.592	-1.615	-1.638	-1.660	-1.682	-1.706	-1.728	-1.750	-1.772	-1.794	-1.815	-1.836	-1.856	-1.876	-1.896	-1.915	-1.934	-1.952	-1.971	-1.989	-2.004	-2.020	-2.035	-2.050	-2.065	-2.078	-2.090	-2.101	-2.114	-2.125	-2.135	-2.144	-2.152	-2.161	-2.169	-2.178	-2.184	-2.189	-2.195	-2.200	-2.204	-2.208	-2.210	-2.214	-2.216	-2.219	-2.221	-2.222	-2.224	-2.224	-2.225	-2.226	-2.225	-2.225	-2.225	-2.225	-2.224	-2.224	-2.221	-2.221	-2.220	-2.219	-2.218	-2.216	-2.214	-2.212	-2.211	-2.210	-2.208	-2.206	-2.204	-2.202	-2.200	-2.199	-2.196	-2.195	-2.192	-2.190	-2.186	-2.185	-2.182	-2.180	-2.176	-2.174	-2.171	-2.169	-2.165	-2.162	-2.160	-2.158	-2.154	-2.151	-2.149	-2.145	-2.142	-2.140	-2.136	-2.134	-2.131	-2.128	-2.125	-2.122	-2.119	-2.118	-2.114	-2.111	-2.108	-2.105	-2.102	-2.100	-2.098	-2.094	-2.092	-2.089	-2.086	-2.084	-2.080	-2.076	-2.074	-2.071	-2.068	-2.066	-2.061	-2.058	-2.055	-2.050	-2.045	-2.041	-2.036	-2.030	-2.024	-2.018	-2.010	-2.002	-1.995	-1.985	-1.976	-1.965	-1.954	-1.942	-1.931	-1.919	-1.904	-1.889	-1.874	-1.856	-1.839	-1.821	-1.804	-1.784	-1.764	-1.744	-1.722	-1.700	-1.676	-1.654	-1.629	-1.604	-1.580	-1.554	-1.529	-1.501	-1.475	-1.449	-1.422	-1.395	-1.369	-1.342	-1.316	-1.291	-1.265	-1.240	-1.216	-1.192	-1.170	-1.148	-1.128	-1.106	-1.088	-1.071	-1.055	-1.039	-1.025	-1.012	-1.001	-0.992	-0.984	-0.978	-0.972	-0.970	-0.969	-0.968	-0.970	-0.974	-0.979	-0.985	-0.992	-1.002	-1.012	-1.025	-1.039	-1.054	-1.071	-1.089	-1.106	-1.126	-1.146	-1.168	-1.189	-1.212	-1.235	-1.258	-1.282	-1.306	-1.330	-1.354	-1.379	-1.402	-1.426	-1.450	-1.474	-1.496	-1.519	-1.541	-1.562	-1.585	-1.606	-1.625	-1.645	-1.664	-1.681	-1.699	-1.716	-1.730	-1.746	-1.761	-1.774	-1.788	-1.800	-1.812	-1.824	-1.835	-1.846	-1.856	-1.866	-1.876	-1.885	-1.896	-1.905	-1.914	-1.924	-1.932	-1.942	-1.954	-1.962	-1.972	-1.984	-1.995	-2.005	-2.018	-2.029	-2.041	-2.054	-2.066	-2.080	-2.094	-2.108	-2.122	-2.138	-2.152	-2.168	-2.182	-2.200	-2.216	-2.231	-2.249	-2.265	-2.281	-2.299	-2.315	-2.330	-2.346	-2.362	-2.378	-2.391	-2.405	-2.419	-2.431	-2.444	-2.455	-2.465	-2.475	-2.484	-2.491	-2.499	-2.504	-2.509	-2.512	-2.515	-2.516	-2.516	-2.515	-2.515	-2.510	-2.508	-2.501	-2.495	-2.489	-2.481	-2.472	-2.461	-2.451	-2.439	-2.426	-2.412	-2.399	-2.384	-2.369	-2.352	-2.336	-2.320	-2.301	-2.284	-2.266	-2.248	-2.229	-2.210	-2.190	-2.174	-2.155	-2.136	-2.118	-2.100	-2.082	-2.065	-2.049	-2.033	-2.016	-2.001	-1.988	-1.974	-1.960	-1.946	-1.935	-1.925	-1.914	-1.905	-1.896	-1.889	-1.882	-1.875	-1.871	-1.866	-1.864	-1.861	-1.860	-1.860	-1.861	-1.864	-1.866	-1.870	-1.875	-1.881	-1.889	-1.896	-1.904	-1.915	-1.925	-1.936	-1.949	-1.962	-1.978	-1.992	-2.010	-2.026	-2.044	-2.061	-2.081	-2.101	-2.121	-2.141	-2.164	-2.184	-2.208	-2.229	-2.252	-2.275	-2.298	-2.321	-2.345	-2.366	-2.390	-2.412	-2.435	-2.459	-2.480	-2.502	-2.522	-2.544	-2.562	-2.582	-2.601	-2.618	-2.636	-2.651	-2.668	-2.681	-2.694	-2.708	-2.719	-2.729	-2.738	-2.745	-2.752	-2.759	-2.762	-2.766	-2.768	-2.769	-2.768	-2.766	-2.764	-2.759	-2.755	-2.750	-2.742	-2.735	-2.725	-2.716	-2.706	-2.695	-2.682	-2.670	-2.658	-2.645	-2.631	-2.616	-2.602	-2.588	-2.572	-2.558	-2.542	-2.526	-2.511	-2.498	-2.484	-2.470	-2.456	-2.442	-2.429	-2.416	-2.406	-2.396	-2.385	-2.375	-2.368	-2.360	-2.352	-2.346	-2.342	-2.339	-2.338	-2.336	-2.335	-2.336	-2.339	-2.342	-2.346	-2.350	-2.356	-2.362	-2.370	-2.379	-2.388	-2.398	-2.409	-2.420	-2.434	-2.446	-2.460	-2.472	-2.486	-2.502	-2.516	-2.531	-2.546	-2.561	-2.576	-2.590	-2.605	-2.619	-2.632	-2.645	-2.659	-2.671	-2.682	-2.694	-2.705	-2.714	-2.722	-2.730	-2.738	-2.742	-2.749	-2.752	-2.755	-2.758	-2.759	-2.758	-2.756	-2.754	-2.749	-2.744	-2.738	-2.728	-2.719	-2.709	-2.696	-2.684	-2.670	-2.655	-2.638	-2.621	-2.602	-2.584	-2.562	-2.541	-2.520	-2.496	-2.474	-2.449	-2.424	-2.398	-2.371	-2.344	-2.318	-2.290	-2.261	-2.235	-2.205	-2.178	-2.149	-2.121	-2.092	-2.065	-2.036	-2.009	-1.981	-1.955	-1.929	-1.902	-1.878	-1.852	-1.829	-1.806	-1.782	-1.762	-1.741	-1.721	-1.702	-1.684	-1.666	-1.650	-1.636	-1.621	-1.609	-1.598	-1.586	-1.576	-1.568	-1.560	-1.551	-1.545	-1.540	-1.535	-1.531	-1.528	-1.526	-1.524	-1.524	-1.524	-1.524	-1.525	-1.528	-1.530	-1.534	-1.538	-1.542	-1.546	-1.551	-1.558	-1.562	-1.570	-1.576	-1.584	-1.590	-1.599	-1.605	-1.614	-1.622	-1.629	-1.638	-1.646	-1.654	-1.664	-1.671	-1.681	-1.689	-1.698	-1.708	-1.716	-1.725	-1.734	-1.742	-1.751	-1.760	-1.769	-1.778	-1.788	-1.795	-1.804	-1.812	-1.821	-1.829	-1.838	-1.845	-1.852	-1.860	-1.868	-1.875	-1.881	-1.889	-1.896	-1.901	-1.908	-1.912	-1.919	-1.924	-1.929	-1.931	-1.936	-1.941	-1.945	-1.948	-1.951	-1.954	-1.956	-1.958	-1.960	-1.961	-1.962	-1.962	-1.964	-1.965	-1.965	-1.966	-1.966	-1.965	-1.965	-1.966	-1.966	-1.965	-1.965	-1.965	-1.964	-1.964	-1.964	-1.962	-1.964	-1.965	-1.966	-1.966	-1.968	-1.969	-1.970	-1.971	-1.974	-1.975	-1.978	-1.981	-1.984	-1.988	-1.990	-1.995	-1.999	-2.004	-2.009	-2.014	-2.019	-2.025	-2.031	-2.038	-2.044	-2.050	-2.058	-2.062	-2.069	-2.076	-2.084	-2.090	-2.096	-2.102	-2.109	-2.115	-2.120	-2.126	-2.132	-2.136	-2.142	-2.146	-2.151	-2.155	-2.159	-2.162	-2.165	-2.168	-2.170	-2.172	-2.174	-2.175	-2.175	-2.176	-2.175	-2.175	-2.172	-2.171	-2.170	-2.166	-2.162	-2.159	-2.154	-2.149	-2.144	-2.138	-2.131	-2.125	-2.118	-2.110	-2.101	-2.091	-2.082	-2.072	-2.062	-2.051	-2.040	-2.029	-2.016	-2.005	-1.990	-1.976	-1.962	-1.946	-1.930	-1.914	-1.896	-1.878	-1.860	-1.839	-1.820	-1.800	-1.778	-1.756	-1.734	-1.711	-1.686	-1.662	-1.639	-1.612	-1.588	-1.561	-1.535	-1.509	-1.482	-1.456	-1.430	-1.402	-1.376	-1.350	-1.322	-1.296	-1.269	-1.242	-1.218	-1.192	-1.168	-1.142	-1.120	-1.096	-1.074	-1.054	-1.034	-1.015	-0.996	-0.981	-0.965	-0.951	-0.938	-0.926	-0.916	-0.909	-0.901	-0.896	-0.892	-0.890	-0.889	-0.889	-0.891	-0.895	-0.899	-0.906	-0.914	-0.922	-0.932	-0.944	-0.956	-0.970	-0.986	-1.001	-1.019	-1.038	-1.055	-1.075	-1.096	-1.118	-1.138	-1.160	-1.182	-1.204	-1.226	-1.250	-1.272	-1.295	-1.318	-1.340	-1.361	-1.384	-1.404	-1.425	-1.445	-1.464	-1.482	-1.501	-1.518	-1.534	-1.550	-1.564	-1.579	-1.591	-1.602	-1.615	-1.625	-1.635	-1.644	-1.650	-1.655	-1.661	-1.665	-1.669	-1.671	-1.672	-1.672	-1.672	-1.671	-1.670	-1.668	-1.664	-1.660	-1.655	-1.650	-1.645	-1.638	-1.632	-1.625	-1.618	-1.609	-1.601	-1.594	-1.585	-1.578	-1.569	-1.560	-1.552	-1.545	-1.536	-1.528	-1.519	-1.511	-1.504	-1.496	-1.488	-1.481	-1.474	-1.468	-1.461	-1.455	-1.449	-1.444	-1.438	-1.432	-1.428	-1.424	-1.419	-1.415	-1.411	-1.409	-1.404	-1.401	-1.399	-1.395	-1.392	-1.389	-1.386	-1.381	-1.379	-1.376	-1.371	-1.369	-1.366	-1.361	-1.358	-1.352	-1.349	-1.344	-1.338	-1.332	-1.328	-1.321	-1.315	-1.309	-1.300	-1.292	-1.284	-1.275	-1.265	-1.255	-1.244	-1.234	-1.221	-1.210	-1.198	-1.184	-1.170	-1.156	-1.141	-1.126	-1.110	-1.095	-1.079	-1.062	-1.044	-1.028	-1.010	-0.992	-0.976	-0.960	-0.942	-0.925	-0.909	-0.891	-0.874	-0.858	-0.841	-0.825	-0.810	-0.795	-0.781	-0.766	-0.754	-0.741	-0.729	-0.718	-0.706	-0.698	-0.688	-0.679	-0.672	-0.666	-0.660	-0.655	-0.651	-0.650	-0.648	-0.648	-0.646	-0.648	-0.651	-0.652	-0.656	-0.660	-0.666	-0.670	-0.678	-0.684	-0.691	-0.699	-0.708	-0.716	-0.726	-0.736	-0.746	-0.756	-0.768	-0.779	-0.788	-0.799	-0.810	-0.820	-0.830	-0.841	-0.851	-0.861	-0.870	-0.880	-0.889	-0.896	-0.905	-0.911	-0.918	-0.924	-0.929	-0.932	-0.938	-0.939	-0.941	-0.942	-0.942	-0.941	-0.940	-0.938	-0.935	-0.931	-0.928	-0.921	-0.916	-0.909	-0.900	-0.892	-0.884	-0.874	-0.862	-0.851	-0.840	-0.828	-0.815	-0.801	-0.788	-0.774	-0.760	-0.746	-0.730	-0.715	-0.700	-0.685	-0.669	-0.654	-0.639	-0.622	-0.609	-0.595	-0.580	-0.566	-0.554	-0.540	-0.528	-0.516	-0.506	-0.495	-0.486	-0.476	-0.469	-0.462	-0.456	-0.451	-0.448	-0.445	-0.444	-0.442	-0.442	-0.444	-0.446	-0.450	-0.454	-0.460	-0.466	-0.475	-0.484	-0.494	-0.505	-0.518	-0.531	-0.545	-0.561	-0.578	-0.595	-0.612	-0.632	-0.651	-0.672	-0.694	-0.715	-0.739	-0.762	-0.786	-0.811	-0.836	-0.862	-0.889	-0.915	-0.942	-0.970	-0.996	-1.024	-1.052	-1.081	-1.110	-1.138	-1.165	-1.194	-1.222	-1.250	-1.279	-1.306	-1.334	-1.361	-1.389	-1.415	-1.441	-1.468	-1.494	-1.520	-1.544	-1.569	-1.592	-1.616	-1.639	-1.661	-1.682	-1.704	-1.724	-1.742	-1.761	-1.778	-1.795	-1.811	-1.826	-1.841	-1.852	-1.866	-1.876	-1.888	-1.896	-1.904	-1.910	-1.915	-1.920	-1.924	-1.926	-1.928	-1.928	-1.926	-1.922	-1.920	-1.916	-1.910	-1.904	-1.898	-1.889	-1.879	-1.868	-1.855	-1.844	-1.829	-1.814	-1.799	-1.782	-1.764	-1.746	-1.726	-1.708	-1.686	-1.665	-1.645	-1.622	-1.600	-1.578	-1.556	-1.532	-1.509	-1.485	-1.462	-1.440	-1.416	-1.394	-1.372	-1.350	-1.328	-1.306	-1.286	-1.265	-1.245	-1.226	-1.208	-1.189	-1.171	-1.156	-1.140	-1.125	-1.110	-1.098	-1.085	-1.074	-1.062	-1.052	-1.044	-1.036	-1.028	-1.021	-1.016	-1.011	-1.008	-1.004	-1.001	-0.999	-0.999	-0.999	-1.000	-1.001	-1.002	-1.006	-1.008	-1.012	-1.015	-1.020	-1.025	-1.030	-1.036	-1.041	-1.048	-1.054	-1.061	-1.068	-1.075	-1.081	-1.089	-1.096	-1.104	-1.111	-1.119	-1.126	-1.135	-1.142	-1.150	-1.158	-1.165	-1.172	-1.179	-1.186	-1.192	-1.199	-1.205	-1.211	-1.216	-1.221	-1.228	-1.231	-1.236	-1.241	-1.246	-1.249	-1.252	-1.256	-1.259	-1.262	-1.264	-1.266	-1.269	-1.271	-1.272	-1.275	-1.276	-1.278	-1.279	-1.280	-1.281	-1.281	-1.281	-1.282	-1.284	-1.285	-1.285	-1.288	-1.288	-1.289	-1.290	-1.292	-1.294	-1.296	-1.299	-1.300	-1.304	-1.308	-1.309	-1.312	-1.316	-1.320	-1.325	-1.329	-1.334	-1.339	-1.344	-1.349	-1.355	-1.361	-1.368	-1.374	-1.380	-1.388	-1.394	-1.400	-1.408	-1.414	-1.420	-1.428	-1.434	-1.440	-1.445	-1.452	-1.459	-1.462	-1.468	-1.472	-1.476	-1.480	-1.484	-1.488	-1.489	-1.491	-1.494	-1.494	-1.495	-1.495	-1.495	-1.492	-1.491	-1.489	-1.486	-1.481	-1.479	-1.474	-1.469	-1.462	-1.458	-1.450	-1.444	-1.438	-1.431	-1.424	-1.416	-1.410	-1.402	-1.394	-1.386	-1.379	-1.371	-1.364	-1.356	-1.349	-1.342	-1.335	-1.330	-1.324	-1.320	-1.315	-1.311	-1.309	-1.305	-1.304	-1.302	-1.302	-1.302	-1.304	-1.306	-1.309	-1.311	-1.316	-1.321	-1.328	-1.334	-1.342	-1.350	-1.359	-1.369	-1.379	-1.390	-1.401	-1.412	-1.425	-1.439	-1.451	-1.465	-1.479	-1.494	-1.509	-1.522	-1.538	-1.552	-1.568	-1.581	-1.596	-1.610	-1.624	-1.638	-1.650	-1.664	-1.676	-1.686	-1.698	-1.709	-1.719	-1.728	-1.736	-1.745	-1.752	-1.758	-1.764	-1.770	-1.774	-1.779	-1.781	-1.784	-1.786	-1.788	-1.789	-1.789	-1.789	-1.789	-1.788	-1.786	-1.785	-1.784	-1.781	-1.779	-1.778	-1.775	-1.772	-1.770	-1.768	-1.764	-1.762	-1.760	-1.758	-1.756	-1.752	-1.752	-1.750	-1.750	-1.749	-1.748	-1.748	-1.748	-1.748	-1.749	-1.750	-1.750	-1.752	-1.754	-1.755	-1.758	-1.760	-1.762	-1.765	-1.768	-1.772	-1.775	-1.780	-1.785	-1.789	-1.794	-1.798	-1.802	-1.808	-1.814	-1.818	-1.824	-1.829	-1.836	-1.841	-1.848	-1.855	-1.861	-1.869	-1.876	-1.884	-1.891	-1.899	-1.908	-1.915	-1.925	-1.934	-1.942	-1.952	-1.962	-1.974	-1.985	-1.996	-2.009	-2.021	-2.034	-2.047	-2.060	-2.074	-2.090	-2.104	-2.120	-2.135	-2.152	-2.169	-2.186	-2.202	-2.220	-2.239	-2.256	-2.275	-2.294	-2.312	-2.332	-2.351	-2.370	-2.389	-2.409	-2.428	-2.446	-2.465	-2.484	-2.502	-2.521	-2.538	-2.555	-2.571	-2.588	-2.604	-2.618	-2.631	-2.645	-2.658	-2.669	-2.679	-2.690	-2.699	-2.706	-2.712	-2.718	-2.721	-2.725	-2.728	-2.729	-2.728	-2.728	-2.725	-2.720	-2.715	-2.710	-2.702	-2.694	-2.684	-2.672	-2.661	-2.649	-2.634	-2.619	-2.602	-2.586	-2.568	-2.550	-2.529	-2.509	-2.488	-2.465	-2.444	-2.421	-2.399	-2.374	-2.349	-2.325	-2.300	-2.274	-2.249	-2.222	-2.196	-2.170	-2.145	-2.119	-2.092	-2.066	-2.041	-2.016	-1.991	-1.965	-1.940	-1.915	-1.891	-1.868	-1.844	-1.821	-1.799	-1.778	-1.756	-1.735	-1.715	-1.695	-1.676	-1.658	-1.639	-1.621	-1.604	-1.588	-1.571	-1.556	-1.541	-1.526	-1.512	-1.499	-1.485	-1.474	-1.462	-1.450	-1.440	-1.429	-1.419	-1.409	-1.400	-1.392	-1.384	-1.378	-1.370	-1.362	-1.356	-1.351	-1.345	-1.340	-1.335	-1.330	-1.325	-1.321	-1.318	-1.314	-1.310	-1.308	-1.304	-1.300	-1.298	-1.294	-1.291	-1.288	-1.286	-1.284	-1.280	-1.279	-1.276	-1.274	-1.272	-1.270	-1.268	-1.266	-1.264	-1.262	-1.260	-1.258	-1.256	-1.255	-1.251	-1.250	-1.248	-1.246	-1.244	-1.241	-1.239	-1.236	-1.234	-1.231	-1.229	-1.226	-1.224	-1.221	-1.219	-1.215	-1.211	-1.208	-1.205	-1.201	-1.199	-1.194	-1.190	-1.186	-1.181	-1.176	-1.171	-1.166	-1.160	-1.154	-1.148	-1.141	-1.134	-1.126	-1.119	-1.110	-1.102	-1.092	-1.084	-1.074	-1.065	-1.056	-1.045	-1.035	-1.024	-1.014	-1.002	-0.990	-0.979	-0.966	-0.952	-0.940	-0.928	-0.915	-0.900	-0.886	-0.871	-0.858	-0.842	-0.829	-0.812	-0.798	-0.782	-0.766	-0.751	-0.735	-0.719	-0.702	-0.686	-0.670	-0.655	-0.638	-0.621	-0.604	-0.586	-0.570	-0.552	-0.536	-0.519	-0.502	-0.485	-0.468	-0.451	-0.434	-0.416	-0.400	-0.382	-0.366	-0.350	-0.332	-0.316	-0.300	-0.284	-0.268	-0.251	-0.236	-0.220	-0.204	-0.189	-0.174	-0.159	-0.144	-0.130	-0.115	-0.100	-0.086	-0.072	-0.059	-0.044	-0.031	-0.018	-0.004	0.010	0.022	0.035	0.050	0.061	0.072	0.084	0.095	0.106	0.118	0.129	0.140	0.149	0.158	0.169	0.178	0.186	0.194	0.202	0.210	0.218	0.225	0.231	0.238	0.242	0.248	0.252	0.256	0.260	0.264	0.266	0.269	0.270	0.271	0.272	0.272	0.272	0.272	0.270	0.269	0.266	0.265	0.261	0.259	0.255	0.250	0.246	0.241	0.238	0.232	0.226	0.221	0.215	0.209	0.202	0.196	0.190	0.184	0.178	0.171	0.165	0.159	0.152	0.148	0.141	0.136	0.131	0.126	0.121	0.119	0.115	0.110	0.108	0.106	0.104	0.101	0.101	0.099	0.100	0.099	0.099	0.100	0.101	0.102	0.104	0.106	0.108	0.110	0.114	0.116	0.119	0.124	0.126	0.131	0.134	0.139	0.141	0.146	0.151	0.154	0.159	0.162	0.165	0.170	0.174	0.178	0.181	0.184	0.188	0.189	0.191	0.192	0.196	0.196	0.198	0.199	0.199	0.199	0.199	0.196	0.195	0.194	0.191	0.189	0.186	0.182	0.180	0.175	0.171	0.165	0.159	0.154	0.146	0.140	0.134	0.126	0.118	0.109	0.101	0.091	0.082	0.072	0.064	0.052	0.042	0.032	0.021	0.011	-0.001	-0.011	-0.024	-0.035	-0.048	-0.058	-0.070	-0.084	-0.095	-0.108	-0.120	-0.134	-0.146	-0.159	-0.171	-0.185	-0.199	-0.212	-0.226	-0.239	-0.252	-0.266	-0.280	-0.295	-0.309	-0.321	-0.335	-0.349	-0.362	-0.375	-0.390	-0.402	-0.416	-0.429	-0.442	-0.456	-0.469	-0.481	-0.494	-0.506	-0.519	-0.530	-0.542	-0.552	-0.564	-0.574	-0.584	-0.592	-0.601	-0.610	-0.618	-0.624	-0.630	-0.635	-0.641	-0.644	-0.648	-0.650	-0.652	-0.652	-0.652	-0.652	-0.650	-0.648	-0.644	-0.639	-0.634	-0.626	-0.620	-0.610	-0.601	-0.591	-0.580	-0.568	-0.555	-0.541	-0.525	-0.509	-0.492	-0.476	-0.459	-0.440	-0.420	-0.401	-0.380	-0.360	-0.339	-0.319	-0.298	-0.276	-0.254	-0.232	-0.214	-0.192	-0.170	-0.150	-0.130	-0.111	-0.091	-0.072	-0.054	-0.036	-0.020	-0.004	0.011	0.026	0.040	0.052	0.065	0.075	0.086	0.095	0.102	0.110	0.115	0.120	0.122	0.126	0.128	0.129	0.129	0.128	0.125	0.122	0.120	0.116	0.111	0.106	0.101	0.094	0.089	0.080	0.074	0.066	0.058	0.051	0.044	0.035	0.028	0.020	0.014	0.006	-0.001	-0.008	-0.014	-0.019	-0.025	-0.029	-0.034	-0.036	-0.040	-0.041	-0.044	-0.044	-0.044	-0.044	-0.041	-0.040	-0.036	-0.034	-0.030	-0.025	-0.020	-0.015	-0.009	-0.001	0.005	0.014	0.021	0.028	0.036	0.044	0.052	0.060	0.069	0.076	0.085	0.092	0.101	0.109	0.116	0.122	0.130	0.136	0.142	0.149	0.154	0.158	0.162	0.165	0.169	0.171	0.174	0.174	0.176	0.176	0.175	0.175	0.174	0.171	0.169	0.166	0.164	0.160	0.155	0.150	0.146	0.141	0.136	0.130	0.124	0.119	0.112	0.108	0.101	0.096	0.090	0.085	0.079	0.074	0.068	0.062	0.056	0.051	0.046	0.041	0.036	0.031	0.028	0.025	0.020	0.018	0.014	0.012	0.010	0.009	0.006	0.006	0.004	0.004	0.002	0.004	0.004	0.004	0.004	0.005	0.006	0.009	0.011	0.012	0.016	0.019	0.022	0.026	0.030	0.034	0.039	0.042	0.048	0.054	0.059	0.065	0.071	0.078	0.086	0.092	0.101	0.110	0.119	0.129	0.138	0.148	0.158	0.168	0.178	0.188	0.200	0.210	0.221	0.232	0.244	0.255	0.266	0.278	0.289	0.300	0.311	0.322	0.334	0.345	0.355	0.366	0.376	0.385	0.394	0.404	0.410	0.419	0.426	0.432	0.439	0.442	0.448	0.451	0.454	0.455	0.458	0.458	0.456	0.456	0.454	0.450	0.446	0.441	0.438	0.431	0.425	0.418	0.410	0.401	0.392	0.382	0.372	0.361	0.350	0.339	0.326	0.314	0.301	0.288	0.274	0.260	0.248	0.234	0.219	0.205	0.191	0.178	0.165	0.151	0.139	0.125	0.114	0.101	0.090	0.079	0.069	0.059	0.049	0.039	0.030	0.022	0.014	0.006	0.001	-0.006	-0.011	-0.015	-0.019	-0.022	-0.024	-0.026	-0.028	-0.028	-0.028	-0.026	-0.025	-0.021	-0.018	-0.014	-0.009	-0.002	0.004	0.011	0.019	0.029	0.039	0.049	0.059	0.071	0.084	0.098	0.110	0.125	0.140	0.156	0.172	0.190	0.208	0.225	0.242	0.262	0.281	0.302	0.322	0.344	0.364	0.385	0.408	0.429	0.450	0.472	0.494	0.516	0.536	0.558	0.579	0.599	0.619	0.638	0.658	0.676	0.694	0.712	0.729	0.745	0.761	0.775	0.790	0.802	0.815	0.826	0.836	0.845	0.852	0.860	0.868	0.872	0.878	0.880	0.882	0.884	0.884	0.882	0.881	0.879	0.876	0.871	0.868	0.862	0.856	0.849	0.841	0.834	0.825	0.818	0.809	0.800	0.791	0.782	0.772	0.764	0.754	0.745	0.738	0.728	0.719	0.711	0.704	0.696	0.690	0.682	0.676	0.670	0.666	0.661	0.658	0.654	0.651	0.648	0.646	0.645	0.645	0.645	0.645	0.645	0.648	0.649	0.651	0.654	0.658	0.659	0.661	0.666	0.669	0.672	0.676	0.680	0.684	0.688	0.691	0.695	0.698	0.700	0.704	0.705	0.706	0.708	0.710	0.710	0.709	0.709	0.706	0.704	0.702	0.698	0.695	0.691	0.685	0.678	0.671	0.664	0.655	0.645	0.634	0.624	0.611	0.599	0.585	0.571	0.556	0.540	0.524	0.506	0.488	0.469	0.450	0.430	0.409	0.388	0.364	0.342	0.319	0.295	0.270	0.245	0.221	0.196	0.169	0.144	0.118	0.091	0.064	0.038	0.012	-0.015	-0.042	-0.068	-0.094	-0.120	-0.145	-0.170	-0.195	-0.220	-0.244	-0.265	-0.288	-0.310	-0.330	-0.350	-0.369	-0.386	-0.402	-0.418	-0.431	-0.444	-0.456	-0.466	-0.475	-0.482	-0.488	-0.492	-0.494	-0.495	-0.495	-0.492	-0.488	-0.482	-0.475	-0.466	-0.455	-0.442	-0.429	-0.411	-0.395	-0.376	-0.358	-0.335	-0.311	-0.286	-0.261	-0.232	-0.205	-0.176	-0.145	-0.112	-0.081	-0.048	-0.014	0.020	0.055	0.090	0.126	0.162	0.200	0.236	0.272	0.309	0.345	0.381	0.418	0.454	0.489	0.522	0.555	0.588	0.621	0.651	0.681	0.710	0.739	0.766	0.792	0.816	0.841	0.864	0.886	0.905	0.924	0.942	0.960	0.974	0.989	1.001	1.014	1.024	1.032	1.041	1.049	1.054	1.060	1.064	1.069	1.071	1.072	1.074	1.074	1.072	1.072	1.071	1.070	1.068	1.066	1.064	1.061	1.058	1.055	1.052	1.051	1.049	1.046	1.044	1.042	1.041	1.042	1.041	1.042	1.044	1.046	1.049	1.052	1.058	1.062	1.069	1.076	1.085	1.095	1.104	1.115	1.128	1.140	1.152	1.168	1.182	1.199	1.216	1.232	1.252	1.271	1.292	1.312	1.334	1.355	1.378	1.400	1.422	1.446	1.470	1.494	1.516	1.541	1.564	1.588	1.609	1.631	1.654	1.674	1.695	1.714	1.734	1.751	1.768	1.784	1.798	1.812	1.825	1.836	1.846	1.854	1.861	1.868	1.871	1.875	1.875	1.875	1.874	1.870	1.866	1.860	1.854	1.845	1.836	1.825	1.812	1.799	1.784	1.768	1.751	1.735	1.716	1.698	1.678	1.658	1.636	1.615	1.594	1.571	1.550	1.528	1.505	1.481	1.460	1.438	1.416	1.395	1.374	1.354	1.334	1.315	1.296	1.279	1.261	100.000	5.000	2.000	1.000	5.000	0.000	0.000	0.000	0.000	0.000	0.000	0.000	0.000	0.000	0.000	0.000	0.000	0.000	-0.992	-0.994	-0.994	-0.995	-0.998	-0.998	-1.000	-1.002	-1.005	-1.008	-1.011	-1.015	-1.020	-1.024	-1.029	-1.034	-1.040	-1.046	-1.052	-1.059	-1.065	-1.072	-1.080	-1.086	-1.095	-1.102	-1.111	-1.120	-1.129	-1.139	-1.148	-1.156	-1.166	-1.178	-1.186	-1.196	-1.205	-1.216	-1.226	-1.236	-1.248	-1.258	-1.268	-1.278	-1.286	-1.298	-1.308	-1.316	-1.326	-1.336	-1.345	-1.355	-1.364	-1.375	-1.384	-1.391	-1.401	-1.411	-1.420	-1.429	-1.438	-1.448	-1.456	-1.465	-1.475	-1.485	-1.494	-1.504	-1.512	-1.522	-1.532	-1.542	-1.552	-1.562	-1.571	-1.582	-1.592	-1.602	-1.612	-1.624	-1.632	-1.642	-1.654	-1.664	-1.672	-1.682	-1.692	-1.701	-1.711	-1.720	-1.729	-1.738	-1.744	-1.751	-1.760	-1.766	-1.771	-1.778	-1.782	-1.786	-1.790	-1.794	-1.795	-1.796	-1.798	-1.798	-1.796	-1.795	-1.792	-1.789	-1.784	-1.779	-1.772	-1.765	-1.758	-1.748	-1.738	-1.728	-1.716	-1.704	-1.689	-1.675	-1.660	-1.642	-1.626	-1.609	-1.591	-1.571	-1.551	-1.531	-1.510	-1.489	-1.468	-1.445	-1.422	-1.400	-1.375	-1.352	-1.328	-1.304	-1.279	-1.255	-1.231	-1.206	-1.182	-1.158	-1.135	-1.110	-1.086	-1.062	-1.040	-1.018	-0.995	-0.974	-0.951	-0.931	-0.910	-0.890	-0.870	-0.851	-0.832	-0.815	-0.798	-0.781	-0.765	-0.750	-0.735	-0.721	-0.708	-0.695	-0.682	-0.671	-0.661	-0.649	-0.640	-0.630	-0.621	-0.614	-0.606	-0.600	-0.592	-0.586	-0.581	-0.576	-0.571	-0.566	-0.564	-0.561	-0.556	-0.555	-0.551	-0.550	-0.548	-0.546	-0.545	-0.544	-0.542	-0.542	-0.541	-0.541	-0.540	-0.540	-0.540	-0.540	-0.540	-0.540	-0.541	-0.540	-0.541	-0.542	-0.542	-0.544	-0.545	-0.545	-0.548	-0.548	-0.550	-0.551	-0.554	-0.556	-0.559	-0.562	-0.566	-0.569	-0.572	-0.576	-0.581	-0.586	-0.592	-0.598	-0.604	-0.610	-0.618	-0.625	-0.632	-0.640	-0.649	-0.658	-0.668	-0.678	-0.688	-0.699	-0.710	-0.720	-0.730	-0.742	-0.754	-0.766	-0.779	-0.791	-0.804	-0.816	-0.829	-0.841	-0.854	-0.868	-0.880	-0.891	-0.904	-0.916	-0.930	-0.941	-0.952	-0.962	-0.972	-0.982	-0.992	-1.001	-1.010	-1.018	-1.025	-1.031	-1.038	-1.042	-1.048	-1.051	-1.054	-1.056	-1.058	-1.058	-1.058	-1.056	-1.054	-1.050	-1.048	-1.042	-1.038	-1.032	-1.026	-1.019	-1.010	-1.002	-0.994	-0.984	-0.975	-0.964	-0.954	-0.942	-0.930	-0.919	-0.908	-0.894	-0.882	-0.870	-0.858	-0.845	-0.832	-0.821	-0.809	-0.798	-0.786	-0.775	-0.765	-0.755	-0.746	-0.736	-0.729	-0.721	-0.714	-0.708	-0.702	-0.699	-0.694	-0.691	-0.690	-0.689	-0.688	-0.688	-0.690	-0.691	-0.695	-0.699	-0.704	-0.709	-0.716	-0.722	-0.731	-0.740	-0.750	-0.759	-0.770	-0.781	-0.792	-0.805	-0.816	-0.830	-0.844	-0.858	-0.870	-0.884	-0.899	-0.912	-0.928	-0.941	-0.955	-0.969	-0.984	-0.996	-1.010	-1.024	-1.036	-1.049	-1.061	-1.072	-1.085	-1.095	-1.106	-1.116	-1.126	-1.136	-1.146	-1.154	-1.162	-1.170	-1.178	-1.185	-1.192	-1.199	-1.205	-1.212	-1.218	-1.222	-1.228	-1.234	-1.239	-1.242	-1.249	-1.252	-1.258	-1.262	-1.268	-1.272	-1.279	-1.284	-1.290	-1.294	-1.300	-1.306	-1.314	-1.319	-1.326	-1.332	-1.340	-1.346	-1.355	-1.362	-1.370	-1.378	-1.385	-1.394	-1.401	-1.410	-1.416	-1.424	-1.431	-1.440	-1.446	-1.454	-1.460	-1.466	-1.472	-1.478	-1.482	-1.486	-1.489	-1.492	-1.494	-1.496	-1.496	-1.496	-1.495	-1.491	-1.488	-1.484	-1.478	-1.470	-1.462	-1.452	-1.442	-1.430	-1.416	-1.402	-1.386	-1.370	-1.351	-1.331	-1.310	-1.289	-1.266	-1.241	-1.215	-1.190	-1.161	-1.132	-1.102	-1.072	-1.041	-1.010	-0.978	-0.944	-0.910	-0.875	-0.840	-0.805	-0.769	-0.732	-0.698	-0.661	-0.626	-0.590	-0.554	-0.519	-0.484	-0.450	-0.415	-0.382	-0.350	-0.319	-0.286	-0.256	-0.228	-0.198	-0.171	-0.144	-0.118	-0.094	-0.070	-0.048	-0.025	-0.004	0.015	0.034	0.050	0.066	0.082	0.096	0.110	0.121	0.134	0.144	0.154	0.162	0.170	0.178	0.186	0.192	0.198	0.202	0.208	0.211	0.216	0.219	0.221	0.224	0.226	0.228	0.230	0.231	0.232	0.234	0.235	0.236	0.236	0.238	0.236	0.236	0.238	0.236	0.235	0.235	0.234	0.232	0.229	0.226	0.224	0.220	0.216	0.212	0.206	0.201	0.195	0.186	0.179	0.170	0.160	0.149	0.138	0.125	0.111	0.098	0.081	0.064	0.048	0.029	0.008	-0.012	-0.032	-0.055	-0.080	-0.104	-0.130	-0.155	-0.181	-0.209	-0.238	-0.266	-0.295	-0.326	-0.355	-0.386	-0.418	-0.449	-0.480	-0.511	-0.542	-0.575	-0.606	-0.636	-0.668	-0.698	-0.728	-0.758	-0.786	-0.815	-0.842	-0.870	-0.896	-0.921	-0.946	-0.969	-0.991	-1.014	-1.034	-1.052	-1.071	-1.089	-1.104	-1.120	-1.132	-1.146	-1.158	-1.168	-1.176	-1.184	-1.190	-1.196	-1.200	-1.202	-1.205	-1.206	-1.205	-1.205	-1.201	-1.198	-1.192	-1.186	-1.180	-1.172	-1.162	-1.152	-1.141	-1.130	-1.116	-1.104	-1.088	-1.072	-1.056	-1.039	-1.021	-1.002	-0.982	-0.962	-0.942	-0.920	-0.898	-0.874	-0.851	-0.828	-0.801	-0.776	-0.750	-0.724	-0.698	-0.669	-0.642	-0.615	-0.586	-0.559	-0.530	-0.502	-0.474	-0.445	-0.416	-0.388	-0.359	-0.331	-0.302	-0.274	-0.248	-0.219	-0.191	-0.165	-0.139	-0.112	-0.088	-0.062	-0.039	-0.016	0.008	0.029	0.050	0.071	0.090	0.110	0.129	0.145	0.162	0.178	0.192	0.208	0.221	0.234	0.246	0.258	0.269	0.280	0.289	0.299	0.308	0.316	0.324	0.331	0.339	0.345	0.352	0.359	0.365	0.372	0.379	0.386	0.392	0.400	0.406	0.414	0.421	0.430	0.440	0.449	0.458	0.468	0.479	0.490	0.502	0.516	0.530	0.542	0.558	0.575	0.591	0.608	0.626	0.645	0.665	0.685	0.706	0.728	0.750	0.772	0.795	0.819	0.842	0.869	0.892	0.918	0.942	0.968	0.995	1.021	1.048	1.072	1.098	1.124	1.148	1.172	1.198	1.220	1.244	1.266	1.288	1.309	1.328	1.348	1.364	1.381	1.398	1.411	1.424	1.438	1.446	1.456	1.464	1.470	1.476	1.480	1.482	1.484	1.482	1.480	1.476	1.472	1.465	1.458	1.449	1.438	1.426	1.412	1.400	1.384	1.368	1.350	1.332	1.312	1.292	1.272	1.250	1.228	1.204	1.181	1.158	1.132	1.108	1.084	1.059	1.034	1.008	0.984	0.960	0.935	0.911	0.888	0.864	0.841	0.819	0.798	0.775	0.756	0.736	0.716	0.700	0.681	0.666	0.651	0.636	0.624	0.611	0.599	0.589	0.579	0.571	0.564	0.556	0.550	0.545	0.541	0.538	0.535	0.532	0.531	0.530	0.530	0.530	0.531	0.532	0.534	0.536	0.539	0.541	0.545	0.548	0.551	0.555	0.559	0.562	0.566	0.569	0.571	0.574	0.575	0.578	0.580	0.582	0.582	0.584	0.584	0.582	0.581	0.580	0.579	0.575	0.571	0.568	0.562	0.558	0.551	0.545	0.539	0.530	0.521	0.514	0.505	0.494	0.484	0.474	0.461	0.450	0.438	0.426	0.412	0.400	0.386	0.372	0.360	0.345	0.331	0.318	0.302	0.288	0.274	0.260	0.245	0.231	0.218	0.202	0.189	0.175	0.161	0.146	0.134	0.120	0.108	0.094	0.081	0.068	0.055	0.042	0.029	0.016	0.002	-0.009	-0.022	-0.035	-0.048	-0.061	-0.075	-0.086	-0.100	-0.112	-0.128	-0.140	-0.152	-0.168	-0.180	-0.194	-0.209	-0.222	-0.236	-0.251	-0.266	-0.281	-0.295	-0.310	-0.324	-0.340	-0.354	-0.366	-0.381	-0.394	-0.409	-0.420	-0.434	-0.446	-0.459	-0.470	-0.481	-0.492	-0.502	-0.510	-0.519	-0.528	-0.534	-0.541	-0.546	-0.551	-0.554	-0.556	-0.559	-0.560	-0.560	-0.559	-0.558	-0.555	-0.551	-0.546	-0.541	-0.535	-0.529	-0.520	-0.511	-0.502	-0.492	-0.482	-0.470	-0.459	-0.446	-0.434	-0.420	-0.408	-0.395	-0.381	-0.368	-0.354	-0.340	-0.326	-0.314	-0.300	-0.288	-0.276	-0.264	-0.255	-0.244	-0.234	-0.225	-0.215	-0.209	-0.200	-0.195	-0.189	-0.184	-0.180	-0.175	-0.172	-0.170	-0.168	-0.168	-0.166	-0.166	-0.166	-0.169	-0.170	-0.172	-0.174	-0.176	-0.180	-0.184	-0.186	-0.190	-0.192	-0.195	-0.199	-0.202	-0.204	-0.206	-0.208	-0.209	-0.209	-0.209	-0.209	-0.209	-0.208	-0.204	-0.202	-0.198	-0.194	-0.189	-0.182	-0.176	-0.169	-0.161	-0.151	-0.142	-0.132	-0.122	-0.112	-0.100	-0.089	-0.076	-0.062	-0.051	-0.038	-0.024	-0.010	0.002	0.016	0.029	0.044	0.056	0.070	0.082	0.095	0.106	0.118	0.129	0.139	0.150	0.160	0.169	0.179	0.186	0.195	0.202	0.210	0.216	0.222	0.228	0.234	0.238	0.242	0.248	0.251	0.255	0.259	0.261	0.265	0.268	0.270	0.272	0.276	0.280	0.282	0.286	0.289	0.294	0.296	0.302	0.306	0.311	0.318	0.322	0.330	0.336	0.342	0.350	0.356	0.365	0.372	0.382	0.390	0.399	0.409	0.418	0.428	0.438	0.446	0.456	0.465	0.474	0.482	0.491	0.500	0.507	0.515	0.522	0.529	0.534	0.540	0.545	0.549	0.551	0.555	0.558	0.558	0.558	0.558	0.555	0.551	0.548	0.544	0.539	0.532	0.525	0.518	0.509	0.500	0.489	0.478	0.465	0.452	0.439	0.426	0.411	0.396	0.381	0.365	0.349	0.332	0.315	0.298	0.279	0.261	0.241	0.224	0.205	0.186	0.168	0.150	0.130	0.112	0.094	0.075	0.058	0.039	0.021	0.004	-0.012	-0.030	-0.046	-0.062	-0.080	-0.095	-0.110	-0.126	-0.141	-0.155	-0.169	-0.182	-0.196	-0.210	-0.222	-0.235	-0.248	-0.259	-0.269	-0.281	-0.290	-0.300	-0.310	-0.319	-0.328	-0.335	-0.341	-0.349	-0.354	-0.360	-0.365	-0.369	-0.372	-0.376	-0.378	-0.380	-0.381	-0.381	-0.381	-0.381	-0.379	-0.376	-0.374	-0.371	-0.368	-0.362	-0.358	-0.351	-0.345	-0.338	-0.330	-0.321	-0.312	-0.302	-0.292	-0.282	-0.272	-0.261	-0.249	-0.238	-0.225	-0.214	-0.201	-0.190	-0.178	-0.166	-0.154	-0.141	-0.130	-0.119	-0.108	-0.096	-0.086	-0.075	-0.065	-0.056	-0.046	-0.039	-0.030	-0.024	-0.018	-0.011	-0.005	0.000	0.005	0.009	0.012	0.015	0.016	0.018	0.018	0.018	0.016	0.015	0.011	0.010	0.008	0.002	-0.001	-0.006	-0.011	-0.016	-0.022	-0.029	-0.035	-0.042	-0.050	-0.056	-0.065	-0.072	-0.080	-0.089	-0.096	-0.105	-0.112	-0.121	-0.130	-0.139	-0.146	-0.155	-0.162	-0.171	-0.179	-0.186	-0.195	-0.200	-0.208	-0.215	-0.221	-0.228	-0.234	-0.239	-0.244	-0.249	-0.254	-0.258	-0.262	-0.265	-0.269	-0.272	-0.275	-0.276	-0.279	-0.281	-0.281	-0.281	-0.282	-0.281	-0.279	-0.278	-0.276	-0.274	-0.269	-0.265	-0.261	-0.255	-0.249	-0.242	-0.235	-0.226	-0.218	-0.208	-0.196	-0.186	-0.174	-0.161	-0.149	-0.135	-0.119	-0.105	-0.088	-0.070	-0.054	-0.036	-0.018	0.001	0.022	0.041	0.062	0.082	0.104	0.125	0.148	0.169	0.190	0.212	0.235	0.258	0.279	0.301	0.322	0.344	0.364	0.382	0.402	0.421	0.439	0.456	0.474	0.490	0.504	0.518	0.530	0.542	0.552	0.561	0.569	0.576	0.582	0.586	0.590	0.591	0.591	0.589	0.586	0.582	0.578	0.571	0.564	0.554	0.542	0.531	0.519	0.504	0.489	0.472	0.455	0.438	0.419	0.399	0.379	0.359	0.336	0.315	0.291	0.270	0.246	0.222	0.200	0.176	0.154	0.131	0.109	0.085	0.064	0.044	0.022	0.002	-0.018	-0.035	-0.052	-0.069	-0.085	-0.100	-0.114	-0.126	-0.139	-0.149	-0.159	-0.168	-0.175	-0.181	-0.188	-0.191	-0.195	-0.196	-0.198	-0.198	-0.198	-0.196	-0.195	-0.191	-0.186	-0.182	-0.179	-0.172	-0.166	-0.160	-0.152	-0.146	-0.139	-0.130	-0.122	-0.115	-0.106	-0.099	-0.090	-0.082	-0.075	-0.069	-0.061	-0.054	-0.049	-0.042	-0.038	-0.031	-0.028	-0.024	-0.021	-0.019	-0.015	-0.014	-0.012	-0.011	-0.011	-0.012	-0.012	-0.014	-0.015	-0.018	-0.021	-0.025	-0.028	-0.032	-0.038	-0.041	-0.048	-0.052	-0.059	-0.064	-0.070	-0.075	-0.081	-0.088	-0.094	-0.100	-0.106	-0.112	-0.119	-0.125	-0.131	-0.135	-0.141	-0.146	-0.151	-0.155	-0.160	-0.164	-0.168	-0.171	-0.174	-0.176	-0.178	-0.180	-0.182	-0.182	-0.184	-0.184	-0.185	-0.185	-0.185	-0.185	-0.184	-0.182	-0.181	-0.180	-0.179	-0.178	-0.174	-0.172	-0.170	-0.169	-0.165	-0.164	-0.161	-0.158	-0.154	-0.151	-0.149	-0.146	-0.142	-0.140	-0.138	-0.134	-0.130	-0.128	-0.125	-0.121	-0.118	-0.115	-0.112	-0.109	-0.106	-0.102	-0.100	-0.098	-0.095	-0.092	-0.090	-0.088	-0.085	-0.082	-0.081	-0.079	-0.076	-0.074	-0.071	-0.070	-0.068	-0.066	-0.065	-0.064	-0.062	-0.061	-0.060	-0.059	-0.059	-0.058	-0.058	-0.056	-0.055	-0.055	-0.054	-0.052	-0.052	-0.052	-0.051	-0.051	-0.051	-0.051	-0.050	-0.049	-0.048	-0.048	-0.048	-0.046	-0.044	-0.044	-0.044	-0.042	-0.040	-0.038	-0.035	-0.034	-0.031	-0.026	-0.024	-0.019	-0.015	-0.010	-0.005	0.001	0.008	0.014	0.021	0.030	0.039	0.048	0.056	0.066	0.078	0.089	0.101	0.114	0.126	0.141	0.156	0.170	0.186	0.201	0.219	0.235	0.252	0.271	0.289	0.308	0.326	0.345	0.365	0.384	0.404	0.422	0.442	0.462	0.482	0.502	0.522	0.541	0.561	0.580	0.600	0.618	0.636	0.654	0.671	0.689	0.705	0.721	0.736	0.751	0.766	0.781	0.794	0.806	0.820	0.831	0.842	0.854	0.864	0.874	0.884	0.892	0.900	0.908	0.914	0.920	0.925	0.931	0.936	0.941	0.945	0.949	0.952	0.956	0.959	0.960	0.964	0.965	0.966	0.968	0.969	0.970	0.971	0.971	0.972	0.972	0.974	0.974	0.975	0.975	0.975	0.975	0.974	0.975	0.975	0.975	0.974	0.972	0.972	0.972	0.971	0.971	0.970	0.969	0.968	0.966	0.964	0.962	0.961	0.959	0.956	0.954	0.951	0.948	0.944	0.941	0.936	0.934	0.930	0.924	0.920	0.914	0.909	0.904	0.896	0.890	0.885	0.879	0.872	0.864	0.858	0.850	0.844	0.835	0.829	0.821	0.812	0.805	0.798	0.790	0.781	0.774	0.765	0.758	0.751	0.744	0.735	0.728	0.721	0.714	0.706	0.701	0.694	0.688	0.681	0.676	0.670	0.665	0.660	0.656	0.651	0.648	0.644	0.641	0.638	0.634	0.632	0.630	0.628	0.626	0.625	0.624	0.624	0.622	0.622	0.622	0.621	0.622	0.622	0.624	0.625	0.625	0.626	0.628	0.629	0.631	0.632	0.635	0.636	0.639	0.642	0.645	0.648	0.652	0.655	0.659	0.661	0.665	0.669	0.675	0.679	0.684	0.689	0.694	0.700	0.706	0.714	0.721	0.729	0.736	0.745	0.754	0.762	0.771	0.782	0.792	0.804	0.815	0.826	0.839	0.852	0.865	0.879	0.892	0.908	0.922	0.938	0.952	0.969	0.985	1.002	1.019	1.035	1.052	1.069	1.086	1.105	1.122	1.140	1.158	1.176	1.194	1.211	1.229	1.246	1.265	1.282	1.299	1.316	1.334	1.350	1.366	1.382	1.399	1.412	1.428	1.442	1.456	1.469	1.484	1.495	1.508	1.520	1.531	1.542	1.552	1.562	1.572	1.581	1.590	1.598	1.605	1.611	1.618	1.622	1.628	1.632	1.636	1.641	1.644	1.646	1.649	1.650	1.651	1.651	1.651	1.651	1.650	1.649	1.648	1.645	1.641	1.638	1.635	1.629	1.624	1.619	1.614	1.606	1.600	1.592	1.584	1.574	1.566	1.556	1.546	1.534	1.524	1.511	1.499	1.486	1.472	1.459	1.445	1.430	1.415	1.399	1.382	1.366	1.350	1.334	1.315	1.298	1.279	1.261	1.241	1.222	1.204	1.185	1.165	1.145	1.126	1.106	1.085	1.065	1.044	1.025	1.004	0.982	0.962	0.942	0.922	0.901	0.881	0.861	0.841	0.820	0.800	0.779	0.759	0.739	0.718	0.699	0.679	0.659	0.639	0.620	0.600	0.580	0.561	0.541	0.521	0.501	0.481	0.462	0.442	0.422	0.402	0.384	0.364	0.344	0.324	0.304	0.284	0.264	0.244	0.224	0.204	0.182	0.162	0.141	0.121	0.101	0.080	0.060	0.038	0.018	-0.004	-0.024	-0.045	-0.066	-0.088	-0.108	-0.129	-0.150	-0.170	-0.191	-0.210	-0.230	-0.251	-0.270	-0.289	-0.308	-0.326	-0.344	-0.361	-0.379	-0.396	-0.411	-0.428	-0.442	-0.458	-0.471	-0.482	-0.495	-0.506	-0.516	-0.526	-0.535	-0.542	-0.549	-0.555	-0.559	-0.562	-0.565	-0.566	-0.569	-0.568	-0.566	-0.562	-0.560	-0.555	-0.549	-0.542	-0.534	-0.525	-0.515	-0.505	-0.494	-0.481	-0.468	-0.454	-0.439	-0.422	-0.406	-0.390	-0.371	-0.355	-0.336	-0.318	-0.300	-0.280	-0.261	-0.241	-0.222	-0.204	-0.185	-0.166	-0.148	-0.130	-0.112	-0.095	-0.078	-0.062	-0.046	-0.031	-0.016	-0.002	0.011	0.024	0.035	0.046	0.058	0.068	0.076	0.085	0.094	0.101	0.109	0.115	0.120	0.125	0.130	0.135	0.139	0.142	0.148	0.151	0.154	0.158	0.161	0.164	0.168	0.170	0.174	0.178	0.180	0.184	0.188	0.191	0.195	0.200	0.204	0.209	0.214	0.219	0.225	0.230	0.236	0.242	0.248	0.254	0.261	0.268	0.275	0.281	0.288	0.295	0.300	0.306	0.312	0.318	0.322	0.329	0.334	0.336	0.341	0.345	0.346	0.348	0.350	0.351	0.351	0.350	0.349	0.346	0.344	0.340	0.336	0.331	0.326	0.319	0.312	0.305	0.296	0.288	0.278	0.269	0.259	0.246	0.236	0.224	0.212	0.200	0.189	0.175	0.162	0.150	0.138	0.126	0.114	0.102	0.091	0.080	0.069	0.059	0.049	0.040	0.032	0.025	0.018	0.012	0.008	0.004	0.001	-0.001	-0.002	-0.002	-0.001	0.000	0.004	0.008	0.012	0.018	0.025	0.032	0.041	0.051	0.061	0.075	0.088	0.100	0.115	0.130	0.146	0.164	0.180	0.199	0.219	0.238	0.258	0.279	0.300	0.321	0.344	0.365	0.388	0.411	0.434	0.458	0.480	0.504	0.526	0.550	0.571	0.595	0.618	0.641	0.664	0.685	0.708	0.730	0.750	0.771	0.791	0.810	0.829	0.848	0.865	0.882	0.899	0.915	0.930	0.944	0.956	0.970	0.981	0.991	1.002	1.010	1.019	1.025	1.032	1.038	1.042	1.045	1.046	1.049	1.049	1.049	1.048	1.044	1.040	1.036	1.030	1.024	1.015	1.006	0.998	0.986	0.976	0.964	0.950	0.936	0.920	0.906	0.890	0.871	0.854	0.836	0.816	0.796	0.776	0.756	0.734	0.712	0.690	0.668	0.645	0.622	0.599	0.576	0.552	0.530	0.507	0.484	0.461	0.439	0.418	0.394	0.372	0.351	0.331	0.311	0.291	0.272	0.255	0.238	0.221	0.206	0.192	0.179	0.166	0.155	0.145	0.136	0.128	0.120	0.115	0.111	0.109	0.106	0.105	0.106	0.109	0.111	0.116	0.120	0.126	0.135	0.144	0.154	0.165	0.178	0.190	0.204	0.220	0.235	0.251	0.269	0.286	0.305	0.322	0.341	0.361	0.381	0.400	0.421	0.441	0.461	0.481	0.500	0.520	0.540	0.559	0.578	0.596	0.614	0.631	0.648	0.665	0.681	0.696	0.710	0.724	0.738	0.749	0.760	0.770	0.780	0.789	0.796	0.804	0.811	0.816	0.821	0.825	0.829	0.831	0.834	0.835	0.836	0.836	0.836	0.836	0.835	0.832	0.831	0.829	0.826	0.824	0.821	0.819	0.816	0.814	0.811	0.809	0.806	0.805	0.802	0.802	0.802	0.801	0.801	0.802	0.804	0.806	0.810	0.814	0.818	0.824	0.830	0.838	0.846	0.855	0.866	0.878	0.890	0.902	0.919	0.934	0.950	0.968	0.986	1.006	1.026	1.048	1.069	1.092	1.116	1.141	1.165	1.191	1.216	1.244	1.271	1.300	1.328	1.356	1.386	1.415	1.444	1.474	1.504	1.534	1.562	1.592	1.621	1.651	1.679	1.709	1.736	1.764	1.791	1.819	1.845	1.871	1.896	1.920	1.945	1.968	1.989	2.011	2.031	2.051	2.069	2.088	2.104	2.119	2.135	2.149	2.161	2.171	2.182	2.191	2.200	2.206	2.214	2.218	2.222	2.225	2.228	2.229	2.229	2.228	2.225	2.224	2.220	2.215	2.210	2.202	2.198	2.189	2.181	2.172	2.162	2.151	2.141	2.130	2.119	2.108	2.096	2.084	2.072	2.060	2.047	2.035	2.024	2.010	2.000	1.988	1.975	1.965	1.955	1.945	1.935	1.926	1.918	1.910	1.902	1.896	1.890	1.885	1.881	1.876	1.874	1.871	1.870	1.870	1.870	1.870	1.872	1.875	1.879	1.882	1.886	1.892	1.899	1.904	1.911	1.920	1.928	1.935	1.944	1.955	1.962	1.974	1.984	1.994	2.004	2.014	2.024	2.034	2.044	2.054	2.064	2.071	2.081	2.089	2.096	2.102	2.110	2.116	2.121	2.126	2.130	2.134	2.136	2.139	2.141	2.142	2.144	2.144	2.144	2.141	2.141	2.138	2.135	2.131	2.128	2.124	2.119	2.114	2.109	2.102	2.096	2.091	2.085	2.078	2.072	2.066	2.059	2.052	2.046	2.040	2.034	2.029	2.022	2.018	2.013	2.009	2.004	2.000	1.998	1.995	1.991	1.989	1.988	1.986	1.985	1.985	1.985	1.985	1.986	1.988	1.989	1.991	1.992	1.995	1.998	2.000	2.002	2.006	2.009	2.011	2.014	2.018	2.020	2.022	2.025	2.026	2.029	2.030	2.033	2.033	2.034	2.034	2.034	2.033	2.031	2.029	2.026	2.022	2.020	2.015	2.011	2.005	1.998	1.991	1.984	1.976	1.968	1.959	1.949	1.938	1.928	1.915	1.902	1.891	1.878	1.865	1.850	1.836	1.822	1.808	1.792	1.778	1.764	1.748	1.732	1.716	1.702	1.686	1.671	1.656	1.642	1.628	1.612	1.600	1.588	1.574	1.561	1.550	1.538	1.528	1.518	1.509	1.500	1.491	1.482	1.476	1.471	1.465	1.461	1.458	1.455	1.454	1.452	1.452	1.452	1.455	1.458	1.461	1.466	1.470	1.476	1.482	1.490	1.498	1.506	1.515	1.525	1.536	1.548	1.559	1.571	1.582	1.596	1.609	1.624	1.638	1.652	1.668	1.684	1.698	1.714	1.730	1.745	1.761	1.776	1.792	1.809	1.825	1.840	1.856	1.871	1.886	1.901	1.916	1.930	1.946	1.959	1.972	1.985	1.998	2.010	2.022	2.033	2.044	2.055	2.065	2.075	2.085	2.094	2.102	2.111	2.120	2.128	2.135	2.144	2.150	2.156	2.162	2.169	2.175	2.181	2.186	2.191	2.196	2.202	2.208	2.212	2.219	2.224	2.229	2.236	2.241	2.248	2.255	2.262	2.269	2.276	2.284	2.292	2.301	2.310	2.319	2.329	2.339	2.349	2.360	2.371	2.385	2.396	2.409	2.424	2.438	2.454	2.468	2.484	2.500	2.516	2.534	2.551	2.571	2.590	2.609	2.629	2.649	2.670	2.691	2.714	2.735	2.759	2.781	2.804	2.829	2.852	2.878	2.900	2.925	2.949	2.974	2.998	3.021	3.045	3.069	3.092	3.116	3.139	3.162	3.185	3.208	3.229	3.250	3.271	3.291	3.311	3.329	3.348	3.365	3.381	3.396	3.412	3.425	3.439	3.450	3.461	3.471	3.479	3.488	3.494	3.499	3.502	3.508	3.510	3.511	3.511	3.510	3.510	3.506	3.504	3.499	3.494	3.488	3.479	3.471	3.464	3.454	3.442	3.432	3.421	3.411	3.398	3.386	3.375	3.361	3.349	3.336	3.324	3.312	3.300	3.289	3.276	3.265	3.255	3.244	3.235	3.226	3.219	3.210	3.204	3.198	3.191	3.186	3.182	3.179	3.176	3.175	3.174	3.174	3.175	3.175	3.178	3.181	3.185	3.190	3.194	3.200	3.206	3.212	3.220	3.228	3.235	3.242	3.251	3.260	3.269	3.278	3.286	3.295	3.304	3.311	3.319	3.328	3.334	3.340	3.348	3.354	3.360	3.366	3.370	3.375	3.379	3.382	3.385	3.389	3.390	3.391	3.394	3.394	3.394	3.392	3.391	3.390	3.388	3.385	3.382	3.380	3.376	3.372	3.369	3.364	3.359	3.354	3.349	3.344	3.339	3.332	3.329	3.322	3.316	3.311	3.306	3.301	3.296	3.292	3.286	3.282	3.278	3.274	3.270	3.266	3.261	3.258	3.254	3.250	3.246	3.242	3.239	3.235	3.231	3.228	3.225	3.221	3.218	3.214	3.209	3.205	3.201	3.198	3.192	3.189	3.185	3.180	3.176	3.170	3.165	3.160	3.155	3.149	3.142	3.138	3.131	3.125	3.119	3.111	3.106	3.100	3.094	3.088	3.080	3.074	3.068	3.061	3.055	3.048	3.041	3.036	3.030	3.025	3.019	3.014	3.009	3.004	3.000	2.996	2.994	2.990	2.988	2.985	2.984	2.982	2.981	2.981	2.981	2.982	2.984	2.985	2.988	2.990	2.994	2.996	3.001	3.006	3.011	3.016	3.022	3.029	3.036	3.044	3.051	3.059	3.069	3.076	3.084	3.094	3.101	3.110	3.118	3.126	3.135	3.144	3.150	3.159	3.165	3.174	3.180	3.186	3.192	3.198	3.202	3.206	3.210	3.214	3.215	3.216	3.216	3.218	3.216	3.214	3.210	3.206	3.201	3.195	3.189	3.181	3.171	3.162	3.152	3.141	3.129	3.115	3.101	3.086	3.071	3.055	3.038	3.020	3.001	2.984	2.962	2.942	2.921	2.901	2.880	2.858	2.836	2.812	2.791	2.768	2.745	2.722	2.699	2.676	2.655	2.631	2.610	2.588	2.565	2.544	2.522	2.502	2.482	2.462	2.444	2.425	2.406	2.390	2.372	2.356	2.340	2.324	2.309	2.295	2.281	2.266	2.254	2.241	2.229	2.218	2.206	2.194	2.184	2.174	2.164	2.154	2.144	2.134	2.124	2.115	2.105	2.096	2.088	2.078	2.068	2.059	2.049	2.039	2.029	2.018	2.006	1.995	1.984	1.971	1.959	1.946	1.932	1.920	1.906	1.892	1.878	1.864	1.848	1.832	1.816	1.801	1.785	1.769	1.752	1.735	1.718	1.701	1.685	1.668	1.650	1.634	1.618	1.601	1.584	1.569	1.552	1.536	1.521	1.506	1.491	1.478	1.465	1.451	1.440	1.429	1.418	1.409	1.398	1.389	1.382	1.375	1.369	1.364	1.359	1.355	1.351	1.350	1.349	1.348	1.349	1.349	1.351	1.352	1.356	1.360	1.364	1.368	1.372	1.378	1.384	1.391	1.398	1.404	1.412	1.420	1.429	1.438	1.445	1.454	1.462	1.471	1.478	1.486	1.495	1.501	1.510	1.516	1.525	1.531	1.536	1.542	1.548	1.554	1.558	1.561	1.565	1.569	1.570	1.572	1.574	1.574	1.574	1.572	1.571	1.569	1.566	1.562	1.558	1.552	1.546	1.539	1.531	1.522	1.512	1.502	1.492	1.481	1.469	1.456	1.442	1.428	1.412	1.398	1.380	1.364	1.346	1.328	1.309	1.289	1.270	1.249	1.228	1.206	1.185	1.162	1.140	1.118	1.094	1.071	1.049	1.024	1.000	0.976	0.952	0.929	0.905	0.881	0.858	0.834	0.810	0.788	0.764	0.741	0.719	0.696	0.675	0.654	0.632	0.612	0.592	0.572	0.555	0.536	0.519	0.502	0.486	0.470	0.456	0.444	0.430	0.418	0.406	0.395	0.385	0.376	0.368	0.361	0.354	0.349	0.342	0.338	0.332	0.330	0.328	0.324	0.321	0.320	0.320	0.319	0.319	0.319	0.319	0.320	0.320	0.321	0.322	0.324	0.325	0.325	0.326	0.328	0.328	0.328	0.328	0.328	0.328	0.328	0.326	0.326	0.325	0.324	0.321	0.319	0.316	0.312	0.309	0.305	0.300	0.296	0.291	0.286	0.279	0.274	0.266	0.260	0.252	0.246	0.239	0.230	0.221	0.214	0.205	0.196	0.188	0.179	0.169	0.159	0.151	0.142	0.132	0.124	0.114	0.105	0.096	0.088	0.079	0.071	0.061	0.054	0.045	0.038	0.031	0.024	0.016	0.009	0.001	-0.005	-0.011	-0.018	-0.025	-0.030	-0.036	-0.042	-0.048	-0.054	-0.058	-0.062	-0.068	-0.072	-0.076	-0.081	-0.085	-0.088	-0.091	-0.094	-0.098	-0.099	-0.101	-0.104	-0.105	-0.106	-0.108	-0.108	-0.108	-0.106	-0.105	-0.105	-0.102	-0.100	-0.098	-0.094	-0.090	-0.085	-0.081	-0.074	-0.068	-0.061	-0.054	-0.045	-0.036	-0.028	-0.018	-0.008	0.002	0.015	0.026	0.040	0.052	0.066	0.079	0.094	0.108	0.122	0.139	0.154	0.169	0.184	0.200	0.215	0.230	0.245	0.261	0.276	0.291	0.306	0.320	0.336	0.350	0.364	0.378	0.390	0.402	0.415	0.426	0.438	0.448	0.459	0.469	0.478	0.485	0.492	0.501	0.506	0.512	0.519	0.524	0.528	0.532	0.535	0.538	0.540	0.542	0.545	0.545	0.546	0.548	0.549	0.550	0.551	0.550	0.551	0.551	0.551	0.552	0.552	0.552	0.552	0.554	0.554	0.555	0.555	0.556	0.558	0.559	0.560	0.562	0.565	0.565	0.569	0.570	0.572	0.574	0.578	0.580	0.581	0.585	0.588	0.590	0.591	0.594	0.596	0.599	0.601	0.601	0.604	0.605	0.606	0.608	0.609	0.609	0.610	0.610	0.611	0.610	0.611	0.610	0.609	0.608	0.606	0.605	0.604	0.600	0.598	0.595	0.592	0.590	0.586	0.582	0.580	0.575	0.571	0.566	0.562	0.556	0.551	0.546	0.540	0.535	0.530	0.524	0.519	0.512	0.505	0.499	0.492	0.485	0.479	0.470	0.462	0.454	0.445	0.436	0.428	0.418	0.408	0.396	0.385	0.375	0.362	0.350	0.336	0.321	0.308	0.291	0.274	0.258	0.239	0.221	0.201	0.181	0.160	0.138	0.115	0.092	0.068	0.042	0.018	-0.010	-0.036	-0.064	-0.091	-0.120	-0.150	-0.180	-0.210	-0.241	-0.272	-0.304	-0.335	-0.368	-0.400	-0.431	-0.464	-0.495	-0.526	-0.558	-0.589	-0.620	-0.649	-0.679	-0.708	-0.735	-0.762	-0.790	-0.815	-0.839	-0.862	-0.886	-0.908	-0.928	-0.948	-0.965	-0.982	-0.999	-1.012	-1.026	-1.039	-1.050	-1.060	-1.069	-1.075	-1.081	-1.088	-1.091	-1.095	-1.098	-1.099	-1.099	-1.098	-1.096	-1.092	-1.090	-1.085	-1.080	-1.075	-1.070	-1.064	-1.058	-1.051	-1.042	-1.036	-1.028	-1.019	-1.010	-1.002	-0.994	-0.985	-0.978	-0.970	-0.961	-0.954	-0.948	-0.940	-0.934	-0.928	-0.921	-0.915	-0.910	-0.905	-0.901	-0.898	-0.894	-0.891	-0.889	-0.886	-0.885	-0.885	-0.885	-0.885	-0.885	-0.888	-0.889	-0.891	-0.895	-0.899	-0.902	-0.906	-0.911	-0.918	-0.922	-0.929	-0.935	-0.942	-0.950	-0.958	-0.966	-0.975	-0.984	-0.992	-1.002	-1.011	-1.022	-1.031	-1.042	-1.052	-1.062	-1.074	-1.082	-1.094	-1.104	-1.115	-1.124	-1.135	-1.145	-1.154	-1.164	-1.174	-1.182	-1.190	-1.200	-1.208	-1.215	-1.222	-1.230	-1.236	-1.241	-1.248	-1.252	-1.258	-1.261	-1.265	-1.269	-1.271	-1.274	-1.275	-1.276	-1.278	-1.278	-1.276	-1.276	-1.274	-1.272	-1.270	-1.266	-1.264	-1.260	-1.254	-1.250	-1.245	-1.240	-1.234	-1.229	-1.221	-1.215	-1.209	-1.202	-1.195	-1.189	-1.182	-1.175	-1.169	-1.164	-1.158	-1.152	-1.146	-1.141	-1.138	-1.134	-1.130	-1.128	-1.124	-1.121	-1.121	-1.120	-1.119	-1.120	-1.122	-1.124	-1.125	-1.129	-1.132	-1.138	-1.144	-1.149	-1.156	-1.164	-1.171	-1.181	-1.190	-1.201	-1.211	-1.224	-1.235	-1.248	-1.261	-1.274	-1.289	-1.301	-1.316	-1.332	-1.346	-1.362	-1.379	-1.394	-1.409	-1.425	-1.440	-1.456	-1.471	-1.486	-1.501	-1.516	-1.530	-1.545	-1.559	-1.571	-1.585	-1.598	-1.610	-1.621	-1.631	-1.641	-1.651	-1.659	-1.668	-1.675	-1.681	-1.688	-1.692	-1.698	-1.701	-1.705	-1.709	-1.709	-1.711	-1.711	-1.711	-1.711	-1.709	-1.706	-1.704	-1.700	-1.698	-1.692	-1.688	-1.682	-1.676	-1.671	-1.664	-1.656	-1.649	-1.641	-1.634	-1.626	-1.618	-1.611	-1.602	-1.594	-1.585	-1.578	-1.569	-1.561	-1.554	-1.546	-1.539	-1.531	-1.524	-1.518	-1.512	-1.506	-1.501	-1.496	-1.491	-1.488	-1.482	-1.479	-1.478	-1.474	-1.472	-1.470	-1.469	-1.468	-1.468	-1.468	-1.469	-1.469	-1.471	-1.471	-1.474	-1.476	-1.478	-1.481	-1.484	-1.488	-1.490	-1.494	-1.496	-1.500	-1.502	-1.506	-1.509	-1.511	-1.514	-1.516	-1.518	-1.520	-1.521	-1.524	-1.525	-1.525	-1.525	-1.524	-1.524	-1.522	-1.520	-1.518	-1.515	-1.512	-1.508	-1.502	-1.498	-1.491	-1.486	-1.480	-1.472	-1.464	-1.456	-1.448	-1.439	-1.430	-1.421	-1.410	-1.401	-1.390	-1.380	-1.369	-1.359	-1.348	-1.336	-1.325	-1.314	-1.302	-1.292	-1.281	-1.271	-1.261	-1.250	-1.241	-1.232	-1.224	-1.215	-1.209	-1.200	-1.194	-1.188	-1.181	-1.176	-1.172	-1.168	-1.165	-1.161	-1.160	-1.159	-1.159	-1.158	-1.159	-1.160	-1.162	-1.164	-1.168	-1.170	-1.174	-1.179	-1.184	-1.188	-1.194	-1.199	-1.205	-1.211	-1.219	-1.225	-1.231	-1.239	-1.245	-1.252	-1.259	-1.266	-1.271	-1.278	-1.285	-1.290	-1.296	-1.301	-1.305	-1.309	-1.314	-1.316	-1.319	-1.320	-1.321	-1.322	-1.322	-1.321	-1.320	-1.318	-1.315	-1.311	-1.308	-1.301	-1.295	-1.288	-1.281	-1.272	-1.261	-1.252	-1.241	-1.229	-1.215	-1.201	-1.188	-1.174	-1.158	-1.141	-1.124	-1.106	-1.089	-1.069	-1.050	-1.030	-1.010	-0.990	-0.968	-0.946	-0.925	-0.904	-0.881	-0.859	-0.838	-0.814	-0.792	-0.770	-0.749	-0.726	-0.705	-0.682	-0.662	-0.641	-0.621	-0.600	-0.581	-0.561	-0.544	-0.525	-0.509	-0.491	-0.476	-0.461	-0.448	-0.434	-0.422	-0.411	-0.401	-0.394	-0.385	-0.378	-0.371	-0.368	-0.362	-0.360	-0.358	-0.356	-0.356	-0.358	-0.359	-0.364	-0.366	-0.372	-0.378	-0.385	-0.394	-0.401	-0.411	-0.422	-0.434	-0.448	-0.460	-0.475	-0.489	-0.504	-0.520	-0.535	-0.551	-0.569	-0.586	-0.605	-0.622	-0.642	-0.660	-0.680	-0.700	-0.719	-0.739	-0.759	-0.780	-0.799	-0.819	-0.839	-0.858	-0.878	-0.898	-0.916	-0.934	-0.952	-0.971	-0.989	-1.005	-1.022	-1.039	-1.055	-1.070	-1.085	-1.099	-1.111	-1.124	-1.136	-1.148	-1.159	-1.168	-1.178	-1.186	-1.192	-1.200	-1.205	-1.210	-1.214	-1.218	-1.220	-1.222	-1.222	-1.222	-1.222	-1.220	-1.218	-1.214	-1.210	-1.204	-1.198	-1.191	-1.185	-1.176	-1.166	-1.158	-1.146	-1.136	-1.124	-1.111	-1.099	-1.086	-1.072	-1.060	-1.046	-1.031	-1.016	-1.002	-0.988	-0.972	-0.959	-0.944	-0.930	-0.916	-0.901	-0.889	-0.875	-0.862	-0.851	-0.839	-0.829	-0.819	-0.809	-0.800	-0.792	-0.785	-0.780	-0.775	-0.771	-0.769	-0.768	-0.768	-0.768	-0.769	-0.772	-0.779	-0.784	-0.791	-0.800	-0.810	-0.821	-0.834	-0.846	-0.861	-0.876	-0.894	-0.911	-0.931	-0.950	-0.971	-0.992	-1.015	-1.039	-1.061	-1.086	-1.111	-1.136	-1.162	-1.189	-1.215	-1.241	-1.269	-1.295	-1.321	-1.348	-1.374	-1.399	-1.424	-1.448	-1.471	-1.495	-1.518	-1.539	-1.560	-1.580	-1.599	-1.616	-1.632	-1.648	-1.662	-1.676	-1.688	-1.698	-1.708	-1.716	-1.724	-1.730	-1.734	-1.738	-1.739	-1.740	-1.740	-1.740	-1.738	-1.734	-1.729	-1.724	-1.718	-1.710	-1.701	-1.692	-1.684	-1.672	-1.664	-1.652	-1.640	-1.628	-1.615	-1.602	-1.590	-1.575	-1.562	-1.548	-1.534	-1.520	-1.508	-1.494	-1.480	-1.466	-1.454	-1.440	-1.426	-1.415	-1.402	-1.390	-1.379	-1.366	-1.355	-1.344	-1.332	-1.322	-1.312	-1.302	-1.295	-1.285	-1.278	-1.268	-1.260	-1.252	-1.245	-1.239	-1.232	-1.226	-1.220	-1.215	-1.209	-1.205	-1.200	-1.195	-1.191	-1.186	-1.184	-1.181	-1.179	-1.176	-1.174	-1.172	-1.171	-1.171	-1.170	-1.169	-1.170	-1.169	-1.170	-1.171	-1.172	-1.174	-1.175	-1.178	-1.180	-1.182	-1.184	-1.186	-1.190	-1.194	-1.196	-1.200	-1.202	-1.206	-1.210	-1.212	-1.215	-1.219	-1.221	-1.224	-1.226	-1.228	-1.230	-1.231	-1.235	-1.236	-1.238	-1.238	-1.239	-1.239	-1.236	-1.236	-1.234	-1.231	-1.230	-1.225	-1.221	-1.216	-1.211	-1.205	-1.199	-1.191	-1.182	-1.174	-1.164	-1.154	-1.144	-1.131	-1.119	-1.105	-1.091	-1.078	-1.061	-1.045	-1.028	-1.011	-0.992	-0.974	-0.954	-0.934	-0.912	-0.891	-0.869	-0.846	-0.824	-0.799	-0.775	-0.751	-0.725	-0.699	-0.672	-0.645	-0.619	-0.591	-0.564	-0.535	-0.506	-0.479	-0.449	-0.420	-0.392	-0.362	-0.332	-0.304	-0.274	-0.246	-0.216	-0.188	-0.159	-0.131	-0.102	-0.074	-0.046	-0.020	0.006	0.031	0.058	0.082	0.106	0.130	0.154	0.176	0.196	0.218	0.236	0.255	0.272	0.289	0.304	0.319	0.331	0.344	0.355	0.364	0.374	0.380	0.386	0.391	0.395	0.398	0.399	0.399	0.398	0.395	0.391	0.386	0.381	0.374	0.364	0.354	0.344	0.331	0.318	0.302	0.288	0.270	0.252	0.232	0.214	0.192	0.171	0.149	0.125	0.100	0.076	0.050	0.024	-0.004	-0.031	-0.060	-0.089	-0.118	-0.148	-0.176	-0.208	-0.238	-0.268	-0.299	-0.330	-0.362	-0.392	-0.424	-0.455	-0.485	-0.516	-0.546	-0.576	-0.605	-0.635	-0.665	-0.692	-0.721	-0.749	-0.776	-0.804	-0.829	-0.855	-0.879	-0.904	-0.928	-0.949	-0.971	-0.992	-1.014	-1.032	-1.051	-1.069	-1.086	-1.104	-1.119	-1.132	-1.148	-1.160	-1.171	-1.184	-1.194	-1.204	-1.214	-1.221	-1.229	-1.235	-1.241	-1.248	-1.252	-1.256	-1.259	-1.262	-1.265	-1.268	-1.268	-1.270	-1.269	-1.270	-1.269	-1.268	-1.266	-1.265	-1.264	-1.261	-1.260	-1.258	-1.255	-1.252	-1.250	-1.248	-1.245	-1.244	-1.240	-1.239	-1.235	-1.232	-1.230	-1.229	-1.226	-1.224	-1.224	-1.221	-1.221	-1.220	-1.219	-1.219	-1.219	-1.221	-1.221	-1.222	-1.224	-1.226	-1.229	-1.231	-1.235	-1.238	-1.242	-1.248	-1.252	-1.258	-1.264	-1.271	-1.278	-1.285	-1.292	-1.301	-1.310	-1.320	-1.330	-1.340	-1.351	-1.361	-1.372	-1.385	-1.398	-1.410	-1.422	-1.435	-1.448	-1.461	-1.475	-1.488	-1.500	-1.515	-1.529	-1.542	-1.555	-1.570	-1.584	-1.598	-1.611	-1.624	-1.636	-1.650	-1.661	-1.672	-1.684	-1.695	-1.705	-1.714	-1.724	-1.732	-1.739	-1.746	-1.752	-1.758	-1.762	-1.766	-1.770	-1.771	-1.772	-1.774	-1.771	-1.771	-1.769	-1.765	-1.761	-1.755	-1.750	-1.742	-1.732	-1.724	-1.714	-1.701	-1.689	-1.676	-1.661	-1.646	-1.630	-1.612	-1.594	-1.575	-1.555	-1.535	-1.512	-1.490	-1.466	-1.442	-1.418	-1.390	-1.364	-1.336	-1.309	-1.280	-1.252	-1.222	-1.191	-1.161	-1.131	-1.099	-1.066	-1.035	-1.001	-0.969	-0.936	-0.902	-0.869	-0.838	-0.804	-0.771	-0.738	-0.705	-0.672	-0.640	-0.609	-0.578	-0.546	-0.515	-0.486	-0.458	-0.429	-0.400	-0.372	-0.346	-0.320	-0.294	-0.270	-0.248	-0.224	-0.201	-0.180	-0.160	-0.140	-0.121	-0.105	-0.086	-0.071	-0.056	-0.041	-0.028	-0.015	-0.002	0.009	0.020	0.029	0.039	0.046	0.055	0.062	0.070	0.078	0.082	0.089	0.094	0.099	0.104	0.108	0.112	0.116	0.120	0.124	0.128	0.130	0.135	0.139	0.141	0.144	0.149	0.151	0.156	0.159	0.164	0.169	0.171	0.176	0.181	0.186	0.191	0.198	0.202	0.209	0.215	0.221	0.228	0.234	0.241	0.250	0.256	0.264	0.272	0.280	0.288	0.296	0.305	0.312	0.322	0.330	0.338	0.346	0.355	0.364	0.372	0.380	0.389	0.399	0.408	0.416	0.424	0.432	0.442	0.451	0.460	0.468	0.476	0.484	0.491	0.499	0.507	0.514	0.521	0.529	0.535	0.542	0.548	0.554	0.559	0.564	0.570	0.574	0.578	0.581	0.585	0.588	0.590	0.592	0.594	0.594	0.594	0.595	0.594	0.592	0.591	0.589	0.585	0.582	0.578	0.572	0.568	0.561	0.555	0.546	0.539	0.531	0.521	0.511	0.501	0.491	0.479	0.468	0.455	0.442	0.429	0.415	0.400	0.386	0.370	0.355	0.339	0.322	0.306	0.290	0.274	0.256	0.240	0.224	0.206	0.190	0.174	0.156	0.140	0.124	0.109	0.092	0.078	0.062	0.049	0.035	0.021	0.009	-0.002	-0.014	-0.025	-0.034	-0.044	-0.052	-0.059	-0.066	-0.072	-0.078	-0.082	-0.088	-0.091	-0.094	-0.096	-0.096	-0.098	-0.098	-0.096	-0.096	-0.092	-0.091	-0.089	-0.085	-0.081	-0.079	-0.075	-0.071	-0.068	-0.064	-0.060	-0.056	-0.052	-0.049	-0.046	-0.044	-0.041	-0.040	-0.040	-0.039	-0.039	-0.040	-0.042	-0.044	-0.049	-0.054	-0.059	-0.065	-0.071	-0.080	-0.089	-0.099	-0.110	-0.121	-0.134	-0.146	-0.161	-0.176	-0.192	-0.209	-0.226	-0.244	-0.261	-0.280	-0.300	-0.319	-0.339	-0.359	-0.380	-0.400	-0.420	-0.440	-0.461	-0.481	-0.500	-0.519	-0.539	-0.555	-0.574	-0.590	-0.608	-0.624	-0.638	-0.651	-0.665	-0.676	-0.689	-0.700	-0.709	-0.718	-0.725	-0.732	-0.739	-0.744	-0.748	-0.750	-0.754	-0.755	-0.756	-0.756	-0.756	-0.755	-0.754	-0.751	-0.750	-0.746	-0.745	-0.742	-0.740	-0.738	-0.734	-0.731	-0.729	-0.728	-0.725	-0.724	-0.724	-0.722	-0.724	-0.724	-0.726	-0.729	-0.732	-0.738	-0.742	-0.750	-0.758	-0.766	-0.775	-0.786	-0.799	-0.812	-0.826	-0.841	-0.858	-0.874	-0.892	-0.912	-0.932	-0.954	-0.978	-1.000	-1.025	-1.050	-1.076	-1.104	-1.131	-1.160	-1.189	-1.218	-1.249	-1.279	-1.309	-1.341	-1.372	-1.404	-1.438	-1.469	-1.501	-1.532	-1.566	-1.599	-1.630	-1.662	-1.695	-1.726	-1.759	-1.789	-1.820	-1.851	-1.881	-1.911	-1.940	-1.970	-1.998	-2.025	-2.052	-2.080	-2.106	-2.131	-2.156	-2.180	-2.202	-2.225	-2.248	-2.268	-2.288	-2.308	-2.326	-2.344	-2.361	-2.378	-2.392	-2.406	-2.420	-2.432	-2.444	-2.455	-2.464	-2.472	-2.480	-2.488	-2.492	-2.498	-2.500	-2.504	-2.506	-2.505	-2.506	-2.505	-2.502	-2.500	-2.496	-2.490	-2.486	-2.480	-2.472	-2.465	-2.455	-2.446	-2.436	-2.426	-2.415	-2.404	-2.391	-2.379	-2.366	-2.354	-2.339	-2.325	-2.312	-2.299	-2.285	-2.270	-2.256	-2.242	-2.229	-2.215	-2.202	-2.189	-2.176	-2.165	-2.152	-2.142	-2.131	-2.121	-2.111	-2.102	-2.094	-2.088	-2.080	-2.074	-2.069	-2.062	-2.059	-2.056	-2.052	-2.051	-2.050	-2.050	-2.050	-2.051	-2.052	-2.055	-2.056	-2.060	-2.064	-2.068	-2.072	-2.079	-2.084	-2.090	-2.096	-2.102	-2.110	-2.118	-2.125	-2.131	-2.139	-2.146	-2.155	-2.162	-2.170	-2.178	-2.185	-2.192	-2.200	-2.206	-2.214	-2.220	-2.226	-2.234	-2.239	-2.244	-2.250	-2.255	-2.259	-2.262	-2.268	-2.271	-2.275	-2.278	-2.281	-2.284	-2.286	-2.289	-2.291	-2.291	-2.294	-2.296	-2.296	-2.298	-2.299	-2.300	-2.300	-2.300	-2.300	-2.300	-2.300	-2.300	-2.300	-2.299	-2.300	-2.300	-2.300	-2.301	-2.301	-2.301	-2.301	-2.301	-2.301	-2.302	-2.304	-2.305	-2.306	-2.309	-2.309	-2.312	-2.314	-2.316	-2.319	-2.324	-2.326	-2.331	-2.335	-2.341	-2.345	-2.352	-2.358	-2.362	-2.371	-2.379	-2.386	-2.395	-2.405	-2.414	-2.424	-2.434	-2.444	-2.455	-2.468	-2.480	-2.492	-2.505	-2.519	-2.532	-2.545	-2.560	-2.574	-2.589	-2.602	-2.618	-2.631	-2.648	-2.662	-2.676	-2.691	-2.705	-2.720	-2.732	-2.746	-2.759	-2.771	-2.784	-2.795	-2.805	-2.815	-2.825	-2.832	-2.840	-2.848	-2.852	-2.858	-2.861	-2.865	-2.866	-2.868	-2.868	-2.866	-2.864	-2.860	-2.855	-2.849	-2.842	-2.834	-2.825	-2.815	-2.804	-2.790	-2.776	-2.762	-2.748	-2.730	-2.714	-2.695	-2.676	-2.656	-2.636	-2.615	-2.592	-2.571	-2.549	-2.526	-2.502	-2.479	-2.456	-2.431	-2.409	-2.385	-2.362	-2.339	-2.315	-2.292	-2.269	-2.246	-2.225	-2.202	-2.181	-2.160	-2.140	-2.119	-2.100	-2.081	-2.064	-2.045	-2.029	-2.013	-1.996	-1.981	-1.966	-1.952	-1.938	-1.925	-1.912	-1.900	-1.889	-1.878	-1.868	-1.858	-1.848	-1.839	-1.829	-1.821	-1.814	-1.805	-1.799	-1.790	-1.784	-1.776	-1.769	-1.762	-1.758	-1.751	-1.745	-1.739	-1.732	-1.726	-1.721	-1.716	-1.710	-1.706	-1.701	-1.698	-1.692	-1.688	-1.684	-1.680	-1.676	-1.672	-1.670	-1.666	-1.664	-1.661	-1.659	-1.656	-1.655	-1.652	-1.652	-1.650	-1.650	-1.649	-1.648	-1.648	-1.648	-1.646	-1.646	-1.646	-1.645	-1.646	-1.645	-1.645	-1.644	-1.642	-1.642	-1.641	-1.640	-1.636	-1.635	-1.632	-1.629	-1.626	-1.622	-1.618	-1.612	-1.606	-1.600	-1.594	-1.586	-1.579	-1.570	-1.560	-1.551	-1.541	-1.529	-1.516	-1.504	-1.491	-1.476	-1.462	-1.448	-1.432	-1.416	-1.401	-1.385	-1.368	-1.351	-1.335	-1.318	-1.302	-1.285	-1.269	-1.252	-1.238	-1.222	-1.208	-1.194	-1.180	-1.166	-1.154	-1.142	-1.131	-1.121	-1.112	-1.104	-1.096	-1.091	-1.086	-1.081	-1.078	-1.076	-1.075	-1.075	-1.075	-1.076	-1.080	-1.082	-1.088	-1.092	-1.099	-1.106	-1.114	-1.122	-1.132	-1.141	-1.151	-1.161	-1.172	-1.184	-1.194	-1.205	-1.216	-1.228	-1.239	-1.249	-1.260	-1.271	-1.281	-1.291	-1.300	-1.310	-1.318	-1.325	-1.334	-1.339	-1.346	-1.350	-1.356	-1.359	-1.362	-1.365	-1.366	-1.369	-1.371	-1.370	-1.371	-1.370	-1.370	-1.369	-1.368	-1.366	-1.364	-1.362	-1.360	-1.358	-1.356	-1.355	-1.352	-1.350	-1.349	-1.348	-1.346	-1.346	-1.345	-1.345	-1.345	-1.346	-1.348	-1.349	-1.352	-1.355	-1.359	-1.362	-1.366	-1.371	-1.376	-1.384	-1.390	-1.396	-1.404	-1.411	-1.420	-1.430	-1.439	-1.448	-1.458	-1.469	-1.479	-1.489	-1.501	-1.512	-1.524	-1.535	-1.546	-1.558	-1.569	-1.580	-1.591	-1.601	-1.612	-1.622	-1.634	-1.644	-1.652	-1.662	-1.671	-1.680	-1.689	-1.696	-1.704	-1.710	-1.718	-1.725	-1.731	-1.738	-1.744	-1.749	-1.755	-1.760	-1.765	-1.770	-1.774	-1.779	-1.784	-1.788	-1.791	-1.795	-1.800	-1.804	-1.809	-1.812	-1.816	-1.821	-1.825	-1.830	-1.835	-1.840	-1.845	-1.851	-1.856	-1.862	-1.870	-1.876	-1.882	-1.890	-1.898	-1.906	-1.915	-1.922	-1.932	-1.941	-1.951	-1.960	-1.970	-1.981	-1.990	-2.000	-2.011	-2.022	-2.033	-2.044	-2.054	-2.065	-2.075	-2.086	-2.096	-2.108	-2.118	-2.128	-2.138	-2.148	-2.156	-2.166	-2.175	-2.185	-2.192	-2.200	-2.208	-2.215	-2.221	-2.229	-2.234	-2.240	-2.245	-2.249	-2.254	-2.258	-2.261	-2.264	-2.265	-2.268	-2.270	-2.270	-2.271	-2.271	-2.270	-2.269	-2.268	-2.266	-2.264	-2.262	-2.259	-2.256	-2.251	-2.248	-2.242	-2.239	-2.232	-2.228	-2.221	-2.216	-2.209	-2.202	-2.196	-2.189	-2.181	-2.174	-2.166	-2.158	-2.150	-2.141	-2.132	-2.124	-2.115	-2.106	-2.096	-2.086	-2.075	-2.065	-2.054	-2.044	-2.033	-2.021	-2.009	-1.998	-1.986	-1.974	-1.962	-1.950	-1.938	-1.925	-1.914	-1.901	-1.889	-1.876	-1.865	-1.852	-1.840	-1.830	-1.818	-1.806	-1.796	-1.785	-1.774	-1.765	-1.755	-1.745	-1.736	-1.729	-1.721	-1.714	-1.706	-1.700	-1.694	-1.689	-1.684	-1.679	-1.675	-1.672	-1.669	-1.666	-1.665	-1.664	-1.662	-1.662	-1.662	-1.665	-1.666	-1.668	-1.669	-1.671	-1.674	-1.676	-1.679	-1.682	-1.686	-1.688	-1.691	-1.694	-1.696	-1.699	-1.701	-1.702	-1.704	-1.704	-1.704	-1.704	-1.702	-1.701	-1.699	-1.695	-1.691	-1.686	-1.681	-1.676	-1.670	-1.662	-1.654	-1.644	-1.634	-1.622	-1.612	-1.599	-1.586	-1.572	-1.558	-1.542	-1.526	-1.510	-1.494	-1.476	-1.460	-1.441	-1.424	-1.405	-1.389	-1.370	-1.352	-1.335	-1.318	-1.300	-1.284	-1.269	-1.252	-1.239	-1.225	-1.212	-1.200	-1.189	-1.178	-1.169	-1.161	-1.155	-1.149	-1.145	-1.141	-1.139	-1.138	-1.139	-1.141	-1.144	-1.148	-1.152	-1.159	-1.166	-1.175	-1.186	-1.198	-1.209	-1.221	-1.235	-1.249	-1.265	-1.281	-1.296	-1.314	-1.331	-1.349	-1.366	-1.385	-1.404	-1.421	-1.440	-1.458	-1.476	-1.494	-1.511	-1.529	-1.546	-1.562	-1.580	-1.596	-1.612	-1.629	-1.642	-1.658	-1.671	-1.684	-1.698	-1.709	-1.721	-1.732	-1.745	-1.754	-1.765	-1.776	-1.786	-1.795	-1.805	-1.814	-1.824	-1.832	-1.842	-1.851	-1.860	-1.870	-1.880	-1.889	-1.899	-1.910	-1.919	-1.930	-1.940	-1.952	-1.964	-1.975	-1.988	-1.999	-2.013	-2.025	-2.038	-2.051	-2.064	-2.078	-2.091	-2.105	-2.119	-2.132	-2.146	-2.159	-2.172	-2.186	-2.198	-2.211	-2.222	-2.235	-2.245	-2.255	-2.265	-2.272	-2.281	-2.288	-2.294	-2.299	-2.302	-2.305	-2.308	-2.308	-2.306	-2.306	-2.302	-2.298	-2.291	-2.285	-2.278	-2.268	-2.258	-2.245	-2.231	-2.218	-2.201	-2.185	-2.166	-2.149	-2.129	-2.108	-2.086	-2.062	-2.040	-2.015	-1.990	-1.965	-1.939	-1.911	-1.884	-1.858	-1.829	-1.800	-1.771	-1.744	-1.715	-1.686	-1.658	-1.629	-1.600	-1.574	-1.546	-1.519	-1.491	-1.466	-1.439	-1.415	-1.390	-1.366	-1.342	-1.321	-1.300	-1.279	-1.260	-1.240	-1.224	-1.205	-1.189	-1.174	-1.160	-1.148	-1.135	-1.122	-1.112	-1.101	-1.095	-1.086	-1.081	-1.076	-1.071	-1.068	-1.064	-1.062	-1.061	-1.061	-1.062	-1.065	-1.068	-1.071	-1.075	-1.081	-1.088	-1.094	-1.101	-1.110	-1.119	-1.129	-1.139	-1.149	-1.160	-1.172	-1.184	-1.196	-1.210	-1.222	-1.235	-1.249	-1.262	-1.276	-1.291	-1.306	-1.319	-1.334	-1.348	-1.361	-1.375	-1.390	-1.404	-1.415	-1.429	-1.441	-1.452	-1.465	-1.476	-1.488	-1.498	-1.508	-1.516	-1.525	-1.534	-1.542	-1.549	-1.555	-1.562	-1.566	-1.571	-1.576	-1.579	-1.582	-1.584	-1.586	-1.588	-1.589	-1.590	-1.590	-1.590	-1.589	-1.588	-1.586	-1.585	-1.582	-1.581	-1.578	-1.576	-1.574	-1.572	-1.570	-1.569	-1.566	-1.565	-1.562	-1.561	-1.559	-1.559	-1.558	-1.558	-1.558	-1.558	-1.559	-1.560	-1.561	-1.564	-1.566	-1.570	-1.572	-1.578	-1.584	-1.590	-1.595	-1.602	-1.610	-1.619	-1.629	-1.638	-1.648	-1.659	-1.671	-1.682	-1.695	-1.709	-1.722	-1.736	-1.750	-1.765	-1.780	-1.794	-1.810	-1.825	-1.840	-1.856	-1.871	-1.886	-1.902	-1.918	-1.934	-1.948	-1.962	-1.976	-1.990	-2.004	-2.016	-2.029	-2.039	-2.051	-2.061	-2.071	-2.080	-2.089	-2.096	-2.102	-2.109	-2.114	-2.120	-2.122	-2.125	-2.128	-2.129	-2.129	-2.128	-2.126	-2.125	-2.121	-2.116	-2.112	-2.106	-2.099	-2.091	-2.084	-2.075	-2.065	-2.054	-2.042	-2.031	-2.021	-2.007	-1.996	-1.982	-1.969	-1.955	-1.941	-1.928	-1.912	-1.899	-1.885	-1.869	-1.855	-1.841	-1.828	-1.814	-1.799	-1.785	-1.774	-1.760	-1.748	-1.735	-1.724	-1.712	-1.702	-1.692	-1.682	-1.674	-1.666	-1.659	-1.651	-1.645	-1.641	-1.636	-1.632	-1.629	-1.628	-1.625	-1.624	-1.624	-1.624	-1.625	-1.626	-1.629	-1.631	-1.634	-1.636	-1.640	-1.645	-1.649	-1.652	-1.658	-1.662	-1.666	-1.672	-1.678	-1.681	-1.688	-1.691	-1.696	-1.700	-1.705	-1.709	-1.714	-1.716	-1.719	-1.721	-1.724	-1.726	-1.728	-1.729	-1.730	-1.730	-1.729	-1.729	-1.728	-1.725	-1.724	-1.721	-1.718	-1.712	-1.709	-1.704	-1.699	-1.692	-1.685	-1.679	-1.672	-1.666	-1.658	-1.650	-1.642	-1.634	-1.625	-1.616	-1.608	-1.599	-1.590	-1.580	-1.570	-1.561	-1.551	-1.541	-1.532	-1.522	-1.514	-1.502	-1.494	-1.484	-1.475	-1.465	-1.455	-1.446	-1.436	-1.428	-1.418	-1.409	-1.399	-1.391	-1.382	-1.374	-1.365	-1.356	-1.348	-1.340	-1.332	-1.325	-1.318	-1.309	-1.301	-1.294	-1.288	-1.280	-1.274	-1.268	-1.261	-1.254	-1.248	-1.242	-1.238	-1.231	-1.226	-1.222	-1.216	-1.212	-1.209	-1.205	-1.201	-1.199	-1.195	-1.191	-1.189	-1.188	-1.185	-1.182	-1.180	-1.178	-1.176	-1.175	-1.174	-1.172	-1.171	-1.170	-1.169	-1.169	-1.166	-1.166	-1.165	-1.164	-1.164	-1.162	-1.160	-1.159	-1.156	-1.154	-1.151	-1.149	-1.145	-1.141	-1.138	-1.132	-1.126	-1.121	-1.115	-1.108	-1.101	-1.094	-1.085	-1.076	-1.068	-1.059	-1.048	-1.038	-1.026	-1.014	-1.002	-0.990	-0.976	-0.962	-0.949	-0.935	-0.920	-0.905	-0.889	-0.872	-0.858	-0.840	-0.824	-0.806	-0.789	-0.771	-0.754	-0.735	-0.718	-0.699	-0.681	-0.662	-0.644	-0.625	-0.606	-0.588	-0.569	-0.552	-0.534	-0.515	-0.498	-0.479	-0.459	-0.440	-0.421	-0.402	-0.382	-0.364	-0.344	-0.324	-0.302	-0.282	-0.261	-0.241	-0.219	-0.198	-0.176	-0.154	-0.132	-0.110	-0.086	-0.064	-0.040	-0.016	0.006	0.030	0.054	0.078	0.100	0.124	0.148	0.171	0.195	0.219	0.242	0.265	0.289	0.311	0.332	0.355	0.376	0.396	0.416	0.435	0.452	0.471	0.486	0.502	0.516	0.529	0.541	0.552	0.561	0.570	0.576	0.582	0.586	0.590	0.592	0.591	0.591	0.589	0.586	0.581	0.575	0.569	0.560	0.551	0.540	0.529	0.516	0.502	0.488	0.472	0.455	0.439	0.420	0.401	0.382	0.364	0.344	0.324	0.302	0.282	0.261	0.240	0.220	0.199	0.179	0.159	0.139	0.119	0.099	0.080	0.061	0.044	0.026	0.010	-0.006	-0.021	-0.035	-0.051	-0.062	-0.076	-0.088	-0.098	-0.108	-0.118	-0.125	-0.131	-0.138	-0.142	-0.148	-0.151	-0.154	-0.156	-0.158	-0.158	-0.158	-0.156	-0.156	-0.154	-0.150	-0.146	-0.141	-0.136	-0.130	-0.124	-0.119	-0.112	-0.104	-0.098	-0.090	-0.081	-0.072	-0.064	-0.055	-0.046	-0.036	-0.028	-0.016	-0.006	0.002	0.014	0.022	0.032	0.042	0.052	0.064	0.072	0.082	0.092	0.102	0.111	0.121	0.130	0.138	0.146	0.156	0.164	0.172	0.181	0.189	0.198	0.205	0.211	0.219	0.226	0.234	0.240	0.248	0.254	0.260	0.265	0.271	0.276	0.282	0.288	0.292	0.298	0.302	0.306	0.311	0.316	0.321	0.325	0.329	0.334	0.338	0.341	0.345	0.349	0.352	0.356	0.360	0.364	0.366	0.370	0.372	0.376	0.380	0.382	0.384	0.388	0.389	0.390	0.390	0.391	0.392	0.392	0.394	0.391	0.391	0.391	0.389	0.388	0.384	0.382	0.379	0.374	0.370	0.365	0.359	0.354	0.346	0.339	0.331	0.322	0.312	0.304	0.294	0.285	0.272	0.261	0.249	0.236	0.224	0.211	0.198	0.184	0.170	0.156	0.141	0.128	0.114	0.100	0.086	0.072	0.058	0.045	0.031	0.019	0.008	-0.005	-0.016	-0.026	-0.038	-0.046	-0.055	-0.064	-0.070	-0.078	-0.082	-0.086	-0.091	-0.094	-0.095	-0.098	-0.098	-0.096	-0.094	-0.091	-0.088	-0.082	-0.078	-0.069	-0.062	-0.052	-0.042	-0.032	-0.021	-0.009	0.004	0.018	0.031	0.046	0.062	0.076	0.094	0.110	0.126	0.144	0.161	0.179	0.196	0.214	0.231	0.249	0.266	0.282	0.300	0.316	0.331	0.348	0.362	0.376	0.391	0.404	0.416	0.429	0.439	0.449	0.459	0.466	0.474	0.481	0.486	0.491	0.495	0.498	0.499	0.500	0.499	0.498	0.494	0.490	0.485	0.479	0.472	0.465	0.456	0.446	0.435	0.424	0.412	0.400	0.386	0.371	0.355	0.339	0.322	0.306	0.288	0.270	0.250	0.231	0.212	0.192	0.172	0.152	0.131	0.110	0.089	0.068	0.046	0.024	0.002	-0.020	-0.041	-0.064	-0.086	-0.108	-0.130	-0.152	-0.174	-0.196	-0.218	-0.240	-0.261	-0.282	-0.305	-0.326	-0.348	-0.369	-0.391	-0.411	-0.432	-0.454	-0.475	-0.496	-0.516	-0.536	-0.556	-0.578	-0.598	-0.618	-0.638	-0.656	-0.675	-0.694	-0.714	-0.732	-0.749	-0.768	-0.785	-0.801	-0.818	-0.834	-0.849	-0.864	-0.878	-0.891	-0.905	-0.916	-0.929	-0.939	-0.950	-0.959	-0.966	-0.975	-0.981	-0.988	-0.991	-0.995	-1.000	-1.002	-1.004	-1.004	-1.004	-1.001	-1.000	-0.996	-0.991	-0.985	-0.979	-0.971	-0.962	-0.952	-0.941	-0.930	-0.918	-0.904	-0.889	-0.874	-0.858	-0.840	-0.824	-0.805	-0.786	-0.766	-0.746	-0.725	-0.704	-0.682	-0.660	-0.638	-0.615	-0.592	-0.570	-0.546	-0.522	-0.499	-0.475	-0.451	-0.429	-0.406	-0.382	-0.361	-0.338	-0.315	-0.294	-0.272	-0.252	-0.231	-0.211	-0.191	-0.172	-0.152	-0.135	-0.118	-0.101	-0.085	-0.069	-0.055	-0.041	-0.029	-0.016	-0.005	0.006	0.016	0.025	0.034	0.041	0.048	0.054	0.059	0.062	0.068	0.069	0.071	0.072	0.072	0.072	0.072	0.070	0.068	0.065	0.061	0.055	0.050	0.044	0.036	0.030	0.021	0.012	0.002	-0.008	-0.018	-0.029	-0.040	-0.051	-0.062	-0.075	-0.088	-0.101	-0.115	-0.129	-0.142	-0.158	-0.172	-0.186	-0.202	-0.216	-0.231	-0.248	-0.262	-0.279	-0.295	-0.310	-0.326	-0.342	-0.360	-0.375	-0.391	-0.408	-0.425	-0.440	-0.456	-0.474	-0.490	-0.507	-0.524	-0.540	-0.556	-0.574	-0.589	-0.606	-0.622	-0.641	-0.658	-0.674	-0.690	-0.708	-0.724	-0.740	-0.755	-0.772	-0.789	-0.804	-0.819	-0.835	-0.850	-0.865	-0.879	-0.892	-0.906	-0.920	-0.934	-0.945	-0.956	-0.968	-0.979	-0.989	-0.999	-1.006	-1.014	-1.020	-1.028	-1.032	-1.036	-1.039	-1.042	-1.044	-1.044	-1.044	-1.041	-1.040	-1.038	-1.034	-1.028	-1.022	-1.015	-1.006	-0.998	-0.989	-0.979	-0.968	-0.956	-0.942	-0.929	-0.914	-0.901	-0.885	-0.870	-0.854	-0.838	-0.821	-0.806	-0.790	-0.772	-0.758	-0.741	-0.725	-0.710	-0.694	-0.679	-0.664	-0.649	-0.635	-0.622	-0.611	-0.599	-0.589	-0.579	-0.570	-0.562	-0.555	-0.549	-0.544	-0.539	-0.536	-0.534	-0.534	-0.532	-0.534	-0.536	-0.540	-0.544	-0.549	-0.555	-0.562	-0.570	-0.579	-0.589	-0.599	-0.610	-0.622	-0.634	-0.646	-0.660	-0.674	-0.688	-0.701	-0.718	-0.731	-0.746	-0.761	-0.775	-0.790	-0.804	-0.820	-0.832	-0.846	-0.860	-0.872	-0.884	-0.895	-0.906	-0.916	-0.926	-0.935	-0.942	-0.950	-0.956	-0.961	-0.966	-0.970	-0.974	-0.976	-0.979	-0.980	-0.980	-0.980	-0.980	-0.979	-0.976	-0.974	-0.970	-0.968	-0.964	-0.960	-0.956	-0.952	-0.949	-0.944	-0.939	-0.935	-0.930	-0.926	-0.922	-0.919	-0.915	-0.911	-0.909	-0.906	-0.905	-0.901	-0.901	-0.900	-0.900	-0.900	-0.900	-0.902	-0.904	-0.905	-0.909	-0.911	-0.916	-0.919	-0.924	-0.929	-0.935	-0.940	-0.946	-0.954	-0.960	-0.969	-0.978	-0.986	-0.995	-1.004	-1.012	-1.022	-1.032	-1.042	-1.052	-1.062	-1.072	-1.084	-1.095	-1.106	-1.118	-1.129	-1.140	-1.152	-1.164	-1.175	-1.186	-1.198	-1.210	-1.222	-1.232	-1.245	-1.259	-1.271	-1.282	-1.295	-1.308	-1.320	-1.334	-1.346	-1.359	-1.371	-1.384	-1.396	-1.408	-1.421	-1.435	-1.446	-1.459	-1.472	-1.484	-1.496	-1.509	-1.520	-1.531	-1.544	-1.555	-1.568	-1.579	-1.590	-1.600	-1.611	-1.621	-1.631	-1.641	-1.650	-1.660	-1.669	-1.678	-1.684	-1.691	-1.698	-1.705	-1.710	-1.715	-1.721	-1.725	-1.729	-1.732	-1.734	-1.736	-1.736	-1.738	-1.738	-1.738	-1.735	-1.734	-1.731	-1.729	-1.725	-1.721	-1.715	-1.710	-1.704	-1.698	-1.691	-1.682	-1.675	-1.666	-1.658	-1.648	-1.638	-1.628	-1.616	-1.604	-1.592	-1.581	-1.568	-1.555	-1.542	-1.530	-1.516	-1.502	-1.489	-1.474	-1.459	-1.445	-1.429	-1.414	-1.399	-1.382	-1.368	-1.351	-1.335	-1.320	-1.304	-1.288	-1.271	-1.255	-1.239	-1.222	-1.206	-1.190	-1.172	-1.155	-1.140	-1.124	-1.108	-1.092	-1.076	-1.061	-1.045	-1.030	-1.015	-0.999	-0.984	-0.969	-0.954	-0.940	-0.925	-0.911	-0.896	-0.884	-0.870	-0.856	-0.844	-0.832	-0.820	-0.809	-0.798	-0.785	-0.775	-0.765	-0.755	-0.746	-0.736	-0.728	-0.720	-0.711	-0.704	-0.696	-0.689	-0.682	-0.678	-0.670	-0.665	-0.660	-0.654	-0.650	-0.645	-0.641	-0.636	-0.632	-0.628	-0.625	-0.620	-0.618	-0.614	-0.612	-0.610	-0.608	-0.605	-0.604	-0.602	-0.600	-0.599	-0.598	-0.596	-0.596	-0.595	-0.594	-0.594	-0.594	-0.592	-0.594	-0.594	-0.594	-0.595	-0.596	-0.596	-0.596	-0.598	-0.600	-0.602	-0.604	-0.606	-0.606	-0.610	-0.611	-0.614	-0.616	-0.619	-0.621	-0.624	-0.628	-0.630	-0.632	-0.634	-0.638	-0.639	-0.641	-0.642	-0.645	-0.645	-0.646	-0.648	-0.646	-0.648	-0.646	-0.644	-0.644	-0.642	-0.640	-0.639	-0.636	-0.632	-0.629	-0.624	-0.618	-0.611	-0.605	-0.598	-0.590	-0.581	-0.570	-0.560	-0.549	-0.538	-0.524	-0.511	-0.498	-0.482	-0.468	-0.451	-0.435	-0.418	-0.400	-0.381	-0.362	-0.341	-0.321	-0.301	-0.280	-0.258	-0.236	-0.214	-0.191	-0.168	-0.145	-0.122	-0.099	-0.075	-0.051	-0.029	-0.005	0.018	0.041	0.064	0.086	0.108	0.129	0.150	0.171	0.191	0.211	0.230	0.246	0.264	0.281	0.296	0.311	0.325	0.339	0.350	0.362	0.372	0.384	0.391	0.400	0.408	0.414	0.419	0.424	0.429	0.431	0.432	0.435	0.435	0.434	0.434	0.430	0.429	0.426	0.421	0.416	0.411	0.406	0.400	0.392	0.386	0.379	0.370	0.362	0.355	0.345	0.336	0.328	0.318	0.308	0.298	0.288	0.276	0.268	0.256	0.246	0.235	0.225	0.215	0.204	0.194	0.184	0.174	0.164	0.154	0.144	0.134	0.125	0.115	0.105	0.096	0.088	0.080	0.071	0.062	0.054	0.046	0.038	0.030	0.022	0.015	0.009	0.001	-0.005	-0.011	-0.018	-0.022	-0.028	-0.034	-0.039	-0.042	-0.048	-0.051	-0.055	-0.058	-0.060	-0.062	-0.064	-0.066	-0.068	-0.069	-0.070	-0.070	-0.070	-0.070	-0.069	-0.068	-0.066	-0.066	-0.065	-0.061	-0.060	-0.058	-0.056	-0.052	-0.050	-0.048	-0.044	-0.041	-0.038	-0.035	-0.031	-0.026	-0.024	-0.020	-0.016	-0.012	-0.009	-0.005	-0.002	0.002	0.006	0.009	0.010	0.014	0.016	0.018	0.020	0.021	0.022	0.024	0.025	0.025	0.024	0.025	0.024	0.021	0.021	0.019	0.016	0.014	0.010	0.006	0.001	-0.004	-0.009	-0.015	-0.021	-0.026	-0.035	-0.041	-0.049	-0.058	-0.068	-0.075	-0.084	-0.094	-0.102	-0.114	-0.124	-0.134	-0.145	-0.155	-0.168	-0.178	-0.189	-0.200	-0.211	-0.224	-0.234	-0.246	-0.258	-0.270	-0.281	-0.294	-0.305	-0.316	-0.329	-0.340	-0.352	-0.364	-0.375	-0.388	-0.398	-0.409	-0.420	-0.431	-0.441	-0.452	-0.462	-0.472	-0.482	-0.491	-0.501	-0.510	-0.519	-0.528	-0.536	-0.544	-0.552	-0.560	-0.568	-0.574	-0.581	-0.588	-0.592	-0.599	-0.604	-0.608	-0.611	-0.614	-0.618	-0.620	-0.622	-0.622	-0.624	-0.624	-0.622	-0.621	-0.620	-0.618	-0.614	-0.609	-0.605	-0.599	-0.592	-0.585	-0.578	-0.569	-0.559	-0.549	-0.538	-0.528	-0.515	-0.501	-0.489	-0.474	-0.459	-0.442	-0.426	-0.409	-0.391	-0.372	-0.352	-0.334	-0.314	-0.294	-0.274	-0.252	-0.232	-0.212	-0.191	-0.170	-0.149	-0.129	-0.108	-0.088	-0.066	-0.046	-0.028	-0.009	0.011	0.030	0.048	0.065	0.082	0.099	0.114	0.129	0.144	0.158	0.170	0.182	0.194	0.205	0.214	0.224	0.231	0.239	0.245	0.251	0.256	0.261	0.265	0.269	0.270	0.272	0.275	0.275	0.276	0.276	0.276	0.276	0.275	0.274	0.274	0.271	0.271	0.269	0.268	0.266	0.264	0.262	0.262	0.260	0.260	0.260	0.259	0.259	0.259	0.258	0.259	0.260	0.260	0.262	0.264	0.266	0.268	0.271	0.274	0.276	0.280	0.284	0.288	0.290	0.294	0.296	0.300	0.304	0.306	0.309	0.311	0.314	0.316	0.316	0.318	0.318	0.318	0.316	0.316	0.315	0.311	0.309	0.305	0.301	0.295	0.290	0.284	0.276	0.269	0.260	0.252	0.242	0.231	0.221	0.210	0.199	0.188	0.174	0.161	0.149	0.135	0.120	0.106	0.092	0.078	0.065	0.050	0.036	0.022	0.009	-0.004	-0.018	-0.030	-0.042	-0.054	-0.064	-0.074	-0.082	-0.091	-0.099	-0.108	-0.114	-0.119	-0.125	-0.130	-0.134	-0.136	-0.138	-0.139	-0.139	-0.139	-0.138	-0.135	-0.132	-0.129	-0.125	-0.119	-0.114	-0.108	-0.101	-0.095	-0.086	-0.078	-0.069	-0.061	-0.051	-0.042	-0.031	-0.021	-0.011	-0.002	0.009	0.019	0.029	0.040	0.049	0.060	0.070	0.079	0.089	0.099	0.108	0.118	0.126	0.135	0.144	0.151	0.160	0.168	0.175	0.182	0.188	0.195	0.201	0.205	0.211	0.215	0.220	0.224	0.228	0.230	0.234	0.236	0.238	0.239	0.239	0.240	0.241	0.241	0.240	0.239	0.238	0.235	0.234	0.231	0.229	0.225	0.221	0.218	0.212	0.206	0.201	0.195	0.189	0.181	0.174	0.165	0.158	0.149	0.140	0.130	0.120	0.110	0.099	0.089	0.078	0.066	0.055	0.042	0.032	0.020	0.009	-0.005	-0.016	-0.029	-0.041	-0.054	-0.068	-0.079	-0.091	-0.104	-0.116	-0.128	-0.140	-0.151	-0.162	-0.174	-0.185	-0.196	-0.208	-0.218	-0.226	-0.236	-0.246	-0.255	-0.264	-0.271	-0.279	-0.286	-0.294	-0.301	-0.306	-0.312	-0.318	-0.322	-0.328	-0.331	-0.335	-0.339	-0.341	-0.344	-0.348	-0.349	-0.349	-0.350	-0.351	-0.350	-0.349	-0.348	-0.346	-0.344	-0.340	-0.336	-0.332	-0.328	-0.322	-0.318	-0.310	-0.304	-0.296	-0.288	-0.279	-0.269	-0.259	-0.246	-0.235	-0.222	-0.209	-0.196	-0.180	-0.165	-0.149	-0.132	-0.115	-0.095	-0.076	-0.056	-0.035	-0.014	0.009	0.031	0.055	0.079	0.105	0.130	0.156	0.181	0.209	0.235	0.264	0.291	0.320	0.348	0.378	0.406	0.435	0.464	0.494	0.522	0.552	0.582	0.611	0.640	0.669	0.698	0.725	0.752	0.780	0.808	0.832	0.859	0.884	0.909	0.932	0.956	0.979	1.001	1.021	1.042	1.061	1.081	1.100	1.116	1.134	1.149	1.164	1.179	1.191	1.205	1.218	1.229	1.241	1.251	1.260	1.269	1.278	1.284	1.291	1.298	1.302	1.309	1.312	1.316	1.319	1.321	1.324	1.325	1.328	1.329	1.329	1.329	1.329	1.328	1.325	1.324	1.321	1.320	1.318	1.314	1.309	1.305	1.301	1.296	1.290	1.284	1.278	1.270	1.264	1.255	1.248	1.240	1.230	1.221	1.211	1.201	1.190	1.179	1.166	1.154	1.142	1.129	1.115	1.100	1.086	1.070	1.055	1.038	1.022	1.005	0.988	0.970	0.952	0.934	0.915	0.896	0.876	0.856	0.836	0.815	0.795	0.772	0.752	0.730	0.708	0.685	0.664	0.641	0.618	0.595	0.572	0.550	0.528	0.504	0.481	0.458	0.435	0.414	0.391	0.369	0.346	0.325	0.304	0.282	0.261	0.241	0.222	0.202	0.182	0.164	0.148	0.130	0.112	0.098	0.082	0.068	0.055	0.042	0.031	0.020	0.010	0.002	-0.006	-0.012	-0.018	-0.022	-0.024	-0.028	-0.028	-0.026	-0.024	-0.021	-0.016	-0.010	-0.002	0.006	0.016	0.028	0.040	0.054	0.069	0.086	0.104	0.122	0.144	0.165	0.188	0.211	0.235	0.260	0.288	0.314	0.341	0.371	0.400	0.430	0.460	0.490	0.521	0.552	0.585	0.618	0.649	0.680	0.712	0.744	0.776	0.808	0.839	0.870	0.901	0.931	0.961	0.991	1.019	1.048	1.074	1.100	1.126	1.150	1.175	1.199	1.221	1.244	1.264	1.285	1.305	1.324	1.342	1.359	1.376	1.392	1.408	1.422	1.436	1.450	1.461	1.475	1.486	1.498	1.508	1.519	1.530	1.539	1.549	1.558	1.568	1.576	1.586	1.595	1.604	1.614	1.621	1.631	1.641	1.651	1.660	1.671	1.681	1.691	1.702	1.714	1.725	1.738	1.749	1.762	1.776	1.790	1.804	1.820	1.836	1.851	1.870	1.886	1.904	1.924	1.941	1.961	1.981	2.001	2.022	2.044	2.065	2.088	2.109	2.131	2.155	2.179	2.202	2.225	2.250	2.274	2.298	2.321	2.346	2.371	2.395	2.419	2.441	2.465	2.488	2.511	2.532	2.554	2.575	2.594	2.614	2.630	2.648	2.662	2.679	2.691	2.705	2.715	2.726	2.735	2.742	2.748	2.754	2.755	2.758	2.758	2.755	2.754	2.749	2.741	2.735	2.725	2.715	2.702	2.690	2.675	2.659	2.641	2.622	2.602	2.581	2.559	2.536	2.512	2.489	2.462	2.436	2.410	2.381	2.354	2.325	2.296	2.269	2.239	2.210	2.181	2.151	2.122	2.095	2.066	2.038	2.010	1.984	1.958	1.931	1.908	1.882	1.861	100.000	5.000	2.000	1.000	6.000	0.000	0.000	0.000	0.000	0.000	0.000	0.000	0.000	0.000	0.000	0.000	0.000	0.000	-0.242	-0.255	-0.269	-0.281	-0.294	-0.308	-0.319	-0.332	-0.344	-0.358	-0.370	-0.382	-0.394	-0.408	-0.420	-0.432	-0.445	-0.458	-0.470	-0.481	-0.494	-0.506	-0.518	-0.530	-0.541	-0.551	-0.562	-0.574	-0.585	-0.594	-0.604	-0.614	-0.624	-0.634	-0.642	-0.651	-0.660	-0.669	-0.675	-0.684	-0.691	-0.698	-0.704	-0.710	-0.715	-0.720	-0.726	-0.731	-0.736	-0.741	-0.745	-0.750	-0.752	-0.758	-0.761	-0.765	-0.769	-0.772	-0.775	-0.780	-0.784	-0.788	-0.792	-0.796	-0.801	-0.805	-0.811	-0.816	-0.821	-0.829	-0.834	-0.840	-0.849	-0.855	-0.864	-0.871	-0.880	-0.889	-0.898	-0.908	-0.918	-0.928	-0.938	-0.949	-0.959	-0.969	-0.981	-0.991	-1.002	-1.012	-1.024	-1.035	-1.045	-1.055	-1.065	-1.075	-1.084	-1.092	-1.100	-1.108	-1.115	-1.121	-1.126	-1.131	-1.135	-1.138	-1.141	-1.141	-1.142	-1.141	-1.140	-1.136	-1.134	-1.129	-1.122	-1.114	-1.105	-1.095	-1.084	-1.071	-1.059	-1.044	-1.028	-1.012	-0.995	-0.976	-0.958	-0.936	-0.915	-0.892	-0.870	-0.845	-0.820	-0.795	-0.769	-0.742	-0.716	-0.689	-0.660	-0.632	-0.604	-0.575	-0.548	-0.518	-0.489	-0.460	-0.431	-0.402	-0.374	-0.345	-0.318	-0.289	-0.264	-0.236	-0.209	-0.184	-0.159	-0.135	-0.110	-0.088	-0.065	-0.042	-0.022	-0.002	0.018	0.035	0.052	0.070	0.085	0.101	0.115	0.128	0.140	0.152	0.162	0.172	0.181	0.190	0.198	0.204	0.210	0.215	0.220	0.224	0.226	0.229	0.230	0.231	0.231	0.231	0.230	0.229	0.228	0.225	0.222	0.220	0.215	0.211	0.208	0.202	0.198	0.192	0.188	0.181	0.176	0.169	0.162	0.155	0.148	0.141	0.134	0.126	0.118	0.110	0.101	0.092	0.084	0.075	0.065	0.056	0.046	0.038	0.026	0.016	0.005	-0.005	-0.015	-0.026	-0.038	-0.049	-0.060	-0.072	-0.085	-0.096	-0.108	-0.121	-0.132	-0.145	-0.158	-0.169	-0.181	-0.194	-0.206	-0.219	-0.230	-0.242	-0.252	-0.264	-0.275	-0.285	-0.295	-0.305	-0.315	-0.324	-0.334	-0.342	-0.350	-0.358	-0.365	-0.372	-0.379	-0.385	-0.390	-0.395	-0.398	-0.401	-0.404	-0.405	-0.406	-0.408	-0.408	-0.406	-0.405	-0.404	-0.401	-0.398	-0.394	-0.390	-0.384	-0.378	-0.370	-0.364	-0.355	-0.348	-0.338	-0.329	-0.320	-0.310	-0.300	-0.290	-0.279	-0.268	-0.256	-0.244	-0.232	-0.222	-0.210	-0.199	-0.186	-0.176	-0.164	-0.154	-0.142	-0.132	-0.122	-0.114	-0.104	-0.095	-0.088	-0.080	-0.072	-0.068	-0.061	-0.056	-0.052	-0.050	-0.048	-0.046	-0.045	-0.045	-0.046	-0.049	-0.051	-0.055	-0.059	-0.065	-0.071	-0.078	-0.086	-0.095	-0.104	-0.115	-0.126	-0.139	-0.150	-0.162	-0.178	-0.191	-0.206	-0.220	-0.236	-0.251	-0.268	-0.282	-0.299	-0.314	-0.330	-0.346	-0.362	-0.378	-0.394	-0.408	-0.422	-0.438	-0.451	-0.464	-0.476	-0.489	-0.500	-0.511	-0.522	-0.531	-0.540	-0.549	-0.556	-0.564	-0.569	-0.575	-0.579	-0.584	-0.586	-0.589	-0.590	-0.592	-0.592	-0.594	-0.592	-0.594	-0.591	-0.591	-0.589	-0.586	-0.585	-0.582	-0.580	-0.578	-0.575	-0.574	-0.571	-0.569	-0.568	-0.566	-0.566	-0.565	-0.564	-0.565	-0.565	-0.568	-0.568	-0.571	-0.572	-0.578	-0.580	-0.586	-0.590	-0.596	-0.601	-0.609	-0.616	-0.624	-0.631	-0.641	-0.649	-0.658	-0.666	-0.676	-0.686	-0.696	-0.706	-0.716	-0.726	-0.735	-0.745	-0.754	-0.764	-0.771	-0.780	-0.786	-0.794	-0.801	-0.805	-0.810	-0.812	-0.816	-0.818	-0.819	-0.816	-0.816	-0.812	-0.809	-0.804	-0.796	-0.788	-0.778	-0.768	-0.755	-0.742	-0.728	-0.711	-0.695	-0.676	-0.656	-0.636	-0.614	-0.590	-0.565	-0.540	-0.514	-0.485	-0.458	-0.428	-0.398	-0.368	-0.336	-0.305	-0.272	-0.240	-0.208	-0.174	-0.142	-0.109	-0.075	-0.042	-0.011	0.021	0.052	0.084	0.114	0.144	0.172	0.201	0.229	0.255	0.281	0.305	0.330	0.352	0.374	0.394	0.412	0.431	0.448	0.464	0.479	0.491	0.504	0.515	0.525	0.535	0.542	0.550	0.556	0.561	0.566	0.570	0.574	0.575	0.578	0.579	0.579	0.579	0.578	0.578	0.575	0.574	0.571	0.569	0.566	0.564	0.561	0.558	0.555	0.551	0.549	0.546	0.542	0.539	0.535	0.532	0.529	0.526	0.522	0.520	0.516	0.512	0.510	0.506	0.502	0.499	0.495	0.491	0.486	0.481	0.478	0.471	0.466	0.460	0.452	0.445	0.438	0.429	0.420	0.411	0.401	0.391	0.380	0.369	0.356	0.344	0.330	0.316	0.302	0.288	0.271	0.255	0.239	0.221	0.204	0.185	0.166	0.148	0.129	0.108	0.088	0.066	0.046	0.026	0.006	-0.015	-0.036	-0.058	-0.079	-0.100	-0.121	-0.141	-0.162	-0.182	-0.202	-0.221	-0.241	-0.260	-0.278	-0.295	-0.314	-0.330	-0.346	-0.361	-0.375	-0.390	-0.402	-0.416	-0.428	-0.439	-0.448	-0.458	-0.465	-0.472	-0.479	-0.484	-0.489	-0.492	-0.494	-0.495	-0.495	-0.494	-0.490	-0.488	-0.481	-0.478	-0.469	-0.461	-0.452	-0.441	-0.430	-0.418	-0.402	-0.388	-0.372	-0.356	-0.339	-0.320	-0.300	-0.279	-0.258	-0.235	-0.212	-0.188	-0.161	-0.136	-0.109	-0.082	-0.055	-0.026	0.002	0.030	0.060	0.089	0.119	0.149	0.178	0.209	0.238	0.268	0.296	0.326	0.355	0.382	0.412	0.439	0.466	0.494	0.519	0.545	0.569	0.594	0.616	0.640	0.660	0.680	0.700	0.719	0.736	0.752	0.769	0.782	0.796	0.809	0.820	0.830	0.841	0.850	0.856	0.865	0.870	0.876	0.880	0.885	0.886	0.890	0.892	0.894	0.894	0.895	0.895	0.895	0.894	0.894	0.892	0.892	0.890	0.890	0.889	0.889	0.888	0.888	0.888	0.889	0.890	0.890	0.892	0.895	0.898	0.901	0.906	0.911	0.918	0.925	0.931	0.941	0.951	0.960	0.971	0.984	0.996	1.011	1.024	1.040	1.056	1.072	1.091	1.109	1.129	1.148	1.169	1.190	1.211	1.234	1.256	1.280	1.304	1.329	1.352	1.378	1.402	1.428	1.452	1.478	1.501	1.525	1.549	1.572	1.596	1.619	1.641	1.661	1.682	1.701	1.721	1.739	1.756	1.772	1.789	1.804	1.816	1.829	1.840	1.850	1.859	1.866	1.872	1.878	1.881	1.884	1.884	1.884	1.882	1.881	1.878	1.872	1.865	1.859	1.850	1.841	1.830	1.819	1.806	1.794	1.780	1.765	1.750	1.732	1.718	1.699	1.682	1.664	1.646	1.628	1.608	1.590	1.571	1.551	1.532	1.514	1.496	1.478	1.459	1.441	1.425	1.408	1.391	1.376	1.361	1.346	1.334	1.320	1.308	1.296	1.285	1.275	1.265	1.256	1.248	1.239	1.232	1.226	1.220	1.215	1.210	1.205	1.201	1.199	1.195	1.192	1.190	1.189	1.188	1.186	1.185	1.184	1.184	1.182	1.182	1.181	1.180	1.180	1.180	1.179	1.178	1.176	1.174	1.172	1.171	1.168	1.165	1.162	1.158	1.154	1.149	1.145	1.139	1.134	1.128	1.121	1.115	1.109	1.101	1.094	1.086	1.079	1.070	1.062	1.055	1.046	1.039	1.031	1.024	1.015	1.006	0.999	0.991	0.984	0.975	0.970	0.962	0.955	0.950	0.945	0.939	0.934	0.929	0.925	0.921	0.918	0.915	0.911	0.910	0.908	0.906	0.905	0.904	0.902	0.902	0.902	0.901	0.901	0.900	0.901	0.900	0.899	0.899	0.898	0.896	0.895	0.894	0.892	0.889	0.886	0.884	0.880	0.876	0.871	0.866	0.860	0.855	0.848	0.839	0.832	0.824	0.814	0.805	0.794	0.784	0.772	0.761	0.750	0.739	0.726	0.714	0.701	0.689	0.675	0.661	0.649	0.636	0.624	0.611	0.599	0.588	0.575	0.564	0.554	0.544	0.534	0.525	0.518	0.510	0.502	0.496	0.491	0.486	0.484	0.480	0.478	0.476	0.476	0.476	0.478	0.479	0.481	0.484	0.488	0.491	0.496	0.501	0.506	0.514	0.520	0.526	0.534	0.539	0.546	0.554	0.561	0.568	0.574	0.580	0.586	0.591	0.595	0.600	0.604	0.606	0.609	0.611	0.612	0.614	0.614	0.612	0.611	0.609	0.608	0.604	0.600	0.595	0.589	0.584	0.578	0.571	0.562	0.555	0.545	0.538	0.528	0.520	0.510	0.501	0.491	0.481	0.472	0.464	0.455	0.448	0.439	0.432	0.426	0.419	0.414	0.408	0.404	0.401	0.399	0.396	0.395	0.396	0.396	0.398	0.401	0.404	0.408	0.412	0.419	0.424	0.431	0.439	0.449	0.456	0.465	0.476	0.486	0.496	0.507	0.519	0.531	0.542	0.555	0.566	0.578	0.589	0.600	0.611	0.622	0.634	0.644	0.654	0.664	0.674	0.682	0.691	0.700	0.709	0.715	0.722	0.729	0.736	0.741	0.748	0.752	0.758	0.762	0.768	0.771	0.776	0.780	0.784	0.788	0.791	0.795	0.799	0.802	0.808	0.811	0.816	0.820	0.825	0.830	0.836	0.842	0.849	0.855	0.862	0.869	0.876	0.884	0.892	0.899	0.909	0.918	0.926	0.934	0.944	0.952	0.961	0.970	0.979	0.988	0.996	1.004	1.011	1.019	1.026	1.032	1.038	1.044	1.048	1.052	1.056	1.059	1.060	1.062	1.062	1.061	1.061	1.059	1.055	1.051	1.046	1.040	1.034	1.026	1.018	1.008	0.998	0.988	0.976	0.964	0.952	0.939	0.925	0.909	0.895	0.880	0.864	0.848	0.832	0.815	0.799	0.780	0.764	0.748	0.730	0.712	0.695	0.678	0.662	0.646	0.629	0.612	0.598	0.582	0.568	0.554	0.539	0.525	0.511	0.499	0.486	0.475	0.462	0.451	0.441	0.431	0.420	0.410	0.402	0.394	0.385	0.379	0.371	0.364	0.358	0.351	0.346	0.340	0.334	0.330	0.325	0.320	0.318	0.314	0.310	0.308	0.304	0.302	0.300	0.299	0.298	0.296	0.295	0.295	0.295	0.295	0.295	0.296	0.296	0.298	0.299	0.300	0.302	0.304	0.306	0.309	0.311	0.315	0.316	0.320	0.324	0.328	0.331	0.335	0.339	0.342	0.345	0.350	0.352	0.356	0.360	0.362	0.366	0.368	0.370	0.372	0.374	0.375	0.376	0.378	0.376	0.376	0.376	0.374	0.374	0.371	0.368	0.365	0.360	0.356	0.351	0.346	0.340	0.334	0.328	0.320	0.312	0.305	0.296	0.286	0.276	0.268	0.258	0.246	0.236	0.226	0.215	0.202	0.192	0.181	0.170	0.159	0.148	0.136	0.125	0.114	0.104	0.092	0.084	0.074	0.064	0.054	0.045	0.036	0.029	0.021	0.014	0.008	0.000	-0.006	-0.011	-0.016	-0.021	-0.025	-0.028	-0.031	-0.034	-0.035	-0.038	-0.038	-0.038	-0.039	-0.038	-0.036	-0.035	-0.032	-0.031	-0.028	-0.025	-0.020	-0.016	-0.012	-0.008	-0.001	0.005	0.012	0.019	0.028	0.035	0.044	0.054	0.062	0.074	0.085	0.096	0.109	0.121	0.135	0.149	0.164	0.180	0.196	0.212	0.231	0.249	0.268	0.288	0.309	0.329	0.351	0.374	0.396	0.420	0.444	0.469	0.492	0.519	0.545	0.571	0.598	0.625	0.651	0.680	0.708	0.735	0.762	0.790	0.819	0.845	0.871	0.899	0.925	0.950	0.975	1.000	1.024	1.046	1.069	1.089	1.109	1.129	1.146	1.164	1.179	1.194	1.206	1.219	1.229	1.239	1.245	1.251	1.258	1.259	1.261	1.261	1.261	1.258	1.255	1.249	1.242	1.235	1.225	1.215	1.202	1.190	1.176	1.161	1.146	1.130	1.111	1.094	1.075	1.055	1.036	1.015	0.995	0.974	0.954	0.931	0.911	0.890	0.870	0.849	0.829	0.809	0.789	0.770	0.752	0.735	0.718	0.702	0.688	0.671	0.658	0.645	0.631	0.620	0.610	0.600	0.591	0.582	0.575	0.568	0.561	0.556	0.552	0.549	0.545	0.541	0.540	0.538	0.536	0.535	0.534	0.534	0.534	0.532	0.532	0.532	0.532	0.534	0.532	0.532	0.531	0.531	0.530	0.528	0.526	0.524	0.520	0.518	0.514	0.510	0.506	0.501	0.496	0.489	0.484	0.476	0.470	0.462	0.454	0.446	0.438	0.429	0.419	0.410	0.400	0.390	0.380	0.370	0.360	0.350	0.339	0.330	0.320	0.311	0.301	0.292	0.282	0.275	0.266	0.259	0.251	0.245	0.239	0.232	0.229	0.224	0.220	0.216	0.212	0.211	0.209	0.208	0.208	0.208	0.208	0.210	0.211	0.212	0.216	0.219	0.222	0.226	0.230	0.235	0.241	0.246	0.251	0.256	0.261	0.268	0.272	0.279	0.284	0.290	0.296	0.301	0.305	0.311	0.315	0.320	0.324	0.326	0.330	0.334	0.336	0.338	0.340	0.341	0.341	0.341	0.341	0.341	0.340	0.338	0.335	0.334	0.330	0.326	0.322	0.318	0.312	0.308	0.302	0.296	0.289	0.281	0.274	0.268	0.259	0.250	0.241	0.232	0.224	0.215	0.205	0.196	0.186	0.176	0.168	0.158	0.148	0.139	0.130	0.120	0.111	0.102	0.094	0.086	0.079	0.070	0.064	0.056	0.050	0.045	0.039	0.035	0.031	0.028	0.025	0.022	0.021	0.020	0.020	0.021	0.022	0.025	0.028	0.032	0.038	0.042	0.050	0.059	0.066	0.075	0.086	0.098	0.110	0.124	0.136	0.151	0.166	0.182	0.201	0.219	0.239	0.258	0.278	0.299	0.321	0.342	0.365	0.388	0.412	0.436	0.461	0.486	0.510	0.535	0.560	0.585	0.611	0.636	0.661	0.685	0.710	0.735	0.759	0.782	0.806	0.830	0.852	0.875	0.895	0.916	0.938	0.956	0.975	0.994	1.011	1.029	1.044	1.060	1.074	1.088	1.101	1.114	1.124	1.135	1.145	1.154	1.162	1.170	1.179	1.185	1.191	1.198	1.202	1.208	1.210	1.215	1.218	1.220	1.222	1.226	1.228	1.229	1.230	1.232	1.234	1.235	1.238	1.238	1.239	1.240	1.242	1.242	1.245	1.248	1.250	1.252	1.255	1.259	1.261	1.265	1.268	1.272	1.278	1.282	1.286	1.292	1.298	1.304	1.310	1.316	1.322	1.330	1.336	1.342	1.350	1.356	1.364	1.371	1.379	1.386	1.392	1.400	1.406	1.412	1.419	1.425	1.430	1.436	1.441	1.446	1.450	1.455	1.458	1.461	1.464	1.465	1.468	1.469	1.470	1.470	1.470	1.470	1.469	1.468	1.465	1.462	1.461	1.456	1.452	1.449	1.444	1.439	1.434	1.429	1.422	1.416	1.409	1.402	1.395	1.388	1.380	1.372	1.366	1.358	1.350	1.341	1.334	1.325	1.318	1.309	1.301	1.294	1.286	1.279	1.271	1.264	1.256	1.249	1.242	1.235	1.229	1.224	1.216	1.211	1.206	1.200	1.195	1.189	1.185	1.181	1.176	1.172	1.169	1.164	1.161	1.159	1.155	1.152	1.150	1.148	1.146	1.145	1.145	1.145	1.144	1.144	1.145	1.146	1.148	1.150	1.150	1.152	1.158	1.160	1.164	1.169	1.174	1.180	1.185	1.192	1.200	1.209	1.216	1.225	1.235	1.246	1.258	1.268	1.280	1.292	1.306	1.321	1.335	1.351	1.368	1.382	1.400	1.416	1.434	1.452	1.471	1.489	1.509	1.529	1.549	1.568	1.589	1.609	1.630	1.650	1.672	1.694	1.715	1.735	1.756	1.778	1.800	1.820	1.841	1.862	1.882	1.902	1.924	1.942	1.962	1.981	2.000	2.018	2.036	2.054	2.071	2.088	2.104	2.119	2.135	2.149	2.164	2.178	2.190	2.201	2.214	2.224	2.234	2.244	2.252	2.261	2.269	2.276	2.282	2.288	2.291	2.296	2.299	2.301	2.304	2.305	2.305	2.304	2.302	2.301	2.298	2.294	2.289	2.284	2.278	2.270	2.262	2.252	2.242	2.231	2.220	2.208	2.195	2.181	2.165	2.150	2.132	2.115	2.096	2.078	2.058	2.036	2.015	1.992	1.969	1.944	1.920	1.895	1.870	1.842	1.815	1.788	1.760	1.731	1.702	1.672	1.642	1.611	1.581	1.550	1.518	1.488	1.455	1.424	1.391	1.359	1.326	1.294	1.261	1.229	1.195	1.162	1.131	1.099	1.065	1.032	1.001	0.969	0.936	0.904	0.871	0.840	0.808	0.776	0.745	0.712	0.682	0.651	0.621	0.590	0.560	0.529	0.500	0.470	0.440	0.410	0.380	0.351	0.321	0.292	0.264	0.235	0.206	0.179	0.150	0.122	0.094	0.066	0.040	0.012	-0.015	-0.040	-0.066	-0.092	-0.118	-0.142	-0.168	-0.194	-0.218	-0.241	-0.264	-0.288	-0.310	-0.332	-0.354	-0.374	-0.395	-0.415	-0.434	-0.451	-0.471	-0.486	-0.504	-0.520	-0.535	-0.548	-0.561	-0.575	-0.585	-0.596	-0.605	-0.614	-0.621	-0.628	-0.632	-0.638	-0.641	-0.642	-0.644	-0.644	-0.642	-0.640	-0.636	-0.632	-0.626	-0.620	-0.611	-0.601	-0.591	-0.580	-0.568	-0.554	-0.540	-0.524	-0.507	-0.489	-0.471	-0.452	-0.431	-0.410	-0.389	-0.368	-0.344	-0.321	-0.298	-0.274	-0.249	-0.225	-0.199	-0.175	-0.150	-0.125	-0.100	-0.075	-0.051	-0.028	-0.004	0.019	0.041	0.064	0.084	0.104	0.124	0.142	0.160	0.176	0.192	0.209	0.221	0.235	0.246	0.258	0.268	0.276	0.285	0.291	0.298	0.302	0.308	0.311	0.314	0.315	0.316	0.318	0.319	0.318	0.318	0.315	0.315	0.312	0.310	0.309	0.306	0.304	0.302	0.300	0.296	0.295	0.294	0.291	0.290	0.289	0.288	0.286	0.285	0.284	0.285	0.285	0.285	0.286	0.288	0.290	0.291	0.292	0.294	0.296	0.299	0.300	0.302	0.305	0.306	0.306	0.308	0.309	0.309	0.309	0.309	0.308	0.305	0.302	0.300	0.296	0.291	0.286	0.280	0.271	0.264	0.255	0.245	0.234	0.222	0.210	0.198	0.182	0.166	0.150	0.135	0.116	0.098	0.080	0.060	0.040	0.019	-0.001	-0.022	-0.044	-0.065	-0.086	-0.109	-0.130	-0.152	-0.172	-0.194	-0.214	-0.235	-0.254	-0.272	-0.290	-0.308	-0.324	-0.339	-0.352	-0.366	-0.379	-0.390	-0.400	-0.408	-0.415	-0.421	-0.425	-0.428	-0.430	-0.429	-0.429	-0.426	-0.421	-0.415	-0.408	-0.399	-0.390	-0.378	-0.365	-0.350	-0.335	-0.318	-0.299	-0.279	-0.259	-0.238	-0.214	-0.189	-0.165	-0.139	-0.111	-0.084	-0.055	-0.026	0.004	0.035	0.065	0.096	0.129	0.162	0.195	0.228	0.260	0.294	0.328	0.361	0.395	0.426	0.460	0.492	0.525	0.556	0.589	0.620	0.649	0.679	0.708	0.736	0.764	0.790	0.816	0.840	0.865	0.888	0.909	0.930	0.949	0.968	0.985	0.999	1.015	1.028	1.039	1.050	1.059	1.066	1.072	1.078	1.082	1.082	1.084	1.082	1.081	1.078	1.072	1.066	1.058	1.050	1.039	1.026	1.015	0.999	0.985	0.969	0.950	0.932	0.912	0.892	0.871	0.850	0.826	0.802	0.779	0.752	0.728	0.701	0.675	0.648	0.620	0.592	0.565	0.538	0.511	0.482	0.456	0.428	0.402	0.375	0.350	0.324	0.299	0.274	0.250	0.226	0.205	0.182	0.162	0.142	0.125	0.108	0.091	0.075	0.061	0.048	0.036	0.025	0.016	0.008	0.000	-0.005	-0.009	-0.012	-0.014	-0.015	-0.015	-0.012	-0.009	-0.005	0.000	0.008	0.015	0.024	0.034	0.044	0.056	0.069	0.081	0.096	0.110	0.125	0.141	0.158	0.172	0.189	0.206	0.224	0.241	0.259	0.276	0.294	0.311	0.329	0.346	0.362	0.379	0.395	0.411	0.428	0.441	0.458	0.471	0.485	0.498	0.510	0.521	0.532	0.542	0.552	0.561	0.569	0.578	0.582	0.590	0.595	0.600	0.604	0.608	0.610	0.611	0.614	0.615	0.616	0.615	0.615	0.614	0.612	0.610	0.608	0.606	0.602	0.600	0.596	0.592	0.589	0.585	0.581	0.578	0.574	0.570	0.566	0.564	0.561	0.558	0.556	0.555	0.552	0.551	0.551	0.551	0.552	0.555	0.556	0.561	0.564	0.570	0.575	0.581	0.589	0.598	0.606	0.618	0.629	0.641	0.654	0.668	0.682	0.699	0.714	0.732	0.750	0.769	0.789	0.810	0.832	0.854	0.876	0.900	0.924	0.948	0.974	0.999	1.025	1.050	1.076	1.102	1.130	1.156	1.182	1.209	1.234	1.261	1.286	1.312	1.338	1.362	1.386	1.409	1.431	1.454	1.475	1.495	1.515	1.534	1.552	1.569	1.585	1.600	1.612	1.626	1.638	1.646	1.655	1.664	1.670	1.676	1.680	1.684	1.685	1.685	1.685	1.684	1.681	1.678	1.674	1.669	1.662	1.655	1.648	1.638	1.628	1.618	1.606	1.595	1.582	1.570	1.558	1.544	1.530	1.515	1.501	1.488	1.472	1.459	1.444	1.431	1.418	1.404	1.392	1.379	1.368	1.358	1.346	1.336	1.326	1.319	1.310	1.302	1.296	1.291	1.286	1.282	1.280	1.278	1.276	1.276	1.276	1.278	1.280	1.285	1.289	1.292	1.300	1.305	1.314	1.322	1.330	1.341	1.350	1.360	1.371	1.382	1.395	1.408	1.420	1.432	1.445	1.459	1.472	1.485	1.498	1.510	1.522	1.535	1.546	1.559	1.570	1.580	1.590	1.600	1.610	1.618	1.626	1.634	1.640	1.646	1.651	1.655	1.660	1.664	1.666	1.669	1.670	1.671	1.671	1.671	1.670	1.668	1.666	1.662	1.660	1.656	1.652	1.649	1.644	1.640	1.635	1.629	1.624	1.618	1.612	1.606	1.601	1.596	1.590	1.586	1.580	1.575	1.570	1.566	1.562	1.559	1.555	1.552	1.550	1.548	1.546	1.545	1.545	1.545	1.545	1.545	1.546	1.549	1.550	1.552	1.556	1.560	1.562	1.566	1.571	1.575	1.581	1.586	1.591	1.598	1.604	1.609	1.615	1.621	1.629	1.635	1.641	1.646	1.654	1.660	1.665	1.671	1.678	1.684	1.689	1.694	1.699	1.704	1.708	1.711	1.715	1.718	1.720	1.721	1.724	1.725	1.726	1.726	1.725	1.725	1.724	1.721	1.720	1.718	1.714	1.711	1.706	1.701	1.696	1.690	1.684	1.678	1.671	1.662	1.656	1.648	1.639	1.630	1.621	1.612	1.604	1.592	1.584	1.574	1.564	1.554	1.545	1.535	1.525	1.514	1.504	1.494	1.485	1.475	1.466	1.458	1.449	1.441	1.432	1.426	1.420	1.412	1.408	1.402	1.398	1.394	1.390	1.386	1.385	1.384	1.381	1.380	1.380	1.381	1.382	1.382	1.386	1.389	1.391	1.395	1.399	1.404	1.410	1.416	1.422	1.430	1.436	1.444	1.452	1.460	1.469	1.479	1.486	1.496	1.506	1.516	1.526	1.536	1.545	1.556	1.566	1.575	1.586	1.596	1.605	1.615	1.624	1.634	1.641	1.650	1.659	1.666	1.675	1.684	1.690	1.698	1.705	1.711	1.718	1.724	1.730	1.736	1.741	1.746	1.751	1.755	1.760	1.764	1.768	1.772	1.776	1.780	1.784	1.788	1.791	1.795	1.799	1.804	1.808	1.811	1.816	1.821	1.826	1.831	1.836	1.842	1.849	1.855	1.861	1.869	1.876	1.882	1.891	1.900	1.910	1.919	1.929	1.939	1.950	1.961	1.972	1.985	1.999	2.010	2.025	2.038	2.052	2.066	2.082	2.098	2.115	2.131	2.148	2.165	2.182	2.200	2.218	2.238	2.255	2.275	2.294	2.312	2.332	2.352	2.371	2.390	2.410	2.429	2.446	2.466	2.484	2.502	2.521	2.540	2.558	2.575	2.591	2.609	2.625	2.640	2.656	2.670	2.685	2.699	2.711	2.725	2.736	2.748	2.758	2.768	2.778	2.785	2.792	2.800	2.805	2.811	2.816	2.821	2.824	2.828	2.829	2.830	2.831	2.832	2.831	2.830	2.829	2.825	2.822	2.819	2.814	2.810	2.805	2.800	2.794	2.788	2.781	2.774	2.769	2.760	2.754	2.746	2.739	2.732	2.725	2.718	2.711	2.705	2.699	2.692	2.686	2.680	2.675	2.670	2.665	2.660	2.658	2.654	2.650	2.648	2.645	2.642	2.640	2.639	2.639	2.638	2.639	2.638	2.638	2.640	2.640	2.641	2.642	2.645	2.648	2.650	2.652	2.654	2.655	2.658	2.660	2.661	2.664	2.666	2.668	2.669	2.670	2.671	2.672	2.674	2.674	2.674	2.674	2.675	2.674	2.674	2.672	2.671	2.670	2.669	2.666	2.665	2.662	2.661	2.659	2.656	2.654	2.652	2.649	2.646	2.644	2.640	2.638	2.636	2.634	2.632	2.630	2.628	2.626	2.624	2.622	2.621	2.620	2.620	2.618	2.618	2.618	2.618	2.618	2.618	2.619	2.619	2.620	2.621	2.621	2.621	2.624	2.622	2.624	2.624	2.625	2.624	2.625	2.624	2.624	2.622	2.620	2.618	2.616	2.614	2.610	2.606	2.602	2.598	2.592	2.586	2.581	2.574	2.566	2.558	2.549	2.540	2.531	2.520	2.511	2.499	2.489	2.476	2.465	2.451	2.439	2.426	2.414	2.401	2.388	2.375	2.361	2.349	2.336	2.324	2.310	2.299	2.286	2.275	2.264	2.254	2.244	2.236	2.228	2.220	2.212	2.206	2.202	2.198	2.195	2.192	2.190	2.191	2.191	2.192	2.196	2.199	2.205	2.211	2.218	2.225	2.235	2.245	2.256	2.269	2.281	2.295	2.310	2.326	2.342	2.360	2.378	2.395	2.415	2.432	2.452	2.471	2.492	2.511	2.531	2.550	2.571	2.590	2.609	2.626	2.645	2.662	2.679	2.696	2.712	2.726	2.740	2.752	2.765	2.775	2.784	2.792	2.799	2.804	2.808	2.810	2.811	2.811	2.810	2.806	2.802	2.798	2.790	2.781	2.772	2.761	2.749	2.735	2.720	2.705	2.688	2.670	2.650	2.630	2.609	2.588	2.564	2.541	2.519	2.495	2.470	2.445	2.420	2.396	2.371	2.345	2.321	2.298	2.272	2.248	2.225	2.201	2.179	2.159	2.136	2.116	2.096	2.078	2.060	2.044	2.026	2.013	1.998	1.984	1.971	1.960	1.950	1.941	1.932	1.925	1.918	1.911	1.906	1.901	1.899	1.895	1.894	1.891	1.891	1.889	1.890	1.890	1.890	1.890	1.890	1.891	1.892	1.892	1.895	1.895	1.895	1.895	1.895	1.895	1.894	1.894	1.891	1.889	1.886	1.882	1.879	1.874	1.869	1.862	1.856	1.850	1.841	1.832	1.824	1.814	1.804	1.794	1.781	1.769	1.756	1.744	1.731	1.718	1.704	1.690	1.675	1.661	1.645	1.629	1.614	1.599	1.584	1.568	1.552	1.538	1.524	1.509	1.494	1.481	1.468	1.455	1.444	1.432	1.422	1.411	1.402	1.394	1.386	1.380	1.374	1.368	1.364	1.361	1.358	1.355	1.354	1.354	1.354	1.356	1.359	1.361	1.365	1.370	1.375	1.381	1.388	1.395	1.402	1.412	1.421	1.431	1.441	1.452	1.464	1.475	1.488	1.499	1.511	1.524	1.536	1.548	1.560	1.574	1.586	1.599	1.610	1.622	1.634	1.645	1.656	1.666	1.676	1.686	1.695	1.704	1.711	1.719	1.725	1.731	1.735	1.740	1.744	1.746	1.748	1.748	1.749	1.746	1.745	1.741	1.738	1.731	1.726	1.719	1.711	1.702	1.692	1.681	1.669	1.656	1.642	1.626	1.611	1.595	1.578	1.559	1.540	1.521	1.500	1.478	1.456	1.434	1.410	1.386	1.361	1.338	1.312	1.288	1.261	1.235	1.210	1.182	1.156	1.130	1.102	1.076	1.050	1.025	0.998	0.971	0.946	0.921	0.896	0.871	0.848	0.825	0.801	0.780	0.758	0.736	0.716	0.696	0.678	0.659	0.642	0.626	0.610	0.596	0.581	0.569	0.558	0.546	0.536	0.525	0.518	0.509	0.501	0.495	0.490	0.485	0.480	0.475	0.472	0.470	0.468	0.465	0.462	0.462	0.461	0.461	0.460	0.461	0.461	0.461	0.461	0.461	0.462	0.462	0.464	0.462	0.464	0.465	0.465	0.465	0.465	0.465	0.465	0.465	0.465	0.464	0.462	0.461	0.460	0.459	0.456	0.454	0.451	0.449	0.446	0.444	0.440	0.436	0.434	0.430	0.425	0.421	0.416	0.412	0.408	0.402	0.398	0.391	0.388	0.381	0.376	0.369	0.364	0.358	0.351	0.345	0.339	0.334	0.326	0.320	0.312	0.306	0.300	0.292	0.286	0.279	0.271	0.264	0.258	0.248	0.240	0.232	0.225	0.216	0.209	0.201	0.192	0.184	0.175	0.168	0.159	0.151	0.144	0.136	0.128	0.120	0.114	0.106	0.100	0.094	0.088	0.082	0.076	0.074	0.069	0.065	0.062	0.061	0.060	0.059	0.059	0.060	0.064	0.065	0.070	0.074	0.081	0.088	0.095	0.105	0.114	0.125	0.136	0.150	0.164	0.179	0.194	0.210	0.229	0.246	0.266	0.285	0.306	0.328	0.349	0.371	0.395	0.418	0.442	0.466	0.491	0.515	0.540	0.564	0.589	0.612	0.638	0.662	0.686	0.710	0.732	0.756	0.779	0.801	0.822	0.844	0.862	0.882	0.901	0.919	0.936	0.952	0.969	0.984	0.998	1.010	1.022	1.034	1.044	1.054	1.062	1.071	1.079	1.085	1.091	1.096	1.101	1.105	1.109	1.112	1.114	1.118	1.119	1.120	1.120	1.121	1.121	1.121	1.121	1.121	1.121	1.120	1.120	1.120	1.118	1.119	1.118	1.116	1.115	1.114	1.112	1.111	1.111	1.109	1.108	1.106	1.105	1.104	1.102	1.100	1.099	1.096	1.094	1.092	1.090	1.088	1.085	1.082	1.080	1.078	1.074	1.072	1.070	1.068	1.064	1.061	1.059	1.055	1.051	1.049	1.045	1.042	1.040	1.036	1.032	1.029	1.026	1.022	1.020	1.018	1.012	1.011	1.008	1.005	1.002	1.001	0.998	0.998	0.995	0.992	0.991	0.989	0.988	0.985	0.984	0.982	0.979	0.978	0.976	0.974	0.971	0.969	0.966	0.962	0.960	0.956	0.951	0.948	0.941	0.935	0.929	0.922	0.915	0.905	0.896	0.885	0.874	0.862	0.849	0.834	0.820	0.804	0.786	0.770	0.750	0.730	0.710	0.689	0.666	0.642	0.619	0.594	0.568	0.540	0.514	0.486	0.458	0.429	0.399	0.370	0.339	0.309	0.278	0.248	0.218	0.186	0.156	0.126	0.098	0.069	0.039	0.011	-0.016	-0.042	-0.069	-0.094	-0.116	-0.140	-0.162	-0.182	-0.202	-0.220	-0.239	-0.255	-0.270	-0.282	-0.296	-0.308	-0.316	-0.326	-0.334	-0.339	-0.344	-0.349	-0.352	-0.354	-0.354	-0.354	-0.352	-0.351	-0.348	-0.344	-0.339	-0.332	-0.328	-0.321	-0.314	-0.306	-0.296	-0.289	-0.280	-0.271	-0.261	-0.251	-0.241	-0.231	-0.222	-0.214	-0.204	-0.194	-0.185	-0.176	-0.168	-0.160	-0.151	-0.144	-0.136	-0.130	-0.124	-0.118	-0.111	-0.106	-0.101	-0.096	-0.092	-0.089	-0.086	-0.084	-0.081	-0.080	-0.079	-0.078	-0.078	-0.079	-0.079	-0.079	-0.081	-0.084	-0.085	-0.088	-0.091	-0.095	-0.098	-0.101	-0.105	-0.111	-0.115	-0.120	-0.125	-0.131	-0.136	-0.142	-0.149	-0.156	-0.162	-0.168	-0.175	-0.181	-0.189	-0.194	-0.201	-0.208	-0.214	-0.220	-0.226	-0.232	-0.239	-0.245	-0.250	-0.256	-0.261	-0.266	-0.271	-0.275	-0.279	-0.281	-0.284	-0.288	-0.290	-0.292	-0.292	-0.295	-0.295	-0.295	-0.294	-0.294	-0.292	-0.291	-0.289	-0.285	-0.281	-0.278	-0.274	-0.269	-0.264	-0.258	-0.251	-0.245	-0.238	-0.230	-0.221	-0.212	-0.205	-0.196	-0.186	-0.178	-0.169	-0.159	-0.149	-0.140	-0.130	-0.121	-0.114	-0.105	-0.098	-0.090	-0.082	-0.076	-0.070	-0.065	-0.060	-0.056	-0.052	-0.050	-0.048	-0.046	-0.048	-0.048	-0.049	-0.052	-0.056	-0.061	-0.068	-0.074	-0.082	-0.090	-0.100	-0.112	-0.125	-0.139	-0.154	-0.169	-0.185	-0.202	-0.221	-0.241	-0.261	-0.281	-0.304	-0.326	-0.350	-0.374	-0.399	-0.424	-0.450	-0.475	-0.502	-0.529	-0.555	-0.582	-0.610	-0.638	-0.665	-0.691	-0.719	-0.746	-0.772	-0.800	-0.825	-0.850	-0.876	-0.900	-0.924	-0.948	-0.970	-0.991	-1.011	-1.030	-1.050	-1.068	-1.085	-1.101	-1.116	-1.130	-1.142	-1.155	-1.166	-1.176	-1.184	-1.191	-1.198	-1.202	-1.208	-1.209	-1.211	-1.212	-1.211	-1.210	-1.209	-1.205	-1.200	-1.196	-1.190	-1.184	-1.175	-1.168	-1.159	-1.148	-1.138	-1.126	-1.116	-1.104	-1.092	-1.080	-1.069	-1.056	-1.042	-1.031	-1.019	-1.006	-0.995	-0.982	-0.971	-0.961	-0.950	-0.941	-0.930	-0.921	-0.912	-0.905	-0.899	-0.891	-0.886	-0.880	-0.876	-0.872	-0.870	-0.868	-0.868	-0.868	-0.868	-0.869	-0.871	-0.874	-0.876	-0.881	-0.885	-0.891	-0.896	-0.902	-0.909	-0.916	-0.922	-0.930	-0.938	-0.946	-0.954	-0.961	-0.970	-0.979	-0.986	-0.994	-1.001	-1.008	-1.015	-1.021	-1.028	-1.032	-1.038	-1.042	-1.046	-1.049	-1.051	-1.054	-1.056	-1.056	-1.056	-1.055	-1.055	-1.052	-1.050	-1.046	-1.042	-1.038	-1.032	-1.026	-1.020	-1.014	-1.005	-0.998	-0.989	-0.981	-0.971	-0.961	-0.952	-0.942	-0.932	-0.922	-0.914	-0.904	-0.894	-0.884	-0.872	-0.864	-0.855	-0.845	-0.838	-0.829	-0.820	-0.811	-0.805	-0.798	-0.792	-0.786	-0.781	-0.778	-0.772	-0.770	-0.766	-0.764	-0.762	-0.761	-0.761	-0.760	-0.761	-0.762	-0.764	-0.766	-0.768	-0.771	-0.774	-0.778	-0.781	-0.786	-0.791	-0.795	-0.800	-0.805	-0.811	-0.816	-0.820	-0.826	-0.832	-0.836	-0.842	-0.848	-0.852	-0.858	-0.861	-0.866	-0.870	-0.874	-0.876	-0.880	-0.881	-0.884	-0.885	-0.885	-0.885	-0.885	-0.884	-0.882	-0.881	-0.878	-0.874	-0.870	-0.865	-0.860	-0.854	-0.846	-0.839	-0.831	-0.822	-0.812	-0.802	-0.791	-0.780	-0.768	-0.755	-0.742	-0.728	-0.712	-0.698	-0.682	-0.666	-0.650	-0.634	-0.615	-0.598	-0.580	-0.562	-0.544	-0.524	-0.506	-0.486	-0.468	-0.448	-0.429	-0.409	-0.388	-0.369	-0.349	-0.330	-0.310	-0.291	-0.271	-0.254	-0.235	-0.219	-0.202	-0.185	-0.170	-0.155	-0.139	-0.125	-0.112	-0.099	-0.086	-0.075	-0.065	-0.055	-0.045	-0.038	-0.030	-0.022	-0.019	-0.012	-0.009	-0.006	-0.005	-0.004	-0.004	-0.005	-0.008	-0.011	-0.016	-0.022	-0.028	-0.036	-0.044	-0.052	-0.064	-0.074	-0.086	-0.099	-0.112	-0.128	-0.144	-0.161	-0.179	-0.198	-0.216	-0.236	-0.256	-0.278	-0.300	-0.322	-0.345	-0.369	-0.392	-0.418	-0.442	-0.466	-0.492	-0.519	-0.545	-0.570	-0.596	-0.622	-0.649	-0.675	-0.701	-0.728	-0.752	-0.778	-0.802	-0.826	-0.850	-0.874	-0.898	-0.920	-0.941	-0.962	-0.982	-1.002	-1.021	-1.039	-1.055	-1.070	-1.084	-1.098	-1.110	-1.121	-1.131	-1.140	-1.146	-1.154	-1.158	-1.162	-1.164	-1.165	-1.164	-1.162	-1.159	-1.155	-1.150	-1.144	-1.135	-1.125	-1.116	-1.105	-1.094	-1.079	-1.066	-1.051	-1.034	-1.019	-1.000	-0.984	-0.965	-0.946	-0.925	-0.906	-0.886	-0.866	-0.846	-0.826	-0.806	-0.788	-0.768	-0.750	-0.731	-0.714	-0.696	-0.680	-0.665	-0.650	-0.636	-0.624	-0.612	-0.604	-0.594	-0.586	-0.581	-0.578	-0.574	-0.572	-0.572	-0.575	-0.578	-0.582	-0.589	-0.596	-0.605	-0.616	-0.628	-0.641	-0.656	-0.672	-0.690	-0.708	-0.729	-0.749	-0.771	-0.794	-0.818	-0.841	-0.866	-0.892	-0.919	-0.944	-0.971	-0.999	-1.025	-1.051	-1.078	-1.104	-1.129	-1.154	-1.179	-1.202	-1.225	-1.248	-1.269	-1.289	-1.309	-1.328	-1.344	-1.361	-1.375	-1.389	-1.401	-1.411	-1.420	-1.428	-1.435	-1.440	-1.444	-1.445	-1.448	-1.445	-1.445	-1.441	-1.438	-1.430	-1.425	-1.416	-1.406	-1.396	-1.386	-1.374	-1.361	-1.348	-1.334	-1.318	-1.301	-1.286	-1.270	-1.252	-1.235	-1.218	-1.199	-1.181	-1.164	-1.145	-1.126	-1.109	-1.091	-1.074	-1.056	-1.039	-1.021	-1.005	-0.988	-0.972	-0.958	-0.942	-0.929	-0.915	-0.901	-0.889	-0.878	-0.866	-0.855	-0.846	-0.835	-0.828	-0.820	-0.812	-0.806	-0.801	-0.795	-0.791	-0.788	-0.785	-0.784	-0.781	-0.781	-0.781	-0.784	-0.785	-0.789	-0.792	-0.796	-0.801	-0.808	-0.814	-0.821	-0.830	-0.838	-0.846	-0.856	-0.866	-0.878	-0.889	-0.901	-0.912	-0.925	-0.939	-0.951	-0.965	-0.978	-0.992	-1.006	-1.021	-1.035	-1.049	-1.064	-1.076	-1.091	-1.105	-1.118	-1.130	-1.142	-1.155	-1.166	-1.178	-1.189	-1.199	-1.208	-1.216	-1.225	-1.231	-1.238	-1.244	-1.246	-1.251	-1.252	-1.255	-1.255	-1.254	-1.252	-1.250	-1.245	-1.240	-1.234	-1.226	-1.218	-1.209	-1.198	-1.186	-1.172	-1.158	-1.142	-1.128	-1.110	-1.091	-1.070	-1.051	-1.029	-1.006	-0.982	-0.959	-0.932	-0.906	-0.881	-0.854	-0.825	-0.796	-0.766	-0.736	-0.706	-0.675	-0.644	-0.612	-0.581	-0.549	-0.518	-0.485	-0.454	-0.421	-0.389	-0.358	-0.325	-0.294	-0.262	-0.231	-0.201	-0.171	-0.144	-0.115	-0.086	-0.060	-0.034	-0.009	0.016	0.039	0.061	0.084	0.102	0.122	0.140	0.158	0.171	0.186	0.199	0.210	0.220	0.228	0.235	0.241	0.245	0.246	0.249	0.248	0.246	0.242	0.238	0.231	0.224	0.214	0.202	0.190	0.176	0.162	0.146	0.129	0.110	0.090	0.069	0.045	0.022	-0.001	-0.026	-0.054	-0.081	-0.110	-0.139	-0.169	-0.200	-0.230	-0.262	-0.295	-0.326	-0.360	-0.394	-0.428	-0.461	-0.495	-0.530	-0.564	-0.599	-0.632	-0.666	-0.700	-0.732	-0.766	-0.799	-0.830	-0.862	-0.894	-0.924	-0.954	-0.982	-1.011	-1.038	-1.065	-1.091	-1.116	-1.140	-1.164	-1.186	-1.208	-1.228	-1.246	-1.265	-1.282	-1.299	-1.314	-1.328	-1.341	-1.352	-1.365	-1.374	-1.384	-1.392	-1.399	-1.406	-1.410	-1.414	-1.419	-1.420	-1.422	-1.422	-1.424	-1.422	-1.422	-1.421	-1.418	-1.415	-1.411	-1.406	-1.402	-1.396	-1.391	-1.385	-1.380	-1.372	-1.368	-1.359	-1.352	-1.346	-1.338	-1.331	-1.324	-1.316	-1.308	-1.300	-1.292	-1.286	-1.279	-1.274	-1.266	-1.260	-1.254	-1.249	-1.244	-1.239	-1.234	-1.230	-1.226	-1.222	-1.219	-1.218	-1.215	-1.212	-1.211	-1.209	-1.209	-1.209	-1.210	-1.210	-1.212	-1.215	-1.218	-1.220	-1.224	-1.229	-1.234	-1.238	-1.244	-1.250	-1.256	-1.264	-1.271	-1.279	-1.288	-1.298	-1.308	-1.319	-1.329	-1.340	-1.351	-1.364	-1.376	-1.389	-1.402	-1.415	-1.431	-1.445	-1.460	-1.475	-1.491	-1.508	-1.524	-1.540	-1.556	-1.574	-1.590	-1.608	-1.625	-1.642	-1.660	-1.679	-1.698	-1.715	-1.734	-1.752	-1.770	-1.788	-1.808	-1.825	-1.842	-1.860	-1.878	-1.895	-1.911	-1.929	-1.945	-1.960	-1.976	-1.991	-2.006	-2.020	-2.034	-2.046	-2.059	-2.071	-2.084	-2.095	-2.105	-2.115	-2.124	-2.132	-2.140	-2.146	-2.152	-2.158	-2.161	-2.165	-2.168	-2.170	-2.171	-2.170	-2.170	-2.168	-2.166	-2.162	-2.159	-2.154	-2.148	-2.140	-2.132	-2.124	-2.114	-2.104	-2.092	-2.080	-2.068	-2.052	-2.039	-2.022	-2.005	-1.989	-1.970	-1.951	-1.931	-1.910	-1.890	-1.869	-1.846	-1.822	-1.799	-1.776	-1.751	-1.725	-1.701	-1.674	-1.649	-1.622	-1.596	-1.570	-1.542	-1.516	-1.490	-1.462	-1.436	-1.408	-1.381	-1.355	-1.329	-1.302	-1.276	-1.250	-1.225	-1.200	-1.174	-1.150	-1.126	-1.104	-1.081	-1.058	-1.036	-1.015	-0.994	-0.974	-0.954	-0.935	-0.916	-0.899	-0.882	-0.865	-0.850	-0.835	-0.821	-0.808	-0.794	-0.782	-0.770	-0.760	-0.749	-0.739	-0.730	-0.721	-0.714	-0.708	-0.701	-0.695	-0.690	-0.686	-0.681	-0.679	-0.675	-0.672	-0.671	-0.670	-0.669	-0.669	-0.668	-0.668	-0.669	-0.669	-0.670	-0.671	-0.672	-0.675	-0.676	-0.679	-0.680	-0.682	-0.684	-0.688	-0.689	-0.691	-0.694	-0.695	-0.698	-0.700	-0.701	-0.704	-0.705	-0.706	-0.708	-0.708	-0.709	-0.709	-0.710	-0.709	-0.709	-0.709	-0.708	-0.705	-0.705	-0.701	-0.699	-0.696	-0.692	-0.690	-0.685	-0.681	-0.676	-0.672	-0.668	-0.661	-0.656	-0.650	-0.642	-0.638	-0.631	-0.624	-0.618	-0.610	-0.604	-0.596	-0.590	-0.582	-0.576	-0.570	-0.564	-0.556	-0.550	-0.545	-0.540	-0.535	-0.530	-0.525	-0.522	-0.519	-0.515	-0.512	-0.511	-0.510	-0.510	-0.511	-0.511	-0.512	-0.516	-0.519	-0.522	-0.528	-0.532	-0.539	-0.545	-0.552	-0.560	-0.569	-0.579	-0.590	-0.601	-0.612	-0.625	-0.639	-0.652	-0.668	-0.681	-0.698	-0.714	-0.730	-0.746	-0.764	-0.780	-0.798	-0.815	-0.832	-0.850	-0.869	-0.886	-0.904	-0.921	-0.939	-0.955	-0.972	-0.989	-1.004	-1.020	-1.035	-1.048	-1.061	-1.074	-1.085	-1.096	-1.106	-1.115	-1.124	-1.131	-1.138	-1.144	-1.148	-1.152	-1.155	-1.156	-1.156	-1.156	-1.155	-1.154	-1.151	-1.148	-1.142	-1.136	-1.130	-1.124	-1.118	-1.109	-1.101	-1.092	-1.084	-1.074	-1.065	-1.055	-1.045	-1.035	-1.026	-1.016	-1.006	-0.999	-0.989	-0.981	-0.974	-0.966	-0.959	-0.952	-0.948	-0.942	-0.940	-0.936	-0.934	-0.934	-0.932	-0.934	-0.935	-0.938	-0.940	-0.945	-0.950	-0.956	-0.964	-0.971	-0.980	-0.989	-0.999	-1.009	-1.020	-1.031	-1.045	-1.058	-1.070	-1.084	-1.098	-1.112	-1.128	-1.141	-1.155	-1.171	-1.185	-1.199	-1.214	-1.228	-1.241	-1.255	-1.268	-1.281	-1.294	-1.306	-1.318	-1.329	-1.340	-1.350	-1.359	-1.369	-1.378	-1.386	-1.395	-1.401	-1.408	-1.414	-1.420	-1.426	-1.431	-1.435	-1.441	-1.445	-1.449	-1.454	-1.459	-1.464	-1.468	-1.471	-1.476	-1.481	-1.486	-1.490	-1.495	-1.500	-1.505	-1.511	-1.516	-1.522	-1.530	-1.538	-1.546	-1.554	-1.562	-1.572	-1.582	-1.591	-1.602	-1.614	-1.625	-1.638	-1.650	-1.662	-1.676	-1.690	-1.704	-1.718	-1.734	-1.749	-1.764	-1.779	-1.795	-1.811	-1.828	-1.844	-1.861	-1.878	-1.895	-1.910	-1.928	-1.944	-1.961	-1.978	-1.995	-2.013	-2.029	-2.045	-2.061	-2.078	-2.094	-2.111	-2.126	-2.141	-2.158	-2.174	-2.189	-2.204	-2.221	-2.235	-2.250	-2.266	-2.281	-2.295	-2.310	-2.326	-2.340	-2.355	-2.369	-2.384	-2.398	-2.411	-2.424	-2.438	-2.451	-2.464	-2.476	-2.488	-2.500	-2.512	-2.522	-2.534	-2.545	-2.555	-2.564	-2.574	-2.581	-2.590	-2.596	-2.604	-2.610	-2.615	-2.619	-2.621	-2.625	-2.628	-2.628	-2.628	-2.628	-2.625	-2.621	-2.619	-2.615	-2.609	-2.602	-2.595	-2.588	-2.579	-2.569	-2.558	-2.546	-2.532	-2.520	-2.506	-2.491	-2.476	-2.461	-2.444	-2.426	-2.409	-2.391	-2.372	-2.354	-2.335	-2.316	-2.298	-2.278	-2.258	-2.239	-2.220	-2.200	-2.182	-2.164	-2.146	-2.128	-2.111	-2.092	-2.078	-2.061	-2.046	-2.031	-2.019	-2.005	-1.994	-1.981	-1.971	-1.961	-1.951	-1.944	-1.936	-1.930	-1.924	-1.919	-1.915	-1.912	-1.909	-1.908	-1.908	-1.906	-1.908	-1.910	-1.911	-1.915	-1.919	-1.922	-1.928	-1.932	-1.938	-1.944	-1.950	-1.956	-1.964	-1.971	-1.978	-1.986	-1.994	-2.002	-2.010	-2.019	-2.027	-2.036	-2.045	-2.054	-2.060	-2.069	-2.076	-2.084	-2.092	-2.100	-2.106	-2.114	-2.120	-2.128	-2.134	-2.139	-2.145	-2.151	-2.156	-2.162	-2.168	-2.171	-2.176	-2.180	-2.184	-2.188	-2.190	-2.194	-2.195	-2.199	-2.200	-2.201	-2.205	-2.205	-2.206	-2.209	-2.209	-2.210	-2.210	-2.211	-2.212	-2.214	-2.214	-2.214	-2.215	-2.215	-2.215	-2.216	-2.216	-2.218	-2.216	-2.218	-2.219	-2.219	-2.220	-2.221	-2.222	-2.222	-2.226	-2.228	-2.230	-2.231	-2.234	-2.236	-2.239	-2.241	-2.244	-2.246	-2.250	-2.254	-2.258	-2.261	-2.266	-2.270	-2.274	-2.278	-2.282	-2.286	-2.291	-2.295	-2.300	-2.305	-2.309	-2.314	-2.318	-2.321	-2.325	-2.328	-2.330	-2.332	-2.336	-2.339	-2.340	-2.341	-2.342	-2.342	-2.342	-2.340	-2.340	-2.338	-2.335	-2.332	-2.328	-2.324	-2.319	-2.312	-2.306	-2.299	-2.290	-2.281	-2.271	-2.261	-2.250	-2.238	-2.225	-2.212	-2.199	-2.185	-2.169	-2.154	-2.136	-2.119	-2.101	-2.082	-2.065	-2.046	-2.026	-2.006	-1.986	-1.966	-1.945	-1.924	-1.902	-1.881	-1.860	-1.840	-1.819	-1.796	-1.775	-1.754	-1.732	-1.711	-1.690	-1.669	-1.649	-1.628	-1.608	-1.588	-1.568	-1.548	-1.530	-1.510	-1.491	-1.474	-1.456	-1.438	-1.421	-1.405	-1.386	-1.371	-1.355	-1.338	-1.322	-1.308	-1.292	-1.276	-1.262	-1.249	-1.234	-1.220	-1.205	-1.192	-1.179	-1.166	-1.152	-1.140	-1.128	-1.115	-1.102	-1.090	-1.078	-1.065	-1.054	-1.042	-1.031	-1.021	-1.010	-1.000	-0.990	-0.980	-0.971	-0.962	-0.954	-0.946	-0.940	-0.932	-0.926	-0.920	-0.915	-0.911	-0.908	-0.904	-0.901	-0.900	-0.899	-0.900	-0.900	-0.901	-0.904	-0.906	-0.910	-0.914	-0.918	-0.924	-0.929	-0.935	-0.941	-0.950	-0.958	-0.965	-0.975	-0.982	-0.991	-1.001	-1.010	-1.020	-1.029	-1.039	-1.048	-1.056	-1.066	-1.075	-1.084	-1.092	-1.100	-1.108	-1.115	-1.120	-1.126	-1.132	-1.136	-1.140	-1.142	-1.145	-1.146	-1.146	-1.146	-1.145	-1.142	-1.139	-1.136	-1.131	-1.125	-1.120	-1.114	-1.106	-1.098	-1.089	-1.081	-1.072	-1.061	-1.052	-1.042	-1.031	-1.021	-1.009	-0.999	-0.988	-0.978	-0.965	-0.954	-0.944	-0.932	-0.922	-0.914	-0.904	-0.895	-0.886	-0.878	-0.870	-0.864	-0.856	-0.851	-0.846	-0.841	-0.836	-0.834	-0.831	-0.829	-0.828	-0.826	-0.828	-0.828	-0.829	-0.830	-0.831	-0.834	-0.836	-0.840	-0.842	-0.846	-0.850	-0.854	-0.859	-0.862	-0.866	-0.871	-0.876	-0.881	-0.885	-0.890	-0.894	-0.898	-0.901	-0.904	-0.908	-0.911	-0.914	-0.916	-0.919	-0.920	-0.921	-0.922	-0.925	-0.926	-0.926	-0.928	-0.929	-0.929	-0.930	-0.930	-0.930	-0.931	-0.930	-0.931	-0.932	-0.931	-0.932	-0.932	-0.934	-0.936	-0.938	-0.939	-0.940	-0.944	-0.945	-0.949	-0.952	-0.955	-0.960	-0.964	-0.969	-0.974	-0.979	-0.984	-0.990	-0.996	-1.002	-1.010	-1.016	-1.025	-1.031	-1.040	-1.048	-1.056	-1.065	-1.074	-1.082	-1.092	-1.101	-1.111	-1.121	-1.131	-1.140	-1.149	-1.159	-1.166	-1.176	-1.185	-1.192	-1.201	-1.209	-1.216	-1.225	-1.231	-1.239	-1.245	-1.251	-1.258	-1.264	-1.270	-1.276	-1.282	-1.289	-1.294	-1.300	-1.306	-1.311	-1.318	-1.321	-1.329	-1.334	-1.339	-1.345	-1.351	-1.358	-1.365	-1.371	-1.378	-1.385	-1.392	-1.401	-1.409	-1.418	-1.426	-1.436	-1.446	-1.456	-1.466	-1.479	-1.489	-1.501	-1.515	-1.528	-1.541	-1.555	-1.569	-1.582	-1.598	-1.612	-1.628	-1.642	-1.659	-1.674	-1.690	-1.705	-1.720	-1.735	-1.751	-1.766	-1.781	-1.796	-1.810	-1.824	-1.838	-1.850	-1.862	-1.875	-1.886	-1.898	-1.908	-1.915	-1.924	-1.931	-1.938	-1.944	-1.949	-1.952	-1.955	-1.958	-1.958	-1.959	-1.958	-1.956	-1.954	-1.950	-1.945	-1.940	-1.934	-1.925	-1.918	-1.909	-1.899	-1.888	-1.875	-1.864	-1.850	-1.838	-1.822	-1.806	-1.791	-1.775	-1.758	-1.740	-1.722	-1.704	-1.686	-1.668	-1.649	-1.629	-1.609	-1.589	-1.569	-1.549	-1.530	-1.509	-1.489	-1.469	-1.449	-1.428	-1.408	-1.389	-1.369	-1.350	-1.329	-1.310	-1.290	-1.272	-1.252	-1.234	-1.216	-1.198	-1.180	-1.161	-1.145	-1.128	-1.111	-1.096	-1.080	-1.065	-1.050	-1.035	-1.021	-1.009	-0.996	-0.982	-0.971	-0.960	-0.951	-0.941	-0.932	-0.924	-0.916	-0.909	-0.901	-0.896	-0.891	-0.886	-0.884	-0.880	-0.878	-0.875	-0.874	-0.874	-0.872	-0.872	-0.874	-0.876	-0.878	-0.879	-0.882	-0.886	-0.889	-0.894	-0.896	-0.900	-0.905	-0.909	-0.912	-0.918	-0.921	-0.924	-0.929	-0.931	-0.934	-0.935	-0.938	-0.938	-0.939	-0.938	-0.935	-0.934	-0.931	-0.926	-0.921	-0.915	-0.908	-0.900	-0.890	-0.880	-0.869	-0.856	-0.842	-0.829	-0.812	-0.796	-0.778	-0.760	-0.739	-0.719	-0.698	-0.675	-0.652	-0.629	-0.606	-0.581	-0.556	-0.531	-0.506	-0.480	-0.456	-0.430	-0.406	-0.381	-0.356	-0.332	-0.309	-0.288	-0.266	-0.245	-0.226	-0.208	-0.191	-0.175	-0.160	-0.146	-0.135	-0.125	-0.116	-0.110	-0.105	-0.100	-0.099	-0.099	-0.100	-0.104	-0.108	-0.116	-0.124	-0.134	-0.144	-0.158	-0.171	-0.189	-0.205	-0.224	-0.244	-0.264	-0.285	-0.309	-0.332	-0.356	-0.380	-0.406	-0.431	-0.458	-0.484	-0.510	-0.536	-0.561	-0.588	-0.614	-0.639	-0.664	-0.689	-0.711	-0.735	-0.758	-0.779	-0.799	-0.820	-0.839	-0.858	-0.874	-0.890	-0.905	-0.920	-0.934	-0.945	-0.956	-0.968	-0.975	-0.984	-0.992	-0.999	-1.004	-1.009	-1.012	-1.016	-1.020	-1.021	-1.024	-1.024	-1.025	-1.025	-1.024	-1.024	-1.022	-1.021	-1.020	-1.018	-1.015	-1.012	-1.010	-1.009	-1.005	-1.002	-1.000	-0.996	-0.992	-0.990	-0.988	-0.982	-0.980	-0.976	-0.972	-0.969	-0.965	-0.960	-0.956	-0.951	-0.946	-0.942	-0.938	-0.931	-0.925	-0.919	-0.912	-0.905	-0.896	-0.888	-0.879	-0.869	-0.859	-0.848	-0.836	-0.825	-0.811	-0.799	-0.785	-0.770	-0.755	-0.738	-0.721	-0.704	-0.685	-0.666	-0.646	-0.626	-0.605	-0.584	-0.561	-0.539	-0.518	-0.494	-0.469	-0.444	-0.419	-0.394	-0.368	-0.342	-0.315	-0.290	-0.262	-0.235	-0.208	-0.180	-0.154	-0.126	-0.098	-0.071	-0.044	-0.016	0.011	0.038	0.065	0.091	0.118	0.144	0.168	0.194	0.218	0.241	0.265	0.289	0.311	0.332	0.355	0.376	0.396	0.415	0.434	0.451	0.470	0.486	0.501	0.518	0.531	0.545	0.559	0.570	0.581	0.592	0.601	0.610	0.618	0.625	0.632	0.638	0.642	0.645	0.649	0.650	0.651	0.651	0.651	0.650	0.648	0.645	0.640	0.636	0.631	0.625	0.618	0.611	0.604	0.595	0.586	0.578	0.568	0.555	0.545	0.534	0.522	0.511	0.499	0.486	0.474	0.461	0.448	0.436	0.422	0.409	0.396	0.384	0.371	0.358	0.346	0.332	0.321	0.310	0.298	0.286	0.274	0.262	0.252	0.241	0.231	0.222	0.212	0.204	0.195	0.188	0.179	0.171	0.165	0.156	0.151	0.144	0.136	0.131	0.125	0.120	0.114	0.109	0.104	0.099	0.092	0.089	0.084	0.080	0.075	0.070	0.065	0.061	0.056	0.051	0.048	0.041	0.036	0.031	0.025	0.020	0.014	0.009	0.002	-0.004	-0.011	-0.018	-0.025	-0.032	-0.041	-0.049	-0.058	-0.068	-0.075	-0.085	-0.095	-0.108	-0.118	-0.129	-0.141	-0.154	-0.165	-0.179	-0.191	-0.205	-0.219	-0.232	-0.246	-0.260	-0.275	-0.289	-0.304	-0.319	-0.334	-0.349	-0.364	-0.379	-0.392	-0.409	-0.422	-0.436	-0.451	-0.464	-0.478	-0.491	-0.504	-0.516	-0.528	-0.539	-0.551	-0.561	-0.571	-0.581	-0.591	-0.600	-0.608	-0.615	-0.622	-0.629	-0.634	-0.638	-0.642	-0.645	-0.649	-0.650	-0.650	-0.650	-0.650	-0.649	-0.646	-0.642	-0.639	-0.634	-0.630	-0.625	-0.618	-0.611	-0.604	-0.595	-0.588	-0.579	-0.570	-0.560	-0.550	-0.539	-0.529	-0.518	-0.506	-0.495	-0.482	-0.471	-0.459	-0.446	-0.435	-0.422	-0.410	-0.398	-0.386	-0.375	-0.362	-0.351	-0.340	-0.330	-0.319	-0.309	-0.298	-0.289	-0.280	-0.271	-0.262	-0.254	-0.246	-0.239	-0.232	-0.226	-0.221	-0.215	-0.210	-0.205	-0.200	-0.198	-0.192	-0.189	-0.186	-0.182	-0.179	-0.176	-0.174	-0.171	-0.170	-0.166	-0.165	-0.164	-0.161	-0.160	-0.158	-0.156	-0.154	-0.151	-0.150	-0.148	-0.146	-0.144	-0.142	-0.140	-0.138	-0.135	-0.134	-0.131	-0.128	-0.125	-0.122	-0.119	-0.116	-0.112	-0.109	-0.106	-0.102	-0.098	-0.094	-0.090	-0.085	-0.081	-0.078	-0.074	-0.069	-0.065	-0.060	-0.055	-0.050	-0.045	-0.040	-0.035	-0.031	-0.025	-0.020	-0.015	-0.009	-0.004	0.002	0.008	0.015	0.021	0.028	0.035	0.041	0.049	0.056	0.064	0.071	0.080	0.089	0.098	0.108	0.116	0.126	0.138	0.148	0.158	0.169	0.180	0.191	0.204	0.215	0.229	0.240	0.254	0.268	0.280	0.294	0.306	0.321	0.335	0.350	0.362	0.378	0.392	0.406	0.421	0.435	0.451	0.465	0.480	0.495	0.509	0.524	0.539	0.554	0.568	0.582	0.596	0.611	0.625	0.639	0.652	0.666	0.680	0.694	0.706	0.720	0.732	0.745	0.759	0.771	0.784	0.798	0.810	0.822	0.835	0.849	0.861	0.874	0.888	0.900	0.915	0.929	0.942	0.956	0.971	0.985	1.000	1.014	1.030	1.045	1.061	1.075	1.091	1.108	1.122	1.139	1.155	1.174	1.190	1.206	1.224	1.240	1.258	1.275	1.292	1.310	1.326	1.345	1.362	1.380	1.398	1.416	1.434	1.451	1.469	1.486	1.504	1.520	1.539	1.555	1.571	1.588	1.604	1.621	1.638	1.654	1.670	1.686	1.704	1.719	1.736	1.752	1.770	1.788	1.804	1.821	1.838	1.856	1.875	1.892	1.911	1.930	1.950	1.969	1.989	2.009	2.029	2.049	2.070	2.090	2.111	2.132	2.154	2.176	2.198	2.220	2.241	2.264	2.284	2.306	2.328	2.349	2.370	2.389	2.410	2.429	2.448	2.466	2.482	2.500	2.514	2.529	2.542	2.555	2.566	2.575	2.584	2.591	2.598	2.602	2.605	2.608	2.608	2.606	2.604	2.600	2.595	2.588	2.579	2.569	2.559	2.546	2.534	2.519	2.502	2.485	2.466	2.448	2.428	2.406	2.384	2.361	2.338	2.314	2.290	2.264	2.239	2.215	2.189	2.164	2.138	2.112	2.088	2.062	2.039	2.015	1.991	1.969	1.948	1.925	1.905	1.884	1.866	1.848	1.830	1.815	1.800	1.788	1.775	1.764	1.754	1.745	1.738	1.731	1.726	1.724	1.722	1.721	1.721	1.724	1.726	1.731	1.738	1.744	1.752	1.761	1.771	1.782	1.795	1.809	1.824	1.840	1.855	1.872	1.891	1.909	1.929	1.949	1.970	1.990	2.013	2.035	2.058	2.079	2.102	2.125	2.149	2.172	2.194	2.218	2.241	2.264	2.286	2.309	2.330	2.351	2.372	2.394	2.414	2.434	2.451	2.469	2.486	2.504	2.520	2.535	2.550	2.562	2.575	2.588	2.599	2.609	2.618	2.628	2.635	2.641	2.646	2.652	2.655	2.659	2.661	2.662	2.662	2.662	2.661	2.660	2.658	2.655	2.651	2.646	2.642	2.639	2.632	2.626	2.620	2.614	2.606	2.599	2.591	2.582	2.575	2.566	2.558	2.550	2.541	2.532	2.522	2.512	2.504	2.494	2.485	2.475	2.466	2.455	2.445	2.435	2.425	2.414	2.404	2.394	2.382	2.372	2.360	2.350	2.338	2.326	2.314	2.302	2.289	2.278	2.264	2.250	2.236	2.222	2.210	2.194	2.180	2.165	2.150	2.135	2.120	2.104	2.089	2.074	2.059	2.044	2.027	2.013	1.998	1.984	1.969	1.954	1.940	1.926	1.914	1.900	1.889	1.876	1.865	1.855	1.845	1.836	1.826	1.820	1.812	1.806	1.801	1.796	1.792	1.789	1.789	1.786	1.786	1.786	1.788	1.789	1.791	1.795	1.799	1.804	1.811	1.816	1.824	1.831	1.839	1.849	1.856	1.866	1.875	1.885	1.895	1.905	1.916	1.928	1.938	1.946	1.958	1.968	1.976	1.986	1.995	2.002	2.010	2.019	2.025	2.031	2.038	2.041	2.045	2.050	2.052	2.055	2.056	2.056	2.056	2.056	2.054	2.052	2.047	2.045	2.040	2.034	2.027	2.021	2.013	2.004	1.994	1.985	1.974	1.962	1.951	1.939	1.926	1.912	1.899	1.885	1.871	1.855	1.841	1.826	1.811	1.795	1.780	1.765	1.750	1.735	1.720	1.705	1.690	1.675	1.661	1.646	1.632	1.619	1.605	1.591	1.578	1.565	1.552	1.540	1.526	1.515	1.502	1.491	1.479	1.468	1.456	1.445	1.434	1.422	1.411	1.401	1.390	1.379	1.369	1.356	1.345	1.334	1.322	1.311	1.300	1.288	1.276	1.264	1.251	1.239	1.226	1.214	1.200	1.188	1.174	1.161	1.148	1.135	1.121	1.109	1.095	1.081	1.070	1.058	1.044	1.031	1.019	1.008	0.996	0.986	0.976	0.968	0.958	0.950	0.942	0.935	0.929	0.924	0.920	0.916	0.914	0.911	0.911	0.910	0.912	0.914	0.918	0.922	0.926	0.934	0.940	0.949	0.959	0.969	0.980	0.992	1.006	1.021	1.038	1.052	1.070	1.089	1.108	1.126	1.146	1.168	1.188	1.210	1.231	1.254	1.276	1.300	1.322	1.346	1.369	1.392	1.415	1.439	1.461	1.484	1.506	1.528	1.549	1.570	1.590	1.610	1.629	1.646	1.664	1.681	1.696	1.712	1.728	1.740	1.754	1.765	1.776	1.786	1.796	1.805	1.811	1.818	1.824	1.828	1.830	1.834	1.835	1.834	1.835	1.834	1.830	1.826	1.822	1.819	1.812	1.806	1.800	1.791	1.784	1.774	1.764	1.754	1.744	1.731	1.720	1.706	1.694	1.680	1.668	1.652	1.639	1.624	1.609	1.592	1.576	1.561	1.545	1.529	1.514	1.498	1.481	1.465	1.449	1.431	1.416	1.400	1.385	1.369	1.354	1.339	1.324	1.309	1.294	1.279	1.264	1.249	1.235	1.221	1.208	1.194	1.180	1.168	1.154	1.140	1.128	1.114	1.101	1.089	1.078	1.065	1.052	1.039	1.026	1.014	1.002	0.990	0.978	0.964	0.951	0.939	0.925	0.914	0.900	0.888	0.875	0.861	0.849	0.835	0.821	0.809	0.795	0.782	0.770	0.756	0.744	0.731	0.719	0.708	0.695	0.682	0.671	0.660	0.650	0.641	0.630	0.621	0.612	0.605	0.598	0.591	0.585	0.580	0.576	0.571	0.569	0.568	0.565	0.565	0.565	0.566	0.566	0.570	0.574	0.578	0.581	0.588	0.592	0.600	0.609	0.618	0.628	0.636	0.646	0.658	0.668	0.679	0.690	0.701	0.712	0.725	0.738	0.749	0.761	0.772	0.784	0.796	0.806	0.818	0.828	0.836	0.846	0.855	0.864	0.870	0.879	0.884	0.889	0.895	0.899	0.901	0.904	0.905	0.905	0.906	0.905	0.902	0.899	0.896	0.891	0.888	0.881	0.875	0.869	0.861	0.854	0.845	0.836	0.828	0.818	0.809	0.798	0.788	0.779	0.769	0.759	0.750	0.740	0.731	0.722	0.714	0.705	0.696	0.689	0.682	0.676	0.670	0.665	0.661	0.658	0.656	0.652	0.652	0.651	0.652	0.652	0.654	0.656	0.659	0.662	0.666	0.671	0.675	0.680	0.686	0.691	0.698	0.704	0.709	0.715	0.721	0.726	0.732	0.738	0.742	0.746	0.751	0.754	0.756	0.759	0.760	0.760	0.760	0.759	0.758	0.754	0.751	0.745	0.740	0.734	0.725	0.716	0.708	0.695	0.684	0.671	0.658	0.644	0.629	0.612	0.595	0.579	0.561	0.542	0.522	0.502	0.482	0.461	0.440	0.419	0.396	0.375	0.352	0.331	0.310	0.289	0.266	0.245	0.224	0.204	0.182	0.161	0.142	0.124	0.105	0.086	0.069	0.052	0.036	0.020	0.005	-0.009	-0.022	-0.035	-0.046	-0.059	-0.069	-0.079	-0.088	-0.096	-0.104	-0.110	-0.116	-0.122	-0.128	-0.131	-0.135	-0.138	-0.140	-0.141	-0.144	-0.144	-0.144	-0.144	-0.142	-0.140	-0.139	-0.135	-0.134	-0.130	-0.126	-0.122	-0.119	-0.114	-0.109	-0.104	-0.100	-0.094	-0.088	-0.082	-0.076	-0.070	-0.064	-0.056	-0.050	-0.044	-0.036	-0.029	-0.021	-0.015	-0.006	0.001	0.009	0.019	0.026	0.035	0.045	0.052	0.062	0.071	0.081	0.090	0.100	0.110	0.120	0.131	0.141	0.152	0.164	0.175	0.186	0.199	0.210	0.222	0.235	0.249	0.261	0.276	0.289	0.304	0.319	0.332	0.349	0.365	0.380	0.396	0.412	0.430	0.449	0.466	0.484	0.504	0.521	0.541	0.561	0.581	0.601	0.621	0.642	0.664	0.685	0.706	0.729	0.750	0.772	0.795	0.816	0.839	0.860	0.882	0.904	0.926	0.948	0.969	0.991	1.011	1.031	1.052	1.071	1.091	1.110	1.128	1.146	1.164	1.180	1.196	1.211	1.226	1.239	1.252	1.265	1.276	1.286	1.298	1.306	1.314	1.321	1.328	1.334	1.338	1.342	1.345	1.348	1.349	1.350	1.350	1.348	1.348	1.345	1.341	1.339	1.336	1.331	1.326	1.322	1.318	1.311	1.305	1.299	1.291	1.285	1.278	1.270	1.262	1.254	1.246	1.239	1.230	1.221	1.212	1.205	1.196	1.189	1.179	1.170	1.162	1.152	1.144	1.136	1.128	1.119	1.109	1.099	1.091	1.082	1.072	1.064	1.055	1.045	1.036	1.028	1.018	1.009	1.000	0.991	0.981	0.971	0.961	0.952	0.942	0.935	0.925	0.918	0.909	0.901	0.892	0.885	0.879	0.872	0.865	0.859	0.854	0.849	0.845	0.840	0.836	0.834	0.831	0.830	0.829	0.829	0.829	0.831	0.834	0.836	0.840	0.845	0.851	0.859	0.865	0.875	0.884	0.895	0.905	0.918	0.931	0.945	0.960	0.975	0.991	1.008	1.025	1.044	1.062	1.082	1.102	1.124	1.145	1.166	1.189	1.210	1.232	1.255	1.278	1.301	1.324	1.346	1.369	1.391	1.412	1.434	1.455	1.476	1.496	1.516	1.535	1.552	1.571	1.589	1.605	1.620	1.635	1.648	1.661	1.672	1.682	1.692	1.701	1.710	1.718	1.724	1.729	1.734	1.738	1.740	1.741	1.744	1.744	1.742	1.742	1.740	1.738	1.734	1.730	1.725	1.720	1.715	1.708	1.702	1.695	1.688	1.680	1.672	1.664	1.656	1.649	1.639	1.631	1.621	1.612	1.604	1.594	1.585	1.576	1.566	1.558	1.548	1.539	1.531	1.522	1.514	1.505	1.496	1.488	1.479	1.471	1.462	1.454	1.445	1.436	1.428	1.418	1.409	1.400	1.390	1.380	1.370	1.360	1.350	1.341	1.330	1.320	1.309	1.298	1.285	1.274	1.261	1.249	1.236	1.224	1.210	1.199	1.185	1.171	1.159	1.145	1.130	1.118	1.102	1.090	1.076	1.062	1.049	1.035	1.021	1.008	0.995	0.981	0.969	0.955	0.942	0.930	0.918	0.905	0.894	0.882	0.872	0.861	0.851	0.842	0.832	0.824	0.815	0.808	0.800	0.794	0.788	0.781	0.776	0.770	0.766	0.761	0.759	0.755	0.752	0.750	0.748	0.746	0.745	0.742	0.741	0.741	0.741	0.740	0.740	0.740	0.740	0.740	0.740	0.740	0.741	0.740	0.741	0.741	0.741	0.739	0.739	0.739	0.736	0.735	0.732	0.732	0.730	0.728	0.725	0.722	0.720	0.716	0.712	0.709	0.704	0.700	0.695	0.689	0.684	0.679	0.672	0.666	0.659	0.652	0.645	0.639	0.630	0.622	0.614	0.605	0.595	0.586	0.576	0.568	0.558	0.546	0.536	0.525	0.515	0.502	0.492	0.481	0.469	0.458	0.445	0.434	0.421	0.410	0.399	0.386	0.374	0.362	0.350	0.339	0.328	0.315	0.304	0.292	0.282	0.272	0.262	0.252	0.242	0.235	0.226	0.220	0.212	0.208	0.201	0.196	0.192	0.190	0.188	0.185	0.185	0.185	0.186	0.189	0.192	0.196	0.202	0.210	0.219	0.228	0.238	0.249	0.261	0.276	0.291	0.306	0.324	0.341	0.360	0.381	0.404	0.425	0.449	0.472	0.498	0.524	0.550	0.578	0.605	0.634	0.661	0.690	0.719	0.748	0.778	0.808	0.836	0.865	0.895	0.922	0.951	0.979	1.008	1.034	1.060	1.085	1.110	1.134	1.156	1.179	1.200	1.219	1.239	1.256	1.272	1.289	1.304	1.316	1.328	1.339	1.348	1.356	1.362	1.369	1.374	1.376	1.379	1.381	1.380	1.380	1.379	1.375	1.372	1.368	1.364	1.358	1.351	1.345	1.336	1.329	1.320	1.311	1.302	1.292	1.284	1.274	1.265	1.256	1.245	1.235	1.226	1.216	1.206	1.198	1.189	1.180	1.171	1.164	1.155	1.148	1.141	1.132	1.126	1.120	1.112	1.106	1.100	1.095	1.088	1.081	1.076	1.070	1.065	1.059	1.052	1.046	1.040	1.034	1.028	1.021	1.014	1.006	0.999	0.991	0.984	0.976	0.966	0.958	0.950	0.940	0.931	0.922	0.912	0.901	0.892	0.881	0.871	0.861	0.851	0.840	0.831	0.821	0.810	0.801	0.791	0.781	0.771	0.764	0.754	0.746	0.738	0.730	0.722	0.716	0.710	0.705	0.699	0.695	0.692	0.689	0.688	0.686	0.685	0.686	0.686	0.688	0.689	0.691	0.694	0.698	0.701	0.706	0.711	0.718	0.724	0.731	0.738	0.745	0.752	0.761	0.769	0.778	0.785	0.794	0.802	0.811	0.820	0.828	0.836	0.845	0.854	0.861	0.869	0.878	0.884	0.891	0.898	0.904	0.910	0.915	0.920	0.925	0.930	0.934	0.938	0.940	0.944	0.946	0.949	0.950	0.952	0.952	0.954	0.955	0.954	0.954	0.954	0.952	0.951	0.951	0.950	0.946	0.944	0.942	0.939	0.936	0.932	0.929	0.925	0.921	0.916	0.912	0.909	0.904	0.900	0.895	0.890	0.884	0.880	0.874	0.868	0.861	0.855	0.850	0.842	0.836	0.830	0.824	0.816	0.809	0.801	0.795	0.786	0.779	0.771	0.764	0.755	0.746	0.739	0.731	0.722	0.715	0.706	0.699	0.690	0.681	0.674	0.665	0.658	0.650	0.641	0.634	0.626	0.618	0.610	0.604	0.595	0.589	0.580	0.574	0.568	0.560	0.552	0.548	0.540	0.534	0.526	0.521	0.516	0.510	0.505	0.498	0.494	0.489	0.484	0.479	0.474	0.469	0.464	0.460	0.455	0.450	0.446	0.441	0.438	0.434	0.431	0.428	0.424	0.421	0.419	0.416	0.414	0.411	0.410	0.409	0.408	0.406	0.406	0.408	0.408	0.409	0.411	0.412	0.415	0.419	0.424	0.428	0.432	0.438	0.445	0.451	0.459	0.468	0.476	0.486	0.498	0.510	0.521	0.535	0.549	0.564	0.579	0.595	0.611	0.630	0.648	0.668	0.686	0.708	0.729	0.750	0.774	0.796	0.819	0.842	0.866	0.891	0.916	0.941	0.966	0.992	1.018	1.042	1.069	1.094	1.119	1.145	1.170	1.195	1.219	1.242	1.266	1.290	1.312	1.335	1.356	1.376	1.398	1.418	1.436	1.454	1.471	1.488	1.502	1.518	1.531	1.545	1.556	1.568	1.579	1.589	1.598	1.605	1.612	1.620	1.625	1.630	1.634	1.639	1.640	1.644	1.645	1.645	1.645	1.645	1.645	1.644	1.641	1.639	1.636	1.634	1.630	1.628	1.622	1.619	1.614	1.610	1.605	1.600	1.595	1.591	1.586	1.581	1.576	1.571	1.565	1.561	1.556	1.551	1.546	1.541	1.538	1.532	1.528	1.522	1.519	1.512	1.509	1.505	1.500	1.495	1.491	1.485	1.480	1.475	1.470	1.465	1.460	1.455	1.449	1.444	1.439	1.432	1.428	1.420	1.414	1.408	1.399	1.391	1.382	1.374	1.364	1.354	1.344	1.332	1.321	1.310	1.298	1.285	1.271	1.258	1.244	1.229	1.212	1.196	1.180	1.162	1.145	1.128	1.110	1.091	1.072	1.054	1.035	1.016	0.998	0.976	0.958	0.938	0.918	0.899	0.880	0.861	0.844	0.826	0.808	0.791	0.775	0.760	0.745	0.732	0.720	0.708	0.698	0.688	0.680	0.674	0.668	0.665	0.661	0.661	0.661	0.662	0.666	0.671	0.679	0.686	0.696	0.708	0.720	0.735	0.751	0.768	0.788	0.808	0.829	0.851	0.876	0.901	0.928	0.955	0.984	1.012	1.042	1.074	1.105	1.136	1.169	1.200	1.234	1.266	1.299	1.332	1.364	1.398	1.430	1.461	1.492	1.525	1.555	1.585	1.615	1.644	1.672	1.699	1.725	1.751	1.775	1.799	1.821	1.842	1.864	1.884	1.902	1.920	1.936	1.951	1.968	1.981	1.995	2.006	2.019	2.030	2.040	2.049	2.056	2.065	2.072	2.080	2.085	2.092	2.098	2.101	2.108	2.112	2.116	2.120	2.124	2.128	2.132	2.136	2.140	2.144	2.148	2.151	2.156	2.160	2.165	2.169	2.174	2.179	2.185	2.190	2.196	2.202	2.210	2.218	2.226	2.234	2.242	2.252	2.262	2.272	2.285	2.298	2.309	2.322	2.335	2.350	2.365	2.381	2.396	2.412	2.430	2.448	2.466	2.485	2.505	2.524	2.545	2.566	2.589	2.610	2.634	2.658	2.681	2.706	2.729	2.755	2.779	2.804	2.829	2.854	2.879	2.904	2.929	2.952	2.975	3.000	3.022	3.044	3.065	3.086	3.106	3.126	3.144	3.161	3.178	3.192	3.206	3.219	3.231	3.241	3.250	3.258	3.264	3.268	3.271	3.272	3.274	3.271	3.269	3.264	3.258	3.250	3.242	3.232	3.220	3.209	3.192	3.179	3.161	3.144	3.126	3.106	3.085	3.064	3.041	3.019	2.995	2.971	2.945	2.921	2.895	2.870	2.844	2.816	2.791	2.766	2.739	2.714	2.689	2.662	2.640	100.000	5.000	2.000	1.000	7.000	0.000	0.000	0.000	0.000	0.000	0.000	0.000	0.000	0.000	0.000	0.000	0.000	0.000	0.099	0.124	0.149	0.174	0.199	0.224	0.246	0.271	0.294	0.318	0.338	0.359	0.379	0.399	0.418	0.436	0.454	0.470	0.485	0.500	0.512	0.525	0.538	0.548	0.558	0.565	0.572	0.579	0.584	0.588	0.591	0.594	0.594	0.594	0.592	0.591	0.589	0.584	0.579	0.572	0.566	0.559	0.550	0.542	0.532	0.521	0.511	0.500	0.489	0.478	0.464	0.452	0.439	0.426	0.412	0.400	0.386	0.374	0.360	0.346	0.334	0.321	0.308	0.295	0.282	0.271	0.260	0.249	0.239	0.228	0.219	0.210	0.200	0.192	0.186	0.178	0.172	0.166	0.162	0.156	0.154	0.151	0.148	0.145	0.145	0.144	0.144	0.144	0.145	0.146	0.149	0.151	0.155	0.159	0.162	0.168	0.172	0.178	0.184	0.190	0.196	0.204	0.211	0.218	0.226	0.234	0.242	0.251	0.260	0.269	0.278	0.288	0.296	0.306	0.316	0.325	0.334	0.344	0.352	0.361	0.371	0.380	0.389	0.396	0.406	0.414	0.422	0.430	0.439	0.446	0.452	0.460	0.466	0.472	0.479	0.484	0.489	0.494	0.499	0.502	0.507	0.511	0.512	0.515	0.518	0.519	0.520	0.520	0.521	0.521	0.520	0.520	0.519	0.518	0.515	0.514	0.511	0.507	0.505	0.501	0.498	0.492	0.489	0.482	0.479	0.474	0.468	0.462	0.458	0.451	0.445	0.440	0.435	0.429	0.422	0.416	0.411	0.406	0.401	0.396	0.391	0.388	0.382	0.380	0.376	0.372	0.370	0.368	0.365	0.364	0.364	0.362	0.362	0.362	0.364	0.365	0.368	0.370	0.374	0.378	0.382	0.388	0.395	0.400	0.408	0.416	0.425	0.435	0.445	0.455	0.468	0.479	0.491	0.505	0.519	0.532	0.549	0.564	0.580	0.595	0.611	0.628	0.645	0.662	0.680	0.699	0.715	0.734	0.751	0.770	0.788	0.805	0.822	0.840	0.858	0.874	0.889	0.905	0.920	0.935	0.949	0.961	0.974	0.985	0.999	1.008	1.016	1.024	1.031	1.038	1.042	1.048	1.051	1.052	1.054	1.054	1.052	1.052	1.049	1.045	1.040	1.034	1.028	1.021	1.012	1.002	0.992	0.980	0.969	0.956	0.942	0.929	0.914	0.899	0.884	0.866	0.850	0.832	0.815	0.798	0.781	0.762	0.745	0.726	0.709	0.691	0.674	0.656	0.640	0.624	0.608	0.594	0.578	0.564	0.551	0.538	0.526	0.515	0.504	0.495	0.486	0.479	0.474	0.468	0.464	0.461	0.459	0.458	0.458	0.460	0.462	0.466	0.471	0.478	0.485	0.494	0.504	0.514	0.526	0.539	0.552	0.568	0.585	0.600	0.616	0.635	0.652	0.672	0.691	0.711	0.731	0.752	0.774	0.795	0.816	0.839	0.859	0.880	0.901	0.922	0.942	0.961	0.980	0.999	1.016	1.032	1.049	1.064	1.080	1.092	1.104	1.114	1.124	1.132	1.140	1.145	1.151	1.154	1.156	1.158	1.158	1.156	1.152	1.149	1.142	1.136	1.129	1.120	1.110	1.099	1.088	1.074	1.060	1.045	1.030	1.015	0.998	0.981	0.964	0.946	0.930	0.911	0.894	0.876	0.859	0.841	0.824	0.806	0.791	0.776	0.761	0.746	0.734	0.720	0.710	0.699	0.689	0.680	0.672	0.666	0.661	0.658	0.655	0.654	0.654	0.655	0.658	0.662	0.668	0.674	0.682	0.691	0.701	0.714	0.726	0.740	0.755	0.771	0.788	0.808	0.826	0.845	0.866	0.888	0.910	0.932	0.958	0.980	1.002	1.028	1.051	1.074	1.099	1.124	1.146	1.170	1.192	1.215	1.238	1.259	1.278	1.298	1.316	1.334	1.350	1.365	1.380	1.391	1.404	1.414	1.422	1.429	1.435	1.440	1.441	1.441	1.439	1.436	1.430	1.424	1.415	1.404	1.392	1.379	1.362	1.346	1.326	1.306	1.284	1.260	1.235	1.209	1.180	1.150	1.120	1.088	1.056	1.022	0.988	0.954	0.919	0.882	0.846	0.811	0.774	0.738	0.701	0.664	0.629	0.594	0.558	0.524	0.490	0.458	0.426	0.395	0.365	0.338	0.310	0.285	0.259	0.236	0.215	0.195	0.178	0.160	0.146	0.132	0.121	0.110	0.104	0.098	0.092	0.089	0.088	0.088	0.089	0.092	0.098	0.104	0.110	0.119	0.130	0.141	0.154	0.166	0.180	0.195	0.210	0.226	0.244	0.260	0.276	0.294	0.310	0.329	0.346	0.364	0.380	0.396	0.414	0.429	0.444	0.459	0.472	0.485	0.499	0.509	0.520	0.530	0.538	0.545	0.551	0.556	0.560	0.562	0.565	0.566	0.566	0.564	0.560	0.556	0.552	0.546	0.539	0.530	0.522	0.512	0.501	0.490	0.478	0.465	0.451	0.439	0.424	0.409	0.392	0.378	0.362	0.345	0.329	0.312	0.296	0.279	0.262	0.248	0.230	0.215	0.200	0.184	0.169	0.154	0.139	0.126	0.112	0.100	0.086	0.075	0.064	0.052	0.042	0.032	0.024	0.015	0.006	0.000	-0.008	-0.014	-0.020	-0.025	-0.030	-0.035	-0.038	-0.041	-0.044	-0.046	-0.049	-0.050	-0.050	-0.051	-0.051	-0.051	-0.050	-0.049	-0.046	-0.045	-0.042	-0.040	-0.036	-0.032	-0.029	-0.024	-0.019	-0.014	-0.008	-0.001	0.004	0.010	0.018	0.024	0.032	0.040	0.049	0.058	0.066	0.075	0.085	0.095	0.105	0.114	0.124	0.135	0.145	0.156	0.166	0.176	0.188	0.198	0.209	0.218	0.229	0.239	0.248	0.256	0.265	0.272	0.281	0.288	0.295	0.301	0.308	0.311	0.315	0.320	0.322	0.325	0.326	0.326	0.326	0.326	0.324	0.320	0.318	0.314	0.309	0.301	0.296	0.288	0.280	0.271	0.261	0.252	0.241	0.231	0.220	0.209	0.196	0.184	0.171	0.160	0.146	0.135	0.121	0.110	0.098	0.085	0.072	0.062	0.050	0.039	0.029	0.019	0.009	0.001	-0.008	-0.015	-0.022	-0.029	-0.035	-0.040	-0.044	-0.048	-0.051	-0.054	-0.055	-0.056	-0.058	-0.056	-0.056	-0.055	-0.052	-0.050	-0.048	-0.045	-0.041	-0.036	-0.034	-0.029	-0.024	-0.020	-0.016	-0.011	-0.008	-0.004	0.000	0.005	0.008	0.012	0.016	0.018	0.021	0.024	0.024	0.026	0.028	0.026	0.028	0.026	0.025	0.022	0.020	0.018	0.014	0.010	0.005	0.001	-0.005	-0.012	-0.019	-0.026	-0.034	-0.042	-0.051	-0.060	-0.068	-0.078	-0.086	-0.096	-0.106	-0.116	-0.125	-0.135	-0.145	-0.155	-0.165	-0.175	-0.185	-0.194	-0.204	-0.212	-0.220	-0.229	-0.238	-0.245	-0.251	-0.259	-0.265	-0.270	-0.275	-0.280	-0.285	-0.289	-0.292	-0.295	-0.296	-0.299	-0.300	-0.301	-0.301	-0.300	-0.299	-0.299	-0.298	-0.295	-0.291	-0.289	-0.284	-0.280	-0.275	-0.270	-0.265	-0.259	-0.251	-0.245	-0.238	-0.230	-0.221	-0.214	-0.204	-0.195	-0.185	-0.175	-0.165	-0.154	-0.144	-0.132	-0.121	-0.110	-0.099	-0.086	-0.074	-0.061	-0.050	-0.036	-0.025	-0.012	0.000	0.014	0.025	0.039	0.051	0.065	0.078	0.090	0.102	0.115	0.126	0.139	0.150	0.161	0.171	0.182	0.192	0.201	0.210	0.219	0.225	0.232	0.239	0.245	0.250	0.252	0.255	0.256	0.258	0.256	0.256	0.254	0.250	0.246	0.241	0.235	0.228	0.219	0.210	0.199	0.188	0.174	0.160	0.145	0.129	0.111	0.094	0.074	0.055	0.034	0.011	-0.011	-0.032	-0.056	-0.081	-0.106	-0.131	-0.156	-0.182	-0.209	-0.235	-0.261	-0.286	-0.314	-0.339	-0.365	-0.389	-0.414	-0.438	-0.462	-0.485	-0.507	-0.529	-0.550	-0.569	-0.589	-0.606	-0.622	-0.639	-0.652	-0.666	-0.678	-0.688	-0.698	-0.705	-0.711	-0.715	-0.720	-0.721	-0.724	-0.722	-0.720	-0.716	-0.712	-0.708	-0.699	-0.691	-0.681	-0.670	-0.659	-0.645	-0.631	-0.618	-0.601	-0.584	-0.568	-0.549	-0.529	-0.509	-0.489	-0.468	-0.446	-0.425	-0.402	-0.380	-0.358	-0.334	-0.311	-0.289	-0.265	-0.242	-0.220	-0.198	-0.175	-0.154	-0.132	-0.111	-0.089	-0.069	-0.049	-0.030	-0.011	0.008	0.024	0.041	0.059	0.074	0.089	0.104	0.118	0.130	0.142	0.155	0.165	0.176	0.185	0.194	0.201	0.209	0.215	0.221	0.225	0.230	0.234	0.235	0.239	0.239	0.240	0.240	0.239	0.239	0.236	0.234	0.231	0.229	0.225	0.221	0.216	0.211	0.206	0.199	0.194	0.186	0.179	0.171	0.162	0.155	0.146	0.139	0.129	0.120	0.110	0.100	0.091	0.081	0.071	0.061	0.051	0.041	0.031	0.022	0.012	0.002	-0.006	-0.016	-0.025	-0.035	-0.042	-0.051	-0.059	-0.068	-0.075	-0.082	-0.088	-0.094	-0.100	-0.105	-0.111	-0.116	-0.120	-0.125	-0.129	-0.132	-0.134	-0.136	-0.138	-0.138	-0.139	-0.139	-0.139	-0.139	-0.138	-0.138	-0.135	-0.132	-0.131	-0.129	-0.126	-0.124	-0.120	-0.118	-0.112	-0.110	-0.108	-0.105	-0.102	-0.100	-0.096	-0.095	-0.092	-0.090	-0.090	-0.089	-0.088	-0.086	-0.088	-0.089	-0.089	-0.090	-0.092	-0.095	-0.099	-0.102	-0.106	-0.112	-0.118	-0.124	-0.130	-0.136	-0.145	-0.152	-0.161	-0.170	-0.179	-0.190	-0.199	-0.210	-0.220	-0.231	-0.241	-0.252	-0.264	-0.276	-0.286	-0.298	-0.309	-0.319	-0.329	-0.340	-0.350	-0.359	-0.369	-0.376	-0.385	-0.392	-0.399	-0.405	-0.410	-0.415	-0.419	-0.421	-0.424	-0.425	-0.425	-0.424	-0.424	-0.420	-0.416	-0.411	-0.406	-0.400	-0.391	-0.382	-0.372	-0.362	-0.350	-0.339	-0.325	-0.310	-0.295	-0.280	-0.264	-0.246	-0.229	-0.209	-0.190	-0.170	-0.150	-0.129	-0.108	-0.086	-0.064	-0.041	-0.019	0.004	0.028	0.049	0.071	0.095	0.118	0.140	0.161	0.185	0.205	0.228	0.249	0.271	0.289	0.309	0.329	0.346	0.364	0.380	0.398	0.412	0.428	0.441	0.455	0.469	0.480	0.491	0.502	0.512	0.521	0.529	0.538	0.544	0.550	0.555	0.560	0.564	0.566	0.569	0.571	0.572	0.572	0.574	0.574	0.572	0.571	0.569	0.568	0.565	0.562	0.561	0.558	0.555	0.550	0.548	0.544	0.540	0.536	0.534	0.530	0.526	0.524	0.521	0.519	0.516	0.514	0.512	0.511	0.510	0.511	0.510	0.510	0.512	0.512	0.515	0.518	0.521	0.525	0.529	0.532	0.539	0.545	0.550	0.556	0.564	0.572	0.581	0.590	0.599	0.609	0.619	0.628	0.639	0.650	0.660	0.671	0.684	0.695	0.708	0.719	0.730	0.741	0.752	0.765	0.776	0.786	0.798	0.808	0.818	0.828	0.835	0.844	0.852	0.859	0.865	0.871	0.878	0.882	0.885	0.888	0.890	0.891	0.890	0.890	0.889	0.886	0.882	0.879	0.874	0.869	0.862	0.854	0.846	0.836	0.826	0.815	0.802	0.791	0.776	0.764	0.748	0.732	0.716	0.700	0.682	0.665	0.646	0.628	0.609	0.588	0.568	0.548	0.526	0.506	0.485	0.464	0.442	0.421	0.400	0.380	0.358	0.336	0.315	0.295	0.274	0.254	0.234	0.214	0.194	0.176	0.156	0.139	0.121	0.105	0.088	0.072	0.058	0.042	0.029	0.015	0.001	-0.010	-0.021	-0.031	-0.041	-0.050	-0.059	-0.065	-0.072	-0.078	-0.082	-0.086	-0.089	-0.091	-0.092	-0.094	-0.094	-0.094	-0.092	-0.090	-0.086	-0.081	-0.078	-0.072	-0.065	-0.059	-0.052	-0.044	-0.036	-0.026	-0.018	-0.006	0.004	0.015	0.026	0.038	0.050	0.061	0.074	0.088	0.100	0.114	0.125	0.139	0.151	0.164	0.178	0.190	0.204	0.216	0.229	0.241	0.254	0.266	0.279	0.291	0.302	0.315	0.326	0.338	0.348	0.359	0.370	0.381	0.392	0.402	0.412	0.424	0.434	0.444	0.455	0.465	0.475	0.486	0.498	0.509	0.519	0.531	0.542	0.554	0.566	0.579	0.591	0.605	0.619	0.632	0.646	0.662	0.676	0.692	0.709	0.726	0.744	0.761	0.780	0.799	0.819	0.840	0.860	0.880	0.902	0.925	0.948	0.969	0.994	1.016	1.041	1.066	1.090	1.115	1.141	1.166	1.192	1.218	1.244	1.270	1.296	1.324	1.348	1.372	1.398	1.421	1.446	1.470	1.492	1.515	1.536	1.558	1.578	1.598	1.616	1.634	1.650	1.666	1.680	1.692	1.704	1.714	1.722	1.730	1.735	1.740	1.742	1.744	1.745	1.742	1.738	1.731	1.724	1.714	1.704	1.690	1.675	1.659	1.641	1.621	1.600	1.576	1.551	1.525	1.498	1.468	1.436	1.404	1.370	1.336	1.300	1.262	1.224	1.186	1.146	1.105	1.065	1.022	0.980	0.939	0.895	0.852	0.811	0.769	0.728	0.686	0.645	0.605	0.566	0.528	0.490	0.454	0.419	0.385	0.352	0.322	0.294	0.265	0.240	0.216	0.195	0.175	0.156	0.142	0.128	0.116	0.108	0.100	0.094	0.091	0.090	0.092	0.095	0.101	0.108	0.119	0.130	0.142	0.158	0.175	0.192	0.212	0.235	0.258	0.282	0.308	0.334	0.360	0.386	0.415	0.442	0.471	0.501	0.530	0.559	0.588	0.615	0.644	0.670	0.695	0.721	0.744	0.768	0.788	0.808	0.826	0.842	0.858	0.871	0.881	0.890	0.898	0.904	0.906	0.906	0.902	0.899	0.891	0.884	0.871	0.859	0.842	0.825	0.804	0.781	0.756	0.730	0.701	0.670	0.639	0.605	0.569	0.531	0.492	0.452	0.412	0.370	0.326	0.281	0.238	0.191	0.146	0.100	0.054	0.006	-0.040	-0.085	-0.131	-0.176	-0.220	-0.264	-0.308	-0.350	-0.391	-0.431	-0.470	-0.509	-0.545	-0.580	-0.615	-0.646	-0.678	-0.706	-0.734	-0.760	-0.784	-0.806	-0.828	-0.848	-0.864	-0.880	-0.895	-0.908	-0.919	-0.928	-0.935	-0.942	-0.946	-0.950	-0.952	-0.954	-0.952	-0.951	-0.949	-0.945	-0.940	-0.935	-0.929	-0.921	-0.912	-0.905	-0.896	-0.888	-0.878	-0.868	-0.858	-0.849	-0.838	-0.826	-0.816	-0.806	-0.796	-0.786	-0.776	-0.768	-0.758	-0.750	-0.741	-0.735	-0.728	-0.721	-0.716	-0.710	-0.706	-0.704	-0.701	-0.698	-0.696	-0.698	-0.698	-0.699	-0.702	-0.705	-0.710	-0.715	-0.721	-0.728	-0.735	-0.744	-0.752	-0.762	-0.772	-0.785	-0.796	-0.810	-0.822	-0.836	-0.851	-0.866	-0.882	-0.896	-0.914	-0.930	-0.946	-0.964	-0.981	-0.998	-1.015	-1.032	-1.050	-1.068	-1.085	-1.101	-1.118	-1.135	-1.151	-1.168	-1.184	-1.198	-1.214	-1.229	-1.242	-1.256	-1.269	-1.281	-1.292	-1.304	-1.315	-1.324	-1.334	-1.342	-1.351	-1.358	-1.364	-1.370	-1.375	-1.379	-1.382	-1.386	-1.388	-1.389	-1.390	-1.390	-1.389	-1.388	-1.385	-1.384	-1.380	-1.375	-1.370	-1.366	-1.360	-1.354	-1.348	-1.339	-1.334	-1.326	-1.318	-1.309	-1.300	-1.291	-1.282	-1.272	-1.261	-1.252	-1.241	-1.231	-1.220	-1.210	-1.200	-1.190	-1.180	-1.169	-1.160	-1.150	-1.141	-1.131	-1.122	-1.114	-1.105	-1.096	-1.089	-1.081	-1.075	-1.069	-1.062	-1.059	-1.054	-1.050	-1.046	-1.044	-1.040	-1.040	-1.038	-1.038	-1.038	-1.039	-1.040	-1.042	-1.046	-1.049	-1.054	-1.059	-1.064	-1.070	-1.076	-1.085	-1.092	-1.101	-1.110	-1.120	-1.130	-1.140	-1.151	-1.162	-1.174	-1.184	-1.196	-1.209	-1.220	-1.234	-1.245	-1.258	-1.269	-1.281	-1.294	-1.305	-1.318	-1.330	-1.340	-1.351	-1.361	-1.371	-1.380	-1.390	-1.398	-1.405	-1.412	-1.419	-1.425	-1.429	-1.434	-1.436	-1.439	-1.440	-1.440	-1.441	-1.440	-1.438	-1.435	-1.431	-1.426	-1.420	-1.414	-1.406	-1.396	-1.388	-1.375	-1.364	-1.351	-1.339	-1.324	-1.310	-1.294	-1.276	-1.259	-1.241	-1.221	-1.202	-1.182	-1.161	-1.141	-1.119	-1.096	-1.074	-1.051	-1.028	-1.004	-0.980	-0.956	-0.932	-0.909	-0.885	-0.861	-0.836	-0.812	-0.790	-0.768	-0.745	-0.722	-0.701	-0.679	-0.658	-0.638	-0.618	-0.598	-0.579	-0.561	-0.544	-0.526	-0.510	-0.495	-0.480	-0.465	-0.451	-0.439	-0.428	-0.415	-0.405	-0.395	-0.386	-0.378	-0.370	-0.362	-0.358	-0.350	-0.345	-0.340	-0.335	-0.331	-0.328	-0.324	-0.320	-0.318	-0.314	-0.311	-0.309	-0.305	-0.302	-0.300	-0.296	-0.292	-0.289	-0.285	-0.281	-0.276	-0.271	-0.266	-0.259	-0.252	-0.245	-0.236	-0.228	-0.219	-0.210	-0.199	-0.189	-0.178	-0.164	-0.151	-0.138	-0.124	-0.108	-0.092	-0.078	-0.060	-0.042	-0.025	-0.006	0.011	0.030	0.050	0.069	0.089	0.108	0.126	0.145	0.165	0.182	0.202	0.221	0.238	0.256	0.274	0.289	0.306	0.320	0.335	0.348	0.360	0.372	0.382	0.392	0.400	0.408	0.414	0.418	0.421	0.424	0.426	0.426	0.424	0.420	0.416	0.410	0.404	0.395	0.385	0.375	0.364	0.350	0.336	0.320	0.304	0.286	0.266	0.246	0.226	0.204	0.182	0.158	0.134	0.109	0.085	0.058	0.032	0.005	-0.021	-0.050	-0.078	-0.105	-0.134	-0.160	-0.189	-0.216	-0.242	-0.270	-0.296	-0.324	-0.349	-0.374	-0.399	-0.424	-0.448	-0.469	-0.492	-0.514	-0.534	-0.555	-0.574	-0.591	-0.608	-0.624	-0.639	-0.652	-0.665	-0.676	-0.686	-0.695	-0.704	-0.711	-0.716	-0.720	-0.724	-0.726	-0.726	-0.725	-0.725	-0.721	-0.718	-0.712	-0.706	-0.699	-0.691	-0.681	-0.670	-0.659	-0.646	-0.635	-0.620	-0.605	-0.589	-0.572	-0.555	-0.538	-0.519	-0.500	-0.481	-0.460	-0.439	-0.419	-0.398	-0.375	-0.354	-0.331	-0.309	-0.286	-0.262	-0.240	-0.218	-0.194	-0.170	-0.146	-0.124	-0.100	-0.078	-0.055	-0.032	-0.010	0.011	0.035	0.058	0.080	0.101	0.124	0.145	0.168	0.189	0.211	0.232	0.254	0.275	0.295	0.318	0.338	0.359	0.379	0.400	0.420	0.441	0.462	0.484	0.504	0.524	0.544	0.565	0.585	0.606	0.628	0.648	0.668	0.689	0.710	0.729	0.749	0.769	0.789	0.809	0.828	0.846	0.865	0.882	0.900	0.919	0.936	0.951	0.968	0.984	0.999	1.014	1.028	1.041	1.054	1.065	1.078	1.088	1.099	1.108	1.116	1.124	1.131	1.138	1.142	1.146	1.151	1.154	1.156	1.158	1.158	1.158	1.156	1.154	1.150	1.148	1.142	1.138	1.131	1.125	1.118	1.110	1.101	1.091	1.081	1.070	1.059	1.048	1.035	1.022	1.008	0.992	0.978	0.961	0.946	0.930	0.911	0.894	0.875	0.858	0.838	0.816	0.796	0.775	0.752	0.731	0.709	0.686	0.664	0.639	0.615	0.591	0.566	0.541	0.516	0.491	0.465	0.439	0.412	0.386	0.360	0.334	0.308	0.281	0.255	0.229	0.202	0.178	0.151	0.126	0.100	0.076	0.052	0.029	0.008	-0.015	-0.038	-0.058	-0.076	-0.095	-0.114	-0.131	-0.146	-0.161	-0.175	-0.189	-0.199	-0.209	-0.218	-0.225	-0.232	-0.238	-0.240	-0.242	-0.242	-0.242	-0.241	-0.236	-0.232	-0.226	-0.219	-0.210	-0.200	-0.189	-0.178	-0.164	-0.149	-0.132	-0.115	-0.098	-0.079	-0.060	-0.039	-0.018	0.005	0.028	0.051	0.075	0.099	0.122	0.149	0.172	0.199	0.224	0.249	0.275	0.301	0.326	0.351	0.376	0.401	0.425	0.449	0.472	0.496	0.519	0.539	0.560	0.580	0.600	0.619	0.636	0.654	0.671	0.685	0.700	0.712	0.725	0.736	0.748	0.756	0.766	0.774	0.780	0.786	0.791	0.796	0.799	0.801	0.802	0.802	0.801	0.800	0.798	0.795	0.791	0.785	0.780	0.772	0.766	0.759	0.750	0.741	0.731	0.721	0.710	0.699	0.689	0.678	0.665	0.652	0.639	0.626	0.611	0.599	0.585	0.571	0.558	0.544	0.531	0.518	0.504	0.490	0.478	0.465	0.452	0.440	0.430	0.419	0.408	0.399	0.389	0.380	0.371	0.365	0.358	0.352	0.348	0.342	0.340	0.336	0.335	0.335	0.334	0.335	0.338	0.340	0.342	0.348	0.352	0.359	0.365	0.372	0.379	0.389	0.398	0.408	0.416	0.428	0.439	0.450	0.461	0.474	0.486	0.498	0.510	0.521	0.534	0.545	0.556	0.569	0.578	0.589	0.598	0.608	0.616	0.624	0.631	0.638	0.641	0.645	0.648	0.650	0.651	0.650	0.649	0.646	0.642	0.639	0.634	0.626	0.619	0.610	0.600	0.590	0.578	0.565	0.551	0.536	0.521	0.505	0.490	0.471	0.454	0.435	0.416	0.398	0.380	0.361	0.341	0.322	0.304	0.285	0.268	0.249	0.231	0.215	0.199	0.184	0.169	0.155	0.142	0.130	0.119	0.109	0.099	0.092	0.085	0.080	0.076	0.074	0.072	0.072	0.074	0.076	0.080	0.086	0.092	0.101	0.110	0.121	0.134	0.148	0.162	0.178	0.194	0.212	0.232	0.252	0.274	0.296	0.320	0.342	0.369	0.394	0.420	0.445	0.471	0.499	0.526	0.554	0.582	0.611	0.639	0.666	0.695	0.724	0.750	0.779	0.806	0.832	0.859	0.884	0.909	0.935	0.959	0.981	1.002	1.024	1.044	1.064	1.082	1.101	1.116	1.131	1.145	1.158	1.170	1.179	1.189	1.196	1.204	1.210	1.214	1.218	1.220	1.220	1.220	1.219	1.216	1.212	1.208	1.202	1.195	1.186	1.178	1.168	1.156	1.145	1.132	1.118	1.105	1.090	1.075	1.059	1.041	1.025	1.006	0.989	0.970	0.951	0.932	0.914	0.894	0.874	0.854	0.834	0.815	0.794	0.774	0.755	0.735	0.715	0.696	0.676	0.658	0.639	0.619	0.601	0.582	0.565	0.548	0.530	0.514	0.496	0.479	0.462	0.448	0.431	0.416	0.401	0.388	0.374	0.360	0.345	0.331	0.319	0.305	0.292	0.280	0.266	0.251	0.240	0.226	0.214	0.201	0.189	0.176	0.162	0.150	0.136	0.122	0.110	0.095	0.081	0.066	0.051	0.036	0.021	0.005	-0.010	-0.028	-0.045	-0.062	-0.081	-0.099	-0.118	-0.138	-0.159	-0.180	-0.200	-0.222	-0.245	-0.268	-0.290	-0.314	-0.338	-0.364	-0.389	-0.414	-0.439	-0.465	-0.491	-0.518	-0.545	-0.571	-0.598	-0.625	-0.651	-0.679	-0.705	-0.732	-0.759	-0.784	-0.811	-0.836	-0.861	-0.885	-0.909	-0.932	-0.954	-0.975	-0.996	-1.015	-1.034	-1.051	-1.069	-1.082	-1.098	-1.110	-1.121	-1.130	-1.140	-1.148	-1.152	-1.158	-1.160	-1.161	-1.161	-1.159	-1.155	-1.150	-1.144	-1.134	-1.124	-1.112	-1.100	-1.085	-1.069	-1.050	-1.031	-1.011	-0.989	-0.966	-0.941	-0.916	-0.890	-0.861	-0.831	-0.801	-0.771	-0.740	-0.706	-0.672	-0.639	-0.606	-0.571	-0.536	-0.500	-0.465	-0.429	-0.392	-0.358	-0.321	-0.285	-0.250	-0.216	-0.181	-0.148	-0.114	-0.081	-0.049	-0.016	0.014	0.044	0.074	0.101	0.129	0.155	0.180	0.205	0.228	0.249	0.270	0.288	0.306	0.322	0.339	0.354	0.366	0.379	0.389	0.400	0.408	0.414	0.420	0.424	0.429	0.431	0.432	0.431	0.431	0.429	0.428	0.422	0.418	0.412	0.406	0.399	0.391	0.382	0.371	0.362	0.352	0.340	0.329	0.318	0.304	0.291	0.279	0.265	0.251	0.236	0.222	0.209	0.194	0.180	0.165	0.150	0.136	0.122	0.108	0.094	0.079	0.066	0.052	0.039	0.026	0.012	0.000	-0.011	-0.024	-0.035	-0.046	-0.058	-0.069	-0.079	-0.088	-0.098	-0.106	-0.116	-0.125	-0.131	-0.140	-0.148	-0.155	-0.161	-0.169	-0.175	-0.182	-0.189	-0.195	-0.200	-0.206	-0.214	-0.219	-0.224	-0.231	-0.238	-0.244	-0.251	-0.259	-0.266	-0.275	-0.282	-0.292	-0.302	-0.312	-0.322	-0.334	-0.346	-0.360	-0.374	-0.386	-0.401	-0.419	-0.436	-0.455	-0.474	-0.494	-0.515	-0.539	-0.562	-0.586	-0.611	-0.638	-0.666	-0.695	-0.724	-0.755	-0.786	-0.818	-0.850	-0.885	-0.919	-0.955	-0.991	-1.026	-1.064	-1.101	-1.139	-1.178	-1.216	-1.254	-1.292	-1.332	-1.370	-1.409	-1.448	-1.485	-1.522	-1.560	-1.596	-1.632	-1.669	-1.704	-1.738	-1.771	-1.804	-1.835	-1.866	-1.896	-1.924	-1.952	-1.979	-2.004	-2.029	-2.051	-2.072	-2.092	-2.112	-2.129	-2.146	-2.161	-2.176	-2.189	-2.201	-2.211	-2.220	-2.229	-2.236	-2.242	-2.248	-2.251	-2.255	-2.256	-2.258	-2.256	-2.256	-2.255	-2.251	-2.249	-2.246	-2.242	-2.238	-2.234	-2.228	-2.220	-2.215	-2.208	-2.201	-2.194	-2.186	-2.179	-2.171	-2.162	-2.156	-2.148	-2.140	-2.131	-2.125	-2.116	-2.109	-2.101	-2.095	-2.088	-2.080	-2.074	-2.066	-2.061	-2.055	-2.050	-2.045	-2.040	-2.035	-2.031	-2.026	-2.022	-2.019	-2.015	-2.011	-2.007	-2.005	-2.002	-2.000	-1.998	-1.995	-1.991	-1.989	-1.988	-1.985	-1.981	-1.980	-1.978	-1.975	-1.972	-1.971	-1.968	-1.965	-1.961	-1.959	-1.955	-1.951	-1.946	-1.942	-1.938	-1.932	-1.928	-1.921	-1.915	-1.909	-1.901	-1.894	-1.886	-1.876	-1.868	-1.858	-1.848	-1.836	-1.825	-1.814	-1.801	-1.789	-1.775	-1.761	-1.748	-1.732	-1.718	-1.702	-1.686	-1.670	-1.654	-1.638	-1.621	-1.604	-1.588	-1.570	-1.552	-1.535	-1.518	-1.500	-1.484	-1.466	-1.450	-1.434	-1.418	-1.402	-1.389	-1.375	-1.362	-1.349	-1.336	-1.326	-1.315	-1.306	-1.298	-1.291	-1.284	-1.279	-1.275	-1.271	-1.269	-1.268	-1.269	-1.270	-1.272	-1.276	-1.281	-1.286	-1.294	-1.301	-1.311	-1.320	-1.332	-1.344	-1.358	-1.372	-1.386	-1.401	-1.418	-1.434	-1.450	-1.469	-1.486	-1.505	-1.522	-1.540	-1.559	-1.578	-1.594	-1.612	-1.631	-1.648	-1.664	-1.681	-1.696	-1.711	-1.726	-1.739	-1.751	-1.762	-1.774	-1.784	-1.792	-1.800	-1.808	-1.812	-1.816	-1.819	-1.821	-1.821	-1.821	-1.819	-1.816	-1.812	-1.806	-1.800	-1.792	-1.784	-1.772	-1.762	-1.750	-1.738	-1.724	-1.709	-1.692	-1.678	-1.661	-1.644	-1.625	-1.608	-1.588	-1.569	-1.549	-1.530	-1.509	-1.490	-1.470	-1.449	-1.429	-1.409	-1.389	-1.369	-1.349	-1.329	-1.309	-1.290	-1.270	-1.252	-1.234	-1.216	-1.200	-1.184	-1.168	-1.152	-1.138	-1.122	-1.109	-1.095	-1.082	-1.070	-1.058	-1.045	-1.035	-1.025	-1.015	-1.005	-0.996	-0.989	-0.980	-0.972	-0.965	-0.959	-0.951	-0.946	-0.940	-0.934	-0.930	-0.925	-0.921	-0.918	-0.912	-0.910	-0.906	-0.904	-0.901	-0.898	-0.896	-0.894	-0.891	-0.889	-0.888	-0.885	-0.882	-0.881	-0.878	-0.875	-0.872	-0.871	-0.868	-0.865	-0.861	-0.859	-0.855	-0.852	-0.849	-0.844	-0.840	-0.835	-0.830	-0.825	-0.820	-0.814	-0.808	-0.802	-0.795	-0.789	-0.781	-0.775	-0.768	-0.759	-0.751	-0.744	-0.735	-0.729	-0.720	-0.712	-0.704	-0.695	-0.689	-0.680	-0.672	-0.665	-0.658	-0.651	-0.645	-0.638	-0.632	-0.626	-0.621	-0.616	-0.611	-0.609	-0.606	-0.602	-0.601	-0.599	-0.598	-0.598	-0.598	-0.599	-0.599	-0.601	-0.602	-0.606	-0.611	-0.615	-0.620	-0.626	-0.631	-0.638	-0.644	-0.652	-0.659	-0.666	-0.676	-0.684	-0.692	-0.701	-0.711	-0.721	-0.731	-0.740	-0.750	-0.760	-0.769	-0.778	-0.788	-0.798	-0.806	-0.814	-0.822	-0.831	-0.840	-0.849	-0.856	-0.864	-0.871	-0.879	-0.885	-0.890	-0.898	-0.902	-0.906	-0.912	-0.918	-0.920	-0.925	-0.929	-0.931	-0.935	-0.938	-0.940	-0.942	-0.944	-0.946	-0.948	-0.950	-0.951	-0.954	-0.955	-0.956	-0.956	-0.959	-0.960	-0.960	-0.961	-0.962	-0.964	-0.965	-0.965	-0.966	-0.968	-0.968	-0.969	-0.969	-0.970	-0.970	-0.970	-0.970	-0.969	-0.970	-0.969	-0.969	-0.968	-0.965	-0.964	-0.962	-0.961	-0.958	-0.956	-0.954	-0.949	-0.945	-0.941	-0.936	-0.932	-0.928	-0.921	-0.915	-0.909	-0.901	-0.895	-0.886	-0.879	-0.870	-0.860	-0.850	-0.840	-0.830	-0.820	-0.809	-0.798	-0.786	-0.775	-0.764	-0.751	-0.740	-0.728	-0.715	-0.704	-0.691	-0.679	-0.666	-0.655	-0.644	-0.631	-0.621	-0.610	-0.600	-0.591	-0.581	-0.572	-0.565	-0.555	-0.548	-0.541	-0.536	-0.530	-0.526	-0.522	-0.519	-0.516	-0.515	-0.514	-0.512	-0.514	-0.515	-0.518	-0.519	-0.522	-0.526	-0.530	-0.535	-0.541	-0.546	-0.554	-0.561	-0.568	-0.576	-0.585	-0.592	-0.601	-0.611	-0.620	-0.630	-0.639	-0.650	-0.659	-0.669	-0.679	-0.688	-0.696	-0.705	-0.712	-0.722	-0.729	-0.736	-0.742	-0.750	-0.755	-0.760	-0.765	-0.768	-0.771	-0.772	-0.775	-0.775	-0.776	-0.776	-0.774	-0.772	-0.769	-0.765	-0.761	-0.756	-0.749	-0.742	-0.735	-0.728	-0.719	-0.710	-0.700	-0.691	-0.680	-0.670	-0.659	-0.646	-0.635	-0.624	-0.611	-0.599	-0.586	-0.575	-0.564	-0.552	-0.541	-0.530	-0.520	-0.509	-0.499	-0.490	-0.480	-0.472	-0.464	-0.456	-0.451	-0.445	-0.440	-0.435	-0.432	-0.430	-0.428	-0.426	-0.426	-0.426	-0.429	-0.430	-0.432	-0.435	-0.439	-0.445	-0.450	-0.458	-0.464	-0.472	-0.481	-0.490	-0.500	-0.510	-0.520	-0.531	-0.542	-0.554	-0.566	-0.578	-0.590	-0.602	-0.616	-0.628	-0.640	-0.652	-0.664	-0.676	-0.689	-0.700	-0.711	-0.722	-0.732	-0.742	-0.752	-0.761	-0.769	-0.776	-0.782	-0.789	-0.795	-0.799	-0.802	-0.806	-0.808	-0.809	-0.810	-0.810	-0.809	-0.806	-0.804	-0.800	-0.794	-0.788	-0.781	-0.774	-0.765	-0.755	-0.745	-0.732	-0.721	-0.708	-0.694	-0.679	-0.664	-0.648	-0.630	-0.612	-0.594	-0.574	-0.554	-0.534	-0.512	-0.491	-0.470	-0.448	-0.425	-0.404	-0.380	-0.356	-0.334	-0.310	-0.289	-0.266	-0.244	-0.221	-0.200	-0.179	-0.156	-0.136	-0.118	-0.099	-0.080	-0.064	-0.046	-0.032	-0.018	-0.004	0.009	0.019	0.029	0.038	0.045	0.050	0.055	0.059	0.060	0.061	0.060	0.058	0.052	0.049	0.041	0.032	0.022	0.012	0.000	-0.012	-0.028	-0.042	-0.060	-0.079	-0.098	-0.116	-0.136	-0.158	-0.180	-0.202	-0.226	-0.249	-0.272	-0.298	-0.320	-0.345	-0.369	-0.392	-0.418	-0.441	-0.465	-0.488	-0.510	-0.531	-0.551	-0.572	-0.592	-0.610	-0.629	-0.644	-0.660	-0.675	-0.689	-0.700	-0.710	-0.720	-0.729	-0.736	-0.742	-0.746	-0.751	-0.754	-0.755	-0.755	-0.754	-0.751	-0.749	-0.744	-0.739	-0.732	-0.725	-0.716	-0.708	-0.698	-0.686	-0.676	-0.664	-0.651	-0.638	-0.624	-0.610	-0.595	-0.580	-0.566	-0.550	-0.534	-0.519	-0.502	-0.489	-0.474	-0.458	-0.442	-0.428	-0.412	-0.398	-0.382	-0.368	-0.354	-0.340	-0.326	-0.314	-0.301	-0.289	-0.276	-0.265	-0.254	-0.242	-0.234	-0.224	-0.215	-0.208	-0.199	-0.191	-0.182	-0.176	-0.171	-0.166	-0.161	-0.158	-0.154	-0.151	-0.149	-0.145	-0.144	-0.142	-0.142	-0.142	-0.141	-0.142	-0.144	-0.146	-0.148	-0.150	-0.154	-0.158	-0.160	-0.164	-0.169	-0.172	-0.179	-0.184	-0.189	-0.195	-0.201	-0.208	-0.215	-0.221	-0.228	-0.235	-0.241	-0.249	-0.256	-0.264	-0.270	-0.278	-0.284	-0.292	-0.298	-0.305	-0.312	-0.318	-0.325	-0.331	-0.338	-0.342	-0.348	-0.352	-0.356	-0.361	-0.365	-0.369	-0.372	-0.375	-0.376	-0.379	-0.381	-0.382	-0.384	-0.385	-0.385	-0.385	-0.386	-0.385	-0.384	-0.382	-0.381	-0.380	-0.378	-0.375	-0.372	-0.370	-0.366	-0.366	-0.362	-0.360	-0.358	-0.355	-0.352	-0.350	-0.348	-0.346	-0.344	-0.342	-0.340	-0.339	-0.338	-0.338	-0.338	-0.336	-0.336	-0.338	-0.338	-0.339	-0.340	-0.341	-0.344	-0.346	-0.349	-0.351	-0.355	-0.359	-0.364	-0.366	-0.371	-0.378	-0.381	-0.386	-0.391	-0.396	-0.401	-0.405	-0.411	-0.415	-0.420	-0.424	-0.428	-0.432	-0.436	-0.439	-0.442	-0.445	-0.448	-0.450	-0.451	-0.451	-0.454	-0.452	-0.451	-0.450	-0.449	-0.446	-0.444	-0.439	-0.434	-0.430	-0.424	-0.416	-0.409	-0.401	-0.392	-0.382	-0.372	-0.361	-0.350	-0.338	-0.325	-0.311	-0.298	-0.282	-0.269	-0.252	-0.236	-0.219	-0.202	-0.185	-0.168	-0.149	-0.131	-0.111	-0.092	-0.072	-0.052	-0.032	-0.014	0.006	0.026	0.048	0.068	0.086	0.108	0.128	0.146	0.166	0.185	0.205	0.222	0.239	0.256	0.272	0.289	0.305	0.320	0.335	0.349	0.361	0.375	0.386	0.398	0.406	0.415	0.424	0.431	0.439	0.444	0.448	0.451	0.454	0.456	0.458	0.458	0.456	0.455	0.452	0.448	0.442	0.436	0.429	0.422	0.414	0.404	0.394	0.384	0.371	0.359	0.346	0.334	0.320	0.306	0.290	0.276	0.261	0.246	0.231	0.216	0.200	0.185	0.169	0.154	0.140	0.126	0.112	0.098	0.085	0.072	0.061	0.050	0.040	0.030	0.020	0.014	0.006	0.000	-0.005	-0.009	-0.012	-0.015	-0.016	-0.016	-0.016	-0.015	-0.011	-0.008	-0.004	0.004	0.010	0.019	0.026	0.035	0.045	0.058	0.069	0.082	0.096	0.110	0.124	0.140	0.155	0.171	0.190	0.208	0.225	0.241	0.260	0.279	0.298	0.318	0.335	0.355	0.374	0.394	0.411	0.431	0.449	0.468	0.486	0.505	0.522	0.541	0.560	0.578	0.594	0.611	0.629	0.644	0.660	0.676	0.691	0.706	0.721	0.736	0.750	0.762	0.776	0.789	0.802	0.815	0.826	0.838	0.848	0.858	0.868	0.878	0.886	0.895	0.902	0.911	0.918	0.924	0.930	0.935	0.941	0.945	0.950	0.954	0.956	0.959	0.960	0.961	0.962	0.962	0.961	0.961	0.959	0.956	0.954	0.950	0.946	0.942	0.938	0.931	0.925	0.919	0.912	0.904	0.898	0.889	0.881	0.871	0.864	0.855	0.846	0.836	0.828	0.818	0.809	0.800	0.790	0.781	0.774	0.765	0.758	0.750	0.742	0.736	0.730	0.725	0.720	0.715	0.710	0.706	0.704	0.702	0.701	0.701	0.702	0.704	0.706	0.710	0.714	0.719	0.725	0.730	0.738	0.746	0.754	0.764	0.774	0.785	0.796	0.808	0.821	0.834	0.848	0.860	0.874	0.889	0.902	0.916	0.930	0.944	0.958	0.971	0.985	0.998	1.010	1.022	1.032	1.044	1.054	1.064	1.074	1.080	1.086	1.092	1.098	1.101	1.104	1.106	1.106	1.108	1.106	1.105	1.101	1.096	1.091	1.085	1.076	1.069	1.059	1.049	1.039	1.025	1.012	1.000	0.986	0.971	0.958	0.941	0.925	0.910	0.894	0.878	0.861	0.845	0.829	0.812	0.798	0.782	0.768	0.752	0.740	0.728	0.716	0.705	0.695	0.685	0.678	0.671	0.665	0.661	0.659	0.656	0.656	0.658	0.661	0.665	0.670	0.679	0.688	0.698	0.709	0.721	0.736	0.752	0.770	0.789	0.809	0.830	0.852	0.876	0.901	0.928	0.955	0.981	1.011	1.040	1.070	1.100	1.130	1.159	1.190	1.221	1.251	1.281	1.311	1.341	1.371	1.399	1.428	1.454	1.480	1.504	1.529	1.550	1.571	1.590	1.609	1.625	1.641	1.654	1.666	1.675	1.684	1.690	1.695	1.698	1.696	1.694	1.691	1.685	1.678	1.669	1.656	1.644	1.630	1.612	1.595	1.575	1.555	1.531	1.508	1.482	1.456	1.429	1.400	1.371	1.341	1.310	1.279	1.246	1.214	1.181	1.148	1.116	1.084	1.051	1.019	0.988	0.956	0.926	0.895	0.868	0.839	0.811	0.785	0.759	0.735	0.711	0.690	0.669	0.649	0.631	0.615	0.599	0.584	0.572	0.561	0.551	0.544	0.536	0.531	0.526	0.525	0.524	0.522	0.525	0.528	0.530	0.535	0.541	0.549	0.556	0.565	0.576	0.586	0.598	0.610	0.624	0.636	0.651	0.665	0.681	0.696	0.710	0.728	0.742	0.759	0.775	0.791	0.808	0.824	0.839	0.855	0.871	0.886	0.901	0.915	0.929	0.942	0.955	0.968	0.979	0.990	1.000	1.010	1.019	1.026	1.034	1.041	1.046	1.050	1.054	1.058	1.058	1.059	1.059	1.058	1.056	1.054	1.050	1.046	1.041	1.035	1.030	1.022	1.014	1.005	0.996	0.986	0.976	0.965	0.954	0.941	0.930	0.918	0.905	0.891	0.879	0.865	0.852	0.838	0.825	0.811	0.799	0.785	0.774	0.760	0.749	0.736	0.725	0.716	0.705	0.695	0.686	0.678	0.669	0.662	0.654	0.648	0.642	0.638	0.632	0.629	0.626	0.624	0.621	0.620	0.620	0.620	0.621	0.621	0.622	0.625	0.628	0.631	0.635	0.639	0.644	0.649	0.652	0.659	0.664	0.671	0.676	0.682	0.689	0.695	0.700	0.706	0.712	0.719	0.724	0.730	0.735	0.741	0.745	0.750	0.754	0.759	0.762	0.766	0.769	0.771	0.774	0.775	0.778	0.778	0.778	0.779	0.778	0.776	0.775	0.774	0.771	0.768	0.764	0.760	0.756	0.750	0.746	0.740	0.734	0.728	0.722	0.715	0.709	0.701	0.692	0.685	0.678	0.669	0.661	0.652	0.645	0.638	0.629	0.621	0.614	0.606	0.598	0.591	0.584	0.578	0.571	0.568	0.561	0.558	0.554	0.550	0.548	0.545	0.545	0.544	0.545	0.545	0.549	0.551	0.555	0.560	0.566	0.572	0.580	0.589	0.599	0.609	0.621	0.634	0.648	0.662	0.678	0.695	0.712	0.731	0.751	0.771	0.791	0.814	0.838	0.861	0.886	0.910	0.936	0.962	0.991	1.018	1.046	1.074	1.102	1.132	1.161	1.190	1.218	1.246	1.276	1.304	1.332	1.361	1.388	1.415	1.441	1.468	1.491	1.516	1.540	1.561	1.584	1.604	1.622	1.642	1.659	1.675	1.689	1.701	1.714	1.722	1.734	1.740	1.746	1.750	1.754	1.755	1.755	1.752	1.749	1.745	1.739	1.731	1.722	1.712	1.700	1.686	1.674	1.658	1.641	1.624	1.605	1.585	1.564	1.542	1.519	1.496	1.471	1.446	1.420	1.394	1.366	1.339	1.311	1.284	1.255	1.226	1.196	1.168	1.138	1.109	1.081	1.051	1.021	0.994	0.965	0.936	0.909	0.881	0.855	0.828	0.800	0.775	0.750	0.726	0.701	0.678	0.655	0.634	0.612	0.591	0.570	0.551	0.532	0.515	0.498	0.482	0.466	0.452	0.438	0.425	0.412	0.401	0.390	0.381	0.372	0.364	0.356	0.350	0.344	0.338	0.334	0.329	0.325	0.322	0.321	0.320	0.320	0.319	0.320	0.321	0.324	0.325	0.329	0.332	0.336	0.341	0.345	0.350	0.356	0.361	0.368	0.375	0.381	0.389	0.396	0.405	0.412	0.421	0.428	0.436	0.444	0.452	0.461	0.469	0.478	0.486	0.495	0.502	0.511	0.520	0.529	0.536	0.544	0.552	0.561	0.569	0.578	0.585	0.594	0.602	0.611	0.619	0.628	0.635	0.645	0.654	0.662	0.672	0.681	0.690	0.701	0.711	0.722	0.732	0.744	0.756	0.768	0.780	0.794	0.808	0.821	0.835	0.851	0.868	0.882	0.900	0.919	0.936	0.954	0.974	0.994	1.014	1.035	1.056	1.078	1.100	1.124	1.148	1.171	1.195	1.220	1.245	1.270	1.295	1.322	1.349	1.375	1.401	1.426	1.454	1.479	1.505	1.531	1.558	1.581	1.606	1.631	1.654	1.679	1.700	1.722	1.744	1.765	1.784	1.802	1.820	1.838	1.852	1.868	1.881	1.894	1.905	1.915	1.924	1.931	1.938	1.942	1.945	1.948	1.950	1.950	1.949	1.945	1.941	1.935	1.928	1.920	1.911	1.901	1.890	1.879	1.866	1.852	1.838	1.824	1.808	1.790	1.774	1.755	1.738	1.720	1.701	1.682	1.665	1.645	1.628	1.609	1.590	1.574	1.556	1.540	1.524	1.509	1.494	1.480	1.466	1.455	1.444	1.434	1.425	1.416	1.409	1.405	1.399	1.396	1.395	1.394	1.395	1.396	1.399	1.404	1.409	1.415	1.422	1.431	1.441	1.452	1.464	1.475	1.489	1.504	1.519	1.534	1.550	1.568	1.584	1.602	1.621	1.639	1.659	1.679	1.698	1.716	1.738	1.756	1.776	1.796	1.815	1.832	1.851	1.870	1.888	1.905	1.921	1.939	1.955	1.970	1.984	1.998	2.010	2.022	2.035	2.045	2.055	2.065	2.072	2.080	2.085	2.091	2.096	2.099	2.102	2.104	2.105	2.105	2.104	2.101	2.099	2.094	2.090	2.085	2.079	2.070	2.062	2.054	2.044	2.035	2.024	2.011	2.000	1.988	1.974	1.960	1.946	1.930	1.916	1.901	1.885	1.869	1.852	1.836	1.820	1.802	1.788	1.770	1.754	1.738	1.720	1.705	1.689	1.674	1.659	1.644	1.630	1.615	1.604	1.590	1.579	1.568	1.556	1.546	1.538	1.529	1.520	1.515	1.508	1.502	1.499	1.494	1.492	1.491	1.490	1.489	1.490	1.491	1.494	1.498	1.502	1.506	1.512	1.519	1.526	1.534	1.542	1.551	1.560	1.571	1.581	1.592	1.604	1.615	1.628	1.639	1.650	1.661	1.672	1.686	1.698	1.709	1.720	1.731	1.742	1.752	1.762	1.771	1.780	1.788	1.796	1.802	1.809	1.815	1.820	1.825	1.829	1.830	1.832	1.834	1.835	1.835	1.832	1.830	1.828	1.822	1.819	1.812	1.806	1.799	1.792	1.784	1.775	1.765	1.756	1.745	1.734	1.722	1.711	1.699	1.686	1.674	1.661	1.649	1.635	1.622	1.609	1.596	1.584	1.571	1.559	1.546	1.534	1.522	1.511	1.500	1.491	1.482	1.472	1.464	1.458	1.450	1.444	1.439	1.434	1.430	1.428	1.425	1.424	1.422	1.424	1.425	1.428	1.431	1.435	1.440	1.446	1.452	1.460	1.469	1.479	1.489	1.499	1.511	1.522	1.536	1.549	1.564	1.578	1.592	1.608	1.625	1.641	1.658	1.675	1.694	1.711	1.729	1.746	1.764	1.781	1.799	1.816	1.834	1.851	1.869	1.885	1.902	1.919	1.934	1.950	1.965	1.979	1.992	2.005	2.018	2.030	2.041	2.051	2.061	2.070	2.079	2.088	2.094	2.101	2.108	2.111	2.115	2.118	2.120	2.121	2.122	2.122	2.122	2.121	2.119	2.116	2.112	2.109	2.104	2.099	2.094	2.088	2.079	2.071	2.064	2.055	2.046	2.038	2.027	2.016	2.005	1.994	1.982	1.971	1.959	1.945	1.934	1.920	1.905	1.892	1.879	1.864	1.850	1.836	1.821	1.806	1.792	1.778	1.762	1.748	1.732	1.718	1.702	1.688	1.674	1.658	1.642	1.629	1.614	1.600	1.585	1.571	1.558	1.545	1.531	1.518	1.505	1.494	1.481	1.469	1.459	1.446	1.436	1.426	1.416	1.408	1.399	1.390	1.382	1.375	1.370	1.362	1.358	1.350	1.345	1.340	1.335	1.331	1.328	1.325	1.322	1.320	1.318	1.315	1.314	1.312	1.311	1.310	1.309	1.308	1.308	1.306	1.305	1.304	1.302	1.302	1.300	1.301	1.300	1.299	1.296	1.295	1.292	1.289	1.286	1.282	1.279	1.275	1.272	1.269	1.264	1.259	1.254	1.249	1.244	1.236	1.231	1.225	1.220	1.212	1.206	1.200	1.194	1.188	1.181	1.175	1.170	1.164	1.159	1.152	1.149	1.142	1.140	1.136	1.132	1.130	1.129	1.128	1.126	1.126	1.128	1.129	1.131	1.135	1.139	1.144	1.150	1.156	1.165	1.172	1.182	1.194	1.206	1.219	1.231	1.246	1.262	1.279	1.298	1.316	1.335	1.356	1.379	1.401	1.424	1.449	1.474	1.500	1.528	1.556	1.584	1.614	1.644	1.674	1.705	1.736	1.769	1.800	1.834	1.865	1.899	1.932	1.968	2.001	2.035	2.069	2.104	2.136	2.171	2.204	2.236	2.269	2.301	2.332	2.362	2.392	2.422	2.450	2.478	2.504	2.529	2.554	2.578	2.599	2.619	2.638	2.655	2.671	2.686	2.699	2.710	2.720	2.728	2.734	2.739	2.742	2.742	2.741	2.740	2.735	2.729	2.722	2.712	2.701	2.689	2.674	2.659	2.641	2.622	2.601	2.580	2.558	2.535	2.510	2.485	2.459	2.431	2.402	2.374	2.345	2.316	2.286	2.256	2.226	2.196	2.166	2.138	2.109	2.080	2.051	2.024	1.998	1.972	1.948	1.924	1.901	1.879	1.860	1.840	1.822	1.806	1.791	1.776	1.764	1.752	1.742	1.735	1.728	1.722	1.718	1.715	1.712	1.712	1.712	1.715	1.718	1.721	1.726	1.732	1.739	1.746	1.752	1.761	1.769	1.778	1.785	1.795	1.804	1.812	1.821	1.829	1.838	1.844	1.851	1.856	1.862	1.866	1.871	1.874	1.875	1.876	1.876	1.874	1.872	1.868	1.862	1.856	1.849	1.839	1.829	1.818	1.805	1.791	1.775	1.759	1.742	1.725	1.705	1.685	1.664	1.642	1.620	1.595	1.572	1.548	1.522	1.498	1.471	1.446	1.419	1.394	1.369	1.342	1.318	1.294	1.269	1.245	1.221	1.199	1.178	1.156	1.136	1.119	1.101	1.084	1.070	1.054	1.042	1.030	1.020	1.011	1.004	0.998	0.992	0.989	0.989	0.988	0.989	0.991	0.995	1.000	1.006	1.014	1.022	1.034	1.044	1.056	1.070	1.084	1.098	1.114	1.131	1.148	1.166	1.185	1.204	1.224	1.244	1.264	1.285	1.305	1.328	1.348	1.370	1.390	1.410	1.430	1.450	1.470	1.490	1.509	1.526	1.545	1.561	1.579	1.594	1.610	1.625	1.638	1.650	1.662	1.674	1.684	1.694	1.701	1.709	1.716	1.721	1.726	1.730	1.735	1.736	1.736	1.736	1.736	1.734	1.731	1.728	1.724	1.718	1.712	1.706	1.699	1.690	1.682	1.672	1.662	1.652	1.642	1.631	1.620	1.609	1.596	1.584	1.571	1.560	1.548	1.535	1.522	1.509	1.498	1.485	1.472	1.460	1.449	1.436	1.425	1.415	1.405	1.394	1.385	1.376	1.368	1.360	1.352	1.345	1.339	1.334	1.328	1.322	1.319	1.316	1.312	1.311	1.310	1.309	1.309	1.309	1.311	1.312	1.314	1.318	1.321	1.326	1.331	1.336	1.342	1.349	1.356	1.364	1.372	1.380	1.390	1.399	1.410	1.421	1.432	1.444	1.456	1.468	1.479	1.491	1.505	1.518	1.531	1.544	1.559	1.572	1.586	1.600	1.615	1.630	1.644	1.658	1.672	1.685	1.700	1.714	1.728	1.740	1.754	1.766	1.778	1.791	1.802	1.815	1.825	1.835	1.846	1.855	1.864	1.871	1.880	1.888	1.894	1.899	1.906	1.910	1.915	1.918	1.921	1.924	1.925	1.928	1.928	1.929	1.928	1.926	1.925	1.924	1.921	1.919	1.916	1.912	1.909	1.905	1.901	1.896	1.892	1.888	1.884	1.879	1.874	1.869	1.864	1.859	1.855	1.850	1.848	1.844	1.839	1.836	1.834	1.831	1.830	1.828	1.826	1.825	1.826	1.826	1.826	1.826	1.828	1.830	1.832	1.835	1.838	1.840	1.842	1.848	1.850	1.854	1.858	1.862	1.866	1.871	1.875	1.879	1.881	1.885	1.890	1.892	1.895	1.896	1.898	1.899	1.898	1.898	1.898	1.895	1.892	1.889	1.885	1.880	1.874	1.866	1.858	1.849	1.839	1.828	1.815	1.801	1.788	1.771	1.755	1.738	1.719	1.699	1.680	1.658	1.635	1.611	1.586	1.560	1.534	1.506	1.478	1.450	1.420	1.390	1.359	1.328	1.296	1.264	1.231	1.198	1.164	1.131	1.098	1.062	1.029	0.995	0.960	0.926	0.892	0.858	0.824	0.792	0.759	0.726	0.694	0.661	0.631	0.600	0.570	0.541	0.511	0.484	0.456	0.431	0.405	0.381	0.356	0.334	0.312	0.292	0.272	0.254	0.238	0.220	0.206	0.192	0.180	0.169	0.159	0.150	0.142	0.136	0.131	0.128	0.124	0.122	0.122	0.124	0.125	0.129	0.132	0.139	0.144	0.152	0.160	0.170	0.180	0.190	0.201	0.214	0.228	0.239	0.251	0.266	0.281	0.295	0.311	0.325	0.341	0.358	0.371	0.388	0.402	0.419	0.434	0.448	0.462	0.478	0.491	0.504	0.518	0.530	0.541	0.552	0.564	0.574	0.584	0.594	0.601	0.609	0.615	0.621	0.628	0.632	0.638	0.641	0.644	0.648	0.649	0.650	0.652	0.651	0.652	0.652	0.652	0.651	0.650	0.649	0.648	0.645	0.642	0.641	0.639	0.636	0.634	0.632	0.630	0.628	0.626	0.622	0.621	0.621	0.619	0.618	0.616	0.616	0.616	0.616	0.616	0.616	0.618	0.618	0.620	0.621	0.624	0.625	0.629	0.631	0.635	0.638	0.641	0.645	0.649	0.654	0.656	0.660	0.665	0.670	0.675	0.679	0.682	0.688	0.692	0.698	0.701	0.705	0.709	0.714	0.718	0.721	0.726	0.729	0.731	0.735	0.738	0.739	0.740	0.741	0.742	0.742	0.742	0.744	0.741	0.741	0.740	0.738	0.735	0.732	0.729	0.725	0.719	0.714	0.708	0.701	0.694	0.686	0.679	0.670	0.659	0.650	0.639	0.629	0.614	0.601	0.588	0.574	0.558	0.542	0.526	0.509	0.490	0.474	0.454	0.434	0.415	0.394	0.374	0.351	0.329	0.306	0.284	0.260	0.236	0.211	0.186	0.160	0.135	0.110	0.082	0.058	0.031	0.004	-0.022	-0.050	-0.076	-0.104	-0.130	-0.156	-0.184	-0.209	-0.236	-0.261	-0.288	-0.312	-0.336	-0.362	-0.386	-0.409	-0.431	-0.454	-0.476	-0.498	-0.519	-0.539	-0.559	-0.578	-0.596	-0.614	-0.631	-0.648	-0.664	-0.679	-0.695	-0.709	-0.722	-0.735	-0.748	-0.759	-0.770	-0.781	-0.791	-0.802	-0.811	-0.820	-0.830	-0.838	-0.846	-0.855	-0.862	-0.871	-0.879	-0.888	-0.895	-0.904	-0.910	-0.919	-0.928	-0.935	-0.944	-0.952	-0.961	-0.971	-0.980	-0.991	-1.002	-1.012	-1.024	-1.036	-1.050	-1.062	-1.076	-1.091	-1.105	-1.121	-1.136	-1.151	-1.169	-1.186	-1.205	-1.225	-1.244	-1.264	-1.285	-1.305	-1.328	-1.350	-1.372	-1.395	-1.418	-1.441	-1.465	-1.489	-1.514	-1.538	-1.561	-1.586	-1.612	-1.636	-1.661	-1.686	-1.711	-1.735	-1.759	-1.782	-1.806	-1.829	-1.851	-1.874	-1.895	-1.915	-1.936	-1.955	-1.975	-1.991	-2.009	-2.025	-2.040	-2.054	-2.066	-2.079	-2.089	-2.099	-2.106	-2.114	-2.120	-2.124	-2.128	-2.129	-2.129	-2.128	-2.125	-2.120	-2.115	-2.108	-2.099	-2.090	-2.079	-2.066	-2.052	-2.036	-2.020	-2.001	-1.981	-1.960	-1.939	-1.915	-1.890	-1.865	-1.838	-1.810	-1.781	-1.752	-1.721	-1.690	-1.660	-1.626	-1.595	-1.561	-1.528	-1.494	-1.460	-1.425	-1.392	-1.359	-1.324	-1.291	-1.259	-1.225	-1.194	-1.161	-1.130	-1.100	-1.071	-1.042	-1.015	-0.989	-0.962	-0.939	-0.912	-0.891	-0.870	-0.850	-0.831	-0.814	-0.798	-0.782	-0.770	-0.756	-0.746	-0.736	-0.728	-0.720	-0.714	-0.709	-0.705	-0.702	-0.700	-0.700	-0.700	-0.701	-0.704	-0.708	-0.711	-0.715	-0.720	-0.726	-0.732	-0.739	-0.745	-0.754	-0.760	-0.769	-0.775	-0.784	-0.792	-0.799	-0.808	-0.815	-0.821	-0.828	-0.835	-0.840	-0.845	-0.850	-0.855	-0.858	-0.860	-0.861	-0.864	-0.864	-0.864	-0.861	-0.860	-0.856	-0.852	-0.848	-0.842	-0.835	-0.828	-0.820	-0.811	-0.799	-0.788	-0.775	-0.762	-0.749	-0.732	-0.718	-0.700	-0.681	-0.664	-0.642	-0.622	-0.601	-0.580	-0.558	-0.534	-0.510	-0.486	-0.461	-0.436	-0.411	-0.385	-0.359	-0.332	-0.306	-0.279	-0.251	-0.224	-0.198	-0.170	-0.144	-0.116	-0.090	-0.064	-0.038	-0.012	0.014	0.039	0.062	0.086	0.110	0.132	0.155	0.176	0.196	0.216	0.235	0.252	0.270	0.286	0.302	0.316	0.330	0.342	0.354	0.365	0.375	0.382	0.390	0.398	0.402	0.408	0.410	0.412	0.415	0.415	0.415	0.414	0.411	0.408	0.404	0.399	0.392	0.386	0.379	0.371	0.361	0.352	0.341	0.331	0.319	0.308	0.294	0.281	0.268	0.252	0.238	0.222	0.208	0.190	0.174	0.158	0.141	0.124	0.106	0.088	0.070	0.052	0.035	0.016	-0.001	-0.020	-0.038	-0.056	-0.074	-0.092	-0.110	-0.129	-0.146	-0.165	-0.182	-0.201	-0.218	-0.235	-0.254	-0.271	-0.289	-0.306	-0.322	-0.340	-0.358	-0.375	-0.391	-0.410	-0.426	-0.444	-0.461	-0.479	-0.496	-0.512	-0.530	-0.548	-0.565	-0.582	-0.601	-0.620	-0.638	-0.656	-0.676	-0.694	-0.714	-0.734	-0.752	-0.772	-0.795	-0.815	-0.835	-0.856	-0.880	-0.902	-0.926	-0.950	-0.972	-0.998	-1.022	-1.048	-1.074	-1.100	-1.125	-1.151	-1.179	-1.208	-1.235	-1.262	-1.291	-1.320	-1.349	-1.379	-1.408	-1.438	-1.468	-1.496	-1.528	-1.558	-1.588	-1.618	-1.649	-1.680	-1.710	-1.740	-1.771	-1.801	-1.831	-1.861	-1.892	-1.922	-1.951	-1.980	-2.010	-2.038	-2.066	-2.095	-2.124	-2.150	-2.178	-2.204	-2.230	-2.258	-2.282	-2.308	-2.332	-2.356	-2.379	-2.401	-2.424	-2.445	-2.468	-2.486	-2.508	-2.526	-2.544	-2.562	-2.580	-2.598	-2.612	-2.628	-2.642	-2.655	-2.670	-2.681	-2.692	-2.704	-2.714	-2.722	-2.731	-2.740	-2.748	-2.754	-2.760	-2.765	-2.769	-2.774	-2.776	-2.780	-2.781	-2.782	-2.782	-2.784	-2.784	-2.782	-2.782	-2.780	-2.779	-2.778	-2.774	-2.772	-2.769	-2.768	-2.764	-2.761	-2.756	-2.754	-2.750	-2.748	-2.745	-2.744	-2.740	-2.739	-2.735	-2.734	-2.732	-2.731	-2.730	-2.729	-2.728	-2.726	-2.728	-2.726	-2.728	-2.728	-2.729	-2.730	-2.732	-2.734	-2.736	-2.739	-2.740	-2.742	-2.745	-2.749	-2.752	-2.756	-2.759	-2.762	-2.766	-2.768	-2.771	-2.775	-2.778	-2.780	-2.784	-2.788	-2.789	-2.791	-2.794	-2.795	-2.796	-2.798	-2.799	-2.799	-2.799	-2.799	-2.798	-2.798	-2.796	-2.794	-2.791	-2.789	-2.785	-2.782	-2.779	-2.775	-2.770	-2.766	-2.762	-2.758	-2.751	-2.746	-2.741	-2.735	-2.729	-2.724	-2.718	-2.711	-2.706	-2.700	-2.695	-2.688	-2.682	-2.679	-2.675	-2.671	-2.666	-2.662	-2.659	-2.656	-2.652	-2.651	-2.650	-2.650	-2.649	-2.648	-2.649	-2.651	-2.652	-2.656	-2.659	-2.664	-2.668	-2.674	-2.679	-2.686	-2.694	-2.702	-2.709	-2.719	-2.730	-2.741	-2.751	-2.764	-2.776	-2.790	-2.802	-2.816	-2.831	-2.845	-2.860	-2.875	-2.890	-2.905	-2.921	-2.936	-2.951	-2.968	-2.982	-2.998	-3.011	-3.025	-3.040	-3.052	-3.066	-3.078	-3.089	-3.101	-3.110	-3.120	-3.128	-3.135	-3.141	-3.146	-3.150	-3.154	-3.155	-3.155	-3.155	-3.152	-3.149	-3.144	-3.138	-3.129	-3.120	-3.109	-3.096	-3.082	-3.068	-3.051	-3.034	-3.012	-2.992	-2.971	-2.948	-2.922	-2.898	-2.870	-2.841	-2.812	-2.781	-2.750	-2.718	-2.684	-2.650	-2.615	-2.579	-2.542	-2.505	-2.468	-2.430	-2.391	-2.352	-2.314	-2.275	-2.235	-2.196	-2.156	-2.119	-2.080	-2.040	-2.002	-1.965	-1.926	-1.891	-1.854	-1.819	-1.784	-1.748	-1.715	-1.681	-1.649	-1.618	-1.588	-1.558	-1.529	-1.501	-1.474	-1.449	-1.422	-1.400	-1.376	-1.354	-1.332	-1.314	-1.294	-1.278	-1.261	-1.246	-1.232	-1.219	-1.206	-1.195	-1.186	-1.176	-1.169	-1.161	-1.156	-1.150	-1.145	-1.142	-1.141	-1.139	-1.139	-1.139	-1.140	-1.141	-1.144	-1.149	-1.151	-1.158	-1.161	-1.169	-1.175	-1.181	-1.189	-1.198	-1.206	-1.214	-1.224	-1.234	-1.242	-1.252	-1.262	-1.271	-1.281	-1.291	-1.301	-1.311	-1.321	-1.330	-1.339	-1.348	-1.355	-1.365	-1.372	-1.380	-1.386	-1.392	-1.399	-1.404	-1.409	-1.412	-1.415	-1.419	-1.420	-1.421	-1.421	-1.421	-1.421	-1.419	-1.416	-1.412	-1.409	-1.404	-1.399	-1.392	-1.384	-1.376	-1.369	-1.359	-1.350	-1.340	-1.330	-1.319	-1.309	-1.298	-1.286	-1.274	-1.262	-1.251	-1.239	-1.226	-1.215	-1.204	-1.192	-1.181	-1.170	-1.161	-1.151	-1.141	-1.134	-1.125	-1.119	-1.112	-1.106	-1.101	-1.098	-1.095	-1.092	-1.091	-1.092	-1.094	-1.098	-1.100	-1.105	-1.111	-1.119	-1.125	-1.134	-1.144	-1.155	-1.166	-1.179	-1.191	-1.206	-1.221	-1.236	-1.252	-1.268	-1.285	-1.304	-1.321	-1.340	-1.358	-1.378	-1.396	-1.416	-1.434	-1.454	-1.471	-1.491	-1.509	-1.528	-1.544	-1.561	-1.578	-1.594	-1.609	-1.624	-1.638	-1.650	-1.662	-1.674	-1.684	-1.695	-1.704	-1.712	-1.720	-1.726	-1.731	-1.735	-1.740	-1.742	-1.744	-1.745	-1.746	-1.746	-1.745	-1.741	-1.739	-1.736	-1.731	-1.728	-1.722	-1.716	-1.710	-1.704	-1.696	-1.689	-1.680	-1.671	-1.664	-1.654	-1.645	-1.636	-1.628	-1.619	-1.610	-1.600	-1.592	-1.582	-1.574	-1.566	-1.558	-1.550	-1.542	-1.535	-1.528	-1.521	-1.515	-1.510	-1.505	-1.500	-1.498	-1.495	-1.491	-1.490	-1.488	-1.488	-1.488	-1.488	-1.489	-1.491	-1.495	-1.499	-1.502	-1.509	-1.515	-1.521	-1.529	-1.536	-1.545	-1.555	-1.564	-1.575	-1.586	-1.598	-1.610	-1.621	-1.634	-1.648	-1.661	-1.675	-1.689	-1.704	-1.719	-1.732	-1.749	-1.762	-1.776	-1.791	-1.806	-1.821	-1.835	-1.849	-1.862	-1.875	-1.888	-1.900	-1.911	-1.922	-1.934	-1.942	-1.952	-1.961	-1.969	-1.976	-1.982	-1.988	-1.992	-1.996	-2.000	-2.002	-2.004	-2.005	-2.005	-2.004	-2.004	-2.001	-1.999	-1.995	-1.990	-1.985	-1.980	-1.974	-1.966	-1.959	-1.950	-1.942	-1.934	-1.924	-1.914	-1.902	-1.891	-1.881	-1.869	-1.858	-1.845	-1.834	-1.822	-1.811	-1.799	-1.786	-1.774	-1.762	-1.750	-1.739	-1.726	-1.715	-1.704	-1.692	-1.681	-1.670	-1.659	-1.649	-1.639	-1.630	-1.620	-1.610	-1.601	-1.594	-1.586	-1.579	-1.570	-1.562	-1.556	-1.550	-1.544	-1.538	-1.532	-1.529	-1.525	-1.521	-1.518	-1.514	-1.511	-1.508	-1.505	-1.504	-1.501	-1.500	-1.499	-1.496	-1.496	-1.496	-1.496	-1.496	-1.498	-1.498	-1.499	-1.500	-1.500	-1.501	-1.502	-1.505	-1.506	-1.509	-1.510	-1.511	-1.514	-1.515	-1.518	-1.520	-1.520	-1.522	-1.524	-1.525	-1.526	-1.528	-1.529	-1.530	-1.530	-1.531	-1.531	-1.530	-1.531	-1.530	-1.530	-1.530	-1.528	-1.528	-1.525	-1.524	-1.522	-1.520	-1.518	-1.515	-1.512	-1.509	-1.505	-1.502	-1.499	-1.495	-1.491	-1.488	-1.484	-1.480	-1.475	-1.471	-1.466	-1.461	-1.459	-1.454	-1.450	-1.446	-1.442	-1.439	-1.435	-1.432	-1.429	-1.426	-1.424	-1.421	-1.420	-1.418	-1.416	-1.414	-1.414	-1.412	-1.414	-1.414	-1.415	-1.416	-1.418	-1.420	-1.421	-1.425	-1.429	-1.431	-1.435	-1.440	-1.446	-1.451	-1.458	-1.465	-1.471	-1.479	-1.486	-1.494	-1.502	-1.511	-1.520	-1.529	-1.539	-1.549	-1.558	-1.568	-1.578	-1.589	-1.599	-1.609	-1.621	-1.631	-1.641	-1.654	-1.664	-1.675	-1.684	-1.695	-1.705	-1.715	-1.725	-1.734	-1.742	-1.751	-1.760	-1.766	-1.775	-1.781	-1.786	-1.792	-1.798	-1.802	-1.805	-1.808	-1.810	-1.811	-1.811	-1.811	-1.810	-1.808	-1.806	-1.801	-1.796	-1.791	-1.784	-1.776	-1.769	-1.759	-1.749	-1.739	-1.725	-1.712	-1.700	-1.684	-1.669	-1.652	-1.635	-1.618	-1.599	-1.580	-1.559	-1.539	-1.518	-1.495	-1.472	-1.450	-1.428	-1.406	-1.382	-1.359	-1.336	-1.312	-1.290	-1.268	-1.244	-1.221	-1.199	-1.179	-1.156	-1.136	-1.118	-1.099	-1.080	-1.062	-1.046	-1.031	-1.016	-1.002	-0.991	-0.980	-0.971	-0.960	-0.954	-0.949	-0.944	-0.941	-0.941	-0.941	-0.942	-0.946	-0.950	-0.956	-0.964	-0.972	-0.982	-0.995	-1.008	-1.021	-1.036	-1.054	-1.071	-1.090	-1.111	-1.131	-1.152	-1.176	-1.199	-1.224	-1.248	-1.272	-1.299	-1.325	-1.351	-1.378	-1.404	-1.431	-1.456	-1.482	-1.508	-1.534	-1.558	-1.581	-1.605	-1.628	-1.650	-1.670	-1.689	-1.708	-1.725	-1.742	-1.758	-1.772	-1.784	-1.796	-1.806	-1.815	-1.822	-1.829	-1.832	-1.836	-1.839	-1.838	-1.838	-1.836	-1.831	-1.828	-1.820	-1.814	-1.805	-1.796	-1.786	-1.774	-1.764	-1.750	-1.738	-1.724	-1.709	-1.694	-1.679	-1.662	-1.648	-1.634	-1.618	-1.602	-1.588	-1.574	-1.558	-1.544	-1.531	-1.519	-1.506	-1.496	-1.485	-1.475	-1.468	-1.460	-1.454	-1.449	-1.444	-1.440	-1.439	-1.436	-1.436	-1.436	-1.439	-1.441	-1.445	-1.449	-1.455	-1.462	-1.470	-1.478	-1.486	-1.496	-1.506	-1.516	-1.529	-1.539	-1.551	-1.564	-1.575	-1.589	-1.600	-1.614	-1.625	-1.638	-1.650	-1.661	-1.672	-1.684	-1.695	-1.704	-1.714	-1.724	-1.731	-1.740	-1.745	-1.752	-1.759	-1.762	-1.766	-1.770	-1.772	-1.775	-1.776	-1.775	-1.774	-1.772	-1.771	-1.768	-1.765	-1.760	-1.755	-1.750	-1.744	-1.736	-1.729	-1.721	-1.712	-1.704	-1.695	-1.685	-1.675	-1.665	-1.654	-1.644	-1.632	-1.621	-1.609	-1.598	-1.585	-1.572	-1.560	-1.549	-1.535	-1.522	-1.510	-1.498	-1.484	-1.471	-1.458	-1.444	-1.430	-1.416	-1.404	-1.391	-1.378	-1.364	-1.350	-1.336	-1.324	-1.310	-1.295	-1.281	-1.268	-1.252	-1.239	-1.225	-1.210	-1.196	-1.181	-1.168	-1.154	-1.139	-1.125	-1.111	-1.096	-1.084	-1.070	-1.055	-1.041	-1.029	-1.018	-1.005	-0.992	-0.981	-0.970	-0.959	-0.949	-0.939	-0.929	-0.920	-0.911	-0.904	-0.896	-0.890	-0.884	-0.879	-0.874	-0.870	-0.866	-0.864	-0.862	-0.860	-0.860	-0.860	-0.860	-0.861	-0.864	-0.865	-0.869	-0.872	-0.875	-0.879	-0.884	-0.889	-0.894	-0.899	-0.904	-0.910	-0.916	-0.922	-0.929	-0.934	-0.940	-0.946	-0.952	-0.956	-0.962	-0.968	-0.972	-0.975	-0.979	-0.981	-0.984	-0.985	-0.986	-0.986	-0.985	-0.985	-0.984	-0.981	-0.978	-0.974	-0.969	-0.964	-0.958	-0.950	-0.941	-0.932	-0.924	-0.912	-0.902	-0.891	-0.879	-0.865	-0.850	-0.836	-0.822	-0.809	-0.794	-0.778	-0.762	-0.746	-0.730	-0.714	-0.698	-0.680	-0.665	-0.648	-0.631	-0.615	-0.599	-0.585	-0.569	-0.554	-0.540	-0.526	-0.511	-0.499	-0.488	-0.475	-0.464	-0.452	-0.441	-0.432	-0.424	-0.416	-0.408	-0.400	-0.395	-0.389	-0.384	-0.379	-0.375	-0.370	-0.368	-0.365	-0.361	-0.359	-0.356	-0.354	-0.352	-0.350	-0.346	-0.344	-0.341	-0.340	-0.336	-0.332	-0.330	-0.325	-0.321	-0.318	-0.311	-0.305	-0.299	-0.292	-0.286	-0.278	-0.268	-0.259	-0.249	-0.238	-0.228	-0.215	-0.202	-0.190	-0.175	-0.160	-0.145	-0.130	-0.114	-0.098	-0.081	-0.064	-0.046	-0.029	-0.011	0.008	0.026	0.045	0.062	0.080	0.099	0.116	0.134	0.151	0.168	0.185	0.200	0.215	0.229	0.244	0.256	0.269	0.281	0.292	0.302	0.312	0.321	0.329	0.336	0.340	0.346	0.349	0.354	0.355	0.356	0.356	0.356	0.354	0.352	0.349	0.345	0.340	0.335	0.329	0.321	0.314	0.305	0.296	0.286	0.278	0.266	0.256	0.244	0.234	0.222	0.210	0.198	0.185	0.171	0.159	0.146	0.132	0.119	0.106	0.094	0.080	0.068	0.055	0.042	0.030	0.019	0.008	-0.004	-0.015	-0.025	-0.035	-0.045	-0.054	-0.062	-0.071	-0.080	-0.088	-0.094	-0.101	-0.106	-0.112	-0.116	-0.121	-0.125	-0.128	-0.131	-0.132	-0.135	-0.136	-0.136	-0.136	-0.136	-0.135	-0.134	-0.131	-0.129	-0.126	-0.124	-0.119	-0.114	-0.110	-0.105	-0.100	-0.094	-0.088	-0.080	-0.074	-0.068	-0.060	-0.052	-0.045	-0.036	-0.029	-0.020	-0.012	-0.002	0.005	0.014	0.022	0.031	0.039	0.049	0.058	0.066	0.075	0.082	0.090	0.098	0.104	0.111	0.118	0.124	0.130	0.138	0.141	0.146	0.152	0.156	0.160	0.164	0.166	0.170	0.171	0.174	0.175	0.176	0.176	0.176	0.176	0.176	0.174	0.174	0.172	0.171	0.170	0.166	0.162	0.160	0.156	0.152	0.149	0.145	0.141	0.138	0.132	0.129	0.125	0.120	0.115	0.111	0.108	0.102	0.099	0.095	0.090	0.088	0.084	0.080	0.078	0.074	0.071	0.069	0.066	0.065	0.064	0.061	0.060	0.060	0.060	0.060	0.060	0.062	0.062	0.065	0.066	0.070	0.072	0.076	0.081	0.085	0.090	0.095	0.100	0.106	0.112	0.119	0.126	0.132	0.141	0.150	0.158	0.168	0.176	0.186	0.198	0.206	0.218	0.230	0.241	0.254	0.268	0.280	0.292	0.306	0.320	0.335	0.349	0.365	0.379	0.395	0.411	0.428	0.444	0.459	0.476	0.492	0.509	0.525	0.544	0.560	0.578	0.595	0.611	0.628	0.645	0.662	0.679	0.695	0.710	0.726	0.741	0.756	0.770	0.784	0.798	0.810	0.821	0.834	0.845	0.854	0.862	0.870	0.878	0.885	0.890	0.895	0.899	0.901	0.904	0.905	0.905	0.904	0.902	0.900	0.895	0.891	0.886	0.879	0.871	0.862	0.852	0.842	0.831	0.820	0.806	0.794	0.779	0.765	0.749	0.732	0.718	0.701	0.684	0.666	0.650	0.631	0.614	0.596	0.579	0.562	0.545	0.529	0.512	0.496	0.481	0.465	0.451	0.438	0.425	0.411	0.401	0.389	0.379	0.370	0.362	0.354	0.349	0.342	0.339	0.336	0.334	0.332	0.334	0.335	0.336	0.340	0.345	0.351	0.358	0.366	0.375	0.385	0.396	0.409	0.420	0.434	0.448	0.461	0.478	0.494	0.510	0.526	0.544	0.561	0.580	0.598	0.616	0.635	0.652	0.671	0.689	0.708	0.725	0.741	0.759	0.775	0.790	0.806	0.821	0.835	0.848	0.861	0.874	0.882	0.892	0.901	0.909	0.915	0.921	0.926	0.930	0.934	0.935	0.936	0.938	0.936	0.935	0.931	0.929	0.924	0.919	0.912	0.906	0.898	0.890	0.881	0.872	0.862	0.852	0.841	0.831	0.820	0.809	0.798	0.786	0.775	0.764	0.752	0.742	0.732	0.721	0.712	0.704	0.695	0.688	0.680	0.674	0.669	0.662	0.660	0.656	0.654	0.652	0.652	0.652	0.655	0.656	0.660	0.665	0.670	0.676	0.684	0.692	0.704	0.712	0.725	0.738	0.751	0.766	0.781	0.798	0.815	0.832	0.851	0.871	0.892	0.912	0.934	0.956	0.979	1.000	1.022	1.045	1.069	1.091	1.114	1.136	1.160	1.181	1.204	1.225	1.246	1.266	1.288	1.306	1.325	1.342	1.360	1.375	1.390	1.404	1.416	1.428	1.436	1.446	1.454	1.459	1.462	1.465	1.464	1.464	1.461	1.455	1.449	1.441	1.431	1.420	1.406	1.391	1.375	1.356	1.336	1.315	1.291	1.268	1.241	1.215	1.186	1.155	1.126	1.092	1.060	1.026	0.992	0.958	0.921	0.886	0.849	0.814	0.776	0.740	0.704	0.668	0.631	0.596	0.560	0.528	0.494	0.461	0.430	0.399	0.370	0.342	0.315	0.290	0.266	0.244	0.221	0.204	0.185	0.169	0.155	0.141	0.130	0.121	0.114	0.108	0.102	0.100	0.099	0.099	0.101	0.104	0.109	0.114	0.121	0.130	0.140	0.150	0.161	0.175	0.188	0.202	0.216	0.231	0.246	0.261	0.278	0.292	0.309	0.324	0.340	0.355	0.370	0.384	0.398	0.411	0.424	0.436	0.448	0.459	0.468	0.476	0.484	0.491	0.498	0.502	0.505	0.509	0.511	0.511	0.510	0.507	0.505	0.501	0.496	0.489	0.482	0.474	0.466	0.455	0.445	0.432	0.421	0.409	0.395	0.381	0.368	0.352	0.338	0.321	0.306	0.290	0.274	0.258	0.241	0.226	0.209	0.194	0.178	0.162	0.146	0.130	0.116	0.101	0.086	0.072	0.059	0.046	0.034	0.021	0.010	-0.001	-0.012	-0.022	-0.032	-0.041	-0.050	-0.058	-0.066	-0.074	-0.080	-0.086	-0.091	-0.098	-0.102	-0.108	-0.111	-0.115	-0.119	-0.122	-0.125	-0.128	-0.130	-0.131	-0.132	-0.134	-0.135	-0.135	-0.136	-0.135	-0.135	-0.135	-0.134	-0.132	-0.131	-0.129	-0.128	-0.125	-0.124	-0.120	-0.118	-0.114	-0.110	-0.106	-0.102	-0.098	-0.094	-0.089	-0.082	-0.078	-0.071	-0.065	-0.059	-0.051	-0.045	-0.038	-0.031	-0.022	-0.016	-0.008	-0.001	0.008	0.016	0.024	0.031	0.039	0.046	0.052	0.061	0.068	0.074	0.080	0.086	0.091	0.098	0.101	0.106	0.109	0.112	0.114	0.116	0.118	0.118	0.119	0.116	0.116	0.114	0.110	0.108	0.102	0.098	0.092	0.085	0.079	0.071	0.064	0.055	0.044	0.035	0.025	0.014	0.002	-0.008	-0.020	-0.031	-0.044	-0.056	-0.068	-0.079	-0.092	-0.105	-0.116	-0.129	-0.141	-0.152	-0.164	-0.175	-0.186	-0.198	-0.208	-0.218	-0.228	-0.236	-0.245	-0.254	-0.261	-0.269	-0.276	-0.282	-0.289	-0.295	-0.299	-0.305	-0.309	-0.312	-0.318	-0.320	-0.324	-0.326	-0.329	-0.332	-0.335	-0.339	-0.342	-0.345	-0.348	-0.350	-0.354	-0.358	-0.361	-0.364	-0.368	-0.372	-0.376	-0.381	-0.384	-0.390	-0.395	-0.400	-0.408	-0.414	-0.420	-0.426	-0.434	-0.440	-0.449	-0.455	-0.462	-0.472	-0.481	-0.491	-0.500	-0.510	-0.519	-0.529	-0.538	-0.548	-0.558	-0.566	-0.575	-0.585	-0.594	-0.602	-0.611	-0.620	-0.628	-0.635	-0.642	-0.650	-0.656	-0.662	-0.668	-0.672	-0.678	-0.681	-0.685	-0.688	-0.691	-0.691	-0.692	-0.692	-0.692	-0.691	-0.690	-0.688	-0.685	-0.681	-0.676	-0.671	-0.666	-0.660	-0.654	-0.646	-0.639	
