# Supplementary material for: Motion onset VEPs can see through the blur
Source: Sci Rep. 2024 Sep 12;14:21296. doi: 10.1038/s41598-024-72483-z (PMC11393312; doi:10.1038/s41598-024-72483-z)
Supplement: Supplementary file 3 — Supplementary Information 3. [file 41598_2024_72483_MOESM3_ESM.zip › VEP_raw_data/source_data/SourceBlurVEP-S011_VEP_2023-04-17_13-56-48.txt]

0.000	0.000	99999.999	6250.000	50.000	-2193.000	-2061.000	6248.000	7.000	100.000	5.000	2.000	1.000	1.000	0.000	0.000	0.000	0.000	0.000	0.000	0.000	0.000	0.000	0.000	0.000	0.000	0.000	-1.642	-1.645	-1.649	-1.654	-1.658	-1.662	-1.669	-1.675	-1.681	-1.688	-1.695	-1.702	-1.711	-1.720	-1.729	-1.739	-1.749	-1.759	-1.769	-1.780	-1.791	-1.802	-1.814	-1.825	-1.836	-1.849	-1.861	-1.872	-1.885	-1.896	-1.909	-1.919	-1.931	-1.941	-1.952	-1.962	-1.974	-1.985	-1.995	-2.004	-2.014	-2.022	-2.031	-2.040	-2.047	-2.055	-2.062	-2.070	-2.076	-2.082	-2.089	-2.094	-2.100	-2.105	-2.110	-2.114	-2.118	-2.122	-2.126	-2.130	-2.132	-2.136	-2.140	-2.142	-2.146	-2.149	-2.151	-2.155	-2.158	-2.160	-2.162	-2.166	-2.169	-2.171	-2.175	-2.179	-2.182	-2.185	-2.189	-2.191	-2.196	-2.200	-2.204	-2.208	-2.211	-2.214	-2.219	-2.222	-2.226	-2.230	-2.234	-2.238	-2.240	-2.244	-2.248	-2.251	-2.254	-2.256	-2.259	-2.261	-2.262	-2.265	-2.266	-2.268	-2.269	-2.270	-2.269	-2.269	-2.269	-2.268	-2.268	-2.265	-2.261	-2.260	-2.258	-2.254	-2.249	-2.245	-2.239	-2.234	-2.229	-2.222	-2.215	-2.209	-2.201	-2.194	-2.185	-2.176	-2.168	-2.159	-2.149	-2.139	-2.129	-2.118	-2.108	-2.096	-2.085	-2.072	-2.061	-2.049	-2.038	-2.025	-2.013	-2.000	-1.988	-1.975	-1.964	-1.950	-1.939	-1.926	-1.914	-1.904	-1.891	-1.880	-1.869	-1.858	-1.848	-1.838	-1.826	-1.818	-1.809	-1.800	-1.791	-1.784	-1.775	-1.769	-1.761	-1.756	-1.751	-1.746	-1.742	-1.739	-1.735	-1.732	-1.731	-1.730	-1.729	-1.729	-1.729	-1.730	-1.731	-1.734	-1.736	-1.740	-1.744	-1.749	-1.752	-1.758	-1.764	-1.770	-1.776	-1.784	-1.791	-1.799	-1.806	-1.815	-1.822	-1.831	-1.840	-1.849	-1.858	-1.866	-1.875	-1.884	-1.894	-1.901	-1.910	-1.919	-1.926	-1.935	-1.942	-1.951	-1.959	-1.965	-1.971	-1.979	-1.985	-1.990	-1.996	-2.001	-2.006	-2.011	-2.016	-2.020	-2.024	-2.026	-2.030	-2.033	-2.036	-2.039	-2.041	-2.044	-2.046	-2.049	-2.051	-2.055	-2.056	-2.060	-2.062	-2.065	-2.069	-2.071	-2.075	-2.080	-2.082	-2.089	-2.094	-2.099	-2.105	-2.112	-2.119	-2.126	-2.134	-2.144	-2.152	-2.161	-2.171	-2.181	-2.192	-2.204	-2.215	-2.226	-2.240	-2.252	-2.265	-2.278	-2.291	-2.305	-2.319	-2.332	-2.346	-2.360	-2.374	-2.389	-2.401	-2.415	-2.428	-2.441	-2.454	-2.466	-2.476	-2.489	-2.499	-2.509	-2.518	-2.526	-2.535	-2.542	-2.549	-2.555	-2.560	-2.564	-2.566	-2.570	-2.571	-2.572	-2.572	-2.571	-2.569	-2.568	-2.564	-2.560	-2.555	-2.549	-2.542	-2.534	-2.526	-2.518	-2.508	-2.498	-2.488	-2.475	-2.464	-2.451	-2.439	-2.424	-2.410	-2.395	-2.381	-2.365	-2.349	-2.332	-2.316	-2.299	-2.282	-2.264	-2.245	-2.229	-2.209	-2.190	-2.171	-2.151	-2.131	-2.111	-2.091	-2.071	-2.050	-2.029	-2.006	-1.984	-1.962	-1.940	-1.916	-1.892	-1.869	-1.845	-1.820	-1.795	-1.771	-1.745	-1.719	-1.692	-1.666	-1.639	-1.612	-1.584	-1.556	-1.528	-1.500	-1.470	-1.441	-1.412	-1.381	-1.352	-1.322	-1.292	-1.262	-1.231	-1.201	-1.171	-1.140	-1.110	-1.081	-1.051	-1.020	-0.991	-0.961	-0.932	-0.904	-0.876	-0.849	-0.821	-0.795	-0.768	-0.741	-0.718	-0.692	-0.670	-0.646	-0.624	-0.602	-0.581	-0.561	-0.542	-0.524	-0.507	-0.491	-0.475	-0.460	-0.448	-0.434	-0.422	-0.411	-0.404	-0.394	-0.386	-0.380	-0.374	-0.369	-0.365	-0.362	-0.360	-0.359	-0.358	-0.358	-0.359	-0.361	-0.365	-0.369	-0.372	-0.376	-0.382	-0.389	-0.395	-0.402	-0.410	-0.416	-0.425	-0.434	-0.441	-0.451	-0.461	-0.470	-0.480	-0.490	-0.499	-0.509	-0.519	-0.529	-0.539	-0.549	-0.558	-0.569	-0.578	-0.586	-0.595	-0.604	-0.611	-0.620	-0.628	-0.634	-0.642	-0.649	-0.655	-0.661	-0.668	-0.672	-0.676	-0.681	-0.686	-0.691	-0.694	-0.698	-0.701	-0.704	-0.708	-0.709	-0.712	-0.715	-0.718	-0.720	-0.722	-0.726	-0.728	-0.730	-0.732	-0.736	-0.738	-0.740	-0.744	-0.748	-0.751	-0.755	-0.759	-0.762	-0.768	-0.772	-0.779	-0.784	-0.789	-0.796	-0.802	-0.809	-0.816	-0.824	-0.831	-0.839	-0.848	-0.856	-0.865	-0.874	-0.881	-0.890	-0.900	-0.910	-0.919	-0.928	-0.936	-0.945	-0.955	-0.964	-0.972	-0.982	-0.991	-0.999	-1.008	-1.015	-1.022	-1.030	-1.036	-1.042	-1.049	-1.055	-1.060	-1.065	-1.070	-1.075	-1.078	-1.082	-1.085	-1.086	-1.090	-1.091	-1.094	-1.094	-1.095	-1.096	-1.096	-1.096	-1.098	-1.098	-1.098	-1.099	-1.098	-1.099	-1.099	-1.099	-1.100	-1.100	-1.101	-1.102	-1.104	-1.106	-1.108	-1.110	-1.112	-1.115	-1.119	-1.122	-1.128	-1.131	-1.136	-1.141	-1.149	-1.154	-1.160	-1.169	-1.176	-1.185	-1.192	-1.202	-1.211	-1.221	-1.230	-1.241	-1.251	-1.261	-1.272	-1.281	-1.292	-1.304	-1.314	-1.325	-1.335	-1.346	-1.356	-1.366	-1.375	-1.385	-1.395	-1.405	-1.414	-1.421	-1.430	-1.438	-1.444	-1.450	-1.458	-1.464	-1.469	-1.474	-1.480	-1.485	-1.489	-1.492	-1.496	-1.500	-1.502	-1.505	-1.506	-1.509	-1.509	-1.511	-1.512	-1.512	-1.514	-1.515	-1.516	-1.516	-1.519	-1.519	-1.520	-1.522	-1.524	-1.525	-1.529	-1.530	-1.534	-1.536	-1.539	-1.544	-1.549	-1.552	-1.558	-1.562	-1.569	-1.576	-1.582	-1.590	-1.599	-1.608	-1.616	-1.626	-1.636	-1.646	-1.659	-1.670	-1.682	-1.695	-1.709	-1.722	-1.738	-1.751	-1.766	-1.782	-1.798	-1.814	-1.830	-1.846	-1.864	-1.881	-1.898	-1.916	-1.934	-1.952	-1.970	-1.989	-2.007	-2.025	-2.044	-2.062	-2.081	-2.100	-2.118	-2.136	-2.155	-2.175	-2.192	-2.211	-2.230	-2.248	-2.265	-2.284	-2.301	-2.319	-2.336	-2.352	-2.370	-2.386	-2.402	-2.416	-2.432	-2.448	-2.462	-2.476	-2.490	-2.504	-2.516	-2.529	-2.540	-2.551	-2.561	-2.571	-2.580	-2.589	-2.596	-2.604	-2.610	-2.615	-2.619	-2.622	-2.626	-2.626	-2.628	-2.628	-2.626	-2.625	-2.620	-2.616	-2.610	-2.604	-2.596	-2.588	-2.578	-2.566	-2.554	-2.540	-2.526	-2.510	-2.492	-2.474	-2.455	-2.435	-2.414	-2.390	-2.366	-2.342	-2.318	-2.291	-2.262	-2.235	-2.206	-2.176	-2.145	-2.115	-2.084	-2.051	-2.018	-1.986	-1.952	-1.919	-1.885	-1.850	-1.818	-1.782	-1.749	-1.715	-1.681	-1.648	-1.615	-1.582	-1.551	-1.519	-1.489	-1.459	-1.429	-1.401	-1.374	-1.346	-1.321	-1.295	-1.272	-1.249	-1.226	-1.205	-1.185	-1.166	-1.150	-1.132	-1.118	-1.104	-1.090	-1.079	-1.066	-1.058	-1.049	-1.040	-1.034	-1.028	-1.022	-1.019	-1.015	-1.012	-1.010	-1.009	-1.009	-1.010	-1.010	-1.011	-1.012	-1.015	-1.018	-1.020	-1.024	-1.026	-1.030	-1.034	-1.038	-1.040	-1.045	-1.048	-1.051	-1.055	-1.059	-1.061	-1.064	-1.068	-1.070	-1.071	-1.074	-1.076	-1.078	-1.079	-1.079	-1.080	-1.080	-1.081	-1.081	-1.081	-1.081	-1.080	-1.079	-1.078	-1.078	-1.076	-1.075	-1.074	-1.071	-1.070	-1.069	-1.068	-1.065	-1.064	-1.062	-1.062	-1.060	-1.060	-1.059	-1.058	-1.058	-1.058	-1.056	-1.058	-1.059	-1.059	-1.060	-1.061	-1.064	-1.065	-1.068	-1.071	-1.072	-1.076	-1.080	-1.084	-1.088	-1.091	-1.098	-1.102	-1.106	-1.112	-1.119	-1.124	-1.131	-1.136	-1.144	-1.150	-1.156	-1.164	-1.171	-1.178	-1.185	-1.194	-1.200	-1.208	-1.215	-1.222	-1.230	-1.238	-1.244	-1.251	-1.258	-1.265	-1.271	-1.279	-1.285	-1.290	-1.296	-1.302	-1.309	-1.314	-1.319	-1.324	-1.328	-1.332	-1.338	-1.340	-1.345	-1.346	-1.350	-1.352	-1.354	-1.356	-1.359	-1.360	-1.360	-1.361	-1.361	-1.362	-1.362	-1.360	-1.360	-1.359	-1.358	-1.358	-1.355	-1.354	-1.352	-1.350	-1.349	-1.346	-1.345	-1.341	-1.340	-1.339	-1.338	-1.335	-1.334	-1.332	-1.332	-1.332	-1.331	-1.332	-1.332	-1.334	-1.336	-1.339	-1.342	-1.346	-1.351	-1.356	-1.362	-1.369	-1.378	-1.386	-1.395	-1.405	-1.416	-1.429	-1.441	-1.456	-1.470	-1.486	-1.504	-1.522	-1.540	-1.561	-1.581	-1.602	-1.625	-1.648	-1.671	-1.695	-1.720	-1.746	-1.772	-1.800	-1.826	-1.854	-1.881	-1.909	-1.938	-1.965	-1.994	-2.021	-2.049	-2.078	-2.105	-2.132	-2.158	-2.184	-2.210	-2.234	-2.258	-2.280	-2.301	-2.324	-2.342	-2.362	-2.379	-2.396	-2.411	-2.424	-2.436	-2.446	-2.456	-2.464	-2.470	-2.475	-2.479	-2.479	-2.479	-2.478	-2.475	-2.470	-2.464	-2.455	-2.445	-2.435	-2.422	-2.408	-2.392	-2.376	-2.358	-2.339	-2.319	-2.298	-2.274	-2.251	-2.226	-2.200	-2.175	-2.148	-2.119	-2.090	-2.061	-2.031	-2.001	-1.971	-1.941	-1.910	-1.879	-1.848	-1.818	-1.786	-1.756	-1.725	-1.695	-1.664	-1.634	-1.604	-1.575	-1.546	-1.518	-1.490	-1.462	-1.436	-1.411	-1.385	-1.361	-1.338	-1.314	-1.291	-1.270	-1.249	-1.229	-1.210	-1.191	-1.174	-1.158	-1.142	-1.128	-1.112	-1.099	-1.088	-1.076	-1.065	-1.055	-1.045	-1.036	-1.029	-1.022	-1.018	-1.011	-1.006	-1.002	-1.000	-0.998	-0.996	-0.995	-0.995	-0.995	-0.996	-0.999	-1.001	-1.002	-1.006	-1.010	-1.014	-1.019	-1.022	-1.030	-1.034	-1.041	-1.046	-1.054	-1.060	-1.068	-1.075	-1.084	-1.091	-1.099	-1.108	-1.116	-1.124	-1.132	-1.141	-1.151	-1.159	-1.168	-1.176	-1.186	-1.195	-1.204	-1.212	-1.221	-1.229	-1.238	-1.246	-1.255	-1.262	-1.270	-1.278	-1.286	-1.295	-1.302	-1.311	-1.319	-1.326	-1.335	-1.342	-1.350	-1.358	-1.365	-1.374	-1.382	-1.390	-1.398	-1.405	-1.414	-1.421	-1.429	-1.438	-1.446	-1.454	-1.462	-1.470	-1.479	-1.488	-1.496	-1.505	-1.515	-1.524	-1.531	-1.541	-1.551	-1.560	-1.570	-1.579	-1.588	-1.599	-1.609	-1.618	-1.628	-1.638	-1.648	-1.658	-1.668	-1.679	-1.689	-1.699	-1.709	-1.719	-1.729	-1.739	-1.748	-1.759	-1.768	-1.778	-1.786	-1.795	-1.804	-1.812	-1.821	-1.830	-1.838	-1.845	-1.852	-1.860	-1.868	-1.875	-1.880	-1.886	-1.892	-1.898	-1.902	-1.906	-1.911	-1.915	-1.919	-1.921	-1.924	-1.925	-1.928	-1.929	-1.929	-1.930	-1.930	-1.929	-1.929	-1.928	-1.925	-1.922	-1.921	-1.918	-1.914	-1.910	-1.906	-1.901	-1.896	-1.891	-1.885	-1.879	-1.872	-1.866	-1.860	-1.852	-1.846	-1.839	-1.831	-1.824	-1.816	-1.809	-1.801	-1.794	-1.786	-1.779	-1.770	-1.762	-1.754	-1.748	-1.740	-1.734	-1.725	-1.719	-1.712	-1.705	-1.699	-1.694	-1.688	-1.682	-1.678	-1.674	-1.670	-1.666	-1.662	-1.660	-1.658	-1.656	-1.655	-1.654	-1.654	-1.654	-1.655	-1.656	-1.658	-1.660	-1.662	-1.666	-1.670	-1.674	-1.679	-1.685	-1.690	-1.695	-1.701	-1.708	-1.714	-1.721	-1.728	-1.735	-1.742	-1.750	-1.759	-1.765	-1.774	-1.781	-1.790	-1.798	-1.805	-1.812	-1.821	-1.828	-1.836	-1.842	-1.849	-1.856	-1.862	-1.869	-1.874	-1.879	-1.884	-1.888	-1.892	-1.896	-1.899	-1.902	-1.904	-1.906	-1.908	-1.909	-1.910	-1.911	-1.910	-1.911	-1.910	-1.911	-1.910	-1.908	-1.908	-1.905	-1.904	-1.902	-1.901	-1.899	-1.898	-1.895	-1.894	-1.892	-1.891	-1.890	-1.889	-1.888	-1.886	-1.886	-1.886	-1.886	-1.888	-1.888	-1.890	-1.891	-1.894	-1.896	-1.899	-1.901	-1.906	-1.910	-1.915	-1.920	-1.925	-1.931	-1.936	-1.944	-1.950	-1.958	-1.965	-1.972	-1.981	-1.989	-1.996	-2.005	-2.014	-2.022	-2.030	-2.039	-2.046	-2.054	-2.062	-2.070	-2.076	-2.084	-2.090	-2.096	-2.101	-2.106	-2.111	-2.115	-2.119	-2.121	-2.122	-2.125	-2.125	-2.126	-2.126	-2.125	-2.121	-2.119	-2.115	-2.110	-2.105	-2.099	-2.092	-2.085	-2.078	-2.069	-2.059	-2.049	-2.038	-2.026	-2.015	-2.002	-1.991	-1.976	-1.964	-1.950	-1.935	-1.920	-1.906	-1.891	-1.876	-1.860	-1.845	-1.831	-1.816	-1.802	-1.786	-1.772	-1.759	-1.746	-1.732	-1.720	-1.709	-1.698	-1.686	-1.675	-1.668	-1.658	-1.650	-1.644	-1.636	-1.631	-1.626	-1.622	-1.620	-1.619	-1.616	-1.615	-1.616	-1.618	-1.620	-1.624	-1.628	-1.631	-1.636	-1.642	-1.650	-1.656	-1.665	-1.674	-1.684	-1.694	-1.704	-1.715	-1.726	-1.738	-1.749	-1.762	-1.775	-1.786	-1.800	-1.811	-1.825	-1.836	-1.849	-1.861	-1.872	-1.885	-1.895	-1.906	-1.916	-1.926	-1.936	-1.946	-1.954	-1.961	-1.970	-1.976	-1.984	-1.989	-1.994	-1.999	-2.001	-2.005	-2.007	-2.009	-2.010	-2.010	-2.011	-2.010	-2.009	-2.007	-2.005	-2.002	-2.000	-1.996	-1.992	-1.989	-1.984	-1.980	-1.975	-1.971	-1.965	-1.960	-1.956	-1.951	-1.946	-1.942	-1.939	-1.934	-1.930	-1.926	-1.924	-1.921	-1.919	-1.918	-1.916	-1.914	-1.914	-1.914	-1.915	-1.915	-1.916	-1.919	-1.920	-1.922	-1.925	-1.930	-1.934	-1.938	-1.942	-1.946	-1.951	-1.956	-1.962	-1.968	-1.974	-1.980	-1.985	-1.990	-1.996	-2.002	-2.007	-2.011	-2.016	-2.020	-2.025	-2.029	-2.031	-2.034	-2.036	-2.038	-2.039	-2.039	-2.040	-2.039	-2.038	-2.035	-2.031	-2.029	-2.022	-2.018	-2.013	-2.006	-1.999	-1.991	-1.981	-1.972	-1.962	-1.952	-1.941	-1.929	-1.918	-1.906	-1.892	-1.879	-1.866	-1.851	-1.836	-1.822	-1.809	-1.795	-1.780	-1.765	-1.751	-1.736	-1.722	-1.710	-1.696	-1.684	-1.670	-1.659	-1.648	-1.638	-1.626	-1.616	-1.608	-1.599	-1.590	-1.584	-1.578	-1.572	-1.568	-1.565	-1.561	-1.559	-1.559	-1.559	-1.560	-1.561	-1.562	-1.568	-1.571	-1.575	-1.582	-1.589	-1.596	-1.604	-1.612	-1.624	-1.634	-1.645	-1.656	-1.669	-1.682	-1.695	-1.709	-1.724	-1.739	-1.754	-1.771	-1.788	-1.804	-1.820	-1.839	-1.855	-1.872	-1.890	-1.908	-1.925	-1.942	-1.961	-1.979	-1.996	-2.014	-2.031	-2.049	-2.066	-2.084	-2.100	-2.118	-2.132	-2.148	-2.162	-2.179	-2.192	-2.208	-2.220	-2.232	-2.245	-2.258	-2.269	-2.279	-2.289	-2.298	-2.306	-2.314	-2.320	-2.328	-2.334	-2.340	-2.342	-2.348	-2.350	-2.352	-2.354	-2.355	-2.355	-2.354	-2.352	-2.350	-2.348	-2.344	-2.338	-2.334	-2.328	-2.321	-2.314	-2.308	-2.299	-2.290	-2.281	-2.271	-2.261	-2.251	-2.241	-2.230	-2.219	-2.206	-2.195	-2.182	-2.171	-2.159	-2.148	-2.136	-2.122	-2.111	-2.099	-2.088	-2.076	-2.064	-2.052	-2.041	-2.030	-2.020	-2.010	-1.999	-1.989	-1.980	-1.970	-1.961	-1.952	-1.944	-1.936	-1.929	-1.921	-1.914	-1.908	-1.901	-1.895	-1.890	-1.884	-1.879	-1.874	-1.869	-1.865	-1.860	-1.858	-1.854	-1.851	-1.848	-1.844	-1.840	-1.836	-1.834	-1.830	-1.828	-1.822	-1.820	-1.816	-1.812	-1.809	-1.804	-1.800	-1.795	-1.789	-1.784	-1.779	-1.771	-1.765	-1.758	-1.750	-1.742	-1.732	-1.722	-1.712	-1.701	-1.690	-1.678	-1.664	-1.651	-1.636	-1.621	-1.606	-1.589	-1.571	-1.554	-1.535	-1.516	-1.496	-1.475	-1.452	-1.431	-1.409	-1.385	-1.361	-1.336	-1.311	-1.285	-1.259	-1.232	-1.206	-1.179	-1.151	-1.122	-1.095	-1.066	-1.039	-1.011	-0.984	-0.955	-0.928	-0.900	-0.872	-0.845	-0.819	-0.792	-0.766	-0.741	-0.716	-0.692	-0.669	-0.645	-0.624	-0.602	-0.582	-0.561	-0.544	-0.526	-0.509	-0.492	-0.478	-0.464	-0.451	-0.438	-0.428	-0.418	-0.408	-0.400	-0.391	-0.385	-0.380	-0.374	-0.370	-0.368	-0.364	-0.362	-0.360	-0.359	-0.359	-0.359	-0.359	-0.360	-0.360	-0.362	-0.364	-0.365	-0.366	-0.368	-0.369	-0.370	-0.372	-0.372	-0.372	-0.374	-0.372	-0.371	-0.370	-0.368	-0.365	-0.362	-0.358	-0.352	-0.348	-0.341	-0.335	-0.326	-0.318	-0.309	-0.298	-0.288	-0.275	-0.262	-0.250	-0.236	-0.220	-0.205	-0.189	-0.172	-0.155	-0.136	-0.119	-0.100	-0.082	-0.062	-0.044	-0.024	-0.005	0.015	0.034	0.052	0.071	0.091	0.109	0.126	0.144	0.161	0.178	0.191	0.208	0.220	0.234	0.246	0.256	0.268	0.276	0.284	0.291	0.298	0.302	0.306	0.308	0.310	0.310	0.310	0.308	0.306	0.301	0.298	0.291	0.285	0.278	0.270	0.261	0.252	0.242	0.231	0.220	0.209	0.198	0.185	0.172	0.160	0.148	0.135	0.124	0.112	0.100	0.089	0.079	0.069	0.060	0.050	0.042	0.035	0.029	0.024	0.018	0.014	0.011	0.009	0.008	0.008	0.008	0.010	0.012	0.018	0.021	0.026	0.034	0.041	0.049	0.058	0.068	0.076	0.088	0.100	0.111	0.124	0.136	0.149	0.164	0.176	0.190	0.204	0.216	0.230	0.242	0.255	0.266	0.279	0.289	0.299	0.309	0.318	0.325	0.332	0.339	0.344	0.348	0.350	0.351	0.351	0.350	0.348	0.344	0.339	0.331	0.324	0.314	0.302	0.290	0.276	0.260	0.242	0.225	0.204	0.181	0.158	0.134	0.108	0.079	0.050	0.020	-0.011	-0.045	-0.080	-0.116	-0.152	-0.191	-0.230	-0.270	-0.311	-0.352	-0.395	-0.439	-0.482	-0.528	-0.572	-0.618	-0.665	-0.710	-0.758	-0.804	-0.851	-0.899	-0.944	-0.990	-1.038	-1.082	-1.129	-1.174	-1.219	-1.262	-1.306	-1.348	-1.390	-1.431	-1.470	-1.510	-1.548	-1.584	-1.619	-1.655	-1.688	-1.720	-1.750	-1.780	-1.808	-1.834	-1.860	-1.884	-1.906	-1.928	-1.948	-1.968	-1.985	-2.001	-2.018	-2.033	-2.045	-2.058	-2.069	-2.079	-2.089	-2.098	-2.105	-2.112	-2.120	-2.126	-2.132	-2.138	-2.142	-2.148	-2.152	-2.158	-2.162	-2.166	-2.171	-2.176	-2.180	-2.186	-2.190	-2.196	-2.201	-2.209	-2.214	-2.220	-2.228	-2.235	-2.242	-2.250	-2.258	-2.266	-2.275	-2.284	-2.292	-2.301	-2.311	-2.320	-2.330	-2.339	-2.350	-2.358	-2.366	-2.376	-2.385	-2.392	-2.400	-2.409	-2.414	-2.421	-2.428	-2.432	-2.436	-2.440	-2.444	-2.446	-2.448	-2.448	-2.446	-2.446	-2.442	-2.440	-2.436	-2.431	-2.425	-2.419	-2.411	-2.402	-2.394	-2.384	-2.374	-2.362	-2.350	-2.339	-2.325	-2.311	-2.298	-2.282	-2.269	-2.254	-2.239	-2.222	-2.209	-2.191	-2.176	-2.161	-2.146	-2.131	-2.118	-2.102	-2.089	-2.074	-2.061	-2.049	-2.036	-2.025	-2.015	-2.004	-1.995	-1.985	-1.978	-1.970	-1.964	-1.958	-1.951	-1.946	-1.942	-1.939	-1.935	-1.935	-1.932	-1.931	-1.931	-1.930	-1.931	-1.934	-1.935	-1.936	-1.939	-1.941	-1.945	-1.948	-1.950	-1.955	-1.959	-1.964	-1.968	-1.972	-1.978	-1.981	-1.986	-1.990	-1.996	-2.001	-2.005	-2.010	-2.015	-2.020	-2.024	-2.029	-2.034	-2.038	-2.042	-2.046	-2.050	-2.055	-2.058	-2.062	-2.066	-2.070	-2.075	-2.079	-2.081	-2.086	-2.090	-2.094	-2.096	-2.101	-2.106	-2.109	-2.112	-2.116	-2.120	-2.124	-2.128	-2.131	-2.134	-2.138	-2.140	-2.142	-2.145	-2.149	-2.150	-2.154	-2.154	-2.155	-2.156	-2.158	-2.158	-2.156	-2.156	-2.155	-2.152	-2.151	-2.148	-2.145	-2.141	-2.136	-2.131	-2.125	-2.119	-2.111	-2.105	-2.096	-2.086	-2.078	-2.066	-2.056	-2.044	-2.031	-2.018	-2.004	-1.990	-1.975	-1.960	-1.944	-1.928	-1.910	-1.892	-1.875	-1.856	-1.838	-1.819	-1.800	-1.780	-1.760	-1.741	-1.720	-1.700	-1.680	-1.659	-1.640	-1.619	-1.600	-1.579	-1.560	-1.540	-1.520	-1.501	-1.482	-1.465	-1.448	-1.430	-1.412	-1.396	-1.380	-1.366	-1.351	-1.336	-1.322	-1.311	-1.299	-1.286	-1.276	-1.266	-1.258	-1.250	-1.242	-1.235	-1.230	-1.225	-1.221	-1.218	-1.216	-1.214	-1.214	-1.212	-1.215	-1.216	-1.219	-1.222	-1.226	-1.231	-1.236	-1.244	-1.251	-1.260	-1.268	-1.276	-1.286	-1.296	-1.306	-1.318	-1.329	-1.341	-1.352	-1.365	-1.376	-1.389	-1.401	-1.414	-1.426	-1.438	-1.450	-1.461	-1.472	-1.485	-1.496	-1.506	-1.515	-1.526	-1.535	-1.542	-1.550	-1.556	-1.562	-1.569	-1.572	-1.576	-1.579	-1.580	-1.582	-1.581	-1.581	-1.579	-1.576	-1.572	-1.570	-1.564	-1.558	-1.551	-1.545	-1.536	-1.526	-1.518	-1.508	-1.498	-1.486	-1.474	-1.464	-1.451	-1.439	-1.426	-1.412	-1.400	-1.388	-1.375	-1.364	-1.350	-1.338	-1.325	-1.314	-1.302	-1.291	-1.280	-1.270	-1.260	-1.251	-1.241	-1.234	-1.226	-1.219	-1.214	-1.208	-1.202	-1.199	-1.195	-1.191	-1.189	-1.186	-1.185	-1.185	-1.184	-1.185	-1.186	-1.186	-1.188	-1.191	-1.192	-1.196	-1.200	-1.204	-1.206	-1.211	-1.214	-1.219	-1.224	-1.229	-1.234	-1.239	-1.242	-1.249	-1.252	-1.259	-1.264	-1.269	-1.275	-1.280	-1.286	-1.291	-1.296	-1.302	-1.308	-1.314	-1.319	-1.325	-1.330	-1.336	-1.342	-1.349	-1.355	-1.362	-1.369	-1.375	-1.382	-1.390	-1.398	-1.405	-1.412	-1.421	-1.430	-1.438	-1.446	-1.455	-1.464	-1.472	-1.481	-1.490	-1.499	-1.509	-1.518	-1.526	-1.536	-1.545	-1.554	-1.562	-1.571	-1.580	-1.589	-1.596	-1.604	-1.611	-1.619	-1.625	-1.632	-1.638	-1.644	-1.649	-1.652	-1.656	-1.660	-1.664	-1.668	-1.670	-1.672	-1.674	-1.675	-1.676	-1.678	-1.678	-1.678	-1.678	-1.678	-1.678	-1.676	-1.676	-1.675	-1.676	-1.675	-1.675	-1.675	-1.678	-1.678	-1.679	-1.681	-1.684	-1.686	-1.690	-1.696	-1.701	-1.706	-1.714	-1.721	-1.731	-1.741	-1.752	-1.766	-1.780	-1.795	-1.810	-1.828	-1.848	-1.866	-1.889	-1.911	-1.935	-1.961	-1.989	-2.015	-2.045	-2.075	-2.106	-2.139	-2.171	-2.206	-2.242	-2.278	-2.314	-2.351	-2.389	-2.426	-2.466	-2.505	-2.544	-2.584	-2.622	-2.662	-2.702	-2.742	-2.781	-2.820	-2.858	-2.896	-2.932	-2.970	-3.005	-3.041	-3.075	-3.108	-3.140	-3.170	-3.201	-3.230	-3.256	-3.284	-3.309	-3.332	-3.355	-3.376	-3.396	-3.415	-3.434	-3.450	-3.465	-3.479	-3.491	-3.502	-3.514	-3.521	-3.531	-3.538	-3.544	-3.550	-3.552	-3.558	-3.560	-3.561	-3.564	-3.565	-3.565	-3.565	-3.564	-3.564	-3.564	-3.561	-3.561	-3.561	-3.559	-3.559	-3.558	-3.556	-3.555	-3.555	-3.554	-3.554	-3.552	-3.552	-3.552	-3.552	-3.554	-3.554	-3.555	-3.555	-3.556	-3.558	-3.560	-3.561	-3.561	-3.564	-3.566	-3.566	-3.569	-3.569	-3.570	-3.570	-3.569	-3.569	-3.568	-3.565	-3.562	-3.559	-3.555	-3.551	-3.545	-3.539	-3.531	-3.522	-3.512	-3.502	-3.491	-3.478	-3.464	-3.449	-3.434	-3.415	-3.396	-3.378	-3.358	-3.335	-3.314	-3.290	-3.264	-3.239	-3.212	-3.185	-3.158	-3.126	-3.098	-3.066	-3.036	-3.004	-2.972	-2.940	-2.908	-2.874	-2.840	-2.806	-2.772	-2.740	-2.705	-2.672	-2.639	-2.606	-2.572	-2.541	-2.508	-2.478	-2.446	-2.416	-2.388	-2.359	-2.331	-2.304	-2.278	-2.252	-2.228	-2.205	-2.182	-2.161	-2.140	-2.121	-2.101	-2.084	-2.066	-2.051	-2.036	-2.022	-2.010	-1.996	-1.986	-1.975	-1.966	-1.956	-1.949	-1.940	-1.934	-1.928	-1.921	-1.916	-1.912	-1.908	-1.905	-1.901	-1.898	-1.895	-1.894	-1.890	-1.889	-1.886	-1.884	-1.882	-1.880	-1.879	-1.876	-1.874	-1.871	-1.869	-1.865	-1.862	-1.859	-1.856	-1.852	-1.846	-1.841	-1.836	-1.831	-1.825	-1.818	-1.810	-1.804	-1.795	-1.786	-1.776	-1.766	-1.755	-1.745	-1.734	-1.721	-1.710	-1.696	-1.682	-1.670	-1.656	-1.641	-1.626	-1.611	-1.595	-1.580	-1.564	-1.546	-1.529	-1.511	-1.492	-1.475	-1.458	-1.439	-1.421	-1.402	-1.385	-1.366	-1.348	-1.329	-1.311	-1.292	-1.275	-1.256	-1.239	-1.221	-1.204	-1.186	-1.169	-1.154	-1.138	-1.121	-1.106	-1.091	-1.076	-1.061	-1.048	-1.034	-1.021	-1.008	-0.996	-0.985	-0.974	-0.962	-0.952	-0.944	-0.934	-0.926	-0.919	-0.912	-0.905	-0.899	-0.894	-0.890	-0.885	-0.881	-0.878	-0.875	-0.874	-0.872	-0.871	-0.870	-0.871	-0.871	-0.872	-0.875	-0.878	-0.879	-0.882	-0.886	-0.889	-0.894	-0.898	-0.904	-0.909	-0.914	-0.920	-0.928	-0.934	-0.940	-0.948	-0.955	-0.962	-0.971	-0.979	-0.988	-0.995	-1.005	-1.014	-1.022	-1.032	-1.041	-1.050	-1.061	-1.070	-1.079	-1.090	-1.100	-1.109	-1.119	-1.129	-1.139	-1.149	-1.158	-1.169	-1.179	-1.189	-1.198	-1.206	-1.216	-1.226	-1.235	-1.244	-1.252	-1.261	-1.271	-1.280	-1.289	-1.296	-1.304	-1.312	-1.320	-1.326	-1.334	-1.341	-1.348	-1.354	-1.359	-1.365	-1.370	-1.374	-1.379	-1.384	-1.386	-1.389	-1.392	-1.395	-1.396	-1.398	-1.399	-1.398	-1.398	-1.396	-1.395	-1.391	-1.389	-1.385	-1.380	-1.375	-1.370	-1.362	-1.355	-1.348	-1.338	-1.329	-1.319	-1.308	-1.295	-1.282	-1.268	-1.254	-1.239	-1.224	-1.209	-1.191	-1.174	-1.156	-1.138	-1.119	-1.100	-1.080	-1.059	-1.038	-1.018	-0.995	-0.975	-0.952	-0.931	-0.910	-0.888	-0.866	-0.844	-0.822	-0.801	-0.779	-0.759	-0.738	-0.718	-0.696	-0.676	-0.658	-0.639	-0.620	-0.601	-0.585	-0.568	-0.551	-0.535	-0.521	-0.506	-0.492	-0.481	-0.469	-0.456	-0.446	-0.436	-0.428	-0.419	-0.410	-0.404	-0.396	-0.390	-0.385	-0.380	-0.376	-0.371	-0.369	-0.366	-0.364	-0.361	-0.360	-0.359	-0.358	-0.356	-0.356	-0.355	-0.355	-0.355	-0.355	-0.355	-0.355	-0.355	-0.354	-0.355	-0.354	-0.351	-0.351	-0.349	-0.348	-0.346	-0.342	-0.340	-0.336	-0.332	-0.329	-0.324	-0.319	-0.312	-0.308	-0.299	-0.292	-0.284	-0.276	-0.268	-0.258	-0.250	-0.239	-0.228	-0.218	-0.206	-0.195	-0.182	-0.170	-0.156	-0.144	-0.130	-0.116	-0.101	-0.088	-0.072	-0.058	-0.042	-0.026	-0.011	0.005	0.019	0.035	0.051	0.065	0.081	0.096	0.111	0.126	0.141	0.156	0.170	0.184	0.199	0.211	0.225	0.238	0.250	0.262	0.274	0.284	0.295	0.305	0.314	0.322	0.330	0.338	0.344	0.350	0.356	0.361	0.365	0.369	0.371	0.374	0.374	0.375	0.375	0.374	0.371	0.370	0.366	0.364	0.358	0.352	0.346	0.340	0.332	0.322	0.314	0.305	0.294	0.282	0.270	0.258	0.244	0.229	0.214	0.198	0.182	0.165	0.148	0.129	0.109	0.090	0.069	0.049	0.026	0.005	-0.018	-0.042	-0.065	-0.089	-0.115	-0.140	-0.165	-0.192	-0.219	-0.248	-0.275	-0.304	-0.332	-0.361	-0.390	-0.420	-0.450	-0.481	-0.512	-0.544	-0.574	-0.605	-0.638	-0.669	-0.701	-0.734	-0.764	-0.796	-0.829	-0.861	-0.891	-0.924	-0.955	-0.985	-1.016	-1.048	-1.078	-1.106	-1.136	-1.166	-1.195	-1.221	-1.250	-1.278	-1.305	-1.331	-1.358	-1.382	-1.408	-1.431	-1.455	-1.479	-1.501	-1.522	-1.544	-1.564	-1.584	-1.602	-1.621	-1.639	-1.656	-1.674	-1.689	-1.704	-1.719	-1.732	-1.748	-1.760	-1.771	-1.785	-1.796	-1.806	-1.818	-1.829	-1.839	-1.848	-1.858	-1.866	-1.876	-1.884	-1.892	-1.900	-1.908	-1.915	-1.922	-1.930	-1.938	-1.944	-1.951	-1.959	-1.965	-1.972	-1.979	-1.985	-1.991	-1.999	-2.005	-2.011	-2.018	-2.025	-2.030	-2.038	-2.044	-2.051	-2.056	-2.064	-2.070	-2.076	-2.082	-2.089	-2.096	-2.101	-2.108	-2.112	-2.119	-2.122	-2.129	-2.134	-2.138	-2.142	-2.146	-2.150	-2.155	-2.158	-2.160	-2.162	-2.164	-2.166	-2.168	-2.168	-2.169	-2.169	-2.168	-2.166	-2.165	-2.164	-2.161	-2.159	-2.155	-2.151	-2.148	-2.144	-2.139	-2.135	-2.130	-2.125	-2.119	-2.114	-2.108	-2.101	-2.095	-2.090	-2.084	-2.078	-2.071	-2.065	-2.059	-2.052	-2.046	-2.041	-2.035	-2.029	-2.024	-2.018	-2.014	-2.009	-2.005	-2.001	-1.996	-1.995	-1.991	-1.989	-1.986	-1.984	-1.982	-1.981	-1.982	-1.981	-1.981	-1.981	-1.981	-1.982	-1.984	-1.986	-1.988	-1.989	-1.990	-1.991	-1.992	-1.994	-1.995	-1.996	-1.998	-1.999	-1.999	-1.998	-1.998	-1.996	-1.995	-1.994	-1.992	-1.989	-1.985	-1.981	-1.976	-1.971	-1.964	-1.958	-1.950	-1.940	-1.931	-1.920	-1.909	-1.896	-1.882	-1.868	-1.851	-1.835	-1.818	-1.799	-1.781	-1.760	-1.740	-1.719	-1.696	-1.674	-1.651	-1.628	-1.604	-1.579	-1.555	-1.530	-1.505	-1.479	-1.455	-1.430	-1.406	-1.381	-1.358	-1.334	-1.310	-1.289	-1.266	-1.245	-1.226	-1.206	-1.188	-1.170	-1.154	-1.139	-1.124	-1.111	-1.099	-1.088	-1.079	-1.071	-1.064	-1.058	-1.054	-1.051	-1.049	-1.048	-1.049	-1.050	-1.051	-1.055	-1.059	-1.064	-1.070	-1.076	-1.085	-1.091	-1.100	-1.109	-1.118	-1.128	-1.136	-1.146	-1.155	-1.165	-1.174	-1.182	-1.191	-1.200	-1.208	-1.215	-1.221	-1.228	-1.232	-1.236	-1.240	-1.241	-1.244	-1.244	-1.242	-1.240	-1.238	-1.234	-1.229	-1.222	-1.216	-1.209	-1.198	-1.189	-1.178	-1.166	-1.152	-1.139	-1.125	-1.109	-1.092	-1.075	-1.059	-1.041	-1.022	-1.004	-0.984	-0.965	-0.945	-0.924	-0.904	-0.882	-0.862	-0.842	-0.822	-0.802	-0.782	-0.764	-0.744	-0.724	-0.706	-0.688	-0.669	-0.651	-0.635	-0.619	-0.602	-0.588	-0.572	-0.558	-0.544	-0.531	-0.518	-0.506	-0.495	-0.485	-0.474	-0.465	-0.456	-0.446	-0.439	-0.431	-0.425	-0.419	-0.412	-0.408	-0.402	-0.399	-0.396	-0.392	-0.390	-0.388	-0.386	-0.386	-0.385	-0.385	-0.385	-0.386	-0.388	-0.389	-0.390	-0.394	-0.396	-0.400	-0.404	-0.409	-0.412	-0.419	-0.424	-0.429	-0.436	-0.442	-0.450	-0.458	-0.466	-0.474	-0.482	-0.492	-0.501	-0.509	-0.519	-0.529	-0.539	-0.548	-0.558	-0.568	-0.576	-0.586	-0.595	-0.604	-0.612	-0.621	-0.629	-0.636	-0.642	-0.649	-0.655	-0.660	-0.665	-0.669	-0.671	-0.674	-0.674	-0.675	-0.675	-0.672	-0.670	-0.666	-0.661	-0.658	-0.650	-0.642	-0.634	-0.624	-0.614	-0.601	-0.590	-0.576	-0.562	-0.548	-0.531	-0.515	-0.499	-0.481	-0.462	-0.444	-0.424	-0.405	-0.385	-0.365	-0.344	-0.324	-0.304	-0.282	-0.262	-0.242	-0.222	-0.204	-0.185	-0.166	-0.149	-0.130	-0.112	-0.098	-0.082	-0.069	-0.055	-0.042	-0.031	-0.021	-0.012	-0.004	0.002	0.009	0.012	0.016	0.018	0.019	0.018	0.016	0.012	0.009	0.004	-0.002	-0.011	-0.020	-0.030	-0.041	-0.054	-0.066	-0.082	-0.096	-0.114	-0.130	-0.148	-0.168	-0.186	-0.208	-0.229	-0.250	-0.271	-0.295	-0.318	-0.341	-0.364	-0.388	-0.412	-0.436	-0.461	-0.486	-0.511	-0.536	-0.560	-0.585	-0.609	-0.634	-0.656	-0.680	-0.704	-0.726	-0.749	-0.771	-0.792	-0.814	-0.835	-0.855	-0.874	-0.892	-0.911	-0.930	-0.946	-0.964	-0.980	-0.994	-1.008	-1.021	-1.035	-1.049	-1.060	-1.071	-1.080	-1.091	-1.100	-1.108	-1.116	-1.122	-1.128	-1.132	-1.139	-1.141	-1.145	-1.148	-1.150	-1.150	-1.150	-1.151	-1.149	-1.148	-1.144	-1.142	-1.139	-1.134	-1.129	-1.124	-1.118	-1.110	-1.104	-1.096	-1.088	-1.079	-1.070	-1.060	-1.050	-1.040	-1.030	-1.019	-1.008	-0.996	-0.984	-0.972	-0.961	-0.949	-0.936	-0.924	-0.911	-0.900	-0.888	-0.876	-0.864	-0.852	-0.842	-0.831	-0.820	-0.810	-0.800	-0.791	-0.782	-0.775	-0.768	-0.760	-0.754	-0.748	-0.744	-0.740	-0.736	-0.734	-0.731	-0.731	-0.731	-0.732	-0.734	-0.736	-0.739	-0.742	-0.749	-0.754	-0.760	-0.768	-0.776	-0.785	-0.795	-0.805	-0.816	-0.829	-0.841	-0.855	-0.871	-0.886	-0.901	-0.919	-0.935	-0.954	-0.971	-0.990	-1.009	-1.029	-1.049	-1.069	-1.089	-1.109	-1.130	-1.151	-1.172	-1.194	-1.216	-1.238	-1.259	-1.281	-1.304	-1.325	-1.346	-1.368	-1.390	-1.412	-1.434	-1.455	-1.475	-1.498	-1.518	-1.539	-1.559	-1.580	-1.600	-1.620	-1.641	-1.660	-1.680	-1.700	-1.720	-1.739	-1.759	-1.778	-1.795	-1.814	-1.831	-1.850	-1.868	-1.885	-1.904	-1.920	-1.938	-1.954	-1.970	-1.986	-2.002	-2.018	-2.033	-2.047	-2.062	-2.078	-2.091	-2.105	-2.119	-2.131	-2.145	-2.158	-2.169	-2.180	-2.192	-2.204	-2.214	-2.224	-2.234	-2.242	-2.251	-2.260	-2.268	-2.275	-2.281	-2.288	-2.292	-2.299	-2.304	-2.308	-2.311	-2.312	-2.315	-2.318	-2.319	-2.319	-2.319	-2.319	-2.318	-2.315	-2.312	-2.310	-2.306	-2.302	-2.298	-2.294	-2.288	-2.281	-2.274	-2.268	-2.259	-2.251	-2.244	-2.235	-2.226	-2.216	-2.208	-2.196	-2.188	-2.176	-2.168	-2.156	-2.145	-2.135	-2.125	-2.115	-2.104	-2.094	-2.084	-2.075	-2.065	-2.056	-2.049	-2.041	-2.034	-2.027	-2.021	-2.016	-2.013	-2.009	-2.006	-2.004	-2.002	-2.004	-2.004	-2.006	-2.010	-2.014	-2.020	-2.026	-2.034	-2.042	-2.052	-2.064	-2.076	-2.089	-2.105	-2.120	-2.136	-2.154	-2.172	-2.191	-2.212	-2.232	-2.255	-2.276	-2.299	-2.321	-2.346	-2.369	-2.392	-2.418	-2.440	-2.465	-2.489	-2.511	-2.535	-2.558	-2.579	-2.600	-2.619	-2.639	-2.656	-2.674	-2.689	-2.704	-2.718	-2.729	-2.739	-2.748	-2.754	-2.759	-2.761	-2.764	-2.764	-2.760	-2.756	-2.751	-2.744	-2.734	-2.721	-2.708	-2.694	-2.676	-2.658	-2.636	-2.614	-2.590	-2.565	-2.538	-2.511	-2.481	-2.450	-2.418	-2.384	-2.351	-2.316	-2.281	-2.245	-2.209	-2.170	-2.134	-2.096	-2.059	-2.021	-1.984	-1.945	-1.909	-1.872	-1.836	-1.800	-1.765	-1.730	-1.698	-1.665	-1.634	-1.602	-1.572	-1.544	-1.516	-1.489	-1.464	-1.439	-1.415	-1.394	-1.372	-1.352	-1.334	-1.316	-1.300	-1.284	-1.269	-1.255	-1.241	-1.230	-1.220	-1.209	-1.200	-1.191	-1.181	-1.175	-1.166	-1.160	-1.155	-1.149	-1.142	-1.136	-1.132	-1.126	-1.120	-1.115	-1.110	-1.105	-1.099	-1.092	-1.088	-1.081	-1.074	-1.066	-1.060	-1.051	-1.044	-1.036	-1.026	-1.018	-1.008	-0.998	-0.986	-0.975	-0.962	-0.951	-0.938	-0.924	-0.911	-0.896	-0.882	-0.868	-0.852	-0.836	-0.820	-0.804	-0.788	-0.771	-0.754	-0.736	-0.719	-0.701	-0.684	-0.666	-0.649	-0.631	-0.614	-0.596	-0.579	-0.560	-0.544	-0.526	-0.509	-0.491	-0.474	-0.458	-0.441	-0.424	-0.406	-0.390	-0.375	-0.359	-0.341	-0.326	-0.311	-0.295	-0.281	-0.265	-0.251	-0.238	-0.224	-0.210	-0.198	-0.184	-0.171	-0.159	-0.146	-0.135	-0.124	-0.112	-0.102	-0.091	-0.081	-0.072	-0.064	-0.055	-0.046	-0.039	-0.030	-0.024	-0.018	-0.011	-0.006	-0.001	0.002	0.006	0.010	0.011	0.014	0.015	0.016	0.016	0.016	0.015	0.012	0.011	0.008	0.005	0.000	-0.004	-0.010	-0.016	-0.024	-0.030	-0.038	-0.046	-0.055	-0.065	-0.076	-0.085	-0.098	-0.109	-0.120	-0.131	-0.144	-0.156	-0.169	-0.180	-0.194	-0.208	-0.220	-0.234	-0.246	-0.259	-0.271	-0.284	-0.296	-0.308	-0.319	-0.330	-0.342	-0.351	-0.362	-0.371	-0.380	-0.389	-0.398	-0.404	-0.411	-0.418	-0.422	-0.428	-0.432	-0.435	-0.439	-0.441	-0.442	-0.444	-0.445	-0.445	-0.445	-0.444	-0.442	-0.440	-0.438	-0.435	-0.431	-0.428	-0.424	-0.419	-0.415	-0.410	-0.406	-0.401	-0.396	-0.391	-0.386	-0.381	-0.376	-0.372	-0.369	-0.364	-0.359	-0.355	-0.351	-0.348	-0.345	-0.342	-0.340	-0.338	-0.336	-0.335	-0.334	-0.332	-0.332	-0.334	-0.334	-0.335	-0.338	-0.339	-0.341	-0.345	-0.349	-0.352	-0.356	-0.361	-0.368	-0.371	-0.378	-0.385	-0.391	-0.399	-0.406	-0.414	-0.421	-0.430	-0.440	-0.449	-0.459	-0.468	-0.478	-0.488	-0.499	-0.510	-0.521	-0.532	-0.545	-0.556	-0.570	-0.581	-0.595	-0.609	-0.621	-0.636	-0.649	-0.665	-0.679	-0.694	-0.709	-0.724	-0.741	-0.756	-0.774	-0.791	-0.808	-0.825	-0.844	-0.862	-0.880	-0.899	-0.919	-0.938	-0.958	-0.976	-0.996	-1.016	-1.036	-1.056	-1.076	-1.096	-1.118	-1.138	-1.159	-1.179	-1.200	-1.221	-1.241	-1.261	-1.281	-1.302	-1.321	-1.341	-1.361	-1.380	-1.399	-1.419	-1.436	-1.455	-1.472	-1.489	-1.506	-1.522	-1.539	-1.554	-1.570	-1.585	-1.598	-1.611	-1.624	-1.638	-1.649	-1.660	-1.670	-1.680	-1.691	-1.700	-1.709	-1.718	-1.725	-1.732	-1.740	-1.748	-1.752	-1.759	-1.764	-1.770	-1.775	-1.779	-1.782	-1.788	-1.791	-1.795	-1.798	-1.800	-1.802	-1.805	-1.808	-1.810	-1.811	-1.814	-1.815	-1.818	-1.819	-1.821	-1.822	-1.825	-1.826	-1.828	-1.830	-1.831	-1.834	-1.835	-1.838	-1.840	-1.841	-1.844	-1.846	-1.849	-1.852	-1.855	-1.859	-1.862	-1.865	-1.870	-1.874	-1.878	-1.882	-1.888	-1.891	-1.896	-1.902	-1.909	-1.915	-1.921	-1.928	-1.935	-1.942	-1.950	-1.959	-1.968	-1.976	-1.985	-1.994	-2.004	-2.014	-2.024	-2.034	-2.044	-2.055	-2.065	-2.078	-2.089	-2.100	-2.111	-2.124	-2.136	-2.149	-2.160	-2.172	-2.184	-2.198	-2.209	-2.221	-2.232	-2.244	-2.255	-2.268	-2.278	-2.288	-2.298	-2.308	-2.316	-2.326	-2.335	-2.342	-2.349	-2.358	-2.364	-2.369	-2.375	-2.379	-2.384	-2.388	-2.389	-2.391	-2.394	-2.394	-2.392	-2.392	-2.390	-2.389	-2.385	-2.380	-2.378	-2.371	-2.366	-2.360	-2.352	-2.345	-2.336	-2.328	-2.319	-2.309	-2.298	-2.289	-2.276	-2.265	-2.254	-2.240	-2.229	-2.216	-2.202	-2.190	-2.176	-2.164	-2.149	-2.136	-2.122	-2.109	-2.095	-2.082	-2.069	-2.056	-2.045	-2.031	-2.020	-2.007	-1.995	-1.984	-1.972	-1.962	-1.952	-1.942	-1.934	-1.924	-1.916	-1.909	-1.900	-1.892	-1.886	-1.880	-1.874	-1.868	-1.864	-1.859	-1.854	-1.850	-1.846	-1.845	-1.841	-1.839	-1.838	-1.835	-1.834	-1.831	-1.831	-1.830	-1.830	-1.829	-1.828	-1.829	-1.828	-1.828	-1.828	-1.826	-1.828	-1.828	-1.828	-1.828	-1.826	-1.826	-1.826	-1.825	-1.824	-1.824	-1.821	-1.820	-1.819	-1.815	-1.812	-1.810	-1.806	-1.802	-1.799	-1.794	-1.790	-1.784	-1.779	-1.772	-1.766	-1.760	-1.752	-1.745	-1.735	-1.728	-1.718	-1.708	-1.696	-1.686	-1.674	-1.661	-1.650	-1.638	-1.624	-1.609	-1.594	-1.579	-1.564	-1.548	-1.531	-1.514	-1.498	-1.480	-1.461	-1.444	-1.425	-1.406	-1.388	-1.368	-1.349	-1.329	-1.309	-1.289	-1.269	-1.248	-1.228	-1.208	-1.188	-1.168	-1.148	-1.128	-1.109	-1.090	-1.070	-1.052	-1.034	-1.016	-1.000	-0.984	-0.968	-0.951	-0.936	-0.922	-0.909	-0.895	-0.884	-0.872	-0.861	-0.851	-0.842	-0.834	-0.828	-0.821	-0.815	-0.811	-0.808	-0.804	-0.802	-0.801	-0.801	-0.802	-0.805	-0.808	-0.810	-0.815	-0.820	-0.826	-0.832	-0.840	-0.848	-0.856	-0.865	-0.875	-0.886	-0.896	-0.908	-0.919	-0.931	-0.944	-0.955	-0.969	-0.982	-0.994	-1.008	-1.021	-1.035	-1.048	-1.061	-1.075	-1.089	-1.101	-1.114	-1.128	-1.140	-1.151	-1.164	-1.176	-1.189	-1.200	-1.211	-1.222	-1.232	-1.242	-1.252	-1.261	-1.271	-1.279	-1.288	-1.296	-1.302	-1.310	-1.316	-1.324	-1.330	-1.335	-1.341	-1.346	-1.350	-1.356	-1.360	-1.364	-1.368	-1.371	-1.374	-1.378	-1.380	-1.381	-1.382	-1.385	-1.386	-1.386	-1.386	-1.388	-1.386	-1.386	-1.385	-1.382	-1.381	-1.379	-1.376	-1.372	-1.370	-1.365	-1.361	-1.356	-1.351	-1.346	-1.339	-1.332	-1.326	-1.319	-1.310	-1.302	-1.292	-1.284	-1.274	-1.264	-1.254	-1.242	-1.230	-1.220	-1.208	-1.195	-1.182	-1.170	-1.156	-1.142	-1.129	-1.116	-1.102	-1.088	-1.074	-1.060	-1.046	-1.032	-1.019	-1.004	-0.991	-0.978	-0.964	-0.951	-0.936	-0.924	-0.912	-0.900	-0.888	-0.876	-0.865	-0.854	-0.844	-0.832	-0.822	-0.814	-0.805	-0.796	-0.789	-0.780	-0.772	-0.766	-0.760	-0.754	-0.749	-0.742	-0.738	-0.734	-0.729	-0.725	-0.722	-0.719	-0.718	-0.714	-0.712	-0.711	-0.710	-0.710	-0.708	-0.709	-0.709	-0.709	-0.709	-0.710	-0.711	-0.712	-0.715	-0.718	-0.719	-0.722	-0.726	-0.729	-0.732	-0.738	-0.742	-0.748	-0.752	-0.758	-0.762	-0.769	-0.775	-0.780	-0.788	-0.795	-0.802	-0.810	-0.819	-0.826	-0.835	-0.845	-0.854	-0.864	-0.872	-0.882	-0.892	-0.902	-0.914	-0.924	-0.934	-0.944	-0.954	-0.965	-0.974	-0.985	-0.995	-1.006	-1.015	-1.025	-1.035	-1.042	-1.052	-1.061	-1.070	-1.078	-1.085	-1.092	-1.099	-1.105	-1.111	-1.118	-1.122	-1.128	-1.132	-1.135	-1.139	-1.141	-1.144	-1.145	-1.148	-1.149	-1.148	-1.149	-1.148	-1.146	-1.145	-1.144	-1.141	-1.139	-1.135	-1.132	-1.129	-1.125	-1.120	-1.116	-1.111	-1.105	-1.099	-1.094	-1.088	-1.081	-1.075	-1.069	-1.062	-1.055	-1.049	-1.042	-1.035	-1.029	-1.021	-1.014	-1.008	-1.000	-0.994	-0.986	-0.979	-0.971	-0.965	-0.958	-0.951	-0.945	-0.939	-0.931	-0.926	-0.920	-0.914	-0.908	-0.902	-0.898	-0.892	-0.888	-0.882	-0.876	-0.872	-0.869	-0.864	-0.861	-0.858	-0.854	-0.850	-0.848	-0.845	-0.842	-0.841	-0.840	-0.838	-0.836	-0.838	-0.838	-0.836	-0.838	-0.839	-0.840	-0.841	-0.842	-0.846	-0.850	-0.851	-0.856	-0.860	-0.865	-0.869	-0.875	-0.880	-0.885	-0.891	-0.899	-0.905	-0.912	-0.920	-0.928	-0.936	-0.946	-0.954	-0.964	-0.972	-0.982	-0.994	-1.004	-1.015	-1.026	-1.038	-1.048	-1.059	-1.071	-1.082	-1.095	-1.108	-1.120	-1.132	-1.145	-1.158	-1.170	-1.182	-1.196	-1.210	-1.221	-1.235	-1.248	-1.261	-1.275	-1.288	-1.300	-1.314	-1.325	-1.338	-1.350	-1.364	-1.376	-1.388	-1.400	-1.411	-1.424	-1.435	-1.446	-1.458	-1.469	-1.479	-1.490	-1.500	-1.511	-1.521	-1.531	-1.540	-1.549	-1.559	-1.568	-1.576	-1.585	-1.592	-1.601	-1.610	-1.618	-1.624	-1.630	-1.638	-1.644	-1.650	-1.658	-1.664	-1.669	-1.674	-1.680	-1.685	-1.690	-1.695	-1.700	-1.704	-1.709	-1.712	-1.718	-1.721	-1.725	-1.729	-1.732	-1.736	-1.739	-1.742	-1.745	-1.748	-1.751	-1.754	-1.755	-1.758	-1.760	-1.761	-1.762	-1.764	-1.765	-1.766	-1.766	-1.766	-1.766	-1.766	-1.766	-1.765	-1.764	-1.762	-1.761	-1.760	-1.758	-1.755	-1.752	-1.749	-1.745	-1.741	-1.738	-1.732	-1.728	-1.721	-1.716	-1.711	-1.705	-1.698	-1.691	-1.685	-1.678	-1.670	-1.662	-1.654	-1.646	-1.638	-1.630	-1.622	-1.614	-1.605	-1.596	-1.588	-1.579	-1.571	-1.564	-1.555	-1.548	-1.540	-1.532	-1.525	-1.518	-1.512	-1.505	-1.499	-1.492	-1.488	-1.481	-1.478	-1.472	-1.469	-1.466	-1.462	-1.460	-1.458	-1.455	-1.452	-1.451	-1.451	-1.449	-1.449	-1.449	-1.449	-1.449	-1.449	-1.450	-1.450	-1.451	-1.452	-1.452	-1.454	-1.454	-1.455	-1.456	-1.458	-1.459	-1.459	-1.460	-1.460	-1.460	-1.460	-1.459	-1.459	-1.458	-1.456	-1.455	-1.454	-1.450	-1.446	-1.444	-1.440	-1.435	-1.431	-1.426	-1.420	-1.414	-1.408	-1.399	-1.391	-1.384	-1.375	-1.365	-1.355	-1.345	-1.334	-1.321	-1.310	-1.296	-1.284	-1.270	-1.256	-1.241	-1.226	-1.211	-1.194	-1.178	-1.160	-1.144	-1.125	-1.108	-1.088	-1.069	-1.049	-1.029	-1.008	-0.988	-0.966	-0.945	-0.924	-0.901	-0.879	-0.858	-0.834	-0.811	-0.789	-0.766	-0.742	-0.720	-0.699	-0.676	-0.654	-0.630	-0.609	-0.586	-0.565	-0.545	-0.525	-0.504	-0.485	-0.465	-0.446	-0.429	-0.411	-0.392	-0.378	-0.361	-0.346	-0.332	-0.319	-0.305	-0.294	-0.282	-0.271	-0.262	-0.254	-0.245	-0.239	-0.232	-0.229	-0.224	-0.220	-0.218	-0.216	-0.215	-0.215	-0.216	-0.218	-0.220	-0.224	-0.229	-0.232	-0.239	-0.245	-0.251	-0.259	-0.268	-0.276	-0.285	-0.295	-0.305	-0.316	-0.328	-0.340	-0.351	-0.364	-0.376	-0.389	-0.401	-0.415	-0.429	-0.441	-0.455	-0.469	-0.482	-0.496	-0.510	-0.522	-0.538	-0.550	-0.564	-0.578	-0.591	-0.604	-0.618	-0.630	-0.642	-0.656	-0.669	-0.680	-0.692	-0.704	-0.715	-0.726	-0.738	-0.748	-0.759	-0.769	-0.779	-0.789	-0.799	-0.808	-0.818	-0.826	-0.835	-0.844	-0.852	-0.860	-0.869	-0.876	-0.885	-0.892	-0.900	-0.908	-0.916	-0.924	-0.930	-0.938	-0.945	-0.952	-0.961	-0.969	-0.976	-0.984	-0.992	-1.000	-1.008	-1.016	-1.025	-1.032	-1.042	-1.050	-1.060	-1.069	-1.079	-1.089	-1.099	-1.110	-1.120	-1.131	-1.144	-1.155	-1.168	-1.179	-1.191	-1.202	-1.218	-1.229	-1.244	-1.256	-1.270	-1.285	-1.299	-1.312	-1.328	-1.341	-1.355	-1.369	-1.384	-1.398	-1.411	-1.425	-1.438	-1.452	-1.465	-1.478	-1.491	-1.504	-1.515	-1.528	-1.539	-1.550	-1.560	-1.571	-1.580	-1.589	-1.598	-1.606	-1.612	-1.620	-1.625	-1.630	-1.636	-1.639	-1.642	-1.646	-1.648	-1.650	-1.650	-1.650	-1.649	-1.649	-1.648	-1.645	-1.642	-1.639	-1.636	-1.631	-1.628	-1.622	-1.618	-1.612	-1.606	-1.600	-1.594	-1.588	-1.580	-1.572	-1.566	-1.559	-1.551	-1.544	-1.536	-1.530	-1.522	-1.515	-1.509	-1.501	-1.496	-1.489	-1.482	-1.476	-1.470	-1.465	-1.459	-1.452	-1.448	-1.444	-1.438	-1.434	-1.428	-1.424	-1.420	-1.415	-1.410	-1.406	-1.402	-1.400	-1.395	-1.392	-1.388	-1.385	-1.381	-1.379	-1.375	-1.371	-1.368	-1.365	-1.361	-1.358	-1.354	-1.351	-1.346	-1.342	-1.340	-1.336	-1.331	-1.329	-1.325	-1.320	-1.316	-1.314	-1.310	-1.306	-1.304	-1.300	-1.298	-1.294	-1.291	-1.289	-1.288	-1.285	-1.284	-1.282	-1.282	-1.281	-1.281	-1.281	-1.284	-1.284	-1.285	-1.289	-1.290	-1.294	-1.298	-1.302	-1.306	-1.311	-1.318	-1.324	-1.330	-1.338	-1.344	-1.352	-1.361	-1.370	-1.379	-1.388	-1.398	-1.408	-1.418	-1.428	-1.439	-1.449	-1.459	-1.470	-1.480	-1.491	-1.501	-1.511	-1.522	-1.532	-1.542	-1.551	-1.560	-1.569	-1.576	-1.585	-1.592	-1.599	-1.606	-1.611	-1.618	-1.622	-1.626	-1.631	-1.634	-1.638	-1.640	-1.640	-1.642	-1.644	-1.642	-1.644	-1.641	-1.641	-1.639	-1.638	-1.635	-1.632	-1.630	-1.626	-1.622	-1.618	-1.612	-1.609	-1.604	-1.599	-1.594	-1.589	-1.585	-1.580	-1.575	-1.569	-1.564	-1.559	-1.552	-1.549	-1.544	-1.539	-1.532	-1.529	-1.524	-1.518	-1.514	-1.509	-1.504	-1.499	-1.494	-1.489	-1.484	-1.479	-1.474	-1.468	-1.462	-1.458	-1.451	-1.444	-1.439	-1.432	-1.425	-1.419	-1.410	-1.402	-1.395	-1.388	-1.378	-1.369	-1.359	-1.350	-1.340	-1.329	-1.318	-1.308	-1.295	-1.284	-1.271	-1.258	-1.245	-1.232	-1.219	-1.204	-1.190	-1.176	-1.161	-1.146	-1.131	-1.118	-1.101	-1.086	-1.071	-1.058	-1.041	-1.026	-1.011	-0.996	-0.980	-0.965	-0.950	-0.934	-0.920	-0.905	-0.890	-0.875	-0.860	-0.845	-0.830	-0.816	-0.801	-0.786	-0.771	-0.756	-0.741	-0.726	-0.711	-0.696	-0.681	-0.665	-0.649	-0.632	-0.616	-0.601	-0.584	-0.566	-0.549	-0.530	-0.511	-0.492	-0.474	-0.454	-0.434	-0.412	-0.391	-0.369	-0.346	-0.325	-0.301	-0.278	-0.254	-0.228	-0.202	-0.176	-0.151	-0.125	-0.099	-0.071	-0.044	-0.018	0.010	0.038	0.065	0.094	0.121	0.148	0.175	0.202	0.229	0.255	0.281	0.306	0.331	0.356	0.379	0.402	0.424	0.445	0.465	0.485	0.502	0.520	0.536	0.551	0.565	0.578	0.589	0.599	0.608	0.615	0.621	0.626	0.629	0.631	0.632	0.631	0.629	0.626	0.622	0.616	0.611	0.602	0.594	0.584	0.574	0.562	0.550	0.538	0.524	0.510	0.495	0.480	0.464	0.449	0.432	0.416	0.400	0.384	0.369	0.351	0.336	0.321	0.305	0.290	0.276	0.262	0.250	0.238	0.226	0.215	0.205	0.196	0.189	0.180	0.174	0.168	0.164	0.159	0.156	0.154	0.154	0.152	0.155	0.156	0.160	0.164	0.166	0.171	0.178	0.185	0.192	0.200	0.210	0.218	0.229	0.239	0.250	0.260	0.272	0.284	0.296	0.309	0.321	0.332	0.346	0.359	0.371	0.384	0.398	0.410	0.422	0.436	0.448	0.460	0.472	0.485	0.495	0.507	0.518	0.530	0.540	0.551	0.562	0.571	0.582	0.591	0.602	0.610	0.620	0.629	0.638	0.646	0.654	0.662	0.671	0.679	0.688	0.695	0.702	0.711	0.719	0.726	0.734	0.740	0.748	0.755	0.762	0.770	0.776	0.785	0.791	0.799	0.806	0.814	0.821	0.828	0.834	0.841	0.849	0.855	0.861	0.869	0.875	0.880	0.886	0.892	0.899	0.904	0.909	0.915	0.920	0.925	0.930	0.935	0.939	0.945	0.949	0.952	0.958	0.961	0.965	0.968	0.971	0.975	0.978	0.980	0.982	0.984	0.986	0.989	0.989	0.990	0.991	0.992	0.994	0.994	0.994	0.994	0.992	0.992	0.991	0.989	0.988	0.985	0.984	0.981	0.979	0.976	0.972	0.969	0.965	0.961	0.958	0.952	0.949	0.944	0.938	0.932	0.928	0.922	0.916	0.911	0.905	0.899	0.895	0.890	0.884	0.879	0.875	0.870	0.866	0.862	0.860	0.858	0.854	0.852	0.851	0.852	0.852	0.855	0.856	0.858	0.861	0.868	0.871	0.878	0.885	0.894	0.902	0.912	0.924	0.935	0.948	0.961	0.975	0.991	1.006	1.024	1.042	1.059	1.079	1.098	1.118	1.139	1.158	1.179	1.200	1.221	1.244	1.265	1.285	1.308	1.329	1.349	1.369	1.389	1.408	1.426	1.444	1.462	1.479	1.494	1.508	1.521	1.534	1.546	1.556	1.568	1.575	1.584	1.590	1.596	1.600	1.604	1.606	1.608	1.610	1.609	1.609	1.606	1.604	1.601	1.598	1.592	1.588	1.582	1.576	1.570	1.565	1.559	1.552	1.546	1.540	1.532	1.528	1.521	1.516	1.510	1.504	1.500	1.495	1.490	1.488	1.482	1.481	1.478	1.476	1.475	1.475	1.474	1.474	1.475	1.475	1.478	1.479	1.482	1.484	1.488	1.490	1.494	1.498	1.502	1.506	1.511	1.515	1.520	1.524	1.529	1.534	1.538	1.542	1.545	1.549	1.552	1.556	1.559	1.561	1.564	1.566	1.568	1.569	1.570	1.570	1.570	1.569	1.569	1.568	1.565	1.562	1.560	1.556	1.552	1.549	1.542	1.538	1.531	1.526	1.519	1.511	1.502	1.495	1.486	1.478	1.468	1.458	1.448	1.438	1.426	1.415	1.402	1.391	1.379	1.365	1.352	1.339	1.324	1.310	1.296	1.281	1.266	1.251	1.236	1.220	1.205	1.189	1.172	1.156	1.140	1.125	1.108	1.090	1.074	1.058	1.040	1.024	1.006	0.990	0.971	0.955	0.938	0.920	0.902	0.886	0.869	0.852	0.835	0.818	0.800	0.784	0.765	0.748	0.730	0.712	0.695	0.678	0.660	0.642	0.624	0.606	0.588	0.570	0.551	0.534	0.516	0.498	0.480	0.461	0.444	0.425	0.408	0.389	0.370	0.351	0.332	0.316	0.298	0.279	0.260	0.241	0.224	0.206	0.188	0.171	0.154	0.136	0.120	0.102	0.086	0.071	0.054	0.039	0.024	0.009	-0.005	-0.020	-0.032	-0.046	-0.058	-0.071	-0.082	-0.092	-0.104	-0.114	-0.124	-0.132	-0.140	-0.149	-0.156	-0.162	-0.170	-0.176	-0.181	-0.186	-0.191	-0.194	-0.198	-0.201	-0.204	-0.208	-0.209	-0.211	-0.212	-0.215	-0.215	-0.218	-0.219	-0.220	-0.220	-0.222	-0.222	-0.224	-0.226	-0.228	-0.229	-0.231	-0.232	-0.236	-0.239	-0.241	-0.245	-0.250	-0.254	-0.258	-0.262	-0.269	-0.275	-0.281	-0.289	-0.296	-0.304	-0.311	-0.321	-0.330	-0.340	-0.350	-0.360	-0.371	-0.382	-0.394	-0.405	-0.419	-0.430	-0.444	-0.458	-0.470	-0.484	-0.498	-0.512	-0.528	-0.541	-0.556	-0.572	-0.586	-0.602	-0.618	-0.634	-0.649	-0.665	-0.681	-0.698	-0.714	-0.729	-0.746	-0.762	-0.779	-0.796	-0.811	-0.829	-0.846	-0.862	-0.880	-0.896	-0.914	-0.930	-0.948	-0.964	-0.981	-0.998	-1.015	-1.031	-1.048	-1.066	-1.082	-1.100	-1.116	-1.134	-1.151	-1.169	-1.186	-1.202	-1.220	-1.238	-1.255	-1.271	-1.288	-1.305	-1.321	-1.338	-1.354	-1.370	-1.386	-1.401	-1.418	-1.432	-1.449	-1.464	-1.479	-1.494	-1.509	-1.524	-1.538	-1.551	-1.565	-1.579	-1.591	-1.604	-1.618	-1.630	-1.642	-1.652	-1.665	-1.676	-1.688	-1.698	-1.709	-1.718	-1.728	-1.736	-1.745	-1.754	-1.761	-1.770	-1.776	-1.784	-1.790	-1.798	-1.804	-1.810	-1.816	-1.821	-1.825	-1.831	-1.835	-1.839	-1.844	-1.848	-1.850	-1.854	-1.856	-1.859	-1.862	-1.865	-1.868	-1.869	-1.871	-1.872	-1.874	-1.876	-1.876	-1.879	-1.880	-1.881	-1.882	-1.882	-1.884	-1.884	-1.885	-1.886	-1.888	-1.888	-1.888	-1.889	-1.890	-1.891	-1.891	-1.891	-1.892	-1.894	-1.895	-1.896	-1.898	-1.898	-1.900	-1.901	-1.902	-1.905	-1.906	-1.910	-1.911	-1.914	-1.916	-1.918	-1.921	-1.925	-1.928	-1.931	-1.934	-1.936	-1.941	-1.944	-1.949	-1.951	-1.956	-1.960	-1.964	-1.968	-1.972	-1.978	-1.981	-1.985	-1.990	-1.994	-1.999	-2.002	-2.007	-2.011	-2.014	-2.019	-2.021	-2.024	-2.026	-2.029	-2.030	-2.031	-2.034	-2.035	-2.034	-2.035	-2.034	-2.031	-2.030	-2.029	-2.025	-2.022	-2.018	-2.013	-2.009	-2.001	-1.996	-1.989	-1.980	-1.972	-1.964	-1.954	-1.945	-1.934	-1.922	-1.911	-1.899	-1.888	-1.874	-1.861	-1.846	-1.832	-1.818	-1.802	-1.788	-1.772	-1.756	-1.741	-1.726	-1.709	-1.692	-1.678	-1.661	-1.645	-1.630	-1.614	-1.599	-1.584	-1.568	-1.554	-1.539	-1.525	-1.510	-1.496	-1.482	-1.470	-1.458	-1.446	-1.434	-1.422	-1.411	-1.401	-1.390	-1.381	-1.371	-1.361	-1.354	-1.345	-1.339	-1.330	-1.322	-1.318	-1.310	-1.305	-1.299	-1.294	-1.288	-1.284	-1.279	-1.275	-1.270	-1.265	-1.261	-1.259	-1.254	-1.250	-1.245	-1.242	-1.238	-1.234	-1.229	-1.225	-1.221	-1.216	-1.210	-1.205	-1.200	-1.194	-1.188	-1.181	-1.175	-1.168	-1.159	-1.151	-1.144	-1.134	-1.125	-1.115	-1.105	-1.094	-1.084	-1.072	-1.060	-1.046	-1.035	-1.021	-1.008	-0.994	-0.979	-0.964	-0.949	-0.932	-0.916	-0.900	-0.882	-0.866	-0.849	-0.831	-0.814	-0.795	-0.776	-0.759	-0.740	-0.720	-0.701	-0.682	-0.662	-0.644	-0.625	-0.605	-0.585	-0.566	-0.548	-0.529	-0.509	-0.491	-0.472	-0.454	-0.436	-0.419	-0.401	-0.384	-0.368	-0.350	-0.334	-0.319	-0.304	-0.288	-0.272	-0.260	-0.245	-0.232	-0.219	-0.206	-0.194	-0.184	-0.171	-0.160	-0.150	-0.141	-0.131	-0.121	-0.114	-0.105	-0.098	-0.090	-0.082	-0.076	-0.071	-0.064	-0.060	-0.055	-0.050	-0.046	-0.041	-0.038	-0.034	-0.030	-0.028	-0.025	-0.024	-0.021	-0.020	-0.018	-0.016	-0.016	-0.015	-0.015	-0.014	-0.014	-0.015	-0.015	-0.016	-0.016	-0.018	-0.019	-0.020	-0.022	-0.025	-0.026	-0.029	-0.032	-0.035	-0.038	-0.041	-0.044	-0.048	-0.049	-0.052	-0.055	-0.059	-0.062	-0.065	-0.068	-0.071	-0.072	-0.076	-0.078	-0.080	-0.081	-0.084	-0.084	-0.086	-0.088	-0.088	-0.086	-0.086	-0.085	-0.082	-0.081	-0.079	-0.075	-0.071	-0.066	-0.061	-0.056	-0.050	-0.044	-0.035	-0.028	-0.018	-0.009	0.001	0.011	0.022	0.035	0.048	0.060	0.074	0.086	0.101	0.115	0.130	0.144	0.159	0.175	0.189	0.205	0.219	0.235	0.250	0.264	0.279	0.292	0.306	0.319	0.332	0.345	0.356	0.368	0.378	0.386	0.395	0.402	0.410	0.415	0.421	0.424	0.428	0.430	0.431	0.430	0.430	0.429	0.426	0.422	0.419	0.412	0.406	0.400	0.392	0.384	0.375	0.366	0.355	0.345	0.334	0.321	0.311	0.299	0.286	0.274	0.261	0.249	0.238	0.226	0.215	0.204	0.192	0.184	0.174	0.165	0.158	0.150	0.144	0.138	0.132	0.130	0.128	0.126	0.126	0.126	0.129	0.131	0.135	0.140	0.146	0.154	0.162	0.172	0.184	0.195	0.208	0.222	0.239	0.254	0.270	0.289	0.308	0.328	0.348	0.369	0.390	0.412	0.434	0.456	0.480	0.504	0.528	0.551	0.575	0.599	0.624	0.646	0.670	0.692	0.715	0.739	0.761	0.782	0.805	0.825	0.845	0.866	0.885	0.902	0.921	0.939	0.955	0.970	0.986	1.001	1.014	1.026	1.039	1.050	1.060	1.070	1.079	1.086	1.094	1.099	1.105	1.109	1.114	1.116	1.118	1.120	1.121	1.121	1.120	1.119	1.116	1.114	1.111	1.108	1.102	1.098	1.091	1.084	1.076	1.069	1.059	1.049	1.039	1.028	1.015	1.001	0.989	0.974	0.959	0.942	0.925	0.908	0.889	0.870	0.849	0.828	0.806	0.782	0.760	0.735	0.709	0.681	0.655	0.626	0.598	0.566	0.536	0.505	0.471	0.439	0.404	0.370	0.334	0.298	0.260	0.224	0.185	0.146	0.108	0.069	0.029	-0.011	-0.051	-0.091	-0.132	-0.172	-0.212	-0.252	-0.294	-0.332	-0.372	-0.411	-0.450	-0.489	-0.526	-0.564	-0.601	-0.638	-0.674	-0.708	-0.742	-0.776	-0.809	-0.840	-0.871	-0.901	-0.929	-0.958	-0.985	-1.010	-1.035	-1.060	-1.082	-1.105	-1.126	-1.146	-1.166	-1.185	-1.202	-1.220	-1.236	-1.251	-1.265	-1.280	-1.294	-1.306	-1.319	-1.330	-1.341	-1.351	-1.361	-1.371	-1.381	-1.390	-1.399	-1.406	-1.414	-1.424	-1.430	-1.438	-1.445	-1.452	-1.459	-1.466	-1.472	-1.479	-1.485	-1.491	-1.498	-1.502	-1.509	-1.514	-1.519	-1.524	-1.529	-1.534	-1.538	-1.541	-1.545	-1.548	-1.551	-1.552	-1.554	-1.555	-1.556	-1.555	-1.555	-1.552	-1.552	-1.549	-1.546	-1.541	-1.536	-1.531	-1.526	-1.519	-1.512	-1.502	-1.495	-1.485	-1.475	-1.464	-1.452	-1.441	-1.428	-1.415	-1.401	-1.386	-1.372	-1.358	-1.342	-1.326	-1.310	-1.294	-1.278	-1.260	-1.244	-1.228	-1.211	-1.194	-1.178	-1.160	-1.144	-1.129	-1.112	-1.098	-1.082	-1.069	-1.054	-1.040	-1.028	-1.014	-1.001	-0.989	-0.978	-0.968	-0.956	-0.948	-0.938	-0.929	-0.920	-0.912	-0.905	-0.898	-0.891	-0.884	-0.879	-0.872	-0.869	-0.864	-0.858	-0.854	-0.850	-0.845	-0.842	-0.839	-0.834	-0.830	-0.826	-0.822	-0.819	-0.815	-0.810	-0.805	-0.801	-0.796	-0.792	-0.788	-0.782	-0.776	-0.771	-0.765	-0.760	-0.752	-0.746	-0.740	-0.734	-0.728	-0.720	-0.712	-0.705	-0.698	-0.690	-0.682	-0.675	-0.668	-0.660	-0.652	-0.646	-0.639	-0.632	-0.625	-0.619	-0.612	-0.608	-0.601	-0.596	-0.591	-0.586	-0.582	-0.580	-0.576	-0.574	-0.571	-0.570	-0.570	-0.568	-0.569	-0.570	-0.571	-0.574	-0.576	-0.580	-0.584	-0.589	-0.592	-0.600	-0.605	-0.612	-0.620	-0.628	-0.638	-0.646	-0.656	-0.668	-0.679	-0.690	-0.702	-0.716	-0.729	-0.744	-0.760	-0.775	-0.791	-0.808	-0.825	-0.844	-0.862	-0.881	-0.901	-0.921	-0.942	-0.964	-0.986	-1.008	-1.031	-1.055	-1.079	-1.102	-1.126	-1.152	-1.178	-1.204	-1.230	-1.258	-1.284	-1.312	-1.339	-1.368	-1.395	-1.424	-1.451	-1.480	-1.510	-1.538	-1.566	-1.595	-1.624	-1.652	-1.680	-1.708	-1.735	-1.764	-1.789	-1.816	-1.842	-1.868	-1.894	-1.918	-1.942	-1.966	-1.989	-2.011	-2.033	-2.054	-2.074	-2.092	-2.111	-2.130	-2.146	-2.162	-2.176	-2.191	-2.205	-2.216	-2.229	-2.240	-2.250	-2.259	-2.268	-2.276	-2.282	-2.288	-2.292	-2.298	-2.301	-2.304	-2.306	-2.308	-2.310	-2.309	-2.309	-2.309	-2.308	-2.305	-2.304	-2.301	-2.298	-2.295	-2.291	-2.288	-2.282	-2.279	-2.274	-2.269	-2.264	-2.259	-2.251	-2.246	-2.240	-2.235	-2.229	-2.221	-2.215	-2.210	-2.204	-2.198	-2.191	-2.184	-2.178	-2.170	-2.165	-2.158	-2.150	-2.142	-2.136	-2.129	-2.121	-2.115	-2.108	-2.099	-2.091	-2.082	-2.075	-2.066	-2.058	-2.050	-2.041	-2.031	-2.021	-2.013	-2.002	-1.994	-1.982	-1.972	-1.961	-1.951	-1.940	-1.930	-1.918	-1.906	-1.894	-1.881	-1.869	-1.856	-1.844	-1.830	-1.816	-1.802	-1.789	-1.776	-1.762	-1.748	-1.734	-1.719	-1.704	-1.690	-1.675	-1.661	-1.645	-1.631	-1.616	-1.601	-1.588	-1.572	-1.559	-1.545	-1.531	-1.518	-1.504	-1.490	-1.478	-1.464	-1.451	-1.440	-1.428	-1.416	-1.406	-1.395	-1.385	-1.376	-1.366	-1.359	-1.350	-1.342	-1.336	-1.330	-1.324	-1.319	-1.315	-1.311	-1.308	-1.305	-1.304	-1.301	-1.301	-1.300	-1.301	-1.302	-1.304	-1.306	-1.309	-1.314	-1.316	-1.321	-1.328	-1.331	-1.338	-1.344	-1.351	-1.358	-1.364	-1.371	-1.379	-1.386	-1.395	-1.402	-1.409	-1.416	-1.425	-1.432	-1.440	-1.448	-1.454	-1.461	-1.468	-1.472	-1.479	-1.485	-1.490	-1.494	-1.499	-1.502	-1.506	-1.509	-1.511	-1.512	-1.514	-1.516	-1.516	-1.516	-1.515	-1.514	-1.514	-1.511	-1.509	-1.506	-1.502	-1.500	-1.496	-1.492	-1.489	-1.484	-1.479	-1.475	-1.470	-1.465	-1.460	-1.454	-1.448	-1.442	-1.438	-1.432	-1.426	-1.422	-1.418	-1.412	-1.409	-1.404	-1.400	-1.395	-1.391	-1.388	-1.384	-1.380	-1.378	-1.375	-1.372	-1.370	-1.369	-1.366	-1.366	-1.364	-1.362	-1.362	-1.362	-1.362	-1.361	-1.361	-1.361	-1.361	-1.361	-1.362	-1.362	-1.364	-1.365	-1.366	-1.369	-1.370	-1.371	-1.374	-1.376	-1.379	-1.382	-1.385	-1.388	-1.391	-1.395	-1.399	-1.404	-1.409	-1.412	-1.419	-1.425	-1.430	-1.436	-1.444	-1.451	-1.459	-1.466	-1.475	-1.485	-1.494	-1.505	-1.515	-1.526	-1.539	-1.551	-1.564	-1.576	-1.590	-1.606	-1.620	-1.635	-1.652	-1.668	-1.685	-1.702	-1.720	-1.739	-1.756	-1.775	-1.795	-1.812	-1.832	-1.851	-1.871	-1.890	-1.909	-1.929	-1.948	-1.966	-1.986	-2.004	-2.022	-2.041	-2.059	-2.075	-2.092	-2.109	-2.125	-2.141	-2.156	-2.171	-2.184	-2.198	-2.209	-2.221	-2.231	-2.241	-2.252	-2.260	-2.268	-2.275	-2.281	-2.286	-2.291	-2.295	-2.299	-2.301	-2.304	-2.305	-2.305	-2.304	-2.304	-2.302	-2.300	-2.298	-2.292	-2.289	-2.282	-2.278	-2.271	-2.265	-2.259	-2.251	-2.244	-2.234	-2.225	-2.216	-2.209	-2.199	-2.189	-2.179	-2.169	-2.159	-2.149	-2.139	-2.128	-2.118	-2.106	-2.096	-2.085	-2.075	-2.065	-2.055	-2.045	-2.036	-2.026	-2.016	-2.007	-1.999	-1.990	-1.982	-1.974	-1.966	-1.959	-1.952	-1.946	-1.940	-1.934	-1.929	-1.924	-1.919	-1.916	-1.911	-1.908	-1.904	-1.901	-1.899	-1.896	-1.894	-1.891	-1.890	-1.888	-1.888	-1.885	-1.885	-1.882	-1.882	-1.881	-1.881	-1.880	-1.880	-1.878	-1.878	-1.876	-1.876	-1.875	-1.874	-1.872	-1.871	-1.870	-1.869	-1.868	-1.865	-1.864	-1.861	-1.860	-1.856	-1.855	-1.852	-1.850	-1.846	-1.844	-1.840	-1.838	-1.834	-1.830	-1.828	-1.824	-1.820	-1.818	-1.815	-1.811	-1.808	-1.805	-1.802	-1.800	-1.796	-1.794	-1.792	-1.790	-1.788	-1.785	-1.784	-1.781	-1.780	-1.779	-1.778	-1.776	-1.775	-1.775	-1.775	-1.774	-1.774	-1.772	-1.772	-1.774	-1.772	-1.774	-1.774	-1.775	-1.775	-1.776	-1.776	-1.778	-1.778	-1.779	-1.779	-1.780	-1.779	-1.781	-1.781	-1.781	-1.781	-1.781	-1.782	-1.782	-1.782	-1.784	-1.784	-1.784	-1.785	-1.785	-1.786	-1.786	-1.786	-1.789	-1.789	-1.790	-1.791	-1.792	-1.794	-1.795	-1.798	-1.800	-1.804	-1.805	-1.809	-1.812	-1.816	-1.820	-1.825	-1.830	-1.836	-1.840	-1.848	-1.854	-1.861	-1.868	-1.876	-1.882	-1.892	-1.900	-1.910	-1.919	-1.928	-1.936	-1.946	-1.956	-1.966	-1.978	-1.988	-1.996	-2.007	-2.018	-2.027	-2.038	-2.047	-2.058	-2.066	-2.075	-2.084	-2.092	-2.100	-2.108	-2.115	-2.121	-2.128	-2.134	-2.139	-2.142	-2.146	-2.150	-2.152	-2.155	-2.156	-2.158	-2.156	-2.155	-2.155	-2.152	-2.150	-2.148	-2.142	-2.138	-2.132	-2.128	-2.121	-2.114	-2.108	-2.100	-2.091	-2.082	-2.074	-2.062	-2.054	-2.044	-2.033	-2.021	-2.011	-2.000	-1.988	-1.976	-1.964	-1.952	-1.941	-1.929	-1.916	-1.904	-1.892	-1.880	-1.868	-1.856	-1.846	-1.835	-1.822	-1.812	-1.801	-1.791	-1.781	-1.770	-1.761	-1.752	-1.744	-1.736	-1.729	-1.720	-1.714	-1.708	-1.701	-1.696	-1.690	-1.686	-1.681	-1.679	-1.675	-1.671	-1.670	-1.669	-1.668	-1.668	-1.668	-1.669	-1.670	-1.671	-1.674	-1.676	-1.679	-1.682	-1.688	-1.694	-1.698	-1.704	-1.710	-1.716	-1.722	-1.731	-1.738	-1.746	-1.755	-1.762	-1.771	-1.780	-1.789	-1.799	-1.808	-1.818	-1.828	-1.836	-1.846	-1.856	-1.866	-1.876	-1.885	-1.894	-1.904	-1.912	-1.921	-1.930	-1.939	-1.948	-1.955	-1.962	-1.970	-1.976	-1.984	-1.990	-1.995	-2.001	-2.006	-2.013	-2.018	-2.022	-2.026	-2.030	-2.034	-2.039	-2.041	-2.045	-2.049	-2.052	-2.056	-2.060	-2.062	-2.068	-2.071	-2.075	-2.079	-2.084	-2.089	-2.092	-2.099	-2.105	-2.111	-2.119	-2.126	-2.134	-2.142	-2.151	-2.161	-2.172	-2.184	-2.196	-2.209	-2.222	-2.235	-2.250	-2.264	-2.280	-2.295	-2.310	-2.328	-2.345	-2.362	-2.380	-2.399	-2.418	-2.435	-2.454	-2.472	-2.492	-2.510	-2.530	-2.548	-2.566	-2.582	-2.600	-2.616	-2.634	-2.649	-2.664	-2.678	-2.690	-2.704	-2.715	-2.725	-2.736	-2.744	-2.752	-2.758	-2.762	-2.768	-2.770	-2.772	-2.772	-2.771	-2.770	-2.766	-2.761	-2.756	-2.749	-2.741	-2.731	-2.721	-2.710	-2.698	-2.684	-2.670	-2.654	-2.638	-2.620	-2.601	-2.584	-2.565	-2.544	-2.524	-2.501	-2.480	-2.458	-2.435	-2.411	-2.388	-2.364	-2.340	-2.315	-2.290	-2.266	-2.240	-2.216	-2.191	-2.166	-2.141	-2.118	-2.092	-2.068	-2.042	-2.018	-1.994	-1.969	-1.944	-1.920	-1.896	-1.871	-1.848	-1.822	-1.799	-1.774	-1.750	-1.726	-1.702	-1.678	-1.655	-1.630	-1.606	-1.582	-1.559	-1.534	-1.510	-1.485	-1.461	-1.438	-1.414	-1.389	-1.365	-1.340	-1.316	-1.291	-1.268	-1.244	-1.219	-1.194	-1.170	-1.146	-1.122	-1.099	-1.074	-1.051	-1.029	-1.006	-0.982	-0.961	-0.939	-0.918	-0.896	-0.876	-0.855	-0.836	-0.816	-0.799	-0.780	-0.762	-0.746	-0.731	-0.716	-0.701	-0.688	-0.675	-0.662	-0.651	-0.641	-0.631	-0.624	-0.615	-0.610	-0.602	-0.599	-0.595	-0.591	-0.590	-0.588	-0.588	-0.588	-0.589	-0.591	-0.594	-0.598	-0.601	-0.606	-0.612	-0.619	-0.624	-0.631	-0.639	-0.648	-0.656	-0.665	-0.674	-0.684	-0.692	-0.704	-0.714	-0.724	-0.732	-0.744	-0.754	-0.764	-0.775	-0.784	-0.795	-0.804	-0.812	-0.822	-0.831	-0.840	-0.848	-0.855	-0.861	-0.868	-0.874	-0.879	-0.884	-0.889	-0.891	-0.895	-0.899	-0.900	-0.901	-0.904	-0.904	-0.904	-0.904	-0.905	-0.902	-0.902	-0.901	-0.900	-0.898	-0.896	-0.894	-0.891	-0.889	-0.888	-0.885	-0.882	-0.880	-0.879	-0.878	-0.875	-0.874	-0.872	-0.871	-0.872	-0.872	-0.872	-0.874	-0.875	-0.878	-0.880	-0.882	-0.886	-0.891	-0.896	-0.901	-0.908	-0.915	-0.921	-0.930	-0.938	-0.946	-0.955	-0.965	-0.975	-0.985	-0.995	-1.006	-1.018	-1.029	-1.041	-1.052	-1.065	-1.078	-1.090	-1.102	-1.115	-1.128	-1.140	-1.151	-1.164	-1.175	-1.186	-1.198	-1.209	-1.219	-1.230	-1.239	-1.249	-1.258	-1.266	-1.274	-1.281	-1.289	-1.296	-1.302	-1.308	-1.312	-1.318	-1.322	-1.326	-1.330	-1.332	-1.336	-1.338	-1.341	-1.342	-1.345	-1.346	-1.348	-1.349	-1.350	-1.351	-1.352	-1.352	-1.354	-1.354	-1.354	-1.355	-1.355	-1.356	-1.358	-1.359	-1.360	-1.362	-1.365	-1.366	-1.369	-1.371	-1.374	-1.378	-1.380	-1.385	-1.388	-1.392	-1.398	-1.401	-1.406	-1.412	-1.416	-1.422	-1.428	-1.434	-1.440	-1.445	-1.451	-1.458	-1.464	-1.469	-1.476	-1.481	-1.489	-1.494	-1.501	-1.506	-1.512	-1.519	-1.524	-1.530	-1.535	-1.540	-1.545	-1.550	-1.555	-1.560	-1.564	-1.569	-1.574	-1.576	-1.581	-1.585	-1.588	-1.590	-1.594	-1.598	-1.600	-1.602	-1.605	-1.608	-1.610	-1.612	-1.615	-1.619	-1.621	-1.624	-1.626	-1.629	-1.631	-1.635	-1.639	-1.642	-1.646	-1.651	-1.655	-1.659	-1.665	-1.669	-1.675	-1.680	-1.688	-1.694	-1.701	-1.709	-1.716	-1.725	-1.734	-1.742	-1.754	-1.762	-1.774	-1.786	-1.798	-1.810	-1.822	-1.836	-1.850	-1.865	-1.880	-1.895	-1.911	-1.928	-1.944	-1.961	-1.979	-1.996	-2.015	-2.034	-2.052	-2.072	-2.091	-2.111	-2.132	-2.152	-2.174	-2.195	-2.216	-2.238	-2.260	-2.282	-2.304	-2.328	-2.349	-2.371	-2.394	-2.415	-2.438	-2.460	-2.481	-2.502	-2.524	-2.544	-2.565	-2.585	-2.605	-2.624	-2.642	-2.661	-2.678	-2.695	-2.712	-2.728	-2.741	-2.755	-2.769	-2.781	-2.792	-2.802	-2.812	-2.821	-2.828	-2.834	-2.840	-2.842	-2.845	-2.846	-2.846	-2.845	-2.841	-2.839	-2.832	-2.825	-2.816	-2.808	-2.796	-2.784	-2.769	-2.755	-2.738	-2.719	-2.700	-2.679	-2.656	-2.634	-2.609	-2.581	-2.555	-2.526	-2.496	-2.465	-2.432	-2.400	-2.366	-2.331	-2.295	-2.259	-2.221	-2.182	-2.145	-2.106	-2.068	-2.027	-1.988	-1.948	-1.908	-1.866	-1.828	-1.788	-1.746	-1.708	-1.668	-1.630	-1.591	-1.554	-1.518	-1.480	-1.445	-1.411	-1.378	-1.345	-1.312	-1.282	-1.252	-1.224	-1.196	-1.170	-1.145	-1.121	-1.098	-1.078	-1.056	-1.036	-1.020	-1.002	-0.988	-0.974	-0.960	-0.949	-0.939	-0.929	-0.920	-0.912	-0.906	-0.899	-0.895	-0.891	-0.888	-0.886	-0.885	-0.884	-0.884	-0.884	-0.884	-0.885	-0.888	-0.889	-0.892	-0.895	-0.899	-0.901	-0.906	-0.909	-0.912	-0.918	-0.921	100.000	5.000	2.000	1.000	2.000	0.000	0.000	0.000	0.000	0.000	0.000	0.000	0.000	0.000	0.000	0.000	0.000	0.000	0.374	0.369	0.364	0.359	0.352	0.346	0.339	0.331	0.324	0.315	0.305	0.294	0.282	0.272	0.260	0.248	0.235	0.222	0.208	0.194	0.180	0.165	0.150	0.134	0.119	0.102	0.086	0.071	0.055	0.039	0.021	0.005	-0.010	-0.026	-0.042	-0.058	-0.071	-0.088	-0.102	-0.118	-0.132	-0.145	-0.160	-0.171	-0.185	-0.198	-0.209	-0.220	-0.231	-0.241	-0.251	-0.259	-0.269	-0.276	-0.284	-0.291	-0.298	-0.302	-0.308	-0.312	-0.318	-0.321	-0.326	-0.329	-0.331	-0.334	-0.335	-0.338	-0.339	-0.338	-0.339	-0.338	-0.338	-0.336	-0.336	-0.334	-0.334	-0.331	-0.330	-0.328	-0.325	-0.322	-0.320	-0.318	-0.312	-0.310	-0.306	-0.304	-0.300	-0.296	-0.292	-0.288	-0.284	-0.279	-0.274	-0.270	-0.265	-0.261	-0.256	-0.251	-0.246	-0.241	-0.238	-0.232	-0.228	-0.221	-0.218	-0.211	-0.206	-0.200	-0.195	-0.189	-0.182	-0.176	-0.171	-0.166	-0.160	-0.154	-0.148	-0.141	-0.134	-0.128	-0.122	-0.115	-0.109	-0.101	-0.095	-0.089	-0.081	-0.075	-0.068	-0.061	-0.052	-0.045	-0.039	-0.031	-0.025	-0.016	-0.009	-0.001	0.006	0.014	0.020	0.026	0.034	0.040	0.048	0.054	0.061	0.066	0.074	0.080	0.085	0.091	0.096	0.102	0.106	0.111	0.116	0.120	0.125	0.128	0.131	0.134	0.138	0.140	0.142	0.144	0.145	0.148	0.148	0.149	0.149	0.149	0.149	0.149	0.148	0.148	0.145	0.144	0.142	0.140	0.139	0.138	0.135	0.132	0.130	0.128	0.125	0.122	0.120	0.119	0.115	0.114	0.110	0.108	0.105	0.102	0.101	0.098	0.096	0.095	0.094	0.092	0.090	0.089	0.089	0.089	0.088	0.088	0.086	0.088	0.088	0.086	0.089	0.089	0.089	0.091	0.091	0.092	0.092	0.092	0.094	0.095	0.096	0.096	0.098	0.099	0.099	0.098	0.098	0.098	0.095	0.095	0.094	0.090	0.089	0.085	0.081	0.078	0.072	0.068	0.062	0.056	0.050	0.042	0.034	0.025	0.015	0.006	-0.005	-0.016	-0.028	-0.040	-0.054	-0.066	-0.081	-0.095	-0.109	-0.125	-0.140	-0.155	-0.171	-0.188	-0.204	-0.220	-0.238	-0.254	-0.271	-0.288	-0.304	-0.321	-0.339	-0.354	-0.370	-0.386	-0.401	-0.416	-0.431	-0.445	-0.459	-0.471	-0.484	-0.496	-0.507	-0.519	-0.529	-0.539	-0.548	-0.556	-0.562	-0.570	-0.576	-0.582	-0.586	-0.591	-0.595	-0.596	-0.599	-0.601	-0.601	-0.601	-0.601	-0.601	-0.600	-0.598	-0.595	-0.592	-0.590	-0.586	-0.581	-0.578	-0.572	-0.568	-0.562	-0.556	-0.551	-0.544	-0.539	-0.531	-0.524	-0.516	-0.509	-0.502	-0.495	-0.488	-0.480	-0.472	-0.464	-0.456	-0.448	-0.439	-0.431	-0.422	-0.414	-0.405	-0.396	-0.386	-0.376	-0.368	-0.358	-0.346	-0.336	-0.325	-0.314	-0.302	-0.291	-0.279	-0.268	-0.255	-0.241	-0.229	-0.215	-0.202	-0.189	-0.174	-0.160	-0.145	-0.129	-0.112	-0.098	-0.081	-0.065	-0.048	-0.031	-0.014	0.005	0.022	0.041	0.059	0.078	0.096	0.115	0.135	0.154	0.172	0.192	0.212	0.230	0.251	0.269	0.289	0.308	0.326	0.345	0.364	0.381	0.398	0.416	0.432	0.449	0.465	0.480	0.496	0.510	0.524	0.538	0.551	0.562	0.574	0.584	0.594	0.604	0.612	0.619	0.626	0.631	0.638	0.641	0.645	0.648	0.649	0.649	0.649	0.648	0.645	0.642	0.639	0.634	0.629	0.621	0.615	0.608	0.598	0.590	0.579	0.569	0.558	0.544	0.532	0.519	0.505	0.490	0.475	0.460	0.442	0.428	0.410	0.392	0.376	0.359	0.340	0.322	0.302	0.285	0.266	0.248	0.230	0.211	0.192	0.175	0.156	0.138	0.120	0.102	0.084	0.066	0.049	0.032	0.016	0.000	-0.018	-0.032	-0.048	-0.062	-0.076	-0.091	-0.105	-0.120	-0.132	-0.145	-0.159	-0.170	-0.182	-0.194	-0.204	-0.215	-0.225	-0.235	-0.244	-0.252	-0.262	-0.270	-0.278	-0.286	-0.292	-0.300	-0.308	-0.312	-0.319	-0.324	-0.330	-0.332	-0.338	-0.341	-0.345	-0.349	-0.351	-0.354	-0.355	-0.356	-0.358	-0.359	-0.360	-0.359	-0.359	-0.358	-0.358	-0.356	-0.354	-0.351	-0.350	-0.346	-0.344	-0.340	-0.338	-0.332	-0.328	-0.324	-0.318	-0.314	-0.309	-0.302	-0.296	-0.291	-0.284	-0.278	-0.271	-0.265	-0.258	-0.250	-0.245	-0.239	-0.232	-0.226	-0.220	-0.214	-0.209	-0.202	-0.198	-0.192	-0.190	-0.185	-0.182	-0.179	-0.178	-0.176	-0.175	-0.175	-0.175	-0.175	-0.176	-0.179	-0.182	-0.185	-0.190	-0.194	-0.198	-0.205	-0.211	-0.220	-0.228	-0.236	-0.246	-0.255	-0.266	-0.278	-0.289	-0.301	-0.312	-0.326	-0.338	-0.351	-0.364	-0.378	-0.391	-0.405	-0.418	-0.431	-0.444	-0.458	-0.469	-0.481	-0.492	-0.504	-0.515	-0.525	-0.535	-0.544	-0.554	-0.561	-0.568	-0.574	-0.580	-0.585	-0.589	-0.592	-0.595	-0.596	-0.598	-0.598	-0.598	-0.596	-0.594	-0.591	-0.588	-0.584	-0.579	-0.574	-0.568	-0.561	-0.554	-0.545	-0.538	-0.530	-0.522	-0.514	-0.505	-0.496	-0.488	-0.479	-0.470	-0.462	-0.455	-0.446	-0.439	-0.432	-0.425	-0.419	-0.412	-0.408	-0.404	-0.399	-0.395	-0.392	-0.391	-0.391	-0.391	-0.391	-0.394	-0.396	-0.400	-0.404	-0.410	-0.418	-0.424	-0.434	-0.442	-0.454	-0.465	-0.478	-0.491	-0.505	-0.520	-0.538	-0.555	-0.572	-0.591	-0.611	-0.632	-0.652	-0.675	-0.699	-0.722	-0.748	-0.771	-0.798	-0.824	-0.850	-0.879	-0.906	-0.935	-0.964	-0.992	-1.022	-1.051	-1.082	-1.112	-1.141	-1.171	-1.202	-1.232	-1.262	-1.292	-1.322	-1.352	-1.381	-1.410	-1.439	-1.466	-1.494	-1.521	-1.546	-1.571	-1.596	-1.621	-1.642	-1.665	-1.686	-1.705	-1.725	-1.742	-1.759	-1.774	-1.788	-1.800	-1.811	-1.822	-1.830	-1.838	-1.842	-1.846	-1.849	-1.850	-1.849	-1.846	-1.841	-1.836	-1.829	-1.821	-1.810	-1.799	-1.785	-1.770	-1.752	-1.734	-1.715	-1.694	-1.671	-1.648	-1.622	-1.596	-1.569	-1.540	-1.510	-1.479	-1.448	-1.414	-1.380	-1.346	-1.312	-1.278	-1.241	-1.206	-1.169	-1.132	-1.096	-1.060	-1.022	-0.988	-0.950	-0.914	-0.879	-0.844	-0.809	-0.775	-0.742	-0.710	-0.679	-0.648	-0.619	-0.591	-0.564	-0.538	-0.512	-0.489	-0.466	-0.446	-0.426	-0.409	-0.391	-0.376	-0.361	-0.349	-0.338	-0.328	-0.319	-0.311	-0.306	-0.301	-0.298	-0.295	-0.292	-0.292	-0.294	-0.295	-0.298	-0.300	-0.305	-0.309	-0.314	-0.320	-0.326	-0.332	-0.340	-0.346	-0.352	-0.360	-0.366	-0.372	-0.380	-0.386	-0.392	-0.398	-0.404	-0.408	-0.412	-0.416	-0.419	-0.420	-0.421	-0.421	-0.422	-0.421	-0.419	-0.418	-0.414	-0.409	-0.404	-0.399	-0.392	-0.386	-0.378	-0.370	-0.361	-0.352	-0.341	-0.331	-0.320	-0.309	-0.296	-0.285	-0.272	-0.260	-0.248	-0.235	-0.222	-0.210	-0.198	-0.186	-0.174	-0.162	-0.151	-0.140	-0.131	-0.122	-0.112	-0.105	-0.098	-0.091	-0.085	-0.080	-0.076	-0.074	-0.071	-0.071	-0.071	-0.071	-0.075	-0.078	-0.082	-0.086	-0.094	-0.101	-0.110	-0.120	-0.130	-0.142	-0.155	-0.168	-0.182	-0.198	-0.214	-0.232	-0.250	-0.268	-0.288	-0.306	-0.328	-0.348	-0.369	-0.390	-0.411	-0.434	-0.456	-0.478	-0.500	-0.522	-0.542	-0.565	-0.586	-0.608	-0.628	-0.649	-0.669	-0.688	-0.706	-0.725	-0.741	-0.759	-0.774	-0.789	-0.802	-0.815	-0.828	-0.839	-0.848	-0.856	-0.865	-0.872	-0.878	-0.881	-0.886	-0.889	-0.890	-0.890	-0.889	-0.886	-0.884	-0.880	-0.875	-0.869	-0.862	-0.854	-0.846	-0.838	-0.829	-0.818	-0.808	-0.795	-0.784	-0.771	-0.759	-0.746	-0.734	-0.721	-0.709	-0.696	-0.684	-0.672	-0.661	-0.650	-0.639	-0.628	-0.619	-0.611	-0.604	-0.596	-0.591	-0.588	-0.584	-0.582	-0.581	-0.582	-0.584	-0.586	-0.592	-0.598	-0.605	-0.615	-0.626	-0.638	-0.651	-0.668	-0.682	-0.701	-0.720	-0.740	-0.762	-0.786	-0.810	-0.836	-0.862	-0.890	-0.919	-0.949	-0.979	-1.010	-1.041	-1.074	-1.106	-1.140	-1.172	-1.206	-1.240	-1.272	-1.305	-1.338	-1.370	-1.400	-1.431	-1.461	-1.490	-1.519	-1.545	-1.570	-1.595	-1.618	-1.639	-1.660	-1.678	-1.694	-1.710	-1.722	-1.734	-1.744	-1.751	-1.758	-1.760	-1.762	-1.762	-1.760	-1.756	-1.751	-1.742	-1.732	-1.721	-1.708	-1.692	-1.676	-1.658	-1.636	-1.615	-1.591	-1.568	-1.542	-1.514	-1.488	-1.458	-1.428	-1.395	-1.364	-1.331	-1.299	-1.264	-1.230	-1.195	-1.160	-1.125	-1.090	-1.055	-1.020	-0.985	-0.950	-0.916	-0.882	-0.848	-0.814	-0.781	-0.749	-0.716	-0.686	-0.656	-0.628	-0.598	-0.569	-0.542	-0.516	-0.491	-0.466	-0.442	-0.420	-0.398	-0.376	-0.358	-0.339	-0.320	-0.304	-0.288	-0.271	-0.258	-0.242	-0.230	-0.219	-0.208	-0.198	-0.188	-0.179	-0.170	-0.164	-0.158	-0.151	-0.148	-0.144	-0.140	-0.138	-0.135	-0.134	-0.134	-0.134	-0.134	-0.135	-0.138	-0.139	-0.142	-0.145	-0.149	-0.152	-0.158	-0.161	-0.168	-0.172	-0.178	-0.185	-0.191	-0.198	-0.204	-0.211	-0.220	-0.228	-0.235	-0.244	-0.251	-0.261	-0.269	-0.279	-0.288	-0.296	-0.305	-0.314	-0.324	-0.332	-0.341	-0.351	-0.360	-0.369	-0.379	-0.388	-0.398	-0.405	-0.415	-0.424	-0.432	-0.441	-0.451	-0.460	-0.469	-0.479	-0.488	-0.496	-0.506	-0.515	-0.524	-0.534	-0.542	-0.552	-0.562	-0.572	-0.581	-0.592	-0.601	-0.611	-0.621	-0.631	-0.641	-0.652	-0.662	-0.675	-0.685	-0.696	-0.709	-0.720	-0.731	-0.744	-0.755	-0.768	-0.780	-0.792	-0.806	-0.819	-0.832	-0.845	-0.860	-0.874	-0.889	-0.902	-0.916	-0.931	-0.948	-0.962	-0.976	-0.992	-1.006	-1.022	-1.038	-1.054	-1.070	-1.085	-1.100	-1.116	-1.131	-1.148	-1.162	-1.178	-1.192	-1.206	-1.220	-1.235	-1.249	-1.262	-1.275	-1.288	-1.300	-1.311	-1.322	-1.334	-1.344	-1.352	-1.362	-1.370	-1.378	-1.384	-1.391	-1.398	-1.401	-1.405	-1.409	-1.411	-1.414	-1.415	-1.415	-1.414	-1.412	-1.410	-1.408	-1.404	-1.399	-1.394	-1.388	-1.381	-1.374	-1.364	-1.355	-1.346	-1.335	-1.324	-1.312	-1.301	-1.289	-1.276	-1.262	-1.250	-1.235	-1.222	-1.208	-1.194	-1.179	-1.164	-1.150	-1.136	-1.122	-1.108	-1.094	-1.080	-1.066	-1.052	-1.040	-1.028	-1.015	-1.002	-0.994	-0.982	-0.974	-0.966	-0.958	-0.950	-0.944	-0.939	-0.932	-0.930	-0.926	-0.924	-0.922	-0.924	-0.925	-0.926	-0.930	-0.934	-0.938	-0.944	-0.950	-0.958	-0.966	-0.975	-0.984	-0.994	-1.004	-1.016	-1.029	-1.040	-1.054	-1.069	-1.082	-1.096	-1.111	-1.128	-1.141	-1.158	-1.172	-1.188	-1.202	-1.218	-1.234	-1.248	-1.262	-1.276	-1.290	-1.304	-1.318	-1.329	-1.342	-1.352	-1.364	-1.374	-1.382	-1.391	-1.399	-1.408	-1.414	-1.420	-1.425	-1.430	-1.434	-1.436	-1.439	-1.439	-1.440	-1.440	-1.440	-1.439	-1.439	-1.436	-1.432	-1.430	-1.428	-1.424	-1.419	-1.415	-1.410	-1.405	-1.399	-1.394	-1.389	-1.382	-1.378	-1.371	-1.366	-1.361	-1.355	-1.350	-1.345	-1.340	-1.335	-1.330	-1.326	-1.322	-1.319	-1.315	-1.312	-1.310	-1.306	-1.305	-1.302	-1.301	-1.301	-1.301	-1.301	-1.302	-1.302	-1.304	-1.305	-1.306	-1.309	-1.311	-1.314	-1.316	-1.319	-1.321	-1.325	-1.328	-1.331	-1.335	-1.339	-1.342	-1.346	-1.349	-1.352	-1.356	-1.359	-1.361	-1.365	-1.369	-1.371	-1.372	-1.375	-1.376	-1.378	-1.379	-1.379	-1.378	-1.378	-1.378	-1.376	-1.372	-1.371	-1.369	-1.364	-1.360	-1.355	-1.350	-1.345	-1.339	-1.332	-1.325	-1.318	-1.308	-1.299	-1.290	-1.280	-1.270	-1.258	-1.248	-1.236	-1.224	-1.211	-1.199	-1.186	-1.172	-1.159	-1.146	-1.132	-1.120	-1.106	-1.092	-1.080	-1.066	-1.054	-1.041	-1.029	-1.018	-1.006	-0.995	-0.985	-0.975	-0.966	-0.956	-0.949	-0.941	-0.934	-0.928	-0.922	-0.918	-0.914	-0.911	-0.909	-0.908	-0.908	-0.908	-0.909	-0.910	-0.912	-0.915	-0.919	-0.924	-0.929	-0.934	-0.941	-0.949	-0.955	-0.965	-0.974	-0.982	-0.991	-1.000	-1.010	-1.021	-1.030	-1.040	-1.050	-1.060	-1.070	-1.081	-1.091	-1.101	-1.111	-1.120	-1.130	-1.139	-1.146	-1.155	-1.162	-1.170	-1.178	-1.184	-1.190	-1.195	-1.202	-1.206	-1.211	-1.216	-1.220	-1.224	-1.228	-1.229	-1.232	-1.235	-1.236	-1.238	-1.240	-1.241	-1.242	-1.244	-1.244	-1.245	-1.246	-1.246	-1.249	-1.250	-1.251	-1.252	-1.255	-1.256	-1.259	-1.262	-1.265	-1.268	-1.270	-1.274	-1.278	-1.282	-1.286	-1.291	-1.296	-1.301	-1.308	-1.312	-1.319	-1.324	-1.331	-1.338	-1.344	-1.351	-1.358	-1.365	-1.372	-1.379	-1.386	-1.392	-1.399	-1.406	-1.412	-1.419	-1.422	-1.429	-1.434	-1.438	-1.442	-1.446	-1.450	-1.452	-1.454	-1.456	-1.456	-1.456	-1.456	-1.455	-1.452	-1.450	-1.446	-1.441	-1.438	-1.431	-1.424	-1.419	-1.411	-1.404	-1.394	-1.385	-1.375	-1.364	-1.352	-1.340	-1.328	-1.316	-1.301	-1.289	-1.274	-1.260	-1.246	-1.231	-1.216	-1.201	-1.188	-1.172	-1.158	-1.144	-1.129	-1.115	-1.101	-1.088	-1.076	-1.064	-1.052	-1.041	-1.031	-1.021	-1.011	-1.004	-0.995	-0.989	-0.982	-0.976	-0.972	-0.969	-0.966	-0.964	-0.964	-0.962	-0.964	-0.966	-0.969	-0.972	-0.978	-0.982	-0.989	-0.995	-1.004	-1.011	-1.020	-1.031	-1.041	-1.052	-1.064	-1.075	-1.088	-1.101	-1.115	-1.129	-1.142	-1.158	-1.171	-1.186	-1.201	-1.218	-1.232	-1.248	-1.262	-1.279	-1.292	-1.308	-1.322	-1.336	-1.351	-1.365	-1.379	-1.394	-1.408	-1.420	-1.432	-1.446	-1.458	-1.469	-1.480	-1.490	-1.501	-1.510	-1.520	-1.528	-1.536	-1.544	-1.551	-1.559	-1.565	-1.571	-1.576	-1.582	-1.588	-1.594	-1.598	-1.602	-1.605	-1.610	-1.612	-1.616	-1.619	-1.620	-1.622	-1.625	-1.628	-1.629	-1.630	-1.631	-1.632	-1.634	-1.636	-1.638	-1.639	-1.640	-1.641	-1.642	-1.644	-1.645	-1.645	-1.648	-1.650	-1.651	-1.654	-1.656	-1.659	-1.661	-1.665	-1.668	-1.670	-1.672	-1.676	-1.680	-1.682	-1.685	-1.690	-1.692	-1.696	-1.699	-1.702	-1.706	-1.710	-1.712	-1.716	-1.720	-1.722	-1.725	-1.728	-1.730	-1.732	-1.734	-1.736	-1.738	-1.738	-1.738	-1.738	-1.738	-1.738	-1.736	-1.734	-1.732	-1.730	-1.728	-1.724	-1.720	-1.716	-1.710	-1.706	-1.700	-1.692	-1.685	-1.678	-1.670	-1.661	-1.652	-1.642	-1.632	-1.622	-1.610	-1.599	-1.588	-1.574	-1.561	-1.549	-1.535	-1.520	-1.505	-1.490	-1.474	-1.458	-1.440	-1.424	-1.406	-1.389	-1.370	-1.352	-1.332	-1.314	-1.296	-1.278	-1.259	-1.239	-1.219	-1.200	-1.179	-1.159	-1.140	-1.119	-1.099	-1.078	-1.058	-1.038	-1.016	-0.996	-0.976	-0.956	-0.935	-0.915	-0.895	-0.876	-0.858	-0.838	-0.819	-0.800	-0.780	-0.764	-0.746	-0.729	-0.712	-0.696	-0.681	-0.664	-0.650	-0.635	-0.621	-0.606	-0.594	-0.581	-0.568	-0.556	-0.545	-0.534	-0.524	-0.514	-0.505	-0.495	-0.488	-0.480	-0.472	-0.465	-0.459	-0.452	-0.448	-0.442	-0.436	-0.432	-0.429	-0.424	-0.421	-0.418	-0.415	-0.411	-0.409	-0.406	-0.402	-0.400	-0.398	-0.394	-0.392	-0.389	-0.385	-0.382	-0.379	-0.375	-0.371	-0.368	-0.364	-0.359	-0.354	-0.349	-0.342	-0.336	-0.330	-0.324	-0.316	-0.309	-0.301	-0.291	-0.282	-0.272	-0.264	-0.254	-0.242	-0.231	-0.220	-0.209	-0.196	-0.182	-0.171	-0.158	-0.144	-0.129	-0.115	-0.102	-0.089	-0.074	-0.060	-0.046	-0.031	-0.018	-0.005	0.009	0.022	0.035	0.046	0.060	0.070	0.081	0.091	0.101	0.110	0.119	0.126	0.132	0.139	0.144	0.148	0.151	0.154	0.155	0.154	0.152	0.151	0.148	0.145	0.140	0.134	0.128	0.120	0.111	0.101	0.090	0.080	0.069	0.056	0.044	0.031	0.016	0.002	-0.011	-0.026	-0.041	-0.056	-0.071	-0.086	-0.100	-0.115	-0.129	-0.142	-0.155	-0.168	-0.178	-0.189	-0.199	-0.208	-0.215	-0.222	-0.228	-0.231	-0.234	-0.235	-0.235	-0.234	-0.231	-0.228	-0.221	-0.215	-0.206	-0.196	-0.185	-0.172	-0.158	-0.142	-0.125	-0.106	-0.088	-0.066	-0.046	-0.022	0.000	0.025	0.049	0.075	0.100	0.128	0.154	0.182	0.209	0.236	0.262	0.291	0.318	0.345	0.370	0.395	0.420	0.444	0.465	0.486	0.507	0.526	0.544	0.560	0.575	0.588	0.600	0.609	0.618	0.622	0.626	0.630	0.630	0.628	0.625	0.619	0.611	0.601	0.589	0.574	0.558	0.539	0.519	0.496	0.471	0.445	0.415	0.385	0.351	0.316	0.280	0.241	0.201	0.160	0.116	0.072	0.026	-0.021	-0.070	-0.120	-0.171	-0.222	-0.275	-0.329	-0.382	-0.438	-0.491	-0.548	-0.602	-0.660	-0.715	-0.771	-0.829	-0.882	-0.939	-0.994	-1.049	-1.102	-1.155	-1.208	-1.258	-1.309	-1.358	-1.405	-1.452	-1.499	-1.542	-1.585	-1.626	-1.666	-1.705	-1.741	-1.776	-1.809	-1.840	-1.869	-1.898	-1.922	-1.946	-1.970	-1.990	-2.009	-2.025	-2.041	-2.055	-2.068	-2.079	-2.088	-2.096	-2.102	-2.108	-2.111	-2.114	-2.116	-2.118	-2.116	-2.115	-2.114	-2.111	-2.108	-2.104	-2.100	-2.098	-2.094	-2.089	-2.084	-2.080	-2.075	-2.071	-2.065	-2.061	-2.058	-2.055	-2.051	-2.049	-2.047	-2.045	-2.044	-2.044	-2.042	-2.044	-2.044	-2.044	-2.045	-2.047	-2.049	-2.051	-2.054	-2.056	-2.060	-2.064	-2.068	-2.071	-2.074	-2.078	-2.081	-2.084	-2.086	-2.090	-2.091	-2.092	-2.094	-2.095	-2.095	-2.094	-2.092	-2.091	-2.088	-2.082	-2.079	-2.072	-2.068	-2.060	-2.052	-2.044	-2.034	-2.024	-2.014	-2.001	-1.989	-1.975	-1.960	-1.946	-1.930	-1.914	-1.898	-1.881	-1.864	-1.845	-1.826	-1.808	-1.790	-1.770	-1.752	-1.734	-1.715	-1.696	-1.679	-1.660	-1.644	-1.626	-1.609	-1.594	-1.578	-1.562	-1.549	-1.536	-1.522	-1.510	-1.500	-1.489	-1.479	-1.471	-1.464	-1.456	-1.451	-1.445	-1.441	-1.438	-1.434	-1.434	-1.431	-1.432	-1.432	-1.435	-1.436	-1.441	-1.445	-1.450	-1.455	-1.461	-1.468	-1.475	-1.482	-1.491	-1.500	-1.510	-1.520	-1.530	-1.541	-1.552	-1.565	-1.578	-1.591	-1.604	-1.616	-1.630	-1.645	-1.659	-1.674	-1.689	-1.704	-1.719	-1.734	-1.750	-1.766	-1.782	-1.799	-1.816	-1.832	-1.849	-1.868	-1.885	-1.902	-1.920	-1.936	-1.955	-1.972	-1.990	-2.007	-2.025	-2.042	-2.059	-2.076	-2.092	-2.110	-2.128	-2.142	-2.159	-2.174	-2.189	-2.202	-2.218	-2.230	-2.242	-2.255	-2.265	-2.276	-2.285	-2.295	-2.302	-2.310	-2.318	-2.322	-2.326	-2.330	-2.332	-2.334	-2.335	-2.334	-2.334	-2.331	-2.328	-2.324	-2.319	-2.312	-2.305	-2.298	-2.289	-2.279	-2.268	-2.255	-2.242	-2.230	-2.215	-2.201	-2.186	-2.169	-2.154	-2.136	-2.118	-2.100	-2.081	-2.061	-2.041	-2.021	-2.001	-1.980	-1.959	-1.939	-1.919	-1.899	-1.879	-1.858	-1.836	-1.815	-1.795	-1.775	-1.756	-1.736	-1.716	-1.698	-1.679	-1.661	-1.644	-1.626	-1.610	-1.594	-1.579	-1.564	-1.549	-1.536	-1.524	-1.512	-1.501	-1.490	-1.482	-1.474	-1.468	-1.461	-1.455	-1.451	-1.449	-1.445	-1.444	-1.444	-1.444	-1.445	-1.448	-1.451	-1.455	-1.460	-1.466	-1.472	-1.481	-1.490	-1.499	-1.509	-1.520	-1.531	-1.542	-1.556	-1.569	-1.581	-1.596	-1.610	-1.626	-1.640	-1.655	-1.671	-1.688	-1.702	-1.718	-1.734	-1.748	-1.764	-1.779	-1.794	-1.808	-1.822	-1.835	-1.849	-1.862	-1.872	-1.885	-1.896	-1.906	-1.916	-1.925	-1.934	-1.941	-1.950	-1.956	-1.961	-1.968	-1.971	-1.975	-1.979	-1.982	-1.985	-1.989	-1.990	-1.990	-1.992	-1.994	-1.994	-1.995	-1.995	-1.996	-1.996	-1.998	-1.998	-1.999	-1.999	-2.001	-2.004	-2.006	-2.009	-2.011	-2.015	-2.020	-2.024	-2.027	-2.034	-2.040	-2.047	-2.054	-2.061	-2.070	-2.080	-2.090	-2.100	-2.111	-2.124	-2.135	-2.149	-2.161	-2.175	-2.189	-2.202	-2.216	-2.232	-2.248	-2.262	-2.278	-2.292	-2.309	-2.324	-2.340	-2.355	-2.370	-2.385	-2.400	-2.414	-2.429	-2.442	-2.455	-2.469	-2.482	-2.494	-2.506	-2.518	-2.529	-2.539	-2.549	-2.559	-2.568	-2.578	-2.586	-2.594	-2.602	-2.609	-2.616	-2.621	-2.629	-2.634	-2.640	-2.644	-2.650	-2.655	-2.659	-2.665	-2.669	-2.672	-2.676	-2.681	-2.685	-2.690	-2.694	-2.699	-2.702	-2.708	-2.711	-2.715	-2.720	-2.724	-2.728	-2.731	-2.738	-2.740	-2.745	-2.749	-2.754	-2.759	-2.762	-2.768	-2.771	-2.775	-2.780	-2.784	-2.789	-2.792	-2.796	-2.800	-2.804	-2.806	-2.809	-2.812	-2.816	-2.820	-2.824	-2.828	-2.830	-2.834	-2.838	-2.841	-2.844	-2.848	-2.851	-2.856	-2.860	-2.865	-2.870	-2.875	-2.881	-2.888	-2.894	-2.901	-2.908	-2.918	-2.925	-2.935	-2.945	-2.956	-2.968	-2.981	-2.995	-3.010	-3.026	-3.041	-3.059	-3.079	-3.099	-3.119	-3.139	-3.162	-3.186	-3.211	-3.236	-3.264	-3.290	-3.320	-3.350	-3.380	-3.411	-3.444	-3.478	-3.511	-3.546	-3.581	-3.616	-3.654	-3.689	-3.726	-3.764	-3.801	-3.839	-3.876	-3.915	-3.951	-3.988	-4.025	-4.062	-4.098	-4.134	-4.170	-4.205	-4.238	-4.271	-4.305	-4.335	-4.368	-4.396	-4.425	-4.452	-4.480	-4.504	-4.530	-4.552	-4.575	-4.596	-4.615	-4.634	-4.651	-4.666	-4.681	-4.695	-4.708	-4.719	-4.728	-4.738	-4.745	-4.751	-4.758	-4.762	-4.766	-4.770	-4.771	-4.772	-4.774	-4.774	-4.772	-4.771	-4.770	-4.768	-4.766	-4.762	-4.759	-4.758	-4.754	-4.750	-4.748	-4.742	-4.740	-4.736	-4.734	-4.731	-4.728	-4.725	-4.724	-4.721	-4.720	-4.720	-4.718	-4.719	-4.718	-4.718	-4.716	-4.718	-4.718	-4.719	-4.721	-4.724	-4.725	-4.726	-4.729	-4.730	-4.731	-4.735	-4.735	-4.738	-4.740	-4.740	-4.740	-4.740	-4.739	-4.738	-4.735	-4.732	-4.729	-4.722	-4.719	-4.711	-4.704	-4.695	-4.685	-4.674	-4.661	-4.646	-4.631	-4.615	-4.596	-4.578	-4.556	-4.535	-4.512	-4.486	-4.461	-4.434	-4.405	-4.375	-4.345	-4.312	-4.279	-4.242	-4.208	-4.171	-4.135	-4.095	-4.056	-4.018	-3.978	-3.936	-3.895	-3.855	-3.812	-3.770	-3.729	-3.686	-3.645	-3.602	-3.561	-3.521	-3.479	-3.439	-3.400	-3.362	-3.324	-3.286	-3.250	-3.214	-3.180	-3.148	-3.114	-3.082	-3.052	-3.025	-2.998	-2.971	-2.946	-2.922	-2.899	-2.878	-2.856	-2.838	-2.820	-2.804	-2.789	-2.774	-2.760	-2.749	-2.738	-2.728	-2.718	-2.710	-2.701	-2.695	-2.689	-2.684	-2.680	-2.675	-2.671	-2.668	-2.665	-2.662	-2.661	-2.660	-2.658	-2.656	-2.655	-2.652	-2.651	-2.649	-2.648	-2.645	-2.641	-2.639	-2.635	-2.631	-2.626	-2.622	-2.616	-2.609	-2.602	-2.595	-2.586	-2.578	-2.568	-2.556	-2.545	-2.532	-2.519	-2.505	-2.490	-2.474	-2.458	-2.439	-2.421	-2.401	-2.382	-2.361	-2.340	-2.318	-2.295	-2.271	-2.246	-2.221	-2.196	-2.169	-2.141	-2.114	-2.086	-2.056	-2.027	-1.999	-1.968	-1.938	-1.908	-1.878	-1.846	-1.815	-1.784	-1.752	-1.721	-1.689	-1.659	-1.628	-1.596	-1.566	-1.535	-1.504	-1.475	-1.445	-1.415	-1.385	-1.358	-1.328	-1.300	-1.274	-1.245	-1.219	-1.194	-1.170	-1.145	-1.121	-1.099	-1.076	-1.054	-1.034	-1.012	-0.992	-0.974	-0.956	-0.939	-0.922	-0.906	-0.892	-0.878	-0.865	-0.852	-0.840	-0.829	-0.819	-0.809	-0.801	-0.791	-0.784	-0.776	-0.771	-0.765	-0.761	-0.758	-0.754	-0.750	-0.748	-0.745	-0.744	-0.742	-0.742	-0.744	-0.744	-0.744	-0.745	-0.748	-0.749	-0.752	-0.754	-0.758	-0.760	-0.764	-0.769	-0.772	-0.778	-0.781	-0.786	-0.791	-0.798	-0.801	-0.808	-0.812	-0.819	-0.824	-0.831	-0.836	-0.842	-0.849	-0.855	-0.861	-0.868	-0.874	-0.880	-0.886	-0.892	-0.900	-0.906	-0.912	-0.919	-0.925	-0.930	-0.936	-0.941	-0.946	-0.952	-0.958	-0.962	-0.966	-0.971	-0.975	-0.978	-0.981	-0.985	-0.986	-0.990	-0.990	-0.991	-0.992	-0.992	-0.991	-0.990	-0.988	-0.985	-0.980	-0.976	-0.970	-0.964	-0.958	-0.951	-0.941	-0.931	-0.921	-0.910	-0.896	-0.884	-0.868	-0.852	-0.836	-0.819	-0.800	-0.780	-0.760	-0.740	-0.716	-0.694	-0.671	-0.646	-0.621	-0.595	-0.569	-0.541	-0.514	-0.485	-0.456	-0.429	-0.400	-0.370	-0.341	-0.312	-0.282	-0.254	-0.225	-0.196	-0.168	-0.139	-0.111	-0.084	-0.058	-0.031	-0.005	0.020	0.045	0.068	0.090	0.112	0.134	0.152	0.172	0.190	0.208	0.224	0.238	0.252	0.265	0.275	0.286	0.295	0.304	0.311	0.319	0.325	0.330	0.332	0.336	0.339	0.340	0.340	0.341	0.341	0.340	0.338	0.336	0.334	0.331	0.328	0.324	0.321	0.318	0.314	0.309	0.305	0.300	0.296	0.292	0.288	0.284	0.280	0.276	0.274	0.270	0.266	0.264	0.261	0.259	0.258	0.256	0.255	0.255	0.255	0.254	0.254	0.254	0.255	0.255	0.256	0.258	0.259	0.261	0.262	0.264	0.266	0.269	0.270	0.272	0.275	0.278	0.280	0.282	0.286	0.289	0.291	0.295	0.296	0.299	0.302	0.306	0.310	0.312	0.315	0.318	0.321	0.325	0.328	0.330	0.334	0.336	0.340	0.344	0.348	0.351	0.355	0.360	0.364	0.368	0.372	0.378	0.381	0.386	0.391	0.396	0.401	0.406	0.412	0.418	0.425	0.430	0.435	0.441	0.448	0.454	0.460	0.466	0.472	0.479	0.486	0.491	0.498	0.504	0.509	0.515	0.520	0.526	0.531	0.535	0.540	0.544	0.548	0.550	0.552	0.555	0.556	0.556	0.558	0.556	0.555	0.552	0.549	0.546	0.542	0.536	0.531	0.524	0.515	0.507	0.498	0.486	0.476	0.464	0.449	0.436	0.420	0.404	0.388	0.369	0.350	0.329	0.306	0.285	0.261	0.236	0.210	0.185	0.156	0.129	0.100	0.071	0.039	0.009	-0.022	-0.058	-0.090	-0.124	-0.159	-0.194	-0.229	-0.266	-0.302	-0.339	-0.376	-0.412	-0.451	-0.489	-0.528	-0.565	-0.604	-0.642	-0.680	-0.719	-0.756	-0.795	-0.834	-0.871	-0.910	-0.946	-0.984	-1.021	-1.056	-1.092	-1.128	-1.162	-1.196	-1.230	-1.262	-1.295	-1.326	-1.358	-1.386	-1.416	-1.445	-1.472	-1.500	-1.525	-1.549	-1.574	-1.598	-1.618	-1.640	-1.660	-1.680	-1.698	-1.715	-1.731	-1.746	-1.761	-1.774	-1.786	-1.799	-1.809	-1.818	-1.828	-1.835	-1.841	-1.849	-1.854	-1.859	-1.862	-1.865	-1.868	-1.869	-1.871	-1.871	-1.871	-1.870	-1.869	-1.866	-1.865	-1.862	-1.859	-1.856	-1.852	-1.848	-1.844	-1.839	-1.835	-1.830	-1.825	-1.820	-1.814	-1.808	-1.804	-1.798	-1.792	-1.785	-1.780	-1.774	-1.768	-1.762	-1.756	-1.751	-1.745	-1.740	-1.734	-1.728	-1.720	-1.715	-1.708	-1.702	-1.695	-1.689	-1.684	-1.678	-1.670	-1.664	-1.658	-1.649	-1.644	-1.636	-1.630	-1.625	-1.618	-1.611	-1.604	-1.599	-1.591	-1.585	-1.579	-1.572	-1.566	-1.561	-1.555	-1.549	-1.544	-1.538	-1.532	-1.526	-1.521	-1.516	-1.511	-1.508	-1.504	-1.499	-1.495	-1.491	-1.488	-1.484	-1.481	-1.479	-1.476	-1.474	-1.471	-1.470	-1.469	-1.468	-1.466	-1.465	-1.465	-1.464	-1.462	-1.462	-1.461	-1.461	-1.460	-1.459	-1.459	-1.456	-1.455	-1.452	-1.450	-1.449	-1.445	-1.441	-1.438	-1.432	-1.429	-1.424	-1.418	-1.411	-1.404	-1.395	-1.386	-1.376	-1.366	-1.355	-1.342	-1.330	-1.316	-1.302	-1.286	-1.269	-1.252	-1.234	-1.214	-1.195	-1.174	-1.154	-1.130	-1.108	-1.084	-1.060	-1.036	-1.010	-0.985	-0.960	-0.934	-0.909	-0.881	-0.855	-0.830	-0.802	-0.778	-0.752	-0.728	-0.702	-0.679	-0.656	-0.632	-0.612	-0.591	-0.570	-0.551	-0.535	-0.519	-0.502	-0.489	-0.476	-0.465	-0.455	-0.445	-0.438	-0.431	-0.428	-0.424	-0.422	-0.421	-0.422	-0.424	-0.426	-0.432	-0.436	-0.444	-0.450	-0.459	-0.469	-0.479	-0.489	-0.501	-0.512	-0.524	-0.538	-0.550	-0.562	-0.575	-0.588	-0.600	-0.612	-0.624	-0.635	-0.645	-0.656	-0.665	-0.674	-0.682	-0.689	-0.694	-0.699	-0.701	-0.702	-0.704	-0.704	-0.701	-0.698	-0.692	-0.686	-0.680	-0.671	-0.661	-0.650	-0.638	-0.625	-0.610	-0.594	-0.576	-0.559	-0.539	-0.519	-0.499	-0.475	-0.454	-0.430	-0.406	-0.382	-0.358	-0.331	-0.306	-0.280	-0.254	-0.228	-0.201	-0.176	-0.150	-0.125	-0.099	-0.075	-0.050	-0.026	-0.001	0.022	0.045	0.066	0.088	0.109	0.129	0.148	0.168	0.185	0.201	0.218	0.232	0.246	0.261	0.274	0.285	0.296	0.308	0.316	0.326	0.334	0.340	0.345	0.351	0.355	0.359	0.362	0.364	0.365	0.366	0.368	0.368	0.365	0.362	0.361	0.358	0.355	0.351	0.345	0.340	0.335	0.328	0.321	0.314	0.306	0.298	0.290	0.281	0.271	0.261	0.251	0.240	0.229	0.218	0.206	0.195	0.182	0.172	0.161	0.149	0.138	0.126	0.114	0.104	0.092	0.081	0.071	0.061	0.052	0.045	0.035	0.028	0.022	0.016	0.011	0.008	0.004	0.002	0.001	0.001	0.002	0.005	0.008	0.012	0.020	0.026	0.034	0.044	0.055	0.069	0.081	0.096	0.112	0.129	0.148	0.166	0.186	0.208	0.229	0.251	0.274	0.299	0.322	0.349	0.374	0.399	0.425	0.451	0.478	0.504	0.529	0.554	0.580	0.604	0.628	0.651	0.672	0.695	0.716	0.735	0.754	0.771	0.788	0.801	0.815	0.826	0.835	0.842	0.849	0.854	0.856	0.858	0.858	0.855	0.850	0.845	0.836	0.828	0.816	0.802	0.788	0.770	0.752	0.730	0.709	0.685	0.661	0.634	0.608	0.579	0.549	0.519	0.486	0.452	0.420	0.385	0.349	0.314	0.278	0.241	0.204	0.168	0.130	0.092	0.055	0.019	-0.019	-0.055	-0.090	-0.126	-0.161	-0.195	-0.229	-0.262	-0.294	-0.326	-0.355	-0.385	-0.414	-0.441	-0.468	-0.494	-0.518	-0.539	-0.561	-0.582	-0.601	-0.619	-0.636	-0.651	-0.666	-0.679	-0.691	-0.702	-0.711	-0.721	-0.728	-0.735	-0.740	-0.744	-0.750	-0.752	-0.755	-0.756	-0.756	-0.758	-0.755	-0.754	-0.751	-0.749	-0.746	-0.742	-0.738	-0.732	-0.728	-0.722	-0.716	-0.710	-0.704	-0.698	-0.689	-0.682	-0.674	-0.668	-0.660	-0.650	-0.642	-0.634	-0.626	-0.618	-0.610	-0.601	-0.592	-0.585	-0.575	-0.566	-0.558	-0.550	-0.541	-0.532	-0.524	-0.515	-0.506	-0.498	-0.489	-0.481	-0.472	-0.464	-0.456	-0.448	-0.440	-0.432	-0.424	-0.418	-0.409	-0.402	-0.396	-0.389	-0.382	-0.378	-0.371	-0.365	-0.359	-0.355	-0.350	-0.345	-0.341	-0.338	-0.335	-0.332	-0.329	-0.328	-0.325	-0.325	-0.324	-0.324	-0.325	-0.325	-0.326	-0.328	-0.331	-0.332	-0.336	-0.340	-0.345	-0.350	-0.356	-0.361	-0.369	-0.375	-0.382	-0.391	-0.400	-0.410	-0.420	-0.430	-0.440	-0.452	-0.462	-0.475	-0.488	-0.501	-0.514	-0.528	-0.542	-0.559	-0.574	-0.589	-0.605	-0.621	-0.639	-0.655	-0.674	-0.692	-0.710	-0.729	-0.750	-0.770	-0.789	-0.810	-0.831	-0.852	-0.874	-0.898	-0.920	-0.944	-0.966	-0.991	-1.014	-1.039	-1.064	-1.089	-1.115	-1.141	-1.168	-1.192	-1.220	-1.246	-1.272	-1.300	-1.326	-1.352	-1.379	-1.405	-1.432	-1.459	-1.484	-1.510	-1.534	-1.560	-1.584	-1.609	-1.632	-1.655	-1.679	-1.701	-1.722	-1.744	-1.764	-1.782	-1.801	-1.819	-1.836	-1.852	-1.868	-1.881	-1.895	-1.906	-1.918	-1.928	-1.938	-1.944	-1.951	-1.956	-1.961	-1.965	-1.966	-1.969	-1.969	-1.966	-1.965	-1.961	-1.959	-1.952	-1.948	-1.939	-1.931	-1.924	-1.912	-1.902	-1.890	-1.879	-1.866	-1.852	-1.839	-1.824	-1.809	-1.794	-1.779	-1.762	-1.746	-1.730	-1.712	-1.695	-1.679	-1.661	-1.645	-1.628	-1.612	-1.598	-1.581	-1.566	-1.551	-1.538	-1.524	-1.511	-1.499	-1.488	-1.476	-1.468	-1.459	-1.451	-1.444	-1.439	-1.434	-1.431	-1.430	-1.428	-1.429	-1.430	-1.434	-1.438	-1.442	-1.449	-1.456	-1.468	-1.479	-1.490	-1.504	-1.518	-1.534	-1.551	-1.568	-1.586	-1.606	-1.628	-1.649	-1.670	-1.691	-1.715	-1.739	-1.762	-1.786	-1.810	-1.834	-1.859	-1.881	-1.905	-1.928	-1.951	-1.972	-1.994	-2.014	-2.034	-2.052	-2.070	-2.085	-2.100	-2.112	-2.125	-2.135	-2.141	-2.149	-2.154	-2.156	-2.156	-2.155	-2.151	-2.148	-2.139	-2.130	-2.119	-2.105	-2.089	-2.071	-2.052	-2.030	-2.007	-1.982	-1.955	-1.926	-1.896	-1.865	-1.831	-1.796	-1.759	-1.722	-1.682	-1.644	-1.602	-1.562	-1.520	-1.479	-1.435	-1.392	-1.349	-1.305	-1.261	-1.219	-1.175	-1.131	-1.089	-1.048	-1.008	-0.965	-0.926	-0.888	-0.850	-0.811	-0.775	-0.741	-0.708	-0.675	-0.644	-0.614	-0.585	-0.558	-0.531	-0.506	-0.482	-0.460	-0.439	-0.420	-0.401	-0.382	-0.368	-0.351	-0.335	-0.322	-0.309	-0.299	-0.288	-0.276	-0.268	-0.259	-0.250	-0.241	-0.234	-0.228	-0.220	-0.214	-0.206	-0.200	-0.192	-0.186	-0.180	-0.172	-0.166	-0.158	-0.150	-0.142	-0.134	-0.126	-0.116	-0.106	-0.096	-0.086	-0.074	-0.062	-0.050	-0.038	-0.024	-0.011	0.002	0.019	0.034	0.050	0.066	0.082	0.100	0.119	0.138	0.155	0.175	0.195	0.214	0.234	0.254	0.274	0.294	0.315	0.335	0.355	0.376	0.396	0.416	0.438	0.458	0.478	0.498	0.518	0.536	0.556	0.576	0.596	0.615	0.634	0.652	0.671	0.690	0.709	0.726	0.744	0.761	0.778	0.795	0.809	0.825	0.841	0.855	0.870	0.884	0.898	0.911	0.922	0.935	0.946	0.958	0.968	0.978	0.986	0.996	1.004	1.011	1.018	1.022	1.029	1.032	1.036	1.039	1.041	1.044	1.044	1.042	1.041	1.038	1.035	1.030	1.025	1.019	1.012	1.004	0.996	0.986	0.976	0.965	0.952	0.939	0.925	0.910	0.895	0.879	0.861	0.845	0.828	0.808	0.790	0.770	0.751	0.730	0.710	0.689	0.670	0.649	0.628	0.608	0.589	0.569	0.549	0.530	0.511	0.492	0.476	0.460	0.444	0.429	0.415	0.402	0.390	0.379	0.369	0.361	0.352	0.346	0.340	0.338	0.334	0.332	0.331	0.332	0.335	0.338	0.344	0.349	0.355	0.364	0.372	0.384	0.396	0.408	0.421	0.435	0.450	0.466	0.484	0.500	0.518	0.538	0.556	0.575	0.592	0.612	0.631	0.650	0.670	0.689	0.708	0.728	0.745	0.762	0.781	0.798	0.815	0.830	0.846	0.860	0.874	0.888	0.899	0.911	0.921	0.931	0.940	0.948	0.955	0.964	0.969	0.971	0.975	0.978	0.979	0.979	0.978	0.976	0.974	0.971	0.969	0.964	0.959	0.952	0.946	0.938	0.930	0.921	0.912	0.901	0.891	0.880	0.868	0.856	0.844	0.830	0.818	0.802	0.789	0.772	0.758	0.742	0.728	0.711	0.695	0.678	0.661	0.644	0.626	0.608	0.590	0.572	0.554	0.535	0.516	0.498	0.478	0.458	0.439	0.419	0.399	0.378	0.358	0.336	0.315	0.294	0.274	0.254	0.231	0.210	0.190	0.168	0.146	0.126	0.104	0.084	0.061	0.041	0.020	0.000	-0.021	-0.041	-0.061	-0.081	-0.101	-0.120	-0.139	-0.158	-0.175	-0.195	-0.211	-0.229	-0.245	-0.262	-0.279	-0.294	-0.309	-0.322	-0.336	-0.350	-0.362	-0.374	-0.385	-0.396	-0.406	-0.416	-0.425	-0.434	-0.442	-0.450	-0.458	-0.464	-0.471	-0.476	-0.481	-0.488	-0.492	-0.496	-0.501	-0.505	-0.510	-0.512	-0.516	-0.519	-0.521	-0.524	-0.525	-0.529	-0.530	-0.532	-0.534	-0.535	-0.538	-0.539	-0.540	-0.541	-0.542	-0.542	-0.545	-0.546	-0.546	-0.549	-0.549	-0.550	-0.552	-0.554	-0.554	-0.555	-0.556	-0.558	-0.559	-0.560	-0.561	-0.562	-0.564	-0.565	-0.565	-0.566	-0.566	-0.566	-0.568	-0.568	-0.568	-0.568	-0.568	-0.568	-0.568	-0.566	-0.568	-0.566	-0.566	-0.565	-0.564	-0.564	-0.561	-0.561	-0.559	-0.558	-0.556	-0.554	-0.551	-0.550	-0.548	-0.545	-0.542	-0.539	-0.536	-0.532	-0.530	-0.526	-0.524	-0.520	-0.516	-0.514	-0.510	-0.506	-0.502	-0.499	-0.495	-0.490	-0.485	-0.481	-0.478	-0.472	-0.468	-0.462	-0.458	-0.454	-0.449	-0.444	-0.440	-0.436	-0.431	-0.428	-0.422	-0.419	-0.414	-0.410	-0.404	-0.400	-0.395	-0.391	-0.388	-0.382	-0.379	-0.375	-0.370	-0.366	-0.361	-0.358	-0.354	-0.349	-0.345	-0.341	-0.336	-0.332	-0.326	-0.322	-0.319	-0.314	-0.309	-0.304	-0.298	-0.294	-0.288	-0.281	-0.276	-0.270	-0.264	-0.258	-0.250	-0.245	-0.238	-0.230	-0.222	-0.215	-0.208	-0.200	-0.191	-0.182	-0.172	-0.165	-0.155	-0.146	-0.136	-0.128	-0.118	-0.108	-0.096	-0.086	-0.076	-0.066	-0.056	-0.045	-0.034	-0.024	-0.015	-0.004	0.008	0.018	0.028	0.038	0.046	0.056	0.066	0.075	0.085	0.092	0.101	0.110	0.119	0.126	0.135	0.142	0.149	0.156	0.162	0.168	0.174	0.179	0.184	0.188	0.191	0.196	0.200	0.204	0.206	0.210	0.214	0.216	0.218	0.221	0.222	0.226	0.228	0.230	0.231	0.235	0.235	0.238	0.241	0.242	0.245	0.248	0.251	0.254	0.258	0.262	0.265	0.270	0.276	0.282	0.289	0.296	0.304	0.312	0.321	0.331	0.341	0.352	0.364	0.376	0.390	0.404	0.418	0.434	0.449	0.465	0.482	0.501	0.521	0.540	0.561	0.581	0.604	0.626	0.649	0.672	0.698	0.722	0.746	0.772	0.798	0.824	0.850	0.876	0.902	0.929	0.955	0.982	1.008	1.034	1.059	1.085	1.109	1.134	1.158	1.180	1.204	1.226	1.246	1.266	1.286	1.306	1.322	1.340	1.356	1.370	1.384	1.396	1.408	1.418	1.426	1.435	1.441	1.446	1.451	1.455	1.458	1.459	1.458	1.456	1.454	1.450	1.446	1.441	1.435	1.428	1.419	1.410	1.400	1.390	1.380	1.368	1.355	1.342	1.329	1.314	1.300	1.284	1.269	1.254	1.236	1.221	1.204	1.186	1.170	1.152	1.134	1.116	1.100	1.081	1.064	1.046	1.029	1.011	0.995	0.978	0.961	0.945	0.928	0.911	0.896	0.881	0.866	0.851	0.836	0.822	0.809	0.794	0.781	0.769	0.756	0.745	0.734	0.724	0.712	0.704	0.694	0.686	0.678	0.671	0.665	0.659	0.655	0.650	0.648	0.644	0.641	0.641	0.641	0.641	0.642	0.645	0.648	0.651	0.655	0.660	0.666	0.672	0.680	0.689	0.698	0.706	0.716	0.729	0.739	0.751	0.765	0.778	0.791	0.805	0.819	0.834	0.848	0.864	0.878	0.894	0.909	0.924	0.939	0.955	0.969	0.982	0.999	1.010	1.024	1.038	1.049	1.061	1.072	1.084	1.092	1.102	1.111	1.120	1.126	1.132	1.138	1.144	1.146	1.150	1.152	1.152	1.154	1.154	1.152	1.151	1.148	1.144	1.141	1.136	1.130	1.124	1.116	1.109	1.102	1.094	1.085	1.076	1.066	1.056	1.046	1.036	1.026	1.016	1.005	0.995	0.984	0.974	0.962	0.952	0.944	0.932	0.924	0.912	0.904	0.894	0.885	0.876	0.868	0.860	0.851	0.845	0.838	0.830	0.824	0.819	0.812	0.809	0.804	0.800	0.795	0.792	0.790	0.786	0.784	0.784	0.781	0.780	0.780	0.779	0.779	0.779	0.780	0.781	0.781	0.784	0.785	0.789	0.791	0.795	0.799	0.802	0.808	0.811	0.816	0.822	0.829	0.834	0.841	0.848	0.856	0.862	0.870	0.879	0.886	0.896	0.906	0.914	0.922	0.931	0.942	0.951	0.960	0.971	0.981	0.990	1.001	1.011	1.021	1.031	1.041	1.051	1.061	1.071	1.080	1.090	1.099	1.108	1.116	1.125	1.132	1.140	1.148	1.155	1.160	1.166	1.172	1.178	1.182	1.185	1.189	1.192	1.196	1.198	1.200	1.201	1.202	1.202	1.204	1.202	1.202	1.200	1.199	1.196	1.194	1.192	1.189	1.185	1.181	1.178	1.174	1.168	1.164	1.159	1.154	1.148	1.142	1.136	1.130	1.125	1.119	1.114	1.108	1.101	1.095	1.089	1.082	1.076	1.071	1.064	1.058	1.051	1.045	1.040	1.032	1.026	1.020	1.014	1.008	1.000	0.994	0.988	0.980	0.972	0.966	0.959	0.950	0.942	0.934	0.925	0.918	0.909	0.899	0.889	0.880	0.869	0.859	0.849	0.836	0.825	0.812	0.799	0.784	0.770	0.756	0.740	0.724	0.708	0.691	0.674	0.655	0.636	0.616	0.598	0.578	0.556	0.535	0.514	0.490	0.468	0.445	0.420	0.396	0.371	0.346	0.320	0.295	0.271	0.244	0.218	0.191	0.164	0.138	0.110	0.084	0.058	0.031	0.006	-0.020	-0.048	-0.072	-0.096	-0.121	-0.146	-0.169	-0.192	-0.215	-0.238	-0.259	-0.280	-0.300	-0.319	-0.339	-0.356	-0.374	-0.390	-0.405	-0.420	-0.434	-0.446	-0.458	-0.469	-0.479	-0.488	-0.495	-0.502	-0.509	-0.515	-0.519	-0.521	-0.525	-0.526	-0.528	-0.529	-0.528	-0.528	-0.525	-0.522	-0.520	-0.516	-0.512	-0.507	-0.501	-0.496	-0.490	-0.484	-0.478	-0.470	-0.462	-0.456	-0.449	-0.441	-0.432	-0.425	-0.418	-0.409	-0.401	-0.394	-0.386	-0.378	-0.370	-0.362	-0.355	-0.348	-0.340	-0.335	-0.329	-0.322	-0.318	-0.311	-0.306	-0.301	-0.296	-0.292	-0.288	-0.284	-0.280	-0.278	-0.275	-0.272	-0.270	-0.269	-0.266	-0.266	-0.266	-0.265	-0.265	-0.266	-0.266	-0.268	-0.268	-0.268	-0.271	-0.272	-0.275	-0.278	-0.281	-0.284	-0.286	-0.290	-0.294	-0.296	-0.300	-0.305	-0.308	-0.311	-0.315	-0.320	-0.322	-0.326	-0.330	-0.334	-0.338	-0.341	-0.344	-0.348	-0.350	-0.354	-0.355	-0.359	-0.360	-0.361	-0.361	-0.362	-0.364	-0.362	-0.362	-0.360	-0.359	-0.356	-0.354	-0.350	-0.348	-0.342	-0.339	-0.332	-0.326	-0.321	-0.314	-0.308	-0.299	-0.290	-0.281	-0.272	-0.262	-0.251	-0.240	-0.229	-0.216	-0.205	-0.191	-0.179	-0.165	-0.150	-0.136	-0.121	-0.108	-0.092	-0.076	-0.060	-0.044	-0.029	-0.011	0.006	0.022	0.040	0.058	0.076	0.092	0.111	0.129	0.146	0.164	0.181	0.200	0.219	0.236	0.254	0.272	0.291	0.310	0.328	0.345	0.364	0.381	0.400	0.419	0.436	0.455	0.472	0.491	0.509	0.526	0.544	0.561	0.580	0.598	0.612	0.630	0.645	0.661	0.678	0.691	0.708	0.721	0.735	0.749	0.762	0.774	0.786	0.799	0.810	0.821	0.830	0.840	0.851	0.859	0.869	0.875	0.882	0.890	0.898	0.902	0.908	0.914	0.918	0.922	0.925	0.929	0.932	0.935	0.936	0.939	0.939	0.940	0.940	0.941	0.941	0.941	0.941	0.941	0.941	0.939	0.939	0.938	0.936	0.934	0.934	0.931	0.930	0.928	0.926	0.925	0.922	0.920	0.919	0.918	0.914	0.912	0.910	0.908	0.906	0.905	0.901	0.900	0.898	0.895	0.892	0.890	0.888	0.885	0.882	0.880	0.876	0.872	0.868	0.865	0.860	0.856	0.851	0.848	0.842	0.838	0.832	0.826	0.821	0.815	0.810	0.804	0.798	0.791	0.784	0.776	0.768	0.760	0.752	0.745	0.736	0.729	0.720	0.711	0.701	0.692	0.684	0.674	0.665	0.654	0.645	0.635	0.625	0.615	0.606	0.595	0.585	0.576	0.566	0.556	0.546	0.536	0.526	0.516	0.507	0.499	0.488	0.479	0.469	0.460	0.451	0.441	0.432	0.424	0.415	0.405	0.398	0.390	0.381	0.372	0.366	0.358	0.350	0.344	0.336	0.329	0.322	0.316	0.310	0.304	0.299	0.294	0.289	0.286	0.281	0.278	0.275	0.270	0.268	0.266	0.264	0.261	0.261	0.259	0.259	0.259	0.259	0.259	0.260	0.261	0.262	0.264	0.266	0.269	0.271	0.275	0.279	0.282	0.288	0.291	0.296	0.300	0.304	0.310	0.315	0.320	0.326	0.331	0.336	0.342	0.348	0.354	0.359	0.364	0.369	0.374	0.379	0.384	0.388	0.392	0.396	0.401	0.404	0.408	0.410	0.412	0.415	0.418	0.419	0.420	0.420	0.421	0.421	0.421	0.420	0.420	0.420	0.419	0.418	0.415	0.414	0.412	0.411	0.409	0.409	0.406	0.404	0.404	0.402	0.401	0.400	0.399	0.399	0.399	0.399	0.399	0.400	0.400	0.401	0.404	0.405	0.408	0.410	0.414	0.419	0.422	0.428	0.432	0.440	0.446	0.454	0.461	0.468	0.476	0.485	0.492	0.502	0.511	0.520	0.531	0.540	0.550	0.560	0.570	0.579	0.589	0.599	0.609	0.616	0.625	0.634	0.642	0.649	0.656	0.662	0.669	0.674	0.679	0.682	0.685	0.689	0.691	0.691	0.692	0.691	0.690	0.688	0.685	0.680	0.676	0.671	0.664	0.658	0.650	0.641	0.631	0.622	0.611	0.600	0.589	0.578	0.564	0.551	0.539	0.525	0.510	0.496	0.482	0.469	0.455	0.440	0.426	0.411	0.399	0.384	0.370	0.356	0.344	0.330	0.319	0.306	0.295	0.284	0.274	0.264	0.255	0.246	0.238	0.230	0.225	0.219	0.214	0.209	0.204	0.201	0.199	0.198	0.196	0.195	0.196	0.198	0.199	0.200	0.204	0.208	0.212	0.216	0.221	0.228	0.234	0.241	0.249	0.258	0.265	0.275	0.284	0.294	0.304	0.315	0.326	0.339	0.351	0.362	0.375	0.389	0.402	0.416	0.429	0.444	0.459	0.472	0.489	0.502	0.519	0.534	0.550	0.566	0.582	0.599	0.615	0.631	0.648	0.665	0.682	0.699	0.715	0.732	0.750	0.766	0.782	0.798	0.814	0.830	0.845	0.860	0.876	0.890	0.906	0.919	0.934	0.948	0.960	0.972	0.985	0.998	1.009	1.019	1.029	1.040	1.049	1.059	1.069	1.078	1.085	1.095	1.102	1.109	1.115	1.122	1.130	1.136	1.142	1.150	1.155	1.164	1.170	1.178	1.185	1.192	1.200	1.209	1.218	1.228	1.236	1.246	1.258	1.270	1.282	1.294	1.308	1.322	1.339	1.355	1.371	1.391	1.409	1.429	1.450	1.472	1.494	1.516	1.540	1.566	1.591	1.616	1.644	1.671	1.699	1.726	1.755	1.785	1.812	1.842	1.872	1.902	1.930	1.960	1.989	2.016	2.045	2.072	2.099	2.125	2.150	2.175	2.199	2.220	2.241	2.261	2.280	2.298	2.312	2.329	2.341	2.352	2.362	2.371	2.379	2.385	2.388	2.390	2.389	2.389	2.385	2.378	2.371	2.364	2.352	2.342	2.329	2.314	2.298	2.281	2.262	2.242	2.221	2.200	2.176	2.152	2.129	2.102	2.078	2.051	2.024	1.996	1.970	1.942	1.915	1.889	1.862	1.835	1.808	1.781	1.755	1.730	1.706	1.682	1.660	1.638	1.616	1.598	1.579	1.561	1.545	1.530	1.516	1.502	1.492	1.482	1.474	1.468	1.461	1.458	1.455	1.454	1.454	1.456	1.459	1.462	1.469	1.475	1.482	1.494	1.504	1.515	1.529	1.544	1.559	1.575	1.592	1.610	1.630	1.649	1.670	1.691	1.712	1.736	1.760	1.784	1.808	1.832	1.859	1.884	1.910	1.938	1.962	1.990	2.016	2.044	2.071	2.099	2.125	2.152	2.180	2.208	2.235	2.261	2.290	2.316	2.344	2.369	2.395	2.421	2.448	2.472	2.498	2.522	2.546	2.570	2.592	2.616	2.638	2.660	2.681	2.702	2.722	2.741	2.761	2.779	2.796	2.814	2.830	2.846	2.861	2.875	2.889	2.902	2.914	2.925	2.936	2.945	2.954	2.962	2.970	2.976	2.980	2.985	2.988	2.991	2.994	2.995	2.995	2.995	2.995	2.994	2.991	2.989	2.986	2.982	2.979	2.974	2.969	2.964	2.959	2.952	2.946	2.940	2.931	2.925	2.918	2.910	2.902	2.895	2.886	2.879	2.870	2.861	2.854	2.846	2.838	2.830	2.822	2.815	2.806	2.799	2.791	2.785	2.778	2.770	2.764	2.758	2.751	2.744	2.739	2.732	2.726	2.720	2.716	2.710	2.705	2.700	2.695	2.691	2.686	2.684	2.679	2.675	2.674	2.670	2.668	2.668	2.665	2.664	2.665	2.664	2.665	2.666	2.668	2.671	2.674	2.679	2.684	2.688	2.692	2.700	2.706	2.715	2.725	2.735	2.744	2.756	2.768	2.780	2.794	2.808	2.822	2.839	2.854	2.870	2.888	2.904	2.922	2.941	2.959	2.978	2.996	3.015	3.035	3.052	3.071	3.089	3.108	3.125	3.142	3.159	3.175	3.190	3.205	3.219	3.232	3.245	3.255	3.265	3.274	3.282	3.290	3.296	3.300	3.304	3.306	3.309	3.309	3.309	3.308	3.306	3.302	3.298	3.294	3.288	3.281	3.274	3.268	3.259	3.250	3.242	3.234	3.225	3.216	3.208	3.199	3.190	3.182	3.175	3.168	3.161	3.155	3.149	3.145	3.140	3.138	3.135	3.134	3.134	3.134	3.135	3.138	3.140	3.145	3.150	3.156	3.164	3.172	3.182	3.192	3.202	3.214	3.226	3.241	3.254	3.269	3.284	3.301	3.316	3.332	3.351	3.368	3.384	3.401	3.419	3.436	3.452	3.469	3.486	3.502	3.518	3.534	3.549	3.562	3.576	3.590	3.602	3.614	3.625	3.635	3.645	3.654	3.661	3.668	3.674	3.679	3.684	3.686	3.689	3.690	3.690	3.689	3.686	3.684	3.680	3.676	3.670	3.664	3.656	3.649	3.639	3.630	3.619	3.609	3.596	3.582	3.571	3.556	3.541	3.528	3.512	3.495	3.479	3.462	3.446	3.429	3.411	3.394	3.375	3.358	3.339	3.320	3.302	3.284	3.265	3.246	3.229	3.210	3.192	3.174	3.156	3.138	3.120	3.102	3.086	3.069	3.051	3.035	3.018	3.001	2.985	2.969	2.952	2.936	2.920	2.905	2.889	2.872	2.856	2.841	2.824	2.808	2.792	2.775	2.759	2.741	2.725	2.706	2.689	2.670	2.652	2.635	2.616	2.596	2.576	2.558	2.536	2.514	2.492	2.471	2.450	2.428	2.402	2.380	2.356	2.332	2.308	2.282	2.258	2.234	2.208	2.182	2.156	2.131	2.105	2.080	2.054	2.029	2.005	1.979	1.955	1.932	1.908	1.884	1.861	1.840	1.818	1.798	1.778	1.759	1.740	1.722	1.706	1.690	1.675	1.662	1.650	1.639	1.628	1.620	1.611	1.605	1.599	1.594	1.590	1.588	1.585	1.584	1.585	1.586	1.588	1.590	1.594	1.598	1.602	1.608	1.614	1.619	1.626	1.632	1.640	1.648	1.655	1.664	1.670	1.679	1.685	1.692	1.700	1.706	1.714	1.720	1.725	1.730	1.735	1.739	1.742	1.745	1.748	1.749	1.750	1.751	1.751	1.750	1.748	1.745	1.742	1.738	1.734	1.728	1.721	1.714	1.706	1.698	1.689	1.679	1.668	1.658	1.646	1.634	1.620	1.605	1.592	1.576	1.561	1.545	1.529	1.511	1.494	1.476	1.458	1.438	1.418	1.399	1.378	1.358	1.336	1.314	1.291	1.269	1.246	1.222	1.199	1.175	1.150	1.126	1.101	1.075	1.049	1.022	0.996	0.969	0.942	0.915	0.888	0.860	0.831	0.805	0.776	0.749	0.720	0.692	0.664	0.636	0.609	0.581	0.554	0.526	0.500	0.474	0.446	0.420	0.395	0.369	0.345	0.319	0.296	0.272	0.249	0.228	0.205	0.185	0.165	0.145	0.126	0.109	0.091	0.074	0.058	0.042	0.029	0.015	0.002	-0.010	-0.021	-0.032	-0.042	-0.050	-0.059	-0.066	-0.074	-0.080	-0.085	-0.091	-0.095	-0.099	-0.102	-0.105	-0.108	-0.109	-0.111	-0.112	-0.114	-0.114	-0.114	-0.114	-0.114	-0.112	-0.111	-0.110	-0.109	-0.108	-0.105	-0.104	-0.104	-0.101	-0.100	-0.098	-0.096	-0.095	-0.092	-0.091	-0.090	-0.088	-0.086	-0.085	-0.082	-0.080	-0.079	-0.078	-0.076	-0.075	-0.074	-0.072	-0.071	-0.071	-0.070	-0.070	-0.069	-0.068	-0.068	-0.068	-0.068	-0.068	-0.070	-0.069	-0.071	-0.071	-0.072	-0.075	-0.076	-0.078	-0.080	-0.082	-0.085	-0.088	-0.091	-0.095	-0.099	-0.101	-0.106	-0.110	-0.115	-0.121	-0.125	-0.131	-0.136	-0.142	-0.149	-0.155	-0.161	-0.168	-0.174	-0.179	-0.186	-0.192	-0.198	-0.204	-0.209	-0.214	-0.219	-0.224	-0.228	-0.232	-0.236	-0.239	-0.241	-0.242	-0.244	-0.244	-0.244	-0.242	-0.240	-0.239	-0.234	-0.229	-0.225	-0.218	-0.211	-0.202	-0.194	-0.185	-0.174	-0.161	-0.149	-0.135	-0.120	-0.105	-0.088	-0.070	-0.052	-0.034	-0.015	0.006	0.028	0.049	0.070	0.094	0.116	0.139	0.161	0.185	0.210	0.234	0.256	0.280	0.304	0.326	0.350	0.374	0.395	0.418	0.439	0.460	0.480	0.500	0.519	0.538	0.555	0.571	0.588	0.602	0.616	0.631	0.644	0.655	0.665	0.674	0.684	0.691	0.699	0.704	0.709	0.714	0.718	0.720	0.722	0.724	0.724	0.725	0.725	0.725	0.724	0.722	0.720	0.719	0.718	0.715	0.714	0.712	0.710	0.708	0.708	0.706	0.706	0.706	0.708	0.708	0.710	0.711	0.715	0.720	0.724	0.730	0.738	0.745	0.755	0.764	0.774	0.786	0.800	0.814	0.829	0.845	0.861	0.880	0.899	0.919	0.940	0.961	0.985	1.009	1.034	1.059	1.085	1.111	1.140	1.168	1.196	1.225	1.256	1.286	1.316	1.346	1.378	1.410	1.440	1.472	1.504	1.536	1.566	1.599	1.628	1.658	1.688	1.718	1.746	1.775	1.802	1.830	1.858	1.882	1.908	1.931	1.955	1.979	2.001	2.021	2.042	2.060	2.080	2.098	2.112	2.130	2.144	2.158	2.171	2.184	2.196	2.205	2.215	2.224	2.231	2.239	2.245	2.251	2.255	2.260	2.264	2.268	2.270	2.272	2.274	2.275	2.276	2.276	2.278	2.276	2.276	2.275	2.274	2.272	2.271	2.270	2.266	2.264	2.262	2.260	2.256	2.254	2.250	2.246	2.242	2.238	2.234	2.229	2.225	2.219	2.215	2.209	2.204	2.198	2.192	2.188	2.180	2.175	2.168	2.161	2.154	2.148	2.140	2.132	2.125	2.118	2.110	2.102	2.095	2.088	2.080	2.071	2.064	2.056	2.049	2.040	2.034	2.026	2.020	2.013	2.006	2.001	1.996	1.991	1.986	1.984	1.979	1.976	1.974	1.970	1.969	1.968	1.968	1.969	1.970	1.971	1.972	1.976	1.979	1.982	1.986	1.991	1.996	2.002	2.009	2.014	2.021	2.027	2.035	2.041	2.049	2.056	2.062	2.071	2.079	2.085	2.090	2.096	2.102	2.108	2.111	2.115	2.119	2.120	2.122	2.122	2.124	2.122	2.121	2.119	2.115	2.111	2.106	2.100	2.094	2.086	2.076	2.068	2.056	2.045	2.034	2.020	2.006	1.991	1.976	1.962	1.946	1.929	1.912	1.895	1.879	1.861	1.845	1.828	1.810	1.794	1.778	1.761	1.746	1.730	1.718	1.704	1.691	1.679	1.669	1.659	1.651	1.644	1.638	1.634	1.630	1.628	1.626	1.628	1.630	1.632	1.639	1.644	1.652	1.661	1.672	1.684	1.696	1.710	1.728	1.744	1.761	1.781	1.802	1.822	1.845	1.869	1.892	1.916	1.940	1.965	1.991	2.016	2.041	2.068	2.094	2.120	2.145	2.171	2.196	2.220	2.245	2.269	2.290	2.314	2.335	2.355	2.376	2.395	2.414	2.431	2.446	2.462	2.479	2.490	2.502	2.514	2.524	2.532	2.540	2.548	2.552	2.556	2.561	2.564	2.564	2.565	2.565	2.564	2.561	2.558	2.554	2.549	2.544	2.538	2.531	2.522	2.515	2.505	2.496	2.486	2.476	2.465	2.452	2.441	2.428	2.414	2.400	2.385	2.370	2.354	2.338	2.320	2.302	2.284	2.265	2.246	2.226	2.206	2.184	2.162	2.140	2.116	2.092	2.069	2.042	2.016	1.990	1.962	1.934	1.905	1.875	1.845	1.814	1.781	1.749	1.716	1.681	1.648	1.614	1.578	1.541	1.506	1.469	1.432	1.395	1.358	1.321	1.284	1.246	1.210	1.171	1.132	1.096	1.060	1.022	0.986	0.951	0.918	0.882	0.849	0.815	0.782	0.751	0.719	0.689	0.659	0.630	0.602	0.575	0.549	0.524	0.500	0.476	0.455	0.434	0.412	0.394	0.375	0.356	0.340	0.324	0.309	0.292	0.279	0.265	0.252	0.239	0.229	0.216	0.206	0.196	0.186	0.176	0.168	0.159	0.150	0.142	0.134	0.126	0.119	0.111	0.104	0.096	0.090	0.081	0.075	0.069	0.062	0.056	0.050	0.044	0.038	0.031	0.026	0.021	0.016	0.012	0.008	0.002	-0.001	-0.004	-0.008	-0.010	-0.012	-0.014	-0.015	-0.015	-0.016	-0.015	-0.014	-0.012	-0.010	-0.008	-0.004	0.000	0.005	0.010	0.018	0.024	0.030	0.038	0.046	0.055	0.064	0.074	0.082	0.094	0.104	0.116	0.128	0.140	0.151	0.164	0.176	0.189	0.200	0.211	0.225	0.236	0.249	0.261	0.272	0.284	0.295	0.305	0.316	0.328	0.336	0.346	0.354	0.362	0.370	0.378	0.384	0.390	0.395	0.401	0.406	0.410	0.414	0.418	0.421	0.422	0.424	0.425	0.426	0.426	0.428	0.428	0.428	0.429	0.429	0.429	0.430	0.429	0.429	0.430	0.431	0.430	0.431	0.434	0.435	0.438	0.440	0.442	0.446	0.450	0.455	0.460	0.466	0.472	0.480	0.489	0.498	0.507	0.518	0.529	0.540	0.552	0.565	0.579	0.594	0.609	0.624	0.640	0.656	0.674	0.691	0.709	0.728	0.748	0.766	0.785	0.805	0.825	0.845	0.864	0.884	0.902	0.924	0.942	0.960	0.980	0.998	1.016	1.034	1.050	1.068	1.084	1.099	1.112	1.126	1.140	1.152	1.164	1.174	1.184	1.191	1.200	1.205	1.210	1.214	1.216	1.219	1.220	1.221	1.220	1.218	1.214	1.209	1.204	1.198	1.190	1.181	1.172	1.160	1.148	1.135	1.120	1.105	1.089	1.071	1.054	1.034	1.015	0.994	0.971	0.948	0.925	0.900	0.875	0.849	0.822	0.796	0.769	0.740	0.712	0.684	0.654	0.625	0.595	0.565	0.534	0.504	0.474	0.442	0.411	0.382	0.352	0.322	0.292	0.262	0.234	0.205	0.178	0.150	0.122	0.096	0.071	0.045	0.021	-0.001	-0.025	-0.046	-0.068	-0.088	-0.106	-0.125	-0.142	-0.159	-0.174	-0.188	-0.201	-0.214	-0.225	-0.235	-0.244	-0.251	-0.259	-0.266	-0.270	-0.275	-0.278	-0.281	-0.282	-0.284	-0.284	-0.284	-0.282	-0.280	-0.278	-0.274	-0.271	-0.265	-0.261	-0.255	-0.249	-0.242	-0.236	-0.229	-0.222	-0.214	-0.206	-0.199	-0.191	-0.184	-0.176	-0.168	-0.161	-0.152	-0.146	-0.139	-0.130	-0.122	-0.116	-0.110	-0.102	-0.096	-0.089	-0.084	-0.079	-0.072	-0.068	-0.064	-0.060	-0.056	-0.051	-0.049	-0.045	-0.042	-0.040	-0.039	-0.035	-0.034	-0.032	-0.031	-0.029	-0.029	-0.026	-0.025	-0.024	-0.024	-0.021	-0.020	-0.019	-0.019	-0.016	-0.014	-0.012	-0.011	-0.008	-0.006	-0.002	0.000	0.004	0.008	0.011	0.015	0.020	0.025	0.031	0.038	0.044	0.051	0.059	0.068	0.075	0.085	0.095	0.105	0.116	0.126	0.139	0.150	0.162	0.175	0.188	0.201	0.215	0.230	0.244	0.258	0.272	0.288	0.302	0.318	0.332	0.348	0.362	0.378	0.391	0.405	0.420	0.434	0.448	0.460	0.474	0.485	0.496	0.509	0.519	0.529	0.538	0.546	0.554	0.562	0.569	0.572	0.576	0.581	0.582	0.585	0.585	0.585	0.585	0.582	0.579	0.575	0.571	0.565	0.558	0.550	0.542	0.532	0.522	0.512	0.500	0.489	0.475	0.462	0.448	0.432	0.419	0.404	0.388	0.370	0.355	0.339	0.320	0.304	0.288	0.271	0.254	0.239	0.221	0.206	0.191	0.175	0.161	0.148	0.132	0.119	0.106	0.094	0.084	0.072	0.062	0.052	0.044	0.036	0.029	0.021	0.016	0.011	0.006	0.002	0.000	-0.002	-0.004	-0.004	-0.004	-0.002	-0.002	-0.001	0.002	0.004	0.008	0.011	0.016	0.021	0.025	0.031	0.038	0.044	0.050	0.056	0.064	0.070	0.076	0.085	0.091	0.099	0.105	0.112	0.121	0.128	0.134	0.141	0.148	0.155	0.161	0.169	0.174	0.180	0.185	0.191	0.196	0.201	0.206	0.210	0.214	0.219	0.220	0.222	0.224	0.226	0.228	0.228	0.228	0.228	0.226	0.225	0.222	0.220	0.216	0.212	0.206	0.201	0.195	0.188	0.180	0.171	0.161	0.151	0.141	0.129	0.116	0.104	0.089	0.072	0.056	0.040	0.021	0.002	-0.016	-0.036	-0.058	-0.079	-0.101	-0.124	-0.148	-0.171	-0.196	-0.222	-0.249	-0.274	-0.301	-0.329	-0.355	-0.382	-0.410	-0.439	-0.466	-0.495	-0.522	-0.549	-0.576	-0.602	-0.630	-0.656	-0.682	-0.708	-0.732	-0.756	-0.780	-0.802	-0.825	-0.846	-0.868	-0.888	-0.905	-0.924	-0.940	-0.956	-0.971	-0.985	-0.998	-1.010	-1.021	-1.030	-1.039	-1.046	-1.054	-1.060	-1.065	-1.070	-1.072	-1.075	-1.076	-1.078	-1.078	-1.076	-1.075	-1.074	-1.071	-1.068	-1.064	-1.059	-1.054	-1.049	-1.042	-1.035	-1.029	-1.022	-1.016	-1.009	-1.002	-0.995	-0.989	-0.982	-0.974	-0.969	-0.961	-0.955	-0.949	-0.941	-0.936	-0.930	-0.925	-0.920	-0.915	-0.911	-0.908	-0.905	-0.902	-0.900	-0.899	-0.896	-0.895	-0.896	-0.895	-0.896	-0.896	-0.899	-0.902	-0.905	-0.909	-0.912	-0.918	-0.921	-0.928	-0.932	-0.939	-0.944	-0.951	-0.958	-0.965	-0.972	-0.980	-0.988	-0.996	-1.004	-1.011	-1.019	-1.028	-1.035	-1.042	-1.051	-1.058	-1.065	-1.072	-1.080	-1.085	-1.092	-1.099	-1.105	-1.109	-1.114	-1.119	-1.122	-1.126	-1.129	-1.132	-1.134	-1.138	-1.138	-1.139	-1.139	-1.139	-1.138	-1.138	-1.136	-1.134	-1.132	-1.130	-1.128	-1.124	-1.120	-1.118	-1.114	-1.110	-1.106	-1.102	-1.098	-1.094	-1.090	-1.086	-1.082	-1.078	-1.074	-1.070	-1.065	-1.062	-1.058	-1.055	-1.051	-1.049	-1.045	-1.042	-1.040	-1.040	-1.038	-1.036	-1.035	-1.034	-1.034	-1.032	-1.032	-1.032	-1.034	-1.035	-1.035	-1.038	-1.038	-1.040	-1.042	-1.045	-1.048	-1.049	-1.051	-1.054	-1.056	-1.060	-1.062	-1.066	-1.068	-1.071	-1.076	-1.079	-1.082	-1.086	-1.090	-1.094	-1.096	-1.101	-1.105	-1.108	-1.111	-1.115	-1.119	-1.124	-1.126	-1.130	-1.134	-1.138	-1.141	-1.144	-1.148	-1.150	-1.154	-1.158	-1.161	-1.164	-1.168	-1.171	-1.174	-1.178	-1.180	-1.182	-1.186	-1.188	-1.190	-1.192	-1.196	-1.198	-1.199	-1.201	-1.202	-1.204	-1.205	-1.206	-1.208	-1.208	-1.208	-1.206	-1.206	-1.205	-1.205	-1.204	-1.202	-1.200	-1.198	-1.195	-1.192	-1.188	-1.185	-1.181	-1.176	-1.171	-1.166	-1.162	-1.156	-1.149	-1.144	-1.136	-1.130	-1.122	-1.115	-1.106	-1.099	-1.091	-1.082	-1.072	-1.064	-1.055	-1.046	-1.038	-1.028	-1.019	-1.009	-1.000	-0.990	-0.981	-0.972	-0.962	-0.952	-0.944	-0.935	-0.926	-0.918	-0.909	-0.900	-0.891	-0.884	-0.875	-0.868	-0.860	-0.852	-0.844	-0.838	-0.830	-0.824	-0.819	-0.812	-0.808	-0.802	-0.798	-0.792	-0.789	-0.785	-0.780	-0.778	-0.775	-0.772	-0.770	-0.768	-0.766	-0.764	-0.762	-0.762	-0.761	-0.761	-0.761	-0.760	-0.761	-0.761	-0.762	-0.764	-0.765	-0.766	-0.769	-0.771	-0.774	-0.776	-0.778	-0.781	-0.784	-0.788	-0.790	-0.794	-0.798	-0.801	-0.805	-0.810	-0.812	-0.818	-0.820	-0.825	-0.829	-0.832	-0.836	-0.840	-0.844	-0.848	-0.851	-0.855	-0.859	-0.864	-0.866	-0.870	-0.874	-0.876	-0.880	-0.885	-0.888	-0.890	-0.892	-0.895	-0.898	-0.900	-0.904	-0.905	-0.908	-0.909	-0.911	-0.912	-0.915	-0.916	-0.920	-0.921	-0.924	-0.925	-0.928	-0.930	-0.932	-0.935	-0.936	-0.939	-0.944	-0.946	-0.950	-0.954	-0.959	-0.964	-0.969	-0.974	-0.981	-0.986	-0.995	-1.002	-1.010	-1.019	-1.029	-1.039	-1.049	-1.060	-1.074	-1.086	-1.100	-1.114	-1.130	-1.146	-1.164	-1.180	-1.198	-1.215	-1.235	-1.254	-1.274	-1.294	-1.315	-1.336	-1.358	-1.379	-1.401	-1.422	-1.446	-1.468	-1.490	-1.512	-1.535	-1.556	-1.579	-1.601	-1.621	-1.644	-1.664	-1.684	-1.702	-1.721	-1.739	-1.756	-1.772	-1.790	-1.804	-1.819	-1.831	-1.844	-1.855	-1.865	-1.874	-1.882	-1.890	-1.895	-1.900	-1.905	-1.906	-1.909	-1.909	-1.909	-1.908	-1.905	-1.901	-1.898	-1.892	-1.885	-1.879	-1.871	-1.862	-1.854	-1.844	-1.832	-1.822	-1.811	-1.798	-1.786	-1.772	-1.759	-1.745	-1.730	-1.716	-1.701	-1.686	-1.672	-1.658	-1.642	-1.628	-1.612	-1.598	-1.584	-1.569	-1.554	-1.540	-1.526	-1.511	-1.499	-1.484	-1.471	-1.458	-1.444	-1.431	-1.419	-1.406	-1.392	-1.380	-1.369	-1.356	-1.345	-1.332	-1.321	-1.310	-1.300	-1.288	-1.278	-1.265	-1.255	-1.244	-1.232	-1.221	-1.210	-1.199	-1.188	-1.176	-1.165	-1.152	-1.141	-1.129	-1.116	-1.105	-1.092	-1.080	-1.068	-1.055	-1.042	-1.030	-1.018	-1.005	-0.992	-0.980	-0.966	-0.954	-0.941	-0.929	-0.916	-0.904	-0.891	-0.880	-0.869	-0.856	-0.845	-0.834	-0.824	-0.814	-0.804	-0.795	-0.786	-0.778	-0.770	-0.764	-0.756	-0.751	-0.746	-0.742	-0.739	-0.736	-0.734	-0.732	-0.732	-0.732	-0.735	-0.736	-0.740	-0.744	-0.749	-0.754	-0.760	-0.768	-0.774	-0.782	-0.791	-0.801	-0.812	-0.824	-0.835	-0.846	-0.860	-0.872	-0.888	-0.901	-0.916	-0.931	-0.946	-0.962	-0.979	-0.996	-1.012	-1.029	-1.045	-1.062	-1.080	-1.096	-1.112	-1.130	-1.146	-1.162	-1.179	-1.194	-1.210	-1.225	-1.240	-1.254	-1.268	-1.280	-1.294	-1.306	-1.320	-1.331	-1.341	-1.354	-1.362	-1.374	-1.382	-1.391	-1.399	-1.408	-1.415	-1.422	-1.429	-1.435	-1.441	-1.446	-1.452	-1.456	-1.461	-1.465	-1.469	-1.472	-1.475	-1.479	-1.481	-1.485	-1.488	-1.490	-1.494	-1.495	-1.498	-1.500	-1.501	-1.504	-1.508	-1.509	-1.511	-1.514	-1.515	-1.518	-1.520	-1.522	-1.525	-1.526	-1.530	-1.531	-1.534	-1.536	-1.538	-1.540	-1.542	-1.544	-1.546	-1.549	-1.550	-1.554	-1.555	-1.558	-1.559	-1.560	-1.562	-1.562	-1.565	-1.565	-1.566	-1.568	-1.568	-1.569	-1.569	-1.569	-1.569	-1.569	-1.568	-1.566	-1.566	-1.565	-1.565	-1.565	-1.562	-1.562	-1.560	-1.559	-1.558	-1.556	-1.555	-1.554	-1.554	-1.551	-1.550	-1.550	-1.549	-1.549	-1.548	-1.546	-1.548	-1.548	-1.548	-1.548	-1.549	-1.550	-1.550	-1.551	-1.552	-1.555	-1.558	-1.560	-1.562	-1.566	-1.570	-1.574	-1.576	-1.581	-1.585	-1.589	-1.595	-1.599	-1.604	-1.609	-1.614	-1.619	-1.624	-1.628	-1.634	-1.639	-1.642	-1.648	-1.650	-1.655	-1.658	-1.661	-1.665	-1.668	-1.670	-1.671	-1.674	-1.675	-1.675	-1.675	-1.675	-1.675	-1.674	-1.672	-1.669	-1.668	-1.664	-1.661	-1.656	-1.652	-1.646	-1.641	-1.635	-1.629	-1.622	-1.615	-1.608	-1.600	-1.591	-1.582	-1.575	-1.566	-1.556	-1.546	-1.538	-1.529	-1.519	-1.510	-1.501	-1.491	-1.484	-1.475	-1.465	-1.458	-1.450	-1.442	-1.435	-1.429	-1.421	-1.416	-1.410	-1.405	-1.401	-1.399	-1.396	-1.395	-1.394	-1.392	-1.392	-1.395	-1.396	-1.400	-1.405	-1.410	-1.418	-1.424	-1.432	-1.442	-1.454	-1.465	-1.478	-1.492	-1.506	-1.522	-1.540	-1.558	-1.576	-1.596	-1.619	-1.641	-1.665	-1.690	-1.715	-1.741	-1.768	-1.796	-1.826	-1.855	-1.886	-1.916	-1.948	-1.981	-2.014	-2.047	-2.081	-2.116	-2.150	-2.185	-2.219	-2.254	-2.288	-2.322	-2.356	-2.391	-2.422	-2.456	-2.489	-2.520	-2.550	-2.581	-2.611	-2.639	-2.665	-2.691	-2.716	-2.739	-2.760	-2.781	-2.800	-2.818	-2.834	-2.848	-2.860	-2.869	-2.879	-2.886	-2.890	-2.892	-2.894	-2.892	-2.890	-2.884	-2.878	-2.869	-2.858	-2.845	-2.830	-2.814	-2.794	-2.775	-2.752	-2.729	-2.702	-2.676	-2.646	-2.616	-2.584	-2.551	-2.516	-2.481	-2.444	-2.405	-2.368	-2.326	-2.285	-2.244	-2.202	-2.160	-2.119	-2.075	-2.031	-1.989	-1.945	-1.901	-1.859	-1.815	-1.774	-1.732	-1.690	-1.649	-1.610	-1.571	-1.534	-1.496	-1.461	-1.426	-1.391	-1.360	-1.329	-1.299	-1.270	-1.244	-1.219	-1.195	-1.172	-1.152	-1.134	-1.118	-1.101	-1.086	-1.074	-1.062	-1.051	-1.044	-1.036	-1.030	-1.028	-1.022	-1.022	-1.020	-1.021	-1.021	-1.024	-1.028	-1.031	-1.036	-1.041	-1.048	-1.054	-1.060	-1.068	-1.074	-1.081	-1.088	-1.095	-1.104	-1.110	-1.118	-1.124	-1.130	-1.135	-1.141	-1.145	-1.150	-1.154	-1.158	-1.160	-1.162	100.000	5.000	2.000	1.000	3.000	0.000	0.000	0.000	0.000	0.000	0.000	0.000	0.000	0.000	0.000	0.000	0.000	0.000	-1.736	-1.742	-1.751	-1.760	-1.769	-1.779	-1.790	-1.800	-1.812	-1.822	-1.836	-1.850	-1.864	-1.876	-1.891	-1.905	-1.920	-1.936	-1.951	-1.966	-1.982	-1.998	-2.014	-2.030	-2.045	-2.061	-2.078	-2.092	-2.108	-2.124	-2.139	-2.154	-2.169	-2.182	-2.196	-2.209	-2.222	-2.235	-2.249	-2.260	-2.271	-2.282	-2.294	-2.304	-2.312	-2.321	-2.330	-2.338	-2.345	-2.351	-2.359	-2.364	-2.370	-2.374	-2.378	-2.381	-2.385	-2.388	-2.389	-2.391	-2.394	-2.394	-2.395	-2.395	-2.395	-2.394	-2.392	-2.392	-2.391	-2.389	-2.388	-2.385	-2.381	-2.380	-2.376	-2.375	-2.372	-2.369	-2.365	-2.364	-2.360	-2.356	-2.352	-2.350	-2.346	-2.344	-2.341	-2.339	-2.336	-2.334	-2.331	-2.330	-2.328	-2.326	-2.325	-2.324	-2.322	-2.321	-2.321	-2.321	-2.321	-2.321	-2.321	-2.321	-2.322	-2.324	-2.324	-2.326	-2.328	-2.329	-2.330	-2.331	-2.332	-2.334	-2.334	-2.336	-2.338	-2.339	-2.339	-2.340	-2.339	-2.340	-2.339	-2.338	-2.338	-2.335	-2.332	-2.331	-2.328	-2.324	-2.320	-2.316	-2.310	-2.304	-2.298	-2.291	-2.284	-2.274	-2.265	-2.256	-2.245	-2.234	-2.222	-2.210	-2.198	-2.185	-2.171	-2.156	-2.142	-2.126	-2.111	-2.095	-2.079	-2.062	-2.046	-2.029	-2.011	-1.994	-1.976	-1.959	-1.941	-1.924	-1.905	-1.888	-1.871	-1.855	-1.839	-1.821	-1.806	-1.790	-1.775	-1.760	-1.746	-1.732	-1.718	-1.705	-1.692	-1.680	-1.669	-1.656	-1.648	-1.638	-1.628	-1.618	-1.609	-1.601	-1.592	-1.586	-1.579	-1.571	-1.565	-1.560	-1.555	-1.549	-1.544	-1.540	-1.535	-1.531	-1.529	-1.524	-1.520	-1.518	-1.514	-1.511	-1.508	-1.504	-1.502	-1.499	-1.495	-1.492	-1.490	-1.486	-1.484	-1.480	-1.478	-1.474	-1.471	-1.469	-1.465	-1.461	-1.460	-1.456	-1.454	-1.450	-1.448	-1.444	-1.440	-1.438	-1.435	-1.432	-1.431	-1.429	-1.425	-1.424	-1.422	-1.421	-1.420	-1.419	-1.418	-1.416	-1.418	-1.416	-1.416	-1.415	-1.415	-1.416	-1.418	-1.418	-1.420	-1.421	-1.422	-1.426	-1.429	-1.431	-1.432	-1.435	-1.439	-1.441	-1.444	-1.446	-1.450	-1.452	-1.455	-1.459	-1.461	-1.464	-1.466	-1.469	-1.471	-1.472	-1.475	-1.476	-1.479	-1.480	-1.481	-1.484	-1.485	-1.485	-1.485	-1.486	-1.485	-1.486	-1.486	-1.486	-1.485	-1.484	-1.484	-1.482	-1.481	-1.480	-1.480	-1.479	-1.478	-1.476	-1.475	-1.474	-1.474	-1.471	-1.470	-1.469	-1.469	-1.468	-1.466	-1.466	-1.466	-1.466	-1.465	-1.465	-1.465	-1.466	-1.466	-1.468	-1.468	-1.469	-1.470	-1.471	-1.474	-1.475	-1.478	-1.479	-1.481	-1.482	-1.485	-1.488	-1.490	-1.492	-1.496	-1.498	-1.500	-1.501	-1.504	-1.505	-1.506	-1.508	-1.508	-1.509	-1.510	-1.509	-1.509	-1.508	-1.505	-1.504	-1.501	-1.498	-1.494	-1.490	-1.485	-1.479	-1.471	-1.464	-1.456	-1.449	-1.440	-1.430	-1.419	-1.408	-1.396	-1.384	-1.371	-1.358	-1.342	-1.328	-1.311	-1.295	-1.278	-1.261	-1.241	-1.224	-1.204	-1.185	-1.165	-1.145	-1.125	-1.104	-1.082	-1.061	-1.040	-1.019	-0.996	-0.975	-0.952	-0.932	-0.911	-0.889	-0.868	-0.848	-0.828	-0.808	-0.788	-0.769	-0.751	-0.734	-0.715	-0.699	-0.682	-0.666	-0.651	-0.636	-0.624	-0.611	-0.599	-0.588	-0.578	-0.569	-0.560	-0.552	-0.546	-0.541	-0.535	-0.531	-0.529	-0.526	-0.526	-0.525	-0.526	-0.529	-0.531	-0.534	-0.539	-0.544	-0.550	-0.556	-0.564	-0.571	-0.580	-0.590	-0.599	-0.610	-0.622	-0.635	-0.648	-0.661	-0.674	-0.689	-0.704	-0.720	-0.735	-0.751	-0.769	-0.785	-0.802	-0.820	-0.839	-0.856	-0.875	-0.892	-0.911	-0.930	-0.949	-0.969	-0.988	-1.006	-1.025	-1.044	-1.064	-1.082	-1.101	-1.121	-1.140	-1.159	-1.178	-1.195	-1.214	-1.231	-1.250	-1.266	-1.284	-1.301	-1.319	-1.335	-1.350	-1.368	-1.382	-1.398	-1.412	-1.426	-1.440	-1.454	-1.466	-1.479	-1.491	-1.502	-1.514	-1.525	-1.535	-1.544	-1.554	-1.561	-1.570	-1.578	-1.584	-1.590	-1.596	-1.601	-1.605	-1.609	-1.611	-1.614	-1.615	-1.616	-1.618	-1.618	-1.615	-1.615	-1.612	-1.610	-1.606	-1.602	-1.598	-1.594	-1.589	-1.582	-1.575	-1.569	-1.561	-1.554	-1.546	-1.536	-1.529	-1.519	-1.510	-1.500	-1.490	-1.480	-1.469	-1.460	-1.449	-1.438	-1.428	-1.418	-1.406	-1.395	-1.386	-1.375	-1.365	-1.356	-1.348	-1.339	-1.330	-1.322	-1.315	-1.308	-1.301	-1.296	-1.291	-1.286	-1.282	-1.280	-1.278	-1.275	-1.275	-1.274	-1.274	-1.276	-1.278	-1.281	-1.284	-1.286	-1.291	-1.298	-1.302	-1.309	-1.316	-1.325	-1.332	-1.342	-1.351	-1.360	-1.371	-1.381	-1.391	-1.402	-1.414	-1.425	-1.436	-1.448	-1.459	-1.470	-1.480	-1.491	-1.501	-1.511	-1.520	-1.529	-1.539	-1.546	-1.554	-1.561	-1.568	-1.572	-1.578	-1.582	-1.586	-1.589	-1.591	-1.592	-1.592	-1.592	-1.592	-1.591	-1.589	-1.586	-1.581	-1.578	-1.572	-1.568	-1.560	-1.554	-1.546	-1.538	-1.529	-1.521	-1.510	-1.501	-1.492	-1.481	-1.472	-1.461	-1.450	-1.441	-1.431	-1.420	-1.411	-1.401	-1.392	-1.382	-1.374	-1.366	-1.358	-1.351	-1.344	-1.338	-1.332	-1.328	-1.322	-1.319	-1.318	-1.315	-1.314	-1.314	-1.314	-1.316	-1.318	-1.321	-1.326	-1.332	-1.339	-1.346	-1.354	-1.364	-1.374	-1.385	-1.398	-1.411	-1.425	-1.440	-1.456	-1.472	-1.491	-1.510	-1.531	-1.550	-1.572	-1.595	-1.619	-1.642	-1.669	-1.694	-1.721	-1.749	-1.776	-1.806	-1.835	-1.865	-1.896	-1.928	-1.960	-1.991	-2.024	-2.058	-2.090	-2.124	-2.156	-2.190	-2.224	-2.259	-2.292	-2.325	-2.358	-2.391	-2.424	-2.456	-2.488	-2.518	-2.549	-2.578	-2.606	-2.634	-2.661	-2.688	-2.711	-2.734	-2.756	-2.778	-2.798	-2.815	-2.830	-2.846	-2.859	-2.870	-2.880	-2.888	-2.892	-2.898	-2.899	-2.899	-2.898	-2.894	-2.889	-2.880	-2.871	-2.860	-2.846	-2.830	-2.812	-2.794	-2.772	-2.750	-2.724	-2.699	-2.670	-2.640	-2.609	-2.578	-2.542	-2.508	-2.470	-2.432	-2.392	-2.354	-2.314	-2.272	-2.230	-2.188	-2.145	-2.101	-2.058	-2.015	-1.970	-1.928	-1.885	-1.841	-1.799	-1.755	-1.714	-1.672	-1.632	-1.592	-1.555	-1.516	-1.480	-1.445	-1.411	-1.379	-1.345	-1.315	-1.286	-1.259	-1.232	-1.209	-1.184	-1.162	-1.142	-1.122	-1.105	-1.089	-1.074	-1.060	-1.049	-1.036	-1.026	-1.019	-1.010	-1.004	-0.999	-0.994	-0.990	-0.988	-0.985	-0.982	-0.981	-0.981	-0.981	-0.980	-0.981	-0.981	-0.982	-0.984	-0.984	-0.984	-0.982	-0.984	-0.984	-0.981	-0.980	-0.978	-0.975	-0.972	-0.968	-0.962	-0.958	-0.951	-0.944	-0.936	-0.928	-0.918	-0.908	-0.896	-0.885	-0.872	-0.859	-0.845	-0.831	-0.816	-0.800	-0.784	-0.768	-0.750	-0.731	-0.715	-0.695	-0.678	-0.659	-0.640	-0.622	-0.604	-0.586	-0.568	-0.550	-0.532	-0.516	-0.499	-0.482	-0.468	-0.454	-0.441	-0.430	-0.418	-0.406	-0.398	-0.390	-0.382	-0.376	-0.372	-0.370	-0.368	-0.368	-0.369	-0.371	-0.375	-0.381	-0.388	-0.396	-0.406	-0.418	-0.431	-0.445	-0.461	-0.478	-0.495	-0.515	-0.536	-0.559	-0.581	-0.606	-0.632	-0.658	-0.685	-0.714	-0.742	-0.771	-0.801	-0.831	-0.862	-0.894	-0.925	-0.956	-0.989	-1.020	-1.052	-1.084	-1.115	-1.145	-1.175	-1.205	-1.234	-1.261	-1.290	-1.318	-1.342	-1.369	-1.392	-1.415	-1.438	-1.459	-1.479	-1.496	-1.514	-1.529	-1.544	-1.558	-1.568	-1.579	-1.588	-1.595	-1.601	-1.605	-1.609	-1.611	-1.611	-1.610	-1.608	-1.605	-1.601	-1.595	-1.588	-1.580	-1.572	-1.562	-1.552	-1.541	-1.529	-1.518	-1.504	-1.491	-1.478	-1.462	-1.449	-1.434	-1.420	-1.406	-1.394	-1.381	-1.368	-1.356	-1.344	-1.332	-1.324	-1.315	-1.308	-1.300	-1.296	-1.291	-1.289	-1.288	-1.288	-1.289	-1.291	-1.296	-1.301	-1.310	-1.319	-1.329	-1.341	-1.355	-1.370	-1.388	-1.406	-1.425	-1.446	-1.468	-1.492	-1.516	-1.541	-1.568	-1.596	-1.625	-1.654	-1.684	-1.715	-1.746	-1.776	-1.809	-1.840	-1.871	-1.902	-1.934	-1.962	-1.992	-2.022	-2.051	-2.078	-2.104	-2.129	-2.154	-2.176	-2.198	-2.218	-2.235	-2.251	-2.266	-2.280	-2.290	-2.300	-2.308	-2.314	-2.318	-2.319	-2.319	-2.318	-2.312	-2.306	-2.299	-2.289	-2.278	-2.264	-2.250	-2.232	-2.215	-2.195	-2.174	-2.151	-2.128	-2.102	-2.076	-2.050	-2.022	-1.994	-1.964	-1.934	-1.902	-1.871	-1.841	-1.809	-1.776	-1.745	-1.712	-1.680	-1.649	-1.618	-1.586	-1.556	-1.526	-1.496	-1.466	-1.436	-1.409	-1.380	-1.354	-1.326	-1.300	-1.274	-1.249	-1.226	-1.202	-1.180	-1.159	-1.136	-1.116	-1.098	-1.078	-1.060	-1.042	-1.025	-1.009	-0.992	-0.978	-0.962	-0.948	-0.934	-0.921	-0.909	-0.895	-0.882	-0.871	-0.860	-0.849	-0.838	-0.826	-0.816	-0.806	-0.799	-0.789	-0.780	-0.771	-0.762	-0.755	-0.746	-0.739	-0.732	-0.725	-0.718	-0.710	-0.705	-0.699	-0.692	-0.686	-0.681	-0.676	-0.670	-0.666	-0.661	-0.658	-0.652	-0.650	-0.646	-0.642	-0.640	-0.636	-0.634	-0.632	-0.631	-0.629	-0.628	-0.628	-0.628	-0.626	-0.628	-0.628	-0.629	-0.630	-0.631	-0.634	-0.636	-0.638	-0.640	-0.642	-0.646	-0.651	-0.655	-0.659	-0.664	-0.669	-0.675	-0.681	-0.688	-0.695	-0.701	-0.710	-0.719	-0.728	-0.735	-0.745	-0.755	-0.765	-0.775	-0.785	-0.796	-0.809	-0.820	-0.831	-0.844	-0.856	-0.869	-0.881	-0.895	-0.909	-0.922	-0.936	-0.950	-0.964	-0.978	-0.992	-1.006	-1.021	-1.036	-1.050	-1.065	-1.080	-1.094	-1.109	-1.124	-1.138	-1.152	-1.168	-1.181	-1.196	-1.209	-1.224	-1.238	-1.251	-1.264	-1.278	-1.290	-1.304	-1.316	-1.329	-1.341	-1.354	-1.366	-1.378	-1.389	-1.400	-1.410	-1.421	-1.431	-1.440	-1.450	-1.459	-1.468	-1.476	-1.484	-1.491	-1.499	-1.505	-1.510	-1.515	-1.520	-1.525	-1.529	-1.532	-1.535	-1.538	-1.540	-1.541	-1.541	-1.542	-1.542	-1.542	-1.540	-1.539	-1.536	-1.534	-1.530	-1.528	-1.522	-1.519	-1.514	-1.509	-1.502	-1.495	-1.490	-1.481	-1.475	-1.466	-1.460	-1.451	-1.444	-1.436	-1.426	-1.419	-1.411	-1.402	-1.396	-1.388	-1.380	-1.372	-1.365	-1.359	-1.352	-1.346	-1.341	-1.336	-1.330	-1.326	-1.322	-1.319	-1.316	-1.314	-1.312	-1.311	-1.312	-1.312	-1.315	-1.316	-1.320	-1.324	-1.328	-1.332	-1.338	-1.345	-1.351	-1.359	-1.368	-1.378	-1.386	-1.396	-1.408	-1.419	-1.430	-1.441	-1.454	-1.466	-1.479	-1.492	-1.502	-1.515	-1.529	-1.541	-1.552	-1.565	-1.579	-1.590	-1.600	-1.610	-1.621	-1.630	-1.639	-1.649	-1.656	-1.662	-1.669	-1.675	-1.680	-1.684	-1.686	-1.689	-1.690	-1.691	-1.691	-1.690	-1.688	-1.685	-1.681	-1.676	-1.671	-1.666	-1.659	-1.652	-1.644	-1.636	-1.626	-1.619	-1.608	-1.598	-1.588	-1.579	-1.568	-1.556	-1.545	-1.535	-1.525	-1.514	-1.504	-1.494	-1.484	-1.475	-1.465	-1.456	-1.448	-1.441	-1.432	-1.426	-1.420	-1.415	-1.410	-1.406	-1.402	-1.400	-1.398	-1.396	-1.396	-1.396	-1.396	-1.398	-1.399	-1.401	-1.404	-1.408	-1.412	-1.416	-1.421	-1.428	-1.434	-1.440	-1.446	-1.454	-1.461	-1.469	-1.478	-1.485	-1.494	-1.502	-1.511	-1.520	-1.528	-1.536	-1.545	-1.552	-1.560	-1.569	-1.575	-1.584	-1.590	-1.596	-1.602	-1.610	-1.615	-1.620	-1.625	-1.628	-1.631	-1.635	-1.638	-1.640	-1.641	-1.641	-1.641	-1.640	-1.639	-1.636	-1.634	-1.629	-1.625	-1.620	-1.612	-1.606	-1.599	-1.590	-1.581	-1.571	-1.560	-1.549	-1.536	-1.525	-1.510	-1.496	-1.480	-1.465	-1.449	-1.431	-1.414	-1.395	-1.378	-1.360	-1.340	-1.321	-1.301	-1.281	-1.262	-1.242	-1.222	-1.201	-1.182	-1.164	-1.144	-1.125	-1.108	-1.089	-1.072	-1.056	-1.041	-1.025	-1.011	-0.998	-0.986	-0.974	-0.964	-0.955	-0.946	-0.939	-0.932	-0.929	-0.925	-0.924	-0.921	-0.921	-0.924	-0.926	-0.930	-0.935	-0.941	-0.949	-0.956	-0.966	-0.976	-0.988	-0.999	-1.011	-1.026	-1.040	-1.056	-1.071	-1.088	-1.104	-1.119	-1.135	-1.152	-1.170	-1.186	-1.202	-1.220	-1.235	-1.252	-1.268	-1.284	-1.299	-1.312	-1.325	-1.338	-1.350	-1.362	-1.372	-1.382	-1.391	-1.399	-1.408	-1.414	-1.420	-1.425	-1.429	-1.432	-1.435	-1.436	-1.436	-1.438	-1.436	-1.435	-1.432	-1.430	-1.428	-1.422	-1.420	-1.415	-1.410	-1.405	-1.400	-1.394	-1.389	-1.382	-1.376	-1.371	-1.364	-1.359	-1.354	-1.348	-1.341	-1.336	-1.331	-1.326	-1.322	-1.318	-1.314	-1.310	-1.305	-1.302	-1.300	-1.298	-1.295	-1.294	-1.292	-1.290	-1.290	-1.289	-1.290	-1.289	-1.290	-1.291	-1.291	-1.291	-1.292	-1.294	-1.295	-1.296	-1.299	-1.300	-1.301	-1.302	-1.304	-1.305	-1.306	-1.306	-1.308	-1.309	-1.309	-1.309	-1.308	-1.305	-1.304	-1.302	-1.300	-1.296	-1.292	-1.290	-1.286	-1.281	-1.276	-1.271	-1.265	-1.258	-1.250	-1.244	-1.235	-1.225	-1.215	-1.205	-1.195	-1.184	-1.172	-1.160	-1.148	-1.135	-1.121	-1.108	-1.095	-1.081	-1.068	-1.052	-1.039	-1.024	-1.009	-0.995	-0.981	-0.966	-0.952	-0.939	-0.925	-0.911	-0.898	-0.884	-0.872	-0.859	-0.848	-0.836	-0.824	-0.814	-0.805	-0.795	-0.785	-0.778	-0.770	-0.762	-0.756	-0.750	-0.745	-0.740	-0.736	-0.732	-0.729	-0.728	-0.725	-0.725	-0.722	-0.724	-0.724	-0.725	-0.726	-0.728	-0.730	-0.732	-0.735	-0.738	-0.740	-0.745	-0.748	-0.752	-0.756	-0.761	-0.765	-0.770	-0.774	-0.779	-0.782	-0.788	-0.791	-0.796	-0.801	-0.805	-0.809	-0.812	-0.816	-0.819	-0.824	-0.826	-0.829	-0.832	-0.835	-0.836	-0.839	-0.841	-0.844	-0.846	-0.848	-0.849	-0.851	-0.852	-0.854	-0.856	-0.859	-0.861	-0.864	-0.866	-0.869	-0.870	-0.874	-0.876	-0.879	-0.882	-0.886	-0.890	-0.894	-0.899	-0.902	-0.909	-0.914	-0.919	-0.926	-0.932	-0.939	-0.946	-0.954	-0.961	-0.970	-0.979	-0.988	-0.998	-1.008	-1.016	-1.029	-1.039	-1.049	-1.060	-1.071	-1.084	-1.094	-1.105	-1.116	-1.128	-1.138	-1.149	-1.159	-1.170	-1.181	-1.190	-1.201	-1.210	-1.219	-1.229	-1.236	-1.244	-1.251	-1.259	-1.265	-1.270	-1.274	-1.279	-1.282	-1.285	-1.288	-1.290	-1.291	-1.291	-1.291	-1.289	-1.289	-1.286	-1.284	-1.280	-1.275	-1.271	-1.266	-1.260	-1.252	-1.246	-1.239	-1.231	-1.221	-1.212	-1.204	-1.195	-1.184	-1.172	-1.162	-1.152	-1.140	-1.130	-1.119	-1.106	-1.094	-1.081	-1.069	-1.058	-1.044	-1.032	-1.020	-1.006	-0.994	-0.981	-0.968	-0.956	-0.942	-0.931	-0.920	-0.909	-0.896	-0.884	-0.874	-0.861	-0.850	-0.839	-0.828	-0.818	-0.806	-0.796	-0.785	-0.775	-0.765	-0.755	-0.744	-0.734	-0.724	-0.714	-0.704	-0.694	-0.685	-0.675	-0.665	-0.655	-0.645	-0.636	-0.628	-0.618	-0.609	-0.599	-0.589	-0.579	-0.570	-0.560	-0.549	-0.539	-0.529	-0.519	-0.509	-0.498	-0.486	-0.475	-0.465	-0.455	-0.442	-0.431	-0.421	-0.410	-0.399	-0.386	-0.375	-0.364	-0.352	-0.340	-0.328	-0.316	-0.304	-0.292	-0.281	-0.269	-0.256	-0.245	-0.232	-0.222	-0.210	-0.199	-0.188	-0.176	-0.165	-0.155	-0.145	-0.135	-0.125	-0.115	-0.106	-0.098	-0.090	-0.080	-0.072	-0.066	-0.060	-0.052	-0.046	-0.040	-0.035	-0.030	-0.026	-0.021	-0.019	-0.014	-0.011	-0.009	-0.008	-0.005	-0.004	-0.002	-0.001	-0.001	0.000	-0.001	0.000	-0.001	-0.004	-0.004	-0.006	-0.008	-0.009	-0.010	-0.014	-0.015	-0.018	-0.021	-0.024	-0.026	-0.031	-0.034	-0.038	-0.041	-0.045	-0.049	-0.054	-0.059	-0.062	-0.068	-0.074	-0.078	-0.082	-0.088	-0.094	-0.101	-0.108	-0.114	-0.121	-0.128	-0.135	-0.141	-0.150	-0.156	-0.164	-0.172	-0.180	-0.188	-0.195	-0.204	-0.212	-0.220	-0.228	-0.235	-0.244	-0.250	-0.258	-0.265	-0.271	-0.276	-0.284	-0.290	-0.294	-0.299	-0.301	-0.306	-0.308	-0.309	-0.309	-0.309	-0.309	-0.308	-0.304	-0.300	-0.295	-0.289	-0.281	-0.272	-0.264	-0.252	-0.241	-0.229	-0.214	-0.200	-0.184	-0.166	-0.148	-0.129	-0.109	-0.088	-0.066	-0.042	-0.019	0.006	0.030	0.055	0.081	0.108	0.135	0.161	0.188	0.214	0.241	0.268	0.294	0.320	0.346	0.371	0.395	0.419	0.442	0.464	0.484	0.504	0.522	0.540	0.556	0.570	0.582	0.594	0.604	0.612	0.618	0.622	0.625	0.626	0.624	0.620	0.615	0.609	0.599	0.588	0.574	0.559	0.540	0.520	0.500	0.476	0.450	0.422	0.394	0.362	0.330	0.295	0.258	0.220	0.181	0.140	0.099	0.055	0.010	-0.035	-0.081	-0.129	-0.178	-0.226	-0.276	-0.325	-0.376	-0.428	-0.478	-0.529	-0.580	-0.632	-0.682	-0.734	-0.784	-0.834	-0.885	-0.932	-0.981	-1.028	-1.075	-1.121	-1.165	-1.209	-1.251	-1.292	-1.332	-1.371	-1.409	-1.445	-1.479	-1.512	-1.544	-1.574	-1.602	-1.629	-1.654	-1.679	-1.700	-1.720	-1.739	-1.755	-1.771	-1.785	-1.799	-1.809	-1.819	-1.826	-1.834	-1.840	-1.845	-1.848	-1.849	-1.851	-1.850	-1.850	-1.848	-1.845	-1.841	-1.838	-1.834	-1.828	-1.821	-1.816	-1.810	-1.804	-1.798	-1.791	-1.784	-1.778	-1.770	-1.762	-1.756	-1.750	-1.744	-1.738	-1.732	-1.726	-1.721	-1.716	-1.712	-1.708	-1.704	-1.700	-1.696	-1.694	-1.690	-1.686	-1.684	-1.680	-1.679	-1.675	-1.674	-1.671	-1.668	-1.665	-1.661	-1.659	-1.655	-1.650	-1.646	-1.641	-1.635	-1.630	-1.622	-1.615	-1.606	-1.598	-1.589	-1.578	-1.566	-1.554	-1.541	-1.526	-1.512	-1.498	-1.480	-1.464	-1.446	-1.428	-1.408	-1.389	-1.366	-1.346	-1.324	-1.301	-1.280	-1.256	-1.232	-1.209	-1.185	-1.160	-1.138	-1.112	-1.089	-1.066	-1.042	-1.020	-0.998	-0.975	-0.955	-0.934	-0.915	-0.895	-0.879	-0.861	-0.846	-0.831	-0.816	-0.805	-0.794	-0.782	-0.774	-0.766	-0.760	-0.754	-0.751	-0.748	-0.746	-0.746	-0.746	-0.749	-0.751	-0.758	-0.762	-0.768	-0.776	-0.784	-0.795	-0.805	-0.816	-0.829	-0.841	-0.854	-0.869	-0.884	-0.899	-0.915	-0.932	-0.949	-0.965	-0.984	-1.001	-1.019	-1.038	-1.056	-1.074	-1.094	-1.111	-1.130	-1.150	-1.169	-1.186	-1.204	-1.224	-1.241	-1.261	-1.280	-1.298	-1.316	-1.334	-1.352	-1.370	-1.388	-1.406	-1.424	-1.441	-1.461	-1.478	-1.495	-1.512	-1.530	-1.548	-1.565	-1.581	-1.598	-1.614	-1.630	-1.645	-1.661	-1.678	-1.691	-1.708	-1.720	-1.735	-1.748	-1.761	-1.774	-1.786	-1.796	-1.808	-1.818	-1.828	-1.836	-1.845	-1.852	-1.859	-1.864	-1.870	-1.875	-1.879	-1.881	-1.884	-1.885	-1.886	-1.886	-1.886	-1.885	-1.882	-1.880	-1.876	-1.872	-1.866	-1.861	-1.855	-1.849	-1.841	-1.834	-1.825	-1.816	-1.806	-1.796	-1.786	-1.776	-1.764	-1.752	-1.741	-1.728	-1.716	-1.704	-1.690	-1.676	-1.665	-1.651	-1.639	-1.625	-1.611	-1.596	-1.585	-1.570	-1.558	-1.542	-1.530	-1.515	-1.502	-1.489	-1.476	-1.464	-1.450	-1.438	-1.426	-1.414	-1.401	-1.390	-1.379	-1.368	-1.358	-1.346	-1.338	-1.328	-1.320	-1.311	-1.304	-1.296	-1.289	-1.284	-1.278	-1.271	-1.268	-1.264	-1.260	-1.258	-1.256	-1.254	-1.254	-1.252	-1.254	-1.255	-1.258	-1.260	-1.262	-1.268	-1.271	-1.278	-1.284	-1.289	-1.296	-1.305	-1.312	-1.322	-1.330	-1.340	-1.352	-1.362	-1.374	-1.385	-1.398	-1.410	-1.422	-1.436	-1.450	-1.464	-1.478	-1.491	-1.505	-1.519	-1.534	-1.546	-1.561	-1.576	-1.590	-1.605	-1.621	-1.635	-1.649	-1.664	-1.679	-1.692	-1.709	-1.724	-1.739	-1.752	-1.769	-1.784	-1.799	-1.815	-1.830	-1.848	-1.864	-1.880	-1.896	-1.914	-1.931	-1.950	-1.968	-1.986	-2.006	-2.026	-2.045	-2.066	-2.088	-2.109	-2.131	-2.151	-2.174	-2.199	-2.221	-2.245	-2.269	-2.292	-2.318	-2.341	-2.366	-2.391	-2.418	-2.442	-2.466	-2.492	-2.518	-2.541	-2.568	-2.590	-2.614	-2.638	-2.660	-2.684	-2.705	-2.728	-2.749	-2.769	-2.789	-2.808	-2.825	-2.841	-2.858	-2.872	-2.888	-2.900	-2.912	-2.924	-2.935	-2.944	-2.952	-2.960	-2.968	-2.974	-2.979	-2.982	-2.988	-2.990	-2.992	-2.994	-2.995	-2.995	-2.995	-2.995	-2.992	-2.992	-2.990	-2.989	-2.986	-2.982	-2.980	-2.979	-2.975	-2.972	-2.970	-2.968	-2.965	-2.961	-2.960	-2.958	-2.955	-2.954	-2.951	-2.950	-2.948	-2.948	-2.945	-2.945	-2.944	-2.942	-2.942	-2.942	-2.941	-2.941	-2.942	-2.942	-2.941	-2.941	-2.941	-2.941	-2.941	-2.941	-2.940	-2.941	-2.939	-2.939	-2.938	-2.936	-2.935	-2.934	-2.934	-2.931	-2.931	-2.929	-2.926	-2.926	-2.924	-2.921	-2.920	-2.919	-2.916	-2.915	-2.914	-2.912	-2.911	-2.911	-2.910	-2.909	-2.909	-2.909	-2.910	-2.911	-2.912	-2.914	-2.916	-2.920	-2.924	-2.929	-2.934	-2.940	-2.946	-2.954	-2.961	-2.971	-2.980	-2.990	-3.001	-3.014	-3.028	-3.041	-3.055	-3.071	-3.088	-3.105	-3.124	-3.142	-3.162	-3.184	-3.204	-3.225	-3.249	-3.271	-3.295	-3.320	-3.345	-3.370	-3.395	-3.420	-3.446	-3.471	-3.499	-3.525	-3.551	-3.578	-3.604	-3.631	-3.658	-3.682	-3.709	-3.735	-3.760	-3.784	-3.809	-3.832	-3.855	-3.878	-3.900	-3.921	-3.942	-3.961	-3.981	-4.000	-4.018	-4.034	-4.050	-4.065	-4.080	-4.094	-4.105	-4.116	-4.128	-4.138	-4.146	-4.154	-4.161	-4.166	-4.172	-4.178	-4.180	-4.184	-4.185	-4.186	-4.186	-4.188	-4.188	-4.185	-4.182	-4.181	-4.178	-4.174	-4.169	-4.165	-4.160	-4.155	-4.150	-4.146	-4.140	-4.134	-4.128	-4.122	-4.118	-4.110	-4.104	-4.099	-4.093	-4.085	-4.080	-4.072	-4.066	-4.061	-4.055	-4.050	-4.044	-4.039	-4.032	-4.028	-4.021	-4.016	-4.009	-4.004	-3.998	-3.991	-3.985	-3.978	-3.970	-3.962	-3.954	-3.945	-3.935	-3.925	-3.914	-3.902	-3.890	-3.876	-3.862	-3.849	-3.831	-3.815	-3.796	-3.778	-3.758	-3.736	-3.714	-3.691	-3.668	-3.641	-3.615	-3.588	-3.559	-3.529	-3.498	-3.466	-3.434	-3.400	-3.366	-3.331	-3.296	-3.260	-3.222	-3.185	-3.148	-3.109	-3.071	-3.031	-2.994	-2.954	-2.915	-2.876	-2.838	-2.800	-2.761	-2.725	-2.688	-2.652	-2.618	-2.582	-2.549	-2.515	-2.484	-2.454	-2.425	-2.396	-2.368	-2.342	-2.318	-2.295	-2.272	-2.254	-2.234	-2.216	-2.200	-2.184	-2.170	-2.158	-2.145	-2.136	-2.128	-2.119	-2.112	-2.108	-2.104	-2.100	-2.098	-2.095	-2.095	-2.095	-2.096	-2.098	-2.100	-2.101	-2.105	-2.108	-2.111	-2.115	-2.119	-2.122	-2.126	-2.131	-2.134	-2.138	-2.141	-2.144	-2.146	-2.148	-2.149	-2.150	-2.150	-2.149	-2.149	-2.145	-2.144	-2.140	-2.136	-2.131	-2.125	-2.118	-2.109	-2.100	-2.091	-2.080	-2.068	-2.056	-2.042	-2.029	-2.014	-1.998	-1.981	-1.964	-1.946	-1.928	-1.909	-1.889	-1.869	-1.848	-1.826	-1.804	-1.782	-1.760	-1.736	-1.714	-1.690	-1.668	-1.644	-1.620	-1.596	-1.572	-1.549	-1.526	-1.504	-1.480	-1.458	-1.435	-1.412	-1.391	-1.369	-1.348	-1.328	-1.306	-1.286	-1.268	-1.249	-1.231	-1.212	-1.196	-1.179	-1.162	-1.148	-1.131	-1.118	-1.102	-1.089	-1.078	-1.065	-1.052	-1.042	-1.031	-1.022	-1.012	-1.004	-0.995	-0.988	-0.981	-0.974	-0.968	-0.961	-0.956	-0.950	-0.946	-0.941	-0.938	-0.934	-0.931	-0.928	-0.924	-0.921	-0.919	-0.916	-0.915	-0.914	-0.911	-0.909	-0.908	-0.906	-0.904	-0.902	-0.900	-0.899	-0.898	-0.895	-0.894	-0.891	-0.890	-0.889	-0.886	-0.884	-0.882	-0.880	-0.878	-0.875	-0.874	-0.871	-0.869	-0.868	-0.865	-0.862	-0.861	-0.860	-0.860	-0.859	-0.856	-0.856	-0.856	-0.855	-0.858	-0.858	-0.859	-0.860	-0.862	-0.865	-0.868	-0.871	-0.876	-0.881	-0.886	-0.892	-0.901	-0.908	-0.916	-0.925	-0.935	-0.945	-0.956	-0.968	-0.979	-0.991	-1.005	-1.019	-1.031	-1.046	-1.061	-1.076	-1.092	-1.108	-1.124	-1.140	-1.156	-1.171	-1.188	-1.202	-1.218	-1.232	-1.246	-1.261	-1.274	-1.286	-1.299	-1.310	-1.320	-1.329	-1.336	-1.341	-1.348	-1.351	-1.354	-1.355	-1.355	-1.351	-1.349	-1.344	-1.336	-1.329	-1.319	-1.306	-1.294	-1.280	-1.262	-1.245	-1.225	-1.204	-1.181	-1.158	-1.132	-1.106	-1.078	-1.050	-1.020	-0.990	-0.958	-0.925	-0.894	-0.859	-0.825	-0.791	-0.758	-0.722	-0.688	-0.652	-0.618	-0.584	-0.550	-0.516	-0.484	-0.451	-0.420	-0.389	-0.359	-0.331	-0.304	-0.278	-0.251	-0.228	-0.205	-0.184	-0.164	-0.145	-0.129	-0.112	-0.099	-0.085	-0.074	-0.064	-0.055	-0.048	-0.041	-0.036	-0.032	-0.029	-0.028	-0.028	-0.029	-0.030	-0.031	-0.035	-0.039	-0.044	-0.050	-0.056	-0.064	-0.070	-0.078	-0.086	-0.094	-0.102	-0.112	-0.121	-0.130	-0.140	-0.149	-0.158	-0.168	-0.176	-0.185	-0.195	-0.204	-0.212	-0.221	-0.230	-0.236	-0.245	-0.255	-0.262	-0.270	-0.278	-0.285	-0.292	-0.299	-0.306	-0.314	-0.320	-0.328	-0.335	-0.341	-0.348	-0.355	-0.360	-0.366	-0.374	-0.380	-0.386	-0.391	-0.398	-0.402	-0.410	-0.414	-0.419	-0.424	-0.430	-0.435	-0.439	-0.442	-0.448	-0.451	-0.455	-0.458	-0.460	-0.461	-0.464	-0.465	-0.466	-0.466	-0.465	-0.465	-0.464	-0.462	-0.460	-0.456	-0.454	-0.450	-0.445	-0.439	-0.434	-0.426	-0.421	-0.412	-0.405	-0.396	-0.388	-0.378	-0.366	-0.356	-0.345	-0.334	-0.322	-0.310	-0.299	-0.286	-0.274	-0.260	-0.249	-0.236	-0.224	-0.212	-0.200	-0.188	-0.178	-0.166	-0.156	-0.146	-0.138	-0.130	-0.122	-0.115	-0.110	-0.106	-0.101	-0.099	-0.098	-0.096	-0.098	-0.099	-0.101	-0.106	-0.111	-0.116	-0.125	-0.135	-0.144	-0.155	-0.169	-0.181	-0.198	-0.214	-0.231	-0.252	-0.272	-0.295	-0.318	-0.341	-0.368	-0.394	-0.421	-0.449	-0.479	-0.509	-0.540	-0.571	-0.604	-0.638	-0.671	-0.706	-0.741	-0.778	-0.812	-0.849	-0.885	-0.922	-0.960	-0.996	-1.032	-1.070	-1.108	-1.145	-1.182	-1.220	-1.256	-1.294	-1.330	-1.368	-1.402	-1.439	-1.475	-1.510	-1.545	-1.579	-1.614	-1.648	-1.680	-1.712	-1.746	-1.776	-1.809	-1.839	-1.868	-1.898	-1.925	-1.954	-1.980	-2.006	-2.033	-2.058	-2.081	-2.105	-2.128	-2.149	-2.170	-2.191	-2.211	-2.229	-2.248	-2.265	-2.281	-2.296	-2.310	-2.324	-2.336	-2.346	-2.359	-2.368	-2.376	-2.385	-2.391	-2.398	-2.402	-2.408	-2.409	-2.412	-2.412	-2.414	-2.414	-2.412	-2.410	-2.408	-2.404	-2.399	-2.394	-2.388	-2.380	-2.372	-2.365	-2.356	-2.346	-2.336	-2.325	-2.315	-2.304	-2.292	-2.280	-2.268	-2.255	-2.242	-2.228	-2.215	-2.201	-2.188	-2.174	-2.160	-2.145	-2.131	-2.118	-2.104	-2.089	-2.075	-2.061	-2.047	-2.034	-2.020	-2.005	-1.992	-1.979	-1.965	-1.952	-1.940	-1.926	-1.914	-1.902	-1.890	-1.880	-1.869	-1.858	-1.846	-1.836	-1.826	-1.818	-1.808	-1.799	-1.790	-1.782	-1.775	-1.768	-1.760	-1.755	-1.749	-1.742	-1.736	-1.731	-1.728	-1.724	-1.720	-1.716	-1.714	-1.711	-1.709	-1.706	-1.705	-1.705	-1.704	-1.704	-1.704	-1.705	-1.705	-1.706	-1.709	-1.710	-1.711	-1.714	-1.716	-1.718	-1.720	-1.722	-1.726	-1.729	-1.731	-1.732	-1.735	-1.736	-1.738	-1.739	-1.740	-1.741	-1.741	-1.742	-1.741	-1.739	-1.738	-1.735	-1.732	-1.729	-1.725	-1.720	-1.712	-1.706	-1.699	-1.690	-1.681	-1.670	-1.659	-1.645	-1.632	-1.618	-1.602	-1.585	-1.569	-1.551	-1.531	-1.511	-1.490	-1.470	-1.446	-1.424	-1.400	-1.376	-1.351	-1.326	-1.301	-1.275	-1.249	-1.222	-1.195	-1.169	-1.142	-1.116	-1.090	-1.065	-1.039	-1.015	-0.990	-0.966	-0.942	-0.921	-0.900	-0.880	-0.860	-0.841	-0.825	-0.809	-0.792	-0.779	-0.766	-0.754	-0.745	-0.735	-0.728	-0.720	-0.715	-0.711	-0.709	-0.705	-0.705	-0.705	-0.706	-0.709	-0.710	-0.714	-0.719	-0.722	-0.730	-0.735	-0.742	-0.749	-0.756	-0.764	-0.771	-0.778	-0.786	-0.794	-0.800	-0.808	-0.814	-0.819	-0.825	-0.830	-0.834	-0.838	-0.840	-0.841	-0.842	-0.844	-0.842	-0.840	-0.838	-0.835	-0.830	-0.825	-0.818	-0.810	-0.802	-0.794	-0.784	-0.774	-0.762	-0.749	-0.736	-0.722	-0.708	-0.692	-0.678	-0.661	-0.645	-0.629	-0.611	-0.592	-0.575	-0.556	-0.539	-0.520	-0.502	-0.484	-0.466	-0.448	-0.430	-0.412	-0.395	-0.378	-0.361	-0.344	-0.328	-0.312	-0.296	-0.281	-0.268	-0.254	-0.240	-0.226	-0.214	-0.201	-0.190	-0.179	-0.168	-0.159	-0.149	-0.139	-0.129	-0.121	-0.114	-0.106	-0.099	-0.092	-0.086	-0.081	-0.076	-0.071	-0.066	-0.062	-0.060	-0.058	-0.055	-0.052	-0.051	-0.049	-0.050	-0.049	-0.049	-0.050	-0.051	-0.052	-0.055	-0.058	-0.061	-0.066	-0.070	-0.076	-0.082	-0.090	-0.098	-0.106	-0.115	-0.124	-0.132	-0.144	-0.155	-0.166	-0.179	-0.190	-0.202	-0.216	-0.229	-0.244	-0.258	-0.271	-0.286	-0.300	-0.315	-0.329	-0.342	-0.356	-0.370	-0.381	-0.394	-0.406	-0.418	-0.428	-0.436	-0.446	-0.454	-0.459	-0.466	-0.470	-0.472	-0.474	-0.474	-0.472	-0.470	-0.468	-0.461	-0.454	-0.446	-0.436	-0.425	-0.411	-0.398	-0.382	-0.366	-0.349	-0.329	-0.309	-0.288	-0.265	-0.242	-0.218	-0.192	-0.168	-0.140	-0.114	-0.088	-0.060	-0.034	-0.006	0.021	0.048	0.072	0.099	0.124	0.149	0.171	0.194	0.215	0.235	0.254	0.270	0.285	0.299	0.312	0.321	0.330	0.336	0.340	0.342	0.344	0.341	0.339	0.331	0.324	0.312	0.300	0.284	0.266	0.246	0.225	0.201	0.175	0.148	0.118	0.086	0.051	0.018	-0.020	-0.058	-0.098	-0.140	-0.181	-0.225	-0.270	-0.316	-0.362	-0.409	-0.458	-0.505	-0.554	-0.601	-0.651	-0.700	-0.749	-0.798	-0.845	-0.894	-0.940	-0.985	-1.031	-1.076	-1.120	-1.162	-1.204	-1.245	-1.282	-1.320	-1.356	-1.391	-1.424	-1.455	-1.485	-1.511	-1.538	-1.562	-1.585	-1.605	-1.625	-1.641	-1.656	-1.670	-1.680	-1.691	-1.699	-1.704	-1.710	-1.714	-1.715	-1.715	-1.714	-1.710	-1.706	-1.700	-1.692	-1.684	-1.675	-1.665	-1.652	-1.639	-1.625	-1.610	-1.595	-1.578	-1.561	-1.542	-1.525	-1.505	-1.485	-1.464	-1.444	-1.422	-1.400	-1.379	-1.356	-1.335	-1.312	-1.290	-1.268	-1.245	-1.222	-1.199	-1.176	-1.154	-1.131	-1.106	-1.084	-1.062	-1.039	-1.018	-0.995	-0.972	-0.951	-0.929	-0.909	-0.886	-0.866	-0.846	-0.826	-0.806	-0.786	-0.768	-0.749	-0.730	-0.714	-0.695	-0.679	-0.662	-0.646	-0.632	-0.618	-0.602	-0.590	-0.576	-0.564	-0.552	-0.541	-0.531	-0.522	-0.514	-0.506	-0.499	-0.492	-0.486	-0.482	-0.479	-0.475	-0.474	-0.474	-0.472	-0.472	-0.474	-0.478	-0.481	-0.486	-0.492	-0.499	-0.506	-0.515	-0.525	-0.535	-0.548	-0.560	-0.574	-0.589	-0.604	-0.620	-0.638	-0.655	-0.674	-0.694	-0.715	-0.738	-0.760	-0.784	-0.808	-0.832	-0.858	-0.885	-0.911	-0.939	-0.968	-0.995	-1.025	-1.054	-1.084	-1.115	-1.145	-1.176	-1.209	-1.241	-1.272	-1.304	-1.338	-1.370	-1.401	-1.435	-1.466	-1.499	-1.531	-1.564	-1.595	-1.626	-1.658	-1.689	-1.719	-1.749	-1.778	-1.806	-1.834	-1.861	-1.888	-1.912	-1.938	-1.961	-1.985	-2.007	-2.030	-2.050	-2.070	-2.089	-2.106	-2.124	-2.140	-2.155	-2.169	-2.181	-2.195	-2.206	-2.215	-2.225	-2.232	-2.240	-2.248	-2.254	-2.258	-2.262	-2.265	-2.268	-2.269	-2.270	-2.270	-2.270	-2.268	-2.266	-2.264	-2.260	-2.255	-2.251	-2.246	-2.241	-2.235	-2.229	-2.222	-2.215	-2.208	-2.199	-2.191	-2.181	-2.172	-2.164	-2.154	-2.145	-2.134	-2.124	-2.112	-2.102	-2.091	-2.081	-2.069	-2.058	-2.046	-2.036	-2.024	-2.013	-2.002	-1.991	-1.979	-1.969	-1.956	-1.946	-1.935	-1.925	-1.914	-1.904	-1.894	-1.884	-1.875	-1.866	-1.858	-1.850	-1.841	-1.836	-1.829	-1.824	-1.820	-1.815	-1.812	-1.809	-1.808	-1.805	-1.805	-1.808	-1.808	-1.811	-1.814	-1.819	-1.825	-1.831	-1.839	-1.846	-1.854	-1.864	-1.874	-1.886	-1.898	-1.909	-1.922	-1.935	-1.950	-1.964	-1.979	-1.994	-2.009	-2.024	-2.040	-2.056	-2.071	-2.086	-2.101	-2.116	-2.130	-2.144	-2.156	-2.170	-2.180	-2.191	-2.201	-2.210	-2.218	-2.224	-2.230	-2.234	-2.238	-2.239	-2.240	-2.238	-2.235	-2.232	-2.228	-2.221	-2.214	-2.205	-2.194	-2.182	-2.170	-2.156	-2.140	-2.124	-2.106	-2.086	-2.068	-2.046	-2.024	-2.002	-1.978	-1.955	-1.930	-1.905	-1.880	-1.852	-1.828	-1.801	-1.774	-1.748	-1.720	-1.694	-1.666	-1.640	-1.615	-1.589	-1.564	-1.539	-1.514	-1.490	-1.466	-1.442	-1.421	-1.400	-1.378	-1.358	-1.338	-1.318	-1.300	-1.281	-1.264	-1.248	-1.231	-1.214	-1.200	-1.184	-1.169	-1.155	-1.141	-1.128	-1.114	-1.100	-1.088	-1.074	-1.062	-1.049	-1.038	-1.024	-1.011	-0.998	-0.984	-0.970	-0.956	-0.944	-0.928	-0.914	-0.899	-0.884	-0.868	-0.850	-0.834	-0.818	-0.799	-0.781	-0.762	-0.744	-0.726	-0.706	-0.688	-0.666	-0.646	-0.626	-0.606	-0.585	-0.565	-0.542	-0.522	-0.501	-0.480	-0.460	-0.440	-0.419	-0.398	-0.379	-0.359	-0.339	-0.319	-0.300	-0.282	-0.265	-0.248	-0.231	-0.215	-0.200	-0.185	-0.171	-0.158	-0.144	-0.134	-0.121	-0.110	-0.099	-0.089	-0.080	-0.070	-0.062	-0.054	-0.048	-0.040	-0.032	-0.026	-0.020	-0.012	-0.008	-0.001	0.004	0.009	0.014	0.019	0.022	0.028	0.030	0.035	0.039	0.042	0.048	0.051	0.055	0.058	0.062	0.065	0.068	0.071	0.074	0.076	0.078	0.080	0.081	0.084	0.084	0.084	0.085	0.084	0.082	0.081	0.078	0.074	0.069	0.064	0.058	0.050	0.042	0.034	0.024	0.012	0.001	-0.012	-0.028	-0.044	-0.060	-0.078	-0.096	-0.118	-0.138	-0.161	-0.184	-0.209	-0.235	-0.261	-0.289	-0.316	-0.346	-0.376	-0.406	-0.439	-0.469	-0.501	-0.534	-0.566	-0.599	-0.631	-0.665	-0.698	-0.729	-0.761	-0.794	-0.824	-0.855	-0.884	-0.914	-0.941	-0.968	-0.994	-1.019	-1.042	-1.064	-1.085	-1.105	-1.122	-1.140	-1.155	-1.169	-1.180	-1.191	-1.200	-1.209	-1.214	-1.218	-1.221	-1.222	-1.222	-1.221	-1.219	-1.214	-1.208	-1.201	-1.192	-1.184	-1.172	-1.160	-1.149	-1.135	-1.121	-1.109	-1.092	-1.078	-1.061	-1.045	-1.029	-1.012	-0.996	-0.979	-0.961	-0.945	-0.928	-0.910	-0.895	-0.879	-0.864	-0.849	-0.834	-0.819	-0.804	-0.791	-0.778	-0.765	-0.754	-0.741	-0.731	-0.721	-0.712	-0.704	-0.698	-0.690	-0.682	-0.678	-0.674	-0.669	-0.665	-0.661	-0.659	-0.658	-0.655	-0.654	-0.655	-0.655	-0.655	-0.658	-0.659	-0.662	-0.665	-0.668	-0.672	-0.676	-0.682	-0.688	-0.694	-0.700	-0.708	-0.715	-0.724	-0.732	-0.741	-0.751	-0.761	-0.772	-0.784	-0.795	-0.809	-0.821	-0.834	-0.849	-0.862	-0.879	-0.894	-0.910	-0.926	-0.944	-0.962	-0.981	-1.000	-1.019	-1.039	-1.059	-1.080	-1.099	-1.120	-1.141	-1.162	-1.185	-1.206	-1.229	-1.251	-1.274	-1.295	-1.318	-1.339	-1.361	-1.384	-1.405	-1.425	-1.445	-1.465	-1.485	-1.504	-1.521	-1.540	-1.559	-1.575	-1.591	-1.606	-1.620	-1.634	-1.646	-1.658	-1.669	-1.679	-1.688	-1.695	-1.702	-1.708	-1.712	-1.716	-1.719	-1.720	-1.721	-1.721	-1.720	-1.718	-1.714	-1.710	-1.705	-1.699	-1.692	-1.686	-1.679	-1.671	-1.662	-1.652	-1.644	-1.632	-1.621	-1.611	-1.600	-1.588	-1.575	-1.562	-1.551	-1.539	-1.526	-1.514	-1.501	-1.489	-1.476	-1.464	-1.451	-1.439	-1.428	-1.415	-1.404	-1.391	-1.380	-1.370	-1.359	-1.349	-1.340	-1.330	-1.320	-1.311	-1.302	-1.295	-1.288	-1.279	-1.272	-1.265	-1.258	-1.251	-1.245	-1.240	-1.234	-1.229	-1.224	-1.219	-1.215	-1.211	-1.208	-1.204	-1.201	-1.198	-1.195	-1.192	-1.190	-1.189	-1.185	-1.182	-1.181	-1.179	-1.178	-1.176	-1.175	-1.174	-1.171	-1.170	-1.169	-1.166	-1.165	-1.164	-1.161	-1.160	-1.160	-1.159	-1.156	-1.155	-1.154	-1.152	-1.151	-1.150	-1.148	-1.145	-1.142	-1.141	-1.140	-1.138	-1.135	-1.132	-1.131	-1.130	-1.128	-1.126	-1.124	-1.122	-1.122	-1.120	-1.119	-1.118	-1.115	-1.112	-1.111	-1.110	-1.109	-1.109	-1.106	-1.105	-1.104	-1.102	-1.101	-1.100	-1.099	-1.098	-1.096	-1.094	-1.092	-1.091	-1.089	-1.086	-1.085	-1.082	-1.080	-1.078	-1.075	-1.071	-1.069	-1.065	-1.061	-1.056	-1.052	-1.048	-1.042	-1.038	-1.031	-1.026	-1.020	-1.014	-1.005	-0.999	-0.991	-0.982	-0.975	-0.966	-0.958	-0.950	-0.940	-0.931	-0.922	-0.912	-0.901	-0.892	-0.882	-0.872	-0.862	-0.851	-0.842	-0.832	-0.822	-0.814	-0.804	-0.795	-0.786	-0.778	-0.769	-0.761	-0.754	-0.748	-0.740	-0.734	-0.729	-0.722	-0.718	-0.712	-0.710	-0.705	-0.702	-0.700	-0.698	-0.698	-0.696	-0.698	-0.698	-0.698	-0.699	-0.701	-0.704	-0.708	-0.710	-0.714	-0.718	-0.721	-0.725	-0.730	-0.734	-0.739	-0.745	-0.750	-0.754	-0.759	-0.764	-0.769	-0.774	-0.778	-0.781	-0.785	-0.788	-0.791	-0.794	-0.795	-0.796	-0.798	-0.798	-0.796	-0.794	-0.792	-0.789	-0.785	-0.779	-0.772	-0.766	-0.758	-0.749	-0.739	-0.728	-0.716	-0.704	-0.691	-0.676	-0.660	-0.645	-0.628	-0.609	-0.590	-0.570	-0.549	-0.528	-0.504	-0.481	-0.459	-0.434	-0.409	-0.384	-0.359	-0.332	-0.306	-0.280	-0.254	-0.228	-0.201	-0.174	-0.148	-0.122	-0.096	-0.070	-0.046	-0.021	0.004	0.026	0.050	0.071	0.092	0.114	0.132	0.151	0.169	0.185	0.200	0.215	0.228	0.240	0.250	0.260	0.269	0.276	0.281	0.286	0.290	0.291	0.292	0.292	0.291	0.290	0.286	0.281	0.276	0.270	0.264	0.256	0.246	0.238	0.228	0.215	0.204	0.191	0.179	0.166	0.152	0.139	0.124	0.110	0.096	0.081	0.065	0.050	0.035	0.020	0.005	-0.010	-0.025	-0.041	-0.056	-0.071	-0.086	-0.100	-0.114	-0.128	-0.141	-0.155	-0.168	-0.180	-0.192	-0.204	-0.215	-0.225	-0.236	-0.246	-0.256	-0.265	-0.274	-0.282	-0.291	-0.299	-0.306	-0.312	-0.319	-0.325	-0.330	-0.335	-0.339	-0.342	-0.346	-0.350	-0.351	-0.352	-0.354	-0.354	-0.354	-0.352	-0.351	-0.349	-0.348	-0.344	-0.340	-0.336	-0.331	-0.326	-0.320	-0.314	-0.308	-0.301	-0.294	-0.286	-0.279	-0.269	-0.261	-0.252	-0.242	-0.232	-0.224	-0.215	-0.204	-0.195	-0.185	-0.176	-0.166	-0.156	-0.149	-0.140	-0.132	-0.125	-0.118	-0.110	-0.104	-0.098	-0.092	-0.086	-0.082	-0.080	-0.079	-0.076	-0.076	-0.075	-0.076	-0.078	-0.080	-0.082	-0.086	-0.091	-0.096	-0.101	-0.109	-0.115	-0.124	-0.132	-0.141	-0.150	-0.161	-0.172	-0.184	-0.194	-0.206	-0.219	-0.230	-0.242	-0.255	-0.268	-0.281	-0.292	-0.306	-0.318	-0.329	-0.341	-0.352	-0.364	-0.374	-0.384	-0.395	-0.404	-0.412	-0.420	-0.429	-0.436	-0.441	-0.448	-0.454	-0.459	-0.462	-0.466	-0.470	-0.472	-0.476	-0.478	-0.480	-0.480	-0.480	-0.481	-0.481	-0.480	-0.479	-0.478	-0.476	-0.474	-0.471	-0.470	-0.468	-0.465	-0.461	-0.460	-0.456	-0.454	-0.450	-0.449	-0.445	-0.442	-0.440	-0.438	-0.435	-0.432	-0.429	-0.426	-0.424	-0.421	-0.418	-0.415	-0.411	-0.409	-0.405	-0.402	-0.398	-0.395	-0.390	-0.386	-0.381	-0.376	-0.371	-0.365	-0.360	-0.354	-0.349	-0.341	-0.334	-0.328	-0.319	-0.311	-0.302	-0.294	-0.286	-0.276	-0.266	-0.256	-0.245	-0.234	-0.224	-0.212	-0.201	-0.189	-0.176	-0.165	-0.152	-0.140	-0.128	-0.116	-0.102	-0.090	-0.078	-0.065	-0.054	-0.041	-0.030	-0.019	-0.006	0.004	0.014	0.025	0.034	0.042	0.051	0.060	0.068	0.075	0.082	0.088	0.095	0.099	0.104	0.108	0.112	0.115	0.116	0.119	0.121	0.121	0.121	0.122	0.121	0.120	0.120	0.118	0.115	0.112	0.110	0.108	0.104	0.100	0.096	0.091	0.089	0.084	0.079	0.074	0.069	0.064	0.059	0.052	0.048	0.042	0.036	0.031	0.025	0.019	0.014	0.008	0.001	-0.005	-0.011	-0.019	-0.025	-0.032	-0.040	-0.046	-0.055	-0.062	-0.071	-0.080	-0.088	-0.098	-0.109	-0.118	-0.129	-0.140	-0.151	-0.164	-0.178	-0.191	-0.205	-0.221	-0.236	-0.254	-0.271	-0.289	-0.309	-0.328	-0.348	-0.369	-0.391	-0.414	-0.436	-0.460	-0.485	-0.510	-0.538	-0.564	-0.591	-0.619	-0.648	-0.676	-0.706	-0.736	-0.765	-0.796	-0.826	-0.858	-0.888	-0.919	-0.950	-0.980	-1.011	-1.041	-1.071	-1.101	-1.130	-1.158	-1.186	-1.214	-1.240	-1.265	-1.290	-1.314	-1.338	-1.359	-1.379	-1.399	-1.418	-1.435	-1.451	-1.465	-1.479	-1.491	-1.502	-1.512	-1.520	-1.528	-1.534	-1.538	-1.541	-1.542	-1.542	-1.542	-1.540	-1.536	-1.531	-1.525	-1.519	-1.510	-1.500	-1.490	-1.479	-1.466	-1.454	-1.440	-1.426	-1.410	-1.394	-1.378	-1.361	-1.344	-1.326	-1.308	-1.290	-1.271	-1.252	-1.234	-1.216	-1.198	-1.179	-1.161	-1.142	-1.125	-1.106	-1.090	-1.072	-1.056	-1.039	-1.024	-1.009	-0.994	-0.979	-0.965	-0.951	-0.940	-0.929	-0.919	-0.909	-0.899	-0.890	-0.882	-0.875	-0.868	-0.861	-0.856	-0.851	-0.848	-0.844	-0.841	-0.840	-0.839	-0.838	-0.838	-0.836	-0.838	-0.840	-0.841	-0.842	-0.845	-0.849	-0.851	-0.855	-0.858	-0.862	-0.866	-0.871	-0.875	-0.880	-0.885	-0.890	-0.894	-0.898	-0.901	-0.905	-0.910	-0.914	-0.916	-0.920	-0.922	-0.925	-0.928	-0.930	-0.932	-0.934	-0.934	-0.935	-0.935	-0.935	-0.935	-0.934	-0.932	-0.931	-0.929	-0.926	-0.922	-0.920	-0.916	-0.912	-0.909	-0.905	-0.900	-0.895	-0.890	-0.885	-0.880	-0.875	-0.870	-0.865	-0.859	-0.854	-0.850	-0.844	-0.840	-0.835	-0.831	-0.826	-0.822	-0.819	-0.815	-0.812	-0.810	-0.808	-0.805	-0.804	-0.800	-0.799	-0.799	-0.798	-0.796	-0.796	-0.796	-0.795	-0.795	-0.796	-0.796	-0.796	-0.796	-0.796	-0.798	-0.798	-0.798	-0.799	-0.799	-0.798	-0.799	-0.798	-0.796	-0.795	-0.792	-0.791	-0.789	-0.785	-0.782	-0.778	-0.772	-0.768	-0.761	-0.755	-0.748	-0.740	-0.731	-0.722	-0.714	-0.704	-0.692	-0.681	-0.671	-0.660	-0.649	-0.636	-0.625	-0.611	-0.600	-0.586	-0.574	-0.560	-0.548	-0.534	-0.521	-0.510	-0.496	-0.484	-0.471	-0.460	-0.449	-0.438	-0.428	-0.416	-0.406	-0.396	-0.388	-0.379	-0.370	-0.362	-0.356	-0.350	-0.342	-0.339	-0.332	-0.329	-0.325	-0.321	-0.319	-0.318	-0.315	-0.314	-0.312	-0.312	-0.314	-0.315	-0.316	-0.319	-0.320	-0.322	-0.325	-0.330	-0.334	-0.338	-0.342	-0.349	-0.354	-0.360	-0.366	-0.374	-0.380	-0.388	-0.395	-0.402	-0.411	-0.420	-0.429	-0.438	-0.448	-0.456	-0.466	-0.476	-0.486	-0.498	-0.506	-0.518	-0.529	-0.539	-0.550	-0.564	-0.575	-0.586	-0.599	-0.611	-0.622	-0.635	-0.646	-0.658	-0.669	-0.681	-0.692	-0.704	-0.714	-0.725	-0.734	-0.745	-0.755	-0.764	-0.774	-0.781	-0.790	-0.798	-0.805	-0.811	-0.818	-0.822	-0.829	-0.834	-0.838	-0.841	-0.844	-0.846	-0.849	-0.850	-0.852	-0.852	-0.851	-0.851	-0.850	-0.849	-0.846	-0.844	-0.841	-0.839	-0.835	-0.831	-0.828	-0.824	-0.820	-0.815	-0.811	-0.808	-0.804	-0.800	-0.795	-0.792	-0.789	-0.786	-0.782	-0.780	-0.779	-0.776	-0.774	-0.774	-0.771	-0.771	-0.772	-0.772	-0.774	-0.775	-0.776	-0.779	-0.781	-0.785	-0.788	-0.792	-0.796	-0.800	-0.806	-0.811	-0.818	-0.822	-0.830	-0.836	-0.844	-0.850	-0.856	-0.864	-0.871	-0.878	-0.886	-0.892	-0.901	-0.908	-0.914	-0.921	-0.929	-0.935	-0.942	-0.948	-0.954	-0.960	-0.966	-0.971	-0.978	-0.981	-0.988	-0.992	-0.996	-1.000	-1.005	-1.008	-1.011	-1.015	-1.019	-1.022	-1.025	-1.028	-1.031	-1.034	-1.036	-1.039	-1.041	-1.044	-1.046	-1.049	-1.050	-1.052	-1.054	-1.058	-1.060	-1.062	-1.066	-1.069	-1.071	-1.072	-1.076	-1.079	-1.081	-1.084	-1.088	-1.089	-1.091	-1.094	-1.095	-1.096	-1.098	-1.099	-1.100	-1.100	-1.101	-1.101	-1.100	-1.100	-1.099	-1.098	-1.096	-1.095	-1.091	-1.090	-1.086	-1.084	-1.080	-1.075	-1.070	-1.065	-1.060	-1.054	-1.048	-1.040	-1.034	-1.026	-1.019	-1.010	-1.001	-0.992	-0.985	-0.976	-0.968	-0.958	-0.949	-0.941	-0.931	-0.922	-0.914	-0.904	-0.898	-0.889	-0.881	-0.872	-0.866	-0.860	-0.854	-0.848	-0.842	-0.838	-0.834	-0.831	-0.829	-0.825	-0.825	-0.824	-0.824	-0.825	-0.826	-0.829	-0.831	-0.836	-0.841	-0.848	-0.854	-0.860	-0.869	-0.878	-0.886	-0.896	-0.906	-0.918	-0.930	-0.942	-0.955	-0.969	-0.982	-0.998	-1.011	-1.026	-1.041	-1.058	-1.072	-1.088	-1.104	-1.120	-1.135	-1.150	-1.165	-1.181	-1.196	-1.209	-1.224	-1.239	-1.252	-1.265	-1.278	-1.289	-1.301	-1.312	-1.322	-1.331	-1.341	-1.349	-1.358	-1.364	-1.370	-1.374	-1.379	-1.382	-1.386	-1.389	-1.390	-1.390	-1.390	-1.390	-1.389	-1.386	-1.384	-1.380	-1.376	-1.371	-1.366	-1.360	-1.352	-1.345	-1.338	-1.329	-1.320	-1.311	-1.301	-1.291	-1.281	-1.269	-1.258	-1.246	-1.234	-1.222	-1.210	-1.198	-1.185	-1.171	-1.159	-1.146	-1.132	-1.120	-1.108	-1.094	-1.081	-1.069	-1.056	-1.044	-1.031	-1.019	-1.008	-0.996	-0.985	-0.974	-0.964	-0.952	-0.942	-0.934	-0.924	-0.915	-0.906	-0.900	-0.894	-0.888	-0.881	-0.875	-0.870	-0.866	-0.862	-0.859	-0.856	-0.855	-0.854	-0.854	-0.854	-0.854	-0.854	-0.856	-0.858	-0.860	-0.862	-0.864	-0.868	-0.870	-0.874	-0.878	-0.880	-0.884	-0.888	-0.891	-0.894	-0.896	-0.899	-0.901	-0.902	-0.902	-0.902	-0.901	-0.900	-0.898	-0.894	-0.890	-0.882	-0.876	-0.869	-0.860	-0.849	-0.836	-0.824	-0.810	-0.794	-0.775	-0.756	-0.735	-0.712	-0.689	-0.665	-0.639	-0.610	-0.581	-0.550	-0.518	-0.485	-0.451	-0.416	-0.380	-0.344	-0.308	-0.269	-0.230	-0.192	-0.152	-0.114	-0.075	-0.035	0.004	0.041	0.080	0.116	0.152	0.189	0.222	0.256	0.288	0.318	0.346	0.374	0.400	0.422	0.444	0.464	0.481	0.496	0.510	0.520	0.529	0.535	0.539	0.540	0.539	0.536	0.530	0.521	0.512	0.499	0.484	0.466	0.445	0.424	0.400	0.374	0.348	0.319	0.289	0.256	0.222	0.188	0.152	0.115	0.078	0.040	0.001	-0.038	-0.076	-0.116	-0.156	-0.195	-0.234	-0.272	-0.310	-0.348	-0.382	-0.419	-0.455	-0.488	-0.520	-0.550	-0.580	-0.608	-0.634	-0.659	-0.681	-0.701	-0.720	-0.738	-0.754	-0.766	-0.776	-0.786	-0.794	-0.799	-0.801	-0.802	-0.802	-0.800	-0.795	-0.789	-0.780	-0.770	-0.759	-0.745	-0.730	-0.714	-0.696	-0.678	-0.656	-0.635	-0.611	-0.588	-0.562	-0.536	-0.510	-0.481	-0.454	-0.424	-0.395	-0.365	-0.335	-0.304	-0.272	-0.241	-0.210	-0.179	-0.148	-0.115	-0.084	-0.052	-0.020	0.010	0.041	0.072	0.102	0.134	0.164	0.194	0.222	0.252	0.280	0.309	0.336	0.364	0.391	0.419	0.445	0.471	0.498	0.522	0.546	0.571	0.596	0.619	0.642	0.664	0.688	0.709	0.730	0.751	0.771	0.792	0.811	0.831	0.850	0.868	0.885	0.901	0.918	0.934	0.950	0.964	0.978	0.992	1.005	1.018	1.029	1.040	1.050	1.060	1.068	1.075	1.082	1.089	1.094	1.100	1.104	1.108	1.111	1.114	1.116	1.118	1.119	1.120	1.120	1.120	1.119	1.119	1.118	1.115	1.114	1.110	1.106	1.104	1.100	1.096	1.091	1.089	1.084	1.079	1.074	1.069	1.065	1.059	1.055	1.049	1.044	1.039	1.034	1.029	1.022	1.018	1.011	1.006	1.001	0.996	0.991	0.986	0.980	0.975	0.970	0.964	0.959	0.954	0.948	0.942	0.938	0.931	0.928	0.922	0.916	0.911	0.908	0.902	0.898	0.895	0.891	0.888	0.885	0.881	0.880	0.878	0.876	0.875	0.875	0.875	0.876	0.878	0.879	0.881	0.886	0.890	0.895	0.901	0.908	0.915	0.924	0.931	0.941	0.951	0.962	0.976	0.988	1.001	1.016	1.030	1.045	1.060	1.078	1.094	1.110	1.129	1.146	1.162	1.180	1.198	1.215	1.232	1.249	1.265	1.281	1.298	1.312	1.326	1.340	1.352	1.365	1.376	1.388	1.396	1.404	1.411	1.418	1.424	1.428	1.431	1.432	1.435	1.434	1.434	1.431	1.429	1.425	1.420	1.415	1.409	1.402	1.395	1.388	1.380	1.370	1.361	1.352	1.342	1.334	1.324	1.315	1.305	1.296	1.288	1.280	1.271	1.265	1.256	1.250	1.245	1.240	1.235	1.231	1.229	1.226	1.225	1.224	1.224	1.225	1.228	1.230	1.234	1.240	1.245	1.251	1.259	1.268	1.276	1.285	1.295	1.306	1.319	1.330	1.342	1.355	1.369	1.382	1.398	1.411	1.425	1.441	1.458	1.471	1.486	1.501	1.516	1.531	1.548	1.561	1.578	1.592	1.605	1.620	1.634	1.648	1.660	1.672	1.685	1.696	1.708	1.719	1.729	1.738	1.746	1.754	1.762	1.769	1.775	1.780	1.785	1.788	1.791	1.794	1.796	1.796	1.798	1.796	1.795	1.794	1.790	1.788	1.784	1.779	1.774	1.768	1.760	1.754	1.746	1.739	1.729	1.720	1.711	1.701	1.690	1.680	1.669	1.656	1.645	1.632	1.621	1.609	1.596	1.584	1.571	1.559	1.545	1.534	1.520	1.508	1.495	1.482	1.469	1.456	1.444	1.430	1.418	1.404	1.391	1.379	1.365	1.352	1.339	1.324	1.311	1.296	1.281	1.266	1.250	1.235	1.219	1.201	1.184	1.166	1.148	1.128	1.108	1.086	1.065	1.042	1.018	0.992	0.968	0.941	0.914	0.885	0.856	0.826	0.795	0.761	0.729	0.695	0.660	0.624	0.589	0.551	0.514	0.475	0.436	0.398	0.356	0.318	0.278	0.236	0.198	0.158	0.118	0.079	0.039	0.000	-0.039	-0.075	-0.111	-0.148	-0.182	-0.215	-0.249	-0.280	-0.310	-0.338	-0.364	-0.390	-0.412	-0.435	-0.455	-0.474	-0.491	-0.507	-0.520	-0.531	-0.542	-0.550	-0.556	-0.562	-0.566	-0.568	-0.568	-0.568	-0.565	-0.562	-0.556	-0.551	-0.544	-0.538	-0.529	-0.520	-0.509	-0.500	-0.488	-0.478	-0.465	-0.455	-0.442	-0.430	-0.419	-0.408	-0.396	-0.386	-0.375	-0.365	-0.355	-0.348	-0.339	-0.331	-0.325	-0.319	-0.312	-0.309	-0.305	-0.302	-0.300	-0.299	-0.299	-0.298	-0.300	-0.302	-0.304	-0.308	-0.311	-0.316	-0.322	-0.328	-0.335	-0.341	-0.350	-0.359	-0.368	-0.378	-0.388	-0.398	-0.409	-0.420	-0.431	-0.444	-0.455	-0.468	-0.480	-0.494	-0.507	-0.521	-0.535	-0.549	-0.562	-0.578	-0.592	-0.608	-0.622	-0.639	-0.654	-0.669	-0.685	-0.702	-0.720	-0.736	-0.754	-0.772	-0.791	-0.809	-0.828	-0.848	-0.868	-0.888	-0.908	-0.929	-0.950	-0.970	-0.992	-1.014	-1.035	-1.059	-1.080	-1.102	-1.126	-1.149	-1.171	-1.195	-1.218	-1.242	-1.265	-1.289	-1.312	-1.335	-1.360	-1.381	-1.405	-1.429	-1.450	-1.471	-1.494	-1.516	-1.536	-1.558	-1.579	-1.599	-1.618	-1.638	-1.656	-1.674	-1.691	-1.709	-1.725	-1.741	-1.758	-1.771	-1.786	-1.800	-1.814	-1.826	-1.840	-1.851	-1.862	-1.874	-1.885	-1.895	-1.905	-1.914	-1.922	-1.930	-1.939	-1.946	-1.954	-1.960	-1.966	-1.972	-1.978	-1.982	-1.986	-1.991	-1.996	-2.000	-2.004	-2.006	-2.009	-2.011	-2.015	-2.016	-2.018	-2.018	-2.018	-2.019	-2.019	-2.018	-2.016	-2.014	-2.011	-2.010	-2.007	-2.004	-2.001	-1.996	-1.991	-1.988	-1.982	-1.976	-1.971	-1.965	-1.959	-1.952	-1.945	-1.938	-1.931	-1.922	-1.915	-1.908	-1.899	-1.891	-1.882	-1.874	-1.866	-1.858	-1.850	-1.841	-1.834	-1.826	-1.818	-1.810	-1.804	-1.798	-1.791	-1.784	-1.779	-1.772	-1.768	-1.762	-1.758	-1.754	-1.750	-1.746	-1.742	-1.739	-1.736	-1.734	-1.731	-1.729	-1.726	-1.725	-1.724	-1.722	-1.721	-1.720	-1.719	-1.718	-1.716	-1.715	-1.712	-1.711	-1.709	-1.705	-1.704	-1.701	-1.698	-1.694	-1.691	-1.686	-1.681	-1.676	-1.671	-1.665	-1.659	-1.651	-1.644	-1.636	-1.626	-1.619	-1.608	-1.599	-1.588	-1.576	-1.564	-1.552	-1.540	-1.528	-1.514	-1.501	-1.486	-1.474	-1.459	-1.444	-1.430	-1.415	-1.401	-1.385	-1.371	-1.356	-1.341	-1.326	-1.311	-1.298	-1.284	-1.269	-1.255	-1.241	-1.228	-1.215	-1.201	-1.190	-1.178	-1.165	-1.152	-1.142	-1.132	-1.121	-1.112	-1.104	-1.095	-1.086	-1.078	-1.070	-1.061	-1.054	-1.048	-1.040	-1.032	-1.026	-1.019	-1.012	-1.006	-1.000	-0.994	-0.986	-0.980	-0.974	-0.966	-0.959	-0.952	-0.944	-0.935	-0.926	-0.918	-0.909	-0.899	-0.889	-0.876	-0.865	-0.852	-0.840	-0.826	-0.811	-0.798	-0.781	-0.765	-0.748	-0.730	-0.711	-0.691	-0.671	-0.651	-0.629	-0.608	-0.585	-0.562	-0.539	-0.514	-0.489	-0.464	-0.439	-0.411	-0.385	-0.359	-0.330	-0.302	-0.276	-0.248	-0.219	-0.190	-0.161	-0.134	-0.105	-0.078	-0.049	-0.020	0.009	0.038	0.065	0.092	0.120	0.148	0.174	0.200	0.225	0.251	0.275	0.300	0.322	0.346	0.369	0.391	0.414	0.434	0.455	0.475	0.495	0.512	0.532	0.550	0.568	0.582	0.600	0.616	0.630	0.645	0.660	0.674	0.688	0.700	0.712	0.724	0.736	0.748	0.758	0.769	0.779	0.790	0.799	0.809	0.818	0.828	0.836	0.844	0.852	0.860	0.869	0.876	0.882	0.890	0.896	0.902	0.909	0.914	0.919	0.924	0.928	0.931	0.935	0.936	0.940	0.941	0.942	0.941	0.941	0.940	0.939	0.936	0.932	0.928	0.924	0.918	0.910	0.904	0.896	0.888	0.878	0.868	0.856	0.844	0.832	0.818	0.804	0.790	0.775	0.760	0.744	0.728	0.710	0.692	0.675	0.656	0.640	0.621	0.604	0.586	0.568	0.551	0.535	0.518	0.501	0.488	0.472	0.459	0.445	0.432	0.420	0.409	0.399	0.390	0.381	0.375	0.369	0.365	0.361	0.358	0.356	0.356	0.358	0.359	0.362	0.366	0.370	0.375	0.382	0.390	0.398	0.408	0.418	0.428	0.439	0.451	0.462	0.474	0.486	0.498	0.510	0.521	0.534	0.545	0.558	0.569	0.579	0.590	0.599	0.609	0.616	0.624	0.631	0.638	0.642	0.646	0.650	0.654	0.656	0.656	0.656	0.656	0.654	0.651	0.648	0.642	0.638	0.631	0.625	0.618	0.609	0.600	0.590	0.581	0.570	0.560	0.549	0.539	0.528	0.516	0.506	0.495	0.485	0.475	0.465	0.456	0.448	0.439	0.432	0.425	0.420	0.415	0.410	0.408	0.405	0.404	0.402	0.404	0.405	0.408	0.411	0.416	0.421	0.429	0.438	0.445	0.455	0.468	0.479	0.491	0.505	0.520	0.535	0.551	0.566	0.582	0.600	0.616	0.634	0.651	0.670	0.688	0.706	0.724	0.741	0.759	0.776	0.792	0.808	0.822	0.839	0.854	0.868	0.880	0.892	0.904	0.916	0.926	0.936	0.946	0.952	0.959	0.965	0.970	0.974	0.976	0.979	0.979	0.980	0.980	0.979	0.978	0.975	0.971	0.968	0.962	0.956	0.951	0.945	0.939	0.930	0.922	0.914	0.905	0.895	0.885	0.875	0.865	0.854	0.844	0.832	0.820	0.809	0.795	0.782	0.769	0.755	0.741	0.726	0.711	0.696	0.679	0.662	0.645	0.628	0.610	0.591	0.574	0.552	0.532	0.512	0.491	0.470	0.446	0.424	0.400	0.376	0.350	0.325	0.300	0.272	0.245	0.218	0.189	0.161	0.132	0.105	0.075	0.046	0.016	-0.014	-0.042	-0.072	-0.100	-0.130	-0.159	-0.186	-0.214	-0.242	-0.270	-0.296	-0.321	-0.346	-0.370	-0.394	-0.415	-0.436	-0.456	-0.476	-0.496	-0.514	-0.529	-0.545	-0.560	-0.574	-0.585	-0.596	-0.608	-0.618	-0.625	-0.631	-0.639	-0.644	-0.648	-0.652	-0.655	-0.659	-0.661	-0.662	-0.664	-0.664	-0.665	-0.666	-0.666	-0.668	-0.668	-0.666	-0.668	-0.668	-0.669	-0.669	-0.670	-0.672	-0.674	-0.676	-0.679	-0.681	-0.685	-0.689	-0.694	-0.699	-0.704	-0.710	-0.718	-0.724	-0.731	-0.739	-0.746	-0.756	-0.765	-0.772	-0.782	-0.792	-0.801	-0.811	-0.820	-0.830	-0.839	-0.849	-0.858	-0.865	-0.875	-0.884	-0.891	-0.899	-0.906	-0.914	-0.919	-0.925	-0.930	-0.935	-0.939	-0.942	-0.946	-0.948	-0.951	-0.951	-0.952	-0.954	-0.954	-0.954	-0.954	-0.952	-0.951	-0.950	-0.949	-0.946	-0.944	-0.942	-0.940	-0.938	-0.934	-0.932	-0.931	-0.929	-0.928	-0.925	-0.925	-0.922	-0.922	-0.921	-0.921	-0.921	-0.921	-0.922	-0.924	-0.925	-0.926	-0.929	-0.931	-0.935	-0.938	-0.941	-0.945	-0.949	-0.952	-0.958	-0.961	-0.965	-0.970	-0.975	-0.980	-0.984	-0.989	-0.992	-0.995	-0.999	-1.000	-1.002	-1.002	-1.004	-1.004	-1.004	-1.002	-1.000	-0.998	-0.994	-0.988	-0.982	-0.976	-0.968	-0.959	-0.949	-0.938	-0.924	-0.911	-0.898	-0.880	-0.864	-0.845	-0.826	-0.806	-0.785	-0.762	-0.739	-0.714	-0.689	-0.664	-0.638	-0.609	-0.581	-0.552	-0.522	-0.494	-0.464	-0.432	-0.402	-0.370	-0.340	-0.309	-0.279	-0.248	-0.216	-0.188	-0.158	-0.128	-0.100	-0.071	-0.044	-0.018	0.009	0.032	0.058	0.080	0.101	0.122	0.142	0.161	0.178	0.194	0.209	0.221	0.232	0.242	0.251	0.260	0.264	0.269	0.271	0.272	0.272	0.271	0.269	0.264	0.259	0.251	0.245	0.235	0.226	0.215	0.202	0.189	0.174	0.159	0.141	0.125	0.106	0.086	0.068	0.048	0.026	0.006	-0.016	-0.040	-0.062	-0.086	-0.109	-0.134	-0.156	-0.180	-0.204	-0.228	-0.250	-0.274	-0.296	-0.319	-0.341	-0.364	-0.386	-0.406	-0.426	-0.448	-0.468	-0.486	-0.505	-0.521	-0.539	-0.555	-0.570	-0.584	-0.598	-0.610	-0.622	-0.634	-0.644	-0.652	-0.661	-0.668	-0.674	-0.680	-0.684	-0.689	-0.692	-0.694	-0.695	-0.696	-0.696	-0.696	-0.695	-0.694	-0.691	-0.688	-0.685	-0.681	-0.675	-0.671	-0.666	-0.660	-0.655	-0.649	-0.644	-0.638	-0.631	-0.624	-0.619	-0.612	-0.606	-0.600	-0.594	-0.589	-0.582	-0.576	-0.572	-0.566	-0.562	-0.558	-0.552	-0.549	-0.545	-0.541	-0.539	-0.538	-0.534	-0.532	-0.530	-0.529	-0.528	-0.528	-0.526	-0.525	-0.525	-0.524	-0.525	-0.525	-0.525	-0.525	-0.525	-0.526	-0.528	-0.529	-0.529	-0.529	-0.529	-0.529	-0.530	-0.530	-0.528	-0.529	-0.528	-0.526	-0.526	-0.525	-0.522	-0.520	-0.518	-0.514	-0.510	-0.505	-0.501	-0.496	-0.489	-0.484	-0.475	-0.468	-0.460	-0.450	-0.441	-0.431	-0.421	-0.410	-0.398	-0.386	-0.372	-0.360	-0.346	-0.332	-0.318	-0.302	-0.286	-0.270	-0.254	-0.236	-0.218	-0.200	-0.182	-0.164	-0.145	-0.125	-0.106	-0.086	-0.068	-0.048	-0.028	-0.008	0.012	0.031	0.050	0.070	0.089	0.108	0.126	0.145	0.161	0.179	0.195	0.212	0.228	0.242	0.258	0.271	0.285	0.296	0.306	0.318	0.328	0.336	0.344	0.350	0.356	0.361	0.365	0.369	0.370	0.370	0.369	0.366	0.364	0.360	0.355	0.350	0.341	0.335	0.325	0.314	0.304	0.291	0.278	0.262	0.248	0.231	0.214	0.196	0.179	0.159	0.139	0.119	0.098	0.076	0.055	0.034	0.010	-0.014	-0.036	-0.060	-0.084	-0.106	-0.129	-0.154	-0.176	-0.199	-0.220	-0.242	-0.264	-0.285	-0.306	-0.326	-0.345	-0.365	-0.382	-0.400	-0.416	-0.432	-0.448	-0.462	-0.475	-0.488	-0.499	-0.509	-0.519	-0.526	-0.534	-0.540	-0.545	-0.549	-0.552	-0.556	-0.558	-0.558	-0.558	-0.555	-0.554	-0.551	-0.548	-0.542	-0.536	-0.531	-0.524	-0.518	-0.509	-0.500	-0.491	-0.482	-0.472	-0.462	-0.452	-0.441	-0.430	-0.420	-0.409	-0.398	-0.386	-0.375	-0.365	-0.354	-0.344	-0.334	-0.324	-0.314	-0.305	-0.296	-0.289	-0.280	-0.274	-0.268	-0.261	-0.256	-0.251	-0.248	-0.245	-0.242	-0.241	-0.241	-0.241	-0.242	-0.245	-0.249	-0.251	-0.256	-0.262	-0.270	-0.278	-0.286	-0.296	-0.306	-0.319	-0.330	-0.345	-0.359	-0.372	-0.390	-0.406	-0.424	-0.441	-0.460	-0.480	-0.501	-0.522	-0.545	-0.568	-0.590	-0.614	-0.639	-0.664	-0.689	-0.715	-0.741	-0.766	-0.792	-0.819	-0.846	-0.872	-0.900	-0.926	-0.952	-0.980	-1.006	-1.032	-1.058	-1.084	-1.109	-1.134	-1.158	-1.181	-1.204	-1.226	-1.249	-1.270	-1.291	-1.310	-1.329	-1.348	-1.365	-1.382	-1.398	-1.412	-1.426	-1.440	-1.452	-1.464	-1.475	-1.484	-1.492	-1.500	-1.506	-1.512	-1.518	-1.522	-1.525	-1.528	-1.530	-1.531	-1.532	-1.532	-1.531	-1.531	-1.530	-1.528	-1.525	-1.522	-1.520	-1.516	-1.512	-1.509	-1.504	-1.499	-1.494	-1.489	-1.482	-1.479	-1.472	-1.468	-1.462	-1.459	-1.452	-1.449	-1.444	-1.441	-1.436	-1.434	-1.430	-1.426	-1.422	-1.420	-1.418	-1.416	-1.412	-1.411	-1.411	-1.410	-1.410	-1.410	-1.411	-1.411	-1.412	-1.414	-1.416	-1.419	-1.420	-1.421	-1.425	-1.429	-1.432	-1.436	-1.441	-1.446	-1.450	-1.455	-1.460	-1.465	-1.470	-1.475	-1.480	-1.485	-1.490	-1.496	-1.501	-1.506	-1.510	-1.515	-1.519	-1.522	-1.528	-1.531	-1.534	-1.538	-1.540	-1.542	-1.545	-1.548	-1.549	-1.551	-1.552	-1.552	-1.552	-1.554	-1.554	-1.551	-1.551	-1.550	-1.548	-1.546	-1.544	-1.541	-1.538	-1.535	-1.531	-1.528	-1.524	-1.519	-1.515	-1.510	-1.506	-1.501	-1.498	-1.491	-1.488	-1.484	-1.479	-1.475	-1.470	-1.466	-1.461	-1.459	-1.455	-1.451	-1.449	-1.446	-1.444	-1.441	-1.439	-1.438	-1.435	-1.435	-1.432	-1.432	-1.431	-1.431	-1.432	-1.432	-1.434	-1.434	-1.435	-1.436	-1.439	-1.440	-1.442	-1.445	-1.446	-1.449	-1.451	-1.455	-1.459	-1.460	-1.464	-1.466	-1.470	-1.471	-1.475	-1.478	-1.479	-1.481	-1.484	-1.486	-1.488	-1.490	-1.492	-1.495	-1.496	-1.498	-1.499	-1.500	-1.500	-1.501	-1.502	-1.502	-1.502	-1.502	-1.502	-1.502	-1.501	-1.501	-1.501	-1.500	-1.499	-1.499	-1.498	-1.496	-1.494	-1.492	-1.492	-1.490	-1.489	-1.488	-1.486	-1.484	-1.482	-1.480	-1.480	-1.478	-1.475	-1.474	-1.472	-1.471	-1.470	-1.468	-1.466	-1.465	-1.464	-1.461	-1.460	-1.459	-1.455	-1.454	-1.452	-1.451	-1.450	-1.448	-1.446	-1.446	-1.444	-1.442	-1.441	-1.439	-1.438	-1.436	-1.435	-1.434	-1.434	-1.431	-1.430	-1.428	-1.426	-1.425	-1.422	-1.421	-1.419	-1.418	-1.415	-1.412	-1.409	-1.406	-1.404	-1.401	-1.399	-1.394	-1.390	-1.388	-1.384	-1.379	-1.375	-1.370	-1.366	-1.361	-1.355	-1.349	-1.344	-1.336	-1.330	-1.324	-1.315	-1.309	-1.300	-1.291	-1.282	-1.274	-1.264	-1.254	-1.244	-1.234	-1.222	-1.212	-1.201	-1.190	-1.178	-1.166	-1.154	-1.140	-1.128	-1.115	-1.101	-1.089	-1.076	-1.062	-1.049	-1.035	-1.021	-1.008	-0.995	-0.981	-0.968	-0.954	-0.940	-0.926	-0.914	-0.901	-0.888	-0.875	-0.864	-0.851	-0.839	-0.828	-0.816	-0.805	-0.794	-0.784	-0.774	-0.764	-0.755	-0.745	-0.736	-0.729	-0.720	-0.714	-0.705	-0.698	-0.691	-0.685	-0.680	-0.672	-0.669	-0.662	-0.659	-0.654	-0.650	-0.648	-0.644	-0.641	-0.639	-0.635	-0.634	-0.632	-0.630	-0.629	-0.629	-0.628	-0.628	-0.626	-0.626	-0.628	-0.628	-0.628	-0.629	-0.630	-0.631	-0.632	-0.635	-0.636	-0.639	-0.641	-0.644	-0.646	-0.649	-0.652	-0.655	-0.659	-0.662	-0.666	-0.671	-0.675	-0.680	-0.685	-0.691	-0.696	-0.702	-0.708	-0.714	-0.720	-0.726	-0.732	-0.740	-0.746	-0.754	-0.762	-0.770	-0.778	-0.786	-0.796	-0.804	-0.814	-0.824	-0.832	-0.841	-0.851	-0.861	-0.869	-0.879	-0.888	-0.898	-0.906	-0.916	-0.925	-0.935	-0.944	-0.952	-0.961	-0.970	-0.979	-0.988	-0.996	-1.004	-1.011	-1.019	-1.026	-1.034	-1.040	-1.046	-1.052	-1.058	-1.064	-1.070	-1.074	-1.079	-1.082	-1.088	-1.092	-1.095	-1.099	-1.102	-1.105	-1.106	-1.109	-1.111	-1.112	-1.115	-1.116	-1.116	-1.118	-1.118	-1.118	-1.118	-1.118	-1.119	-1.118	-1.118	-1.118	-1.116	-1.116	-1.115	-1.115	-1.114	-1.112	-1.112	-1.111	-1.110	-1.109	-1.106	-1.105	-1.105	-1.102	-1.101	-1.100	-1.099	-1.098	-1.095	-1.095	-1.092	-1.090	-1.090	-1.088	-1.085	-1.082	-1.080	-1.078	-1.075	-1.071	-1.068	-1.064	-1.060	-1.055	-1.049	-1.045	-1.039	-1.032	-1.026	-1.020	-1.011	-1.005	-0.996	-0.989	-0.979	-0.970	-0.960	-0.949	-0.938	-0.926	-0.915	-0.902	-0.890	-0.876	-0.862	-0.849	-0.835	-0.819	-0.802	-0.789	-0.772	-0.756	-0.739	-0.722	-0.706	-0.689	-0.671	-0.655	-0.638	-0.620	-0.605	-0.588	-0.570	-0.554	-0.538	-0.522	-0.506	-0.491	-0.478	-0.462	-0.450	-0.438	-0.424	-0.412	-0.401	-0.391	-0.381	-0.372	-0.365	-0.358	-0.351	-0.346	-0.341	-0.339	-0.335	-0.334	-0.334	-0.334	-0.335	-0.339	-0.341	-0.346	-0.351	-0.358	-0.364	-0.372	-0.380	-0.390	-0.401	-0.412	-0.424	-0.436	-0.450	-0.464	-0.478	-0.494	-0.507	-0.524	-0.541	-0.559	-0.575	-0.592	-0.611	-0.630	-0.649	-0.668	-0.686	-0.706	-0.725	-0.744	-0.764	-0.782	-0.802	-0.821	-0.840	-0.859	-0.878	-0.895	-0.915	-0.932	-0.950	-0.966	-0.984	-1.000	-1.015	-1.032	-1.049	-1.064	-1.079	-1.094	-1.108	-1.120	-1.135	-1.146	-1.159	-1.171	-1.182	-1.194	-1.205	-1.216	-1.226	-1.236	-1.246	-1.255	-1.264	-1.271	-1.280	-1.286	-1.294	-1.300	-1.308	-1.312	-1.319	-1.325	-1.329	-1.335	-1.339	-1.344	-1.348	-1.351	-1.355	-1.359	-1.361	-1.364	-1.365	-1.368	-1.370	-1.371	-1.372	-1.374	-1.374	-1.375	-1.375	-1.375	-1.375	-1.374	-1.374	-1.372	-1.371	-1.370	-1.368	-1.368	-1.365	-1.362	-1.360	-1.358	-1.355	-1.352	-1.349	-1.346	-1.342	-1.340	-1.335	-1.331	-1.328	-1.324	-1.319	-1.314	-1.309	-1.305	-1.300	-1.294	-1.290	-1.285	-1.281	-1.276	-1.270	-1.266	-1.261	-1.256	-1.252	-1.248	-1.244	-1.240	-1.235	-1.232	-1.229	-1.226	-1.224	-1.220	-1.218	-1.216	-1.214	-1.212	-1.211	-1.210	-1.209	-1.208	-1.208	-1.206	-1.208	-1.209	-1.209	-1.210	-1.211	-1.212	-1.214	-1.218	-1.219	-1.220	-1.222	-1.225	-1.228	-1.230	-1.231	-1.234	-1.236	-1.240	-1.241	-1.242	-1.245	-1.246	-1.246	-1.248	-1.249	-1.249	-1.250	-1.249	-1.249	-1.246	-1.245	-1.242	-1.240	-1.239	-1.235	-1.230	-1.226	-1.221	-1.216	-1.211	-1.204	-1.198	-1.191	-1.184	-1.176	-1.168	-1.159	-1.150	-1.139	-1.129	-1.119	-1.109	-1.096	-1.085	-1.074	-1.062	-1.050	-1.038	-1.026	-1.014	-1.001	-0.990	-0.978	-0.965	-0.952	-0.941	-0.930	-0.918	-0.906	-0.895	-0.885	-0.875	-0.864	-0.854	-0.845	-0.836	-0.829	-0.822	-0.815	-0.809	-0.804	-0.799	-0.794	-0.791	-0.789	-0.788	-0.788	-0.788	-0.790	-0.792	-0.796	-0.801	-0.808	-0.815	-0.822	-0.831	-0.842	-0.854	-0.868	-0.881	-0.898	-0.914	-0.930	-0.950	-0.970	-0.991	-1.015	-1.039	-1.064	-1.090	-1.118	-1.145	-1.175	-1.204	-1.236	-1.269	-1.301	-1.335	-1.370	-1.405	-1.441	-1.478	-1.512	-1.550	-1.588	-1.625	-1.661	-1.698	-1.734	-1.771	-1.808	-1.842	-1.878	-1.911	-1.946	-1.978	-2.009	-2.039	-2.069	-2.095	-2.122	-2.146	-2.170	-2.191	-2.210	-2.228	-2.244	-2.258	-2.270	-2.279	-2.288	-2.292	-2.295	-2.296	-2.295	-2.291	-2.285	-2.276	-2.265	-2.254	-2.238	-2.221	-2.201	-2.180	-2.156	-2.132	-2.104	-2.074	-2.044	-2.010	-1.975	-1.938	-1.900	-1.861	-1.820	-1.778	-1.735	-1.690	-1.645	-1.600	-1.552	-1.506	-1.459	-1.410	-1.364	-1.314	-1.266	-1.218	-1.170	-1.122	-1.075	-1.028	-0.981	-0.936	-0.891	-0.848	-0.805	-0.764	-0.722	-0.682	-0.645	-0.608	-0.574	-0.539	-0.506	-0.475	-0.445	-0.418	-0.391	-0.368	-0.344	-0.322	-0.304	-0.285	-0.269	-0.254	-0.240	-0.229	-0.218	-0.208	-0.200	-0.192	-0.188	-0.184	-0.180	-0.179	-0.176	-0.176	-0.176	-0.178	-0.180	-0.181	-0.184	-0.188	-0.189	-0.192	-0.196	-0.200	-0.204	-0.208	-0.210	-0.211	-0.215	-0.216	-0.219	-0.220	-0.219	-0.220	-0.219	-0.216	-0.214	-0.211	-0.208	100.000	5.000	2.000	1.000	4.000	0.000	0.000	0.000	0.000	0.000	0.000	0.000	0.000	0.000	0.000	0.000	0.000	0.000	-2.194	-2.191	-2.189	-2.188	-2.186	-2.185	-2.182	-2.182	-2.182	-2.182	-2.184	-2.185	-2.188	-2.190	-2.192	-2.195	-2.199	-2.202	-2.206	-2.211	-2.215	-2.220	-2.225	-2.230	-2.235	-2.240	-2.246	-2.251	-2.258	-2.262	-2.269	-2.275	-2.279	-2.285	-2.290	-2.295	-2.300	-2.305	-2.310	-2.315	-2.320	-2.324	-2.329	-2.332	-2.336	-2.339	-2.344	-2.345	-2.349	-2.351	-2.354	-2.356	-2.359	-2.360	-2.361	-2.362	-2.364	-2.364	-2.366	-2.366	-2.368	-2.368	-2.368	-2.368	-2.369	-2.369	-2.368	-2.369	-2.369	-2.366	-2.366	-2.366	-2.365	-2.365	-2.364	-2.364	-2.362	-2.361	-2.361	-2.360	-2.359	-2.358	-2.358	-2.355	-2.355	-2.354	-2.351	-2.350	-2.349	-2.346	-2.345	-2.344	-2.341	-2.339	-2.336	-2.334	-2.332	-2.330	-2.328	-2.325	-2.321	-2.319	-2.315	-2.312	-2.309	-2.305	-2.301	-2.298	-2.294	-2.289	-2.284	-2.279	-2.274	-2.268	-2.264	-2.258	-2.251	-2.246	-2.240	-2.232	-2.226	-2.219	-2.212	-2.205	-2.198	-2.190	-2.181	-2.174	-2.165	-2.156	-2.148	-2.138	-2.129	-2.119	-2.109	-2.099	-2.089	-2.079	-2.068	-2.058	-2.045	-2.034	-2.022	-2.011	-2.000	-1.989	-1.976	-1.965	-1.954	-1.941	-1.929	-1.918	-1.906	-1.894	-1.882	-1.870	-1.858	-1.848	-1.835	-1.824	-1.814	-1.801	-1.791	-1.780	-1.770	-1.760	-1.749	-1.740	-1.730	-1.721	-1.712	-1.705	-1.698	-1.690	-1.681	-1.675	-1.669	-1.662	-1.655	-1.650	-1.645	-1.639	-1.635	-1.630	-1.626	-1.622	-1.619	-1.618	-1.615	-1.611	-1.609	-1.608	-1.605	-1.604	-1.602	-1.601	-1.600	-1.599	-1.599	-1.598	-1.599	-1.598	-1.598	-1.598	-1.598	-1.596	-1.596	-1.596	-1.595	-1.595	-1.595	-1.595	-1.594	-1.594	-1.594	-1.592	-1.591	-1.591	-1.590	-1.589	-1.589	-1.588	-1.588	-1.588	-1.586	-1.585	-1.585	-1.585	-1.584	-1.585	-1.585	-1.586	-1.586	-1.589	-1.590	-1.591	-1.594	-1.598	-1.600	-1.604	-1.608	-1.612	-1.618	-1.624	-1.629	-1.636	-1.642	-1.652	-1.661	-1.671	-1.681	-1.692	-1.705	-1.718	-1.730	-1.744	-1.758	-1.772	-1.789	-1.804	-1.820	-1.836	-1.854	-1.871	-1.889	-1.906	-1.925	-1.945	-1.964	-1.982	-2.002	-2.022	-2.042	-2.062	-2.082	-2.101	-2.120	-2.140	-2.159	-2.176	-2.195	-2.212	-2.230	-2.248	-2.264	-2.279	-2.296	-2.311	-2.325	-2.339	-2.352	-2.365	-2.378	-2.389	-2.399	-2.410	-2.419	-2.429	-2.436	-2.444	-2.450	-2.458	-2.462	-2.469	-2.472	-2.478	-2.481	-2.484	-2.486	-2.490	-2.491	-2.492	-2.494	-2.494	-2.495	-2.494	-2.494	-2.494	-2.494	-2.491	-2.489	-2.489	-2.486	-2.485	-2.484	-2.481	-2.479	-2.476	-2.472	-2.469	-2.468	-2.462	-2.460	-2.456	-2.452	-2.449	-2.445	-2.440	-2.435	-2.430	-2.425	-2.421	-2.415	-2.409	-2.402	-2.396	-2.391	-2.384	-2.376	-2.369	-2.361	-2.354	-2.346	-2.339	-2.330	-2.321	-2.312	-2.304	-2.294	-2.285	-2.275	-2.265	-2.254	-2.244	-2.234	-2.224	-2.212	-2.201	-2.191	-2.179	-2.169	-2.158	-2.148	-2.136	-2.125	-2.115	-2.104	-2.092	-2.082	-2.071	-2.062	-2.052	-2.044	-2.033	-2.025	-2.015	-2.007	-1.999	-1.992	-1.985	-1.978	-1.972	-1.965	-1.960	-1.955	-1.951	-1.946	-1.944	-1.941	-1.938	-1.935	-1.934	-1.934	-1.934	-1.934	-1.935	-1.936	-1.938	-1.941	-1.944	-1.948	-1.951	-1.955	-1.960	-1.966	-1.971	-1.978	-1.985	-1.992	-2.000	-2.007	-2.015	-2.024	-2.033	-2.041	-2.050	-2.059	-2.068	-2.078	-2.088	-2.098	-2.106	-2.116	-2.128	-2.136	-2.146	-2.156	-2.166	-2.176	-2.185	-2.195	-2.204	-2.214	-2.222	-2.231	-2.241	-2.249	-2.256	-2.265	-2.274	-2.281	-2.289	-2.295	-2.302	-2.310	-2.316	-2.324	-2.330	-2.338	-2.344	-2.350	-2.356	-2.362	-2.368	-2.375	-2.380	-2.388	-2.392	-2.400	-2.406	-2.411	-2.419	-2.425	-2.431	-2.439	-2.446	-2.452	-2.460	-2.468	-2.475	-2.484	-2.491	-2.499	-2.508	-2.515	-2.524	-2.534	-2.542	-2.552	-2.561	-2.570	-2.580	-2.589	-2.599	-2.608	-2.618	-2.628	-2.636	-2.645	-2.655	-2.664	-2.674	-2.681	-2.689	-2.698	-2.705	-2.712	-2.720	-2.728	-2.734	-2.740	-2.746	-2.751	-2.758	-2.761	-2.765	-2.770	-2.772	-2.776	-2.778	-2.780	-2.781	-2.781	-2.782	-2.781	-2.782	-2.781	-2.780	-2.778	-2.775	-2.772	-2.771	-2.769	-2.766	-2.764	-2.760	-2.756	-2.752	-2.750	-2.748	-2.744	-2.742	-2.739	-2.736	-2.735	-2.734	-2.732	-2.731	-2.731	-2.731	-2.732	-2.734	-2.735	-2.738	-2.740	-2.742	-2.746	-2.750	-2.756	-2.761	-2.769	-2.776	-2.784	-2.791	-2.799	-2.809	-2.819	-2.830	-2.840	-2.851	-2.864	-2.875	-2.889	-2.900	-2.914	-2.928	-2.940	-2.952	-2.966	-2.980	-2.992	-3.006	-3.018	-3.031	-3.044	-3.056	-3.066	-3.079	-3.090	-3.101	-3.111	-3.120	-3.130	-3.139	-3.146	-3.155	-3.161	-3.168	-3.174	-3.179	-3.185	-3.188	-3.192	-3.195	-3.199	-3.200	-3.202	-3.204	-3.204	-3.205	-3.204	-3.204	-3.202	-3.202	-3.201	-3.200	-3.199	-3.198	-3.196	-3.195	-3.195	-3.192	-3.192	-3.192	-3.192	-3.191	-3.192	-3.194	-3.194	-3.196	-3.199	-3.201	-3.204	-3.206	-3.210	-3.216	-3.222	-3.229	-3.235	-3.242	-3.250	-3.260	-3.270	-3.280	-3.291	-3.304	-3.316	-3.329	-3.344	-3.359	-3.374	-3.391	-3.408	-3.425	-3.444	-3.462	-3.481	-3.501	-3.522	-3.544	-3.565	-3.586	-3.610	-3.632	-3.656	-3.680	-3.705	-3.729	-3.755	-3.780	-3.805	-3.831	-3.858	-3.884	-3.910	-3.938	-3.964	-3.991	-4.018	-4.044	-4.071	-4.098	-4.124	-4.150	-4.178	-4.204	-4.229	-4.255	-4.279	-4.305	-4.329	-4.351	-4.375	-4.398	-4.419	-4.440	-4.461	-4.481	-4.500	-4.518	-4.535	-4.550	-4.565	-4.580	-4.592	-4.604	-4.615	-4.624	-4.632	-4.638	-4.644	-4.648	-4.650	-4.650	-4.649	-4.646	-4.644	-4.638	-4.631	-4.624	-4.614	-4.601	-4.589	-4.574	-4.558	-4.540	-4.521	-4.499	-4.478	-4.454	-4.430	-4.402	-4.374	-4.345	-4.315	-4.284	-4.251	-4.218	-4.182	-4.146	-4.110	-4.074	-4.035	-3.998	-3.958	-3.919	-3.879	-3.839	-3.799	-3.758	-3.718	-3.676	-3.636	-3.596	-3.556	-3.516	-3.478	-3.440	-3.400	-3.364	-3.328	-3.291	-3.256	-3.224	-3.189	-3.156	-3.126	-3.098	-3.068	-3.040	-3.014	-2.988	-2.964	-2.940	-2.919	-2.898	-2.876	-2.859	-2.841	-2.825	-2.810	-2.795	-2.781	-2.769	-2.758	-2.746	-2.738	-2.729	-2.719	-2.710	-2.704	-2.696	-2.689	-2.684	-2.678	-2.671	-2.666	-2.660	-2.655	-2.649	-2.642	-2.636	-2.632	-2.625	-2.619	-2.610	-2.602	-2.595	-2.586	-2.578	-2.568	-2.558	-2.546	-2.536	-2.524	-2.510	-2.499	-2.485	-2.470	-2.455	-2.439	-2.424	-2.408	-2.390	-2.374	-2.355	-2.338	-2.319	-2.300	-2.281	-2.262	-2.244	-2.224	-2.205	-2.185	-2.166	-2.148	-2.128	-2.109	-2.090	-2.072	-2.055	-2.038	-2.021	-2.006	-1.990	-1.975	-1.961	-1.948	-1.936	-1.924	-1.912	-1.901	-1.892	-1.885	-1.878	-1.870	-1.866	-1.860	-1.858	-1.854	-1.852	-1.852	-1.852	-1.854	-1.856	-1.859	-1.864	-1.866	-1.872	-1.879	-1.886	-1.895	-1.902	-1.912	-1.921	-1.932	-1.942	-1.954	-1.966	-1.978	-1.990	-2.004	-2.016	-2.029	-2.042	-2.055	-2.069	-2.081	-2.095	-2.106	-2.120	-2.131	-2.144	-2.155	-2.166	-2.178	-2.188	-2.198	-2.206	-2.215	-2.224	-2.231	-2.238	-2.242	-2.249	-2.254	-2.258	-2.261	-2.262	-2.265	-2.265	-2.266	-2.265	-2.265	-2.262	-2.260	-2.256	-2.252	-2.248	-2.242	-2.235	-2.229	-2.222	-2.214	-2.206	-2.199	-2.189	-2.180	-2.171	-2.160	-2.151	-2.141	-2.131	-2.121	-2.111	-2.100	-2.090	-2.080	-2.071	-2.060	-2.051	-2.042	-2.035	-2.027	-2.020	-2.014	-2.006	-2.002	-1.999	-1.994	-1.991	-1.989	-1.988	-1.986	-1.988	-1.989	-1.991	-1.995	-2.000	-2.005	-2.010	-2.018	-2.027	-2.036	-2.046	-2.058	-2.069	-2.081	-2.096	-2.110	-2.126	-2.141	-2.158	-2.175	-2.194	-2.214	-2.232	-2.252	-2.272	-2.294	-2.314	-2.335	-2.356	-2.376	-2.399	-2.420	-2.440	-2.460	-2.481	-2.501	-2.520	-2.539	-2.558	-2.574	-2.591	-2.606	-2.620	-2.635	-2.648	-2.660	-2.670	-2.679	-2.686	-2.694	-2.699	-2.704	-2.706	-2.708	-2.708	-2.705	-2.702	-2.698	-2.692	-2.684	-2.676	-2.665	-2.654	-2.641	-2.626	-2.611	-2.594	-2.574	-2.555	-2.535	-2.512	-2.489	-2.465	-2.440	-2.414	-2.386	-2.359	-2.331	-2.302	-2.272	-2.242	-2.211	-2.181	-2.149	-2.118	-2.085	-2.055	-2.022	-1.990	-1.958	-1.926	-1.894	-1.864	-1.831	-1.800	-1.770	-1.739	-1.709	-1.680	-1.650	-1.622	-1.595	-1.568	-1.541	-1.515	-1.490	-1.464	-1.441	-1.418	-1.395	-1.372	-1.351	-1.331	-1.311	-1.292	-1.275	-1.258	-1.241	-1.225	-1.210	-1.195	-1.181	-1.168	-1.155	-1.144	-1.132	-1.122	-1.114	-1.105	-1.096	-1.089	-1.082	-1.075	-1.069	-1.065	-1.060	-1.056	-1.054	-1.050	-1.048	-1.046	-1.045	-1.042	-1.042	-1.042	-1.042	-1.042	-1.044	-1.044	-1.046	-1.049	-1.050	-1.051	-1.055	-1.058	-1.061	-1.064	-1.068	-1.072	-1.076	-1.080	-1.084	-1.090	-1.095	-1.099	-1.104	-1.109	-1.114	-1.120	-1.125	-1.130	-1.136	-1.141	-1.148	-1.152	-1.160	-1.165	-1.172	-1.179	-1.186	-1.192	-1.201	-1.209	-1.216	-1.225	-1.234	-1.242	-1.251	-1.261	-1.270	-1.281	-1.291	-1.302	-1.312	-1.325	-1.336	-1.348	-1.360	-1.374	-1.386	-1.399	-1.414	-1.429	-1.442	-1.459	-1.474	-1.489	-1.505	-1.521	-1.538	-1.554	-1.571	-1.589	-1.606	-1.625	-1.642	-1.661	-1.679	-1.698	-1.716	-1.735	-1.754	-1.771	-1.791	-1.809	-1.828	-1.845	-1.862	-1.881	-1.898	-1.915	-1.932	-1.950	-1.965	-1.981	-1.998	-2.013	-2.026	-2.040	-2.054	-2.066	-2.080	-2.091	-2.102	-2.114	-2.121	-2.131	-2.140	-2.148	-2.154	-2.161	-2.166	-2.170	-2.174	-2.178	-2.180	-2.181	-2.182	-2.182	-2.182	-2.180	-2.180	-2.178	-2.174	-2.169	-2.165	-2.160	-2.155	-2.149	-2.142	-2.136	-2.129	-2.121	-2.114	-2.104	-2.096	-2.088	-2.079	-2.069	-2.060	-2.050	-2.041	-2.033	-2.022	-2.014	-2.005	-1.996	-1.989	-1.981	-1.974	-1.966	-1.960	-1.952	-1.948	-1.942	-1.936	-1.932	-1.929	-1.926	-1.922	-1.921	-1.920	-1.919	-1.919	-1.919	-1.921	-1.924	-1.926	-1.930	-1.935	-1.940	-1.946	-1.952	-1.960	-1.968	-1.976	-1.986	-1.998	-2.007	-2.019	-2.031	-2.044	-2.056	-2.071	-2.085	-2.100	-2.115	-2.130	-2.146	-2.161	-2.176	-2.192	-2.210	-2.226	-2.242	-2.260	-2.276	-2.292	-2.308	-2.324	-2.340	-2.356	-2.370	-2.386	-2.401	-2.415	-2.428	-2.441	-2.454	-2.466	-2.479	-2.489	-2.499	-2.510	-2.519	-2.526	-2.535	-2.542	-2.549	-2.554	-2.559	-2.562	-2.566	-2.570	-2.571	-2.574	-2.575	-2.576	-2.575	-2.574	-2.574	-2.571	-2.569	-2.566	-2.564	-2.560	-2.555	-2.551	-2.546	-2.542	-2.536	-2.531	-2.526	-2.521	-2.515	-2.511	-2.505	-2.500	-2.494	-2.488	-2.482	-2.479	-2.474	-2.469	-2.464	-2.460	-2.456	-2.454	-2.449	-2.445	-2.442	-2.441	-2.439	-2.436	-2.435	-2.432	-2.431	-2.430	-2.429	-2.430	-2.430	-2.430	-2.430	-2.431	-2.432	-2.432	-2.434	-2.435	-2.436	-2.436	-2.439	-2.439	-2.440	-2.441	-2.442	-2.442	-2.442	-2.442	-2.442	-2.441	-2.441	-2.441	-2.440	-2.438	-2.435	-2.431	-2.430	-2.426	-2.422	-2.418	-2.412	-2.408	-2.400	-2.394	-2.386	-2.378	-2.369	-2.360	-2.350	-2.339	-2.326	-2.315	-2.301	-2.290	-2.276	-2.260	-2.246	-2.230	-2.214	-2.198	-2.181	-2.162	-2.145	-2.126	-2.108	-2.088	-2.068	-2.049	-2.029	-2.009	-1.988	-1.968	-1.948	-1.928	-1.906	-1.885	-1.866	-1.846	-1.825	-1.806	-1.788	-1.770	-1.751	-1.734	-1.716	-1.700	-1.684	-1.669	-1.655	-1.640	-1.628	-1.615	-1.604	-1.592	-1.582	-1.572	-1.565	-1.558	-1.550	-1.545	-1.540	-1.536	-1.534	-1.530	-1.529	-1.528	-1.528	-1.529	-1.529	-1.531	-1.532	-1.536	-1.540	-1.544	-1.549	-1.552	-1.558	-1.562	-1.568	-1.572	-1.579	-1.584	-1.589	-1.594	-1.599	-1.602	-1.608	-1.612	-1.616	-1.620	-1.624	-1.626	-1.630	-1.630	-1.632	-1.634	-1.634	-1.635	-1.634	-1.632	-1.631	-1.628	-1.626	-1.624	-1.619	-1.616	-1.611	-1.608	-1.601	-1.596	-1.591	-1.585	-1.579	-1.571	-1.565	-1.558	-1.551	-1.545	-1.539	-1.531	-1.525	-1.519	-1.514	-1.508	-1.501	-1.498	-1.492	-1.489	-1.485	-1.481	-1.480	-1.476	-1.475	-1.474	-1.472	-1.472	-1.472	-1.474	-1.475	-1.476	-1.479	-1.481	-1.482	-1.486	-1.490	-1.494	-1.498	-1.504	-1.508	-1.512	-1.518	-1.522	-1.528	-1.532	-1.538	-1.541	-1.546	-1.550	-1.555	-1.559	-1.561	-1.564	-1.566	-1.569	-1.570	-1.570	-1.569	-1.570	-1.568	-1.565	-1.561	-1.558	-1.552	-1.546	-1.540	-1.532	-1.525	-1.515	-1.505	-1.496	-1.484	-1.472	-1.459	-1.446	-1.431	-1.416	-1.401	-1.385	-1.368	-1.350	-1.332	-1.315	-1.295	-1.276	-1.258	-1.239	-1.220	-1.200	-1.180	-1.161	-1.141	-1.122	-1.104	-1.085	-1.068	-1.050	-1.034	-1.016	-1.001	-0.986	-0.971	-0.958	-0.944	-0.932	-0.920	-0.910	-0.900	-0.890	-0.882	-0.875	-0.869	-0.864	-0.861	-0.858	-0.855	-0.854	-0.854	-0.855	-0.856	-0.859	-0.864	-0.868	-0.872	-0.879	-0.885	-0.892	-0.901	-0.910	-0.920	-0.930	-0.941	-0.952	-0.964	-0.976	-0.989	-1.001	-1.014	-1.028	-1.041	-1.055	-1.069	-1.082	-1.096	-1.109	-1.124	-1.136	-1.149	-1.162	-1.175	-1.186	-1.199	-1.211	-1.221	-1.231	-1.242	-1.251	-1.260	-1.269	-1.276	-1.282	-1.289	-1.295	-1.299	-1.302	-1.305	-1.308	-1.309	-1.309	-1.309	-1.308	-1.306	-1.302	-1.301	-1.298	-1.294	-1.288	-1.281	-1.275	-1.266	-1.259	-1.250	-1.240	-1.229	-1.219	-1.208	-1.195	-1.184	-1.170	-1.158	-1.145	-1.131	-1.116	-1.102	-1.089	-1.075	-1.061	-1.046	-1.031	-1.016	-1.002	-0.989	-0.975	-0.962	-0.949	-0.936	-0.924	-0.912	-0.899	-0.889	-0.876	-0.866	-0.856	-0.846	-0.838	-0.829	-0.821	-0.814	-0.805	-0.799	-0.792	-0.788	-0.781	-0.776	-0.772	-0.769	-0.765	-0.761	-0.759	-0.756	-0.754	-0.752	-0.751	-0.749	-0.748	-0.746	-0.746	-0.745	-0.744	-0.744	-0.742	-0.742	-0.741	-0.741	-0.741	-0.740	-0.739	-0.738	-0.736	-0.736	-0.734	-0.731	-0.730	-0.728	-0.724	-0.721	-0.718	-0.714	-0.711	-0.706	-0.701	-0.696	-0.691	-0.685	-0.679	-0.671	-0.664	-0.655	-0.648	-0.638	-0.629	-0.618	-0.608	-0.598	-0.586	-0.574	-0.560	-0.549	-0.535	-0.521	-0.509	-0.494	-0.479	-0.464	-0.448	-0.432	-0.416	-0.399	-0.382	-0.364	-0.346	-0.328	-0.310	-0.291	-0.271	-0.252	-0.232	-0.214	-0.194	-0.174	-0.155	-0.135	-0.115	-0.096	-0.078	-0.059	-0.039	-0.020	-0.001	0.018	0.035	0.052	0.071	0.089	0.105	0.122	0.138	0.155	0.170	0.186	0.200	0.215	0.229	0.241	0.254	0.266	0.279	0.289	0.300	0.310	0.320	0.329	0.338	0.346	0.354	0.361	0.370	0.376	0.384	0.389	0.395	0.401	0.405	0.411	0.416	0.421	0.425	0.431	0.435	0.440	0.445	0.449	0.454	0.458	0.462	0.468	0.474	0.479	0.484	0.489	0.495	0.501	0.506	0.514	0.521	0.528	0.534	0.541	0.551	0.559	0.568	0.576	0.585	0.595	0.605	0.614	0.624	0.635	0.645	0.658	0.668	0.678	0.689	0.700	0.711	0.721	0.732	0.744	0.754	0.764	0.774	0.782	0.792	0.800	0.809	0.816	0.825	0.831	0.836	0.842	0.848	0.851	0.855	0.856	0.859	0.860	0.859	0.859	0.856	0.852	0.849	0.844	0.838	0.831	0.824	0.815	0.806	0.795	0.784	0.772	0.759	0.745	0.732	0.718	0.702	0.686	0.670	0.654	0.638	0.620	0.604	0.585	0.569	0.550	0.532	0.516	0.498	0.481	0.465	0.449	0.434	0.419	0.405	0.391	0.380	0.368	0.356	0.348	0.338	0.329	0.322	0.318	0.311	0.309	0.306	0.304	0.304	0.304	0.306	0.308	0.311	0.315	0.321	0.328	0.334	0.341	0.350	0.359	0.369	0.379	0.390	0.400	0.411	0.421	0.432	0.444	0.454	0.465	0.475	0.485	0.495	0.504	0.514	0.520	0.528	0.532	0.536	0.541	0.542	0.544	0.544	0.542	0.540	0.535	0.530	0.521	0.512	0.502	0.490	0.476	0.460	0.442	0.424	0.402	0.380	0.356	0.330	0.301	0.271	0.241	0.209	0.175	0.139	0.101	0.061	0.022	-0.020	-0.062	-0.108	-0.151	-0.198	-0.246	-0.294	-0.344	-0.392	-0.444	-0.495	-0.545	-0.598	-0.650	-0.702	-0.755	-0.808	-0.860	-0.912	-0.964	-1.016	-1.068	-1.119	-1.169	-1.219	-1.268	-1.316	-1.364	-1.410	-1.454	-1.498	-1.541	-1.582	-1.621	-1.661	-1.699	-1.735	-1.770	-1.802	-1.834	-1.864	-1.892	-1.919	-1.944	-1.968	-1.989	-2.009	-2.026	-2.044	-2.059	-2.072	-2.086	-2.096	-2.105	-2.114	-2.120	-2.126	-2.130	-2.135	-2.135	-2.138	-2.138	-2.138	-2.136	-2.134	-2.131	-2.128	-2.124	-2.120	-2.116	-2.111	-2.106	-2.101	-2.098	-2.092	-2.089	-2.084	-2.080	-2.075	-2.071	-2.069	-2.065	-2.064	-2.061	-2.060	-2.059	-2.059	-2.058	-2.059	-2.059	-2.061	-2.064	-2.065	-2.068	-2.070	-2.075	-2.078	-2.081	-2.085	-2.090	-2.094	-2.099	-2.104	-2.109	-2.114	-2.118	-2.121	-2.126	-2.129	-2.132	-2.136	-2.140	-2.141	-2.142	-2.142	-2.144	-2.142	-2.141	-2.139	-2.136	-2.132	-2.128	-2.124	-2.118	-2.111	-2.102	-2.095	-2.086	-2.076	-2.065	-2.055	-2.042	-2.030	-2.018	-2.002	-1.989	-1.974	-1.958	-1.941	-1.926	-1.909	-1.891	-1.876	-1.858	-1.841	-1.824	-1.806	-1.788	-1.771	-1.754	-1.738	-1.720	-1.704	-1.689	-1.672	-1.658	-1.644	-1.629	-1.616	-1.602	-1.590	-1.579	-1.568	-1.558	-1.548	-1.538	-1.529	-1.521	-1.514	-1.508	-1.501	-1.495	-1.490	-1.486	-1.482	-1.479	-1.476	-1.475	-1.472	-1.474	-1.471	-1.472	-1.472	-1.474	-1.474	-1.475	-1.478	-1.479	-1.481	-1.484	-1.486	-1.490	-1.494	-1.498	-1.501	-1.504	-1.508	-1.512	-1.516	-1.520	-1.525	-1.529	-1.532	-1.538	-1.541	-1.545	-1.550	-1.555	-1.560	-1.564	-1.569	-1.574	-1.579	-1.582	-1.588	-1.591	-1.598	-1.601	-1.606	-1.611	-1.616	-1.620	-1.625	-1.630	-1.634	-1.639	-1.642	-1.648	-1.651	-1.656	-1.659	-1.664	-1.666	-1.670	-1.674	-1.676	-1.678	-1.680	-1.682	-1.685	-1.685	-1.686	-1.688	-1.688	-1.686	-1.686	-1.685	-1.684	-1.681	-1.680	-1.678	-1.674	-1.671	-1.668	-1.662	-1.658	-1.654	-1.648	-1.641	-1.635	-1.628	-1.621	-1.614	-1.606	-1.598	-1.590	-1.581	-1.571	-1.562	-1.554	-1.544	-1.534	-1.524	-1.514	-1.502	-1.491	-1.481	-1.470	-1.460	-1.449	-1.439	-1.428	-1.418	-1.406	-1.395	-1.386	-1.375	-1.366	-1.356	-1.346	-1.336	-1.326	-1.318	-1.310	-1.300	-1.292	-1.284	-1.276	-1.269	-1.262	-1.256	-1.250	-1.244	-1.239	-1.235	-1.230	-1.226	-1.222	-1.220	-1.218	-1.216	-1.216	-1.214	-1.214	-1.216	-1.218	-1.219	-1.220	-1.224	-1.226	-1.231	-1.235	-1.240	-1.246	-1.252	-1.259	-1.266	-1.275	-1.282	-1.291	-1.301	-1.311	-1.320	-1.331	-1.342	-1.352	-1.365	-1.375	-1.388	-1.399	-1.411	-1.422	-1.435	-1.448	-1.460	-1.472	-1.485	-1.496	-1.508	-1.519	-1.530	-1.541	-1.551	-1.561	-1.572	-1.581	-1.589	-1.598	-1.606	-1.612	-1.620	-1.626	-1.632	-1.636	-1.641	-1.645	-1.648	-1.651	-1.652	-1.655	-1.656	-1.656	-1.658	-1.656	-1.656	-1.655	-1.652	-1.652	-1.650	-1.646	-1.645	-1.641	-1.639	-1.636	-1.632	-1.630	-1.628	-1.625	-1.622	-1.620	-1.618	-1.615	-1.612	-1.610	-1.609	-1.608	-1.608	-1.606	-1.606	-1.606	-1.608	-1.609	-1.610	-1.612	-1.614	-1.618	-1.620	-1.625	-1.630	-1.632	-1.639	-1.642	-1.649	-1.655	-1.662	-1.669	-1.676	-1.682	-1.690	-1.699	-1.706	-1.715	-1.722	-1.730	-1.740	-1.748	-1.756	-1.765	-1.774	-1.782	-1.791	-1.799	-1.808	-1.816	-1.825	-1.834	-1.842	-1.851	-1.859	-1.868	-1.876	-1.885	-1.895	-1.902	-1.911	-1.920	-1.929	-1.938	-1.946	-1.956	-1.965	-1.974	-1.984	-1.995	-2.004	-2.014	-2.025	-2.036	-2.047	-2.058	-2.069	-2.081	-2.092	-2.105	-2.118	-2.130	-2.142	-2.155	-2.169	-2.181	-2.196	-2.210	-2.224	-2.236	-2.251	-2.265	-2.280	-2.295	-2.310	-2.325	-2.339	-2.354	-2.369	-2.384	-2.399	-2.412	-2.428	-2.441	-2.455	-2.470	-2.484	-2.500	-2.514	-2.530	-2.544	-2.559	-2.572	-2.588	-2.602	-2.618	-2.632	-2.649	-2.664	-2.680	-2.696	-2.711	-2.729	-2.745	-2.764	-2.781	-2.799	-2.818	-2.838	-2.858	-2.878	-2.899	-2.920	-2.942	-2.968	-2.991	-3.016	-3.041	-3.069	-3.096	-3.125	-3.154	-3.184	-3.215	-3.246	-3.280	-3.314	-3.348	-3.382	-3.419	-3.456	-3.494	-3.532	-3.571	-3.611	-3.651	-3.692	-3.735	-3.776	-3.819	-3.860	-3.905	-3.948	-3.990	-4.032	-4.076	-4.119	-4.161	-4.204	-4.246	-4.288	-4.328	-4.369	-4.409	-4.449	-4.486	-4.525	-4.561	-4.598	-4.631	-4.666	-4.700	-4.730	-4.761	-4.790	-4.819	-4.845	-4.870	-4.894	-4.918	-4.939	-4.958	-4.978	-4.994	-5.009	-5.024	-5.038	-5.049	-5.060	-5.069	-5.076	-5.084	-5.090	-5.095	-5.099	-5.101	-5.102	-5.104	-5.104	-5.101	-5.101	-5.100	-5.098	-5.092	-5.089	-5.085	-5.080	-5.075	-5.070	-5.065	-5.060	-5.054	-5.048	-5.042	-5.036	-5.031	-5.026	-5.021	-5.015	-5.011	-5.006	-5.002	-4.998	-4.994	-4.989	-4.984	-4.980	-4.978	-4.975	-4.971	-4.968	-4.964	-4.961	-4.958	-4.955	-4.951	-4.949	-4.945	-4.941	-4.936	-4.931	-4.925	-4.919	-4.911	-4.905	-4.895	-4.888	-4.876	-4.865	-4.854	-4.840	-4.826	-4.810	-4.795	-4.775	-4.758	-4.738	-4.715	-4.691	-4.666	-4.640	-4.614	-4.585	-4.555	-4.524	-4.492	-4.458	-4.422	-4.386	-4.349	-4.310	-4.270	-4.229	-4.188	-4.144	-4.101	-4.058	-4.011	-3.966	-3.920	-3.872	-3.826	-3.778	-3.730	-3.682	-3.634	-3.586	-3.538	-3.490	-3.442	-3.395	-3.348	-3.301	-3.255	-3.211	-3.166	-3.124	-3.079	-3.038	-2.998	-2.956	-2.916	-2.880	-2.842	-2.806	-2.772	-2.740	-2.708	-2.676	-2.648	-2.619	-2.591	-2.565	-2.541	-2.518	-2.496	-2.475	-2.456	-2.438	-2.419	-2.404	-2.389	-2.374	-2.362	-2.350	-2.340	-2.329	-2.321	-2.312	-2.305	-2.299	-2.294	-2.289	-2.284	-2.280	-2.276	-2.274	-2.271	-2.269	-2.268	-2.265	-2.262	-2.262	-2.260	-2.259	-2.258	-2.256	-2.254	-2.252	-2.250	-2.248	-2.245	-2.241	-2.238	-2.232	-2.229	-2.221	-2.215	-2.209	-2.200	-2.192	-2.182	-2.172	-2.161	-2.150	-2.138	-2.124	-2.109	-2.095	-2.079	-2.062	-2.044	-2.025	-2.006	-1.984	-1.962	-1.940	-1.916	-1.892	-1.868	-1.842	-1.815	-1.788	-1.759	-1.731	-1.702	-1.671	-1.640	-1.610	-1.579	-1.548	-1.514	-1.482	-1.449	-1.415	-1.382	-1.349	-1.315	-1.282	-1.249	-1.216	-1.184	-1.150	-1.116	-1.085	-1.052	-1.020	-0.989	-0.958	-0.929	-0.899	-0.870	-0.841	-0.814	-0.786	-0.760	-0.735	-0.710	-0.686	-0.664	-0.641	-0.621	-0.602	-0.582	-0.565	-0.549	-0.532	-0.518	-0.504	-0.491	-0.480	-0.469	-0.460	-0.451	-0.442	-0.436	-0.430	-0.426	-0.422	-0.419	-0.416	-0.415	-0.414	-0.414	-0.415	-0.416	-0.418	-0.420	-0.424	-0.428	-0.432	-0.436	-0.442	-0.448	-0.452	-0.458	-0.464	-0.470	-0.478	-0.484	-0.491	-0.496	-0.504	-0.510	-0.518	-0.524	-0.530	-0.536	-0.542	-0.549	-0.554	-0.559	-0.562	-0.568	-0.572	-0.576	-0.580	-0.584	-0.585	-0.588	-0.590	-0.591	-0.594	-0.594	-0.594	-0.594	-0.592	-0.592	-0.590	-0.588	-0.585	-0.582	-0.579	-0.575	-0.570	-0.564	-0.559	-0.552	-0.548	-0.540	-0.534	-0.525	-0.518	-0.507	-0.499	-0.489	-0.479	-0.469	-0.458	-0.445	-0.432	-0.419	-0.406	-0.394	-0.380	-0.365	-0.349	-0.334	-0.318	-0.300	-0.282	-0.264	-0.246	-0.228	-0.208	-0.188	-0.166	-0.146	-0.126	-0.104	-0.081	-0.059	-0.036	-0.014	0.011	0.034	0.059	0.082	0.108	0.132	0.158	0.181	0.206	0.230	0.256	0.281	0.305	0.330	0.355	0.379	0.404	0.426	0.449	0.474	0.495	0.518	0.540	0.561	0.582	0.602	0.621	0.642	0.660	0.678	0.695	0.711	0.728	0.742	0.756	0.770	0.782	0.794	0.805	0.815	0.825	0.832	0.840	0.848	0.854	0.859	0.864	0.868	0.870	0.874	0.875	0.876	0.876	0.876	0.875	0.874	0.871	0.869	0.866	0.864	0.859	0.855	0.850	0.846	0.841	0.836	0.830	0.824	0.818	0.812	0.806	0.800	0.794	0.789	0.784	0.778	0.771	0.766	0.761	0.756	0.751	0.748	0.742	0.738	0.734	0.730	0.726	0.722	0.720	0.716	0.715	0.712	0.710	0.709	0.706	0.705	0.704	0.702	0.701	0.700	0.700	0.700	0.700	0.700	0.700	0.700	0.700	0.701	0.702	0.702	0.702	0.702	0.702	0.704	0.704	0.705	0.705	0.705	0.705	0.706	0.706	0.708	0.706	0.706	0.708	0.708	0.708	0.708	0.708	0.706	0.706	0.706	0.705	0.705	0.705	0.702	0.702	0.701	0.700	0.700	0.699	0.698	0.698	0.695	0.694	0.692	0.691	0.690	0.689	0.688	0.685	0.684	0.682	0.679	0.678	0.675	0.672	0.670	0.668	0.662	0.659	0.655	0.651	0.646	0.642	0.635	0.630	0.624	0.616	0.609	0.601	0.591	0.582	0.572	0.562	0.551	0.539	0.528	0.515	0.501	0.486	0.471	0.456	0.440	0.421	0.404	0.385	0.365	0.342	0.321	0.299	0.276	0.252	0.228	0.202	0.178	0.150	0.124	0.095	0.068	0.038	0.009	-0.021	-0.051	-0.082	-0.114	-0.145	-0.176	-0.208	-0.240	-0.271	-0.302	-0.335	-0.368	-0.399	-0.431	-0.462	-0.495	-0.526	-0.559	-0.589	-0.620	-0.651	-0.681	-0.711	-0.740	-0.770	-0.799	-0.828	-0.855	-0.881	-0.909	-0.935	-0.959	-0.985	-1.009	-1.031	-1.054	-1.076	-1.098	-1.118	-1.139	-1.158	-1.175	-1.194	-1.211	-1.226	-1.242	-1.258	-1.272	-1.285	-1.299	-1.311	-1.321	-1.334	-1.344	-1.354	-1.361	-1.369	-1.376	-1.384	-1.390	-1.395	-1.401	-1.405	-1.409	-1.412	-1.415	-1.418	-1.419	-1.420	-1.420	-1.420	-1.420	-1.420	-1.419	-1.418	-1.415	-1.412	-1.410	-1.406	-1.402	-1.399	-1.395	-1.390	-1.385	-1.380	-1.375	-1.369	-1.364	-1.358	-1.352	-1.345	-1.339	-1.332	-1.325	-1.318	-1.310	-1.302	-1.295	-1.288	-1.281	-1.272	-1.264	-1.255	-1.246	-1.239	-1.230	-1.221	-1.211	-1.204	-1.194	-1.184	-1.175	-1.165	-1.155	-1.145	-1.135	-1.125	-1.115	-1.105	-1.095	-1.085	-1.075	-1.065	-1.055	-1.044	-1.035	-1.025	-1.014	-1.005	-0.995	-0.985	-0.976	-0.965	-0.955	-0.946	-0.936	-0.926	-0.916	-0.908	-0.898	-0.889	-0.878	-0.869	-0.859	-0.850	-0.841	-0.832	-0.822	-0.814	-0.805	-0.795	-0.786	-0.778	-0.768	-0.758	-0.749	-0.740	-0.729	-0.720	-0.709	-0.700	-0.689	-0.678	-0.666	-0.654	-0.642	-0.630	-0.616	-0.604	-0.589	-0.575	-0.560	-0.545	-0.529	-0.514	-0.496	-0.479	-0.461	-0.441	-0.422	-0.402	-0.382	-0.360	-0.339	-0.316	-0.292	-0.269	-0.244	-0.219	-0.192	-0.166	-0.139	-0.110	-0.082	-0.055	-0.025	0.004	0.034	0.065	0.094	0.124	0.155	0.185	0.215	0.245	0.275	0.304	0.334	0.362	0.391	0.420	0.446	0.474	0.499	0.524	0.548	0.571	0.592	0.614	0.634	0.651	0.669	0.684	0.699	0.711	0.724	0.734	0.742	0.750	0.756	0.761	0.765	0.766	0.766	0.766	0.764	0.761	0.756	0.751	0.745	0.738	0.729	0.720	0.709	0.699	0.688	0.676	0.662	0.651	0.639	0.624	0.612	0.599	0.586	0.572	0.562	0.550	0.539	0.529	0.519	0.510	0.502	0.494	0.488	0.482	0.479	0.476	0.474	0.472	0.474	0.476	0.479	0.484	0.490	0.496	0.505	0.514	0.525	0.535	0.549	0.562	0.576	0.594	0.610	0.628	0.646	0.665	0.685	0.705	0.726	0.749	0.770	0.792	0.816	0.838	0.861	0.884	0.908	0.930	0.951	0.974	0.996	1.018	1.039	1.060	1.080	1.099	1.118	1.136	1.154	1.171	1.186	1.201	1.215	1.229	1.241	1.252	1.264	1.274	1.281	1.290	1.298	1.302	1.309	1.311	1.315	1.316	1.319	1.319	1.318	1.316	1.312	1.310	1.305	1.301	1.295	1.289	1.281	1.272	1.264	1.254	1.244	1.232	1.220	1.209	1.195	1.181	1.168	1.152	1.138	1.121	1.105	1.089	1.071	1.054	1.035	1.016	0.996	0.978	0.959	0.939	0.920	0.900	0.880	0.861	0.842	0.822	0.802	0.782	0.764	0.745	0.726	0.708	0.690	0.672	0.656	0.640	0.625	0.611	0.596	0.584	0.571	0.559	0.549	0.539	0.530	0.522	0.516	0.510	0.506	0.502	0.500	0.499	0.499	0.500	0.500	0.504	0.507	0.512	0.519	0.525	0.531	0.540	0.548	0.558	0.568	0.576	0.588	0.599	0.610	0.621	0.632	0.644	0.655	0.666	0.678	0.686	0.698	0.706	0.715	0.724	0.731	0.736	0.741	0.746	0.749	0.751	0.752	0.750	0.749	0.744	0.739	0.731	0.722	0.712	0.700	0.686	0.670	0.654	0.634	0.612	0.591	0.566	0.540	0.511	0.482	0.451	0.419	0.385	0.348	0.310	0.271	0.231	0.190	0.148	0.104	0.060	0.014	-0.032	-0.080	-0.128	-0.178	-0.228	-0.278	-0.329	-0.379	-0.430	-0.481	-0.532	-0.584	-0.636	-0.686	-0.738	-0.788	-0.839	-0.889	-0.939	-0.986	-1.035	-1.082	-1.129	-1.175	-1.220	-1.266	-1.309	-1.351	-1.392	-1.434	-1.474	-1.512	-1.549	-1.585	-1.620	-1.654	-1.688	-1.719	-1.749	-1.779	-1.806	-1.832	-1.860	-1.884	-1.908	-1.930	-1.951	-1.971	-1.992	-2.011	-2.027	-2.045	-2.060	-2.076	-2.089	-2.102	-2.114	-2.124	-2.135	-2.144	-2.152	-2.160	-2.166	-2.172	-2.178	-2.182	-2.186	-2.189	-2.191	-2.194	-2.194	-2.195	-2.195	-2.192	-2.191	-2.190	-2.186	-2.184	-2.180	-2.176	-2.171	-2.166	-2.161	-2.154	-2.148	-2.140	-2.132	-2.125	-2.116	-2.109	-2.100	-2.090	-2.081	-2.071	-2.062	-2.051	-2.042	-2.033	-2.022	-2.013	-2.002	-1.992	-1.984	-1.975	-1.965	-1.956	-1.948	-1.939	-1.931	-1.924	-1.916	-1.911	-1.904	-1.899	-1.895	-1.890	-1.888	-1.885	-1.884	-1.881	-1.881	-1.884	-1.884	-1.886	-1.890	-1.894	-1.899	-1.905	-1.911	-1.920	-1.928	-1.939	-1.949	-1.961	-1.974	-1.986	-2.001	-2.018	-2.034	-2.051	-2.070	-2.089	-2.109	-2.129	-2.150	-2.172	-2.195	-2.219	-2.242	-2.268	-2.291	-2.316	-2.344	-2.370	-2.398	-2.425	-2.451	-2.480	-2.508	-2.535	-2.565	-2.592	-2.621	-2.649	-2.678	-2.706	-2.735	-2.764	-2.791	-2.819	-2.848	-2.875	-2.904	-2.930	-2.958	-2.985	-3.010	-3.036	-3.061	-3.088	-3.112	-3.138	-3.160	-3.185	-3.208	-3.230	-3.251	-3.272	-3.294	-3.312	-3.331	-3.350	-3.368	-3.385	-3.400	-3.416	-3.431	-3.445	-3.459	-3.471	-3.482	-3.494	-3.505	-3.514	-3.522	-3.531	-3.538	-3.544	-3.550	-3.555	-3.559	-3.562	-3.565	-3.566	-3.568	-3.568	-3.566	-3.566	-3.564	-3.561	-3.559	-3.555	-3.549	-3.544	-3.538	-3.531	-3.522	-3.515	-3.506	-3.498	-3.488	-3.478	-3.466	-3.456	-3.444	-3.431	-3.419	-3.405	-3.391	-3.378	-3.364	-3.349	-3.334	-3.319	-3.302	-3.288	-3.271	-3.255	-3.240	-3.224	-3.206	-3.190	-3.174	-3.159	-3.141	-3.125	-3.110	-3.096	-3.080	-3.064	-3.050	-3.036	-3.021	-3.009	-2.996	-2.984	-2.972	-2.961	-2.951	-2.941	-2.932	-2.925	-2.918	-2.912	-2.908	-2.904	-2.900	-2.899	-2.896	-2.898	-2.899	-2.899	-2.902	-2.906	-2.912	-2.919	-2.926	-2.935	-2.945	-2.956	-2.966	-2.979	-2.991	-3.005	-3.020	-3.035	-3.050	-3.066	-3.082	-3.099	-3.116	-3.132	-3.150	-3.166	-3.184	-3.200	-3.216	-3.232	-3.248	-3.262	-3.276	-3.289	-3.301	-3.312	-3.322	-3.331	-3.339	-3.345	-3.349	-3.352	-3.352	-3.354	-3.351	-3.348	-3.342	-3.335	-3.326	-3.316	-3.304	-3.289	-3.272	-3.255	-3.236	-3.214	-3.191	-3.168	-3.140	-3.112	-3.084	-3.052	-3.021	-2.988	-2.954	-2.919	-2.882	-2.845	-2.808	-2.768	-2.729	-2.690	-2.650	-2.610	-2.570	-2.530	-2.490	-2.449	-2.409	-2.371	-2.331	-2.292	-2.258	-2.221	-2.185	-2.150	-2.116	-2.084	-2.051	-2.021	-1.992	-1.964	-1.938	-1.912	-1.888	-1.865	-1.844	-1.824	-1.804	-1.786	-1.770	-1.755	-1.740	-1.728	-1.715	-1.704	-1.695	-1.685	-1.676	-1.670	-1.664	-1.659	-1.654	-1.649	-1.645	-1.642	-1.640	-1.636	-1.635	-1.634	-1.631	-1.630	-1.628	-1.625	-1.622	-1.621	-1.619	-1.615	-1.614	-1.610	-1.606	-1.602	-1.598	-1.594	-1.589	-1.582	-1.578	-1.570	-1.564	-1.555	-1.546	-1.538	-1.529	-1.520	-1.509	-1.499	-1.486	-1.475	-1.464	-1.450	-1.438	-1.424	-1.410	-1.396	-1.381	-1.366	-1.351	-1.336	-1.320	-1.306	-1.290	-1.275	-1.260	-1.244	-1.229	-1.212	-1.198	-1.182	-1.168	-1.151	-1.138	-1.122	-1.108	-1.092	-1.079	-1.064	-1.049	-1.035	-1.022	-1.008	-0.995	-0.981	-0.969	-0.956	-0.944	-0.931	-0.920	-0.910	-0.899	-0.890	-0.879	-0.870	-0.860	-0.851	-0.845	-0.836	-0.830	-0.824	-0.818	-0.812	-0.806	-0.802	-0.799	-0.796	-0.795	-0.792	-0.791	-0.791	-0.792	-0.794	-0.796	-0.799	-0.804	-0.809	-0.815	-0.822	-0.830	-0.840	-0.850	-0.860	-0.871	-0.884	-0.898	-0.911	-0.926	-0.944	-0.960	-0.978	-0.998	-1.016	-1.036	-1.059	-1.080	-1.102	-1.126	-1.150	-1.175	-1.199	-1.225	-1.251	-1.278	-1.304	-1.330	-1.356	-1.384	-1.410	-1.438	-1.462	-1.490	-1.515	-1.541	-1.566	-1.591	-1.616	-1.640	-1.662	-1.685	-1.705	-1.726	-1.746	-1.764	-1.782	-1.799	-1.816	-1.830	-1.844	-1.856	-1.868	-1.878	-1.886	-1.895	-1.901	-1.908	-1.911	-1.916	-1.918	-1.919	-1.920	-1.919	-1.919	-1.916	-1.911	-1.909	-1.902	-1.898	-1.891	-1.884	-1.878	-1.869	-1.860	-1.852	-1.845	-1.836	-1.826	-1.819	-1.810	-1.801	-1.794	-1.785	-1.776	-1.769	-1.762	-1.755	-1.749	-1.744	-1.739	-1.734	-1.730	-1.728	-1.725	-1.724	-1.722	-1.722	-1.724	-1.725	-1.726	-1.730	-1.735	-1.740	-1.746	-1.752	-1.760	-1.769	-1.779	-1.789	-1.799	-1.810	-1.822	-1.835	-1.849	-1.862	-1.876	-1.894	-1.909	-1.924	-1.941	-1.958	-1.975	-1.992	-2.011	-2.030	-2.047	-2.066	-2.086	-2.104	-2.125	-2.144	-2.164	-2.184	-2.202	-2.221	-2.242	-2.261	-2.281	-2.301	-2.321	-2.341	-2.360	-2.380	-2.399	-2.418	-2.438	-2.458	-2.476	-2.496	-2.514	-2.534	-2.552	-2.570	-2.589	-2.608	-2.626	-2.644	-2.661	-2.679	-2.696	-2.712	-2.730	-2.746	-2.762	-2.779	-2.794	-2.809	-2.825	-2.840	-2.854	-2.868	-2.881	-2.894	-2.906	-2.919	-2.930	-2.941	-2.950	-2.961	-2.971	-2.980	-2.989	-2.996	-3.004	-3.010	-3.016	-3.021	-3.026	-3.030	-3.032	-3.036	-3.038	-3.039	-3.039	-3.039	-3.038	-3.036	-3.035	-3.031	-3.028	-3.024	-3.019	-3.014	-3.008	-3.001	-2.995	-2.989	-2.981	-2.974	-2.966	-2.956	-2.948	-2.939	-2.930	-2.920	-2.910	-2.900	-2.890	-2.879	-2.868	-2.858	-2.846	-2.835	-2.824	-2.812	-2.802	-2.791	-2.780	-2.769	-2.759	-2.748	-2.738	-2.726	-2.716	-2.705	-2.695	-2.685	-2.674	-2.665	-2.655	-2.646	-2.636	-2.626	-2.618	-2.609	-2.599	-2.591	-2.582	-2.574	-2.565	-2.556	-2.548	-2.540	-2.532	-2.525	-2.518	-2.511	-2.504	-2.498	-2.491	-2.484	-2.479	-2.472	-2.466	-2.460	-2.455	-2.449	-2.444	-2.439	-2.434	-2.429	-2.424	-2.420	-2.415	-2.410	-2.406	-2.401	-2.396	-2.394	-2.389	-2.384	-2.380	-2.376	-2.372	-2.369	-2.365	-2.361	-2.356	-2.351	-2.348	-2.342	-2.338	-2.332	-2.328	-2.322	-2.318	-2.311	-2.305	-2.300	-2.294	-2.286	-2.280	-2.274	-2.268	-2.260	-2.251	-2.244	-2.235	-2.225	-2.216	-2.206	-2.198	-2.188	-2.176	-2.168	-2.155	-2.144	-2.132	-2.121	-2.108	-2.096	-2.082	-2.069	-2.055	-2.041	-2.026	-2.013	-1.998	-1.981	-1.966	-1.951	-1.935	-1.919	-1.901	-1.885	-1.868	-1.851	-1.835	-1.816	-1.800	-1.781	-1.764	-1.746	-1.729	-1.710	-1.692	-1.674	-1.655	-1.638	-1.619	-1.601	-1.584	-1.565	-1.548	-1.530	-1.511	-1.494	-1.478	-1.459	-1.442	-1.425	-1.408	-1.392	-1.376	-1.360	-1.344	-1.329	-1.312	-1.299	-1.284	-1.270	-1.256	-1.242	-1.229	-1.216	-1.204	-1.191	-1.179	-1.168	-1.155	-1.145	-1.134	-1.124	-1.112	-1.104	-1.094	-1.086	-1.078	-1.070	-1.062	-1.055	-1.048	-1.041	-1.035	-1.029	-1.024	-1.019	-1.014	-1.008	-1.002	-0.998	-0.994	-0.990	-0.985	-0.981	-0.978	-0.972	-0.970	-0.966	-0.962	-0.959	-0.955	-0.950	-0.948	-0.944	-0.940	-0.936	-0.932	-0.928	-0.921	-0.916	-0.911	-0.905	-0.899	-0.891	-0.885	-0.876	-0.868	-0.859	-0.850	-0.840	-0.830	-0.819	-0.808	-0.796	-0.784	-0.770	-0.756	-0.742	-0.728	-0.712	-0.696	-0.679	-0.662	-0.645	-0.625	-0.608	-0.589	-0.568	-0.549	-0.528	-0.507	-0.486	-0.466	-0.444	-0.422	-0.401	-0.380	-0.359	-0.336	-0.316	-0.295	-0.274	-0.254	-0.234	-0.214	-0.195	-0.176	-0.158	-0.140	-0.122	-0.106	-0.091	-0.076	-0.062	-0.049	-0.036	-0.025	-0.015	-0.006	0.004	0.010	0.018	0.022	0.026	0.030	0.032	0.035	0.035	0.034	0.034	0.029	0.026	0.022	0.018	0.011	0.004	-0.004	-0.012	-0.021	-0.031	-0.041	-0.052	-0.064	-0.076	-0.089	-0.102	-0.115	-0.129	-0.144	-0.158	-0.172	-0.188	-0.202	-0.218	-0.234	-0.249	-0.265	-0.282	-0.298	-0.314	-0.330	-0.346	-0.362	-0.380	-0.395	-0.411	-0.426	-0.441	-0.456	-0.471	-0.486	-0.501	-0.515	-0.529	-0.544	-0.558	-0.571	-0.584	-0.598	-0.610	-0.622	-0.635	-0.646	-0.659	-0.670	-0.680	-0.691	-0.700	-0.711	-0.720	-0.729	-0.736	-0.745	-0.751	-0.758	-0.764	-0.769	-0.774	-0.779	-0.782	-0.786	-0.789	-0.791	-0.792	-0.794	-0.795	-0.795	-0.794	-0.794	-0.791	-0.790	-0.786	-0.784	-0.779	-0.774	-0.770	-0.765	-0.759	-0.752	-0.746	-0.739	-0.731	-0.724	-0.718	-0.709	-0.701	-0.692	-0.684	-0.676	-0.668	-0.659	-0.651	-0.642	-0.634	-0.628	-0.620	-0.614	-0.606	-0.600	-0.594	-0.589	-0.584	-0.579	-0.575	-0.571	-0.568	-0.566	-0.564	-0.562	-0.561	-0.561	-0.562	-0.562	-0.565	-0.569	-0.572	-0.575	-0.580	-0.585	-0.590	-0.596	-0.604	-0.612	-0.620	-0.629	-0.638	-0.646	-0.656	-0.668	-0.679	-0.690	-0.701	-0.712	-0.725	-0.739	-0.750	-0.762	-0.776	-0.790	-0.802	-0.815	-0.829	-0.842	-0.858	-0.871	-0.885	-0.899	-0.912	-0.926	-0.941	-0.955	-0.969	-0.982	-0.996	-1.009	-1.022	-1.036	-1.049	-1.062	-1.074	-1.088	-1.099	-1.111	-1.122	-1.135	-1.146	-1.158	-1.169	-1.180	-1.190	-1.200	-1.210	-1.220	-1.229	-1.238	-1.245	-1.254	-1.260	-1.268	-1.274	-1.280	-1.285	-1.290	-1.292	-1.298	-1.299	-1.301	-1.302	-1.302	-1.304	-1.302	-1.301	-1.299	-1.296	-1.292	-1.288	-1.282	-1.278	-1.272	-1.265	-1.258	-1.250	-1.241	-1.231	-1.222	-1.211	-1.200	-1.189	-1.176	-1.164	-1.151	-1.138	-1.124	-1.111	-1.098	-1.082	-1.069	-1.054	-1.039	-1.025	-1.010	-0.996	-0.981	-0.966	-0.951	-0.938	-0.924	-0.911	-0.898	-0.885	-0.872	-0.860	-0.848	-0.836	-0.825	-0.814	-0.804	-0.794	-0.784	-0.775	-0.766	-0.758	-0.750	-0.744	-0.738	-0.731	-0.724	-0.719	-0.715	-0.710	-0.708	-0.702	-0.700	-0.698	-0.695	-0.694	-0.692	-0.691	-0.691	-0.690	-0.691	-0.691	-0.692	-0.692	-0.694	-0.695	-0.698	-0.700	-0.702	-0.705	-0.709	-0.711	-0.715	-0.720	-0.722	-0.728	-0.732	-0.738	-0.744	-0.750	-0.756	-0.761	-0.769	-0.776	-0.784	-0.791	-0.800	-0.808	-0.818	-0.826	-0.835	-0.845	-0.855	-0.865	-0.876	-0.888	-0.898	-0.910	-0.921	-0.935	-0.948	-0.960	-0.974	-0.989	-1.002	-1.018	-1.031	-1.048	-1.062	-1.079	-1.094	-1.110	-1.126	-1.142	-1.159	-1.175	-1.192	-1.210	-1.226	-1.244	-1.261	-1.280	-1.296	-1.314	-1.331	-1.349	-1.366	-1.382	-1.399	-1.418	-1.434	-1.451	-1.466	-1.484	-1.499	-1.515	-1.530	-1.545	-1.560	-1.574	-1.588	-1.600	-1.614	-1.626	-1.636	-1.649	-1.660	-1.669	-1.679	-1.688	-1.696	-1.704	-1.711	-1.718	-1.724	-1.728	-1.732	-1.736	-1.740	-1.742	-1.744	-1.745	-1.745	-1.746	-1.744	-1.742	-1.741	-1.738	-1.734	-1.730	-1.725	-1.720	-1.715	-1.709	-1.701	-1.694	-1.688	-1.679	-1.670	-1.661	-1.652	-1.642	-1.632	-1.624	-1.612	-1.602	-1.591	-1.580	-1.570	-1.560	-1.548	-1.538	-1.525	-1.514	-1.504	-1.492	-1.481	-1.469	-1.458	-1.446	-1.435	-1.424	-1.414	-1.402	-1.391	-1.381	-1.371	-1.361	-1.352	-1.342	-1.332	-1.322	-1.314	-1.304	-1.296	-1.288	-1.279	-1.270	-1.261	-1.254	-1.246	-1.240	-1.232	-1.225	-1.219	-1.212	-1.206	-1.200	-1.194	-1.188	-1.184	-1.178	-1.172	-1.169	-1.166	-1.161	-1.159	-1.155	-1.152	-1.150	-1.149	-1.148	-1.145	-1.144	-1.142	-1.142	-1.141	-1.141	-1.142	-1.142	-1.144	-1.145	-1.146	-1.149	-1.151	-1.154	-1.156	-1.160	-1.164	-1.166	-1.171	-1.175	-1.179	-1.184	-1.189	-1.194	-1.199	-1.204	-1.209	-1.215	-1.220	-1.226	-1.232	-1.238	-1.242	-1.249	-1.254	-1.261	-1.266	-1.272	-1.279	-1.284	-1.289	-1.295	-1.301	-1.308	-1.312	-1.318	-1.324	-1.329	-1.334	-1.339	-1.344	-1.349	-1.352	-1.358	-1.360	-1.365	-1.369	-1.372	-1.376	-1.379	-1.382	-1.384	-1.386	-1.389	-1.391	-1.391	-1.392	-1.394	-1.395	-1.395	-1.396	-1.395	-1.395	-1.394	-1.394	-1.392	-1.390	-1.389	-1.386	-1.384	-1.381	-1.378	-1.372	-1.370	-1.365	-1.361	-1.355	-1.350	-1.345	-1.339	-1.332	-1.326	-1.320	-1.312	-1.306	-1.299	-1.291	-1.285	-1.278	-1.271	-1.264	-1.256	-1.250	-1.244	-1.236	-1.230	-1.222	-1.216	-1.210	-1.205	-1.200	-1.195	-1.190	-1.186	-1.181	-1.178	-1.174	-1.171	-1.169	-1.166	-1.164	-1.164	-1.162	-1.162	-1.162	-1.164	-1.164	-1.166	-1.169	-1.171	-1.175	-1.179	-1.182	-1.186	-1.191	-1.196	-1.202	-1.209	-1.216	-1.222	-1.230	-1.239	-1.246	-1.255	-1.265	-1.272	-1.284	-1.294	-1.305	-1.315	-1.326	-1.339	-1.351	-1.362	-1.375	-1.389	-1.401	-1.415	-1.428	-1.442	-1.458	-1.470	-1.485	-1.501	-1.516	-1.530	-1.546	-1.561	-1.579	-1.594	-1.610	-1.626	-1.644	-1.660	-1.679	-1.695	-1.712	-1.730	-1.749	-1.765	-1.784	-1.801	-1.819	-1.836	-1.855	-1.872	-1.890	-1.910	-1.926	-1.945	-1.962	-1.981	-1.999	-2.016	-2.034	-2.052	-2.069	-2.086	-2.104	-2.120	-2.138	-2.154	-2.170	-2.189	-2.205	-2.221	-2.236	-2.252	-2.269	-2.285	-2.300	-2.316	-2.330	-2.345	-2.361	-2.376	-2.391	-2.405	-2.420	-2.434	-2.449	-2.464	-2.478	-2.491	-2.506	-2.521	-2.535	-2.549	-2.562	-2.579	-2.592	-2.608	-2.622	-2.638	-2.651	-2.666	-2.681	-2.696	-2.710	-2.725	-2.741	-2.756	-2.770	-2.786	-2.800	-2.816	-2.830	-2.845	-2.859	-2.874	-2.888	-2.901	-2.915	-2.929	-2.942	-2.955	-2.968	-2.981	-2.992	-3.004	-3.016	-3.028	-3.038	-3.048	-3.058	-3.066	-3.075	-3.082	-3.089	-3.096	-3.102	-3.108	-3.112	-3.116	-3.119	-3.121	-3.124	-3.126	-3.128	-3.128	-3.126	-3.126	-3.125	-3.124	-3.120	-3.118	-3.114	-3.110	-3.106	-3.101	-3.096	-3.091	-3.085	-3.079	-3.072	-3.068	-3.061	-3.054	-3.048	-3.041	-3.034	-3.026	-3.020	-3.012	-3.006	-3.001	-2.995	-2.990	-2.985	-2.979	-2.974	-2.969	-2.965	-2.959	-2.955	-2.950	-2.948	-2.944	-2.941	-2.936	-2.934	-2.931	-2.929	-2.926	-2.924	-2.921	-2.919	-2.918	-2.915	-2.912	-2.910	-2.909	-2.906	-2.905	-2.902	-2.900	-2.899	-2.896	-2.892	-2.890	-2.888	-2.885	-2.882	-2.879	-2.875	-2.871	-2.868	-2.862	-2.860	-2.855	-2.851	-2.846	-2.842	-2.839	-2.835	-2.831	-2.826	-2.821	-2.818	-2.815	-2.811	-2.808	-2.804	-2.802	-2.800	-2.798	-2.796	-2.795	-2.794	-2.794	-2.794	-2.794	-2.795	-2.798	-2.799	-2.801	-2.805	-2.809	-2.812	-2.816	-2.821	-2.828	-2.835	-2.842	-2.850	-2.858	-2.865	-2.875	-2.884	-2.892	-2.902	-2.912	-2.922	-2.932	-2.944	-2.955	-2.965	-2.976	-2.986	-2.996	-3.008	-3.016	-3.026	-3.036	-3.046	-3.055	-3.062	-3.070	-3.078	-3.085	-3.092	-3.099	-3.105	-3.109	-3.114	-3.118	-3.121	-3.125	-3.126	-3.128	-3.129	-3.130	-3.129	-3.128	-3.126	-3.124	-3.121	-3.118	-3.114	-3.110	-3.105	-3.100	-3.096	-3.090	-3.084	-3.076	-3.070	-3.064	-3.058	-3.049	-3.042	-3.034	-3.026	-3.019	-3.010	-3.002	-2.994	-2.986	-2.978	-2.969	-2.961	-2.952	-2.944	-2.935	-2.926	-2.918	-2.910	-2.900	-2.891	-2.882	-2.872	-2.864	-2.855	-2.844	-2.834	-2.825	-2.814	-2.804	-2.792	-2.781	-2.771	-2.759	-2.746	-2.735	-2.721	-2.709	-2.695	-2.681	-2.666	-2.652	-2.638	-2.622	-2.606	-2.589	-2.572	-2.556	-2.539	-2.521	-2.504	-2.485	-2.466	-2.448	-2.428	-2.408	-2.389	-2.369	-2.348	-2.329	-2.308	-2.288	-2.268	-2.246	-2.225	-2.204	-2.182	-2.161	-2.139	-2.118	-2.098	-2.075	-2.054	-2.031	-2.010	-1.989	-1.968	-1.945	-1.924	-1.901	-1.879	-1.856	-1.832	-1.811	-1.788	-1.762	-1.739	-1.715	-1.691	-1.666	-1.640	-1.614	-1.588	-1.560	-1.532	-1.505	-1.476	-1.445	-1.415	-1.385	-1.352	-1.321	-1.288	-1.254	-1.220	-1.185	-1.149	-1.112	-1.075	-1.036	-0.998	-0.959	-0.920	-0.880	-0.839	-0.799	-0.756	-0.716	-0.674	-0.632	-0.590	-0.548	-0.506	-0.464	-0.422	-0.381	-0.340	-0.300	-0.259	-0.220	-0.181	-0.144	-0.106	-0.070	-0.035	-0.001	0.031	0.062	0.094	0.122	0.150	0.175	0.199	0.222	0.244	0.262	0.280	0.296	0.310	0.324	0.334	0.342	0.349	0.354	0.358	0.360	0.360	0.358	0.356	0.351	0.345	0.338	0.329	0.320	0.309	0.296	0.284	0.270	0.255	0.240	0.224	0.208	0.190	0.172	0.156	0.138	0.121	0.104	0.086	0.069	0.052	0.035	0.019	0.004	-0.010	-0.024	-0.036	-0.049	-0.060	-0.070	-0.078	-0.086	-0.092	-0.099	-0.102	-0.108	-0.109	-0.109	-0.109	-0.106	-0.102	-0.099	-0.092	-0.086	-0.079	-0.069	-0.059	-0.048	-0.036	-0.022	-0.009	0.008	0.024	0.040	0.059	0.076	0.096	0.115	0.134	0.156	0.176	0.198	0.219	0.241	0.261	0.284	0.305	0.329	0.350	0.372	0.395	0.416	0.438	0.459	0.480	0.501	0.524	0.544	0.564	0.584	0.605	0.624	0.642	0.661	0.679	0.699	0.716	0.734	0.751	0.768	0.785	0.801	0.816	0.832	0.849	0.862	0.878	0.891	0.906	0.920	0.934	0.948	0.961	0.974	0.988	1.000	1.012	1.025	1.036	1.049	1.060	1.070	1.081	1.092	1.104	1.114	1.122	1.132	1.142	1.150	1.160	1.168	1.174	1.181	1.188	1.192	1.199	1.204	1.209	1.211	1.216	1.220	1.221	1.225	1.226	1.228	1.229	1.230	1.230	1.230	1.229	1.226	1.225	1.222	1.220	1.216	1.212	1.209	1.204	1.198	1.192	1.186	1.180	1.172	1.165	1.159	1.150	1.141	1.134	1.124	1.114	1.105	1.095	1.084	1.074	1.062	1.052	1.040	1.029	1.018	1.005	0.994	0.981	0.969	0.956	0.944	0.931	0.919	0.906	0.894	0.881	0.869	0.856	0.844	0.832	0.821	0.809	0.798	0.788	0.778	0.768	0.759	0.750	0.741	0.735	0.728	0.721	0.716	0.712	0.709	0.706	0.704	0.702	0.702	0.702	0.705	0.708	0.710	0.715	0.720	0.725	0.732	0.740	0.749	0.758	0.768	0.778	0.789	0.800	0.811	0.824	0.838	0.850	0.864	0.878	0.891	0.904	0.919	0.931	0.944	0.956	0.968	0.980	0.991	1.001	1.010	1.020	1.028	1.035	1.041	1.046	1.051	1.054	1.056	1.058	1.056	1.055	1.054	1.050	1.046	1.041	1.034	1.026	1.019	1.009	0.998	0.988	0.976	0.962	0.950	0.938	0.922	0.909	0.895	0.880	0.866	0.852	0.838	0.824	0.810	0.798	0.785	0.772	0.761	0.750	0.741	0.731	0.724	0.715	0.709	0.704	0.699	0.695	0.692	0.692	0.692	0.694	0.696	0.700	0.704	0.710	0.718	0.724	0.734	0.744	0.754	0.765	0.779	0.792	0.806	0.820	0.835	0.851	0.868	0.882	0.899	0.916	0.935	0.951	0.969	0.986	1.004	1.020	1.038	1.054	1.070	1.086	1.101	1.116	1.130	1.144	1.158	1.170	1.181	1.194	1.204	1.214	1.221	1.231	1.239	1.245	1.250	1.255	1.259	1.261	1.262	1.264	1.265	1.265	1.264	1.262	1.260	1.256	1.250	1.246	1.240	1.234	1.226	1.218	1.209	1.200	1.190	1.180	1.169	1.158	1.146	1.134	1.121	1.109	1.095	1.084	1.069	1.055	1.041	1.029	1.015	1.001	0.988	0.972	0.959	0.945	0.932	0.918	0.905	0.891	0.879	0.866	0.852	0.840	0.829	0.816	0.804	0.792	0.782	0.770	0.760	0.750	0.740	0.729	0.719	0.709	0.699	0.689	0.679	0.669	0.659	0.649	0.639	0.629	0.620	0.610	0.600	0.589	0.580	0.569	0.559	0.548	0.536	0.524	0.511	0.500	0.488	0.474	0.460	0.446	0.431	0.418	0.402	0.388	0.371	0.356	0.340	0.322	0.305	0.288	0.271	0.254	0.235	0.218	0.200	0.180	0.162	0.144	0.126	0.108	0.089	0.070	0.052	0.034	0.016	-0.001	-0.018	-0.036	-0.051	-0.068	-0.084	-0.098	-0.112	-0.128	-0.140	-0.152	-0.165	-0.178	-0.188	-0.198	-0.208	-0.215	-0.225	-0.231	-0.239	-0.245	-0.250	-0.255	-0.260	-0.262	-0.266	-0.269	-0.271	-0.274	-0.275	-0.275	-0.275	-0.275	-0.275	-0.274	-0.272	-0.270	-0.269	-0.268	-0.266	-0.264	-0.261	-0.259	-0.256	-0.254	-0.251	-0.249	-0.246	-0.245	-0.244	-0.241	-0.240	-0.239	-0.238	-0.236	-0.235	-0.234	-0.234	-0.232	-0.234	-0.234	-0.234	-0.236	-0.236	-0.238	-0.240	-0.241	-0.244	-0.248	-0.250	-0.254	-0.258	-0.262	-0.268	-0.271	-0.276	-0.281	-0.288	-0.294	-0.300	-0.308	-0.314	-0.322	-0.330	-0.339	-0.346	-0.355	-0.365	-0.374	-0.384	-0.394	-0.405	-0.415	-0.426	-0.436	-0.449	-0.459	-0.470	-0.481	-0.495	-0.506	-0.520	-0.534	-0.545	-0.559	-0.571	-0.585	-0.599	-0.612	-0.626	-0.640	-0.652	-0.666	-0.680	-0.694	-0.708	-0.720	-0.734	-0.746	-0.760	-0.772	-0.786	-0.799	-0.811	-0.824	-0.836	-0.849	-0.860	-0.872	-0.884	-0.895	-0.906	-0.916	-0.928	-0.938	-0.948	-0.958	-0.968	-0.978	-0.986	-0.995	-1.004	-1.012	-1.020	-1.029	-1.035	-1.044	-1.050	-1.058	-1.064	-1.070	-1.076	-1.082	-1.089	-1.094	-1.099	-1.105	-1.109	-1.114	-1.119	-1.124	-1.129	-1.132	-1.138	-1.141	-1.146	-1.151	-1.155	-1.159	-1.162	-1.166	-1.170	-1.175	-1.179	-1.182	-1.186	-1.191	-1.196	-1.201	-1.205	-1.210	-1.214	-1.218	-1.222	-1.228	-1.232	-1.238	-1.244	-1.249	-1.254	-1.260	-1.264	-1.270	-1.276	-1.282	-1.289	-1.296	-1.302	-1.310	-1.318	-1.324	-1.330	-1.339	-1.346	-1.355	-1.364	-1.372	-1.381	-1.390	-1.400	-1.410	-1.420	-1.430	-1.440	-1.450	-1.461	-1.472	-1.482	-1.494	-1.505	-1.518	-1.529	-1.540	-1.551	-1.565	-1.576	-1.589	-1.600	-1.614	-1.625	-1.638	-1.651	-1.662	-1.675	-1.688	-1.699	-1.710	-1.721	-1.732	-1.744	-1.754	-1.765	-1.775	-1.785	-1.794	-1.804	-1.812	-1.820	-1.828	-1.835	-1.841	-1.848	-1.852	-1.858	-1.862	-1.866	-1.869	-1.871	-1.874	-1.875	-1.876	-1.878	-1.876	-1.876	-1.874	-1.872	-1.870	-1.868	-1.864	-1.860	-1.855	-1.850	-1.845	-1.840	-1.834	-1.828	-1.820	-1.812	-1.805	-1.798	-1.790	-1.782	-1.776	-1.768	-1.759	-1.751	-1.742	-1.736	-1.728	-1.719	-1.712	-1.705	-1.699	-1.690	-1.684	-1.678	-1.670	-1.664	-1.659	-1.654	-1.648	-1.644	-1.639	-1.634	-1.631	-1.626	-1.622	-1.621	-1.618	-1.616	-1.615	-1.612	-1.612	-1.612	-1.611	-1.611	-1.610	-1.611	-1.611	-1.611	-1.612	-1.614	-1.614	-1.616	-1.616	-1.618	-1.618	-1.619	-1.619	-1.620	-1.620	-1.620	-1.620	-1.619	-1.619	-1.618	-1.615	-1.612	-1.610	-1.606	-1.602	-1.599	-1.594	-1.588	-1.581	-1.575	-1.568	-1.559	-1.550	-1.540	-1.529	-1.518	-1.506	-1.492	-1.478	-1.464	-1.449	-1.432	-1.415	-1.398	-1.380	-1.360	-1.341	-1.320	-1.299	-1.278	-1.254	-1.232	-1.209	-1.184	-1.159	-1.134	-1.108	-1.082	-1.056	-1.029	-1.001	-0.974	-0.945	-0.918	-0.890	-0.861	-0.832	-0.804	-0.776	-0.749	-0.720	-0.691	-0.664	-0.636	-0.609	-0.581	-0.554	-0.528	-0.501	-0.476	-0.451	-0.426	-0.401	-0.379	-0.356	-0.334	-0.312	-0.291	-0.271	-0.251	-0.232	-0.214	-0.196	-0.180	-0.164	-0.148	-0.134	-0.120	-0.108	-0.096	-0.084	-0.074	-0.065	-0.055	-0.046	-0.039	-0.031	-0.025	-0.019	-0.012	-0.009	-0.005	-0.001	0.002	0.005	0.009	0.010	0.011	0.014	0.014	0.014	0.014	0.014	0.014	0.014	0.011	0.011	0.010	0.009	0.008	0.005	0.002	0.001	-0.001	-0.002	-0.005	-0.008	-0.009	-0.010	-0.011	-0.014	-0.016	-0.018	-0.019	-0.019	-0.020	-0.020	-0.020	-0.020	-0.020	-0.020	-0.019	-0.018	-0.016	-0.014	-0.012	-0.010	-0.008	-0.004	0.000	0.005	0.010	0.015	0.021	0.028	0.036	0.044	0.052	0.062	0.072	0.082	0.095	0.106	0.119	0.132	0.146	0.161	0.176	0.191	0.209	0.225	0.242	0.261	0.279	0.298	0.318	0.338	0.358	0.378	0.399	0.420	0.441	0.461	0.482	0.505	0.526	0.546	0.569	0.589	0.609	0.630	0.649	0.669	0.688	0.705	0.724	0.740	0.756	0.771	0.786	0.801	0.814	0.828	0.839	0.849	0.859	0.869	0.876	0.884	0.889	0.895	0.900	0.905	0.908	0.909	0.910	0.911	0.911	0.910	0.910	0.908	0.905	0.902	0.899	0.896	0.891	0.888	0.882	0.878	0.874	0.869	0.864	0.860	0.856	0.851	0.848	0.845	0.841	0.840	0.838	0.836	0.836	0.836	0.836	0.838	0.839	0.841	0.845	0.849	0.854	0.860	0.866	0.874	0.881	0.889	0.899	0.909	0.920	0.931	0.944	0.956	0.970	0.984	0.999	1.014	1.029	1.044	1.059	1.074	1.090	1.106	1.122	1.139	1.155	1.170	1.185	1.200	1.215	1.230	1.244	1.258	1.270	1.282	1.294	1.305	1.316	1.325	1.335	1.344	1.352	1.359	1.365	1.371	1.376	1.379	1.382	1.385	1.385	1.386	1.386	1.385	1.384	1.381	1.379	1.375	1.372	1.368	1.361	1.356	1.349	1.342	1.335	1.328	1.319	1.310	1.301	1.292	1.282	1.272	1.262	1.252	1.242	1.232	1.221	1.211	1.199	1.188	1.176	1.165	1.152	1.140	1.128	1.114	1.100	1.086	1.072	1.058	1.042	1.028	1.012	0.995	0.979	0.961	0.945	0.926	0.908	0.889	0.870	0.849	0.828	0.805	0.782	0.759	0.735	0.710	0.685	0.659	0.632	0.604	0.576	0.548	0.518	0.488	0.456	0.426	0.394	0.362	0.329	0.296	0.264	0.230	0.195	0.161	0.126	0.094	0.059	0.024	-0.010	-0.045	-0.078	-0.111	-0.145	-0.179	-0.212	-0.244	-0.276	-0.308	-0.340	-0.370	-0.400	-0.429	-0.459	-0.485	-0.514	-0.540	-0.565	-0.590	-0.615	-0.639	-0.662	-0.685	-0.706	-0.728	-0.748	-0.768	-0.788	-0.806	-0.825	-0.841	-0.860	-0.875	-0.891	-0.906	-0.921	-0.936	-0.951	-0.964	-0.979	-0.991	-1.004	-1.016	-1.029	-1.041	-1.051	-1.064	-1.075	-1.085	-1.096	-1.106	-1.116	-1.126	-1.136	-1.144	-1.154	-1.162	-1.169	-1.178	-1.185	-1.190	-1.198	-1.204	-1.209	-1.214	-1.218	-1.221	-1.224	-1.228	-1.229	-1.230	-1.231	-1.230	-1.229	-1.226	-1.225	-1.220	-1.218	-1.212	-1.206	-1.200	-1.194	-1.185	-1.176	-1.166	-1.158	-1.148	-1.136	-1.125	-1.111	-1.100	-1.086	-1.072	-1.059	-1.045	-1.030	-1.015	-1.001	-0.986	-0.972	-0.956	-0.941	-0.928	-0.912	-0.898	-0.884	-0.871	-0.856	-0.844	-0.831	-0.820	-0.809	-0.798	-0.788	-0.779	-0.770	-0.762	-0.755	-0.749	-0.742	-0.738	-0.734	-0.730	-0.726	-0.725	-0.724	-0.722	-0.724	-0.725	-0.726	-0.726	-0.729	-0.732	-0.735	-0.738	-0.741	-0.745	-0.749	-0.752	-0.759	-0.762	-0.768	-0.771	-0.775	-0.780	-0.784	-0.788	-0.791	-0.794	-0.796	-0.799	-0.800	-0.801	-0.801	-0.801	-0.800	-0.800	-0.799	-0.795	-0.792	-0.789	-0.785	-0.780	-0.775	-0.768	-0.761	-0.754	-0.745	-0.736	-0.728	-0.719	-0.708	-0.698	-0.686	-0.675	-0.664	-0.652	-0.640	-0.629	-0.616	-0.604	-0.591	-0.579	-0.566	-0.555	-0.542	-0.531	-0.520	-0.507	-0.496	-0.486	-0.476	-0.468	-0.458	-0.448	-0.440	-0.431	-0.425	-0.418	-0.412	-0.406	-0.404	-0.400	-0.399	-0.395	-0.394	-0.394	-0.394	-0.395	-0.398	-0.400	-0.402	-0.406	-0.412	-0.418	-0.424	-0.431	-0.440	-0.450	-0.460	-0.471	-0.482	-0.496	-0.510	-0.524	-0.540	-0.555	-0.572	-0.590	-0.610	-0.629	-0.649	-0.671	-0.691	-0.714	-0.738	-0.761	-0.784	-0.809	-0.835	-0.861	-0.886	-0.912	-0.940	-0.968	-0.996	-1.025	-1.052	-1.081	-1.110	-1.139	-1.168	-1.196	-1.225	-1.254	-1.282	-1.310	-1.338	-1.365	-1.392	-1.419	-1.445	-1.470	-1.496	-1.520	-1.542	-1.566	-1.588	-1.609	-1.629	-1.649	-1.668	-1.685	-1.701	-1.716	-1.731	-1.745	-1.756	-1.768	-1.779	-1.788	-1.796	-1.802	-1.809	-1.812	-1.818	-1.820	-1.821	-1.822	-1.822	-1.821	-1.820	-1.818	-1.812	-1.809	-1.804	-1.799	-1.791	-1.784	-1.776	-1.768	-1.759	-1.750	-1.740	-1.730	-1.720	-1.710	-1.699	-1.688	-1.678	-1.666	-1.655	-1.644	-1.631	-1.620	-1.609	-1.598	-1.586	-1.575	-1.564	-1.554	-1.542	-1.532	-1.522	-1.511	-1.502	-1.492	-1.484	-1.474	-1.465	-1.456	-1.446	-1.438	-1.431	-1.422	-1.414	-1.408	-1.399	-1.391	-1.384	-1.375	-1.369	-1.360	-1.352	-1.345	-1.336	-1.329	-1.320	-1.312	-1.304	-1.295	-1.286	-1.278	-1.269	-1.259	-1.250	-1.240	-1.230	-1.219	-1.209	-1.199	-1.186	-1.175	-1.164	-1.150	-1.138	-1.125	-1.111	-1.098	-1.082	-1.069	-1.054	-1.039	-1.024	-1.008	-0.992	-0.978	-0.961	-0.945	-0.929	-0.910	-0.894	-0.878	-0.861	-0.844	-0.828	-0.811	-0.794	-0.778	-0.761	-0.745	-0.729	-0.714	-0.698	-0.684	-0.668	-0.654	-0.640	-0.628	-0.612	-0.600	-0.590	-0.578	-0.566	-0.556	-0.546	-0.539	-0.530	-0.521	-0.515	-0.510	-0.505	-0.500	-0.496	-0.494	-0.491	-0.490	-0.490	-0.490	-0.491	-0.494	-0.496	-0.500	-0.504	-0.510	-0.515	-0.522	-0.529	-0.536	-0.545	-0.554	-0.564	-0.572	-0.582	-0.594	-0.604	-0.616	-0.628	-0.640	-0.652	-0.665	-0.676	-0.690	-0.701	-0.712	-0.726	-0.738	-0.750	-0.760	-0.771	-0.784	-0.794	-0.804	-0.814	-0.822	-0.831	-0.839	-0.848	-0.854	-0.861	-0.868	-0.872	-0.879	-0.882	-0.885	-0.889	-0.891	-0.892	-0.894	-0.895	-0.895	-0.894	-0.892	-0.891	-0.890	-0.886	-0.884	-0.880	-0.876	-0.871	-0.866	-0.861	-0.855	-0.849	-0.844	-0.838	-0.830	-0.824	-0.818	-0.810	-0.804	-0.798	-0.789	-0.782	-0.775	-0.769	-0.761	-0.755	-0.748	-0.740	-0.735	-0.728	-0.721	-0.716	-0.710	-0.705	-0.700	-0.695	-0.689	-0.685	-0.680	-0.676	-0.672	-0.669	-0.668	-0.664	-0.662	-0.661	-0.659	-0.659	-0.659	-0.659	-0.660	-0.660	-0.662	-0.664	-0.666	-0.671	-0.674	-0.679	-0.684	-0.691	-0.696	-0.702	-0.711	-0.720	-0.729	-0.738	-0.748	-0.759	-0.771	-0.785	-0.798	-0.811	-0.826	-0.841	-0.858	-0.874	-0.892	-0.910	-0.928	-0.948	-0.966	-0.986	-1.008	-1.028	-1.049	-1.071	-1.094	-1.116	-1.139	-1.161	-1.184	-1.206	-1.230	-1.252	-1.274	-1.296	-1.319	-1.341	-1.362	-1.384	-1.404	-1.425	-1.445	-1.464	-1.482	-1.501	-1.519	-1.535	-1.551	-1.566	-1.581	-1.596	-1.608	-1.619	-1.631	-1.640	-1.649	-1.656	-1.664	-1.670	-1.675	-1.680	-1.684	-1.685	-1.688	-1.688	-1.689	-1.688	-1.685	-1.684	-1.681	-1.678	-1.672	-1.668	-1.662	-1.655	-1.649	-1.641	-1.634	-1.625	-1.616	-1.608	-1.598	-1.589	-1.579	-1.569	-1.559	-1.549	-1.539	-1.529	-1.519	-1.510	-1.500	-1.490	-1.480	-1.470	-1.461	-1.451	-1.442	-1.435	-1.426	-1.420	-1.412	-1.405	-1.399	-1.392	-1.388	-1.382	-1.378	-1.374	-1.370	-1.366	-1.364	-1.361	-1.360	-1.360	-1.360	-1.359	-1.360	-1.360	-1.361	-1.362	-1.365	-1.368	-1.370	-1.372	-1.375	-1.380	-1.382	-1.385	-1.389	-1.394	-1.398	-1.401	-1.405	-1.408	-1.411	-1.415	-1.418	-1.421	-1.424	-1.426	-1.429	-1.431	-1.432	-1.435	-1.435	-1.436	-1.436	-1.436	-1.436	-1.435	-1.432	-1.431	-1.429	-1.426	-1.424	-1.420	-1.416	-1.411	-1.408	-1.402	-1.396	-1.390	-1.384	-1.378	-1.371	-1.364	-1.358	-1.351	-1.342	-1.335	-1.329	-1.321	-1.312	-1.305	-1.298	-1.290	-1.282	-1.275	-1.268	-1.260	-1.254	-1.246	-1.239	-1.232	-1.224	-1.218	-1.211	-1.205	-1.200	-1.192	-1.188	-1.181	-1.178	-1.172	-1.166	-1.162	-1.159	-1.154	-1.150	-1.146	-1.142	-1.139	-1.135	-1.132	-1.130	-1.126	-1.124	-1.121	-1.118	-1.116	-1.114	-1.111	-1.109	-1.106	-1.105	-1.104	-1.104	-1.102	-1.101	-1.100	-1.100	-1.099	-1.099	-1.099	-1.099	-1.099	-1.099	-1.100	-1.100	-1.101	-1.102	-1.104	-1.105	-1.106	-1.109	-1.111	-1.112	-1.116	-1.119	-1.122	-1.125	-1.129	-1.132	-1.136	-1.140	-1.144	-1.149	-1.154	-1.158	-1.162	-1.166	-1.171	-1.176	-1.180	-1.185	-1.190	-1.194	-1.199	-1.202	-1.208	-1.211	-1.214	-1.218	-1.221	-1.224	-1.226	-1.229	-1.231	-1.232	-1.234	-1.235	-1.236	-1.238	-1.238	-1.236	-1.236	-1.235	-1.232	-1.231	-1.229	-1.226	-1.222	-1.220	-1.215	-1.210	-1.205	-1.200	-1.194	-1.188	-1.180	-1.174	-1.166	-1.160	-1.151	-1.142	-1.135	-1.126	-1.118	-1.109	-1.099	-1.090	-1.080	-1.070	-1.060	-1.050	-1.039	-1.029	-1.018	-1.008	-0.998	-0.986	-0.975	-0.965	-0.955	-0.944	-0.932	-0.921	-0.911	-0.901	-0.890	-0.880	-0.870	-0.860	-0.850	-0.840	-0.830	-0.821	-0.811	-0.802	-0.794	-0.786	-0.778	-0.769	-0.761	-0.754	-0.746	-0.740	-0.731	-0.725	-0.719	-0.714	-0.708	-0.702	-0.696	-0.691	-0.688	-0.682	-0.679	-0.675	-0.672	-0.669	-0.666	-0.664	-0.662	-0.660	-0.659	-0.658	-0.656	-0.656	-0.655	-0.655	-0.656	-0.656	-0.658	-0.658	-0.659	-0.660	-0.661	-0.662	-0.664	-0.665	-0.668	-0.669	-0.671	-0.672	-0.675	-0.678	-0.679	-0.681	-0.684	-0.686	-0.689	-0.691	-0.694	-0.696	-0.698	-0.700	-0.702	-0.704	-0.705	-0.708	-0.709	-0.710	-0.711	-0.712	-0.714	-0.716	-0.718	-0.719	-0.721	-0.722	-0.724	-0.725	-0.726	-0.728	-0.730	-0.731	-0.735	-0.738	-0.740	-0.744	-0.748	-0.752	-0.756	-0.762	-0.768	-0.774	-0.780	-0.788	-0.795	-0.804	-0.811	-0.821	-0.832	-0.844	-0.856	-0.869	-0.882	-0.898	-0.912	-0.928	-0.945	-0.961	-0.980	-0.999	-1.016	-1.036	-1.056	-1.078	-1.098	-1.119	-1.140	-1.162	-1.185	-1.209	-1.231	-1.254	-1.278	-1.301	-1.324	-1.348	-1.370	-1.392	-1.416	-1.438	-1.459	-1.480	-1.500	-1.520	-1.540	-1.558	-1.576	-1.592	-1.610	-1.625	-1.639	-1.652	-1.668	-1.679	-1.689	-1.699	-1.709	-1.716	-1.722	-1.729	-1.734	-1.738	-1.740	-1.742	-1.744	-1.745	-1.744	-1.742	-1.741	-1.738	-1.734	-1.729	-1.725	-1.719	-1.712	-1.705	-1.699	-1.690	-1.681	-1.674	-1.664	-1.654	-1.644	-1.634	-1.624	-1.614	-1.605	-1.594	-1.584	-1.572	-1.562	-1.552	-1.541	-1.532	-1.522	-1.512	-1.502	-1.494	-1.484	-1.474	-1.465	-1.456	-1.448	-1.439	-1.430	-1.421	-1.414	-1.405	-1.398	-1.389	-1.381	-1.374	-1.366	-1.360	-1.352	-1.346	-1.339	-1.332	-1.326	-1.319	-1.312	-1.306	-1.300	-1.292	-1.286	-1.280	-1.274	-1.268	-1.261	-1.255	-1.249	-1.242	-1.236	-1.230	-1.224	-1.218	-1.212	-1.205	-1.200	-1.195	-1.189	-1.184	-1.179	-1.172	-1.168	-1.162	-1.158	-1.154	-1.150	-1.145	-1.141	-1.139	-1.136	-1.132	-1.131	-1.128	-1.126	-1.125	-1.124	-1.124	-1.124	-1.124	-1.125	-1.126	-1.129	-1.130	-1.134	-1.138	-1.140	-1.145	-1.150	-1.155	-1.161	-1.166	-1.174	-1.180	-1.189	-1.198	-1.205	-1.214	-1.222	-1.232	-1.242	-1.252	-1.262	-1.272	-1.284	-1.294	-1.306	-1.318	-1.330	-1.341	-1.352	-1.365	-1.378	-1.389	-1.400	-1.412	-1.425	-1.436	-1.448	-1.459	-1.470	-1.481	-1.492	-1.502	-1.512	-1.522	-1.532	-1.542	-1.551	-1.559	-1.568	-1.576	-1.582	-1.590	-1.599	-1.604	-1.611	-1.618	-1.624	-1.630	-1.635	-1.639	-1.645	-1.650	-1.654	-1.658	-1.662	-1.665	-1.670	-1.674	-1.678	-1.681	-1.685	-1.690	-1.692	-1.696	-1.700	-1.704	-1.708	-1.711	-1.715	-1.719	-1.724	-1.728	-1.734	-1.738	-1.744	-1.748	-1.754	-1.759	-1.765	-1.771	-1.778	-1.784	-1.791	-1.798	-1.805	-1.811	-1.819	-1.825	-1.834	-1.840	-1.848	-1.854	-1.862	-1.869	-1.876	-1.884	-1.890	-1.898	-1.905	-1.910	-1.918	-1.924	-1.930	-1.938	-1.942	-1.949	-1.954	-1.959	-1.964	-1.969	-1.972	-1.976	-1.980	-1.982	-1.986	-1.988	-1.990	-1.991	-1.992	-1.995	-1.996	-1.999	-1.999	-1.999	-2.000	-2.000	-1.999	-1.999	-1.999	-1.999	-1.999	-1.998	-1.998	-1.998	-1.998	-1.999	-1.999	-1.998	-1.999	-2.000	-2.001	-2.001	-2.004	-2.005	-2.006	-2.009	-2.010	-2.014	-2.018	-2.021	-2.026	-2.030	-2.035	-2.040	-2.047	-2.052	-2.059	-2.065	-2.072	-2.080	-2.088	-2.096	-2.104	-2.111	-2.120	-2.129	-2.138	-2.146	-2.156	-2.165	-2.174	-2.182	-2.191	-2.200	-2.210	-2.219	-2.228	-2.236	-2.244	-2.252	-2.260	-2.268	-2.275	-2.282	-2.290	-2.296	-2.302	-2.309	-2.314	-2.319	-2.325	-2.329	-2.334	-2.338	-2.340	-2.344	-2.346	-2.349	-2.350	-2.352	-2.354	-2.355	-2.356	-2.358	-2.358	-2.359	-2.359	-2.360	-2.360	-2.361	-2.361	-2.361	-2.361	-2.362	-2.364	-2.364	-2.365	-2.366	-2.368	-2.370	-2.371	-2.374	-2.375	-2.379	-2.384	-2.388	-2.391	-2.398	-2.402	-2.409	-2.415	-2.424	-2.431	-2.440	-2.450	-2.461	-2.472	-2.484	-2.496	-2.510	-2.525	-2.540	-2.556	-2.571	-2.590	-2.609	-2.626	-2.648	-2.668	-2.688	-2.710	-2.734	-2.758	-2.781	-2.806	-2.831	-2.858	-2.884	-2.911	-2.940	-2.968	-2.998	-3.025	-3.056	-3.085	-3.116	-3.146	-3.176	-3.208	-3.239	-3.269	-3.299	-3.330	-3.360	-3.390	-3.419	-3.449	-3.476	-3.505	-3.532	-3.560	-3.585	-3.611	-3.636	-3.659	-3.682	-3.704	-3.724	-3.744	-3.761	-3.778	-3.794	-3.808	-3.820	-3.831	-3.841	-3.849	-3.856	-3.860	-3.864	-3.865	-3.864	-3.862	-3.859	-3.852	-3.845	-3.836	-3.825	-3.812	-3.799	-3.782	-3.764	-3.744	-3.724	-3.700	-3.676	-3.650	-3.622	-3.592	-3.562	-3.531	-3.499	-3.464	-3.428	-3.391	-3.352	-3.314	-3.272	-3.234	-3.191	-3.150	-3.109	-3.065	-3.021	-2.978	-2.934	-2.889	-2.845	-2.801	-2.758	-2.715	-2.671	-2.628	-2.585	-2.542	-2.502	-2.462	-2.422	-2.382	-2.345	-2.308	-2.271	-2.236	-2.201	-2.169	-2.138	-2.108	-2.078	-2.050	-2.024	-1.998	-1.974	-1.951	-1.929	-1.909	-1.890	-1.871	-1.855	-1.839	-1.824	-1.811	-1.798	-1.786	-1.776	-1.766	-1.756	-1.749	-1.741	-1.735	-1.729	-1.722	-1.716	-1.712	-1.708	-1.702	-1.699	-1.695	-1.690	-1.686	-1.682	-1.679	-1.672	-1.669	-1.664	-1.660	-1.652	-1.648	-1.641	-1.635	-1.628	100.000	5.000	2.000	1.000	5.000	0.000	0.000	0.000	0.000	0.000	0.000	0.000	0.000	0.000	0.000	0.000	0.000	0.000	-1.848	-1.840	-1.832	-1.826	-1.821	-1.818	-1.815	-1.812	-1.810	-1.809	-1.810	-1.810	-1.811	-1.814	-1.818	-1.821	-1.826	-1.831	-1.836	-1.842	-1.849	-1.856	-1.864	-1.871	-1.879	-1.889	-1.896	-1.905	-1.914	-1.922	-1.931	-1.940	-1.949	-1.958	-1.966	-1.974	-1.981	-1.990	-1.998	-2.005	-2.013	-2.019	-2.025	-2.031	-2.038	-2.042	-2.047	-2.051	-2.056	-2.060	-2.064	-2.065	-2.068	-2.070	-2.072	-2.074	-2.074	-2.074	-2.074	-2.074	-2.074	-2.072	-2.071	-2.071	-2.069	-2.069	-2.065	-2.064	-2.061	-2.059	-2.055	-2.054	-2.051	-2.047	-2.044	-2.040	-2.038	-2.034	-2.031	-2.029	-2.026	-2.022	-2.020	-2.016	-2.013	-2.010	-2.006	-2.004	-2.000	-1.998	-1.994	-1.991	-1.989	-1.985	-1.982	-1.979	-1.976	-1.974	-1.970	-1.968	-1.964	-1.961	-1.959	-1.956	-1.954	-1.950	-1.948	-1.945	-1.941	-1.938	-1.934	-1.931	-1.928	-1.922	-1.920	-1.916	-1.912	-1.908	-1.904	-1.899	-1.895	-1.890	-1.885	-1.879	-1.872	-1.868	-1.861	-1.855	-1.849	-1.841	-1.834	-1.826	-1.819	-1.810	-1.801	-1.792	-1.784	-1.772	-1.762	-1.752	-1.741	-1.730	-1.719	-1.706	-1.694	-1.681	-1.669	-1.655	-1.641	-1.628	-1.614	-1.599	-1.584	-1.569	-1.554	-1.538	-1.521	-1.506	-1.490	-1.474	-1.456	-1.440	-1.422	-1.406	-1.390	-1.372	-1.356	-1.340	-1.322	-1.306	-1.289	-1.274	-1.259	-1.241	-1.226	-1.210	-1.196	-1.181	-1.166	-1.151	-1.138	-1.125	-1.112	-1.100	-1.088	-1.075	-1.064	-1.052	-1.042	-1.032	-1.024	-1.014	-1.005	-0.998	-0.990	-0.984	-0.976	-0.970	-0.964	-0.959	-0.954	-0.949	-0.945	-0.942	-0.938	-0.935	-0.932	-0.930	-0.928	-0.926	-0.925	-0.924	-0.924	-0.922	-0.922	-0.921	-0.921	-0.921	-0.922	-0.924	-0.925	-0.926	-0.928	-0.930	-0.931	-0.934	-0.936	-0.939	-0.944	-0.948	-0.952	-0.956	-0.961	-0.968	-0.975	-0.981	-0.989	-0.995	-1.005	-1.012	-1.021	-1.032	-1.042	-1.054	-1.065	-1.079	-1.091	-1.106	-1.121	-1.138	-1.154	-1.171	-1.190	-1.208	-1.229	-1.248	-1.268	-1.289	-1.310	-1.332	-1.354	-1.376	-1.400	-1.424	-1.446	-1.471	-1.495	-1.519	-1.544	-1.568	-1.591	-1.616	-1.640	-1.664	-1.688	-1.710	-1.732	-1.754	-1.775	-1.796	-1.815	-1.835	-1.854	-1.871	-1.889	-1.905	-1.920	-1.934	-1.949	-1.961	-1.974	-1.985	-1.995	-2.004	-2.011	-2.020	-2.026	-2.031	-2.036	-2.040	-2.044	-2.046	-2.049	-2.051	-2.052	-2.054	-2.054	-2.054	-2.052	-2.052	-2.051	-2.050	-2.050	-2.047	-2.046	-2.045	-2.042	-2.042	-2.041	-2.040	-2.038	-2.038	-2.036	-2.036	-2.036	-2.038	-2.038	-2.038	-2.039	-2.041	-2.041	-2.042	-2.045	-2.046	-2.049	-2.052	-2.054	-2.056	-2.060	-2.062	-2.065	-2.068	-2.071	-2.074	-2.076	-2.078	-2.080	-2.082	-2.082	-2.085	-2.085	-2.086	-2.086	-2.088	-2.086	-2.085	-2.084	-2.081	-2.079	-2.076	-2.074	-2.069	-2.064	-2.059	-2.052	-2.047	-2.040	-2.033	-2.025	-2.016	-2.009	-1.999	-1.990	-1.980	-1.970	-1.960	-1.949	-1.938	-1.926	-1.915	-1.904	-1.891	-1.881	-1.869	-1.858	-1.846	-1.834	-1.824	-1.812	-1.800	-1.790	-1.780	-1.770	-1.760	-1.751	-1.742	-1.734	-1.726	-1.719	-1.712	-1.706	-1.701	-1.696	-1.691	-1.689	-1.685	-1.682	-1.682	-1.681	-1.681	-1.682	-1.684	-1.685	-1.688	-1.691	-1.695	-1.700	-1.706	-1.711	-1.718	-1.725	-1.732	-1.741	-1.749	-1.758	-1.768	-1.775	-1.785	-1.796	-1.806	-1.816	-1.828	-1.839	-1.849	-1.859	-1.870	-1.881	-1.892	-1.902	-1.912	-1.922	-1.934	-1.942	-1.952	-1.961	-1.970	-1.978	-1.986	-1.994	-2.001	-2.007	-2.014	-2.018	-2.022	-2.027	-2.033	-2.036	-2.039	-2.042	-2.045	-2.046	-2.047	-2.049	-2.050	-2.049	-2.049	-2.049	-2.047	-2.047	-2.046	-2.045	-2.044	-2.042	-2.040	-2.039	-2.035	-2.033	-2.030	-2.029	-2.026	-2.024	-2.021	-2.020	-2.018	-2.015	-2.014	-2.011	-2.010	-2.009	-2.006	-2.005	-2.005	-2.004	-2.002	-2.002	-2.001	-2.000	-2.000	-2.000	-1.999	-2.000	-1.999	-1.999	-1.999	-1.998	-1.998	-1.998	-1.998	-1.999	-1.998	-1.998	-1.998	-1.998	-1.998	-1.998	-1.998	-1.996	-1.995	-1.994	-1.992	-1.991	-1.991	-1.990	-1.989	-1.988	-1.985	-1.984	-1.982	-1.981	-1.979	-1.978	-1.976	-1.975	-1.972	-1.971	-1.970	-1.970	-1.968	-1.966	-1.966	-1.966	-1.965	-1.966	-1.966	-1.968	-1.969	-1.971	-1.972	-1.975	-1.978	-1.980	-1.984	-1.988	-1.992	-1.996	-2.001	-2.006	-2.013	-2.018	-2.024	-2.030	-2.039	-2.046	-2.054	-2.061	-2.069	-2.078	-2.086	-2.094	-2.104	-2.112	-2.122	-2.131	-2.140	-2.149	-2.158	-2.166	-2.175	-2.182	-2.191	-2.199	-2.206	-2.212	-2.220	-2.226	-2.232	-2.238	-2.242	-2.248	-2.252	-2.256	-2.259	-2.261	-2.264	-2.265	-2.268	-2.268	-2.268	-2.268	-2.268	-2.266	-2.265	-2.262	-2.260	-2.258	-2.255	-2.252	-2.248	-2.245	-2.240	-2.236	-2.231	-2.226	-2.224	-2.219	-2.214	-2.209	-2.206	-2.201	-2.199	-2.195	-2.191	-2.189	-2.185	-2.184	-2.182	-2.181	-2.180	-2.181	-2.181	-2.181	-2.184	-2.186	-2.189	-2.191	-2.195	-2.200	-2.208	-2.212	-2.220	-2.228	-2.235	-2.245	-2.255	-2.266	-2.278	-2.289	-2.302	-2.315	-2.329	-2.345	-2.360	-2.376	-2.392	-2.409	-2.428	-2.446	-2.465	-2.484	-2.504	-2.524	-2.544	-2.565	-2.588	-2.609	-2.630	-2.652	-2.676	-2.698	-2.721	-2.744	-2.768	-2.791	-2.815	-2.839	-2.862	-2.888	-2.911	-2.935	-2.959	-2.984	-3.008	-3.031	-3.055	-3.079	-3.102	-3.125	-3.149	-3.170	-3.192	-3.215	-3.236	-3.258	-3.279	-3.300	-3.320	-3.339	-3.358	-3.376	-3.394	-3.410	-3.426	-3.442	-3.458	-3.471	-3.484	-3.496	-3.506	-3.518	-3.528	-3.535	-3.542	-3.548	-3.552	-3.556	-3.559	-3.560	-3.560	-3.560	-3.558	-3.554	-3.549	-3.542	-3.535	-3.528	-3.516	-3.506	-3.494	-3.481	-3.465	-3.450	-3.432	-3.415	-3.396	-3.376	-3.355	-3.332	-3.310	-3.286	-3.262	-3.238	-3.212	-3.185	-3.159	-3.131	-3.105	-3.076	-3.048	-3.021	-2.992	-2.965	-2.936	-2.909	-2.881	-2.854	-2.828	-2.801	-2.775	-2.750	-2.726	-2.702	-2.679	-2.656	-2.636	-2.616	-2.595	-2.578	-2.560	-2.544	-2.528	-2.512	-2.499	-2.488	-2.475	-2.464	-2.454	-2.445	-2.436	-2.430	-2.425	-2.419	-2.414	-2.409	-2.406	-2.404	-2.401	-2.399	-2.398	-2.396	-2.395	-2.395	-2.394	-2.392	-2.391	-2.391	-2.390	-2.389	-2.386	-2.385	-2.382	-2.380	-2.376	-2.372	-2.368	-2.362	-2.358	-2.351	-2.344	-2.335	-2.326	-2.316	-2.306	-2.295	-2.284	-2.271	-2.258	-2.244	-2.229	-2.214	-2.199	-2.182	-2.165	-2.148	-2.130	-2.112	-2.094	-2.075	-2.058	-2.038	-2.020	-2.000	-1.981	-1.962	-1.945	-1.926	-1.908	-1.890	-1.874	-1.856	-1.840	-1.824	-1.810	-1.796	-1.781	-1.769	-1.759	-1.748	-1.738	-1.729	-1.721	-1.712	-1.708	-1.702	-1.699	-1.696	-1.694	-1.694	-1.694	-1.695	-1.698	-1.701	-1.705	-1.711	-1.718	-1.725	-1.732	-1.741	-1.751	-1.761	-1.772	-1.784	-1.798	-1.809	-1.822	-1.838	-1.851	-1.866	-1.881	-1.896	-1.912	-1.928	-1.944	-1.959	-1.975	-1.990	-2.005	-2.021	-2.036	-2.050	-2.065	-2.079	-2.091	-2.105	-2.118	-2.129	-2.140	-2.151	-2.162	-2.171	-2.180	-2.189	-2.196	-2.204	-2.210	-2.214	-2.218	-2.222	-2.225	-2.228	-2.230	-2.231	-2.231	-2.231	-2.230	-2.229	-2.228	-2.225	-2.222	-2.218	-2.215	-2.210	-2.205	-2.200	-2.195	-2.190	-2.185	-2.180	-2.175	-2.169	-2.162	-2.158	-2.152	-2.148	-2.142	-2.139	-2.134	-2.131	-2.128	-2.125	-2.122	-2.121	-2.120	-2.120	-2.120	-2.122	-2.124	-2.128	-2.130	-2.136	-2.141	-2.149	-2.156	-2.166	-2.175	-2.186	-2.199	-2.210	-2.224	-2.240	-2.255	-2.272	-2.291	-2.310	-2.330	-2.350	-2.371	-2.394	-2.418	-2.440	-2.466	-2.491	-2.516	-2.544	-2.570	-2.598	-2.626	-2.655	-2.685	-2.714	-2.742	-2.772	-2.801	-2.831	-2.860	-2.890	-2.919	-2.948	-2.976	-3.005	-3.031	-3.059	-3.085	-3.111	-3.135	-3.160	-3.182	-3.205	-3.225	-3.246	-3.265	-3.282	-3.300	-3.315	-3.329	-3.342	-3.354	-3.364	-3.374	-3.381	-3.388	-3.392	-3.396	-3.399	-3.399	-3.398	-3.396	-3.392	-3.388	-3.381	-3.374	-3.366	-3.355	-3.344	-3.332	-3.318	-3.302	-3.288	-3.270	-3.252	-3.234	-3.214	-3.194	-3.172	-3.150	-3.126	-3.104	-3.079	-3.055	-3.030	-3.004	-2.979	-2.951	-2.926	-2.899	-2.871	-2.844	-2.818	-2.790	-2.761	-2.734	-2.706	-2.678	-2.650	-2.622	-2.596	-2.568	-2.540	-2.512	-2.486	-2.459	-2.431	-2.405	-2.378	-2.352	-2.326	-2.300	-2.275	-2.249	-2.222	-2.198	-2.174	-2.149	-2.124	-2.099	-2.075	-2.051	-2.027	-2.004	-1.980	-1.958	-1.934	-1.911	-1.890	-1.868	-1.845	-1.822	-1.801	-1.780	-1.759	-1.739	-1.718	-1.698	-1.678	-1.658	-1.638	-1.619	-1.600	-1.581	-1.561	-1.544	-1.525	-1.509	-1.491	-1.474	-1.458	-1.441	-1.424	-1.409	-1.394	-1.379	-1.364	-1.350	-1.338	-1.322	-1.311	-1.298	-1.285	-1.274	-1.264	-1.252	-1.242	-1.232	-1.224	-1.215	-1.206	-1.199	-1.191	-1.184	-1.176	-1.171	-1.165	-1.161	-1.156	-1.154	-1.150	-1.149	-1.148	-1.146	-1.146	-1.148	-1.149	-1.150	-1.152	-1.155	-1.160	-1.165	-1.170	-1.175	-1.182	-1.190	-1.198	-1.206	-1.215	-1.225	-1.236	-1.248	-1.259	-1.271	-1.285	-1.299	-1.312	-1.328	-1.342	-1.358	-1.374	-1.390	-1.406	-1.425	-1.441	-1.459	-1.478	-1.494	-1.512	-1.530	-1.549	-1.566	-1.584	-1.602	-1.620	-1.638	-1.654	-1.670	-1.686	-1.701	-1.716	-1.731	-1.745	-1.759	-1.772	-1.785	-1.796	-1.808	-1.818	-1.826	-1.834	-1.842	-1.849	-1.854	-1.859	-1.862	-1.866	-1.868	-1.869	-1.869	-1.868	-1.865	-1.861	-1.859	-1.852	-1.848	-1.841	-1.834	-1.826	-1.818	-1.809	-1.798	-1.786	-1.775	-1.764	-1.751	-1.740	-1.726	-1.712	-1.699	-1.686	-1.672	-1.658	-1.644	-1.630	-1.615	-1.601	-1.589	-1.575	-1.564	-1.550	-1.538	-1.528	-1.515	-1.505	-1.495	-1.486	-1.479	-1.471	-1.465	-1.459	-1.454	-1.450	-1.446	-1.444	-1.442	-1.442	-1.444	-1.445	-1.448	-1.451	-1.455	-1.460	-1.465	-1.472	-1.480	-1.489	-1.499	-1.509	-1.520	-1.532	-1.545	-1.558	-1.572	-1.586	-1.602	-1.619	-1.635	-1.652	-1.670	-1.688	-1.706	-1.725	-1.744	-1.764	-1.782	-1.802	-1.822	-1.842	-1.862	-1.882	-1.901	-1.920	-1.941	-1.960	-1.979	-1.999	-2.018	-2.036	-2.054	-2.072	-2.089	-2.106	-2.122	-2.139	-2.154	-2.169	-2.182	-2.198	-2.211	-2.224	-2.236	-2.249	-2.260	-2.271	-2.282	-2.292	-2.301	-2.310	-2.319	-2.326	-2.334	-2.341	-2.348	-2.354	-2.360	-2.366	-2.371	-2.378	-2.382	-2.388	-2.392	-2.396	-2.401	-2.408	-2.411	-2.416	-2.420	-2.425	-2.430	-2.435	-2.441	-2.448	-2.452	-2.459	-2.464	-2.471	-2.478	-2.485	-2.494	-2.501	-2.510	-2.519	-2.529	-2.539	-2.549	-2.560	-2.571	-2.582	-2.594	-2.605	-2.618	-2.630	-2.642	-2.655	-2.668	-2.682	-2.695	-2.709	-2.722	-2.736	-2.750	-2.762	-2.776	-2.790	-2.802	-2.815	-2.828	-2.839	-2.850	-2.862	-2.872	-2.882	-2.891	-2.900	-2.908	-2.915	-2.920	-2.926	-2.930	-2.935	-2.938	-2.939	-2.940	-2.939	-2.938	-2.935	-2.931	-2.928	-2.921	-2.916	-2.909	-2.899	-2.889	-2.878	-2.866	-2.851	-2.838	-2.822	-2.805	-2.789	-2.770	-2.751	-2.730	-2.709	-2.689	-2.665	-2.642	-2.619	-2.594	-2.568	-2.542	-2.515	-2.489	-2.461	-2.434	-2.406	-2.378	-2.350	-2.321	-2.292	-2.265	-2.236	-2.209	-2.181	-2.154	-2.126	-2.100	-2.072	-2.047	-2.021	-1.998	-1.974	-1.950	-1.928	-1.905	-1.884	-1.864	-1.845	-1.826	-1.810	-1.792	-1.778	-1.762	-1.749	-1.736	-1.724	-1.714	-1.704	-1.696	-1.688	-1.680	-1.674	-1.669	-1.665	-1.661	-1.659	-1.655	-1.655	-1.654	-1.654	-1.652	-1.652	-1.655	-1.655	-1.656	-1.659	-1.660	-1.662	-1.664	-1.665	-1.666	-1.666	-1.668	-1.668	-1.668	-1.668	-1.666	-1.665	-1.662	-1.660	-1.656	-1.652	-1.648	-1.642	-1.636	-1.630	-1.621	-1.612	-1.604	-1.592	-1.581	-1.569	-1.558	-1.544	-1.530	-1.516	-1.501	-1.485	-1.469	-1.451	-1.434	-1.418	-1.399	-1.381	-1.362	-1.344	-1.325	-1.308	-1.289	-1.270	-1.252	-1.234	-1.216	-1.200	-1.182	-1.168	-1.151	-1.136	-1.122	-1.109	-1.096	-1.085	-1.072	-1.062	-1.052	-1.044	-1.036	-1.029	-1.024	-1.018	-1.012	-1.009	-1.006	-1.002	-1.001	-1.001	-1.000	-1.001	-1.002	-1.004	-1.006	-1.009	-1.012	-1.015	-1.019	-1.022	-1.026	-1.030	-1.034	-1.038	-1.042	-1.045	-1.050	-1.052	-1.056	-1.058	-1.060	-1.061	-1.062	-1.064	-1.062	-1.062	-1.060	-1.058	-1.055	-1.050	-1.045	-1.040	-1.034	-1.028	-1.019	-1.010	-1.001	-0.991	-0.981	-0.969	-0.956	-0.944	-0.929	-0.915	-0.900	-0.885	-0.869	-0.851	-0.835	-0.816	-0.800	-0.782	-0.762	-0.745	-0.726	-0.708	-0.689	-0.670	-0.652	-0.635	-0.616	-0.599	-0.581	-0.564	-0.548	-0.530	-0.515	-0.498	-0.484	-0.469	-0.454	-0.441	-0.428	-0.415	-0.404	-0.394	-0.382	-0.374	-0.364	-0.356	-0.348	-0.342	-0.335	-0.330	-0.324	-0.320	-0.316	-0.312	-0.311	-0.308	-0.306	-0.305	-0.304	-0.304	-0.304	-0.304	-0.306	-0.306	-0.308	-0.309	-0.311	-0.312	-0.315	-0.318	-0.320	-0.322	-0.325	-0.328	-0.329	-0.331	-0.334	-0.336	-0.338	-0.340	-0.342	-0.342	-0.344	-0.344	-0.345	-0.345	-0.344	-0.344	-0.342	-0.341	-0.339	-0.338	-0.334	-0.331	-0.326	-0.321	-0.316	-0.311	-0.305	-0.299	-0.291	-0.284	-0.276	-0.269	-0.260	-0.250	-0.241	-0.230	-0.220	-0.208	-0.196	-0.185	-0.171	-0.159	-0.146	-0.132	-0.119	-0.105	-0.090	-0.076	-0.062	-0.048	-0.032	-0.018	-0.002	0.012	0.028	0.041	0.058	0.071	0.086	0.099	0.112	0.126	0.138	0.151	0.162	0.175	0.186	0.199	0.208	0.219	0.228	0.238	0.246	0.255	0.262	0.270	0.276	0.284	0.289	0.295	0.300	0.304	0.309	0.312	0.316	0.319	0.322	0.324	0.328	0.329	0.331	0.332	0.334	0.335	0.336	0.338	0.339	0.339	0.339	0.341	0.341	0.342	0.344	0.345	0.346	0.349	0.350	0.351	0.355	0.358	0.359	0.361	0.365	0.369	0.372	0.376	0.381	0.386	0.391	0.398	0.402	0.409	0.416	0.424	0.430	0.439	0.448	0.456	0.466	0.476	0.488	0.498	0.510	0.521	0.532	0.544	0.558	0.571	0.584	0.598	0.611	0.626	0.640	0.655	0.671	0.686	0.701	0.719	0.734	0.751	0.768	0.785	0.802	0.820	0.836	0.854	0.871	0.889	0.906	0.924	0.940	0.956	0.972	0.990	1.006	1.021	1.038	1.052	1.068	1.082	1.098	1.111	1.126	1.140	1.152	1.165	1.179	1.190	1.201	1.212	1.222	1.232	1.242	1.251	1.260	1.268	1.276	1.282	1.290	1.296	1.301	1.306	1.311	1.316	1.320	1.325	1.329	1.331	1.335	1.338	1.340	1.342	1.345	1.348	1.349	1.350	1.351	1.352	1.354	1.354	1.356	1.358	1.358	1.359	1.360	1.361	1.361	1.362	1.364	1.364	1.365	1.366	1.368	1.368	1.369	1.370	1.372	1.374	1.374	1.376	1.378	1.379	1.379	1.381	1.382	1.384	1.385	1.386	1.388	1.388	1.388	1.388	1.388	1.389	1.388	1.386	1.385	1.384	1.381	1.379	1.376	1.372	1.369	1.364	1.359	1.354	1.349	1.341	1.334	1.326	1.319	1.309	1.300	1.290	1.279	1.266	1.255	1.241	1.228	1.214	1.200	1.184	1.168	1.151	1.135	1.118	1.100	1.082	1.065	1.046	1.028	1.009	0.991	0.971	0.954	0.934	0.916	0.898	0.879	0.861	0.844	0.826	0.809	0.792	0.776	0.761	0.746	0.732	0.720	0.706	0.695	0.684	0.675	0.664	0.656	0.649	0.642	0.638	0.632	0.628	0.625	0.624	0.621	0.620	0.621	0.621	0.622	0.626	0.629	0.631	0.635	0.640	0.644	0.648	0.654	0.658	0.662	0.665	0.670	0.675	0.678	0.680	0.684	0.686	0.688	0.688	0.688	0.686	0.684	0.681	0.676	0.670	0.664	0.654	0.645	0.634	0.620	0.606	0.590	0.572	0.552	0.532	0.510	0.485	0.459	0.431	0.402	0.371	0.340	0.305	0.269	0.232	0.194	0.155	0.114	0.071	0.028	-0.016	-0.062	-0.109	-0.158	-0.205	-0.255	-0.305	-0.355	-0.406	-0.459	-0.510	-0.562	-0.612	-0.665	-0.718	-0.769	-0.819	-0.870	-0.920	-0.970	-1.019	-1.066	-1.114	-1.160	-1.205	-1.249	-1.292	-1.334	-1.374	-1.414	-1.451	-1.486	-1.520	-1.554	-1.585	-1.615	-1.641	-1.668	-1.692	-1.715	-1.735	-1.754	-1.771	-1.788	-1.801	-1.812	-1.824	-1.832	-1.839	-1.845	-1.848	-1.851	-1.852	-1.851	-1.849	-1.846	-1.841	-1.836	-1.830	-1.822	-1.815	-1.806	-1.798	-1.788	-1.776	-1.765	-1.755	-1.744	-1.732	-1.719	-1.708	-1.696	-1.685	-1.674	-1.664	-1.652	-1.642	-1.632	-1.624	-1.616	-1.608	-1.601	-1.595	-1.590	-1.586	-1.582	-1.579	-1.578	-1.574	-1.575	-1.574	-1.575	-1.576	-1.580	-1.582	-1.586	-1.590	-1.594	-1.600	-1.605	-1.610	-1.616	-1.622	-1.629	-1.634	-1.641	-1.646	-1.652	-1.659	-1.664	-1.670	-1.674	-1.678	-1.681	-1.684	-1.688	-1.690	-1.690	-1.691	-1.689	-1.688	-1.685	-1.681	-1.676	-1.670	-1.665	-1.656	-1.649	-1.639	-1.629	-1.618	-1.605	-1.592	-1.579	-1.565	-1.550	-1.535	-1.518	-1.501	-1.484	-1.466	-1.449	-1.431	-1.412	-1.394	-1.374	-1.355	-1.336	-1.318	-1.299	-1.281	-1.264	-1.246	-1.228	-1.212	-1.195	-1.180	-1.165	-1.150	-1.139	-1.125	-1.114	-1.102	-1.094	-1.085	-1.078	-1.070	-1.064	-1.059	-1.054	-1.051	-1.049	-1.048	-1.048	-1.049	-1.050	-1.052	-1.054	-1.059	-1.064	-1.069	-1.075	-1.082	-1.089	-1.098	-1.108	-1.115	-1.126	-1.135	-1.146	-1.156	-1.166	-1.178	-1.190	-1.201	-1.212	-1.224	-1.236	-1.248	-1.259	-1.270	-1.280	-1.292	-1.302	-1.312	-1.322	-1.331	-1.341	-1.350	-1.358	-1.365	-1.374	-1.380	-1.385	-1.392	-1.396	-1.402	-1.406	-1.411	-1.412	-1.416	-1.419	-1.421	-1.421	-1.424	-1.424	-1.424	-1.424	-1.422	-1.421	-1.419	-1.418	-1.415	-1.411	-1.408	-1.404	-1.401	-1.398	-1.392	-1.389	-1.384	-1.378	-1.372	-1.368	-1.362	-1.358	-1.351	-1.345	-1.340	-1.335	-1.329	-1.324	-1.319	-1.312	-1.308	-1.302	-1.299	-1.294	-1.289	-1.286	-1.282	-1.280	-1.276	-1.274	-1.272	-1.271	-1.270	-1.269	-1.268	-1.269	-1.269	-1.270	-1.271	-1.274	-1.276	-1.279	-1.282	-1.285	-1.290	-1.295	-1.301	-1.305	-1.311	-1.318	-1.325	-1.332	-1.340	-1.348	-1.356	-1.365	-1.374	-1.382	-1.392	-1.402	-1.412	-1.424	-1.432	-1.442	-1.454	-1.462	-1.472	-1.482	-1.494	-1.504	-1.515	-1.524	-1.534	-1.542	-1.552	-1.561	-1.569	-1.578	-1.586	-1.594	-1.602	-1.609	-1.616	-1.622	-1.630	-1.635	-1.640	-1.645	-1.650	-1.654	-1.658	-1.661	-1.664	-1.666	-1.669	-1.669	-1.671	-1.672	-1.672	-1.672	-1.672	-1.672	-1.671	-1.670	-1.668	-1.666	-1.664	-1.662	-1.659	-1.655	-1.651	-1.648	-1.644	-1.639	-1.636	-1.631	-1.626	-1.621	-1.616	-1.611	-1.605	-1.599	-1.594	-1.589	-1.582	-1.576	-1.570	-1.564	-1.556	-1.551	-1.544	-1.538	-1.530	-1.524	-1.518	-1.512	-1.505	-1.499	-1.492	-1.486	-1.479	-1.472	-1.468	-1.461	-1.455	-1.451	-1.445	-1.440	-1.435	-1.430	-1.425	-1.420	-1.418	-1.412	-1.409	-1.408	-1.404	-1.401	-1.400	-1.398	-1.396	-1.394	-1.392	-1.392	-1.391	-1.391	-1.390	-1.391	-1.391	-1.391	-1.394	-1.395	-1.396	-1.398	-1.400	-1.402	-1.405	-1.408	-1.411	-1.415	-1.418	-1.422	-1.425	-1.430	-1.434	-1.436	-1.441	-1.446	-1.450	-1.454	-1.459	-1.464	-1.468	-1.472	-1.476	-1.480	-1.485	-1.489	-1.492	-1.498	-1.502	-1.506	-1.511	-1.515	-1.519	-1.524	-1.529	-1.532	-1.538	-1.542	-1.546	-1.552	-1.558	-1.564	-1.569	-1.575	-1.581	-1.588	-1.594	-1.601	-1.609	-1.616	-1.625	-1.634	-1.642	-1.652	-1.662	-1.672	-1.684	-1.696	-1.708	-1.720	-1.732	-1.746	-1.760	-1.775	-1.790	-1.806	-1.822	-1.838	-1.855	-1.871	-1.890	-1.908	-1.926	-1.945	-1.962	-1.982	-2.002	-2.021	-2.041	-2.062	-2.082	-2.104	-2.124	-2.144	-2.164	-2.185	-2.205	-2.225	-2.246	-2.266	-2.286	-2.306	-2.328	-2.348	-2.366	-2.385	-2.405	-2.425	-2.444	-2.461	-2.480	-2.499	-2.518	-2.535	-2.552	-2.570	-2.588	-2.605	-2.621	-2.639	-2.655	-2.671	-2.688	-2.704	-2.720	-2.734	-2.750	-2.765	-2.782	-2.796	-2.812	-2.828	-2.842	-2.858	-2.872	-2.888	-2.904	-2.918	-2.932	-2.948	-2.962	-2.978	-2.992	-3.008	-3.022	-3.038	-3.052	-3.068	-3.082	-3.098	-3.112	-3.126	-3.141	-3.156	-3.170	-3.184	-3.199	-3.211	-3.224	-3.238	-3.250	-3.262	-3.274	-3.286	-3.298	-3.308	-3.319	-3.329	-3.339	-3.348	-3.358	-3.365	-3.372	-3.380	-3.386	-3.392	-3.399	-3.404	-3.409	-3.412	-3.415	-3.418	-3.420	-3.421	-3.422	-3.422	-3.421	-3.421	-3.419	-3.416	-3.414	-3.410	-3.406	-3.401	-3.398	-3.391	-3.386	-3.380	-3.372	-3.368	-3.360	-3.352	-3.344	-3.336	-3.328	-3.320	-3.311	-3.302	-3.294	-3.285	-3.276	-3.266	-3.258	-3.249	-3.240	-3.231	-3.222	-3.215	-3.206	-3.198	-3.190	-3.182	-3.175	-3.168	-3.160	-3.152	-3.146	-3.139	-3.131	-3.125	-3.116	-3.111	-3.104	-3.098	-3.090	-3.084	-3.076	-3.069	-3.061	-3.054	-3.046	-3.038	-3.029	-3.020	-3.009	-2.999	-2.988	-2.976	-2.964	-2.949	-2.935	-2.920	-2.904	-2.886	-2.869	-2.849	-2.830	-2.808	-2.785	-2.761	-2.736	-2.710	-2.684	-2.656	-2.626	-2.598	-2.565	-2.534	-2.500	-2.466	-2.431	-2.395	-2.359	-2.320	-2.281	-2.242	-2.202	-2.162	-2.121	-2.081	-2.040	-1.999	-1.958	-1.916	-1.874	-1.832	-1.791	-1.750	-1.709	-1.669	-1.629	-1.590	-1.550	-1.514	-1.476	-1.441	-1.405	-1.371	-1.339	-1.308	-1.276	-1.248	-1.220	-1.194	-1.168	-1.145	-1.122	-1.101	-1.082	-1.066	-1.049	-1.035	-1.021	-1.009	-0.998	-0.990	-0.982	-0.976	-0.971	-0.968	-0.965	-0.964	-0.965	-0.965	-0.969	-0.972	-0.976	-0.982	-0.989	-0.995	-1.005	-1.012	-1.022	-1.031	-1.042	-1.052	-1.065	-1.076	-1.088	-1.100	-1.111	-1.122	-1.135	-1.148	-1.159	-1.170	-1.181	-1.192	-1.202	-1.214	-1.224	-1.231	-1.240	-1.248	-1.255	-1.262	-1.268	-1.274	-1.278	-1.280	-1.282	-1.284	-1.282	-1.282	-1.280	-1.278	-1.274	-1.270	-1.264	-1.256	-1.248	-1.240	-1.230	-1.219	-1.206	-1.192	-1.179	-1.162	-1.146	-1.130	-1.110	-1.091	-1.071	-1.049	-1.026	-1.004	-0.980	-0.954	-0.929	-0.902	-0.875	-0.848	-0.819	-0.790	-0.760	-0.731	-0.700	-0.669	-0.639	-0.606	-0.575	-0.542	-0.510	-0.478	-0.445	-0.414	-0.380	-0.348	-0.315	-0.282	-0.250	-0.219	-0.186	-0.156	-0.125	-0.095	-0.064	-0.034	-0.005	0.024	0.051	0.079	0.105	0.131	0.155	0.180	0.204	0.225	0.248	0.269	0.288	0.308	0.325	0.342	0.358	0.374	0.388	0.401	0.414	0.425	0.436	0.446	0.455	0.462	0.469	0.475	0.480	0.486	0.489	0.491	0.494	0.496	0.496	0.496	0.495	0.494	0.492	0.490	0.488	0.484	0.480	0.476	0.471	0.468	0.462	0.456	0.451	0.445	0.440	0.434	0.429	0.422	0.418	0.411	0.405	0.399	0.394	0.388	0.382	0.378	0.374	0.369	0.364	0.360	0.356	0.352	0.349	0.346	0.344	0.341	0.339	0.336	0.334	0.334	0.332	0.332	0.332	0.332	0.332	0.334	0.334	0.336	0.338	0.339	0.340	0.344	0.345	0.349	0.351	0.355	0.360	0.364	0.366	0.372	0.376	0.382	0.388	0.392	0.398	0.404	0.410	0.416	0.425	0.431	0.439	0.446	0.455	0.464	0.472	0.481	0.491	0.501	0.511	0.522	0.534	0.544	0.555	0.568	0.579	0.591	0.602	0.618	0.631	0.644	0.656	0.671	0.685	0.699	0.712	0.729	0.742	0.758	0.772	0.788	0.804	0.818	0.832	0.849	0.864	0.879	0.892	0.909	0.924	0.938	0.952	0.966	0.980	0.994	1.008	1.020	1.032	1.044	1.055	1.066	1.076	1.086	1.095	1.105	1.112	1.119	1.126	1.131	1.136	1.140	1.144	1.146	1.148	1.149	1.150	1.149	1.149	1.146	1.144	1.140	1.135	1.130	1.125	1.119	1.111	1.104	1.096	1.088	1.078	1.068	1.059	1.046	1.035	1.025	1.012	1.000	0.989	0.978	0.965	0.952	0.940	0.928	0.916	0.905	0.892	0.881	0.869	0.859	0.848	0.836	0.826	0.816	0.808	0.799	0.790	0.781	0.774	0.768	0.760	0.754	0.748	0.741	0.738	0.732	0.729	0.725	0.722	0.720	0.718	0.716	0.714	0.714	0.714	0.712	0.712	0.711	0.712	0.714	0.715	0.716	0.716	0.718	0.720	0.721	0.725	0.726	0.729	0.731	0.734	0.738	0.739	0.741	0.744	0.748	0.749	0.751	0.752	0.756	0.759	0.760	0.761	0.762	0.765	0.768	0.769	0.770	0.771	0.772	0.774	0.774	0.775	0.775	0.776	0.776	0.776	0.776	0.775	0.775	0.774	0.771	0.770	0.769	0.766	0.765	0.761	0.758	0.754	0.749	0.744	0.738	0.731	0.725	0.718	0.710	0.701	0.691	0.681	0.671	0.660	0.648	0.635	0.622	0.608	0.592	0.576	0.561	0.544	0.525	0.505	0.486	0.466	0.444	0.421	0.399	0.375	0.350	0.325	0.300	0.274	0.246	0.219	0.190	0.161	0.132	0.104	0.074	0.044	0.014	-0.018	-0.046	-0.078	-0.109	-0.139	-0.169	-0.200	-0.229	-0.259	-0.288	-0.319	-0.346	-0.375	-0.402	-0.431	-0.458	-0.485	-0.511	-0.538	-0.562	-0.588	-0.611	-0.635	-0.658	-0.679	-0.701	-0.721	-0.740	-0.760	-0.779	-0.796	-0.812	-0.829	-0.844	-0.859	-0.872	-0.886	-0.899	-0.911	-0.921	-0.932	-0.942	-0.951	-0.960	-0.969	-0.978	-0.984	-0.990	-0.998	-1.004	-1.008	-1.012	-1.016	-1.021	-1.025	-1.029	-1.030	-1.032	-1.035	-1.038	-1.039	-1.039	-1.040	-1.040	-1.040	-1.040	-1.040	-1.038	-1.038	-1.035	-1.032	-1.032	-1.029	-1.026	-1.024	-1.020	-1.016	-1.012	-1.008	-1.002	-0.999	-0.992	-0.988	-0.981	-0.976	-0.969	-0.962	-0.955	-0.949	-0.940	-0.932	-0.922	-0.914	-0.905	-0.895	-0.886	-0.875	-0.865	-0.854	-0.842	-0.831	-0.819	-0.806	-0.794	-0.779	-0.766	-0.752	-0.736	-0.722	-0.706	-0.692	-0.676	-0.659	-0.644	-0.628	-0.610	-0.595	-0.578	-0.560	-0.542	-0.525	-0.509	-0.491	-0.474	-0.456	-0.441	-0.422	-0.406	-0.389	-0.372	-0.356	-0.340	-0.325	-0.309	-0.292	-0.278	-0.262	-0.248	-0.232	-0.219	-0.205	-0.191	-0.179	-0.166	-0.152	-0.141	-0.129	-0.118	-0.108	-0.096	-0.086	-0.075	-0.065	-0.055	-0.046	-0.038	-0.029	-0.019	-0.010	-0.001	0.009	0.018	0.026	0.036	0.046	0.055	0.065	0.075	0.085	0.096	0.108	0.119	0.131	0.144	0.158	0.171	0.185	0.200	0.215	0.230	0.248	0.265	0.282	0.300	0.320	0.340	0.361	0.382	0.405	0.428	0.451	0.475	0.500	0.525	0.551	0.578	0.604	0.630	0.658	0.684	0.711	0.740	0.768	0.794	0.822	0.849	0.876	0.901	0.928	0.952	0.979	1.002	1.026	1.049	1.070	1.091	1.112	1.130	1.148	1.164	1.179	1.192	1.205	1.218	1.228	1.236	1.242	1.249	1.254	1.258	1.259	1.259	1.258	1.256	1.254	1.249	1.242	1.236	1.229	1.220	1.211	1.201	1.189	1.178	1.165	1.152	1.139	1.125	1.111	1.096	1.081	1.068	1.054	1.039	1.025	1.012	0.999	0.986	0.972	0.962	0.950	0.940	0.930	0.921	0.912	0.905	0.900	0.894	0.889	0.885	0.884	0.880	0.880	0.879	0.879	0.881	0.882	0.885	0.888	0.891	0.896	0.900	0.906	0.912	0.919	0.924	0.930	0.936	0.944	0.950	0.956	0.964	0.970	0.976	0.984	0.989	0.992	0.998	1.001	1.006	1.009	1.010	1.012	1.014	1.014	1.012	1.012	1.010	1.006	1.001	0.998	0.992	0.985	0.978	0.969	0.960	0.950	0.939	0.928	0.914	0.902	0.888	0.874	0.859	0.841	0.825	0.808	0.790	0.771	0.752	0.734	0.714	0.694	0.672	0.651	0.630	0.608	0.586	0.564	0.542	0.520	0.498	0.475	0.454	0.431	0.409	0.386	0.365	0.341	0.320	0.299	0.278	0.254	0.232	0.212	0.191	0.170	0.151	0.131	0.112	0.092	0.074	0.056	0.039	0.022	0.005	-0.010	-0.025	-0.040	-0.054	-0.068	-0.079	-0.091	-0.102	-0.112	-0.121	-0.130	-0.138	-0.145	-0.151	-0.156	-0.160	-0.164	-0.166	-0.168	-0.168	-0.168	-0.166	-0.164	-0.160	-0.158	-0.152	-0.146	-0.140	-0.134	-0.125	-0.118	-0.108	-0.098	-0.089	-0.079	-0.069	-0.058	-0.046	-0.035	-0.024	-0.012	-0.001	0.009	0.020	0.031	0.041	0.050	0.060	0.069	0.076	0.084	0.090	0.095	0.100	0.102	0.105	0.106	0.106	0.106	0.104	0.099	0.094	0.086	0.079	0.069	0.058	0.045	0.031	0.016	0.000	-0.020	-0.039	-0.060	-0.084	-0.106	-0.132	-0.159	-0.188	-0.218	-0.248	-0.279	-0.312	-0.346	-0.380	-0.415	-0.451	-0.489	-0.525	-0.565	-0.602	-0.641	-0.681	-0.721	-0.761	-0.802	-0.842	-0.882	-0.922	-0.964	-1.004	-1.044	-1.084	-1.122	-1.161	-1.200	-1.239	-1.276	-1.314	-1.350	-1.385	-1.421	-1.456	-1.490	-1.522	-1.555	-1.589	-1.619	-1.649	-1.679	-1.708	-1.736	-1.762	-1.790	-1.816	-1.840	-1.865	-1.889	-1.910	-1.934	-1.954	-1.975	-1.995	-2.014	-2.033	-2.051	-2.069	-2.085	-2.101	-2.118	-2.134	-2.149	-2.161	-2.176	-2.189	-2.201	-2.212	-2.225	-2.236	-2.246	-2.256	-2.265	-2.275	-2.282	-2.290	-2.296	-2.302	-2.309	-2.314	-2.319	-2.321	-2.324	-2.328	-2.328	-2.329	-2.329	-2.328	-2.325	-2.322	-2.320	-2.316	-2.311	-2.306	-2.299	-2.292	-2.285	-2.276	-2.266	-2.256	-2.245	-2.232	-2.220	-2.208	-2.194	-2.180	-2.165	-2.150	-2.135	-2.119	-2.101	-2.086	-2.070	-2.052	-2.035	-2.018	-2.001	-1.985	-1.968	-1.950	-1.934	-1.919	-1.902	-1.889	-1.872	-1.860	-1.846	-1.835	-1.822	-1.811	-1.802	-1.794	-1.785	-1.778	-1.772	-1.769	-1.764	-1.762	-1.761	-1.761	-1.762	-1.765	-1.769	-1.774	-1.780	-1.789	-1.798	-1.808	-1.820	-1.834	-1.849	-1.864	-1.880	-1.899	-1.918	-1.938	-1.958	-1.980	-2.002	-2.025	-2.050	-2.074	-2.099	-2.125	-2.152	-2.179	-2.206	-2.234	-2.261	-2.290	-2.316	-2.345	-2.372	-2.401	-2.428	-2.454	-2.481	-2.508	-2.534	-2.559	-2.584	-2.608	-2.631	-2.654	-2.676	-2.699	-2.718	-2.738	-2.756	-2.774	-2.790	-2.806	-2.821	-2.834	-2.848	-2.859	-2.869	-2.876	-2.885	-2.890	-2.895	-2.900	-2.904	-2.905	-2.905	-2.904	-2.901	-2.899	-2.896	-2.890	-2.884	-2.878	-2.868	-2.860	-2.850	-2.838	-2.826	-2.814	-2.800	-2.785	-2.770	-2.754	-2.738	-2.721	-2.702	-2.685	-2.665	-2.646	-2.626	-2.606	-2.585	-2.565	-2.544	-2.522	-2.500	-2.478	-2.455	-2.432	-2.410	-2.389	-2.365	-2.342	-2.319	-2.296	-2.274	-2.251	-2.228	-2.205	-2.184	-2.161	-2.139	-2.116	-2.095	-2.072	-2.051	-2.030	-2.009	-1.989	-1.970	-1.950	-1.930	-1.911	-1.892	-1.874	-1.856	-1.840	-1.822	-1.808	-1.792	-1.779	-1.764	-1.750	-1.738	-1.726	-1.715	-1.706	-1.698	-1.689	-1.681	-1.674	-1.669	-1.665	-1.661	-1.659	-1.659	-1.659	-1.660	-1.662	-1.665	-1.671	-1.676	-1.684	-1.692	-1.701	-1.712	-1.724	-1.738	-1.751	-1.768	-1.784	-1.801	-1.820	-1.839	-1.860	-1.881	-1.902	-1.925	-1.949	-1.971	-1.996	-2.020	-2.045	-2.070	-2.095	-2.120	-2.146	-2.171	-2.195	-2.221	-2.245	-2.269	-2.291	-2.315	-2.336	-2.358	-2.379	-2.398	-2.414	-2.431	-2.446	-2.460	-2.475	-2.486	-2.496	-2.504	-2.512	-2.518	-2.521	-2.525	-2.526	-2.525	-2.525	-2.521	-2.516	-2.510	-2.504	-2.495	-2.485	-2.474	-2.462	-2.450	-2.435	-2.420	-2.404	-2.388	-2.370	-2.352	-2.332	-2.314	-2.294	-2.275	-2.255	-2.236	-2.215	-2.195	-2.178	-2.158	-2.138	-2.120	-2.101	-2.084	-2.068	-2.052	-2.036	-2.021	-2.009	-1.996	-1.984	-1.972	-1.962	-1.954	-1.946	-1.939	-1.932	-1.928	-1.924	-1.920	-1.918	-1.916	-1.915	-1.915	-1.915	-1.916	-1.918	-1.921	-1.924	-1.926	-1.930	-1.934	-1.939	-1.944	-1.948	-1.952	-1.958	-1.962	-1.966	-1.971	-1.975	-1.980	-1.984	-1.988	-1.989	-1.991	-1.992	-1.994	-1.994	-1.994	-1.992	-1.990	-1.989	-1.986	-1.982	-1.978	-1.972	-1.966	-1.960	-1.952	-1.944	-1.935	-1.925	-1.915	-1.904	-1.892	-1.880	-1.868	-1.854	-1.840	-1.826	-1.814	-1.799	-1.782	-1.768	-1.751	-1.735	-1.719	-1.702	-1.686	-1.670	-1.654	-1.638	-1.622	-1.606	-1.591	-1.575	-1.560	-1.546	-1.531	-1.518	-1.504	-1.491	-1.479	-1.465	-1.455	-1.442	-1.432	-1.421	-1.412	-1.402	-1.394	-1.385	-1.378	-1.370	-1.364	-1.358	-1.351	-1.346	-1.342	-1.340	-1.336	-1.334	-1.332	-1.331	-1.330	-1.331	-1.331	-1.334	-1.335	-1.338	-1.340	-1.345	-1.349	-1.354	-1.359	-1.364	-1.371	-1.379	-1.386	-1.394	-1.402	-1.412	-1.422	-1.431	-1.444	-1.455	-1.469	-1.480	-1.494	-1.508	-1.521	-1.535	-1.551	-1.566	-1.582	-1.599	-1.615	-1.632	-1.649	-1.668	-1.686	-1.704	-1.722	-1.742	-1.761	-1.780	-1.800	-1.821	-1.840	-1.860	-1.881	-1.900	-1.920	-1.941	-1.961	-1.981	-2.001	-2.021	-2.039	-2.059	-2.078	-2.096	-2.115	-2.132	-2.150	-2.168	-2.184	-2.199	-2.215	-2.229	-2.244	-2.258	-2.271	-2.284	-2.296	-2.308	-2.318	-2.328	-2.338	-2.348	-2.356	-2.364	-2.370	-2.378	-2.384	-2.390	-2.394	-2.400	-2.404	-2.406	-2.410	-2.412	-2.415	-2.416	-2.419	-2.420	-2.421	-2.422	-2.422	-2.424	-2.424	-2.425	-2.426	-2.428	-2.429	-2.430	-2.431	-2.432	-2.436	-2.438	-2.440	-2.442	-2.446	-2.450	-2.454	-2.459	-2.464	-2.469	-2.476	-2.482	-2.490	-2.498	-2.505	-2.514	-2.524	-2.532	-2.542	-2.552	-2.565	-2.576	-2.589	-2.601	-2.615	-2.629	-2.644	-2.658	-2.672	-2.688	-2.702	-2.719	-2.734	-2.750	-2.766	-2.784	-2.799	-2.816	-2.832	-2.849	-2.866	-2.881	-2.899	-2.915	-2.931	-2.948	-2.962	-2.980	-2.995	-3.011	-3.026	-3.041	-3.056	-3.071	-3.086	-3.100	-3.115	-3.128	-3.141	-3.155	-3.169	-3.182	-3.195	-3.208	-3.221	-3.234	-3.246	-3.259	-3.271	-3.284	-3.296	-3.309	-3.321	-3.332	-3.346	-3.358	-3.370	-3.382	-3.395	-3.406	-3.419	-3.430	-3.442	-3.455	-3.468	-3.479	-3.491	-3.504	-3.515	-3.528	-3.540	-3.551	-3.562	-3.575	-3.585	-3.595	-3.606	-3.618	-3.626	-3.636	-3.646	-3.655	-3.664	-3.672	-3.680	-3.688	-3.695	-3.700	-3.705	-3.710	-3.714	-3.718	-3.720	-3.721	-3.722	-3.724	-3.722	-3.721	-3.720	-3.718	-3.714	-3.709	-3.704	-3.698	-3.690	-3.684	-3.676	-3.666	-3.658	-3.648	-3.636	-3.625	-3.612	-3.600	-3.586	-3.572	-3.558	-3.542	-3.526	-3.510	-3.494	-3.476	-3.459	-3.441	-3.422	-3.405	-3.386	-3.368	-3.348	-3.329	-3.310	-3.290	-3.271	-3.251	-3.231	-3.212	-3.192	-3.172	-3.154	-3.134	-3.115	-3.096	-3.078	-3.059	-3.039	-3.021	-3.004	-2.986	-2.968	-2.950	-2.932	-2.916	-2.900	-2.882	-2.868	-2.851	-2.836	-2.821	-2.808	-2.794	-2.779	-2.766	-2.754	-2.741	-2.729	-2.716	-2.704	-2.694	-2.681	-2.671	-2.660	-2.650	-2.640	-2.630	-2.621	-2.611	-2.604	-2.595	-2.586	-2.578	-2.570	-2.562	-2.555	-2.549	-2.541	-2.535	-2.528	-2.520	-2.514	-2.508	-2.500	-2.494	-2.486	-2.480	-2.472	-2.466	-2.459	-2.451	-2.444	-2.436	-2.429	-2.421	-2.414	-2.406	-2.398	-2.389	-2.380	-2.370	-2.360	-2.351	-2.341	-2.330	-2.320	-2.309	-2.298	-2.285	-2.274	-2.261	-2.248	-2.235	-2.221	-2.208	-2.192	-2.178	-2.164	-2.148	-2.131	-2.115	-2.099	-2.082	-2.064	-2.047	-2.029	-2.011	-1.995	-1.975	-1.958	-1.938	-1.920	-1.901	-1.882	-1.864	-1.844	-1.826	-1.806	-1.789	-1.769	-1.751	-1.732	-1.714	-1.696	-1.678	-1.661	-1.644	-1.628	-1.610	-1.594	-1.578	-1.562	-1.546	-1.532	-1.518	-1.505	-1.491	-1.479	-1.466	-1.455	-1.444	-1.432	-1.421	-1.412	-1.404	-1.395	-1.386	-1.380	-1.372	-1.366	-1.361	-1.356	-1.350	-1.345	-1.341	-1.339	-1.335	-1.332	-1.331	-1.330	-1.329	-1.329	-1.329	-1.330	-1.331	-1.332	-1.334	-1.336	-1.338	-1.340	-1.342	-1.345	-1.348	-1.351	-1.355	-1.358	-1.361	-1.364	-1.369	-1.371	-1.376	-1.380	-1.385	-1.389	-1.391	-1.395	-1.400	-1.404	-1.408	-1.411	-1.414	-1.416	-1.419	-1.421	-1.422	-1.425	-1.426	-1.426	-1.428	-1.426	-1.426	-1.425	-1.422	-1.421	-1.419	-1.416	-1.412	-1.409	-1.405	-1.400	-1.395	-1.390	-1.382	-1.376	-1.368	-1.360	-1.351	-1.342	-1.332	-1.322	-1.312	-1.301	-1.290	-1.279	-1.268	-1.255	-1.242	-1.230	-1.218	-1.205	-1.192	-1.181	-1.169	-1.156	-1.144	-1.132	-1.120	-1.109	-1.098	-1.088	-1.076	-1.068	-1.058	-1.049	-1.041	-1.034	-1.028	-1.021	-1.016	-1.012	-1.008	-1.005	-1.004	-1.002	-1.004	-1.004	-1.006	-1.009	-1.012	-1.018	-1.022	-1.030	-1.035	-1.045	-1.054	-1.062	-1.074	-1.085	-1.096	-1.109	-1.122	-1.135	-1.150	-1.166	-1.181	-1.196	-1.214	-1.230	-1.248	-1.265	-1.281	-1.300	-1.318	-1.336	-1.355	-1.372	-1.391	-1.410	-1.429	-1.448	-1.465	-1.484	-1.502	-1.521	-1.538	-1.556	-1.574	-1.591	-1.609	-1.624	-1.640	-1.658	-1.672	-1.689	-1.704	-1.719	-1.732	-1.748	-1.761	-1.775	-1.789	-1.802	-1.814	-1.826	-1.840	-1.851	-1.864	-1.874	-1.885	-1.896	-1.905	-1.916	-1.925	-1.934	-1.941	-1.950	-1.958	-1.965	-1.971	-1.979	-1.984	-1.989	-1.992	-1.998	-2.001	-2.005	-2.006	-2.009	-2.010	-2.013	-2.013	-2.011	-2.011	-2.010	-2.007	-2.004	-2.001	-1.998	-1.992	-1.986	-1.981	-1.974	-1.966	-1.959	-1.950	-1.941	-1.932	-1.922	-1.911	-1.900	-1.890	-1.878	-1.865	-1.852	-1.839	-1.826	-1.812	-1.799	-1.786	-1.772	-1.759	-1.744	-1.731	-1.718	-1.704	-1.689	-1.676	-1.662	-1.650	-1.638	-1.624	-1.612	-1.600	-1.589	-1.579	-1.568	-1.556	-1.548	-1.538	-1.529	-1.520	-1.511	-1.504	-1.496	-1.490	-1.484	-1.479	-1.475	-1.470	-1.465	-1.461	-1.459	-1.455	-1.452	-1.450	-1.449	-1.448	-1.446	-1.444	-1.445	-1.442	-1.444	-1.444	-1.444	-1.444	-1.444	-1.445	-1.445	-1.446	-1.448	-1.449	-1.450	-1.451	-1.452	-1.454	-1.455	-1.456	-1.458	-1.459	-1.460	-1.461	-1.462	-1.464	-1.465	-1.465	-1.468	-1.468	-1.469	-1.470	-1.471	-1.472	-1.472	-1.474	-1.474	-1.475	-1.476	-1.476	-1.476	-1.478	-1.478	-1.478	-1.478	-1.478	-1.476	-1.476	-1.476	-1.476	-1.475	-1.474	-1.472	-1.471	-1.469	-1.468	-1.466	-1.464	-1.461	-1.459	-1.455	-1.454	-1.450	-1.446	-1.442	-1.439	-1.435	-1.431	-1.426	-1.422	-1.416	-1.411	-1.406	-1.401	-1.395	-1.390	-1.384	-1.378	-1.372	-1.366	-1.360	-1.352	-1.346	-1.340	-1.334	-1.328	-1.320	-1.314	-1.308	-1.300	-1.294	-1.286	-1.281	-1.274	-1.268	-1.260	-1.254	-1.248	-1.240	-1.234	-1.226	-1.221	-1.214	-1.206	-1.201	-1.195	-1.186	-1.180	-1.172	-1.166	-1.159	-1.152	-1.145	-1.136	-1.130	-1.122	-1.114	-1.106	-1.098	-1.089	-1.080	-1.071	-1.062	-1.054	-1.044	-1.034	-1.024	-1.014	-1.004	-0.992	-0.981	-0.970	-0.959	-0.946	-0.935	-0.924	-0.911	-0.899	-0.886	-0.874	-0.860	-0.849	-0.836	-0.824	-0.811	-0.798	-0.785	-0.772	-0.760	-0.748	-0.736	-0.724	-0.712	-0.700	-0.689	-0.679	-0.668	-0.658	-0.646	-0.636	-0.628	-0.618	-0.610	-0.601	-0.592	-0.586	-0.579	-0.571	-0.565	-0.560	-0.555	-0.550	-0.546	-0.542	-0.539	-0.535	-0.534	-0.532	-0.529	-0.529	-0.528	-0.528	-0.526	-0.526	-0.528	-0.529	-0.530	-0.531	-0.534	-0.535	-0.536	-0.540	-0.542	-0.545	-0.546	-0.549	-0.552	-0.554	-0.558	-0.560	-0.561	-0.564	-0.566	-0.568	-0.569	-0.570	-0.571	-0.571	-0.571	-0.572	-0.570	-0.570	-0.569	-0.566	-0.562	-0.560	-0.556	-0.551	-0.546	-0.541	-0.535	-0.529	-0.521	-0.512	-0.504	-0.495	-0.484	-0.474	-0.462	-0.450	-0.436	-0.424	-0.410	-0.395	-0.380	-0.362	-0.346	-0.330	-0.312	-0.294	-0.276	-0.259	-0.239	-0.219	-0.200	-0.180	-0.160	-0.139	-0.119	-0.098	-0.078	-0.056	-0.036	-0.016	0.005	0.025	0.046	0.066	0.085	0.104	0.124	0.142	0.160	0.179	0.198	0.214	0.231	0.248	0.264	0.279	0.294	0.308	0.321	0.335	0.345	0.358	0.368	0.379	0.389	0.398	0.406	0.414	0.420	0.428	0.432	0.439	0.442	0.446	0.450	0.451	0.454	0.455	0.456	0.456	0.455	0.454	0.452	0.450	0.448	0.445	0.440	0.435	0.430	0.424	0.418	0.411	0.402	0.395	0.386	0.378	0.369	0.359	0.350	0.339	0.329	0.318	0.306	0.294	0.281	0.270	0.258	0.244	0.231	0.218	0.204	0.190	0.176	0.162	0.148	0.132	0.119	0.105	0.090	0.075	0.061	0.046	0.031	0.016	0.002	-0.012	-0.028	-0.041	-0.055	-0.070	-0.084	-0.099	-0.112	-0.126	-0.141	-0.155	-0.169	-0.184	-0.198	-0.211	-0.224	-0.239	-0.251	-0.265	-0.279	-0.292	-0.305	-0.318	-0.331	-0.345	-0.356	-0.370	-0.382	-0.396	-0.409	-0.421	-0.434	-0.445	-0.458	-0.470	-0.481	-0.494	-0.505	-0.518	-0.529	-0.540	-0.551	-0.561	-0.572	-0.582	-0.594	-0.604	-0.614	-0.624	-0.632	-0.641	-0.650	-0.659	-0.666	-0.674	-0.681	-0.689	-0.696	-0.702	-0.708	-0.712	-0.719	-0.724	-0.728	-0.731	-0.735	-0.739	-0.744	-0.746	-0.750	-0.754	-0.755	-0.759	-0.761	-0.764	-0.766	-0.769	-0.772	-0.775	-0.778	-0.781	-0.784	-0.788	-0.790	-0.794	-0.799	-0.802	-0.806	-0.812	-0.818	-0.822	-0.830	-0.835	-0.842	-0.851	-0.859	-0.869	-0.878	-0.888	-0.899	-0.911	-0.922	-0.938	-0.950	-0.965	-0.980	-0.995	-1.012	-1.030	-1.049	-1.066	-1.086	-1.106	-1.128	-1.150	-1.172	-1.195	-1.219	-1.244	-1.269	-1.296	-1.322	-1.349	-1.378	-1.406	-1.436	-1.465	-1.496	-1.526	-1.558	-1.589	-1.620	-1.652	-1.685	-1.718	-1.751	-1.784	-1.816	-1.850	-1.882	-1.916	-1.949	-1.982	-2.016	-2.050	-2.084	-2.118	-2.150	-2.182	-2.214	-2.246	-2.276	-2.308	-2.338	-2.368	-2.398	-2.426	-2.454	-2.481	-2.509	-2.535	-2.561	-2.586	-2.610	-2.632	-2.656	-2.679	-2.699	-2.719	-2.739	-2.758	-2.776	-2.794	-2.810	-2.826	-2.841	-2.856	-2.870	-2.884	-2.895	-2.908	-2.918	-2.929	-2.939	-2.949	-2.956	-2.965	-2.974	-2.981	-2.989	-2.995	-3.001	-3.008	-3.014	-3.019	-3.025	-3.031	-3.036	-3.041	-3.048	-3.054	-3.059	-3.064	-3.071	-3.076	-3.082	-3.089	-3.095	-3.101	-3.108	-3.116	-3.124	-3.130	-3.139	-3.146	-3.155	-3.162	-3.171	-3.180	-3.189	-3.199	-3.206	-3.216	-3.226	-3.236	-3.246	-3.256	-3.266	-3.276	-3.286	-3.296	-3.306	-3.316	-3.326	-3.336	-3.346	-3.355	-3.365	-3.374	-3.382	-3.390	-3.398	-3.406	-3.414	-3.420	-3.425	-3.431	-3.438	-3.444	-3.449	-3.454	-3.456	-3.461	-3.462	-3.466	-3.469	-3.470	-3.472	-3.472	-3.474	-3.474	-3.474	-3.474	-3.474	-3.472	-3.471	-3.469	-3.468	-3.465	-3.464	-3.461	-3.459	-3.455	-3.452	-3.450	-3.448	-3.445	-3.442	-3.440	-3.436	-3.434	-3.430	-3.428	-3.424	-3.421	-3.418	-3.415	-3.412	-3.410	-3.406	-3.404	-3.401	-3.399	-3.395	-3.392	-3.389	-3.386	-3.384	-3.380	-3.378	-3.374	-3.371	-3.368	-3.365	-3.362	-3.359	-3.355	-3.352	-3.349	-3.345	-3.341	-3.339	-3.334	-3.330	-3.326	-3.324	-3.320	-3.315	-3.312	-3.309	-3.305	-3.304	-3.299	-3.298	-3.295	-3.294	-3.291	-3.290	-3.290	-3.289	-3.289	-3.289	-3.291	-3.292	-3.295	-3.298	-3.301	-3.305	-3.310	-3.316	-3.322	-3.329	-3.336	-3.345	-3.354	-3.364	-3.374	-3.385	-3.396	-3.409	-3.421	-3.436	-3.450	-3.464	-3.480	-3.496	-3.512	-3.528	-3.545	-3.562	-3.579	-3.598	-3.614	-3.632	-3.649	-3.668	-3.685	-3.701	-3.720	-3.735	-3.752	-3.769	-3.784	-3.799	-3.814	-3.828	-3.840	-3.852	-3.865	-3.876	-3.888	-3.898	-3.906	-3.915	-3.922	-3.929	-3.936	-3.941	-3.945	-3.949	-3.952	-3.955	-3.958	-3.959	-3.958	-3.958	-3.958	-3.956	-3.954	-3.951	-3.948	-3.945	-3.941	-3.938	-3.932	-3.929	-3.922	-3.919	-3.912	-3.906	-3.901	-3.895	-3.890	-3.884	-3.878	-3.871	-3.866	-3.861	-3.855	-3.849	-3.842	-3.838	-3.831	-3.826	-3.821	-3.815	-3.809	-3.804	-3.798	-3.791	-3.786	-3.780	-3.774	-3.768	-3.761	-3.754	-3.748	-3.741	-3.732	-3.726	-3.718	-3.711	-3.702	-3.694	-3.685	-3.676	-3.666	-3.655	-3.645	-3.634	-3.622	-3.610	-3.599	-3.585	-3.572	-3.560	-3.546	-3.532	-3.518	-3.502	-3.488	-3.472	-3.455	-3.439	-3.422	-3.406	-3.389	-3.371	-3.354	-3.335	-3.318	-3.299	-3.280	-3.261	-3.241	-3.222	-3.202	-3.182	-3.161	-3.141	-3.120	-3.099	-3.078	-3.056	-3.034	-3.011	-2.989	-2.966	-2.942	-2.918	-2.892	-2.868	-2.841	-2.815	-2.788	-2.760	-2.731	-2.701	-2.671	-2.641	-2.610	-2.576	-2.544	-2.510	-2.474	-2.438	-2.400	-2.362	-2.324	-2.284	-2.242	-2.201	-2.158	-2.114	-2.070	-2.024	-1.978	-1.930	-1.881	-1.832	-1.782	-1.732	-1.682	-1.630	-1.578	-1.526	-1.474	-1.420	-1.368	-1.314	-1.261	-1.208	-1.155	-1.101	-1.051	-0.999	-0.946	-0.896	-0.848	-0.798	-0.750	-0.702	-0.658	-0.611	-0.569	-0.526	-0.486	-0.446	-0.409	-0.374	-0.339	-0.306	-0.276	-0.248	-0.221	-0.196	-0.172	-0.152	-0.134	-0.118	-0.104	-0.091	-0.080	-0.072	-0.065	-0.060	-0.056	-0.056	-0.056	-0.059	-0.062	-0.068	-0.074	-0.082	-0.091	-0.100	-0.112	-0.125	-0.139	-0.151	-0.166	-0.181	-0.196	-0.212	-0.228	-0.244	-0.260	-0.276	-0.292	-0.306	-0.321	-0.336	-0.350	-0.364	-0.376	-0.386	-0.398	-0.406	-0.416	-0.422	-0.430	-0.435	-0.439	-0.441	-0.444	-0.444	-0.442	-0.441	-0.438	-0.432	-0.426	-0.419	-0.410	-0.401	-0.390	-0.380	-0.366	-0.352	-0.339	-0.324	-0.306	-0.289	-0.272	-0.254	-0.235	-0.215	-0.196	-0.175	-0.155	-0.134	-0.114	-0.092	-0.072	-0.051	-0.030	-0.009	0.012	0.032	0.054	0.074	0.094	0.114	0.134	0.152	0.172	0.190	0.209	0.226	0.245	0.262	0.280	0.296	0.312	0.329	0.345	0.360	0.375	0.390	0.406	0.421	0.435	0.450	0.464	0.479	0.492	0.506	0.521	0.535	0.549	0.562	0.578	0.591	0.606	0.620	0.635	0.649	0.664	0.678	0.692	0.708	0.721	0.735	0.751	0.765	0.779	0.794	0.808	0.822	0.835	0.850	0.862	0.876	0.888	0.900	0.911	0.924	0.935	0.946	0.956	0.966	0.976	0.986	0.995	1.005	1.012	1.020	1.026	1.032	1.039	1.044	1.049	1.052	1.055	1.059	1.060	1.062	1.062	1.062	1.062	1.060	1.059	1.055	1.052	1.048	1.044	1.039	1.032	1.025	1.019	1.010	1.001	0.992	0.982	0.972	0.961	0.948	0.935	0.922	0.910	0.895	0.881	0.865	0.849	0.834	0.816	0.799	0.782	0.764	0.746	0.728	0.709	0.690	0.671	0.651	0.632	0.614	0.596	0.576	0.558	0.540	0.521	0.504	0.486	0.470	0.454	0.439	0.424	0.409	0.395	0.381	0.370	0.358	0.346	0.338	0.328	0.319	0.312	0.306	0.301	0.296	0.292	0.291	0.289	0.289	0.289	0.290	0.291	0.294	0.296	0.300	0.305	0.310	0.315	0.321	0.328	0.332	0.339	0.345	0.352	0.359	0.366	0.371	0.379	0.385	0.390	0.395	0.399	0.404	0.408	0.410	0.411	0.414	0.414	0.414	0.412	0.410	0.409	0.405	0.401	0.396	0.391	0.385	0.379	0.370	0.362	0.354	0.345	0.335	0.325	0.315	0.305	0.294	0.282	0.272	0.262	0.252	0.242	0.232	0.224	0.214	0.206	0.199	0.192	0.186	0.180	0.176	0.171	0.169	0.168	0.168	0.168	0.169	0.171	0.174	0.179	0.184	0.190	0.199	0.208	0.216	0.228	0.240	0.252	0.266	0.280	0.295	0.311	0.328	0.345	0.364	0.381	0.400	0.419	0.439	0.458	0.478	0.498	0.518	0.538	0.559	0.578	0.598	0.616	0.635	0.654	0.672	0.690	0.708	0.724	0.740	0.758	0.772	0.786	0.800	0.814	0.826	0.838	0.849	0.859	0.868	0.876	0.884	0.890	0.896	0.901	0.906	0.910	0.915	0.916	0.919	0.919	0.920	0.919	0.918	0.916	0.915	0.912	0.909	0.905	0.901	0.896	0.891	0.886	0.880	0.875	0.869	0.862	0.856	0.850	0.842	0.836	0.831	0.824	0.818	0.811	0.806	0.799	0.794	0.788	0.782	0.778	0.772	0.769	0.764	0.760	0.756	0.754	0.750	0.748	0.745	0.744	0.741	0.740	0.739	0.738	0.738	0.736	0.736	0.736	0.735	0.735	0.735	0.735	0.734	0.734	0.734	0.734	0.732	0.731	0.730	0.730	0.729	0.728	0.726	0.725	0.721	0.718	0.715	0.711	0.708	0.701	0.698	0.691	0.685	0.679	0.672	0.665	0.656	0.649	0.640	0.632	0.622	0.614	0.605	0.595	0.585	0.575	0.565	0.555	0.544	0.534	0.524	0.512	0.502	0.492	0.482	0.474	0.464	0.455	0.446	0.438	0.429	0.421	0.414	0.408	0.401	0.395	0.390	0.386	0.381	0.378	0.375	0.372	0.370	0.369	0.368	0.366	0.368	0.369	0.369	0.370	0.371	0.374	0.375	0.379	0.381	0.384	0.388	0.391	0.395	0.399	0.402	0.406	0.410	0.414	0.418	0.422	0.425	0.429	0.430	0.434	0.436	0.439	0.440	0.441	0.444	0.444	0.444	0.444	0.444	0.444	0.441	0.440	0.439	0.436	0.434	0.430	0.426	0.422	0.419	0.414	0.408	0.402	0.396	0.389	0.382	0.375	0.369	0.361	0.352	0.344	0.335	0.326	0.318	0.309	0.299	0.289	0.279	0.269	0.259	0.248	0.238	0.226	0.218	0.205	0.195	0.184	0.172	0.162	0.151	0.140	0.130	0.120	0.109	0.099	0.089	0.079	0.069	0.059	0.049	0.039	0.030	0.021	0.012	0.004	-0.005	-0.012	-0.020	-0.028	-0.034	-0.040	-0.046	-0.054	-0.059	-0.062	-0.068	-0.072	-0.076	-0.080	-0.084	-0.086	-0.089	-0.091	-0.092	-0.094	-0.096	-0.096	-0.096	-0.098	-0.096	-0.096	-0.095	-0.094	-0.092	-0.091	-0.090	-0.088	-0.085	-0.082	-0.079	-0.076	-0.072	-0.070	-0.066	-0.062	-0.059	-0.055	-0.051	-0.045	-0.041	-0.038	-0.034	-0.029	-0.025	-0.020	-0.015	-0.010	-0.008	-0.002	0.001	0.006	0.011	0.015	0.018	0.022	0.025	0.029	0.031	0.035	0.038	0.041	0.044	0.045	0.048	0.049	0.049	0.050	0.051	0.051	0.051	0.050	0.050	0.049	0.048	0.045	0.042	0.041	0.038	0.034	0.030	0.025	0.021	0.015	0.010	0.004	-0.002	-0.010	-0.018	-0.026	-0.034	-0.042	-0.051	-0.061	-0.071	-0.081	-0.092	-0.102	-0.114	-0.126	-0.138	-0.151	-0.162	-0.176	-0.189	-0.202	-0.215	-0.229	-0.242	-0.256	-0.270	-0.282	-0.296	-0.311	-0.325	-0.338	-0.351	-0.366	-0.379	-0.392	-0.405	-0.419	-0.431	-0.444	-0.456	-0.468	-0.480	-0.491	-0.502	-0.514	-0.524	-0.532	-0.542	-0.551	-0.560	-0.569	-0.578	-0.584	-0.591	-0.599	-0.604	-0.611	-0.616	-0.621	-0.626	-0.631	-0.634	-0.639	-0.641	-0.645	-0.649	-0.650	-0.652	-0.655	-0.658	-0.660	-0.662	-0.664	-0.665	-0.666	-0.668	-0.670	-0.671	-0.672	-0.674	-0.675	-0.678	-0.680	-0.682	-0.685	-0.689	-0.691	-0.695	-0.699	-0.704	-0.708	-0.712	-0.719	-0.724	-0.730	-0.738	-0.744	-0.751	-0.760	-0.768	-0.778	-0.786	-0.796	-0.806	-0.818	-0.828	-0.840	-0.851	-0.864	-0.876	-0.889	-0.901	-0.916	-0.930	-0.944	-0.959	-0.972	-0.988	-1.002	-1.018	-1.032	-1.048	-1.062	-1.078	-1.091	-1.108	-1.122	-1.136	-1.150	-1.164	-1.179	-1.191	-1.204	-1.216	-1.229	-1.241	-1.252	-1.261	-1.272	-1.281	-1.289	-1.298	-1.305	-1.311	-1.316	-1.322	-1.325	-1.329	-1.331	-1.334	-1.335	-1.334	-1.334	-1.332	-1.329	-1.326	-1.321	-1.318	-1.311	-1.304	-1.296	-1.289	-1.280	-1.270	-1.260	-1.249	-1.236	-1.225	-1.211	-1.198	-1.182	-1.168	-1.154	-1.138	-1.121	-1.104	-1.088	-1.070	-1.052	-1.035	-1.016	-0.999	-0.980	-0.961	-0.941	-0.922	-0.904	-0.885	-0.865	-0.846	-0.828	-0.810	-0.792	-0.774	-0.755	-0.739	-0.720	-0.702	-0.686	-0.671	-0.654	-0.640	-0.624	-0.610	-0.596	-0.582	-0.570	-0.558	-0.545	-0.535	-0.524	-0.514	-0.505	-0.495	-0.486	-0.479	-0.471	-0.465	-0.461	-0.456	-0.451	-0.448	-0.445	-0.442	-0.439	-0.439	-0.436	-0.438	-0.438	-0.438	-0.438	-0.440	-0.441	-0.444	-0.446	-0.449	-0.452	-0.456	-0.461	-0.464	-0.469	-0.475	-0.479	-0.485	-0.490	-0.496	-0.502	-0.509	-0.515	-0.521	-0.528	-0.535	-0.541	-0.548	-0.555	-0.561	-0.569	-0.575	-0.581	-0.588	-0.592	-0.600	-0.605	-0.610	-0.616	-0.620	-0.625	-0.630	-0.632	-0.638	-0.641	-0.644	-0.646	-0.649	-0.651	-0.652	-0.654	-0.654	-0.654	-0.654	-0.652	-0.651	-0.649	-0.648	-0.644	-0.640	-0.636	-0.630	-0.625	-0.619	-0.611	-0.604	-0.596	-0.589	-0.579	-0.570	-0.559	-0.548	-0.536	-0.524	-0.511	-0.498	-0.484	-0.470	-0.456	-0.440	-0.425	-0.410	-0.392	-0.378	-0.360	-0.344	-0.326	-0.309	-0.291	-0.274	-0.256	-0.238	-0.220	-0.201	-0.184	-0.166	-0.149	-0.131	-0.114	-0.098	-0.081	-0.064	-0.048	-0.032	-0.016	-0.001	0.012	0.028	0.040	0.055	0.068	0.080	0.092	0.104	0.115	0.126	0.138	0.148	0.156	0.166	0.175	0.182	0.192	0.199	0.208	0.214	0.221	0.228	0.234	0.240	0.245	0.251	0.258	0.262	0.268	0.272	0.279	0.284	0.289	0.294	0.300	0.305	0.309	0.315	0.321	0.328	0.334	0.340	0.345	0.352	0.359	0.365	0.374	0.379	0.388	0.395	0.402	0.411	0.419	0.428	0.436	0.444	0.452	0.461	0.472	0.480	0.490	0.500	0.509	0.519	0.529	0.539	0.548	0.556	0.566	0.575	0.584	0.592	0.601	0.610	0.616	0.625	0.632	0.640	0.646	0.652	0.659	0.665	0.671	0.676	0.681	0.685	0.690	0.694	0.698	0.701	0.704	0.708	0.709	0.710	0.712	0.714	0.714	0.714	0.715	0.715	0.715	0.715	0.715	0.714	0.712	0.711	0.711	0.710	0.709	0.706	0.705	0.704	0.704	0.701	0.700	0.698	0.696	0.696	0.694	0.692	0.691	0.690	0.688	0.688	0.685	0.684	0.681	0.679	0.676	0.674	0.671	0.669	0.664	0.661	0.656	0.652	0.646	0.641	0.635	0.629	0.621	0.614	0.604	0.595	0.585	0.574	0.562	0.550	0.536	0.522	0.506	0.489	0.472	0.454	0.434	0.412	0.392	0.369	0.346	0.320	0.296	0.269	0.242	0.212	0.185	0.154	0.124	0.092	0.060	0.028	-0.008	-0.042	-0.076	-0.111	-0.146	-0.181	-0.219	-0.254	-0.290	-0.326	-0.364	-0.400	-0.438	-0.474	-0.510	-0.546	-0.581	-0.616	-0.651	-0.686	-0.720	-0.751	-0.785	-0.816	-0.846	-0.878	-0.908	-0.936	-0.965	-0.991	-1.019	-1.045	-1.070	-1.092	-1.116	-1.139	-1.160	-1.179	-1.199	-1.218	-1.235	-1.251	-1.268	-1.282	-1.298	-1.310	-1.322	-1.332	-1.344	-1.354	-1.362	-1.369	-1.376	-1.382	-1.388	-1.392	-1.395	-1.399	-1.401	-1.402	-1.402	-1.404	-1.402	-1.400	-1.398	-1.394	-1.389	-1.385	-1.379	-1.374	-1.365	-1.358	-1.349	-1.340	-1.330	-1.319	-1.308	-1.295	-1.282	-1.269	-1.255	-1.240	-1.225	-1.208	-1.191	-1.174	-1.156	-1.138	-1.119	-1.100	-1.081	-1.060	-1.041	-1.021	-1.000	-0.980	-0.959	-0.938	-0.916	-0.896	-0.875	-0.854	-0.832	-0.814	-0.794	-0.774	-0.755	-0.736	-0.718	-0.699	-0.682	-0.666	-0.650	-0.634	-0.620	-0.605	-0.592	-0.581	-0.570	-0.559	-0.549	-0.540	-0.532	-0.526	-0.520	-0.515	-0.510	-0.506	-0.504	-0.502	-0.501	-0.501	-0.502	-0.504	-0.505	-0.509	-0.511	-0.515	-0.519	-0.524	-0.529	-0.535	-0.540	-0.546	-0.552	-0.559	-0.565	-0.571	-0.578	-0.584	-0.590	-0.596	-0.601	-0.608	-0.612	-0.618	-0.622	-0.628	-0.630	-0.634	-0.636	-0.639	-0.641	-0.641	-0.642	-0.642	-0.642	-0.641	-0.640	-0.638	-0.635	-0.632	-0.630	-0.626	-0.621	-0.616	-0.611	-0.606	-0.601	-0.596	-0.590	-0.584	-0.578	-0.572	-0.566	-0.560	-0.554	-0.548	-0.542	-0.536	-0.531	-0.526	-0.522	-0.518	-0.514	-0.511	-0.509	-0.506	-0.505	-0.504	-0.504	-0.504	-0.505	-0.507	-0.510	-0.514	-0.519	-0.525	-0.530	-0.538	-0.546	-0.555	-0.565	-0.576	-0.588	-0.599	-0.612	-0.626	-0.642	-0.658	-0.675	-0.692	-0.711	-0.730	-0.751	-0.772	-0.794	-0.819	-0.842	-0.868	-0.892	-0.919	-0.945	-0.972	-1.001	-1.031	-1.060	-1.091	-1.121	-1.154	-1.185	-1.218	-1.250	-1.282	-1.316	-1.350	-1.384	-1.418	-1.451	-1.486	-1.521	-1.556	-1.590	-1.626	-1.660	-1.694	-1.728	-1.762	-1.795	-1.829	-1.860	-1.894	-1.924	-1.956	-1.986	-2.016	-2.045	-2.074	-2.101	-2.129	-2.154	-2.179	-2.204	-2.226	-2.249	-2.270	-2.290	-2.310	-2.328	-2.345	-2.360	-2.375	-2.389	-2.401	-2.414	-2.424	-2.432	-2.441	-2.449	-2.456	-2.461	-2.466	-2.470	-2.472	-2.475	-2.476	-2.476	-2.476	-2.475	-2.474	-2.471	-2.468	-2.465	-2.460	-2.456	-2.451	-2.446	-2.440	-2.434	-2.428	-2.421	-2.415	-2.409	-2.401	-2.395	-2.388	-2.381	-2.372	-2.365	-2.359	-2.351	-2.342	-2.335	-2.328	-2.320	-2.314	-2.306	-2.299	-2.290	-2.284	-2.276	-2.268	-2.261	-2.254	-2.245	-2.238	-2.229	-2.220	-2.212	-2.204	-2.195	-2.185	-2.176	-2.166	-2.155	-2.145	-2.134	-2.122	-2.110	-2.098	-2.085	-2.071	-2.059	-2.044	-2.027	-2.013	-1.998	-1.980	-1.962	-1.945	-1.928	-1.910	-1.890	-1.870	-1.850	-1.830	-1.809	-1.786	-1.765	-1.742	-1.720	-1.696	-1.672	-1.649	-1.624	-1.600	-1.575	-1.549	-1.524	-1.499	-1.474	-1.448	-1.422	-1.398	-1.371	-1.346	-1.320	-1.296	-1.271	-1.245	-1.221	-1.198	-1.174	-1.150	-1.128	-1.104	-1.082	-1.061	-1.040	-1.020	-1.000	-0.981	-0.962	-0.945	-0.929	-0.912	-0.896	-0.882	-0.869	-0.856	-0.844	-0.832	-0.822	-0.812	-0.804	-0.798	-0.791	-0.785	-0.781	-0.778	-0.774	-0.772	-0.771	-0.771	-0.772	-0.775	-0.778	-0.781	-0.786	-0.791	-0.798	-0.804	-0.811	-0.821	-0.830	-0.840	-0.850	-0.861	-0.872	-0.885	-0.896	-0.910	-0.922	-0.938	-0.950	-0.965	-0.979	-0.994	-1.008	-1.022	-1.036	-1.050	-1.065	-1.079	-1.094	-1.108	-1.121	-1.134	-1.146	-1.159	-1.172	-1.184	-1.195	-1.208	-1.218	-1.228	-1.238	-1.248	-1.255	-1.264	-1.271	-1.279	-1.286	-1.292	-1.298	-1.304	-1.308	-1.312	-1.316	-1.320	-1.324	-1.326	-1.329	-1.330	-1.332	-1.335	-1.335	-1.336	-1.338	-1.339	-1.338	-1.338	-1.339	-1.339	-1.339	-1.339	-1.339	-1.339	-1.339	-1.338	-1.339	-1.339	-1.339	-1.339	-1.339	-1.340	-1.340	-1.341	-1.342	-1.344	-1.344	-1.346	-1.348	-1.349	-1.351	-1.352	-1.354	-1.356	-1.359	-1.361	-1.366	-1.369	-1.371	-1.376	-1.379	-1.382	-1.388	-1.392	-1.398	-1.401	-1.408	-1.412	-1.419	-1.425	-1.431	-1.438	-1.444	-1.451	-1.459	-1.466	-1.474	-1.481	-1.490	-1.500	-1.506	-1.516	-1.526	-1.536	-1.546	-1.558	-1.568	-1.578	-1.589	-1.600	-1.611	-1.624	-1.634	-1.646	-1.659	-1.670	-1.682	-1.695	-1.708	-1.720	-1.731	-1.745	-1.756	-1.768	-1.780	-1.791	-1.802	-1.814	-1.824	-1.835	-1.844	-1.854	-1.862	-1.871	-1.880	-1.888	-1.894	-1.901	-1.908	-1.912	-1.918	-1.922	-1.926	-1.929	-1.931	-1.932	-1.935	-1.934	-1.935	-1.932	-1.932	-1.930	-1.926	-1.922	-1.919	-1.914	-1.909	-1.902	-1.896	-1.889	-1.882	-1.875	-1.866	-1.859	-1.849	-1.840	-1.830	-1.820	-1.809	-1.799	-1.788	-1.776	-1.764	-1.752	-1.740	-1.729	-1.716	-1.702	-1.690	-1.678	-1.666	-1.654	-1.641	-1.629	-1.616	-1.604	-1.592	-1.579	-1.568	-1.555	-1.544	-1.530	-1.519	-1.506	-1.496	-1.485	-1.472	-1.464	-1.452	-1.441	-1.430	-1.420	-1.410	-1.400	-1.390	-1.380	-1.370	-1.361	-1.351	-1.344	-1.335	-1.325	-1.316	-1.308	-1.299	-1.290	-1.282	-1.274	-1.264	-1.255	-1.246	-1.238	-1.228	-1.219	-1.209	-1.200	-1.190	-1.180	-1.170	-1.159	-1.148	-1.136	-1.125	-1.114	-1.102	-1.089	-1.076	-1.064	-1.050	-1.038	-1.022	-1.009	-0.994	-0.978	-0.964	-0.948	-0.931	-0.915	-0.899	-0.884	-0.866	-0.849	-0.832	-0.815	-0.798	-0.780	-0.762	-0.745	-0.729	-0.711	-0.694	-0.676	-0.660	-0.645	-0.629	-0.612	-0.596	-0.581	-0.566	-0.552	-0.540	-0.526	-0.514	-0.501	-0.489	-0.478	-0.468	-0.458	-0.448	-0.439	-0.429	-0.421	-0.414	-0.408	-0.401	-0.395	-0.389	-0.385	-0.380	-0.376	-0.374	-0.371	-0.369	-0.366	-0.366	-0.365	-0.365	-0.364	-0.365	-0.365	-0.366	-0.368	-0.369	-0.370	-0.371	-0.372	-0.375	-0.376	-0.378	-0.380	-0.384	-0.385	-0.389	-0.391	-0.394	-0.398	-0.400	-0.404	-0.408	-0.410	-0.414	-0.416	-0.420	-0.424	-0.428	-0.431	-0.435	-0.438	-0.442	-0.446	-0.450	-0.454	-0.458	-0.461	-0.466	-0.470	-0.475	-0.479	-0.484	-0.489	-0.494	-0.499	-0.504	-0.507	-0.514	-0.519	-0.524	-0.529	-0.535	-0.539	-0.545	-0.550	-0.554	-0.560	-0.565	-0.569	-0.572	-0.578	-0.581	-0.586	-0.590	-0.594	-0.598	-0.601	-0.604	-0.606	-0.610	-0.612	-0.615	-0.616	-0.619	-0.620	-0.620	-0.621	-0.622	-0.622	-0.621	-0.621	-0.620	-0.619	-0.618	-0.616	-0.614	-0.611	-0.608	-0.605	-0.601	-0.598	-0.594	-0.590	-0.585	-0.581	-0.575	-0.571	-0.564	-0.559	-0.552	-0.546	-0.540	-0.532	-0.525	-0.519	-0.511	-0.504	-0.495	-0.486	-0.479	-0.470	-0.461	-0.452	-0.444	-0.434	-0.425	-0.414	-0.404	-0.394	-0.384	-0.374	-0.362	-0.352	-0.341	-0.330	-0.319	-0.308	-0.295	-0.282	-0.271	-0.260	-0.248	-0.235	-0.222	-0.210	-0.198	-0.185	-0.172	-0.160	-0.148	-0.134	-0.121	-0.108	-0.095	-0.082	-0.070	-0.056	-0.045	-0.031	-0.019	-0.008	0.006	0.019	0.031	0.041	0.054	0.066	0.078	0.088	0.100	0.110	0.121	0.131	0.142	0.152	0.162	0.172	0.181	0.191	0.200	0.210	0.218	0.228	0.235	0.242	0.251	0.259	0.266	0.274	0.281	0.289	0.294	0.301	0.308	0.314	0.319	0.325	0.331	0.336	0.341	0.346	0.351	0.356	0.360	0.365	0.368	0.371	0.375	0.378	0.380	0.382	0.384	0.386	0.388	0.388	0.388	0.386	0.385	0.384	0.381	0.378	0.372	0.368	0.362	0.356	0.349	0.340	0.331	0.321	0.311	0.300	0.288	0.274	0.258	0.242	0.226	0.209	0.190	0.170	0.150	0.130	0.106	0.085	0.061	0.038	0.012	-0.011	-0.038	-0.064	-0.089	-0.115	-0.142	-0.170	-0.196	-0.224	-0.250	-0.278	-0.304	-0.331	-0.358	-0.382	-0.408	-0.431	-0.455	-0.478	-0.500	-0.520	-0.541	-0.560	-0.579	-0.595	-0.612	-0.626	-0.640	-0.654	-0.664	-0.674	-0.684	-0.690	-0.696	-0.702	-0.706	-0.708	-0.709	-0.709	-0.708	-0.705	-0.702	-0.699	-0.694	-0.689	-0.682	-0.675	-0.666	-0.658	-0.649	-0.640	-0.630	-0.620	-0.609	-0.599	-0.588	-0.575	-0.564	-0.552	-0.540	-0.529	-0.519	-0.506	-0.498	-0.486	-0.476	-0.466	-0.458	-0.449	-0.440	-0.432	-0.425	-0.419	-0.412	-0.405	-0.400	-0.395	-0.391	-0.386	-0.382	-0.379	-0.378	-0.374	-0.372	-0.371	-0.369	-0.368	-0.366	-0.366	-0.365	-0.365	-0.364	-0.364	-0.365	-0.364	-0.365	-0.364	-0.364	-0.364	-0.362	-0.361	-0.361	-0.360	-0.359	-0.358	-0.356	-0.354	-0.352	-0.349	-0.346	-0.344	-0.340	-0.336	-0.332	-0.328	-0.324	-0.319	-0.314	-0.310	-0.304	-0.299	-0.291	-0.286	-0.280	-0.274	-0.269	-0.262	-0.256	-0.250	-0.244	-0.238	-0.231	-0.225	-0.220	-0.215	-0.210	-0.204	-0.199	-0.195	-0.191	-0.188	-0.185	-0.182	-0.180	-0.178	-0.176	-0.176	-0.176	-0.178	-0.179	-0.181	-0.182	-0.186	-0.190	-0.194	-0.199	-0.205	-0.211	-0.218	-0.224	-0.232	-0.241	-0.250	-0.259	-0.269	-0.279	-0.290	-0.301	-0.312	-0.324	-0.335	-0.348	-0.361	-0.374	-0.385	-0.399	-0.411	-0.425	-0.438	-0.450	-0.462	-0.475	-0.488	-0.499	-0.511	-0.522	-0.532	-0.544	-0.554	-0.562	-0.572	-0.581	-0.589	-0.595	-0.602	-0.609	-0.614	-0.620	-0.625	-0.628	-0.632	-0.635	-0.636	-0.639	-0.639	-0.639	-0.640	-0.639	-0.639	-0.636	-0.635	-0.634	-0.630	-0.628	-0.625	-0.620	-0.616	-0.611	-0.608	-0.602	-0.599	-0.592	-0.588	-0.582	-0.578	-0.574	-0.569	-0.564	-0.559	-0.554	-0.550	-0.545	-0.541	-0.538	-0.532	-0.530	-0.526	-0.522	-0.520	-0.518	-0.515	-0.512	-0.510	-0.509	-0.507	-0.505	-0.504	-0.504	-0.502	-0.502	-0.502	-0.504	-0.502	-0.505	-0.505	-0.506	-0.507	-0.509	-0.511	-0.512	-0.515	-0.516	-0.519	-0.520	-0.524	-0.525	-0.529	-0.531	-0.535	-0.538	-0.541	-0.544	-0.549	-0.551	-0.555	-0.559	-0.562	-0.566	-0.571	-0.575	-0.580	-0.584	-0.589	-0.594	-0.599	-0.604	-0.609	-0.615	-0.621	-0.626	-0.632	-0.639	-0.645	-0.652	-0.659	-0.666	-0.672	-0.680	-0.686	-0.694	-0.702	-0.710	-0.719	-0.728	-0.736	-0.745	-0.754	-0.762	-0.771	-0.780	-0.790	-0.800	-0.809	-0.819	-0.829	-0.838	-0.848	-0.856	-0.866	-0.876	-0.885	-0.894	-0.904	-0.911	-0.921	-0.930	-0.938	-0.946	-0.954	-0.961	-0.970	-0.976	-0.984	-0.990	-0.996	-1.002	-1.009	-1.014	-1.019	-1.024	-1.028	-1.031	-1.035	-1.039	-1.041	-1.045	-1.046	-1.049	-1.050	-1.051	-1.052	-1.051	-1.052	-1.052	-1.051	-1.050	-1.050	-1.049	-1.048	-1.046	-1.044	-1.042	-1.040	-1.038	-1.036	-1.034	-1.032	-1.030	-1.028	-1.026	-1.025	-1.024	-1.021	-1.020	-1.019	-1.020	-1.019	-1.020	-1.020	-1.020	-1.021	-1.024	-1.028	-1.030	-1.032	-1.038	-1.041	-1.048	-1.054	-1.061	-1.069	-1.076	-1.086	-1.095	-1.106	-1.118	-1.129	-1.142	-1.155	-1.170	-1.184	-1.200	-1.215	-1.232	-1.251	-1.269	-1.289	-1.309	-1.329	-1.349	-1.370	-1.392	-1.415	-1.438	-1.462	-1.486	-1.511	-1.535	-1.561	-1.586	-1.612	-1.638	-1.664	-1.690	-1.715	-1.741	-1.768	-1.794	-1.820	-1.845	-1.870	-1.895	-1.919	-1.942	-1.966	-1.990	-2.013	-2.034	-2.055	-2.075	-2.095	-2.112	-2.130	-2.148	-2.162	-2.179	-2.191	-2.204	-2.215	-2.225	-2.234	-2.240	-2.246	-2.251	-2.254	-2.256	-2.256	-2.255	-2.254	-2.250	-2.245	-2.238	-2.230	-2.220	-2.209	-2.196	-2.182	-2.168	-2.151	-2.132	-2.114	-2.094	-2.072	-2.050	-2.025	-2.001	-1.975	-1.949	-1.920	-1.892	-1.864	-1.834	-1.805	-1.774	-1.742	-1.711	-1.681	-1.649	-1.618	-1.586	-1.555	-1.525	-1.494	-1.464	-1.435	-1.405	-1.376	-1.348	-1.321	-1.295	-1.270	-1.245	-1.221	-1.198	-1.176	-1.156	-1.136	-1.119	-1.102	-1.086	-1.072	-1.059	-1.046	-1.034	-1.024	-1.014	-1.006	-0.999	-0.992	-0.988	-0.982	-0.980	-0.976	-0.972	-0.971	-0.970	-0.971	-0.970	-0.970	-0.971	-0.970	-0.971	-0.971	-0.972	-0.972	-0.972	-0.972	-0.972	-0.971	-0.970	-0.969	-0.965	-0.962	-0.959	-0.955	-0.950	-0.945	-0.938	-0.930	-0.922	-0.914	-0.904	100.000	5.000	2.000	1.000	6.000	0.000	0.000	0.000	0.000	0.000	0.000	0.000	0.000	0.000	0.000	0.000	0.000	0.000	-3.942	-3.936	-3.931	-3.926	-3.924	-3.920	-3.918	-3.915	-3.914	-3.912	-3.914	-3.912	-3.912	-3.914	-3.916	-3.918	-3.920	-3.922	-3.926	-3.930	-3.932	-3.936	-3.939	-3.944	-3.946	-3.950	-3.954	-3.958	-3.960	-3.964	-3.966	-3.969	-3.970	-3.972	-3.974	-3.975	-3.976	-3.976	-3.975	-3.974	-3.972	-3.971	-3.969	-3.965	-3.962	-3.959	-3.954	-3.949	-3.945	-3.939	-3.932	-3.928	-3.920	-3.914	-3.905	-3.898	-3.890	-3.882	-3.875	-3.868	-3.860	-3.851	-3.844	-3.835	-3.829	-3.821	-3.814	-3.808	-3.801	-3.795	-3.789	-3.784	-3.779	-3.775	-3.772	-3.769	-3.765	-3.764	-3.762	-3.761	-3.762	-3.762	-3.765	-3.766	-3.768	-3.771	-3.775	-3.779	-3.784	-3.789	-3.792	-3.799	-3.805	-3.811	-3.819	-3.826	-3.832	-3.841	-3.850	-3.858	-3.865	-3.874	-3.881	-3.890	-3.898	-3.905	-3.912	-3.920	-3.926	-3.932	-3.939	-3.944	-3.949	-3.954	-3.956	-3.959	-3.961	-3.961	-3.962	-3.962	-3.961	-3.959	-3.955	-3.951	-3.946	-3.941	-3.934	-3.925	-3.916	-3.905	-3.895	-3.882	-3.869	-3.855	-3.839	-3.821	-3.805	-3.786	-3.766	-3.746	-3.726	-3.704	-3.681	-3.658	-3.632	-3.608	-3.581	-3.556	-3.529	-3.501	-3.472	-3.445	-3.416	-3.388	-3.359	-3.330	-3.301	-3.271	-3.242	-3.212	-3.184	-3.156	-3.128	-3.099	-3.071	-3.044	-3.018	-2.990	-2.965	-2.940	-2.915	-2.891	-2.869	-2.848	-2.826	-2.805	-2.785	-2.766	-2.749	-2.732	-2.716	-2.701	-2.688	-2.675	-2.664	-2.652	-2.644	-2.634	-2.628	-2.620	-2.614	-2.610	-2.606	-2.602	-2.601	-2.600	-2.600	-2.600	-2.601	-2.602	-2.606	-2.609	-2.612	-2.618	-2.622	-2.628	-2.634	-2.640	-2.646	-2.654	-2.660	-2.668	-2.675	-2.682	-2.690	-2.699	-2.706	-2.715	-2.722	-2.730	-2.739	-2.746	-2.754	-2.761	-2.769	-2.776	-2.784	-2.790	-2.799	-2.806	-2.814	-2.822	-2.829	-2.838	-2.845	-2.852	-2.861	-2.869	-2.876	-2.885	-2.894	-2.902	-2.910	-2.920	-2.929	-2.940	-2.949	-2.960	-2.970	-2.982	-2.992	-3.005	-3.018	-3.031	-3.044	-3.058	-3.070	-3.085	-3.099	-3.114	-3.128	-3.142	-3.158	-3.172	-3.188	-3.202	-3.219	-3.234	-3.250	-3.265	-3.279	-3.295	-3.310	-3.324	-3.339	-3.351	-3.365	-3.378	-3.390	-3.402	-3.412	-3.422	-3.432	-3.441	-3.450	-3.456	-3.464	-3.469	-3.475	-3.479	-3.481	-3.485	-3.486	-3.486	-3.488	-3.488	-3.485	-3.484	-3.480	-3.476	-3.472	-3.468	-3.461	-3.456	-3.450	-3.442	-3.436	-3.429	-3.420	-3.412	-3.404	-3.395	-3.386	-3.378	-3.369	-3.361	-3.352	-3.342	-3.334	-3.325	-3.318	-3.309	-3.300	-3.292	-3.284	-3.278	-3.269	-3.262	-3.255	-3.249	-3.242	-3.236	-3.230	-3.224	-3.219	-3.214	-3.208	-3.202	-3.198	-3.194	-3.188	-3.182	-3.179	-3.172	-3.169	-3.162	-3.158	-3.152	-3.148	-3.142	-3.138	-3.131	-3.125	-3.120	-3.112	-3.106	-3.099	-3.091	-3.085	-3.078	-3.069	-3.061	-3.052	-3.045	-3.035	-3.028	-3.018	-3.008	-2.999	-2.989	-2.979	-2.969	-2.959	-2.949	-2.939	-2.929	-2.918	-2.908	-2.899	-2.889	-2.879	-2.869	-2.859	-2.851	-2.842	-2.834	-2.825	-2.818	-2.810	-2.802	-2.796	-2.790	-2.784	-2.780	-2.774	-2.770	-2.765	-2.764	-2.760	-2.759	-2.758	-2.755	-2.755	-2.755	-2.756	-2.756	-2.759	-2.761	-2.764	-2.769	-2.771	-2.775	-2.780	-2.785	-2.790	-2.796	-2.802	-2.809	-2.816	-2.824	-2.831	-2.838	-2.845	-2.852	-2.860	-2.868	-2.876	-2.882	-2.889	-2.896	-2.902	-2.908	-2.914	-2.919	-2.924	-2.928	-2.931	-2.935	-2.939	-2.941	-2.941	-2.942	-2.944	-2.942	-2.940	-2.939	-2.935	-2.931	-2.926	-2.921	-2.914	-2.908	-2.900	-2.891	-2.881	-2.872	-2.861	-2.850	-2.838	-2.825	-2.811	-2.798	-2.784	-2.770	-2.755	-2.740	-2.724	-2.709	-2.692	-2.678	-2.662	-2.646	-2.631	-2.615	-2.599	-2.585	-2.570	-2.555	-2.541	-2.526	-2.514	-2.501	-2.489	-2.478	-2.466	-2.456	-2.446	-2.438	-2.430	-2.421	-2.416	-2.409	-2.404	-2.399	-2.395	-2.392	-2.389	-2.388	-2.386	-2.385	-2.384	-2.385	-2.386	-2.388	-2.389	-2.391	-2.394	-2.396	-2.399	-2.402	-2.408	-2.411	-2.415	-2.420	-2.425	-2.430	-2.434	-2.439	-2.442	-2.448	-2.452	-2.456	-2.460	-2.464	-2.468	-2.472	-2.476	-2.480	-2.484	-2.488	-2.490	-2.492	-2.495	-2.499	-2.500	-2.501	-2.505	-2.506	-2.509	-2.510	-2.512	-2.512	-2.515	-2.518	-2.519	-2.521	-2.522	-2.524	-2.526	-2.529	-2.530	-2.532	-2.535	-2.538	-2.540	-2.541	-2.544	-2.546	-2.549	-2.551	-2.554	-2.556	-2.559	-2.561	-2.564	-2.565	-2.569	-2.571	-2.574	-2.576	-2.579	-2.580	-2.582	-2.584	-2.585	-2.588	-2.588	-2.589	-2.590	-2.589	-2.589	-2.589	-2.586	-2.585	-2.582	-2.580	-2.576	-2.574	-2.570	-2.566	-2.561	-2.556	-2.550	-2.544	-2.538	-2.530	-2.521	-2.515	-2.506	-2.498	-2.490	-2.480	-2.470	-2.461	-2.451	-2.440	-2.430	-2.419	-2.409	-2.398	-2.386	-2.375	-2.364	-2.352	-2.341	-2.331	-2.319	-2.310	-2.299	-2.289	-2.279	-2.269	-2.261	-2.252	-2.244	-2.236	-2.229	-2.221	-2.215	-2.208	-2.202	-2.198	-2.194	-2.190	-2.186	-2.184	-2.180	-2.179	-2.178	-2.178	-2.176	-2.176	-2.178	-2.180	-2.182	-2.184	-2.189	-2.192	-2.196	-2.201	-2.206	-2.212	-2.218	-2.225	-2.231	-2.239	-2.248	-2.255	-2.264	-2.272	-2.281	-2.291	-2.301	-2.311	-2.321	-2.331	-2.342	-2.354	-2.365	-2.376	-2.389	-2.401	-2.414	-2.426	-2.440	-2.454	-2.468	-2.481	-2.495	-2.510	-2.525	-2.540	-2.555	-2.571	-2.586	-2.604	-2.620	-2.636	-2.654	-2.670	-2.688	-2.705	-2.722	-2.740	-2.760	-2.778	-2.796	-2.814	-2.832	-2.851	-2.869	-2.886	-2.905	-2.921	-2.939	-2.956	-2.974	-2.990	-3.005	-3.021	-3.036	-3.050	-3.064	-3.076	-3.089	-3.100	-3.110	-3.120	-3.129	-3.136	-3.142	-3.148	-3.152	-3.156	-3.158	-3.160	-3.160	-3.159	-3.155	-3.152	-3.148	-3.141	-3.135	-3.126	-3.116	-3.106	-3.095	-3.081	-3.069	-3.052	-3.038	-3.021	-3.004	-2.986	-2.966	-2.948	-2.926	-2.906	-2.885	-2.865	-2.842	-2.821	-2.800	-2.779	-2.756	-2.735	-2.714	-2.691	-2.671	-2.651	-2.631	-2.612	-2.594	-2.576	-2.559	-2.544	-2.528	-2.511	-2.498	-2.484	-2.471	-2.460	-2.449	-2.440	-2.430	-2.424	-2.416	-2.410	-2.405	-2.400	-2.398	-2.395	-2.394	-2.391	-2.391	-2.391	-2.391	-2.394	-2.395	-2.396	-2.399	-2.401	-2.405	-2.406	-2.410	-2.414	-2.416	-2.420	-2.422	-2.426	-2.428	-2.430	-2.431	-2.432	-2.434	-2.435	-2.435	-2.434	-2.434	-2.431	-2.429	-2.428	-2.424	-2.420	-2.415	-2.410	-2.405	-2.399	-2.392	-2.385	-2.378	-2.370	-2.360	-2.351	-2.342	-2.332	-2.321	-2.311	-2.301	-2.290	-2.279	-2.268	-2.256	-2.245	-2.235	-2.224	-2.212	-2.201	-2.191	-2.180	-2.170	-2.160	-2.151	-2.142	-2.132	-2.125	-2.118	-2.109	-2.102	-2.096	-2.091	-2.086	-2.081	-2.078	-2.074	-2.071	-2.070	-2.068	-2.068	-2.068	-2.069	-2.069	-2.071	-2.074	-2.078	-2.080	-2.085	-2.090	-2.095	-2.101	-2.108	-2.114	-2.121	-2.129	-2.136	-2.145	-2.154	-2.162	-2.172	-2.182	-2.192	-2.201	-2.211	-2.222	-2.234	-2.244	-2.255	-2.265	-2.275	-2.286	-2.296	-2.308	-2.318	-2.326	-2.336	-2.346	-2.356	-2.365	-2.374	-2.384	-2.391	-2.400	-2.408	-2.415	-2.421	-2.430	-2.436	-2.442	-2.448	-2.454	-2.459	-2.464	-2.470	-2.474	-2.478	-2.481	-2.485	-2.488	-2.491	-2.494	-2.496	-2.499	-2.501	-2.504	-2.505	-2.508	-2.510	-2.511	-2.512	-2.516	-2.518	-2.519	-2.521	-2.524	-2.526	-2.529	-2.531	-2.535	-2.539	-2.542	-2.546	-2.551	-2.556	-2.564	-2.569	-2.575	-2.584	-2.591	-2.599	-2.609	-2.619	-2.629	-2.640	-2.652	-2.664	-2.679	-2.691	-2.708	-2.722	-2.739	-2.755	-2.772	-2.791	-2.810	-2.829	-2.849	-2.869	-2.890	-2.911	-2.935	-2.956	-2.980	-3.002	-3.028	-3.051	-3.076	-3.101	-3.126	-3.151	-3.176	-3.201	-3.226	-3.251	-3.278	-3.302	-3.328	-3.352	-3.378	-3.401	-3.425	-3.449	-3.472	-3.495	-3.518	-3.539	-3.559	-3.581	-3.600	-3.619	-3.638	-3.655	-3.671	-3.688	-3.704	-3.718	-3.732	-3.746	-3.758	-3.770	-3.780	-3.790	-3.799	-3.808	-3.815	-3.822	-3.829	-3.834	-3.838	-3.841	-3.844	-3.846	-3.848	-3.848	-3.849	-3.846	-3.845	-3.842	-3.839	-3.835	-3.831	-3.826	-3.820	-3.814	-3.806	-3.799	-3.790	-3.782	-3.772	-3.762	-3.751	-3.739	-3.729	-3.716	-3.702	-3.689	-3.675	-3.660	-3.644	-3.628	-3.611	-3.594	-3.575	-3.556	-3.536	-3.516	-3.495	-3.474	-3.451	-3.428	-3.404	-3.380	-3.355	-3.329	-3.301	-3.275	-3.248	-3.219	-3.190	-3.161	-3.130	-3.099	-3.068	-3.035	-3.002	-2.970	-2.935	-2.900	-2.868	-2.832	-2.796	-2.760	-2.724	-2.688	-2.651	-2.615	-2.579	-2.542	-2.505	-2.470	-2.432	-2.396	-2.361	-2.325	-2.291	-2.255	-2.221	-2.186	-2.152	-2.119	-2.088	-2.055	-2.022	-1.991	-1.961	-1.932	-1.904	-1.875	-1.849	-1.822	-1.796	-1.774	-1.750	-1.728	-1.706	-1.685	-1.665	-1.648	-1.631	-1.615	-1.599	-1.585	-1.572	-1.560	-1.549	-1.538	-1.530	-1.521	-1.514	-1.506	-1.501	-1.499	-1.495	-1.492	-1.491	-1.491	-1.492	-1.495	-1.498	-1.501	-1.506	-1.512	-1.520	-1.528	-1.535	-1.544	-1.555	-1.566	-1.578	-1.591	-1.605	-1.620	-1.634	-1.650	-1.668	-1.684	-1.702	-1.720	-1.739	-1.759	-1.779	-1.799	-1.820	-1.842	-1.865	-1.886	-1.909	-1.932	-1.956	-1.979	-2.002	-2.026	-2.050	-2.074	-2.098	-2.121	-2.145	-2.168	-2.190	-2.214	-2.235	-2.256	-2.279	-2.300	-2.320	-2.339	-2.358	-2.375	-2.392	-2.409	-2.426	-2.440	-2.455	-2.468	-2.480	-2.491	-2.501	-2.510	-2.519	-2.526	-2.532	-2.538	-2.542	-2.546	-2.549	-2.549	-2.551	-2.549	-2.549	-2.546	-2.542	-2.540	-2.535	-2.530	-2.524	-2.518	-2.511	-2.504	-2.496	-2.489	-2.480	-2.472	-2.464	-2.455	-2.445	-2.438	-2.429	-2.421	-2.412	-2.405	-2.398	-2.391	-2.385	-2.378	-2.372	-2.369	-2.364	-2.360	-2.356	-2.355	-2.354	-2.352	-2.354	-2.354	-2.355	-2.359	-2.361	-2.366	-2.371	-2.376	-2.384	-2.390	-2.399	-2.406	-2.416	-2.426	-2.436	-2.446	-2.458	-2.469	-2.481	-2.492	-2.505	-2.516	-2.529	-2.542	-2.555	-2.568	-2.580	-2.591	-2.604	-2.615	-2.626	-2.638	-2.650	-2.660	-2.670	-2.679	-2.689	-2.696	-2.704	-2.711	-2.718	-2.725	-2.730	-2.734	-2.738	-2.741	-2.744	-2.745	-2.746	-2.748	-2.746	-2.746	-2.745	-2.744	-2.740	-2.739	-2.735	-2.731	-2.728	-2.724	-2.719	-2.715	-2.710	-2.705	-2.700	-2.695	-2.690	-2.685	-2.681	-2.676	-2.672	-2.669	-2.664	-2.661	-2.659	-2.656	-2.655	-2.654	-2.652	-2.654	-2.655	-2.658	-2.660	-2.662	-2.669	-2.672	-2.680	-2.686	-2.695	-2.702	-2.714	-2.725	-2.736	-2.749	-2.762	-2.778	-2.794	-2.810	-2.828	-2.845	-2.864	-2.884	-2.904	-2.926	-2.948	-2.970	-2.992	-3.016	-3.040	-3.064	-3.089	-3.114	-3.139	-3.164	-3.190	-3.214	-3.240	-3.265	-3.290	-3.315	-3.339	-3.362	-3.386	-3.410	-3.432	-3.452	-3.474	-3.495	-3.515	-3.532	-3.550	-3.568	-3.582	-3.598	-3.611	-3.624	-3.635	-3.644	-3.654	-3.660	-3.666	-3.671	-3.674	-3.676	-3.676	-3.676	-3.674	-3.670	-3.666	-3.660	-3.652	-3.644	-3.632	-3.622	-3.609	-3.595	-3.580	-3.564	-3.545	-3.528	-3.508	-3.488	-3.465	-3.442	-3.420	-3.395	-3.371	-3.346	-3.320	-3.294	-3.268	-3.240	-3.212	-3.185	-3.158	-3.129	-3.100	-3.071	-3.044	-3.015	-2.989	-2.960	-2.934	-2.906	-2.880	-2.855	-2.830	-2.805	-2.782	-2.760	-2.738	-2.718	-2.698	-2.679	-2.661	-2.644	-2.628	-2.612	-2.600	-2.588	-2.578	-2.566	-2.559	-2.551	-2.546	-2.540	-2.536	-2.532	-2.531	-2.532	-2.531	-2.532	-2.536	-2.540	-2.544	-2.549	-2.555	-2.561	-2.569	-2.578	-2.586	-2.594	-2.602	-2.612	-2.622	-2.631	-2.640	-2.650	-2.658	-2.666	-2.675	-2.682	-2.690	-2.695	-2.700	-2.705	-2.708	-2.710	-2.710	-2.711	-2.710	-2.708	-2.702	-2.698	-2.690	-2.682	-2.671	-2.660	-2.648	-2.632	-2.616	-2.599	-2.580	-2.560	-2.536	-2.514	-2.488	-2.461	-2.432	-2.402	-2.372	-2.341	-2.309	-2.275	-2.241	-2.206	-2.170	-2.134	-2.098	-2.060	-2.021	-1.985	-1.948	-1.910	-1.872	-1.835	-1.799	-1.761	-1.726	-1.692	-1.658	-1.625	-1.594	-1.562	-1.532	-1.504	-1.478	-1.450	-1.426	-1.402	-1.380	-1.360	-1.341	-1.322	-1.308	-1.292	-1.280	-1.266	-1.258	-1.249	-1.241	-1.234	-1.229	-1.225	-1.224	-1.222	-1.221	-1.222	-1.222	-1.225	-1.228	-1.231	-1.236	-1.240	-1.246	-1.251	-1.256	-1.262	-1.269	-1.274	-1.280	-1.286	-1.292	-1.298	-1.301	-1.306	-1.310	-1.312	-1.315	-1.319	-1.319	-1.320	-1.320	-1.319	-1.316	-1.315	-1.311	-1.306	-1.302	-1.295	-1.289	-1.281	-1.272	-1.262	-1.252	-1.241	-1.229	-1.216	-1.204	-1.190	-1.175	-1.160	-1.145	-1.129	-1.112	-1.096	-1.080	-1.064	-1.045	-1.029	-1.011	-0.992	-0.975	-0.958	-0.941	-0.924	-0.908	-0.891	-0.875	-0.860	-0.845	-0.830	-0.816	-0.804	-0.791	-0.779	-0.768	-0.758	-0.746	-0.738	-0.730	-0.721	-0.715	-0.709	-0.702	-0.699	-0.694	-0.690	-0.686	-0.685	-0.682	-0.682	-0.681	-0.681	-0.681	-0.684	-0.685	-0.686	-0.689	-0.691	-0.694	-0.698	-0.701	-0.704	-0.709	-0.712	-0.716	-0.720	-0.724	-0.728	-0.730	-0.734	-0.736	-0.740	-0.742	-0.745	-0.748	-0.749	-0.750	-0.751	-0.751	-0.751	-0.751	-0.750	-0.749	-0.746	-0.742	-0.739	-0.736	-0.730	-0.726	-0.720	-0.714	-0.706	-0.700	-0.691	-0.684	-0.674	-0.665	-0.654	-0.644	-0.632	-0.621	-0.609	-0.595	-0.584	-0.570	-0.556	-0.541	-0.528	-0.512	-0.499	-0.484	-0.469	-0.454	-0.439	-0.422	-0.408	-0.392	-0.376	-0.361	-0.346	-0.332	-0.318	-0.304	-0.289	-0.275	-0.261	-0.249	-0.236	-0.224	-0.212	-0.202	-0.191	-0.181	-0.171	-0.162	-0.155	-0.146	-0.140	-0.132	-0.126	-0.121	-0.116	-0.111	-0.109	-0.105	-0.102	-0.101	-0.100	-0.099	-0.099	-0.100	-0.101	-0.102	-0.105	-0.108	-0.110	-0.114	-0.118	-0.121	-0.126	-0.131	-0.136	-0.141	-0.146	-0.154	-0.159	-0.165	-0.171	-0.176	-0.184	-0.189	-0.194	-0.200	-0.206	-0.211	-0.218	-0.222	-0.226	-0.231	-0.235	-0.240	-0.242	-0.246	-0.249	-0.250	-0.251	-0.251	-0.252	-0.251	-0.249	-0.248	-0.245	-0.241	-0.236	-0.232	-0.226	-0.221	-0.214	-0.205	-0.196	-0.188	-0.178	-0.166	-0.155	-0.142	-0.129	-0.116	-0.101	-0.086	-0.071	-0.054	-0.036	-0.019	-0.001	0.019	0.038	0.058	0.078	0.099	0.120	0.141	0.164	0.185	0.208	0.230	0.252	0.275	0.298	0.320	0.344	0.366	0.390	0.412	0.435	0.458	0.480	0.501	0.524	0.546	0.566	0.588	0.609	0.628	0.648	0.668	0.686	0.705	0.722	0.740	0.758	0.772	0.790	0.804	0.819	0.834	0.846	0.860	0.872	0.884	0.895	0.905	0.916	0.925	0.934	0.941	0.949	0.956	0.962	0.969	0.974	0.979	0.982	0.985	0.989	0.991	0.992	0.992	0.994	0.994	0.994	0.992	0.990	0.989	0.985	0.982	0.978	0.975	0.970	0.965	0.960	0.955	0.949	0.941	0.935	0.929	0.921	0.912	0.905	0.896	0.889	0.879	0.870	0.861	0.852	0.844	0.834	0.825	0.815	0.805	0.795	0.784	0.774	0.762	0.754	0.742	0.732	0.721	0.711	0.701	0.691	0.680	0.670	0.659	0.650	0.640	0.630	0.620	0.609	0.598	0.589	0.579	0.570	0.559	0.550	0.541	0.531	0.522	0.512	0.502	0.492	0.484	0.475	0.465	0.458	0.449	0.441	0.432	0.426	0.419	0.411	0.405	0.399	0.392	0.386	0.381	0.376	0.371	0.366	0.364	0.359	0.356	0.354	0.352	0.351	0.350	0.350	0.350	0.351	0.354	0.355	0.359	0.361	0.365	0.370	0.375	0.380	0.386	0.392	0.400	0.406	0.415	0.421	0.430	0.439	0.448	0.456	0.465	0.474	0.484	0.491	0.499	0.507	0.515	0.522	0.529	0.535	0.541	0.545	0.549	0.552	0.555	0.555	0.556	0.554	0.551	0.549	0.542	0.539	0.530	0.521	0.511	0.499	0.485	0.470	0.452	0.434	0.414	0.391	0.368	0.344	0.316	0.289	0.259	0.229	0.196	0.162	0.128	0.091	0.054	0.015	-0.025	-0.065	-0.108	-0.150	-0.191	-0.235	-0.280	-0.325	-0.370	-0.416	-0.461	-0.507	-0.554	-0.599	-0.644	-0.690	-0.734	-0.779	-0.821	-0.865	-0.908	-0.948	-0.989	-1.026	-1.065	-1.101	-1.138	-1.171	-1.205	-1.235	-1.266	-1.294	-1.321	-1.346	-1.371	-1.392	-1.412	-1.431	-1.449	-1.464	-1.478	-1.489	-1.500	-1.508	-1.515	-1.521	-1.525	-1.528	-1.529	-1.528	-1.526	-1.522	-1.519	-1.512	-1.505	-1.498	-1.488	-1.479	-1.468	-1.455	-1.444	-1.430	-1.418	-1.405	-1.390	-1.376	-1.360	-1.346	-1.331	-1.316	-1.302	-1.288	-1.272	-1.259	-1.245	-1.232	-1.219	-1.208	-1.196	-1.185	-1.174	-1.162	-1.152	-1.144	-1.135	-1.128	-1.121	-1.115	-1.109	-1.104	-1.099	-1.095	-1.092	-1.089	-1.088	-1.085	-1.085	-1.084	-1.084	-1.082	-1.082	-1.081	-1.082	-1.082	-1.081	-1.082	-1.082	-1.082	-1.081	-1.081	-1.080	-1.079	-1.076	-1.075	-1.072	-1.070	-1.068	-1.064	-1.059	-1.055	-1.050	-1.044	-1.038	-1.031	-1.022	-1.015	-1.006	-0.998	-0.988	-0.978	-0.968	-0.956	-0.946	-0.935	-0.925	-0.912	-0.900	-0.889	-0.878	-0.868	-0.856	-0.845	-0.834	-0.822	-0.812	-0.804	-0.794	-0.785	-0.776	-0.769	-0.761	-0.754	-0.749	-0.742	-0.739	-0.734	-0.730	-0.729	-0.728	-0.728	-0.728	-0.729	-0.731	-0.734	-0.738	-0.742	-0.746	-0.752	-0.761	-0.769	-0.776	-0.786	-0.795	-0.806	-0.818	-0.829	-0.841	-0.854	-0.866	-0.881	-0.896	-0.910	-0.925	-0.940	-0.955	-0.971	-0.986	-1.002	-1.018	-1.034	-1.049	-1.065	-1.081	-1.096	-1.111	-1.126	-1.140	-1.155	-1.170	-1.182	-1.196	-1.209	-1.221	-1.232	-1.245	-1.255	-1.265	-1.274	-1.282	-1.291	-1.299	-1.306	-1.311	-1.316	-1.321	-1.325	-1.328	-1.331	-1.332	-1.335	-1.335	-1.336	-1.335	-1.335	-1.334	-1.332	-1.330	-1.328	-1.325	-1.322	-1.319	-1.315	-1.310	-1.305	-1.300	-1.296	-1.291	-1.286	-1.281	-1.276	-1.271	-1.266	-1.262	-1.256	-1.252	-1.248	-1.245	-1.241	-1.239	-1.236	-1.234	-1.232	-1.230	-1.229	-1.229	-1.230	-1.230	-1.234	-1.235	-1.239	-1.241	-1.246	-1.251	-1.258	-1.264	-1.271	-1.279	-1.288	-1.298	-1.308	-1.318	-1.329	-1.341	-1.352	-1.365	-1.380	-1.392	-1.408	-1.422	-1.438	-1.454	-1.469	-1.485	-1.501	-1.519	-1.535	-1.552	-1.569	-1.586	-1.604	-1.621	-1.639	-1.655	-1.672	-1.690	-1.705	-1.722	-1.738	-1.752	-1.768	-1.781	-1.796	-1.810	-1.824	-1.835	-1.848	-1.858	-1.868	-1.878	-1.886	-1.895	-1.902	-1.909	-1.916	-1.921	-1.926	-1.929	-1.932	-1.934	-1.936	-1.936	-1.936	-1.935	-1.934	-1.931	-1.928	-1.924	-1.919	-1.914	-1.908	-1.902	-1.895	-1.886	-1.879	-1.870	-1.861	-1.851	-1.841	-1.831	-1.820	-1.809	-1.798	-1.786	-1.774	-1.761	-1.750	-1.738	-1.724	-1.711	-1.699	-1.688	-1.674	-1.661	-1.649	-1.638	-1.625	-1.612	-1.600	-1.590	-1.578	-1.566	-1.555	-1.544	-1.532	-1.522	-1.512	-1.504	-1.494	-1.485	-1.476	-1.469	-1.461	-1.452	-1.446	-1.439	-1.434	-1.428	-1.421	-1.416	-1.412	-1.408	-1.405	-1.401	-1.398	-1.395	-1.395	-1.392	-1.391	-1.391	-1.391	-1.390	-1.391	-1.392	-1.392	-1.394	-1.395	-1.396	-1.399	-1.401	-1.402	-1.405	-1.408	-1.410	-1.414	-1.416	-1.420	-1.422	-1.426	-1.429	-1.432	-1.436	-1.440	-1.444	-1.448	-1.450	-1.454	-1.456	-1.460	-1.464	-1.468	-1.470	-1.472	-1.475	-1.476	-1.480	-1.481	-1.485	-1.486	-1.489	-1.491	-1.492	-1.494	-1.495	-1.498	-1.499	-1.501	-1.502	-1.504	-1.505	-1.508	-1.510	-1.512	-1.514	-1.516	-1.519	-1.521	-1.525	-1.529	-1.534	-1.538	-1.542	-1.548	-1.555	-1.560	-1.568	-1.574	-1.582	-1.590	-1.600	-1.610	-1.620	-1.632	-1.644	-1.656	-1.670	-1.682	-1.699	-1.714	-1.729	-1.746	-1.762	-1.780	-1.799	-1.818	-1.838	-1.856	-1.876	-1.898	-1.919	-1.940	-1.962	-1.984	-2.006	-2.029	-2.052	-2.075	-2.098	-2.121	-2.144	-2.166	-2.190	-2.212	-2.235	-2.258	-2.279	-2.300	-2.322	-2.344	-2.364	-2.384	-2.404	-2.422	-2.441	-2.460	-2.478	-2.495	-2.512	-2.528	-2.544	-2.560	-2.574	-2.586	-2.600	-2.612	-2.625	-2.635	-2.645	-2.655	-2.665	-2.674	-2.681	-2.689	-2.695	-2.702	-2.708	-2.712	-2.716	-2.720	-2.725	-2.728	-2.730	-2.734	-2.735	-2.738	-2.739	-2.740	-2.741	-2.742	-2.742	-2.744	-2.744	-2.744	-2.745	-2.746	-2.746	-2.748	-2.746	-2.748	-2.748	-2.748	-2.748	-2.749	-2.749	-2.750	-2.751	-2.751	-2.752	-2.754	-2.755	-2.756	-2.758	-2.759	-2.761	-2.762	-2.764	-2.766	-2.768	-2.770	-2.772	-2.775	-2.776	-2.779	-2.781	-2.782	-2.785	-2.786	-2.788	-2.789	-2.790	-2.791	-2.791	-2.792	-2.791	-2.791	-2.790	-2.788	-2.788	-2.785	-2.781	-2.779	-2.775	-2.771	-2.768	-2.762	-2.756	-2.750	-2.744	-2.738	-2.730	-2.722	-2.715	-2.705	-2.695	-2.686	-2.675	-2.664	-2.654	-2.642	-2.630	-2.619	-2.606	-2.594	-2.580	-2.566	-2.554	-2.540	-2.526	-2.514	-2.499	-2.485	-2.470	-2.458	-2.441	-2.428	-2.414	-2.399	-2.384	-2.369	-2.354	-2.339	-2.324	-2.309	-2.292	-2.278	-2.264	-2.248	-2.234	-2.218	-2.202	-2.186	-2.170	-2.154	-2.138	-2.120	-2.102	-2.085	-2.068	-2.049	-2.030	-2.010	-1.991	-1.971	-1.950	-1.929	-1.908	-1.885	-1.862	-1.839	-1.815	-1.791	-1.766	-1.741	-1.716	-1.690	-1.664	-1.638	-1.611	-1.584	-1.556	-1.529	-1.500	-1.472	-1.445	-1.416	-1.389	-1.361	-1.334	-1.305	-1.279	-1.251	-1.224	-1.198	-1.172	-1.146	-1.121	-1.098	-1.072	-1.049	-1.028	-1.005	-0.984	-0.965	-0.945	-0.926	-0.910	-0.894	-0.878	-0.864	-0.851	-0.839	-0.828	-0.819	-0.809	-0.802	-0.794	-0.789	-0.784	-0.779	-0.776	-0.775	-0.772	-0.774	-0.774	-0.775	-0.778	-0.780	-0.784	-0.788	-0.792	-0.799	-0.802	-0.810	-0.816	-0.824	-0.830	-0.839	-0.848	-0.855	-0.864	-0.871	-0.880	-0.889	-0.898	-0.906	-0.914	-0.921	-0.928	-0.935	-0.942	-0.949	-0.956	-0.962	-0.968	-0.972	-0.978	-0.982	-0.986	-0.990	-0.991	-0.995	-0.996	-0.999	-0.999	-0.999	-0.998	-0.996	-0.995	-0.992	-0.989	-0.985	-0.981	-0.976	-0.970	-0.964	-0.956	-0.949	-0.941	-0.931	-0.924	-0.912	-0.902	-0.891	-0.880	-0.869	-0.855	-0.841	-0.828	-0.812	-0.796	-0.781	-0.765	-0.749	-0.731	-0.712	-0.695	-0.678	-0.659	-0.640	-0.621	-0.600	-0.581	-0.561	-0.541	-0.521	-0.500	-0.480	-0.459	-0.438	-0.418	-0.396	-0.378	-0.356	-0.336	-0.315	-0.296	-0.276	-0.256	-0.238	-0.219	-0.200	-0.182	-0.165	-0.148	-0.131	-0.115	-0.099	-0.085	-0.071	-0.058	-0.044	-0.032	-0.021	-0.011	-0.001	0.008	0.016	0.022	0.030	0.035	0.040	0.044	0.046	0.050	0.051	0.051	0.051	0.050	0.050	0.049	0.045	0.042	0.038	0.034	0.028	0.022	0.015	0.010	0.001	-0.006	-0.015	-0.024	-0.032	-0.042	-0.052	-0.062	-0.072	-0.082	-0.092	-0.102	-0.114	-0.125	-0.135	-0.145	-0.156	-0.165	-0.176	-0.186	-0.195	-0.205	-0.214	-0.222	-0.232	-0.240	-0.248	-0.255	-0.262	-0.270	-0.275	-0.281	-0.286	-0.292	-0.298	-0.301	-0.305	-0.309	-0.311	-0.314	-0.318	-0.319	-0.320	-0.320	-0.320	-0.320	-0.319	-0.319	-0.316	-0.315	-0.312	-0.310	-0.308	-0.304	-0.300	-0.296	-0.292	-0.288	-0.282	-0.278	-0.271	-0.266	-0.260	-0.254	-0.246	-0.239	-0.231	-0.222	-0.214	-0.205	-0.195	-0.186	-0.176	-0.165	-0.155	-0.144	-0.132	-0.120	-0.108	-0.095	-0.081	-0.068	-0.052	-0.039	-0.024	-0.009	0.008	0.024	0.040	0.058	0.075	0.092	0.110	0.129	0.146	0.166	0.186	0.205	0.224	0.244	0.264	0.284	0.304	0.324	0.344	0.364	0.382	0.402	0.421	0.440	0.459	0.478	0.496	0.512	0.530	0.546	0.564	0.579	0.592	0.608	0.620	0.632	0.644	0.655	0.664	0.672	0.680	0.686	0.691	0.696	0.699	0.700	0.700	0.700	0.698	0.695	0.690	0.685	0.678	0.670	0.660	0.650	0.640	0.628	0.614	0.599	0.584	0.568	0.550	0.532	0.515	0.495	0.475	0.455	0.435	0.414	0.392	0.370	0.348	0.326	0.305	0.282	0.261	0.240	0.219	0.198	0.178	0.156	0.138	0.120	0.101	0.085	0.069	0.052	0.038	0.025	0.012	0.000	-0.011	-0.021	-0.030	-0.038	-0.045	-0.051	-0.055	-0.059	-0.061	-0.064	-0.065	-0.064	-0.064	-0.061	-0.058	-0.055	-0.049	-0.045	-0.039	-0.032	-0.025	-0.019	-0.011	-0.001	0.006	0.015	0.025	0.034	0.044	0.054	0.062	0.074	0.082	0.091	0.101	0.111	0.120	0.128	0.136	0.144	0.151	0.159	0.165	0.170	0.175	0.180	0.184	0.189	0.191	0.194	0.195	0.196	0.196	0.195	0.195	0.194	0.191	0.188	0.185	0.181	0.175	0.170	0.164	0.158	0.150	0.142	0.134	0.125	0.116	0.106	0.095	0.085	0.072	0.061	0.048	0.035	0.020	0.008	-0.008	-0.022	-0.038	-0.052	-0.069	-0.084	-0.101	-0.119	-0.135	-0.152	-0.171	-0.189	-0.209	-0.228	-0.246	-0.265	-0.285	-0.304	-0.324	-0.342	-0.364	-0.384	-0.404	-0.424	-0.445	-0.465	-0.485	-0.506	-0.526	-0.546	-0.566	-0.588	-0.608	-0.628	-0.646	-0.665	-0.685	-0.704	-0.721	-0.740	-0.758	-0.775	-0.791	-0.808	-0.824	-0.840	-0.855	-0.869	-0.882	-0.896	-0.910	-0.922	-0.936	-0.949	-0.959	-0.971	-0.981	-0.991	-1.002	-1.012	-1.022	-1.031	-1.040	-1.049	-1.058	-1.064	-1.071	-1.080	-1.086	-1.094	-1.100	-1.108	-1.114	-1.120	-1.128	-1.134	-1.140	-1.146	-1.154	-1.161	-1.168	-1.174	-1.182	-1.189	-1.196	-1.205	-1.211	-1.220	-1.228	-1.236	-1.242	-1.251	-1.260	-1.269	-1.278	-1.285	-1.294	-1.302	-1.311	-1.320	-1.330	-1.338	-1.346	-1.355	-1.364	-1.371	-1.379	-1.388	-1.395	-1.401	-1.409	-1.416	-1.421	-1.428	-1.434	-1.440	-1.444	-1.449	-1.454	-1.458	-1.461	-1.465	-1.466	-1.469	-1.470	-1.470	-1.470	-1.470	-1.469	-1.468	-1.465	-1.464	-1.461	-1.458	-1.452	-1.448	-1.442	-1.438	-1.430	-1.424	-1.415	-1.406	-1.398	-1.389	-1.379	-1.369	-1.359	-1.349	-1.338	-1.328	-1.316	-1.304	-1.291	-1.280	-1.269	-1.256	-1.245	-1.232	-1.221	-1.210	-1.200	-1.189	-1.179	-1.169	-1.160	-1.150	-1.142	-1.135	-1.128	-1.121	-1.115	-1.110	-1.105	-1.101	-1.098	-1.096	-1.095	-1.095	-1.095	-1.096	-1.099	-1.101	-1.105	-1.110	-1.116	-1.122	-1.129	-1.138	-1.146	-1.155	-1.165	-1.175	-1.186	-1.199	-1.210	-1.222	-1.234	-1.246	-1.259	-1.271	-1.284	-1.296	-1.308	-1.320	-1.331	-1.342	-1.352	-1.362	-1.372	-1.380	-1.388	-1.395	-1.401	-1.405	-1.410	-1.414	-1.414	-1.415	-1.415	-1.412	-1.410	-1.405	-1.399	-1.390	-1.382	-1.371	-1.360	-1.346	-1.331	-1.316	-1.299	-1.279	-1.260	-1.240	-1.218	-1.194	-1.171	-1.146	-1.121	-1.095	-1.069	-1.041	-1.012	-0.985	-0.956	-0.928	-0.899	-0.870	-0.841	-0.814	-0.785	-0.758	-0.730	-0.702	-0.676	-0.651	-0.626	-0.602	-0.579	-0.556	-0.535	-0.515	-0.496	-0.479	-0.461	-0.445	-0.432	-0.419	-0.408	-0.396	-0.388	-0.379	-0.371	-0.365	-0.360	-0.356	-0.354	-0.351	-0.351	-0.350	-0.351	-0.354	-0.356	-0.359	-0.362	-0.366	-0.371	-0.375	-0.381	-0.385	-0.391	-0.396	-0.402	-0.408	-0.412	-0.419	-0.424	-0.428	-0.432	-0.436	-0.440	-0.445	-0.448	-0.450	-0.451	-0.451	-0.452	-0.454	-0.452	-0.452	-0.451	-0.449	-0.448	-0.445	-0.441	-0.439	-0.434	-0.430	-0.425	-0.421	-0.416	-0.411	-0.406	-0.401	-0.396	-0.391	-0.386	-0.381	-0.378	-0.371	-0.369	-0.364	-0.359	-0.356	-0.354	-0.350	-0.349	-0.348	-0.346	-0.348	-0.346	-0.348	-0.350	-0.351	-0.355	-0.359	-0.364	-0.369	-0.375	-0.381	-0.389	-0.396	-0.406	-0.415	-0.425	-0.436	-0.449	-0.461	-0.474	-0.486	-0.501	-0.516	-0.531	-0.546	-0.564	-0.581	-0.599	-0.616	-0.635	-0.655	-0.674	-0.694	-0.715	-0.736	-0.756	-0.778	-0.800	-0.821	-0.844	-0.866	-0.889	-0.912	-0.935	-0.958	-0.981	-1.005	-1.029	-1.052	-1.075	-1.099	-1.124	-1.148	-1.170	-1.195	-1.218	-1.241	-1.264	-1.286	-1.309	-1.331	-1.352	-1.374	-1.394	-1.415	-1.434	-1.452	-1.471	-1.489	-1.504	-1.520	-1.535	-1.549	-1.561	-1.572	-1.585	-1.594	-1.602	-1.610	-1.615	-1.621	-1.625	-1.628	-1.628	-1.628	-1.628	-1.624	-1.620	-1.615	-1.609	-1.601	-1.594	-1.584	-1.574	-1.562	-1.550	-1.535	-1.521	-1.506	-1.490	-1.475	-1.458	-1.440	-1.424	-1.406	-1.389	-1.370	-1.352	-1.334	-1.316	-1.298	-1.281	-1.264	-1.248	-1.230	-1.215	-1.201	-1.188	-1.175	-1.164	-1.152	-1.144	-1.135	-1.128	-1.121	-1.116	-1.112	-1.110	-1.109	-1.110	-1.112	-1.115	-1.121	-1.128	-1.134	-1.144	-1.155	-1.166	-1.181	-1.196	-1.212	-1.230	-1.249	-1.269	-1.290	-1.312	-1.336	-1.361	-1.386	-1.412	-1.439	-1.466	-1.495	-1.524	-1.554	-1.585	-1.616	-1.649	-1.680	-1.712	-1.745	-1.778	-1.810	-1.844	-1.876	-1.910	-1.942	-1.976	-2.007	-2.040	-2.074	-2.105	-2.138	-2.169	-2.200	-2.231	-2.261	-2.291	-2.321	-2.351	-2.380	-2.409	-2.436	-2.464	-2.491	-2.518	-2.544	-2.569	-2.592	-2.618	-2.641	-2.664	-2.688	-2.709	-2.730	-2.751	-2.771	-2.792	-2.811	-2.830	-2.848	-2.866	-2.884	-2.899	-2.916	-2.931	-2.945	-2.960	-2.974	-2.988	-2.999	-3.011	-3.022	-3.032	-3.042	-3.050	-3.059	-3.066	-3.072	-3.079	-3.084	-3.088	-3.092	-3.095	-3.096	-3.098	-3.098	-3.098	-3.095	-3.092	-3.089	-3.084	-3.080	-3.074	-3.068	-3.059	-3.051	-3.042	-3.032	-3.021	-3.010	-2.998	-2.985	-2.972	-2.959	-2.944	-2.930	-2.915	-2.899	-2.885	-2.868	-2.852	-2.838	-2.821	-2.806	-2.791	-2.775	-2.761	-2.746	-2.732	-2.719	-2.706	-2.695	-2.682	-2.672	-2.662	-2.655	-2.648	-2.641	-2.638	-2.634	-2.630	-2.629	-2.629	-2.631	-2.634	-2.638	-2.644	-2.650	-2.659	-2.669	-2.681	-2.694	-2.708	-2.724	-2.740	-2.760	-2.780	-2.801	-2.824	-2.849	-2.872	-2.900	-2.926	-2.956	-2.985	-3.016	-3.046	-3.078	-3.110	-3.142	-3.176	-3.210	-3.244	-3.278	-3.311	-3.344	-3.379	-3.412	-3.445	-3.478	-3.510	-3.542	-3.572	-3.604	-3.632	-3.661	-3.689	-3.716	-3.741	-3.766	-3.790	-3.811	-3.832	-3.852	-3.871	-3.889	-3.904	-3.919	-3.932	-3.945	-3.954	-3.962	-3.970	-3.976	-3.980	-3.982	-3.984	-3.984	-3.982	-3.980	-3.976	-3.971	-3.965	-3.958	-3.948	-3.939	-3.928	-3.916	-3.902	-3.889	-3.874	-3.858	-3.842	-3.825	-3.808	-3.789	-3.770	-3.751	-3.731	-3.711	-3.690	-3.671	-3.650	-3.629	-3.608	-3.588	-3.565	-3.544	-3.522	-3.502	-3.482	-3.460	-3.441	-3.419	-3.400	-3.379	-3.360	-3.340	-3.320	-3.301	-3.282	-3.264	-3.246	-3.228	-3.210	-3.192	-3.175	-3.159	-3.142	-3.126	-3.111	-3.095	-3.080	-3.065	-3.051	-3.036	-3.022	-3.009	-2.995	-2.982	-2.970	-2.958	-2.945	-2.934	-2.922	-2.911	-2.900	-2.890	-2.880	-2.869	-2.860	-2.851	-2.844	-2.835	-2.829	-2.821	-2.815	-2.809	-2.804	-2.800	-2.796	-2.792	-2.791	-2.789	-2.789	-2.789	-2.789	-2.790	-2.792	-2.796	-2.801	-2.805	-2.811	-2.819	-2.826	-2.834	-2.844	-2.854	-2.865	-2.879	-2.891	-2.905	-2.920	-2.935	-2.952	-2.969	-2.986	-3.005	-3.022	-3.042	-3.062	-3.082	-3.101	-3.122	-3.144	-3.165	-3.185	-3.206	-3.229	-3.250	-3.270	-3.291	-3.311	-3.332	-3.352	-3.372	-3.390	-3.409	-3.426	-3.444	-3.459	-3.475	-3.490	-3.504	-3.516	-3.530	-3.540	-3.551	-3.560	-3.569	-3.576	-3.584	-3.590	-3.595	-3.600	-3.604	-3.606	-3.610	-3.611	-3.611	-3.612	-3.611	-3.611	-3.609	-3.609	-3.606	-3.604	-3.600	-3.598	-3.594	-3.590	-3.588	-3.584	-3.580	-3.578	-3.575	-3.571	-3.569	-3.566	-3.564	-3.562	-3.561	-3.560	-3.558	-3.559	-3.558	-3.558	-3.559	-3.560	-3.561	-3.562	-3.565	-3.568	-3.571	-3.574	-3.576	-3.579	-3.582	-3.586	-3.589	-3.592	-3.595	-3.599	-3.600	-3.604	-3.605	-3.606	-3.609	-3.609	-3.609	-3.608	-3.606	-3.605	-3.604	-3.600	-3.595	-3.591	-3.586	-3.579	-3.572	-3.564	-3.554	-3.544	-3.532	-3.521	-3.508	-3.494	-3.478	-3.461	-3.445	-3.428	-3.409	-3.391	-3.371	-3.349	-3.329	-3.308	-3.285	-3.261	-3.238	-3.214	-3.190	-3.166	-3.142	-3.118	-3.091	-3.068	-3.044	-3.018	-2.994	-2.969	-2.946	-2.921	-2.899	-2.875	-2.852	-2.830	-2.809	-2.788	-2.766	-2.748	-2.728	-2.710	-2.691	-2.674	-2.658	-2.642	-2.628	-2.612	-2.599	-2.586	-2.574	-2.562	-2.552	-2.541	-2.532	-2.524	-2.515	-2.508	-2.500	-2.494	-2.488	-2.481	-2.478	-2.471	-2.468	-2.464	-2.460	-2.458	-2.455	-2.452	-2.451	-2.450	-2.449	-2.448	-2.446	-2.448	-2.446	-2.446	-2.448	-2.448	-2.449	-2.449	-2.450	-2.451	-2.452	-2.454	-2.455	-2.458	-2.460	-2.462	-2.465	-2.468	-2.470	-2.474	-2.476	-2.480	-2.484	-2.488	-2.491	-2.495	-2.500	-2.504	-2.509	-2.515	-2.520	-2.526	-2.532	-2.539	-2.546	-2.552	-2.560	-2.566	-2.575	-2.582	-2.591	-2.599	-2.608	-2.618	-2.628	-2.636	-2.646	-2.656	-2.666	-2.678	-2.688	-2.699	-2.710	-2.721	-2.734	-2.745	-2.758	-2.768	-2.781	-2.792	-2.805	-2.816	-2.829	-2.840	-2.851	-2.864	-2.878	-2.888	-2.900	-2.911	-2.924	-2.936	-2.948	-2.958	-2.969	-2.980	-2.991	-3.001	-3.011	-3.021	-3.030	-3.040	-3.049	-3.059	-3.068	-3.076	-3.084	-3.094	-3.101	-3.108	-3.115	-3.122	-3.129	-3.135	-3.142	-3.149	-3.155	-3.160	-3.166	-3.171	-3.176	-3.182	-3.188	-3.192	-3.199	-3.202	-3.208	-3.214	-3.219	-3.224	-3.228	-3.232	-3.239	-3.244	-3.249	-3.254	-3.259	-3.265	-3.271	-3.278	-3.282	-3.290	-3.296	-3.302	-3.310	-3.318	-3.326	-3.334	-3.341	-3.350	-3.360	-3.368	-3.378	-3.386	-3.398	-3.409	-3.418	-3.429	-3.441	-3.452	-3.465	-3.478	-3.490	-3.502	-3.516	-3.530	-3.545	-3.559	-3.574	-3.589	-3.605	-3.621	-3.639	-3.654	-3.672	-3.690	-3.708	-3.726	-3.744	-3.764	-3.782	-3.802	-3.822	-3.842	-3.864	-3.884	-3.906	-3.928	-3.950	-3.972	-3.995	-4.018	-4.041	-4.065	-4.088	-4.111	-4.136	-4.160	-4.184	-4.209	-4.232	-4.256	-4.281	-4.305	-4.330	-4.354	-4.378	-4.400	-4.424	-4.446	-4.470	-4.491	-4.514	-4.534	-4.555	-4.574	-4.594	-4.612	-4.630	-4.646	-4.662	-4.676	-4.691	-4.704	-4.716	-4.728	-4.736	-4.745	-4.752	-4.759	-4.762	-4.765	-4.768	-4.769	-4.766	-4.765	-4.761	-4.755	-4.749	-4.740	-4.731	-4.720	-4.708	-4.694	-4.680	-4.664	-4.645	-4.628	-4.608	-4.588	-4.565	-4.541	-4.518	-4.492	-4.466	-4.439	-4.411	-4.382	-4.354	-4.325	-4.294	-4.264	-4.234	-4.201	-4.170	-4.138	-4.106	-4.074	-4.043	-4.011	-3.980	-3.949	-3.918	-3.888	-3.856	-3.828	-3.796	-3.769	-3.740	-3.712	-3.688	-3.661	-3.635	-3.611	-3.588	-3.564	-3.541	-3.520	-3.500	-3.480	-3.460	-3.442	-3.426	-3.410	-3.394	-3.379	-3.366	-3.352	-3.340	-3.330	-3.320	-3.310	-3.301	-3.294	-3.285	-3.278	-3.271	-3.266	-3.260	-3.255	-3.250	-3.245	-3.241	-3.238	-3.235	-3.232	-3.230	-3.228	-3.226	-3.224	-3.222	-3.221	-3.220	-3.219	-3.218	-3.216	-3.215	-3.214	-3.212	-3.211	-3.211	-3.210	-3.208	-3.206	-3.204	-3.202	-3.201	-3.199	-3.196	-3.195	-3.192	-3.190	-3.189	-3.186	-3.182	-3.180	-3.176	-3.174	-3.170	-3.168	-3.165	-3.160	-3.156	-3.152	-3.149	-3.144	-3.140	-3.135	-3.131	-3.126	-3.122	-3.118	-3.114	-3.109	-3.105	-3.100	-3.096	-3.091	-3.086	-3.081	-3.076	-3.071	-3.068	-3.062	-3.059	-3.055	-3.050	-3.048	-3.044	-3.040	-3.036	-3.034	-3.030	-3.029	-3.026	-3.024	-3.022	-3.020	-3.019	-3.018	-3.016	-3.018	-3.018	-3.018	-3.019	-3.020	-3.021	-3.022	-3.025	-3.028	-3.031	-3.032	-3.036	-3.040	-3.045	-3.049	-3.052	-3.059	-3.062	-3.068	-3.072	-3.080	-3.085	-3.091	-3.098	-3.102	-3.110	-3.115	-3.121	-3.128	-3.134	-3.140	-3.146	-3.151	-3.158	-3.164	-3.170	-3.175	-3.180	-3.184	-3.189	-3.194	-3.199	-3.201	-3.205	-3.208	-3.211	-3.214	-3.215	-3.218	-3.218	-3.218	-3.219	-3.218	-3.218	-3.216	-3.214	-3.212	-3.209	-3.208	-3.204	-3.200	-3.196	-3.192	-3.188	-3.182	-3.176	-3.171	-3.165	-3.159	-3.151	-3.145	-3.136	-3.129	-3.120	-3.111	-3.102	-3.094	-3.084	-3.074	-3.065	-3.052	-3.044	-3.032	-3.022	-3.011	-3.001	-2.990	-2.979	-2.966	-2.955	-2.944	-2.931	-2.920	-2.908	-2.895	-2.882	-2.871	-2.858	-2.845	-2.832	-2.821	-2.809	-2.796	-2.785	-2.772	-2.761	-2.749	-2.736	-2.726	-2.714	-2.704	-2.694	-2.682	-2.672	-2.662	-2.652	-2.644	-2.635	-2.626	-2.618	-2.610	-2.602	-2.595	-2.588	-2.582	-2.576	-2.571	-2.566	-2.562	-2.558	-2.555	-2.551	-2.549	-2.548	-2.545	-2.545	-2.545	-2.544	-2.544	-2.545	-2.545	-2.546	-2.548	-2.550	-2.551	-2.554	-2.556	-2.560	-2.561	-2.565	-2.570	-2.572	-2.576	-2.581	-2.586	-2.590	-2.595	-2.599	-2.605	-2.609	-2.615	-2.620	-2.626	-2.631	-2.638	-2.642	-2.650	-2.656	-2.664	-2.670	-2.678	-2.685	-2.692	-2.700	-2.709	-2.716	-2.725	-2.735	-2.744	-2.754	-2.764	-2.775	-2.785	-2.798	-2.810	-2.822	-2.835	-2.849	-2.864	-2.878	-2.892	-2.909	-2.925	-2.941	-2.959	-2.976	-2.994	-3.012	-3.031	-3.050	-3.070	-3.090	-3.110	-3.130	-3.150	-3.170	-3.190	-3.211	-3.231	-3.250	-3.271	-3.290	-3.310	-3.330	-3.348	-3.366	-3.384	-3.401	-3.418	-3.434	-3.449	-3.464	-3.476	-3.489	-3.500	-3.511	-3.520	-3.528	-3.535	-3.541	-3.546	-3.549	-3.551	-3.552	-3.552	-3.552	-3.549	-3.545	-3.540	-3.534	-3.526	-3.518	-3.509	-3.498	-3.484	-3.471	-3.456	-3.441	-3.425	-3.409	-3.391	-3.372	-3.354	-3.334	-3.312	-3.292	-3.271	-3.248	-3.225	-3.202	-3.179	-3.156	-3.134	-3.110	-3.086	-3.062	-3.040	-3.015	-2.992	-2.970	-2.948	-2.925	-2.902	-2.881	-2.860	-2.839	-2.818	-2.799	-2.779	-2.761	-2.742	-2.725	-2.709	-2.692	-2.675	-2.661	-2.646	-2.632	-2.619	-2.608	-2.595	-2.584	-2.574	-2.564	-2.554	-2.546	-2.539	-2.531	-2.525	-2.519	-2.515	-2.509	-2.506	-2.502	-2.499	-2.496	-2.495	-2.494	-2.492	-2.491	-2.491	-2.491	-2.491	-2.494	-2.494	-2.496	-2.499	-2.501	-2.504	-2.505	-2.509	-2.512	-2.515	-2.519	-2.522	-2.525	-2.529	-2.531	-2.535	-2.538	-2.541	-2.544	-2.546	-2.550	-2.552	-2.554	-2.556	-2.558	-2.559	-2.560	-2.560	-2.561	-2.560	-2.561	-2.561	-2.560	-2.559	-2.558	-2.556	-2.554	-2.551	-2.548	-2.544	-2.541	-2.538	-2.532	-2.529	-2.525	-2.520	-2.515	-2.509	-2.504	-2.498	-2.492	-2.486	-2.480	-2.474	-2.468	-2.461	-2.454	-2.448	-2.441	-2.435	-2.428	-2.422	-2.415	-2.408	-2.401	-2.394	-2.386	-2.380	-2.372	-2.366	-2.360	-2.354	-2.348	-2.340	-2.334	-2.328	-2.320	-2.314	-2.306	-2.300	-2.294	-2.286	-2.279	-2.272	-2.265	-2.258	-2.250	-2.242	-2.235	-2.228	-2.219	-2.212	-2.204	-2.196	-2.186	-2.178	-2.169	-2.160	-2.151	-2.141	-2.132	-2.122	-2.112	-2.104	-2.092	-2.081	-2.072	-2.061	-2.050	-2.039	-2.029	-2.018	-2.007	-1.995	-1.985	-1.974	-1.962	-1.951	-1.940	-1.930	-1.918	-1.908	-1.898	-1.888	-1.878	-1.866	-1.856	-1.846	-1.838	-1.826	-1.818	-1.809	-1.799	-1.791	-1.782	-1.774	-1.766	-1.759	-1.752	-1.745	-1.738	-1.731	-1.725	-1.719	-1.714	-1.708	-1.702	-1.698	-1.694	-1.690	-1.686	-1.682	-1.678	-1.675	-1.671	-1.669	-1.666	-1.662	-1.661	-1.659	-1.655	-1.654	-1.651	-1.650	-1.649	-1.648	-1.645	-1.642	-1.640	-1.639	-1.636	-1.635	-1.632	-1.630	-1.628	-1.625	-1.622	-1.619	-1.616	-1.614	-1.610	-1.606	-1.602	-1.598	-1.594	-1.589	-1.584	-1.578	-1.572	-1.566	-1.560	-1.552	-1.546	-1.539	-1.530	-1.524	-1.515	-1.506	-1.498	-1.488	-1.479	-1.469	-1.460	-1.449	-1.439	-1.428	-1.416	-1.405	-1.394	-1.382	-1.371	-1.360	-1.348	-1.336	-1.324	-1.312	-1.301	-1.290	-1.278	-1.266	-1.256	-1.244	-1.232	-1.221	-1.211	-1.200	-1.190	-1.180	-1.169	-1.160	-1.150	-1.141	-1.131	-1.122	-1.114	-1.106	-1.099	-1.091	-1.082	-1.076	-1.070	-1.062	-1.058	-1.051	-1.045	-1.040	-1.034	-1.030	-1.025	-1.020	-1.015	-1.011	-1.008	-1.004	-1.000	-0.996	-0.994	-0.990	-0.988	-0.984	-0.982	-0.980	-0.978	-0.976	-0.974	-0.972	-0.971	-0.970	-0.970	-0.969	-0.970	-0.969	-0.970	-0.970	-0.972	-0.972	-0.975	-0.978	-0.981	-0.984	-0.989	-0.992	-0.998	-1.004	-1.010	-1.016	-1.025	-1.032	-1.041	-1.051	-1.061	-1.072	-1.084	-1.098	-1.110	-1.125	-1.140	-1.155	-1.172	-1.189	-1.208	-1.226	-1.246	-1.266	-1.286	-1.309	-1.331	-1.354	-1.378	-1.402	-1.426	-1.452	-1.478	-1.505	-1.531	-1.560	-1.588	-1.615	-1.645	-1.674	-1.702	-1.732	-1.762	-1.792	-1.822	-1.852	-1.882	-1.912	-1.942	-1.972	-2.001	-2.031	-2.060	-2.090	-2.118	-2.145	-2.174	-2.200	-2.228	-2.252	-2.279	-2.304	-2.328	-2.351	-2.374	-2.396	-2.416	-2.436	-2.456	-2.474	-2.491	-2.506	-2.521	-2.535	-2.549	-2.561	-2.571	-2.581	-2.589	-2.598	-2.604	-2.609	-2.612	-2.615	-2.618	-2.618	-2.618	-2.616	-2.612	-2.609	-2.604	-2.599	-2.591	-2.584	-2.576	-2.566	-2.558	-2.546	-2.535	-2.522	-2.510	-2.499	-2.485	-2.471	-2.459	-2.444	-2.430	-2.418	-2.404	-2.390	-2.378	-2.365	-2.351	-2.339	-2.328	-2.318	-2.306	-2.296	-2.288	-2.280	-2.272	-2.266	-2.260	-2.256	-2.252	-2.250	-2.249	-2.249	-2.251	-2.254	-2.258	-2.262	-2.269	-2.276	-2.285	-2.295	-2.308	-2.321	-2.334	-2.350	-2.366	-2.385	-2.404	-2.424	-2.445	-2.468	-2.491	-2.516	-2.542	-2.570	-2.598	-2.626	-2.655	-2.686	-2.716	-2.749	-2.782	-2.814	-2.848	-2.881	-2.916	-2.952	-2.988	-3.022	-3.058	-3.094	-3.130	-3.165	-3.201	-3.238	-3.274	-3.309	-3.346	-3.380	-3.416	-3.450	-3.485	-3.519	-3.552	-3.585	-3.618	-3.649	-3.680	-3.710	-3.740	-3.770	-3.798	-3.825	-3.852	-3.878	-3.904	-3.928	-3.951	-3.974	-3.995	-4.016	-4.036	-4.055	-4.074	-4.093	-4.109	-4.125	-4.139	-4.154	-4.166	-4.180	-4.191	-4.204	-4.214	-4.225	-4.235	-4.244	-4.252	-4.260	-4.269	-4.276	-4.284	-4.291	-4.298	-4.304	-4.311	-4.318	-4.324	-4.330	-4.336	-4.344	-4.350	-4.358	-4.365	-4.374	-4.382	-4.391	-4.401	-4.410	-4.421	-4.431	-4.442	-4.455	-4.468	-4.480	-4.495	-4.509	-4.524	-4.540	-4.556	-4.574	-4.590	-4.609	-4.628	-4.645	-4.665	-4.685	-4.705	-4.726	-4.746	-4.769	-4.790	-4.812	-4.834	-4.856	-4.879	-4.901	-4.924	-4.945	-4.968	-4.990	-5.011	-5.032	-5.054	-5.074	-5.094	-5.114	-5.134	-5.151	-5.170	-5.188	-5.204	-5.219	-5.235	-5.248	-5.261	-5.274	-5.286	-5.298	-5.308	-5.318	-5.325	-5.332	-5.340	-5.345	-5.351	-5.356	-5.359	-5.361	-5.362	-5.364	-5.364	-5.364	-5.361	-5.360	-5.356	-5.354	-5.350	-5.346	-5.341	-5.335	-5.329	-5.321	-5.315	-5.309	-5.299	-5.291	-5.284	-5.274	-5.265	-5.256	-5.245	-5.236	-5.226	-5.216	-5.205	-5.195	-5.184	-5.172	-5.162	-5.150	-5.139	-5.128	-5.116	-5.105	-5.095	-5.082	-5.071	-5.060	-5.049	-5.039	-5.029	-5.018	-5.008	-4.998	-4.988	-4.979	-4.970	-4.960	-4.951	-4.942	-4.935	-4.928	-4.920	-4.914	-4.909	-4.904	-4.900	-4.895	-4.891	-4.890	-4.888	-4.886	-4.886	-4.888	-4.889	-4.891	-4.895	-4.899	-4.905	-4.910	-4.916	-4.924	-4.932	-4.942	-4.952	-4.964	-4.976	-4.989	-5.002	-5.018	-5.032	-5.049	-5.065	-5.082	-5.099	-5.118	-5.135	-5.155	-5.174	-5.194	-5.214	-5.234	-5.252	-5.274	-5.294	-5.314	-5.334	-5.352	-5.372	-5.391	-5.411	-5.429	-5.446	-5.462	-5.480	-5.495	-5.511	-5.526	-5.539	-5.552	-5.566	-5.578	-5.588	-5.598	-5.608	-5.615	-5.624	-5.630	-5.636	-5.642	-5.648	-5.652	-5.655	-5.659	-5.661	-5.664	-5.665	-5.666	-5.666	-5.666	-5.666	-5.666	-5.664	-5.664	-5.662	-5.661	-5.660	-5.660	-5.658	-5.656	-5.655	-5.655	-5.652	-5.651	-5.650	-5.650	-5.649	-5.649	-5.650	-5.649	-5.650	-5.650	-5.650	-5.650	-5.652	-5.654	-5.655	-5.656	-5.656	-5.658	-5.659	-5.660	-5.661	-5.661	-5.661	-5.662	-5.661	-5.662	-5.661	-5.660	-5.659	-5.658	-5.655	-5.652	-5.649	-5.644	-5.640	-5.634	-5.628	-5.621	-5.614	-5.606	-5.598	-5.588	-5.578	-5.566	-5.555	-5.541	-5.529	-5.514	-5.499	-5.484	-5.468	-5.450	-5.431	-5.414	-5.394	-5.374	-5.352	-5.332	-5.310	-5.288	-5.265	-5.242	-5.218	-5.194	-5.169	-5.144	-5.118	-5.091	-5.065	-5.038	-5.010	-4.982	-4.955	-4.928	-4.898	-4.869	-4.840	-4.810	-4.780	-4.750	-4.719	-4.689	-4.658	-4.625	-4.594	-4.561	-4.530	-4.496	-4.464	-4.430	-4.396	-4.362	-4.328	-4.292	-4.258	-4.221	-4.185	-4.150	-4.114	-4.076	-4.037	-4.000	-3.962	-3.924	-3.885	-3.845	-3.806	-3.765	-3.726	-3.685	-3.644	-3.602	-3.561	-3.520	-3.478	-3.436	-3.395	-3.354	-3.311	-3.270	-3.228	-3.186	-3.146	-3.104	-3.064	-3.024	-2.984	-2.945	-2.906	-2.868	-2.831	-2.794	-2.759	-2.722	-2.689	-2.655	-2.622	-2.592	-2.561	-2.531	-2.504	-2.478	-2.451	-2.426	-2.404	-2.384	-2.364	-2.344	-2.326	-2.311	-2.296	-2.284	-2.271	-2.260	-2.251	-2.245	-2.238	-2.232	-2.229	-2.225	-2.224	-2.224	-2.222	-2.224	-2.225	-2.229	-2.231	-2.236	-2.241	-2.246	-2.251	-2.258	-2.264	-2.270	-2.278	-2.282	-2.290	-2.296	-2.302	-2.308	-2.312	-2.318	-2.322	-2.325	-2.329	-2.330	-2.332	-2.334	-2.332	-2.332	-2.331	-2.328	-2.324	-2.320	-2.315	-2.309	-2.302	-2.294	-2.284	-2.275	-2.264	-2.252	-2.240	-2.228	-2.214	-2.199	-2.184	-2.169	-2.154	-2.136	-2.121	-2.104	-2.086	-2.069	-2.051	-2.035	-2.016	-1.999	-1.982	-1.966	-1.949	-1.932	-1.916	-1.901	-1.885	-1.870	-1.856	-1.841	-1.828	-1.814	-1.802	-1.790	-1.779	-1.768	-1.756	-1.746	-1.736	-1.728	-1.719	-1.709	-1.701	-1.692	-1.685	-1.678	-1.669	-1.661	-1.654	-1.646	-1.639	-1.631	-1.622	-1.616	-1.608	-1.600	-1.591	-1.581	-1.571	-1.561	-1.551	-1.540	-1.529	-1.518	-1.505	-1.491	-1.478	-1.462	-1.448	-1.432	-1.416	-1.399	-1.382	-1.364	-1.345	-1.326	-1.306	-1.286	-1.266	-1.246	-1.225	-1.204	-1.184	-1.162	-1.140	-1.119	-1.098	-1.076	-1.055	-1.034	-1.014	-0.994	-0.972	-0.954	-0.935	-0.916	-0.899	-0.880	-0.864	-0.849	-0.832	-0.819	-0.806	-0.792	-0.781	-0.771	-0.761	-0.752	-0.745	-0.740	-0.735	-0.731	-0.729	-0.728	-0.728	-0.728	-0.730	-0.732	-0.738	-0.744	-0.750	-0.758	-0.768	-0.778	-0.789	-0.801	-0.814	-0.829	-0.845	-0.861	-0.878	-0.896	-0.915	-0.934	-0.955	-0.976	-0.996	-1.020	-1.042	-1.064	-1.088	-1.111	-1.135	-1.158	-1.181	-1.205	-1.229	-1.251	-1.274	-1.296	-1.319	-1.341	-1.361	-1.382	-1.402	-1.422	-1.440	-1.458	-1.474	-1.489	-1.504	-1.516	-1.529	-1.539	-1.549	-1.556	-1.565	-1.570	-1.575	-1.578	-1.580	-1.581	-1.581	-1.579	-1.576	-1.572	-1.568	-1.561	-1.555	-1.546	-1.538	-1.526	-1.516	-1.505	-1.491	-1.480	-1.466	-1.451	-1.438	-1.424	-1.409	-1.392	-1.379	-1.362	-1.349	-1.334	-1.320	-1.306	-1.291	-1.278	-1.265	-1.254	-1.242	-1.231	-1.221	-1.212	-1.204	-1.196	-1.190	-1.184	-1.179	-1.174	-1.171	-1.169	-1.168	-1.165	-1.166	-1.166	-1.168	-1.169	-1.170	-1.174	-1.178	-1.180	-1.185	-1.189	-1.192	-1.198	-1.201	-1.205	-1.210	-1.212	-1.218	-1.220	-1.222	-1.225	-1.228	-1.229	-1.229	-1.230	-1.228	-1.226	-1.225	-1.221	-1.218	-1.212	-1.206	-1.200	-1.192	-1.184	-1.172	-1.162	-1.151	-1.139	-1.126	-1.112	-1.098	-1.081	-1.065	-1.049	-1.031	-1.014	-0.994	-0.976	-0.956	-0.936	-0.915	-0.895	-0.874	-0.854	-0.832	-0.811	-0.790	-0.769	-0.748	-0.726	-0.708	-0.688	-0.668	-0.649	-0.629	-0.611	-0.592	-0.576	-0.559	-0.542	-0.528	-0.512	-0.499	-0.485	-0.474	-0.461	-0.451	-0.440	-0.432	-0.424	-0.418	-0.410	-0.405	-0.400	-0.396	-0.394	-0.392	-0.391	-0.392	-0.394	-0.395	-0.399	-0.402	-0.406	-0.411	-0.419	-0.425	-0.434	-0.442	-0.451	-0.461	-0.471	-0.482	-0.494	-0.506	-0.519	-0.531	-0.546	-0.559	-0.574	-0.588	-0.602	-0.618	-0.632	-0.648	-0.662	-0.678	-0.692	-0.709	-0.724	-0.740	-0.755	-0.771	-0.785	-0.801	-0.815	-0.830	-0.844	-0.858	-0.871	-0.885	-0.899	-0.911	-0.925	-0.938	-0.950	-0.962	-0.975	-0.988	-0.998	-1.010	-1.021	-1.032	-1.045	-1.055	-1.066	-1.078	-1.088	-1.099	-1.108	-1.119	-1.129	-1.138	-1.149	-1.158	-1.168	-1.178	-1.188	-1.198	-1.206	-1.216	-1.225	-1.235	-1.244	-1.252	-1.261	-1.270	-1.279	-1.286	-1.294	-1.301	-1.308	-1.314	-1.320	-1.326	-1.331	-1.338	-1.342	-1.346	-1.351	-1.354	-1.356	-1.358	-1.359	-1.360	-1.360	-1.359	-1.358	-1.355	-1.354	-1.351	-1.346	-1.342	-1.338	-1.331	-1.325	-1.319	-1.312	-1.305	-1.298	-1.289	-1.280	-1.271	-1.261	-1.252	-1.242	-1.232	-1.222	-1.212	-1.201	-1.192	-1.184	-1.172	-1.164	-1.155	-1.146	-1.136	-1.129	-1.121	-1.115	-1.109	-1.101	-1.096	-1.091	-1.088	-1.085	-1.082	-1.081	-1.080	-1.079	-1.081	-1.081	-1.084	-1.088	-1.090	-1.095	-1.100	-1.106	-1.112	-1.120	-1.129	-1.138	-1.146	-1.156	-1.166	-1.176	-1.189	-1.200	-1.214	-1.226	-1.240	-1.254	-1.268	-1.282	-1.298	-1.312	-1.326	-1.342	-1.358	-1.371	-1.388	-1.404	-1.419	-1.434	-1.449	-1.464	-1.480	-1.494	-1.509	-1.522	-1.538	-1.551	-1.566	-1.579	-1.592	-1.605	-1.618	-1.629	-1.640	-1.652	-1.662	-1.672	-1.682	-1.690	-1.700	-1.708	-1.715	-1.721	-1.728	-1.734	-1.739	-1.742	-1.746	-1.749	-1.752	-1.754	-1.755	-1.756	-1.755	-1.755	-1.752	-1.751	-1.748	-1.744	-1.741	-1.735	-1.730	-1.724	-1.716	-1.709	-1.702	-1.694	-1.685	-1.675	-1.665	-1.655	-1.644	-1.631	-1.620	-1.609	-1.596	-1.584	-1.570	-1.558	-1.542	-1.530	-1.515	-1.501	-1.488	-1.472	-1.459	-1.444	-1.430	-1.415	-1.400	-1.385	-1.370	-1.356	-1.341	-1.329	-1.314	-1.300	-1.286	-1.272	-1.260	-1.248	-1.235	-1.222	-1.211	-1.199	-1.189	-1.178	-1.168	-1.158	-1.149	-1.139	-1.131	-1.124	-1.115	-1.108	-1.101	-1.095	-1.089	-1.082	-1.079	-1.072	-1.069	-1.065	-1.062	-1.060	-1.058	-1.055	-1.054	-1.052	-1.051	-1.052	-1.051	-1.051	-1.052	-1.054	-1.055	-1.056	-1.060	-1.061	-1.064	-1.068	-1.070	-1.074	-1.078	-1.081	-1.084	-1.089	-1.092	-1.098	-1.102	-1.108	-1.111	-1.116	-1.121	-1.126	-1.131	-1.136	-1.142	-1.146	-1.151	-1.158	-1.162	-1.168	-1.172	-1.179	-1.185	-1.190	-1.195	-1.200	-1.205	-1.211	-1.216	-1.221	-1.228	-1.232	-1.238	-1.242	-1.248	-1.252	-1.259	-1.262	-1.268	-1.274	-1.278	-1.284	-1.289	-1.294	-1.299	-1.304	-1.308	-1.314	-1.319	-1.324	-1.329	-1.332	-1.338	-1.342	-1.346	-1.351	-1.356	-1.361	-1.366	-1.371	-1.375	-1.380	-1.385	-1.390	-1.395	-1.400	-1.404	-1.409	-1.415	-1.419	-1.425	-1.430	-1.436	-1.441	-1.446	-1.452	-1.459	-1.466	-1.472	-1.478	-1.485	-1.492	-1.500	-1.508	-1.515	-1.525	-1.532	-1.541	-1.550	-1.560	-1.571	-1.581	-1.591	-1.602	-1.614	-1.626	-1.638	-1.651	-1.664	-1.678	-1.690	-1.704	-1.719	-1.734	-1.749	-1.764	-1.780	-1.795	-1.811	-1.828	-1.844	-1.861	-1.879	-1.895	-1.912	-1.930	-1.950	-1.968	-1.985	-2.004	-2.021	-2.041	-2.059	-2.078	-2.094	-2.112	-2.131	-2.149	-2.165	-2.182	-2.200	-2.218	-2.232	-2.249	-2.265	-2.280	-2.295	-2.309	-2.324	-2.336	-2.349	-2.361	-2.372	-2.385	-2.395	-2.406	-2.415	-2.424	-2.431	-2.440	-2.446	-2.452	-2.458	-2.462	-2.466	-2.470	-2.474	-2.475	-2.478	-2.478	-2.478	-2.478	-2.475	-2.474	-2.472	-2.469	-2.465	-2.462	-2.456	-2.452	-2.446	-2.440	-2.432	-2.426	-2.419	-2.410	-2.402	-2.394	-2.385	-2.374	-2.365	-2.354	-2.345	-2.332	-2.321	-2.310	-2.299	-2.288	-2.275	-2.264	-2.251	-2.239	-2.228	-2.216	-2.202	-2.191	-2.179	-2.166	-2.154	-2.144	-2.131	-2.119	-2.106	-2.095	-2.084	-2.072	-2.061	-2.050	-2.039	-2.027	-2.018	-2.007	-1.996	-1.988	-1.978	-1.968	-1.959	-1.950	-1.941	-1.934	-1.925	-1.919	-1.910	-1.902	-1.896	-1.890	-1.885	-1.878	-1.872	-1.868	-1.862	-1.859	-1.855	-1.851	-1.848	-1.846	-1.842	-1.841	-1.840	-1.839	-1.839	-1.839	-1.839	-1.840	-1.842	-1.842	-1.846	-1.849	-1.852	-1.855	-1.860	-1.864	-1.869	-1.874	-1.879	-1.886	-1.891	-1.898	-1.904	-1.911	-1.918	-1.925	-1.931	-1.940	-1.946	-1.955	-1.962	-1.970	-1.978	-1.985	-1.994	-2.001	-2.007	-2.015	-2.022	-2.029	-2.035	-2.041	-2.047	-2.054	-2.058	-2.062	-2.068	-2.071	-2.076	-2.078	-2.081	-2.082	-2.084	-2.084	-2.085	-2.085	-2.085	-2.084	-2.081	-2.080	-2.076	-2.074	-2.070	-2.065	-2.062	-2.056	-2.051	-2.045	-2.040	-2.034	-2.026	-2.020	-2.013	-2.005	-1.998	-1.989	-1.981	-1.971	-1.962	-1.954	-1.945	-1.936	-1.926	-1.918	-1.909	-1.900	-1.891	-1.882	-1.874	-1.865	-1.858	-1.849	-1.840	-1.834	-1.825	-1.818	-1.810	-1.802	-1.795	-1.788	-1.781	-1.775	-1.768	-1.762	-1.756	-1.751	-1.744	-1.739	-1.734	-1.730	-1.724	-1.720	-1.715	-1.711	-1.706	-1.704	-1.699	-1.696	-1.691	-1.688	-1.685	-1.681	-1.678	-1.675	-1.670	-1.668	-1.665	-1.660	-1.658	-1.654	-1.651	-1.648	-1.644	-1.640	-1.636	-1.632	-1.629	-1.625	-1.621	-1.616	-1.612	-1.608	-1.604	-1.599	-1.595	-1.590	-1.585	-1.579	-1.574	-1.569	-1.562	-1.558	-1.551	-1.545	-1.540	-1.534	-1.528	-1.520	-1.514	-1.508	-1.500	-1.495	-1.488	-1.480	-1.474	-1.468	-1.461	-1.455	-1.449	-1.441	-1.435	-1.429	-1.422	-1.416	-1.410	-1.404	-1.398	-1.391	-1.386	-1.379	-1.374	-1.368	-1.362	-1.358	-1.351	-1.346	-1.341	-1.336	-1.331	-1.326	-1.322	-1.318	-1.314	-1.310	-1.306	-1.304	-1.300	-1.298	-1.294	-1.290	-1.289	-1.285	-1.284	-1.282	-1.280	-1.279	-1.278	-1.275	-1.274	-1.274	-1.271	-1.271	-1.271	-1.272	-1.271	-1.272	-1.275	-1.276	-1.279	-1.281	-1.284	-1.288	-1.291	-1.296	-1.302	-1.308	-1.314	-1.321	-1.329	-1.338	-1.346	-1.355	-1.366	-1.379	-1.390	-1.402	-1.416	-1.431	-1.446	-1.462	-1.481	-1.499	-1.518	-1.538	-1.559	-1.580	-1.602	-1.625	-1.650	-1.675	-1.700	-1.728	-1.755	-1.782	-1.810	-1.840	-1.869	-1.899	-1.930	-1.961	-1.992	-2.025	-2.056	-2.088	-2.120	-2.152	-2.185	-2.216	-2.249	-2.280	-2.311	-2.342	-2.375	-2.405	-2.436	-2.465	-2.495	-2.522	-2.551	-2.580	-2.605	-2.631	-2.656	-2.681	-2.704	-2.726	-2.748	-2.768	-2.788	-2.806	-2.824	-2.841	-2.856	-2.872	-2.886	-2.899	-2.911	-2.922	-2.932	-2.942	-2.950	-2.958	-2.965	-2.971	-2.976	-2.980	-2.984	-2.988	-2.989	-2.990	-2.990	-2.990	-2.990	-2.988	-2.985	-2.982	-2.979	-2.976	-2.971	-2.966	-2.960	-2.955	-2.948	-2.940	-2.934	-2.925	-2.916	-2.906	-2.898	-2.888	-2.878	-2.866	-2.855	-2.842	-2.831	-2.818	-2.805	-2.792	-2.776	-2.762	-2.746	-2.731	-2.715	-2.699	-2.681	-2.664	-2.646	-2.628	-2.610	-2.591	-2.572	-2.552	-2.532	-2.514	-2.494	-2.472	-2.452	-2.432	-2.411	-2.391	-2.370	-2.349	-2.329	-2.308	-2.286	-2.265	-2.245	-2.225	-2.205	-2.185	-2.165	-2.146	-2.128	-2.109	-2.090	-2.072	-2.055	-2.038	-2.021	-2.006	-1.990	-1.975	-1.960	-1.946	-1.932	-1.920	-1.906	-1.895	-1.884	-1.872	-1.861	-1.851	-1.841	-1.831	-1.822	-1.814	-1.805	-1.795	-1.786	-1.778	-1.770	-1.761	-1.755	-1.745	-1.739	-1.730	-1.722	-1.714	-1.706	-1.699	-1.690	-1.681	-1.672	-1.664	-1.655	-1.645	-1.636	-1.625	-1.615	-1.605	-1.595	-1.585	-1.574	-1.561	-1.550	-1.539	-1.528	-1.515	-1.504	-1.491	-1.480	-1.468	-1.456	-1.444	-1.431	-1.420	-1.409	-1.399	-1.388	-1.376	-1.366	-1.358	-1.346	-1.339	-1.330	-1.322	-1.316	-1.309	-1.304	-1.299	-1.295	-1.291	-1.290	-1.289	-1.289	-1.289	-1.291	-1.294	-1.298	-1.302	-1.309	-1.316	-1.324	-1.334	-1.345	-1.356	-1.370	-1.382	-1.398	-1.415	-1.431	-1.450	-1.470	-1.490	-1.512	-1.535	-1.559	-1.582	-1.608	-1.635	-1.662	-1.690	-1.719	-1.749	-1.780	-1.811	-1.844	-1.878	-1.911	-1.946	-1.980	-2.016	-2.054	-2.091	-2.128	-2.165	-2.204	-2.241	-2.280	-2.319	-2.359	-2.399	-2.438	-2.478	-2.516	-2.556	-2.596	-2.636	-2.676	-2.716	-2.755	-2.795	-2.834	-2.874	-2.912	-2.950	-2.989	-3.026	-3.064	-3.100	-3.136	-3.171	-3.206	-3.240	-3.275	-3.308	-3.339	-3.371	-3.401	-3.431	-3.459	-3.489	-3.515	-3.541	-3.568	-3.592	-3.615	-3.639	-3.660	-3.681	-3.701	-3.720	-3.736	-3.754	-3.770	-3.785	-3.799	-3.812	-3.825	-3.835	-3.845	-3.854	-3.862	-3.870	-3.878	-3.884	-3.890	-3.894	-3.898	-3.901	-3.902	-3.905	-3.905	-3.905	-3.905	-3.904	-3.902	-3.900	-3.898	-3.894	-3.890	-3.886	-3.881	-3.875	-3.870	-3.864	-3.858	-3.850	-3.842	-3.834	-3.825	-3.816	-3.806	-3.795	-3.785	-3.774	-3.762	-3.750	-3.738	-3.725	-3.711	-3.698	-3.681	-3.666	-3.651	-3.635	-3.619	-3.600	-3.582	-3.564	-3.544	-3.525	-3.504	-3.482	-3.460	-3.438	-3.415	-3.392	-3.369	-3.345	-3.320	-3.295	-3.269	-3.244	-3.218	-3.191	-3.164	-3.138	-3.110	-3.082	-3.056	-3.029	-3.001	-2.974	-2.946	-2.920	-2.891	-2.865	-2.838	-2.811	-2.785	-2.760	-2.734	-2.708	-2.684	-2.660	-2.635	-2.612	-2.590	-2.568	-2.548	-2.526	-2.506	-2.488	-2.469	-2.451	-2.434	-2.418	-2.402	-2.388	-2.374	-2.360	-2.348	-2.336	-2.325	-2.315	-2.306	-2.298	-2.289	-2.282	-2.276	-2.270	-2.266	-2.261	-2.258	-2.255	-2.251	-2.250	-2.249	-2.248	-2.248	-2.248	-2.249	-2.250	-2.251	-2.254	-2.255	-2.259	-2.262	-2.266	-2.270	-2.275	-2.279	-2.285	-2.290	-2.296	-2.302	-2.309	-2.316	-2.322	-2.331	-2.338	-2.346	-2.355	-2.362	-2.371	-2.379	-2.389	-2.398	-2.408	-2.418	-2.428	-2.438	-2.448	-2.458	-2.468	-2.478	-2.489	-2.500	-2.511	-2.521	-2.532	-2.544	-2.555	-2.566	-2.578	-2.590	-2.602	-2.614	-2.626	-2.638	-2.650	-2.662	-2.675	-2.688	-2.699	-2.712	-2.725	-2.738	-2.749	-2.762	-2.775	-2.788	-2.800	-2.812	-2.825	-2.838	-2.849	-2.862	-2.874	-2.886	-2.898	-2.910	-2.921	-2.932	-2.944	-2.954	-2.965	-2.976	-2.986	-2.995	-3.004	-3.014	-3.022	-3.031	-3.039	-3.048	-3.054	-3.061	-3.068	-3.072	-3.078	-3.082	-3.088	-3.090	-3.094	-3.096	-3.099	-3.100	-3.101	-3.101	-3.102	-3.101	-3.100	-3.100	-3.098	-3.095	-3.091	-3.088	-3.084	-3.079	-3.074	-3.069	-3.064	-3.058	-3.052	-3.046	-3.040	-3.032	-3.026	-3.019	-3.011	-3.006	-2.999	-2.991	-2.985	-2.979	-2.971	-2.965	-2.959	-2.952	-2.946	-2.942	-2.936	-2.931	-2.929	-2.924	-2.920	-2.915	-2.914	-2.910	-2.909	-2.906	-2.904	-2.904	-2.904	-2.902	-2.902	-2.904	-2.904	-2.905	-2.906	-2.908	-2.910	-2.911	-2.914	-2.918	-2.920	-2.921	-2.925	-2.928	-2.930	-2.932	-2.935	-2.938	-2.940	-2.942	-2.944	-2.945	-2.946	-2.948	-2.949	-2.949	-2.949	-2.949	-2.949	-2.949	-2.948	-2.946	-2.945	-2.941	-2.938	-2.935	-2.930	-2.928	-2.922	-2.916	-2.911	-2.905	-2.899	-2.891	-2.884	-2.875	-2.868	-2.860	-2.850	-2.841	-2.832	-2.822	-2.812	-2.801	-2.791	-2.779	-2.768	-2.756	-2.744	-2.731	-2.719	-2.706	-2.692	-2.680	-2.666	-2.652	-2.640	-2.626	-2.612	-2.599	-2.586	-2.571	-2.559	-2.545	-2.531	-2.516	-2.504	-2.491	-2.476	-2.464	-2.451	-2.438	-2.426	-2.414	-2.401	-2.390	-2.378	-2.366	-2.355	-2.345	-2.334	-2.324	-2.315	-2.305	-2.295	-2.286	-2.278	-2.270	-2.261	-2.255	-2.248	-2.240	-2.232	-2.228	-2.220	-2.215	-2.210	-2.204	-2.199	-2.194	-2.188	-2.181	-2.178	-2.171	-2.166	-2.162	-2.156	-2.151	-2.145	-2.140	-2.135	-2.130	-2.124	-2.118	-2.112	-2.105	-2.099	-2.091	-2.085	-2.076	-2.070	-2.061	-2.054	-2.045	-2.036	-2.027	-2.019	-2.009	-1.999	-1.990	-1.980	-1.970	-1.959	-1.949	-1.939	-1.929	-1.919	-1.906	-1.898	-1.888	-1.876	-1.866	-1.856	-1.848	-1.838	-1.828	-1.818	-1.809	-1.800	-1.791	-1.782	-1.776	-1.769	-1.761	-1.754	-1.749	-1.742	-1.736	-1.730	-1.725	-1.721	-1.715	-1.711	-1.708	-1.702	-1.699	-1.695	-1.692	-1.690	-1.688	-1.684	-1.682	-1.680	-1.678	-1.675	-1.674	-1.671	-1.669	-1.666	-1.664	-1.661	-1.658	-1.655	-1.652	-1.649	-1.646	-1.644	-1.639	-1.635	-1.631	-1.628	-1.622	-1.619	-1.615	-1.610	-1.606	-1.600	-1.596	-1.592	-1.588	-1.581	-1.578	-1.572	-1.569	-1.564	-1.561	-1.558	-1.552	-1.550	-1.548	-1.545	-1.542	-1.541	-1.540	-1.539	-1.539	-1.540	-1.541	-1.542	-1.544	-1.546	-1.550	-1.552	-1.558	-1.562	-1.569	-1.574	-1.580	-1.588	-1.595	-1.604	-1.612	-1.621	-1.631	-1.641	-1.651	-1.661	-1.674	-1.685	-1.695	-1.708	-1.719	-1.731	-1.742	-1.755	-1.768	-1.779	-1.790	-1.802	-1.815	-1.825	-1.835	-1.846	-1.856	-1.866	-1.875	-1.884	-1.891	-1.899	-1.905	-1.911	-1.918	-1.922	-1.926	-1.929	-1.931	-1.932	-1.932	-1.932	-1.931	-1.930	-1.928	-1.924	-1.919	-1.914	-1.908	-1.900	-1.891	-1.882	-1.872	-1.862	-1.851	-1.838	-1.825	-1.810	-1.796	-1.780	-1.765	-1.748	-1.730	-1.711	-1.691	-1.672	-1.651	-1.630	-1.609	-1.588	-1.565	-1.541	-1.519	-1.495	-1.471	-1.446	-1.422	-1.399	-1.374	-1.350	-1.325	-1.300	-1.275	-1.250	-1.226	-1.201	-1.178	-1.154	-1.129	-1.106	-1.082	-1.060	-1.038	-1.016	-0.994	-0.974	-0.952	-0.932	-0.914	-0.895	-0.878	-0.860	-0.842	-0.826	-0.810	-0.796	-0.782	-0.769	-0.756	-0.744	-0.732	-0.721	-0.711	-0.701	-0.692	-0.685	-0.676	-0.670	-0.661	-0.655	-0.651	-0.645	-0.640	-0.636	-0.632	-0.629	-0.625	-0.624	-0.620	-0.618	-0.616	-0.614	-0.612	-0.610	-0.609	-0.608	-0.606	-0.606	-0.605	-0.604	-0.602	-0.602	-0.601	-0.600	-0.600	-0.599	-0.599	-0.598	-0.598	-0.596	-0.596	-0.598	-0.599	-0.599	-0.600	-0.601	-0.602	-0.605	-0.608	-0.611	-0.614	-0.618	-0.621	-0.626	-0.632	-0.638	-0.645	-0.652	-0.661	-0.669	-0.679	-0.688	-0.699	-0.710	-0.722	-0.736	-0.750	-0.765	-0.780	-0.795	-0.811	-0.828	-0.844	-0.861	-0.879	-0.896	-0.915	-0.932	-0.951	-0.970	-0.989	-1.009	-1.028	-1.045	-1.064	-1.081	-1.099	-1.116	-1.131	-1.148	-1.162	-1.178	-1.190	-1.201	-1.212	-1.224	-1.232	-1.241	-1.249	-1.254	-1.259	-1.262	-1.265	-1.266	-1.266	-1.265	-1.262	-1.260	-1.255	-1.248	-1.240	-1.232	-1.222	-1.211	-1.201	-1.188	-1.175	-1.161	-1.148	-1.130	-1.115	-1.099	-1.081	-1.064	-1.046	-1.029	-1.010	-0.991	-0.972	-0.954	-0.936	-0.918	-0.899	-0.881	-0.864	-0.845	-0.828	-0.812	-0.796	-0.780	-0.765	-0.750	-0.736	-0.724	-0.710	-0.699	-0.688	-0.678	-0.668	-0.656	-0.648	-0.640	-0.632	-0.625	-0.619	-0.612	-0.608	-0.601	-0.598	-0.594	-0.590	-0.586	-0.584	-0.580	-0.578	-0.576	-0.572	-0.571	-0.569	-0.566	-0.565	-0.564	-0.561	-0.560	-0.558	-0.556	-0.555	-0.552	-0.550	-0.549	-0.545	-0.542	-0.540	-0.536	-0.534	-0.529	-0.528	-0.522	-0.519	-0.515	-0.511	-0.506	-0.501	-0.498	-0.492	-0.489	-0.484	-0.480	-0.475	-0.470	-0.465	-0.461	-0.456	-0.454	-0.449	-0.444	-0.441	-0.436	-0.432	-0.431	-0.428	-0.425	-0.422	-0.421	-0.420	-0.419	-0.418	-0.418	-0.418	-0.418	-0.419	-0.420	-0.421	-0.424	-0.426	-0.429	-0.431	-0.435	-0.439	-0.442	-0.448	-0.452	-0.458	-0.462	-0.468	-0.474	-0.480	-0.485	-0.491	-0.496	-0.502	-0.507	-0.512	-0.519	-0.524	-0.529	-0.534	-0.538	-0.542	-0.546	-0.550	-0.552	-0.555	-0.556	-0.558	-0.559	-0.558	-0.556	-0.555	-0.554	-0.551	-0.548	-0.542	-0.538	-0.531	-0.525	-0.518	-0.509	-0.500	-0.490	-0.480	-0.469	-0.458	-0.445	-0.432	-0.419	-0.404	-0.390	-0.375	-0.361	-0.345	-0.330	-0.314	-0.298	-0.282	-0.266	-0.249	-0.232	-0.216	-0.200	-0.185	-0.169	-0.154	-0.139	-0.124	-0.110	-0.096	-0.084	-0.071	-0.059	-0.048	-0.038	-0.028	-0.019	-0.010	-0.001	0.004	0.011	0.015	0.021	0.025	0.028	0.031	0.032	0.034	0.034	0.034	0.032	0.032	0.030	0.029	0.025	0.021	0.018	0.012	0.009	0.002	-0.002	-0.009	-0.015	-0.021	-0.028	-0.035	-0.042	-0.049	-0.056	-0.064	-0.071	-0.079	-0.086	-0.094	-0.100	-0.108	-0.116	-0.122	-0.129	-0.136	-0.144	-0.151	-0.158	-0.164	-0.170	-0.176	-0.184	-0.190	-0.195	-0.201	-0.209	-0.215	-0.220	-0.226	-0.232	-0.239	-0.244	-0.250	-0.255	-0.261	-0.266	-0.271	-0.276	-0.282	-0.288	-0.292	-0.298	-0.302	-0.309	-0.314	-0.319	-0.325	-0.330	-0.335	-0.340	-0.345	-0.350	-0.356	-0.361	-0.365	-0.370	-0.375	-0.380	-0.385	-0.390	-0.394	-0.399	-0.402	-0.406	-0.410	-0.414	-0.418	-0.420	-0.424	-0.426	-0.429	-0.432	-0.434	-0.436	-0.438	-0.439	-0.440	-0.440	-0.441	-0.441	-0.441	-0.440	-0.440	-0.440	-0.438	-0.436	-0.435	-0.431	-0.430	-0.426	-0.422	-0.419	-0.415	-0.411	-0.405	-0.400	-0.395	-0.389	-0.384	-0.378	-0.370	-0.364	-0.358	-0.350	-0.342	-0.335	-0.328	-0.319	-0.311	-0.302	-0.295	-0.286	-0.278	-0.270	-0.262	-0.255	-0.246	-0.238	-0.229	-0.220	-0.212	-0.205	-0.198	-0.190	-0.185	-0.178	-0.171	-0.166	-0.160	-0.156	-0.151	-0.148	-0.144	-0.141	-0.138	-0.136	-0.134	-0.132	-0.134	-0.132	-0.134	-0.135	-0.138	-0.140	-0.142	-0.146	-0.150	-0.155	-0.160	-0.166	-0.174	-0.180	-0.189	-0.198	-0.208	-0.216	-0.228	-0.239	-0.251	-0.265	-0.278	-0.292	-0.305	-0.320	-0.335	-0.352	-0.368	-0.385	-0.402	-0.420	-0.436	-0.455	-0.474	-0.492	-0.511	-0.531	-0.550	-0.570	-0.589	-0.608	-0.628	-0.646	-0.665	-0.684	-0.702	-0.721	-0.739	-0.756	-0.774	-0.790	-0.806	-0.820	-0.834	-0.848	-0.861	-0.872	-0.882	-0.892	-0.901	-0.910	-0.916	-0.922	-0.928	-0.930	-0.932	-0.934	-0.934	-0.931	-0.929	-0.925	-0.920	-0.912	-0.905	-0.895	-0.885	-0.874	-0.861	-0.848	-0.832	-0.815	-0.799	-0.780	-0.761	-0.741	-0.721	-0.700	-0.678	-0.656	-0.634	-0.610	-0.588	-0.564	-0.540	-0.518	-0.494	-0.470	-0.446	-0.425	-0.402	-0.380	-0.358	-0.338	-0.318	-0.298	-0.280	-0.262	-0.245	-0.230	-0.215	-0.200	-0.186	-0.175	-0.164	-0.154	-0.145	-0.136	-0.130	-0.125	-0.121	-0.116	-0.114	-0.112	-0.111	-0.111	-0.112	-0.114	-0.116	-0.120	-0.122	-0.126	-0.131	-0.135	-0.140	-0.145	-0.151	-0.158	-0.162	-0.168	-0.174	-0.179	-0.185	-0.189	-0.192	-0.199	-0.201	-0.205	-0.208	-0.211	-0.212	-0.214	-0.215	-0.215	-0.215	100.000	5.000	2.000	1.000	7.000	0.000	0.000	0.000	0.000	0.000	0.000	0.000	0.000	0.000	0.000	0.000	0.000	0.000	4.315	4.305	4.295	4.285	4.275	4.265	4.255	4.248	4.238	4.228	4.219	4.206	4.196	4.186	4.176	4.165	4.155	4.145	4.134	4.122	4.111	4.100	4.089	4.077	4.065	4.052	4.040	4.028	4.014	4.001	3.988	3.974	3.960	3.945	3.931	3.916	3.902	3.888	3.872	3.856	3.841	3.825	3.809	3.792	3.778	3.761	3.745	3.730	3.714	3.698	3.682	3.666	3.651	3.638	3.621	3.608	3.594	3.579	3.566	3.554	3.541	3.530	3.518	3.508	3.498	3.488	3.479	3.470	3.464	3.456	3.451	3.446	3.441	3.439	3.436	3.434	3.432	3.432	3.432	3.435	3.438	3.440	3.445	3.449	3.455	3.461	3.468	3.476	3.484	3.492	3.502	3.511	3.522	3.534	3.544	3.556	3.568	3.581	3.594	3.606	3.619	3.632	3.645	3.658	3.671	3.684	3.696	3.708	3.721	3.732	3.744	3.756	3.766	3.776	3.786	3.794	3.801	3.809	3.815	3.821	3.826	3.830	3.834	3.838	3.838	3.839	3.838	3.836	3.835	3.831	3.828	3.822	3.816	3.809	3.800	3.790	3.781	3.769	3.758	3.745	3.731	3.718	3.701	3.684	3.666	3.649	3.629	3.610	3.589	3.569	3.546	3.525	3.501	3.479	3.456	3.432	3.408	3.382	3.359	3.334	3.309	3.284	3.259	3.232	3.209	3.184	3.160	3.135	3.110	3.086	3.062	3.040	3.016	2.995	2.974	2.952	2.932	2.912	2.894	2.876	2.859	2.841	2.826	2.811	2.799	2.785	2.772	2.762	2.751	2.742	2.734	2.726	2.721	2.715	2.710	2.708	2.704	2.702	2.701	2.701	2.701	2.704	2.706	2.709	2.712	2.716	2.721	2.726	2.732	2.739	2.746	2.754	2.761	2.770	2.779	2.788	2.795	2.805	2.814	2.822	2.830	2.839	2.848	2.856	2.865	2.872	2.881	2.889	2.898	2.905	2.911	2.919	2.926	2.931	2.939	2.944	2.949	2.954	2.959	2.962	2.966	2.970	2.972	2.976	2.980	2.982	2.984	2.985	2.988	2.988	2.989	2.990	2.990	2.990	2.991	2.990	2.991	2.990	2.989	2.989	2.988	2.986	2.986	2.984	2.982	2.982	2.980	2.980	2.979	2.976	2.975	2.974	2.971	2.970	2.969	2.965	2.964	2.961	2.959	2.956	2.952	2.950	2.948	2.945	2.941	2.939	2.935	2.930	2.926	2.922	2.919	2.914	2.909	2.905	2.900	2.895	2.891	2.885	2.880	2.875	2.870	2.865	2.860	2.855	2.850	2.845	2.840	2.835	2.831	2.826	2.822	2.818	2.814	2.810	2.806	2.804	2.801	2.799	2.795	2.795	2.792	2.792	2.790	2.790	2.788	2.788	2.789	2.790	2.791	2.792	2.794	2.796	2.799	2.802	2.805	2.809	2.812	2.818	2.821	2.826	2.831	2.836	2.841	2.848	2.854	2.860	2.866	2.872	2.881	2.888	2.895	2.902	2.909	2.916	2.925	2.931	2.940	2.948	2.955	2.962	2.972	2.980	2.988	2.996	3.005	3.014	3.021	3.031	3.039	3.048	3.056	3.065	3.074	3.084	3.091	3.101	3.111	3.120	3.129	3.139	3.149	3.158	3.168	3.176	3.186	3.196	3.205	3.215	3.226	3.236	3.246	3.255	3.265	3.275	3.285	3.294	3.304	3.314	3.324	3.332	3.341	3.350	3.359	3.368	3.376	3.384	3.391	3.399	3.406	3.412	3.419	3.424	3.430	3.435	3.439	3.442	3.445	3.449	3.451	3.452	3.452	3.452	3.454	3.452	3.450	3.449	3.445	3.440	3.435	3.429	3.421	3.412	3.404	3.395	3.385	3.372	3.360	3.348	3.332	3.316	3.300	3.282	3.265	3.246	3.226	3.205	3.184	3.161	3.139	3.115	3.089	3.064	3.039	3.014	2.985	2.956	2.929	2.899	2.870	2.841	2.811	2.781	2.752	2.721	2.692	2.662	2.632	2.604	2.574	2.546	2.516	2.488	2.460	2.434	2.408	2.381	2.355	2.330	2.306	2.282	2.261	2.239	2.219	2.199	2.181	2.162	2.146	2.131	2.118	2.104	2.091	2.080	2.070	2.061	2.052	2.047	2.040	2.036	2.031	2.029	2.027	2.026	2.026	2.027	2.029	2.031	2.035	2.040	2.045	2.050	2.055	2.061	2.069	2.076	2.085	2.092	2.101	2.110	2.120	2.129	2.139	2.149	2.159	2.169	2.179	2.189	2.199	2.209	2.220	2.230	2.240	2.248	2.258	2.265	2.274	2.282	2.290	2.299	2.305	2.312	2.319	2.325	2.330	2.335	2.339	2.342	2.348	2.351	2.351	2.354	2.355	2.356	2.356	2.355	2.355	2.352	2.351	2.348	2.345	2.340	2.335	2.329	2.322	2.315	2.309	2.299	2.291	2.282	2.272	2.264	2.254	2.242	2.231	2.220	2.209	2.196	2.184	2.170	2.158	2.144	2.131	2.119	2.105	2.091	2.079	2.065	2.051	2.039	2.025	2.013	2.000	1.988	1.976	1.964	1.951	1.941	1.930	1.920	1.910	1.900	1.891	1.882	1.874	1.866	1.859	1.852	1.845	1.840	1.834	1.830	1.825	1.821	1.818	1.814	1.811	1.809	1.806	1.804	1.802	1.801	1.800	1.799	1.798	1.798	1.796	1.796	1.796	1.795	1.795	1.795	1.795	1.795	1.795	1.795	1.794	1.791	1.790	1.788	1.785	1.784	1.780	1.778	1.772	1.769	1.765	1.760	1.755	1.749	1.742	1.736	1.729	1.721	1.712	1.704	1.695	1.685	1.674	1.662	1.652	1.640	1.629	1.616	1.602	1.589	1.574	1.560	1.545	1.529	1.514	1.498	1.481	1.466	1.450	1.432	1.418	1.400	1.385	1.369	1.352	1.338	1.321	1.306	1.292	1.278	1.265	1.251	1.238	1.226	1.215	1.205	1.194	1.185	1.176	1.169	1.162	1.158	1.152	1.149	1.145	1.144	1.142	1.144	1.145	1.148	1.152	1.156	1.162	1.168	1.175	1.184	1.192	1.204	1.215	1.228	1.240	1.254	1.269	1.284	1.300	1.316	1.332	1.350	1.369	1.388	1.406	1.425	1.445	1.465	1.485	1.505	1.525	1.545	1.565	1.586	1.608	1.626	1.648	1.668	1.688	1.706	1.725	1.742	1.761	1.780	1.798	1.814	1.831	1.846	1.862	1.878	1.892	1.906	1.921	1.935	1.948	1.959	1.971	1.982	1.994	2.002	2.013	2.021	2.030	2.039	2.046	2.054	2.060	2.065	2.071	2.076	2.080	2.084	2.088	2.090	2.092	2.094	2.096	2.099	2.099	2.099	2.100	2.100	2.099	2.099	2.098	2.096	2.094	2.091	2.090	2.088	2.084	2.081	2.078	2.075	2.071	2.068	2.064	2.060	2.056	2.051	2.047	2.042	2.040	2.035	2.030	2.026	2.022	2.019	2.015	2.011	2.007	2.004	2.001	1.999	1.996	1.992	1.991	1.989	1.986	1.986	1.984	1.982	1.982	1.981	1.981	1.980	1.980	1.980	1.981	1.981	1.981	1.982	1.985	1.985	1.986	1.989	1.990	1.991	1.994	1.995	1.998	1.999	2.001	2.002	2.002	2.002	2.005	2.005	2.005	2.006	2.005	2.006	2.005	2.004	2.002	2.001	1.999	1.996	1.995	1.991	1.986	1.982	1.978	1.972	1.966	1.961	1.954	1.948	1.940	1.934	1.925	1.916	1.908	1.898	1.888	1.876	1.866	1.855	1.845	1.834	1.822	1.811	1.800	1.789	1.778	1.766	1.755	1.742	1.732	1.721	1.709	1.699	1.688	1.679	1.668	1.659	1.650	1.640	1.631	1.625	1.618	1.611	1.605	1.599	1.594	1.590	1.586	1.584	1.582	1.582	1.581	1.582	1.584	1.585	1.588	1.591	1.596	1.601	1.608	1.614	1.621	1.630	1.639	1.649	1.659	1.670	1.682	1.695	1.708	1.720	1.734	1.748	1.762	1.776	1.792	1.808	1.824	1.839	1.855	1.870	1.886	1.904	1.918	1.934	1.950	1.966	1.980	1.996	2.007	2.021	2.035	2.047	2.060	2.070	2.080	2.091	2.101	2.109	2.118	2.124	2.130	2.135	2.140	2.144	2.146	2.149	2.150	2.150	2.150	2.149	2.146	2.145	2.141	2.138	2.134	2.129	2.122	2.116	2.110	2.102	2.095	2.088	2.080	2.071	2.064	2.055	2.047	2.040	2.033	2.025	2.019	2.013	2.006	2.000	1.995	1.990	1.986	1.982	1.980	1.979	1.978	1.978	1.979	1.981	1.985	1.989	1.995	2.002	2.010	2.019	2.029	2.040	2.051	2.065	2.080	2.096	2.112	2.130	2.149	2.169	2.189	2.210	2.234	2.256	2.280	2.304	2.328	2.354	2.379	2.404	2.430	2.456	2.484	2.510	2.536	2.561	2.586	2.611	2.638	2.661	2.685	2.708	2.731	2.752	2.772	2.792	2.812	2.830	2.846	2.861	2.876	2.890	2.900	2.910	2.919	2.925	2.931	2.935	2.939	2.939	2.938	2.935	2.931	2.925	2.918	2.910	2.899	2.888	2.874	2.859	2.841	2.825	2.805	2.784	2.762	2.738	2.714	2.689	2.662	2.632	2.604	2.572	2.541	2.509	2.476	2.441	2.408	2.372	2.335	2.300	2.264	2.225	2.189	2.151	2.114	2.076	2.038	2.000	1.962	1.925	1.888	1.851	1.814	1.778	1.741	1.705	1.670	1.638	1.602	1.570	1.538	1.506	1.476	1.445	1.416	1.389	1.361	1.335	1.309	1.285	1.262	1.240	1.218	1.199	1.179	1.160	1.142	1.126	1.111	1.096	1.084	1.071	1.060	1.050	1.041	1.032	1.026	1.020	1.015	1.010	1.008	1.004	1.002	1.002	1.001	1.002	1.004	1.005	1.010	1.012	1.018	1.022	1.030	1.035	1.042	1.050	1.058	1.065	1.074	1.082	1.092	1.101	1.111	1.121	1.131	1.142	1.152	1.164	1.172	1.184	1.194	1.205	1.215	1.224	1.234	1.242	1.250	1.259	1.266	1.274	1.280	1.286	1.292	1.298	1.301	1.304	1.306	1.309	1.309	1.309	1.309	1.308	1.305	1.302	1.299	1.295	1.290	1.284	1.279	1.271	1.262	1.255	1.246	1.236	1.228	1.216	1.206	1.196	1.184	1.172	1.161	1.150	1.139	1.128	1.116	1.106	1.095	1.085	1.075	1.066	1.058	1.050	1.042	1.036	1.030	1.026	1.021	1.019	1.019	1.016	1.019	1.020	1.022	1.028	1.032	1.040	1.048	1.056	1.066	1.078	1.089	1.104	1.118	1.134	1.150	1.169	1.188	1.206	1.226	1.246	1.269	1.291	1.312	1.338	1.360	1.382	1.406	1.430	1.454	1.478	1.500	1.521	1.542	1.564	1.584	1.605	1.622	1.641	1.659	1.674	1.689	1.702	1.714	1.725	1.735	1.742	1.749	1.755	1.758	1.761	1.761	1.760	1.759	1.755	1.749	1.744	1.738	1.728	1.716	1.704	1.691	1.678	1.662	1.648	1.631	1.614	1.595	1.578	1.559	1.540	1.520	1.501	1.481	1.462	1.441	1.422	1.405	1.385	1.368	1.351	1.335	1.319	1.304	1.290	1.278	1.266	1.258	1.248	1.240	1.234	1.229	1.226	1.224	1.224	1.225	1.228	1.232	1.239	1.246	1.255	1.265	1.278	1.291	1.305	1.322	1.340	1.359	1.379	1.400	1.422	1.446	1.470	1.495	1.521	1.549	1.576	1.604	1.632	1.661	1.691	1.719	1.749	1.779	1.808	1.838	1.866	1.896	1.924	1.952	1.980	2.009	2.035	2.060	2.086	2.109	2.131	2.152	2.174	2.192	2.211	2.229	2.244	2.259	2.274	2.285	2.296	2.305	2.314	2.320	2.325	2.330	2.331	2.332	2.332	2.331	2.329	2.324	2.319	2.311	2.304	2.296	2.286	2.274	2.261	2.248	2.234	2.219	2.201	2.185	2.168	2.150	2.131	2.111	2.092	2.072	2.052	2.033	2.013	1.990	1.970	1.950	1.930	1.909	1.889	1.869	1.848	1.829	1.811	1.792	1.775	1.758	1.741	1.726	1.711	1.696	1.682	1.670	1.659	1.648	1.638	1.628	1.620	1.612	1.605	1.599	1.595	1.590	1.588	1.585	1.582	1.582	1.582	1.584	1.585	1.588	1.590	1.594	1.596	1.600	1.605	1.609	1.615	1.621	1.626	1.631	1.638	1.644	1.650	1.655	1.661	1.666	1.671	1.676	1.680	1.685	1.689	1.691	1.694	1.695	1.695	1.695	1.694	1.692	1.689	1.685	1.681	1.674	1.668	1.660	1.650	1.640	1.629	1.616	1.601	1.586	1.570	1.552	1.534	1.514	1.492	1.470	1.446	1.421	1.396	1.370	1.342	1.311	1.281	1.250	1.216	1.184	1.150	1.115	1.080	1.044	1.006	0.970	0.932	0.894	0.855	0.819	0.780	0.740	0.702	0.664	0.625	0.588	0.549	0.512	0.475	0.438	0.402	0.368	0.331	0.299	0.265	0.234	0.202	0.174	0.144	0.116	0.090	0.064	0.039	0.018	-0.006	-0.026	-0.045	-0.064	-0.080	-0.096	-0.110	-0.124	-0.135	-0.146	-0.155	-0.164	-0.171	-0.178	-0.181	-0.186	-0.190	-0.192	-0.192	-0.194	-0.192	-0.191	-0.189	-0.186	-0.184	-0.180	-0.175	-0.169	-0.164	-0.159	-0.152	-0.146	-0.140	-0.134	-0.126	-0.119	-0.111	-0.105	-0.099	-0.092	-0.085	-0.079	-0.074	-0.068	-0.062	-0.058	-0.051	-0.046	-0.042	-0.039	-0.036	-0.034	-0.031	-0.028	-0.028	-0.026	-0.025	-0.026	-0.028	-0.028	-0.030	-0.032	-0.035	-0.038	-0.042	-0.048	-0.052	-0.059	-0.065	-0.071	-0.079	-0.088	-0.095	-0.104	-0.112	-0.121	-0.131	-0.141	-0.152	-0.162	-0.174	-0.185	-0.196	-0.208	-0.219	-0.231	-0.242	-0.255	-0.269	-0.280	-0.292	-0.305	-0.318	-0.331	-0.344	-0.356	-0.370	-0.381	-0.394	-0.408	-0.420	-0.431	-0.444	-0.458	-0.469	-0.481	-0.492	-0.504	-0.516	-0.528	-0.539	-0.550	-0.562	-0.574	-0.585	-0.595	-0.606	-0.618	-0.629	-0.640	-0.651	-0.662	-0.672	-0.685	-0.695	-0.706	-0.718	-0.729	-0.740	-0.750	-0.762	-0.774	-0.786	-0.798	-0.810	-0.821	-0.834	-0.845	-0.858	-0.870	-0.882	-0.895	-0.910	-0.925	-0.938	-0.952	-0.966	-0.981	-0.996	-1.010	-1.025	-1.040	-1.055	-1.071	-1.086	-1.102	-1.119	-1.135	-1.151	-1.168	-1.184	-1.200	-1.218	-1.234	-1.250	-1.266	-1.282	-1.299	-1.315	-1.332	-1.349	-1.365	-1.381	-1.398	-1.412	-1.428	-1.442	-1.458	-1.471	-1.485	-1.498	-1.510	-1.524	-1.535	-1.546	-1.556	-1.566	-1.576	-1.585	-1.594	-1.601	-1.608	-1.614	-1.619	-1.624	-1.628	-1.630	-1.632	-1.634	-1.634	-1.634	-1.632	-1.630	-1.628	-1.624	-1.619	-1.614	-1.608	-1.601	-1.592	-1.585	-1.576	-1.568	-1.556	-1.546	-1.534	-1.521	-1.510	-1.496	-1.482	-1.469	-1.455	-1.440	-1.425	-1.410	-1.395	-1.379	-1.362	-1.348	-1.331	-1.316	-1.299	-1.284	-1.269	-1.252	-1.238	-1.222	-1.206	-1.192	-1.178	-1.165	-1.150	-1.138	-1.125	-1.111	-1.100	-1.090	-1.080	-1.071	-1.061	-1.052	-1.044	-1.036	-1.029	-1.022	-1.018	-1.012	-1.008	-1.004	-1.000	-0.998	-0.996	-0.995	-0.994	-0.994	-0.992	-0.995	-0.996	-0.999	-1.001	-1.004	-1.006	-1.010	-1.016	-1.021	-1.028	-1.032	-1.040	-1.048	-1.055	-1.061	-1.070	-1.078	-1.086	-1.095	-1.104	-1.114	-1.124	-1.132	-1.142	-1.151	-1.161	-1.171	-1.182	-1.191	-1.202	-1.212	-1.222	-1.232	-1.241	-1.251	-1.261	-1.270	-1.279	-1.289	-1.298	-1.305	-1.314	-1.320	-1.328	-1.334	-1.340	-1.345	-1.349	-1.354	-1.358	-1.360	-1.361	-1.364	-1.365	-1.365	-1.364	-1.362	-1.359	-1.356	-1.351	-1.348	-1.341	-1.335	-1.326	-1.319	-1.309	-1.299	-1.286	-1.275	-1.261	-1.248	-1.232	-1.218	-1.201	-1.184	-1.166	-1.149	-1.129	-1.109	-1.089	-1.068	-1.044	-1.021	-0.999	-0.978	-0.954	-0.931	-0.908	-0.884	-0.860	-0.836	-0.811	-0.789	-0.765	-0.741	-0.719	-0.695	-0.672	-0.651	-0.630	-0.609	-0.589	-0.570	-0.551	-0.534	-0.516	-0.500	-0.486	-0.471	-0.456	-0.445	-0.434	-0.425	-0.415	-0.409	-0.401	-0.396	-0.391	-0.389	-0.385	-0.384	-0.382	-0.384	-0.384	-0.386	-0.390	-0.392	-0.398	-0.404	-0.410	-0.416	-0.425	-0.431	-0.441	-0.449	-0.458	-0.468	-0.476	-0.486	-0.495	-0.506	-0.515	-0.524	-0.534	-0.542	-0.550	-0.559	-0.565	-0.572	-0.579	-0.584	-0.590	-0.594	-0.598	-0.599	-0.602	-0.602	-0.601	-0.601	-0.599	-0.595	-0.592	-0.586	-0.580	-0.574	-0.564	-0.555	-0.545	-0.532	-0.520	-0.506	-0.491	-0.475	-0.459	-0.440	-0.421	-0.402	-0.381	-0.359	-0.336	-0.312	-0.289	-0.264	-0.238	-0.211	-0.185	-0.156	-0.129	-0.101	-0.072	-0.044	-0.014	0.015	0.045	0.076	0.105	0.136	0.166	0.195	0.226	0.255	0.285	0.312	0.341	0.369	0.396	0.422	0.448	0.474	0.498	0.520	0.542	0.564	0.585	0.604	0.621	0.636	0.651	0.665	0.678	0.688	0.696	0.704	0.709	0.714	0.716	0.716	0.716	0.714	0.709	0.704	0.695	0.685	0.674	0.660	0.645	0.629	0.610	0.590	0.569	0.545	0.520	0.495	0.466	0.438	0.409	0.376	0.344	0.311	0.276	0.242	0.206	0.169	0.131	0.095	0.056	0.018	-0.021	-0.060	-0.099	-0.139	-0.176	-0.214	-0.252	-0.291	-0.328	-0.364	-0.400	-0.434	-0.469	-0.501	-0.534	-0.565	-0.595	-0.624	-0.651	-0.678	-0.702	-0.728	-0.749	-0.770	-0.791	-0.809	-0.828	-0.842	-0.859	-0.872	-0.884	-0.894	-0.904	-0.914	-0.921	-0.929	-0.936	-0.941	-0.945	-0.949	-0.952	-0.954	-0.956	-0.959	-0.959	-0.959	-0.960	-0.960	-0.960	-0.960	-0.960	-0.959	-0.960	-0.960	-0.961	-0.961	-0.962	-0.964	-0.965	-0.968	-0.969	-0.971	-0.975	-0.979	-0.982	-0.988	-0.992	-0.998	-1.002	-1.008	-1.014	-1.020	-1.026	-1.031	-1.038	-1.045	-1.051	-1.058	-1.064	-1.069	-1.075	-1.081	-1.086	-1.091	-1.096	-1.100	-1.104	-1.108	-1.109	-1.111	-1.111	-1.111	-1.111	-1.110	-1.108	-1.105	-1.100	-1.096	-1.091	-1.085	-1.078	-1.069	-1.060	-1.051	-1.040	-1.029	-1.018	-1.004	-0.991	-0.978	-0.961	-0.946	-0.931	-0.915	-0.899	-0.882	-0.864	-0.848	-0.829	-0.811	-0.794	-0.776	-0.758	-0.739	-0.720	-0.702	-0.685	-0.668	-0.650	-0.632	-0.616	-0.599	-0.584	-0.568	-0.552	-0.538	-0.522	-0.507	-0.494	-0.480	-0.470	-0.458	-0.448	-0.438	-0.428	-0.418	-0.409	-0.402	-0.395	-0.389	-0.384	-0.379	-0.375	-0.372	-0.370	-0.369	-0.369	-0.369	-0.370	-0.372	-0.376	-0.380	-0.385	-0.391	-0.398	-0.404	-0.412	-0.422	-0.434	-0.445	-0.458	-0.470	-0.485	-0.500	-0.515	-0.531	-0.549	-0.566	-0.585	-0.604	-0.622	-0.641	-0.661	-0.682	-0.704	-0.725	-0.746	-0.768	-0.788	-0.810	-0.831	-0.852	-0.872	-0.892	-0.912	-0.931	-0.950	-0.969	-0.986	-1.002	-1.018	-1.031	-1.045	-1.056	-1.068	-1.078	-1.085	-1.091	-1.098	-1.101	-1.102	-1.102	-1.102	-1.099	-1.095	-1.089	-1.082	-1.072	-1.061	-1.049	-1.034	-1.019	-1.001	-0.981	-0.961	-0.939	-0.915	-0.890	-0.862	-0.835	-0.806	-0.776	-0.746	-0.714	-0.681	-0.646	-0.611	-0.575	-0.540	-0.504	-0.465	-0.429	-0.390	-0.352	-0.316	-0.278	-0.240	-0.202	-0.165	-0.128	-0.090	-0.054	-0.018	0.016	0.052	0.085	0.119	0.149	0.180	0.210	0.238	0.264	0.290	0.315	0.338	0.359	0.378	0.396	0.415	0.430	0.444	0.455	0.465	0.474	0.479	0.485	0.488	0.490	0.490	0.488	0.482	0.478	0.472	0.462	0.452	0.441	0.429	0.414	0.399	0.381	0.362	0.344	0.321	0.300	0.278	0.254	0.230	0.205	0.178	0.151	0.124	0.096	0.069	0.041	0.012	-0.015	-0.044	-0.071	-0.100	-0.126	-0.154	-0.181	-0.208	-0.232	-0.258	-0.282	-0.306	-0.330	-0.351	-0.374	-0.394	-0.412	-0.431	-0.449	-0.465	-0.480	-0.495	-0.509	-0.520	-0.532	-0.542	-0.551	-0.560	-0.568	-0.575	-0.581	-0.586	-0.591	-0.595	-0.598	-0.600	-0.602	-0.604	-0.605	-0.606	-0.608	-0.608	-0.608	-0.609	-0.610	-0.611	-0.611	-0.614	-0.615	-0.616	-0.619	-0.620	-0.624	-0.628	-0.630	-0.634	-0.639	-0.645	-0.651	-0.656	-0.665	-0.671	-0.680	-0.689	-0.699	-0.706	-0.719	-0.729	-0.738	-0.750	-0.762	-0.774	-0.788	-0.800	-0.814	-0.828	-0.840	-0.854	-0.866	-0.880	-0.892	-0.906	-0.919	-0.931	-0.942	-0.955	-0.966	-0.978	-0.989	-0.999	-1.008	-1.016	-1.025	-1.032	-1.040	-1.046	-1.052	-1.056	-1.060	-1.064	-1.065	-1.066	-1.068	-1.068	-1.066	-1.065	-1.062	-1.058	-1.055	-1.049	-1.042	-1.038	-1.029	-1.021	-1.011	-1.002	-0.991	-0.981	-0.970	-0.956	-0.944	-0.930	-0.916	-0.902	-0.886	-0.871	-0.855	-0.840	-0.822	-0.805	-0.788	-0.770	-0.752	-0.734	-0.715	-0.696	-0.678	-0.659	-0.640	-0.620	-0.601	-0.584	-0.565	-0.546	-0.528	-0.509	-0.490	-0.474	-0.456	-0.440	-0.422	-0.408	-0.391	-0.378	-0.361	-0.348	-0.336	-0.322	-0.311	-0.300	-0.291	-0.282	-0.274	-0.269	-0.262	-0.259	-0.255	-0.252	-0.252	-0.251	-0.255	-0.258	-0.261	-0.265	-0.272	-0.282	-0.292	-0.304	-0.316	-0.331	-0.348	-0.365	-0.382	-0.402	-0.424	-0.445	-0.469	-0.494	-0.520	-0.546	-0.575	-0.604	-0.635	-0.665	-0.699	-0.730	-0.764	-0.799	-0.834	-0.869	-0.904	-0.940	-0.978	-1.014	-1.050	-1.088	-1.122	-1.160	-1.196	-1.232	-1.268	-1.302	-1.336	-1.371	-1.405	-1.438	-1.470	-1.501	-1.530	-1.561	-1.589	-1.616	-1.642	-1.669	-1.694	-1.719	-1.740	-1.762	-1.784	-1.804	-1.824	-1.841	-1.859	-1.875	-1.891	-1.906	-1.920	-1.934	-1.945	-1.958	-1.970	-1.980	-1.990	-2.000	-2.010	-2.018	-2.027	-2.035	-2.042	-2.050	-2.058	-2.066	-2.074	-2.082	-2.090	-2.099	-2.106	-2.114	-2.121	-2.131	-2.140	-2.149	-2.159	-2.169	-2.179	-2.190	-2.201	-2.211	-2.224	-2.236	-2.250	-2.262	-2.276	-2.289	-2.304	-2.319	-2.332	-2.349	-2.364	-2.380	-2.396	-2.414	-2.430	-2.448	-2.465	-2.482	-2.499	-2.516	-2.534	-2.551	-2.568	-2.585	-2.601	-2.620	-2.636	-2.651	-2.668	-2.682	-2.699	-2.714	-2.726	-2.740	-2.752	-2.765	-2.776	-2.789	-2.799	-2.808	-2.816	-2.824	-2.830	-2.836	-2.841	-2.845	-2.848	-2.849	-2.850	-2.850	-2.849	-2.846	-2.842	-2.839	-2.832	-2.826	-2.820	-2.810	-2.801	-2.790	-2.779	-2.765	-2.754	-2.738	-2.722	-2.708	-2.691	-2.674	-2.655	-2.638	-2.618	-2.598	-2.576	-2.556	-2.534	-2.512	-2.490	-2.469	-2.445	-2.421	-2.399	-2.375	-2.351	-2.329	-2.305	-2.281	-2.259	-2.235	-2.214	-2.191	-2.169	-2.148	-2.126	-2.105	-2.082	-2.062	-2.042	-2.024	-2.005	-1.985	-1.968	-1.950	-1.932	-1.918	-1.901	-1.885	-1.871	-1.855	-1.841	-1.829	-1.816	-1.804	-1.790	-1.779	-1.768	-1.758	-1.749	-1.739	-1.729	-1.721	-1.712	-1.704	-1.695	-1.686	-1.679	-1.671	-1.664	-1.656	-1.649	-1.641	-1.635	-1.628	-1.619	-1.612	-1.604	-1.598	-1.588	-1.581	-1.572	-1.565	-1.555	-1.546	-1.538	-1.529	-1.519	-1.510	-1.501	-1.491	-1.480	-1.470	-1.459	-1.448	-1.436	-1.425	-1.415	-1.402	-1.391	-1.380	-1.369	-1.356	-1.344	-1.332	-1.320	-1.308	-1.296	-1.284	-1.272	-1.260	-1.249	-1.238	-1.225	-1.214	-1.202	-1.190	-1.179	-1.169	-1.158	-1.148	-1.136	-1.126	-1.116	-1.106	-1.098	-1.089	-1.079	-1.070	-1.060	-1.051	-1.044	-1.035	-1.026	-1.019	-1.012	-1.005	-0.998	-0.989	-0.982	-0.975	-0.969	-0.961	-0.955	-0.948	-0.941	-0.935	-0.928	-0.921	-0.914	-0.906	-0.900	-0.892	-0.885	-0.879	-0.872	-0.864	-0.858	-0.851	-0.842	-0.834	-0.828	-0.820	-0.814	-0.806	-0.798	-0.790	-0.782	-0.775	-0.768	-0.759	-0.751	-0.744	-0.735	-0.728	-0.720	-0.712	-0.705	-0.698	-0.690	-0.681	-0.675	-0.668	-0.660	-0.655	-0.648	-0.641	-0.635	-0.630	-0.625	-0.620	-0.615	-0.612	-0.608	-0.604	-0.601	-0.599	-0.596	-0.595	-0.592	-0.592	-0.592	-0.591	-0.592	-0.592	-0.594	-0.595	-0.598	-0.600	-0.602	-0.606	-0.610	-0.612	-0.618	-0.621	-0.626	-0.631	-0.638	-0.642	-0.649	-0.654	-0.660	-0.665	-0.671	-0.678	-0.682	-0.689	-0.694	-0.699	-0.704	-0.709	-0.714	-0.718	-0.721	-0.725	-0.728	-0.730	-0.731	-0.732	-0.736	-0.735	-0.736	-0.736	-0.734	-0.732	-0.731	-0.728	-0.724	-0.720	-0.715	-0.711	-0.705	-0.699	-0.691	-0.685	-0.678	-0.669	-0.661	-0.654	-0.644	-0.635	-0.625	-0.615	-0.605	-0.594	-0.585	-0.574	-0.565	-0.555	-0.545	-0.536	-0.526	-0.518	-0.507	-0.499	-0.490	-0.482	-0.474	-0.466	-0.459	-0.451	-0.445	-0.439	-0.434	-0.428	-0.422	-0.418	-0.414	-0.410	-0.405	-0.402	-0.400	-0.398	-0.395	-0.392	-0.390	-0.389	-0.386	-0.384	-0.381	-0.379	-0.378	-0.374	-0.371	-0.368	-0.364	-0.359	-0.355	-0.350	-0.342	-0.338	-0.329	-0.322	-0.314	-0.305	-0.295	-0.285	-0.275	-0.262	-0.250	-0.238	-0.224	-0.211	-0.195	-0.180	-0.162	-0.148	-0.130	-0.112	-0.094	-0.076	-0.058	-0.039	-0.019	0.001	0.020	0.040	0.058	0.078	0.098	0.116	0.135	0.152	0.169	0.186	0.202	0.218	0.232	0.246	0.260	0.272	0.284	0.295	0.305	0.314	0.321	0.329	0.336	0.341	0.345	0.349	0.351	0.354	0.354	0.355	0.354	0.352	0.350	0.349	0.345	0.340	0.336	0.331	0.326	0.320	0.314	0.308	0.302	0.296	0.290	0.284	0.279	0.272	0.266	0.262	0.258	0.252	0.250	0.245	0.242	0.241	0.239	0.238	0.236	0.238	0.238	0.239	0.242	0.245	0.249	0.254	0.259	0.265	0.270	0.278	0.285	0.295	0.304	0.312	0.324	0.334	0.345	0.358	0.369	0.381	0.394	0.406	0.419	0.431	0.444	0.458	0.470	0.484	0.496	0.510	0.522	0.534	0.546	0.556	0.569	0.579	0.590	0.600	0.609	0.618	0.625	0.634	0.641	0.646	0.652	0.659	0.662	0.666	0.670	0.672	0.674	0.674	0.672	0.670	0.668	0.664	0.661	0.656	0.650	0.644	0.636	0.628	0.618	0.608	0.596	0.584	0.570	0.558	0.542	0.526	0.510	0.492	0.474	0.455	0.436	0.416	0.395	0.375	0.352	0.329	0.304	0.280	0.256	0.230	0.205	0.178	0.152	0.125	0.099	0.072	0.046	0.019	-0.008	-0.035	-0.062	-0.088	-0.114	-0.140	-0.166	-0.190	-0.215	-0.240	-0.264	-0.286	-0.309	-0.331	-0.352	-0.372	-0.391	-0.409	-0.426	-0.442	-0.458	-0.472	-0.485	-0.498	-0.509	-0.519	-0.528	-0.535	-0.541	-0.548	-0.551	-0.555	-0.558	-0.559	-0.559	-0.559	-0.556	-0.554	-0.551	-0.546	-0.541	-0.535	-0.529	-0.522	-0.516	-0.507	-0.500	-0.490	-0.481	-0.472	-0.462	-0.454	-0.444	-0.435	-0.425	-0.415	-0.404	-0.395	-0.386	-0.376	-0.366	-0.359	-0.349	-0.341	-0.335	-0.328	-0.321	-0.315	-0.310	-0.305	-0.300	-0.296	-0.292	-0.290	-0.288	-0.286	-0.284	-0.284	-0.284	-0.284	-0.285	-0.286	-0.289	-0.291	-0.294	-0.296	-0.300	-0.304	-0.308	-0.311	-0.316	-0.320	-0.326	-0.331	-0.336	-0.342	-0.348	-0.352	-0.359	-0.364	-0.368	-0.372	-0.378	-0.381	-0.385	-0.389	-0.391	-0.395	-0.398	-0.399	-0.400	-0.401	-0.401	-0.401	-0.401	-0.400	-0.398	-0.395	-0.392	-0.390	-0.385	-0.380	-0.374	-0.369	-0.361	-0.354	-0.346	-0.338	-0.329	-0.319	-0.309	-0.298	-0.288	-0.275	-0.264	-0.251	-0.238	-0.224	-0.211	-0.196	-0.182	-0.169	-0.154	-0.139	-0.125	-0.110	-0.095	-0.080	-0.065	-0.050	-0.036	-0.021	-0.008	0.008	0.020	0.034	0.048	0.060	0.072	0.085	0.096	0.109	0.120	0.129	0.139	0.149	0.158	0.166	0.174	0.179	0.186	0.191	0.196	0.200	0.205	0.208	0.210	0.211	0.212	0.214	0.214	0.214	0.212	0.210	0.208	0.204	0.200	0.196	0.191	0.185	0.180	0.172	0.166	0.160	0.152	0.144	0.134	0.124	0.114	0.102	0.092	0.081	0.070	0.059	0.048	0.035	0.022	0.010	-0.002	-0.015	-0.028	-0.040	-0.052	-0.065	-0.078	-0.091	-0.104	-0.115	-0.128	-0.138	-0.150	-0.161	-0.171	-0.181	-0.191	-0.200	-0.210	-0.218	-0.225	-0.231	-0.238	-0.245	-0.250	-0.255	-0.258	-0.260	-0.264	-0.264	-0.265	-0.265	-0.265	-0.261	-0.260	-0.256	-0.252	-0.248	-0.241	-0.234	-0.226	-0.219	-0.209	-0.200	-0.189	-0.178	-0.165	-0.152	-0.139	-0.125	-0.109	-0.092	-0.076	-0.059	-0.041	-0.024	-0.005	0.014	0.035	0.055	0.075	0.098	0.119	0.140	0.161	0.184	0.206	0.229	0.251	0.275	0.299	0.321	0.345	0.369	0.392	0.416	0.440	0.464	0.488	0.511	0.536	0.560	0.582	0.606	0.630	0.652	0.676	0.699	0.721	0.745	0.768	0.790	0.811	0.834	0.856	0.876	0.899	0.919	0.939	0.960	0.980	1.000	1.020	1.040	1.060	1.079	1.099	1.118	1.135	1.154	1.171	1.189	1.206	1.222	1.240	1.256	1.271	1.288	1.302	1.318	1.331	1.346	1.360	1.374	1.386	1.400	1.411	1.424	1.436	1.448	1.458	1.469	1.480	1.489	1.499	1.508	1.518	1.526	1.534	1.542	1.550	1.558	1.564	1.571	1.578	1.585	1.590	1.596	1.601	1.606	1.612	1.618	1.622	1.628	1.632	1.638	1.641	1.646	1.651	1.655	1.660	1.665	1.670	1.675	1.681	1.686	1.691	1.699	1.704	1.708	1.714	1.720	1.728	1.732	1.740	1.746	1.755	1.761	1.769	1.778	1.785	1.794	1.801	1.810	1.818	1.828	1.835	1.844	1.852	1.861	1.870	1.879	1.888	1.898	1.908	1.915	1.922	1.930	1.938	1.945	1.952	1.960	1.968	1.974	1.979	1.985	1.991	1.995	2.000	2.005	2.009	2.013	2.015	2.018	2.020	2.021	2.022	2.022	2.021	2.021	2.021	2.020	2.018	2.016	2.014	2.011	2.009	2.005	2.001	1.998	1.994	1.990	1.985	1.982	1.978	1.972	1.969	1.965	1.960	1.956	1.952	1.950	1.948	1.944	1.941	1.940	1.938	1.938	1.935	1.935	1.936	1.938	1.939	1.941	1.944	1.948	1.951	1.956	1.961	1.969	1.975	1.982	1.990	1.999	2.009	2.019	2.029	2.040	2.052	2.065	2.076	2.090	2.104	2.118	2.131	2.145	2.160	2.175	2.190	2.205	2.220	2.235	2.250	2.265	2.280	2.295	2.310	2.324	2.338	2.350	2.364	2.376	2.388	2.399	2.410	2.420	2.429	2.439	2.448	2.455	2.461	2.466	2.471	2.476	2.479	2.481	2.482	2.484	2.484	2.484	2.482	2.480	2.478	2.474	2.470	2.466	2.461	2.455	2.449	2.442	2.435	2.429	2.421	2.412	2.405	2.398	2.390	2.381	2.374	2.365	2.358	2.350	2.342	2.336	2.329	2.324	2.319	2.314	2.310	2.306	2.304	2.302	2.301	2.301	2.302	2.304	2.306	2.310	2.314	2.319	2.325	2.332	2.341	2.350	2.361	2.371	2.384	2.396	2.410	2.425	2.440	2.456	2.474	2.491	2.509	2.529	2.546	2.566	2.586	2.606	2.628	2.648	2.669	2.689	2.710	2.731	2.750	2.769	2.788	2.805	2.824	2.841	2.858	2.871	2.886	2.900	2.911	2.922	2.932	2.940	2.948	2.952	2.956	2.959	2.960	2.959	2.956	2.951	2.945	2.938	2.929	2.918	2.906	2.891	2.874	2.855	2.835	2.814	2.789	2.764	2.738	2.711	2.680	2.650	2.619	2.585	2.552	2.516	2.480	2.444	2.405	2.368	2.329	2.290	2.249	2.209	2.169	2.128	2.088	2.047	2.007	1.968	1.929	1.890	1.850	1.814	1.776	1.740	1.705	1.671	1.639	1.606	1.574	1.545	1.516	1.490	1.462	1.438	1.414	1.391	1.371	1.351	1.334	1.318	1.302	1.288	1.275	1.264	1.252	1.244	1.236	1.230	1.225	1.220	1.216	1.215	1.212	1.211	1.211	1.212	1.215	1.218	1.220	1.225	1.228	1.234	1.239	1.244	1.250	1.256	1.262	1.268	1.274	1.280	1.285	1.291	1.298	1.305	1.311	1.316	1.322	1.328	1.334	1.338	1.342	1.348	1.350	1.354	1.358	1.360	1.362	1.365	1.366	1.368	1.368	1.369	1.370	1.369	1.368	1.365	1.365	1.362	1.360	1.358	1.355	1.351	1.349	1.346	1.341	1.338	1.335	1.331	1.328	1.324	1.320	1.316	1.312	1.309	1.306	1.304	1.302	1.300	1.299	1.298	1.296	1.298	1.299	1.300	1.301	1.305	1.309	1.312	1.319	1.326	1.332	1.341	1.351	1.360	1.372	1.385	1.399	1.414	1.430	1.446	1.466	1.485	1.506	1.529	1.551	1.576	1.601	1.629	1.656	1.685	1.716	1.746	1.779	1.812	1.845	1.881	1.916	1.952	1.990	2.027	2.068	2.105	2.145	2.185	2.225	2.266	2.308	2.349	2.390	2.431	2.472	2.512	2.552	2.592	2.632	2.672	2.710	2.748	2.785	2.822	2.859	2.894	2.928	2.960	2.991	3.021	3.051	3.079	3.106	3.132	3.156	3.179	3.201	3.221	3.239	3.256	3.272	3.288	3.300	3.311	3.321	3.329	3.336	3.342	3.346	3.350	3.351	3.352	3.351	3.350	3.348	3.344	3.340	3.334	3.326	3.320	3.312	3.304	3.295	3.286	3.276	3.265	3.254	3.244	3.232	3.221	3.210	3.199	3.188	3.176	3.165	3.156	3.145	3.136	3.126	3.118	3.109	3.102	3.094	3.088	3.082	3.076	3.074	3.069	3.066	3.064	3.062	3.061	3.061	3.061	3.062	3.064	3.068	3.070	3.074	3.079	3.084	3.090	3.096	3.104	3.111	3.119	3.129	3.138	3.148	3.156	3.166	3.179	3.189	3.200	3.212	3.225	3.236	3.249	3.262	3.274	3.285	3.298	3.310	3.322	3.335	3.348	3.360	3.370	3.382	3.394	3.404	3.415	3.425	3.435	3.444	3.452	3.461	3.469	3.475	3.481	3.488	3.494	3.499	3.502	3.508	3.511	3.512	3.514	3.515	3.515	3.514	3.512	3.510	3.508	3.504	3.500	3.495	3.490	3.485	3.478	3.471	3.464	3.456	3.446	3.439	3.429	3.420	3.409	3.399	3.389	3.378	3.366	3.356	3.346	3.335	3.325	3.315	3.305	3.295	3.286	3.279	3.270	3.262	3.256	3.250	3.245	3.240	3.236	3.234	3.231	3.230	3.230	3.231	3.234	3.236	3.241	3.245	3.254	3.260	3.269	3.279	3.290	3.301	3.315	3.329	3.344	3.360	3.378	3.395	3.414	3.434	3.454	3.475	3.498	3.520	3.544	3.568	3.591	3.616	3.641	3.665	3.691	3.718	3.741	3.766	3.792	3.816	3.841	3.866	3.891	3.915	3.939	3.961	3.984	4.006	4.028	4.049	4.069	4.089	4.108	4.126	4.144	4.160	4.175	4.191	4.205	4.220	4.232	4.246	4.259	4.269	4.279	4.288	4.296	4.305	4.311	4.319	4.325	4.331	4.336	4.341	4.346	4.350	4.354	4.356	4.359	4.362	4.365	4.366	4.369	4.370	4.371	4.372	4.374	4.374	4.376	4.376	4.378	4.379	4.380	4.381	4.381	4.382	4.384	4.386	4.388	4.388	4.390	4.391	4.394	4.395	4.398	4.399	4.401	4.404	4.406	4.408	4.411	4.414	4.416	4.419	4.422	4.425	4.429	4.431	4.435	4.438	4.441	4.444	4.446	4.450	4.451	4.455	4.458	4.460	4.462	4.465	4.468	4.470	4.470	4.471	4.472	4.474	4.474	4.474	4.474	4.474	4.471	4.468	4.465	4.462	4.459	4.454	4.449	4.442	4.438	4.430	4.422	4.414	4.404	4.395	4.382	4.370	4.358	4.344	4.330	4.315	4.299	4.281	4.262	4.244	4.224	4.202	4.182	4.159	4.135	4.111	4.085	4.059	4.031	4.005	3.976	3.948	3.918	3.888	3.858	3.825	3.794	3.761	3.730	3.698	3.664	3.631	3.598	3.565	3.531	3.499	3.466	3.434	3.401	3.368	3.336	3.305	3.274	3.244	3.214	3.185	3.156	3.128	3.101	3.074	3.049	3.024	3.000	2.978	2.955	2.934	2.912	2.894	2.875	2.858	2.841	2.826	2.811	2.798	2.785	2.774	2.762	2.752	2.744	2.735	2.728	2.721	2.715	2.710	2.705	2.701	2.699	2.695	2.692	2.691	2.690	2.690	2.690	2.690	2.691	2.691	2.694	2.695	2.698	2.700	2.702	2.704	2.706	2.709	2.712	2.715	2.718	2.720	2.724	2.728	2.729	2.732	2.735	2.738	2.741	2.742	2.745	2.748	2.750	2.752	2.754	2.755	2.758	2.758	2.760	2.761	2.764	2.764	2.765	2.764	2.765	2.765	2.765	2.765	2.765	2.765	2.765	2.765	2.765	2.765	2.764	2.764	2.764	2.762	2.762	2.762	2.764	2.762	2.764	2.764	2.765	2.765	2.768	2.769	2.771	2.772	2.776	2.778	2.781	2.785	2.790	2.795	2.800	2.806	2.814	2.820	2.826	2.835	2.844	2.852	2.861	2.872	2.882	2.895	2.906	2.919	2.930	2.944	2.958	2.970	2.985	2.999	3.014	3.029	3.044	3.060	3.074	3.091	3.106	3.122	3.139	3.154	3.169	3.184	3.200	3.215	3.230	3.244	3.259	3.272	3.286	3.301	3.314	3.325	3.338	3.348	3.358	3.368	3.378	3.386	3.395	3.401	3.409	3.415	3.420	3.425	3.429	3.434	3.436	3.439	3.441	3.442	3.444	3.444	3.444	3.444	3.442	3.441	3.440	3.440	3.439	3.436	3.435	3.431	3.430	3.426	3.425	3.422	3.420	3.419	3.418	3.416	3.415	3.415	3.415	3.415	3.416	3.416	3.419	3.420	3.422	3.425	3.430	3.434	3.439	3.444	3.451	3.456	3.465	3.471	3.480	3.490	3.500	3.510	3.520	3.531	3.542	3.556	3.568	3.581	3.595	3.610	3.622	3.636	3.651	3.666	3.681	3.696	3.711	3.728	3.741	3.758	3.771	3.786	3.801	3.815	3.830	3.842	3.856	3.869	3.881	3.894	3.905	3.916	3.926	3.938	3.945	3.954	3.962	3.970	3.975	3.982	3.988	3.991	3.996	3.999	4.001	4.003	4.004	4.001	4.001	4.000	3.998	3.995	3.991	3.986	3.982	3.976	3.970	3.962	3.956	3.949	3.940	3.931	3.922	3.912	3.904	3.892	3.882	3.872	3.862	3.851	3.840	3.830	3.820	3.809	3.798	3.786	3.776	3.766	3.756	3.746	3.736	3.728	3.719	3.712	3.705	3.698	3.692	3.686	3.682	3.679	3.676	3.674	3.672	3.671	3.671	3.672	3.675	3.678	3.681	3.688	3.692	3.699	3.708	3.715	3.726	3.738	3.749	3.761	3.774	3.789	3.804	3.820	3.836	3.855	3.874	3.892	3.911	3.931	3.952	3.974	3.996	4.018	4.039	4.062	4.084	4.108	4.130	4.151	4.174	4.195	4.218	4.239	4.259	4.279	4.299	4.319	4.336	4.354	4.370	4.386	4.400	4.414	4.426	4.438	4.449	4.458	4.465	4.471	4.478	4.480	4.482	4.482	4.480	4.479	4.475	4.470	4.464	4.456	4.448	4.436	4.424	4.411	4.396	4.381	4.364	4.346	4.326	4.306	4.285	4.262	4.240	4.216	4.192	4.166	4.141	4.114	4.088	4.061	4.034	4.005	3.976	3.949	3.920	3.892	3.864	3.836	3.809	3.781	3.755	3.729	3.701	3.678	3.651	3.628	3.604	3.580	3.558	3.536	3.516	3.496	3.478	3.460	3.442	3.425	3.410	3.395	3.381	3.369	3.358	3.346	3.336	3.326	3.320	3.311	3.305	3.300	3.295	3.291	3.289	3.285	3.284	3.282	3.282	3.282	3.284	3.286	3.288	3.290	3.294	3.296	3.301	3.305	3.310	3.315	3.321	3.326	3.332	3.339	3.345	3.352	3.358	3.365	3.372	3.380	3.388	3.394	3.401	3.409	3.416	3.424	3.431	3.440	3.446	3.454	3.461	3.466	3.474	3.479	3.486	3.492	3.499	3.504	3.510	3.515	3.520	3.526	3.531	3.535	3.539	3.542	3.548	3.550	3.554	3.558	3.560	3.561	3.562	3.566	3.568	3.568	3.569	3.570	3.569	3.568	3.566	3.564	3.562	3.560	3.556	3.552	3.549	3.545	3.540	3.535	3.529	3.522	3.516	3.509	3.501	3.494	3.485	3.475	3.466	3.456	3.446	3.435	3.424	3.412	3.400	3.389	3.375	3.362	3.350	3.335	3.321	3.306	3.292	3.276	3.261	3.246	3.230	3.214	3.198	3.181	3.166	3.149	3.132	3.115	3.099	3.081	3.064	3.046	3.029	3.011	2.994	2.976	2.959	2.941	2.924	2.906	2.889	2.870	2.852	2.835	2.816	2.799	2.781	2.762	2.745	2.726	2.708	2.689	2.670	2.652	2.634	2.615	2.595	2.576	2.556	2.536	2.515	2.495	2.474	2.454	2.432	2.411	2.389	2.368	2.345	2.322	2.299	2.275	2.252	2.228	2.204	2.179	2.152	2.129	2.101	2.076	2.050	2.024	1.996	1.969	1.942	1.915	1.886	1.859	1.829	1.801	1.771	1.742	1.715	1.686	1.658	1.628	1.599	1.570	1.541	1.512	1.484	1.455	1.428	1.401	1.372	1.345	1.318	1.292	1.266	1.240	1.215	1.190	1.165	1.142	1.119	1.095	1.074	1.051	1.030	1.010	0.990	0.971	0.952	0.935	0.919	0.902	0.888	0.871	0.858	0.844	0.832	0.820	0.809	0.799	0.789	0.779	0.770	0.762	0.756	0.749	0.742	0.736	0.731	0.728	0.722	0.719	0.716	0.714	0.711	0.709	0.709	0.706	0.706	0.705	0.705	0.705	0.705	0.705	0.708	0.708	0.709	0.710	0.711	0.710	0.711	0.711	0.712	0.714	0.714	0.716	0.716	0.716	0.718	0.716	0.716	0.716	0.716	0.715	0.715	0.715	0.714	0.711	0.711	0.710	0.709	0.706	0.705	0.702	0.702	0.701	0.699	0.698	0.696	0.695	0.694	0.692	0.691	0.691	0.691	0.692	0.694	0.695	0.696	0.699	0.701	0.706	0.711	0.716	0.721	0.728	0.736	0.744	0.754	0.764	0.775	0.788	0.801	0.815	0.830	0.848	0.865	0.884	0.904	0.925	0.948	0.971	0.996	1.022	1.049	1.076	1.106	1.135	1.168	1.199	1.234	1.268	1.302	1.339	1.376	1.414	1.452	1.491	1.531	1.571	1.612	1.655	1.696	1.739	1.781	1.824	1.866	1.910	1.952	1.996	2.039	2.082	2.124	2.168	2.210	2.251	2.292	2.334	2.375	2.415	2.454	2.492	2.531	2.568	2.602	2.638	2.671	2.705	2.736	2.768	2.798	2.826	2.855	2.881	2.906	2.931	2.955	2.976	2.999	3.018	3.036	3.054	3.070	3.086	3.100	3.114	3.125	3.136	3.148	3.155	3.162	3.170	3.175	3.180	3.184	3.188	3.190	3.192	3.192	3.194	3.192	3.192	3.191	3.191	3.189	3.188	3.185	3.184	3.181	3.179	3.176	3.175	3.174	3.171	3.170	3.170	3.169	3.170	3.170	3.171	3.172	3.175	3.179	3.182	3.188	3.194	3.200	3.209	3.218	3.228	3.239	3.250	3.262	3.276	3.291	3.308	3.324	3.342	3.361	3.381	3.402	3.425	3.449	3.472	3.498	3.524	3.551	3.579	3.606	3.636	3.665	3.696	3.726	3.759	3.791	3.822	3.856	3.889	3.922	3.955	3.989	4.024	4.056	4.089	4.122	4.156	4.190	4.221	4.252	4.284	4.315	4.345	4.375	4.404	4.432	4.460	4.488	4.514	4.539	4.561	4.585	4.608	4.629	4.650	4.669	4.686	4.704	4.719	4.734	4.748	4.761	4.772	4.784	4.795	4.802	4.810	4.818	4.822	4.828	4.831	4.835	4.838	4.839	4.840	4.840	4.840	4.839	4.839	4.836	4.835	4.832	4.830	4.826	4.824	4.821	4.818	4.815	4.811	4.810	4.806	4.804	4.801	4.800	4.799	4.798	4.798	4.798	4.799	4.800	4.802	4.805	4.809	4.812	4.818	4.824	4.831	4.839	4.846	4.856	4.866	4.878	4.890	4.902	4.916	4.931	4.946	4.962	4.980	4.996	5.016	5.034	5.054	5.074	5.094	5.116	5.138	5.160	5.182	5.204	5.226	5.250	5.272	5.296	5.319	5.342	5.366	5.389	5.412	5.434	5.458	5.479	5.500	5.520	5.539	5.559	5.578	5.595	5.612	5.629	5.645	5.660	5.674	5.686	5.700	5.710	5.720	5.730	5.738	5.745	5.751	5.756	5.760	5.762	5.765	5.768	5.768	5.766	5.766	5.762	5.760	5.755	5.749	5.742	5.736	5.729	5.720	5.712	5.702	5.691	5.681	5.671	5.661	5.649	5.638	5.625	5.614	5.601	5.590	5.576	5.564	5.552	5.540	5.528	5.515	5.504	5.492	5.481	5.471	5.461	5.451	5.442	5.434	5.426	5.419	5.412	5.406	5.402	5.396	5.394	5.391	5.390	5.389	5.389	5.389	5.390	5.394	5.396	5.401	5.408	5.414	5.420	5.429	5.438	5.446	5.458	5.468	5.481	5.492	5.506	5.521	5.535	5.550	5.566	5.582	5.599	5.615	5.632	5.650	5.668	5.685	5.702	5.720	5.739	5.756	5.774	5.791	5.806	5.822	5.839	5.854	5.869	5.884	5.899	5.911	5.922	5.935	5.946	5.955	5.965	5.972	5.980	5.988	5.992	5.998	6.001	6.005	6.006	6.008	6.009	6.009	6.006	6.006	6.004	6.000	5.995	5.991	5.985	5.980	5.975	5.968	5.961	5.955	5.948	5.939	5.932	5.925	5.918	5.911	5.904	5.896	5.891	5.885	5.879	5.874	5.869	5.864	5.861	5.858	5.856	5.854	5.852	5.852	5.852	5.855	5.856	5.859	5.861	5.865	5.871	5.878	5.884	5.891	5.899	5.908	5.918	5.926	5.938	5.949	5.960	5.971	5.985	5.998	6.011	6.024	6.038	6.050	6.064	6.079	6.091	6.105	6.119	6.132	6.145	6.158	6.171	6.182	6.195	6.206	6.216	6.228	6.238	6.246	6.255	6.264	6.270	6.276	6.282	6.288	6.291	6.295	6.296	6.298	6.298	6.296	6.295	6.292	6.289	6.285	6.279	6.272	6.265	6.256	6.248	6.238	6.228	6.215	6.201	6.189	6.174	6.158	6.141	6.124	6.106	6.088	6.069	6.050	6.029	6.008	5.985	5.962	5.939	5.916	5.892	5.869	5.845	5.820	5.796	5.771	5.746	5.722	5.698	5.672	5.648	5.622	5.599	5.574	5.550	5.526	5.504	5.481	5.458	5.436	5.414	5.394	5.372	5.352	5.332	5.314	5.295	5.276	5.260	5.242	5.225	5.210	5.192	5.178	5.164	5.149	5.136	5.121	5.109	5.096	5.082	5.070	5.059	5.046	5.035	5.024	5.012	5.001	4.989	4.979	4.968	4.956	4.944	4.932	4.921	4.909	4.896	4.884	4.871	4.859	4.846	4.832	4.819	4.805	4.791	4.778	4.762	4.746	4.732	4.716	4.701	4.685	4.669	4.650	4.634	4.615	4.598	4.580	4.561	4.542	4.522	4.505	4.485	4.465	4.445	4.425	4.406	4.386	4.365	4.344	4.324	4.302	4.282	4.261	4.240	4.220	4.199	4.179	4.158	4.136	4.115	4.094	4.074	4.052	4.031	4.011	3.990	3.970	3.950	3.930	3.910	3.891	3.872	3.855	3.836	3.819	3.801	3.785	3.769	3.751	3.736	3.721	3.708	3.695	3.681	3.670	3.658	3.648	3.639	3.629	3.621	3.614	3.608	3.602	3.599	3.595	3.592	3.592	3.592	3.592	3.595	3.599	3.602	3.608	3.614	3.621	3.630	3.639	3.649	3.661	3.672	3.686	3.700	3.714	3.730	3.746	3.762	3.780	3.798	3.816	3.836	3.855	3.874	3.892	3.912	3.931	3.951	3.970	3.989	4.009	4.028	4.045	4.064	4.081	4.098	4.112	4.128	4.141	4.154	4.168	4.179	4.189	4.199	4.208	4.214	4.219	4.225	4.228	4.229	4.230	4.230	4.228	4.224	4.220	4.216	4.209	4.201	4.191	4.181	4.171	4.158	4.146	4.132	4.116	4.100	4.082	4.065	4.046	4.029	4.009	3.989	3.969	3.949	3.929	3.909	3.888	3.868	3.846	3.828	3.808	3.788	3.769	3.751	3.735	3.718	3.701	3.686	3.671	3.659	3.645	3.634	3.624	3.614	3.606	3.599	3.592	3.588	3.584	3.581	3.581	3.580	3.582	3.585	3.589	3.594	3.600	3.608	3.615	3.625	3.635	3.648	3.660	3.672	3.689	3.702	3.719	3.734	3.751	3.770	3.788	3.806	3.825	3.845	3.865	3.884	3.905	3.925	3.945	3.966	3.986	4.006	4.028	4.048	4.066	4.086	4.106	4.126	4.145	4.164	4.182	4.199	4.216	4.232	4.249	4.265	4.280	4.295	4.309	4.324	4.338	4.350	4.361	4.374	4.386	4.396	4.406	4.415	4.426	4.435	4.441	4.450	4.456	4.464	4.470	4.475	4.481	4.489	4.491	4.495	4.499	4.501	4.504	4.505	4.508	4.509	4.510	4.510	4.510	4.510	4.510	4.509	4.508	4.505	4.504	4.502	4.499	4.498	4.494	4.491	4.488	4.484	4.480	4.476	4.471	4.468	4.464	4.459	4.455	4.450	4.445	4.441	4.436	4.431	4.428	4.422	4.418	4.412	4.409	4.405	4.400	4.396	4.392	4.389	4.384	4.380	4.378	4.374	4.370	4.366	4.364	4.360	4.358	4.355	4.351	4.350	4.348	4.345	4.341	4.340	4.338	4.335	4.332	4.331	4.329	4.326	4.324	4.321	4.319	4.319	4.316	4.314	4.310	4.309	4.306	4.304	4.299	4.295	4.292	4.288	4.284	4.280	4.276	4.271	4.265	4.261	4.255	4.250	4.244	4.238	4.231	4.225	4.218	4.211	4.204	4.196	4.188	4.181	4.172	4.165	4.156	4.149	4.139	4.130	4.121	4.112	4.104	4.094	4.085	4.076	4.066	4.058	4.049	4.040	4.031	4.022	4.014	4.005	3.998	3.990	3.982	3.975	3.966	3.960	3.954	3.946	3.940	3.934	3.929	3.922	3.918	3.912	3.908	3.901	3.898	3.892	3.889	3.885	3.882	3.879	3.876	3.871	3.870	3.868	3.865	3.861	3.860	3.859	3.855	3.852	3.852	3.849	3.848	3.845	3.841	3.840	3.838	3.835	3.832	3.829	3.826	3.822	3.819	3.815	3.810	3.806	3.801	3.798	3.791	3.785	3.780	3.772	3.766	3.759	3.750	3.742	3.734	3.725	3.716	3.705	3.694	3.682	3.670	3.658	3.645	3.632	3.620	3.605	3.591	3.575	3.560	3.544	3.528	3.510	3.494	3.476	3.458	3.439	3.420	3.400	3.381	3.361	3.342	3.321	3.301	3.281	3.260	3.239	3.219	3.198	3.178	3.158	3.136	3.116	3.095	3.076	3.056	3.038	3.019	3.000	2.982	2.965	2.948	2.931	2.918	2.902	2.888	2.874	2.860	2.849	2.838	2.826	2.818	2.808	2.800	2.792	2.786	2.780	2.775	2.771	2.769	2.765	2.764	2.762	2.761	2.762	2.764	2.765	2.768	2.771	2.775	2.778	2.782	2.788	2.794	2.800	2.806	2.812	2.819	2.826	2.834	2.840	2.849	2.855	2.864	2.871	2.879	2.886	2.894	2.901	2.908	2.915	2.922	2.928	2.935	2.941	2.946	2.951	2.958	2.961	2.966	2.970	2.972	2.976	2.978	2.979	2.980	2.980	2.980	2.979	2.978	2.975	2.974	2.970	2.966	2.961	2.955	2.950	2.942	2.935	2.928	2.919	2.908	2.898	2.886	2.874	2.861	2.846	2.832	2.818	2.801	2.782	2.764	2.744	2.724	2.702	2.680	2.658	2.635	2.610	2.584	2.558	2.531	2.504	2.476	2.448	2.418	2.388	2.358	2.325	2.295	2.262	2.230	2.196	2.164	2.130	2.096	2.062	2.029	1.994	1.961	1.926	1.892	1.860	1.826	1.792	1.760	1.729	1.696	1.664	1.634	1.602	1.572	1.544	1.516	1.488	1.460	1.432	1.409	1.382	1.359	1.335	1.311	1.290	1.269	1.249	1.229	1.209	1.192	1.174	1.158	1.142	1.128	1.114	1.100	1.088	1.075	1.064	1.054	1.044	1.034	1.026	1.019	1.012	1.005	1.000	0.996	0.991	0.986	0.981	0.979	0.975	0.972	0.971	0.970	0.969	0.969	0.968	0.968	0.969	0.970	0.971	0.972	0.974	0.976	0.979	0.981	0.984	0.988	0.991	0.995	0.998	1.001	1.006	1.011	1.014	1.018	1.020	1.025	1.028	1.031	1.036	1.039	1.041	1.045	1.048	1.051	1.055	1.058	1.059	1.061	1.064	1.065	1.066	1.068	1.069	1.069	1.069	1.070	1.070	1.070	1.069	1.069	1.068	1.066	1.066	1.065	1.064	1.062	1.061	1.060	1.060	1.059	1.059	1.059	1.060	1.060	1.061	1.062	1.065	1.068	1.071	1.075	1.079	1.085	1.091	1.098	1.105	1.112	1.122	1.132	1.142	1.155	1.169	1.181	1.196	1.212	1.229	1.246	1.265	1.284	1.305	1.326	1.349	1.372	1.396	1.421	1.448	1.474	1.502	1.530	1.559	1.589	1.618	1.646	1.679	1.709	1.740	1.772	1.804	1.836	1.869	1.900	1.934	1.966	1.998	2.030	2.062	2.095	2.126	2.156	2.188	2.219	2.248	2.279	2.308	2.336	2.365	2.392	2.419	2.445	2.470	2.494	2.519	2.541	2.565	2.588	2.610	2.630	2.651	2.671	2.691	2.710	2.729	2.746	2.765	2.781	2.799	2.816	2.832	2.848	2.864	2.879	2.895	2.910	2.926	2.941	2.956	2.971	2.988	3.001	3.016	3.032	3.049	3.065	3.081	3.099	3.115	3.132	3.150	3.170	3.188	3.206	3.226	3.246	3.266	3.286	3.308	3.329	3.351	3.372	3.394	3.416	3.440	3.462	3.486	3.509	3.534	3.556	3.581	3.605	3.630	3.654	3.678	3.701	3.725	3.749	3.772	3.796	3.820	3.844	3.866	3.889	3.910	3.932	3.952	3.972	3.991	4.010	4.028	4.046	4.062	4.079	4.094	4.109	4.122	4.135	4.148	4.160	4.170	4.180	4.189	4.196	4.204	4.211	4.216	4.221	4.224	4.228	4.230	4.232	4.234	4.235	4.234	4.232	4.230	4.229	4.226	4.222	4.219	4.216	4.211	4.205	4.201	4.196	4.191	4.185	4.180	4.172	4.168	4.162	4.155	4.149	4.144	4.138	4.132	4.126	4.121	4.116	4.111	4.106	4.101	4.098	4.093	4.089	4.085	4.081	4.079	4.076	4.074	4.071	4.069	4.068	4.065	4.064	4.062	4.062	4.061	4.060	4.060	4.059	4.059	4.059	4.058	4.058	4.059	4.058	4.058	4.058	4.058	4.058	4.058	4.058	4.058	4.056	4.056	4.056	4.056	4.056	4.055	4.055	4.055	4.055	4.054	4.055	4.054	4.054	4.054	4.055	4.055	4.055	4.052	4.052	4.054	4.054	4.054	4.054	4.054	4.055	4.055	4.055	4.056	4.058	4.058	4.059	4.059	4.060	4.060	4.060	4.060	4.061	4.061	4.061	4.061	4.060	4.059	4.059	4.056	4.052	4.050	4.046	4.043	4.039	4.032	4.028	4.020	4.014	4.006	3.998	3.988	3.978	3.968	3.958	3.945	3.931	3.918	3.904	3.888	3.872	3.855	3.839	3.820	3.801	3.781	3.762	3.742	3.722	3.701	3.680	3.659	3.638	3.615	3.594	3.572	3.551	3.530	3.509	3.489	3.469	3.449	3.431	3.412	3.395	3.379	3.362	3.348	3.334	3.321	3.309	3.299	3.289	3.280	3.274	3.269	3.264	3.261	3.259	3.258	3.259	3.261	3.265	3.269	3.276	3.284	3.291	3.300	3.311	3.324	3.336	3.350	3.365	3.381	3.396	3.415	3.432	3.449	3.468	3.485	3.505	3.525	3.544	3.562	3.581	3.601	3.620	3.639	3.658	3.676	3.694	3.710	3.728	3.742	3.758	3.772	3.785	3.799	3.811	3.822	3.832	3.842	3.852	3.860	3.866	3.871	3.875	3.879	3.882	3.884	3.884	3.885	3.882	3.881	3.880	3.876	3.872	3.868	3.862	3.855	3.849	3.841	3.832	3.824	3.816	3.806	3.795	3.784	3.772	3.761	3.750	3.739	3.725	3.712	3.700	3.686	3.671	3.658	3.645	3.630	3.616	3.601	3.588	3.572	3.559	3.544	3.529	3.514	3.499	3.484	3.469	3.454	3.439	3.424	3.409	3.395	3.380	3.365	3.350	3.336	3.322	3.308	3.294	3.280	3.266	3.254	3.241	3.228	3.215	3.202	3.191	3.181	3.169	3.159	3.149	3.140	3.131	3.122	3.115	3.109	3.101	3.095	3.089	3.082	3.079	3.075	3.071	3.069	3.066	3.064	3.062	3.062	3.062	3.062	3.064	3.064	3.066	3.068	3.070	3.074	3.075	3.079	3.081	3.085	3.090	3.092	3.098	3.101	3.105	3.108	3.111	3.114	3.118	3.120	3.122	3.124	3.125	3.128	3.128	3.129	3.129	3.128	3.126	3.125	3.124	3.121	3.118	3.114	3.110	3.104	3.099	3.092	3.086	3.079	3.071	3.064	3.054	3.045	3.035	3.024	3.014	3.002	2.992	2.980	2.969	2.956	2.944	2.931	2.919	2.906	2.894	2.880	2.868	2.854	2.841	2.829	2.816	2.804	2.790	2.776	2.765	2.752	2.739	2.728	2.716	2.704	2.692	2.681	2.670	2.659	2.648	2.638	2.626	2.616	2.606	2.596	2.588	2.578	2.568	2.560	2.550	2.542	2.534	2.525	2.518	2.508	2.499	2.490	2.482	2.474	2.466	2.458	2.450	2.441	2.432	2.424	2.416	2.409	2.400	2.391	2.384	2.375	2.366	2.359	2.351	2.342	2.334	2.325	2.318	2.309	2.301	2.292	2.284	2.275	2.265	2.258	2.249	2.241	2.232	2.224	2.215	2.206	2.199	2.191	2.184	2.175	2.168	2.160	2.154	2.146	2.139	2.134	2.126	2.121	2.115	2.110	2.105	2.101	2.096	2.092	2.090	2.086	2.084	2.082	2.080	2.080	2.079	2.079	2.080	2.081	2.082	2.085	2.089	2.092	2.096	2.101	2.106	2.112	2.119	2.126	2.134	2.144	2.151	2.161	2.172	2.184	2.194	2.206	2.219	2.231	2.245	2.260	2.275	2.290	2.306	2.321	2.339	2.356	2.372	2.392	2.411	2.429	2.449	2.468	2.488	2.508	2.529	2.548	2.569	2.588	2.608	2.628	2.649	2.670	2.690	2.710	2.731	2.751	2.772	2.792	2.812	2.832	2.851	2.871	2.890	2.909	2.928	2.946	2.964	2.982	3.000	3.018	3.034	3.050	3.069	3.084	3.099	3.112	3.128	3.141	3.154	3.168	3.181	3.192	3.205	3.218	3.229	3.240	3.250	3.260	3.271	3.281	3.290	3.300	3.308	3.316	3.325	3.332	3.340	3.349	3.355	3.364	3.370	3.376	3.384	3.390	3.396	3.402	3.410	3.416	3.422	3.429	3.435	3.441	3.448	3.454	3.460	3.466	3.474	3.480	3.486	3.492	3.500	3.506	3.512	3.520	3.526	3.532	3.540	3.546	3.552	3.560	3.566	3.574	3.580	3.588	3.594	3.600	3.608	3.614	3.619	3.625	3.631	3.638	3.644	3.650	3.656	3.660	3.666	3.671	3.676	3.680	3.684	3.688	3.689	3.691	3.694	3.695	3.696	3.696	3.696	3.696	3.695	3.692	3.691	3.688	3.682	3.679	3.672	3.666	3.660	3.650	3.642	3.632	3.622	3.611	3.599	3.586	3.572	3.558	3.542	3.525	3.509	3.490	3.470	3.451	3.431	3.410	3.389	3.366	3.344	3.321	3.298	3.274	3.250	3.225	3.201	3.176	3.151	3.126	3.102	3.076	3.052	3.028	3.005	2.981	2.958	2.934	2.911	2.890	2.870	2.849	2.829	2.810	2.792	2.775	2.760	2.745	2.731	2.718	2.706	2.695	2.685	2.676	2.669	2.662	2.658	2.654	2.650	2.648	2.645	2.646	2.648	2.649	2.650	2.654	2.659	2.662	2.668	2.674	2.681	2.689	2.696	2.704	2.712	2.722	2.731	2.740	2.749	2.758	2.768	2.776	2.786	2.794	2.804	2.812	2.820	2.828	2.834	2.840	2.845	2.850	2.856	2.860	2.865	2.868	2.870	2.871	2.874	2.874	2.874	2.874	2.872	2.871	2.869	2.866	2.862	2.859	2.856	2.850	2.846	2.841	2.836	2.831	2.825	2.819	2.811	2.806	2.799	2.794	2.788	2.782	2.776	2.771	2.766	2.762	2.758	2.755	2.751	2.749	2.748	2.746	2.745	2.746	2.746	2.748	2.750	2.752	2.758	2.761	2.766	2.772	2.779	2.786	2.794	2.804	2.812	2.824	2.834	2.846	2.858	2.871	2.884	2.898	2.911	2.926	2.940	2.956	2.971	2.985	3.001	3.016	3.032	3.049	3.064	3.080	3.094	3.110	3.124	3.139	3.152	3.166	3.179	3.191	3.202	3.215	3.226	3.236	3.245	3.254	3.262	3.270	3.276	3.282	3.288	3.291	3.296	3.299	3.301	3.301	3.302	3.302	3.299	3.296	3.294	3.290	3.286	3.280	3.274	3.268	3.259	3.251	3.242	3.231	3.221	3.211	3.199	3.186	3.172	3.159	3.145	3.131	3.115	3.099	3.082	3.065	3.049	3.032	3.012	2.992	2.974	2.952	2.932	2.911	2.890	2.869	2.848	2.825	2.801	2.780	2.756	2.732	2.709	2.684	2.660	2.636	2.611	2.588	2.562	2.538	2.511	2.488	2.462	2.438	2.411	2.388	2.362	2.338	2.312	2.288	2.264	2.240	2.215	2.192	2.170	2.146	2.124	2.102	2.081	2.061	2.040	2.021	2.001	1.982	1.965	1.946	1.929	1.912	1.896	1.881	1.865	1.851	1.838	1.824	1.811	1.800	1.786	1.776	1.766	1.755	1.745	1.735	1.726	1.718	1.709	1.701	1.692	1.685	1.678	1.671	1.664	1.658	1.651	1.644	1.638	1.631	1.624	1.618	1.610	1.604	1.598	1.590	1.584	1.576	1.570	1.562	1.554	1.548	1.539	1.531	1.522	1.514	1.506	1.498	1.488	1.479	1.469	1.459	1.449	1.438	1.429	1.419	1.408	1.396	1.385	1.372	1.361	1.349	1.338	1.326	1.314	1.301	1.290	1.276	1.264	1.251	1.238	1.226	1.212	1.200	1.186	1.175	1.160	1.149	1.135	1.122	1.109	1.096	1.082	1.070	1.058	1.045	1.032	1.019	1.006	0.995	0.982	0.971	0.959	0.948	0.935	0.924	0.912	0.901	0.891	0.881	0.871	0.861	0.851	0.842	0.832	0.824	0.815	0.806	0.799	0.791	0.784	0.776	0.769	0.762	0.756	0.750	0.745	0.739	0.734	0.729	0.722	0.719	0.714	0.710	0.706	0.702	0.700	0.696	0.694	0.690	0.688	0.686	0.682	0.680	0.676	0.674	0.671	0.668	0.665	0.662	0.660	0.658	0.654	0.651	0.649	0.645	0.641	0.638	0.634	0.629	0.625	0.620	0.615	0.610	0.605	0.599	0.594	0.586	0.581	0.575	0.568	0.560	0.554	0.545	0.538	0.530	0.521	0.512	0.504	0.496	0.489	0.480	0.471	0.462	0.455	0.448	0.439	0.431	0.424	0.418	0.410	0.404	0.398	0.391	0.386	0.381	0.376	0.372	0.369	0.366	0.364	0.362	0.361	0.361	0.361	0.362	0.365	0.366	0.370	0.374	0.380	0.385	0.391	0.399	0.406	0.415	0.425	0.434	0.445	0.455	0.469	0.480	0.492	0.506	0.520	0.534	0.549	0.564	0.579	0.594	0.610	0.626	0.642	0.659	0.675	0.691	0.708	0.722	0.738	0.754	0.769	0.784	0.799	0.812	0.826	0.840	0.852	0.865	0.876	0.885	0.895	0.904	0.914	0.920	0.928	0.932	0.938	0.941	0.945	0.948	0.948	0.948	0.946	0.945	0.941	0.938	0.934	0.929	0.921	0.912	0.905	0.895	0.884	0.874	0.861	0.849	0.834	0.818	0.801	0.785	0.768	0.748	0.730	0.710	0.690	0.669	0.648	0.626	0.604	0.582	0.559	0.536	0.512	0.489	0.465	0.440	0.416	0.392	0.369	0.345	0.320	0.296	0.272	0.249	0.226	0.201	0.179	0.158	0.135	0.114	0.092	0.072	0.052	0.032	0.014	-0.005	-0.024	-0.040	-0.056	-0.074	-0.089	-0.104	-0.116	-0.131	-0.144	-0.156	-0.168	-0.179	-0.190	-0.200	-0.209	-0.218	-0.226	-0.234	-0.241	-0.249	-0.254	-0.261	-0.268	-0.271	-0.276	-0.281	-0.285	-0.290	-0.292	-0.296	-0.300	-0.304	-0.306	-0.309	-0.311	-0.314	-0.318	-0.321	-0.322	-0.326	-0.329	-0.331	-0.334	-0.336	-0.339	-0.341	-0.345	-0.348	-0.350	-0.352	-0.355	-0.358	-0.360	-0.364	-0.366	-0.369	-0.372	-0.375	-0.378	-0.380	-0.384	-0.385	-0.389	-0.391	-0.395	-0.399	-0.401	-0.404	-0.406	-0.410	-0.411	-0.415	-0.419	-0.421	-0.424	-0.426	-0.430	-0.432	-0.436	-0.439	-0.442	-0.445	-0.449	-0.452	-0.455	-0.459	-0.462	-0.466	-0.471	-0.475	-0.480	-0.485	-0.490	-0.495	-0.500	-0.506	-0.512	-0.519	-0.526	-0.532	-0.540	-0.548	-0.555	-0.564	-0.571	-0.580	-0.589	-0.598	-0.608	-0.618	-0.626	-0.636	-0.646	-0.655	-0.666	-0.676	-0.686	-0.696	-0.706	-0.716	-0.726	-0.735	-0.745	-0.755	-0.764	-0.772	-0.781	-0.789	-0.798	-0.805	-0.812	-0.820	-0.826	-0.831	-0.838	-0.841	-0.845	-0.849	-0.852	-0.855	-0.859	-0.860	-0.861	-0.862	-0.862	-0.862	-0.860	-0.860	-0.858	-0.855	-0.851	-0.849	-0.845	-0.840	-0.835	-0.830	-0.824	-0.819	-0.812	-0.805	-0.798	-0.791	-0.784	-0.775	-0.768	-0.759	-0.749	-0.741	-0.731	-0.724	-0.715	-0.706	-0.698	-0.688	-0.678	-0.669	-0.659	-0.650	-0.641	-0.631	-0.621	-0.611	-0.602	-0.592	-0.584	-0.574	-0.565	-0.556	-0.546	-0.538	-0.529	-0.520	-0.511	-0.502	-0.494	-0.486	-0.476	-0.468	-0.460	-0.452	-0.445	-0.436	-0.429	-0.421	-0.414	-0.406	-0.399	-0.394	-0.385	-0.380	-0.374	-0.368	-0.361	-0.355	-0.350	-0.345	-0.341	-0.336	-0.331	-0.328	-0.325	-0.321	-0.319	-0.316	-0.314	-0.312	-0.312	-0.311	-0.311	-0.311	-0.311	-0.312	-0.315	-0.318	-0.319	-0.322	-0.326	-0.329	-0.334	-0.338	-0.344	-0.349	-0.355	-0.361	-0.370	-0.380	-0.389	-0.398	-0.408	-0.418	-0.429	-0.441	-0.454	-0.466	-0.479	-0.492	-0.509	-0.522	-0.539	-0.555	-0.571	-0.589	-0.606	-0.625	-0.644	-0.662	-0.682	-0.702	-0.722	-0.742	-0.761	-0.785	-0.806	-0.828	-0.851	-0.874	-0.895	-0.918	-0.941	-0.962	-0.986	-1.009	-1.031	-1.054	-1.078	-1.099	-1.121	-1.142	-1.164	-1.186	-1.206	-1.228	-1.248	-1.268	-1.288	-1.306	-1.325	-1.342	-1.360	-1.378	-1.394	-1.409	-1.424	-1.438	-1.451	-1.464	-1.476	-1.489	-1.499	-1.508	-1.518	-1.526	-1.534	-1.541	-1.548	-1.552	-1.558	-1.561	-1.565	-1.569	-1.569	-1.571	-1.572	-1.572	-1.572	-1.571	-1.570	-1.568	-1.566	-1.562	-1.559	-1.555	-1.551	-1.546	-1.541	-1.536	-1.530	-1.524	-1.518	-1.511	-1.504	-1.498	-1.490	-1.482	-1.475	-1.468	-1.459	-1.450	-1.442	-1.436	-1.428	-1.419	-1.411	-1.402	-1.395	-1.386	-1.379	-1.371	-1.364	-1.356	-1.350	-1.342	-1.335	-1.328	-1.321	-1.315	-1.310	-1.304	-1.298	-1.292	-1.288	-1.282	-1.279	-1.272	-1.269	-1.266	-1.261	-1.259	-1.256	-1.255	-1.252	-1.250	-1.249	-1.248	-1.246	-1.245	-1.244	-1.244	-1.242	-1.242	-1.242	-1.244	-1.242	-1.242	-1.244	-1.244	-1.244	-1.244	-1.245	-1.244	-1.244	-1.244	-1.244	-1.244	-1.244	-1.242	-1.242	-1.241	-1.240	-1.239	-1.239	-1.236	-1.235	-1.234	-1.230	-1.229	-1.225	-1.224	-1.220	-1.218	-1.214	-1.210	-1.206	-1.204	-1.199	-1.195	-1.192	-1.188	-1.184	-1.181	-1.176	-1.174	-1.170	-1.166	-1.162	-1.160	-1.159	-1.156	-1.152	-1.151	-1.150	-1.148	-1.148	-1.146	-1.148	-1.148	-1.148	-1.149	-1.149	-1.151	-1.154	-1.155	-1.160	-1.165	-1.170	-1.175	-1.181	-1.189	-1.195	-1.202	-1.211	-1.220	-1.229	-1.239	-1.250	-1.261	-1.274	-1.286	-1.299	-1.312	-1.326	-1.342	-1.358	-1.374	-1.390	-1.408	-1.424	-1.441	-1.460	-1.479	-1.499	-1.519	-1.539	-1.560	-1.581	-1.602	-1.624	-1.645	-1.668	-1.688	-1.710	-1.732	-1.754	-1.775	-1.796	-1.818	-1.839	-1.858	-1.879	-1.899	-1.918	-1.936	-1.955	-1.972	-1.989	-2.004	-2.020	-2.034	-2.046	-2.059	-2.070	-2.080	-2.089	-2.096	-2.102	-2.108	-2.111	-2.114	-2.116	-2.115	-2.114	-2.112	-2.108	-2.102	-2.096	-2.089	-2.080	-2.070	-2.059	-2.045	-2.033	-2.016	-2.001	-1.984	-1.966	-1.948	-1.928	-1.906	-1.886	-1.864	-1.841	-1.818	-1.794	-1.771	-1.748	-1.721	-1.696	-1.671	-1.646	-1.621	-1.595	-1.570	-1.545	-1.520	-1.495	-1.470	-1.446	-1.422	-1.400	-1.375	-1.352	-1.331	-1.309	-1.289	-1.268	-1.248	-1.229	-1.210	-1.191	-1.172	-1.156	-1.139	-1.122	-1.109	-1.094	-1.079	-1.066	-1.054	-1.041	-1.030	-1.019	-1.009	-0.998	-0.989	-0.981	-0.974	-0.966	-0.959	-0.952	-0.946	-0.941	-0.936	-0.931	-0.926	-0.922	-0.919	-0.916	-0.914	-0.911	-0.909	-0.908	-0.906	-0.905	-0.905	-0.904	-0.904	-0.905	-0.905	-0.906	-0.906	-0.909	-0.910	-0.911	-0.912	-0.915	-0.916	-0.919	-0.920	-0.922	-0.926	-0.928	-0.930	-0.934	-0.935	-0.938	-0.941	-0.942	-0.945	-0.948	
