# Supplementary material for: Motion onset VEPs can see through the blur
Source: Sci Rep. 2024 Sep 12;14:21296. doi: 10.1038/s41598-024-72483-z (PMC11393312; doi:10.1038/s41598-024-72483-z)
Supplement: Supplementary file 3 — Supplementary Information 3. [file 41598_2024_72483_MOESM3_ESM.zip › VEP_raw_data/source_data/SourceBlurVEP-S011_VEP_2023-04-17_13-59-40.txt]

0.000	0.000	99999.999	6250.000	50.000	-2193.000	-2061.000	6248.000	7.000	100.000	5.000	2.000	1.000	1.000	0.000	0.000	0.000	0.000	0.000	0.000	0.000	0.000	0.000	0.000	0.000	0.000	0.000	1.084	1.104	1.126	1.149	1.172	1.196	1.222	1.248	1.276	1.302	1.332	1.360	1.390	1.421	1.452	1.484	1.516	1.550	1.584	1.618	1.652	1.686	1.722	1.758	1.792	1.829	1.864	1.901	1.936	1.972	2.007	2.044	2.080	2.115	2.150	2.185	2.219	2.254	2.288	2.320	2.351	2.384	2.415	2.444	2.472	2.501	2.529	2.555	2.580	2.605	2.628	2.649	2.669	2.688	2.705	2.721	2.736	2.750	2.762	2.772	2.781	2.789	2.796	2.801	2.804	2.805	2.806	2.805	2.802	2.800	2.794	2.789	2.781	2.772	2.762	2.752	2.741	2.729	2.716	2.701	2.688	2.672	2.658	2.640	2.624	2.606	2.589	2.571	2.554	2.536	2.519	2.501	2.484	2.468	2.450	2.432	2.416	2.400	2.385	2.369	2.352	2.339	2.325	2.311	2.298	2.286	2.275	2.264	2.252	2.242	2.232	2.224	2.216	2.209	2.201	2.194	2.188	2.182	2.176	2.171	2.168	2.162	2.159	2.156	2.152	2.150	2.148	2.145	2.144	2.140	2.139	2.136	2.136	2.134	2.132	2.131	2.130	2.129	2.128	2.126	2.125	2.124	2.121	2.120	2.119	2.118	2.114	2.112	2.111	2.109	2.108	2.104	2.102	2.099	2.096	2.094	2.090	2.088	2.082	2.079	2.075	2.070	2.065	2.060	2.055	2.049	2.042	2.036	2.029	2.022	2.015	2.007	1.999	1.990	1.981	1.972	1.962	1.952	1.941	1.930	1.919	1.908	1.895	1.884	1.869	1.856	1.841	1.828	1.812	1.798	1.782	1.766	1.750	1.734	1.718	1.701	1.684	1.666	1.649	1.632	1.615	1.596	1.579	1.561	1.544	1.526	1.509	1.491	1.474	1.456	1.440	1.422	1.406	1.391	1.374	1.359	1.344	1.329	1.314	1.299	1.284	1.271	1.256	1.242	1.229	1.216	1.202	1.190	1.179	1.165	1.154	1.142	1.130	1.118	1.105	1.094	1.082	1.070	1.058	1.045	1.031	1.019	1.006	0.992	0.979	0.965	0.949	0.934	0.919	0.901	0.885	0.868	0.849	0.830	0.810	0.790	0.769	0.746	0.725	0.701	0.678	0.654	0.629	0.602	0.578	0.550	0.524	0.496	0.468	0.440	0.411	0.382	0.354	0.325	0.296	0.266	0.239	0.209	0.181	0.152	0.125	0.098	0.071	0.045	0.020	-0.004	-0.028	-0.051	-0.071	-0.092	-0.112	-0.130	-0.148	-0.162	-0.176	-0.190	-0.200	-0.211	-0.218	-0.225	-0.229	-0.232	-0.234	-0.232	-0.231	-0.228	-0.221	-0.214	-0.205	-0.194	-0.181	-0.166	-0.150	-0.132	-0.112	-0.091	-0.070	-0.045	-0.020	0.006	0.035	0.062	0.094	0.124	0.156	0.189	0.222	0.258	0.292	0.329	0.365	0.401	0.439	0.476	0.512	0.550	0.589	0.626	0.664	0.700	0.738	0.774	0.810	0.845	0.881	0.915	0.949	0.981	1.014	1.046	1.076	1.105	1.135	1.162	1.189	1.215	1.240	1.264	1.286	1.308	1.329	1.350	1.369	1.386	1.404	1.420	1.435	1.449	1.461	1.475	1.488	1.499	1.508	1.518	1.528	1.536	1.545	1.552	1.559	1.566	1.572	1.579	1.585	1.590	1.596	1.601	1.608	1.614	1.619	1.624	1.630	1.636	1.642	1.649	1.656	1.662	1.670	1.680	1.688	1.696	1.706	1.716	1.728	1.738	1.750	1.762	1.775	1.788	1.801	1.816	1.830	1.846	1.861	1.878	1.894	1.911	1.929	1.946	1.965	1.985	2.004	2.024	2.044	2.065	2.085	2.106	2.128	2.148	2.170	2.191	2.214	2.236	2.258	2.280	2.301	2.324	2.346	2.368	2.391	2.411	2.434	2.456	2.478	2.499	2.521	2.542	2.564	2.584	2.605	2.625	2.645	2.666	2.686	2.705	2.724	2.742	2.760	2.779	2.796	2.814	2.830	2.846	2.862	2.879	2.895	2.909	2.924	2.938	2.952	2.964	2.978	2.990	3.002	3.012	3.024	3.034	3.042	3.052	3.061	3.069	3.078	3.084	3.091	3.096	3.101	3.108	3.112	3.116	3.120	3.122	3.125	3.126	3.129	3.130	3.131	3.131	3.132	3.131	3.131	3.130	3.129	3.128	3.125	3.122	3.120	3.119	3.115	3.114	3.111	3.108	3.105	3.101	3.098	3.095	3.092	3.089	3.086	3.082	3.079	3.076	3.071	3.069	3.064	3.061	3.056	3.054	3.049	3.045	3.040	3.035	3.031	3.026	3.020	3.014	3.008	3.001	2.994	2.986	2.979	2.970	2.960	2.949	2.939	2.926	2.914	2.901	2.888	2.872	2.855	2.839	2.821	2.801	2.781	2.761	2.739	2.716	2.692	2.668	2.641	2.614	2.588	2.558	2.529	2.498	2.468	2.435	2.402	2.369	2.335	2.300	2.266	2.231	2.196	2.160	2.124	2.089	2.054	2.018	1.984	1.948	1.914	1.880	1.846	1.814	1.781	1.750	1.720	1.690	1.662	1.635	1.609	1.584	1.561	1.539	1.519	1.500	1.482	1.468	1.452	1.440	1.428	1.419	1.410	1.404	1.399	1.395	1.392	1.392	1.392	1.395	1.399	1.404	1.410	1.418	1.428	1.436	1.448	1.460	1.472	1.486	1.500	1.516	1.532	1.549	1.565	1.582	1.600	1.618	1.635	1.654	1.672	1.690	1.710	1.726	1.746	1.764	1.781	1.799	1.816	1.832	1.849	1.865	1.880	1.895	1.909	1.924	1.936	1.950	1.961	1.974	1.984	1.994	2.002	2.011	2.020	2.026	2.034	2.039	2.044	2.049	2.051	2.054	2.056	2.056	2.058	2.058	2.056	2.055	2.052	2.050	2.045	2.041	2.036	2.030	2.022	2.015	2.006	1.998	1.986	1.976	1.964	1.951	1.939	1.925	1.910	1.894	1.878	1.860	1.842	1.825	1.805	1.785	1.764	1.742	1.719	1.696	1.674	1.649	1.624	1.599	1.572	1.546	1.519	1.491	1.464	1.435	1.406	1.378	1.348	1.318	1.289	1.260	1.230	1.200	1.171	1.141	1.114	1.084	1.055	1.028	1.000	0.974	0.948	0.922	0.898	0.874	0.850	0.828	0.808	0.786	0.768	0.751	0.735	0.719	0.706	0.692	0.682	0.672	0.664	0.658	0.651	0.648	0.644	0.642	0.642	0.645	0.646	0.651	0.658	0.664	0.672	0.681	0.692	0.705	0.720	0.734	0.750	0.766	0.785	0.804	0.822	0.842	0.865	0.886	0.910	0.932	0.958	0.981	1.006	1.030	1.056	1.081	1.108	1.134	1.160	1.185	1.211	1.238	1.262	1.288	1.312	1.338	1.362	1.388	1.411	1.435	1.459	1.480	1.501	1.522	1.544	1.564	1.584	1.602	1.620	1.639	1.655	1.671	1.688	1.702	1.718	1.730	1.742	1.755	1.766	1.778	1.786	1.796	1.802	1.810	1.818	1.822	1.829	1.834	1.836	1.840	1.842	1.844	1.846	1.846	1.846	1.846	1.845	1.842	1.840	1.836	1.834	1.830	1.825	1.820	1.815	1.809	1.804	1.798	1.791	1.785	1.779	1.771	1.765	1.759	1.751	1.745	1.738	1.731	1.724	1.718	1.711	1.705	1.699	1.694	1.689	1.682	1.679	1.674	1.670	1.666	1.662	1.660	1.656	1.654	1.652	1.650	1.648	1.648	1.646	1.646	1.645	1.644	1.644	1.645	1.645	1.645	1.644	1.645	1.644	1.644	1.644	1.644	1.642	1.642	1.640	1.639	1.636	1.634	1.631	1.629	1.626	1.622	1.619	1.615	1.610	1.605	1.601	1.595	1.590	1.584	1.578	1.571	1.564	1.558	1.551	1.544	1.536	1.530	1.522	1.516	1.510	1.504	1.498	1.492	1.488	1.482	1.478	1.474	1.471	1.468	1.465	1.465	1.465	1.465	1.468	1.469	1.471	1.476	1.480	1.486	1.495	1.502	1.512	1.522	1.534	1.546	1.560	1.576	1.591	1.610	1.628	1.646	1.666	1.688	1.710	1.732	1.756	1.781	1.806	1.834	1.860	1.888	1.916	1.946	1.975	2.006	2.036	2.069	2.100	2.134	2.164	2.198	2.230	2.264	2.296	2.329	2.361	2.394	2.426	2.459	2.490	2.521	2.554	2.584	2.614	2.644	2.672	2.702	2.730	2.756	2.782	2.808	2.832	2.855	2.876	2.898	2.918	2.935	2.952	2.969	2.984	2.998	3.010	3.020	3.029	3.036	3.042	3.048	3.051	3.054	3.054	3.051	3.049	3.045	3.039	3.031	3.022	3.012	3.001	2.989	2.974	2.959	2.942	2.925	2.906	2.886	2.866	2.845	2.821	2.800	2.775	2.751	2.726	2.701	2.676	2.650	2.625	2.600	2.574	2.549	2.524	2.498	2.474	2.450	2.428	2.404	2.381	2.361	2.341	2.320	2.301	2.284	2.268	2.252	2.238	2.224	2.211	2.201	2.190	2.182	2.174	2.168	2.164	2.158	2.155	2.154	2.152	2.152	2.152	2.154	2.158	2.161	2.164	2.169	2.174	2.179	2.184	2.190	2.195	2.201	2.208	2.214	2.220	2.225	2.231	2.236	2.240	2.244	2.248	2.250	2.252	2.254	2.255	2.255	2.254	2.252	2.249	2.246	2.242	2.238	2.231	2.226	2.218	2.210	2.200	2.190	2.180	2.168	2.155	2.142	2.130	2.116	2.101	2.086	2.071	2.056	2.040	2.025	2.009	1.992	1.978	1.960	1.945	1.930	1.914	1.899	1.885	1.870	1.856	1.842	1.829	1.818	1.805	1.794	1.784	1.772	1.762	1.754	1.745	1.738	1.730	1.724	1.718	1.711	1.706	1.701	1.696	1.692	1.688	1.682	1.680	1.676	1.672	1.670	1.666	1.662	1.660	1.656	1.652	1.649	1.645	1.641	1.638	1.632	1.628	1.622	1.618	1.610	1.605	1.598	1.590	1.582	1.575	1.566	1.558	1.549	1.540	1.530	1.520	1.510	1.499	1.489	1.478	1.466	1.455	1.444	1.431	1.420	1.409	1.398	1.386	1.375	1.362	1.352	1.341	1.331	1.320	1.310	1.299	1.289	1.280	1.270	1.261	1.251	1.242	1.234	1.225	1.216	1.209	1.201	1.194	1.186	1.179	1.172	1.166	1.160	1.154	1.148	1.142	1.136	1.132	1.126	1.122	1.118	1.114	1.110	1.108	1.105	1.102	1.100	1.098	1.096	1.095	1.094	1.094	1.094	1.095	1.095	1.098	1.099	1.102	1.105	1.110	1.115	1.119	1.125	1.131	1.138	1.145	1.152	1.162	1.171	1.180	1.191	1.202	1.214	1.226	1.239	1.251	1.265	1.280	1.294	1.309	1.324	1.340	1.354	1.370	1.386	1.401	1.418	1.435	1.450	1.465	1.481	1.496	1.511	1.526	1.540	1.554	1.568	1.580	1.592	1.605	1.616	1.628	1.638	1.649	1.658	1.666	1.676	1.684	1.691	1.699	1.704	1.710	1.716	1.721	1.726	1.731	1.735	1.740	1.744	1.749	1.754	1.756	1.761	1.765	1.771	1.775	1.779	1.785	1.789	1.796	1.801	1.808	1.815	1.821	1.830	1.838	1.846	1.856	1.866	1.875	1.888	1.899	1.911	1.925	1.939	1.954	1.969	1.984	2.000	2.016	2.034	2.051	2.069	2.088	2.105	2.124	2.144	2.162	2.181	2.201	2.221	2.241	2.261	2.281	2.300	2.321	2.340	2.360	2.379	2.398	2.418	2.435	2.454	2.471	2.489	2.506	2.522	2.540	2.556	2.570	2.586	2.600	2.614	2.628	2.640	2.652	2.665	2.678	2.688	2.699	2.709	2.720	2.729	2.739	2.748	2.755	2.762	2.770	2.779	2.784	2.790	2.796	2.801	2.806	2.811	2.816	2.819	2.822	2.826	2.829	2.831	2.835	2.836	2.839	2.839	2.840	2.840	2.839	2.839	2.838	2.836	2.834	2.830	2.826	2.822	2.818	2.812	2.806	2.800	2.791	2.784	2.775	2.765	2.755	2.744	2.732	2.720	2.706	2.692	2.678	2.661	2.646	2.629	2.610	2.591	2.572	2.552	2.532	2.511	2.489	2.466	2.444	2.420	2.396	2.371	2.346	2.321	2.296	2.270	2.244	2.218	2.191	2.165	2.139	2.114	2.088	2.061	2.038	2.013	1.990	1.966	1.944	1.922	1.901	1.882	1.864	1.848	1.831	1.816	1.802	1.790	1.779	1.769	1.761	1.754	1.750	1.746	1.744	1.744	1.745	1.746	1.751	1.756	1.764	1.772	1.782	1.795	1.808	1.822	1.839	1.856	1.875	1.895	1.915	1.938	1.960	1.984	2.009	2.034	2.060	2.086	2.111	2.139	2.166	2.191	2.218	2.245	2.271	2.296	2.322	2.346	2.370	2.395	2.418	2.440	2.461	2.480	2.499	2.516	2.532	2.548	2.561	2.572	2.584	2.594	2.601	2.608	2.612	2.615	2.618	2.619	2.618	2.616	2.612	2.608	2.601	2.594	2.586	2.576	2.566	2.554	2.541	2.529	2.515	2.500	2.485	2.470	2.454	2.436	2.419	2.401	2.384	2.368	2.350	2.334	2.316	2.300	2.284	2.268	2.252	2.238	2.225	2.211	2.200	2.188	2.178	2.169	2.161	2.154	2.149	2.144	2.140	2.138	2.136	2.136	2.138	2.140	2.144	2.148	2.154	2.161	2.169	2.179	2.189	2.200	2.211	2.222	2.238	2.251	2.266	2.281	2.298	2.312	2.330	2.346	2.362	2.380	2.396	2.414	2.430	2.448	2.462	2.479	2.494	2.508	2.521	2.534	2.546	2.558	2.568	2.578	2.585	2.592	2.598	2.604	2.606	2.610	2.610	2.611	2.610	2.609	2.605	2.601	2.595	2.588	2.579	2.571	2.560	2.549	2.536	2.525	2.510	2.495	2.480	2.465	2.446	2.430	2.411	2.392	2.375	2.355	2.335	2.315	2.296	2.276	2.256	2.235	2.216	2.195	2.175	2.156	2.135	2.115	2.095	2.075	2.058	2.038	2.019	2.000	1.982	1.964	1.946	1.928	1.910	1.892	1.876	1.859	1.840	1.824	1.806	1.789	1.771	1.755	1.738	1.720	1.702	1.686	1.668	1.650	1.630	1.611	1.592	1.574	1.554	1.534	1.515	1.494	1.474	1.452	1.431	1.411	1.390	1.369	1.348	1.326	1.304	1.282	1.261	1.239	1.218	1.195	1.175	1.152	1.131	1.111	1.090	1.070	1.050	1.030	1.011	0.991	0.972	0.955	0.938	0.920	0.905	0.889	0.874	0.858	0.844	0.830	0.818	0.805	0.792	0.781	0.770	0.760	0.750	0.740	0.732	0.724	0.715	0.709	0.702	0.696	0.690	0.685	0.680	0.676	0.672	0.668	0.664	0.660	0.656	0.654	0.650	0.648	0.645	0.642	0.641	0.639	0.636	0.635	0.634	0.631	0.631	0.630	0.629	0.629	0.628	0.629	0.630	0.631	0.631	0.634	0.636	0.638	0.641	0.644	0.649	0.652	0.656	0.662	0.669	0.675	0.682	0.690	0.700	0.709	0.719	0.730	0.742	0.754	0.766	0.780	0.795	0.809	0.825	0.842	0.859	0.876	0.895	0.914	0.932	0.951	0.972	0.992	1.014	1.034	1.055	1.075	1.096	1.118	1.138	1.158	1.178	1.196	1.215	1.234	1.250	1.268	1.284	1.299	1.311	1.325	1.336	1.348	1.356	1.365	1.372	1.378	1.381	1.386	1.388	1.388	1.386	1.384	1.380	1.374	1.366	1.358	1.348	1.335	1.321	1.305	1.290	1.271	1.254	1.234	1.212	1.190	1.168	1.145	1.120	1.095	1.071	1.044	1.019	0.991	0.965	0.939	0.910	0.884	0.856	0.831	0.804	0.779	0.754	0.729	0.705	0.680	0.659	0.636	0.615	0.596	0.578	0.559	0.542	0.528	0.512	0.499	0.488	0.476	0.468	0.459	0.450	0.444	0.439	0.435	0.432	0.430	0.429	0.428	0.429	0.430	0.432	0.435	0.439	0.442	0.448	0.455	0.460	0.468	0.474	0.481	0.490	0.498	0.505	0.514	0.521	0.530	0.538	0.548	0.555	0.562	0.569	0.576	0.584	0.590	0.596	0.604	0.610	0.615	0.621	0.625	0.630	0.634	0.638	0.640	0.644	0.645	0.649	0.649	0.651	0.651	0.651	0.652	0.652	0.651	0.651	0.650	0.649	0.648	0.645	0.642	0.641	0.638	0.635	0.631	0.628	0.622	0.619	0.614	0.609	0.602	0.598	0.591	0.585	0.579	0.571	0.564	0.558	0.549	0.541	0.534	0.525	0.516	0.507	0.498	0.488	0.478	0.466	0.456	0.445	0.434	0.421	0.410	0.396	0.384	0.371	0.358	0.345	0.331	0.316	0.304	0.290	0.276	0.262	0.248	0.234	0.220	0.206	0.191	0.178	0.164	0.150	0.136	0.121	0.108	0.096	0.082	0.069	0.058	0.044	0.032	0.020	0.010	-0.001	-0.012	-0.022	-0.032	-0.041	-0.050	-0.059	-0.066	-0.074	-0.080	-0.085	-0.091	-0.096	-0.100	-0.105	-0.108	-0.111	-0.114	-0.116	-0.118	-0.119	-0.120	-0.119	-0.119	-0.118	-0.116	-0.114	-0.111	-0.108	-0.105	-0.100	-0.096	-0.091	-0.085	-0.080	-0.074	-0.068	-0.060	-0.052	-0.045	-0.038	-0.029	-0.020	-0.010	-0.001	0.010	0.020	0.030	0.041	0.051	0.064	0.074	0.085	0.098	0.109	0.121	0.135	0.146	0.160	0.172	0.185	0.199	0.211	0.225	0.238	0.250	0.264	0.276	0.289	0.300	0.314	0.325	0.338	0.348	0.359	0.370	0.380	0.390	0.400	0.408	0.416	0.425	0.432	0.440	0.446	0.451	0.458	0.462	0.466	0.471	0.474	0.478	0.479	0.480	0.481	0.481	0.480	0.480	0.479	0.476	0.475	0.471	0.469	0.465	0.461	0.456	0.452	0.448	0.442	0.438	0.432	0.428	0.422	0.416	0.411	0.408	0.404	0.399	0.395	0.391	0.389	0.385	0.382	0.380	0.379	0.376	0.376	0.375	0.376	0.375	0.376	0.379	0.381	0.384	0.388	0.392	0.396	0.401	0.408	0.412	0.420	0.426	0.434	0.441	0.449	0.456	0.465	0.474	0.481	0.490	0.498	0.506	0.515	0.522	0.530	0.538	0.544	0.551	0.558	0.562	0.569	0.572	0.576	0.579	0.581	0.582	0.585	0.585	0.585	0.582	0.580	0.579	0.574	0.570	0.565	0.560	0.554	0.548	0.540	0.532	0.525	0.515	0.507	0.498	0.488	0.479	0.469	0.459	0.449	0.439	0.430	0.420	0.412	0.402	0.395	0.388	0.381	0.376	0.370	0.366	0.362	0.360	0.358	0.358	0.358	0.359	0.362	0.366	0.370	0.378	0.384	0.392	0.401	0.411	0.424	0.436	0.450	0.465	0.481	0.499	0.516	0.535	0.555	0.575	0.595	0.616	0.640	0.661	0.684	0.708	0.730	0.755	0.778	0.800	0.825	0.848	0.870	0.892	0.915	0.936	0.958	0.976	0.998	1.015	1.032	1.050	1.066	1.081	1.096	1.109	1.121	1.132	1.142	1.152	1.161	1.169	1.175	1.180	1.185	1.189	1.191	1.194	1.195	1.196	1.195	1.195	1.194	1.192	1.190	1.188	1.186	1.184	1.180	1.178	1.174	1.171	1.169	1.166	1.165	1.162	1.161	1.160	1.160	1.161	1.161	1.162	1.165	1.169	1.172	1.178	1.182	1.189	1.198	1.205	1.214	1.225	1.235	1.246	1.260	1.272	1.288	1.301	1.318	1.332	1.349	1.366	1.384	1.402	1.421	1.440	1.460	1.479	1.499	1.519	1.539	1.558	1.576	1.596	1.615	1.634	1.652	1.671	1.688	1.704	1.721	1.736	1.750	1.764	1.778	1.790	1.801	1.812	1.822	1.831	1.840	1.846	1.852	1.859	1.861	1.865	1.866	1.869	1.869	1.868	1.866	1.864	1.860	1.856	1.850	1.844	1.836	1.830	1.821	1.812	1.804	1.794	1.784	1.774	1.762	1.751	1.740	1.729	1.718	1.705	1.695	1.684	1.671	1.662	1.651	1.640	1.631	1.622	1.614	1.606	1.599	1.592	1.586	1.582	1.579	1.576	1.574	1.574	1.575	1.576	1.579	1.584	1.588	1.595	1.602	1.610	1.620	1.631	1.644	1.658	1.671	1.686	1.702	1.720	1.739	1.758	1.779	1.800	1.822	1.844	1.868	1.891	1.916	1.940	1.965	1.990	2.016	2.041	2.068	2.094	2.119	2.144	2.169	2.195	2.220	2.244	2.268	2.291	2.315	2.336	2.358	2.378	2.398	2.416	2.435	2.451	2.468	2.482	2.498	2.509	2.521	2.531	2.542	2.551	2.559	2.565	2.572	2.578	2.581	2.586	2.589	2.590	2.591	2.592	2.592	2.592	2.590	2.590	2.588	2.586	2.584	2.580	2.578	2.575	2.572	2.570	2.568	2.565	2.564	2.561	2.560	2.559	2.559	2.560	2.560	2.561	2.562	2.564	2.566	2.570	2.574	2.578	2.582	2.588	2.592	2.600	2.606	2.612	2.619	2.628	2.634	2.642	2.650	2.658	2.665	2.674	2.681	2.689	2.695	2.702	2.709	2.714	2.719	2.722	2.726	2.729	2.730	2.730	2.728	2.726	2.722	2.716	2.710	2.702	2.692	2.681	2.670	2.655	2.639	2.622	2.604	2.582	2.560	2.538	2.511	2.484	2.456	2.426	2.395	2.361	2.328	2.292	2.256	2.219	2.181	2.142	2.102	2.062	2.022	1.980	1.940	1.898	1.855	1.814	1.771	1.731	1.690	1.650	1.610	1.572	1.535	1.498	1.462	1.429	1.396	1.364	1.334	1.305	1.279	1.252	1.230	1.208	1.189	1.170	1.154	1.140	1.129	1.118	1.110	1.104	1.099	1.096	1.095	1.096	1.099	1.104	1.110	1.118	1.126	1.136	1.148	1.160	1.174	1.189	1.205	1.222	1.239	1.256	1.275	1.294	1.312	1.331	1.350	1.370	1.389	1.408	1.426	1.444	1.462	1.480	1.495	1.512	1.528	1.541	1.556	1.569	1.579	1.590	1.600	1.608	1.615	1.622	1.628	1.631	1.635	1.638	1.639	1.640	1.640	1.639	1.638	1.635	1.630	1.628	1.622	1.618	1.612	1.606	1.601	1.594	1.588	1.581	1.574	1.566	1.560	1.554	1.548	1.541	1.535	1.529	1.522	1.518	1.512	1.509	1.504	1.500	1.498	1.495	1.492	1.491	1.490	1.490	1.490	1.491	1.491	1.494	1.495	1.498	1.500	1.502	1.506	1.509	1.514	1.518	1.521	1.525	1.530	1.535	1.539	1.542	1.548	1.551	1.555	1.559	1.561	1.564	1.566	1.569	1.570	1.570	1.570	1.570	1.570	1.568	1.566	1.564	1.560	1.556	1.551	1.545	1.540	1.532	1.524	1.515	1.505	1.495	1.485	1.474	1.462	1.449	1.435	1.422	1.409	1.394	1.378	1.362	1.346	1.330	1.314	1.295	1.279	1.261	1.242	1.224	1.206	1.188	1.170	1.150	1.132	1.114	1.096	1.078	1.060	1.041	1.024	1.006	0.990	0.972	0.956	0.940	0.925	0.909	0.895	0.880	0.866	0.852	0.841	0.829	0.818	0.805	0.795	0.785	0.775	0.766	0.758	0.750	0.742	0.736	0.730	0.726	0.720	0.716	0.714	0.711	0.710	0.709	0.709	0.709	0.710	0.711	0.714	0.719	0.721	0.726	0.731	0.738	0.744	0.751	0.760	0.769	0.779	0.789	0.799	0.809	0.821	0.834	0.846	0.860	0.874	0.888	0.901	0.918	0.934	0.949	0.965	0.982	0.999	1.016	1.034	1.050	1.068	1.085	1.102	1.120	1.136	1.154	1.170	1.185	1.201	1.216	1.232	1.248	1.261	1.275	1.289	1.302	1.315	1.326	1.338	1.348	1.358	1.366	1.375	1.381	1.388	1.394	1.400	1.404	1.406	1.410	1.412	1.414	1.415	1.414	1.412	1.411	1.409	1.406	1.402	1.399	1.392	1.388	1.380	1.374	1.366	1.358	1.349	1.339	1.330	1.319	1.306	1.295	1.284	1.270	1.258	1.244	1.229	1.215	1.200	1.184	1.169	1.152	1.138	1.120	1.104	1.085	1.068	1.050	1.031	1.014	0.996	0.979	0.960	0.942	0.925	0.906	0.888	0.870	0.854	0.836	0.819	0.802	0.788	0.770	0.755	0.740	0.726	0.712	0.699	0.688	0.676	0.664	0.654	0.645	0.636	0.629	0.622	0.616	0.611	0.608	0.604	0.602	0.601	0.600	0.601	0.604	0.606	0.609	0.614	0.619	0.625	0.631	0.639	0.646	0.655	0.665	0.676	0.685	0.698	0.709	0.720	0.732	0.744	0.758	0.770	0.781	0.795	0.808	0.821	0.834	0.846	0.858	0.870	0.881	0.892	0.904	0.914	0.925	0.934	0.942	0.952	0.959	0.968	0.975	0.981	0.988	0.994	0.998	1.002	1.008	1.010	1.014	1.018	1.019	1.021	1.022	1.024	1.025	1.026	1.028	1.028	1.028	1.029	1.030	1.030	1.031	1.032	1.034	1.035	1.036	1.038	1.039	1.041	1.045	1.048	1.052	1.055	1.059	1.064	1.069	1.075	1.081	1.088	1.095	1.102	1.109	1.118	1.128	1.136	1.145	1.155	1.166	1.178	1.189	1.199	1.210	1.222	1.235	1.246	1.260	1.272	1.285	1.299	1.312	1.325	1.339	1.354	1.368	1.381	1.396	1.410	1.424	1.440	1.454	1.468	1.484	1.498	1.511	1.525	1.539	1.552	1.566	1.580	1.594	1.608	1.621	1.632	1.645	1.659	1.670	1.681	1.692	1.704	1.715	1.726	1.736	1.746	1.755	1.764	1.772	1.781	1.789	1.796	1.802	1.810	1.816	1.820	1.825	1.829	1.831	1.834	1.835	1.835	1.836	1.835	1.834	1.832	1.830	1.828	1.825	1.820	1.816	1.810	1.804	1.798	1.790	1.782	1.774	1.765	1.756	1.746	1.736	1.726	1.715	1.704	1.694	1.681	1.669	1.658	1.645	1.632	1.620	1.609	1.595	1.581	1.570	1.558	1.545	1.532	1.520	1.508	1.498	1.486	1.475	1.462	1.452	1.442	1.431	1.421	1.411	1.401	1.391	1.382	1.374	1.366	1.356	1.349	1.341	1.334	1.326	1.319	1.311	1.305	1.299	1.292	1.286	1.281	1.275	1.271	1.266	1.261	1.256	1.252	1.248	1.244	1.240	1.236	1.234	1.230	1.226	1.224	1.221	1.220	1.218	1.216	1.215	1.215	1.214	1.214	1.214	1.215	1.216	1.218	1.220	1.222	1.225	1.230	1.234	1.238	1.242	1.248	1.254	1.260	1.266	1.274	1.280	1.289	1.298	1.306	1.316	1.326	1.336	1.348	1.359	1.371	1.382	1.395	1.408	1.421	1.434	1.446	1.460	1.472	1.486	1.500	1.512	1.526	1.539	1.552	1.564	1.576	1.588	1.598	1.609	1.618	1.629	1.638	1.646	1.654	1.662	1.670	1.676	1.682	1.688	1.692	1.698	1.701	1.705	1.708	1.710	1.711	1.711	1.711	1.711	1.710	1.709	1.709	1.706	1.702	1.700	1.698	1.695	1.691	1.688	1.684	1.680	1.676	1.674	1.670	1.665	1.662	1.659	1.656	1.654	1.651	1.650	1.648	1.645	1.645	1.644	1.642	1.642	1.644	1.644	1.644	1.646	1.646	1.649	1.651	1.654	1.656	1.660	1.662	1.666	1.670	1.674	1.678	1.681	1.686	1.690	1.694	1.699	1.702	1.705	1.710	1.711	1.715	1.718	1.721	1.724	1.726	1.726	1.728	1.729	1.729	1.730	1.729	1.729	1.728	1.725	1.724	1.721	1.719	1.716	1.711	1.709	1.705	1.700	1.694	1.689	1.685	1.679	1.672	1.666	1.660	1.654	1.646	1.640	1.632	1.626	1.620	1.612	1.606	1.600	1.592	1.586	1.581	1.575	1.569	1.564	1.558	1.554	1.548	1.544	1.539	1.536	1.531	1.528	1.525	1.522	1.520	1.516	1.514	1.511	1.509	1.506	1.504	1.501	1.500	1.498	1.495	1.492	1.490	1.488	1.484	1.480	1.476	1.474	1.469	1.464	1.458	1.452	1.445	1.440	1.431	1.424	1.415	1.406	1.396	1.385	1.374	1.362	1.350	1.338	1.324	1.310	1.296	1.280	1.264	1.249	1.231	1.216	1.199	1.182	1.166	1.149	1.131	1.114	1.096	1.080	1.064	1.046	1.031	1.014	0.999	0.984	0.970	0.958	0.944	0.932	0.921	0.911	0.902	0.894	0.888	0.881	0.878	0.874	0.872	0.872	0.872	0.874	0.876	0.881	0.886	0.894	0.901	0.910	0.921	0.932	0.945	0.959	0.974	0.990	1.008	1.025	1.042	1.062	1.082	1.102	1.124	1.146	1.169	1.191	1.212	1.236	1.260	1.284	1.306	1.329	1.352	1.375	1.399	1.420	1.442	1.464	1.485	1.505	1.526	1.545	1.565	1.582	1.601	1.619	1.635	1.651	1.666	1.681	1.695	1.709	1.720	1.732	1.745	1.754	1.765	1.775	1.782	1.791	1.799	1.806	1.814	1.819	1.825	1.830	1.835	1.840	1.844	1.848	1.851	1.855	1.858	1.860	1.861	1.864	1.865	1.865	1.866	1.868	1.868	1.869	1.869	1.869	1.869	1.869	1.868	1.866	1.865	1.864	1.861	1.860	1.856	1.854	1.851	1.848	1.845	1.841	1.835	1.831	1.826	1.821	1.815	1.809	1.802	1.796	1.789	1.780	1.772	1.765	1.756	1.748	1.739	1.729	1.718	1.708	1.698	1.686	1.675	1.662	1.650	1.638	1.624	1.611	1.596	1.581	1.566	1.551	1.534	1.519	1.501	1.484	1.465	1.446	1.428	1.408	1.388	1.365	1.344	1.320	1.296	1.274	1.249	1.224	1.199	1.171	1.144	1.116	1.089	1.060	1.031	1.002	0.972	0.942	0.911	0.880	0.849	0.819	0.786	0.754	0.722	0.690	0.659	0.626	0.595	0.564	0.532	0.501	0.471	0.440	0.411	0.382	0.354	0.326	0.300	0.275	0.249	0.226	0.204	0.181	0.160	0.140	0.121	0.105	0.088	0.072	0.059	0.046	0.038	0.028	0.019	0.012	0.008	0.002	0.000	-0.001	-0.002	-0.001	0.001	0.004	0.009	0.012	0.020	0.026	0.034	0.042	0.051	0.062	0.072	0.084	0.096	0.109	0.121	0.134	0.148	0.160	0.174	0.188	0.201	0.214	0.228	0.240	0.254	0.266	0.279	0.290	0.302	0.315	0.325	0.336	0.346	0.355	0.365	0.374	0.381	0.389	0.395	0.401	0.408	0.412	0.418	0.422	0.425	0.429	0.432	0.434	0.438	0.440	0.441	0.444	0.445	0.445	0.446	0.449	0.449	0.448	0.448	0.448	0.448	0.445	0.445	0.444	0.444	0.441	0.441	0.440	0.439	0.436	0.435	0.434	0.432	0.430	0.429	0.428	0.425	0.424	0.422	0.420	0.419	0.416	0.414	0.412	0.410	0.408	0.405	0.402	0.399	0.398	0.394	0.391	0.388	0.384	0.381	0.378	0.374	0.370	0.368	0.364	0.361	0.358	0.355	0.351	0.350	0.348	0.346	0.344	0.342	0.341	0.340	0.341	0.340	0.341	0.342	0.344	0.346	0.350	0.354	0.356	0.360	0.366	0.372	0.378	0.386	0.394	0.402	0.412	0.422	0.434	0.446	0.458	0.471	0.485	0.500	0.515	0.530	0.546	0.561	0.579	0.596	0.614	0.631	0.650	0.668	0.686	0.705	0.724	0.741	0.760	0.778	0.795	0.812	0.829	0.845	0.860	0.875	0.889	0.902	0.915	0.926	0.936	0.945	0.954	0.961	0.968	0.972	0.976	0.978	0.979	0.978	0.975	0.972	0.966	0.960	0.951	0.942	0.931	0.919	0.905	0.891	0.875	0.859	0.840	0.820	0.801	0.780	0.758	0.734	0.710	0.686	0.661	0.635	0.609	0.582	0.555	0.528	0.500	0.474	0.446	0.419	0.392	0.366	0.341	0.316	0.292	0.269	0.246	0.225	0.204	0.185	0.166	0.149	0.132	0.118	0.104	0.091	0.080	0.071	0.064	0.058	0.052	0.049	0.048	0.046	0.046	0.049	0.054	0.059	0.065	0.074	0.084	0.095	0.108	0.120	0.135	0.151	0.168	0.185	0.204	0.224	0.244	0.264	0.284	0.306	0.329	0.351	0.374	0.396	0.420	0.441	0.465	0.486	0.510	0.531	0.552	0.574	0.595	0.615	0.635	0.654	0.672	0.689	0.706	0.721	0.736	0.750	0.764	0.775	0.786	0.796	0.805	0.812	0.820	0.825	0.830	0.832	0.835	0.836	0.838	0.836	0.835	0.832	0.830	0.826	0.821	0.816	0.811	0.805	0.798	0.790	0.782	0.774	0.765	0.756	0.748	0.740	0.731	0.721	0.712	0.702	0.695	0.686	0.679	0.670	0.662	0.655	0.650	0.642	0.638	0.632	0.628	0.624	0.620	0.618	0.615	0.614	0.614	0.614	0.615	0.618	0.620	0.624	0.628	0.632	0.639	0.645	0.652	0.660	0.670	0.679	0.689	0.699	0.710	0.722	0.734	0.746	0.760	0.772	0.788	0.801	0.816	0.831	0.846	0.860	0.876	0.891	0.906	0.922	0.939	0.952	0.969	0.984	1.000	1.014	1.029	1.042	1.058	1.071	1.085	1.099	1.111	1.124	1.136	1.148	1.158	1.169	1.179	1.190	1.198	1.208	1.216	1.224	1.232	1.239	1.246	1.254	1.260	1.266	1.271	1.278	1.284	1.290	1.295	1.299	1.305	1.310	1.314	1.319	1.324	1.329	1.332	1.339	1.344	1.349	1.354	1.359	1.365	1.370	1.376	1.381	1.389	1.395	1.402	1.409	1.416	1.424	1.431	1.439	1.448	1.456	1.466	1.475	1.485	1.495	1.505	1.515	1.525	1.536	1.546	1.558	1.569	1.580	1.592	1.604	1.615	1.628	1.641	1.652	1.666	1.679	1.690	1.704	1.716	1.729	1.741	1.756	1.769	1.781	1.795	1.809	1.821	1.835	1.848	1.861	1.874	1.888	1.901	1.915	1.928	1.941	1.955	1.968	1.981	1.995	2.007	2.021	2.035	2.047	2.061	2.074	2.088	2.100	2.112	2.125	2.138	2.150	2.162	2.174	2.186	2.199	2.210	2.220	2.232	2.242	2.254	2.264	2.274	2.282	2.292	2.302	2.311	2.318	2.326	2.334	2.341	2.348	2.354	2.359	2.366	2.370	2.375	2.379	2.382	2.386	2.388	2.391	2.392	2.394	2.394	2.394	2.394	2.394	2.392	2.390	2.389	2.385	2.382	2.380	2.376	2.372	2.368	2.362	2.359	2.354	2.348	2.342	2.335	2.329	2.321	2.314	2.306	2.299	2.290	2.281	2.271	2.262	2.252	2.241	2.232	2.221	2.209	2.199	2.186	2.174	2.162	2.150	2.138	2.124	2.111	2.098	2.084	2.070	2.056	2.042	2.027	2.013	1.998	1.984	1.968	1.954	1.939	1.924	1.909	1.892	1.879	1.865	1.851	1.838	1.824	1.810	1.798	1.785	1.774	1.762	1.752	1.741	1.732	1.724	1.715	1.708	1.701	1.695	1.689	1.685	1.682	1.679	1.678	1.679	1.678	1.680	1.682	1.686	1.690	1.695	1.701	1.710	1.718	1.726	1.735	1.746	1.758	1.769	1.781	1.795	1.809	1.824	1.839	1.855	1.872	1.888	1.906	1.922	1.940	1.959	1.978	1.995	2.014	2.033	2.051	2.069	2.086	2.105	2.122	2.139	2.155	2.171	2.188	2.201	2.215	2.230	2.242	2.255	2.266	2.276	2.286	2.295	2.301	2.309	2.315	2.319	2.322	2.324	2.325	2.325	2.324	2.321	2.318	2.312	2.305	2.298	2.289	2.278	2.266	2.254	2.240	2.224	2.209	2.190	2.171	2.151	2.131	2.109	2.086	2.061	2.036	2.011	1.984	1.958	1.929	1.901	1.872	1.842	1.814	1.782	1.754	1.722	1.692	1.662	1.632	1.602	1.574	1.545	1.516	1.489	1.462	1.438	1.412	1.388	1.365	1.344	1.322	1.302	1.285	1.269	1.254	1.240	1.228	1.218	1.209	1.202	1.198	1.195	1.192	1.192	1.195	1.199	1.205	1.212	1.222	1.232	1.246	1.261	1.278	1.295	1.314	1.336	1.358	1.382	1.408	1.434	1.461	1.490	1.520	1.550	1.581	1.614	1.646	1.680	1.712	1.746	1.780	1.814	1.848	1.881	1.916	1.949	1.981	2.016	2.047	2.080	2.112	2.142	2.172	2.202	2.231	2.260	2.286	2.312	2.338	2.364	2.386	2.409	2.431	2.451	2.470	2.489	2.508	2.524	2.539	2.554	2.568	2.581	2.592	2.605	2.616	2.626	2.635	2.644	2.652	2.660	2.666	2.674	2.679	2.685	2.690	2.695	2.700	2.704	2.708	2.712	2.715	2.719	2.722	2.725	2.728	2.731	2.735	2.739	2.741	2.744	2.748	2.751	2.755	2.758	2.762	2.765	2.770	2.774	2.778	2.781	2.786	2.791	2.796	2.801	2.805	2.810	2.815	2.819	2.824	2.829	2.834	2.839	2.842	2.848	2.852	2.858	2.862	2.868	2.871	2.875	2.879	2.884	2.886	2.891	2.894	2.896	2.900	2.902	2.905	2.908	2.909	2.910	2.911	2.912	2.914	2.915	2.916	2.916	2.915	2.916	2.916	2.916	2.915	2.915	2.912	2.912	2.911	2.909	2.906	2.905	2.902	2.901	2.899	2.896	2.892	2.890	2.888	2.884	2.880	2.876	2.872	2.868	2.864	2.859	2.854	2.849	2.842	2.838	2.831	2.824	2.818	2.809	2.801	2.794	2.784	2.775	2.764	2.752	2.741	2.729	2.716	2.702	2.688	2.672	2.656	2.639	2.620	2.601	2.581	2.560	2.538	2.515	2.491	2.466	2.440	2.414	2.386	2.356	2.328	2.296	2.265	2.232	2.199	2.165	2.130	2.095	2.059	2.021	1.985	1.946	1.908	1.869	1.830	1.791	1.752	1.714	1.674	1.635	1.596	1.556	1.518	1.479	1.441	1.404	1.366	1.330	1.294	1.259	1.226	1.192	1.160	1.128	1.098	1.069	1.040	1.012	0.988	0.962	0.939	0.916	0.895	0.876	0.856	0.839	0.824	0.808	0.794	0.781	0.770	0.760	0.750	0.741	0.734	0.726	0.721	0.715	0.711	0.708	0.705	0.701	0.700	0.698	0.698	0.695	0.695	0.695	0.695	0.695	0.694	0.694	0.694	0.691	0.691	0.690	0.689	0.688	0.685	0.684	0.680	0.678	0.675	0.670	0.666	0.664	0.659	0.654	0.649	0.642	0.638	0.631	0.626	0.620	0.614	0.608	0.601	0.596	0.589	0.582	0.578	0.572	0.566	0.560	0.556	0.551	0.548	0.544	0.539	0.536	0.534	0.531	0.530	0.529	0.529	0.529	0.530	0.531	0.534	0.536	0.539	0.542	0.548	0.552	0.559	0.564	0.570	0.578	0.586	0.595	0.604	0.612	0.622	0.634	0.644	0.655	0.668	0.679	0.692	0.705	0.720	0.734	0.749	0.764	0.779	0.794	0.810	0.825	0.842	0.859	0.876	0.894	0.911	0.929	0.948	0.966	0.985	1.004	1.022	1.042	1.062	1.082	1.104	1.122	1.144	1.165	1.185	1.206	1.226	1.248	1.268	1.290	1.311	1.331	1.352	1.372	1.392	1.412	1.434	1.452	1.472	1.492	1.511	1.529	1.549	1.566	1.582	1.600	1.615	1.632	1.648	1.662	1.676	1.690	1.704	1.716	1.730	1.741	1.752	1.762	1.774	1.784	1.794	1.801	1.810	1.819	1.826	1.832	1.840	1.846	1.852	1.859	1.865	1.871	1.876	1.882	1.888	1.892	1.898	1.902	1.908	1.912	1.918	1.922	1.928	1.932	1.936	1.941	1.946	1.951	1.956	1.961	1.965	1.970	1.974	1.979	1.984	1.988	1.992	1.996	1.999	2.002	2.006	2.007	2.010	2.013	2.014	2.015	2.016	2.016	2.018	2.016	2.015	2.014	2.011	2.009	2.006	2.002	1.998	1.992	1.989	1.982	1.978	1.971	1.965	1.959	1.951	1.945	1.938	1.930	1.922	1.915	1.908	1.899	1.892	1.885	1.878	1.871	1.865	1.859	1.852	1.848	1.842	1.838	1.834	1.830	1.828	1.825	1.824	1.824	1.822	1.824	1.824	1.826	1.829	1.831	1.835	1.840	1.845	1.850	1.856	1.862	1.869	1.875	1.882	1.890	1.898	1.905	1.914	1.921	1.929	1.938	1.945	1.954	1.961	1.969	1.976	1.982	1.989	1.995	2.000	2.005	2.009	2.014	2.018	2.019	2.022	2.024	2.025	2.026	2.027	2.027	2.026	2.027	2.025	2.024	2.022	2.020	2.018	2.016	2.013	2.011	2.009	2.005	2.002	2.000	1.998	1.995	1.994	1.991	1.990	1.989	1.988	1.988	1.986	1.986	1.986	1.988	1.989	1.991	1.994	1.996	2.000	2.004	2.007	2.013	2.018	2.024	2.029	2.036	2.042	2.049	2.056	2.062	2.071	2.078	2.085	2.091	2.098	2.104	2.111	2.116	2.122	2.128	2.132	2.138	2.140	2.144	2.146	2.148	2.150	2.150	2.151	2.150	2.149	2.146	2.144	2.139	2.134	2.129	2.122	2.115	2.108	2.099	2.090	2.080	2.070	2.059	2.047	2.034	2.022	2.009	1.996	1.982	1.969	1.954	1.940	1.926	1.911	1.898	1.884	1.869	1.856	1.844	1.830	1.818	1.804	1.794	1.781	1.770	1.760	1.751	1.741	1.732	1.725	1.718	1.712	1.706	1.701	1.698	1.695	1.692	1.691	1.690	1.690	1.691	1.694	1.695	1.699	1.702	1.706	1.712	1.718	1.724	1.730	1.739	1.748	1.756	1.766	1.775	1.786	1.798	1.809	1.821	1.834	1.846	1.860	1.874	1.889	1.902	1.918	1.931	1.946	1.962	1.979	1.994	2.011	2.027	2.044	2.061	2.078	2.094	2.111	2.129	2.145	2.162	2.180	2.198	2.215	2.232	2.250	2.268	2.285	2.302	2.321	2.339	2.356	2.372	2.391	2.408	2.425	2.441	2.458	2.474	2.490	2.506	2.521	2.536	2.551	2.565	2.579	2.592	2.605	2.616	2.629	2.640	2.651	2.662	2.671	2.681	2.690	2.698	2.706	2.714	2.720	2.726	2.731	2.738	2.741	2.745	2.748	2.750	2.752	2.752	2.752	2.751	2.751	2.750	2.746	2.745	2.741	2.736	2.731	2.726	2.721	2.715	2.709	2.701	2.695	2.686	2.679	2.670	2.660	2.651	2.641	2.631	2.620	2.609	2.598	2.585	2.572	2.559	2.548	2.534	2.520	2.505	2.490	2.475	2.461	2.445	2.429	2.415	2.399	2.382	2.365	2.349	2.331	2.312	2.296	2.278	2.260	2.242	2.224	2.204	2.185	2.166	2.148	2.128	2.109	2.089	2.069	2.047	2.029	2.009	1.988	1.966	1.948	1.926	1.906	1.885	1.862	1.842	1.820	1.800	1.778	1.756	1.734	1.712	1.690	1.669	1.646	1.625	1.601	1.580	1.558	1.535	1.512	1.490	1.468	1.445	1.421	1.399	1.376	1.352	1.329	1.306	1.282	1.259	1.235	1.210	1.186	1.162	1.138	1.114	1.088	1.062	1.038	1.012	0.988	0.961	0.936	0.910	0.886	0.860	0.835	0.809	0.782	0.758	0.732	0.708	0.682	0.656	0.632	0.608	0.584	0.559	0.535	0.510	0.488	0.464	0.442	0.420	0.398	0.376	0.356	0.336	0.318	0.298	0.280	0.264	0.246	0.231	0.218	0.204	0.192	0.181	0.172	0.164	0.155	0.149	0.144	0.140	0.138	0.138	0.136	0.139	0.142	0.146	0.152	0.160	0.169	0.178	0.189	0.201	0.215	0.230	0.246	0.265	0.285	0.304	0.326	0.348	0.370	0.395	0.420	0.446	0.472	0.499	0.526	0.555	0.582	0.610	0.640	0.668	0.696	0.725	0.752	0.780	0.809	0.835	0.861	0.886	0.911	0.935	0.958	0.980	1.001	1.021	1.040	1.058	1.074	1.089	1.102	1.115	1.126	1.135	1.144	1.150	1.156	1.161	1.162	1.165	1.165	1.165	1.161	1.159	1.154	1.149	1.140	1.134	1.125	1.115	1.105	1.094	1.082	1.070	1.058	1.045	1.030	1.018	1.002	0.989	0.974	0.960	0.946	0.931	0.916	0.902	0.889	0.876	0.862	0.849	0.838	0.825	0.812	0.801	0.790	0.779	0.769	0.760	0.751	0.742	0.735	0.728	0.721	0.714	0.708	0.702	0.696	0.691	0.686	0.681	0.678	0.672	0.669	0.665	0.661	0.659	0.656	0.651	0.649	0.646	0.644	0.642	0.640	0.636	0.635	0.634	0.631	0.630	0.629	0.628	0.625	0.624	0.622	0.621	0.620	0.618	0.616	0.616	0.614	0.612	0.611	0.610	0.609	0.609	0.606	0.606	0.608	0.608	0.606	0.608	0.608	0.609	0.609	0.611	0.611	0.612	0.615	0.616	0.619	0.620	0.622	0.624	0.626	0.629	0.632	0.634	0.638	0.640	0.645	0.649	0.652	0.659	0.664	0.669	0.674	0.681	0.688	0.695	0.704	0.711	0.720	0.730	0.740	0.751	0.762	0.775	0.789	0.802	0.818	0.834	0.850	0.868	0.885	0.905	0.925	0.946	0.968	0.991	1.015	1.040	1.065	1.091	1.119	1.148	1.176	1.205	1.235	1.265	1.298	1.329	1.361	1.394	1.425	1.459	1.490	1.522	1.554	1.586	1.616	1.646	1.676	1.704	1.732	1.760	1.785	1.810	1.834	1.856	1.878	1.898	1.914	1.931	1.946	1.960	1.971	1.981	1.990	1.998	2.001	2.004	2.006	2.006	2.002	1.998	1.992	1.985	1.976	1.966	1.952	1.940	1.925	1.909	1.891	1.874	1.854	1.834	1.814	1.792	1.769	1.746	1.725	1.701	1.678	1.655	1.631	1.609	1.585	1.561	1.539	1.518	1.495	1.474	1.454	1.434	1.415	1.398	1.381	1.365	1.350	1.336	1.321	1.310	1.300	1.290	1.281	1.275	1.268	1.261	1.258	1.255	1.252	1.251	1.251	1.251	1.252	1.256	1.259	1.264	1.270	1.275	1.281	1.290	1.298	1.308	1.316	1.326	1.336	1.348	1.359	1.371	1.384	1.395	1.408	1.420	1.432	1.444	1.455	1.468	1.479	1.490	1.501	1.511	1.522	1.531	1.540	1.549	1.558	1.565	1.571	1.578	1.584	1.588	1.592	1.594	1.596	1.596	1.596	1.596	1.594	1.590	1.586	1.582	1.576	1.569	1.561	1.551	1.541	1.530	1.519	1.506	1.491	1.476	1.460	1.445	1.428	1.410	1.391	1.372	1.354	1.334	1.314	1.294	1.271	1.251	1.231	1.210	1.189	1.169	1.149	1.129	1.110	1.091	1.072	1.055	1.040	1.024	1.009	0.995	0.981	0.970	0.959	0.949	0.940	0.932	0.928	0.921	0.919	0.916	0.916	0.916	0.919	0.922	0.928	0.934	0.942	0.951	0.962	0.974	0.986	1.001	1.018	1.034	1.052	1.071	1.091	1.112	1.135	1.158	1.181	1.206	1.231	1.258	1.284	1.310	1.339	1.365	1.394	1.421	1.450	1.479	1.508	1.535	1.564	1.591	1.619	1.646	1.674	1.701	1.725	1.751	1.776	1.801	1.825	1.846	1.868	1.889	1.908	1.926	1.944	1.959	1.974	1.988	2.000	2.010	2.020	2.029	2.035	2.041	2.045	2.047	2.047	2.049	2.045	2.042	2.036	2.031	2.022	2.014	2.004	1.992	1.979	1.966	1.951	1.936	1.919	1.902	1.884	1.865	1.844	1.824	1.802	1.781	1.758	1.735	1.712	1.689	1.666	1.642	1.620	1.596	1.574	1.551	1.529	1.508	1.485	1.464	1.444	1.425	1.406	1.388	1.370	1.354	1.339	1.324	1.310	1.296	1.285	1.274	1.262	1.254	1.245	1.238	1.231	1.226	1.222	1.218	1.216	1.214	1.212	1.212	1.212	1.214	1.215	1.216	1.220	1.222	1.225	1.230	1.234	1.238	1.242	1.246	1.251	1.256	1.262	1.269	1.274	1.278	1.282	1.289	1.294	1.299	1.304	1.309	1.314	1.316	1.321	1.326	1.329	1.332	1.335	1.338	1.340	1.342	1.344	1.345	1.346	1.346	1.348	1.348	1.348	1.346	1.346	1.344	1.344	1.341	1.339	1.336	1.332	1.329	1.325	1.321	1.316	1.311	1.304	1.299	1.292	1.284	1.276	1.268	1.260	1.250	1.239	1.230	1.219	1.206	1.195	1.182	1.169	1.155	1.141	1.126	1.111	1.095	1.079	1.061	1.042	1.025	1.006	0.986	0.968	0.946	0.925	0.905	0.882	0.860	0.838	0.815	0.792	0.768	0.744	0.719	0.695	0.670	0.645	0.620	0.595	0.569	0.542	0.518	0.491	0.465	0.439	0.414	0.388	0.361	0.336	0.311	0.286	0.260	0.235	0.210	0.185	0.160	0.135	0.111	0.088	0.064	0.039	0.016	-0.006	-0.030	-0.052	-0.075	-0.098	-0.119	-0.139	-0.161	-0.181	-0.201	-0.221	-0.240	-0.260	-0.279	-0.296	-0.314	-0.330	-0.346	-0.361	-0.376	-0.390	-0.404	-0.418	-0.428	-0.440	-0.449	-0.458	-0.465	-0.471	-0.475	-0.480	-0.481	-0.482	-0.481	-0.479	-0.476	-0.471	-0.465	-0.455	-0.445	-0.432	-0.420	-0.404	-0.386	-0.366	-0.345	-0.321	-0.296	-0.269	-0.240	-0.209	-0.175	-0.141	-0.105	-0.066	-0.025	0.016	0.060	0.106	0.152	0.201	0.251	0.301	0.354	0.406	0.460	0.515	0.570	0.625	0.681	0.738	0.794	0.850	0.906	0.961	1.016	1.070	1.125	1.176	1.229	1.278	1.326	1.374	1.419	1.461	1.502	1.541	1.578	1.611	1.642	1.671	1.698	1.722	1.744	1.761	1.776	1.789	1.796	1.804	1.806	1.808	1.804	1.799	1.790	1.779	1.764	1.748	1.729	1.706	1.681	1.655	1.628	1.598	1.564	1.531	1.495	1.459	1.420	1.382	1.341	1.301	1.260	1.218	1.175	1.134	1.091	1.050	1.006	0.966	0.925	0.885	0.846	0.809	0.771	0.736	0.702	0.669	0.638	0.608	0.580	0.552	0.529	0.506	0.485	0.466	0.449	0.434	0.421	0.410	0.401	0.394	0.388	0.385	0.382	0.382	0.384	0.388	0.391	0.398	0.405	0.414	0.424	0.435	0.448	0.460	0.476	0.490	0.507	0.524	0.540	0.559	0.578	0.596	0.615	0.635	0.655	0.674	0.694	0.714	0.734	0.754	0.772	0.792	0.811	0.830	0.849	0.866	0.884	0.901	0.916	0.931	0.945	0.960	0.972	0.985	0.996	1.008	1.016	1.025	1.032	1.039	1.042	1.048	1.051	1.052	1.054	1.054	1.051	1.049	1.045	1.041	1.035	1.028	1.019	1.010	0.999	0.988	0.974	0.960	0.944	0.929	0.911	0.894	0.875	0.855	0.834	0.814	0.791	0.769	0.746	0.724	0.700	0.676	0.654	0.629	0.606	0.582	0.560	0.536	0.515	0.492	0.472	0.451	0.432	0.414	0.395	0.379	0.365	0.351	0.338	0.326	0.318	0.310	0.302	0.298	0.295	0.292	0.294	0.295	0.300	0.305	0.312	0.321	0.332	0.345	0.359	0.374	0.391	0.410	0.430	0.451	0.474	0.498	0.522	0.549	0.576	0.604	0.634	0.664	0.694	0.725	0.756	0.788	0.819	0.851	0.884	0.915	0.946	0.976	1.008	1.038	1.066	1.095	1.122	1.150	1.176	1.200	1.224	1.248	1.269	1.289	1.309	1.326	1.342	1.358	1.371	1.384	1.395	1.405	1.412	1.421	1.428	1.431	1.434	1.435	1.438	1.435	1.432	1.430	1.424	1.418	1.410	1.401	1.391	1.380	1.368	1.354	1.341	1.324	1.309	1.290	1.272	1.254	1.232	1.212	1.191	1.168	1.144	1.120	1.098	1.071	1.045	1.020	0.992	0.965	0.938	0.909	0.881	0.851	0.821	0.791	0.760	0.729	0.699	0.666	0.635	0.602	0.570	0.539	0.506	0.474	0.441	0.409	0.376	0.344	0.311	0.279	0.248	0.215	0.182	0.151	0.119	0.089	0.058	0.026	-0.004	-0.035	-0.065	-0.094	-0.122	-0.152	-0.180	-0.208	-0.234	-0.261	-0.288	-0.312	-0.338	-0.361	-0.385	-0.406	-0.429	-0.450	-0.471	-0.490	-0.509	-0.526	-0.545	-0.561	-0.575	-0.591	-0.605	-0.619	-0.630	-0.642	-0.652	-0.662	-0.672	-0.681	-0.689	-0.695	-0.702	-0.709	-0.714	-0.719	-0.721	-0.726	-0.729	-0.732	-0.735	-0.738	-0.739	-0.740	-0.741	-0.744	-0.744	-0.746	-0.748	-0.749	-0.750	-0.752	-0.754	-0.756	-0.759	-0.761	-0.765	-0.770	-0.772	-0.779	-0.782	-0.789	-0.795	-0.802	-0.809	-0.818	-0.826	-0.836	-0.846	-0.858	-0.869	-0.882	-0.896	-0.910	-0.925	-0.941	-0.958	-0.975	-0.992	-1.011	-1.031	-1.050	-1.069	-1.090	-1.111	-1.131	-1.154	-1.175	-1.198	-1.219	-1.241	-1.264	-1.286	-1.308	-1.331	-1.352	-1.374	-1.396	-1.419	-1.440	-1.461	-1.482	-1.504	-1.522	-1.544	-1.562	-1.582	-1.601	-1.619	-1.636	-1.652	-1.669	-1.685	-1.700	-1.714	-1.729	-1.741	-1.754	-1.765	-1.776	-1.788	-1.798	-1.808	-1.818	-1.825	-1.834	-1.841	-1.849	-1.855	-1.861	-1.868	-1.872	-1.876	-1.881	-1.885	-1.888	-1.891	-1.894	-1.895	-1.898	-1.899	-1.900	-1.901	-1.902	-1.902	-1.901	-1.901	-1.901	-1.900	-1.898	-1.896	-1.894	-1.891	-1.888	-1.884	-1.880	-1.875	-1.870	-1.864	-1.858	-1.852	-1.845	-1.838	-1.830	-1.821	-1.814	-1.804	-1.794	-1.785	-1.774	-1.762	-1.750	-1.738	-1.725	-1.711	-1.698	-1.684	-1.670	-1.655	-1.639	-1.622	-1.608	-1.590	-1.574	-1.555	-1.539	-1.520	-1.502	-1.484	-1.465	-1.446	-1.429	-1.409	-1.390	-1.371	-1.351	-1.332	-1.314	-1.295	-1.275	-1.256	-1.236	-1.219	-1.200	-1.181	-1.162	-1.145	-1.128	-1.109	-1.092	-1.075	-1.059	-1.042	-1.026	-1.012	-0.996	-0.982	-0.969	-0.956	-0.944	-0.931	-0.919	-0.909	-0.898	-0.888	-0.879	-0.870	-0.862	-0.854	-0.848	-0.841	-0.835	-0.831	-0.828	-0.822	-0.820	-0.819	-0.816	-0.814	-0.814	-0.812	-0.812	-0.812	-0.812	-0.814	-0.814	-0.816	-0.819	-0.820	-0.822	-0.824	-0.826	-0.830	-0.832	-0.836	-0.838	-0.840	-0.842	-0.846	-0.849	-0.851	-0.855	-0.858	-0.859	-0.861	-0.862	-0.865	-0.868	-0.869	-0.871	-0.871	-0.874	-0.875	-0.875	-0.876	-0.878	-0.879	-0.879	-0.880	-0.880	-0.880	-0.881	-0.882	-0.881	-0.882	-0.882	-0.882	-0.882	-0.882	-0.882	-0.882	-0.884	-0.882	-0.882	-0.882	-0.882	-0.881	-0.881	-0.882	-0.881	-0.880	-0.881	-0.880	-0.880	-0.878	-0.878	-0.875	-0.874	-0.870	-0.869	-0.866	-0.861	-0.859	-0.854	-0.849	-0.842	-0.836	-0.830	-0.821	-0.812	-0.802	-0.792	-0.781	-0.770	-0.756	-0.742	-0.728	-0.711	-0.694	-0.675	-0.655	-0.635	-0.615	-0.591	-0.568	-0.542	-0.515	-0.489	-0.460	-0.430	-0.398	-0.366	-0.332	-0.299	-0.264	-0.228	-0.191	-0.154	-0.115	-0.076	-0.038	0.002	0.044	0.085	0.126	0.168	0.210	0.252	0.295	0.339	0.381	0.424	0.466	0.509	0.551	0.591	0.634	0.674	0.714	0.752	0.791	0.829	0.866	0.904	0.939	0.974	1.008	1.041	1.074	1.104	1.134	1.161	1.189	1.215	1.241	1.265	1.288	1.310	1.331	1.350	1.370	1.388	1.404	1.420	1.435	1.448	1.461	1.472	1.484	1.494	1.504	1.512	1.520	1.528	1.534	1.540	1.545	1.550	1.555	1.558	1.561	1.565	1.566	1.570	1.571	1.572	1.575	1.576	1.576	1.579	1.579	1.580	1.582	1.584	1.585	1.586	1.589	1.591	1.594	1.596	1.600	1.602	1.606	1.610	1.615	1.620	1.625	1.631	1.638	1.644	1.651	1.660	1.669	1.678	1.686	1.698	1.708	1.718	1.729	1.740	1.752	1.765	1.778	1.790	1.802	1.816	1.830	1.842	1.856	1.870	1.882	1.898	1.911	1.924	1.936	1.949	1.962	1.974	1.986	1.999	2.010	2.020	2.030	2.040	2.049	2.058	2.066	2.072	2.079	2.085	2.090	2.096	2.099	2.101	2.105	2.106	2.108	2.109	2.108	2.106	2.105	2.104	2.101	2.098	2.094	2.089	2.085	2.081	2.075	2.070	2.064	2.058	2.051	2.045	2.038	2.031	2.025	2.019	2.013	2.006	2.001	1.996	1.991	1.988	1.982	1.978	1.975	1.972	1.970	1.969	1.968	1.966	1.968	1.969	1.971	1.972	1.976	1.981	1.984	1.990	1.996	2.002	2.010	2.018	2.026	2.036	2.046	2.056	2.068	2.079	2.090	2.101	2.114	2.126	2.139	2.151	2.164	2.178	2.190	2.204	2.216	2.229	2.241	2.254	2.266	2.279	2.290	2.301	2.312	2.321	2.331	2.340	2.348	2.355	2.361	2.366	2.371	2.376	2.379	2.381	2.382	2.381	2.381	2.379	2.375	2.371	2.365	2.359	2.350	2.341	2.331	2.319	2.308	2.292	2.279	2.262	2.245	2.226	2.206	2.186	2.165	2.141	2.118	2.094	2.068	2.041	2.014	1.985	1.955	1.926	1.895	1.864	1.831	1.799	1.765	1.732	1.699	1.664	1.629	1.594	1.559	1.522	1.488	1.451	1.416	1.380	1.345	1.309	1.274	1.239	1.202	1.168	1.132	1.099	1.064	1.030	0.995	0.962	0.930	0.896	0.865	0.832	0.801	0.769	0.739	0.708	0.678	0.648	0.619	0.591	0.562	0.535	0.507	0.480	0.455	0.430	0.405	0.380	0.355	0.332	0.310	0.289	0.268	0.246	0.225	0.206	0.188	0.170	0.152	0.135	0.120	0.105	0.091	0.078	0.065	0.052	0.042	0.032	0.024	0.015	0.008	0.002	-0.004	-0.009	-0.012	-0.016	-0.018	-0.019	-0.020	-0.020	-0.018	-0.016	-0.014	-0.011	-0.006	-0.001	0.004	0.010	0.015	0.022	0.029	0.035	0.042	0.050	0.058	0.065	0.074	0.081	0.089	0.096	0.104	0.111	0.118	0.124	0.130	0.136	0.141	0.146	0.149	0.151	0.155	0.156	0.158	0.159	0.158	0.158	0.155	0.154	0.151	0.148	0.145	0.141	0.136	0.131	0.126	0.120	0.114	0.109	0.102	0.096	0.089	0.082	0.076	0.069	0.064	0.058	0.052	0.048	0.044	0.040	0.038	0.035	0.035	0.035	0.035	0.038	0.041	0.045	0.051	0.058	0.066	0.076	0.086	0.099	0.112	0.129	0.146	0.164	0.185	0.206	0.230	0.255	0.281	0.309	0.339	0.369	0.401	0.435	0.470	0.505	0.542	0.580	0.619	0.659	0.700	0.741	0.782	0.826	0.870	0.912	0.956	1.000	1.045	1.089	1.132	1.176	1.220	1.264	1.305	1.348	1.388	1.428	1.468	1.505	1.541	1.578	1.611	1.645	1.676	1.706	1.734	1.761	1.786	1.810	1.831	1.850	1.869	1.884	1.898	1.909	1.918	1.925	1.931	1.935	1.936	1.935	1.932	1.928	1.922	1.914	1.905	1.894	1.881	1.866	1.850	1.834	1.816	1.796	1.775	1.754	1.730	1.709	1.684	1.660	1.635	1.610	1.586	1.560	1.536	1.510	1.485	1.461	1.436	1.412	1.389	1.368	1.345	1.324	1.304	1.284	1.266	1.250	1.234	1.218	1.204	1.191	1.180	1.169	1.160	1.151	1.144	1.138	1.131	1.126	1.121	1.119	1.116	1.114	1.112	1.111	1.111	1.110	1.110	1.111	1.112	1.111	1.112	1.114	1.114	1.114	1.114	1.112	1.111	1.109	1.105	1.102	1.098	1.094	1.086	1.080	1.072	1.064	1.054	1.042	1.031	1.019	1.005	0.990	0.975	0.959	0.941	0.922	0.904	0.885	0.864	0.844	0.822	0.801	0.779	0.758	0.735	0.714	0.690	0.669	0.648	0.626	0.606	0.585	0.566	0.548	0.530	0.514	0.496	0.481	0.469	0.456	0.444	0.435	0.425	0.418	0.411	0.408	0.404	0.401	0.401	0.402	0.405	0.409	0.415	0.422	0.431	0.441	0.451	0.464	0.478	0.491	0.507	0.525	0.542	0.561	0.580	0.600	0.621	0.642	0.664	0.686	0.710	0.731	0.755	0.778	0.800	0.824	0.848	0.869	0.892	0.914	0.938	0.959	0.980	1.002	1.024	1.044	1.064	1.084	1.102	1.121	1.140	1.158	1.175	1.192	1.209	1.226	1.242	1.259	1.275	1.290	1.306	1.322	1.338	1.354	1.369	1.385	1.401	1.416	1.432	1.449	1.465	1.482	1.500	1.518	1.535	1.554	1.572	1.592	1.611	1.631	1.652	1.672	1.694	1.715	1.736	1.758	1.780	1.801	1.824	1.846	1.869	1.891	1.912	1.935	1.958	1.979	2.000	2.021	2.042	2.062	2.082	2.102	2.120	2.138	2.156	2.172	2.189	2.202	2.218	2.231	2.244	2.255	2.265	2.275	2.284	2.292	2.299	2.305	2.309	2.314	2.318	2.320	2.322	2.324	2.324	2.324	2.322	2.322	2.321	2.319	2.318	2.314	2.311	2.308	2.305	2.301	2.298	2.294	2.290	2.288	2.284	2.281	2.278	2.276	2.274	2.271	2.271	2.269	2.269	2.268	2.269	2.269	2.270	2.271	2.272	2.275	2.276	2.278	2.281	2.284	2.286	2.290	2.292	2.296	2.300	2.302	2.306	2.309	2.311	2.314	2.315	2.318	2.319	2.320	2.320	2.320	2.320	2.319	2.318	2.315	2.312	2.309	2.304	2.298	2.291	2.285	2.276	2.268	2.259	2.249	2.239	2.228	2.215	2.202	2.189	2.175	2.160	2.146	2.130	2.115	2.098	2.081	2.065	2.047	2.030	2.014	1.998	1.980	1.964	1.948	1.931	1.916	1.901	1.886	1.872	1.860	1.848	1.836	1.825	1.815	1.808	1.799	1.792	1.788	1.782	1.780	1.776	1.775	1.776	1.776	1.779	1.781	1.786	1.791	1.799	1.806	1.815	1.825	1.835	1.846	1.859	1.871	1.886	1.900	1.915	1.930	1.945	1.961	1.978	1.992	2.009	2.025	2.040	2.056	2.071	2.088	2.101	2.115	2.128	2.141	2.152	2.164	2.172	2.181	2.189	2.196	2.201	2.206	2.209	2.210	2.210	2.209	2.206	2.201	2.196	2.190	2.181	2.171	2.160	2.146	2.131	2.116	2.098	2.080	2.059	2.039	2.015	1.992	1.968	1.942	1.915	1.886	1.858	1.828	1.798	1.766	1.734	1.701	1.669	1.636	1.601	1.568	1.534	1.501	1.466	1.432	1.399	1.365	1.332	1.300	1.268	1.235	1.205	1.174	1.144	1.115	1.086	1.059	1.034	1.008	0.982	0.959	0.936	0.914	0.894	0.874	0.856	0.839	0.821	0.808	0.792	0.779	0.768	0.755	0.745	0.736	0.728	0.720	0.715	0.709	0.704	0.701	0.699	0.698	0.696	0.696	0.698	0.699	0.702	0.705	0.710	0.715	0.720	0.726	0.731	0.739	0.746	0.754	0.762	0.771	0.780	0.790	0.799	0.810	0.820	0.830	0.840	0.852	0.862	0.875	0.888	0.899	0.910	0.922	0.935	0.948	0.960	0.972	0.984	0.996	1.009	1.019	1.031	1.042	1.054	1.064	1.074	1.085	1.094	1.104	1.112	1.121	1.130	1.136	1.145	1.151	1.158	1.164	1.170	1.174	1.179	1.182	1.186	1.189	1.191	1.192	1.195	1.196	1.196	1.198	1.198	1.196	1.196	1.194	1.192	1.191	1.190	1.189	1.185	1.184	1.182	1.180	1.178	1.176	1.175	1.172	1.172	1.171	1.171	1.170	1.171	1.171	1.174	1.176	1.180	1.184	1.188	1.192	1.199	1.206	1.214	1.224	1.234	1.244	1.256	1.269	1.282	1.298	1.312	1.330	1.348	1.368	1.388	1.408	1.430	1.452	1.478	1.501	1.528	1.555	1.582	1.611	1.641	1.672	1.704	1.735	1.768	1.801	1.835	1.870	1.905	1.939	1.976	2.013	2.049	2.086	2.122	2.161	2.198	2.235	2.272	2.311	2.348	2.385	2.422	2.460	2.496	2.532	2.569	2.604	2.639	2.672	2.706	2.739	2.770	2.802	2.832	2.861	2.891	2.919	2.946	2.971	2.995	3.019	3.041	3.062	3.082	3.100	3.118	3.134	3.148	3.161	3.172	3.182	3.191	3.199	3.205	3.209	3.211	3.214	3.214	3.212	3.210	3.206	3.201	3.195	3.188	3.179	3.169	3.159	3.148	3.134	3.121	3.106	3.092	3.078	3.060	3.044	3.026	3.008	2.989	2.970	2.952	2.932	2.914	2.895	2.875	2.856	2.838	2.819	2.800	2.780	2.762	2.745	2.728	2.710	2.692	2.676	2.661	2.645	2.631	2.616	2.602	2.589	2.578	2.564	2.552	2.541	2.531	2.522	2.512	2.504	2.495	2.488	2.481	2.474	2.469	2.462	2.458	2.454	2.449	2.445	2.442	2.439	2.436	2.434	2.432	2.430	2.430	2.429	2.429	2.429	2.430	2.430	2.432	2.432	2.435	2.438	2.439	2.441	2.445	2.448	2.449	2.452	2.455	2.459	2.461	2.464	2.468	2.470	2.474	2.475	2.478	2.481	2.481	2.484	2.485	2.486	2.488	2.489	2.489	2.489	2.486	2.486	2.484	2.481	2.480	2.476	2.471	2.466	2.460	2.454	2.448	2.440	2.432	2.422	2.412	2.402	2.392	2.381	2.369	2.355	2.342	2.328	2.314	2.298	2.281	2.265	2.249	2.231	2.215	2.198	2.179	2.161	2.144	2.124	2.106	2.088	2.069	2.050	2.033	2.015	1.996	1.979	1.961	1.945	1.929	1.911	1.895	1.879	1.862	1.849	1.834	1.818	1.805	1.790	1.776	1.764	1.751	1.739	1.728	1.715	1.704	1.692	1.682	1.671	1.660	1.650	1.640	1.629	1.619	1.608	1.599	1.588	1.576	1.564	1.552	1.541	1.528	1.516	1.504	1.489	1.474	1.460	1.444	1.428	1.411	1.394	1.376	1.356	1.338	1.318	1.296	1.275	1.254	1.230	1.206	1.182	1.156	1.130	1.105	1.078	1.050	1.024	0.995	0.966	0.938	0.909	0.879	0.850	0.820	0.791	0.761	0.732	0.704	0.675	0.646	0.618	0.590	0.564	0.538	0.512	0.488	0.464	0.440	0.418	0.398	0.376	0.358	0.340	0.324	0.309	0.296	0.284	0.272	0.264	0.256	0.250	0.246	0.244	0.242	0.241	0.245	0.248	0.254	0.261	0.270	0.281	0.292	0.308	0.322	0.339	0.358	0.378	0.400	0.422	0.446	0.472	0.499	0.526	0.555	0.585	0.618	0.649	0.681	0.715	0.749	0.784	0.820	0.855	0.892	0.929	0.965	1.002	1.039	1.076	1.114	1.151	1.188	1.225	1.260	1.298	1.332	1.366	1.401	1.436	1.469	1.501	1.532	1.565	1.595	1.626	1.655	1.682	1.711	1.738	1.764	1.789	1.812	1.836	1.859	1.879	1.900	1.920	1.939	1.956	1.974	1.990	2.005	2.019	2.033	2.046	2.059	2.070	2.080	2.090	2.099	2.108	2.115	2.122	2.129	2.135	2.140	2.145	2.149	2.152	2.156	2.160	2.162	2.164	2.166	2.168	2.169	2.169	2.170	2.170	2.172	2.172	2.172	2.174	2.172	2.174	2.174	2.175	2.176	2.176	2.178	2.180	2.181	2.184	2.185	2.189	2.192	2.195	2.200	2.205	2.210	2.216	2.222	2.230	2.238	2.246	2.255	2.266	2.276	2.288	2.300	2.314	2.328	2.342	2.359	2.375	2.392	2.411	2.430	2.449	2.470	2.491	2.512	2.535	2.558	2.581	2.606	2.631	2.656	2.682	2.709	2.735	2.761	2.788	2.814	2.841	2.869	2.895	2.922	2.949	2.976	3.002	3.029	3.055	3.080	3.104	3.129	3.152	3.175	3.198	3.219	3.240	3.260	3.279	3.298	3.315	3.330	3.346	3.360	3.372	3.385	3.396	3.406	3.415	3.424	3.430	3.438	3.442	3.446	3.451	3.454	3.455	3.455	3.456	3.456	3.455	3.452	3.451	3.448	3.444	3.441	3.438	3.434	3.429	3.424	3.420	3.415	3.409	3.405	3.399	3.395	3.390	3.385	3.381	3.376	3.372	3.369	3.364	3.361	3.356	3.354	3.350	3.346	3.342	3.340	3.336	3.334	3.331	3.326	3.324	3.320	3.316	3.312	3.306	3.302	3.298	3.291	3.285	3.278	3.271	3.262	3.254	3.244	3.234	3.222	3.209	3.196	3.182	3.168	3.150	3.134	3.116	3.095	3.076	3.055	3.032	3.008	2.984	2.959	2.932	2.905	2.878	2.849	2.820	2.789	2.759	2.728	2.696	2.664	2.631	2.600	2.566	2.534	2.501	2.469	2.436	2.404	2.372	2.341	2.311	2.280	2.251	2.222	2.195	2.168	2.142	2.118	2.094	2.071	2.050	2.030	2.010	1.992	1.978	1.962	1.949	1.938	1.926	1.916	1.909	1.902	1.898	1.892	1.891	1.890	1.890	1.890	1.891	1.895	1.899	1.904	1.909	1.916	1.924	1.931	1.940	1.950	1.960	1.971	1.982	1.995	2.006	2.020	2.033	2.045	2.058	2.070	2.084	2.098	2.110	2.124	2.136	2.149	2.162	2.174	2.186	2.199	2.211	2.222	2.234	2.246	2.256	2.268	2.279	2.288	2.299	2.309	2.318	2.326	2.335	2.344	2.350	2.358	2.366	2.372	2.379	2.385	2.390	2.395	2.400	2.404	2.406	2.410	2.412	2.415	2.416	2.418	2.418	2.418	2.416	2.415	2.412	2.410	2.406	2.402	2.398	2.391	2.385	2.376	2.368	2.359	2.349	2.338	2.326	2.312	2.299	2.285	2.270	2.254	2.236	2.218	2.199	2.179	2.159	2.138	2.116	2.092	2.070	2.046	2.021	1.996	1.970	1.945	1.918	1.890	1.862	1.834	1.805	1.778	1.749	1.720	1.691	1.664	1.634	1.606	1.579	1.550	1.524	1.496	1.469	1.444	1.418	1.392	1.369	1.345	1.321	1.300	1.279	1.259	1.239	1.220	1.204	1.186	1.171	1.159	1.146	1.135	1.124	1.114	1.106	1.099	1.094	1.090	1.086	1.085	1.084	1.085	1.086	1.091	1.095	1.101	1.109	1.118	1.129	1.139	1.151	1.166	1.180	1.196	1.214	1.232	1.251	1.271	1.292	1.315	1.339	1.362	1.388	1.414	1.440	1.468	1.495	1.522	1.552	1.581	1.611	1.641	1.672	1.702	1.732	1.764	1.794	1.825	1.856	1.885	1.915	1.945	1.974	2.002	2.031	2.058	2.085	2.111	2.138	2.162	2.186	2.209	2.231	2.252	2.272	2.291	2.309	2.325	2.341	2.355	2.369	2.379	2.390	2.399	2.406	2.412	2.418	100.000	5.000	2.000	1.000	2.000	0.000	0.000	0.000	0.000	0.000	0.000	0.000	0.000	0.000	0.000	0.000	0.000	0.000	1.255	1.288	1.321	1.356	1.391	1.429	1.465	1.504	1.541	1.580	1.619	1.658	1.698	1.738	1.776	1.818	1.856	1.896	1.936	1.976	2.015	2.054	2.091	2.130	2.168	2.204	2.240	2.274	2.309	2.342	2.375	2.406	2.438	2.468	2.496	2.525	2.551	2.578	2.602	2.625	2.646	2.668	2.688	2.705	2.722	2.739	2.752	2.765	2.778	2.788	2.798	2.805	2.812	2.816	2.821	2.824	2.825	2.825	2.824	2.822	2.819	2.815	2.810	2.802	2.796	2.788	2.778	2.768	2.755	2.745	2.731	2.719	2.705	2.691	2.675	2.661	2.646	2.630	2.615	2.600	2.582	2.568	2.552	2.536	2.521	2.506	2.492	2.478	2.465	2.451	2.439	2.426	2.416	2.405	2.395	2.386	2.378	2.370	2.362	2.356	2.351	2.346	2.342	2.340	2.338	2.336	2.336	2.336	2.338	2.339	2.342	2.344	2.349	2.352	2.358	2.361	2.366	2.371	2.378	2.382	2.389	2.395	2.401	2.406	2.414	2.419	2.424	2.430	2.435	2.440	2.444	2.448	2.451	2.455	2.458	2.459	2.460	2.461	2.461	2.461	2.461	2.459	2.456	2.452	2.449	2.445	2.439	2.434	2.428	2.421	2.412	2.405	2.396	2.389	2.379	2.369	2.360	2.349	2.338	2.326	2.316	2.304	2.292	2.280	2.268	2.255	2.244	2.231	2.220	2.208	2.196	2.184	2.172	2.161	2.150	2.139	2.126	2.116	2.106	2.096	2.086	2.076	2.066	2.058	2.049	2.039	2.031	2.022	2.015	2.007	2.000	1.994	1.985	1.980	1.972	1.966	1.960	1.954	1.946	1.941	1.934	1.929	1.922	1.916	1.910	1.904	1.898	1.891	1.884	1.878	1.871	1.864	1.856	1.848	1.840	1.831	1.822	1.814	1.805	1.794	1.784	1.774	1.761	1.749	1.736	1.724	1.711	1.698	1.682	1.668	1.651	1.635	1.618	1.600	1.581	1.562	1.542	1.522	1.501	1.480	1.458	1.435	1.411	1.386	1.364	1.338	1.311	1.285	1.256	1.229	1.201	1.171	1.142	1.112	1.081	1.051	1.020	0.989	0.958	0.926	0.894	0.862	0.830	0.798	0.766	0.735	0.701	0.670	0.639	0.608	0.578	0.546	0.518	0.488	0.460	0.431	0.405	0.378	0.351	0.326	0.302	0.280	0.258	0.236	0.216	0.198	0.181	0.164	0.149	0.134	0.121	0.111	0.100	0.091	0.085	0.078	0.072	0.069	0.068	0.066	0.068	0.069	0.071	0.076	0.080	0.088	0.096	0.105	0.115	0.125	0.139	0.151	0.166	0.182	0.199	0.216	0.234	0.252	0.272	0.292	0.314	0.335	0.358	0.379	0.401	0.424	0.448	0.470	0.495	0.519	0.542	0.568	0.592	0.616	0.641	0.664	0.689	0.712	0.736	0.760	0.782	0.806	0.829	0.850	0.872	0.894	0.914	0.935	0.956	0.976	0.995	1.014	1.032	1.049	1.066	1.082	1.099	1.114	1.130	1.144	1.159	1.172	1.185	1.199	1.210	1.222	1.234	1.244	1.255	1.265	1.274	1.284	1.294	1.302	1.311	1.320	1.328	1.338	1.345	1.354	1.361	1.370	1.379	1.386	1.395	1.404	1.412	1.422	1.431	1.441	1.451	1.461	1.474	1.484	1.496	1.509	1.521	1.535	1.550	1.564	1.579	1.595	1.612	1.629	1.648	1.665	1.685	1.704	1.724	1.744	1.766	1.788	1.810	1.834	1.856	1.881	1.905	1.930	1.955	1.981	2.007	2.034	2.060	2.088	2.114	2.141	2.170	2.196	2.224	2.251	2.279	2.306	2.332	2.360	2.388	2.414	2.439	2.465	2.490	2.516	2.541	2.565	2.589	2.612	2.635	2.656	2.679	2.700	2.721	2.741	2.760	2.778	2.798	2.815	2.831	2.848	2.862	2.876	2.890	2.902	2.916	2.928	2.939	2.950	2.960	2.969	2.978	2.985	2.994	3.001	3.006	3.012	3.018	3.022	3.026	3.030	3.034	3.036	3.038	3.041	3.041	3.042	3.044	3.044	3.045	3.045	3.045	3.044	3.042	3.042	3.041	3.040	3.039	3.038	3.035	3.034	3.031	3.030	3.029	3.026	3.025	3.024	3.022	3.021	3.020	3.018	3.018	3.016	3.015	3.014	3.014	3.012	3.014	3.014	3.014	3.012	3.014	3.015	3.015	3.015	3.015	3.016	3.016	3.016	3.016	3.016	3.018	3.016	3.016	3.015	3.015	3.012	3.011	3.009	3.005	3.002	2.998	2.992	2.988	2.981	2.975	2.966	2.958	2.949	2.939	2.928	2.915	2.901	2.886	2.871	2.855	2.838	2.819	2.799	2.779	2.755	2.734	2.710	2.685	2.660	2.632	2.605	2.576	2.548	2.519	2.488	2.458	2.426	2.394	2.362	2.330	2.298	2.265	2.232	2.200	2.168	2.136	2.104	2.072	2.042	2.013	1.984	1.955	1.928	1.899	1.874	1.849	1.825	1.802	1.780	1.761	1.742	1.725	1.710	1.695	1.682	1.672	1.664	1.655	1.648	1.642	1.640	1.639	1.638	1.639	1.641	1.645	1.651	1.658	1.665	1.675	1.686	1.696	1.710	1.724	1.738	1.754	1.770	1.788	1.805	1.824	1.842	1.862	1.881	1.900	1.921	1.940	1.961	1.981	2.000	2.020	2.039	2.059	2.078	2.098	2.115	2.131	2.149	2.165	2.180	2.195	2.210	2.222	2.235	2.248	2.259	2.269	2.279	2.286	2.294	2.300	2.306	2.311	2.314	2.318	2.319	2.320	2.319	2.319	2.318	2.315	2.312	2.308	2.301	2.296	2.289	2.281	2.274	2.265	2.255	2.246	2.235	2.224	2.212	2.200	2.186	2.172	2.159	2.144	2.129	2.114	2.096	2.080	2.064	2.046	2.027	2.009	1.991	1.971	1.952	1.932	1.912	1.891	1.870	1.850	1.829	1.805	1.784	1.761	1.739	1.716	1.691	1.669	1.645	1.620	1.596	1.571	1.546	1.521	1.498	1.472	1.446	1.422	1.396	1.372	1.348	1.322	1.299	1.275	1.250	1.228	1.204	1.180	1.158	1.135	1.115	1.094	1.072	1.052	1.035	1.016	1.000	0.984	0.970	0.955	0.942	0.931	0.920	0.910	0.901	0.892	0.886	0.880	0.876	0.874	0.871	0.871	0.871	0.872	0.875	0.879	0.885	0.891	0.899	0.909	0.919	0.929	0.941	0.952	0.968	0.981	0.998	1.014	1.029	1.048	1.066	1.085	1.104	1.122	1.142	1.162	1.182	1.202	1.224	1.245	1.266	1.288	1.309	1.329	1.350	1.371	1.391	1.411	1.432	1.451	1.471	1.490	1.510	1.528	1.545	1.562	1.580	1.596	1.612	1.629	1.644	1.659	1.674	1.689	1.701	1.714	1.728	1.740	1.751	1.762	1.774	1.784	1.794	1.804	1.812	1.821	1.829	1.836	1.845	1.851	1.858	1.864	1.870	1.876	1.881	1.888	1.892	1.896	1.901	1.905	1.909	1.911	1.916	1.919	1.921	1.925	1.928	1.930	1.931	1.934	1.936	1.939	1.941	1.944	1.945	1.948	1.950	1.952	1.954	1.956	1.958	1.959	1.961	1.962	1.964	1.966	1.968	1.971	1.972	1.975	1.976	1.978	1.980	1.980	1.982	1.984	1.984	1.985	1.986	1.986	1.988	1.988	1.988	1.989	1.989	1.986	1.985	1.984	1.981	1.978	1.975	1.971	1.966	1.964	1.958	1.952	1.946	1.940	1.934	1.926	1.919	1.911	1.902	1.895	1.885	1.876	1.866	1.858	1.848	1.839	1.829	1.820	1.810	1.801	1.791	1.782	1.772	1.764	1.756	1.749	1.741	1.734	1.728	1.721	1.718	1.712	1.709	1.708	1.705	1.705	1.705	1.705	1.708	1.711	1.715	1.719	1.726	1.732	1.740	1.751	1.761	1.772	1.785	1.799	1.814	1.829	1.846	1.864	1.882	1.901	1.921	1.944	1.965	1.988	2.011	2.035	2.059	2.084	2.110	2.136	2.164	2.191	2.219	2.246	2.274	2.301	2.331	2.359	2.388	2.416	2.445	2.474	2.502	2.530	2.558	2.586	2.612	2.640	2.665	2.691	2.718	2.741	2.766	2.790	2.812	2.835	2.856	2.878	2.896	2.916	2.932	2.950	2.965	2.980	2.992	3.006	3.016	3.026	3.035	3.044	3.050	3.055	3.060	3.062	3.064	3.064	3.062	3.060	3.056	3.052	3.046	3.039	3.031	3.021	3.010	2.999	2.988	2.974	2.958	2.944	2.928	2.911	2.892	2.876	2.858	2.839	2.820	2.800	2.781	2.762	2.744	2.724	2.705	2.685	2.668	2.650	2.632	2.616	2.600	2.585	2.571	2.559	2.546	2.535	2.525	2.516	2.508	2.501	2.496	2.492	2.490	2.488	2.488	2.489	2.490	2.492	2.498	2.504	2.510	2.518	2.526	2.536	2.546	2.559	2.571	2.582	2.596	2.610	2.624	2.638	2.652	2.666	2.681	2.695	2.708	2.721	2.735	2.748	2.760	2.770	2.779	2.789	2.796	2.802	2.810	2.812	2.816	2.818	2.819	2.818	2.815	2.810	2.805	2.799	2.789	2.779	2.766	2.754	2.740	2.724	2.708	2.689	2.670	2.650	2.628	2.605	2.582	2.558	2.532	2.508	2.482	2.455	2.429	2.401	2.374	2.348	2.320	2.292	2.265	2.240	2.212	2.188	2.162	2.138	2.115	2.091	2.070	2.049	2.029	2.009	1.991	1.975	1.959	1.942	1.929	1.918	1.905	1.894	1.885	1.876	1.869	1.864	1.858	1.854	1.850	1.848	1.845	1.844	1.842	1.842	1.842	1.844	1.845	1.846	1.848	1.850	1.852	1.854	1.858	1.860	1.862	1.865	1.866	1.869	1.870	1.871	1.872	1.874	1.875	1.874	1.875	1.872	1.871	1.870	1.868	1.865	1.861	1.858	1.855	1.850	1.845	1.839	1.834	1.828	1.820	1.812	1.805	1.798	1.789	1.780	1.771	1.761	1.751	1.741	1.731	1.720	1.709	1.699	1.686	1.675	1.662	1.649	1.636	1.624	1.610	1.595	1.581	1.566	1.552	1.538	1.522	1.508	1.492	1.476	1.459	1.444	1.428	1.411	1.395	1.379	1.361	1.345	1.329	1.312	1.296	1.281	1.266	1.250	1.236	1.222	1.209	1.195	1.182	1.172	1.161	1.151	1.142	1.134	1.129	1.122	1.119	1.115	1.115	1.114	1.115	1.118	1.121	1.126	1.134	1.141	1.150	1.161	1.175	1.190	1.205	1.222	1.240	1.261	1.282	1.305	1.330	1.354	1.380	1.409	1.438	1.466	1.495	1.526	1.558	1.589	1.620	1.652	1.685	1.716	1.749	1.781	1.810	1.841	1.872	1.901	1.930	1.958	1.984	2.011	2.035	2.059	2.080	2.102	2.121	2.140	2.156	2.172	2.186	2.200	2.210	2.220	2.230	2.235	2.241	2.246	2.250	2.252	2.254	2.252	2.251	2.249	2.248	2.244	2.240	2.234	2.229	2.224	2.218	2.211	2.205	2.199	2.191	2.186	2.180	2.175	2.169	2.165	2.160	2.158	2.155	2.152	2.151	2.151	2.152	2.154	2.155	2.160	2.164	2.170	2.176	2.182	2.191	2.201	2.211	2.221	2.234	2.245	2.260	2.274	2.288	2.302	2.319	2.335	2.351	2.369	2.386	2.404	2.420	2.438	2.454	2.471	2.489	2.505	2.521	2.538	2.554	2.568	2.582	2.596	2.610	2.622	2.634	2.645	2.655	2.664	2.671	2.679	2.686	2.692	2.698	2.701	2.704	2.706	2.709	2.708	2.706	2.705	2.702	2.699	2.695	2.689	2.684	2.678	2.671	2.662	2.655	2.646	2.636	2.628	2.618	2.608	2.596	2.585	2.574	2.562	2.550	2.536	2.525	2.512	2.500	2.486	2.474	2.459	2.445	2.431	2.416	2.402	2.389	2.372	2.359	2.344	2.329	2.314	2.299	2.282	2.268	2.252	2.236	2.220	2.204	2.186	2.170	2.152	2.136	2.119	2.101	2.084	2.066	2.047	2.029	2.010	1.990	1.971	1.952	1.932	1.914	1.894	1.874	1.854	1.834	1.814	1.794	1.774	1.754	1.734	1.715	1.698	1.679	1.660	1.644	1.628	1.610	1.595	1.580	1.566	1.554	1.541	1.531	1.520	1.510	1.502	1.495	1.489	1.485	1.480	1.478	1.475	1.474	1.475	1.478	1.480	1.484	1.490	1.496	1.505	1.514	1.522	1.534	1.545	1.558	1.571	1.584	1.599	1.614	1.630	1.648	1.664	1.681	1.699	1.716	1.735	1.752	1.771	1.788	1.804	1.822	1.838	1.854	1.869	1.884	1.898	1.911	1.924	1.936	1.948	1.956	1.966	1.972	1.979	1.985	1.989	1.992	1.995	1.996	1.995	1.995	1.992	1.989	1.985	1.980	1.974	1.965	1.958	1.950	1.940	1.930	1.921	1.909	1.898	1.886	1.874	1.862	1.850	1.838	1.825	1.812	1.800	1.788	1.775	1.764	1.751	1.741	1.731	1.721	1.714	1.706	1.699	1.694	1.689	1.684	1.682	1.680	1.680	1.681	1.682	1.686	1.690	1.698	1.704	1.714	1.722	1.734	1.748	1.760	1.775	1.791	1.809	1.828	1.846	1.866	1.889	1.911	1.934	1.959	1.984	2.009	2.035	2.062	2.089	2.116	2.145	2.172	2.200	2.226	2.254	2.280	2.308	2.332	2.359	2.382	2.408	2.431	2.454	2.474	2.494	2.511	2.529	2.545	2.559	2.571	2.581	2.590	2.599	2.604	2.608	2.610	2.610	2.609	2.606	2.601	2.595	2.586	2.575	2.562	2.550	2.534	2.516	2.498	2.478	2.458	2.435	2.411	2.388	2.361	2.335	2.308	2.280	2.250	2.221	2.191	2.161	2.132	2.101	2.071	2.040	2.010	1.980	1.951	1.921	1.894	1.865	1.838	1.810	1.784	1.760	1.735	1.711	1.689	1.666	1.646	1.625	1.606	1.589	1.571	1.555	1.539	1.524	1.510	1.498	1.486	1.474	1.464	1.454	1.444	1.435	1.426	1.419	1.410	1.402	1.395	1.389	1.381	1.375	1.369	1.361	1.355	1.349	1.342	1.338	1.330	1.325	1.319	1.312	1.306	1.299	1.292	1.285	1.278	1.270	1.262	1.254	1.246	1.238	1.230	1.221	1.212	1.205	1.195	1.188	1.179	1.170	1.161	1.152	1.144	1.135	1.126	1.118	1.110	1.100	1.092	1.084	1.076	1.069	1.061	1.052	1.044	1.036	1.029	1.022	1.015	1.008	1.001	0.995	0.990	0.984	0.979	0.974	0.968	0.962	0.958	0.954	0.950	0.945	0.940	0.936	0.934	0.930	0.928	0.924	0.921	0.920	0.919	0.918	0.916	0.916	0.915	0.916	0.916	0.919	0.921	0.924	0.928	0.932	0.938	0.942	0.950	0.956	0.965	0.974	0.984	0.994	1.006	1.018	1.031	1.045	1.060	1.076	1.092	1.111	1.130	1.150	1.171	1.192	1.216	1.239	1.262	1.288	1.314	1.339	1.365	1.392	1.421	1.449	1.478	1.506	1.535	1.564	1.592	1.622	1.651	1.680	1.708	1.735	1.761	1.788	1.812	1.839	1.861	1.884	1.905	1.926	1.945	1.964	1.980	1.995	2.009	2.019	2.030	2.040	2.045	2.051	2.055	2.056	2.058	2.056	2.052	2.047	2.040	2.030	2.020	2.006	1.990	1.975	1.956	1.936	1.915	1.892	1.868	1.842	1.816	1.789	1.760	1.731	1.701	1.670	1.638	1.605	1.571	1.539	1.505	1.471	1.438	1.402	1.368	1.335	1.301	1.268	1.235	1.202	1.171	1.140	1.110	1.081	1.052	1.024	0.996	0.971	0.948	0.925	0.902	0.880	0.861	0.842	0.824	0.809	0.794	0.779	0.766	0.755	0.745	0.736	0.728	0.720	0.714	0.709	0.706	0.702	0.701	0.700	0.700	0.700	0.701	0.704	0.706	0.710	0.714	0.718	0.722	0.728	0.732	0.739	0.745	0.750	0.756	0.761	0.768	0.772	0.779	0.784	0.788	0.794	0.798	0.802	0.808	0.810	0.814	0.816	0.819	0.820	0.821	0.821	0.821	0.820	0.819	0.818	0.815	0.812	0.809	0.805	0.801	0.796	0.792	0.786	0.779	0.772	0.765	0.758	0.749	0.741	0.732	0.722	0.714	0.702	0.692	0.684	0.672	0.662	0.651	0.641	0.630	0.619	0.609	0.598	0.588	0.576	0.566	0.555	0.545	0.532	0.522	0.511	0.501	0.491	0.481	0.471	0.460	0.450	0.440	0.431	0.421	0.411	0.401	0.392	0.382	0.374	0.365	0.356	0.348	0.339	0.330	0.321	0.312	0.304	0.295	0.286	0.278	0.269	0.260	0.251	0.244	0.235	0.226	0.219	0.210	0.201	0.192	0.185	0.176	0.169	0.160	0.152	0.145	0.138	0.130	0.122	0.116	0.110	0.104	0.096	0.090	0.084	0.078	0.072	0.068	0.061	0.058	0.052	0.048	0.044	0.040	0.036	0.034	0.031	0.029	0.025	0.024	0.021	0.020	0.019	0.019	0.018	0.018	0.019	0.018	0.019	0.020	0.021	0.022	0.024	0.025	0.028	0.029	0.031	0.035	0.038	0.040	0.042	0.046	0.050	0.054	0.056	0.061	0.065	0.070	0.074	0.079	0.082	0.088	0.092	0.098	0.102	0.108	0.112	0.118	0.122	0.129	0.135	0.140	0.145	0.151	0.156	0.161	0.168	0.174	0.179	0.184	0.189	0.195	0.200	0.205	0.210	0.215	0.220	0.225	0.229	0.234	0.239	0.241	0.246	0.249	0.251	0.255	0.258	0.260	0.262	0.265	0.266	0.268	0.269	0.270	0.271	0.271	0.271	0.271	0.271	0.270	0.270	0.269	0.268	0.266	0.265	0.262	0.262	0.260	0.258	0.256	0.254	0.251	0.250	0.248	0.245	0.242	0.241	0.239	0.236	0.235	0.232	0.230	0.229	0.226	0.225	0.224	0.222	0.221	0.221	0.220	0.220	0.219	0.219	0.220	0.219	0.219	0.219	0.220	0.220	0.220	0.220	0.220	0.220	0.221	0.221	0.221	0.222	0.221	0.222	0.221	0.221	0.222	0.221	0.221	0.220	0.220	0.219	0.218	0.218	0.215	0.214	0.212	0.211	0.209	0.208	0.206	0.204	0.204	0.201	0.200	0.199	0.198	0.196	0.196	0.194	0.194	0.194	0.194	0.195	0.195	0.196	0.199	0.200	0.204	0.206	0.211	0.216	0.222	0.228	0.235	0.242	0.251	0.260	0.270	0.281	0.292	0.305	0.319	0.331	0.346	0.362	0.379	0.396	0.412	0.430	0.450	0.470	0.490	0.511	0.532	0.555	0.576	0.599	0.620	0.642	0.666	0.690	0.712	0.736	0.759	0.781	0.804	0.826	0.848	0.870	0.890	0.911	0.931	0.949	0.966	0.984	1.000	1.015	1.029	1.042	1.052	1.064	1.074	1.081	1.089	1.094	1.098	1.100	1.102	1.102	1.102	1.101	1.098	1.094	1.089	1.084	1.076	1.069	1.060	1.051	1.041	1.031	1.021	1.010	0.999	0.986	0.976	0.964	0.952	0.942	0.930	0.920	0.911	0.902	0.894	0.885	0.879	0.874	0.870	0.866	0.865	0.864	0.865	0.868	0.870	0.876	0.884	0.891	0.901	0.912	0.926	0.941	0.959	0.976	0.995	1.016	1.039	1.061	1.088	1.112	1.139	1.168	1.196	1.226	1.258	1.288	1.320	1.351	1.384	1.416	1.449	1.481	1.514	1.545	1.578	1.608	1.638	1.668	1.695	1.724	1.749	1.772	1.796	1.818	1.839	1.858	1.875	1.891	1.905	1.918	1.929	1.938	1.944	1.949	1.951	1.952	1.952	1.950	1.945	1.940	1.931	1.921	1.910	1.898	1.882	1.866	1.850	1.832	1.811	1.791	1.769	1.748	1.724	1.700	1.675	1.650	1.625	1.600	1.575	1.550	1.524	1.499	1.474	1.449	1.426	1.402	1.380	1.359	1.336	1.318	1.299	1.281	1.266	1.251	1.238	1.225	1.216	1.208	1.200	1.195	1.191	1.190	1.190	1.191	1.192	1.198	1.205	1.214	1.222	1.234	1.246	1.261	1.276	1.295	1.314	1.334	1.355	1.378	1.401	1.425	1.450	1.476	1.504	1.530	1.558	1.586	1.615	1.644	1.672	1.701	1.731	1.759	1.788	1.815	1.842	1.870	1.896	1.922	1.946	1.971	1.994	2.015	2.036	2.056	2.074	2.090	2.105	2.118	2.130	2.141	2.150	2.158	2.162	2.168	2.171	2.172	2.172	2.170	2.168	2.162	2.156	2.149	2.140	2.131	2.120	2.108	2.094	2.079	2.064	2.047	2.031	2.014	1.995	1.976	1.958	1.938	1.919	1.899	1.880	1.860	1.841	1.822	1.804	1.785	1.768	1.750	1.734	1.718	1.702	1.686	1.674	1.659	1.648	1.635	1.624	1.615	1.605	1.598	1.590	1.582	1.576	1.570	1.566	1.562	1.559	1.555	1.551	1.550	1.548	1.546	1.544	1.542	1.540	1.538	1.536	1.532	1.529	1.525	1.520	1.515	1.509	1.504	1.495	1.488	1.478	1.468	1.456	1.442	1.430	1.415	1.399	1.381	1.364	1.342	1.322	1.300	1.278	1.252	1.228	1.200	1.172	1.144	1.112	1.082	1.052	1.020	0.989	0.955	0.922	0.888	0.854	0.819	0.784	0.750	0.715	0.680	0.646	0.612	0.580	0.548	0.515	0.485	0.454	0.424	0.396	0.368	0.341	0.315	0.291	0.268	0.245	0.224	0.204	0.186	0.170	0.154	0.140	0.125	0.114	0.104	0.094	0.085	0.078	0.071	0.068	0.064	0.060	0.059	0.058	0.059	0.059	0.060	0.064	0.066	0.070	0.074	0.079	0.085	0.089	0.095	0.102	0.108	0.114	0.120	0.128	0.134	0.141	0.149	0.155	0.161	0.168	0.175	0.181	0.188	0.192	0.199	0.204	0.209	0.214	0.218	0.221	0.226	0.229	0.232	0.236	0.239	0.241	0.244	0.245	0.246	0.250	0.251	0.251	0.254	0.255	0.255	0.256	0.258	0.259	0.260	0.261	0.262	0.262	0.264	0.265	0.266	0.268	0.268	0.269	0.270	0.270	0.272	0.272	0.272	0.274	0.274	0.274	0.275	0.275	0.276	0.275	0.276	0.276	0.276	0.276	0.275	0.275	0.274	0.272	0.271	0.269	0.268	0.264	0.262	0.259	0.255	0.252	0.248	0.245	0.240	0.234	0.228	0.222	0.216	0.209	0.202	0.196	0.189	0.180	0.172	0.164	0.155	0.145	0.136	0.126	0.116	0.106	0.096	0.085	0.075	0.064	0.054	0.041	0.030	0.020	0.009	-0.004	-0.015	-0.026	-0.038	-0.049	-0.060	-0.070	-0.081	-0.092	-0.102	-0.112	-0.124	-0.134	-0.144	-0.154	-0.162	-0.172	-0.181	-0.190	-0.199	-0.206	-0.215	-0.221	-0.230	-0.236	-0.244	-0.249	-0.255	-0.261	-0.266	-0.271	-0.276	-0.280	-0.284	-0.288	-0.291	-0.292	-0.295	-0.298	-0.298	-0.299	-0.300	-0.300	-0.299	-0.298	-0.296	-0.295	-0.292	-0.290	-0.286	-0.284	-0.280	-0.275	-0.271	-0.265	-0.259	-0.252	-0.246	-0.239	-0.231	-0.224	-0.215	-0.205	-0.196	-0.186	-0.176	-0.165	-0.154	-0.141	-0.130	-0.119	-0.106	-0.092	-0.079	-0.068	-0.054	-0.038	-0.024	-0.010	0.004	0.018	0.034	0.046	0.061	0.078	0.091	0.106	0.120	0.135	0.150	0.164	0.178	0.192	0.206	0.219	0.232	0.245	0.256	0.269	0.280	0.291	0.301	0.312	0.324	0.332	0.342	0.351	0.359	0.368	0.375	0.382	0.390	0.396	0.402	0.408	0.414	0.419	0.424	0.428	0.432	0.436	0.439	0.442	0.446	0.449	0.452	0.455	0.458	0.460	0.461	0.464	0.465	0.466	0.468	0.468	0.469	0.469	0.470	0.469	0.469	0.468	0.466	0.465	0.462	0.460	0.456	0.454	0.449	0.445	0.440	0.434	0.429	0.422	0.415	0.408	0.399	0.389	0.379	0.368	0.356	0.344	0.331	0.318	0.304	0.289	0.274	0.259	0.241	0.225	0.208	0.189	0.170	0.151	0.132	0.112	0.092	0.072	0.052	0.032	0.011	-0.009	-0.028	-0.049	-0.069	-0.089	-0.108	-0.128	-0.145	-0.162	-0.181	-0.198	-0.214	-0.229	-0.244	-0.259	-0.271	-0.284	-0.295	-0.306	-0.315	-0.325	-0.332	-0.340	-0.346	-0.351	-0.355	-0.359	-0.362	-0.365	-0.366	-0.366	-0.365	-0.365	-0.364	-0.361	-0.359	-0.356	-0.351	-0.348	-0.342	-0.338	-0.332	-0.326	-0.322	-0.315	-0.310	-0.304	-0.298	-0.291	-0.284	-0.279	-0.272	-0.268	-0.260	-0.255	-0.249	-0.242	-0.239	-0.231	-0.228	-0.222	-0.218	-0.212	-0.208	-0.202	-0.198	-0.194	-0.190	-0.186	-0.182	-0.178	-0.174	-0.170	-0.165	-0.161	-0.159	-0.154	-0.149	-0.144	-0.140	-0.136	-0.132	-0.128	-0.122	-0.118	-0.112	-0.109	-0.102	-0.096	-0.091	-0.086	-0.080	-0.074	-0.068	-0.061	-0.055	-0.049	-0.042	-0.036	-0.029	-0.024	-0.018	-0.010	-0.004	0.002	0.009	0.015	0.020	0.025	0.030	0.036	0.041	0.046	0.051	0.058	0.062	0.068	0.071	0.076	0.081	0.086	0.091	0.096	0.101	0.108	0.112	0.119	0.124	0.130	0.136	0.144	0.149	0.155	0.162	0.170	0.178	0.186	0.194	0.202	0.211	0.219	0.230	0.240	0.249	0.259	0.270	0.282	0.292	0.305	0.316	0.329	0.341	0.354	0.368	0.380	0.392	0.406	0.419	0.431	0.444	0.456	0.469	0.480	0.491	0.502	0.514	0.524	0.534	0.542	0.551	0.560	0.568	0.574	0.580	0.586	0.591	0.595	0.599	0.602	0.602	0.605	0.606	0.605	0.604	0.602	0.600	0.596	0.592	0.588	0.582	0.576	0.570	0.561	0.554	0.545	0.536	0.526	0.516	0.505	0.494	0.482	0.470	0.459	0.446	0.432	0.420	0.408	0.394	0.381	0.368	0.355	0.341	0.326	0.314	0.300	0.286	0.274	0.261	0.248	0.235	0.222	0.211	0.200	0.188	0.176	0.166	0.155	0.146	0.138	0.129	0.121	0.112	0.105	0.100	0.095	0.090	0.085	0.081	0.078	0.076	0.075	0.074	0.074	0.074	0.076	0.079	0.081	0.086	0.091	0.096	0.104	0.111	0.121	0.129	0.140	0.151	0.164	0.176	0.190	0.204	0.220	0.236	0.252	0.270	0.288	0.308	0.325	0.345	0.365	0.385	0.406	0.428	0.448	0.470	0.492	0.515	0.538	0.560	0.582	0.606	0.628	0.650	0.674	0.695	0.718	0.739	0.760	0.780	0.799	0.819	0.836	0.855	0.871	0.888	0.902	0.918	0.930	0.944	0.955	0.965	0.976	0.985	0.994	1.000	1.008	1.012	1.016	1.020	1.024	1.026	1.026	1.026	1.026	1.025	1.024	1.021	1.018	1.014	1.010	1.006	1.001	0.996	0.991	0.985	0.980	0.975	0.970	0.964	0.960	0.956	0.951	0.948	0.945	0.942	0.940	0.939	0.939	0.938	0.939	0.940	0.944	0.946	0.950	0.955	0.960	0.968	0.974	0.982	0.991	1.002	1.012	1.024	1.036	1.049	1.061	1.075	1.090	1.106	1.120	1.138	1.152	1.169	1.186	1.201	1.219	1.235	1.251	1.268	1.285	1.300	1.314	1.330	1.345	1.359	1.370	1.384	1.395	1.406	1.416	1.426	1.434	1.441	1.448	1.454	1.460	1.462	1.466	1.468	1.469	1.469	1.469	1.468	1.464	1.459	1.455	1.449	1.442	1.435	1.428	1.418	1.409	1.398	1.388	1.375	1.362	1.351	1.339	1.325	1.312	1.298	1.285	1.271	1.256	1.242	1.228	1.214	1.200	1.186	1.172	1.159	1.144	1.131	1.118	1.104	1.090	1.078	1.064	1.051	1.039	1.028	1.016	1.002	0.992	0.980	0.969	0.958	0.946	0.936	0.925	0.914	0.902	0.892	0.882	0.871	0.859	0.849	0.838	0.825	0.814	0.804	0.791	0.779	0.768	0.755	0.742	0.730	0.716	0.704	0.691	0.678	0.664	0.651	0.639	0.625	0.611	0.599	0.586	0.572	0.560	0.548	0.535	0.524	0.511	0.500	0.490	0.479	0.468	0.459	0.450	0.441	0.434	0.426	0.420	0.415	0.410	0.405	0.401	0.399	0.396	0.395	0.396	0.396	0.398	0.400	0.404	0.409	0.412	0.418	0.422	0.430	0.438	0.446	0.454	0.464	0.474	0.482	0.494	0.505	0.516	0.526	0.538	0.550	0.561	0.574	0.584	0.596	0.608	0.619	0.630	0.640	0.651	0.661	0.671	0.680	0.689	0.696	0.704	0.710	0.718	0.724	0.729	0.734	0.738	0.742	0.744	0.748	0.750	0.751	0.752	0.752	0.751	0.751	0.750	0.749	0.749	0.746	0.744	0.741	0.738	0.736	0.732	0.729	0.726	0.722	0.719	0.716	0.711	0.709	0.705	0.702	0.698	0.695	0.692	0.689	0.688	0.684	0.682	0.679	0.678	0.676	0.674	0.672	0.671	0.670	0.671	0.670	0.670	0.668	0.668	0.668	0.668	0.666	0.665	0.666	0.665	0.664	0.662	0.662	0.660	0.660	0.658	0.655	0.652	0.650	0.648	0.644	0.640	0.636	0.632	0.629	0.621	0.615	0.609	0.602	0.594	0.588	0.578	0.568	0.558	0.548	0.536	0.524	0.510	0.496	0.482	0.466	0.449	0.432	0.414	0.394	0.372	0.351	0.330	0.306	0.282	0.258	0.231	0.202	0.174	0.145	0.114	0.081	0.048	0.014	-0.021	-0.058	-0.094	-0.132	-0.171	-0.211	-0.250	-0.291	-0.334	-0.376	-0.418	-0.461	-0.505	-0.549	-0.592	-0.638	-0.681	-0.726	-0.770	-0.815	-0.859	-0.902	-0.944	-0.988	-1.029	-1.070	-1.110	-1.149	-1.188	-1.224	-1.260	-1.294	-1.326	-1.358	-1.388	-1.418	-1.444	-1.470	-1.492	-1.514	-1.534	-1.552	-1.569	-1.584	-1.596	-1.606	-1.615	-1.622	-1.628	-1.631	-1.631	-1.631	-1.629	-1.626	-1.620	-1.614	-1.605	-1.595	-1.584	-1.572	-1.559	-1.544	-1.529	-1.512	-1.495	-1.476	-1.458	-1.439	-1.419	-1.398	-1.378	-1.359	-1.339	-1.318	-1.299	-1.278	-1.259	-1.240	-1.221	-1.202	-1.185	-1.169	-1.152	-1.136	-1.122	-1.109	-1.096	-1.084	-1.074	-1.064	-1.055	-1.048	-1.040	-1.034	-1.030	-1.026	-1.022	-1.021	-1.022	-1.022	-1.024	-1.025	-1.030	-1.032	-1.038	-1.044	-1.050	-1.055	-1.062	-1.070	-1.079	-1.086	-1.096	-1.106	-1.116	-1.128	-1.138	-1.149	-1.160	-1.172	-1.185	-1.196	-1.208	-1.219	-1.230	-1.242	-1.252	-1.264	-1.274	-1.285	-1.295	-1.304	-1.315	-1.324	-1.331	-1.341	-1.349	-1.356	-1.362	-1.370	-1.376	-1.381	-1.386	-1.391	-1.396	-1.399	-1.402	-1.405	-1.408	-1.408	-1.408	-1.409	-1.406	-1.405	-1.402	-1.400	-1.396	-1.391	-1.386	-1.379	-1.371	-1.364	-1.354	-1.345	-1.335	-1.321	-1.310	-1.296	-1.281	-1.268	-1.251	-1.234	-1.218	-1.199	-1.179	-1.160	-1.140	-1.119	-1.098	-1.074	-1.050	-1.028	-1.002	-0.978	-0.951	-0.928	-0.901	-0.874	-0.848	-0.822	-0.795	-0.769	-0.742	-0.716	-0.690	-0.665	-0.639	-0.615	-0.591	-0.568	-0.544	-0.521	-0.501	-0.480	-0.462	-0.444	-0.426	-0.411	-0.396	-0.382	-0.371	-0.360	-0.351	-0.344	-0.336	-0.332	-0.329	-0.326	-0.326	-0.328	-0.330	-0.334	-0.339	-0.346	-0.355	-0.365	-0.376	-0.388	-0.401	-0.416	-0.432	-0.450	-0.468	-0.486	-0.505	-0.525	-0.546	-0.568	-0.589	-0.611	-0.634	-0.656	-0.679	-0.700	-0.722	-0.745	-0.766	-0.788	-0.810	-0.830	-0.850	-0.870	-0.889	-0.905	-0.921	-0.938	-0.951	-0.964	-0.978	-0.986	-0.996	-1.004	-1.011	-1.015	-1.020	-1.022	-1.022	-1.022	-1.020	-1.018	-1.011	-1.006	-0.998	-0.989	-0.979	-0.966	-0.952	-0.939	-0.924	-0.909	-0.891	-0.872	-0.854	-0.832	-0.812	-0.791	-0.769	-0.746	-0.722	-0.699	-0.674	-0.649	-0.625	-0.600	-0.576	-0.551	-0.528	-0.502	-0.480	-0.458	-0.435	-0.412	-0.391	-0.370	-0.349	-0.330	-0.312	-0.295	-0.280	-0.264	-0.249	-0.235	-0.224	-0.211	-0.201	-0.190	-0.182	-0.175	-0.168	-0.162	-0.158	-0.154	-0.151	-0.149	-0.148	-0.148	-0.148	-0.148	-0.149	-0.152	-0.154	-0.158	-0.161	-0.165	-0.169	-0.172	-0.178	-0.182	-0.186	-0.190	-0.195	-0.198	-0.202	-0.205	-0.209	-0.211	-0.212	-0.216	-0.216	-0.218	-0.216	-0.216	-0.215	-0.214	-0.210	-0.208	-0.204	-0.199	-0.195	-0.189	-0.182	-0.176	-0.169	-0.161	-0.154	-0.146	-0.136	-0.128	-0.118	-0.108	-0.098	-0.088	-0.076	-0.065	-0.054	-0.042	-0.031	-0.019	-0.008	0.004	0.015	0.025	0.036	0.045	0.054	0.064	0.072	0.081	0.089	0.098	0.105	0.111	0.118	0.124	0.129	0.135	0.139	0.142	0.146	0.149	0.150	0.151	0.152	0.154	0.155	0.154	0.154	0.152	0.151	0.151	0.149	0.146	0.144	0.140	0.138	0.135	0.131	0.128	0.124	0.120	0.116	0.114	0.110	0.108	0.102	0.100	0.098	0.095	0.092	0.090	0.089	0.089	0.088	0.086	0.086	0.088	0.089	0.091	0.092	0.096	0.099	0.104	0.108	0.114	0.120	0.128	0.135	0.144	0.154	0.162	0.172	0.184	0.196	0.209	0.222	0.236	0.251	0.265	0.281	0.298	0.314	0.332	0.350	0.368	0.386	0.406	0.425	0.445	0.464	0.484	0.505	0.525	0.545	0.566	0.586	0.606	0.626	0.646	0.668	0.686	0.705	0.726	0.744	0.764	0.781	0.799	0.816	0.832	0.848	0.862	0.878	0.892	0.906	0.918	0.930	0.941	0.952	0.962	0.971	0.980	0.989	0.996	1.002	1.009	1.014	1.020	1.024	1.028	1.032	1.035	1.038	1.040	1.042	1.044	1.044	1.044	1.044	1.044	1.042	1.041	1.040	1.039	1.038	1.036	1.034	1.032	1.030	1.028	1.025	1.022	1.020	1.019	1.015	1.012	1.010	1.008	1.004	1.002	0.999	0.996	0.994	0.991	0.988	0.985	0.982	0.980	0.978	0.975	0.972	0.969	0.966	0.964	0.961	0.959	0.955	0.954	0.950	0.948	0.944	0.941	0.939	0.935	0.932	0.930	0.928	0.925	0.922	0.919	0.916	0.912	0.910	0.909	0.905	0.901	0.898	0.895	0.892	0.888	0.885	0.881	0.878	0.874	0.869	0.866	0.861	0.856	0.852	0.849	0.844	0.839	0.834	0.829	0.821	0.816	0.810	0.805	0.799	0.791	0.785	0.779	0.770	0.762	0.755	0.748	0.739	0.730	0.722	0.714	0.704	0.694	0.686	0.676	0.668	0.659	0.649	0.640	0.631	0.622	0.614	0.604	0.595	0.586	0.578	0.570	0.562	0.555	0.548	0.541	0.535	0.531	0.526	0.522	0.519	0.516	0.514	0.514	0.512	0.514	0.516	0.518	0.521	0.526	0.531	0.536	0.542	0.551	0.561	0.570	0.581	0.592	0.605	0.619	0.632	0.649	0.666	0.684	0.701	0.721	0.741	0.764	0.785	0.808	0.830	0.855	0.880	0.905	0.930	0.956	0.982	1.009	1.036	1.062	1.091	1.118	1.145	1.171	1.200	1.225	1.252	1.279	1.305	1.331	1.355	1.380	1.402	1.426	1.449	1.470	1.490	1.509	1.528	1.545	1.560	1.576	1.590	1.601	1.611	1.620	1.628	1.635	1.639	1.642	1.645	1.645	1.645	1.642	1.639	1.634	1.625	1.618	1.608	1.596	1.582	1.569	1.554	1.538	1.520	1.500	1.480	1.459	1.438	1.415	1.391	1.366	1.341	1.316	1.289	1.262	1.236	1.210	1.184	1.158	1.131	1.105	1.079	1.052	1.029	1.004	0.980	0.958	0.936	0.915	0.895	0.876	0.859	0.842	0.828	0.815	0.802	0.791	0.784	0.775	0.771	0.766	0.764	0.764	0.765	0.770	0.774	0.781	0.789	0.799	0.812	0.826	0.841	0.859	0.878	0.899	0.920	0.944	0.968	0.994	1.021	1.049	1.079	1.109	1.140	1.172	1.205	1.238	1.271	1.305	1.340	1.375	1.411	1.446	1.481	1.518	1.552	1.586	1.622	1.658	1.690	1.725	1.758	1.790	1.822	1.854	1.884	1.912	1.939	1.966	1.992	2.018	2.041	2.064	2.086	2.108	2.126	2.145	2.162	2.179	2.194	2.209	2.221	2.234	2.245	2.255	2.262	2.270	2.278	2.285	2.289	2.294	2.298	2.301	2.304	2.304	2.306	2.306	2.305	2.305	2.304	2.304	2.302	2.301	2.300	2.299	2.296	2.295	2.294	2.292	2.291	2.290	2.289	2.289	2.288	2.288	2.288	2.289	2.290	2.291	2.292	2.295	2.298	2.301	2.304	2.309	2.314	2.319	2.325	2.330	2.338	2.344	2.351	2.359	2.368	2.375	2.384	2.394	2.404	2.414	2.424	2.434	2.445	2.456	2.468	2.479	2.490	2.502	2.515	2.528	2.539	2.552	2.565	2.578	2.590	2.604	2.616	2.629	2.642	2.655	2.668	2.681	2.692	2.705	2.718	2.729	2.741	2.754	2.764	2.775	2.786	2.796	2.806	2.816	2.825	2.834	2.842	2.849	2.856	2.864	2.869	2.874	2.878	2.881	2.885	2.885	2.886	2.886	2.885	2.882	2.880	2.875	2.869	2.862	2.854	2.844	2.835	2.822	2.809	2.794	2.778	2.760	2.741	2.720	2.698	2.674	2.650	2.624	2.596	2.568	2.539	2.506	2.476	2.442	2.408	2.374	2.338	2.300	2.264	2.225	2.186	2.148	2.106	2.066	2.025	1.985	1.944	1.902	1.862	1.821	1.781	1.741	1.701	1.662	1.624	1.585	1.549	1.512	1.476	1.441	1.409	1.376	1.345	1.316	1.286	1.260	1.234	1.208	1.185	1.164	1.142	1.124	1.106	1.089	1.074	1.060	1.048	1.038	1.026	1.019	1.011	1.005	1.000	0.995	0.991	0.989	0.988	0.986	0.986	0.985	0.986	0.986	0.989	0.990	0.991	0.992	0.992	0.994	0.994	0.995	0.996	0.995	0.994	0.992	0.990	0.988	0.984	0.979	0.974	0.966	0.959	0.951	0.942	0.932	0.921	0.910	0.896	0.882	0.868	0.852	0.836	0.821	0.804	0.785	0.768	0.748	0.728	0.709	0.689	0.668	0.649	0.628	0.609	0.589	0.568	0.549	0.531	0.512	0.495	0.478	0.461	0.446	0.430	0.416	0.404	0.391	0.381	0.372	0.365	0.359	0.352	0.348	0.346	0.345	0.344	0.346	0.349	0.354	0.360	0.368	0.378	0.386	0.400	0.412	0.426	0.442	0.460	0.479	0.498	0.518	0.540	0.562	0.586	0.611	0.636	0.661	0.688	0.716	0.744	0.772	0.800	0.830	0.859	0.889	0.919	0.948	0.979	1.009	1.039	1.068	1.098	1.128	1.155	1.185	1.214	1.241	1.269	1.296	1.322	1.349	1.372	1.396	1.420	1.442	1.465	1.485	1.506	1.525	1.544	1.561	1.578	1.594	1.608	1.621	1.635	1.646	1.656	1.666	1.675	1.682	1.689	1.695	1.700	1.704	1.708	1.711	1.712	1.714	1.715	1.714	1.712	1.710	1.708	1.706	1.702	1.699	1.694	1.690	1.684	1.680	1.675	1.669	1.662	1.658	1.652	1.648	1.641	1.638	1.634	1.629	1.624	1.620	1.616	1.612	1.610	1.608	1.605	1.602	1.601	1.600	1.600	1.600	1.601	1.601	1.604	1.605	1.609	1.611	1.614	1.618	1.620	1.625	1.629	1.634	1.638	1.642	1.648	1.652	1.658	1.662	1.668	1.672	1.676	1.682	1.688	1.690	1.694	1.698	1.702	1.705	1.708	1.711	1.712	1.715	1.716	1.718	1.719	1.720	1.720	1.720	1.720	1.720	1.719	1.718	1.716	1.714	1.712	1.709	1.708	1.705	1.702	1.700	1.696	1.695	1.691	1.689	1.686	1.682	1.680	1.676	1.675	1.672	1.670	1.668	1.664	1.662	1.660	1.656	1.655	1.654	1.651	1.649	1.648	1.644	1.641	1.639	1.636	1.632	1.630	1.628	1.624	1.620	1.616	1.611	1.609	1.604	1.598	1.592	1.588	1.581	1.575	1.569	1.561	1.554	1.546	1.539	1.530	1.524	1.515	1.506	1.498	1.490	1.481	1.474	1.465	1.458	1.450	1.442	1.435	1.429	1.424	1.418	1.412	1.408	1.405	1.402	1.400	1.399	1.398	1.399	1.400	1.402	1.406	1.410	1.416	1.422	1.430	1.438	1.448	1.456	1.468	1.480	1.492	1.506	1.521	1.538	1.552	1.570	1.586	1.604	1.621	1.640	1.659	1.678	1.696	1.714	1.734	1.751	1.769	1.785	1.801	1.818	1.834	1.846	1.861	1.874	1.885	1.895	1.905	1.914	1.920	1.926	1.930	1.932	1.935	1.935	1.932	1.930	1.926	1.920	1.914	1.905	1.895	1.885	1.872	1.859	1.844	1.828	1.811	1.792	1.774	1.755	1.734	1.714	1.692	1.671	1.649	1.628	1.605	1.582	1.561	1.539	1.518	1.496	1.475	1.456	1.436	1.416	1.399	1.381	1.365	1.350	1.335	1.321	1.309	1.299	1.289	1.281	1.274	1.268	1.264	1.261	1.259	1.259	1.259	1.262	1.265	1.271	1.278	1.285	1.294	1.305	1.316	1.329	1.342	1.356	1.372	1.389	1.406	1.425	1.444	1.465	1.484	1.506	1.529	1.551	1.572	1.598	1.621	1.645	1.669	1.694	1.719	1.744	1.769	1.792	1.819	1.842	1.868	1.894	1.918	1.941	1.965	1.988	2.010	2.033	2.055	2.076	2.098	2.118	2.138	2.156	2.175	2.194	2.210	2.228	2.244	2.260	2.275	2.289	2.300	2.314	2.324	2.335	2.345	2.354	2.360	2.368	2.375	2.380	2.384	2.386	2.389	2.390	2.391	2.390	2.389	2.386	2.382	2.379	2.374	2.368	2.361	2.354	2.346	2.336	2.328	2.318	2.306	2.295	2.284	2.270	2.258	2.244	2.229	2.215	2.200	2.184	2.169	2.152	2.136	2.120	2.102	2.086	2.070	2.052	2.036	2.019	2.002	1.986	1.970	1.954	1.938	1.921	1.906	1.891	1.875	1.860	1.846	1.832	1.819	1.805	1.791	1.778	1.765	1.752	1.741	1.729	1.718	1.705	1.694	1.684	1.672	1.662	1.651	1.642	1.631	1.621	1.611	1.601	1.592	1.582	1.572	1.562	1.551	1.542	1.532	1.519	1.509	1.498	1.486	1.474	1.460	1.448	1.435	1.420	1.406	1.390	1.376	1.360	1.344	1.326	1.308	1.289	1.269	1.249	1.229	1.206	1.185	1.162	1.138	1.115	1.091	1.065	1.039	1.011	0.985	0.958	0.929	0.901	0.871	0.842	0.811	0.782	0.751	0.720	0.690	0.658	0.626	0.594	0.562	0.531	0.499	0.469	0.438	0.405	0.374	0.342	0.312	0.281	0.252	0.222	0.195	0.166	0.140	0.111	0.085	0.060	0.036	0.011	-0.011	-0.032	-0.055	-0.075	-0.094	-0.112	-0.130	-0.146	-0.161	-0.176	-0.189	-0.201	-0.214	-0.224	-0.232	-0.241	-0.248	-0.255	-0.260	-0.264	-0.268	-0.268	-0.270	-0.269	-0.268	-0.266	-0.262	-0.258	-0.252	-0.246	-0.239	-0.230	-0.220	-0.210	-0.199	-0.188	-0.174	-0.160	-0.146	-0.131	-0.115	-0.099	-0.081	-0.064	-0.045	-0.028	-0.009	0.011	0.031	0.052	0.074	0.095	0.115	0.136	0.158	0.179	0.201	0.221	0.241	0.262	0.282	0.302	0.321	0.340	0.359	0.376	0.394	0.410	0.424	0.439	0.451	0.464	0.476	0.486	0.495	0.504	0.510	0.516	0.521	0.525	0.526	0.529	0.528	0.528	0.524	0.521	0.515	0.511	0.502	0.495	0.485	0.476	0.464	0.452	0.439	0.425	0.410	0.395	0.380	0.364	0.348	0.330	0.311	0.294	0.276	0.259	0.240	0.221	0.204	0.186	0.169	0.151	0.134	0.118	0.101	0.086	0.071	0.056	0.042	0.029	0.016	0.005	-0.006	-0.016	-0.026	-0.034	-0.042	-0.049	-0.055	-0.060	-0.064	-0.068	-0.070	-0.072	-0.074	-0.074	-0.072	-0.072	-0.070	-0.068	-0.064	-0.060	-0.056	-0.051	-0.046	-0.041	-0.036	-0.030	-0.022	-0.016	-0.009	-0.001	0.005	0.012	0.020	0.028	0.036	0.044	0.052	0.059	0.068	0.075	0.082	0.090	0.098	0.104	0.110	0.118	0.122	0.129	0.135	0.139	0.142	0.146	0.150	0.152	0.155	0.158	0.160	0.161	0.162	0.162	0.164	0.164	0.164	0.164	0.161	0.160	0.159	0.155	0.154	0.150	0.146	0.142	0.139	0.134	0.130	0.125	0.121	0.116	0.110	0.106	0.101	0.096	0.094	0.089	0.085	0.082	0.080	0.078	0.076	0.074	0.074	0.075	0.076	0.079	0.082	0.086	0.091	0.099	0.105	0.114	0.124	0.135	0.149	0.162	0.178	0.194	0.212	0.231	0.252	0.275	0.299	0.322	0.348	0.375	0.404	0.432	0.462	0.494	0.525	0.559	0.592	0.626	0.661	0.696	0.731	0.766	0.801	0.835	0.869	0.901	0.934	0.966	0.998	1.029	1.058	1.086	1.112	1.138	1.162	1.185	1.205	1.225	1.241	1.258	1.271	1.282	1.294	1.300	1.306	1.310	1.311	1.311	1.309	1.305	1.299	1.290	1.280	1.266	1.254	1.238	1.220	1.201	1.182	1.160	1.139	1.115	1.090	1.066	1.040	1.014	0.988	0.961	0.934	0.906	0.880	0.852	0.826	0.800	0.775	0.749	0.724	0.701	0.678	0.655	0.635	0.615	0.595	0.579	0.562	0.546	0.534	0.520	0.510	0.500	0.494	0.486	0.481	0.478	0.474	0.474	0.474	0.474	0.478	0.481	0.488	0.492	0.500	0.509	0.519	0.528	0.540	0.551	0.564	0.579	0.592	0.609	0.624	0.640	0.658	0.674	0.691	0.709	0.728	0.745	0.762	0.781	0.799	0.816	0.834	0.852	0.869	0.885	0.900	0.915	0.931	0.945	0.959	0.972	0.985	0.996	1.008	1.016	1.026	1.035	1.044	1.050	1.055	1.060	1.062	1.065	1.066	1.066	1.065	1.062	1.059	1.056	1.051	1.045	1.036	1.028	1.018	1.006	0.994	0.981	0.969	0.954	0.938	0.922	0.905	0.888	0.871	0.852	0.834	0.815	0.796	0.776	0.756	0.736	0.718	0.698	0.679	0.659	0.641	0.622	0.605	0.589	0.572	0.558	0.542	0.529	0.516	0.505	0.495	0.485	0.478	0.469	0.464	0.460	0.458	0.456	0.456	0.456	0.460	0.465	0.470	0.478	0.485	0.496	0.509	0.521	0.534	0.550	0.568	0.585	0.604	0.624	0.646	0.668	0.690	0.715	0.739	0.766	0.791	0.819	0.846	0.875	0.904	0.932	0.962	0.990	1.020	1.050	1.079	1.109	1.138	1.166	1.192	1.221	1.248	1.275	1.300	1.325	1.350	1.372	1.395	1.415	1.435	1.455	1.471	1.488	1.502	1.516	1.528	1.538	1.546	1.554	1.560	1.564	1.566	1.568	1.568	1.566	1.560	1.555	1.548	1.540	1.529	1.516	1.504	1.490	1.474	1.456	1.439	1.419	1.399	1.379	1.358	1.335	1.312	1.289	1.264	1.240	1.214	1.189	1.164	1.138	1.114	1.088	1.064	1.039	1.015	0.992	0.970	0.949	0.928	0.908	0.889	0.871	0.854	0.839	0.825	0.812	0.800	0.791	0.781	0.774	0.768	0.764	0.760	0.759	0.758	0.759	0.761	0.765	0.770	0.776	0.784	0.792	0.802	0.812	0.826	0.838	0.851	0.866	0.881	0.898	0.914	0.930	0.948	0.965	0.982	1.001	1.019	1.038	1.056	1.074	1.092	1.111	1.129	1.145	1.161	1.179	1.194	1.210	1.225	1.239	1.252	1.266	1.279	1.290	1.301	1.312	1.322	1.331	1.340	1.348	1.355	1.360	1.365	1.370	1.375	1.378	1.380	1.382	1.384	1.385	1.384	1.382	1.381	1.379	1.376	1.374	1.370	1.365	1.360	1.355	1.349	1.341	1.334	1.326	1.319	1.310	1.301	1.291	1.281	1.271	1.261	1.250	1.240	1.228	1.215	1.205	1.192	1.179	1.166	1.155	1.141	1.128	1.114	1.100	1.085	1.071	1.058	1.044	1.029	1.014	1.000	0.985	0.971	0.956	0.942	0.928	0.914	0.899	0.884	0.870	0.855	0.841	0.826	0.811	0.798	0.782	0.768	0.754	0.740	0.725	0.711	0.698	0.684	0.670	0.656	0.642	0.629	0.614	0.601	0.586	0.572	0.559	0.545	0.530	0.516	0.502	0.489	0.474	0.458	0.444	0.429	0.414	0.399	0.384	0.369	0.352	0.339	0.322	0.306	0.291	0.276	0.261	0.245	0.229	0.214	0.199	0.184	0.169	0.154	0.140	0.126	0.112	0.101	0.089	0.076	0.066	0.056	0.046	0.038	0.031	0.024	0.019	0.014	0.011	0.010	0.009	0.010	0.014	0.016	0.022	0.030	0.039	0.050	0.061	0.076	0.091	0.109	0.129	0.149	0.172	0.198	0.224	0.251	0.281	0.314	0.346	0.382	0.419	0.456	0.496	0.538	0.579	0.620	0.664	0.709	0.752	0.799	0.844	0.891	0.938	0.984	1.030	1.076	1.121	1.168	1.212	1.256	1.299	1.340	1.380	1.420	1.455	1.491	1.525	1.558	1.586	1.614	1.639	1.662	1.682	1.701	1.718	1.730	1.741	1.750	1.755	1.758	1.759	1.756	1.751	1.745	1.735	1.721	1.706	1.690	1.670	1.649	1.626	1.601	1.574	1.545	1.514	1.484	1.451	1.416	1.381	1.345	1.309	1.270	1.232	1.192	1.155	1.115	1.076	1.038	0.999	0.961	0.924	0.885	0.849	0.812	0.776	0.742	0.710	0.678	0.646	0.618	0.589	0.561	0.536	0.512	0.489	0.469	0.449	0.431	0.414	0.400	0.386	0.375	0.365	0.356	0.350	0.344	0.340	0.338	0.336	0.336	0.339	0.341	0.345	0.350	0.358	0.365	0.375	0.385	0.396	0.409	0.422	0.436	0.451	0.468	0.485	0.502	0.521	0.540	0.560	0.580	0.601	0.624	0.645	0.668	0.689	0.711	0.735	0.758	0.780	0.804	0.826	0.849	0.871	0.892	0.915	0.935	0.958	0.978	0.996	1.015	1.031	1.049	1.064	1.080	1.094	1.105	1.118	1.129	1.136	1.142	1.149	1.154	1.156	1.159	1.158	1.158	1.152	1.148	1.141	1.132	1.124	1.111	1.099	1.084	1.066	1.049	1.030	1.010	0.989	0.966	0.942	0.918	0.892	0.866	0.840	0.812	0.784	0.755	0.726	0.698	0.669	0.639	0.610	0.582	0.554	0.528	0.501	0.475	0.451	0.428	0.406	0.385	0.366	0.346	0.330	0.316	0.302	0.292	0.281	0.274	0.270	0.265	0.264	0.264	0.268	0.271	0.278	0.286	0.298	0.309	0.325	0.340	0.359	0.379	0.401	0.426	0.452	0.479	0.507	0.539	0.569	0.602	0.636	0.671	0.708	0.745	0.781	0.819	0.858	0.898	0.935	0.975	1.014	1.054	1.092	1.131	1.169	1.208	1.245	1.281	1.319	1.354	1.389	1.421	1.454	1.486	1.516	1.545	1.574	1.601	1.626	1.650	1.674	1.694	1.712	1.731	1.746	1.760	1.772	1.784	1.791	1.798	1.804	1.806	1.808	1.809	1.805	1.802	1.796	1.790	1.780	1.770	1.756	1.742	1.726	1.708	1.689	1.669	1.646	1.622	1.598	1.571	1.544	1.514	1.484	1.454	1.421	1.386	1.352	1.318	1.281	1.245	1.208	1.170	1.131	1.092	1.054	1.014	0.974	0.934	0.895	0.855	0.815	0.776	0.736	0.698	0.659	0.620	0.584	0.546	0.509	0.474	0.439	0.404	0.369	0.336	0.305	0.274	0.242	0.214	0.186	0.159	0.134	0.108	0.084	0.061	0.039	0.019	0.000	-0.019	-0.035	-0.051	-0.068	-0.081	-0.094	-0.104	-0.115	-0.125	-0.132	-0.140	-0.146	-0.151	-0.155	-0.159	-0.161	-0.162	-0.164	-0.164	-0.162	-0.162	-0.160	-0.158	-0.154	-0.150	-0.146	-0.142	-0.138	-0.132	-0.129	-0.122	-0.118	-0.112	-0.108	-0.101	-0.096	-0.092	-0.088	-0.082	-0.079	-0.075	-0.071	-0.068	-0.065	-0.064	-0.061	-0.061	-0.061	-0.062	-0.064	-0.065	-0.068	-0.072	-0.075	-0.080	-0.085	-0.092	-0.100	-0.108	-0.116	-0.128	-0.136	-0.149	-0.160	-0.172	-0.188	-0.200	-0.215	-0.230	-0.245	-0.260	-0.276	-0.294	-0.310	-0.326	-0.344	-0.361	-0.379	-0.395	-0.414	-0.430	-0.449	-0.465	-0.481	-0.499	-0.515	-0.530	-0.545	-0.561	-0.575	-0.590	-0.604	-0.618	-0.629	-0.641	-0.652	-0.662	-0.674	-0.682	-0.690	-0.699	-0.705	-0.712	-0.716	-0.721	-0.725	-0.730	-0.732	-0.735	-0.736	-0.738	-0.739	-0.738	-0.738	-0.736	-0.734	-0.731	-0.729	-0.725	-0.722	-0.718	-0.714	-0.709	-0.704	-0.698	-0.691	-0.686	-0.679	-0.672	-0.666	-0.659	-0.651	-0.645	-0.638	-0.630	-0.622	-0.616	-0.608	-0.600	-0.592	-0.585	-0.578	-0.569	-0.560	-0.552	-0.544	-0.535	-0.526	-0.519	-0.510	-0.501	-0.494	-0.485	-0.478	-0.468	-0.460	-0.451	-0.441	-0.434	-0.425	-0.416	-0.409	-0.400	-0.391	-0.381	-0.372	-0.364	-0.355	-0.346	-0.338	-0.329	-0.320	-0.310	-0.301	-0.291	-0.281	-0.271	-0.262	-0.251	-0.242	-0.231	-0.221	-0.210	-0.200	-0.189	-0.178	-0.166	-0.154	-0.142	-0.130	-0.118	-0.104	-0.091	-0.078	-0.064	-0.050	-0.034	-0.020	-0.005	0.011	0.026	0.042	0.059	0.074	0.091	0.108	0.124	0.141	0.159	0.176	0.194	0.211	0.229	0.245	0.262	0.280	0.298	0.314	0.331	0.348	0.364	0.379	0.394	0.410	0.424	0.439	0.452	0.466	0.480	0.491	0.504	0.516	0.528	0.539	0.548	0.559	0.566	0.574	0.581	0.589	0.595	0.600	0.606	0.610	0.614	0.618	0.620	0.622	0.624	0.626	0.626	0.625	0.625	0.624	0.622	0.620	0.618	0.615	0.611	0.606	0.602	0.598	0.592	0.586	0.580	0.572	0.565	0.559	0.550	0.542	0.532	0.525	0.515	0.505	0.496	0.486	0.476	0.466	0.458	0.446	0.438	0.428	0.418	0.408	0.398	0.386	0.378	0.368	0.359	0.349	0.340	0.331	0.322	0.315	0.308	0.301	0.295	0.290	0.284	0.280	0.276	0.274	0.271	0.271	0.270	0.271	0.274	0.276	0.280	0.285	0.291	0.299	0.308	0.316	0.329	0.340	0.354	0.369	0.384	0.401	0.421	0.441	0.462	0.485	0.510	0.536	0.564	0.592	0.622	0.654	0.686	0.720	0.755	0.791	0.829	0.868	0.906	0.948	0.988	1.030	1.072	1.115	1.159	1.204	1.249	1.294	1.340	1.386	1.431	1.479	1.525	1.571	1.618	1.664	1.709	1.754	1.798	1.841	1.885	1.928	1.969	2.010	2.050	2.090	2.128	2.165	2.200	2.235	2.269	2.301	2.331	2.360	2.388	2.415	2.440	2.465	2.489	2.509	2.529	2.548	2.566	2.582	2.596	2.610	2.622	2.634	2.645	2.654	2.661	2.668	2.675	2.680	2.684	2.686	2.689	2.691	2.692	2.692	2.692	2.692	2.691	2.690	2.689	2.686	2.684	2.682	2.679	2.676	2.675	2.671	2.670	2.668	2.665	2.664	2.662	2.662	2.661	2.660	2.660	2.661	2.661	2.664	2.665	2.668	2.669	2.672	2.678	2.681	2.686	2.692	2.699	2.706	2.714	2.721	2.729	2.739	2.748	2.756	2.768	2.778	2.789	2.800	2.810	2.822	2.834	2.845	2.856	2.868	2.879	2.890	2.901	2.911	2.922	2.934	2.944	2.952	2.962	2.971	2.979	2.988	2.994	3.000	3.006	3.011	3.016	3.019	3.022	3.025	3.026	3.028	3.029	3.028	3.025	3.022	3.019	3.015	3.010	3.005	2.999	2.992	2.985	2.978	2.969	2.961	2.952	2.942	2.934	2.922	2.912	2.901	2.891	2.881	2.870	2.860	2.849	2.840	2.830	2.820	2.812	2.805	2.796	2.789	2.784	2.776	2.771	2.768	2.764	2.761	2.760	2.760	2.760	2.761	2.765	2.768	2.772	2.779	2.786	2.794	2.802	2.812	2.824	2.836	2.849	2.862	2.878	2.894	2.910	2.926	2.944	2.962	2.981	3.000	3.020	3.039	3.059	3.079	3.099	3.119	3.139	3.158	3.176	3.195	3.215	3.232	3.250	3.268	3.284	3.299	3.312	3.326	3.338	3.350	3.360	3.368	3.375	3.381	3.386	3.389	3.391	3.392	3.391	3.389	3.385	3.380	3.374	3.365	3.356	3.345	3.332	3.319	3.302	3.286	3.269	3.250	3.230	3.208	3.185	3.160	3.135	3.109	3.080	3.052	3.024	2.994	2.962	2.932	2.900	2.868	2.835	2.801	2.768	2.734	2.699	2.665	2.629	2.595	2.560	2.525	2.490	2.456	2.421	2.386	2.352	2.320	2.286	2.254	2.221	2.188	2.158	2.126	2.096	2.065	2.036	2.007	1.980	1.951	1.925	1.899	1.872	1.848	1.822	1.800	1.775	1.752	1.731	1.709	1.688	1.668	1.648	1.629	1.610	1.592	1.575	1.558	1.542	1.526	1.510	1.496	1.481	1.468	1.454	1.441	1.429	1.418	1.406	1.395	1.385	1.375	1.365	1.358	1.349	1.341	1.334	1.326	1.319	1.314	1.308	1.302	1.298	1.292	1.289	1.285	1.282	1.280	1.276	1.275	1.272	1.271	1.270	1.270	1.269	1.269	1.269	1.268	1.269	1.269	1.270	1.270	1.271	1.271	1.271	1.271	1.271	1.271	1.271	1.271	1.269	1.269	1.268	1.266	1.264	1.262	1.261	1.258	1.255	1.251	1.249	1.244	1.240	1.235	1.230	1.225	1.219	1.214	1.206	1.201	1.195	1.189	1.180	1.174	1.168	1.161	1.155	1.148	1.141	1.135	1.130	1.124	1.120	1.115	1.112	1.108	1.105	1.102	1.102	1.101	1.101	1.104	1.105	1.109	1.112	1.119	1.125	1.132	1.141	1.152	1.164	1.178	1.191	1.206	1.225	1.244	1.264	1.284	1.306	1.330	1.356	1.384	1.412	1.442	1.472	1.505	1.538	1.572	1.609	1.646	1.684	1.721	1.761	1.801	1.842	1.884	1.925	1.969	2.013	2.055	2.100	2.144	2.188	2.231	2.275	2.319	2.361	2.405	2.448	2.490	2.531	2.571	2.610	2.649	2.686	2.722	2.760	2.792	2.825	2.856	2.886	2.914	2.941	2.965	2.989	3.011	3.032	3.050	3.066	3.082	3.095	3.106	3.118	3.125	3.131	3.135	3.139	3.140	3.140	3.140	3.136	3.131	3.126	3.119	3.111	3.102	3.092	3.081	3.069	3.058	3.044	3.030	3.016	3.002	2.988	2.972	2.958	2.942	2.929	2.915	2.900	2.889	2.875	2.862	2.851	2.840	2.830	2.821	2.812	2.806	2.800	2.795	2.791	2.789	2.786	2.785	2.786	2.788	2.790	2.795	2.799	2.805	2.811	2.819	2.826	2.836	2.846	2.858	2.868	2.879	2.890	2.902	2.915	2.929	2.940	2.952	2.964	2.975	2.986	2.996	3.008	3.018	3.026	3.035	3.042	3.049	3.052	3.058	3.060	3.062	3.062	3.061	3.058	3.054	3.048	3.041	3.032	3.022	3.010	2.998	2.984	2.968	2.950	2.930	2.911	2.890	2.866	2.844	2.819	2.792	2.768	2.740	2.712	2.684	2.655	2.626	2.596	2.568	2.539	2.510	2.480	2.452	2.424	2.396	2.370	2.344	2.319	2.295	2.271	2.250	2.229	2.209	2.190	2.174	2.159	2.144	2.132	2.121	2.112	2.105	2.099	2.095	2.092	2.091	2.092	2.095	2.100	2.105	2.111	2.120	2.131	2.141	2.155	2.169	2.184	2.201	2.218	2.236	2.255	2.275	2.296	2.318	2.339	2.361	2.384	2.408	2.430	2.454	2.478	2.500	2.524	2.548	2.571	2.594	2.618	2.639	2.661	2.684	2.705	2.725	2.745	2.765	2.785	2.804	2.822	2.840	2.859	2.876	2.892	2.909	2.925	2.940	2.954	2.969	2.982	2.998	3.011	3.024	3.038	3.049	3.062	3.075	3.088	3.100	3.112	3.126	3.139	3.150	3.162	3.175	3.186	3.198	3.211	3.222	3.235	3.248	3.259	3.271	3.284	3.295	3.308	3.318	3.329	3.340	3.351	3.362	3.372	3.382	3.394	3.402	3.411	3.421	3.429	3.436	3.442	3.450	3.456	3.461	3.466	3.470	3.474	3.476	3.480	3.481	3.481	3.481	3.480	3.479	3.479	3.475	3.472	3.469	3.465	3.460	3.455	3.450	3.444	3.436	3.430	3.422	3.416	3.408	3.400	3.391	3.382	3.374	3.365	3.356	3.349	3.339	3.331	3.322	3.314	3.305	3.298	3.289	3.281	3.272	3.265	3.258	3.250	3.242	3.235	3.228	3.220	3.212	3.205	3.198	3.189	3.181	3.175	3.166	3.158	3.149	3.140	3.130	3.121	3.111	3.100	3.090	3.078	3.065	3.052	3.040	3.026	3.011	2.996	2.981	2.966	2.949	2.931	2.912	2.892	2.872	2.854	2.832	2.810	2.789	2.766	2.742	2.720	2.698	2.674	2.649	2.624	2.601	2.575	2.551	2.528	2.504	2.479	2.455	2.432	2.409	2.386	2.365	2.345	2.325	2.305	2.286	2.269	2.252	2.236	2.221	2.209	2.196	2.186	2.178	2.169	2.162	2.158	2.154	2.152	2.151	2.151	2.154	2.156	2.162	2.169	2.176	2.186	2.196	2.209	2.221	2.238	2.251	2.269	2.286	2.305	2.325	2.345	2.366	2.389	2.410	2.432	2.456	2.480	2.502	2.526	2.551	2.574	2.598	2.620	2.644	2.666	2.688	2.709	2.729	2.748	2.765	2.782	2.799	2.814	2.828	2.840	2.851	2.861	2.869	2.876	2.880	2.885	2.885	2.886	2.884	2.880	2.875	2.868	2.858	2.846	2.834	2.819	2.802	2.785	2.765	2.744	2.720	2.695	2.668	2.641	2.610	2.580	2.548	2.514	2.480	2.445	2.409	2.372	2.334	2.295	2.256	2.216	2.176	2.138	2.096	2.056	2.016	1.976	1.936	1.898	1.859	1.822	1.784	1.748	1.712	1.678	1.644	1.610	1.580	1.550	1.521	1.494	1.468	1.442	1.420	1.398	1.379	1.360	1.344	1.329	1.315	1.304	1.294	1.285	1.278	1.272	1.268	1.266	1.265	1.266	1.269	1.271	1.276	1.282	1.291	1.300	1.309	1.321	1.332	1.346	1.360	1.375	1.391	1.409	1.425	1.442	1.460	1.480	1.499	1.518	1.538	1.558	1.576	1.595	1.614	1.634	1.655	1.674	1.691	1.711	1.730	1.748	1.765	1.781	1.799	1.814	1.829	1.844	1.856	1.869	1.881	1.892	1.902	1.912	1.920	1.926	1.934	1.939	1.942	1.945	1.948	1.948	1.948	1.946	1.944	1.941	1.936	1.931	1.926	1.919	1.911	1.902	1.892	1.884	1.874	1.861	1.850	1.838	1.825	1.811	1.799	1.785	1.771	1.758	1.744	1.731	1.718	1.706	1.694	1.681	1.671	1.660	1.650	1.641	1.632	1.625	1.619	1.615	1.610	1.609	1.606	1.606	1.609	1.611	1.614	1.620	1.628	1.636	1.648	1.661	1.675	1.690	1.706	1.726	1.746	1.768	1.791	1.816	1.841	1.870	1.900	1.929	1.961	1.995	2.029	2.064	2.100	2.138	2.176	2.215	2.255	2.296	2.339	2.380	2.422	2.466	2.509	2.551	2.595	2.640	2.682	2.726	2.770	2.814	2.856	2.899	2.940	2.982	3.024	3.065	3.104	3.142	3.181	3.219	3.255	3.290	3.325	3.358	3.391	3.421	3.452	3.481	3.509	3.535	3.560	3.582	3.605	3.626	3.646	3.665	3.681	3.696	3.711	3.724	3.735	3.746	3.755	3.761	3.768	3.772	3.776	3.779	3.779	3.778	3.778	3.775	3.770	3.765	3.759	3.751	3.741	3.732	3.722	3.710	3.699	3.685	3.672	3.659	3.644	3.629	3.612	3.596	3.581	3.564	3.546	3.530	3.512	3.495	3.478	3.460	3.442	3.426	3.409	3.394	3.376	3.361	3.346	3.332	3.318	3.304	3.290	3.279	3.268	3.256	3.245	3.235	3.225	3.218	3.210	3.202	3.196	3.190	3.186	3.181	3.178	3.176	3.172	3.171	3.171	3.170	3.171	3.170	3.171	3.172	3.174	3.176	3.179	3.181	3.184	3.188	3.191	3.194	3.196	3.201	3.204	3.206	3.209	3.212	3.215	3.219	3.222	3.224	3.228	3.229	3.231	3.232	3.235	3.236	3.236	3.235	3.236	3.235	3.234	3.232	3.231	3.229	3.226	3.224	3.221	3.218	3.214	3.209	3.204	3.199	3.194	3.189	3.181	3.176	3.170	3.162	3.156	3.149	3.142	3.134	3.128	3.119	3.111	3.102	3.095	3.086	3.078	3.069	3.061	3.052	3.044	3.036	3.028	3.019	3.011	3.002	2.994	2.986	2.978	2.969	2.961	2.952	2.945	2.938	2.929	2.921	2.914	2.906	2.899	2.891	2.884	2.876	2.869	2.861	2.855	2.846	2.840	2.831	2.824	2.818	2.809	2.801	2.792	2.784	2.776	2.768	2.759	2.750	2.741	2.731	2.721	2.711	2.700	2.688	2.676	2.665	2.651	2.639	2.626	2.612	2.599	2.582	2.568	2.552	2.535	2.519	2.500	2.481	2.462	2.442	2.421	2.401	2.379	2.356	2.334	2.310	2.286	2.261	2.236	2.210	2.184	2.156	2.128	2.100	2.071	2.042	2.014	1.984	1.954	1.922	1.894	1.861	1.831	1.801	1.769	1.739	1.708	1.675	1.645	1.615	1.584	1.552	1.524	1.494	1.465	1.438	1.408	1.381	1.354	1.329	1.302	1.278	1.255	1.232	1.209	1.189	1.168	1.149	1.130	1.114	1.098	1.084	1.070	1.058	1.046	1.035	1.028	1.019	1.014	1.009	1.005	1.002	1.001	1.001	1.001	1.005	1.008	1.012	1.018	1.025	1.032	1.041	1.051	1.064	1.075	1.089	1.102	1.118	1.134	1.150	1.169	1.186	1.205	1.225	1.246	1.265	1.286	1.308	1.330	1.352	1.375	1.399	1.422	1.445	1.470	1.494	1.518	1.542	1.566	1.590	1.615	1.640	1.664	1.688	1.711	1.735	1.758	1.781	1.805	1.828	1.850	1.871	1.892	1.914	1.935	1.955	1.976	1.996	2.015	2.035	2.054	2.071	2.090	2.109	2.125	2.141	2.158	2.174	2.190	2.204	2.218	2.232	2.245	2.259	2.270	2.282	2.294	2.305	2.318	2.326	2.336	2.346	2.355	2.364	2.372	2.379	2.388	2.394	2.401	2.406	2.414	2.419	2.426	2.431	2.436	2.441	2.446	2.451	2.456	2.461	2.466	2.470	2.475	2.480	2.486	2.490	2.496	2.502	2.508	2.514	2.519	2.526	2.534	2.541	2.549	2.556	2.565	2.574	2.584	2.594	2.605	2.616	2.628	2.639	2.652	2.665	2.681	2.695	2.711	2.726	2.742	2.760	2.778	2.796	2.815	2.835	2.856	2.878	2.898	2.920	2.942	2.965	2.988	3.011	3.035	3.060	3.084	3.109	3.134	3.159	3.184	3.209	3.232	3.258	3.284	3.309	3.332	3.358	3.380	3.404	3.426	3.449	3.471	3.492	3.514	3.535	3.554	3.574	3.592	3.609	3.626	3.642	3.659	3.672	3.688	3.700	3.712	3.724	3.734	3.742	3.750	3.758	3.765	3.770	3.775	3.779	3.782	3.785	3.788	3.789	3.790	3.790	3.790	3.789	3.788	3.785	3.782	3.780	3.775	3.772	3.768	3.765	3.760	3.756	3.752	3.748	3.744	3.739	3.734	3.730	3.726	3.724	3.719	3.716	3.714	3.711	3.709	3.705	3.704	3.702	3.700	3.700	3.698	3.696	3.696	3.695	3.695	3.695	3.695	3.695	3.695	3.694	3.694	3.694	3.691	3.690	3.689	3.686	3.684	3.681	3.679	3.675	3.670	3.664	3.658	3.652	3.644	3.635	3.626	3.616	3.605	3.594	3.580	3.565	3.551	3.535	3.518	3.500	3.482	3.461	3.441	3.419	3.396	3.374	3.349	3.325	3.299	3.272	3.246	3.219	3.192	3.165	3.136	3.109	3.081	3.054	3.025	2.998	2.970	2.942	2.916	2.890	2.865	2.840	2.815	2.791	2.769	2.746	2.726	2.706	2.688	2.671	2.655	2.640	2.626	2.614	2.604	2.592	2.585	2.579	2.572	2.569	2.565	2.564	2.564	2.564	2.566	2.570	2.574	2.579	2.586	2.594	2.601	2.610	2.621	2.631	2.642	2.654	2.668	2.681	2.695	2.709	2.725	2.740	2.754	2.770	2.785	2.800	2.816	2.831	2.846	2.861	2.876	2.890	2.905	2.919	2.934	2.946	2.958	2.970	2.982	2.994	3.005	3.015	3.025	3.035	3.044	3.051	3.059	3.066	3.071	3.078	3.082	3.086	3.090	3.092	3.094	3.096	3.098	3.098	3.098	3.095	3.094	3.092	3.089	3.085	3.081	3.075	3.070	3.064	3.058	3.049	3.042	3.032	3.024	3.014	3.004	2.992	2.980	2.969	2.956	2.942	2.929	2.914	2.900	2.885	2.869	2.852	2.835	2.818	2.800	2.781	2.762	2.744	2.724	2.704	2.684	2.664	2.642	2.620	2.599	2.578	2.555	2.534	2.511	2.489	2.465	2.442	2.419	2.395	2.372	2.349	2.326	2.302	2.280	2.258	2.235	2.212	2.190	2.169	2.146	2.125	2.104	2.084	2.064	2.044	2.024	2.005	1.986	1.969	1.952	1.935	1.920	1.905	1.890	1.879	1.865	1.855	1.844	1.834	1.825	1.818	1.809	1.802	1.798	1.794	1.790	1.788	1.786	1.785	1.786	1.788	1.790	1.795	1.800	1.806	1.814	1.822	1.831	1.841	1.854	1.865	1.879	1.892	1.909	1.925	1.941	1.960	1.979	1.998	2.018	2.038	2.059	2.080	2.102	2.125	2.149	2.172	2.198	2.221	2.245	2.270	2.296	2.322	2.348	2.372	2.396	2.421	2.446	2.471	2.496	2.520	2.544	2.566	2.589	2.611	2.632	2.654	2.674	2.695	2.714	2.731	2.750	2.766	2.781	2.796	2.811	2.825	2.838	2.849	2.860	2.869	2.878	2.886	100.000	5.000	2.000	1.000	3.000	0.000	0.000	0.000	0.000	0.000	0.000	0.000	0.000	0.000	0.000	0.000	0.000	0.000	0.918	0.940	0.965	0.990	1.015	1.041	1.069	1.095	1.122	1.151	1.180	1.208	1.235	1.265	1.292	1.321	1.349	1.378	1.405	1.434	1.460	1.488	1.514	1.539	1.564	1.590	1.612	1.636	1.659	1.681	1.701	1.722	1.742	1.762	1.780	1.798	1.816	1.831	1.848	1.862	1.875	1.889	1.901	1.912	1.924	1.935	1.945	1.954	1.962	1.970	1.976	1.984	1.990	1.994	1.999	2.002	2.006	2.009	2.010	2.011	2.014	2.014	2.014	2.013	2.013	2.011	2.009	2.005	2.002	2.000	1.996	1.991	1.986	1.981	1.976	1.970	1.965	1.959	1.952	1.945	1.938	1.930	1.922	1.916	1.908	1.899	1.891	1.884	1.876	1.868	1.860	1.852	1.845	1.836	1.829	1.822	1.815	1.809	1.801	1.795	1.789	1.782	1.778	1.771	1.768	1.762	1.759	1.755	1.752	1.749	1.748	1.744	1.741	1.740	1.739	1.738	1.738	1.738	1.736	1.738	1.738	1.738	1.738	1.739	1.740	1.740	1.742	1.742	1.744	1.744	1.746	1.746	1.748	1.748	1.749	1.750	1.749	1.750	1.750	1.750	1.750	1.750	1.748	1.746	1.746	1.745	1.742	1.741	1.739	1.738	1.735	1.732	1.731	1.729	1.726	1.725	1.721	1.719	1.718	1.714	1.712	1.710	1.709	1.705	1.704	1.702	1.701	1.700	1.699	1.699	1.696	1.698	1.696	1.696	1.696	1.696	1.698	1.698	1.699	1.699	1.700	1.701	1.701	1.702	1.704	1.704	1.704	1.706	1.706	1.705	1.705	1.704	1.704	1.701	1.700	1.698	1.694	1.690	1.686	1.680	1.674	1.666	1.659	1.649	1.640	1.629	1.618	1.604	1.590	1.575	1.559	1.542	1.522	1.504	1.484	1.461	1.439	1.415	1.390	1.364	1.336	1.309	1.280	1.250	1.219	1.188	1.155	1.122	1.089	1.052	1.018	0.981	0.945	0.909	0.871	0.834	0.795	0.758	0.719	0.680	0.642	0.604	0.565	0.526	0.489	0.450	0.411	0.374	0.338	0.300	0.264	0.226	0.191	0.156	0.121	0.089	0.055	0.022	-0.009	-0.041	-0.071	-0.101	-0.130	-0.158	-0.185	-0.212	-0.239	-0.262	-0.286	-0.310	-0.331	-0.354	-0.374	-0.394	-0.411	-0.430	-0.446	-0.462	-0.479	-0.492	-0.505	-0.519	-0.529	-0.540	-0.550	-0.559	-0.568	-0.575	-0.581	-0.588	-0.592	-0.596	-0.600	-0.602	-0.605	-0.605	-0.605	-0.606	-0.605	-0.602	-0.601	-0.599	-0.595	-0.591	-0.588	-0.582	-0.578	-0.570	-0.565	-0.558	-0.550	-0.542	-0.534	-0.526	-0.516	-0.507	-0.498	-0.488	-0.478	-0.468	-0.458	-0.446	-0.436	-0.426	-0.416	-0.405	-0.394	-0.382	-0.371	-0.360	-0.349	-0.339	-0.326	-0.316	-0.305	-0.294	-0.282	-0.271	-0.260	-0.249	-0.238	-0.226	-0.215	-0.204	-0.192	-0.182	-0.171	-0.161	-0.149	-0.138	-0.126	-0.115	-0.104	-0.092	-0.081	-0.069	-0.056	-0.044	-0.032	-0.020	-0.008	0.005	0.019	0.031	0.046	0.059	0.072	0.086	0.100	0.115	0.130	0.144	0.159	0.175	0.191	0.206	0.222	0.240	0.256	0.272	0.290	0.308	0.325	0.342	0.361	0.379	0.398	0.416	0.435	0.455	0.474	0.494	0.514	0.532	0.554	0.574	0.594	0.615	0.635	0.656	0.678	0.699	0.721	0.741	0.764	0.785	0.806	0.828	0.849	0.870	0.891	0.912	0.934	0.955	0.975	0.996	1.018	1.039	1.059	1.080	1.100	1.120	1.140	1.161	1.180	1.201	1.221	1.240	1.259	1.278	1.296	1.315	1.334	1.351	1.370	1.388	1.405	1.422	1.440	1.459	1.475	1.492	1.509	1.526	1.544	1.560	1.578	1.594	1.610	1.626	1.642	1.659	1.676	1.692	1.708	1.724	1.740	1.756	1.771	1.786	1.802	1.819	1.835	1.850	1.865	1.881	1.895	1.911	1.926	1.941	1.955	1.969	1.982	1.995	2.009	2.022	2.034	2.045	2.056	2.068	2.078	2.088	2.096	2.106	2.115	2.121	2.129	2.136	2.141	2.148	2.152	2.156	2.160	2.161	2.162	2.164	2.165	2.164	2.164	2.161	2.160	2.158	2.154	2.150	2.145	2.139	2.134	2.129	2.121	2.115	2.108	2.099	2.091	2.082	2.074	2.065	2.055	2.046	2.036	2.026	2.016	2.005	1.995	1.984	1.972	1.961	1.950	1.939	1.928	1.916	1.905	1.892	1.880	1.869	1.856	1.844	1.831	1.819	1.805	1.792	1.779	1.768	1.754	1.740	1.725	1.711	1.698	1.684	1.668	1.652	1.639	1.622	1.609	1.592	1.576	1.560	1.544	1.528	1.511	1.495	1.478	1.461	1.444	1.428	1.411	1.395	1.378	1.361	1.345	1.329	1.314	1.299	1.284	1.268	1.254	1.240	1.226	1.214	1.202	1.190	1.179	1.169	1.159	1.150	1.141	1.134	1.126	1.120	1.115	1.110	1.108	1.104	1.101	1.101	1.100	1.101	1.101	1.104	1.106	1.110	1.114	1.118	1.124	1.129	1.135	1.142	1.150	1.158	1.165	1.175	1.182	1.191	1.201	1.211	1.220	1.230	1.240	1.250	1.261	1.271	1.280	1.290	1.301	1.310	1.319	1.328	1.336	1.344	1.352	1.360	1.366	1.372	1.379	1.384	1.390	1.395	1.399	1.402	1.406	1.409	1.410	1.412	1.414	1.415	1.415	1.416	1.416	1.416	1.415	1.412	1.411	1.410	1.408	1.405	1.404	1.400	1.396	1.394	1.389	1.385	1.382	1.380	1.376	1.371	1.368	1.365	1.361	1.356	1.352	1.350	1.346	1.344	1.341	1.338	1.335	1.332	1.330	1.328	1.325	1.324	1.321	1.319	1.316	1.314	1.311	1.309	1.306	1.304	1.300	1.298	1.295	1.290	1.286	1.281	1.278	1.271	1.266	1.260	1.254	1.246	1.239	1.230	1.221	1.211	1.200	1.189	1.178	1.164	1.151	1.136	1.122	1.106	1.090	1.074	1.056	1.039	1.020	1.000	0.981	0.962	0.941	0.921	0.901	0.880	0.859	0.839	0.816	0.796	0.776	0.756	0.736	0.718	0.698	0.679	0.662	0.646	0.630	0.615	0.601	0.588	0.575	0.564	0.554	0.545	0.538	0.531	0.526	0.522	0.520	0.519	0.519	0.520	0.524	0.528	0.532	0.540	0.549	0.556	0.566	0.578	0.591	0.604	0.618	0.634	0.650	0.666	0.684	0.702	0.721	0.739	0.759	0.779	0.798	0.819	0.839	0.859	0.879	0.899	0.920	0.940	0.959	0.979	0.998	1.016	1.034	1.051	1.069	1.085	1.101	1.116	1.130	1.144	1.158	1.169	1.181	1.192	1.201	1.211	1.220	1.229	1.235	1.241	1.248	1.252	1.256	1.260	1.264	1.265	1.266	1.266	1.266	1.266	1.264	1.262	1.260	1.256	1.254	1.250	1.246	1.240	1.235	1.230	1.224	1.218	1.210	1.204	1.198	1.189	1.181	1.172	1.165	1.158	1.150	1.142	1.134	1.126	1.118	1.111	1.104	1.098	1.090	1.082	1.078	1.071	1.065	1.060	1.055	1.050	1.048	1.044	1.040	1.038	1.035	1.035	1.034	1.034	1.032	1.034	1.034	1.036	1.038	1.040	1.042	1.045	1.050	1.054	1.059	1.062	1.069	1.074	1.080	1.085	1.091	1.096	1.102	1.109	1.114	1.120	1.126	1.131	1.136	1.141	1.146	1.150	1.155	1.159	1.161	1.165	1.168	1.170	1.171	1.174	1.174	1.174	1.175	1.175	1.175	1.172	1.172	1.170	1.168	1.165	1.162	1.158	1.155	1.151	1.145	1.141	1.136	1.131	1.126	1.120	1.116	1.110	1.106	1.100	1.095	1.089	1.085	1.080	1.075	1.071	1.066	1.062	1.060	1.056	1.054	1.052	1.051	1.050	1.049	1.050	1.051	1.051	1.052	1.055	1.059	1.062	1.066	1.071	1.078	1.084	1.091	1.099	1.106	1.116	1.128	1.138	1.149	1.160	1.172	1.186	1.201	1.216	1.230	1.246	1.264	1.280	1.298	1.314	1.332	1.351	1.370	1.388	1.408	1.426	1.446	1.465	1.484	1.504	1.522	1.541	1.560	1.579	1.598	1.614	1.631	1.646	1.662	1.678	1.691	1.704	1.716	1.728	1.739	1.749	1.758	1.765	1.772	1.776	1.781	1.784	1.788	1.788	1.786	1.785	1.784	1.779	1.775	1.768	1.761	1.754	1.744	1.734	1.724	1.711	1.700	1.686	1.674	1.660	1.646	1.630	1.616	1.601	1.586	1.571	1.555	1.542	1.528	1.512	1.500	1.489	1.476	1.466	1.455	1.446	1.438	1.431	1.425	1.420	1.416	1.414	1.414	1.414	1.415	1.419	1.422	1.429	1.434	1.442	1.451	1.462	1.474	1.488	1.501	1.515	1.531	1.549	1.565	1.584	1.602	1.621	1.640	1.659	1.679	1.699	1.720	1.739	1.759	1.776	1.796	1.812	1.830	1.846	1.861	1.876	1.889	1.901	1.912	1.922	1.930	1.938	1.944	1.948	1.950	1.951	1.950	1.950	1.946	1.941	1.935	1.928	1.919	1.909	1.896	1.885	1.870	1.856	1.840	1.825	1.806	1.789	1.770	1.750	1.730	1.711	1.690	1.669	1.649	1.628	1.608	1.586	1.566	1.546	1.528	1.508	1.490	1.472	1.456	1.440	1.425	1.410	1.396	1.384	1.371	1.361	1.351	1.342	1.335	1.329	1.322	1.319	1.315	1.311	1.310	1.309	1.309	1.309	1.310	1.311	1.314	1.316	1.320	1.324	1.326	1.331	1.335	1.340	1.345	1.350	1.355	1.360	1.365	1.370	1.375	1.380	1.382	1.388	1.391	1.394	1.396	1.400	1.401	1.404	1.405	1.405	1.406	1.406	1.406	1.404	1.404	1.401	1.400	1.398	1.396	1.394	1.389	1.386	1.381	1.379	1.374	1.369	1.364	1.359	1.354	1.348	1.342	1.335	1.330	1.324	1.316	1.310	1.304	1.298	1.289	1.281	1.274	1.264	1.256	1.246	1.236	1.228	1.218	1.206	1.195	1.185	1.172	1.160	1.148	1.135	1.121	1.108	1.094	1.079	1.064	1.049	1.032	1.016	1.001	0.985	0.969	0.952	0.936	0.920	0.904	0.888	0.871	0.858	0.841	0.829	0.815	0.801	0.790	0.778	0.768	0.758	0.750	0.741	0.736	0.730	0.728	0.724	0.724	0.724	0.726	0.730	0.734	0.740	0.749	0.759	0.770	0.782	0.798	0.814	0.831	0.849	0.869	0.890	0.912	0.936	0.960	0.988	1.014	1.040	1.069	1.096	1.125	1.154	1.182	1.214	1.242	1.270	1.299	1.326	1.354	1.379	1.405	1.430	1.454	1.476	1.499	1.519	1.538	1.554	1.570	1.585	1.599	1.611	1.621	1.630	1.638	1.642	1.648	1.650	1.651	1.652	1.651	1.650	1.645	1.641	1.638	1.631	1.624	1.618	1.609	1.601	1.592	1.584	1.575	1.568	1.558	1.550	1.542	1.535	1.528	1.522	1.515	1.511	1.508	1.504	1.501	1.501	1.501	1.502	1.504	1.506	1.511	1.518	1.525	1.531	1.540	1.550	1.560	1.571	1.584	1.596	1.610	1.624	1.639	1.654	1.670	1.685	1.700	1.716	1.731	1.748	1.762	1.779	1.792	1.806	1.820	1.831	1.842	1.854	1.864	1.872	1.880	1.886	1.892	1.896	1.899	1.900	1.901	1.900	1.898	1.894	1.889	1.882	1.876	1.869	1.859	1.849	1.838	1.825	1.811	1.796	1.781	1.765	1.749	1.731	1.714	1.696	1.678	1.658	1.640	1.621	1.602	1.585	1.566	1.548	1.530	1.512	1.495	1.480	1.464	1.449	1.434	1.420	1.405	1.394	1.381	1.370	1.359	1.349	1.339	1.329	1.321	1.314	1.306	1.299	1.294	1.288	1.282	1.276	1.272	1.269	1.264	1.260	1.256	1.251	1.248	1.242	1.239	1.235	1.230	1.224	1.219	1.211	1.206	1.198	1.190	1.181	1.172	1.162	1.152	1.142	1.130	1.118	1.104	1.090	1.075	1.059	1.044	1.028	1.010	0.992	0.974	0.956	0.939	0.919	0.900	0.881	0.861	0.842	0.824	0.804	0.786	0.768	0.749	0.730	0.714	0.696	0.681	0.664	0.650	0.635	0.621	0.610	0.599	0.588	0.579	0.570	0.564	0.558	0.551	0.549	0.546	0.545	0.544	0.545	0.545	0.550	0.554	0.560	0.565	0.574	0.582	0.592	0.601	0.614	0.625	0.639	0.652	0.666	0.681	0.698	0.712	0.728	0.745	0.761	0.779	0.795	0.812	0.829	0.846	0.864	0.880	0.896	0.912	0.929	0.944	0.959	0.974	0.989	1.002	1.016	1.029	1.041	1.054	1.065	1.076	1.086	1.098	1.106	1.116	1.125	1.134	1.141	1.149	1.156	1.162	1.169	1.175	1.181	1.185	1.191	1.195	1.200	1.205	1.209	1.214	1.218	1.221	1.226	1.230	1.236	1.241	1.245	1.250	1.256	1.262	1.270	1.276	1.282	1.291	1.299	1.309	1.316	1.326	1.338	1.348	1.360	1.371	1.384	1.396	1.410	1.425	1.439	1.455	1.470	1.486	1.502	1.520	1.539	1.556	1.574	1.594	1.614	1.632	1.651	1.671	1.691	1.711	1.730	1.750	1.770	1.789	1.808	1.826	1.844	1.862	1.879	1.895	1.910	1.926	1.940	1.952	1.965	1.975	1.985	1.994	2.001	2.009	2.015	2.019	2.021	2.022	2.022	2.024	2.021	2.018	2.013	2.006	2.000	1.991	1.981	1.971	1.960	1.948	1.934	1.920	1.905	1.890	1.874	1.856	1.839	1.821	1.804	1.786	1.768	1.749	1.730	1.711	1.692	1.675	1.658	1.641	1.624	1.606	1.591	1.575	1.561	1.546	1.534	1.521	1.510	1.500	1.489	1.480	1.472	1.464	1.458	1.451	1.446	1.441	1.438	1.434	1.431	1.429	1.426	1.425	1.424	1.424	1.424	1.422	1.422	1.421	1.421	1.420	1.419	1.419	1.416	1.415	1.412	1.410	1.406	1.404	1.400	1.395	1.390	1.385	1.379	1.374	1.365	1.358	1.349	1.340	1.330	1.319	1.309	1.296	1.285	1.272	1.259	1.245	1.232	1.219	1.204	1.190	1.176	1.161	1.146	1.131	1.118	1.104	1.089	1.075	1.061	1.049	1.038	1.025	1.012	1.001	0.991	0.980	0.970	0.962	0.952	0.946	0.939	0.932	0.926	0.922	0.919	0.915	0.912	0.911	0.910	0.910	0.909	0.910	0.911	0.912	0.916	0.919	0.922	0.926	0.931	0.938	0.942	0.948	0.955	0.961	0.968	0.976	0.984	0.991	1.000	1.008	1.018	1.026	1.036	1.046	1.056	1.066	1.078	1.088	1.099	1.110	1.121	1.132	1.145	1.156	1.168	1.181	1.192	1.206	1.219	1.231	1.246	1.260	1.272	1.286	1.300	1.315	1.330	1.344	1.359	1.372	1.389	1.402	1.419	1.432	1.449	1.462	1.478	1.492	1.508	1.521	1.535	1.549	1.561	1.574	1.586	1.599	1.609	1.619	1.630	1.639	1.648	1.655	1.661	1.668	1.672	1.679	1.681	1.684	1.685	1.686	1.686	1.685	1.684	1.680	1.675	1.669	1.664	1.656	1.649	1.638	1.628	1.615	1.602	1.589	1.572	1.558	1.541	1.524	1.506	1.486	1.468	1.449	1.429	1.408	1.388	1.366	1.344	1.322	1.300	1.279	1.258	1.235	1.214	1.192	1.171	1.150	1.130	1.110	1.090	1.070	1.052	1.034	1.016	1.000	0.984	0.968	0.952	0.939	0.926	0.914	0.902	0.892	0.882	0.875	0.866	0.859	0.854	0.849	0.844	0.840	0.836	0.834	0.832	0.831	0.830	0.831	0.831	0.832	0.834	0.836	0.839	0.842	0.845	0.848	0.851	0.856	0.860	0.865	0.869	0.872	0.876	0.881	0.885	0.889	0.892	0.895	0.898	0.899	0.901	0.902	0.905	0.906	0.906	0.906	0.906	0.905	0.902	0.901	0.899	0.896	0.892	0.889	0.884	0.879	0.874	0.868	0.861	0.854	0.846	0.840	0.832	0.825	0.818	0.809	0.800	0.791	0.782	0.774	0.766	0.758	0.748	0.740	0.731	0.722	0.714	0.706	0.699	0.691	0.684	0.676	0.669	0.664	0.658	0.651	0.646	0.641	0.636	0.631	0.626	0.622	0.619	0.615	0.610	0.608	0.604	0.601	0.596	0.594	0.590	0.588	0.584	0.579	0.575	0.572	0.568	0.564	0.558	0.552	0.548	0.540	0.534	0.526	0.518	0.509	0.501	0.491	0.481	0.470	0.458	0.445	0.432	0.419	0.405	0.390	0.375	0.360	0.342	0.325	0.309	0.291	0.272	0.254	0.235	0.216	0.196	0.176	0.158	0.138	0.119	0.100	0.081	0.060	0.042	0.024	0.004	-0.014	-0.031	-0.049	-0.065	-0.081	-0.098	-0.111	-0.126	-0.140	-0.151	-0.164	-0.175	-0.185	-0.195	-0.202	-0.210	-0.216	-0.222	-0.228	-0.231	-0.232	-0.234	-0.235	-0.234	-0.234	-0.231	-0.229	-0.225	-0.219	-0.214	-0.208	-0.199	-0.191	-0.180	-0.171	-0.160	-0.148	-0.136	-0.122	-0.110	-0.095	-0.081	-0.065	-0.049	-0.034	-0.016	0.001	0.019	0.036	0.055	0.072	0.091	0.110	0.130	0.149	0.166	0.186	0.205	0.224	0.242	0.261	0.278	0.296	0.314	0.331	0.348	0.362	0.379	0.395	0.409	0.422	0.436	0.448	0.460	0.470	0.481	0.491	0.499	0.507	0.514	0.519	0.524	0.529	0.531	0.534	0.535	0.535	0.534	0.532	0.531	0.528	0.522	0.518	0.512	0.506	0.499	0.491	0.482	0.475	0.465	0.455	0.445	0.434	0.425	0.412	0.402	0.391	0.381	0.369	0.358	0.348	0.336	0.326	0.316	0.306	0.298	0.290	0.282	0.275	0.269	0.262	0.259	0.254	0.250	0.248	0.248	0.246	0.246	0.248	0.249	0.251	0.255	0.259	0.265	0.271	0.278	0.285	0.294	0.302	0.311	0.322	0.332	0.344	0.355	0.368	0.379	0.391	0.404	0.416	0.429	0.442	0.454	0.468	0.479	0.491	0.504	0.516	0.528	0.540	0.550	0.562	0.574	0.582	0.594	0.602	0.612	0.621	0.630	0.639	0.646	0.654	0.661	0.668	0.676	0.682	0.689	0.695	0.701	0.708	0.714	0.721	0.728	0.734	0.740	0.746	0.754	0.760	0.768	0.776	0.784	0.792	0.801	0.810	0.820	0.830	0.840	0.850	0.861	0.874	0.885	0.896	0.910	0.924	0.936	0.950	0.962	0.978	0.992	1.006	1.021	1.036	1.050	1.065	1.080	1.094	1.109	1.122	1.136	1.150	1.164	1.175	1.188	1.199	1.210	1.220	1.229	1.238	1.245	1.252	1.259	1.264	1.268	1.271	1.274	1.276	1.276	1.275	1.275	1.274	1.271	1.268	1.264	1.259	1.252	1.248	1.241	1.235	1.228	1.220	1.212	1.205	1.198	1.190	1.182	1.175	1.168	1.160	1.154	1.148	1.142	1.138	1.134	1.130	1.128	1.128	1.128	1.128	1.130	1.134	1.138	1.142	1.149	1.158	1.166	1.178	1.189	1.202	1.218	1.232	1.250	1.268	1.286	1.306	1.328	1.349	1.372	1.395	1.419	1.444	1.469	1.494	1.520	1.546	1.572	1.599	1.625	1.650	1.676	1.701	1.726	1.750	1.774	1.796	1.818	1.838	1.859	1.878	1.895	1.910	1.924	1.936	1.950	1.959	1.969	1.976	1.982	1.988	1.991	1.991	1.992	1.990	1.988	1.982	1.978	1.970	1.961	1.952	1.941	1.928	1.915	1.900	1.886	1.870	1.854	1.836	1.819	1.800	1.782	1.762	1.744	1.725	1.706	1.686	1.669	1.650	1.632	1.615	1.598	1.582	1.566	1.552	1.538	1.526	1.514	1.502	1.492	1.485	1.478	1.471	1.466	1.462	1.461	1.461	1.462	1.465	1.468	1.474	1.480	1.488	1.499	1.509	1.520	1.534	1.549	1.564	1.581	1.600	1.619	1.639	1.661	1.684	1.706	1.730	1.756	1.780	1.806	1.831	1.859	1.885	1.912	1.939	1.968	1.994	2.021	2.047	2.075	2.101	2.128	2.152	2.178	2.201	2.225	2.249	2.270	2.290	2.310	2.329	2.348	2.364	2.379	2.392	2.405	2.416	2.425	2.434	2.440	2.445	2.449	2.451	2.451	2.450	2.448	2.445	2.440	2.434	2.426	2.418	2.408	2.396	2.384	2.370	2.356	2.340	2.324	2.308	2.289	2.272	2.254	2.235	2.215	2.196	2.178	2.159	2.140	2.121	2.102	2.085	2.068	2.051	2.036	2.020	2.007	1.994	1.981	1.970	1.959	1.950	1.941	1.934	1.928	1.922	1.919	1.916	1.915	1.912	1.914	1.915	1.916	1.920	1.922	1.926	1.931	1.936	1.941	1.948	1.954	1.960	1.966	1.971	1.978	1.984	1.988	1.991	1.995	1.998	1.999	2.000	2.000	1.999	1.995	1.991	1.985	1.979	1.970	1.960	1.948	1.934	1.920	1.904	1.885	1.864	1.844	1.820	1.795	1.768	1.739	1.710	1.679	1.645	1.612	1.578	1.541	1.504	1.466	1.428	1.388	1.348	1.306	1.265	1.222	1.180	1.139	1.098	1.055	1.012	0.971	0.930	0.890	0.851	0.812	0.774	0.736	0.699	0.664	0.630	0.596	0.565	0.534	0.505	0.476	0.449	0.425	0.401	0.379	0.358	0.338	0.320	0.304	0.289	0.275	0.262	0.252	0.242	0.235	0.229	0.222	0.219	0.216	0.215	0.214	0.215	0.218	0.219	0.224	0.229	0.234	0.241	0.248	0.255	0.264	0.274	0.282	0.294	0.305	0.315	0.328	0.340	0.352	0.366	0.380	0.394	0.406	0.420	0.434	0.449	0.461	0.475	0.489	0.502	0.516	0.531	0.544	0.558	0.570	0.584	0.598	0.610	0.624	0.636	0.648	0.660	0.671	0.684	0.694	0.705	0.716	0.726	0.738	0.746	0.756	0.765	0.774	0.782	0.790	0.798	0.805	0.811	0.818	0.825	0.831	0.835	0.840	0.844	0.849	0.851	0.855	0.858	0.861	0.862	0.865	0.865	0.866	0.866	0.868	0.868	0.866	0.866	0.865	0.864	0.861	0.859	0.858	0.854	0.851	0.848	0.845	0.841	0.838	0.832	0.828	0.822	0.818	0.811	0.806	0.800	0.795	0.788	0.782	0.775	0.769	0.761	0.755	0.748	0.739	0.732	0.724	0.715	0.708	0.699	0.689	0.681	0.671	0.661	0.652	0.642	0.632	0.624	0.612	0.604	0.592	0.581	0.571	0.560	0.550	0.539	0.528	0.515	0.504	0.492	0.480	0.469	0.458	0.446	0.434	0.422	0.412	0.400	0.389	0.378	0.366	0.355	0.344	0.332	0.322	0.314	0.302	0.294	0.285	0.276	0.268	0.260	0.254	0.248	0.241	0.236	0.231	0.228	0.225	0.222	0.220	0.219	0.219	0.218	0.220	0.221	0.225	0.229	0.234	0.239	0.245	0.251	0.260	0.270	0.280	0.290	0.302	0.315	0.329	0.344	0.359	0.375	0.391	0.409	0.426	0.445	0.464	0.485	0.506	0.526	0.549	0.570	0.592	0.614	0.636	0.659	0.682	0.705	0.729	0.750	0.774	0.798	0.819	0.841	0.864	0.885	0.906	0.926	0.945	0.965	0.982	1.000	1.018	1.032	1.049	1.062	1.076	1.089	1.101	1.112	1.122	1.130	1.140	1.146	1.152	1.159	1.164	1.166	1.170	1.172	1.172	1.174	1.172	1.172	1.170	1.166	1.165	1.160	1.156	1.152	1.146	1.141	1.135	1.128	1.121	1.114	1.106	1.099	1.090	1.081	1.072	1.064	1.054	1.044	1.034	1.024	1.014	1.001	0.990	0.979	0.968	0.956	0.945	0.932	0.920	0.908	0.895	0.881	0.868	0.854	0.839	0.824	0.810	0.794	0.779	0.762	0.746	0.730	0.715	0.699	0.681	0.664	0.648	0.630	0.612	0.596	0.579	0.562	0.544	0.528	0.510	0.494	0.476	0.460	0.445	0.430	0.415	0.400	0.386	0.374	0.360	0.349	0.338	0.326	0.316	0.309	0.300	0.292	0.286	0.281	0.275	0.271	0.269	0.266	0.266	0.265	0.266	0.268	0.269	0.271	0.275	0.280	0.285	0.290	0.296	0.302	0.309	0.316	0.325	0.331	0.339	0.349	0.358	0.365	0.372	0.382	0.390	0.398	0.405	0.412	0.421	0.428	0.434	0.441	0.446	0.452	0.456	0.461	0.465	0.469	0.471	0.474	0.476	0.478	0.479	0.480	0.480	0.480	0.480	0.479	0.478	0.475	0.474	0.472	0.469	0.466	0.464	0.461	0.458	0.456	0.452	0.450	0.449	0.446	0.444	0.441	0.440	0.438	0.436	0.436	0.435	0.435	0.435	0.435	0.436	0.436	0.438	0.440	0.441	0.445	0.448	0.451	0.455	0.459	0.464	0.468	0.474	0.479	0.485	0.491	0.498	0.504	0.511	0.519	0.525	0.534	0.540	0.549	0.558	0.566	0.575	0.584	0.594	0.602	0.612	0.625	0.635	0.646	0.658	0.669	0.681	0.694	0.708	0.720	0.732	0.748	0.760	0.775	0.789	0.804	0.820	0.834	0.850	0.866	0.881	0.899	0.915	0.931	0.949	0.966	0.984	1.000	1.018	1.035	1.052	1.069	1.086	1.104	1.120	1.136	1.152	1.169	1.184	1.198	1.212	1.226	1.239	1.250	1.262	1.274	1.282	1.292	1.300	1.309	1.315	1.321	1.326	1.330	1.332	1.334	1.335	1.335	1.334	1.332	1.330	1.326	1.321	1.315	1.309	1.301	1.292	1.284	1.274	1.262	1.251	1.239	1.226	1.212	1.199	1.184	1.170	1.155	1.139	1.124	1.106	1.091	1.075	1.058	1.042	1.026	1.009	0.994	0.978	0.964	0.948	0.934	0.918	0.905	0.890	0.878	0.865	0.854	0.841	0.831	0.822	0.812	0.804	0.798	0.790	0.784	0.779	0.775	0.770	0.768	0.768	0.766	0.768	0.768	0.771	0.774	0.778	0.782	0.789	0.795	0.802	0.811	0.821	0.831	0.842	0.854	0.866	0.881	0.895	0.910	0.926	0.944	0.960	0.979	0.996	1.018	1.038	1.059	1.080	1.101	1.124	1.145	1.169	1.192	1.215	1.240	1.262	1.288	1.311	1.335	1.359	1.385	1.409	1.434	1.458	1.482	1.506	1.531	1.556	1.579	1.604	1.628	1.650	1.674	1.696	1.718	1.740	1.761	1.781	1.800	1.820	1.838	1.856	1.872	1.890	1.905	1.921	1.935	1.948	1.960	1.972	1.984	1.995	2.004	2.014	2.021	2.029	2.036	2.041	2.046	2.051	2.055	2.059	2.061	2.064	2.065	2.066	2.068	2.068	2.068	2.068	2.065	2.065	2.064	2.062	2.061	2.060	2.060	2.058	2.058	2.058	2.056	2.058	2.058	2.058	2.060	2.061	2.065	2.068	2.070	2.075	2.079	2.084	2.089	2.095	2.101	2.109	2.116	2.125	2.132	2.142	2.152	2.162	2.171	2.182	2.194	2.205	2.215	2.226	2.236	2.248	2.259	2.268	2.279	2.289	2.298	2.305	2.314	2.320	2.328	2.334	2.339	2.341	2.344	2.346	2.346	2.346	2.344	2.341	2.336	2.332	2.325	2.318	2.308	2.298	2.285	2.272	2.259	2.244	2.228	2.210	2.191	2.172	2.152	2.131	2.109	2.086	2.062	2.040	2.015	1.989	1.964	1.940	1.914	1.889	1.862	1.838	1.812	1.789	1.764	1.740	1.718	1.695	1.672	1.651	1.631	1.612	1.595	1.579	1.562	1.546	1.532	1.519	1.508	1.496	1.486	1.476	1.469	1.461	1.456	1.450	1.446	1.442	1.440	1.439	1.438	1.438	1.438	1.438	1.438	1.440	1.441	1.444	1.446	1.449	1.451	1.452	1.454	1.458	1.459	1.460	1.460	1.462	1.461	1.461	1.461	1.460	1.459	1.456	1.454	1.450	1.445	1.441	1.436	1.431	1.426	1.419	1.412	1.405	1.398	1.389	1.381	1.374	1.365	1.355	1.345	1.336	1.328	1.319	1.309	1.300	1.291	1.284	1.276	1.268	1.260	1.252	1.246	1.240	1.235	1.230	1.225	1.222	1.220	1.218	1.216	1.216	1.215	1.215	1.218	1.220	1.221	1.226	1.231	1.235	1.241	1.246	1.254	1.261	1.270	1.279	1.288	1.296	1.308	1.318	1.328	1.340	1.350	1.361	1.374	1.385	1.398	1.409	1.420	1.431	1.444	1.455	1.465	1.476	1.486	1.498	1.508	1.516	1.526	1.535	1.542	1.551	1.559	1.565	1.572	1.578	1.584	1.588	1.591	1.596	1.599	1.601	1.604	1.605	1.605	1.605	1.604	1.604	1.602	1.599	1.596	1.592	1.588	1.582	1.578	1.571	1.565	1.558	1.550	1.541	1.534	1.525	1.515	1.505	1.495	1.485	1.475	1.462	1.451	1.440	1.429	1.416	1.404	1.391	1.379	1.366	1.354	1.340	1.326	1.314	1.300	1.288	1.274	1.260	1.248	1.234	1.221	1.209	1.196	1.184	1.171	1.159	1.148	1.135	1.124	1.114	1.102	1.090	1.080	1.070	1.060	1.050	1.040	1.031	1.021	1.012	1.004	0.994	0.984	0.975	0.965	0.955	0.945	0.935	0.925	0.914	0.902	0.892	0.880	0.868	0.855	0.842	0.828	0.812	0.796	0.780	0.762	0.745	0.725	0.705	0.684	0.664	0.640	0.618	0.592	0.568	0.541	0.515	0.486	0.456	0.428	0.398	0.366	0.334	0.302	0.269	0.236	0.202	0.168	0.134	0.099	0.064	0.029	-0.006	-0.040	-0.075	-0.109	-0.142	-0.176	-0.208	-0.240	-0.270	-0.301	-0.329	-0.358	-0.386	-0.411	-0.436	-0.459	-0.482	-0.502	-0.521	-0.540	-0.556	-0.569	-0.582	-0.594	-0.602	-0.611	-0.616	-0.621	-0.625	-0.625	-0.625	-0.624	-0.619	-0.614	-0.608	-0.599	-0.589	-0.578	-0.566	-0.552	-0.538	-0.521	-0.505	-0.488	-0.469	-0.449	-0.429	-0.409	-0.389	-0.368	-0.345	-0.324	-0.301	-0.279	-0.258	-0.235	-0.212	-0.191	-0.169	-0.148	-0.128	-0.106	-0.086	-0.066	-0.048	-0.029	-0.011	0.006	0.022	0.039	0.054	0.069	0.082	0.095	0.106	0.118	0.129	0.138	0.146	0.155	0.162	0.169	0.176	0.181	0.185	0.190	0.192	0.195	0.198	0.198	0.198	0.196	0.195	0.192	0.190	0.185	0.181	0.176	0.170	0.165	0.159	0.150	0.142	0.134	0.125	0.116	0.106	0.096	0.086	0.075	0.062	0.050	0.038	0.025	0.012	0.000	-0.012	-0.028	-0.040	-0.054	-0.069	-0.081	-0.096	-0.109	-0.122	-0.136	-0.149	-0.161	-0.174	-0.184	-0.196	-0.206	-0.215	-0.224	-0.231	-0.239	-0.244	-0.249	-0.252	-0.254	-0.255	-0.255	-0.254	-0.250	-0.246	-0.241	-0.232	-0.224	-0.214	-0.202	-0.190	-0.175	-0.160	-0.141	-0.124	-0.104	-0.082	-0.059	-0.035	-0.009	0.018	0.045	0.074	0.104	0.132	0.165	0.196	0.228	0.261	0.292	0.326	0.360	0.392	0.425	0.459	0.490	0.522	0.554	0.584	0.614	0.641	0.670	0.696	0.721	0.745	0.768	0.789	0.808	0.826	0.842	0.858	0.870	0.881	0.891	0.899	0.904	0.908	0.910	0.910	0.909	0.905	0.900	0.891	0.884	0.872	0.861	0.848	0.832	0.816	0.799	0.781	0.761	0.740	0.720	0.698	0.675	0.650	0.628	0.604	0.579	0.555	0.530	0.505	0.480	0.455	0.430	0.406	0.382	0.360	0.338	0.315	0.294	0.274	0.254	0.235	0.218	0.201	0.186	0.171	0.158	0.145	0.134	0.124	0.115	0.106	0.100	0.094	0.089	0.086	0.082	0.081	0.081	0.081	0.082	0.085	0.088	0.091	0.096	0.101	0.109	0.115	0.122	0.130	0.140	0.149	0.159	0.169	0.179	0.191	0.201	0.214	0.224	0.236	0.248	0.260	0.271	0.281	0.294	0.304	0.315	0.326	0.335	0.345	0.355	0.364	0.371	0.381	0.389	0.396	0.402	0.410	0.416	0.421	0.428	0.432	0.436	0.441	0.444	0.448	0.451	0.454	0.456	0.459	0.460	0.461	0.462	0.462	0.464	0.462	0.462	0.462	0.462	0.461	0.462	0.461	0.460	0.460	0.459	0.458	0.458	0.456	0.456	0.455	0.455	0.454	0.454	0.454	0.452	0.451	0.451	0.451	0.449	0.449	0.449	0.448	0.446	0.445	0.444	0.442	0.440	0.438	0.436	0.434	0.431	0.428	0.424	0.420	0.416	0.412	0.408	0.402	0.398	0.391	0.385	0.379	0.371	0.364	0.356	0.346	0.338	0.328	0.318	0.308	0.296	0.286	0.274	0.262	0.250	0.239	0.225	0.211	0.200	0.186	0.174	0.160	0.148	0.134	0.120	0.108	0.095	0.084	0.070	0.059	0.048	0.036	0.025	0.015	0.005	-0.004	-0.012	-0.021	-0.029	-0.036	-0.042	-0.048	-0.052	-0.056	-0.060	-0.062	-0.064	-0.065	-0.065	-0.064	-0.062	-0.060	-0.055	-0.051	-0.045	-0.039	-0.031	-0.024	-0.014	-0.004	0.006	0.018	0.031	0.044	0.059	0.074	0.089	0.106	0.124	0.140	0.160	0.179	0.199	0.219	0.239	0.261	0.282	0.305	0.329	0.352	0.376	0.400	0.424	0.449	0.472	0.498	0.522	0.548	0.572	0.598	0.621	0.648	0.671	0.695	0.720	0.744	0.768	0.790	0.814	0.835	0.858	0.879	0.901	0.922	0.942	0.961	0.981	1.000	1.018	1.035	1.050	1.066	1.081	1.095	1.109	1.121	1.134	1.144	1.155	1.165	1.174	1.182	1.190	1.198	1.205	1.211	1.216	1.222	1.228	1.231	1.236	1.239	1.241	1.245	1.248	1.250	1.252	1.252	1.254	1.255	1.255	1.256	1.255	1.255	1.255	1.255	1.256	1.256	1.255	1.255	1.254	1.255	1.254	1.254	1.252	1.252	1.250	1.250	1.249	1.248	1.245	1.244	1.242	1.240	1.239	1.236	1.232	1.230	1.228	1.224	1.220	1.216	1.212	1.206	1.202	1.196	1.191	1.184	1.179	1.170	1.162	1.155	1.148	1.139	1.130	1.120	1.111	1.101	1.091	1.080	1.070	1.059	1.046	1.036	1.022	1.011	0.999	0.985	0.972	0.959	0.946	0.932	0.918	0.905	0.890	0.876	0.861	0.848	0.832	0.819	0.804	0.789	0.775	0.760	0.745	0.730	0.716	0.702	0.688	0.674	0.660	0.646	0.631	0.618	0.605	0.591	0.578	0.565	0.550	0.539	0.525	0.512	0.500	0.489	0.476	0.466	0.455	0.444	0.435	0.425	0.415	0.406	0.398	0.389	0.380	0.372	0.368	0.360	0.355	0.349	0.344	0.341	0.338	0.335	0.334	0.331	0.331	0.331	0.334	0.335	0.339	0.342	0.346	0.352	0.358	0.365	0.372	0.381	0.390	0.401	0.411	0.422	0.436	0.449	0.462	0.478	0.494	0.510	0.528	0.546	0.565	0.586	0.606	0.628	0.649	0.672	0.696	0.719	0.744	0.768	0.794	0.820	0.845	0.871	0.898	0.925	0.951	0.979	1.008	1.034	1.061	1.089	1.115	1.144	1.170	1.196	1.224	1.250	1.276	1.301	1.326	1.351	1.375	1.399	1.421	1.444	1.465	1.484	1.502	1.521	1.539	1.554	1.570	1.584	1.598	1.610	1.620	1.630	1.640	1.646	1.652	1.658	1.661	1.664	1.665	1.664	1.662	1.660	1.656	1.651	1.645	1.638	1.629	1.619	1.608	1.596	1.582	1.568	1.552	1.536	1.520	1.502	1.485	1.466	1.448	1.428	1.408	1.388	1.366	1.345	1.325	1.304	1.284	1.262	1.242	1.221	1.202	1.184	1.164	1.146	1.129	1.111	1.095	1.081	1.068	1.054	1.042	1.031	1.022	1.014	1.008	1.000	0.996	0.994	0.992	0.992	0.994	0.995	1.000	1.005	1.012	1.021	1.031	1.040	1.052	1.066	1.081	1.096	1.114	1.131	1.150	1.169	1.189	1.210	1.231	1.254	1.276	1.300	1.324	1.349	1.372	1.396	1.422	1.446	1.471	1.496	1.521	1.545	1.570	1.592	1.616	1.639	1.661	1.682	1.702	1.722	1.741	1.761	1.779	1.796	1.812	1.828	1.842	1.858	1.870	1.884	1.895	1.906	1.918	1.926	1.936	1.944	1.951	1.959	1.965	1.971	1.976	1.982	1.988	1.991	1.995	2.000	2.004	2.005	2.009	2.013	2.016	2.020	2.024	2.027	2.031	2.035	2.041	2.045	2.050	2.056	2.061	2.068	2.074	2.081	2.088	2.095	2.102	2.111	2.119	2.129	2.138	2.146	2.156	2.166	2.176	2.188	2.198	2.209	2.219	2.230	2.240	2.252	2.262	2.272	2.284	2.295	2.305	2.316	2.325	2.335	2.345	2.355	2.364	2.371	2.381	2.389	2.398	2.406	2.414	2.421	2.429	2.436	2.444	2.450	2.459	2.465	2.472	2.478	2.484	2.491	2.498	2.504	2.510	2.518	2.524	2.530	2.536	2.544	2.550	2.559	2.565	2.572	2.579	2.586	2.595	2.602	2.610	2.619	2.628	2.635	2.644	2.651	2.660	2.668	2.676	2.685	2.692	2.700	2.706	2.712	2.720	2.725	2.730	2.734	2.739	2.742	2.745	2.745	2.746	2.746	2.744	2.742	2.738	2.732	2.726	2.719	2.710	2.701	2.690	2.678	2.664	2.649	2.631	2.615	2.595	2.576	2.555	2.532	2.509	2.485	2.459	2.431	2.404	2.374	2.345	2.312	2.281	2.249	2.216	2.181	2.148	2.112	2.078	2.041	2.006	1.970	1.934	1.898	1.861	1.826	1.790	1.755	1.720	1.685	1.650	1.618	1.582	1.550	1.518	1.486	1.455	1.424	1.394	1.365	1.336	1.310	1.282	1.258	1.231	1.206	1.182	1.160	1.138	1.116	1.095	1.075	1.055	1.036	1.018	0.999	0.981	0.965	0.948	0.931	0.914	0.898	0.882	0.866	0.850	0.834	0.819	0.804	0.788	0.771	0.755	0.739	0.721	0.705	0.688	0.670	0.654	0.636	0.619	0.601	0.584	0.565	0.548	0.529	0.510	0.492	0.475	0.456	0.439	0.421	0.402	0.386	0.369	0.352	0.338	0.322	0.308	0.292	0.280	0.269	0.258	0.246	0.238	0.229	0.220	0.214	0.209	0.204	0.202	0.200	0.201	0.202	0.205	0.209	0.215	0.221	0.231	0.240	0.252	0.265	0.280	0.295	0.312	0.330	0.351	0.372	0.395	0.419	0.442	0.468	0.495	0.524	0.552	0.581	0.611	0.642	0.674	0.706	0.738	0.770	0.804	0.836	0.869	0.902	0.934	0.966	0.999	1.031	1.061	1.092	1.124	1.152	1.182	1.210	1.239	1.265	1.291	1.315	1.340	1.364	1.386	1.408	1.428	1.448	1.466	1.481	1.498	1.511	1.526	1.539	1.550	1.561	1.570	1.578	1.586	1.592	1.599	1.602	1.608	1.610	1.612	1.614	1.615	1.614	1.614	1.612	1.611	1.610	1.608	1.605	1.604	1.600	1.596	1.594	1.589	1.586	1.581	1.579	1.575	1.571	1.568	1.565	1.561	1.559	1.556	1.554	1.551	1.550	1.549	1.548	1.548	1.548	1.548	1.549	1.550	1.551	1.554	1.555	1.558	1.561	1.564	1.568	1.570	1.575	1.579	1.582	1.586	1.591	1.595	1.600	1.605	1.609	1.614	1.618	1.620	1.625	1.628	1.631	1.634	1.636	1.640	1.640	1.641	1.644	1.644	1.642	1.642	1.641	1.640	1.638	1.635	1.631	1.628	1.622	1.618	1.612	1.608	1.601	1.594	1.588	1.580	1.572	1.565	1.556	1.549	1.540	1.532	1.524	1.516	1.506	1.498	1.489	1.481	1.472	1.465	1.458	1.451	1.444	1.439	1.431	1.426	1.421	1.418	1.412	1.410	1.406	1.404	1.402	1.400	1.399	1.400	1.399	1.399	1.401	1.402	1.404	1.405	1.408	1.410	1.411	1.415	1.418	1.420	1.424	1.426	1.429	1.431	1.434	1.438	1.440	1.440	1.442	1.444	1.446	1.445	1.446	1.446	1.445	1.445	1.444	1.442	1.440	1.438	1.435	1.434	1.430	1.428	1.424	1.421	1.418	1.415	1.412	1.409	1.406	1.404	1.401	1.400	1.399	1.398	1.398	1.399	1.399	1.401	1.404	1.406	1.410	1.415	1.421	1.428	1.436	1.445	1.454	1.464	1.475	1.488	1.500	1.514	1.529	1.544	1.560	1.576	1.594	1.611	1.630	1.649	1.668	1.686	1.705	1.725	1.745	1.764	1.782	1.802	1.820	1.838	1.855	1.872	1.889	1.902	1.918	1.931	1.942	1.955	1.965	1.975	1.982	1.990	1.995	2.000	2.002	2.004	2.006	2.005	2.002	2.000	1.996	1.991	1.985	1.979	1.971	1.961	1.951	1.940	1.929	1.916	1.905	1.891	1.879	1.865	1.851	1.838	1.824	1.811	1.796	1.784	1.771	1.759	1.746	1.735	1.724	1.714	1.705	1.695	1.688	1.681	1.675	1.669	1.665	1.661	1.660	1.658	1.658	1.659	1.660	1.662	1.666	1.671	1.676	1.682	1.690	1.699	1.708	1.719	1.730	1.741	1.754	1.766	1.780	1.794	1.809	1.824	1.839	1.854	1.871	1.888	1.904	1.920	1.938	1.954	1.971	1.989	2.006	2.022	2.040	2.058	2.075	2.091	2.108	2.124	2.139	2.155	2.170	2.186	2.201	2.215	2.230	2.245	2.258	2.270	2.282	2.295	2.306	2.319	2.329	2.340	2.349	2.359	2.369	2.378	2.385	2.394	2.401	2.409	2.415	2.421	2.428	2.432	2.438	2.441	2.445	2.449	2.452	2.455	2.458	2.459	2.461	2.461	2.462	2.461	2.462	2.460	2.460	2.459	2.458	2.455	2.454	2.451	2.449	2.446	2.444	2.440	2.438	2.434	2.430	2.428	2.424	2.420	2.416	2.412	2.409	2.405	2.402	2.399	2.395	2.392	2.389	2.386	2.384	2.381	2.379	2.376	2.374	2.372	2.370	2.369	2.368	2.366	2.365	2.365	2.364	2.362	2.362	2.361	2.361	2.361	2.360	2.360	2.359	2.359	2.358	2.355	2.355	2.352	2.350	2.349	2.346	2.342	2.339	2.335	2.330	2.325	2.319	2.314	2.308	2.299	2.291	2.282	2.272	2.264	2.251	2.241	2.228	2.214	2.200	2.185	2.169	2.152	2.135	2.115	2.096	2.076	2.055	2.034	2.011	1.988	1.964	1.939	1.912	1.886	1.860	1.831	1.802	1.774	1.744	1.714	1.684	1.652	1.622	1.590	1.558	1.526	1.495	1.461	1.429	1.398	1.365	1.332	1.300	1.268	1.235	1.202	1.170	1.140	1.109	1.078	1.049	1.019	0.989	0.960	0.931	0.905	0.878	0.851	0.826	0.801	0.778	0.754	0.731	0.709	0.689	0.669	0.649	0.631	0.614	0.598	0.582	0.568	0.552	0.540	0.528	0.516	0.504	0.495	0.485	0.476	0.469	0.460	0.454	0.448	0.441	0.436	0.432	0.429	0.425	0.422	0.420	0.418	0.415	0.415	0.414	0.414	0.414	0.414	0.415	0.415	0.416	0.419	0.421	0.422	0.426	0.430	0.432	0.436	0.440	0.444	0.448	0.451	0.455	0.460	0.466	0.470	0.475	0.481	0.488	0.492	0.499	0.505	0.511	0.516	0.521	0.528	0.534	0.539	0.544	0.549	0.554	0.559	0.561	0.566	0.570	0.574	0.575	0.579	0.580	0.580	0.581	0.580	0.580	0.579	0.575	0.572	0.569	0.564	0.558	0.551	0.544	0.536	0.528	0.518	0.506	0.494	0.482	0.469	0.454	0.439	0.424	0.406	0.389	0.371	0.351	0.331	0.311	0.290	0.269	0.248	0.225	0.201	0.179	0.154	0.130	0.106	0.081	0.058	0.034	0.010	-0.014	-0.039	-0.062	-0.086	-0.109	-0.131	-0.155	-0.176	-0.199	-0.220	-0.240	-0.260	-0.280	-0.299	-0.318	-0.334	-0.351	-0.368	-0.382	-0.398	-0.411	-0.424	-0.436	-0.448	-0.458	-0.468	-0.476	-0.482	-0.491	-0.496	-0.501	-0.506	-0.510	-0.512	-0.515	-0.518	-0.519	-0.518	-0.518	-0.516	-0.514	-0.511	-0.507	-0.504	-0.499	-0.494	-0.488	-0.480	-0.474	-0.465	-0.456	-0.446	-0.438	-0.429	-0.418	-0.408	-0.396	-0.385	-0.374	-0.361	-0.350	-0.338	-0.328	-0.315	-0.304	-0.292	-0.281	-0.270	-0.259	-0.248	-0.236	-0.225	-0.216	-0.206	-0.196	-0.188	-0.178	-0.170	-0.162	-0.155	-0.149	-0.144	-0.139	-0.135	-0.132	-0.130	-0.128	-0.126	-0.126	-0.128	-0.128	-0.129	-0.131	-0.134	-0.138	-0.140	-0.145	-0.149	-0.154	-0.159	-0.165	-0.170	-0.176	-0.182	-0.188	-0.194	-0.199	-0.204	-0.209	-0.214	-0.218	-0.220	-0.224	-0.226	-0.228	-0.228	-0.228	-0.226	-0.224	-0.220	-0.216	-0.211	-0.204	-0.196	-0.188	-0.178	-0.168	-0.156	-0.144	-0.130	-0.115	-0.100	-0.082	-0.066	-0.048	-0.029	-0.010	0.010	0.030	0.049	0.069	0.089	0.108	0.126	0.145	0.165	0.184	0.200	0.218	0.234	0.250	0.264	0.279	0.291	0.304	0.314	0.322	0.331	0.338	0.344	0.348	0.350	0.351	0.351	0.350	0.348	0.344	0.338	0.331	0.322	0.312	0.302	0.290	0.278	0.264	0.249	0.234	0.218	0.201	0.184	0.168	0.149	0.130	0.112	0.094	0.076	0.058	0.040	0.022	0.005	-0.011	-0.029	-0.044	-0.060	-0.074	-0.088	-0.101	-0.114	-0.125	-0.135	-0.145	-0.154	-0.161	-0.168	-0.174	-0.178	-0.182	-0.185	-0.186	-0.188	-0.188	-0.186	-0.185	-0.182	-0.180	-0.176	-0.171	-0.166	-0.161	-0.156	-0.149	-0.142	-0.135	-0.126	-0.119	-0.110	-0.101	-0.091	-0.084	-0.074	-0.065	-0.054	-0.046	-0.036	-0.026	-0.018	-0.008	0.001	0.010	0.019	0.026	0.035	0.042	0.049	0.055	0.061	0.068	0.074	0.078	0.082	0.088	0.090	0.094	0.098	0.101	0.102	0.104	0.105	0.106	0.106	0.105	0.104	0.102	0.100	0.098	0.095	0.091	0.088	0.084	0.078	0.071	0.065	0.059	0.051	0.044	0.035	0.026	0.016	0.009	-0.001	-0.011	-0.022	-0.032	-0.042	-0.054	-0.065	-0.076	-0.088	-0.099	-0.111	-0.124	-0.134	-0.145	-0.156	-0.168	-0.179	-0.189	-0.199	-0.208	-0.218	-0.226	-0.235	-0.242	-0.249	-0.255	-0.261	-0.266	-0.270	-0.275	-0.276	-0.279	-0.279	-0.280	-0.279	-0.276	-0.272	-0.269	-0.264	-0.259	-0.251	-0.244	-0.235	-0.226	-0.214	-0.202	-0.191	-0.178	-0.162	-0.148	-0.131	-0.115	-0.098	-0.080	-0.060	-0.041	-0.020	0.000	0.021	0.044	0.066	0.089	0.112	0.135	0.159	0.182	0.206	0.230	0.254	0.276	0.299	0.322	0.344	0.366	0.389	0.410	0.430	0.451	0.471	0.489	0.506	0.524	0.539	0.554	0.568	0.580	0.591	0.601	0.610	0.618	0.625	0.630	0.632	0.636	0.638	0.636	0.635	0.632	0.628	0.621	0.614	0.605	0.595	0.584	0.571	0.559	0.544	0.529	0.514	0.496	0.479	0.460	0.441	0.421	0.401	0.380	0.359	0.339	0.315	0.294	0.272	0.249	0.228	0.206	0.185	0.164	0.142	0.122	0.102	0.085	0.066	0.050	0.034	0.018	0.002	-0.010	-0.022	-0.034	-0.044	-0.054	-0.062	-0.069	-0.076	-0.080	-0.085	-0.088	-0.088	-0.088	-0.088	-0.085	-0.081	-0.078	-0.072	-0.066	-0.059	-0.051	-0.042	-0.034	-0.024	-0.012	-0.001	0.010	0.024	0.036	0.049	0.062	0.076	0.091	0.105	0.120	0.135	0.149	0.164	0.178	0.192	0.206	0.221	0.235	0.249	0.261	0.272	0.286	0.299	0.310	0.321	0.332	0.341	0.352	0.361	0.370	0.378	0.386	0.394	0.400	0.406	0.411	0.416	0.422	0.426	0.431	0.434	0.438	0.438	0.440	0.442	0.442	0.444	0.444	0.444	0.444	0.442	0.441	0.440	0.438	0.435	0.432	0.430	0.426	0.422	0.419	0.415	0.411	0.408	0.402	0.399	0.395	0.390	0.385	0.380	0.374	0.370	0.364	0.358	0.351	0.346	0.339	0.332	0.326	0.319	0.311	0.305	0.298	0.290	0.284	0.275	0.266	0.258	0.250	0.240	0.231	0.220	0.211	0.200	0.188	0.178	0.165	0.151	0.139	0.125	0.110	0.096	0.081	0.066	0.050	0.034	0.018	0.000	-0.018	-0.036	-0.056	-0.075	-0.095	-0.116	-0.136	-0.158	-0.180	-0.202	-0.226	-0.249	-0.272	-0.295	-0.319	-0.344	-0.366	-0.391	-0.416	-0.440	-0.464	-0.489	-0.514	-0.538	-0.561	-0.585	-0.608	-0.630	-0.652	-0.674	-0.695	-0.714	-0.734	-0.751	-0.769	-0.785	-0.800	-0.815	-0.828	-0.838	-0.849	-0.858	-0.865	-0.871	-0.876	-0.879	-0.880	-0.879	-0.876	-0.872	-0.866	-0.859	-0.850	-0.839	-0.825	-0.811	-0.794	-0.776	-0.755	-0.734	-0.710	-0.685	-0.659	-0.631	-0.600	-0.570	-0.536	-0.502	-0.466	-0.431	-0.392	-0.355	-0.316	-0.278	-0.238	-0.196	-0.156	-0.115	-0.075	-0.034	0.005	0.046	0.086	0.125	0.164	0.201	0.238	0.272	0.308	0.341	0.372	0.402	0.431	0.458	0.482	0.505	0.526	0.544	0.561	0.576	0.589	0.599	0.608	0.614	0.618	0.619	0.618	0.615	0.611	0.604	0.595	0.584	0.571	0.556	0.539	0.521	0.501	0.480	0.458	0.434	0.408	0.382	0.355	0.328	0.299	0.270	0.241	0.212	0.181	0.152	0.122	0.092	0.064	0.035	0.006	-0.022	-0.049	-0.075	-0.100	-0.125	-0.149	-0.171	-0.194	-0.214	-0.234	-0.250	-0.268	-0.282	-0.296	-0.309	-0.320	-0.330	-0.338	-0.345	-0.350	-0.354	-0.356	-0.358	-0.358	-0.358	-0.355	-0.350	-0.346	-0.340	-0.332	-0.326	-0.316	-0.308	-0.295	-0.285	-0.272	-0.260	-0.246	-0.231	-0.216	-0.201	-0.185	-0.169	-0.152	-0.135	-0.119	-0.100	-0.082	-0.065	-0.046	-0.029	-0.011	0.008	0.026	0.045	0.064	0.081	0.100	0.118	0.136	0.154	0.170	0.188	0.204	0.220	0.236	0.250	0.265	0.279	0.292	0.306	0.319	0.330	0.340	0.350	0.360	0.369	0.375	0.381	0.386	0.391	0.395	0.398	0.398	0.399	0.398	0.394	0.391	0.385	0.380	0.371	0.364	0.352	0.341	0.330	0.316	0.301	0.285	0.268	0.250	0.231	0.210	0.190	0.169	0.146	0.122	0.099	0.075	0.050	0.025	0.000	-0.026	-0.052	-0.078	-0.102	-0.129	-0.154	-0.178	-0.201	-0.224	-0.248	-0.269	-0.290	-0.309	-0.326	-0.342	-0.360	-0.374	-0.388	-0.399	-0.409	-0.416	-0.424	-0.428	-0.431	-0.431	-0.431	-0.428	-0.424	-0.418	-0.409	-0.400	-0.388	-0.374	-0.358	-0.340	-0.321	-0.300	-0.278	-0.252	-0.226	-0.199	-0.170	-0.140	-0.108	-0.075	-0.041	-0.006	0.030	0.066	0.104	0.141	0.180	0.218	0.259	0.298	0.336	0.376	0.415	0.455	0.492	0.532	0.571	0.609	0.646	0.684	0.719	0.754	0.789	0.822	0.855	0.888	0.918	0.946	0.975	1.002	1.029	1.052	1.076	1.099	1.119	1.138	1.155	1.171	1.185	1.198	1.209	1.219	1.228	1.234	1.240	1.244	1.246	1.246	1.246	1.244	1.240	1.235	1.229	1.220	1.210	1.200	1.189	1.175	1.160	1.145	1.128	1.109	1.090	1.069	1.046	1.025	1.001	0.975	0.950	0.925	0.898	0.870	0.841	0.812	0.782	0.751	0.721	0.690	0.659	0.628	0.595	0.561	0.530	0.496	0.464	0.431	0.398	0.365	0.332	0.300	0.266	0.235	0.202	0.170	0.139	0.108	0.076	0.046	0.015	-0.014	-0.041	-0.069	-0.096	-0.124	-0.149	-0.175	-0.200	-0.222	-0.245	-0.268	-0.289	-0.309	-0.329	-0.346	-0.364	-0.380	-0.395	-0.410	-0.424	-0.436	-0.448	-0.459	-0.468	-0.476	-0.484	-0.491	-0.498	-0.502	-0.507	-0.511	-0.514	-0.516	-0.516	-0.518	-0.518	-0.516	-0.518	-0.514	-0.512	-0.510	-0.506	-0.504	-0.500	-0.496	-0.492	-0.488	-0.484	-0.479	-0.475	-0.470	-0.466	-0.461	-0.459	-0.454	-0.450	-0.445	-0.442	-0.440	-0.436	-0.434	-0.431	-0.429	-0.429	-0.426	-0.426	-0.426	-0.426	-0.428	-0.428	-0.429	-0.430	-0.432	-0.436	-0.439	-0.442	-0.446	-0.450	-0.455	-0.459	-0.464	-0.469	-0.474	-0.480	-0.486	-0.491	-0.498	-0.504	-0.510	-0.516	-0.522	-0.530	-0.536	-0.542	-0.550	-0.556	-0.564	-0.571	-0.578	-0.586	-0.592	-0.600	-0.608	-0.614	-0.621	-0.629	-0.636	-0.644	-0.651	-0.659	-0.666	-0.672	-0.680	-0.689	-0.696	-0.704	-0.712	-0.720	-0.729	-0.736	-0.745	-0.752	-0.761	-0.770	-0.778	-0.786	-0.795	-0.804	-0.812	-0.822	-0.830	-0.840	-0.848	-0.856	-0.865	-0.874	-0.881	-0.889	-0.896	-0.905	-0.912	-0.921	-0.928	-0.936	-0.942	-0.950	-0.955	-0.961	-0.966	-0.971	-0.976	-0.980	-0.984	-0.988	-0.990	-0.991	-0.994	-0.995	-0.996	-0.996	-0.996	-0.995	-0.994	-0.992	-0.990	-0.986	-0.982	-0.980	-0.976	-0.971	-0.966	-0.961	-0.954	-0.949	-0.941	-0.934	-0.926	-0.918	-0.910	-0.901	-0.892	-0.882	-0.874	-0.862	-0.852	-0.842	-0.831	-0.821	-0.810	-0.798	-0.786	-0.775	-0.762	-0.750	-0.738	-0.725	-0.711	-0.698	-0.685	-0.671	-0.658	-0.642	-0.628	-0.614	-0.599	-0.584	-0.569	-0.554	-0.538	-0.522	-0.507	-0.492	-0.478	-0.460	-0.445	-0.430	-0.414	-0.399	-0.385	-0.370	-0.354	-0.339	-0.325	-0.310	-0.298	-0.284	-0.271	-0.259	-0.248	-0.235	-0.225	-0.215	-0.205	-0.196	-0.188	-0.180	-0.172	-0.168	-0.161	-0.156	-0.151	-0.149	-0.145	-0.142	-0.142	-0.142	-0.144	-0.144	-0.148	-0.150	-0.154	-0.158	-0.162	-0.169	-0.175	-0.181	-0.190	-0.198	-0.208	-0.218	-0.228	-0.238	-0.249	-0.261	-0.274	-0.286	-0.299	-0.312	-0.326	-0.341	-0.355	-0.370	-0.385	-0.401	-0.416	-0.432	-0.449	-0.464	-0.481	-0.498	-0.514	-0.530	-0.548	-0.564	-0.579	-0.596	-0.611	-0.628	-0.642	-0.659	-0.674	-0.689	-0.704	-0.719	-0.732	-0.748	-0.760	-0.775	-0.789	-0.800	-0.814	-0.825	-0.836	-0.849	-0.859	-0.869	-0.879	-0.888	-0.896	-0.902	-0.910	-0.918	-0.922	-0.928	-0.932	-0.936	-0.939	-0.941	-0.941	-0.941	-0.941	-0.939	-0.938	-0.932	-0.928	-0.922	-0.916	-0.909	-0.899	-0.890	-0.878	-0.864	-0.850	-0.835	-0.818	-0.799	-0.779	-0.758	-0.736	-0.710	-0.685	-0.658	-0.630	-0.600	-0.569	-0.536	-0.502	-0.466	-0.430	-0.392	-0.354	-0.312	-0.271	-0.229	-0.185	-0.139	-0.094	-0.046	0.001	0.050	0.099	0.149	0.199	0.250	0.299	0.351	0.402	0.454	0.504	0.555	0.605	0.656	0.705	0.755	0.804	0.851	0.899	0.945	0.990	1.032	1.075	1.116	1.156	1.195	1.234	1.269	1.304	1.335	1.368	1.396	1.425	1.451	1.474	1.498	1.518	1.536	1.555	1.569	1.584	1.596	1.606	1.615	1.622	1.629	1.631	1.635	1.635	1.634	1.634	1.630	1.626	1.620	1.615	1.606	1.598	1.589	1.579	1.566	1.556	1.542	1.530	1.518	1.505	1.491	1.478	1.462	1.449	1.435	1.420	1.406	1.391	1.378	1.364	1.350	1.336	1.325	1.312	1.301	1.289	1.279	1.268	1.259	1.250	1.241	1.232	1.225	1.218	1.211	1.206	1.200	1.195	1.191	1.188	1.182	1.180	1.176	1.174	1.172	1.170	1.169	1.166	1.165	1.165	1.164	1.162	1.162	1.162	1.161	1.161	1.161	1.160	1.161	1.159	1.160	1.159	1.158	1.158	1.158	1.158	1.156	1.156	1.155	1.154	1.152	1.152	1.151	1.151	1.149	1.148	1.149	1.148	1.148	1.148	1.146	1.148	1.148	1.149	1.150	1.151	1.154	1.156	1.159	1.162	1.168	1.171	1.178	1.184	1.191	1.199	1.206	1.215	1.225	1.236	1.246	1.258	1.271	1.285	1.300	1.314	1.330	1.348	1.365	1.384	1.402	1.421	1.442	1.464	1.484	1.505	1.529	1.550	1.574	1.595	1.619	1.641	1.665	1.688	1.710	1.731	1.754	1.775	1.796	1.816	1.836	1.854	1.872	1.890	1.906	1.921	1.936	1.950	1.961	1.972	1.984	1.991	2.000	2.005	2.009	2.013	2.014	2.014	2.013	2.010	2.006	2.001	1.995	1.986	1.978	1.968	1.956	1.944	1.930	1.915	1.899	1.882	1.864	1.846	1.828	1.808	1.788	1.766	1.745	1.724	1.701	1.679	1.655	1.634	1.610	1.588	1.565	1.541	1.519	1.496	1.475	1.451	1.430	1.409	1.388	1.368	1.348	1.328	1.308	1.289	1.270	1.252	1.235	1.218	1.200	1.185	1.169	1.154	1.138	1.122	1.109	1.094	1.081	1.068	1.054	1.041	1.029	1.016	1.004	0.991	0.979	0.966	0.954	0.941	0.929	0.916	0.904	0.891	0.880	0.866	0.852	0.840	0.828	0.814	0.800	0.786	0.774	0.759	0.746	0.731	0.718	0.704	0.689	0.675	0.661	0.646	0.631	0.618	0.604	0.591	0.576	0.564	0.551	0.539	0.526	0.515	0.502	0.492	0.481	0.471	0.461	0.451	0.442	0.435	0.428	0.420	0.415	0.409	0.404	0.400	0.398	0.394	0.391	0.390	0.390	0.390	0.390	0.390	0.391	0.394	0.398	0.400	0.404	0.408	0.411	0.416	0.420	0.426	0.430	0.438	0.442	0.449	0.452	0.460	0.465	0.471	0.478	0.482	0.489	0.494	0.499	0.504	0.509	0.514	0.519	0.522	0.525	0.530	0.532	0.536	0.539	0.542	0.544	0.548	0.549	0.550	0.552	0.554	0.556	0.556	0.559	0.561	0.562	0.564	0.565	0.568	0.570	0.572	0.576	0.578	0.581	0.586	0.590	0.595	0.600	0.606	0.614	0.620	0.629	0.638	0.648	0.658	0.669	0.680	0.692	0.706	0.721	0.736	0.752	0.770	0.788	0.806	0.826	0.846	0.869	0.891	0.914	0.938	0.964	0.988	1.015	1.041	1.069	1.095	1.124	1.152	1.181	1.210	1.240	1.271	1.300	1.330	1.360	1.391	1.420	1.451	1.480	1.510	1.540	1.568	1.596	1.624	1.650	1.676	1.701	1.726	1.751	1.775	1.796	1.818	1.838	1.856	1.875	1.891	1.908	1.921	1.934	1.946	1.958	1.968	1.976	1.982	1.989	1.994	1.996	1.999	2.000	2.000	1.999	1.996	1.994	1.990	1.985	1.980	1.972	1.966	1.958	1.949	1.939	1.930	1.920	1.909	1.899	1.889	1.878	1.868	1.856	1.846	1.835	1.825	1.815	1.806	1.796	1.789	1.780	1.774	1.768	1.761	1.756	1.752	1.750	1.748	1.746	1.745	1.746	1.749	1.750	1.755	1.759	1.764	1.771	1.779	1.786	1.796	1.805	1.816	1.828	1.840	1.852	1.865	1.879	1.892	1.908	1.922	1.938	1.951	1.965	1.980	1.995	2.009	2.022	2.036	2.050	2.062	2.074	2.085	2.095	2.104	2.112	2.119	2.126	2.130	2.134	2.136	2.136	2.136	2.135	2.131	2.126	2.120	2.112	2.105	2.094	2.081	2.068	2.052	2.035	2.019	1.999	1.979	1.958	1.935	1.912	1.888	1.861	1.835	1.809	1.781	1.754	1.725	1.696	1.668	1.639	1.609	1.579	1.550	1.521	1.492	1.464	1.435	1.408	1.381	1.355	1.329	1.304	1.281	1.258	1.236	1.215	1.195	1.176	1.159	1.142	1.128	1.112	1.100	1.089	1.079	1.070	1.062	1.056	1.051	1.046	1.044	1.042	1.042	1.042	1.044	1.046	1.050	1.054	1.059	1.065	1.071	1.079	1.086	1.095	1.104	1.112	1.124	1.134	1.145	1.156	1.169	1.180	1.191	1.205	1.216	1.230	1.242	1.256	1.269	1.281	1.295	1.309	1.322	1.335	1.350	1.364	1.379	1.391	1.406	1.420	1.436	1.450	1.465	1.480	1.495	1.510	1.526	1.542	1.559	1.575	1.592	1.609	1.626	1.645	1.662	1.681	1.698	1.716	1.735	1.755	1.774	1.792	1.811	1.832	1.851	1.870	1.890	1.909	1.929	1.948	1.968	1.985	2.004	2.021	2.040	2.058	2.074	2.089	2.105	2.120	2.135	2.149	2.162	2.174	2.186	2.196	2.206	2.215	2.224	2.232	2.238	2.244	2.249	2.251	2.255	2.258	2.258	2.259	2.259	2.258	2.255	2.252	2.250	2.245	2.240	2.236	2.230	2.224	2.218	2.210	2.202	2.195	2.186	2.179	2.170	2.161	2.152	2.144	2.135	2.126	2.118	2.109	2.100	2.091	2.084	2.074	2.066	2.058	2.049	2.042	2.034	2.026	2.018	2.010	2.002	1.994	1.985	1.978	1.969	1.961	1.952	1.944	1.934	1.924	1.915	1.905	1.895	1.884	1.874	1.861	1.850	1.838	1.825	1.811	1.798	1.784	1.770	1.755	1.739	1.724	1.706	1.689	1.671	1.654	1.635	1.616	1.599	1.579	1.559	1.540	1.521	1.501	1.481	1.461	1.442	1.424	1.405	1.385	1.366	1.349	1.330	1.312	1.296	1.281	1.265	1.250	1.236	1.222	1.210	1.199	1.189	1.178	1.169	1.161	1.155	1.148	1.144	1.139	1.138	1.135	1.134	1.134	1.135	1.138	1.140	1.142	1.148	1.154	1.160	1.168	1.175	1.184	1.194	1.202	1.214	1.225	1.238	1.249	1.261	1.274	1.286	1.299	1.311	1.325	1.339	1.351	1.364	1.376	1.389	1.401	1.412	1.424	1.434	1.445	1.454	1.464	1.471	1.478	1.485	1.491	1.496	1.500	1.502	1.505	1.506	1.508	1.506	1.505	1.501	1.498	1.491	1.485	1.478	1.469	1.459	1.448	1.434	1.421	1.406	1.390	1.374	1.356	1.338	1.316	1.295	1.274	1.250	1.226	1.201	1.176	1.149	1.124	1.095	1.068	1.039	1.010	0.981	0.952	0.922	0.892	0.864	0.835	0.806	0.778	0.749	0.721	0.695	0.668	0.642	0.618	0.592	0.569	0.546	0.525	0.504	0.485	0.466	0.450	0.434	0.421	0.408	0.396	0.386	0.378	0.370	0.365	0.360	0.359	0.356	0.358	0.359	0.361	0.366	0.372	0.380	0.389	0.399	0.410	0.422	0.436	0.452	0.468	0.485	0.504	0.524	0.544	0.565	0.588	0.610	0.634	0.658	0.682	0.708	0.732	0.758	0.785	0.811	0.838	0.864	0.891	0.918	0.944	0.971	0.998	1.022	1.050	1.075	1.100	1.126	1.150	1.174	1.198	1.220	1.242	1.264	1.285	1.305	1.324	1.342	1.360	1.375	1.390	1.404	1.418	1.429	1.441	1.450	1.459	1.466	1.472	1.479	1.482	1.485	1.488	1.488	1.488	1.486	1.485	1.481	1.476	1.472	1.466	1.459	1.451	1.442	1.434	1.424	1.412	1.401	1.390	1.379	1.366	1.355	1.342	1.330	1.318	1.306	1.295	1.282	1.272	1.261	1.251	1.242	1.232	1.224	1.216	1.210	1.205	1.201	1.196	1.195	1.194	1.194	1.195	1.198	1.201	1.206	1.215	1.222	1.231	1.242	1.254	1.266	1.281	1.296	1.314	1.331	1.350	1.370	1.392	1.412	1.436	1.460	1.485	1.511	1.536	1.564	1.591	1.620	1.649	1.678	1.706	1.736	1.766	1.796	1.825	1.855	1.884	1.912	1.942	1.971	2.000	2.029	2.055	2.084	2.110	2.138	2.162	2.188	2.212	2.236	2.260	2.282	2.304	2.325	2.345	2.364	2.382	2.401	2.418	2.435	2.449	2.464	2.479	2.491	2.504	2.515	2.526	2.536	2.545	2.554	2.561	2.569	2.575	2.581	2.585	2.590	2.594	2.596	2.599	2.600	2.601	2.601	2.601	2.600	2.598	2.596	2.592	2.590	2.586	2.582	2.576	2.571	2.565	2.559	2.554	2.546	2.539	2.532	2.524	2.516	2.506	2.499	2.489	2.480	2.470	2.461	2.451	2.442	2.434	2.424	2.414	2.404	2.395	2.385	2.376	2.369	2.359	2.350	2.342	2.335	2.326	2.319	2.312	2.305	2.300	2.294	2.288	2.282	2.279	2.274	2.270	2.266	2.264	2.261	2.259	2.258	2.255	2.254	2.252	2.254	2.252	2.254	2.254	2.255	2.256	2.258	2.259	2.261	2.262	2.265	2.266	2.269	2.272	2.274	2.278	2.279	2.282	2.285	2.289	2.291	2.292	2.296	2.300	2.302	2.305	2.308	2.309	2.310	2.314	2.315	2.316	2.318	2.319	2.320	2.321	2.321	2.322	2.324	2.324	2.324	2.325	2.324	2.325	2.325	2.325	2.325	2.326	2.325	2.325	2.325	2.325	2.326	2.325	2.325	2.325	2.326	2.326	2.326	2.325	2.326	2.326	2.326	2.326	2.326	2.326	2.326	2.326	2.325	2.325	2.324	2.322	2.321	2.320	2.319	2.316	2.314	2.310	2.306	2.302	2.298	2.292	2.288	2.280	2.272	2.265	2.256	2.245	2.235	2.224	2.211	2.198	2.182	2.168	2.151	2.134	2.115	2.096	2.075	2.052	2.031	2.006	1.981	1.956	1.929	1.900	1.871	1.842	1.811	1.780	1.748	1.715	1.680	1.646	1.611	1.575	1.539	1.501	1.464	1.428	1.389	1.349	1.311	1.272	1.234	1.195	1.158	1.119	1.080	1.041	1.002	0.965	0.929	0.890	0.855	0.818	0.782	0.748	0.712	0.679	0.646	0.614	0.582	0.550	0.520	0.491	0.461	0.435	0.406	0.381	0.355	0.330	0.306	0.284	0.261	0.240	0.220	0.200	0.181	0.162	0.146	0.129	0.112	0.098	0.084	0.071	0.058	0.045	0.034	0.022	0.014	0.005	-0.005	-0.012	-0.020	-0.026	-0.032	-0.038	-0.042	-0.046	-0.050	-0.052	-0.054	-0.055	-0.056	-0.056	-0.058	-0.056	-0.055	-0.052	-0.051	-0.049	-0.045	-0.041	-0.036	-0.031	-0.025	-0.020	-0.012	-0.006	0.001	0.009	0.018	0.026	0.035	0.045	0.054	0.064	0.074	0.085	0.096	0.108	0.119	0.131	0.142	0.156	0.169	0.181	0.194	0.206	0.221	0.234	0.248	0.262	0.275	0.290	0.305	0.319	0.332	0.346	0.361	0.376	0.391	0.405	0.420	0.435	0.449	0.465	0.480	0.495	0.510	0.526	0.542	0.558	0.574	0.589	0.605	0.621	0.638	0.652	0.669	0.685	0.700	0.716	0.732	0.749	0.764	0.780	0.795	0.811	0.826	0.841	0.858	0.871	0.886	0.902	0.916	0.930	0.944	0.959	0.971	0.985	0.999	1.012	1.024	1.036	1.050	1.061	1.074	1.085	1.096	1.106	1.118	1.129	1.140	1.150	1.160	1.170	1.180	1.190	1.200	1.209	1.219	1.229	1.236	1.248	1.256	1.265	1.276	1.286	1.295	1.305	1.316	1.326	1.336	1.348	1.359	1.371	1.384	1.396	1.409	1.421	1.435	1.449	1.464	1.479	1.495	1.511	1.528	1.546	1.562	1.582	1.601	1.621	1.641	1.661	1.684	1.705	1.728	1.750	1.774	1.798	1.821	1.845	1.871	1.898	1.922	1.948	1.974	2.000	2.026	2.052	2.079	2.105	2.131	2.158	2.184	2.209	2.235	2.260	2.285	2.309	2.332	2.356	2.380	2.402	2.422	2.444	2.464	2.482	2.500	2.518	2.532	2.548	2.561	2.574	2.585	2.598	2.608	2.615	2.622	2.630	2.635	2.640	2.642	2.645	2.646	2.646	2.645	2.642	2.640	2.635	2.631	2.625	2.620	2.612	2.604	2.596	2.588	2.578	2.569	2.558	2.548	2.536	2.524	2.512	2.501	2.488	2.476	2.462	2.451	2.438	2.425	2.412	2.400	2.389	2.376	2.365	2.352	2.341	2.329	2.318	2.306	2.295	2.284	2.271	2.261	2.251	2.240	2.229	2.219	2.209	2.199	2.188	2.179	2.168	2.158	2.149	2.138	2.128	2.116	2.106	2.095	2.084	2.074	2.062	2.052	2.041	2.030	2.019	2.007	1.996	1.984	1.971	1.960	1.949	1.936	1.924	1.912	1.901	1.889	1.878	1.868	1.856	1.846	1.835	1.825	1.815	1.806	1.796	1.789	1.780	1.774	1.766	1.759	1.754	1.749	1.744	1.740	1.736	1.734	1.732	1.731	1.731	1.730	1.731	1.734	1.736	1.739	1.741	1.745	1.750	1.755	1.760	1.765	1.771	1.776	1.784	1.791	1.796	1.804	1.811	1.818	1.825	1.830	1.836	1.844	1.850	1.856	1.861	1.866	1.872	1.878	1.882	1.886	1.890	1.892	1.896	1.898	1.900	1.900	1.901	1.900	1.900	1.900	1.899	1.896	1.895	1.891	1.889	1.885	1.880	1.878	1.874	1.869	1.864	1.859	1.855	1.850	1.845	1.840	1.836	1.831	1.826	1.822	1.818	1.814	1.810	1.806	1.802	1.800	1.798	1.795	1.794	1.792	1.791	1.790	1.789	1.789	1.789	1.790	1.790	1.791	1.792	1.795	1.796	1.798	1.801	1.804	1.805	1.809	1.811	1.814	1.818	1.820	1.822	1.825	1.828	1.830	1.831	1.832	1.835	1.834	1.835	1.835	1.834	1.832	1.830	1.828	1.825	1.821	1.816	1.811	1.805	1.799	1.791	1.782	1.772	1.762	1.751	1.740	1.728	1.715	1.701	1.686	1.671	1.655	1.640	1.622	1.605	1.589	1.570	1.551	1.532	1.514	1.494	1.475	1.456	1.436	1.416	1.398	1.379	1.360	1.341	1.324	1.306	1.289	1.274	1.259	1.244	1.230	1.216	1.205	1.192	1.182	1.171	1.164	1.156	1.150	1.145	1.140	1.138	1.135	1.134	1.136	1.138	1.140	1.145	1.151	1.158	1.165	1.174	1.184	1.195	1.206	1.221	1.234	1.250	1.265	1.282	1.299	1.318	1.336	1.355	1.374	1.394	1.415	1.436	1.458	1.479	1.500	1.522	1.545	1.566	1.589	1.610	1.632	1.652	1.674	1.695	1.715	1.734	1.752	1.771	1.789	1.806	1.821	1.838	1.852	1.866	1.880	1.892	1.904	1.915	1.925	1.934	1.941	1.948	1.954	1.958	1.961	1.964	1.966	1.966	1.966	100.000	5.000	2.000	1.000	4.000	0.000	0.000	0.000	0.000	0.000	0.000	0.000	0.000	0.000	0.000	0.000	0.000	0.000	2.199	2.216	2.236	2.255	2.275	2.295	2.315	2.336	2.358	2.379	2.399	2.419	2.439	2.461	2.481	2.501	2.522	2.542	2.562	2.582	2.601	2.620	2.639	2.658	2.675	2.692	2.709	2.725	2.739	2.755	2.769	2.782	2.795	2.808	2.818	2.829	2.840	2.849	2.856	2.865	2.872	2.879	2.884	2.889	2.892	2.895	2.899	2.900	2.900	2.900	2.900	2.899	2.895	2.891	2.888	2.881	2.876	2.869	2.860	2.852	2.844	2.832	2.822	2.809	2.796	2.782	2.769	2.754	2.738	2.722	2.705	2.688	2.670	2.651	2.632	2.612	2.592	2.572	2.552	2.531	2.510	2.488	2.466	2.445	2.424	2.402	2.380	2.359	2.338	2.316	2.296	2.275	2.255	2.236	2.215	2.198	2.179	2.161	2.144	2.126	2.110	2.094	2.080	2.065	2.052	2.039	2.026	2.016	2.005	1.996	1.988	1.979	1.971	1.965	1.960	1.952	1.949	1.944	1.940	1.938	1.935	1.932	1.932	1.931	1.930	1.930	1.930	1.931	1.932	1.932	1.934	1.936	1.936	1.939	1.940	1.941	1.942	1.945	1.946	1.948	1.950	1.950	1.951	1.951	1.952	1.952	1.952	1.951	1.951	1.951	1.950	1.949	1.948	1.945	1.944	1.941	1.939	1.936	1.932	1.929	1.924	1.920	1.916	1.911	1.908	1.901	1.896	1.890	1.885	1.879	1.874	1.866	1.860	1.852	1.846	1.839	1.832	1.825	1.818	1.809	1.801	1.794	1.784	1.776	1.766	1.758	1.749	1.740	1.730	1.720	1.710	1.700	1.690	1.679	1.668	1.656	1.645	1.634	1.621	1.610	1.598	1.585	1.571	1.559	1.546	1.532	1.519	1.505	1.491	1.478	1.464	1.449	1.432	1.419	1.404	1.389	1.374	1.359	1.344	1.328	1.311	1.296	1.280	1.265	1.250	1.234	1.218	1.202	1.188	1.171	1.156	1.140	1.125	1.109	1.094	1.079	1.062	1.048	1.032	1.015	1.000	0.985	0.969	0.952	0.936	0.921	0.904	0.889	0.871	0.854	0.836	0.820	0.801	0.784	0.766	0.748	0.729	0.710	0.691	0.671	0.651	0.631	0.611	0.590	0.570	0.548	0.528	0.506	0.484	0.462	0.441	0.419	0.398	0.376	0.354	0.332	0.311	0.289	0.269	0.248	0.226	0.206	0.189	0.170	0.151	0.134	0.118	0.101	0.085	0.071	0.058	0.046	0.035	0.024	0.015	0.008	0.000	-0.005	-0.009	-0.012	-0.014	-0.014	-0.014	-0.011	-0.009	-0.004	0.004	0.010	0.021	0.030	0.042	0.055	0.069	0.085	0.101	0.119	0.139	0.158	0.179	0.200	0.224	0.246	0.271	0.294	0.319	0.344	0.370	0.396	0.421	0.448	0.475	0.501	0.529	0.554	0.580	0.606	0.632	0.658	0.684	0.708	0.731	0.755	0.778	0.800	0.821	0.842	0.861	0.880	0.899	0.916	0.932	0.949	0.962	0.976	0.989	1.001	1.012	1.022	1.031	1.040	1.050	1.056	1.062	1.069	1.074	1.079	1.082	1.086	1.089	1.091	1.094	1.095	1.096	1.099	1.100	1.101	1.102	1.104	1.105	1.108	1.109	1.110	1.112	1.115	1.119	1.122	1.126	1.131	1.136	1.142	1.150	1.158	1.165	1.174	1.184	1.195	1.206	1.219	1.232	1.249	1.264	1.280	1.296	1.315	1.335	1.355	1.378	1.399	1.421	1.445	1.469	1.494	1.519	1.545	1.572	1.601	1.629	1.659	1.688	1.719	1.748	1.779	1.810	1.841	1.874	1.905	1.936	1.969	1.999	2.031	2.064	2.094	2.126	2.158	2.189	2.219	2.248	2.278	2.308	2.338	2.365	2.392	2.421	2.448	2.475	2.501	2.528	2.552	2.576	2.600	2.624	2.646	2.670	2.691	2.711	2.731	2.751	2.770	2.789	2.808	2.825	2.841	2.858	2.874	2.889	2.904	2.918	2.931	2.945	2.958	2.969	2.981	2.992	3.002	3.012	3.021	3.031	3.039	3.048	3.054	3.061	3.069	3.074	3.079	3.085	3.089	3.094	3.096	3.100	3.102	3.105	3.106	3.108	3.108	3.108	3.106	3.106	3.104	3.104	3.100	3.099	3.095	3.092	3.089	3.085	3.080	3.076	3.071	3.065	3.061	3.056	3.050	3.044	3.039	3.032	3.026	3.021	3.015	3.010	3.004	2.998	2.991	2.985	2.979	2.972	2.966	2.961	2.955	2.950	2.944	2.938	2.932	2.925	2.919	2.912	2.906	2.900	2.894	2.888	2.880	2.872	2.866	2.859	2.850	2.841	2.834	2.824	2.815	2.804	2.794	2.782	2.771	2.758	2.745	2.731	2.718	2.702	2.686	2.670	2.652	2.635	2.616	2.596	2.576	2.554	2.534	2.510	2.488	2.465	2.440	2.416	2.391	2.366	2.340	2.314	2.288	2.261	2.235	2.208	2.180	2.154	2.128	2.100	2.075	2.047	2.022	1.998	1.972	1.949	1.925	1.902	1.880	1.860	1.839	1.820	1.802	1.785	1.769	1.754	1.740	1.728	1.716	1.706	1.698	1.690	1.684	1.679	1.675	1.672	1.671	1.671	1.674	1.675	1.679	1.684	1.691	1.699	1.708	1.718	1.728	1.740	1.752	1.766	1.779	1.795	1.811	1.826	1.844	1.860	1.879	1.898	1.915	1.935	1.954	1.974	1.992	2.011	2.031	2.050	2.070	2.089	2.108	2.126	2.144	2.164	2.180	2.196	2.212	2.230	2.245	2.260	2.274	2.288	2.299	2.310	2.320	2.331	2.339	2.348	2.354	2.361	2.366	2.370	2.374	2.375	2.376	2.375	2.374	2.372	2.370	2.366	2.361	2.356	2.349	2.341	2.332	2.322	2.312	2.301	2.288	2.274	2.261	2.245	2.230	2.211	2.195	2.176	2.158	2.138	2.116	2.096	2.074	2.051	2.029	2.006	1.982	1.958	1.934	1.909	1.884	1.859	1.832	1.806	1.780	1.754	1.728	1.701	1.675	1.648	1.621	1.596	1.570	1.545	1.520	1.495	1.471	1.448	1.422	1.400	1.378	1.356	1.335	1.314	1.295	1.275	1.258	1.240	1.222	1.208	1.192	1.179	1.166	1.156	1.146	1.138	1.130	1.122	1.119	1.112	1.111	1.108	1.106	1.106	1.109	1.111	1.114	1.119	1.125	1.132	1.140	1.149	1.159	1.170	1.181	1.195	1.209	1.224	1.240	1.255	1.272	1.290	1.309	1.328	1.348	1.368	1.389	1.409	1.429	1.450	1.472	1.494	1.515	1.538	1.560	1.581	1.602	1.625	1.648	1.669	1.691	1.712	1.734	1.755	1.776	1.798	1.819	1.839	1.858	1.878	1.895	1.915	1.932	1.951	1.969	1.986	2.004	2.019	2.035	2.051	2.066	2.082	2.096	2.111	2.125	2.138	2.151	2.164	2.175	2.188	2.199	2.209	2.219	2.230	2.239	2.249	2.258	2.265	2.274	2.281	2.290	2.298	2.304	2.310	2.315	2.321	2.328	2.332	2.338	2.342	2.346	2.350	2.354	2.358	2.361	2.365	2.369	2.371	2.375	2.379	2.382	2.385	2.389	2.392	2.395	2.398	2.402	2.405	2.409	2.412	2.418	2.420	2.425	2.430	2.434	2.439	2.444	2.449	2.454	2.459	2.462	2.469	2.474	2.480	2.485	2.491	2.496	2.502	2.508	2.512	2.519	2.524	2.529	2.534	2.538	2.541	2.544	2.548	2.551	2.552	2.554	2.555	2.556	2.555	2.555	2.554	2.551	2.550	2.548	2.544	2.540	2.536	2.531	2.525	2.519	2.512	2.505	2.499	2.491	2.482	2.474	2.465	2.455	2.445	2.435	2.426	2.415	2.405	2.396	2.385	2.375	2.365	2.356	2.348	2.339	2.330	2.322	2.315	2.308	2.301	2.296	2.291	2.288	2.284	2.281	2.280	2.279	2.279	2.280	2.284	2.286	2.291	2.295	2.302	2.310	2.319	2.329	2.339	2.351	2.364	2.376	2.391	2.408	2.424	2.441	2.461	2.481	2.501	2.524	2.545	2.569	2.592	2.618	2.642	2.669	2.695	2.721	2.749	2.776	2.805	2.832	2.860	2.889	2.918	2.945	2.974	3.001	3.029	3.056	3.084	3.110	3.136	3.161	3.188	3.212	3.235	3.258	3.279	3.299	3.318	3.335	3.352	3.368	3.382	3.395	3.408	3.418	3.426	3.434	3.439	3.445	3.446	3.449	3.449	3.448	3.444	3.439	3.434	3.426	3.418	3.408	3.396	3.382	3.369	3.354	3.339	3.320	3.304	3.285	3.265	3.245	3.224	3.202	3.181	3.159	3.136	3.114	3.091	3.070	3.048	3.025	3.005	2.982	2.962	2.944	2.925	2.906	2.890	2.874	2.859	2.845	2.832	2.821	2.811	2.802	2.795	2.788	2.784	2.781	2.779	2.778	2.779	2.780	2.784	2.789	2.795	2.802	2.811	2.820	2.832	2.845	2.858	2.871	2.886	2.901	2.918	2.934	2.951	2.969	2.986	3.004	3.024	3.041	3.059	3.076	3.094	3.110	3.126	3.142	3.158	3.172	3.186	3.199	3.211	3.224	3.232	3.242	3.249	3.258	3.262	3.268	3.270	3.271	3.272	3.271	3.270	3.268	3.264	3.259	3.254	3.246	3.239	3.230	3.220	3.210	3.199	3.186	3.174	3.161	3.148	3.134	3.120	3.105	3.090	3.076	3.061	3.048	3.034	3.019	3.005	2.991	2.979	2.966	2.955	2.942	2.932	2.922	2.914	2.905	2.898	2.890	2.885	2.879	2.875	2.871	2.869	2.868	2.865	2.865	2.866	2.869	2.870	2.874	2.876	2.880	2.885	2.889	2.894	2.900	2.906	2.914	2.920	2.929	2.936	2.944	2.951	2.959	2.966	2.974	2.982	2.990	2.996	3.004	3.010	3.018	3.025	3.030	3.036	3.040	3.045	3.051	3.055	3.059	3.062	3.064	3.066	3.068	3.070	3.071	3.071	3.071	3.070	3.069	3.066	3.065	3.061	3.058	3.055	3.050	3.045	3.039	3.035	3.029	3.021	3.014	3.006	2.996	2.988	2.978	2.966	2.955	2.944	2.931	2.918	2.904	2.890	2.874	2.859	2.842	2.824	2.808	2.789	2.770	2.751	2.731	2.710	2.690	2.669	2.648	2.625	2.604	2.581	2.559	2.536	2.512	2.489	2.466	2.444	2.420	2.398	2.375	2.354	2.332	2.312	2.291	2.272	2.254	2.235	2.218	2.202	2.185	2.171	2.158	2.145	2.134	2.122	2.114	2.106	2.099	2.094	2.090	2.086	2.085	2.085	2.085	2.088	2.090	2.095	2.099	2.106	2.114	2.122	2.132	2.142	2.154	2.165	2.178	2.191	2.205	2.219	2.234	2.249	2.261	2.278	2.292	2.308	2.321	2.336	2.351	2.364	2.379	2.392	2.405	2.418	2.430	2.441	2.452	2.462	2.472	2.481	2.490	2.499	2.505	2.514	2.519	2.525	2.530	2.536	2.541	2.545	2.549	2.554	2.556	2.560	2.562	2.566	2.570	2.571	2.576	2.579	2.582	2.586	2.590	2.594	2.599	2.604	2.610	2.615	2.622	2.629	2.638	2.646	2.655	2.665	2.675	2.686	2.699	2.710	2.722	2.736	2.750	2.765	2.780	2.795	2.811	2.828	2.844	2.861	2.878	2.895	2.912	2.930	2.948	2.965	2.982	3.000	3.016	3.035	3.051	3.068	3.082	3.099	3.112	3.129	3.142	3.155	3.168	3.180	3.192	3.202	3.214	3.222	3.230	3.239	3.245	3.251	3.256	3.262	3.268	3.271	3.274	3.276	3.278	3.280	3.281	3.281	3.280	3.279	3.278	3.276	3.275	3.272	3.269	3.268	3.264	3.260	3.258	3.254	3.250	3.248	3.244	3.241	3.238	3.234	3.230	3.228	3.225	3.222	3.219	3.216	3.214	3.211	3.209	3.205	3.201	3.198	3.195	3.192	3.189	3.185	3.181	3.178	3.174	3.170	3.164	3.159	3.154	3.148	3.141	3.134	3.126	3.118	3.109	3.100	3.090	3.079	3.066	3.055	3.042	3.028	3.014	2.998	2.981	2.965	2.948	2.929	2.910	2.890	2.870	2.849	2.826	2.802	2.780	2.758	2.734	2.709	2.684	2.660	2.636	2.610	2.586	2.561	2.538	2.514	2.490	2.468	2.445	2.422	2.402	2.382	2.362	2.344	2.326	2.310	2.294	2.279	2.268	2.255	2.244	2.235	2.228	2.220	2.216	2.211	2.210	2.210	2.211	2.214	2.219	2.222	2.229	2.238	2.248	2.258	2.270	2.284	2.299	2.314	2.330	2.349	2.366	2.386	2.406	2.426	2.448	2.469	2.490	2.514	2.535	2.558	2.580	2.601	2.624	2.645	2.668	2.689	2.710	2.729	2.750	2.769	2.786	2.802	2.820	2.835	2.850	2.865	2.878	2.889	2.900	2.910	2.919	2.928	2.935	2.941	2.946	2.950	2.955	2.958	2.961	2.961	2.962	2.962	2.961	2.960	2.960	2.958	2.955	2.952	2.948	2.945	2.941	2.938	2.932	2.929	2.925	2.922	2.918	2.915	2.912	2.909	2.908	2.905	2.904	2.902	2.902	2.902	2.902	2.904	2.906	2.909	2.911	2.915	2.920	2.925	2.930	2.936	2.944	2.951	2.959	2.968	2.978	2.988	2.999	3.008	3.020	3.031	3.044	3.056	3.069	3.082	3.095	3.109	3.122	3.135	3.148	3.160	3.172	3.186	3.199	3.211	3.224	3.234	3.245	3.255	3.265	3.274	3.281	3.290	3.296	3.302	3.308	3.311	3.314	3.318	3.318	3.320	3.318	3.318	3.314	3.311	3.306	3.300	3.295	3.286	3.276	3.268	3.256	3.245	3.232	3.220	3.206	3.191	3.176	3.160	3.142	3.126	3.108	3.090	3.071	3.051	3.031	3.012	2.991	2.970	2.949	2.929	2.908	2.886	2.866	2.845	2.822	2.801	2.781	2.760	2.739	2.719	2.699	2.679	2.659	2.639	2.620	2.601	2.581	2.562	2.544	2.525	2.508	2.489	2.470	2.452	2.435	2.416	2.399	2.381	2.364	2.346	2.328	2.311	2.292	2.275	2.258	2.239	2.221	2.202	2.184	2.165	2.146	2.128	2.109	2.090	2.072	2.054	2.034	2.015	1.998	1.979	1.959	1.941	1.921	1.902	1.884	1.865	1.846	1.829	1.809	1.791	1.775	1.758	1.740	1.724	1.708	1.692	1.678	1.661	1.648	1.634	1.620	1.608	1.596	1.584	1.572	1.562	1.551	1.542	1.532	1.524	1.516	1.509	1.501	1.495	1.489	1.484	1.480	1.475	1.471	1.469	1.466	1.464	1.462	1.462	1.461	1.460	1.461	1.461	1.461	1.462	1.464	1.465	1.466	1.469	1.472	1.475	1.478	1.481	1.485	1.489	1.494	1.498	1.502	1.508	1.512	1.519	1.525	1.532	1.540	1.548	1.556	1.565	1.572	1.582	1.592	1.602	1.612	1.624	1.635	1.646	1.659	1.672	1.686	1.700	1.715	1.730	1.745	1.761	1.778	1.794	1.810	1.829	1.846	1.864	1.882	1.900	1.920	1.939	1.956	1.976	1.995	2.014	2.031	2.050	2.069	2.086	2.102	2.119	2.134	2.150	2.165	2.178	2.191	2.202	2.214	2.224	2.232	2.240	2.246	2.252	2.256	2.259	2.259	2.260	2.258	2.255	2.251	2.246	2.239	2.230	2.221	2.210	2.198	2.182	2.168	2.149	2.130	2.110	2.089	2.066	2.041	2.016	1.992	1.965	1.939	1.909	1.881	1.852	1.822	1.792	1.762	1.731	1.700	1.670	1.640	1.609	1.579	1.548	1.519	1.489	1.461	1.432	1.406	1.379	1.354	1.329	1.305	1.281	1.261	1.239	1.220	1.202	1.184	1.170	1.154	1.141	1.129	1.119	1.109	1.100	1.092	1.086	1.081	1.078	1.074	1.071	1.070	1.070	1.071	1.072	1.074	1.078	1.080	1.084	1.088	1.091	1.096	1.102	1.108	1.112	1.118	1.122	1.129	1.134	1.139	1.142	1.146	1.150	1.154	1.155	1.158	1.158	1.159	1.159	1.159	1.158	1.155	1.152	1.149	1.144	1.139	1.132	1.126	1.118	1.109	1.100	1.091	1.080	1.069	1.056	1.044	1.030	1.018	1.004	0.989	0.974	0.959	0.944	0.928	0.911	0.894	0.878	0.861	0.844	0.826	0.809	0.790	0.774	0.755	0.739	0.721	0.704	0.686	0.670	0.654	0.636	0.620	0.604	0.588	0.571	0.558	0.541	0.526	0.511	0.496	0.482	0.468	0.454	0.439	0.426	0.412	0.399	0.386	0.374	0.360	0.348	0.335	0.322	0.310	0.299	0.286	0.275	0.264	0.252	0.241	0.230	0.219	0.208	0.196	0.185	0.174	0.164	0.154	0.144	0.131	0.121	0.112	0.101	0.091	0.082	0.072	0.062	0.054	0.045	0.036	0.028	0.020	0.011	0.005	-0.002	-0.009	-0.014	-0.020	-0.025	-0.030	-0.038	-0.041	-0.045	-0.049	-0.052	-0.055	-0.058	-0.059	-0.059	-0.060	-0.061	-0.060	-0.060	-0.059	-0.056	-0.054	-0.051	-0.048	-0.042	-0.038	-0.032	-0.028	-0.020	-0.014	-0.005	0.004	0.012	0.022	0.034	0.044	0.055	0.069	0.081	0.095	0.109	0.125	0.140	0.156	0.172	0.190	0.209	0.226	0.246	0.266	0.286	0.308	0.329	0.351	0.374	0.396	0.420	0.442	0.466	0.491	0.516	0.540	0.565	0.591	0.615	0.640	0.666	0.691	0.716	0.741	0.766	0.790	0.816	0.840	0.862	0.888	0.910	0.932	0.956	0.978	0.999	1.020	1.040	1.060	1.079	1.096	1.114	1.131	1.148	1.162	1.176	1.190	1.202	1.215	1.226	1.239	1.248	1.256	1.265	1.274	1.280	1.286	1.292	1.298	1.301	1.305	1.310	1.312	1.316	1.319	1.320	1.321	1.322	1.325	1.326	1.326	1.329	1.329	1.330	1.330	1.331	1.331	1.332	1.334	1.334	1.335	1.338	1.339	1.341	1.345	1.346	1.350	1.352	1.358	1.361	1.366	1.369	1.375	1.380	1.384	1.390	1.396	1.401	1.406	1.414	1.420	1.426	1.432	1.439	1.445	1.451	1.458	1.464	1.471	1.478	1.484	1.490	1.495	1.500	1.506	1.511	1.516	1.520	1.525	1.529	1.532	1.536	1.539	1.542	1.546	1.549	1.551	1.554	1.556	1.559	1.561	1.562	1.565	1.568	1.570	1.571	1.572	1.576	1.579	1.581	1.585	1.589	1.592	1.596	1.601	1.608	1.614	1.620	1.629	1.636	1.644	1.654	1.664	1.674	1.685	1.698	1.710	1.724	1.739	1.754	1.769	1.786	1.802	1.821	1.839	1.859	1.878	1.899	1.919	1.940	1.961	1.982	2.005	2.027	2.049	2.071	2.094	2.116	2.139	2.160	2.182	2.204	2.225	2.245	2.266	2.285	2.304	2.321	2.339	2.355	2.370	2.385	2.398	2.411	2.422	2.432	2.441	2.450	2.458	2.462	2.469	2.472	2.475	2.476	2.476	2.476	2.475	2.472	2.470	2.465	2.461	2.455	2.449	2.442	2.436	2.428	2.421	2.412	2.404	2.396	2.388	2.378	2.369	2.361	2.352	2.345	2.338	2.331	2.326	2.319	2.315	2.311	2.308	2.305	2.302	2.302	2.302	2.305	2.308	2.310	2.315	2.320	2.326	2.334	2.341	2.351	2.362	2.374	2.386	2.398	2.411	2.426	2.442	2.458	2.475	2.491	2.509	2.526	2.546	2.564	2.582	2.602	2.621	2.641	2.660	2.679	2.698	2.716	2.734	2.751	2.769	2.785	2.801	2.816	2.830	2.844	2.858	2.869	2.881	2.891	2.901	2.910	2.918	2.925	2.930	2.935	2.939	2.941	2.944	2.945	2.945	2.944	2.941	2.939	2.934	2.930	2.925	2.919	2.912	2.905	2.896	2.888	2.878	2.869	2.858	2.849	2.838	2.826	2.815	2.804	2.792	2.782	2.770	2.759	2.748	2.738	2.726	2.716	2.706	2.698	2.688	2.680	2.671	2.665	2.658	2.652	2.646	2.642	2.639	2.635	2.634	2.632	2.632	2.632	2.634	2.636	2.640	2.644	2.649	2.654	2.660	2.668	2.676	2.685	2.695	2.705	2.716	2.728	2.740	2.752	2.766	2.780	2.795	2.809	2.824	2.838	2.852	2.868	2.884	2.899	2.914	2.929	2.944	2.959	2.974	2.989	3.001	3.016	3.030	3.041	3.054	3.066	3.079	3.088	3.099	3.108	3.116	3.124	3.130	3.135	3.141	3.145	3.149	3.151	3.154	3.156	3.156	3.156	3.156	3.155	3.154	3.151	3.149	3.145	3.140	3.136	3.132	3.126	3.122	3.116	3.110	3.105	3.100	3.095	3.089	3.082	3.078	3.072	3.066	3.062	3.059	3.055	3.052	3.051	3.049	3.048	3.046	3.046	3.046	3.048	3.050	3.052	3.054	3.059	3.062	3.066	3.072	3.079	3.084	3.090	3.098	3.104	3.111	3.118	3.125	3.134	3.140	3.148	3.155	3.161	3.168	3.174	3.179	3.184	3.188	3.191	3.192	3.194	3.194	3.191	3.190	3.185	3.180	3.174	3.165	3.155	3.144	3.130	3.115	3.100	3.080	3.061	3.040	3.016	2.992	2.966	2.938	2.908	2.876	2.844	2.809	2.772	2.735	2.696	2.656	2.616	2.574	2.531	2.489	2.444	2.399	2.354	2.308	2.261	2.214	2.169	2.122	2.075	2.030	1.985	1.940	1.896	1.852	1.810	1.769	1.729	1.690	1.651	1.614	1.579	1.544	1.512	1.481	1.451	1.422	1.398	1.374	1.352	1.330	1.311	1.294	1.279	1.264	1.251	1.241	1.232	1.225	1.219	1.215	1.212	1.211	1.210	1.211	1.214	1.219	1.224	1.229	1.236	1.242	1.251	1.260	1.270	1.279	1.289	1.300	1.310	1.321	1.334	1.345	1.358	1.369	1.380	1.392	1.402	1.415	1.425	1.434	1.445	1.454	1.464	1.471	1.479	1.486	1.495	1.501	1.508	1.512	1.518	1.524	1.526	1.531	1.535	1.540	1.542	1.545	1.548	1.551	1.552	1.555	1.558	1.560	1.562	1.564	1.568	1.570	1.572	1.576	1.579	1.581	1.586	1.590	1.594	1.600	1.605	1.611	1.615	1.620	1.628	1.634	1.640	1.648	1.656	1.665	1.674	1.681	1.691	1.701	1.711	1.721	1.732	1.744	1.754	1.765	1.775	1.786	1.796	1.808	1.820	1.830	1.840	1.852	1.862	1.872	1.882	1.892	1.901	1.910	1.919	1.928	1.934	1.942	1.948	1.955	1.960	1.966	1.970	1.974	1.979	1.981	1.984	1.985	1.988	1.988	1.988	1.986	1.985	1.984	1.981	1.979	1.975	1.971	1.968	1.962	1.959	1.954	1.949	1.944	1.938	1.932	1.926	1.920	1.912	1.906	1.900	1.894	1.888	1.882	1.876	1.870	1.866	1.860	1.855	1.852	1.848	1.844	1.840	1.838	1.835	1.835	1.834	1.834	1.835	1.835	1.838	1.840	1.844	1.848	1.852	1.859	1.865	1.872	1.881	1.890	1.900	1.910	1.921	1.934	1.948	1.961	1.976	1.990	2.006	2.022	2.040	2.058	2.076	2.096	2.116	2.136	2.159	2.180	2.201	2.225	2.248	2.271	2.295	2.319	2.344	2.368	2.394	2.418	2.444	2.468	2.494	2.520	2.546	2.570	2.595	2.620	2.645	2.670	2.692	2.718	2.740	2.764	2.786	2.810	2.831	2.852	2.874	2.894	2.914	2.932	2.950	2.968	2.984	3.000	3.015	3.029	3.042	3.055	3.066	3.078	3.088	3.096	3.105	3.114	3.120	3.125	3.130	3.134	3.138	3.141	3.141	3.142	3.144	3.142	3.141	3.139	3.138	3.135	3.131	3.126	3.121	3.116	3.111	3.105	3.099	3.092	3.086	3.079	3.071	3.062	3.055	3.046	3.038	3.028	3.019	3.010	3.000	2.990	2.980	2.969	2.959	2.949	2.939	2.928	2.916	2.906	2.894	2.884	2.872	2.861	2.849	2.835	2.822	2.810	2.798	2.785	2.772	2.760	2.746	2.732	2.720	2.706	2.692	2.679	2.665	2.651	2.638	2.622	2.609	2.595	2.581	2.568	2.554	2.540	2.526	2.514	2.501	2.488	2.474	2.462	2.450	2.438	2.428	2.416	2.406	2.396	2.386	2.378	2.370	2.361	2.354	2.348	2.341	2.336	2.331	2.328	2.324	2.321	2.319	2.319	2.316	2.318	2.318	2.319	2.320	2.322	2.325	2.328	2.331	2.336	2.340	2.345	2.351	2.356	2.362	2.370	2.376	2.384	2.392	2.400	2.408	2.416	2.425	2.432	2.442	2.451	2.461	2.470	2.480	2.489	2.499	2.508	2.518	2.528	2.539	2.549	2.560	2.571	2.581	2.594	2.604	2.615	2.628	2.638	2.650	2.662	2.672	2.686	2.699	2.711	2.725	2.738	2.751	2.766	2.780	2.792	2.808	2.821	2.836	2.852	2.868	2.882	2.899	2.915	2.930	2.946	2.962	2.979	2.996	3.011	3.028	3.044	3.060	3.076	3.092	3.109	3.125	3.141	3.155	3.171	3.186	3.201	3.215	3.229	3.242	3.255	3.269	3.281	3.294	3.305	3.316	3.329	3.339	3.349	3.359	3.370	3.379	3.389	3.399	3.408	3.418	3.426	3.435	3.444	3.451	3.461	3.469	3.476	3.484	3.491	3.499	3.508	3.516	3.524	3.531	3.539	3.546	3.554	3.562	3.570	3.579	3.586	3.594	3.604	3.611	3.620	3.628	3.636	3.644	3.652	3.660	3.669	3.676	3.684	3.690	3.696	3.702	3.709	3.714	3.719	3.724	3.728	3.730	3.732	3.735	3.736	3.738	3.738	3.738	3.736	3.735	3.732	3.729	3.724	3.719	3.714	3.706	3.700	3.691	3.681	3.672	3.661	3.650	3.639	3.625	3.612	3.598	3.582	3.568	3.551	3.536	3.519	3.500	3.482	3.465	3.448	3.429	3.409	3.391	3.372	3.354	3.334	3.315	3.298	3.279	3.260	3.241	3.222	3.205	3.188	3.171	3.152	3.138	3.121	3.106	3.092	3.078	3.064	3.052	3.039	3.028	3.018	3.008	2.998	2.990	2.982	2.976	2.970	2.965	2.961	2.959	2.955	2.954	2.952	2.954	2.954	2.956	2.959	2.961	2.966	2.972	2.979	2.986	2.995	3.004	3.014	3.025	3.036	3.049	3.062	3.078	3.092	3.109	3.125	3.144	3.161	3.181	3.201	3.221	3.242	3.262	3.285	3.308	3.330	3.354	3.376	3.401	3.424	3.449	3.474	3.500	3.525	3.549	3.575	3.600	3.626	3.651	3.676	3.700	3.725	3.749	3.772	3.795	3.816	3.836	3.858	3.878	3.895	3.911	3.929	3.944	3.959	3.971	3.982	3.992	4.003	4.010	4.018	4.022	4.028	4.030	4.032	4.032	4.031	4.029	4.025	4.021	4.015	4.008	4.000	3.990	3.980	3.968	3.955	3.941	3.928	3.912	3.898	3.881	3.864	3.848	3.830	3.812	3.796	3.779	3.761	3.745	3.728	3.711	3.695	3.680	3.664	3.650	3.636	3.622	3.611	3.600	3.589	3.579	3.570	3.561	3.554	3.549	3.542	3.539	3.536	3.534	3.532	3.532	3.532	3.534	3.535	3.538	3.541	3.545	3.549	3.554	3.560	3.565	3.571	3.579	3.585	3.591	3.596	3.604	3.610	3.616	3.621	3.628	3.632	3.638	3.640	3.644	3.648	3.649	3.651	3.652	3.652	3.652	3.650	3.649	3.648	3.644	3.639	3.635	3.630	3.624	3.616	3.609	3.602	3.594	3.585	3.575	3.565	3.555	3.545	3.532	3.522	3.511	3.499	3.488	3.478	3.466	3.455	3.445	3.435	3.424	3.414	3.404	3.395	3.386	3.378	3.371	3.364	3.356	3.350	3.344	3.339	3.334	3.328	3.324	3.321	3.318	3.314	3.312	3.310	3.308	3.304	3.302	3.301	3.300	3.299	3.298	3.296	3.294	3.291	3.291	3.289	3.285	3.282	3.278	3.274	3.269	3.264	3.259	3.251	3.244	3.236	3.229	3.219	3.209	3.198	3.186	3.175	3.162	3.149	3.134	3.120	3.105	3.090	3.075	3.059	3.041	3.025	3.008	2.990	2.972	2.956	2.939	2.921	2.904	2.888	2.870	2.854	2.839	2.824	2.809	2.795	2.781	2.769	2.756	2.745	2.735	2.726	2.718	2.711	2.706	2.701	2.698	2.695	2.694	2.692	2.692	2.694	2.696	2.701	2.706	2.711	2.718	2.725	2.734	2.744	2.754	2.764	2.775	2.788	2.799	2.811	2.825	2.838	2.851	2.866	2.880	2.892	2.908	2.921	2.934	2.948	2.960	2.974	2.985	2.996	3.008	3.018	3.029	3.038	3.048	3.054	3.062	3.069	3.074	3.079	3.084	3.088	3.090	3.092	3.092	3.094	3.094	3.092	3.091	3.089	3.086	3.082	3.079	3.074	3.070	3.064	3.059	3.052	3.045	3.038	3.031	3.022	3.015	3.008	2.999	2.990	2.981	2.974	2.965	2.956	2.948	2.939	2.930	2.921	2.914	2.904	2.896	2.888	2.880	2.871	2.864	2.858	2.849	2.841	2.834	2.828	2.820	2.814	2.805	2.800	2.792	2.786	2.779	2.772	2.765	2.759	2.752	2.746	2.740	2.734	2.728	2.721	2.714	2.708	2.700	2.692	2.685	2.678	2.669	2.660	2.652	2.644	2.634	2.625	2.614	2.604	2.591	2.580	2.566	2.554	2.539	2.524	2.509	2.492	2.475	2.458	2.439	2.419	2.399	2.376	2.355	2.331	2.305	2.279	2.252	2.224	2.195	2.165	2.134	2.102	2.069	2.036	2.001	1.966	1.930	1.894	1.855	1.818	1.779	1.739	1.700	1.660	1.620	1.579	1.539	1.499	1.459	1.419	1.378	1.339	1.300	1.261	1.222	1.185	1.150	1.114	1.080	1.046	1.014	0.984	0.954	0.926	0.899	0.874	0.850	0.828	0.806	0.788	0.770	0.754	0.740	0.729	0.719	0.709	0.704	0.698	0.695	0.694	0.694	0.695	0.699	0.704	0.709	0.718	0.726	0.736	0.748	0.760	0.772	0.788	0.802	0.819	0.836	0.852	0.871	0.889	0.908	0.926	0.944	0.962	0.981	0.999	1.019	1.036	1.054	1.070	1.086	1.102	1.118	1.132	1.146	1.159	1.170	1.182	1.191	1.201	1.209	1.216	1.221	1.226	1.230	1.232	1.234	1.235	1.234	1.232	1.230	1.225	1.220	1.215	1.209	1.201	1.192	1.184	1.172	1.162	1.152	1.140	1.126	1.114	1.100	1.085	1.069	1.052	1.036	1.019	1.002	0.984	0.966	0.948	0.930	0.911	0.892	0.875	0.858	0.839	0.820	0.802	0.785	0.768	0.750	0.732	0.716	0.700	0.685	0.668	0.654	0.640	0.625	0.612	0.600	0.586	0.576	0.565	0.555	0.546	0.538	0.531	0.525	0.520	0.516	0.514	0.512	0.511	0.512	0.514	0.518	0.521	0.528	0.536	0.544	0.555	0.566	0.580	0.594	0.610	0.626	0.646	0.666	0.688	0.710	0.734	0.759	0.785	0.812	0.842	0.872	0.904	0.936	0.970	1.004	1.040	1.076	1.114	1.151	1.189	1.229	1.266	1.306	1.346	1.385	1.425	1.465	1.505	1.542	1.582	1.621	1.660	1.698	1.734	1.768	1.804	1.836	1.870	1.900	1.931	1.959	1.986	2.013	2.035	2.059	2.080	2.099	2.116	2.132	2.145	2.158	2.168	2.176	2.182	2.188	2.190	2.191	2.189	2.186	2.182	2.175	2.168	2.159	2.146	2.134	2.120	2.105	2.089	2.071	2.054	2.034	2.014	1.992	1.971	1.949	1.926	1.904	1.880	1.856	1.832	1.808	1.784	1.759	1.736	1.714	1.691	1.669	1.649	1.628	1.608	1.590	1.571	1.555	1.540	1.525	1.511	1.499	1.488	1.478	1.470	1.462	1.456	1.451	1.449	1.446	1.446	1.446	1.449	1.452	1.458	1.462	1.468	1.476	1.485	1.495	1.508	1.519	1.531	1.546	1.561	1.576	1.594	1.611	1.629	1.646	1.666	1.685	1.704	1.724	1.745	1.765	1.785	1.805	1.824	1.845	1.865	1.885	1.904	1.922	1.941	1.960	1.978	1.995	2.013	2.030	2.046	2.062	2.078	2.092	2.106	2.120	2.134	2.146	2.159	2.170	2.180	2.191	2.200	2.210	2.218	2.225	2.232	2.239	2.245	2.251	2.256	2.260	2.265	2.269	2.272	2.275	2.279	2.280	2.282	2.284	2.285	2.286	2.288	2.289	2.290	2.289	2.290	2.290	2.290	2.291	2.290	2.290	2.290	2.289	2.290	2.289	2.289	2.288	2.288	2.288	2.286	2.286	2.286	2.286	2.286	2.286	2.286	2.286	2.288	2.289	2.290	2.291	2.292	2.294	2.296	2.298	2.300	2.302	2.305	2.306	2.309	2.312	2.315	2.318	2.321	2.325	2.329	2.332	2.335	2.339	2.342	2.345	2.349	2.352	2.356	2.360	2.364	2.366	2.369	2.372	2.375	2.376	2.380	2.381	2.384	2.386	2.386	2.388	2.389	2.389	2.389	2.388	2.386	2.386	2.384	2.384	2.381	2.379	2.376	2.374	2.370	2.366	2.362	2.359	2.355	2.351	2.348	2.344	2.339	2.334	2.331	2.328	2.324	2.320	2.316	2.314	2.311	2.308	2.308	2.305	2.304	2.304	2.304	2.304	2.305	2.306	2.310	2.311	2.315	2.319	2.325	2.330	2.336	2.344	2.351	2.360	2.368	2.378	2.386	2.398	2.409	2.420	2.432	2.444	2.456	2.471	2.484	2.498	2.511	2.525	2.539	2.552	2.566	2.580	2.595	2.609	2.622	2.636	2.650	2.664	2.676	2.690	2.701	2.714	2.724	2.734	2.745	2.754	2.764	2.771	2.781	2.788	2.795	2.801	2.806	2.812	2.818	2.820	2.825	2.828	2.830	2.832	2.835	2.835	2.838	2.838	2.839	2.838	2.839	2.838	2.835	2.835	2.832	2.830	2.828	2.825	2.822	2.820	2.818	2.814	2.810	2.808	2.805	2.801	2.798	2.794	2.791	2.788	2.785	2.781	2.778	2.772	2.769	2.765	2.761	2.758	2.754	2.750	2.746	2.742	2.739	2.735	2.732	2.729	2.725	2.722	2.719	2.715	2.712	2.709	2.706	2.702	2.700	2.699	2.695	2.692	2.691	2.689	2.686	2.685	2.682	2.682	2.681	2.680	2.680	2.679	2.680	2.679	2.680	2.680	2.680	2.681	2.681	2.681	2.684	2.685	2.685	2.686	2.688	2.689	2.690	2.691	2.692	2.694	2.694	2.696	2.696	2.696	2.696	2.696	2.696	2.695	2.695	2.694	2.691	2.690	2.688	2.685	2.681	2.678	2.674	2.669	2.664	2.659	2.654	2.646	2.641	2.635	2.628	2.620	2.614	2.606	2.600	2.591	2.582	2.575	2.566	2.558	2.549	2.542	2.534	2.526	2.519	2.511	2.505	2.499	2.492	2.488	2.484	2.479	2.476	2.474	2.472	2.471	2.471	2.471	2.472	2.476	2.478	2.482	2.488	2.494	2.500	2.508	2.516	2.526	2.536	2.548	2.560	2.574	2.588	2.602	2.619	2.636	2.654	2.672	2.691	2.712	2.731	2.754	2.774	2.798	2.819	2.841	2.865	2.888	2.911	2.934	2.956	2.980	3.004	3.026	3.049	3.072	3.094	3.115	3.136	3.158	3.176	3.196	3.215	3.232	3.250	3.265	3.280	3.295	3.306	3.319	3.330	3.339	3.348	3.354	3.359	3.362	3.366	3.366	3.368	3.366	3.364	3.360	3.355	3.349	3.340	3.332	3.321	3.310	3.298	3.284	3.268	3.251	3.235	3.216	3.196	3.176	3.155	3.134	3.112	3.089	3.066	3.041	3.018	2.991	2.968	2.941	2.918	2.892	2.869	2.845	2.821	2.798	2.774	2.752	2.730	2.710	2.690	2.670	2.652	2.636	2.620	2.605	2.592	2.580	2.570	2.560	2.552	2.546	2.541	2.539	2.536	2.536	2.539	2.542	2.548	2.554	2.562	2.572	2.585	2.598	2.611	2.628	2.646	2.666	2.686	2.708	2.731	2.756	2.782	2.809	2.836	2.866	2.894	2.925	2.956	2.986	3.019	3.051	3.085	3.118	3.151	3.185	3.219	3.254	3.286	3.320	3.355	3.389	3.421	3.455	3.488	3.519	3.551	3.582	3.612	3.642	3.672	3.700	3.726	3.754	3.780	3.805	3.829	3.851	3.875	3.896	3.915	3.935	3.954	3.971	3.988	4.004	4.019	4.031	4.045	4.056	4.068	4.077	4.085	4.095	4.101	4.108	4.114	4.118	4.122	4.124	4.126	4.128	4.129	4.128	4.128	4.128	4.125	4.124	4.120	4.118	4.115	4.111	4.106	4.102	4.098	4.093	4.086	4.081	4.077	4.071	4.065	4.060	4.054	4.049	4.044	4.039	4.034	4.029	4.025	4.019	4.015	4.012	4.009	4.005	4.003	4.000	3.998	3.996	3.994	3.992	3.991	3.991	3.991	3.992	3.992	3.994	3.995	3.998	4.000	4.001	4.005	4.008	4.011	4.015	4.019	4.024	4.029	4.035	4.040	4.045	4.050	4.058	4.062	4.069	4.074	4.081	4.086	4.093	4.099	4.104	4.111	4.116	4.122	4.128	4.134	4.138	4.142	4.148	4.150	4.154	4.158	4.160	4.162	4.164	4.165	4.166	4.166	4.166	4.166	4.164	4.161	4.159	4.154	4.150	4.144	4.139	4.131	4.124	4.115	4.105	4.096	4.085	4.072	4.059	4.044	4.029	4.014	3.995	3.979	3.959	3.939	3.919	3.896	3.875	3.852	3.828	3.804	3.778	3.752	3.725	3.699	3.671	3.642	3.614	3.584	3.556	3.525	3.495	3.464	3.434	3.402	3.371	3.341	3.310	3.279	3.248	3.218	3.188	3.158	3.128	3.099	3.071	3.042	3.015	2.988	2.961	2.936	2.912	2.889	2.865	2.842	2.820	2.800	2.780	2.761	2.742	2.725	2.710	2.695	2.680	2.666	2.654	2.642	2.631	2.621	2.612	2.604	2.596	2.590	2.582	2.578	2.572	2.569	2.564	2.560	2.558	2.555	2.551	2.550	2.549	2.545	2.542	2.540	2.539	2.536	2.535	2.532	2.530	2.528	2.524	2.521	2.518	2.514	2.509	2.505	2.499	2.494	2.489	2.481	2.475	2.469	2.461	2.454	2.446	2.439	2.431	2.424	2.415	2.406	2.398	2.390	2.381	2.372	2.366	2.358	2.350	2.342	2.336	2.330	2.325	2.320	2.315	2.311	2.306	2.304	2.304	2.301	2.301	2.301	2.302	2.305	2.309	2.312	2.318	2.324	2.331	2.339	2.349	2.359	2.370	2.382	2.395	2.410	2.425	2.441	2.458	2.476	2.494	2.514	2.534	2.554	2.575	2.598	2.620	2.644	2.668	2.692	2.716	2.741	2.768	2.791	2.818	2.844	2.869	2.894	2.920	2.946	2.971	2.996	3.022	3.048	3.072	3.098	3.122	3.145	3.169	3.191	3.214	3.236	3.258	3.280	3.300	3.320	3.340	3.358	3.374	3.391	3.408	3.424	3.439	3.452	3.465	3.478	3.490	3.500	3.511	3.521	3.530	3.539	3.545	3.552	3.558	3.562	3.566	3.571	3.574	3.578	3.579	3.581	3.582	3.584	3.582	3.584	3.582	3.581	3.580	3.579	3.578	3.576	3.572	3.571	3.569	3.566	3.564	3.562	3.561	3.559	3.556	3.555	3.554	3.552	3.552	3.552	3.552	3.552	3.554	3.554	3.555	3.558	3.558	3.560	3.562	3.565	3.568	3.571	3.574	3.576	3.580	3.585	3.588	3.591	3.595	3.600	3.604	3.608	3.610	3.615	3.618	3.620	3.622	3.625	3.626	3.629	3.630	3.631	3.631	3.631	3.630	3.629	3.626	3.625	3.622	3.620	3.615	3.611	3.608	3.601	3.596	3.590	3.585	3.578	3.570	3.564	3.556	3.550	3.541	3.534	3.526	3.518	3.509	3.500	3.492	3.485	3.478	3.470	3.462	3.456	3.450	3.444	3.438	3.432	3.428	3.424	3.419	3.416	3.412	3.410	3.408	3.406	3.406	3.405	3.405	3.406	3.408	3.409	3.409	3.411	3.412	3.415	3.418	3.420	3.422	3.426	3.429	3.432	3.435	3.439	3.441	3.445	3.449	3.451	3.454	3.458	3.459	3.460	3.462	3.465	3.465	3.466	3.468	3.468	3.468	3.469	3.469	3.469	3.469	3.469	3.469	3.469	3.469	3.469	3.469	3.469	3.469	3.471	3.471	3.472	3.474	3.476	3.479	3.481	3.485	3.489	3.494	3.499	3.504	3.511	3.518	3.524	3.531	3.540	3.550	3.560	3.570	3.580	3.591	3.604	3.615	3.629	3.641	3.655	3.669	3.682	3.696	3.711	3.726	3.740	3.755	3.769	3.784	3.798	3.812	3.824	3.838	3.850	3.861	3.872	3.884	3.894	3.902	3.911	3.919	3.926	3.931	3.938	3.941	3.944	3.948	3.949	3.950	3.949	3.948	3.946	3.944	3.940	3.935	3.930	3.925	3.918	3.910	3.901	3.892	3.884	3.872	3.862	3.851	3.840	3.830	3.818	3.806	3.795	3.784	3.772	3.761	3.750	3.739	3.728	3.718	3.708	3.698	3.689	3.679	3.671	3.662	3.655	3.649	3.642	3.638	3.632	3.629	3.625	3.622	3.621	3.619	3.619	3.620	3.620	3.621	3.622	3.626	3.630	3.634	3.639	3.644	3.649	3.655	3.661	3.669	3.676	3.685	3.694	3.701	3.711	3.721	3.730	3.740	3.751	3.761	3.772	3.784	3.795	3.806	3.816	3.829	3.840	3.850	3.862	3.874	3.885	3.896	3.909	3.920	3.930	3.941	3.954	3.965	3.975	3.984	3.994	4.005	4.015	4.025	4.034	4.043	4.051	4.060	4.069	4.077	4.086	4.094	4.101	4.109	4.115	4.122	4.129	4.134	4.140	4.145	4.150	4.154	4.158	4.162	4.165	4.169	4.171	4.172	4.174	4.175	4.175	4.176	4.175	4.175	4.174	4.171	4.170	4.169	4.165	4.162	4.158	4.154	4.150	4.146	4.140	4.136	4.130	4.122	4.116	4.110	4.102	4.096	4.088	4.079	4.071	4.062	4.054	4.044	4.034	4.024	4.014	4.003	3.992	3.982	3.971	3.960	3.949	3.938	3.925	3.914	3.901	3.890	3.876	3.862	3.850	3.838	3.824	3.810	3.796	3.780	3.766	3.751	3.735	3.720	3.702	3.688	3.670	3.652	3.635	3.618	3.600	3.580	3.560	3.542	3.521	3.501	3.480	3.459	3.438	3.414	3.392	3.369	3.345	3.320	3.295	3.270	3.242	3.218	3.190	3.162	3.134	3.105	3.076	3.046	3.016	2.985	2.955	2.922	2.891	2.859	2.824	2.791	2.756	2.722	2.688	2.652	2.618	2.581	2.546	2.509	2.474	2.436	2.399	2.362	2.325	2.289	2.252	2.215	2.178	2.141	2.104	2.066	2.030	1.994	1.958	1.921	1.886	1.850	1.816	1.780	1.748	1.712	1.679	1.646	1.614	1.581	1.550	1.520	1.490	1.460	1.432	1.404	1.375	1.349	1.325	1.299	1.275	1.252	1.230	1.209	1.188	1.166	1.148	1.130	1.111	1.095	1.080	1.065	1.051	1.038	1.025	1.014	1.002	0.994	0.985	0.976	0.969	0.962	0.958	0.954	0.950	0.948	0.945	0.945	0.945	0.945	0.948	0.949	0.952	0.958	0.962	0.969	0.975	0.984	0.992	1.001	1.011	1.020	1.032	1.044	1.058	1.070	1.084	1.099	1.112	1.129	1.144	1.161	1.178	1.194	1.210	1.228	1.245	1.262	1.280	1.296	1.314	1.331	1.348	1.362	1.379	1.395	1.411	1.425	1.438	1.452	1.465	1.475	1.486	1.496	1.506	1.514	1.520	1.528	1.532	1.538	1.540	1.544	1.544	1.544	1.544	1.542	1.540	1.536	1.530	1.525	1.519	1.511	1.504	1.494	1.484	1.474	1.462	1.451	1.438	1.426	1.411	1.398	1.384	1.369	1.355	1.340	1.325	1.310	1.294	1.279	1.264	1.248	1.232	1.220	1.205	1.190	1.176	1.161	1.149	1.135	1.122	1.109	1.098	1.084	1.072	1.061	1.051	1.040	1.030	1.021	1.011	1.002	0.994	0.985	0.978	0.969	0.962	0.955	0.949	0.941	0.935	0.930	0.924	0.919	0.912	0.908	0.901	0.896	0.891	0.886	0.882	0.878	0.875	0.871	0.868	0.864	0.861	0.859	0.856	0.855	0.854	0.852	0.851	0.850	0.850	0.850	0.850	0.851	0.851	0.852	0.854	0.855	0.856	0.856	0.859	0.861	0.862	0.866	0.869	0.872	0.875	0.878	0.881	0.886	0.889	0.892	0.896	0.900	0.901	0.905	0.908	0.911	0.914	0.915	0.918	0.919	0.919	0.920	0.920	0.920	0.920	0.920	0.918	0.918	0.916	0.914	0.911	0.910	0.909	0.905	0.902	0.901	0.898	0.896	0.894	0.891	0.890	0.889	0.888	0.888	0.888	0.889	0.891	0.892	0.896	0.901	0.905	0.912	0.919	0.928	0.938	0.948	0.960	0.974	0.989	1.005	1.021	1.040	1.060	1.079	1.102	1.125	1.150	1.176	1.202	1.230	1.260	1.288	1.319	1.348	1.379	1.410	1.440	1.471	1.502	1.534	1.565	1.595	1.626	1.656	1.686	1.714	1.742	1.770	1.795	1.821	1.844	1.866	1.889	1.909	1.928	1.945	1.961	1.975	1.988	2.000	2.007	2.016	2.021	2.025	2.027	2.030	2.029	2.027	2.024	2.020	2.014	2.006	1.999	1.989	1.979	1.968	1.956	1.942	1.930	1.916	1.901	1.886	1.871	1.855	1.840	1.824	1.808	1.790	1.775	1.759	1.742	1.728	1.714	1.698	1.684	1.671	1.659	1.645	1.635	1.624	1.612	1.604	1.595	1.586	1.580	1.572	1.566	1.561	1.556	1.552	1.549	1.546	1.542	1.541	1.540	1.539	1.539	1.540	1.540	1.541	1.544	1.545	1.548	1.550	1.552	1.555	1.558	1.560	1.564	1.565	1.569	1.571	1.574	1.575	1.578	1.578	1.580	1.579	1.579	1.578	1.576	1.574	1.571	1.568	1.562	1.558	1.552	1.546	1.539	1.530	1.521	1.511	1.500	1.488	1.475	1.461	1.446	1.430	1.412	1.395	1.376	1.356	1.336	1.315	1.292	1.269	1.244	1.219	1.192	1.166	1.140	1.111	1.084	1.055	1.025	0.996	0.966	0.936	0.906	0.876	0.846	0.815	0.786	0.756	0.725	0.696	0.668	0.639	0.611	0.584	0.556	0.530	0.505	0.481	0.458	0.435	0.414	0.392	0.372	0.354	0.336	0.320	0.305	0.290	0.278	0.265	0.254	0.245	0.236	0.229	0.224	0.220	0.215	0.214	0.212	0.212	0.212	0.215	0.219	0.222	0.228	0.234	0.240	0.249	0.258	0.266	0.276	0.288	0.300	0.311	0.325	0.339	0.354	0.366	0.381	0.399	0.414	0.430	0.446	0.464	0.480	0.496	0.512	0.529	0.546	0.561	0.579	0.595	0.610	0.626	0.641	0.656	0.670	0.684	0.698	0.709	0.720	0.731	0.741	0.749	0.758	0.765	0.771	0.775	0.780	0.781	0.785	0.785	0.785	0.781	0.779	0.775	0.769	0.762	0.755	0.746	0.735	0.725	0.712	0.700	0.686	0.672	0.658	0.642	0.625	0.609	0.590	0.572	0.554	0.534	0.514	0.495	0.475	0.455	0.435	0.414	0.395	0.376	0.356	0.338	0.320	0.301	0.284	0.268	0.252	0.236	0.224	0.210	0.196	0.185	0.174	0.164	0.155	0.146	0.139	0.132	0.128	0.124	0.120	0.118	0.116	0.116	0.115	0.116	0.119	0.121	0.125	0.129	0.134	0.139	0.144	0.150	0.156	0.162	0.170	0.178	0.185	0.194	0.201	0.210	0.219	0.228	0.235	0.245	0.255	0.262	0.271	0.280	0.289	0.298	0.306	0.314	0.324	0.331	0.339	0.349	0.356	0.365	0.372	0.381	0.388	0.396	0.404	0.411	0.418	0.425	0.432	0.439	0.446	0.452	0.460	0.468	0.474	0.480	0.486	0.492	0.498	0.505	0.510	0.515	0.521	0.525	0.531	0.535	0.539	0.542	0.545	0.549	0.551	0.554	0.555	0.558	0.558	0.559	0.558	0.558	0.556	0.555	0.552	0.551	0.548	0.544	0.539	0.534	0.529	0.521	0.515	0.506	0.498	0.489	0.480	0.470	0.460	0.449	0.438	0.426	0.414	0.401	0.386	0.372	0.358	0.342	0.326	0.311	0.295	0.278	0.261	0.242	0.225	0.206	0.189	0.170	0.151	0.131	0.112	0.095	0.075	0.056	0.036	0.018	-0.002	-0.022	-0.041	-0.062	-0.081	-0.100	-0.120	-0.139	-0.159	-0.179	-0.199	-0.216	-0.236	-0.255	-0.274	-0.291	-0.310	-0.328	-0.345	-0.362	-0.380	-0.396	-0.412	-0.429	-0.445	-0.459	-0.472	-0.488	-0.501	-0.514	-0.525	-0.538	-0.548	-0.556	-0.565	-0.572	-0.580	-0.585	-0.590	-0.594	-0.595	-0.596	-0.596	-0.595	-0.592	-0.588	-0.582	-0.574	-0.565	-0.555	-0.542	-0.530	-0.514	-0.498	-0.479	-0.458	-0.435	-0.412	-0.388	-0.360	-0.331	-0.301	-0.269	-0.236	-0.201	-0.165	-0.128	-0.088	-0.048	-0.005	0.036	0.080	0.124	0.169	0.215	0.260	0.306	0.352	0.399	0.445	0.491	0.536	0.582	0.628	0.670	0.714	0.756	0.798	0.838	0.875	0.911	0.946	0.979	1.010	1.039	1.065	1.090	1.111	1.131	1.149	1.162	1.176	1.185	1.192	1.196	1.199	1.199	1.195	1.189	1.180	1.169	1.155	1.140	1.121	1.100	1.078	1.054	1.026	0.999	0.968	0.936	0.905	0.870	0.835	0.799	0.762	0.725	0.688	0.649	0.610	0.572	0.534	0.495	0.456	0.419	0.381	0.345	0.310	0.276	0.244	0.210	0.179	0.149	0.120	0.092	0.066	0.044	0.020	0.000	-0.019	-0.036	-0.051	-0.065	-0.076	-0.086	-0.095	-0.101	-0.106	-0.109	-0.110	-0.109	-0.108	-0.104	-0.099	-0.091	-0.084	-0.075	-0.064	-0.052	-0.040	-0.025	-0.011	0.006	0.022	0.041	0.060	0.080	0.100	0.121	0.142	0.165	0.188	0.210	0.234	0.256	0.281	0.304	0.329	0.354	0.378	0.402	0.426	0.450	0.474	0.498	0.522	0.545	0.568	0.589	0.611	0.632	0.652	0.672	0.691	0.710	0.728	0.745	0.760	0.774	0.788	0.801	0.811	0.822	0.831	0.840	0.849	0.855	0.859	0.860	0.864	0.864	0.864	0.861	0.859	0.854	0.848	0.839	0.831	0.821	0.810	0.798	0.782	0.769	0.752	0.736	0.719	0.700	0.681	0.661	0.640	0.620	0.598	0.576	0.555	0.532	0.510	0.488	0.466	0.445	0.422	0.401	0.381	0.361	0.342	0.325	0.308	0.292	0.279	0.265	0.254	0.242	0.234	0.225	0.219	0.215	0.212	0.210	0.211	0.212	0.218	0.224	0.231	0.240	0.251	0.262	0.278	0.292	0.310	0.329	0.349	0.370	0.394	0.416	0.444	0.470	0.498	0.525	0.555	0.585	0.616	0.648	0.679	0.710	0.742	0.775	0.808	0.839	0.870	0.902	0.934	0.962	0.994	1.022	1.050	1.079	1.105	1.131	1.156	1.180	1.204	1.225	1.246	1.265	1.284	1.300	1.316	1.330	1.344	1.356	1.365	1.376	1.384	1.390	1.395	1.398	1.401	1.401	1.401	1.400	1.396	1.392	1.386	1.379	1.371	1.361	1.352	1.341	1.329	1.315	1.300	1.285	1.268	1.250	1.232	1.212	1.194	1.172	1.151	1.129	1.105	1.082	1.058	1.032	1.006	0.980	0.952	0.925	0.898	0.869	0.839	0.810	0.781	0.750	0.721	0.690	0.659	0.629	0.596	0.565	0.534	0.501	0.470	0.439	0.406	0.375	0.344	0.312	0.281	0.250	0.219	0.189	0.158	0.128	0.098	0.069	0.039	0.010	-0.018	-0.045	-0.072	-0.099	-0.125	-0.150	-0.175	-0.199	-0.222	-0.244	-0.266	-0.286	-0.305	-0.325	-0.344	-0.360	-0.376	-0.392	-0.406	-0.419	-0.431	-0.442	-0.454	-0.462	-0.470	-0.479	-0.484	-0.489	-0.492	-0.496	-0.498	-0.499	-0.499	-0.499	-0.496	-0.494	-0.490	-0.486	-0.481	-0.475	-0.469	-0.462	-0.454	-0.446	-0.438	-0.429	-0.419	-0.410	-0.400	-0.389	-0.378	-0.368	-0.356	-0.346	-0.335	-0.322	-0.312	-0.302	-0.291	-0.281	-0.271	-0.261	-0.252	-0.244	-0.234	-0.226	-0.219	-0.211	-0.205	-0.199	-0.194	-0.190	-0.186	-0.182	-0.180	-0.179	-0.176	-0.176	-0.176	-0.178	-0.179	-0.180	-0.181	-0.184	-0.186	-0.190	-0.194	-0.199	-0.204	-0.209	-0.214	-0.220	-0.226	-0.232	-0.240	-0.246	-0.254	-0.260	-0.269	-0.276	-0.285	-0.292	-0.300	-0.309	-0.316	-0.324	-0.332	-0.340	-0.346	-0.354	-0.361	-0.370	-0.376	-0.384	-0.390	-0.396	-0.404	-0.409	-0.415	-0.421	-0.428	-0.432	-0.438	-0.444	-0.449	-0.452	-0.459	-0.464	-0.468	-0.472	-0.476	-0.479	-0.482	-0.486	-0.489	-0.491	-0.494	-0.495	-0.498	-0.499	-0.500	-0.500	-0.501	-0.502	-0.502	-0.502	-0.501	-0.500	-0.498	-0.496	-0.494	-0.491	-0.488	-0.484	-0.479	-0.474	-0.468	-0.462	-0.455	-0.449	-0.441	-0.434	-0.426	-0.418	-0.408	-0.398	-0.389	-0.379	-0.366	-0.355	-0.345	-0.332	-0.320	-0.308	-0.295	-0.282	-0.269	-0.255	-0.241	-0.229	-0.215	-0.201	-0.188	-0.174	-0.161	-0.146	-0.132	-0.120	-0.106	-0.094	-0.081	-0.069	-0.056	-0.045	-0.034	-0.021	-0.011	-0.001	0.010	0.020	0.029	0.039	0.048	0.056	0.065	0.074	0.080	0.088	0.095	0.101	0.106	0.112	0.118	0.121	0.126	0.129	0.132	0.136	0.138	0.140	0.142	0.144	0.145	0.145	0.145	0.145	0.145	0.145	0.142	0.141	0.139	0.136	0.134	0.130	0.128	0.122	0.118	0.114	0.109	0.105	0.099	0.094	0.089	0.082	0.078	0.071	0.066	0.059	0.052	0.046	0.039	0.032	0.025	0.019	0.011	0.005	-0.004	-0.010	-0.016	-0.024	-0.030	-0.038	-0.045	-0.051	-0.059	-0.066	-0.075	-0.081	-0.089	-0.096	-0.104	-0.111	-0.116	-0.125	-0.132	-0.140	-0.148	-0.156	-0.165	-0.172	-0.180	-0.189	-0.198	-0.205	-0.214	-0.222	-0.232	-0.241	-0.250	-0.259	-0.268	-0.275	-0.284	-0.292	-0.301	-0.310	-0.319	-0.328	-0.336	-0.345	-0.352	-0.361	-0.369	-0.376	-0.384	-0.391	-0.398	-0.405	-0.410	-0.415	-0.419	-0.424	-0.426	-0.429	-0.431	-0.431	-0.434	-0.431	-0.431	-0.429	-0.426	-0.421	-0.416	-0.409	-0.402	-0.392	-0.384	-0.372	-0.360	-0.348	-0.332	-0.316	-0.299	-0.281	-0.261	-0.241	-0.219	-0.195	-0.170	-0.145	-0.118	-0.089	-0.060	-0.029	0.004	0.036	0.070	0.104	0.139	0.175	0.211	0.250	0.288	0.326	0.366	0.405	0.446	0.488	0.528	0.569	0.610	0.652	0.694	0.736	0.778	0.818	0.860	0.900	0.939	0.979	1.018	1.056	1.094	1.131	1.168	1.202	1.239	1.272	1.305	1.336	1.366	1.398	1.425	1.452	1.479	1.504	1.529	1.552	1.574	1.595	1.614	1.632	1.650	1.665	1.680	1.694	1.706	1.718	1.729	1.738	1.745	1.754	1.760	1.765	1.769	1.772	1.775	1.778	1.779	1.779	1.779	1.779	1.776	1.774	1.772	1.769	1.765	1.761	1.756	1.751	1.748	1.742	1.736	1.732	1.726	1.722	1.716	1.711	1.706	1.702	1.698	1.692	1.688	1.684	1.680	1.676	1.675	1.672	1.669	1.668	1.666	1.666	1.666	1.666	1.666	1.668	1.669	1.671	1.674	1.676	1.679	1.682	1.686	1.691	1.695	1.699	1.704	1.708	1.711	1.718	1.720	1.726	1.730	1.735	1.740	1.744	1.748	1.751	1.754	1.758	1.760	1.762	1.764	1.765	1.766	1.766	1.766	1.765	1.764	1.762	1.760	1.758	1.755	1.750	1.744	1.740	1.734	1.728	1.721	1.714	1.706	1.699	1.691	1.682	1.675	1.666	1.658	1.650	1.641	1.632	1.624	1.616	1.609	1.600	1.594	1.586	1.581	1.575	1.571	1.566	1.564	1.562	1.560	1.559	1.560	1.561	1.564	1.568	1.572	1.578	1.585	1.594	1.602	1.614	1.625	1.638	1.651	1.668	1.682	1.699	1.716	1.736	1.755	1.776	1.798	1.820	1.842	1.865	1.888	1.911	1.935	1.959	1.984	2.007	2.031	2.056	2.079	2.102	2.125	2.148	2.169	2.190	2.210	2.230	2.249	2.266	2.284	2.299	2.314	2.326	2.338	2.349	2.358	2.366	2.371	2.376	2.380	2.381	2.382	2.381	2.380	2.376	2.372	2.365	2.358	2.349	2.338	2.326	2.314	2.300	2.284	2.269	2.252	2.234	2.215	2.196	2.175	2.152	2.131	2.108	2.084	2.060	2.035	2.010	1.985	1.960	1.934	1.908	1.881	1.855	1.828	1.802	1.775	1.749	1.721	1.695	1.669	1.642	1.616	1.590	1.562	1.538	1.511	1.486	1.460	1.434	1.409	1.384	1.359	1.334	1.309	1.284	1.258	1.234	1.208	1.184	1.159	1.134	1.109	1.084	1.059	1.034	1.008	0.982	0.956	0.930	0.904	0.878	0.850	0.825	0.799	0.770	0.745	0.718	0.691	0.662	0.636	0.609	0.581	0.554	0.526	0.500	0.474	0.446	0.421	0.395	0.369	0.345	0.320	0.298	0.272	0.251	0.229	0.208	0.185	0.166	0.148	0.129	0.112	0.095	0.081	0.066	0.054	0.041	0.031	0.021	0.012	0.005	-0.002	-0.008	-0.011	-0.014	-0.016	-0.016	-0.016	-0.016	-0.014	-0.011	-0.008	-0.001	0.002	0.009	0.016	0.022	0.031	0.039	0.048	0.056	0.066	0.075	0.085	0.095	0.106	0.116	0.126	0.135	0.145	0.155	0.164	0.172	0.181	0.189	0.196	0.204	0.209	0.215	0.221	0.225	0.229	0.232	0.236	0.238	0.239	0.240	0.241	0.241	0.242	0.242	0.240	0.239	0.238	0.236	0.234	0.232	0.230	0.228	0.225	0.222	0.221	0.220	0.219	0.219	0.216	0.216	0.218	0.220	0.221	0.224	0.228	0.232	0.238	0.244	0.250	0.259	0.269	0.279	0.291	0.304	0.318	0.334	0.351	0.368	0.388	0.408	0.430	0.452	0.476	0.501	0.528	0.554	0.581	0.610	0.640	0.671	0.702	0.735	0.766	0.800	0.834	0.868	0.901	0.936	0.970	1.005	1.039	1.072	1.108	1.140	1.171	1.205	1.236	1.266	1.296	1.326	1.352	1.379	1.404	1.429	1.450	1.471	1.491	1.509	1.525	1.541	1.554	1.566	1.576	1.584	1.591	1.596	1.599	1.600	1.600	1.599	1.596	1.592	1.585	1.578	1.569	1.560	1.549	1.536	1.524	1.510	1.495	1.480	1.465	1.449	1.432	1.416	1.399	1.382	1.365	1.349	1.332	1.318	1.302	1.288	1.274	1.260	1.249	1.238	1.228	1.218	1.209	1.202	1.198	1.194	1.191	1.189	1.189	1.190	1.194	1.198	1.204	1.210	1.219	1.229	1.240	1.251	1.264	1.279	1.295	1.311	1.328	1.345	1.364	1.382	1.402	1.422	1.442	1.464	1.481	1.502	1.522	1.542	1.562	1.580	1.599	1.618	1.634	1.650	1.665	1.680	1.692	1.705	1.715	1.724	1.731	1.738	1.742	1.746	1.748	1.748	1.746	1.744	1.738	1.734	1.725	1.715	1.704	1.691	1.679	1.662	1.648	1.630	1.611	1.592	1.571	1.551	1.529	1.506	1.484	1.460	1.436	1.412	1.390	1.366	1.342	1.320	1.296	1.274	1.252	1.231	1.211	1.190	1.172	1.155	1.138	1.122	1.109	1.096	1.084	1.075	1.065	1.059	1.052	1.049	1.046	1.044	1.045	1.046	1.050	1.055	1.061	1.069	1.079	1.090	1.102	1.115	1.129	1.145	1.161	1.179	1.198	1.216	1.238	1.258	1.279	1.302	1.325	1.348	1.371	1.396	1.420	1.445	1.470	1.494	1.519	1.544	1.570	1.595	1.620	1.645	1.670	1.695	1.719	1.744	1.766	1.791	1.815	1.839	1.862	1.885	1.909	1.931	1.954	1.978	2.000	2.021	2.044	2.065	2.088	2.110	2.131	2.154	2.176	2.198	2.219	2.242	2.264	2.288	2.310	2.332	2.355	2.378	2.400	2.422	2.446	2.469	2.491	2.514	2.538	2.560	2.582	2.605	2.628	2.650	2.672	2.694	2.715	2.736	2.758	2.779	2.798	2.818	2.836	2.856	2.874	2.890	2.908	2.924	2.939	2.954	2.969	2.981	2.994	3.005	3.016	3.026	3.035	3.044	3.052	3.059	3.065	3.070	3.075	3.080	3.082	3.086	3.088	3.089	3.090	3.090	3.090	3.089	3.088	3.088	3.086	3.084	3.080	3.079	3.076	3.072	3.069	3.068	3.064	3.060	3.056	3.054	3.050	3.048	3.044	3.041	3.039	3.035	3.032	3.029	3.028	3.024	3.020	3.018	3.014	3.010	3.008	3.004	3.000	2.996	2.994	2.989	2.984	2.980	2.974	2.969	2.962	2.956	2.949	2.942	2.934	2.926	2.916	2.908	2.896	2.886	2.875	2.864	2.851	2.838	2.822	2.808	2.792	2.776	2.759	2.741	2.722	2.704	2.686	2.666	2.646	2.626	2.606	2.585	2.565	2.542	2.522	2.501	2.480	2.459	2.436	2.416	2.396	2.375	2.355	2.335	2.316	2.298	2.281	2.262	2.246	2.232	2.216	2.204	2.191	2.179	2.169	2.159	2.151	2.144	2.138	2.132	2.129	2.126	2.124	2.124	2.124	2.126	2.129	2.132	2.138	2.144	2.151	2.160	2.169	2.178	2.188	2.200	2.211	2.224	2.238	2.250	2.264	2.278	2.292	2.306	2.322	2.336	2.350	2.365	2.380	2.395	2.409	2.422	2.434	2.448	2.459	2.470	2.480	2.490	2.499	2.506	2.514	2.520	2.526	2.530	2.532	2.535	2.538	2.536	2.535	2.534	2.530	2.525	2.519	2.511	2.502	2.494	2.482	2.471	2.458	2.444	2.430	2.412	2.395	2.378	2.359	2.338	2.316	2.294	2.272	2.249	2.225	2.199	2.175	2.149	2.124	2.098	2.070	2.044	2.016	1.990	1.962	1.935	1.909	1.882	1.855	1.829	1.804	1.779	1.754	1.730	1.705	1.682	1.660	1.639	1.618	1.598	1.580	1.561	1.544	1.529	1.514	1.500	1.486	1.475	1.465	1.455	1.448	1.440	1.432	1.428	1.424	1.420	1.418	1.416	1.416	1.418	1.419	1.421	1.426	1.430	1.438	1.444	1.451	1.460	1.470	1.479	1.490	1.501	1.514	1.525	1.539	1.552	1.566	1.579	1.594	1.609	1.622	1.638	1.654	1.668	1.682	1.698	1.712	1.728	1.741	1.758	1.771	1.786	1.801	1.815	1.829	1.840	1.854	1.866	1.876	1.888	1.899	1.909	1.918	1.926	1.935	1.941	1.949	1.955	1.960	1.965	1.966	1.970	1.971	1.974	1.974	1.972	1.971	1.970	1.968	1.965	1.961	1.958	1.951	1.946	1.941	1.934	1.926	1.919	1.911	1.902	1.895	1.885	1.876	1.868	1.859	1.849	1.840	1.831	1.821	1.814	1.805	1.796	1.789	1.781	1.775	1.769	1.762	1.758	1.754	1.750	1.746	1.744	1.742	1.741	1.742	1.744	1.745	1.749	1.752	1.758	1.765	1.771	1.779	1.789	1.798	1.809	1.820	1.832	1.846	1.861	1.876	1.892	1.909	1.925	1.942	1.962	1.981	2.002	2.022	2.044	2.065	2.086	2.109	2.132	2.154	2.178	2.200	2.224	2.246	2.269	2.292	2.315	2.339	2.361	2.384	2.406	2.429	2.450	2.472	2.494	2.514	2.535	2.555	2.575	2.592	2.611	2.629	2.646	2.662	2.678	2.692	2.706	2.721	2.734	2.745	2.756	2.766	2.776	2.785	2.794	2.800	2.806	2.811	2.815	2.819	2.822	2.824	2.824	2.824	2.822	2.820	2.818	2.814	2.809	2.802	2.796	2.788	2.779	2.769	2.758	2.746	2.734	2.720	2.706	2.691	2.675	2.659	2.641	2.624	2.606	2.588	2.568	2.548	2.528	2.506	2.486	2.465	2.444	2.421	2.399	2.376	2.354	2.332	2.310	2.288	2.266	2.244	2.224	2.201	2.181	2.161	2.140	2.121	2.101	2.084	2.065	2.047	2.030	2.014	1.999	1.984	1.970	1.956	1.942	1.931	1.920	1.909	1.899	1.890	1.881	1.874	1.866	1.859	1.854	1.849	1.844	1.840	1.838	1.835	1.832	1.831	1.830	1.830	1.829	1.829	1.830	1.831	1.832	1.835	1.836	1.839	1.842	1.845	1.849	1.852	1.856	1.861	1.864	1.868	1.872	1.876	1.880	1.882	1.888	1.891	1.895	1.898	1.900	1.904	1.908	1.910	1.912	1.915	1.916	1.918	1.920	1.920	1.921	1.921	1.921	1.922	1.920	1.920	1.919	1.916	1.915	1.912	1.909	1.906	1.902	1.898	1.894	1.889	1.884	1.878	1.871	1.865	1.858	1.850	1.841	1.834	1.825	1.816	1.806	1.796	1.785	1.775	1.764	1.754	1.741	1.730	1.718	1.706	1.694	1.680	1.668	1.654	1.640	1.628	1.612	1.599	1.585	1.571	1.558	1.542	1.529	1.514	1.500	1.485	1.470	1.455	1.441	1.428	1.412	1.399	1.382	1.369	1.355	1.341	1.326	1.312	1.299	1.285	1.272	1.260	1.245	1.231	1.220	1.206	1.192	1.179	1.166	1.152	1.139	1.125	1.111	1.099	1.085	1.072	1.058	1.045	1.030	1.015	1.000	0.985	0.969	0.954	0.938	0.921	0.904	0.888	0.869	0.851	0.834	0.815	0.796	0.776	0.758	0.736	0.716	0.695	0.672	0.651	0.630	0.608	0.585	0.561	0.539	0.515	0.491	0.468	0.444	0.421	0.398	0.374	0.350	0.328	0.305	0.282	0.260	0.239	0.216	0.196	0.176	0.156	0.138	0.119	0.101	0.086	0.070	0.055	0.042	0.030	0.020	0.009	0.001	-0.008	-0.012	-0.018	-0.021	-0.024	-0.026	-0.025	-0.025	-0.021	-0.016	-0.011	-0.005	0.004	0.012	0.024	0.035	0.049	0.064	0.078	0.095	0.111	0.130	0.150	0.169	0.189	0.210	0.232	0.254	0.278	0.300	0.325	0.349	0.372	0.398	0.422	0.446	0.471	0.496	0.520	0.545	0.570	0.592	0.616	0.639	0.661	0.684	0.705	0.726	0.748	0.768	0.786	0.805	0.822	0.840	0.856	0.874	0.889	0.904	0.919	0.932	0.946	0.959	0.971	0.982	0.994	1.004	1.012	1.022	1.031	1.039	1.046	1.054	1.060	1.066	1.072	1.079	1.085	1.089	1.094	1.099	1.102	1.108	1.111	1.115	1.119	1.122	1.128	1.130	1.134	1.139	1.142	1.146	1.151	1.155	1.161	1.165	1.170	1.176	1.182	1.189	1.195	1.202	1.210	1.219	1.226	1.236	1.246	1.255	1.266	1.278	1.289	1.301	1.314	1.328	1.341	1.356	1.371	1.388	1.404	1.421	1.440	1.459	1.478	1.496	1.518	1.539	1.561	1.584	1.605	1.629	1.652	1.678	1.704	1.729	1.755	1.782	1.810	1.836	1.864	1.891	1.921	1.949	1.978	2.007	2.036	2.066	2.095	2.125	2.155	2.184	2.212	2.242	2.271	2.300	2.328	2.356	2.384	2.411	2.439	2.465	2.491	2.516	2.542	2.566	2.590	2.614	2.635	2.658	2.679	2.699	2.719	2.738	2.755	2.772	2.788	2.804	2.818	2.830	2.842	2.852	2.864	2.871	2.880	2.888	2.895	2.900	2.905	2.909	2.912	2.915	2.916	2.918	2.916	2.916	2.915	2.912	2.909	2.906	2.902	2.896	2.891	2.888	2.881	2.875	2.870	2.862	2.856	2.850	2.842	2.835	2.829	2.821	2.815	2.809	2.801	2.795	2.788	2.782	2.775	2.770	2.764	2.759	2.754	2.749	2.744	2.740	2.735	2.731	2.728	2.724	2.720	2.716	2.711	2.709	2.704	2.701	2.698	2.694	2.690	2.686	2.681	2.678	2.672	2.668	2.661	2.656	2.650	2.642	2.635	2.626	2.616	2.608	2.598	2.586	2.574	2.562	2.550	2.535	2.520	2.505	2.488	2.470	2.452	2.434	2.414	2.395	2.374	2.352	2.330	2.309	2.285	2.262	2.238	2.214	2.189	2.164	2.140	2.115	2.090	2.065	2.041	2.015	1.991	1.968	1.944	1.920	1.898	1.875	1.854	1.832	1.812	1.794	1.774	1.758	1.740	1.725	1.710	1.696	1.684	1.672	1.661	1.651	1.644	1.636	1.631	1.625	1.621	1.618	1.615	1.614	1.615	1.615	1.616	1.619	1.622	1.628	1.632	1.639	1.646	1.655	1.664	1.672	1.682	1.692	1.704	1.715	1.726	1.739	1.751	1.764	1.778	1.790	1.804	1.818	1.832	1.845	1.860	1.874	1.886	1.901	1.916	1.930	1.942	1.958	1.971	1.984	1.998	2.010	2.022	2.035	2.045	2.058	2.069	2.079	2.089	2.099	2.106	2.114	2.122	2.130	2.136	2.142	2.148	2.152	2.154	2.158	2.159	2.160	2.161	2.161	2.159	2.158	2.155	2.152	2.148	2.141	2.136	2.129	2.121	2.111	2.102	2.091	2.081	2.069	2.055	2.041	2.026	2.011	1.995	1.978	1.960	1.941	1.922	1.904	1.885	1.864	1.844	1.821	1.800	1.779	1.756	1.732	1.710	1.686	1.664	1.640	1.616	1.592	1.569	1.546	1.522	1.500	1.478	1.454	1.431	1.410	1.390	1.369	1.349	1.328	1.309	1.290	1.271	1.254	1.238	1.221	1.205	1.191	1.178	1.164	1.151	1.140	1.131	1.120	1.112	1.105	1.100	1.094	1.090	1.085	1.082	1.080	1.079	1.080	1.080	1.082	1.086	1.090	1.095	1.100	1.106	1.115	1.124	1.134	1.144	1.155	1.168	1.180	1.194	1.210	1.225	1.240	1.259	1.275	1.295	1.314	1.332	1.351	1.372	1.392	1.414	1.435	1.458	1.480	1.502	1.526	1.550	1.572	1.598	1.621	1.646	1.670	1.694	1.718	1.742	1.766	1.790	1.814	1.836	1.860	1.884	1.906	1.929	1.950	1.970	1.991	2.013	2.033	2.052	2.071	2.090	2.108	2.124	2.141	2.156	2.171	2.186	2.200	2.211	2.224	2.235	2.245	100.000	5.000	2.000	1.000	5.000	0.000	0.000	0.000	0.000	0.000	0.000	0.000	0.000	0.000	0.000	0.000	0.000	0.000	2.800	2.808	2.814	2.821	2.828	2.835	2.841	2.848	2.855	2.860	2.866	2.872	2.876	2.882	2.886	2.891	2.896	2.900	2.905	2.908	2.911	2.915	2.918	2.920	2.922	2.924	2.926	2.926	2.928	2.929	2.929	2.929	2.929	2.928	2.926	2.925	2.925	2.924	2.921	2.919	2.916	2.914	2.911	2.909	2.905	2.902	2.899	2.895	2.890	2.886	2.882	2.878	2.872	2.868	2.860	2.854	2.848	2.841	2.834	2.826	2.819	2.810	2.801	2.791	2.782	2.772	2.761	2.750	2.739	2.728	2.714	2.701	2.688	2.674	2.660	2.645	2.629	2.614	2.598	2.579	2.562	2.545	2.525	2.506	2.486	2.468	2.448	2.426	2.406	2.384	2.362	2.341	2.319	2.296	2.274	2.251	2.228	2.206	2.182	2.159	2.136	2.112	2.090	2.068	2.044	2.021	1.999	1.976	1.955	1.932	1.911	1.890	1.869	1.849	1.830	1.810	1.790	1.771	1.754	1.735	1.719	1.701	1.685	1.669	1.654	1.639	1.624	1.610	1.596	1.584	1.572	1.560	1.549	1.536	1.526	1.516	1.508	1.499	1.490	1.481	1.474	1.466	1.459	1.452	1.445	1.440	1.434	1.428	1.422	1.418	1.414	1.410	1.406	1.402	1.399	1.395	1.392	1.390	1.388	1.385	1.382	1.381	1.379	1.376	1.374	1.372	1.371	1.369	1.368	1.365	1.364	1.362	1.360	1.359	1.356	1.355	1.352	1.351	1.349	1.346	1.342	1.341	1.338	1.334	1.331	1.326	1.321	1.318	1.314	1.308	1.301	1.296	1.290	1.284	1.276	1.269	1.261	1.254	1.245	1.236	1.226	1.216	1.206	1.196	1.185	1.175	1.162	1.151	1.139	1.126	1.112	1.099	1.086	1.072	1.058	1.042	1.029	1.014	1.000	0.984	0.969	0.954	0.940	0.924	0.909	0.894	0.880	0.864	0.849	0.835	0.820	0.805	0.792	0.778	0.765	0.751	0.739	0.725	0.712	0.700	0.689	0.676	0.665	0.654	0.644	0.632	0.621	0.612	0.602	0.592	0.584	0.574	0.565	0.556	0.548	0.540	0.532	0.526	0.519	0.511	0.504	0.498	0.491	0.485	0.479	0.472	0.466	0.461	0.456	0.451	0.446	0.442	0.439	0.434	0.430	0.426	0.424	0.421	0.419	0.418	0.415	0.415	0.414	0.414	0.415	0.416	0.419	0.421	0.424	0.428	0.432	0.438	0.444	0.450	0.458	0.466	0.475	0.484	0.494	0.506	0.519	0.531	0.545	0.559	0.574	0.590	0.606	0.622	0.641	0.660	0.679	0.699	0.720	0.741	0.762	0.785	0.806	0.830	0.852	0.875	0.899	0.922	0.946	0.969	0.991	1.015	1.038	1.060	1.084	1.105	1.126	1.149	1.170	1.190	1.210	1.229	1.249	1.266	1.282	1.300	1.316	1.331	1.345	1.359	1.371	1.382	1.394	1.404	1.414	1.421	1.430	1.436	1.442	1.448	1.452	1.456	1.459	1.462	1.464	1.465	1.466	1.466	1.468	1.466	1.465	1.464	1.461	1.460	1.458	1.455	1.454	1.450	1.448	1.445	1.444	1.441	1.439	1.439	1.436	1.436	1.435	1.434	1.435	1.435	1.436	1.438	1.439	1.442	1.446	1.450	1.454	1.459	1.466	1.472	1.480	1.489	1.496	1.508	1.518	1.530	1.541	1.555	1.569	1.584	1.599	1.614	1.631	1.648	1.665	1.684	1.702	1.722	1.741	1.761	1.782	1.804	1.825	1.848	1.869	1.891	1.915	1.938	1.960	1.982	2.006	2.030	2.052	2.075	2.098	2.120	2.141	2.164	2.186	2.206	2.229	2.249	2.268	2.289	2.308	2.324	2.342	2.361	2.378	2.394	2.409	2.425	2.440	2.454	2.466	2.480	2.492	2.504	2.515	2.526	2.536	2.545	2.554	2.562	2.570	2.578	2.585	2.591	2.598	2.602	2.609	2.614	2.618	2.622	2.628	2.631	2.634	2.639	2.641	2.644	2.646	2.650	2.652	2.654	2.658	2.658	2.660	2.664	2.665	2.666	2.669	2.671	2.674	2.675	2.678	2.680	2.681	2.684	2.685	2.686	2.689	2.691	2.694	2.695	2.698	2.700	2.701	2.704	2.708	2.710	2.712	2.715	2.719	2.721	2.724	2.728	2.731	2.734	2.739	2.742	2.746	2.751	2.755	2.760	2.766	2.770	2.775	2.780	2.785	2.790	2.795	2.801	2.806	2.811	2.816	2.821	2.826	2.831	2.835	2.839	2.842	2.846	2.850	2.854	2.856	2.859	2.860	2.862	2.862	2.862	2.861	2.860	2.858	2.854	2.849	2.844	2.839	2.831	2.824	2.814	2.804	2.792	2.781	2.766	2.751	2.736	2.718	2.699	2.680	2.659	2.638	2.614	2.590	2.565	2.540	2.512	2.484	2.455	2.425	2.394	2.361	2.330	2.298	2.264	2.230	2.196	2.160	2.126	2.091	2.055	2.019	1.984	1.949	1.914	1.878	1.844	1.810	1.776	1.744	1.711	1.679	1.649	1.619	1.589	1.561	1.534	1.508	1.482	1.459	1.435	1.414	1.392	1.372	1.355	1.338	1.321	1.306	1.294	1.281	1.270	1.261	1.252	1.245	1.240	1.234	1.231	1.229	1.228	1.226	1.228	1.229	1.231	1.232	1.238	1.241	1.246	1.252	1.260	1.266	1.275	1.284	1.291	1.300	1.309	1.319	1.329	1.338	1.349	1.358	1.369	1.379	1.388	1.398	1.408	1.416	1.425	1.434	1.442	1.450	1.458	1.464	1.470	1.475	1.480	1.484	1.488	1.491	1.494	1.494	1.495	1.495	1.494	1.492	1.491	1.488	1.485	1.480	1.475	1.470	1.462	1.456	1.448	1.440	1.430	1.420	1.409	1.399	1.386	1.374	1.362	1.349	1.334	1.320	1.306	1.290	1.275	1.259	1.242	1.228	1.211	1.194	1.179	1.161	1.145	1.129	1.114	1.098	1.080	1.064	1.049	1.032	1.016	1.001	0.986	0.971	0.958	0.944	0.929	0.918	0.904	0.892	0.880	0.869	0.859	0.848	0.838	0.829	0.820	0.811	0.804	0.798	0.790	0.785	0.779	0.774	0.770	0.768	0.765	0.764	0.762	0.762	0.761	0.762	0.765	0.768	0.770	0.772	0.778	0.781	0.786	0.792	0.799	0.805	0.814	0.821	0.830	0.840	0.849	0.861	0.872	0.884	0.896	0.909	0.922	0.938	0.951	0.966	0.981	0.998	1.015	1.030	1.049	1.066	1.084	1.101	1.120	1.139	1.159	1.179	1.198	1.218	1.238	1.260	1.280	1.301	1.322	1.345	1.366	1.389	1.411	1.434	1.456	1.478	1.500	1.524	1.545	1.568	1.589	1.611	1.634	1.655	1.678	1.700	1.721	1.741	1.764	1.785	1.805	1.825	1.845	1.864	1.882	1.901	1.919	1.936	1.952	1.968	1.984	1.999	2.013	2.026	2.040	2.051	2.064	2.075	2.085	2.095	2.102	2.111	2.118	2.126	2.131	2.136	2.141	2.145	2.148	2.151	2.154	2.155	2.156	2.158	2.158	2.159	2.158	2.156	2.155	2.155	2.154	2.152	2.150	2.148	2.146	2.145	2.142	2.141	2.139	2.138	2.138	2.135	2.135	2.134	2.132	2.132	2.132	2.132	2.132	2.134	2.134	2.135	2.136	2.139	2.140	2.142	2.145	2.148	2.151	2.154	2.156	2.160	2.164	2.166	2.169	2.172	2.175	2.178	2.180	2.184	2.185	2.188	2.189	2.191	2.192	2.195	2.195	2.196	2.196	2.198	2.199	2.198	2.198	2.196	2.196	2.195	2.194	2.192	2.191	2.189	2.188	2.185	2.182	2.180	2.178	2.175	2.172	2.170	2.169	2.165	2.164	2.162	2.160	2.159	2.159	2.159	2.159	2.159	2.160	2.161	2.162	2.165	2.168	2.171	2.175	2.180	2.185	2.191	2.199	2.206	2.215	2.225	2.234	2.245	2.256	2.270	2.284	2.298	2.312	2.329	2.344	2.362	2.380	2.400	2.420	2.440	2.462	2.484	2.506	2.530	2.555	2.579	2.604	2.630	2.655	2.682	2.709	2.736	2.764	2.791	2.819	2.848	2.875	2.902	2.930	2.958	2.985	3.014	3.040	3.068	3.092	3.120	3.144	3.169	3.191	3.214	3.236	3.256	3.275	3.294	3.312	3.328	3.341	3.356	3.368	3.378	3.388	3.395	3.400	3.406	3.409	3.410	3.410	3.408	3.405	3.399	3.394	3.385	3.375	3.362	3.350	3.338	3.322	3.305	3.286	3.268	3.249	3.228	3.205	3.182	3.160	3.135	3.110	3.084	3.059	3.032	3.006	2.980	2.954	2.928	2.901	2.876	2.851	2.826	2.802	2.779	2.756	2.734	2.712	2.692	2.674	2.655	2.638	2.621	2.606	2.592	2.579	2.568	2.558	2.549	2.540	2.532	2.526	2.522	2.520	2.518	2.516	2.515	2.516	2.518	2.520	2.524	2.528	2.532	2.538	2.545	2.551	2.558	2.564	2.572	2.580	2.588	2.595	2.602	2.610	2.619	2.625	2.632	2.640	2.646	2.652	2.659	2.665	2.669	2.674	2.679	2.682	2.685	2.688	2.689	2.690	2.691	2.692	2.692	2.691	2.692	2.691	2.690	2.689	2.686	2.685	2.681	2.680	2.678	2.675	2.672	2.670	2.668	2.665	2.664	2.661	2.660	2.659	2.659	2.658	2.659	2.659	2.661	2.661	2.664	2.666	2.670	2.675	2.679	2.684	2.690	2.696	2.702	2.711	2.719	2.728	2.736	2.746	2.756	2.768	2.779	2.790	2.801	2.815	2.826	2.839	2.850	2.864	2.876	2.888	2.901	2.914	2.926	2.939	2.951	2.962	2.975	2.986	2.998	3.009	3.019	3.029	3.039	3.048	3.056	3.066	3.074	3.081	3.089	3.096	3.101	3.109	3.114	3.119	3.124	3.129	3.132	3.136	3.140	3.142	3.145	3.148	3.150	3.152	3.152	3.155	3.155	3.156	3.156	3.158	3.156	3.158	3.156	3.158	3.156	3.156	3.155	3.155	3.152	3.151	3.150	3.148	3.145	3.141	3.139	3.136	3.132	3.128	3.124	3.119	3.112	3.108	3.102	3.095	3.088	3.080	3.074	3.065	3.056	3.048	3.038	3.029	3.018	3.008	2.996	2.986	2.975	2.964	2.951	2.941	2.928	2.916	2.905	2.894	2.882	2.870	2.859	2.849	2.839	2.826	2.818	2.808	2.799	2.790	2.781	2.774	2.766	2.760	2.754	2.749	2.742	2.740	2.736	2.734	2.731	2.730	2.730	2.730	2.730	2.731	2.734	2.736	2.740	2.744	2.748	2.751	2.758	2.762	2.769	2.774	2.780	2.786	2.792	2.800	2.806	2.811	2.818	2.824	2.830	2.836	2.841	2.848	2.851	2.856	2.861	2.864	2.869	2.871	2.875	2.878	2.880	2.882	2.884	2.886	2.888	2.889	2.890	2.890	2.891	2.892	2.894	2.895	2.898	2.899	2.900	2.902	2.906	2.909	2.912	2.916	2.921	2.926	2.932	2.940	2.948	2.956	2.965	2.975	2.986	2.999	3.011	3.025	3.039	3.056	3.072	3.090	3.109	3.129	3.149	3.171	3.192	3.216	3.239	3.264	3.288	3.312	3.339	3.365	3.391	3.418	3.444	3.471	3.498	3.524	3.550	3.575	3.602	3.628	3.651	3.676	3.700	3.722	3.745	3.768	3.786	3.808	3.825	3.842	3.859	3.875	3.888	3.901	3.912	3.924	3.932	3.940	3.946	3.951	3.955	3.959	3.961	3.962	3.961	3.961	3.958	3.955	3.950	3.946	3.940	3.934	3.925	3.918	3.909	3.900	3.890	3.881	3.870	3.860	3.849	3.839	3.828	3.816	3.806	3.795	3.785	3.775	3.765	3.756	3.746	3.738	3.730	3.720	3.712	3.706	3.699	3.692	3.686	3.679	3.674	3.668	3.662	3.658	3.654	3.649	3.645	3.640	3.636	3.632	3.629	3.625	3.620	3.616	3.611	3.608	3.604	3.598	3.591	3.586	3.580	3.572	3.566	3.558	3.549	3.540	3.530	3.519	3.508	3.496	3.484	3.471	3.456	3.441	3.425	3.408	3.391	3.372	3.355	3.335	3.315	3.296	3.275	3.255	3.234	3.212	3.190	3.169	3.148	3.126	3.105	3.085	3.064	3.044	3.025	3.005	2.986	2.968	2.950	2.934	2.916	2.901	2.888	2.874	2.860	2.849	2.839	2.829	2.820	2.814	2.808	2.804	2.800	2.796	2.796	2.796	2.798	2.799	2.802	2.808	2.812	2.820	2.826	2.835	2.845	2.855	2.868	2.879	2.891	2.904	2.918	2.932	2.946	2.960	2.976	2.990	3.006	3.022	3.039	3.054	3.070	3.086	3.101	3.116	3.132	3.146	3.162	3.176	3.191	3.205	3.219	3.231	3.244	3.258	3.269	3.281	3.292	3.304	3.315	3.326	3.336	3.346	3.358	3.368	3.378	3.386	3.396	3.405	3.412	3.422	3.430	3.439	3.448	3.455	3.464	3.472	3.480	3.488	3.496	3.504	3.512	3.521	3.529	3.538	3.546	3.554	3.562	3.570	3.579	3.586	3.595	3.602	3.611	3.619	3.628	3.635	3.642	3.650	3.658	3.664	3.670	3.676	3.682	3.688	3.694	3.699	3.704	3.709	3.712	3.715	3.719	3.720	3.722	3.725	3.726	3.728	3.728	3.728	3.726	3.725	3.722	3.720	3.718	3.714	3.710	3.705	3.701	3.695	3.689	3.682	3.675	3.668	3.660	3.650	3.642	3.631	3.622	3.612	3.601	3.590	3.580	3.569	3.556	3.545	3.532	3.521	3.508	3.495	3.481	3.468	3.455	3.441	3.429	3.415	3.402	3.389	3.376	3.364	3.351	3.338	3.325	3.312	3.300	3.289	3.275	3.264	3.252	3.241	3.230	3.219	3.208	3.199	3.188	3.178	3.168	3.158	3.149	3.138	3.129	3.120	3.111	3.101	3.094	3.085	3.075	3.068	3.058	3.049	3.039	3.029	3.019	3.010	2.999	2.988	2.976	2.964	2.952	2.939	2.926	2.911	2.898	2.881	2.865	2.849	2.830	2.811	2.792	2.771	2.751	2.729	2.706	2.682	2.659	2.634	2.609	2.582	2.555	2.529	2.501	2.471	2.442	2.412	2.382	2.351	2.320	2.289	2.256	2.224	2.192	2.159	2.126	2.094	2.061	2.029	1.998	1.965	1.934	1.901	1.871	1.840	1.811	1.782	1.752	1.725	1.698	1.671	1.645	1.619	1.595	1.572	1.549	1.526	1.505	1.485	1.465	1.448	1.429	1.414	1.398	1.382	1.370	1.356	1.344	1.334	1.324	1.314	1.305	1.298	1.291	1.285	1.280	1.275	1.271	1.268	1.265	1.262	1.261	1.260	1.259	1.260	1.259	1.260	1.262	1.264	1.266	1.270	1.272	1.276	1.281	1.286	1.292	1.298	1.302	1.309	1.315	1.322	1.330	1.338	1.344	1.352	1.360	1.369	1.379	1.388	1.396	1.406	1.416	1.426	1.435	1.445	1.455	1.465	1.474	1.482	1.492	1.501	1.511	1.520	1.528	1.536	1.544	1.551	1.556	1.564	1.568	1.574	1.578	1.580	1.582	1.582	1.584	1.584	1.582	1.579	1.575	1.570	1.565	1.558	1.550	1.540	1.530	1.518	1.504	1.490	1.474	1.458	1.440	1.420	1.401	1.380	1.358	1.335	1.310	1.286	1.259	1.232	1.204	1.175	1.146	1.116	1.088	1.056	1.025	0.995	0.964	0.934	0.902	0.874	0.844	0.814	0.785	0.758	0.730	0.702	0.678	0.654	0.629	0.606	0.585	0.565	0.546	0.529	0.512	0.498	0.484	0.472	0.461	0.454	0.446	0.440	0.435	0.434	0.431	0.432	0.434	0.438	0.442	0.449	0.455	0.464	0.472	0.484	0.495	0.507	0.521	0.535	0.549	0.562	0.579	0.595	0.610	0.626	0.642	0.659	0.674	0.690	0.704	0.719	0.732	0.746	0.759	0.771	0.781	0.791	0.800	0.808	0.815	0.821	0.826	0.829	0.830	0.831	0.830	0.829	0.825	0.821	0.815	0.809	0.800	0.790	0.780	0.769	0.755	0.742	0.726	0.711	0.694	0.676	0.658	0.639	0.620	0.600	0.580	0.559	0.538	0.518	0.496	0.475	0.452	0.432	0.411	0.391	0.370	0.350	0.330	0.311	0.292	0.274	0.255	0.238	0.221	0.205	0.190	0.175	0.161	0.149	0.136	0.125	0.114	0.104	0.094	0.085	0.078	0.070	0.064	0.058	0.052	0.046	0.042	0.039	0.035	0.031	0.030	0.028	0.026	0.025	0.024	0.022	0.022	0.022	0.022	0.024	0.024	0.024	0.025	0.026	0.028	0.028	0.029	0.030	0.030	0.031	0.032	0.032	0.032	0.034	0.034	0.034	0.034	0.034	0.034	0.032	0.032	0.032	0.031	0.031	0.030	0.029	0.029	0.028	0.026	0.026	0.025	0.024	0.022	0.021	0.020	0.019	0.018	0.016	0.015	0.014	0.012	0.012	0.011	0.010	0.010	0.010	0.011	0.011	0.011	0.012	0.014	0.016	0.019	0.021	0.024	0.028	0.032	0.036	0.042	0.049	0.056	0.064	0.072	0.081	0.092	0.104	0.116	0.129	0.141	0.156	0.172	0.189	0.208	0.226	0.245	0.266	0.286	0.310	0.332	0.358	0.382	0.410	0.436	0.465	0.494	0.522	0.554	0.584	0.616	0.649	0.681	0.714	0.748	0.782	0.816	0.851	0.886	0.920	0.955	0.990	1.025	1.060	1.096	1.130	1.164	1.198	1.230	1.264	1.296	1.328	1.359	1.390	1.419	1.448	1.475	1.502	1.528	1.552	1.576	1.600	1.622	1.644	1.664	1.681	1.700	1.716	1.731	1.746	1.759	1.771	1.782	1.792	1.800	1.808	1.815	1.820	1.825	1.829	1.831	1.832	1.835	1.836	1.834	1.834	1.831	1.829	1.824	1.820	1.815	1.810	1.804	1.796	1.790	1.782	1.775	1.766	1.759	1.750	1.740	1.731	1.722	1.712	1.704	1.694	1.685	1.674	1.662	1.654	1.642	1.634	1.622	1.614	1.604	1.592	1.582	1.574	1.564	1.555	1.545	1.535	1.526	1.518	1.509	1.500	1.492	1.482	1.475	1.468	1.460	1.452	1.444	1.436	1.429	1.422	1.415	1.410	1.404	1.398	1.392	1.386	1.381	1.378	1.372	1.368	1.362	1.360	1.356	1.352	1.350	1.348	1.345	1.344	1.342	1.342	1.341	1.342	1.344	1.344	1.346	1.348	1.351	1.354	1.359	1.364	1.369	1.375	1.381	1.388	1.395	1.404	1.411	1.421	1.430	1.440	1.451	1.462	1.474	1.486	1.499	1.512	1.525	1.539	1.551	1.566	1.580	1.594	1.609	1.622	1.636	1.651	1.665	1.680	1.694	1.708	1.721	1.735	1.748	1.760	1.771	1.781	1.794	1.802	1.812	1.821	1.829	1.836	1.842	1.849	1.854	1.858	1.861	1.864	1.866	1.868	1.868	1.868	1.868	1.866	1.864	1.860	1.858	1.854	1.849	1.845	1.841	1.838	1.832	1.828	1.822	1.818	1.814	1.809	1.805	1.802	1.799	1.796	1.794	1.792	1.792	1.792	1.794	1.795	1.800	1.804	1.809	1.816	1.824	1.832	1.842	1.854	1.866	1.880	1.895	1.911	1.928	1.945	1.965	1.986	2.007	2.030	2.054	2.078	2.102	2.129	2.155	2.181	2.209	2.236	2.266	2.294	2.322	2.351	2.380	2.409	2.439	2.466	2.495	2.524	2.550	2.578	2.604	2.629	2.654	2.678	2.701	2.724	2.744	2.764	2.782	2.800	2.816	2.831	2.845	2.860	2.871	2.881	2.892	2.900	2.908	2.914	2.919	2.922	2.925	2.928	2.928	2.928	2.925	2.924	2.920	2.918	2.912	2.908	2.902	2.896	2.889	2.882	2.875	2.869	2.861	2.852	2.844	2.836	2.829	2.821	2.814	2.806	2.800	2.792	2.786	2.780	2.775	2.769	2.764	2.759	2.755	2.751	2.749	2.746	2.745	2.744	2.744	2.742	2.744	2.745	2.748	2.749	2.751	2.756	2.759	2.764	2.768	2.772	2.778	2.782	2.789	2.794	2.800	2.808	2.815	2.820	2.828	2.834	2.840	2.845	2.850	2.856	2.860	2.866	2.870	2.872	2.878	2.879	2.882	2.882	2.885	2.885	2.885	2.885	2.882	2.881	2.878	2.875	2.871	2.866	2.860	2.854	2.848	2.840	2.832	2.824	2.812	2.802	2.792	2.781	2.770	2.758	2.744	2.732	2.719	2.705	2.692	2.679	2.665	2.652	2.638	2.625	2.612	2.599	2.586	2.574	2.561	2.550	2.539	2.530	2.520	2.510	2.502	2.495	2.489	2.481	2.478	2.474	2.471	2.469	2.469	2.469	2.471	2.474	2.478	2.482	2.489	2.495	2.504	2.512	2.522	2.535	2.548	2.560	2.574	2.588	2.604	2.619	2.636	2.654	2.671	2.689	2.706	2.725	2.742	2.761	2.781	2.799	2.816	2.835	2.851	2.869	2.884	2.900	2.914	2.926	2.938	2.949	2.959	2.966	2.974	2.979	2.982	2.984	2.985	2.984	2.981	2.978	2.970	2.962	2.952	2.941	2.926	2.911	2.894	2.874	2.852	2.830	2.805	2.779	2.749	2.719	2.686	2.654	2.619	2.582	2.546	2.509	2.470	2.430	2.389	2.346	2.304	2.260	2.218	2.174	2.130	2.088	2.042	2.000	1.958	1.916	1.875	1.835	1.795	1.755	1.718	1.681	1.646	1.611	1.579	1.548	1.518	1.490	1.464	1.440	1.418	1.398	1.379	1.361	1.346	1.334	1.322	1.312	1.306	1.300	1.296	1.294	1.295	1.295	1.299	1.302	1.310	1.318	1.326	1.336	1.349	1.361	1.374	1.389	1.404	1.420	1.436	1.454	1.470	1.488	1.506	1.524	1.542	1.561	1.579	1.596	1.614	1.631	1.648	1.664	1.679	1.694	1.708	1.721	1.732	1.745	1.755	1.765	1.774	1.781	1.790	1.796	1.801	1.808	1.811	1.815	1.818	1.819	1.820	1.820	1.820	1.820	1.819	1.818	1.816	1.814	1.811	1.809	1.806	1.805	1.801	1.799	1.795	1.794	1.791	1.789	1.786	1.785	1.781	1.780	1.779	1.778	1.778	1.779	1.779	1.779	1.780	1.782	1.784	1.788	1.790	1.794	1.796	1.801	1.804	1.809	1.814	1.819	1.824	1.829	1.834	1.839	1.845	1.850	1.856	1.860	1.865	1.870	1.875	1.878	1.882	1.885	1.890	1.891	1.894	1.896	1.898	1.898	1.899	1.899	1.898	1.895	1.894	1.891	1.888	1.884	1.879	1.872	1.868	1.861	1.854	1.845	1.838	1.829	1.820	1.810	1.800	1.791	1.780	1.769	1.758	1.748	1.735	1.724	1.711	1.700	1.688	1.676	1.664	1.652	1.641	1.631	1.620	1.610	1.600	1.590	1.581	1.572	1.564	1.556	1.549	1.544	1.538	1.532	1.529	1.526	1.522	1.521	1.520	1.521	1.521	1.524	1.526	1.529	1.534	1.539	1.544	1.551	1.559	1.569	1.578	1.589	1.600	1.611	1.625	1.639	1.654	1.669	1.685	1.702	1.720	1.739	1.758	1.778	1.798	1.819	1.840	1.862	1.885	1.908	1.931	1.954	1.979	2.004	2.027	2.052	2.078	2.104	2.129	2.155	2.179	2.205	2.230	2.255	2.280	2.305	2.330	2.354	2.379	2.402	2.428	2.450	2.474	2.496	2.518	2.540	2.560	2.580	2.599	2.618	2.636	2.652	2.670	2.685	2.700	2.712	2.726	2.738	2.749	2.760	2.769	2.778	2.785	2.791	2.798	2.802	2.806	2.809	2.810	2.811	2.812	2.811	2.810	2.808	2.805	2.800	2.796	2.791	2.784	2.778	2.771	2.762	2.754	2.744	2.735	2.724	2.712	2.701	2.689	2.676	2.662	2.650	2.636	2.621	2.606	2.591	2.575	2.559	2.544	2.526	2.510	2.494	2.476	2.459	2.441	2.424	2.406	2.388	2.369	2.351	2.332	2.314	2.295	2.276	2.258	2.239	2.220	2.202	2.184	2.166	2.148	2.129	2.111	2.094	2.076	2.059	2.041	2.025	2.009	1.992	1.978	1.964	1.949	1.935	1.921	1.909	1.896	1.885	1.874	1.864	1.855	1.846	1.839	1.831	1.826	1.821	1.816	1.812	1.810	1.808	1.808	1.806	1.809	1.810	1.814	1.818	1.821	1.828	1.834	1.841	1.850	1.860	1.870	1.879	1.891	1.904	1.916	1.929	1.944	1.959	1.974	1.991	2.006	2.025	2.042	2.061	2.079	2.099	2.119	2.139	2.159	2.180	2.200	2.222	2.244	2.266	2.289	2.310	2.332	2.356	2.379	2.402	2.426	2.449	2.474	2.496	2.521	2.545	2.569	2.592	2.615	2.639	2.664	2.688	2.711	2.734	2.759	2.782	2.806	2.830	2.854	2.876	2.899	2.922	2.945	2.968	2.990	3.012	3.035	3.058	3.078	3.099	3.120	3.141	3.161	3.182	3.202	3.221	3.241	3.260	3.279	3.298	3.316	3.334	3.351	3.369	3.386	3.402	3.418	3.434	3.448	3.462	3.478	3.491	3.505	3.520	3.532	3.546	3.559	3.572	3.585	3.598	3.610	3.624	3.636	3.649	3.662	3.675	3.688	3.701	3.712	3.726	3.739	3.751	3.764	3.778	3.790	3.802	3.816	3.829	3.842	3.854	3.868	3.881	3.892	3.905	3.919	3.931	3.944	3.955	3.966	3.979	3.990	4.000	4.011	4.020	4.030	4.039	4.046	4.055	4.060	4.066	4.071	4.075	4.077	4.081	4.081	4.082	4.081	4.077	4.076	4.071	4.065	4.060	4.052	4.043	4.032	4.022	4.009	3.995	3.981	3.965	3.949	3.931	3.911	3.892	3.870	3.849	3.826	3.802	3.778	3.751	3.726	3.699	3.672	3.644	3.616	3.586	3.558	3.528	3.499	3.470	3.440	3.410	3.381	3.352	3.322	3.295	3.268	3.239	3.212	3.185	3.160	3.134	3.109	3.085	3.062	3.040	3.019	2.999	2.979	2.961	2.944	2.928	2.912	2.898	2.885	2.872	2.861	2.852	2.844	2.835	2.830	2.824	2.820	2.816	2.814	2.812	2.812	2.812	2.816	2.818	2.821	2.826	2.831	2.838	2.845	2.852	2.861	2.871	2.880	2.891	2.902	2.915	2.926	2.940	2.954	2.969	2.982	2.998	3.014	3.030	3.045	3.062	3.079	3.095	3.112	3.129	3.146	3.164	3.179	3.195	3.212	3.229	3.245	3.260	3.276	3.291	3.308	3.321	3.338	3.350	3.365	3.378	3.390	3.402	3.412	3.424	3.432	3.441	3.449	3.454	3.461	3.465	3.468	3.470	3.470	3.470	3.469	3.466	3.462	3.459	3.451	3.445	3.438	3.428	3.418	3.406	3.392	3.380	3.365	3.350	3.334	3.315	3.298	3.279	3.258	3.239	3.218	3.196	3.174	3.152	3.130	3.108	3.085	3.061	3.039	3.016	2.995	2.972	2.951	2.930	2.910	2.890	2.871	2.852	2.836	2.819	2.802	2.788	2.775	2.762	2.750	2.739	2.728	2.718	2.711	2.702	2.696	2.691	2.685	2.682	2.679	2.676	2.675	2.672	2.671	2.672	2.671	2.672	2.674	2.674	2.675	2.676	2.676	2.678	2.678	2.678	2.676	2.676	2.674	2.672	2.670	2.668	2.664	2.659	2.654	2.648	2.640	2.632	2.624	2.614	2.604	2.592	2.580	2.568	2.555	2.540	2.525	2.510	2.495	2.479	2.461	2.444	2.426	2.410	2.392	2.375	2.358	2.340	2.321	2.304	2.286	2.270	2.254	2.239	2.224	2.211	2.198	2.185	2.174	2.164	2.155	2.146	2.140	2.134	2.129	2.126	2.124	2.121	2.121	2.122	2.125	2.128	2.131	2.136	2.142	2.150	2.158	2.165	2.175	2.184	2.194	2.205	2.216	2.228	2.239	2.250	2.262	2.274	2.285	2.295	2.306	2.316	2.326	2.335	2.342	2.350	2.358	2.361	2.366	2.371	2.372	2.374	2.374	2.372	2.370	2.366	2.361	2.355	2.348	2.340	2.330	2.320	2.308	2.296	2.282	2.269	2.254	2.239	2.221	2.205	2.188	2.170	2.151	2.132	2.114	2.095	2.076	2.058	2.039	2.021	2.002	1.985	1.968	1.952	1.938	1.922	1.909	1.896	1.885	1.875	1.865	1.856	1.850	1.845	1.840	1.838	1.834	1.834	1.835	1.836	1.840	1.844	1.850	1.856	1.864	1.872	1.882	1.894	1.905	1.918	1.930	1.945	1.960	1.974	1.990	2.006	2.022	2.039	2.055	2.072	2.090	2.108	2.124	2.140	2.158	2.172	2.190	2.205	2.220	2.235	2.249	2.262	2.275	2.288	2.300	2.310	2.321	2.330	2.339	2.346	2.355	2.361	2.368	2.372	2.378	2.381	2.385	2.386	2.389	2.390	2.390	2.391	2.391	2.390	2.388	2.385	2.382	2.380	2.376	2.372	2.368	2.364	2.359	2.352	2.346	2.340	2.334	2.326	2.320	2.312	2.304	2.296	2.288	2.279	2.271	2.261	2.252	2.242	2.232	2.222	2.212	2.202	2.191	2.181	2.170	2.159	2.148	2.135	2.124	2.111	2.099	2.088	2.075	2.062	2.050	2.038	2.025	2.011	1.999	1.986	1.972	1.959	1.948	1.932	1.920	1.908	1.894	1.880	1.868	1.854	1.840	1.828	1.814	1.800	1.785	1.772	1.759	1.744	1.730	1.715	1.701	1.688	1.672	1.659	1.644	1.629	1.612	1.598	1.581	1.565	1.549	1.531	1.515	1.496	1.479	1.461	1.444	1.425	1.406	1.388	1.369	1.349	1.329	1.310	1.291	1.270	1.250	1.230	1.209	1.189	1.168	1.149	1.129	1.108	1.089	1.069	1.049	1.029	1.010	0.992	0.972	0.955	0.938	0.921	0.905	0.889	0.875	0.860	0.846	0.834	0.821	0.810	0.799	0.788	0.779	0.770	0.762	0.756	0.750	0.744	0.739	0.736	0.732	0.731	0.729	0.728	0.729	0.729	0.730	0.731	0.734	0.736	0.740	0.742	0.746	0.750	0.755	0.760	0.764	0.770	0.775	0.780	0.786	0.790	0.795	0.800	0.804	0.809	0.812	0.818	0.820	0.824	0.828	0.830	0.831	0.834	0.835	0.836	0.836	0.838	0.836	0.836	0.834	0.832	0.830	0.828	0.824	0.820	0.816	0.812	0.806	0.802	0.795	0.790	0.784	0.778	0.771	0.765	0.758	0.751	0.745	0.739	0.731	0.725	0.719	0.711	0.704	0.698	0.690	0.684	0.676	0.669	0.662	0.656	0.650	0.645	0.640	0.635	0.630	0.626	0.621	0.618	0.615	0.611	0.610	0.606	0.605	0.604	0.602	0.601	0.601	0.602	0.602	0.604	0.606	0.609	0.611	0.615	0.619	0.624	0.629	0.634	0.641	0.648	0.655	0.664	0.672	0.682	0.692	0.705	0.718	0.731	0.745	0.760	0.776	0.794	0.811	0.831	0.851	0.872	0.895	0.919	0.942	0.969	0.995	1.024	1.052	1.082	1.112	1.144	1.178	1.211	1.248	1.284	1.321	1.359	1.399	1.439	1.480	1.521	1.564	1.608	1.651	1.695	1.740	1.785	1.830	1.876	1.921	1.968	2.014	2.059	2.104	2.151	2.195	2.239	2.282	2.325	2.366	2.409	2.449	2.488	2.525	2.561	2.596	2.631	2.664	2.695	2.724	2.751	2.778	2.800	2.822	2.844	2.861	2.878	2.891	2.904	2.914	2.921	2.928	2.931	2.932	2.932	2.930	2.926	2.919	2.912	2.902	2.890	2.876	2.864	2.846	2.829	2.810	2.790	2.769	2.746	2.721	2.696	2.671	2.642	2.616	2.588	2.560	2.530	2.502	2.472	2.444	2.415	2.386	2.358	2.329	2.301	2.275	2.248	2.221	2.196	2.171	2.148	2.124	2.102	2.081	2.061	2.042	2.024	2.009	1.992	1.980	1.968	1.955	1.945	1.936	1.928	1.921	1.916	1.912	1.910	1.909	1.909	1.910	1.914	1.918	1.921	1.928	1.935	1.942	1.951	1.962	1.972	1.985	1.998	2.011	2.025	2.041	2.056	2.072	2.090	2.106	2.124	2.142	2.161	2.180	2.199	2.219	2.240	2.260	2.280	2.301	2.321	2.342	2.364	2.384	2.404	2.425	2.446	2.466	2.486	2.506	2.526	2.546	2.564	2.584	2.601	2.618	2.635	2.651	2.668	2.684	2.699	2.712	2.725	2.739	2.751	2.762	2.772	2.782	2.791	2.799	2.808	2.812	2.819	2.824	2.828	2.831	2.832	2.835	2.835	2.835	2.834	2.830	2.829	2.824	2.819	2.814	2.808	2.800	2.792	2.784	2.774	2.765	2.754	2.744	2.732	2.721	2.710	2.699	2.685	2.674	2.661	2.649	2.636	2.624	2.611	2.599	2.586	2.574	2.561	2.550	2.539	2.528	2.518	2.506	2.498	2.489	2.480	2.471	2.464	2.456	2.449	2.442	2.436	2.431	2.426	2.421	2.418	2.414	2.410	2.408	2.405	2.402	2.401	2.400	2.399	2.396	2.395	2.395	2.394	2.392	2.392	2.391	2.391	2.390	2.389	2.388	2.388	2.386	2.385	2.384	2.382	2.382	2.380	2.379	2.378	2.376	2.375	2.374	2.372	2.372	2.371	2.370	2.369	2.369	2.369	2.368	2.368	2.368	2.369	2.370	2.371	2.372	2.375	2.379	2.381	2.385	2.388	2.392	2.398	2.404	2.410	2.416	2.424	2.431	2.440	2.448	2.456	2.465	2.475	2.485	2.495	2.505	2.516	2.526	2.538	2.548	2.559	2.569	2.580	2.590	2.600	2.609	2.619	2.628	2.636	2.645	2.654	2.660	2.668	2.674	2.679	2.682	2.686	2.690	2.692	2.692	2.694	2.694	2.691	2.690	2.688	2.684	2.680	2.674	2.668	2.662	2.655	2.646	2.639	2.630	2.620	2.610	2.600	2.589	2.578	2.566	2.555	2.542	2.529	2.516	2.504	2.490	2.476	2.464	2.450	2.438	2.424	2.411	2.398	2.385	2.371	2.360	2.346	2.334	2.321	2.310	2.298	2.285	2.272	2.261	2.250	2.238	2.226	2.215	2.204	2.192	2.182	2.171	2.161	2.150	2.140	2.130	2.120	2.109	2.100	2.089	2.079	2.069	2.059	2.050	2.040	2.030	2.020	2.010	2.001	1.991	1.982	1.972	1.964	1.955	1.946	1.938	1.929	1.920	1.912	1.904	1.896	1.888	1.880	1.872	1.866	1.859	1.851	1.844	1.838	1.830	1.824	1.818	1.812	1.806	1.800	1.794	1.789	1.784	1.778	1.772	1.766	1.760	1.755	1.750	1.745	1.741	1.736	1.732	1.726	1.722	1.718	1.712	1.709	1.704	1.700	1.695	1.691	1.688	1.685	1.681	1.679	1.675	1.674	1.672	1.672	1.671	1.670	1.671	1.670	1.671	1.672	1.675	1.679	1.682	1.688	1.691	1.698	1.705	1.712	1.721	1.730	1.740	1.752	1.765	1.778	1.791	1.808	1.822	1.840	1.858	1.876	1.894	1.914	1.935	1.956	1.978	2.000	2.022	2.046	2.071	2.094	2.119	2.144	2.169	2.195	2.220	2.246	2.271	2.296	2.321	2.346	2.371	2.395	2.419	2.441	2.462	2.484	2.504	2.524	2.542	2.560	2.578	2.592	2.605	2.618	2.629	2.639	2.646	2.654	2.659	2.661	2.664	2.664	2.662	2.660	2.654	2.648	2.639	2.630	2.619	2.604	2.589	2.571	2.552	2.531	2.509	2.485	2.460	2.432	2.405	2.375	2.344	2.312	2.279	2.245	2.209	2.172	2.135	2.098	2.058	2.019	1.979	1.938	1.898	1.856	1.815	1.775	1.734	1.692	1.652	1.612	1.572	1.532	1.495	1.458	1.421	1.386	1.351	1.319	1.288	1.256	1.228	1.201	1.175	1.150	1.128	1.108	1.090	1.072	1.058	1.044	1.032	1.022	1.016	1.010	1.006	1.005	1.006	1.008	1.012	1.019	1.028	1.038	1.049	1.061	1.076	1.094	1.111	1.131	1.151	1.172	1.198	1.221	1.246	1.272	1.300	1.328	1.356	1.385	1.415	1.444	1.474	1.505	1.535	1.565	1.595	1.624	1.654	1.684	1.712	1.740	1.769	1.796	1.824	1.849	1.874	1.899	1.922	1.946	1.969	1.989	2.010	2.031	2.050	2.068	2.086	2.101	2.116	2.131	2.145	2.159	2.170	2.182	2.192	2.202	2.212	2.221	2.230	2.238	2.245	2.252	2.258	2.265	2.270	2.275	2.281	2.286	2.291	2.295	2.300	2.304	2.309	2.314	2.319	2.324	2.328	2.334	2.339	2.344	2.349	2.355	2.362	2.369	2.376	2.384	2.392	2.401	2.410	2.420	2.430	2.441	2.451	2.464	2.475	2.489	2.501	2.516	2.531	2.546	2.562	2.579	2.596	2.612	2.631	2.650	2.669	2.689	2.710	2.729	2.750	2.772	2.794	2.816	2.839	2.860	2.882	2.906	2.929	2.952	2.976	2.999	3.021	3.045	3.068	3.090	3.112	3.135	3.156	3.178	3.199	3.220	3.240	3.260	3.279	3.298	3.316	3.334	3.350	3.366	3.381	3.395	3.409	3.421	3.432	3.442	3.452	3.461	3.469	3.475	3.481	3.486	3.490	3.491	3.492	3.492	3.491	3.489	3.486	3.482	3.478	3.471	3.464	3.456	3.448	3.436	3.425	3.414	3.401	3.386	3.372	3.356	3.340	3.322	3.304	3.285	3.265	3.246	3.225	3.204	3.181	3.159	3.135	3.111	3.088	3.061	3.036	3.011	2.984	2.958	2.931	2.905	2.878	2.850	2.822	2.795	2.768	2.740	2.714	2.686	2.660	2.631	2.604	2.578	2.550	2.525	2.498	2.472	2.446	2.421	2.396	2.372	2.348	2.325	2.302	2.279	2.258	2.235	2.215	2.195	2.175	2.158	2.140	2.122	2.106	2.090	2.074	2.060	2.046	2.035	2.022	2.011	2.000	1.991	1.981	1.974	1.966	1.959	1.954	1.949	1.944	1.940	1.936	1.935	1.931	1.930	1.929	1.929	1.928	1.928	1.928	1.929	1.930	1.931	1.932	1.934	1.936	1.936	1.938	1.940	1.941	1.942	1.944	1.946	1.948	1.949	1.950	1.950	1.951	1.951	1.951	1.952	1.951	1.951	1.950	1.950	1.949	1.948	1.946	1.945	1.944	1.944	1.944	1.942	1.941	1.940	1.940	1.940	1.940	1.940	1.941	1.942	1.944	1.946	1.949	1.951	1.956	1.960	1.965	1.971	1.978	1.985	1.992	2.001	2.011	2.021	2.033	2.044	2.058	2.071	2.085	2.100	2.116	2.134	2.151	2.170	2.189	2.209	2.229	2.249	2.270	2.292	2.315	2.336	2.361	2.384	2.408	2.432	2.455	2.480	2.505	2.529	2.554	2.578	2.601	2.626	2.649	2.671	2.695	2.718	2.739	2.761	2.781	2.801	2.821	2.840	2.859	2.876	2.894	2.910	2.926	2.940	2.955	2.968	2.981	2.992	3.004	3.014	3.022	3.032	3.040	3.046	3.052	3.059	3.062	3.068	3.071	3.075	3.078	3.080	3.082	3.082	3.084	3.085	3.084	3.084	3.084	3.082	3.081	3.081	3.080	3.078	3.076	3.075	3.074	3.075	3.074	3.074	3.074	3.074	3.074	3.075	3.076	3.079	3.080	3.085	3.088	3.092	3.096	3.101	3.106	3.114	3.120	3.128	3.136	3.145	3.155	3.165	3.176	3.188	3.200	3.211	3.224	3.238	3.250	3.264	3.278	3.291	3.305	3.319	3.334	3.346	3.361	3.375	3.388	3.400	3.412	3.425	3.436	3.448	3.458	3.468	3.476	3.484	3.491	3.496	3.501	3.506	3.509	3.511	3.512	3.512	3.511	3.510	3.506	3.502	3.498	3.490	3.484	3.476	3.468	3.459	3.448	3.438	3.426	3.415	3.402	3.390	3.378	3.364	3.351	3.338	3.325	3.312	3.300	3.286	3.274	3.261	3.250	3.240	3.230	3.221	3.211	3.204	3.196	3.190	3.184	3.181	3.176	3.175	3.174	3.172	3.172	3.175	3.178	3.181	3.185	3.191	3.196	3.202	3.211	3.220	3.229	3.238	3.249	3.259	3.270	3.281	3.292	3.305	3.316	3.330	3.341	3.354	3.366	3.379	3.391	3.402	3.415	3.426	3.436	3.448	3.458	3.468	3.476	3.486	3.494	3.502	3.510	3.518	3.525	3.531	3.538	3.544	3.549	3.555	3.560	3.565	3.570	3.575	3.580	3.584	3.589	3.592	3.596	3.602	3.608	3.611	3.618	3.622	3.629	3.635	3.640	3.646	3.654	3.660	3.668	3.675	3.682	3.691	3.699	3.708	3.716	3.725	3.734	3.744	3.754	3.762	3.772	3.782	3.792	3.802	3.812	3.821	3.831	3.841	3.850	3.860	3.869	3.876	3.884	3.892	3.899	3.906	3.914	3.920	3.926	3.931	3.936	3.941	3.945	3.950	3.952	3.955	3.959	3.961	3.964	3.965	3.966	3.968	3.969	3.970	3.971	3.971	3.972	3.972	3.972	3.972	3.972	3.972	3.974	3.972	3.975	3.975	3.976	3.978	3.980	3.981	3.984	3.988	3.990	3.994	3.998	4.001	4.006	4.012	4.018	4.024	4.030	4.037	4.046	4.054	4.061	4.070	4.079	4.089	4.099	4.109	4.119	4.130	4.140	4.151	4.162	4.175	4.186	4.199	4.210	4.222	4.235	4.248	4.260	4.272	4.285	4.298	4.310	4.322	4.335	4.348	4.359	4.371	4.384	4.396	4.408	4.419	4.430	4.441	4.452	4.465	4.475	4.486	4.496	4.506	4.518	4.526	4.536	4.545	4.554	4.562	4.571	4.580	4.589	4.598	4.605	4.611	4.620	4.628	4.634	4.640	4.646	4.654	4.659	4.665	4.671	4.678	4.682	4.688	4.692	4.698	4.702	4.708	4.712	4.718	4.721	4.725	4.730	4.734	4.738	4.742	4.748	4.750	4.754	4.758	4.761	4.764	4.769	4.771	4.775	4.779	4.781	4.785	4.789	4.792	4.798	4.801	4.804	4.809	4.812	4.816	4.820	4.825	4.829	4.832	4.838	4.841	4.845	4.850	4.854	4.858	4.861	4.865	4.869	4.874	4.876	4.880	4.882	4.886	4.888	4.890	4.892	4.894	4.896	4.898	4.898	4.898	4.899	4.899	4.898	4.895	4.892	4.891	4.888	4.882	4.878	4.872	4.866	4.860	4.852	4.844	4.834	4.824	4.812	4.801	4.789	4.776	4.761	4.745	4.730	4.712	4.696	4.678	4.659	4.639	4.619	4.598	4.576	4.554	4.530	4.506	4.480	4.455	4.430	4.402	4.378	4.349	4.321	4.292	4.264	4.235	4.206	4.175	4.148	4.118	4.086	4.056	4.026	3.995	3.965	3.934	3.904	3.872	3.844	3.814	3.784	3.755	3.725	3.696	3.669	3.640	3.612	3.585	3.559	3.531	3.506	3.481	3.456	3.431	3.408	3.382	3.360	3.338	3.315	3.292	3.271	3.249	3.229	3.209	3.189	3.168	3.149	3.129	3.110	3.091	3.074	3.055	3.036	3.019	3.000	2.982	2.965	2.948	2.931	2.912	2.896	2.879	2.861	2.844	2.828	2.810	2.792	2.775	2.756	2.739	2.720	2.702	2.684	2.666	2.649	2.630	2.611	2.592	2.574	2.556	2.538	2.519	2.501	2.482	2.465	2.446	2.429	2.412	2.395	2.379	2.362	2.346	2.331	2.316	2.301	2.288	2.275	2.261	2.250	2.238	2.225	2.216	2.206	2.196	2.188	2.180	2.172	2.166	2.160	2.156	2.151	2.146	2.142	2.140	2.138	2.136	2.135	2.134	2.132	2.132	2.132	2.131	2.132	2.134	2.135	2.136	2.138	2.138	2.139	2.140	2.140	2.141	2.141	2.141	2.142	2.141	2.141	2.140	2.140	2.139	2.136	2.135	2.132	2.131	2.128	2.125	2.120	2.116	2.111	2.108	2.101	2.098	2.091	2.085	2.080	2.074	2.066	2.060	2.052	2.046	2.039	2.031	2.024	2.015	2.009	2.001	1.992	1.985	1.978	1.969	1.961	1.952	1.944	1.936	1.928	1.920	1.911	1.901	1.892	1.884	1.875	1.866	1.855	1.846	1.836	1.826	1.815	1.805	1.794	1.784	1.771	1.760	1.749	1.736	1.725	1.712	1.700	1.686	1.672	1.659	1.645	1.631	1.618	1.604	1.589	1.575	1.560	1.546	1.532	1.518	1.504	1.490	1.478	1.465	1.452	1.440	1.429	1.419	1.409	1.399	1.391	1.382	1.376	1.370	1.364	1.360	1.356	1.351	1.350	1.349	1.348	1.349	1.349	1.351	1.355	1.358	1.362	1.368	1.374	1.381	1.389	1.395	1.404	1.414	1.422	1.432	1.441	1.452	1.462	1.472	1.482	1.492	1.501	1.511	1.519	1.528	1.535	1.544	1.549	1.555	1.560	1.566	1.570	1.572	1.576	1.579	1.580	1.580	1.579	1.579	1.576	1.575	1.572	1.569	1.565	1.561	1.556	1.551	1.548	1.542	1.538	1.534	1.529	1.524	1.520	1.516	1.514	1.511	1.510	1.510	1.510	1.511	1.512	1.516	1.520	1.524	1.531	1.538	1.548	1.556	1.568	1.580	1.594	1.609	1.624	1.642	1.660	1.679	1.699	1.719	1.741	1.764	1.786	1.809	1.832	1.858	1.882	1.906	1.931	1.958	1.981	2.007	2.033	2.056	2.081	2.106	2.129	2.152	2.174	2.195	2.216	2.236	2.254	2.274	2.290	2.306	2.321	2.334	2.346	2.358	2.369	2.376	2.385	2.391	2.398	2.402	2.408	2.410	2.412	2.414	2.415	2.415	2.415	2.412	2.410	2.408	2.405	2.401	2.398	2.392	2.388	2.381	2.376	2.370	2.364	2.359	2.351	2.346	2.339	2.332	2.328	2.321	2.314	2.309	2.304	2.298	2.291	2.285	2.280	2.274	2.268	2.262	2.256	2.250	2.245	2.238	2.232	2.226	2.220	2.212	2.206	2.198	2.191	2.184	2.175	2.168	2.159	2.150	2.140	2.130	2.120	2.109	2.098	2.085	2.072	2.059	2.045	2.030	2.014	1.996	1.980	1.961	1.941	1.921	1.900	1.878	1.855	1.831	1.806	1.781	1.755	1.728	1.700	1.671	1.641	1.611	1.579	1.546	1.512	1.479	1.445	1.409	1.371	1.335	1.298	1.260	1.220	1.181	1.142	1.102	1.061	1.021	0.980	0.938	0.896	0.855	0.812	0.772	0.730	0.690	0.649	0.609	0.569	0.530	0.490	0.452	0.414	0.378	0.340	0.305	0.270	0.236	0.204	0.171	0.141	0.111	0.082	0.056	0.030	0.005	-0.019	-0.040	-0.061	-0.080	-0.099	-0.118	-0.132	-0.148	-0.161	-0.174	-0.185	-0.195	-0.204	-0.211	-0.219	-0.224	-0.229	-0.232	-0.235	-0.236	-0.238	-0.238	-0.238	-0.236	-0.235	-0.232	-0.230	-0.226	-0.222	-0.218	-0.214	-0.208	-0.202	-0.198	-0.190	-0.185	-0.178	-0.171	-0.164	-0.156	-0.149	-0.140	-0.132	-0.124	-0.118	-0.109	-0.101	-0.094	-0.086	-0.078	-0.070	-0.061	-0.052	-0.045	-0.036	-0.029	-0.021	-0.012	-0.006	0.001	0.009	0.016	0.024	0.030	0.038	0.044	0.050	0.055	0.061	0.066	0.071	0.075	0.080	0.082	0.086	0.089	0.091	0.092	0.095	0.096	0.096	0.098	0.098	0.098	0.096	0.096	0.095	0.095	0.092	0.091	0.089	0.086	0.084	0.081	0.078	0.074	0.069	0.066	0.061	0.058	0.054	0.050	0.045	0.040	0.038	0.032	0.028	0.025	0.020	0.016	0.012	0.009	0.005	0.002	-0.001	-0.004	-0.008	-0.011	-0.014	-0.016	-0.020	-0.021	-0.025	-0.028	-0.030	-0.031	-0.034	-0.035	-0.038	-0.039	-0.041	-0.044	-0.045	-0.048	-0.051	-0.052	-0.055	-0.059	-0.060	-0.065	-0.068	-0.071	-0.075	-0.078	-0.081	-0.084	-0.088	-0.092	-0.096	-0.099	-0.104	-0.108	-0.111	-0.114	-0.118	-0.121	-0.125	-0.129	-0.131	-0.134	-0.136	-0.139	-0.141	-0.142	-0.145	-0.146	-0.148	-0.148	-0.148	-0.149	-0.148	-0.146	-0.146	-0.144	-0.141	-0.139	-0.136	-0.132	-0.130	-0.126	-0.122	-0.118	-0.114	-0.108	-0.102	-0.098	-0.091	-0.086	-0.081	-0.075	-0.069	-0.062	-0.058	-0.051	-0.046	-0.041	-0.036	-0.032	-0.028	-0.024	-0.019	-0.016	-0.012	-0.009	-0.008	-0.005	-0.004	-0.002	-0.001	-0.001	-0.001	-0.004	-0.005	-0.008	-0.009	-0.012	-0.015	-0.020	-0.024	-0.029	-0.034	-0.039	-0.044	-0.050	-0.056	-0.062	-0.070	-0.078	-0.085	-0.091	-0.100	-0.108	-0.115	-0.124	-0.131	-0.139	-0.146	-0.154	-0.161	-0.169	-0.175	-0.181	-0.188	-0.194	-0.201	-0.206	-0.211	-0.218	-0.222	-0.228	-0.231	-0.236	-0.240	-0.244	-0.248	-0.251	-0.254	-0.256	-0.259	-0.261	-0.262	-0.265	-0.266	-0.268	-0.269	-0.269	-0.270	-0.271	-0.271	-0.271	-0.271	-0.271	-0.270	-0.269	-0.268	-0.266	-0.264	-0.261	-0.259	-0.255	-0.251	-0.248	-0.241	-0.236	-0.230	-0.224	-0.216	-0.208	-0.199	-0.189	-0.179	-0.166	-0.154	-0.140	-0.126	-0.109	-0.094	-0.075	-0.055	-0.035	-0.014	0.009	0.032	0.059	0.084	0.111	0.140	0.170	0.200	0.234	0.266	0.300	0.335	0.371	0.408	0.445	0.482	0.522	0.560	0.600	0.638	0.678	0.716	0.755	0.794	0.831	0.870	0.906	0.942	0.978	1.011	1.045	1.076	1.105	1.135	1.161	1.186	1.209	1.230	1.249	1.265	1.279	1.291	1.300	1.306	1.311	1.314	1.312	1.310	1.304	1.296	1.285	1.272	1.256	1.239	1.219	1.196	1.172	1.145	1.116	1.086	1.055	1.021	0.985	0.950	0.912	0.875	0.836	0.796	0.758	0.718	0.678	0.639	0.599	0.560	0.521	0.482	0.445	0.410	0.374	0.340	0.308	0.276	0.248	0.221	0.195	0.171	0.149	0.129	0.111	0.095	0.082	0.071	0.062	0.056	0.052	0.051	0.051	0.054	0.060	0.069	0.078	0.091	0.105	0.121	0.140	0.160	0.182	0.206	0.232	0.259	0.289	0.318	0.351	0.384	0.416	0.452	0.489	0.525	0.562	0.601	0.640	0.679	0.719	0.759	0.799	0.839	0.879	0.920	0.959	0.999	1.039	1.079	1.116	1.155	1.194	1.230	1.266	1.301	1.336	1.369	1.401	1.432	1.462	1.491	1.520	1.546	1.571	1.595	1.619	1.639	1.659	1.678	1.694	1.709	1.722	1.734	1.745	1.754	1.762	1.769	1.774	1.778	1.779	1.780	1.779	1.776	1.771	1.766	1.759	1.752	1.742	1.732	1.721	1.708	1.695	1.680	1.665	1.649	1.632	1.614	1.596	1.578	1.560	1.540	1.521	1.501	1.482	1.464	1.444	1.425	1.406	1.389	1.371	1.354	1.338	1.322	1.308	1.294	1.282	1.271	1.261	1.252	1.245	1.239	1.232	1.229	1.228	1.226	1.228	1.229	1.232	1.238	1.244	1.251	1.260	1.271	1.282	1.296	1.310	1.325	1.341	1.359	1.378	1.398	1.416	1.438	1.459	1.481	1.505	1.528	1.551	1.575	1.599	1.621	1.646	1.669	1.692	1.716	1.738	1.760	1.781	1.801	1.821	1.840	1.859	1.875	1.891	1.906	1.919	1.932	1.942	1.954	1.962	1.970	1.976	1.981	1.986	1.989	1.990	1.990	1.989	1.986	1.982	1.978	1.972	1.965	1.956	1.946	1.936	1.922	1.910	1.896	1.880	1.865	1.848	1.830	1.810	1.791	1.771	1.750	1.730	1.708	1.685	1.662	1.639	1.615	1.591	1.566	1.541	1.516	1.491	1.466	1.441	1.415	1.390	1.364	1.340	1.314	1.288	1.264	1.238	1.212	1.189	1.164	1.140	1.115	1.091	1.070	1.045	1.022	1.001	0.980	0.958	0.936	0.916	0.895	0.875	0.856	0.838	0.819	0.800	0.784	0.766	0.750	0.734	0.718	0.701	0.685	0.670	0.656	0.642	0.630	0.616	0.602	0.590	0.579	0.568	0.556	0.545	0.534	0.522	0.514	0.502	0.494	0.484	0.475	0.466	0.458	0.449	0.441	0.434	0.425	0.419	0.411	0.404	0.396	0.390	0.384	0.376	0.371	0.364	0.359	0.352	0.348	0.341	0.335	0.330	0.324	0.318	0.312	0.306	0.301	0.296	0.290	0.285	0.279	0.274	0.268	0.262	0.258	0.251	0.246	0.241	0.236	0.231	0.226	0.221	0.216	0.211	0.206	0.201	0.196	0.191	0.188	0.182	0.179	0.174	0.170	0.166	0.161	0.156	0.152	0.149	0.142	0.139	0.135	0.131	0.128	0.124	0.120	0.116	0.114	0.111	0.108	0.105	0.101	0.099	0.096	0.094	0.091	0.089	0.085	0.084	0.081	0.079	0.076	0.074	0.070	0.069	0.065	0.062	0.059	0.055	0.052	0.049	0.044	0.040	0.035	0.031	0.026	0.020	0.015	0.009	0.002	-0.004	-0.011	-0.019	-0.028	-0.035	-0.045	-0.054	-0.064	-0.075	-0.084	-0.096	-0.109	-0.121	-0.134	-0.146	-0.160	-0.174	-0.188	-0.202	-0.216	-0.232	-0.248	-0.262	-0.279	-0.295	-0.311	-0.326	-0.342	-0.359	-0.374	-0.390	-0.406	-0.422	-0.436	-0.451	-0.466	-0.480	-0.492	-0.506	-0.518	-0.529	-0.539	-0.549	-0.558	-0.566	-0.574	-0.581	-0.586	-0.590	-0.595	-0.598	-0.601	-0.601	-0.602	-0.601	-0.600	-0.598	-0.594	-0.589	-0.582	-0.576	-0.569	-0.560	-0.551	-0.541	-0.530	-0.519	-0.505	-0.491	-0.479	-0.464	-0.448	-0.431	-0.416	-0.399	-0.381	-0.364	-0.346	-0.328	-0.308	-0.290	-0.270	-0.250	-0.231	-0.211	-0.191	-0.171	-0.151	-0.131	-0.112	-0.092	-0.074	-0.054	-0.035	-0.016	0.001	0.019	0.036	0.054	0.070	0.086	0.100	0.115	0.130	0.144	0.155	0.168	0.180	0.189	0.200	0.209	0.218	0.225	0.232	0.239	0.245	0.249	0.252	0.256	0.258	0.260	0.260	0.261	0.260	0.260	0.258	0.256	0.254	0.251	0.246	0.242	0.239	0.235	0.229	0.224	0.218	0.211	0.205	0.199	0.192	0.186	0.178	0.171	0.164	0.159	0.151	0.144	0.138	0.130	0.122	0.118	0.110	0.105	0.098	0.091	0.085	0.080	0.075	0.069	0.064	0.059	0.054	0.049	0.045	0.039	0.036	0.031	0.026	0.022	0.020	0.016	0.012	0.008	0.005	0.001	-0.001	-0.004	-0.006	-0.009	-0.011	-0.012	-0.015	-0.018	-0.018	-0.020	-0.022	-0.022	-0.024	-0.024	-0.025	-0.025	-0.024	-0.024	-0.022	-0.021	-0.020	-0.018	-0.015	-0.011	-0.008	-0.004	0.001	0.006	0.012	0.019	0.026	0.035	0.044	0.052	0.064	0.075	0.088	0.100	0.114	0.128	0.144	0.159	0.176	0.195	0.214	0.234	0.254	0.275	0.299	0.321	0.346	0.371	0.398	0.425	0.451	0.480	0.509	0.539	0.569	0.600	0.631	0.662	0.695	0.728	0.761	0.794	0.828	0.862	0.896	0.931	0.968	1.001	1.036	1.071	1.106	1.141	1.175	1.209	1.244	1.276	1.310	1.344	1.375	1.406	1.438	1.469	1.498	1.528	1.556	1.584	1.611	1.636	1.662	1.686	1.709	1.731	1.754	1.774	1.792	1.811	1.829	1.845	1.861	1.875	1.888	1.900	1.911	1.921	1.930	1.936	1.944	1.949	1.952	1.956	1.958	1.959	1.959	1.959	1.958	1.954	1.950	1.945	1.940	1.934	1.926	1.918	1.909	1.900	1.890	1.880	1.868	1.856	1.844	1.832	1.819	1.806	1.792	1.779	1.765	1.752	1.739	1.724	1.710	1.696	1.682	1.670	1.656	1.642	1.630	1.618	1.605	1.594	1.582	1.572	1.561	1.551	1.541	1.532	1.524	1.516	1.509	1.501	1.495	1.489	1.482	1.476	1.471	1.466	1.461	1.456	1.452	1.448	1.444	1.440	1.436	1.434	1.429	1.426	1.422	1.419	1.415	1.410	1.406	1.401	1.396	1.392	1.385	1.380	1.375	1.368	1.361	1.354	1.346	1.340	1.331	1.322	1.314	1.304	1.295	1.285	1.275	1.265	1.254	1.244	1.232	1.222	1.212	1.201	1.191	1.182	1.171	1.162	1.152	1.144	1.136	1.128	1.121	1.115	1.110	1.105	1.101	1.099	1.098	1.098	1.098	1.099	1.101	1.105	1.110	1.116	1.125	1.132	1.144	1.155	1.169	1.181	1.198	1.214	1.231	1.251	1.270	1.291	1.312	1.335	1.359	1.382	1.408	1.432	1.459	1.485	1.511	1.538	1.564	1.591	1.618	1.644	1.670	1.696	1.721	1.746	1.771	1.794	1.816	1.839	1.859	1.879	1.898	1.915	1.931	1.946	1.960	1.972	1.981	1.991	1.998	2.005	2.009	2.011	2.013	2.013	2.010	2.007	2.002	1.998	1.989	1.980	1.970	1.959	1.945	1.931	1.916	1.899	1.882	1.865	1.846	1.826	1.806	1.785	1.762	1.741	1.718	1.695	1.671	1.648	1.624	1.600	1.576	1.552	1.529	1.505	1.481	1.458	1.435	1.412	1.389	1.366	1.344	1.322	1.300	1.279	1.258	1.238	1.216	1.195	1.175	1.155	1.135	1.115	1.096	1.076	1.058	1.038	1.018	0.998	0.978	0.958	0.938	0.918	0.896	0.875	0.852	0.830	0.808	0.785	0.761	0.736	0.712	0.686	0.660	0.634	0.606	0.579	0.550	0.521	0.491	0.461	0.431	0.400	0.369	0.336	0.302	0.270	0.238	0.205	0.170	0.138	0.105	0.070	0.038	0.004	-0.029	-0.060	-0.091	-0.124	-0.154	-0.184	-0.214	-0.242	-0.270	-0.296	-0.322	-0.346	-0.370	-0.391	-0.411	-0.431	-0.450	-0.466	-0.481	-0.495	-0.507	-0.518	-0.526	-0.534	-0.540	-0.544	-0.546	-0.548	-0.548	-0.546	-0.542	-0.539	-0.532	-0.526	-0.519	-0.509	-0.499	-0.486	-0.474	-0.461	-0.448	-0.431	-0.415	-0.399	-0.382	-0.365	-0.346	-0.329	-0.310	-0.290	-0.271	-0.252	-0.234	-0.215	-0.196	-0.179	-0.160	-0.142	-0.125	-0.109	-0.092	-0.076	-0.060	-0.045	-0.032	-0.018	-0.004	0.008	0.021	0.032	0.042	0.052	0.062	0.072	0.081	0.089	0.098	0.106	0.112	0.121	0.128	0.135	0.141	0.148	0.155	0.161	0.169	0.176	0.184	0.192	0.201	0.210	0.219	0.229	0.240	0.250	0.262	0.275	0.289	0.302	0.319	0.335	0.351	0.370	0.389	0.410	0.430	0.452	0.475	0.500	0.524	0.549	0.575	0.601	0.630	0.659	0.689	0.718	0.748	0.779	0.810	0.841	0.872	0.905	0.936	0.969	1.000	1.030	1.062	1.092	1.122	1.151	1.181	1.210	1.236	1.264	1.289	1.312	1.335	1.358	1.379	1.398	1.416	1.432	1.448	1.462	1.474	1.485	1.495	1.502	1.509	1.515	1.518	1.521	1.521	1.522	1.521	1.519	1.515	1.511	1.505	1.499	1.491	1.484	1.475	1.466	1.456	1.448	1.438	1.428	1.418	1.408	1.399	1.389	1.380	1.372	1.364	1.358	1.350	1.345	1.340	1.336	1.334	1.332	1.331	1.332	1.334	1.336	1.341	1.346	1.352	1.360	1.369	1.380	1.391	1.402	1.418	1.432	1.448	1.465	1.482	1.502	1.522	1.542	1.564	1.585	1.606	1.630	1.652	1.676	1.700	1.722	1.746	1.770	1.791	1.814	1.835	1.858	1.878	1.899	1.919	1.936	1.956	1.972	1.989	2.002	2.016	2.029	2.040	2.050	2.059	2.066	2.071	2.075	2.078	2.080	2.080	2.079	2.076	2.072	2.066	2.060	2.052	2.042	2.031	2.021	2.009	1.995	1.981	1.966	1.950	1.934	1.918	1.900	1.881	1.865	1.846	1.828	1.810	1.791	1.775	1.756	1.740	1.721	1.705	1.690	1.675	1.660	1.648	1.634	1.622	1.610	1.601	1.591	1.584	1.578	1.572	1.568	1.564	1.562	1.562	1.562	1.564	1.566	1.570	1.575	1.581	1.589	1.598	1.606	1.618	1.630	1.641	1.655	1.670	1.684	1.700	1.715	1.732	1.750	1.766	1.785	1.804	1.822	1.841	1.860	1.880	1.900	1.920	1.939	1.960	1.979	2.000	2.019	2.039	2.059	2.079	2.099	2.118	2.136	2.155	2.175	2.195	2.214	2.232	2.252	2.271	2.290	2.310	2.329	2.349	2.368	2.386	2.408	2.426	2.446	2.468	2.488	2.509	2.530	2.552	2.574	2.596	2.620	2.644	2.668	2.691	2.715	2.740	2.765	2.790	2.818	2.842	2.870	2.896	2.924	2.951	2.979	3.006	3.034	3.061	3.090	3.118	3.145	3.174	3.200	3.228	3.255	3.281	3.308	3.334	3.359	3.382	3.408	3.430	3.454	3.476	3.498	3.518	3.538	3.558	3.574	3.591	3.609	3.625	3.639	3.651	3.665	3.676	3.688	3.698	3.706	3.715	3.721	3.728	3.734	3.739	3.744	3.746	3.749	3.750	3.751	3.752	3.752	3.752	3.751	3.749	3.748	3.744	3.741	3.738	3.734	3.730	3.725	3.720	3.715	3.709	3.702	3.698	3.690	3.684	3.676	3.668	3.660	3.651	3.642	3.634	3.624	3.612	3.602	3.591	3.581	3.569	3.558	3.544	3.531	3.518	3.502	3.489	3.472	3.458	3.441	3.424	3.408	3.390	3.372	3.352	3.334	3.315	3.294	3.274	3.251	3.229	3.208	3.185	3.161	3.138	3.114	3.091	3.068	3.044	3.020	2.996	2.971	2.948	2.924	2.900	2.876	2.854	2.830	2.806	2.785	2.762	2.741	2.720	2.700	2.679	2.660	2.642	2.625	2.609	2.592	2.578	2.562	2.549	2.538	2.526	2.515	2.505	2.496	2.489	2.482	2.476	2.470	2.466	2.462	2.460	2.459	2.458	2.458	2.459	2.460	2.461	2.464	2.469	2.472	2.478	2.482	2.486	2.494	2.499	2.505	2.511	2.518	2.525	2.531	2.539	2.545	2.552	2.560	2.566	2.572	2.579	2.585	2.592	2.596	2.602	2.606	2.610	2.615	2.618	2.621	2.624	2.626	2.629	2.630	2.630	2.631	2.631	2.630	2.630	2.628	2.625	2.622	2.620	2.616	2.612	2.608	2.601	2.598	2.591	2.585	2.579	2.572	2.564	2.556	2.548	2.540	2.531	2.521	2.514	2.504	2.495	2.485	2.476	2.466	2.456	2.448	2.438	2.428	2.418	2.409	2.399	2.390	2.381	2.371	2.364	2.355	2.348	2.340	2.332	2.325	2.318	2.311	2.306	2.300	2.295	2.290	2.286	2.282	2.279	2.276	2.274	2.272	2.271	2.271	2.271	2.272	2.272	2.274	2.275	2.276	2.280	2.282	2.286	2.289	2.294	2.298	2.304	2.310	2.315	2.322	2.329	2.335	2.344	2.351	2.360	2.369	2.378	2.388	2.396	2.405	2.415	2.426	2.435	2.446	2.455	2.466	2.476	2.488	2.498	2.508	2.518	2.528	2.538	2.549	2.559	2.569	2.579	2.589	2.599	2.609	2.619	2.628	2.638	2.646	2.654	2.662	2.671	2.680	2.686	2.695	2.701	2.708	2.714	2.720	2.725	2.730	2.734	2.739	2.741	2.745	2.749	2.751	2.754	2.755	2.756	2.758	2.759	2.759	2.759	2.759	2.758	2.758	2.756	2.754	2.751	2.750	2.748	2.745	2.741	2.739	2.736	2.734	2.730	2.728	2.724	2.720	2.718	2.715	2.711	2.709	2.705	2.702	2.699	2.696	2.694	2.691	2.690	2.688	2.688	2.685	2.685	2.682	2.682	2.682	2.682	2.684	2.684	2.685	2.686	2.689	2.690	2.692	2.694	2.698	2.700	2.702	2.706	2.710	2.714	2.718	2.721	2.725	2.730	2.735	2.740	2.744	2.750	2.754	2.759	2.764	2.770	2.775	2.781	2.785	2.791	2.795	2.800	2.805	2.810	2.815	2.821	2.825	2.830	2.835	2.841	2.846	2.850	2.855	2.860	2.864	2.869	2.874	2.878	2.881	2.885	2.890	2.892	2.896	2.900	2.904	2.906	2.910	2.911	2.914	2.918	2.919	2.921	2.922	2.925	2.926	2.928	2.928	2.928	2.929	2.929	2.928	2.926	2.925	2.922	2.921	2.918	2.915	2.910	2.905	2.900	2.894	2.888	2.881	2.874	2.865	2.856	2.846	2.836	2.826	2.814	2.802	2.791	2.778	2.765	2.750	2.735	2.721	2.705	2.689	2.672	2.655	2.638	2.619	2.600	2.581	2.562	2.542	2.522	2.504	2.482	2.462	2.442	2.422	2.401	2.381	2.360	2.340	2.320	2.299	2.279	2.259	2.238	2.218	2.199	2.180	2.161	2.142	2.124	2.106	2.090	2.072	2.056	2.039	2.022	2.007	1.992	1.978	1.964	1.950	1.938	1.924	1.912	1.901	1.889	1.879	1.869	1.858	1.849	1.840	1.831	1.824	1.816	1.809	1.802	1.796	1.790	1.785	1.780	1.776	1.771	1.766	1.762	1.760	1.755	1.752	1.749	1.746	1.744	1.741	1.739	1.736	1.735	1.732	1.730	1.729	1.726	1.725	1.722	1.720	1.719	1.718	1.715	1.712	1.710	1.708	1.705	1.702	1.699	1.696	1.692	1.688	1.684	1.680	1.676	1.670	1.666	1.660	1.654	1.648	1.641	1.635	1.628	1.620	1.612	1.604	1.595	1.585	1.576	1.566	1.556	1.546	1.534	1.524	1.512	1.501	1.488	1.475	1.462	1.450	1.436	1.422	1.409	1.395	1.381	1.366	1.352	1.338	1.324	1.309	1.294	1.279	1.265	1.250	1.235	1.220	1.205	1.191	1.176	1.161	1.149	1.134	1.121	1.109	1.095	1.084	1.071	1.060	1.049	1.038	1.026	1.016	1.005	0.996	0.986	0.978	0.969	0.961	0.952	0.945	0.939	0.931	0.926	0.919	0.912	0.906	0.901	0.895	0.889	0.885	0.879	0.874	0.869	0.865	0.861	0.856	0.851	0.848	0.844	0.839	0.835	0.831	0.826	0.821	0.818	0.814	0.809	0.805	0.799	0.795	0.791	0.786	0.781	0.776	0.772	0.769	0.764	0.760	0.755	0.752	0.749	0.745	0.742	0.739	0.736	0.734	0.731	0.730	0.729	0.728	0.728	0.728	0.729	0.730	0.732	0.735	0.738	0.741	0.746	0.752	0.758	0.764	0.771	0.779	0.788	0.795	0.805	0.815	0.826	0.838	0.849	0.861	0.876	0.889	0.902	0.918	0.931	0.946	0.962	0.979	0.994	1.010	1.025	1.040	1.058	1.074	1.090	1.106	1.121	1.139	1.154	1.169	1.184	1.199	1.212	1.228	1.242	1.255	1.268	1.280	1.291	1.304	1.315	1.325	1.335	1.344	1.354	1.362	1.370	1.378	1.385	1.394	1.400	1.405	1.411	1.418	1.422	1.429	1.434	1.438	1.442	1.448	1.451	1.455	1.460	1.462	1.466	1.469	1.472	1.476	1.479	1.482	1.486	1.490	1.492	1.496	1.500	1.504	1.508	1.511	1.515	1.519	1.522	1.526	1.529	1.534	1.539	1.542	1.548	1.551	1.556	1.561	1.566	1.571	1.576	1.581	1.588	1.594	1.600	1.606	1.614	1.620	1.628	1.635	1.644	1.651	1.659	1.668	1.676	1.685	1.695	1.705	1.715	1.725	1.736	1.749	1.760	1.771	1.784	1.796	1.810	1.825	1.839	1.854	1.869	1.882	1.898	1.914	1.930	1.948	1.964	1.981	1.998	2.015	2.034	2.051	2.070	2.088	2.106	2.124	2.142	2.160	2.179	2.196	2.215	2.232	2.250	2.266	2.285	2.301	2.318	2.335	2.350	2.365	2.381	2.395	2.410	2.422	2.438	2.450	2.462	2.474	2.485	2.495	2.506	2.515	2.525	2.534	2.541	2.549	2.556	2.562	2.569	2.572	2.578	2.582	2.585	2.589	2.590	2.592	2.594	2.595	2.598	2.599	2.599	2.600	2.600	2.600	2.600	2.599	2.599	2.598	2.598	2.596	2.595	2.595	2.594	2.594	2.594	2.594	2.595	2.595	2.595	2.596	2.598	2.600	2.601	2.604	2.608	2.611	2.615	2.619	2.622	2.628	2.634	2.639	2.645	2.651	2.660	2.666	2.674	2.681	2.690	2.699	2.706	2.715	2.724	2.734	2.741	2.750	2.759	2.766	2.774	2.782	2.790	2.796	2.802	2.809	2.815	2.820	2.824	2.828	2.830	2.831	2.831	2.831	2.830	2.826	2.822	2.819	2.811	2.804	2.795	2.785	2.774	2.760	2.746	2.730	2.712	2.694	2.674	2.652	2.630	2.605	2.579	2.552	2.525	2.495	2.466	2.435	2.402	2.369	2.336	2.301	2.265	2.229	2.192	2.155	2.118	2.080	2.041	2.002	1.965	1.926	1.888	1.850	1.812	1.775	1.739	1.702	1.666	1.631	1.598	1.564	1.531	1.499	1.469	1.439	1.410	1.382	1.356	1.331	1.308	1.284	1.262	1.241	1.221	1.205	1.188	1.170	1.156	1.142	1.130	1.120	1.110	1.101	1.094	1.089	1.084	1.080	1.078	1.075	1.075	1.074	1.074	1.075	1.079	1.082	1.086	1.090	1.095	1.101	1.109	1.115	1.121	1.130	1.138	1.146	1.155	1.165	1.174	1.184	1.194	1.204	1.214	1.224	1.234	1.245	1.254	1.264	1.274	1.281	1.290	1.299	1.306	1.314	1.322	1.329	1.335	1.341	1.346	1.350	1.355	1.358	1.361	1.362	1.364	1.365	1.365	1.364	1.362	1.360	1.358	1.354	1.350	1.344	1.339	1.331	1.325	1.318	1.309	1.300	1.290	1.280	1.269	1.258	1.245	1.232	1.220	1.206	1.192	1.179	1.165	1.150	1.135	1.120	1.106	1.091	1.076	1.061	1.046	1.031	1.016	1.000	0.986	0.971	0.956	0.942	0.929	0.915	0.901	0.889	0.876	0.865	0.854	0.842	0.831	0.822	0.811	0.802	0.794	0.785	0.778	0.770	0.762	0.756	0.751	0.746	0.742	0.738	0.735	0.732	0.730	0.729	0.730	0.729	0.730	0.730	0.732	0.734	0.736	0.740	0.745	0.749	0.755	0.760	0.766	0.775	0.781	0.790	0.800	0.809	0.821	0.831	0.844	0.856	0.870	0.884	0.899	0.914	0.930	0.946	0.965	0.982	1.001	1.020	1.040	1.060	1.080	1.101	1.124	1.146	1.170	1.195	1.219	1.242	1.268	1.294	1.320	1.348	1.374	1.401	1.429	1.456	1.482	1.511	1.538	1.566	1.595	1.622	1.650	1.678	1.705	1.731	1.760	1.786	1.812	1.839	1.864	1.890	1.912	1.938	1.960	1.982	2.004	2.025	2.045	2.064	2.082	2.101	100.000	5.000	2.000	1.000	6.000	0.000	0.000	0.000	0.000	0.000	0.000	0.000	0.000	0.000	0.000	0.000	0.000	0.000	0.855	0.849	0.840	0.834	0.828	0.821	0.814	0.808	0.800	0.794	0.788	0.781	0.775	0.769	0.762	0.756	0.750	0.744	0.738	0.732	0.728	0.721	0.716	0.711	0.706	0.700	0.695	0.689	0.685	0.680	0.674	0.670	0.665	0.660	0.655	0.651	0.646	0.642	0.638	0.634	0.629	0.624	0.620	0.615	0.611	0.606	0.602	0.598	0.594	0.588	0.582	0.579	0.572	0.566	0.560	0.554	0.548	0.541	0.534	0.526	0.519	0.510	0.501	0.492	0.482	0.472	0.460	0.449	0.438	0.425	0.411	0.398	0.384	0.369	0.352	0.336	0.319	0.301	0.284	0.265	0.245	0.224	0.202	0.180	0.158	0.135	0.111	0.086	0.062	0.036	0.011	-0.016	-0.042	-0.070	-0.098	-0.125	-0.152	-0.180	-0.209	-0.238	-0.266	-0.295	-0.324	-0.351	-0.380	-0.409	-0.436	-0.464	-0.491	-0.519	-0.545	-0.571	-0.596	-0.621	-0.646	-0.669	-0.692	-0.715	-0.736	-0.758	-0.778	-0.796	-0.815	-0.834	-0.850	-0.866	-0.881	-0.896	-0.910	-0.921	-0.935	-0.945	-0.955	-0.964	-0.972	-0.979	-0.986	-0.991	-0.996	-1.000	-1.004	-1.006	-1.008	-1.010	-1.009	-1.009	-1.009	-1.008	-1.006	-1.004	-1.001	-0.999	-0.994	-0.990	-0.986	-0.981	-0.978	-0.972	-0.968	-0.962	-0.956	-0.951	-0.946	-0.941	-0.936	-0.931	-0.926	-0.922	-0.916	-0.912	-0.908	-0.904	-0.901	-0.898	-0.894	-0.892	-0.889	-0.888	-0.886	-0.885	-0.884	-0.884	-0.885	-0.888	-0.889	-0.890	-0.892	-0.896	-0.900	-0.904	-0.909	-0.914	-0.920	-0.926	-0.932	-0.940	-0.948	-0.955	-0.964	-0.974	-0.982	-0.994	-1.004	-1.015	-1.026	-1.038	-1.050	-1.061	-1.075	-1.088	-1.101	-1.114	-1.128	-1.142	-1.156	-1.171	-1.186	-1.200	-1.215	-1.229	-1.242	-1.256	-1.270	-1.285	-1.300	-1.314	-1.328	-1.341	-1.354	-1.368	-1.380	-1.392	-1.405	-1.418	-1.429	-1.441	-1.451	-1.462	-1.472	-1.484	-1.492	-1.502	-1.511	-1.521	-1.530	-1.538	-1.546	-1.554	-1.560	-1.568	-1.574	-1.580	-1.586	-1.592	-1.599	-1.602	-1.608	-1.612	-1.618	-1.621	-1.626	-1.630	-1.635	-1.639	-1.642	-1.645	-1.649	-1.652	-1.656	-1.658	-1.662	-1.665	-1.668	-1.670	-1.672	-1.675	-1.678	-1.681	-1.682	-1.684	-1.688	-1.688	-1.690	-1.691	-1.692	-1.694	-1.694	-1.694	-1.694	-1.694	-1.692	-1.691	-1.691	-1.689	-1.686	-1.684	-1.681	-1.678	-1.674	-1.670	-1.665	-1.659	-1.654	-1.648	-1.641	-1.634	-1.626	-1.618	-1.609	-1.599	-1.589	-1.579	-1.568	-1.555	-1.544	-1.531	-1.518	-1.505	-1.490	-1.475	-1.460	-1.445	-1.430	-1.414	-1.396	-1.381	-1.365	-1.348	-1.330	-1.312	-1.295	-1.276	-1.260	-1.241	-1.224	-1.205	-1.186	-1.168	-1.150	-1.131	-1.114	-1.095	-1.078	-1.060	-1.042	-1.025	-1.009	-0.991	-0.975	-0.959	-0.941	-0.925	-0.910	-0.894	-0.878	-0.861	-0.848	-0.834	-0.818	-0.804	-0.790	-0.776	-0.764	-0.750	-0.738	-0.725	-0.714	-0.701	-0.690	-0.679	-0.668	-0.656	-0.645	-0.635	-0.625	-0.615	-0.605	-0.595	-0.585	-0.576	-0.568	-0.559	-0.549	-0.540	-0.531	-0.524	-0.515	-0.506	-0.499	-0.490	-0.482	-0.472	-0.465	-0.456	-0.449	-0.441	-0.431	-0.424	-0.415	-0.406	-0.399	-0.389	-0.380	-0.371	-0.362	-0.354	-0.345	-0.335	-0.326	-0.316	-0.308	-0.298	-0.289	-0.278	-0.268	-0.259	-0.248	-0.238	-0.229	-0.218	-0.208	-0.196	-0.186	-0.176	-0.166	-0.156	-0.145	-0.135	-0.125	-0.115	-0.105	-0.094	-0.085	-0.075	-0.066	-0.056	-0.048	-0.040	-0.030	-0.021	-0.014	-0.006	0.002	0.010	0.018	0.025	0.031	0.039	0.045	0.051	0.058	0.062	0.069	0.074	0.080	0.085	0.091	0.095	0.100	0.104	0.109	0.112	0.116	0.120	0.124	0.128	0.131	0.135	0.138	0.140	0.144	0.146	0.149	0.151	0.154	0.156	0.158	0.160	0.161	0.162	0.165	0.165	0.168	0.169	0.170	0.171	0.174	0.174	0.176	0.176	0.178	0.178	0.179	0.179	0.180	0.179	0.180	0.180	0.181	0.182	0.182	0.184	0.185	0.186	0.188	0.190	0.192	0.194	0.196	0.200	0.204	0.206	0.210	0.215	0.220	0.225	0.231	0.236	0.244	0.251	0.258	0.266	0.274	0.282	0.291	0.300	0.310	0.320	0.330	0.340	0.350	0.361	0.372	0.382	0.394	0.405	0.416	0.428	0.439	0.449	0.459	0.470	0.479	0.489	0.498	0.505	0.512	0.520	0.526	0.531	0.536	0.541	0.544	0.546	0.548	0.548	0.546	0.544	0.541	0.538	0.532	0.528	0.520	0.514	0.504	0.495	0.484	0.471	0.459	0.445	0.431	0.415	0.400	0.384	0.365	0.348	0.329	0.310	0.290	0.270	0.250	0.229	0.208	0.189	0.166	0.146	0.125	0.104	0.082	0.064	0.044	0.024	0.004	-0.015	-0.032	-0.051	-0.068	-0.085	-0.101	-0.115	-0.130	-0.144	-0.158	-0.170	-0.182	-0.194	-0.202	-0.212	-0.222	-0.230	-0.239	-0.245	-0.250	-0.256	-0.261	-0.265	-0.269	-0.271	-0.272	-0.275	-0.276	-0.276	-0.278	-0.276	-0.275	-0.276	-0.275	-0.274	-0.271	-0.271	-0.269	-0.268	-0.265	-0.264	-0.261	-0.259	-0.256	-0.254	-0.252	-0.251	-0.249	-0.246	-0.245	-0.245	-0.244	-0.242	-0.241	-0.242	-0.242	-0.242	-0.244	-0.244	-0.246	-0.248	-0.251	-0.255	-0.258	-0.262	-0.266	-0.272	-0.279	-0.284	-0.290	-0.298	-0.305	-0.314	-0.322	-0.331	-0.340	-0.350	-0.360	-0.370	-0.381	-0.392	-0.404	-0.416	-0.429	-0.442	-0.456	-0.469	-0.484	-0.498	-0.512	-0.528	-0.542	-0.559	-0.574	-0.589	-0.605	-0.620	-0.636	-0.651	-0.668	-0.682	-0.699	-0.714	-0.728	-0.741	-0.756	-0.770	-0.784	-0.798	-0.810	-0.822	-0.836	-0.849	-0.860	-0.870	-0.881	-0.891	-0.900	-0.910	-0.919	-0.925	-0.934	-0.939	-0.944	-0.950	-0.955	-0.959	-0.962	-0.966	-0.968	-0.970	-0.970	-0.971	-0.971	-0.971	-0.969	-0.966	-0.965	-0.961	-0.959	-0.954	-0.949	-0.942	-0.938	-0.931	-0.924	-0.916	-0.909	-0.900	-0.890	-0.881	-0.871	-0.862	-0.851	-0.840	-0.829	-0.818	-0.805	-0.792	-0.780	-0.765	-0.752	-0.738	-0.722	-0.709	-0.692	-0.676	-0.660	-0.644	-0.626	-0.610	-0.591	-0.574	-0.555	-0.536	-0.519	-0.499	-0.480	-0.460	-0.440	-0.420	-0.399	-0.378	-0.356	-0.335	-0.312	-0.290	-0.268	-0.244	-0.221	-0.199	-0.175	-0.151	-0.129	-0.105	-0.081	-0.058	-0.034	-0.011	0.012	0.036	0.059	0.081	0.106	0.129	0.150	0.171	0.194	0.215	0.235	0.254	0.274	0.292	0.309	0.326	0.341	0.358	0.371	0.385	0.398	0.409	0.420	0.429	0.439	0.446	0.452	0.458	0.462	0.465	0.468	0.468	0.469	0.468	0.466	0.462	0.459	0.454	0.449	0.441	0.434	0.426	0.418	0.408	0.398	0.386	0.375	0.364	0.352	0.340	0.328	0.315	0.301	0.290	0.278	0.265	0.252	0.240	0.229	0.216	0.205	0.195	0.184	0.174	0.165	0.156	0.148	0.140	0.132	0.126	0.121	0.115	0.110	0.108	0.105	0.101	0.100	0.099	0.099	0.100	0.100	0.101	0.104	0.106	0.109	0.111	0.114	0.119	0.121	0.126	0.130	0.135	0.139	0.145	0.149	0.155	0.159	0.165	0.170	0.176	0.180	0.186	0.190	0.196	0.201	0.205	0.210	0.215	0.220	0.224	0.226	0.231	0.234	0.238	0.240	0.244	0.248	0.250	0.254	0.256	0.260	0.262	0.266	0.270	0.274	0.276	0.280	0.285	0.289	0.294	0.299	0.304	0.310	0.316	0.322	0.330	0.336	0.344	0.352	0.361	0.371	0.381	0.391	0.402	0.415	0.428	0.441	0.455	0.470	0.485	0.501	0.518	0.536	0.555	0.574	0.594	0.614	0.635	0.658	0.681	0.704	0.729	0.752	0.779	0.805	0.830	0.858	0.884	0.912	0.940	0.969	0.998	1.026	1.055	1.085	1.115	1.144	1.174	1.202	1.232	1.261	1.290	1.318	1.346	1.372	1.400	1.426	1.451	1.476	1.499	1.521	1.541	1.562	1.581	1.598	1.614	1.628	1.641	1.654	1.664	1.671	1.678	1.684	1.686	1.688	1.688	1.685	1.682	1.675	1.669	1.659	1.648	1.635	1.621	1.604	1.586	1.568	1.546	1.525	1.501	1.476	1.451	1.422	1.395	1.366	1.335	1.304	1.274	1.241	1.210	1.176	1.145	1.111	1.078	1.046	1.014	0.980	0.949	0.918	0.888	0.858	0.829	0.801	0.772	0.746	0.721	0.696	0.674	0.651	0.631	0.611	0.592	0.576	0.560	0.548	0.534	0.522	0.512	0.504	0.496	0.490	0.486	0.484	0.481	0.480	0.479	0.480	0.482	0.485	0.489	0.492	0.498	0.502	0.510	0.516	0.522	0.531	0.539	0.548	0.556	0.565	0.574	0.584	0.592	0.602	0.611	0.620	0.630	0.639	0.649	0.658	0.666	0.675	0.682	0.691	0.700	0.709	0.716	0.725	0.732	0.740	0.748	0.756	0.762	0.770	0.778	0.785	0.792	0.800	0.809	0.816	0.825	0.832	0.840	0.849	0.859	0.868	0.876	0.886	0.896	0.905	0.916	0.926	0.936	0.948	0.960	0.971	0.982	0.994	1.005	1.019	1.031	1.044	1.056	1.068	1.081	1.094	1.106	1.119	1.132	1.144	1.156	1.169	1.180	1.192	1.205	1.215	1.226	1.239	1.249	1.259	1.269	1.279	1.289	1.299	1.308	1.316	1.324	1.332	1.340	1.349	1.356	1.362	1.370	1.378	1.385	1.391	1.398	1.405	1.411	1.418	1.425	1.431	1.438	1.444	1.450	1.456	1.464	1.471	1.478	1.484	1.491	1.499	1.506	1.514	1.522	1.530	1.538	1.546	1.556	1.564	1.574	1.581	1.590	1.599	1.609	1.618	1.625	1.634	1.641	1.650	1.656	1.664	1.670	1.678	1.682	1.688	1.692	1.696	1.700	1.702	1.705	1.706	1.708	1.708	1.708	1.706	1.705	1.702	1.699	1.695	1.690	1.685	1.679	1.671	1.664	1.656	1.648	1.639	1.630	1.619	1.609	1.599	1.588	1.575	1.564	1.552	1.540	1.528	1.515	1.502	1.490	1.479	1.465	1.454	1.442	1.430	1.419	1.408	1.398	1.388	1.376	1.368	1.359	1.350	1.341	1.334	1.328	1.321	1.314	1.309	1.305	1.300	1.296	1.292	1.289	1.286	1.284	1.282	1.282	1.280	1.280	1.280	1.281	1.282	1.284	1.285	1.288	1.290	1.294	1.296	1.301	1.305	1.310	1.315	1.320	1.328	1.334	1.342	1.351	1.360	1.369	1.379	1.389	1.400	1.412	1.426	1.440	1.456	1.471	1.489	1.505	1.524	1.542	1.562	1.584	1.605	1.628	1.652	1.678	1.701	1.728	1.755	1.782	1.812	1.842	1.872	1.902	1.934	1.968	2.000	2.033	2.066	2.101	2.136	2.171	2.206	2.240	2.275	2.310	2.344	2.378	2.411	2.445	2.479	2.510	2.542	2.574	2.604	2.631	2.661	2.689	2.715	2.740	2.764	2.788	2.809	2.830	2.850	2.869	2.885	2.901	2.916	2.929	2.941	2.951	2.961	2.969	2.975	2.981	2.986	2.990	2.991	2.994	2.994	2.994	2.994	2.992	2.990	2.988	2.984	2.981	2.978	2.974	2.970	2.965	2.960	2.956	2.951	2.949	2.944	2.940	2.938	2.935	2.931	2.929	2.929	2.928	2.926	2.926	2.928	2.929	2.930	2.934	2.936	2.940	2.944	2.949	2.952	2.958	2.964	2.969	2.975	2.981	2.988	2.994	3.000	3.006	3.012	3.019	3.024	3.029	3.034	3.038	3.042	3.045	3.048	3.050	3.051	3.051	3.051	3.049	3.046	3.042	3.038	3.032	3.026	3.018	3.009	2.998	2.986	2.972	2.959	2.944	2.928	2.909	2.890	2.870	2.848	2.826	2.802	2.779	2.754	2.729	2.702	2.675	2.648	2.619	2.591	2.562	2.534	2.506	2.476	2.448	2.419	2.391	2.362	2.336	2.309	2.282	2.256	2.231	2.206	2.181	2.159	2.136	2.116	2.096	2.076	2.059	2.042	2.027	2.013	2.000	1.989	1.978	1.969	1.961	1.955	1.950	1.946	1.944	1.942	1.941	1.944	1.946	1.949	1.954	1.960	1.965	1.974	1.982	1.991	2.001	2.013	2.024	2.036	2.049	2.062	2.078	2.091	2.108	2.122	2.139	2.155	2.172	2.189	2.206	2.224	2.241	2.260	2.278	2.295	2.314	2.332	2.350	2.369	2.388	2.405	2.425	2.442	2.461	2.481	2.500	2.519	2.539	2.556	2.575	2.595	2.614	2.631	2.650	2.669	2.686	2.705	2.722	2.740	2.759	2.775	2.792	2.810	2.828	2.844	2.861	2.878	2.894	2.910	2.925	2.941	2.956	2.971	2.986	3.000	3.015	3.028	3.041	3.055	3.068	3.079	3.091	3.102	3.114	3.125	3.134	3.145	3.152	3.162	3.171	3.179	3.188	3.194	3.201	3.208	3.214	3.220	3.225	3.229	3.232	3.238	3.241	3.245	3.249	3.250	3.254	3.256	3.258	3.259	3.261	3.262	3.264	3.264	3.264	3.265	3.264	3.264	3.262	3.262	3.262	3.261	3.260	3.260	3.258	3.256	3.255	3.254	3.252	3.250	3.248	3.248	3.245	3.244	3.240	3.239	3.236	3.235	3.231	3.230	3.226	3.224	3.222	3.219	3.216	3.214	3.211	3.208	3.205	3.201	3.199	3.194	3.191	3.186	3.182	3.178	3.174	3.170	3.164	3.159	3.154	3.148	3.140	3.134	3.126	3.119	3.112	3.104	3.094	3.084	3.074	3.064	3.051	3.039	3.025	3.010	2.996	2.980	2.964	2.946	2.928	2.908	2.886	2.865	2.841	2.819	2.792	2.768	2.740	2.711	2.681	2.650	2.618	2.585	2.550	2.515	2.479	2.441	2.402	2.364	2.325	2.285	2.242	2.201	2.159	2.116	2.071	2.029	1.984	1.940	1.894	1.849	1.804	1.759	1.714	1.668	1.624	1.579	1.536	1.492	1.450	1.408	1.368	1.328	1.288	1.250	1.214	1.176	1.142	1.109	1.076	1.045	1.015	0.985	0.959	0.932	0.908	0.886	0.862	0.842	0.825	0.808	0.791	0.778	0.762	0.752	0.741	0.731	0.724	0.718	0.711	0.706	0.702	0.701	0.699	0.698	0.698	0.700	0.701	0.704	0.708	0.711	0.716	0.720	0.725	0.731	0.738	0.745	0.751	0.759	0.766	0.774	0.782	0.791	0.799	0.809	0.818	0.828	0.836	0.845	0.854	0.864	0.872	0.881	0.891	0.900	0.910	0.919	0.929	0.938	0.946	0.956	0.964	0.972	0.982	0.990	0.998	1.006	1.015	1.021	1.029	1.036	1.042	1.049	1.055	1.060	1.066	1.071	1.074	1.078	1.081	1.082	1.085	1.086	1.088	1.086	1.085	1.084	1.081	1.078	1.072	1.068	1.062	1.055	1.048	1.038	1.029	1.019	1.006	0.995	0.981	0.969	0.952	0.938	0.922	0.906	0.889	0.870	0.850	0.831	0.810	0.790	0.769	0.748	0.725	0.702	0.680	0.658	0.635	0.612	0.590	0.568	0.546	0.524	0.504	0.481	0.462	0.442	0.422	0.404	0.386	0.369	0.354	0.339	0.324	0.310	0.299	0.288	0.278	0.269	0.260	0.254	0.248	0.244	0.239	0.236	0.235	0.234	0.236	0.238	0.240	0.245	0.250	0.255	0.262	0.270	0.279	0.288	0.298	0.306	0.316	0.328	0.339	0.351	0.362	0.374	0.386	0.398	0.409	0.421	0.432	0.442	0.452	0.462	0.471	0.481	0.490	0.498	0.504	0.510	0.515	0.518	0.521	0.522	0.524	0.524	0.522	0.520	0.518	0.514	0.509	0.501	0.494	0.486	0.478	0.468	0.456	0.445	0.431	0.419	0.404	0.389	0.372	0.356	0.340	0.324	0.305	0.288	0.270	0.251	0.234	0.215	0.196	0.179	0.161	0.142	0.126	0.109	0.091	0.074	0.058	0.042	0.026	0.011	-0.004	-0.018	-0.030	-0.044	-0.055	-0.066	-0.076	-0.088	-0.096	-0.105	-0.114	-0.120	-0.128	-0.134	-0.140	-0.145	-0.149	-0.154	-0.156	-0.161	-0.162	-0.165	-0.168	-0.169	-0.170	-0.171	-0.171	-0.170	-0.171	-0.170	-0.170	-0.169	-0.168	-0.166	-0.165	-0.162	-0.161	-0.159	-0.156	-0.155	-0.152	-0.150	-0.148	-0.146	-0.144	-0.141	-0.140	-0.136	-0.135	-0.132	-0.130	-0.126	-0.125	-0.122	-0.120	-0.118	-0.115	-0.112	-0.111	-0.109	-0.106	-0.104	-0.101	-0.098	-0.094	-0.091	-0.089	-0.085	-0.084	-0.080	-0.078	-0.074	-0.071	-0.068	-0.064	-0.061	-0.058	-0.054	-0.050	-0.046	-0.041	-0.038	-0.032	-0.028	-0.021	-0.016	-0.010	-0.004	0.002	0.010	0.018	0.026	0.035	0.044	0.054	0.066	0.078	0.090	0.101	0.116	0.130	0.145	0.160	0.176	0.192	0.211	0.230	0.249	0.268	0.289	0.310	0.332	0.355	0.380	0.402	0.429	0.454	0.480	0.507	0.534	0.561	0.589	0.618	0.645	0.674	0.702	0.731	0.761	0.789	0.818	0.846	0.875	0.902	0.930	0.959	0.985	1.011	1.038	1.062	1.088	1.111	1.135	1.156	1.178	1.199	1.219	1.238	1.254	1.270	1.286	1.300	1.312	1.325	1.336	1.346	1.354	1.361	1.368	1.372	1.376	1.379	1.380	1.380	1.380	1.378	1.374	1.370	1.365	1.359	1.351	1.344	1.336	1.325	1.316	1.305	1.292	1.281	1.268	1.255	1.240	1.226	1.210	1.195	1.179	1.162	1.146	1.129	1.112	1.096	1.079	1.062	1.045	1.028	1.010	0.994	0.975	0.959	0.941	0.925	0.909	0.894	0.878	0.861	0.848	0.831	0.818	0.804	0.790	0.776	0.761	0.749	0.736	0.724	0.712	0.701	0.690	0.680	0.670	0.661	0.651	0.642	0.635	0.626	0.619	0.611	0.605	0.599	0.592	0.586	0.581	0.576	0.571	0.568	0.564	0.561	0.558	0.554	0.552	0.550	0.548	0.546	0.545	0.545	0.545	0.544	0.544	0.546	0.546	0.549	0.551	0.554	0.556	0.560	0.564	0.569	0.572	0.578	0.582	0.589	0.596	0.602	0.610	0.618	0.625	0.634	0.642	0.651	0.660	0.670	0.680	0.691	0.701	0.711	0.722	0.734	0.746	0.758	0.770	0.781	0.792	0.804	0.815	0.828	0.839	0.851	0.861	0.872	0.884	0.894	0.905	0.915	0.924	0.932	0.941	0.949	0.958	0.964	0.970	0.976	0.981	0.985	0.989	0.992	0.995	0.998	1.000	1.001	1.001	1.001	1.000	1.000	0.998	0.995	0.992	0.990	0.986	0.984	0.979	0.975	0.972	0.969	0.964	0.960	0.956	0.955	0.951	0.949	0.945	0.944	0.941	0.941	0.941	0.941	0.942	0.945	0.948	0.952	0.958	0.964	0.971	0.979	0.988	0.998	1.010	1.022	1.035	1.050	1.065	1.082	1.099	1.118	1.138	1.156	1.178	1.200	1.221	1.245	1.269	1.294	1.318	1.342	1.369	1.394	1.420	1.446	1.471	1.498	1.524	1.549	1.574	1.599	1.624	1.648	1.670	1.694	1.715	1.736	1.756	1.776	1.795	1.812	1.830	1.845	1.860	1.874	1.886	1.898	1.909	1.918	1.926	1.934	1.940	1.946	1.951	1.955	1.958	1.960	1.961	1.962	1.962	1.962	1.961	1.960	1.958	1.956	1.954	1.951	1.949	1.946	1.944	1.942	1.939	1.938	1.935	1.934	1.932	1.932	1.931	1.931	1.931	1.931	1.934	1.935	1.938	1.941	1.944	1.948	1.951	1.958	1.964	1.969	1.975	1.982	1.990	1.999	2.007	2.016	2.025	2.034	2.044	2.052	2.061	2.071	2.080	2.089	2.098	2.106	2.114	2.122	2.130	2.138	2.144	2.150	2.154	2.159	2.162	2.165	2.166	2.168	2.166	2.165	2.162	2.159	2.155	2.149	2.142	2.135	2.126	2.118	2.106	2.096	2.084	2.070	2.058	2.042	2.026	2.010	1.994	1.976	1.959	1.940	1.921	1.902	1.884	1.865	1.846	1.828	1.808	1.789	1.771	1.754	1.736	1.720	1.704	1.689	1.674	1.661	1.650	1.639	1.628	1.620	1.612	1.606	1.601	1.599	1.598	1.596	1.599	1.601	1.608	1.614	1.621	1.631	1.644	1.656	1.672	1.689	1.708	1.728	1.749	1.770	1.795	1.820	1.848	1.875	1.904	1.934	1.964	1.996	2.029	2.062	2.096	2.130	2.165	2.200	2.235	2.270	2.304	2.338	2.372	2.406	2.439	2.471	2.502	2.534	2.564	2.591	2.619	2.645	2.670	2.692	2.714	2.734	2.751	2.768	2.781	2.794	2.804	2.811	2.818	2.821	2.822	2.824	2.821	2.816	2.810	2.801	2.792	2.780	2.765	2.749	2.730	2.710	2.688	2.664	2.638	2.610	2.581	2.551	2.519	2.485	2.451	2.415	2.379	2.342	2.305	2.265	2.226	2.186	2.148	2.106	2.066	2.025	1.986	1.946	1.908	1.870	1.832	1.795	1.759	1.724	1.690	1.656	1.626	1.595	1.566	1.539	1.514	1.488	1.466	1.444	1.426	1.408	1.391	1.378	1.366	1.356	1.348	1.341	1.336	1.334	1.332	1.331	1.334	1.336	1.341	1.348	1.354	1.364	1.372	1.384	1.394	1.408	1.421	1.435	1.450	1.464	1.479	1.495	1.511	1.526	1.541	1.556	1.574	1.588	1.602	1.616	1.630	1.644	1.655	1.666	1.676	1.685	1.694	1.701	1.708	1.712	1.716	1.719	1.720	1.721	1.720	1.718	1.715	1.712	1.708	1.700	1.694	1.686	1.678	1.668	1.659	1.648	1.636	1.625	1.612	1.600	1.588	1.574	1.560	1.548	1.534	1.521	1.508	1.495	1.482	1.469	1.458	1.445	1.435	1.422	1.412	1.402	1.394	1.386	1.378	1.371	1.365	1.359	1.354	1.350	1.348	1.344	1.342	1.341	1.340	1.340	1.341	1.341	1.342	1.345	1.349	1.350	1.354	1.358	1.361	1.366	1.370	1.374	1.380	1.384	1.389	1.394	1.398	1.402	1.406	1.410	1.414	1.419	1.421	1.424	1.426	1.428	1.430	1.431	1.431	1.431	1.430	1.430	1.428	1.425	1.420	1.418	1.412	1.408	1.401	1.395	1.389	1.381	1.372	1.365	1.355	1.345	1.335	1.324	1.314	1.301	1.289	1.276	1.262	1.249	1.235	1.221	1.206	1.192	1.178	1.164	1.149	1.134	1.119	1.102	1.089	1.074	1.060	1.046	1.031	1.018	1.004	0.991	0.980	0.968	0.956	0.945	0.935	0.924	0.916	0.908	0.900	0.892	0.886	0.881	0.876	0.872	0.870	0.868	0.868	0.868	0.870	0.872	0.875	0.880	0.886	0.894	0.901	0.911	0.921	0.932	0.946	0.959	0.974	0.989	1.006	1.024	1.044	1.062	1.084	1.105	1.128	1.150	1.175	1.200	1.225	1.251	1.279	1.305	1.332	1.360	1.388	1.418	1.446	1.474	1.502	1.532	1.561	1.589	1.618	1.646	1.674	1.701	1.728	1.754	1.780	1.804	1.828	1.850	1.874	1.895	1.915	1.935	1.954	1.971	1.986	2.002	2.016	2.030	2.041	2.054	2.062	2.071	2.079	2.085	2.090	2.094	2.098	2.100	2.100	2.101	2.101	2.099	2.096	2.095	2.091	2.086	2.081	2.075	2.069	2.062	2.054	2.047	2.039	2.030	2.022	2.013	2.004	1.994	1.984	1.975	1.965	1.955	1.945	1.934	1.925	1.914	1.905	1.895	1.885	1.876	1.866	1.856	1.848	1.839	1.829	1.821	1.812	1.802	1.796	1.788	1.780	1.772	1.764	1.758	1.750	1.742	1.736	1.730	1.724	1.719	1.712	1.706	1.700	1.696	1.691	1.686	1.681	1.678	1.674	1.670	1.668	1.665	1.662	1.661	1.659	1.658	1.658	1.656	1.656	1.658	1.659	1.660	1.660	1.661	1.665	1.668	1.670	1.674	1.678	1.682	1.689	1.694	1.700	1.706	1.712	1.721	1.729	1.736	1.746	1.755	1.764	1.774	1.784	1.794	1.805	1.815	1.828	1.839	1.850	1.864	1.875	1.889	1.900	1.914	1.928	1.940	1.954	1.969	1.982	1.998	2.011	2.027	2.041	2.056	2.072	2.088	2.104	2.120	2.136	2.154	2.170	2.186	2.202	2.220	2.238	2.255	2.271	2.289	2.306	2.324	2.342	2.360	2.378	2.396	2.414	2.432	2.451	2.471	2.490	2.508	2.528	2.546	2.565	2.585	2.605	2.624	2.642	2.662	2.681	2.702	2.721	2.741	2.760	2.779	2.799	2.819	2.838	2.858	2.878	2.896	2.915	2.935	2.955	2.974	2.992	3.011	3.030	3.049	3.068	3.086	3.105	3.124	3.142	3.160	3.179	3.199	3.216	3.235	3.254	3.272	3.290	3.308	3.328	3.346	3.364	3.381	3.400	3.418	3.435	3.452	3.469	3.486	3.502	3.519	3.536	3.550	3.566	3.580	3.594	3.606	3.620	3.631	3.642	3.654	3.664	3.672	3.681	3.689	3.695	3.700	3.705	3.708	3.709	3.710	3.710	3.708	3.705	3.700	3.694	3.686	3.678	3.666	3.656	3.642	3.628	3.611	3.594	3.574	3.555	3.531	3.509	3.484	3.458	3.430	3.401	3.371	3.340	3.309	3.275	3.240	3.205	3.171	3.135	3.098	3.060	3.022	2.982	2.944	2.905	2.865	2.825	2.786	2.746	2.708	2.670	2.631	2.594	2.556	2.520	2.485	2.450	2.416	2.384	2.352	2.321	2.291	2.264	2.238	2.212	2.189	2.166	2.145	2.126	2.109	2.092	2.078	2.065	2.055	2.044	2.036	2.029	2.022	2.019	2.016	2.015	2.016	2.018	2.020	2.025	2.030	2.036	2.044	2.054	2.064	2.074	2.085	2.096	2.110	2.122	2.136	2.150	2.165	2.180	2.195	2.210	2.225	2.241	2.258	2.272	2.289	2.305	2.320	2.335	2.351	2.365	2.380	2.395	2.408	2.422	2.435	2.448	2.460	2.471	2.482	2.491	2.502	2.511	2.519	2.526	2.534	2.540	2.545	2.551	2.556	2.559	2.562	2.565	2.569	2.569	2.570	2.571	2.570	2.570	2.568	2.565	2.561	2.558	2.552	2.546	2.541	2.534	2.525	2.516	2.506	2.496	2.486	2.475	2.462	2.450	2.438	2.422	2.409	2.394	2.380	2.364	2.348	2.330	2.312	2.295	2.278	2.260	2.241	2.224	2.205	2.188	2.170	2.151	2.132	2.116	2.098	2.081	2.064	2.047	2.031	2.016	2.002	1.988	1.974	1.961	1.950	1.939	1.929	1.919	1.910	1.902	1.895	1.889	1.885	1.880	1.876	1.874	1.871	1.869	1.869	1.869	1.869	1.870	1.871	1.874	1.876	1.879	1.881	1.885	1.888	1.891	1.895	1.899	1.901	1.905	1.908	1.910	1.914	1.915	1.916	1.918	1.919	1.918	1.918	1.916	1.915	1.912	1.910	1.906	1.902	1.898	1.891	1.886	1.880	1.872	1.865	1.856	1.849	1.841	1.831	1.822	1.815	1.805	1.798	1.789	1.781	1.774	1.766	1.760	1.754	1.749	1.742	1.739	1.734	1.730	1.730	1.729	1.729	1.730	1.731	1.735	1.740	1.745	1.752	1.761	1.770	1.780	1.792	1.805	1.820	1.834	1.850	1.866	1.884	1.902	1.921	1.940	1.960	1.980	2.000	2.020	2.040	2.060	2.080	2.100	2.119	2.138	2.155	2.172	2.188	2.204	2.218	2.230	2.241	2.251	2.260	2.266	2.271	2.274	2.276	2.275	2.272	2.268	2.261	2.252	2.242	2.229	2.215	2.198	2.179	2.158	2.136	2.111	2.086	2.059	2.030	1.999	1.969	1.935	1.901	1.868	1.831	1.795	1.758	1.720	1.682	1.645	1.606	1.569	1.531	1.494	1.456	1.420	1.384	1.349	1.315	1.282	1.251	1.221	1.192	1.165	1.140	1.116	1.092	1.072	1.055	1.038	1.022	1.010	1.000	0.990	0.984	0.979	0.975	0.974	0.974	0.978	0.981	0.986	0.995	1.004	1.015	1.026	1.041	1.056	1.072	1.090	1.109	1.129	1.149	1.171	1.194	1.216	1.240	1.264	1.289	1.314	1.339	1.365	1.391	1.416	1.441	1.468	1.494	1.519	1.544	1.569	1.592	1.618	1.641	1.664	1.688	1.709	1.731	1.752	1.772	1.792	1.811	1.830	1.848	1.864	1.881	1.896	1.911	1.925	1.939	1.951	1.964	1.974	1.984	1.992	2.002	2.010	2.016	2.022	2.026	2.031	2.034	2.036	2.038	2.039	2.039	2.036	2.035	2.031	2.027	2.024	2.018	2.010	2.002	1.994	1.984	1.974	1.962	1.951	1.939	1.925	1.911	1.896	1.881	1.865	1.848	1.830	1.812	1.795	1.776	1.756	1.736	1.716	1.696	1.676	1.656	1.636	1.615	1.594	1.574	1.554	1.532	1.514	1.494	1.474	1.454	1.435	1.418	1.399	1.381	1.364	1.348	1.330	1.314	1.299	1.284	1.269	1.255	1.242	1.230	1.216	1.205	1.194	1.182	1.172	1.164	1.152	1.144	1.135	1.125	1.116	1.109	1.099	1.091	1.082	1.075	1.068	1.059	1.051	1.044	1.035	1.028	1.019	1.010	1.001	0.994	0.984	0.975	0.966	0.958	0.948	0.938	0.928	0.916	0.906	0.895	0.884	0.874	0.862	0.851	0.840	0.829	0.816	0.805	0.794	0.781	0.769	0.758	0.746	0.734	0.722	0.711	0.700	0.689	0.678	0.666	0.658	0.646	0.638	0.629	0.619	0.610	0.601	0.594	0.586	0.579	0.572	0.566	0.560	0.555	0.549	0.544	0.539	0.535	0.531	0.528	0.525	0.522	0.520	0.519	0.518	0.516	0.515	0.512	0.512	0.511	0.511	0.511	0.511	0.511	0.511	0.512	0.512	0.512	0.512	0.514	0.515	0.515	0.515	0.516	0.516	0.518	0.516	0.518	0.518	0.518	0.516	0.516	0.518	0.516	0.515	0.515	0.514	0.514	0.511	0.510	0.509	0.507	0.506	0.504	0.501	0.500	0.498	0.495	0.492	0.489	0.484	0.480	0.475	0.471	0.468	0.462	0.459	0.452	0.449	0.444	0.438	0.431	0.426	0.421	0.414	0.409	0.402	0.395	0.390	0.382	0.376	0.370	0.362	0.356	0.349	0.344	0.336	0.331	0.325	0.319	0.312	0.308	0.302	0.298	0.292	0.288	0.285	0.281	0.280	0.278	0.276	0.275	0.275	0.276	0.279	0.281	0.286	0.290	0.296	0.304	0.312	0.321	0.331	0.342	0.355	0.369	0.384	0.400	0.416	0.436	0.456	0.478	0.501	0.525	0.550	0.578	0.606	0.636	0.666	0.698	0.731	0.765	0.800	0.836	0.875	0.912	0.951	0.991	1.031	1.072	1.115	1.156	1.199	1.241	1.284	1.328	1.370	1.412	1.455	1.499	1.539	1.581	1.621	1.661	1.700	1.739	1.776	1.812	1.848	1.881	1.914	1.944	1.972	2.000	2.026	2.052	2.074	2.095	2.112	2.130	2.145	2.158	2.169	2.176	2.182	2.188	2.190	2.190	2.188	2.185	2.178	2.170	2.161	2.149	2.136	2.121	2.105	2.086	2.066	2.044	2.021	1.996	1.970	1.942	1.914	1.884	1.854	1.822	1.790	1.756	1.724	1.690	1.656	1.624	1.589	1.555	1.520	1.486	1.452	1.418	1.384	1.351	1.320	1.288	1.256	1.225	1.195	1.166	1.139	1.111	1.086	1.061	1.038	1.015	0.994	0.974	0.954	0.938	0.921	0.906	0.894	0.880	0.871	0.861	0.854	0.848	0.842	0.840	0.838	0.838	0.838	0.840	0.844	0.849	0.855	0.862	0.871	0.880	0.891	0.904	0.916	0.930	0.946	0.961	0.979	0.996	1.016	1.036	1.056	1.079	1.100	1.124	1.146	1.171	1.195	1.220	1.245	1.271	1.296	1.324	1.349	1.375	1.401	1.428	1.452	1.479	1.502	1.529	1.552	1.576	1.601	1.625	1.646	1.669	1.689	1.710	1.729	1.748	1.765	1.781	1.798	1.812	1.826	1.838	1.850	1.860	1.868	1.875	1.882	1.888	1.891	1.895	1.896	1.898	1.896	1.894	1.890	1.885	1.880	1.874	1.866	1.858	1.848	1.838	1.826	1.814	1.801	1.789	1.776	1.762	1.749	1.734	1.719	1.704	1.689	1.672	1.658	1.642	1.628	1.614	1.599	1.585	1.572	1.560	1.548	1.536	1.525	1.515	1.505	1.496	1.488	1.481	1.474	1.469	1.464	1.459	1.456	1.454	1.451	1.450	1.450	1.450	1.451	1.452	1.455	1.458	1.461	1.465	1.468	1.471	1.476	1.481	1.485	1.490	1.495	1.500	1.504	1.509	1.514	1.516	1.521	1.524	1.528	1.531	1.534	1.535	1.538	1.539	1.541	1.542	1.542	1.541	1.542	1.541	1.540	1.538	1.536	1.534	1.531	1.529	1.525	1.524	1.520	1.515	1.512	1.509	1.505	1.502	1.499	1.495	1.492	1.489	1.488	1.484	1.482	1.480	1.479	1.478	1.476	1.475	1.475	1.475	1.474	1.475	1.476	1.476	1.478	1.479	1.480	1.481	1.484	1.486	1.489	1.490	1.492	1.494	1.496	1.499	1.501	1.502	1.505	1.505	1.506	1.508	1.506	1.506	1.505	1.505	1.504	1.501	1.498	1.495	1.490	1.485	1.481	1.475	1.469	1.462	1.455	1.449	1.440	1.431	1.422	1.412	1.404	1.392	1.381	1.369	1.358	1.345	1.332	1.320	1.308	1.292	1.280	1.266	1.252	1.238	1.222	1.208	1.192	1.179	1.164	1.148	1.132	1.118	1.102	1.086	1.071	1.056	1.040	1.024	1.008	0.991	0.975	0.959	0.944	0.928	0.910	0.895	0.879	0.861	0.845	0.829	0.811	0.794	0.778	0.759	0.742	0.725	0.709	0.690	0.672	0.655	0.638	0.621	0.604	0.586	0.569	0.552	0.536	0.519	0.502	0.486	0.470	0.455	0.439	0.424	0.410	0.395	0.381	0.368	0.354	0.341	0.329	0.318	0.306	0.294	0.284	0.274	0.265	0.258	0.250	0.242	0.236	0.230	0.225	0.220	0.216	0.215	0.211	0.210	0.210	0.211	0.211	0.212	0.215	0.218	0.221	0.225	0.231	0.236	0.242	0.250	0.258	0.268	0.278	0.288	0.300	0.311	0.325	0.339	0.352	0.369	0.385	0.401	0.419	0.438	0.455	0.475	0.496	0.518	0.539	0.560	0.584	0.606	0.630	0.655	0.680	0.705	0.731	0.759	0.785	0.812	0.840	0.868	0.895	0.924	0.952	0.980	1.009	1.036	1.064	1.091	1.119	1.146	1.174	1.199	1.225	1.250	1.276	1.300	1.324	1.348	1.369	1.390	1.410	1.430	1.449	1.465	1.482	1.496	1.511	1.522	1.534	1.542	1.552	1.559	1.565	1.569	1.571	1.572	1.571	1.569	1.565	1.560	1.552	1.544	1.532	1.520	1.506	1.491	1.474	1.455	1.435	1.414	1.389	1.364	1.339	1.310	1.280	1.250	1.218	1.184	1.150	1.115	1.078	1.040	1.001	0.962	0.922	0.881	0.840	0.799	0.755	0.712	0.669	0.625	0.582	0.539	0.496	0.452	0.410	0.368	0.325	0.282	0.242	0.202	0.162	0.125	0.088	0.051	0.016	-0.018	-0.051	-0.082	-0.111	-0.140	-0.166	-0.190	-0.214	-0.235	-0.255	-0.274	-0.291	-0.306	-0.319	-0.330	-0.339	-0.348	-0.354	-0.358	-0.360	-0.360	-0.360	-0.358	-0.354	-0.349	-0.342	-0.334	-0.324	-0.314	-0.301	-0.289	-0.274	-0.259	-0.242	-0.226	-0.209	-0.191	-0.172	-0.154	-0.134	-0.115	-0.095	-0.076	-0.056	-0.036	-0.018	0.001	0.020	0.039	0.056	0.074	0.091	0.106	0.122	0.138	0.151	0.165	0.178	0.188	0.199	0.209	0.218	0.226	0.235	0.241	0.246	0.252	0.258	0.260	0.264	0.266	0.268	0.270	0.270	0.271	0.270	0.270	0.269	0.268	0.266	0.266	0.264	0.262	0.260	0.259	0.258	0.258	0.256	0.255	0.255	0.256	0.258	0.259	0.261	0.264	0.268	0.271	0.276	0.282	0.289	0.298	0.305	0.315	0.325	0.338	0.349	0.364	0.378	0.394	0.410	0.428	0.446	0.466	0.485	0.507	0.530	0.552	0.576	0.601	0.626	0.654	0.681	0.708	0.738	0.765	0.795	0.825	0.855	0.886	0.918	0.949	0.979	1.011	1.041	1.074	1.105	1.136	1.165	1.196	1.226	1.255	1.284	1.311	1.339	1.365	1.391	1.416	1.441	1.465	1.485	1.508	1.526	1.545	1.564	1.580	1.596	1.610	1.624	1.636	1.646	1.655	1.664	1.670	1.675	1.680	1.682	1.682	1.682	1.680	1.678	1.675	1.669	1.661	1.654	1.645	1.635	1.625	1.614	1.601	1.586	1.572	1.556	1.539	1.522	1.504	1.486	1.468	1.449	1.429	1.409	1.388	1.368	1.346	1.325	1.304	1.281	1.260	1.239	1.216	1.195	1.174	1.151	1.130	1.110	1.089	1.069	1.049	1.030	1.010	0.990	0.971	0.954	0.934	0.918	0.900	0.882	0.866	0.851	0.835	0.820	0.805	0.792	0.778	0.765	0.750	0.738	0.725	0.711	0.700	0.688	0.675	0.664	0.652	0.641	0.631	0.620	0.609	0.598	0.588	0.578	0.566	0.556	0.546	0.536	0.526	0.516	0.506	0.498	0.486	0.478	0.468	0.458	0.448	0.439	0.429	0.420	0.410	0.401	0.392	0.385	0.376	0.366	0.359	0.351	0.342	0.336	0.328	0.320	0.312	0.305	0.299	0.292	0.285	0.279	0.271	0.265	0.260	0.254	0.248	0.242	0.236	0.231	0.228	0.222	0.218	0.212	0.209	0.205	0.200	0.196	0.191	0.189	0.185	0.181	0.179	0.175	0.171	0.169	0.168	0.165	0.162	0.161	0.159	0.159	0.158	0.158	0.159	0.160	0.161	0.162	0.165	0.168	0.171	0.176	0.181	0.186	0.194	0.200	0.209	0.218	0.226	0.238	0.249	0.260	0.272	0.286	0.300	0.315	0.332	0.348	0.366	0.384	0.402	0.422	0.442	0.464	0.485	0.507	0.529	0.554	0.576	0.600	0.625	0.649	0.672	0.699	0.722	0.749	0.772	0.798	0.821	0.846	0.870	0.894	0.916	0.940	0.962	0.984	1.005	1.024	1.044	1.061	1.079	1.095	1.111	1.126	1.139	1.150	1.161	1.171	1.181	1.189	1.195	1.201	1.205	1.209	1.210	1.211	1.210	1.209	1.206	1.202	1.198	1.191	1.185	1.176	1.169	1.159	1.149	1.138	1.128	1.115	1.102	1.090	1.076	1.062	1.048	1.035	1.020	1.006	0.991	0.978	0.962	0.949	0.935	0.920	0.909	0.895	0.884	0.871	0.861	0.851	0.842	0.834	0.826	0.820	0.815	0.809	0.805	0.802	0.801	0.800	0.800	0.801	0.804	0.806	0.810	0.816	0.822	0.830	0.838	0.848	0.858	0.868	0.879	0.891	0.904	0.916	0.930	0.945	0.958	0.972	0.986	1.001	1.016	1.030	1.045	1.058	1.072	1.085	1.098	1.110	1.121	1.131	1.141	1.150	1.158	1.164	1.170	1.175	1.178	1.180	1.182	1.182	1.182	1.180	1.176	1.172	1.168	1.161	1.154	1.146	1.138	1.126	1.116	1.104	1.092	1.080	1.066	1.052	1.039	1.026	1.012	0.998	0.985	0.970	0.958	0.945	0.932	0.921	0.910	0.900	0.890	0.882	0.874	0.869	0.862	0.859	0.856	0.854	0.854	0.855	0.856	0.860	0.866	0.872	0.880	0.889	0.900	0.911	0.924	0.938	0.952	0.969	0.985	1.002	1.021	1.041	1.061	1.081	1.104	1.125	1.146	1.169	1.191	1.214	1.236	1.258	1.281	1.302	1.325	1.346	1.366	1.386	1.406	1.425	1.444	1.461	1.479	1.495	1.511	1.526	1.540	1.554	1.568	1.579	1.591	1.602	1.612	1.622	1.631	1.640	1.648	1.655	1.662	1.670	1.676	1.681	1.688	1.692	1.699	1.704	1.709	1.714	1.719	1.724	1.729	1.734	1.739	1.744	1.749	1.754	1.760	1.764	1.770	1.775	1.781	1.786	1.792	1.798	1.804	1.809	1.815	1.820	1.825	1.831	1.838	1.842	1.846	1.852	1.856	1.860	1.865	1.869	1.871	1.874	1.876	1.880	1.881	1.882	1.884	1.885	1.885	1.885	1.885	1.884	1.884	1.882	1.881	1.879	1.878	1.876	1.874	1.871	1.870	1.868	1.865	1.862	1.860	1.859	1.856	1.855	1.852	1.852	1.851	1.851	1.849	1.850	1.851	1.851	1.852	1.854	1.858	1.859	1.862	1.868	1.872	1.876	1.882	1.888	1.894	1.902	1.909	1.916	1.926	1.934	1.942	1.951	1.961	1.971	1.982	1.991	2.002	2.013	2.024	2.035	2.045	2.056	2.066	2.078	2.089	2.099	2.110	2.119	2.130	2.139	2.149	2.159	2.168	2.176	2.185	2.192	2.200	2.208	2.215	2.222	2.229	2.235	2.241	2.248	2.252	2.258	2.262	2.266	2.270	2.274	2.278	2.280	2.282	2.288	2.290	2.292	2.295	2.298	2.300	2.302	2.305	2.308	2.311	2.312	2.316	2.319	2.322	2.326	2.329	2.332	2.338	2.342	2.346	2.351	2.358	2.362	2.369	2.376	2.384	2.390	2.400	2.408	2.418	2.426	2.436	2.446	2.458	2.469	2.481	2.494	2.508	2.520	2.532	2.548	2.562	2.576	2.592	2.608	2.622	2.639	2.656	2.672	2.689	2.705	2.721	2.739	2.755	2.772	2.789	2.805	2.820	2.836	2.852	2.868	2.881	2.896	2.910	2.922	2.936	2.948	2.959	2.970	2.980	2.989	2.995	3.002	3.009	3.014	3.019	3.021	3.025	3.026	3.025	3.026	3.024	3.021	3.018	3.012	3.008	3.000	2.991	2.982	2.972	2.961	2.949	2.936	2.922	2.908	2.892	2.876	2.860	2.841	2.824	2.804	2.784	2.765	2.744	2.724	2.702	2.681	2.660	2.639	2.616	2.595	2.572	2.551	2.529	2.508	2.485	2.462	2.441	2.419	2.399	2.378	2.356	2.336	2.316	2.296	2.278	2.259	2.240	2.222	2.204	2.188	2.170	2.154	2.139	2.122	2.109	2.095	2.080	2.068	2.055	2.042	2.031	2.020	2.010	1.998	1.989	1.979	1.970	1.960	1.951	1.942	1.934	1.925	1.916	1.909	1.899	1.890	1.882	1.874	1.865	1.856	1.848	1.838	1.829	1.819	1.809	1.799	1.788	1.778	1.765	1.754	1.741	1.729	1.715	1.701	1.688	1.672	1.658	1.641	1.625	1.608	1.590	1.572	1.554	1.535	1.515	1.494	1.474	1.452	1.430	1.409	1.385	1.364	1.341	1.318	1.294	1.271	1.248	1.224	1.200	1.178	1.155	1.130	1.109	1.085	1.064	1.042	1.021	0.999	0.980	0.960	0.941	0.922	0.905	0.889	0.872	0.858	0.844	0.830	0.818	0.806	0.796	0.788	0.778	0.770	0.764	0.758	0.754	0.750	0.748	0.745	0.744	0.744	0.745	0.745	0.749	0.750	0.754	0.758	0.762	0.766	0.771	0.778	0.784	0.790	0.796	0.804	0.810	0.818	0.825	0.831	0.838	0.845	0.851	0.858	0.864	0.870	0.876	0.882	0.888	0.892	0.898	0.901	0.905	0.909	0.912	0.914	0.918	0.919	0.921	0.921	0.922	0.922	0.921	0.921	0.920	0.918	0.916	0.912	0.909	0.905	0.901	0.898	0.892	0.888	0.881	0.876	0.870	0.861	0.855	0.846	0.839	0.830	0.821	0.810	0.801	0.790	0.779	0.768	0.756	0.742	0.730	0.718	0.704	0.690	0.675	0.661	0.645	0.630	0.614	0.599	0.582	0.568	0.550	0.534	0.516	0.499	0.484	0.466	0.449	0.432	0.416	0.399	0.384	0.369	0.354	0.339	0.325	0.312	0.299	0.286	0.276	0.266	0.258	0.249	0.242	0.236	0.231	0.228	0.224	0.222	0.222	0.222	0.224	0.228	0.231	0.236	0.242	0.249	0.258	0.268	0.278	0.288	0.300	0.312	0.326	0.339	0.355	0.369	0.384	0.400	0.416	0.430	0.446	0.462	0.476	0.491	0.506	0.519	0.532	0.545	0.555	0.565	0.575	0.582	0.590	0.596	0.602	0.606	0.608	0.610	0.610	0.609	0.606	0.602	0.599	0.592	0.586	0.578	0.569	0.559	0.549	0.538	0.526	0.514	0.501	0.488	0.475	0.461	0.448	0.434	0.422	0.410	0.398	0.386	0.376	0.368	0.358	0.350	0.344	0.338	0.334	0.330	0.330	0.329	0.330	0.332	0.336	0.342	0.350	0.359	0.370	0.381	0.395	0.410	0.425	0.442	0.461	0.480	0.500	0.521	0.545	0.568	0.591	0.616	0.641	0.668	0.694	0.721	0.748	0.775	0.801	0.829	0.856	0.882	0.909	0.935	0.960	0.986	1.010	1.034	1.058	1.079	1.100	1.120	1.140	1.159	1.176	1.194	1.208	1.224	1.236	1.250	1.261	1.271	1.282	1.291	1.300	1.308	1.314	1.319	1.324	1.328	1.331	1.334	1.334	1.335	1.335	1.334	1.332	1.331	1.329	1.326	1.321	1.318	1.312	1.308	1.301	1.295	1.289	1.282	1.275	1.268	1.259	1.250	1.240	1.229	1.219	1.209	1.196	1.185	1.172	1.159	1.146	1.131	1.115	1.100	1.084	1.068	1.050	1.032	1.014	0.995	0.974	0.952	0.932	0.910	0.889	0.864	0.840	0.816	0.790	0.764	0.738	0.710	0.681	0.652	0.621	0.591	0.560	0.528	0.495	0.462	0.428	0.394	0.358	0.322	0.285	0.249	0.211	0.175	0.136	0.099	0.059	0.020	-0.020	-0.060	-0.100	-0.140	-0.180	-0.221	-0.262	-0.301	-0.342	-0.382	-0.422	-0.464	-0.502	-0.542	-0.581	-0.620	-0.659	-0.695	-0.732	-0.769	-0.804	-0.840	-0.872	-0.906	-0.939	-0.970	-1.001	-1.030	-1.059	-1.086	-1.111	-1.135	-1.160	-1.182	-1.204	-1.222	-1.242	-1.259	-1.274	-1.289	-1.302	-1.315	-1.326	-1.335	-1.342	-1.349	-1.356	-1.360	-1.364	-1.365	-1.366	-1.368	-1.368	-1.365	-1.362	-1.360	-1.355	-1.351	-1.346	-1.340	-1.332	-1.325	-1.318	-1.310	-1.301	-1.295	-1.285	-1.276	-1.268	-1.259	-1.249	-1.241	-1.231	-1.222	-1.212	-1.204	-1.195	-1.186	-1.178	-1.169	-1.160	-1.152	-1.145	-1.136	-1.129	-1.121	-1.114	-1.106	-1.100	-1.092	-1.085	-1.079	-1.071	-1.065	-1.058	-1.051	-1.045	-1.038	-1.031	-1.025	-1.019	-1.012	-1.005	-0.999	-0.991	-0.985	-0.979	-0.971	-0.965	-0.958	-0.950	-0.944	-0.938	-0.930	-0.922	-0.915	-0.909	-0.902	-0.895	-0.888	-0.881	-0.874	-0.868	-0.861	-0.854	-0.849	-0.841	-0.835	-0.829	-0.822	-0.816	-0.811	-0.805	-0.800	-0.796	-0.791	-0.788	-0.784	-0.781	-0.779	-0.775	-0.774	-0.772	-0.770	-0.770	-0.770	-0.770	-0.771	-0.772	-0.774	-0.776	-0.779	-0.782	-0.786	-0.790	-0.796	-0.801	-0.809	-0.815	-0.822	-0.831	-0.839	-0.849	-0.858	-0.868	-0.878	-0.889	-0.900	-0.911	-0.924	-0.935	-0.948	-0.961	-0.974	-0.986	-1.000	-1.014	-1.028	-1.041	-1.054	-1.069	-1.081	-1.095	-1.108	-1.120	-1.134	-1.145	-1.156	-1.168	-1.179	-1.189	-1.198	-1.205	-1.212	-1.219	-1.225	-1.230	-1.234	-1.238	-1.239	-1.240	-1.239	-1.238	-1.236	-1.232	-1.228	-1.221	-1.215	-1.208	-1.199	-1.189	-1.179	-1.166	-1.154	-1.139	-1.124	-1.109	-1.092	-1.075	-1.058	-1.038	-1.020	-1.000	-0.980	-0.959	-0.939	-0.918	-0.898	-0.876	-0.855	-0.834	-0.815	-0.794	-0.775	-0.755	-0.736	-0.719	-0.702	-0.685	-0.670	-0.655	-0.641	-0.629	-0.618	-0.606	-0.596	-0.589	-0.580	-0.575	-0.570	-0.568	-0.564	-0.564	-0.565	-0.565	-0.569	-0.572	-0.578	-0.582	-0.591	-0.598	-0.608	-0.618	-0.628	-0.639	-0.651	-0.664	-0.678	-0.691	-0.706	-0.721	-0.738	-0.754	-0.770	-0.785	-0.801	-0.818	-0.834	-0.849	-0.865	-0.880	-0.895	-0.909	-0.924	-0.938	-0.950	-0.961	-0.974	-0.986	-0.998	-1.009	-1.018	-1.028	-1.035	-1.042	-1.050	-1.056	-1.061	-1.065	-1.070	-1.072	-1.076	-1.079	-1.080	-1.081	-1.081	-1.080	-1.080	-1.079	-1.076	-1.074	-1.071	-1.066	-1.064	-1.058	-1.052	-1.048	-1.041	-1.032	-1.026	-1.019	-1.009	-1.000	-0.990	-0.978	-0.966	-0.954	-0.942	-0.929	-0.914	-0.900	-0.882	-0.866	-0.850	-0.831	-0.812	-0.792	-0.772	-0.751	-0.729	-0.705	-0.681	-0.658	-0.632	-0.606	-0.580	-0.552	-0.525	-0.496	-0.466	-0.436	-0.405	-0.375	-0.344	-0.312	-0.281	-0.250	-0.219	-0.186	-0.156	-0.126	-0.096	-0.069	-0.040	-0.012	0.014	0.040	0.064	0.086	0.109	0.128	0.146	0.162	0.178	0.189	0.200	0.209	0.215	0.220	0.221	0.220	0.216	0.211	0.202	0.192	0.179	0.164	0.146	0.126	0.102	0.078	0.051	0.021	-0.010	-0.042	-0.079	-0.116	-0.154	-0.195	-0.236	-0.279	-0.321	-0.365	-0.411	-0.456	-0.501	-0.548	-0.592	-0.639	-0.684	-0.728	-0.770	-0.814	-0.854	-0.894	-0.931	-0.969	-1.004	-1.036	-1.068	-1.098	-1.124	-1.148	-1.170	-1.189	-1.205	-1.218	-1.229	-1.238	-1.241	-1.244	-1.245	-1.240	-1.234	-1.225	-1.214	-1.199	-1.180	-1.160	-1.139	-1.112	-1.084	-1.055	-1.022	-0.988	-0.951	-0.914	-0.872	-0.830	-0.788	-0.742	-0.698	-0.650	-0.602	-0.554	-0.504	-0.454	-0.404	-0.352	-0.301	-0.250	-0.200	-0.150	-0.099	-0.049	0.001	0.050	0.098	0.145	0.191	0.238	0.282	0.326	0.369	0.410	0.450	0.489	0.526	0.564	0.598	0.631	0.662	0.692	0.721	0.748	0.774	0.798	0.819	0.841	0.860	0.878	0.894	0.909	0.921	0.932	0.942	0.951	0.958	0.964	0.968	0.970	0.972	0.972	0.974	0.971	0.969	0.964	0.959	0.952	0.946	0.938	0.929	0.920	0.908	0.898	0.885	0.872	0.860	0.845	0.831	0.818	0.804	0.789	0.772	0.758	0.742	0.729	0.714	0.699	0.684	0.670	0.656	0.642	0.629	0.618	0.606	0.594	0.582	0.574	0.565	0.556	0.549	0.542	0.538	0.531	0.528	0.525	0.522	0.521	0.520	0.521	0.522	0.525	0.529	0.532	0.539	0.544	0.551	0.559	0.568	0.576	0.585	0.596	0.606	0.618	0.629	0.641	0.654	0.666	0.679	0.691	0.706	0.719	0.732	0.745	0.759	0.772	0.784	0.796	0.808	0.820	0.831	0.842	0.851	0.860	0.869	0.876	0.882	0.889	0.894	0.899	0.901	0.905	0.908	0.908	0.908	0.908	0.905	0.902	0.899	0.895	0.889	0.882	0.876	0.868	0.859	0.849	0.838	0.828	0.815	0.802	0.790	0.775	0.760	0.744	0.728	0.710	0.691	0.674	0.655	0.636	0.618	0.598	0.578	0.558	0.538	0.516	0.495	0.474	0.452	0.430	0.409	0.389	0.366	0.345	0.324	0.302	0.282	0.261	0.240	0.220	0.199	0.179	0.159	0.140	0.120	0.100	0.081	0.062	0.044	0.028	0.009	-0.009	-0.025	-0.041	-0.058	-0.072	-0.089	-0.104	-0.119	-0.134	-0.146	-0.160	-0.174	-0.185	-0.199	-0.210	-0.222	-0.234	-0.246	-0.258	-0.268	-0.278	-0.288	-0.298	-0.308	-0.318	-0.326	-0.336	-0.344	-0.354	-0.361	-0.370	-0.378	-0.386	-0.394	-0.401	-0.409	-0.415	-0.422	-0.430	-0.436	-0.442	-0.449	-0.456	-0.461	-0.466	-0.472	-0.478	-0.484	-0.489	-0.494	-0.499	-0.505	-0.509	-0.514	-0.519	-0.525	-0.529	-0.534	-0.538	-0.542	-0.546	-0.550	-0.555	-0.559	-0.564	-0.568	-0.572	-0.576	-0.580	-0.584	-0.588	-0.591	-0.595	-0.599	-0.602	-0.604	-0.608	-0.611	-0.614	-0.616	-0.619	-0.622	-0.625	-0.626	-0.629	-0.630	-0.632	-0.634	-0.635	-0.636	-0.636	-0.638	-0.639	-0.640	-0.641	-0.640	-0.641	-0.640	-0.640	-0.640	-0.640	-0.639	-0.639	-0.638	-0.636	-0.635	-0.634	-0.631	-0.630	-0.630	-0.628	-0.628	-0.625	-0.624	-0.622	-0.621	-0.621	-0.619	-0.619	-0.619	-0.619	-0.620	-0.621	-0.621	-0.624	-0.626	-0.629	-0.632	-0.635	-0.640	-0.645	-0.650	-0.656	-0.664	-0.670	-0.678	-0.688	-0.696	-0.706	-0.718	-0.730	-0.742	-0.755	-0.770	-0.784	-0.799	-0.815	-0.832	-0.851	-0.869	-0.889	-0.908	-0.929	-0.949	-0.970	-0.992	-1.015	-1.038	-1.061	-1.085	-1.108	-1.132	-1.156	-1.180	-1.205	-1.229	-1.252	-1.278	-1.301	-1.324	-1.348	-1.370	-1.392	-1.414	-1.435	-1.455	-1.475	-1.492	-1.511	-1.529	-1.545	-1.561	-1.575	-1.589	-1.601	-1.614	-1.624	-1.632	-1.641	-1.649	-1.655	-1.659	-1.664	-1.665	-1.668	-1.668	-1.666	-1.664	-1.660	-1.656	-1.651	-1.644	-1.636	-1.629	-1.619	-1.609	-1.598	-1.585	-1.572	-1.559	-1.545	-1.529	-1.512	-1.496	-1.481	-1.462	-1.445	-1.428	-1.409	-1.391	-1.371	-1.352	-1.334	-1.315	-1.296	-1.276	-1.258	-1.239	-1.220	-1.202	-1.184	-1.166	-1.150	-1.134	-1.118	-1.102	-1.089	-1.074	-1.061	-1.049	-1.036	-1.025	-1.016	-1.006	-0.998	-0.989	-0.982	-0.976	-0.970	-0.966	-0.962	-0.959	-0.959	-0.958	-0.956	-0.956	-0.959	-0.960	-0.962	-0.966	-0.969	-0.972	-0.978	-0.982	-0.989	-0.994	-1.000	-1.006	-1.014	-1.020	-1.026	-1.034	-1.040	-1.048	-1.055	-1.062	-1.069	-1.076	-1.082	-1.090	-1.096	-1.101	-1.109	-1.114	-1.119	-1.125	-1.130	-1.134	-1.139	-1.142	-1.145	-1.149	-1.152	-1.155	-1.159	-1.160	-1.161	-1.162	-1.165	-1.166	-1.166	-1.168	-1.168	-1.169	-1.168	-1.169	-1.169	-1.169	-1.168	-1.168	-1.168	-1.168	-1.166	-1.165	-1.165	-1.162	-1.162	-1.161	-1.160	-1.160	-1.159	-1.158	-1.156	-1.155	-1.155	-1.154	-1.152	-1.150	-1.149	-1.148	-1.146	-1.144	-1.140	-1.139	-1.135	-1.132	-1.129	-1.125	-1.121	-1.116	-1.111	-1.105	-1.099	-1.092	-1.085	-1.078	-1.069	-1.060	-1.051	-1.040	-1.029	-1.018	-1.006	-0.992	-0.979	-0.964	-0.949	-0.932	-0.915	-0.898	-0.879	-0.859	-0.838	-0.818	-0.795	-0.771	-0.749	-0.724	-0.699	-0.674	-0.648	-0.620	-0.591	-0.564	-0.535	-0.505	-0.475	-0.445	-0.412	-0.381	-0.349	-0.316	-0.282	-0.250	-0.216	-0.184	-0.149	-0.115	-0.081	-0.048	-0.014	0.020	0.054	0.088	0.121	0.154	0.185	0.218	0.249	0.281	0.311	0.341	0.371	0.399	0.428	0.455	0.480	0.505	0.530	0.554	0.575	0.598	0.616	0.635	0.652	0.670	0.685	0.699	0.710	0.722	0.731	0.739	0.746	0.751	0.755	0.758	0.760	0.758	0.756	0.754	0.749	0.742	0.735	0.728	0.716	0.705	0.692	0.679	0.664	0.648	0.631	0.611	0.592	0.574	0.552	0.532	0.510	0.488	0.465	0.442	0.419	0.395	0.371	0.346	0.322	0.299	0.275	0.251	0.228	0.205	0.182	0.160	0.139	0.118	0.098	0.079	0.060	0.041	0.025	0.009	-0.008	-0.022	-0.036	-0.050	-0.061	-0.074	-0.084	-0.092	-0.102	-0.109	-0.116	-0.122	-0.128	-0.132	-0.136	-0.139	-0.141	-0.142	-0.144	-0.145	-0.145	-0.144	-0.144	-0.141	-0.140	-0.138	-0.135	-0.134	-0.130	-0.128	-0.124	-0.121	-0.118	-0.114	-0.110	-0.108	-0.104	-0.100	-0.096	-0.092	-0.090	-0.086	-0.082	-0.080	-0.076	-0.072	-0.069	-0.065	-0.061	-0.059	-0.054	-0.050	-0.046	-0.042	-0.039	-0.034	-0.029	-0.024	-0.020	-0.012	-0.006	-0.001	0.006	0.014	0.021	0.029	0.038	0.048	0.056	0.066	0.076	0.088	0.099	0.111	0.124	0.136	0.149	0.164	0.178	0.192	0.208	0.222	0.238	0.254	0.269	0.285	0.300	0.316	0.332	0.348	0.364	0.379	0.394	0.409	0.424	0.438	0.451	0.464	0.478	0.489	0.501	0.510	0.521	0.530	0.539	0.545	0.552	0.559	0.562	0.566	0.570	0.571	0.572	0.574	0.572	0.571	0.569	0.566	0.562	0.556	0.551	0.545	0.538	0.530	0.522	0.514	0.505	0.496	0.486	0.475	0.466	0.456	0.446	0.435	0.426	0.415	0.405	0.395	0.386	0.376	0.369	0.361	0.352	0.345	0.340	0.332	0.326	0.322	0.319	0.314	0.311	0.309	0.306	0.305	0.304	0.304	0.305	0.305	0.306	0.306	0.309	0.310	0.311	0.312	0.315	0.318	0.319	0.320	0.320	0.321	0.322	0.322	0.322	0.320	0.319	0.316	0.312	0.308	0.304	0.296	0.289	0.280	0.270	0.259	0.246	0.232	0.218	0.201	0.184	0.164	0.144	0.124	0.100	0.076	0.050	0.025	-0.002	-0.031	-0.060	-0.091	-0.121	-0.152	-0.186	-0.219	-0.252	-0.286	-0.321	-0.355	-0.390	-0.424	-0.458	-0.492	-0.526	-0.560	-0.591	-0.625	-0.656	-0.685	-0.715	-0.744	-0.772	-0.798	-0.824	-0.848	-0.869	-0.890	-0.910	-0.929	-0.944	-0.960	-0.972	-0.984	-0.995	-1.002	-1.010	-1.014	-1.018	-1.019	-1.019	-1.018	-1.016	-1.011	-1.006	-1.000	-0.992	-0.982	-0.972	-0.961	-0.949	-0.936	-0.922	-0.908	-0.894	-0.876	-0.861	-0.844	-0.828	-0.810	-0.792	-0.776	-0.759	-0.742	-0.725	-0.709	-0.694	-0.678	-0.662	-0.648	-0.634	-0.620	-0.609	-0.595	-0.585	-0.574	-0.564	-0.555	-0.546	-0.539	-0.531	-0.525	-0.521	-0.515	-0.511	-0.509	-0.505	-0.502	-0.501	-0.499	-0.499	-0.498	-0.499	-0.498	-0.498	-0.499	-0.499	-0.499	-0.499	-0.499	-0.500	-0.498	-0.498	-0.496	-0.495	-0.494	-0.491	-0.488	-0.484	-0.479	-0.474	-0.468	-0.461	-0.454	-0.445	-0.436	-0.426	-0.415	-0.404	-0.391	-0.379	-0.365	-0.350	-0.334	-0.318	-0.301	-0.284	-0.266	-0.248	-0.229	-0.210	-0.190	-0.171	-0.151	-0.131	-0.111	-0.091	-0.072	-0.052	-0.034	-0.015	0.004	0.020	0.038	0.054	0.068	0.082	0.095	0.108	0.119	0.129	0.139	0.146	0.152	0.158	0.162	0.165	0.168	0.166	0.166	0.162	0.160	0.155	0.149	0.141	0.132	0.124	0.114	0.102	0.090	0.078	0.065	0.050	0.035	0.020	0.005	-0.010	-0.026	-0.041	-0.058	-0.072	-0.088	-0.102	-0.118	-0.130	-0.142	-0.156	-0.168	-0.178	-0.188	-0.196	-0.202	-0.209	-0.214	-0.218	-0.219	-0.220	-0.219	-0.218	-0.214	-0.210	-0.202	-0.195	-0.186	-0.176	-0.164	-0.151	-0.136	-0.120	-0.102	-0.085	-0.065	-0.046	-0.024	-0.001	0.021	0.045	0.070	0.095	0.120	0.146	0.172	0.198	0.224	0.250	0.275	0.302	0.328	0.352	0.378	0.402	0.425	0.449	0.470	0.492	0.512	0.532	0.551	0.569	0.585	0.600	0.614	0.628	0.640	0.650	0.659	0.668	0.675	0.680	0.685	0.689	0.690	0.691	0.691	0.690	0.688	0.685	0.681	0.676	0.671	0.665	0.658	0.650	0.641	0.632	0.624	0.614	0.604	0.594	0.582	0.572	0.561	0.551	0.540	0.530	0.519	0.510	0.500	0.491	0.482	0.474	0.465	0.456	0.449	0.442	0.438	0.431	0.426	0.422	0.419	0.415	0.412	0.411	0.409	0.409	0.409	0.409	0.410	0.411	0.414	0.418	0.420	0.426	0.430	0.435	0.441	0.446	0.452	0.459	0.466	0.472	0.480	0.488	0.495	0.504	0.511	0.520	0.530	0.538	0.546	0.556	0.566	0.574	0.584	0.594	0.602	0.614	0.622	0.634	0.644	0.655	0.665	0.676	0.688	0.699	0.711	0.724	0.736	0.748	0.761	0.775	0.789	0.804	0.819	0.834	0.850	0.866	0.884	0.901	0.920	0.940	0.960	0.981	1.002	1.024	1.046	1.070	1.094	1.119	1.144	1.170	1.195	1.222	1.250	1.279	1.306	1.336	1.365	1.395	1.425	1.455	1.485	1.515	1.546	1.576	1.606	1.636	1.666	1.695	1.725	1.755	1.782	1.810	1.838	1.864	1.890	1.914	1.939	1.961	1.984	2.005	2.025	2.044	2.062	2.079	2.094	2.109	2.122	2.135	2.146	2.156	2.165	2.172	2.179	2.184	2.189	2.191	2.194	2.195	2.195	2.195	2.194	2.191	2.189	2.185	2.180	2.175	2.170	2.164	2.156	2.150	2.142	2.135	2.126	2.119	2.110	2.101	2.091	2.082	2.072	2.065	2.055	2.045	2.036	2.029	2.019	2.010	2.001	1.992	1.984	1.976	1.968	1.960	1.952	1.945	1.938	1.930	1.924	1.915	1.909	1.902	1.896	1.891	1.884	1.879	1.872	1.868	1.861	1.856	1.850	1.845	1.840	1.835	1.830	1.824	1.819	1.814	1.809	1.804	1.799	1.794	1.790	1.785	1.780	1.775	1.771	1.766	1.761	1.758	1.752	1.749	1.745	1.740	1.735	1.731	1.726	1.724	1.720	1.716	1.714	1.710	1.708	1.704	1.701	1.699	1.696	1.695	1.692	1.690	1.689	1.686	1.685	1.684	1.682	1.680	1.679	1.679	1.678	1.676	1.675	1.675	1.675	1.674	1.672	1.671	1.671	1.670	1.669	1.668	1.668	1.665	1.664	1.661	1.660	1.658	1.655	1.654	1.651	1.649	1.645	1.642	1.640	1.638	1.634	1.629	1.626	1.621	1.618	1.614	1.610	1.606	1.601	1.598	1.592	1.589	1.585	1.580	1.576	1.572	1.570	1.565	1.564	1.560	1.558	1.554	1.552	1.551	1.549	1.548	1.546	1.546	1.545	1.545	1.544	1.545	1.546	1.548	1.551	1.552	1.555	1.559	1.561	1.566	1.570	1.575	1.581	1.585	1.591	1.598	1.602	1.610	1.616	1.624	1.631	1.638	1.646	1.655	1.662	1.671	1.680	1.689	1.698	1.706	1.715	1.724	1.734	1.741	1.751	1.760	1.769	1.778	1.786	1.796	1.805	1.814	1.822	1.831	1.840	1.849	1.856	1.865	1.872	1.880	1.889	1.896	1.902	1.910	1.918	1.924	1.931	1.939	1.945	1.952	1.959	1.965	1.971	1.979	1.985	1.990	1.998	2.002	2.009	2.015	2.020	2.026	2.033	2.038	2.042	2.047	2.052	2.059	2.062	2.068	2.072	2.078	2.082	2.088	2.092	2.098	2.101	2.108	2.111	2.116	2.121	2.126	2.131	2.135	2.140	2.144	2.149	2.154	2.159	2.161	2.166	2.170	2.175	2.179	2.181	2.186	2.190	2.192	2.196	2.199	2.202	2.205	2.209	2.211	2.214	2.216	2.218	2.220	2.222	2.224	2.226	2.226	2.228	2.228	2.228	2.228	2.226	2.226	2.225	2.224	2.222	2.221	2.219	2.216	2.214	2.210	2.206	2.202	2.198	2.192	2.186	2.180	2.174	2.168	2.160	2.151	2.144	2.135	2.125	2.116	2.106	2.095	2.084	2.074	2.061	2.050	2.038	2.025	2.011	1.999	1.986	1.972	1.958	1.944	1.929	1.915	1.899	1.884	1.870	1.855	1.840	1.825	1.810	1.794	1.779	1.764	1.750	1.736	1.721	1.708	1.694	1.680	1.666	1.654	1.641	1.629	1.618	1.606	1.595	1.585	1.575	1.566	1.558	1.550	1.542	1.535	1.528	1.521	1.516	1.511	1.506	1.501	1.499	1.495	1.492	1.490	1.489	1.486	1.484	1.484	1.484	1.482	1.482	1.485	1.484	1.485	1.486	1.486	1.486	1.489	1.490	1.489	1.490	1.490	1.491	1.490	1.489	1.489	1.486	1.486	1.484	1.481	1.476	1.474	1.469	1.462	1.458	1.451	1.442	1.436	1.426	1.418	1.406	1.396	1.385	1.371	1.359	1.345	1.331	1.316	1.300	1.282	1.265	1.249	1.230	1.211	1.191	1.171	1.150	1.129	1.108	1.086	1.064	1.041	1.019	0.996	0.975	0.951	0.929	0.906	0.885	0.862	0.840	0.818	0.796	0.775	0.754	0.734	0.714	0.694	0.675	0.656	0.639	0.621	0.605	0.589	0.572	0.559	0.545	0.532	0.519	0.509	0.496	0.488	0.478	0.470	0.461	0.455	0.448	0.442	0.438	0.434	0.430	0.429	0.426	0.424	0.425	0.424	0.425	0.426	0.428	0.430	0.432	0.436	0.440	0.444	0.448	0.452	0.456	0.461	0.466	0.472	0.476	0.481	0.486	0.491	0.496	0.501	0.505	0.509	0.512	0.516	0.520	0.522	0.525	0.528	0.529	0.530	0.531	0.531	0.531	0.529	0.529	0.526	0.522	0.519	0.514	0.510	0.502	0.496	0.489	0.481	0.472	0.462	0.454	0.442	0.431	0.420	0.406	0.394	0.379	0.365	0.350	0.335	0.319	0.302	0.286	0.269	0.251	0.232	0.215	0.198	0.179	0.159	0.140	0.121	0.101	0.082	0.064	0.044	0.025	0.006	-0.014	-0.031	-0.051	-0.070	-0.088	-0.106	-0.124	-0.141	-0.158	-0.174	-0.191	-0.206	-0.221	-0.238	-0.251	-0.265	-0.279	-0.290	-0.302	-0.315	-0.326	-0.336	-0.346	-0.356	-0.365	-0.375	-0.382	-0.390	-0.398	-0.404	-0.410	-0.415	-0.421	-0.426	-0.432	-0.436	-0.440	-0.444	-0.448	-0.451	-0.454	-0.456	-0.460	-0.461	-0.464	-0.466	-0.469	-0.471	-0.472	-0.475	-0.476	-0.479	-0.481	-0.484	-0.486	-0.489	-0.491	-0.492	-0.496	-0.499	-0.502	-0.505	-0.507	-0.510	-0.515	-0.518	-0.521	-0.526	-0.529	-0.532	-0.538	-0.540	-0.545	-0.549	-0.552	-0.556	-0.560	-0.564	-0.568	-0.571	-0.574	-0.578	-0.579	-0.582	-0.585	-0.586	-0.588	-0.589	-0.589	-0.589	-0.589	-0.588	-0.586	-0.585	-0.584	-0.582	-0.579	-0.575	-0.571	-0.566	-0.562	-0.556	-0.551	-0.544	-0.536	-0.530	-0.520	-0.512	-0.504	-0.494	-0.484	-0.474	-0.464	-0.451	-0.439	-0.426	-0.415	-0.401	-0.388	-0.374	-0.360	-0.345	-0.331	-0.315	-0.300	-0.284	-0.269	-0.251	-0.235	-0.218	-0.201	-0.184	-0.165	-0.149	-0.130	-0.112	-0.095	-0.076	-0.058	-0.039	-0.020	0.000	0.020	0.039	0.059	0.079	0.099	0.120	0.141	0.161	0.182	0.202	0.224	0.244	0.265	0.286	0.306	0.328	0.348	0.368	0.388	0.408	0.428	0.446	0.466	0.485	0.504	0.522	0.539	0.556	0.572	0.589	0.605	0.620	0.634	0.646	0.659	0.671	0.684	0.694	0.705	0.715	0.724	0.731	0.739	0.745	0.751	0.758	0.761	0.765	0.769	0.771	0.774	0.776	0.778	0.779	0.779	0.779	0.778	0.778	0.778	0.776	0.775	0.772	0.771	0.770	0.769	0.766	0.765	0.764	0.764	0.762	0.761	0.761	0.760	0.761	0.761	0.762	0.765	0.766	0.769	0.771	0.774	0.779	0.781	0.786	0.791	0.798	0.801	0.808	0.815	0.821	0.828	0.835	0.842	0.850	0.859	0.866	0.875	0.884	0.892	0.900	0.909	0.918	0.925	0.934	0.942	0.951	0.959	0.966	0.975	0.981	0.988	0.995	1.001	1.008	1.012	1.019	1.022	1.029	1.032	1.035	1.039	1.041	1.045	1.046	1.048	1.049	1.049	1.049	1.048	1.049	1.048	1.045	1.045	1.042	1.041	1.039	1.038	1.035	1.032	1.030	1.028	1.025	1.022	1.019	1.018	1.014	1.012	1.010	1.009	1.008	1.006	1.006	1.006	1.006	1.009	1.009	1.011	1.015	1.018	1.022	1.026	1.031	1.038	1.045	1.052	1.060	1.068	1.078	1.088	1.098	1.108	1.119	1.131	1.144	1.156	1.170	1.184	1.198	1.211	1.226	1.240	1.255	1.269	1.284	1.298	1.312	1.326	1.340	1.354	1.366	1.380	1.391	1.401	1.412	1.421	1.430	1.438	1.444	1.450	1.454	1.458	1.461	1.461	1.461	1.460	1.458	1.454	1.448	1.441	1.432	1.424	1.412	1.401	1.388	1.374	1.358	1.341	1.324	1.304	1.284	1.262	1.240	1.216	1.192	1.169	1.142	1.116	1.090	1.064	1.036	1.008	0.980	0.952	0.924	0.896	0.868	0.840	0.812	0.785	0.759	0.732	0.706	0.681	0.656	0.632	0.610	0.586	0.565	0.544	0.525	0.505	0.488	0.470	0.455	0.440	0.425	0.411	0.399	0.388	0.376	0.368	0.358	0.350	0.344	0.338	0.334	0.330	0.326	0.325	0.324	0.322	0.324	0.324	0.324	0.326	0.328	0.331	0.334	0.338	0.341	0.346	0.350	0.355	0.360	0.366	0.371	0.376	0.382	0.389	0.394	0.400	0.405	0.410	0.416	0.421	0.428	0.431	0.435	0.440	0.444	0.448	0.450	0.452	0.455	0.456	0.458	0.458	0.458	0.458	0.456	0.454	0.451	0.448	0.445	0.441	0.436	0.431	0.425	0.419	0.412	0.405	0.396	0.388	0.379	0.369	0.358	0.346	0.335	0.324	0.312	0.299	0.285	0.271	0.258	0.244	0.231	0.216	0.201	0.186	0.171	0.156	0.141	0.126	0.112	0.096	0.082	0.069	0.054	0.040	0.026	0.012	0.000	-0.014	-0.025	-0.039	-0.050	-0.061	-0.071	-0.082	-0.091	-0.101	-0.109	-0.118	-0.125	-0.132	-0.139	-0.145	-0.150	-0.154	-0.158	-0.162	-0.164	-0.166	-0.170	-0.171	-0.171	-0.172	-0.171	-0.170	-0.169	-0.166	-0.164	-0.160	-0.156	-0.152	-0.148	-0.142	-0.136	-0.130	-0.122	-0.115	-0.106	-0.098	-0.089	-0.080	-0.069	-0.059	-0.048	-0.036	-0.022	-0.010	0.004	0.019	0.034	0.049	0.066	0.082	0.099	0.118	0.135	0.156	0.176	0.196	0.216	0.238	0.261	0.282	0.308	0.330	0.355	0.380	0.405	0.431	0.458	0.484	0.512	0.540	0.569	0.596	0.626	0.655	0.684	0.714	0.744	0.772	0.801	0.831	0.860	0.890	0.919	0.948	0.976	1.005	1.032	1.059	1.086	1.112	1.139	1.162	1.188	1.211	1.234	1.256	1.276	1.296	1.314	1.331	1.349	1.362	1.376	100.000	5.000	2.000	1.000	7.000	0.000	0.000	0.000	0.000	0.000	0.000	0.000	0.000	0.000	0.000	0.000	0.000	0.000	0.400	0.439	0.479	0.520	0.564	0.608	0.651	0.695	0.740	0.786	0.831	0.876	0.922	0.968	1.014	1.061	1.106	1.152	1.198	1.242	1.288	1.332	1.376	1.419	1.460	1.502	1.544	1.585	1.625	1.662	1.700	1.736	1.772	1.808	1.841	1.874	1.905	1.936	1.964	1.991	2.018	2.044	2.068	2.090	2.111	2.131	2.150	2.169	2.184	2.200	2.214	2.228	2.240	2.251	2.261	2.269	2.276	2.284	2.290	2.295	2.300	2.304	2.308	2.310	2.312	2.315	2.315	2.318	2.318	2.319	2.320	2.321	2.321	2.322	2.322	2.325	2.326	2.329	2.331	2.335	2.339	2.344	2.350	2.356	2.364	2.372	2.381	2.391	2.402	2.415	2.429	2.442	2.459	2.474	2.491	2.511	2.530	2.551	2.572	2.595	2.618	2.641	2.666	2.692	2.718	2.745	2.774	2.801	2.829	2.858	2.888	2.915	2.945	2.974	3.004	3.030	3.059	3.086	3.114	3.140	3.166	3.191	3.216	3.240	3.264	3.285	3.305	3.325	3.345	3.361	3.378	3.392	3.405	3.418	3.429	3.438	3.445	3.451	3.456	3.461	3.464	3.465	3.464	3.460	3.458	3.454	3.448	3.441	3.432	3.424	3.414	3.402	3.390	3.379	3.365	3.351	3.336	3.320	3.305	3.289	3.272	3.256	3.239	3.221	3.204	3.186	3.169	3.154	3.136	3.119	3.104	3.088	3.072	3.058	3.042	3.029	3.016	3.002	2.991	2.980	2.970	2.960	2.951	2.942	2.936	2.929	2.922	2.919	2.915	2.911	2.908	2.906	2.905	2.905	2.905	2.905	2.906	2.909	2.912	2.915	2.919	2.921	2.926	2.931	2.936	2.942	2.948	2.952	2.960	2.965	2.971	2.978	2.984	2.990	2.996	3.002	3.009	3.015	3.019	3.024	3.026	3.030	3.032	3.035	3.036	3.038	3.039	3.038	3.036	3.034	3.031	3.029	3.024	3.018	3.011	3.004	2.995	2.985	2.975	2.964	2.951	2.938	2.924	2.909	2.892	2.875	2.856	2.836	2.818	2.796	2.775	2.751	2.728	2.704	2.680	2.655	2.629	2.602	2.575	2.549	2.520	2.492	2.465	2.436	2.408	2.379	2.351	2.322	2.294	2.266	2.239	2.211	2.185	2.159	2.132	2.106	2.081	2.058	2.034	2.011	1.989	1.968	1.948	1.928	1.908	1.890	1.874	1.858	1.842	1.828	1.815	1.802	1.790	1.780	1.770	1.761	1.754	1.748	1.740	1.736	1.730	1.728	1.725	1.722	1.721	1.721	1.721	1.722	1.724	1.725	1.728	1.731	1.734	1.738	1.741	1.746	1.751	1.756	1.762	1.768	1.774	1.781	1.786	1.794	1.799	1.805	1.811	1.818	1.825	1.831	1.838	1.844	1.851	1.858	1.862	1.869	1.875	1.880	1.886	1.891	1.896	1.901	1.905	1.911	1.915	1.919	1.922	1.926	1.931	1.934	1.938	1.939	1.940	1.942	1.944	1.945	1.946	1.948	1.948	1.948	1.949	1.948	1.949	1.948	1.948	1.948	1.946	1.946	1.945	1.942	1.941	1.940	1.939	1.938	1.936	1.934	1.932	1.931	1.930	1.929	1.928	1.928	1.928	1.926	1.926	1.926	1.928	1.929	1.929	1.930	1.934	1.936	1.939	1.941	1.945	1.949	1.954	1.959	1.964	1.970	1.978	1.984	1.992	2.000	2.009	2.019	2.029	2.039	2.050	2.060	2.072	2.086	2.098	2.111	2.125	2.139	2.152	2.168	2.182	2.199	2.214	2.230	2.248	2.264	2.281	2.298	2.316	2.331	2.348	2.366	2.382	2.400	2.418	2.435	2.454	2.470	2.488	2.504	2.520	2.539	2.555	2.570	2.586	2.602	2.618	2.632	2.648	2.661	2.675	2.689	2.702	2.715	2.728	2.740	2.751	2.761	2.771	2.780	2.790	2.799	2.808	2.815	2.822	2.829	2.835	2.840	2.846	2.851	2.856	2.860	2.862	2.866	2.869	2.870	2.872	2.874	2.875	2.875	2.876	2.876	2.876	2.876	2.876	2.875	2.874	2.871	2.871	2.869	2.868	2.865	2.864	2.861	2.860	2.858	2.855	2.854	2.851	2.849	2.846	2.844	2.841	2.839	2.836	2.834	2.830	2.828	2.825	2.822	2.818	2.814	2.810	2.808	2.802	2.798	2.794	2.788	2.782	2.776	2.770	2.765	2.756	2.750	2.741	2.734	2.725	2.716	2.706	2.698	2.686	2.675	2.665	2.652	2.639	2.625	2.611	2.598	2.581	2.565	2.550	2.532	2.516	2.498	2.479	2.460	2.441	2.421	2.401	2.381	2.360	2.340	2.319	2.296	2.275	2.254	2.231	2.209	2.188	2.166	2.144	2.121	2.100	2.078	2.056	2.035	2.014	1.994	1.974	1.954	1.935	1.916	1.899	1.881	1.866	1.850	1.835	1.820	1.808	1.795	1.784	1.772	1.761	1.752	1.745	1.739	1.732	1.728	1.724	1.721	1.719	1.718	1.716	1.719	1.720	1.724	1.728	1.734	1.739	1.746	1.755	1.762	1.772	1.784	1.795	1.808	1.820	1.834	1.849	1.864	1.879	1.896	1.912	1.930	1.948	1.965	1.984	2.002	2.021	2.041	2.060	2.079	2.099	2.118	2.138	2.158	2.176	2.195	2.215	2.234	2.252	2.271	2.289	2.308	2.325	2.341	2.358	2.374	2.388	2.402	2.416	2.430	2.444	2.456	2.469	2.480	2.490	2.501	2.510	2.519	2.529	2.535	2.544	2.550	2.556	2.562	2.568	2.572	2.578	2.581	2.585	2.589	2.592	2.596	2.598	2.599	2.600	2.602	2.604	2.604	2.605	2.605	2.605	2.605	2.605	2.605	2.604	2.604	2.602	2.601	2.600	2.599	2.598	2.596	2.594	2.592	2.590	2.586	2.584	2.581	2.578	2.574	2.570	2.564	2.560	2.554	2.549	2.541	2.535	2.526	2.519	2.509	2.500	2.491	2.480	2.469	2.458	2.445	2.431	2.419	2.405	2.389	2.374	2.358	2.341	2.324	2.306	2.288	2.268	2.249	2.230	2.210	2.190	2.170	2.149	2.128	2.108	2.086	2.066	2.045	2.024	2.002	1.982	1.962	1.944	1.924	1.905	1.886	1.869	1.850	1.834	1.818	1.801	1.786	1.771	1.759	1.746	1.734	1.722	1.711	1.701	1.692	1.685	1.678	1.671	1.665	1.661	1.656	1.651	1.648	1.645	1.644	1.641	1.641	1.639	1.639	1.640	1.640	1.640	1.640	1.641	1.641	1.642	1.642	1.642	1.642	1.644	1.644	1.642	1.642	1.641	1.640	1.638	1.635	1.634	1.631	1.626	1.622	1.619	1.612	1.609	1.602	1.596	1.590	1.584	1.576	1.569	1.561	1.552	1.545	1.538	1.530	1.521	1.512	1.505	1.498	1.490	1.481	1.474	1.468	1.460	1.454	1.450	1.444	1.439	1.435	1.431	1.429	1.428	1.425	1.425	1.424	1.425	1.426	1.429	1.431	1.436	1.440	1.446	1.452	1.460	1.468	1.476	1.486	1.495	1.505	1.518	1.529	1.541	1.554	1.568	1.581	1.595	1.610	1.625	1.639	1.652	1.668	1.681	1.695	1.710	1.725	1.738	1.751	1.764	1.776	1.789	1.801	1.812	1.822	1.832	1.841	1.851	1.858	1.865	1.871	1.876	1.880	1.882	1.886	1.886	1.889	1.889	1.886	1.882	1.880	1.875	1.869	1.862	1.856	1.848	1.840	1.830	1.820	1.810	1.799	1.786	1.774	1.761	1.749	1.734	1.720	1.705	1.691	1.678	1.662	1.648	1.632	1.619	1.604	1.590	1.576	1.562	1.549	1.536	1.525	1.512	1.502	1.492	1.482	1.474	1.466	1.459	1.452	1.446	1.442	1.438	1.435	1.431	1.430	1.429	1.429	1.430	1.431	1.432	1.436	1.441	1.445	1.450	1.456	1.461	1.469	1.476	1.484	1.492	1.501	1.509	1.519	1.526	1.536	1.545	1.555	1.564	1.572	1.582	1.591	1.599	1.609	1.616	1.625	1.630	1.638	1.642	1.649	1.654	1.659	1.661	1.666	1.669	1.670	1.672	1.672	1.672	1.671	1.670	1.668	1.665	1.661	1.656	1.651	1.645	1.638	1.630	1.624	1.614	1.606	1.598	1.586	1.576	1.564	1.554	1.541	1.529	1.518	1.505	1.492	1.481	1.469	1.456	1.445	1.432	1.421	1.410	1.399	1.389	1.378	1.369	1.359	1.350	1.342	1.335	1.329	1.322	1.318	1.314	1.310	1.308	1.306	1.305	1.306	1.306	1.310	1.314	1.319	1.324	1.331	1.339	1.348	1.358	1.368	1.381	1.394	1.408	1.422	1.439	1.456	1.474	1.492	1.512	1.532	1.554	1.575	1.598	1.620	1.644	1.668	1.692	1.716	1.741	1.766	1.791	1.816	1.841	1.866	1.891	1.916	1.941	1.965	1.989	2.011	2.035	2.058	2.079	2.100	2.119	2.136	2.154	2.171	2.188	2.201	2.214	2.226	2.238	2.246	2.255	2.262	2.266	2.271	2.272	2.272	2.271	2.269	2.265	2.259	2.252	2.242	2.232	2.221	2.209	2.194	2.178	2.159	2.139	2.119	2.096	2.074	2.050	2.024	1.998	1.969	1.941	1.911	1.881	1.850	1.819	1.785	1.752	1.719	1.684	1.650	1.616	1.580	1.545	1.511	1.476	1.441	1.406	1.372	1.338	1.304	1.270	1.238	1.205	1.172	1.141	1.112	1.082	1.054	1.025	0.999	0.972	0.946	0.922	0.899	0.875	0.855	0.832	0.812	0.794	0.776	0.760	0.742	0.728	0.712	0.699	0.685	0.672	0.661	0.650	0.640	0.630	0.620	0.611	0.604	0.595	0.588	0.580	0.572	0.566	0.559	0.552	0.546	0.539	0.531	0.525	0.519	0.511	0.505	0.496	0.488	0.479	0.470	0.460	0.451	0.440	0.430	0.419	0.408	0.396	0.384	0.370	0.356	0.342	0.328	0.312	0.298	0.281	0.264	0.248	0.230	0.211	0.192	0.172	0.155	0.135	0.115	0.094	0.071	0.050	0.029	0.006	-0.015	-0.038	-0.060	-0.081	-0.104	-0.125	-0.148	-0.169	-0.190	-0.211	-0.232	-0.251	-0.271	-0.291	-0.310	-0.328	-0.346	-0.361	-0.378	-0.394	-0.408	-0.420	-0.432	-0.442	-0.454	-0.461	-0.470	-0.475	-0.480	-0.484	-0.486	-0.486	-0.486	-0.484	-0.480	-0.474	-0.468	-0.460	-0.449	-0.438	-0.424	-0.410	-0.394	-0.376	-0.356	-0.336	-0.315	-0.291	-0.266	-0.241	-0.214	-0.185	-0.156	-0.125	-0.095	-0.062	-0.029	0.004	0.039	0.074	0.110	0.145	0.181	0.216	0.252	0.289	0.325	0.360	0.395	0.431	0.465	0.498	0.530	0.561	0.591	0.621	0.649	0.675	0.700	0.725	0.748	0.768	0.788	0.805	0.821	0.835	0.846	0.858	0.866	0.871	0.876	0.878	0.879	0.876	0.872	0.866	0.860	0.852	0.839	0.825	0.811	0.794	0.775	0.755	0.734	0.710	0.686	0.660	0.634	0.605	0.575	0.545	0.515	0.484	0.451	0.418	0.385	0.351	0.319	0.285	0.251	0.218	0.185	0.150	0.118	0.085	0.054	0.024	-0.008	-0.036	-0.064	-0.091	-0.119	-0.144	-0.169	-0.191	-0.211	-0.232	-0.251	-0.269	-0.285	-0.300	-0.314	-0.326	-0.338	-0.346	-0.355	-0.362	-0.368	-0.372	-0.376	-0.379	-0.380	-0.381	-0.380	-0.379	-0.376	-0.372	-0.369	-0.365	-0.359	-0.354	-0.349	-0.342	-0.335	-0.329	-0.322	-0.315	-0.309	-0.302	-0.296	-0.290	-0.285	-0.279	-0.274	-0.270	-0.268	-0.265	-0.264	-0.264	-0.262	-0.264	-0.265	-0.268	-0.271	-0.275	-0.281	-0.288	-0.294	-0.301	-0.311	-0.321	-0.331	-0.344	-0.356	-0.370	-0.385	-0.401	-0.416	-0.434	-0.450	-0.468	-0.486	-0.506	-0.526	-0.545	-0.566	-0.588	-0.608	-0.628	-0.650	-0.670	-0.690	-0.711	-0.732	-0.752	-0.772	-0.791	-0.811	-0.830	-0.848	-0.866	-0.882	-0.899	-0.914	-0.930	-0.942	-0.956	-0.969	-0.980	-0.990	-1.000	-1.008	-1.016	-1.022	-1.028	-1.032	-1.035	-1.038	-1.038	-1.036	-1.035	-1.034	-1.030	-1.025	-1.020	-1.014	-1.006	-0.998	-0.988	-0.976	-0.965	-0.954	-0.940	-0.925	-0.910	-0.895	-0.879	-0.861	-0.844	-0.825	-0.806	-0.788	-0.768	-0.748	-0.726	-0.705	-0.684	-0.662	-0.641	-0.620	-0.598	-0.576	-0.554	-0.531	-0.510	-0.489	-0.466	-0.445	-0.425	-0.405	-0.386	-0.366	-0.348	-0.330	-0.312	-0.296	-0.280	-0.265	-0.250	-0.238	-0.225	-0.215	-0.204	-0.195	-0.188	-0.181	-0.175	-0.170	-0.168	-0.166	-0.165	-0.166	-0.169	-0.171	-0.175	-0.182	-0.190	-0.199	-0.210	-0.222	-0.235	-0.249	-0.265	-0.281	-0.300	-0.319	-0.340	-0.361	-0.385	-0.408	-0.434	-0.459	-0.485	-0.512	-0.541	-0.570	-0.599	-0.629	-0.659	-0.689	-0.720	-0.751	-0.781	-0.812	-0.844	-0.874	-0.906	-0.935	-0.965	-0.994	-1.022	-1.051	-1.078	-1.105	-1.130	-1.154	-1.178	-1.199	-1.220	-1.240	-1.259	-1.276	-1.291	-1.305	-1.318	-1.329	-1.338	-1.344	-1.349	-1.354	-1.356	-1.356	-1.356	-1.352	-1.349	-1.342	-1.335	-1.326	-1.315	-1.302	-1.290	-1.275	-1.259	-1.241	-1.224	-1.204	-1.182	-1.161	-1.140	-1.116	-1.094	-1.069	-1.045	-1.021	-0.998	-0.972	-0.949	-0.924	-0.901	-0.878	-0.854	-0.832	-0.811	-0.790	-0.771	-0.752	-0.735	-0.720	-0.704	-0.691	-0.680	-0.669	-0.660	-0.654	-0.648	-0.645	-0.642	-0.642	-0.644	-0.646	-0.652	-0.659	-0.668	-0.678	-0.690	-0.701	-0.716	-0.734	-0.751	-0.770	-0.789	-0.810	-0.832	-0.855	-0.879	-0.902	-0.928	-0.954	-0.979	-1.006	-1.032	-1.059	-1.086	-1.111	-1.138	-1.162	-1.188	-1.212	-1.236	-1.260	-1.282	-1.304	-1.324	-1.342	-1.360	-1.378	-1.391	-1.406	-1.418	-1.428	-1.436	-1.444	-1.450	-1.454	-1.458	-1.458	-1.455	-1.452	-1.449	-1.441	-1.434	-1.424	-1.411	-1.399	-1.384	-1.368	-1.349	-1.330	-1.309	-1.286	-1.261	-1.236	-1.210	-1.182	-1.154	-1.122	-1.092	-1.060	-1.029	-0.994	-0.960	-0.925	-0.890	-0.852	-0.816	-0.779	-0.742	-0.706	-0.670	-0.631	-0.595	-0.558	-0.521	-0.484	-0.446	-0.411	-0.376	-0.341	-0.306	-0.272	-0.240	-0.206	-0.176	-0.145	-0.115	-0.088	-0.060	-0.034	-0.009	0.016	0.039	0.061	0.081	0.101	0.120	0.136	0.151	0.166	0.179	0.190	0.201	0.210	0.219	0.226	0.231	0.238	0.241	0.244	0.246	0.246	0.246	0.245	0.244	0.242	0.239	0.235	0.230	0.226	0.221	0.215	0.209	0.202	0.196	0.191	0.184	0.179	0.171	0.165	0.161	0.155	0.150	0.145	0.141	0.138	0.134	0.131	0.129	0.130	0.129	0.130	0.130	0.132	0.135	0.140	0.145	0.151	0.158	0.166	0.174	0.184	0.195	0.206	0.219	0.234	0.249	0.264	0.281	0.299	0.318	0.336	0.358	0.378	0.400	0.422	0.446	0.470	0.494	0.520	0.545	0.570	0.596	0.622	0.648	0.674	0.701	0.728	0.755	0.781	0.806	0.832	0.859	0.882	0.908	0.932	0.955	0.980	1.002	1.024	1.045	1.064	1.084	1.101	1.119	1.134	1.150	1.164	1.179	1.189	1.199	1.208	1.215	1.222	1.226	1.231	1.234	1.235	1.235	1.234	1.230	1.226	1.221	1.215	1.206	1.198	1.188	1.176	1.162	1.149	1.134	1.118	1.100	1.082	1.062	1.044	1.022	1.002	0.980	0.958	0.935	0.911	0.886	0.862	0.838	0.811	0.786	0.761	0.736	0.710	0.685	0.660	0.635	0.610	0.586	0.561	0.539	0.514	0.491	0.469	0.449	0.428	0.408	0.388	0.370	0.352	0.335	0.320	0.304	0.291	0.279	0.268	0.258	0.248	0.240	0.234	0.228	0.224	0.221	0.219	0.218	0.219	0.219	0.222	0.228	0.231	0.238	0.244	0.251	0.260	0.269	0.280	0.291	0.304	0.315	0.329	0.342	0.356	0.371	0.386	0.401	0.416	0.431	0.448	0.462	0.479	0.494	0.507	0.524	0.538	0.552	0.566	0.580	0.594	0.606	0.618	0.629	0.639	0.649	0.658	0.666	0.674	0.679	0.686	0.691	0.695	0.699	0.702	0.704	0.706	0.706	0.708	0.705	0.705	0.702	0.699	0.696	0.692	0.689	0.682	0.678	0.671	0.665	0.659	0.651	0.644	0.636	0.626	0.619	0.609	0.600	0.590	0.581	0.571	0.562	0.552	0.542	0.532	0.521	0.511	0.500	0.490	0.480	0.469	0.459	0.448	0.435	0.425	0.415	0.404	0.392	0.381	0.371	0.360	0.350	0.339	0.328	0.318	0.308	0.296	0.286	0.275	0.265	0.255	0.245	0.235	0.226	0.215	0.206	0.198	0.188	0.180	0.169	0.161	0.152	0.145	0.135	0.128	0.120	0.112	0.105	0.098	0.090	0.084	0.076	0.070	0.062	0.056	0.049	0.042	0.036	0.029	0.021	0.014	0.008	0.000	-0.008	-0.014	-0.022	-0.031	-0.042	-0.052	-0.061	-0.072	-0.082	-0.095	-0.108	-0.120	-0.134	-0.148	-0.160	-0.175	-0.191	-0.206	-0.224	-0.240	-0.259	-0.276	-0.296	-0.316	-0.336	-0.356	-0.378	-0.399	-0.421	-0.442	-0.466	-0.488	-0.510	-0.534	-0.558	-0.580	-0.604	-0.628	-0.650	-0.672	-0.695	-0.719	-0.741	-0.762	-0.785	-0.806	-0.828	-0.848	-0.868	-0.888	-0.905	-0.922	-0.940	-0.956	-0.972	-0.988	-1.002	-1.015	-1.028	-1.040	-1.050	-1.060	-1.070	-1.079	-1.085	-1.091	-1.096	-1.102	-1.106	-1.109	-1.109	-1.110	-1.110	-1.109	-1.106	-1.104	-1.101	-1.095	-1.090	-1.084	-1.078	-1.071	-1.062	-1.054	-1.045	-1.034	-1.024	-1.012	-1.000	-0.989	-0.975	-0.961	-0.948	-0.934	-0.918	-0.904	-0.888	-0.872	-0.856	-0.841	-0.825	-0.808	-0.791	-0.775	-0.756	-0.740	-0.722	-0.708	-0.691	-0.675	-0.659	-0.642	-0.628	-0.612	-0.598	-0.582	-0.569	-0.555	-0.541	-0.528	-0.516	-0.502	-0.491	-0.480	-0.470	-0.460	-0.451	-0.441	-0.434	-0.426	-0.418	-0.411	-0.406	-0.400	-0.395	-0.389	-0.385	-0.381	-0.378	-0.372	-0.370	-0.369	-0.366	-0.364	-0.361	-0.360	-0.359	-0.356	-0.355	-0.352	-0.352	-0.350	-0.349	-0.346	-0.344	-0.342	-0.340	-0.338	-0.335	-0.331	-0.329	-0.325	-0.321	-0.318	-0.312	-0.309	-0.302	-0.298	-0.291	-0.285	-0.278	-0.270	-0.262	-0.255	-0.248	-0.239	-0.230	-0.220	-0.210	-0.200	-0.191	-0.179	-0.169	-0.158	-0.148	-0.138	-0.125	-0.115	-0.102	-0.091	-0.079	-0.069	-0.058	-0.045	-0.035	-0.024	-0.014	-0.004	0.006	0.016	0.025	0.034	0.042	0.050	0.058	0.065	0.071	0.078	0.084	0.089	0.092	0.095	0.098	0.100	0.101	0.101	0.102	0.101	0.100	0.099	0.098	0.094	0.091	0.086	0.082	0.078	0.072	0.066	0.060	0.054	0.045	0.039	0.030	0.021	0.012	0.005	-0.004	-0.012	-0.021	-0.030	-0.039	-0.048	-0.058	-0.066	-0.074	-0.084	-0.092	-0.100	-0.108	-0.114	-0.122	-0.128	-0.132	-0.139	-0.144	-0.149	-0.151	-0.154	-0.158	-0.159	-0.160	-0.161	-0.161	-0.161	-0.160	-0.159	-0.156	-0.154	-0.150	-0.146	-0.141	-0.136	-0.131	-0.125	-0.119	-0.114	-0.106	-0.100	-0.092	-0.085	-0.078	-0.070	-0.062	-0.055	-0.048	-0.040	-0.032	-0.028	-0.021	-0.016	-0.010	-0.006	-0.001	0.002	0.005	0.008	0.010	0.011	0.011	0.010	0.009	0.006	0.002	-0.002	-0.008	-0.014	-0.022	-0.031	-0.040	-0.052	-0.064	-0.078	-0.090	-0.105	-0.121	-0.139	-0.158	-0.178	-0.196	-0.218	-0.239	-0.262	-0.285	-0.308	-0.332	-0.358	-0.381	-0.408	-0.432	-0.459	-0.484	-0.509	-0.535	-0.561	-0.586	-0.610	-0.634	-0.658	-0.681	-0.702	-0.725	-0.745	-0.765	-0.782	-0.800	-0.815	-0.829	-0.842	-0.854	-0.862	-0.871	-0.878	-0.881	-0.884	-0.885	-0.884	-0.880	-0.876	-0.869	-0.859	-0.849	-0.836	-0.820	-0.804	-0.785	-0.764	-0.741	-0.716	-0.690	-0.661	-0.632	-0.601	-0.569	-0.535	-0.499	-0.464	-0.426	-0.386	-0.349	-0.309	-0.269	-0.228	-0.188	-0.146	-0.105	-0.065	-0.022	0.018	0.058	0.096	0.134	0.171	0.206	0.240	0.271	0.304	0.332	0.361	0.386	0.410	0.431	0.451	0.469	0.484	0.496	0.505	0.514	0.519	0.521	0.521	0.518	0.514	0.505	0.495	0.481	0.465	0.449	0.429	0.406	0.381	0.355	0.325	0.294	0.261	0.228	0.191	0.152	0.114	0.074	0.032	-0.010	-0.054	-0.096	-0.141	-0.186	-0.231	-0.278	-0.324	-0.370	-0.416	-0.461	-0.506	-0.550	-0.594	-0.638	-0.680	-0.721	-0.761	-0.801	-0.840	-0.876	-0.912	-0.948	-0.981	-1.014	-1.044	-1.072	-1.101	-1.129	-1.154	-1.176	-1.198	-1.219	-1.238	-1.256	-1.272	-1.288	-1.302	-1.314	-1.326	-1.338	-1.346	-1.354	-1.361	-1.368	-1.372	-1.378	-1.381	-1.384	-1.386	-1.388	-1.388	-1.388	-1.386	-1.386	-1.385	-1.382	-1.379	-1.376	-1.372	-1.369	-1.364	-1.359	-1.354	-1.349	-1.344	-1.340	-1.335	-1.329	-1.322	-1.318	-1.312	-1.305	-1.300	-1.295	-1.290	-1.284	-1.280	-1.275	-1.271	-1.265	-1.262	-1.258	-1.254	-1.251	-1.249	-1.245	-1.244	-1.242	-1.240	-1.240	-1.239	-1.238	-1.239	-1.240	-1.242	-1.245	-1.248	-1.251	-1.256	-1.259	-1.265	-1.270	-1.275	-1.282	-1.289	-1.296	-1.304	-1.311	-1.320	-1.329	-1.338	-1.348	-1.356	-1.365	-1.375	-1.384	-1.394	-1.402	-1.411	-1.421	-1.430	-1.439	-1.446	-1.454	-1.461	-1.468	-1.475	-1.480	-1.485	-1.490	-1.492	-1.495	-1.498	-1.499	-1.499	-1.499	-1.498	-1.495	-1.492	-1.488	-1.482	-1.476	-1.471	-1.464	-1.455	-1.446	-1.436	-1.426	-1.416	-1.405	-1.392	-1.380	-1.368	-1.355	-1.340	-1.326	-1.312	-1.298	-1.285	-1.270	-1.256	-1.242	-1.228	-1.215	-1.200	-1.188	-1.175	-1.162	-1.150	-1.140	-1.131	-1.120	-1.111	-1.102	-1.096	-1.089	-1.084	-1.078	-1.074	-1.071	-1.068	-1.068	-1.066	-1.068	-1.068	-1.070	-1.072	-1.076	-1.081	-1.086	-1.091	-1.100	-1.106	-1.114	-1.121	-1.130	-1.140	-1.150	-1.161	-1.172	-1.184	-1.195	-1.206	-1.219	-1.231	-1.242	-1.254	-1.268	-1.279	-1.290	-1.301	-1.312	-1.325	-1.335	-1.345	-1.355	-1.365	-1.374	-1.382	-1.390	-1.398	-1.404	-1.410	-1.416	-1.421	-1.426	-1.430	-1.432	-1.434	-1.435	-1.438	-1.438	-1.438	-1.436	-1.435	-1.432	-1.429	-1.425	-1.421	-1.416	-1.411	-1.406	-1.399	-1.392	-1.385	-1.378	-1.370	-1.361	-1.352	-1.344	-1.335	-1.326	-1.316	-1.308	-1.298	-1.289	-1.279	-1.269	-1.260	-1.250	-1.242	-1.232	-1.222	-1.215	-1.208	-1.199	-1.190	-1.182	-1.175	-1.169	-1.162	-1.156	-1.151	-1.148	-1.145	-1.140	-1.138	-1.136	-1.135	-1.134	-1.134	-1.134	-1.135	-1.136	-1.139	-1.142	-1.145	-1.150	-1.155	-1.160	-1.168	-1.174	-1.181	-1.190	-1.199	-1.209	-1.218	-1.229	-1.239	-1.249	-1.261	-1.275	-1.286	-1.300	-1.314	-1.326	-1.340	-1.355	-1.369	-1.382	-1.398	-1.412	-1.426	-1.440	-1.455	-1.469	-1.482	-1.496	-1.509	-1.522	-1.535	-1.549	-1.560	-1.571	-1.582	-1.592	-1.602	-1.612	-1.620	-1.628	-1.635	-1.642	-1.649	-1.654	-1.658	-1.660	-1.662	-1.665	-1.666	-1.666	-1.666	-1.665	-1.662	-1.661	-1.658	-1.655	-1.650	-1.645	-1.639	-1.632	-1.626	-1.620	-1.612	-1.605	-1.596	-1.588	-1.580	-1.570	-1.561	-1.552	-1.544	-1.535	-1.526	-1.518	-1.511	-1.502	-1.495	-1.489	-1.481	-1.475	-1.469	-1.465	-1.461	-1.458	-1.454	-1.450	-1.449	-1.449	-1.450	-1.451	-1.454	-1.456	-1.459	-1.464	-1.470	-1.475	-1.484	-1.490	-1.499	-1.509	-1.519	-1.529	-1.541	-1.554	-1.566	-1.580	-1.594	-1.609	-1.622	-1.639	-1.655	-1.670	-1.686	-1.701	-1.720	-1.736	-1.752	-1.770	-1.788	-1.805	-1.821	-1.838	-1.854	-1.870	-1.886	-1.902	-1.916	-1.931	-1.946	-1.959	-1.974	-1.985	-1.999	-2.010	-2.022	-2.034	-2.045	-2.055	-2.066	-2.075	-2.085	-2.094	-2.102	-2.111	-2.120	-2.128	-2.135	-2.142	-2.150	-2.156	-2.162	-2.170	-2.176	-2.182	-2.190	-2.196	-2.204	-2.210	-2.218	-2.225	-2.232	-2.240	-2.248	-2.256	-2.264	-2.272	-2.281	-2.290	-2.300	-2.310	-2.321	-2.331	-2.341	-2.352	-2.364	-2.376	-2.389	-2.401	-2.414	-2.426	-2.440	-2.452	-2.466	-2.480	-2.495	-2.508	-2.521	-2.536	-2.550	-2.564	-2.578	-2.592	-2.608	-2.622	-2.635	-2.650	-2.665	-2.679	-2.692	-2.706	-2.721	-2.734	-2.749	-2.761	-2.775	-2.789	-2.801	-2.815	-2.828	-2.841	-2.855	-2.868	-2.880	-2.894	-2.906	-2.920	-2.932	-2.946	-2.959	-2.972	-2.986	-3.000	-3.014	-3.026	-3.040	-3.052	-3.068	-3.080	-3.095	-3.108	-3.121	-3.135	-3.149	-3.162	-3.175	-3.188	-3.201	-3.215	-3.226	-3.240	-3.251	-3.264	-3.276	-3.288	-3.296	-3.308	-3.318	-3.326	-3.334	-3.341	-3.349	-3.355	-3.360	-3.365	-3.369	-3.371	-3.372	-3.372	-3.372	-3.371	-3.368	-3.364	-3.360	-3.352	-3.346	-3.338	-3.328	-3.316	-3.305	-3.291	-3.278	-3.261	-3.244	-3.226	-3.206	-3.186	-3.165	-3.142	-3.119	-3.094	-3.070	-3.042	-3.015	-2.988	-2.959	-2.929	-2.898	-2.866	-2.835	-2.804	-2.770	-2.738	-2.704	-2.670	-2.635	-2.601	-2.569	-2.535	-2.501	-2.468	-2.434	-2.401	-2.368	-2.335	-2.304	-2.272	-2.241	-2.212	-2.182	-2.154	-2.126	-2.100	-2.075	-2.050	-2.026	-2.005	-1.984	-1.964	-1.945	-1.928	-1.911	-1.896	-1.884	-1.871	-1.861	-1.854	-1.846	-1.840	-1.835	-1.834	-1.830	-1.830	-1.831	-1.832	-1.836	-1.841	-1.846	-1.854	-1.861	-1.870	-1.879	-1.890	-1.900	-1.911	-1.924	-1.938	-1.951	-1.964	-1.978	-1.991	-2.006	-2.020	-2.035	-2.049	-2.062	-2.076	-2.089	-2.101	-2.112	-2.124	-2.135	-2.144	-2.154	-2.161	-2.169	-2.175	-2.180	-2.184	-2.188	-2.190	-2.190	-2.189	-2.189	-2.185	-2.182	-2.178	-2.171	-2.165	-2.156	-2.146	-2.136	-2.125	-2.112	-2.099	-2.085	-2.069	-2.054	-2.036	-2.018	-1.999	-1.980	-1.961	-1.939	-1.919	-1.898	-1.875	-1.854	-1.831	-1.808	-1.785	-1.762	-1.739	-1.715	-1.692	-1.669	-1.645	-1.622	-1.599	-1.576	-1.554	-1.530	-1.509	-1.486	-1.465	-1.444	-1.422	-1.401	-1.381	-1.361	-1.342	-1.324	-1.304	-1.286	-1.269	-1.251	-1.234	-1.218	-1.202	-1.188	-1.174	-1.159	-1.146	-1.132	-1.119	-1.108	-1.095	-1.084	-1.072	-1.062	-1.051	-1.041	-1.032	-1.022	-1.012	-1.004	-0.996	-0.988	-0.980	-0.972	-0.964	-0.955	-0.949	-0.941	-0.932	-0.925	-0.918	-0.909	-0.902	-0.894	-0.886	-0.878	-0.868	-0.859	-0.850	-0.840	-0.829	-0.820	-0.809	-0.798	-0.786	-0.775	-0.762	-0.749	-0.736	-0.722	-0.708	-0.694	-0.680	-0.665	-0.650	-0.634	-0.619	-0.604	-0.586	-0.571	-0.555	-0.539	-0.524	-0.507	-0.491	-0.475	-0.461	-0.446	-0.431	-0.416	-0.402	-0.390	-0.379	-0.366	-0.355	-0.346	-0.338	-0.330	-0.322	-0.319	-0.316	-0.312	-0.311	-0.312	-0.312	-0.316	-0.321	-0.326	-0.334	-0.342	-0.354	-0.365	-0.379	-0.394	-0.409	-0.428	-0.448	-0.469	-0.491	-0.514	-0.540	-0.565	-0.592	-0.620	-0.648	-0.678	-0.708	-0.740	-0.772	-0.804	-0.836	-0.870	-0.902	-0.935	-0.969	-1.001	-1.034	-1.065	-1.096	-1.128	-1.158	-1.188	-1.215	-1.242	-1.269	-1.294	-1.316	-1.339	-1.360	-1.379	-1.396	-1.411	-1.426	-1.439	-1.450	-1.458	-1.465	-1.471	-1.474	-1.476	-1.474	-1.472	-1.468	-1.462	-1.455	-1.446	-1.435	-1.422	-1.408	-1.391	-1.375	-1.356	-1.336	-1.316	-1.294	-1.271	-1.248	-1.224	-1.198	-1.171	-1.145	-1.119	-1.090	-1.062	-1.034	-1.006	-0.979	-0.951	-0.922	-0.895	-0.868	-0.841	-0.816	-0.790	-0.766	-0.742	-0.720	-0.698	-0.676	-0.655	-0.638	-0.619	-0.601	-0.586	-0.572	-0.560	-0.548	-0.538	-0.528	-0.520	-0.512	-0.507	-0.504	-0.501	-0.499	-0.499	-0.500	-0.504	-0.506	-0.511	-0.518	-0.525	-0.532	-0.541	-0.551	-0.564	-0.575	-0.589	-0.602	-0.616	-0.632	-0.651	-0.668	-0.686	-0.705	-0.725	-0.744	-0.765	-0.786	-0.806	-0.828	-0.849	-0.870	-0.891	-0.914	-0.935	-0.958	-0.979	-1.000	-1.021	-1.042	-1.064	-1.084	-1.104	-1.122	-1.142	-1.161	-1.180	-1.196	-1.212	-1.229	-1.245	-1.259	-1.272	-1.285	-1.296	-1.308	-1.319	-1.328	-1.334	-1.342	-1.348	-1.351	-1.356	-1.359	-1.360	-1.361	-1.360	-1.359	-1.356	-1.351	-1.348	-1.341	-1.334	-1.326	-1.316	-1.308	-1.298	-1.286	-1.274	-1.261	-1.248	-1.232	-1.218	-1.202	-1.188	-1.172	-1.155	-1.139	-1.122	-1.106	-1.089	-1.072	-1.056	-1.039	-1.024	-1.008	-0.992	-0.980	-0.965	-0.951	-0.939	-0.928	-0.916	-0.905	-0.896	-0.889	-0.882	-0.875	-0.871	-0.868	-0.865	-0.864	-0.865	-0.866	-0.871	-0.876	-0.882	-0.890	-0.900	-0.911	-0.925	-0.938	-0.952	-0.970	-0.989	-1.009	-1.030	-1.052	-1.078	-1.104	-1.129	-1.158	-1.185	-1.216	-1.246	-1.278	-1.309	-1.342	-1.378	-1.411	-1.445	-1.480	-1.515	-1.551	-1.586	-1.621	-1.658	-1.692	-1.726	-1.762	-1.795	-1.829	-1.861	-1.894	-1.924	-1.954	-1.984	-2.011	-2.038	-2.064	-2.088	-2.110	-2.131	-2.151	-2.169	-2.186	-2.201	-2.215	-2.226	-2.236	-2.245	-2.252	-2.258	-2.261	-2.262	-2.264	-2.261	-2.260	-2.255	-2.249	-2.242	-2.234	-2.222	-2.212	-2.199	-2.186	-2.171	-2.155	-2.139	-2.121	-2.102	-2.084	-2.064	-2.044	-2.024	-2.001	-1.980	-1.959	-1.938	-1.915	-1.894	-1.872	-1.852	-1.830	-1.810	-1.790	-1.769	-1.751	-1.732	-1.715	-1.698	-1.680	-1.665	-1.650	-1.636	-1.622	-1.611	-1.600	-1.589	-1.580	-1.572	-1.564	-1.558	-1.552	-1.549	-1.544	-1.540	-1.539	-1.538	-1.538	-1.539	-1.539	-1.542	-1.545	-1.548	-1.551	-1.556	-1.561	-1.566	-1.571	-1.578	-1.584	-1.590	-1.598	-1.604	-1.611	-1.619	-1.626	-1.632	-1.640	-1.646	-1.654	-1.660	-1.668	-1.672	-1.679	-1.685	-1.690	-1.694	-1.699	-1.704	-1.708	-1.710	-1.712	-1.715	-1.718	-1.718	-1.719	-1.720	-1.720	-1.720	-1.719	-1.718	-1.716	-1.715	-1.712	-1.710	-1.706	-1.702	-1.699	-1.696	-1.692	-1.689	-1.685	-1.680	-1.676	-1.671	-1.666	-1.662	-1.658	-1.652	-1.650	-1.645	-1.640	-1.638	-1.634	-1.630	-1.628	-1.624	-1.622	-1.620	-1.618	-1.616	-1.615	-1.615	-1.618	-1.618	-1.619	-1.621	-1.624	-1.628	-1.632	-1.639	-1.644	-1.650	-1.659	-1.666	-1.675	-1.685	-1.696	-1.708	-1.720	-1.734	-1.749	-1.762	-1.779	-1.795	-1.814	-1.831	-1.851	-1.870	-1.892	-1.914	-1.938	-1.960	-1.984	-2.007	-2.033	-2.058	-2.085	-2.110	-2.136	-2.164	-2.191	-2.219	-2.246	-2.272	-2.300	-2.328	-2.354	-2.381	-2.408	-2.434	-2.460	-2.484	-2.509	-2.532	-2.556	-2.578	-2.599	-2.620	-2.639	-2.658	-2.674	-2.690	-2.704	-2.718	-2.729	-2.739	-2.748	-2.755	-2.760	-2.764	-2.766	-2.766	-2.765	-2.762	-2.758	-2.751	-2.742	-2.734	-2.722	-2.709	-2.695	-2.679	-2.661	-2.641	-2.621	-2.599	-2.576	-2.550	-2.524	-2.496	-2.468	-2.438	-2.406	-2.374	-2.341	-2.308	-2.271	-2.238	-2.201	-2.164	-2.128	-2.089	-2.051	-2.014	-1.975	-1.939	-1.901	-1.864	-1.826	-1.791	-1.754	-1.719	-1.682	-1.649	-1.615	-1.584	-1.551	-1.521	-1.494	-1.465	-1.438	-1.414	-1.389	-1.368	-1.348	-1.329	-1.312	-1.296	-1.284	-1.271	-1.261	-1.252	-1.246	-1.242	-1.241	-1.240	-1.242	-1.246	-1.252	-1.260	-1.269	-1.279	-1.292	-1.306	-1.321	-1.340	-1.359	-1.379	-1.400	-1.421	-1.446	-1.470	-1.496	-1.522	-1.549	-1.576	-1.605	-1.632	-1.661	-1.690	-1.718	-1.746	-1.774	-1.801	-1.828	-1.854	-1.880	-1.904	-1.928	-1.949	-1.971	-1.990	-2.009	-2.025	-2.040	-2.054	-2.066	-2.076	-2.084	-2.091	-2.095	-2.099	-2.100	-2.099	-2.096	-2.091	-2.085	-2.076	-2.068	-2.055	-2.041	-2.027	-2.011	-1.994	-1.975	-1.955	-1.934	-1.911	-1.889	-1.865	-1.840	-1.815	-1.789	-1.764	-1.736	-1.711	-1.684	-1.658	-1.632	-1.606	-1.581	-1.558	-1.535	-1.511	-1.491	-1.469	-1.449	-1.430	-1.412	-1.395	-1.380	-1.366	-1.354	-1.342	-1.332	-1.324	-1.315	-1.309	-1.304	-1.300	-1.298	-1.295	-1.295	-1.296	-1.298	-1.300	-1.304	-1.309	-1.315	-1.321	-1.326	-1.334	-1.341	-1.350	-1.358	-1.366	-1.374	-1.382	-1.390	-1.398	-1.406	-1.414	-1.420	-1.426	-1.432	-1.438	-1.442	-1.446	-1.450	-1.452	-1.454	-1.455	-1.454	-1.454	-1.451	-1.448	-1.442	-1.438	-1.432	-1.425	-1.416	-1.408	-1.398	-1.388	-1.376	-1.364	-1.350	-1.336	-1.321	-1.306	-1.290	-1.274	-1.256	-1.239	-1.221	-1.204	-1.185	-1.165	-1.146	-1.128	-1.108	-1.089	-1.070	-1.050	-1.031	-1.011	-0.991	-0.971	-0.952	-0.932	-0.915	-0.896	-0.878	-0.860	-0.841	-0.824	-0.805	-0.789	-0.772	-0.755	-0.738	-0.721	-0.705	-0.690	-0.675	-0.660	-0.645	-0.630	-0.615	-0.600	-0.586	-0.571	-0.556	-0.542	-0.530	-0.515	-0.501	-0.488	-0.475	-0.461	-0.448	-0.434	-0.421	-0.408	-0.395	-0.381	-0.368	-0.355	-0.341	-0.328	-0.314	-0.301	-0.289	-0.276	-0.264	-0.251	-0.239	-0.226	-0.212	-0.200	-0.188	-0.175	-0.161	-0.149	-0.136	-0.124	-0.110	-0.098	-0.085	-0.072	-0.059	-0.045	-0.032	-0.019	-0.006	0.008	0.020	0.034	0.048	0.060	0.074	0.088	0.101	0.115	0.129	0.142	0.158	0.171	0.186	0.201	0.215	0.230	0.244	0.259	0.274	0.288	0.302	0.318	0.331	0.346	0.360	0.374	0.388	0.402	0.415	0.429	0.441	0.455	0.468	0.479	0.491	0.504	0.515	0.524	0.534	0.544	0.552	0.561	0.568	0.575	0.581	0.586	0.591	0.595	0.599	0.601	0.602	0.604	0.602	0.601	0.600	0.596	0.592	0.588	0.581	0.575	0.566	0.559	0.549	0.539	0.526	0.514	0.500	0.486	0.470	0.454	0.436	0.419	0.400	0.379	0.359	0.336	0.315	0.292	0.269	0.245	0.219	0.194	0.168	0.141	0.114	0.086	0.059	0.032	0.002	-0.024	-0.052	-0.080	-0.108	-0.136	-0.164	-0.191	-0.219	-0.245	-0.271	-0.298	-0.322	-0.348	-0.370	-0.392	-0.415	-0.436	-0.458	-0.476	-0.494	-0.511	-0.526	-0.541	-0.554	-0.566	-0.576	-0.586	-0.594	-0.599	-0.602	-0.606	-0.606	-0.605	-0.604	-0.600	-0.594	-0.586	-0.578	-0.568	-0.555	-0.540	-0.525	-0.509	-0.489	-0.470	-0.448	-0.424	-0.400	-0.374	-0.345	-0.316	-0.286	-0.255	-0.222	-0.188	-0.154	-0.118	-0.080	-0.042	-0.005	0.035	0.075	0.114	0.156	0.196	0.239	0.280	0.321	0.361	0.402	0.444	0.485	0.526	0.565	0.605	0.645	0.682	0.720	0.758	0.794	0.829	0.861	0.896	0.928	0.958	0.988	1.015	1.041	1.068	1.091	1.114	1.134	1.155	1.172	1.189	1.204	1.216	1.228	1.239	1.248	1.255	1.261	1.265	1.268	1.270	1.270	1.269	1.268	1.264	1.260	1.255	1.248	1.241	1.234	1.225	1.215	1.206	1.195	1.185	1.175	1.162	1.152	1.141	1.130	1.119	1.108	1.098	1.088	1.079	1.070	1.061	1.054	1.048	1.042	1.039	1.034	1.031	1.030	1.031	1.032	1.034	1.039	1.044	1.050	1.056	1.065	1.076	1.088	1.101	1.114	1.129	1.148	1.165	1.182	1.204	1.224	1.246	1.270	1.292	1.318	1.342	1.369	1.395	1.422	1.449	1.476	1.505	1.532	1.561	1.589	1.618	1.642	1.670	1.695	1.721	1.748	1.771	1.795	1.818	1.840	1.861	1.881	1.900	1.919	1.935	1.951	1.965	1.978	1.989	1.999	2.007	2.014	2.019	2.024	2.025	2.026	2.026	2.025	2.021	2.015	2.009	2.000	1.990	1.980	1.968	1.955	1.940	1.924	1.908	1.889	1.870	1.850	1.828	1.806	1.782	1.760	1.736	1.711	1.686	1.661	1.635	1.608	1.581	1.555	1.526	1.500	1.472	1.445	1.418	1.391	1.365	1.339	1.312	1.288	1.264	1.239	1.216	1.192	1.171	1.150	1.129	1.110	1.091	1.075	1.058	1.042	1.028	1.015	1.002	0.992	0.984	0.976	0.968	0.962	0.959	0.955	0.955	0.954	0.955	0.956	0.960	0.966	0.971	0.980	0.988	0.999	1.010	1.021	1.035	1.050	1.066	1.084	1.102	1.121	1.141	1.161	1.180	1.202	1.224	1.248	1.270	1.292	1.316	1.340	1.362	1.388	1.409	1.432	1.455	1.476	1.498	1.519	1.539	1.558	1.576	1.594	1.609	1.624	1.638	1.649	1.661	1.670	1.678	1.684	1.688	1.690	1.691	1.690	1.688	1.684	1.679	1.670	1.661	1.650	1.639	1.624	1.609	1.591	1.572	1.552	1.531	1.509	1.485	1.461	1.435	1.409	1.381	1.354	1.326	1.298	1.268	1.239	1.209	1.180	1.150	1.121	1.091	1.064	1.035	1.008	0.980	0.954	0.930	0.905	0.881	0.860	0.839	0.818	0.800	0.781	0.765	0.750	0.736	0.725	0.714	0.702	0.695	0.688	0.680	0.675	0.672	0.669	0.669	0.668	0.668	0.669	0.671	0.675	0.679	0.684	0.689	0.694	0.700	0.708	0.714	0.721	0.729	0.735	0.742	0.750	0.755	0.761	0.768	0.772	0.778	0.781	0.785	0.788	0.790	0.790	0.791	0.790	0.789	0.785	0.781	0.776	0.770	0.762	0.754	0.744	0.734	0.722	0.709	0.694	0.679	0.664	0.645	0.626	0.606	0.585	0.562	0.540	0.516	0.491	0.466	0.441	0.415	0.388	0.360	0.331	0.304	0.275	0.246	0.216	0.188	0.159	0.130	0.101	0.072	0.044	0.016	-0.011	-0.039	-0.064	-0.090	-0.115	-0.140	-0.162	-0.185	-0.206	-0.228	-0.245	-0.264	-0.281	-0.296	-0.311	-0.324	-0.335	-0.346	-0.355	-0.362	-0.368	-0.374	-0.376	-0.378	-0.378	-0.376	-0.374	-0.369	-0.362	-0.355	-0.346	-0.336	-0.324	-0.310	-0.296	-0.279	-0.262	-0.242	-0.224	-0.202	-0.180	-0.156	-0.134	-0.109	-0.081	-0.055	-0.026	0.002	0.032	0.062	0.095	0.125	0.156	0.188	0.219	0.251	0.284	0.314	0.346	0.379	0.409	0.440	0.471	0.501	0.530	0.559	0.586	0.614	0.640	0.665	0.689	0.711	0.734	0.754	0.774	0.791	0.809	0.824	0.839	0.852	0.862	0.871	0.879	0.885	0.891	0.892	0.895	0.896	0.895	0.892	0.890	0.885	0.879	0.871	0.862	0.852	0.842	0.830	0.819	0.804	0.790	0.776	0.760	0.745	0.729	0.712	0.696	0.680	0.664	0.646	0.631	0.615	0.600	0.585	0.570	0.556	0.544	0.532	0.521	0.511	0.501	0.494	0.486	0.480	0.475	0.472	0.470	0.468	0.469	0.469	0.471	0.475	0.479	0.486	0.492	0.500	0.509	0.519	0.529	0.540	0.552	0.565	0.578	0.592	0.605	0.620	0.635	0.649	0.664	0.679	0.694	0.708	0.721	0.735	0.749	0.761	0.772	0.782	0.791	0.801	0.810	0.816	0.822	0.828	0.831	0.834	0.835	0.835	0.834	0.831	0.828	0.822	0.815	0.808	0.799	0.789	0.778	0.764	0.750	0.735	0.719	0.702	0.685	0.666	0.645	0.624	0.602	0.580	0.555	0.531	0.507	0.482	0.456	0.432	0.405	0.380	0.352	0.326	0.300	0.272	0.246	0.220	0.195	0.169	0.142	0.118	0.092	0.068	0.042	0.019	-0.005	-0.028	-0.049	-0.070	-0.091	-0.110	-0.130	-0.148	-0.165	-0.182	-0.198	-0.212	-0.226	-0.240	-0.252	-0.264	-0.274	-0.284	-0.291	-0.299	-0.306	-0.311	-0.315	-0.319	-0.321	-0.322	-0.324	-0.322	-0.321	-0.319	-0.316	-0.312	-0.308	-0.302	-0.295	-0.289	-0.280	-0.271	-0.261	-0.250	-0.240	-0.229	-0.218	-0.205	-0.191	-0.178	-0.165	-0.151	-0.138	-0.122	-0.110	-0.096	-0.084	-0.070	-0.056	-0.045	-0.032	-0.020	-0.010	0.001	0.010	0.019	0.028	0.035	0.040	0.046	0.050	0.052	0.054	0.055	0.054	0.052	0.049	0.044	0.036	0.030	0.022	0.011	0.000	-0.014	-0.028	-0.044	-0.060	-0.078	-0.096	-0.115	-0.136	-0.158	-0.181	-0.202	-0.228	-0.251	-0.276	-0.301	-0.329	-0.354	-0.380	-0.406	-0.434	-0.459	-0.485	-0.511	-0.535	-0.560	-0.584	-0.608	-0.630	-0.651	-0.672	-0.691	-0.710	-0.729	-0.745	-0.760	-0.774	-0.786	-0.798	-0.808	-0.815	-0.822	-0.828	-0.831	-0.834	-0.835	-0.835	-0.832	-0.829	-0.825	-0.819	-0.811	-0.804	-0.794	-0.784	-0.770	-0.758	-0.744	-0.729	-0.714	-0.696	-0.679	-0.660	-0.641	-0.621	-0.600	-0.579	-0.558	-0.536	-0.515	-0.492	-0.471	-0.449	-0.428	-0.404	-0.381	-0.360	-0.340	-0.321	-0.300	-0.280	-0.261	-0.242	-0.225	-0.209	-0.192	-0.176	-0.162	-0.149	-0.135	-0.124	-0.114	-0.104	-0.095	-0.088	-0.082	-0.078	-0.074	-0.072	-0.072	-0.074	-0.075	-0.079	-0.082	-0.089	-0.098	-0.108	-0.119	-0.130	-0.144	-0.158	-0.174	-0.191	-0.209	-0.229	-0.250	-0.271	-0.294	-0.318	-0.342	-0.368	-0.394	-0.420	-0.448	-0.476	-0.504	-0.534	-0.562	-0.592	-0.622	-0.652	-0.682	-0.711	-0.741	-0.770	-0.800	-0.829	-0.855	-0.882	-0.909	-0.935	-0.960	-0.984	-1.006	-1.028	-1.049	-1.068	-1.086	-1.105	-1.120	-1.135	-1.148	-1.161	-1.171	-1.180	-1.189	-1.196	-1.200	-1.205	-1.208	-1.209	-1.209	-1.209	-1.206	-1.202	-1.198	-1.192	-1.186	-1.179	-1.171	-1.162	-1.152	-1.144	-1.132	-1.121	-1.111	-1.099	-1.088	-1.075	-1.064	-1.052	-1.040	-1.030	-1.020	-1.009	-0.999	-0.990	-0.980	-0.971	-0.964	-0.956	-0.951	-0.945	-0.941	-0.938	-0.935	-0.932	-0.932	-0.932	-0.935	-0.938	-0.941	-0.948	-0.954	-0.961	-0.970	-0.979	-0.990	-1.002	-1.015	-1.030	-1.046	-1.062	-1.079	-1.099	-1.116	-1.136	-1.158	-1.178	-1.199	-1.221	-1.244	-1.266	-1.290	-1.312	-1.336	-1.359	-1.381	-1.406	-1.428	-1.450	-1.474	-1.495	-1.516	-1.536	-1.556	-1.575	-1.594	-1.611	-1.628	-1.641	-1.655	-1.669	-1.680	-1.690	-1.699	-1.705	-1.711	-1.716	-1.719	-1.720	-1.720	-1.720	-1.715	-1.711	-1.704	-1.696	-1.686	-1.676	-1.664	-1.650	-1.635	-1.618	-1.601	-1.581	-1.561	-1.539	-1.518	-1.494	-1.469	-1.442	-1.418	-1.389	-1.361	-1.331	-1.302	-1.272	-1.242	-1.210	-1.179	-1.148	-1.115	-1.082	-1.051	-1.019	-0.988	-0.958	-0.926	-0.895	-0.865	-0.834	-0.805	-0.775	-0.748	-0.719	-0.692	-0.665	-0.640	-0.614	-0.591	-0.566	-0.545	-0.522	-0.502	-0.484	-0.466	-0.449	-0.432	-0.418	-0.404	-0.390	-0.379	-0.368	-0.359	-0.351	-0.345	-0.340	-0.335	-0.331	-0.330	-0.329	-0.328	-0.328	-0.330	-0.334	-0.338	-0.342	-0.348	-0.355	-0.364	-0.372	-0.381	-0.391	-0.402	-0.414	-0.428	-0.440	-0.452	-0.466	-0.481	-0.495	-0.511	-0.526	-0.541	-0.558	-0.572	-0.588	-0.602	-0.619	-0.634	-0.648	-0.662	-0.675	-0.689	-0.701	-0.714	-0.724	-0.734	-0.744	-0.754	-0.761	-0.766	-0.774	-0.778	-0.781	-0.782	-0.785	-0.784	-0.782	-0.781	-0.776	-0.772	-0.765	-0.759	-0.749	-0.740	-0.729	-0.715	-0.702	-0.689	-0.672	-0.656	-0.638	-0.620	-0.600	-0.581	-0.560	-0.539	-0.518	-0.495	-0.474	-0.452	-0.430	-0.406	-0.384	-0.362	-0.341	-0.320	-0.299	-0.280	-0.259	-0.241	-0.222	-0.206	-0.190	-0.175	-0.161	-0.149	-0.138	-0.128	-0.120	-0.112	-0.106	-0.102	-0.099	-0.096	-0.098	-0.099	-0.104	-0.108	-0.115	-0.122	-0.131	-0.141	-0.152	-0.164	-0.176	-0.190	-0.206	-0.221	-0.238	-0.254	-0.271	-0.289	-0.306	-0.324	-0.341	-0.360	-0.376	-0.392	-0.410	-0.426	-0.441	-0.454	-0.468	-0.479	-0.491	-0.500	-0.509	-0.516	-0.520	-0.524	-0.528	-0.528	-0.526	-0.522	-0.519	-0.511	-0.502	-0.494	-0.480	-0.468	-0.451	-0.435	-0.416	-0.395	-0.374	-0.350	-0.326	-0.300	-0.271	-0.244	-0.215	-0.185	-0.155	-0.124	-0.091	-0.059	-0.028	0.005	0.038	0.070	0.102	0.134	0.166	0.196	0.226	0.256	0.284	0.310	0.336	0.361	0.385	0.406	0.425	0.444	0.460	0.475	0.488	0.499	0.506	0.514	0.519	0.521	0.521	0.521	0.518	0.512	0.504	0.495	0.484	0.470	0.455	0.438	0.419	0.398	0.375	0.350	0.325	0.300	0.271	0.241	0.211	0.179	0.146	0.114	0.080	0.044	0.010	-0.026	-0.062	-0.098	-0.135	-0.171	-0.206	-0.242	-0.276	-0.312	-0.346	-0.380	-0.412	-0.444	-0.475	-0.504	-0.532	-0.560	-0.586	-0.611	-0.634	-0.656	-0.675	-0.694	-0.711	-0.726	-0.740	-0.751	-0.761	-0.770	-0.775	-0.780	-0.782	-0.782	-0.781	-0.778	-0.772	-0.765	-0.758	-0.746	-0.734	-0.720	-0.702	-0.686	-0.666	-0.645	-0.622	-0.599	-0.572	-0.545	-0.516	-0.485	-0.454	-0.421	-0.386	-0.351	-0.314	-0.276	-0.238	-0.196	-0.156	-0.114	-0.071	-0.029	0.016	0.061	0.106	0.152	0.200	0.246	0.292	0.340	0.388	0.435	0.482	0.531	0.579	0.626	0.674	0.720	0.768	0.815	0.860	0.905	0.951	0.996	1.040	1.081	1.125	1.165	1.206	1.245	1.284	1.321	1.358	1.392	1.426	1.459	1.490	1.520	1.548	1.575	1.601	1.626	1.649	1.670	1.691	1.711	1.729	1.745	1.759	1.772	1.785	1.796	1.805	1.815	1.821	1.829	1.834	1.839	1.841	1.845	1.846	1.848	1.848	1.849	1.848	1.845	1.844	1.842	1.840	1.838	1.835	1.832	1.830	1.828	1.826	1.825	1.824	1.824	1.822	1.824	1.825	1.826	1.829	1.832	1.838	1.842	1.848	1.854	1.861	1.870	1.880	1.890	1.901	1.914	1.928	1.941	1.956	1.971	1.989	2.006	2.024	2.042	2.062	2.081	2.102	2.122	2.144	2.166	2.186	2.209	2.230	2.252	2.272	2.292	2.314	2.334	2.354	2.372	2.390	2.408	2.425	2.440	2.454	2.468	2.479	2.491	2.500	2.508	2.514	2.520	2.524	2.525	2.526	2.525	2.521	2.518	2.511	2.504	2.495	2.484	2.471	2.456	2.440	2.424	2.404	2.384	2.362	2.340	2.316	2.292	2.268	2.240	2.214	2.186	2.156	2.128	2.098	2.069	2.039	2.010	1.980	1.951	1.922	1.894	1.866	1.839	1.812	1.788	1.762	1.740	1.718	1.698	1.678	1.660	1.645	1.630	1.618	1.606	1.598	1.591	1.586	1.582	1.582	1.582	1.585	1.590	1.598	1.605	1.616	1.628	1.642	1.659	1.676	1.694	1.715	1.738	1.761	1.785	1.811	1.838	1.865	1.895	1.924	1.954	1.985	2.014	2.045	2.078	2.109	2.139	2.170	2.201	2.231	2.260	2.289	2.316	2.342	2.366	2.390	2.414	2.434	2.455	2.472	2.490	2.505	2.519	2.531	2.540	2.549	2.555	2.560	2.562	2.564	2.562	2.559	2.555	2.549	2.540	2.531	2.519	2.506	2.492	2.478	2.460	2.441	2.420	2.399	2.376	2.352	2.330	2.304	2.278	2.251	2.224	2.198	2.169	2.141	2.114	2.085	2.056	2.029	2.001	1.974	1.946	1.920	1.895	1.869	1.845	1.821	1.799	1.775	1.755	1.735	1.716	1.698	1.681	1.664	1.649	1.635	1.624	1.611	1.600	1.591	1.582	1.576	1.569	1.564	1.559	1.555	1.552	1.550	1.548	1.546	1.548	1.546	1.548	1.549	1.550	1.551	1.554	1.556	1.558	1.559	1.561	1.562	1.562	1.564	1.565	1.565	1.565	1.564	1.562	1.561	1.560	1.555	1.552	1.549	1.542	1.538	1.531	1.522	1.514	1.504	1.495	1.484	1.472	1.460	1.446	1.434	1.419	1.404	1.388	1.371	1.354	1.336	1.319	1.300	1.281	1.261	1.241	1.221	1.201	1.180	1.160	1.139	1.119	1.099	1.076	1.055	1.034	1.012	0.991	0.971	0.951	0.932	0.914	0.895	0.876	0.859	0.841	0.826	0.810	0.795	0.781	0.768	0.755	0.745	0.732	0.724	0.715	0.708	0.701	0.696	0.692	0.689	0.688	0.688	0.688	0.690	0.695	0.700	0.706	0.715	0.724	0.735	0.748	0.761	0.775	0.792	0.811	0.831	0.851	0.874	0.898	0.922	0.949	0.976	1.005	1.035	1.065	1.096	1.130	1.165	1.199	1.235	1.271	1.308	1.345	1.382	1.420	1.460	1.499	1.536	1.576	1.615	1.652	1.690	1.729	1.765	1.801	1.836	1.872	1.906	1.940	1.970	1.999	2.027	2.055	2.081	2.104	2.126	2.148	2.166	2.182	2.198	2.210	2.221	2.230	2.235	2.239	2.240	2.239	2.236	2.230	2.222	2.212	2.200	2.185	2.169	2.149	2.129	2.104	2.078	2.049	2.020	1.988	1.952	1.918	1.880	1.841	1.801	1.760	1.716	1.672	1.628	1.581	1.534	1.485	1.438	1.389	1.338	1.289	1.238	1.186	1.138	1.086	1.038	0.986	0.938	0.890	0.841	0.795	0.749	0.702	0.659	0.616	0.575	0.535	0.495	0.458	0.421	0.386	0.354	0.322	0.292	0.265	0.239	0.214	0.191	0.170	0.151	0.134	0.118	0.104	0.091	0.081	0.072	0.066	0.060	0.055	0.052	0.052	0.051	0.052	0.056	0.059	0.062	0.069	0.074	0.081	0.090	0.098	0.106	0.115	0.126	0.135	0.145	0.155	0.164	0.171	0.181	0.190	0.198	0.205	0.212	0.218	0.224	0.230	0.232	0.235	0.238	0.239	0.239	0.238	0.235	0.232	0.228	0.221	0.215	0.208	0.200	0.189	0.179	0.168	0.156	0.141	0.126	0.111	0.096	0.080	0.062	0.044	0.026	0.009	-0.011	-0.029	-0.049	-0.066	-0.086	-0.104	-0.122	-0.140	-0.158	-0.175	-0.190	-0.205	-0.221	-0.235	-0.246	-0.259	-0.270	-0.279	-0.288	-0.295	-0.301	-0.305	-0.309	-0.310	-0.310	-0.309	-0.305	-0.301	-0.295	-0.288	-0.278	-0.266	-0.255	-0.241	-0.226	-0.209	-0.190	-0.170	-0.149	-0.125	-0.102	-0.076	-0.050	-0.022	0.005	0.035	0.065	0.098	0.130	0.162	0.196	0.231	0.266	0.302	0.338	0.374	0.410	0.446	0.484	0.519	0.555	0.591	0.628	0.664	0.698	0.732	0.768	0.801	0.834	0.865	0.896	0.926	0.956	0.985	1.012	1.039	1.064	1.088	1.110	1.132	1.152	1.171	1.188	1.204	1.219	1.231	1.242	1.252	1.260	1.268	1.272	1.276	1.279	1.280	1.280	1.278	1.272	1.268	1.261	1.252	1.244	1.232	1.220	1.208	1.194	1.178	1.161	1.144	1.125	1.105	1.086	1.065	1.044	1.021	0.999	0.976	0.952	0.928	0.902	0.879	0.854	0.830	0.804	0.781	0.755	0.731	0.708	0.684	0.660	0.638	0.615	0.594	0.572	0.551	0.532	0.512	0.494	0.475	0.460	0.444	0.428	0.414	0.400	0.389	0.378	0.368	0.358	0.349	0.341	0.335	0.329	0.325	0.321	0.318	0.318	0.315	0.315	0.316	0.318	0.320	0.322	0.326	0.331	0.336	0.341	0.348	0.355	0.362	0.370	0.379	0.386	0.396	0.406	0.414	0.422	0.432	0.441	0.451	0.460	0.471	0.480	0.489	0.498	0.506	0.514	0.520	0.528	0.534	0.539	0.545	0.549	0.552	0.555	0.556	0.558	0.559	0.559	0.558	0.555	0.552	0.549	0.542	0.536	0.529	0.521	0.512	0.501	0.491	0.480	0.468	0.455	0.440	0.425	0.410	0.395	0.378	0.360	0.342	0.325	0.306	0.289	0.270	0.250	0.231	0.214	0.195	0.175	0.158	0.140	0.122	0.106	0.090	0.074	0.059	0.045	0.031	0.019	0.008	-0.002	-0.012	-0.021	-0.028	-0.034	-0.038	-0.040	-0.041	-0.042	-0.041	-0.039	-0.034	-0.030	-0.024	-0.015	-0.005	0.006	0.018	0.030	0.046	0.062	0.080	0.099	0.119	0.140	0.162	0.186	0.210	0.235	0.261	0.290	0.316	0.345	0.375	0.405	0.436	0.466	0.499	0.530	0.560	0.590	0.622	0.654	0.685	0.716	0.746	0.778	0.808	0.836	0.865	0.894	0.922	0.949	0.975	1.001	1.026	1.050	1.072	1.096	1.116	1.136	1.155	1.172	1.190	1.206	1.221	1.235	1.246	1.258	1.268	1.275	1.282	1.290	1.296	1.300	1.304	1.308	1.308	1.310	1.309	1.309	1.305	1.304	1.300	1.296	1.291	1.288	1.281	1.275	1.270	1.264	1.256	1.250	1.244	1.236	1.229	1.224	1.216	1.211	1.205	1.199	1.194	1.190	1.185	1.182	1.179	1.178	1.175	1.175	1.176	1.178	1.179	1.181	1.185	1.189	1.195	1.201	1.209	1.216	1.225	1.235	1.245	1.256	1.269	1.280	1.294	1.306	1.321	1.335	1.351	1.366	1.381	1.398	1.415	1.431	1.449	1.464	1.481	1.499	1.515	1.532	1.548	1.564	1.580	1.594	1.608	1.622	1.636	1.648	1.661	1.672	1.682	1.694	1.704	1.712	1.720	1.728	1.735	1.740	1.745	1.749	1.752	1.754	1.756	1.756	1.756	1.756	1.755	1.754	1.750	1.746	1.741	1.736	1.730	1.722	1.716	1.709	1.701	1.691	1.684	1.674	1.665	1.655	1.644	1.634	1.624	1.614	1.602	1.591	1.581	1.570	1.559	1.549	1.538	1.528	1.516	1.508	1.496	1.486	1.478	1.469	1.460	1.451	1.444	1.436	1.429	1.422	1.418	1.412	1.408	1.402	1.399	1.395	1.392	1.391	1.390	1.390	1.389	1.391	1.391	1.394	1.396	1.399	1.402	1.408	1.412	1.419	1.426	1.432	1.441	1.449	1.458	1.468	1.478	1.489	1.500	1.511	1.524	1.536	1.549	1.562	1.576	1.591	1.605	1.620	1.635	1.650	1.665	1.678	1.692	1.708	1.724	1.738	1.752	1.766	1.781	1.794	1.808	1.820	1.834	1.845	1.858	1.868	1.879	1.889	1.899	1.908	1.915	1.922	1.929	1.936	1.941	1.946	1.952	1.955	1.958	1.959	1.960	1.961	1.961	1.961	1.961	1.960	1.959	1.955	1.954	1.952	1.949	1.946	1.944	1.941	1.939	1.935	1.934	1.931	1.930	1.929	1.929	1.929	1.929	1.929	1.931	1.932	1.935	1.939	1.945	1.949	1.956	1.964	1.972	1.981	1.991	2.004	2.016	2.030	2.044	2.060	2.076	2.095	2.112	2.132	2.154	2.174	2.196	2.220	2.242	2.266	2.291	2.316	2.342	2.369	2.395	2.422	2.449	2.476	2.504	2.532	2.560	2.589	2.615	2.644	2.670	2.698	2.722	2.750	2.775	2.800	2.824	2.850	2.872	2.895	2.918	2.938	2.958	2.976	2.994	3.012	3.029	3.044	3.059	3.071	3.084	3.095	3.106	3.115	3.124	3.130	3.138	3.142	3.146	3.150	3.151	3.152	3.152	3.151	3.151	3.149	3.146	3.141	3.135	3.130	3.121	3.115	3.106	3.099	3.088	3.079	3.068	3.056	3.045	3.032	3.021	3.008	2.995	2.980	2.966	2.951	2.938	2.922	2.908	2.894	2.879	2.864	2.849	2.834	2.819	2.804	2.790	2.775	2.760	2.748	2.734	2.720	2.708	2.695	2.684	2.671	2.660	2.650	2.641	2.631	2.624	2.615	2.608	2.601	2.596	2.590	2.586	2.582	2.580	2.578	2.578	2.576	2.578	2.579	2.581	2.584	2.586	2.591	2.596	2.601	2.608	2.614	2.621	2.630	2.639	2.646	2.656	2.665	2.676	2.688	2.698	2.709	2.721	2.732	2.744	2.754	2.764	2.775	2.785	2.796	2.806	2.816	2.824	2.832	2.840	2.848	2.854	2.859	2.862	2.866	2.869	2.870	2.870	2.869	2.866	2.862	2.858	2.851	2.842	2.835	2.824	2.811	2.798	2.782	2.766	2.748	2.728	2.708	2.685	2.661	2.636	2.610	2.581	2.554	2.524	2.492	2.461	2.428	2.395	2.360	2.326	2.290	2.255	2.219	2.182	2.146	2.110	2.075	2.039	2.002	1.969	1.932	1.899	1.866	1.835	1.804	1.774	1.745	1.718	1.691	1.666	1.644	1.621	1.602	1.584	1.568	1.552	1.540	1.529	1.520	1.512	1.508	1.505	1.504	1.504	1.505	1.510	1.516	1.522	1.534	1.544	1.555	1.570	1.585	1.602	1.620	1.639	1.660	1.681	1.704	1.725	1.749	1.774	1.799	1.824	1.849	1.874	1.900	1.926	1.950	1.974	1.999	2.022	2.045	2.069	2.091	2.111	2.132	2.151	2.170	2.186	2.202	2.218	2.231	2.242	2.254	2.262	2.271	2.278	2.282	2.286	2.288	2.289	2.289	2.286	2.282	2.278	2.271	2.262	2.254	2.242	2.231	2.218	2.204	2.189	2.174	2.158	2.140	2.120	2.102	2.082	2.061	2.041	2.020	1.999	1.978	1.956	1.934	1.912	1.891	1.870	1.848	1.828	1.809	1.789	1.770	1.752	1.735	1.718	1.702	1.688	1.675	1.662	1.650	1.640	1.631	1.622	1.616	1.610	1.606	1.602	1.600	1.600	1.601	1.602	1.606	1.610	1.616	1.622	1.631	1.640	1.651	1.662	1.675	1.689	1.704	1.720	1.736	1.754	1.771	1.790	1.810	1.830	1.851	1.872	1.895	1.918	1.941	1.965	1.989	2.013	2.038	2.062	2.086	2.111	2.135	2.160	2.185	2.210	2.235	2.260	2.285	2.309	2.334	2.359	2.381	2.405	2.430	2.454	2.476	2.500	2.524	2.545	2.568	2.590	2.611	2.634	2.655	2.678	2.698	2.718	2.738	2.758	2.775	2.794	2.814	2.831	2.850	2.868	2.884	2.900	2.916	2.932	2.948	2.961	2.976	2.990	3.002	3.016	3.028	3.039	3.049	3.059	3.069	3.076	3.085	3.090	3.098	3.102	3.108	3.111	3.114	3.116	3.119	3.119	3.119	3.118	3.116	3.114	3.110	3.108	3.102	3.096	3.090	3.084	3.076	3.069	3.060	3.051	3.042	3.031	3.021	3.010	2.999	2.986	2.975	2.962	2.950	2.938	2.924	2.911	2.898	2.885	2.870	2.856	2.842	2.829	2.815	2.801	2.786	2.772	2.759	2.746	2.732	2.718	2.705	2.691	2.676	2.661	2.648	2.634	2.620	2.608	2.591	2.579	2.564	2.550	2.536	2.520	2.506	2.491	2.476	2.461	2.445	2.430	2.414	2.398	2.381	2.364	2.348	2.329	2.311	2.295	2.278	2.259	2.239	2.220	2.200	2.181	2.162	2.141	2.121	2.102	2.081	2.062	2.042	2.022	2.002	1.984	1.962	1.945	1.926	1.908	1.890	1.874	1.855	1.839	1.824	1.809	1.794	1.780	1.768	1.755	1.744	1.732	1.722	1.715	1.706	1.700	1.694	1.690	1.686	1.682	1.682	1.681	1.681	1.684	1.686	1.689	1.694	1.700	1.706	1.712	1.721	1.730	1.739	1.749	1.760	1.771	1.784	1.796	1.809	1.824	1.836	1.851	1.866	1.879	1.894	1.909	1.924	1.939	1.952	1.968	1.981	1.995	2.009	2.022	2.036	2.049	2.060	2.071	2.081	2.091	2.100	2.109	2.116	2.124	2.129	2.135	2.140	2.144	2.146	2.150	2.150	2.151	2.150	2.149	2.146	2.142	2.139	2.134	2.129	2.122	2.115	2.106	2.099	2.089	2.079	2.069	2.056	2.042	2.030	2.016	2.002	1.986	1.972	1.956	1.940	1.922	1.905	1.888	1.870	1.851	1.832	1.814	1.795	1.775	1.756	1.736	1.718	1.696	1.678	1.658	1.638	1.619	1.599	1.580	1.560	1.541	1.522	1.505	1.488	1.469	1.451	1.436	1.419	1.404	1.386	1.372	1.358	1.344	1.330	1.316	1.304	1.292	1.281	1.271	1.261	1.251	1.242	1.235	1.228	1.220	1.214	1.208	1.204	1.198	1.194	1.190	1.188	1.185	1.182	1.181	1.180	1.179	1.179	1.179	1.179	1.180	1.180	1.182	1.185	1.185	1.188	1.190	1.191	1.191	1.194	1.195	1.195	1.196	1.198	1.198	1.198	1.198	1.196	1.195	1.192	1.190	1.188	1.184	1.180	1.175	1.168	1.161	1.155	1.146	1.139	1.130	1.120	1.109	1.098	1.085	1.071	1.058	1.044	1.028	1.012	0.996	0.979	0.961	0.944	0.926	0.908	0.888	0.869	0.849	0.830	0.809	0.790	0.769	0.750	0.730	0.711	0.692	0.672	0.655	0.638	0.620	0.604	0.588	0.572	0.559	0.544	0.531	0.520	0.510	0.500	0.492	0.485	0.480	0.475	0.470	0.469	0.469	0.469	0.471	0.474	0.479	0.485	0.492	0.500	0.511	0.522	0.536	0.549	0.565	0.581	0.599	0.618	0.638	0.659	0.680	0.702	0.726	0.750	0.775	0.800	0.825	0.852	0.878	0.904	0.931	0.958	0.984	1.010	1.035	1.061	1.088	1.110	1.132	1.155	1.178	1.198	1.216	1.235	1.251	1.268	1.280	1.292	1.302	1.311	1.318	1.322	1.325	1.326	1.325	1.322	1.316	1.309	1.300	1.288	1.272	1.258	1.240	1.221	1.199	1.172	1.146	1.118	1.088	1.055	1.021	0.986	0.948	0.909	0.869	0.828	0.785	0.742	0.698	0.651	0.606	0.559	0.512	0.464	0.416	0.369	0.321	0.274	0.226	0.179	0.132	0.085	0.040	-0.004	-0.048	-0.090	-0.131	-0.172	-0.211	-0.249	-0.286	-0.321	-0.354	-0.386	-0.415	-0.444	-0.472	-0.496	-0.520	-0.542	-0.562	-0.580	-0.596	-0.611	-0.625	-0.635	-0.645	-0.652	-0.659	-0.664	-0.666	-0.669	-0.669	-0.669	-0.666	-0.662	-0.658	-0.652	-0.645	-0.638	-0.628	-0.619	-0.608	-0.598	-0.585	-0.571	-0.559	-0.545	-0.530	-0.516	-0.501	-0.486	-0.472	-0.459	-0.444	-0.429	-0.415	-0.400	-0.388	-0.374	-0.360	-0.348	-0.335	-0.324	-0.311	-0.301	-0.292	-0.282	-0.275	-0.268	-0.261	-0.255	-0.251	-0.246	-0.244	-0.241	-0.240	-0.239	-0.240	-0.242	-0.245	-0.249	-0.254	-0.259	-0.265	-0.272	-0.280	-0.289	-0.298	-0.308	-0.319	-0.329	-0.340	-0.352	-0.365	-0.378	-0.390	-0.402	-0.416	-0.429	-0.441	-0.454	-0.466	-0.478	-0.489	-0.500	-0.511	-0.520	-0.528	-0.535	-0.541	-0.546	-0.550	-0.554	-0.555	-0.555	-0.552	-0.549	-0.544	-0.536	-0.528	-0.518	-0.505	-0.490	-0.475	-0.456	-0.436	-0.414	-0.390	-0.364	-0.335	-0.305	-0.274	-0.240	-0.205	-0.168	-0.129	-0.088	-0.044	0.000	0.045	0.091	0.139	0.189	0.240	0.291	0.344	0.396	0.450	0.505	0.560	0.618	0.672	0.729	0.786	0.842	0.898	0.954	1.010	1.065	1.120	1.174	1.229	1.280	1.332	1.382	1.432	1.481	1.530	1.576	1.621	1.665	1.708	1.749	1.788	1.826	1.864	1.898	1.931	1.962	1.994	2.024	2.051	2.076	2.100	2.121	2.142	2.161	2.179	2.195	2.210	2.224	2.235	2.246	2.255	2.264	2.271	2.278	2.281	2.285	2.289	2.291	2.292	2.292	2.294	2.292	2.290	2.289	2.286	2.284	2.281	2.278	2.275	2.271	2.269	2.265	2.262	2.259	2.256	2.252	2.250	2.249	2.248	2.246	2.245	2.245	2.246	2.248	2.250	2.251	2.255	2.259	2.264	2.269	2.275	2.281	2.289	2.298	2.306	2.316	2.326	2.336	2.348	2.360	2.372	2.385	2.399	2.412	2.428	2.442	2.458	2.472	2.488	2.502	2.519	2.534	2.550	2.565	2.581	2.598	2.611	2.625	2.640	2.655	2.669	2.681	2.695	2.706	2.718	2.728	2.739	2.749	2.758	2.765	2.772	2.779	2.785	2.790	2.794	2.798	2.800	2.801	2.802	2.802	2.801	2.802	2.800	2.796	2.792	2.788	2.782	2.778	2.771	2.765	2.758	2.750	2.742	2.734	2.726	2.716	2.708	2.699	2.689	2.680	2.670	2.661	2.652	2.644	2.635	2.626	2.618	2.610	2.604	2.596	2.589	2.582	2.578	2.572	2.568	2.564	2.561	2.558	2.556	2.555	2.554	2.555	2.555	2.556	2.560	2.562	2.566	2.571	2.575	2.581	2.589	2.595	2.602	2.610	2.619	2.628	2.639	2.648	2.658	2.669	2.679	2.691	2.702	2.714	2.726	2.736	2.749	2.760	2.772	2.784	2.795	2.806	2.818	2.826	2.838	2.846	2.856	2.865	2.872	2.880	2.885	2.889	2.895	2.899	2.900	2.904	2.904	2.904	2.902	2.901	2.898	2.892	2.888	2.881	2.874	2.865	2.855	2.845	2.831	2.819	2.805	2.789	2.772	2.755	2.736	2.719	2.698	2.676	2.655	2.631	2.608	2.582	2.558	2.531	2.505	2.478	2.450	2.422	2.395	2.366	2.338	2.309	2.280	2.251	2.222	2.192	2.164	2.136	2.108	2.080	2.052	2.026	2.000	1.974	1.948	1.924	1.899	1.875	1.852	1.832	1.811	1.791	1.772	1.754	1.736	1.720	1.705	1.691	1.679	1.665	1.654	1.644	1.634	1.626	1.619	1.611	1.606	1.600	1.596	1.594	1.591	1.590	1.589	1.589	1.590	1.591	1.594	1.596	1.600	1.605	1.609	1.614	1.620	1.625	1.632	1.639	1.646	1.654	1.662	1.670	1.680	1.690	1.698	1.708	1.716	1.724	1.734	1.742	1.752	1.762	1.772	1.781	1.790	1.799	1.809	1.818	1.826	1.834	1.841	1.850	1.856	1.865	1.871	1.878	1.882	1.889	1.894	1.898	1.902	1.908	1.910	1.912	1.914	1.916	1.916	1.918	1.916	1.916	1.915	1.912	1.911	1.908	1.905	1.901	1.898	1.892	1.889	1.882	1.878	1.871	1.864	1.858	1.850	1.842	1.836	1.829	1.821	1.812	1.805	1.796	1.790	1.781	1.774	1.768	1.760	1.752	1.746	1.740	1.735	1.730	1.725	1.721	1.716	1.712	1.710	1.708	1.706	1.705	1.705	1.705	1.705	1.706	1.709	1.711	1.715	1.719	1.722	1.729	1.735	1.741	1.748	1.756	1.765	1.774	1.784	1.794	1.804	1.815	1.826	1.839	1.851	1.865	1.878	1.891	1.906	1.919	1.934	1.950	1.964	1.979	1.994	2.010	2.025	2.041	2.058	2.074	2.090	2.108	2.122	2.141	2.158	2.175	2.191	2.208	2.225	2.241	2.259	2.275	2.291	2.309	2.325	2.342	2.359	2.376	2.392	2.408	2.422	2.439	2.452	2.469	2.482	2.498	2.511	2.526	2.540	2.554	2.566	2.579	2.592	2.604	2.615	2.628	2.638	2.649	2.658	2.668	2.678	2.686	2.695	2.702	2.709	2.716	2.722	2.729	2.734	2.739	2.742	2.748	2.750	2.754	2.755	2.758	2.759	2.760	2.760	2.760	2.759	2.759	2.758	2.756	2.754	2.751	2.749	2.745	2.740	2.736	2.732	2.728	2.721	2.715	2.709	2.702	2.695	2.688	2.680	2.670	2.661	2.652	2.642	2.632	2.622	2.611	2.600	2.589	2.576	2.564	2.551	2.538	2.525	2.511	2.498	2.482	2.468	2.451	2.435	2.419	2.402	2.386	2.369	2.351	2.334	2.316	2.298	2.279	2.260	2.242	2.222	2.204	2.185	2.168	2.148	2.130	2.111	2.092	2.074	2.056	2.039	2.021	2.005	1.988	1.971	1.955	1.940	1.925	1.910	1.898	1.885	1.872	1.861	1.850	1.841	1.832	1.825	1.819	1.812	1.808	1.804	1.801	1.800	1.799	1.799	1.801	1.802	1.806	1.810	1.816	1.822	1.830	1.839	1.848	1.858	1.869	1.881	1.892	1.908	1.921	1.936	1.952	1.969	1.986	2.004	2.020	2.039	2.058	2.076	2.095	2.115	2.135	2.155	2.174	2.195	2.214	2.234	2.252	2.272	2.291	2.310	2.329	2.346	2.365	2.381	2.399	2.415	2.431	2.446	2.461	2.476	2.490	2.502	2.515	2.526	2.538	2.549	2.559	2.569	2.578	2.586	2.592	2.600	2.605	2.612	2.616	2.621	2.625	2.629	2.631	2.634	2.636	2.639	2.640	2.641	2.641	2.642	2.641	2.642	2.641	2.642	2.641	2.640	2.639	2.638	2.638	2.638	2.635	2.634	2.631	2.631	2.629	2.628	2.626	2.624	2.622	2.620	2.619	2.618	2.616	2.614	2.612	2.610	2.609	2.608	2.605	2.604	2.601	2.599	2.596	2.594	2.590	2.588	2.584	2.581	2.578	2.572	2.568	2.562	2.558	2.551	2.545	2.539	2.531	2.524	2.515	2.508	2.498	2.489	2.479	2.469	2.458	2.446	2.434	2.422	2.409	2.395	2.381	2.368	2.352	2.338	2.322	2.306	2.291	2.275	2.259	2.241	2.225	2.208	2.191	2.174	2.158	2.141	2.124	2.106	2.090	2.074	2.059	2.041	2.026	2.011	1.996	1.982	1.966	1.952	1.938	1.925	1.911	1.900	1.888	1.875	1.865	1.854	1.845	1.835	1.826	1.818	1.810	1.802	1.795	1.789	1.782	1.778	1.771	1.765	1.761	1.756	1.752	1.749	1.745	1.744	1.740	1.736	1.732	1.731	1.728	1.726	1.722	1.721	1.718	1.715	1.712	1.710	1.706	1.702	1.699	1.695	1.692	1.688	1.682	1.679	1.674	1.670	1.665	1.659	1.654	1.648	1.641	1.635	1.628	1.621	1.615	1.608	1.600	1.592	1.585	1.578	1.570	1.562	1.556	1.549	1.541	1.535	1.528	1.521	1.515	1.509	
