# Supplementary material for: Motion onset VEPs can see through the blur
Source: Sci Rep. 2024 Sep 12;14:21296. doi: 10.1038/s41598-024-72483-z (PMC11393312; doi:10.1038/s41598-024-72483-z)
Supplement: Supplementary file 3 — Supplementary Information 3. [file 41598_2024_72483_MOESM3_ESM.zip › VEP_raw_data/source_data/SourceBlurVEP-S011_VEP_2023-04-17_14-02-03.txt]

0.000	0.000	99999.999	6250.000	50.000	-2193.000	-2061.000	6248.000	7.000	50.000	5.000	2.000	1.000	1.000	0.000	0.000	0.000	0.000	0.000	0.000	0.000	0.000	0.000	0.000	0.000	0.000	0.000	-1.575	-1.555	-1.535	-1.515	-1.495	-1.475	-1.455	-1.432	-1.412	-1.392	-1.370	-1.350	-1.330	-1.310	-1.290	-1.270	-1.250	-1.230	-1.212	-1.195	-1.178	-1.160	-1.145	-1.128	-1.115	-1.100	-1.088	-1.075	-1.065	-1.052	-1.045	-1.035	-1.028	-1.022	-1.015	-1.010	-1.008	-1.002	-1.000	-1.000	-1.000	-1.000	-1.000	-1.000	-1.002	-1.005	-1.008	-1.012	-1.015	-1.020	-1.025	-1.028	-1.032	-1.038	-1.042	-1.048	-1.050	-1.055	-1.060	-1.062	-1.068	-1.070	-1.075	-1.078	-1.080	-1.082	-1.085	-1.088	-1.088	-1.090	-1.090	-1.092	-1.092	-1.092	-1.092	-1.092	-1.092	-1.092	-1.092	-1.092	-1.092	-1.095	-1.095	-1.098	-1.100	-1.102	-1.105	-1.110	-1.112	-1.120	-1.125	-1.132	-1.140	-1.150	-1.160	-1.172	-1.185	-1.200	-1.215	-1.230	-1.248	-1.268	-1.288	-1.308	-1.330	-1.352	-1.378	-1.402	-1.430	-1.458	-1.485	-1.515	-1.545	-1.575	-1.605	-1.638	-1.670	-1.702	-1.732	-1.765	-1.798	-1.830	-1.862	-1.895	-1.925	-1.958	-1.988	-2.018	-2.045	-2.072	-2.100	-2.128	-2.152	-2.175	-2.198	-2.220	-2.240	-2.258	-2.275	-2.292	-2.308	-2.320	-2.332	-2.342	-2.352	-2.360	-2.365	-2.370	-2.375	-2.378	-2.380	-2.380	-2.380	-2.378	-2.375	-2.372	-2.368	-2.362	-2.355	-2.350	-2.342	-2.332	-2.325	-2.315	-2.308	-2.298	-2.288	-2.278	-2.268	-2.258	-2.248	-2.238	-2.228	-2.218	-2.208	-2.198	-2.188	-2.178	-2.170	-2.160	-2.152	-2.145	-2.138	-2.130	-2.122	-2.118	-2.110	-2.105	-2.100	-2.095	-2.090	-2.085	-2.080	-2.078	-2.075	-2.070	-2.068	-2.068	-2.065	-2.062	-2.062	-2.062	-2.060	-2.060	-2.060	-2.060	-2.062	-2.062	-2.065	-2.065	-2.068	-2.070	-2.072	-2.078	-2.080	-2.085	-2.088	-2.092	-2.098	-2.102	-2.108	-2.115	-2.120	-2.125	-2.132	-2.140	-2.145	-2.152	-2.160	-2.168	-2.175	-2.182	-2.188	-2.195	-2.202	-2.210	-2.215	-2.222	-2.228	-2.235	-2.240	-2.242	-2.248	-2.250	-2.252	-2.255	-2.255	-2.258	-2.255	-2.255	-2.250	-2.248	-2.242	-2.235	-2.228	-2.220	-2.210	-2.198	-2.185	-2.172	-2.158	-2.140	-2.122	-2.102	-2.082	-2.060	-2.038	-2.015	-1.990	-1.962	-1.935	-1.908	-1.878	-1.848	-1.818	-1.785	-1.752	-1.720	-1.688	-1.652	-1.620	-1.585	-1.552	-1.518	-1.482	-1.450	-1.415	-1.382	-1.350	-1.318	-1.285	-1.252	-1.222	-1.192	-1.165	-1.135	-1.108	-1.082	-1.055	-1.032	-1.008	-0.985	-0.962	-0.942	-0.922	-0.905	-0.888	-0.872	-0.858	-0.842	-0.830	-0.818	-0.808	-0.798	-0.788	-0.780	-0.772	-0.765	-0.760	-0.755	-0.752	-0.748	-0.745	-0.745	-0.742	-0.742	-0.742	-0.742	-0.745	-0.745	-0.748	-0.750	-0.755	-0.758	-0.762	-0.768	-0.775	-0.780	-0.788	-0.795	-0.802	-0.810	-0.820	-0.830	-0.840	-0.850	-0.862	-0.875	-0.888	-0.900	-0.912	-0.928	-0.942	-0.960	-0.975	-0.992	-1.010	-1.028	-1.048	-1.068	-1.088	-1.110	-1.132	-1.155	-1.178	-1.200	-1.225	-1.248	-1.272	-1.298	-1.322	-1.350	-1.375	-1.400	-1.428	-1.455	-1.480	-1.505	-1.532	-1.558	-1.582	-1.608	-1.632	-1.658	-1.680	-1.702	-1.725	-1.748	-1.768	-1.788	-1.808	-1.825	-1.842	-1.858	-1.872	-1.888	-1.900	-1.910	-1.922	-1.930	-1.940	-1.945	-1.952	-1.958	-1.960	-1.965	-1.965	-1.968	-1.965	-1.965	-1.962	-1.960	-1.955	-1.950	-1.945	-1.940	-1.932	-1.925	-1.918	-1.908	-1.900	-1.890	-1.882	-1.872	-1.862	-1.852	-1.842	-1.832	-1.822	-1.812	-1.802	-1.795	-1.785	-1.775	-1.768	-1.758	-1.750	-1.742	-1.732	-1.725	-1.718	-1.710	-1.705	-1.698	-1.690	-1.685	-1.680	-1.672	-1.668	-1.662	-1.658	-1.650	-1.645	-1.640	-1.635	-1.630	-1.622	-1.618	-1.612	-1.605	-1.600	-1.592	-1.588	-1.580	-1.572	-1.565	-1.558	-1.550	-1.542	-1.535	-1.525	-1.515	-1.508	-1.498	-1.488	-1.478	-1.465	-1.455	-1.445	-1.432	-1.420	-1.410	-1.398	-1.385	-1.372	-1.360	-1.345	-1.332	-1.318	-1.305	-1.290	-1.275	-1.262	-1.248	-1.232	-1.218	-1.202	-1.190	-1.175	-1.158	-1.142	-1.130	-1.112	-1.098	-1.082	-1.068	-1.052	-1.038	-1.020	-1.005	-0.990	-0.975	-0.958	-0.942	-0.925	-0.910	-0.892	-0.878	-0.860	-0.842	-0.828	-0.810	-0.792	-0.775	-0.760	-0.742	-0.725	-0.710	-0.692	-0.678	-0.660	-0.645	-0.630	-0.615	-0.600	-0.585	-0.570	-0.555	-0.542	-0.530	-0.518	-0.505	-0.492	-0.480	-0.470	-0.460	-0.450	-0.440	-0.432	-0.425	-0.418	-0.410	-0.405	-0.400	-0.395	-0.392	-0.388	-0.388	-0.385	-0.385	-0.385	-0.388	-0.388	-0.390	-0.395	-0.398	-0.402	-0.408	-0.415	-0.420	-0.428	-0.435	-0.442	-0.450	-0.460	-0.468	-0.478	-0.488	-0.498	-0.507	-0.518	-0.528	-0.538	-0.548	-0.558	-0.570	-0.580	-0.590	-0.600	-0.612	-0.622	-0.632	-0.642	-0.652	-0.662	-0.672	-0.682	-0.690	-0.700	-0.708	-0.715	-0.722	-0.730	-0.735	-0.742	-0.748	-0.752	-0.758	-0.762	-0.765	-0.770	-0.772	-0.772	-0.775	-0.775	-0.775	-0.775	-0.775	-0.772	-0.770	-0.768	-0.765	-0.760	-0.755	-0.750	-0.745	-0.738	-0.732	-0.725	-0.718	-0.708	-0.700	-0.690	-0.680	-0.670	-0.660	-0.650	-0.640	-0.630	-0.620	-0.610	-0.598	-0.588	-0.578	-0.568	-0.560	-0.550	-0.540	-0.532	-0.525	-0.518	-0.510	-0.505	-0.500	-0.495	-0.492	-0.490	-0.488	-0.488	-0.490	-0.492	-0.495	-0.500	-0.505	-0.512	-0.522	-0.530	-0.542	-0.552	-0.565	-0.580	-0.595	-0.612	-0.628	-0.648	-0.665	-0.685	-0.708	-0.728	-0.750	-0.772	-0.798	-0.820	-0.845	-0.870	-0.895	-0.920	-0.945	-0.970	-0.995	-1.020	-1.042	-1.068	-1.090	-1.112	-1.135	-1.155	-1.175	-1.195	-1.212	-1.230	-1.248	-1.262	-1.275	-1.288	-1.298	-1.308	-1.315	-1.322	-1.328	-1.332	-1.335	-1.335	-1.335	-1.335	-1.332	-1.328	-1.322	-1.315	-1.308	-1.300	-1.290	-1.278	-1.268	-1.255	-1.242	-1.228	-1.212	-1.198	-1.182	-1.165	-1.150	-1.135	-1.118	-1.100	-1.085	-1.068	-1.050	-1.035	-1.020	-1.005	-0.990	-0.975	-0.962	-0.950	-0.938	-0.928	-0.915	-0.908	-0.898	-0.890	-0.885	-0.878	-0.872	-0.870	-0.868	-0.868	-0.865	-0.868	-0.868	-0.870	-0.875	-0.878	-0.882	-0.890	-0.895	-0.905	-0.912	-0.922	-0.932	-0.942	-0.955	-0.968	-0.980	-0.995	-1.010	-1.025	-1.040	-1.055	-1.072	-1.088	-1.105	-1.122	-1.140	-1.158	-1.175	-1.195	-1.212	-1.232	-1.250	-1.270	-1.290	-1.308	-1.328	-1.348	-1.368	-1.385	-1.405	-1.425	-1.442	-1.462	-1.480	-1.500	-1.518	-1.535	-1.552	-1.568	-1.585	-1.600	-1.615	-1.630	-1.642	-1.658	-1.670	-1.680	-1.692	-1.702	-1.712	-1.720	-1.728	-1.735	-1.740	-1.745	-1.748	-1.750	-1.752	-1.752	-1.752	-1.750	-1.748	-1.742	-1.738	-1.732	-1.725	-1.715	-1.708	-1.698	-1.685	-1.672	-1.660	-1.645	-1.632	-1.615	-1.600	-1.585	-1.568	-1.550	-1.532	-1.512	-1.495	-1.478	-1.460	-1.440	-1.422	-1.405	-1.388	-1.370	-1.352	-1.338	-1.322	-1.308	-1.295	-1.282	-1.270	-1.260	-1.250	-1.240	-1.232	-1.225	-1.220	-1.215	-1.212	-1.210	-1.210	-1.210	-1.212	-1.218	-1.222	-1.228	-1.235	-1.245	-1.255	-1.265	-1.278	-1.292	-1.308	-1.322	-1.340	-1.358	-1.375	-1.395	-1.415	-1.438	-1.460	-1.482	-1.505	-1.528	-1.550	-1.575	-1.600	-1.625	-1.650	-1.675	-1.700	-1.725	-1.750	-1.775	-1.800	-1.825	-1.850	-1.872	-1.898	-1.920	-1.942	-1.965	-1.988	-2.007	-2.030	-2.047	-2.068	-2.085	-2.102	-2.120	-2.135	-2.150	-2.162	-2.175	-2.185	-2.195	-2.202	-2.208	-2.215	-2.218	-2.220	-2.220	-2.220	-2.218	-2.212	-2.208	-2.200	-2.190	-2.180	-2.165	-2.152	-2.135	-2.118	-2.095	-2.075	-2.050	-2.025	-2.000	-1.970	-1.940	-1.908	-1.875	-1.840	-1.805	-1.768	-1.730	-1.690	-1.650	-1.608	-1.565	-1.522	-1.480	-1.438	-1.392	-1.350	-1.305	-1.262	-1.220	-1.178	-1.135	-1.092	-1.052	-1.015	-0.975	-0.940	-0.905	-0.872	-0.840	-0.810	-0.782	-0.758	-0.732	-0.712	-0.692	-0.678	-0.662	-0.652	-0.642	-0.638	-0.632	-0.632	-0.635	-0.638	-0.645	-0.655	-0.668	-0.682	-0.700	-0.720	-0.742	-0.765	-0.792	-0.822	-0.852	-0.885	-0.920	-0.955	-0.992	-1.032	-1.072	-1.115	-1.155	-1.200	-1.242	-1.288	-1.332	-1.378	-1.422	-1.468	-1.512	-1.558	-1.602	-1.645	-1.690	-1.732	-1.772	-1.812	-1.852	-1.890	-1.928	-1.962	-1.998	-2.030	-2.062	-2.092	-2.120	-2.148	-2.172	-2.195	-2.218	-2.240	-2.258	-2.275	-2.292	-2.305	-2.320	-2.330	-2.342	-2.350	-2.358	-2.365	-2.372	-2.378	-2.380	-2.382	-2.385	-2.388	-2.390	-2.390	-2.390	-2.390	-2.390	-2.390	-2.390	-2.390	-2.390	-2.392	-2.392	-2.392	-2.395	-2.398	-2.400	-2.405	-2.408	-2.412	-2.420	-2.425	-2.435	-2.442	-2.452	-2.462	-2.475	-2.488	-2.500	-2.515	-2.530	-2.548	-2.562	-2.580	-2.600	-2.620	-2.640	-2.660	-2.680	-2.702	-2.725	-2.750	-2.772	-2.798	-2.822	-2.845	-2.870	-2.895	-2.920	-2.945	-2.972	-2.998	-3.020	-3.045	-3.070	-3.095	-3.118	-3.140	-3.162	-3.185	-3.205	-3.225	-3.245	-3.262	-3.280	-3.298	-3.312	-3.328	-3.342	-3.355	-3.368	-3.378	-3.388	-3.398	-3.405	-3.412	-3.418	-3.422	-3.428	-3.430	-3.432	-3.432	-3.432	-3.432	-3.430	-3.428	-3.422	-3.418	-3.412	-3.408	-3.400	-3.392	-3.385	-3.378	-3.368	-3.358	-3.348	-3.338	-3.328	-3.318	-3.305	-3.292	-3.282	-3.270	-3.258	-3.245	-3.232	-3.220	-3.208	-3.195	-3.182	-3.170	-3.160	-3.148	-3.135	-3.122	-3.110	-3.098	-3.088	-3.075	-3.065	-3.052	-3.042	-3.030	-3.020	-3.010	-3.000	-2.990	-2.980	-2.970	-2.960	-2.950	-2.940	-2.930	-2.922	-2.912	-2.902	-2.895	-2.885	-2.878	-2.868	-2.860	-2.852	-2.842	-2.835	-2.828	-2.820	-2.810	-2.802	-2.795	-2.788	-2.780	-2.772	-2.765	-2.758	-2.750	-2.742	-2.735	-2.728	-2.720	-2.712	-2.705	-2.698	-2.690	-2.685	-2.678	-2.670	-2.662	-2.655	-2.648	-2.640	-2.632	-2.625	-2.618	-2.610	-2.602	-2.595	-2.588	-2.580	-2.572	-2.562	-2.555	-2.548	-2.538	-2.528	-2.520	-2.510	-2.500	-2.490	-2.478	-2.468	-2.455	-2.445	-2.432	-2.418	-2.405	-2.390	-2.378	-2.362	-2.348	-2.330	-2.315	-2.298	-2.282	-2.265	-2.248	-2.230	-2.212	-2.195	-2.178	-2.158	-2.140	-2.122	-2.102	-2.085	-2.065	-2.045	-2.027	-2.007	-1.990	-1.972	-1.955	-1.938	-1.920	-1.902	-1.888	-1.872	-1.858	-1.842	-1.830	-1.818	-1.805	-1.795	-1.785	-1.778	-1.768	-1.760	-1.755	-1.750	-1.745	-1.742	-1.740	-1.740	-1.740	-1.740	-1.742	-1.745	-1.748	-1.752	-1.758	-1.765	-1.772	-1.780	-1.788	-1.798	-1.808	-1.818	-1.828	-1.840	-1.850	-1.862	-1.875	-1.888	-1.898	-1.910	-1.922	-1.935	-1.948	-1.958	-1.970	-1.980	-1.990	-2.000	-2.007	-2.015	-2.022	-2.030	-2.035	-2.040	-2.042	-2.045	-2.045	-2.047	-2.045	-2.042	-2.040	-2.035	-2.027	-2.020	-2.013	-2.002	-1.990	-1.978	-1.965	-1.950	-1.932	-1.915	-1.898	-1.878	-1.855	-1.832	-1.810	-1.788	-1.762	-1.738	-1.710	-1.682	-1.655	-1.628	-1.600	-1.570	-1.542	-1.512	-1.482	-1.455	-1.425	-1.395	-1.368	-1.338	-1.310	-1.282	-1.255	-1.230	-1.202	-1.178	-1.155	-1.130	-1.110	-1.088	-1.068	-1.050	-1.030	-1.015	-1.000	-0.985	-0.975	-0.962	-0.955	-0.948	-0.940	-0.935	-0.932	-0.930	-0.930	-0.932	-0.935	-0.938	-0.942	-0.950	-0.958	-0.965	-0.975	-0.988	-1.000	-1.012	-1.025	-1.040	-1.055	-1.072	-1.088	-1.105	-1.125	-1.142	-1.160	-1.178	-1.198	-1.215	-1.235	-1.252	-1.270	-1.288	-1.305	-1.322	-1.340	-1.355	-1.370	-1.385	-1.400	-1.412	-1.422	-1.435	-1.445	-1.455	-1.462	-1.470	-1.475	-1.480	-1.482	-1.485	-1.485	-1.485	-1.485	-1.482	-1.480	-1.475	-1.470	-1.462	-1.455	-1.445	-1.438	-1.425	-1.415	-1.402	-1.390	-1.375	-1.360	-1.345	-1.328	-1.312	-1.295	-1.278	-1.260	-1.240	-1.222	-1.205	-1.185	-1.168	-1.148	-1.130	-1.112	-1.092	-1.075	-1.058	-1.040	-1.022	-1.008	-0.990	-0.975	-0.960	-0.945	-0.932	-0.920	-0.908	-0.898	-0.888	-0.878	-0.870	-0.862	-0.855	-0.850	-0.848	-0.842	-0.842	-0.840	-0.840	-0.840	-0.842	-0.845	-0.850	-0.855	-0.862	-0.868	-0.875	-0.885	-0.895	-0.905	-0.915	-0.928	-0.940	-0.952	-0.965	-0.980	-0.992	-1.008	-1.022	-1.038	-1.052	-1.068	-1.082	-1.098	-1.112	-1.128	-1.142	-1.158	-1.170	-1.185	-1.198	-1.210	-1.220	-1.232	-1.242	-1.250	-1.260	-1.268	-1.272	-1.278	-1.282	-1.285	-1.288	-1.288	-1.288	-1.288	-1.285	-1.280	-1.275	-1.270	-1.262	-1.255	-1.245	-1.235	-1.222	-1.210	-1.198	-1.182	-1.168	-1.152	-1.135	-1.118	-1.100	-1.082	-1.062	-1.042	-1.025	-1.005	-0.985	-0.965	-0.945	-0.928	-0.908	-0.890	-0.870	-0.852	-0.835	-0.820	-0.802	-0.788	-0.775	-0.762	-0.750	-0.740	-0.730	-0.722	-0.715	-0.710	-0.705	-0.702	-0.700	-0.700	-0.702	-0.705	-0.708	-0.712	-0.720	-0.728	-0.738	-0.748	-0.758	-0.770	-0.782	-0.798	-0.812	-0.828	-0.845	-0.862	-0.880	-0.898	-0.918	-0.935	-0.955	-0.972	-0.992	-1.012	-1.032	-1.050	-1.068	-1.088	-1.105	-1.122	-1.140	-1.155	-1.170	-1.185	-1.200	-1.212	-1.225	-1.235	-1.245	-1.255	-1.262	-1.270	-1.275	-1.280	-1.285	-1.288	-1.290	-1.290	-1.290	-1.290	-1.290	-1.288	-1.285	-1.280	-1.278	-1.272	-1.268	-1.262	-1.255	-1.250	-1.242	-1.238	-1.230	-1.225	-1.218	-1.212	-1.205	-1.200	-1.195	-1.190	-1.185	-1.182	-1.178	-1.175	-1.172	-1.172	-1.172	-1.172	-1.172	-1.175	-1.180	-1.185	-1.190	-1.195	-1.202	-1.212	-1.222	-1.232	-1.245	-1.258	-1.272	-1.288	-1.302	-1.320	-1.340	-1.358	-1.380	-1.400	-1.422	-1.445	-1.470	-1.492	-1.518	-1.545	-1.572	-1.600	-1.628	-1.655	-1.685	-1.712	-1.742	-1.772	-1.802	-1.832	-1.862	-1.892	-1.922	-1.952	-1.982	-2.013	-2.040	-2.070	-2.098	-2.125	-2.152	-2.178	-2.205	-2.230	-2.252	-2.278	-2.300	-2.322	-2.342	-2.362	-2.382	-2.400	-2.418	-2.432	-2.450	-2.462	-2.478	-2.490	-2.500	-2.512	-2.520	-2.530	-2.538	-2.542	-2.550	-2.555	-2.558	-2.562	-2.565	-2.565	-2.568	-2.568	-2.568	-2.568	-2.565	-2.562	-2.560	-2.558	-2.555	-2.550	-2.545	-2.540	-2.535	-2.530	-2.525	-2.518	-2.512	-2.505	-2.498	-2.490	-2.482	-2.472	-2.465	-2.458	-2.448	-2.438	-2.430	-2.420	-2.410	-2.398	-2.388	-2.378	-2.365	-2.352	-2.340	-2.328	-2.312	-2.298	-2.282	-2.268	-2.252	-2.235	-2.218	-2.200	-2.182	-2.162	-2.142	-2.122	-2.102	-2.080	-2.060	-2.038	-2.015	-1.992	-1.970	-1.945	-1.922	-1.898	-1.875	-1.850	-1.825	-1.802	-1.780	-1.755	-1.732	-1.710	-1.688	-1.665	-1.642	-1.622	-1.602	-1.582	-1.562	-1.545	-1.528	-1.510	-1.495	-1.480	-1.465	-1.452	-1.440	-1.430	-1.420	-1.410	-1.402	-1.395	-1.388	-1.382	-1.378	-1.372	-1.370	-1.368	-1.365	-1.362	-1.362	-1.362	-1.360	-1.360	-1.360	-1.360	-1.360	-1.360	-1.360	-1.360	-1.358	-1.358	-1.355	-1.352	-1.350	-1.348	-1.342	-1.338	-1.332	-1.325	-1.318	-1.310	-1.300	-1.288	-1.278	-1.262	-1.250	-1.232	-1.218	-1.200	-1.180	-1.162	-1.140	-1.120	-1.095	-1.072	-1.048	-1.022	-0.995	-0.968	-0.940	-0.912	-0.885	-0.855	-0.825	-0.795	-0.765	-0.735	-0.705	-0.672	-0.642	-0.612	-0.582	-0.552	-0.522	-0.495	-0.465	-0.438	-0.410	-0.385	-0.358	-0.332	-0.308	-0.285	-0.262	-0.240	-0.218	-0.198	-0.180	-0.160	-0.145	-0.128	-0.112	-0.098	-0.082	-0.070	-0.058	-0.048	-0.038	-0.028	-0.018	-0.010	-0.002	0.005	0.012	0.018	0.022	0.028	0.032	0.038	0.040	0.045	0.048	0.050	0.052	0.055	0.060	0.062	0.065	0.068	0.070	0.075	0.078	0.080	0.085	0.090	0.092	0.098	0.102	0.108	0.112	0.118	0.125	0.130	0.135	0.142	0.148	0.155	0.160	0.168	0.175	0.180	0.188	0.195	0.200	0.208	0.215	0.220	0.228	0.232	0.238	0.242	0.248	0.252	0.258	0.260	0.265	0.268	0.270	0.270	0.272	0.272	0.272	0.272	0.270	0.270	0.268	0.262	0.260	0.255	0.248	0.242	0.235	0.228	0.220	0.210	0.200	0.190	0.178	0.165	0.152	0.140	0.128	0.112	0.098	0.080	0.065	0.048	0.030	0.012	-0.005	-0.022	-0.042	-0.060	-0.080	-0.100	-0.120	-0.140	-0.162	-0.182	-0.202	-0.225	-0.245	-0.265	-0.288	-0.308	-0.328	-0.350	-0.370	-0.390	-0.412	-0.432	-0.452	-0.472	-0.492	-0.510	-0.530	-0.548	-0.565	-0.582	-0.600	-0.618	-0.635	-0.650	-0.665	-0.680	-0.695	-0.710	-0.722	-0.735	-0.748	-0.758	-0.770	-0.780	-0.790	-0.798	-0.808	-0.815	-0.820	-0.828	-0.832	-0.838	-0.840	-0.842	-0.845	-0.848	-0.848	-0.848	-0.848	-0.848	-0.845	-0.842	-0.838	-0.835	-0.830	-0.822	-0.818	-0.810	-0.802	-0.795	-0.788	-0.778	-0.768	-0.760	-0.750	-0.740	-0.728	-0.718	-0.708	-0.698	-0.685	-0.675	-0.665	-0.652	-0.642	-0.632	-0.622	-0.612	-0.602	-0.595	-0.585	-0.578	-0.570	-0.562	-0.558	-0.550	-0.548	-0.542	-0.540	-0.538	-0.535	-0.535	-0.538	-0.538	-0.540	-0.545	-0.550	-0.555	-0.562	-0.570	-0.580	-0.590	-0.600	-0.612	-0.628	-0.642	-0.658	-0.672	-0.690	-0.710	-0.728	-0.748	-0.768	-0.790	-0.812	-0.835	-0.858	-0.880	-0.905	-0.928	-0.952	-0.978	-1.002	-1.028	-1.052	-1.080	-1.105	-1.130	-1.155	-1.180	-1.205	-1.230	-1.255	-1.278	-1.302	-1.325	-1.348	-1.368	-1.390	-1.410	-1.430	-1.450	-1.468	-1.485	-1.502	-1.520	-1.535	-1.550	-1.565	-1.580	-1.592	-1.605	-1.615	-1.625	-1.635	-1.645	-1.655	-1.662	-1.670	-1.678	-1.682	-1.690	-1.695	-1.700	-1.705	-1.708	-1.712	-1.715	-1.720	-1.722	-1.725	-1.728	-1.728	-1.730	-1.732	-1.735	-1.738	-1.738	-1.740	-1.740	-1.742	-1.745	-1.745	-1.748	-1.748	-1.750	-1.752	-1.752	-1.755	-1.758	-1.758	-1.760	-1.762	-1.762	-1.765	-1.768	-1.768	-1.770	-1.772	-1.772	-1.775	-1.778	-1.778	-1.780	-1.780	-1.782	-1.782	-1.782	-1.782	-1.782	-1.782	-1.782	-1.780	-1.780	-1.778	-1.775	-1.772	-1.770	-1.768	-1.762	-1.760	-1.755	-1.750	-1.745	-1.738	-1.732	-1.725	-1.718	-1.710	-1.700	-1.692	-1.682	-1.670	-1.660	-1.650	-1.638	-1.625	-1.612	-1.600	-1.585	-1.570	-1.558	-1.540	-1.525	-1.510	-1.492	-1.475	-1.458	-1.440	-1.422	-1.405	-1.388	-1.368	-1.350	-1.330	-1.310	-1.290	-1.272	-1.252	-1.232	-1.212	-1.192	-1.172	-1.152	-1.132	-1.112	-1.092	-1.072	-1.052	-1.032	-1.012	-0.992	-0.972	-0.952	-0.932	-0.915	-0.895	-0.875	-0.855	-0.838	-0.818	-0.800	-0.780	-0.762	-0.742	-0.725	-0.708	-0.688	-0.670	-0.652	-0.635	-0.615	-0.598	-0.580	-0.562	-0.545	-0.528	-0.510	-0.492	-0.475	-0.458	-0.440	-0.422	-0.405	-0.390	-0.372	-0.358	-0.340	-0.322	-0.308	-0.292	-0.275	-0.260	-0.245	-0.230	-0.215	-0.200	-0.185	-0.172	-0.158	-0.145	-0.132	-0.120	-0.108	-0.095	-0.082	-0.072	-0.060	-0.050	-0.040	-0.030	-0.020	-0.010	-0.002	0.008	0.015	0.022	0.030	0.038	0.045	0.052	0.060	0.065	0.072	0.080	0.085	0.092	0.098	0.102	0.110	0.115	0.122	0.128	0.132	0.140	0.145	0.152	0.158	0.165	0.172	0.178	0.185	0.192	0.200	0.208	0.212	0.220	0.228	0.235	0.242	0.250	0.258	0.265	0.272	0.278	0.285	0.292	0.298	0.305	0.310	0.315	0.320	0.325	0.328	0.330	0.335	0.338	0.338	0.340	0.340	0.340	0.338	0.338	0.335	0.330	0.328	0.322	0.318	0.310	0.302	0.295	0.288	0.278	0.268	0.258	0.245	0.232	0.220	0.208	0.192	0.178	0.162	0.145	0.128	0.112	0.095	0.078	0.058	0.040	0.022	0.002	-0.015	-0.032	-0.052	-0.070	-0.088	-0.108	-0.125	-0.142	-0.160	-0.178	-0.195	-0.210	-0.228	-0.242	-0.258	-0.272	-0.288	-0.300	-0.315	-0.328	-0.338	-0.350	-0.360	-0.370	-0.380	-0.388	-0.395	-0.402	-0.408	-0.415	-0.418	-0.422	-0.425	-0.428	-0.430	-0.430	-0.430	-0.430	-0.430	-0.428	-0.422	-0.420	-0.415	-0.408	-0.402	-0.395	-0.388	-0.378	-0.368	-0.358	-0.348	-0.335	-0.322	-0.308	-0.295	-0.280	-0.265	-0.248	-0.232	-0.215	-0.198	-0.178	-0.160	-0.140	-0.120	-0.102	-0.082	-0.060	-0.040	-0.020	0.000	0.022	0.042	0.062	0.082	0.102	0.122	0.142	0.160	0.180	0.198	0.215	0.232	0.248	0.265	0.280	0.292	0.308	0.320	0.330	0.342	0.352	0.360	0.368	0.375	0.382	0.388	0.392	0.398	0.400	0.402	0.402	0.405	0.405	0.405	0.402	0.402	0.400	0.398	0.398	0.395	0.392	0.388	0.385	0.382	0.382	0.380	0.378	0.378	0.375	0.375	0.375	0.375	0.378	0.380	0.382	0.385	0.390	0.395	0.400	0.408	0.415	0.422	0.432	0.442	0.452	0.462	0.475	0.488	0.502	0.515	0.530	0.545	0.560	0.578	0.592	0.608	0.625	0.640	0.658	0.672	0.690	0.705	0.720	0.735	0.750	0.765	0.778	0.790	0.800	0.812	0.822	0.830	0.838	0.842	0.848	0.852	0.855	0.855	0.855	0.852	0.850	0.845	0.840	0.832	0.822	0.812	0.800	0.785	0.770	0.755	0.735	0.715	0.695	0.672	0.650	0.625	0.598	0.570	0.542	0.512	0.482	0.450	0.418	0.385	0.352	0.318	0.282	0.245	0.210	0.172	0.135	0.098	0.060	0.022	-0.015	-0.052	-0.090	-0.128	-0.165	-0.202	-0.240	-0.278	-0.315	-0.350	-0.388	-0.422	-0.458	-0.490	-0.525	-0.558	-0.590	-0.620	-0.652	-0.682	-0.712	-0.740	-0.768	-0.795	-0.822	-0.848	-0.872	-0.895	-0.920	-0.942	-0.962	-0.982	-1.002	-1.022	-1.040	-1.058	-1.075	-1.090	-1.105	-1.118	-1.132	-1.145	-1.158	-1.168	-1.178	-1.188	-1.198	-1.205	-1.212	-1.220	-1.228	-1.232	-1.238	-1.242	-1.248	-1.250	-1.255	-1.258	-1.260	-1.260	-1.262	-1.262	-1.262	-1.260	-1.260	-1.258	-1.255	-1.252	-1.248	-1.242	-1.238	-1.232	-1.228	-1.220	-1.212	-1.205	-1.195	-1.185	-1.175	-1.165	-1.152	-1.142	-1.130	-1.118	-1.102	-1.090	-1.075	-1.060	-1.042	-1.028	-1.010	-0.995	-0.978	-0.958	-0.940	-0.922	-0.902	-0.885	-0.865	-0.848	-0.828	-0.810	-0.790	-0.772	-0.752	-0.735	-0.715	-0.698	-0.680	-0.662	-0.648	-0.630	-0.615	-0.600	-0.588	-0.572	-0.560	-0.548	-0.538	-0.528	-0.518	-0.510	-0.502	-0.498	-0.492	-0.488	-0.485	-0.482	-0.480	-0.480	-0.482	-0.485	-0.488	-0.490	-0.495	-0.500	-0.507	-0.515	-0.525	-0.535	-0.545	-0.555	-0.568	-0.580	-0.592	-0.605	-0.620	-0.635	-0.648	-0.662	-0.678	-0.692	-0.710	-0.725	-0.740	-0.755	-0.770	-0.785	-0.800	-0.815	-0.830	-0.845	-0.858	-0.872	-0.885	-0.898	-0.908	-0.920	-0.930	-0.940	-0.948	-0.958	-0.965	-0.972	-0.978	-0.985	-0.990	-0.992	-0.998	-1.000	-1.002	-1.002	-1.002	-1.005	-1.005	-1.002	-1.002	-1.000	-0.998	-0.995	-0.992	-0.988	-0.985	-0.982	-0.978	-0.975	-0.970	-0.965	-0.962	-0.960	-0.958	-0.952	-0.952	-0.950	-0.950	-0.948	-0.948	-0.950	-0.950	-0.952	-0.955	-0.958	-0.962	-0.968	-0.975	-0.982	-0.990	-0.998	-1.008	-1.018	-1.028	-1.040	-1.052	-1.068	-1.082	-1.098	-1.112	-1.128	-1.145	-1.162	-1.180	-1.198	-1.218	-1.238	-1.255	-1.275	-1.295	-1.312	-1.332	-1.352	-1.372	-1.390	-1.410	-1.428	-1.445	-1.465	-1.482	-1.498	-1.515	-1.532	-1.548	-1.562	-1.578	-1.590	-1.602	-1.615	-1.628	-1.640	-1.650	-1.660	-1.670	-1.680	-1.688	-1.695	-1.702	-1.710	-1.718	-1.722	-1.730	-1.735	-1.740	-1.748	-1.752	-1.758	-1.762	-1.770	-1.775	-1.782	-1.788	-1.795	-1.802	-1.810	-1.818	-1.825	-1.832	-1.842	-1.852	-1.862	-1.872	-1.882	-1.895	-1.905	-1.918	-1.930	-1.945	-1.958	-1.972	-1.988	-2.000	-2.015	-2.030	-2.045	-2.060	-2.075	-2.090	-2.105	-2.120	-2.132	-2.148	-2.160	-2.172	-2.185	-2.198	-2.210	-2.220	-2.230	-2.238	-2.248	-2.255	-2.260	-2.265	-2.270	-2.275	-2.278	-2.278	-2.278	-2.278	-2.278	-2.272	-2.270	-2.265	-2.260	-2.252	-2.245	-2.238	-2.228	-2.218	-2.208	-2.195	-2.182	-2.170	-2.158	-2.142	-2.128	-2.112	-2.095	-2.080	-2.062	-2.047	-2.030	-2.013	-1.995	-1.978	-1.962	-1.945	-1.928	-1.910	-1.895	-1.878	-1.862	-1.848	-1.832	-1.818	-1.802	-1.788	-1.775	-1.760	-1.748	-1.735	-1.725	-1.712	-1.702	-1.692	-1.682	-1.672	-1.662	-1.655	-1.645	-1.638	-1.630	-1.622	-1.618	-1.612	-1.605	-1.600	-1.595	-1.592	-1.588	-1.585	-1.580	-1.578	-1.575	-1.572	-1.570	-1.568	-1.568	-1.565	-1.565	-1.562	-1.562	-1.562	-1.562	-1.562	-1.562	-1.565	-1.565	-1.565	-1.568	-1.570	-1.572	-1.575	-1.578	-1.580	-1.582	-1.585	-1.588	-1.592	-1.595	-1.600	-1.602	-1.608	-1.610	-1.615	-1.620	-1.625	-1.630	-1.635	-1.640	-1.645	-1.650	-1.655	-1.660	-1.665	-1.672	-1.678	-1.682	-1.688	-1.692	-1.698	-1.702	-1.708	-1.712	-1.715	-1.720	-1.722	-1.728	-1.730	-1.732	-1.735	-1.735	-1.738	-1.738	-1.738	-1.738	-1.735	-1.735	-1.732	-1.730	-1.728	-1.722	-1.718	-1.712	-1.708	-1.702	-1.695	-1.688	-1.680	-1.672	-1.665	-1.655	-1.645	-1.635	-1.625	-1.615	-1.602	-1.592	-1.580	-1.568	-1.555	-1.545	-1.532	-1.518	-1.505	-1.492	-1.480	-1.468	-1.455	-1.445	-1.432	-1.420	-1.410	-1.398	-1.388	-1.378	-1.368	-1.358	-1.350	-1.340	-1.332	-1.325	-1.318	-1.312	-1.305	-1.300	-1.295	-1.292	-1.288	-1.285	-1.282	-1.280	-1.278	-1.275	-1.275	-1.275	-1.275	-1.275	-1.275	-1.275	-1.275	-1.278	-1.278	-1.278	-1.280	-1.280	-1.280	-1.282	-1.282	-1.282	-1.282	-1.282	-1.282	-1.282	-1.282	-1.282	-1.280	-1.278	-1.278	-1.275	-1.272	-1.270	-1.268	-1.265	-1.260	-1.258	-1.252	-1.250	-1.245	-1.240	-1.238	-1.232	-1.228	-1.225	-1.222	-1.218	-1.215	-1.212	-1.212	-1.210	-1.210	-1.210	-1.212	-1.215	-1.218	-1.222	-1.228	-1.232	-1.240	-1.248	-1.258	-1.270	-1.282	-1.295	-1.310	-1.328	-1.345	-1.362	-1.382	-1.405	-1.428	-1.452	-1.478	-1.502	-1.530	-1.558	-1.588	-1.618	-1.648	-1.680	-1.712	-1.745	-1.778	-1.810	-1.842	-1.875	-1.910	-1.942	-1.975	-2.007	-2.040	-2.072	-2.102	-2.132	-2.162	-2.190	-2.218	-2.242	-2.270	-2.292	-2.315	-2.338	-2.358	-2.378	-2.392	-2.410	-2.422	-2.435	-2.448	-2.458	-2.465	-2.472	-2.478	-2.480	-2.482	-2.485	-2.485	-2.482	-2.480	-2.478	-2.472	-2.468	-2.460	-2.452	-2.445	-2.435	-2.425	-2.415	-2.405	-2.392	-2.380	-2.370	-2.358	-2.345	-2.330	-2.318	-2.305	-2.292	-2.280	-2.268	-2.255	-2.245	-2.232	-2.220	-2.210	-2.200	-2.190	-2.180	-2.170	-2.162	-2.152	-2.145	-2.140	-2.132	-2.125	-2.120	-2.115	-2.110	-2.105	-2.102	-2.098	-2.095	-2.092	-2.090	-2.090	-2.088	-2.088	-2.088	-2.090	-2.090	-2.090	-2.092	-2.095	-2.098	-2.100	-2.105	-2.108	-2.112	-2.118	-2.122	-2.128	-2.132	-2.140	-2.148	-2.155	-2.162	-2.170	-2.178	-2.185	-2.195	-2.202	-2.212	-2.220	-2.230	-2.240	-2.250	-2.258	-2.268	-2.278	-2.288	-2.295	-2.305	-2.312	-2.320	-2.328	-2.335	-2.342	-2.348	-2.355	-2.360	-2.362	-2.365	-2.368	-2.370	-2.370	-2.370	-2.368	-2.365	-2.362	-2.358	-2.350	-2.345	-2.335	-2.325	-2.315	-2.302	-2.288	-2.272	-2.258	-2.240	-2.220	-2.200	-2.180	-2.158	-2.135	-2.110	-2.085	-2.058	-2.030	-2.002	-1.972	-1.945	-1.912	-1.882	-1.852	-1.820	-1.788	-1.755	-1.722	-1.690	-1.660	-1.628	-1.595	-1.562	-1.532	-1.500	-1.470	-1.440	-1.412	-1.382	-1.355	-1.328	-1.300	-1.275	-1.250	-1.225	-1.202	-1.180	-1.158	-1.138	-1.118	-1.100	-1.082	-1.065	-1.048	-1.032	-1.020	-1.005	-0.992	-0.982	-0.970	-0.960	-0.950	-0.942	-0.935	-0.928	-0.920	-0.915	-0.908	-0.905	-0.900	-0.895	-0.892	-0.890	-0.888	-0.888	-0.885	-0.885	-0.885	-0.885	-0.885	-0.888	-0.890	-0.892	-0.895	-0.900	-0.902	-0.908	-0.912	-0.920	-0.928	-0.935	-0.942	-0.950	-0.960	-0.968	-0.980	-0.990	-1.002	-1.015	-1.028	-1.042	-1.058	-1.072	-1.088	-1.105	-1.122	-1.142	-1.160	-1.180	-1.202	-1.222	-1.245	-1.268	-1.290	-1.315	-1.338	-1.362	-1.388	-1.412	-1.438	-1.462	-1.490	-1.515	-1.540	-1.565	-1.592	-1.618	-1.642	-1.668	-1.692	-1.715	-1.740	-1.762	-1.785	-1.808	-1.830	-1.850	-1.870	-1.890	-1.908	-1.925	-1.940	-1.955	-1.970	-1.982	-1.995	-2.005	-2.015	-2.025	-2.033	-2.040	-2.045	-2.050	-2.055	-2.058	-2.060	-2.060	-2.060	-2.060	-2.058	-2.055	-2.050	-2.045	-2.040	-2.035	-2.027	-2.022	-2.013	-2.005	-1.998	-1.988	-1.978	-1.968	-1.958	-1.948	-1.938	-1.925	-1.915	-1.905	-1.892	-1.882	-1.870	-1.860	-1.848	-1.838	-1.825	-1.815	-1.802	-1.792	-1.782	-1.770	-1.760	-1.750	-1.738	-1.728	-1.718	-1.708	-1.695	-1.685	-1.675	-1.665	-1.655	-1.645	-1.635	-1.625	-1.612	-1.602	-1.592	-1.582	-1.572	-1.562	-1.552	-1.542	-1.532	-1.520	-1.510	-1.500	-1.490	-1.480	-1.470	-1.458	-1.448	-1.438	-1.428	-1.418	-1.405	-1.395	-1.385	-1.375	-1.362	-1.352	-1.342	-1.332	-1.320	-1.310	-1.298	-1.288	-1.278	-1.265	-1.255	-1.242	-1.232	-1.220	-1.208	-1.198	-1.185	-1.172	-1.160	-1.148	-1.135	-1.122	-1.110	-1.098	-1.085	-1.070	-1.055	-1.042	-1.028	-1.012	-0.995	-0.980	-0.965	-0.948	-0.930	-0.912	-0.895	-0.878	-0.860	-0.842	-0.822	-0.805	-0.785	-0.768	-0.748	-0.730	-0.710	-0.690	-0.672	-0.652	-0.635	-0.615	-0.598	-0.580	-0.560	-0.542	-0.525	-0.510	-0.492	-0.478	-0.460	-0.445	-0.432	-0.418	-0.405	-0.392	-0.382	-0.370	-0.360	-0.352	-0.345	-0.338	-0.330	-0.325	-0.320	-0.315	-0.312	-0.310	-0.310	-0.310	-0.310	-0.312	-0.315	-0.318	-0.322	-0.328	-0.332	-0.340	-0.345	-0.352	-0.360	-0.368	-0.378	-0.388	-0.395	-0.405	-0.415	-0.425	-0.438	-0.448	-0.458	-0.470	-0.480	-0.490	-0.502	-0.512	-0.525	-0.535	-0.545	-0.555	-0.565	-0.575	-0.585	-0.592	-0.602	-0.610	-0.618	-0.625	-0.632	-0.638	-0.642	-0.648	-0.652	-0.658	-0.660	-0.662	-0.665	-0.665	-0.668	-0.668	-0.668	-0.665	-0.662	-0.660	-0.658	-0.652	-0.648	-0.642	-0.638	-0.630	-0.622	-0.615	-0.608	-0.600	-0.590	-0.580	-0.570	-0.560	-0.550	-0.540	-0.530	-0.518	-0.507	-0.498	-0.485	-0.475	-0.465	-0.455	-0.445	-0.435	-0.428	-0.418	-0.410	-0.402	-0.395	-0.390	-0.385	-0.380	-0.378	-0.375	-0.372	-0.372	-0.375	-0.375	-0.380	-0.385	-0.390	-0.398	-0.408	-0.418	-0.430	-0.442	-0.458	-0.472	-0.490	-0.507	-0.525	-0.545	-0.568	-0.590	-0.612	-0.635	-0.660	-0.688	-0.712	-0.740	-0.768	-0.795	-0.822	-0.850	-0.880	-0.908	-0.935	-0.965	-0.992	-1.020	-1.045	-1.070	-1.095	-1.120	-1.145	-1.165	-1.188	-1.208	-1.225	-1.242	-1.260	-1.272	-1.288	-1.298	-1.308	-1.315	-1.322	-1.325	-1.330	-1.330	-1.330	-1.328	-1.322	-1.318	-1.310	-1.302	-1.292	-1.280	-1.268	-1.252	-1.238	-1.220	-1.202	-1.182	-1.162	-1.142	-1.120	-1.098	-1.075	-1.050	-1.028	-1.002	-0.978	-0.955	-0.930	-0.905	-0.882	-0.858	-0.835	-0.810	-0.790	-0.768	-0.748	-0.728	-0.708	-0.690	-0.672	-0.655	-0.640	-0.628	-0.615	-0.602	-0.592	-0.582	-0.575	-0.570	-0.565	-0.560	-0.560	-0.558	-0.558	-0.560	-0.562	-0.565	-0.570	-0.578	-0.585	-0.592	-0.602	-0.612	-0.625	-0.638	-0.652	-0.668	-0.682	-0.700	-0.715	-0.732	-0.752	-0.770	-0.790	-0.810	-0.828	-0.850	-0.870	-0.890	-0.912	-0.932	-0.955	-0.978	-0.998	-1.020	-1.042	-1.062	-1.085	-1.105	-1.128	-1.148	-1.170	-1.190	-1.210	-1.230	-1.248	-1.268	-1.285	-1.302	-1.320	-1.335	-1.352	-1.368	-1.382	-1.395	-1.410	-1.422	-1.435	-1.445	-1.455	-1.465	-1.472	-1.482	-1.490	-1.495	-1.500	-1.505	-1.510	-1.512	-1.512	-1.515	-1.515	-1.515	-1.512	-1.510	-1.508	-1.502	-1.498	-1.492	-1.488	-1.480	-1.472	-1.465	-1.455	-1.445	-1.438	-1.425	-1.415	-1.405	-1.392	-1.382	-1.370	-1.358	-1.345	-1.332	-1.322	-1.310	-1.298	-1.285	-1.275	-1.265	-1.252	-1.245	-1.235	-1.225	-1.218	-1.210	-1.202	-1.198	-1.192	-1.188	-1.185	-1.182	-1.180	-1.180	-1.180	-1.182	-1.185	-1.188	-1.192	-1.200	-1.208	-1.215	-1.225	-1.235	-1.248	-1.260	-1.272	-1.288	-1.302	-1.320	-1.338	-1.355	-1.375	-1.395	-1.415	-1.438	-1.458	-1.480	-1.502	-1.528	-1.550	-1.575	-1.598	-1.622	-1.648	-1.672	-1.698	-1.722	-1.748	-1.772	-1.798	-1.820	-1.845	-1.868	-1.890	-1.912	-1.935	-1.955	-1.975	-1.995	-2.015	-2.033	-2.047	-2.065	-2.078	-2.092	-2.105	-2.115	-2.125	-2.132	-2.140	-2.145	-2.148	-2.150	-2.152	-2.150	-2.148	-2.142	-2.138	-2.130	-2.120	-2.108	-2.095	-2.080	-2.062	-2.045	-2.025	-2.002	-1.980	-1.955	-1.928	-1.900	-1.870	-1.840	-1.808	-1.772	-1.738	-1.702	-1.665	-1.625	-1.585	-1.545	-1.505	-1.462	-1.422	-1.380	-1.338	-1.295	-1.252	-1.212	-1.170	-1.130	-1.090	-1.050	-1.012	-0.975	-0.938	-0.902	-0.870	-0.838	-0.808	-0.780	-0.752	-0.730	-0.708	-0.688	-0.668	-0.652	-0.640	-0.630	-0.622	-0.618	-0.615	-0.615	-0.618	-0.622	-0.630	-0.642	-0.655	-0.672	-0.690	-0.710	-0.735	-0.760	-0.790	-0.820	-0.852	-0.888	-0.922	-0.962	-1.002	-1.042	-1.085	-1.130	-1.175	-1.222	-1.270	-1.318	-1.365	-1.415	-1.462	-1.512	-1.562	-1.610	-1.660	-1.708	-1.755	-1.802	-1.848	-1.892	-1.935	-1.978	-2.020	-2.060	-2.098	-2.135	-2.170	-2.202	-2.235	-2.265	-2.292	-2.320	-2.345	-2.368	-2.388	-2.408	-2.425	-2.440	-2.455	-2.468	-2.478	-2.488	-2.495	-2.502	-2.508	-2.510	-2.512	-2.515	-2.515	-2.512	-2.512	-2.510	-2.508	-2.505	-2.500	-2.498	-2.492	-2.490	-2.485	-2.482	-2.478	-2.475	-2.472	-2.470	-2.468	-2.465	-2.465	-2.465	-2.465	-2.468	-2.470	-2.475	-2.480	-2.485	-2.492	-2.500	-2.510	-2.520	-2.530	-2.542	-2.555	-2.570	-2.585	-2.600	-2.618	-2.635	-2.652	-2.672	-2.690	-2.712	-2.732	-2.752	-2.775	-2.798	-2.820	-2.845	-2.868	-2.892	-2.915	-2.940	-2.962	-2.988	-3.010	-3.032	-3.058	-3.080	-3.102	-3.122	-3.145	-3.165	-3.185	-3.205	-3.225	-3.242	-3.260	-3.278	-3.292	-3.310	-3.322	-3.338	-3.350	-3.362	-3.375	-3.385	-3.395	-3.405	-3.415	-3.422	-3.430	-3.435	-3.442	-3.448	-3.450	-3.452	-3.458	-3.458	-3.460	-3.460	-3.460	-3.460	-3.458	-3.458	-3.455	-3.452	-3.450	-3.445	-3.442	-3.438	-3.432	-3.428	-3.422	-3.418	-3.410	-3.405	-3.398	-3.390	-3.382	-3.375	-3.368	-3.360	-3.352	-3.342	-3.335	-3.325	-3.315	-3.308	-3.298	-3.288	-3.278	-3.268	-3.258	-3.248	-3.238	-3.228	-3.218	-3.208	-3.198	-3.188	-3.175	-3.165	-3.155	-3.145	-3.132	-3.122	-3.112	-3.100	-3.090	-3.080	-3.068	-3.058	-3.048	-3.035	-3.025	-3.015	-3.005	-2.992	-2.982	-2.972	-2.962	-2.952	-2.942	-2.932	-2.922	-2.912	-2.902	-2.892	-2.882	-2.872	-2.862	-2.852	-2.842	-2.832	-2.822	-2.812	-2.805	-2.795	-2.785	-2.775	-2.765	-2.755	-2.745	-2.735	-2.725	-2.715	-2.705	-2.695	-2.685	-2.675	-2.662	-2.652	-2.642	-2.630	-2.620	-2.608	-2.595	-2.582	-2.570	-2.558	-2.545	-2.532	-2.520	-2.505	-2.492	-2.478	-2.462	-2.448	-2.432	-2.418	-2.402	-2.385	-2.370	-2.352	-2.335	-2.320	-2.302	-2.285	-2.270	-2.252	-2.235	-2.218	-2.200	-2.185	-2.168	-2.150	-2.135	-2.118	-2.102	-2.085	-2.070	-2.055	-2.040	-2.025	-2.013	-2.000	-1.988	-1.975	-1.965	-1.955	-1.945	-1.935	-1.928	-1.922	-1.915	-1.910	-1.905	-1.902	-1.900	-1.898	-1.898	-1.898	-1.898	-1.898	-1.900	-1.905	-1.908	-1.912	-1.918	-1.925	-1.932	-1.940	-1.948	-1.958	-1.965	-1.975	-1.985	-1.995	-2.005	-2.018	-2.027	-2.038	-2.047	-2.058	-2.068	-2.078	-2.088	-2.095	-2.105	-2.112	-2.120	-2.125	-2.132	-2.135	-2.140	-2.142	-2.145	-2.145	-2.145	-2.142	-2.140	-2.138	-2.132	-2.125	-2.118	-2.110	-2.100	-2.090	-2.075	-2.062	-2.047	-2.033	-2.015	-1.995	-1.975	-1.955	-1.932	-1.910	-1.888	-1.862	-1.838	-1.810	-1.785	-1.755	-1.728	-1.700	-1.670	-1.642	-1.612	-1.582	-1.552	-1.522	-1.492	-1.462	-1.432	-1.405	-1.375	-1.345	-1.318	-1.290	-1.262	-1.238	-1.212	-1.188	-1.162	-1.140	-1.118	-1.098	-1.078	-1.060	-1.042	-1.025	-1.010	-0.998	-0.985	-0.972	-0.962	-0.955	-0.948	-0.942	-0.940	-0.935	-0.935	-0.935	-0.938	-0.940	-0.942	-0.950	-0.955	-0.962	-0.972	-0.982	-0.995	-1.005	-1.020	-1.032	-1.048	-1.065	-1.080	-1.098	-1.115	-1.135	-1.152	-1.172	-1.192	-1.212	-1.232	-1.252	-1.272	-1.292	-1.312	-1.330	-1.350	-1.368	-1.388	-1.405	-1.422	-1.438	-1.452	-1.468	-1.482	-1.495	-1.508	-1.518	-1.528	-1.538	-1.545	-1.552	-1.558	-1.560	-1.565	-1.565	-1.565	-1.565	-1.562	-1.558	-1.552	-1.548	-1.540	-1.530	-1.520	-1.510	-1.498	-1.485	-1.470	-1.455	-1.438	-1.420	-1.402	-1.382	-1.362	-1.342	-1.322	-1.300	-1.278	-1.255	-1.232	-1.210	-1.188	-1.162	-1.140	-1.118	-1.095	-1.070	-1.048	-1.028	-1.005	-0.982	-0.962	-0.942	-0.922	-0.905	-0.888	-0.870	-0.852	-0.838	-0.822	-0.810	-0.798	-0.788	-0.778	-0.770	-0.762	-0.755	-0.752	-0.748	-0.745	-0.745	-0.745	-0.745	-0.748	-0.750	-0.755	-0.760	-0.768	-0.775	-0.782	-0.792	-0.802	-0.812	-0.825	-0.838	-0.850	-0.862	-0.878	-0.890	-0.905	-0.918	-0.932	-0.948	-0.962	-0.975	-0.990	-1.002	-1.018	-1.030	-1.042	-1.052	-1.065	-1.075	-1.085	-1.092	-1.100	-1.108	-1.112	-1.118	-1.120	-1.122	-1.125	-1.125	-1.122	-1.120	-1.118	-1.112	-1.108	-1.100	-1.092	-1.082	-1.072	-1.060	-1.048	-1.035	-1.020	-1.005	-0.990	-0.972	-0.955	-0.938	-0.918	-0.898	-0.880	-0.858	-0.838	-0.818	-0.798	-0.778	-0.755	-0.735	-0.715	-0.695	-0.678	-0.658	-0.640	-0.622	-0.605	-0.588	-0.572	-0.558	-0.545	-0.532	-0.520	-0.510	-0.500	-0.492	-0.485	-0.480	-0.475	-0.470	-0.468	-0.468	-0.468	-0.468	-0.468	-0.472	-0.475	-0.482	-0.488	-0.495	-0.502	-0.512	-0.522	-0.535	-0.545	-0.558	-0.572	-0.585	-0.600	-0.615	-0.632	-0.648	-0.665	-0.680	-0.698	-0.715	-0.732	-0.752	-0.770	-0.788	-0.805	-0.825	-0.842	-0.860	-0.880	-0.898	-0.915	-0.932	-0.950	-0.965	-0.982	-0.998	-1.015	-1.030	-1.045	-1.058	-1.072	-1.085	-1.100	-1.112	-1.125	-1.135	-1.148	-1.158	-1.168	-1.178	-1.188	-1.195	-1.205	-1.212	-1.220	-1.228	-1.232	-1.240	-1.245	-1.250	-1.255	-1.260	-1.265	-1.270	-1.272	-1.278	-1.282	-1.285	-1.290	-1.292	-1.295	-1.300	-1.302	-1.308	-1.312	-1.315	-1.320	-1.325	-1.330	-1.338	-1.342	-1.350	-1.355	-1.362	-1.370	-1.380	-1.388	-1.398	-1.408	-1.420	-1.430	-1.442	-1.455	-1.470	-1.482	-1.498	-1.512	-1.530	-1.545	-1.562	-1.580	-1.598	-1.615	-1.635	-1.655	-1.675	-1.695	-1.715	-1.735	-1.758	-1.778	-1.798	-1.820	-1.840	-1.860	-1.880	-1.900	-1.920	-1.940	-1.960	-1.978	-1.995	-2.013	-2.030	-2.045	-2.060	-2.075	-2.090	-2.102	-2.115	-2.125	-2.135	-2.145	-2.155	-2.162	-2.170	-2.175	-2.182	-2.188	-2.190	-2.195	-2.198	-2.200	-2.202	-2.202	-2.202	-2.202	-2.202	-2.202	-2.200	-2.200	-2.198	-2.198	-2.195	-2.192	-2.190	-2.188	-2.188	-2.185	-2.182	-2.182	-2.180	-2.180	-2.178	-2.178	-2.178	-2.175	-2.175	-2.175	-2.175	-2.175	-2.178	-2.178	-2.178	-2.180	-2.180	-2.180	-2.182	-2.182	-2.182	-2.182	-2.182	-2.182	-2.182	-2.182	-2.180	-2.178	-2.175	-2.172	-2.168	-2.162	-2.158	-2.150	-2.145	-2.135	-2.128	-2.118	-2.105	-2.095	-2.082	-2.068	-2.052	-2.038	-2.022	-2.005	-1.988	-1.970	-1.952	-1.932	-1.912	-1.892	-1.872	-1.850	-1.830	-1.810	-1.788	-1.768	-1.745	-1.725	-1.702	-1.682	-1.662	-1.642	-1.625	-1.605	-1.588	-1.572	-1.555	-1.540	-1.528	-1.515	-1.502	-1.490	-1.480	-1.470	-1.462	-1.455	-1.448	-1.442	-1.440	-1.435	-1.432	-1.430	-1.430	-1.428	-1.428	-1.428	-1.430	-1.430	-1.432	-1.435	-1.435	-1.438	-1.440	-1.440	-1.442	-1.442	-1.442	-1.442	-1.442	-1.440	-1.438	-1.432	-1.428	-1.422	-1.415	-1.408	-1.398	-1.388	-1.375	-1.362	-1.348	-1.330	-1.312	-1.295	-1.272	-1.252	-1.228	-1.205	-1.178	-1.150	-1.122	-1.092	-1.062	-1.030	-0.998	-0.965	-0.930	-0.895	-0.860	-0.825	-0.790	-0.752	-0.718	-0.680	-0.645	-0.610	-0.572	-0.538	-0.502	-0.470	-0.435	-0.402	-0.372	-0.342	-0.312	-0.282	-0.255	-0.230	-0.205	-0.180	-0.158	-0.135	-0.115	-0.098	-0.080	-0.065	-0.050	-0.035	-0.025	-0.012	-0.002	0.005	0.012	0.020	0.025	0.030	0.032	0.035	0.038	0.040	0.040	0.040	0.040	0.040	0.038	0.038	0.035	0.035	0.032	0.032	0.030	0.030	0.030	0.030	0.030	0.030	0.030	0.032	0.035	0.038	0.040	0.045	0.050	0.055	0.060	0.065	0.072	0.080	0.088	0.095	0.102	0.112	0.120	0.130	0.140	0.150	0.160	0.170	0.180	0.190	0.202	0.212	0.222	0.230	0.240	0.250	0.258	0.268	0.275	0.282	0.290	0.295	0.300	0.305	0.310	0.312	0.315	0.318	0.320	0.318	0.318	0.315	0.312	0.310	0.305	0.300	0.295	0.288	0.280	0.270	0.262	0.252	0.240	0.228	0.215	0.202	0.188	0.172	0.158	0.142	0.125	0.108	0.090	0.072	0.052	0.035	0.015	-0.005	-0.025	-0.048	-0.068	-0.088	-0.110	-0.130	-0.152	-0.172	-0.195	-0.215	-0.238	-0.258	-0.280	-0.300	-0.320	-0.342	-0.362	-0.382	-0.402	-0.422	-0.442	-0.460	-0.480	-0.498	-0.515	-0.532	-0.548	-0.565	-0.580	-0.595	-0.610	-0.625	-0.638	-0.650	-0.662	-0.675	-0.685	-0.695	-0.705	-0.715	-0.722	-0.730	-0.738	-0.742	-0.748	-0.752	-0.755	-0.758	-0.760	-0.760	-0.762	-0.762	-0.760	-0.760	-0.758	-0.755	-0.750	-0.745	-0.740	-0.735	-0.730	-0.722	-0.715	-0.708	-0.698	-0.690	-0.680	-0.670	-0.660	-0.650	-0.640	-0.628	-0.618	-0.608	-0.595	-0.585	-0.575	-0.565	-0.552	-0.542	-0.532	-0.522	-0.512	-0.505	-0.495	-0.488	-0.480	-0.472	-0.465	-0.460	-0.452	-0.450	-0.445	-0.442	-0.440	-0.438	-0.438	-0.440	-0.440	-0.442	-0.448	-0.452	-0.458	-0.465	-0.472	-0.482	-0.492	-0.505	-0.518	-0.530	-0.545	-0.560	-0.578	-0.595	-0.612	-0.632	-0.652	-0.672	-0.695	-0.718	-0.742	-0.765	-0.790	-0.815	-0.842	-0.868	-0.895	-0.922	-0.950	-0.978	-1.005	-1.032	-1.062	-1.090	-1.118	-1.145	-1.172	-1.200	-1.228	-1.255	-1.280	-1.308	-1.332	-1.358	-1.382	-1.405	-1.428	-1.450	-1.472	-1.492	-1.512	-1.530	-1.548	-1.565	-1.582	-1.598	-1.610	-1.625	-1.638	-1.648	-1.660	-1.670	-1.678	-1.688	-1.695	-1.700	-1.708	-1.712	-1.718	-1.720	-1.725	-1.728	-1.730	-1.732	-1.732	-1.732	-1.735	-1.735	-1.735	-1.735	-1.735	-1.735	-1.735	-1.735	-1.735	-1.735	-1.735	-1.735	-1.735	-1.735	-1.735	-1.735	-1.735	-1.735	-1.738	-1.738	-1.738	-1.740	-1.740	-1.742	-1.745	-1.745	-1.748	-1.750	-1.750	-1.752	-1.755	-1.758	-1.760	-1.760	-1.762	-1.765	-1.765	-1.768	-1.768	-1.770	-1.770	-1.770	-1.768	-1.768	-1.768	-1.765	-1.762	-1.760	-1.755	-1.752	-1.748	-1.742	-1.738	-1.730	-1.722	-1.718	-1.708	-1.700	-1.690	-1.680	-1.670	-1.660	-1.648	-1.635	-1.622	-1.610	-1.595	-1.580	-1.565	-1.550	-1.532	-1.518	-1.500	-1.482	-1.465	-1.445	-1.428	-1.410	-1.390	-1.370	-1.352	-1.332	-1.312	-1.292	-1.272	-1.252	-1.232	-1.212	-1.192	-1.172	-1.152	-1.130	-1.110	-1.090	-1.070	-1.050	-1.030	-1.010	-0.990	-0.970	-0.950	-0.932	-0.912	-0.892	-0.872	-0.852	-0.835	-0.815	-0.798	-0.778	-0.760	-0.740	-0.722	-0.702	-0.685	-0.665	-0.648	-0.630	-0.610	-0.592	-0.575	-0.555	-0.538	-0.520	-0.502	-0.485	-0.468	-0.450	-0.432	-0.415	-0.398	-0.382	-0.365	-0.348	-0.332	-0.318	-0.302	-0.288	-0.272	-0.258	-0.242	-0.230	-0.215	-0.202	-0.190	-0.178	-0.168	-0.155	-0.145	-0.135	-0.125	-0.118	-0.108	-0.100	-0.092	-0.088	-0.080	-0.075	-0.070	-0.065	-0.060	-0.058	-0.055	-0.052	-0.050	-0.048	-0.048	-0.045	-0.045	-0.042	-0.042	-0.042	-0.042	-0.042	-0.042	-0.042	-0.042	-0.042	-0.042	-0.042	-0.040	-0.040	-0.040	-0.038	-0.038	-0.035	-0.032	-0.030	-0.028	-0.025	-0.022	-0.020	-0.015	-0.012	-0.008	-0.002	0.002	0.008	0.012	0.018	0.025	0.030	0.035	0.042	0.048	0.052	0.058	0.065	0.070	0.075	0.080	0.082	0.088	0.090	0.092	0.095	0.095	0.098	0.098	0.098	0.095	0.095	0.092	0.088	0.085	0.080	0.072	0.068	0.060	0.050	0.042	0.030	0.020	0.008	-0.005	-0.018	-0.030	-0.045	-0.062	-0.078	-0.095	-0.110	-0.128	-0.148	-0.165	-0.185	-0.202	-0.222	-0.242	-0.260	-0.280	-0.300	-0.320	-0.338	-0.358	-0.378	-0.395	-0.415	-0.432	-0.450	-0.468	-0.482	-0.500	-0.515	-0.530	-0.545	-0.558	-0.572	-0.582	-0.595	-0.605	-0.615	-0.625	-0.632	-0.640	-0.648	-0.652	-0.658	-0.660	-0.662	-0.665	-0.665	-0.665	-0.665	-0.662	-0.662	-0.658	-0.652	-0.648	-0.642	-0.635	-0.625	-0.615	-0.605	-0.595	-0.582	-0.570	-0.555	-0.542	-0.525	-0.510	-0.492	-0.475	-0.458	-0.440	-0.420	-0.400	-0.380	-0.360	-0.338	-0.315	-0.292	-0.270	-0.248	-0.225	-0.202	-0.180	-0.158	-0.135	-0.112	-0.090	-0.068	-0.048	-0.025	-0.005	0.015	0.035	0.055	0.072	0.090	0.108	0.125	0.140	0.155	0.168	0.182	0.192	0.205	0.215	0.225	0.232	0.240	0.245	0.250	0.255	0.260	0.262	0.262	0.265	0.265	0.265	0.262	0.262	0.260	0.258	0.255	0.250	0.248	0.245	0.240	0.238	0.232	0.230	0.228	0.222	0.220	0.218	0.218	0.215	0.215	0.215	0.215	0.218	0.218	0.222	0.225	0.230	0.235	0.242	0.250	0.258	0.265	0.275	0.288	0.298	0.310	0.322	0.338	0.350	0.365	0.380	0.395	0.412	0.428	0.445	0.462	0.480	0.498	0.515	0.530	0.548	0.565	0.580	0.598	0.612	0.628	0.642	0.658	0.670	0.682	0.695	0.705	0.715	0.722	0.730	0.735	0.742	0.745	0.748	0.750	0.750	0.748	0.745	0.740	0.735	0.730	0.720	0.710	0.700	0.688	0.675	0.658	0.642	0.625	0.605	0.585	0.562	0.540	0.515	0.488	0.462	0.435	0.405	0.375	0.345	0.312	0.280	0.248	0.212	0.178	0.142	0.105	0.070	0.032	-0.005	-0.042	-0.080	-0.120	-0.158	-0.195	-0.235	-0.272	-0.312	-0.350	-0.388	-0.428	-0.465	-0.502	-0.540	-0.575	-0.612	-0.648	-0.682	-0.718	-0.750	-0.785	-0.818	-0.850	-0.880	-0.910	-0.940	-0.968	-0.998	-1.022	-1.050	-1.075	-1.098	-1.120	-1.142	-1.165	-1.185	-1.202	-1.222	-1.238	-1.255	-1.270	-1.285	-1.298	-1.310	-1.320	-1.332	-1.340	-1.350	-1.358	-1.365	-1.370	-1.375	-1.380	-1.385	-1.388	-1.388	-1.390	-1.390	-1.390	-1.388	-1.385	-1.382	-1.380	-1.375	-1.370	-1.365	-1.358	-1.352	-1.345	-1.335	-1.328	-1.318	-1.308	-1.295	-1.282	-1.270	-1.258	-1.242	-1.228	-1.212	-1.198	-1.180	-1.165	-1.148	-1.130	-1.110	-1.092	-1.072	-1.052	-1.032	-1.012	-0.992	-0.970	-0.950	-0.928	-0.908	-0.885	-0.862	-0.842	-0.820	-0.800	-0.778	-0.758	-0.735	-0.715	-0.695	-0.675	-0.658	-0.638	-0.620	-0.602	-0.585	-0.570	-0.552	-0.540	-0.525	-0.512	-0.500	-0.490	-0.480	-0.470	-0.462	-0.458	-0.450	-0.445	-0.442	-0.440	-0.438	-0.438	-0.438	-0.440	-0.442	-0.445	-0.450	-0.455	-0.460	-0.468	-0.475	-0.482	-0.492	-0.502	-0.512	-0.522	-0.532	-0.545	-0.555	-0.568	-0.578	-0.590	-0.602	-0.612	-0.625	-0.635	-0.645	-0.655	-0.665	-0.675	-0.682	-0.690	-0.698	-0.705	-0.710	-0.715	-0.720	-0.725	-0.728	-0.728	-0.730	-0.728	-0.728	-0.725	-0.722	-0.718	-0.712	-0.705	-0.698	-0.690	-0.682	-0.672	-0.662	-0.650	-0.638	-0.625	-0.612	-0.600	-0.585	-0.570	-0.558	-0.542	-0.528	-0.512	-0.498	-0.482	-0.468	-0.452	-0.438	-0.425	-0.410	-0.398	-0.385	-0.372	-0.362	-0.352	-0.342	-0.335	-0.328	-0.320	-0.315	-0.310	-0.308	-0.305	-0.302	-0.302	-0.305	-0.308	-0.310	-0.315	-0.320	-0.328	-0.335	-0.342	-0.352	-0.362	-0.375	-0.388	-0.400	-0.415	-0.428	-0.442	-0.460	-0.475	-0.492	-0.510	-0.528	-0.545	-0.562	-0.580	-0.598	-0.618	-0.635	-0.652	-0.670	-0.690	-0.708	-0.725	-0.742	-0.758	-0.775	-0.790	-0.808	-0.822	-0.838	-0.850	-0.865	-0.878	-0.892	-0.905	-0.918	-0.928	-0.940	-0.950	-0.960	-0.970	-0.980	-0.990	-1.000	-1.008	-1.018	-1.025	-1.035	-1.042	-1.050	-1.058	-1.068	-1.075	-1.082	-1.092	-1.102	-1.110	-1.120	-1.130	-1.140	-1.150	-1.160	-1.170	-1.182	-1.195	-1.205	-1.218	-1.232	-1.245	-1.260	-1.272	-1.288	-1.302	-1.320	-1.335	-1.352	-1.370	-1.388	-1.405	-1.422	-1.440	-1.458	-1.478	-1.495	-1.512	-1.532	-1.550	-1.570	-1.588	-1.605	-1.622	-1.642	-1.660	-1.678	-1.692	-1.710	-1.728	-1.742	-1.758	-1.772	-1.788	-1.802	-1.815	-1.828	-1.840	-1.850	-1.862	-1.872	-1.880	-1.890	-1.898	-1.905	-1.910	-1.915	-1.920	-1.925	-1.928	-1.930	-1.932	-1.932	-1.932	-1.932	-1.932	-1.930	-1.928	-1.925	-1.922	-1.920	-1.915	-1.910	-1.905	-1.900	-1.892	-1.888	-1.880	-1.875	-1.868	-1.860	-1.855	-1.848	-1.840	-1.832	-1.828	-1.820	-1.812	-1.808	-1.800	-1.795	-1.790	-1.785	-1.780	-1.778	-1.772	-1.770	-1.768	-1.765	-1.762	-1.762	-1.762	-1.762	-1.765	-1.765	-1.768	-1.772	-1.775	-1.780	-1.788	-1.792	-1.800	-1.810	-1.818	-1.828	-1.838	-1.850	-1.862	-1.875	-1.888	-1.902	-1.918	-1.932	-1.950	-1.965	-1.982	-2.000	-2.018	-2.035	-2.055	-2.072	-2.092	-2.112	-2.132	-2.152	-2.172	-2.190	-2.210	-2.230	-2.250	-2.268	-2.288	-2.305	-2.322	-2.340	-2.358	-2.375	-2.390	-2.405	-2.420	-2.432	-2.445	-2.458	-2.468	-2.478	-2.488	-2.495	-2.502	-2.510	-2.515	-2.518	-2.520	-2.522	-2.522	-2.522	-2.522	-2.520	-2.515	-2.510	-2.505	-2.498	-2.490	-2.482	-2.472	-2.460	-2.450	-2.438	-2.422	-2.410	-2.395	-2.380	-2.365	-2.348	-2.330	-2.312	-2.295	-2.278	-2.260	-2.240	-2.222	-2.205	-2.185	-2.168	-2.150	-2.130	-2.112	-2.095	-2.078	-2.060	-2.042	-2.027	-2.013	-1.995	-1.980	-1.968	-1.952	-1.940	-1.930	-1.918	-1.908	-1.898	-1.888	-1.878	-1.870	-1.862	-1.858	-1.850	-1.845	-1.840	-1.838	-1.835	-1.830	-1.828	-1.828	-1.825	-1.825	-1.825	-1.825	-1.825	-1.825	-1.825	-1.825	-1.825	-1.828	-1.828	-1.828	-1.828	-1.828	-1.828	-1.828	-1.828	-1.828	-1.828	-1.825	-1.822	-1.822	-1.820	-1.815	-1.812	-1.808	-1.802	-1.798	-1.792	-1.785	-1.780	-1.772	-1.765	-1.758	-1.748	-1.740	-1.730	-1.720	-1.712	-1.702	-1.692	-1.682	-1.672	-1.660	-1.650	-1.642	-1.632	-1.622	-1.612	-1.605	-1.598	-1.590	-1.582	-1.575	-1.570	-1.565	-1.562	-1.560	-1.558	-1.558	-1.558	-1.560	-1.562	-1.565	-1.570	-1.578	-1.585	-1.592	-1.602	-1.615	-1.628	-1.640	-1.655	-1.670	-1.688	-1.708	-1.725	-1.745	-1.768	-1.788	-1.810	-1.832	-1.858	-1.882	-1.905	-1.930	-1.955	-1.982	-2.007	-2.033	-2.058	-2.082	-2.108	-2.132	-2.158	-2.180	-2.205	-2.225	-2.248	-2.270	-2.290	-2.308	-2.328	-2.345	-2.362	-2.378	-2.392	-2.405	-2.418	-2.428	-2.438	-2.448	-2.455	-2.462	-2.468	-2.472	-2.478	-2.480	-2.482	-2.482	-2.482	-2.482	-2.480	-2.480	-2.478	-2.475	-2.470	-2.468	-2.462	-2.458	-2.452	-2.448	-2.442	-2.438	-2.432	-2.425	-2.420	-2.415	-2.410	-2.402	-2.398	-2.392	-2.388	-2.382	-2.378	-2.372	-2.370	-2.365	-2.360	-2.358	-2.352	-2.350	-2.348	-2.342	-2.340	-2.338	-2.335	-2.332	-2.328	-2.325	-2.322	-2.320	-2.318	-2.315	-2.312	-2.310	-2.308	-2.302	-2.300	-2.298	-2.295	-2.292	-2.288	-2.285	-2.282	-2.280	-2.278	-2.272	-2.270	-2.268	-2.265	-2.262	-2.260	-2.258	-2.255	-2.252	-2.250	-2.250	-2.248	-2.248	-2.245	-2.245	-2.245	-2.245	-2.245	-2.248	-2.248	-2.248	-2.250	-2.250	-2.252	-2.255	-2.255	-2.258	-2.260	-2.262	-2.265	-2.265	-2.268	-2.270	-2.270	-2.272	-2.272	-2.272	-2.272	-2.272	-2.272	-2.270	-2.270	-2.268	-2.262	-2.260	-2.255	-2.250	-2.242	-2.235	-2.228	-2.218	-2.208	-2.198	-2.185	-2.172	-2.158	-2.142	-2.128	-2.110	-2.092	-2.072	-2.052	-2.033	-2.013	-1.990	-1.968	-1.942	-1.918	-1.895	-1.870	-1.842	-1.818	-1.792	-1.765	-1.740	-1.712	-1.688	-1.660	-1.635	-1.610	-1.585	-1.560	-1.535	-1.512	-1.488	-1.465	-1.445	-1.422	-1.402	-1.382	-1.365	-1.348	-1.330	-1.315	-1.300	-1.285	-1.272	-1.260	-1.250	-1.240	-1.230	-1.220	-1.212	-1.205	-1.198	-1.192	-1.188	-1.182	-1.180	-1.175	-1.172	-1.170	-1.168	-1.165	-1.162	-1.162	-1.160	-1.160	-1.160	-1.158	-1.158	-1.155	-1.155	-1.155	-1.152	-1.152	-1.150	-1.150	-1.148	-1.148	-1.145	-1.142	-1.142	-1.140	-1.140	-1.138	-1.138	-1.135	-1.135	-1.132	-1.132	-1.132	-1.132	-1.132	-1.132	-1.132	-1.135	-1.135	-1.138	-1.142	-1.145	-1.150	-1.155	-1.160	-1.165	-1.172	-1.182	-1.190	-1.200	-1.212	-1.222	-1.235	-1.250	-1.262	-1.278	-1.295	-1.310	-1.328	-1.345	-1.365	-1.382	-1.402	-1.425	-1.445	-1.465	-1.488	-1.508	-1.530	-1.552	-1.575	-1.598	-1.618	-1.640	-1.662	-1.682	-1.702	-1.725	-1.745	-1.762	-1.782	-1.800	-1.818	-1.832	-1.848	-1.862	-1.878	-1.890	-1.900	-1.912	-1.922	-1.930	-1.938	-1.945	-1.950	-1.955	-1.958	-1.960	-1.962	-1.962	-1.962	-1.960	-1.958	-1.955	-1.950	-1.942	-1.938	-1.930	-1.922	-1.912	-1.905	-1.895	-1.885	-1.872	-1.862	-1.850	-1.840	-1.828	-1.815	-1.802	-1.790	-1.775	-1.762	-1.750	-1.735	-1.722	-1.710	-1.695	-1.682	-1.670	-1.655	-1.642	-1.630	-1.618	-1.605	-1.590	-1.578	-1.565	-1.552	-1.540	-1.528	-1.515	-1.502	-1.490	-1.478	-1.468	-1.455	-1.442	-1.430	-1.418	-1.405	-1.392	-1.382	-1.370	-1.358	-1.345	-1.332	-1.322	-1.310	-1.298	-1.288	-1.275	-1.262	-1.252	-1.240	-1.228	-1.215	-1.205	-1.192	-1.180	-1.170	-1.158	-1.148	-1.135	-1.125	-1.112	-1.102	-1.090	-1.080	-1.070	-1.058	-1.048	-1.038	-1.025	-1.015	-1.005	-0.992	-0.982	-0.972	-0.962	-0.950	-0.940	-0.930	-0.918	-0.908	-0.898	-0.885	-0.875	-0.865	-0.852	-0.842	-0.830	-0.818	-0.808	-0.795	-0.782	-0.772	-0.760	-0.748	-0.738	-0.725	-0.712	-0.702	-0.690	-0.680	-0.668	-0.658	-0.645	-0.635	-0.625	-0.615	-0.605	-0.595	-0.585	-0.578	-0.570	-0.562	-0.555	-0.548	-0.540	-0.535	-0.530	-0.525	-0.520	-0.518	-0.512	-0.510	-0.510	-0.507	-0.507	-0.507	-0.507	-0.507	-0.510	-0.512	-0.515	-0.518	-0.522	-0.525	-0.530	-0.535	-0.542	-0.548	-0.555	-0.560	-0.568	-0.575	-0.582	-0.590	-0.600	-0.608	-0.615	-0.625	-0.632	-0.642	-0.650	-0.658	-0.668	-0.675	-0.682	-0.692	-0.700	-0.708	-0.718	-0.725	-0.732	-0.740	-0.748	-0.755	-0.762	-0.770	-0.778	-0.782	-0.790	-0.798	-0.802	-0.810	-0.815	-0.822	-0.828	-0.832	-0.838	-0.842	-0.848	-0.852	-0.858	-0.860	-0.865	-0.868	-0.870	-0.872	-0.878	-0.878	-0.880	-0.880	-0.882	-0.882	-0.882	-0.882	-0.882	-0.882	-0.882	-0.880	-0.880	-0.878	-0.875	-0.872	-0.870	-0.868	-0.865	-0.860	-0.858	-0.852	-0.850	-0.845	-0.842	-0.838	-0.835	-0.830	-0.828	-0.822	-0.820	-0.818	-0.815	-0.812	-0.810	-0.808	-0.808	-0.808	-0.808	-0.808	-0.810	-0.812	-0.815	-0.820	-0.825	-0.830	-0.838	-0.845	-0.852	-0.862	-0.872	-0.885	-0.898	-0.910	-0.925	-0.940	-0.955	-0.972	-0.990	-1.008	-1.028	-1.048	-1.068	-1.088	-1.110	-1.132	-1.152	-1.175	-1.198	-1.220	-1.242	-1.265	-1.288	-1.308	-1.330	-1.350	-1.370	-1.390	-1.410	-1.428	-1.445	-1.462	-1.478	-1.492	-1.505	-1.518	-1.528	-1.538	-1.545	-1.552	-1.558	-1.562	-1.565	-1.565	-1.565	-1.562	-1.558	-1.552	-1.545	-1.538	-1.528	-1.515	-1.502	-1.488	-1.472	-1.455	-1.435	-1.415	-1.395	-1.372	-1.350	-1.328	-1.302	-1.275	-1.250	-1.222	-1.195	-1.168	-1.138	-1.110	-1.080	-1.052	-1.022	-0.995	-0.965	-0.938	-0.910	-0.882	-0.855	-0.828	-0.800	-0.775	-0.750	-0.728	-0.705	-0.682	-0.662	-0.642	-0.622	-0.608	-0.590	-0.575	-0.562	-0.550	-0.540	-0.532	-0.522	-0.518	-0.512	-0.507	-0.507	-0.505	-0.507	-0.510	-0.512	-0.518	-0.525	-0.532	-0.542	-0.552	-0.565	-0.578	-0.590	-0.605	-0.620	-0.638	-0.655	-0.672	-0.692	-0.712	-0.732	-0.752	-0.775	-0.798	-0.818	-0.840	-0.862	-0.888	-0.910	-0.932	-0.955	-0.978	-1.000	-1.022	-1.045	-1.065	-1.088	-1.108	-1.128	-1.148	-1.165	-1.182	-1.200	-1.215	-1.232	-1.248	-1.260	-1.272	-1.285	-1.298	-1.308	-1.318	-1.325	-1.332	-1.340	-1.345	-1.350	-1.355	-1.358	-1.360	-1.362	-1.362	-1.362	-1.362	-1.362	-1.360	-1.358	-1.355	-1.350	-1.348	-1.342	-1.338	-1.332	-1.328	-1.322	-1.318	-1.312	-1.308	-1.302	-1.295	-1.290	-1.285	-1.280	-1.275	-1.270	-1.265	-1.260	-1.255	-1.252	-1.248	-1.245	-1.242	-1.242	-1.240	-1.240	-1.240	-1.240	-1.240	-1.242	-1.245	-1.248	-1.250	-1.255	-1.258	-1.265	-1.270	-1.278	-1.282	-1.292	-1.300	-1.308	-1.318	-1.330	-1.340	-1.350	-1.362	-1.375	-1.390	-1.402	-1.418	-1.432	-1.448	-1.465	-1.480	-1.498	-1.515	-1.532	-1.552	-1.570	-1.590	-1.610	-1.630	-1.650	-1.670	-1.690	-1.712	-1.732	-1.755	-1.778	-1.798	-1.820	-1.842	-1.865	-1.888	-1.910	-1.932	-1.955	-1.975	-1.998	-2.018	-2.040	-2.060	-2.080	-2.100	-2.118	-2.138	-2.155	-2.170	-2.188	-2.202	-2.215	-2.228	-2.240	-2.250	-2.258	-2.265	-2.272	-2.278	-2.280	-2.282	-2.280	-2.280	-2.275	-2.270	-2.262	-2.252	-2.242	-2.230	-2.215	-2.198	-2.178	-2.158	-2.135	-2.112	-2.088	-2.060	-2.030	-2.000	-1.968	-1.932	-1.898	-1.862	-1.825	-1.788	-1.748	-1.708	-1.668	-1.625	-1.585	-1.542	-1.500	-1.460	-1.418	-1.378	-1.335	-1.295	-1.258	-1.220	-1.182	-1.145	-1.112	-1.080	-1.048	-1.018	-0.990	-0.965	-0.942	-0.920	-0.902	-0.885	-0.870	-0.860	-0.850	-0.842	-0.840	-0.838	-0.840	-0.845	-0.850	-0.860	-0.872	-0.885	-0.902	-0.922	-0.942	-0.968	-0.992	-1.020	-1.050	-1.082	-1.115	-1.150	-1.188	-1.225	-1.265	-1.305	-1.345	-1.388	-1.430	-1.472	-1.515	-1.558	-1.602	-1.645	-1.688	-1.730	-1.772	-1.812	-1.855	-1.892	-1.932	-1.970	-2.005	-2.040	-2.072	-2.105	-2.135	-2.162	-2.190	-2.215	-2.238	-2.260	-2.280	-2.298	-2.315	-2.328	-2.340	-2.352	-2.360	-2.368	-2.375	-2.380	-2.382	-2.382	-2.382	-2.382	-2.380	-2.378	-2.372	-2.368	-2.362	-2.355	-2.350	-2.342	-2.332	-2.325	-2.318	-2.310	-2.302	-2.292	-2.288	-2.280	-2.272	-2.268	-2.262	-2.258	-2.255	-2.252	-2.250	-2.250	-2.250	-2.250	-2.252	-2.255	-2.260	-2.268	-2.275	-2.282	-2.292	-2.302	-2.315	-2.328	-2.340	-2.355	-2.372	-2.388	-2.408	-2.425	-2.445	-2.465	-2.485	-2.505	-2.528	-2.550	-2.572	-2.595	-2.618	-2.640	-2.662	-2.685	-2.708	-2.730	-2.752	-2.775	-2.798	-2.818	-2.840	-2.860	-2.878	-2.898	-2.915	-2.932	-2.950	-2.965	-2.980	-2.995	-3.010	-3.022	-3.032	-3.045	-3.055	-3.062	-3.072	-3.080	-3.085	-3.090	-3.095	-3.100	-3.102	-3.105	-3.108	-3.110	-3.110	-3.110	-3.110	-3.110	-3.108	-3.105	-3.105	-3.102	-3.098	-3.095	-3.092	-3.090	-3.085	-3.082	-3.078	-3.075	-3.070	-3.068	-3.062	-3.060	-3.058	-3.052	-3.050	-3.045	-3.042	-3.040	-3.038	-3.035	-3.032	-3.028	-3.028	-3.025	-3.022	-3.020	-3.018	-3.018	-3.015	-3.015	-3.012	-3.012	-3.010	-3.010	-3.010	-3.008	-3.008	-3.005	-3.005	-3.005	-3.002	-3.002	-3.000	-3.000	-2.998	-2.995	-2.995	-2.992	-2.990	-2.985	-2.982	-2.980	-2.975	-2.970	-2.968	-2.962	-2.958	-2.952	-2.945	-2.940	-2.932	-2.925	-2.918	-2.910	-2.902	-2.892	-2.885	-2.875	-2.865	-2.852	-2.842	-2.832	-2.820	-2.808	-2.795	-2.782	-2.770	-2.758	-2.742	-2.728	-2.715	-2.700	-2.685	-2.668	-2.652	-2.638	-2.622	-2.605	-2.590	-2.572	-2.555	-2.540	-2.522	-2.505	-2.490	-2.472	-2.455	-2.438	-2.422	-2.405	-2.388	-2.372	-2.355	-2.340	-2.322	-2.308	-2.290	-2.275	-2.260	-2.242	-2.228	-2.212	-2.198	-2.182	-2.168	-2.155	-2.140	-2.128	-2.112	-2.100	-2.088	-2.075	-2.065	-2.052	-2.042	-2.030	-2.020	-2.010	-2.000	-1.992	-1.982	-1.975	-1.968	-1.962	-1.955	-1.950	-1.945	-1.940	-1.935	-1.932	-1.930	-1.928	-1.925	-1.925	-1.925	-1.925	-1.925	-1.928	-1.930	-1.932	-1.938	-1.940	-1.945	-1.950	-1.958	-1.962	-1.970	-1.978	-1.985	-1.992	-2.002	-2.013	-2.022	-2.033	-2.042	-2.052	-2.062	-2.072	-2.082	-2.095	-2.105	-2.115	-2.125	-2.135	-2.142	-2.152	-2.160	-2.168	-2.175	-2.182	-2.188	-2.192	-2.195	-2.198	-2.200	-2.200	-2.200	-2.198	-2.195	-2.190	-2.182	-2.175	-2.168	-2.158	-2.145	-2.132	-2.118	-2.102	-2.085	-2.065	-2.045	-2.022	-2.000	-1.975	-1.950	-1.925	-1.895	-1.868	-1.838	-1.805	-1.772	-1.740	-1.708	-1.672	-1.638	-1.602	-1.568	-1.532	-1.495	-1.460	-1.425	-1.388	-1.352	-1.318	-1.282	-1.248	-1.215	-1.182	-1.150	-1.118	-1.088	-1.058	-1.030	-1.002	-0.975	-0.952	-0.928	-0.905	-0.885	-0.865	-0.848	-0.830	-0.815	-0.802	-0.790	-0.780	-0.770	-0.762	-0.758	-0.752	-0.748	-0.748	-0.745	-0.745	-0.748	-0.750	-0.755	-0.760	-0.765	-0.772	-0.780	-0.790	-0.800	-0.810	-0.820	-0.832	-0.845	-0.858	-0.870	-0.885	-0.900	-0.912	-0.928	-0.942	-0.958	-0.970	-0.985	-1.000	-1.012	-1.028	-1.040	-1.052	-1.065	-1.078	-1.090	-1.100	-1.110	-1.120	-1.130	-1.140	-1.148	-1.155	-1.160	-1.168	-1.170	-1.175	-1.180	-1.182	-1.182	-1.185	-1.185	-1.185	-1.182	-1.180	-1.175	-1.170	-1.165	-1.160	-1.152	-1.142	-1.135	-1.125	-1.112	-1.102	-1.090	-1.078	-1.062	-1.048	-1.032	-1.015	-1.000	-0.982	-0.962	-0.945	-0.928	-0.908	-0.888	-0.868	-0.848	-0.825	-0.805	-0.785	-0.762	-0.742	-0.722	-0.702	-0.680	-0.660	-0.640	-0.620	-0.602	-0.582	-0.565	-0.548	-0.530	-0.512	-0.498	-0.482	-0.470	-0.458	-0.445	-0.435	-0.425	-0.418	-0.410	-0.405	-0.400	-0.398	-0.395	-0.395	-0.395	-0.398	-0.400	-0.405	-0.410	-0.418	-0.425	-0.435	-0.445	-0.458	-0.470	-0.485	-0.500	-0.515	-0.530	-0.548	-0.565	-0.582	-0.602	-0.620	-0.640	-0.660	-0.678	-0.698	-0.718	-0.735	-0.755	-0.772	-0.790	-0.808	-0.825	-0.840	-0.855	-0.870	-0.882	-0.895	-0.908	-0.918	-0.925	-0.932	-0.938	-0.942	-0.948	-0.948	-0.948	-0.948	-0.945	-0.940	-0.935	-0.928	-0.920	-0.910	-0.900	-0.888	-0.872	-0.858	-0.842	-0.825	-0.808	-0.788	-0.768	-0.748	-0.725	-0.702	-0.680	-0.658	-0.635	-0.612	-0.590	-0.565	-0.542	-0.520	-0.495	-0.472	-0.452	-0.430	-0.408	-0.388	-0.368	-0.350	-0.332	-0.315	-0.300	-0.285	-0.270	-0.258	-0.248	-0.238	-0.230	-0.222	-0.218	-0.212	-0.208	-0.205	-0.205	-0.208	-0.208	-0.212	-0.218	-0.222	-0.230	-0.238	-0.248	-0.258	-0.270	-0.282	-0.298	-0.312	-0.328	-0.345	-0.362	-0.380	-0.398	-0.418	-0.440	-0.460	-0.482	-0.505	-0.528	-0.550	-0.575	-0.600	-0.622	-0.648	-0.675	-0.700	-0.725	-0.750	-0.778	-0.802	-0.828	-0.855	-0.880	-0.905	-0.932	-0.958	-0.982	-1.008	-1.032	-1.058	-1.082	-1.108	-1.130	-1.155	-1.178	-1.200	-1.222	-1.245	-1.265	-1.288	-1.305	-1.325	-1.345	-1.362	-1.380	-1.395	-1.412	-1.428	-1.440	-1.455	-1.468	-1.480	-1.492	-1.505	-1.515	-1.525	-1.532	-1.542	-1.550	-1.558	-1.562	-1.570	-1.575	-1.582	-1.588	-1.590	-1.595	-1.600	-1.602	-1.608	-1.610	-1.612	-1.618	-1.620	-1.625	-1.628	-1.632	-1.635	-1.640	-1.645	-1.650	-1.655	-1.660	-1.665	-1.672	-1.678	-1.685	-1.692	-1.700	-1.710	-1.720	-1.728	-1.740	-1.750	-1.760	-1.770	-1.782	-1.795	-1.808	-1.820	-1.832	-1.845	-1.858	-1.870	-1.885	-1.898	-1.910	-1.925	-1.938	-1.950	-1.962	-1.978	-1.990	-2.002	-2.015	-2.027	-2.038	-2.050	-2.060	-2.070	-2.080	-2.090	-2.100	-2.110	-2.118	-2.128	-2.135	-2.142	-2.150	-2.158	-2.165	-2.172	-2.178	-2.185	-2.190	-2.198	-2.202	-2.208	-2.212	-2.220	-2.225	-2.230	-2.235	-2.240	-2.245	-2.250	-2.255	-2.262	-2.268	-2.272	-2.278	-2.282	-2.288	-2.292	-2.298	-2.302	-2.308	-2.312	-2.315	-2.320	-2.322	-2.328	-2.330	-2.332	-2.335	-2.335	-2.338	-2.338	-2.338	-2.335	-2.332	-2.330	-2.325	-2.320	-2.315	-2.308	-2.298	-2.288	-2.278	-2.265	-2.252	-2.238	-2.222	-2.208	-2.190	-2.172	-2.152	-2.132	-2.110	-2.088	-2.065	-2.040	-2.018	-1.990	-1.965	-1.940	-1.912	-1.888	-1.860	-1.832	-1.805	-1.778	-1.752	-1.725	-1.700	-1.672	-1.648	-1.625	-1.600	-1.578	-1.558	-1.535	-1.515	-1.498	-1.480	-1.465	-1.450	-1.435	-1.422	-1.412	-1.402	-1.392	-1.385	-1.380	-1.375	-1.370	-1.368	-1.365	-1.362	-1.362	-1.362	-1.365	-1.365	-1.368	-1.370	-1.372	-1.375	-1.378	-1.382	-1.385	-1.385	-1.388	-1.390	-1.390	-1.390	-1.390	-1.388	-1.382	-1.380	-1.375	-1.368	-1.360	-1.350	-1.340	-1.328	-1.312	-1.298	-1.280	-1.262	-1.242	-1.220	-1.198	-1.172	-1.148	-1.120	-1.090	-1.060	-1.028	-0.998	-0.962	-0.930	-0.895	-0.858	-0.822	-0.785	-0.748	-0.710	-0.672	-0.635	-0.598	-0.560	-0.525	-0.488	-0.452	-0.418	-0.382	-0.348	-0.315	-0.285	-0.252	-0.225	-0.195	-0.170	-0.142	-0.118	-0.095	-0.075	-0.055	-0.035	-0.018	-0.002	0.012	0.025	0.038	0.048	0.058	0.065	0.072	0.078	0.085	0.088	0.090	0.095	0.095	0.098	0.098	0.100	0.100	0.100	0.100	0.098	0.098	0.098	0.098	0.100	0.100	0.102	0.102	0.108	0.110	0.112	0.118	0.122	0.128	0.132	0.140	0.148	0.158	0.165	0.175	0.185	0.198	0.208	0.220	0.232	0.242	0.255	0.270	0.282	0.295	0.308	0.320	0.332	0.345	0.358	0.370	0.382	0.392	0.402	0.412	0.422	0.430	0.438	0.442	0.448	0.452	0.455	0.458	0.460	0.458	0.458	0.455	0.450	0.445	0.440	0.430	0.422	0.412	0.402	0.390	0.375	0.362	0.348	0.330	0.312	0.295	0.275	0.255	0.235	0.215	0.192	0.170	0.148	0.122	0.100	0.075	0.052	0.028	0.002	-0.022	-0.048	-0.072	-0.098	-0.122	-0.145	-0.170	-0.195	-0.218	-0.242	-0.265	-0.288	-0.310	-0.332	-0.352	-0.375	-0.395	-0.415	-0.435	-0.455	-0.475	-0.492	-0.512	-0.530	-0.548	-0.562	-0.580	-0.595	-0.610	-0.625	-0.640	-0.655	-0.670	-0.682	-0.698	-0.710	-0.722	-0.735	-0.745	-0.758	-0.770	-0.780	-0.790	-0.800	-0.810	-0.820	-0.830	50.000	5.000	2.000	1.000	2.000	0.000	0.000	0.000	0.000	0.000	0.000	0.000	0.000	0.000	0.000	0.000	0.000	0.000	-1.332	-1.310	-1.285	-1.260	-1.232	-1.208	-1.180	-1.152	-1.128	-1.100	-1.072	-1.048	-1.020	-0.992	-0.968	-0.942	-0.918	-0.892	-0.870	-0.848	-0.825	-0.805	-0.785	-0.765	-0.748	-0.730	-0.715	-0.702	-0.690	-0.678	-0.668	-0.660	-0.652	-0.648	-0.642	-0.640	-0.638	-0.638	-0.640	-0.642	-0.645	-0.652	-0.658	-0.665	-0.675	-0.685	-0.695	-0.708	-0.720	-0.735	-0.748	-0.762	-0.778	-0.792	-0.810	-0.825	-0.842	-0.860	-0.878	-0.895	-0.910	-0.928	-0.945	-0.962	-0.978	-0.995	-1.010	-1.028	-1.042	-1.055	-1.070	-1.085	-1.098	-1.110	-1.122	-1.135	-1.148	-1.158	-1.170	-1.180	-1.190	-1.200	-1.210	-1.218	-1.228	-1.238	-1.245	-1.255	-1.262	-1.272	-1.282	-1.290	-1.300	-1.310	-1.320	-1.328	-1.338	-1.350	-1.360	-1.370	-1.382	-1.395	-1.408	-1.420	-1.432	-1.445	-1.460	-1.472	-1.488	-1.502	-1.518	-1.530	-1.548	-1.562	-1.578	-1.592	-1.610	-1.625	-1.640	-1.658	-1.672	-1.688	-1.702	-1.718	-1.732	-1.748	-1.760	-1.775	-1.788	-1.802	-1.812	-1.825	-1.838	-1.850	-1.860	-1.870	-1.880	-1.888	-1.895	-1.902	-1.910	-1.918	-1.922	-1.930	-1.935	-1.940	-1.942	-1.948	-1.952	-1.955	-1.958	-1.960	-1.962	-1.965	-1.968	-1.970	-1.972	-1.972	-1.975	-1.978	-1.978	-1.978	-1.980	-1.980	-1.982	-1.982	-1.985	-1.985	-1.988	-1.988	-1.990	-1.990	-1.990	-1.992	-1.992	-1.995	-1.995	-1.995	-1.998	-1.998	-1.998	-2.000	-2.000	-2.000	-1.998	-1.998	-1.998	-1.995	-1.995	-1.992	-1.990	-1.988	-1.985	-1.982	-1.978	-1.975	-1.970	-1.965	-1.960	-1.955	-1.950	-1.945	-1.938	-1.930	-1.925	-1.918	-1.910	-1.902	-1.895	-1.888	-1.880	-1.872	-1.865	-1.858	-1.848	-1.840	-1.832	-1.825	-1.818	-1.812	-1.808	-1.800	-1.792	-1.788	-1.782	-1.775	-1.770	-1.768	-1.762	-1.758	-1.755	-1.750	-1.748	-1.745	-1.740	-1.738	-1.735	-1.732	-1.730	-1.728	-1.725	-1.722	-1.720	-1.715	-1.712	-1.708	-1.705	-1.700	-1.695	-1.690	-1.682	-1.678	-1.670	-1.660	-1.652	-1.642	-1.632	-1.620	-1.608	-1.595	-1.580	-1.562	-1.548	-1.530	-1.510	-1.490	-1.470	-1.450	-1.428	-1.402	-1.378	-1.352	-1.328	-1.300	-1.272	-1.245	-1.215	-1.185	-1.155	-1.125	-1.092	-1.062	-1.030	-1.000	-0.968	-0.935	-0.902	-0.870	-0.840	-0.808	-0.775	-0.745	-0.715	-0.685	-0.655	-0.625	-0.595	-0.568	-0.540	-0.512	-0.488	-0.462	-0.438	-0.412	-0.390	-0.368	-0.345	-0.325	-0.302	-0.285	-0.265	-0.248	-0.232	-0.215	-0.200	-0.188	-0.172	-0.160	-0.148	-0.138	-0.128	-0.118	-0.108	-0.100	-0.092	-0.088	-0.080	-0.075	-0.072	-0.070	-0.065	-0.065	-0.062	-0.062	-0.065	-0.065	-0.068	-0.072	-0.075	-0.082	-0.088	-0.095	-0.102	-0.112	-0.122	-0.135	-0.145	-0.160	-0.172	-0.188	-0.205	-0.222	-0.242	-0.262	-0.282	-0.305	-0.328	-0.350	-0.375	-0.402	-0.428	-0.455	-0.485	-0.515	-0.545	-0.578	-0.610	-0.642	-0.675	-0.710	-0.742	-0.778	-0.812	-0.848	-0.885	-0.920	-0.955	-0.990	-1.025	-1.060	-1.095	-1.128	-1.162	-1.195	-1.225	-1.258	-1.288	-1.318	-1.345	-1.372	-1.398	-1.422	-1.445	-1.468	-1.488	-1.508	-1.522	-1.540	-1.552	-1.565	-1.575	-1.585	-1.592	-1.600	-1.602	-1.605	-1.608	-1.608	-1.605	-1.602	-1.598	-1.590	-1.582	-1.575	-1.565	-1.552	-1.542	-1.530	-1.515	-1.500	-1.485	-1.470	-1.452	-1.435	-1.418	-1.400	-1.382	-1.365	-1.350	-1.332	-1.315	-1.300	-1.282	-1.268	-1.252	-1.238	-1.222	-1.210	-1.198	-1.185	-1.172	-1.162	-1.152	-1.145	-1.138	-1.130	-1.125	-1.120	-1.115	-1.112	-1.110	-1.110	-1.108	-1.108	-1.110	-1.112	-1.118	-1.120	-1.125	-1.130	-1.138	-1.145	-1.152	-1.160	-1.168	-1.178	-1.188	-1.198	-1.208	-1.218	-1.230	-1.240	-1.250	-1.262	-1.272	-1.285	-1.295	-1.308	-1.318	-1.328	-1.338	-1.350	-1.358	-1.368	-1.378	-1.385	-1.392	-1.400	-1.405	-1.412	-1.418	-1.420	-1.425	-1.428	-1.428	-1.430	-1.430	-1.430	-1.428	-1.425	-1.420	-1.418	-1.410	-1.405	-1.398	-1.388	-1.378	-1.368	-1.355	-1.342	-1.330	-1.315	-1.300	-1.282	-1.265	-1.245	-1.228	-1.205	-1.185	-1.162	-1.140	-1.115	-1.092	-1.068	-1.042	-1.015	-0.990	-0.962	-0.938	-0.910	-0.880	-0.855	-0.828	-0.800	-0.772	-0.745	-0.720	-0.692	-0.665	-0.640	-0.615	-0.590	-0.565	-0.542	-0.520	-0.498	-0.475	-0.455	-0.435	-0.418	-0.400	-0.382	-0.368	-0.352	-0.340	-0.330	-0.318	-0.308	-0.300	-0.295	-0.288	-0.285	-0.282	-0.280	-0.280	-0.280	-0.282	-0.288	-0.290	-0.295	-0.302	-0.310	-0.318	-0.328	-0.338	-0.348	-0.360	-0.372	-0.385	-0.398	-0.412	-0.425	-0.440	-0.455	-0.472	-0.488	-0.502	-0.520	-0.535	-0.552	-0.568	-0.585	-0.600	-0.615	-0.630	-0.645	-0.660	-0.675	-0.688	-0.702	-0.715	-0.728	-0.738	-0.750	-0.760	-0.770	-0.778	-0.785	-0.792	-0.800	-0.808	-0.812	-0.815	-0.820	-0.822	-0.825	-0.825	-0.828	-0.828	-0.825	-0.825	-0.822	-0.820	-0.815	-0.812	-0.808	-0.802	-0.798	-0.790	-0.785	-0.778	-0.770	-0.762	-0.755	-0.745	-0.738	-0.732	-0.725	-0.718	-0.710	-0.702	-0.695	-0.690	-0.685	-0.678	-0.672	-0.670	-0.665	-0.662	-0.660	-0.660	-0.660	-0.660	-0.660	-0.665	-0.668	-0.672	-0.678	-0.685	-0.692	-0.702	-0.712	-0.725	-0.740	-0.752	-0.770	-0.785	-0.802	-0.822	-0.842	-0.862	-0.885	-0.908	-0.930	-0.955	-0.980	-1.005	-1.030	-1.058	-1.085	-1.110	-1.140	-1.168	-1.195	-1.222	-1.250	-1.278	-1.305	-1.332	-1.358	-1.385	-1.410	-1.435	-1.458	-1.482	-1.502	-1.525	-1.545	-1.565	-1.582	-1.598	-1.615	-1.628	-1.640	-1.652	-1.660	-1.670	-1.675	-1.682	-1.685	-1.688	-1.688	-1.688	-1.685	-1.682	-1.678	-1.672	-1.665	-1.658	-1.648	-1.638	-1.625	-1.612	-1.598	-1.582	-1.568	-1.550	-1.532	-1.515	-1.498	-1.478	-1.458	-1.438	-1.418	-1.398	-1.375	-1.355	-1.332	-1.312	-1.290	-1.270	-1.250	-1.230	-1.210	-1.190	-1.170	-1.150	-1.132	-1.115	-1.098	-1.080	-1.065	-1.048	-1.032	-1.020	-1.005	-0.992	-0.980	-0.970	-0.960	-0.950	-0.940	-0.930	-0.922	-0.915	-0.908	-0.902	-0.898	-0.892	-0.890	-0.888	-0.885	-0.882	-0.882	-0.882	-0.882	-0.885	-0.885	-0.888	-0.890	-0.895	-0.898	-0.902	-0.908	-0.912	-0.920	-0.928	-0.935	-0.942	-0.950	-0.960	-0.968	-0.978	-0.988	-0.998	-1.008	-1.020	-1.030	-1.042	-1.055	-1.065	-1.078	-1.090	-1.102	-1.112	-1.125	-1.135	-1.148	-1.158	-1.168	-1.178	-1.188	-1.198	-1.205	-1.215	-1.222	-1.228	-1.235	-1.240	-1.245	-1.248	-1.252	-1.252	-1.255	-1.255	-1.255	-1.252	-1.250	-1.248	-1.242	-1.235	-1.230	-1.222	-1.215	-1.205	-1.195	-1.185	-1.175	-1.162	-1.150	-1.138	-1.122	-1.110	-1.095	-1.082	-1.068	-1.052	-1.040	-1.025	-1.010	-0.998	-0.985	-0.972	-0.960	-0.950	-0.938	-0.930	-0.920	-0.915	-0.908	-0.905	-0.900	-0.900	-0.898	-0.900	-0.902	-0.905	-0.910	-0.918	-0.925	-0.935	-0.948	-0.962	-0.978	-0.995	-1.012	-1.032	-1.055	-1.078	-1.102	-1.128	-1.155	-1.185	-1.215	-1.245	-1.278	-1.310	-1.345	-1.378	-1.415	-1.450	-1.485	-1.522	-1.560	-1.598	-1.635	-1.672	-1.708	-1.745	-1.782	-1.818	-1.855	-1.890	-1.925	-1.958	-1.992	-2.025	-2.055	-2.088	-2.118	-2.145	-2.172	-2.198	-2.222	-2.248	-2.268	-2.290	-2.308	-2.325	-2.342	-2.358	-2.370	-2.380	-2.390	-2.398	-2.402	-2.408	-2.410	-2.410	-2.408	-2.405	-2.400	-2.392	-2.382	-2.372	-2.360	-2.345	-2.328	-2.310	-2.288	-2.265	-2.242	-2.215	-2.188	-2.158	-2.125	-2.092	-2.058	-2.022	-1.985	-1.945	-1.905	-1.865	-1.822	-1.778	-1.732	-1.688	-1.642	-1.595	-1.548	-1.500	-1.452	-1.405	-1.358	-1.308	-1.262	-1.215	-1.168	-1.122	-1.078	-1.035	-0.992	-0.950	-0.910	-0.872	-0.838	-0.802	-0.770	-0.740	-0.712	-0.688	-0.665	-0.645	-0.625	-0.610	-0.598	-0.588	-0.580	-0.578	-0.575	-0.578	-0.580	-0.588	-0.600	-0.612	-0.628	-0.645	-0.668	-0.690	-0.715	-0.745	-0.775	-0.808	-0.842	-0.880	-0.920	-0.960	-1.002	-1.045	-1.090	-1.135	-1.182	-1.230	-1.278	-1.328	-1.378	-1.425	-1.475	-1.525	-1.572	-1.620	-1.668	-1.715	-1.762	-1.805	-1.850	-1.892	-1.932	-1.972	-2.010	-2.045	-2.080	-2.112	-2.145	-2.172	-2.200	-2.225	-2.248	-2.270	-2.290	-2.305	-2.320	-2.335	-2.345	-2.355	-2.362	-2.368	-2.372	-2.375	-2.375	-2.375	-2.372	-2.370	-2.368	-2.362	-2.355	-2.350	-2.342	-2.332	-2.325	-2.315	-2.308	-2.298	-2.290	-2.280	-2.272	-2.265	-2.258	-2.250	-2.242	-2.238	-2.232	-2.230	-2.228	-2.228	-2.228	-2.230	-2.232	-2.235	-2.242	-2.250	-2.260	-2.270	-2.282	-2.295	-2.312	-2.328	-2.345	-2.365	-2.388	-2.410	-2.432	-2.458	-2.482	-2.510	-2.538	-2.568	-2.598	-2.630	-2.660	-2.692	-2.728	-2.760	-2.792	-2.828	-2.862	-2.895	-2.930	-2.965	-3.000	-3.032	-3.068	-3.100	-3.132	-3.162	-3.195	-3.225	-3.252	-3.280	-3.308	-3.332	-3.358	-3.380	-3.402	-3.422	-3.442	-3.460	-3.478	-3.492	-3.505	-3.518	-3.528	-3.538	-3.545	-3.550	-3.555	-3.560	-3.560	-3.562	-3.560	-3.560	-3.555	-3.550	-3.545	-3.538	-3.530	-3.520	-3.510	-3.500	-3.488	-3.475	-3.460	-3.448	-3.432	-3.418	-3.400	-3.385	-3.370	-3.352	-3.335	-3.320	-3.302	-3.285	-3.268	-3.250	-3.232	-3.215	-3.200	-3.182	-3.168	-3.150	-3.135	-3.120	-3.105	-3.092	-3.078	-3.065	-3.052	-3.040	-3.028	-3.018	-3.005	-2.995	-2.988	-2.978	-2.970	-2.962	-2.958	-2.950	-2.945	-2.940	-2.938	-2.932	-2.930	-2.928	-2.925	-2.925	-2.922	-2.922	-2.922	-2.922	-2.925	-2.925	-2.928	-2.928	-2.930	-2.932	-2.935	-2.938	-2.942	-2.945	-2.948	-2.950	-2.955	-2.958	-2.960	-2.962	-2.965	-2.968	-2.970	-2.972	-2.975	-2.975	-2.975	-2.978	-2.975	-2.975	-2.975	-2.972	-2.970	-2.968	-2.962	-2.960	-2.955	-2.948	-2.942	-2.935	-2.928	-2.918	-2.908	-2.898	-2.888	-2.875	-2.860	-2.848	-2.832	-2.815	-2.800	-2.782	-2.762	-2.742	-2.722	-2.700	-2.678	-2.655	-2.630	-2.605	-2.580	-2.555	-2.528	-2.502	-2.475	-2.448	-2.420	-2.392	-2.365	-2.335	-2.308	-2.278	-2.250	-2.222	-2.192	-2.165	-2.138	-2.110	-2.082	-2.058	-2.033	-2.007	-1.982	-1.960	-1.938	-1.915	-1.895	-1.875	-1.858	-1.840	-1.825	-1.812	-1.800	-1.788	-1.778	-1.770	-1.762	-1.758	-1.752	-1.750	-1.750	-1.750	-1.752	-1.755	-1.760	-1.765	-1.772	-1.782	-1.792	-1.802	-1.815	-1.828	-1.842	-1.858	-1.875	-1.890	-1.908	-1.928	-1.945	-1.965	-1.985	-2.002	-2.022	-2.042	-2.062	-2.082	-2.102	-2.120	-2.140	-2.158	-2.175	-2.190	-2.208	-2.220	-2.235	-2.248	-2.258	-2.268	-2.275	-2.282	-2.288	-2.292	-2.295	-2.295	-2.295	-2.292	-2.288	-2.282	-2.272	-2.265	-2.252	-2.240	-2.225	-2.208	-2.188	-2.168	-2.145	-2.122	-2.098	-2.070	-2.042	-2.013	-1.980	-1.948	-1.915	-1.880	-1.845	-1.808	-1.772	-1.735	-1.698	-1.658	-1.620	-1.580	-1.542	-1.502	-1.465	-1.425	-1.388	-1.350	-1.312	-1.278	-1.242	-1.208	-1.175	-1.142	-1.110	-1.082	-1.052	-1.028	-1.002	-0.980	-0.958	-0.938	-0.920	-0.905	-0.890	-0.880	-0.870	-0.862	-0.858	-0.855	-0.852	-0.852	-0.855	-0.860	-0.865	-0.875	-0.885	-0.895	-0.908	-0.922	-0.940	-0.955	-0.975	-0.995	-1.015	-1.038	-1.060	-1.082	-1.108	-1.132	-1.158	-1.182	-1.208	-1.232	-1.258	-1.282	-1.308	-1.330	-1.355	-1.378	-1.400	-1.420	-1.440	-1.460	-1.478	-1.495	-1.510	-1.522	-1.535	-1.548	-1.558	-1.565	-1.570	-1.575	-1.578	-1.580	-1.580	-1.578	-1.575	-1.568	-1.560	-1.552	-1.542	-1.530	-1.518	-1.502	-1.488	-1.470	-1.450	-1.430	-1.410	-1.388	-1.365	-1.340	-1.315	-1.288	-1.262	-1.235	-1.205	-1.178	-1.150	-1.122	-1.092	-1.065	-1.038	-1.008	-0.980	-0.952	-0.925	-0.900	-0.872	-0.848	-0.822	-0.798	-0.775	-0.752	-0.732	-0.712	-0.695	-0.678	-0.660	-0.645	-0.632	-0.622	-0.610	-0.602	-0.595	-0.590	-0.588	-0.585	-0.585	-0.585	-0.588	-0.592	-0.600	-0.608	-0.618	-0.628	-0.640	-0.655	-0.670	-0.688	-0.705	-0.725	-0.745	-0.768	-0.790	-0.812	-0.838	-0.862	-0.890	-0.918	-0.945	-0.972	-1.000	-1.030	-1.058	-1.088	-1.115	-1.145	-1.172	-1.200	-1.228	-1.255	-1.282	-1.308	-1.332	-1.355	-1.378	-1.400	-1.420	-1.440	-1.458	-1.472	-1.488	-1.500	-1.512	-1.522	-1.530	-1.538	-1.542	-1.545	-1.548	-1.545	-1.545	-1.540	-1.535	-1.528	-1.520	-1.510	-1.498	-1.482	-1.470	-1.452	-1.435	-1.418	-1.398	-1.378	-1.355	-1.332	-1.310	-1.288	-1.262	-1.240	-1.218	-1.192	-1.170	-1.145	-1.122	-1.100	-1.080	-1.058	-1.038	-1.020	-1.002	-0.985	-0.970	-0.958	-0.945	-0.932	-0.925	-0.918	-0.912	-0.908	-0.908	-0.908	-0.908	-0.912	-0.918	-0.925	-0.935	-0.948	-0.960	-0.975	-0.990	-1.010	-1.028	-1.050	-1.072	-1.095	-1.120	-1.145	-1.170	-1.198	-1.225	-1.252	-1.280	-1.310	-1.338	-1.365	-1.395	-1.422	-1.450	-1.478	-1.502	-1.528	-1.552	-1.575	-1.598	-1.620	-1.640	-1.658	-1.675	-1.690	-1.702	-1.715	-1.725	-1.732	-1.738	-1.742	-1.745	-1.745	-1.745	-1.742	-1.738	-1.730	-1.722	-1.712	-1.702	-1.690	-1.675	-1.660	-1.645	-1.628	-1.608	-1.590	-1.570	-1.548	-1.528	-1.505	-1.482	-1.460	-1.438	-1.415	-1.390	-1.368	-1.348	-1.325	-1.302	-1.282	-1.262	-1.242	-1.225	-1.208	-1.192	-1.178	-1.162	-1.150	-1.140	-1.130	-1.122	-1.118	-1.112	-1.108	-1.108	-1.108	-1.108	-1.112	-1.118	-1.125	-1.132	-1.142	-1.155	-1.168	-1.182	-1.198	-1.218	-1.235	-1.258	-1.278	-1.302	-1.328	-1.352	-1.378	-1.408	-1.435	-1.465	-1.498	-1.530	-1.562	-1.595	-1.628	-1.660	-1.695	-1.728	-1.760	-1.795	-1.828	-1.862	-1.895	-1.928	-1.960	-1.992	-2.022	-2.055	-2.082	-2.112	-2.140	-2.168	-2.192	-2.218	-2.242	-2.265	-2.285	-2.305	-2.322	-2.340	-2.358	-2.370	-2.385	-2.395	-2.405	-2.412	-2.420	-2.428	-2.430	-2.432	-2.435	-2.432	-2.432	-2.428	-2.425	-2.418	-2.412	-2.405	-2.395	-2.385	-2.372	-2.360	-2.348	-2.332	-2.318	-2.300	-2.282	-2.265	-2.245	-2.228	-2.208	-2.185	-2.165	-2.145	-2.122	-2.100	-2.078	-2.052	-2.030	-2.007	-1.982	-1.960	-1.935	-1.910	-1.885	-1.862	-1.838	-1.812	-1.788	-1.762	-1.738	-1.712	-1.688	-1.662	-1.638	-1.612	-1.588	-1.562	-1.538	-1.512	-1.488	-1.462	-1.440	-1.415	-1.390	-1.368	-1.342	-1.320	-1.298	-1.275	-1.252	-1.230	-1.210	-1.190	-1.170	-1.152	-1.132	-1.115	-1.098	-1.082	-1.068	-1.052	-1.040	-1.028	-1.015	-1.002	-0.995	-0.985	-0.978	-0.970	-0.965	-0.962	-0.958	-0.955	-0.955	-0.955	-0.955	-0.958	-0.960	-0.965	-0.970	-0.975	-0.980	-0.988	-0.995	-1.002	-1.012	-1.020	-1.030	-1.040	-1.048	-1.058	-1.068	-1.078	-1.088	-1.095	-1.105	-1.112	-1.120	-1.128	-1.132	-1.138	-1.142	-1.145	-1.148	-1.150	-1.150	-1.150	-1.148	-1.142	-1.138	-1.130	-1.122	-1.112	-1.100	-1.088	-1.075	-1.058	-1.042	-1.022	-1.002	-0.982	-0.958	-0.935	-0.908	-0.882	-0.852	-0.825	-0.795	-0.765	-0.732	-0.702	-0.670	-0.635	-0.602	-0.568	-0.532	-0.500	-0.465	-0.430	-0.395	-0.362	-0.328	-0.295	-0.262	-0.230	-0.200	-0.170	-0.140	-0.112	-0.085	-0.060	-0.035	-0.010	0.012	0.035	0.055	0.072	0.090	0.105	0.120	0.135	0.148	0.158	0.168	0.175	0.182	0.188	0.192	0.198	0.200	0.202	0.202	0.202	0.202	0.200	0.198	0.195	0.192	0.188	0.185	0.180	0.175	0.172	0.168	0.162	0.160	0.155	0.152	0.148	0.145	0.142	0.142	0.140	0.140	0.140	0.140	0.140	0.142	0.145	0.150	0.152	0.158	0.162	0.168	0.175	0.180	0.188	0.198	0.205	0.215	0.222	0.232	0.242	0.252	0.262	0.275	0.285	0.295	0.305	0.315	0.325	0.335	0.345	0.355	0.362	0.370	0.378	0.385	0.392	0.398	0.402	0.408	0.410	0.410	0.412	0.412	0.412	0.410	0.408	0.402	0.398	0.392	0.385	0.375	0.368	0.355	0.345	0.332	0.318	0.305	0.288	0.272	0.255	0.238	0.218	0.198	0.178	0.155	0.135	0.112	0.088	0.065	0.040	0.015	-0.010	-0.035	-0.060	-0.085	-0.110	-0.135	-0.160	-0.188	-0.212	-0.238	-0.262	-0.288	-0.312	-0.335	-0.360	-0.382	-0.405	-0.428	-0.450	-0.472	-0.492	-0.512	-0.530	-0.550	-0.568	-0.585	-0.600	-0.615	-0.630	-0.642	-0.655	-0.668	-0.680	-0.690	-0.698	-0.705	-0.712	-0.720	-0.725	-0.728	-0.732	-0.732	-0.735	-0.735	-0.735	-0.732	-0.730	-0.725	-0.720	-0.715	-0.710	-0.702	-0.692	-0.685	-0.675	-0.662	-0.652	-0.640	-0.625	-0.612	-0.598	-0.582	-0.565	-0.550	-0.532	-0.515	-0.498	-0.480	-0.462	-0.442	-0.425	-0.405	-0.388	-0.370	-0.350	-0.332	-0.312	-0.295	-0.278	-0.260	-0.245	-0.228	-0.212	-0.198	-0.182	-0.170	-0.158	-0.145	-0.135	-0.125	-0.118	-0.110	-0.102	-0.098	-0.095	-0.092	-0.092	-0.092	-0.095	-0.098	-0.102	-0.110	-0.118	-0.128	-0.140	-0.152	-0.168	-0.182	-0.200	-0.220	-0.240	-0.262	-0.285	-0.310	-0.335	-0.362	-0.390	-0.420	-0.450	-0.480	-0.512	-0.548	-0.580	-0.615	-0.650	-0.685	-0.722	-0.760	-0.798	-0.835	-0.870	-0.910	-0.948	-0.985	-1.020	-1.058	-1.095	-1.130	-1.165	-1.200	-1.235	-1.268	-1.300	-1.330	-1.362	-1.390	-1.420	-1.448	-1.472	-1.498	-1.520	-1.542	-1.562	-1.582	-1.600	-1.618	-1.632	-1.645	-1.658	-1.668	-1.678	-1.685	-1.692	-1.698	-1.700	-1.702	-1.702	-1.702	-1.700	-1.698	-1.692	-1.688	-1.680	-1.672	-1.665	-1.655	-1.642	-1.632	-1.622	-1.610	-1.595	-1.582	-1.568	-1.552	-1.538	-1.522	-1.505	-1.490	-1.475	-1.458	-1.442	-1.428	-1.410	-1.395	-1.380	-1.365	-1.350	-1.338	-1.322	-1.310	-1.298	-1.285	-1.272	-1.262	-1.252	-1.245	-1.235	-1.228	-1.220	-1.212	-1.208	-1.202	-1.198	-1.192	-1.190	-1.188	-1.185	-1.182	-1.182	-1.180	-1.180	-1.180	-1.180	-1.180	-1.182	-1.182	-1.185	-1.185	-1.188	-1.188	-1.190	-1.190	-1.190	-1.192	-1.192	-1.192	-1.192	-1.190	-1.190	-1.188	-1.185	-1.182	-1.178	-1.172	-1.168	-1.162	-1.155	-1.148	-1.140	-1.130	-1.120	-1.110	-1.100	-1.088	-1.072	-1.060	-1.045	-1.030	-1.012	-0.998	-0.980	-0.962	-0.942	-0.925	-0.905	-0.885	-0.862	-0.842	-0.820	-0.798	-0.775	-0.750	-0.728	-0.702	-0.678	-0.655	-0.628	-0.602	-0.578	-0.552	-0.525	-0.500	-0.475	-0.448	-0.422	-0.395	-0.370	-0.342	-0.315	-0.290	-0.262	-0.238	-0.210	-0.182	-0.158	-0.130	-0.102	-0.078	-0.050	-0.022	0.002	0.030	0.055	0.080	0.108	0.132	0.160	0.185	0.208	0.232	0.258	0.280	0.305	0.328	0.350	0.375	0.395	0.418	0.438	0.460	0.480	0.498	0.518	0.535	0.552	0.570	0.585	0.600	0.615	0.628	0.640	0.652	0.665	0.675	0.685	0.692	0.700	0.708	0.715	0.720	0.725	0.730	0.735	0.738	0.740	0.742	0.745	0.745	0.748	0.748	0.748	0.748	0.748	0.748	0.745	0.745	0.745	0.742	0.742	0.742	0.740	0.740	0.740	0.740	0.740	0.740	0.742	0.742	0.742	0.745	0.745	0.748	0.750	0.752	0.755	0.758	0.760	0.762	0.768	0.770	0.772	0.778	0.780	0.782	0.785	0.788	0.790	0.792	0.792	0.795	0.795	0.795	0.795	0.795	0.792	0.790	0.788	0.782	0.780	0.772	0.768	0.760	0.752	0.742	0.732	0.722	0.710	0.698	0.682	0.668	0.652	0.638	0.618	0.600	0.580	0.560	0.538	0.515	0.492	0.470	0.445	0.422	0.398	0.372	0.345	0.320	0.295	0.268	0.242	0.215	0.190	0.162	0.138	0.110	0.085	0.060	0.032	0.008	-0.015	-0.040	-0.062	-0.085	-0.108	-0.130	-0.150	-0.168	-0.188	-0.205	-0.220	-0.238	-0.250	-0.265	-0.278	-0.288	-0.298	-0.308	-0.315	-0.322	-0.328	-0.332	-0.335	-0.335	-0.338	-0.335	-0.332	-0.330	-0.325	-0.320	-0.312	-0.302	-0.292	-0.282	-0.270	-0.255	-0.240	-0.225	-0.208	-0.190	-0.172	-0.150	-0.130	-0.108	-0.085	-0.062	-0.038	-0.012	0.015	0.042	0.068	0.095	0.122	0.150	0.180	0.208	0.235	0.265	0.292	0.320	0.348	0.375	0.402	0.430	0.455	0.480	0.505	0.528	0.550	0.572	0.592	0.612	0.630	0.648	0.662	0.678	0.692	0.702	0.712	0.722	0.730	0.735	0.740	0.745	0.745	0.748	0.745	0.742	0.740	0.735	0.730	0.722	0.715	0.708	0.698	0.688	0.675	0.662	0.650	0.638	0.625	0.612	0.600	0.585	0.572	0.560	0.548	0.535	0.522	0.510	0.500	0.490	0.480	0.470	0.462	0.455	0.450	0.445	0.440	0.438	0.435	0.435	0.435	0.438	0.440	0.445	0.450	0.455	0.462	0.470	0.480	0.490	0.502	0.515	0.528	0.540	0.555	0.570	0.585	0.602	0.618	0.635	0.652	0.670	0.685	0.702	0.720	0.735	0.752	0.768	0.782	0.798	0.812	0.825	0.838	0.848	0.858	0.865	0.875	0.880	0.885	0.888	0.890	0.892	0.890	0.888	0.885	0.878	0.870	0.862	0.850	0.838	0.822	0.808	0.790	0.770	0.748	0.725	0.700	0.672	0.645	0.615	0.585	0.550	0.518	0.480	0.445	0.405	0.368	0.328	0.285	0.242	0.200	0.155	0.110	0.065	0.020	-0.028	-0.072	-0.120	-0.168	-0.215	-0.260	-0.308	-0.355	-0.402	-0.448	-0.492	-0.538	-0.582	-0.628	-0.670	-0.712	-0.755	-0.795	-0.835	-0.872	-0.910	-0.948	-0.982	-1.015	-1.048	-1.080	-1.110	-1.138	-1.165	-1.190	-1.212	-1.235	-1.255	-1.275	-1.292	-1.310	-1.322	-1.338	-1.348	-1.358	-1.368	-1.375	-1.380	-1.385	-1.388	-1.388	-1.388	-1.388	-1.385	-1.382	-1.378	-1.372	-1.365	-1.358	-1.348	-1.338	-1.325	-1.312	-1.300	-1.285	-1.270	-1.252	-1.238	-1.220	-1.202	-1.182	-1.162	-1.142	-1.122	-1.100	-1.078	-1.055	-1.032	-1.010	-0.985	-0.962	-0.938	-0.912	-0.890	-0.865	-0.840	-0.818	-0.792	-0.768	-0.745	-0.720	-0.698	-0.672	-0.650	-0.630	-0.608	-0.585	-0.565	-0.545	-0.528	-0.507	-0.490	-0.475	-0.458	-0.442	-0.430	-0.415	-0.405	-0.392	-0.382	-0.375	-0.368	-0.360	-0.355	-0.350	-0.348	-0.345	-0.345	-0.348	-0.348	-0.350	-0.355	-0.360	-0.365	-0.372	-0.380	-0.390	-0.400	-0.410	-0.420	-0.432	-0.445	-0.458	-0.472	-0.488	-0.502	-0.518	-0.532	-0.548	-0.562	-0.580	-0.595	-0.610	-0.628	-0.642	-0.658	-0.672	-0.688	-0.700	-0.712	-0.725	-0.738	-0.748	-0.758	-0.768	-0.775	-0.782	-0.788	-0.795	-0.800	-0.802	-0.805	-0.805	-0.808	-0.805	-0.802	-0.800	-0.795	-0.790	-0.782	-0.775	-0.765	-0.758	-0.745	-0.735	-0.722	-0.708	-0.692	-0.678	-0.662	-0.648	-0.630	-0.612	-0.595	-0.575	-0.558	-0.538	-0.520	-0.500	-0.482	-0.462	-0.445	-0.428	-0.408	-0.390	-0.375	-0.358	-0.340	-0.325	-0.312	-0.300	-0.288	-0.275	-0.265	-0.258	-0.250	-0.245	-0.238	-0.235	-0.232	-0.232	-0.232	-0.235	-0.238	-0.242	-0.250	-0.258	-0.268	-0.278	-0.288	-0.302	-0.315	-0.330	-0.348	-0.365	-0.385	-0.402	-0.422	-0.445	-0.468	-0.490	-0.512	-0.535	-0.560	-0.582	-0.608	-0.632	-0.658	-0.680	-0.705	-0.730	-0.752	-0.778	-0.800	-0.822	-0.842	-0.865	-0.885	-0.905	-0.922	-0.940	-0.958	-0.975	-0.990	-1.002	-1.018	-1.030	-1.040	-1.050	-1.060	-1.070	-1.078	-1.082	-1.090	-1.095	-1.100	-1.102	-1.108	-1.110	-1.112	-1.112	-1.115	-1.115	-1.118	-1.118	-1.120	-1.120	-1.122	-1.125	-1.125	-1.128	-1.130	-1.132	-1.135	-1.140	-1.142	-1.148	-1.152	-1.160	-1.168	-1.175	-1.182	-1.192	-1.202	-1.212	-1.222	-1.235	-1.248	-1.262	-1.275	-1.290	-1.302	-1.320	-1.335	-1.350	-1.368	-1.385	-1.402	-1.420	-1.438	-1.452	-1.470	-1.488	-1.505	-1.522	-1.538	-1.555	-1.570	-1.585	-1.600	-1.612	-1.628	-1.640	-1.652	-1.665	-1.675	-1.685	-1.695	-1.702	-1.710	-1.718	-1.722	-1.728	-1.732	-1.735	-1.738	-1.740	-1.740	-1.740	-1.738	-1.738	-1.732	-1.730	-1.725	-1.720	-1.715	-1.708	-1.700	-1.692	-1.685	-1.675	-1.668	-1.658	-1.645	-1.635	-1.625	-1.615	-1.602	-1.590	-1.580	-1.568	-1.555	-1.542	-1.530	-1.518	-1.505	-1.495	-1.482	-1.470	-1.458	-1.445	-1.435	-1.422	-1.410	-1.400	-1.388	-1.378	-1.368	-1.355	-1.345	-1.338	-1.328	-1.320	-1.310	-1.302	-1.295	-1.290	-1.282	-1.275	-1.270	-1.265	-1.260	-1.258	-1.255	-1.252	-1.250	-1.248	-1.248	-1.248	-1.248	-1.248	-1.250	-1.252	-1.255	-1.260	-1.262	-1.268	-1.275	-1.282	-1.290	-1.298	-1.308	-1.315	-1.325	-1.338	-1.348	-1.360	-1.372	-1.385	-1.400	-1.412	-1.428	-1.442	-1.458	-1.475	-1.490	-1.508	-1.522	-1.540	-1.558	-1.575	-1.592	-1.610	-1.628	-1.645	-1.662	-1.678	-1.695	-1.712	-1.728	-1.745	-1.760	-1.772	-1.788	-1.802	-1.815	-1.828	-1.838	-1.850	-1.858	-1.868	-1.875	-1.882	-1.888	-1.892	-1.898	-1.900	-1.900	-1.902	-1.900	-1.900	-1.895	-1.892	-1.888	-1.882	-1.875	-1.865	-1.858	-1.848	-1.835	-1.825	-1.812	-1.798	-1.782	-1.768	-1.752	-1.735	-1.718	-1.700	-1.680	-1.662	-1.642	-1.622	-1.602	-1.582	-1.565	-1.545	-1.525	-1.505	-1.485	-1.468	-1.448	-1.430	-1.412	-1.395	-1.380	-1.362	-1.350	-1.335	-1.320	-1.308	-1.298	-1.288	-1.278	-1.268	-1.260	-1.255	-1.248	-1.242	-1.240	-1.238	-1.235	-1.235	-1.235	-1.238	-1.240	-1.245	-1.248	-1.255	-1.260	-1.268	-1.275	-1.282	-1.292	-1.300	-1.310	-1.320	-1.332	-1.342	-1.355	-1.365	-1.378	-1.390	-1.402	-1.415	-1.428	-1.440	-1.452	-1.465	-1.478	-1.490	-1.500	-1.512	-1.522	-1.535	-1.545	-1.555	-1.565	-1.575	-1.585	-1.592	-1.602	-1.612	-1.620	-1.630	-1.638	-1.648	-1.655	-1.662	-1.672	-1.680	-1.688	-1.698	-1.705	-1.712	-1.722	-1.730	-1.740	-1.750	-1.760	-1.770	-1.780	-1.790	-1.800	-1.812	-1.825	-1.835	-1.848	-1.860	-1.872	-1.888	-1.900	-1.912	-1.928	-1.942	-1.955	-1.970	-1.985	-2.000	-2.015	-2.030	-2.045	-2.060	-2.075	-2.090	-2.102	-2.118	-2.132	-2.145	-2.160	-2.172	-2.185	-2.198	-2.210	-2.222	-2.235	-2.245	-2.258	-2.268	-2.278	-2.285	-2.295	-2.302	-2.310	-2.318	-2.325	-2.330	-2.338	-2.342	-2.348	-2.352	-2.358	-2.360	-2.365	-2.370	-2.372	-2.375	-2.378	-2.382	-2.385	-2.385	-2.388	-2.390	-2.392	-2.395	-2.395	-2.398	-2.398	-2.400	-2.402	-2.402	-2.405	-2.405	-2.405	-2.408	-2.408	-2.410	-2.410	-2.412	-2.412	-2.412	-2.412	-2.415	-2.415	-2.415	-2.415	-2.415	-2.412	-2.412	-2.412	-2.410	-2.408	-2.408	-2.405	-2.402	-2.400	-2.395	-2.392	-2.390	-2.385	-2.380	-2.375	-2.370	-2.365	-2.360	-2.355	-2.350	-2.342	-2.338	-2.330	-2.325	-2.318	-2.312	-2.305	-2.298	-2.292	-2.285	-2.280	-2.272	-2.268	-2.260	-2.255	-2.250	-2.245	-2.240	-2.235	-2.230	-2.225	-2.222	-2.218	-2.212	-2.210	-2.208	-2.205	-2.202	-2.200	-2.198	-2.195	-2.192	-2.190	-2.188	-2.185	-2.182	-2.180	-2.178	-2.175	-2.172	-2.168	-2.165	-2.160	-2.155	-2.150	-2.145	-2.140	-2.132	-2.125	-2.118	-2.110	-2.100	-2.090	-2.078	-2.065	-2.052	-2.040	-2.025	-2.007	-1.992	-1.975	-1.955	-1.935	-1.915	-1.895	-1.872	-1.850	-1.828	-1.802	-1.778	-1.750	-1.725	-1.698	-1.670	-1.642	-1.612	-1.585	-1.555	-1.525	-1.495	-1.465	-1.435	-1.408	-1.378	-1.348	-1.318	-1.288	-1.260	-1.230	-1.202	-1.175	-1.148	-1.120	-1.092	-1.068	-1.040	-1.015	-0.990	-0.968	-0.942	-0.920	-0.898	-0.878	-0.855	-0.835	-0.815	-0.798	-0.778	-0.760	-0.742	-0.728	-0.710	-0.695	-0.680	-0.665	-0.652	-0.640	-0.628	-0.615	-0.602	-0.592	-0.582	-0.575	-0.565	-0.558	-0.550	-0.542	-0.535	-0.530	-0.525	-0.520	-0.518	-0.515	-0.512	-0.512	-0.512	-0.515	-0.515	-0.518	-0.522	-0.528	-0.532	-0.540	-0.548	-0.555	-0.565	-0.578	-0.590	-0.602	-0.618	-0.632	-0.650	-0.668	-0.688	-0.708	-0.730	-0.752	-0.778	-0.802	-0.828	-0.855	-0.885	-0.915	-0.945	-0.975	-1.008	-1.040	-1.075	-1.108	-1.142	-1.178	-1.212	-1.248	-1.285	-1.320	-1.358	-1.392	-1.428	-1.465	-1.500	-1.535	-1.568	-1.602	-1.635	-1.668	-1.698	-1.730	-1.758	-1.788	-1.812	-1.840	-1.862	-1.885	-1.908	-1.928	-1.945	-1.962	-1.978	-1.990	-2.002	-2.013	-2.020	-2.027	-2.033	-2.038	-2.040	-2.040	-2.038	-2.035	-2.033	-2.025	-2.020	-2.010	-2.002	-1.990	-1.980	-1.968	-1.952	-1.938	-1.922	-1.905	-1.888	-1.870	-1.852	-1.838	-1.818	-1.800	-1.782	-1.762	-1.745	-1.728	-1.710	-1.692	-1.675	-1.658	-1.642	-1.628	-1.612	-1.598	-1.585	-1.572	-1.560	-1.550	-1.540	-1.532	-1.525	-1.518	-1.512	-1.508	-1.502	-1.500	-1.498	-1.498	-1.498	-1.500	-1.502	-1.505	-1.510	-1.515	-1.520	-1.528	-1.535	-1.542	-1.552	-1.560	-1.570	-1.582	-1.592	-1.605	-1.615	-1.628	-1.640	-1.652	-1.665	-1.680	-1.692	-1.705	-1.718	-1.730	-1.742	-1.752	-1.765	-1.778	-1.788	-1.795	-1.805	-1.815	-1.822	-1.828	-1.835	-1.840	-1.845	-1.848	-1.850	-1.852	-1.852	-1.852	-1.850	-1.848	-1.845	-1.840	-1.832	-1.825	-1.815	-1.805	-1.795	-1.782	-1.768	-1.752	-1.738	-1.720	-1.700	-1.682	-1.660	-1.638	-1.615	-1.592	-1.568	-1.542	-1.515	-1.488	-1.460	-1.432	-1.405	-1.375	-1.345	-1.315	-1.285	-1.255	-1.225	-1.192	-1.162	-1.132	-1.102	-1.072	-1.042	-1.015	-0.985	-0.958	-0.930	-0.902	-0.878	-0.852	-0.828	-0.805	-0.782	-0.762	-0.742	-0.725	-0.708	-0.690	-0.675	-0.662	-0.650	-0.638	-0.630	-0.620	-0.615	-0.610	-0.605	-0.602	-0.602	-0.602	-0.605	-0.608	-0.610	-0.615	-0.622	-0.628	-0.635	-0.645	-0.655	-0.665	-0.678	-0.688	-0.700	-0.715	-0.728	-0.742	-0.755	-0.770	-0.785	-0.800	-0.818	-0.832	-0.848	-0.862	-0.878	-0.892	-0.908	-0.922	-0.935	-0.950	-0.962	-0.975	-0.988	-1.000	-1.010	-1.022	-1.030	-1.040	-1.050	-1.058	-1.062	-1.070	-1.075	-1.080	-1.082	-1.088	-1.090	-1.090	-1.092	-1.092	-1.090	-1.088	-1.088	-1.082	-1.080	-1.075	-1.070	-1.065	-1.060	-1.052	-1.048	-1.040	-1.032	-1.025	-1.018	-1.010	-1.000	-0.992	-0.985	-0.978	-0.970	-0.962	-0.955	-0.950	-0.942	-0.938	-0.932	-0.930	-0.925	-0.922	-0.920	-0.920	-0.918	-0.920	-0.922	-0.925	-0.928	-0.932	-0.940	-0.948	-0.958	-0.968	-0.980	-0.992	-1.008	-1.025	-1.042	-1.060	-1.082	-1.102	-1.125	-1.150	-1.175	-1.200	-1.228	-1.255	-1.282	-1.312	-1.342	-1.372	-1.405	-1.438	-1.468	-1.500	-1.532	-1.568	-1.600	-1.632	-1.665	-1.698	-1.728	-1.760	-1.790	-1.820	-1.848	-1.875	-1.902	-1.928	-1.952	-1.975	-1.995	-2.015	-2.035	-2.050	-2.068	-2.080	-2.092	-2.102	-2.110	-2.115	-2.120	-2.122	-2.122	-2.122	-2.120	-2.115	-2.108	-2.100	-2.090	-2.078	-2.065	-2.050	-2.033	-2.015	-1.998	-1.975	-1.955	-1.930	-1.908	-1.882	-1.855	-1.830	-1.802	-1.772	-1.745	-1.715	-1.685	-1.655	-1.625	-1.595	-1.565	-1.535	-1.505	-1.475	-1.448	-1.418	-1.390	-1.362	-1.335	-1.310	-1.282	-1.258	-1.235	-1.210	-1.190	-1.168	-1.148	-1.128	-1.110	-1.092	-1.078	-1.062	-1.050	-1.038	-1.025	-1.015	-1.005	-0.998	-0.990	-0.982	-0.980	-0.975	-0.972	-0.972	-0.970	-0.972	-0.972	-0.975	-0.980	-0.982	-0.988	-0.992	-1.000	-1.008	-1.015	-1.022	-1.030	-1.040	-1.050	-1.060	-1.072	-1.082	-1.095	-1.108	-1.120	-1.132	-1.145	-1.158	-1.170	-1.182	-1.198	-1.210	-1.222	-1.235	-1.248	-1.260	-1.272	-1.285	-1.295	-1.305	-1.315	-1.328	-1.335	-1.345	-1.352	-1.362	-1.370	-1.375	-1.382	-1.388	-1.390	-1.395	-1.398	-1.400	-1.402	-1.402	-1.402	-1.402	-1.400	-1.398	-1.395	-1.390	-1.385	-1.380	-1.375	-1.368	-1.360	-1.352	-1.345	-1.338	-1.328	-1.318	-1.308	-1.298	-1.288	-1.278	-1.268	-1.258	-1.248	-1.238	-1.228	-1.218	-1.210	-1.200	-1.192	-1.185	-1.178	-1.170	-1.165	-1.160	-1.158	-1.155	-1.152	-1.152	-1.155	-1.155	-1.160	-1.162	-1.170	-1.175	-1.185	-1.195	-1.205	-1.218	-1.230	-1.248	-1.262	-1.282	-1.302	-1.322	-1.345	-1.368	-1.392	-1.420	-1.448	-1.475	-1.505	-1.535	-1.568	-1.600	-1.632	-1.665	-1.700	-1.735	-1.770	-1.808	-1.845	-1.880	-1.918	-1.955	-1.990	-2.027	-2.065	-2.100	-2.138	-2.172	-2.208	-2.242	-2.275	-2.308	-2.340	-2.372	-2.402	-2.432	-2.462	-2.490	-2.515	-2.540	-2.562	-2.585	-2.605	-2.622	-2.640	-2.655	-2.670	-2.680	-2.690	-2.700	-2.705	-2.710	-2.712	-2.712	-2.710	-2.708	-2.702	-2.695	-2.685	-2.672	-2.658	-2.642	-2.625	-2.602	-2.582	-2.558	-2.530	-2.502	-2.472	-2.440	-2.405	-2.370	-2.332	-2.295	-2.255	-2.215	-2.170	-2.128	-2.082	-2.035	-1.990	-1.940	-1.892	-1.842	-1.792	-1.742	-1.692	-1.645	-1.595	-1.545	-1.495	-1.448	-1.400	-1.355	-1.310	-1.265	-1.222	-1.182	-1.142	-1.105	-1.070	-1.035	-1.005	-0.975	-0.950	-0.925	-0.905	-0.885	-0.870	-0.858	-0.848	-0.840	-0.835	-0.835	-0.835	-0.840	-0.850	-0.860	-0.875	-0.892	-0.912	-0.935	-0.960	-0.988	-1.020	-1.052	-1.088	-1.128	-1.168	-1.210	-1.255	-1.300	-1.348	-1.398	-1.448	-1.500	-1.552	-1.605	-1.660	-1.712	-1.768	-1.822	-1.878	-1.932	-1.988	-2.040	-2.092	-2.145	-2.195	-2.245	-2.292	-2.340	-2.385	-2.428	-2.470	-2.510	-2.548	-2.582	-2.618	-2.648	-2.678	-2.705	-2.730	-2.752	-2.772	-2.790	-2.805	-2.818	-2.830	-2.838	-2.845	-2.850	-2.852	-2.852	-2.852	-2.850	-2.845	-2.840	-2.835	-2.828	-2.818	-2.808	-2.798	-2.788	-2.775	-2.762	-2.750	-2.738	-2.725	-2.712	-2.700	-2.690	-2.678	-2.668	-2.658	-2.650	-2.642	-2.635	-2.630	-2.628	-2.625	-2.622	-2.622	-2.625	-2.630	-2.635	-2.642	-2.650	-2.662	-2.672	-2.688	-2.702	-2.720	-2.738	-2.758	-2.780	-2.802	-2.828	-2.852	-2.878	-2.908	-2.935	-2.965	-2.995	-3.028	-3.058	-3.090	-3.125	-3.158	-3.190	-3.225	-3.260	-3.292	-3.328	-3.360	-3.392	-3.425	-3.458	-3.490	-3.520	-3.550	-3.580	-3.608	-3.632	-3.660	-3.685	-3.708	-3.730	-3.750	-3.770	-3.788	-3.805	-3.822	-3.835	-3.850	-3.860	-3.870	-3.880	-3.888	-3.895	-3.900	-3.902	-3.905	-3.908	-3.908	-3.905	-3.902	-3.900	-3.895	-3.890	-3.882	-3.878	-3.868	-3.860	-3.850	-3.840	-3.830	-3.818	-3.805	-3.795	-3.782	-3.770	-3.758	-3.742	-3.730	-3.715	-3.702	-3.690	-3.675	-3.662	-3.648	-3.635	-3.620	-3.608	-3.595	-3.582	-3.570	-3.558	-3.545	-3.532	-3.522	-3.510	-3.500	-3.490	-3.482	-3.472	-3.465	-3.455	-3.448	-3.442	-3.435	-3.430	-3.422	-3.418	-3.415	-3.410	-3.405	-3.402	-3.400	-3.395	-3.392	-3.392	-3.390	-3.388	-3.388	-3.388	-3.388	-3.385	-3.385	-3.385	-3.385	-3.385	-3.385	-3.388	-3.388	-3.388	-3.388	-3.388	-3.388	-3.388	-3.388	-3.385	-3.385	-3.382	-3.382	-3.380	-3.378	-3.372	-3.370	-3.365	-3.362	-3.355	-3.350	-3.345	-3.338	-3.330	-3.320	-3.312	-3.302	-3.290	-3.280	-3.268	-3.255	-3.240	-3.228	-3.210	-3.195	-3.180	-3.162	-3.142	-3.125	-3.105	-3.085	-3.065	-3.042	-3.020	-2.998	-2.975	-2.950	-2.925	-2.900	-2.875	-2.848	-2.822	-2.795	-2.768	-2.742	-2.715	-2.688	-2.660	-2.632	-2.605	-2.580	-2.552	-2.525	-2.500	-2.472	-2.448	-2.422	-2.398	-2.375	-2.352	-2.330	-2.308	-2.288	-2.268	-2.250	-2.232	-2.215	-2.200	-2.188	-2.172	-2.162	-2.152	-2.145	-2.138	-2.130	-2.128	-2.122	-2.120	-2.120	-2.120	-2.122	-2.125	-2.130	-2.138	-2.142	-2.152	-2.160	-2.172	-2.182	-2.195	-2.210	-2.225	-2.240	-2.255	-2.272	-2.290	-2.305	-2.322	-2.342	-2.360	-2.378	-2.395	-2.412	-2.430	-2.448	-2.465	-2.480	-2.495	-2.510	-2.522	-2.535	-2.548	-2.558	-2.568	-2.575	-2.582	-2.588	-2.590	-2.592	-2.592	-2.592	-2.590	-2.585	-2.578	-2.570	-2.560	-2.550	-2.538	-2.522	-2.505	-2.488	-2.468	-2.445	-2.422	-2.398	-2.372	-2.342	-2.315	-2.285	-2.252	-2.220	-2.185	-2.150	-2.115	-2.078	-2.040	-2.002	-1.965	-1.928	-1.888	-1.848	-1.810	-1.770	-1.730	-1.692	-1.652	-1.615	-1.578	-1.540	-1.505	-1.470	-1.435	-1.402	-1.370	-1.340	-1.312	-1.285	-1.258	-1.235	-1.210	-1.190	-1.170	-1.152	-1.135	-1.122	-1.110	-1.100	-1.092	-1.088	-1.082	-1.082	-1.082	-1.085	-1.088	-1.095	-1.102	-1.112	-1.125	-1.138	-1.152	-1.168	-1.188	-1.205	-1.228	-1.248	-1.272	-1.295	-1.320	-1.348	-1.375	-1.402	-1.430	-1.458	-1.488	-1.518	-1.545	-1.575	-1.605	-1.632	-1.660	-1.688	-1.715	-1.740	-1.768	-1.790	-1.815	-1.835	-1.858	-1.878	-1.895	-1.910	-1.928	-1.940	-1.952	-1.962	-1.970	-1.978	-1.980	-1.982	-1.985	-1.982	-1.980	-1.975	-1.968	-1.960	-1.948	-1.935	-1.920	-1.905	-1.888	-1.868	-1.848	-1.825	-1.800	-1.775	-1.748	-1.720	-1.690	-1.660	-1.630	-1.598	-1.565	-1.532	-1.500	-1.468	-1.432	-1.400	-1.365	-1.332	-1.298	-1.265	-1.232	-1.200	-1.170	-1.140	-1.110	-1.082	-1.055	-1.028	-1.002	-0.980	-0.958	-0.935	-0.918	-0.898	-0.882	-0.870	-0.855	-0.845	-0.838	-0.832	-0.828	-0.825	-0.825	-0.825	-0.828	-0.832	-0.840	-0.848	-0.858	-0.870	-0.882	-0.898	-0.915	-0.932	-0.952	-0.975	-0.995	-1.020	-1.042	-1.068	-1.095	-1.120	-1.148	-1.175	-1.202	-1.232	-1.260	-1.288	-1.318	-1.345	-1.372	-1.400	-1.425	-1.452	-1.478	-1.500	-1.525	-1.548	-1.568	-1.588	-1.605	-1.622	-1.638	-1.650	-1.662	-1.672	-1.682	-1.690	-1.695	-1.698	-1.700	-1.700	-1.698	-1.695	-1.690	-1.682	-1.675	-1.665	-1.655	-1.640	-1.628	-1.612	-1.595	-1.578	-1.558	-1.538	-1.518	-1.495	-1.472	-1.450	-1.425	-1.402	-1.378	-1.352	-1.328	-1.305	-1.282	-1.258	-1.235	-1.212	-1.192	-1.170	-1.152	-1.132	-1.115	-1.100	-1.085	-1.070	-1.058	-1.048	-1.038	-1.030	-1.025	-1.020	-1.018	-1.015	-1.015	-1.018	-1.022	-1.028	-1.032	-1.040	-1.050	-1.062	-1.075	-1.090	-1.105	-1.122	-1.140	-1.160	-1.180	-1.200	-1.222	-1.245	-1.268	-1.292	-1.315	-1.340	-1.365	-1.392	-1.418	-1.442	-1.468	-1.492	-1.520	-1.545	-1.570	-1.592	-1.618	-1.640	-1.662	-1.685	-1.705	-1.725	-1.742	-1.762	-1.778	-1.795	-1.808	-1.822	-1.835	-1.845	-1.855	-1.862	-1.872	-1.878	-1.882	-1.885	-1.888	-1.890	-1.890	-1.888	-1.888	-1.882	-1.878	-1.872	-1.868	-1.860	-1.852	-1.842	-1.832	-1.822	-1.812	-1.800	-1.788	-1.775	-1.762	-1.750	-1.735	-1.722	-1.708	-1.695	-1.680	-1.668	-1.655	-1.642	-1.630	-1.618	-1.605	-1.595	-1.585	-1.575	-1.568	-1.560	-1.552	-1.548	-1.542	-1.540	-1.538	-1.535	-1.535	-1.535	-1.538	-1.542	-1.545	-1.552	-1.560	-1.568	-1.578	-1.588	-1.600	-1.612	-1.628	-1.642	-1.658	-1.675	-1.692	-1.712	-1.732	-1.752	-1.775	-1.798	-1.820	-1.842	-1.865	-1.890	-1.912	-1.938	-1.960	-1.985	-2.007	-2.033	-2.055	-2.078	-2.100	-2.122	-2.142	-2.162	-2.182	-2.200	-2.220	-2.235	-2.252	-2.268	-2.282	-2.295	-2.308	-2.318	-2.328	-2.338	-2.345	-2.350	-2.358	-2.360	-2.365	-2.368	-2.368	-2.368	-2.368	-2.365	-2.362	-2.360	-2.355	-2.350	-2.345	-2.340	-2.332	-2.325	-2.318	-2.308	-2.300	-2.290	-2.280	-2.270	-2.260	-2.250	-2.238	-2.228	-2.218	-2.205	-2.195	-2.182	-2.172	-2.160	-2.148	-2.138	-2.125	-2.115	-2.102	-2.090	-2.080	-2.068	-2.055	-2.042	-2.033	-2.020	-2.007	-1.995	-1.982	-1.970	-1.958	-1.942	-1.928	-1.915	-1.900	-1.885	-1.868	-1.852	-1.838	-1.820	-1.805	-1.788	-1.770	-1.752	-1.735	-1.718	-1.700	-1.682	-1.665	-1.645	-1.628	-1.610	-1.592	-1.578	-1.560	-1.542	-1.525	-1.510	-1.495	-1.480	-1.465	-1.452	-1.440	-1.428	-1.415	-1.405	-1.395	-1.388	-1.380	-1.375	-1.370	-1.365	-1.362	-1.360	-1.360	-1.360	-1.362	-1.365	-1.368	-1.370	-1.378	-1.382	-1.390	-1.398	-1.405	-1.415	-1.422	-1.432	-1.442	-1.452	-1.462	-1.472	-1.485	-1.495	-1.502	-1.512	-1.522	-1.530	-1.538	-1.545	-1.550	-1.555	-1.558	-1.560	-1.560	-1.560	-1.558	-1.552	-1.548	-1.540	-1.530	-1.520	-1.508	-1.492	-1.475	-1.458	-1.438	-1.415	-1.392	-1.368	-1.340	-1.310	-1.280	-1.248	-1.212	-1.178	-1.140	-1.105	-1.065	-1.028	-0.988	-0.945	-0.905	-0.862	-0.820	-0.778	-0.735	-0.692	-0.650	-0.610	-0.568	-0.528	-0.488	-0.450	-0.412	-0.375	-0.340	-0.308	-0.275	-0.242	-0.215	-0.188	-0.160	-0.135	-0.112	-0.092	-0.075	-0.058	-0.042	-0.028	-0.018	-0.008	0.000	0.008	0.012	0.015	0.015	0.015	0.015	0.012	0.008	0.005	-0.002	-0.008	-0.015	-0.025	-0.032	-0.042	-0.052	-0.062	-0.072	-0.080	-0.090	-0.100	-0.108	-0.118	-0.125	-0.132	-0.138	-0.145	-0.148	-0.152	-0.155	-0.158	-0.158	-0.158	-0.158	-0.155	-0.150	-0.148	-0.142	-0.135	-0.128	-0.120	-0.110	-0.100	-0.090	-0.078	-0.065	-0.052	-0.040	-0.025	-0.010	0.005	0.020	0.035	0.050	0.065	0.080	0.095	0.110	0.125	0.140	0.152	0.168	0.180	0.190	0.202	0.212	0.222	0.230	0.238	0.242	0.248	0.252	0.255	0.258	0.258	0.258	0.255	0.252	0.248	0.240	0.235	0.228	0.218	0.208	0.195	0.182	0.168	0.152	0.138	0.120	0.100	0.082	0.062	0.042	0.022	0.000	-0.025	-0.048	-0.072	-0.095	-0.120	-0.145	-0.172	-0.198	-0.222	-0.250	-0.275	-0.300	-0.328	-0.352	-0.380	-0.405	-0.430	-0.455	-0.480	-0.505	-0.530	-0.552	-0.575	-0.598	-0.620	-0.642	-0.662	-0.680	-0.700	-0.720	-0.735	-0.752	-0.768	-0.782	-0.798	-0.810	-0.822	-0.832	-0.842	-0.852	-0.860	-0.868	-0.872	-0.878	-0.882	-0.885	-0.885	-0.888	-0.885	-0.885	-0.882	-0.878	-0.875	-0.868	-0.862	-0.855	-0.848	-0.838	-0.828	-0.818	-0.805	-0.792	-0.780	-0.765	-0.752	-0.738	-0.720	-0.705	-0.688	-0.670	-0.652	-0.635	-0.618	-0.600	-0.580	-0.562	-0.545	-0.528	-0.510	-0.492	-0.475	-0.458	-0.440	-0.422	-0.408	-0.392	-0.378	-0.362	-0.348	-0.335	-0.322	-0.312	-0.302	-0.292	-0.285	-0.278	-0.270	-0.265	-0.262	-0.260	-0.260	-0.260	-0.262	-0.265	-0.270	-0.278	-0.285	-0.295	-0.305	-0.318	-0.332	-0.348	-0.362	-0.382	-0.402	-0.422	-0.445	-0.470	-0.495	-0.522	-0.550	-0.580	-0.610	-0.640	-0.672	-0.708	-0.740	-0.778	-0.812	-0.850	-0.888	-0.925	-0.965	-1.002	-1.042	-1.082	-1.122	-1.162	-1.200	-1.240	-1.280	-1.318	-1.355	-1.395	-1.430	-1.468	-1.502	-1.538	-1.572	-1.605	-1.638	-1.668	-1.698	-1.725	-1.750	-1.778	-1.800	-1.822	-1.842	-1.862	-1.880	-1.895	-1.910	-1.922	-1.935	-1.945	-1.952	-1.958	-1.962	-1.968	-1.968	-1.968	-1.968	-1.965	-1.960	-1.955	-1.948	-1.940	-1.930	-1.920	-1.910	-1.898	-1.885	-1.872	-1.858	-1.842	-1.828	-1.812	-1.798	-1.780	-1.765	-1.748	-1.732	-1.715	-1.700	-1.682	-1.668	-1.650	-1.635	-1.620	-1.608	-1.592	-1.580	-1.565	-1.552	-1.542	-1.530	-1.520	-1.510	-1.502	-1.495	-1.488	-1.480	-1.475	-1.470	-1.465	-1.462	-1.458	-1.455	-1.455	-1.452	-1.452	-1.450	-1.450	-1.450	-1.450	-1.450	-1.452	-1.452	-1.452	-1.455	-1.455	-1.455	-1.458	-1.458	-1.458	-1.458	-1.458	-1.458	-1.458	-1.455	-1.452	-1.450	-1.448	-1.442	-1.438	-1.432	-1.428	-1.420	-1.412	-1.405	-1.395	-1.385	-1.375	-1.362	-1.350	-1.338	-1.325	-1.310	-1.295	-1.278	-1.262	-1.245	-1.225	-1.208	-1.188	-1.168	-1.148	-1.125	-1.105	-1.082	-1.060	-1.035	-1.012	-0.988	-0.962	-0.938	-0.912	-0.888	-0.862	-0.835	-0.808	-0.782	-0.755	-0.728	-0.700	-0.675	-0.648	-0.620	-0.592	-0.565	-0.538	-0.510	-0.482	-0.452	-0.425	-0.398	-0.370	-0.342	-0.315	-0.288	-0.260	-0.235	-0.208	-0.180	-0.155	-0.128	-0.102	-0.078	-0.050	-0.025	0.000	0.022	0.045	0.068	0.090	0.112	0.132	0.155	0.175	0.192	0.212	0.230	0.248	0.265	0.280	0.295	0.308	0.320	0.332	0.342	0.352	0.362	0.370	0.378	0.382	0.388	0.392	0.395	0.398	0.400	0.400	0.400	0.398	0.398	0.395	0.392	0.388	0.382	0.380	0.375	0.368	0.362	0.358	0.350	0.345	0.338	0.332	0.325	0.320	0.312	0.308	0.302	0.295	0.292	0.288	0.282	0.278	0.275	0.272	0.270	0.268	0.268	0.265	0.265	0.265	0.265	0.265	0.268	0.270	0.272	0.275	0.278	0.280	0.282	0.288	0.290	0.295	0.298	0.300	0.302	0.305	0.308	0.310	0.312	0.315	0.315	0.315	0.315	0.312	0.312	0.310	0.305	0.300	0.295	0.290	0.282	0.275	0.265	0.255	0.245	0.232	0.220	0.205	0.190	0.175	0.158	0.140	0.120	0.100	0.080	0.058	0.038	0.015	-0.010	-0.032	-0.058	-0.082	-0.108	-0.132	-0.158	-0.185	-0.210	-0.238	-0.262	-0.288	-0.312	-0.340	-0.365	-0.388	-0.412	-0.438	-0.460	-0.482	-0.505	-0.528	-0.548	-0.568	-0.585	-0.602	-0.620	-0.635	-0.650	-0.662	-0.675	-0.688	-0.698	-0.705	-0.712	-0.720	-0.725	-0.728	-0.730	-0.732	-0.732	-0.730	-0.728	-0.722	-0.718	-0.710	-0.702	-0.692	-0.680	-0.668	-0.655	-0.640	-0.622	-0.605	-0.588	-0.568	-0.545	-0.522	-0.500	-0.478	-0.452	-0.425	-0.400	-0.372	-0.345	-0.315	-0.288	-0.258	-0.225	-0.198	-0.168	-0.138	-0.105	-0.075	-0.045	-0.015	0.015	0.042	0.072	0.100	0.128	0.152	0.180	0.205	0.228	0.250	0.272	0.292	0.312	0.330	0.345	0.362	0.375	0.388	0.400	0.410	0.418	0.422	0.428	0.432	0.435	0.435	0.435	0.432	0.428	0.425	0.418	0.412	0.402	0.395	0.385	0.375	0.362	0.350	0.338	0.325	0.312	0.298	0.285	0.270	0.258	0.242	0.230	0.218	0.205	0.192	0.182	0.170	0.160	0.152	0.145	0.138	0.130	0.125	0.122	0.120	0.118	0.118	0.118	0.120	0.122	0.128	0.132	0.140	0.148	0.155	0.165	0.178	0.190	0.202	0.218	0.232	0.248	0.262	0.280	0.298	0.318	0.335	0.352	0.372	0.392	0.412	0.430	0.450	0.470	0.488	0.505	0.525	0.542	0.558	0.575	0.590	0.602	0.618	0.628	0.638	0.648	0.658	0.662	0.670	0.675	0.678	0.678	0.678	0.675	0.672	0.668	0.660	0.650	0.640	0.628	0.612	0.598	0.580	0.560	0.538	0.515	0.490	0.465	0.435	0.405	0.375	0.340	0.305	0.270	0.232	0.195	0.155	0.112	0.070	0.028	-0.015	-0.060	-0.108	-0.152	-0.200	-0.248	-0.295	-0.342	-0.392	-0.440	-0.490	-0.538	-0.585	-0.632	-0.680	-0.728	-0.775	-0.820	-0.865	-0.910	-0.955	-0.998	-1.040	-1.080	-1.120	-1.158	-1.195	-1.230	-1.265	-1.298	-1.328	-1.358	-1.388	-1.412	-1.438	-1.460	-1.482	-1.502	-1.520	-1.538	-1.552	-1.565	-1.578	-1.588	-1.595	-1.602	-1.608	-1.610	-1.612	-1.612	-1.612	-1.610	-1.605	-1.600	-1.595	-1.588	-1.578	-1.568	-1.558	-1.545	-1.530	-1.518	-1.500	-1.485	-1.468	-1.448	-1.430	-1.412	-1.390	-1.370	-1.350	-1.328	-1.302	-1.280	-1.258	-1.232	-1.208	-1.182	-1.158	-1.132	-1.108	-1.082	-1.058	-1.032	-1.008	-0.982	-0.958	-0.932	-0.908	-0.882	-0.860	-0.835	-0.812	-0.790	-0.768	-0.748	-0.728	-0.708	-0.688	-0.668	-0.650	-0.632	-0.618	-0.602	-0.588	-0.575	-0.562	-0.550	-0.540	-0.532	-0.522	-0.518	-0.510	-0.505	-0.502	-0.500	-0.498	-0.498	-0.498	-0.500	-0.502	-0.505	-0.510	-0.515	-0.522	-0.528	-0.538	-0.545	-0.555	-0.562	-0.572	-0.585	-0.595	-0.608	-0.618	-0.630	-0.642	-0.655	-0.665	-0.678	-0.690	-0.700	-0.712	-0.722	-0.732	-0.740	-0.750	-0.758	-0.765	-0.770	-0.775	-0.778	-0.780	-0.782	-0.782	-0.782	-0.780	-0.778	-0.772	-0.768	-0.760	-0.752	-0.742	-0.730	-0.718	-0.705	-0.690	-0.672	-0.655	-0.635	-0.615	-0.592	-0.570	-0.548	-0.522	-0.498	-0.470	-0.442	-0.415	-0.388	-0.358	-0.328	-0.298	-0.268	-0.238	-0.208	-0.178	-0.148	-0.118	-0.088	-0.058	-0.030	-0.002	0.025	0.052	0.080	0.105	0.128	0.150	0.172	0.192	0.210	0.228	0.245	0.258	0.270	0.282	0.292	0.300	0.305	0.310	0.315	0.315	0.315	0.312	0.310	0.305	0.298	0.290	0.282	0.270	0.258	0.245	0.230	0.215	0.198	0.180	0.162	0.142	0.122	0.100	0.080	0.058	0.035	0.012	-0.010	-0.032	-0.058	-0.080	-0.102	-0.125	-0.148	-0.170	-0.192	-0.212	-0.235	-0.255	-0.275	-0.292	-0.312	-0.330	-0.345	-0.362	-0.378	-0.392	-0.405	-0.418	-0.430	-0.440	-0.450	-0.460	-0.470	-0.478	-0.485	-0.490	-0.498	-0.502	-0.507	-0.512	-0.518	-0.520	-0.525	-0.528	-0.530	-0.532	-0.538	-0.542	-0.545	-0.550	-0.552	-0.558	-0.562	-0.568	-0.572	-0.578	-0.585	-0.592	-0.600	-0.610	-0.618	-0.630	-0.640	-0.652	-0.665	-0.680	-0.695	-0.710	-0.728	-0.745	-0.762	-0.780	-0.800	-0.820	-0.840	-0.862	-0.885	-0.908	-0.932	-0.955	-0.980	-1.005	-1.030	-1.058	-1.082	-1.108	-1.135	-1.160	-1.185	-1.212	-1.238	-1.265	-1.290	-1.315	-1.340	-1.365	-1.390	-1.412	-1.435	-1.458	-1.480	-1.500	-1.520	-1.540	-1.560	-1.578	-1.595	-1.610	-1.625	-1.640	-1.652	-1.665	-1.675	-1.688	-1.695	-1.705	-1.712	-1.718	-1.722	-1.728	-1.730	-1.735	-1.735	-1.738	-1.738	-1.738	-1.735	-1.732	-1.730	-1.728	-1.725	-1.720	-1.715	-1.710	-1.705	-1.700	-1.692	-1.688	-1.682	-1.675	-1.670	-1.662	-1.658	-1.650	-1.645	-1.640	-1.632	-1.628	-1.622	-1.620	-1.615	-1.612	-1.610	-1.610	-1.608	-1.608	-1.608	-1.610	-1.610	-1.615	-1.618	-1.622	-1.630	-1.635	-1.645	-1.652	-1.662	-1.675	-1.685	-1.700	-1.712	-1.728	-1.745	-1.760	-1.778	-1.795	-1.815	-1.835	-1.858	-1.880	-1.902	-1.925	-1.950	-1.975	-2.000	-2.025	-2.050	-2.078	-2.102	-2.130	-2.158	-2.182	-2.210	-2.235	-2.262	-2.288	-2.315	-2.340	-2.365	-2.390	-2.412	-2.435	-2.458	-2.480	-2.500	-2.520	-2.538	-2.555	-2.572	-2.588	-2.602	-2.615	-2.628	-2.638	-2.648	-2.655	-2.660	-2.665	-2.670	-2.670	-2.672	-2.672	-2.670	-2.665	-2.662	-2.655	-2.648	-2.640	-2.630	-2.620	-2.608	-2.595	-2.580	-2.568	-2.550	-2.532	-2.518	-2.498	-2.480	-2.460	-2.440	-2.420	-2.400	-2.380	-2.360	-2.338	-2.318	-2.295	-2.272	-2.252	-2.232	-2.210	-2.190	-2.170	-2.152	-2.132	-2.115	-2.098	-2.080	-2.065	-2.050	-2.035	-2.020	-2.007	-1.995	-1.985	-1.975	-1.965	-1.958	-1.950	-1.942	-1.938	-1.932	-1.930	-1.928	-1.925	-1.922	-1.922	-1.922	-1.925	-1.925	-1.930	-1.932	-1.938	-1.940	-1.945	-1.950	-1.958	-1.962	-1.970	-1.978	-1.985	-1.992	-1.998	-2.005	-2.013	-2.020	-2.027	-2.035	-2.042	-2.050	-2.055	-2.062	-2.070	-2.075	-2.080	-2.088	-2.092	-2.095	-2.100	-2.105	-2.108	-2.112	-2.115	-2.118	-2.120	-2.122	-2.122	-2.125	-2.125	-2.128	-2.128	-2.128	-2.130	-2.130	-2.130	-2.130	-2.130	-2.132	-2.132	-2.132	-2.135	-2.135	-2.138	-2.138	-2.140	-2.142	-2.145	-2.148	-2.152	-2.155	-2.160	-2.165	-2.170	-2.175	-2.180	-2.185	-2.192	-2.198	-2.205	-2.212	-2.220	-2.228	-2.235	-2.242	-2.250	-2.258	-2.265	-2.275	-2.282	-2.292	-2.300	-2.308	-2.318	-2.325	-2.332	-2.340	-2.348	-2.355	-2.362	-2.368	-2.375	-2.382	-2.388	-2.395	-2.400	-2.405	-2.410	-2.415	-2.420	-2.425	-2.430	-2.432	-2.438	-2.440	-2.445	-2.448	-2.452	-2.455	-2.458	-2.462	-2.465	-2.468	-2.472	-2.475	-2.480	-2.482	-2.488	-2.492	-2.498	-2.502	-2.508	-2.512	-2.518	-2.522	-2.528	-2.532	-2.540	-2.545	-2.552	-2.558	-2.565	-2.570	-2.578	-2.585	-2.590	-2.598	-2.605	-2.610	-2.618	-2.622	-2.628	-2.635	-2.640	-2.645	-2.650	-2.652	-2.658	-2.660	-2.662	-2.665	-2.665	-2.665	-2.665	-2.665	-2.662	-2.662	-2.660	-2.655	-2.652	-2.648	-2.642	-2.638	-2.630	-2.622	-2.615	-2.608	-2.600	-2.590	-2.580	-2.570	-2.560	-2.550	-2.540	-2.530	-2.518	-2.508	-2.495	-2.485	-2.472	-2.462	-2.452	-2.440	-2.430	-2.420	-2.410	-2.400	-2.390	-2.380	-2.370	-2.362	-2.352	-2.342	-2.335	-2.328	-2.320	-2.310	-2.302	-2.295	-2.288	-2.280	-2.272	-2.268	-2.260	-2.252	-2.245	-2.238	-2.228	-2.220	-2.212	-2.202	-2.195	-2.185	-2.178	-2.168	-2.158	-2.145	-2.132	-2.122	-2.110	-2.095	-2.080	-2.068	-2.050	-2.035	-2.018	-2.000	-1.982	-1.962	-1.942	-1.922	-1.902	-1.882	-1.860	-1.838	-1.815	-1.792	-1.768	-1.745	-1.720	-1.695	-1.672	-1.648	-1.622	-1.600	-1.575	-1.550	-1.528	-1.505	-1.480	-1.458	-1.435	-1.415	-1.392	-1.372	-1.352	-1.332	-1.312	-1.295	-1.278	-1.260	-1.245	-1.230	-1.215	-1.200	-1.188	-1.175	-1.162	-1.152	-1.140	-1.130	-1.120	-1.112	-1.102	-1.095	-1.088	-1.080	-1.072	-1.068	-1.060	-1.055	-1.050	-1.042	-1.038	-1.032	-1.028	-1.022	-1.018	-1.012	-1.008	-1.005	-1.000	-0.995	-0.990	-0.985	-0.980	-0.975	-0.972	-0.968	-0.962	-0.960	-0.955	-0.952	-0.950	-0.945	-0.942	-0.942	-0.940	-0.940	-0.938	-0.940	-0.940	-0.940	-0.942	-0.945	-0.950	-0.955	-0.960	-0.968	-0.975	-0.982	-0.992	-1.005	-1.018	-1.030	-1.045	-1.060	-1.078	-1.095	-1.115	-1.135	-1.158	-1.180	-1.202	-1.228	-1.252	-1.280	-1.308	-1.335	-1.362	-1.392	-1.422	-1.452	-1.482	-1.512	-1.542	-1.572	-1.605	-1.635	-1.665	-1.695	-1.722	-1.752	-1.780	-1.808	-1.832	-1.858	-1.882	-1.905	-1.928	-1.948	-1.968	-1.985	-2.000	-2.015	-2.027	-2.040	-2.050	-2.058	-2.065	-2.070	-2.075	-2.078	-2.078	-2.078	-2.075	-2.070	-2.065	-2.058	-2.050	-2.040	-2.030	-2.018	-2.005	-1.990	-1.975	-1.960	-1.942	-1.928	-1.908	-1.890	-1.872	-1.855	-1.835	-1.815	-1.798	-1.778	-1.760	-1.742	-1.725	-1.705	-1.690	-1.672	-1.658	-1.640	-1.628	-1.612	-1.600	-1.588	-1.578	-1.568	-1.558	-1.550	-1.542	-1.538	-1.530	-1.525	-1.522	-1.520	-1.520	-1.520	-1.520	-1.520	-1.522	-1.528	-1.530	-1.535	-1.540	-1.548	-1.552	-1.562	-1.570	-1.578	-1.588	-1.598	-1.608	-1.618	-1.628	-1.638	-1.650	-1.660	-1.672	-1.682	-1.695	-1.705	-1.718	-1.728	-1.738	-1.748	-1.758	-1.768	-1.775	-1.785	-1.792	-1.800	-1.805	-1.812	-1.818	-1.822	-1.825	-1.828	-1.830	-1.832	-1.832	-1.832	-1.830	-1.828	-1.825	-1.820	-1.815	-1.808	-1.800	-1.792	-1.785	-1.772	-1.762	-1.750	-1.738	-1.722	-1.708	-1.692	-1.675	-1.658	-1.640	-1.620	-1.600	-1.580	-1.560	-1.540	-1.518	-1.495	-1.472	-1.450	-1.428	-1.405	-1.382	-1.360	-1.338	-1.315	-1.292	-1.270	-1.248	-1.228	-1.205	-1.185	-1.165	-1.148	-1.130	-1.110	-1.095	-1.078	-1.062	-1.050	-1.038	-1.025	-1.012	-1.002	-0.995	-0.988	-0.980	-0.972	-0.968	-0.965	-0.962	-0.960	-0.960	-0.960	-0.960	-0.962	-0.968	-0.970	-0.975	-0.982	-0.988	-0.995	-1.002	-1.012	-1.020	-1.030	-1.040	-1.050	-1.060	-1.070	-1.082	-1.092	-1.105	-1.115	-1.128	-1.138	-1.150	-1.160	-1.172	-1.182	-1.195	-1.205	-1.218	-1.228	-1.238	-1.248	-1.258	-1.268	-1.275	-1.285	-1.292	-1.302	-1.310	-1.318	-1.325	-1.332	-1.338	-1.345	-1.350	-1.358	-1.362	-1.368	-1.372	-1.375	-1.380	-1.382	-1.385	-1.388	-1.390	-1.392	-1.395	-1.395	-1.398	-1.400	-1.400	-1.400	-1.402	-1.402	-1.402	-1.402	-1.402	-1.402	-1.402	-1.402	-1.402	-1.402	-1.402	-1.402	-1.405	-1.405	-1.405	-1.408	-1.410	-1.410	-1.412	-1.415	-1.420	-1.422	-1.428	-1.430	-1.438	-1.442	-1.450	-1.455	-1.465	-1.472	-1.482	-1.492	-1.505	-1.518	-1.530	-1.542	-1.560	-1.575	-1.592	-1.610	-1.628	-1.648	-1.668	-1.688	-1.710	-1.732	-1.755	-1.778	-1.802	-1.825	-1.850	-1.875	-1.902	-1.928	-1.952	-1.980	-2.005	-2.030	-2.058	-2.082	-2.108	-2.132	-2.158	-2.180	-2.205	-2.228	-2.248	-2.270	-2.290	-2.308	-2.325	-2.342	-2.358	-2.372	-2.385	-2.398	-2.408	-2.415	-2.422	-2.428	-2.432	-2.432	-2.435	-2.432	-2.430	-2.428	-2.420	-2.412	-2.402	-2.392	-2.380	-2.365	-2.350	-2.332	-2.312	-2.292	-2.270	-2.248	-2.225	-2.198	-2.170	-2.142	-2.115	-2.085	-2.052	-2.022	-1.990	-1.955	-1.922	-1.888	-1.852	-1.818	-1.780	-1.745	-1.710	-1.675	-1.638	-1.602	-1.568	-1.532	-1.498	-1.462	-1.428	-1.392	-1.360	-1.328	-1.298	-1.265	-1.238	-1.208	-1.180	-1.152	-1.128	-1.105	-1.080	-1.060	-1.038	-1.020	-1.000	-0.982	-0.968	-0.955	-0.942	-0.930	-0.920	-0.912	-0.905	-0.900	-0.898	-0.892	-0.892	-0.892	-0.892	-0.895	-0.898	-0.902	-0.908	-0.915	-0.922	-0.930	-0.940	-0.950	-0.960	-0.972	-0.982	-0.995	-1.010	-1.022	-1.038	-1.050	-1.065	-1.080	-1.095	-1.110	-1.122	-1.138	-1.152	-1.165	-1.178	-1.190	-1.202	-1.215	-1.225	-1.235	-1.245	-1.255	-1.265	-1.272	-1.280	-1.285	-1.290	-1.295	-1.300	-1.302	-1.305	-1.308	-1.310	-1.310	-1.310	-1.308	-1.308	-1.305	-1.302	-1.300	-1.295	-1.292	-1.288	-1.282	-1.278	-1.272	-1.268	-1.262	-1.258	-1.252	-1.250	-1.245	-1.240	-1.238	-1.232	-1.230	-1.228	-1.228	-1.225	-1.225	-1.225	-1.225	-1.228	-1.230	-1.232	-1.238	-1.242	-1.248	-1.255	-1.265	-1.272	-1.282	-1.295	-1.308	-1.320	-1.335	-1.350	-1.365	-1.382	-1.400	-1.420	-1.440	-1.462	-1.482	-1.508	-1.530	-1.555	-1.580	-1.605	-1.632	-1.660	-1.688	-1.718	-1.745	-1.775	-1.805	-1.835	-1.868	-1.898	-1.930	-1.962	-1.995	-2.027	-2.060	-2.092	-2.125	-2.160	-2.192	-2.225	-2.258	-2.290	-2.322	-2.355	-2.385	-2.418	-2.450	-2.480	-2.510	-2.542	-2.570	-2.600	-2.628	-2.655	-2.682	-2.708	-2.732	-2.755	-2.778	-2.800	-2.820	-2.840	-2.858	-2.872	-2.888	-2.902	-2.915	-2.925	-2.932	-2.940	-2.942	-2.945	-2.948	-2.948	-2.942	-2.938	-2.930	-2.922	-2.910	-2.895	-2.880	-2.860	-2.840	-2.818	-2.792	-2.765	-2.735	-2.705	-2.670	-2.635	-2.600	-2.560	-2.520	-2.478	-2.435	-2.390	-2.342	-2.295	-2.248	-2.198	-2.148	-2.098	-2.045	-1.995	-1.942	-1.892	-1.840	-1.790	-1.740	-1.692	-1.642	-1.598	-1.550	-1.508	-1.465	-1.422	-1.385	-1.348	-1.312	-1.282	-1.252	-1.225	-1.200	-1.178	-1.160	-1.142	-1.130	-1.120	-1.112	-1.110	-1.110	-1.112	-1.118	-1.125	-1.138	-1.152	-1.170	-1.192	-1.215	-1.240	-1.270	-1.300	-1.335	-1.370	-1.408	-1.448	-1.490	-1.532	-1.578	-1.622	-1.670	-1.718	-1.768	-1.815	-1.865	-1.915	-1.965	-2.018	-2.065	-2.115	-2.165	-2.212	-2.260	-2.305	-2.350	-2.392	-2.435	-2.475	-2.515	-2.550	-2.585	-2.618	-2.648	-2.678	-2.702	-2.728	-2.748	-2.768	-2.785	-2.798	-2.812	-2.822	-2.830	-2.835	-2.838	-2.840	-2.838	-2.835	-2.830	-2.825	-2.815	-2.805	-2.795	-2.782	-2.770	-2.755	-2.740	-2.725	-2.708	-2.690	-2.672	-2.652	-2.635	-2.618	-2.600	-2.582	-2.565	-2.550	-2.532	-2.518	-2.505	-2.492	-2.482	-2.472	-2.462	-2.458	-2.450	-2.448	-2.445	-2.442	-2.445	-2.448	-2.452	-2.460	-2.468	-2.478	-2.490	-2.505	-2.520	-2.538	-2.555	-2.578	-2.598	-2.622	-2.648	-2.672	-2.700	-2.728	-2.758	-2.788	-2.818	-2.848	-2.880	-2.912	-2.945	-2.978	-3.010	-3.042	-3.075	-3.108	-3.138	-3.170	-3.200	-3.230	-3.260	-3.288	-3.315	-3.340	-3.365	-3.388	-3.410	-3.432	-3.452	-3.470	-3.488	-3.502	-3.518	-3.530	-3.542	-3.550	-3.560	-3.565	-3.570	-3.575	-3.578	-3.578	-3.578	-3.575	-3.572	-3.570	-3.565	-3.560	-3.552	-3.545	-3.535	-3.525	-3.515	-3.505	-3.495	-3.482	-3.470	-3.458	-3.445	-3.432	-3.420	-3.408	-3.395	-3.382	-3.370	-3.358	-3.348	-3.335	-3.322	-3.312	-3.302	-3.292	-3.282	-3.272	-3.265	-3.258	-3.250	-3.245	-3.238	-3.232	-3.230	-3.225	-3.222	-3.220	-3.218	-3.218	-3.218	-3.218	-3.220	-3.220	-3.222	-3.228	-3.230	-3.235	-3.240	-3.245	-3.250	-3.255	-3.260	-3.268	-3.272	-3.280	-3.285	-3.292	-3.298	-3.305	-3.310	-3.318	-3.322	-3.328	-3.332	-3.338	-3.342	-3.348	-3.350	-3.355	-3.355	-3.358	-3.360	-3.360	-3.358	-3.358	-3.355	-3.352	-3.350	-3.345	-3.340	-3.332	-3.325	-3.318	-3.308	-3.298	-3.288	-3.275	-3.262	-3.248	-3.232	-3.218	-3.200	-3.182	-3.165	-3.145	-3.125	-3.105	-3.082	-3.062	-3.040	-3.015	-2.992	-2.968	-2.945	-2.920	-2.895	-2.868	-2.842	-2.818	-2.790	-2.765	-2.738	-2.710	-2.685	-2.658	-2.632	-2.605	-2.580	-2.555	-2.528	-2.502	-2.480	-2.455	-2.432	-2.410	-2.388	-2.365	-2.342	-2.322	-2.302	-2.282	-2.265	-2.248	-2.230	-2.215	-2.200	-2.185	-2.172	-2.162	-2.150	-2.140	-2.132	-2.122	-2.118	-2.110	-2.105	-2.102	-2.100	-2.098	-2.098	-2.100	-2.100	-2.102	-2.108	-2.112	-2.118	-2.125	-2.132	-2.142	-2.152	-2.162	-2.175	-2.185	-2.200	-2.212	-2.228	-2.242	-2.258	-2.275	-2.292	-2.310	-2.328	-2.345	-2.362	-2.380	-2.398	-2.415	-2.432	-2.450	-2.468	-2.485	-2.500	-2.515	-2.530	-2.542	-2.555	-2.568	-2.578	-2.588	-2.595	-2.602	-2.608	-2.610	-2.612	-2.612	-2.612	-2.610	-2.605	-2.598	-2.590	-2.578	-2.568	-2.552	-2.538	-2.518	-2.500	-2.478	-2.455	-2.428	-2.402	-2.372	-2.342	-2.310	-2.278	-2.242	-2.205	-2.168	-2.130	-2.090	-2.047	-2.007	-1.965	-1.922	-1.878	-1.832	-1.790	-1.748	-1.702	-1.658	-1.615	-1.572	-1.528	-1.485	-1.445	-1.405	-1.365	-1.325	-1.290	-1.252	-1.218	-1.185	-1.155	-1.125	-1.095	-1.070	-1.045	-1.022	-1.002	-0.982	-0.965	-0.950	-0.938	-0.928	-0.918	-0.910	-0.908	-0.902	-0.902	-0.902	-0.905	-0.910	-0.918	-0.925	-0.932	-0.945	-0.958	-0.970	-0.985	-1.000	-1.018	-1.035	-1.055	-1.075	-1.095	-1.118	-1.140	-1.162	-1.185	-1.208	-1.230	-1.252	-1.275	-1.300	-1.322	-1.345	-1.365	-1.388	-1.408	-1.428	-1.448	-1.465	-1.482	-1.500	-1.515	-1.530	-1.542	-1.555	-1.565	-1.575	-1.582	-1.590	-1.595	-1.600	-1.602	-1.605	-1.605	-1.602	-1.600	-1.595	-1.590	-1.582	-1.572	-1.562	-1.550	-1.538	-1.522	-1.508	-1.490	-1.472	-1.452	-1.430	-1.410	-1.388	-1.362	-1.338	-1.310	-1.285	-1.258	-1.228	-1.200	-1.172	-1.142	-1.112	-1.082	-1.052	-1.022	-0.995	-0.965	-0.935	-0.905	-0.878	-0.850	-0.822	-0.795	-0.770	-0.745	-0.722	-0.698	-0.678	-0.658	-0.638	-0.620	-0.602	-0.590	-0.575	-0.565	-0.555	-0.548	-0.542	-0.540	-0.538	-0.538	-0.540	-0.542	-0.550	-0.558	-0.568	-0.578	-0.592	-0.608	-0.625	-0.642	-0.665	-0.688	-0.710	-0.735	-0.762	-0.790	-0.820	-0.850	-0.880	-0.912	-0.945	-0.978	-1.010	-1.045	-1.078	-1.112	-1.145	-1.180	-1.212	-1.245	-1.278	-1.308	-1.340	-1.370	-1.398	-1.425	-1.450	-1.475	-1.498	-1.518	-1.538	-1.555	-1.570	-1.585	-1.598	-1.608	-1.615	-1.620	-1.625	-1.628	-1.628	-1.625	-1.620	-1.615	-1.605	-1.595	-1.582	-1.570	-1.555	-1.538	-1.518	-1.498	-1.475	-1.452	-1.430	-1.405	-1.378	-1.352	-1.325	-1.298	-1.270	-1.242	-1.215	-1.188	-1.160	-1.132	-1.105	-1.078	-1.052	-1.028	-1.005	-0.980	-0.960	-0.938	-0.920	-0.900	-0.885	-0.870	-0.858	-0.845	-0.835	-0.828	-0.822	-0.818	-0.815	-0.815	-0.815	-0.818	-0.822	-0.830	-0.840	-0.850	-0.862	-0.875	-0.890	-0.908	-0.925	-0.945	-0.965	-0.988	-1.010	-1.035	-1.060	-1.088	-1.115	-1.142	-1.170	-1.200	-1.230	-1.260	-1.290	-1.322	-1.352	-1.385	-1.415	-1.448	-1.478	-1.510	-1.540	-1.570	-1.600	-1.628	-1.658	-1.685	-1.712	-1.738	-1.765	-1.788	-1.812	-1.835	-1.858	-1.878	-1.898	-1.918	-1.935	-1.950	-1.968	-1.980	-1.995	-2.005	-2.018	-2.027	-2.035	-2.042	-2.047	-2.052	-2.055	-2.058	-2.060	-2.060	-2.058	-2.055	-2.052	-2.050	-2.045	-2.040	-2.033	-2.025	-2.018	-2.010	-2.000	-1.990	-1.980	-1.970	-1.960	-1.950	-1.940	-1.928	-1.918	-1.908	-1.895	-1.885	-1.875	-1.865	-1.855	-1.848	-1.838	-1.830	-1.822	-1.818	-1.812	-1.808	-1.805	-1.800	-1.800	-1.800	-1.800	-1.800	-1.802	-1.805	-1.810	-1.815	-1.822	-1.830	-1.840	-1.850	-1.860	-1.872	-1.885	-1.898	-1.912	-1.928	-1.942	-1.958	-1.975	-1.990	-2.007	-2.027	-2.045	-2.062	-2.080	-2.098	-2.118	-2.135	-2.152	-2.170	-2.188	-2.205	-2.222	-2.238	-2.252	-2.268	-2.282	-2.298	-2.310	-2.322	-2.332	-2.345	-2.355	-2.365	-2.372	-2.380	-2.388	-2.395	-2.400	-2.405	-2.408	-2.412	-2.415	-2.415	-2.418	-2.418	-2.418	-2.418	-2.415	-2.412	-2.412	-2.408	-2.405	-2.402	-2.398	-2.395	-2.390	-2.385	-2.380	-2.375	-2.368	-2.362	-2.355	-2.348	-2.340	-2.332	-2.325	-2.318	-2.310	-2.300	-2.290	-2.280	-2.270	-2.262	-2.250	-2.240	-2.228	-2.218	-2.202	-2.190	-2.178	-2.162	-2.145	-2.130	-2.112	-2.095	-2.078	-2.058	-2.040	-2.020	-2.000	-1.978	-1.958	-1.935	-1.912	-1.890	-1.868	-1.845	-1.820	-1.795	-1.772	-1.748	-1.725	-1.700	-1.678	-1.655	-1.630	-1.608	-1.588	-1.565	-1.542	-1.522	-1.505	-1.485	-1.468	-1.450	-1.435	-1.420	-1.408	-1.398	-1.385	-1.378	-1.370	-1.362	-1.358	-1.352	-1.350	-1.350	-1.350	-1.350	-1.352	-1.358	-1.362	-1.368	-1.375	-1.382	-1.390	-1.400	-1.410	-1.420	-1.430	-1.440	-1.450	-1.462	-1.472	-1.482	-1.492	-1.502	-1.510	-1.518	-1.525	-1.530	-1.535	-1.540	-1.542	-1.542	-1.542	-1.540	-1.535	-1.528	-1.520	-1.510	-1.500	-1.485	-1.470	-1.452	-1.432	-1.412	-1.388	-1.362	-1.335	-1.308	-1.275	-1.242	-1.208	-1.172	-1.135	-1.098	-1.060	-1.018	-0.978	-0.935	-0.892	-0.848	-0.805	-0.760	-0.718	-0.672	-0.630	-0.585	-0.542	-0.502	-0.460	-0.420	-0.380	-0.342	-0.305	-0.270	-0.235	-0.202	-0.172	-0.142	-0.115	-0.090	-0.065	-0.045	-0.025	-0.008	0.010	0.025	0.035	0.048	0.055	0.062	0.068	0.070	0.072	0.075	0.075	0.072	0.070	0.065	0.060	0.055	0.048	0.040	0.032	0.025	0.018	0.008	0.000	-0.008	-0.015	-0.022	-0.030	-0.038	-0.042	-0.048	-0.052	-0.055	-0.058	-0.058	-0.058	-0.058	-0.055	-0.052	-0.050	-0.042	-0.038	-0.030	-0.022	-0.012	-0.002	0.008	0.020	0.032	0.045	0.060	0.075	0.090	0.105	0.120	0.135	0.152	0.168	0.185	0.200	0.215	0.230	0.245	0.258	0.272	0.285	0.295	0.308	0.318	0.325	0.332	0.340	0.345	0.348	0.350	0.352	0.350	0.350	0.348	0.342	0.338	0.330	0.320	0.312	0.300	0.288	0.272	0.258	0.242	0.225	0.205	0.185	0.165	0.142	0.120	0.098	0.072	0.048	0.022	-0.005	-0.030	-0.058	-0.085	-0.115	-0.142	-0.172	-0.200	-0.230	-0.258	-0.285	-0.315	-0.342	-0.370	-0.398	-0.425	-0.452	-0.480	-0.507	-0.532	-0.558	-0.582	-0.608	-0.632	-0.655	-0.678	-0.700	-0.722	-0.742	-0.762	-0.782	-0.802	-0.820	-0.838	-0.855	-0.872	-0.888	-0.902	-0.918	-0.930	-0.942	-0.955	-0.968	-0.978	-0.988	-0.998	-1.005	-1.012	50.000	5.000	2.000	1.000	3.000	0.000	0.000	0.000	0.000	0.000	0.000	0.000	0.000	0.000	0.000	0.000	0.000	0.000	-0.510	-0.490	-0.470	-0.448	-0.425	-0.402	-0.380	-0.358	-0.332	-0.310	-0.288	-0.265	-0.240	-0.218	-0.195	-0.172	-0.152	-0.132	-0.110	-0.092	-0.072	-0.055	-0.038	-0.022	-0.008	0.008	0.020	0.032	0.042	0.052	0.060	0.068	0.072	0.078	0.080	0.082	0.082	0.082	0.080	0.075	0.070	0.065	0.058	0.050	0.040	0.030	0.018	0.005	-0.008	-0.020	-0.035	-0.050	-0.065	-0.080	-0.098	-0.115	-0.132	-0.150	-0.168	-0.185	-0.202	-0.220	-0.238	-0.258	-0.275	-0.292	-0.310	-0.328	-0.345	-0.362	-0.378	-0.395	-0.410	-0.428	-0.442	-0.458	-0.472	-0.488	-0.500	-0.515	-0.528	-0.542	-0.555	-0.568	-0.582	-0.595	-0.608	-0.620	-0.632	-0.645	-0.658	-0.668	-0.680	-0.692	-0.705	-0.718	-0.730	-0.740	-0.752	-0.765	-0.778	-0.790	-0.802	-0.815	-0.828	-0.840	-0.852	-0.865	-0.875	-0.888	-0.900	-0.912	-0.922	-0.935	-0.945	-0.958	-0.970	-0.980	-0.990	-1.000	-1.010	-1.020	-1.028	-1.038	-1.045	-1.052	-1.060	-1.068	-1.075	-1.082	-1.088	-1.092	-1.100	-1.105	-1.108	-1.112	-1.118	-1.120	-1.122	-1.128	-1.130	-1.130	-1.135	-1.138	-1.138	-1.140	-1.142	-1.145	-1.148	-1.150	-1.150	-1.152	-1.155	-1.158	-1.160	-1.165	-1.168	-1.170	-1.172	-1.178	-1.180	-1.185	-1.188	-1.192	-1.198	-1.202	-1.208	-1.212	-1.218	-1.222	-1.228	-1.232	-1.240	-1.245	-1.250	-1.258	-1.262	-1.268	-1.275	-1.280	-1.285	-1.290	-1.295	-1.300	-1.305	-1.310	-1.312	-1.318	-1.320	-1.325	-1.328	-1.330	-1.330	-1.332	-1.335	-1.335	-1.335	-1.338	-1.338	-1.335	-1.335	-1.335	-1.332	-1.330	-1.330	-1.328	-1.325	-1.322	-1.320	-1.318	-1.315	-1.312	-1.310	-1.308	-1.302	-1.300	-1.298	-1.295	-1.292	-1.290	-1.288	-1.285	-1.282	-1.282	-1.280	-1.278	-1.278	-1.275	-1.275	-1.272	-1.272	-1.272	-1.270	-1.270	-1.270	-1.268	-1.268	-1.268	-1.265	-1.265	-1.262	-1.260	-1.260	-1.258	-1.252	-1.250	-1.248	-1.242	-1.238	-1.232	-1.225	-1.220	-1.212	-1.202	-1.195	-1.185	-1.172	-1.162	-1.150	-1.135	-1.122	-1.105	-1.090	-1.072	-1.055	-1.038	-1.018	-0.998	-0.978	-0.955	-0.932	-0.910	-0.885	-0.862	-0.838	-0.812	-0.788	-0.760	-0.735	-0.710	-0.682	-0.658	-0.630	-0.605	-0.578	-0.552	-0.525	-0.500	-0.475	-0.450	-0.428	-0.402	-0.380	-0.358	-0.335	-0.312	-0.292	-0.272	-0.252	-0.232	-0.215	-0.198	-0.182	-0.165	-0.150	-0.138	-0.122	-0.110	-0.098	-0.085	-0.075	-0.065	-0.055	-0.048	-0.040	-0.032	-0.025	-0.018	-0.012	-0.008	-0.002	0.002	0.008	0.010	0.012	0.015	0.018	0.018	0.020	0.020	0.020	0.020	0.020	0.018	0.018	0.015	0.012	0.010	0.008	0.002	0.000	-0.005	-0.010	-0.018	-0.022	-0.030	-0.038	-0.045	-0.055	-0.062	-0.072	-0.085	-0.095	-0.108	-0.120	-0.132	-0.148	-0.160	-0.178	-0.192	-0.210	-0.225	-0.245	-0.262	-0.280	-0.300	-0.320	-0.340	-0.362	-0.382	-0.405	-0.428	-0.448	-0.470	-0.492	-0.515	-0.538	-0.560	-0.582	-0.605	-0.628	-0.650	-0.672	-0.692	-0.712	-0.732	-0.752	-0.772	-0.790	-0.808	-0.825	-0.840	-0.855	-0.870	-0.882	-0.895	-0.908	-0.918	-0.928	-0.935	-0.942	-0.948	-0.955	-0.958	-0.962	-0.965	-0.965	-0.965	-0.965	-0.965	-0.962	-0.958	-0.955	-0.950	-0.945	-0.940	-0.932	-0.928	-0.920	-0.910	-0.902	-0.895	-0.885	-0.878	-0.868	-0.860	-0.850	-0.842	-0.835	-0.828	-0.818	-0.812	-0.805	-0.798	-0.792	-0.785	-0.780	-0.775	-0.770	-0.768	-0.765	-0.762	-0.760	-0.758	-0.758	-0.758	-0.760	-0.762	-0.765	-0.768	-0.770	-0.775	-0.780	-0.785	-0.790	-0.798	-0.805	-0.812	-0.822	-0.832	-0.840	-0.850	-0.862	-0.872	-0.885	-0.895	-0.908	-0.920	-0.935	-0.948	-0.960	-0.975	-0.988	-1.002	-1.015	-1.030	-1.045	-1.060	-1.072	-1.088	-1.102	-1.118	-1.130	-1.145	-1.158	-1.172	-1.185	-1.198	-1.210	-1.222	-1.235	-1.245	-1.258	-1.268	-1.278	-1.288	-1.298	-1.305	-1.312	-1.320	-1.328	-1.332	-1.338	-1.342	-1.348	-1.350	-1.352	-1.352	-1.355	-1.355	-1.352	-1.352	-1.350	-1.348	-1.342	-1.338	-1.332	-1.325	-1.318	-1.310	-1.302	-1.292	-1.285	-1.275	-1.262	-1.252	-1.240	-1.228	-1.215	-1.202	-1.190	-1.178	-1.165	-1.150	-1.138	-1.122	-1.110	-1.095	-1.082	-1.068	-1.055	-1.042	-1.030	-1.018	-1.005	-0.992	-0.982	-0.970	-0.960	-0.950	-0.942	-0.932	-0.925	-0.918	-0.912	-0.908	-0.900	-0.895	-0.892	-0.890	-0.890	-0.888	-0.888	-0.888	-0.890	-0.892	-0.895	-0.898	-0.902	-0.905	-0.912	-0.918	-0.922	-0.930	-0.938	-0.945	-0.952	-0.960	-0.968	-0.978	-0.985	-0.995	-1.005	-1.015	-1.025	-1.035	-1.045	-1.055	-1.065	-1.075	-1.085	-1.095	-1.105	-1.115	-1.125	-1.132	-1.142	-1.152	-1.162	-1.170	-1.180	-1.188	-1.195	-1.202	-1.210	-1.218	-1.225	-1.232	-1.240	-1.245	-1.252	-1.258	-1.262	-1.270	-1.275	-1.280	-1.285	-1.288	-1.292	-1.298	-1.300	-1.305	-1.308	-1.312	-1.315	-1.318	-1.320	-1.322	-1.328	-1.328	-1.330	-1.332	-1.335	-1.338	-1.340	-1.342	-1.345	-1.348	-1.350	-1.352	-1.358	-1.360	-1.362	-1.365	-1.370	-1.372	-1.378	-1.382	-1.385	-1.390	-1.395	-1.400	-1.405	-1.412	-1.418	-1.425	-1.430	-1.438	-1.445	-1.455	-1.462	-1.470	-1.480	-1.490	-1.500	-1.510	-1.522	-1.532	-1.542	-1.555	-1.568	-1.580	-1.590	-1.602	-1.615	-1.628	-1.640	-1.652	-1.665	-1.678	-1.690	-1.702	-1.715	-1.728	-1.740	-1.752	-1.765	-1.775	-1.788	-1.798	-1.808	-1.818	-1.828	-1.838	-1.848	-1.855	-1.862	-1.870	-1.875	-1.882	-1.888	-1.892	-1.895	-1.900	-1.902	-1.905	-1.905	-1.908	-1.908	-1.908	-1.908	-1.905	-1.902	-1.900	-1.898	-1.892	-1.890	-1.885	-1.880	-1.872	-1.868	-1.860	-1.852	-1.848	-1.838	-1.830	-1.822	-1.812	-1.805	-1.795	-1.785	-1.775	-1.765	-1.755	-1.742	-1.732	-1.722	-1.710	-1.698	-1.688	-1.678	-1.665	-1.655	-1.642	-1.630	-1.620	-1.608	-1.598	-1.585	-1.572	-1.560	-1.550	-1.538	-1.525	-1.515	-1.502	-1.490	-1.480	-1.468	-1.455	-1.445	-1.432	-1.420	-1.408	-1.395	-1.382	-1.370	-1.360	-1.348	-1.335	-1.325	-1.312	-1.300	-1.290	-1.278	-1.265	-1.255	-1.242	-1.232	-1.220	-1.210	-1.200	-1.188	-1.178	-1.168	-1.158	-1.148	-1.140	-1.130	-1.120	-1.112	-1.105	-1.098	-1.090	-1.082	-1.075	-1.070	-1.062	-1.058	-1.052	-1.048	-1.042	-1.038	-1.032	-1.028	-1.025	-1.020	-1.018	-1.012	-1.010	-1.005	-1.002	-1.000	-0.995	-0.992	-0.990	-0.985	-0.982	-0.980	-0.975	-0.972	-0.968	-0.965	-0.960	-0.955	-0.950	-0.948	-0.942	-0.938	-0.930	-0.925	-0.920	-0.912	-0.908	-0.900	-0.895	-0.888	-0.882	-0.875	-0.870	-0.862	-0.855	-0.850	-0.845	-0.840	-0.835	-0.830	-0.825	-0.820	-0.818	-0.815	-0.812	-0.810	-0.810	-0.810	-0.810	-0.812	-0.815	-0.820	-0.825	-0.830	-0.838	-0.845	-0.852	-0.862	-0.875	-0.888	-0.900	-0.915	-0.930	-0.945	-0.962	-0.982	-1.002	-1.022	-1.045	-1.068	-1.090	-1.115	-1.140	-1.165	-1.192	-1.220	-1.248	-1.275	-1.305	-1.332	-1.362	-1.392	-1.422	-1.450	-1.480	-1.510	-1.540	-1.570	-1.598	-1.628	-1.655	-1.682	-1.710	-1.738	-1.762	-1.788	-1.812	-1.838	-1.860	-1.882	-1.905	-1.925	-1.945	-1.965	-1.982	-2.000	-2.015	-2.030	-2.042	-2.055	-2.065	-2.075	-2.082	-2.090	-2.098	-2.100	-2.105	-2.105	-2.105	-2.105	-2.102	-2.098	-2.092	-2.085	-2.078	-2.068	-2.055	-2.042	-2.027	-2.013	-1.992	-1.975	-1.955	-1.932	-1.908	-1.882	-1.858	-1.830	-1.800	-1.770	-1.738	-1.708	-1.672	-1.638	-1.602	-1.568	-1.530	-1.492	-1.455	-1.415	-1.375	-1.335	-1.295	-1.255	-1.215	-1.175	-1.135	-1.098	-1.058	-1.020	-0.982	-0.945	-0.910	-0.875	-0.842	-0.810	-0.780	-0.750	-0.722	-0.698	-0.675	-0.652	-0.635	-0.618	-0.602	-0.588	-0.578	-0.570	-0.562	-0.560	-0.558	-0.560	-0.562	-0.570	-0.578	-0.588	-0.602	-0.618	-0.635	-0.652	-0.675	-0.698	-0.725	-0.752	-0.780	-0.812	-0.845	-0.878	-0.912	-0.950	-0.988	-1.025	-1.065	-1.105	-1.145	-1.185	-1.225	-1.268	-1.308	-1.348	-1.390	-1.430	-1.470	-1.508	-1.545	-1.582	-1.620	-1.655	-1.690	-1.722	-1.752	-1.785	-1.812	-1.840	-1.865	-1.890	-1.912	-1.932	-1.952	-1.970	-1.988	-2.002	-2.015	-2.025	-2.035	-2.042	-2.050	-2.055	-2.060	-2.062	-2.062	-2.062	-2.060	-2.058	-2.055	-2.050	-2.047	-2.040	-2.035	-2.027	-2.020	-2.013	-2.005	-1.995	-1.988	-1.980	-1.972	-1.962	-1.955	-1.948	-1.942	-1.935	-1.930	-1.925	-1.920	-1.918	-1.915	-1.912	-1.912	-1.912	-1.912	-1.915	-1.920	-1.925	-1.930	-1.938	-1.948	-1.958	-1.968	-1.980	-1.992	-2.007	-2.022	-2.038	-2.055	-2.072	-2.092	-2.112	-2.132	-2.155	-2.178	-2.200	-2.222	-2.248	-2.272	-2.298	-2.322	-2.350	-2.375	-2.400	-2.428	-2.455	-2.480	-2.505	-2.532	-2.558	-2.582	-2.610	-2.632	-2.658	-2.682	-2.705	-2.728	-2.748	-2.770	-2.790	-2.810	-2.828	-2.845	-2.862	-2.880	-2.895	-2.910	-2.922	-2.938	-2.950	-2.960	-2.972	-2.982	-2.992	-3.000	-3.010	-3.018	-3.025	-3.030	-3.035	-3.040	-3.045	-3.050	-3.052	-3.055	-3.058	-3.060	-3.062	-3.065	-3.068	-3.068	-3.070	-3.070	-3.072	-3.075	-3.075	-3.078	-3.078	-3.080	-3.080	-3.082	-3.082	-3.085	-3.088	-3.090	-3.090	-3.092	-3.095	-3.098	-3.100	-3.102	-3.105	-3.108	-3.110	-3.112	-3.115	-3.118	-3.120	-3.122	-3.125	-3.128	-3.130	-3.132	-3.135	-3.138	-3.140	-3.142	-3.145	-3.145	-3.148	-3.150	-3.150	-3.150	-3.152	-3.152	-3.152	-3.152	-3.152	-3.152	-3.152	-3.152	-3.152	-3.150	-3.150	-3.148	-3.148	-3.145	-3.142	-3.142	-3.140	-3.138	-3.135	-3.132	-3.130	-3.128	-3.125	-3.122	-3.120	-3.118	-3.112	-3.110	-3.105	-3.102	-3.098	-3.095	-3.090	-3.088	-3.082	-3.078	-3.072	-3.068	-3.062	-3.058	-3.052	-3.048	-3.042	-3.035	-3.028	-3.022	-3.015	-3.008	-2.998	-2.990	-2.980	-2.970	-2.960	-2.950	-2.938	-2.925	-2.912	-2.900	-2.885	-2.872	-2.858	-2.840	-2.825	-2.808	-2.790	-2.775	-2.758	-2.740	-2.720	-2.702	-2.682	-2.662	-2.645	-2.625	-2.605	-2.585	-2.565	-2.542	-2.522	-2.502	-2.482	-2.462	-2.442	-2.425	-2.405	-2.388	-2.368	-2.350	-2.335	-2.318	-2.302	-2.288	-2.272	-2.260	-2.248	-2.235	-2.225	-2.215	-2.205	-2.198	-2.190	-2.182	-2.178	-2.172	-2.168	-2.165	-2.162	-2.162	-2.160	-2.162	-2.162	-2.165	-2.168	-2.170	-2.172	-2.178	-2.182	-2.188	-2.192	-2.198	-2.205	-2.212	-2.218	-2.225	-2.232	-2.240	-2.248	-2.255	-2.262	-2.268	-2.275	-2.282	-2.288	-2.292	-2.300	-2.305	-2.308	-2.312	-2.315	-2.318	-2.320	-2.320	-2.322	-2.322	-2.322	-2.320	-2.318	-2.315	-2.312	-2.308	-2.302	-2.295	-2.288	-2.280	-2.272	-2.262	-2.252	-2.240	-2.228	-2.215	-2.200	-2.185	-2.170	-2.152	-2.135	-2.118	-2.100	-2.080	-2.060	-2.042	-2.022	-2.000	-1.980	-1.958	-1.935	-1.912	-1.890	-1.868	-1.845	-1.822	-1.800	-1.778	-1.755	-1.732	-1.712	-1.690	-1.670	-1.648	-1.628	-1.610	-1.590	-1.572	-1.555	-1.538	-1.522	-1.508	-1.495	-1.485	-1.472	-1.462	-1.455	-1.448	-1.442	-1.438	-1.432	-1.430	-1.430	-1.430	-1.432	-1.435	-1.438	-1.442	-1.450	-1.458	-1.465	-1.475	-1.485	-1.495	-1.508	-1.520	-1.535	-1.548	-1.562	-1.580	-1.595	-1.610	-1.628	-1.645	-1.660	-1.678	-1.695	-1.710	-1.728	-1.742	-1.758	-1.772	-1.785	-1.800	-1.812	-1.825	-1.835	-1.845	-1.852	-1.860	-1.868	-1.872	-1.878	-1.880	-1.882	-1.882	-1.880	-1.878	-1.875	-1.870	-1.862	-1.855	-1.848	-1.838	-1.825	-1.812	-1.798	-1.782	-1.768	-1.748	-1.730	-1.710	-1.690	-1.668	-1.645	-1.622	-1.598	-1.575	-1.550	-1.525	-1.500	-1.475	-1.448	-1.422	-1.398	-1.372	-1.345	-1.320	-1.295	-1.272	-1.248	-1.225	-1.200	-1.178	-1.158	-1.138	-1.118	-1.098	-1.080	-1.065	-1.048	-1.035	-1.022	-1.010	-1.000	-0.992	-0.985	-0.980	-0.975	-0.972	-0.972	-0.972	-0.975	-0.978	-0.982	-0.990	-0.998	-1.005	-1.018	-1.028	-1.042	-1.058	-1.072	-1.090	-1.108	-1.128	-1.148	-1.168	-1.188	-1.210	-1.235	-1.258	-1.282	-1.305	-1.330	-1.355	-1.380	-1.408	-1.432	-1.455	-1.480	-1.505	-1.530	-1.552	-1.575	-1.598	-1.618	-1.638	-1.655	-1.672	-1.690	-1.705	-1.718	-1.730	-1.740	-1.750	-1.758	-1.762	-1.768	-1.770	-1.772	-1.770	-1.768	-1.765	-1.758	-1.750	-1.742	-1.730	-1.718	-1.705	-1.688	-1.672	-1.652	-1.632	-1.612	-1.590	-1.565	-1.540	-1.515	-1.490	-1.462	-1.435	-1.408	-1.380	-1.352	-1.325	-1.298	-1.270	-1.242	-1.215	-1.190	-1.165	-1.142	-1.118	-1.098	-1.075	-1.058	-1.040	-1.022	-1.008	-0.995	-0.985	-0.975	-0.968	-0.960	-0.958	-0.955	-0.955	-0.958	-0.960	-0.968	-0.975	-0.985	-0.995	-1.008	-1.022	-1.038	-1.055	-1.072	-1.092	-1.112	-1.135	-1.158	-1.180	-1.202	-1.225	-1.250	-1.272	-1.298	-1.320	-1.345	-1.368	-1.390	-1.412	-1.432	-1.452	-1.470	-1.490	-1.505	-1.520	-1.535	-1.545	-1.555	-1.565	-1.572	-1.575	-1.580	-1.580	-1.580	-1.578	-1.572	-1.565	-1.558	-1.548	-1.535	-1.522	-1.508	-1.492	-1.475	-1.455	-1.435	-1.412	-1.390	-1.368	-1.342	-1.318	-1.292	-1.265	-1.240	-1.212	-1.185	-1.160	-1.132	-1.108	-1.080	-1.055	-1.030	-1.008	-0.985	-0.962	-0.940	-0.920	-0.900	-0.882	-0.868	-0.852	-0.838	-0.828	-0.818	-0.810	-0.802	-0.798	-0.792	-0.792	-0.792	-0.792	-0.795	-0.800	-0.808	-0.815	-0.825	-0.835	-0.848	-0.862	-0.875	-0.892	-0.910	-0.930	-0.948	-0.970	-0.990	-1.012	-1.035	-1.060	-1.085	-1.110	-1.135	-1.162	-1.190	-1.215	-1.242	-1.268	-1.295	-1.320	-1.345	-1.372	-1.398	-1.420	-1.445	-1.468	-1.490	-1.512	-1.532	-1.555	-1.572	-1.592	-1.610	-1.625	-1.640	-1.655	-1.670	-1.682	-1.692	-1.702	-1.712	-1.720	-1.725	-1.730	-1.735	-1.740	-1.740	-1.742	-1.742	-1.742	-1.740	-1.738	-1.732	-1.730	-1.722	-1.718	-1.710	-1.702	-1.695	-1.688	-1.678	-1.668	-1.658	-1.648	-1.638	-1.625	-1.615	-1.602	-1.590	-1.578	-1.568	-1.555	-1.542	-1.530	-1.518	-1.508	-1.495	-1.482	-1.470	-1.460	-1.448	-1.435	-1.425	-1.415	-1.402	-1.392	-1.382	-1.372	-1.362	-1.352	-1.342	-1.332	-1.322	-1.312	-1.302	-1.292	-1.282	-1.272	-1.262	-1.250	-1.240	-1.230	-1.218	-1.208	-1.195	-1.185	-1.175	-1.162	-1.150	-1.140	-1.128	-1.115	-1.102	-1.090	-1.080	-1.068	-1.055	-1.045	-1.032	-1.022	-1.010	-1.000	-0.990	-0.978	-0.968	-0.958	-0.950	-0.940	-0.932	-0.925	-0.918	-0.910	-0.905	-0.898	-0.892	-0.890	-0.888	-0.885	-0.882	-0.880	-0.880	-0.880	-0.880	-0.882	-0.885	-0.888	-0.892	-0.895	-0.900	-0.908	-0.912	-0.918	-0.925	-0.932	-0.940	-0.948	-0.955	-0.962	-0.970	-0.978	-0.985	-0.992	-1.000	-1.008	-1.015	-1.022	-1.028	-1.032	-1.038	-1.042	-1.045	-1.050	-1.050	-1.052	-1.052	-1.050	-1.050	-1.045	-1.042	-1.038	-1.030	-1.022	-1.015	-1.005	-0.995	-0.982	-0.970	-0.955	-0.940	-0.922	-0.905	-0.888	-0.868	-0.848	-0.828	-0.805	-0.780	-0.758	-0.732	-0.708	-0.682	-0.658	-0.630	-0.602	-0.575	-0.550	-0.522	-0.495	-0.468	-0.440	-0.412	-0.388	-0.360	-0.335	-0.310	-0.285	-0.260	-0.235	-0.212	-0.190	-0.170	-0.150	-0.130	-0.110	-0.092	-0.078	-0.060	-0.045	-0.030	-0.018	-0.005	0.005	0.015	0.025	0.035	0.042	0.048	0.055	0.060	0.065	0.068	0.070	0.072	0.075	0.078	0.078	0.080	0.080	0.080	0.082	0.082	0.082	0.082	0.085	0.085	0.085	0.088	0.090	0.092	0.095	0.098	0.100	0.105	0.108	0.112	0.118	0.125	0.130	0.135	0.142	0.150	0.158	0.168	0.175	0.185	0.192	0.202	0.212	0.222	0.232	0.240	0.250	0.260	0.270	0.280	0.288	0.298	0.305	0.312	0.320	0.325	0.332	0.338	0.342	0.348	0.350	0.350	0.352	0.352	0.352	0.352	0.350	0.345	0.340	0.335	0.330	0.322	0.315	0.305	0.295	0.285	0.272	0.260	0.248	0.232	0.218	0.202	0.188	0.172	0.155	0.138	0.122	0.105	0.088	0.068	0.050	0.032	0.015	-0.002	-0.020	-0.035	-0.052	-0.068	-0.085	-0.100	-0.115	-0.128	-0.142	-0.155	-0.168	-0.180	-0.190	-0.200	-0.210	-0.218	-0.225	-0.232	-0.238	-0.242	-0.248	-0.250	-0.252	-0.255	-0.258	-0.258	-0.258	-0.258	-0.255	-0.252	-0.250	-0.248	-0.242	-0.238	-0.232	-0.228	-0.222	-0.215	-0.210	-0.202	-0.195	-0.188	-0.180	-0.170	-0.162	-0.155	-0.145	-0.135	-0.128	-0.118	-0.110	-0.100	-0.090	-0.080	-0.070	-0.060	-0.052	-0.042	-0.032	-0.022	-0.012	-0.005	0.005	0.015	0.022	0.032	0.042	0.050	0.058	0.068	0.075	0.080	0.088	0.095	0.102	0.108	0.115	0.120	0.125	0.130	0.132	0.138	0.140	0.142	0.145	0.148	0.148	0.148	0.148	0.148	0.145	0.142	0.140	0.135	0.130	0.125	0.118	0.110	0.102	0.092	0.082	0.070	0.060	0.045	0.032	0.018	0.002	-0.015	-0.032	-0.050	-0.070	-0.090	-0.110	-0.130	-0.152	-0.175	-0.198	-0.220	-0.245	-0.268	-0.292	-0.318	-0.342	-0.370	-0.395	-0.420	-0.448	-0.472	-0.500	-0.528	-0.552	-0.580	-0.605	-0.630	-0.655	-0.680	-0.705	-0.730	-0.752	-0.775	-0.798	-0.820	-0.842	-0.862	-0.882	-0.900	-0.920	-0.938	-0.952	-0.968	-0.982	-0.998	-1.010	-1.020	-1.032	-1.042	-1.050	-1.058	-1.065	-1.070	-1.075	-1.080	-1.082	-1.085	-1.085	-1.085	-1.085	-1.082	-1.080	-1.075	-1.072	-1.065	-1.060	-1.052	-1.045	-1.040	-1.030	-1.022	-1.012	-1.002	-0.992	-0.982	-0.972	-0.960	-0.950	-0.938	-0.928	-0.915	-0.905	-0.892	-0.882	-0.870	-0.860	-0.850	-0.840	-0.830	-0.822	-0.812	-0.805	-0.798	-0.790	-0.782	-0.778	-0.772	-0.768	-0.762	-0.760	-0.758	-0.755	-0.752	-0.752	-0.752	-0.752	-0.752	-0.755	-0.755	-0.758	-0.760	-0.765	-0.768	-0.772	-0.778	-0.782	-0.788	-0.792	-0.798	-0.802	-0.808	-0.815	-0.820	-0.825	-0.832	-0.838	-0.842	-0.848	-0.852	-0.858	-0.862	-0.865	-0.870	-0.872	-0.875	-0.878	-0.880	-0.880	-0.882	-0.882	-0.882	-0.882	-0.880	-0.880	-0.878	-0.875	-0.872	-0.870	-0.865	-0.860	-0.858	-0.852	-0.848	-0.840	-0.835	-0.830	-0.822	-0.818	-0.810	-0.802	-0.795	-0.788	-0.778	-0.770	-0.760	-0.750	-0.742	-0.732	-0.722	-0.710	-0.700	-0.690	-0.680	-0.668	-0.658	-0.645	-0.632	-0.620	-0.608	-0.592	-0.580	-0.565	-0.550	-0.535	-0.520	-0.502	-0.485	-0.468	-0.450	-0.432	-0.412	-0.392	-0.372	-0.352	-0.330	-0.308	-0.285	-0.262	-0.240	-0.215	-0.192	-0.168	-0.142	-0.118	-0.092	-0.068	-0.040	-0.015	0.012	0.038	0.065	0.090	0.115	0.142	0.168	0.192	0.218	0.240	0.265	0.288	0.310	0.332	0.355	0.375	0.395	0.412	0.432	0.448	0.465	0.480	0.495	0.510	0.522	0.535	0.545	0.555	0.565	0.575	0.582	0.590	0.595	0.600	0.605	0.610	0.612	0.618	0.620	0.620	0.622	0.625	0.625	0.625	0.625	0.625	0.625	0.625	0.625	0.625	0.622	0.622	0.622	0.620	0.620	0.620	0.618	0.618	0.618	0.618	0.615	0.615	0.615	0.615	0.615	0.612	0.612	0.612	0.610	0.608	0.608	0.608	0.605	0.602	0.600	0.598	0.595	0.592	0.588	0.585	0.580	0.575	0.570	0.562	0.558	0.550	0.542	0.535	0.525	0.515	0.505	0.495	0.485	0.472	0.460	0.448	0.432	0.418	0.402	0.388	0.372	0.355	0.338	0.320	0.302	0.285	0.268	0.248	0.230	0.210	0.192	0.172	0.152	0.135	0.115	0.095	0.078	0.058	0.038	0.020	0.002	-0.018	-0.035	-0.052	-0.068	-0.085	-0.100	-0.115	-0.130	-0.145	-0.158	-0.170	-0.182	-0.192	-0.202	-0.212	-0.222	-0.230	-0.238	-0.242	-0.248	-0.252	-0.255	-0.258	-0.260	-0.260	-0.260	-0.260	-0.258	-0.255	-0.250	-0.245	-0.240	-0.232	-0.225	-0.215	-0.205	-0.195	-0.185	-0.172	-0.158	-0.145	-0.130	-0.115	-0.098	-0.082	-0.065	-0.048	-0.028	-0.010	0.010	0.032	0.050	0.070	0.092	0.112	0.135	0.155	0.178	0.198	0.220	0.240	0.260	0.282	0.302	0.320	0.340	0.360	0.378	0.395	0.412	0.430	0.445	0.460	0.475	0.488	0.500	0.512	0.522	0.532	0.542	0.550	0.558	0.562	0.568	0.572	0.575	0.578	0.580	0.580	0.580	0.580	0.578	0.575	0.572	0.570	0.565	0.562	0.558	0.552	0.548	0.540	0.535	0.530	0.525	0.520	0.515	0.510	0.505	0.500	0.498	0.492	0.490	0.488	0.488	0.485	0.485	0.488	0.488	0.490	0.492	0.498	0.502	0.510	0.515	0.522	0.532	0.542	0.552	0.565	0.578	0.592	0.608	0.622	0.638	0.655	0.672	0.692	0.712	0.732	0.752	0.772	0.795	0.818	0.840	0.862	0.885	0.908	0.930	0.952	0.978	1.000	1.022	1.042	1.065	1.088	1.108	1.125	1.145	1.162	1.180	1.198	1.212	1.228	1.240	1.252	1.265	1.275	1.282	1.290	1.295	1.300	1.302	1.302	1.302	1.300	1.298	1.292	1.285	1.275	1.265	1.255	1.242	1.228	1.210	1.192	1.175	1.152	1.130	1.108	1.082	1.058	1.030	1.002	0.972	0.942	0.912	0.880	0.848	0.815	0.780	0.745	0.710	0.675	0.640	0.602	0.568	0.530	0.492	0.458	0.420	0.385	0.350	0.312	0.278	0.242	0.208	0.175	0.140	0.108	0.078	0.045	0.015	-0.012	-0.042	-0.070	-0.095	-0.122	-0.145	-0.170	-0.192	-0.212	-0.232	-0.252	-0.270	-0.285	-0.302	-0.318	-0.330	-0.342	-0.352	-0.362	-0.372	-0.380	-0.385	-0.392	-0.398	-0.400	-0.402	-0.405	-0.405	-0.405	-0.405	-0.402	-0.398	-0.395	-0.390	-0.382	-0.375	-0.368	-0.360	-0.352	-0.340	-0.330	-0.320	-0.308	-0.292	-0.280	-0.265	-0.250	-0.235	-0.220	-0.202	-0.185	-0.170	-0.152	-0.135	-0.115	-0.098	-0.080	-0.062	-0.042	-0.025	-0.005	0.012	0.032	0.052	0.070	0.088	0.105	0.122	0.140	0.155	0.172	0.188	0.202	0.218	0.230	0.242	0.255	0.268	0.278	0.285	0.295	0.302	0.308	0.315	0.318	0.322	0.325	0.325	0.325	0.325	0.322	0.320	0.315	0.310	0.305	0.298	0.290	0.280	0.270	0.260	0.248	0.235	0.222	0.208	0.192	0.178	0.162	0.148	0.130	0.112	0.095	0.078	0.060	0.042	0.025	0.008	-0.010	-0.028	-0.045	-0.062	-0.078	-0.092	-0.110	-0.122	-0.138	-0.150	-0.162	-0.175	-0.185	-0.195	-0.205	-0.212	-0.220	-0.228	-0.232	-0.235	-0.240	-0.240	-0.242	-0.240	-0.240	-0.238	-0.235	-0.230	-0.222	-0.218	-0.208	-0.200	-0.190	-0.180	-0.168	-0.155	-0.142	-0.130	-0.115	-0.100	-0.085	-0.070	-0.055	-0.038	-0.022	-0.005	0.010	0.028	0.042	0.058	0.075	0.090	0.105	0.118	0.132	0.145	0.155	0.168	0.178	0.185	0.192	0.200	0.208	0.210	0.212	0.215	0.218	0.215	0.212	0.210	0.205	0.200	0.192	0.185	0.175	0.162	0.152	0.138	0.125	0.108	0.092	0.075	0.058	0.038	0.020	0.000	-0.022	-0.042	-0.065	-0.085	-0.108	-0.130	-0.152	-0.175	-0.198	-0.220	-0.240	-0.262	-0.285	-0.305	-0.325	-0.345	-0.365	-0.385	-0.402	-0.420	-0.438	-0.455	-0.470	-0.485	-0.500	-0.515	-0.528	-0.540	-0.552	-0.565	-0.575	-0.585	-0.595	-0.605	-0.615	-0.625	-0.632	-0.640	-0.650	-0.658	-0.665	-0.672	-0.682	-0.690	-0.700	-0.710	-0.718	-0.728	-0.738	-0.748	-0.760	-0.770	-0.782	-0.792	-0.805	-0.820	-0.832	-0.848	-0.860	-0.875	-0.892	-0.908	-0.922	-0.940	-0.958	-0.975	-0.990	-1.008	-1.025	-1.042	-1.058	-1.075	-1.092	-1.110	-1.125	-1.140	-1.155	-1.170	-1.185	-1.198	-1.210	-1.222	-1.235	-1.245	-1.252	-1.262	-1.270	-1.275	-1.280	-1.285	-1.290	-1.290	-1.292	-1.292	-1.292	-1.290	-1.288	-1.282	-1.278	-1.272	-1.265	-1.258	-1.250	-1.240	-1.230	-1.220	-1.208	-1.198	-1.185	-1.170	-1.158	-1.142	-1.130	-1.115	-1.100	-1.085	-1.072	-1.055	-1.040	-1.028	-1.012	-0.998	-0.982	-0.968	-0.955	-0.940	-0.928	-0.915	-0.902	-0.890	-0.878	-0.868	-0.855	-0.845	-0.835	-0.825	-0.815	-0.808	-0.798	-0.790	-0.782	-0.775	-0.768	-0.762	-0.755	-0.750	-0.742	-0.738	-0.732	-0.730	-0.725	-0.720	-0.718	-0.712	-0.710	-0.708	-0.702	-0.700	-0.698	-0.695	-0.692	-0.692	-0.690	-0.688	-0.688	-0.685	-0.685	-0.685	-0.682	-0.682	-0.682	-0.682	-0.682	-0.685	-0.685	-0.688	-0.690	-0.692	-0.695	-0.698	-0.700	-0.702	-0.708	-0.710	-0.715	-0.720	-0.725	-0.730	-0.738	-0.742	-0.750	-0.758	-0.765	-0.772	-0.780	-0.788	-0.798	-0.805	-0.815	-0.825	-0.835	-0.845	-0.855	-0.865	-0.875	-0.885	-0.895	-0.905	-0.915	-0.922	-0.932	-0.942	-0.950	-0.960	-0.968	-0.975	-0.982	-0.990	-0.995	-1.002	-1.008	-1.010	-1.015	-1.018	-1.018	-1.020	-1.020	-1.020	-1.018	-1.015	-1.012	-1.008	-1.002	-0.998	-0.990	-0.982	-0.975	-0.965	-0.955	-0.945	-0.932	-0.920	-0.908	-0.892	-0.878	-0.862	-0.845	-0.830	-0.812	-0.795	-0.778	-0.760	-0.740	-0.722	-0.705	-0.688	-0.668	-0.650	-0.632	-0.615	-0.598	-0.582	-0.565	-0.550	-0.535	-0.520	-0.507	-0.495	-0.482	-0.470	-0.460	-0.450	-0.442	-0.432	-0.428	-0.420	-0.415	-0.410	-0.408	-0.408	-0.405	-0.405	-0.408	-0.410	-0.412	-0.418	-0.422	-0.428	-0.435	-0.442	-0.450	-0.460	-0.470	-0.480	-0.490	-0.502	-0.515	-0.528	-0.540	-0.552	-0.568	-0.580	-0.595	-0.610	-0.625	-0.640	-0.652	-0.668	-0.682	-0.698	-0.712	-0.728	-0.740	-0.755	-0.768	-0.782	-0.795	-0.808	-0.822	-0.835	-0.848	-0.860	-0.872	-0.885	-0.895	-0.908	-0.920	-0.932	-0.942	-0.952	-0.965	-0.975	-0.985	-0.998	-1.008	-1.018	-1.028	-1.038	-1.048	-1.060	-1.070	-1.080	-1.090	-1.100	-1.110	-1.120	-1.130	-1.140	-1.150	-1.160	-1.170	-1.180	-1.190	-1.200	-1.208	-1.218	-1.228	-1.238	-1.245	-1.255	-1.262	-1.272	-1.280	-1.288	-1.295	-1.302	-1.310	-1.318	-1.322	-1.330	-1.338	-1.342	-1.350	-1.355	-1.360	-1.365	-1.370	-1.375	-1.380	-1.385	-1.390	-1.392	-1.398	-1.402	-1.405	-1.410	-1.415	-1.418	-1.422	-1.425	-1.430	-1.432	-1.438	-1.442	-1.445	-1.450	-1.455	-1.460	-1.465	-1.470	-1.475	-1.480	-1.482	-1.490	-1.495	-1.500	-1.505	-1.510	-1.515	-1.520	-1.525	-1.530	-1.535	-1.542	-1.548	-1.552	-1.558	-1.562	-1.568	-1.572	-1.578	-1.580	-1.585	-1.590	-1.592	-1.598	-1.600	-1.602	-1.605	-1.608	-1.608	-1.610	-1.610	-1.610	-1.612	-1.612	-1.610	-1.610	-1.610	-1.608	-1.605	-1.605	-1.602	-1.600	-1.598	-1.595	-1.592	-1.590	-1.585	-1.582	-1.580	-1.578	-1.572	-1.570	-1.568	-1.565	-1.560	-1.558	-1.555	-1.552	-1.550	-1.550	-1.548	-1.545	-1.542	-1.540	-1.540	-1.538	-1.538	-1.538	-1.535	-1.535	-1.535	-1.535	-1.532	-1.532	-1.532	-1.532	-1.530	-1.530	-1.528	-1.528	-1.525	-1.522	-1.520	-1.515	-1.512	-1.508	-1.505	-1.500	-1.492	-1.488	-1.480	-1.472	-1.465	-1.455	-1.445	-1.435	-1.422	-1.410	-1.398	-1.382	-1.368	-1.352	-1.335	-1.318	-1.300	-1.280	-1.260	-1.240	-1.220	-1.198	-1.175	-1.152	-1.130	-1.108	-1.082	-1.058	-1.032	-1.008	-0.982	-0.958	-0.932	-0.908	-0.882	-0.858	-0.832	-0.810	-0.785	-0.762	-0.738	-0.715	-0.692	-0.672	-0.650	-0.630	-0.610	-0.590	-0.570	-0.552	-0.535	-0.518	-0.502	-0.485	-0.470	-0.455	-0.442	-0.430	-0.415	-0.405	-0.392	-0.382	-0.372	-0.362	-0.352	-0.345	-0.335	-0.328	-0.320	-0.312	-0.305	-0.300	-0.292	-0.288	-0.282	-0.278	-0.272	-0.268	-0.262	-0.260	-0.255	-0.252	-0.248	-0.245	-0.242	-0.240	-0.238	-0.238	-0.235	-0.235	-0.235	-0.235	-0.235	-0.235	-0.238	-0.240	-0.242	-0.245	-0.248	-0.252	-0.258	-0.262	-0.268	-0.275	-0.282	-0.292	-0.302	-0.312	-0.322	-0.335	-0.348	-0.360	-0.375	-0.390	-0.408	-0.425	-0.442	-0.460	-0.480	-0.500	-0.520	-0.542	-0.565	-0.588	-0.610	-0.635	-0.658	-0.682	-0.708	-0.732	-0.758	-0.782	-0.808	-0.832	-0.858	-0.882	-0.908	-0.930	-0.955	-0.978	-1.002	-1.025	-1.045	-1.068	-1.088	-1.108	-1.125	-1.142	-1.160	-1.175	-1.190	-1.202	-1.215	-1.228	-1.238	-1.248	-1.255	-1.262	-1.268	-1.272	-1.278	-1.280	-1.280	-1.282	-1.282	-1.280	-1.278	-1.275	-1.270	-1.265	-1.258	-1.252	-1.245	-1.235	-1.228	-1.220	-1.210	-1.200	-1.190	-1.180	-1.170	-1.160	-1.150	-1.140	-1.130	-1.120	-1.110	-1.100	-1.090	-1.082	-1.072	-1.065	-1.058	-1.050	-1.045	-1.040	-1.035	-1.030	-1.028	-1.025	-1.022	-1.022	-1.022	-1.022	-1.022	-1.025	-1.028	-1.032	-1.038	-1.042	-1.048	-1.055	-1.062	-1.072	-1.082	-1.092	-1.102	-1.115	-1.128	-1.140	-1.155	-1.168	-1.182	-1.198	-1.215	-1.230	-1.248	-1.265	-1.282	-1.300	-1.318	-1.338	-1.355	-1.372	-1.392	-1.410	-1.428	-1.445	-1.462	-1.480	-1.498	-1.515	-1.532	-1.548	-1.562	-1.578	-1.592	-1.605	-1.620	-1.632	-1.642	-1.655	-1.665	-1.672	-1.682	-1.688	-1.695	-1.700	-1.705	-1.708	-1.710	-1.710	-1.710	-1.710	-1.708	-1.705	-1.700	-1.695	-1.688	-1.680	-1.672	-1.662	-1.652	-1.642	-1.630	-1.618	-1.602	-1.590	-1.575	-1.560	-1.542	-1.528	-1.510	-1.492	-1.475	-1.458	-1.440	-1.422	-1.405	-1.388	-1.370	-1.350	-1.332	-1.315	-1.300	-1.282	-1.265	-1.250	-1.235	-1.222	-1.208	-1.195	-1.182	-1.170	-1.160	-1.150	-1.142	-1.132	-1.125	-1.120	-1.115	-1.110	-1.108	-1.105	-1.105	-1.105	-1.105	-1.108	-1.110	-1.112	-1.118	-1.122	-1.128	-1.132	-1.140	-1.148	-1.155	-1.165	-1.172	-1.182	-1.192	-1.202	-1.215	-1.225	-1.238	-1.248	-1.260	-1.272	-1.285	-1.295	-1.308	-1.320	-1.332	-1.342	-1.355	-1.368	-1.378	-1.390	-1.400	-1.412	-1.422	-1.432	-1.442	-1.452	-1.460	-1.470	-1.478	-1.485	-1.492	-1.500	-1.508	-1.515	-1.520	-1.528	-1.532	-1.538	-1.542	-1.548	-1.550	-1.552	-1.558	-1.560	-1.562	-1.565	-1.568	-1.570	-1.570	-1.572	-1.575	-1.575	-1.575	-1.575	-1.578	-1.578	-1.578	-1.578	-1.580	-1.580	-1.582	-1.582	-1.585	-1.585	-1.588	-1.590	-1.590	-1.592	-1.595	-1.598	-1.602	-1.605	-1.610	-1.615	-1.620	-1.625	-1.630	-1.638	-1.642	-1.650	-1.660	-1.668	-1.678	-1.688	-1.698	-1.708	-1.720	-1.732	-1.748	-1.760	-1.775	-1.788	-1.802	-1.818	-1.832	-1.850	-1.865	-1.882	-1.898	-1.915	-1.932	-1.948	-1.965	-1.982	-2.000	-2.018	-2.033	-2.050	-2.068	-2.082	-2.098	-2.115	-2.130	-2.142	-2.158	-2.170	-2.182	-2.195	-2.205	-2.215	-2.225	-2.235	-2.242	-2.248	-2.255	-2.260	-2.262	-2.268	-2.268	-2.270	-2.270	-2.268	-2.265	-2.262	-2.260	-2.255	-2.248	-2.240	-2.232	-2.225	-2.215	-2.202	-2.192	-2.180	-2.168	-2.152	-2.138	-2.122	-2.108	-2.090	-2.072	-2.055	-2.038	-2.018	-1.998	-1.978	-1.958	-1.938	-1.918	-1.898	-1.875	-1.855	-1.832	-1.812	-1.792	-1.770	-1.750	-1.730	-1.710	-1.688	-1.668	-1.648	-1.628	-1.608	-1.590	-1.570	-1.552	-1.535	-1.518	-1.500	-1.482	-1.468	-1.450	-1.435	-1.420	-1.405	-1.390	-1.378	-1.362	-1.350	-1.338	-1.325	-1.315	-1.305	-1.295	-1.285	-1.275	-1.265	-1.258	-1.250	-1.240	-1.232	-1.225	-1.218	-1.212	-1.205	-1.200	-1.192	-1.188	-1.182	-1.178	-1.172	-1.168	-1.162	-1.158	-1.152	-1.150	-1.145	-1.140	-1.138	-1.132	-1.130	-1.125	-1.120	-1.118	-1.112	-1.108	-1.102	-1.100	-1.095	-1.090	-1.085	-1.080	-1.075	-1.070	-1.065	-1.058	-1.052	-1.045	-1.040	-1.035	-1.028	-1.020	-1.015	-1.008	-1.002	-0.995	-0.988	-0.982	-0.975	-0.968	-0.962	-0.955	-0.948	-0.942	-0.938	-0.930	-0.925	-0.920	-0.915	-0.910	-0.905	-0.900	-0.898	-0.895	-0.892	-0.890	-0.888	-0.888	-0.888	-0.888	-0.890	-0.892	-0.895	-0.898	-0.902	-0.908	-0.912	-0.920	-0.928	-0.935	-0.945	-0.955	-0.968	-0.980	-0.992	-1.008	-1.022	-1.038	-1.055	-1.072	-1.092	-1.110	-1.130	-1.152	-1.172	-1.195	-1.220	-1.242	-1.268	-1.292	-1.320	-1.345	-1.372	-1.398	-1.425	-1.452	-1.482	-1.510	-1.538	-1.568	-1.595	-1.622	-1.652	-1.680	-1.710	-1.738	-1.765	-1.792	-1.820	-1.848	-1.872	-1.900	-1.925	-1.950	-1.975	-1.998	-2.020	-2.042	-2.065	-2.088	-2.108	-2.125	-2.145	-2.162	-2.178	-2.192	-2.208	-2.220	-2.232	-2.242	-2.252	-2.262	-2.270	-2.275	-2.280	-2.282	-2.285	-2.285	-2.285	-2.282	-2.280	-2.272	-2.268	-2.260	-2.250	-2.238	-2.225	-2.210	-2.195	-2.178	-2.160	-2.138	-2.118	-2.092	-2.068	-2.042	-2.015	-1.988	-1.958	-1.925	-1.892	-1.860	-1.828	-1.792	-1.758	-1.720	-1.682	-1.645	-1.608	-1.568	-1.530	-1.490	-1.450	-1.412	-1.372	-1.335	-1.298	-1.260	-1.222	-1.188	-1.152	-1.118	-1.085	-1.055	-1.025	-0.995	-0.968	-0.945	-0.920	-0.900	-0.880	-0.865	-0.850	-0.838	-0.828	-0.818	-0.812	-0.810	-0.810	-0.810	-0.815	-0.822	-0.832	-0.842	-0.858	-0.875	-0.892	-0.915	-0.938	-0.965	-0.992	-1.022	-1.055	-1.088	-1.122	-1.160	-1.200	-1.240	-1.280	-1.322	-1.368	-1.410	-1.455	-1.502	-1.548	-1.595	-1.640	-1.688	-1.735	-1.780	-1.825	-1.872	-1.915	-1.960	-2.002	-2.045	-2.085	-2.125	-2.162	-2.198	-2.232	-2.268	-2.298	-2.328	-2.358	-2.382	-2.408	-2.430	-2.450	-2.468	-2.485	-2.500	-2.512	-2.522	-2.532	-2.538	-2.542	-2.548	-2.548	-2.548	-2.548	-2.542	-2.540	-2.532	-2.528	-2.520	-2.510	-2.500	-2.490	-2.478	-2.468	-2.455	-2.442	-2.430	-2.418	-2.402	-2.390	-2.378	-2.368	-2.355	-2.342	-2.332	-2.322	-2.315	-2.305	-2.300	-2.292	-2.288	-2.285	-2.282	-2.280	-2.280	-2.282	-2.285	-2.288	-2.295	-2.300	-2.310	-2.318	-2.330	-2.340	-2.355	-2.368	-2.382	-2.400	-2.418	-2.435	-2.455	-2.475	-2.498	-2.518	-2.540	-2.565	-2.588	-2.612	-2.635	-2.660	-2.685	-2.710	-2.735	-2.760	-2.785	-2.810	-2.835	-2.860	-2.882	-2.908	-2.930	-2.952	-2.972	-2.995	-3.015	-3.035	-3.052	-3.072	-3.090	-3.108	-3.122	-3.138	-3.152	-3.165	-3.178	-3.190	-3.202	-3.212	-3.222	-3.232	-3.242	-3.250	-3.258	-3.265	-3.272	-3.278	-3.282	-3.288	-3.292	-3.298	-3.300	-3.305	-3.310	-3.312	-3.315	-3.320	-3.322	-3.325	-3.330	-3.332	-3.335	-3.340	-3.342	-3.348	-3.352	-3.355	-3.360	-3.365	-3.368	-3.372	-3.378	-3.382	-3.388	-3.392	-3.398	-3.402	-3.408	-3.412	-3.418	-3.422	-3.428	-3.435	-3.440	-3.445	-3.450	-3.455	-3.458	-3.462	-3.468	-3.472	-3.475	-3.480	-3.482	-3.485	-3.488	-3.490	-3.492	-3.492	-3.495	-3.495	-3.495	-3.495	-3.492	-3.492	-3.490	-3.488	-3.485	-3.482	-3.480	-3.475	-3.470	-3.465	-3.460	-3.455	-3.450	-3.442	-3.438	-3.430	-3.422	-3.415	-3.408	-3.400	-3.392	-3.382	-3.375	-3.365	-3.358	-3.348	-3.338	-3.328	-3.318	-3.308	-3.298	-3.288	-3.278	-3.268	-3.258	-3.245	-3.235	-3.225	-3.212	-3.202	-3.190	-3.178	-3.168	-3.155	-3.142	-3.130	-3.120	-3.108	-3.092	-3.080	-3.068	-3.055	-3.042	-3.028	-3.012	-3.000	-2.985	-2.970	-2.955	-2.940	-2.925	-2.908	-2.892	-2.875	-2.860	-2.845	-2.828	-2.812	-2.795	-2.778	-2.762	-2.745	-2.730	-2.712	-2.698	-2.680	-2.665	-2.650	-2.632	-2.618	-2.605	-2.590	-2.575	-2.562	-2.550	-2.538	-2.525	-2.515	-2.505	-2.495	-2.485	-2.478	-2.470	-2.465	-2.460	-2.455	-2.450	-2.445	-2.442	-2.440	-2.440	-2.438	-2.438	-2.440	-2.440	-2.442	-2.445	-2.448	-2.452	-2.455	-2.460	-2.465	-2.470	-2.478	-2.482	-2.490	-2.495	-2.500	-2.508	-2.512	-2.520	-2.525	-2.530	-2.535	-2.540	-2.545	-2.548	-2.552	-2.555	-2.555	-2.558	-2.558	-2.558	-2.558	-2.558	-2.555	-2.550	-2.548	-2.542	-2.538	-2.530	-2.522	-2.515	-2.505	-2.495	-2.485	-2.472	-2.460	-2.448	-2.435	-2.420	-2.402	-2.388	-2.370	-2.352	-2.335	-2.315	-2.295	-2.275	-2.255	-2.232	-2.210	-2.188	-2.165	-2.142	-2.120	-2.098	-2.075	-2.052	-2.027	-2.005	-1.980	-1.958	-1.935	-1.910	-1.888	-1.865	-1.842	-1.820	-1.798	-1.778	-1.758	-1.738	-1.718	-1.698	-1.680	-1.662	-1.645	-1.630	-1.615	-1.600	-1.588	-1.575	-1.562	-1.552	-1.542	-1.535	-1.530	-1.522	-1.520	-1.518	-1.515	-1.515	-1.515	-1.518	-1.520	-1.525	-1.530	-1.538	-1.545	-1.555	-1.565	-1.578	-1.590	-1.602	-1.618	-1.635	-1.650	-1.668	-1.685	-1.705	-1.725	-1.745	-1.765	-1.788	-1.808	-1.830	-1.850	-1.872	-1.895	-1.915	-1.938	-1.958	-1.978	-1.998	-2.018	-2.035	-2.052	-2.070	-2.085	-2.100	-2.115	-2.128	-2.138	-2.148	-2.155	-2.162	-2.168	-2.172	-2.175	-2.175	-2.175	-2.172	-2.168	-2.162	-2.155	-2.145	-2.135	-2.122	-2.108	-2.092	-2.075	-2.055	-2.035	-2.013	-1.990	-1.965	-1.940	-1.912	-1.885	-1.858	-1.828	-1.800	-1.768	-1.738	-1.708	-1.675	-1.642	-1.612	-1.580	-1.550	-1.518	-1.488	-1.458	-1.428	-1.398	-1.370	-1.342	-1.318	-1.290	-1.268	-1.245	-1.222	-1.202	-1.182	-1.168	-1.150	-1.138	-1.125	-1.115	-1.108	-1.100	-1.095	-1.092	-1.092	-1.092	-1.095	-1.100	-1.105	-1.112	-1.120	-1.132	-1.145	-1.158	-1.172	-1.190	-1.208	-1.225	-1.245	-1.265	-1.288	-1.308	-1.332	-1.355	-1.378	-1.402	-1.428	-1.450	-1.475	-1.500	-1.525	-1.548	-1.570	-1.592	-1.615	-1.638	-1.658	-1.675	-1.695	-1.710	-1.728	-1.742	-1.755	-1.765	-1.775	-1.785	-1.792	-1.798	-1.800	-1.802	-1.802	-1.802	-1.798	-1.795	-1.788	-1.780	-1.772	-1.762	-1.750	-1.735	-1.720	-1.705	-1.688	-1.670	-1.650	-1.630	-1.608	-1.585	-1.562	-1.540	-1.515	-1.490	-1.465	-1.440	-1.415	-1.390	-1.368	-1.342	-1.318	-1.295	-1.272	-1.250	-1.228	-1.208	-1.188	-1.170	-1.152	-1.138	-1.122	-1.108	-1.098	-1.085	-1.078	-1.068	-1.062	-1.058	-1.052	-1.050	-1.050	-1.050	-1.052	-1.055	-1.060	-1.068	-1.075	-1.082	-1.095	-1.105	-1.118	-1.130	-1.145	-1.160	-1.175	-1.192	-1.210	-1.228	-1.245	-1.262	-1.280	-1.300	-1.318	-1.335	-1.355	-1.372	-1.390	-1.408	-1.425	-1.442	-1.460	-1.475	-1.490	-1.505	-1.518	-1.530	-1.542	-1.552	-1.562	-1.572	-1.580	-1.585	-1.590	-1.595	-1.598	-1.600	-1.600	-1.600	-1.598	-1.595	-1.592	-1.588	-1.582	-1.575	-1.568	-1.558	-1.550	-1.538	-1.528	-1.515	-1.502	-1.490	-1.478	-1.462	-1.448	-1.432	-1.418	-1.402	-1.385	-1.370	-1.352	-1.338	-1.322	-1.305	-1.290	-1.275	-1.260	-1.245	-1.232	-1.218	-1.205	-1.192	-1.182	-1.172	-1.162	-1.152	-1.145	-1.138	-1.132	-1.128	-1.122	-1.120	-1.118	-1.118	-1.115	-1.118	-1.118	-1.120	-1.125	-1.130	-1.135	-1.142	-1.150	-1.158	-1.168	-1.175	-1.188	-1.198	-1.208	-1.220	-1.232	-1.248	-1.260	-1.275	-1.290	-1.302	-1.318	-1.332	-1.348	-1.362	-1.375	-1.390	-1.402	-1.418	-1.430	-1.442	-1.455	-1.468	-1.478	-1.488	-1.498	-1.508	-1.515	-1.522	-1.530	-1.538	-1.542	-1.548	-1.552	-1.555	-1.558	-1.560	-1.562	-1.562	-1.562	-1.562	-1.562	-1.562	-1.560	-1.558	-1.555	-1.552	-1.550	-1.545	-1.542	-1.540	-1.535	-1.530	-1.528	-1.525	-1.520	-1.518	-1.512	-1.510	-1.508	-1.505	-1.502	-1.500	-1.498	-1.495	-1.492	-1.492	-1.492	-1.490	-1.490	-1.490	-1.490	-1.490	-1.492	-1.492	-1.492	-1.495	-1.495	-1.498	-1.498	-1.498	-1.500	-1.502	-1.502	-1.502	-1.502	-1.502	-1.502	-1.502	-1.500	-1.498	-1.495	-1.492	-1.490	-1.485	-1.480	-1.475	-1.470	-1.462	-1.455	-1.448	-1.440	-1.430	-1.420	-1.410	-1.400	-1.390	-1.378	-1.368	-1.355	-1.342	-1.330	-1.318	-1.305	-1.292	-1.282	-1.270	-1.258	-1.245	-1.232	-1.222	-1.212	-1.200	-1.192	-1.182	-1.175	-1.168	-1.160	-1.152	-1.148	-1.145	-1.140	-1.138	-1.138	-1.135	-1.135	-1.138	-1.138	-1.142	-1.145	-1.150	-1.155	-1.160	-1.165	-1.172	-1.180	-1.188	-1.198	-1.205	-1.215	-1.222	-1.232	-1.242	-1.250	-1.260	-1.268	-1.278	-1.285	-1.292	-1.298	-1.305	-1.310	-1.315	-1.318	-1.320	-1.320	-1.320	-1.320	-1.318	-1.312	-1.308	-1.302	-1.292	-1.285	-1.272	-1.260	-1.248	-1.230	-1.212	-1.195	-1.175	-1.152	-1.130	-1.105	-1.080	-1.055	-1.028	-0.998	-0.968	-0.938	-0.908	-0.875	-0.842	-0.808	-0.775	-0.740	-0.708	-0.672	-0.638	-0.605	-0.572	-0.538	-0.505	-0.472	-0.442	-0.410	-0.380	-0.352	-0.322	-0.298	-0.270	-0.245	-0.222	-0.200	-0.178	-0.160	-0.140	-0.122	-0.108	-0.095	-0.082	-0.070	-0.060	-0.052	-0.045	-0.038	-0.032	-0.030	-0.025	-0.025	-0.022	-0.022	-0.025	-0.028	-0.030	-0.032	-0.035	-0.040	-0.042	-0.048	-0.052	-0.058	-0.060	-0.065	-0.068	-0.072	-0.075	-0.078	-0.080	-0.082	-0.082	-0.082	-0.082	-0.080	-0.078	-0.075	-0.072	-0.068	-0.062	-0.058	-0.050	-0.042	-0.035	-0.025	-0.018	-0.008	0.002	0.015	0.025	0.038	0.050	0.062	0.075	0.088	0.100	0.112	0.125	0.138	0.150	0.162	0.175	0.185	0.195	0.205	0.212	0.222	0.230	0.238	0.242	0.248	0.250	0.252	0.255	0.255	0.255	0.255	0.252	0.248	0.242	0.238	0.230	0.222	0.215	0.205	0.192	0.182	0.170	0.155	0.140	0.125	0.110	0.092	0.078	0.060	0.042	0.022	0.005	-0.015	-0.032	-0.052	-0.072	-0.090	-0.110	-0.130	-0.148	-0.165	-0.185	-0.202	-0.218	-0.235	-0.252	-0.268	-0.282	-0.298	-0.312	-0.325	-0.338	-0.350	-0.360	-0.370	-0.380	-0.388	-0.395	-0.402	-0.408	-0.412	-0.418	-0.420	-0.425	-0.425	-0.428	-0.428	-0.428	-0.425	-0.422	-0.420	-0.418	-0.412	-0.410	-0.402	-0.398	-0.390	-0.385	-0.378	-0.368	-0.360	-0.350	-0.342	-0.332	-0.322	-0.312	-0.300	-0.290	-0.280	-0.268	-0.258	-0.245	-0.235	-0.222	-0.210	-0.198	-0.188	-0.175	-0.162	-0.150	-0.140	-0.128	-0.115	-0.102	-0.092	-0.080	-0.070	-0.060	-0.050	-0.040	-0.030	-0.022	-0.012	-0.005	0.002	0.010	0.018	0.025	0.032	0.038	0.042	0.050	0.052	0.058	0.060	0.062	0.065	0.065	0.068	0.068	0.065	0.062	0.060	0.058	0.055	0.048	0.042	0.035	0.028	0.018	0.008	-0.002	-0.015	-0.028	-0.040	-0.055	-0.070	-0.085	-0.102	-0.120	-0.140	-0.158	-0.178	-0.200	-0.222	-0.245	-0.268	-0.292	-0.315	-0.342	-0.368	-0.395	-0.422	-0.450	-0.478	-0.505	-0.535	-0.562	-0.592	-0.620	-0.650	-0.680	-0.708	-0.738	-0.765	-0.795	-0.822	-0.850	-0.878	-0.905	-0.930	-0.955	-0.980	-1.005	-1.028	-1.050	-1.072	-1.092	-1.112	-1.130	-1.148	-1.165	-1.180	-1.195	-1.208	-1.220	-1.230	-1.240	-1.248	-1.255	-1.260	-1.265	-1.268	-1.270	-1.272	-1.272	-1.270	-1.270	-1.265	-1.262	-1.258	-1.250	-1.245	-1.238	-1.230	-1.220	-1.212	-1.202	-1.192	-1.180	-1.170	-1.160	-1.148	-1.135	-1.125	-1.112	-1.102	-1.090	-1.078	-1.068	-1.058	-1.045	-1.035	-1.025	-1.015	-1.005	-0.998	-0.990	-0.980	-0.972	-0.968	-0.962	-0.958	-0.952	-0.948	-0.945	-0.942	-0.940	-0.938	-0.935	-0.935	-0.935	-0.935	-0.935	-0.935	-0.938	-0.940	-0.940	-0.942	-0.945	-0.948	-0.950	-0.952	-0.955	-0.958	-0.962	-0.965	-0.968	-0.970	-0.972	-0.975	-0.978	-0.980	-0.982	-0.982	-0.985	-0.985	-0.985	-0.985	-0.985	-0.985	-0.985	-0.982	-0.982	-0.980	-0.978	-0.975	-0.972	-0.970	-0.965	-0.960	-0.958	-0.952	-0.948	-0.942	-0.938	-0.932	-0.928	-0.920	-0.915	-0.908	-0.902	-0.895	-0.888	-0.880	-0.872	-0.865	-0.858	-0.850	-0.842	-0.832	-0.825	-0.815	-0.805	-0.795	-0.785	-0.775	-0.765	-0.755	-0.745	-0.732	-0.720	-0.708	-0.695	-0.682	-0.668	-0.655	-0.640	-0.622	-0.608	-0.590	-0.575	-0.555	-0.538	-0.520	-0.500	-0.480	-0.460	-0.438	-0.418	-0.395	-0.372	-0.348	-0.325	-0.302	-0.278	-0.255	-0.230	-0.205	-0.180	-0.155	-0.130	-0.108	-0.082	-0.058	-0.032	-0.008	0.015	0.038	0.060	0.082	0.105	0.125	0.145	0.165	0.182	0.200	0.218	0.232	0.248	0.262	0.275	0.288	0.298	0.308	0.318	0.325	0.332	0.338	0.342	0.348	0.350	0.352	0.355	0.355	0.355	0.355	0.355	0.352	0.350	0.348	0.345	0.342	0.338	0.335	0.330	0.325	0.322	0.318	0.312	0.308	0.305	0.300	0.295	0.290	0.288	0.282	0.280	0.278	0.272	0.270	0.268	0.265	0.262	0.260	0.258	0.258	0.255	0.252	0.252	0.250	0.248	0.245	0.245	0.242	0.240	0.238	0.235	0.230	0.228	0.222	0.218	0.212	0.208	0.202	0.195	0.188	0.180	0.172	0.165	0.155	0.145	0.132	0.122	0.110	0.098	0.085	0.070	0.055	0.040	0.025	0.008	-0.010	-0.028	-0.045	-0.062	-0.080	-0.100	-0.118	-0.138	-0.158	-0.178	-0.195	-0.215	-0.235	-0.255	-0.275	-0.292	-0.312	-0.330	-0.350	-0.368	-0.385	-0.402	-0.420	-0.435	-0.452	-0.468	-0.482	-0.495	-0.510	-0.522	-0.532	-0.542	-0.552	-0.562	-0.570	-0.578	-0.585	-0.590	-0.592	-0.598	-0.600	-0.602	-0.602	-0.602	-0.600	-0.600	-0.595	-0.592	-0.585	-0.580	-0.572	-0.565	-0.555	-0.545	-0.532	-0.520	-0.507	-0.492	-0.480	-0.462	-0.448	-0.430	-0.412	-0.392	-0.372	-0.352	-0.332	-0.312	-0.290	-0.268	-0.245	-0.222	-0.198	-0.175	-0.152	-0.130	-0.108	-0.082	-0.060	-0.038	-0.015	0.008	0.028	0.050	0.070	0.090	0.110	0.130	0.148	0.162	0.180	0.195	0.210	0.222	0.235	0.248	0.258	0.265	0.275	0.282	0.288	0.292	0.295	0.298	0.300	0.300	0.298	0.298	0.295	0.290	0.288	0.280	0.275	0.268	0.262	0.255	0.245	0.238	0.228	0.220	0.210	0.202	0.192	0.182	0.175	0.168	0.160	0.152	0.145	0.138	0.132	0.128	0.125	0.120	0.120	0.118	0.118	0.120	0.120	0.125	0.128	0.135	0.140	0.150	0.158	0.168	0.180	0.192	0.208	0.222	0.238	0.255	0.272	0.292	0.312	0.332	0.355	0.378	0.402	0.425	0.450	0.475	0.500	0.528	0.555	0.580	0.608	0.635	0.660	0.688	0.715	0.740	0.768	0.792	0.818	0.842	0.865	0.888	0.910	0.930	0.952	0.970	0.990	1.008	1.022	1.038	1.050	1.062	1.075	1.082	1.092	1.098	1.102	1.105	1.108	1.108	1.108	1.102	1.098	1.092	1.085	1.075	1.062	1.050	1.035	1.020	1.002	0.982	0.962	0.940	0.918	0.892	0.868	0.840	0.812	0.782	0.752	0.720	0.688	0.655	0.622	0.588	0.552	0.518	0.480	0.445	0.408	0.370	0.335	0.298	0.260	0.222	0.188	0.150	0.115	0.078	0.042	0.008	-0.028	-0.060	-0.092	-0.125	-0.158	-0.188	-0.218	-0.245	-0.272	-0.298	-0.322	-0.348	-0.370	-0.392	-0.412	-0.432	-0.450	-0.468	-0.482	-0.498	-0.512	-0.522	-0.532	-0.542	-0.552	-0.558	-0.565	-0.570	-0.572	-0.575	-0.575	-0.578	-0.575	-0.572	-0.570	-0.568	-0.562	-0.555	-0.548	-0.540	-0.532	-0.522	-0.510	-0.500	-0.488	-0.475	-0.462	-0.448	-0.432	-0.418	-0.402	-0.385	-0.368	-0.350	-0.332	-0.315	-0.295	-0.278	-0.258	-0.240	-0.220	-0.200	-0.180	-0.162	-0.142	-0.122	-0.105	-0.085	-0.065	-0.048	-0.030	-0.012	0.005	0.022	0.040	0.055	0.070	0.085	0.100	0.112	0.125	0.138	0.148	0.158	0.168	0.175	0.182	0.190	0.195	0.200	0.202	0.205	0.208	0.208	0.208	0.205	0.202	0.200	0.195	0.190	0.182	0.175	0.168	0.158	0.148	0.138	0.125	0.115	0.102	0.088	0.075	0.060	0.048	0.032	0.018	0.002	-0.012	-0.030	-0.045	-0.060	-0.075	-0.088	-0.102	-0.115	-0.130	-0.142	-0.152	-0.165	-0.175	-0.185	-0.192	-0.202	-0.208	-0.215	-0.218	-0.222	-0.225	-0.228	-0.228	-0.228	-0.225	-0.220	-0.215	-0.210	-0.202	-0.192	-0.182	-0.172	-0.160	-0.148	-0.132	-0.118	-0.100	-0.082	-0.065	-0.045	-0.025	-0.005	0.018	0.040	0.062	0.085	0.108	0.132	0.155	0.180	0.202	0.228	0.250	0.272	0.298	0.320	0.342	0.362	0.382	0.402	0.422	0.440	0.455	0.472	0.488	0.500	0.512	0.522	0.532	0.540	0.548	0.552	0.558	0.558	0.560	0.560	0.558	0.555	0.550	0.542	0.535	0.528	0.518	0.507	0.495	0.482	0.468	0.452	0.435	0.420	0.402	0.382	0.365	0.345	0.325	0.305	0.285	0.262	0.242	0.222	0.200	0.180	0.160	0.138	0.118	0.098	0.078	0.058	0.038	0.020	0.002	-0.015	-0.032	-0.050	-0.065	-0.080	-0.095	-0.110	-0.122	-0.135	-0.150	-0.160	-0.172	-0.185	-0.195	-0.205	-0.215	-0.225	-0.235	-0.245	-0.252	-0.262	-0.270	-0.280	-0.288	-0.298	-0.308	-0.315	-0.325	-0.335	-0.345	-0.355	-0.365	-0.375	-0.388	-0.398	-0.410	-0.422	-0.435	-0.448	-0.462	-0.475	-0.490	-0.505	-0.522	-0.538	-0.555	-0.570	-0.588	-0.605	-0.622	-0.640	-0.658	-0.675	-0.692	-0.712	-0.730	-0.748	-0.765	-0.782	-0.800	-0.818	-0.835	-0.852	-0.868	-0.882	-0.900	-0.915	-0.930	-0.942	-0.955	-0.970	-0.982	-0.992	-1.005	-1.015	-1.025	-1.032	-1.042	-1.050	-1.055	-1.062	-1.068	-1.072	-1.078	-1.080	-1.082	-1.085	-1.088	-1.088	-1.088	-1.088	-1.088	-1.088	-1.085	-1.082	-1.080	-1.078	-1.075	-1.072	-1.068	-1.062	-1.060	-1.055	-1.050	-1.045	-1.042	-1.038	-1.032	-1.028	-1.022	-1.018	-1.012	-1.010	-1.005	-1.000	-0.998	-0.992	-0.990	-0.985	-0.982	-0.980	-0.978	-0.975	-0.972	-0.972	-0.970	-0.968	-0.968	-0.968	-0.968	-0.970	-0.970	-0.972	-0.972	-0.975	-0.978	-0.982	-0.985	-0.990	-0.995	-1.000	-1.005	-1.012	-1.020	-1.028	-1.035	-1.042	-1.052	-1.062	-1.072	-1.082	-1.095	-1.105	-1.118	-1.130	-1.142	-1.155	-1.170	-1.185	-1.200	-1.215	-1.230	-1.248	-1.262	-1.278	-1.295	-1.312	-1.330	-1.345	-1.362	-1.380	-1.398	-1.412	-1.430	-1.448	-1.462	-1.480	-1.495	-1.512	-1.528	-1.542	-1.558	-1.570	-1.582	-1.595	-1.608	-1.620	-1.630	-1.640	-1.648	-1.655	-1.662	-1.670	-1.675	-1.680	-1.682	-1.685	-1.688	-1.688	-1.685	-1.685	-1.682	-1.678	-1.672	-1.668	-1.660	-1.652	-1.642	-1.632	-1.622	-1.610	-1.598	-1.585	-1.570	-1.555	-1.540	-1.525	-1.508	-1.490	-1.472	-1.455	-1.438	-1.418	-1.400	-1.380	-1.360	-1.340	-1.322	-1.302	-1.282	-1.265	-1.245	-1.228	-1.210	-1.192	-1.175	-1.160	-1.142	-1.128	-1.115	-1.100	-1.088	-1.075	-1.065	-1.055	-1.045	-1.035	-1.028	-1.022	-1.015	-1.010	-1.008	-1.005	-1.002	-1.000	-1.000	-1.000	-1.002	-1.002	-1.005	-1.010	-1.015	-1.020	-1.025	-1.032	-1.038	-1.045	-1.052	-1.062	-1.070	-1.080	-1.090	-1.100	-1.110	-1.120	-1.130	-1.140	-1.150	-1.160	-1.170	-1.180	-1.190	-1.200	-1.210	-1.220	-1.230	-1.240	-1.248	-1.258	-1.265	-1.275	-1.282	-1.290	-1.298	-1.305	-1.312	-1.318	-1.325	-1.330	-1.338	-1.342	-1.348	-1.352	-1.360	-1.365	-1.370	-1.375	-1.380	-1.385	-1.390	-1.392	-1.398	-1.402	-1.408	-1.412	-1.418	-1.422	-1.428	-1.432	-1.438	-1.442	-1.448	-1.452	-1.458	-1.462	-1.468	-1.472	-1.478	-1.482	-1.488	-1.492	-1.498	-1.502	-1.508	-1.512	-1.518	-1.520	-1.525	-1.530	-1.535	-1.538	-1.542	-1.545	-1.550	-1.552	-1.555	-1.558	-1.560	-1.560	-1.562	-1.565	-1.568	-1.568	-1.570	-1.570	-1.572	-1.572	-1.575	-1.575	-1.578	-1.578	-1.578	-1.580	-1.580	-1.580	-1.582	-1.585	-1.588	-1.588	-1.590	-1.592	-1.595	-1.598	-1.602	-1.605	-1.610	-1.615	-1.620	-1.625	-1.630	-1.638	-1.642	-1.650	-1.655	-1.662	-1.670	-1.678	-1.685	-1.695	-1.702	-1.710	-1.720	-1.728	-1.735	-1.745	-1.752	-1.760	-1.770	-1.778	-1.785	-1.792	-1.800	-1.808	-1.815	-1.820	-1.828	-1.832	-1.838	-1.840	-1.845	-1.848	-1.850	-1.852	-1.852	-1.852	-1.852	-1.852	-1.852	-1.850	-1.848	-1.845	-1.842	-1.838	-1.835	-1.830	-1.825	-1.820	-1.815	-1.810	-1.802	-1.798	-1.792	-1.785	-1.778	-1.772	-1.765	-1.760	-1.752	-1.748	-1.742	-1.735	-1.730	-1.725	-1.720	-1.715	-1.712	-1.708	-1.702	-1.700	-1.695	-1.692	-1.690	-1.685	-1.682	-1.680	-1.678	-1.678	-1.675	-1.672	-1.670	-1.668	-1.665	-1.662	-1.660	-1.655	-1.652	-1.648	-1.645	-1.640	-1.635	-1.630	-1.625	-1.618	-1.610	-1.602	-1.595	-1.585	-1.575	-1.565	-1.555	-1.542	-1.530	-1.515	-1.500	-1.485	-1.470	-1.452	-1.435	-1.418	-1.400	-1.380	-1.360	-1.340	-1.318	-1.298	-1.275	-1.255	-1.232	-1.210	-1.188	-1.165	-1.142	-1.120	-1.098	-1.078	-1.055	-1.032	-1.012	-0.992	-0.972	-0.952	-0.935	-0.918	-0.900	-0.882	-0.868	-0.852	-0.838	-0.822	-0.810	-0.800	-0.788	-0.778	-0.768	-0.760	-0.752	-0.745	-0.738	-0.732	-0.728	-0.722	-0.718	-0.715	-0.712	-0.710	-0.708	-0.708	-0.705	-0.705	-0.705	-0.705	-0.702	-0.702	-0.702	-0.702	-0.702	-0.702	-0.702	-0.702	-0.702	-0.702	-0.702	-0.700	-0.700	-0.700	-0.698	-0.695	-0.695	-0.692	-0.692	-0.690	-0.688	-0.688	-0.685	-0.682	-0.682	-0.680	-0.678	-0.678	-0.678	-0.675	-0.675	-0.675	-0.675	-0.675	-0.678	-0.680	-0.682	-0.685	-0.690	-0.695	-0.700	-0.705	-0.712	-0.720	-0.730	-0.740	-0.750	-0.762	-0.772	-0.788	-0.800	-0.815	-0.832	-0.848	-0.865	-0.882	-0.900	-0.920	-0.940	-0.960	-0.980	-1.000	-1.020	-1.042	-1.062	-1.085	-1.105	-1.128	-1.148	-1.168	-1.190	-1.210	-1.228	-1.248	-1.268	-1.285	-1.300	-1.318	-1.332	-1.348	-1.360	-1.372	-1.385	-1.395	-1.405	-1.412	-1.420	-1.425	-1.430	-1.435	-1.438	-1.440	-1.440	-1.440	-1.440	-1.438	-1.432	-1.430	-1.425	-1.418	-1.410	-1.402	-1.395	-1.385	-1.375	-1.365	-1.355	-1.342	-1.332	-1.322	-1.310	-1.298	-1.285	-1.275	-1.262	-1.250	-1.240	-1.228	-1.218	-1.205	-1.195	-1.185	-1.175	-1.168	-1.158	-1.150	-1.142	-1.138	-1.132	-1.128	-1.122	-1.118	-1.115	-1.112	-1.110	-1.110	-1.110	-1.110	-1.110	-1.112	-1.115	-1.120	-1.122	-1.128	-1.132	-1.140	-1.145	-1.152	-1.160	-1.170	-1.178	-1.188	-1.198	-1.208	-1.220	-1.230	-1.242	-1.255	-1.268	-1.280	-1.292	-1.308	-1.320	-1.335	-1.348	-1.360	-1.375	-1.390	-1.402	-1.418	-1.430	-1.445	-1.458	-1.470	-1.485	-1.498	-1.510	-1.522	-1.532	-1.545	-1.555	-1.565	-1.575	-1.585	-1.592	-1.602	-1.610	-1.615	-1.622	-1.628	-1.632	-1.638	-1.640	-1.642	-1.645	-1.645	-1.645	-1.645	-1.642	-1.640	-1.638	-1.635	-1.630	-1.625	-1.620	-1.615	-1.610	-1.602	-1.595	-1.588	-1.578	-1.570	-1.560	-1.552	-1.542	-1.532	-1.525	-1.515	-1.505	-1.495	-1.485	-1.478	-1.468	-1.458	-1.450	-1.442	-1.435	-1.428	-1.420	-1.412	-1.408	-1.400	-1.398	-1.392	-1.388	-1.385	-1.382	-1.380	-1.378	-1.378	-1.378	-1.378	-1.378	-1.380	-1.382	-1.385	-1.388	-1.392	-1.395	-1.400	-1.405	-1.410	-1.415	-1.422	-1.428	-1.435	-1.440	-1.448	-1.452	-1.460	-1.468	-1.475	-1.482	-1.490	-1.495	-1.502	-1.510	-1.518	-1.522	-1.530	-1.538	-1.542	-1.550	-1.555	-1.562	-1.568	-1.572	-1.580	-1.585	-1.592	-1.598	-1.602	-1.610	-1.615	-1.620	-1.628	-1.632	-1.638	-1.645	-1.650	-1.658	-1.662	-1.670	-1.675	-1.682	-1.688	-1.695	-1.700	-1.708	-1.715	-1.720	-1.728	-1.735	-1.742	-1.750	-1.758	-1.765	-1.772	-1.782	-1.790	-1.798	-1.805	-1.815	-1.822	-1.832	-1.840	-1.848	-1.858	-1.868	-1.878	-1.888	-1.898	-1.908	-1.915	-1.928	-1.938	-1.948	-1.958	-1.968	-1.978	-1.988	-2.000	-2.010	-2.020	-2.033	-2.042	-2.055	-2.065	-2.078	-2.090	-2.102	-2.115	-2.125	-2.138	-2.152	-2.165	-2.178	-2.192	-2.205	-2.218	-2.230	-2.245	-2.258	-2.272	-2.285	-2.300	-2.312	-2.325	-2.340	-2.352	-2.365	-2.378	-2.392	-2.405	-2.415	-2.428	-2.440	-2.452	-2.462	-2.472	-2.485	-2.495	-2.502	-2.512	-2.520	-2.528	-2.535	-2.540	-2.548	-2.552	-2.558	-2.560	-2.562	-2.565	-2.568	-2.568	-2.568	-2.568	-2.565	-2.562	-2.560	-2.555	-2.550	-2.545	-2.538	-2.530	-2.522	-2.512	-2.502	-2.492	-2.480	-2.468	-2.452	-2.438	-2.422	-2.408	-2.390	-2.372	-2.355	-2.335	-2.315	-2.292	-2.272	-2.250	-2.228	-2.205	-2.180	-2.155	-2.130	-2.105	-2.080	-2.055	-2.027	-2.002	-1.975	-1.948	-1.920	-1.892	-1.865	-1.838	-1.808	-1.780	-1.752	-1.725	-1.698	-1.670	-1.645	-1.618	-1.590	-1.565	-1.540	-1.515	-1.490	-1.465	-1.442	-1.420	-1.395	-1.375	-1.352	-1.332	-1.312	-1.295	-1.275	-1.258	-1.242	-1.225	-1.210	-1.198	-1.182	-1.170	-1.158	-1.145	-1.135	-1.125	-1.115	-1.105	-1.098	-1.088	-1.080	-1.075	-1.068	-1.062	-1.055	-1.050	-1.045	-1.042	-1.038	-1.032	-1.030	-1.025	-1.022	-1.018	-1.015	-1.010	-1.008	-1.002	-0.998	-0.995	-0.990	-0.985	-0.980	-0.975	-0.970	-0.968	-0.960	-0.955	-0.950	-0.945	-0.938	-0.932	-0.928	-0.920	-0.915	-0.910	-0.902	-0.898	-0.892	-0.885	-0.880	-0.875	-0.870	-0.868	-0.862	-0.860	-0.858	-0.855	-0.852	-0.850	-0.850	-0.850	-0.850	-0.852	-0.855	-0.858	-0.862	-0.868	-0.875	-0.880	-0.888	-0.898	-0.908	-0.918	-0.928	-0.940	-0.952	-0.968	-0.982	-1.000	-1.018	-1.035	-1.052	-1.072	-1.092	-1.112	-1.135	-1.158	-1.180	-1.205	-1.228	-1.252	-1.278	-1.302	-1.328	-1.352	-1.380	-1.408	-1.432	-1.460	-1.488	-1.512	-1.540	-1.568	-1.595	-1.620	-1.648	-1.675	-1.700	-1.728	-1.752	-1.778	-1.802	-1.830	-1.855	-1.880	-1.902	-1.928	-1.952	-1.975	-1.998	-2.022	-2.042	-2.065	-2.088	-2.110	-2.130	-2.152	-2.172	-2.192	-2.212	-2.232	-2.252	-2.270	-2.288	-2.305	-2.322	-2.338	-2.352	-2.368	-2.382	-2.395	-2.408	-2.420	-2.432	-2.440	-2.450	-2.458	-2.465	-2.470	-2.475	-2.478	-2.480	-2.480	-2.478	-2.475	-2.470	-2.465	-2.458	-2.450	-2.438	-2.428	-2.412	-2.398	-2.380	-2.360	-2.340	-2.318	-2.292	-2.268	-2.240	-2.210	-2.180	-2.150	-2.118	-2.082	-2.047	-2.013	-1.975	-1.938	-1.898	-1.858	-1.820	-1.780	-1.738	-1.698	-1.658	-1.618	-1.580	-1.540	-1.502	-1.465	-1.428	-1.392	-1.358	-1.325	-1.295	-1.265	-1.238	-1.210	-1.188	-1.165	-1.145	-1.128	-1.112	-1.100	-1.090	-1.082	-1.078	-1.075	-1.075	-1.078	-1.082	-1.090	-1.100	-1.115	-1.130	-1.148	-1.168	-1.190	-1.215	-1.242	-1.270	-1.300	-1.332	-1.368	-1.402	-1.440	-1.480	-1.520	-1.560	-1.602	-1.645	-1.688	-1.730	-1.772	-1.818	-1.860	-1.905	-1.948	-1.990	-2.030	-2.072	-2.112	-2.152	-2.190	-2.228	-2.262	-2.298	-2.330	-2.360	-2.390	-2.418	-2.442	-2.465	-2.488	-2.508	-2.525	-2.540	-2.552	-2.565	-2.572	-2.580	-2.588	-2.590	-2.590	-2.590	-2.588	-2.585	-2.578	-2.570	-2.562	-2.550	-2.540	-2.525	-2.512	-2.498	-2.482	-2.465	-2.448	-2.430	-2.410	-2.390	-2.372	-2.352	-2.332	-2.312	-2.295	-2.275	-2.258	-2.240	-2.225	-2.208	-2.192	-2.180	-2.168	-2.155	-2.145	-2.135	-2.128	-2.120	-2.115	-2.112	-2.110	-2.110	-2.112	-2.115	-2.120	-2.125	-2.132	-2.142	-2.152	-2.165	-2.178	-2.192	-2.208	-2.225	-2.245	-2.262	-2.285	-2.305	-2.328	-2.350	-2.375	-2.400	-2.422	-2.448	-2.475	-2.500	-2.525	-2.550	-2.578	-2.602	-2.628	-2.652	-2.678	-2.702	-2.725	-2.748	-2.770	-2.792	-2.812	-2.832	-2.852	-2.872	-2.890	-2.905	-2.922	-2.938	-2.950	-2.962	-2.975	-2.988	-2.998	-3.005	-3.015	-3.022	-3.030	-3.035	-3.040	-3.045	-3.050	-3.055	-3.058	-3.062	-3.065	-3.068	-3.070	-3.070	-3.072	-3.075	-3.078	-3.080	-3.082	-3.085	-3.088	-3.090	-3.092	-3.095	-3.100	-3.105	-3.110	-3.115	-3.120	-3.125	-3.132	-3.138	-3.145	-3.152	-3.160	-3.170	-3.178	-3.188	-3.198	-3.205	-3.215	-3.228	-3.238	-3.248	-3.258	-3.270	-3.280	-3.290	-3.302	-3.312	-3.322	-3.332	-3.345	-3.355	-3.365	-3.372	-3.382	-3.390	-3.400	-3.405	-3.412	-3.420	-3.425	-3.428	-3.432	-3.435	-3.438	-3.440	-3.440	-3.440	-3.438	-3.438	-3.435	-3.430	-3.425	-3.420	-3.415	-3.408	-3.400	-3.392	-3.382	-3.372	-3.360	-3.350	-3.338	-3.325	-3.310	-3.298	-3.282	-3.268	-3.250	-3.235	-3.218	-3.200	-3.182	-3.165	-3.148	-3.128	-3.110	-3.092	-3.072	-3.052	-3.035	-3.015	-2.995	-2.978	-2.958	-2.940	-2.920	-2.902	-2.885	-2.868	-2.848	-2.830	-2.815	-2.798	-2.780	-2.765	-2.748	-2.732	-2.718	-2.702	-2.690	-2.675	-2.660	-2.648	-2.635	-2.622	-2.610	-2.600	-2.590	-2.580	-2.570	-2.560	-2.550	-2.542	-2.532	-2.525	-2.518	-2.510	-2.505	-2.500	-2.492	-2.488	-2.485	-2.480	-2.478	-2.475	-2.472	-2.470	-2.468	-2.468	-2.468	-2.468	-2.465	-2.468	-2.468	-2.470	-2.472	-2.475	-2.478	-2.480	-2.482	-2.488	-2.492	-2.495	-2.500	-2.505	-2.510	-2.515	-2.520	-2.528	-2.532	-2.540	-2.545	-2.550	-2.558	-2.562	-2.570	-2.575	-2.582	-2.588	-2.592	-2.598	-2.602	-2.608	-2.610	-2.615	-2.618	-2.620	-2.620	-2.622	-2.622	-2.622	-2.620	-2.618	-2.615	-2.610	-2.605	-2.600	-2.592	-2.585	-2.575	-2.565	-2.552	-2.540	-2.528	-2.512	-2.498	-2.480	-2.462	-2.445	-2.425	-2.402	-2.382	-2.360	-2.335	-2.310	-2.285	-2.260	-2.232	-2.205	-2.175	-2.148	-2.118	-2.088	-2.058	-2.025	-1.995	-1.965	-1.932	-1.900	-1.870	-1.840	-1.810	-1.778	-1.748	-1.718	-1.688	-1.658	-1.630	-1.602	-1.575	-1.548	-1.522	-1.498	-1.475	-1.452	-1.430	-1.410	-1.390	-1.372	-1.355	-1.338	-1.322	-1.310	-1.298	-1.285	-1.275	-1.268	-1.260	-1.252	-1.250	-1.245	-1.242	-1.242	-1.242	-1.242	-1.245	-1.248	-1.252	-1.258	-1.265	-1.272	-1.280	-1.290	-1.300	-1.310	-1.322	-1.335	-1.348	-1.360	-1.375	-1.390	-1.405	-1.420	-1.435	-1.452	-1.468	-1.482	-1.500	-1.518	-1.532	-1.548	-1.565	-1.580	-1.595	-1.610	-1.625	-1.640	-1.652	-1.665	-1.678	-1.690	-1.700	-1.710	-1.720	-1.730	-1.738	-1.745	-1.750	-1.758	-1.760	-1.762	-1.765	-1.768	-1.765	-1.765	-1.762	-1.758	-1.752	-1.745	-1.738	-1.730	-1.720	-1.708	-1.698	-1.682	-1.668	-1.652	-1.635	-1.618	-1.598	-1.580	-1.558	-1.535	-1.512	-1.492	-1.470	-1.445	-1.420	-1.395	-1.370	-1.345	-1.320	-1.295	-1.270	-1.245	-1.220	-1.195	-1.170	-1.148	-1.125	-1.102	-1.080	-1.060	-1.040	-1.020	-1.002	-0.988	-0.972	-0.958	-0.945	-0.935	-0.928	-0.920	-0.915	-0.910	-0.908	-0.908	-0.910	-0.912	-0.918	-0.925	-0.932	-0.945	-0.955	-0.970	-0.985	-1.002	-1.020	-1.040	-1.062	-1.085	-1.108	-1.132	-1.160	-1.185	-1.212	-1.240	-1.270	-1.298	-1.328	-1.355	-1.385	-1.415	-1.442	-1.470	-1.500	-1.528	-1.552	-1.578	-1.602	-1.628	-1.648	-1.670	-1.688	-1.708	-1.722	-1.738	-1.750	-1.760	-1.770	-1.778	-1.782	-1.785	-1.785	-1.785	-1.782	-1.778	-1.770	-1.762	-1.752	-1.738	-1.725	-1.708	-1.690	-1.670	-1.650	-1.628	-1.602	-1.578	-1.550	-1.522	-1.495	-1.465	-1.435	-1.405	-1.375	-1.342	-1.312	-1.282	-1.252	-1.220	-1.190	-1.160	-1.132	-1.102	-1.075	-1.050	-1.022	-0.998	-0.975	-0.952	-0.932	-0.912	-0.895	-0.880	-0.865	-0.852	-0.842	-0.832	-0.825	-0.820	-0.815	-0.812	-0.812	-0.812	-0.818	-0.822	-0.828	-0.835	-0.845	-0.858	-0.870	-0.882	-0.898	-0.915	-0.932	-0.950	-0.970	-0.990	-1.012	-1.035	-1.058	-1.080	-1.102	-1.128	-1.152	-1.178	-1.200	-1.228	-1.250	-1.275	-1.300	-1.325	-1.350	-1.372	-1.398	-1.420	-1.442	-1.465	-1.485	-1.505	-1.525	-1.542	-1.560	-1.578	-1.592	-1.608	-1.622	-1.635	-1.648	-1.658	-1.668	-1.678	-1.685	-1.690	-1.698	-1.702	-1.705	-1.708	-1.710	-1.712	-1.710	-1.710	-1.708	-1.705	-1.700	-1.695	-1.690	-1.685	-1.678	-1.670	-1.662	-1.652	-1.642	-1.635	-1.625	-1.612	-1.602	-1.592	-1.580	-1.570	-1.558	-1.548	-1.535	-1.525	-1.515	-1.502	-1.492	-1.482	-1.472	-1.462	-1.452	-1.442	-1.435	-1.428	-1.420	-1.415	-1.408	-1.402	-1.398	-1.395	-1.392	-1.388	-1.388	-1.385	-1.385	-1.385	-1.385	-1.388	-1.390	-1.392	-1.398	-1.402	-1.408	-1.412	-1.418	-1.425	-1.430	-1.438	-1.445	-1.452	-1.460	-1.468	-1.475	-1.482	-1.492	-1.500	-1.508	-1.515	-1.525	-1.532	-1.540	-1.548	-1.555	-1.560	-1.568	-1.575	-1.580	-1.585	-1.592	-1.598	-1.600	-1.605	-1.610	-1.612	-1.618	-1.620	-1.622	-1.625	-1.628	-1.630	-1.632	-1.635	-1.638	-1.638	-1.640	-1.642	-1.642	-1.645	-1.645	-1.648	-1.650	-1.650	-1.652	-1.655	-1.658	-1.660	-1.662	-1.665	-1.668	-1.672	-1.675	-1.678	-1.680	-1.685	-1.688	-1.690	-1.695	-1.698	-1.702	-1.705	-1.708	-1.710	-1.712	-1.715	-1.718	-1.720	-1.722	-1.722	-1.725	-1.725	-1.722	-1.722	-1.720	-1.718	-1.712	-1.708	-1.702	-1.698	-1.690	-1.682	-1.672	-1.662	-1.652	-1.642	-1.630	-1.618	-1.602	-1.590	-1.575	-1.558	-1.542	-1.525	-1.508	-1.490	-1.472	-1.455	-1.435	-1.418	-1.400	-1.380	-1.362	-1.342	-1.325	-1.308	-1.292	-1.275	-1.258	-1.242	-1.230	-1.215	-1.202	-1.192	-1.180	-1.172	-1.162	-1.158	-1.150	-1.145	-1.142	-1.140	-1.138	-1.138	-1.140	-1.142	-1.145	-1.150	-1.155	-1.162	-1.170	-1.178	-1.188	-1.198	-1.208	-1.218	-1.228	-1.240	-1.250	-1.262	-1.275	-1.288	-1.298	-1.310	-1.320	-1.330	-1.340	-1.348	-1.355	-1.362	-1.368	-1.372	-1.375	-1.378	-1.378	-1.378	-1.375	-1.372	-1.368	-1.360	-1.350	-1.340	-1.330	-1.315	-1.300	-1.285	-1.265	-1.248	-1.225	-1.202	-1.178	-1.152	-1.125	-1.098	-1.070	-1.038	-1.008	-0.975	-0.942	-0.910	-0.875	-0.842	-0.808	-0.772	-0.740	-0.705	-0.670	-0.638	-0.602	-0.570	-0.538	-0.505	-0.475	-0.445	-0.415	-0.388	-0.360	-0.332	-0.310	-0.285	-0.265	-0.242	-0.225	-0.205	-0.190	-0.175	-0.160	-0.148	-0.135	-0.125	-0.118	-0.108	-0.102	-0.098	-0.092	-0.088	-0.085	-0.082	-0.082	-0.082	-0.082	-0.082	-0.082	-0.085	-0.085	-0.088	-0.088	-0.088	-0.090	-0.090	-0.090	-0.090	-0.090	-0.088	-0.085	-0.082	-0.080	-0.078	-0.072	-0.068	-0.060	-0.052	-0.045	-0.038	-0.028	-0.020	-0.008	0.002	0.015	0.025	0.040	0.052	0.065	0.080	0.092	0.108	0.120	0.135	0.150	0.162	0.178	0.190	0.202	0.215	0.228	0.240	0.250	0.260	0.268	0.275	0.282	0.288	0.292	0.298	0.300	0.300	0.300	0.298	0.295	0.292	0.288	0.282	0.275	0.265	0.255	0.245	0.232	0.218	0.205	0.188	0.172	0.155	0.138	0.118	0.098	0.078	0.058	0.035	0.012	-0.010	-0.030	-0.052	-0.078	-0.100	-0.122	-0.148	-0.170	-0.192	-0.215	-0.238	-0.258	-0.280	-0.300	-0.320	-0.340	-0.358	-0.378	-0.395	-0.412	-0.428	-0.442	-0.458	-0.472	-0.485	-0.498	-0.510	-0.520	-0.530	-0.540	-0.550	-0.558	-0.565	-0.570	-0.575	-0.580	-0.585	-0.590	-0.592	-0.595	-0.598	-0.598	-0.600	-0.600	-0.600	-0.600	-0.598	-0.598	-0.595	50.000	5.000	2.000	1.000	4.000	0.000	0.000	0.000	0.000	0.000	0.000	0.000	0.000	0.000	0.000	0.000	0.000	0.000	-1.648	-1.628	-1.610	-1.588	-1.568	-1.545	-1.522	-1.500	-1.478	-1.452	-1.430	-1.405	-1.382	-1.358	-1.335	-1.310	-1.288	-1.265	-1.242	-1.220	-1.200	-1.180	-1.160	-1.142	-1.125	-1.108	-1.092	-1.078	-1.062	-1.052	-1.040	-1.030	-1.022	-1.015	-1.010	-1.005	-1.000	-0.998	-0.998	-0.998	-1.000	-1.002	-1.005	-1.010	-1.015	-1.022	-1.030	-1.038	-1.048	-1.055	-1.065	-1.078	-1.088	-1.100	-1.110	-1.122	-1.135	-1.148	-1.160	-1.172	-1.185	-1.198	-1.210	-1.222	-1.235	-1.248	-1.258	-1.270	-1.280	-1.290	-1.300	-1.310	-1.320	-1.330	-1.340	-1.348	-1.355	-1.362	-1.372	-1.380	-1.388	-1.392	-1.400	-1.408	-1.415	-1.422	-1.430	-1.438	-1.445	-1.452	-1.460	-1.468	-1.475	-1.485	-1.492	-1.502	-1.510	-1.520	-1.530	-1.540	-1.550	-1.562	-1.572	-1.585	-1.598	-1.610	-1.622	-1.635	-1.648	-1.660	-1.675	-1.688	-1.700	-1.712	-1.728	-1.740	-1.755	-1.768	-1.780	-1.792	-1.805	-1.818	-1.830	-1.840	-1.852	-1.862	-1.872	-1.880	-1.890	-1.900	-1.908	-1.915	-1.922	-1.928	-1.932	-1.938	-1.942	-1.948	-1.950	-1.952	-1.955	-1.958	-1.958	-1.960	-1.960	-1.962	-1.962	-1.962	-1.962	-1.962	-1.960	-1.960	-1.960	-1.960	-1.960	-1.960	-1.960	-1.960	-1.960	-1.962	-1.962	-1.962	-1.965	-1.968	-1.970	-1.972	-1.975	-1.978	-1.982	-1.988	-1.992	-1.998	-2.002	-2.007	-2.015	-2.022	-2.030	-2.038	-2.045	-2.052	-2.062	-2.070	-2.080	-2.090	-2.098	-2.108	-2.118	-2.125	-2.135	-2.145	-2.155	-2.162	-2.172	-2.182	-2.190	-2.200	-2.208	-2.218	-2.225	-2.235	-2.242	-2.250	-2.258	-2.265	-2.272	-2.280	-2.285	-2.292	-2.298	-2.305	-2.310	-2.318	-2.322	-2.328	-2.332	-2.338	-2.342	-2.348	-2.352	-2.358	-2.362	-2.368	-2.370	-2.375	-2.380	-2.382	-2.388	-2.392	-2.395	-2.400	-2.402	-2.405	-2.410	-2.412	-2.415	-2.418	-2.420	-2.420	-2.422	-2.422	-2.425	-2.425	-2.425	-2.422	-2.422	-2.420	-2.418	-2.415	-2.410	-2.405	-2.400	-2.395	-2.388	-2.380	-2.372	-2.362	-2.352	-2.340	-2.328	-2.315	-2.300	-2.285	-2.270	-2.252	-2.238	-2.218	-2.200	-2.180	-2.160	-2.138	-2.115	-2.095	-2.070	-2.047	-2.022	-2.000	-1.975	-1.950	-1.925	-1.900	-1.875	-1.848	-1.822	-1.798	-1.772	-1.748	-1.722	-1.698	-1.675	-1.650	-1.628	-1.602	-1.580	-1.560	-1.538	-1.518	-1.495	-1.478	-1.458	-1.440	-1.420	-1.405	-1.388	-1.370	-1.355	-1.340	-1.328	-1.312	-1.300	-1.288	-1.278	-1.265	-1.255	-1.245	-1.235	-1.228	-1.218	-1.210	-1.202	-1.195	-1.190	-1.182	-1.178	-1.172	-1.168	-1.162	-1.158	-1.155	-1.150	-1.148	-1.145	-1.142	-1.140	-1.140	-1.140	-1.138	-1.138	-1.140	-1.140	-1.142	-1.145	-1.148	-1.150	-1.155	-1.160	-1.165	-1.170	-1.178	-1.185	-1.192	-1.202	-1.212	-1.222	-1.232	-1.245	-1.258	-1.270	-1.285	-1.300	-1.315	-1.332	-1.350	-1.368	-1.388	-1.405	-1.425	-1.445	-1.465	-1.488	-1.508	-1.530	-1.552	-1.575	-1.598	-1.620	-1.642	-1.665	-1.688	-1.710	-1.732	-1.752	-1.775	-1.795	-1.815	-1.835	-1.855	-1.872	-1.890	-1.908	-1.922	-1.938	-1.950	-1.962	-1.975	-1.985	-1.995	-2.002	-2.010	-2.015	-2.018	-2.022	-2.022	-2.025	-2.022	-2.022	-2.018	-2.015	-2.010	-2.002	-1.995	-1.988	-1.978	-1.968	-1.958	-1.945	-1.932	-1.918	-1.905	-1.890	-1.875	-1.860	-1.842	-1.828	-1.810	-1.795	-1.778	-1.762	-1.745	-1.730	-1.715	-1.700	-1.685	-1.670	-1.655	-1.640	-1.628	-1.615	-1.602	-1.590	-1.578	-1.568	-1.558	-1.548	-1.540	-1.532	-1.525	-1.520	-1.515	-1.510	-1.505	-1.502	-1.500	-1.498	-1.495	-1.495	-1.495	-1.495	-1.498	-1.500	-1.502	-1.505	-1.510	-1.515	-1.520	-1.525	-1.530	-1.538	-1.545	-1.552	-1.560	-1.570	-1.578	-1.588	-1.598	-1.608	-1.618	-1.628	-1.638	-1.648	-1.660	-1.670	-1.682	-1.695	-1.705	-1.718	-1.728	-1.740	-1.752	-1.762	-1.775	-1.785	-1.795	-1.805	-1.818	-1.828	-1.835	-1.845	-1.855	-1.862	-1.870	-1.878	-1.885	-1.890	-1.895	-1.900	-1.905	-1.908	-1.910	-1.912	-1.912	-1.912	-1.912	-1.910	-1.908	-1.905	-1.900	-1.895	-1.888	-1.880	-1.872	-1.862	-1.852	-1.842	-1.830	-1.818	-1.805	-1.790	-1.775	-1.760	-1.745	-1.728	-1.712	-1.695	-1.678	-1.660	-1.642	-1.625	-1.608	-1.588	-1.570	-1.552	-1.535	-1.518	-1.500	-1.482	-1.465	-1.450	-1.435	-1.420	-1.405	-1.392	-1.380	-1.368	-1.358	-1.348	-1.338	-1.330	-1.322	-1.315	-1.312	-1.308	-1.305	-1.305	-1.305	-1.305	-1.308	-1.310	-1.315	-1.320	-1.325	-1.332	-1.340	-1.350	-1.358	-1.370	-1.380	-1.392	-1.405	-1.418	-1.432	-1.448	-1.462	-1.478	-1.492	-1.510	-1.525	-1.542	-1.560	-1.578	-1.595	-1.612	-1.630	-1.648	-1.665	-1.682	-1.700	-1.715	-1.732	-1.750	-1.765	-1.780	-1.798	-1.812	-1.825	-1.840	-1.855	-1.868	-1.880	-1.892	-1.905	-1.918	-1.928	-1.938	-1.948	-1.958	-1.965	-1.975	-1.982	-1.990	-1.995	-2.002	-2.007	-2.013	-2.018	-2.022	-2.027	-2.030	-2.033	-2.035	-2.038	-2.040	-2.042	-2.042	-2.045	-2.045	-2.045	-2.047	-2.047	-2.047	-2.050	-2.050	-2.050	-2.052	-2.052	-2.052	-2.055	-2.055	-2.058	-2.060	-2.062	-2.065	-2.068	-2.070	-2.072	-2.078	-2.082	-2.088	-2.092	-2.100	-2.105	-2.112	-2.120	-2.130	-2.138	-2.148	-2.160	-2.170	-2.182	-2.195	-2.208	-2.220	-2.232	-2.248	-2.260	-2.275	-2.290	-2.308	-2.322	-2.338	-2.355	-2.372	-2.388	-2.405	-2.422	-2.440	-2.458	-2.475	-2.492	-2.510	-2.528	-2.542	-2.560	-2.578	-2.592	-2.610	-2.625	-2.640	-2.655	-2.670	-2.682	-2.695	-2.708	-2.720	-2.730	-2.742	-2.752	-2.760	-2.770	-2.778	-2.785	-2.790	-2.798	-2.802	-2.805	-2.808	-2.810	-2.812	-2.815	-2.815	-2.815	-2.812	-2.810	-2.808	-2.805	-2.802	-2.798	-2.792	-2.788	-2.780	-2.772	-2.765	-2.758	-2.748	-2.740	-2.730	-2.720	-2.708	-2.698	-2.685	-2.675	-2.662	-2.652	-2.640	-2.628	-2.615	-2.600	-2.588	-2.575	-2.562	-2.548	-2.535	-2.522	-2.508	-2.495	-2.482	-2.468	-2.455	-2.442	-2.430	-2.415	-2.402	-2.390	-2.378	-2.365	-2.350	-2.338	-2.325	-2.312	-2.302	-2.290	-2.280	-2.268	-2.258	-2.248	-2.238	-2.228	-2.218	-2.208	-2.198	-2.190	-2.182	-2.172	-2.165	-2.158	-2.150	-2.145	-2.138	-2.132	-2.128	-2.122	-2.118	-2.115	-2.110	-2.108	-2.105	-2.102	-2.100	-2.100	-2.098	-2.098	-2.098	-2.098	-2.098	-2.098	-2.098	-2.098	-2.098	-2.098	-2.098	-2.098	-2.100	-2.100	-2.100	-2.100	-2.100	-2.100	-2.098	-2.098	-2.095	-2.095	-2.092	-2.090	-2.088	-2.082	-2.080	-2.075	-2.070	-2.065	-2.058	-2.052	-2.042	-2.035	-2.027	-2.018	-2.007	-1.998	-1.985	-1.975	-1.962	-1.950	-1.938	-1.922	-1.908	-1.895	-1.880	-1.868	-1.852	-1.838	-1.822	-1.808	-1.795	-1.780	-1.765	-1.752	-1.740	-1.728	-1.715	-1.705	-1.692	-1.685	-1.675	-1.668	-1.660	-1.655	-1.650	-1.648	-1.642	-1.642	-1.642	-1.642	-1.645	-1.648	-1.652	-1.660	-1.668	-1.678	-1.688	-1.698	-1.712	-1.728	-1.742	-1.760	-1.778	-1.798	-1.818	-1.840	-1.862	-1.888	-1.912	-1.938	-1.965	-1.992	-2.020	-2.047	-2.078	-2.108	-2.138	-2.168	-2.200	-2.230	-2.262	-2.295	-2.325	-2.358	-2.388	-2.420	-2.452	-2.482	-2.512	-2.542	-2.572	-2.602	-2.630	-2.658	-2.685	-2.710	-2.735	-2.760	-2.782	-2.805	-2.825	-2.845	-2.862	-2.880	-2.895	-2.910	-2.922	-2.932	-2.942	-2.950	-2.958	-2.960	-2.962	-2.965	-2.962	-2.960	-2.958	-2.950	-2.940	-2.930	-2.918	-2.905	-2.888	-2.870	-2.850	-2.828	-2.805	-2.778	-2.752	-2.725	-2.695	-2.662	-2.630	-2.595	-2.560	-2.525	-2.485	-2.448	-2.408	-2.368	-2.328	-2.285	-2.245	-2.202	-2.160	-2.120	-2.078	-2.038	-1.998	-1.958	-1.918	-1.880	-1.842	-1.808	-1.772	-1.740	-1.710	-1.680	-1.652	-1.628	-1.602	-1.582	-1.562	-1.548	-1.532	-1.520	-1.512	-1.505	-1.500	-1.498	-1.500	-1.502	-1.508	-1.518	-1.528	-1.540	-1.555	-1.572	-1.592	-1.615	-1.640	-1.665	-1.692	-1.722	-1.755	-1.788	-1.820	-1.855	-1.892	-1.930	-1.968	-2.005	-2.045	-2.082	-2.122	-2.162	-2.202	-2.240	-2.278	-2.318	-2.352	-2.390	-2.425	-2.460	-2.492	-2.522	-2.552	-2.582	-2.610	-2.635	-2.658	-2.680	-2.700	-2.718	-2.735	-2.748	-2.762	-2.772	-2.780	-2.788	-2.792	-2.795	-2.795	-2.795	-2.792	-2.788	-2.780	-2.772	-2.762	-2.752	-2.740	-2.728	-2.712	-2.698	-2.680	-2.662	-2.645	-2.625	-2.608	-2.588	-2.565	-2.545	-2.525	-2.502	-2.482	-2.462	-2.442	-2.422	-2.402	-2.382	-2.365	-2.348	-2.330	-2.315	-2.300	-2.285	-2.272	-2.260	-2.250	-2.242	-2.235	-2.228	-2.222	-2.220	-2.218	-2.218	-2.220	-2.220	-2.225	-2.230	-2.235	-2.242	-2.252	-2.262	-2.275	-2.288	-2.302	-2.318	-2.335	-2.352	-2.372	-2.392	-2.412	-2.435	-2.458	-2.480	-2.505	-2.530	-2.555	-2.580	-2.605	-2.632	-2.660	-2.688	-2.712	-2.740	-2.768	-2.795	-2.820	-2.848	-2.872	-2.898	-2.922	-2.948	-2.972	-2.995	-3.018	-3.040	-3.062	-3.082	-3.102	-3.122	-3.140	-3.160	-3.178	-3.192	-3.210	-3.225	-3.238	-3.252	-3.265	-3.275	-3.288	-3.298	-3.305	-3.312	-3.320	-3.328	-3.332	-3.340	-3.345	-3.348	-3.352	-3.355	-3.358	-3.360	-3.362	-3.365	-3.368	-3.368	-3.368	-3.368	-3.368	-3.368	-3.368	-3.368	-3.368	-3.368	-3.365	-3.365	-3.365	-3.362	-3.362	-3.360	-3.360	-3.358	-3.358	-3.355	-3.352	-3.352	-3.350	-3.348	-3.348	-3.345	-3.342	-3.342	-3.340	-3.338	-3.335	-3.335	-3.332	-3.330	-3.328	-3.325	-3.322	-3.318	-3.315	-3.312	-3.310	-3.305	-3.302	-3.298	-3.295	-3.290	-3.285	-3.282	-3.278	-3.272	-3.268	-3.262	-3.258	-3.255	-3.250	-3.245	-3.240	-3.235	-3.230	-3.225	-3.220	-3.215	-3.210	-3.205	-3.200	-3.195	-3.190	-3.185	-3.180	-3.175	-3.170	-3.165	-3.160	-3.155	-3.150	-3.145	-3.138	-3.132	-3.128	-3.120	-3.115	-3.108	-3.100	-3.092	-3.085	-3.078	-3.068	-3.060	-3.050	-3.040	-3.028	-3.015	-3.005	-2.990	-2.978	-2.962	-2.948	-2.930	-2.912	-2.895	-2.878	-2.858	-2.840	-2.820	-2.800	-2.780	-2.758	-2.735	-2.712	-2.690	-2.668	-2.642	-2.620	-2.595	-2.572	-2.548	-2.522	-2.498	-2.475	-2.450	-2.428	-2.405	-2.382	-2.360	-2.338	-2.318	-2.298	-2.280	-2.260	-2.245	-2.230	-2.215	-2.202	-2.190	-2.180	-2.170	-2.162	-2.155	-2.150	-2.145	-2.142	-2.142	-2.142	-2.145	-2.148	-2.150	-2.158	-2.162	-2.170	-2.180	-2.190	-2.200	-2.212	-2.225	-2.238	-2.252	-2.268	-2.282	-2.298	-2.315	-2.330	-2.348	-2.362	-2.380	-2.395	-2.410	-2.428	-2.442	-2.458	-2.470	-2.485	-2.498	-2.508	-2.520	-2.530	-2.538	-2.545	-2.552	-2.558	-2.560	-2.565	-2.565	-2.565	-2.565	-2.562	-2.560	-2.555	-2.548	-2.540	-2.530	-2.520	-2.508	-2.495	-2.480	-2.465	-2.448	-2.430	-2.410	-2.390	-2.370	-2.348	-2.325	-2.302	-2.278	-2.252	-2.228	-2.202	-2.178	-2.152	-2.125	-2.100	-2.072	-2.047	-2.020	-1.995	-1.968	-1.942	-1.918	-1.892	-1.870	-1.848	-1.825	-1.802	-1.782	-1.762	-1.742	-1.725	-1.710	-1.692	-1.680	-1.668	-1.655	-1.642	-1.635	-1.628	-1.622	-1.618	-1.615	-1.615	-1.615	-1.615	-1.620	-1.625	-1.630	-1.638	-1.648	-1.658	-1.670	-1.685	-1.700	-1.715	-1.732	-1.750	-1.770	-1.790	-1.812	-1.835	-1.858	-1.882	-1.908	-1.932	-1.958	-1.985	-2.013	-2.040	-2.068	-2.095	-2.122	-2.148	-2.175	-2.202	-2.230	-2.255	-2.282	-2.308	-2.330	-2.355	-2.378	-2.400	-2.420	-2.440	-2.458	-2.475	-2.492	-2.508	-2.520	-2.532	-2.545	-2.555	-2.562	-2.568	-2.572	-2.578	-2.580	-2.580	-2.580	-2.578	-2.572	-2.568	-2.560	-2.552	-2.542	-2.532	-2.520	-2.508	-2.492	-2.475	-2.458	-2.440	-2.420	-2.400	-2.380	-2.360	-2.338	-2.315	-2.290	-2.268	-2.242	-2.220	-2.195	-2.170	-2.148	-2.122	-2.098	-2.075	-2.050	-2.027	-2.005	-1.982	-1.960	-1.940	-1.920	-1.900	-1.882	-1.865	-1.850	-1.835	-1.822	-1.810	-1.800	-1.790	-1.782	-1.775	-1.770	-1.765	-1.762	-1.762	-1.762	-1.765	-1.768	-1.772	-1.778	-1.785	-1.792	-1.802	-1.812	-1.825	-1.838	-1.852	-1.868	-1.882	-1.900	-1.918	-1.935	-1.955	-1.972	-1.992	-2.013	-2.033	-2.055	-2.075	-2.095	-2.115	-2.138	-2.158	-2.175	-2.195	-2.215	-2.232	-2.250	-2.265	-2.280	-2.295	-2.310	-2.322	-2.332	-2.342	-2.352	-2.360	-2.365	-2.370	-2.372	-2.375	-2.378	-2.375	-2.372	-2.370	-2.365	-2.360	-2.352	-2.342	-2.332	-2.320	-2.308	-2.292	-2.278	-2.262	-2.245	-2.228	-2.208	-2.188	-2.168	-2.148	-2.125	-2.105	-2.085	-2.065	-2.042	-2.022	-2.002	-1.982	-1.962	-1.945	-1.928	-1.910	-1.895	-1.880	-1.868	-1.855	-1.845	-1.835	-1.828	-1.822	-1.818	-1.815	-1.815	-1.815	-1.820	-1.825	-1.830	-1.838	-1.850	-1.862	-1.875	-1.892	-1.910	-1.928	-1.950	-1.970	-1.995	-2.020	-2.045	-2.070	-2.100	-2.128	-2.155	-2.185	-2.215	-2.245	-2.275	-2.308	-2.338	-2.368	-2.398	-2.428	-2.455	-2.482	-2.510	-2.538	-2.562	-2.585	-2.610	-2.630	-2.650	-2.668	-2.685	-2.700	-2.712	-2.722	-2.732	-2.740	-2.748	-2.750	-2.752	-2.752	-2.752	-2.748	-2.742	-2.738	-2.728	-2.718	-2.708	-2.695	-2.680	-2.665	-2.648	-2.630	-2.610	-2.592	-2.572	-2.550	-2.530	-2.508	-2.485	-2.462	-2.440	-2.415	-2.392	-2.370	-2.348	-2.328	-2.305	-2.285	-2.262	-2.242	-2.225	-2.208	-2.190	-2.172	-2.158	-2.145	-2.132	-2.120	-2.110	-2.102	-2.092	-2.088	-2.082	-2.078	-2.075	-2.075	-2.075	-2.075	-2.078	-2.082	-2.088	-2.092	-2.100	-2.110	-2.120	-2.130	-2.140	-2.152	-2.168	-2.180	-2.195	-2.210	-2.228	-2.242	-2.260	-2.278	-2.298	-2.315	-2.332	-2.350	-2.368	-2.385	-2.402	-2.420	-2.438	-2.455	-2.470	-2.485	-2.500	-2.515	-2.530	-2.542	-2.555	-2.565	-2.578	-2.588	-2.595	-2.605	-2.612	-2.618	-2.622	-2.628	-2.630	-2.632	-2.632	-2.632	-2.632	-2.630	-2.628	-2.622	-2.620	-2.612	-2.608	-2.600	-2.590	-2.582	-2.572	-2.562	-2.552	-2.540	-2.530	-2.518	-2.505	-2.490	-2.478	-2.462	-2.450	-2.435	-2.420	-2.408	-2.392	-2.378	-2.362	-2.348	-2.332	-2.318	-2.302	-2.288	-2.272	-2.258	-2.242	-2.228	-2.212	-2.198	-2.182	-2.170	-2.155	-2.140	-2.128	-2.112	-2.098	-2.082	-2.068	-2.055	-2.038	-2.022	-2.007	-1.992	-1.978	-1.960	-1.942	-1.928	-1.910	-1.892	-1.875	-1.858	-1.838	-1.820	-1.802	-1.782	-1.765	-1.745	-1.725	-1.705	-1.688	-1.668	-1.648	-1.630	-1.610	-1.592	-1.575	-1.558	-1.540	-1.522	-1.505	-1.488	-1.472	-1.458	-1.442	-1.430	-1.418	-1.405	-1.392	-1.382	-1.375	-1.365	-1.358	-1.350	-1.345	-1.340	-1.335	-1.332	-1.330	-1.330	-1.330	-1.330	-1.330	-1.332	-1.335	-1.338	-1.340	-1.345	-1.350	-1.352	-1.358	-1.362	-1.370	-1.375	-1.380	-1.385	-1.390	-1.395	-1.398	-1.402	-1.405	-1.408	-1.410	-1.410	-1.410	-1.410	-1.410	-1.405	-1.402	-1.398	-1.392	-1.385	-1.378	-1.368	-1.355	-1.342	-1.330	-1.315	-1.298	-1.280	-1.262	-1.242	-1.220	-1.198	-1.175	-1.150	-1.122	-1.098	-1.070	-1.040	-1.012	-0.982	-0.950	-0.918	-0.885	-0.852	-0.820	-0.788	-0.752	-0.720	-0.688	-0.652	-0.620	-0.588	-0.552	-0.520	-0.490	-0.458	-0.428	-0.398	-0.368	-0.340	-0.310	-0.282	-0.258	-0.232	-0.210	-0.188	-0.168	-0.148	-0.128	-0.110	-0.092	-0.078	-0.062	-0.050	-0.038	-0.025	-0.015	-0.008	0.000	0.008	0.012	0.018	0.020	0.022	0.025	0.025	0.025	0.025	0.022	0.022	0.020	0.018	0.012	0.010	0.008	0.002	0.000	-0.005	-0.008	-0.012	-0.015	-0.018	-0.022	-0.025	-0.028	-0.028	-0.030	-0.032	-0.032	-0.032	-0.035	-0.032	-0.032	-0.032	-0.030	-0.028	-0.025	-0.022	-0.018	-0.015	-0.010	-0.005	0.000	0.005	0.010	0.018	0.022	0.030	0.035	0.042	0.050	0.055	0.062	0.070	0.078	0.082	0.090	0.098	0.102	0.110	0.115	0.120	0.125	0.130	0.135	0.140	0.142	0.145	0.150	0.152	0.152	0.155	0.155	0.155	0.155	0.155	0.155	0.152	0.150	0.148	0.145	0.140	0.138	0.132	0.128	0.122	0.115	0.110	0.102	0.095	0.088	0.078	0.070	0.062	0.052	0.045	0.035	0.025	0.015	0.005	-0.005	-0.015	-0.028	-0.038	-0.048	-0.060	-0.070	-0.082	-0.092	-0.105	-0.118	-0.128	-0.138	-0.150	-0.160	-0.172	-0.182	-0.192	-0.205	-0.215	-0.225	-0.235	-0.245	-0.255	-0.262	-0.272	-0.280	-0.290	-0.298	-0.305	-0.312	-0.320	-0.328	-0.332	-0.338	-0.345	-0.350	-0.352	-0.358	-0.360	-0.362	-0.365	-0.368	-0.368	-0.368	-0.368	-0.368	-0.368	-0.365	-0.362	-0.360	-0.358	-0.352	-0.348	-0.345	-0.340	-0.332	-0.328	-0.322	-0.315	-0.308	-0.302	-0.295	-0.288	-0.280	-0.275	-0.268	-0.260	-0.252	-0.248	-0.240	-0.235	-0.228	-0.222	-0.218	-0.215	-0.210	-0.205	-0.202	-0.200	-0.200	-0.198	-0.198	-0.200	-0.202	-0.205	-0.208	-0.212	-0.218	-0.225	-0.230	-0.240	-0.250	-0.260	-0.272	-0.285	-0.298	-0.312	-0.328	-0.345	-0.362	-0.380	-0.400	-0.420	-0.440	-0.462	-0.485	-0.505	-0.530	-0.552	-0.575	-0.600	-0.625	-0.648	-0.672	-0.698	-0.722	-0.748	-0.772	-0.798	-0.822	-0.848	-0.870	-0.895	-0.918	-0.940	-0.962	-0.985	-1.005	-1.028	-1.045	-1.065	-1.082	-1.102	-1.118	-1.135	-1.150	-1.165	-1.178	-1.190	-1.202	-1.212	-1.222	-1.230	-1.240	-1.248	-1.252	-1.258	-1.262	-1.265	-1.268	-1.270	-1.272	-1.272	-1.272	-1.272	-1.270	-1.268	-1.265	-1.260	-1.258	-1.252	-1.248	-1.240	-1.235	-1.228	-1.220	-1.212	-1.205	-1.200	-1.192	-1.185	-1.175	-1.168	-1.160	-1.152	-1.142	-1.135	-1.128	-1.120	-1.112	-1.105	-1.100	-1.092	-1.088	-1.082	-1.078	-1.072	-1.068	-1.065	-1.060	-1.058	-1.058	-1.055	-1.052	-1.052	-1.055	-1.055	-1.058	-1.060	-1.062	-1.065	-1.070	-1.072	-1.078	-1.082	-1.090	-1.095	-1.102	-1.108	-1.115	-1.122	-1.130	-1.138	-1.145	-1.152	-1.160	-1.168	-1.172	-1.180	-1.188	-1.192	-1.200	-1.205	-1.210	-1.215	-1.218	-1.222	-1.225	-1.225	-1.228	-1.228	-1.225	-1.222	-1.220	-1.218	-1.212	-1.205	-1.198	-1.190	-1.180	-1.168	-1.158	-1.142	-1.130	-1.112	-1.098	-1.080	-1.060	-1.040	-1.020	-1.000	-0.978	-0.952	-0.928	-0.902	-0.878	-0.850	-0.822	-0.795	-0.768	-0.738	-0.708	-0.675	-0.645	-0.612	-0.580	-0.548	-0.515	-0.480	-0.448	-0.412	-0.380	-0.345	-0.312	-0.278	-0.242	-0.210	-0.175	-0.142	-0.108	-0.072	-0.040	-0.005	0.028	0.062	0.095	0.128	0.162	0.195	0.228	0.260	0.292	0.322	0.355	0.385	0.415	0.448	0.478	0.505	0.535	0.562	0.590	0.618	0.642	0.670	0.695	0.720	0.742	0.765	0.788	0.810	0.830	0.850	0.868	0.888	0.902	0.920	0.935	0.948	0.960	0.972	0.982	0.992	1.000	1.008	1.015	1.020	1.025	1.028	1.030	1.032	1.032	1.032	1.030	1.030	1.025	1.022	1.020	1.015	1.010	1.002	0.998	0.990	0.985	0.978	0.970	0.962	0.955	0.948	0.940	0.935	0.928	0.920	0.912	0.908	0.900	0.895	0.890	0.885	0.880	0.878	0.872	0.870	0.868	0.865	0.862	0.862	0.860	0.860	0.860	0.860	0.860	0.862	0.862	0.865	0.865	0.868	0.868	0.870	0.870	0.872	0.872	0.875	0.875	0.875	0.878	0.875	0.875	0.875	0.872	0.872	0.870	0.865	0.862	0.858	0.852	0.848	0.840	0.835	0.828	0.820	0.810	0.800	0.790	0.778	0.768	0.755	0.740	0.728	0.712	0.698	0.682	0.665	0.650	0.632	0.615	0.598	0.580	0.562	0.545	0.528	0.507	0.490	0.472	0.452	0.435	0.418	0.398	0.380	0.362	0.345	0.328	0.310	0.295	0.278	0.262	0.248	0.232	0.220	0.205	0.192	0.180	0.168	0.158	0.148	0.138	0.128	0.120	0.112	0.105	0.098	0.092	0.088	0.085	0.082	0.080	0.078	0.078	0.078	0.078	0.080	0.082	0.088	0.092	0.098	0.102	0.110	0.118	0.125	0.135	0.145	0.158	0.168	0.180	0.195	0.208	0.222	0.238	0.255	0.270	0.288	0.305	0.322	0.340	0.358	0.378	0.398	0.415	0.435	0.455	0.475	0.495	0.515	0.535	0.555	0.572	0.592	0.610	0.630	0.648	0.665	0.680	0.698	0.712	0.728	0.742	0.758	0.770	0.782	0.792	0.805	0.815	0.822	0.832	0.840	0.845	0.852	0.858	0.862	0.868	0.870	0.872	0.875	0.878	0.878	0.878	0.878	0.878	0.878	0.878	0.878	0.878	0.875	0.875	0.875	0.875	0.875	0.875	0.875	0.875	0.875	0.878	0.878	0.880	0.885	0.888	0.892	0.895	0.902	0.908	0.915	0.922	0.930	0.940	0.950	0.960	0.970	0.982	0.995	1.008	1.020	1.035	1.050	1.065	1.080	1.095	1.110	1.128	1.142	1.160	1.175	1.192	1.208	1.222	1.240	1.255	1.270	1.285	1.298	1.312	1.325	1.338	1.348	1.360	1.368	1.375	1.382	1.390	1.395	1.398	1.400	1.402	1.400	1.400	1.398	1.392	1.385	1.378	1.370	1.358	1.345	1.332	1.318	1.300	1.280	1.260	1.240	1.215	1.190	1.165	1.138	1.108	1.078	1.045	1.012	0.978	0.942	0.905	0.868	0.830	0.790	0.750	0.710	0.668	0.625	0.582	0.540	0.495	0.452	0.408	0.362	0.320	0.275	0.230	0.188	0.142	0.100	0.058	0.015	-0.028	-0.068	-0.108	-0.148	-0.188	-0.225	-0.262	-0.300	-0.335	-0.368	-0.402	-0.432	-0.462	-0.492	-0.520	-0.548	-0.572	-0.595	-0.618	-0.640	-0.660	-0.678	-0.695	-0.710	-0.725	-0.738	-0.748	-0.758	-0.768	-0.775	-0.780	-0.785	-0.788	-0.790	-0.792	-0.790	-0.790	-0.788	-0.782	-0.780	-0.772	-0.765	-0.758	-0.750	-0.740	-0.728	-0.718	-0.702	-0.690	-0.675	-0.660	-0.645	-0.628	-0.610	-0.592	-0.572	-0.555	-0.535	-0.512	-0.492	-0.470	-0.450	-0.428	-0.405	-0.382	-0.360	-0.338	-0.312	-0.290	-0.268	-0.242	-0.220	-0.195	-0.172	-0.148	-0.125	-0.102	-0.080	-0.058	-0.035	-0.015	0.005	0.025	0.045	0.065	0.082	0.100	0.118	0.132	0.148	0.162	0.175	0.188	0.198	0.208	0.218	0.225	0.230	0.235	0.240	0.242	0.245	0.245	0.242	0.242	0.238	0.232	0.228	0.220	0.212	0.202	0.192	0.182	0.170	0.158	0.142	0.128	0.112	0.095	0.078	0.058	0.040	0.020	0.000	-0.020	-0.040	-0.062	-0.082	-0.102	-0.125	-0.145	-0.168	-0.188	-0.208	-0.228	-0.248	-0.268	-0.288	-0.305	-0.322	-0.340	-0.358	-0.372	-0.390	-0.402	-0.418	-0.430	-0.440	-0.450	-0.460	-0.470	-0.478	-0.482	-0.490	-0.495	-0.500	-0.502	-0.505	-0.505	-0.507	-0.505	-0.505	-0.502	-0.500	-0.498	-0.492	-0.490	-0.485	-0.480	-0.475	-0.468	-0.462	-0.458	-0.450	-0.445	-0.440	-0.432	-0.428	-0.422	-0.418	-0.412	-0.410	-0.408	-0.405	-0.405	-0.402	-0.405	-0.405	-0.408	-0.410	-0.415	-0.420	-0.428	-0.435	-0.442	-0.452	-0.465	-0.475	-0.490	-0.505	-0.520	-0.535	-0.552	-0.572	-0.590	-0.610	-0.632	-0.655	-0.678	-0.700	-0.722	-0.748	-0.772	-0.798	-0.822	-0.848	-0.872	-0.898	-0.925	-0.950	-0.975	-1.000	-1.025	-1.050	-1.072	-1.098	-1.120	-1.142	-1.165	-1.185	-1.205	-1.225	-1.245	-1.262	-1.280	-1.298	-1.312	-1.328	-1.340	-1.352	-1.365	-1.378	-1.388	-1.398	-1.408	-1.415	-1.422	-1.430	-1.438	-1.442	-1.448	-1.452	-1.458	-1.465	-1.468	-1.472	-1.478	-1.482	-1.488	-1.492	-1.498	-1.502	-1.510	-1.515	-1.520	-1.528	-1.535	-1.542	-1.550	-1.560	-1.568	-1.578	-1.590	-1.600	-1.612	-1.622	-1.638	-1.650	-1.662	-1.678	-1.692	-1.708	-1.722	-1.735	-1.752	-1.768	-1.785	-1.800	-1.818	-1.832	-1.850	-1.865	-1.880	-1.895	-1.910	-1.925	-1.940	-1.955	-1.968	-1.980	-1.992	-2.002	-2.015	-2.025	-2.035	-2.042	-2.050	-2.058	-2.062	-2.068	-2.072	-2.078	-2.080	-2.080	-2.082	-2.082	-2.082	-2.080	-2.078	-2.075	-2.070	-2.068	-2.062	-2.055	-2.047	-2.040	-2.033	-2.025	-2.015	-2.007	-1.998	-1.988	-1.975	-1.965	-1.955	-1.942	-1.932	-1.920	-1.908	-1.898	-1.885	-1.872	-1.860	-1.850	-1.838	-1.825	-1.812	-1.802	-1.790	-1.778	-1.768	-1.755	-1.745	-1.735	-1.722	-1.712	-1.702	-1.692	-1.682	-1.672	-1.662	-1.652	-1.642	-1.635	-1.628	-1.618	-1.610	-1.602	-1.595	-1.588	-1.580	-1.575	-1.568	-1.562	-1.555	-1.550	-1.548	-1.542	-1.538	-1.535	-1.532	-1.530	-1.528	-1.525	-1.525	-1.525	-1.525	-1.525	-1.528	-1.530	-1.532	-1.538	-1.542	-1.548	-1.552	-1.560	-1.565	-1.572	-1.582	-1.590	-1.600	-1.612	-1.622	-1.635	-1.648	-1.660	-1.675	-1.690	-1.705	-1.720	-1.738	-1.752	-1.770	-1.788	-1.808	-1.825	-1.845	-1.862	-1.882	-1.902	-1.920	-1.940	-1.960	-1.980	-1.998	-2.018	-2.035	-2.055	-2.072	-2.090	-2.105	-2.122	-2.138	-2.152	-2.165	-2.178	-2.190	-2.202	-2.212	-2.220	-2.228	-2.235	-2.242	-2.248	-2.250	-2.252	-2.255	-2.255	-2.255	-2.252	-2.250	-2.245	-2.240	-2.235	-2.228	-2.220	-2.210	-2.200	-2.190	-2.178	-2.165	-2.152	-2.138	-2.125	-2.110	-2.095	-2.080	-2.065	-2.047	-2.033	-2.018	-2.000	-1.985	-1.970	-1.955	-1.940	-1.925	-1.912	-1.898	-1.885	-1.872	-1.862	-1.850	-1.840	-1.832	-1.822	-1.815	-1.810	-1.802	-1.798	-1.795	-1.790	-1.788	-1.788	-1.788	-1.788	-1.788	-1.790	-1.795	-1.798	-1.802	-1.808	-1.812	-1.820	-1.828	-1.835	-1.842	-1.850	-1.860	-1.868	-1.878	-1.888	-1.895	-1.905	-1.915	-1.925	-1.935	-1.945	-1.955	-1.962	-1.972	-1.980	-1.990	-1.998	-2.005	-2.013	-2.020	-2.027	-2.035	-2.040	-2.047	-2.052	-2.058	-2.062	-2.068	-2.072	-2.075	-2.080	-2.085	-2.088	-2.092	-2.098	-2.100	-2.105	-2.108	-2.112	-2.118	-2.120	-2.125	-2.130	-2.135	-2.140	-2.145	-2.150	-2.158	-2.162	-2.170	-2.178	-2.182	-2.190	-2.198	-2.208	-2.215	-2.222	-2.232	-2.242	-2.250	-2.260	-2.268	-2.278	-2.288	-2.298	-2.308	-2.318	-2.325	-2.335	-2.342	-2.352	-2.360	-2.368	-2.375	-2.382	-2.390	-2.398	-2.402	-2.410	-2.415	-2.420	-2.425	-2.430	-2.432	-2.435	-2.440	-2.440	-2.442	-2.442	-2.445	-2.445	-2.445	-2.445	-2.445	-2.445	-2.442	-2.442	-2.442	-2.440	-2.438	-2.438	-2.435	-2.435	-2.435	-2.432	-2.432	-2.432	-2.430	-2.430	-2.430	-2.430	-2.432	-2.432	-2.432	-2.435	-2.438	-2.440	-2.442	-2.445	-2.450	-2.452	-2.458	-2.462	-2.468	-2.475	-2.480	-2.488	-2.495	-2.502	-2.510	-2.518	-2.525	-2.532	-2.540	-2.550	-2.558	-2.565	-2.575	-2.582	-2.592	-2.600	-2.610	-2.618	-2.625	-2.635	-2.642	-2.650	-2.658	-2.665	-2.672	-2.680	-2.688	-2.695	-2.702	-2.708	-2.715	-2.722	-2.728	-2.732	-2.740	-2.745	-2.750	-2.755	-2.760	-2.765	-2.770	-2.775	-2.780	-2.785	-2.788	-2.792	-2.798	-2.800	-2.805	-2.808	-2.812	-2.815	-2.818	-2.822	-2.825	-2.828	-2.830	-2.830	-2.832	-2.835	-2.835	-2.835	-2.835	-2.835	-2.835	-2.835	-2.832	-2.830	-2.825	-2.822	-2.820	-2.815	-2.810	-2.802	-2.798	-2.790	-2.780	-2.772	-2.762	-2.750	-2.740	-2.728	-2.712	-2.700	-2.685	-2.670	-2.652	-2.635	-2.618	-2.600	-2.580	-2.560	-2.540	-2.520	-2.498	-2.475	-2.452	-2.430	-2.408	-2.385	-2.360	-2.335	-2.312	-2.288	-2.262	-2.240	-2.215	-2.192	-2.168	-2.145	-2.120	-2.098	-2.075	-2.052	-2.030	-2.010	-1.988	-1.968	-1.948	-1.928	-1.910	-1.890	-1.872	-1.855	-1.838	-1.820	-1.805	-1.790	-1.775	-1.760	-1.745	-1.732	-1.720	-1.708	-1.695	-1.682	-1.672	-1.660	-1.650	-1.640	-1.630	-1.620	-1.610	-1.600	-1.592	-1.582	-1.575	-1.568	-1.560	-1.552	-1.545	-1.538	-1.530	-1.522	-1.518	-1.510	-1.505	-1.500	-1.495	-1.490	-1.488	-1.482	-1.480	-1.478	-1.478	-1.475	-1.475	-1.475	-1.475	-1.475	-1.478	-1.480	-1.482	-1.488	-1.492	-1.500	-1.505	-1.512	-1.522	-1.532	-1.542	-1.555	-1.568	-1.580	-1.595	-1.610	-1.628	-1.645	-1.665	-1.682	-1.705	-1.725	-1.748	-1.770	-1.792	-1.815	-1.840	-1.865	-1.890	-1.918	-1.942	-1.970	-1.995	-2.022	-2.050	-2.075	-2.102	-2.128	-2.155	-2.180	-2.205	-2.230	-2.255	-2.278	-2.300	-2.322	-2.342	-2.365	-2.382	-2.400	-2.418	-2.432	-2.448	-2.460	-2.472	-2.485	-2.495	-2.502	-2.510	-2.515	-2.520	-2.522	-2.525	-2.525	-2.525	-2.522	-2.520	-2.515	-2.510	-2.502	-2.495	-2.488	-2.478	-2.465	-2.455	-2.442	-2.430	-2.415	-2.400	-2.385	-2.372	-2.358	-2.342	-2.325	-2.310	-2.295	-2.280	-2.262	-2.248	-2.232	-2.218	-2.202	-2.188	-2.172	-2.160	-2.145	-2.132	-2.122	-2.110	-2.100	-2.090	-2.082	-2.072	-2.065	-2.060	-2.052	-2.047	-2.042	-2.040	-2.038	-2.035	-2.035	-2.035	-2.038	-2.038	-2.042	-2.045	-2.050	-2.055	-2.060	-2.068	-2.075	-2.082	-2.092	-2.102	-2.112	-2.122	-2.135	-2.148	-2.160	-2.172	-2.188	-2.200	-2.215	-2.230	-2.242	-2.258	-2.272	-2.288	-2.302	-2.318	-2.330	-2.345	-2.360	-2.372	-2.388	-2.400	-2.412	-2.425	-2.438	-2.448	-2.460	-2.468	-2.478	-2.485	-2.492	-2.500	-2.505	-2.510	-2.512	-2.515	-2.518	-2.518	-2.515	-2.512	-2.510	-2.505	-2.500	-2.492	-2.485	-2.475	-2.465	-2.452	-2.440	-2.425	-2.410	-2.395	-2.378	-2.360	-2.340	-2.320	-2.300	-2.278	-2.255	-2.232	-2.210	-2.188	-2.162	-2.140	-2.115	-2.090	-2.065	-2.042	-2.018	-1.992	-1.968	-1.945	-1.922	-1.900	-1.878	-1.855	-1.835	-1.815	-1.798	-1.780	-1.762	-1.748	-1.732	-1.720	-1.708	-1.695	-1.685	-1.678	-1.670	-1.665	-1.662	-1.660	-1.658	-1.658	-1.658	-1.662	-1.665	-1.670	-1.678	-1.685	-1.692	-1.702	-1.712	-1.725	-1.738	-1.750	-1.765	-1.780	-1.795	-1.812	-1.828	-1.845	-1.865	-1.882	-1.902	-1.920	-1.940	-1.960	-1.980	-2.000	-2.018	-2.038	-2.058	-2.078	-2.098	-2.115	-2.135	-2.152	-2.170	-2.188	-2.205	-2.222	-2.238	-2.255	-2.270	-2.282	-2.298	-2.310	-2.325	-2.335	-2.348	-2.358	-2.368	-2.378	-2.388	-2.395	-2.402	-2.408	-2.415	-2.420	-2.425	-2.430	-2.432	-2.438	-2.440	-2.442	-2.442	-2.445	-2.445	-2.445	-2.445	-2.445	-2.442	-2.442	-2.442	-2.442	-2.440	-2.440	-2.440	-2.438	-2.438	-2.438	-2.435	-2.435	-2.435	-2.435	-2.435	-2.435	-2.438	-2.438	-2.440	-2.442	-2.445	-2.450	-2.455	-2.460	-2.465	-2.472	-2.480	-2.488	-2.498	-2.508	-2.518	-2.528	-2.540	-2.552	-2.568	-2.580	-2.595	-2.610	-2.628	-2.642	-2.660	-2.678	-2.695	-2.715	-2.732	-2.752	-2.772	-2.790	-2.810	-2.830	-2.850	-2.872	-2.892	-2.912	-2.930	-2.950	-2.970	-2.990	-3.008	-3.025	-3.042	-3.060	-3.078	-3.092	-3.108	-3.122	-3.135	-3.148	-3.160	-3.170	-3.180	-3.190	-3.198	-3.205	-3.210	-3.215	-3.218	-3.220	-3.222	-3.222	-3.222	-3.222	-3.218	-3.215	-3.210	-3.205	-3.198	-3.190	-3.180	-3.172	-3.160	-3.150	-3.138	-3.122	-3.110	-3.095	-3.078	-3.062	-3.045	-3.028	-3.010	-2.990	-2.970	-2.952	-2.930	-2.910	-2.890	-2.870	-2.850	-2.830	-2.808	-2.788	-2.765	-2.745	-2.722	-2.702	-2.680	-2.660	-2.640	-2.620	-2.600	-2.580	-2.560	-2.540	-2.522	-2.505	-2.485	-2.468	-2.450	-2.435	-2.418	-2.402	-2.388	-2.372	-2.358	-2.345	-2.332	-2.320	-2.310	-2.300	-2.290	-2.280	-2.270	-2.262	-2.252	-2.245	-2.238	-2.232	-2.228	-2.220	-2.215	-2.210	-2.208	-2.205	-2.200	-2.200	-2.198	-2.195	-2.195	-2.192	-2.192	-2.192	-2.192	-2.192	-2.192	-2.195	-2.195	-2.195	-2.198	-2.198	-2.198	-2.200	-2.200	-2.200	-2.200	-2.202	-2.202	-2.202	-2.202	-2.202	-2.202	-2.200	-2.200	-2.198	-2.195	-2.195	-2.192	-2.190	-2.185	-2.182	-2.178	-2.172	-2.168	-2.162	-2.158	-2.152	-2.145	-2.138	-2.130	-2.122	-2.115	-2.105	-2.098	-2.088	-2.078	-2.068	-2.058	-2.047	-2.038	-2.025	-2.018	-2.005	-1.995	-1.985	-1.975	-1.965	-1.952	-1.945	-1.935	-1.925	-1.915	-1.908	-1.900	-1.892	-1.885	-1.880	-1.875	-1.870	-1.865	-1.862	-1.860	-1.860	-1.860	-1.860	-1.860	-1.862	-1.865	-1.870	-1.875	-1.882	-1.890	-1.900	-1.910	-1.920	-1.932	-1.945	-1.960	-1.975	-1.990	-2.007	-2.027	-2.045	-2.065	-2.088	-2.108	-2.130	-2.155	-2.178	-2.202	-2.228	-2.252	-2.280	-2.305	-2.332	-2.360	-2.388	-2.415	-2.442	-2.470	-2.500	-2.528	-2.555	-2.582	-2.610	-2.638	-2.665	-2.692	-2.718	-2.742	-2.768	-2.792	-2.815	-2.838	-2.860	-2.880	-2.900	-2.920	-2.938	-2.952	-2.968	-2.982	-2.995	-3.005	-3.015	-3.022	-3.028	-3.032	-3.038	-3.038	-3.038	-3.035	-3.032	-3.028	-3.020	-3.010	-3.000	-2.985	-2.970	-2.955	-2.938	-2.918	-2.895	-2.870	-2.845	-2.820	-2.792	-2.762	-2.732	-2.700	-2.665	-2.630	-2.595	-2.560	-2.522	-2.482	-2.445	-2.405	-2.365	-2.325	-2.285	-2.245	-2.205	-2.168	-2.128	-2.090	-2.052	-2.018	-1.980	-1.948	-1.912	-1.882	-1.852	-1.825	-1.800	-1.775	-1.752	-1.732	-1.715	-1.700	-1.688	-1.675	-1.668	-1.662	-1.660	-1.660	-1.662	-1.668	-1.675	-1.685	-1.698	-1.712	-1.730	-1.750	-1.772	-1.798	-1.825	-1.855	-1.885	-1.920	-1.955	-1.990	-2.030	-2.068	-2.110	-2.150	-2.195	-2.238	-2.282	-2.328	-2.372	-2.418	-2.462	-2.508	-2.552	-2.595	-2.640	-2.682	-2.722	-2.765	-2.802	-2.842	-2.878	-2.912	-2.948	-2.978	-3.008	-3.038	-3.062	-3.088	-3.108	-3.128	-3.145	-3.160	-3.172	-3.185	-3.192	-3.200	-3.202	-3.205	-3.205	-3.202	-3.200	-3.192	-3.185	-3.178	-3.165	-3.152	-3.138	-3.122	-3.105	-3.088	-3.070	-3.050	-3.028	-3.008	-2.985	-2.962	-2.938	-2.915	-2.892	-2.868	-2.845	-2.822	-2.800	-2.778	-2.755	-2.735	-2.715	-2.695	-2.678	-2.660	-2.642	-2.628	-2.612	-2.600	-2.588	-2.578	-2.570	-2.562	-2.555	-2.552	-2.548	-2.548	-2.545	-2.548	-2.550	-2.552	-2.558	-2.565	-2.572	-2.582	-2.592	-2.605	-2.618	-2.630	-2.645	-2.662	-2.680	-2.698	-2.718	-2.738	-2.758	-2.780	-2.800	-2.825	-2.848	-2.870	-2.895	-2.920	-2.942	-2.968	-2.992	-3.018	-3.042	-3.068	-3.092	-3.115	-3.140	-3.165	-3.188	-3.212	-3.235	-3.258	-3.280	-3.302	-3.322	-3.345	-3.365	-3.385	-3.405	-3.425	-3.442	-3.462	-3.480	-3.498	-3.512	-3.530	-3.545	-3.558	-3.572	-3.585	-3.598	-3.610	-3.622	-3.632	-3.642	-3.652	-3.662	-3.672	-3.680	-3.690	-3.698	-3.705	-3.712	-3.720	-3.725	-3.732	-3.738	-3.742	-3.748	-3.750	-3.755	-3.760	-3.762	-3.765	-3.768	-3.770	-3.772	-3.772	-3.775	-3.775	-3.775	-3.775	-3.775	-3.775	-3.775	-3.772	-3.772	-3.770	-3.768	-3.765	-3.762	-3.760	-3.755	-3.752	-3.748	-3.745	-3.740	-3.735	-3.728	-3.722	-3.718	-3.710	-3.702	-3.695	-3.688	-3.680	-3.672	-3.665	-3.658	-3.648	-3.640	-3.630	-3.620	-3.612	-3.602	-3.592	-3.582	-3.572	-3.562	-3.552	-3.542	-3.535	-3.525	-3.515	-3.505	-3.495	-3.485	-3.475	-3.465	-3.455	-3.445	-3.435	-3.425	-3.415	-3.405	-3.398	-3.388	-3.378	-3.368	-3.358	-3.348	-3.338	-3.328	-3.318	-3.305	-3.295	-3.285	-3.275	-3.262	-3.252	-3.240	-3.228	-3.215	-3.202	-3.190	-3.175	-3.162	-3.148	-3.132	-3.118	-3.100	-3.085	-3.068	-3.050	-3.032	-3.015	-2.998	-2.978	-2.960	-2.940	-2.920	-2.902	-2.882	-2.862	-2.842	-2.822	-2.802	-2.782	-2.762	-2.742	-2.722	-2.702	-2.685	-2.668	-2.648	-2.632	-2.615	-2.600	-2.585	-2.570	-2.558	-2.545	-2.532	-2.525	-2.515	-2.508	-2.500	-2.495	-2.490	-2.488	-2.485	-2.482	-2.485	-2.485	-2.488	-2.490	-2.495	-2.500	-2.508	-2.515	-2.522	-2.532	-2.542	-2.552	-2.565	-2.578	-2.590	-2.602	-2.615	-2.628	-2.640	-2.655	-2.668	-2.680	-2.692	-2.705	-2.718	-2.728	-2.740	-2.750	-2.758	-2.768	-2.772	-2.780	-2.785	-2.790	-2.792	-2.792	-2.795	-2.792	-2.790	-2.788	-2.780	-2.775	-2.768	-2.758	-2.748	-2.735	-2.720	-2.705	-2.690	-2.672	-2.655	-2.635	-2.612	-2.590	-2.568	-2.542	-2.518	-2.492	-2.465	-2.438	-2.410	-2.380	-2.350	-2.320	-2.290	-2.260	-2.230	-2.200	-2.170	-2.142	-2.112	-2.082	-2.052	-2.022	-1.995	-1.968	-1.940	-1.912	-1.888	-1.862	-1.838	-1.815	-1.795	-1.772	-1.755	-1.735	-1.720	-1.702	-1.690	-1.678	-1.665	-1.655	-1.648	-1.640	-1.635	-1.632	-1.630	-1.630	-1.632	-1.635	-1.640	-1.648	-1.655	-1.665	-1.678	-1.690	-1.705	-1.722	-1.740	-1.760	-1.780	-1.802	-1.825	-1.850	-1.878	-1.905	-1.932	-1.960	-1.992	-2.022	-2.055	-2.088	-2.120	-2.152	-2.188	-2.222	-2.258	-2.290	-2.325	-2.360	-2.395	-2.428	-2.462	-2.495	-2.528	-2.558	-2.588	-2.618	-2.648	-2.675	-2.700	-2.728	-2.750	-2.772	-2.792	-2.812	-2.830	-2.845	-2.860	-2.872	-2.882	-2.892	-2.898	-2.902	-2.908	-2.908	-2.905	-2.902	-2.898	-2.892	-2.882	-2.872	-2.860	-2.845	-2.830	-2.812	-2.792	-2.772	-2.750	-2.725	-2.700	-2.675	-2.650	-2.622	-2.592	-2.562	-2.532	-2.502	-2.472	-2.440	-2.410	-2.378	-2.348	-2.315	-2.285	-2.255	-2.225	-2.195	-2.168	-2.138	-2.110	-2.085	-2.060	-2.038	-2.015	-1.992	-1.972	-1.955	-1.938	-1.922	-1.910	-1.900	-1.890	-1.882	-1.875	-1.870	-1.868	-1.868	-1.868	-1.870	-1.872	-1.880	-1.885	-1.895	-1.905	-1.915	-1.930	-1.942	-1.958	-1.975	-1.990	-2.010	-2.027	-2.047	-2.068	-2.088	-2.110	-2.130	-2.152	-2.175	-2.198	-2.218	-2.240	-2.260	-2.280	-2.300	-2.320	-2.340	-2.358	-2.375	-2.390	-2.405	-2.420	-2.432	-2.445	-2.455	-2.462	-2.470	-2.478	-2.482	-2.488	-2.488	-2.490	-2.490	-2.488	-2.485	-2.480	-2.475	-2.470	-2.460	-2.452	-2.442	-2.432	-2.420	-2.408	-2.392	-2.378	-2.362	-2.348	-2.332	-2.315	-2.298	-2.280	-2.262	-2.245	-2.228	-2.210	-2.192	-2.178	-2.160	-2.145	-2.130	-2.115	-2.102	-2.088	-2.078	-2.065	-2.055	-2.047	-2.038	-2.033	-2.025	-2.022	-2.018	-2.015	-2.015	-2.015	-2.018	-2.020	-2.025	-2.030	-2.035	-2.042	-2.052	-2.062	-2.075	-2.088	-2.100	-2.115	-2.130	-2.145	-2.162	-2.180	-2.198	-2.218	-2.238	-2.258	-2.278	-2.298	-2.320	-2.340	-2.362	-2.385	-2.408	-2.428	-2.450	-2.472	-2.492	-2.515	-2.535	-2.558	-2.578	-2.598	-2.618	-2.635	-2.655	-2.672	-2.688	-2.705	-2.720	-2.735	-2.748	-2.760	-2.772	-2.782	-2.792	-2.802	-2.810	-2.818	-2.825	-2.830	-2.835	-2.838	-2.840	-2.842	-2.842	-2.842	-2.842	-2.840	-2.838	-2.835	-2.830	-2.825	-2.818	-2.812	-2.805	-2.798	-2.788	-2.780	-2.770	-2.760	-2.750	-2.740	-2.730	-2.718	-2.705	-2.695	-2.682	-2.672	-2.660	-2.650	-2.640	-2.630	-2.618	-2.608	-2.600	-2.590	-2.580	-2.572	-2.565	-2.558	-2.550	-2.545	-2.540	-2.535	-2.530	-2.528	-2.525	-2.522	-2.522	-2.520	-2.520	-2.522	-2.522	-2.525	-2.525	-2.530	-2.532	-2.538	-2.542	-2.548	-2.552	-2.558	-2.565	-2.570	-2.578	-2.582	-2.590	-2.595	-2.602	-2.608	-2.615	-2.620	-2.625	-2.630	-2.635	-2.640	-2.642	-2.645	-2.648	-2.650	-2.652	-2.652	-2.652	-2.652	-2.652	-2.650	-2.648	-2.645	-2.642	-2.638	-2.635	-2.630	-2.622	-2.618	-2.612	-2.605	-2.598	-2.590	-2.582	-2.575	-2.565	-2.558	-2.548	-2.540	-2.530	-2.522	-2.512	-2.505	-2.495	-2.488	-2.480	-2.472	-2.465	-2.458	-2.450	-2.445	-2.438	-2.432	-2.425	-2.420	-2.415	-2.410	-2.405	-2.400	-2.395	-2.392	-2.388	-2.385	-2.380	-2.378	-2.372	-2.370	-2.365	-2.360	-2.358	-2.352	-2.348	-2.342	-2.338	-2.330	-2.325	-2.318	-2.310	-2.300	-2.292	-2.280	-2.270	-2.260	-2.248	-2.235	-2.220	-2.208	-2.192	-2.178	-2.160	-2.145	-2.128	-2.110	-2.090	-2.072	-2.055	-2.035	-2.018	-1.998	-1.978	-1.960	-1.940	-1.922	-1.902	-1.885	-1.868	-1.850	-1.832	-1.818	-1.800	-1.785	-1.772	-1.760	-1.748	-1.738	-1.728	-1.718	-1.710	-1.702	-1.698	-1.692	-1.690	-1.688	-1.685	-1.685	-1.685	-1.688	-1.690	-1.692	-1.695	-1.700	-1.705	-1.710	-1.718	-1.725	-1.730	-1.738	-1.745	-1.752	-1.760	-1.768	-1.772	-1.780	-1.785	-1.790	-1.792	-1.795	-1.798	-1.800	-1.800	-1.798	-1.795	-1.792	-1.788	-1.780	-1.772	-1.762	-1.750	-1.738	-1.722	-1.705	-1.688	-1.668	-1.645	-1.622	-1.598	-1.570	-1.542	-1.512	-1.480	-1.448	-1.415	-1.380	-1.345	-1.308	-1.270	-1.230	-1.190	-1.150	-1.110	-1.070	-1.028	-0.988	-0.945	-0.905	-0.862	-0.822	-0.782	-0.745	-0.705	-0.668	-0.630	-0.595	-0.560	-0.525	-0.492	-0.462	-0.432	-0.402	-0.375	-0.350	-0.328	-0.305	-0.282	-0.265	-0.248	-0.230	-0.215	-0.202	-0.190	-0.180	-0.172	-0.165	-0.158	-0.152	-0.150	-0.148	-0.145	-0.145	-0.148	-0.148	-0.150	-0.152	-0.158	-0.160	-0.165	-0.170	-0.175	-0.180	-0.185	-0.190	-0.195	-0.200	-0.202	-0.208	-0.210	-0.215	-0.218	-0.218	-0.220	-0.220	-0.220	-0.220	-0.218	-0.218	-0.215	-0.212	-0.208	-0.202	-0.198	-0.192	-0.185	-0.180	-0.172	-0.162	-0.155	-0.145	-0.135	-0.125	-0.115	-0.105	-0.095	-0.082	-0.072	-0.062	-0.050	-0.040	-0.030	-0.018	-0.008	0.002	0.012	0.022	0.032	0.042	0.050	0.058	0.065	0.072	0.080	0.085	0.090	0.095	0.100	0.102	0.108	0.110	0.110	0.112	0.112	0.112	0.110	0.110	0.108	0.105	0.100	0.098	0.092	0.088	0.082	0.075	0.070	0.062	0.055	0.045	0.038	0.028	0.018	0.008	-0.002	-0.012	-0.022	-0.032	-0.045	-0.058	-0.068	-0.080	-0.092	-0.105	-0.118	-0.130	-0.142	-0.155	-0.168	-0.182	-0.195	-0.208	-0.220	-0.232	-0.245	-0.258	-0.270	-0.282	-0.295	-0.308	-0.318	-0.330	-0.342	-0.352	-0.362	-0.375	-0.385	-0.392	-0.402	-0.410	-0.420	-0.428	-0.435	-0.440	-0.448	-0.452	-0.458	-0.462	-0.468	-0.470	-0.472	-0.475	-0.475	-0.475	-0.478	-0.475	-0.475	-0.472	-0.470	-0.468	-0.465	-0.460	-0.455	-0.450	-0.442	-0.438	-0.430	-0.422	-0.412	-0.405	-0.398	-0.388	-0.378	-0.368	-0.360	-0.350	-0.340	-0.330	-0.322	-0.312	-0.302	-0.292	-0.285	-0.275	-0.268	-0.260	-0.252	-0.245	-0.238	-0.232	-0.225	-0.220	-0.218	-0.215	-0.212	-0.210	-0.210	-0.210	-0.212	-0.215	-0.218	-0.222	-0.230	-0.235	-0.245	-0.255	-0.265	-0.278	-0.290	-0.305	-0.320	-0.335	-0.352	-0.372	-0.392	-0.412	-0.435	-0.458	-0.480	-0.505	-0.530	-0.555	-0.580	-0.608	-0.635	-0.665	-0.692	-0.722	-0.752	-0.782	-0.812	-0.842	-0.872	-0.902	-0.932	-0.962	-0.992	-1.022	-1.050	-1.080	-1.108	-1.135	-1.162	-1.188	-1.212	-1.238	-1.262	-1.285	-1.308	-1.328	-1.348	-1.368	-1.385	-1.402	-1.418	-1.432	-1.445	-1.458	-1.470	-1.480	-1.488	-1.495	-1.502	-1.508	-1.510	-1.515	-1.518	-1.518	-1.518	-1.518	-1.515	-1.512	-1.510	-1.505	-1.500	-1.495	-1.488	-1.480	-1.472	-1.465	-1.458	-1.450	-1.440	-1.432	-1.422	-1.412	-1.405	-1.395	-1.385	-1.378	-1.368	-1.360	-1.352	-1.342	-1.335	-1.328	-1.322	-1.315	-1.310	-1.305	-1.300	-1.295	-1.290	-1.288	-1.285	-1.280	-1.280	-1.278	-1.278	-1.278	-1.280	-1.280	-1.282	-1.285	-1.288	-1.290	-1.292	-1.298	-1.300	-1.305	-1.308	-1.312	-1.318	-1.320	-1.325	-1.330	-1.335	-1.340	-1.342	-1.348	-1.350	-1.355	-1.358	-1.360	-1.362	-1.365	-1.368	-1.368	-1.368	-1.368	-1.368	-1.365	-1.362	-1.360	-1.355	-1.352	-1.345	-1.340	-1.332	-1.325	-1.318	-1.308	-1.298	-1.285	-1.275	-1.262	-1.248	-1.235	-1.220	-1.205	-1.188	-1.170	-1.152	-1.135	-1.118	-1.098	-1.078	-1.055	-1.035	-1.012	-0.990	-0.968	-0.945	-0.920	-0.895	-0.870	-0.845	-0.820	-0.795	-0.768	-0.740	-0.712	-0.685	-0.658	-0.630	-0.602	-0.575	-0.548	-0.518	-0.490	-0.460	-0.430	-0.402	-0.372	-0.342	-0.312	-0.282	-0.252	-0.222	-0.192	-0.165	-0.135	-0.105	-0.075	-0.045	-0.018	0.012	0.040	0.068	0.098	0.125	0.150	0.178	0.202	0.228	0.252	0.275	0.298	0.320	0.342	0.362	0.382	0.400	0.418	0.435	0.450	0.465	0.478	0.488	0.500	0.507	0.518	0.522	0.528	0.532	0.535	0.538	0.538	0.538	0.535	0.532	0.530	0.525	0.518	0.512	0.505	0.495	0.485	0.475	0.465	0.455	0.442	0.430	0.420	0.408	0.395	0.382	0.370	0.358	0.345	0.332	0.320	0.310	0.298	0.288	0.278	0.268	0.260	0.252	0.245	0.238	0.230	0.225	0.220	0.215	0.212	0.210	0.208	0.208	0.205	0.205	0.208	0.208	0.210	0.210	0.212	0.215	0.220	0.222	0.222	0.228	0.230	0.232	0.235	0.238	0.240	0.242	0.242	0.245	0.245	0.245	0.245	0.242	0.242	0.240	0.235	0.232	0.228	0.222	0.218	0.210	0.202	0.192	0.185	0.175	0.165	0.152	0.140	0.128	0.112	0.100	0.085	0.070	0.052	0.038	0.020	0.005	-0.012	-0.030	-0.048	-0.065	-0.082	-0.100	-0.118	-0.135	-0.152	-0.170	-0.188	-0.202	-0.220	-0.238	-0.252	-0.268	-0.282	-0.298	-0.310	-0.325	-0.338	-0.348	-0.360	-0.370	-0.380	-0.390	-0.398	-0.405	-0.412	-0.418	-0.422	-0.428	-0.432	-0.435	-0.438	-0.440	-0.440	-0.440	-0.438	-0.438	-0.435	-0.430	-0.425	-0.420	-0.415	-0.408	-0.400	-0.390	-0.382	-0.372	-0.360	-0.350	-0.338	-0.325	-0.310	-0.295	-0.280	-0.265	-0.250	-0.232	-0.215	-0.198	-0.180	-0.162	-0.142	-0.125	-0.108	-0.088	-0.068	-0.050	-0.030	-0.010	0.008	0.028	0.045	0.062	0.080	0.098	0.115	0.130	0.148	0.162	0.175	0.190	0.202	0.215	0.225	0.238	0.248	0.255	0.262	0.270	0.278	0.282	0.285	0.290	0.290	0.292	0.292	0.292	0.292	0.290	0.288	0.285	0.282	0.278	0.272	0.270	0.262	0.258	0.252	0.248	0.242	0.235	0.230	0.225	0.220	0.215	0.210	0.208	0.202	0.200	0.198	0.198	0.195	0.195	0.198	0.198	0.200	0.205	0.210	0.215	0.222	0.230	0.238	0.248	0.258	0.270	0.280	0.295	0.308	0.322	0.338	0.355	0.372	0.390	0.408	0.428	0.448	0.468	0.488	0.507	0.530	0.550	0.572	0.592	0.615	0.638	0.658	0.678	0.698	0.718	0.738	0.758	0.775	0.792	0.810	0.825	0.840	0.855	0.865	0.878	0.888	0.898	0.905	0.912	0.918	0.922	0.925	0.925	0.925	0.922	0.918	0.912	0.908	0.898	0.888	0.875	0.862	0.848	0.830	0.812	0.792	0.770	0.748	0.722	0.695	0.668	0.638	0.608	0.575	0.542	0.507	0.472	0.435	0.398	0.360	0.320	0.280	0.238	0.198	0.152	0.110	0.068	0.022	-0.022	-0.068	-0.110	-0.155	-0.200	-0.245	-0.290	-0.332	-0.378	-0.420	-0.462	-0.505	-0.548	-0.588	-0.628	-0.668	-0.705	-0.742	-0.780	-0.815	-0.848	-0.880	-0.912	-0.942	-0.970	-0.998	-1.022	-1.048	-1.070	-1.092	-1.112	-1.130	-1.148	-1.162	-1.175	-1.188	-1.200	-1.208	-1.215	-1.222	-1.225	-1.228	-1.230	-1.230	-1.230	-1.225	-1.222	-1.218	-1.210	-1.202	-1.192	-1.182	-1.170	-1.158	-1.142	-1.128	-1.112	-1.095	-1.078	-1.060	-1.040	-1.020	-0.998	-0.975	-0.952	-0.930	-0.905	-0.882	-0.858	-0.830	-0.805	-0.780	-0.752	-0.728	-0.700	-0.672	-0.645	-0.620	-0.592	-0.565	-0.540	-0.512	-0.488	-0.460	-0.435	-0.410	-0.385	-0.360	-0.338	-0.315	-0.292	-0.270	-0.250	-0.230	-0.210	-0.192	-0.175	-0.158	-0.142	-0.128	-0.115	-0.102	-0.090	-0.080	-0.072	-0.065	-0.058	-0.052	-0.050	-0.045	-0.045	-0.045	-0.045	-0.048	-0.050	-0.055	-0.060	-0.068	-0.075	-0.085	-0.095	-0.105	-0.115	-0.128	-0.142	-0.155	-0.170	-0.185	-0.202	-0.220	-0.235	-0.252	-0.272	-0.290	-0.308	-0.325	-0.342	-0.360	-0.378	-0.398	-0.412	-0.430	-0.445	-0.462	-0.478	-0.490	-0.505	-0.518	-0.530	-0.540	-0.552	-0.562	-0.570	-0.578	-0.582	-0.588	-0.592	-0.595	-0.598	-0.598	-0.598	-0.595	-0.592	-0.588	-0.582	-0.578	-0.570	-0.562	-0.552	-0.542	-0.532	-0.522	-0.510	-0.498	-0.482	-0.470	-0.455	-0.442	-0.428	-0.412	-0.398	-0.382	-0.368	-0.352	-0.340	-0.325	-0.312	-0.300	-0.288	-0.275	-0.265	-0.255	-0.248	-0.240	-0.232	-0.228	-0.222	-0.220	-0.218	-0.218	-0.218	-0.220	-0.225	-0.230	-0.235	-0.242	-0.252	-0.262	-0.272	-0.285	-0.300	-0.315	-0.330	-0.348	-0.368	-0.385	-0.405	-0.428	-0.450	-0.472	-0.495	-0.518	-0.542	-0.568	-0.592	-0.618	-0.642	-0.668	-0.692	-0.718	-0.742	-0.768	-0.792	-0.818	-0.842	-0.865	-0.890	-0.912	-0.935	-0.955	-0.978	-0.998	-1.015	-1.035	-1.052	-1.070	-1.088	-1.102	-1.118	-1.132	-1.145	-1.158	-1.170	-1.182	-1.192	-1.202	-1.212	-1.220	-1.230	-1.238	-1.245	-1.252	-1.260	-1.265	-1.272	-1.278	-1.285	-1.292	-1.298	-1.305	-1.310	-1.318	-1.322	-1.330	-1.338	-1.345	-1.352	-1.360	-1.368	-1.378	-1.385	-1.395	-1.408	-1.418	-1.428	-1.440	-1.452	-1.468	-1.480	-1.495	-1.508	-1.522	-1.538	-1.552	-1.570	-1.585	-1.602	-1.620	-1.638	-1.655	-1.672	-1.692	-1.710	-1.728	-1.745	-1.765	-1.782	-1.800	-1.818	-1.835	-1.852	-1.870	-1.888	-1.905	-1.920	-1.938	-1.952	-1.968	-1.982	-1.998	-2.010	-2.022	-2.035	-2.047	-2.058	-2.068	-2.078	-2.088	-2.095	-2.102	-2.110	-2.115	-2.122	-2.125	-2.130	-2.132	-2.135	-2.138	-2.140	-2.140	-2.140	-2.140	-2.138	-2.138	-2.135	-2.132	-2.130	-2.125	-2.122	-2.118	-2.112	-2.108	-2.102	-2.098	-2.092	-2.085	-2.080	-2.072	-2.068	-2.062	-2.055	-2.050	-2.042	-2.038	-2.033	-2.025	-2.020	-2.015	-2.010	-2.005	-2.000	-1.998	-1.995	-1.990	-1.988	-1.988	-1.985	-1.982	-1.982	-1.982	-1.985	-1.985	-1.988	-1.990	-1.995	-2.000	-2.005	-2.010	-2.018	-2.025	-2.033	-2.040	-2.050	-2.060	-2.072	-2.082	-2.095	-2.108	-2.122	-2.138	-2.152	-2.168	-2.185	-2.202	-2.220	-2.238	-2.255	-2.275	-2.295	-2.315	-2.335	-2.355	-2.375	-2.398	-2.418	-2.438	-2.460	-2.480	-2.502	-2.522	-2.542	-2.565	-2.585	-2.605	-2.625	-2.642	-2.662	-2.680	-2.698	-2.715	-2.730	-2.745	-2.760	-2.775	-2.788	-2.800	-2.812	-2.822	-2.832	-2.840	-2.848	-2.852	-2.858	-2.862	-2.865	-2.868	-2.868	-2.868	-2.868	-2.865	-2.862	-2.858	-2.852	-2.845	-2.840	-2.832	-2.822	-2.812	-2.802	-2.792	-2.780	-2.768	-2.755	-2.742	-2.728	-2.715	-2.700	-2.685	-2.670	-2.655	-2.640	-2.625	-2.610	-2.595	-2.580	-2.568	-2.552	-2.540	-2.528	-2.512	-2.500	-2.490	-2.478	-2.468	-2.458	-2.450	-2.440	-2.432	-2.425	-2.420	-2.415	-2.410	-2.408	-2.402	-2.400	-2.400	-2.400	-2.400	-2.400	-2.400	-2.402	-2.405	-2.408	-2.412	-2.418	-2.422	-2.428	-2.432	-2.438	-2.445	-2.450	-2.458	-2.465	-2.472	-2.478	-2.485	-2.492	-2.500	-2.508	-2.512	-2.520	-2.525	-2.532	-2.538	-2.542	-2.550	-2.552	-2.558	-2.562	-2.568	-2.570	-2.572	-2.575	-2.578	-2.580	-2.580	-2.582	-2.582	-2.582	-2.582	-2.582	-2.582	-2.582	-2.582	-2.580	-2.580	-2.580	-2.578	-2.578	-2.578	-2.575	-2.575	-2.575	-2.575	-2.575	-2.575	-2.575	-2.575	-2.575	-2.578	-2.580	-2.580	-2.582	-2.585	-2.588	-2.592	-2.595	-2.598	-2.602	-2.608	-2.610	-2.615	-2.620	-2.625	-2.630	-2.635	-2.640	-2.645	-2.650	-2.655	-2.660	-2.665	-2.670	-2.675	-2.680	-2.682	-2.688	-2.690	-2.692	-2.695	-2.698	-2.700	-2.700	-2.702	-2.702	-2.702	-2.702	-2.702	-2.702	-2.700	-2.700	-2.698	-2.695	-2.692	-2.690	-2.685	-2.682	-2.680	-2.675	-2.672	-2.668	-2.665	-2.662	-2.658	-2.655	-2.650	-2.648	-2.645	-2.642	-2.640	-2.640	-2.638	-2.638	-2.638	-2.638	-2.638	-2.640	-2.640	-2.642	-2.645	-2.648	-2.652	-2.658	-2.660	-2.668	-2.672	-2.678	-2.685	-2.692	-2.700	-2.708	-2.715	-2.725	-2.732	-2.742	-2.750	-2.760	-2.770	-2.780	-2.788	-2.798	-2.808	-2.815	-2.825	-2.835	-2.842	-2.850	-2.858	-2.868	-2.875	-2.882	-2.888	-2.895	-2.902	-2.908	-2.912	-2.918	-2.925	-2.928	-2.932	-2.938	-2.942	-2.945	-2.950	-2.952	-2.955	-2.958	-2.960	-2.962	-2.965	-2.968	-2.970	-2.970	-2.972	-2.975	-2.978	-2.978	-2.980	-2.980	-2.982	-2.982	-2.985	-2.985	-2.985	-2.988	-2.988	-2.988	-2.988	-2.988	-2.988	-2.988	-2.985	-2.985	-2.982	-2.980	-2.978	-2.975	-2.970	-2.968	-2.962	-2.958	-2.950	-2.945	-2.938	-2.930	-2.922	-2.912	-2.905	-2.892	-2.882	-2.870	-2.858	-2.845	-2.830	-2.815	-2.800	-2.782	-2.765	-2.748	-2.730	-2.710	-2.692	-2.672	-2.652	-2.630	-2.610	-2.588	-2.565	-2.545	-2.522	-2.500	-2.478	-2.455	-2.432	-2.410	-2.390	-2.368	-2.348	-2.325	-2.305	-2.285	-2.265	-2.248	-2.230	-2.212	-2.195	-2.178	-2.162	-2.148	-2.132	-2.120	-2.105	-2.095	-2.082	-2.072	-2.062	-2.052	-2.045	-2.035	-2.027	-2.022	-2.015	-2.010	-2.002	-1.998	-1.995	-1.990	-1.985	-1.982	-1.978	-1.975	-1.972	-1.970	-1.965	-1.962	-1.960	-1.955	-1.952	-1.950	-1.948	-1.942	-1.940	-1.935	-1.932	-1.928	-1.922	-1.920	-1.915	-1.910	-1.905	-1.900	-1.895	-1.890	-1.885	-1.882	-1.878	-1.872	-1.868	-1.865	-1.860	-1.858	-1.855	-1.852	-1.850	-1.848	-1.848	-1.848	-1.848	-1.848	-1.850	-1.852	-1.855	-1.860	-1.865	-1.872	-1.880	-1.888	-1.898	-1.908	-1.920	-1.932	-1.945	-1.960	-1.975	-1.990	-2.007	-2.025	-2.045	-2.065	-2.085	-2.105	-2.128	-2.150	-2.172	-2.195	-2.218	-2.242	-2.265	-2.288	-2.312	-2.335	-2.360	-2.382	-2.405	-2.428	-2.450	-2.470	-2.492	-2.512	-2.530	-2.548	-2.565	-2.582	-2.598	-2.610	-2.625	-2.635	-2.648	-2.655	-2.665	-2.670	-2.678	-2.680	-2.685	-2.688	-2.688	-2.688	-2.685	-2.682	-2.678	-2.672	-2.668	-2.660	-2.650	-2.642	-2.630	-2.620	-2.608	-2.595	-2.582	-2.568	-2.555	-2.540	-2.525	-2.510	-2.495	-2.480	-2.465	-2.450	-2.435	-2.422	-2.408	-2.392	-2.378	-2.365	-2.350	-2.338	-2.328	-2.315	-2.305	-2.295	-2.285	-2.275	-2.268	-2.260	-2.255	-2.248	-2.242	-2.238	-2.235	-2.232	-2.230	-2.230	-2.230	-2.230	-2.230	-2.232	-2.235	-2.240	-2.242	-2.248	-2.252	-2.260	-2.265	-2.272	-2.280	-2.290	-2.298	-2.308	-2.318	-2.328	-2.340	-2.350	-2.362	-2.372	-2.385	-2.398	-2.408	-2.420	-2.432	-2.445	-2.458	-2.468	-2.480	-2.492	-2.502	-2.515	-2.528	-2.538	-2.548	-2.558	-2.568	-2.578	-2.585	-2.595	-2.602	-2.608	-2.615	-2.620	-2.625	-2.630	-2.632	-2.635	-2.638	-2.638	-2.638	-2.638	-2.638	-2.632	-2.630	-2.625	-2.620	-2.615	-2.608	-2.600	-2.592	-2.582	-2.572	-2.562	-2.550	-2.538	-2.525	-2.512	-2.498	-2.482	-2.470	-2.455	-2.440	-2.425	-2.410	-2.392	-2.378	-2.362	-2.348	-2.332	-2.318	-2.302	-2.288	-2.272	-2.260	-2.248	-2.235	-2.222	-2.212	-2.200	-2.192	-2.182	-2.175	-2.168	-2.160	-2.155	-2.150	-2.145	-2.142	-2.140	-2.140	-2.140	-2.140	-2.142	-2.145	-2.148	-2.152	-2.158	-2.165	-2.170	-2.178	-2.185	-2.195	-2.202	-2.212	-2.222	-2.232	-2.245	-2.258	-2.268	-2.280	-2.292	-2.305	-2.318	-2.332	-2.345	-2.358	-2.372	-2.385	-2.400	-2.412	-2.428	-2.440	-2.455	-2.468	-2.480	-2.495	-2.508	-2.522	-2.535	-2.548	-2.562	-2.575	-2.588	-2.600	-2.612	-2.625	-2.638	-2.650	-2.660	-2.672	-2.682	-2.695	-2.705	-2.715	-2.728	-2.738	-2.745	-2.755	-2.765	-2.775	-2.782	-2.792	-2.800	-2.810	-2.818	-2.825	-2.832	-2.840	-2.848	-2.852	-2.860	-2.865	-2.872	-2.878	-2.882	-2.890	-2.895	-2.900	-2.905	-2.910	-2.915	-2.920	-2.925	-2.928	-2.932	-2.938	-2.940	-2.945	-2.950	-2.955	-2.958	-2.962	-2.968	-2.972	-2.978	-2.982	-2.988	-2.995	-3.000	-3.005	-3.012	-3.020	-3.028	-3.035	-3.042	-3.052	-3.060	-3.070	-3.080	-3.088	-3.098	-3.108	-3.120	-3.130	-3.142	-3.152	-3.165	-3.178	-3.188	-3.200	-3.212	-3.225	-3.238	-3.252	-3.265	-3.278	-3.290	-3.302	-3.315	-3.328	-3.338	-3.350	-3.362	-3.372	-3.385	-3.395	-3.405	-3.412	-3.422	-3.432	-3.440	-3.448	-3.452	-3.460	-3.465	-3.468	-3.472	-3.475	-3.478	-3.478	-3.478	-3.478	-3.475	-3.472	-3.468	-3.462	-3.458	-3.450	-3.442	-3.432	-3.422	-3.412	-3.400	-3.388	-3.375	-3.360	-3.342	-3.328	-3.310	-3.290	-3.270	-3.250	-3.230	-3.208	-3.185	-3.162	-3.138	-3.112	-3.090	-3.065	-3.038	-3.012	-2.985	-2.958	-2.930	-2.902	-2.875	-2.848	-2.820	-2.792	-2.765	-2.738	-2.710	-2.682	-2.658	-2.630	-2.605	-2.580	-2.555	-2.530	-2.508	-2.482	-2.460	-2.438	-2.418	-2.398	-2.380	-2.360	-2.345	-2.328	-2.312	-2.298	-2.285	-2.272	-2.260	-2.250	-2.240	-2.230	-2.222	-2.215	-2.210	-2.202	-2.200	-2.195	-2.192	-2.190	-2.188	-2.188	-2.185	-2.185	-2.188	-2.188	-2.190	-2.192	-2.195	-2.198	-2.200	-2.202	-2.205	-2.208	-2.212	-2.215	-2.218	-2.220	-2.222	-2.225	-2.228	-2.230	-2.232	-2.232	-2.235	-2.235	-2.235	-2.235	-2.235	-2.235	-2.235	-2.232	-2.230	-2.230	-2.228	-2.222	-2.220	-2.218	-2.212	-2.210	-2.205	-2.200	-2.195	-2.190	-2.185	-2.180	-2.175	-2.170	-2.165	-2.160	-2.155	-2.150	-2.145	-2.138	-2.135	-2.130	-2.125	-2.122	-2.118	-2.115	-2.112	-2.108	-2.105	-2.105	-2.102	-2.102	-2.100	-2.100	-2.102	-2.102	-2.105	-2.108	-2.110	-2.115	-2.118	-2.122	-2.130	-2.135	-2.142	-2.150	-2.158	-2.165	-2.175	-2.188	-2.198	-2.210	-2.222	-2.235	-2.248	-2.262	-2.278	-2.292	-2.310	-2.325	-2.342	-2.362	-2.380	-2.400	-2.420	-2.440	-2.460	-2.482	-2.505	-2.525	-2.550	-2.572	-2.598	-2.620	-2.645	-2.670	-2.695	-2.722	-2.748	-2.775	-2.800	-2.828	-2.855	-2.882	-2.908	-2.935	-2.962	-2.990	-3.018	-3.042	-3.070	-3.098	-3.122	-3.148	-3.172	-3.195	-3.220	-3.242	-3.265	-3.285	-3.305	-3.325	-3.342	-3.360	-3.375	-3.388	-3.400	-3.412	-3.420	-3.430	-3.435	-3.440	-3.442	-3.442	-3.442	-3.438	-3.432	-3.425	-3.418	-3.405	-3.392	-3.378	-3.358	-3.340	-3.318	-3.292	-3.268	-3.242	-3.212	-3.182	-3.150	-3.115	-3.080	-3.045	-3.008	-2.968	-2.928	-2.888	-2.845	-2.805	-2.762	-2.720	-2.678	-2.635	-2.592	-2.552	-2.510	-2.470	-2.430	-2.392	-2.355	-2.318	-2.285	-2.252	-2.220	-2.192	-2.165	-2.140	-2.118	-2.098	-2.080	-2.065	-2.052	-2.042	-2.035	-2.030	-2.027	-2.030	-2.033	-2.040	-2.047	-2.060	-2.075	-2.090	-2.110	-2.132	-2.155	-2.182	-2.210	-2.240	-2.272	-2.305	-2.340	-2.378	-2.415	-2.455	-2.492	-2.535	-2.575	-2.615	-2.658	-2.700	-2.742	-2.782	-2.825	-2.865	-2.905	-2.942	-2.982	-3.018	-3.052	-3.088	-3.120	-3.150	-3.180	-3.208	-3.232	-3.255	-3.275	-3.295	-3.310	-3.325	-3.335	-3.345	-3.352	-3.358	-3.360	-3.360	-3.360	-3.355	-3.348	-3.340	-3.330	-3.318	-3.302	-3.288	-3.270	-3.250	-3.228	-3.205	-3.182	-3.158	-3.132	-3.108	-3.080	-3.050	-3.022	-2.992	-2.962	-2.932	-2.902	-2.872	-2.845	-2.815	-2.788	-2.758	-2.730	-2.705	-2.678	-2.655	-2.630	-2.608	-2.585	-2.565	-2.548	-2.528	-2.512	-2.498	-2.482	-2.472	-2.462	-2.452	-2.445	-2.440	-2.435	-2.432	-2.432	-2.432	-2.435	-2.438	-2.442	-2.448	-2.455	-2.465	-2.475	-2.485	-2.498	-2.510	-2.525	-2.540	-2.555	-2.572	-2.590	-2.608	-2.628	-2.645	-2.665	-2.685	-2.708	-2.728	-2.748	-2.770	-2.790	-2.810	-2.832	-2.852	-2.872	-2.895	-2.915	-2.935	-2.955	-2.975	-2.992	-3.012	-3.030	-3.048	-3.065	-3.082	-3.100	-3.115	-3.130	-3.145	-3.160	-3.175	-3.188	-3.202	-3.215	-3.228	-3.240	-3.250	-3.262	-3.272	-3.282	-3.292	-3.302	-3.312	-3.322	-3.330	-3.340	-3.348	-3.358	-3.365	-3.372	-3.380	-3.390	-3.398	-3.405	-3.412	-3.420	-3.428	-3.435	-3.442	-3.448	-3.455	-3.462	-3.468	-3.475	-3.482	-3.488	-3.495	-3.500	-3.508	-3.512	-3.518	-3.522	-3.528	-3.535	-3.538	-3.542	-3.548	-3.550	-3.555	-3.558	-3.562	-3.565	-3.565	-3.568	-3.570	-3.570	-3.570	-3.570	-3.570	-3.568	-3.565	-3.562	-3.560	-3.558	-3.552	-3.548	-3.542	-3.538	-3.530	-3.522	-3.515	-3.508	-3.498	-3.490	-3.480	-3.468	-3.458	-3.445	-3.432	-3.420	-3.408	-3.395	-3.380	-3.368	-3.352	-3.338	-3.322	-3.305	-3.290	-3.275	-3.258	-3.240	-3.225	-3.208	-3.190	-3.172	-3.155	-3.138	-3.120	-3.102	-3.085	-3.068	-3.050	-3.032	-3.015	-2.998	-2.980	-2.962	-2.945	-2.928	-2.912	-2.895	-2.878	-2.860	-2.845	-2.828	-2.812	-2.795	-2.778	-2.762	-2.748	-2.730	-2.715	-2.700	-2.685	-2.668	-2.655	-2.640	-2.625	-2.610	-2.598	-2.582	-2.570	-2.555	-2.542	-2.530	-2.518	-2.505	-2.495	-2.485	-2.472	-2.462	-2.455	-2.445	-2.438	-2.430	-2.422	-2.418	-2.412	-2.408	-2.402	-2.400	-2.398	-2.398	-2.398	-2.398	-2.398	-2.400	-2.402	-2.408	-2.410	-2.418	-2.422	-2.430	-2.438	-2.445	-2.455	-2.465	-2.475	-2.485	-2.498	-2.510	-2.522	-2.535	-2.550	-2.562	-2.578	-2.590	-2.605	-2.618	-2.632	-2.645	-2.658	-2.670	-2.682	-2.695	-2.705	-2.715	-2.725	-2.732	-2.740	-2.748	-2.752	-2.758	-2.760	-2.760	-2.760	-2.758	-2.755	-2.750	-2.745	-2.738	-2.728	-2.718	-2.705	-2.690	-2.675	-2.658	-2.638	-2.618	-2.595	-2.572	-2.548	-2.522	-2.495	-2.468	-2.438	-2.405	-2.375	-2.342	-2.308	-2.272	-2.238	-2.202	-2.168	-2.130	-2.095	-2.058	-2.020	-1.982	-1.948	-1.912	-1.878	-1.840	-1.808	-1.772	-1.740	-1.708	-1.675	-1.645	-1.615	-1.588	-1.560	-1.535	-1.510	-1.488	-1.468	-1.448	-1.428	-1.412	-1.398	-1.382	-1.372	-1.362	-1.352	-1.345	-1.340	-1.338	-1.335	-1.338	-1.338	-1.340	-1.345	-1.352	-1.360	-1.370	-1.380	-1.392	-1.405	-1.420	-1.435	-1.452	-1.470	-1.490	-1.510	-1.530	-1.552	-1.575	-1.600	-1.625	-1.650	-1.675	-1.700	-1.728	-1.752	-1.780	-1.808	-1.835	-1.862	-1.890	-1.918	-1.942	-1.970	-1.998	-2.022	-2.047	-2.072	-2.098	-2.120	-2.145	-2.165	-2.188	-2.208	-2.228	-2.248	-2.265	-2.280	-2.298	-2.310	-2.325	-2.335	-2.348	-2.355	-2.362	-2.370	-2.375	-2.378	-2.378	-2.378	-2.378	-2.375	-2.370	-2.365	-2.358	-2.348	-2.338	-2.328	-2.312	-2.300	-2.282	-2.265	-2.248	-2.228	-2.208	-2.188	-2.165	-2.142	-2.118	-2.092	-2.068	-2.042	-2.018	-1.992	-1.965	-1.940	-1.912	-1.888	-1.860	-1.835	-1.810	-1.785	-1.762	-1.740	-1.718	-1.695	-1.675	-1.655	-1.638	-1.622	-1.605	-1.592	-1.580	-1.570	-1.562	-1.555	-1.550	-1.548	-1.545	-1.548	-1.548	-1.552	-1.558	-1.565	-1.575	-1.585	-1.600	-1.612	-1.630	-1.648	-1.665	-1.688	-1.708	-1.730	-1.755	-1.780	-1.805	-1.830	-1.858	-1.885	-1.912	-1.940	-1.968	-1.995	-2.025	-2.052	-2.078	-2.105	-2.132	-2.158	-2.182	-2.205	-2.228	-2.250	-2.270	-2.288	-2.305	-2.322	-2.338	-2.350	-2.360	-2.370	-2.378	-2.385	-2.390	-2.392	-2.392	-2.392	-2.390	-2.388	-2.380	-2.372	-2.365	-2.355	-2.342	-2.330	-2.315	-2.298	-2.282	-2.262	-2.245	-2.225	-2.202	-2.182	-2.160	-2.138	-2.115	-2.092	-2.068	-2.047	-2.025	-2.002	-1.980	-1.958	-1.938	-1.915	-1.895	-1.878	-1.858	-1.840	-1.825	-1.810	-1.795	-1.782	-1.772	-1.762	-1.752	-1.745	-1.740	-1.735	-1.732	-1.732	-1.732	-1.735	-1.738	-1.742	-1.750	-1.758	-1.768	-1.780	-1.792	-1.805	-1.820	-1.838	-1.855	-1.875	-1.895	-1.918	-1.940	-1.962	-1.988	-2.013	-2.040	-2.065	-2.092	-2.122	-2.150	-2.180	-2.210	-2.240	-2.272	-2.302	-2.335	-2.365	-2.398	-2.428	-2.460	-2.492	-2.522	-2.552	-2.585	-2.615	-2.645	-2.672	-2.702	-2.730	-2.758	-2.785	-2.812	-2.838	-2.862	-2.885	-2.910	-2.932	-2.952	-2.972	-2.992	-3.010	-3.028	-3.042	-3.058	-3.070	-3.082	-3.095	-3.105	-3.112	-3.120	-3.125	-3.130	-3.135	-3.138	-3.138	-3.138	-3.138	-3.135	-3.132	-3.128	-3.122	-3.118	-3.110	-3.100	-3.092	-3.082	-3.072	-3.062	-3.050	-3.038	-3.025	-3.012	-3.000	-2.985	-2.972	-2.958	-2.942	-2.930	-2.915	-2.900	-2.888	-2.875	-2.860	-2.848	-2.835	-2.822	-2.812	-2.800	-2.790	-2.780	-2.770	-2.760	-2.750	-2.742	-2.738	-2.730	-2.725	-2.720	-2.715	-2.712	-2.708	-2.705	-2.702	-2.700	-2.700	-2.700	-2.698	-2.698	-2.698	-2.700	-2.700	-2.700	-2.702	-2.702	-2.705	-2.705	-2.708	-2.710	-2.710	-2.712	-2.715	-2.715	-2.718	-2.718	-2.720	-2.720	-2.720	-2.722	-2.722	-2.722	-2.722	-2.722	-2.722	-2.722	-2.722	-2.722	-2.722	-2.720	-2.720	-2.720	-2.720	-2.718	-2.718	-2.718	-2.718	-2.715	-2.715	-2.715	-2.715	-2.715	-2.715	-2.715	-2.715	-2.715	-2.715	-2.715	-2.715	-2.715	-2.715	-2.715	-2.715	-2.715	-2.715	-2.712	-2.712	-2.710	-2.710	-2.708	-2.705	-2.700	-2.698	-2.692	-2.688	-2.682	-2.678	-2.670	-2.660	-2.650	-2.640	-2.630	-2.618	-2.602	-2.588	-2.572	-2.555	-2.538	-2.520	-2.500	-2.480	-2.460	-2.438	-2.412	-2.390	-2.365	-2.340	-2.312	-2.288	-2.260	-2.232	-2.205	-2.178	-2.150	-2.122	-2.095	-2.068	-2.040	-2.013	-1.985	-1.960	-1.935	-1.910	-1.885	-1.862	-1.840	-1.820	-1.800	-1.782	-1.765	-1.750	-1.735	-1.722	-1.710	-1.698	-1.690	-1.682	-1.675	-1.670	-1.668	-1.665	-1.662	-1.662	-1.665	-1.668	-1.670	-1.672	-1.678	-1.682	-1.690	-1.695	-1.702	-1.710	-1.718	-1.725	-1.732	-1.740	-1.745	-1.752	-1.758	-1.762	-1.768	-1.770	-1.772	-1.775	-1.775	-1.775	-1.772	-1.768	-1.762	-1.755	-1.748	-1.738	-1.725	-1.712	-1.698	-1.680	-1.662	-1.642	-1.622	-1.598	-1.572	-1.548	-1.518	-1.490	-1.458	-1.428	-1.395	-1.360	-1.325	-1.290	-1.252	-1.215	-1.178	-1.138	-1.100	-1.060	-1.020	-0.982	-0.942	-0.902	-0.865	-0.828	-0.788	-0.752	-0.715	-0.680	-0.645	-0.610	-0.578	-0.548	-0.515	-0.488	-0.460	-0.432	-0.408	-0.382	-0.360	-0.340	-0.320	-0.302	-0.285	-0.270	-0.255	-0.242	-0.230	-0.218	-0.208	-0.200	-0.192	-0.185	-0.180	-0.175	-0.172	-0.168	-0.165	-0.162	-0.162	-0.160	-0.158	-0.158	-0.158	-0.155	-0.155	-0.152	-0.152	-0.150	-0.150	-0.148	-0.145	-0.142	-0.138	-0.135	-0.130	-0.125	-0.120	-0.115	-0.108	-0.102	-0.095	-0.088	-0.078	-0.070	-0.060	-0.052	-0.042	-0.032	-0.022	-0.012	-0.002	0.008	0.020	0.030	0.040	0.050	0.060	0.072	0.080	0.090	0.100	0.108	0.118	0.125	0.132	0.138	0.145	0.150	0.152	0.158	0.160	0.162	0.165	0.165	0.165	0.165	0.165	0.162	0.160	0.155	0.152	0.148	0.142	0.135	0.130	0.122	0.115	0.105	0.098	0.088	0.078	0.068	0.058	0.045	0.032	0.022	0.010	-0.002	-0.015	-0.028	-0.040	-0.055	-0.068	-0.080	-0.095	-0.108	-0.122	-0.135	-0.150	-0.162	-0.178	-0.190	-0.205	-0.218	-0.232	-0.248	-0.260	-0.275	-0.290	-0.302	-0.318	-0.332	-0.345	-0.360	-0.375	-0.390	-0.402	-0.418	-0.432	-0.448	-0.462	-0.475	-0.490	-0.505	-0.520	-0.532	-0.548	-0.562	-0.575	-0.590	-0.602	-0.615	-0.630	-0.642	50.000	5.000	2.000	1.000	5.000	0.000	0.000	0.000	0.000	0.000	0.000	0.000	0.000	0.000	0.000	0.000	0.000	0.000	-2.508	-2.485	-2.462	-2.440	-2.418	-2.395	-2.372	-2.352	-2.330	-2.310	-2.290	-2.270	-2.252	-2.232	-2.218	-2.200	-2.185	-2.170	-2.158	-2.148	-2.135	-2.128	-2.120	-2.112	-2.108	-2.102	-2.100	-2.100	-2.100	-2.102	-2.105	-2.108	-2.115	-2.122	-2.130	-2.140	-2.150	-2.162	-2.175	-2.190	-2.205	-2.220	-2.235	-2.252	-2.270	-2.290	-2.308	-2.325	-2.345	-2.362	-2.382	-2.402	-2.420	-2.438	-2.455	-2.472	-2.490	-2.508	-2.522	-2.538	-2.552	-2.565	-2.578	-2.590	-2.602	-2.612	-2.620	-2.630	-2.638	-2.642	-2.648	-2.652	-2.658	-2.660	-2.660	-2.662	-2.662	-2.662	-2.662	-2.660	-2.658	-2.658	-2.655	-2.652	-2.650	-2.645	-2.642	-2.640	-2.638	-2.635	-2.632	-2.630	-2.628	-2.628	-2.625	-2.625	-2.625	-2.628	-2.628	-2.630	-2.632	-2.635	-2.640	-2.642	-2.650	-2.655	-2.662	-2.668	-2.675	-2.685	-2.692	-2.702	-2.712	-2.722	-2.732	-2.742	-2.755	-2.765	-2.778	-2.788	-2.800	-2.812	-2.822	-2.832	-2.845	-2.855	-2.865	-2.875	-2.885	-2.895	-2.905	-2.912	-2.920	-2.928	-2.935	-2.942	-2.948	-2.952	-2.958	-2.960	-2.962	-2.965	-2.968	-2.970	-2.970	-2.970	-2.970	-2.970	-2.970	-2.968	-2.965	-2.962	-2.960	-2.958	-2.955	-2.950	-2.948	-2.942	-2.940	-2.935	-2.930	-2.925	-2.920	-2.918	-2.912	-2.908	-2.902	-2.898	-2.895	-2.890	-2.888	-2.882	-2.880	-2.875	-2.872	-2.870	-2.868	-2.862	-2.860	-2.858	-2.858	-2.855	-2.852	-2.850	-2.850	-2.848	-2.848	-2.845	-2.845	-2.842	-2.842	-2.842	-2.842	-2.840	-2.840	-2.840	-2.842	-2.842	-2.842	-2.842	-2.845	-2.845	-2.848	-2.850	-2.852	-2.855	-2.858	-2.860	-2.862	-2.865	-2.870	-2.872	-2.878	-2.882	-2.888	-2.892	-2.900	-2.905	-2.912	-2.920	-2.928	-2.935	-2.942	-2.950	-2.958	-2.968	-2.978	-2.985	-2.995	-3.005	-3.015	-3.022	-3.032	-3.042	-3.052	-3.060	-3.070	-3.080	-3.088	-3.095	-3.102	-3.110	-3.118	-3.122	-3.128	-3.130	-3.135	-3.138	-3.140	-3.140	-3.140	-3.140	-3.138	-3.132	-3.130	-3.122	-3.115	-3.108	-3.098	-3.088	-3.075	-3.062	-3.048	-3.032	-3.015	-2.995	-2.975	-2.955	-2.935	-2.910	-2.888	-2.862	-2.838	-2.810	-2.782	-2.755	-2.728	-2.698	-2.668	-2.638	-2.608	-2.578	-2.548	-2.515	-2.485	-2.452	-2.422	-2.392	-2.362	-2.332	-2.302	-2.272	-2.245	-2.218	-2.190	-2.162	-2.138	-2.112	-2.088	-2.062	-2.040	-2.020	-1.998	-1.978	-1.958	-1.940	-1.922	-1.908	-1.892	-1.878	-1.865	-1.852	-1.840	-1.830	-1.822	-1.812	-1.808	-1.800	-1.795	-1.790	-1.785	-1.782	-1.780	-1.780	-1.780	-1.780	-1.780	-1.782	-1.785	-1.788	-1.792	-1.795	-1.802	-1.808	-1.812	-1.820	-1.828	-1.838	-1.845	-1.855	-1.865	-1.875	-1.885	-1.898	-1.910	-1.920	-1.935	-1.948	-1.960	-1.975	-1.988	-2.002	-2.018	-2.035	-2.050	-2.065	-2.082	-2.098	-2.115	-2.132	-2.150	-2.168	-2.185	-2.202	-2.220	-2.238	-2.255	-2.272	-2.290	-2.305	-2.322	-2.338	-2.355	-2.370	-2.385	-2.400	-2.415	-2.430	-2.442	-2.455	-2.468	-2.478	-2.488	-2.498	-2.505	-2.515	-2.520	-2.528	-2.532	-2.535	-2.540	-2.542	-2.542	-2.542	-2.542	-2.540	-2.538	-2.532	-2.528	-2.522	-2.515	-2.508	-2.500	-2.490	-2.480	-2.470	-2.460	-2.448	-2.435	-2.422	-2.410	-2.398	-2.385	-2.370	-2.358	-2.342	-2.330	-2.315	-2.302	-2.288	-2.275	-2.262	-2.250	-2.238	-2.225	-2.215	-2.205	-2.195	-2.188	-2.178	-2.170	-2.165	-2.158	-2.152	-2.148	-2.145	-2.142	-2.140	-2.140	-2.140	-2.140	-2.140	-2.142	-2.145	-2.150	-2.152	-2.158	-2.165	-2.170	-2.178	-2.185	-2.192	-2.200	-2.208	-2.215	-2.225	-2.235	-2.245	-2.255	-2.265	-2.275	-2.285	-2.295	-2.305	-2.318	-2.328	-2.338	-2.348	-2.358	-2.370	-2.380	-2.390	-2.400	-2.410	-2.420	-2.430	-2.440	-2.448	-2.458	-2.468	-2.475	-2.485	-2.492	-2.500	-2.508	-2.515	-2.522	-2.530	-2.538	-2.542	-2.550	-2.555	-2.560	-2.565	-2.570	-2.575	-2.578	-2.582	-2.585	-2.588	-2.588	-2.590	-2.590	-2.590	-2.590	-2.590	-2.588	-2.585	-2.582	-2.580	-2.575	-2.570	-2.565	-2.560	-2.552	-2.545	-2.535	-2.528	-2.518	-2.505	-2.495	-2.482	-2.470	-2.455	-2.442	-2.428	-2.412	-2.395	-2.380	-2.362	-2.345	-2.328	-2.310	-2.292	-2.275	-2.258	-2.240	-2.220	-2.202	-2.185	-2.168	-2.150	-2.132	-2.115	-2.098	-2.082	-2.065	-2.050	-2.038	-2.022	-2.010	-1.998	-1.985	-1.975	-1.965	-1.955	-1.948	-1.940	-1.932	-1.928	-1.925	-1.920	-1.918	-1.918	-1.918	-1.918	-1.918	-1.920	-1.922	-1.928	-1.930	-1.938	-1.942	-1.948	-1.955	-1.962	-1.970	-1.978	-1.988	-1.995	-2.005	-2.015	-2.022	-2.033	-2.042	-2.052	-2.062	-2.072	-2.082	-2.092	-2.102	-2.110	-2.120	-2.128	-2.138	-2.145	-2.152	-2.160	-2.168	-2.175	-2.182	-2.188	-2.195	-2.200	-2.205	-2.210	-2.215	-2.220	-2.222	-2.228	-2.230	-2.235	-2.238	-2.240	-2.245	-2.248	-2.250	-2.252	-2.255	-2.258	-2.260	-2.262	-2.265	-2.268	-2.270	-2.275	-2.278	-2.280	-2.285	-2.288	-2.292	-2.295	-2.300	-2.305	-2.310	-2.315	-2.322	-2.330	-2.335	-2.342	-2.350	-2.358	-2.365	-2.375	-2.385	-2.392	-2.402	-2.412	-2.422	-2.432	-2.445	-2.455	-2.468	-2.478	-2.490	-2.502	-2.515	-2.525	-2.538	-2.552	-2.562	-2.575	-2.590	-2.602	-2.615	-2.628	-2.640	-2.652	-2.665	-2.678	-2.690	-2.702	-2.712	-2.725	-2.735	-2.745	-2.755	-2.765	-2.775	-2.785	-2.792	-2.800	-2.808	-2.815	-2.822	-2.828	-2.835	-2.840	-2.845	-2.850	-2.852	-2.858	-2.860	-2.862	-2.865	-2.868	-2.868	-2.870	-2.870	-2.870	-2.870	-2.870	-2.868	-2.868	-2.865	-2.865	-2.862	-2.860	-2.858	-2.855	-2.852	-2.848	-2.845	-2.842	-2.840	-2.835	-2.832	-2.828	-2.825	-2.820	-2.818	-2.815	-2.810	-2.808	-2.805	-2.802	-2.798	-2.795	-2.792	-2.790	-2.788	-2.785	-2.782	-2.780	-2.778	-2.775	-2.772	-2.770	-2.768	-2.765	-2.765	-2.762	-2.760	-2.758	-2.758	-2.755	-2.752	-2.752	-2.750	-2.748	-2.745	-2.742	-2.740	-2.738	-2.735	-2.732	-2.728	-2.725	-2.722	-2.718	-2.712	-2.708	-2.702	-2.698	-2.690	-2.682	-2.675	-2.668	-2.660	-2.652	-2.645	-2.635	-2.628	-2.618	-2.608	-2.598	-2.585	-2.575	-2.565	-2.552	-2.540	-2.528	-2.515	-2.502	-2.490	-2.478	-2.465	-2.452	-2.438	-2.425	-2.412	-2.400	-2.388	-2.375	-2.362	-2.350	-2.338	-2.328	-2.315	-2.302	-2.292	-2.282	-2.272	-2.260	-2.252	-2.242	-2.232	-2.222	-2.215	-2.205	-2.198	-2.190	-2.182	-2.175	-2.168	-2.160	-2.152	-2.148	-2.140	-2.135	-2.128	-2.122	-2.118	-2.110	-2.105	-2.100	-2.092	-2.088	-2.082	-2.078	-2.070	-2.065	-2.058	-2.052	-2.045	-2.040	-2.033	-2.025	-2.018	-2.013	-2.005	-1.998	-1.990	-1.982	-1.975	-1.968	-1.960	-1.952	-1.945	-1.938	-1.930	-1.922	-1.918	-1.910	-1.902	-1.898	-1.892	-1.888	-1.882	-1.878	-1.872	-1.870	-1.865	-1.862	-1.860	-1.858	-1.858	-1.855	-1.855	-1.855	-1.855	-1.855	-1.858	-1.860	-1.862	-1.865	-1.868	-1.872	-1.878	-1.882	-1.888	-1.892	-1.898	-1.905	-1.912	-1.920	-1.928	-1.935	-1.942	-1.950	-1.958	-1.965	-1.972	-1.982	-1.990	-1.998	-2.005	-2.013	-2.020	-2.027	-2.035	-2.042	-2.050	-2.058	-2.062	-2.070	-2.075	-2.082	-2.088	-2.092	-2.098	-2.102	-2.108	-2.110	-2.112	-2.115	-2.120	-2.120	-2.122	-2.122	-2.125	-2.125	-2.125	-2.122	-2.122	-2.120	-2.118	-2.112	-2.110	-2.105	-2.100	-2.095	-2.088	-2.080	-2.072	-2.065	-2.055	-2.045	-2.035	-2.022	-2.010	-1.995	-1.982	-1.968	-1.950	-1.932	-1.915	-1.898	-1.880	-1.860	-1.840	-1.820	-1.798	-1.778	-1.755	-1.732	-1.710	-1.685	-1.662	-1.640	-1.615	-1.590	-1.568	-1.545	-1.522	-1.500	-1.478	-1.455	-1.435	-1.415	-1.395	-1.378	-1.360	-1.345	-1.330	-1.318	-1.305	-1.295	-1.288	-1.280	-1.275	-1.272	-1.270	-1.270	-1.272	-1.278	-1.285	-1.292	-1.305	-1.318	-1.332	-1.348	-1.368	-1.388	-1.410	-1.435	-1.462	-1.490	-1.520	-1.550	-1.582	-1.618	-1.655	-1.692	-1.730	-1.770	-1.810	-1.850	-1.892	-1.935	-1.978	-2.020	-2.062	-2.105	-2.148	-2.192	-2.235	-2.275	-2.318	-2.358	-2.398	-2.438	-2.475	-2.512	-2.548	-2.582	-2.615	-2.645	-2.675	-2.705	-2.730	-2.755	-2.778	-2.800	-2.820	-2.838	-2.855	-2.868	-2.880	-2.892	-2.900	-2.908	-2.915	-2.918	-2.920	-2.922	-2.920	-2.918	-2.915	-2.910	-2.905	-2.898	-2.890	-2.880	-2.870	-2.860	-2.850	-2.838	-2.825	-2.812	-2.800	-2.785	-2.772	-2.760	-2.745	-2.732	-2.720	-2.708	-2.695	-2.685	-2.672	-2.662	-2.655	-2.645	-2.638	-2.630	-2.625	-2.620	-2.615	-2.612	-2.610	-2.610	-2.612	-2.612	-2.618	-2.620	-2.628	-2.632	-2.640	-2.650	-2.660	-2.670	-2.682	-2.698	-2.710	-2.728	-2.742	-2.760	-2.780	-2.798	-2.818	-2.840	-2.860	-2.882	-2.905	-2.930	-2.952	-2.978	-3.002	-3.028	-3.052	-3.078	-3.105	-3.130	-3.158	-3.182	-3.208	-3.235	-3.260	-3.285	-3.310	-3.335	-3.358	-3.382	-3.405	-3.430	-3.452	-3.472	-3.495	-3.515	-3.538	-3.558	-3.578	-3.595	-3.615	-3.632	-3.650	-3.668	-3.685	-3.700	-3.715	-3.730	-3.742	-3.755	-3.768	-3.780	-3.792	-3.802	-3.812	-3.822	-3.832	-3.840	-3.850	-3.858	-3.865	-3.872	-3.880	-3.885	-3.892	-3.898	-3.902	-3.908	-3.910	-3.915	-3.918	-3.920	-3.922	-3.925	-3.928	-3.928	-3.930	-3.930	-3.930	-3.928	-3.928	-3.925	-3.922	-3.920	-3.915	-3.912	-3.908	-3.900	-3.895	-3.888	-3.880	-3.872	-3.865	-3.855	-3.845	-3.832	-3.822	-3.810	-3.795	-3.782	-3.768	-3.752	-3.738	-3.720	-3.702	-3.685	-3.668	-3.648	-3.630	-3.610	-3.590	-3.568	-3.548	-3.528	-3.505	-3.482	-3.462	-3.440	-3.420	-3.398	-3.375	-3.355	-3.332	-3.312	-3.290	-3.270	-3.250	-3.230	-3.210	-3.192	-3.172	-3.155	-3.138	-3.120	-3.102	-3.088	-3.072	-3.058	-3.042	-3.030	-3.018	-3.005	-2.992	-2.980	-2.970	-2.958	-2.948	-2.938	-2.928	-2.918	-2.908	-2.898	-2.888	-2.880	-2.870	-2.860	-2.850	-2.838	-2.828	-2.818	-2.805	-2.792	-2.780	-2.768	-2.755	-2.740	-2.728	-2.712	-2.700	-2.685	-2.668	-2.652	-2.635	-2.620	-2.602	-2.585	-2.568	-2.548	-2.530	-2.510	-2.492	-2.472	-2.452	-2.435	-2.415	-2.395	-2.378	-2.360	-2.342	-2.325	-2.308	-2.292	-2.278	-2.262	-2.250	-2.238	-2.228	-2.218	-2.208	-2.200	-2.192	-2.188	-2.185	-2.180	-2.180	-2.180	-2.180	-2.182	-2.185	-2.190	-2.195	-2.202	-2.212	-2.220	-2.230	-2.242	-2.255	-2.268	-2.282	-2.295	-2.310	-2.325	-2.342	-2.358	-2.375	-2.392	-2.410	-2.425	-2.442	-2.460	-2.475	-2.492	-2.508	-2.522	-2.538	-2.550	-2.562	-2.575	-2.585	-2.595	-2.605	-2.612	-2.620	-2.628	-2.632	-2.635	-2.638	-2.640	-2.640	-2.640	-2.638	-2.635	-2.630	-2.625	-2.618	-2.610	-2.602	-2.592	-2.582	-2.570	-2.560	-2.548	-2.532	-2.520	-2.505	-2.490	-2.475	-2.460	-2.442	-2.428	-2.412	-2.398	-2.382	-2.365	-2.350	-2.335	-2.320	-2.308	-2.292	-2.280	-2.268	-2.255	-2.245	-2.235	-2.225	-2.215	-2.208	-2.202	-2.195	-2.190	-2.188	-2.185	-2.182	-2.182	-2.182	-2.185	-2.188	-2.192	-2.198	-2.205	-2.215	-2.222	-2.235	-2.248	-2.260	-2.275	-2.290	-2.308	-2.325	-2.345	-2.365	-2.385	-2.408	-2.430	-2.452	-2.478	-2.502	-2.528	-2.555	-2.582	-2.610	-2.638	-2.668	-2.698	-2.725	-2.755	-2.785	-2.815	-2.845	-2.875	-2.905	-2.935	-2.965	-2.995	-3.025	-3.052	-3.080	-3.108	-3.135	-3.160	-3.188	-3.210	-3.235	-3.258	-3.280	-3.300	-3.320	-3.338	-3.355	-3.372	-3.388	-3.400	-3.412	-3.425	-3.435	-3.442	-3.450	-3.458	-3.462	-3.465	-3.468	-3.468	-3.468	-3.465	-3.462	-3.458	-3.450	-3.442	-3.435	-3.425	-3.415	-3.402	-3.390	-3.375	-3.360	-3.345	-3.330	-3.312	-3.295	-3.278	-3.258	-3.240	-3.220	-3.200	-3.180	-3.160	-3.138	-3.118	-3.098	-3.078	-3.055	-3.035	-3.015	-2.998	-2.978	-2.960	-2.942	-2.925	-2.908	-2.892	-2.878	-2.862	-2.850	-2.838	-2.828	-2.818	-2.808	-2.800	-2.792	-2.785	-2.780	-2.778	-2.772	-2.772	-2.770	-2.770	-2.772	-2.772	-2.775	-2.780	-2.782	-2.788	-2.795	-2.800	-2.808	-2.815	-2.822	-2.830	-2.838	-2.845	-2.852	-2.862	-2.870	-2.878	-2.888	-2.895	-2.902	-2.908	-2.915	-2.920	-2.925	-2.930	-2.932	-2.935	-2.938	-2.938	-2.935	-2.932	-2.930	-2.925	-2.920	-2.912	-2.905	-2.895	-2.882	-2.870	-2.855	-2.840	-2.825	-2.805	-2.788	-2.765	-2.742	-2.720	-2.695	-2.670	-2.645	-2.615	-2.588	-2.558	-2.528	-2.498	-2.465	-2.435	-2.402	-2.370	-2.338	-2.305	-2.272	-2.240	-2.210	-2.180	-2.150	-2.120	-2.092	-2.065	-2.038	-2.013	-1.990	-1.968	-1.948	-1.930	-1.912	-1.898	-1.885	-1.875	-1.865	-1.858	-1.855	-1.852	-1.852	-1.852	-1.858	-1.865	-1.872	-1.882	-1.895	-1.910	-1.928	-1.945	-1.965	-1.988	-2.010	-2.035	-2.062	-2.090	-2.118	-2.148	-2.178	-2.210	-2.240	-2.272	-2.305	-2.338	-2.370	-2.402	-2.435	-2.465	-2.498	-2.528	-2.558	-2.585	-2.612	-2.640	-2.665	-2.690	-2.712	-2.732	-2.752	-2.770	-2.785	-2.800	-2.810	-2.820	-2.830	-2.838	-2.842	-2.845	-2.845	-2.845	-2.842	-2.840	-2.835	-2.828	-2.820	-2.812	-2.800	-2.790	-2.778	-2.762	-2.750	-2.735	-2.720	-2.702	-2.688	-2.670	-2.652	-2.638	-2.620	-2.605	-2.588	-2.572	-2.558	-2.545	-2.530	-2.518	-2.508	-2.495	-2.485	-2.478	-2.470	-2.462	-2.458	-2.455	-2.452	-2.452	-2.452	-2.455	-2.458	-2.462	-2.470	-2.478	-2.488	-2.498	-2.508	-2.522	-2.535	-2.550	-2.568	-2.585	-2.602	-2.620	-2.640	-2.660	-2.682	-2.702	-2.725	-2.748	-2.770	-2.792	-2.815	-2.840	-2.862	-2.885	-2.908	-2.928	-2.950	-2.970	-2.990	-3.008	-3.025	-3.042	-3.058	-3.072	-3.085	-3.098	-3.108	-3.115	-3.122	-3.130	-3.135	-3.138	-3.140	-3.140	-3.138	-3.135	-3.130	-3.125	-3.118	-3.108	-3.098	-3.085	-3.070	-3.055	-3.040	-3.022	-3.002	-2.982	-2.960	-2.940	-2.915	-2.892	-2.868	-2.842	-2.815	-2.790	-2.762	-2.735	-2.708	-2.680	-2.652	-2.625	-2.598	-2.570	-2.542	-2.515	-2.490	-2.465	-2.438	-2.412	-2.390	-2.365	-2.342	-2.320	-2.300	-2.280	-2.260	-2.242	-2.222	-2.208	-2.190	-2.175	-2.162	-2.148	-2.135	-2.125	-2.112	-2.105	-2.095	-2.088	-2.078	-2.070	-2.062	-2.058	-2.050	-2.045	-2.040	-2.033	-2.027	-2.022	-2.018	-2.013	-2.007	-2.002	-1.998	-1.992	-1.988	-1.982	-1.978	-1.970	-1.965	-1.960	-1.952	-1.948	-1.942	-1.935	-1.930	-1.925	-1.918	-1.912	-1.908	-1.900	-1.895	-1.890	-1.882	-1.878	-1.872	-1.868	-1.862	-1.858	-1.855	-1.850	-1.848	-1.845	-1.842	-1.840	-1.838	-1.838	-1.835	-1.835	-1.835	-1.835	-1.835	-1.838	-1.838	-1.840	-1.842	-1.842	-1.845	-1.848	-1.850	-1.852	-1.855	-1.858	-1.860	-1.862	-1.865	-1.865	-1.868	-1.868	-1.868	-1.868	-1.868	-1.865	-1.865	-1.862	-1.858	-1.855	-1.850	-1.842	-1.835	-1.828	-1.820	-1.810	-1.798	-1.785	-1.772	-1.758	-1.742	-1.728	-1.710	-1.692	-1.672	-1.652	-1.630	-1.608	-1.585	-1.560	-1.535	-1.510	-1.482	-1.458	-1.430	-1.402	-1.372	-1.345	-1.315	-1.285	-1.255	-1.225	-1.195	-1.165	-1.135	-1.105	-1.075	-1.045	-1.018	-0.988	-0.960	-0.932	-0.905	-0.878	-0.852	-0.828	-0.802	-0.780	-0.758	-0.735	-0.712	-0.692	-0.675	-0.658	-0.640	-0.622	-0.608	-0.592	-0.578	-0.565	-0.552	-0.540	-0.530	-0.520	-0.510	-0.502	-0.495	-0.488	-0.482	-0.475	-0.470	-0.465	-0.460	-0.458	-0.452	-0.450	-0.445	-0.442	-0.440	-0.438	-0.432	-0.430	-0.425	-0.422	-0.418	-0.412	-0.408	-0.402	-0.398	-0.390	-0.385	-0.378	-0.370	-0.360	-0.352	-0.342	-0.335	-0.322	-0.312	-0.302	-0.290	-0.278	-0.268	-0.252	-0.240	-0.228	-0.212	-0.200	-0.185	-0.170	-0.155	-0.140	-0.125	-0.110	-0.095	-0.082	-0.068	-0.052	-0.038	-0.022	-0.010	0.005	0.018	0.030	0.042	0.058	0.068	0.080	0.090	0.100	0.110	0.120	0.130	0.138	0.145	0.152	0.158	0.165	0.170	0.175	0.180	0.182	0.188	0.190	0.192	0.195	0.198	0.198	0.200	0.200	0.200	0.200	0.202	0.202	0.200	0.200	0.200	0.200	0.200	0.200	0.198	0.198	0.198	0.198	0.198	0.200	0.200	0.200	0.200	0.202	0.202	0.205	0.208	0.210	0.212	0.215	0.218	0.222	0.228	0.230	0.235	0.240	0.245	0.252	0.258	0.262	0.270	0.278	0.282	0.290	0.298	0.305	0.312	0.322	0.330	0.338	0.345	0.352	0.362	0.370	0.378	0.388	0.395	0.402	0.410	0.418	0.425	0.432	0.440	0.448	0.455	0.462	0.468	0.475	0.480	0.485	0.490	0.495	0.500	0.505	0.507	0.510	0.512	0.515	0.515	0.518	0.518	0.515	0.515	0.512	0.510	0.505	0.500	0.495	0.490	0.482	0.475	0.465	0.455	0.445	0.435	0.422	0.408	0.395	0.380	0.362	0.345	0.328	0.310	0.290	0.270	0.248	0.225	0.202	0.178	0.152	0.125	0.100	0.072	0.042	0.015	-0.015	-0.045	-0.078	-0.108	-0.140	-0.172	-0.205	-0.240	-0.272	-0.305	-0.340	-0.372	-0.408	-0.440	-0.472	-0.507	-0.540	-0.572	-0.605	-0.635	-0.668	-0.698	-0.728	-0.755	-0.785	-0.812	-0.840	-0.865	-0.890	-0.915	-0.938	-0.960	-0.980	-1.000	-1.020	-1.038	-1.052	-1.068	-1.082	-1.095	-1.108	-1.118	-1.128	-1.135	-1.142	-1.148	-1.152	-1.155	-1.158	-1.160	-1.160	-1.158	-1.158	-1.155	-1.150	-1.145	-1.140	-1.135	-1.128	-1.120	-1.110	-1.102	-1.092	-1.082	-1.070	-1.060	-1.048	-1.035	-1.022	-1.010	-0.998	-0.982	-0.970	-0.958	-0.942	-0.930	-0.918	-0.905	-0.890	-0.878	-0.865	-0.852	-0.840	-0.830	-0.818	-0.808	-0.795	-0.785	-0.775	-0.768	-0.758	-0.750	-0.742	-0.738	-0.730	-0.725	-0.722	-0.718	-0.715	-0.712	-0.710	-0.708	-0.708	-0.710	-0.710	-0.712	-0.715	-0.718	-0.722	-0.725	-0.730	-0.735	-0.742	-0.748	-0.755	-0.762	-0.770	-0.778	-0.785	-0.792	-0.802	-0.810	-0.818	-0.828	-0.835	-0.842	-0.852	-0.860	-0.868	-0.875	-0.882	-0.888	-0.892	-0.900	-0.905	-0.908	-0.912	-0.915	-0.915	-0.918	-0.918	-0.915	-0.915	-0.912	-0.908	-0.905	-0.898	-0.892	-0.885	-0.878	-0.868	-0.858	-0.845	-0.835	-0.822	-0.808	-0.792	-0.780	-0.762	-0.748	-0.730	-0.712	-0.695	-0.678	-0.658	-0.640	-0.620	-0.600	-0.580	-0.558	-0.538	-0.518	-0.495	-0.475	-0.452	-0.432	-0.410	-0.390	-0.368	-0.348	-0.328	-0.308	-0.288	-0.268	-0.248	-0.230	-0.210	-0.190	-0.172	-0.155	-0.138	-0.120	-0.102	-0.085	-0.068	-0.052	-0.038	-0.020	-0.005	0.010	0.025	0.040	0.052	0.068	0.082	0.095	0.108	0.120	0.132	0.145	0.155	0.168	0.178	0.188	0.198	0.208	0.218	0.225	0.235	0.242	0.250	0.258	0.262	0.268	0.272	0.278	0.282	0.285	0.288	0.290	0.292	0.292	0.292	0.292	0.292	0.290	0.288	0.285	0.282	0.278	0.275	0.270	0.265	0.258	0.252	0.245	0.238	0.230	0.222	0.215	0.208	0.200	0.192	0.185	0.175	0.168	0.160	0.150	0.142	0.135	0.128	0.120	0.112	0.105	0.100	0.092	0.085	0.080	0.075	0.070	0.065	0.060	0.055	0.050	0.048	0.042	0.040	0.038	0.035	0.032	0.028	0.025	0.022	0.020	0.018	0.015	0.012	0.010	0.005	0.002	0.000	-0.005	-0.010	-0.012	-0.018	-0.022	-0.028	-0.032	-0.040	-0.045	-0.052	-0.060	-0.068	-0.075	-0.082	-0.090	-0.100	-0.110	-0.118	-0.128	-0.138	-0.148	-0.160	-0.170	-0.180	-0.192	-0.205	-0.215	-0.228	-0.240	-0.250	-0.262	-0.272	-0.285	-0.295	-0.305	-0.318	-0.328	-0.338	-0.345	-0.355	-0.365	-0.372	-0.380	-0.390	-0.398	-0.402	-0.410	-0.418	-0.422	-0.428	-0.432	-0.435	-0.440	-0.442	-0.445	-0.448	-0.450	-0.450	-0.452	-0.452	-0.452	-0.452	-0.452	-0.450	-0.450	-0.448	-0.445	-0.445	-0.442	-0.438	-0.435	-0.432	-0.430	-0.425	-0.422	-0.418	-0.415	-0.410	-0.405	-0.402	-0.398	-0.392	-0.388	-0.382	-0.378	-0.372	-0.368	-0.362	-0.358	-0.352	-0.348	-0.342	-0.338	-0.332	-0.325	-0.320	-0.315	-0.310	-0.305	-0.300	-0.295	-0.290	-0.282	-0.278	-0.275	-0.270	-0.265	-0.260	-0.255	-0.252	-0.248	-0.242	-0.240	-0.238	-0.235	-0.230	-0.230	-0.228	-0.225	-0.222	-0.222	-0.220	-0.220	-0.220	-0.220	-0.222	-0.222	-0.222	-0.225	-0.225	-0.228	-0.230	-0.232	-0.235	-0.238	-0.240	-0.242	-0.245	-0.248	-0.250	-0.255	-0.258	-0.260	-0.262	-0.265	-0.265	-0.268	-0.268	-0.270	-0.270	-0.270	-0.270	-0.268	-0.265	-0.265	-0.262	-0.258	-0.252	-0.250	-0.245	-0.238	-0.230	-0.222	-0.215	-0.208	-0.198	-0.188	-0.175	-0.165	-0.152	-0.140	-0.125	-0.110	-0.098	-0.082	-0.065	-0.050	-0.035	-0.018	0.000	0.015	0.032	0.050	0.068	0.085	0.102	0.120	0.138	0.152	0.170	0.185	0.200	0.215	0.230	0.245	0.258	0.270	0.282	0.292	0.305	0.312	0.320	0.328	0.335	0.340	0.342	0.345	0.348	0.348	0.348	0.345	0.342	0.338	0.332	0.325	0.318	0.308	0.298	0.288	0.272	0.260	0.242	0.228	0.210	0.190	0.170	0.150	0.128	0.105	0.080	0.058	0.030	0.005	-0.022	-0.048	-0.075	-0.105	-0.132	-0.162	-0.190	-0.220	-0.250	-0.280	-0.308	-0.338	-0.368	-0.398	-0.425	-0.455	-0.482	-0.510	-0.538	-0.565	-0.592	-0.618	-0.642	-0.668	-0.690	-0.715	-0.738	-0.758	-0.780	-0.800	-0.818	-0.835	-0.852	-0.870	-0.885	-0.898	-0.910	-0.922	-0.935	-0.945	-0.955	-0.962	-0.972	-0.978	-0.985	-0.990	-0.995	-1.000	-1.002	-1.005	-1.008	-1.008	-1.010	-1.010	-1.010	-1.008	-1.008	-1.005	-1.005	-1.002	-1.000	-0.998	-0.995	-0.990	-0.988	-0.985	-0.980	-0.975	-0.972	-0.968	-0.962	-0.958	-0.952	-0.948	-0.942	-0.938	-0.932	-0.928	-0.920	-0.915	-0.910	-0.902	-0.895	-0.890	-0.882	-0.875	-0.868	-0.862	-0.855	-0.848	-0.840	-0.832	-0.822	-0.815	-0.805	-0.798	-0.788	-0.778	-0.770	-0.760	-0.752	-0.742	-0.732	-0.725	-0.715	-0.705	-0.695	-0.688	-0.678	-0.670	-0.662	-0.652	-0.645	-0.638	-0.632	-0.625	-0.620	-0.615	-0.610	-0.605	-0.602	-0.600	-0.598	-0.598	-0.598	-0.598	-0.600	-0.600	-0.605	-0.608	-0.612	-0.620	-0.628	-0.635	-0.642	-0.652	-0.662	-0.675	-0.688	-0.700	-0.715	-0.730	-0.745	-0.760	-0.778	-0.798	-0.815	-0.835	-0.855	-0.875	-0.895	-0.915	-0.938	-0.960	-0.980	-1.002	-1.025	-1.048	-1.068	-1.090	-1.112	-1.135	-1.158	-1.178	-1.200	-1.220	-1.240	-1.262	-1.282	-1.300	-1.320	-1.338	-1.355	-1.372	-1.388	-1.405	-1.420	-1.435	-1.450	-1.462	-1.475	-1.488	-1.500	-1.512	-1.522	-1.532	-1.542	-1.550	-1.560	-1.568	-1.575	-1.582	-1.590	-1.598	-1.605	-1.610	-1.618	-1.622	-1.630	-1.635	-1.642	-1.648	-1.655	-1.660	-1.668	-1.675	-1.682	-1.690	-1.698	-1.705	-1.715	-1.722	-1.732	-1.742	-1.752	-1.762	-1.775	-1.785	-1.798	-1.810	-1.822	-1.838	-1.850	-1.865	-1.878	-1.892	-1.908	-1.922	-1.938	-1.952	-1.968	-1.985	-2.000	-2.015	-2.030	-2.045	-2.060	-2.075	-2.090	-2.105	-2.120	-2.132	-2.148	-2.160	-2.172	-2.185	-2.198	-2.210	-2.220	-2.230	-2.240	-2.250	-2.260	-2.270	-2.278	-2.285	-2.292	-2.298	-2.305	-2.310	-2.318	-2.322	-2.328	-2.332	-2.335	-2.340	-2.345	-2.350	-2.352	-2.358	-2.362	-2.368	-2.370	-2.375	-2.382	-2.388	-2.395	-2.400	-2.408	-2.415	-2.425	-2.435	-2.445	-2.455	-2.468	-2.480	-2.492	-2.508	-2.522	-2.540	-2.555	-2.575	-2.592	-2.612	-2.632	-2.655	-2.678	-2.700	-2.722	-2.748	-2.772	-2.798	-2.822	-2.850	-2.875	-2.902	-2.930	-2.958	-2.982	-3.010	-3.038	-3.065	-3.092	-3.118	-3.145	-3.170	-3.195	-3.218	-3.242	-3.265	-3.285	-3.308	-3.328	-3.345	-3.362	-3.380	-3.395	-3.410	-3.422	-3.435	-3.445	-3.455	-3.462	-3.470	-3.478	-3.482	-3.485	-3.488	-3.488	-3.488	-3.488	-3.485	-3.482	-3.478	-3.472	-3.468	-3.460	-3.452	-3.442	-3.435	-3.425	-3.415	-3.405	-3.392	-3.380	-3.370	-3.358	-3.345	-3.332	-3.322	-3.310	-3.298	-3.285	-3.275	-3.262	-3.252	-3.240	-3.230	-3.220	-3.210	-3.200	-3.190	-3.182	-3.175	-3.165	-3.160	-3.152	-3.145	-3.140	-3.135	-3.130	-3.125	-3.120	-3.118	-3.115	-3.112	-3.110	-3.108	-3.105	-3.105	-3.102	-3.102	-3.102	-3.102	-3.102	-3.102	-3.102	-3.102	-3.102	-3.102	-3.105	-3.105	-3.105	-3.108	-3.108	-3.110	-3.110	-3.112	-3.112	-3.112	-3.115	-3.118	-3.118	-3.120	-3.122	-3.122	-3.122	-3.125	-3.125	-3.128	-3.128	-3.130	-3.130	-3.132	-3.132	-3.135	-3.135	-3.138	-3.138	-3.140	-3.140	-3.142	-3.145	-3.145	-3.148	-3.148	-3.150	-3.152	-3.152	-3.155	-3.155	-3.158	-3.158	-3.160	-3.160	-3.162	-3.162	-3.162	-3.162	-3.162	-3.160	-3.160	-3.158	-3.158	-3.155	-3.152	-3.150	-3.145	-3.140	-3.135	-3.130	-3.125	-3.118	-3.110	-3.102	-3.095	-3.088	-3.078	-3.068	-3.058	-3.048	-3.035	-3.025	-3.012	-3.000	-2.988	-2.975	-2.960	-2.948	-2.935	-2.920	-2.905	-2.892	-2.878	-2.865	-2.850	-2.838	-2.822	-2.810	-2.800	-2.788	-2.775	-2.765	-2.755	-2.745	-2.738	-2.730	-2.722	-2.718	-2.712	-2.708	-2.705	-2.702	-2.702	-2.702	-2.702	-2.705	-2.708	-2.712	-2.718	-2.722	-2.730	-2.738	-2.748	-2.755	-2.768	-2.778	-2.790	-2.802	-2.815	-2.830	-2.845	-2.860	-2.875	-2.890	-2.905	-2.920	-2.935	-2.950	-2.968	-2.982	-2.995	-3.010	-3.025	-3.038	-3.052	-3.065	-3.075	-3.088	-3.098	-3.108	-3.118	-3.125	-3.132	-3.140	-3.145	-3.150	-3.152	-3.155	-3.158	-3.158	-3.160	-3.158	-3.158	-3.155	-3.152	-3.148	-3.145	-3.140	-3.135	-3.130	-3.125	-3.120	-3.115	-3.108	-3.102	-3.095	-3.090	-3.082	-3.078	-3.072	-3.068	-3.062	-3.058	-3.052	-3.050	-3.048	-3.045	-3.042	-3.042	-3.040	-3.040	-3.042	-3.042	-3.045	-3.048	-3.050	-3.055	-3.058	-3.062	-3.068	-3.075	-3.080	-3.088	-3.095	-3.102	-3.110	-3.118	-3.128	-3.135	-3.142	-3.150	-3.160	-3.168	-3.175	-3.185	-3.192	-3.200	-3.208	-3.215	-3.222	-3.228	-3.235	-3.240	-3.245	-3.250	-3.255	-3.258	-3.260	-3.262	-3.265	-3.268	-3.270	-3.270	-3.270	-3.270	-3.270	-3.268	-3.268	-3.265	-3.262	-3.260	-3.258	-3.255	-3.250	-3.248	-3.245	-3.240	-3.235	-3.230	-3.228	-3.222	-3.218	-3.212	-3.210	-3.205	-3.200	-3.195	-3.192	-3.188	-3.182	-3.180	-3.175	-3.172	-3.170	-3.165	-3.162	-3.160	-3.158	-3.155	-3.152	-3.150	-3.150	-3.148	-3.145	-3.145	-3.142	-3.142	-3.140	-3.140	-3.140	-3.140	-3.140	-3.138	-3.140	-3.140	-3.140	-3.140	-3.142	-3.142	-3.145	-3.148	-3.150	-3.150	-3.152	-3.155	-3.160	-3.162	-3.165	-3.168	-3.172	-3.178	-3.180	-3.185	-3.190	-3.195	-3.200	-3.205	-3.212	-3.218	-3.222	-3.230	-3.235	-3.242	-3.248	-3.255	-3.260	-3.268	-3.272	-3.280	-3.285	-3.292	-3.298	-3.302	-3.308	-3.312	-3.315	-3.320	-3.322	-3.325	-3.328	-3.328	-3.328	-3.328	-3.328	-3.325	-3.322	-3.320	-3.318	-3.310	-3.305	-3.298	-3.290	-3.280	-3.270	-3.258	-3.245	-3.232	-3.218	-3.202	-3.185	-3.168	-3.150	-3.130	-3.110	-3.090	-3.068	-3.042	-3.020	-2.995	-2.970	-2.945	-2.918	-2.892	-2.865	-2.838	-2.808	-2.780	-2.752	-2.725	-2.695	-2.668	-2.638	-2.610	-2.582	-2.555	-2.528	-2.502	-2.475	-2.450	-2.425	-2.400	-2.375	-2.352	-2.330	-2.308	-2.285	-2.265	-2.245	-2.228	-2.208	-2.190	-2.175	-2.158	-2.142	-2.130	-2.118	-2.105	-2.092	-2.082	-2.072	-2.062	-2.055	-2.047	-2.040	-2.035	-2.027	-2.022	-2.020	-2.015	-2.013	-2.013	-2.010	-2.007	-2.007	-2.007	-2.007	-2.010	-2.010	-2.013	-2.015	-2.018	-2.020	-2.025	-2.030	-2.035	-2.040	-2.045	-2.052	-2.058	-2.065	-2.072	-2.080	-2.088	-2.098	-2.105	-2.115	-2.125	-2.135	-2.148	-2.158	-2.170	-2.182	-2.195	-2.210	-2.222	-2.238	-2.252	-2.268	-2.282	-2.300	-2.318	-2.332	-2.350	-2.368	-2.388	-2.405	-2.422	-2.442	-2.460	-2.478	-2.498	-2.518	-2.535	-2.555	-2.572	-2.592	-2.610	-2.628	-2.648	-2.665	-2.680	-2.698	-2.712	-2.730	-2.742	-2.758	-2.772	-2.785	-2.795	-2.808	-2.818	-2.828	-2.835	-2.842	-2.850	-2.855	-2.860	-2.862	-2.865	-2.868	-2.868	-2.868	-2.868	-2.865	-2.862	-2.860	-2.855	-2.850	-2.845	-2.840	-2.832	-2.825	-2.818	-2.810	-2.800	-2.790	-2.780	-2.770	-2.760	-2.750	-2.740	-2.730	-2.720	-2.710	-2.702	-2.692	-2.682	-2.675	-2.668	-2.660	-2.652	-2.645	-2.638	-2.632	-2.628	-2.622	-2.620	-2.618	-2.615	-2.612	-2.612	-2.612	-2.612	-2.615	-2.615	-2.620	-2.622	-2.628	-2.632	-2.638	-2.642	-2.650	-2.658	-2.665	-2.675	-2.685	-2.692	-2.702	-2.715	-2.725	-2.738	-2.748	-2.760	-2.772	-2.785	-2.798	-2.812	-2.825	-2.838	-2.852	-2.865	-2.880	-2.892	-2.908	-2.920	-2.935	-2.948	-2.960	-2.975	-2.988	-3.000	-3.010	-3.022	-3.035	-3.045	-3.055	-3.065	-3.075	-3.082	-3.092	-3.100	-3.105	-3.112	-3.118	-3.122	-3.125	-3.130	-3.130	-3.132	-3.132	-3.132	-3.130	-3.128	-3.125	-3.120	-3.115	-3.108	-3.100	-3.090	-3.080	-3.070	-3.058	-3.045	-3.030	-3.015	-2.998	-2.980	-2.962	-2.942	-2.922	-2.902	-2.880	-2.858	-2.835	-2.812	-2.788	-2.762	-2.738	-2.712	-2.688	-2.662	-2.635	-2.610	-2.585	-2.558	-2.532	-2.508	-2.482	-2.458	-2.435	-2.410	-2.388	-2.365	-2.345	-2.325	-2.305	-2.288	-2.270	-2.252	-2.238	-2.225	-2.212	-2.200	-2.190	-2.180	-2.172	-2.168	-2.162	-2.158	-2.155	-2.155	-2.155	-2.158	-2.160	-2.162	-2.168	-2.175	-2.182	-2.190	-2.198	-2.208	-2.218	-2.228	-2.240	-2.252	-2.265	-2.278	-2.292	-2.305	-2.320	-2.335	-2.350	-2.365	-2.380	-2.395	-2.408	-2.422	-2.438	-2.452	-2.468	-2.480	-2.495	-2.508	-2.520	-2.532	-2.545	-2.555	-2.568	-2.578	-2.588	-2.598	-2.608	-2.618	-2.625	-2.632	-2.642	-2.650	-2.655	-2.662	-2.670	-2.675	-2.680	-2.685	-2.690	-2.695	-2.700	-2.705	-2.708	-2.712	-2.718	-2.720	-2.725	-2.728	-2.732	-2.735	-2.740	-2.742	-2.748	-2.752	-2.755	-2.760	-2.765	-2.770	-2.778	-2.782	-2.788	-2.795	-2.800	-2.808	-2.815	-2.822	-2.830	-2.838	-2.845	-2.855	-2.862	-2.872	-2.880	-2.890	-2.900	-2.910	-2.922	-2.932	-2.945	-2.955	-2.968	-2.980	-2.990	-3.002	-3.015	-3.030	-3.042	-3.055	-3.068	-3.080	-3.092	-3.108	-3.120	-3.132	-3.145	-3.155	-3.168	-3.180	-3.192	-3.202	-3.212	-3.225	-3.235	-3.245	-3.252	-3.262	-3.270	-3.280	-3.288	-3.295	-3.300	-3.308	-3.312	-3.318	-3.322	-3.325	-3.330	-3.332	-3.332	-3.335	-3.335	-3.335	-3.335	-3.335	-3.332	-3.330	-3.328	-3.325	-3.320	-3.318	-3.312	-3.308	-3.300	-3.295	-3.288	-3.280	-3.272	-3.265	-3.258	-3.248	-3.240	-3.230	-3.220	-3.210	-3.202	-3.192	-3.182	-3.170	-3.160	-3.150	-3.140	-3.128	-3.118	-3.108	-3.095	-3.085	-3.075	-3.062	-3.052	-3.042	-3.030	-3.022	-3.012	-3.000	-2.992	-2.982	-2.972	-2.962	-2.952	-2.942	-2.935	-2.925	-2.915	-2.908	-2.898	-2.888	-2.880	-2.870	-2.862	-2.852	-2.845	-2.835	-2.828	-2.818	-2.808	-2.800	-2.790	-2.780	-2.770	-2.762	-2.752	-2.742	-2.735	-2.725	-2.715	-2.705	-2.695	-2.685	-2.675	-2.665	-2.655	-2.642	-2.632	-2.622	-2.610	-2.600	-2.588	-2.578	-2.565	-2.555	-2.542	-2.532	-2.520	-2.508	-2.498	-2.485	-2.475	-2.462	-2.452	-2.442	-2.430	-2.420	-2.410	-2.398	-2.388	-2.378	-2.368	-2.355	-2.345	-2.335	-2.325	-2.315	-2.308	-2.298	-2.288	-2.280	-2.270	-2.262	-2.252	-2.245	-2.238	-2.230	-2.222	-2.215	-2.208	-2.200	-2.195	-2.188	-2.182	-2.175	-2.170	-2.165	-2.160	-2.152	-2.148	-2.142	-2.138	-2.135	-2.130	-2.125	-2.120	-2.118	-2.112	-2.110	-2.105	-2.102	-2.100	-2.098	-2.095	-2.090	-2.088	-2.085	-2.082	-2.082	-2.080	-2.078	-2.078	-2.075	-2.075	-2.075	-2.075	-2.075	-2.075	-2.075	-2.075	-2.075	-2.078	-2.078	-2.080	-2.080	-2.080	-2.082	-2.085	-2.088	-2.090	-2.092	-2.095	-2.098	-2.100	-2.102	-2.105	-2.108	-2.112	-2.115	-2.118	-2.120	-2.125	-2.128	-2.130	-2.135	-2.138	-2.140	-2.142	-2.145	-2.148	-2.150	-2.152	-2.155	-2.158	-2.160	-2.160	-2.162	-2.162	-2.165	-2.165	-2.165	-2.165	-2.168	-2.168	-2.168	-2.165	-2.165	-2.165	-2.162	-2.162	-2.160	-2.158	-2.155	-2.152	-2.150	-2.145	-2.142	-2.138	-2.135	-2.130	-2.125	-2.118	-2.112	-2.105	-2.100	-2.090	-2.082	-2.075	-2.065	-2.055	-2.045	-2.035	-2.022	-2.010	-1.998	-1.982	-1.970	-1.955	-1.938	-1.922	-1.905	-1.888	-1.870	-1.850	-1.832	-1.812	-1.790	-1.770	-1.748	-1.728	-1.705	-1.682	-1.660	-1.635	-1.612	-1.590	-1.568	-1.542	-1.520	-1.498	-1.478	-1.455	-1.435	-1.415	-1.395	-1.375	-1.360	-1.342	-1.328	-1.312	-1.300	-1.290	-1.280	-1.272	-1.268	-1.265	-1.262	-1.262	-1.262	-1.268	-1.272	-1.282	-1.292	-1.305	-1.320	-1.335	-1.355	-1.378	-1.400	-1.428	-1.455	-1.485	-1.518	-1.552	-1.590	-1.628	-1.668	-1.710	-1.752	-1.798	-1.842	-1.890	-1.940	-1.990	-2.040	-2.092	-2.142	-2.195	-2.248	-2.302	-2.355	-2.408	-2.460	-2.512	-2.565	-2.615	-2.668	-2.715	-2.765	-2.812	-2.858	-2.902	-2.945	-2.988	-3.028	-3.065	-3.102	-3.138	-3.170	-3.200	-3.230	-3.255	-3.280	-3.302	-3.322	-3.340	-3.358	-3.370	-3.382	-3.392	-3.400	-3.408	-3.412	-3.415	-3.415	-3.412	-3.410	-3.408	-3.402	-3.395	-3.388	-3.378	-3.368	-3.355	-3.345	-3.330	-3.318	-3.302	-3.290	-3.275	-3.260	-3.245	-3.230	-3.215	-3.200	-3.185	-3.170	-3.158	-3.145	-3.130	-3.120	-3.108	-3.098	-3.088	-3.078	-3.070	-3.062	-3.058	-3.052	-3.048	-3.045	-3.042	-3.042	-3.042	-3.042	-3.045	-3.048	-3.052	-3.058	-3.065	-3.072	-3.082	-3.090	-3.102	-3.112	-3.125	-3.140	-3.152	-3.168	-3.185	-3.200	-3.218	-3.238	-3.255	-3.275	-3.295	-3.315	-3.335	-3.358	-3.380	-3.400	-3.422	-3.445	-3.468	-3.490	-3.512	-3.535	-3.558	-3.580	-3.602	-3.625	-3.648	-3.670	-3.692	-3.715	-3.738	-3.758	-3.780	-3.802	-3.822	-3.845	-3.865	-3.888	-3.908	-3.925	-3.945	-3.965	-3.982	-4.000	-4.018	-4.035	-4.050	-4.068	-4.082	-4.098	-4.112	-4.125	-4.140	-4.152	-4.165	-4.178	-4.190	-4.200	-4.212	-4.222	-4.230	-4.240	-4.248	-4.255	-4.262	-4.268	-4.272	-4.278	-4.280	-4.285	-4.288	-4.288	-4.290	-4.290	-4.288	-4.288	-4.285	-4.280	-4.278	-4.272	-4.265	-4.260	-4.252	-4.242	-4.235	-4.225	-4.212	-4.202	-4.190	-4.175	-4.162	-4.148	-4.130	-4.115	-4.098	-4.077	-4.060	-4.040	-4.020	-3.998	-3.975	-3.955	-3.930	-3.908	-3.885	-3.860	-3.835	-3.810	-3.785	-3.760	-3.735	-3.708	-3.682	-3.658	-3.632	-3.608	-3.582	-3.558	-3.532	-3.508	-3.482	-3.460	-3.435	-3.412	-3.390	-3.368	-3.348	-3.325	-3.305	-3.285	-3.268	-3.248	-3.230	-3.212	-3.195	-3.180	-3.165	-3.148	-3.132	-3.120	-3.105	-3.092	-3.080	-3.068	-3.058	-3.045	-3.032	-3.022	-3.012	-3.000	-2.990	-2.980	-2.970	-2.958	-2.948	-2.938	-2.925	-2.915	-2.902	-2.892	-2.880	-2.868	-2.858	-2.845	-2.832	-2.820	-2.808	-2.795	-2.780	-2.768	-2.755	-2.740	-2.728	-2.712	-2.698	-2.685	-2.670	-2.658	-2.642	-2.630	-2.615	-2.602	-2.590	-2.580	-2.568	-2.558	-2.548	-2.538	-2.530	-2.522	-2.515	-2.510	-2.505	-2.500	-2.498	-2.495	-2.492	-2.492	-2.492	-2.492	-2.495	-2.498	-2.502	-2.508	-2.512	-2.520	-2.528	-2.535	-2.542	-2.552	-2.562	-2.572	-2.585	-2.595	-2.605	-2.618	-2.628	-2.640	-2.650	-2.660	-2.672	-2.682	-2.690	-2.700	-2.708	-2.715	-2.722	-2.730	-2.735	-2.738	-2.740	-2.742	-2.745	-2.742	-2.742	-2.740	-2.735	-2.730	-2.722	-2.715	-2.705	-2.695	-2.682	-2.670	-2.658	-2.642	-2.625	-2.610	-2.592	-2.572	-2.552	-2.532	-2.512	-2.490	-2.468	-2.445	-2.420	-2.398	-2.372	-2.348	-2.325	-2.300	-2.275	-2.252	-2.230	-2.205	-2.185	-2.162	-2.140	-2.120	-2.100	-2.080	-2.062	-2.045	-2.027	-2.013	-1.998	-1.985	-1.972	-1.962	-1.952	-1.942	-1.938	-1.930	-1.928	-1.925	-1.922	-1.922	-1.925	-1.928	-1.930	-1.938	-1.942	-1.952	-1.962	-1.975	-1.988	-2.002	-2.018	-2.035	-2.055	-2.075	-2.095	-2.118	-2.142	-2.168	-2.192	-2.220	-2.248	-2.275	-2.305	-2.335	-2.368	-2.400	-2.432	-2.465	-2.500	-2.535	-2.568	-2.602	-2.640	-2.675	-2.710	-2.748	-2.782	-2.818	-2.852	-2.888	-2.922	-2.958	-2.990	-3.022	-3.055	-3.088	-3.118	-3.148	-3.178	-3.205	-3.230	-3.255	-3.280	-3.302	-3.325	-3.345	-3.362	-3.380	-3.395	-3.408	-3.420	-3.430	-3.440	-3.448	-3.452	-3.455	-3.458	-3.458	-3.455	-3.452	-3.448	-3.440	-3.432	-3.420	-3.410	-3.398	-3.382	-3.365	-3.348	-3.330	-3.310	-3.288	-3.268	-3.245	-3.220	-3.195	-3.170	-3.145	-3.118	-3.092	-3.065	-3.038	-3.010	-2.985	-2.958	-2.930	-2.905	-2.880	-2.852	-2.830	-2.805	-2.782	-2.760	-2.738	-2.718	-2.698	-2.680	-2.662	-2.648	-2.632	-2.620	-2.610	-2.600	-2.592	-2.585	-2.578	-2.575	-2.570	-2.570	-2.570	-2.570	-2.572	-2.578	-2.580	-2.588	-2.595	-2.602	-2.610	-2.620	-2.632	-2.642	-2.655	-2.665	-2.678	-2.690	-2.705	-2.718	-2.730	-2.742	-2.755	-2.768	-2.780	-2.792	-2.802	-2.812	-2.822	-2.830	-2.838	-2.845	-2.850	-2.852	-2.855	-2.858	-2.858	-2.858	-2.855	-2.850	-2.845	-2.838	-2.830	-2.820	-2.808	-2.795	-2.782	-2.768	-2.750	-2.732	-2.715	-2.695	-2.672	-2.652	-2.628	-2.605	-2.580	-2.555	-2.530	-2.502	-2.475	-2.448	-2.420	-2.392	-2.365	-2.338	-2.310	-2.282	-2.255	-2.230	-2.202	-2.178	-2.152	-2.130	-2.108	-2.085	-2.065	-2.045	-2.027	-2.010	-1.995	-1.980	-1.968	-1.955	-1.945	-1.935	-1.928	-1.920	-1.918	-1.912	-1.912	-1.910	-1.912	-1.915	-1.918	-1.922	-1.930	-1.938	-1.948	-1.958	-1.968	-1.980	-1.995	-2.007	-2.022	-2.040	-2.055	-2.072	-2.092	-2.110	-2.128	-2.148	-2.168	-2.188	-2.208	-2.230	-2.250	-2.270	-2.292	-2.312	-2.332	-2.352	-2.375	-2.395	-2.415	-2.435	-2.452	-2.472	-2.490	-2.508	-2.525	-2.540	-2.558	-2.572	-2.588	-2.600	-2.615	-2.628	-2.640	-2.650	-2.660	-2.670	-2.680	-2.690	-2.698	-2.705	-2.710	-2.718	-2.722	-2.728	-2.732	-2.735	-2.738	-2.742	-2.742	-2.745	-2.748	-2.748	-2.748	-2.750	-2.750	-2.750	-2.750	-2.748	-2.748	-2.748	-2.748	-2.745	-2.745	-2.745	-2.745	-2.745	-2.745	-2.745	-2.748	-2.748	-2.750	-2.750	-2.752	-2.755	-2.760	-2.762	-2.768	-2.770	-2.775	-2.780	-2.788	-2.792	-2.800	-2.805	-2.812	-2.820	-2.828	-2.838	-2.845	-2.852	-2.862	-2.870	-2.878	-2.885	-2.895	-2.902	-2.910	-2.920	-2.928	-2.932	-2.940	-2.945	-2.952	-2.955	-2.960	-2.962	-2.965	-2.968	-2.968	-2.968	-2.965	-2.962	-2.958	-2.952	-2.948	-2.940	-2.930	-2.922	-2.910	-2.898	-2.885	-2.872	-2.858	-2.840	-2.822	-2.805	-2.788	-2.768	-2.748	-2.725	-2.705	-2.682	-2.660	-2.638	-2.615	-2.590	-2.568	-2.545	-2.520	-2.498	-2.475	-2.452	-2.430	-2.408	-2.388	-2.365	-2.345	-2.328	-2.310	-2.292	-2.275	-2.260	-2.245	-2.232	-2.220	-2.210	-2.200	-2.190	-2.182	-2.175	-2.170	-2.165	-2.160	-2.158	-2.158	-2.155	-2.155	-2.155	-2.158	-2.160	-2.160	-2.165	-2.168	-2.172	-2.175	-2.180	-2.185	-2.188	-2.192	-2.198	-2.200	-2.202	-2.205	-2.208	-2.210	-2.212	-2.212	-2.212	-2.212	-2.212	-2.210	-2.208	-2.205	-2.202	-2.198	-2.195	-2.188	-2.182	-2.175	-2.168	-2.162	-2.152	-2.145	-2.138	-2.128	-2.120	-2.110	-2.100	-2.090	-2.082	-2.072	-2.062	-2.055	-2.045	-2.038	-2.030	-2.022	-2.015	-2.007	-2.002	-1.998	-1.992	-1.988	-1.985	-1.982	-1.980	-1.978	-1.978	-1.975	-1.975	-1.978	-1.978	-1.980	-1.982	-1.982	-1.985	-1.990	-1.992	-1.995	-2.000	-2.002	-2.007	-2.010	-2.013	-2.015	-2.018	-2.020	-2.020	-2.020	-2.020	-2.020	-2.018	-2.015	-2.010	-2.005	-2.000	-1.992	-1.985	-1.975	-1.965	-1.952	-1.938	-1.922	-1.908	-1.888	-1.870	-1.850	-1.828	-1.805	-1.780	-1.755	-1.728	-1.700	-1.670	-1.640	-1.610	-1.578	-1.545	-1.510	-1.478	-1.442	-1.408	-1.372	-1.338	-1.300	-1.265	-1.230	-1.192	-1.158	-1.122	-1.088	-1.052	-1.020	-0.988	-0.955	-0.922	-0.892	-0.862	-0.832	-0.805	-0.778	-0.752	-0.728	-0.705	-0.682	-0.662	-0.642	-0.622	-0.605	-0.588	-0.572	-0.558	-0.545	-0.532	-0.522	-0.510	-0.502	-0.492	-0.485	-0.478	-0.470	-0.465	-0.460	-0.455	-0.450	-0.445	-0.440	-0.438	-0.432	-0.428	-0.425	-0.420	-0.415	-0.410	-0.405	-0.398	-0.392	-0.385	-0.378	-0.370	-0.362	-0.352	-0.342	-0.332	-0.320	-0.308	-0.295	-0.282	-0.270	-0.255	-0.240	-0.225	-0.210	-0.192	-0.175	-0.160	-0.142	-0.122	-0.105	-0.088	-0.068	-0.050	-0.030	-0.012	0.008	0.028	0.045	0.062	0.082	0.100	0.115	0.132	0.150	0.165	0.180	0.195	0.210	0.222	0.235	0.248	0.260	0.270	0.280	0.290	0.298	0.308	0.312	0.320	0.325	0.330	0.335	0.338	0.342	0.342	0.345	0.345	0.348	0.345	0.345	0.345	0.342	0.340	0.338	0.338	0.335	0.330	0.328	0.325	0.320	0.318	0.312	0.310	0.305	0.302	0.298	0.295	0.292	0.290	0.288	0.285	0.282	0.280	0.278	0.275	0.275	0.272	0.272	0.272	0.272	0.272	0.272	0.275	0.275	0.278	0.280	0.282	0.285	0.288	0.292	0.295	0.300	0.305	0.310	0.315	0.320	0.325	0.332	0.338	0.345	0.352	0.358	0.365	0.372	0.380	0.388	0.395	0.402	0.410	0.420	0.428	0.435	0.442	0.450	0.458	0.465	0.475	0.482	0.488	0.495	0.502	0.510	0.515	0.522	0.528	0.535	0.540	0.545	0.548	0.552	0.555	0.560	0.560	0.562	0.562	0.562	0.562	0.562	0.560	0.558	0.555	0.550	0.545	0.540	0.532	0.525	0.518	0.507	0.498	0.488	0.475	0.462	0.448	0.432	0.418	0.400	0.380	0.360	0.340	0.320	0.298	0.272	0.250	0.222	0.195	0.168	0.140	0.110	0.080	0.048	0.018	-0.015	-0.050	-0.082	-0.118	-0.152	-0.190	-0.225	-0.260	-0.298	-0.335	-0.372	-0.410	-0.448	-0.485	-0.520	-0.558	-0.595	-0.632	-0.668	-0.702	-0.738	-0.772	-0.808	-0.840	-0.872	-0.902	-0.935	-0.962	-0.992	-1.020	-1.045	-1.070	-1.095	-1.118	-1.138	-1.158	-1.175	-1.192	-1.208	-1.222	-1.235	-1.248	-1.258	-1.265	-1.272	-1.278	-1.282	-1.285	-1.285	-1.285	-1.285	-1.282	-1.280	-1.275	-1.270	-1.262	-1.255	-1.248	-1.238	-1.228	-1.218	-1.205	-1.192	-1.180	-1.168	-1.152	-1.140	-1.125	-1.112	-1.098	-1.085	-1.070	-1.055	-1.042	-1.028	-1.015	-1.002	-0.990	-0.978	-0.965	-0.955	-0.945	-0.935	-0.925	-0.915	-0.908	-0.900	-0.892	-0.888	-0.882	-0.878	-0.875	-0.870	-0.868	-0.868	-0.868	-0.868	-0.868	-0.870	-0.870	-0.875	-0.878	-0.880	-0.885	-0.890	-0.895	-0.902	-0.908	-0.912	-0.920	-0.928	-0.932	-0.940	-0.948	-0.955	-0.962	-0.970	-0.978	-0.985	-0.990	-0.998	-1.005	-1.010	-1.018	-1.022	-1.028	-1.032	-1.038	-1.042	-1.045	-1.048	-1.050	-1.052	-1.052	-1.052	-1.052	-1.052	-1.050	-1.050	-1.048	-1.042	-1.040	-1.035	-1.032	-1.025	-1.020	-1.015	-1.008	-1.000	-0.992	-0.982	-0.975	-0.965	-0.955	-0.945	-0.935	-0.925	-0.912	-0.900	-0.890	-0.878	-0.865	-0.852	-0.838	-0.825	-0.812	-0.798	-0.785	-0.770	-0.755	-0.740	-0.728	-0.712	-0.698	-0.682	-0.668	-0.652	-0.640	-0.625	-0.608	-0.592	-0.578	-0.562	-0.548	-0.532	-0.518	-0.502	-0.488	-0.472	-0.458	-0.442	-0.428	-0.412	-0.398	-0.382	-0.368	-0.355	-0.340	-0.325	-0.312	-0.300	-0.288	-0.278	-0.265	-0.255	-0.242	-0.232	-0.222	-0.215	-0.208	-0.198	-0.192	-0.185	-0.180	-0.178	-0.172	-0.170	-0.168	-0.168	-0.168	-0.170	-0.170	-0.172	-0.178	-0.180	-0.188	-0.192	-0.200	-0.208	-0.215	-0.225	-0.235	-0.245	-0.255	-0.268	-0.280	-0.292	-0.305	-0.318	-0.330	-0.345	-0.358	-0.370	-0.385	-0.398	-0.410	-0.422	-0.435	-0.448	-0.458	-0.470	-0.480	-0.490	-0.500	-0.510	-0.518	-0.525	-0.532	-0.540	-0.545	-0.552	-0.558	-0.560	-0.565	-0.568	-0.570	-0.572	-0.572	-0.575	-0.575	-0.575	-0.575	-0.575	-0.575	-0.575	-0.572	-0.572	-0.572	-0.572	-0.572	-0.572	-0.575	-0.575	-0.578	-0.578	-0.580	-0.582	-0.588	-0.590	-0.595	-0.600	-0.605	-0.612	-0.618	-0.625	-0.635	-0.642	-0.652	-0.662	-0.672	-0.685	-0.695	-0.708	-0.720	-0.732	-0.745	-0.760	-0.772	-0.788	-0.802	-0.815	-0.830	-0.842	-0.858	-0.870	-0.885	-0.898	-0.910	-0.922	-0.935	-0.945	-0.958	-0.968	-0.975	-0.985	-0.992	-1.000	-1.008	-1.015	-1.020	-1.025	-1.028	-1.032	-1.035	-1.035	-1.038	-1.038	-1.035	-1.035	-1.032	-1.030	-1.025	-1.022	-1.018	-1.012	-1.008	-1.000	-0.995	-0.988	-0.980	-0.972	-0.965	-0.958	-0.948	-0.940	-0.930	-0.922	-0.912	-0.902	-0.895	-0.885	-0.875	-0.865	-0.858	-0.848	-0.838	-0.830	-0.820	-0.812	-0.802	-0.795	-0.788	-0.780	-0.772	-0.765	-0.758	-0.750	-0.742	-0.735	-0.730	-0.725	-0.720	-0.715	-0.710	-0.705	-0.702	-0.700	-0.695	-0.692	-0.692	-0.690	-0.690	-0.690	-0.690	-0.690	-0.690	-0.692	-0.695	-0.698	-0.700	-0.705	-0.708	-0.712	-0.718	-0.725	-0.730	-0.738	-0.745	-0.752	-0.760	-0.768	-0.778	-0.788	-0.798	-0.805	-0.815	-0.825	-0.835	-0.845	-0.855	-0.865	-0.875	-0.885	-0.895	-0.902	-0.912	-0.920	-0.930	-0.938	-0.942	-0.950	-0.955	-0.960	-0.965	-0.968	-0.970	-0.972	-0.972	-0.972	-0.972	-0.970	-0.968	-0.965	-0.960	-0.952	-0.948	-0.938	-0.930	-0.920	-0.910	-0.898	-0.885	-0.872	-0.858	-0.842	-0.828	-0.810	-0.792	-0.775	-0.758	-0.738	-0.720	-0.700	-0.680	-0.660	-0.640	-0.620	-0.598	-0.578	-0.558	-0.538	-0.515	-0.495	-0.478	-0.458	-0.438	-0.420	-0.402	-0.385	-0.370	-0.355	-0.340	-0.325	-0.312	-0.300	-0.290	-0.280	-0.270	-0.262	-0.255	-0.250	-0.245	-0.242	-0.240	-0.240	-0.240	-0.242	-0.245	-0.250	-0.255	-0.262	-0.270	-0.280	-0.290	-0.302	-0.318	-0.330	-0.345	-0.362	-0.380	-0.398	-0.418	-0.440	-0.460	-0.482	-0.507	-0.532	-0.555	-0.582	-0.608	-0.635	-0.660	-0.688	-0.715	-0.745	-0.772	-0.800	-0.830	-0.858	-0.888	-0.915	-0.942	-0.972	-1.000	-1.028	-1.055	-1.080	-1.108	-1.132	-1.158	-1.182	-1.208	-1.230	-1.252	-1.275	-1.295	-1.315	-1.335	-1.352	-1.370	-1.385	-1.402	-1.415	-1.430	-1.442	-1.452	-1.462	-1.472	-1.482	-1.490	-1.495	-1.502	-1.508	-1.510	-1.512	-1.515	-1.518	-1.518	-1.518	-1.518	-1.515	-1.515	-1.512	-1.508	-1.505	-1.500	-1.495	-1.490	-1.485	-1.478	-1.472	-1.465	-1.458	-1.450	-1.442	-1.435	-1.425	-1.418	-1.408	-1.400	-1.390	-1.382	-1.372	-1.362	-1.352	-1.342	-1.332	-1.322	-1.310	-1.300	-1.290	-1.278	-1.268	-1.258	-1.245	-1.235	-1.222	-1.212	-1.200	-1.190	-1.178	-1.168	-1.155	-1.142	-1.132	-1.120	-1.110	-1.098	-1.088	-1.078	-1.065	-1.055	-1.045	-1.035	-1.025	-1.015	-1.005	-0.998	-0.988	-0.980	-0.972	-0.965	-0.960	-0.952	-0.948	-0.942	-0.940	-0.935	-0.935	-0.932	-0.930	-0.930	-0.932	-0.932	-0.935	-0.938	-0.942	-0.948	-0.952	-0.960	-0.968	-0.975	-0.982	-0.992	-1.002	-1.015	-1.028	-1.040	-1.052	-1.068	-1.082	-1.098	-1.112	-1.128	-1.145	-1.162	-1.180	-1.198	-1.215	-1.232	-1.250	-1.268	-1.285	-1.302	-1.320	-1.338	-1.352	-1.370	-1.388	-1.402	-1.420	-1.435	-1.450	-1.462	-1.478	-1.490	-1.502	-1.515	-1.525	-1.538	-1.545	-1.555	-1.562	-1.572	-1.580	-1.585	-1.592	-1.598	-1.602	-1.605	-1.610	-1.612	-1.615	-1.618	-1.618	-1.620	-1.620	-1.622	-1.622	-1.622	-1.622	-1.622	-1.622	-1.622	-1.622	-1.625	-1.625	-1.625	-1.625	-1.628	-1.628	-1.630	-1.632	-1.638	-1.640	-1.645	-1.648	-1.652	-1.660	-1.665	-1.672	-1.680	-1.688	-1.695	-1.705	-1.712	-1.722	-1.735	-1.745	-1.758	-1.768	-1.780	-1.792	-1.805	-1.818	-1.832	-1.845	-1.858	-1.872	-1.885	-1.900	-1.912	-1.925	-1.940	-1.952	-1.965	-1.980	-1.992	-2.005	-2.018	-2.030	-2.040	-2.052	-2.062	-2.075	-2.085	-2.095	-2.105	-2.115	-2.122	-2.132	-2.140	-2.148	-2.155	-2.162	-2.170	-2.175	-2.182	-2.188	-2.195	-2.200	-2.208	-2.212	-2.218	-2.225	-2.230	-2.238	-2.242	-2.250	-2.258	-2.265	-2.272	-2.280	-2.288	-2.295	-2.305	-2.315	-2.328	-2.338	-2.350	-2.362	-2.375	-2.390	-2.402	-2.420	-2.435	-2.450	-2.468	-2.488	-2.505	-2.525	-2.545	-2.568	-2.588	-2.610	-2.635	-2.658	-2.682	-2.708	-2.732	-2.758	-2.785	-2.810	-2.835	-2.862	-2.890	-2.918	-2.942	-2.970	-2.998	-3.022	-3.050	-3.075	-3.100	-3.125	-3.150	-3.175	-3.198	-3.220	-3.242	-3.265	-3.285	-3.305	-3.322	-3.342	-3.358	-3.375	-3.390	-3.405	-3.418	-3.430	-3.440	-3.450	-3.460	-3.468	-3.475	-3.480	-3.485	-3.490	-3.492	-3.495	-3.495	-3.498	-3.495	-3.495	-3.492	-3.490	-3.488	-3.482	-3.478	-3.472	-3.468	-3.462	-3.455	-3.450	-3.442	-3.438	-3.430	-3.422	-3.415	-3.410	-3.402	-3.395	-3.390	-3.382	-3.378	-3.372	-3.368	-3.362	-3.358	-3.352	-3.350	-3.348	-3.345	-3.342	-3.342	-3.340	-3.340	-3.340	-3.340	-3.342	-3.345	-3.348	-3.350	-3.352	-3.358	-3.362	-3.368	-3.372	-3.380	-3.385	-3.392	-3.400	-3.408	-3.418	-3.428	-3.435	-3.445	-3.455	-3.468	-3.478	-3.488	-3.500	-3.510	-3.522	-3.532	-3.545	-3.555	-3.568	-3.580	-3.592	-3.602	-3.615	-3.628	-3.638	-3.650	-3.660	-3.670	-3.682	-3.692	-3.702	-3.710	-3.720	-3.728	-3.738	-3.745	-3.752	-3.758	-3.765	-3.770	-3.775	-3.780	-3.782	-3.788	-3.790	-3.790	-3.790	-3.790	-3.790	-3.788	-3.785	-3.782	-3.780	-3.775	-3.768	-3.762	-3.755	-3.745	-3.735	-3.725	-3.715	-3.702	-3.690	-3.675	-3.660	-3.645	-3.628	-3.610	-3.592	-3.575	-3.558	-3.538	-3.518	-3.498	-3.475	-3.455	-3.432	-3.410	-3.390	-3.368	-3.345	-3.322	-3.300	-3.278	-3.258	-3.235	-3.215	-3.195	-3.175	-3.155	-3.135	-3.118	-3.100	-3.082	-3.068	-3.052	-3.040	-3.028	-3.015	-3.005	-2.995	-2.988	-2.982	-2.975	-2.972	-2.970	-2.968	-2.968	-2.968	-2.970	-2.972	-2.975	-2.982	-2.988	-2.995	-3.005	-3.015	-3.025	-3.035	-3.048	-3.060	-3.072	-3.088	-3.100	-3.115	-3.130	-3.145	-3.162	-3.178	-3.192	-3.208	-3.222	-3.238	-3.252	-3.268	-3.280	-3.292	-3.305	-3.318	-3.330	-3.340	-3.350	-3.358	-3.365	-3.372	-3.378	-3.382	-3.388	-3.390	-3.390	-3.392	-3.392	-3.390	-3.388	-3.385	-3.380	-3.375	-3.370	-3.362	-3.358	-3.348	-3.340	-3.330	-3.320	-3.310	-3.300	-3.290	-3.280	-3.268	-3.258	-3.248	-3.235	-3.225	-3.215	-3.205	-3.195	-3.185	-3.178	-3.168	-3.160	-3.152	-3.148	-3.142	-3.135	-3.132	-3.128	-3.125	-3.122	-3.122	-3.120	-3.120	-3.122	-3.122	-3.125	-3.128	-3.130	-3.135	-3.138	-3.142	-3.148	-3.155	-3.160	-3.168	-3.175	-3.180	-3.188	-3.195	-3.202	-3.208	-3.215	-3.222	-3.230	-3.235	-3.242	-3.250	-3.255	-3.260	-3.268	-3.272	-3.275	-3.280	-3.285	-3.288	-3.290	-3.292	-3.295	-3.298	-3.300	-3.300	-3.300	-3.300	-3.300	-3.300	-3.300	-3.298	-3.298	-3.295	-3.295	-3.292	-3.290	-3.288	-3.288	-3.285	-3.282	-3.280	-3.278	-3.275	-3.272	-3.270	-3.268	-3.268	-3.265	-3.262	-3.260	-3.260	-3.258	-3.258	-3.255	-3.255	-3.255	-3.252	-3.252	-3.252	-3.252	-3.252	-3.252	-3.255	-3.255	-3.255	-3.255	-3.255	-3.258	-3.258	-3.258	-3.260	-3.260	-3.260	-3.262	-3.262	-3.265	-3.265	-3.268	-3.268	-3.270	-3.270	-3.272	-3.275	-3.278	-3.280	-3.282	-3.285	-3.288	-3.290	-3.292	-3.298	-3.300	-3.302	-3.308	-3.312	-3.315	-3.320	-3.325	-3.330	-3.335	-3.342	-3.348	-3.352	-3.360	-3.365	-3.372	-3.378	-3.385	-3.390	-3.398	-3.402	-3.410	-3.415	-3.422	-3.428	-3.432	-3.438	-3.440	-3.445	-3.448	-3.452	-3.452	-3.455	-3.455	-3.455	-3.455	-3.455	-3.452	-3.450	-3.445	-3.440	-3.435	-3.428	-3.420	-3.410	-3.400	-3.390	-3.378	-3.362	-3.348	-3.332	-3.315	-3.298	-3.280	-3.260	-3.238	-3.218	-3.192	-3.170	-3.145	-3.120	-3.095	-3.068	-3.042	-3.015	-2.985	-2.958	-2.930	-2.900	-2.872	-2.842	-2.815	-2.785	-2.758	-2.730	-2.702	-2.675	-2.648	-2.620	-2.595	-2.570	-2.545	-2.522	-2.500	-2.478	-2.458	-2.438	-2.418	-2.400	-2.382	-2.365	-2.350	-2.338	-2.322	-2.310	-2.300	-2.290	-2.280	-2.272	-2.265	-2.260	-2.252	-2.250	-2.245	-2.242	-2.240	-2.238	-2.238	-2.238	-2.238	-2.238	-2.240	-2.242	-2.242	-2.248	-2.250	-2.252	-2.258	-2.260	-2.265	-2.270	-2.272	-2.278	-2.282	-2.288	-2.292	-2.298	-2.302	-2.308	-2.315	-2.320	-2.325	-2.332	-2.338	-2.345	-2.350	-2.358	-2.362	-2.370	-2.378	-2.385	-2.392	-2.400	-2.410	-2.418	-2.428	-2.438	-2.448	-2.458	-2.468	-2.480	-2.492	-2.505	-2.518	-2.530	-2.545	-2.560	-2.575	-2.590	-2.608	-2.622	-2.640	-2.658	-2.675	-2.692	-2.710	-2.730	-2.748	-2.768	-2.785	-2.805	-2.825	-2.842	-2.862	-2.880	-2.898	-2.918	-2.935	-2.950	-2.968	-2.985	-3.000	-3.015	-3.030	-3.042	-3.055	-3.068	-3.078	-3.088	-3.098	-3.105	-3.112	-3.120	-3.125	-3.130	-3.132	-3.138	-3.138	-3.140	-3.140	-3.138	-3.138	-3.135	-3.132	-3.128	-3.122	-3.118	-3.112	-3.108	-3.100	-3.092	-3.085	-3.078	-3.068	-3.060	-3.052	-3.042	-3.035	-3.028	-3.020	-3.012	-3.005	-2.998	-2.992	-2.985	-2.980	-2.975	-2.970	-2.965	-2.962	-2.958	-2.955	-2.955	-2.952	-2.952	-2.952	-2.955	-2.958	-2.960	-2.962	-2.965	-2.970	-2.975	-2.980	-2.985	-2.992	-3.000	-3.008	-3.015	-3.022	-3.032	-3.040	-3.050	-3.058	-3.068	-3.078	-3.088	-3.098	-3.108	-3.118	-3.128	-3.140	-3.150	-3.160	-3.170	-3.180	-3.190	-3.200	-3.210	-3.220	-3.230	-3.238	-3.248	-3.255	-3.262	-3.270	-3.278	-3.285	-3.292	-3.298	-3.302	-3.308	-3.312	-3.318	-3.322	-3.325	-3.328	-3.330	-3.332	-3.332	-3.332	-3.332	-3.332	-3.330	-3.328	-3.325	-3.320	-3.318	-3.312	-3.305	-3.300	-3.292	-3.285	-3.278	-3.268	-3.258	-3.248	-3.235	-3.222	-3.210	-3.198	-3.182	-3.168	-3.155	-3.140	-3.122	-3.108	-3.090	-3.075	-3.058	-3.040	-3.022	-3.005	-2.988	-2.970	-2.955	-2.938	-2.920	-2.905	-2.888	-2.872	-2.858	-2.842	-2.828	-2.815	-2.802	-2.790	-2.778	-2.768	-2.758	-2.750	-2.740	-2.732	-2.728	-2.720	-2.718	-2.712	-2.710	-2.708	-2.705	-2.705	-2.708	-2.708	-2.710	-2.712	-2.715	-2.720	-2.725	-2.730	-2.735	-2.742	-2.750	-2.755	-2.762	-2.770	-2.778	-2.785	-2.792	-2.800	-2.808	-2.815	-2.822	-2.830	-2.838	-2.842	-2.850	-2.855	-2.860	-2.865	-2.870	-2.875	-2.880	-2.885	-2.888	-2.890	-2.892	-2.895	-2.898	-2.900	-2.902	-2.902	-2.905	-2.905	-2.905	-2.905	-2.908	-2.908	-2.908	-2.908	-2.908	-2.908	-2.908	-2.908	-2.908	-2.908	-2.908	-2.910	-2.910	-2.910	-2.912	-2.915	-2.915	-2.918	-2.920	-2.925	-2.928	-2.932	-2.935	-2.940	-2.945	-2.950	-2.955	-2.962	-2.968	-2.975	-2.980	-2.990	-2.998	-3.005	-3.012	-3.022	-3.032	-3.040	-3.050	-3.060	-3.070	-3.080	-3.090	-3.098	-3.108	-3.118	-3.128	-3.138	-3.148	-3.158	-3.170	-3.180	-3.190	-3.200	-3.210	-3.218	-3.228	-3.238	-3.248	-3.255	-3.265	-3.272	-3.282	-3.290	-3.298	-3.305	-3.312	-3.320	-3.325	-3.332	-3.338	-3.342	-3.348	-3.352	-3.358	-3.362	-3.365	-3.368	-3.370	-3.372	-3.375	-3.378	-3.378	-3.380	-3.380	-3.380	-3.380	-3.378	-3.378	-3.375	-3.372	-3.370	-3.368	-3.365	-3.360	-3.358	-3.352	-3.348	-3.342	-3.338	-3.332	-3.325	-3.320	-3.312	-3.305	-3.298	-3.290	-3.282	-3.275	-3.265	-3.255	-3.245	-3.235	-3.225	-3.215	-3.205	-3.192	-3.182	-3.170	-3.160	-3.148	-3.135	-3.122	-3.110	-3.095	-3.082	-3.070	-3.055	-3.042	-3.028	-3.015	-3.000	-2.985	-2.970	-2.955	-2.942	-2.928	-2.912	-2.898	-2.882	-2.868	-2.852	-2.838	-2.822	-2.808	-2.792	-2.778	-2.762	-2.748	-2.732	-2.718	-2.702	-2.688	-2.675	-2.660	-2.648	-2.632	-2.620	-2.605	-2.592	-2.578	-2.565	-2.552	-2.540	-2.530	-2.518	-2.508	-2.495	-2.485	-2.475	-2.465	-2.455	-2.445	-2.435	-2.428	-2.418	-2.410	-2.400	-2.392	-2.385	-2.378	-2.370	-2.362	-2.355	-2.350	-2.342	-2.338	-2.332	-2.325	-2.320	-2.315	-2.310	-2.305	-2.300	-2.295	-2.292	-2.288	-2.282	-2.278	-2.272	-2.270	-2.265	-2.260	-2.255	-2.252	-2.248	-2.242	-2.240	-2.235	-2.232	-2.228	-2.222	-2.220	-2.215	-2.212	-2.208	-2.205	-2.202	-2.198	-2.195	-2.192	-2.190	-2.185	-2.182	-2.180	-2.178	-2.175	-2.172	-2.172	-2.170	-2.168	-2.168	-2.165	-2.165	-2.165	-2.162	-2.162	-2.162	-2.162	-2.165	-2.165	-2.165	-2.168	-2.168	-2.168	-2.170	-2.172	-2.172	-2.175	-2.178	-2.180	-2.182	-2.185	-2.188	-2.190	-2.192	-2.198	-2.200	-2.202	-2.208	-2.210	-2.212	-2.218	-2.220	-2.222	-2.228	-2.230	-2.235	-2.238	-2.242	-2.245	-2.248	-2.250	-2.255	-2.258	-2.260	-2.262	-2.268	-2.270	-2.272	-2.275	-2.278	-2.280	-2.282	-2.288	-2.290	-2.292	-2.295	-2.298	-2.300	-2.302	-2.305	-2.308	-2.310	-2.315	-2.318	-2.320	-2.322	-2.328	-2.330	-2.332	-2.338	-2.340	-2.345	-2.348	-2.352	-2.355	-2.360	-2.365	-2.368	-2.372	-2.375	-2.380	-2.382	-2.388	-2.390	-2.392	-2.395	-2.398	-2.400	-2.402	-2.402	-2.405	-2.405	-2.402	-2.402	-2.400	-2.398	-2.395	-2.390	-2.385	-2.380	-2.375	-2.365	-2.358	-2.348	-2.338	-2.325	-2.312	-2.300	-2.285	-2.268	-2.252	-2.232	-2.215	-2.195	-2.175	-2.152	-2.132	-2.108	-2.085	-2.062	-2.038	-2.013	-1.988	-1.962	-1.938	-1.912	-1.888	-1.865	-1.840	-1.818	-1.795	-1.772	-1.750	-1.730	-1.712	-1.695	-1.678	-1.662	-1.650	-1.638	-1.630	-1.622	-1.615	-1.612	-1.610	-1.610	-1.612	-1.618	-1.625	-1.635	-1.648	-1.662	-1.680	-1.700	-1.722	-1.745	-1.772	-1.802	-1.832	-1.865	-1.900	-1.938	-1.978	-2.018	-2.060	-2.105	-2.150	-2.195	-2.245	-2.292	-2.342	-2.392	-2.442	-2.492	-2.545	-2.595	-2.648	-2.698	-2.748	-2.798	-2.848	-2.895	-2.942	-2.990	-3.035	-3.078	-3.120	-3.162	-3.200	-3.238	-3.272	-3.305	-3.338	-3.365	-3.392	-3.418	-3.440	-3.460	-3.478	-3.492	-3.505	-3.518	-3.525	-3.532	-3.538	-3.540	-3.540	-3.538	-3.535	-3.530	-3.522	-3.512	-3.502	-3.490	-3.475	-3.462	-3.445	-3.430	-3.410	-3.392	-3.372	-3.352	-3.332	-3.310	-3.288	-3.265	-3.245	-3.222	-3.200	-3.180	-3.158	-3.138	-3.118	-3.098	-3.078	-3.060	-3.042	-3.025	-3.010	-2.995	-2.980	-2.968	-2.955	-2.945	-2.935	-2.925	-2.918	-2.910	-2.905	-2.900	-2.898	-2.895	-2.895	-2.895	-2.895	-2.898	-2.900	-2.905	-2.910	-2.915	-2.922	-2.930	-2.938	-2.948	-2.958	-2.968	-2.978	-2.990	-3.002	-3.015	-3.028	-3.042	-3.055	-3.070	-3.085	-3.100	-3.115	-3.130	-3.148	-3.162	-3.178	-3.195	-3.210	-3.228	-3.242	-3.260	-3.275	-3.292	-3.310	-3.325	-3.342	-3.358	-3.375	-3.390	-3.408	-3.422	-3.438	-3.455	-3.470	-3.485	-3.500	-3.518	-3.532	-3.548	-3.562	-3.578	-3.592	-3.608	-3.620	-3.635	-3.650	-3.665	-3.678	-3.692	-3.705	-3.720	-3.732	-3.745	-3.758	-3.770	-3.782	-3.795	-3.808	-3.818	-3.830	-3.840	-3.850	-3.860	-3.868	-3.878	-3.885	-3.892	-3.900	-3.908	-3.915	-3.920	-3.925	-3.930	-3.932	-3.935	-3.938	-3.940	-3.940	-3.940	-3.938	-3.935	-3.932	-3.930	-3.925	-3.920	-3.915	-3.908	-3.900	-3.890	-3.880	-3.870	-3.858	-3.845	-3.832	-3.818	-3.802	-3.785	-3.768	-3.750	-3.732	-3.712	-3.692	-3.670	-3.650	-3.628	-3.602	-3.580	-3.555	-3.530	-3.505	-3.480	-3.455	-3.428	-3.400	-3.375	-3.348	-3.320	-3.292	-3.268	-3.240	-3.212	-3.185	-3.160	-3.132	-3.105	-3.080	-3.052	-3.028	-3.002	-2.978	-2.955	-2.930	-2.908	-2.882	-2.862	-2.840	-2.818	-2.798	-2.778	-2.758	-2.740	-2.722	-2.702	-2.685	-2.670	-2.652	-2.638	-2.622	-2.608	-2.595	-2.580	-2.568	-2.555	-2.542	-2.530	-2.518	-2.508	-2.498	-2.485	-2.478	-2.468	-2.458	-2.450	-2.440	-2.432	-2.425	-2.415	-2.410	-2.402	-2.395	-2.390	-2.382	-2.378	-2.372	-2.368	-2.365	-2.360	-2.358	-2.355	-2.352	-2.352	-2.350	-2.350	-2.350	-2.350	-2.352	-2.355	-2.358	-2.362	-2.368	-2.372	-2.378	-2.382	-2.390	-2.398	-2.405	-2.412	-2.422	-2.432	-2.442	-2.452	-2.462	-2.475	-2.485	-2.498	-2.510	-2.522	-2.532	-2.545	-2.558	-2.570	-2.580	-2.592	-2.602	-2.612	-2.622	-2.630	-2.638	-2.645	-2.652	-2.658	-2.662	-2.665	-2.668	-2.668	-2.668	-2.668	-2.662	-2.660	-2.652	-2.645	-2.638	-2.628	-2.615	-2.600	-2.585	-2.570	-2.552	-2.532	-2.512	-2.490	-2.468	-2.442	-2.418	-2.390	-2.362	-2.335	-2.305	-2.275	-2.245	-2.215	-2.182	-2.150	-2.118	-2.085	-2.052	-2.022	-1.990	-1.958	-1.928	-1.895	-1.865	-1.835	-1.808	-1.780	-1.752	-1.728	-1.702	-1.680	-1.658	-1.638	-1.618	-1.600	-1.582	-1.568	-1.555	-1.542	-1.532	-1.525	-1.518	-1.512	-1.510	-1.508	-1.508	-1.510	-1.512	-1.518	-1.522	-1.530	-1.540	-1.550	-1.562	-1.575	-1.590	-1.608	-1.625	-1.642	-1.662	-1.685	-1.705	-1.728	-1.752	-1.775	-1.802	-1.828	-1.852	-1.880	-1.908	-1.938	-1.965	-1.995	-2.025	-2.055	-2.085	-2.115	-2.145	-2.175	-2.208	-2.238	-2.268	-2.298	-2.330	-2.360	-2.388	-2.418	-2.448	-2.475	-2.502	-2.530	-2.558	-2.585	-2.610	-2.635	-2.660	-2.682	-2.705	-2.728	-2.748	-2.768	-2.785	-2.805	-2.820	-2.835	-2.850	-2.862	-2.875	-2.885	-2.892	-2.900	-2.908	-2.910	-2.915	-2.915	-2.915	-2.915	-2.912	-2.908	-2.902	-2.895	-2.885	-2.878	-2.865	-2.852	-2.840	-2.825	-2.808	-2.790	-2.772	-2.755	-2.735	-2.715	-2.695	-2.672	-2.650	-2.628	-2.605	-2.582	-2.560	-2.538	-2.515	-2.492	-2.470	-2.448	-2.425	-2.405	-2.385	-2.365	-2.348	-2.330	-2.315	-2.300	-2.285	-2.272	-2.260	-2.252	-2.245	-2.238	-2.232	-2.228	-2.228	-2.225	-2.228	-2.230	-2.235	-2.240	-2.248	-2.255	-2.265	-2.278	-2.290	-2.305	-2.320	-2.335	-2.352	-2.370	-2.388	-2.408	-2.428	-2.448	-2.468	-2.488	-2.508	-2.528	-2.548	-2.568	-2.588	-2.605	-2.622	-2.640	-2.658	-2.672	-2.685	-2.700	-2.710	-2.720	-2.730	-2.735	-2.742	-2.745	-2.748	-2.748	-2.745	-2.742	-2.738	-2.730	-2.722	-2.710	-2.698	-2.685	-2.668	-2.650	-2.632	-2.610	-2.588	-2.562	-2.538	-2.512	-2.482	-2.455	-2.425	-2.392	-2.362	-2.328	-2.295	-2.262	-2.228	-2.192	-2.158	-2.125	-2.090	-2.055	-2.022	-1.990	-1.955	-1.925	-1.892	-1.862	-1.832	-1.802	-1.775	-1.750	-1.725	-1.700	-1.678	-1.658	-1.638	-1.620	-1.602	-1.588	-1.575	-1.565	-1.555	-1.548	-1.542	-1.538	-1.535	-1.535	-1.535	-1.538	-1.542	-1.550	-1.558	-1.568	-1.578	-1.590	-1.605	-1.620	-1.638	-1.655	-1.675	-1.698	-1.720	-1.742	-1.768	-1.792	-1.820	-1.848	-1.875	-1.905	-1.935	-1.965	-1.998	-2.027	-2.060	-2.095	-2.128	-2.162	-2.195	-2.230	-2.262	-2.298	-2.332	-2.365	-2.400	-2.432	-2.468	-2.500	-2.532	-2.565	-2.598	-2.630	-2.660	-2.690	-2.720	-2.750	-2.780	-2.808	-2.835	-2.860	-2.885	-2.910	-2.935	-2.958	-2.978	-2.998	-3.018	-3.035	-3.052	-3.070	-3.085	-3.098	-3.110	-3.122	-3.135	-3.145	-3.152	-3.160	-3.168	-3.172	-3.178	-3.182	-3.185	-3.188	-3.190	-3.190	-3.190	-3.190	-3.190	-3.188	-3.185	-3.182	-3.178	-3.175	-3.170	-3.165	-3.160	-3.155	-3.150	-3.145	-3.140	-3.135	-3.130	-3.122	-3.118	-3.112	-3.108	-3.100	-3.095	-3.090	-3.082	-3.078	-3.072	-3.068	-3.062	-3.058	-3.052	-3.048	-3.042	-3.038	-3.032	-3.028	-3.020	-3.015	-3.010	-3.002	-2.998	-2.990	-2.982	-2.978	-2.968	-2.960	-2.952	-2.945	-2.935	-2.925	-2.918	-2.908	-2.895	-2.885	-2.875	-2.862	-2.850	-2.838	-2.825	-2.812	-2.800	-2.785	-2.772	-2.758	-2.745	-2.730	-2.715	-2.702	-2.688	-2.675	-2.660	-2.648	-2.635	-2.622	-2.608	-2.598	-2.585	-2.572	-2.562	-2.552	-2.542	-2.535	-2.528	-2.520	-2.512	-2.508	-2.502	-2.498	-2.492	-2.490	-2.488	-2.485	-2.485	-2.482	-2.482	-2.482	-2.482	-2.485	-2.485	-2.488	-2.490	-2.492	-2.495	-2.495	-2.498	-2.502	-2.502	-2.505	-2.508	-2.508	-2.508	-2.508	-2.505	-2.505	-2.500	-2.498	-2.492	-2.488	-2.482	-2.475	-2.468	-2.460	-2.450	-2.440	-2.428	-2.415	-2.402	-2.390	-2.375	-2.358	-2.340	-2.325	-2.308	-2.288	-2.270	-2.250	-2.230	-2.210	-2.190	-2.170	-2.150	-2.128	-2.108	-2.088	-2.068	-2.047	-2.030	-2.010	-1.992	-1.975	-1.958	-1.942	-1.928	-1.912	-1.900	-1.888	-1.878	-1.868	-1.858	-1.850	-1.842	-1.835	-1.830	-1.828	-1.822	-1.820	-1.820	-1.818	-1.818	-1.820	-1.820	-1.822	-1.825	-1.828	-1.832	-1.835	-1.838	-1.842	-1.845	-1.850	-1.852	-1.855	-1.858	-1.860	-1.862	-1.862	-1.865	-1.862	-1.862	-1.860	-1.858	-1.852	-1.848	-1.840	-1.832	-1.822	-1.812	-1.802	-1.788	-1.775	-1.760	-1.742	-1.725	-1.705	-1.685	-1.665	-1.642	-1.618	-1.592	-1.568	-1.542	-1.515	-1.488	-1.458	-1.428	-1.398	-1.368	-1.335	-1.305	-1.272	-1.240	-1.208	-1.178	-1.145	-1.112	-1.082	-1.050	-1.020	-0.988	-0.958	-0.928	-0.900	-0.870	-0.842	-0.815	-0.788	-0.762	-0.738	-0.712	-0.690	-0.668	-0.645	-0.622	-0.602	-0.582	-0.562	-0.542	-0.525	-0.507	-0.490	-0.472	-0.455	-0.440	-0.425	-0.410	-0.395	-0.380	-0.365	-0.350	-0.338	-0.322	-0.308	-0.292	-0.280	-0.265	-0.248	-0.232	-0.218	-0.202	-0.185	-0.168	-0.152	-0.135	-0.118	-0.100	-0.080	-0.062	-0.042	-0.022	-0.005	0.015	0.035	0.055	0.075	0.095	0.115	0.135	0.158	0.175	0.195	0.215	0.235	0.252	0.272	0.290	0.308	0.325	0.342	0.358	0.372	0.388	0.400	0.415	0.425	0.438	0.448	0.458	0.465	0.472	0.480	0.485	0.490	0.495	0.498	0.500	0.502	0.502	0.502	0.502	0.500	0.498	0.495	0.490	0.488	0.482	0.478	0.470	0.465	0.458	0.452	0.445	0.438	0.430	0.422	0.415	0.408	0.400	0.392	0.385	0.378	0.370	0.362	0.355	0.348	0.342	0.335	0.330	0.325	0.320	0.315	0.312	0.308	0.305	0.300	0.298	0.295	0.292	0.290	0.290	0.288	0.288	0.285	0.285	0.285	0.285	0.285	0.285	0.285	0.285	0.285	0.285	0.285	0.288	0.288	0.288	0.288	0.288	0.290	0.290	0.290	0.290	0.292	0.292	0.292	0.292	50.000	5.000	2.000	1.000	6.000	0.000	0.000	0.000	0.000	0.000	0.000	0.000	0.000	0.000	0.000	0.000	0.000	0.000	-2.702	-2.682	-2.662	-2.642	-2.625	-2.605	-2.590	-2.572	-2.558	-2.542	-2.528	-2.512	-2.500	-2.490	-2.480	-2.470	-2.462	-2.455	-2.450	-2.445	-2.440	-2.438	-2.438	-2.438	-2.438	-2.440	-2.442	-2.448	-2.452	-2.460	-2.465	-2.475	-2.485	-2.495	-2.505	-2.518	-2.532	-2.545	-2.560	-2.575	-2.590	-2.605	-2.622	-2.638	-2.655	-2.672	-2.690	-2.705	-2.722	-2.740	-2.758	-2.772	-2.790	-2.805	-2.820	-2.835	-2.850	-2.862	-2.878	-2.890	-2.902	-2.912	-2.922	-2.932	-2.942	-2.952	-2.960	-2.968	-2.975	-2.980	-2.988	-2.992	-2.998	-3.002	-3.005	-3.010	-3.012	-3.015	-3.018	-3.022	-3.025	-3.028	-3.032	-3.035	-3.040	-3.042	-3.048	-3.052	-3.058	-3.065	-3.070	-3.078	-3.088	-3.095	-3.105	-3.115	-3.128	-3.138	-3.150	-3.165	-3.180	-3.195	-3.210	-3.228	-3.245	-3.262	-3.280	-3.300	-3.320	-3.340	-3.362	-3.382	-3.402	-3.425	-3.448	-3.468	-3.490	-3.510	-3.532	-3.552	-3.572	-3.592	-3.612	-3.632	-3.650	-3.668	-3.685	-3.700	-3.715	-3.730	-3.742	-3.755	-3.765	-3.778	-3.785	-3.792	-3.800	-3.805	-3.808	-3.810	-3.812	-3.812	-3.812	-3.810	-3.808	-3.802	-3.798	-3.790	-3.782	-3.775	-3.765	-3.755	-3.745	-3.732	-3.720	-3.708	-3.695	-3.680	-3.665	-3.650	-3.635	-3.618	-3.600	-3.582	-3.568	-3.550	-3.530	-3.512	-3.495	-3.478	-3.460	-3.442	-3.422	-3.405	-3.388	-3.370	-3.352	-3.335	-3.318	-3.300	-3.282	-3.265	-3.248	-3.230	-3.215	-3.198	-3.180	-3.165	-3.148	-3.132	-3.115	-3.100	-3.085	-3.070	-3.055	-3.040	-3.025	-3.010	-2.998	-2.982	-2.970	-2.955	-2.942	-2.930	-2.918	-2.908	-2.895	-2.882	-2.872	-2.862	-2.850	-2.840	-2.832	-2.822	-2.815	-2.805	-2.798	-2.792	-2.785	-2.778	-2.772	-2.765	-2.760	-2.755	-2.750	-2.745	-2.740	-2.738	-2.732	-2.730	-2.728	-2.722	-2.720	-2.718	-2.712	-2.710	-2.705	-2.702	-2.698	-2.695	-2.690	-2.685	-2.680	-2.672	-2.668	-2.660	-2.652	-2.645	-2.635	-2.625	-2.615	-2.605	-2.592	-2.580	-2.565	-2.552	-2.535	-2.520	-2.502	-2.485	-2.468	-2.448	-2.428	-2.405	-2.382	-2.362	-2.338	-2.315	-2.290	-2.265	-2.240	-2.215	-2.190	-2.165	-2.140	-2.112	-2.088	-2.060	-2.035	-2.010	-1.985	-1.960	-1.935	-1.912	-1.890	-1.868	-1.845	-1.825	-1.805	-1.785	-1.768	-1.750	-1.732	-1.718	-1.705	-1.692	-1.680	-1.668	-1.660	-1.650	-1.642	-1.638	-1.630	-1.628	-1.625	-1.622	-1.620	-1.620	-1.622	-1.625	-1.628	-1.630	-1.635	-1.640	-1.648	-1.655	-1.662	-1.672	-1.682	-1.692	-1.702	-1.712	-1.725	-1.738	-1.750	-1.762	-1.775	-1.790	-1.805	-1.818	-1.832	-1.848	-1.862	-1.880	-1.895	-1.910	-1.928	-1.942	-1.960	-1.978	-1.995	-2.013	-2.030	-2.047	-2.065	-2.082	-2.100	-2.120	-2.138	-2.158	-2.175	-2.195	-2.212	-2.232	-2.252	-2.272	-2.292	-2.312	-2.332	-2.352	-2.372	-2.395	-2.415	-2.435	-2.458	-2.478	-2.498	-2.518	-2.538	-2.560	-2.580	-2.600	-2.618	-2.638	-2.658	-2.675	-2.695	-2.712	-2.730	-2.748	-2.762	-2.778	-2.792	-2.808	-2.820	-2.835	-2.845	-2.858	-2.868	-2.878	-2.885	-2.895	-2.900	-2.908	-2.912	-2.915	-2.918	-2.920	-2.920	-2.922	-2.920	-2.920	-2.918	-2.915	-2.910	-2.908	-2.902	-2.895	-2.890	-2.882	-2.875	-2.868	-2.860	-2.850	-2.842	-2.832	-2.822	-2.815	-2.805	-2.795	-2.785	-2.775	-2.765	-2.755	-2.748	-2.738	-2.728	-2.720	-2.712	-2.705	-2.695	-2.690	-2.682	-2.675	-2.670	-2.662	-2.658	-2.652	-2.648	-2.642	-2.638	-2.632	-2.628	-2.622	-2.620	-2.618	-2.612	-2.610	-2.608	-2.602	-2.600	-2.598	-2.595	-2.590	-2.588	-2.582	-2.580	-2.575	-2.572	-2.568	-2.562	-2.560	-2.555	-2.550	-2.545	-2.540	-2.538	-2.532	-2.528	-2.522	-2.518	-2.512	-2.510	-2.505	-2.500	-2.498	-2.492	-2.490	-2.485	-2.482	-2.480	-2.478	-2.478	-2.475	-2.475	-2.475	-2.475	-2.475	-2.475	-2.478	-2.480	-2.482	-2.485	-2.490	-2.495	-2.498	-2.505	-2.510	-2.515	-2.522	-2.530	-2.535	-2.542	-2.550	-2.560	-2.568	-2.575	-2.582	-2.592	-2.600	-2.608	-2.618	-2.625	-2.632	-2.638	-2.645	-2.652	-2.658	-2.662	-2.665	-2.670	-2.672	-2.675	-2.678	-2.678	-2.678	-2.675	-2.675	-2.672	-2.668	-2.665	-2.658	-2.652	-2.645	-2.638	-2.628	-2.618	-2.608	-2.595	-2.585	-2.570	-2.558	-2.542	-2.528	-2.512	-2.498	-2.480	-2.462	-2.445	-2.428	-2.408	-2.390	-2.370	-2.352	-2.332	-2.312	-2.295	-2.275	-2.255	-2.238	-2.218	-2.200	-2.180	-2.162	-2.145	-2.128	-2.110	-2.092	-2.075	-2.058	-2.042	-2.025	-2.010	-1.995	-1.980	-1.965	-1.952	-1.940	-1.925	-1.912	-1.900	-1.890	-1.878	-1.868	-1.858	-1.848	-1.838	-1.828	-1.820	-1.810	-1.802	-1.795	-1.788	-1.782	-1.775	-1.770	-1.765	-1.760	-1.755	-1.752	-1.750	-1.745	-1.742	-1.742	-1.740	-1.740	-1.738	-1.738	-1.740	-1.740	-1.742	-1.745	-1.748	-1.750	-1.755	-1.758	-1.762	-1.768	-1.775	-1.780	-1.788	-1.795	-1.802	-1.812	-1.820	-1.830	-1.840	-1.850	-1.862	-1.872	-1.885	-1.898	-1.910	-1.922	-1.935	-1.948	-1.962	-1.975	-1.990	-2.005	-2.018	-2.033	-2.047	-2.062	-2.078	-2.092	-2.105	-2.120	-2.135	-2.150	-2.162	-2.178	-2.190	-2.202	-2.215	-2.230	-2.240	-2.252	-2.265	-2.275	-2.288	-2.298	-2.308	-2.318	-2.325	-2.335	-2.342	-2.350	-2.358	-2.362	-2.368	-2.375	-2.380	-2.382	-2.388	-2.390	-2.392	-2.395	-2.398	-2.400	-2.400	-2.400	-2.400	-2.400	-2.400	-2.400	-2.398	-2.398	-2.395	-2.395	-2.392	-2.392	-2.390	-2.388	-2.388	-2.385	-2.382	-2.382	-2.380	-2.378	-2.378	-2.378	-2.375	-2.375	-2.375	-2.375	-2.375	-2.375	-2.375	-2.378	-2.378	-2.380	-2.382	-2.385	-2.388	-2.390	-2.392	-2.398	-2.400	-2.405	-2.410	-2.415	-2.420	-2.428	-2.432	-2.440	-2.445	-2.452	-2.460	-2.468	-2.475	-2.482	-2.490	-2.498	-2.505	-2.515	-2.522	-2.530	-2.538	-2.545	-2.552	-2.560	-2.568	-2.575	-2.582	-2.590	-2.598	-2.602	-2.610	-2.615	-2.620	-2.625	-2.628	-2.630	-2.635	-2.638	-2.638	-2.640	-2.640	-2.640	-2.638	-2.638	-2.635	-2.630	-2.628	-2.622	-2.615	-2.610	-2.602	-2.595	-2.588	-2.578	-2.568	-2.558	-2.548	-2.535	-2.522	-2.510	-2.498	-2.485	-2.470	-2.458	-2.442	-2.428	-2.412	-2.398	-2.382	-2.368	-2.352	-2.338	-2.322	-2.310	-2.295	-2.280	-2.268	-2.255	-2.242	-2.230	-2.218	-2.208	-2.195	-2.185	-2.178	-2.168	-2.160	-2.152	-2.145	-2.138	-2.132	-2.128	-2.122	-2.118	-2.115	-2.112	-2.110	-2.108	-2.108	-2.105	-2.105	-2.105	-2.105	-2.105	-2.105	-2.105	-2.105	-2.108	-2.108	-2.108	-2.108	-2.108	-2.108	-2.108	-2.108	-2.105	-2.105	-2.102	-2.100	-2.098	-2.095	-2.090	-2.088	-2.082	-2.078	-2.072	-2.065	-2.058	-2.050	-2.042	-2.035	-2.025	-2.018	-2.007	-1.998	-1.988	-1.978	-1.965	-1.955	-1.942	-1.932	-1.922	-1.910	-1.898	-1.888	-1.875	-1.865	-1.852	-1.840	-1.830	-1.818	-1.808	-1.798	-1.785	-1.775	-1.765	-1.755	-1.745	-1.738	-1.728	-1.720	-1.712	-1.705	-1.698	-1.690	-1.685	-1.680	-1.675	-1.670	-1.665	-1.660	-1.658	-1.652	-1.650	-1.648	-1.645	-1.642	-1.640	-1.640	-1.638	-1.638	-1.635	-1.635	-1.635	-1.635	-1.635	-1.635	-1.638	-1.638	-1.638	-1.640	-1.640	-1.642	-1.645	-1.645	-1.648	-1.650	-1.652	-1.652	-1.655	-1.658	-1.660	-1.662	-1.662	-1.665	-1.668	-1.668	-1.670	-1.670	-1.672	-1.672	-1.675	-1.675	-1.675	-1.675	-1.672	-1.672	-1.670	-1.670	-1.668	-1.665	-1.660	-1.658	-1.652	-1.648	-1.642	-1.635	-1.630	-1.622	-1.615	-1.605	-1.598	-1.588	-1.578	-1.568	-1.555	-1.545	-1.532	-1.520	-1.508	-1.495	-1.482	-1.470	-1.458	-1.445	-1.430	-1.418	-1.405	-1.392	-1.380	-1.370	-1.358	-1.348	-1.338	-1.330	-1.322	-1.315	-1.308	-1.302	-1.300	-1.298	-1.295	-1.295	-1.298	-1.300	-1.302	-1.310	-1.318	-1.325	-1.335	-1.348	-1.362	-1.378	-1.395	-1.415	-1.435	-1.458	-1.480	-1.508	-1.532	-1.562	-1.592	-1.622	-1.655	-1.688	-1.722	-1.760	-1.795	-1.832	-1.870	-1.910	-1.950	-1.988	-2.027	-2.068	-2.108	-2.148	-2.188	-2.228	-2.268	-2.305	-2.345	-2.382	-2.418	-2.452	-2.488	-2.520	-2.552	-2.582	-2.612	-2.640	-2.665	-2.690	-2.712	-2.732	-2.752	-2.770	-2.785	-2.798	-2.810	-2.820	-2.828	-2.832	-2.838	-2.838	-2.840	-2.838	-2.835	-2.830	-2.822	-2.815	-2.805	-2.792	-2.780	-2.765	-2.750	-2.732	-2.715	-2.695	-2.675	-2.655	-2.635	-2.612	-2.590	-2.568	-2.542	-2.520	-2.495	-2.472	-2.450	-2.425	-2.402	-2.380	-2.358	-2.335	-2.312	-2.292	-2.272	-2.252	-2.235	-2.218	-2.200	-2.185	-2.170	-2.155	-2.142	-2.132	-2.122	-2.112	-2.105	-2.098	-2.092	-2.090	-2.085	-2.085	-2.082	-2.085	-2.085	-2.090	-2.092	-2.100	-2.105	-2.112	-2.122	-2.130	-2.142	-2.152	-2.165	-2.178	-2.192	-2.208	-2.222	-2.238	-2.255	-2.272	-2.290	-2.308	-2.328	-2.345	-2.365	-2.385	-2.402	-2.422	-2.442	-2.462	-2.482	-2.500	-2.520	-2.540	-2.560	-2.578	-2.598	-2.615	-2.635	-2.655	-2.672	-2.690	-2.710	-2.728	-2.745	-2.762	-2.778	-2.795	-2.810	-2.825	-2.840	-2.852	-2.868	-2.880	-2.895	-2.908	-2.920	-2.930	-2.942	-2.955	-2.965	-2.975	-2.985	-2.995	-3.005	-3.012	-3.020	-3.028	-3.035	-3.040	-3.048	-3.052	-3.055	-3.060	-3.065	-3.068	-3.070	-3.070	-3.070	-3.070	-3.070	-3.070	-3.068	-3.065	-3.060	-3.055	-3.050	-3.045	-3.038	-3.030	-3.020	-3.010	-3.000	-2.988	-2.975	-2.962	-2.948	-2.932	-2.918	-2.902	-2.885	-2.868	-2.848	-2.828	-2.808	-2.788	-2.765	-2.745	-2.722	-2.700	-2.675	-2.652	-2.628	-2.605	-2.580	-2.558	-2.532	-2.508	-2.485	-2.460	-2.438	-2.412	-2.390	-2.368	-2.345	-2.325	-2.302	-2.282	-2.262	-2.242	-2.222	-2.205	-2.188	-2.170	-2.155	-2.140	-2.125	-2.112	-2.100	-2.088	-2.075	-2.065	-2.055	-2.045	-2.038	-2.027	-2.020	-2.013	-2.007	-2.000	-1.992	-1.988	-1.980	-1.975	-1.970	-1.962	-1.958	-1.950	-1.945	-1.938	-1.930	-1.922	-1.915	-1.905	-1.898	-1.888	-1.880	-1.870	-1.858	-1.848	-1.838	-1.825	-1.812	-1.800	-1.788	-1.772	-1.760	-1.745	-1.732	-1.718	-1.702	-1.688	-1.672	-1.658	-1.642	-1.628	-1.612	-1.598	-1.582	-1.570	-1.558	-1.545	-1.535	-1.525	-1.515	-1.508	-1.500	-1.492	-1.488	-1.482	-1.480	-1.480	-1.480	-1.480	-1.482	-1.488	-1.492	-1.498	-1.505	-1.515	-1.525	-1.538	-1.550	-1.562	-1.578	-1.592	-1.610	-1.628	-1.645	-1.665	-1.685	-1.705	-1.725	-1.745	-1.765	-1.788	-1.808	-1.830	-1.850	-1.870	-1.892	-1.912	-1.930	-1.950	-1.968	-1.985	-2.002	-2.018	-2.033	-2.045	-2.058	-2.068	-2.078	-2.088	-2.095	-2.100	-2.105	-2.110	-2.112	-2.112	-2.112	-2.112	-2.110	-2.105	-2.100	-2.095	-2.088	-2.080	-2.072	-2.062	-2.050	-2.040	-2.027	-2.015	-2.002	-1.990	-1.975	-1.962	-1.948	-1.932	-1.920	-1.905	-1.892	-1.878	-1.865	-1.852	-1.840	-1.828	-1.818	-1.808	-1.798	-1.788	-1.780	-1.772	-1.765	-1.760	-1.755	-1.750	-1.750	-1.748	-1.748	-1.748	-1.750	-1.752	-1.758	-1.762	-1.770	-1.778	-1.788	-1.798	-1.810	-1.822	-1.838	-1.852	-1.870	-1.888	-1.908	-1.928	-1.950	-1.972	-1.998	-2.022	-2.047	-2.075	-2.100	-2.130	-2.158	-2.188	-2.218	-2.250	-2.280	-2.312	-2.345	-2.378	-2.412	-2.445	-2.480	-2.512	-2.548	-2.582	-2.615	-2.650	-2.685	-2.718	-2.752	-2.785	-2.818	-2.850	-2.880	-2.912	-2.942	-2.972	-3.000	-3.028	-3.055	-3.080	-3.105	-3.130	-3.152	-3.175	-3.195	-3.215	-3.232	-3.248	-3.265	-3.278	-3.290	-3.302	-3.312	-3.320	-3.328	-3.332	-3.338	-3.340	-3.342	-3.342	-3.340	-3.338	-3.335	-3.330	-3.322	-3.315	-3.305	-3.295	-3.285	-3.272	-3.258	-3.245	-3.230	-3.212	-3.198	-3.180	-3.160	-3.142	-3.122	-3.102	-3.082	-3.062	-3.042	-3.022	-3.000	-2.980	-2.960	-2.938	-2.918	-2.898	-2.875	-2.855	-2.835	-2.818	-2.798	-2.780	-2.762	-2.745	-2.728	-2.712	-2.698	-2.682	-2.670	-2.658	-2.645	-2.632	-2.622	-2.612	-2.605	-2.598	-2.590	-2.582	-2.578	-2.572	-2.568	-2.565	-2.562	-2.560	-2.558	-2.555	-2.555	-2.555	-2.555	-2.555	-2.555	-2.555	-2.558	-2.558	-2.560	-2.560	-2.560	-2.562	-2.562	-2.562	-2.565	-2.562	-2.562	-2.562	-2.560	-2.558	-2.555	-2.550	-2.545	-2.540	-2.532	-2.525	-2.518	-2.508	-2.498	-2.485	-2.472	-2.460	-2.445	-2.430	-2.412	-2.395	-2.378	-2.358	-2.338	-2.315	-2.292	-2.270	-2.248	-2.222	-2.198	-2.170	-2.145	-2.118	-2.090	-2.065	-2.038	-2.010	-1.982	-1.955	-1.928	-1.900	-1.872	-1.848	-1.822	-1.798	-1.775	-1.750	-1.730	-1.708	-1.690	-1.670	-1.652	-1.638	-1.622	-1.610	-1.600	-1.590	-1.582	-1.575	-1.570	-1.568	-1.568	-1.568	-1.570	-1.572	-1.578	-1.585	-1.592	-1.602	-1.612	-1.625	-1.638	-1.650	-1.668	-1.682	-1.700	-1.718	-1.735	-1.755	-1.775	-1.792	-1.812	-1.832	-1.852	-1.872	-1.892	-1.910	-1.930	-1.948	-1.965	-1.982	-1.998	-2.013	-2.027	-2.042	-2.052	-2.065	-2.075	-2.082	-2.090	-2.098	-2.102	-2.105	-2.108	-2.108	-2.108	-2.108	-2.105	-2.100	-2.095	-2.090	-2.082	-2.075	-2.068	-2.060	-2.050	-2.040	-2.027	-2.018	-2.005	-1.995	-1.982	-1.972	-1.960	-1.950	-1.938	-1.928	-1.918	-1.910	-1.900	-1.892	-1.885	-1.880	-1.875	-1.870	-1.868	-1.865	-1.865	-1.865	-1.868	-1.870	-1.875	-1.880	-1.888	-1.898	-1.908	-1.918	-1.930	-1.945	-1.960	-1.975	-1.992	-2.013	-2.033	-2.052	-2.075	-2.098	-2.120	-2.142	-2.168	-2.192	-2.218	-2.242	-2.270	-2.295	-2.320	-2.348	-2.372	-2.398	-2.422	-2.448	-2.472	-2.495	-2.518	-2.540	-2.560	-2.580	-2.598	-2.615	-2.630	-2.645	-2.658	-2.668	-2.678	-2.685	-2.692	-2.698	-2.700	-2.700	-2.700	-2.698	-2.692	-2.688	-2.680	-2.670	-2.660	-2.648	-2.635	-2.620	-2.602	-2.582	-2.565	-2.542	-2.520	-2.498	-2.472	-2.448	-2.422	-2.395	-2.368	-2.340	-2.312	-2.282	-2.255	-2.228	-2.198	-2.170	-2.140	-2.112	-2.085	-2.058	-2.033	-2.007	-1.982	-1.958	-1.935	-1.912	-1.892	-1.872	-1.852	-1.835	-1.818	-1.802	-1.788	-1.775	-1.762	-1.750	-1.742	-1.732	-1.725	-1.718	-1.712	-1.710	-1.705	-1.702	-1.700	-1.700	-1.700	-1.700	-1.700	-1.700	-1.702	-1.702	-1.702	-1.705	-1.705	-1.708	-1.708	-1.708	-1.708	-1.705	-1.705	-1.702	-1.700	-1.698	-1.692	-1.688	-1.682	-1.678	-1.670	-1.662	-1.652	-1.642	-1.632	-1.620	-1.610	-1.595	-1.582	-1.568	-1.552	-1.535	-1.520	-1.502	-1.485	-1.465	-1.448	-1.428	-1.410	-1.390	-1.370	-1.350	-1.330	-1.310	-1.290	-1.270	-1.252	-1.232	-1.212	-1.195	-1.178	-1.158	-1.142	-1.125	-1.108	-1.092	-1.078	-1.062	-1.048	-1.032	-1.020	-1.008	-0.995	-0.982	-0.972	-0.960	-0.950	-0.940	-0.930	-0.920	-0.912	-0.902	-0.895	-0.885	-0.878	-0.870	-0.862	-0.855	-0.845	-0.838	-0.830	-0.822	-0.812	-0.805	-0.798	-0.788	-0.778	-0.768	-0.758	-0.748	-0.738	-0.728	-0.715	-0.705	-0.692	-0.680	-0.668	-0.655	-0.642	-0.628	-0.615	-0.600	-0.585	-0.572	-0.558	-0.542	-0.528	-0.512	-0.495	-0.480	-0.465	-0.450	-0.435	-0.420	-0.405	-0.390	-0.375	-0.360	-0.345	-0.332	-0.318	-0.305	-0.292	-0.280	-0.268	-0.258	-0.248	-0.238	-0.228	-0.218	-0.210	-0.202	-0.195	-0.188	-0.182	-0.178	-0.172	-0.168	-0.165	-0.162	-0.160	-0.158	-0.155	-0.155	-0.155	-0.155	-0.158	-0.158	-0.160	-0.162	-0.165	-0.168	-0.172	-0.175	-0.180	-0.185	-0.190	-0.192	-0.198	-0.202	-0.208	-0.210	-0.215	-0.220	-0.222	-0.228	-0.230	-0.232	-0.238	-0.240	-0.240	-0.242	-0.245	-0.245	-0.248	-0.248	-0.248	-0.248	-0.248	-0.245	-0.242	-0.242	-0.240	-0.238	-0.232	-0.230	-0.225	-0.222	-0.218	-0.212	-0.208	-0.200	-0.195	-0.190	-0.182	-0.178	-0.170	-0.162	-0.158	-0.150	-0.142	-0.135	-0.130	-0.122	-0.115	-0.108	-0.102	-0.095	-0.088	-0.080	-0.075	-0.068	-0.062	-0.058	-0.050	-0.045	-0.040	-0.035	-0.030	-0.025	-0.022	-0.018	-0.012	-0.010	-0.005	-0.002	0.000	0.005	0.008	0.010	0.012	0.015	0.018	0.020	0.022	0.025	0.028	0.030	0.032	0.032	0.035	0.038	0.040	0.040	0.042	0.045	0.048	0.050	0.050	0.052	0.055	0.058	0.060	0.062	0.065	0.068	0.070	0.075	0.078	0.080	0.085	0.088	0.092	0.095	0.100	0.105	0.108	0.112	0.118	0.122	0.128	0.132	0.138	0.142	0.148	0.155	0.160	0.165	0.170	0.178	0.182	0.190	0.195	0.202	0.208	0.215	0.220	0.228	0.232	0.240	0.248	0.252	0.260	0.268	0.272	0.280	0.285	0.292	0.298	0.302	0.308	0.312	0.318	0.322	0.325	0.328	0.330	0.332	0.335	0.335	0.338	0.338	0.335	0.335	0.332	0.330	0.325	0.322	0.318	0.310	0.302	0.295	0.288	0.278	0.265	0.255	0.242	0.230	0.215	0.200	0.182	0.165	0.148	0.128	0.108	0.088	0.065	0.042	0.020	-0.005	-0.030	-0.055	-0.082	-0.108	-0.135	-0.165	-0.192	-0.222	-0.250	-0.280	-0.310	-0.340	-0.370	-0.400	-0.430	-0.460	-0.488	-0.518	-0.545	-0.575	-0.602	-0.630	-0.655	-0.682	-0.708	-0.732	-0.755	-0.780	-0.802	-0.822	-0.845	-0.862	-0.882	-0.900	-0.918	-0.932	-0.948	-0.960	-0.972	-0.985	-0.995	-1.002	-1.012	-1.020	-1.025	-1.030	-1.035	-1.038	-1.040	-1.040	-1.040	-1.040	-1.038	-1.035	-1.032	-1.028	-1.025	-1.018	-1.012	-1.008	-1.000	-0.992	-0.982	-0.975	-0.965	-0.958	-0.948	-0.938	-0.928	-0.918	-0.905	-0.895	-0.885	-0.872	-0.862	-0.852	-0.840	-0.830	-0.820	-0.808	-0.798	-0.788	-0.778	-0.768	-0.758	-0.748	-0.738	-0.728	-0.720	-0.712	-0.702	-0.695	-0.688	-0.682	-0.675	-0.670	-0.662	-0.658	-0.652	-0.648	-0.645	-0.640	-0.638	-0.635	-0.632	-0.630	-0.628	-0.625	-0.625	-0.625	-0.622	-0.622	-0.622	-0.625	-0.625	-0.625	-0.628	-0.628	-0.630	-0.632	-0.632	-0.635	-0.638	-0.640	-0.642	-0.645	-0.648	-0.650	-0.650	-0.652	-0.655	-0.658	-0.660	-0.662	-0.665	-0.665	-0.668	-0.670	-0.670	-0.670	-0.672	-0.672	-0.672	-0.672	-0.670	-0.670	-0.670	-0.668	-0.668	-0.665	-0.662	-0.662	-0.660	-0.658	-0.655	-0.652	-0.648	-0.645	-0.642	-0.640	-0.638	-0.632	-0.630	-0.628	-0.625	-0.620	-0.618	-0.615	-0.610	-0.608	-0.605	-0.600	-0.598	-0.595	-0.592	-0.588	-0.585	-0.582	-0.580	-0.575	-0.572	-0.570	-0.568	-0.565	-0.562	-0.560	-0.558	-0.552	-0.550	-0.548	-0.545	-0.540	-0.538	-0.532	-0.530	-0.525	-0.520	-0.518	-0.512	-0.507	-0.500	-0.495	-0.490	-0.485	-0.478	-0.472	-0.465	-0.458	-0.452	-0.445	-0.438	-0.430	-0.425	-0.418	-0.410	-0.402	-0.395	-0.390	-0.382	-0.375	-0.370	-0.365	-0.360	-0.355	-0.350	-0.345	-0.342	-0.340	-0.338	-0.335	-0.332	-0.332	-0.332	-0.332	-0.335	-0.338	-0.340	-0.342	-0.348	-0.352	-0.358	-0.362	-0.370	-0.378	-0.385	-0.395	-0.405	-0.412	-0.425	-0.435	-0.445	-0.458	-0.468	-0.480	-0.492	-0.505	-0.518	-0.530	-0.542	-0.555	-0.568	-0.580	-0.592	-0.605	-0.618	-0.630	-0.642	-0.652	-0.665	-0.675	-0.685	-0.695	-0.705	-0.715	-0.725	-0.732	-0.742	-0.750	-0.760	-0.768	-0.775	-0.782	-0.790	-0.795	-0.802	-0.808	-0.815	-0.820	-0.828	-0.832	-0.840	-0.845	-0.850	-0.858	-0.862	-0.870	-0.875	-0.880	-0.888	-0.892	-0.900	-0.905	-0.912	-0.918	-0.922	-0.930	-0.935	-0.942	-0.950	-0.955	-0.962	-0.968	-0.975	-0.980	-0.988	-0.995	-1.000	-1.008	-1.012	-1.020	-1.025	-1.030	-1.035	-1.042	-1.048	-1.050	-1.055	-1.060	-1.062	-1.068	-1.070	-1.072	-1.078	-1.080	-1.082	-1.082	-1.085	-1.088	-1.088	-1.090	-1.090	-1.090	-1.092	-1.092	-1.092	-1.092	-1.092	-1.092	-1.092	-1.092	-1.092	-1.092	-1.092	-1.092	-1.095	-1.095	-1.095	-1.098	-1.098	-1.100	-1.102	-1.102	-1.105	-1.108	-1.112	-1.115	-1.118	-1.122	-1.128	-1.132	-1.138	-1.142	-1.148	-1.152	-1.160	-1.168	-1.172	-1.180	-1.188	-1.195	-1.205	-1.212	-1.220	-1.230	-1.238	-1.245	-1.255	-1.262	-1.272	-1.280	-1.290	-1.298	-1.308	-1.318	-1.325	-1.335	-1.342	-1.350	-1.360	-1.368	-1.375	-1.382	-1.390	-1.398	-1.402	-1.410	-1.418	-1.422	-1.430	-1.435	-1.440	-1.445	-1.450	-1.455	-1.458	-1.462	-1.465	-1.468	-1.470	-1.472	-1.475	-1.475	-1.478	-1.478	-1.478	-1.478	-1.478	-1.475	-1.475	-1.472	-1.470	-1.468	-1.462	-1.458	-1.455	-1.450	-1.442	-1.438	-1.430	-1.422	-1.415	-1.408	-1.398	-1.388	-1.378	-1.368	-1.355	-1.345	-1.332	-1.320	-1.308	-1.292	-1.278	-1.265	-1.250	-1.232	-1.218	-1.202	-1.185	-1.168	-1.152	-1.135	-1.118	-1.100	-1.082	-1.065	-1.045	-1.028	-1.010	-0.992	-0.975	-0.958	-0.940	-0.922	-0.905	-0.888	-0.872	-0.858	-0.840	-0.825	-0.810	-0.798	-0.782	-0.770	-0.758	-0.748	-0.738	-0.725	-0.718	-0.708	-0.700	-0.692	-0.688	-0.682	-0.678	-0.672	-0.670	-0.668	-0.668	-0.668	-0.668	-0.670	-0.670	-0.675	-0.678	-0.682	-0.688	-0.695	-0.700	-0.708	-0.718	-0.725	-0.735	-0.745	-0.758	-0.768	-0.780	-0.792	-0.805	-0.820	-0.832	-0.845	-0.860	-0.875	-0.888	-0.902	-0.918	-0.932	-0.948	-0.960	-0.975	-0.990	-1.002	-1.018	-1.030	-1.045	-1.058	-1.070	-1.082	-1.095	-1.108	-1.118	-1.128	-1.138	-1.148	-1.158	-1.168	-1.175	-1.182	-1.190	-1.198	-1.205	-1.210	-1.218	-1.222	-1.225	-1.230	-1.232	-1.238	-1.240	-1.242	-1.242	-1.245	-1.245	-1.248	-1.248	-1.248	-1.248	-1.248	-1.245	-1.245	-1.242	-1.242	-1.240	-1.240	-1.238	-1.235	-1.232	-1.230	-1.228	-1.225	-1.222	-1.220	-1.218	-1.215	-1.212	-1.210	-1.208	-1.205	-1.200	-1.198	-1.195	-1.190	-1.188	-1.182	-1.178	-1.172	-1.168	-1.162	-1.158	-1.152	-1.145	-1.138	-1.130	-1.122	-1.115	-1.108	-1.098	-1.088	-1.078	-1.068	-1.058	-1.045	-1.035	-1.022	-1.008	-0.995	-0.980	-0.968	-0.952	-0.935	-0.920	-0.905	-0.888	-0.870	-0.852	-0.835	-0.818	-0.800	-0.782	-0.765	-0.748	-0.730	-0.712	-0.695	-0.680	-0.662	-0.648	-0.630	-0.615	-0.602	-0.588	-0.575	-0.562	-0.552	-0.542	-0.532	-0.525	-0.518	-0.512	-0.507	-0.502	-0.500	-0.500	-0.500	-0.502	-0.505	-0.507	-0.512	-0.520	-0.528	-0.538	-0.548	-0.558	-0.572	-0.585	-0.600	-0.618	-0.635	-0.652	-0.672	-0.692	-0.715	-0.735	-0.758	-0.782	-0.805	-0.830	-0.855	-0.878	-0.905	-0.930	-0.955	-0.980	-1.005	-1.032	-1.058	-1.082	-1.108	-1.132	-1.155	-1.180	-1.202	-1.225	-1.248	-1.268	-1.290	-1.310	-1.328	-1.348	-1.365	-1.380	-1.398	-1.412	-1.425	-1.440	-1.450	-1.462	-1.472	-1.482	-1.490	-1.498	-1.505	-1.512	-1.518	-1.520	-1.525	-1.528	-1.530	-1.532	-1.532	-1.535	-1.535	-1.535	-1.535	-1.532	-1.532	-1.530	-1.530	-1.528	-1.525	-1.522	-1.522	-1.520	-1.518	-1.518	-1.515	-1.515	-1.515	-1.515	-1.515	-1.515	-1.518	-1.518	-1.520	-1.522	-1.525	-1.530	-1.532	-1.538	-1.542	-1.548	-1.555	-1.560	-1.568	-1.575	-1.585	-1.592	-1.602	-1.612	-1.622	-1.635	-1.645	-1.658	-1.670	-1.682	-1.695	-1.708	-1.722	-1.738	-1.752	-1.768	-1.782	-1.798	-1.815	-1.830	-1.848	-1.862	-1.880	-1.898	-1.915	-1.932	-1.950	-1.968	-1.985	-2.002	-2.020	-2.040	-2.058	-2.078	-2.095	-2.115	-2.135	-2.155	-2.172	-2.192	-2.215	-2.235	-2.255	-2.275	-2.298	-2.320	-2.340	-2.362	-2.385	-2.408	-2.430	-2.455	-2.478	-2.502	-2.525	-2.550	-2.575	-2.600	-2.625	-2.652	-2.678	-2.702	-2.730	-2.755	-2.782	-2.810	-2.838	-2.862	-2.890	-2.918	-2.942	-2.970	-2.998	-3.022	-3.050	-3.075	-3.100	-3.125	-3.150	-3.172	-3.198	-3.220	-3.242	-3.265	-3.288	-3.308	-3.328	-3.348	-3.365	-3.382	-3.400	-3.415	-3.430	-3.445	-3.460	-3.472	-3.485	-3.495	-3.505	-3.515	-3.525	-3.532	-3.540	-3.548	-3.552	-3.560	-3.562	-3.568	-3.572	-3.575	-3.578	-3.580	-3.582	-3.582	-3.585	-3.585	-3.585	-3.585	-3.588	-3.588	-3.588	-3.588	-3.588	-3.588	-3.588	-3.588	-3.590	-3.590	-3.592	-3.595	-3.595	-3.598	-3.602	-3.605	-3.608	-3.612	-3.615	-3.620	-3.625	-3.632	-3.638	-3.645	-3.650	-3.658	-3.665	-3.675	-3.682	-3.690	-3.700	-3.710	-3.718	-3.728	-3.738	-3.748	-3.755	-3.765	-3.775	-3.785	-3.795	-3.805	-3.812	-3.822	-3.830	-3.840	-3.848	-3.855	-3.862	-3.868	-3.875	-3.880	-3.885	-3.890	-3.892	-3.895	-3.898	-3.900	-3.902	-3.902	-3.902	-3.900	-3.898	-3.895	-3.892	-3.888	-3.880	-3.875	-3.868	-3.860	-3.850	-3.840	-3.830	-3.820	-3.808	-3.795	-3.782	-3.768	-3.752	-3.740	-3.722	-3.708	-3.692	-3.675	-3.658	-3.640	-3.622	-3.605	-3.585	-3.568	-3.548	-3.530	-3.510	-3.492	-3.472	-3.455	-3.435	-3.415	-3.398	-3.378	-3.360	-3.340	-3.322	-3.305	-3.285	-3.268	-3.250	-3.232	-3.215	-3.198	-3.180	-3.165	-3.148	-3.130	-3.115	-3.100	-3.085	-3.070	-3.055	-3.040	-3.025	-3.012	-3.000	-2.985	-2.972	-2.962	-2.950	-2.938	-2.928	-2.918	-2.908	-2.898	-2.888	-2.878	-2.870	-2.862	-2.855	-2.848	-2.842	-2.835	-2.830	-2.828	-2.822	-2.820	-2.818	-2.815	-2.815	-2.815	-2.815	-2.818	-2.818	-2.820	-2.825	-2.828	-2.832	-2.838	-2.842	-2.850	-2.858	-2.865	-2.872	-2.882	-2.890	-2.900	-2.910	-2.920	-2.932	-2.942	-2.955	-2.968	-2.980	-2.990	-3.002	-3.015	-3.028	-3.040	-3.052	-3.065	-3.078	-3.090	-3.100	-3.112	-3.122	-3.135	-3.145	-3.155	-3.162	-3.172	-3.180	-3.188	-3.198	-3.202	-3.210	-3.215	-3.222	-3.228	-3.232	-3.235	-3.240	-3.242	-3.245	-3.248	-3.250	-3.250	-3.252	-3.252	-3.255	-3.258	-3.258	-3.260	-3.260	-3.262	-3.265	-3.268	-3.270	-3.272	-3.275	-3.280	-3.285	-3.288	-3.295	-3.300	-3.308	-3.315	-3.322	-3.332	-3.340	-3.352	-3.362	-3.375	-3.388	-3.400	-3.412	-3.428	-3.442	-3.458	-3.475	-3.490	-3.508	-3.525	-3.542	-3.562	-3.580	-3.598	-3.615	-3.632	-3.652	-3.670	-3.688	-3.705	-3.720	-3.738	-3.752	-3.768	-3.782	-3.795	-3.810	-3.822	-3.832	-3.845	-3.852	-3.862	-3.870	-3.875	-3.882	-3.885	-3.888	-3.890	-3.892	-3.890	-3.890	-3.888	-3.882	-3.878	-3.872	-3.865	-3.858	-3.848	-3.838	-3.828	-3.815	-3.802	-3.790	-3.778	-3.762	-3.748	-3.730	-3.715	-3.698	-3.680	-3.662	-3.645	-3.625	-3.608	-3.588	-3.570	-3.550	-3.530	-3.512	-3.492	-3.472	-3.455	-3.435	-3.418	-3.398	-3.380	-3.360	-3.342	-3.325	-3.308	-3.288	-3.270	-3.255	-3.238	-3.220	-3.202	-3.188	-3.170	-3.155	-3.140	-3.125	-3.110	-3.095	-3.080	-3.065	-3.052	-3.040	-3.025	-3.012	-3.000	-2.988	-2.978	-2.965	-2.955	-2.942	-2.932	-2.922	-2.912	-2.902	-2.892	-2.882	-2.875	-2.868	-2.858	-2.850	-2.842	-2.835	-2.828	-2.820	-2.812	-2.808	-2.800	-2.795	-2.788	-2.782	-2.778	-2.770	-2.765	-2.758	-2.752	-2.748	-2.740	-2.732	-2.725	-2.720	-2.712	-2.702	-2.695	-2.688	-2.678	-2.668	-2.660	-2.648	-2.638	-2.625	-2.612	-2.600	-2.588	-2.572	-2.558	-2.542	-2.528	-2.510	-2.492	-2.472	-2.455	-2.435	-2.415	-2.395	-2.372	-2.352	-2.330	-2.308	-2.282	-2.260	-2.235	-2.212	-2.188	-2.162	-2.140	-2.115	-2.090	-2.065	-2.040	-2.018	-1.992	-1.970	-1.948	-1.925	-1.902	-1.882	-1.862	-1.842	-1.822	-1.805	-1.788	-1.772	-1.758	-1.745	-1.730	-1.720	-1.708	-1.698	-1.690	-1.682	-1.675	-1.670	-1.668	-1.662	-1.660	-1.660	-1.660	-1.660	-1.662	-1.665	-1.670	-1.672	-1.680	-1.685	-1.692	-1.700	-1.708	-1.718	-1.728	-1.738	-1.748	-1.760	-1.770	-1.782	-1.795	-1.808	-1.820	-1.832	-1.845	-1.860	-1.872	-1.885	-1.900	-1.912	-1.928	-1.940	-1.955	-1.968	-1.982	-1.995	-2.010	-2.022	-2.038	-2.050	-2.065	-2.080	-2.092	-2.108	-2.120	-2.135	-2.150	-2.162	-2.178	-2.192	-2.205	-2.220	-2.235	-2.250	-2.268	-2.282	-2.298	-2.315	-2.332	-2.350	-2.368	-2.385	-2.402	-2.420	-2.440	-2.458	-2.478	-2.498	-2.518	-2.538	-2.555	-2.578	-2.598	-2.618	-2.638	-2.658	-2.680	-2.700	-2.720	-2.740	-2.760	-2.780	-2.800	-2.820	-2.840	-2.858	-2.878	-2.895	-2.912	-2.928	-2.945	-2.960	-2.975	-2.988	-3.002	-3.015	-3.025	-3.035	-3.045	-3.055	-3.062	-3.070	-3.078	-3.082	-3.088	-3.092	-3.095	-3.100	-3.100	-3.102	-3.102	-3.102	-3.100	-3.098	-3.098	-3.092	-3.090	-3.085	-3.080	-3.075	-3.070	-3.062	-3.058	-3.050	-3.045	-3.038	-3.030	-3.022	-3.015	-3.008	-3.000	-2.992	-2.985	-2.978	-2.970	-2.962	-2.952	-2.945	-2.938	-2.932	-2.925	-2.918	-2.910	-2.902	-2.898	-2.890	-2.882	-2.878	-2.872	-2.865	-2.860	-2.855	-2.850	-2.842	-2.838	-2.832	-2.828	-2.822	-2.818	-2.812	-2.810	-2.805	-2.800	-2.798	-2.792	-2.790	-2.788	-2.785	-2.782	-2.780	-2.778	-2.778	-2.775	-2.775	-2.775	-2.775	-2.775	-2.775	-2.778	-2.778	-2.780	-2.782	-2.785	-2.788	-2.790	-2.795	-2.798	-2.802	-2.808	-2.812	-2.818	-2.822	-2.830	-2.835	-2.840	-2.848	-2.855	-2.860	-2.868	-2.872	-2.880	-2.885	-2.892	-2.898	-2.905	-2.910	-2.915	-2.920	-2.922	-2.928	-2.930	-2.932	-2.935	-2.935	-2.935	-2.935	-2.932	-2.930	-2.928	-2.925	-2.920	-2.915	-2.908	-2.900	-2.892	-2.882	-2.872	-2.862	-2.850	-2.838	-2.822	-2.808	-2.792	-2.778	-2.760	-2.742	-2.725	-2.708	-2.688	-2.668	-2.648	-2.628	-2.608	-2.588	-2.568	-2.545	-2.525	-2.502	-2.482	-2.462	-2.440	-2.420	-2.400	-2.380	-2.360	-2.340	-2.322	-2.302	-2.285	-2.268	-2.250	-2.235	-2.220	-2.205	-2.190	-2.175	-2.162	-2.150	-2.138	-2.125	-2.115	-2.102	-2.092	-2.085	-2.075	-2.068	-2.058	-2.050	-2.042	-2.038	-2.030	-2.025	-2.020	-2.015	-2.010	-2.005	-2.002	-2.000	-1.995	-1.992	-1.990	-1.988	-1.988	-1.985	-1.985	-1.982	-1.982	-1.982	-1.982	-1.985	-1.985	-1.985	-1.988	-1.990	-1.992	-1.995	-1.998	-2.000	-2.005	-2.010	-2.015	-2.020	-2.025	-2.030	-2.038	-2.042	-2.050	-2.058	-2.065	-2.072	-2.080	-2.090	-2.100	-2.110	-2.120	-2.130	-2.140	-2.150	-2.162	-2.172	-2.185	-2.198	-2.210	-2.220	-2.232	-2.245	-2.260	-2.272	-2.285	-2.298	-2.310	-2.325	-2.338	-2.350	-2.362	-2.375	-2.388	-2.400	-2.412	-2.422	-2.435	-2.448	-2.458	-2.470	-2.480	-2.490	-2.500	-2.510	-2.520	-2.530	-2.540	-2.548	-2.558	-2.565	-2.572	-2.580	-2.588	-2.592	-2.600	-2.605	-2.610	-2.615	-2.620	-2.625	-2.630	-2.632	-2.638	-2.640	-2.642	-2.645	-2.648	-2.650	-2.652	-2.655	-2.655	-2.658	-2.658	-2.660	-2.660	-2.660	-2.660	-2.662	-2.662	-2.662	-2.660	-2.660	-2.660	-2.660	-2.660	-2.660	-2.658	-2.658	-2.658	-2.655	-2.655	-2.655	-2.652	-2.652	-2.650	-2.650	-2.648	-2.648	-2.645	-2.645	-2.642	-2.642	-2.640	-2.640	-2.638	-2.638	-2.635	-2.632	-2.632	-2.630	-2.630	-2.628	-2.628	-2.625	-2.622	-2.622	-2.620	-2.620	-2.618	-2.618	-2.615	-2.612	-2.612	-2.610	-2.608	-2.608	-2.605	-2.602	-2.602	-2.600	-2.598	-2.595	-2.592	-2.590	-2.588	-2.585	-2.582	-2.578	-2.575	-2.570	-2.568	-2.562	-2.558	-2.552	-2.548	-2.542	-2.535	-2.528	-2.522	-2.515	-2.508	-2.498	-2.490	-2.482	-2.472	-2.462	-2.452	-2.442	-2.432	-2.422	-2.410	-2.400	-2.388	-2.375	-2.362	-2.350	-2.338	-2.322	-2.310	-2.298	-2.282	-2.270	-2.258	-2.242	-2.230	-2.218	-2.205	-2.192	-2.180	-2.168	-2.155	-2.142	-2.132	-2.122	-2.110	-2.100	-2.090	-2.082	-2.072	-2.065	-2.058	-2.050	-2.042	-2.038	-2.030	-2.025	-2.022	-2.018	-2.013	-2.010	-2.007	-2.005	-2.005	-2.002	-2.002	-2.002	-2.002	-2.002	-2.005	-2.005	-2.007	-2.007	-2.010	-2.013	-2.015	-2.015	-2.018	-2.020	-2.022	-2.025	-2.025	-2.027	-2.027	-2.030	-2.030	-2.033	-2.033	-2.033	-2.033	-2.033	-2.030	-2.030	-2.027	-2.025	-2.022	-2.020	-2.015	-2.013	-2.007	-2.002	-1.998	-1.992	-1.985	-1.980	-1.972	-1.968	-1.960	-1.952	-1.942	-1.935	-1.928	-1.918	-1.908	-1.898	-1.890	-1.878	-1.868	-1.858	-1.848	-1.835	-1.825	-1.815	-1.802	-1.792	-1.780	-1.770	-1.758	-1.748	-1.735	-1.725	-1.715	-1.702	-1.692	-1.680	-1.670	-1.658	-1.648	-1.638	-1.628	-1.615	-1.605	-1.595	-1.585	-1.575	-1.565	-1.555	-1.545	-1.538	-1.528	-1.520	-1.512	-1.505	-1.498	-1.490	-1.482	-1.475	-1.470	-1.462	-1.458	-1.450	-1.445	-1.440	-1.435	-1.430	-1.428	-1.422	-1.420	-1.415	-1.412	-1.408	-1.405	-1.402	-1.400	-1.398	-1.392	-1.390	-1.388	-1.385	-1.382	-1.378	-1.375	-1.370	-1.368	-1.362	-1.360	-1.355	-1.350	-1.345	-1.340	-1.335	-1.328	-1.322	-1.315	-1.308	-1.300	-1.292	-1.285	-1.278	-1.268	-1.260	-1.250	-1.240	-1.232	-1.222	-1.212	-1.202	-1.192	-1.185	-1.175	-1.165	-1.158	-1.150	-1.140	-1.135	-1.128	-1.122	-1.118	-1.112	-1.110	-1.110	-1.108	-1.108	-1.110	-1.112	-1.118	-1.122	-1.130	-1.138	-1.150	-1.160	-1.175	-1.190	-1.208	-1.225	-1.248	-1.270	-1.295	-1.320	-1.348	-1.378	-1.410	-1.442	-1.478	-1.515	-1.552	-1.592	-1.632	-1.675	-1.718	-1.762	-1.808	-1.855	-1.900	-1.950	-1.998	-2.045	-2.095	-2.145	-2.195	-2.242	-2.292	-2.342	-2.390	-2.438	-2.485	-2.532	-2.578	-2.620	-2.665	-2.705	-2.745	-2.785	-2.822	-2.858	-2.890	-2.922	-2.952	-2.980	-3.005	-3.030	-3.050	-3.070	-3.088	-3.100	-3.112	-3.125	-3.132	-3.138	-3.140	-3.142	-3.142	-3.140	-3.135	-3.128	-3.118	-3.108	-3.095	-3.080	-3.065	-3.048	-3.028	-3.008	-2.985	-2.962	-2.940	-2.915	-2.890	-2.862	-2.835	-2.808	-2.780	-2.752	-2.722	-2.695	-2.665	-2.638	-2.610	-2.580	-2.552	-2.525	-2.500	-2.472	-2.448	-2.422	-2.398	-2.375	-2.352	-2.330	-2.310	-2.290	-2.272	-2.255	-2.238	-2.222	-2.210	-2.198	-2.185	-2.175	-2.168	-2.160	-2.152	-2.150	-2.145	-2.142	-2.142	-2.142	-2.145	-2.148	-2.152	-2.158	-2.165	-2.172	-2.180	-2.190	-2.202	-2.212	-2.228	-2.240	-2.255	-2.270	-2.285	-2.302	-2.320	-2.338	-2.358	-2.375	-2.395	-2.415	-2.435	-2.458	-2.478	-2.500	-2.522	-2.545	-2.565	-2.590	-2.612	-2.635	-2.658	-2.680	-2.702	-2.725	-2.748	-2.770	-2.792	-2.815	-2.835	-2.855	-2.875	-2.895	-2.915	-2.935	-2.952	-2.970	-2.990	-3.008	-3.022	-3.040	-3.055	-3.070	-3.085	-3.098	-3.112	-3.122	-3.135	-3.145	-3.155	-3.165	-3.172	-3.180	-3.185	-3.190	-3.195	-3.200	-3.202	-3.202	-3.205	-3.202	-3.202	-3.200	-3.198	-3.192	-3.188	-3.180	-3.172	-3.165	-3.155	-3.145	-3.135	-3.122	-3.108	-3.095	-3.080	-3.062	-3.045	-3.028	-3.010	-2.990	-2.970	-2.948	-2.925	-2.902	-2.880	-2.855	-2.832	-2.808	-2.780	-2.755	-2.728	-2.702	-2.675	-2.648	-2.620	-2.592	-2.565	-2.538	-2.510	-2.482	-2.455	-2.428	-2.400	-2.375	-2.348	-2.322	-2.298	-2.272	-2.250	-2.225	-2.202	-2.180	-2.158	-2.138	-2.118	-2.098	-2.080	-2.060	-2.042	-2.027	-2.010	-1.995	-1.980	-1.965	-1.952	-1.940	-1.928	-1.915	-1.902	-1.892	-1.882	-1.872	-1.862	-1.855	-1.845	-1.838	-1.828	-1.820	-1.812	-1.805	-1.798	-1.790	-1.780	-1.772	-1.765	-1.758	-1.750	-1.742	-1.735	-1.728	-1.718	-1.710	-1.702	-1.695	-1.688	-1.678	-1.670	-1.662	-1.655	-1.648	-1.640	-1.632	-1.625	-1.618	-1.610	-1.605	-1.600	-1.595	-1.590	-1.585	-1.582	-1.580	-1.580	-1.578	-1.578	-1.578	-1.580	-1.582	-1.585	-1.590	-1.595	-1.600	-1.608	-1.615	-1.625	-1.635	-1.645	-1.655	-1.668	-1.680	-1.692	-1.708	-1.722	-1.738	-1.752	-1.768	-1.785	-1.800	-1.818	-1.835	-1.850	-1.868	-1.882	-1.898	-1.912	-1.928	-1.942	-1.955	-1.968	-1.980	-1.990	-2.000	-2.010	-2.018	-2.022	-2.030	-2.033	-2.035	-2.038	-2.038	-2.038	-2.035	-2.030	-2.025	-2.018	-2.010	-2.000	-1.990	-1.978	-1.965	-1.950	-1.935	-1.920	-1.902	-1.885	-1.865	-1.845	-1.825	-1.805	-1.782	-1.760	-1.738	-1.715	-1.690	-1.668	-1.645	-1.622	-1.600	-1.578	-1.558	-1.535	-1.515	-1.495	-1.475	-1.455	-1.438	-1.420	-1.405	-1.390	-1.375	-1.362	-1.352	-1.342	-1.332	-1.325	-1.320	-1.315	-1.312	-1.310	-1.310	-1.310	-1.312	-1.318	-1.322	-1.330	-1.340	-1.350	-1.360	-1.372	-1.388	-1.405	-1.422	-1.440	-1.462	-1.482	-1.505	-1.530	-1.555	-1.582	-1.610	-1.640	-1.670	-1.700	-1.732	-1.765	-1.800	-1.835	-1.870	-1.905	-1.942	-1.980	-2.018	-2.055	-2.092	-2.132	-2.170	-2.210	-2.250	-2.288	-2.328	-2.365	-2.405	-2.442	-2.480	-2.518	-2.555	-2.590	-2.628	-2.660	-2.695	-2.728	-2.760	-2.790	-2.820	-2.848	-2.875	-2.900	-2.925	-2.948	-2.968	-2.988	-3.008	-3.022	-3.038	-3.050	-3.062	-3.072	-3.080	-3.085	-3.090	-3.092	-3.092	-3.092	-3.088	-3.085	-3.078	-3.070	-3.060	-3.050	-3.038	-3.022	-3.008	-2.990	-2.972	-2.952	-2.930	-2.910	-2.888	-2.862	-2.838	-2.812	-2.788	-2.762	-2.735	-2.708	-2.680	-2.652	-2.625	-2.598	-2.570	-2.542	-2.518	-2.490	-2.465	-2.438	-2.412	-2.390	-2.365	-2.342	-2.322	-2.302	-2.282	-2.265	-2.248	-2.230	-2.215	-2.202	-2.190	-2.178	-2.168	-2.160	-2.150	-2.145	-2.140	-2.135	-2.132	-2.130	-2.130	-2.130	-2.130	-2.132	-2.135	-2.138	-2.142	-2.148	-2.152	-2.158	-2.165	-2.170	-2.178	-2.185	-2.190	-2.198	-2.205	-2.212	-2.218	-2.225	-2.230	-2.235	-2.240	-2.242	-2.248	-2.250	-2.252	-2.252	-2.252	-2.252	-2.250	-2.248	-2.242	-2.238	-2.232	-2.225	-2.218	-2.208	-2.198	-2.188	-2.175	-2.162	-2.150	-2.135	-2.120	-2.105	-2.088	-2.070	-2.050	-2.033	-2.013	-1.992	-1.972	-1.952	-1.930	-1.910	-1.888	-1.868	-1.845	-1.825	-1.802	-1.782	-1.760	-1.740	-1.720	-1.700	-1.682	-1.662	-1.645	-1.628	-1.612	-1.595	-1.582	-1.568	-1.555	-1.542	-1.530	-1.520	-1.510	-1.500	-1.492	-1.485	-1.478	-1.472	-1.468	-1.465	-1.462	-1.460	-1.458	-1.458	-1.458	-1.458	-1.458	-1.460	-1.462	-1.465	-1.470	-1.472	-1.478	-1.482	-1.488	-1.495	-1.500	-1.505	-1.512	-1.520	-1.525	-1.532	-1.540	-1.548	-1.555	-1.562	-1.570	-1.578	-1.585	-1.595	-1.602	-1.610	-1.618	-1.625	-1.632	-1.640	-1.648	-1.655	-1.662	-1.670	-1.678	-1.685	-1.692	-1.700	-1.705	-1.712	-1.720	-1.728	-1.735	-1.740	-1.748	-1.755	-1.760	-1.768	-1.775	-1.780	-1.788	-1.795	-1.802	-1.810	-1.815	-1.822	-1.830	-1.838	-1.845	-1.852	-1.860	-1.868	-1.875	-1.885	-1.892	-1.902	-1.910	-1.920	-1.930	-1.938	-1.948	-1.960	-1.970	-1.980	-1.992	-2.002	-2.015	-2.027	-2.040	-2.052	-2.065	-2.078	-2.092	-2.105	-2.120	-2.132	-2.148	-2.160	-2.175	-2.190	-2.202	-2.218	-2.230	-2.245	-2.258	-2.270	-2.282	-2.295	-2.308	-2.318	-2.330	-2.340	-2.348	-2.358	-2.365	-2.372	-2.378	-2.382	-2.385	-2.388	-2.390	-2.390	-2.390	-2.388	-2.385	-2.380	-2.372	-2.365	-2.358	-2.345	-2.335	-2.322	-2.308	-2.292	-2.275	-2.258	-2.238	-2.218	-2.198	-2.175	-2.152	-2.130	-2.105	-2.080	-2.055	-2.030	-2.002	-1.978	-1.950	-1.925	-1.898	-1.872	-1.848	-1.820	-1.795	-1.772	-1.748	-1.725	-1.702	-1.682	-1.662	-1.645	-1.628	-1.610	-1.595	-1.582	-1.570	-1.560	-1.550	-1.542	-1.535	-1.530	-1.528	-1.525	-1.525	-1.525	-1.528	-1.530	-1.535	-1.542	-1.548	-1.558	-1.565	-1.575	-1.585	-1.598	-1.610	-1.622	-1.635	-1.648	-1.660	-1.672	-1.685	-1.698	-1.708	-1.720	-1.730	-1.740	-1.750	-1.758	-1.765	-1.772	-1.778	-1.780	-1.782	-1.785	-1.785	-1.785	-1.782	-1.778	-1.772	-1.765	-1.758	-1.748	-1.735	-1.722	-1.710	-1.695	-1.678	-1.662	-1.642	-1.622	-1.602	-1.582	-1.560	-1.538	-1.512	-1.490	-1.465	-1.440	-1.415	-1.390	-1.365	-1.340	-1.315	-1.292	-1.268	-1.242	-1.220	-1.198	-1.175	-1.152	-1.132	-1.112	-1.092	-1.075	-1.058	-1.040	-1.022	-1.008	-0.995	-0.980	-0.968	-0.955	-0.945	-0.935	-0.928	-0.918	-0.910	-0.905	-0.898	-0.892	-0.888	-0.882	-0.878	-0.872	-0.868	-0.865	-0.860	-0.855	-0.852	-0.848	-0.842	-0.838	-0.832	-0.828	-0.822	-0.815	-0.808	-0.800	-0.792	-0.782	-0.772	-0.762	-0.752	-0.740	-0.728	-0.712	-0.700	-0.685	-0.670	-0.652	-0.635	-0.618	-0.600	-0.580	-0.562	-0.542	-0.520	-0.500	-0.480	-0.458	-0.438	-0.415	-0.392	-0.370	-0.350	-0.328	-0.308	-0.285	-0.265	-0.245	-0.225	-0.205	-0.188	-0.168	-0.150	-0.135	-0.118	-0.102	-0.088	-0.075	-0.062	-0.050	-0.038	-0.028	-0.018	-0.010	-0.002	0.005	0.012	0.018	0.022	0.025	0.028	0.030	0.032	0.032	0.032	0.032	0.032	0.032	0.030	0.030	0.028	0.025	0.022	0.020	0.018	0.018	0.015	0.012	0.012	0.010	0.010	0.008	0.008	0.008	0.008	0.010	0.010	0.012	0.015	0.018	0.022	0.025	0.030	0.032	0.038	0.045	0.050	0.055	0.062	0.070	0.078	0.085	0.092	0.100	0.110	0.118	0.128	0.135	0.145	0.152	0.162	0.170	0.178	0.188	0.195	0.202	0.210	0.215	0.222	0.230	0.235	0.240	0.248	0.252	0.258	0.260	0.265	0.268	0.270	0.272	0.275	0.275	0.278	0.278	0.278	0.275	0.275	0.275	0.272	0.270	0.268	0.265	0.262	0.260	0.255	0.252	0.248	0.242	0.240	0.235	0.230	0.228	0.222	0.218	0.212	0.210	0.205	0.200	0.198	0.192	0.188	0.185	0.182	0.178	0.175	0.172	0.168	0.165	0.162	0.160	0.158	0.158	0.155	0.155	0.155	0.152	0.152	0.152	0.152	0.152	0.155	0.155	0.158	0.158	0.160	0.162	0.165	0.168	0.170	0.175	0.178	0.182	0.188	0.190	0.195	0.200	0.205	0.212	0.218	0.222	0.230	0.235	0.242	0.250	0.258	0.265	0.272	0.280	0.288	0.295	0.302	0.310	0.320	0.328	0.335	0.342	0.352	0.360	0.368	0.375	0.382	0.390	0.395	0.402	0.408	0.415	0.420	0.425	0.430	0.432	0.435	0.438	0.440	0.442	0.442	0.442	0.442	0.440	0.438	0.435	0.430	0.425	0.418	0.412	0.402	0.395	0.382	0.372	0.360	0.345	0.330	0.315	0.298	0.280	0.260	0.240	0.220	0.198	0.172	0.148	0.122	0.098	0.070	0.042	0.012	-0.018	-0.048	-0.078	-0.110	-0.140	-0.172	-0.208	-0.240	-0.272	-0.305	-0.340	-0.372	-0.408	-0.440	-0.472	-0.507	-0.540	-0.572	-0.602	-0.635	-0.665	-0.695	-0.725	-0.755	-0.782	-0.808	-0.835	-0.860	-0.882	-0.905	-0.928	-0.948	-0.968	-0.985	-1.002	-1.018	-1.032	-1.045	-1.055	-1.065	-1.075	-1.082	-1.088	-1.092	-1.098	-1.100	-1.102	-1.102	-1.100	-1.100	-1.098	-1.092	-1.088	-1.082	-1.075	-1.068	-1.060	-1.050	-1.042	-1.032	-1.020	-1.010	-0.998	-0.988	-0.975	-0.962	-0.950	-0.938	-0.925	-0.912	-0.900	-0.888	-0.875	-0.862	-0.852	-0.840	-0.828	-0.818	-0.808	-0.798	-0.788	-0.778	-0.768	-0.760	-0.752	-0.742	-0.738	-0.730	-0.722	-0.718	-0.712	-0.708	-0.702	-0.700	-0.698	-0.692	-0.690	-0.690	-0.688	-0.688	-0.688	-0.688	-0.688	-0.688	-0.688	-0.690	-0.690	-0.692	-0.692	-0.695	-0.698	-0.700	-0.702	-0.708	-0.710	-0.712	-0.718	-0.720	-0.725	-0.728	-0.732	-0.738	-0.742	-0.745	-0.750	-0.755	-0.760	-0.765	-0.770	-0.775	-0.780	-0.785	-0.790	-0.795	-0.800	-0.805	-0.810	-0.815	-0.820	-0.825	-0.832	-0.838	-0.842	-0.848	-0.852	-0.860	-0.865	-0.870	-0.878	-0.882	-0.888	-0.892	-0.900	-0.905	-0.910	-0.915	-0.920	-0.925	-0.930	-0.935	-0.940	-0.942	-0.948	-0.950	-0.955	-0.958	-0.962	-0.965	-0.968	-0.970	-0.970	-0.972	-0.972	-0.972	-0.972	-0.972	-0.972	-0.970	-0.970	-0.968	-0.965	-0.960	-0.958	-0.952	-0.948	-0.942	-0.935	-0.930	-0.922	-0.915	-0.908	-0.900	-0.890	-0.882	-0.872	-0.862	-0.855	-0.845	-0.835	-0.825	-0.815	-0.805	-0.795	-0.785	-0.775	-0.765	-0.758	-0.748	-0.740	-0.732	-0.725	-0.718	-0.712	-0.708	-0.702	-0.698	-0.695	-0.692	-0.692	-0.692	-0.692	-0.692	-0.695	-0.700	-0.702	-0.708	-0.715	-0.720	-0.730	-0.738	-0.748	-0.758	-0.768	-0.780	-0.792	-0.805	-0.820	-0.832	-0.848	-0.862	-0.878	-0.892	-0.908	-0.922	-0.938	-0.952	-0.970	-0.985	-1.000	-1.015	-1.028	-1.042	-1.058	-1.070	-1.085	-1.098	-1.110	-1.122	-1.132	-1.142	-1.155	-1.162	-1.172	-1.182	-1.190	-1.198	-1.205	-1.210	-1.218	-1.222	-1.230	-1.235	-1.240	-1.245	-1.250	-1.255	-1.260	-1.262	-1.268	-1.272	-1.278	-1.282	-1.288	-1.292	-1.298	-1.302	-1.308	-1.315	-1.320	-1.328	-1.335	-1.340	-1.348	-1.355	-1.362	-1.372	-1.380	-1.388	-1.398	-1.405	-1.415	-1.425	-1.432	-1.442	-1.452	-1.460	-1.470	-1.480	-1.488	-1.498	-1.505	-1.515	-1.522	-1.530	-1.538	-1.542	-1.550	-1.555	-1.562	-1.568	-1.570	-1.575	-1.578	-1.580	-1.582	-1.585	-1.585	-1.585	-1.588	-1.585	-1.585	-1.585	-1.582	-1.580	-1.578	-1.575	-1.570	-1.568	-1.562	-1.560	-1.555	-1.550	-1.548	-1.542	-1.538	-1.532	-1.530	-1.525	-1.522	-1.518	-1.515	-1.512	-1.510	-1.508	-1.505	-1.502	-1.502	-1.500	-1.500	-1.500	-1.500	-1.502	-1.502	-1.505	-1.508	-1.510	-1.512	-1.518	-1.522	-1.528	-1.532	-1.538	-1.542	-1.550	-1.558	-1.565	-1.572	-1.580	-1.588	-1.595	-1.605	-1.612	-1.622	-1.632	-1.642	-1.652	-1.662	-1.672	-1.682	-1.692	-1.705	-1.715	-1.725	-1.738	-1.748	-1.760	-1.770	-1.780	-1.792	-1.802	-1.815	-1.825	-1.835	-1.845	-1.858	-1.868	-1.878	-1.888	-1.898	-1.905	-1.915	-1.922	-1.932	-1.940	-1.948	-1.955	-1.962	-1.968	-1.972	-1.980	-1.982	-1.988	-1.990	-1.992	-1.995	-1.998	-1.998	-1.998	-1.995	-1.995	-1.992	-1.988	-1.985	-1.980	-1.972	-1.968	-1.960	-1.950	-1.940	-1.930	-1.920	-1.908	-1.895	-1.882	-1.870	-1.855	-1.840	-1.822	-1.808	-1.790	-1.772	-1.752	-1.735	-1.715	-1.698	-1.678	-1.658	-1.638	-1.618	-1.598	-1.575	-1.555	-1.535	-1.515	-1.495	-1.475	-1.455	-1.435	-1.415	-1.395	-1.378	-1.358	-1.340	-1.322	-1.308	-1.290	-1.275	-1.260	-1.248	-1.232	-1.220	-1.210	-1.198	-1.188	-1.178	-1.170	-1.160	-1.152	-1.148	-1.142	-1.138	-1.132	-1.130	-1.128	-1.128	-1.125	-1.128	-1.128	-1.130	-1.132	-1.135	-1.138	-1.142	-1.148	-1.155	-1.160	-1.168	-1.175	-1.182	-1.192	-1.200	-1.210	-1.220	-1.230	-1.240	-1.250	-1.262	-1.272	-1.282	-1.295	-1.305	-1.318	-1.330	-1.340	-1.352	-1.362	-1.375	-1.385	-1.395	-1.408	-1.418	-1.428	-1.438	-1.448	-1.455	-1.465	-1.475	-1.482	-1.490	-1.498	-1.505	-1.512	-1.520	-1.528	-1.532	-1.540	-1.545	-1.550	-1.555	-1.560	-1.562	-1.568	-1.570	-1.572	-1.575	-1.578	-1.580	-1.582	-1.585	-1.585	-1.585	-1.588	-1.588	-1.588	-1.588	-1.588	-1.588	-1.588	-1.585	-1.585	-1.585	-1.582	-1.580	-1.580	-1.578	-1.575	-1.572	-1.570	-1.568	-1.565	-1.560	-1.558	-1.552	-1.550	-1.545	-1.540	-1.535	-1.530	-1.522	-1.515	-1.510	-1.502	-1.492	-1.485	-1.475	-1.465	-1.455	-1.445	-1.432	-1.420	-1.408	-1.395	-1.380	-1.368	-1.352	-1.338	-1.320	-1.305	-1.288	-1.270	-1.252	-1.232	-1.215	-1.195	-1.178	-1.158	-1.138	-1.118	-1.098	-1.078	-1.055	-1.035	-1.015	-0.995	-0.975	-0.958	-0.938	-0.920	-0.902	-0.885	-0.868	-0.850	-0.835	-0.822	-0.808	-0.795	-0.782	-0.772	-0.762	-0.755	-0.748	-0.740	-0.735	-0.732	-0.730	-0.730	-0.730	-0.730	-0.732	-0.738	-0.742	-0.748	-0.755	-0.765	-0.775	-0.785	-0.798	-0.810	-0.825	-0.840	-0.858	-0.875	-0.892	-0.910	-0.930	-0.948	-0.968	-0.988	-1.010	-1.030	-1.050	-1.072	-1.092	-1.115	-1.135	-1.158	-1.178	-1.198	-1.218	-1.238	-1.258	-1.275	-1.295	-1.310	-1.328	-1.342	-1.358	-1.372	-1.388	-1.400	-1.410	-1.420	-1.430	-1.440	-1.448	-1.455	-1.460	-1.465	-1.470	-1.472	-1.475	-1.478	-1.478	-1.478	-1.478	-1.475	-1.472	-1.470	-1.468	-1.462	-1.460	-1.455	-1.450	-1.445	-1.438	-1.432	-1.425	-1.420	-1.412	-1.408	-1.400	-1.395	-1.388	-1.382	-1.378	-1.372	-1.368	-1.362	-1.358	-1.352	-1.350	-1.348	-1.345	-1.342	-1.342	-1.340	-1.340	-1.340	-1.342	-1.342	-1.345	-1.348	-1.352	-1.355	-1.360	-1.365	-1.370	-1.378	-1.385	-1.392	-1.400	-1.408	-1.418	-1.428	-1.438	-1.448	-1.460	-1.472	-1.485	-1.498	-1.510	-1.525	-1.538	-1.552	-1.568	-1.582	-1.600	-1.615	-1.630	-1.648	-1.665	-1.682	-1.700	-1.718	-1.735	-1.752	-1.772	-1.790	-1.810	-1.830	-1.848	-1.868	-1.888	-1.908	-1.930	-1.950	-1.970	-1.992	-2.013	-2.035	-2.058	-2.078	-2.100	-2.122	-2.148	-2.170	-2.192	-2.215	-2.240	-2.262	-2.288	-2.312	-2.335	-2.360	-2.385	-2.410	-2.435	-2.460	-2.485	-2.512	-2.538	-2.562	-2.590	-2.615	-2.640	-2.668	-2.692	-2.720	-2.745	-2.770	-2.798	-2.822	-2.848	-2.872	-2.898	-2.920	-2.945	-2.968	-2.992	-3.015	-3.038	-3.060	-3.082	-3.102	-3.125	-3.145	-3.165	-3.182	-3.202	-3.220	-3.238	-3.255	-3.270	-3.285	-3.300	-3.315	-3.330	-3.342	-3.355	-3.368	-3.378	-3.388	-3.398	-3.408	-3.418	-3.425	-3.432	-3.440	-3.448	-3.455	-3.460	-3.468	-3.472	-3.478	-3.482	-3.488	-3.490	-3.495	-3.500	-3.502	-3.508	-3.512	-3.515	-3.520	-3.525	-3.528	-3.532	-3.538	-3.542	-3.548	-3.552	-3.558	-3.565	-3.570	-3.578	-3.585	-3.590	-3.600	-3.608	-3.615	-3.625	-3.635	-3.645	-3.655	-3.668	-3.678	-3.690	-3.700	-3.712	-3.725	-3.738	-3.750	-3.762	-3.778	-3.790	-3.802	-3.818	-3.830	-3.845	-3.860	-3.872	-3.888	-3.900	-3.915	-3.928	-3.942	-3.955	-3.968	-3.980	-3.992	-4.003	-4.015	-4.025	-4.032	-4.043	-4.052	-4.060	-4.065	-4.072	-4.077	-4.082	-4.085	-4.088	-4.090	-4.090	-4.090	-4.090	-4.088	-4.082	-4.080	-4.075	-4.068	-4.060	-4.052	-4.043	-4.032	-4.022	-4.010	-3.998	-3.985	-3.970	-3.955	-3.938	-3.920	-3.902	-3.885	-3.865	-3.845	-3.822	-3.802	-3.780	-3.758	-3.735	-3.712	-3.688	-3.662	-3.638	-3.615	-3.588	-3.562	-3.538	-3.512	-3.485	-3.460	-3.435	-3.410	-3.382	-3.358	-3.332	-3.308	-3.282	-3.260	-3.235	-3.212	-3.188	-3.165	-3.145	-3.122	-3.102	-3.082	-3.062	-3.045	-3.028	-3.010	-2.995	-2.980	-2.965	-2.952	-2.940	-2.928	-2.918	-2.908	-2.900	-2.892	-2.888	-2.882	-2.878	-2.875	-2.872	-2.872	-2.872	-2.875	-2.878	-2.882	-2.888	-2.892	-2.898	-2.905	-2.915	-2.922	-2.932	-2.942	-2.955	-2.965	-2.978	-2.992	-3.005	-3.020	-3.032	-3.048	-3.062	-3.075	-3.090	-3.105	-3.120	-3.135	-3.148	-3.162	-3.175	-3.190	-3.202	-3.215	-3.225	-3.238	-3.248	-3.258	-3.268	-3.278	-3.285	-3.292	-3.298	-3.305	-3.308	-3.312	-3.315	-3.318	-3.320	-3.320	-3.320	-3.320	-3.320	-3.318	-3.315	-3.312	-3.308	-3.305	-3.300	-3.295	-3.290	-3.285	-3.280	-3.272	-3.268	-3.262	-3.258	-3.252	-3.248	-3.242	-3.240	-3.235	-3.232	-3.230	-3.230	-3.228	-3.228	-3.228	-3.230	-3.232	-3.235	-3.238	-3.242	-3.250	-3.255	-3.262	-3.270	-3.280	-3.290	-3.300	-3.312	-3.325	-3.338	-3.350	-3.365	-3.378	-3.392	-3.408	-3.425	-3.440	-3.455	-3.472	-3.488	-3.502	-3.520	-3.535	-3.550	-3.565	-3.578	-3.592	-3.605	-3.618	-3.630	-3.642	-3.652	-3.662	-3.672	-3.680	-3.688	-3.692	-3.698	-3.702	-3.705	-3.708	-3.708	-3.708	-3.708	-3.705	-3.702	-3.698	-3.692	-3.685	-3.680	-3.670	-3.662	-3.652	-3.642	-3.630	-3.620	-3.608	-3.595	-3.582	-3.568	-3.552	-3.538	-3.522	-3.508	-3.492	-3.475	-3.460	-3.442	-3.425	-3.410	-3.392	-3.375	-3.358	-3.340	-3.325	-3.308	-3.290	-3.272	-3.258	-3.240	-3.222	-3.208	-3.190	-3.175	-3.158	-3.142	-3.128	-3.110	-3.095	-3.080	-3.065	-3.050	-3.035	-3.020	-3.005	-2.990	-2.975	-2.960	-2.948	-2.932	-2.920	-2.905	-2.892	-2.880	-2.868	-2.855	-2.845	-2.832	-2.820	-2.810	-2.800	-2.790	-2.780	-2.770	-2.760	-2.752	-2.742	-2.735	-2.728	-2.720	-2.712	-2.708	-2.700	-2.695	-2.690	-2.682	-2.678	-2.672	-2.668	-2.662	-2.660	-2.655	-2.650	-2.645	-2.640	-2.638	-2.632	-2.628	-2.622	-2.615	-2.610	-2.602	-2.598	-2.590	-2.582	-2.575	-2.568	-2.558	-2.548	-2.538	-2.528	-2.515	-2.502	-2.490	-2.475	-2.460	-2.445	-2.430	-2.412	-2.395	-2.378	-2.358	-2.340	-2.318	-2.298	-2.278	-2.255	-2.232	-2.210	-2.188	-2.162	-2.140	-2.118	-2.092	-2.070	-2.045	-2.022	-1.998	-1.975	-1.952	-1.930	-1.910	-1.888	-1.868	-1.850	-1.830	-1.812	-1.795	-1.780	-1.765	-1.752	-1.740	-1.728	-1.718	-1.710	-1.702	-1.695	-1.690	-1.688	-1.685	-1.682	-1.682	-1.685	-1.688	-1.690	-1.695	-1.702	-1.710	-1.718	-1.725	-1.735	-1.748	-1.758	-1.770	-1.785	-1.798	-1.812	-1.828	-1.845	-1.860	-1.875	-1.892	-1.910	-1.928	-1.945	-1.960	-1.978	-1.995	-2.013	-2.030	-2.045	-2.062	-2.080	-2.095	-2.110	-2.128	-2.142	-2.158	-2.172	-2.188	-2.202	-2.215	-2.230	-2.242	-2.255	-2.270	-2.282	-2.295	-2.308	-2.320	-2.332	-2.345	-2.358	-2.370	-2.382	-2.395	-2.408	-2.420	-2.435	-2.448	-2.462	-2.475	-2.490	-2.505	-2.522	-2.538	-2.555	-2.570	-2.588	-2.605	-2.622	-2.642	-2.660	-2.680	-2.700	-2.720	-2.740	-2.760	-2.782	-2.802	-2.825	-2.845	-2.868	-2.888	-2.910	-2.930	-2.952	-2.972	-2.992	-3.015	-3.035	-3.055	-3.072	-3.092	-3.110	-3.128	-3.142	-3.160	-3.175	-3.190	-3.202	-3.215	-3.228	-3.238	-3.248	-3.258	-3.265	-3.272	-3.278	-3.285	-3.288	-3.292	-3.295	-3.298	-3.298	-3.298	-3.298	-3.295	-3.292	-3.290	-3.288	-3.282	-3.278	-3.272	-3.265	-3.260	-3.252	-3.245	-3.238	-3.230	-3.222	-3.212	-3.205	-3.198	-3.188	-3.180	-3.170	-3.162	-3.152	-3.145	-3.138	-3.128	-3.120	-3.110	-3.102	-3.095	-3.088	-3.080	-3.072	-3.065	-3.058	-3.050	-3.042	-3.035	-3.030	-3.022	-3.015	-3.008	-3.002	-2.995	-2.988	-2.982	-2.975	-2.970	-2.962	-2.958	-2.950	-2.945	-2.940	-2.935	-2.930	-2.925	-2.920	-2.915	-2.910	-2.905	-2.902	-2.898	-2.895	-2.892	-2.888	-2.885	-2.882	-2.882	-2.880	-2.878	-2.878	-2.878	-2.878	-2.878	-2.878	-2.878	-2.880	-2.880	-2.882	-2.885	-2.888	-2.892	-2.895	-2.900	-2.902	-2.908	-2.910	-2.915	-2.920	-2.925	-2.928	-2.932	-2.938	-2.942	-2.945	-2.950	-2.955	-2.958	-2.960	-2.962	-2.965	-2.968	-2.968	-2.970	-2.970	-2.970	-2.968	-2.968	-2.965	-2.962	-2.960	-2.955	-2.952	-2.948	-2.940	-2.935	-2.928	-2.920	-2.912	-2.902	-2.895	-2.885	-2.875	-2.865	-2.855	-2.842	-2.832	-2.820	-2.810	-2.798	-2.785	-2.772	-2.762	-2.750	-2.738	-2.725	-2.712	-2.700	-2.688	-2.675	-2.662	-2.650	-2.638	-2.628	-2.615	-2.602	-2.592	-2.580	-2.570	-2.558	-2.548	-2.538	-2.525	-2.515	-2.505	-2.495	-2.485	-2.472	-2.462	-2.452	-2.440	-2.430	-2.420	-2.408	-2.398	-2.388	-2.375	-2.365	-2.352	-2.342	-2.330	-2.318	-2.308	-2.295	-2.285	-2.272	-2.262	-2.250	-2.240	-2.228	-2.218	-2.208	-2.198	-2.188	-2.178	-2.170	-2.160	-2.152	-2.145	-2.140	-2.132	-2.128	-2.122	-2.120	-2.115	-2.112	-2.112	-2.110	-2.110	-2.112	-2.112	-2.115	-2.118	-2.122	-2.128	-2.132	-2.140	-2.148	-2.155	-2.165	-2.175	-2.188	-2.198	-2.210	-2.222	-2.238	-2.250	-2.265	-2.280	-2.295	-2.310	-2.328	-2.342	-2.360	-2.378	-2.392	-2.410	-2.428	-2.442	-2.460	-2.478	-2.492	-2.508	-2.522	-2.538	-2.552	-2.568	-2.582	-2.595	-2.608	-2.620	-2.632	-2.642	-2.652	-2.665	-2.675	-2.682	-2.692	-2.700	-2.705	-2.712	-2.718	-2.722	-2.728	-2.730	-2.735	-2.738	-2.740	-2.740	-2.742	-2.742	-2.742	-2.742	-2.742	-2.742	-2.740	-2.738	-2.738	-2.735	-2.732	-2.728	-2.725	-2.722	-2.720	-2.715	-2.712	-2.708	-2.705	-2.700	-2.698	-2.692	-2.688	-2.685	-2.680	-2.675	-2.672	-2.668	-2.665	-2.660	-2.658	-2.652	-2.650	-2.645	-2.642	-2.640	-2.635	-2.632	-2.628	-2.625	-2.622	-2.618	-2.615	-2.610	-2.608	-2.602	-2.600	-2.595	-2.590	-2.588	-2.582	-2.580	-2.575	-2.570	-2.565	-2.560	-2.555	-2.550	-2.545	-2.540	-2.535	-2.530	-2.525	-2.518	-2.512	-2.505	-2.498	-2.492	-2.485	-2.478	-2.470	-2.462	-2.455	-2.445	-2.438	-2.428	-2.420	-2.410	-2.400	-2.392	-2.382	-2.372	-2.362	-2.352	-2.342	-2.330	-2.320	-2.310	-2.298	-2.288	-2.275	-2.265	-2.252	-2.240	-2.228	-2.218	-2.205	-2.192	-2.182	-2.170	-2.158	-2.148	-2.135	-2.122	-2.112	-2.100	-2.090	-2.078	-2.068	-2.055	-2.045	-2.035	-2.025	-2.015	-2.005	-1.995	-1.988	-1.980	-1.970	-1.962	-1.955	-1.950	-1.942	-1.938	-1.932	-1.925	-1.922	-1.918	-1.912	-1.910	-1.908	-1.905	-1.902	-1.900	-1.900	-1.898	-1.898	-1.898	-1.898	-1.900	-1.900	-1.902	-1.905	-1.908	-1.910	-1.912	-1.915	-1.920	-1.922	-1.928	-1.932	-1.935	-1.940	-1.945	-1.950	-1.955	-1.958	-1.962	-1.968	-1.970	-1.975	-1.980	-1.982	-1.985	-1.990	-1.992	-1.995	-1.998	-2.000	-2.002	-2.002	-2.002	-2.005	-2.005	-2.002	-2.002	-2.000	-1.998	-1.995	-1.990	-1.988	-1.982	-1.978	-1.972	-1.968	-1.960	-1.955	-1.948	-1.940	-1.930	-1.922	-1.912	-1.905	-1.895	-1.885	-1.875	-1.862	-1.852	-1.840	-1.830	-1.818	-1.805	-1.792	-1.780	-1.768	-1.755	-1.742	-1.730	-1.720	-1.708	-1.695	-1.682	-1.670	-1.660	-1.648	-1.638	-1.628	-1.618	-1.608	-1.598	-1.588	-1.580	-1.572	-1.562	-1.558	-1.550	-1.542	-1.538	-1.532	-1.530	-1.525	-1.522	-1.520	-1.520	-1.518	-1.518	-1.518	-1.520	-1.520	-1.522	-1.525	-1.530	-1.532	-1.538	-1.542	-1.548	-1.552	-1.560	-1.565	-1.572	-1.578	-1.585	-1.592	-1.600	-1.605	-1.612	-1.620	-1.625	-1.632	-1.638	-1.645	-1.650	-1.655	-1.658	-1.662	-1.665	-1.668	-1.670	-1.672	-1.672	-1.672	-1.672	-1.670	-1.668	-1.662	-1.658	-1.652	-1.648	-1.640	-1.635	-1.625	-1.618	-1.610	-1.600	-1.590	-1.580	-1.568	-1.558	-1.545	-1.535	-1.522	-1.512	-1.502	-1.490	-1.480	-1.470	-1.462	-1.452	-1.445	-1.440	-1.432	-1.428	-1.425	-1.422	-1.422	-1.422	-1.425	-1.428	-1.432	-1.440	-1.448	-1.458	-1.470	-1.485	-1.500	-1.518	-1.538	-1.560	-1.585	-1.610	-1.638	-1.668	-1.698	-1.730	-1.765	-1.802	-1.840	-1.878	-1.918	-1.960	-2.002	-2.045	-2.090	-2.135	-2.180	-2.225	-2.272	-2.318	-2.365	-2.412	-2.458	-2.502	-2.550	-2.595	-2.638	-2.680	-2.722	-2.762	-2.802	-2.840	-2.878	-2.912	-2.945	-2.975	-3.005	-3.032	-3.058	-3.080	-3.100	-3.118	-3.135	-3.148	-3.160	-3.170	-3.175	-3.180	-3.182	-3.182	-3.180	-3.175	-3.168	-3.160	-3.148	-3.135	-3.120	-3.105	-3.085	-3.065	-3.045	-3.020	-2.995	-2.970	-2.942	-2.915	-2.885	-2.855	-2.825	-2.792	-2.760	-2.728	-2.695	-2.660	-2.628	-2.595	-2.562	-2.528	-2.495	-2.462	-2.432	-2.400	-2.370	-2.340	-2.310	-2.280	-2.252	-2.225	-2.198	-2.172	-2.148	-2.122	-2.100	-2.080	-2.060	-2.040	-2.022	-2.005	-1.988	-1.975	-1.960	-1.948	-1.938	-1.928	-1.918	-1.910	-1.902	-1.898	-1.892	-1.888	-1.885	-1.885	-1.882	-1.882	-1.885	-1.888	-1.890	-1.892	-1.898	-1.902	-1.910	-1.918	-1.925	-1.932	-1.942	-1.952	-1.962	-1.972	-1.985	-1.998	-2.010	-2.022	-2.038	-2.052	-2.065	-2.082	-2.098	-2.112	-2.128	-2.145	-2.162	-2.180	-2.198	-2.215	-2.232	-2.252	-2.270	-2.290	-2.308	-2.328	-2.348	-2.365	-2.385	-2.405	-2.422	-2.442	-2.462	-2.482	-2.500	-2.520	-2.540	-2.558	-2.578	-2.595	-2.615	-2.632	-2.650	-2.668	-2.682	-2.700	-2.715	-2.730	-2.745	-2.758	-2.772	-2.785	-2.798	-2.808	-2.820	-2.830	-2.838	-2.845	-2.852	-2.860	-2.865	-2.870	-2.872	-2.875	-2.878	-2.878	-2.878	-2.875	-2.870	-2.868	-2.862	-2.855	-2.848	-2.838	-2.828	-2.818	-2.805	-2.790	-2.775	-2.760	-2.742	-2.725	-2.708	-2.688	-2.665	-2.642	-2.620	-2.598	-2.572	-2.548	-2.520	-2.492	-2.465	-2.438	-2.410	-2.380	-2.350	-2.320	-2.290	-2.260	-2.230	-2.198	-2.168	-2.138	-2.105	-2.075	-2.045	-2.015	-1.985	-1.955	-1.925	-1.898	-1.868	-1.840	-1.812	-1.785	-1.760	-1.735	-1.710	-1.685	-1.662	-1.640	-1.618	-1.598	-1.578	-1.558	-1.540	-1.522	-1.505	-1.488	-1.472	-1.460	-1.445	-1.432	-1.420	-1.410	-1.398	-1.388	-1.380	-1.370	-1.362	-1.355	-1.350	-1.345	-1.338	-1.335	-1.330	-1.328	-1.325	-1.322	-1.320	-1.320	-1.320	-1.320	-1.320	-1.320	-1.322	-1.325	-1.328	-1.332	-1.335	-1.340	-1.345	-1.352	-1.358	-1.365	-1.375	-1.382	-1.392	-1.402	-1.412	-1.425	-1.435	-1.450	-1.462	-1.475	-1.490	-1.505	-1.520	-1.538	-1.555	-1.570	-1.588	-1.608	-1.625	-1.642	-1.662	-1.682	-1.700	-1.720	-1.740	-1.760	-1.778	-1.798	-1.818	-1.835	-1.852	-1.870	-1.888	-1.905	-1.920	-1.935	-1.948	-1.960	-1.972	-1.982	-1.990	-2.000	-2.005	-2.010	-2.015	-2.018	-2.018	-2.018	-2.015	-2.013	-2.005	-2.000	-1.990	-1.980	-1.968	-1.952	-1.938	-1.920	-1.902	-1.882	-1.860	-1.838	-1.815	-1.788	-1.762	-1.735	-1.708	-1.678	-1.648	-1.618	-1.588	-1.555	-1.522	-1.492	-1.460	-1.428	-1.395	-1.362	-1.332	-1.302	-1.272	-1.242	-1.212	-1.185	-1.158	-1.132	-1.108	-1.082	-1.060	-1.040	-1.020	-1.000	-0.985	-0.968	-0.955	-0.942	-0.932	-0.925	-0.918	-0.912	-0.910	-0.908	-0.908	-0.910	-0.912	-0.918	-0.925	-0.932	-0.942	-0.955	-0.968	-0.982	-1.000	-1.018	-1.035	-1.055	-1.078	-1.100	-1.125	-1.150	-1.175	-1.202	-1.230	-1.260	-1.290	-1.320	-1.350	-1.382	-1.415	-1.448	-1.480	-1.515	-1.548	-1.582	-1.618	-1.652	-1.688	-1.725	-1.760	-1.795	-1.830	-1.865	-1.900	-1.935	-1.970	-2.002	-2.038	-2.070	-2.102	-2.135	-2.165	-2.195	-2.225	-2.255	-2.282	-2.310	-2.335	-2.360	-2.385	-2.408	-2.430	-2.450	-2.470	-2.488	-2.502	-2.518	-2.530	-2.542	-2.552	-2.562	-2.568	-2.572	-2.578	-2.580	-2.580	-2.578	-2.575	-2.570	-2.565	-2.558	-2.548	-2.538	-2.525	-2.512	-2.498	-2.480	-2.462	-2.445	-2.425	-2.405	-2.382	-2.360	-2.338	-2.315	-2.290	-2.268	-2.242	-2.218	-2.192	-2.168	-2.142	-2.118	-2.092	-2.070	-2.045	-2.022	-2.000	-1.980	-1.960	-1.940	-1.920	-1.905	-1.888	-1.872	-1.860	-1.848	-1.838	-1.828	-1.820	-1.812	-1.808	-1.805	-1.802	-1.802	-1.802	-1.805	-1.810	-1.815	-1.822	-1.830	-1.840	-1.850	-1.860	-1.872	-1.888	-1.900	-1.915	-1.930	-1.945	-1.962	-1.978	-1.995	-2.013	-2.027	-2.045	-2.060	-2.078	-2.092	-2.108	-2.120	-2.135	-2.148	-2.160	-2.170	-2.180	-2.188	-2.195	-2.202	-2.208	-2.210	-2.212	-2.215	-2.212	-2.210	-2.208	-2.202	-2.195	-2.188	-2.180	-2.168	-2.155	-2.142	-2.128	-2.110	-2.092	-2.072	-2.052	-2.030	-2.007	-1.985	-1.960	-1.935	-1.910	-1.882	-1.855	-1.828	-1.800	-1.772	-1.745	-1.715	-1.688	-1.658	-1.630	-1.600	-1.572	-1.545	-1.518	-1.490	-1.462	-1.438	-1.412	-1.388	-1.365	-1.342	-1.320	-1.298	-1.278	-1.260	-1.240	-1.222	-1.208	-1.192	-1.180	-1.168	-1.155	-1.145	-1.138	-1.130	-1.122	-1.118	-1.112	-1.110	-1.108	-1.108	-1.108	-1.110	-1.112	-1.118	-1.122	-1.128	-1.135	-1.142	-1.152	-1.162	-1.172	-1.185	-1.198	-1.212	-1.225	-1.242	-1.258	-1.275	-1.292	-1.310	-1.330	-1.348	-1.370	-1.390	-1.410	-1.432	-1.455	-1.475	-1.498	-1.522	-1.545	-1.568	-1.590	-1.615	-1.638	-1.662	-1.685	-1.710	-1.732	-1.758	-1.782	-1.805	-1.828	-1.852	-1.875	-1.898	-1.920	-1.940	-1.962	-1.982	-2.002	-2.022	-2.042	-2.060	-2.078	-2.095	-2.112	-2.130	-2.145	-2.160	-2.175	-2.188	-2.202	-2.215	-2.225	-2.238	-2.248	-2.258	-2.268	-2.278	-2.285	-2.292	-2.300	-2.308	-2.315	-2.320	-2.325	-2.330	-2.335	-2.338	-2.340	-2.345	-2.348	-2.350	-2.350	-2.352	-2.352	-2.355	-2.355	-2.355	-2.355	-2.355	-2.352	-2.352	-2.350	-2.348	-2.345	-2.342	-2.340	-2.335	-2.332	-2.328	-2.322	-2.318	-2.310	-2.302	-2.298	-2.288	-2.280	-2.270	-2.262	-2.252	-2.240	-2.230	-2.218	-2.205	-2.190	-2.178	-2.162	-2.148	-2.132	-2.118	-2.100	-2.085	-2.068	-2.050	-2.033	-2.015	-1.998	-1.980	-1.962	-1.942	-1.925	-1.908	-1.890	-1.872	-1.858	-1.840	-1.825	-1.810	-1.795	-1.782	-1.768	-1.755	-1.745	-1.732	-1.722	-1.715	-1.708	-1.700	-1.695	-1.692	-1.688	-1.688	-1.685	-1.688	-1.688	-1.690	-1.695	-1.700	-1.705	-1.712	-1.720	-1.728	-1.738	-1.745	-1.758	-1.768	-1.780	-1.790	-1.802	-1.815	-1.828	-1.840	-1.852	-1.862	-1.875	-1.885	-1.895	-1.905	-1.915	-1.922	-1.928	-1.932	-1.938	-1.940	-1.942	-1.940	-1.940	-1.938	-1.932	-1.925	-1.918	-1.908	-1.898	-1.885	-1.870	-1.855	-1.838	-1.820	-1.800	-1.778	-1.752	-1.728	-1.702	-1.675	-1.648	-1.618	-1.588	-1.558	-1.525	-1.492	-1.460	-1.425	-1.392	-1.358	-1.325	-1.292	-1.258	-1.225	-1.192	-1.160	-1.128	-1.098	-1.068	-1.040	-1.010	-0.985	-0.958	-0.932	-0.910	-0.888	-0.868	-0.848	-0.830	-0.812	-0.798	-0.782	-0.770	-0.758	-0.748	-0.740	-0.732	-0.725	-0.720	-0.715	-0.712	-0.710	-0.708	-0.708	-0.708	-0.708	-0.710	-0.710	-0.712	-0.715	-0.718	-0.720	-0.722	-0.725	-0.728	-0.730	-0.730	-0.732	-0.732	-0.732	-0.732	-0.730	-0.730	-0.728	-0.725	-0.720	-0.715	-0.710	-0.702	-0.698	-0.688	-0.680	-0.670	-0.658	-0.648	-0.632	-0.620	-0.608	-0.592	-0.575	-0.560	-0.542	-0.525	-0.507	-0.490	-0.470	-0.450	-0.432	-0.412	-0.392	-0.372	-0.352	-0.332	-0.312	-0.290	-0.272	-0.252	-0.232	-0.212	-0.195	-0.175	-0.158	-0.140	-0.122	-0.105	-0.088	-0.072	-0.055	-0.040	-0.025	-0.010	0.002	0.018	0.030	0.042	0.055	0.068	0.080	0.090	0.100	0.112	0.122	0.130	0.140	0.150	0.160	0.170	0.178	0.188	0.198	0.205	0.215	0.225	0.232	0.242	0.252	0.260	0.270	0.280	0.290	0.298	0.308	0.318	0.328	0.335	0.345	0.355	0.362	0.372	0.382	0.390	0.400	0.408	0.415	0.422	0.430	0.438	0.445	0.450	0.458	0.462	0.468	0.475	0.478	0.482	0.485	0.490	0.492	0.492	0.495	0.495	0.495	0.495	0.495	0.492	0.490	0.488	0.485	0.482	0.480	0.475	0.472	0.468	0.462	0.460	0.455	0.450	0.442	0.438	0.432	0.428	0.422	0.415	0.410	0.405	0.400	0.395	0.390	0.385	0.380	0.375	0.372	0.368	0.365	0.362	0.358	0.355	0.352	0.350	0.350	0.348	0.348	0.345	0.345	0.345	0.345	0.345	0.345	0.345	0.345	0.348	0.348	0.348	0.348	0.350	0.350	0.350	0.352	0.352	0.352	0.352	0.355	0.355	0.355	0.355	0.355	0.355	0.352	0.352	0.352	0.352	0.350	0.350	0.350	0.348	0.348	0.345	0.345	0.342	0.340	50.000	5.000	2.000	1.000	7.000	3.000	1.000	986.000	2.000	1318.000	3.000	1601.000	0.000	0.000	0.000	0.000	0.000	0.000	0.000	0.000	0.000	0.000	0.000	0.000	1.370	1.372	1.378	1.385	1.390	1.400	1.408	1.418	1.430	1.442	1.455	1.468	1.480	1.495	1.512	1.528	1.545	1.562	1.580	1.598	1.615	1.632	1.652	1.670	1.690	1.708	1.728	1.745	1.762	1.780	1.798	1.815	1.832	1.848	1.862	1.878	1.892	1.908	1.920	1.932	1.942	1.952	1.962	1.972	1.980	1.985	1.992	1.998	2.002	2.005	2.007	2.010	2.010	2.010	2.010	2.007	2.007	2.002	2.000	1.995	1.990	1.985	1.978	1.972	1.965	1.958	1.950	1.940	1.932	1.925	1.915	1.908	1.900	1.890	1.882	1.872	1.865	1.858	1.850	1.842	1.835	1.828	1.822	1.818	1.810	1.805	1.802	1.798	1.795	1.792	1.790	1.788	1.788	1.785	1.785	1.788	1.788	1.790	1.790	1.792	1.798	1.800	1.802	1.808	1.812	1.818	1.822	1.828	1.832	1.838	1.845	1.850	1.858	1.862	1.870	1.875	1.880	1.885	1.890	1.895	1.900	1.905	1.910	1.912	1.918	1.920	1.922	1.925	1.928	1.928	1.930	1.930	1.928	1.928	1.925	1.922	1.920	1.918	1.912	1.908	1.902	1.898	1.890	1.880	1.872	1.862	1.852	1.842	1.832	1.820	1.808	1.795	1.782	1.768	1.752	1.738	1.722	1.708	1.690	1.672	1.658	1.640	1.620	1.602	1.585	1.565	1.548	1.528	1.510	1.490	1.470	1.452	1.432	1.412	1.395	1.375	1.358	1.338	1.320	1.300	1.282	1.265	1.248	1.232	1.215	1.200	1.182	1.168	1.152	1.140	1.125	1.112	1.100	1.088	1.075	1.065	1.055	1.045	1.035	1.028	1.020	1.012	1.005	1.000	0.995	0.990	0.985	0.980	0.978	0.972	0.970	0.970	0.968	0.965	0.965	0.965	0.965	0.965	0.965	0.965	0.965	0.965	0.965	0.968	0.968	0.968	0.970	0.970	0.970	0.972	0.972	0.972	0.972	0.972	0.972	0.972	0.970	0.970	0.968	0.965	0.965	0.962	0.960	0.958	0.955	0.952	0.948	0.945	0.940	0.935	0.932	0.928	0.922	0.918	0.912	0.908	0.905	0.900	0.895	0.890	0.888	0.882	0.880	0.875	0.872	0.870	0.868	0.865	0.862	0.862	0.862	0.862	0.862	0.862	0.865	0.868	0.872	0.875	0.880	0.885	0.890	0.898	0.905	0.912	0.922	0.930	0.940	0.952	0.965	0.978	0.990	1.005	1.018	1.032	1.050	1.065	1.082	1.100	1.118	1.135	1.155	1.175	1.192	1.212	1.232	1.255	1.275	1.295	1.318	1.338	1.360	1.380	1.402	1.425	1.445	1.468	1.490	1.510	1.532	1.552	1.575	1.595	1.618	1.638	1.655	1.675	1.695	1.712	1.730	1.750	1.768	1.782	1.800	1.815	1.830	1.845	1.858	1.872	1.885	1.895	1.908	1.918	1.925	1.935	1.942	1.948	1.955	1.960	1.965	1.968	1.970	1.972	1.972	1.972	1.970	1.968	1.965	1.962	1.958	1.952	1.945	1.938	1.930	1.920	1.912	1.900	1.890	1.878	1.865	1.850	1.835	1.820	1.805	1.790	1.772	1.758	1.740	1.722	1.705	1.688	1.670	1.650	1.632	1.612	1.595	1.578	1.558	1.540	1.522	1.505	1.488	1.470	1.455	1.438	1.422	1.408	1.395	1.380	1.368	1.355	1.345	1.335	1.325	1.315	1.308	1.300	1.295	1.290	1.285	1.280	1.278	1.278	1.278	1.278	1.278	1.280	1.282	1.285	1.290	1.295	1.300	1.305	1.312	1.320	1.328	1.338	1.345	1.355	1.362	1.372	1.380	1.390	1.400	1.408	1.418	1.425	1.435	1.442	1.450	1.458	1.465	1.470	1.475	1.480	1.485	1.488	1.490	1.490	1.492	1.492	1.490	1.488	1.485	1.482	1.478	1.470	1.462	1.455	1.448	1.438	1.428	1.415	1.402	1.390	1.378	1.365	1.350	1.335	1.320	1.305	1.290	1.275	1.258	1.242	1.228	1.212	1.198	1.182	1.168	1.155	1.142	1.130	1.118	1.108	1.098	1.090	1.082	1.075	1.070	1.065	1.062	1.062	1.062	1.062	1.065	1.070	1.075	1.080	1.088	1.098	1.108	1.120	1.132	1.148	1.162	1.178	1.198	1.215	1.235	1.258	1.278	1.302	1.325	1.350	1.375	1.400	1.425	1.450	1.478	1.502	1.530	1.558	1.582	1.610	1.635	1.660	1.685	1.710	1.735	1.760	1.782	1.802	1.822	1.842	1.862	1.880	1.898	1.915	1.930	1.942	1.955	1.968	1.978	1.985	1.992	2.000	2.002	2.007	2.007	2.010	2.007	2.005	2.002	1.998	1.990	1.982	1.975	1.968	1.955	1.942	1.928	1.915	1.898	1.880	1.862	1.845	1.825	1.805	1.782	1.762	1.738	1.715	1.692	1.668	1.642	1.618	1.592	1.568	1.540	1.515	1.490	1.462	1.438	1.410	1.385	1.358	1.332	1.308	1.282	1.258	1.235	1.210	1.188	1.165	1.145	1.125	1.105	1.085	1.068	1.050	1.035	1.020	1.005	0.992	0.980	0.970	0.960	0.952	0.945	0.940	0.935	0.932	0.930	0.930	0.932	0.932	0.938	0.942	0.948	0.955	0.962	0.972	0.985	0.995	1.010	1.022	1.038	1.055	1.070	1.090	1.108	1.128	1.148	1.168	1.188	1.210	1.230	1.250	1.272	1.295	1.315	1.338	1.358	1.378	1.398	1.418	1.435	1.455	1.472	1.488	1.502	1.518	1.530	1.542	1.552	1.560	1.568	1.575	1.580	1.582	1.582	1.585	1.580	1.578	1.572	1.565	1.555	1.545	1.532	1.520	1.505	1.488	1.470	1.452	1.432	1.410	1.388	1.365	1.340	1.315	1.288	1.260	1.232	1.205	1.178	1.148	1.120	1.092	1.062	1.035	1.008	0.980	0.955	0.928	0.902	0.880	0.858	0.835	0.815	0.795	0.778	0.760	0.748	0.732	0.722	0.712	0.702	0.698	0.692	0.690	0.690	0.690	0.692	0.698	0.702	0.710	0.720	0.730	0.742	0.758	0.772	0.790	0.808	0.828	0.848	0.870	0.895	0.918	0.942	0.970	0.995	1.022	1.050	1.080	1.108	1.138	1.168	1.195	1.225	1.255	1.282	1.310	1.338	1.365	1.392	1.420	1.445	1.470	1.495	1.518	1.540	1.560	1.580	1.598	1.615	1.630	1.645	1.660	1.670	1.680	1.690	1.698	1.702	1.708	1.712	1.715	1.715	1.712	1.710	1.705	1.700	1.692	1.685	1.675	1.665	1.652	1.640	1.625	1.610	1.595	1.578	1.558	1.540	1.520	1.500	1.478	1.458	1.435	1.412	1.388	1.365	1.342	1.318	1.292	1.270	1.245	1.222	1.198	1.175	1.152	1.130	1.108	1.088	1.068	1.048	1.028	1.010	0.992	0.975	0.960	0.945	0.930	0.918	0.905	0.895	0.885	0.878	0.870	0.865	0.860	0.855	0.852	0.850	0.850	0.850	0.852	0.852	0.858	0.860	0.865	0.870	0.875	0.882	0.890	0.898	0.905	0.912	0.922	0.930	0.940	0.950	0.958	0.968	0.975	0.982	0.990	0.998	1.002	1.010	1.015	1.018	1.022	1.025	1.028	1.028	1.025	1.025	1.022	1.018	1.012	1.005	0.998	0.988	0.978	0.965	0.950	0.935	0.918	0.900	0.880	0.860	0.838	0.812	0.788	0.760	0.732	0.702	0.672	0.640	0.608	0.575	0.540	0.505	0.470	0.432	0.395	0.358	0.320	0.282	0.242	0.202	0.165	0.125	0.085	0.045	0.008	-0.032	-0.070	-0.108	-0.145	-0.182	-0.220	-0.255	-0.290	-0.322	-0.355	-0.388	-0.418	-0.448	-0.475	-0.502	-0.528	-0.552	-0.575	-0.598	-0.618	-0.635	-0.652	-0.668	-0.682	-0.695	-0.708	-0.715	-0.722	-0.730	-0.735	-0.738	-0.738	-0.738	-0.735	-0.732	-0.728	-0.720	-0.710	-0.700	-0.690	-0.678	-0.662	-0.645	-0.628	-0.610	-0.590	-0.568	-0.545	-0.522	-0.498	-0.470	-0.445	-0.418	-0.390	-0.360	-0.330	-0.298	-0.268	-0.235	-0.202	-0.168	-0.135	-0.100	-0.065	-0.030	0.005	0.040	0.072	0.108	0.142	0.178	0.212	0.245	0.280	0.312	0.345	0.378	0.410	0.440	0.470	0.500	0.528	0.555	0.582	0.608	0.630	0.655	0.678	0.698	0.718	0.738	0.755	0.770	0.785	0.800	0.812	0.825	0.835	0.845	0.852	0.860	0.865	0.870	0.875	0.878	0.880	0.880	0.880	0.878	0.875	0.872	0.868	0.862	0.858	0.852	0.845	0.838	0.830	0.820	0.810	0.800	0.792	0.780	0.770	0.760	0.748	0.738	0.725	0.712	0.702	0.690	0.678	0.668	0.655	0.642	0.630	0.618	0.608	0.595	0.582	0.572	0.560	0.548	0.538	0.525	0.515	0.502	0.492	0.482	0.470	0.460	0.450	0.438	0.428	0.418	0.405	0.395	0.382	0.370	0.358	0.348	0.335	0.320	0.308	0.295	0.282	0.268	0.252	0.240	0.222	0.208	0.192	0.175	0.158	0.140	0.122	0.102	0.085	0.065	0.045	0.022	0.002	-0.020	-0.042	-0.065	-0.090	-0.115	-0.140	-0.165	-0.190	-0.215	-0.240	-0.268	-0.295	-0.320	-0.348	-0.372	-0.400	-0.428	-0.452	-0.480	-0.505	-0.530	-0.555	-0.580	-0.605	-0.630	-0.652	-0.675	-0.698	-0.718	-0.738	-0.758	-0.778	-0.795	-0.810	-0.828	-0.842	-0.855	-0.868	-0.878	-0.888	-0.898	-0.905	-0.910	-0.915	-0.918	-0.920	-0.922	-0.922	-0.920	-0.918	-0.912	-0.908	-0.900	-0.892	-0.882	-0.872	-0.860	-0.848	-0.832	-0.818	-0.800	-0.782	-0.765	-0.745	-0.725	-0.705	-0.685	-0.662	-0.640	-0.618	-0.592	-0.568	-0.542	-0.518	-0.492	-0.468	-0.442	-0.415	-0.390	-0.365	-0.340	-0.315	-0.292	-0.268	-0.245	-0.220	-0.198	-0.178	-0.155	-0.135	-0.118	-0.098	-0.080	-0.065	-0.050	-0.035	-0.022	-0.010	0.000	0.008	0.015	0.022	0.028	0.030	0.032	0.032	0.032	0.028	0.025	0.018	0.010	0.002	-0.008	-0.020	-0.032	-0.045	-0.062	-0.078	-0.095	-0.115	-0.135	-0.158	-0.180	-0.202	-0.225	-0.250	-0.275	-0.302	-0.328	-0.355	-0.382	-0.410	-0.435	-0.462	-0.490	-0.518	-0.542	-0.570	-0.595	-0.620	-0.645	-0.668	-0.690	-0.712	-0.732	-0.752	-0.772	-0.788	-0.805	-0.820	-0.832	-0.845	-0.855	-0.865	-0.872	-0.878	-0.882	-0.888	-0.890	-0.890	-0.890	-0.888	-0.885	-0.880	-0.875	-0.868	-0.860	-0.850	-0.840	-0.830	-0.818	-0.805	-0.792	-0.778	-0.765	-0.750	-0.732	-0.718	-0.700	-0.685	-0.668	-0.650	-0.632	-0.618	-0.600	-0.585	-0.568	-0.552	-0.535	-0.520	-0.505	-0.490	-0.475	-0.462	-0.450	-0.438	-0.425	-0.412	-0.402	-0.390	-0.380	-0.372	-0.362	-0.355	-0.345	-0.338	-0.332	-0.325	-0.318	-0.312	-0.308	-0.302	-0.298	-0.292	-0.288	-0.282	-0.280	-0.275	-0.272	-0.268	-0.265	-0.260	-0.258	-0.255	-0.252	-0.250	-0.248	-0.242	-0.240	-0.238	-0.238	-0.235	-0.232	-0.230	-0.228	-0.225	-0.225	-0.222	-0.220	-0.220	-0.218	-0.218	-0.215	-0.215	-0.212	-0.212	-0.210	-0.210	-0.210	-0.208	-0.208	-0.205	-0.205	-0.205	-0.202	-0.202	-0.200	-0.198	-0.198	-0.195	-0.192	-0.190	-0.188	-0.182	-0.180	-0.175	-0.170	-0.165	-0.160	-0.152	-0.145	-0.135	-0.128	-0.118	-0.108	-0.095	-0.082	-0.070	-0.055	-0.040	-0.022	-0.005	0.012	0.032	0.052	0.075	0.098	0.120	0.142	0.168	0.195	0.220	0.248	0.275	0.302	0.332	0.362	0.392	0.422	0.452	0.482	0.512	0.545	0.575	0.605	0.638	0.668	0.698	0.725	0.755	0.785	0.812	0.842	0.868	0.892	0.920	0.945	0.968	0.990	1.012	1.035	1.055	1.075	1.095	1.112	1.130	1.148	1.162	1.178	1.192	1.208	1.220	1.232	1.242	1.255	1.265	1.275	1.285	1.295	1.305	1.312	1.322	1.332	1.340	1.350	1.358	1.368	1.378	1.388	1.398	1.408	1.418	1.430	1.440	1.452	1.465	1.478	1.490	1.505	1.520	1.535	1.550	1.565	1.582	1.598	1.615	1.635	1.652	1.670	1.690	1.710	1.730	1.750	1.770	1.790	1.810	1.830	1.850	1.870	1.890	1.910	1.930	1.950	1.970	1.988	2.007	2.025	2.042	2.060	2.078	2.092	2.108	2.122	2.135	2.148	2.160	2.170	2.180	2.190	2.198	2.205	2.210	2.215	2.220	2.222	2.225	2.225	2.225	2.225	2.222	2.218	2.215	2.210	2.202	2.195	2.188	2.178	2.168	2.155	2.140	2.128	2.112	2.098	2.080	2.062	2.045	2.025	2.005	1.985	1.965	1.942	1.920	1.895	1.872	1.848	1.822	1.798	1.772	1.745	1.720	1.692	1.665	1.638	1.610	1.582	1.555	1.528	1.500	1.472	1.442	1.418	1.390	1.362	1.335	1.310	1.282	1.258	1.232	1.208	1.182	1.158	1.135	1.110	1.088	1.068	1.045	1.025	1.005	0.985	0.968	0.948	0.930	0.915	0.900	0.885	0.870	0.855	0.842	0.830	0.818	0.808	0.798	0.788	0.778	0.770	0.762	0.755	0.748	0.742	0.735	0.730	0.725	0.722	0.718	0.715	0.710	0.708	0.705	0.702	0.700	0.698	0.695	0.692	0.690	0.690	0.688	0.685	0.682	0.682	0.680	0.678	0.675	0.672	0.670	0.668	0.665	0.660	0.658	0.655	0.650	0.648	0.642	0.638	0.632	0.628	0.620	0.615	0.608	0.602	0.595	0.588	0.580	0.572	0.565	0.558	0.548	0.540	0.532	0.522	0.515	0.505	0.498	0.488	0.480	0.470	0.462	0.452	0.445	0.438	0.430	0.422	0.415	0.408	0.400	0.392	0.388	0.382	0.378	0.372	0.370	0.365	0.362	0.360	0.360	0.358	0.358	0.360	0.360	0.362	0.365	0.368	0.372	0.378	0.382	0.390	0.398	0.405	0.412	0.422	0.432	0.445	0.455	0.468	0.480	0.495	0.510	0.522	0.540	0.555	0.570	0.588	0.605	0.622	0.640	0.658	0.675	0.692	0.712	0.730	0.748	0.765	0.782	0.800	0.818	0.835	0.852	0.868	0.885	0.900	0.915	0.928	0.942	0.955	0.965	0.975	0.985	0.995	1.002	1.008	1.012	1.018	1.020	1.020	1.020	1.020	1.018	1.012	1.005	0.998	0.990	0.978	0.965	0.952	0.938	0.920	0.902	0.882	0.862	0.840	0.815	0.790	0.765	0.735	0.708	0.678	0.645	0.615	0.582	0.548	0.512	0.478	0.442	0.408	0.370	0.335	0.298	0.260	0.222	0.188	0.150	0.115	0.078	0.042	0.008	-0.025	-0.058	-0.090	-0.120	-0.150	-0.178	-0.205	-0.230	-0.255	-0.278	-0.298	-0.318	-0.335	-0.352	-0.365	-0.378	-0.388	-0.398	-0.402	-0.408	-0.410	-0.412	-0.410	-0.408	-0.405	-0.398	-0.390	-0.380	-0.370	-0.358	-0.342	-0.328	-0.310	-0.292	-0.272	-0.252	-0.230	-0.208	-0.185	-0.160	-0.138	-0.112	-0.088	-0.060	-0.035	-0.008	0.018	0.042	0.070	0.095	0.120	0.145	0.170	0.192	0.215	0.238	0.260	0.280	0.298	0.318	0.335	0.350	0.365	0.378	0.392	0.402	0.412	0.420	0.425	0.430	0.435	0.438	0.438	0.438	0.435	0.432	0.428	0.422	0.415	0.405	0.395	0.385	0.372	0.360	0.345	0.330	0.312	0.295	0.278	0.260	0.240	0.220	0.198	0.178	0.155	0.135	0.112	0.090	0.068	0.045	0.022	0.000	-0.022	-0.045	-0.065	-0.088	-0.108	-0.128	-0.148	-0.165	-0.182	-0.200	-0.218	-0.232	-0.248	-0.260	-0.272	-0.285	-0.295	-0.305	-0.312	-0.320	-0.325	-0.330	-0.332	-0.335	-0.335	-0.335	-0.332	-0.330	-0.328	-0.322	-0.315	-0.308	-0.300	-0.290	-0.280	-0.268	-0.255	-0.240	-0.228	-0.210	-0.195	-0.180	-0.162	-0.145	-0.128	-0.110	-0.092	-0.072	-0.055	-0.035	-0.015	0.002	0.022	0.040	0.060	0.078	0.095	0.112	0.130	0.148	0.162	0.180	0.195	0.208	0.222	0.235	0.250	0.262	0.272	0.282	0.292	0.300	0.310	0.318	0.322	0.330	0.335	0.340	0.342	0.348	0.350	0.352	0.355	0.358	0.358	0.360	0.360	0.360	0.360	0.360	0.360	0.360	0.360	0.360	0.360	0.360	0.360	0.360	0.362	0.362	0.362	0.362	0.365	0.368	0.368	0.370	0.372	0.375	0.380	0.382	0.388	0.390	0.395	0.400	0.405	0.410	0.415	0.420	0.428	0.432	0.438	0.445	0.450	0.458	0.462	0.470	0.475	0.480	0.485	0.490	0.495	0.500	0.505	0.507	0.512	0.515	0.518	0.520	0.520	0.522	0.522	0.520	0.520	0.518	0.515	0.510	0.505	0.500	0.492	0.485	0.478	0.470	0.460	0.448	0.438	0.425	0.410	0.398	0.382	0.365	0.350	0.332	0.312	0.295	0.275	0.252	0.232	0.210	0.188	0.162	0.140	0.118	0.090	0.065	0.040	0.012	-0.012	-0.040	-0.068	-0.095	-0.122	-0.150	-0.178	-0.205	-0.232	-0.260	-0.288	-0.312	-0.340	-0.368	-0.395	-0.420	-0.445	-0.472	-0.498	-0.522	-0.545	-0.570	-0.592	-0.615	-0.638	-0.660	-0.680	-0.700	-0.720	-0.738	-0.758	-0.772	-0.790	-0.808	-0.822	-0.835	-0.850	-0.862	-0.872	-0.885	-0.895	-0.902	-0.910	-0.918	-0.925	-0.930	-0.935	-0.938	-0.940	-0.942	-0.942	-0.942	-0.942	-0.940	-0.938	-0.935	-0.930	-0.925	-0.920	-0.912	-0.905	-0.895	-0.885	-0.875	-0.865	-0.852	-0.838	-0.825	-0.810	-0.792	-0.778	-0.760	-0.742	-0.725	-0.708	-0.688	-0.668	-0.648	-0.628	-0.605	-0.582	-0.562	-0.540	-0.518	-0.495	-0.470	-0.448	-0.425	-0.402	-0.378	-0.355	-0.332	-0.310	-0.288	-0.265	-0.245	-0.222	-0.202	-0.180	-0.160	-0.142	-0.125	-0.108	-0.090	-0.075	-0.060	-0.045	-0.032	-0.020	-0.008	0.000	0.010	0.018	0.025	0.030	0.032	0.038	0.038	0.038	0.038	0.035	0.030	0.028	0.020	0.012	0.005	-0.005	-0.018	-0.028	-0.042	-0.055	-0.070	-0.088	-0.102	-0.120	-0.140	-0.158	-0.178	-0.198	-0.220	-0.240	-0.262	-0.282	-0.305	-0.328	-0.350	-0.372	-0.395	-0.418	-0.440	-0.460	-0.482	-0.502	-0.522	-0.542	-0.562	-0.582	-0.600	-0.618	-0.635	-0.650	-0.665	-0.680	-0.692	-0.705	-0.718	-0.728	-0.738	-0.745	-0.752	-0.760	-0.768	-0.772	-0.775	-0.778	-0.780	-0.780	-0.782	-0.782	-0.782	-0.780	-0.778	-0.772	-0.770	-0.765	-0.760	-0.755	-0.750	-0.742	-0.738	-0.730	-0.722	-0.715	-0.708	-0.700	-0.692	-0.685	-0.678	-0.668	-0.660	-0.652	-0.645	-0.638	-0.630	-0.622	-0.615	-0.610	-0.605	-0.598	-0.592	-0.588	-0.582	-0.578	-0.575	-0.570	-0.568	-0.562	-0.560	-0.558	-0.555	-0.552	-0.552	-0.550	-0.548	-0.548	-0.545	-0.545	-0.542	-0.542	-0.540	-0.540	-0.538	-0.538	-0.535	-0.535	-0.532	-0.530	-0.528	-0.525	-0.522	-0.520	-0.515	-0.512	-0.507	-0.502	-0.498	-0.490	-0.485	-0.478	-0.470	-0.462	-0.455	-0.445	-0.435	-0.425	-0.415	-0.402	-0.392	-0.380	-0.365	-0.352	-0.338	-0.322	-0.308	-0.290	-0.275	-0.258	-0.240	-0.220	-0.202	-0.182	-0.162	-0.142	-0.122	-0.102	-0.080	-0.060	-0.038	-0.015	0.008	0.030	0.055	0.075	0.100	0.122	0.145	0.170	0.192	0.218	0.240	0.265	0.288	0.312	0.335	0.358	0.382	0.405	0.428	0.450	0.472	0.492	0.515	0.535	0.558	0.578	0.598	0.618	0.638	0.658	0.675	0.692	0.710	0.728	0.742	0.760	0.775	0.790	0.805	0.820	0.835	0.848	0.862	0.875	0.888	0.900	0.912	0.922	0.935	0.945	0.958	0.968	0.978	0.988	0.998	1.008	1.018	1.025	1.035	1.045	1.055	1.062	1.072	1.082	1.092	1.100	1.110	1.120	1.130	1.140	1.150	1.160	1.170	1.180	1.192	1.202	1.212	1.225	1.235	1.248	1.260	1.270	1.282	1.295	1.308	1.320	1.332	1.345	1.358	1.370	1.385	1.398	1.410	1.422	1.435	1.448	1.460	1.472	1.485	1.495	1.508	1.520	1.530	1.542	1.552	1.562	1.575	1.582	1.590	1.600	1.608	1.615	1.622	1.628	1.635	1.640	1.642	1.648	1.650	1.652	1.652	1.655	1.652	1.652	1.650	1.648	1.642	1.638	1.632	1.625	1.618	1.610	1.602	1.592	1.580	1.568	1.555	1.540	1.525	1.510	1.495	1.478	1.460	1.440	1.422	1.402	1.382	1.362	1.340	1.320	1.298	1.275	1.252	1.230	1.208	1.182	1.160	1.138	1.115	1.092	1.070	1.048	1.025	1.002	0.982	0.962	0.942	0.925	0.905	0.888	0.872	0.855	0.842	0.828	0.815	0.805	0.795	0.785	0.780	0.772	0.768	0.765	0.762	0.762	0.765	0.768	0.772	0.780	0.788	0.795	0.808	0.820	0.835	0.850	0.868	0.888	0.908	0.928	0.952	0.978	1.002	1.030	1.058	1.088	1.120	1.150	1.185	1.218	1.252	1.288	1.322	1.360	1.395	1.432	1.470	1.505	1.542	1.580	1.618	1.655	1.690	1.728	1.762	1.795	1.830	1.862	1.895	1.925	1.955	1.982	2.010	2.035	2.058	2.082	2.102	2.122	2.140	2.158	2.172	2.185	2.195	2.205	2.210	2.218	2.220	2.222	2.222	2.220	2.218	2.212	2.208	2.198	2.190	2.178	2.165	2.152	2.138	2.122	2.105	2.088	2.068	2.050	2.030	2.007	1.988	1.965	1.942	1.922	1.900	1.878	1.855	1.832	1.810	1.790	1.768	1.748	1.728	1.708	1.690	1.670	1.652	1.638	1.620	1.605	1.592	1.578	1.565	1.555	1.545	1.535	1.528	1.518	1.512	1.508	1.502	1.498	1.495	1.492	1.490	1.490	1.490	1.490	1.492	1.495	1.498	1.500	1.502	1.508	1.510	1.515	1.520	1.525	1.528	1.532	1.538	1.540	1.545	1.548	1.550	1.552	1.555	1.558	1.558	1.558	1.558	1.558	1.555	1.552	1.548	1.545	1.538	1.532	1.525	1.515	1.505	1.495	1.482	1.470	1.455	1.440	1.425	1.408	1.390	1.370	1.350	1.328	1.305	1.280	1.255	1.230	1.202	1.175	1.145	1.118	1.085	1.055	1.022	0.990	0.958	0.925	0.890	0.855	0.822	0.788	0.752	0.715	0.680	0.645	0.610	0.575	0.540	0.505	0.470	0.438	0.402	0.370	0.338	0.305	0.275	0.242	0.215	0.185	0.158	0.130	0.105	0.080	0.055	0.032	0.010	-0.010	-0.028	-0.045	-0.062	-0.078	-0.092	-0.105	-0.118	-0.128	-0.135	-0.142	-0.150	-0.155	-0.158	-0.160	-0.162	-0.162	-0.160	-0.160	-0.155	-0.152	-0.148	-0.140	-0.132	-0.125	-0.115	-0.105	-0.095	-0.082	-0.072	-0.060	-0.048	-0.035	-0.020	-0.008	0.008	0.022	0.038	0.052	0.068	0.082	0.098	0.112	0.128	0.140	0.155	0.168	0.180	0.192	0.205	0.215	0.225	0.235	0.245	0.252	0.262	0.270	0.275	0.280	0.282	0.288	0.290	0.290	0.292	0.292	0.290	0.290	0.288	0.282	0.280	0.275	0.268	0.262	0.255	0.248	0.240	0.232	0.225	0.215	0.205	0.195	0.188	0.178	0.168	0.158	0.148	0.138	0.128	0.120	0.110	0.102	0.095	0.088	0.080	0.072	0.068	0.062	0.060	0.055	0.055	0.052	0.052	0.052	0.055	0.058	0.060	0.065	0.070	0.078	0.085	0.095	0.105	0.115	0.128	0.140	0.155	0.170	0.188	0.205	0.222	0.242	0.262	0.282	0.302	0.325	0.348	0.372	0.395	0.420	0.448	0.472	0.500	0.525	0.552	0.580	0.608	0.635	0.662	0.690	0.718	0.745	0.772	0.798	0.825	0.852	0.878	0.905	0.930	0.952	0.978	1.000	1.022	1.045	1.068	1.088	1.108	1.125	1.142	1.160	1.178	1.192	1.205	1.218	1.230	1.240	1.250	1.258	1.265	1.270	1.275	1.278	1.280	1.282	1.282	1.282	1.280	1.278	1.272	1.268	1.262	1.255	1.248	1.240	1.230	1.222	1.210	1.200	1.190	1.178	1.165	1.152	1.140	1.125	1.112	1.100	1.088	1.072	1.060	1.048	1.035	1.025	1.012	1.002	0.992	0.982	0.975	0.968	0.960	0.955	0.950	0.945	0.942	0.940	0.938	0.938	0.940	0.942	0.945	0.950	0.955	0.962	0.970	0.978	0.988	1.000	1.012	1.025	1.040	1.055	1.070	1.085	1.105	1.122	1.140	1.160	1.180	1.202	1.222	1.242	1.262	1.285	1.308	1.328	1.350	1.372	1.392	1.415	1.435	1.458	1.478	1.498	1.518	1.535	1.555	1.572	1.590	1.608	1.622	1.638	1.652	1.668	1.680	1.695	1.708	1.720	1.730	1.740	1.748	1.755	1.762	1.770	1.778	1.782	1.788	1.792	1.798	1.802	1.805	1.808	1.810	1.812	1.812	1.815	1.818	1.818	1.818	1.818	1.820	1.820	1.820	1.820	1.822	1.822	1.822	1.825	1.825	1.825	1.828	1.830	1.832	1.835	1.838	1.840	1.845	1.850	1.852	1.860	1.865	1.870	1.878	1.885	1.892	1.902	1.910	1.920	1.930	1.942	1.952	1.965	1.978	1.990	2.005	2.020	2.033	2.050	2.065	2.080	2.098	2.115	2.132	2.150	2.168	2.185	2.205	2.225	2.242	2.262	2.282	2.302	2.322	2.342	2.362	2.382	2.400	2.418	2.438	2.455	2.472	2.490	2.505	2.522	2.538	2.550	2.565	2.578	2.590	2.600	2.610	2.620	2.628	2.632	2.638	2.642	2.645	2.645	2.645	2.645	2.642	2.638	2.632	2.625	2.615	2.605	2.592	2.580	2.565	2.548	2.530	2.510	2.490	2.468	2.445	2.420	2.395	2.368	2.338	2.310	2.280	2.248	2.218	2.182	2.150	2.118	2.082	2.047	2.013	1.978	1.940	1.905	1.870	1.835	1.798	1.762	1.728	1.695	1.660	1.628	1.595	1.562	1.532	1.502	1.472	1.445	1.418	1.392	1.368	1.342	1.320	1.300	1.280	1.262	1.245	1.230	1.215	1.202	1.190	1.180	1.172	1.165	1.158	1.155	1.150	1.150	1.148	1.150	1.150	1.155	1.158	1.165	1.170	1.180	1.188	1.198	1.208	1.220	1.232	1.245	1.258	1.272	1.285	1.302	1.318	1.332	1.350	1.368	1.385	1.402	1.420	1.438	1.455	1.472	1.488	1.505	1.522	1.540	1.555	1.572	1.588	1.602	1.618	1.632	1.648	1.660	1.672	1.685	1.695	1.708	1.718	1.725	1.735	1.742	1.750	1.755	1.760	1.765	1.770	1.772	1.775	1.778	1.780	1.780	1.780	1.778	1.778	1.775	1.772	1.768	1.765	1.760	1.755	1.750	1.745	1.738	1.732	1.725	1.718	1.712	1.705	1.698	1.690	1.680	1.672	1.665	1.658	1.650	1.642	1.635	1.628	1.620	1.612	1.608	1.600	1.595	1.588	1.582	1.578	1.572	1.570	1.565	1.562	1.558	1.555	1.555	1.552	1.550	1.550	1.550	1.550	1.550	1.550	1.550	1.552	1.552	1.555	1.558	1.560	1.562	1.565	1.570	1.572	1.575	1.578	1.580	1.585	1.588	1.590	1.595	1.598	1.600	1.602	1.605	1.605	1.608	1.610	1.610	1.610	1.610	1.610	1.610	1.608	1.605	1.602	1.600	1.595	1.590	1.585	1.580	1.575	1.568	1.558	1.550	1.540	1.530	1.518	1.508	1.495	1.482	1.468	1.455	1.440	1.425	1.408	1.392	1.375	1.358	1.340	1.322	1.302	1.285	1.265	1.245	1.225	1.205	1.185	1.165	1.145	1.125	1.105	1.085	1.065	1.042	1.022	1.005	0.985	0.965	0.948	0.928	0.910	0.892	0.875	0.858	0.840	0.825	0.810	0.795	0.780	0.768	0.752	0.740	0.728	0.718	0.705	0.695	0.685	0.678	0.668	0.660	0.652	0.645	0.640	0.632	0.628	0.622	0.618	0.615	0.610	0.608	0.602	0.600	0.598	0.595	0.592	0.592	0.590	0.588	0.585	0.582	0.580	0.580	0.578	0.575	0.572	0.572	0.570	0.568	0.562	0.560	0.558	0.555	0.550	0.548	0.542	0.538	0.532	0.528	0.520	0.515	0.510	0.502	0.498	0.492	0.485	0.478	0.470	0.462	0.455	0.448	0.440	0.432	0.425	0.418	0.410	0.402	0.398	0.390	0.382	0.378	0.370	0.365	0.360	0.355	0.352	0.348	0.345	0.342	0.340	0.338	0.338	0.338	0.338	0.340	0.342	0.345	0.348	0.352	0.358	0.365	0.370	0.378	0.388	0.398	0.408	0.418	0.430	0.442	0.455	0.470	0.485	0.500	0.518	0.535	0.552	0.570	0.590	0.610	0.630	0.650	0.672	0.695	0.718	0.740	0.762	0.788	0.810	0.835	0.858	0.882	0.908	0.932	0.958	0.982	1.008	1.032	1.058	1.082	1.108	1.132	1.158	1.182	1.205	1.228	1.250	1.272	1.295	1.315	1.338	1.358	1.378	1.398	1.415	1.432	1.450	1.468	1.482	1.498	1.510	1.522	1.535	1.545	1.555	1.565	1.572	1.580	1.585	1.592	1.598	1.600	1.602	1.602	1.602	1.602	1.600	1.598	1.595	1.590	1.585	1.578	1.572	1.565	1.555	1.545	1.535	1.525	1.512	1.502	1.488	1.475	1.462	1.448	1.432	1.418	1.402	1.388	1.372	1.358	1.342	1.328	1.312	1.295	1.280	1.265	1.250	1.238	1.222	1.208	1.195	1.182	1.170	1.158	1.145	1.135	1.125	1.115	1.105	1.098	1.090	1.085	1.078	1.072	1.068	1.065	1.062	1.060	1.060	1.060	1.060	1.060	1.062	1.065	1.070	1.075	1.080	1.085	1.090	1.098	1.105	1.112	1.122	1.132	1.140	1.150	1.162	1.172	1.182	1.192	1.202	1.215	1.225	1.235	1.245	1.258	1.268	1.278	1.285	1.295	1.302	1.312	1.320	1.325	1.332	1.338	1.342	1.345	1.348	1.350	1.352	1.352	1.352	1.352	1.350	1.348	1.342	1.340	1.332	1.328	1.320	1.310	1.302	1.292	1.282	1.272	1.260	1.250	1.238	1.225	1.212	1.200	1.185	1.172	1.160	1.148	1.132	1.120	1.108	1.095	1.082	1.070	1.060	1.048	1.038	1.030	1.020	1.012	1.005	1.000	0.995	0.992	0.988	0.988	0.985	0.988	0.988	0.990	0.995	1.000	1.005	1.012	1.020	1.030	1.040	1.052	1.065	1.078	1.092	1.108	1.122	1.140	1.158	1.175	1.192	1.212	1.232	1.252	1.272	1.292	1.312	1.335	1.355	1.375	1.398	1.418	1.438	1.458	1.478	1.498	1.515	1.535	1.550	1.568	1.582	1.598	1.612	1.625	1.640	1.652	1.662	1.672	1.682	1.690	1.698	1.705	1.710	1.712	1.718	1.718	1.720	1.720	1.718	1.715	1.712	1.708	1.702	1.698	1.692	1.682	1.675	1.665	1.652	1.642	1.630	1.615	1.602	1.588	1.572	1.555	1.540	1.522	1.505	1.488	1.468	1.450	1.430	1.410	1.390	1.370	1.350	1.330	1.310	1.290	1.270	1.250	1.230	1.210	1.190	1.170	1.152	1.135	1.115	1.098	1.082	1.065	1.050	1.035	1.020	1.008	0.995	0.985	0.972	0.962	0.955	0.948	0.940	0.935	0.932	0.928	0.925	0.925	0.925	0.928	0.930	0.935	0.940	0.945	0.952	0.960	0.970	0.980	0.992	1.005	1.020	1.032	1.050	1.065	1.082	1.100	1.118	1.138	1.155	1.175	1.195	1.215	1.238	1.255	1.275	1.295	1.315	1.335	1.355	1.372	1.390	1.408	1.425	1.440	1.455	1.468	1.480	1.492	1.500	1.510	1.518	1.522	1.528	1.530	1.532	1.532	1.530	1.528	1.522	1.515	1.505	1.495	1.482	1.468	1.452	1.438	1.418	1.398	1.378	1.355	1.332	1.308	1.282	1.255	1.228	1.200	1.170	1.142	1.112	1.080	1.050	1.020	0.990	0.958	0.928	0.898	0.868	0.840	0.812	0.785	0.758	0.732	0.710	0.685	0.665	0.645	0.625	0.608	0.592	0.578	0.565	0.555	0.545	0.538	0.532	0.530	0.528	0.528	0.530	0.532	0.540	0.545	0.555	0.565	0.578	0.590	0.605	0.622	0.640	0.660	0.680	0.700	0.725	0.748	0.772	0.798	0.822	0.850	0.878	0.905	0.935	0.962	0.990	1.020	1.048	1.078	1.105	1.132	1.160	1.188	1.212	1.240	1.265	1.288	1.312	1.335	1.355	1.378	1.395	1.415	1.430	1.448	1.460	1.475	1.485	1.495	1.502	1.510	1.515	1.520	1.522	1.525	1.525	1.522	1.520	1.515	1.508	1.500	1.492	1.482	1.470	1.458	1.442	1.428	1.410	1.392	1.375	1.355	1.335	1.315	1.292	1.270	1.245	1.222	1.198	1.172	1.148	1.122	1.098	1.072	1.048	1.022	0.998	0.972	0.948	0.922	0.898	0.875	0.852	0.830	0.810	0.788	0.770	0.750	0.732	0.715	0.700	0.685	0.672	0.660	0.648	0.638	0.630	0.620	0.615	0.610	0.605	0.602	0.600	0.600	0.600	0.602	0.605	0.610	0.615	0.620	0.625	0.632	0.640	0.650	0.660	0.668	0.678	0.688	0.700	0.710	0.720	0.732	0.742	0.755	0.765	0.775	0.782	0.792	0.800	0.810	0.815	0.822	0.828	0.830	0.835	0.835	0.838	0.835	0.835	0.830	0.825	0.820	0.812	0.802	0.792	0.780	0.765	0.750	0.732	0.712	0.695	0.672	0.648	0.622	0.592	0.565	0.535	0.502	0.470	0.435	0.398	0.360	0.322	0.282	0.242	0.200	0.158	0.115	0.070	0.025	-0.020	-0.068	-0.112	-0.160	-0.208	-0.255	-0.302	-0.350	-0.398	-0.442	-0.490	-0.535	-0.580	-0.625	-0.670	-0.712	-0.755	-0.798	-0.838	-0.878	-0.915	-0.950	-0.988	-1.020	-1.052	-1.082	-1.112	-1.138	-1.162	-1.188	-1.210	-1.228	-1.245	-1.262	-1.275	-1.288	-1.298	-1.305	-1.310	-1.315	-1.315	-1.315	-1.312	-1.308	-1.300	-1.292	-1.280	-1.268	-1.252	-1.238	-1.218	-1.198	-1.175	-1.152	-1.128	-1.100	-1.072	-1.042	-1.010	-0.980	-0.948	-0.912	-0.878	-0.842	-0.805	-0.768	-0.730	-0.690	-0.652	-0.612	-0.572	-0.532	-0.492	-0.450	-0.410	-0.370	-0.330	-0.292	-0.252	-0.212	-0.175	-0.138	-0.100	-0.065	-0.028	0.008	0.040	0.072	0.102	0.132	0.162	0.192	0.218	0.245	0.268	0.292	0.315	0.335	0.355	0.372	0.390	0.405	0.420	0.432	0.445	0.458	0.468	0.475	0.482	0.490	0.495	0.500	0.502	0.505	0.507	0.507	0.507	0.507	0.505	0.505	0.500	0.498	0.495	0.490	0.485	0.480	0.475	0.470	0.462	0.458	0.450	0.445	0.438	0.432	0.425	0.418	0.412	0.405	0.400	0.392	0.388	0.380	0.375	0.368	0.362	0.358	0.350	0.345	0.340	0.335	0.328	0.322	0.318	0.312	0.308	0.302	0.298	0.290	0.285	0.280	0.272	0.268	0.260	0.252	0.245	0.235	0.228	0.218	0.208	0.198	0.188	0.175	0.162	0.150	0.138	0.122	0.105	0.090	0.072	0.055	0.035	0.015	-0.008	-0.028	-0.052	-0.075	-0.100	-0.125	-0.152	-0.180	-0.208	-0.238	-0.270	-0.300	-0.332	-0.365	-0.400	-0.432	-0.468	-0.502	-0.538	-0.572	-0.608	-0.642	-0.678	-0.712	-0.748	-0.782	-0.818	-0.850	-0.882	-0.918	-0.948	-0.980	-1.010	-1.040	-1.068	-1.095	-1.122	-1.148	-1.170	-1.192	-1.212	-1.232	-1.250	-1.265	-1.280	-1.292	-1.305	-1.315	-1.322	-1.328	-1.332	-1.335	-1.335	-1.335	-1.332	-1.328	-1.322	-1.315	-1.305	-1.295	-1.282	-1.268	-1.252	-1.238	-1.220	-1.200	-1.180	-1.160	-1.138	-1.112	-1.090	-1.065	-1.040	-1.015	-0.988	-0.962	-0.935	-0.908	-0.880	-0.852	-0.822	-0.795	-0.768	-0.740	-0.710	-0.685	-0.658	-0.632	-0.608	-0.582	-0.558	-0.535	-0.510	-0.490	-0.468	-0.450	-0.430	-0.412	-0.395	-0.380	-0.365	-0.352	-0.342	-0.332	-0.322	-0.315	-0.310	-0.305	-0.302	-0.300	-0.300	-0.300	-0.302	-0.308	-0.315	-0.322	-0.330	-0.340	-0.352	-0.365	-0.378	-0.395	-0.410	-0.428	-0.448	-0.468	-0.488	-0.510	-0.532	-0.555	-0.580	-0.605	-0.632	-0.658	-0.685	-0.712	-0.740	-0.768	-0.795	-0.822	-0.850	-0.878	-0.905	-0.932	-0.960	-0.985	-1.010	-1.035	-1.060	-1.082	-1.105	-1.125	-1.145	-1.165	-1.182	-1.198	-1.212	-1.228	-1.240	-1.250	-1.260	-1.268	-1.275	-1.280	-1.285	-1.288	-1.290	-1.290	-1.288	-1.285	-1.280	-1.275	-1.270	-1.262	-1.252	-1.242	-1.232	-1.220	-1.208	-1.192	-1.178	-1.162	-1.145	-1.130	-1.112	-1.092	-1.075	-1.058	-1.038	-1.018	-1.000	-0.980	-0.962	-0.942	-0.922	-0.905	-0.885	-0.865	-0.848	-0.830	-0.810	-0.792	-0.778	-0.760	-0.742	-0.728	-0.712	-0.698	-0.682	-0.670	-0.655	-0.642	-0.630	-0.618	-0.608	-0.595	-0.585	-0.575	-0.565	-0.558	-0.548	-0.540	-0.532	-0.525	-0.520	-0.512	-0.507	-0.502	-0.498	-0.492	-0.488	-0.485	-0.480	-0.478	-0.475	-0.475	-0.472	-0.472	-0.470	-0.470	-0.470	-0.472	-0.472	-0.472	-0.475	-0.478	-0.480	-0.482	-0.485	-0.490	-0.492	-0.498	-0.500	-0.505	-0.510	-0.515	-0.520	-0.525	-0.530	-0.535	-0.540	-0.545	-0.550	-0.555	-0.558	-0.562	-0.568	-0.570	-0.575	-0.578	-0.580	-0.582	-0.585	-0.585	-0.588	-0.588	-0.585	-0.582	-0.580	-0.578	-0.572	-0.568	-0.562	-0.555	-0.548	-0.538	-0.528	-0.518	-0.505	-0.492	-0.478	-0.462	-0.445	-0.430	-0.412	-0.392	-0.372	-0.352	-0.332	-0.310	-0.288	-0.262	-0.240	-0.215	-0.190	-0.162	-0.138	-0.110	-0.082	-0.058	-0.030	-0.002	0.025	0.052	0.080	0.105	0.132	0.160	0.185	0.212	0.238	0.262	0.288	0.310	0.335	0.358	0.380	0.400	0.422	0.442	0.460	0.480	0.498	0.515	0.532	0.548	0.565	0.580	0.592	0.608	0.620	0.632	0.645	0.658	0.670	0.680	0.690	0.702	0.712	0.722	0.732	0.742	0.752	0.762	0.772	0.782	0.792	0.802	0.812	0.822	0.835	0.845	0.858	0.870	0.882	0.895	0.908	0.920	0.935	0.948	0.962	0.978	0.990	1.008	1.022	1.038	1.052	1.070	1.088	1.102	1.120	1.138	1.152	1.170	1.188	1.202	1.220	1.238	1.252	1.270	1.285	1.300	1.315	1.330	1.345	1.360	1.372	1.385	1.398	1.408	1.420	1.430	1.438	1.448	1.455	1.462	1.468	1.475	1.478	1.482	1.485	1.488	1.488	1.488	1.488	1.488	1.485	1.480	1.478	1.472	1.468	1.460	1.452	1.445	1.435	1.425	1.415	1.402	1.390	1.378	1.365	1.350	1.335	1.320	1.302	1.288	1.270	1.250	1.232	1.215	1.195	1.175	1.155	1.135	1.115	1.095	1.072	1.052	1.030	1.010	0.988	0.968	0.945	0.925	0.902	0.882	0.860	0.840	0.818	0.798	0.778	0.758	0.738	0.720	0.700	0.682	0.665	0.648	0.630	0.612	0.598	0.582	0.568	0.555	0.542	0.530	0.518	0.507	0.498	0.488	0.480	0.472	0.465	0.460	0.455	0.450	0.445	0.442	0.440	0.438	0.435	0.435	0.435	0.435	0.435	0.438	0.438	0.440	0.442	0.445	0.450	0.452	0.455	0.458	0.460	0.465	0.468	0.470	0.472	0.475	0.478	0.480	0.482	0.482	0.482	0.482	0.482	0.480	0.478	0.475	0.472	0.468	0.462	0.458	0.450	0.442	0.435	0.428	0.418	0.405	0.395	0.382	0.370	0.355	0.340	0.325	0.310	0.295	0.278	0.260	0.242	0.225	0.208	0.190	0.170	0.152	0.135	0.115	0.098	0.080	0.062	0.045	0.028	0.010	-0.008	-0.022	-0.038	-0.052	-0.065	-0.080	-0.090	-0.102	-0.112	-0.122	-0.130	-0.138	-0.142	-0.150	-0.152	-0.155	-0.158	-0.158	-0.158	-0.155	-0.152	-0.148	-0.142	-0.135	-0.128	-0.118	-0.108	-0.098	-0.085	-0.072	-0.058	-0.042	-0.028	-0.010	0.008	0.028	0.045	0.065	0.085	0.108	0.128	0.150	0.172	0.192	0.215	0.238	0.262	0.285	0.308	0.330	0.352	0.375	0.398	0.418	0.438	0.460	0.480	0.498	0.518	0.535	0.552	0.568	0.582	0.598	0.610	0.622	0.632	0.642	0.650	0.658	0.662	0.668	0.670	0.670	0.670	0.668	0.665	0.660	0.655	0.645	0.635	0.625	0.610	0.595	0.580	0.562	0.542	0.522	0.500	0.478	0.452	0.425	0.400	0.370	0.340	0.310	0.278	0.245	0.212	0.178	0.145	0.110	0.072	0.038	0.002	-0.035	-0.070	-0.108	-0.142	-0.178	-0.212	-0.248	-0.282	-0.315	-0.348	-0.380	-0.410	-0.440	-0.470	-0.498	-0.522	-0.548	-0.570	-0.592	-0.612	-0.632	-0.648	-0.662	-0.678	-0.690	-0.700	-0.708	-0.715	-0.718	-0.720	-0.722	-0.722	-0.720	-0.715	-0.708	-0.702	-0.692	-0.682	-0.670	-0.658	-0.642	-0.625	-0.608	-0.590	-0.570	-0.550	-0.528	-0.505	-0.482	-0.458	-0.435	-0.410	-0.388	-0.362	-0.338	-0.312	-0.288	-0.262	-0.238	-0.212	-0.188	-0.165	-0.142	-0.120	-0.098	-0.078	-0.058	-0.038	-0.020	-0.002	0.012	0.028	0.040	0.052	0.062	0.072	0.082	0.090	0.095	0.098	0.100	0.102	0.100	0.100	0.095	0.092	0.085	0.080	0.070	0.060	0.050	0.038	0.022	0.010	-0.008	-0.022	-0.040	-0.060	-0.078	-0.100	-0.120	-0.142	-0.162	-0.185	-0.210	-0.232	-0.255	-0.280	-0.302	-0.328	-0.350	-0.375	-0.398	-0.422	-0.445	-0.468	-0.488	-0.510	-0.530	-0.548	-0.568	-0.585	-0.600	-0.618	-0.632	-0.645	-0.658	-0.668	-0.678	-0.688	-0.695	-0.700	-0.705	-0.708	-0.710	-0.710	-0.710	-0.708	-0.705	-0.700	-0.692	-0.685	-0.678	-0.668	-0.655	-0.642	-0.630	-0.615	-0.600	-0.582	-0.565	-0.548	-0.528	-0.510	-0.488	-0.468	-0.448	-0.428	-0.405	-0.385	-0.362	-0.342	-0.320	-0.298	-0.278	-0.258	-0.238	-0.218	-0.198	-0.178	-0.160	-0.142	-0.128	-0.110	-0.098	-0.082	-0.070	-0.058	-0.045	-0.035	-0.025	-0.018	-0.010	-0.005	0.000	0.005	0.008	0.010	0.010	0.010	0.010	0.008	0.005	0.002	0.000	-0.005	-0.010	-0.015	-0.022	-0.028	-0.035	-0.042	-0.050	-0.058	-0.065	-0.072	-0.080	-0.088	-0.098	-0.105	-0.112	-0.118	-0.125	-0.132	-0.138	-0.142	-0.150	-0.152	-0.158	-0.160	-0.165	-0.168	-0.168	-0.170	-0.170	-0.170	-0.170	-0.170	-0.168	-0.165	-0.162	-0.160	-0.155	-0.150	-0.148	-0.142	-0.135	-0.130	-0.125	-0.118	-0.112	-0.105	-0.098	-0.092	-0.085	-0.078	-0.072	-0.065	-0.060	-0.052	-0.048	-0.040	-0.035	-0.030	-0.025	-0.020	-0.018	-0.012	-0.010	-0.010	-0.008	-0.008	-0.008	-0.010	-0.010	-0.012	-0.015	-0.020	-0.025	-0.030	-0.035	-0.042	-0.050	-0.058	-0.068	-0.078	-0.088	-0.100	-0.112	-0.125	-0.140	-0.155	-0.170	-0.185	-0.202	-0.218	-0.235	-0.255	-0.275	-0.292	-0.312	-0.335	-0.355	-0.378	-0.398	-0.420	-0.442	-0.465	-0.488	-0.510	-0.532	-0.555	-0.578	-0.600	-0.622	-0.645	-0.668	-0.688	-0.710	-0.732	-0.752	-0.775	-0.795	-0.815	-0.835	-0.855	-0.872	-0.892	-0.910	-0.925	-0.942	-0.958	-0.972	-0.988	-1.002	-1.015	-1.028	-1.040	-1.050	-1.060	-1.070	-1.080	-1.088	-1.092	-1.100	-1.105	-1.110	-1.112	-1.115	-1.118	-1.120	-1.120	-1.120	-1.120	-1.118	-1.115	-1.112	-1.110	-1.105	-1.100	-1.095	-1.088	-1.082	-1.072	-1.065	-1.058	-1.048	-1.038	-1.025	-1.015	-1.002	-0.990	-0.978	-0.965	-0.952	-0.940	-0.925	-0.910	-0.898	-0.882	-0.868	-0.850	-0.835	-0.820	-0.802	-0.788	-0.770	-0.755	-0.738	-0.720	-0.705	-0.688	-0.672	-0.655	-0.640	-0.622	-0.608	-0.592	-0.578	-0.560	-0.545	-0.532	-0.518	-0.505	-0.492	-0.480	-0.468	-0.455	-0.445	-0.435	-0.425	-0.415	-0.408	-0.400	-0.392	-0.388	-0.380	-0.378	-0.372	-0.370	-0.368	-0.368	-0.368	-0.368	-0.370	-0.372	-0.378	-0.380	-0.388	-0.392	-0.400	-0.408	-0.418	-0.425	-0.435	-0.448	-0.458	-0.470	-0.485	-0.498	-0.512	-0.525	-0.540	-0.555	-0.572	-0.588	-0.602	-0.620	-0.638	-0.652	-0.670	-0.685	-0.702	-0.718	-0.735	-0.750	-0.765	-0.780	-0.795	-0.810	-0.822	-0.835	-0.848	-0.860	-0.870	-0.882	-0.892	-0.900	-0.910	-0.918	-0.922	-0.930	-0.935	-0.938	-0.942	-0.945	-0.945	-0.948	-0.948	-0.948	-0.948	-0.945	-0.945	-0.942	-0.938	-0.935	-0.930	-0.925	-0.920	-0.915	-0.910	-0.902	-0.898	-0.890	-0.885	-0.878	-0.870	-0.862	-0.858	-0.850	-0.842	-0.838	-0.830	-0.822	-0.818	-0.812	-0.808	-0.802	-0.798	-0.792	-0.788	-0.782	-0.780	-0.775	-0.772	-0.770	-0.768	-0.765	-0.762	-0.760	-0.758	-0.755	-0.752	-0.750	-0.748	-0.748	-0.745	-0.742	-0.740	-0.738	-0.732	-0.730	-0.728	-0.722	-0.718	-0.712	-0.708	-0.700	-0.692	-0.685	-0.678	-0.668	-0.660	-0.648	-0.638	-0.625	-0.612	-0.600	-0.585	-0.570	-0.555	-0.538	-0.520	-0.500	-0.482	-0.462	-0.440	-0.420	-0.398	-0.372	-0.350	-0.325	-0.300	-0.275	-0.248	-0.222	-0.195	-0.168	-0.138	-0.110	-0.082	-0.052	-0.025	0.005	0.035	0.065	0.095	0.125	0.152	0.182	0.212	0.242	0.270	0.298	0.328	0.355	0.382	0.410	0.438	0.462	0.490	0.515	0.540	0.562	0.588	0.610	0.632	0.655	0.675	0.698	0.718	0.735	0.755	0.772	0.790	0.808	0.822	0.840	0.852	0.868	0.880	0.892	0.905	0.918	0.928	0.940	0.950	0.960	0.970	0.980	0.988	0.995	1.005	1.012	1.020	1.028	1.035	1.042	1.048	1.055	1.062	1.068	1.075	1.080	1.088	1.095	1.100	1.108	1.112	1.120	1.128	1.132	1.140	1.148	1.155	1.162	1.170	1.180	1.188	1.195	1.202	1.212	1.220	1.230	1.238	1.248	1.255	1.265	1.275	1.285	1.295	1.305	1.315	1.325	1.335	1.345	1.355	1.365	1.378	1.388	1.398	1.408	1.418	1.428	1.438	1.448	1.458	1.468	1.478	1.488	1.498	1.505	1.515	1.525	1.532	1.542	1.550	1.555	1.565	1.570	1.578	1.585	1.590	1.595	1.600	1.605	1.610	1.615	1.618	1.620	1.622	1.622	1.622	1.622	1.622	1.620	1.618	1.615	1.612	1.608	1.602	1.598	1.590	1.580	1.572	1.562	1.552	1.540	1.528	1.515	1.502	1.488	1.472	1.455	1.440	1.422	1.402	1.385	1.365	1.345	1.325	1.302	1.282	1.260	1.238	1.215	1.192	1.170	1.148	1.125	1.102	1.080	1.058	1.035	1.015	0.992	0.972	0.952	0.932	0.915	0.898	0.882	0.865	0.852	0.838	0.828	0.818	0.808	0.800	0.792	0.788	0.785	0.782	0.782	0.782	0.788	0.792	0.798	0.808	0.818	0.830	0.842	0.860	0.878	0.895	0.915	0.938	0.962	0.988	1.015	1.042	1.072	1.102	1.135	1.170	1.205	1.240	1.275	1.312	1.350	1.388	1.428	1.465	1.505	1.545	1.585	1.625	1.665	1.702	1.742	1.780	1.820	1.855	1.892	1.928	1.962	1.998	2.030	2.062	2.092	2.120	2.148	2.175	2.200	2.222	2.245	2.265	2.285	2.300	2.315	2.328	2.340	2.350	2.358	2.365	2.368	2.372	2.372	2.372	2.372	2.368	2.362	2.358	2.350	2.342	2.332	2.320	2.308	2.295	2.282	2.268	2.250	2.235	2.218	2.200	2.182	2.165	2.148	2.130	2.112	2.092	2.075	2.058	2.040	2.022	2.005	1.988	1.972	1.955	1.940	1.925	1.912	1.898	1.885	1.875	1.862	1.852	1.842	1.835	1.828	1.820	1.812	1.808	1.802	1.798	1.795	1.792	1.790	1.788	1.788	1.788	1.788	1.788	1.790	1.790	1.792	1.795	1.798	1.800	1.802	1.805	1.808	1.810	1.812	1.815	1.815	1.815	1.818	1.818	1.818	1.818	1.815	1.812	1.810	1.808	1.802	1.798	1.792	1.785	1.778	1.770	1.760	1.748	1.735	1.722	1.708	1.692	1.675	1.658	1.640	1.620	1.598	1.575	1.550	1.525	1.500	1.472	1.445	1.415	1.385	1.355	1.322	1.290	1.255	1.222	1.188	1.152	1.115	1.078	1.042	1.002	0.965	0.928	0.890	0.850	0.812	0.775	0.738	0.700	0.662	0.625	0.588	0.552	0.515	0.480	0.448	0.412	0.380	0.350	0.320	0.290	0.260	0.235	0.208	0.182	0.160	0.138	0.118	0.098	0.080	0.062	0.048	0.032	0.022	0.010	0.000	-0.008	-0.015	-0.020	-0.025	-0.028	-0.028	-0.028	-0.028	-0.025	-0.022	-0.018	-0.012	-0.005	0.002	0.010	0.020	0.030	0.040	0.052	0.065	0.078	0.092	0.105	0.118	0.132	0.145	0.160	0.175	0.190	0.205	0.220	0.235	0.248	0.262	0.275	0.288	0.300	0.312	0.325	0.335	0.348	0.355	0.365	0.372	0.380	0.388	0.392	0.400	0.405	0.408	0.410	0.410	0.412	0.412	0.410	0.410	0.408	0.402	0.400	0.395	0.390	0.382	0.378	0.370	0.362	0.352	0.345	0.335	0.328	0.318	0.308	0.298	0.288	0.278	0.268	0.255	0.245	0.235	0.228	0.218	0.208	0.200	0.192	0.185	0.180	0.172	0.168	0.162	0.160	0.158	0.155	0.155	0.155	0.158	0.160	0.162	0.168	0.172	0.180	0.188	0.198	0.208	0.218	0.230	0.245	0.260	0.275	0.292	0.312	0.332	0.352	0.375	0.398	0.420	0.445	0.470	0.498	0.522	0.550	0.580	0.610	0.640	0.670	0.700	0.732	0.765	0.795	0.828	0.860	0.892	0.925	0.958	0.990	1.022	1.055	1.088	1.118	1.150	1.180	1.210	1.240	1.268	1.298	1.325	1.350	1.375	1.400	1.425	1.448	1.470	1.490	1.512	1.530	1.548	1.565	1.580	1.592	1.605	1.618	1.628	1.635	1.642	1.648	1.652	1.658	1.660	1.660	1.660	1.660	1.658	1.655	1.650	1.645	1.640	1.632	1.625	1.615	1.608	1.598	1.585	1.575	1.562	1.550	1.538	1.525	1.512	1.500	1.488	1.475	1.462	1.450	1.438	1.425	1.415	1.405	1.395	1.385	1.375	1.368	1.360	1.355	1.348	1.345	1.340	1.338	1.335	1.335	1.335	1.338	1.340	1.342	1.348	1.355	1.360	1.370	1.378	1.388	1.400	1.410	1.425	1.438	1.452	1.468	1.485	1.500	1.518	1.538	1.555	1.575	1.595	1.612	1.632	1.652	1.672	1.690	1.710	1.730	1.750	1.770	1.790	1.808	1.825	1.842	1.860	1.878	1.892	1.908	1.922	1.938	1.950	1.962	1.972	1.982	1.992	2.002	2.010	2.018	2.022	2.027	2.030	2.033	2.035	2.038	2.038	2.035	2.035	2.033	2.030	2.025	2.020	2.015	2.010	2.002	1.998	1.990	1.980	1.972	1.962	1.955	1.945	1.935	1.925	1.915	1.905	1.895	1.888	1.878	1.868	1.858	1.848	1.840	1.830	1.822	1.815	1.808	1.802	1.795	1.790	1.785	1.780	1.778	1.775	1.772	1.772	1.770	1.772	1.772	1.775	1.778	1.782	1.788	1.792	1.800	1.805	1.812	1.822	1.832	1.842	1.852	1.865	1.878	1.890	1.902	1.918	1.932	1.948	1.962	1.978	1.995	2.010	2.027	2.042	2.060	2.078	2.092	2.108	2.122	2.140	2.152	2.168	2.182	2.195	2.208	2.220	2.230	2.240	2.250	2.258	2.265	2.270	2.275	2.278	2.280	2.280	2.280	2.278	2.275	2.270	2.262	2.255	2.245	2.235	2.222	2.208	2.192	2.175	2.155	2.135	2.112	2.090	2.065	2.038	2.010	1.982	1.952	1.922	1.890	1.858	1.822	1.790	1.755	1.718	1.682	1.645	1.608	1.570	1.532	1.495	1.458	1.420	1.382	1.345	1.308	1.272	1.235	1.200	1.165	1.130	1.098	1.065	1.032	1.002	0.972	0.945	0.918	0.890	0.865	0.842	0.820	0.798	0.778	0.760	0.742	0.728	0.712	0.700	0.688	0.678	0.668	0.660	0.655	0.650	0.645	0.642	0.640	0.640	0.640	0.642	0.648	0.650	0.655	0.662	0.670	0.678	0.685	0.695	0.705	0.718	0.730	0.740	0.752	0.765	0.780	0.795	0.808	0.822	0.838	0.852	0.870	0.885	0.900	0.918	0.932	0.948	0.962	0.980	0.995	1.010	1.025	1.040	1.052	1.068	1.080	1.095	1.108	1.120	1.132	1.142	1.152	1.162	1.172	1.182	1.190	1.198	1.205	1.210	1.218	1.222	1.228	1.230	1.235	1.238	1.240	1.240	1.242	1.242	1.242	1.240	1.240	1.238	1.235	1.232	1.228	1.225	1.220	1.215	1.210	1.205	1.200	1.195	1.188	1.182	1.175	1.170	1.162	1.158	1.150	1.145	1.138	1.132	1.128	1.120	1.115	1.110	1.105	1.102	1.098	1.095	1.090	1.088	1.088	1.085	1.082	1.082	1.082	1.082	1.082	1.085	1.085	1.088	1.090	1.092	1.098	1.100	1.105	1.110	1.118	1.122	1.128	1.135	1.142	1.150	1.158	1.165	1.170	1.178	1.185	1.195	1.202	1.210	1.215	1.222	1.230	1.238	1.242	1.248	1.255	1.260	1.262	1.268	1.270	1.272	1.275	1.275	1.275	1.275	1.275	1.272	1.270	1.268	1.262	1.255	1.250	1.242	1.232	1.222	1.212	1.200	1.190	1.175	1.162	1.148	1.130	1.115	1.098	1.080	1.060	1.040	1.020	1.000	0.980	0.958	0.935	0.912	0.890	0.868	0.842	0.820	0.795	0.772	0.750	0.725	0.702	0.678	0.655	0.632	0.610	0.588	0.568	0.545	0.525	0.505	0.485	0.465	0.448	0.430	0.415	0.398	0.382	0.368	0.355	0.342	0.330	0.318	0.308	0.298	0.290	0.282	0.275	0.270	0.265	0.260	0.258	0.252	0.250	0.250	0.248	0.248	0.248	0.250	0.250	0.252	0.255	0.258	0.262	0.265	0.270	0.272	0.275	0.280	0.285	0.290	0.292	0.298	0.302	0.308	0.310	0.315	0.320	0.322	0.328	0.330	0.332	0.335	0.338	0.340	0.342	0.342	0.345	0.345	0.345	0.345	0.345	0.348	0.345	0.342	0.342	0.340	0.338	0.335	0.332	0.330	0.328	0.322	0.320	0.318	0.312	0.310	0.308	0.302	0.300	0.298	0.292	0.290	0.288	0.285	0.282	0.280	0.280	0.278	0.278	0.275	0.275	0.275	0.278	0.278	0.280	0.282	0.285	0.288	0.292	0.298	0.302	0.308	0.312	0.320	0.328	0.338	0.345	0.355	0.365	0.375	0.388	0.400	0.412	0.425	0.438	0.452	0.468	0.482	0.500	0.515	0.532	0.550	0.568	0.585	0.605	0.622	0.642	0.662	0.682	0.702	0.725	0.745	0.768	0.788	0.810	0.832	0.855	0.878	0.900	0.920	0.942	0.965	0.988	1.008	1.030	1.052	1.072	1.092	1.115	1.135	1.155	1.175	1.195	1.212	1.232	1.250	1.268	1.282	1.300	1.315	1.330	1.342	1.358	1.370	1.382	1.392	1.402	1.412	1.420	1.428	1.435	1.442	1.448	1.452	1.455	1.458	1.460	1.462	1.462	1.462	1.460	1.460	1.458	1.452	1.450	1.445	1.440	1.432	1.428	1.420	1.412	1.405	1.398	1.390	1.380	1.372	1.362	1.355	1.345	1.338	1.328	1.318	1.310	1.300	1.292	1.282	1.275	1.268	1.260	1.252	1.245	1.240	1.232	1.228	1.222	1.220	1.215	1.212	1.210	1.208	1.208	1.208	1.208	1.208	1.210	1.212	1.215	1.218	1.222	1.228	1.232	1.240	1.245	1.252	1.260	1.268	1.278	1.285	1.295	1.305	1.315	1.325	1.338	1.348	1.358	1.368	1.378	1.388	1.398	1.410	1.420	1.428	1.438	1.448	1.455	1.462	1.470	1.478	1.485	1.490	1.495	1.498	1.502	1.505	1.505	1.508	1.508	1.505	1.505	1.502	1.500	1.495	1.490	1.482	1.475	1.468	1.458	1.450	1.438	1.428	1.415	1.405	1.390	1.378	1.365	1.350	1.335	1.322	1.308	1.292	1.278	1.262	1.248	1.232	1.218	1.205	1.190	1.178	1.165	1.152	1.140	1.128	1.118	1.110	1.100	1.092	1.085	1.080	1.075	1.070	1.068	1.068	1.065	1.065	1.068	1.070	1.075	1.078	1.085	1.092	1.100	1.108	1.118	1.128	1.140	1.152	1.165	1.180	1.195	1.210	1.225	1.242	1.260	1.275	1.295	1.312	1.330	1.348	1.365	1.385	1.402	1.420	1.438	1.455	1.472	1.490	1.508	1.522	1.538	1.552	1.568	1.580	1.592	1.605	1.618	1.628	1.638	1.648	1.655	1.662	1.668	1.675	1.680	1.682	1.685	1.688	1.688	1.688	1.685	1.682	1.680	1.675	1.670	1.665	1.660	1.650	1.642	1.632	1.620	1.610	1.598	1.585	1.570	1.555	1.540	1.522	1.505	1.488	1.470	1.450	1.432	1.412	1.390	1.370	1.350	1.328	1.305	1.282	1.260	1.238	1.215	1.192	1.170	1.145	1.122	1.100	1.078	1.055	1.035	1.012	0.990	0.970	0.950	0.930	0.912	0.892	0.875	0.860	0.842	0.828	0.815	0.802	0.790	0.778	0.768	0.760	0.752	0.745	0.740	0.735	0.732	0.730	0.730	0.730	0.732	0.735	0.738	0.742	0.750	0.758	0.765	0.775	0.785	0.795	0.808	0.820	0.832	0.848	0.862	0.878	0.892	0.908	0.922	0.940	0.955	0.970	0.988	1.002	1.018	1.032	1.045	1.060	1.072	1.085	1.098	1.108	1.115	1.125	1.132	1.138	1.142	1.145	1.148	1.150	1.148	1.145	1.142	1.138	1.132	1.122	1.112	1.102	1.088	1.075	1.060	1.042	1.025	1.005	0.985	0.962	0.940	0.918	0.892	0.868	0.840	0.815	0.788	0.760	0.730	0.702	0.675	0.645	0.618	0.590	0.560	0.532	0.507	0.480	0.455	0.430	0.408	0.385	0.362	0.342	0.322	0.305	0.288	0.272	0.258	0.245	0.235	0.225	0.218	0.212	0.208	0.205	0.205	0.205	0.208	0.212	0.218	0.225	0.235	0.245	0.258	0.270	0.285	0.302	0.320	0.340	0.360	0.380	0.402	0.428	0.452	0.478	0.502	0.530	0.558	0.585	0.615	0.642	0.672	0.702	0.732	0.760	0.790	0.818	0.848	0.875	0.902	0.930	0.958	0.985	1.010	1.035	1.060	1.082	1.105	1.128	1.145	1.165	1.182	1.200	1.215	1.228	1.240	1.250	1.260	1.268	1.275	1.282	1.285	1.288	1.288	1.288	1.285	1.280	1.275	1.270	1.262	1.252	1.242	1.232	1.220	1.205	1.192	1.175	1.160	1.142	1.125	1.105	1.085	1.065	1.045	1.025	1.002	0.982	0.962	0.940	0.920	0.898	0.878	0.858	0.838	0.818	0.798	0.780	0.762	0.745	0.728	0.712	0.700	0.685	0.672	0.662	0.652	0.642	0.635	0.628	0.622	0.618	0.615	0.612	0.610	0.610	0.610	0.612	0.615	0.618	0.622	0.628	0.635	0.640	0.648	0.655	0.665	0.672	0.680	0.690	0.698	0.708	0.715	0.722	0.732	0.740	0.748	0.755	0.760	0.768	0.770	0.772	0.775	0.778	0.778	0.778	0.775	0.772	0.768	0.762	0.755	0.745	0.735	0.725	0.710	0.698	0.680	0.662	0.645	0.625	0.602	0.580	0.555	0.528	0.500	0.472	0.442	0.412	0.380	0.345	0.310	0.275	0.238	0.200	0.162	0.122	0.082	0.042	0.002	-0.040	-0.080	-0.122	-0.165	-0.208	-0.250	-0.292	-0.338	-0.380	-0.422	-0.465	-0.505	-0.548	-0.588	-0.630	-0.668	-0.708	-0.748	-0.785	-0.822	-0.858	-0.892	-0.928	-0.960	-0.992	-1.022	-1.052	-1.082	-1.110	-1.135	-1.160	-1.182	-1.202	-1.222	-1.240	-1.258	-1.272	-1.288	-1.298	-1.308	-1.318	-1.322	-1.328	-1.332	-1.332	-1.332	-1.330	-1.328	-1.322	-1.315	-1.305	-1.295	-1.282	-1.268	-1.250	-1.232	-1.215	-1.192	-1.170	-1.145	-1.120	-1.092	-1.065	-1.035	-1.005	-0.972	-0.940	-0.908	-0.872	-0.838	-0.800	-0.762	-0.725	-0.688	-0.648	-0.608	-0.570	-0.528	-0.488	-0.450	-0.408	-0.368	-0.330	-0.290	-0.250	-0.212	-0.172	-0.135	-0.098	-0.062	-0.025	0.010	0.045	0.078	0.108	0.140	0.170	0.200	0.228	0.252	0.280	0.305	0.328	0.350	0.370	0.390	0.410	0.428	0.442	0.458	0.472	0.485	0.495	0.507	0.515	0.525	0.532	0.538	0.542	0.548	0.552	0.555	0.555	0.558	0.558	0.558	0.555	0.555	0.552	0.548	0.545	0.542	0.538	0.532	0.528	0.522	0.515	0.510	0.502	0.498	0.490	0.482	0.475	0.470	0.462	0.455	0.448	0.440	0.430	0.422	0.415	0.408	0.400	0.392	0.385	0.378	0.370	0.360	0.352	0.345	0.338	0.330	0.322	0.312	0.305	0.298	0.288	0.280	0.270	0.260	0.250	0.240	0.230	0.218	0.208	0.195	0.182	0.170	0.158	0.142	0.128	0.112	0.095	0.080	0.060	0.042	0.022	0.002	-0.018	-0.040	-0.062	-0.088	-0.112	-0.138	-0.162	-0.190	-0.220	-0.250	-0.280	-0.312	-0.345	-0.378	-0.410	-0.445	-0.480	-0.515	-0.552	-0.588	-0.625	-0.662	-0.698	-0.735	-0.772	-0.810	-0.848	-0.882	-0.920	-0.955	-0.992	-1.025	-1.060	-1.092	-1.125	-1.158	-1.188	-1.218	-1.245	-1.270	-1.295	-1.320	-1.342	-1.362	-1.380	-1.398	-1.412	-1.425	-1.438	-1.448	-1.455	-1.460	-1.462	-1.465	-1.465	-1.462	-1.460	-1.452	-1.445	-1.435	-1.425	-1.412	-1.398	-1.380	-1.362	-1.342	-1.322	-1.300	-1.275	-1.250	-1.225	-1.198	-1.170	-1.142	-1.112	-1.082	-1.052	-1.020	-0.990	-0.958	-0.925	-0.895	-0.862	-0.830	-0.800	-0.768	-0.740	-0.710	-0.680	-0.652	-0.625	-0.598	-0.572	-0.548	-0.522	-0.502	-0.480	-0.460	-0.442	-0.425	-0.410	-0.395	-0.382	-0.372	-0.362	-0.355	-0.350	-0.345	-0.342	-0.342	-0.342	-0.345	-0.350	-0.355	-0.362	-0.372	-0.385	-0.398	-0.412	-0.428	-0.445	-0.462	-0.482	-0.502	-0.525	-0.548	-0.572	-0.598	-0.625	-0.652	-0.680	-0.708	-0.738	-0.768	-0.798	-0.828	-0.858	-0.888	-0.918	-0.950	-0.980	-1.010	-1.040	-1.068	-1.098	-1.125	-1.152	-1.178	-1.202	-1.228	-1.250	-1.272	-1.295	-1.315	-1.332	-1.350	-1.365	-1.380	-1.392	-1.405	-1.415	-1.425	-1.430	-1.438	-1.440	-1.442	-1.445	-1.445	-1.442	-1.440	-1.435	-1.430	-1.422	-1.415	-1.405	-1.395	-1.385	-1.372	-1.360	-1.345	-1.330	-1.315	-1.298	-1.280	-1.262	-1.242	-1.225	-1.205	-1.185	-1.165	-1.148	-1.128	-1.108	-1.085	-1.065	-1.045	-1.025	-1.005	-0.985	-0.965	-0.945	-0.925	-0.908	-0.888	-0.870	-0.850	-0.832	-0.815	-0.800	-0.782	-0.765	-0.750	-0.735	-0.720	-0.705	-0.690	-0.675	-0.662	-0.650	-0.638	-0.625	-0.612	-0.602	-0.592	-0.582	-0.572	-0.562	-0.552	-0.545	-0.538	-0.530	-0.525	-0.518	-0.512	-0.507	-0.502	-0.500	-0.498	-0.495	-0.492	-0.492	-0.492	-0.492	-0.492	-0.495	-0.498	-0.500	-0.502	-0.507	-0.512	-0.518	-0.525	-0.530	-0.538	-0.545	-0.552	-0.560	-0.570	-0.578	-0.588	-0.595	-0.605	-0.615	-0.622	-0.632	-0.642	-0.650	-0.660	-0.670	-0.678	-0.685	-0.692	-0.700	-0.705	-0.710	-0.715	-0.720	-0.722	-0.725	-0.725	-0.725	-0.725	-0.722	-0.720	-0.715	-0.710	-0.702	-0.695	-0.685	-0.675	-0.662	-0.650	-0.635	-0.620	-0.605	-0.590	-0.570	-0.552	-0.532	-0.512	-0.490	-0.468	-0.445	-0.420	-0.395	-0.372	-0.345	-0.320	-0.295	-0.268	-0.242	-0.215	-0.188	-0.162	-0.135	-0.110	-0.082	-0.058	-0.032	-0.005	0.018	0.042	0.065	0.088	0.110	0.132	0.155	0.175	0.195	0.215	0.232	0.252	0.270	0.288	0.302	0.320	0.335	0.350	0.365	0.378	0.392	0.405	0.420	0.432	0.445	0.458	0.470	0.482	0.495	0.507	0.518	0.530	0.542	0.555	0.570	0.582	0.595	0.608	0.622	0.638	0.650	0.665	0.680	0.698	0.712	0.728	0.745	0.760	0.778	0.795	0.812	0.830	0.848	0.865	0.882	0.900	0.918	0.935	0.952	0.970	0.988	1.005	1.022	1.038	1.055	1.070	1.088	1.102	1.118	1.132	1.148	1.160	1.175	1.188	1.200	1.212	1.222	1.235	1.242	1.252	1.260	1.270	1.278	1.282	1.290	1.295	1.300	1.305	1.310	1.312	1.315	1.318	1.320	1.322	1.322	1.322	1.322	1.322	1.322	1.320	1.320	1.318	1.315	1.312	1.308	1.302	1.298	1.292	1.288	1.282	1.275	1.268	1.260	1.252	1.245	1.235	1.228	1.218	1.208	1.198	1.185	1.172	1.162	1.150	1.138	1.122	1.110	1.095	1.080	1.065	1.050	1.032	1.018	1.000	0.982	0.965	0.948	0.930	0.912	0.895	0.875	0.858	0.838	0.820	0.800	0.782	0.765	0.745	0.728	0.710	0.692	0.675	0.658	0.642	0.628	0.610	0.595	0.580	0.568	0.552	0.540	0.530	0.518	0.505	0.495	0.488	0.478	0.470	0.462	0.455	0.448	0.442	0.438	0.435	0.430	0.428	0.425	0.422	0.420	0.420	0.418	0.418	0.415	0.415	0.415	0.412	0.412	0.412	0.412	0.410	0.410	0.410	0.408	0.405	0.402	0.400	0.398	0.392	0.390	0.385	0.378	0.372	0.365	0.358	0.350	0.340	0.330	0.322	0.312	0.300	0.288	0.275	0.260	0.248	0.232	0.218	0.202	0.188	0.172	0.158	0.140	0.125	0.108	0.092	0.075	0.060	0.042	0.028	0.010	-0.005	-0.020	-0.032	-0.048	-0.062	-0.075	-0.088	-0.100	-0.110	-0.120	-0.130	-0.138	-0.145	-0.152	-0.160	-0.165	-0.168	-0.172	-0.172	-0.175	-0.175	-0.175	-0.172	-0.170	-0.165	-0.160	-0.155	-0.148	-0.140	-0.130	-0.120	-0.110	-0.098	-0.088	-0.075	-0.060	-0.045	-0.030	-0.015	0.002	0.018	0.035	0.052	0.072	0.090	0.110	0.128	0.148	0.168	0.188	0.208	0.228	0.248	0.265	0.285	0.305	0.325	0.342	0.360	0.378	0.395	0.412	0.428	0.442	0.458	0.472	0.485	0.498	0.507	0.518	0.528	0.535	0.540	0.545	0.550	0.552	0.555	0.555	0.552	0.550	0.545	0.540	0.535	0.528	0.515	0.505	0.492	0.478	0.460	0.442	0.425	0.405	0.385	0.362	0.338	0.312	0.288	0.260	0.232	0.202	0.172	0.142	0.110	0.078	0.045	0.012	-0.020	-0.055	-0.088	-0.120	-0.155	-0.188	-0.220	-0.252	-0.285	-0.318	-0.348	-0.380	-0.408	-0.438	-0.465	-0.490	-0.518	-0.540	-0.562	-0.585	-0.605	-0.622	-0.640	-0.658	-0.670	-0.682	-0.692	-0.702	-0.710	-0.718	-0.720	-0.722	-0.722	-0.722	-0.720	-0.718	-0.710	-0.705	-0.695	-0.688	-0.675	-0.662	-0.650	-0.635	-0.620	-0.602	-0.585	-0.568	-0.548	-0.528	-0.507	-0.488	-0.465	-0.442	-0.420	-0.400	-0.378	-0.355	-0.335	-0.312	-0.290	-0.270	-0.250	-0.230	-0.210	-0.190	-0.172	-0.155	-0.140	-0.122	-0.110	-0.095	-0.082	-0.070	-0.060	-0.050	-0.042	-0.035	-0.030	-0.025	-0.022	-0.020	-0.020	-0.020	-0.022	-0.028	-0.030	-0.038	-0.045	-0.052	-0.062	-0.072	-0.085	-0.098	-0.112	-0.128	-0.142	-0.160	-0.178	-0.198	-0.218	-0.238	-0.258	-0.280	-0.302	-0.325	-0.348	-0.370	-0.392	-0.418	-0.440	-0.462	-0.488	-0.510	-0.532	-0.555	-0.578	-0.600	-0.620	-0.642	-0.662	-0.680	-0.698	-0.715	-0.732	-0.745	-0.760	-0.772	-0.785	-0.795	-0.802	-0.810	-0.815	-0.820	-0.822	-0.825	-0.825	-0.822	-0.820	-0.815	-0.808	-0.800	-0.790	-0.780	-0.768	-0.752	-0.738	-0.722	-0.705	-0.685	-0.665	-0.642	-0.620	-0.598	-0.572	-0.548	-0.520	-0.495	-0.468	-0.440	-0.412	-0.385	-0.358	-0.330	-0.300	-0.272	-0.245	-0.218	-0.192	-0.165	-0.140	-0.115	-0.092	-0.070	-0.050	-0.028	-0.010	0.010	0.025	0.040	0.055	0.068	0.080	0.088	0.098	0.105	0.110	0.112	0.115	0.115	0.115	0.112	0.108	0.102	0.095	0.088	0.078	0.068	0.058	0.045	0.030	0.018	0.002	-0.015	-0.030	-0.048	-0.065	-0.082	-0.100	-0.118	-0.135	-0.152	-0.170	-0.188	-0.202	-0.220	-0.238	-0.252	-0.268	-0.280	-0.295	-0.308	-0.318	-0.330	-0.338	-0.348	-0.355	-0.360	-0.368	-0.370	-0.375	-0.375	-0.378	-0.378	-0.375	-0.375	-0.370	-0.368	-0.362	-0.355	-0.350	-0.342	-0.332	-0.325	-0.315	-0.305	-0.295	-0.285	-0.275	-0.262	-0.252	-0.242	-0.230	-0.220	-0.210	-0.200	-0.188	-0.180	-0.170	-0.162	-0.152	-0.148	-0.140	-0.135	-0.132	-0.130	-0.128	-0.125	-0.125	-0.128	-0.130	-0.132	-0.138	-0.142	-0.150	-0.160	-0.168	-0.180	-0.192	-0.205	-0.220	-0.235	-0.252	-0.270	-0.288	-0.308	-0.330	-0.350	-0.372	-0.395	-0.420	-0.445	-0.470	-0.498	-0.522	-0.550	-0.578	-0.605	-0.632	-0.660	-0.688	-0.715	-0.745	-0.772	-0.800	-0.828	-0.852	-0.880	-0.908	-0.932	-0.958	-0.982	-1.008	-1.030	-1.052	-1.075	-1.098	-1.118	-1.138	-1.158	-1.175	-1.192	-1.210	-1.225	-1.240	-1.255	-1.270	-1.282	-1.295	-1.305	-1.315	-1.325	-1.332	-1.342	-1.348	-1.355	
