# Supplementary material for: Motion onset VEPs can see through the blur
Source: Sci Rep. 2024 Sep 12;14:21296. doi: 10.1038/s41598-024-72483-z (PMC11393312; doi:10.1038/s41598-024-72483-z)
Supplement: Supplementary file 3 — Supplementary Information 3. [file 41598_2024_72483_MOESM3_ESM.zip › VEP_raw_data/source_data/SourceBlurVEP-S011_VEP_2023-04-17_14-05-05.txt]

0.000	0.000	99999.999	6250.000	50.000	-2193.000	-2061.000	6248.000	7.000	100.000	5.000	2.000	1.000	1.000	0.000	0.000	0.000	0.000	0.000	0.000	0.000	0.000	0.000	0.000	0.000	0.000	0.000	-0.856	-0.850	-0.841	-0.832	-0.822	-0.812	-0.804	-0.792	-0.782	-0.771	-0.759	-0.746	-0.735	-0.721	-0.708	-0.694	-0.679	-0.665	-0.649	-0.632	-0.616	-0.600	-0.582	-0.565	-0.546	-0.528	-0.510	-0.491	-0.472	-0.452	-0.434	-0.412	-0.394	-0.374	-0.352	-0.334	-0.312	-0.291	-0.272	-0.251	-0.231	-0.212	-0.192	-0.172	-0.155	-0.135	-0.116	-0.099	-0.081	-0.064	-0.048	-0.031	-0.015	0.000	0.014	0.029	0.042	0.056	0.068	0.080	0.090	0.102	0.111	0.121	0.129	0.139	0.146	0.151	0.159	0.164	0.169	0.174	0.178	0.181	0.184	0.186	0.189	0.190	0.192	0.192	0.195	0.195	0.194	0.194	0.195	0.195	0.194	0.194	0.195	0.194	0.194	0.194	0.195	0.194	0.195	0.196	0.196	0.199	0.200	0.202	0.205	0.208	0.211	0.215	0.220	0.224	0.230	0.236	0.242	0.250	0.259	0.266	0.276	0.286	0.295	0.306	0.316	0.328	0.339	0.352	0.365	0.378	0.391	0.405	0.419	0.434	0.449	0.464	0.479	0.494	0.507	0.524	0.539	0.554	0.569	0.582	0.598	0.611	0.625	0.639	0.651	0.664	0.676	0.689	0.700	0.710	0.721	0.730	0.739	0.746	0.752	0.759	0.765	0.769	0.772	0.774	0.776	0.776	0.775	0.774	0.771	0.766	0.762	0.755	0.748	0.739	0.730	0.719	0.708	0.694	0.679	0.664	0.648	0.630	0.611	0.590	0.569	0.546	0.522	0.498	0.472	0.445	0.418	0.389	0.359	0.329	0.299	0.266	0.234	0.200	0.165	0.131	0.096	0.061	0.025	-0.010	-0.048	-0.084	-0.121	-0.158	-0.194	-0.231	-0.268	-0.301	-0.338	-0.372	-0.406	-0.440	-0.472	-0.505	-0.536	-0.566	-0.596	-0.624	-0.651	-0.678	-0.701	-0.726	-0.749	-0.770	-0.790	-0.809	-0.825	-0.841	-0.855	-0.868	-0.880	-0.889	-0.898	-0.905	-0.910	-0.915	-0.918	-0.919	-0.920	-0.919	-0.918	-0.915	-0.911	-0.908	-0.901	-0.896	-0.890	-0.882	-0.875	-0.866	-0.858	-0.850	-0.840	-0.831	-0.822	-0.814	-0.805	-0.796	-0.788	-0.779	-0.771	-0.762	-0.756	-0.750	-0.744	-0.736	-0.731	-0.728	-0.722	-0.719	-0.715	-0.714	-0.712	-0.711	-0.710	-0.711	-0.711	-0.712	-0.715	-0.716	-0.720	-0.721	-0.726	-0.729	-0.734	-0.738	-0.741	-0.746	-0.751	-0.755	-0.760	-0.766	-0.771	-0.776	-0.781	-0.786	-0.791	-0.795	-0.800	-0.804	-0.809	-0.812	-0.818	-0.820	-0.824	-0.828	-0.830	-0.834	-0.836	-0.839	-0.841	-0.845	-0.846	-0.850	-0.852	-0.855	-0.856	-0.859	-0.861	-0.864	-0.865	-0.869	-0.871	-0.874	-0.876	-0.880	-0.882	-0.886	-0.891	-0.895	-0.900	-0.904	-0.909	-0.915	-0.921	-0.926	-0.932	-0.939	-0.945	-0.951	-0.959	-0.966	-0.974	-0.981	-0.990	-0.998	-1.006	-1.014	-1.024	-1.032	-1.041	-1.051	-1.060	-1.070	-1.080	-1.089	-1.099	-1.109	-1.119	-1.129	-1.139	-1.149	-1.159	-1.169	-1.178	-1.188	-1.199	-1.208	-1.218	-1.226	-1.235	-1.245	-1.254	-1.264	-1.272	-1.282	-1.290	-1.300	-1.309	-1.319	-1.326	-1.335	-1.345	-1.354	-1.361	-1.370	-1.379	-1.388	-1.396	-1.405	-1.412	-1.421	-1.430	-1.439	-1.445	-1.454	-1.461	-1.470	-1.479	-1.486	-1.494	-1.502	-1.510	-1.518	-1.525	-1.532	-1.540	-1.548	-1.554	-1.560	-1.568	-1.574	-1.580	-1.586	-1.592	-1.598	-1.602	-1.608	-1.612	-1.618	-1.621	-1.625	-1.629	-1.631	-1.635	-1.638	-1.639	-1.640	-1.641	-1.642	-1.642	-1.642	-1.641	-1.642	-1.640	-1.640	-1.638	-1.635	-1.632	-1.630	-1.628	-1.624	-1.620	-1.616	-1.611	-1.608	-1.602	-1.596	-1.591	-1.586	-1.580	-1.574	-1.569	-1.561	-1.555	-1.548	-1.540	-1.532	-1.526	-1.520	-1.512	-1.505	-1.499	-1.492	-1.486	-1.479	-1.472	-1.466	-1.460	-1.452	-1.446	-1.439	-1.432	-1.426	-1.420	-1.414	-1.408	-1.400	-1.395	-1.389	-1.381	-1.375	-1.369	-1.362	-1.356	-1.350	-1.342	-1.336	-1.329	-1.321	-1.314	-1.306	-1.298	-1.290	-1.281	-1.272	-1.264	-1.254	-1.244	-1.235	-1.224	-1.214	-1.201	-1.190	-1.178	-1.166	-1.152	-1.140	-1.126	-1.112	-1.098	-1.084	-1.069	-1.054	-1.039	-1.024	-1.009	-0.992	-0.976	-0.960	-0.944	-0.928	-0.911	-0.895	-0.879	-0.862	-0.846	-0.830	-0.814	-0.798	-0.782	-0.766	-0.751	-0.736	-0.721	-0.706	-0.692	-0.678	-0.664	-0.651	-0.638	-0.624	-0.611	-0.599	-0.586	-0.574	-0.562	-0.550	-0.538	-0.526	-0.516	-0.506	-0.495	-0.484	-0.474	-0.464	-0.454	-0.442	-0.432	-0.421	-0.412	-0.401	-0.390	-0.380	-0.369	-0.359	-0.349	-0.338	-0.328	-0.316	-0.306	-0.295	-0.285	-0.274	-0.264	-0.254	-0.242	-0.234	-0.224	-0.214	-0.205	-0.195	-0.186	-0.179	-0.170	-0.162	-0.156	-0.148	-0.142	-0.136	-0.132	-0.128	-0.124	-0.119	-0.116	-0.115	-0.114	-0.114	-0.112	-0.112	-0.115	-0.116	-0.119	-0.122	-0.126	-0.130	-0.135	-0.140	-0.146	-0.151	-0.158	-0.164	-0.170	-0.178	-0.184	-0.191	-0.199	-0.206	-0.212	-0.219	-0.225	-0.232	-0.238	-0.242	-0.249	-0.252	-0.256	-0.260	-0.264	-0.266	-0.266	-0.268	-0.268	-0.266	-0.265	-0.262	-0.259	-0.254	-0.250	-0.244	-0.238	-0.230	-0.222	-0.215	-0.206	-0.196	-0.185	-0.175	-0.164	-0.152	-0.141	-0.129	-0.116	-0.105	-0.091	-0.079	-0.066	-0.052	-0.040	-0.028	-0.014	-0.001	0.011	0.024	0.035	0.046	0.059	0.069	0.079	0.089	0.098	0.106	0.115	0.122	0.129	0.136	0.142	0.149	0.152	0.158	0.161	0.165	0.168	0.171	0.172	0.175	0.175	0.176	0.176	0.176	0.176	0.175	0.175	0.174	0.172	0.171	0.170	0.169	0.165	0.164	0.161	0.159	0.156	0.155	0.152	0.149	0.148	0.145	0.144	0.140	0.139	0.138	0.136	0.135	0.132	0.131	0.130	0.129	0.129	0.129	0.129	0.129	0.129	0.129	0.130	0.130	0.131	0.135	0.136	0.140	0.141	0.145	0.149	0.154	0.158	0.164	0.168	0.174	0.180	0.184	0.190	0.196	0.205	0.211	0.218	0.225	0.232	0.241	0.250	0.258	0.266	0.275	0.284	0.294	0.302	0.311	0.320	0.329	0.338	0.346	0.355	0.364	0.371	0.379	0.388	0.392	0.400	0.406	0.412	0.419	0.424	0.429	0.431	0.434	0.436	0.439	0.440	0.440	0.440	0.438	0.438	0.434	0.430	0.426	0.421	0.414	0.408	0.399	0.390	0.381	0.370	0.360	0.349	0.335	0.322	0.308	0.292	0.276	0.260	0.242	0.225	0.206	0.186	0.166	0.146	0.124	0.102	0.081	0.058	0.035	0.012	-0.012	-0.035	-0.060	-0.082	-0.108	-0.131	-0.156	-0.180	-0.205	-0.229	-0.254	-0.278	-0.300	-0.325	-0.348	-0.371	-0.392	-0.415	-0.438	-0.459	-0.479	-0.499	-0.519	-0.538	-0.555	-0.574	-0.590	-0.608	-0.622	-0.636	-0.651	-0.665	-0.676	-0.688	-0.699	-0.710	-0.719	-0.729	-0.738	-0.744	-0.752	-0.758	-0.764	-0.769	-0.774	-0.778	-0.780	-0.784	-0.786	-0.789	-0.789	-0.791	-0.792	-0.791	-0.791	-0.792	-0.792	-0.791	-0.791	-0.791	-0.791	-0.791	-0.791	-0.791	-0.792	-0.792	-0.792	-0.795	-0.795	-0.798	-0.798	-0.800	-0.801	-0.804	-0.806	-0.809	-0.811	-0.815	-0.818	-0.821	-0.825	-0.829	-0.832	-0.838	-0.841	-0.848	-0.852	-0.858	-0.862	-0.869	-0.875	-0.880	-0.888	-0.894	-0.900	-0.908	-0.914	-0.921	-0.928	-0.936	-0.944	-0.951	-0.960	-0.968	-0.978	-0.986	-0.995	-1.005	-1.014	-1.025	-1.035	-1.045	-1.056	-1.068	-1.080	-1.091	-1.105	-1.118	-1.132	-1.146	-1.160	-1.175	-1.191	-1.208	-1.224	-1.240	-1.258	-1.274	-1.292	-1.310	-1.329	-1.348	-1.365	-1.384	-1.402	-1.421	-1.439	-1.458	-1.476	-1.494	-1.511	-1.529	-1.548	-1.564	-1.579	-1.594	-1.609	-1.622	-1.636	-1.648	-1.659	-1.669	-1.678	-1.685	-1.692	-1.699	-1.702	-1.706	-1.709	-1.709	-1.710	-1.708	-1.705	-1.700	-1.695	-1.690	-1.682	-1.674	-1.665	-1.655	-1.644	-1.632	-1.619	-1.606	-1.594	-1.579	-1.564	-1.550	-1.534	-1.519	-1.504	-1.488	-1.472	-1.458	-1.442	-1.428	-1.412	-1.399	-1.385	-1.371	-1.360	-1.349	-1.336	-1.326	-1.319	-1.310	-1.302	-1.296	-1.290	-1.285	-1.281	-1.278	-1.276	-1.274	-1.274	-1.274	-1.275	-1.275	-1.276	-1.279	-1.282	-1.284	-1.288	-1.291	-1.295	-1.299	-1.302	-1.306	-1.309	-1.312	-1.316	-1.319	-1.320	-1.322	-1.324	-1.324	-1.324	-1.324	-1.321	-1.319	-1.315	-1.310	-1.306	-1.299	-1.291	-1.284	-1.274	-1.264	-1.252	-1.241	-1.228	-1.214	-1.198	-1.182	-1.166	-1.150	-1.132	-1.115	-1.095	-1.076	-1.058	-1.039	-1.019	-0.999	-0.979	-0.959	-0.939	-0.920	-0.901	-0.881	-0.862	-0.845	-0.828	-0.809	-0.791	-0.776	-0.761	-0.746	-0.731	-0.718	-0.705	-0.694	-0.681	-0.671	-0.662	-0.654	-0.645	-0.638	-0.632	-0.625	-0.621	-0.616	-0.612	-0.609	-0.605	-0.602	-0.600	-0.598	-0.596	-0.594	-0.592	-0.592	-0.590	-0.589	-0.588	-0.586	-0.584	-0.582	-0.580	-0.576	-0.572	-0.569	-0.564	-0.560	-0.555	-0.548	-0.541	-0.534	-0.525	-0.516	-0.506	-0.496	-0.486	-0.474	-0.462	-0.449	-0.435	-0.420	-0.406	-0.390	-0.375	-0.359	-0.341	-0.325	-0.306	-0.289	-0.270	-0.251	-0.232	-0.215	-0.195	-0.178	-0.159	-0.139	-0.120	-0.102	-0.084	-0.065	-0.048	-0.030	-0.014	0.004	0.020	0.038	0.052	0.068	0.082	0.095	0.110	0.121	0.134	0.145	0.156	0.166	0.175	0.185	0.192	0.199	0.206	0.211	0.216	0.221	0.224	0.228	0.229	0.230	0.230	0.230	0.228	0.226	0.224	0.220	0.215	0.210	0.204	0.196	0.189	0.180	0.171	0.161	0.151	0.139	0.126	0.114	0.099	0.085	0.070	0.054	0.038	0.020	0.002	-0.016	-0.035	-0.055	-0.075	-0.095	-0.116	-0.138	-0.159	-0.181	-0.204	-0.225	-0.248	-0.269	-0.291	-0.314	-0.335	-0.356	-0.379	-0.399	-0.420	-0.440	-0.460	-0.479	-0.498	-0.515	-0.532	-0.550	-0.565	-0.579	-0.592	-0.605	-0.616	-0.626	-0.635	-0.642	-0.650	-0.655	-0.659	-0.661	-0.662	-0.662	-0.661	-0.658	-0.654	-0.648	-0.641	-0.631	-0.621	-0.611	-0.599	-0.585	-0.570	-0.555	-0.536	-0.519	-0.499	-0.479	-0.456	-0.435	-0.411	-0.386	-0.361	-0.336	-0.309	-0.282	-0.255	-0.226	-0.199	-0.169	-0.139	-0.110	-0.080	-0.049	-0.020	0.011	0.041	0.072	0.101	0.131	0.162	0.191	0.221	0.249	0.278	0.305	0.332	0.359	0.385	0.410	0.435	0.460	0.484	0.505	0.529	0.549	0.570	0.589	0.608	0.625	0.642	0.658	0.674	0.688	0.700	0.714	0.724	0.734	0.744	0.752	0.759	0.765	0.771	0.776	0.779	0.781	0.784	0.785	0.784	0.784	0.782	0.780	0.778	0.774	0.769	0.764	0.759	0.752	0.745	0.739	0.730	0.721	0.714	0.704	0.694	0.684	0.675	0.664	0.654	0.644	0.632	0.622	0.612	0.604	0.592	0.584	0.572	0.565	0.555	0.546	0.538	0.530	0.521	0.515	0.507	0.501	0.495	0.490	0.485	0.481	0.476	0.472	0.469	0.466	0.465	0.462	0.462	0.461	0.462	0.461	0.462	0.464	0.465	0.466	0.469	0.471	0.474	0.478	0.479	0.482	0.484	0.486	0.489	0.491	0.495	0.496	0.498	0.500	0.500	0.501	0.502	0.501	0.501	0.501	0.499	0.498	0.495	0.490	0.488	0.481	0.476	0.470	0.464	0.455	0.446	0.438	0.428	0.418	0.406	0.394	0.381	0.368	0.355	0.340	0.325	0.309	0.291	0.276	0.258	0.241	0.224	0.205	0.188	0.168	0.150	0.131	0.114	0.096	0.078	0.060	0.042	0.026	0.010	-0.006	-0.021	-0.036	-0.049	-0.062	-0.075	-0.085	-0.095	-0.105	-0.112	-0.120	-0.126	-0.131	-0.134	-0.136	-0.138	-0.139	-0.138	-0.135	-0.130	-0.125	-0.119	-0.111	-0.102	-0.092	-0.081	-0.069	-0.055	-0.041	-0.026	-0.010	0.008	0.025	0.044	0.065	0.085	0.105	0.126	0.149	0.171	0.192	0.216	0.239	0.262	0.285	0.308	0.331	0.354	0.376	0.399	0.419	0.441	0.461	0.481	0.501	0.520	0.538	0.555	0.572	0.588	0.602	0.616	0.629	0.640	0.651	0.661	0.670	0.679	0.685	0.691	0.696	0.700	0.704	0.706	0.709	0.708	0.708	0.708	0.704	0.701	0.698	0.692	0.688	0.681	0.676	0.669	0.661	0.652	0.645	0.636	0.626	0.618	0.609	0.598	0.588	0.578	0.568	0.558	0.546	0.538	0.528	0.516	0.505	0.495	0.486	0.476	0.466	0.458	0.449	0.439	0.430	0.421	0.412	0.405	0.398	0.390	0.382	0.375	0.368	0.361	0.355	0.349	0.342	0.338	0.331	0.326	0.322	0.318	0.312	0.309	0.306	0.301	0.299	0.296	0.294	0.291	0.289	0.288	0.288	0.286	0.286	0.286	0.285	0.286	0.288	0.288	0.290	0.292	0.295	0.300	0.302	0.308	0.312	0.318	0.324	0.331	0.338	0.346	0.355	0.364	0.374	0.384	0.395	0.406	0.418	0.431	0.444	0.458	0.472	0.486	0.501	0.518	0.534	0.550	0.568	0.582	0.600	0.618	0.635	0.652	0.670	0.686	0.704	0.721	0.738	0.754	0.771	0.788	0.802	0.816	0.831	0.846	0.860	0.872	0.884	0.896	0.906	0.916	0.925	0.934	0.941	0.948	0.952	0.958	0.960	0.962	0.965	0.966	0.965	0.964	0.962	0.959	0.955	0.951	0.945	0.939	0.931	0.924	0.915	0.905	0.895	0.885	0.874	0.862	0.849	0.836	0.824	0.810	0.795	0.781	0.766	0.750	0.735	0.720	0.704	0.688	0.671	0.656	0.641	0.625	0.609	0.592	0.578	0.561	0.546	0.530	0.514	0.498	0.482	0.466	0.451	0.435	0.419	0.404	0.388	0.372	0.356	0.342	0.326	0.310	0.294	0.278	0.262	0.246	0.230	0.214	0.198	0.179	0.162	0.145	0.128	0.109	0.091	0.071	0.052	0.032	0.014	-0.006	-0.026	-0.048	-0.069	-0.091	-0.114	-0.135	-0.158	-0.180	-0.205	-0.228	-0.251	-0.276	-0.300	-0.325	-0.350	-0.378	-0.402	-0.429	-0.455	-0.481	-0.507	-0.535	-0.561	-0.590	-0.616	-0.645	-0.671	-0.700	-0.728	-0.755	-0.782	-0.810	-0.838	-0.865	-0.894	-0.919	-0.946	-0.972	-0.999	-1.025	-1.050	-1.074	-1.099	-1.124	-1.148	-1.170	-1.192	-1.215	-1.236	-1.256	-1.278	-1.295	-1.314	-1.332	-1.349	-1.365	-1.382	-1.396	-1.410	-1.424	-1.435	-1.446	-1.458	-1.468	-1.476	-1.484	-1.491	-1.499	-1.504	-1.509	-1.512	-1.515	-1.518	-1.520	-1.521	-1.520	-1.520	-1.520	-1.519	-1.516	-1.515	-1.512	-1.509	-1.505	-1.504	-1.499	-1.495	-1.492	-1.488	-1.484	-1.480	-1.476	-1.472	-1.470	-1.466	-1.464	-1.461	-1.460	-1.458	-1.456	-1.458	-1.458	-1.458	-1.460	-1.462	-1.465	-1.470	-1.475	-1.480	-1.488	-1.494	-1.501	-1.510	-1.520	-1.530	-1.541	-1.554	-1.566	-1.579	-1.592	-1.608	-1.622	-1.639	-1.655	-1.671	-1.689	-1.705	-1.722	-1.741	-1.758	-1.775	-1.792	-1.810	-1.826	-1.844	-1.860	-1.876	-1.891	-1.908	-1.921	-1.935	-1.948	-1.960	-1.970	-1.981	-1.990	-1.998	-2.005	-2.010	-2.015	-2.019	-2.021	-2.021	-2.021	-2.020	-2.018	-2.014	-2.009	-2.002	-1.995	-1.985	-1.978	-1.966	-1.955	-1.942	-1.929	-1.914	-1.899	-1.884	-1.866	-1.849	-1.831	-1.812	-1.795	-1.775	-1.758	-1.738	-1.719	-1.699	-1.681	-1.661	-1.642	-1.624	-1.605	-1.588	-1.569	-1.552	-1.535	-1.519	-1.504	-1.488	-1.472	-1.459	-1.445	-1.431	-1.419	-1.408	-1.396	-1.385	-1.375	-1.366	-1.356	-1.348	-1.339	-1.331	-1.325	-1.318	-1.311	-1.304	-1.298	-1.292	-1.286	-1.281	-1.274	-1.269	-1.262	-1.258	-1.251	-1.246	-1.239	-1.232	-1.225	-1.219	-1.211	-1.202	-1.194	-1.185	-1.175	-1.164	-1.154	-1.142	-1.130	-1.118	-1.105	-1.091	-1.078	-1.061	-1.046	-1.030	-1.011	-0.994	-0.976	-0.956	-0.938	-0.916	-0.895	-0.874	-0.852	-0.829	-0.808	-0.782	-0.760	-0.735	-0.711	-0.685	-0.659	-0.632	-0.608	-0.581	-0.554	-0.526	-0.499	-0.471	-0.442	-0.415	-0.388	-0.359	-0.330	-0.302	-0.274	-0.245	-0.216	-0.189	-0.162	-0.134	-0.106	-0.079	-0.052	-0.025	0.001	0.028	0.054	0.080	0.105	0.129	0.154	0.178	0.200	0.221	0.244	0.264	0.285	0.304	0.322	0.340	0.356	0.372	0.388	0.402	0.415	0.428	0.440	0.451	0.460	0.470	0.478	0.485	0.490	0.496	0.500	0.504	0.506	0.507	0.507	0.509	0.507	0.505	0.504	0.500	0.498	0.492	0.489	0.484	0.478	0.472	0.466	0.459	0.452	0.445	0.438	0.429	0.421	0.412	0.405	0.398	0.389	0.380	0.371	0.364	0.356	0.349	0.340	0.334	0.326	0.319	0.311	0.304	0.299	0.292	0.286	0.281	0.276	0.270	0.266	0.262	0.259	0.255	0.252	0.250	0.246	0.244	0.242	0.240	0.239	0.238	0.238	0.236	0.236	0.238	0.238	0.239	0.239	0.240	0.241	0.244	0.245	0.248	0.250	0.254	0.256	0.260	0.261	0.266	0.269	0.274	0.278	0.281	0.285	0.290	0.295	0.299	0.304	0.308	0.312	0.318	0.321	0.326	0.331	0.335	0.339	0.345	0.349	0.352	0.356	0.360	0.364	0.368	0.370	0.372	0.376	0.379	0.380	0.381	0.384	0.385	0.386	0.386	0.388	0.386	0.386	0.386	0.385	0.385	0.382	0.381	0.380	0.376	0.374	0.371	0.368	0.364	0.360	0.356	0.351	0.346	0.342	0.339	0.334	0.328	0.322	0.318	0.312	0.306	0.300	0.295	0.289	0.282	0.276	0.270	0.265	0.259	0.252	0.248	0.240	0.235	0.228	0.221	0.215	0.210	0.204	0.198	0.191	0.186	0.180	0.174	0.169	0.162	0.158	0.151	0.145	0.140	0.135	0.129	0.125	0.119	0.114	0.109	0.104	0.099	0.094	0.090	0.085	0.081	0.076	0.072	0.069	0.066	0.064	0.061	0.059	0.056	0.054	0.054	0.052	0.052	0.052	0.052	0.054	0.056	0.059	0.060	0.064	0.069	0.072	0.078	0.085	0.091	0.099	0.106	0.115	0.124	0.134	0.145	0.156	0.169	0.181	0.195	0.209	0.224	0.239	0.254	0.270	0.286	0.302	0.321	0.338	0.355	0.374	0.391	0.410	0.429	0.446	0.465	0.482	0.501	0.519	0.535	0.552	0.569	0.585	0.600	0.615	0.629	0.642	0.656	0.666	0.678	0.688	0.698	0.705	0.712	0.718	0.722	0.726	0.730	0.732	0.732	0.732	0.731	0.729	0.725	0.720	0.714	0.708	0.699	0.690	0.681	0.670	0.659	0.646	0.632	0.620	0.605	0.590	0.575	0.558	0.541	0.524	0.507	0.490	0.472	0.454	0.438	0.420	0.401	0.385	0.369	0.350	0.335	0.320	0.305	0.291	0.276	0.262	0.250	0.240	0.228	0.219	0.210	0.204	0.196	0.190	0.186	0.182	0.180	0.181	0.181	0.182	0.185	0.189	0.195	0.202	0.210	0.219	0.229	0.241	0.255	0.269	0.284	0.300	0.319	0.338	0.358	0.379	0.400	0.422	0.448	0.472	0.498	0.524	0.551	0.580	0.608	0.638	0.668	0.696	0.728	0.759	0.789	0.820	0.851	0.881	0.912	0.944	0.975	1.005	1.036	1.066	1.095	1.125	1.152	1.180	1.208	1.234	1.260	1.285	1.308	1.331	1.352	1.374	1.392	1.411	1.428	1.442	1.456	1.469	1.480	1.490	1.499	1.505	1.510	1.514	1.515	1.516	1.516	1.512	1.510	1.504	1.498	1.489	1.479	1.469	1.456	1.441	1.428	1.411	1.395	1.378	1.358	1.339	1.319	1.298	1.276	1.254	1.231	1.208	1.182	1.159	1.134	1.110	1.085	1.059	1.035	1.010	0.986	0.962	0.939	0.915	0.892	0.871	0.849	0.829	0.806	0.788	0.769	0.750	0.732	0.715	0.700	0.684	0.670	0.656	0.642	0.631	0.620	0.609	0.598	0.589	0.580	0.571	0.564	0.558	0.550	0.545	0.540	0.534	0.529	0.525	0.521	0.518	0.514	0.510	0.506	0.504	0.500	0.496	0.494	0.489	0.486	0.481	0.478	0.474	0.470	0.466	0.461	0.458	0.452	0.449	0.444	0.439	0.432	0.426	0.421	0.414	0.409	0.401	0.396	0.389	0.382	0.376	0.370	0.362	0.355	0.348	0.341	0.335	0.329	0.321	0.315	0.309	0.301	0.296	0.290	0.284	0.279	0.274	0.269	0.264	0.259	0.255	0.250	0.246	0.241	0.238	0.235	0.230	0.228	0.222	0.219	0.216	0.212	0.209	0.204	0.200	0.196	0.191	0.186	0.182	0.178	0.171	0.166	0.161	0.154	0.148	0.140	0.134	0.126	0.119	0.110	0.100	0.091	0.082	0.071	0.060	0.049	0.038	0.025	0.012	-0.001	-0.015	-0.030	-0.045	-0.060	-0.078	-0.092	-0.110	-0.126	-0.144	-0.162	-0.180	-0.199	-0.218	-0.236	-0.255	-0.275	-0.295	-0.315	-0.336	-0.355	-0.376	-0.398	-0.419	-0.440	-0.461	-0.482	-0.505	-0.526	-0.550	-0.571	-0.592	-0.615	-0.638	-0.660	-0.684	-0.706	-0.729	-0.751	-0.775	-0.799	-0.822	-0.845	-0.869	-0.892	-0.916	-0.940	-0.965	-0.989	-1.014	-1.039	-1.062	-1.088	-1.112	-1.136	-1.161	-1.188	-1.211	-1.235	-1.260	-1.284	-1.309	-1.334	-1.356	-1.381	-1.405	-1.429	-1.451	-1.474	-1.498	-1.520	-1.541	-1.562	-1.582	-1.602	-1.622	-1.641	-1.659	-1.676	-1.694	-1.710	-1.726	-1.741	-1.756	-1.769	-1.781	-1.794	-1.805	-1.815	-1.824	-1.832	-1.841	-1.848	-1.854	-1.859	-1.864	-1.869	-1.872	-1.876	-1.878	-1.881	-1.882	-1.885	-1.884	-1.885	-1.886	-1.886	-1.888	-1.888	-1.889	-1.888	-1.888	-1.888	-1.889	-1.889	-1.890	-1.891	-1.892	-1.894	-1.896	-1.898	-1.901	-1.904	-1.908	-1.911	-1.915	-1.920	-1.925	-1.930	-1.938	-1.944	-1.951	-1.959	-1.966	-1.975	-1.984	-1.992	-2.001	-2.011	-2.020	-2.030	-2.040	-2.049	-2.060	-2.070	-2.079	-2.089	-2.098	-2.108	-2.115	-2.124	-2.131	-2.141	-2.148	-2.154	-2.161	-2.168	-2.174	-2.179	-2.184	-2.186	-2.189	-2.191	-2.194	-2.195	-2.196	-2.195	-2.194	-2.191	-2.189	-2.186	-2.182	-2.176	-2.172	-2.166	-2.159	-2.150	-2.142	-2.134	-2.124	-2.114	-2.102	-2.091	-2.080	-2.068	-2.055	-2.044	-2.030	-2.016	-2.002	-1.989	-1.974	-1.959	-1.944	-1.930	-1.915	-1.901	-1.888	-1.874	-1.859	-1.845	-1.830	-1.818	-1.804	-1.790	-1.778	-1.765	-1.752	-1.740	-1.729	-1.719	-1.708	-1.698	-1.688	-1.679	-1.668	-1.660	-1.651	-1.642	-1.635	-1.629	-1.621	-1.615	-1.609	-1.602	-1.596	-1.591	-1.586	-1.581	-1.576	-1.571	-1.566	-1.562	-1.559	-1.554	-1.550	-1.545	-1.540	-1.536	-1.531	-1.526	-1.521	-1.516	-1.510	-1.505	-1.499	-1.492	-1.486	-1.480	-1.471	-1.465	-1.456	-1.450	-1.441	-1.432	-1.422	-1.414	-1.404	-1.395	-1.384	-1.374	-1.361	-1.351	-1.340	-1.328	-1.316	-1.305	-1.294	-1.281	-1.269	-1.256	-1.244	-1.232	-1.220	-1.208	-1.196	-1.184	-1.172	-1.161	-1.150	-1.139	-1.128	-1.116	-1.106	-1.096	-1.086	-1.078	-1.070	-1.061	-1.054	-1.046	-1.040	-1.034	-1.026	-1.021	-1.016	-1.011	-1.008	-1.002	-1.000	-0.996	-0.995	-0.992	-0.990	-0.989	-0.986	-0.985	-0.984	-0.984	-0.984	-0.984	-0.982	-0.982	-0.984	-0.985	-0.986	-0.986	-0.988	-0.989	-0.989	-0.991	-0.992	-0.994	-0.994	-0.995	-0.996	-0.998	-0.998	-0.999	-1.000	-1.000	-1.000	-1.000	-1.001	-1.000	-1.000	-1.000	-1.000	-1.000	-0.999	-0.999	-0.998	-0.998	-0.996	-0.996	-0.995	-0.992	-0.992	-0.990	-0.990	-0.989	-0.986	-0.985	-0.984	-0.981	-0.980	-0.979	-0.976	-0.975	-0.972	-0.971	-0.969	-0.966	-0.965	-0.962	-0.960	-0.959	-0.956	-0.954	-0.951	-0.949	-0.948	-0.944	-0.942	-0.940	-0.938	-0.934	-0.931	-0.930	-0.926	-0.922	-0.920	-0.918	-0.914	-0.910	-0.908	-0.904	-0.899	-0.894	-0.890	-0.886	-0.881	-0.876	-0.872	-0.868	-0.862	-0.856	-0.850	-0.845	-0.840	-0.834	-0.828	-0.822	-0.816	-0.810	-0.804	-0.799	-0.792	-0.786	-0.781	-0.775	-0.770	-0.765	-0.760	-0.755	-0.749	-0.745	-0.741	-0.738	-0.735	-0.734	-0.731	-0.730	-0.729	-0.730	-0.730	-0.731	-0.732	-0.735	-0.739	-0.744	-0.748	-0.752	-0.760	-0.766	-0.775	-0.784	-0.794	-0.804	-0.814	-0.826	-0.838	-0.850	-0.865	-0.879	-0.892	-0.909	-0.924	-0.940	-0.956	-0.972	-0.990	-1.008	-1.024	-1.041	-1.058	-1.075	-1.091	-1.109	-1.125	-1.141	-1.156	-1.171	-1.188	-1.201	-1.214	-1.226	-1.239	-1.250	-1.260	-1.270	-1.279	-1.286	-1.294	-1.299	-1.305	-1.309	-1.312	-1.315	-1.315	-1.316	-1.315	-1.315	-1.312	-1.310	-1.306	-1.301	-1.296	-1.291	-1.285	-1.278	-1.271	-1.262	-1.254	-1.246	-1.238	-1.229	-1.221	-1.212	-1.204	-1.194	-1.186	-1.178	-1.170	-1.161	-1.154	-1.146	-1.139	-1.132	-1.126	-1.120	-1.115	-1.110	-1.108	-1.104	-1.101	-1.098	-1.096	-1.096	-1.095	-1.094	-1.095	-1.095	-1.096	-1.100	-1.102	-1.105	-1.108	-1.111	-1.115	-1.119	-1.124	-1.128	-1.132	-1.138	-1.141	-1.148	-1.151	-1.158	-1.162	-1.166	-1.171	-1.176	-1.180	-1.185	-1.189	-1.191	-1.195	-1.199	-1.201	-1.204	-1.206	-1.209	-1.210	-1.211	-1.214	-1.214	-1.215	-1.215	-1.215	-1.214	-1.214	-1.212	-1.211	-1.210	-1.209	-1.206	-1.204	-1.200	-1.198	-1.194	-1.190	-1.186	-1.182	-1.179	-1.174	-1.169	-1.165	-1.159	-1.152	-1.148	-1.140	-1.134	-1.128	-1.120	-1.112	-1.105	-1.096	-1.086	-1.076	-1.068	-1.058	-1.046	-1.035	-1.025	-1.012	-1.000	-0.986	-0.974	-0.960	-0.946	-0.932	-0.918	-0.902	-0.885	-0.870	-0.852	-0.838	-0.819	-0.801	-0.784	-0.765	-0.746	-0.728	-0.709	-0.689	-0.670	-0.650	-0.630	-0.610	-0.590	-0.570	-0.551	-0.531	-0.511	-0.491	-0.471	-0.451	-0.432	-0.414	-0.394	-0.376	-0.358	-0.339	-0.321	-0.304	-0.288	-0.270	-0.254	-0.238	-0.222	-0.208	-0.192	-0.179	-0.165	-0.152	-0.140	-0.128	-0.116	-0.104	-0.094	-0.084	-0.074	-0.064	-0.056	-0.048	-0.040	-0.032	-0.024	-0.018	-0.011	-0.005	0.002	0.008	0.014	0.018	0.024	0.029	0.034	0.039	0.044	0.048	0.052	0.056	0.062	0.066	0.071	0.078	0.081	0.088	0.092	0.098	0.104	0.110	0.116	0.124	0.130	0.138	0.146	0.154	0.162	0.171	0.180	0.190	0.200	0.210	0.220	0.232	0.244	0.255	0.268	0.280	0.292	0.306	0.319	0.331	0.346	0.359	0.372	0.386	0.401	0.415	0.430	0.444	0.458	0.471	0.486	0.500	0.514	0.528	0.541	0.552	0.566	0.578	0.590	0.601	0.612	0.622	0.634	0.642	0.651	0.660	0.666	0.674	0.679	0.684	0.688	0.692	0.695	0.696	0.698	0.696	0.696	0.695	0.691	0.689	0.684	0.678	0.671	0.664	0.654	0.645	0.634	0.622	0.609	0.595	0.581	0.565	0.548	0.530	0.511	0.492	0.471	0.449	0.425	0.401	0.378	0.351	0.325	0.298	0.270	0.240	0.210	0.180	0.149	0.118	0.085	0.052	0.019	-0.015	-0.050	-0.084	-0.119	-0.155	-0.190	-0.226	-0.261	-0.296	-0.331	-0.368	-0.402	-0.438	-0.470	-0.505	-0.538	-0.570	-0.601	-0.632	-0.664	-0.692	-0.721	-0.749	-0.776	-0.801	-0.826	-0.849	-0.871	-0.892	-0.914	-0.931	-0.948	-0.964	-0.979	-0.991	-1.002	-1.012	-1.020	-1.028	-1.034	-1.038	-1.041	-1.042	-1.042	-1.042	-1.041	-1.039	-1.034	-1.028	-1.022	-1.015	-1.008	-0.999	-0.990	-0.980	-0.970	-0.959	-0.948	-0.936	-0.924	-0.912	-0.900	-0.888	-0.876	-0.865	-0.852	-0.841	-0.830	-0.819	-0.808	-0.798	-0.788	-0.778	-0.769	-0.762	-0.755	-0.748	-0.741	-0.736	-0.731	-0.728	-0.724	-0.721	-0.720	-0.718	-0.718	-0.718	-0.718	-0.718	-0.720	-0.722	-0.724	-0.726	-0.730	-0.734	-0.738	-0.741	-0.746	-0.750	-0.755	-0.760	-0.765	-0.770	-0.776	-0.780	-0.785	-0.791	-0.796	-0.801	-0.806	-0.812	-0.818	-0.822	-0.826	-0.832	-0.836	-0.841	-0.846	-0.850	-0.855	-0.860	-0.864	-0.868	-0.872	-0.876	-0.881	-0.886	-0.890	-0.894	-0.899	-0.902	-0.908	-0.914	-0.918	-0.924	-0.929	-0.934	-0.940	-0.946	-0.952	-0.959	-0.966	-0.972	-0.980	-0.986	-0.994	-1.002	-1.010	-1.019	-1.028	-1.038	-1.048	-1.056	-1.066	-1.076	-1.086	-1.098	-1.108	-1.119	-1.130	-1.141	-1.154	-1.165	-1.178	-1.188	-1.200	-1.212	-1.224	-1.235	-1.248	-1.258	-1.270	-1.281	-1.291	-1.302	-1.314	-1.324	-1.334	-1.344	-1.354	-1.364	-1.372	-1.382	-1.390	-1.399	-1.406	-1.415	-1.424	-1.430	-1.438	-1.444	-1.450	-1.456	-1.462	-1.469	-1.474	-1.478	-1.484	-1.488	-1.492	-1.495	-1.499	-1.502	-1.506	-1.510	-1.514	-1.516	-1.520	-1.522	-1.526	-1.529	-1.531	-1.534	-1.538	-1.539	-1.542	-1.545	-1.548	-1.551	-1.554	-1.556	-1.560	-1.564	-1.568	-1.570	-1.575	-1.578	-1.581	-1.585	-1.589	-1.594	-1.596	-1.601	-1.604	-1.609	-1.611	-1.615	-1.620	-1.624	-1.626	-1.630	-1.634	-1.638	-1.640	-1.644	-1.646	-1.650	-1.652	-1.656	-1.658	-1.660	-1.661	-1.662	-1.664	-1.665	-1.665	-1.665	-1.665	-1.665	-1.665	-1.664	-1.661	-1.660	-1.659	-1.656	-1.655	-1.651	-1.649	-1.646	-1.642	-1.640	-1.635	-1.631	-1.628	-1.621	-1.616	-1.611	-1.606	-1.599	-1.594	-1.586	-1.580	-1.572	-1.565	-1.558	-1.550	-1.541	-1.532	-1.524	-1.514	-1.505	-1.495	-1.485	-1.472	-1.462	-1.450	-1.438	-1.426	-1.414	-1.401	-1.388	-1.372	-1.359	-1.344	-1.328	-1.312	-1.296	-1.281	-1.264	-1.246	-1.229	-1.211	-1.192	-1.174	-1.155	-1.135	-1.116	-1.098	-1.078	-1.056	-1.038	-1.016	-0.996	-0.976	-0.956	-0.936	-0.915	-0.896	-0.876	-0.856	-0.836	-0.816	-0.796	-0.778	-0.759	-0.741	-0.722	-0.705	-0.688	-0.670	-0.654	-0.639	-0.622	-0.608	-0.592	-0.578	-0.564	-0.550	-0.536	-0.524	-0.510	-0.498	-0.486	-0.474	-0.462	-0.451	-0.441	-0.430	-0.420	-0.410	-0.400	-0.390	-0.380	-0.369	-0.359	-0.349	-0.339	-0.329	-0.320	-0.310	-0.300	-0.291	-0.280	-0.271	-0.261	-0.251	-0.242	-0.234	-0.222	-0.214	-0.204	-0.195	-0.186	-0.178	-0.169	-0.160	-0.152	-0.145	-0.139	-0.131	-0.125	-0.120	-0.115	-0.111	-0.106	-0.104	-0.100	-0.098	-0.096	-0.096	-0.096	-0.096	-0.098	-0.101	-0.104	-0.106	-0.111	-0.115	-0.121	-0.128	-0.134	-0.140	-0.146	-0.155	-0.162	-0.170	-0.178	-0.186	-0.194	-0.202	-0.210	-0.219	-0.226	-0.234	-0.241	-0.248	-0.254	-0.259	-0.265	-0.269	-0.274	-0.276	-0.279	-0.280	-0.281	-0.280	-0.279	-0.278	-0.274	-0.270	-0.265	-0.259	-0.251	-0.244	-0.235	-0.226	-0.216	-0.204	-0.192	-0.180	-0.168	-0.154	-0.140	-0.125	-0.110	-0.095	-0.080	-0.065	-0.050	-0.035	-0.020	-0.004	0.011	0.026	0.040	0.054	0.068	0.080	0.092	0.105	0.118	0.128	0.138	0.146	0.155	0.161	0.169	0.174	0.179	0.182	0.185	0.186	0.188	0.188	0.188	0.186	0.184	0.181	0.176	0.172	0.168	0.161	0.155	0.146	0.140	0.131	0.122	0.112	0.104	0.094	0.084	0.074	0.062	0.052	0.042	0.030	0.020	0.009	-0.001	-0.011	-0.022	-0.031	-0.042	-0.051	-0.060	-0.069	-0.078	-0.084	-0.092	-0.099	-0.105	-0.111	-0.115	-0.120	-0.124	-0.126	-0.129	-0.130	-0.130	-0.130	-0.129	-0.129	-0.125	-0.122	-0.119	-0.114	-0.109	-0.102	-0.095	-0.088	-0.079	-0.070	-0.060	-0.050	-0.039	-0.029	-0.015	-0.004	0.009	0.022	0.036	0.050	0.064	0.078	0.092	0.108	0.121	0.136	0.150	0.165	0.179	0.194	0.206	0.220	0.232	0.245	0.258	0.269	0.279	0.290	0.299	0.309	0.316	0.324	0.330	0.336	0.340	0.344	0.346	0.349	0.350	0.349	0.349	0.346	0.342	0.339	0.335	0.328	0.321	0.312	0.302	0.294	0.282	0.271	0.259	0.245	0.231	0.218	0.202	0.186	0.170	0.152	0.135	0.115	0.096	0.078	0.058	0.038	0.018	-0.004	-0.024	-0.046	-0.068	-0.089	-0.110	-0.132	-0.154	-0.176	-0.198	-0.219	-0.240	-0.261	-0.282	-0.302	-0.324	-0.344	-0.364	-0.384	-0.402	-0.422	-0.440	-0.458	-0.476	-0.494	-0.511	-0.526	-0.542	-0.559	-0.572	-0.586	-0.601	-0.615	-0.628	-0.640	-0.651	-0.661	-0.672	-0.681	-0.692	-0.700	-0.709	-0.716	-0.724	-0.730	-0.736	-0.742	-0.748	-0.752	-0.758	-0.761	-0.768	-0.770	-0.774	-0.776	-0.781	-0.782	-0.786	-0.790	-0.792	-0.795	-0.798	-0.801	-0.802	-0.806	-0.810	-0.812	-0.818	-0.821	-0.825	-0.830	-0.835	-0.840	-0.845	-0.852	-0.859	-0.866	-0.874	-0.881	-0.890	-0.899	-0.906	-0.918	-0.926	-0.936	-0.948	-0.959	-0.970	-0.981	-0.994	-1.006	-1.019	-1.031	-1.045	-1.059	-1.071	-1.085	-1.099	-1.114	-1.128	-1.141	-1.156	-1.170	-1.184	-1.198	-1.212	-1.226	-1.240	-1.255	-1.269	-1.284	-1.296	-1.311	-1.325	-1.338	-1.351	-1.365	-1.379	-1.392	-1.406	-1.419	-1.432	-1.445	-1.458	-1.471	-1.485	-1.498	-1.511	-1.524	-1.536	-1.550	-1.562	-1.576	-1.589	-1.602	-1.615	-1.628	-1.640	-1.654	-1.666	-1.679	-1.691	-1.702	-1.714	-1.725	-1.736	-1.746	-1.758	-1.768	-1.778	-1.785	-1.794	-1.801	-1.809	-1.815	-1.821	-1.826	-1.830	-1.834	-1.835	-1.838	-1.839	-1.839	-1.836	-1.835	-1.832	-1.829	-1.824	-1.818	-1.811	-1.804	-1.795	-1.785	-1.775	-1.764	-1.751	-1.739	-1.726	-1.712	-1.699	-1.684	-1.669	-1.652	-1.636	-1.620	-1.604	-1.588	-1.570	-1.552	-1.538	-1.520	-1.502	-1.486	-1.471	-1.454	-1.440	-1.425	-1.410	-1.396	-1.384	-1.371	-1.359	-1.348	-1.338	-1.329	-1.320	-1.312	-1.305	-1.299	-1.294	-1.289	-1.285	-1.281	-1.279	-1.278	-1.275	-1.274	-1.274	-1.274	-1.274	-1.275	-1.276	-1.276	-1.279	-1.280	-1.281	-1.282	-1.285	-1.286	-1.288	-1.289	-1.290	-1.290	-1.290	-1.289	-1.289	-1.288	-1.285	-1.282	-1.279	-1.275	-1.270	-1.265	-1.259	-1.251	-1.242	-1.235	-1.225	-1.215	-1.204	-1.191	-1.180	-1.168	-1.152	-1.139	-1.124	-1.110	-1.094	-1.079	-1.062	-1.046	-1.029	-1.012	-0.996	-0.980	-0.962	-0.948	-0.931	-0.914	-0.898	-0.882	-0.866	-0.850	-0.835	-0.821	-0.806	-0.794	-0.779	-0.768	-0.754	-0.744	-0.732	-0.721	-0.711	-0.701	-0.692	-0.682	-0.675	-0.668	-0.660	-0.652	-0.646	-0.639	-0.634	-0.628	-0.622	-0.616	-0.612	-0.606	-0.601	-0.596	-0.591	-0.585	-0.580	-0.575	-0.569	-0.564	-0.556	-0.551	-0.545	-0.536	-0.530	-0.522	-0.514	-0.505	-0.496	-0.488	-0.478	-0.466	-0.456	-0.445	-0.434	-0.421	-0.409	-0.396	-0.382	-0.369	-0.354	-0.340	-0.325	-0.310	-0.294	-0.279	-0.262	-0.246	-0.230	-0.215	-0.199	-0.181	-0.165	-0.149	-0.131	-0.115	-0.100	-0.082	-0.065	-0.049	-0.034	-0.018	-0.002	0.014	0.029	0.044	0.059	0.072	0.086	0.100	0.114	0.126	0.139	0.151	0.164	0.174	0.184	0.195	0.204	0.212	0.220	0.229	0.236	0.242	0.249	0.254	0.259	0.261	0.265	0.268	0.269	0.270	0.269	0.269	0.266	0.264	0.260	0.255	0.250	0.244	0.236	0.228	0.219	0.209	0.198	0.186	0.174	0.159	0.145	0.130	0.112	0.096	0.079	0.059	0.040	0.020	0.000	-0.021	-0.042	-0.065	-0.088	-0.109	-0.132	-0.155	-0.179	-0.201	-0.225	-0.249	-0.271	-0.294	-0.316	-0.339	-0.360	-0.382	-0.402	-0.421	-0.440	-0.459	-0.476	-0.492	-0.507	-0.521	-0.535	-0.546	-0.556	-0.566	-0.575	-0.580	-0.586	-0.589	-0.591	-0.592	-0.592	-0.589	-0.586	-0.580	-0.574	-0.565	-0.556	-0.545	-0.532	-0.518	-0.504	-0.488	-0.471	-0.451	-0.432	-0.411	-0.390	-0.368	-0.344	-0.320	-0.294	-0.268	-0.241	-0.215	-0.188	-0.160	-0.131	-0.102	-0.074	-0.045	-0.016	0.015	0.044	0.072	0.101	0.131	0.159	0.188	0.215	0.242	0.269	0.296	0.321	0.346	0.371	0.394	0.418	0.440	0.460	0.480	0.500	0.519	0.538	0.554	0.569	0.584	0.598	0.610	0.622	0.632	0.641	0.650	0.658	0.665	0.670	0.675	0.679	0.681	0.684	0.684	0.685	0.684	0.681	0.680	0.676	0.674	0.669	0.662	0.656	0.651	0.645	0.638	0.629	0.621	0.612	0.605	0.596	0.586	0.578	0.568	0.560	0.550	0.540	0.531	0.520	0.511	0.502	0.494	0.486	0.478	0.470	0.462	0.455	0.450	0.442	0.438	0.432	0.429	0.424	0.421	0.419	0.416	0.415	0.415	0.414	0.414	0.415	0.415	0.419	0.420	0.422	0.426	0.430	0.435	0.439	0.444	0.449	0.454	0.460	0.466	0.472	0.478	0.485	0.491	0.498	0.504	0.510	0.515	0.521	0.528	0.531	0.536	0.540	0.545	0.546	0.550	0.551	0.552	0.552	0.554	0.552	0.550	0.549	0.545	0.541	0.538	0.531	0.525	0.518	0.509	0.500	0.489	0.479	0.469	0.456	0.442	0.429	0.415	0.400	0.384	0.368	0.351	0.332	0.315	0.296	0.278	0.259	0.240	0.219	0.200	0.181	0.161	0.141	0.121	0.102	0.085	0.066	0.048	0.030	0.014	-0.002	-0.018	-0.032	-0.049	-0.061	-0.074	-0.086	-0.096	-0.105	-0.114	-0.122	-0.128	-0.134	-0.138	-0.140	-0.142	-0.142	-0.142	-0.141	-0.139	-0.134	-0.129	-0.122	-0.116	-0.108	-0.098	-0.086	-0.075	-0.062	-0.050	-0.036	-0.020	-0.005	0.011	0.029	0.046	0.065	0.082	0.102	0.121	0.140	0.161	0.181	0.200	0.221	0.241	0.261	0.282	0.302	0.321	0.341	0.360	0.379	0.398	0.415	0.434	0.450	0.468	0.482	0.498	0.512	0.528	0.541	0.552	0.565	0.578	0.589	0.598	0.606	0.615	0.624	0.630	0.636	0.641	0.646	0.650	0.655	0.658	0.660	0.661	0.661	0.662	0.662	0.661	0.660	0.659	0.656	0.652	0.649	0.645	0.641	0.636	0.632	0.628	0.621	0.615	0.609	0.604	0.598	0.591	0.584	0.576	0.570	0.562	0.556	0.548	0.540	0.532	0.526	0.518	0.511	0.504	0.496	0.489	0.481	0.475	0.469	0.461	0.454	0.449	0.441	0.435	0.429	0.422	0.418	0.411	0.406	0.401	0.396	0.392	0.389	0.384	0.380	0.376	0.374	0.371	0.368	0.366	0.365	0.364	0.362	0.362	0.362	0.362	0.362	0.364	0.365	0.368	0.370	0.372	0.376	0.380	0.384	0.389	0.394	0.401	0.408	0.414	0.421	0.429	0.436	0.446	0.455	0.465	0.475	0.486	0.498	0.510	0.521	0.534	0.546	0.560	0.574	0.589	0.601	0.616	0.631	0.646	0.661	0.676	0.691	0.706	0.721	0.736	0.751	0.768	0.781	0.795	0.811	0.825	0.839	0.852	0.865	0.878	0.890	0.902	0.914	0.925	0.935	0.944	0.954	0.962	0.970	0.978	0.985	0.990	0.995	1.000	1.004	1.008	1.009	1.011	1.011	1.012	1.011	1.011	1.010	1.008	1.005	1.001	0.996	0.992	0.988	0.981	0.975	0.968	0.959	0.952	0.944	0.934	0.925	0.916	0.905	0.894	0.884	0.872	0.861	0.849	0.836	0.825	0.812	0.800	0.788	0.774	0.761	0.748	0.735	0.721	0.708	0.694	0.680	0.665	0.651	0.638	0.622	0.608	0.592	0.578	0.562	0.548	0.532	0.516	0.501	0.485	0.468	0.451	0.435	0.418	0.400	0.382	0.365	0.346	0.328	0.309	0.290	0.270	0.250	0.230	0.209	0.188	0.165	0.144	0.121	0.099	0.076	0.052	0.028	0.004	-0.021	-0.045	-0.071	-0.096	-0.122	-0.148	-0.175	-0.201	-0.229	-0.255	-0.284	-0.310	-0.338	-0.365	-0.394	-0.421	-0.449	-0.476	-0.505	-0.534	-0.560	-0.588	-0.616	-0.642	-0.670	-0.696	-0.722	-0.749	-0.774	-0.799	-0.822	-0.846	-0.869	-0.891	-0.912	-0.934	-0.955	-0.975	-0.994	-1.011	-1.030	-1.046	-1.061	-1.076	-1.091	-1.104	-1.116	-1.129	-1.139	-1.149	-1.159	-1.168	-1.175	-1.182	-1.189	-1.194	-1.200	-1.204	-1.209	-1.211	-1.215	-1.216	-1.219	-1.220	-1.220	-1.222	-1.222	-1.222	-1.222	-1.222	-1.222	-1.221	-1.221	-1.221	-1.220	-1.221	-1.221	-1.221	-1.221	-1.222	-1.224	-1.225	-1.228	-1.229	-1.232	-1.235	-1.239	-1.244	-1.249	-1.254	-1.259	-1.266	-1.274	-1.282	-1.290	-1.300	-1.311	-1.321	-1.332	-1.345	-1.358	-1.371	-1.385	-1.400	-1.416	-1.432	-1.448	-1.466	-1.482	-1.501	-1.520	-1.539	-1.558	-1.578	-1.598	-1.619	-1.638	-1.659	-1.680	-1.700	-1.720	-1.741	-1.760	-1.780	-1.800	-1.820	-1.839	-1.856	-1.875	-1.892	-1.910	-1.925	-1.941	-1.956	-1.970	-1.982	-1.994	-2.005	-2.015	-2.024	-2.031	-2.039	-2.044	-2.049	-2.051	-2.052	-2.054	-2.054	-2.052	-2.049	-2.045	-2.039	-2.033	-2.025	-2.015	-2.006	-1.995	-1.984	-1.970	-1.956	-1.941	-1.925	-1.909	-1.891	-1.874	-1.855	-1.836	-1.818	-1.798	-1.778	-1.756	-1.736	-1.718	-1.696	-1.675	-1.655	-1.635	-1.615	-1.595	-1.574	-1.555	-1.536	-1.518	-1.500	-1.481	-1.465	-1.448	-1.431	-1.416	-1.400	-1.386	-1.372	-1.359	-1.345	-1.332	-1.321	-1.311	-1.300	-1.290	-1.281	-1.272	-1.264	-1.255	-1.246	-1.240	-1.232	-1.226	-1.220	-1.212	-1.205	-1.200	-1.194	-1.189	-1.182	-1.176	-1.170	-1.164	-1.158	-1.152	-1.145	-1.138	-1.131	-1.125	-1.118	-1.109	-1.101	-1.092	-1.082	-1.074	-1.064	-1.054	-1.042	-1.031	-1.020	-1.008	-0.995	-0.981	-0.968	-0.955	-0.940	-0.925	-0.910	-0.892	-0.876	-0.860	-0.841	-0.824	-0.805	-0.785	-0.765	-0.745	-0.724	-0.702	-0.680	-0.658	-0.634	-0.610	-0.586	-0.561	-0.538	-0.512	-0.485	-0.460	-0.432	-0.406	-0.378	-0.351	-0.324	-0.295	-0.266	-0.238	-0.209	-0.180	-0.151	-0.124	-0.095	-0.068	-0.039	-0.011	0.016	0.044	0.070	0.096	0.122	0.148	0.172	0.196	0.220	0.242	0.265	0.285	0.305	0.325	0.342	0.361	0.378	0.392	0.408	0.421	0.434	0.445	0.455	0.464	0.472	0.479	0.485	0.490	0.494	0.498	0.499	0.500	0.500	0.500	0.499	0.496	0.494	0.489	0.484	0.479	0.474	0.466	0.460	0.452	0.445	0.436	0.429	0.420	0.411	0.401	0.391	0.382	0.372	0.362	0.352	0.342	0.332	0.322	0.314	0.302	0.294	0.285	0.275	0.268	0.259	0.250	0.242	0.236	0.229	0.221	0.215	0.209	0.202	0.198	0.192	0.189	0.184	0.180	0.178	0.175	0.172	0.170	0.169	0.168	0.166	0.165	0.166	0.168	0.168	0.169	0.171	0.174	0.176	0.179	0.184	0.186	0.191	0.195	0.200	0.205	0.211	0.216	0.224	0.229	0.235	0.241	0.248	0.255	0.261	0.268	0.274	0.281	0.286	0.294	0.300	0.305	0.311	0.316	0.321	0.326	0.331	0.335	0.339	0.342	0.345	0.348	0.349	0.351	0.351	0.351	0.351	0.351	0.349	0.348	0.344	0.340	0.336	0.332	0.328	0.322	0.315	0.309	0.301	0.295	0.286	0.279	0.270	0.260	0.251	0.241	0.231	0.221	0.211	0.200	0.189	0.178	0.166	0.156	0.144	0.132	0.122	0.111	0.100	0.090	0.080	0.070	0.059	0.049	0.039	0.030	0.020	0.011	0.002	-0.006	-0.015	-0.022	-0.029	-0.036	-0.044	-0.050	-0.056	-0.061	-0.068	-0.071	-0.078	-0.081	-0.085	-0.089	-0.092	-0.096	-0.099	-0.102	-0.104	-0.106	-0.108	-0.109	-0.110	-0.111	-0.111	-0.111	-0.111	-0.111	-0.111	-0.110	-0.109	-0.106	-0.105	-0.102	-0.100	-0.095	-0.091	-0.088	-0.084	-0.079	-0.072	-0.066	-0.061	-0.054	-0.046	-0.038	-0.030	-0.021	-0.012	-0.002	0.008	0.018	0.029	0.040	0.051	0.064	0.076	0.089	0.102	0.116	0.130	0.144	0.158	0.172	0.186	0.200	0.215	0.230	0.244	0.259	0.274	0.288	0.301	0.316	0.330	0.342	0.355	0.368	0.381	0.392	0.402	0.412	0.422	0.431	0.440	0.448	0.454	0.460	0.465	0.470	0.474	0.475	0.479	0.479	0.480	0.479	0.479	0.476	0.472	0.469	0.465	0.460	0.455	0.448	0.440	0.432	0.424	0.415	0.406	0.395	0.384	0.374	0.362	0.351	0.339	0.329	0.316	0.305	0.292	0.280	0.269	0.256	0.246	0.234	0.224	0.214	0.202	0.195	0.185	0.178	0.171	0.164	0.158	0.151	0.148	0.142	0.140	0.138	0.135	0.135	0.134	0.135	0.138	0.141	0.145	0.150	0.156	0.162	0.170	0.178	0.188	0.198	0.209	0.220	0.232	0.246	0.261	0.276	0.292	0.309	0.326	0.345	0.364	0.382	0.402	0.421	0.442	0.464	0.486	0.509	0.531	0.555	0.578	0.601	0.625	0.648	0.671	0.695	0.719	0.742	0.766	0.790	0.812	0.836	0.859	0.881	0.902	0.922	0.944	0.965	0.985	1.004	1.022	1.041	1.058	1.074	1.089	1.104	1.118	1.131	1.142	1.154	1.162	1.171	1.179	1.186	1.190	1.194	1.196	1.198	1.198	1.198	1.195	1.192	1.186	1.181	1.175	1.165	1.155	1.145	1.134	1.122	1.109	1.094	1.078	1.062	1.046	1.029	1.010	0.992	0.972	0.952	0.932	0.911	0.892	0.870	0.849	0.828	0.805	0.784	0.764	0.741	0.721	0.701	0.681	0.660	0.642	0.622	0.605	0.586	0.570	0.554	0.538	0.524	0.510	0.496	0.484	0.472	0.460	0.450	0.441	0.432	0.426	0.419	0.411	0.405	0.400	0.396	0.391	0.389	0.385	0.384	0.381	0.381	0.380	0.379	0.379	0.378	0.379	0.380	0.380	0.381	0.381	0.382	0.382	0.384	0.385	0.385	0.386	0.388	0.386	0.388	0.388	0.388	0.388	0.386	0.386	0.386	0.386	0.384	0.384	0.381	0.380	0.379	0.378	0.375	0.374	0.371	0.369	0.366	0.365	0.362	0.360	0.359	0.358	0.354	0.354	0.351	0.350	0.349	0.349	0.349	0.348	0.349	0.349	0.350	0.351	0.351	0.352	0.355	0.356	0.359	0.360	0.362	0.365	0.368	0.371	0.374	0.376	0.380	0.381	0.384	0.385	0.389	0.390	0.392	0.394	0.395	0.396	0.398	0.398	0.398	0.398	0.396	0.395	0.394	0.391	0.388	0.385	0.381	0.376	0.371	0.366	0.360	0.351	0.345	0.338	0.328	0.318	0.306	0.295	0.284	0.270	0.259	0.244	0.230	0.216	0.200	0.185	0.169	0.152	0.135	0.119	0.101	0.082	0.064	0.045	0.026	0.008	-0.012	-0.032	-0.052	-0.074	-0.094	-0.115	-0.136	-0.158	-0.179	-0.200	-0.222	-0.244	-0.266	-0.289	-0.311	-0.334	-0.356	-0.379	-0.402	-0.426	-0.449	-0.472	-0.496	-0.520	-0.544	-0.568	-0.591	-0.618	-0.641	-0.666	-0.690	-0.715	-0.740	-0.766	-0.790	-0.815	-0.840	-0.866	-0.890	-0.916	-0.941	-0.966	-0.991	-1.016	-1.042	-1.066	-1.091	-1.115	-1.139	-1.161	-1.185	-1.208	-1.230	-1.250	-1.272	-1.292	-1.314	-1.334	-1.352	-1.370	-1.388	-1.405	-1.422	-1.438	-1.452	-1.466	-1.480	-1.492	-1.504	-1.515	-1.525	-1.536	-1.545	-1.554	-1.562	-1.570	-1.576	-1.582	-1.589	-1.594	-1.599	-1.604	-1.609	-1.612	-1.616	-1.620	-1.624	-1.626	-1.630	-1.634	-1.636	-1.640	-1.644	-1.648	-1.651	-1.655	-1.659	-1.664	-1.668	-1.672	-1.679	-1.685	-1.690	-1.696	-1.705	-1.712	-1.720	-1.730	-1.739	-1.749	-1.758	-1.769	-1.780	-1.791	-1.804	-1.815	-1.828	-1.840	-1.854	-1.866	-1.879	-1.894	-1.908	-1.920	-1.934	-1.949	-1.961	-1.976	-1.989	-2.002	-2.016	-2.030	-2.042	-2.055	-2.068	-2.080	-2.092	-2.104	-2.114	-2.126	-2.136	-2.146	-2.154	-2.162	-2.170	-2.178	-2.184	-2.190	-2.195	-2.199	-2.204	-2.206	-2.208	-2.209	-2.209	-2.210	-2.209	-2.208	-2.206	-2.202	-2.200	-2.196	-2.192	-2.188	-2.181	-2.176	-2.169	-2.162	-2.155	-2.148	-2.140	-2.131	-2.124	-2.115	-2.106	-2.099	-2.090	-2.080	-2.074	-2.065	-2.056	-2.047	-2.040	-2.031	-2.024	-2.016	-2.010	-2.002	-1.996	-1.991	-1.985	-1.980	-1.975	-1.971	-1.969	-1.965	-1.962	-1.960	-1.958	-1.956	-1.955	-1.954	-1.952	-1.952	-1.952	-1.954	-1.954	-1.954	-1.956	-1.956	-1.958	-1.960	-1.960	-1.961	-1.961	-1.961	-1.962	-1.962	-1.962	-1.961	-1.960	-1.959	-1.956	-1.954	-1.951	-1.949	-1.945	-1.940	-1.935	-1.930	-1.924	-1.916	-1.909	-1.901	-1.891	-1.882	-1.872	-1.862	-1.852	-1.840	-1.829	-1.816	-1.804	-1.791	-1.778	-1.764	-1.751	-1.736	-1.722	-1.709	-1.695	-1.681	-1.668	-1.654	-1.641	-1.628	-1.614	-1.602	-1.590	-1.579	-1.568	-1.558	-1.546	-1.538	-1.530	-1.522	-1.515	-1.509	-1.504	-1.499	-1.495	-1.492	-1.490	-1.488	-1.486	-1.486	-1.488	-1.488	-1.489	-1.492	-1.494	-1.498	-1.500	-1.505	-1.510	-1.515	-1.520	-1.528	-1.532	-1.538	-1.545	-1.552	-1.559	-1.565	-1.572	-1.579	-1.585	-1.592	-1.598	-1.604	-1.610	-1.616	-1.620	-1.626	-1.631	-1.635	-1.639	-1.641	-1.645	-1.646	-1.650	-1.650	-1.651	-1.652	-1.652	-1.651	-1.651	-1.651	-1.650	-1.649	-1.646	-1.644	-1.641	-1.639	-1.635	-1.631	-1.626	-1.622	-1.619	-1.614	-1.608	-1.602	-1.598	-1.591	-1.585	-1.580	-1.574	-1.568	-1.561	-1.554	-1.548	-1.540	-1.534	-1.526	-1.519	-1.511	-1.502	-1.495	-1.488	-1.479	-1.470	-1.461	-1.452	-1.442	-1.435	-1.425	-1.415	-1.405	-1.396	-1.385	-1.375	-1.365	-1.352	-1.341	-1.330	-1.318	-1.306	-1.294	-1.282	-1.269	-1.256	-1.244	-1.230	-1.215	-1.201	-1.188	-1.174	-1.159	-1.145	-1.130	-1.115	-1.101	-1.086	-1.072	-1.059	-1.045	-1.031	-1.018	-1.004	-0.991	-0.979	-0.966	-0.955	-0.944	-0.932	-0.922	-0.914	-0.905	-0.898	-0.890	-0.884	-0.879	-0.874	-0.870	-0.868	-0.866	-0.865	-0.864	-0.866	-0.868	-0.870	-0.874	-0.879	-0.885	-0.891	-0.899	-0.909	-0.918	-0.929	-0.939	-0.950	-0.962	-0.975	-0.989	-1.001	-1.016	-1.031	-1.044	-1.060	-1.075	-1.089	-1.104	-1.119	-1.134	-1.148	-1.161	-1.175	-1.188	-1.199	-1.211	-1.221	-1.232	-1.241	-1.250	-1.256	-1.262	-1.269	-1.272	-1.275	-1.279	-1.279	-1.279	-1.279	-1.276	-1.274	-1.269	-1.264	-1.258	-1.251	-1.241	-1.234	-1.224	-1.211	-1.201	-1.189	-1.176	-1.162	-1.150	-1.135	-1.121	-1.108	-1.092	-1.078	-1.062	-1.048	-1.034	-1.018	-1.004	-0.991	-0.976	-0.964	-0.951	-0.939	-0.928	-0.916	-0.906	-0.898	-0.889	-0.881	-0.874	-0.866	-0.862	-0.856	-0.852	-0.851	-0.849	-0.846	-0.846	-0.846	-0.848	-0.849	-0.852	-0.855	-0.859	-0.862	-0.868	-0.874	-0.879	-0.885	-0.892	-0.899	-0.906	-0.914	-0.921	-0.930	-0.939	-0.948	-0.955	-0.964	-0.971	-0.980	-0.988	-0.996	-1.004	-1.010	-1.018	-1.025	-1.030	-1.038	-1.042	-1.048	-1.052	-1.059	-1.061	-1.065	-1.069	-1.071	-1.072	-1.075	-1.075	-1.076	-1.076	-1.075	-1.074	-1.072	-1.070	-1.066	-1.064	-1.058	-1.054	-1.049	-1.042	-1.035	-1.026	-1.019	-1.010	-1.000	-0.990	-0.979	-0.968	-0.955	-0.942	-0.930	-0.916	-0.901	-0.885	-0.870	-0.852	-0.836	-0.818	-0.800	-0.781	-0.762	-0.741	-0.721	-0.701	-0.680	-0.660	-0.638	-0.616	-0.594	-0.571	-0.549	-0.526	-0.502	-0.481	-0.458	-0.435	-0.411	-0.389	-0.366	-0.344	-0.321	-0.299	-0.278	-0.256	-0.235	-0.214	-0.194	-0.172	-0.152	-0.132	-0.114	-0.095	-0.078	-0.059	-0.041	-0.024	-0.008	0.009	0.025	0.040	0.055	0.070	0.085	0.099	0.112	0.125	0.138	0.150	0.162	0.175	0.186	0.198	0.209	0.220	0.231	0.241	0.251	0.260	0.271	0.280	0.290	0.299	0.309	0.318	0.326	0.334	0.342	0.351	0.359	0.366	0.374	0.381	0.389	0.398	0.404	0.410	0.418	0.425	0.431	0.436	0.442	0.450	0.455	0.460	0.466	0.471	0.478	0.482	0.486	0.492	0.498	0.501	0.506	0.511	0.516	0.521	0.526	0.530	0.535	0.540	0.544	0.549	0.554	0.560	0.565	0.571	0.576	0.581	0.588	0.592	0.598	0.605	0.611	0.618	0.624	0.630	0.636	0.644	0.651	0.659	0.666	0.674	0.680	0.689	0.696	0.702	0.710	0.719	0.725	0.732	0.740	0.746	0.754	0.760	0.766	0.771	0.778	0.782	0.786	0.791	0.794	0.796	0.799	0.800	0.801	0.801	0.800	0.799	0.796	0.792	0.788	0.784	0.778	0.770	0.762	0.754	0.744	0.732	0.722	0.709	0.695	0.680	0.664	0.648	0.630	0.611	0.590	0.569	0.546	0.524	0.499	0.475	0.449	0.422	0.392	0.365	0.335	0.305	0.272	0.242	0.209	0.178	0.142	0.109	0.075	0.039	0.004	-0.031	-0.066	-0.102	-0.139	-0.175	-0.210	-0.245	-0.281	-0.316	-0.350	-0.385	-0.419	-0.452	-0.485	-0.516	-0.546	-0.578	-0.606	-0.635	-0.664	-0.690	-0.714	-0.739	-0.761	-0.782	-0.804	-0.824	-0.841	-0.859	-0.872	-0.886	-0.899	-0.910	-0.919	-0.926	-0.934	-0.938	-0.942	-0.944	-0.945	-0.945	-0.944	-0.940	-0.936	-0.931	-0.925	-0.918	-0.910	-0.902	-0.892	-0.881	-0.870	-0.859	-0.846	-0.835	-0.822	-0.809	-0.796	-0.782	-0.770	-0.758	-0.744	-0.731	-0.719	-0.705	-0.694	-0.681	-0.670	-0.660	-0.649	-0.640	-0.630	-0.622	-0.615	-0.606	-0.600	-0.595	-0.590	-0.586	-0.581	-0.579	-0.576	-0.574	-0.572	-0.572	-0.572	-0.571	-0.574	-0.574	-0.576	-0.578	-0.580	-0.584	-0.586	-0.589	-0.594	-0.596	-0.601	-0.605	-0.608	-0.611	-0.616	-0.620	-0.624	-0.629	-0.631	-0.635	-0.640	-0.642	-0.645	-0.650	-0.652	-0.656	-0.660	-0.661	-0.665	-0.669	-0.671	-0.674	-0.678	-0.680	-0.684	-0.686	-0.690	-0.692	-0.696	-0.699	-0.701	-0.705	-0.710	-0.714	-0.718	-0.722	-0.728	-0.731	-0.736	-0.741	-0.746	-0.752	-0.759	-0.765	-0.772	-0.779	-0.786	-0.792	-0.801	-0.809	-0.818	-0.826	-0.835	-0.844	-0.852	-0.861	-0.870	-0.879	-0.886	-0.895	-0.905	-0.914	-0.921	-0.931	-0.939	-0.948	-0.955	-0.962	-0.970	-0.978	-0.984	-0.990	-0.998	-1.002	-1.009	-1.014	-1.019	-1.022	-1.028	-1.030	-1.034	-1.038	-1.039	-1.042	-1.045	-1.046	-1.049	-1.049	-1.050	-1.051	-1.051	-1.052	-1.054	-1.052	-1.054	-1.054	-1.052	-1.054	-1.054	-1.055	-1.055	-1.055	-1.056	-1.058	-1.059	-1.061	-1.062	-1.065	-1.068	-1.071	-1.074	-1.079	-1.082	-1.086	-1.092	-1.098	-1.104	-1.110	-1.118	-1.125	-1.132	-1.140	-1.149	-1.159	-1.168	-1.178	-1.188	-1.199	-1.209	-1.220	-1.230	-1.241	-1.252	-1.264	-1.275	-1.285	-1.296	-1.309	-1.319	-1.329	-1.339	-1.350	-1.359	-1.369	-1.378	-1.388	-1.395	-1.402	-1.410	-1.416	-1.424	-1.429	-1.434	-1.439	-1.442	-1.446	-1.448	-1.450	-1.450	-1.451	-1.451	-1.450	-1.449	-1.446	-1.444	-1.440	-1.436	-1.431	-1.428	-1.421	-1.415	-1.409	-1.401	-1.394	-1.385	-1.376	-1.368	-1.359	-1.349	-1.340	-1.329	-1.319	-1.308	-1.295	-1.285	-1.272	-1.261	-1.249	-1.236	-1.224	-1.211	-1.199	-1.185	-1.172	-1.159	-1.146	-1.134	-1.119	-1.105	-1.092	-1.078	-1.065	-1.051	-1.039	-1.024	-1.011	-0.998	-0.984	-0.970	-0.956	-0.944	-0.929	-0.916	-0.902	-0.889	-0.876	-0.864	-0.851	-0.838	-0.825	-0.812	-0.801	-0.789	-0.778	-0.766	-0.755	-0.744	-0.732	-0.722	-0.712	-0.702	-0.692	-0.682	-0.674	-0.665	-0.656	-0.649	-0.641	-0.632	-0.625	-0.618	-0.611	-0.604	-0.596	-0.590	-0.585	-0.578	-0.571	-0.565	-0.560	-0.552	-0.546	-0.541	-0.534	-0.528	-0.521	-0.514	-0.509	-0.501	-0.494	-0.488	-0.479	-0.472	-0.464	-0.455	-0.446	-0.436	-0.428	-0.418	-0.408	-0.399	-0.388	-0.376	-0.365	-0.355	-0.342	-0.331	-0.319	-0.308	-0.296	-0.282	-0.270	-0.259	-0.248	-0.235	-0.224	-0.211	-0.200	-0.190	-0.179	-0.168	-0.159	-0.150	-0.140	-0.131	-0.124	-0.115	-0.109	-0.102	-0.096	-0.091	-0.088	-0.084	-0.081	-0.079	-0.076	-0.075	-0.074	-0.074	-0.074	-0.075	-0.075	-0.076	-0.079	-0.081	-0.084	-0.084	-0.088	-0.090	-0.091	-0.095	-0.096	-0.099	-0.100	-0.101	-0.102	-0.104	-0.105	-0.104	-0.102	-0.102	-0.100	-0.099	-0.095	-0.091	-0.086	-0.081	-0.076	-0.069	-0.061	-0.054	-0.045	-0.035	-0.024	-0.015	-0.002	0.009	0.021	0.032	0.045	0.059	0.072	0.086	0.100	0.115	0.129	0.142	0.155	0.170	0.184	0.196	0.210	0.222	0.235	0.246	0.259	0.269	0.279	0.289	0.296	0.306	0.314	0.320	0.328	0.332	0.338	0.341	0.344	0.346	0.348	0.349	0.349	0.350	0.348	0.346	0.344	0.341	0.338	0.332	0.329	0.324	0.318	0.311	0.305	0.298	0.290	0.284	0.276	0.268	0.260	0.251	0.244	0.235	0.226	0.219	0.210	0.201	0.194	0.186	0.178	0.170	0.162	0.156	0.149	0.141	0.135	0.130	0.125	0.120	0.115	0.111	0.108	0.104	0.102	0.100	0.100	0.099	0.099	0.100	0.101	0.104	0.106	0.109	0.114	0.119	0.125	0.131	0.138	0.146	0.154	0.164	0.174	0.184	0.195	0.206	0.219	0.231	0.244	0.258	0.270	0.284	0.299	0.314	0.328	0.342	0.358	0.372	0.388	0.402	0.416	0.430	0.442	0.456	0.469	0.481	0.492	0.502	0.514	0.524	0.531	0.540	0.548	0.554	0.559	0.564	0.566	0.569	0.569	0.570	0.568	0.565	0.562	0.558	0.551	0.544	0.536	0.526	0.515	0.505	0.492	0.479	0.464	0.449	0.432	0.415	0.398	0.379	0.360	0.340	0.319	0.298	0.276	0.255	0.232	0.209	0.186	0.164	0.140	0.116	0.091	0.069	0.044	0.020	-0.004	-0.029	-0.051	-0.075	-0.099	-0.121	-0.145	-0.168	-0.190	-0.212	-0.234	-0.255	-0.276	-0.298	-0.319	-0.338	-0.359	-0.379	-0.398	-0.416	-0.435	-0.454	-0.471	-0.489	-0.506	-0.524	-0.540	-0.556	-0.572	-0.588	-0.602	-0.618	-0.631	-0.645	-0.658	-0.671	-0.684	-0.695	-0.708	-0.719	-0.730	-0.740	-0.750	-0.760	-0.769	-0.778	-0.786	-0.792	-0.801	-0.808	-0.814	-0.820	-0.826	-0.830	-0.835	-0.840	-0.842	-0.848	-0.850	-0.852	-0.855	-0.856	-0.859	-0.860	-0.861	-0.862	-0.862	-0.864	-0.865	-0.865	-0.866	-0.868	-0.868	-0.869	-0.868	-0.869	-0.870	-0.871	-0.872	-0.874	-0.875	-0.876	-0.879	-0.881	-0.885	-0.888	-0.890	-0.895	-0.898	-0.902	-0.909	-0.914	-0.920	-0.928	-0.934	-0.941	-0.950	-0.960	-0.969	-0.979	-0.991	-1.002	-1.015	-1.028	-1.041	-1.056	-1.070	-1.086	-1.102	-1.120	-1.138	-1.155	-1.174	-1.192	-1.211	-1.231	-1.252	-1.274	-1.294	-1.315	-1.338	-1.359	-1.382	-1.404	-1.428	-1.449	-1.474	-1.495	-1.519	-1.541	-1.564	-1.586	-1.608	-1.630	-1.650	-1.670	-1.691	-1.709	-1.728	-1.744	-1.760	-1.776	-1.790	-1.804	-1.815	-1.826	-1.836	-1.845	-1.852	-1.858	-1.862	-1.865	-1.866	-1.868	-1.866	-1.862	-1.859	-1.851	-1.845	-1.836	-1.826	-1.814	-1.801	-1.788	-1.771	-1.755	-1.736	-1.718	-1.696	-1.676	-1.655	-1.632	-1.609	-1.585	-1.561	-1.536	-1.512	-1.486	-1.461	-1.436	-1.410	-1.386	-1.361	-1.336	-1.312	-1.290	-1.268	-1.245	-1.224	-1.202	-1.182	-1.165	-1.146	-1.130	-1.115	-1.101	-1.088	-1.076	-1.065	-1.056	-1.048	-1.040	-1.035	-1.030	-1.025	-1.024	-1.022	-1.021	-1.022	-1.024	-1.025	-1.028	-1.031	-1.035	-1.040	-1.045	-1.050	-1.056	-1.061	-1.068	-1.074	-1.080	-1.085	-1.091	-1.098	-1.102	-1.106	-1.111	-1.114	-1.118	-1.119	-1.120	-1.121	-1.120	-1.120	-1.118	-1.115	-1.110	-1.105	-1.099	-1.092	-1.085	-1.075	-1.065	-1.054	-1.042	-1.030	-1.016	-1.002	-0.986	-0.971	-0.955	-0.938	-0.920	-0.901	-0.884	-0.865	-0.846	-0.829	-0.810	-0.790	-0.772	-0.755	-0.736	-0.718	-0.700	-0.681	-0.666	-0.649	-0.631	-0.616	-0.601	-0.586	-0.572	-0.560	-0.548	-0.535	-0.524	-0.515	-0.505	-0.498	-0.489	-0.481	-0.475	-0.469	-0.462	-0.459	-0.455	-0.451	-0.449	-0.445	-0.442	-0.440	-0.439	-0.436	-0.434	-0.434	-0.432	-0.431	-0.429	-0.428	-0.426	-0.425	-0.421	-0.419	-0.416	-0.412	-0.410	-0.404	-0.400	-0.394	-0.388	-0.380	-0.374	-0.365	-0.356	-0.346	-0.336	-0.326	-0.315	-0.302	-0.290	-0.276	-0.264	-0.249	-0.232	-0.218	-0.201	-0.185	-0.168	-0.149	-0.131	-0.114	-0.096	-0.076	-0.058	-0.039	-0.020	0.000	0.019	0.038	0.056	0.076	0.095	0.112	0.131	0.150	0.168	0.184	0.200	0.218	0.234	0.249	0.262	0.278	0.291	0.304	0.316	0.328	0.339	0.349	0.359	0.366	0.375	0.381	0.389	0.395	0.399	0.404	0.406	0.409	0.411	0.412	0.414	0.412	0.411	0.410	0.406	0.402	0.398	0.391	0.385	0.378	0.370	0.361	0.351	0.341	0.331	0.320	0.308	0.295	0.280	0.266	0.251	0.235	0.220	0.202	0.185	0.168	0.149	0.131	0.111	0.092	0.072	0.052	0.032	0.012	-0.009	-0.029	-0.049	-0.070	-0.091	-0.111	-0.132	-0.152	-0.172	-0.194	-0.212	-0.231	-0.250	-0.269	-0.286	-0.302	-0.320	-0.336	-0.350	-0.365	-0.379	-0.391	-0.402	-0.414	-0.424	-0.432	-0.439	-0.446	-0.451	-0.456	-0.459	-0.461	-0.462	-0.461	-0.460	-0.458	-0.455	-0.450	-0.444	-0.436	-0.429	-0.419	-0.408	-0.396	-0.384	-0.371	-0.355	-0.341	-0.324	-0.308	-0.289	-0.270	-0.250	-0.230	-0.209	-0.185	-0.164	-0.140	-0.115	-0.092	-0.068	-0.041	-0.016	0.009	0.034	0.060	0.086	0.112	0.138	0.164	0.189	0.215	0.240	0.265	0.290	0.314	0.338	0.361	0.384	0.405	0.428	0.448	0.469	0.489	0.507	0.525	0.542	0.559	0.575	0.591	0.605	0.618	0.630	0.641	0.652	0.662	0.671	0.679	0.686	0.691	0.698	0.701	0.706	0.709	0.711	0.711	0.712	0.712	0.711	0.711	0.708	0.706	0.702	0.699	0.696	0.691	0.688	0.681	0.676	0.670	0.665	0.659	0.652	0.648	0.640	0.635	0.629	0.622	0.616	0.611	0.606	0.601	0.595	0.590	0.586	0.581	0.576	0.574	0.570	0.568	0.565	0.562	0.560	0.559	0.558	0.558	0.556	0.556	0.556	0.556	0.558	0.560	0.561	0.561	0.564	0.565	0.568	0.570	0.572	0.574	0.576	0.580	0.581	0.584	0.586	0.588	0.589	0.590	0.591	0.592	0.591	0.592	0.591	0.590	0.589	0.586	0.582	0.579	0.576	0.571	0.566	0.559	0.552	0.545	0.536	0.528	0.518	0.507	0.495	0.485	0.471	0.459	0.445	0.429	0.414	0.399	0.381	0.364	0.346	0.328	0.310	0.291	0.271	0.250	0.231	0.210	0.189	0.169	0.148	0.126	0.106	0.085	0.064	0.044	0.024	0.004	-0.016	-0.035	-0.054	-0.071	-0.089	-0.105	-0.120	-0.136	-0.151	-0.164	-0.176	-0.189	-0.199	-0.209	-0.216	-0.224	-0.230	-0.236	-0.240	-0.242	-0.245	-0.244	-0.244	-0.242	-0.239	-0.235	-0.228	-0.222	-0.214	-0.205	-0.195	-0.184	-0.172	-0.159	-0.145	-0.130	-0.115	-0.099	-0.081	-0.062	-0.045	-0.026	-0.006	0.014	0.034	0.055	0.076	0.096	0.119	0.141	0.161	0.182	0.205	0.226	0.246	0.268	0.288	0.309	0.328	0.346	0.365	0.382	0.400	0.418	0.434	0.448	0.462	0.476	0.490	0.501	0.511	0.522	0.532	0.540	0.548	0.555	0.561	0.566	0.570	0.572	0.575	0.576	0.576	0.576	0.574	0.571	0.569	0.565	0.560	0.555	0.549	0.542	0.535	0.528	0.519	0.509	0.500	0.490	0.480	0.470	0.460	0.448	0.439	0.426	0.415	0.404	0.392	0.381	0.370	0.359	0.348	0.336	0.325	0.314	0.304	0.292	0.282	0.272	0.264	0.256	0.246	0.238	0.230	0.222	0.216	0.209	0.202	0.196	0.192	0.188	0.182	0.179	0.176	0.174	0.171	0.170	0.169	0.169	0.169	0.169	0.170	0.172	0.174	0.176	0.180	0.184	0.188	0.191	0.198	0.204	0.210	0.218	0.224	0.231	0.240	0.249	0.259	0.268	0.279	0.290	0.300	0.312	0.325	0.338	0.351	0.365	0.380	0.394	0.409	0.424	0.439	0.456	0.472	0.489	0.505	0.524	0.540	0.558	0.575	0.592	0.611	0.629	0.646	0.664	0.682	0.700	0.719	0.736	0.752	0.770	0.788	0.804	0.820	0.836	0.850	0.866	0.880	0.894	0.909	0.920	0.932	0.945	0.955	0.966	0.975	0.985	0.992	1.001	1.006	1.012	1.018	1.022	1.025	1.029	1.031	1.032	1.032	1.034	1.034	1.031	1.030	1.028	1.025	1.021	1.016	1.011	1.006	1.000	0.995	0.989	0.981	0.974	0.966	0.958	0.950	0.941	0.932	0.925	0.915	0.908	0.898	0.889	0.879	0.870	0.861	0.851	0.841	0.832	0.822	0.814	0.804	0.795	0.785	0.775	0.766	0.756	0.746	0.736	0.726	0.716	0.706	0.696	0.685	0.675	0.664	0.652	0.641	0.629	0.616	0.604	0.590	0.576	0.564	0.549	0.534	0.520	0.505	0.489	0.472	0.455	0.438	0.420	0.402	0.384	0.365	0.346	0.326	0.306	0.288	0.268	0.246	0.226	0.205	0.184	0.162	0.142	0.121	0.100	0.080	0.060	0.039	0.018	-0.002	-0.022	-0.042	-0.064	-0.082	-0.101	-0.121	-0.140	-0.158	-0.175	-0.191	-0.209	-0.225	-0.241	-0.256	-0.271	-0.286	-0.299	-0.311	-0.324	-0.336	-0.348	-0.359	-0.369	-0.380	-0.389	-0.398	-0.406	-0.416	-0.424	-0.431	-0.439	-0.445	-0.451	-0.458	-0.462	-0.469	-0.474	-0.480	-0.485	-0.491	-0.495	-0.500	-0.505	-0.511	-0.516	-0.520	-0.526	-0.531	-0.538	-0.541	-0.548	-0.554	-0.560	-0.566	-0.572	-0.580	-0.586	-0.594	-0.601	-0.610	-0.618	-0.626	-0.636	-0.646	-0.655	-0.666	-0.676	-0.688	-0.699	-0.710	-0.724	-0.736	-0.749	-0.762	-0.778	-0.791	-0.806	-0.821	-0.838	-0.854	-0.870	-0.888	-0.905	-0.924	-0.942	-0.961	-0.980	-0.999	-1.019	-1.040	-1.061	-1.081	-1.101	-1.122	-1.144	-1.165	-1.188	-1.210	-1.231	-1.254	-1.276	-1.299	-1.321	-1.344	-1.366	-1.388	-1.410	-1.430	-1.451	-1.472	-1.494	-1.514	-1.534	-1.552	-1.570	-1.589	-1.608	-1.624	-1.639	-1.655	-1.669	-1.682	-1.696	-1.708	-1.720	-1.730	-1.739	-1.746	-1.754	-1.761	-1.766	-1.770	-1.774	-1.776	-1.778	-1.778	-1.779	-1.776	-1.774	-1.771	-1.768	-1.762	-1.758	-1.751	-1.742	-1.735	-1.728	-1.716	-1.708	-1.696	-1.685	-1.674	-1.661	-1.649	-1.636	-1.624	-1.611	-1.598	-1.586	-1.572	-1.560	-1.546	-1.534	-1.521	-1.510	-1.496	-1.484	-1.472	-1.461	-1.450	-1.440	-1.429	-1.419	-1.408	-1.399	-1.389	-1.380	-1.372	-1.365	-1.356	-1.349	-1.342	-1.335	-1.329	-1.324	-1.319	-1.312	-1.308	-1.302	-1.298	-1.291	-1.288	-1.282	-1.278	-1.274	-1.268	-1.264	-1.259	-1.254	-1.250	-1.244	-1.239	-1.234	-1.226	-1.220	-1.215	-1.208	-1.200	-1.191	-1.184	-1.174	-1.164	-1.154	-1.145	-1.132	-1.121	-1.109	-1.096	-1.082	-1.069	-1.054	-1.038	-1.021	-1.004	-0.986	-0.969	-0.949	-0.930	-0.910	-0.889	-0.868	-0.845	-0.822	-0.800	-0.776	-0.752	-0.728	-0.701	-0.676	-0.650	-0.622	-0.595	-0.568	-0.540	-0.511	-0.482	-0.454	-0.425	-0.395	-0.365	-0.335	-0.305	-0.275	-0.245	-0.215	-0.185	-0.154	-0.125	-0.095	-0.065	-0.036	-0.006	0.021	0.050	0.078	0.106	0.132	0.159	0.185	0.211	0.236	0.260	0.284	0.306	0.328	0.349	0.369	0.388	0.406	0.424	0.440	0.456	0.471	0.484	0.498	0.510	0.520	0.530	0.539	0.548	0.554	0.560	0.565	0.570	0.572	0.576	0.578	0.578	0.578	0.578	0.576	0.574	0.571	0.569	0.564	0.560	0.556	0.550	0.545	0.538	0.532	0.526	0.518	0.511	0.504	0.496	0.488	0.479	0.471	0.462	0.455	0.448	0.439	0.430	0.422	0.415	0.406	0.399	0.391	0.384	0.378	0.370	100.000	5.000	2.000	1.000	2.000	0.000	0.000	0.000	0.000	0.000	0.000	0.000	0.000	0.000	0.000	0.000	0.000	0.000	-1.218	-1.209	-1.201	-1.191	-1.181	-1.171	-1.159	-1.148	-1.135	-1.121	-1.108	-1.094	-1.080	-1.065	-1.049	-1.032	-1.016	-0.999	-0.982	-0.964	-0.946	-0.929	-0.910	-0.892	-0.874	-0.855	-0.836	-0.819	-0.800	-0.782	-0.764	-0.746	-0.730	-0.712	-0.695	-0.679	-0.661	-0.646	-0.631	-0.616	-0.604	-0.591	-0.578	-0.565	-0.554	-0.544	-0.534	-0.524	-0.516	-0.507	-0.500	-0.494	-0.488	-0.482	-0.478	-0.474	-0.470	-0.468	-0.466	-0.464	-0.464	-0.464	-0.462	-0.465	-0.465	-0.466	-0.469	-0.472	-0.475	-0.478	-0.482	-0.485	-0.489	-0.492	-0.498	-0.502	-0.505	-0.510	-0.514	-0.518	-0.522	-0.526	-0.530	-0.534	-0.538	-0.539	-0.542	-0.545	-0.546	-0.549	-0.550	-0.551	-0.551	-0.551	-0.551	-0.551	-0.549	-0.549	-0.546	-0.542	-0.540	-0.536	-0.531	-0.526	-0.520	-0.514	-0.509	-0.500	-0.492	-0.485	-0.476	-0.466	-0.458	-0.446	-0.435	-0.425	-0.415	-0.402	-0.391	-0.378	-0.366	-0.352	-0.339	-0.326	-0.312	-0.299	-0.284	-0.271	-0.256	-0.242	-0.228	-0.215	-0.201	-0.189	-0.175	-0.162	-0.150	-0.138	-0.125	-0.114	-0.101	-0.091	-0.080	-0.071	-0.062	-0.055	-0.048	-0.040	-0.034	-0.028	-0.024	-0.020	-0.018	-0.014	-0.014	-0.014	-0.014	-0.015	-0.018	-0.021	-0.026	-0.032	-0.039	-0.046	-0.055	-0.064	-0.075	-0.088	-0.100	-0.114	-0.128	-0.144	-0.161	-0.179	-0.198	-0.218	-0.239	-0.261	-0.282	-0.306	-0.331	-0.358	-0.384	-0.410	-0.438	-0.465	-0.494	-0.522	-0.552	-0.584	-0.614	-0.646	-0.678	-0.709	-0.741	-0.774	-0.806	-0.839	-0.872	-0.905	-0.938	-0.970	-1.000	-1.032	-1.064	-1.094	-1.124	-1.152	-1.181	-1.209	-1.236	-1.261	-1.286	-1.310	-1.334	-1.354	-1.374	-1.394	-1.411	-1.429	-1.444	-1.458	-1.469	-1.480	-1.490	-1.496	-1.504	-1.508	-1.511	-1.512	-1.514	-1.511	-1.510	-1.506	-1.500	-1.494	-1.485	-1.478	-1.466	-1.456	-1.444	-1.430	-1.416	-1.402	-1.386	-1.370	-1.354	-1.338	-1.320	-1.302	-1.286	-1.268	-1.249	-1.231	-1.214	-1.196	-1.179	-1.161	-1.144	-1.128	-1.111	-1.095	-1.079	-1.065	-1.051	-1.038	-1.025	-1.012	-1.002	-0.991	-0.982	-0.972	-0.965	-0.956	-0.949	-0.942	-0.938	-0.932	-0.928	-0.924	-0.920	-0.918	-0.914	-0.912	-0.910	-0.909	-0.909	-0.908	-0.908	-0.908	-0.906	-0.908	-0.908	-0.908	-0.908	-0.909	-0.909	-0.909	-0.910	-0.910	-0.911	-0.911	-0.912	-0.912	-0.914	-0.914	-0.915	-0.915	-0.915	-0.916	-0.916	-0.918	-0.918	-0.918	-0.919	-0.919	-0.920	-0.921	-0.922	-0.922	-0.924	-0.925	-0.928	-0.930	-0.932	-0.936	-0.939	-0.941	-0.946	-0.950	-0.954	-0.958	-0.962	-0.966	-0.972	-0.976	-0.982	-0.989	-0.994	-1.001	-1.008	-1.014	-1.021	-1.029	-1.036	-1.042	-1.051	-1.060	-1.068	-1.075	-1.084	-1.094	-1.104	-1.112	-1.122	-1.132	-1.141	-1.151	-1.161	-1.172	-1.182	-1.192	-1.204	-1.215	-1.226	-1.236	-1.248	-1.260	-1.270	-1.282	-1.295	-1.308	-1.320	-1.332	-1.346	-1.359	-1.372	-1.386	-1.400	-1.416	-1.430	-1.445	-1.460	-1.476	-1.491	-1.508	-1.524	-1.540	-1.558	-1.575	-1.592	-1.610	-1.628	-1.646	-1.665	-1.684	-1.702	-1.721	-1.740	-1.759	-1.778	-1.798	-1.816	-1.836	-1.855	-1.874	-1.894	-1.912	-1.931	-1.949	-1.966	-1.984	-2.002	-2.020	-2.035	-2.052	-2.068	-2.084	-2.098	-2.111	-2.125	-2.138	-2.149	-2.160	-2.170	-2.180	-2.189	-2.198	-2.205	-2.211	-2.218	-2.222	-2.226	-2.230	-2.232	-2.235	-2.235	-2.236	-2.236	-2.235	-2.234	-2.230	-2.228	-2.224	-2.220	-2.214	-2.210	-2.204	-2.196	-2.190	-2.182	-2.175	-2.166	-2.158	-2.150	-2.142	-2.132	-2.125	-2.116	-2.108	-2.100	-2.091	-2.084	-2.075	-2.066	-2.059	-2.050	-2.041	-2.035	-2.027	-2.019	-2.013	-2.006	-1.999	-1.992	-1.986	-1.980	-1.974	-1.968	-1.962	-1.956	-1.951	-1.945	-1.940	-1.935	-1.928	-1.922	-1.916	-1.911	-1.904	-1.898	-1.891	-1.884	-1.878	-1.869	-1.861	-1.851	-1.842	-1.834	-1.822	-1.812	-1.802	-1.791	-1.779	-1.766	-1.754	-1.740	-1.726	-1.711	-1.698	-1.681	-1.666	-1.650	-1.634	-1.616	-1.599	-1.581	-1.562	-1.545	-1.525	-1.506	-1.488	-1.468	-1.449	-1.429	-1.409	-1.389	-1.369	-1.349	-1.326	-1.306	-1.286	-1.268	-1.248	-1.228	-1.208	-1.188	-1.169	-1.149	-1.130	-1.110	-1.091	-1.072	-1.054	-1.035	-1.018	-0.999	-0.981	-0.962	-0.944	-0.928	-0.910	-0.892	-0.875	-0.858	-0.840	-0.822	-0.805	-0.788	-0.772	-0.755	-0.739	-0.722	-0.706	-0.690	-0.674	-0.659	-0.642	-0.626	-0.611	-0.596	-0.581	-0.566	-0.551	-0.536	-0.524	-0.509	-0.496	-0.482	-0.471	-0.459	-0.446	-0.435	-0.424	-0.414	-0.405	-0.395	-0.385	-0.376	-0.369	-0.361	-0.354	-0.348	-0.341	-0.335	-0.330	-0.325	-0.320	-0.315	-0.311	-0.308	-0.304	-0.301	-0.298	-0.295	-0.291	-0.289	-0.285	-0.281	-0.279	-0.274	-0.270	-0.266	-0.261	-0.255	-0.249	-0.244	-0.236	-0.229	-0.221	-0.212	-0.202	-0.194	-0.182	-0.170	-0.158	-0.145	-0.129	-0.114	-0.099	-0.081	-0.062	-0.045	-0.026	-0.005	0.016	0.036	0.056	0.080	0.102	0.126	0.149	0.174	0.196	0.221	0.245	0.270	0.294	0.318	0.342	0.366	0.389	0.412	0.434	0.456	0.476	0.496	0.516	0.536	0.554	0.571	0.589	0.604	0.618	0.631	0.642	0.654	0.662	0.671	0.679	0.685	0.690	0.692	0.696	0.699	0.698	0.699	0.696	0.694	0.690	0.685	0.680	0.672	0.665	0.656	0.648	0.638	0.628	0.616	0.605	0.591	0.579	0.566	0.552	0.538	0.525	0.510	0.496	0.481	0.466	0.452	0.438	0.422	0.409	0.395	0.382	0.369	0.356	0.344	0.331	0.320	0.308	0.298	0.288	0.279	0.269	0.261	0.254	0.246	0.241	0.236	0.231	0.228	0.225	0.222	0.222	0.222	0.224	0.225	0.228	0.231	0.235	0.240	0.245	0.252	0.259	0.268	0.276	0.286	0.296	0.305	0.316	0.328	0.340	0.352	0.366	0.380	0.395	0.408	0.422	0.439	0.452	0.466	0.482	0.496	0.511	0.525	0.540	0.554	0.566	0.581	0.594	0.606	0.618	0.630	0.640	0.650	0.659	0.666	0.674	0.681	0.686	0.691	0.696	0.699	0.700	0.701	0.700	0.699	0.698	0.694	0.689	0.684	0.676	0.669	0.660	0.650	0.639	0.626	0.612	0.599	0.584	0.568	0.550	0.531	0.512	0.492	0.471	0.450	0.426	0.404	0.379	0.354	0.329	0.304	0.276	0.250	0.222	0.195	0.166	0.139	0.110	0.081	0.052	0.024	-0.005	-0.035	-0.064	-0.092	-0.121	-0.151	-0.179	-0.208	-0.235	-0.264	-0.291	-0.318	-0.344	-0.370	-0.396	-0.420	-0.445	-0.469	-0.490	-0.514	-0.535	-0.555	-0.576	-0.595	-0.614	-0.631	-0.648	-0.664	-0.680	-0.695	-0.709	-0.724	-0.736	-0.748	-0.760	-0.770	-0.779	-0.789	-0.798	-0.805	-0.812	-0.819	-0.825	-0.831	-0.835	-0.840	-0.844	-0.849	-0.852	-0.855	-0.859	-0.861	-0.864	-0.866	-0.869	-0.871	-0.874	-0.876	-0.879	-0.882	-0.884	-0.888	-0.889	-0.892	-0.895	-0.898	-0.900	-0.904	-0.906	-0.909	-0.912	-0.916	-0.919	-0.922	-0.926	-0.930	-0.935	-0.940	-0.944	-0.949	-0.954	-0.959	-0.964	-0.970	-0.975	-0.980	-0.988	-0.994	-1.000	-1.008	-1.014	-1.021	-1.029	-1.038	-1.045	-1.055	-1.064	-1.072	-1.082	-1.092	-1.102	-1.115	-1.125	-1.138	-1.149	-1.161	-1.174	-1.188	-1.201	-1.216	-1.232	-1.248	-1.262	-1.280	-1.296	-1.315	-1.334	-1.351	-1.370	-1.389	-1.408	-1.428	-1.446	-1.468	-1.486	-1.506	-1.526	-1.546	-1.566	-1.585	-1.604	-1.622	-1.642	-1.661	-1.679	-1.696	-1.712	-1.729	-1.744	-1.759	-1.772	-1.785	-1.798	-1.808	-1.819	-1.826	-1.835	-1.841	-1.848	-1.851	-1.855	-1.858	-1.859	-1.859	-1.858	-1.855	-1.854	-1.850	-1.844	-1.839	-1.831	-1.825	-1.818	-1.810	-1.801	-1.792	-1.784	-1.774	-1.762	-1.752	-1.742	-1.731	-1.720	-1.710	-1.700	-1.689	-1.680	-1.670	-1.660	-1.652	-1.642	-1.635	-1.628	-1.621	-1.615	-1.609	-1.604	-1.601	-1.596	-1.594	-1.591	-1.590	-1.589	-1.589	-1.588	-1.588	-1.588	-1.589	-1.591	-1.591	-1.592	-1.595	-1.596	-1.598	-1.599	-1.600	-1.601	-1.601	-1.601	-1.602	-1.601	-1.600	-1.599	-1.596	-1.592	-1.589	-1.584	-1.579	-1.571	-1.564	-1.555	-1.546	-1.535	-1.524	-1.511	-1.498	-1.481	-1.466	-1.449	-1.431	-1.411	-1.390	-1.370	-1.348	-1.324	-1.301	-1.278	-1.252	-1.228	-1.201	-1.176	-1.149	-1.122	-1.096	-1.069	-1.041	-1.014	-0.988	-0.961	-0.934	-0.908	-0.881	-0.856	-0.831	-0.808	-0.784	-0.760	-0.736	-0.716	-0.695	-0.674	-0.655	-0.635	-0.618	-0.601	-0.586	-0.570	-0.556	-0.544	-0.530	-0.519	-0.509	-0.498	-0.489	-0.481	-0.472	-0.465	-0.459	-0.454	-0.448	-0.442	-0.438	-0.434	-0.430	-0.426	-0.422	-0.420	-0.416	-0.412	-0.409	-0.406	-0.402	-0.398	-0.394	-0.390	-0.385	-0.380	-0.375	-0.370	-0.362	-0.356	-0.349	-0.341	-0.332	-0.324	-0.314	-0.304	-0.294	-0.284	-0.271	-0.259	-0.248	-0.232	-0.220	-0.205	-0.190	-0.176	-0.161	-0.144	-0.129	-0.112	-0.096	-0.079	-0.062	-0.045	-0.029	-0.011	0.008	0.024	0.042	0.059	0.076	0.094	0.110	0.128	0.144	0.161	0.176	0.192	0.209	0.224	0.238	0.251	0.265	0.279	0.292	0.304	0.315	0.325	0.336	0.346	0.354	0.364	0.371	0.376	0.382	0.388	0.392	0.395	0.396	0.399	0.400	0.399	0.398	0.395	0.391	0.388	0.381	0.374	0.366	0.356	0.346	0.336	0.324	0.310	0.296	0.280	0.265	0.246	0.228	0.209	0.188	0.166	0.144	0.120	0.095	0.071	0.045	0.019	-0.009	-0.035	-0.064	-0.091	-0.120	-0.150	-0.179	-0.208	-0.238	-0.266	-0.295	-0.324	-0.352	-0.381	-0.409	-0.435	-0.462	-0.488	-0.512	-0.536	-0.561	-0.582	-0.602	-0.624	-0.642	-0.659	-0.675	-0.689	-0.702	-0.714	-0.724	-0.732	-0.739	-0.745	-0.748	-0.750	-0.750	-0.749	-0.745	-0.740	-0.735	-0.728	-0.718	-0.706	-0.694	-0.680	-0.665	-0.648	-0.630	-0.611	-0.590	-0.569	-0.546	-0.522	-0.498	-0.472	-0.446	-0.420	-0.392	-0.365	-0.336	-0.306	-0.278	-0.246	-0.216	-0.186	-0.155	-0.125	-0.094	-0.064	-0.032	-0.002	0.028	0.056	0.086	0.115	0.144	0.170	0.199	0.225	0.250	0.276	0.301	0.325	0.348	0.370	0.391	0.412	0.431	0.450	0.466	0.484	0.500	0.515	0.529	0.541	0.552	0.564	0.574	0.582	0.591	0.599	0.604	0.609	0.612	0.615	0.618	0.618	0.618	0.616	0.614	0.611	0.609	0.604	0.599	0.592	0.585	0.578	0.570	0.561	0.551	0.541	0.531	0.520	0.507	0.496	0.482	0.471	0.458	0.444	0.430	0.418	0.402	0.389	0.376	0.362	0.349	0.335	0.322	0.309	0.298	0.285	0.274	0.261	0.251	0.240	0.231	0.221	0.212	0.206	0.199	0.192	0.186	0.181	0.176	0.174	0.170	0.169	0.166	0.166	0.166	0.166	0.169	0.171	0.174	0.176	0.181	0.186	0.191	0.198	0.202	0.210	0.218	0.225	0.231	0.239	0.248	0.256	0.264	0.272	0.280	0.289	0.296	0.305	0.312	0.320	0.328	0.334	0.339	0.345	0.350	0.355	0.358	0.361	0.365	0.366	0.368	0.368	0.368	0.368	0.365	0.362	0.360	0.356	0.351	0.346	0.340	0.334	0.326	0.319	0.310	0.301	0.290	0.280	0.268	0.258	0.245	0.232	0.221	0.209	0.196	0.182	0.170	0.156	0.144	0.132	0.119	0.106	0.094	0.082	0.071	0.061	0.051	0.042	0.034	0.025	0.019	0.012	0.008	0.001	-0.002	-0.004	-0.006	-0.006	-0.008	-0.006	-0.004	0.000	0.006	0.010	0.018	0.025	0.034	0.044	0.054	0.066	0.080	0.092	0.108	0.124	0.141	0.158	0.176	0.195	0.215	0.234	0.255	0.276	0.298	0.320	0.342	0.364	0.386	0.409	0.431	0.455	0.478	0.500	0.521	0.545	0.566	0.586	0.608	0.629	0.648	0.666	0.686	0.704	0.720	0.738	0.752	0.768	0.780	0.794	0.805	0.816	0.826	0.835	0.842	0.850	0.856	0.861	0.866	0.869	0.871	0.872	0.874	0.872	0.871	0.869	0.865	0.862	0.858	0.851	0.846	0.839	0.831	0.824	0.815	0.805	0.796	0.786	0.776	0.766	0.756	0.745	0.734	0.722	0.710	0.700	0.689	0.678	0.665	0.654	0.644	0.632	0.621	0.611	0.600	0.590	0.580	0.571	0.561	0.551	0.542	0.535	0.526	0.518	0.511	0.504	0.496	0.491	0.484	0.479	0.475	0.469	0.465	0.461	0.458	0.455	0.451	0.449	0.448	0.446	0.445	0.444	0.444	0.444	0.445	0.445	0.446	0.449	0.450	0.452	0.456	0.459	0.462	0.466	0.471	0.476	0.481	0.486	0.492	0.499	0.505	0.512	0.519	0.528	0.535	0.542	0.551	0.560	0.569	0.578	0.589	0.598	0.606	0.616	0.625	0.636	0.645	0.655	0.665	0.674	0.684	0.694	0.702	0.712	0.721	0.730	0.738	0.746	0.754	0.762	0.769	0.775	0.781	0.788	0.792	0.798	0.802	0.806	0.810	0.811	0.815	0.816	0.818	0.816	0.818	0.816	0.815	0.814	0.810	0.808	0.804	0.800	0.796	0.790	0.785	0.779	0.772	0.765	0.758	0.750	0.741	0.734	0.724	0.714	0.705	0.695	0.684	0.674	0.662	0.652	0.641	0.630	0.619	0.608	0.595	0.584	0.572	0.562	0.550	0.539	0.528	0.516	0.506	0.496	0.484	0.474	0.464	0.454	0.442	0.431	0.420	0.410	0.400	0.389	0.379	0.369	0.359	0.348	0.339	0.328	0.318	0.308	0.296	0.286	0.275	0.265	0.254	0.242	0.231	0.219	0.206	0.195	0.182	0.170	0.158	0.144	0.129	0.115	0.100	0.085	0.069	0.052	0.036	0.019	0.001	-0.015	-0.032	-0.051	-0.070	-0.090	-0.110	-0.130	-0.150	-0.171	-0.192	-0.214	-0.236	-0.258	-0.281	-0.305	-0.328	-0.352	-0.376	-0.401	-0.426	-0.450	-0.475	-0.501	-0.526	-0.552	-0.579	-0.605	-0.630	-0.656	-0.681	-0.709	-0.734	-0.760	-0.786	-0.811	-0.838	-0.862	-0.888	-0.911	-0.936	-0.960	-0.985	-1.008	-1.031	-1.055	-1.078	-1.100	-1.121	-1.144	-1.164	-1.184	-1.205	-1.224	-1.244	-1.261	-1.279	-1.296	-1.312	-1.329	-1.344	-1.358	-1.372	-1.385	-1.398	-1.409	-1.421	-1.431	-1.441	-1.451	-1.461	-1.469	-1.476	-1.484	-1.490	-1.496	-1.502	-1.506	-1.511	-1.515	-1.519	-1.522	-1.526	-1.528	-1.531	-1.534	-1.535	-1.536	-1.538	-1.539	-1.540	-1.541	-1.541	-1.544	-1.544	-1.545	-1.546	-1.549	-1.550	-1.554	-1.556	-1.558	-1.561	-1.565	-1.569	-1.572	-1.578	-1.581	-1.586	-1.591	-1.599	-1.604	-1.612	-1.619	-1.626	-1.635	-1.642	-1.651	-1.661	-1.670	-1.680	-1.690	-1.700	-1.710	-1.721	-1.731	-1.742	-1.752	-1.764	-1.774	-1.784	-1.794	-1.804	-1.814	-1.822	-1.832	-1.840	-1.849	-1.858	-1.864	-1.870	-1.878	-1.882	-1.886	-1.891	-1.895	-1.896	-1.899	-1.901	-1.900	-1.901	-1.899	-1.898	-1.895	-1.891	-1.888	-1.882	-1.878	-1.871	-1.865	-1.858	-1.850	-1.841	-1.832	-1.822	-1.812	-1.801	-1.790	-1.779	-1.768	-1.755	-1.742	-1.730	-1.719	-1.708	-1.695	-1.682	-1.671	-1.659	-1.646	-1.635	-1.622	-1.612	-1.600	-1.589	-1.578	-1.566	-1.556	-1.545	-1.535	-1.524	-1.515	-1.504	-1.495	-1.485	-1.476	-1.466	-1.458	-1.448	-1.439	-1.430	-1.421	-1.412	-1.404	-1.395	-1.385	-1.376	-1.368	-1.358	-1.348	-1.336	-1.326	-1.316	-1.305	-1.292	-1.281	-1.270	-1.256	-1.242	-1.230	-1.215	-1.201	-1.185	-1.170	-1.154	-1.138	-1.119	-1.102	-1.082	-1.064	-1.045	-1.024	-1.004	-0.982	-0.961	-0.939	-0.915	-0.891	-0.869	-0.844	-0.820	-0.794	-0.769	-0.744	-0.716	-0.690	-0.662	-0.636	-0.609	-0.580	-0.552	-0.525	-0.496	-0.468	-0.439	-0.410	-0.381	-0.352	-0.324	-0.294	-0.265	-0.238	-0.208	-0.179	-0.150	-0.122	-0.094	-0.066	-0.039	-0.011	0.014	0.041	0.068	0.092	0.118	0.142	0.168	0.190	0.212	0.234	0.256	0.276	0.296	0.316	0.334	0.351	0.369	0.385	0.400	0.412	0.426	0.439	0.450	0.459	0.468	0.478	0.484	0.490	0.495	0.500	0.502	0.505	0.507	0.509	0.507	0.506	0.504	0.500	0.496	0.491	0.486	0.480	0.474	0.468	0.459	0.450	0.441	0.432	0.422	0.414	0.402	0.392	0.381	0.371	0.361	0.350	0.339	0.328	0.316	0.306	0.296	0.285	0.275	0.265	0.255	0.246	0.236	0.228	0.220	0.211	0.204	0.196	0.190	0.182	0.178	0.171	0.166	0.161	0.159	0.155	0.151	0.149	0.148	0.145	0.145	0.144	0.145	0.145	0.146	0.148	0.150	0.151	0.154	0.159	0.161	0.166	0.171	0.178	0.182	0.189	0.195	0.202	0.210	0.218	0.226	0.235	0.244	0.252	0.262	0.274	0.284	0.294	0.305	0.315	0.328	0.339	0.350	0.362	0.374	0.386	0.399	0.411	0.424	0.436	0.448	0.459	0.472	0.484	0.495	0.505	0.518	0.528	0.538	0.548	0.558	0.566	0.575	0.585	0.591	0.598	0.604	0.610	0.615	0.620	0.624	0.628	0.630	0.632	0.634	0.635	0.635	0.635	0.635	0.634	0.631	0.629	0.624	0.621	0.618	0.612	0.608	0.601	0.596	0.589	0.581	0.575	0.568	0.560	0.552	0.544	0.536	0.528	0.519	0.511	0.501	0.492	0.484	0.475	0.466	0.458	0.449	0.440	0.431	0.422	0.415	0.406	0.398	0.389	0.381	0.374	0.368	0.360	0.352	0.346	0.339	0.332	0.326	0.320	0.314	0.308	0.302	0.298	0.292	0.288	0.284	0.280	0.276	0.272	0.269	0.266	0.262	0.262	0.260	0.259	0.259	0.258	0.258	0.258	0.258	0.259	0.261	0.262	0.266	0.269	0.274	0.279	0.284	0.290	0.296	0.304	0.311	0.320	0.329	0.338	0.348	0.359	0.370	0.381	0.392	0.406	0.421	0.435	0.450	0.465	0.479	0.494	0.511	0.526	0.544	0.560	0.578	0.594	0.611	0.628	0.645	0.662	0.679	0.695	0.711	0.728	0.742	0.759	0.772	0.788	0.801	0.814	0.826	0.838	0.849	0.860	0.869	0.878	0.885	0.891	0.898	0.902	0.906	0.909	0.911	0.911	0.912	0.912	0.910	0.908	0.904	0.900	0.895	0.888	0.881	0.874	0.865	0.856	0.846	0.835	0.825	0.812	0.800	0.788	0.775	0.761	0.748	0.735	0.721	0.706	0.692	0.679	0.664	0.650	0.638	0.624	0.610	0.599	0.585	0.574	0.562	0.552	0.544	0.535	0.525	0.519	0.509	0.502	0.498	0.492	0.489	0.486	0.484	0.482	0.482	0.481	0.484	0.486	0.490	0.495	0.499	0.505	0.512	0.520	0.529	0.539	0.550	0.561	0.572	0.585	0.599	0.615	0.630	0.645	0.662	0.679	0.698	0.715	0.732	0.751	0.772	0.791	0.812	0.832	0.854	0.875	0.896	0.918	0.939	0.961	0.982	1.005	1.026	1.046	1.068	1.089	1.109	1.130	1.150	1.170	1.189	1.209	1.226	1.244	1.262	1.279	1.295	1.311	1.325	1.340	1.352	1.365	1.378	1.388	1.398	1.406	1.415	1.421	1.429	1.434	1.436	1.440	1.442	1.444	1.442	1.442	1.441	1.439	1.434	1.429	1.424	1.418	1.409	1.400	1.390	1.380	1.369	1.356	1.344	1.330	1.316	1.301	1.286	1.271	1.255	1.238	1.221	1.205	1.186	1.169	1.149	1.130	1.110	1.091	1.072	1.052	1.032	1.014	0.995	0.976	0.956	0.938	0.920	0.900	0.882	0.865	0.848	0.830	0.812	0.796	0.780	0.765	0.749	0.732	0.719	0.704	0.690	0.676	0.661	0.648	0.635	0.621	0.609	0.598	0.584	0.572	0.561	0.550	0.539	0.529	0.516	0.506	0.496	0.486	0.476	0.466	0.455	0.445	0.436	0.426	0.416	0.406	0.398	0.388	0.379	0.370	0.361	0.352	0.344	0.336	0.328	0.320	0.314	0.305	0.298	0.292	0.285	0.280	0.272	0.268	0.264	0.259	0.254	0.250	0.248	0.245	0.241	0.240	0.239	0.238	0.238	0.238	0.238	0.239	0.241	0.242	0.245	0.249	0.252	0.258	0.262	0.268	0.274	0.280	0.286	0.292	0.300	0.308	0.316	0.324	0.332	0.340	0.349	0.359	0.365	0.374	0.381	0.390	0.398	0.405	0.414	0.420	0.428	0.435	0.441	0.448	0.452	0.458	0.464	0.468	0.472	0.475	0.479	0.480	0.482	0.484	0.484	0.484	0.482	0.481	0.480	0.478	0.474	0.469	0.464	0.459	0.452	0.445	0.439	0.431	0.424	0.415	0.405	0.396	0.386	0.376	0.365	0.354	0.344	0.332	0.321	0.309	0.296	0.285	0.272	0.259	0.246	0.232	0.221	0.209	0.194	0.182	0.170	0.156	0.144	0.132	0.119	0.106	0.095	0.082	0.070	0.059	0.048	0.036	0.025	0.014	0.004	-0.008	-0.018	-0.028	-0.039	-0.049	-0.060	-0.069	-0.079	-0.089	-0.099	-0.108	-0.118	-0.126	-0.135	-0.144	-0.152	-0.162	-0.171	-0.180	-0.190	-0.199	-0.208	-0.216	-0.226	-0.235	-0.244	-0.252	-0.261	-0.271	-0.280	-0.290	-0.301	-0.311	-0.321	-0.331	-0.341	-0.352	-0.364	-0.374	-0.384	-0.395	-0.408	-0.419	-0.431	-0.442	-0.455	-0.469	-0.482	-0.495	-0.511	-0.525	-0.540	-0.556	-0.572	-0.589	-0.606	-0.624	-0.642	-0.662	-0.682	-0.704	-0.726	-0.748	-0.771	-0.794	-0.819	-0.845	-0.869	-0.896	-0.924	-0.951	-0.981	-1.010	-1.040	-1.071	-1.102	-1.135	-1.168	-1.201	-1.236	-1.270	-1.306	-1.341	-1.378	-1.415	-1.452	-1.490	-1.528	-1.566	-1.604	-1.642	-1.681	-1.719	-1.758	-1.796	-1.834	-1.872	-1.910	-1.948	-1.984	-2.021	-2.056	-2.092	-2.129	-2.164	-2.196	-2.231	-2.264	-2.296	-2.329	-2.360	-2.390	-2.420	-2.449	-2.478	-2.505	-2.532	-2.558	-2.585	-2.610	-2.632	-2.658	-2.680	-2.701	-2.724	-2.744	-2.764	-2.784	-2.802	-2.821	-2.839	-2.856	-2.874	-2.889	-2.906	-2.922	-2.939	-2.954	-2.970	-2.985	-3.001	-3.016	-3.031	-3.045	-3.060	-3.075	-3.090	-3.105	-3.120	-3.135	-3.152	-3.168	-3.184	-3.200	-3.215	-3.232	-3.250	-3.266	-3.284	-3.300	-3.318	-3.335	-3.354	-3.372	-3.390	-3.410	-3.429	-3.448	-3.466	-3.485	-3.504	-3.524	-3.542	-3.560	-3.580	-3.599	-3.616	-3.635	-3.652	-3.670	-3.688	-3.705	-3.721	-3.739	-3.754	-3.769	-3.785	-3.799	-3.812	-3.825	-3.838	-3.849	-3.860	-3.870	-3.879	-3.888	-3.896	-3.902	-3.909	-3.914	-3.919	-3.922	-3.925	-3.928	-3.929	-3.929	-3.928	-3.926	-3.924	-3.920	-3.916	-3.911	-3.905	-3.899	-3.891	-3.884	-3.874	-3.864	-3.854	-3.844	-3.832	-3.819	-3.806	-3.794	-3.780	-3.766	-3.751	-3.736	-3.720	-3.705	-3.689	-3.672	-3.655	-3.638	-3.621	-3.604	-3.586	-3.568	-3.549	-3.531	-3.514	-3.496	-3.479	-3.461	-3.442	-3.425	-3.406	-3.390	-3.371	-3.354	-3.335	-3.318	-3.300	-3.281	-3.264	-3.248	-3.229	-3.210	-3.194	-3.176	-3.158	-3.139	-3.121	-3.104	-3.085	-3.066	-3.048	-3.031	-3.012	-2.995	-2.976	-2.958	-2.939	-2.920	-2.901	-2.880	-2.861	-2.841	-2.821	-2.800	-2.779	-2.759	-2.736	-2.715	-2.692	-2.670	-2.648	-2.624	-2.600	-2.576	-2.552	-2.528	-2.502	-2.478	-2.451	-2.426	-2.399	-2.372	-2.346	-2.318	-2.290	-2.262	-2.235	-2.205	-2.178	-2.148	-2.119	-2.088	-2.059	-2.029	-1.998	-1.966	-1.936	-1.905	-1.875	-1.844	-1.812	-1.781	-1.750	-1.720	-1.689	-1.658	-1.626	-1.595	-1.564	-1.532	-1.502	-1.471	-1.441	-1.411	-1.382	-1.352	-1.322	-1.292	-1.264	-1.236	-1.208	-1.179	-1.151	-1.124	-1.098	-1.070	-1.044	-1.018	-0.994	-0.969	-0.945	-0.920	-0.896	-0.874	-0.852	-0.830	-0.810	-0.789	-0.770	-0.751	-0.732	-0.716	-0.700	-0.684	-0.669	-0.655	-0.642	-0.631	-0.619	-0.608	-0.600	-0.591	-0.584	-0.576	-0.571	-0.566	-0.564	-0.561	-0.561	-0.562	-0.564	-0.566	-0.570	-0.575	-0.580	-0.588	-0.596	-0.605	-0.615	-0.625	-0.638	-0.650	-0.664	-0.679	-0.694	-0.710	-0.728	-0.744	-0.762	-0.781	-0.800	-0.820	-0.839	-0.859	-0.880	-0.899	-0.919	-0.939	-0.959	-0.979	-0.998	-1.016	-1.035	-1.052	-1.070	-1.086	-1.101	-1.118	-1.130	-1.142	-1.156	-1.168	-1.176	-1.186	-1.194	-1.200	-1.205	-1.210	-1.214	-1.215	-1.216	-1.216	-1.214	-1.211	-1.209	-1.204	-1.198	-1.190	-1.181	-1.172	-1.162	-1.150	-1.139	-1.126	-1.114	-1.100	-1.085	-1.071	-1.055	-1.039	-1.022	-1.008	-0.992	-0.978	-0.961	-0.946	-0.931	-0.916	-0.901	-0.888	-0.874	-0.861	-0.850	-0.838	-0.826	-0.818	-0.809	-0.800	-0.792	-0.788	-0.782	-0.779	-0.775	-0.774	-0.774	-0.774	-0.775	-0.776	-0.781	-0.786	-0.791	-0.800	-0.808	-0.816	-0.828	-0.838	-0.849	-0.861	-0.876	-0.890	-0.905	-0.920	-0.936	-0.954	-0.971	-0.988	-1.006	-1.025	-1.044	-1.062	-1.081	-1.101	-1.120	-1.140	-1.159	-1.179	-1.198	-1.216	-1.234	-1.254	-1.271	-1.289	-1.308	-1.325	-1.341	-1.358	-1.374	-1.389	-1.402	-1.418	-1.431	-1.444	-1.455	-1.468	-1.478	-1.488	-1.496	-1.505	-1.514	-1.519	-1.526	-1.531	-1.535	-1.539	-1.540	-1.544	-1.544	-1.544	-1.544	-1.541	-1.539	-1.535	-1.530	-1.525	-1.519	-1.511	-1.504	-1.495	-1.485	-1.475	-1.464	-1.451	-1.439	-1.425	-1.410	-1.396	-1.381	-1.365	-1.350	-1.332	-1.315	-1.298	-1.279	-1.260	-1.241	-1.222	-1.204	-1.184	-1.164	-1.145	-1.125	-1.105	-1.086	-1.065	-1.046	-1.028	-1.009	-0.990	-0.971	-0.952	-0.935	-0.918	-0.901	-0.885	-0.869	-0.855	-0.840	-0.828	-0.814	-0.801	-0.790	-0.778	-0.768	-0.758	-0.749	-0.740	-0.731	-0.724	-0.718	-0.711	-0.708	-0.702	-0.699	-0.695	-0.692	-0.690	-0.689	-0.686	-0.686	-0.686	-0.686	-0.686	-0.688	-0.688	-0.690	-0.690	-0.691	-0.694	-0.695	-0.696	-0.700	-0.701	-0.702	-0.704	-0.706	-0.708	-0.708	-0.709	-0.710	-0.710	-0.709	-0.710	-0.709	-0.706	-0.705	-0.704	-0.700	-0.698	-0.694	-0.690	-0.685	-0.680	-0.675	-0.668	-0.661	-0.654	-0.646	-0.638	-0.629	-0.620	-0.611	-0.600	-0.589	-0.578	-0.566	-0.554	-0.540	-0.528	-0.515	-0.500	-0.488	-0.474	-0.461	-0.446	-0.432	-0.418	-0.404	-0.389	-0.375	-0.360	-0.346	-0.332	-0.319	-0.304	-0.291	-0.279	-0.264	-0.251	-0.240	-0.229	-0.218	-0.206	-0.196	-0.188	-0.179	-0.169	-0.161	-0.154	-0.149	-0.142	-0.139	-0.134	-0.131	-0.129	-0.126	-0.126	-0.126	-0.126	-0.129	-0.131	-0.134	-0.139	-0.144	-0.150	-0.158	-0.165	-0.175	-0.184	-0.195	-0.206	-0.219	-0.232	-0.246	-0.260	-0.276	-0.292	-0.310	-0.328	-0.346	-0.368	-0.388	-0.409	-0.431	-0.455	-0.479	-0.502	-0.529	-0.554	-0.580	-0.606	-0.634	-0.661	-0.690	-0.719	-0.749	-0.778	-0.808	-0.838	-0.868	-0.899	-0.929	-0.960	-0.991	-1.022	-1.054	-1.084	-1.114	-1.145	-1.174	-1.202	-1.231	-1.260	-1.288	-1.314	-1.340	-1.365	-1.390	-1.412	-1.436	-1.458	-1.478	-1.496	-1.514	-1.530	-1.546	-1.561	-1.574	-1.585	-1.594	-1.601	-1.609	-1.614	-1.618	-1.619	-1.620	-1.619	-1.615	-1.612	-1.606	-1.600	-1.591	-1.582	-1.571	-1.560	-1.546	-1.532	-1.516	-1.500	-1.482	-1.465	-1.446	-1.426	-1.406	-1.388	-1.368	-1.346	-1.325	-1.305	-1.284	-1.262	-1.241	-1.220	-1.200	-1.180	-1.161	-1.141	-1.122	-1.104	-1.088	-1.070	-1.054	-1.039	-1.025	-1.012	-1.000	-0.989	-0.979	-0.969	-0.960	-0.952	-0.946	-0.940	-0.935	-0.930	-0.928	-0.924	-0.922	-0.922	-0.921	-0.920	-0.921	-0.922	-0.925	-0.928	-0.930	-0.934	-0.936	-0.940	-0.944	-0.948	-0.951	-0.956	-0.960	-0.965	-0.970	-0.974	-0.979	-0.982	-0.988	-0.991	-0.996	-1.000	-1.004	-1.008	-1.010	-1.015	-1.019	-1.021	-1.025	-1.028	-1.031	-1.034	-1.036	-1.039	-1.040	-1.044	-1.045	-1.048	-1.050	-1.054	-1.058	-1.060	-1.062	-1.066	-1.070	-1.072	-1.076	-1.080	-1.084	-1.088	-1.092	-1.098	-1.102	-1.108	-1.114	-1.120	-1.126	-1.132	-1.139	-1.146	-1.154	-1.161	-1.171	-1.179	-1.188	-1.198	-1.208	-1.219	-1.229	-1.239	-1.250	-1.262	-1.274	-1.286	-1.299	-1.310	-1.322	-1.335	-1.348	-1.361	-1.375	-1.389	-1.402	-1.415	-1.430	-1.444	-1.459	-1.474	-1.489	-1.504	-1.518	-1.534	-1.549	-1.564	-1.580	-1.594	-1.610	-1.626	-1.641	-1.658	-1.672	-1.689	-1.704	-1.720	-1.736	-1.751	-1.768	-1.784	-1.799	-1.816	-1.831	-1.848	-1.862	-1.880	-1.895	-1.911	-1.926	-1.942	-1.958	-1.974	-1.990	-2.005	-2.020	-2.035	-2.051	-2.065	-2.080	-2.095	-2.109	-2.124	-2.136	-2.151	-2.164	-2.178	-2.189	-2.201	-2.214	-2.225	-2.236	-2.248	-2.256	-2.265	-2.275	-2.285	-2.291	-2.300	-2.306	-2.312	-2.319	-2.324	-2.328	-2.331	-2.336	-2.339	-2.340	-2.342	-2.344	-2.344	-2.342	-2.342	-2.341	-2.339	-2.338	-2.334	-2.330	-2.326	-2.321	-2.316	-2.311	-2.306	-2.301	-2.295	-2.289	-2.282	-2.276	-2.270	-2.262	-2.255	-2.249	-2.241	-2.234	-2.226	-2.219	-2.211	-2.204	-2.196	-2.189	-2.181	-2.172	-2.165	-2.159	-2.150	-2.141	-2.134	-2.126	-2.119	-2.111	-2.102	-2.094	-2.086	-2.078	-2.070	-2.061	-2.051	-2.042	-2.034	-2.025	-2.014	-2.004	-1.992	-1.982	-1.970	-1.959	-1.948	-1.935	-1.922	-1.909	-1.896	-1.881	-1.868	-1.852	-1.838	-1.822	-1.806	-1.790	-1.772	-1.756	-1.739	-1.721	-1.704	-1.686	-1.668	-1.649	-1.630	-1.611	-1.591	-1.574	-1.552	-1.534	-1.514	-1.495	-1.474	-1.455	-1.435	-1.414	-1.394	-1.374	-1.355	-1.336	-1.316	-1.298	-1.279	-1.259	-1.240	-1.221	-1.201	-1.182	-1.164	-1.145	-1.126	-1.108	-1.090	-1.070	-1.052	-1.034	-1.015	-0.996	-0.979	-0.960	-0.941	-0.924	-0.904	-0.885	-0.866	-0.849	-0.831	-0.812	-0.795	-0.778	-0.760	-0.742	-0.725	-0.706	-0.690	-0.672	-0.656	-0.639	-0.624	-0.606	-0.591	-0.575	-0.561	-0.546	-0.532	-0.520	-0.506	-0.494	-0.482	-0.471	-0.461	-0.451	-0.442	-0.434	-0.426	-0.419	-0.412	-0.406	-0.401	-0.398	-0.392	-0.389	-0.388	-0.385	-0.382	-0.381	-0.380	-0.379	-0.378	-0.378	-0.378	-0.376	-0.375	-0.375	-0.374	-0.374	-0.372	-0.370	-0.368	-0.365	-0.362	-0.359	-0.354	-0.349	-0.342	-0.336	-0.330	-0.321	-0.311	-0.301	-0.290	-0.276	-0.264	-0.249	-0.234	-0.218	-0.199	-0.180	-0.160	-0.140	-0.118	-0.096	-0.072	-0.050	-0.026	0.000	0.025	0.050	0.076	0.102	0.129	0.155	0.182	0.209	0.235	0.260	0.286	0.311	0.336	0.359	0.382	0.405	0.426	0.448	0.469	0.486	0.505	0.522	0.538	0.551	0.564	0.575	0.586	0.594	0.601	0.608	0.611	0.614	0.616	0.616	0.616	0.615	0.611	0.608	0.601	0.595	0.586	0.579	0.569	0.558	0.546	0.534	0.520	0.506	0.491	0.476	0.460	0.444	0.428	0.411	0.394	0.376	0.360	0.342	0.324	0.306	0.290	0.272	0.258	0.240	0.224	0.210	0.194	0.180	0.166	0.154	0.141	0.129	0.119	0.108	0.099	0.090	0.082	0.075	0.070	0.064	0.060	0.058	0.055	0.054	0.054	0.055	0.056	0.059	0.061	0.066	0.072	0.079	0.085	0.094	0.104	0.112	0.122	0.134	0.146	0.159	0.170	0.182	0.196	0.211	0.225	0.240	0.254	0.269	0.284	0.299	0.314	0.328	0.342	0.358	0.371	0.385	0.398	0.410	0.422	0.434	0.445	0.455	0.465	0.475	0.482	0.491	0.498	0.501	0.506	0.510	0.512	0.514	0.515	0.515	0.512	0.510	0.506	0.502	0.496	0.489	0.481	0.472	0.462	0.451	0.440	0.428	0.415	0.400	0.385	0.370	0.352	0.335	0.318	0.300	0.280	0.260	0.240	0.219	0.198	0.176	0.155	0.131	0.108	0.086	0.062	0.039	0.016	-0.009	-0.031	-0.055	-0.079	-0.102	-0.125	-0.149	-0.172	-0.195	-0.218	-0.241	-0.264	-0.286	-0.308	-0.330	-0.351	-0.371	-0.394	-0.414	-0.434	-0.454	-0.474	-0.491	-0.510	-0.528	-0.545	-0.562	-0.578	-0.594	-0.609	-0.624	-0.639	-0.652	-0.666	-0.679	-0.690	-0.702	-0.714	-0.726	-0.738	-0.746	-0.756	-0.766	-0.775	-0.784	-0.792	-0.800	-0.809	-0.816	-0.824	-0.830	-0.838	-0.845	-0.851	-0.858	-0.864	-0.871	-0.878	-0.884	-0.890	-0.899	-0.904	-0.911	-0.919	-0.926	-0.935	-0.942	-0.951	-0.960	-0.970	-0.979	-0.989	-0.998	-1.008	-1.019	-1.030	-1.040	-1.051	-1.062	-1.074	-1.086	-1.099	-1.111	-1.125	-1.138	-1.151	-1.164	-1.178	-1.191	-1.205	-1.220	-1.232	-1.246	-1.260	-1.275	-1.289	-1.302	-1.315	-1.330	-1.344	-1.358	-1.371	-1.385	-1.399	-1.412	-1.425	-1.439	-1.452	-1.464	-1.478	-1.490	-1.504	-1.516	-1.529	-1.541	-1.554	-1.565	-1.578	-1.591	-1.604	-1.615	-1.628	-1.640	-1.652	-1.666	-1.679	-1.690	-1.702	-1.716	-1.728	-1.740	-1.752	-1.765	-1.776	-1.789	-1.800	-1.812	-1.822	-1.835	-1.846	-1.856	-1.868	-1.879	-1.888	-1.898	-1.906	-1.915	-1.922	-1.931	-1.938	-1.944	-1.950	-1.955	-1.960	-1.964	-1.968	-1.970	-1.972	-1.972	-1.972	-1.972	-1.971	-1.970	-1.968	-1.965	-1.960	-1.955	-1.950	-1.946	-1.940	-1.932	-1.926	-1.920	-1.911	-1.904	-1.895	-1.885	-1.878	-1.868	-1.859	-1.849	-1.840	-1.830	-1.821	-1.810	-1.800	-1.791	-1.782	-1.772	-1.764	-1.756	-1.746	-1.739	-1.731	-1.725	-1.718	-1.712	-1.706	-1.701	-1.696	-1.690	-1.686	-1.681	-1.679	-1.675	-1.671	-1.669	-1.666	-1.664	-1.660	-1.659	-1.656	-1.652	-1.650	-1.648	-1.644	-1.641	-1.638	-1.635	-1.631	-1.628	-1.622	-1.618	-1.612	-1.608	-1.601	-1.592	-1.585	-1.578	-1.569	-1.558	-1.548	-1.536	-1.525	-1.512	-1.500	-1.484	-1.470	-1.454	-1.438	-1.421	-1.401	-1.384	-1.365	-1.344	-1.325	-1.304	-1.282	-1.262	-1.240	-1.218	-1.195	-1.174	-1.150	-1.126	-1.104	-1.081	-1.059	-1.036	-1.012	-0.991	-0.969	-0.946	-0.926	-0.905	-0.884	-0.862	-0.842	-0.822	-0.802	-0.785	-0.766	-0.750	-0.732	-0.716	-0.700	-0.685	-0.670	-0.656	-0.644	-0.631	-0.618	-0.606	-0.595	-0.584	-0.574	-0.564	-0.555	-0.546	-0.536	-0.528	-0.519	-0.511	-0.504	-0.498	-0.489	-0.481	-0.474	-0.468	-0.459	-0.452	-0.445	-0.438	-0.430	-0.421	-0.414	-0.405	-0.398	-0.389	-0.380	-0.370	-0.361	-0.351	-0.341	-0.331	-0.320	-0.309	-0.298	-0.285	-0.274	-0.261	-0.246	-0.234	-0.220	-0.205	-0.192	-0.178	-0.162	-0.148	-0.132	-0.116	-0.100	-0.085	-0.069	-0.052	-0.036	-0.020	-0.002	0.014	0.031	0.049	0.066	0.084	0.099	0.116	0.134	0.150	0.166	0.184	0.200	0.215	0.231	0.245	0.260	0.274	0.289	0.301	0.314	0.326	0.338	0.349	0.360	0.369	0.379	0.386	0.394	0.401	0.405	0.410	0.414	0.416	0.418	0.419	0.418	0.416	0.414	0.409	0.404	0.396	0.389	0.380	0.369	0.356	0.344	0.331	0.315	0.299	0.281	0.264	0.244	0.222	0.200	0.178	0.152	0.129	0.104	0.076	0.050	0.022	-0.005	-0.034	-0.064	-0.092	-0.121	-0.151	-0.181	-0.211	-0.241	-0.270	-0.299	-0.326	-0.355	-0.382	-0.409	-0.435	-0.460	-0.484	-0.507	-0.530	-0.550	-0.570	-0.588	-0.605	-0.619	-0.634	-0.645	-0.656	-0.665	-0.672	-0.679	-0.681	-0.684	-0.685	-0.684	-0.679	-0.675	-0.668	-0.660	-0.651	-0.639	-0.626	-0.611	-0.595	-0.579	-0.560	-0.540	-0.519	-0.498	-0.472	-0.449	-0.422	-0.395	-0.368	-0.341	-0.314	-0.284	-0.254	-0.224	-0.194	-0.162	-0.132	-0.101	-0.071	-0.040	-0.009	0.021	0.051	0.082	0.111	0.140	0.169	0.196	0.224	0.250	0.278	0.301	0.326	0.349	0.371	0.394	0.415	0.432	0.451	0.469	0.485	0.501	0.515	0.528	0.540	0.550	0.560	0.569	0.576	0.582	0.588	0.592	0.596	0.598	0.600	0.601	0.600	0.599	0.596	0.592	0.588	0.584	0.578	0.571	0.564	0.556	0.548	0.539	0.530	0.520	0.510	0.499	0.488	0.476	0.465	0.452	0.440	0.428	0.415	0.404	0.391	0.378	0.366	0.354	0.341	0.330	0.318	0.306	0.296	0.284	0.274	0.265	0.255	0.246	0.238	0.230	0.222	0.216	0.211	0.205	0.201	0.198	0.195	0.192	0.191	0.190	0.189	0.191	0.192	0.195	0.198	0.201	0.206	0.210	0.215	0.221	0.229	0.236	0.244	0.254	0.261	0.271	0.281	0.291	0.302	0.314	0.324	0.336	0.348	0.359	0.370	0.381	0.392	0.404	0.415	0.425	0.435	0.445	0.455	0.465	0.474	0.481	0.489	0.495	0.501	0.506	0.511	0.515	0.516	0.519	0.521	0.521	0.520	0.520	0.518	0.515	0.510	0.505	0.499	0.492	0.485	0.476	0.468	0.456	0.445	0.434	0.421	0.409	0.395	0.381	0.368	0.352	0.338	0.321	0.306	0.291	0.275	0.259	0.244	0.228	0.212	0.196	0.181	0.168	0.151	0.139	0.125	0.114	0.100	0.090	0.080	0.071	0.061	0.054	0.048	0.041	0.038	0.034	0.030	0.028	0.029	0.029	0.030	0.034	0.038	0.042	0.050	0.058	0.065	0.075	0.085	0.096	0.109	0.122	0.138	0.152	0.169	0.185	0.202	0.220	0.239	0.259	0.278	0.299	0.318	0.339	0.360	0.381	0.401	0.424	0.444	0.466	0.488	0.509	0.529	0.550	0.569	0.589	0.609	0.628	0.646	0.662	0.680	0.698	0.714	0.728	0.741	0.755	0.768	0.779	0.790	0.800	0.809	0.819	0.826	0.832	0.839	0.844	0.849	0.852	0.854	0.856	0.858	0.858	0.858	0.856	0.855	0.851	0.848	0.845	0.840	0.835	0.830	0.824	0.818	0.811	0.805	0.798	0.789	0.781	0.772	0.762	0.755	0.746	0.738	0.728	0.719	0.709	0.700	0.691	0.682	0.674	0.664	0.655	0.648	0.638	0.630	0.622	0.614	0.606	0.599	0.591	0.585	0.578	0.572	0.568	0.561	0.556	0.551	0.546	0.544	0.539	0.536	0.534	0.531	0.529	0.528	0.526	0.526	0.526	0.526	0.528	0.528	0.529	0.531	0.534	0.538	0.540	0.544	0.548	0.551	0.556	0.562	0.568	0.574	0.580	0.586	0.594	0.601	0.608	0.616	0.624	0.634	0.641	0.651	0.660	0.670	0.680	0.690	0.700	0.710	0.720	0.731	0.741	0.750	0.761	0.771	0.781	0.791	0.801	0.811	0.821	0.831	0.841	0.850	0.859	0.869	0.878	0.885	0.892	0.900	0.909	0.914	0.921	0.928	0.932	0.938	0.942	0.948	0.952	0.955	0.959	0.961	0.964	0.965	0.968	0.968	0.969	0.968	0.968	0.966	0.965	0.964	0.961	0.959	0.955	0.951	0.948	0.942	0.938	0.932	0.928	0.921	0.914	0.908	0.900	0.894	0.885	0.876	0.869	0.860	0.851	0.842	0.832	0.824	0.814	0.805	0.795	0.784	0.775	0.765	0.754	0.744	0.734	0.725	0.714	0.702	0.691	0.682	0.671	0.660	0.649	0.639	0.628	0.618	0.605	0.595	0.584	0.572	0.560	0.549	0.538	0.526	0.514	0.504	0.490	0.478	0.465	0.452	0.439	0.426	0.414	0.400	0.385	0.370	0.356	0.341	0.325	0.310	0.294	0.276	0.259	0.242	0.225	0.206	0.189	0.170	0.151	0.131	0.111	0.091	0.071	0.050	0.028	0.006	-0.016	-0.039	-0.061	-0.084	-0.106	-0.131	-0.155	-0.178	-0.202	-0.226	-0.251	-0.275	-0.300	-0.325	-0.351	-0.376	-0.400	-0.425	-0.449	-0.474	-0.499	-0.522	-0.548	-0.571	-0.595	-0.619	-0.641	-0.664	-0.686	-0.709	-0.730	-0.751	-0.772	-0.792	-0.814	-0.832	-0.852	-0.871	-0.889	-0.906	-0.924	-0.941	-0.958	-0.974	-0.989	-1.004	-1.018	-1.032	-1.046	-1.059	-1.071	-1.084	-1.095	-1.106	-1.118	-1.129	-1.140	-1.150	-1.160	-1.168	-1.178	-1.186	-1.195	-1.202	-1.210	-1.218	-1.226	-1.234	-1.240	-1.248	-1.255	-1.262	-1.270	-1.276	-1.284	-1.290	-1.296	-1.304	-1.311	-1.319	-1.326	-1.334	-1.341	-1.350	-1.358	-1.368	-1.376	-1.385	-1.395	-1.405	-1.414	-1.425	-1.435	-1.446	-1.456	-1.468	-1.479	-1.491	-1.504	-1.515	-1.528	-1.541	-1.555	-1.568	-1.581	-1.595	-1.610	-1.624	-1.638	-1.651	-1.666	-1.680	-1.692	-1.708	-1.721	-1.734	-1.748	-1.760	-1.774	-1.786	-1.798	-1.809	-1.820	-1.830	-1.840	-1.850	-1.859	-1.866	-1.874	-1.880	-1.886	-1.891	-1.895	-1.899	-1.901	-1.902	-1.904	-1.904	-1.902	-1.901	-1.899	-1.895	-1.891	-1.888	-1.881	-1.874	-1.866	-1.859	-1.850	-1.840	-1.830	-1.820	-1.808	-1.796	-1.782	-1.770	-1.756	-1.742	-1.728	-1.714	-1.700	-1.686	-1.671	-1.656	-1.641	-1.626	-1.612	-1.598	-1.581	-1.566	-1.551	-1.538	-1.522	-1.508	-1.495	-1.480	-1.465	-1.452	-1.439	-1.425	-1.411	-1.398	-1.385	-1.371	-1.359	-1.345	-1.334	-1.321	-1.310	-1.298	-1.286	-1.274	-1.262	-1.250	-1.239	-1.228	-1.215	-1.202	-1.191	-1.179	-1.165	-1.154	-1.141	-1.129	-1.116	-1.102	-1.091	-1.076	-1.065	-1.051	-1.038	-1.024	-1.010	-0.996	-0.981	-0.968	-0.952	-0.938	-0.921	-0.906	-0.891	-0.875	-0.859	-0.842	-0.826	-0.809	-0.792	-0.776	-0.759	-0.742	-0.724	-0.706	-0.689	-0.671	-0.652	-0.635	-0.615	-0.596	-0.578	-0.559	-0.539	-0.520	-0.500	-0.480	-0.459	-0.439	-0.418	-0.398	-0.376	-0.355	-0.334	-0.312	-0.290	-0.268	-0.246	-0.224	-0.201	-0.179	-0.156	-0.134	-0.110	-0.089	-0.065	-0.042	-0.020	0.001	0.024	0.045	0.066	0.089	0.109	0.130	0.150	0.170	0.189	0.208	0.226	0.244	0.261	0.278	0.291	0.306	0.321	0.334	0.348	0.359	0.370	0.381	0.390	0.400	0.406	0.412	0.419	0.424	0.429	0.431	0.435	0.436	0.438	0.439	0.439	0.438	0.436	0.434	0.431	0.429	0.425	0.420	0.415	0.410	0.405	0.399	0.392	0.386	0.379	0.371	0.365	0.358	0.350	0.342	0.335	0.328	0.320	0.311	0.304	0.296	0.288	0.280	0.272	0.265	0.259	0.251	0.244	0.238	0.231	0.225	0.220	0.214	0.209	0.204	0.199	0.195	0.191	0.188	0.184	0.181	0.179	0.176	0.175	0.174	0.174	0.172	0.174	0.175	0.178	0.179	0.181	0.185	0.188	0.192	0.198	0.204	0.210	0.216	0.224	0.231	0.241	0.249	0.258	0.268	0.278	0.289	0.300	0.311	0.324	0.336	0.349	0.361	0.374	0.386	0.400	0.414	0.426	0.440	0.452	0.465	0.478	0.490	0.501	0.512	0.522	0.532	0.544	0.552	0.561	0.569	0.575	0.582	0.588	0.592	0.595	0.598	0.600	0.601	0.601	0.601	0.600	0.598	0.594	0.589	0.584	0.579	0.571	0.565	0.556	0.548	0.538	0.528	0.518	0.506	0.495	0.482	0.470	0.456	0.445	0.430	0.418	0.404	0.390	0.376	0.362	0.349	0.336	0.322	0.310	0.296	0.284	0.271	0.260	0.248	0.236	0.226	0.216	0.206	0.196	0.188	0.179	0.170	0.162	0.156	0.150	0.144	0.139	0.135	0.130	0.126	0.124	0.121	0.120	0.118	0.116	0.116	0.116	0.116	0.118	0.119	0.121	0.124	0.126	0.131	0.135	0.139	0.142	0.148	0.154	0.159	0.165	0.172	0.181	0.189	0.198	0.205	0.215	0.225	0.234	0.245	0.256	0.268	0.280	0.291	0.304	0.316	0.330	0.344	0.356	0.370	0.385	0.400	0.414	0.429	0.442	0.458	0.472	0.486	0.501	0.516	0.531	0.545	0.560	0.574	0.588	0.601	0.615	0.628	0.639	0.651	0.664	0.674	0.684	0.694	0.704	0.712	0.720	0.729	0.735	0.741	0.745	0.750	0.752	0.755	0.758	0.758	0.759	0.759	0.758	0.755	0.752	0.750	0.745	0.741	0.736	0.731	0.725	0.718	0.710	0.702	0.694	0.686	0.678	0.669	0.658	0.649	0.639	0.629	0.619	0.609	0.598	0.589	0.579	0.569	0.560	0.550	0.541	0.532	0.525	0.518	0.510	0.504	0.498	0.494	0.488	0.485	0.481	0.479	0.478	0.476	0.475	0.475	0.476	0.479	0.480	0.484	0.488	0.492	0.498	0.505	0.511	0.520	0.529	0.538	0.548	0.559	0.569	0.580	0.591	0.605	0.619	0.631	0.646	0.660	0.675	0.692	0.708	0.724	0.739	0.755	0.771	0.788	0.804	0.820	0.838	0.855	0.872	0.889	0.908	0.924	0.941	0.958	0.975	0.991	1.006	1.024	1.039	1.054	1.069	1.084	1.099	1.114	1.126	1.140	1.154	1.165	1.178	1.190	1.201	1.210	1.220	1.230	1.239	1.248	1.255	1.261	1.269	1.274	1.280	1.282	1.286	1.289	1.291	1.292	1.294	1.292	1.291	1.290	1.286	1.284	1.279	1.272	1.268	1.260	1.252	1.242	1.234	1.224	1.214	1.201	1.188	1.175	1.161	1.148	1.132	1.118	1.101	1.085	1.068	1.050	1.034	1.015	0.996	0.979	0.959	0.939	0.919	0.900	0.880	0.860	0.840	0.820	0.801	0.782	0.762	0.744	0.725	0.706	0.688	0.670	0.652	0.635	0.618	0.602	0.586	0.571	0.556	0.541	0.528	0.515	0.501	0.489	0.476	0.465	0.452	0.441	0.430	0.421	0.411	0.402	0.392	0.385	0.376	0.369	0.361	0.354	0.348	0.341	0.335	0.329	0.322	0.318	0.312	0.308	0.302	0.298	0.294	0.289	0.285	0.281	0.278	0.275	0.272	0.269	0.266	0.264	0.261	0.259	0.258	0.256	0.255	0.254	0.254	0.254	0.254	0.255	0.256	0.258	0.260	0.261	0.265	0.269	0.272	0.276	0.282	0.289	0.295	0.301	0.309	0.318	0.325	0.335	0.344	0.355	0.366	0.378	0.389	0.401	0.415	0.429	0.441	0.456	0.471	0.485	0.501	0.515	0.532	0.548	0.562	0.578	0.592	0.609	0.622	0.639	0.654	0.669	0.684	0.698	0.711	0.725	0.736	0.750	0.762	0.772	0.784	0.794	0.802	0.811	0.818	0.825	0.831	0.836	0.841	0.846	0.849	0.850	0.850	0.850	0.849	0.846	0.844	0.840	0.836	0.830	0.825	0.818	0.811	0.802	0.794	0.785	0.775	0.764	0.754	0.741	0.730	0.718	0.705	0.692	0.680	0.666	0.652	0.639	0.625	0.610	0.598	0.582	0.569	0.554	0.540	0.526	0.512	0.500	0.485	0.472	0.459	0.445	0.434	0.421	0.409	0.396	0.385	0.374	0.362	0.351	0.341	0.329	0.319	0.309	0.299	0.289	0.279	0.270	0.260	0.251	0.241	0.234	0.224	0.214	0.205	0.196	0.188	0.178	0.168	0.158	0.149	0.140	0.129	0.120	0.111	0.101	0.091	0.081	0.070	0.059	0.048	0.038	0.025	0.014	0.001	-0.010	-0.022	-0.035	-0.049	-0.061	-0.075	-0.090	-0.104	-0.119	-0.134	-0.150	-0.166	-0.184	-0.200	-0.218	-0.236	-0.255	-0.275	-0.294	-0.314	-0.335	-0.358	-0.380	-0.402	-0.426	-0.451	-0.475	-0.501	-0.528	-0.555	-0.582	-0.611	-0.640	-0.669	-0.700	-0.730	-0.762	-0.795	-0.828	-0.860	-0.895	-0.930	-0.966	-1.001	-1.039	-1.075	-1.112	-1.151	-1.191	-1.230	-1.269	-1.309	-1.348	-1.389	-1.429	-1.470	-1.510	-1.551	-1.592	-1.634	-1.674	-1.714	-1.755	-1.796	-1.836	-1.876	-1.918	-1.958	-1.998	-2.035	-2.075	-2.114	-2.152	-2.191	-2.229	-2.265	-2.302	-2.339	-2.375	-2.410	-2.445	-2.480	-2.514	-2.546	-2.580	-2.612	-2.644	-2.676	-2.706	-2.736	-2.765	-2.794	-2.822	-2.851	-2.879	-2.905	-2.931	-2.959	-2.986	-3.012	-3.038	-3.061	-3.088	-3.112	-3.135	-3.161	-3.185	-3.208	-3.231	-3.255	-3.280	-3.302	-3.326	-3.349	-3.372	-3.396	-3.419	-3.444	-3.466	-3.489	-3.514	-3.536	-3.559	-3.581	-3.605	-3.630	-3.654	-3.676	-3.700	-3.724	-3.748	-3.771	-3.794	-3.818	-3.840	-3.864	-3.886	-3.909	-3.931	-3.952	-3.975	-3.996	-4.018	-4.037	-4.058	-4.077	-4.096	-4.115	-4.132	-4.150	-4.166	-4.181	-4.198	-4.211	-4.225	-4.238	-4.249	-4.259	-4.268	-4.276	-4.285	-4.291	-4.298	-4.302	-4.308	-4.310	-4.311	-4.312	-4.312	-4.312	-4.310	-4.308	-4.304	-4.300	-4.294	-4.289	-4.282	-4.274	-4.265	-4.258	-4.248	-4.236	-4.225	-4.215	-4.202	-4.190	-4.178	-4.165	-4.151	-4.139	-4.124	-4.110	-4.095	-4.081	-4.066	-4.052	-4.037	-4.022	-4.009	-3.994	-3.979	-3.965	-3.952	-3.939	-3.926	-3.912	-3.900	-3.886	-3.874	-3.861	-3.849	-3.836	-3.825	-3.812	-3.801	-3.789	-3.778	-3.766	-3.755	-3.742	-3.731	-3.721	-3.709	-3.698	-3.686	-3.674	-3.661	-3.649	-3.638	-3.624	-3.610	-3.598	-3.585	-3.570	-3.555	-3.540	-3.524	-3.508	-3.491	-3.475	-3.458	-3.439	-3.419	-3.400	-3.380	-3.359	-3.338	-3.315	-3.291	-3.269	-3.244	-3.219	-3.192	-3.168	-3.140	-3.114	-3.085	-3.058	-3.028	-2.999	-2.969	-2.939	-2.908	-2.876	-2.845	-2.812	-2.780	-2.746	-2.714	-2.681	-2.648	-2.612	-2.579	-2.545	-2.510	-2.476	-2.441	-2.408	-2.372	-2.336	-2.302	-2.269	-2.234	-2.199	-2.164	-2.129	-2.094	-2.059	-2.025	-1.990	-1.956	-1.922	-1.889	-1.855	-1.821	-1.788	-1.754	-1.721	-1.689	-1.656	-1.622	-1.590	-1.558	-1.526	-1.494	-1.464	-1.432	-1.402	-1.372	-1.341	-1.311	-1.282	-1.252	-1.225	-1.196	-1.169	-1.141	-1.114	-1.089	-1.062	-1.039	-1.014	-0.991	-0.968	-0.946	-0.925	-0.905	-0.885	-0.866	-0.850	-0.832	-0.816	-0.801	-0.789	-0.776	-0.765	-0.756	-0.748	-0.739	-0.732	-0.728	-0.724	-0.721	-0.720	-0.719	-0.720	-0.721	-0.725	-0.730	-0.735	-0.741	-0.749	-0.756	-0.766	-0.778	-0.789	-0.801	-0.815	-0.828	-0.841	-0.856	-0.871	-0.886	-0.901	-0.918	-0.931	-0.948	-0.962	-0.978	-0.992	-1.008	-1.021	-1.035	-1.048	-1.061	-1.072	-1.082	-1.091	-1.100	-1.109	-1.115	-1.121	-1.125	-1.128	-1.130	-1.131	-1.131	-1.130	-1.126	-1.122	-1.118	-1.111	-1.102	-1.095	-1.085	-1.074	-1.062	-1.049	-1.035	-1.020	-1.004	-0.988	-0.971	-0.954	-0.935	-0.916	-0.898	-0.879	-0.859	-0.840	-0.822	-0.804	-0.785	-0.765	-0.748	-0.729	-0.711	-0.696	-0.679	-0.664	-0.649	-0.635	-0.622	-0.610	-0.599	-0.590	-0.580	-0.572	-0.568	-0.561	-0.558	-0.554	-0.552	-0.552	-0.554	-0.554	-0.558	-0.562	-0.568	-0.574	-0.581	-0.591	-0.600	-0.610	-0.622	-0.635	-0.649	-0.661	-0.678	-0.691	-0.708	-0.725	-0.742	-0.760	-0.779	-0.798	-0.815	-0.835	-0.854	-0.874	-0.892	-0.911	-0.931	-0.950	-0.969	-0.988	-1.008	-1.025	-1.044	-1.061	-1.079	-1.095	-1.111	-1.126	-1.141	-1.155	-1.169	-1.181	-1.194	-1.205	-1.215	-1.225	-1.235	-1.242	-1.250	-1.256	-1.261	-1.265	-1.269	-1.272	-1.272	-1.274	-1.272	-1.271	-1.269	-1.265	-1.260	-1.255	-1.249	-1.241	-1.232	-1.222	-1.212	-1.201	-1.189	-1.176	-1.162	-1.148	-1.132	-1.116	-1.099	-1.080	-1.062	-1.042	-1.025	-1.006	-0.986	-0.965	-0.944	-0.924	-0.902	-0.880	-0.859	-0.838	-0.816	-0.795	-0.772	-0.751	-0.731	-0.709	-0.689	-0.668	-0.649	-0.629	-0.610	-0.591	-0.574	-0.555	-0.539	-0.522	-0.506	-0.491	-0.476	-0.464	-0.450	-0.438	-0.426	-0.415	-0.405	-0.394	-0.385	-0.376	-0.369	-0.360	-0.354	-0.348	-0.341	-0.336	-0.330	-0.325	-0.321	-0.318	-0.314	-0.311	-0.308	-0.305	-0.302	-0.301	-0.299	-0.296	-0.295	-0.294	-0.292	-0.291	-0.290	-0.289	-0.288	-0.286	-0.286	-0.285	-0.285	-0.284	-0.282	-0.281	-0.281	-0.279	-0.279	-0.278	-0.276	-0.276	-0.275	-0.274	-0.272	-0.272	-0.270	-0.269	-0.268	-0.266	-0.265	-0.264	-0.262	-0.261	-0.259	-0.256	-0.256	-0.254	-0.252	-0.250	-0.248	-0.245	-0.242	-0.238	-0.235	-0.232	-0.228	-0.224	-0.220	-0.216	-0.212	-0.208	-0.204	-0.198	-0.192	-0.186	-0.181	-0.175	-0.169	-0.161	-0.155	-0.148	-0.140	-0.132	-0.125	-0.118	-0.110	-0.101	-0.094	-0.086	-0.078	-0.070	-0.064	-0.055	-0.048	-0.040	-0.032	-0.026	-0.020	-0.015	-0.009	-0.004	0.000	0.005	0.009	0.011	0.014	0.015	0.016	0.016	0.015	0.014	0.011	0.008	0.002	-0.002	-0.009	-0.016	-0.024	-0.032	-0.042	-0.054	-0.066	-0.079	-0.092	-0.106	-0.122	-0.140	-0.156	-0.175	-0.195	-0.215	-0.236	-0.260	-0.282	-0.306	-0.331	-0.358	-0.384	-0.411	-0.438	-0.466	-0.496	-0.525	-0.555	-0.585	-0.615	-0.648	-0.679	-0.710	-0.740	-0.772	-0.805	-0.836	-0.868	-0.899	-0.930	-0.961	-0.991	-1.021	-1.052	-1.080	-1.109	-1.136	-1.164	-1.191	-1.216	-1.241	-1.265	-1.286	-1.309	-1.329	-1.348	-1.365	-1.382	-1.399	-1.414	-1.425	-1.438	-1.448	-1.455	-1.462	-1.468	-1.472	-1.475	-1.475	-1.476	-1.474	-1.470	-1.465	-1.460	-1.454	-1.444	-1.434	-1.424	-1.412	-1.399	-1.384	-1.369	-1.351	-1.334	-1.318	-1.300	-1.281	-1.261	-1.242	-1.222	-1.202	-1.181	-1.161	-1.141	-1.120	-1.100	-1.079	-1.059	-1.039	-1.020	-0.999	-0.981	-0.962	-0.945	-0.929	-0.911	-0.896	-0.881	-0.866	-0.854	-0.841	-0.829	-0.818	-0.806	-0.798	-0.788	-0.780	-0.771	-0.764	-0.758	-0.751	-0.745	-0.740	-0.735	-0.732	-0.729	-0.726	-0.722	-0.720	-0.719	-0.716	-0.715	-0.714	-0.712	-0.711	-0.710	-0.709	-0.708	-0.708	-0.706	-0.708	-0.706	-0.705	-0.705	-0.704	-0.704	-0.702	-0.702	-0.701	-0.702	-0.701	-0.701	-0.701	-0.701	-0.701	-0.700	-0.700	-0.700	-0.701	-0.701	-0.701	-0.702	-0.705	-0.706	-0.709	-0.710	-0.712	-0.716	-0.719	-0.721	-0.725	-0.730	-0.735	-0.740	-0.745	-0.749	-0.755	-0.761	-0.768	-0.775	-0.782	-0.790	-0.798	-0.805	-0.814	-0.822	-0.830	-0.839	-0.848	-0.858	-0.866	-0.876	-0.886	-0.896	-0.905	-0.914	-0.925	-0.935	-0.944	-0.954	-0.962	-0.972	-0.981	-0.991	-1.000	-1.010	-1.020	-1.028	-1.038	-1.048	-1.056	-1.065	-1.074	-1.084	-1.092	-1.102	-1.111	-1.121	-1.131	-1.140	-1.150	-1.161	-1.171	-1.181	-1.191	-1.202	-1.214	-1.225	-1.238	-1.250	-1.261	-1.274	-1.288	-1.302	-1.316	-1.330	-1.345	-1.360	-1.376	-1.391	-1.408	-1.425	-1.442	-1.459	-1.478	-1.495	-1.514	-1.534	-1.551	-1.571	-1.590	-1.609	-1.630	-1.649	-1.668	-1.688	-1.706	-1.726	-1.745	-1.764	-1.782	-1.800	-1.818	-1.835	-1.850	-1.868	-1.884	-1.898	-1.911	-1.925	-1.938	-1.950	-1.960	-1.971	-1.981	-1.990	-1.996	-2.004	-2.011	-2.015	-2.019	-2.024	-2.025	-2.027	-2.029	-2.029	-2.027	-2.026	-2.022	-2.019	-2.015	-2.010	-2.005	-2.000	-1.994	-1.986	-1.980	-1.972	-1.964	-1.955	-1.948	-1.938	-1.929	-1.919	-1.910	-1.900	-1.890	-1.880	-1.870	-1.860	-1.850	-1.841	-1.831	-1.822	-1.812	-1.804	-1.794	-1.784	-1.775	-1.766	-1.758	-1.749	-1.740	-1.731	-1.724	-1.715	-1.706	-1.699	-1.690	-1.681	-1.674	-1.665	-1.658	-1.649	-1.639	-1.631	-1.622	-1.614	-1.604	-1.595	-1.585	-1.575	-1.565	-1.554	-1.545	-1.534	-1.522	-1.512	-1.501	-1.490	-1.478	-1.466	-1.455	-1.441	-1.430	-1.418	-1.405	-1.391	-1.379	-1.366	-1.352	-1.339	-1.325	-1.311	-1.298	-1.284	-1.269	-1.255	-1.241	-1.228	-1.214	-1.200	-1.185	-1.171	-1.158	-1.142	-1.129	-1.114	-1.100	-1.085	-1.070	-1.055	-1.040	-1.025	-1.011	-0.996	-0.980	-0.965	-0.949	-0.934	-0.919	-0.902	-0.888	-0.871	-0.855	-0.838	-0.821	-0.805	-0.789	-0.771	-0.756	-0.739	-0.722	-0.705	-0.688	-0.672	-0.655	-0.639	-0.621	-0.605	-0.589	-0.572	-0.556	-0.540	-0.525	-0.510	-0.495	-0.482	-0.469	-0.454	-0.441	-0.428	-0.416	-0.404	-0.392	-0.382	-0.371	-0.361	-0.352	-0.344	-0.335	-0.328	-0.320	-0.312	-0.305	-0.299	-0.292	-0.286	-0.281	-0.276	-0.271	-0.265	-0.260	-0.255	-0.250	-0.244	-0.238	-0.232	-0.225	-0.219	-0.211	-0.204	-0.195	-0.186	-0.178	-0.168	-0.156	-0.145	-0.134	-0.120	-0.106	-0.091	-0.076	-0.060	-0.042	-0.024	-0.005	0.014	0.034	0.056	0.078	0.101	0.124	0.149	0.171	0.196	0.220	0.246	0.271	0.298	0.322	0.349	0.374	0.400	0.425	0.451	0.475	0.500	0.522	0.545	0.568	0.591	0.611	0.631	0.651	0.670	0.688	0.704	0.719	0.735	0.748	0.759	0.770	0.780	0.788	0.795	0.800	0.804	0.808	0.810	0.810	0.811	0.809	0.809	0.805	0.800	0.796	0.790	0.782	0.774	0.766	0.756	0.745	0.735	0.724	0.711	0.699	0.685	0.671	0.659	0.644	0.630	0.615	0.601	0.586	0.571	0.558	0.542	0.529	0.514	0.499	0.486	0.472	0.459	0.445	0.434	0.422	0.411	0.400	0.390	0.380	0.371	0.362	0.356	0.349	0.344	0.338	0.334	0.330	0.328	0.326	0.326	0.325	0.328	0.329	0.332	0.336	0.341	0.348	0.354	0.360	0.368	0.378	0.388	0.398	0.410	0.421	0.435	0.446	0.461	0.474	0.489	0.504	0.520	0.535	0.550	0.566	0.582	0.598	0.612	0.629	0.642	0.659	0.671	0.686	0.700	0.711	0.725	0.736	0.748	0.758	0.766	0.775	0.782	0.789	0.794	0.798	0.800	0.802	0.802	0.802	0.801	0.799	0.795	0.790	0.782	0.775	0.766	0.758	0.746	0.734	0.721	0.708	0.692	0.676	0.660	0.641	0.624	0.604	0.584	0.562	0.541	0.520	0.496	0.474	0.451	0.428	0.402	0.378	0.352	0.328	0.301	0.276	0.251	0.225	0.200	0.174	0.148	0.122	0.096	0.071	0.044	0.019	-0.006	-0.031	-0.056	-0.081	-0.106	-0.131	-0.155	-0.180	-0.202	-0.228	-0.250	-0.274	-0.296	-0.320	-0.341	-0.362	-0.385	-0.406	-0.428	-0.448	-0.468	-0.488	-0.507	-0.525	-0.544	-0.561	-0.579	-0.595	-0.612	-0.629	-0.646	-0.661	-0.676	-0.690	-0.704	-0.716	-0.729	-0.741	-0.752	-0.764	-0.774	-0.782	-0.791	-0.801	-0.809	-0.816	-0.824	-0.829	-0.835	-0.841	-0.846	-0.850	-0.855	-0.858	-0.861	-0.864	-0.868	-0.870	-0.872	-0.875	-0.878	-0.879	-0.881	-0.882	-0.884	-0.885	-0.888	-0.890	-0.890	-0.892	-0.895	-0.896	-0.900	-0.901	-0.905	-0.908	-0.911	-0.915	-0.920	-0.925	-0.929	-0.935	-0.940	-0.948	-0.955	-0.962	-0.971	-0.980	-0.989	-0.999	-1.010	-1.021	-1.032	-1.046	-1.060	-1.072	-1.088	-1.102	-1.118	-1.134	-1.151	-1.169	-1.186	-1.205	-1.224	-1.244	-1.262	-1.282	-1.302	-1.324	-1.345	-1.366	-1.388	-1.410	-1.431	-1.452	-1.476	-1.498	-1.520	-1.541	-1.562	-1.585	-1.605	-1.626	-1.645	-1.665	-1.682	-1.701	-1.719	-1.735	-1.750	-1.765	-1.780	-1.794	-1.806	-1.818	-1.828	-1.836	-1.844	-1.851	-1.856	-1.860	-1.864	-1.866	-1.866	-1.866	-1.864	-1.861	-1.856	-1.851	-1.844	-1.838	-1.828	-1.819	-1.808	-1.798	-1.785	-1.771	-1.756	-1.742	-1.728	-1.712	-1.696	-1.681	-1.665	-1.649	-1.631	-1.615	-1.599	-1.581	-1.565	-1.549	-1.532	-1.516	-1.502	-1.488	-1.474	-1.459	-1.446	-1.435	-1.422	-1.412	-1.402	-1.392	-1.385	-1.378	-1.370	-1.365	-1.359	-1.356	-1.352	-1.350	-1.346	-1.345	-1.346	-1.345	-1.345	-1.346	-1.348	-1.349	-1.351	-1.354	-1.356	-1.359	-1.360	-1.362	-1.364	-1.368	-1.369	-1.370	-1.370	-1.371	-1.372	-1.372	-1.371	-1.370	-1.368	-1.365	-1.361	-1.356	-1.351	-1.345	-1.338	-1.329	-1.320	-1.310	-1.299	-1.286	-1.272	-1.259	-1.244	-1.228	-1.210	-1.191	-1.172	-1.152	-1.131	-1.111	-1.089	-1.068	-1.044	-1.020	-0.995	-0.971	-0.946	-0.921	-0.896	-0.871	-0.846	-0.821	-0.796	-0.771	-0.746	-0.722	-0.699	-0.675	-0.651	-0.629	-0.606	-0.582	-0.562	-0.541	-0.520	-0.501	-0.482	-0.466	-0.448	-0.432	-0.418	-0.404	-0.390	-0.378	-0.365	-0.354	-0.344	-0.334	-0.324	-0.315	-0.309	-0.301	-0.295	-0.289	-0.284	-0.278	-0.275	-0.270	-0.266	-0.262	-0.260	-0.256	-0.254	-0.251	-0.249	-0.245	-0.244	-0.240	-0.236	-0.232	-0.229	-0.225	-0.220	-0.216	-0.211	-0.205	-0.199	-0.192	-0.185	-0.178	-0.170	-0.161	-0.151	-0.141	-0.131	-0.120	-0.109	-0.096	-0.084	-0.071	-0.056	-0.042	-0.028	-0.014	0.004	0.019	0.036	0.054	0.070	0.089	0.108	0.125	0.144	0.164	0.181	0.201	0.220	0.240	0.259	0.280	0.299	0.319	0.338	0.358	0.375	0.394	0.411	0.429	0.446	0.462	0.479	0.495	0.510	0.524	0.538	0.551	0.564	0.575	0.586	0.595	0.605	0.611	0.619	0.625	0.630	0.632	0.635	0.638	0.636	0.638	0.634	0.629	0.624	0.619	0.610	0.601	0.591	0.580	0.566	0.554	0.538	0.521	0.505	0.486	0.466	0.445	0.422	0.400	0.376	0.351	0.326	0.299	0.271	0.244	0.215	0.186	0.158	0.128	0.098	0.068	0.036	0.006	-0.024	-0.055	-0.084	-0.114	-0.144	-0.172	-0.200	-0.228	-0.255	-0.281	-0.306	-0.330	-0.354	-0.378	-0.398	-0.418	-0.438	-0.454	-0.470	-0.485	-0.499	-0.509	-0.520	-0.528	-0.535	-0.540	-0.544	-0.546	-0.548	-0.546	-0.544	-0.540	-0.535	-0.526	-0.519	-0.509	-0.498	-0.485	-0.470	-0.455	-0.439	-0.421	-0.402	-0.382	-0.361	-0.339	-0.318	-0.295	-0.271	-0.246	-0.220	-0.194	-0.166	-0.139	-0.112	-0.084	-0.056	-0.028	0.001	0.030	0.060	0.089	0.116	0.145	0.174	0.202	0.229	0.256	0.282	0.309	0.335	0.361	0.386	0.410	0.434	0.455	0.479	0.499	0.519	0.539	0.558	0.576	0.592	0.609	0.625	0.639	0.652	0.665	0.676	0.686	0.696	0.705	0.712	0.720	0.725	0.730	0.734	0.736	0.739	0.740	0.740	0.739	0.738	0.735	0.732	0.729	0.724	0.719	0.712	0.706	0.699	0.691	0.682	0.674	0.665	0.656	0.645	0.635	0.625	0.615	0.604	0.592	0.581	0.571	0.561	0.550	0.539	0.529	0.518	0.507	0.498	0.489	0.479	0.470	0.461	0.454	0.446	0.439	0.434	0.428	0.422	0.419	0.415	0.412	0.409	0.408	0.406	0.406	0.408	0.408	0.408	0.410	0.412	0.416	0.419	0.422	0.429	0.434	0.439	0.445	0.452	0.459	0.466	0.472	0.480	0.488	0.495	0.502	0.510	0.518	0.525	0.531	0.539	0.546	0.552	0.559	0.565	0.569	0.574	0.578	0.581	0.584	0.586	0.588	0.589	0.589	0.588	0.588	0.585	0.582	0.579	0.575	0.570	0.565	0.558	0.551	0.542	0.532	0.524	0.512	0.502	0.491	0.479	0.466	0.452	0.439	0.425	0.411	0.396	0.381	0.366	0.350	0.336	0.320	0.305	0.290	0.276	0.260	0.246	0.232	0.219	0.205	0.192	0.180	0.169	0.158	0.148	0.139	0.129	0.121	0.115	0.108	0.104	0.099	0.096	0.094	0.092	0.092	0.092	0.095	0.098	0.102	0.109	0.114	0.120	0.129	0.139	0.149	0.160	0.172	0.185	0.199	0.214	0.230	0.245	0.262	0.280	0.298	0.316	0.335	0.355	0.375	0.395	0.415	0.435	0.456	0.476	0.498	0.518	0.539	0.559	0.579	0.599	0.618	0.636	0.655	0.674	0.691	0.709	0.725	0.741	0.756	0.769	0.782	0.795	0.806	0.818	0.826	0.836	0.842	0.850	0.858	0.861	0.866	0.869	0.871	0.872	0.872	0.871	0.871	0.868	0.865	0.861	0.855	0.850	0.842	0.836	0.829	0.819	0.810	0.800	0.791	0.780	0.769	0.759	0.746	0.735	0.722	0.710	0.698	0.684	0.671	0.659	0.646	0.634	0.621	0.609	0.596	0.585	0.572	0.561	0.550	0.540	0.528	0.519	0.509	0.499	0.491	0.481	0.475	0.468	0.460	0.455	0.449	0.444	0.440	0.436	0.434	0.430	0.428	0.426	0.426	0.426	0.426	0.429	0.430	0.432	0.435	0.439	0.442	0.448	0.452	0.459	0.464	0.470	0.479	0.486	0.495	0.504	0.512	0.522	0.532	0.544	0.554	0.565	0.578	0.590	0.601	0.615	0.628	0.640	0.652	0.666	0.681	0.696	0.709	0.722	0.736	0.750	0.765	0.778	0.792	0.806	0.819	0.832	0.846	0.860	0.872	0.886	0.899	0.910	0.922	0.934	0.945	0.956	0.966	0.976	0.985	0.995	1.002	1.011	1.019	1.025	1.031	1.038	1.042	1.048	1.050	1.054	1.056	1.059	1.060	1.061	1.062	1.061	1.061	1.060	1.056	1.055	1.051	1.048	1.044	1.040	1.035	1.029	1.024	1.018	1.010	1.005	0.998	0.990	0.981	0.974	0.965	0.958	0.950	0.941	0.931	0.924	0.916	0.906	0.898	0.891	0.882	0.874	0.866	0.859	0.852	0.844	0.838	0.831	0.824	0.816	0.810	0.804	0.798	0.792	0.786	0.781	0.775	0.770	0.765	0.760	0.755	0.750	0.746	0.740	0.735	0.730	0.725	0.720	0.714	0.708	0.704	0.696	0.690	0.682	0.676	0.670	0.661	0.654	0.645	0.636	0.626	0.616	0.608	0.596	0.585	0.575	0.562	0.551	0.539	0.526	0.512	0.499	0.486	0.471	0.456	0.442	0.428	0.412	0.398	0.381	0.365	0.350	0.334	0.318	0.302	0.285	0.269	0.252	0.236	0.220	0.204	0.186	0.171	0.155	0.139	0.122	0.108	0.091	0.076	0.061	0.046	0.031	0.018	0.002	-0.011	-0.026	-0.040	-0.054	-0.069	-0.081	-0.095	-0.109	-0.121	-0.135	-0.149	-0.161	-0.174	-0.188	-0.200	-0.212	-0.225	-0.239	-0.252	-0.265	-0.279	-0.291	-0.305	-0.318	-0.331	-0.345	-0.358	-0.371	-0.385	-0.399	-0.414	-0.428	-0.441	-0.455	-0.470	-0.484	-0.500	-0.514	-0.529	-0.542	-0.558	-0.574	-0.588	-0.602	-0.619	-0.634	-0.648	-0.664	-0.680	-0.695	-0.710	-0.725	-0.741	-0.756	-0.771	-0.786	-0.802	-0.819	-0.836	-0.851	-0.868	-0.884	-0.900	-0.916	-0.932	-0.949	-0.964	-0.980	-0.996	-1.014	-1.029	-1.045	-1.061	-1.078	-1.094	-1.110	-1.125	-1.141	-1.158	-1.174	-1.189	-1.205	-1.221	-1.235	-1.250	-1.265	-1.280	-1.295	-1.309	-1.322	-1.335	-1.349	-1.361	-1.374	-1.385	-1.396	-1.408	-1.416	-1.426	-1.436	-1.444	-1.452	-1.460	-1.466	-1.472	-1.478	-1.484	-1.488	-1.490	-1.492	-1.496	-1.496	-1.498	-1.499	-1.498	-1.498	-1.496	-1.494	-1.491	-1.489	-1.485	-1.480	-1.476	-1.470	-1.465	-1.459	-1.452	-1.446	-1.439	-1.431	-1.424	-1.416	-1.408	-1.400	-1.391	-1.384	-1.376	-1.369	-1.360	-1.352	-1.345	-1.336	-1.329	-1.321	-1.314	-1.306	-1.299	-1.291	-1.285	-1.278	-1.271	-1.265	-1.259	-1.251	-1.245	-1.240	-1.234	-1.228	-1.221	-1.216	-1.211	-1.205	-1.200	-1.195	-1.190	-1.184	-1.179	-1.174	-1.169	-1.162	-1.158	-1.151	-1.144	-1.139	-1.132	-1.126	-1.120	-1.112	-1.105	-1.099	-1.090	-1.082	-1.074	-1.066	-1.056	-1.048	-1.036	-1.026	-1.015	-1.005	-0.992	-0.981	-0.969	-0.955	-0.941	-0.928	-0.912	-0.898	-0.882	-0.865	-0.849	-0.831	-0.814	-0.795	-0.778	-0.758	-0.739	-0.718	-0.698	-0.676	-0.655	-0.632	-0.611	-0.589	-0.565	-0.541	-0.518	-0.494	-0.469	-0.445	-0.420	-0.394	-0.369	-0.342	-0.318	-0.291	-0.265	-0.239	-0.212	-0.186	-0.160	-0.134	-0.109	-0.082	-0.056	-0.031	-0.006	0.019	0.044	0.069	0.091	0.115	0.139	0.161	0.184	0.204	0.225	0.246	0.265	0.285	0.302	0.320	0.338	0.354	0.369	0.382	0.395	0.408	0.421	0.431	0.442	0.452	0.460	0.469	0.476	0.481	0.488	0.491	0.496	0.498	0.500	0.502	0.504	0.504	0.504	0.502	0.501	0.500	0.496	0.494	0.490	0.486	0.482	0.479	0.472	0.468	0.462	0.458	0.452	0.446	0.440	0.432	0.428	0.421	0.414	0.409	0.402	0.395	0.390	0.384	0.376	0.371	0.365	0.359	0.355	0.350	0.344	0.339	0.336	0.331	100.000	5.000	2.000	1.000	3.000	0.000	0.000	0.000	0.000	0.000	0.000	0.000	0.000	0.000	0.000	0.000	0.000	0.000	0.290	0.304	0.316	0.330	0.344	0.359	0.374	0.389	0.405	0.420	0.436	0.451	0.468	0.482	0.499	0.516	0.532	0.549	0.565	0.581	0.596	0.611	0.626	0.641	0.656	0.671	0.684	0.698	0.710	0.722	0.735	0.745	0.756	0.766	0.776	0.785	0.794	0.801	0.808	0.814	0.819	0.822	0.828	0.830	0.832	0.835	0.836	0.838	0.836	0.835	0.835	0.834	0.830	0.828	0.824	0.820	0.815	0.810	0.804	0.798	0.791	0.785	0.779	0.771	0.764	0.758	0.750	0.741	0.732	0.724	0.716	0.708	0.700	0.690	0.681	0.674	0.665	0.656	0.648	0.640	0.632	0.624	0.616	0.609	0.600	0.592	0.585	0.579	0.572	0.565	0.559	0.551	0.545	0.539	0.534	0.528	0.522	0.516	0.511	0.506	0.502	0.498	0.494	0.490	0.486	0.482	0.480	0.476	0.475	0.472	0.470	0.470	0.469	0.468	0.468	0.468	0.466	0.468	0.466	0.469	0.470	0.472	0.474	0.476	0.479	0.482	0.486	0.489	0.492	0.496	0.502	0.506	0.511	0.516	0.521	0.528	0.532	0.539	0.544	0.549	0.556	0.561	0.568	0.574	0.579	0.585	0.590	0.595	0.600	0.605	0.611	0.615	0.620	0.624	0.626	0.630	0.632	0.635	0.636	0.636	0.636	0.636	0.635	0.634	0.630	0.629	0.625	0.620	0.615	0.608	0.601	0.592	0.585	0.574	0.564	0.552	0.540	0.526	0.511	0.498	0.481	0.465	0.446	0.428	0.409	0.389	0.368	0.346	0.322	0.300	0.275	0.250	0.226	0.200	0.174	0.146	0.119	0.091	0.062	0.034	0.004	-0.025	-0.052	-0.081	-0.111	-0.140	-0.169	-0.196	-0.225	-0.252	-0.280	-0.305	-0.332	-0.358	-0.381	-0.405	-0.428	-0.450	-0.470	-0.491	-0.510	-0.528	-0.544	-0.559	-0.572	-0.585	-0.598	-0.606	-0.615	-0.621	-0.626	-0.631	-0.634	-0.635	-0.636	-0.634	-0.632	-0.629	-0.624	-0.616	-0.610	-0.601	-0.591	-0.581	-0.570	-0.558	-0.545	-0.531	-0.518	-0.502	-0.488	-0.472	-0.456	-0.440	-0.422	-0.408	-0.390	-0.372	-0.355	-0.340	-0.324	-0.308	-0.291	-0.275	-0.261	-0.246	-0.232	-0.220	-0.206	-0.194	-0.182	-0.172	-0.161	-0.152	-0.144	-0.136	-0.129	-0.121	-0.115	-0.110	-0.105	-0.100	-0.096	-0.094	-0.092	-0.090	-0.089	-0.088	-0.088	-0.088	-0.089	-0.090	-0.091	-0.092	-0.096	-0.098	-0.100	-0.104	-0.106	-0.111	-0.114	-0.118	-0.122	-0.128	-0.131	-0.138	-0.142	-0.148	-0.152	-0.159	-0.164	-0.170	-0.176	-0.182	-0.189	-0.195	-0.201	-0.208	-0.215	-0.221	-0.229	-0.235	-0.242	-0.251	-0.260	-0.269	-0.276	-0.286	-0.295	-0.304	-0.312	-0.322	-0.332	-0.340	-0.350	-0.360	-0.370	-0.379	-0.389	-0.399	-0.409	-0.418	-0.428	-0.438	-0.446	-0.456	-0.466	-0.474	-0.482	-0.492	-0.501	-0.510	-0.519	-0.528	-0.535	-0.542	-0.550	-0.558	-0.565	-0.571	-0.578	-0.584	-0.590	-0.595	-0.600	-0.606	-0.611	-0.615	-0.619	-0.622	-0.628	-0.630	-0.635	-0.638	-0.641	-0.644	-0.646	-0.649	-0.652	-0.655	-0.658	-0.660	-0.662	-0.665	-0.666	-0.670	-0.672	-0.675	-0.678	-0.680	-0.684	-0.686	-0.690	-0.695	-0.698	-0.702	-0.708	-0.712	-0.718	-0.722	-0.729	-0.735	-0.741	-0.749	-0.755	-0.762	-0.770	-0.779	-0.786	-0.795	-0.804	-0.814	-0.822	-0.834	-0.844	-0.854	-0.865	-0.878	-0.889	-0.899	-0.911	-0.922	-0.935	-0.946	-0.959	-0.971	-0.982	-0.996	-1.010	-1.022	-1.034	-1.048	-1.060	-1.072	-1.085	-1.098	-1.109	-1.121	-1.134	-1.146	-1.159	-1.170	-1.181	-1.194	-1.205	-1.216	-1.226	-1.238	-1.249	-1.259	-1.268	-1.279	-1.288	-1.296	-1.304	-1.314	-1.322	-1.330	-1.339	-1.348	-1.355	-1.364	-1.371	-1.379	-1.385	-1.391	-1.398	-1.404	-1.409	-1.415	-1.419	-1.425	-1.430	-1.434	-1.438	-1.441	-1.445	-1.448	-1.451	-1.452	-1.455	-1.456	-1.459	-1.459	-1.460	-1.460	-1.460	-1.459	-1.458	-1.456	-1.455	-1.451	-1.450	-1.446	-1.442	-1.439	-1.434	-1.429	-1.425	-1.418	-1.412	-1.406	-1.399	-1.391	-1.385	-1.378	-1.370	-1.361	-1.354	-1.345	-1.336	-1.328	-1.319	-1.310	-1.301	-1.292	-1.284	-1.275	-1.265	-1.255	-1.248	-1.239	-1.230	-1.222	-1.212	-1.205	-1.196	-1.190	-1.181	-1.174	-1.166	-1.159	-1.154	-1.148	-1.141	-1.135	-1.130	-1.124	-1.119	-1.114	-1.109	-1.104	-1.098	-1.094	-1.090	-1.085	-1.080	-1.075	-1.071	-1.066	-1.061	-1.058	-1.051	-1.046	-1.041	-1.035	-1.028	-1.020	-1.014	-1.008	-1.000	-0.992	-0.985	-0.976	-0.968	-0.959	-0.950	-0.940	-0.929	-0.919	-0.908	-0.896	-0.885	-0.874	-0.861	-0.850	-0.836	-0.824	-0.812	-0.799	-0.786	-0.772	-0.761	-0.748	-0.734	-0.720	-0.708	-0.695	-0.682	-0.670	-0.658	-0.645	-0.632	-0.621	-0.610	-0.598	-0.586	-0.576	-0.565	-0.555	-0.545	-0.535	-0.525	-0.516	-0.506	-0.498	-0.489	-0.480	-0.471	-0.462	-0.454	-0.445	-0.438	-0.429	-0.420	-0.410	-0.402	-0.392	-0.385	-0.375	-0.365	-0.356	-0.346	-0.336	-0.326	-0.315	-0.305	-0.294	-0.282	-0.270	-0.258	-0.245	-0.232	-0.220	-0.206	-0.194	-0.181	-0.168	-0.154	-0.141	-0.128	-0.114	-0.100	-0.088	-0.074	-0.061	-0.049	-0.036	-0.024	-0.012	-0.001	0.009	0.019	0.029	0.039	0.045	0.054	0.061	0.068	0.072	0.076	0.081	0.084	0.086	0.088	0.088	0.086	0.084	0.080	0.078	0.072	0.066	0.060	0.054	0.045	0.036	0.026	0.016	0.005	-0.006	-0.020	-0.034	-0.048	-0.062	-0.078	-0.094	-0.110	-0.126	-0.142	-0.160	-0.178	-0.194	-0.212	-0.231	-0.249	-0.266	-0.285	-0.302	-0.320	-0.339	-0.356	-0.372	-0.390	-0.406	-0.424	-0.440	-0.455	-0.470	-0.485	-0.500	-0.514	-0.526	-0.539	-0.552	-0.564	-0.575	-0.586	-0.595	-0.605	-0.615	-0.621	-0.630	-0.636	-0.642	-0.648	-0.652	-0.656	-0.659	-0.662	-0.664	-0.664	-0.665	-0.665	-0.664	-0.662	-0.660	-0.658	-0.654	-0.649	-0.645	-0.641	-0.636	-0.629	-0.622	-0.615	-0.608	-0.600	-0.592	-0.582	-0.572	-0.564	-0.554	-0.544	-0.534	-0.522	-0.511	-0.500	-0.490	-0.479	-0.468	-0.455	-0.445	-0.432	-0.421	-0.409	-0.398	-0.386	-0.375	-0.362	-0.352	-0.341	-0.330	-0.320	-0.310	-0.299	-0.289	-0.280	-0.270	-0.261	-0.252	-0.244	-0.235	-0.228	-0.220	-0.211	-0.204	-0.199	-0.191	-0.185	-0.180	-0.175	-0.169	-0.165	-0.160	-0.156	-0.152	-0.150	-0.148	-0.145	-0.144	-0.142	-0.142	-0.142	-0.141	-0.142	-0.144	-0.145	-0.146	-0.148	-0.151	-0.154	-0.156	-0.161	-0.165	-0.170	-0.175	-0.181	-0.188	-0.194	-0.201	-0.208	-0.215	-0.225	-0.232	-0.241	-0.250	-0.259	-0.269	-0.279	-0.289	-0.299	-0.310	-0.321	-0.331	-0.341	-0.354	-0.364	-0.375	-0.385	-0.398	-0.408	-0.418	-0.428	-0.439	-0.451	-0.461	-0.471	-0.481	-0.491	-0.500	-0.511	-0.520	-0.529	-0.535	-0.544	-0.551	-0.559	-0.565	-0.570	-0.576	-0.581	-0.586	-0.590	-0.595	-0.596	-0.600	-0.602	-0.605	-0.606	-0.608	-0.608	-0.609	-0.609	-0.609	-0.608	-0.608	-0.605	-0.602	-0.600	-0.598	-0.594	-0.590	-0.585	-0.581	-0.576	-0.570	-0.564	-0.559	-0.551	-0.545	-0.539	-0.532	-0.524	-0.519	-0.511	-0.504	-0.496	-0.489	-0.482	-0.474	-0.468	-0.461	-0.454	-0.448	-0.441	-0.436	-0.431	-0.426	-0.421	-0.418	-0.414	-0.411	-0.409	-0.408	-0.406	-0.405	-0.405	-0.408	-0.409	-0.411	-0.416	-0.421	-0.426	-0.432	-0.440	-0.449	-0.459	-0.469	-0.481	-0.494	-0.507	-0.521	-0.538	-0.554	-0.571	-0.590	-0.608	-0.628	-0.648	-0.669	-0.690	-0.712	-0.734	-0.756	-0.779	-0.802	-0.825	-0.849	-0.874	-0.898	-0.920	-0.944	-0.966	-0.989	-1.011	-1.032	-1.052	-1.074	-1.094	-1.112	-1.131	-1.149	-1.164	-1.180	-1.195	-1.209	-1.221	-1.232	-1.242	-1.252	-1.261	-1.269	-1.275	-1.280	-1.284	-1.288	-1.292	-1.295	-1.295	-1.296	-1.298	-1.296	-1.295	-1.294	-1.292	-1.290	-1.286	-1.282	-1.279	-1.276	-1.272	-1.268	-1.264	-1.260	-1.256	-1.251	-1.246	-1.244	-1.241	-1.238	-1.235	-1.232	-1.229	-1.228	-1.226	-1.225	-1.224	-1.222	-1.222	-1.221	-1.222	-1.222	-1.222	-1.222	-1.222	-1.224	-1.224	-1.225	-1.225	-1.225	-1.225	-1.225	-1.224	-1.222	-1.221	-1.220	-1.218	-1.215	-1.214	-1.210	-1.205	-1.201	-1.195	-1.190	-1.184	-1.176	-1.168	-1.159	-1.150	-1.140	-1.129	-1.118	-1.105	-1.092	-1.078	-1.064	-1.049	-1.032	-1.018	-1.000	-0.981	-0.964	-0.946	-0.929	-0.911	-0.894	-0.874	-0.855	-0.836	-0.818	-0.800	-0.780	-0.762	-0.745	-0.726	-0.710	-0.692	-0.676	-0.659	-0.644	-0.629	-0.614	-0.599	-0.586	-0.572	-0.560	-0.549	-0.538	-0.526	-0.516	-0.507	-0.499	-0.491	-0.485	-0.479	-0.472	-0.466	-0.462	-0.458	-0.454	-0.450	-0.448	-0.444	-0.442	-0.441	-0.439	-0.438	-0.436	-0.435	-0.434	-0.434	-0.432	-0.431	-0.430	-0.429	-0.428	-0.426	-0.425	-0.422	-0.419	-0.418	-0.414	-0.411	-0.406	-0.402	-0.398	-0.392	-0.386	-0.380	-0.374	-0.366	-0.359	-0.350	-0.342	-0.332	-0.324	-0.314	-0.304	-0.292	-0.280	-0.269	-0.256	-0.244	-0.231	-0.218	-0.204	-0.191	-0.178	-0.164	-0.149	-0.135	-0.121	-0.106	-0.092	-0.078	-0.062	-0.048	-0.034	-0.020	-0.006	0.009	0.022	0.035	0.050	0.062	0.075	0.088	0.099	0.110	0.121	0.131	0.141	0.150	0.159	0.166	0.175	0.181	0.188	0.192	0.198	0.201	0.205	0.208	0.208	0.210	0.209	0.208	0.205	0.201	0.198	0.192	0.186	0.180	0.171	0.161	0.151	0.140	0.128	0.115	0.101	0.085	0.069	0.052	0.032	0.014	-0.006	-0.028	-0.050	-0.072	-0.095	-0.120	-0.145	-0.170	-0.196	-0.222	-0.250	-0.278	-0.305	-0.332	-0.361	-0.390	-0.418	-0.446	-0.475	-0.502	-0.530	-0.558	-0.584	-0.611	-0.638	-0.661	-0.686	-0.710	-0.734	-0.756	-0.776	-0.796	-0.815	-0.832	-0.849	-0.865	-0.878	-0.890	-0.901	-0.910	-0.919	-0.924	-0.930	-0.932	-0.934	-0.935	-0.934	-0.931	-0.926	-0.921	-0.915	-0.906	-0.896	-0.886	-0.874	-0.860	-0.845	-0.829	-0.812	-0.795	-0.776	-0.755	-0.735	-0.714	-0.691	-0.669	-0.648	-0.625	-0.600	-0.576	-0.551	-0.528	-0.502	-0.478	-0.454	-0.429	-0.404	-0.380	-0.355	-0.331	-0.309	-0.285	-0.262	-0.240	-0.219	-0.198	-0.176	-0.158	-0.138	-0.120	-0.101	-0.084	-0.068	-0.051	-0.038	-0.021	-0.009	0.005	0.016	0.029	0.040	0.050	0.060	0.069	0.078	0.085	0.094	0.100	0.105	0.112	0.116	0.121	0.124	0.129	0.131	0.134	0.135	0.138	0.138	0.139	0.139	0.139	0.139	0.138	0.138	0.135	0.134	0.132	0.129	0.126	0.124	0.120	0.116	0.112	0.108	0.102	0.098	0.094	0.088	0.081	0.076	0.070	0.065	0.059	0.051	0.045	0.039	0.032	0.026	0.019	0.012	0.006	-0.001	-0.009	-0.015	-0.021	-0.028	-0.035	-0.041	-0.046	-0.052	-0.058	-0.064	-0.069	-0.072	-0.078	-0.081	-0.086	-0.089	-0.092	-0.096	-0.099	-0.100	-0.102	-0.104	-0.105	-0.105	-0.105	-0.105	-0.105	-0.104	-0.102	-0.101	-0.099	-0.098	-0.094	-0.091	-0.088	-0.084	-0.080	-0.075	-0.071	-0.066	-0.062	-0.058	-0.051	-0.045	-0.041	-0.036	-0.031	-0.026	-0.020	-0.015	-0.011	-0.006	-0.001	0.002	0.009	0.012	0.016	0.020	0.025	0.028	0.031	0.034	0.036	0.039	0.040	0.042	0.044	0.045	0.044	0.046	0.046	0.045	0.045	0.045	0.044	0.042	0.041	0.040	0.039	0.036	0.035	0.032	0.031	0.029	0.028	0.025	0.024	0.022	0.020	0.019	0.019	0.018	0.016	0.016	0.016	0.016	0.016	0.018	0.019	0.021	0.022	0.025	0.028	0.031	0.035	0.039	0.044	0.049	0.054	0.060	0.066	0.074	0.080	0.088	0.096	0.105	0.112	0.122	0.132	0.141	0.152	0.161	0.171	0.182	0.194	0.204	0.215	0.228	0.238	0.250	0.260	0.272	0.284	0.294	0.305	0.316	0.326	0.336	0.348	0.356	0.368	0.376	0.386	0.394	0.402	0.410	0.420	0.425	0.432	0.439	0.444	0.450	0.454	0.458	0.462	0.466	0.470	0.472	0.475	0.478	0.479	0.480	0.480	0.481	0.481	0.481	0.480	0.479	0.478	0.475	0.474	0.471	0.469	0.466	0.462	0.459	0.456	0.452	0.450	0.445	0.441	0.438	0.434	0.429	0.426	0.422	0.418	0.414	0.410	0.406	0.402	0.399	0.395	0.391	0.389	0.385	0.382	0.379	0.375	0.372	0.370	0.366	0.364	0.361	0.360	0.358	0.355	0.354	0.351	0.349	0.348	0.345	0.344	0.342	0.341	0.339	0.338	0.336	0.335	0.334	0.332	0.332	0.331	0.330	0.329	0.326	0.325	0.325	0.324	0.324	0.322	0.321	0.320	0.320	0.320	0.319	0.319	0.319	0.318	0.316	0.316	0.316	0.316	0.316	0.315	0.316	0.316	0.318	0.316	0.319	0.319	0.320	0.320	0.321	0.322	0.324	0.325	0.328	0.329	0.330	0.331	0.334	0.336	0.339	0.340	0.342	0.345	0.348	0.350	0.352	0.356	0.358	0.361	0.364	0.368	0.369	0.371	0.375	0.379	0.380	0.382	0.385	0.389	0.390	0.391	0.395	0.396	0.396	0.399	0.400	0.401	0.401	0.402	0.404	0.402	0.402	0.402	0.401	0.401	0.399	0.398	0.395	0.392	0.389	0.386	0.382	0.379	0.374	0.370	0.365	0.360	0.354	0.348	0.342	0.336	0.329	0.322	0.315	0.309	0.300	0.292	0.284	0.278	0.269	0.261	0.251	0.244	0.235	0.226	0.215	0.205	0.195	0.186	0.176	0.168	0.156	0.148	0.138	0.128	0.116	0.106	0.096	0.086	0.075	0.065	0.055	0.044	0.034	0.022	0.012	0.002	-0.009	-0.020	-0.031	-0.040	-0.051	-0.062	-0.074	-0.085	-0.096	-0.108	-0.119	-0.130	-0.141	-0.152	-0.164	-0.174	-0.185	-0.198	-0.208	-0.219	-0.230	-0.241	-0.252	-0.264	-0.275	-0.286	-0.298	-0.310	-0.320	-0.331	-0.344	-0.354	-0.365	-0.376	-0.389	-0.401	-0.411	-0.424	-0.435	-0.448	-0.459	-0.471	-0.484	-0.495	-0.507	-0.520	-0.532	-0.544	-0.556	-0.569	-0.581	-0.595	-0.609	-0.621	-0.634	-0.646	-0.660	-0.674	-0.688	-0.701	-0.715	-0.729	-0.742	-0.756	-0.770	-0.784	-0.799	-0.812	-0.828	-0.842	-0.856	-0.870	-0.885	-0.899	-0.912	-0.926	-0.940	-0.952	-0.968	-0.980	-0.991	-1.004	-1.019	-1.030	-1.042	-1.055	-1.066	-1.078	-1.089	-1.100	-1.109	-1.119	-1.129	-1.138	-1.146	-1.155	-1.162	-1.171	-1.179	-1.185	-1.191	-1.198	-1.204	-1.209	-1.214	-1.219	-1.222	-1.225	-1.230	-1.234	-1.238	-1.240	-1.244	-1.246	-1.249	-1.250	-1.252	-1.255	-1.256	-1.256	-1.259	-1.260	-1.261	-1.261	-1.262	-1.264	-1.264	-1.265	-1.265	-1.266	-1.268	-1.268	-1.268	-1.268	-1.268	-1.269	-1.268	-1.269	-1.268	-1.268	-1.268	-1.268	-1.266	-1.266	-1.265	-1.264	-1.262	-1.261	-1.260	-1.258	-1.256	-1.255	-1.252	-1.250	-1.246	-1.245	-1.241	-1.238	-1.234	-1.231	-1.228	-1.222	-1.219	-1.214	-1.211	-1.206	-1.201	-1.196	-1.192	-1.188	-1.184	-1.179	-1.175	-1.170	-1.165	-1.161	-1.158	-1.152	-1.150	-1.145	-1.141	-1.138	-1.134	-1.131	-1.129	-1.126	-1.125	-1.125	-1.122	-1.122	-1.121	-1.121	-1.121	-1.121	-1.121	-1.122	-1.124	-1.125	-1.126	-1.128	-1.129	-1.131	-1.132	-1.134	-1.136	-1.139	-1.140	-1.141	-1.141	-1.144	-1.142	-1.144	-1.142	-1.144	-1.142	-1.142	-1.140	-1.140	-1.136	-1.134	-1.129	-1.124	-1.119	-1.114	-1.108	-1.100	-1.091	-1.081	-1.072	-1.061	-1.050	-1.038	-1.024	-1.009	-0.994	-0.979	-0.962	-0.945	-0.926	-0.906	-0.886	-0.865	-0.845	-0.822	-0.799	-0.775	-0.751	-0.725	-0.699	-0.674	-0.648	-0.620	-0.592	-0.565	-0.538	-0.509	-0.480	-0.451	-0.422	-0.394	-0.365	-0.336	-0.306	-0.279	-0.250	-0.222	-0.194	-0.166	-0.140	-0.112	-0.085	-0.059	-0.032	-0.009	0.016	0.040	0.064	0.085	0.108	0.129	0.149	0.169	0.188	0.204	0.221	0.236	0.252	0.266	0.279	0.292	0.304	0.312	0.321	0.330	0.338	0.345	0.350	0.355	0.358	0.361	0.362	0.364	0.364	0.362	0.361	0.358	0.354	0.349	0.345	0.339	0.331	0.325	0.318	0.310	0.301	0.291	0.282	0.272	0.261	0.251	0.240	0.228	0.216	0.205	0.194	0.181	0.170	0.159	0.146	0.135	0.124	0.112	0.101	0.091	0.081	0.071	0.061	0.052	0.044	0.035	0.026	0.020	0.012	0.006	0.000	-0.006	-0.011	-0.018	-0.022	-0.026	-0.030	-0.034	-0.038	-0.040	-0.041	-0.045	-0.046	-0.048	-0.049	-0.051	-0.052	-0.052	-0.052	-0.052	-0.052	-0.054	-0.054	-0.054	-0.054	-0.054	-0.052	-0.054	-0.052	-0.054	-0.052	-0.052	-0.052	-0.052	-0.052	-0.052	-0.051	-0.052	-0.052	-0.051	-0.051	-0.051	-0.051	-0.050	-0.050	-0.050	-0.050	-0.049	-0.048	-0.048	-0.046	-0.046	-0.045	-0.044	-0.042	-0.040	-0.039	-0.038	-0.035	-0.034	-0.031	-0.028	-0.025	-0.022	-0.020	-0.018	-0.014	-0.011	-0.006	-0.004	0.001	0.005	0.008	0.011	0.016	0.021	0.025	0.030	0.034	0.039	0.042	0.048	0.052	0.056	0.062	0.068	0.072	0.078	0.082	0.088	0.094	0.099	0.105	0.110	0.116	0.122	0.129	0.135	0.141	0.148	0.155	0.162	0.170	0.178	0.185	0.194	0.201	0.209	0.218	0.226	0.235	0.244	0.252	0.261	0.270	0.280	0.290	0.299	0.309	0.319	0.329	0.339	0.348	0.356	0.366	0.375	0.384	0.392	0.401	0.409	0.418	0.425	0.432	0.440	0.446	0.451	0.458	0.462	0.468	0.471	0.475	0.479	0.480	0.482	0.485	0.486	0.488	0.486	0.486	0.486	0.485	0.484	0.482	0.481	0.479	0.475	0.471	0.468	0.465	0.460	0.458	0.454	0.450	0.446	0.442	0.439	0.436	0.434	0.430	0.428	0.426	0.424	0.422	0.420	0.420	0.419	0.420	0.420	0.421	0.424	0.425	0.428	0.430	0.434	0.438	0.441	0.446	0.451	0.456	0.462	0.469	0.476	0.482	0.490	0.498	0.505	0.512	0.521	0.529	0.536	0.544	0.552	0.560	0.568	0.575	0.581	0.589	0.595	0.601	0.606	0.612	0.618	0.621	0.625	0.630	0.632	0.635	0.636	0.638	0.639	0.639	0.638	0.636	0.636	0.635	0.632	0.629	0.625	0.621	0.616	0.611	0.608	0.600	0.594	0.588	0.581	0.574	0.566	0.558	0.550	0.541	0.534	0.525	0.518	0.509	0.500	0.491	0.482	0.474	0.466	0.459	0.450	0.444	0.436	0.429	0.424	0.418	0.411	0.408	0.402	0.398	0.394	0.390	0.389	0.386	0.384	0.384	0.384	0.385	0.385	0.386	0.389	0.392	0.396	0.401	0.405	0.411	0.418	0.425	0.432	0.441	0.451	0.461	0.472	0.485	0.498	0.510	0.524	0.538	0.554	0.569	0.585	0.602	0.619	0.638	0.656	0.676	0.695	0.716	0.738	0.758	0.780	0.802	0.824	0.848	0.871	0.894	0.918	0.941	0.965	0.989	1.012	1.038	1.060	1.084	1.109	1.132	1.155	1.179	1.200	1.224	1.246	1.266	1.289	1.309	1.328	1.349	1.366	1.384	1.401	1.418	1.432	1.445	1.459	1.472	1.482	1.494	1.502	1.511	1.518	1.524	1.530	1.532	1.536	1.538	1.538	1.536	1.535	1.532	1.528	1.522	1.518	1.510	1.502	1.492	1.484	1.472	1.461	1.450	1.438	1.424	1.410	1.395	1.378	1.361	1.345	1.329	1.310	1.292	1.275	1.258	1.238	1.220	1.201	1.184	1.165	1.146	1.129	1.111	1.094	1.076	1.058	1.042	1.025	1.009	0.994	0.979	0.964	0.951	0.936	0.924	0.911	0.899	0.888	0.876	0.865	0.855	0.846	0.838	0.829	0.822	0.816	0.810	0.804	0.798	0.794	0.790	0.785	0.781	0.779	0.775	0.772	0.771	0.769	0.768	0.768	0.766	0.766	0.766	0.766	0.768	0.768	0.770	0.771	0.772	0.774	0.775	0.778	0.779	0.781	0.784	0.786	0.789	0.791	0.794	0.796	0.799	0.801	0.805	0.808	0.810	0.812	0.814	0.818	0.820	0.822	0.825	0.828	0.829	0.831	0.834	0.835	0.838	0.839	0.840	0.841	0.842	0.842	0.844	0.845	0.845	0.845	0.844	0.844	0.842	0.841	0.840	0.836	0.834	0.832	0.829	0.825	0.822	0.819	0.814	0.809	0.805	0.800	0.794	0.789	0.782	0.778	0.770	0.765	0.758	0.751	0.744	0.738	0.729	0.721	0.714	0.706	0.699	0.690	0.682	0.672	0.664	0.655	0.645	0.638	0.628	0.619	0.610	0.601	0.591	0.582	0.574	0.565	0.556	0.546	0.539	0.530	0.520	0.510	0.501	0.494	0.484	0.474	0.465	0.455	0.446	0.436	0.426	0.416	0.408	0.396	0.385	0.375	0.364	0.351	0.340	0.329	0.316	0.304	0.290	0.278	0.264	0.249	0.235	0.219	0.204	0.188	0.170	0.152	0.135	0.115	0.096	0.076	0.056	0.035	0.014	-0.009	-0.030	-0.054	-0.079	-0.102	-0.128	-0.155	-0.181	-0.209	-0.236	-0.265	-0.294	-0.324	-0.352	-0.384	-0.414	-0.445	-0.476	-0.509	-0.540	-0.574	-0.608	-0.641	-0.675	-0.709	-0.742	-0.776	-0.810	-0.845	-0.879	-0.912	-0.948	-0.982	-1.016	-1.051	-1.084	-1.120	-1.154	-1.188	-1.222	-1.256	-1.290	-1.322	-1.358	-1.391	-1.425	-1.459	-1.491	-1.525	-1.559	-1.592	-1.625	-1.659	-1.691	-1.725	-1.758	-1.789	-1.822	-1.855	-1.888	-1.920	-1.951	-1.984	-2.016	-2.049	-2.080	-2.112	-2.144	-2.176	-2.208	-2.240	-2.271	-2.301	-2.332	-2.365	-2.395	-2.425	-2.456	-2.486	-2.515	-2.545	-2.574	-2.602	-2.631	-2.658	-2.685	-2.711	-2.739	-2.762	-2.788	-2.811	-2.835	-2.859	-2.881	-2.902	-2.924	-2.944	-2.964	-2.982	-3.001	-3.019	-3.035	-3.051	-3.068	-3.082	-3.096	-3.111	-3.122	-3.136	-3.149	-3.159	-3.170	-3.180	-3.190	-3.199	-3.208	-3.216	-3.222	-3.230	-3.238	-3.244	-3.250	-3.256	-3.262	-3.268	-3.274	-3.279	-3.285	-3.289	-3.294	-3.299	-3.305	-3.310	-3.315	-3.320	-3.325	-3.330	-3.336	-3.340	-3.346	-3.351	-3.358	-3.362	-3.368	-3.372	-3.379	-3.384	-3.390	-3.395	-3.399	-3.404	-3.409	-3.414	-3.419	-3.424	-3.426	-3.431	-3.435	-3.438	-3.440	-3.442	-3.444	-3.445	-3.446	-3.446	-3.446	-3.445	-3.445	-3.444	-3.441	-3.439	-3.435	-3.431	-3.426	-3.421	-3.416	-3.410	-3.402	-3.395	-3.386	-3.376	-3.368	-3.356	-3.346	-3.334	-3.322	-3.310	-3.298	-3.285	-3.270	-3.255	-3.241	-3.226	-3.210	-3.195	-3.179	-3.161	-3.144	-3.128	-3.110	-3.092	-3.074	-3.058	-3.038	-3.019	-3.001	-2.982	-2.964	-2.944	-2.925	-2.908	-2.888	-2.869	-2.850	-2.831	-2.811	-2.792	-2.772	-2.755	-2.736	-2.716	-2.698	-2.679	-2.660	-2.640	-2.621	-2.601	-2.584	-2.565	-2.548	-2.529	-2.511	-2.492	-2.476	-2.459	-2.440	-2.422	-2.405	-2.388	-2.370	-2.352	-2.335	-2.318	-2.300	-2.284	-2.268	-2.249	-2.232	-2.216	-2.199	-2.182	-2.165	-2.149	-2.131	-2.114	-2.096	-2.081	-2.065	-2.047	-2.033	-2.015	-1.999	-1.982	-1.966	-1.949	-1.931	-1.915	-1.900	-1.882	-1.865	-1.848	-1.831	-1.814	-1.798	-1.780	-1.761	-1.744	-1.726	-1.709	-1.690	-1.672	-1.654	-1.636	-1.619	-1.601	-1.582	-1.565	-1.545	-1.528	-1.510	-1.490	-1.471	-1.452	-1.435	-1.415	-1.396	-1.378	-1.359	-1.340	-1.321	-1.302	-1.284	-1.265	-1.246	-1.226	-1.209	-1.190	-1.172	-1.152	-1.136	-1.118	-1.099	-1.080	-1.062	-1.045	-1.028	-1.010	-0.992	-0.975	-0.958	-0.941	-0.925	-0.909	-0.892	-0.875	-0.859	-0.844	-0.828	-0.811	-0.795	-0.780	-0.764	-0.749	-0.735	-0.720	-0.706	-0.692	-0.678	-0.664	-0.651	-0.638	-0.625	-0.614	-0.601	-0.590	-0.580	-0.569	-0.559	-0.550	-0.541	-0.532	-0.526	-0.519	-0.512	-0.506	-0.502	-0.498	-0.494	-0.491	-0.489	-0.488	-0.488	-0.490	-0.491	-0.494	-0.498	-0.501	-0.509	-0.514	-0.521	-0.529	-0.538	-0.548	-0.556	-0.569	-0.580	-0.591	-0.605	-0.619	-0.632	-0.646	-0.662	-0.678	-0.692	-0.709	-0.725	-0.740	-0.756	-0.772	-0.789	-0.804	-0.820	-0.835	-0.849	-0.864	-0.876	-0.889	-0.900	-0.910	-0.921	-0.930	-0.939	-0.945	-0.950	-0.955	-0.958	-0.960	-0.961	-0.960	-0.959	-0.954	-0.950	-0.944	-0.935	-0.928	-0.916	-0.905	-0.891	-0.878	-0.862	-0.846	-0.828	-0.808	-0.788	-0.766	-0.744	-0.720	-0.695	-0.670	-0.645	-0.619	-0.591	-0.562	-0.535	-0.506	-0.478	-0.448	-0.420	-0.391	-0.362	-0.334	-0.304	-0.275	-0.248	-0.220	-0.192	-0.165	-0.140	-0.114	-0.089	-0.065	-0.042	-0.019	0.002	0.024	0.042	0.061	0.080	0.096	0.111	0.126	0.140	0.154	0.165	0.175	0.185	0.194	0.200	0.208	0.212	0.218	0.221	0.224	0.226	0.228	0.228	0.228	0.226	0.224	0.221	0.219	0.215	0.211	0.206	0.202	0.196	0.191	0.186	0.179	0.172	0.166	0.160	0.154	0.146	0.140	0.134	0.126	0.120	0.112	0.106	0.101	0.095	0.090	0.084	0.080	0.075	0.071	0.068	0.065	0.062	0.060	0.058	0.056	0.056	0.056	0.058	0.058	0.059	0.061	0.065	0.068	0.072	0.078	0.082	0.089	0.095	0.102	0.111	0.120	0.129	0.139	0.149	0.160	0.171	0.184	0.195	0.209	0.221	0.236	0.250	0.265	0.278	0.292	0.308	0.322	0.338	0.354	0.368	0.384	0.400	0.415	0.430	0.445	0.461	0.475	0.491	0.505	0.520	0.534	0.548	0.561	0.574	0.586	0.598	0.610	0.621	0.632	0.642	0.652	0.662	0.670	0.679	0.686	0.692	0.699	0.704	0.710	0.714	0.718	0.721	0.725	0.728	0.729	0.731	0.732	0.732	0.731	0.732	0.730	0.729	0.728	0.725	0.722	0.719	0.715	0.711	0.708	0.702	0.699	0.692	0.688	0.682	0.678	0.671	0.665	0.659	0.651	0.646	0.640	0.632	0.625	0.619	0.611	0.605	0.598	0.591	0.585	0.578	0.570	0.565	0.558	0.551	0.546	0.540	0.534	0.528	0.522	0.518	0.512	0.506	0.502	0.498	0.492	0.489	0.485	0.482	0.479	0.476	0.474	0.471	0.470	0.469	0.468	0.468	0.468	0.466	0.466	0.466	0.466	0.468	0.470	0.470	0.472	0.474	0.476	0.479	0.482	0.485	0.489	0.491	0.495	0.500	0.504	0.509	0.512	0.516	0.521	0.525	0.530	0.534	0.539	0.544	0.548	0.551	0.554	0.558	0.562	0.565	0.568	0.571	0.572	0.576	0.578	0.579	0.580	0.581	0.580	0.580	0.579	0.578	0.576	0.574	0.570	0.566	0.562	0.558	0.551	0.546	0.539	0.531	0.524	0.514	0.504	0.494	0.482	0.470	0.456	0.444	0.429	0.412	0.396	0.380	0.361	0.342	0.322	0.302	0.282	0.260	0.239	0.215	0.191	0.166	0.142	0.118	0.090	0.064	0.036	0.010	-0.018	-0.046	-0.074	-0.102	-0.131	-0.160	-0.188	-0.215	-0.244	-0.270	-0.299	-0.325	-0.351	-0.378	-0.402	-0.428	-0.451	-0.474	-0.496	-0.518	-0.538	-0.556	-0.575	-0.592	-0.608	-0.621	-0.635	-0.646	-0.656	-0.666	-0.672	-0.678	-0.682	-0.685	-0.688	-0.688	-0.686	-0.684	-0.680	-0.675	-0.669	-0.661	-0.652	-0.641	-0.631	-0.619	-0.605	-0.590	-0.576	-0.561	-0.545	-0.529	-0.512	-0.495	-0.479	-0.460	-0.442	-0.424	-0.406	-0.389	-0.371	-0.354	-0.335	-0.318	-0.302	-0.286	-0.271	-0.256	-0.242	-0.228	-0.216	-0.204	-0.192	-0.182	-0.174	-0.166	-0.159	-0.151	-0.146	-0.141	-0.136	-0.134	-0.131	-0.129	-0.128	-0.126	-0.128	-0.129	-0.131	-0.132	-0.135	-0.139	-0.142	-0.148	-0.152	-0.159	-0.164	-0.170	-0.175	-0.181	-0.190	-0.196	-0.202	-0.210	-0.218	-0.225	-0.232	-0.240	-0.249	-0.255	-0.264	-0.270	-0.278	-0.286	-0.294	-0.302	-0.309	-0.316	-0.325	-0.332	-0.340	-0.348	-0.355	-0.362	-0.370	-0.379	-0.386	-0.395	-0.402	-0.410	-0.419	-0.426	-0.434	-0.442	-0.450	-0.458	-0.468	-0.475	-0.482	-0.492	-0.500	-0.509	-0.516	-0.525	-0.534	-0.542	-0.551	-0.560	-0.568	-0.576	-0.585	-0.592	-0.601	-0.610	-0.618	-0.626	-0.635	-0.642	-0.651	-0.658	-0.666	-0.674	-0.680	-0.686	-0.694	-0.700	-0.705	-0.711	-0.719	-0.724	-0.729	-0.734	-0.739	-0.744	-0.749	-0.754	-0.758	-0.762	-0.766	-0.770	-0.774	-0.778	-0.781	-0.784	-0.789	-0.791	-0.794	-0.798	-0.800	-0.802	-0.805	-0.810	-0.812	-0.815	-0.818	-0.821	-0.825	-0.829	-0.832	-0.836	-0.840	-0.844	-0.849	-0.852	-0.858	-0.862	-0.869	-0.874	-0.879	-0.885	-0.891	-0.898	-0.904	-0.911	-0.919	-0.926	-0.934	-0.942	-0.951	-0.960	-0.970	-0.979	-0.988	-0.998	-1.008	-1.018	-1.028	-1.038	-1.049	-1.060	-1.071	-1.082	-1.094	-1.105	-1.116	-1.128	-1.139	-1.150	-1.162	-1.174	-1.186	-1.198	-1.209	-1.221	-1.231	-1.242	-1.254	-1.265	-1.276	-1.286	-1.298	-1.308	-1.318	-1.328	-1.336	-1.346	-1.356	-1.365	-1.375	-1.384	-1.391	-1.400	-1.408	-1.416	-1.424	-1.431	-1.438	-1.444	-1.450	-1.456	-1.462	-1.468	-1.472	-1.476	-1.481	-1.485	-1.489	-1.492	-1.495	-1.498	-1.500	-1.502	-1.502	-1.504	-1.505	-1.505	-1.505	-1.505	-1.504	-1.501	-1.500	-1.498	-1.496	-1.494	-1.489	-1.485	-1.481	-1.478	-1.472	-1.468	-1.461	-1.455	-1.450	-1.444	-1.438	-1.431	-1.424	-1.416	-1.409	-1.401	-1.394	-1.386	-1.378	-1.369	-1.361	-1.354	-1.346	-1.338	-1.330	-1.322	-1.314	-1.306	-1.299	-1.291	-1.284	-1.275	-1.269	-1.260	-1.252	-1.246	-1.240	-1.232	-1.224	-1.218	-1.212	-1.206	-1.200	-1.194	-1.186	-1.180	-1.174	-1.169	-1.161	-1.155	-1.148	-1.141	-1.134	-1.128	-1.119	-1.111	-1.104	-1.095	-1.088	-1.079	-1.069	-1.060	-1.049	-1.039	-1.028	-1.016	-1.005	-0.994	-0.981	-0.969	-0.956	-0.944	-0.930	-0.916	-0.901	-0.888	-0.874	-0.859	-0.844	-0.829	-0.815	-0.800	-0.785	-0.770	-0.755	-0.741	-0.726	-0.712	-0.699	-0.685	-0.671	-0.659	-0.646	-0.635	-0.622	-0.612	-0.602	-0.592	-0.582	-0.574	-0.565	-0.558	-0.550	-0.544	-0.538	-0.532	-0.528	-0.522	-0.519	-0.515	-0.511	-0.507	-0.504	-0.500	-0.498	-0.495	-0.492	-0.490	-0.486	-0.484	-0.481	-0.478	-0.474	-0.470	-0.466	-0.461	-0.458	-0.452	-0.445	-0.440	-0.432	-0.425	-0.416	-0.408	-0.399	-0.388	-0.376	-0.365	-0.352	-0.339	-0.326	-0.312	-0.296	-0.282	-0.268	-0.251	-0.235	-0.218	-0.202	-0.185	-0.168	-0.151	-0.135	-0.118	-0.101	-0.085	-0.070	-0.055	-0.039	-0.026	-0.011	0.001	0.014	0.025	0.036	0.046	0.055	0.062	0.070	0.076	0.081	0.085	0.088	0.089	0.089	0.088	0.085	0.082	0.079	0.071	0.066	0.059	0.050	0.040	0.030	0.019	0.006	-0.006	-0.020	-0.035	-0.051	-0.066	-0.084	-0.100	-0.119	-0.136	-0.155	-0.174	-0.192	-0.211	-0.231	-0.250	-0.270	-0.289	-0.308	-0.328	-0.346	-0.366	-0.385	-0.402	-0.421	-0.439	-0.455	-0.472	-0.489	-0.504	-0.520	-0.534	-0.549	-0.562	-0.576	-0.588	-0.600	-0.611	-0.621	-0.632	-0.641	-0.649	-0.656	-0.665	-0.671	-0.676	-0.681	-0.686	-0.690	-0.692	-0.696	-0.698	-0.699	-0.699	-0.699	-0.698	-0.696	-0.694	-0.692	-0.688	-0.685	-0.681	-0.676	-0.672	-0.666	-0.660	-0.655	-0.649	-0.641	-0.634	-0.626	-0.618	-0.611	-0.602	-0.594	-0.585	-0.576	-0.568	-0.559	-0.549	-0.540	-0.530	-0.522	-0.512	-0.504	-0.494	-0.485	-0.474	-0.465	-0.456	-0.446	-0.438	-0.429	-0.420	-0.411	-0.401	-0.394	-0.385	-0.376	-0.369	-0.360	-0.351	-0.344	-0.336	-0.329	-0.321	-0.314	-0.308	-0.300	-0.292	-0.286	-0.279	-0.271	-0.265	-0.259	-0.252	-0.246	-0.240	-0.235	-0.229	-0.224	-0.219	-0.215	-0.210	-0.205	-0.201	-0.198	-0.195	-0.191	-0.188	-0.186	-0.182	-0.180	-0.180	-0.178	-0.178	-0.178	-0.176	-0.178	-0.179	-0.180	-0.182	-0.184	-0.186	-0.189	-0.194	-0.199	-0.201	-0.206	-0.212	-0.218	-0.224	-0.230	-0.236	-0.244	-0.251	-0.259	-0.266	-0.275	-0.284	-0.292	-0.301	-0.309	-0.318	-0.328	-0.336	-0.346	-0.356	-0.365	-0.375	-0.384	-0.392	-0.402	-0.410	-0.420	-0.429	-0.438	-0.445	-0.452	-0.460	-0.468	-0.475	-0.481	-0.489	-0.495	-0.501	-0.506	-0.511	-0.516	-0.521	-0.526	-0.529	-0.534	-0.539	-0.542	-0.545	-0.549	-0.551	-0.554	-0.556	-0.559	-0.560	-0.562	-0.564	-0.564	-0.565	-0.566	-0.568	-0.568	-0.568	-0.569	-0.569	-0.568	-0.569	-0.568	-0.569	-0.569	-0.568	-0.568	-0.568	-0.568	-0.566	-0.568	-0.566	-0.566	-0.566	-0.568	-0.568	-0.568	-0.568	-0.569	-0.570	-0.571	-0.572	-0.575	-0.576	-0.579	-0.581	-0.585	-0.588	-0.591	-0.595	-0.599	-0.605	-0.611	-0.616	-0.622	-0.630	-0.638	-0.646	-0.655	-0.664	-0.674	-0.684	-0.695	-0.706	-0.718	-0.731	-0.745	-0.759	-0.771	-0.786	-0.800	-0.815	-0.830	-0.846	-0.862	-0.878	-0.894	-0.910	-0.928	-0.944	-0.960	-0.976	-0.992	-1.008	-1.024	-1.039	-1.054	-1.069	-1.084	-1.098	-1.111	-1.124	-1.136	-1.149	-1.159	-1.169	-1.179	-1.189	-1.198	-1.205	-1.212	-1.219	-1.224	-1.228	-1.232	-1.236	-1.239	-1.242	-1.244	-1.245	-1.246	-1.245	-1.246	-1.244	-1.242	-1.241	-1.239	-1.236	-1.232	-1.229	-1.225	-1.221	-1.216	-1.212	-1.208	-1.202	-1.198	-1.194	-1.189	-1.185	-1.180	-1.176	-1.172	-1.169	-1.165	-1.161	-1.158	-1.154	-1.151	-1.149	-1.145	-1.142	-1.140	-1.138	-1.134	-1.132	-1.130	-1.128	-1.125	-1.122	-1.120	-1.118	-1.114	-1.111	-1.109	-1.106	-1.104	-1.099	-1.096	-1.094	-1.089	-1.085	-1.081	-1.076	-1.070	-1.065	-1.060	-1.054	-1.046	-1.039	-1.031	-1.024	-1.016	-1.008	-0.998	-0.989	-0.978	-0.969	-0.958	-0.945	-0.934	-0.922	-0.910	-0.900	-0.888	-0.875	-0.862	-0.849	-0.836	-0.824	-0.810	-0.798	-0.785	-0.772	-0.759	-0.746	-0.734	-0.722	-0.710	-0.698	-0.686	-0.674	-0.664	-0.651	-0.641	-0.631	-0.621	-0.610	-0.600	-0.591	-0.584	-0.575	-0.568	-0.559	-0.551	-0.545	-0.538	-0.531	-0.526	-0.520	-0.515	-0.509	-0.504	-0.499	-0.494	-0.489	-0.485	-0.481	-0.476	-0.471	-0.469	-0.465	-0.460	-0.456	-0.451	-0.448	-0.444	-0.439	-0.434	-0.430	-0.425	-0.419	-0.412	-0.408	-0.401	-0.395	-0.389	-0.382	-0.375	-0.366	-0.360	-0.351	-0.341	-0.334	-0.324	-0.314	-0.304	-0.292	-0.281	-0.270	-0.259	-0.246	-0.234	-0.220	-0.206	-0.192	-0.180	-0.165	-0.151	-0.136	-0.122	-0.106	-0.091	-0.075	-0.059	-0.044	-0.028	-0.011	0.005	0.021	0.036	0.052	0.069	0.085	0.100	0.116	0.131	0.145	0.159	0.174	0.186	0.200	0.212	0.225	0.235	0.246	0.256	0.265	0.275	0.282	0.290	0.298	0.301	0.308	0.310	0.312	0.315	0.315	0.315	0.314	0.311	0.308	0.304	0.298	0.290	0.282	0.274	0.262	0.251	0.240	0.226	0.211	0.195	0.179	0.161	0.144	0.124	0.102	0.081	0.059	0.036	0.014	-0.010	-0.035	-0.059	-0.085	-0.111	-0.136	-0.162	-0.189	-0.215	-0.242	-0.269	-0.295	-0.320	-0.348	-0.372	-0.396	-0.421	-0.445	-0.468	-0.490	-0.511	-0.531	-0.551	-0.570	-0.588	-0.604	-0.620	-0.634	-0.646	-0.658	-0.666	-0.675	-0.682	-0.688	-0.691	-0.694	-0.695	-0.695	-0.694	-0.690	-0.686	-0.679	-0.672	-0.664	-0.654	-0.641	-0.630	-0.615	-0.601	-0.586	-0.568	-0.550	-0.532	-0.512	-0.492	-0.471	-0.450	-0.428	-0.406	-0.384	-0.360	-0.338	-0.315	-0.291	-0.268	-0.245	-0.221	-0.198	-0.176	-0.154	-0.131	-0.110	-0.089	-0.069	-0.050	-0.029	-0.011	0.008	0.022	0.040	0.055	0.069	0.082	0.096	0.109	0.120	0.129	0.139	0.146	0.155	0.161	0.168	0.172	0.178	0.181	0.184	0.185	0.188	0.190	0.189	0.190	0.189	0.188	0.186	0.184	0.181	0.180	0.176	0.172	0.169	0.165	0.160	0.156	0.151	0.148	0.141	0.138	0.132	0.128	0.124	0.119	0.114	0.109	0.102	0.098	0.094	0.088	0.084	0.078	0.072	0.068	0.062	0.058	0.054	0.049	0.044	0.039	0.034	0.030	0.025	0.021	0.018	0.012	0.009	0.005	0.001	-0.002	-0.005	-0.009	-0.012	-0.015	-0.018	-0.020	-0.022	-0.025	-0.025	-0.028	-0.029	-0.030	-0.029	-0.030	-0.029	-0.029	-0.029	-0.026	-0.025	-0.021	-0.020	-0.016	-0.012	-0.008	-0.002	0.002	0.008	0.014	0.020	0.028	0.035	0.041	0.050	0.059	0.066	0.075	0.086	0.095	0.104	0.114	0.125	0.135	0.145	0.155	0.165	0.174	0.184	0.194	0.204	0.212	0.221	0.231	0.239	0.248	0.255	0.262	0.269	0.276	0.281	0.286	0.290	0.295	0.299	0.301	0.302	0.304	0.304	0.304	0.302	0.301	0.299	0.298	0.294	0.290	0.285	0.281	0.276	0.270	0.264	0.258	0.250	0.244	0.236	0.229	0.221	0.214	0.206	0.198	0.190	0.182	0.175	0.168	0.161	0.155	0.149	0.142	0.136	0.132	0.128	0.124	0.120	0.118	0.115	0.114	0.112	0.114	0.114	0.115	0.116	0.119	0.121	0.128	0.131	0.138	0.142	0.150	0.156	0.165	0.174	0.184	0.192	0.202	0.212	0.225	0.236	0.248	0.260	0.271	0.285	0.298	0.311	0.324	0.338	0.350	0.364	0.376	0.390	0.402	0.416	0.429	0.440	0.452	0.464	0.475	0.488	0.499	0.509	0.518	0.526	0.535	0.544	0.551	0.559	0.565	0.571	0.578	0.584	0.589	0.594	0.598	0.600	0.605	0.608	0.609	0.611	0.611	0.612	0.612	0.611	0.611	0.610	0.609	0.606	0.604	0.602	0.599	0.596	0.594	0.590	0.586	0.582	0.578	0.575	0.570	0.565	0.560	0.555	0.551	0.546	0.541	0.536	0.531	0.528	0.521	0.516	0.512	0.507	0.502	0.499	0.494	0.489	0.485	0.480	0.476	0.472	0.469	0.465	0.461	0.458	0.454	0.452	0.449	0.446	0.442	0.441	0.439	0.436	0.435	0.434	0.432	0.431	0.430	0.430	0.431	0.430	0.429	0.430	0.430	0.430	0.431	0.434	0.434	0.436	0.436	0.439	0.441	0.442	0.445	0.448	0.450	0.454	0.455	0.459	0.461	0.466	0.469	0.472	0.478	0.481	0.486	0.490	0.494	0.499	0.502	0.507	0.511	0.516	0.521	0.526	0.530	0.535	0.540	0.545	0.549	0.555	0.560	0.565	0.569	0.574	0.579	0.584	0.588	0.592	0.598	0.601	0.605	0.610	0.614	0.619	0.621	0.626	0.629	0.632	0.635	0.639	0.642	0.644	0.646	0.650	0.651	0.652	0.655	0.655	0.658	0.658	0.658	0.658	0.658	0.658	0.656	0.655	0.652	0.651	0.649	0.646	0.642	0.640	0.635	0.631	0.626	0.621	0.615	0.610	0.604	0.596	0.590	0.582	0.575	0.568	0.559	0.551	0.542	0.534	0.525	0.515	0.506	0.498	0.488	0.476	0.466	0.455	0.444	0.434	0.422	0.412	0.400	0.389	0.378	0.366	0.355	0.344	0.331	0.320	0.309	0.298	0.286	0.275	0.264	0.251	0.240	0.229	0.216	0.206	0.196	0.185	0.172	0.162	0.151	0.140	0.129	0.118	0.108	0.098	0.086	0.076	0.066	0.056	0.046	0.038	0.028	0.019	0.009	0.000	-0.010	-0.019	-0.029	-0.038	-0.046	-0.055	-0.062	-0.071	-0.080	-0.088	-0.096	-0.104	-0.111	-0.121	-0.129	-0.138	-0.145	-0.154	-0.161	-0.170	-0.178	-0.185	-0.194	-0.202	-0.210	-0.219	-0.228	-0.235	-0.244	-0.251	-0.261	-0.269	-0.279	-0.289	-0.298	-0.306	-0.316	-0.326	-0.335	-0.345	-0.355	-0.365	-0.375	-0.386	-0.396	-0.408	-0.418	-0.430	-0.440	-0.451	-0.464	-0.475	-0.488	-0.500	-0.511	-0.522	-0.534	-0.546	-0.560	-0.572	-0.586	-0.599	-0.611	-0.624	-0.636	-0.650	-0.662	-0.676	-0.689	-0.700	-0.714	-0.726	-0.739	-0.751	-0.764	-0.776	-0.789	-0.801	-0.814	-0.825	-0.838	-0.849	-0.861	-0.874	-0.884	-0.895	-0.906	-0.919	-0.930	-0.941	-0.952	-0.964	-0.975	-0.985	-0.996	-1.006	-1.016	-1.026	-1.036	-1.046	-1.056	-1.066	-1.076	-1.085	-1.095	-1.104	-1.112	-1.121	-1.130	-1.139	-1.146	-1.155	-1.161	-1.169	-1.176	-1.182	-1.189	-1.194	-1.199	-1.204	-1.209	-1.212	-1.216	-1.220	-1.222	-1.225	-1.226	-1.228	-1.228	-1.228	-1.228	-1.226	-1.224	-1.222	-1.220	-1.218	-1.212	-1.209	-1.204	-1.198	-1.191	-1.186	-1.178	-1.171	-1.165	-1.156	-1.148	-1.140	-1.130	-1.121	-1.112	-1.102	-1.094	-1.084	-1.074	-1.065	-1.054	-1.045	-1.035	-1.025	-1.016	-1.006	-0.998	-0.990	-0.982	-0.975	-0.968	-0.961	-0.955	-0.949	-0.944	-0.938	-0.934	-0.929	-0.925	-0.921	-0.918	-0.915	-0.912	-0.910	-0.908	-0.906	-0.905	-0.904	-0.901	-0.900	-0.899	-0.898	-0.896	-0.894	-0.894	-0.892	-0.890	-0.890	-0.888	-0.885	-0.882	-0.879	-0.876	-0.872	-0.868	-0.864	-0.858	-0.851	-0.845	-0.839	-0.830	-0.822	-0.814	-0.804	-0.795	-0.784	-0.772	-0.761	-0.749	-0.736	-0.722	-0.709	-0.695	-0.680	-0.664	-0.648	-0.631	-0.615	-0.598	-0.580	-0.561	-0.544	-0.525	-0.506	-0.486	-0.468	-0.449	-0.430	-0.409	-0.390	-0.370	-0.351	-0.332	-0.312	-0.292	-0.274	-0.255	-0.236	-0.219	-0.200	-0.181	-0.164	-0.146	-0.129	-0.111	-0.095	-0.079	-0.062	-0.048	-0.031	-0.016	-0.002	0.011	0.026	0.039	0.052	0.064	0.075	0.086	0.099	0.110	0.119	0.129	0.136	0.145	0.154	0.161	0.168	0.175	0.181	0.186	0.191	0.195	0.200	0.204	0.205	0.209	0.210	0.212	0.212	0.212	0.214	0.214	0.214	0.211	0.211	0.210	0.208	0.206	0.202	0.200	0.198	0.194	0.191	0.188	0.185	0.181	0.178	0.174	0.170	0.168	0.165	0.161	0.159	0.156	0.152	0.150	0.149	0.146	0.144	0.142	0.141	0.139	0.138	0.138	0.136	0.136	0.135	0.135	0.135	0.134	0.135	0.134	0.134	0.134	0.134	0.134	0.132	0.132	0.132	0.131	0.131	0.130	0.128	0.128	0.126	0.124	0.122	0.121	0.119	0.116	0.112	0.110	0.106	0.102	0.099	0.094	0.090	0.086	0.081	0.075	0.071	0.066	0.060	0.056	0.050	0.044	0.039	0.034	0.028	0.022	0.018	0.012	0.009	0.004	-0.001	-0.006	-0.010	-0.014	-0.019	-0.021	-0.025	-0.028	-0.031	-0.032	-0.035	-0.036	-0.039	-0.039	-0.041	-0.041	-0.041	-0.042	-0.041	-0.041	-0.041	-0.041	-0.040	-0.039	-0.039	-0.036	-0.035	-0.034	-0.031	-0.031	-0.030	-0.029	-0.028	-0.025	-0.024	-0.021	-0.019	-0.018	-0.015	-0.014	-0.011	-0.010	-0.008	-0.005	-0.004	0.000	0.002	0.005	0.008	0.011	0.014	0.018	0.021	0.025	0.030	0.035	0.039	0.044	0.049	0.055	0.061	0.068	0.074	0.080	0.088	0.095	0.102	0.111	0.120	0.128	0.138	0.146	0.155	0.165	0.174	0.184	0.194	0.204	0.212	0.222	0.231	0.241	0.251	0.260	0.269	0.278	0.286	0.295	0.302	0.310	0.318	0.325	0.331	0.339	0.344	0.349	0.354	0.359	0.362	0.366	0.370	0.372	0.375	0.376	0.379	0.379	0.379	0.379	0.380	0.379	0.379	0.376	0.376	0.375	0.374	0.372	0.371	0.370	0.368	0.366	0.365	0.364	0.362	0.361	0.360	0.359	0.358	0.359	0.358	0.358	0.359	0.359	0.359	0.361	0.361	0.364	0.366	0.368	0.370	0.374	0.376	0.380	0.382	0.388	0.392	0.395	0.400	0.405	0.409	0.414	0.419	0.422	0.426	0.432	0.436	0.441	0.445	0.449	0.451	0.456	0.459	0.461	0.464	0.466	0.469	0.470	0.472	0.472	0.474	0.474	0.474	0.474	0.472	0.472	0.470	0.469	0.466	0.465	0.462	0.459	0.456	0.452	0.449	0.445	0.441	0.436	0.432	0.428	0.422	0.418	0.414	0.409	0.404	0.399	0.394	0.389	0.385	0.381	0.376	0.374	0.370	0.368	0.365	0.362	0.361	0.360	0.358	0.358	0.358	0.358	0.358	0.359	0.360	0.362	0.365	0.369	0.372	0.376	0.381	0.386	0.391	0.398	0.405	0.412	0.420	0.429	0.438	0.446	0.456	0.465	0.476	0.489	0.500	0.511	0.525	0.538	0.551	0.564	0.578	0.591	0.606	0.621	0.636	0.652	0.668	0.685	0.701	0.718	0.736	0.754	0.771	0.790	0.808	0.826	0.844	0.864	0.881	0.900	0.919	0.939	0.959	0.976	0.996	1.015	1.035	1.054	1.072	1.091	1.110	1.129	1.148	1.165	1.184	1.200	1.218	1.234	1.251	1.268	1.282	1.298	1.312	1.325	1.339	1.350	1.361	1.372	1.382	1.391	1.400	1.406	1.412	1.419	1.422	1.426	1.429	1.429	1.430	1.429	1.428	1.424	1.420	1.416	1.409	1.402	1.395	1.386	1.376	1.366	1.356	1.344	1.330	1.318	1.304	1.288	1.271	1.254	1.239	1.220	1.202	1.185	1.165	1.146	1.128	1.109	1.089	1.070	1.050	1.031	1.012	0.994	0.975	0.958	0.939	0.922	0.905	0.889	0.874	0.858	0.844	0.830	0.815	0.802	0.791	0.779	0.768	0.759	0.748	0.740	0.732	0.725	0.719	0.714	0.708	0.704	0.701	0.700	0.696	0.695	0.696	0.695	0.696	0.698	0.699	0.702	0.704	0.708	0.711	0.715	0.720	0.726	0.731	0.736	0.741	0.748	0.754	0.760	0.768	0.772	0.781	0.788	0.794	0.801	0.808	0.815	0.821	0.829	0.835	0.842	0.849	0.855	0.861	0.868	0.874	0.880	0.886	0.892	0.899	0.905	0.911	0.916	0.922	0.928	0.931	0.938	0.942	0.948	0.951	0.956	0.961	0.965	0.970	0.974	0.978	0.982	0.985	0.989	0.992	0.994	0.996	1.000	1.001	1.004	1.005	1.006	1.009	1.010	1.011	1.014	1.014	1.014	1.015	1.015	1.014	1.012	1.012	1.011	1.010	1.008	1.006	1.005	1.002	0.999	0.998	0.994	0.989	0.985	0.981	0.976	0.970	0.965	0.959	0.954	0.948	0.940	0.932	0.925	0.918	0.910	0.901	0.892	0.882	0.874	0.865	0.855	0.844	0.834	0.824	0.814	0.801	0.790	0.779	0.766	0.752	0.740	0.728	0.714	0.700	0.686	0.670	0.656	0.641	0.625	0.610	0.594	0.578	0.560	0.544	0.526	0.509	0.490	0.472	0.452	0.432	0.414	0.394	0.372	0.351	0.331	0.309	0.286	0.264	0.241	0.218	0.194	0.170	0.145	0.119	0.094	0.068	0.041	0.014	-0.014	-0.041	-0.070	-0.100	-0.129	-0.158	-0.188	-0.218	-0.248	-0.279	-0.310	-0.341	-0.372	-0.405	-0.436	-0.469	-0.501	-0.534	-0.566	-0.600	-0.634	-0.666	-0.699	-0.731	-0.765	-0.799	-0.832	-0.866	-0.899	-0.932	-0.966	-1.000	-1.034	-1.068	-1.101	-1.135	-1.168	-1.201	-1.235	-1.270	-1.304	-1.338	-1.371	-1.404	-1.438	-1.471	-1.505	-1.539	-1.572	-1.606	-1.639	-1.672	-1.706	-1.740	-1.774	-1.808	-1.840	-1.875	-1.908	-1.941	-1.975	-2.009	-2.041	-2.075	-2.109	-2.141	-2.174	-2.208	-2.239	-2.272	-2.304	-2.336	-2.366	-2.399	-2.429	-2.459	-2.490	-2.519	-2.548	-2.576	-2.605	-2.632	-2.660	-2.686	-2.714	-2.739	-2.764	-2.789	-2.812	-2.836	-2.859	-2.882	-2.905	-2.925	-2.946	-2.968	-2.988	-3.006	-3.025	-3.044	-3.061	-3.080	-3.096	-3.112	-3.129	-3.144	-3.159	-3.174	-3.189	-3.202	-3.216	-3.229	-3.241	-3.254	-3.268	-3.280	-3.292	-3.306	-3.318	-3.329	-3.341	-3.352	-3.365	-3.378	-3.389	-3.401	-3.412	-3.424	-3.436	-3.449	-3.460	-3.472	-3.484	-3.495	-3.506	-3.518	-3.529	-3.541	-3.552	-3.561	-3.571	-3.582	-3.592	-3.602	-3.612	-3.622	-3.631	-3.639	-3.648	-3.655	-3.661	-3.668	-3.674	-3.679	-3.684	-3.688	-3.690	-3.694	-3.695	-3.695	-3.695	-3.695	-3.694	-3.691	-3.689	-3.686	-3.680	-3.675	-3.669	-3.661	-3.654	-3.645	-3.635	-3.625	-3.614	-3.601	-3.590	-3.576	-3.562	-3.549	-3.534	-3.519	-3.502	-3.486	-3.469	-3.452	-3.435	-3.416	-3.398	-3.380	-3.361	-3.341	-3.324	-3.304	-3.285	-3.266	-3.248	-3.228	-3.210	-3.191	-3.172	-3.154	-3.134	-3.116	-3.099	-3.081	-3.062	-3.046	-3.029	-3.011	-2.995	-2.980	-2.965	-2.949	-2.934	-2.919	-2.904	-2.889	-2.875	-2.864	-2.850	-2.836	-2.825	-2.812	-2.800	-2.789	-2.776	-2.765	-2.754	-2.742	-2.732	-2.721	-2.710	-2.699	-2.688	-2.678	-2.666	-2.655	-2.644	-2.632	-2.621	-2.611	-2.599	-2.586	-2.574	-2.562	-2.550	-2.539	-2.525	-2.511	-2.498	-2.485	-2.470	-2.456	-2.441	-2.426	-2.411	-2.395	-2.379	-2.362	-2.345	-2.328	-2.309	-2.291	-2.272	-2.254	-2.235	-2.214	-2.195	-2.175	-2.155	-2.132	-2.112	-2.091	-2.070	-2.050	-2.027	-2.006	-1.985	-1.962	-1.941	-1.920	-1.898	-1.876	-1.854	-1.832	-1.811	-1.789	-1.768	-1.746	-1.725	-1.704	-1.684	-1.662	-1.642	-1.621	-1.602	-1.581	-1.562	-1.542	-1.524	-1.505	-1.486	-1.468	-1.449	-1.430	-1.411	-1.394	-1.376	-1.359	-1.340	-1.322	-1.305	-1.288	-1.270	-1.252	-1.235	-1.218	-1.199	-1.182	-1.165	-1.148	-1.129	-1.112	-1.096	-1.078	-1.061	-1.044	-1.025	-1.009	-0.991	-0.974	-0.956	-0.940	-0.922	-0.906	-0.890	-0.874	-0.858	-0.844	-0.828	-0.814	-0.799	-0.786	-0.772	-0.761	-0.750	-0.739	-0.728	-0.718	-0.710	-0.702	-0.696	-0.690	-0.685	-0.681	-0.678	-0.675	-0.674	-0.674	-0.675	-0.676	-0.679	-0.682	-0.688	-0.692	-0.699	-0.706	-0.715	-0.722	-0.732	-0.744	-0.755	-0.766	-0.779	-0.791	-0.804	-0.818	-0.830	-0.844	-0.856	-0.869	-0.882	-0.895	-0.908	-0.919	-0.929	-0.940	-0.950	-0.959	-0.966	-0.974	-0.980	-0.984	-0.989	-0.990	-0.991	-0.991	-0.989	-0.986	-0.981	-0.976	-0.969	-0.960	-0.949	-0.939	-0.925	-0.910	-0.895	-0.878	-0.859	-0.839	-0.818	-0.794	-0.770	-0.745	-0.719	-0.692	-0.664	-0.635	-0.606	-0.576	-0.546	-0.514	-0.482	-0.450	-0.419	-0.386	-0.355	-0.322	-0.291	-0.259	-0.226	-0.196	-0.165	-0.134	-0.104	-0.075	-0.048	-0.019	0.008	0.034	0.058	0.082	0.105	0.128	0.149	0.169	0.188	0.205	0.222	0.239	0.254	0.266	0.279	0.290	0.299	0.309	0.316	0.324	0.330	0.335	0.340	0.342	0.345	0.346	0.348	0.348	0.346	0.345	0.344	0.340	0.338	0.334	0.331	0.326	0.321	0.316	0.311	0.306	0.301	0.295	0.289	0.284	0.278	0.271	0.268	0.261	0.256	0.250	0.245	0.241	0.236	0.234	0.230	0.226	0.225	0.222	0.220	0.220	0.220	0.219	0.220	0.221	0.222	0.226	0.230	0.232	0.238	0.244	0.250	0.256	0.264	0.272	0.281	0.290	0.301	0.312	0.325	0.336	0.349	0.364	0.378	0.392	0.408	0.424	0.439	0.455	0.472	0.490	0.507	0.525	0.542	0.560	0.578	0.596	0.614	0.632	0.650	0.668	0.685	0.702	0.719	0.736	0.752	0.769	0.784	0.799	0.814	0.826	0.841	0.852	0.865	0.878	0.889	0.899	0.909	0.919	0.926	0.935	0.941	0.948	0.954	0.960	0.964	0.969	0.972	0.976	0.979	0.981	0.982	0.985	0.985	0.986	0.986	0.986	0.986	0.986	0.985	0.984	0.984	0.982	0.980	0.979	0.978	0.976	0.974	0.971	0.970	0.968	0.965	0.964	0.961	0.959	0.956	0.954	0.950	0.946	0.944	0.940	0.938	0.935	0.931	0.928	0.922	0.920	0.915	0.910	0.906	0.900	0.896	0.890	0.884	0.878	0.871	0.866	0.858	0.851	0.844	0.838	0.828	0.820	0.812	0.805	0.796	0.788	0.779	0.771	0.764	0.755	0.748	0.739	0.731	0.724	0.716	0.709	0.701	0.694	0.688	0.680	0.675	0.669	0.665	0.660	0.656	0.652	0.650	0.648	0.645	0.644	0.642	0.642	0.642	0.642	0.645	0.646	0.648	0.650	0.652	0.656	0.660	0.664	0.668	0.671	0.675	0.679	0.684	0.689	0.692	0.696	0.701	0.705	0.708	0.712	0.716	0.718	0.720	0.721	0.722	0.724	0.724	0.721	0.721	0.719	0.715	0.711	0.706	0.701	0.694	0.686	0.679	0.670	0.660	0.649	0.636	0.622	0.609	0.594	0.578	0.560	0.542	0.524	0.504	0.481	0.460	0.439	0.414	0.390	0.365	0.340	0.314	0.288	0.259	0.231	0.202	0.174	0.145	0.115	0.086	0.055	0.025	-0.005	-0.035	-0.066	-0.095	-0.125	-0.154	-0.182	-0.211	-0.240	-0.269	-0.295	-0.322	-0.348	-0.372	-0.396	-0.420	-0.441	-0.462	-0.482	-0.502	-0.521	-0.538	-0.552	-0.568	-0.580	-0.592	-0.601	-0.610	-0.619	-0.624	-0.629	-0.631	-0.634	-0.634	-0.632	-0.630	-0.626	-0.621	-0.615	-0.608	-0.599	-0.588	-0.576	-0.564	-0.551	-0.536	-0.522	-0.507	-0.491	-0.474	-0.456	-0.439	-0.420	-0.401	-0.381	-0.361	-0.341	-0.321	-0.302	-0.281	-0.261	-0.241	-0.221	-0.202	-0.184	-0.165	-0.146	-0.129	-0.111	-0.095	-0.079	-0.064	-0.049	-0.034	-0.021	-0.008	0.005	0.015	0.028	0.038	0.048	0.056	0.065	0.071	0.079	0.084	0.090	0.095	0.099	0.102	0.106	0.109	0.110	0.111	0.114	0.114	0.114	0.114	0.114	0.112	0.111	0.109	0.108	0.105	0.102	0.099	0.096	0.092	0.089	0.084	0.080	0.074	0.070	0.064	0.059	0.054	0.048	0.041	0.035	0.029	0.021	0.016	0.008	0.000	-0.009	-0.016	-0.025	-0.032	-0.040	-0.049	-0.059	-0.068	-0.075	-0.085	-0.095	-0.102	-0.112	-0.121	-0.131	-0.141	-0.150	-0.158	-0.168	-0.176	-0.186	-0.194	-0.202	-0.211	-0.219	-0.226	-0.234	-0.242	-0.249	-0.255	-0.262	-0.268	-0.272	-0.279	-0.282	-0.289	-0.292	-0.295	-0.299	-0.301	-0.304	-0.306	-0.308	-0.310	-0.310	-0.311	-0.312	-0.312	-0.312	-0.312	-0.312	-0.311	-0.311	-0.310	-0.310	-0.309	-0.309	-0.308	-0.308	-0.306	-0.306	-0.306	-0.306	-0.306	-0.306	-0.308	-0.309	-0.310	-0.312	-0.315	-0.318	-0.321	-0.325	-0.329	-0.334	-0.339	-0.346	-0.352	-0.360	-0.368	-0.375	-0.385	-0.394	-0.405	-0.416	-0.426	-0.439	-0.450	-0.464	-0.478	-0.490	-0.505	-0.520	-0.536	-0.550	-0.568	-0.584	-0.599	-0.615	-0.632	-0.649	-0.666	-0.684	-0.701	-0.719	-0.735	-0.752	-0.770	-0.788	-0.804	-0.821	-0.838	-0.854	-0.869	-0.885	-0.901	-0.916	-0.930	-0.945	-0.959	-0.972	-0.986	-1.000	-1.011	-1.024	-1.036	-1.048	-1.058	-1.068	-1.078	-1.088	-1.098	-1.106	-1.116	-1.124	-1.131	-1.139	-1.146	-1.152	-1.159	-1.165	-1.170	-1.176	-1.180	-1.185	-1.189	-1.194	-1.198	-1.200	-1.205	-1.208	-1.210	-1.212	-1.214	-1.216	-1.219	-1.220	-1.220	-1.221	-1.224	-1.224	-1.222	-1.224	-1.224	-1.224	-1.222	-1.221	-1.220	-1.219	-1.218	-1.215	-1.214	-1.211	-1.209	-1.205	-1.202	-1.200	-1.196	-1.192	-1.190	-1.185	-1.181	-1.178	-1.175	-1.170	-1.165	-1.162	-1.158	-1.154	-1.149	-1.145	-1.141	-1.138	-1.134	-1.130	-1.125	-1.121	-1.118	-1.112	-1.110	-1.106	-1.101	-1.099	-1.095	-1.091	-1.088	-1.085	-1.081	-1.079	-1.076	-1.074	-1.070	-1.068	-1.065	-1.061	-1.058	-1.055	-1.051	-1.048	-1.042	-1.040	-1.035	-1.031	-1.026	-1.021	-1.016	-1.012	-1.006	-1.000	-0.994	-0.988	-0.979	-0.971	-0.964	-0.955	-0.946	-0.938	-0.928	-0.918	-0.906	-0.896	-0.884	-0.872	-0.861	-0.849	-0.836	-0.824	-0.810	-0.796	-0.782	-0.769	-0.755	-0.741	-0.728	-0.712	-0.699	-0.686	-0.671	-0.658	-0.644	-0.631	-0.616	-0.604	-0.590	-0.578	-0.565	-0.552	-0.541	-0.529	-0.518	-0.506	-0.495	-0.484	-0.474	-0.464	-0.454	-0.445	-0.436	-0.426	-0.418	-0.409	-0.400	-0.392	-0.382	-0.375	-0.366	-0.358	-0.349	-0.340	-0.331	-0.322	-0.312	-0.304	-0.294	-0.285	-0.275	-0.264	-0.254	-0.242	-0.231	-0.220	-0.209	-0.195	-0.184	-0.171	-0.158	-0.142	-0.130	-0.115	-0.101	-0.086	-0.074	-0.059	-0.044	-0.030	-0.016	-0.001	0.014	0.028	0.041	0.055	0.068	0.080	0.092	0.104	0.116	0.126	0.135	0.145	0.154	0.162	0.170	0.176	0.181	0.186	0.190	0.195	0.198	0.198	0.198	0.198	0.195	0.192	0.190	0.185	0.179	0.174	0.166	0.159	0.150	0.140	0.131	0.121	0.109	0.098	0.085	0.072	0.058	0.045	0.029	0.014	-0.001	-0.018	-0.032	-0.049	-0.065	-0.081	-0.099	-0.114	-0.131	-0.149	-0.164	-0.181	-0.199	-0.214	-0.230	-0.246	-0.262	-0.278	-0.292	-0.308	-0.322	-0.336	-0.349	-0.362	-0.375	-0.388	-0.400	-0.410	-0.421	-0.431	-0.442	-0.451	-0.459	-0.466	-0.474	-0.480	-0.486	-0.490	-0.495	-0.499	-0.502	-0.504	-0.506	-0.506	-0.506	-0.506	-0.506	-0.502	-0.500	-0.496	-0.494	-0.489	-0.482	-0.478	-0.471	-0.464	-0.458	-0.449	-0.440	-0.431	-0.420	-0.411	-0.400	-0.390	-0.379	-0.368	-0.356	-0.345	-0.332	-0.320	-0.309	-0.296	-0.284	-0.270	-0.259	-0.245	-0.232	-0.221	-0.208	-0.195	-0.182	-0.171	-0.160	-0.148	-0.138	-0.126	-0.115	-0.105	-0.094	-0.085	-0.075	-0.066	-0.058	-0.050	-0.040	-0.034	-0.026	-0.018	-0.011	-0.004	0.001	0.009	0.015	0.019	0.025	0.030	0.035	0.039	0.044	0.048	0.051	0.055	0.058	0.060	0.062	0.065	0.066	0.068	0.069	0.070	0.070	0.071	0.070	0.070	0.069	0.069	0.066	0.064	0.062	0.059	0.056	0.052	0.046	0.042	0.036	0.031	0.025	0.019	0.010	0.004	-0.005	-0.014	-0.024	-0.034	-0.044	-0.054	-0.065	-0.076	-0.089	-0.101	-0.112	-0.125	-0.138	-0.151	-0.164	-0.176	-0.190	-0.204	-0.218	-0.231	-0.245	-0.258	-0.271	-0.284	-0.296	-0.309	-0.321	-0.332	-0.345	-0.356	-0.366	-0.376	-0.385	-0.395	-0.402	-0.410	-0.416	-0.424	-0.429	-0.432	-0.438	-0.441	-0.444	-0.445	-0.446	-0.448	-0.449	-0.449	-0.448	-0.446	-0.444	-0.440	-0.438	-0.434	-0.429	-0.424	-0.419	-0.412	-0.406	-0.400	-0.394	-0.388	-0.380	-0.372	-0.366	-0.358	-0.351	-0.344	-0.336	-0.330	-0.322	-0.316	-0.310	-0.305	-0.299	-0.294	-0.290	-0.285	-0.281	-0.278	-0.275	-0.274	-0.272	-0.272	-0.272	-0.272	-0.275	-0.278	-0.280	-0.285	-0.289	-0.295	-0.300	-0.308	-0.314	-0.322	-0.331	-0.340	-0.352	-0.362	-0.375	-0.388	-0.399	-0.412	-0.428	-0.441	-0.456	-0.472	-0.488	-0.504	-0.521	-0.538	-0.554	-0.570	-0.588	-0.604	-0.620	-0.636	-0.651	-0.668	-0.682	-0.700	-0.715	-0.730	-0.745	-0.759	-0.771	-0.785	-0.796	-0.808	-0.819	-0.830	-0.839	-0.848	-0.855	-0.864	-0.870	-0.876	-0.881	-0.886	-0.890	-0.892	-0.896	-0.899	-0.900	-0.901	-0.901	-0.901	-0.899	-0.900	-0.898	-0.896	-0.895	-0.892	-0.890	-0.889	-0.886	-0.882	-0.879	-0.876	-0.874	-0.870	-0.868	-0.865	-0.862	-0.860	-0.858	-0.855	-0.852	-0.851	-0.850	-0.850	-0.848	-0.848	-0.848	-0.849	-0.849	-0.849	-0.851	-0.852	-0.854	-0.855	-0.859	-0.860	-0.862	-0.865	-0.868	-0.870	-0.872	-0.875	-0.878	-0.879	-0.881	-0.882	-0.885	-0.886	-0.888	-0.888	-0.888	-0.889	-0.889	-0.889	-0.886	-0.885	-0.882	-0.880	-0.879	-0.874	-0.870	-0.865	-0.860	-0.852	-0.846	-0.839	-0.832	-0.822	-0.814	-0.804	-0.794	-0.782	-0.772	-0.760	-0.748	-0.735	-0.721	-0.708	-0.694	-0.681	-0.666	-0.651	-0.635	-0.621	-0.606	-0.591	-0.576	-0.561	-0.546	-0.531	-0.518	-0.504	-0.490	-0.476	-0.462	-0.449	-0.436	-0.425	-0.412	-0.402	-0.391	-0.380	-0.370	-0.360	-0.350	-0.342	-0.335	-0.328	-0.321	-0.315	-0.309	-0.305	-0.301	-0.296	-0.292	-0.291	-0.288	-0.285	-0.285	-0.282	-0.282	-0.281	-0.281	-0.280	-0.280	-0.281	-0.282	-0.282	-0.282	-0.284	-0.285	-0.285	-0.286	-0.286	-0.286	-0.286	-0.286	-0.285	-0.285	-0.282	-0.281	-0.279	-0.276	-0.274	-0.270	-0.266	-0.261	-0.255	-0.250	-0.244	-0.238	-0.231	-0.222	-0.215	-0.205	-0.195	-0.185	-0.175	-0.162	-0.151	-0.139	-0.125	-0.111	-0.098	-0.084	-0.069	-0.054	-0.039	-0.022	-0.005	0.012	0.029	0.045	0.062	0.081	0.099	0.116	0.134	0.152	0.170	0.188	0.205	0.224	0.240	0.255	0.272	0.288	0.304	0.319	0.334	0.348	0.361	0.374	0.386	0.399	0.409	0.419	0.429	0.436	0.444	0.450	0.455	0.460	0.464	0.465	0.468	0.468	0.468	0.465	0.462	0.458	0.451	0.445	0.438	0.428	0.418	0.406	0.392	0.379	0.364	0.349	0.332	0.314	0.295	0.275	0.254	0.232	0.209	0.186	0.161	0.136	0.111	0.086	0.060	0.032	0.005	-0.022	-0.050	-0.079	-0.106	-0.135	-0.162	-0.190	-0.218	-0.245	-0.272	-0.299	-0.325	-0.349	-0.374	-0.399	-0.421	-0.444	-0.466	-0.485	-0.505	-0.524	-0.540	-0.556	-0.571	-0.585	-0.598	-0.609	-0.618	-0.626	-0.632	-0.638	-0.641	-0.644	-0.646	-0.646	-0.645	-0.642	-0.638	-0.631	-0.626	-0.618	-0.609	-0.598	-0.588	-0.575	-0.561	-0.548	-0.531	-0.516	-0.500	-0.482	-0.465	-0.448	-0.428	-0.408	-0.388	-0.368	-0.346	-0.325	-0.304	-0.282	-0.260	-0.240	-0.218	-0.196	-0.175	-0.154	-0.134	-0.112	-0.091	-0.072	-0.052	-0.034	-0.015	0.002	0.021	0.039	0.055	0.071	0.088	0.102	0.116	0.130	0.144	0.156	0.169	0.180	0.191	0.202	0.211	0.221	0.230	0.239	0.246	0.254	0.260	0.266	0.274	0.279	0.282	0.288	0.291	0.295	0.299	0.301	0.304	0.305	0.306	0.308	0.309	0.309	0.309	0.309	0.308	0.306	0.305	0.304	0.301	0.299	0.296	0.294	0.290	0.286	0.282	0.279	0.275	0.271	0.265	0.261	0.256	0.250	0.246	0.240	0.234	0.229	0.222	0.216	0.211	0.205	0.199	0.192	0.188	0.181	0.176	0.171	0.165	0.161	0.155	0.150	0.146	0.142	0.139	0.134	0.131	0.129	0.125	0.122	0.121	0.120	0.119	0.119	0.118	0.119	0.119	0.120	0.122	0.125	0.126	0.130	0.134	0.139	0.142	0.146	0.151	0.158	0.164	0.169	0.176	0.182	0.189	0.198	0.205	0.212	0.220	0.226	0.235	0.242	0.250	0.258	0.265	0.272	0.280	0.288	0.296	0.301	0.309	0.315	0.322	0.328	0.332	0.339	0.344	0.348	0.352	0.356	0.360	0.362	0.364	0.365	0.368	0.369	0.370	0.370	0.370	0.370	0.369	0.368	0.366	0.365	0.364	0.362	0.360	0.356	0.354	0.351	0.349	0.346	0.342	0.340	0.336	0.332	0.330	0.328	0.324	0.321	0.319	0.316	0.315	0.311	0.310	0.309	0.308	0.308	0.306	0.306	0.305	0.306	0.306	0.309	0.310	0.311	0.314	0.315	0.319	0.322	0.326	0.330	0.334	0.340	0.342	0.348	0.354	0.359	0.365	0.371	0.378	0.384	0.390	0.396	0.402	0.410	0.416	0.422	0.430	0.436	0.444	0.450	0.456	0.464	0.470	0.476	0.482	0.489	0.494	0.500	0.506	0.510	0.515	0.519	0.522	0.526	0.530	0.534	0.536	0.539	0.541	0.544	0.545	0.546	0.549	0.549	0.550	0.550	0.550	0.550	0.549	0.548	0.548	0.545	0.544	0.542	0.540	0.538	0.535	0.532	0.529	0.526	0.524	0.521	0.518	0.515	0.510	0.507	0.504	0.501	0.496	0.492	0.489	0.485	0.482	0.479	0.475	0.471	0.468	0.465	0.461	0.459	0.454	0.452	0.449	0.446	0.442	0.440	0.438	0.435	0.432	0.430	0.428	0.426	0.424	0.422	0.421	0.419	0.419	0.416	0.416	0.415	0.414	0.414	0.414	0.414	0.414	0.415	0.414	0.412	0.412	0.414	0.415	0.416	0.418	0.418	0.419	0.420	0.421	0.422	0.425	0.426	0.428	0.430	0.432	0.434	0.438	0.439	0.442	0.445	0.448	0.451	0.454	0.458	0.461	0.465	0.468	0.470	0.474	0.478	0.481	0.486	0.490	0.494	0.498	0.502	0.506	0.511	0.516	0.520	0.525	0.530	0.535	0.540	0.545	0.549	0.552	0.558	0.562	0.568	0.574	0.578	0.582	0.586	0.591	0.595	0.599	0.602	0.608	0.611	0.614	0.616	0.620	0.622	0.626	0.628	0.630	0.631	0.632	0.634	0.635	0.635	0.636	0.635	0.635	0.634	0.632	0.630	0.629	0.626	0.624	0.621	0.619	0.615	0.610	0.606	0.602	0.598	0.592	0.589	0.584	0.579	0.572	0.568	0.562	0.558	0.552	0.545	0.541	0.535	0.529	0.522	0.516	0.510	0.505	0.500	0.494	0.489	0.482	0.476	0.471	0.466	0.460	0.456	0.450	0.445	0.439	0.434	0.429	0.424	0.419	0.414	0.408	0.402	0.398	0.391	0.386	0.381	0.376	0.370	0.365	0.359	0.352	0.345	0.340	0.334	0.328	0.322	0.315	0.309	0.304	0.298	0.291	0.285	0.280	0.274	0.268	0.261	0.256	0.250	0.244	0.239	0.234	0.229	0.224	0.219	0.214	0.209	0.205	0.200	0.195	0.191	0.189	0.184	0.179	0.176	0.171	0.169	0.165	0.161	0.159	0.156	0.152	0.150	0.146	0.142	0.140	0.136	0.134	0.129	0.125	0.121	0.115	0.110	0.105	0.101	0.095	0.089	0.082	0.075	0.068	0.060	0.051	0.042	0.032	0.024	0.012	0.002	-0.010	-0.021	-0.034	-0.046	-0.060	-0.074	-0.089	-0.102	-0.119	-0.135	-0.152	-0.169	-0.186	-0.202	-0.220	-0.239	-0.256	-0.275	-0.294	-0.312	-0.331	-0.351	-0.370	-0.390	-0.408	-0.428	-0.446	-0.465	-0.485	-0.504	-0.521	-0.540	-0.558	-0.575	-0.592	-0.610	-0.629	-0.645	-0.662	-0.680	-0.695	-0.710	-0.725	-0.740	-0.755	-0.769	-0.781	-0.795	-0.809	-0.820	-0.832	-0.844	-0.854	-0.865	-0.874	-0.884	-0.892	-0.901	-0.910	-0.918	-0.924	-0.931	-0.938	-0.941	-0.948	-0.951	-0.955	-0.959	-0.961	-0.964	-0.966	-0.966	-0.968	-0.968	-0.968	-0.966	-0.965	-0.964	-0.961	-0.958	-0.955	-0.951	-0.948	-0.942	-0.938	-0.932	-0.926	-0.920	-0.915	-0.908	-0.900	-0.894	-0.888	-0.880	-0.872	-0.865	-0.858	-0.851	-0.844	-0.838	-0.829	-0.822	-0.816	-0.809	-0.802	-0.796	-0.790	-0.784	-0.779	-0.774	-0.770	-0.765	-0.762	-0.759	-0.756	-0.755	-0.754	-0.752	-0.754	-0.752	-0.754	-0.755	-0.756	-0.759	-0.761	-0.764	-0.768	-0.771	-0.776	-0.779	-0.784	-0.789	-0.792	-0.799	-0.804	-0.810	-0.814	-0.819	-0.824	-0.830	-0.835	-0.840	-0.846	-0.850	-0.855	-0.859	-0.862	-0.866	-0.869	-0.870	-0.872	-0.874	-0.874	-0.874	-0.875	-0.874	-0.872	-0.870	-0.868	-0.864	-0.859	-0.854	-0.848	-0.841	-0.834	-0.825	-0.816	-0.806	-0.796	-0.785	-0.772	-0.759	-0.745	-0.731	-0.716	-0.700	-0.684	-0.666	-0.649	-0.630	-0.612	-0.592	-0.572	-0.552	-0.531	-0.510	-0.489	-0.466	-0.444	-0.421	-0.400	-0.376	-0.354	-0.331	-0.309	-0.286	-0.264	-0.240	-0.218	-0.196	-0.172	-0.151	-0.130	-0.108	-0.088	-0.068	-0.046	-0.026	-0.008	0.011	0.029	0.045	0.062	0.079	0.095	0.110	0.122	0.136	0.149	0.161	0.171	0.182	0.192	0.202	0.210	0.218	0.224	0.230	0.235	0.240	0.244	0.248	0.249	0.251	0.251	0.252	0.252	0.252	0.252	0.251	0.249	0.248	0.246	0.242	0.240	0.236	0.231	0.228	0.224	0.220	0.216	0.211	0.208	0.202	0.199	0.195	0.191	0.188	0.184	0.180	0.176	0.172	0.169	0.168	0.164	0.162	0.159	0.158	0.156	0.155	0.152	0.151	0.150	0.149	0.148	0.146	0.146	0.145	0.144	0.145	0.144	0.142	0.142	0.141	0.140	0.140	0.140	0.139	0.139	100.000	5.000	2.000	1.000	4.000	0.000	0.000	0.000	0.000	0.000	0.000	0.000	0.000	0.000	0.000	0.000	0.000	0.000	-1.441	-1.432	-1.422	-1.412	-1.401	-1.389	-1.375	-1.362	-1.348	-1.332	-1.316	-1.301	-1.285	-1.266	-1.248	-1.229	-1.209	-1.189	-1.169	-1.148	-1.125	-1.102	-1.081	-1.059	-1.035	-1.012	-0.988	-0.965	-0.941	-0.916	-0.894	-0.870	-0.845	-0.821	-0.798	-0.774	-0.749	-0.726	-0.704	-0.681	-0.659	-0.639	-0.616	-0.595	-0.575	-0.555	-0.536	-0.516	-0.498	-0.480	-0.462	-0.445	-0.429	-0.414	-0.398	-0.384	-0.370	-0.356	-0.344	-0.332	-0.321	-0.310	-0.300	-0.290	-0.282	-0.272	-0.265	-0.258	-0.251	-0.245	-0.240	-0.234	-0.229	-0.224	-0.220	-0.216	-0.214	-0.210	-0.208	-0.204	-0.202	-0.200	-0.198	-0.195	-0.194	-0.191	-0.189	-0.188	-0.185	-0.182	-0.181	-0.179	-0.176	-0.174	-0.171	-0.168	-0.162	-0.159	-0.155	-0.151	-0.145	-0.140	-0.134	-0.129	-0.121	-0.114	-0.105	-0.096	-0.088	-0.079	-0.069	-0.056	-0.045	-0.034	-0.021	-0.009	0.004	0.018	0.031	0.048	0.061	0.079	0.094	0.111	0.128	0.145	0.164	0.181	0.199	0.218	0.235	0.255	0.272	0.291	0.310	0.329	0.348	0.366	0.384	0.402	0.421	0.440	0.458	0.475	0.490	0.507	0.524	0.538	0.554	0.568	0.581	0.594	0.606	0.618	0.629	0.639	0.648	0.656	0.662	0.669	0.674	0.678	0.681	0.684	0.685	0.685	0.685	0.684	0.681	0.678	0.672	0.666	0.659	0.650	0.641	0.630	0.618	0.606	0.591	0.576	0.560	0.544	0.525	0.506	0.486	0.466	0.445	0.421	0.399	0.375	0.350	0.325	0.300	0.272	0.246	0.219	0.191	0.164	0.135	0.108	0.079	0.051	0.024	-0.004	-0.030	-0.058	-0.084	-0.110	-0.135	-0.160	-0.184	-0.206	-0.229	-0.250	-0.269	-0.288	-0.305	-0.322	-0.339	-0.354	-0.366	-0.379	-0.388	-0.398	-0.405	-0.410	-0.416	-0.419	-0.421	-0.421	-0.421	-0.419	-0.415	-0.411	-0.405	-0.399	-0.390	-0.381	-0.372	-0.362	-0.351	-0.338	-0.325	-0.312	-0.299	-0.284	-0.270	-0.256	-0.242	-0.228	-0.215	-0.200	-0.186	-0.174	-0.159	-0.146	-0.134	-0.122	-0.112	-0.101	-0.091	-0.082	-0.075	-0.068	-0.061	-0.056	-0.052	-0.049	-0.046	-0.046	-0.045	-0.046	-0.046	-0.049	-0.052	-0.056	-0.061	-0.068	-0.074	-0.081	-0.089	-0.098	-0.106	-0.116	-0.126	-0.138	-0.148	-0.160	-0.171	-0.184	-0.196	-0.209	-0.221	-0.236	-0.249	-0.261	-0.276	-0.289	-0.302	-0.316	-0.330	-0.344	-0.358	-0.371	-0.385	-0.399	-0.412	-0.426	-0.440	-0.454	-0.468	-0.481	-0.495	-0.510	-0.522	-0.538	-0.552	-0.565	-0.580	-0.595	-0.609	-0.624	-0.639	-0.656	-0.672	-0.689	-0.705	-0.722	-0.739	-0.756	-0.774	-0.791	-0.810	-0.828	-0.846	-0.865	-0.884	-0.902	-0.922	-0.941	-0.961	-0.981	-1.001	-1.021	-1.041	-1.062	-1.082	-1.104	-1.122	-1.144	-1.165	-1.186	-1.205	-1.226	-1.246	-1.268	-1.286	-1.306	-1.326	-1.346	-1.365	-1.384	-1.401	-1.420	-1.439	-1.456	-1.472	-1.490	-1.506	-1.522	-1.539	-1.555	-1.570	-1.585	-1.600	-1.615	-1.628	-1.642	-1.656	-1.669	-1.682	-1.694	-1.708	-1.720	-1.731	-1.742	-1.754	-1.765	-1.776	-1.786	-1.798	-1.808	-1.818	-1.829	-1.840	-1.850	-1.860	-1.870	-1.880	-1.889	-1.899	-1.909	-1.918	-1.928	-1.938	-1.948	-1.956	-1.966	-1.975	-1.984	-1.994	-2.002	-2.013	-2.021	-2.030	-2.039	-2.049	-2.056	-2.065	-2.074	-2.084	-2.091	-2.099	-2.106	-2.114	-2.121	-2.128	-2.136	-2.144	-2.150	-2.156	-2.162	-2.169	-2.174	-2.180	-2.185	-2.190	-2.195	-2.200	-2.204	-2.208	-2.212	-2.216	-2.220	-2.221	-2.226	-2.229	-2.230	-2.232	-2.235	-2.236	-2.238	-2.239	-2.239	-2.240	-2.241	-2.242	-2.244	-2.244	-2.245	-2.245	-2.246	-2.246	-2.248	-2.246	-2.246	-2.245	-2.245	-2.245	-2.244	-2.244	-2.241	-2.241	-2.239	-2.239	-2.236	-2.234	-2.231	-2.229	-2.228	-2.225	-2.221	-2.218	-2.214	-2.209	-2.204	-2.199	-2.194	-2.189	-2.182	-2.175	-2.169	-2.161	-2.154	-2.145	-2.136	-2.128	-2.118	-2.108	-2.098	-2.085	-2.075	-2.062	-2.051	-2.039	-2.025	-2.013	-1.999	-1.985	-1.970	-1.956	-1.942	-1.928	-1.914	-1.899	-1.882	-1.869	-1.854	-1.839	-1.824	-1.809	-1.794	-1.779	-1.764	-1.750	-1.735	-1.721	-1.706	-1.692	-1.679	-1.665	-1.652	-1.640	-1.628	-1.615	-1.602	-1.590	-1.578	-1.568	-1.556	-1.544	-1.532	-1.521	-1.510	-1.499	-1.489	-1.478	-1.466	-1.456	-1.446	-1.434	-1.424	-1.412	-1.401	-1.390	-1.378	-1.365	-1.351	-1.339	-1.328	-1.314	-1.301	-1.288	-1.274	-1.259	-1.244	-1.229	-1.215	-1.199	-1.184	-1.169	-1.152	-1.136	-1.120	-1.102	-1.086	-1.070	-1.054	-1.036	-1.020	-1.004	-0.988	-0.971	-0.955	-0.939	-0.924	-0.909	-0.892	-0.878	-0.864	-0.850	-0.836	-0.822	-0.810	-0.798	-0.786	-0.775	-0.764	-0.754	-0.742	-0.734	-0.724	-0.716	-0.708	-0.700	-0.692	-0.684	-0.678	-0.670	-0.665	-0.658	-0.651	-0.645	-0.639	-0.632	-0.628	-0.620	-0.615	-0.609	-0.602	-0.595	-0.589	-0.581	-0.574	-0.566	-0.558	-0.549	-0.540	-0.531	-0.520	-0.510	-0.499	-0.489	-0.476	-0.464	-0.452	-0.440	-0.428	-0.412	-0.399	-0.384	-0.371	-0.356	-0.340	-0.326	-0.310	-0.295	-0.280	-0.265	-0.250	-0.234	-0.220	-0.205	-0.191	-0.176	-0.162	-0.149	-0.135	-0.122	-0.110	-0.098	-0.086	-0.075	-0.065	-0.055	-0.046	-0.039	-0.031	-0.024	-0.018	-0.012	-0.008	-0.004	-0.001	0.002	0.005	0.006	0.008	0.006	0.006	0.005	0.002	0.000	-0.002	-0.008	-0.011	-0.016	-0.020	-0.026	-0.031	-0.038	-0.044	-0.051	-0.058	-0.064	-0.071	-0.079	-0.086	-0.095	-0.101	-0.110	-0.118	-0.124	-0.132	-0.139	-0.146	-0.154	-0.160	-0.166	-0.172	-0.180	-0.185	-0.191	-0.198	-0.201	-0.206	-0.211	-0.216	-0.220	-0.222	-0.225	-0.229	-0.230	-0.231	-0.231	-0.232	-0.232	-0.230	-0.230	-0.228	-0.225	-0.221	-0.219	-0.214	-0.209	-0.204	-0.198	-0.192	-0.185	-0.179	-0.172	-0.164	-0.155	-0.146	-0.136	-0.125	-0.116	-0.105	-0.094	-0.081	-0.069	-0.058	-0.045	-0.032	-0.019	-0.005	0.009	0.021	0.034	0.048	0.061	0.075	0.088	0.102	0.115	0.130	0.141	0.154	0.165	0.178	0.189	0.200	0.209	0.220	0.229	0.238	0.245	0.252	0.259	0.265	0.270	0.274	0.278	0.280	0.281	0.284	0.282	0.282	0.280	0.278	0.272	0.269	0.264	0.256	0.249	0.240	0.230	0.219	0.206	0.195	0.180	0.166	0.150	0.134	0.115	0.098	0.080	0.060	0.039	0.018	-0.004	-0.026	-0.049	-0.071	-0.096	-0.120	-0.145	-0.170	-0.194	-0.219	-0.245	-0.270	-0.295	-0.321	-0.346	-0.372	-0.398	-0.422	-0.448	-0.471	-0.496	-0.520	-0.542	-0.565	-0.588	-0.609	-0.631	-0.651	-0.670	-0.689	-0.708	-0.725	-0.741	-0.758	-0.774	-0.789	-0.802	-0.818	-0.830	-0.841	-0.852	-0.864	-0.874	-0.882	-0.892	-0.900	-0.908	-0.914	-0.920	-0.926	-0.931	-0.936	-0.941	-0.945	-0.948	-0.951	-0.955	-0.959	-0.961	-0.964	-0.968	-0.970	-0.974	-0.976	-0.979	-0.982	-0.985	-0.988	-0.991	-0.994	-0.996	-1.000	-1.002	-1.005	-1.009	-1.011	-1.015	-1.018	-1.021	-1.024	-1.029	-1.031	-1.036	-1.039	-1.044	-1.048	-1.052	-1.058	-1.062	-1.068	-1.071	-1.076	-1.082	-1.089	-1.094	-1.100	-1.106	-1.112	-1.120	-1.126	-1.135	-1.142	-1.151	-1.159	-1.168	-1.178	-1.188	-1.198	-1.209	-1.221	-1.232	-1.245	-1.259	-1.274	-1.289	-1.304	-1.320	-1.338	-1.355	-1.375	-1.394	-1.414	-1.434	-1.455	-1.478	-1.500	-1.522	-1.545	-1.570	-1.595	-1.619	-1.644	-1.669	-1.695	-1.720	-1.745	-1.770	-1.795	-1.821	-1.848	-1.871	-1.896	-1.920	-1.942	-1.965	-1.988	-2.007	-2.029	-2.049	-2.066	-2.084	-2.100	-2.115	-2.130	-2.142	-2.154	-2.165	-2.174	-2.181	-2.189	-2.195	-2.199	-2.201	-2.204	-2.204	-2.205	-2.204	-2.202	-2.200	-2.196	-2.192	-2.188	-2.181	-2.175	-2.168	-2.161	-2.152	-2.145	-2.138	-2.129	-2.121	-2.111	-2.104	-2.095	-2.088	-2.080	-2.072	-2.065	-2.059	-2.052	-2.047	-2.042	-2.039	-2.034	-2.031	-2.029	-2.026	-2.026	-2.025	-2.025	-2.025	-2.025	-2.027	-2.029	-2.030	-2.033	-2.035	-2.038	-2.041	-2.044	-2.046	-2.049	-2.051	-2.054	-2.055	-2.058	-2.059	-2.059	-2.060	-2.059	-2.059	-2.056	-2.055	-2.051	-2.046	-2.040	-2.034	-2.026	-2.018	-2.009	-1.998	-1.985	-1.971	-1.958	-1.942	-1.926	-1.908	-1.888	-1.868	-1.848	-1.825	-1.801	-1.778	-1.752	-1.728	-1.701	-1.675	-1.646	-1.619	-1.589	-1.561	-1.532	-1.501	-1.471	-1.442	-1.412	-1.382	-1.352	-1.321	-1.291	-1.261	-1.232	-1.202	-1.174	-1.146	-1.118	-1.090	-1.062	-1.035	-1.010	-0.985	-0.961	-0.936	-0.914	-0.891	-0.868	-0.846	-0.825	-0.805	-0.785	-0.768	-0.748	-0.730	-0.711	-0.695	-0.679	-0.662	-0.646	-0.631	-0.616	-0.601	-0.585	-0.571	-0.558	-0.542	-0.529	-0.515	-0.501	-0.488	-0.472	-0.459	-0.444	-0.430	-0.416	-0.402	-0.388	-0.372	-0.358	-0.342	-0.326	-0.311	-0.296	-0.280	-0.265	-0.248	-0.231	-0.215	-0.198	-0.181	-0.164	-0.145	-0.129	-0.110	-0.092	-0.075	-0.056	-0.039	-0.020	-0.001	0.016	0.034	0.052	0.071	0.090	0.108	0.126	0.145	0.161	0.180	0.199	0.216	0.234	0.252	0.270	0.288	0.305	0.321	0.338	0.355	0.371	0.388	0.402	0.419	0.432	0.448	0.461	0.475	0.489	0.501	0.515	0.526	0.538	0.549	0.558	0.569	0.578	0.585	0.592	0.599	0.604	0.610	0.615	0.619	0.620	0.622	0.621	0.621	0.620	0.618	0.615	0.611	0.605	0.600	0.592	0.585	0.576	0.565	0.554	0.542	0.529	0.515	0.500	0.485	0.469	0.452	0.435	0.418	0.400	0.380	0.361	0.341	0.321	0.301	0.282	0.262	0.242	0.222	0.202	0.185	0.166	0.148	0.130	0.112	0.096	0.081	0.066	0.052	0.040	0.028	0.016	0.008	0.000	-0.006	-0.011	-0.016	-0.019	-0.020	-0.020	-0.019	-0.014	-0.010	-0.004	0.004	0.014	0.024	0.036	0.050	0.064	0.080	0.099	0.118	0.138	0.160	0.181	0.205	0.229	0.255	0.282	0.309	0.339	0.366	0.395	0.425	0.455	0.486	0.516	0.549	0.580	0.612	0.645	0.676	0.709	0.739	0.771	0.801	0.832	0.864	0.892	0.922	0.951	0.979	1.005	1.032	1.058	1.082	1.108	1.130	1.152	1.172	1.192	1.211	1.229	1.245	1.261	1.275	1.289	1.300	1.311	1.321	1.330	1.338	1.344	1.350	1.355	1.358	1.359	1.360	1.360	1.359	1.358	1.355	1.350	1.345	1.339	1.332	1.325	1.318	1.309	1.299	1.290	1.279	1.268	1.258	1.245	1.232	1.220	1.206	1.194	1.180	1.165	1.152	1.138	1.124	1.110	1.096	1.082	1.068	1.055	1.041	1.029	1.015	1.004	0.991	0.980	0.969	0.959	0.948	0.938	0.928	0.919	0.910	0.902	0.896	0.890	0.884	0.878	0.872	0.869	0.865	0.861	0.859	0.858	0.856	0.855	0.855	0.855	0.855	0.858	0.859	0.861	0.865	0.868	0.871	0.875	0.880	0.885	0.890	0.894	0.900	0.905	0.910	0.915	0.922	0.928	0.934	0.939	0.944	0.949	0.954	0.959	0.965	0.969	0.972	0.976	0.980	0.982	0.984	0.986	0.986	0.988	0.988	0.986	0.986	0.985	0.981	0.980	0.975	0.971	0.966	0.960	0.955	0.948	0.940	0.932	0.924	0.914	0.904	0.894	0.882	0.871	0.859	0.846	0.834	0.821	0.808	0.794	0.780	0.765	0.751	0.738	0.722	0.708	0.692	0.679	0.664	0.650	0.636	0.622	0.610	0.596	0.584	0.572	0.560	0.549	0.539	0.529	0.519	0.510	0.501	0.495	0.488	0.481	0.476	0.471	0.466	0.464	0.461	0.459	0.458	0.459	0.458	0.460	0.461	0.464	0.468	0.471	0.475	0.481	0.486	0.492	0.499	0.506	0.514	0.522	0.531	0.539	0.549	0.559	0.569	0.578	0.588	0.598	0.608	0.618	0.629	0.638	0.648	0.658	0.666	0.676	0.685	0.695	0.704	0.712	0.720	0.729	0.736	0.742	0.749	0.754	0.760	0.765	0.770	0.774	0.778	0.780	0.784	0.786	0.788	0.788	0.789	0.789	0.789	0.788	0.786	0.784	0.781	0.779	0.775	0.770	0.766	0.762	0.756	0.751	0.746	0.739	0.732	0.725	0.720	0.711	0.704	0.696	0.688	0.680	0.671	0.662	0.654	0.645	0.636	0.628	0.618	0.609	0.599	0.590	0.581	0.570	0.561	0.551	0.542	0.532	0.522	0.512	0.502	0.492	0.482	0.474	0.464	0.452	0.444	0.434	0.424	0.414	0.404	0.395	0.385	0.375	0.365	0.356	0.348	0.338	0.329	0.319	0.311	0.301	0.291	0.282	0.275	0.266	0.258	0.249	0.241	0.234	0.226	0.219	0.212	0.205	0.200	0.194	0.186	0.181	0.176	0.171	0.166	0.164	0.159	0.156	0.152	0.150	0.148	0.146	0.145	0.144	0.142	0.141	0.141	0.141	0.141	0.142	0.142	0.144	0.146	0.146	0.148	0.150	0.152	0.154	0.156	0.158	0.160	0.161	0.164	0.165	0.168	0.169	0.171	0.171	0.172	0.174	0.174	0.175	0.174	0.175	0.174	0.171	0.171	0.169	0.166	0.164	0.161	0.158	0.152	0.149	0.144	0.139	0.131	0.126	0.119	0.112	0.105	0.096	0.089	0.080	0.070	0.061	0.050	0.040	0.030	0.020	0.008	-0.002	-0.015	-0.026	-0.039	-0.050	-0.062	-0.075	-0.088	-0.100	-0.111	-0.124	-0.138	-0.149	-0.161	-0.174	-0.186	-0.199	-0.210	-0.225	-0.238	-0.250	-0.262	-0.274	-0.288	-0.300	-0.311	-0.324	-0.338	-0.349	-0.362	-0.374	-0.388	-0.400	-0.412	-0.426	-0.439	-0.452	-0.466	-0.480	-0.494	-0.507	-0.522	-0.536	-0.550	-0.565	-0.581	-0.598	-0.614	-0.630	-0.648	-0.664	-0.682	-0.700	-0.718	-0.735	-0.754	-0.772	-0.792	-0.812	-0.832	-0.852	-0.874	-0.894	-0.916	-0.938	-0.960	-0.981	-1.004	-1.026	-1.050	-1.072	-1.095	-1.119	-1.141	-1.165	-1.188	-1.212	-1.235	-1.259	-1.282	-1.306	-1.329	-1.352	-1.375	-1.399	-1.421	-1.444	-1.466	-1.488	-1.509	-1.530	-1.551	-1.571	-1.592	-1.611	-1.630	-1.650	-1.668	-1.685	-1.704	-1.720	-1.736	-1.751	-1.768	-1.781	-1.795	-1.809	-1.821	-1.835	-1.846	-1.856	-1.866	-1.876	-1.885	-1.894	-1.901	-1.908	-1.914	-1.920	-1.925	-1.929	-1.932	-1.936	-1.940	-1.940	-1.942	-1.942	-1.944	-1.942	-1.941	-1.940	-1.939	-1.936	-1.932	-1.930	-1.925	-1.922	-1.918	-1.912	-1.909	-1.902	-1.898	-1.891	-1.885	-1.879	-1.872	-1.865	-1.858	-1.851	-1.845	-1.839	-1.832	-1.826	-1.820	-1.814	-1.808	-1.801	-1.796	-1.790	-1.784	-1.779	-1.775	-1.770	-1.765	-1.760	-1.756	-1.752	-1.749	-1.746	-1.742	-1.740	-1.738	-1.736	-1.734	-1.732	-1.730	-1.729	-1.726	-1.725	-1.724	-1.722	-1.721	-1.720	-1.719	-1.718	-1.715	-1.714	-1.711	-1.710	-1.708	-1.706	-1.702	-1.700	-1.698	-1.694	-1.689	-1.685	-1.680	-1.675	-1.670	-1.664	-1.658	-1.651	-1.644	-1.636	-1.629	-1.621	-1.612	-1.604	-1.594	-1.585	-1.576	-1.565	-1.556	-1.546	-1.536	-1.525	-1.514	-1.504	-1.492	-1.481	-1.471	-1.460	-1.449	-1.439	-1.428	-1.419	-1.410	-1.400	-1.390	-1.381	-1.374	-1.365	-1.358	-1.349	-1.341	-1.335	-1.329	-1.322	-1.316	-1.310	-1.305	-1.299	-1.295	-1.290	-1.285	-1.281	-1.278	-1.272	-1.269	-1.266	-1.261	-1.258	-1.254	-1.250	-1.246	-1.242	-1.238	-1.234	-1.228	-1.224	-1.218	-1.211	-1.205	-1.198	-1.190	-1.181	-1.174	-1.164	-1.154	-1.144	-1.131	-1.120	-1.108	-1.095	-1.080	-1.065	-1.049	-1.032	-1.015	-0.999	-0.979	-0.960	-0.940	-0.920	-0.898	-0.875	-0.852	-0.829	-0.805	-0.780	-0.756	-0.730	-0.705	-0.679	-0.652	-0.626	-0.599	-0.571	-0.545	-0.518	-0.489	-0.462	-0.435	-0.408	-0.380	-0.352	-0.326	-0.300	-0.272	-0.246	-0.220	-0.194	-0.169	-0.144	-0.120	-0.095	-0.072	-0.049	-0.026	-0.005	0.016	0.038	0.058	0.078	0.095	0.114	0.130	0.148	0.164	0.180	0.192	0.208	0.220	0.234	0.245	0.256	0.268	0.276	0.286	0.295	0.302	0.310	0.315	0.320	0.325	0.329	0.332	0.336	0.339	0.340	0.341	0.342	0.344	0.344	0.344	0.344	0.341	0.339	0.336	0.332	0.330	0.326	0.322	0.319	0.314	0.310	0.305	0.301	0.296	0.291	0.286	0.281	0.276	0.270	0.265	0.259	0.254	0.248	0.241	0.236	0.230	0.225	0.219	0.212	0.206	0.201	0.195	0.189	0.185	0.179	0.172	0.166	0.161	0.155	0.149	0.144	0.138	0.132	0.128	0.121	0.115	0.110	0.104	0.099	0.094	0.089	0.082	0.078	0.072	0.066	0.061	0.058	0.052	0.048	0.042	0.039	0.034	0.030	0.026	0.024	0.019	0.016	0.014	0.011	0.010	0.008	0.006	0.006	0.006	0.006	0.006	0.008	0.009	0.010	0.011	0.014	0.016	0.020	0.025	0.029	0.034	0.039	0.044	0.050	0.055	0.062	0.068	0.075	0.082	0.090	0.098	0.105	0.112	0.120	0.128	0.135	0.142	0.151	0.159	0.166	0.174	0.181	0.188	0.195	0.200	0.208	0.214	0.219	0.224	0.229	0.234	0.238	0.242	0.245	0.248	0.251	0.252	0.255	0.256	0.258	0.259	0.258	0.258	0.258	0.256	0.256	0.255	0.252	0.250	0.248	0.244	0.242	0.238	0.235	0.230	0.225	0.221	0.216	0.212	0.208	0.202	0.198	0.192	0.186	0.181	0.175	0.170	0.162	0.158	0.151	0.145	0.139	0.132	0.125	0.119	0.112	0.106	0.100	0.094	0.088	0.081	0.074	0.068	0.061	0.055	0.050	0.044	0.039	0.031	0.026	0.021	0.016	0.011	0.006	0.002	-0.001	-0.005	-0.009	-0.012	-0.015	-0.018	-0.019	-0.020	-0.021	-0.022	-0.021	-0.020	-0.019	-0.016	-0.014	-0.010	-0.006	-0.001	0.004	0.010	0.016	0.022	0.031	0.040	0.050	0.060	0.069	0.082	0.094	0.106	0.119	0.131	0.146	0.160	0.175	0.190	0.205	0.220	0.238	0.254	0.269	0.288	0.304	0.320	0.335	0.352	0.370	0.385	0.401	0.416	0.432	0.446	0.461	0.475	0.490	0.502	0.515	0.525	0.536	0.548	0.556	0.566	0.574	0.581	0.588	0.594	0.598	0.601	0.606	0.609	0.609	0.610	0.610	0.610	0.609	0.606	0.604	0.600	0.595	0.590	0.585	0.579	0.571	0.564	0.556	0.548	0.539	0.530	0.520	0.511	0.501	0.490	0.480	0.469	0.459	0.448	0.436	0.426	0.416	0.405	0.395	0.385	0.375	0.366	0.358	0.349	0.340	0.332	0.324	0.316	0.310	0.304	0.298	0.294	0.289	0.285	0.281	0.279	0.276	0.275	0.274	0.274	0.274	0.275	0.276	0.279	0.281	0.285	0.290	0.294	0.300	0.306	0.315	0.321	0.329	0.339	0.346	0.356	0.368	0.379	0.390	0.401	0.412	0.426	0.440	0.454	0.468	0.481	0.496	0.512	0.528	0.544	0.559	0.574	0.590	0.606	0.621	0.638	0.652	0.669	0.685	0.700	0.715	0.731	0.746	0.760	0.774	0.788	0.802	0.815	0.828	0.840	0.851	0.861	0.871	0.881	0.890	0.898	0.904	0.911	0.916	0.920	0.924	0.928	0.930	0.931	0.930	0.930	0.930	0.928	0.924	0.919	0.915	0.910	0.904	0.895	0.888	0.880	0.871	0.861	0.851	0.841	0.830	0.819	0.806	0.795	0.782	0.770	0.756	0.744	0.731	0.716	0.702	0.689	0.675	0.661	0.648	0.635	0.621	0.609	0.596	0.584	0.571	0.560	0.549	0.538	0.526	0.516	0.506	0.498	0.489	0.479	0.471	0.462	0.455	0.448	0.441	0.435	0.428	0.422	0.416	0.411	0.405	0.400	0.395	0.390	0.385	0.380	0.376	0.372	0.369	0.362	0.359	0.355	0.350	0.346	0.341	0.336	0.330	0.325	0.320	0.315	0.308	0.302	0.298	0.290	0.285	0.279	0.272	0.265	0.259	0.251	0.245	0.239	0.231	0.222	0.216	0.209	0.201	0.194	0.186	0.180	0.171	0.164	0.158	0.150	0.142	0.136	0.129	0.122	0.116	0.110	0.104	0.098	0.092	0.086	0.081	0.076	0.071	0.068	0.064	0.060	0.056	0.054	0.050	0.048	0.044	0.042	0.040	0.038	0.036	0.035	0.034	0.032	0.030	0.029	0.026	0.025	0.024	0.024	0.021	0.021	0.020	0.018	0.016	0.016	0.015	0.012	0.011	0.010	0.008	0.006	0.004	0.001	-0.001	-0.004	-0.009	-0.011	-0.015	-0.019	-0.022	-0.029	-0.034	-0.040	-0.046	-0.052	-0.060	-0.066	-0.075	-0.084	-0.092	-0.101	-0.110	-0.120	-0.130	-0.141	-0.154	-0.165	-0.178	-0.190	-0.204	-0.218	-0.231	-0.246	-0.261	-0.276	-0.294	-0.311	-0.328	-0.346	-0.365	-0.384	-0.404	-0.424	-0.444	-0.465	-0.486	-0.507	-0.530	-0.552	-0.575	-0.599	-0.622	-0.646	-0.672	-0.696	-0.721	-0.748	-0.772	-0.799	-0.825	-0.851	-0.879	-0.905	-0.932	-0.960	-0.988	-1.014	-1.041	-1.069	-1.095	-1.121	-1.148	-1.174	-1.200	-1.228	-1.252	-1.278	-1.302	-1.328	-1.351	-1.375	-1.399	-1.420	-1.442	-1.464	-1.484	-1.502	-1.522	-1.541	-1.560	-1.576	-1.592	-1.609	-1.622	-1.636	-1.649	-1.660	-1.671	-1.681	-1.690	-1.699	-1.706	-1.712	-1.719	-1.724	-1.729	-1.731	-1.735	-1.738	-1.739	-1.740	-1.740	-1.741	-1.740	-1.739	-1.739	-1.739	-1.738	-1.735	-1.734	-1.732	-1.731	-1.729	-1.728	-1.725	-1.724	-1.722	-1.721	-1.720	-1.719	-1.719	-1.719	-1.719	-1.720	-1.721	-1.722	-1.725	-1.726	-1.730	-1.734	-1.738	-1.742	-1.748	-1.752	-1.759	-1.764	-1.771	-1.778	-1.785	-1.794	-1.801	-1.808	-1.816	-1.825	-1.832	-1.841	-1.850	-1.859	-1.868	-1.875	-1.884	-1.892	-1.900	-1.909	-1.916	-1.922	-1.931	-1.938	-1.944	-1.949	-1.955	-1.960	-1.964	-1.969	-1.972	-1.974	-1.978	-1.979	-1.980	-1.981	-1.980	-1.979	-1.978	-1.975	-1.971	-1.969	-1.965	-1.959	-1.952	-1.946	-1.939	-1.931	-1.924	-1.915	-1.906	-1.895	-1.885	-1.874	-1.861	-1.850	-1.836	-1.824	-1.810	-1.796	-1.781	-1.766	-1.751	-1.736	-1.720	-1.704	-1.688	-1.671	-1.654	-1.638	-1.620	-1.602	-1.585	-1.566	-1.549	-1.531	-1.512	-1.495	-1.478	-1.459	-1.441	-1.424	-1.405	-1.386	-1.368	-1.349	-1.331	-1.312	-1.294	-1.275	-1.258	-1.239	-1.220	-1.202	-1.184	-1.168	-1.149	-1.130	-1.114	-1.095	-1.078	-1.060	-1.042	-1.025	-1.006	-0.990	-0.972	-0.955	-0.938	-0.920	-0.902	-0.885	-0.869	-0.851	-0.834	-0.818	-0.801	-0.784	-0.766	-0.750	-0.734	-0.716	-0.699	-0.682	-0.665	-0.648	-0.631	-0.614	-0.596	-0.580	-0.562	-0.546	-0.528	-0.510	-0.494	-0.475	-0.458	-0.440	-0.422	-0.404	-0.386	-0.369	-0.350	-0.332	-0.314	-0.295	-0.275	-0.258	-0.238	-0.218	-0.199	-0.179	-0.161	-0.141	-0.122	-0.104	-0.084	-0.065	-0.046	-0.028	-0.009	0.011	0.029	0.048	0.068	0.085	0.104	0.121	0.139	0.158	0.175	0.192	0.210	0.228	0.244	0.260	0.276	0.291	0.308	0.322	0.336	0.350	0.364	0.378	0.390	0.402	0.414	0.424	0.435	0.446	0.456	0.465	0.475	0.484	0.491	0.499	0.506	0.514	0.520	0.525	0.531	0.536	0.541	0.546	0.550	0.554	0.556	0.559	0.561	0.562	0.564	0.565	0.568	0.568	0.568	0.568	0.568	0.568	0.566	0.566	0.566	0.565	0.564	0.562	0.561	0.559	0.558	0.556	0.554	0.552	0.549	0.548	0.545	0.542	0.540	0.538	0.535	0.532	0.530	0.529	0.526	0.522	0.521	0.519	0.516	0.514	0.511	0.509	0.506	0.505	0.502	0.500	0.499	0.496	0.495	0.492	0.490	0.486	0.485	0.482	0.480	0.478	0.476	0.474	0.470	0.468	0.464	0.460	0.456	0.451	0.449	0.442	0.438	0.432	0.425	0.420	0.412	0.404	0.396	0.388	0.378	0.368	0.358	0.346	0.334	0.319	0.305	0.290	0.272	0.256	0.238	0.218	0.198	0.178	0.155	0.131	0.108	0.082	0.056	0.029	0.001	-0.028	-0.058	-0.089	-0.120	-0.152	-0.186	-0.220	-0.254	-0.289	-0.325	-0.361	-0.399	-0.434	-0.471	-0.510	-0.548	-0.585	-0.624	-0.661	-0.699	-0.738	-0.774	-0.811	-0.848	-0.884	-0.919	-0.954	-0.989	-1.022	-1.055	-1.088	-1.119	-1.149	-1.178	-1.206	-1.232	-1.259	-1.284	-1.308	-1.331	-1.351	-1.372	-1.391	-1.410	-1.428	-1.442	-1.456	-1.470	-1.482	-1.494	-1.502	-1.512	-1.521	-1.528	-1.534	-1.539	-1.542	-1.546	-1.549	-1.550	-1.552	-1.552	-1.555	-1.554	-1.552	-1.551	-1.550	-1.548	-1.545	-1.542	-1.540	-1.538	-1.534	-1.531	-1.528	-1.524	-1.521	-1.518	-1.515	-1.512	-1.510	-1.508	-1.506	-1.504	-1.502	-1.500	-1.500	-1.500	-1.500	-1.500	-1.502	-1.504	-1.504	-1.506	-1.510	-1.511	-1.514	-1.519	-1.522	-1.528	-1.532	-1.538	-1.544	-1.549	-1.555	-1.562	-1.569	-1.578	-1.584	-1.592	-1.601	-1.609	-1.619	-1.628	-1.636	-1.645	-1.654	-1.664	-1.672	-1.682	-1.694	-1.702	-1.712	-1.721	-1.732	-1.740	-1.750	-1.759	-1.769	-1.776	-1.784	-1.792	-1.800	-1.806	-1.812	-1.819	-1.825	-1.830	-1.835	-1.839	-1.842	-1.846	-1.849	-1.850	-1.851	-1.850	-1.850	-1.848	-1.846	-1.844	-1.839	-1.834	-1.828	-1.821	-1.814	-1.806	-1.798	-1.786	-1.776	-1.764	-1.751	-1.738	-1.722	-1.709	-1.692	-1.676	-1.660	-1.642	-1.624	-1.605	-1.585	-1.565	-1.545	-1.522	-1.501	-1.480	-1.458	-1.435	-1.412	-1.389	-1.366	-1.342	-1.320	-1.296	-1.272	-1.250	-1.226	-1.204	-1.179	-1.155	-1.132	-1.111	-1.090	-1.066	-1.046	-1.025	-1.004	-0.985	-0.964	-0.945	-0.926	-0.909	-0.890	-0.872	-0.855	-0.839	-0.824	-0.808	-0.792	-0.779	-0.765	-0.751	-0.739	-0.728	-0.716	-0.705	-0.694	-0.684	-0.674	-0.665	-0.656	-0.648	-0.640	-0.632	-0.625	-0.619	-0.611	-0.605	-0.600	-0.594	-0.589	-0.584	-0.578	-0.572	-0.568	-0.562	-0.559	-0.554	-0.549	-0.544	-0.539	-0.534	-0.528	-0.524	-0.518	-0.512	-0.506	-0.500	-0.492	-0.488	-0.480	-0.472	-0.464	-0.456	-0.449	-0.440	-0.430	-0.420	-0.410	-0.400	-0.389	-0.376	-0.364	-0.351	-0.338	-0.322	-0.309	-0.295	-0.281	-0.266	-0.250	-0.234	-0.219	-0.201	-0.185	-0.168	-0.150	-0.132	-0.115	-0.096	-0.078	-0.060	-0.041	-0.022	-0.004	0.015	0.032	0.051	0.069	0.088	0.105	0.122	0.140	0.158	0.174	0.189	0.204	0.220	0.232	0.246	0.260	0.272	0.284	0.296	0.308	0.318	0.325	0.334	0.341	0.349	0.354	0.359	0.362	0.365	0.368	0.370	0.369	0.369	0.366	0.364	0.361	0.356	0.351	0.345	0.338	0.329	0.320	0.310	0.300	0.288	0.275	0.260	0.246	0.230	0.214	0.196	0.179	0.160	0.140	0.120	0.100	0.079	0.058	0.035	0.012	-0.010	-0.034	-0.059	-0.082	-0.108	-0.131	-0.156	-0.181	-0.205	-0.229	-0.254	-0.278	-0.300	-0.324	-0.346	-0.369	-0.390	-0.411	-0.431	-0.450	-0.469	-0.488	-0.504	-0.519	-0.534	-0.546	-0.560	-0.571	-0.582	-0.591	-0.600	-0.606	-0.611	-0.615	-0.618	-0.619	-0.619	-0.618	-0.616	-0.611	-0.608	-0.601	-0.595	-0.586	-0.578	-0.568	-0.558	-0.545	-0.532	-0.520	-0.506	-0.491	-0.476	-0.460	-0.445	-0.431	-0.416	-0.400	-0.385	-0.370	-0.355	-0.340	-0.326	-0.312	-0.299	-0.286	-0.274	-0.261	-0.251	-0.241	-0.231	-0.224	-0.216	-0.209	-0.204	-0.200	-0.198	-0.195	-0.194	-0.194	-0.195	-0.199	-0.201	-0.206	-0.211	-0.218	-0.225	-0.232	-0.241	-0.250	-0.260	-0.271	-0.282	-0.295	-0.308	-0.321	-0.335	-0.350	-0.365	-0.379	-0.394	-0.410	-0.425	-0.441	-0.458	-0.474	-0.490	-0.506	-0.521	-0.538	-0.554	-0.570	-0.585	-0.601	-0.616	-0.631	-0.646	-0.661	-0.678	-0.691	-0.706	-0.721	-0.736	-0.750	-0.765	-0.779	-0.794	-0.808	-0.821	-0.835	-0.849	-0.864	-0.879	-0.894	-0.908	-0.922	-0.938	-0.952	-0.968	-0.982	-0.998	-1.012	-1.030	-1.045	-1.061	-1.078	-1.095	-1.111	-1.129	-1.146	-1.164	-1.182	-1.200	-1.219	-1.236	-1.255	-1.272	-1.291	-1.311	-1.331	-1.351	-1.370	-1.390	-1.409	-1.429	-1.449	-1.468	-1.488	-1.506	-1.524	-1.542	-1.561	-1.580	-1.598	-1.616	-1.632	-1.650	-1.668	-1.682	-1.700	-1.716	-1.731	-1.746	-1.761	-1.776	-1.790	-1.805	-1.818	-1.831	-1.844	-1.856	-1.869	-1.881	-1.892	-1.902	-1.914	-1.924	-1.934	-1.944	-1.954	-1.962	-1.972	-1.981	-1.991	-1.999	-2.009	-2.016	-2.026	-2.034	-2.042	-2.052	-2.060	-2.069	-2.078	-2.086	-2.095	-2.104	-2.112	-2.121	-2.131	-2.140	-2.149	-2.158	-2.168	-2.178	-2.186	-2.195	-2.206	-2.215	-2.225	-2.234	-2.244	-2.252	-2.262	-2.271	-2.281	-2.291	-2.301	-2.310	-2.318	-2.328	-2.336	-2.345	-2.352	-2.360	-2.368	-2.376	-2.382	-2.390	-2.396	-2.402	-2.409	-2.415	-2.420	-2.425	-2.430	-2.434	-2.438	-2.441	-2.444	-2.446	-2.449	-2.451	-2.454	-2.456	-2.458	-2.459	-2.460	-2.461	-2.462	-2.461	-2.462	-2.461	-2.460	-2.459	-2.458	-2.456	-2.455	-2.454	-2.450	-2.449	-2.445	-2.442	-2.439	-2.435	-2.431	-2.426	-2.421	-2.416	-2.411	-2.405	-2.399	-2.392	-2.386	-2.379	-2.371	-2.362	-2.355	-2.346	-2.336	-2.326	-2.316	-2.305	-2.294	-2.282	-2.271	-2.258	-2.245	-2.232	-2.220	-2.205	-2.191	-2.176	-2.161	-2.148	-2.132	-2.116	-2.100	-2.085	-2.069	-2.052	-2.038	-2.021	-2.005	-1.989	-1.972	-1.956	-1.941	-1.925	-1.910	-1.894	-1.879	-1.864	-1.849	-1.832	-1.819	-1.805	-1.791	-1.778	-1.764	-1.751	-1.739	-1.726	-1.714	-1.701	-1.690	-1.678	-1.668	-1.655	-1.644	-1.632	-1.622	-1.611	-1.600	-1.589	-1.579	-1.568	-1.556	-1.545	-1.535	-1.522	-1.511	-1.499	-1.486	-1.474	-1.460	-1.448	-1.435	-1.420	-1.408	-1.392	-1.378	-1.364	-1.348	-1.331	-1.316	-1.300	-1.285	-1.269	-1.251	-1.235	-1.218	-1.200	-1.184	-1.166	-1.149	-1.132	-1.116	-1.099	-1.084	-1.068	-1.052	-1.036	-1.022	-1.008	-0.994	-0.980	-0.966	-0.955	-0.942	-0.931	-0.921	-0.910	-0.901	-0.892	-0.884	-0.876	-0.870	-0.862	-0.856	-0.851	-0.846	-0.840	-0.836	-0.832	-0.828	-0.824	-0.821	-0.818	-0.814	-0.811	-0.808	-0.805	-0.802	-0.799	-0.796	-0.792	-0.788	-0.782	-0.778	-0.774	-0.766	-0.760	-0.754	-0.745	-0.736	-0.729	-0.719	-0.708	-0.696	-0.685	-0.672	-0.660	-0.646	-0.634	-0.619	-0.602	-0.588	-0.572	-0.555	-0.538	-0.521	-0.505	-0.488	-0.469	-0.452	-0.435	-0.418	-0.401	-0.385	-0.368	-0.351	-0.335	-0.320	-0.305	-0.290	-0.276	-0.262	-0.250	-0.238	-0.225	-0.216	-0.206	-0.198	-0.190	-0.184	-0.178	-0.174	-0.170	-0.166	-0.165	-0.164	-0.164	-0.164	-0.165	-0.168	-0.170	-0.175	-0.180	-0.185	-0.190	-0.198	-0.206	-0.214	-0.222	-0.232	-0.241	-0.251	-0.262	-0.274	-0.284	-0.295	-0.308	-0.318	-0.330	-0.341	-0.354	-0.365	-0.376	-0.388	-0.399	-0.410	-0.420	-0.430	-0.441	-0.450	-0.459	-0.468	-0.476	-0.484	-0.490	-0.498	-0.504	-0.510	-0.514	-0.519	-0.522	-0.526	-0.529	-0.530	-0.530	-0.531	-0.531	-0.530	-0.529	-0.526	-0.522	-0.519	-0.515	-0.509	-0.504	-0.496	-0.489	-0.481	-0.474	-0.465	-0.455	-0.445	-0.435	-0.425	-0.414	-0.402	-0.391	-0.379	-0.366	-0.354	-0.341	-0.328	-0.314	-0.301	-0.288	-0.274	-0.260	-0.248	-0.234	-0.221	-0.208	-0.195	-0.182	-0.170	-0.159	-0.146	-0.135	-0.122	-0.112	-0.102	-0.092	-0.084	-0.074	-0.066	-0.059	-0.051	-0.046	-0.040	-0.034	-0.031	-0.026	-0.024	-0.021	-0.020	-0.019	-0.019	-0.019	-0.021	-0.022	-0.025	-0.029	-0.032	-0.039	-0.044	-0.050	-0.056	-0.064	-0.071	-0.081	-0.091	-0.101	-0.112	-0.125	-0.136	-0.150	-0.164	-0.178	-0.191	-0.208	-0.222	-0.239	-0.255	-0.272	-0.289	-0.306	-0.326	-0.344	-0.361	-0.381	-0.400	-0.420	-0.439	-0.458	-0.478	-0.498	-0.518	-0.538	-0.558	-0.578	-0.596	-0.616	-0.635	-0.655	-0.675	-0.694	-0.711	-0.729	-0.748	-0.765	-0.782	-0.799	-0.815	-0.831	-0.846	-0.861	-0.876	-0.891	-0.906	-0.920	-0.932	-0.945	-0.958	-0.969	-0.981	-0.991	-1.004	-1.014	-1.022	-1.032	-1.042	-1.051	-1.060	-1.068	-1.076	-1.084	-1.092	-1.100	-1.109	-1.116	-1.124	-1.131	-1.138	-1.145	-1.152	-1.161	-1.169	-1.176	-1.184	-1.192	-1.200	-1.209	-1.218	-1.224	-1.232	-1.241	-1.249	-1.258	-1.266	-1.275	-1.284	-1.291	-1.300	-1.309	-1.318	-1.326	-1.335	-1.344	-1.352	-1.361	-1.370	-1.379	-1.388	-1.395	-1.405	-1.414	-1.421	-1.429	-1.439	-1.446	-1.455	-1.464	-1.471	-1.480	-1.489	-1.498	-1.506	-1.515	-1.524	-1.534	-1.542	-1.552	-1.561	-1.571	-1.581	-1.592	-1.604	-1.615	-1.626	-1.639	-1.650	-1.664	-1.676	-1.691	-1.705	-1.721	-1.736	-1.752	-1.769	-1.785	-1.801	-1.819	-1.838	-1.855	-1.874	-1.891	-1.911	-1.930	-1.949	-1.968	-1.986	-2.006	-2.026	-2.045	-2.065	-2.084	-2.102	-2.120	-2.138	-2.155	-2.171	-2.188	-2.204	-2.218	-2.232	-2.246	-2.260	-2.271	-2.282	-2.292	-2.301	-2.311	-2.318	-2.325	-2.331	-2.335	-2.339	-2.341	-2.344	-2.346	-2.348	-2.346	-2.346	-2.345	-2.344	-2.340	-2.338	-2.332	-2.329	-2.324	-2.319	-2.312	-2.306	-2.300	-2.292	-2.286	-2.280	-2.272	-2.266	-2.259	-2.251	-2.245	-2.239	-2.234	-2.226	-2.221	-2.216	-2.212	-2.208	-2.202	-2.199	-2.195	-2.191	-2.189	-2.185	-2.184	-2.181	-2.180	-2.179	-2.176	-2.176	-2.174	-2.174	-2.171	-2.171	-2.169	-2.169	-2.166	-2.166	-2.164	-2.162	-2.160	-2.158	-2.154	-2.151	-2.148	-2.142	-2.139	-2.132	-2.126	-2.119	-2.112	-2.104	-2.095	-2.084	-2.074	-2.061	-2.050	-2.036	-2.022	-2.007	-1.991	-1.975	-1.958	-1.939	-1.920	-1.900	-1.880	-1.860	-1.838	-1.815	-1.792	-1.769	-1.746	-1.721	-1.698	-1.672	-1.648	-1.621	-1.596	-1.570	-1.544	-1.519	-1.492	-1.465	-1.439	-1.412	-1.388	-1.361	-1.335	-1.309	-1.282	-1.258	-1.231	-1.208	-1.182	-1.159	-1.135	-1.111	-1.089	-1.065	-1.042	-1.020	-0.999	-0.976	-0.955	-0.934	-0.914	-0.894	-0.874	-0.855	-0.834	-0.815	-0.798	-0.778	-0.759	-0.741	-0.722	-0.705	-0.688	-0.670	-0.651	-0.634	-0.618	-0.600	-0.582	-0.565	-0.549	-0.531	-0.515	-0.498	-0.481	-0.464	-0.448	-0.430	-0.412	-0.395	-0.378	-0.360	-0.344	-0.325	-0.306	-0.290	-0.271	-0.254	-0.235	-0.218	-0.199	-0.181	-0.162	-0.145	-0.126	-0.108	-0.089	-0.070	-0.051	-0.031	-0.012	0.006	0.025	0.044	0.065	0.084	0.102	0.122	0.141	0.161	0.181	0.201	0.220	0.239	0.258	0.276	0.295	0.312	0.331	0.349	0.366	0.384	0.400	0.418	0.432	0.449	0.464	0.478	0.491	0.505	0.519	0.530	0.541	0.551	0.561	0.570	0.578	0.586	0.592	0.598	0.601	0.604	0.608	0.609	0.609	0.608	0.606	0.602	0.599	0.594	0.588	0.581	0.572	0.564	0.552	0.542	0.530	0.516	0.504	0.490	0.475	0.458	0.442	0.425	0.408	0.391	0.374	0.355	0.336	0.319	0.300	0.281	0.262	0.245	0.226	0.209	0.192	0.175	0.160	0.144	0.130	0.116	0.104	0.091	0.081	0.071	0.064	0.056	0.050	0.046	0.042	0.041	0.041	0.042	0.045	0.049	0.054	0.061	0.070	0.079	0.091	0.105	0.119	0.134	0.151	0.170	0.189	0.209	0.232	0.255	0.279	0.304	0.330	0.358	0.386	0.415	0.444	0.472	0.502	0.534	0.565	0.596	0.628	0.660	0.692	0.724	0.756	0.788	0.819	0.851	0.881	0.911	0.941	0.971	0.999	1.028	1.052	1.079	1.104	1.128	1.151	1.174	1.195	1.212	1.231	1.249	1.264	1.279	1.292	1.304	1.315	1.324	1.332	1.339	1.344	1.349	1.351	1.352	1.352	1.351	1.349	1.345	1.341	1.335	1.329	1.320	1.311	1.301	1.290	1.279	1.266	1.254	1.239	1.225	1.210	1.195	1.178	1.162	1.146	1.129	1.112	1.095	1.079	1.061	1.044	1.026	1.010	0.994	0.976	0.960	0.945	0.930	0.915	0.900	0.888	0.874	0.862	0.850	0.839	0.829	0.820	0.810	0.802	0.795	0.789	0.782	0.779	0.775	0.772	0.770	0.769	0.768	0.769	0.771	0.772	0.775	0.780	0.785	0.791	0.796	0.804	0.811	0.819	0.828	0.838	0.848	0.858	0.869	0.880	0.892	0.904	0.916	0.929	0.941	0.955	0.968	0.980	0.992	1.006	1.018	1.030	1.041	1.054	1.064	1.075	1.086	1.096	1.106	1.114	1.121	1.129	1.135	1.141	1.146	1.150	1.154	1.156	1.158	1.159	1.159	1.158	1.156	1.155	1.150	1.146	1.140	1.135	1.128	1.119	1.110	1.101	1.090	1.078	1.065	1.052	1.040	1.026	1.011	0.996	0.980	0.964	0.948	0.931	0.914	0.896	0.879	0.861	0.844	0.825	0.809	0.790	0.772	0.755	0.739	0.720	0.704	0.688	0.672	0.656	0.641	0.628	0.614	0.600	0.588	0.575	0.565	0.554	0.544	0.534	0.526	0.518	0.511	0.505	0.500	0.495	0.490	0.488	0.486	0.485	0.484	0.482	0.485	0.486	0.489	0.491	0.494	0.498	0.502	0.506	0.512	0.519	0.526	0.534	0.541	0.549	0.556	0.564	0.574	0.581	0.591	0.601	0.611	0.619	0.629	0.640	0.649	0.659	0.668	0.676	0.688	0.696	0.705	0.714	0.722	0.730	0.738	0.746	0.752	0.759	0.765	0.772	0.779	0.784	0.789	0.794	0.798	0.801	0.805	0.806	0.810	0.811	0.812	0.812	0.812	0.814	0.812	0.811	0.809	0.808	0.804	0.801	0.798	0.794	0.790	0.785	0.780	0.775	0.769	0.761	0.755	0.748	0.741	0.734	0.726	0.719	0.711	0.701	0.694	0.685	0.675	0.668	0.658	0.649	0.640	0.630	0.621	0.611	0.601	0.591	0.582	0.574	0.564	0.555	0.545	0.536	0.528	0.519	0.510	0.500	0.491	0.482	0.474	0.466	0.458	0.451	0.442	0.436	0.430	0.422	0.414	0.409	0.401	0.395	0.390	0.384	0.379	0.374	0.369	0.364	0.360	0.355	0.352	0.349	0.345	0.341	0.339	0.335	0.334	0.331	0.329	0.328	0.326	0.325	0.325	0.326	0.326	0.325	0.326	0.326	0.328	0.328	0.329	0.330	0.332	0.332	0.335	0.338	0.339	0.341	0.344	0.345	0.349	0.351	0.354	0.355	0.358	0.359	0.361	0.364	0.365	0.368	0.369	0.371	0.371	0.372	0.374	0.375	0.375	0.375	0.375	0.375	0.375	0.372	0.371	0.370	0.368	0.365	0.362	0.359	0.356	0.352	0.348	0.342	0.338	0.332	0.326	0.320	0.314	0.305	0.298	0.290	0.281	0.272	0.262	0.254	0.245	0.234	0.224	0.212	0.202	0.191	0.179	0.168	0.155	0.144	0.131	0.120	0.106	0.094	0.081	0.069	0.058	0.044	0.030	0.016	0.004	-0.010	-0.024	-0.036	-0.049	-0.062	-0.076	-0.090	-0.102	-0.116	-0.130	-0.144	-0.158	-0.171	-0.185	-0.199	-0.212	-0.228	-0.240	-0.255	-0.270	-0.284	-0.298	-0.311	-0.326	-0.341	-0.358	-0.374	-0.389	-0.406	-0.422	-0.440	-0.455	-0.474	-0.490	-0.509	-0.526	-0.545	-0.562	-0.581	-0.600	-0.619	-0.639	-0.658	-0.679	-0.699	-0.719	-0.739	-0.759	-0.781	-0.801	-0.822	-0.842	-0.864	-0.885	-0.906	-0.928	-0.949	-0.969	-0.990	-1.011	-1.032	-1.052	-1.072	-1.092	-1.112	-1.132	-1.151	-1.170	-1.188	-1.206	-1.224	-1.241	-1.258	-1.275	-1.290	-1.306	-1.321	-1.335	-1.349	-1.364	-1.376	-1.389	-1.401	-1.411	-1.424	-1.434	-1.444	-1.454	-1.462	-1.471	-1.480	-1.488	-1.494	-1.502	-1.509	-1.514	-1.520	-1.525	-1.531	-1.535	-1.539	-1.545	-1.550	-1.552	-1.556	-1.559	-1.562	-1.565	-1.568	-1.570	-1.571	-1.572	-1.576	-1.578	-1.578	-1.580	-1.581	-1.582	-1.584	-1.584	-1.586	-1.586	-1.588	-1.588	-1.589	-1.590	-1.590	-1.591	-1.591	-1.594	-1.594	-1.596	-1.598	-1.599	-1.599	-1.601	-1.601	-1.604	-1.605	-1.606	-1.609	-1.610	-1.612	-1.614	-1.618	-1.619	-1.621	-1.624	-1.628	-1.629	-1.632	-1.636	-1.639	-1.641	-1.644	-1.648	-1.651	-1.654	-1.658	-1.660	-1.664	-1.665	-1.669	-1.671	-1.674	-1.676	-1.679	-1.680	-1.681	-1.682	-1.685	-1.685	-1.685	-1.686	-1.685	-1.684	-1.682	-1.681	-1.680	-1.676	-1.672	-1.670	-1.665	-1.660	-1.656	-1.650	-1.644	-1.636	-1.630	-1.622	-1.615	-1.606	-1.598	-1.588	-1.579	-1.568	-1.556	-1.545	-1.534	-1.524	-1.511	-1.499	-1.486	-1.472	-1.460	-1.449	-1.436	-1.425	-1.412	-1.400	-1.388	-1.376	-1.364	-1.352	-1.342	-1.330	-1.320	-1.309	-1.298	-1.288	-1.279	-1.269	-1.259	-1.250	-1.241	-1.234	-1.226	-1.218	-1.209	-1.201	-1.195	-1.186	-1.180	-1.175	-1.168	-1.161	-1.156	-1.150	-1.144	-1.138	-1.132	-1.125	-1.120	-1.114	-1.106	-1.100	-1.092	-1.086	-1.079	-1.071	-1.064	-1.055	-1.048	-1.039	-1.029	-1.020	-1.010	-1.000	-0.989	-0.978	-0.966	-0.954	-0.941	-0.929	-0.915	-0.901	-0.888	-0.872	-0.856	-0.841	-0.826	-0.810	-0.792	-0.775	-0.759	-0.740	-0.722	-0.705	-0.686	-0.668	-0.649	-0.630	-0.610	-0.590	-0.571	-0.551	-0.531	-0.512	-0.491	-0.471	-0.452	-0.431	-0.410	-0.390	-0.370	-0.350	-0.330	-0.310	-0.291	-0.270	-0.251	-0.231	-0.211	-0.192	-0.174	-0.156	-0.136	-0.118	-0.099	-0.081	-0.066	-0.048	-0.031	-0.015	0.001	0.016	0.030	0.046	0.060	0.074	0.086	0.099	0.112	0.122	0.134	0.144	0.154	0.162	0.172	0.181	0.189	0.196	0.202	0.209	0.215	0.221	0.224	0.229	0.232	0.235	0.238	0.240	0.241	0.241	0.242	0.242	0.242	0.242	0.242	0.240	0.240	0.238	0.235	0.232	0.230	0.228	0.224	0.221	0.216	0.214	0.209	0.205	0.201	0.196	0.191	0.188	0.181	0.176	0.171	0.165	0.160	0.152	0.148	0.141	0.134	0.128	0.120	0.115	0.108	0.100	0.094	0.086	0.080	0.071	0.065	0.058	0.050	0.042	0.035	0.029	0.020	0.012	0.005	-0.001	-0.009	-0.015	-0.022	-0.029	-0.035	-0.041	-0.046	-0.051	-0.058	-0.062	-0.066	-0.070	-0.074	-0.078	-0.080	-0.082	-0.082	-0.084	-0.084	-0.084	-0.084	-0.084	-0.081	-0.080	-0.076	-0.072	-0.070	-0.065	-0.060	-0.055	-0.050	-0.044	-0.038	-0.030	-0.024	-0.018	-0.010	-0.001	0.005	0.012	0.021	0.029	0.036	0.044	0.051	0.060	0.066	0.072	0.079	0.085	0.090	0.096	0.100	0.105	0.109	0.114	0.116	0.119	0.120	0.121	0.124	0.122	0.122	0.121	0.121	0.119	0.116	0.114	0.110	0.106	0.102	0.098	0.092	0.089	0.082	0.076	0.070	0.064	0.058	0.050	0.041	0.035	0.028	0.020	0.012	0.005	-0.002	-0.010	-0.019	-0.026	-0.032	-0.040	-0.048	-0.055	-0.062	-0.069	-0.076	-0.082	-0.090	-0.096	-0.102	-0.109	-0.115	-0.121	-0.128	-0.132	-0.139	-0.144	-0.149	-0.154	-0.159	-0.165	-0.169	-0.174	-0.179	-0.184	-0.189	-0.192	-0.196	-0.200	-0.204	-0.208	-0.210	-0.214	-0.218	-0.220	-0.224	-0.225	-0.228	-0.230	-0.231	-0.232	-0.232	-0.232	-0.232	-0.231	-0.230	-0.228	-0.225	-0.224	-0.220	-0.216	-0.212	-0.206	-0.201	-0.195	-0.189	-0.181	-0.174	-0.164	-0.155	-0.146	-0.136	-0.126	-0.115	-0.104	-0.091	-0.080	-0.068	-0.054	-0.040	-0.028	-0.012	0.001	0.016	0.030	0.045	0.059	0.074	0.088	0.101	0.116	0.129	0.142	0.156	0.169	0.181	0.192	0.204	0.215	0.225	0.235	0.242	0.252	0.259	0.266	0.274	0.279	0.282	0.288	0.291	0.294	0.296	0.298	0.299	0.299	0.299	0.298	0.295	0.294	0.290	0.286	0.282	0.279	0.274	0.268	0.261	0.256	0.250	0.242	0.238	0.230	0.222	0.215	0.208	0.200	0.194	0.186	0.180	0.174	0.166	0.161	0.155	0.149	0.144	0.140	0.135	0.132	0.128	0.124	0.121	0.120	0.116	0.116	0.114	0.114	0.114	0.115	0.116	0.118	0.119	0.121	0.125	0.129	0.134	0.138	0.142	0.148	0.154	0.160	0.166	0.174	0.181	0.190	0.198	0.206	0.215	0.224	0.234	0.242	0.252	0.261	0.272	0.284	0.294	0.305	0.318	0.328	0.340	0.351	0.364	0.375	0.388	0.399	0.411	0.422	0.434	0.446	0.458	0.469	0.480	0.490	0.502	0.512	0.522	0.532	0.542	0.551	0.561	0.570	0.579	0.586	0.594	0.601	0.608	0.614	0.619	0.625	0.629	0.632	0.635	0.636	0.639	0.639	0.640	0.639	0.639	0.636	0.634	0.630	0.626	0.620	0.615	0.608	0.601	0.594	0.585	0.576	0.566	0.558	0.546	0.536	0.525	0.514	0.502	0.491	0.480	0.468	0.455	0.444	0.431	0.419	0.405	0.392	0.380	0.368	0.356	0.345	0.332	0.321	0.311	0.300	0.290	0.281	0.271	0.262	0.254	0.248	0.240	0.232	0.228	0.221	0.218	0.211	0.208	0.205	0.202	0.200	0.199	0.196	0.194	0.192	0.192	0.192	0.191	0.191	0.191	0.192	0.192	0.194	0.195	0.196	0.196	0.198	0.199	0.200	0.201	0.201	0.202	0.202	0.202	0.202	0.204	0.202	0.201	0.201	0.200	0.199	0.199	0.196	0.195	0.194	0.191	0.189	0.186	0.182	0.180	0.178	0.175	0.170	0.168	0.164	0.161	0.156	0.152	0.149	0.145	0.141	0.138	0.134	0.130	0.126	0.124	0.121	0.118	0.116	0.114	0.111	0.109	0.108	0.106	0.105	0.104	0.104	0.104	0.102	0.102	0.104	0.104	0.105	0.106	0.108	0.109	0.111	0.112	0.115	0.116	0.119	0.120	0.122	0.125	0.126	0.129	0.131	0.134	0.136	0.136	0.139	0.141	0.142	0.145	0.146	0.148	0.149	0.149	0.149	0.150	0.149	0.149	0.148	0.146	0.145	0.144	0.140	0.138	0.134	0.129	0.124	0.119	0.114	0.109	0.101	0.095	0.086	0.079	0.070	0.062	0.052	0.041	0.031	0.021	0.009	-0.002	-0.015	-0.029	-0.042	-0.056	-0.071	-0.086	-0.101	-0.118	-0.134	-0.151	-0.169	-0.188	-0.205	-0.224	-0.244	-0.262	-0.284	-0.304	-0.325	-0.345	-0.368	-0.390	-0.412	-0.435	-0.459	-0.482	-0.506	-0.529	-0.554	-0.579	-0.602	-0.629	-0.654	-0.679	-0.704	-0.730	-0.755	-0.780	-0.805	-0.831	-0.856	-0.881	-0.906	-0.931	-0.956	-0.981	-1.006	-1.031	-1.055	-1.079	-1.101	-1.125	-1.146	-1.168	-1.189	-1.209	-1.229	-1.248	-1.268	-1.285	-1.302	-1.319	-1.335	-1.350	-1.364	-1.379	-1.390	-1.402	-1.414	-1.424	-1.434	-1.442	-1.451	-1.459	-1.465	-1.471	-1.476	-1.481	-1.488	-1.490	-1.494	-1.496	-1.499	-1.500	-1.502	-1.504	-1.506	-1.508	-1.509	-1.510	-1.510	-1.511	-1.512	-1.512	-1.514	-1.516	-1.518	-1.519	-1.521	-1.522	-1.526	-1.529	-1.531	-1.535	-1.540	-1.545	-1.550	-1.556	-1.562	-1.570	-1.578	-1.586	-1.595	-1.604	-1.612	-1.624	-1.634	-1.645	-1.656	-1.668	-1.680	-1.691	-1.704	-1.716	-1.730	-1.742	-1.756	-1.769	-1.782	-1.795	-1.809	-1.822	-1.835	-1.849	-1.861	-1.875	-1.888	-1.900	-1.912	-1.925	-1.936	-1.948	-1.958	-1.969	-1.978	-1.988	-1.996	-2.004	-2.011	-2.019	-2.024	-2.030	-2.035	-2.040	-2.044	-2.045	-2.049	-2.049	-2.050	-2.049	-2.049	-2.047	-2.046	-2.044	-2.040	-2.036	-2.031	-2.026	-2.020	-2.014	-2.007	-1.999	-1.991	-1.982	-1.974	-1.964	-1.955	-1.944	-1.932	-1.922	-1.910	-1.898	-1.886	-1.874	-1.860	-1.849	-1.834	-1.819	-1.806	-1.792	-1.778	-1.764	-1.749	-1.735	-1.720	-1.706	-1.690	-1.675	-1.660	-1.645	-1.629	-1.614	-1.599	-1.582	-1.568	-1.551	-1.535	-1.520	-1.504	-1.489	-1.472	-1.456	-1.441	-1.424	-1.408	-1.391	-1.376	-1.360	-1.344	-1.326	-1.310	-1.292	-1.275	-1.259	-1.241	-1.225	-1.208	-1.190	-1.172	-1.156	-1.138	-1.120	-1.102	-1.085	-1.068	-1.050	-1.031	-1.014	-0.996	-0.979	-0.960	-0.942	-0.925	-0.906	-0.888	-0.870	-0.852	-0.834	-0.816	-0.799	-0.780	-0.764	-0.745	-0.728	-0.710	-0.692	-0.676	-0.659	-0.642	-0.625	-0.608	-0.591	-0.576	-0.560	-0.542	-0.528	-0.514	-0.500	-0.484	-0.470	-0.456	-0.442	-0.429	-0.418	-0.404	-0.391	-0.379	-0.368	-0.356	-0.344	-0.334	-0.324	-0.312	-0.304	-0.292	-0.284	-0.275	-0.265	-0.258	-0.250	-0.240	-0.232	-0.225	-0.219	-0.211	-0.204	-0.198	-0.191	-0.186	-0.179	-0.174	-0.168	-0.162	-0.158	-0.152	-0.148	-0.141	-0.138	-0.132	-0.128	-0.124	-0.119	-0.115	-0.110	-0.106	-0.102	-0.099	-0.095	-0.090	-0.088	-0.085	-0.081	-0.079	-0.076	-0.072	-0.070	-0.068	-0.065	-0.062	-0.060	-0.058	-0.055	-0.054	-0.051	-0.049	-0.048	-0.045	-0.044	-0.042	-0.041	-0.040	-0.039	-0.038	-0.036	-0.035	-0.034	-0.032	-0.031	-0.031	-0.029	-0.028	-0.025	-0.025	-0.024	-0.021	-0.020	-0.018	-0.015	-0.014	-0.011	-0.009	-0.008	-0.005	-0.001	0.001	0.005	0.009	0.012	0.016	0.019	0.021	0.026	0.030	0.034	0.039	0.041	0.046	0.051	0.055	0.060	0.062	0.066	0.071	0.074	0.078	0.079	0.082	0.084	0.086	0.086	0.086	0.085	0.084	0.082	0.080	0.079	0.075	0.069	0.062	0.054	0.045	0.038	0.025	0.014	0.001	-0.012	-0.029	-0.044	-0.062	-0.081	-0.101	-0.124	-0.145	-0.170	-0.195	-0.221	-0.248	-0.276	-0.306	-0.338	-0.369	-0.401	-0.434	-0.468	-0.502	-0.538	-0.572	-0.609	-0.644	-0.680	-0.716	-0.752	-0.790	-0.825	-0.861	-0.896	-0.931	-0.966	-1.000	-1.034	-1.066	-1.098	-1.129	-1.158	-1.188	-1.214	-1.241	-1.266	-1.290	-1.312	-1.334	-1.354	-1.372	-1.390	-1.406	-1.420	-1.434	-1.445	-1.456	-1.465	-1.472	-1.479	-1.484	-1.489	-1.491	-1.492	-1.494	-1.494	-1.492	-1.490	-1.486	-1.482	-1.479	-1.474	-1.469	-1.462	-1.456	-1.450	-1.442	-1.435	-1.428	-1.420	-1.412	-1.404	-1.395	-1.389	-1.381	-1.374	-1.366	-1.360	-1.352	-1.348	-1.342	-1.338	-1.332	-1.328	-1.324	-1.321	-1.318	-1.315	-1.314	-1.311	-1.311	-1.312	-1.312	-1.314	-1.315	-1.319	-1.321	-1.325	-1.328	-1.332	-1.338	-1.344	-1.350	-1.356	-1.364	-1.370	-1.380	-1.388	-1.396	-1.405	-1.415	-1.425	-1.435	-1.444	-1.455	-1.465	-1.476	-1.488	-1.498	-1.509	-1.520	-1.532	-1.542	-1.554	-1.565	-1.575	-1.588	-1.596	-1.608	-1.616	-1.626	-1.635	-1.644	-1.651	-1.660	-1.666	-1.672	-1.679	-1.684	-1.689	-1.692	-1.696	-1.698	-1.700	-1.699	-1.699	-1.698	-1.695	-1.691	-1.688	-1.681	-1.675	-1.669	-1.660	-1.650	-1.640	-1.629	-1.616	-1.602	-1.589	-1.572	-1.556	-1.540	-1.520	-1.501	-1.481	-1.462	-1.440	-1.419	-1.398	-1.374	-1.350	-1.326	-1.301	-1.278	-1.251	-1.226	-1.201	-1.176	-1.150	-1.125	-1.099	-1.074	-1.049	-1.024	-0.999	-0.975	-0.950	-0.926	-0.904	-0.880	-0.856	-0.834	-0.812	-0.792	-0.770	-0.751	-0.731	-0.711	-0.694	-0.675	-0.658	-0.641	-0.624	-0.608	-0.592	-0.576	-0.561	-0.548	-0.534	-0.520	-0.507	-0.494	-0.481	-0.469	-0.458	-0.446	-0.435	-0.425	-0.414	-0.404	-0.392	-0.382	-0.372	-0.362	-0.354	-0.344	-0.335	-0.325	-0.318	-0.309	-0.300	-0.291	-0.284	-0.276	-0.268	-0.259	-0.251	-0.244	-0.238	-0.230	-0.222	-0.216	-0.209	-0.201	-0.195	-0.189	-0.182	-0.175	-0.170	-0.164	-0.158	-0.151	-0.145	-0.139	-0.132	-0.126	-0.120	-0.114	-0.106	-0.100	-0.092	-0.086	-0.079	-0.070	-0.062	-0.054	-0.045	-0.036	-0.028	-0.019	-0.010	-0.001	0.010	0.020	0.031	0.041	0.052	0.066	0.078	0.090	0.102	0.116	0.129	0.144	0.158	0.172	0.185	0.200	0.215	0.229	0.244	0.258	0.272	0.288	0.302	0.318	0.331	0.345	0.358	0.369	0.381	0.394	0.406	0.416	0.426	0.436	0.445	0.452	0.460	0.466	0.472	0.478	0.481	0.485	0.486	0.488	0.488	0.486	0.485	0.482	0.478	0.472	0.466	0.459	0.451	0.442	0.432	0.421	0.410	0.396	0.381	0.366	0.350	0.332	0.315	0.296	0.276	0.256	0.235	0.212	0.190	0.166	0.142	0.119	0.094	0.068	0.042	0.016	-0.010	-0.036	-0.062	-0.090	-0.116	-0.144	-0.170	-0.196	-0.221	-0.248	-0.272	-0.298	-0.321	-0.346	-0.369	-0.390	-0.412	-0.432	-0.452	-0.471	-0.489	-0.506	-0.521	-0.538	-0.550	-0.562	-0.575	-0.585	-0.594	-0.601	-0.608	-0.612	-0.615	-0.618	-0.619	-0.618	-0.615	-0.612	-0.608	-0.601	-0.595	-0.588	-0.579	-0.569	-0.558	-0.545	-0.532	-0.519	-0.504	-0.490	-0.472	-0.456	-0.440	-0.424	-0.408	-0.390	-0.372	-0.356	-0.339	-0.321	-0.304	-0.288	-0.271	-0.256	-0.240	-0.225	-0.211	-0.198	-0.184	-0.172	-0.161	-0.151	-0.142	-0.134	-0.126	-0.120	-0.115	-0.110	-0.106	-0.104	-0.102	-0.101	-0.101	-0.102	-0.104	-0.108	-0.111	-0.116	-0.120	-0.128	-0.134	-0.141	-0.149	-0.156	-0.166	-0.175	-0.185	-0.195	-0.206	-0.216	-0.228	-0.239	-0.250	-0.262	-0.274	-0.285	-0.298	-0.309	-0.321	-0.335	-0.346	-0.359	-0.370	-0.382	-0.394	-0.408	-0.420	-0.431	-0.444	-0.458	-0.469	-0.482	-0.495	-0.507	-0.520	-0.532	-0.545	-0.559	-0.571	-0.586	-0.600	-0.615	-0.629	-0.644	-0.659	-0.672	-0.689	-0.705	-0.720	-0.736	-0.752	-0.770	-0.786	-0.804	-0.821	-0.839	-0.858	-0.875	-0.894	-0.912	-0.931	-0.950	-0.969	-0.988	-1.006	-1.025	-1.044	-1.062	-1.081	-1.100	-1.118	-1.136	-1.154	-1.171	-1.188	-1.205	-1.221	-1.238	-1.252	-1.269	-1.284	-1.296	-1.311	-1.324	-1.338	-1.349	-1.361	-1.372	-1.382	-1.392	-1.402	-1.411	-1.420	-1.428	-1.436	-1.444	-1.451	-1.458	-1.464	-1.470	-1.476	-1.481	-1.486	-1.492	-1.496	-1.501	-1.506	-1.511	-1.515	-1.520	-1.526	-1.531	-1.536	-1.541	-1.548	-1.554	-1.560	-1.568	-1.574	-1.581	-1.589	-1.598	-1.606	-1.615	-1.625	-1.634	-1.644	-1.655	-1.666	-1.676	-1.689	-1.701	-1.714	-1.726	-1.739	-1.752	-1.766	-1.781	-1.794	-1.809	-1.822	-1.838	-1.850	-1.865	-1.880	-1.895	-1.909	-1.922	-1.936	-1.951	-1.964	-1.978	-1.990	-2.002	-2.015	-2.026	-2.039	-2.050	-2.061	-2.071	-2.081	-2.091	-2.100	-2.109	-2.116	-2.124	-2.131	-2.138	-2.142	-2.148	-2.152	-2.159	-2.162	-2.166	-2.170	-2.172	-2.175	-2.178	-2.180	-2.181	-2.182	-2.182	-2.182	-2.184	-2.182	-2.181	-2.180	-2.179	-2.179	-2.176	-2.175	-2.172	-2.169	-2.166	-2.162	-2.160	-2.156	-2.151	-2.148	-2.142	-2.139	-2.132	-2.128	-2.122	-2.115	-2.109	-2.102	-2.096	-2.089	-2.081	-2.074	-2.066	-2.058	-2.050	-2.040	-2.031	-2.022	-2.013	-2.004	-1.992	-1.984	-1.972	-1.961	-1.951	-1.940	-1.930	-1.919	-1.908	-1.898	-1.885	-1.874	-1.864	-1.854	-1.841	-1.831	-1.820	-1.810	-1.800	-1.790	-1.779	-1.770	-1.759	-1.749	-1.740	-1.730	-1.721	-1.712	-1.702	-1.695	-1.688	-1.679	-1.671	-1.664	-1.655	-1.648	-1.640	-1.631	-1.625	-1.618	-1.610	-1.601	-1.594	-1.585	-1.578	-1.569	-1.560	-1.551	-1.542	-1.534	-1.525	-1.515	-1.505	-1.494	-1.481	-1.470	-1.459	-1.448	-1.435	-1.422	-1.409	-1.395	-1.381	-1.366	-1.351	-1.336	-1.320	-1.304	-1.288	-1.271	-1.255	-1.238	-1.220	-1.202	-1.185	-1.169	-1.150	-1.132	-1.115	-1.098	-1.080	-1.064	-1.046	-1.029	-1.012	-0.996	-0.981	-0.965	-0.950	-0.934	-0.919	-0.905	-0.891	-0.878	-0.865	-0.852	-0.839	-0.828	-0.816	-0.805	-0.794	-0.782	-0.772	-0.762	-0.752	-0.742	-0.732	-0.722	-0.712	-0.704	-0.695	-0.685	-0.675	-0.665	-0.656	-0.645	-0.635	-0.625	-0.615	-0.604	-0.592	-0.582	-0.570	-0.558	-0.545	-0.534	-0.520	-0.506	-0.492	-0.479	-0.465	-0.450	-0.435	-0.421	-0.408	-0.391	-0.376	-0.361	-0.346	-0.330	-0.316	-0.300	-0.286	-0.271	-0.258	-0.242	-0.229	-0.216	-0.202	-0.190	-0.178	-0.168	-0.156	-0.145	-0.135	-0.126	-0.118	-0.109	-0.101	-0.095	-0.089	-0.084	-0.079	-0.075	-0.072	-0.070	-0.069	-0.068	-0.068	-0.069	-0.070	-0.071	-0.074	-0.076	-0.079	-0.082	-0.088	-0.091	-0.098	-0.104	-0.110	-0.116	-0.122	-0.131	-0.138	-0.145	-0.154	-0.161	-0.170	-0.178	-0.186	-0.195	-0.202	-0.210	-0.219	-0.228	-0.234	-0.242	-0.250	-0.258	-0.265	-0.271	-0.279	-0.285	-0.291	-0.296	-0.301	-0.306	-0.311	-0.315	-0.319	-0.321	-0.324	-0.325	-0.326	-0.328	-0.328	-0.328	-0.326	-0.325	-0.324	-0.320	-0.316	-0.312	-0.308	-0.301	-0.296	-0.288	-0.280	-0.272	-0.264	-0.254	-0.242	-0.232	-0.220	-0.209	-0.195	-0.182	-0.170	-0.155	-0.141	-0.126	-0.111	-0.095	-0.080	-0.064	-0.048	-0.031	-0.016	0.000	0.016	0.032	0.049	0.064	0.079	0.095	0.109	0.124	0.139	0.151	0.165	0.179	0.191	0.202	0.212	0.222	0.231	0.241	0.249	0.256	0.262	0.269	0.272	0.276	0.279	0.281	0.282	0.284	0.284	0.282	0.280	0.278	0.275	0.270	0.266	0.261	0.254	0.246	0.239	0.231	0.222	0.214	0.202	0.192	0.181	0.170	0.158	0.145	0.131	0.116	0.102	0.089	0.074	0.059	0.042	0.026	0.010	-0.006	-0.022	-0.041	-0.058	-0.075	-0.094	-0.112	-0.130	-0.149	-0.166	-0.186	-0.205	-0.225	-0.244	-0.264	-0.284	-0.304	-0.322	-0.342	-0.364	-0.382	-0.402	-0.422	-0.442	-0.462	-0.481	-0.501	-0.520	-0.538	-0.558	-0.576	-0.594	-0.611	-0.629	-0.646	-0.665	-0.681	-0.696	-0.714	-0.729	-0.742	-0.758	-0.771	-0.784	-0.798	-0.810	-0.821	-0.832	-0.842	-0.854	-0.862	-0.871	-0.880	-0.888	-0.894	-0.901	-0.908	-0.912	-0.918	-0.921	-0.926	-0.930	-0.935	-0.938	-0.940	-0.944	-0.946	-0.949	-0.950	-0.951	-0.954	-0.955	-0.956	-0.958	-0.959	-0.960	-0.960	-0.962	-0.964	-0.965	-0.966	-0.969	-0.970	-0.972	-0.975	-0.978	-0.981	-0.984	-0.988	-0.992	-0.998	-1.002	-1.009	-1.014	-1.021	-1.029	-1.036	-1.045	-1.055	-1.065	-1.075	-1.086	-1.099	-1.110	-1.124	-1.138	-1.151	-1.166	-1.182	-1.198	-1.215	-1.232	-1.251	-1.269	-1.289	-1.308	-1.329	-1.349	-1.370	-1.392	-1.415	-1.436	-1.460	-1.484	-1.506	-1.530	-1.554	-1.578	-1.601	-1.625	-1.648	-1.671	-1.695	-1.716	-1.739	-1.759	-1.780	-1.801	-1.821	-1.841	-1.859	-1.878	-1.895	-1.910	-1.926	-1.940	-1.954	-1.965	-1.976	-1.986	-1.996	-2.004	-2.010	-2.016	-2.020	-2.024	-2.027	-2.027	-2.029	-2.027	-2.026	-2.024	-2.021	-2.016	-2.010	-2.005	-1.999	-1.994	-1.986	-1.979	-1.970	-1.962	-1.954	-1.944	-1.935	-1.926	-1.916	-1.908	-1.899	-1.890	-1.880	-1.872	-1.865	-1.856	-1.850	-1.844	-1.836	-1.832	-1.826	-1.822	-1.819	-1.816	-1.814	-1.811	-1.810	-1.810	-1.810	-1.811	-1.812	-1.815	-1.819	-1.821	-1.824	-1.829	-1.832	-1.838	-1.841	-1.846	-1.851	-1.855	-1.860	-1.865	-1.870	-1.874	-1.878	-1.882	-1.886	-1.889	-1.891	-1.895	-1.895	-1.896	-1.896	-1.896	-1.894	-1.892	-1.889	-1.885	-1.880	-1.874	-1.868	-1.859	-1.849	-1.840	-1.829	-1.816	-1.802	-1.789	-1.774	-1.756	-1.739	-1.720	-1.701	-1.682	-1.661	-1.640	-1.618	-1.595	-1.571	-1.546	-1.522	-1.498	-1.472	-1.448	-1.421	-1.395	-1.369	-1.342	-1.315	-1.289	-1.262	-1.236	-1.210	-1.184	-1.158	-1.131	-1.106	-1.079	-1.054	-1.030	-1.006	-0.982	-0.959	-0.938	-0.915	-0.894	-0.872	-0.851	-0.832	-0.812	-0.794	-0.775	-0.758	-0.739	-0.722	-0.705	-0.689	-0.674	-0.658	-0.644	-0.628	-0.614	-0.600	-0.585	-0.572	-0.559	-0.546	-0.532	-0.520	-0.507	-0.494	-0.480	-0.468	-0.455	-0.442	-0.428	-0.415	-0.402	-0.389	-0.374	-0.360	-0.346	-0.331	-0.316	-0.302	-0.288	-0.272	-0.256	-0.241	-0.224	-0.208	-0.191	-0.175	-0.156	-0.139	-0.121	-0.102	-0.084	-0.066	-0.048	-0.028	-0.009	0.011	0.030	0.050	0.070	0.090	0.110	0.130	0.151	0.171	0.192	0.214	0.234	0.255	0.275	0.296	0.315	0.335	0.354	0.374	0.394	0.411	0.431	0.449	0.468	0.485	0.501	0.519	0.535	0.551	0.566	0.581	0.596	0.609	0.621	0.634	0.645	0.656	0.665	0.675	0.684	0.692	0.698	0.704	0.708	0.711	0.715	0.716	0.718	0.718	0.716	0.716	0.712	0.709	0.705	0.699	0.692	0.686	0.678	0.670	0.660	0.649	0.639	0.626	0.614	0.601	0.588	0.574	0.560	0.544	0.530	0.514	0.499	0.482	0.468	0.450	0.435	0.420	0.402	0.388	0.372	0.358	0.344	0.329	0.315	0.302	0.291	0.280	0.269	0.259	0.249	0.241	0.235	0.228	0.224	0.219	0.216	0.215	0.215	0.215	0.218	0.221	0.225	0.231	0.239	0.246	0.256	0.266	0.278	0.291	0.305	0.321	0.338	0.355	0.374	0.392	0.414	0.435	0.458	0.480	0.502	0.528	0.552	0.579	0.605	0.631	0.659	0.686	0.714	0.742	0.771	0.799	0.826	0.855	0.884	0.912	0.940	0.968	0.994	1.020	1.046	1.072	1.096	1.121	1.144	1.166	1.189	1.210	1.229	1.248	1.265	1.281	1.298	1.312	1.326	1.339	1.350	1.360	1.369	1.376	1.384	1.389	1.394	1.396	1.398	1.398	1.398	1.396	1.394	1.390	1.385	1.379	1.372	1.364	1.356	1.346	1.336	1.325	1.314	1.301	1.290	1.276	1.264	1.249	1.235	1.220	1.206	1.190	1.176	1.160	1.145	1.129	1.115	1.100	1.086	1.071	1.058	1.044	1.030	1.018	1.005	0.992	0.982	0.971	0.962	0.952	0.944	0.935	0.928	0.921	0.915	0.910	0.906	0.902	0.900	0.898	0.896	0.895	0.895	0.896	0.898	0.900	0.902	0.906	0.909	0.914	0.919	0.924	0.930	0.936	0.944	0.950	0.958	0.966	0.974	0.982	0.990	1.000	1.009	1.018	1.025	1.034	1.042	1.051	1.059	1.068	1.075	1.082	1.090	1.098	1.104	1.109	1.114	1.120	1.124	1.126	1.130	1.132	1.135	1.138	1.138	1.138	1.138	1.136	1.135	1.131	1.130	1.126	1.121	1.116	1.110	1.104	1.096	1.089	1.081	1.071	1.061	1.051	1.040	1.029	1.018	1.006	0.994	0.980	0.968	0.954	0.941	0.928	0.912	0.899	0.885	0.870	0.856	0.841	0.828	0.812	0.799	0.785	0.771	0.758	0.745	0.732	0.719	0.706	0.695	0.684	0.672	0.661	0.652	0.641	0.634	0.625	0.616	0.609	0.602	0.596	0.590	0.586	0.581	0.578	0.575	0.572	0.570	0.569	0.569	0.568	0.570	0.570	0.571	0.574	0.576	0.579	0.582	0.588	0.591	0.596	0.601	0.606	0.612	0.619	0.625	0.631	0.638	0.645	0.652	0.659	0.666	0.674	0.680	0.688	0.694	0.700	0.709	0.716	0.721	0.726	0.732	0.739	0.744	0.749	0.754	0.758	0.761	0.765	0.768	0.770	0.774	0.775	0.775	0.778	0.778	0.776	0.776	0.774	0.774	0.770	0.769	0.766	0.761	0.758	0.752	0.748	0.742	0.736	0.731	0.725	0.719	0.711	0.704	0.696	0.689	0.681	0.672	0.664	0.656	0.646	0.638	0.629	0.620	0.611	0.602	0.592	0.584	0.574	0.565	0.556	0.546	0.538	0.529	0.520	0.511	0.502	0.494	0.485	0.476	0.469	0.460	0.452	0.444	0.436	0.430	0.422	0.415	0.409	0.401	0.394	0.388	0.381	0.376	0.370	0.364	0.358	0.351	0.346	0.340	0.335	0.329	0.324	0.319	0.315	0.310	0.306	0.301	0.298	0.292	0.290	0.286	0.282	0.280	0.276	0.274	0.271	0.269	0.268	0.265	0.262	0.262	0.261	0.261	0.260	0.259	0.258	0.259	0.259	0.259	0.259	0.260	0.261	0.264	0.265	0.268	0.269	0.271	0.274	0.276	0.279	0.282	0.285	0.288	0.290	0.294	0.298	0.300	0.302	0.305	0.308	0.311	0.314	0.316	0.319	0.321	0.324	0.324	0.326	0.328	0.328	0.328	0.328	0.328	0.326	0.325	0.324	0.322	0.319	0.318	0.314	0.310	0.306	0.301	0.296	0.291	0.285	0.279	0.272	0.265	0.259	0.251	0.242	0.235	0.226	0.216	0.208	0.198	0.189	0.179	0.169	0.159	0.150	0.139	0.130	0.120	0.109	0.099	0.089	0.078	0.068	0.058	0.046	0.036	0.025	0.015	0.005	-0.006	-0.015	-0.026	-0.036	-0.048	-0.058	-0.068	-0.078	-0.088	-0.099	-0.110	-0.120	-0.131	-0.142	-0.154	-0.165	-0.178	-0.189	-0.201	-0.212	-0.225	-0.239	-0.251	-0.265	-0.280	-0.294	-0.308	-0.321	-0.336	-0.351	-0.368	-0.381	-0.398	-0.412	-0.429	-0.444	-0.460	-0.476	-0.492	-0.507	-0.525	-0.541	-0.558	-0.574	-0.589	-0.604	-0.621	-0.635	-0.651	-0.666	-0.681	-0.695	-0.710	-0.725	-0.738	-0.751	-0.765	-0.776	-0.790	-0.801	-0.814	-0.824	-0.834	-0.844	-0.854	-0.862	-0.871	-0.879	-0.888	-0.895	-0.902	-0.909	-0.915	-0.922	-0.929	-0.934	-0.939	-0.944	-0.949	-0.954	-0.959	-0.962	-0.968	-0.971	-0.976	-0.980	-0.985	-0.989	-0.994	-0.998	-1.004	-1.008	-1.012	-1.018	-1.024	-1.029	-1.034	-1.039	-1.045	-1.051	-1.059	-1.065	-1.071	-1.079	-1.086	-1.094	-1.100	-1.109	-1.116	-1.125	-1.132	-1.141	-1.151	-1.160	-1.168	-1.176	-1.186	-1.195	-1.204	-1.214	-1.221	-1.231	-1.241	-1.250	-1.259	-1.268	-1.278	-1.286	-1.296	-1.305	-1.314	-1.324	-1.331	-1.341	-1.350	-1.358	-1.366	-1.375	-1.382	-1.390	-1.399	-1.406	-1.414	-1.421	-1.429	-1.436	-1.444	-1.450	-1.456	-1.464	-1.470	-1.475	-1.482	-1.488	-1.492	-1.498	-1.502	-1.508	-1.511	-1.515	-1.519	-1.524	-1.526	-1.529	-1.531	-1.534	-1.535	-1.536	-1.538	-1.539	-1.538	-1.538	-1.536	-1.535	-1.535	-1.531	-1.530	-1.526	-1.522	-1.519	-1.515	-1.510	-1.506	-1.500	-1.495	-1.488	-1.482	-1.475	-1.469	-1.461	-1.454	-1.446	-1.439	-1.430	-1.420	-1.412	-1.402	-1.392	-1.384	-1.374	-1.365	-1.355	-1.346	-1.338	-1.329	-1.320	-1.312	-1.304	-1.295	-1.288	-1.280	-1.272	-1.265	-1.258	-1.251	-1.245	-1.239	-1.234	-1.228	-1.222	-1.218	-1.212	-1.208	-1.202	-1.200	-1.196	-1.194	-1.189	-1.186	-1.184	-1.181	-1.179	-1.178	-1.175	-1.174	-1.171	-1.170	-1.168	-1.166	-1.165	-1.161	-1.160	-1.158	-1.155	-1.152	-1.150	-1.148	-1.145	-1.140	-1.136	-1.132	-1.128	-1.122	-1.116	-1.110	-1.102	-1.095	-1.088	-1.079	-1.071	-1.061	-1.050	-1.039	-1.029	-1.016	-1.004	-0.990	-0.976	-0.961	-0.946	-0.930	-0.914	-0.898	-0.879	-0.861	-0.842	-0.825	-0.805	-0.785	-0.765	-0.744	-0.722	-0.702	-0.680	-0.659	-0.636	-0.614	-0.592	-0.570	-0.546	-0.524	-0.501	-0.479	-0.456	-0.434	-0.412	-0.390	-0.368	-0.346	-0.324	-0.302	-0.282	-0.262	-0.242	-0.222	-0.204	-0.184	-0.166	-0.149	-0.131	-0.115	-0.099	-0.082	-0.066	-0.052	-0.038	-0.025	-0.011	0.002	0.014	0.025	0.035	0.045	0.055	0.064	0.072	0.080	0.089	0.095	0.102	0.109	0.115	0.121	0.126	0.130	0.134	0.139	0.142	0.145	0.148	0.151	0.154	0.155	0.158	0.160	0.161	0.164	0.164	0.165	0.166	0.166	0.166	0.168	0.169	0.168	0.169	0.168	0.168	0.168	0.166	0.165	0.164	0.162	0.161	0.159	0.158	0.155	0.152	0.151	0.148	0.144	0.141	0.138	0.134	0.129	0.125	0.121	0.116	0.111	100.000	5.000	2.000	1.000	5.000	0.000	0.000	0.000	0.000	0.000	0.000	0.000	0.000	0.000	0.000	0.000	0.000	0.000	-0.431	-0.422	-0.414	-0.404	-0.394	-0.385	-0.374	-0.362	-0.351	-0.339	-0.328	-0.318	-0.305	-0.292	-0.280	-0.268	-0.254	-0.242	-0.229	-0.215	-0.202	-0.190	-0.178	-0.162	-0.150	-0.136	-0.125	-0.112	-0.100	-0.088	-0.074	-0.062	-0.051	-0.039	-0.028	-0.015	-0.004	0.008	0.019	0.029	0.039	0.050	0.059	0.069	0.079	0.088	0.098	0.106	0.115	0.124	0.132	0.141	0.150	0.159	0.165	0.174	0.181	0.190	0.198	0.206	0.214	0.221	0.230	0.238	0.245	0.254	0.261	0.270	0.278	0.288	0.295	0.304	0.314	0.321	0.331	0.341	0.351	0.361	0.371	0.381	0.392	0.404	0.414	0.426	0.439	0.450	0.462	0.475	0.489	0.501	0.516	0.530	0.545	0.559	0.574	0.590	0.606	0.622	0.639	0.655	0.674	0.691	0.708	0.728	0.745	0.764	0.782	0.802	0.822	0.842	0.864	0.884	0.905	0.926	0.948	0.968	0.989	1.011	1.032	1.054	1.075	1.096	1.119	1.140	1.162	1.184	1.205	1.226	1.246	1.269	1.289	1.308	1.328	1.348	1.368	1.385	1.404	1.421	1.438	1.455	1.472	1.488	1.502	1.518	1.531	1.545	1.558	1.569	1.581	1.591	1.601	1.610	1.619	1.626	1.632	1.639	1.642	1.648	1.651	1.654	1.655	1.655	1.654	1.654	1.651	1.648	1.644	1.639	1.632	1.625	1.618	1.609	1.598	1.588	1.575	1.561	1.549	1.532	1.516	1.499	1.480	1.461	1.440	1.420	1.396	1.375	1.350	1.325	1.299	1.272	1.245	1.215	1.186	1.156	1.125	1.094	1.061	1.029	0.995	0.962	0.928	0.892	0.858	0.822	0.788	0.752	0.719	0.682	0.648	0.612	0.579	0.545	0.510	0.479	0.445	0.414	0.381	0.350	0.320	0.290	0.261	0.234	0.208	0.181	0.156	0.132	0.110	0.088	0.068	0.049	0.030	0.014	-0.002	-0.018	-0.031	-0.044	-0.056	-0.066	-0.075	-0.084	-0.092	-0.099	-0.104	-0.110	-0.114	-0.118	-0.121	-0.124	-0.126	-0.128	-0.129	-0.130	-0.130	-0.131	-0.130	-0.129	-0.129	-0.128	-0.126	-0.126	-0.124	-0.122	-0.121	-0.120	-0.120	-0.119	-0.118	-0.118	-0.116	-0.116	-0.116	-0.115	-0.115	-0.114	-0.115	-0.114	-0.114	-0.114	-0.114	-0.111	-0.111	-0.111	-0.109	-0.109	-0.108	-0.105	-0.104	-0.102	-0.100	-0.098	-0.095	-0.092	-0.089	-0.086	-0.082	-0.079	-0.074	-0.070	-0.066	-0.061	-0.056	-0.052	-0.048	-0.042	-0.036	-0.032	-0.028	-0.022	-0.020	-0.015	-0.011	-0.009	-0.006	-0.002	-0.001	0.000	0.000	0.001	0.001	0.000	-0.002	-0.005	-0.009	-0.014	-0.020	-0.026	-0.032	-0.041	-0.051	-0.062	-0.072	-0.085	-0.099	-0.112	-0.129	-0.145	-0.161	-0.179	-0.199	-0.218	-0.239	-0.260	-0.281	-0.305	-0.329	-0.352	-0.378	-0.402	-0.428	-0.454	-0.480	-0.507	-0.532	-0.560	-0.588	-0.615	-0.641	-0.669	-0.696	-0.722	-0.749	-0.775	-0.800	-0.826	-0.851	-0.875	-0.900	-0.922	-0.945	-0.968	-0.989	-1.010	-1.030	-1.050	-1.069	-1.088	-1.105	-1.120	-1.136	-1.152	-1.168	-1.181	-1.194	-1.206	-1.219	-1.230	-1.241	-1.250	-1.259	-1.268	-1.276	-1.285	-1.292	-1.300	-1.306	-1.314	-1.320	-1.328	-1.332	-1.339	-1.345	-1.351	-1.356	-1.362	-1.369	-1.375	-1.381	-1.386	-1.392	-1.399	-1.406	-1.412	-1.420	-1.426	-1.435	-1.442	-1.451	-1.459	-1.468	-1.478	-1.486	-1.495	-1.505	-1.514	-1.525	-1.534	-1.544	-1.555	-1.566	-1.578	-1.588	-1.599	-1.610	-1.621	-1.634	-1.644	-1.656	-1.668	-1.679	-1.690	-1.701	-1.712	-1.724	-1.735	-1.746	-1.758	-1.768	-1.778	-1.788	-1.798	-1.806	-1.816	-1.822	-1.831	-1.840	-1.848	-1.856	-1.862	-1.870	-1.876	-1.884	-1.889	-1.894	-1.899	-1.904	-1.908	-1.910	-1.915	-1.918	-1.918	-1.920	-1.920	-1.921	-1.920	-1.919	-1.918	-1.915	-1.912	-1.909	-1.904	-1.899	-1.894	-1.886	-1.879	-1.871	-1.862	-1.854	-1.844	-1.832	-1.821	-1.809	-1.796	-1.781	-1.768	-1.752	-1.738	-1.720	-1.702	-1.685	-1.668	-1.648	-1.629	-1.609	-1.589	-1.568	-1.546	-1.525	-1.504	-1.482	-1.461	-1.439	-1.416	-1.395	-1.372	-1.351	-1.330	-1.308	-1.288	-1.266	-1.245	-1.226	-1.206	-1.188	-1.169	-1.151	-1.135	-1.119	-1.102	-1.088	-1.072	-1.059	-1.046	-1.036	-1.025	-1.015	-1.005	-0.998	-0.989	-0.982	-0.975	-0.970	-0.965	-0.961	-0.958	-0.954	-0.952	-0.949	-0.949	-0.948	-0.946	-0.946	-0.946	-0.946	-0.945	-0.945	-0.946	-0.945	-0.945	-0.945	-0.945	-0.944	-0.942	-0.942	-0.941	-0.939	-0.938	-0.935	-0.931	-0.928	-0.924	-0.919	-0.915	-0.910	-0.904	-0.898	-0.891	-0.885	-0.878	-0.869	-0.861	-0.852	-0.844	-0.836	-0.826	-0.816	-0.806	-0.796	-0.788	-0.776	-0.766	-0.755	-0.746	-0.736	-0.726	-0.715	-0.706	-0.696	-0.686	-0.678	-0.669	-0.659	-0.651	-0.644	-0.634	-0.626	-0.619	-0.612	-0.605	-0.598	-0.590	-0.582	-0.578	-0.571	-0.565	-0.558	-0.552	-0.546	-0.540	-0.535	-0.530	-0.524	-0.519	-0.514	-0.507	-0.502	-0.498	-0.492	-0.488	-0.482	-0.476	-0.471	-0.464	-0.459	-0.452	-0.446	-0.441	-0.436	-0.430	-0.424	-0.418	-0.412	-0.408	-0.401	-0.396	-0.390	-0.385	-0.380	-0.375	-0.371	-0.368	-0.364	-0.360	-0.356	-0.354	-0.350	-0.348	-0.346	-0.344	-0.341	-0.341	-0.340	-0.340	-0.340	-0.341	-0.342	-0.344	-0.345	-0.348	-0.351	-0.354	-0.358	-0.362	-0.366	-0.371	-0.376	-0.380	-0.386	-0.391	-0.398	-0.404	-0.410	-0.416	-0.422	-0.431	-0.438	-0.445	-0.450	-0.458	-0.464	-0.471	-0.478	-0.485	-0.491	-0.498	-0.504	-0.509	-0.516	-0.521	-0.526	-0.530	-0.535	-0.540	-0.544	-0.546	-0.550	-0.552	-0.555	-0.556	-0.559	-0.560	-0.561	-0.561	-0.561	-0.561	-0.561	-0.561	-0.560	-0.558	-0.556	-0.554	-0.551	-0.548	-0.544	-0.540	-0.535	-0.530	-0.525	-0.519	-0.514	-0.507	-0.500	-0.492	-0.485	-0.478	-0.469	-0.462	-0.454	-0.444	-0.435	-0.426	-0.418	-0.409	-0.399	-0.388	-0.379	-0.368	-0.358	-0.346	-0.334	-0.324	-0.312	-0.300	-0.289	-0.276	-0.266	-0.254	-0.242	-0.231	-0.219	-0.209	-0.196	-0.185	-0.174	-0.162	-0.151	-0.139	-0.129	-0.118	-0.108	-0.096	-0.086	-0.076	-0.066	-0.058	-0.048	-0.039	-0.031	-0.022	-0.015	-0.006	0.000	0.006	0.012	0.019	0.022	0.028	0.031	0.035	0.039	0.042	0.044	0.046	0.048	0.048	0.048	0.046	0.046	0.044	0.041	0.040	0.036	0.031	0.028	0.022	0.016	0.010	0.004	-0.004	-0.010	-0.018	-0.026	-0.034	-0.042	-0.051	-0.061	-0.070	-0.080	-0.090	-0.100	-0.110	-0.120	-0.130	-0.141	-0.151	-0.161	-0.171	-0.181	-0.191	-0.201	-0.211	-0.220	-0.229	-0.238	-0.246	-0.254	-0.261	-0.269	-0.276	-0.282	-0.288	-0.295	-0.300	-0.304	-0.309	-0.315	-0.319	-0.322	-0.326	-0.330	-0.332	-0.335	-0.338	-0.340	-0.341	-0.342	-0.345	-0.345	-0.346	-0.346	-0.349	-0.349	-0.350	-0.350	-0.350	-0.351	-0.351	-0.354	-0.354	-0.356	-0.358	-0.359	-0.361	-0.362	-0.365	-0.369	-0.370	-0.372	-0.375	-0.378	-0.380	-0.384	-0.386	-0.389	-0.392	-0.395	-0.396	-0.399	-0.401	-0.402	-0.405	-0.406	-0.408	-0.409	-0.410	-0.411	-0.411	-0.411	-0.411	-0.411	-0.410	-0.409	-0.408	-0.406	-0.402	-0.401	-0.399	-0.395	-0.391	-0.389	-0.385	-0.381	-0.378	-0.374	-0.370	-0.365	-0.361	-0.356	-0.354	-0.350	-0.346	-0.344	-0.341	-0.340	-0.338	-0.338	-0.338	-0.336	-0.338	-0.340	-0.342	-0.346	-0.350	-0.355	-0.360	-0.366	-0.374	-0.382	-0.392	-0.401	-0.412	-0.424	-0.435	-0.448	-0.461	-0.475	-0.489	-0.504	-0.518	-0.535	-0.550	-0.566	-0.584	-0.600	-0.616	-0.632	-0.649	-0.665	-0.681	-0.696	-0.711	-0.726	-0.740	-0.754	-0.766	-0.778	-0.790	-0.801	-0.812	-0.821	-0.829	-0.838	-0.845	-0.850	-0.855	-0.859	-0.864	-0.868	-0.870	-0.872	-0.874	-0.875	-0.875	-0.875	-0.874	-0.872	-0.870	-0.869	-0.866	-0.864	-0.860	-0.858	-0.854	-0.850	-0.846	-0.844	-0.841	-0.836	-0.834	-0.830	-0.828	-0.826	-0.824	-0.822	-0.821	-0.820	-0.819	-0.818	-0.818	-0.818	-0.819	-0.819	-0.820	-0.820	-0.821	-0.822	-0.824	-0.824	-0.825	-0.825	-0.826	-0.826	-0.828	-0.826	-0.826	-0.825	-0.824	-0.821	-0.819	-0.818	-0.812	-0.809	-0.805	-0.799	-0.792	-0.785	-0.778	-0.768	-0.759	-0.748	-0.735	-0.724	-0.709	-0.695	-0.680	-0.664	-0.648	-0.629	-0.611	-0.591	-0.571	-0.550	-0.529	-0.507	-0.486	-0.464	-0.440	-0.418	-0.392	-0.370	-0.346	-0.322	-0.299	-0.275	-0.252	-0.229	-0.206	-0.184	-0.161	-0.139	-0.118	-0.098	-0.076	-0.058	-0.038	-0.019	-0.001	0.016	0.032	0.048	0.062	0.078	0.090	0.102	0.115	0.125	0.135	0.145	0.154	0.161	0.169	0.176	0.182	0.189	0.194	0.198	0.202	0.205	0.209	0.211	0.214	0.216	0.220	0.221	0.224	0.226	0.226	0.229	0.231	0.232	0.236	0.238	0.240	0.242	0.245	0.249	0.251	0.255	0.259	0.264	0.268	0.272	0.278	0.282	0.289	0.294	0.300	0.308	0.314	0.321	0.329	0.336	0.344	0.352	0.361	0.370	0.379	0.388	0.396	0.405	0.415	0.424	0.434	0.442	0.452	0.460	0.470	0.479	0.489	0.498	0.506	0.515	0.524	0.532	0.541	0.549	0.558	0.565	0.572	0.580	0.586	0.592	0.599	0.605	0.610	0.615	0.620	0.624	0.628	0.631	0.635	0.638	0.640	0.641	0.644	0.644	0.644	0.644	0.644	0.642	0.640	0.639	0.636	0.634	0.629	0.625	0.620	0.615	0.609	0.604	0.596	0.590	0.582	0.575	0.568	0.559	0.550	0.541	0.531	0.521	0.510	0.500	0.490	0.479	0.469	0.459	0.449	0.439	0.428	0.419	0.410	0.400	0.391	0.382	0.375	0.368	0.361	0.355	0.351	0.346	0.342	0.341	0.339	0.338	0.339	0.339	0.341	0.346	0.350	0.356	0.362	0.371	0.381	0.392	0.405	0.419	0.432	0.449	0.468	0.485	0.505	0.525	0.549	0.571	0.595	0.620	0.648	0.674	0.701	0.730	0.760	0.790	0.821	0.851	0.884	0.915	0.948	0.981	1.014	1.048	1.080	1.114	1.146	1.179	1.211	1.244	1.276	1.308	1.338	1.369	1.399	1.428	1.456	1.484	1.511	1.538	1.562	1.586	1.610	1.632	1.652	1.672	1.691	1.709	1.725	1.741	1.755	1.768	1.779	1.790	1.799	1.806	1.814	1.820	1.824	1.826	1.829	1.830	1.830	1.829	1.826	1.822	1.819	1.814	1.808	1.800	1.792	1.784	1.774	1.764	1.752	1.741	1.730	1.716	1.702	1.690	1.675	1.661	1.646	1.631	1.618	1.602	1.586	1.571	1.556	1.541	1.526	1.511	1.496	1.481	1.468	1.454	1.440	1.426	1.412	1.400	1.389	1.376	1.365	1.356	1.346	1.336	1.328	1.320	1.312	1.306	1.300	1.295	1.290	1.285	1.282	1.279	1.278	1.276	1.274	1.275	1.274	1.275	1.276	1.278	1.279	1.282	1.285	1.288	1.292	1.296	1.300	1.305	1.309	1.315	1.320	1.325	1.331	1.336	1.342	1.348	1.354	1.359	1.365	1.369	1.374	1.379	1.384	1.388	1.391	1.395	1.399	1.402	1.405	1.408	1.410	1.411	1.412	1.414	1.414	1.414	1.414	1.411	1.410	1.409	1.406	1.402	1.400	1.396	1.392	1.388	1.382	1.379	1.372	1.366	1.360	1.354	1.346	1.340	1.331	1.324	1.316	1.308	1.300	1.291	1.284	1.275	1.265	1.256	1.248	1.240	1.231	1.224	1.215	1.206	1.199	1.190	1.184	1.176	1.170	1.164	1.156	1.151	1.146	1.140	1.136	1.131	1.128	1.125	1.122	1.120	1.119	1.118	1.116	1.116	1.116	1.118	1.119	1.120	1.122	1.125	1.129	1.131	1.136	1.140	1.145	1.150	1.155	1.162	1.169	1.175	1.182	1.189	1.196	1.205	1.211	1.220	1.229	1.236	1.245	1.254	1.262	1.271	1.280	1.289	1.296	1.305	1.312	1.320	1.328	1.335	1.341	1.349	1.355	1.361	1.366	1.372	1.378	1.381	1.386	1.390	1.392	1.396	1.398	1.399	1.401	1.401	1.401	1.400	1.400	1.400	1.398	1.395	1.392	1.390	1.385	1.381	1.376	1.371	1.366	1.360	1.354	1.346	1.338	1.330	1.322	1.314	1.304	1.295	1.286	1.275	1.265	1.256	1.245	1.235	1.224	1.214	1.201	1.191	1.180	1.169	1.158	1.146	1.135	1.122	1.111	1.100	1.089	1.078	1.065	1.054	1.042	1.031	1.020	1.008	0.996	0.985	0.972	0.961	0.950	0.938	0.926	0.912	0.901	0.890	0.876	0.864	0.851	0.838	0.825	0.811	0.799	0.784	0.769	0.756	0.741	0.726	0.711	0.696	0.681	0.665	0.650	0.634	0.618	0.601	0.585	0.569	0.552	0.536	0.520	0.502	0.485	0.469	0.451	0.435	0.419	0.402	0.386	0.371	0.355	0.340	0.326	0.311	0.298	0.285	0.271	0.259	0.246	0.234	0.222	0.211	0.200	0.191	0.181	0.172	0.164	0.158	0.149	0.142	0.136	0.130	0.125	0.120	0.115	0.111	0.106	0.102	0.100	0.096	0.092	0.089	0.086	0.084	0.081	0.078	0.076	0.072	0.070	0.068	0.064	0.060	0.058	0.052	0.049	0.045	0.039	0.034	0.029	0.022	0.016	0.010	0.002	-0.005	-0.012	-0.021	-0.029	-0.039	-0.049	-0.059	-0.070	-0.080	-0.091	-0.104	-0.115	-0.129	-0.141	-0.154	-0.168	-0.181	-0.196	-0.210	-0.224	-0.239	-0.254	-0.269	-0.284	-0.299	-0.314	-0.330	-0.345	-0.361	-0.376	-0.392	-0.409	-0.425	-0.442	-0.458	-0.475	-0.491	-0.507	-0.524	-0.541	-0.559	-0.574	-0.592	-0.609	-0.628	-0.645	-0.661	-0.680	-0.698	-0.715	-0.734	-0.752	-0.770	-0.790	-0.809	-0.828	-0.848	-0.866	-0.886	-0.906	-0.926	-0.948	-0.969	-0.990	-1.011	-1.032	-1.054	-1.075	-1.095	-1.118	-1.139	-1.160	-1.182	-1.205	-1.226	-1.248	-1.270	-1.291	-1.312	-1.335	-1.355	-1.376	-1.398	-1.418	-1.438	-1.458	-1.478	-1.496	-1.515	-1.534	-1.551	-1.569	-1.586	-1.602	-1.619	-1.634	-1.649	-1.662	-1.676	-1.689	-1.702	-1.712	-1.725	-1.735	-1.744	-1.754	-1.762	-1.770	-1.778	-1.784	-1.790	-1.796	-1.800	-1.804	-1.808	-1.811	-1.812	-1.814	-1.816	-1.818	-1.818	-1.818	-1.815	-1.815	-1.814	-1.811	-1.810	-1.808	-1.804	-1.800	-1.796	-1.794	-1.789	-1.785	-1.780	-1.775	-1.771	-1.768	-1.762	-1.756	-1.751	-1.746	-1.742	-1.738	-1.732	-1.726	-1.722	-1.718	-1.714	-1.709	-1.705	-1.701	-1.698	-1.694	-1.690	-1.686	-1.684	-1.681	-1.679	-1.676	-1.674	-1.671	-1.670	-1.670	-1.669	-1.669	-1.669	-1.670	-1.670	-1.670	-1.671	-1.672	-1.674	-1.676	-1.679	-1.681	-1.682	-1.685	-1.689	-1.691	-1.695	-1.698	-1.700	-1.704	-1.708	-1.710	-1.715	-1.718	-1.720	-1.724	-1.726	-1.729	-1.731	-1.732	-1.735	-1.736	-1.738	-1.739	-1.739	-1.740	-1.740	-1.739	-1.738	-1.736	-1.734	-1.730	-1.726	-1.722	-1.718	-1.712	-1.706	-1.700	-1.694	-1.686	-1.678	-1.670	-1.660	-1.650	-1.639	-1.629	-1.618	-1.606	-1.594	-1.581	-1.569	-1.558	-1.544	-1.530	-1.516	-1.504	-1.490	-1.476	-1.462	-1.449	-1.435	-1.422	-1.409	-1.395	-1.382	-1.371	-1.360	-1.349	-1.339	-1.329	-1.319	-1.309	-1.301	-1.292	-1.285	-1.278	-1.271	-1.264	-1.259	-1.254	-1.249	-1.245	-1.241	-1.239	-1.236	-1.234	-1.231	-1.230	-1.228	-1.226	-1.225	-1.224	-1.225	-1.224	-1.224	-1.224	-1.222	-1.221	-1.220	-1.218	-1.218	-1.215	-1.211	-1.209	-1.205	-1.200	-1.195	-1.190	-1.182	-1.176	-1.168	-1.160	-1.150	-1.139	-1.128	-1.114	-1.101	-1.086	-1.071	-1.054	-1.036	-1.018	-0.998	-0.976	-0.955	-0.932	-0.908	-0.884	-0.859	-0.831	-0.804	-0.776	-0.748	-0.718	-0.689	-0.658	-0.626	-0.594	-0.562	-0.530	-0.498	-0.464	-0.430	-0.396	-0.362	-0.330	-0.296	-0.262	-0.229	-0.196	-0.164	-0.131	-0.098	-0.066	-0.036	-0.005	0.025	0.055	0.082	0.110	0.138	0.162	0.188	0.211	0.236	0.258	0.279	0.299	0.318	0.335	0.351	0.366	0.381	0.395	0.406	0.418	0.426	0.435	0.442	0.449	0.452	0.458	0.459	0.459	0.460	0.458	0.455	0.452	0.449	0.442	0.436	0.430	0.422	0.414	0.404	0.395	0.382	0.371	0.359	0.346	0.332	0.320	0.305	0.291	0.276	0.261	0.245	0.230	0.215	0.199	0.185	0.169	0.152	0.138	0.122	0.106	0.092	0.076	0.061	0.046	0.032	0.018	0.004	-0.010	-0.024	-0.036	-0.050	-0.062	-0.075	-0.088	-0.099	-0.110	-0.121	-0.132	-0.144	-0.155	-0.164	-0.175	-0.184	-0.194	-0.204	-0.212	-0.221	-0.230	-0.239	-0.248	-0.255	-0.264	-0.271	-0.279	-0.288	-0.295	-0.301	-0.309	-0.316	-0.321	-0.328	-0.334	-0.340	-0.345	-0.350	-0.356	-0.360	-0.365	-0.370	-0.374	-0.376	-0.380	-0.382	-0.385	-0.388	-0.389	-0.389	-0.390	-0.392	-0.392	-0.392	-0.392	-0.391	-0.391	-0.389	-0.388	-0.385	-0.384	-0.380	-0.378	-0.375	-0.371	-0.368	-0.365	-0.361	-0.356	-0.352	-0.349	-0.345	-0.341	-0.336	-0.332	-0.328	-0.324	-0.319	-0.315	-0.311	-0.308	-0.305	-0.300	-0.296	-0.294	-0.290	-0.286	-0.282	-0.281	-0.278	-0.275	-0.272	-0.270	-0.268	-0.265	-0.264	-0.261	-0.260	-0.258	-0.255	-0.254	-0.251	-0.250	-0.248	-0.246	-0.244	-0.242	-0.240	-0.238	-0.235	-0.232	-0.230	-0.229	-0.225	-0.222	-0.219	-0.216	-0.212	-0.209	-0.205	-0.201	-0.198	-0.194	-0.189	-0.185	-0.181	-0.176	-0.170	-0.166	-0.161	-0.155	-0.151	-0.146	-0.140	-0.135	-0.130	-0.124	-0.119	-0.112	-0.106	-0.101	-0.095	-0.090	-0.084	-0.080	-0.074	-0.068	-0.064	-0.058	-0.054	-0.048	-0.042	-0.038	-0.032	-0.028	-0.022	-0.018	-0.012	-0.009	-0.004	0.001	0.006	0.011	0.016	0.021	0.026	0.031	0.038	0.042	0.048	0.054	0.059	0.065	0.071	0.075	0.081	0.089	0.094	0.101	0.108	0.114	0.120	0.126	0.132	0.139	0.146	0.154	0.160	0.166	0.174	0.180	0.188	0.195	0.201	0.208	0.214	0.220	0.228	0.234	0.240	0.245	0.251	0.256	0.261	0.268	0.272	0.276	0.281	0.285	0.289	0.292	0.296	0.299	0.302	0.305	0.306	0.309	0.310	0.312	0.314	0.314	0.315	0.316	0.316	0.318	0.319	0.318	0.319	0.319	0.318	0.319	0.318	0.316	0.318	0.316	0.316	0.316	0.315	0.315	0.315	0.315	0.314	0.314	0.314	0.314	0.314	0.312	0.312	0.314	0.314	0.315	0.316	0.318	0.319	0.320	0.321	0.324	0.325	0.328	0.329	0.331	0.334	0.336	0.339	0.342	0.346	0.350	0.352	0.358	0.361	0.366	0.371	0.375	0.381	0.385	0.391	0.396	0.402	0.409	0.416	0.422	0.429	0.436	0.445	0.452	0.461	0.469	0.478	0.485	0.494	0.502	0.512	0.522	0.532	0.542	0.552	0.564	0.575	0.586	0.598	0.610	0.622	0.634	0.645	0.658	0.670	0.681	0.694	0.705	0.719	0.730	0.741	0.754	0.765	0.778	0.788	0.799	0.810	0.820	0.831	0.840	0.850	0.858	0.866	0.875	0.881	0.889	0.894	0.899	0.904	0.908	0.910	0.911	0.912	0.912	0.912	0.911	0.909	0.905	0.901	0.898	0.891	0.885	0.878	0.869	0.860	0.850	0.840	0.829	0.816	0.805	0.790	0.778	0.764	0.749	0.732	0.719	0.701	0.686	0.669	0.654	0.636	0.618	0.600	0.582	0.565	0.546	0.529	0.512	0.494	0.476	0.459	0.442	0.425	0.408	0.392	0.376	0.360	0.345	0.330	0.315	0.300	0.286	0.274	0.260	0.248	0.235	0.222	0.212	0.200	0.190	0.179	0.168	0.158	0.148	0.139	0.129	0.120	0.111	0.102	0.095	0.086	0.079	0.072	0.064	0.058	0.049	0.042	0.036	0.028	0.021	0.015	0.008	0.001	-0.005	-0.011	-0.019	-0.024	-0.029	-0.036	-0.040	-0.046	-0.052	-0.058	-0.064	-0.069	-0.074	-0.080	-0.085	-0.089	-0.094	-0.099	-0.104	-0.109	-0.112	-0.116	-0.121	-0.125	-0.130	-0.132	-0.136	-0.141	-0.145	-0.149	-0.152	-0.156	-0.159	-0.162	-0.166	-0.169	-0.171	-0.175	-0.178	-0.180	-0.182	-0.186	-0.189	-0.191	-0.195	-0.198	-0.199	-0.202	-0.205	-0.208	-0.211	-0.214	-0.218	-0.221	-0.225	-0.229	-0.232	-0.236	-0.239	-0.242	-0.246	-0.249	-0.252	-0.258	-0.261	-0.265	-0.270	-0.274	-0.276	-0.281	-0.285	-0.289	-0.292	-0.298	-0.301	-0.306	-0.310	-0.314	-0.318	-0.324	-0.329	-0.334	-0.339	-0.342	-0.349	-0.355	-0.359	-0.364	-0.371	-0.376	-0.381	-0.389	-0.394	-0.400	-0.408	-0.414	-0.420	-0.428	-0.435	-0.442	-0.451	-0.459	-0.468	-0.478	-0.486	-0.496	-0.506	-0.516	-0.526	-0.538	-0.550	-0.561	-0.575	-0.588	-0.600	-0.614	-0.628	-0.642	-0.658	-0.671	-0.688	-0.704	-0.720	-0.736	-0.752	-0.769	-0.786	-0.805	-0.822	-0.841	-0.861	-0.880	-0.899	-0.918	-0.938	-0.958	-0.978	-0.996	-1.016	-1.035	-1.055	-1.074	-1.094	-1.112	-1.132	-1.152	-1.171	-1.190	-1.209	-1.228	-1.245	-1.262	-1.279	-1.296	-1.311	-1.326	-1.342	-1.356	-1.370	-1.385	-1.398	-1.409	-1.420	-1.430	-1.439	-1.448	-1.456	-1.461	-1.469	-1.472	-1.476	-1.481	-1.484	-1.485	-1.486	-1.485	-1.485	-1.482	-1.480	-1.478	-1.472	-1.468	-1.462	-1.456	-1.449	-1.441	-1.434	-1.425	-1.415	-1.405	-1.394	-1.384	-1.371	-1.359	-1.346	-1.334	-1.320	-1.306	-1.291	-1.278	-1.262	-1.248	-1.232	-1.219	-1.202	-1.186	-1.171	-1.156	-1.141	-1.126	-1.109	-1.094	-1.079	-1.062	-1.048	-1.032	-1.016	-1.001	-0.985	-0.969	-0.954	-0.938	-0.921	-0.905	-0.890	-0.874	-0.858	-0.841	-0.825	-0.809	-0.791	-0.776	-0.759	-0.742	-0.724	-0.708	-0.689	-0.672	-0.654	-0.636	-0.618	-0.598	-0.580	-0.560	-0.540	-0.520	-0.500	-0.479	-0.459	-0.438	-0.416	-0.394	-0.371	-0.349	-0.326	-0.301	-0.278	-0.254	-0.229	-0.204	-0.179	-0.152	-0.128	-0.101	-0.075	-0.048	-0.021	0.005	0.034	0.061	0.089	0.116	0.144	0.172	0.201	0.229	0.258	0.286	0.314	0.342	0.371	0.400	0.428	0.456	0.485	0.512	0.541	0.569	0.598	0.624	0.651	0.679	0.706	0.732	0.758	0.785	0.811	0.836	0.862	0.888	0.914	0.939	0.962	0.986	1.010	1.034	1.058	1.080	1.101	1.122	1.145	1.166	1.188	1.208	1.228	1.248	1.266	1.285	1.304	1.321	1.340	1.358	1.375	1.391	1.408	1.424	1.440	1.454	1.469	1.484	1.498	1.510	1.525	1.539	1.550	1.562	1.575	1.588	1.600	1.611	1.622	1.632	1.644	1.654	1.665	1.676	1.686	1.696	1.706	1.716	1.726	1.736	1.745	1.756	1.765	1.775	1.785	1.794	1.804	1.814	1.822	1.834	1.842	1.852	1.862	1.871	1.880	1.889	1.898	1.906	1.915	1.924	1.932	1.940	1.948	1.955	1.962	1.970	1.976	1.984	1.990	1.996	2.001	2.006	2.011	2.016	2.020	2.024	2.025	2.027	2.030	2.033	2.033	2.034	2.033	2.031	2.030	2.029	2.026	2.022	2.018	2.015	2.010	2.004	1.999	1.991	1.984	1.978	1.969	1.960	1.951	1.942	1.931	1.922	1.911	1.900	1.889	1.878	1.865	1.852	1.839	1.828	1.814	1.800	1.786	1.772	1.760	1.746	1.731	1.719	1.705	1.691	1.678	1.664	1.650	1.636	1.624	1.610	1.596	1.584	1.570	1.558	1.545	1.531	1.519	1.506	1.495	1.484	1.471	1.460	1.449	1.436	1.426	1.416	1.405	1.394	1.384	1.374	1.362	1.354	1.344	1.335	1.324	1.315	1.305	1.295	1.286	1.278	1.269	1.259	1.248	1.239	1.229	1.219	1.210	1.200	1.190	1.180	1.169	1.158	1.148	1.135	1.124	1.111	1.100	1.088	1.074	1.060	1.045	1.031	1.016	1.000	0.984	0.966	0.951	0.934	0.914	0.895	0.875	0.854	0.832	0.810	0.786	0.762	0.738	0.714	0.688	0.661	0.634	0.605	0.576	0.548	0.518	0.486	0.456	0.424	0.391	0.359	0.325	0.291	0.258	0.224	0.188	0.154	0.118	0.082	0.048	0.012	-0.024	-0.058	-0.094	-0.129	-0.162	-0.198	-0.231	-0.265	-0.299	-0.331	-0.361	-0.394	-0.424	-0.454	-0.482	-0.511	-0.538	-0.565	-0.590	-0.616	-0.639	-0.662	-0.685	-0.705	-0.725	-0.745	-0.762	-0.780	-0.796	-0.811	-0.825	-0.839	-0.851	-0.862	-0.872	-0.881	-0.891	-0.899	-0.906	-0.912	-0.918	-0.922	-0.926	-0.930	-0.934	-0.936	-0.938	-0.939	-0.940	-0.940	-0.941	-0.940	-0.940	-0.940	-0.939	-0.936	-0.935	-0.934	-0.931	-0.930	-0.926	-0.925	-0.922	-0.921	-0.919	-0.918	-0.915	-0.912	-0.911	-0.911	-0.909	-0.906	-0.906	-0.906	-0.906	-0.906	-0.906	-0.906	-0.908	-0.908	-0.909	-0.910	-0.912	-0.914	-0.915	-0.918	-0.921	-0.925	-0.928	-0.931	-0.935	-0.939	-0.942	-0.948	-0.951	-0.956	-0.961	-0.966	-0.971	-0.976	-0.981	-0.986	-0.992	-0.998	-1.002	-1.009	-1.014	-1.019	-1.024	-1.030	-1.034	-1.039	-1.042	-1.048	-1.051	-1.055	-1.058	-1.060	-1.064	-1.066	-1.066	-1.068	-1.069	-1.069	-1.069	-1.070	-1.069	-1.066	-1.065	-1.061	-1.059	-1.054	-1.049	-1.045	-1.039	-1.032	-1.026	-1.019	-1.010	-1.001	-0.992	-0.982	-0.974	-0.962	-0.951	-0.939	-0.926	-0.914	-0.901	-0.888	-0.874	-0.860	-0.846	-0.832	-0.818	-0.802	-0.789	-0.772	-0.759	-0.744	-0.728	-0.712	-0.698	-0.682	-0.668	-0.652	-0.636	-0.622	-0.608	-0.592	-0.579	-0.565	-0.551	-0.538	-0.524	-0.511	-0.498	-0.484	-0.472	-0.460	-0.449	-0.436	-0.426	-0.415	-0.402	-0.392	-0.382	-0.371	-0.361	-0.351	-0.340	-0.331	-0.321	-0.310	-0.301	-0.292	-0.281	-0.272	-0.262	-0.252	-0.245	-0.235	-0.225	-0.215	-0.205	-0.195	-0.185	-0.175	-0.164	-0.152	-0.142	-0.131	-0.120	-0.110	-0.098	-0.086	-0.074	-0.062	-0.049	-0.038	-0.024	-0.011	0.002	0.016	0.031	0.045	0.061	0.075	0.090	0.106	0.122	0.140	0.156	0.174	0.191	0.209	0.226	0.245	0.264	0.284	0.301	0.320	0.341	0.360	0.381	0.401	0.422	0.445	0.466	0.489	0.510	0.532	0.555	0.578	0.600	0.621	0.644	0.666	0.689	0.711	0.734	0.755	0.776	0.799	0.820	0.842	0.864	0.884	0.905	0.925	0.945	0.964	0.982	1.002	1.020	1.036	1.052	1.069	1.085	1.099	1.112	1.126	1.139	1.150	1.161	1.170	1.179	1.188	1.195	1.202	1.208	1.212	1.216	1.219	1.221	1.222	1.222	1.221	1.221	1.218	1.215	1.210	1.204	1.199	1.191	1.184	1.175	1.165	1.155	1.144	1.131	1.119	1.106	1.091	1.075	1.060	1.042	1.025	1.006	0.988	0.968	0.948	0.926	0.904	0.882	0.859	0.836	0.811	0.788	0.762	0.736	0.711	0.685	0.658	0.630	0.604	0.576	0.549	0.521	0.492	0.464	0.435	0.408	0.380	0.351	0.324	0.296	0.270	0.242	0.216	0.190	0.164	0.138	0.114	0.089	0.065	0.042	0.021	-0.001	-0.022	-0.042	-0.062	-0.081	-0.098	-0.115	-0.130	-0.146	-0.160	-0.174	-0.185	-0.198	-0.208	-0.216	-0.226	-0.234	-0.241	-0.248	-0.252	-0.259	-0.262	-0.266	-0.269	-0.271	-0.274	-0.275	-0.276	-0.278	-0.279	-0.279	-0.279	-0.280	-0.280	-0.280	-0.279	-0.280	-0.280	-0.280	-0.280	-0.281	-0.280	-0.281	-0.282	-0.284	-0.285	-0.288	-0.290	-0.292	-0.295	-0.298	-0.302	-0.305	-0.310	-0.315	-0.319	-0.324	-0.329	-0.335	-0.340	-0.345	-0.351	-0.356	-0.360	-0.365	-0.370	-0.375	-0.380	-0.385	-0.389	-0.394	-0.398	-0.401	-0.404	-0.408	-0.410	-0.412	-0.414	-0.415	-0.416	-0.418	-0.416	-0.418	-0.416	-0.415	-0.415	-0.412	-0.411	-0.409	-0.406	-0.404	-0.401	-0.399	-0.398	-0.394	-0.391	-0.390	-0.388	-0.386	-0.382	-0.381	-0.380	-0.380	-0.379	-0.380	-0.381	-0.382	-0.385	-0.388	-0.391	-0.396	-0.400	-0.406	-0.412	-0.420	-0.429	-0.436	-0.448	-0.459	-0.470	-0.482	-0.496	-0.511	-0.526	-0.542	-0.560	-0.579	-0.598	-0.616	-0.635	-0.655	-0.678	-0.699	-0.721	-0.745	-0.769	-0.791	-0.815	-0.839	-0.862	-0.886	-0.910	-0.934	-0.958	-0.982	-1.005	-1.029	-1.051	-1.075	-1.098	-1.118	-1.140	-1.161	-1.181	-1.201	-1.221	-1.239	-1.258	-1.275	-1.291	-1.308	-1.322	-1.338	-1.352	-1.365	-1.379	-1.391	-1.402	-1.414	-1.425	-1.434	-1.444	-1.454	-1.461	-1.470	-1.478	-1.485	-1.492	-1.500	-1.508	-1.515	-1.521	-1.529	-1.536	-1.542	-1.551	-1.558	-1.565	-1.572	-1.581	-1.589	-1.599	-1.606	-1.616	-1.625	-1.635	-1.645	-1.655	-1.666	-1.676	-1.689	-1.700	-1.712	-1.725	-1.739	-1.751	-1.765	-1.779	-1.792	-1.808	-1.821	-1.836	-1.851	-1.865	-1.881	-1.895	-1.910	-1.925	-1.940	-1.955	-1.970	-1.984	-1.999	-2.013	-2.026	-2.040	-2.054	-2.066	-2.079	-2.091	-2.102	-2.114	-2.124	-2.134	-2.144	-2.152	-2.161	-2.170	-2.178	-2.185	-2.192	-2.198	-2.204	-2.209	-2.212	-2.216	-2.219	-2.221	-2.222	-2.224	-2.224	-2.222	-2.221	-2.220	-2.218	-2.214	-2.210	-2.205	-2.200	-2.194	-2.186	-2.179	-2.170	-2.160	-2.150	-2.140	-2.129	-2.116	-2.102	-2.089	-2.075	-2.059	-2.044	-2.027	-2.010	-1.992	-1.974	-1.955	-1.936	-1.916	-1.895	-1.874	-1.852	-1.831	-1.810	-1.789	-1.765	-1.744	-1.721	-1.698	-1.675	-1.652	-1.629	-1.606	-1.585	-1.562	-1.541	-1.519	-1.499	-1.478	-1.458	-1.438	-1.419	-1.401	-1.382	-1.365	-1.349	-1.332	-1.319	-1.304	-1.290	-1.278	-1.265	-1.256	-1.245	-1.236	-1.228	-1.220	-1.214	-1.206	-1.201	-1.196	-1.192	-1.189	-1.185	-1.181	-1.180	-1.178	-1.176	-1.175	-1.174	-1.172	-1.171	-1.171	-1.170	-1.169	-1.168	-1.166	-1.165	-1.164	-1.162	-1.161	-1.159	-1.156	-1.154	-1.149	-1.146	-1.141	-1.138	-1.132	-1.126	-1.120	-1.114	-1.106	-1.100	-1.092	-1.082	-1.074	-1.065	-1.056	-1.048	-1.038	-1.029	-1.019	-1.009	-0.999	-0.989	-0.979	-0.969	-0.959	-0.949	-0.940	-0.930	-0.920	-0.911	-0.902	-0.895	-0.886	-0.879	-0.871	-0.864	-0.858	-0.850	-0.844	-0.839	-0.832	-0.826	-0.821	-0.816	-0.811	-0.808	-0.802	-0.799	-0.794	-0.790	-0.788	-0.782	-0.779	-0.775	-0.771	-0.766	-0.764	-0.759	-0.755	-0.751	-0.746	-0.741	-0.736	-0.731	-0.724	-0.719	-0.712	-0.706	-0.699	-0.691	-0.684	-0.676	-0.670	-0.661	-0.654	-0.644	-0.636	-0.628	-0.619	-0.611	-0.602	-0.594	-0.586	-0.579	-0.571	-0.564	-0.556	-0.550	-0.544	-0.536	-0.531	-0.526	-0.521	-0.518	-0.514	-0.510	-0.506	-0.504	-0.502	-0.502	-0.501	-0.501	-0.504	-0.505	-0.509	-0.510	-0.514	-0.519	-0.524	-0.529	-0.535	-0.540	-0.548	-0.554	-0.561	-0.571	-0.579	-0.586	-0.596	-0.605	-0.615	-0.624	-0.634	-0.642	-0.654	-0.664	-0.672	-0.682	-0.692	-0.702	-0.711	-0.720	-0.729	-0.738	-0.745	-0.752	-0.760	-0.766	-0.774	-0.779	-0.784	-0.790	-0.794	-0.798	-0.800	-0.802	-0.805	-0.806	-0.808	-0.808	-0.809	-0.808	-0.806	-0.804	-0.801	-0.798	-0.795	-0.790	-0.785	-0.780	-0.774	-0.768	-0.760	-0.754	-0.745	-0.738	-0.728	-0.719	-0.709	-0.700	-0.689	-0.679	-0.668	-0.658	-0.645	-0.634	-0.624	-0.612	-0.600	-0.589	-0.576	-0.566	-0.554	-0.541	-0.530	-0.518	-0.507	-0.495	-0.484	-0.474	-0.462	-0.451	-0.441	-0.431	-0.421	-0.412	-0.402	-0.394	-0.385	-0.376	-0.368	-0.359	-0.351	-0.345	-0.338	-0.330	-0.324	-0.318	-0.311	-0.305	-0.301	-0.295	-0.291	-0.286	-0.284	-0.280	-0.276	-0.272	-0.270	-0.268	-0.266	-0.264	-0.261	-0.260	-0.258	-0.256	-0.256	-0.255	-0.254	-0.254	-0.255	-0.254	-0.254	-0.255	-0.256	-0.258	-0.259	-0.260	-0.262	-0.264	-0.266	-0.269	-0.271	-0.274	-0.278	-0.280	-0.284	-0.288	-0.290	-0.294	-0.298	-0.302	-0.306	-0.311	-0.315	-0.320	-0.325	-0.330	-0.335	-0.340	-0.345	-0.350	-0.355	-0.360	-0.365	-0.369	-0.374	-0.380	-0.385	-0.390	-0.395	-0.399	-0.404	-0.409	-0.414	-0.419	-0.422	-0.428	-0.431	-0.435	-0.440	-0.444	-0.449	-0.452	-0.456	-0.460	-0.465	-0.468	-0.472	-0.476	-0.479	-0.484	-0.488	-0.491	-0.496	-0.500	-0.504	-0.509	-0.512	-0.518	-0.521	-0.526	-0.531	-0.536	-0.541	-0.546	-0.552	-0.559	-0.565	-0.570	-0.576	-0.584	-0.590	-0.596	-0.602	-0.609	-0.615	-0.621	-0.629	-0.635	-0.640	-0.648	-0.652	-0.658	-0.661	-0.666	-0.672	-0.676	-0.679	-0.684	-0.686	-0.689	-0.691	-0.694	-0.694	-0.695	-0.695	-0.695	-0.694	-0.692	-0.690	-0.689	-0.686	-0.682	-0.679	-0.675	-0.671	-0.666	-0.661	-0.658	-0.651	-0.646	-0.641	-0.635	-0.630	-0.624	-0.619	-0.614	-0.610	-0.605	-0.600	-0.596	-0.594	-0.591	-0.590	-0.588	-0.588	-0.588	-0.589	-0.591	-0.592	-0.596	-0.600	-0.605	-0.611	-0.618	-0.625	-0.634	-0.642	-0.652	-0.662	-0.674	-0.685	-0.698	-0.711	-0.726	-0.740	-0.755	-0.770	-0.785	-0.800	-0.818	-0.832	-0.850	-0.865	-0.882	-0.899	-0.914	-0.930	-0.946	-0.961	-0.976	-0.991	-1.006	-1.019	-1.031	-1.044	-1.058	-1.068	-1.079	-1.088	-1.098	-1.106	-1.114	-1.122	-1.130	-1.135	-1.141	-1.146	-1.150	-1.155	-1.158	-1.159	-1.161	-1.162	-1.162	-1.162	-1.161	-1.160	-1.159	-1.158	-1.155	-1.151	-1.149	-1.146	-1.142	-1.139	-1.135	-1.131	-1.128	-1.124	-1.118	-1.115	-1.110	-1.104	-1.100	-1.094	-1.089	-1.084	-1.079	-1.074	-1.068	-1.062	-1.056	-1.049	-1.044	-1.038	-1.029	-1.021	-1.015	-1.006	-0.999	-0.991	-0.981	-0.974	-0.964	-0.955	-0.945	-0.935	-0.924	-0.912	-0.901	-0.889	-0.876	-0.862	-0.850	-0.836	-0.822	-0.808	-0.792	-0.776	-0.760	-0.744	-0.728	-0.710	-0.692	-0.674	-0.656	-0.639	-0.621	-0.602	-0.585	-0.566	-0.548	-0.529	-0.511	-0.492	-0.475	-0.456	-0.440	-0.422	-0.406	-0.389	-0.372	-0.356	-0.340	-0.324	-0.309	-0.295	-0.281	-0.266	-0.252	-0.241	-0.228	-0.216	-0.205	-0.194	-0.184	-0.175	-0.165	-0.156	-0.148	-0.140	-0.132	-0.126	-0.119	-0.112	-0.108	-0.102	-0.096	-0.092	-0.089	-0.084	-0.080	-0.076	-0.072	-0.070	-0.066	-0.062	-0.059	-0.056	-0.052	-0.050	-0.045	-0.042	-0.039	-0.036	-0.032	-0.029	-0.024	-0.020	-0.015	-0.011	-0.006	-0.001	0.004	0.009	0.015	0.021	0.029	0.036	0.044	0.051	0.059	0.066	0.075	0.085	0.092	0.102	0.112	0.122	0.132	0.144	0.154	0.164	0.175	0.188	0.199	0.210	0.222	0.235	0.246	0.258	0.271	0.282	0.295	0.308	0.320	0.331	0.344	0.356	0.369	0.380	0.391	0.402	0.414	0.424	0.435	0.445	0.454	0.464	0.472	0.481	0.489	0.496	0.504	0.510	0.516	0.521	0.528	0.531	0.535	0.539	0.541	0.544	0.545	0.548	0.548	0.548	0.546	0.544	0.542	0.541	0.538	0.534	0.530	0.525	0.521	0.516	0.509	0.502	0.496	0.490	0.482	0.474	0.465	0.458	0.449	0.440	0.432	0.422	0.414	0.406	0.399	0.390	0.381	0.374	0.368	0.360	0.354	0.346	0.341	0.336	0.331	0.328	0.325	0.322	0.320	0.320	0.320	0.321	0.322	0.326	0.329	0.334	0.341	0.348	0.356	0.365	0.375	0.388	0.400	0.414	0.429	0.445	0.461	0.480	0.500	0.520	0.541	0.564	0.586	0.610	0.635	0.660	0.688	0.714	0.741	0.770	0.799	0.829	0.859	0.889	0.920	0.950	0.981	1.011	1.042	1.072	1.102	1.135	1.165	1.194	1.225	1.254	1.282	1.311	1.339	1.366	1.391	1.418	1.441	1.465	1.488	1.509	1.529	1.549	1.566	1.584	1.598	1.612	1.625	1.638	1.648	1.655	1.664	1.670	1.674	1.676	1.679	1.679	1.679	1.676	1.672	1.668	1.661	1.654	1.645	1.635	1.626	1.614	1.600	1.588	1.572	1.558	1.541	1.525	1.508	1.489	1.471	1.452	1.432	1.412	1.394	1.374	1.354	1.334	1.315	1.296	1.276	1.258	1.240	1.221	1.205	1.188	1.171	1.155	1.140	1.125	1.111	1.099	1.086	1.076	1.066	1.056	1.050	1.041	1.038	1.031	1.028	1.025	1.024	1.024	1.024	1.024	1.026	1.031	1.035	1.040	1.046	1.052	1.061	1.070	1.080	1.090	1.101	1.112	1.125	1.138	1.151	1.165	1.178	1.192	1.208	1.222	1.238	1.252	1.269	1.284	1.300	1.316	1.331	1.346	1.361	1.376	1.391	1.405	1.418	1.431	1.445	1.456	1.468	1.479	1.489	1.499	1.508	1.516	1.524	1.530	1.536	1.542	1.546	1.550	1.551	1.554	1.556	1.556	1.556	1.554	1.552	1.550	1.548	1.544	1.540	1.534	1.528	1.521	1.514	1.506	1.499	1.490	1.480	1.471	1.460	1.450	1.440	1.429	1.418	1.408	1.395	1.384	1.372	1.360	1.349	1.336	1.326	1.315	1.304	1.292	1.282	1.271	1.261	1.251	1.242	1.232	1.225	1.216	1.209	1.202	1.195	1.189	1.182	1.179	1.174	1.170	1.166	1.162	1.161	1.160	1.159	1.159	1.159	1.159	1.161	1.162	1.166	1.169	1.172	1.176	1.181	1.186	1.192	1.199	1.205	1.212	1.219	1.226	1.235	1.244	1.251	1.261	1.270	1.279	1.288	1.298	1.306	1.316	1.326	1.335	1.346	1.355	1.364	1.372	1.382	1.390	1.400	1.408	1.415	1.424	1.431	1.438	1.445	1.450	1.455	1.460	1.465	1.470	1.472	1.476	1.479	1.480	1.481	1.484	1.482	1.482	1.482	1.480	1.479	1.476	1.472	1.469	1.465	1.460	1.454	1.449	1.442	1.434	1.428	1.419	1.410	1.401	1.392	1.382	1.372	1.362	1.351	1.340	1.330	1.319	1.306	1.295	1.281	1.270	1.259	1.246	1.234	1.221	1.209	1.196	1.184	1.171	1.160	1.148	1.135	1.122	1.109	1.098	1.085	1.072	1.061	1.049	1.035	1.024	1.012	1.000	0.989	0.976	0.964	0.952	0.940	0.929	0.916	0.905	0.892	0.881	0.870	0.858	0.845	0.834	0.821	0.809	0.796	0.784	0.771	0.759	0.746	0.732	0.720	0.708	0.695	0.681	0.669	0.656	0.642	0.630	0.618	0.604	0.591	0.578	0.565	0.554	0.541	0.529	0.518	0.506	0.495	0.484	0.472	0.462	0.451	0.441	0.431	0.421	0.412	0.404	0.395	0.386	0.379	0.371	0.365	0.358	0.351	0.345	0.339	0.332	0.328	0.322	0.319	0.312	0.309	0.305	0.300	0.296	0.294	0.290	0.286	0.284	0.280	0.278	0.274	0.270	0.268	0.262	0.260	0.256	0.252	0.249	0.245	0.240	0.235	0.231	0.225	0.220	0.215	0.209	0.201	0.195	0.188	0.179	0.171	0.162	0.154	0.145	0.135	0.124	0.114	0.104	0.091	0.080	0.068	0.055	0.041	0.029	0.015	0.000	-0.014	-0.029	-0.044	-0.060	-0.075	-0.092	-0.108	-0.124	-0.141	-0.159	-0.176	-0.194	-0.212	-0.230	-0.249	-0.268	-0.285	-0.305	-0.324	-0.342	-0.362	-0.381	-0.401	-0.421	-0.440	-0.460	-0.480	-0.500	-0.521	-0.541	-0.561	-0.581	-0.602	-0.621	-0.642	-0.662	-0.684	-0.705	-0.725	-0.746	-0.768	-0.788	-0.809	-0.830	-0.850	-0.870	-0.891	-0.911	-0.931	-0.951	-0.971	-0.990	-1.011	-1.030	-1.049	-1.069	-1.088	-1.105	-1.124	-1.141	-1.159	-1.175	-1.191	-1.208	-1.224	-1.239	-1.254	-1.269	-1.281	-1.295	-1.309	-1.321	-1.332	-1.344	-1.355	-1.364	-1.374	-1.382	-1.391	-1.399	-1.406	-1.412	-1.419	-1.424	-1.429	-1.432	-1.436	-1.440	-1.442	-1.446	-1.448	-1.449	-1.450	-1.450	-1.450	-1.450	-1.450	-1.449	-1.449	-1.446	-1.446	-1.445	-1.444	-1.442	-1.440	-1.440	-1.438	-1.436	-1.435	-1.432	-1.432	-1.430	-1.430	-1.431	-1.430	-1.430	-1.430	-1.430	-1.430	-1.431	-1.432	-1.434	-1.435	-1.438	-1.440	-1.442	-1.445	-1.449	-1.452	-1.458	-1.461	-1.466	-1.471	-1.478	-1.482	-1.488	-1.494	-1.500	-1.508	-1.514	-1.520	-1.528	-1.536	-1.544	-1.552	-1.560	-1.568	-1.576	-1.584	-1.592	-1.600	-1.609	-1.618	-1.626	-1.634	-1.642	-1.650	-1.658	-1.665	-1.674	-1.680	-1.688	-1.695	-1.702	-1.709	-1.715	-1.721	-1.726	-1.731	-1.736	-1.742	-1.746	-1.750	-1.752	-1.756	-1.758	-1.760	-1.761	-1.762	-1.762	-1.762	-1.761	-1.761	-1.758	-1.755	-1.752	-1.749	-1.744	-1.739	-1.732	-1.726	-1.719	-1.711	-1.704	-1.695	-1.685	-1.675	-1.664	-1.654	-1.642	-1.630	-1.619	-1.606	-1.592	-1.580	-1.566	-1.551	-1.538	-1.524	-1.509	-1.494	-1.479	-1.465	-1.450	-1.435	-1.422	-1.409	-1.395	-1.381	-1.369	-1.356	-1.345	-1.334	-1.322	-1.311	-1.301	-1.292	-1.282	-1.274	-1.266	-1.259	-1.251	-1.246	-1.240	-1.236	-1.231	-1.228	-1.224	-1.221	-1.219	-1.218	-1.215	-1.214	-1.214	-1.215	-1.216	-1.216	-1.218	-1.219	-1.220	-1.221	-1.222	-1.224	-1.224	-1.226	-1.228	-1.228	-1.228	-1.229	-1.228	-1.228	-1.226	-1.225	-1.224	-1.220	-1.216	-1.212	-1.209	-1.204	-1.198	-1.190	-1.182	-1.172	-1.164	-1.152	-1.141	-1.130	-1.116	-1.102	-1.086	-1.070	-1.055	-1.036	-1.019	-0.999	-0.979	-0.958	-0.936	-0.914	-0.891	-0.868	-0.844	-0.818	-0.792	-0.765	-0.740	-0.712	-0.685	-0.658	-0.630	-0.602	-0.572	-0.544	-0.516	-0.486	-0.459	-0.429	-0.400	-0.372	-0.344	-0.315	-0.289	-0.260	-0.234	-0.208	-0.181	-0.156	-0.130	-0.106	-0.082	-0.060	-0.039	-0.018	0.002	0.022	0.041	0.058	0.075	0.091	0.105	0.119	0.131	0.142	0.154	0.162	0.171	0.178	0.184	0.188	0.192	0.195	0.198	0.199	0.199	0.198	0.196	0.195	0.191	0.188	0.182	0.176	0.170	0.164	0.156	0.148	0.140	0.130	0.121	0.111	0.101	0.090	0.080	0.070	0.059	0.048	0.035	0.024	0.012	0.001	-0.011	-0.022	-0.034	-0.045	-0.056	-0.068	-0.079	-0.090	-0.102	-0.114	-0.124	-0.135	-0.146	-0.156	-0.166	-0.178	-0.189	-0.198	-0.209	-0.219	-0.229	-0.240	-0.250	-0.260	-0.269	-0.279	-0.289	-0.299	-0.309	-0.318	-0.328	-0.338	-0.346	-0.356	-0.366	-0.375	-0.385	-0.395	-0.402	-0.412	-0.421	-0.429	-0.439	-0.446	-0.455	-0.461	-0.469	-0.476	-0.482	-0.489	-0.495	-0.501	-0.506	-0.510	-0.515	-0.519	-0.524	-0.525	-0.529	-0.530	-0.532	-0.532	-0.534	-0.535	-0.534	-0.534	-0.534	-0.532	-0.531	-0.530	-0.528	-0.525	-0.522	-0.520	-0.516	-0.512	-0.510	-0.507	-0.504	-0.500	-0.498	-0.494	-0.490	-0.486	-0.485	-0.482	-0.479	-0.476	-0.475	-0.472	-0.470	-0.469	-0.468	-0.466	-0.465	-0.465	-0.465	-0.465	-0.465	-0.465	-0.466	-0.468	-0.469	-0.470	-0.470	-0.472	-0.474	-0.475	-0.478	-0.479	-0.480	-0.482	-0.484	-0.485	-0.488	-0.489	-0.489	-0.491	-0.491	-0.491	-0.492	-0.492	-0.491	-0.491	-0.490	-0.489	-0.486	-0.485	-0.484	-0.481	-0.479	-0.475	-0.472	-0.469	-0.465	-0.460	-0.456	-0.451	-0.448	-0.441	-0.438	-0.432	-0.426	-0.421	-0.415	-0.410	-0.404	-0.400	-0.395	-0.389	-0.384	-0.379	-0.374	-0.370	-0.366	-0.362	-0.358	-0.354	-0.350	-0.346	-0.344	-0.342	-0.339	-0.338	-0.335	-0.332	-0.331	-0.330	-0.329	-0.328	-0.325	-0.324	-0.322	-0.322	-0.321	-0.320	-0.319	-0.319	-0.316	-0.316	-0.315	-0.314	-0.312	-0.311	-0.309	-0.306	-0.305	-0.302	-0.301	-0.298	-0.295	-0.291	-0.289	-0.285	-0.281	-0.276	-0.272	-0.268	-0.262	-0.258	-0.252	-0.248	-0.241	-0.236	-0.230	-0.225	-0.219	-0.212	-0.206	-0.200	-0.194	-0.188	-0.181	-0.175	-0.169	-0.164	-0.159	-0.152	-0.148	-0.142	-0.136	-0.132	-0.128	-0.122	-0.118	-0.112	-0.108	-0.105	-0.100	-0.096	-0.092	-0.090	-0.085	-0.082	-0.079	-0.076	-0.072	-0.070	-0.066	-0.065	-0.061	-0.059	-0.056	-0.054	-0.051	-0.049	-0.046	-0.044	-0.040	-0.039	-0.035	-0.034	-0.030	-0.026	-0.024	-0.020	-0.016	-0.011	-0.009	-0.004	0.000	0.005	0.010	0.015	0.020	0.025	0.030	0.035	0.041	0.048	0.052	0.058	0.064	0.070	0.078	0.084	0.090	0.098	0.105	0.111	0.120	0.126	0.134	0.140	0.149	0.156	0.164	0.171	0.180	0.189	0.196	0.204	0.212	0.221	0.229	0.236	0.246	0.255	0.264	0.272	0.282	0.290	0.300	0.310	0.319	0.329	0.339	0.349	0.358	0.368	0.378	0.388	0.398	0.406	0.416	0.425	0.435	0.444	0.454	0.461	0.470	0.480	0.488	0.496	0.502	0.511	0.518	0.525	0.531	0.538	0.541	0.546	0.550	0.555	0.558	0.560	0.561	0.561	0.561	0.561	0.559	0.558	0.555	0.550	0.548	0.541	0.535	0.529	0.521	0.512	0.504	0.494	0.484	0.472	0.461	0.448	0.435	0.422	0.409	0.395	0.381	0.368	0.352	0.338	0.322	0.308	0.292	0.278	0.261	0.245	0.230	0.215	0.200	0.185	0.170	0.156	0.141	0.128	0.115	0.102	0.090	0.078	0.066	0.054	0.044	0.034	0.024	0.015	0.006	-0.002	-0.010	-0.018	-0.025	-0.030	-0.036	-0.041	-0.048	-0.052	-0.056	-0.061	-0.066	-0.070	-0.074	-0.078	-0.080	-0.084	-0.086	-0.089	-0.091	-0.094	-0.096	-0.099	-0.101	-0.105	-0.106	-0.109	-0.111	-0.112	-0.115	-0.118	-0.120	-0.122	-0.124	-0.126	-0.129	-0.130	-0.132	-0.136	-0.138	-0.139	-0.141	-0.144	-0.146	-0.149	-0.150	-0.152	-0.155	-0.156	-0.158	-0.160	-0.161	-0.164	-0.165	-0.166	-0.168	-0.168	-0.169	-0.170	-0.171	-0.171	-0.172	-0.174	-0.174	-0.175	-0.175	-0.175	-0.175	-0.175	-0.175	-0.175	-0.175	-0.175	-0.175	-0.175	-0.174	-0.174	-0.174	-0.174	-0.174	-0.175	-0.175	-0.176	-0.178	-0.178	-0.179	-0.181	-0.181	-0.182	-0.184	-0.185	-0.188	-0.190	-0.191	-0.194	-0.196	-0.199	-0.201	-0.204	-0.206	-0.210	-0.212	-0.216	-0.220	-0.222	-0.228	-0.230	-0.234	-0.238	-0.241	-0.246	-0.251	-0.255	-0.260	-0.265	-0.270	-0.275	-0.281	-0.285	-0.291	-0.296	-0.302	-0.308	-0.314	-0.320	-0.326	-0.332	-0.340	-0.345	-0.352	-0.360	-0.368	-0.374	-0.382	-0.390	-0.399	-0.408	-0.416	-0.425	-0.435	-0.445	-0.455	-0.466	-0.476	-0.488	-0.499	-0.510	-0.522	-0.534	-0.546	-0.561	-0.574	-0.589	-0.601	-0.616	-0.631	-0.646	-0.661	-0.678	-0.694	-0.710	-0.726	-0.744	-0.761	-0.779	-0.796	-0.814	-0.831	-0.850	-0.868	-0.886	-0.905	-0.922	-0.942	-0.961	-0.980	-0.999	-1.018	-1.038	-1.056	-1.074	-1.091	-1.110	-1.128	-1.145	-1.162	-1.179	-1.195	-1.211	-1.228	-1.241	-1.255	-1.270	-1.282	-1.295	-1.308	-1.319	-1.329	-1.338	-1.348	-1.356	-1.362	-1.370	-1.376	-1.380	-1.386	-1.389	-1.391	-1.394	-1.395	-1.395	-1.395	-1.394	-1.391	-1.389	-1.386	-1.382	-1.378	-1.371	-1.366	-1.359	-1.352	-1.344	-1.336	-1.326	-1.318	-1.308	-1.298	-1.286	-1.276	-1.265	-1.254	-1.241	-1.230	-1.216	-1.205	-1.192	-1.180	-1.166	-1.155	-1.142	-1.129	-1.116	-1.104	-1.090	-1.078	-1.065	-1.051	-1.039	-1.026	-1.012	-1.000	-0.988	-0.974	-0.960	-0.948	-0.934	-0.922	-0.909	-0.896	-0.882	-0.870	-0.856	-0.842	-0.829	-0.816	-0.802	-0.789	-0.775	-0.760	-0.746	-0.731	-0.718	-0.702	-0.688	-0.670	-0.655	-0.638	-0.622	-0.605	-0.586	-0.569	-0.550	-0.531	-0.512	-0.492	-0.474	-0.452	-0.431	-0.410	-0.388	-0.366	-0.344	-0.322	-0.299	-0.275	-0.251	-0.228	-0.204	-0.178	-0.152	-0.128	-0.101	-0.076	-0.050	-0.025	0.001	0.028	0.054	0.080	0.106	0.131	0.159	0.185	0.210	0.236	0.262	0.289	0.314	0.339	0.364	0.389	0.414	0.438	0.461	0.486	0.509	0.532	0.555	0.579	0.601	0.622	0.645	0.666	0.688	0.709	0.728	0.749	0.768	0.786	0.806	0.825	0.842	0.861	0.879	0.895	0.912	0.930	0.946	0.964	0.979	0.995	1.011	1.028	1.042	1.058	1.072	1.086	1.101	1.115	1.129	1.142	1.156	1.169	1.182	1.195	1.208	1.220	1.232	1.244	1.256	1.266	1.278	1.289	1.301	1.311	1.321	1.332	1.342	1.352	1.361	1.371	1.380	1.389	1.398	1.406	1.414	1.421	1.428	1.436	1.442	1.449	1.455	1.461	1.466	1.471	1.475	1.478	1.482	1.485	1.488	1.490	1.491	1.492	1.494	1.494	1.492	1.491	1.490	1.490	1.486	1.484	1.480	1.476	1.472	1.468	1.462	1.456	1.450	1.444	1.436	1.429	1.420	1.412	1.404	1.394	1.384	1.374	1.364	1.352	1.341	1.330	1.319	1.306	1.294	1.282	1.269	1.256	1.242	1.231	1.218	1.204	1.191	1.178	1.165	1.151	1.136	1.124	1.111	1.096	1.082	1.070	1.056	1.041	1.029	1.015	1.004	0.990	0.978	0.965	0.952	0.940	0.928	0.916	0.904	0.892	0.881	0.870	0.859	0.848	0.838	0.828	0.818	0.806	0.796	0.788	0.778	0.769	0.760	0.750	0.742	0.735	0.726	0.720	0.711	0.704	0.698	0.690	0.684	0.678	0.672	0.666	0.661	0.655	0.650	0.645	0.640	0.635	0.631	0.626	0.622	0.618	0.614	0.610	0.606	0.602	0.599	0.596	0.592	0.589	0.585	0.580	0.578	0.572	0.568	0.564	0.559	0.554	0.548	0.541	0.534	0.526	0.519	0.511	0.502	0.492	0.482	0.471	0.459	0.446	0.434	0.419	0.404	0.388	0.370	0.354	0.335	0.315	0.295	0.272	0.250	0.228	0.202	0.178	0.151	0.125	0.096	0.069	0.039	0.008	-0.022	-0.054	-0.085	-0.118	-0.150	-0.182	-0.215	-0.249	-0.281	-0.315	-0.348	-0.380	-0.414	-0.446	-0.478	-0.510	-0.541	-0.571	-0.601	-0.630	-0.658	-0.685	-0.711	-0.738	-0.761	-0.785	-0.808	-0.829	-0.849	-0.868	-0.885	-0.901	-0.916	-0.929	-0.944	-0.954	-0.965	-0.974	-0.981	-0.988	-0.992	-0.998	-1.000	-1.001	-1.004	-1.004	-1.004	-1.002	-0.999	-0.996	-0.992	-0.989	-0.984	-0.979	-0.972	-0.966	-0.961	-0.954	-0.946	-0.939	-0.932	-0.924	-0.916	-0.909	-0.901	-0.894	-0.888	-0.879	-0.872	-0.868	-0.860	-0.854	-0.849	-0.844	-0.839	-0.834	-0.830	-0.828	-0.824	-0.821	-0.819	-0.816	-0.816	-0.816	-0.815	-0.815	-0.818	-0.818	-0.820	-0.820	-0.822	-0.826	-0.830	-0.832	-0.836	-0.842	-0.846	-0.851	-0.858	-0.864	-0.869	-0.876	-0.881	-0.889	-0.896	-0.902	-0.910	-0.918	-0.924	-0.932	-0.940	-0.946	-0.954	-0.962	-0.969	-0.976	-0.982	-0.990	-0.996	-1.004	-1.009	-1.014	-1.020	-1.024	-1.029	-1.031	-1.036	-1.039	-1.040	-1.042	-1.044	-1.045	-1.044	-1.042	-1.041	-1.039	-1.035	-1.031	-1.026	-1.021	-1.014	-1.006	-0.999	-0.990	-0.980	-0.970	-0.959	-0.946	-0.934	-0.921	-0.906	-0.892	-0.876	-0.860	-0.844	-0.825	-0.809	-0.790	-0.772	-0.754	-0.735	-0.715	-0.696	-0.676	-0.656	-0.636	-0.616	-0.598	-0.578	-0.558	-0.539	-0.519	-0.500	-0.481	-0.464	-0.446	-0.428	-0.412	-0.395	-0.380	-0.364	-0.349	-0.334	-0.320	-0.306	-0.294	-0.281	-0.269	-0.258	-0.245	-0.235	-0.225	-0.215	-0.205	-0.195	-0.186	-0.178	-0.169	-0.160	-0.151	-0.142	-0.134	-0.126	-0.118	-0.110	-0.102	-0.094	-0.085	-0.076	-0.068	-0.059	-0.049	-0.039	-0.030	-0.020	-0.010	0.000	0.011	0.021	0.032	0.045	0.056	0.069	0.081	0.094	0.106	0.119	0.132	0.145	0.159	0.174	0.188	0.201	0.216	0.230	0.245	0.259	0.275	0.289	0.305	0.319	0.335	0.350	0.366	0.381	0.396	0.412	0.428	0.444	0.459	0.475	0.491	0.507	0.524	0.540	0.556	0.574	0.591	0.608	0.625	0.642	0.660	0.678	0.694	0.711	0.729	0.748	0.765	0.782	0.801	0.820	0.839	0.856	0.875	0.894	0.912	0.930	0.950	0.968	0.986	1.004	1.022	1.040	1.056	1.074	1.090	1.106	1.124	1.139	1.155	1.169	1.182	1.196	1.208	1.220	1.231	1.240	1.251	1.259	1.268	1.275	1.280	1.285	1.289	1.292	1.294	1.294	1.295	1.294	1.291	1.288	1.284	1.278	1.272	1.264	1.255	1.246	1.235	1.222	1.210	1.196	1.181	1.165	1.148	1.130	1.110	1.090	1.069	1.048	1.024	1.000	0.975	0.950	0.922	0.895	0.869	0.840	0.810	0.781	0.751	0.720	0.689	0.658	0.626	0.594	0.561	0.529	0.496	0.464	0.430	0.398	0.365	0.334	0.301	0.269	0.236	0.206	0.174	0.144	0.115	0.084	0.056	0.028	0.001	-0.026	-0.052	-0.078	-0.102	-0.126	-0.149	-0.170	-0.190	-0.210	-0.229	-0.246	-0.262	-0.279	-0.292	-0.306	-0.318	-0.330	-0.340	-0.349	-0.359	-0.366	-0.372	-0.379	-0.384	-0.388	-0.389	-0.391	-0.394	-0.395	-0.396	-0.396	-0.396	-0.395	-0.395	-0.394	-0.392	-0.390	-0.389	-0.386	-0.385	-0.381	-0.379	-0.378	-0.375	-0.372	-0.371	-0.369	-0.366	-0.365	-0.365	-0.364	-0.364	-0.362	-0.362	-0.362	-0.362	-0.362	-0.364	-0.364	-0.365	-0.366	-0.366	-0.369	-0.369	-0.370	-0.371	-0.372	-0.372	-0.374	-0.374	-0.374	-0.374	-0.375	-0.375	-0.374	-0.374	-0.372	-0.370	-0.369	-0.366	-0.364	-0.361	-0.359	-0.355	-0.351	-0.348	-0.342	-0.339	-0.335	-0.329	-0.324	-0.320	-0.315	-0.310	-0.305	-0.300	-0.296	-0.291	-0.288	-0.284	-0.280	-0.276	-0.274	-0.271	-0.269	-0.269	-0.268	-0.269	-0.270	-0.271	-0.274	-0.278	-0.281	-0.286	-0.291	-0.299	-0.306	-0.314	-0.324	-0.335	-0.345	-0.358	-0.371	-0.385	-0.399	-0.415	-0.430	-0.448	-0.465	-0.482	-0.501	-0.520	-0.540	-0.559	-0.579	-0.600	-0.621	-0.641	-0.662	-0.682	-0.704	-0.724	-0.744	-0.765	-0.785	-0.804	-0.824	-0.842	-0.861	-0.878	-0.895	-0.911	-0.926	-0.942	-0.958	-0.970	-0.984	-0.995	-1.008	-1.018	-1.029	-1.039	-1.046	-1.055	-1.062	-1.069	-1.075	-1.081	-1.086	-1.091	-1.096	-1.100	-1.102	-1.105	-1.109	-1.111	-1.114	-1.118	-1.119	-1.122	-1.125	-1.128	-1.131	-1.135	-1.139	-1.144	-1.148	-1.152	-1.159	-1.165	-1.171	-1.179	-1.186	-1.195	-1.204	-1.214	-1.224	-1.235	-1.248	-1.260	-1.272	-1.286	-1.301	-1.316	-1.332	-1.348	-1.364	-1.381	-1.399	-1.418	-1.435	-1.454	-1.472	-1.491	-1.511	-1.530	-1.550	-1.570	-1.589	-1.609	-1.628	-1.648	-1.666	-1.686	-1.705	-1.724	-1.742	-1.760	-1.779	-1.796	-1.812	-1.830	-1.845	-1.860	-1.876	-1.890	-1.902	-1.916	-1.929	-1.941	-1.952	-1.965	-1.975	-1.984	-1.994	-2.001	-2.010	-2.018	-2.022	-2.029	-2.035	-2.039	-2.042	-2.045	-2.049	-2.051	-2.051	-2.052	-2.052	-2.051	-2.050	-2.047	-2.045	-2.040	-2.036	-2.031	-2.025	-2.019	-2.011	-2.004	-1.995	-1.985	-1.976	-1.965	-1.952	-1.940	-1.928	-1.914	-1.900	-1.886	-1.871	-1.855	-1.839	-1.821	-1.805	-1.786	-1.769	-1.750	-1.731	-1.712	-1.692	-1.674	-1.654	-1.634	-1.615	-1.595	-1.575	-1.556	-1.538	-1.518	-1.500	-1.481	-1.462	-1.446	-1.429	-1.412	-1.396	-1.381	-1.366	-1.352	-1.339	-1.325	-1.314	-1.301	-1.291	-1.281	-1.272	-1.265	-1.258	-1.251	-1.245	-1.239	-1.234	-1.230	-1.226	-1.222	-1.220	-1.218	-1.216	-1.215	-1.214	-1.212	-1.212	-1.212	-1.212	-1.212	-1.212	-1.212	-1.211	-1.211	-1.210	-1.210	-1.208	-1.206	-1.205	-1.201	-1.199	-1.196	-1.192	-1.189	-1.182	-1.178	-1.171	-1.164	-1.158	-1.149	-1.140	-1.130	-1.121	-1.111	-1.101	-1.090	-1.079	-1.068	-1.055	-1.042	-1.029	-1.016	-1.004	-0.989	-0.976	-0.961	-0.946	-0.932	-0.918	-0.904	-0.889	-0.875	-0.861	-0.848	-0.834	-0.820	-0.808	-0.795	-0.781	-0.769	-0.756	-0.745	-0.732	-0.721	-0.710	-0.699	-0.688	-0.678	-0.666	-0.656	-0.646	-0.635	-0.626	-0.616	-0.608	-0.598	-0.589	-0.580	-0.572	-0.562	-0.556	-0.548	-0.539	-0.531	-0.522	-0.515	-0.507	-0.500	-0.492	-0.485	-0.478	-0.471	-0.465	-0.459	-0.454	-0.446	-0.441	-0.436	-0.431	-0.428	-0.424	-0.420	-0.416	-0.414	-0.411	-0.410	-0.409	-0.409	-0.409	-0.409	-0.410	-0.411	-0.412	-0.415	-0.418	-0.422	-0.426	-0.430	-0.434	-0.440	-0.446	-0.452	-0.460	-0.468	-0.475	-0.484	-0.492	-0.501	-0.510	-0.520	-0.529	-0.539	-0.549	-0.559	-0.568	-0.578	-0.588	-0.598	-0.608	-0.618	-0.626	-0.635	-0.645	-0.654	-0.662	-0.671	-0.679	-0.686	-0.694	-0.700	-0.708	-0.712	-0.719	-0.724	-0.729	-0.732	-0.736	-0.739	-0.741	-0.744	-0.744	-0.745	-0.745	-0.744	-0.742	-0.741	-0.739	-0.736	-0.734	-0.730	-0.725	-0.719	-0.714	-0.708	-0.700	-0.692	-0.684	-0.676	-0.666	-0.656	-0.645	-0.635	-0.622	-0.611	-0.599	-0.586	-0.572	-0.558	-0.544	-0.529	-0.515	-0.500	-0.484	-0.468	-0.451	-0.435	-0.418	-0.401	-0.385	-0.369	-0.351	-0.334	-0.318	-0.300	-0.282	-0.266	-0.251	-0.235	-0.219	-0.204	-0.189	-0.174	-0.160	-0.145	-0.132	-0.119	-0.108	-0.096	-0.084	-0.072	-0.062	-0.054	-0.044	-0.035	-0.029	-0.021	-0.015	-0.009	-0.004	0.000	0.004	0.008	0.010	0.011	0.012	0.014	0.014	0.012	0.012	0.010	0.009	0.008	0.005	0.004	0.000	-0.004	-0.006	-0.010	-0.015	-0.019	-0.022	-0.028	-0.032	-0.035	-0.040	-0.046	-0.050	-0.054	-0.060	-0.065	-0.070	-0.074	-0.079	-0.084	-0.089	-0.092	-0.098	-0.101	-0.106	-0.111	-0.116	-0.120	-0.125	-0.129	-0.134	-0.139	-0.142	-0.148	-0.151	-0.158	-0.161	-0.166	-0.171	-0.176	-0.180	-0.185	-0.191	-0.196	-0.201	-0.206	-0.211	-0.218	-0.222	-0.228	-0.232	-0.239	-0.244	-0.249	-0.255	-0.260	-0.265	-0.271	-0.278	-0.282	-0.288	-0.292	-0.298	-0.304	-0.308	-0.312	-0.316	-0.321	-0.324	-0.329	-0.332	-0.335	-0.339	-0.341	-0.345	-0.348	-0.349	-0.351	-0.354	-0.355	-0.358	-0.359	-0.359	-0.360	-0.361	-0.362	-0.362	-0.364	-0.364	-0.364	-0.364	-0.364	-0.364	-0.362	-0.361	-0.361	-0.361	-0.360	-0.359	-0.358	-0.356	-0.354	-0.352	-0.351	-0.349	-0.348	-0.345	-0.342	-0.342	-0.340	-0.338	-0.336	-0.334	-0.334	-0.331	-0.330	-0.329	-0.326	-0.326	-0.325	-0.325	-0.324	-0.325	-0.324	-0.324	-0.324	-0.325	-0.326	-0.328	-0.329	-0.331	-0.334	-0.336	-0.340	-0.342	-0.346	-0.350	-0.356	-0.360	-0.366	-0.374	-0.380	-0.388	-0.395	-0.404	-0.412	-0.421	-0.431	-0.441	-0.451	-0.461	-0.472	-0.484	-0.494	-0.506	-0.516	-0.528	-0.539	-0.551	-0.562	-0.574	-0.585	-0.596	-0.609	-0.620	-0.631	-0.640	-0.650	-0.660	-0.670	-0.679	-0.686	-0.694	-0.701	-0.708	-0.715	-0.720	-0.724	-0.729	-0.734	-0.736	-0.739	-0.741	-0.744	-0.744	-0.745	-0.745	-0.745	-0.744	-0.742	-0.742	-0.741	-0.740	-0.736	-0.735	-0.732	-0.729	-0.728	-0.724	-0.721	-0.719	-0.715	-0.712	-0.710	-0.708	-0.705	-0.702	-0.700	-0.698	-0.695	-0.695	-0.694	-0.692	-0.691	-0.691	-0.692	-0.691	-0.692	-0.692	-0.695	-0.696	-0.696	-0.698	-0.700	-0.701	-0.702	-0.705	-0.706	-0.709	-0.710	-0.710	-0.711	-0.714	-0.714	-0.715	-0.714	-0.714	-0.712	-0.712	-0.710	-0.709	-0.708	-0.705	-0.702	-0.698	-0.695	-0.690	-0.684	-0.679	-0.671	-0.665	-0.656	-0.649	-0.639	-0.630	-0.619	-0.609	-0.598	-0.585	-0.572	-0.560	-0.546	-0.532	-0.519	-0.504	-0.490	-0.474	-0.460	-0.444	-0.429	-0.412	-0.398	-0.382	-0.366	-0.351	-0.336	-0.321	-0.306	-0.292	-0.278	-0.265	-0.251	-0.239	-0.225	-0.212	-0.200	-0.189	-0.178	-0.166	-0.155	-0.145	-0.135	-0.128	-0.119	-0.110	-0.102	-0.096	-0.090	-0.085	-0.079	-0.074	-0.069	-0.065	-0.061	-0.058	-0.055	-0.051	-0.049	-0.048	-0.045	-0.042	-0.040	-0.039	-0.036	-0.035	-0.034	-0.031	-0.030	-0.029	-0.026	-0.024	-0.021	-0.020	-0.018	-0.015	-0.011	-0.009	-0.004	0.000	0.005	0.009	0.014	0.021	0.026	0.032	0.040	0.046	0.055	0.062	0.071	0.079	0.088	0.098	0.108	0.116	0.128	0.139	0.149	0.161	0.172	0.184	0.196	0.209	0.221	0.234	0.246	0.260	0.271	0.284	0.299	0.311	0.322	0.336	0.349	0.361	0.374	0.386	0.399	0.410	0.422	0.432	0.444	0.455	0.465	0.475	0.484	0.492	0.501	0.510	0.518	0.524	0.531	0.538	0.544	0.549	0.554	0.559	0.561	0.565	0.569	0.570	0.572	0.572	0.575	0.575	0.575	0.574	0.574	0.571	0.569	0.566	0.564	0.561	0.556	0.554	0.550	0.545	0.540	0.535	0.530	0.525	0.518	0.511	0.505	0.500	0.494	0.489	0.481	0.475	0.469	0.464	0.459	0.452	0.448	0.442	0.438	0.432	0.429	0.426	0.422	0.420	0.419	0.416	0.416	0.415	0.415	0.416	0.419	0.420	0.422	0.428	0.432	0.438	0.444	0.451	0.459	0.468	0.478	0.489	0.501	0.514	0.529	0.542	0.558	0.574	0.592	0.609	0.628	0.649	0.669	0.690	0.711	0.735	0.756	0.781	0.806	0.830	0.856	0.882	0.909	0.935	0.961	0.989	1.016	1.042	1.070	1.098	1.124	1.151	1.179	1.206	1.234	1.260	1.285	1.311	1.336	1.361	1.385	1.409	1.430	1.454	1.474	1.495	1.512	1.532	1.549	1.565	1.581	1.595	1.608	1.621	1.630	1.641	1.649	1.656	1.662	1.666	1.671	1.674	1.675	1.675	1.674	1.672	1.669	1.664	1.659	1.652	1.645	1.636	1.628	1.618	1.606	1.595	1.582	1.569	1.555	1.541	1.525	1.510	1.494	1.478	1.461	1.445	1.428	1.411	1.395	1.378	1.361	1.345	1.330	1.312	1.298	1.281	1.268	1.252	1.239	1.225	1.214	1.201	1.190	1.180	1.171	1.162	1.155	1.148	1.141	1.136	1.131	1.128	1.125	1.124	1.122	1.124	1.124	1.125	1.129	1.132	1.138	1.141	1.148	1.154	1.161	1.169	1.178	1.186	1.196	1.205	1.215	1.225	1.236	1.248	1.259	1.271	1.282	1.295	1.306	1.319	1.331	1.344	1.355	1.368	1.378	1.390	1.400	1.411	1.421	1.431	1.441	1.450	1.459	1.466	1.474	1.481	1.488	1.494	1.500	1.504	1.509	1.511	1.515	1.518	1.519	1.521	1.522	1.522	1.522	1.521	1.521	1.519	1.516	1.515	1.512	1.508	1.504	1.500	1.495	1.490	1.485	1.480	1.474	1.468	1.461	1.454	1.448	1.441	1.432	1.426	1.420	1.412	1.405	1.398	1.390	1.382	1.376	1.369	1.361	1.354	1.348	1.340	1.334	1.328	1.321	1.315	1.310	1.304	1.299	1.292	1.289	1.284	1.279	1.276	1.271	1.268	1.265	1.261	1.259	1.256	1.255	1.252	1.251	1.250	1.250	1.249	1.249	1.249	1.250	1.251	1.251	1.254	1.256	1.258	1.260	1.262	1.265	1.269	1.272	1.276	1.280	1.285	1.289	1.294	1.299	1.302	1.308	1.312	1.318	1.324	1.328	1.332	1.339	1.344	1.348	1.352	1.358	1.362	1.366	1.371	1.376	1.380	1.384	1.385	1.389	1.391	1.394	1.396	1.398	1.399	1.399	1.400	1.399	1.399	1.398	1.396	1.394	1.391	1.388	1.384	1.380	1.375	1.370	1.365	1.360	1.352	1.345	1.339	1.331	1.322	1.315	1.306	1.298	1.288	1.279	1.269	1.259	1.249	1.238	1.228	1.216	1.206	1.195	1.185	1.172	1.162	1.151	1.140	1.129	1.118	1.108	1.096	1.086	1.075	1.064	1.054	1.042	1.031	1.020	1.011	1.000	0.990	0.979	0.969	0.960	0.949	0.939	0.928	0.918	0.906	0.896	0.885	0.875	0.864	0.854	0.842	0.831	0.820	0.809	0.798	0.784	0.771	0.760	0.748	0.734	0.721	0.709	0.695	0.681	0.669	0.654	0.640	0.626	0.612	0.598	0.584	0.570	0.555	0.541	0.526	0.514	0.500	0.486	0.472	0.460	0.448	0.434	0.421	0.410	0.398	0.386	0.375	0.365	0.354	0.344	0.335	0.326	0.318	0.310	0.302	0.296	0.290	0.284	0.279	0.274	0.270	0.265	0.261	0.259	0.255	0.252	0.250	0.250	0.248	0.246	0.245	0.244	0.244	0.242	0.242	0.241	0.240	0.239	0.239	0.239	0.236	0.235	0.234	0.232	0.230	0.229	0.226	0.222	0.220	0.218	0.212	0.210	0.204	0.200	0.194	0.189	0.182	0.176	0.168	0.161	0.154	0.145	0.138	0.128	0.118	0.109	0.099	0.089	0.078	0.068	0.056	0.044	0.032	0.020	0.009	-0.004	-0.016	-0.030	-0.044	-0.058	-0.072	-0.085	-0.100	-0.115	-0.130	-0.145	-0.160	-0.175	-0.191	-0.206	-0.222	-0.239	-0.256	-0.272	-0.290	-0.308	-0.325	-0.342	-0.361	-0.380	-0.399	-0.418	-0.438	-0.456	-0.476	-0.495	-0.516	-0.536	-0.556	-0.579	-0.599	-0.621	-0.641	-0.662	-0.682	-0.704	-0.725	-0.746	-0.766	-0.788	-0.808	-0.829	-0.849	-0.868	-0.888	-0.908	-0.925	-0.944	-0.960	-0.979	-0.994	-1.010	-1.026	-1.040	-1.055	-1.068	-1.080	-1.092	-1.102	-1.114	-1.122	-1.131	-1.140	-1.148	-1.154	-1.159	-1.162	-1.166	-1.169	-1.171	-1.171	-1.172	-1.171	-1.171	-1.170	-1.168	-1.165	-1.162	-1.159	-1.155	-1.150	-1.146	-1.141	-1.135	-1.131	-1.125	-1.119	-1.114	-1.108	-1.102	-1.098	-1.092	-1.089	-1.084	-1.080	-1.075	-1.072	-1.070	-1.066	-1.065	-1.062	-1.061	-1.062	-1.064	-1.064	-1.066	-1.069	-1.072	-1.076	-1.081	-1.086	-1.092	-1.099	-1.106	-1.114	-1.124	-1.132	-1.141	-1.152	-1.164	-1.176	-1.188	-1.201	-1.214	-1.228	-1.241	-1.256	-1.270	-1.285	-1.300	-1.316	-1.332	-1.349	-1.365	-1.382	-1.398	-1.414	-1.430	-1.446	-1.462	-1.479	-1.495	-1.510	-1.525	-1.541	-1.556	-1.571	-1.585	-1.599	-1.611	-1.625	-1.638	-1.651	-1.662	-1.672	-1.684	-1.694	-1.704	-1.712	-1.721	-1.729	-1.735	-1.742	-1.748	-1.752	-1.756	-1.760	-1.764	-1.765	-1.768	-1.768	-1.768	-1.768	-1.766	-1.764	-1.761	-1.758	-1.754	-1.749	-1.742	-1.736	-1.730	-1.721	-1.714	-1.704	-1.695	-1.685	-1.675	-1.665	-1.652	-1.641	-1.629	-1.618	-1.605	-1.592	-1.578	-1.565	-1.551	-1.536	-1.522	-1.509	-1.495	-1.480	-1.466	-1.452	-1.439	-1.425	-1.412	-1.401	-1.389	-1.375	-1.365	-1.354	-1.342	-1.332	-1.322	-1.314	-1.305	-1.298	-1.290	-1.284	-1.276	-1.271	-1.266	-1.261	-1.258	-1.255	-1.251	-1.249	-1.248	-1.246	-1.246	-1.246	-1.248	-1.249	-1.251	-1.252	-1.255	-1.256	-1.260	-1.262	-1.266	-1.270	-1.272	-1.276	-1.279	-1.282	-1.285	-1.289	-1.291	-1.294	-1.296	-1.298	-1.300	-1.300	-1.300	-1.299	-1.299	-1.296	-1.294	-1.290	-1.285	-1.279	-1.274	-1.266	-1.258	-1.249	-1.238	-1.226	-1.214	-1.201	-1.186	-1.170	-1.154	-1.136	-1.118	-1.099	-1.078	-1.055	-1.032	-1.009	-0.986	-0.960	-0.935	-0.908	-0.881	-0.852	-0.825	-0.796	-0.768	-0.738	-0.708	-0.678	-0.648	-0.616	-0.586	-0.555	-0.526	-0.496	-0.466	-0.436	-0.408	-0.380	-0.351	-0.324	-0.298	-0.271	-0.246	-0.221	-0.196	-0.175	-0.154	-0.132	-0.112	-0.094	-0.076	-0.058	-0.042	-0.028	-0.014	-0.001	0.010	0.020	0.030	0.038	0.045	0.050	0.055	0.060	0.062	0.065	0.066	0.066	0.066	0.066	0.064	0.061	0.059	0.054	0.050	0.045	0.040	0.034	0.028	0.021	0.015	0.009	0.001	-0.006	-0.014	-0.020	-0.029	-0.036	-0.044	-0.051	-0.059	-0.066	-0.074	-0.080	-0.088	-0.095	-0.102	-0.108	-0.115	-0.121	-0.129	-0.135	-0.141	-0.148	-0.155	-0.160	-0.166	-0.172	-0.179	-0.185	-0.192	-0.198	-0.204	-0.211	-0.218	-0.224	-0.230	-0.238	100.000	5.000	2.000	1.000	6.000	0.000	0.000	0.000	0.000	0.000	0.000	0.000	0.000	0.000	0.000	0.000	0.000	0.000	-0.190	-0.198	-0.204	-0.209	-0.216	-0.221	-0.225	-0.230	-0.232	-0.236	-0.240	-0.241	-0.242	-0.244	-0.244	-0.244	-0.242	-0.241	-0.240	-0.239	-0.235	-0.231	-0.226	-0.222	-0.218	-0.211	-0.204	-0.198	-0.190	-0.182	-0.174	-0.165	-0.156	-0.148	-0.136	-0.125	-0.114	-0.102	-0.090	-0.078	-0.065	-0.051	-0.039	-0.024	-0.010	0.005	0.020	0.035	0.050	0.066	0.082	0.099	0.115	0.131	0.149	0.165	0.182	0.200	0.216	0.234	0.251	0.269	0.286	0.304	0.321	0.340	0.358	0.374	0.392	0.410	0.428	0.445	0.462	0.480	0.498	0.515	0.532	0.550	0.566	0.584	0.601	0.618	0.635	0.652	0.669	0.685	0.702	0.720	0.738	0.754	0.771	0.788	0.806	0.822	0.840	0.856	0.875	0.891	0.910	0.928	0.945	0.964	0.981	0.999	1.016	1.035	1.054	1.072	1.091	1.109	1.129	1.146	1.166	1.185	1.204	1.224	1.242	1.262	1.281	1.301	1.320	1.339	1.358	1.378	1.395	1.415	1.432	1.451	1.470	1.488	1.505	1.521	1.539	1.555	1.571	1.586	1.601	1.615	1.630	1.644	1.656	1.670	1.681	1.692	1.704	1.715	1.724	1.734	1.741	1.749	1.756	1.762	1.768	1.772	1.775	1.780	1.781	1.782	1.784	1.782	1.781	1.779	1.776	1.772	1.768	1.761	1.755	1.749	1.739	1.731	1.720	1.709	1.696	1.684	1.669	1.654	1.638	1.620	1.601	1.581	1.561	1.540	1.518	1.494	1.469	1.444	1.419	1.390	1.364	1.335	1.304	1.274	1.242	1.210	1.178	1.144	1.109	1.075	1.040	1.004	0.969	0.932	0.896	0.860	0.824	0.788	0.751	0.715	0.680	0.644	0.609	0.575	0.541	0.507	0.474	0.442	0.411	0.381	0.351	0.322	0.295	0.270	0.244	0.220	0.196	0.175	0.155	0.136	0.119	0.101	0.088	0.072	0.060	0.049	0.039	0.030	0.021	0.015	0.010	0.005	0.001	-0.001	-0.002	-0.004	-0.004	-0.002	-0.001	0.000	0.002	0.005	0.008	0.011	0.014	0.019	0.022	0.028	0.031	0.035	0.039	0.042	0.048	0.051	0.054	0.058	0.060	0.062	0.064	0.066	0.066	0.069	0.069	0.069	0.069	0.069	0.068	0.068	0.066	0.066	0.065	0.064	0.061	0.061	0.060	0.059	0.058	0.056	0.054	0.054	0.052	0.051	0.051	0.050	0.051	0.051	0.051	0.052	0.054	0.055	0.056	0.058	0.060	0.062	0.065	0.068	0.071	0.074	0.078	0.080	0.084	0.086	0.089	0.091	0.094	0.098	0.099	0.100	0.101	0.104	0.104	0.104	0.104	0.101	0.099	0.096	0.094	0.089	0.082	0.076	0.070	0.060	0.051	0.042	0.031	0.020	0.006	-0.006	-0.021	-0.038	-0.054	-0.071	-0.090	-0.110	-0.130	-0.151	-0.172	-0.195	-0.219	-0.242	-0.268	-0.292	-0.318	-0.344	-0.370	-0.398	-0.425	-0.451	-0.479	-0.507	-0.535	-0.561	-0.590	-0.616	-0.644	-0.671	-0.698	-0.722	-0.749	-0.774	-0.799	-0.822	-0.846	-0.869	-0.892	-0.914	-0.935	-0.955	-0.975	-0.994	-1.012	-1.030	-1.046	-1.061	-1.078	-1.092	-1.106	-1.119	-1.131	-1.142	-1.152	-1.162	-1.171	-1.180	-1.189	-1.196	-1.204	-1.210	-1.218	-1.224	-1.229	-1.234	-1.238	-1.244	-1.248	-1.251	-1.254	-1.258	-1.261	-1.265	-1.268	-1.271	-1.274	-1.275	-1.278	-1.281	-1.284	-1.286	-1.289	-1.290	-1.294	-1.296	-1.299	-1.301	-1.304	-1.306	-1.309	-1.312	-1.314	-1.316	-1.319	-1.321	-1.324	-1.326	-1.329	-1.330	-1.334	-1.335	-1.339	-1.341	-1.341	-1.344	-1.348	-1.349	-1.350	-1.351	-1.354	-1.355	-1.358	-1.358	-1.359	-1.360	-1.360	-1.361	-1.361	-1.361	-1.361	-1.361	-1.361	-1.361	-1.360	-1.360	-1.360	-1.360	-1.359	-1.358	-1.358	-1.356	-1.354	-1.354	-1.351	-1.350	-1.348	-1.345	-1.342	-1.340	-1.338	-1.335	-1.330	-1.328	-1.324	-1.319	-1.314	-1.309	-1.304	-1.299	-1.291	-1.285	-1.278	-1.271	-1.262	-1.255	-1.245	-1.236	-1.228	-1.216	-1.206	-1.196	-1.184	-1.171	-1.159	-1.148	-1.134	-1.120	-1.108	-1.092	-1.079	-1.065	-1.050	-1.035	-1.020	-1.005	-0.990	-0.975	-0.960	-0.945	-0.930	-0.916	-0.901	-0.888	-0.874	-0.860	-0.848	-0.834	-0.822	-0.810	-0.799	-0.789	-0.779	-0.770	-0.761	-0.752	-0.746	-0.738	-0.732	-0.726	-0.721	-0.719	-0.715	-0.711	-0.710	-0.709	-0.708	-0.706	-0.706	-0.708	-0.708	-0.709	-0.710	-0.711	-0.714	-0.715	-0.718	-0.720	-0.722	-0.725	-0.726	-0.729	-0.731	-0.732	-0.734	-0.734	-0.735	-0.735	-0.735	-0.734	-0.734	-0.732	-0.730	-0.728	-0.725	-0.721	-0.718	-0.714	-0.709	-0.704	-0.698	-0.692	-0.685	-0.679	-0.671	-0.664	-0.658	-0.650	-0.642	-0.635	-0.626	-0.619	-0.610	-0.602	-0.595	-0.588	-0.580	-0.572	-0.568	-0.560	-0.555	-0.549	-0.544	-0.540	-0.536	-0.532	-0.530	-0.528	-0.525	-0.525	-0.524	-0.524	-0.525	-0.525	-0.526	-0.529	-0.531	-0.534	-0.536	-0.540	-0.542	-0.548	-0.551	-0.555	-0.560	-0.566	-0.571	-0.576	-0.581	-0.586	-0.592	-0.598	-0.604	-0.608	-0.614	-0.619	-0.622	-0.628	-0.632	-0.635	-0.640	-0.644	-0.645	-0.649	-0.651	-0.654	-0.656	-0.656	-0.658	-0.659	-0.659	-0.660	-0.660	-0.660	-0.660	-0.659	-0.659	-0.658	-0.658	-0.656	-0.655	-0.654	-0.652	-0.650	-0.648	-0.646	-0.644	-0.642	-0.640	-0.639	-0.636	-0.634	-0.632	-0.631	-0.630	-0.629	-0.628	-0.626	-0.625	-0.625	-0.625	-0.625	-0.625	-0.625	-0.625	-0.626	-0.628	-0.629	-0.630	-0.632	-0.635	-0.638	-0.640	-0.644	-0.646	-0.650	-0.654	-0.659	-0.662	-0.666	-0.671	-0.678	-0.682	-0.689	-0.694	-0.701	-0.708	-0.714	-0.720	-0.728	-0.732	-0.740	-0.746	-0.754	-0.760	-0.768	-0.774	-0.781	-0.789	-0.795	-0.802	-0.810	-0.816	-0.824	-0.829	-0.835	-0.841	-0.846	-0.851	-0.855	-0.860	-0.862	-0.865	-0.869	-0.870	-0.871	-0.872	-0.872	-0.871	-0.870	-0.869	-0.868	-0.865	-0.861	-0.858	-0.854	-0.846	-0.841	-0.834	-0.826	-0.819	-0.810	-0.800	-0.789	-0.778	-0.766	-0.754	-0.741	-0.726	-0.712	-0.699	-0.682	-0.668	-0.652	-0.635	-0.619	-0.601	-0.584	-0.566	-0.548	-0.529	-0.511	-0.491	-0.474	-0.455	-0.435	-0.416	-0.396	-0.378	-0.360	-0.341	-0.324	-0.306	-0.289	-0.271	-0.255	-0.239	-0.224	-0.209	-0.194	-0.180	-0.168	-0.155	-0.142	-0.132	-0.121	-0.111	-0.102	-0.095	-0.088	-0.081	-0.076	-0.071	-0.068	-0.064	-0.062	-0.060	-0.059	-0.060	-0.061	-0.064	-0.065	-0.069	-0.072	-0.078	-0.081	-0.086	-0.092	-0.099	-0.105	-0.112	-0.120	-0.129	-0.138	-0.145	-0.152	-0.161	-0.170	-0.179	-0.188	-0.195	-0.204	-0.212	-0.220	-0.228	-0.235	-0.241	-0.249	-0.255	-0.261	-0.266	-0.271	-0.276	-0.280	-0.284	-0.286	-0.289	-0.291	-0.294	-0.295	-0.295	-0.295	-0.296	-0.296	-0.296	-0.295	-0.294	-0.291	-0.291	-0.289	-0.286	-0.282	-0.280	-0.278	-0.274	-0.271	-0.269	-0.265	-0.261	-0.258	-0.255	-0.252	-0.250	-0.248	-0.245	-0.245	-0.242	-0.241	-0.240	-0.239	-0.239	-0.238	-0.238	-0.238	-0.236	-0.236	-0.236	-0.236	-0.238	-0.236	-0.236	-0.236	-0.236	-0.238	-0.236	-0.235	-0.235	-0.234	-0.232	-0.231	-0.229	-0.228	-0.225	-0.222	-0.219	-0.216	-0.212	-0.208	-0.204	-0.199	-0.194	-0.189	-0.182	-0.176	-0.170	-0.164	-0.158	-0.150	-0.144	-0.136	-0.129	-0.122	-0.115	-0.108	-0.101	-0.094	-0.089	-0.082	-0.076	-0.071	-0.068	-0.064	-0.059	-0.056	-0.054	-0.052	-0.051	-0.050	-0.051	-0.051	-0.054	-0.056	-0.060	-0.064	-0.068	-0.074	-0.080	-0.085	-0.092	-0.100	-0.108	-0.115	-0.125	-0.134	-0.141	-0.151	-0.160	-0.171	-0.180	-0.190	-0.198	-0.208	-0.216	-0.224	-0.232	-0.240	-0.246	-0.254	-0.259	-0.264	-0.269	-0.271	-0.274	-0.276	-0.276	-0.278	-0.276	-0.275	-0.274	-0.270	-0.268	-0.262	-0.258	-0.251	-0.245	-0.239	-0.232	-0.224	-0.216	-0.208	-0.199	-0.190	-0.180	-0.171	-0.161	-0.152	-0.144	-0.134	-0.125	-0.116	-0.109	-0.100	-0.091	-0.085	-0.078	-0.072	-0.068	-0.062	-0.058	-0.056	-0.052	-0.051	-0.050	-0.050	-0.050	-0.051	-0.052	-0.055	-0.060	-0.062	-0.068	-0.072	-0.078	-0.084	-0.089	-0.095	-0.101	-0.109	-0.115	-0.122	-0.129	-0.135	-0.141	-0.148	-0.155	-0.160	-0.166	-0.171	-0.176	-0.181	-0.184	-0.188	-0.190	-0.190	-0.191	-0.191	-0.191	-0.190	-0.188	-0.184	-0.180	-0.175	-0.169	-0.164	-0.156	-0.149	-0.140	-0.130	-0.120	-0.110	-0.099	-0.086	-0.074	-0.061	-0.048	-0.034	-0.021	-0.008	0.006	0.020	0.035	0.050	0.062	0.078	0.091	0.106	0.120	0.134	0.149	0.161	0.175	0.188	0.200	0.211	0.222	0.234	0.245	0.255	0.265	0.275	0.284	0.292	0.301	0.309	0.318	0.325	0.331	0.338	0.344	0.349	0.355	0.360	0.365	0.370	0.375	0.379	0.384	0.388	0.392	0.396	0.401	0.405	0.410	0.415	0.420	0.424	0.429	0.432	0.439	0.444	0.449	0.454	0.460	0.465	0.471	0.478	0.484	0.490	0.496	0.502	0.510	0.516	0.524	0.530	0.538	0.545	0.554	0.561	0.569	0.576	0.585	0.592	0.601	0.609	0.618	0.625	0.634	0.641	0.649	0.659	0.666	0.674	0.681	0.690	0.698	0.705	0.714	0.721	0.729	0.736	0.742	0.751	0.759	0.766	0.772	0.780	0.786	0.794	0.800	0.808	0.812	0.819	0.826	0.831	0.838	0.842	0.848	0.852	0.858	0.862	0.868	0.870	0.875	0.879	0.881	0.884	0.886	0.888	0.890	0.891	0.892	0.894	0.894	0.895	0.895	0.894	0.892	0.891	0.890	0.889	0.885	0.882	0.879	0.875	0.871	0.866	0.861	0.858	0.851	0.846	0.841	0.835	0.830	0.825	0.820	0.815	0.810	0.804	0.800	0.796	0.792	0.789	0.785	0.782	0.780	0.780	0.779	0.779	0.780	0.780	0.781	0.785	0.789	0.794	0.799	0.805	0.814	0.822	0.831	0.842	0.854	0.869	0.881	0.898	0.912	0.930	0.949	0.968	0.989	1.009	1.030	1.052	1.076	1.101	1.125	1.150	1.176	1.202	1.230	1.258	1.285	1.312	1.341	1.370	1.398	1.425	1.454	1.482	1.511	1.539	1.566	1.595	1.621	1.649	1.675	1.701	1.726	1.751	1.775	1.798	1.820	1.842	1.862	1.884	1.902	1.920	1.939	1.955	1.970	1.985	1.999	2.011	2.022	2.034	2.044	2.052	2.060	2.068	2.074	2.079	2.081	2.084	2.086	2.088	2.088	2.085	2.084	2.081	2.078	2.074	2.069	2.062	2.056	2.050	2.041	2.031	2.022	2.013	2.002	1.991	1.980	1.968	1.955	1.942	1.930	1.916	1.904	1.890	1.876	1.862	1.849	1.834	1.821	1.806	1.792	1.778	1.764	1.750	1.738	1.724	1.711	1.699	1.688	1.675	1.665	1.654	1.644	1.635	1.626	1.618	1.609	1.602	1.596	1.590	1.585	1.580	1.576	1.572	1.570	1.569	1.566	1.566	1.566	1.566	1.566	1.568	1.570	1.572	1.575	1.578	1.581	1.586	1.590	1.595	1.601	1.606	1.611	1.619	1.624	1.630	1.638	1.642	1.649	1.654	1.661	1.666	1.671	1.678	1.682	1.688	1.691	1.696	1.701	1.705	1.708	1.710	1.712	1.715	1.716	1.718	1.718	1.719	1.718	1.716	1.715	1.712	1.710	1.706	1.702	1.699	1.694	1.690	1.682	1.678	1.671	1.664	1.656	1.649	1.640	1.631	1.622	1.612	1.602	1.592	1.582	1.571	1.561	1.550	1.539	1.528	1.515	1.504	1.492	1.480	1.468	1.456	1.445	1.432	1.421	1.409	1.399	1.386	1.375	1.364	1.354	1.342	1.331	1.322	1.312	1.304	1.294	1.285	1.276	1.268	1.261	1.254	1.246	1.239	1.234	1.229	1.222	1.218	1.214	1.210	1.208	1.204	1.201	1.199	1.198	1.196	1.196	1.196	1.198	1.199	1.200	1.202	1.204	1.208	1.211	1.215	1.219	1.225	1.229	1.234	1.240	1.246	1.252	1.259	1.266	1.272	1.280	1.288	1.294	1.302	1.310	1.318	1.325	1.332	1.340	1.348	1.354	1.361	1.369	1.375	1.382	1.389	1.394	1.400	1.405	1.411	1.415	1.419	1.421	1.425	1.428	1.430	1.430	1.431	1.431	1.431	1.429	1.428	1.425	1.421	1.418	1.412	1.408	1.401	1.395	1.388	1.380	1.371	1.362	1.352	1.341	1.331	1.320	1.308	1.295	1.282	1.269	1.254	1.241	1.226	1.211	1.196	1.180	1.164	1.148	1.131	1.114	1.096	1.079	1.061	1.042	1.024	1.005	0.986	0.968	0.949	0.929	0.909	0.889	0.869	0.849	0.829	0.808	0.788	0.765	0.745	0.722	0.701	0.680	0.656	0.635	0.612	0.590	0.568	0.544	0.522	0.499	0.476	0.454	0.430	0.406	0.384	0.361	0.339	0.316	0.295	0.271	0.250	0.229	0.208	0.186	0.165	0.145	0.125	0.108	0.088	0.070	0.052	0.038	0.020	0.005	-0.008	-0.022	-0.034	-0.046	-0.056	-0.068	-0.076	-0.085	-0.092	-0.099	-0.105	-0.111	-0.115	-0.120	-0.122	-0.125	-0.128	-0.129	-0.130	-0.131	-0.131	-0.130	-0.130	-0.129	-0.129	-0.128	-0.126	-0.125	-0.125	-0.124	-0.122	-0.122	-0.122	-0.122	-0.124	-0.125	-0.125	-0.128	-0.130	-0.132	-0.138	-0.142	-0.148	-0.152	-0.160	-0.168	-0.176	-0.185	-0.195	-0.205	-0.218	-0.229	-0.242	-0.256	-0.271	-0.286	-0.301	-0.319	-0.335	-0.354	-0.372	-0.390	-0.410	-0.430	-0.451	-0.472	-0.492	-0.515	-0.535	-0.558	-0.580	-0.602	-0.624	-0.648	-0.670	-0.692	-0.716	-0.739	-0.761	-0.784	-0.808	-0.831	-0.854	-0.876	-0.900	-0.921	-0.944	-0.966	-0.989	-1.011	-1.034	-1.055	-1.076	-1.098	-1.119	-1.141	-1.162	-1.184	-1.204	-1.224	-1.245	-1.265	-1.286	-1.306	-1.325	-1.345	-1.364	-1.384	-1.404	-1.422	-1.441	-1.460	-1.478	-1.496	-1.514	-1.532	-1.549	-1.566	-1.584	-1.600	-1.616	-1.632	-1.649	-1.664	-1.680	-1.694	-1.709	-1.722	-1.736	-1.749	-1.762	-1.775	-1.786	-1.798	-1.809	-1.820	-1.830	-1.839	-1.849	-1.858	-1.868	-1.875	-1.882	-1.890	-1.896	-1.902	-1.909	-1.914	-1.919	-1.924	-1.928	-1.931	-1.935	-1.938	-1.940	-1.942	-1.944	-1.946	-1.948	-1.948	-1.948	-1.948	-1.948	-1.946	-1.945	-1.945	-1.944	-1.941	-1.939	-1.936	-1.934	-1.931	-1.929	-1.925	-1.921	-1.918	-1.914	-1.909	-1.904	-1.899	-1.894	-1.889	-1.884	-1.878	-1.871	-1.865	-1.860	-1.854	-1.848	-1.841	-1.835	-1.829	-1.821	-1.815	-1.808	-1.802	-1.795	-1.789	-1.782	-1.776	-1.769	-1.762	-1.758	-1.751	-1.745	-1.740	-1.732	-1.729	-1.722	-1.719	-1.715	-1.710	-1.708	-1.704	-1.701	-1.698	-1.698	-1.695	-1.694	-1.692	-1.692	-1.692	-1.694	-1.695	-1.696	-1.699	-1.701	-1.704	-1.708	-1.711	-1.716	-1.720	-1.725	-1.731	-1.736	-1.742	-1.749	-1.756	-1.762	-1.769	-1.776	-1.784	-1.791	-1.799	-1.806	-1.814	-1.820	-1.828	-1.835	-1.841	-1.849	-1.855	-1.861	-1.868	-1.872	-1.878	-1.881	-1.886	-1.889	-1.892	-1.895	-1.896	-1.896	-1.898	-1.898	-1.896	-1.896	-1.894	-1.891	-1.889	-1.884	-1.880	-1.875	-1.870	-1.864	-1.856	-1.850	-1.842	-1.835	-1.825	-1.816	-1.808	-1.798	-1.789	-1.778	-1.768	-1.756	-1.746	-1.735	-1.724	-1.712	-1.701	-1.691	-1.679	-1.668	-1.656	-1.646	-1.635	-1.622	-1.612	-1.601	-1.590	-1.579	-1.568	-1.556	-1.546	-1.535	-1.525	-1.514	-1.504	-1.492	-1.482	-1.472	-1.460	-1.450	-1.439	-1.426	-1.415	-1.402	-1.391	-1.379	-1.365	-1.351	-1.338	-1.324	-1.309	-1.294	-1.279	-1.262	-1.246	-1.229	-1.210	-1.192	-1.172	-1.152	-1.132	-1.111	-1.090	-1.068	-1.045	-1.020	-0.996	-0.971	-0.945	-0.919	-0.894	-0.865	-0.838	-0.810	-0.782	-0.754	-0.724	-0.695	-0.665	-0.636	-0.606	-0.576	-0.546	-0.516	-0.485	-0.456	-0.426	-0.396	-0.368	-0.338	-0.309	-0.280	-0.251	-0.224	-0.198	-0.169	-0.142	-0.116	-0.090	-0.066	-0.041	-0.019	0.005	0.028	0.048	0.069	0.088	0.106	0.125	0.141	0.156	0.172	0.185	0.200	0.211	0.224	0.235	0.244	0.254	0.261	0.268	0.275	0.280	0.285	0.289	0.291	0.292	0.294	0.294	0.292	0.291	0.289	0.285	0.281	0.276	0.270	0.265	0.259	0.250	0.244	0.235	0.225	0.216	0.208	0.196	0.185	0.174	0.162	0.150	0.138	0.125	0.112	0.101	0.088	0.075	0.061	0.046	0.034	0.020	0.006	-0.008	-0.022	-0.036	-0.050	-0.064	-0.079	-0.092	-0.106	-0.120	-0.134	-0.149	-0.162	-0.176	-0.190	-0.204	-0.218	-0.231	-0.245	-0.258	-0.271	-0.285	-0.299	-0.311	-0.325	-0.339	-0.351	-0.364	-0.378	-0.389	-0.402	-0.415	-0.428	-0.439	-0.450	-0.462	-0.474	-0.486	-0.496	-0.507	-0.519	-0.529	-0.539	-0.549	-0.559	-0.568	-0.575	-0.584	-0.590	-0.598	-0.604	-0.610	-0.615	-0.620	-0.624	-0.628	-0.631	-0.634	-0.636	-0.638	-0.636	-0.638	-0.636	-0.635	-0.632	-0.630	-0.626	-0.622	-0.618	-0.614	-0.608	-0.601	-0.596	-0.589	-0.581	-0.574	-0.565	-0.558	-0.549	-0.541	-0.531	-0.522	-0.512	-0.502	-0.494	-0.484	-0.475	-0.466	-0.456	-0.446	-0.436	-0.429	-0.420	-0.411	-0.401	-0.394	-0.385	-0.378	-0.370	-0.362	-0.356	-0.350	-0.342	-0.339	-0.332	-0.328	-0.322	-0.319	-0.314	-0.310	-0.306	-0.302	-0.299	-0.295	-0.292	-0.290	-0.288	-0.285	-0.282	-0.280	-0.279	-0.276	-0.275	-0.272	-0.270	-0.268	-0.266	-0.264	-0.261	-0.259	-0.256	-0.255	-0.251	-0.250	-0.246	-0.245	-0.241	-0.239	-0.235	-0.232	-0.230	-0.226	-0.222	-0.219	-0.215	-0.211	-0.208	-0.202	-0.200	-0.195	-0.191	-0.188	-0.184	-0.179	-0.175	-0.171	-0.168	-0.164	-0.161	-0.159	-0.155	-0.152	-0.149	-0.146	-0.142	-0.140	-0.139	-0.138	-0.135	-0.132	-0.131	-0.130	-0.129	-0.128	-0.126	-0.125	-0.124	-0.124	-0.122	-0.122	-0.121	-0.120	-0.120	-0.121	-0.120	-0.120	-0.120	-0.119	-0.120	-0.120	-0.119	-0.119	-0.120	-0.120	-0.121	-0.121	-0.121	-0.121	-0.121	-0.122	-0.121	-0.122	-0.122	-0.122	-0.122	-0.124	-0.124	-0.124	-0.125	-0.125	-0.126	-0.126	-0.128	-0.129	-0.130	-0.131	-0.132	-0.134	-0.135	-0.138	-0.139	-0.142	-0.145	-0.146	-0.149	-0.151	-0.154	-0.158	-0.160	-0.164	-0.166	-0.170	-0.174	-0.176	-0.180	-0.184	-0.188	-0.191	-0.195	-0.199	-0.201	-0.206	-0.209	-0.214	-0.216	-0.219	-0.222	-0.225	-0.229	-0.231	-0.234	-0.238	-0.240	-0.241	-0.244	-0.245	-0.248	-0.248	-0.250	-0.249	-0.250	-0.250	-0.250	-0.249	-0.248	-0.246	-0.244	-0.241	-0.238	-0.234	-0.231	-0.226	-0.221	-0.216	-0.210	-0.205	-0.198	-0.190	-0.182	-0.174	-0.165	-0.156	-0.146	-0.135	-0.124	-0.111	-0.100	-0.088	-0.074	-0.060	-0.045	-0.031	-0.016	0.000	0.016	0.034	0.051	0.069	0.088	0.106	0.125	0.145	0.164	0.184	0.205	0.225	0.245	0.268	0.288	0.310	0.330	0.352	0.374	0.394	0.415	0.436	0.456	0.476	0.498	0.516	0.536	0.554	0.572	0.590	0.606	0.622	0.639	0.654	0.668	0.681	0.694	0.706	0.716	0.725	0.735	0.744	0.750	0.754	0.759	0.762	0.762	0.765	0.764	0.762	0.760	0.755	0.750	0.745	0.738	0.729	0.720	0.709	0.699	0.686	0.674	0.659	0.644	0.629	0.612	0.596	0.579	0.561	0.542	0.524	0.505	0.486	0.466	0.448	0.428	0.408	0.388	0.369	0.349	0.330	0.309	0.290	0.271	0.252	0.234	0.216	0.200	0.182	0.165	0.149	0.135	0.119	0.105	0.091	0.078	0.065	0.054	0.041	0.031	0.021	0.011	0.001	-0.006	-0.015	-0.022	-0.030	-0.036	-0.042	-0.049	-0.055	-0.060	-0.065	-0.070	-0.075	-0.079	-0.084	-0.086	-0.090	-0.095	-0.098	-0.101	-0.105	-0.108	-0.111	-0.116	-0.119	-0.122	-0.128	-0.131	-0.135	-0.140	-0.145	-0.149	-0.154	-0.158	-0.162	-0.168	-0.174	-0.178	-0.185	-0.190	-0.195	-0.202	-0.209	-0.215	-0.222	-0.229	-0.236	-0.244	-0.251	-0.259	-0.268	-0.276	-0.285	-0.294	-0.301	-0.311	-0.320	-0.330	-0.339	-0.348	-0.358	-0.368	-0.378	-0.388	-0.398	-0.408	-0.418	-0.428	-0.436	-0.448	-0.456	-0.466	-0.478	-0.486	-0.495	-0.505	-0.516	-0.525	-0.534	-0.542	-0.552	-0.561	-0.570	-0.579	-0.588	-0.594	-0.601	-0.608	-0.615	-0.621	-0.628	-0.632	-0.636	-0.641	-0.644	-0.648	-0.650	-0.652	-0.654	-0.654	-0.654	-0.652	-0.652	-0.651	-0.648	-0.644	-0.641	-0.638	-0.632	-0.628	-0.622	-0.615	-0.609	-0.601	-0.595	-0.588	-0.579	-0.570	-0.561	-0.552	-0.544	-0.535	-0.525	-0.515	-0.507	-0.498	-0.489	-0.480	-0.471	-0.464	-0.456	-0.449	-0.442	-0.438	-0.432	-0.428	-0.424	-0.421	-0.419	-0.418	-0.418	-0.419	-0.420	-0.422	-0.426	-0.431	-0.438	-0.445	-0.452	-0.462	-0.471	-0.484	-0.496	-0.509	-0.524	-0.540	-0.558	-0.574	-0.594	-0.614	-0.634	-0.656	-0.679	-0.702	-0.726	-0.750	-0.776	-0.801	-0.829	-0.855	-0.882	-0.910	-0.938	-0.966	-0.994	-1.022	-1.050	-1.079	-1.108	-1.136	-1.164	-1.191	-1.219	-1.245	-1.272	-1.298	-1.322	-1.346	-1.370	-1.394	-1.416	-1.438	-1.458	-1.478	-1.495	-1.512	-1.529	-1.544	-1.558	-1.571	-1.582	-1.592	-1.604	-1.612	-1.619	-1.626	-1.631	-1.635	-1.639	-1.640	-1.642	-1.642	-1.642	-1.640	-1.638	-1.634	-1.629	-1.625	-1.618	-1.611	-1.604	-1.595	-1.586	-1.578	-1.568	-1.558	-1.546	-1.535	-1.524	-1.512	-1.499	-1.488	-1.475	-1.461	-1.449	-1.435	-1.422	-1.409	-1.396	-1.382	-1.370	-1.355	-1.342	-1.329	-1.315	-1.302	-1.290	-1.276	-1.262	-1.249	-1.235	-1.222	-1.209	-1.196	-1.181	-1.168	-1.155	-1.141	-1.126	-1.112	-1.099	-1.085	-1.070	-1.055	-1.040	-1.026	-1.011	-0.996	-0.980	-0.964	-0.948	-0.931	-0.914	-0.896	-0.879	-0.861	-0.842	-0.822	-0.804	-0.785	-0.765	-0.742	-0.722	-0.701	-0.679	-0.658	-0.634	-0.611	-0.589	-0.564	-0.539	-0.515	-0.489	-0.464	-0.439	-0.411	-0.386	-0.359	-0.332	-0.305	-0.278	-0.250	-0.222	-0.195	-0.168	-0.139	-0.111	-0.082	-0.054	-0.026	0.001	0.030	0.058	0.085	0.112	0.141	0.169	0.196	0.224	0.250	0.278	0.304	0.330	0.356	0.382	0.408	0.435	0.459	0.484	0.509	0.532	0.556	0.580	0.604	0.626	0.649	0.670	0.691	0.712	0.731	0.752	0.771	0.790	0.809	0.828	0.844	0.862	0.879	0.895	0.911	0.926	0.941	0.956	0.970	0.984	0.996	1.009	1.021	1.032	1.044	1.054	1.064	1.075	1.084	1.094	1.104	1.112	1.121	1.129	1.138	1.146	1.154	1.161	1.169	1.178	1.184	1.191	1.200	1.208	1.215	1.222	1.231	1.239	1.248	1.255	1.265	1.274	1.282	1.291	1.300	1.310	1.319	1.329	1.339	1.350	1.361	1.371	1.381	1.392	1.402	1.415	1.425	1.438	1.448	1.460	1.471	1.482	1.494	1.504	1.516	1.526	1.536	1.548	1.558	1.568	1.576	1.586	1.595	1.602	1.611	1.618	1.625	1.632	1.638	1.642	1.648	1.651	1.655	1.658	1.660	1.661	1.661	1.661	1.660	1.659	1.655	1.652	1.649	1.644	1.638	1.630	1.624	1.615	1.606	1.596	1.585	1.574	1.562	1.549	1.536	1.521	1.506	1.490	1.475	1.458	1.440	1.422	1.404	1.384	1.365	1.345	1.325	1.304	1.284	1.262	1.241	1.219	1.198	1.175	1.152	1.130	1.108	1.085	1.061	1.040	1.018	0.995	0.974	0.951	0.929	0.908	0.886	0.865	0.845	0.825	0.805	0.785	0.768	0.749	0.730	0.712	0.695	0.679	0.662	0.646	0.631	0.618	0.602	0.590	0.576	0.564	0.551	0.540	0.529	0.518	0.509	0.499	0.489	0.481	0.472	0.464	0.455	0.448	0.440	0.432	0.425	0.418	0.410	0.402	0.395	0.389	0.380	0.372	0.365	0.358	0.349	0.340	0.331	0.322	0.312	0.302	0.291	0.279	0.266	0.254	0.241	0.228	0.212	0.196	0.181	0.165	0.148	0.130	0.111	0.091	0.071	0.050	0.029	0.006	-0.018	-0.040	-0.064	-0.089	-0.112	-0.138	-0.165	-0.190	-0.218	-0.244	-0.270	-0.299	-0.326	-0.352	-0.380	-0.408	-0.435	-0.461	-0.489	-0.516	-0.542	-0.568	-0.595	-0.620	-0.644	-0.669	-0.692	-0.716	-0.738	-0.760	-0.781	-0.801	-0.821	-0.840	-0.859	-0.875	-0.892	-0.906	-0.921	-0.934	-0.946	-0.958	-0.969	-0.979	-0.986	-0.995	-1.002	-1.008	-1.014	-1.016	-1.021	-1.022	-1.024	-1.025	-1.024	-1.022	-1.020	-1.018	-1.014	-1.010	-1.004	-0.999	-0.992	-0.985	-0.976	-0.969	-0.959	-0.950	-0.939	-0.930	-0.919	-0.906	-0.896	-0.884	-0.872	-0.860	-0.848	-0.836	-0.824	-0.811	-0.798	-0.786	-0.774	-0.761	-0.750	-0.736	-0.726	-0.714	-0.702	-0.692	-0.682	-0.672	-0.664	-0.655	-0.646	-0.639	-0.632	-0.626	-0.621	-0.615	-0.610	-0.608	-0.604	-0.601	-0.600	-0.598	-0.598	-0.599	-0.600	-0.601	-0.604	-0.608	-0.611	-0.615	-0.621	-0.628	-0.634	-0.641	-0.651	-0.659	-0.669	-0.678	-0.688	-0.699	-0.709	-0.720	-0.731	-0.744	-0.755	-0.766	-0.779	-0.791	-0.804	-0.816	-0.829	-0.840	-0.852	-0.865	-0.876	-0.889	-0.900	-0.910	-0.920	-0.930	-0.940	-0.949	-0.958	-0.965	-0.972	-0.980	-0.985	-0.991	-0.996	-1.000	-1.004	-1.006	-1.009	-1.010	-1.011	-1.011	-1.010	-1.010	-1.008	-1.005	-1.001	-0.998	-0.992	-0.988	-0.981	-0.975	-0.968	-0.959	-0.950	-0.941	-0.931	-0.921	-0.910	-0.898	-0.885	-0.874	-0.860	-0.846	-0.831	-0.818	-0.801	-0.786	-0.770	-0.754	-0.736	-0.719	-0.701	-0.684	-0.665	-0.646	-0.628	-0.608	-0.588	-0.568	-0.549	-0.528	-0.507	-0.486	-0.465	-0.445	-0.422	-0.401	-0.380	-0.359	-0.336	-0.315	-0.294	-0.272	-0.250	-0.229	-0.206	-0.185	-0.164	-0.141	-0.120	-0.099	-0.078	-0.056	-0.036	-0.016	0.005	0.026	0.046	0.065	0.086	0.105	0.126	0.145	0.165	0.184	0.204	0.224	0.242	0.261	0.280	0.300	0.319	0.338	0.356	0.376	0.395	0.415	0.434	0.452	0.471	0.490	0.507	0.528	0.546	0.565	0.585	0.604	0.624	0.644	0.662	0.684	0.702	0.722	0.742	0.761	0.780	0.800	0.820	0.839	0.858	0.876	0.896	0.914	0.932	0.950	0.968	0.986	1.002	1.019	1.036	1.052	1.066	1.082	1.096	1.110	1.122	1.135	1.148	1.158	1.169	1.178	1.188	1.194	1.202	1.209	1.215	1.220	1.224	1.226	1.229	1.230	1.231	1.231	1.229	1.228	1.224	1.220	1.215	1.210	1.202	1.195	1.188	1.178	1.168	1.156	1.145	1.132	1.119	1.105	1.090	1.074	1.059	1.041	1.022	1.004	0.985	0.965	0.944	0.921	0.899	0.876	0.852	0.828	0.804	0.778	0.751	0.725	0.699	0.671	0.644	0.615	0.588	0.558	0.529	0.499	0.469	0.440	0.409	0.380	0.350	0.319	0.289	0.261	0.231	0.202	0.174	0.144	0.116	0.089	0.061	0.035	0.009	-0.016	-0.041	-0.065	-0.089	-0.111	-0.132	-0.154	-0.172	-0.192	-0.209	-0.226	-0.241	-0.256	-0.270	-0.284	-0.294	-0.305	-0.314	-0.324	-0.331	-0.338	-0.342	-0.346	-0.351	-0.355	-0.358	-0.358	-0.358	-0.359	-0.358	-0.356	-0.355	-0.352	-0.350	-0.348	-0.344	-0.342	-0.339	-0.335	-0.331	-0.329	-0.326	-0.322	-0.321	-0.318	-0.315	-0.314	-0.311	-0.311	-0.310	-0.310	-0.310	-0.310	-0.311	-0.314	-0.315	-0.318	-0.321	-0.325	-0.329	-0.334	-0.339	-0.345	-0.351	-0.356	-0.364	-0.371	-0.378	-0.384	-0.390	-0.398	-0.404	-0.411	-0.418	-0.425	-0.431	-0.439	-0.445	-0.450	-0.456	-0.462	-0.466	-0.470	-0.475	-0.479	-0.481	-0.485	-0.488	-0.489	-0.490	-0.490	-0.490	-0.490	-0.489	-0.489	-0.488	-0.485	-0.484	-0.481	-0.480	-0.478	-0.475	-0.472	-0.470	-0.466	-0.464	-0.461	-0.460	-0.459	-0.458	-0.455	-0.455	-0.455	-0.455	-0.455	-0.458	-0.459	-0.462	-0.465	-0.470	-0.474	-0.480	-0.488	-0.495	-0.502	-0.512	-0.522	-0.534	-0.546	-0.559	-0.572	-0.588	-0.602	-0.619	-0.638	-0.655	-0.675	-0.694	-0.714	-0.734	-0.756	-0.778	-0.800	-0.821	-0.845	-0.868	-0.891	-0.914	-0.938	-0.961	-0.985	-1.009	-1.031	-1.054	-1.076	-1.100	-1.122	-1.144	-1.165	-1.185	-1.206	-1.225	-1.245	-1.265	-1.282	-1.300	-1.316	-1.332	-1.349	-1.362	-1.378	-1.390	-1.402	-1.414	-1.426	-1.436	-1.448	-1.456	-1.465	-1.474	-1.481	-1.489	-1.496	-1.502	-1.509	-1.514	-1.520	-1.526	-1.530	-1.536	-1.540	-1.546	-1.550	-1.555	-1.559	-1.564	-1.568	-1.571	-1.576	-1.580	-1.585	-1.589	-1.594	-1.599	-1.604	-1.609	-1.612	-1.619	-1.625	-1.630	-1.635	-1.640	-1.648	-1.652	-1.658	-1.664	-1.669	-1.675	-1.681	-1.686	-1.692	-1.699	-1.704	-1.710	-1.715	-1.721	-1.726	-1.730	-1.735	-1.740	-1.744	-1.749	-1.751	-1.755	-1.759	-1.761	-1.764	-1.766	-1.768	-1.770	-1.771	-1.772	-1.774	-1.774	-1.774	-1.774	-1.774	-1.774	-1.772	-1.772	-1.771	-1.769	-1.768	-1.765	-1.762	-1.759	-1.756	-1.751	-1.749	-1.744	-1.739	-1.734	-1.729	-1.724	-1.718	-1.711	-1.705	-1.696	-1.690	-1.681	-1.674	-1.664	-1.655	-1.646	-1.635	-1.625	-1.614	-1.602	-1.591	-1.578	-1.565	-1.552	-1.539	-1.526	-1.512	-1.496	-1.481	-1.468	-1.452	-1.438	-1.421	-1.406	-1.390	-1.374	-1.359	-1.341	-1.326	-1.310	-1.294	-1.279	-1.264	-1.248	-1.234	-1.219	-1.205	-1.191	-1.179	-1.165	-1.152	-1.141	-1.130	-1.120	-1.110	-1.101	-1.094	-1.085	-1.079	-1.072	-1.066	-1.061	-1.059	-1.054	-1.052	-1.049	-1.048	-1.046	-1.045	-1.045	-1.045	-1.046	-1.048	-1.048	-1.049	-1.050	-1.052	-1.054	-1.055	-1.056	-1.058	-1.060	-1.060	-1.061	-1.062	-1.062	-1.062	-1.062	-1.061	-1.059	-1.058	-1.055	-1.052	-1.049	-1.045	-1.040	-1.035	-1.030	-1.022	-1.016	-1.009	-1.002	-0.994	-0.985	-0.975	-0.966	-0.958	-0.949	-0.939	-0.929	-0.919	-0.910	-0.901	-0.891	-0.882	-0.872	-0.864	-0.855	-0.848	-0.840	-0.832	-0.826	-0.821	-0.816	-0.811	-0.808	-0.804	-0.801	-0.800	-0.799	-0.798	-0.798	-0.799	-0.799	-0.801	-0.801	-0.805	-0.809	-0.811	-0.816	-0.820	-0.825	-0.831	-0.835	-0.841	-0.846	-0.854	-0.859	-0.865	-0.871	-0.876	-0.882	-0.888	-0.894	-0.899	-0.902	-0.908	-0.911	-0.915	-0.918	-0.920	-0.922	-0.925	-0.926	-0.926	-0.926	-0.926	-0.925	-0.925	-0.922	-0.921	-0.919	-0.916	-0.914	-0.910	-0.906	-0.902	-0.900	-0.895	-0.891	-0.888	-0.882	-0.878	-0.874	-0.870	-0.865	-0.861	-0.856	-0.852	-0.849	-0.845	-0.841	-0.838	-0.835	-0.832	-0.831	-0.829	-0.828	-0.828	-0.826	-0.826	-0.828	-0.828	-0.829	-0.830	-0.831	-0.834	-0.838	-0.840	-0.844	-0.848	-0.851	-0.855	-0.861	-0.866	-0.872	-0.879	-0.885	-0.891	-0.899	-0.905	-0.912	-0.920	-0.929	-0.936	-0.944	-0.952	-0.961	-0.969	-0.978	-0.985	-0.994	-1.001	-1.009	-1.016	-1.025	-1.032	-1.039	-1.046	-1.052	-1.060	-1.068	-1.074	-1.079	-1.084	-1.089	-1.094	-1.098	-1.101	-1.105	-1.108	-1.110	-1.111	-1.112	-1.114	-1.114	-1.112	-1.112	-1.110	-1.109	-1.106	-1.101	-1.099	-1.094	-1.089	-1.084	-1.078	-1.070	-1.064	-1.055	-1.046	-1.038	-1.029	-1.019	-1.008	-0.998	-0.986	-0.975	-0.962	-0.950	-0.938	-0.925	-0.911	-0.899	-0.885	-0.871	-0.858	-0.842	-0.828	-0.814	-0.799	-0.785	-0.770	-0.756	-0.740	-0.725	-0.710	-0.695	-0.680	-0.666	-0.651	-0.638	-0.622	-0.609	-0.595	-0.581	-0.569	-0.556	-0.542	-0.530	-0.519	-0.507	-0.495	-0.485	-0.474	-0.464	-0.455	-0.444	-0.435	-0.426	-0.419	-0.410	-0.404	-0.396	-0.390	-0.384	-0.379	-0.374	-0.370	-0.366	-0.362	-0.360	-0.358	-0.355	-0.355	-0.352	-0.352	-0.352	-0.352	-0.352	-0.354	-0.355	-0.356	-0.359	-0.361	-0.364	-0.366	-0.369	-0.372	-0.376	-0.380	-0.384	-0.388	-0.392	-0.396	-0.400	-0.404	-0.408	-0.411	-0.415	-0.420	-0.424	-0.428	-0.431	-0.435	-0.439	-0.441	-0.445	-0.448	-0.450	-0.452	-0.455	-0.458	-0.459	-0.461	-0.462	-0.465	-0.466	-0.469	-0.469	-0.471	-0.471	-0.472	-0.474	-0.475	-0.475	-0.476	-0.479	-0.479	-0.479	-0.480	-0.481	-0.482	-0.485	-0.486	-0.488	-0.489	-0.491	-0.492	-0.495	-0.498	-0.500	-0.501	-0.504	-0.506	-0.509	-0.511	-0.514	-0.516	-0.519	-0.522	-0.524	-0.525	-0.528	-0.529	-0.530	-0.531	-0.531	-0.532	-0.532	-0.532	-0.532	-0.530	-0.530	-0.528	-0.525	-0.524	-0.520	-0.516	-0.512	-0.509	-0.502	-0.498	-0.491	-0.484	-0.479	-0.471	-0.462	-0.456	-0.448	-0.439	-0.430	-0.422	-0.414	-0.404	-0.395	-0.386	-0.378	-0.369	-0.361	-0.352	-0.345	-0.338	-0.330	-0.324	-0.318	-0.311	-0.308	-0.302	-0.299	-0.296	-0.294	-0.294	-0.291	-0.292	-0.292	-0.294	-0.296	-0.300	-0.304	-0.309	-0.312	-0.319	-0.325	-0.332	-0.339	-0.348	-0.355	-0.364	-0.372	-0.382	-0.392	-0.402	-0.411	-0.421	-0.431	-0.440	-0.450	-0.460	-0.469	-0.479	-0.485	-0.495	-0.501	-0.509	-0.515	-0.521	-0.526	-0.531	-0.535	-0.539	-0.542	-0.545	-0.546	-0.546	-0.548	-0.546	-0.546	-0.545	-0.542	-0.540	-0.538	-0.534	-0.530	-0.525	-0.520	-0.515	-0.510	-0.502	-0.496	-0.490	-0.482	-0.475	-0.468	-0.461	-0.454	-0.448	-0.440	-0.432	-0.426	-0.420	-0.414	-0.408	-0.401	-0.396	-0.390	-0.386	-0.381	-0.378	-0.372	-0.369	-0.365	-0.362	-0.359	-0.358	-0.354	-0.352	-0.349	-0.348	-0.345	-0.345	-0.342	-0.341	-0.340	-0.339	-0.339	-0.338	-0.336	-0.335	-0.334	-0.332	-0.331	-0.330	-0.328	-0.326	-0.324	-0.321	-0.319	-0.315	-0.314	-0.309	-0.305	-0.301	-0.298	-0.292	-0.286	-0.282	-0.276	-0.270	-0.265	-0.258	-0.250	-0.244	-0.236	-0.229	-0.221	-0.215	-0.206	-0.199	-0.191	-0.184	-0.176	-0.169	-0.160	-0.152	-0.145	-0.136	-0.129	-0.121	-0.112	-0.105	-0.096	-0.089	-0.081	-0.074	-0.066	-0.060	-0.051	-0.045	-0.038	-0.030	-0.022	-0.018	-0.010	-0.004	0.004	0.009	0.015	0.021	0.028	0.034	0.040	0.046	0.051	0.059	0.064	0.071	0.078	0.084	0.090	0.095	0.102	0.109	0.116	0.122	0.129	0.135	0.142	0.149	0.158	0.164	0.171	0.179	0.186	0.194	0.201	0.208	0.216	0.224	0.232	0.240	0.248	0.256	0.265	0.275	0.284	0.291	0.301	0.310	0.319	0.328	0.336	0.346	0.355	0.364	0.374	0.382	0.391	0.401	0.410	0.419	0.430	0.440	0.448	0.458	0.469	0.478	0.486	0.496	0.506	0.516	0.525	0.534	0.544	0.552	0.562	0.572	0.581	0.590	0.599	0.608	0.616	0.625	0.632	0.641	0.649	0.656	0.664	0.671	0.679	0.685	0.692	0.699	0.705	0.710	0.716	0.722	0.726	0.731	0.736	0.740	0.744	0.748	0.752	0.756	0.758	0.761	0.764	0.766	0.769	0.769	0.770	0.772	0.772	0.772	0.771	0.771	0.771	0.770	0.770	0.769	0.769	0.768	0.765	0.764	0.762	0.762	0.760	0.760	0.759	0.758	0.756	0.756	0.755	0.755	0.755	0.755	0.756	0.756	0.759	0.760	0.762	0.766	0.769	0.772	0.778	0.782	0.789	0.795	0.802	0.810	0.819	0.829	0.840	0.851	0.864	0.876	0.890	0.905	0.920	0.936	0.954	0.971	0.989	1.008	1.029	1.049	1.070	1.091	1.112	1.136	1.160	1.184	1.208	1.232	1.258	1.281	1.308	1.332	1.359	1.385	1.410	1.436	1.461	1.486	1.511	1.538	1.561	1.586	1.610	1.634	1.655	1.678	1.699	1.720	1.740	1.759	1.778	1.795	1.810	1.826	1.841	1.854	1.865	1.875	1.886	1.894	1.901	1.909	1.914	1.918	1.920	1.921	1.922	1.921	1.918	1.914	1.910	1.904	1.896	1.889	1.880	1.870	1.859	1.848	1.835	1.820	1.805	1.790	1.775	1.758	1.740	1.722	1.704	1.686	1.668	1.648	1.629	1.610	1.590	1.571	1.552	1.532	1.514	1.495	1.478	1.459	1.441	1.425	1.408	1.392	1.376	1.361	1.349	1.336	1.324	1.311	1.302	1.292	1.285	1.278	1.271	1.265	1.261	1.259	1.256	1.255	1.255	1.256	1.259	1.262	1.266	1.271	1.278	1.284	1.292	1.300	1.311	1.321	1.332	1.342	1.356	1.369	1.382	1.398	1.411	1.426	1.441	1.458	1.474	1.490	1.506	1.522	1.539	1.556	1.572	1.589	1.604	1.620	1.635	1.650	1.665	1.679	1.692	1.705	1.718	1.730	1.740	1.750	1.760	1.768	1.776	1.784	1.790	1.796	1.800	1.802	1.806	1.808	1.809	1.809	1.809	1.808	1.805	1.802	1.799	1.794	1.788	1.780	1.774	1.766	1.756	1.748	1.738	1.726	1.715	1.704	1.690	1.678	1.664	1.650	1.636	1.621	1.606	1.590	1.575	1.559	1.544	1.528	1.511	1.494	1.479	1.461	1.446	1.430	1.412	1.396	1.380	1.365	1.350	1.335	1.320	1.305	1.291	1.278	1.262	1.250	1.238	1.225	1.214	1.202	1.192	1.182	1.174	1.165	1.158	1.150	1.144	1.138	1.132	1.126	1.124	1.120	1.118	1.115	1.115	1.114	1.115	1.116	1.118	1.120	1.124	1.128	1.132	1.136	1.142	1.149	1.155	1.162	1.170	1.178	1.186	1.195	1.204	1.214	1.225	1.234	1.244	1.255	1.265	1.275	1.285	1.295	1.306	1.316	1.326	1.336	1.346	1.355	1.364	1.372	1.381	1.389	1.395	1.401	1.408	1.411	1.418	1.420	1.424	1.426	1.428	1.429	1.429	1.428	1.426	1.424	1.420	1.416	1.410	1.404	1.398	1.390	1.381	1.372	1.361	1.350	1.339	1.328	1.314	1.300	1.286	1.271	1.255	1.239	1.222	1.206	1.188	1.170	1.152	1.134	1.116	1.096	1.076	1.058	1.038	1.018	0.998	0.978	0.958	0.938	0.916	0.896	0.875	0.855	0.835	0.815	0.794	0.774	0.754	0.734	0.714	0.694	0.675	0.654	0.634	0.616	0.596	0.578	0.558	0.540	0.521	0.504	0.485	0.466	0.449	0.431	0.414	0.396	0.379	0.362	0.346	0.329	0.314	0.298	0.282	0.266	0.251	0.236	0.222	0.208	0.194	0.181	0.168	0.155	0.142	0.131	0.120	0.110	0.099	0.090	0.080	0.071	0.062	0.055	0.046	0.039	0.032	0.026	0.020	0.014	0.009	0.004	-0.001	-0.006	-0.010	-0.015	-0.019	-0.021	-0.025	-0.029	-0.031	-0.035	-0.039	-0.042	-0.046	-0.049	-0.052	-0.056	-0.060	-0.064	-0.068	-0.072	-0.078	-0.082	-0.088	-0.092	-0.100	-0.105	-0.114	-0.120	-0.129	-0.136	-0.145	-0.154	-0.164	-0.174	-0.185	-0.196	-0.208	-0.220	-0.232	-0.246	-0.260	-0.274	-0.289	-0.302	-0.319	-0.335	-0.352	-0.369	-0.385	-0.404	-0.422	-0.440	-0.459	-0.479	-0.498	-0.518	-0.536	-0.558	-0.578	-0.599	-0.619	-0.640	-0.661	-0.682	-0.704	-0.726	-0.746	-0.769	-0.791	-0.812	-0.834	-0.856	-0.878	-0.900	-0.920	-0.942	-0.964	-0.986	-1.006	-1.028	-1.050	-1.070	-1.090	-1.111	-1.132	-1.151	-1.171	-1.191	-1.211	-1.230	-1.249	-1.269	-1.286	-1.305	-1.322	-1.341	-1.358	-1.375	-1.391	-1.408	-1.424	-1.439	-1.454	-1.469	-1.482	-1.498	-1.510	-1.524	-1.536	-1.549	-1.561	-1.572	-1.584	-1.594	-1.604	-1.612	-1.622	-1.631	-1.639	-1.648	-1.655	-1.661	-1.668	-1.675	-1.680	-1.686	-1.691	-1.696	-1.700	-1.704	-1.706	-1.710	-1.712	-1.716	-1.718	-1.720	-1.721	-1.722	-1.725	-1.725	-1.726	-1.728	-1.728	-1.728	-1.728	-1.726	-1.726	-1.726	-1.725	-1.725	-1.724	-1.724	-1.722	-1.721	-1.721	-1.720	-1.720	-1.719	-1.719	-1.718	-1.718	-1.716	-1.716	-1.715	-1.714	-1.714	-1.714	-1.712	-1.714	-1.712	-1.712	-1.711	-1.711	-1.711	-1.711	-1.712	-1.711	-1.711	-1.712	-1.712	-1.712	-1.712	-1.714	-1.715	-1.715	-1.715	-1.716	-1.718	-1.719	-1.720	-1.720	-1.722	-1.724	-1.725	-1.726	-1.728	-1.730	-1.731	-1.735	-1.736	-1.739	-1.741	-1.745	-1.746	-1.750	-1.754	-1.759	-1.762	-1.766	-1.770	-1.775	-1.780	-1.785	-1.790	-1.795	-1.800	-1.806	-1.812	-1.818	-1.824	-1.831	-1.838	-1.844	-1.851	-1.856	-1.864	-1.871	-1.878	-1.885	-1.892	-1.899	-1.904	-1.911	-1.916	-1.924	-1.928	-1.934	-1.938	-1.942	-1.948	-1.951	-1.955	-1.956	-1.960	-1.961	-1.962	-1.964	-1.964	-1.962	-1.961	-1.959	-1.958	-1.954	-1.950	-1.946	-1.940	-1.935	-1.928	-1.921	-1.914	-1.905	-1.896	-1.888	-1.876	-1.868	-1.856	-1.845	-1.832	-1.822	-1.810	-1.796	-1.785	-1.772	-1.760	-1.746	-1.734	-1.721	-1.709	-1.696	-1.684	-1.670	-1.659	-1.646	-1.635	-1.622	-1.611	-1.600	-1.589	-1.578	-1.569	-1.558	-1.548	-1.539	-1.529	-1.520	-1.511	-1.502	-1.495	-1.486	-1.479	-1.471	-1.464	-1.456	-1.449	-1.441	-1.435	-1.426	-1.420	-1.411	-1.404	-1.395	-1.388	-1.380	-1.371	-1.361	-1.352	-1.342	-1.332	-1.322	-1.311	-1.300	-1.289	-1.276	-1.262	-1.249	-1.235	-1.220	-1.204	-1.189	-1.172	-1.155	-1.138	-1.119	-1.099	-1.079	-1.060	-1.039	-1.018	-0.998	-0.976	-0.952	-0.931	-0.908	-0.885	-0.861	-0.836	-0.811	-0.788	-0.762	-0.738	-0.712	-0.688	-0.662	-0.636	-0.611	-0.586	-0.560	-0.535	-0.510	-0.486	-0.461	-0.436	-0.411	-0.389	-0.366	-0.342	-0.320	-0.298	-0.278	-0.256	-0.235	-0.216	-0.196	-0.179	-0.161	-0.144	-0.128	-0.112	-0.099	-0.084	-0.071	-0.059	-0.049	-0.038	-0.028	-0.020	-0.011	-0.005	0.001	0.005	0.008	0.011	0.014	0.015	0.015	0.015	0.014	0.012	0.009	0.006	0.001	-0.002	-0.009	-0.014	-0.020	-0.029	-0.035	-0.044	-0.052	-0.062	-0.071	-0.081	-0.091	-0.100	-0.111	-0.122	-0.134	-0.145	-0.156	-0.168	-0.179	-0.191	-0.204	-0.215	-0.226	-0.239	-0.250	-0.262	-0.274	-0.286	-0.298	-0.310	-0.322	-0.334	-0.346	-0.358	-0.369	-0.381	-0.394	-0.405	-0.419	-0.430	-0.444	-0.455	-0.466	-0.480	-0.492	-0.505	-0.518	-0.530	-0.542	-0.555	-0.568	-0.581	-0.592	-0.606	-0.619	-0.631	-0.644	-0.656	-0.669	-0.681	-0.694	-0.705	-0.716	-0.728	-0.739	-0.749	-0.759	-0.768	-0.778	-0.786	-0.795	-0.802	-0.810	-0.816	-0.824	-0.829	-0.832	-0.836	-0.840	-0.842	-0.845	-0.846	-0.848	-0.846	-0.846	-0.845	-0.842	-0.840	-0.836	-0.831	-0.828	-0.824	-0.818	-0.811	-0.805	-0.799	-0.791	-0.784	-0.778	-0.769	-0.761	-0.754	-0.745	-0.738	-0.729	-0.720	-0.711	-0.705	-0.696	-0.689	-0.682	-0.674	-0.668	-0.660	-0.654	-0.648	-0.642	-0.638	-0.632	-0.629	-0.625	-0.621	-0.618	-0.615	-0.612	-0.610	-0.608	-0.606	-0.605	-0.604	-0.604	-0.602	-0.601	-0.602	-0.601	-0.601	-0.601	-0.602	-0.602	-0.601	-0.601	-0.601	-0.601	-0.600	-0.599	-0.599	-0.598	-0.596	-0.595	-0.594	-0.592	-0.590	-0.588	-0.585	-0.581	-0.579	-0.576	-0.572	-0.569	-0.566	-0.562	-0.558	-0.554	-0.549	-0.545	-0.540	-0.536	-0.531	-0.528	-0.524	-0.519	-0.515	-0.512	-0.509	-0.506	-0.504	-0.501	-0.499	-0.498	-0.496	-0.494	-0.494	-0.492	-0.492	-0.491	-0.492	-0.494	-0.495	-0.496	-0.498	-0.499	-0.501	-0.504	-0.506	-0.509	-0.511	-0.515	-0.518	-0.521	-0.525	-0.528	-0.531	-0.535	-0.538	-0.542	-0.545	-0.549	-0.551	-0.554	-0.558	-0.560	-0.562	-0.565	-0.566	-0.569	-0.570	-0.571	-0.571	-0.571	-0.572	-0.572	-0.572	-0.571	-0.571	-0.570	-0.569	-0.569	-0.568	-0.565	-0.562	-0.561	-0.559	-0.556	-0.554	-0.552	-0.549	-0.548	-0.545	-0.542	-0.540	-0.538	-0.535	-0.532	-0.530	-0.528	-0.525	-0.522	-0.521	-0.519	-0.516	-0.515	-0.512	-0.511	-0.509	-0.506	-0.504	-0.502	-0.502	-0.500	-0.499	-0.496	-0.495	-0.494	-0.491	-0.490	-0.489	-0.488	-0.485	-0.484	-0.481	-0.480	-0.478	-0.475	-0.472	-0.470	-0.468	-0.464	-0.461	-0.456	-0.452	-0.449	-0.445	-0.440	-0.434	-0.429	-0.422	-0.416	-0.409	-0.401	-0.395	-0.388	-0.379	-0.371	-0.362	-0.354	-0.344	-0.334	-0.322	-0.312	-0.301	-0.290	-0.279	-0.266	-0.252	-0.240	-0.226	-0.214	-0.200	-0.185	-0.170	-0.155	-0.140	-0.124	-0.108	-0.092	-0.076	-0.060	-0.042	-0.026	-0.009	0.009	0.026	0.044	0.062	0.079	0.098	0.115	0.134	0.150	0.169	0.186	0.204	0.220	0.236	0.252	0.270	0.285	0.301	0.315	0.330	0.344	0.358	0.371	0.382	0.392	0.404	0.415	0.424	0.432	0.439	0.446	0.451	0.456	0.460	0.462	0.464	0.464	0.462	0.461	0.459	0.455	0.450	0.445	0.438	0.430	0.420	0.410	0.399	0.388	0.375	0.361	0.346	0.331	0.315	0.299	0.281	0.265	0.248	0.228	0.209	0.190	0.170	0.151	0.132	0.114	0.094	0.074	0.054	0.035	0.016	-0.002	-0.021	-0.039	-0.058	-0.074	-0.092	-0.108	-0.124	-0.139	-0.154	-0.168	-0.180	-0.192	-0.204	-0.215	-0.225	-0.235	-0.244	-0.252	-0.260	-0.266	-0.274	-0.279	-0.285	-0.289	-0.292	-0.296	-0.299	-0.302	-0.305	-0.306	-0.308	-0.310	-0.311	-0.311	-0.312	-0.314	-0.312	-0.314	-0.314	-0.314	-0.314	-0.312	-0.314	-0.314	-0.315	-0.315	-0.315	-0.315	-0.315	-0.316	-0.319	-0.319	-0.321	-0.321	-0.324	-0.325	-0.326	-0.330	-0.331	-0.335	-0.338	-0.341	-0.344	-0.348	-0.350	-0.355	-0.359	-0.364	-0.368	-0.372	-0.378	-0.381	-0.386	-0.392	-0.396	-0.402	-0.408	-0.414	-0.419	-0.424	-0.430	-0.435	-0.440	-0.446	-0.451	-0.458	-0.462	-0.468	-0.474	-0.479	-0.484	-0.490	-0.495	-0.500	-0.505	-0.510	-0.516	-0.521	-0.526	-0.531	-0.536	-0.541	-0.546	-0.551	-0.555	-0.560	-0.564	-0.568	-0.572	-0.576	-0.579	-0.582	-0.584	-0.588	-0.589	-0.591	-0.591	-0.594	-0.595	-0.595	-0.595	-0.594	-0.594	-0.591	-0.590	-0.589	-0.586	-0.584	-0.581	-0.578	-0.574	-0.569	-0.565	-0.559	-0.555	-0.550	-0.542	-0.538	-0.531	-0.525	-0.518	-0.511	-0.505	-0.496	-0.490	-0.484	-0.478	-0.470	-0.464	-0.458	-0.450	-0.445	-0.440	-0.435	-0.430	-0.426	-0.422	-0.420	-0.418	-0.415	-0.415	-0.415	-0.415	-0.416	-0.418	-0.421	-0.425	-0.429	-0.436	-0.441	-0.450	-0.459	-0.468	-0.478	-0.490	-0.502	-0.515	-0.530	-0.545	-0.561	-0.579	-0.598	-0.615	-0.635	-0.656	-0.678	-0.699	-0.721	-0.745	-0.769	-0.795	-0.819	-0.845	-0.871	-0.899	-0.926	-0.952	-0.981	-1.008	-1.036	-1.062	-1.091	-1.119	-1.146	-1.174	-1.200	-1.226	-1.252	-1.279	-1.304	-1.328	-1.351	-1.375	-1.398	-1.419	-1.440	-1.461	-1.479	-1.498	-1.515	-1.531	-1.546	-1.560	-1.572	-1.585	-1.595	-1.605	-1.612	-1.620	-1.626	-1.631	-1.636	-1.640	-1.641	-1.642	-1.642	-1.641	-1.639	-1.636	-1.632	-1.626	-1.621	-1.615	-1.608	-1.600	-1.591	-1.581	-1.571	-1.561	-1.550	-1.539	-1.528	-1.515	-1.504	-1.490	-1.476	-1.464	-1.451	-1.439	-1.424	-1.411	-1.398	-1.385	-1.371	-1.358	-1.344	-1.331	-1.318	-1.305	-1.292	-1.279	-1.266	-1.252	-1.240	-1.228	-1.214	-1.202	-1.189	-1.178	-1.164	-1.151	-1.139	-1.128	-1.115	-1.101	-1.090	-1.076	-1.064	-1.050	-1.038	-1.025	-1.010	-0.996	-0.981	-0.966	-0.952	-0.936	-0.920	-0.904	-0.888	-0.869	-0.851	-0.834	-0.815	-0.796	-0.776	-0.758	-0.736	-0.715	-0.694	-0.671	-0.649	-0.625	-0.601	-0.579	-0.554	-0.530	-0.505	-0.480	-0.454	-0.429	-0.401	-0.376	-0.350	-0.322	-0.296	-0.270	-0.244	-0.216	-0.190	-0.164	-0.138	-0.111	-0.085	-0.058	-0.031	-0.008	0.020	0.045	0.070	0.095	0.120	0.142	0.168	0.190	0.214	0.236	0.259	0.281	0.301	0.324	0.345	0.364	0.385	0.405	0.424	0.442	0.461	0.479	0.496	0.514	0.530	0.548	0.562	0.580	0.594	0.610	0.625	0.639	0.652	0.668	0.681	0.695	0.709	0.721	0.732	0.745	0.758	0.769	0.780	0.790	0.801	0.812	0.822	0.832	0.842	0.852	0.861	0.870	0.879	0.888	0.896	0.904	0.912	0.920	0.928	0.935	0.942	0.950	0.958	0.965	0.971	0.979	0.984	0.990	0.998	1.002	1.009	1.015	1.021	1.026	1.031	1.035	1.041	1.045	1.050	1.055	1.059	1.062	1.066	1.070	1.074	1.078	1.080	1.084	1.085	1.088	1.090	1.092	1.094	1.095	1.096	1.098	1.098	1.099	1.099	1.098	1.096	1.095	1.095	1.092	1.091	1.089	1.088	1.084	1.080	1.078	1.075	1.070	1.066	1.061	1.055	1.050	1.044	1.038	1.031	1.024	1.016	1.008	0.999	0.990	0.981	0.971	0.961	0.951	0.940	0.928	0.916	0.904	0.891	0.876	0.862	0.848	0.834	0.819	0.804	0.788	0.771	0.755	0.738	0.720	0.702	0.684	0.666	0.648	0.629	0.610	0.590	0.571	0.551	0.532	0.512	0.494	0.474	0.452	0.434	0.415	0.395	0.376	0.358	0.339	0.321	0.304	0.286	0.269	0.252	0.236	0.220	0.205	0.190	0.176	0.164	0.150	0.139	0.126	0.116	0.106	0.098	0.089	0.080	0.072	0.066	0.060	0.055	0.051	0.048	0.044	0.041	0.039	0.039	0.036	0.035	0.036	0.036	0.036	0.038	0.038	0.039	0.039	0.040	0.041	0.042	0.042	0.042	0.044	0.044	0.042	0.041	0.040	0.038	0.034	0.030	0.025	0.021	0.015	0.008	0.000	-0.009	-0.019	-0.029	-0.041	-0.054	-0.069	-0.082	-0.100	-0.118	-0.135	-0.155	-0.175	-0.195	-0.218	-0.240	-0.264	-0.289	-0.314	-0.339	-0.366	-0.391	-0.419	-0.446	-0.474	-0.501	-0.530	-0.558	-0.586	-0.614	-0.642	-0.670	-0.698	-0.724	-0.751	-0.776	-0.801	-0.826	-0.851	-0.874	-0.896	-0.918	-0.938	-0.958	-0.975	-0.994	-1.009	-1.025	-1.039	-1.052	-1.064	-1.075	-1.084	-1.091	-1.098	-1.104	-1.110	-1.112	-1.115	-1.118	-1.118	-1.118	-1.115	-1.112	-1.110	-1.106	-1.100	-1.095	-1.088	-1.080	-1.072	-1.064	-1.054	-1.045	-1.035	-1.022	-1.012	-1.000	-0.988	-0.975	-0.962	-0.950	-0.938	-0.925	-0.912	-0.900	-0.886	-0.874	-0.861	-0.848	-0.836	-0.824	-0.812	-0.801	-0.789	-0.779	-0.768	-0.758	-0.748	-0.738	-0.728	-0.720	-0.711	-0.705	-0.699	-0.691	-0.686	-0.681	-0.676	-0.672	-0.670	-0.668	-0.666	-0.665	-0.665	-0.665	-0.665	-0.666	-0.668	-0.670	-0.674	-0.678	-0.682	-0.688	-0.694	-0.700	-0.708	-0.714	-0.721	-0.730	-0.739	-0.748	-0.758	-0.768	-0.778	-0.788	-0.798	-0.809	-0.818	-0.829	-0.840	-0.850	-0.861	-0.872	-0.882	-0.892	-0.902	-0.911	-0.920	-0.929	-0.939	-0.946	-0.952	-0.960	-0.966	-0.972	-0.976	-0.981	-0.985	-0.989	-0.991	-0.992	-0.994	-0.995	-0.994	-0.992	-0.990	-0.988	-0.985	-0.981	-0.976	-0.971	-0.964	-0.958	-0.950	-0.941	-0.934	-0.925	-0.915	-0.904	-0.892	-0.882	-0.871	-0.859	-0.846	-0.834	-0.820	-0.806	-0.792	-0.779	-0.764	-0.749	-0.735	-0.719	-0.704	-0.689	-0.672	-0.656	-0.640	-0.624	-0.606	-0.590	-0.572	-0.555	-0.538	-0.520	-0.502	-0.484	-0.465	-0.448	-0.429	-0.409	-0.390	-0.370	-0.350	-0.330	-0.310	-0.290	-0.270	-0.249	-0.228	-0.206	-0.186	-0.164	-0.142	-0.121	-0.099	-0.079	-0.056	-0.035	-0.014	0.008	0.029	0.051	0.071	0.092	0.114	0.135	0.155	0.175	0.195	0.215	0.235	0.254	0.272	0.291	0.310	0.328	0.345	0.364	0.379	0.396	0.412	0.429	0.444	0.460	0.475	0.491	0.505	0.520	0.534	0.548	0.561	0.575	0.589	0.602	0.615	0.629	0.642	0.656	0.669	0.682	0.696	0.710	0.722	0.738	0.751	0.765	0.778	0.792	0.806	0.820	0.835	0.849	0.864	0.878	0.894	0.908	0.922	0.938	0.952	0.968	0.982	0.996	1.011	1.025	1.039	1.051	1.065	1.079	1.090	1.102	1.114	1.125	1.136	1.145	1.154	1.162	1.170	1.176	1.182	1.188	1.191	1.195	1.198	1.198	1.198	1.196	1.195	1.191	1.188	1.182	1.178	1.169	1.161	1.152	1.141	1.130	1.118	1.102	1.089	1.072	1.055	1.036	1.018	0.996	0.975	0.952	0.929	0.905	0.879	0.852	0.825	0.796	0.768	0.738	0.708	0.676	0.644	0.611	0.579	0.545	0.510	0.475	0.440	0.405	0.370	0.334	0.299	0.262	0.226	0.190	0.154	0.119	0.082	0.048	0.012	-0.021	-0.056	-0.089	-0.122	-0.154	-0.186	-0.216	-0.246	-0.275	-0.302	-0.331	-0.356	-0.381	-0.406	-0.429	-0.450	-0.470	-0.490	-0.509	-0.524	-0.540	-0.554	-0.568	-0.579	-0.589	-0.598	-0.606	-0.612	-0.619	-0.622	-0.625	-0.629	-0.629	-0.630	-0.629	-0.626	-0.624	-0.620	-0.616	-0.611	-0.606	-0.600	-0.595	-0.588	-0.582	-0.575	-0.568	-0.561	-0.554	-0.546	-0.540	-0.532	-0.525	-0.519	-0.512	-0.507	-0.501	-0.496	-0.492	-0.486	-0.484	-0.480	-0.478	-0.476	-0.474	-0.472	-0.474	-0.472	-0.472	-0.472	-0.475	-0.476	-0.478	-0.479	-0.482	-0.485	-0.488	-0.490	-0.492	-0.495	-0.499	-0.501	-0.505	-0.509	-0.512	-0.515	-0.518	-0.520	-0.522	-0.524	-0.525	-0.526	-0.528	-0.529	-0.529	-0.529	-0.529	-0.528	-0.528	-0.525	-0.525	-0.524	-0.521	-0.519	-0.518	-0.516	-0.512	-0.511	-0.509	-0.507	-0.505	-0.504	-0.502	-0.500	-0.500	-0.499	-0.499	-0.499	-0.499	-0.500	-0.501	-0.504	-0.506	-0.510	-0.514	-0.519	-0.525	-0.531	-0.538	-0.546	-0.554	-0.564	-0.574	-0.584	-0.595	-0.608	-0.621	-0.635	-0.649	-0.664	-0.679	-0.694	-0.710	-0.728	-0.744	-0.761	-0.779	-0.796	-0.814	-0.832	-0.850	-0.868	-0.885	-0.902	-0.920	-0.938	-0.954	-0.971	-0.988	-1.004	-1.019	-1.034	-1.048	-1.061	-1.075	-1.086	-1.099	-1.110	-1.120	-1.131	-1.140	-1.148	-1.156	-1.162	-1.170	-1.176	-1.182	-1.188	-1.191	-1.195	-1.199	-1.201	-1.204	-1.206	-1.209	-1.210	-1.211	-1.214	-1.214	-1.215	-1.216	-1.218	-1.220	-1.221	-1.222	-1.225	-1.228	-1.229	-1.232	-1.235	-1.239	-1.244	-1.248	-1.252	-1.256	-1.261	-1.268	-1.274	-1.280	-1.288	-1.295	-1.304	-1.312	-1.321	-1.331	-1.340	-1.350	-1.360	-1.370	-1.381	-1.391	-1.404	-1.414	-1.425	-1.435	-1.446	-1.458	-1.469	-1.479	-1.490	-1.501	-1.510	-1.520	-1.531	-1.541	-1.550	-1.560	-1.569	-1.578	-1.585	-1.594	-1.601	-1.608	-1.614	-1.621	-1.625	-1.631	-1.636	-1.641	-1.645	-1.649	-1.651	-1.655	-1.658	-1.660	-1.662	-1.664	-1.665	-1.665	-1.665	-1.665	-1.665	-1.665	-1.664	-1.662	-1.661	-1.660	-1.658	-1.654	-1.651	-1.648	-1.644	-1.640	-1.636	-1.630	-1.625	-1.620	-1.612	-1.606	-1.599	-1.591	-1.584	-1.575	-1.565	-1.556	-1.546	-1.536	-1.524	-1.514	-1.502	-1.489	-1.478	-1.465	-1.450	-1.436	-1.422	-1.408	-1.392	-1.378	-1.362	-1.348	-1.331	-1.315	-1.300	-1.285	-1.269	-1.254	-1.238	-1.222	-1.206	-1.192	-1.178	-1.162	-1.150	-1.136	-1.122	-1.110	-1.100	-1.088	-1.078	-1.069	-1.060	-1.051	-1.042	-1.036	-1.029	-1.024	-1.019	-1.014	-1.011	-1.009	-1.006	-1.005	-1.004	-1.002	-1.002	-1.002	-1.004	-1.005	-1.006	-1.008	-1.010	-1.011	-1.012	-1.015	-1.018	-1.020	-1.021	-1.024	-1.026	-1.028	-1.029	-1.029	-1.029	-1.028	-1.029	-1.026	-1.024	-1.022	-1.019	-1.015	-1.010	-1.006	-1.000	-0.995	-0.989	-0.981	-0.974	-0.966	-0.958	-0.949	-0.940	-0.930	-0.921	-0.911	-0.901	-0.890	-0.880	-0.869	-0.858	-0.849	-0.836	-0.826	-0.816	-0.808	-0.798	-0.786	-0.778	-0.769	-0.760	-0.752	-0.745	-0.738	-0.732	-0.726	-0.720	-0.715	-0.711	-0.706	-0.702	-0.700	-0.698	-0.695	-0.692	-0.690	-0.690	-0.689	-0.689	-0.688	-0.689	-0.689	-0.689	-0.691	-0.692	-0.694	-0.695	-0.696	-0.699	-0.700	-0.701	-0.704	-0.704	-0.706	-0.709	-0.710	-0.712	-0.714	-0.715	-0.716	-0.719	-0.721	-0.721	-0.724	-0.725	-0.728	-0.728	-0.731	-0.732	-0.734	-0.736	-0.738	-0.740	-0.742	-0.745	-0.746	-0.749	-0.752	-0.755	-0.759	-0.761	-0.764	-0.768	-0.770	-0.774	-0.779	-0.782	-0.786	-0.790	-0.794	-0.799	-0.804	-0.808	-0.812	-0.818	-0.822	-0.828	-0.832	-0.838	-0.842	-0.848	-0.852	-0.858	-0.864	-0.868	-0.872	-0.879	-0.884	-0.889	-0.894	-0.899	-0.904	-0.909	-0.912	-0.919	-0.922	-0.926	-0.931	-0.936	-0.940	-0.945	-0.949	-0.952	-0.956	-0.960	-0.964	-0.968	-0.970	-0.974	-0.976	-0.979	-0.981	-0.984	-0.986	-0.989	-0.991	-0.991	-0.994	-0.994	-0.995	-0.995	-0.995	-0.995	-0.994	-0.992	-0.991	-0.989	-0.986	-0.982	-0.979	-0.975	-0.970	-0.965	-0.958	-0.951	-0.944	-0.938	-0.929	-0.919	-0.910	-0.900	-0.890	-0.879	-0.868	-0.855	-0.842	-0.829	-0.815	-0.801	-0.786	-0.771	-0.755	-0.741	-0.725	-0.709	-0.692	-0.676	-0.660	-0.645	-0.628	-0.611	-0.594	-0.579	-0.562	-0.546	-0.529	-0.514	-0.498	-0.484	-0.469	-0.454	-0.440	-0.426	-0.412	-0.399	-0.388	-0.375	-0.364	-0.352	-0.342	-0.332	-0.324	-0.314	-0.306	-0.299	-0.291	-0.285	-0.279	-0.274	-0.269	-0.265	-0.260	-0.256	-0.252	-0.249	-0.246	-0.245	-0.242	-0.241	-0.241	-0.240	-0.240	-0.240	-0.240	-0.241	-0.242	-0.244	-0.245	-0.246	-0.248	-0.249	-0.252	-0.254	-0.256	-0.259	-0.261	-0.264	-0.268	-0.270	-0.272	-0.276	-0.280	-0.282	-0.288	-0.290	-0.294	-0.298	-0.301	-0.305	-0.309	-0.312	-0.316	-0.321	-0.324	-0.328	-0.331	-0.336	-0.340	-0.344	-0.348	-0.351	-0.354	-0.358	-0.361	-0.364	-0.368	-0.370	-0.374	-0.375	-0.379	-0.380	-0.384	-0.385	-0.388	-0.389	-0.390	-0.391	-0.392	-0.394	-0.394	-0.394	-0.394	-0.394	-0.394	-0.391	-0.391	-0.390	-0.389	-0.386	-0.384	-0.381	-0.380	-0.378	-0.374	-0.371	-0.368	-0.365	-0.361	-0.356	-0.352	-0.350	-0.345	-0.340	-0.336	-0.331	-0.326	-0.322	-0.318	-0.312	-0.308	-0.302	-0.298	-0.291	-0.286	-0.281	-0.275	-0.269	-0.264	-0.259	-0.252	-0.248	-0.242	-0.238	-0.231	-0.226	-0.222	-0.218	-0.212	-0.209	-0.205	-0.201	-0.199	-0.195	-0.192	-0.190	-0.188	-0.185	-0.184	-0.182	-0.182	-0.181	-0.182	-0.181	-0.182	-0.184	-0.185	-0.188	-0.190	-0.192	-0.195	-0.199	-0.202	-0.208	-0.212	-0.219	-0.225	-0.231	-0.238	-0.244	-0.252	-0.260	-0.266	-0.275	-0.282	-0.290	-0.298	-0.305	-0.312	-0.321	-0.329	-0.336	-0.342	-0.350	-0.356	-0.361	-0.368	-0.372	-0.378	-0.382	-0.385	-0.389	-0.391	-0.392	-0.394	-0.395	-0.394	-0.394	-0.391	-0.390	-0.386	-0.384	-0.379	-0.374	-0.369	-0.364	-0.356	-0.350	-0.342	-0.334	-0.326	-0.318	-0.309	-0.299	-0.290	-0.281	-0.271	-0.262	-0.252	-0.242	-0.234	-0.224	-0.214	-0.206	-0.198	-0.188	-0.181	-0.172	-0.165	-0.159	-0.151	-0.145	-0.141	-0.136	-0.132	-0.129	-0.125	-0.122	-0.122	-0.120	-0.121	-0.121	-0.121	-0.122	-0.125	-0.126	-0.129	-0.132	-0.136	-0.139	-0.144	-0.148	-0.152	-0.156	-0.161	-0.166	-0.170	-0.174	-0.179	-0.185	-0.189	-0.192	-0.198	-0.201	-0.206	-0.209	-0.211	-0.215	-0.216	-0.219	-0.220	-0.221	-0.221	-0.221	-0.221	-0.220	-0.218	-0.216	-0.214	-0.210	-0.205	-0.201	-0.198	-0.191	-0.186	-0.180	-0.172	-0.168	-0.160	-0.151	-0.144	-0.135	-0.126	-0.119	-0.111	-0.101	-0.094	-0.085	-0.076	-0.069	-0.060	-0.051	-0.044	-0.035	-0.026	-0.018	-0.011	-0.002	0.006	0.012	0.021	0.029	0.035	0.041	0.049	0.056	0.061	0.068	0.072	0.079	0.084	0.089	0.094	0.099	0.102	0.106	0.111	0.115	0.119	0.122	0.126	0.130	0.135	0.138	0.141	0.146	0.149	0.152	0.158	0.160	0.164	0.169	0.172	0.178	0.181	0.185	0.190	0.195	0.201	0.205	0.211	0.218	0.224	0.229	0.236	0.241	0.248	0.256	0.262	0.269	0.278	0.285	0.292	0.300	0.310	0.318	0.325	0.334	0.344	0.352	0.362	0.371	0.380	0.390	0.400	0.410	0.419	0.430	0.439	0.449	0.459	0.469	0.479	0.490	0.500	0.510	0.520	0.530	0.540	0.550	0.560	0.569	0.580	0.590	0.599	0.606	0.616	0.625	0.634	0.641	0.649	0.658	0.665	0.674	0.680	0.686	0.694	0.700	0.708	0.712	0.720	0.725	0.730	0.735	0.739	0.745	0.749	0.751	0.755	0.759	0.761	0.765	0.768	0.770	0.771	0.774	0.775	0.776	0.778	0.779	0.779	0.780	0.779	0.778	0.778	0.776	0.775	0.775	0.774	0.772	0.771	0.770	0.769	0.768	0.765	0.765	0.764	0.762	0.761	0.760	0.760	0.760	0.760	0.760	0.760	0.761	0.762	0.764	0.766	0.768	0.771	0.774	0.779	0.782	0.789	0.794	0.800	0.808	0.815	0.825	0.835	0.845	0.856	0.868	0.881	0.895	0.910	0.924	0.940	0.958	0.974	0.992	1.011	1.031	1.051	1.071	1.092	1.114	1.138	1.160	1.184	1.206	1.231	1.254	1.279	1.304	1.328	1.352	1.376	1.401	1.428	1.451	1.475	1.500	1.524	1.548	1.571	1.594	1.616	1.638	1.658	1.679	1.699	1.718	1.735	1.754	1.769	1.785	1.799	1.812	1.825	1.836	1.845	1.855	1.864	1.870	1.876	1.881	1.885	1.889	1.890	1.890	1.890	1.888	1.884	1.880	1.875	1.869	1.862	1.855	1.845	1.838	1.825	1.815	1.802	1.790	1.776	1.764	1.749	1.734	1.719	1.702	1.685	1.670	1.654	1.636	1.620	1.602	1.585	1.570	1.552	1.535	1.519	1.504	1.488	1.471	1.456	1.442	1.428	1.414	1.401	1.389	1.378	1.368	1.356	1.348	1.339	1.331	1.325	1.319	1.312	1.309	1.305	1.302	1.300	1.300	1.300	1.300	1.301	1.305	1.308	1.311	1.316	1.321	1.328	1.334	1.341	1.349	1.356	1.366	1.375	1.385	1.395	1.406	1.416	1.428	1.440	1.451	1.464	1.476	1.486	1.499	1.511	1.522	1.535	1.548	1.559	1.569	1.580	1.591	1.601	1.611	1.621	1.630	1.639	1.646	1.655	1.662	1.669	1.675	1.681	1.686	1.690	1.694	1.699	1.701	1.702	1.705	1.706	1.706	1.708	1.706	1.705	1.704	1.700	1.698	1.695	1.690	1.686	1.680	1.675	1.669	1.661	1.654	1.646	1.639	1.629	1.620	1.611	1.601	1.591	1.580	1.569	1.558	1.546	1.534	1.521	1.509	1.496	1.484	1.470	1.456	1.442	1.430	1.415	1.401	1.388	1.375	1.360	1.346	1.332	1.319	1.304	1.291	1.278	1.265	1.251	1.239	1.226	1.215	1.202	1.191	1.181	1.170	1.160	1.151	1.141	1.132	1.124	1.118	1.111	1.105	1.099	1.095	1.091	1.089	1.086	1.084	1.085	1.084	1.085	1.086	1.088	1.091	1.094	1.098	1.102	1.108	1.114	1.120	1.128	1.135	1.144	1.151	1.160	1.169	1.180	1.189	1.199	1.209	1.219	1.229	1.240	1.249	1.259	1.269	1.279	1.289	1.298	1.306	1.315	1.322	1.330	1.336	1.342	1.348	1.352	1.356	1.360	1.362	1.364	1.364	1.364	1.362	1.360	1.358	1.354	1.350	1.344	1.338	1.330	1.322	1.314	1.304	1.294	1.282	1.270	1.259	1.244	1.231	1.216	1.201	1.186	1.169	1.152	1.136	1.119	1.100	1.082	1.065	1.046	1.028	1.009	0.990	0.971	0.951	0.932	0.912	0.894	0.875	0.856	0.838	0.818	0.799	0.780	0.760	0.741	0.722	0.704	0.685	0.668	0.649	0.630	0.612	0.594	0.576	0.559	0.541	0.522	0.505	0.489	0.470	0.454	0.436	0.419	0.401	0.386	0.368	0.351	0.335	0.320	0.302	0.288	0.272	0.256	0.241	0.228	0.214	0.199	0.185	0.172	0.159	0.146	0.134	0.122	0.112	0.101	0.091	0.081	0.072	0.065	0.056	0.049	0.041	0.035	0.029	0.024	0.019	0.014	0.010	0.006	0.004	0.000	-0.001	-0.004	-0.006	-0.008	-0.009	-0.011	-0.012	-0.012	-0.015	-0.016	-0.016	-0.018	-0.020	-0.022	-0.024	-0.026	-0.029	-0.031	-0.035	-0.039	-0.044	-0.049	-0.055	-0.061	-0.068	-0.075	-0.082	-0.091	-0.101	-0.111	-0.121	-0.134	-0.146	-0.158	-0.171	-0.185	-0.201	-0.216	-0.232	-0.248	-0.265	-0.282	-0.300	-0.319	-0.339	-0.358	-0.378	-0.398	-0.418	-0.439	-0.459	-0.481	-0.501	-0.524	-0.546	-0.566	-0.589	-0.611	-0.632	-0.655	-0.676	-0.699	-0.721	-0.744	-0.765	-0.786	-0.809	-0.830	-0.851	-0.872	-0.895	-0.915	-0.936	-0.958	-0.978	-0.999	-1.020	-1.040	-1.060	-1.080	-1.100	-1.119	-1.139	-1.159	-1.176	-1.195	-1.215	-1.232	-1.251	-1.269	-1.286	-1.304	-1.321	-1.339	-1.355	-1.371	-1.388	-1.402	-1.418	-1.432	-1.446	-1.460	-1.475	-1.486	-1.500	-1.512	-1.522	-1.534	-1.544	-1.554	-1.562	-1.570	-1.579	-1.585	-1.591	-1.598	-1.602	-1.606	-1.611	-1.614	-1.616	-1.619	-1.620	-1.620	-1.620	-1.620	-1.618	-1.615	-1.611	-1.609	-1.604	-1.600	-1.595	-1.591	-1.585	-1.580	-1.572	-1.566	-1.560	-1.552	-1.546	-1.539	-1.532	-1.525	-1.519	-1.510	-1.504	-1.496	-1.489	-1.482	-1.476	-1.470	-1.465	-1.460	-1.454	-1.449	-1.445	-1.441	-1.438	-1.435	-1.432	-1.431	-1.429	-1.429	-1.428	-1.428	-1.428	-1.430	-1.430	-1.432	-1.435	-1.438	-1.441	-1.445	-1.449	-1.454	-1.459	-1.465	-1.471	-1.479	-1.484	-1.492	-1.499	-1.508	-1.515	-1.522	-1.532	-1.541	-1.550	-1.559	-1.569	-1.579	-1.589	-1.598	-1.609	-1.619	-1.629	-1.639	-1.650	-1.660	-1.671	-1.681	-1.691	-1.704	-1.714	-1.724	-1.735	-1.746	-1.758	-1.768	-1.780	-1.790	-1.800	-1.811	-1.821	-1.832	-1.844	-1.854	-1.865	-1.874	-1.885	-1.895	-1.904	-1.915	-1.924	-1.934	-1.942	-1.952	-1.960	-1.969	-1.976	-1.985	-1.992	-2.000	-2.007	-2.013	-2.020	-2.025	-2.030	-2.034	-2.039	-2.042	-2.045	-2.047	-2.049	-2.050	-2.051	-2.051	-2.050	-2.049	-2.046	-2.044	-2.041	-2.038	-2.033	-2.027	-2.022	-2.016	-2.010	-2.001	-1.994	-1.985	-1.975	-1.966	-1.956	-1.945	-1.935	-1.924	-1.912	-1.901	-1.889	-1.876	-1.864	-1.852	-1.840	-1.826	-1.814	-1.802	-1.790	-1.776	-1.764	-1.751	-1.739	-1.726	-1.715	-1.702	-1.691	-1.680	-1.669	-1.658	-1.646	-1.636	-1.626	-1.616	-1.608	-1.599	-1.590	-1.581	-1.572	-1.565	-1.556	-1.548	-1.540	-1.532	-1.525	-1.518	-1.511	-1.504	-1.496	-1.490	-1.482	-1.474	-1.466	-1.460	-1.452	-1.444	-1.436	-1.426	-1.418	-1.408	-1.398	-1.388	-1.376	-1.364	-1.352	-1.339	-1.325	-1.312	-1.298	-1.282	-1.266	-1.250	-1.232	-1.215	-1.196	-1.179	-1.158	-1.138	-1.118	-1.098	-1.075	-1.052	-1.029	-1.006	-0.981	-0.958	-0.934	-0.909	-0.884	-0.859	-0.832	-0.808	-0.781	-0.756	-0.730	-0.704	-0.679	-0.652	-0.628	-0.601	-0.578	-0.554	-0.529	-0.505	-0.482	-0.461	-0.440	-0.419	-0.399	-0.379	-0.360	-0.342	-0.325	-0.309	-0.292	-0.278	-0.262	-0.250	-0.238	-0.226	-0.216	-0.206	-0.198	-0.190	-0.182	-0.178	-0.172	-0.169	-0.165	-0.162	-0.161	-0.160	-0.161	-0.161	-0.162	-0.165	-0.166	-0.170	-0.174	-0.178	-0.181	-0.186	-0.191	-0.198	-0.202	-0.209	-0.215	-0.221	-0.228	-0.235	-0.242	-0.250	-0.258	-0.264	-0.271	-0.280	-0.288	-0.295	-0.302	-0.311	-0.318	-0.325	-0.332	-0.340	-0.349	-0.356	-0.364	-0.374	-0.381	-0.390	-0.398	-0.406	-0.415	-0.424	-0.432	-0.441	-0.451	-0.461	-0.471	-0.481	-0.492	-0.502	-0.514	-0.522	100.000	5.000	2.000	1.000	7.000	3.000	1.000	570.000	2.000	742.000	3.000	981.000	0.000	0.000	0.000	0.000	0.000	0.000	0.000	0.000	0.000	0.000	0.000	0.000	-1.029	-1.014	-1.000	-0.984	-0.969	-0.952	-0.935	-0.919	-0.904	-0.886	-0.870	-0.855	-0.839	-0.824	-0.808	-0.791	-0.775	-0.759	-0.744	-0.729	-0.714	-0.700	-0.685	-0.671	-0.660	-0.646	-0.635	-0.624	-0.612	-0.602	-0.592	-0.584	-0.576	-0.569	-0.561	-0.555	-0.550	-0.546	-0.542	-0.542	-0.541	-0.541	-0.541	-0.544	-0.548	-0.551	-0.556	-0.561	-0.568	-0.576	-0.585	-0.594	-0.605	-0.615	-0.628	-0.641	-0.655	-0.669	-0.684	-0.701	-0.718	-0.734	-0.752	-0.770	-0.789	-0.810	-0.829	-0.850	-0.870	-0.891	-0.911	-0.932	-0.954	-0.976	-0.996	-1.019	-1.040	-1.061	-1.082	-1.105	-1.125	-1.146	-1.166	-1.188	-1.208	-1.228	-1.248	-1.266	-1.286	-1.305	-1.324	-1.340	-1.359	-1.375	-1.394	-1.410	-1.426	-1.441	-1.456	-1.471	-1.486	-1.500	-1.514	-1.526	-1.539	-1.551	-1.564	-1.574	-1.585	-1.595	-1.606	-1.615	-1.625	-1.632	-1.641	-1.650	-1.659	-1.666	-1.674	-1.680	-1.686	-1.694	-1.699	-1.704	-1.710	-1.714	-1.719	-1.722	-1.726	-1.731	-1.735	-1.738	-1.741	-1.744	-1.748	-1.749	-1.751	-1.755	-1.756	-1.759	-1.760	-1.761	-1.762	-1.765	-1.768	-1.770	-1.772	-1.775	-1.776	-1.779	-1.781	-1.784	-1.785	-1.789	-1.790	-1.792	-1.796	-1.799	-1.801	-1.805	-1.809	-1.811	-1.816	-1.820	-1.824	-1.828	-1.831	-1.836	-1.841	-1.845	-1.849	-1.855	-1.860	-1.864	-1.869	-1.872	-1.878	-1.881	-1.886	-1.890	-1.894	-1.898	-1.901	-1.905	-1.908	-1.910	-1.914	-1.915	-1.918	-1.919	-1.920	-1.920	-1.920	-1.920	-1.920	-1.918	-1.918	-1.915	-1.912	-1.910	-1.906	-1.904	-1.899	-1.894	-1.888	-1.882	-1.876	-1.870	-1.862	-1.854	-1.846	-1.838	-1.829	-1.819	-1.809	-1.798	-1.786	-1.775	-1.764	-1.751	-1.741	-1.728	-1.715	-1.701	-1.688	-1.675	-1.660	-1.645	-1.630	-1.616	-1.601	-1.586	-1.570	-1.556	-1.540	-1.525	-1.509	-1.494	-1.479	-1.462	-1.446	-1.431	-1.416	-1.400	-1.384	-1.369	-1.354	-1.339	-1.324	-1.310	-1.294	-1.280	-1.266	-1.251	-1.239	-1.224	-1.211	-1.196	-1.184	-1.171	-1.160	-1.146	-1.135	-1.122	-1.111	-1.101	-1.090	-1.080	-1.071	-1.061	-1.051	-1.044	-1.034	-1.026	-1.020	-1.011	-1.005	-1.000	-0.994	-0.988	-0.984	-0.980	-0.975	-0.972	-0.968	-0.966	-0.964	-0.962	-0.960	-0.959	-0.959	-0.959	-0.959	-0.959	-0.960	-0.961	-0.964	-0.965	-0.968	-0.970	-0.972	-0.975	-0.978	-0.981	-0.985	-0.989	-0.992	-0.996	-1.000	-1.002	-1.008	-1.010	-1.012	-1.015	-1.018	-1.020	-1.022	-1.024	-1.026	-1.026	-1.028	-1.028	-1.026	-1.028	-1.028	-1.025	-1.022	-1.019	-1.015	-1.011	-1.006	-1.000	-0.994	-0.988	-0.979	-0.971	-0.961	-0.951	-0.941	-0.930	-0.919	-0.905	-0.892	-0.879	-0.864	-0.850	-0.834	-0.819	-0.801	-0.784	-0.768	-0.751	-0.734	-0.718	-0.699	-0.682	-0.664	-0.646	-0.630	-0.611	-0.594	-0.578	-0.561	-0.545	-0.530	-0.514	-0.500	-0.486	-0.474	-0.461	-0.450	-0.439	-0.430	-0.420	-0.412	-0.405	-0.399	-0.394	-0.390	-0.388	-0.385	-0.384	-0.384	-0.385	-0.388	-0.391	-0.396	-0.401	-0.406	-0.415	-0.421	-0.431	-0.440	-0.451	-0.462	-0.475	-0.486	-0.499	-0.514	-0.526	-0.541	-0.556	-0.571	-0.586	-0.601	-0.618	-0.634	-0.649	-0.664	-0.680	-0.695	-0.710	-0.726	-0.740	-0.754	-0.768	-0.781	-0.792	-0.806	-0.818	-0.826	-0.838	-0.846	-0.855	-0.862	-0.869	-0.875	-0.881	-0.888	-0.891	-0.895	-0.898	-0.899	-0.900	-0.900	-0.900	-0.899	-0.896	-0.894	-0.891	-0.888	-0.882	-0.878	-0.872	-0.866	-0.860	-0.854	-0.846	-0.839	-0.830	-0.822	-0.815	-0.805	-0.796	-0.789	-0.781	-0.772	-0.764	-0.756	-0.749	-0.741	-0.731	-0.725	-0.718	-0.710	-0.701	-0.695	-0.690	-0.684	-0.678	-0.672	-0.668	-0.662	-0.660	-0.655	-0.651	-0.649	-0.648	-0.646	-0.644	-0.644	-0.642	-0.642	-0.644	-0.642	-0.644	-0.646	-0.648	-0.649	-0.651	-0.654	-0.655	-0.659	-0.661	-0.664	-0.668	-0.670	-0.672	-0.675	-0.678	-0.680	-0.682	-0.684	-0.686	-0.689	-0.690	-0.691	-0.692	-0.692	-0.694	-0.694	-0.692	-0.691	-0.690	-0.688	-0.685	-0.681	-0.678	-0.672	-0.666	-0.661	-0.655	-0.648	-0.639	-0.631	-0.621	-0.611	-0.600	-0.589	-0.576	-0.564	-0.550	-0.536	-0.522	-0.506	-0.490	-0.474	-0.458	-0.440	-0.422	-0.405	-0.386	-0.368	-0.348	-0.330	-0.310	-0.290	-0.270	-0.250	-0.230	-0.210	-0.191	-0.171	-0.152	-0.132	-0.114	-0.092	-0.074	-0.056	-0.039	-0.022	-0.005	0.011	0.026	0.041	0.056	0.070	0.084	0.098	0.109	0.120	0.130	0.141	0.151	0.159	0.168	0.175	0.181	0.188	0.192	0.198	0.201	0.205	0.208	0.210	0.212	0.215	0.215	0.218	0.218	0.218	0.218	0.218	0.218	0.218	0.218	0.219	0.219	0.220	0.220	0.221	0.222	0.224	0.226	0.229	0.231	0.234	0.239	0.242	0.249	0.255	0.261	0.269	0.278	0.285	0.295	0.305	0.318	0.330	0.342	0.356	0.370	0.388	0.402	0.420	0.439	0.458	0.478	0.498	0.519	0.541	0.562	0.585	0.609	0.632	0.656	0.680	0.705	0.729	0.755	0.779	0.805	0.830	0.855	0.880	0.905	0.929	0.954	0.978	1.001	1.022	1.046	1.068	1.089	1.109	1.129	1.148	1.165	1.182	1.199	1.214	1.230	1.244	1.255	1.266	1.276	1.285	1.292	1.300	1.305	1.311	1.315	1.319	1.320	1.321	1.321	1.321	1.320	1.318	1.315	1.311	1.306	1.301	1.295	1.290	1.284	1.276	1.269	1.261	1.252	1.245	1.235	1.228	1.219	1.210	1.201	1.191	1.184	1.175	1.165	1.158	1.150	1.141	1.134	1.128	1.120	1.114	1.109	1.102	1.098	1.092	1.089	1.085	1.082	1.080	1.079	1.076	1.076	1.075	1.075	1.076	1.076	1.079	1.079	1.082	1.085	1.088	1.091	1.094	1.099	1.102	1.106	1.111	1.116	1.120	1.126	1.131	1.136	1.142	1.148	1.152	1.158	1.161	1.166	1.171	1.175	1.179	1.182	1.185	1.189	1.191	1.192	1.194	1.194	1.194	1.194	1.192	1.190	1.189	1.185	1.181	1.176	1.171	1.165	1.159	1.150	1.142	1.131	1.121	1.109	1.096	1.082	1.070	1.054	1.039	1.022	1.006	0.988	0.970	0.951	0.932	0.911	0.890	0.870	0.848	0.826	0.804	0.780	0.758	0.734	0.710	0.685	0.661	0.636	0.612	0.586	0.562	0.538	0.512	0.488	0.464	0.438	0.414	0.390	0.365	0.341	0.318	0.294	0.271	0.248	0.225	0.202	0.179	0.158	0.135	0.114	0.092	0.072	0.050	0.030	0.010	-0.011	-0.030	-0.050	-0.069	-0.088	-0.106	-0.125	-0.144	-0.161	-0.179	-0.196	-0.215	-0.231	-0.249	-0.265	-0.281	-0.298	-0.312	-0.328	-0.344	-0.358	-0.372	-0.386	-0.401	-0.415	-0.428	-0.441	-0.454	-0.465	-0.476	-0.489	-0.499	-0.510	-0.521	-0.530	-0.540	-0.549	-0.556	-0.565	-0.574	-0.580	-0.589	-0.595	-0.600	-0.606	-0.612	-0.616	-0.621	-0.625	-0.630	-0.632	-0.638	-0.641	-0.644	-0.648	-0.651	-0.652	-0.656	-0.659	-0.661	-0.665	-0.668	-0.670	-0.674	-0.676	-0.679	-0.682	-0.688	-0.692	-0.696	-0.701	-0.708	-0.714	-0.720	-0.726	-0.734	-0.742	-0.751	-0.760	-0.769	-0.780	-0.790	-0.801	-0.812	-0.826	-0.840	-0.854	-0.868	-0.882	-0.896	-0.912	-0.929	-0.946	-0.964	-0.981	-0.999	-1.018	-1.035	-1.054	-1.074	-1.092	-1.112	-1.131	-1.150	-1.170	-1.189	-1.209	-1.226	-1.245	-1.264	-1.282	-1.301	-1.319	-1.336	-1.352	-1.369	-1.384	-1.400	-1.414	-1.429	-1.441	-1.455	-1.468	-1.479	-1.489	-1.500	-1.509	-1.519	-1.529	-1.535	-1.542	-1.550	-1.556	-1.561	-1.566	-1.570	-1.572	-1.576	-1.579	-1.581	-1.581	-1.584	-1.584	-1.584	-1.584	-1.584	-1.582	-1.582	-1.581	-1.580	-1.579	-1.576	-1.574	-1.571	-1.571	-1.569	-1.568	-1.565	-1.564	-1.561	-1.560	-1.558	-1.556	-1.555	-1.552	-1.551	-1.550	-1.549	-1.548	-1.546	-1.546	-1.545	-1.545	-1.545	-1.545	-1.544	-1.544	-1.544	-1.542	-1.542	-1.544	-1.542	-1.542	-1.541	-1.541	-1.541	-1.539	-1.539	-1.536	-1.535	-1.532	-1.531	-1.529	-1.526	-1.522	-1.518	-1.515	-1.510	-1.505	-1.500	-1.494	-1.488	-1.481	-1.475	-1.466	-1.459	-1.451	-1.442	-1.434	-1.424	-1.414	-1.402	-1.392	-1.381	-1.370	-1.358	-1.346	-1.332	-1.320	-1.306	-1.294	-1.280	-1.266	-1.251	-1.236	-1.222	-1.208	-1.194	-1.178	-1.162	-1.148	-1.134	-1.120	-1.105	-1.091	-1.076	-1.062	-1.049	-1.035	-1.021	-1.008	-0.995	-0.982	-0.969	-0.958	-0.946	-0.935	-0.925	-0.914	-0.904	-0.895	-0.885	-0.878	-0.870	-0.862	-0.855	-0.848	-0.840	-0.835	-0.831	-0.826	-0.822	-0.819	-0.816	-0.812	-0.810	-0.808	-0.806	-0.805	-0.804	-0.802	-0.802	-0.802	-0.802	-0.802	-0.804	-0.804	-0.805	-0.805	-0.808	-0.808	-0.809	-0.810	-0.811	-0.812	-0.814	-0.814	-0.815	-0.814	-0.814	-0.814	-0.814	-0.814	-0.812	-0.810	-0.809	-0.808	-0.804	-0.801	-0.798	-0.794	-0.791	-0.786	-0.781	-0.776	-0.770	-0.765	-0.759	-0.752	-0.745	-0.738	-0.730	-0.722	-0.715	-0.706	-0.698	-0.689	-0.680	-0.671	-0.661	-0.652	-0.644	-0.635	-0.625	-0.616	-0.606	-0.598	-0.588	-0.579	-0.569	-0.561	-0.552	-0.544	-0.535	-0.528	-0.521	-0.515	-0.509	-0.502	-0.496	-0.490	-0.486	-0.482	-0.479	-0.475	-0.472	-0.469	-0.466	-0.466	-0.466	-0.466	-0.466	-0.468	-0.470	-0.472	-0.476	-0.480	-0.484	-0.489	-0.496	-0.501	-0.509	-0.518	-0.526	-0.538	-0.548	-0.559	-0.571	-0.585	-0.598	-0.611	-0.628	-0.641	-0.658	-0.675	-0.692	-0.710	-0.728	-0.746	-0.766	-0.786	-0.806	-0.828	-0.850	-0.871	-0.894	-0.916	-0.940	-0.965	-0.989	-1.012	-1.038	-1.062	-1.088	-1.112	-1.139	-1.164	-1.189	-1.215	-1.241	-1.266	-1.292	-1.318	-1.342	-1.368	-1.392	-1.418	-1.440	-1.465	-1.489	-1.511	-1.535	-1.558	-1.579	-1.600	-1.621	-1.641	-1.660	-1.680	-1.699	-1.716	-1.734	-1.750	-1.765	-1.780	-1.795	-1.808	-1.819	-1.831	-1.842	-1.851	-1.860	-1.869	-1.876	-1.881	-1.888	-1.892	-1.896	-1.898	-1.900	-1.902	-1.904	-1.904	-1.902	-1.901	-1.899	-1.895	-1.890	-1.886	-1.881	-1.875	-1.869	-1.861	-1.854	-1.845	-1.836	-1.826	-1.816	-1.805	-1.795	-1.784	-1.771	-1.760	-1.748	-1.734	-1.721	-1.708	-1.696	-1.682	-1.669	-1.656	-1.642	-1.629	-1.614	-1.600	-1.586	-1.572	-1.559	-1.545	-1.531	-1.516	-1.504	-1.491	-1.478	-1.465	-1.452	-1.440	-1.429	-1.416	-1.406	-1.395	-1.384	-1.375	-1.365	-1.356	-1.346	-1.340	-1.331	-1.325	-1.318	-1.311	-1.306	-1.301	-1.296	-1.292	-1.290	-1.288	-1.285	-1.282	-1.281	-1.280	-1.280	-1.281	-1.281	-1.282	-1.284	-1.286	-1.289	-1.292	-1.295	-1.299	-1.304	-1.308	-1.312	-1.318	-1.322	-1.329	-1.334	-1.340	-1.345	-1.351	-1.358	-1.364	-1.369	-1.375	-1.380	-1.385	-1.390	-1.395	-1.400	-1.404	-1.408	-1.411	-1.415	-1.419	-1.422	-1.425	-1.428	-1.430	-1.431	-1.432	-1.432	-1.434	-1.432	-1.432	-1.432	-1.431	-1.430	-1.426	-1.424	-1.421	-1.419	-1.415	-1.412	-1.409	-1.404	-1.400	-1.395	-1.391	-1.385	-1.381	-1.378	-1.372	-1.368	-1.364	-1.359	-1.355	-1.350	-1.346	-1.342	-1.339	-1.335	-1.331	-1.329	-1.325	-1.324	-1.321	-1.319	-1.316	-1.315	-1.315	-1.314	-1.312	-1.312	-1.314	-1.312	-1.314	-1.314	-1.315	-1.316	-1.316	-1.319	-1.319	-1.320	-1.322	-1.324	-1.324	-1.325	-1.325	-1.326	-1.328	-1.326	-1.326	-1.325	-1.325	-1.324	-1.322	-1.320	-1.318	-1.315	-1.311	-1.306	-1.302	-1.296	-1.290	-1.284	-1.276	-1.269	-1.260	-1.250	-1.240	-1.229	-1.219	-1.206	-1.195	-1.180	-1.168	-1.154	-1.139	-1.124	-1.106	-1.091	-1.074	-1.058	-1.039	-1.021	-1.002	-0.985	-0.969	-0.951	-0.931	-0.914	-0.895	-0.879	-0.860	-0.842	-0.825	-0.809	-0.791	-0.775	-0.760	-0.744	-0.729	-0.715	-0.701	-0.688	-0.674	-0.662	-0.650	-0.640	-0.630	-0.620	-0.610	-0.601	-0.595	-0.589	-0.582	-0.578	-0.572	-0.569	-0.566	-0.562	-0.560	-0.559	-0.558	-0.558	-0.556	-0.556	-0.558	-0.558	-0.559	-0.560	-0.562	-0.564	-0.566	-0.568	-0.570	-0.571	-0.575	-0.576	-0.579	-0.580	-0.581	-0.584	-0.584	-0.586	-0.586	-0.588	-0.588	-0.586	-0.585	-0.585	-0.582	-0.580	-0.579	-0.575	-0.571	-0.569	-0.564	-0.558	-0.554	-0.546	-0.540	-0.532	-0.526	-0.518	-0.509	-0.499	-0.490	-0.479	-0.469	-0.456	-0.444	-0.431	-0.419	-0.404	-0.390	-0.375	-0.360	-0.344	-0.326	-0.308	-0.290	-0.271	-0.252	-0.231	-0.211	-0.190	-0.168	-0.145	-0.122	-0.100	-0.078	-0.054	-0.028	-0.002	0.022	0.049	0.074	0.101	0.128	0.155	0.181	0.210	0.238	0.265	0.292	0.320	0.348	0.374	0.401	0.428	0.455	0.481	0.506	0.531	0.558	0.582	0.605	0.628	0.650	0.671	0.692	0.711	0.731	0.749	0.766	0.782	0.799	0.814	0.828	0.840	0.851	0.862	0.872	0.882	0.890	0.899	0.906	0.911	0.918	0.921	0.925	0.929	0.931	0.934	0.935	0.936	0.939	0.939	0.939	0.939	0.938	0.938	0.939	0.938	0.938	0.936	0.936	0.936	0.936	0.938	0.938	0.939	0.940	0.942	0.944	0.946	0.949	0.951	0.956	0.960	0.965	0.970	0.975	0.981	0.988	0.994	1.002	1.009	1.018	1.026	1.035	1.045	1.054	1.064	1.074	1.085	1.096	1.108	1.119	1.131	1.142	1.156	1.168	1.180	1.191	1.205	1.218	1.230	1.241	1.255	1.268	1.280	1.291	1.305	1.316	1.329	1.339	1.351	1.362	1.374	1.384	1.394	1.404	1.414	1.422	1.431	1.439	1.448	1.455	1.462	1.469	1.474	1.479	1.484	1.486	1.490	1.492	1.495	1.498	1.499	1.499	1.498	1.498	1.496	1.494	1.490	1.486	1.481	1.476	1.471	1.464	1.458	1.449	1.441	1.430	1.421	1.410	1.398	1.385	1.371	1.358	1.342	1.328	1.312	1.296	1.280	1.262	1.244	1.226	1.208	1.188	1.169	1.149	1.128	1.108	1.086	1.066	1.044	1.022	1.001	0.979	0.956	0.935	0.912	0.891	0.870	0.846	0.826	0.804	0.782	0.761	0.740	0.719	0.698	0.678	0.658	0.638	0.618	0.599	0.581	0.561	0.545	0.528	0.510	0.494	0.478	0.462	0.448	0.431	0.416	0.402	0.389	0.376	0.364	0.351	0.339	0.328	0.316	0.306	0.295	0.285	0.276	0.266	0.258	0.249	0.241	0.232	0.224	0.218	0.210	0.204	0.196	0.190	0.185	0.178	0.172	0.165	0.160	0.154	0.148	0.141	0.136	0.131	0.126	0.121	0.116	0.111	0.106	0.101	0.096	0.092	0.086	0.082	0.078	0.072	0.069	0.064	0.059	0.055	0.050	0.046	0.042	0.038	0.035	0.030	0.028	0.022	0.020	0.016	0.014	0.011	0.009	0.006	0.004	0.001	0.000	-0.001	-0.002	-0.004	-0.005	-0.005	-0.005	-0.005	-0.006	-0.006	-0.006	-0.005	-0.005	-0.004	-0.004	-0.002	-0.001	0.001	0.001	0.004	0.005	0.005	0.008	0.010	0.012	0.014	0.016	0.019	0.020	0.022	0.024	0.026	0.028	0.031	0.034	0.034	0.038	0.038	0.038	0.040	0.040	0.041	0.042	0.044	0.044	0.045	0.045	0.045	0.046	0.045	0.045	0.045	0.045	0.044	0.044	0.042	0.041	0.041	0.040	0.039	0.036	0.035	0.035	0.034	0.030	0.029	0.026	0.022	0.020	0.018	0.015	0.011	0.009	0.005	0.001	-0.002	-0.006	-0.010	-0.014	-0.019	-0.024	-0.028	-0.032	-0.038	-0.041	-0.048	-0.052	-0.059	-0.064	-0.070	-0.074	-0.080	-0.086	-0.092	-0.099	-0.105	-0.111	-0.116	-0.122	-0.128	-0.134	-0.139	-0.144	-0.149	-0.152	-0.159	-0.162	-0.166	-0.170	-0.174	-0.178	-0.180	-0.182	-0.184	-0.186	-0.188	-0.188	-0.188	-0.188	-0.186	-0.185	-0.182	-0.181	-0.176	-0.174	-0.170	-0.166	-0.160	-0.155	-0.148	-0.141	-0.135	-0.126	-0.118	-0.109	-0.099	-0.090	-0.079	-0.068	-0.056	-0.045	-0.034	-0.022	-0.010	0.001	0.015	0.028	0.041	0.054	0.068	0.080	0.094	0.106	0.120	0.134	0.146	0.159	0.170	0.184	0.196	0.208	0.220	0.230	0.240	0.252	0.262	0.272	0.282	0.291	0.300	0.308	0.315	0.321	0.329	0.335	0.341	0.348	0.352	0.358	0.361	0.368	0.371	0.376	0.380	0.384	0.386	0.390	0.394	0.396	0.400	0.402	0.406	0.409	0.412	0.416	0.419	0.424	0.426	0.431	0.436	0.440	0.445	0.450	0.455	0.461	0.468	0.474	0.481	0.489	0.496	0.504	0.512	0.522	0.531	0.541	0.551	0.561	0.572	0.582	0.595	0.608	0.619	0.631	0.644	0.658	0.670	0.682	0.698	0.710	0.725	0.739	0.751	0.765	0.779	0.792	0.806	0.820	0.832	0.846	0.859	0.871	0.884	0.896	0.909	0.921	0.931	0.941	0.951	0.962	0.971	0.980	0.989	0.998	1.005	1.012	1.019	1.025	1.031	1.036	1.041	1.046	1.049	1.052	1.055	1.056	1.059	1.060	1.060	1.060	1.060	1.060	1.059	1.058	1.054	1.050	1.048	1.044	1.039	1.035	1.029	1.024	1.018	1.011	1.005	0.999	0.992	0.984	0.976	0.969	0.961	0.952	0.942	0.935	0.926	0.916	0.906	0.898	0.888	0.878	0.868	0.858	0.848	0.836	0.826	0.816	0.805	0.794	0.784	0.772	0.762	0.751	0.740	0.729	0.719	0.708	0.696	0.685	0.675	0.664	0.654	0.642	0.631	0.620	0.610	0.599	0.589	0.579	0.568	0.556	0.546	0.538	0.528	0.516	0.507	0.499	0.489	0.480	0.471	0.464	0.455	0.448	0.440	0.434	0.428	0.421	0.418	0.412	0.409	0.405	0.401	0.398	0.396	0.395	0.394	0.395	0.395	0.396	0.399	0.401	0.405	0.409	0.414	0.419	0.425	0.432	0.441	0.449	0.458	0.468	0.478	0.489	0.501	0.514	0.526	0.540	0.555	0.569	0.584	0.600	0.615	0.631	0.648	0.665	0.681	0.698	0.715	0.732	0.750	0.766	0.785	0.801	0.819	0.835	0.852	0.869	0.884	0.899	0.914	0.929	0.944	0.958	0.970	0.982	0.995	1.005	1.016	1.025	1.035	1.044	1.051	1.058	1.062	1.068	1.071	1.075	1.079	1.080	1.080	1.081	1.080	1.079	1.076	1.072	1.069	1.064	1.058	1.051	1.045	1.036	1.028	1.020	1.011	1.001	0.990	0.980	0.969	0.958	0.946	0.934	0.921	0.910	0.898	0.885	0.874	0.861	0.849	0.836	0.824	0.812	0.800	0.789	0.778	0.766	0.756	0.744	0.734	0.724	0.714	0.705	0.696	0.688	0.680	0.672	0.665	0.659	0.651	0.645	0.640	0.634	0.630	0.625	0.620	0.616	0.612	0.609	0.606	0.604	0.601	0.599	0.598	0.596	0.594	0.592	0.590	0.590	0.590	0.589	0.588	0.588	0.586	0.586	0.588	0.586	0.586	0.586	0.586	0.588	0.588	0.588	0.589	0.590	0.589	0.590	0.592	0.592	0.594	0.595	0.596	0.599	0.600	0.602	0.605	0.608	0.610	0.612	0.616	0.619	0.622	0.626	0.631	0.634	0.639	0.644	0.649	0.652	0.659	0.664	0.670	0.675	0.681	0.688	0.694	0.699	0.705	0.712	0.718	0.725	0.731	0.738	0.744	0.750	0.756	0.761	0.768	0.772	0.779	0.784	0.788	0.792	0.796	0.801	0.805	0.809	0.811	0.814	0.816	0.819	0.820	0.820	0.820	0.821	0.820	0.819	0.819	0.818	0.815	0.812	0.810	0.808	0.804	0.801	0.796	0.792	0.788	0.782	0.776	0.771	0.765	0.759	0.752	0.746	0.740	0.734	0.728	0.720	0.711	0.705	0.698	0.690	0.682	0.674	0.666	0.659	0.651	0.644	0.636	0.630	0.621	0.615	0.608	0.601	0.594	0.588	0.581	0.576	0.569	0.564	0.558	0.552	0.546	0.541	0.536	0.531	0.528	0.524	0.520	0.518	0.515	0.512	0.510	0.510	0.509	0.507	0.507	0.509	0.509	0.511	0.512	0.516	0.519	0.522	0.526	0.531	0.538	0.544	0.551	0.559	0.568	0.576	0.585	0.596	0.608	0.619	0.631	0.644	0.658	0.671	0.685	0.700	0.715	0.731	0.746	0.764	0.780	0.798	0.815	0.831	0.849	0.866	0.885	0.902	0.920	0.936	0.951	0.968	0.984	0.999	1.014	1.028	1.041	1.055	1.066	1.078	1.088	1.098	1.106	1.114	1.120	1.124	1.129	1.131	1.132	1.134	1.134	1.131	1.129	1.124	1.120	1.112	1.104	1.095	1.085	1.072	1.060	1.046	1.032	1.018	1.000	0.984	0.966	0.949	0.930	0.911	0.892	0.871	0.852	0.831	0.811	0.792	0.771	0.752	0.732	0.714	0.696	0.678	0.660	0.644	0.629	0.612	0.599	0.586	0.575	0.564	0.554	0.545	0.538	0.531	0.526	0.522	0.520	0.519	0.519	0.521	0.524	0.528	0.532	0.539	0.545	0.554	0.565	0.575	0.586	0.600	0.612	0.628	0.642	0.659	0.675	0.692	0.710	0.729	0.746	0.765	0.785	0.805	0.824	0.842	0.862	0.881	0.901	0.919	0.939	0.956	0.974	0.991	1.008	1.021	1.036	1.049	1.062	1.075	1.085	1.094	1.104	1.110	1.116	1.121	1.125	1.128	1.128	1.126	1.124	1.121	1.116	1.109	1.100	1.091	1.079	1.066	1.051	1.035	1.018	0.999	0.978	0.954	0.931	0.904	0.876	0.848	0.818	0.785	0.752	0.718	0.681	0.644	0.606	0.566	0.525	0.484	0.441	0.398	0.352	0.306	0.260	0.214	0.165	0.116	0.068	0.018	-0.031	-0.082	-0.134	-0.185	-0.236	-0.288	-0.340	-0.391	-0.444	-0.495	-0.546	-0.598	-0.649	-0.701	-0.751	-0.802	-0.852	-0.902	-0.951	-1.001	-1.050	-1.099	-1.146	-1.192	-1.240	-1.288	-1.332	-1.379	-1.424	-1.469	-1.514	-1.558	-1.600	-1.645	-1.686	-1.730	-1.772	-1.814	-1.856	-1.898	-1.939	-1.980	-2.020	-2.060	-2.101	-2.142	-2.182	-2.222	-2.262	-2.302	-2.342	-2.382	-2.424	-2.465	-2.506	-2.548	-2.588	-2.630	-2.671	-2.714	-2.755	-2.799	-2.840	-2.882	-2.926	-2.969	-3.012	-3.056	-3.100	-3.145	-3.190	-3.234	-3.279	-3.324	-3.370	-3.415	-3.459	-3.504	-3.550	-3.596	-3.641	-3.688	-3.734	-3.779	-3.824	-3.868	-3.914	-3.958	-4.001	-4.045	-4.088	-4.131	-4.172	-4.215	-4.256	-4.296	-4.335	-4.375	-4.412	-4.449	-4.485	-4.521	-4.556	-4.589	-4.621	-4.652	-4.682	-4.711	-4.740	-4.765	-4.790	-4.815	-4.838	-4.858	-4.879	-4.898	-4.915	-4.931	-4.946	-4.960	-4.971	-4.984	-4.992	-5.001	-5.009	-5.015	-5.020	-5.022	-5.026	-5.028	-5.029	-5.028	-5.028	-5.026	-5.024	-5.020	-5.016	-5.011	-5.006	-5.001	-4.996	-4.989	-4.982	-4.976	-4.968	-4.961	-4.952	-4.945	-4.936	-4.929	-4.920	-4.912	-4.905	-4.898	-4.889	-4.881	-4.875	-4.866	-4.860	-4.852	-4.846	-4.839	-4.832	-4.826	-4.819	-4.812	-4.806	-4.799	-4.792	-4.786	-4.779	-4.772	-4.765	-4.758	-4.750	-4.742	-4.734	-4.725	-4.716	-4.706	-4.695	-4.684	-4.674	-4.662	-4.650	-4.638	-4.624	-4.609	-4.594	-4.578	-4.560	-4.542	-4.522	-4.502	-4.481	-4.459	-4.435	-4.410	-4.385	-4.358	-4.330	-4.300	-4.271	-4.239	-4.206	-4.172	-4.138	-4.101	-4.065	-4.028	-3.988	-3.946	-3.906	-3.864	-3.821	-3.775	-3.730	-3.685	-3.638	-3.590	-3.541	-3.492	-3.444	-3.394	-3.341	-3.290	-3.239	-3.186	-3.134	-3.080	-3.028	-2.974	-2.921	-2.866	-2.814	-2.760	-2.706	-2.652	-2.599	-2.546	-2.494	-2.441	-2.389	-2.338	-2.286	-2.236	-2.188	-2.139	-2.090	-2.042	-1.995	-1.949	-1.904	-1.859	-1.814	-1.771	-1.729	-1.686	-1.646	-1.608	-1.570	-1.534	-1.496	-1.461	-1.426	-1.394	-1.361	-1.330	-1.300	-1.270	-1.242	-1.215	-1.189	-1.164	-1.140	-1.118	-1.095	-1.072	-1.054	-1.034	-1.015	-0.998	-0.981	-0.965	-0.949	-0.934	-0.921	-0.908	-0.896	-0.885	-0.874	-0.865	-0.855	-0.846	-0.839	-0.830	-0.822	-0.816	-0.809	-0.802	-0.796	-0.791	-0.786	-0.780	-0.775	-0.770	-0.765	-0.761	-0.756	-0.752	-0.746	-0.742	-0.736	-0.732	-0.726	-0.721	-0.715	-0.709	-0.702	-0.696	-0.689	-0.681	-0.672	-0.664	-0.655	-0.645	-0.635	-0.625	-0.612	-0.600	-0.588	-0.575	-0.562	-0.548	-0.532	-0.518	-0.501	-0.485	-0.468	-0.450	-0.432	-0.414	-0.395	-0.376	-0.356	-0.338	-0.316	-0.296	-0.276	-0.255	-0.234	-0.214	-0.192	-0.172	-0.152	-0.132	-0.111	-0.092	-0.072	-0.054	-0.035	-0.016	0.001	0.016	0.031	0.045	0.058	0.071	0.082	0.094	0.102	0.110	0.119	0.122	0.129	0.131	0.132	0.132	0.131	0.129	0.125	0.120	0.114	0.106	0.098	0.086	0.075	0.062	0.049	0.034	0.018	0.000	-0.019	-0.039	-0.059	-0.079	-0.100	-0.124	-0.146	-0.169	-0.194	-0.218	-0.240	-0.264	-0.289	-0.312	-0.338	-0.361	-0.386	-0.410	-0.432	-0.455	-0.478	-0.500	-0.521	-0.540	-0.561	-0.580	-0.598	-0.615	-0.630	-0.646	-0.661	-0.672	-0.686	-0.696	-0.706	-0.716	-0.724	-0.729	-0.735	-0.740	-0.742	-0.746	-0.746	-0.748	-0.745	-0.744	-0.741	-0.739	-0.732	-0.728	-0.721	-0.714	-0.706	-0.698	-0.689	-0.678	-0.668	-0.655	-0.644	-0.631	-0.618	-0.605	-0.591	-0.576	-0.561	-0.546	-0.530	-0.515	-0.500	-0.482	-0.466	-0.451	-0.434	-0.416	-0.401	-0.385	-0.370	-0.354	-0.338	-0.322	-0.308	-0.291	-0.276	-0.262	-0.248	-0.235	-0.221	-0.208	-0.196	-0.184	-0.174	-0.162	-0.154	-0.145	-0.135	-0.129	-0.121	-0.116	-0.111	-0.106	-0.102	-0.099	-0.099	-0.099	-0.099	-0.101	-0.102	-0.108	-0.111	-0.118	-0.124	-0.131	-0.139	-0.150	-0.160	-0.171	-0.184	-0.196	-0.211	-0.225	-0.241	-0.258	-0.274	-0.292	-0.311	-0.330	-0.351	-0.371	-0.392	-0.414	-0.436	-0.458	-0.480	-0.504	-0.525	-0.548	-0.571	-0.594	-0.618	-0.640	-0.664	-0.685	-0.708	-0.729	-0.751	-0.774	-0.795	-0.816	-0.835	-0.855	-0.875	-0.894	-0.912	-0.931	-0.949	-0.965	-0.981	-0.998	-1.014	-1.029	-1.042	-1.056	-1.069	-1.082	-1.095	-1.106	-1.116	-1.128	-1.138	-1.149	-1.158	-1.166	-1.174	-1.182	-1.190	-1.198	-1.204	-1.211	-1.218	-1.222	-1.229	-1.236	-1.241	-1.246	-1.252	-1.256	-1.261	-1.265	-1.270	-1.275	-1.278	-1.282	-1.286	-1.290	-1.294	-1.296	-1.300	-1.304	-1.308	-1.310	-1.312	-1.316	-1.320	-1.322	-1.325	-1.326	-1.329	-1.331	-1.334	-1.338	-1.340	-1.342	-1.345	-1.348	-1.350	-1.352	-1.355	-1.358	-1.359	-1.361	-1.364	-1.366	-1.368	-1.370	-1.372	-1.375	-1.376	-1.379	-1.381	-1.384	-1.386	-1.388	-1.390	-1.392	-1.395	-1.398	-1.401	-1.402	-1.405	-1.409	-1.411	-1.414	-1.416	-1.420	-1.421	-1.424	-1.428	-1.430	-1.431	-1.435	-1.436	-1.440	-1.442	-1.444	-1.446	-1.449	-1.451	-1.452	-1.455	-1.456	-1.458	-1.459	-1.460	-1.461	-1.462	-1.464	-1.464	-1.462	-1.462	-1.462	-1.464	-1.462	-1.460	-1.459	-1.458	-1.455	-1.450	-1.448	-1.444	-1.441	-1.435	-1.430	-1.425	-1.419	-1.414	-1.408	-1.400	-1.392	-1.384	-1.376	-1.366	-1.358	-1.348	-1.336	-1.325	-1.314	-1.301	-1.289	-1.275	-1.262	-1.249	-1.235	-1.220	-1.205	-1.190	-1.174	-1.158	-1.142	-1.125	-1.108	-1.090	-1.074	-1.058	-1.040	-1.022	-1.005	-0.986	-0.969	-0.951	-0.932	-0.915	-0.898	-0.880	-0.862	-0.845	-0.828	-0.810	-0.794	-0.776	-0.761	-0.745	-0.730	-0.714	-0.699	-0.684	-0.670	-0.656	-0.642	-0.630	-0.618	-0.606	-0.594	-0.582	-0.572	-0.564	-0.554	-0.546	-0.538	-0.531	-0.524	-0.518	-0.512	-0.506	-0.501	-0.498	-0.494	-0.491	-0.489	-0.488	-0.486	-0.485	-0.485	-0.485	-0.486	-0.486	-0.490	-0.491	-0.495	-0.498	-0.501	-0.504	-0.509	-0.514	-0.519	-0.522	-0.529	-0.532	-0.539	-0.544	-0.549	-0.555	-0.560	-0.565	-0.571	-0.575	-0.580	-0.585	-0.589	-0.594	-0.598	-0.601	-0.605	-0.608	-0.610	-0.611	-0.612	-0.614	-0.614	-0.614	-0.612	-0.612	-0.609	-0.608	-0.604	-0.600	-0.595	-0.591	-0.585	-0.580	-0.574	-0.566	-0.558	-0.550	-0.540	-0.531	-0.521	-0.512	-0.504	-0.492	-0.482	-0.472	-0.461	-0.451	-0.440	-0.430	-0.418	-0.406	-0.396	-0.385	-0.376	-0.365	-0.356	-0.346	-0.338	-0.329	-0.322	-0.314	-0.308	-0.301	-0.296	-0.291	-0.286	-0.284	-0.281	-0.280	-0.278	-0.278	-0.278	-0.278	-0.280	-0.282	-0.285	-0.289	-0.294	-0.299	-0.305	-0.311	-0.319	-0.326	-0.334	-0.341	-0.351	-0.361	-0.370	-0.380	-0.390	-0.400	-0.411	-0.422	-0.434	-0.444	-0.455	-0.466	-0.476	-0.488	-0.498	-0.509	-0.519	-0.529	-0.539	-0.549	-0.556	-0.565	-0.574	-0.581	-0.589	-0.595	-0.601	-0.606	-0.611	-0.615	-0.618	-0.622	-0.626	-0.628	-0.630	-0.631	-0.631	-0.631	-0.631	-0.630	-0.628	-0.626	-0.622	-0.620	-0.616	-0.612	-0.608	-0.604	-0.599	-0.592	-0.586	-0.581	-0.575	-0.569	-0.561	-0.555	-0.548	-0.540	-0.534	-0.528	-0.521	-0.515	-0.507	-0.501	-0.495	-0.489	-0.481	-0.476	-0.470	-0.464	-0.459	-0.452	-0.449	-0.444	-0.440	-0.435	-0.431	-0.428	-0.425	-0.424	-0.420	-0.418	-0.416	-0.415	-0.414	-0.414	-0.412	-0.412	-0.412	-0.412	-0.415	-0.415	-0.416	-0.418	-0.419	-0.421	-0.422	-0.425	-0.426	-0.429	-0.431	-0.434	-0.435	-0.436	-0.440	-0.441	-0.442	-0.444	-0.445	-0.445	-0.446	-0.446	-0.448	-0.448	-0.446	-0.445	-0.444	-0.441	-0.439	-0.436	-0.432	-0.429	-0.425	-0.419	-0.414	-0.406	-0.399	-0.391	-0.382	-0.372	-0.362	-0.351	-0.340	-0.328	-0.314	-0.300	-0.288	-0.272	-0.258	-0.241	-0.225	-0.209	-0.191	-0.174	-0.155	-0.136	-0.118	-0.099	-0.079	-0.059	-0.039	-0.019	0.001	0.021	0.041	0.061	0.080	0.101	0.121	0.140	0.160	0.179	0.196	0.215	0.231	0.248	0.264	0.279	0.294	0.308	0.321	0.334	0.346	0.359	0.369	0.379	0.388	0.396	0.404	0.411	0.416	0.421	0.426	0.430	0.434	0.436	0.439	0.440	0.440	0.441	0.440	0.440	0.440	0.438	0.436	0.435	0.434	0.431	0.430	0.429	0.426	0.424	0.424	0.422	0.421	0.420	0.421	0.421	0.422	0.424	0.426	0.429	0.432	0.436	0.442	0.448	0.454	0.461	0.469	0.479	0.489	0.499	0.511	0.524	0.538	0.551	0.566	0.582	0.600	0.618	0.636	0.656	0.675	0.695	0.718	0.740	0.762	0.785	0.808	0.831	0.854	0.878	0.902	0.926	0.951	0.975	0.999	1.024	1.046	1.070	1.094	1.116	1.139	1.161	1.184	1.204	1.224	1.244	1.262	1.280	1.298	1.314	1.329	1.344	1.358	1.372	1.382	1.392	1.402	1.411	1.419	1.425	1.431	1.436	1.439	1.442	1.444	1.445	1.445	1.444	1.442	1.439	1.436	1.432	1.428	1.422	1.416	1.410	1.404	1.395	1.388	1.379	1.371	1.361	1.352	1.344	1.334	1.324	1.315	1.305	1.296	1.286	1.278	1.269	1.260	1.251	1.242	1.234	1.226	1.220	1.211	1.206	1.200	1.194	1.189	1.184	1.180	1.175	1.171	1.169	1.168	1.165	1.164	1.162	1.162	1.162	1.164	1.164	1.166	1.169	1.171	1.174	1.176	1.180	1.184	1.189	1.192	1.198	1.201	1.208	1.212	1.218	1.224	1.229	1.234	1.239	1.244	1.249	1.254	1.259	1.262	1.266	1.270	1.274	1.278	1.279	1.281	1.282	1.282	1.284	1.284	1.282	1.280	1.278	1.274	1.270	1.265	1.259	1.254	1.246	1.239	1.228	1.218	1.206	1.194	1.181	1.166	1.151	1.135	1.120	1.101	1.084	1.065	1.045	1.025	1.004	0.981	0.960	0.936	0.912	0.890	0.865	0.839	0.815	0.789	0.762	0.736	0.710	0.684	0.656	0.630	0.604	0.576	0.551	0.524	0.498	0.471	0.446	0.420	0.395	0.370	0.346	0.321	0.298	0.275	0.251	0.230	0.206	0.185	0.165	0.144	0.124	0.104	0.084	0.065	0.048	0.029	0.011	-0.005	-0.021	-0.038	-0.052	-0.068	-0.082	-0.096	-0.111	-0.125	-0.138	-0.150	-0.162	-0.174	-0.185	-0.196	-0.208	-0.218	-0.228	-0.236	-0.246	-0.256	-0.266	-0.274	-0.282	-0.290	-0.298	-0.306	-0.314	-0.321	-0.329	-0.335	-0.341	-0.348	-0.354	-0.360	-0.365	-0.371	-0.378	-0.384	-0.388	-0.394	-0.399	-0.405	-0.410	-0.414	-0.419	-0.425	-0.431	-0.436	-0.442	-0.449	-0.455	-0.462	-0.469	-0.476	-0.482	-0.490	-0.499	-0.507	-0.516	-0.525	-0.535	-0.546	-0.556	-0.566	-0.579	-0.591	-0.604	-0.618	-0.632	-0.646	-0.661	-0.676	-0.692	-0.709	-0.726	-0.744	-0.761	-0.780	-0.799	-0.819	-0.839	-0.859	-0.879	-0.900	-0.920	-0.942	-0.964	-0.986	-1.008	-1.029	-1.051	-1.072	-1.095	-1.116	-1.138	-1.159	-1.180	-1.200	-1.221	-1.241	-1.260	-1.279	-1.298	-1.315	-1.334	-1.349	-1.366	-1.381	-1.395	-1.410	-1.422	-1.435	-1.446	-1.458	-1.468	-1.476	-1.485	-1.491	-1.498	-1.504	-1.509	-1.512	-1.516	-1.520	-1.522	-1.524	-1.524	-1.524	-1.522	-1.521	-1.519	-1.516	-1.512	-1.508	-1.504	-1.500	-1.495	-1.489	-1.484	-1.476	-1.471	-1.464	-1.458	-1.450	-1.444	-1.436	-1.429	-1.422	-1.414	-1.406	-1.399	-1.392	-1.385	-1.379	-1.372	-1.366	-1.360	-1.354	-1.349	-1.344	-1.338	-1.334	-1.329	-1.324	-1.320	-1.316	-1.314	-1.310	-1.308	-1.306	-1.304	-1.302	-1.301	-1.299	-1.299	-1.298	-1.299	-1.298	-1.298	-1.298	-1.298	-1.299	-1.299	-1.300	-1.301	-1.302	-1.302	-1.302	-1.304	-1.304	-1.304	-1.304	-1.304	-1.304	-1.302	-1.302	-1.301	-1.300	-1.299	-1.298	-1.295	-1.291	-1.289	-1.285	-1.281	-1.278	-1.272	-1.268	-1.262	-1.256	-1.249	-1.242	-1.234	-1.226	-1.219	-1.210	-1.199	-1.190	-1.179	-1.169	-1.158	-1.145	-1.134	-1.120	-1.106	-1.094	-1.080	-1.066	-1.054	-1.040	-1.024	-1.010	-0.995	-0.980	-0.966	-0.950	-0.934	-0.919	-0.905	-0.890	-0.875	-0.861	-0.845	-0.831	-0.818	-0.804	-0.790	-0.778	-0.764	-0.752	-0.740	-0.729	-0.716	-0.705	-0.696	-0.686	-0.678	-0.670	-0.661	-0.654	-0.645	-0.639	-0.632	-0.628	-0.621	-0.615	-0.611	-0.606	-0.604	-0.599	-0.596	-0.594	-0.591	-0.589	-0.588	-0.586	-0.584	-0.584	-0.581	-0.581	-0.581	-0.580	-0.580	-0.579	-0.579	-0.578	-0.578	-0.576	-0.576	-0.575	-0.574	-0.572	-0.570	-0.569	-0.568	-0.564	-0.561	-0.559	-0.556	-0.552	-0.550	-0.546	-0.542	-0.539	-0.534	-0.529	-0.524	-0.519	-0.512	-0.507	-0.501	-0.495	-0.490	-0.482	-0.476	-0.470	-0.462	-0.456	-0.449	-0.441	-0.434	-0.428	-0.419	-0.411	-0.404	-0.396	-0.389	-0.382	-0.374	-0.368	-0.359	-0.352	-0.349	-0.341	-0.336	-0.330	-0.324	-0.320	-0.314	-0.310	-0.305	-0.302	-0.299	-0.296	-0.295	-0.292	-0.291	-0.291	-0.292	-0.292	-0.295	-0.296	-0.300	-0.304	-0.308	-0.314	-0.319	-0.328	-0.335	-0.345	-0.355	-0.368	-0.379	-0.392	-0.406	-0.421	-0.436	-0.454	-0.471	-0.490	-0.509	-0.529	-0.550	-0.571	-0.594	-0.616	-0.641	-0.665	-0.691	-0.718	-0.742	-0.770	-0.796	-0.824	-0.852	-0.880	-0.909	-0.938	-0.966	-0.995	-1.024	-1.052	-1.081	-1.109	-1.136	-1.166	-1.192	-1.220	-1.246	-1.272	-1.298	-1.322	-1.346	-1.369	-1.391	-1.414	-1.434	-1.455	-1.474	-1.492	-1.511	-1.529	-1.544	-1.560	-1.574	-1.588	-1.599	-1.610	-1.621	-1.630	-1.639	-1.646	-1.654	-1.659	-1.664	-1.669	-1.672	-1.675	-1.678	-1.679	-1.679	-1.679	-1.678	-1.678	-1.674	-1.672	-1.671	-1.668	-1.662	-1.659	-1.654	-1.650	-1.644	-1.638	-1.632	-1.625	-1.618	-1.610	-1.602	-1.595	-1.588	-1.579	-1.570	-1.561	-1.552	-1.542	-1.534	-1.524	-1.514	-1.504	-1.492	-1.481	-1.471	-1.460	-1.451	-1.439	-1.428	-1.416	-1.405	-1.394	-1.381	-1.370	-1.358	-1.345	-1.332	-1.321	-1.308	-1.296	-1.282	-1.270	-1.258	-1.246	-1.234	-1.221	-1.210	-1.196	-1.185	-1.174	-1.162	-1.151	-1.139	-1.129	-1.119	-1.109	-1.098	-1.089	-1.080	-1.071	-1.064	-1.056	-1.049	-1.041	-1.036	-1.030	-1.025	-1.021	-1.016	-1.014	-1.010	-1.009	-1.006	-1.005	-1.004	-1.004	-1.005	-1.008	-1.009	-1.011	-1.014	-1.019	-1.021	-1.026	-1.032	-1.038	-1.042	-1.050	-1.056	-1.064	-1.071	-1.078	-1.085	-1.094	-1.101	-1.110	-1.116	-1.125	-1.132	-1.141	-1.149	-1.156	-1.165	-1.174	-1.181	-1.189	-1.196	-1.204	-1.210	-1.218	-1.224	-1.230	-1.236	-1.241	-1.246	-1.251	-1.256	-1.260	-1.265	-1.269	-1.270	-1.274	-1.276	-1.279	-1.280	-1.282	-1.284	-1.282	-1.285	-1.286	-1.288	-1.288	-1.288	-1.289	-1.288	-1.289	-1.289	-1.288	-1.288	-1.288	-1.288	-1.286	-1.288	-1.288	-1.288	-1.288	-1.288	-1.289	-1.289	-1.289	-1.290	-1.290	-1.291	-1.291	-1.292	-1.294	-1.294	-1.295	-1.296	-1.298	-1.298	-1.299	-1.299	-1.300	-1.300	-1.300	-1.299	-1.299	-1.299	-1.298	-1.296	-1.295	-1.291	-1.290	-1.288	-1.282	-1.279	-1.274	-1.269	-1.264	-1.258	-1.250	-1.242	-1.234	-1.226	-1.216	-1.206	-1.196	-1.185	-1.172	-1.161	-1.148	-1.136	-1.122	-1.108	-1.092	-1.078	-1.062	-1.046	-1.030	-1.014	-0.996	-0.980	-0.964	-0.945	-0.929	-0.911	-0.895	-0.879	-0.861	-0.845	-0.830	-0.814	-0.798	-0.782	-0.766	-0.752	-0.739	-0.724	-0.711	-0.699	-0.686	-0.675	-0.665	-0.652	-0.644	-0.635	-0.626	-0.619	-0.611	-0.604	-0.598	-0.592	-0.588	-0.584	-0.580	-0.578	-0.576	-0.572	-0.571	-0.570	-0.569	-0.569	-0.568	-0.568	-0.568	-0.568	-0.569	-0.569	-0.569	-0.570	-0.570	-0.571	-0.571	-0.571	-0.571	-0.571	-0.570	-0.569	-0.568	-0.566	-0.564	-0.562	-0.560	-0.558	-0.554	-0.550	-0.545	-0.541	-0.535	-0.530	-0.524	-0.519	-0.511	-0.504	-0.495	-0.488	-0.479	-0.470	-0.460	-0.450	-0.440	-0.429	-0.418	-0.406	-0.395	-0.382	-0.370	-0.358	-0.344	-0.330	-0.318	-0.302	-0.288	-0.272	-0.258	-0.241	-0.226	-0.209	-0.192	-0.176	-0.159	-0.142	-0.125	-0.105	-0.088	-0.069	-0.050	-0.030	-0.010	0.009	0.028	0.049	0.068	0.089	0.110	0.131	0.152	0.174	0.196	0.218	0.240	0.261	0.285	0.308	0.330	0.351	0.374	0.396	0.419	0.440	0.462	0.485	0.506	0.529	0.551	0.572	0.592	0.612	0.632	0.652	0.671	0.690	0.709	0.726	0.744	0.760	0.778	0.794	0.809	0.825	0.839	0.852	0.868	0.880	0.892	0.904	0.916	0.928	0.938	0.949	0.958	0.968	0.978	0.985	0.994	1.001	1.009	1.018	1.024	1.031	1.038	1.044	1.050	1.056	1.062	1.069	1.074	1.081	1.088	1.091	1.098	1.104	1.110	1.116	1.121	1.128	1.135	1.140	1.146	1.154	1.161	1.168	1.175	1.181	1.189	1.196	1.204	1.212	1.220	1.229	1.238	1.246	1.255	1.264	1.274	1.282	1.294	1.304	1.314	1.322	1.334	1.345	1.355	1.365	1.375	1.386	1.398	1.408	1.419	1.430	1.440	1.451	1.461	1.472	1.482	1.494	1.505	1.514	1.525	1.535	1.544	1.552	1.561	1.570	1.578	1.585	1.592	1.599	1.606	1.612	1.618	1.621	1.625	1.628	1.630	1.632	1.634	1.635	1.635	1.635	1.634	1.631	1.628	1.624	1.620	1.615	1.610	1.602	1.595	1.586	1.578	1.569	1.558	1.546	1.534	1.521	1.508	1.492	1.478	1.462	1.445	1.428	1.410	1.392	1.374	1.355	1.335	1.316	1.295	1.276	1.254	1.234	1.212	1.191	1.170	1.148	1.126	1.104	1.082	1.061	1.039	1.019	0.996	0.975	0.955	0.935	0.915	0.895	0.875	0.855	0.836	0.818	0.800	0.782	0.765	0.749	0.732	0.716	0.701	0.688	0.672	0.658	0.645	0.632	0.620	0.609	0.598	0.585	0.575	0.565	0.554	0.545	0.536	0.526	0.518	0.509	0.501	0.494	0.486	0.479	0.472	0.466	0.459	0.452	0.446	0.439	0.432	0.428	0.421	0.414	0.408	0.402	0.396	0.390	0.384	0.376	0.370	0.362	0.356	0.349	0.341	0.335	0.328	0.320	0.314	0.306	0.299	0.291	0.284	0.275	0.268	0.259	0.251	0.244	0.236	0.228	0.219	0.211	0.202	0.195	0.186	0.180	0.172	0.165	0.158	0.150	0.144	0.136	0.130	0.125	0.119	0.112	0.108	0.101	0.098	0.092	0.089	0.085	0.081	0.078	0.075	0.071	0.070	0.068	0.065	0.064	0.062	0.061	0.060	0.060	0.059	0.059	0.059	0.059	0.060	0.060	0.060	0.061	0.061	0.064	0.065	0.066	0.066	0.069	0.070	0.072	0.074	0.076	0.079	0.080	0.082	0.084	0.085	0.088	0.089	0.091	0.094	0.096	0.098	0.100	0.102	0.105	0.108	0.110	0.112	0.116	0.119	0.121	0.124	0.126	0.130	0.135	0.136	0.141	0.145	0.149	0.154	0.158	0.161	0.166	0.170	0.174	0.178	0.182	0.186	0.191	0.196	0.200	0.205	0.209	0.214	0.218	0.221	0.226	0.230	0.234	0.238	0.239	0.242	0.246	0.249	0.250	0.251	0.254	0.254	0.255	0.254	0.254	0.252	0.252	0.251	0.250	0.246	0.244	0.242	0.238	0.235	0.230	0.228	0.222	0.218	0.212	0.208	0.202	0.196	0.191	0.185	0.179	0.172	0.168	0.161	0.155	0.150	0.142	0.139	0.132	0.128	0.122	0.119	0.114	0.110	0.106	0.104	0.101	0.099	0.099	0.099	0.098	0.098	0.099	0.100	0.102	0.106	0.110	0.115	0.119	0.124	0.130	0.136	0.144	0.151	0.161	0.170	0.179	0.189	0.199	0.209	0.221	0.232	0.244	0.256	0.268	0.281	0.294	0.306	0.319	0.332	0.345	0.358	0.371	0.385	0.399	0.411	0.422	0.435	0.446	0.458	0.468	0.479	0.490	0.500	0.509	0.520	0.529	0.538	0.546	0.554	0.561	0.570	0.576	0.584	0.589	0.596	0.601	0.608	0.612	0.619	0.622	0.628	0.632	0.636	0.641	0.645	0.649	0.654	0.658	0.662	0.666	0.670	0.675	0.679	0.684	0.689	0.695	0.700	0.705	0.712	0.718	0.725	0.732	0.739	0.746	0.755	0.764	0.772	0.781	0.791	0.801	0.811	0.821	0.834	0.845	0.856	0.868	0.879	0.892	0.905	0.918	0.931	0.944	0.958	0.971	0.985	0.999	1.014	1.028	1.042	1.056	1.070	1.084	1.096	1.109	1.122	1.135	1.148	1.159	1.172	1.184	1.195	1.204	1.215	1.224	1.234	1.242	1.251	1.259	1.265	1.272	1.278	1.282	1.286	1.290	1.294	1.296	1.298	1.300	1.300	1.299	1.298	1.296	1.292	1.290	1.286	1.281	1.275	1.271	1.264	1.256	1.249	1.241	1.232	1.224	1.214	1.205	1.194	1.184	1.174	1.161	1.150	1.138	1.125	1.112	1.100	1.088	1.074	1.061	1.046	1.034	1.021	1.006	0.992	0.980	0.965	0.952	0.938	0.925	0.911	0.898	0.884	0.870	0.858	0.845	0.832	0.820	0.806	0.795	0.782	0.771	0.760	0.748	0.738	0.726	0.718	0.708	0.698	0.690	0.680	0.672	0.665	0.659	0.652	0.646	0.641	0.638	0.632	0.630	0.628	0.626	0.626	0.625	0.626	0.629	0.631	0.634	0.638	0.642	0.648	0.654	0.661	0.668	0.678	0.686	0.696	0.706	0.718	0.730	0.742	0.755	0.769	0.784	0.799	0.814	0.830	0.845	0.862	0.879	0.896	0.912	0.931	0.949	0.968	0.984	1.001	1.018	1.035	1.052	1.069	1.085	1.101	1.116	1.131	1.146	1.161	1.175	1.189	1.200	1.211	1.222	1.234	1.244	1.252	1.260	1.269	1.274	1.280	1.285	1.290	1.294	1.295	1.299	1.299	1.299	1.298	1.296	1.295	1.292	1.289	1.284	1.279	1.274	1.268	1.260	1.254	1.246	1.239	1.230	1.220	1.211	1.201	1.191	1.180	1.170	1.158	1.146	1.135	1.124	1.111	1.100	1.089	1.078	1.065	1.054	1.042	1.031	1.020	1.010	0.999	0.989	0.979	0.969	0.960	0.951	0.942	0.935	0.928	0.920	0.912	0.906	0.899	0.891	0.886	0.881	0.876	0.872	0.869	0.865	0.862	0.860	0.856	0.854	0.852	0.851	0.850	0.850	0.849	0.848	0.848	0.846	0.846	0.846	0.846	0.848	0.848	0.849	0.849	0.849	0.849	0.849	0.849	0.850	0.849	0.849	0.849	0.849	0.848	0.848	0.846	0.846	0.844	0.844	0.842	0.841	0.840	0.839	0.838	0.835	0.834	0.832	0.830	0.830	0.828	0.826	0.824	0.822	0.821	0.820	0.819	0.819	0.818	0.818	0.818	0.816	0.816	0.818	0.819	0.819	0.820	0.822	0.824	0.826	0.829	0.831	0.835	0.839	0.842	0.846	0.851	0.855	0.859	0.864	0.869	0.874	0.879	0.882	0.889	0.894	0.898	0.902	0.908	0.912	0.915	0.920	0.924	0.928	0.931	0.934	0.936	0.939	0.941	0.942	0.944	0.945	0.944	0.942	0.941	0.940	0.938	0.935	0.932	0.930	0.925	0.921	0.916	0.911	0.905	0.899	0.892	0.886	0.879	0.871	0.862	0.856	0.848	0.838	0.830	0.821	0.812	0.804	0.796	0.786	0.776	0.766	0.758	0.749	0.740	0.731	0.722	0.714	0.706	0.698	0.690	0.682	0.675	0.669	0.661	0.655	0.649	0.644	0.638	0.632	0.628	0.622	0.619	0.615	0.611	0.608	0.605	0.602	0.601	0.599	0.599	0.598	0.598	0.598	0.599	0.600	0.601	0.605	0.606	0.609	0.614	0.619	0.622	0.628	0.634	0.640	0.648	0.655	0.662	0.672	0.680	0.691	0.701	0.712	0.724	0.738	0.750	0.764	0.778	0.792	0.808	0.824	0.840	0.858	0.874	0.892	0.911	0.929	0.949	0.969	0.988	1.009	1.029	1.049	1.069	1.091	1.110	1.129	1.149	1.170	1.189	1.208	1.228	1.245	1.262	1.280	1.296	1.314	1.328	1.341	1.355	1.368	1.379	1.389	1.399	1.405	1.414	1.419	1.424	1.426	1.429	1.430	1.431	1.429	1.424	1.420	1.415	1.408	1.400	1.390	1.380	1.369	1.356	1.344	1.330	1.314	1.299	1.284	1.266	1.249	1.231	1.212	1.195	1.176	1.158	1.139	1.120	1.102	1.084	1.066	1.049	1.032	1.015	0.999	0.984	0.970	0.956	0.944	0.932	0.921	0.911	0.902	0.896	0.890	0.884	0.881	0.878	0.876	0.876	0.876	0.879	0.882	0.888	0.892	0.899	0.906	0.916	0.926	0.936	0.949	0.961	0.975	0.988	1.004	1.019	1.035	1.051	1.069	1.086	1.104	1.122	1.140	1.159	1.178	1.195	1.212	1.231	1.249	1.266	1.282	1.299	1.312	1.329	1.341	1.355	1.368	1.379	1.389	1.399	1.408	1.414	1.419	1.424	1.426	1.428	1.429	1.428	1.424	1.420	1.414	1.406	1.396	1.386	1.372	1.359	1.344	1.328	1.308	1.286	1.264	1.240	1.212	1.185	1.158	1.126	1.095	1.061	1.026	0.990	0.951	0.912	0.874	0.832	0.790	0.746	0.701	0.656	0.609	0.561	0.512	0.464	0.414	0.364	0.312	0.260	0.208	0.156	0.104	0.051	-0.002	-0.058	-0.110	-0.164	-0.219	-0.271	-0.326	-0.380	-0.434	-0.488	-0.541	-0.595	-0.646	-0.700	-0.752	-0.805	-0.856	-0.909	-0.960	-1.011	-1.062	-1.114	-1.164	-1.214	-1.264	-1.315	-1.364	-1.412	-1.462	-1.511	-1.561	-1.610	-1.659	-1.708	-1.756	-1.805	-1.852	-1.901	-1.949	-1.998	-2.046	-2.094	-2.141	-2.189	-2.238	-2.286	-2.336	-2.385	-2.434	-2.482	-2.532	-2.581	-2.630	-2.680	-2.729	-2.779	-2.829	-2.879	-2.929	-2.979	-3.029	-3.078	-3.128	-3.178	-3.228	-3.278	-3.328	-3.379	-3.428	-3.476	-3.525	-3.574	-3.624	-3.674	-3.721	-3.770	-3.819	-3.865	-3.914	-3.960	-4.008	-4.052	-4.098	-4.144	-4.188	-4.231	-4.274	-4.318	-4.359	-4.400	-4.439	-4.479	-4.518	-4.555	-4.591	-4.628	-4.661	-4.696	-4.729	-4.760	-4.790	-4.820	-4.849	-4.875	-4.900	-4.925	-4.949	-4.971	-4.991	-5.011	-5.029	-5.046	-5.062	-5.078	-5.090	-5.102	-5.114	-5.124	-5.131	-5.139	-5.145	-5.150	-5.155	-5.156	-5.159	-5.160	-5.160	-5.160	-5.159	-5.155	-5.152	-5.150	-5.144	-5.140	-5.135	-5.128	-5.121	-5.115	-5.108	-5.100	-5.091	-5.084	-5.075	-5.066	-5.058	-5.048	-5.038	-5.029	-5.019	-5.010	-5.002	-4.992	-4.982	-4.974	-4.965	-4.955	-4.946	-4.938	-4.928	-4.919	-4.909	-4.900	-4.890	-4.880	-4.870	-4.860	-4.849	-4.839	-4.829	-4.818	-4.806	-4.794	-4.781	-4.769	-4.754	-4.740	-4.726	-4.712	-4.696	-4.680	-4.664	-4.646	-4.629	-4.610	-4.589	-4.568	-4.546	-4.524	-4.499	-4.474	-4.449	-4.422	-4.394	-4.365	-4.335	-4.304	-4.272	-4.239	-4.204	-4.168	-4.131	-4.094	-4.055	-4.015	-3.975	-3.932	-3.889	-3.846	-3.801	-3.756	-3.710	-3.661	-3.614	-3.565	-3.516	-3.465	-3.415	-3.364	-3.311	-3.260	-3.206	-3.152	-3.100	-3.046	-2.991	-2.938	-2.882	-2.829	-2.774	-2.720	-2.666	-2.611	-2.558	-2.504	-2.451	-2.398	-2.344	-2.292	-2.241	-2.190	-2.139	-2.089	-2.040	-1.992	-1.945	-1.896	-1.851	-1.805	-1.760	-1.718	-1.674	-1.631	-1.590	-1.550	-1.511	-1.474	-1.436	-1.400	-1.366	-1.331	-1.299	-1.268	-1.236	-1.206	-1.178	-1.151	-1.124	-1.098	-1.074	-1.049	-1.026	-1.005	-0.984	-0.964	-0.944	-0.925	-0.908	-0.891	-0.874	-0.858	-0.844	-0.829	-0.816	-0.804	-0.791	-0.780	-0.769	-0.759	-0.748	-0.738	-0.728	-0.718	-0.709	-0.700	-0.691	-0.682	-0.674	-0.665	-0.656	-0.649	-0.640	-0.631	-0.622	-0.612	-0.604	-0.595	-0.585	-0.576	-0.566	-0.556	-0.545	-0.535	-0.522	-0.512	-0.501	-0.489	-0.475	-0.461	-0.449	-0.434	-0.419	-0.405	-0.390	-0.374	-0.356	-0.340	-0.322	-0.305	-0.286	-0.269	-0.250	-0.230	-0.212	-0.192	-0.172	-0.152	-0.132	-0.112	-0.091	-0.071	-0.050	-0.030	-0.010	0.011	0.030	0.051	0.071	0.091	0.109	0.128	0.146	0.165	0.182	0.199	0.215	0.231	0.246	0.261	0.274	0.286	0.298	0.309	0.318	0.326	0.334	0.340	0.345	0.349	0.352	0.354	0.355	0.354	0.352	0.349	0.345	0.339	0.334	0.326	0.316	0.308	0.296	0.285	0.271	0.260	0.244	0.229	0.211	0.195	0.176	0.158	0.139	0.120	0.099	0.079	0.059	0.038	0.016	-0.005	-0.026	-0.048	-0.069	-0.090	-0.110	-0.131	-0.150	-0.170	-0.189	-0.208	-0.225	-0.242	-0.259	-0.275	-0.290	-0.305	-0.319	-0.331	-0.342	-0.352	-0.362	-0.371	-0.379	-0.386	-0.392	-0.396	-0.400	-0.402	-0.405	-0.406	-0.406	-0.405	-0.404	-0.401	-0.398	-0.394	-0.389	-0.382	-0.375	-0.368	-0.360	-0.351	-0.341	-0.331	-0.322	-0.310	-0.300	-0.288	-0.275	-0.262	-0.249	-0.236	-0.222	-0.209	-0.195	-0.181	-0.166	-0.152	-0.139	-0.124	-0.110	-0.095	-0.080	-0.066	-0.054	-0.040	-0.028	-0.014	-0.001	0.011	0.024	0.035	0.046	0.056	0.066	0.078	0.088	0.095	0.104	0.111	0.120	0.125	0.131	0.136	0.140	0.144	0.148	0.149	0.150	0.151	0.151	0.150	0.148	0.145	0.140	0.136	0.130	0.124	0.116	0.109	0.100	0.089	0.080	0.068	0.056	0.044	0.030	0.016	0.001	-0.014	-0.030	-0.048	-0.064	-0.081	-0.100	-0.119	-0.138	-0.156	-0.176	-0.196	-0.216	-0.235	-0.258	-0.276	-0.296	-0.318	-0.338	-0.359	-0.378	-0.399	-0.418	-0.438	-0.456	-0.476	-0.494	-0.514	-0.531	-0.550	-0.568	-0.585	-0.601	-0.618	-0.634	-0.650	-0.665	-0.680	-0.695	-0.710	-0.725	-0.738	-0.751	-0.764	-0.776	-0.790	-0.802	-0.814	-0.825	-0.836	-0.848	-0.858	-0.869	-0.880	-0.890	-0.900	-0.909	-0.919	-0.928	-0.938	-0.948	-0.958	-0.966	-0.975	-0.984	-0.992	-1.000	-1.009	-1.018	-1.024	-1.032	-1.040	-1.046	-1.055	-1.062	-1.069	-1.075	-1.082	-1.090	-1.096	-1.102	-1.108	-1.114	-1.119	-1.125	-1.129	-1.132	-1.139	-1.144	-1.148	-1.151	-1.155	-1.160	-1.164	-1.168	-1.169	-1.172	-1.175	-1.178	-1.179	-1.181	-1.182	-1.185	-1.186	-1.188	-1.189	-1.190	-1.190	-1.191	-1.192	-1.192	-1.192	-1.192	-1.194	-1.192	-1.192	-1.192	-1.192	-1.192	-1.191	-1.191	-1.190	-1.189	-1.188	-1.186	-1.184	-1.182	-1.181	-1.179	-1.176	-1.175	-1.172	-1.170	-1.168	-1.164	-1.161	-1.159	-1.155	-1.152	-1.149	-1.144	-1.141	-1.138	-1.132	-1.128	-1.122	-1.119	-1.114	-1.109	-1.104	-1.098	-1.092	-1.086	-1.080	-1.075	-1.068	-1.061	-1.054	-1.046	-1.039	-1.032	-1.025	-1.016	-1.008	-1.000	-0.992	-0.984	-0.975	-0.965	-0.958	-0.948	-0.938	-0.928	-0.916	-0.906	-0.896	-0.885	-0.874	-0.862	-0.851	-0.840	-0.829	-0.818	-0.805	-0.794	-0.781	-0.769	-0.756	-0.744	-0.730	-0.718	-0.704	-0.691	-0.680	-0.666	-0.654	-0.640	-0.626	-0.612	-0.599	-0.586	-0.572	-0.559	-0.545	-0.532	-0.518	-0.505	-0.492	-0.479	-0.466	-0.452	-0.440	-0.428	-0.415	-0.402	-0.390	-0.378	-0.366	-0.355	-0.344	-0.334	-0.322	-0.312	-0.302	-0.292	-0.282	-0.274	-0.265	-0.258	-0.250	-0.242	-0.235	-0.229	-0.222	-0.216	-0.210	-0.205	-0.200	-0.196	-0.192	-0.189	-0.186	-0.184	-0.181	-0.180	-0.178	-0.176	-0.176	-0.176	-0.176	-0.176	-0.176	-0.178	-0.179	-0.180	-0.181	-0.182	-0.185	-0.186	-0.189	-0.190	-0.191	-0.194	-0.196	-0.198	-0.199	-0.200	-0.201	-0.204	-0.206	-0.208	-0.208	-0.208	-0.209	-0.209	-0.208	-0.206	-0.206	-0.205	-0.202	-0.200	-0.198	-0.195	-0.191	-0.188	-0.184	-0.179	-0.174	-0.168	-0.162	-0.156	-0.150	-0.142	-0.134	-0.126	-0.120	-0.111	-0.105	-0.096	-0.088	-0.080	-0.072	-0.064	-0.056	-0.048	-0.040	-0.031	-0.022	-0.016	-0.009	-0.002	0.004	0.010	0.016	0.020	0.025	0.029	0.031	0.035	0.036	0.038	0.039	0.039	0.038	0.035	0.034	0.030	0.026	0.022	0.018	0.011	0.004	-0.002	-0.011	-0.019	-0.030	-0.040	-0.051	-0.061	-0.074	-0.085	-0.099	-0.111	-0.125	-0.139	-0.152	-0.168	-0.182	-0.196	-0.211	-0.226	-0.240	-0.255	-0.270	-0.284	-0.299	-0.314	-0.326	-0.341	-0.354	-0.366	-0.379	-0.391	-0.401	-0.412	-0.422	-0.432	-0.441	-0.449	-0.455	-0.462	-0.468	-0.474	-0.479	-0.484	-0.486	-0.489	-0.490	-0.491	-0.491	-0.491	-0.490	-0.489	-0.486	-0.481	-0.479	-0.474	-0.468	-0.462	-0.456	-0.450	-0.441	-0.434	-0.425	-0.416	-0.408	-0.399	-0.388	-0.378	-0.368	-0.358	-0.348	-0.338	-0.326	-0.316	-0.305	-0.295	-0.285	-0.274	-0.262	-0.252	-0.242	-0.234	-0.224	-0.214	-0.206	-0.196	-0.189	-0.181	-0.174	-0.166	-0.161	-0.154	-0.149	-0.144	-0.140	-0.135	-0.132	-0.129	-0.126	-0.125	-0.125	-0.124	-0.124	-0.122	-0.125	-0.126	-0.128	-0.129	-0.131	-0.135	-0.138	-0.141	-0.145	-0.149	-0.152	-0.158	-0.161	-0.166	-0.171	-0.176	-0.181	-0.186	-0.191	-0.195	-0.201	-0.205	-0.209	-0.212	-0.216	-0.220	-0.222	-0.225	-0.228	-0.228	-0.229	-0.229	-0.229	-0.228	-0.225	-0.222	-0.219	-0.214	-0.210	-0.204	-0.198	-0.190	-0.184	-0.175	-0.165	-0.155	-0.145	-0.132	-0.121	-0.109	-0.095	-0.081	-0.066	-0.051	-0.035	-0.020	-0.004	0.012	0.030	0.048	0.065	0.084	0.101	0.119	0.138	0.155	0.172	0.191	0.209	0.225	0.241	0.258	0.274	0.289	0.304	0.319	0.331	0.345	0.358	0.369	0.381	0.391	0.401	0.411	0.419	0.426	0.434	0.440	0.446	0.450	0.455	0.458	0.461	0.464	0.465	0.466	0.466	0.468	0.468	0.466	0.466	0.465	0.464	0.462	0.460	0.459	0.458	0.455	0.455	0.452	0.452	0.451	0.451	0.451	0.452	0.452	0.455	0.458	0.461	0.464	0.469	0.474	0.481	0.488	0.495	0.505	0.514	0.524	0.535	0.549	0.561	0.575	0.590	0.608	0.625	0.642	0.661	0.680	0.701	0.722	0.745	0.768	0.792	0.818	0.841	0.868	0.892	0.918	0.945	0.971	0.999	1.026	1.054	1.081	1.109	1.135	1.164	1.190	1.218	1.244	1.269	1.295	1.320	1.345	1.369	1.392	1.415	1.435	1.456	1.476	1.496	1.514	1.531	1.548	1.561	1.575	1.588	1.599	1.610	1.619	1.626	1.635	1.640	1.645	1.650	1.652	1.654	1.655	1.655	1.654	1.651	1.649	1.645	1.641	1.636	1.630	1.624	1.616	1.609	1.601	1.591	1.582	1.574	1.562	1.554	1.542	1.531	1.522	1.511	1.500	1.490	1.479	1.468	1.458	1.446	1.436	1.426	1.416	1.409	1.399	1.390	1.382	1.374	1.368	1.359	1.352	1.346	1.341	1.335	1.329	1.325	1.321	1.318	1.314	1.311	1.308	1.306	1.304	1.302	1.301	1.300	1.299	1.299	1.299	1.299	1.300	1.300	1.301	1.302	1.304	1.302	1.304	1.305	1.305	1.308	1.308	1.308	1.308	1.309	1.309	1.309	1.308	1.306	1.306	1.304	1.301	1.299	1.296	1.292	1.288	1.284	1.279	1.272	1.266	1.260	1.252	1.245	1.235	1.225	1.215	1.204	1.191	1.180	1.166	1.152	1.139	1.122	1.108	1.091	1.075	1.056	1.039	1.021	1.001	0.981	0.961	0.940	0.920	0.899	0.876	0.854	0.831	0.810	0.786	0.762	0.740	0.715	0.691	0.668	0.644	0.620	0.596	0.571	0.548	0.524	0.500	0.476	0.452	0.429	0.405	0.381	0.359	0.335	0.314	0.290	0.269	0.246	0.225	0.202	0.182	0.161	0.140	0.119	0.100	0.079	0.059	0.040	0.021	0.002	-0.016	-0.034	-0.051	-0.070	-0.086	-0.104	-0.119	-0.135	-0.152	-0.168	-0.181	-0.196	-0.211	-0.224	-0.238	-0.252	-0.266	-0.279	-0.291	-0.304	-0.314	-0.325	-0.336	-0.348	-0.358	-0.369	-0.379	-0.388	-0.396	-0.406	-0.415	-0.422	-0.430	-0.439	-0.445	-0.454	-0.460	-0.466	-0.474	-0.479	-0.485	-0.491	-0.498	-0.504	-0.510	-0.516	-0.522	-0.529	-0.535	-0.541	-0.546	-0.552	-0.559	-0.565	-0.572	-0.578	-0.586	-0.592	-0.601	-0.609	-0.618	-0.625	-0.635	-0.644	-0.654	-0.664	-0.675	-0.686	-0.698	-0.709	-0.721	-0.734	-0.748	-0.760	-0.774	-0.789	-0.802	-0.818	-0.832	-0.849	-0.865	-0.881	-0.898	-0.915	-0.932	-0.950	-0.968	-0.986	-1.004	-1.022	-1.040	-1.058	-1.076	-1.094	-1.111	-1.130	-1.148	-1.165	-1.182	-1.200	-1.216	-1.232	-1.249	-1.265	-1.280	-1.295	-1.309	-1.324	-1.336	-1.350	-1.361	-1.374	-1.384	-1.395	-1.405	-1.412	-1.421	-1.429	-1.435	-1.442	-1.449	-1.455	-1.459	-1.462	-1.465	-1.468	-1.469	-1.470	-1.471	-1.471	-1.471	-1.470	-1.468	-1.466	-1.462	-1.460	-1.456	-1.452	-1.448	-1.442	-1.436	-1.432	-1.425	-1.420	-1.412	-1.405	-1.399	-1.392	-1.386	-1.379	-1.371	-1.365	-1.358	-1.351	-1.344	-1.338	-1.330	-1.322	-1.316	-1.309	-1.304	-1.296	-1.291	-1.285	-1.279	-1.274	-1.269	-1.264	-1.259	-1.255	-1.251	-1.246	-1.242	-1.239	-1.235	-1.232	-1.230	-1.228	-1.225	-1.221	-1.220	-1.216	-1.215	-1.212	-1.210	-1.209	-1.206	-1.204	-1.202	-1.200	-1.198	-1.195	-1.192	-1.190	-1.186	-1.184	-1.180	-1.176	-1.174	-1.169	-1.164	-1.159	-1.154	-1.148	-1.142	-1.136	-1.130	-1.122	-1.114	-1.106	-1.098	-1.089	-1.079	-1.069	-1.059	-1.048	-1.036	-1.024	-1.011	-0.999	-0.985	-0.971	-0.956	-0.942	-0.929	-0.915	-0.899	-0.884	-0.866	-0.851	-0.835	-0.818	-0.801	-0.785	-0.769	-0.751	-0.735	-0.719	-0.702	-0.686	-0.670	-0.654	-0.639	-0.624	-0.609	-0.596	-0.581	-0.568	-0.555	-0.541	-0.530	-0.519	-0.509	-0.499	-0.489	-0.481	-0.471	-0.465	-0.456	-0.450	-0.445	-0.439	-0.434	-0.430	-0.426	-0.424	-0.420	-0.418	-0.416	-0.415	-0.414	-0.414	-0.414	-0.414	-0.415	-0.415	-0.416	-0.418	-0.419	-0.421	-0.422	-0.424	-0.425	-0.426	-0.428	-0.429	-0.430	-0.431	-0.431	-0.432	-0.432	-0.432	-0.432	-0.431	-0.430	-0.429	-0.426	-0.425	-0.422	-0.420	-0.418	-0.412	-0.409	-0.405	-0.399	-0.394	-0.389	-0.382	-0.375	-0.370	-0.362	-0.355	-0.348	-0.340	-0.331	-0.322	-0.315	-0.305	-0.296	-0.288	-0.278	-0.269	-0.259	-0.250	-0.240	-0.230	-0.220	-0.211	-0.204	-0.194	-0.185	-0.178	-0.168	-0.161	-0.152	-0.145	-0.138	-0.132	-0.125	-0.120	-0.115	-0.111	-0.106	-0.104	-0.101	-0.100	-0.098	-0.098	-0.100	-0.101	-0.102	-0.106	-0.109	-0.114	-0.120	-0.128	-0.136	-0.146	-0.156	-0.168	-0.180	-0.192	-0.206	-0.222	-0.238	-0.255	-0.272	-0.291	-0.311	-0.331	-0.352	-0.376	-0.398	-0.422	-0.446	-0.472	-0.498	-0.524	-0.551	-0.579	-0.608	-0.635	-0.664	-0.694	-0.722	-0.752	-0.782	-0.811	-0.841	-0.872	-0.902	-0.931	-0.961	-0.990	-1.020	-1.048	-1.076	-1.104	-1.131	-1.158	-1.185	-1.210	-1.236	-1.260	-1.284	-1.308	-1.330	-1.352	-1.374	-1.394	-1.415	-1.434	-1.452	-1.470	-1.486	-1.501	-1.516	-1.530	-1.544	-1.556	-1.568	-1.579	-1.589	-1.598	-1.606	-1.614	-1.620	-1.626	-1.631	-1.635	-1.639	-1.641	-1.644	-1.646	-1.646	-1.645	-1.645	-1.644	-1.641	-1.639	-1.634	-1.630	-1.625	-1.619	-1.612	-1.605	-1.598	-1.589	-1.580	-1.571	-1.561	-1.550	-1.539	-1.526	-1.514	-1.501	-1.486	-1.472	-1.459	-1.444	-1.429	-1.414	-1.398	-1.381	-1.365	-1.348	-1.330	-1.312	-1.295	-1.276	-1.259	-1.240	-1.221	-1.204	-1.185	-1.166	-1.149	-1.129	-1.111	-1.094	-1.076	-1.059	-1.042	-1.025	-1.009	-0.992	-0.976	-0.961	-0.946	-0.932	-0.919	-0.906	-0.895	-0.882	-0.871	-0.861	-0.852	-0.842	-0.835	-0.828	-0.820	-0.815	-0.809	-0.804	-0.801	-0.798	-0.796	-0.794	-0.794	-0.794	-0.795	-0.796	-0.799	-0.801	-0.805	-0.810	-0.814	-0.819	-0.825	-0.831	-0.838	-0.845	-0.852	-0.859	-0.866	-0.876	-0.884	-0.891	-0.899	-0.908	-0.916	-0.925	-0.932	-0.941	-0.949	-0.958	-0.965	-0.974	-0.981	-0.989	-0.996	-1.002	-1.010	-1.016	-1.024	-1.030	-1.034	-1.040	-1.045	-1.049	-1.055	-1.059	-1.062	-1.066	-1.069	-1.072	-1.076	-1.078	-1.081	-1.084	-1.085	-1.086	-1.089	-1.092	-1.094	-1.096	-1.099	-1.101	-1.104	-1.105	-1.109	-1.111	-1.114	-1.116	-1.120	-1.124	-1.128	-1.129	-1.134	-1.138	-1.142	-1.146	-1.151	-1.155	-1.161	-1.165	-1.171	-1.176	-1.181	-1.186	-1.192	-1.198	-1.202	-1.208	-1.214	-1.219	-1.222	-1.228	-1.231	-1.235	-1.238	-1.242	-1.244	-1.246	-1.248	-1.249	-1.250	-1.250	-1.249	-1.248	-1.245	-1.242	-1.238	-1.234	-1.229	-1.222	-1.216	-1.209	-1.200	-1.191	-1.180	-1.170	-1.158	-1.144	-1.131	-1.118	-1.102	-1.086	-1.070	-1.054	-1.038	-1.020	-1.001	-0.982	-0.962	-0.942	-0.924	-0.904	-0.882	-0.862	-0.844	-0.825	-0.805	-0.785	-0.765	-0.746	-0.728	-0.710	-0.691	-0.674	-0.656	-0.640	-0.624	-0.609	-0.594	-0.580	-0.566	-0.554	-0.542	-0.531	-0.521	-0.511	-0.502	-0.495	-0.488	-0.481	-0.476	-0.471	-0.468	-0.465	-0.462	-0.461	-0.461	-0.460	-0.460	-0.460	-0.462	-0.464	-0.466	-0.469	-0.471	-0.475	-0.478	-0.482	-0.485	-0.489	-0.494	-0.498	-0.501	-0.505	-0.509	-0.512	-0.516	-0.520	-0.522	-0.525	-0.528	-0.530	-0.531	-0.532	-0.534	-0.534	-0.534	-0.534	-0.534	-0.532	-0.530	-0.528	-0.525	-0.521	-0.518	-0.514	-0.509	-0.504	-0.498	-0.491	-0.484	-0.476	-0.469	-0.460	-0.450	-0.441	-0.431	-0.420	-0.410	-0.399	-0.386	-0.375	-0.361	-0.349	-0.334	-0.320	-0.304	-0.289	-0.272	-0.255	-0.239	-0.221	-0.202	-0.185	-0.165	-0.144	-0.125	-0.104	-0.082	-0.062	-0.040	-0.018	0.006	0.030	0.054	0.078	0.102	0.128	0.152	0.179	0.204	0.230	0.258	0.284	0.310	0.338	0.364	0.390	0.416	0.444	0.470	0.495	0.521	0.549	0.575	0.599	0.622	0.646	0.670	0.694	0.716	0.738	0.759	0.779	0.799	0.819	0.838	0.856	0.874	0.890	0.906	0.920	0.935	0.949	0.962	0.974	0.985	0.996	1.008	1.016	1.026	1.034	1.041	1.050	1.056	1.064	1.070	1.076	1.081	1.086	1.092	1.098	1.102	1.106	1.111	1.116	1.121	1.126	1.131	1.138	1.141	1.148	1.152	1.158	1.164	1.171	1.176	1.184	1.191	1.198	1.208	1.215	1.224	1.231	1.241	1.251	1.261	1.271	1.284	1.294	1.306	1.318	1.330	1.342	1.356	1.370	1.384	1.399	1.412	1.429	1.442	1.459	1.474	1.489	1.505	1.520	1.536	1.552	1.569	1.586	1.601	1.619	1.635	1.650	1.668	1.682	1.700	1.715	1.730	1.745	1.760	1.775	1.790	1.804	1.816	1.829	1.841	1.855	1.866	1.878	1.888	1.896	1.906	1.914	1.921	1.930	1.936	1.941	1.946	1.951	1.954	1.958	1.960	1.961	1.961	1.961	1.960	1.958	1.955	1.951	1.948	1.944	1.936	1.930	1.922	1.915	1.905	1.896	1.884	1.874	1.861	1.849	1.835	1.821	1.808	1.791	1.776	1.760	1.744	1.726	1.709	1.690	1.671	1.654	1.634	1.615	1.595	1.575	1.555	1.535	1.514	1.494	1.474	1.454	1.432	1.411	1.391	1.371	1.351	1.331	1.311	1.291	1.271	1.252	1.234	1.214	1.195	1.178	1.159	1.141	1.125	1.108	1.092	1.078	1.061	1.046	1.031	1.016	1.001	0.988	0.975	0.961	0.949	0.938	0.926	0.914	0.904	0.892	0.882	0.872	0.864	0.855	0.846	0.838	0.830	0.821	0.815	0.808	0.800	0.794	0.786	0.780	0.774	0.768	0.761	0.755	0.749	0.741	0.736	0.730	0.724	0.720	0.714	0.708	0.702	0.696	0.692	0.686	0.681	0.676	0.671	0.666	0.660	0.655	0.650	0.644	0.640	0.634	0.629	0.625	0.620	0.615	0.611	0.606	0.601	0.598	0.594	0.590	0.586	0.582	0.581	0.578	0.574	0.571	0.570	0.568	0.566	0.564	0.562	0.561	0.560	0.559	0.559	0.558	0.558	0.556	0.555	0.555	0.554	0.554	0.554	0.554	0.552	0.552	0.551	0.550	0.550	0.550	0.549	0.548	0.548	0.545	0.545	0.542	0.541	0.539	0.536	0.535	0.532	0.529	0.526	0.521	0.518	0.514	0.510	0.506	0.501	0.496	0.491	0.488	0.482	0.476	0.471	0.466	0.460	0.455	0.450	0.445	0.439	0.434	0.429	0.424	0.420	0.414	0.410	0.406	0.402	0.399	0.395	0.390	0.388	0.384	0.381	0.379	0.376	0.374	0.372	0.370	0.369	0.368	0.366	0.366	0.364	0.365	0.364	0.364	0.362	0.364	0.362	0.362	0.362	0.362	0.362	0.362	0.362	0.361	0.361	0.360	0.360	0.359	0.359	0.358	0.356	0.355	0.354	0.352	0.351	0.349	0.348	0.346	0.344	0.342	0.340	0.338	0.335	0.332	0.330	0.329	0.328	0.325	0.322	0.320	0.319	0.318	0.315	0.314	0.314	0.312	0.312	0.311	0.311	0.312	0.314	0.315	0.316	0.319	0.321	0.325	0.329	0.334	0.338	0.344	0.350	0.356	0.364	0.370	0.378	0.385	0.395	0.402	0.414	0.422	0.434	0.442	0.455	0.465	0.476	0.488	0.499	0.511	0.524	0.535	0.548	0.560	0.571	0.584	0.595	0.606	0.618	0.630	0.640	0.651	0.661	0.671	0.680	0.689	0.698	0.705	0.712	0.721	0.728	0.734	0.740	0.745	0.750	0.755	0.760	0.765	0.768	0.771	0.775	0.778	0.780	0.782	0.785	0.786	0.789	0.790	0.792	0.794	0.796	0.798	0.800	0.802	0.804	0.806	0.809	0.812	0.815	0.819	0.822	0.828	0.832	0.838	0.842	0.850	0.858	
